# Supplementary material for: Networked salt-bridges mediate magnesium-dependent conformational dynamics and functional regulation in type IA topoisomerases
Source: Nat Commun. 2026 Apr 30;17:5907. doi: 10.1038/s41467-026-72556-9 (PMC13338365; doi:10.1038/s41467-026-72556-9)
Supplement: Supplementary file 5 — Source Data 2 [file 41467_2026_72556_MOESM5_ESM.zip]

Archive with 4 entries (3 files):
- source data supplementary fig 7A/
- source data supplementary fig 7A/probes_top3wt.pdb
- source data supplementary fig 7A/results_biometall_top3wt.txt
- source data supplementary fig 7A/top3wt.pdb
