# Supplementary material for: Networked salt-bridges mediate magnesium-dependent conformational dynamics and functional regulation in type IA topoisomerases
Source: Nat Commun. 2026 Apr 30;17:5907. doi: 10.1038/s41467-026-72556-9 (PMC13338365; doi:10.1038/s41467-026-72556-9)
Supplement: Supplementary file 5 — Source Data 2 [file 41467_2026_72556_MOESM5_ESM.zip › source data supplementary fig 7A/probes_top3wt.pdb]

ATOM      1  HE  SLN A  1      -11.615  17.694   8.923  1.00  0.00          HE
ATOM      2  XE  SLN A  1       -12.62  17.694   8.923  1.00  0.00          XE
ATOM      3  XE  SLN A  1       -12.62  17.694   9.928  1.00  0.00          XE
ATOM      4  XE  SLN A  1       -12.62    18.7   8.923  1.00  0.00          XE
ATOM      5  XE  SLN A  1       -12.62    18.7   9.928  1.00  0.00          XE
ATOM      6  XE  SLN A  1      -11.615  16.689   7.918  1.00  0.00          XE
ATOM      7  XE  SLN A  1      -11.615  16.689   8.923  1.00  0.00          XE
ATOM      8  XE  SLN A  1      -11.615  17.694   7.918  1.00  0.00          XE
ATOM      9  XE  SLN A  1      -11.615  17.694   8.923  1.00  0.00          XE
ATOM     10  XE  SLN A  1      -11.615    18.7   8.923  1.00  0.00          XE
ATOM     11  XE  SLN A  1      -11.615    18.7   9.928  1.00  0.00          XE
ATOM     12  XE  SLN A  1      -11.615  19.705   9.928  1.00  0.00          XE
ATOM     13  XE  SLN A  1      -11.615  19.705  10.933  1.00  0.00          XE
ATOM     14  XE  SLN A  1       -10.61  15.684   7.918  1.00  0.00          XE
ATOM     15  XE  SLN A  1       -10.61  16.689   7.918  1.00  0.00          XE
ATOM     16  XE  SLN A  1       -10.61  16.689   8.923  1.00  0.00          XE
ATOM     17  XE  SLN A  1       -9.604  15.684   6.912  1.00  0.00          XE
ATOM     18  XE  SLN A  1       -9.604  15.684   7.918  1.00  0.00          XE
ATOM     19  XE  SLN A  1       -9.604  16.689   7.918  1.00  0.00          XE
ATOM     20  XE  SLN A  1       -8.599  15.684   7.918  1.00  0.00          XE
ATOM     21  XE  SLN A  1       -8.599  15.684   8.923  1.00  0.00          XE
ATOM     22  XE  SLN A  1       -7.594  15.684   7.918  1.00  0.00          XE
ATOM     23  HE  SLN A  2      -21.667  -8.441   -7.16  1.00  0.00          HE
ATOM     24  XE  SLN A  2      -23.677  -7.436  -9.171  1.00  0.00          XE
ATOM     25  XE  SLN A  2      -23.677  -7.436  -8.166  1.00  0.00          XE
ATOM     26  XE  SLN A  2      -22.672  -8.441  -9.171  1.00  0.00          XE
ATOM     27  XE  SLN A  2      -22.672  -8.441  -8.166  1.00  0.00          XE
ATOM     28  XE  SLN A  2      -22.672  -8.441   -7.16  1.00  0.00          XE
ATOM     29  XE  SLN A  2      -22.672  -7.436  -8.166  1.00  0.00          XE
ATOM     30  XE  SLN A  2      -21.667  -8.441  -8.166  1.00  0.00          XE
ATOM     31  XE  SLN A  2      -21.667  -8.441   -7.16  1.00  0.00          XE
ATOM     32  XE  SLN A  2      -20.662  -8.441   -7.16  1.00  0.00          XE
ATOM     33  XE  SLN A  2      -20.662  -8.441  -6.155  1.00  0.00          XE
ATOM     34  XE  SLN A  2      -20.662  -7.436  -6.155  1.00  0.00          XE
ATOM     35  XE  SLN A  2      -20.662  -7.436   -5.15  1.00  0.00          XE
ATOM     36  XE  SLN A  2      -19.656  -7.436  -6.155  1.00  0.00          XE
ATOM     37  XE  SLN A  2      -19.656  -7.436   -5.15  1.00  0.00          XE
ATOM     38  XE  SLN A  2      -19.656   -6.43   -5.15  1.00  0.00          XE
ATOM     39  XE  SLN A  2      -19.656   -6.43  -4.145  1.00  0.00          XE
ATOM     40  HE  SLN A  3       -12.62  21.715   1.886  1.00  0.00          HE
ATOM     41  XE  SLN A  3      -13.625  21.715   1.886  1.00  0.00          XE
ATOM     42  XE  SLN A  3      -13.625  21.715   2.892  1.00  0.00          XE
ATOM     43  XE  SLN A  3      -13.625   22.72   2.892  1.00  0.00          XE
ATOM     44  XE  SLN A  3       -12.62  21.715   1.886  1.00  0.00          XE
ATOM     45  XE  SLN A  3       -12.62  21.715   2.892  1.00  0.00          XE
ATOM     46  XE  SLN A  3       -12.62   22.72   1.886  1.00  0.00          XE
ATOM     47  XE  SLN A  3       -12.62   22.72   2.892  1.00  0.00          XE
ATOM     48  XE  SLN A  3      -11.615   20.71   0.881  1.00  0.00          XE
ATOM     49  XE  SLN A  3      -11.615  21.715   0.881  1.00  0.00          XE
ATOM     50  XE  SLN A  3      -11.615  21.715   1.886  1.00  0.00          XE
ATOM     51  XE  SLN A  3      -11.615   22.72   0.881  1.00  0.00          XE
ATOM     52  XE  SLN A  3      -11.615   22.72   1.886  1.00  0.00          XE
ATOM     53  XE  SLN A  3       -10.61   20.71   0.881  1.00  0.00          XE
ATOM     54  XE  SLN A  3       -10.61  21.715   0.881  1.00  0.00          XE
ATOM     55  HE  SLN A  4       -3.573 -16.482  -2.134  1.00  0.00          HE
ATOM     56  XE  SLN A  4       -4.578 -18.493   -5.15  1.00  0.00          XE
ATOM     57  XE  SLN A  4       -4.578 -18.493  -4.145  1.00  0.00          XE
ATOM     58  XE  SLN A  4       -4.578 -14.472  -1.129  1.00  0.00          XE
ATOM     59  XE  SLN A  4       -3.573 -18.493   -3.14  1.00  0.00          XE
ATOM     60  XE  SLN A  4       -3.573 -17.488  -4.145  1.00  0.00          XE
ATOM     61  XE  SLN A  4       -3.573 -17.488   -3.14  1.00  0.00          XE
ATOM     62  XE  SLN A  4       -3.573 -17.488  -2.134  1.00  0.00          XE
ATOM     63  XE  SLN A  4       -3.573 -17.488  -1.129  1.00  0.00          XE
ATOM     64  XE  SLN A  4       -3.573 -16.482  -2.134  1.00  0.00          XE
ATOM     65  XE  SLN A  4       -3.573 -16.482  -1.129  1.00  0.00          XE
ATOM     66  XE  SLN A  4       -3.573 -15.477  -2.134  1.00  0.00          XE
ATOM     67  XE  SLN A  4       -3.573 -15.477  -1.129  1.00  0.00          XE
ATOM     68  HE  SLN A  5       -0.558   -4.42  -1.129  1.00  0.00          HE
ATOM     69  XE  SLN A  5       -2.568  -0.399  -0.124  1.00  0.00          XE
ATOM     70  XE  SLN A  5       -1.563   -6.43   -3.14  1.00  0.00          XE
ATOM     71  XE  SLN A  5       -1.563  -5.425   -3.14  1.00  0.00          XE
ATOM     72  XE  SLN A  5       -1.563  -5.425  -2.134  1.00  0.00          XE
ATOM     73  XE  SLN A  5       -1.563  -1.404  -0.124  1.00  0.00          XE
ATOM     74  XE  SLN A  5       -1.563  -1.404   0.881  1.00  0.00          XE
ATOM     75  XE  SLN A  5       -1.563  -0.399  -0.124  1.00  0.00          XE
ATOM     76  XE  SLN A  5       -0.558  -5.425  -2.134  1.00  0.00          XE
ATOM     77  XE  SLN A  5       -0.558  -5.425  -1.129  1.00  0.00          XE
ATOM     78  XE  SLN A  5       -0.558   -4.42  -1.129  1.00  0.00          XE
ATOM     79  XE  SLN A  5       -0.558   -2.41  -0.124  1.00  0.00          XE
ATOM     80  XE  SLN A  5       -0.558  -1.404  -0.124  1.00  0.00          XE
ATOM     81  HE  SLN A  6      -19.656   20.71   1.886  1.00  0.00          HE
ATOM     82  XE  SLN A  6      -19.656    18.7   3.897  1.00  0.00          XE
ATOM     83  XE  SLN A  6      -19.656  19.705   1.886  1.00  0.00          XE
ATOM     84  XE  SLN A  6      -19.656  19.705   2.892  1.00  0.00          XE
ATOM     85  XE  SLN A  6      -19.656   20.71  -0.124  1.00  0.00          XE
ATOM     86  XE  SLN A  6      -19.656   20.71   0.881  1.00  0.00          XE
ATOM     87  XE  SLN A  6      -19.656   20.71   1.886  1.00  0.00          XE
ATOM     88  XE  SLN A  6      -18.651   20.71   0.881  1.00  0.00          XE
ATOM     89  XE  SLN A  6      -18.651   20.71   1.886  1.00  0.00          XE
ATOM     90  HE  SLN A  7      -18.651   20.71  -0.124  1.00  0.00          HE
ATOM     91  XE  SLN A  7      -18.651  19.705  -2.134  1.00  0.00          XE
ATOM     92  XE  SLN A  7      -18.651  19.705  -1.129  1.00  0.00          XE
ATOM     93  XE  SLN A  7      -18.651  19.705  -0.124  1.00  0.00          XE
ATOM     94  XE  SLN A  7      -18.651   20.71  -1.129  1.00  0.00          XE
ATOM     95  XE  SLN A  7      -18.651   20.71  -0.124  1.00  0.00          XE
ATOM     96  XE  SLN A  7      -18.651   20.71   0.881  1.00  0.00          XE
ATOM     97  XE  SLN A  7      -17.646   20.71  -0.124  1.00  0.00          XE
ATOM     98  HE  SLN A  8       15.526  26.741  -2.134  1.00  0.00          HE
ATOM     99  XE  SLN A  8        14.52  26.741  -2.134  1.00  0.00          XE
ATOM    100  XE  SLN A  8        14.52  26.741  -1.129  1.00  0.00          XE
ATOM    101  XE  SLN A  8        14.52  27.746  -1.129  1.00  0.00          XE
ATOM    102  XE  SLN A  8       15.526  26.741  -2.134  1.00  0.00          XE
ATOM    103  XE  SLN A  8       15.526  26.741  -1.129  1.00  0.00          XE
ATOM    104  XE  SLN A  8       15.526  27.746  -1.129  1.00  0.00          XE
ATOM    105  XE  SLN A  8       16.531  26.741   -3.14  1.00  0.00          XE
ATOM    106  HE  SLN A  9        6.479  -31.56 -12.186  1.00  0.00          HE
ATOM    107  XE  SLN A  9        5.474 -32.566 -12.186  1.00  0.00          XE
ATOM    108  XE  SLN A  9        5.474  -31.56 -12.186  1.00  0.00          XE
ATOM    109  XE  SLN A  9        6.479  -31.56 -12.186  1.00  0.00          XE
ATOM    110  XE  SLN A  9        6.479  -31.56 -11.181  1.00  0.00          XE
ATOM    111  XE  SLN A  9        6.479 -30.555 -12.186  1.00  0.00          XE
ATOM    112  XE  SLN A  9        6.479 -30.555 -11.181  1.00  0.00          XE
ATOM    113  HE  SLN A 10       -5.584 -15.477  -4.145  1.00  0.00          HE
ATOM    114  XE  SLN A 10       -5.584 -16.482   -5.15  1.00  0.00          XE
ATOM    115  XE  SLN A 10       -5.584 -15.477  -4.145  1.00  0.00          XE
ATOM    116  XE  SLN A 10       -5.584 -14.472   -3.14  1.00  0.00          XE
ATOM    117  XE  SLN A 10       -4.578 -16.482   -5.15  1.00  0.00          XE
ATOM    118  XE  SLN A 10       -4.578 -15.477  -4.145  1.00  0.00          XE
ATOM    119  HE  SLN A 11       -4.578 -12.462   -3.14  1.00  0.00          HE
ATOM    120  XE  SLN A 11       -4.578 -16.482  -6.155  1.00  0.00          XE
ATOM    121  XE  SLN A 11       -4.578 -12.462   -3.14  1.00  0.00          XE
ATOM    122  XE  SLN A 11       -4.578 -12.462  -2.134  1.00  0.00          XE
ATOM    123  XE  SLN A 11       -4.578 -11.456   -3.14  1.00  0.00          XE
ATOM    124  XE  SLN A 11       -3.573 -12.462   -3.14  1.00  0.00          XE
ATOM    125  HE  SLN A 12        2.458 -24.524 -12.186  1.00  0.00          HE
ATOM    126  XE  SLN A 12        1.453 -25.529 -12.186  1.00  0.00          XE
ATOM    127  XE  SLN A 12        2.458 -24.524 -12.186  1.00  0.00          XE
ATOM    128  XE  SLN A 12        2.458 -24.524 -11.181  1.00  0.00          XE
ATOM    129  XE  SLN A 12        3.463 -24.524 -12.186  1.00  0.00          XE
ATOM    130  XE  SLN A 12        3.463 -24.524 -11.181  1.00  0.00          XE
ATOM    131  HE  SLN A 13        6.479  39.809   6.912  1.00  0.00          HE
ATOM    132  XE  SLN A 13        6.479  38.804   6.912  1.00  0.00          XE
ATOM    133  XE  SLN A 13        6.479  38.804   7.918  1.00  0.00          XE
ATOM    134  XE  SLN A 13        6.479  39.809   6.912  1.00  0.00          XE
ATOM    135  XE  SLN A 13        7.484  39.809   5.907  1.00  0.00          XE
ATOM    136  XE  SLN A 13        8.489  40.814   5.907  1.00  0.00          XE
ATOM    137  HE  SLN A 14       22.562   9.653   8.923  1.00  0.00          HE
ATOM    138  XE  SLN A 14       22.562   9.653   7.918  1.00  0.00          XE
ATOM    139  XE  SLN A 14       22.562   9.653   8.923  1.00  0.00          XE
ATOM    140  XE  SLN A 14       22.562   9.653   9.928  1.00  0.00          XE
ATOM    141  XE  SLN A 14       22.562  10.658   8.923  1.00  0.00          XE
ATOM    142  XE  SLN A 14       22.562  10.658   9.928  1.00  0.00          XE
ATOM    143  HE  SLN A 15      -19.656  -7.436  -4.145  1.00  0.00          HE
ATOM    144  XE  SLN A 15      -19.656  -7.436   -5.15  1.00  0.00          XE
ATOM    145  XE  SLN A 15      -19.656  -7.436  -4.145  1.00  0.00          XE
ATOM    146  XE  SLN A 15      -19.656   -6.43   -3.14  1.00  0.00          XE
ATOM    147  XE  SLN A 15      -18.651   -6.43  -4.145  1.00  0.00          XE
ATOM    148  HE  SLN A 16      -18.651   20.71   0.881  1.00  0.00          HE
ATOM    149  XE  SLN A 16      -18.651   20.71   0.881  1.00  0.00          XE
ATOM    150  XE  SLN A 16      -18.651  21.715   0.881  1.00  0.00          XE
ATOM    151  XE  SLN A 16      -17.646   20.71   1.886  1.00  0.00          XE
ATOM    152  XE  SLN A 16      -17.646  21.715   1.886  1.00  0.00          XE
ATOM    153  HE  SLN A 17        2.458 -21.508 -11.181  1.00  0.00          HE
ATOM    154  XE  SLN A 17        1.453 -20.503 -10.176  1.00  0.00          XE
ATOM    155  XE  SLN A 17        2.458 -22.514 -12.186  1.00  0.00          XE
ATOM    156  XE  SLN A 17        2.458 -21.508 -11.181  1.00  0.00          XE
ATOM    157  XE  SLN A 17        2.458 -20.503 -11.181  1.00  0.00          XE
ATOM    158  HE  SLN A 18      -19.656  -7.436   -5.15  1.00  0.00          HE
ATOM    159  XE  SLN A 18      -19.656  -8.441  -6.155  1.00  0.00          XE
ATOM    160  XE  SLN A 18      -19.656  -7.436   -5.15  1.00  0.00          XE
ATOM    161  XE  SLN A 18      -18.651  -7.436   -5.15  1.00  0.00          XE
ATOM    162  HE  SLN A 19       -7.594  -5.425   -3.14  1.00  0.00          HE
ATOM    163  XE  SLN A 19       -8.599   -6.43  -2.134  1.00  0.00          XE
ATOM    164  XE  SLN A 19       -7.594  -5.425   -3.14  1.00  0.00          XE
ATOM    165  XE  SLN A 19       -7.594  -3.415   -5.15  1.00  0.00          XE
ATOM    166  HE  SLN A 20       16.531   9.653   3.897  1.00  0.00          HE
ATOM    167  XE  SLN A 20       16.531   9.653   3.897  1.00  0.00          XE
ATOM    168  XE  SLN A 20       17.536   9.653   3.897  1.00  0.00          XE
ATOM    169  HE  SLN A 21       20.552  11.663   3.897  1.00  0.00          HE
ATOM    170  XE  SLN A 21       20.552  11.663   3.897  1.00  0.00          XE
ATOM    171  XE  SLN A 21       21.557  11.663   4.902  1.00  0.00          XE
ATOM    172  HE  SLN A 22      -20.662  -1.404 -11.181  1.00  0.00          HE
ATOM    173  XE  SLN A 22      -20.662  -1.404 -11.181  1.00  0.00          XE
ATOM    174  HE  SLN A 23      -19.656  -7.436   -5.15  1.00  0.00          HE
ATOM    175  XE  SLN A 23      -19.656  -7.436   -5.15  1.00  0.00          XE
ATOM    176  HE  SLN A 24      -19.656  -7.436   -5.15  1.00  0.00          HE
ATOM    177  XE  SLN A 24      -19.656  -7.436   -5.15  1.00  0.00          XE
ATOM    178  HE  SLN A 25      -18.651   20.71   0.881  1.00  0.00          HE
ATOM    179  XE  SLN A 25      -18.651   20.71   0.881  1.00  0.00          XE
ATOM    180  HE  SLN A 26      -18.651   20.71   0.881  1.00  0.00          HE
ATOM    181  XE  SLN A 26      -18.651   20.71   0.881  1.00  0.00          XE
