# Supplementary material for: Networked salt-bridges mediate magnesium-dependent conformational dynamics and functional regulation in type IA topoisomerases
Source: Nat Commun. 2026 Apr 30;17:5907. doi: 10.1038/s41467-026-72556-9 (PMC13338365; doi:10.1038/s41467-026-72556-9)
Supplement: Supplementary file 5 — Source Data 2 [file 41467_2026_72556_MOESM5_ESM.zip › source data supplementary fig 7A/results_biometall_top3wt.txt]

*****BioMetAll v1.0
*****biometall --pdb top3wt.pdb
  # |          Coordinating residues          | Coordinates of center  | Num. probes | Radius search | Proposed mutations 
----+-----------------------------------------+------------------------+-------------+---------------+--------------------
  1 | GLU:454:A GLU:457:A GLU:458:A           |  -11.615 17.694 8.923  |          21 | 4.606         |                    
  2 | GLU:338:A GLU:339:A ASP:375:A           | -21.667 -8.441 -7.160  |          16 | 4.145         |                    
  3 | GLU:284:A GLU:286:A GLU:458:A           |  -12.620 21.715 1.886  |          14 | 2.462         |                    
  4 | ASP:103:A GLU:107:A GLU:7:A             | -3.573 -16.482 -2.134  |          12 | 3.761         |                    
  5 | ASP:332:A ASP:520:A GLU:525:A           |  -0.558 -4.420 -1.129  |          12 | 4.606         |                    
  6 | GLU:286:A ASP:417:A GLU:443:A           |  -19.656 20.710 1.886  |           8 | 2.843         |                    
  7 | GLU:284:A GLU:286:A ASP:417:A           | -18.651 20.710 -0.124  |           7 | 2.248         |                    
  8 | ASP:251:A GLU:252:A GLU:253:A           |  15.526 26.741 -2.134  |           7 | 1.741         |                    
  9 | ASP:117:A ASP:645:A GLU:646:A           | 6.479 -31.560 -12.186  |           6 | 1.422         |                    
 10 | ASP:105:A GLU:107:A GLU:7:A             | -5.584 -15.477 -4.145  |           5 | 1.741         |                    
 11 | ASP:103:A ASP:105:A GLU:107:A           | -4.578 -12.462 -3.140  |           5 | 5.026         |                    
 12 | ASP:113:A GLU:114:A ASP:117:A           | 2.458 -24.524 -12.186  |           5 | 1.422         |                    
 13 | GLU:223:A GLU:479:A GLU:482:A           |   6.479 39.809 6.912   |           5 | 2.462         |                    
 14 | ASP:210:A GLU:211:A GLU:214:A           |   22.562 9.653 8.923   |           5 | 1.422         |                    
 15 | ASP:136:A GLU:338:A GLU:339:A           | -19.656 -7.436 -4.145  |           4 | 1.422         |                    
 16 | GLU:284:A GLU:286:A GLU:443:A           |  -18.651 20.710 0.881  |           4 | 1.741         |                    
 17 | ASP:113:A GLU:114:A CYS:159:A           | 2.458 -21.508 -11.181  |           4 | 1.741         |                    
 18 | ASP:136:A GLU:339:A ASP:375:A           | -19.656 -7.436 -5.150  |           3 | 1.422         |                    
 19 | ASP:332:A CYS:333:A ASP:379:A           |  -7.594 -5.425 -3.140  |           3 | 2.843         |                    
 20 | ASP:210:A GLU:211:A GLU:212:A           |   16.531 9.653 3.897   |           2 | 1.005         |                    
 21 | ASP:210:A GLU:212:A GLU:214:A           |  20.552 11.663 3.897   |           2 | 1.422         |                    
 22 | GLU:338:A ASP:374:A ASP:375:A           | -20.662 -1.404 -11.181 |           1 | 0.000         |                    
 23 | ASP:136:A GLU:338:A ASP:375:A           | -19.656 -7.436 -5.150  |           1 | 0.000         |                    
 24 | ASP:136:A GLU:338:A GLU:339:A ASP:375:A | -19.656 -7.436 -5.150  |           1 | 0.000         |                    
 25 | GLU:284:A ASP:417:A GLU:443:A           |  -18.651 20.710 0.881  |           1 | 0.000         |                    
 26 | GLU:284:A GLU:286:A ASP:417:A GLU:443:A |  -18.651 20.710 0.881  |           1 | 0.000         |                    
*****Calculation took 41.85 seconds
