# Supplementary material for: Networked salt-bridges mediate magnesium-dependent conformational dynamics and functional regulation in type IA topoisomerases
Source: Nat Commun. 2026 Apr 30;17:5907. doi: 10.1038/s41467-026-72556-9 (PMC13338365; doi:10.1038/s41467-026-72556-9)
Supplement: Supplementary file 5 — Source Data 2 [file 41467_2026_72556_MOESM5_ESM.zip › source data supplementary fig 7A/top3wt.pdb]

ATOM      1  N   MET A   1     -15.683 -37.992  -8.647  0.00  0.00      APRO N  
ATOM      2  HT1 MET A   1     -16.115 -38.871  -8.446  0.00  0.00      APRO H  
ATOM      3  HT2 MET A   1     -14.719 -38.018  -8.383  0.00  0.00      APRO H  
ATOM      4  HT3 MET A   1     -15.764 -37.787  -9.622  0.00  0.00      APRO H  
ATOM      5  CA  MET A   1     -16.378 -36.913  -7.860  0.00  0.00      APRO C  
ATOM      6  HA  MET A   1     -17.404 -36.884  -8.205  0.00  0.00      APRO H  
ATOM      7  CB  MET A   1     -16.416 -37.302  -6.346  0.00  0.00      APRO C  
ATOM      8  HB1 MET A   1     -16.798 -36.412  -5.792  0.00  0.00      APRO H  
ATOM      9  HB2 MET A   1     -17.165 -38.110  -6.191  0.00  0.00      APRO H  
ATOM     10  CG  MET A   1     -15.092 -37.725  -5.656  0.00  0.00      APRO C  
ATOM     11  HG1 MET A   1     -15.284 -38.030  -4.606  0.00  0.00      APRO H  
ATOM     12  HG2 MET A   1     -14.657 -38.600  -6.186  0.00  0.00      APRO H  
ATOM     13  SD  MET A   1     -13.781 -36.476  -5.566  0.00  0.00      APRO S  
ATOM     14  CE  MET A   1     -14.642 -35.328  -4.475  0.00  0.00      APRO C  
ATOM     15  HE1 MET A   1     -14.018 -34.432  -4.270  0.00  0.00      APRO H  
ATOM     16  HE2 MET A   1     -15.595 -34.983  -4.931  0.00  0.00      APRO H  
ATOM     17  HE3 MET A   1     -14.883 -35.806  -3.501  0.00  0.00      APRO H  
ATOM     18  C   MET A   1     -15.767 -35.543  -8.121  0.00  0.00      APRO C  
ATOM     19  O   MET A   1     -14.715 -35.476  -8.758  0.00  0.00      APRO O  
ATOM     20  N   ARG A   2     -16.404 -34.437  -7.658  0.00  0.00      APRO N  
ATOM     21  HN  ARG A   2     -17.264 -34.508  -7.159  0.00  0.00      APRO H  
ATOM     22  CA  ARG A   2     -15.873 -33.092  -7.861  0.00  0.00      APRO C  
ATOM     23  HA  ARG A   2     -15.171 -33.124  -8.686  0.00  0.00      APRO H  
ATOM     24  CB  ARG A   2     -16.964 -32.017  -8.162  0.00  0.00      APRO C  
ATOM     25  HB1 ARG A   2     -17.950 -32.519  -8.015  0.00  0.00      APRO H  
ATOM     26  HB2 ARG A   2     -16.914 -31.211  -7.397  0.00  0.00      APRO H  
ATOM     27  CG  ARG A   2     -16.883 -31.460  -9.597  0.00  0.00      APRO C  
ATOM     28  HG1 ARG A   2     -15.831 -31.542  -9.950  0.00  0.00      APRO H  
ATOM     29  HG2 ARG A   2     -17.478 -32.116 -10.274  0.00  0.00      APRO H  
ATOM     30  CD  ARG A   2     -17.399 -30.032  -9.840  0.00  0.00      APRO C  
ATOM     31  HD1 ARG A   2     -16.617 -29.299  -9.536  0.00  0.00      APRO H  
ATOM     32  HD2 ARG A   2     -17.648 -29.864 -10.914  0.00  0.00      APRO H  
ATOM     33  NE  ARG A   2     -18.646 -29.812  -9.045  0.00  0.00      APRO N  
ATOM     34  HE  ARG A   2     -18.817 -30.537  -8.368  0.00  0.00      APRO H  
ATOM     35  CZ  ARG A   2     -19.476 -28.771  -9.189  0.00  0.00      APRO C  
ATOM     36  NH1 ARG A   2     -19.371 -27.910 -10.192  0.00  0.00      APRO N1+
ATOM     37 HH11 ARG A   2     -19.984 -27.135 -10.258  0.00  0.00      APRO H  
ATOM     38 HH12 ARG A   2     -18.568 -28.012 -10.782  0.00  0.00      APRO H  
ATOM     39  NH2 ARG A   2     -20.432 -28.597  -8.283  0.00  0.00      APRO N  
ATOM     40 HH21 ARG A   2     -21.111 -27.889  -8.412  0.00  0.00      APRO H  
ATOM     41 HH22 ARG A   2     -20.553 -29.320  -7.615  0.00  0.00      APRO H  
ATOM     42  C   ARG A   2     -15.096 -32.619  -6.650  0.00  0.00      APRO C  
ATOM     43  O   ARG A   2     -15.634 -32.535  -5.545  0.00  0.00      APRO O  
ATOM     44  N   LEU A   3     -13.816 -32.259  -6.847  0.00  0.00      APRO N  
ATOM     45  HN  LEU A   3     -13.348 -32.340  -7.725  0.00  0.00      APRO H  
ATOM     46  CA  LEU A   3     -12.997 -31.715  -5.784  0.00  0.00      APRO C  
ATOM     47  HA  LEU A   3     -13.551 -31.845  -4.863  0.00  0.00      APRO H  
ATOM     48  CB  LEU A   3     -11.621 -32.417  -5.715  0.00  0.00      APRO C  
ATOM     49  HB1 LEU A   3     -11.814 -33.505  -5.571  0.00  0.00      APRO H  
ATOM     50  HB2 LEU A   3     -11.116 -32.322  -6.702  0.00  0.00      APRO H  
ATOM     51  CG  LEU A   3     -10.694 -31.923  -4.583  0.00  0.00      APRO C  
ATOM     52  HG  LEU A   3     -10.638 -30.812  -4.687  0.00  0.00      APRO H  
ATOM     53  CD1 LEU A   3     -11.257 -32.276  -3.197  0.00  0.00      APRO C  
ATOM     54 HD11 LEU A   3     -10.555 -31.956  -2.398  0.00  0.00      APRO H  
ATOM     55 HD12 LEU A   3     -12.231 -31.768  -3.029  0.00  0.00      APRO H  
ATOM     56 HD13 LEU A   3     -11.412 -33.372  -3.104  0.00  0.00      APRO H  
ATOM     57  CD2 LEU A   3      -9.280 -32.489  -4.770  0.00  0.00      APRO C  
ATOM     58 HD21 LEU A   3      -8.607 -32.119  -3.966  0.00  0.00      APRO H  
ATOM     59 HD22 LEU A   3      -9.274 -33.597  -4.731  0.00  0.00      APRO H  
ATOM     60 HD23 LEU A   3      -8.860 -32.171  -5.749  0.00  0.00      APRO H  
ATOM     61  C   LEU A   3     -12.778 -30.230  -5.980  0.00  0.00      APRO C  
ATOM     62  O   LEU A   3     -12.234 -29.783  -6.987  0.00  0.00      APRO O  
ATOM     63  N   PHE A   4     -13.176 -29.418  -4.988  0.00  0.00      APRO N  
ATOM     64  HN  PHE A   4     -13.731 -29.727  -4.218  0.00  0.00      APRO H  
ATOM     65  CA  PHE A   4     -12.830 -28.012  -4.952  0.00  0.00      APRO C  
ATOM     66  HA  PHE A   4     -12.502 -27.737  -5.947  0.00  0.00      APRO H  
ATOM     67  CB  PHE A   4     -13.971 -27.144  -4.381  0.00  0.00      APRO C  
ATOM     68  HB1 PHE A   4     -14.355 -27.614  -3.449  0.00  0.00      APRO H  
ATOM     69  HB2 PHE A   4     -13.605 -26.130  -4.110  0.00  0.00      APRO H  
ATOM     70  CG  PHE A   4     -15.154 -27.015  -5.301  0.00  0.00      APRO C  
ATOM     71  CD1 PHE A   4     -16.118 -28.035  -5.400  0.00  0.00      APRO C  
ATOM     72  HD1 PHE A   4     -15.978 -28.958  -4.854  0.00  0.00      APRO H  
ATOM     73  CE1 PHE A   4     -17.254 -27.867  -6.204  0.00  0.00      APRO C  
ATOM     74  HE1 PHE A   4     -17.988 -28.657  -6.274  0.00  0.00      APRO H  
ATOM     75  CZ  PHE A   4     -17.440 -26.672  -6.911  0.00  0.00      APRO C  
ATOM     76  HZ  PHE A   4     -18.322 -26.536  -7.521  0.00  0.00      APRO H  
ATOM     77  CD2 PHE A   4     -15.353 -25.823  -6.018  0.00  0.00      APRO C  
ATOM     78  HD2 PHE A   4     -14.615 -25.035  -5.971  0.00  0.00      APRO H  
ATOM     79  CE2 PHE A   4     -16.488 -25.649  -6.820  0.00  0.00      APRO C  
ATOM     80  HE2 PHE A   4     -16.625 -24.726  -7.367  0.00  0.00      APRO H  
ATOM     81  C   PHE A   4     -11.647 -27.820  -4.025  0.00  0.00      APRO C  
ATOM     82  O   PHE A   4     -11.655 -28.289  -2.889  0.00  0.00      APRO O  
ATOM     83  N   ILE A   5     -10.603 -27.106  -4.479  0.00  0.00      APRO N  
ATOM     84  HN  ILE A   5     -10.550 -26.733  -5.403  0.00  0.00      APRO H  
ATOM     85  CA  ILE A   5      -9.444 -26.811  -3.649  0.00  0.00      APRO C  
ATOM     86  HA  ILE A   5      -9.597 -27.290  -2.690  0.00  0.00      APRO H  
ATOM     87  CB  ILE A   5      -8.121 -27.254  -4.269  0.00  0.00      APRO C  
ATOM     88  HB  ILE A   5      -8.039 -26.656  -5.212  0.00  0.00      APRO H  
ATOM     89  CG2 ILE A   5      -6.983 -27.023  -3.244  0.00  0.00      APRO C  
ATOM     90 HG21 ILE A   5      -5.992 -27.188  -3.717  0.00  0.00      APRO H  
ATOM     91 HG22 ILE A   5      -7.003 -25.982  -2.858  0.00  0.00      APRO H  
ATOM     92 HG23 ILE A   5      -7.076 -27.718  -2.383  0.00  0.00      APRO H  
ATOM     93  CG1 ILE A   5      -8.196 -28.742  -4.686  0.00  0.00      APRO C  
ATOM     94 HG11 ILE A   5      -8.448 -29.369  -3.801  0.00  0.00      APRO H  
ATOM     95 HG12 ILE A   5      -9.021 -28.869  -5.424  0.00  0.00      APRO H  
ATOM     96  CD  ILE A   5      -6.904 -29.281  -5.323  0.00  0.00      APRO C  
ATOM     97  HD1 ILE A   5      -7.046 -30.334  -5.650  0.00  0.00      APRO H  
ATOM     98  HD2 ILE A   5      -6.623 -28.676  -6.212  0.00  0.00      APRO H  
ATOM     99  HD3 ILE A   5      -6.063 -29.257  -4.599  0.00  0.00      APRO H  
ATOM    100  C   ILE A   5      -9.413 -25.322  -3.393  0.00  0.00      APRO C  
ATOM    101  O   ILE A   5      -9.097 -24.521  -4.271  0.00  0.00      APRO O  
ATOM    102  N   ALA A   6      -9.763 -24.919  -2.161  0.00  0.00      APRO N  
ATOM    103  HN  ALA A   6     -10.014 -25.583  -1.457  0.00  0.00      APRO H  
ATOM    104  CA  ALA A   6      -9.808 -23.538  -1.752  0.00  0.00      APRO C  
ATOM    105  HA  ALA A   6     -10.069 -22.910  -2.596  0.00  0.00      APRO H  
ATOM    106  CB  ALA A   6     -10.859 -23.363  -0.641  0.00  0.00      APRO C  
ATOM    107  HB1 ALA A   6     -11.855 -23.678  -1.018  0.00  0.00      APRO H  
ATOM    108  HB2 ALA A   6     -10.614 -23.991   0.243  0.00  0.00      APRO H  
ATOM    109  HB3 ALA A   6     -10.935 -22.304  -0.313  0.00  0.00      APRO H  
ATOM    110  C   ALA A   6      -8.466 -23.040  -1.246  0.00  0.00      APRO C  
ATOM    111  O   ALA A   6      -7.593 -23.803  -0.840  0.00  0.00      APRO O  
ATOM    112  N   GLU A   7      -8.286 -21.711  -1.219  0.00  0.00      APRO N  
ATOM    113  HN  GLU A   7      -8.950 -21.076  -1.603  0.00  0.00      APRO H  
ATOM    114  CA  GLU A   7      -7.122 -21.068  -0.637  0.00  0.00      APRO C  
ATOM    115  HA  GLU A   7      -6.262 -21.469  -1.158  0.00  0.00      APRO H  
ATOM    116  CB  GLU A   7      -7.291 -19.548  -0.820  0.00  0.00      APRO C  
ATOM    117  HB1 GLU A   7      -7.315 -19.330  -1.913  0.00  0.00      APRO H  
ATOM    118  HB2 GLU A   7      -8.280 -19.228  -0.423  0.00  0.00      APRO H  
ATOM    119  CG  GLU A   7      -6.170 -18.703  -0.169  0.00  0.00      APRO C  
ATOM    120  HG1 GLU A   7      -6.605 -18.051   0.610  0.00  0.00      APRO H  
ATOM    121  HG2 GLU A   7      -5.398 -19.353   0.288  0.00  0.00      APRO H  
ATOM    122  CD  GLU A   7      -5.465 -17.754  -1.123  0.00  0.00      APRO C  
ATOM    123  OE1 GLU A   7      -5.561 -17.940  -2.362  0.00  0.00      APRO O  
ATOM    124  OE2 GLU A   7      -4.780 -16.859  -0.564  0.00  0.00      APRO O1-
ATOM    125  C   GLU A   7      -6.911 -21.329   0.855  0.00  0.00      APRO C  
ATOM    126  O   GLU A   7      -5.789 -21.466   1.349  0.00  0.00      APRO O  
ATOM    127  N   LYS A   8      -8.013 -21.355   1.624  0.00  0.00      APRO N  
ATOM    128  HN  LYS A   8      -8.934 -21.435   1.247  0.00  0.00      APRO H  
ATOM    129  CA  LYS A   8      -7.946 -21.269   3.062  0.00  0.00      APRO C  
ATOM    130  HA  LYS A   8      -7.111 -21.878   3.388  0.00  0.00      APRO H  
ATOM    131  CB  LYS A   8      -7.753 -19.784   3.504  0.00  0.00      APRO C  
ATOM    132  HB1 LYS A   8      -7.921 -19.745   4.605  0.00  0.00      APRO H  
ATOM    133  HB2 LYS A   8      -6.691 -19.492   3.340  0.00  0.00      APRO H  
ATOM    134  CG  LYS A   8      -8.696 -18.766   2.827  0.00  0.00      APRO C  
ATOM    135  HG1 LYS A   8      -8.556 -18.818   1.723  0.00  0.00      APRO H  
ATOM    136  HG2 LYS A   8      -9.752 -19.051   3.042  0.00  0.00      APRO H  
ATOM    137  CD  LYS A   8      -8.445 -17.315   3.283  0.00  0.00      APRO C  
ATOM    138  HD1 LYS A   8      -8.923 -17.171   4.279  0.00  0.00      APRO H  
ATOM    139  HD2 LYS A   8      -7.347 -17.179   3.417  0.00  0.00      APRO H  
ATOM    140  CE  LYS A   8      -8.962 -16.225   2.317  0.00  0.00      APRO C  
ATOM    141  HE1 LYS A   8      -9.995 -16.463   1.977  0.00  0.00      APRO H  
ATOM    142  HE2 LYS A   8      -8.977 -15.233   2.819  0.00  0.00      APRO H  
ATOM    143  NZ  LYS A   8      -8.113 -16.108   1.118  0.00  0.00      APRO N1+
ATOM    144  HZ1 LYS A   8      -8.486 -15.369   0.488  0.00  0.00      APRO H  
ATOM    145  HZ2 LYS A   8      -7.143 -15.862   1.402  0.00  0.00      APRO H  
ATOM    146  HZ3 LYS A   8      -8.101 -17.017   0.613  0.00  0.00      APRO H  
ATOM    147  C   LYS A   8      -9.209 -21.858   3.683  0.00  0.00      APRO C  
ATOM    148  O   LYS A   8     -10.226 -21.957   2.986  0.00  0.00      APRO O  
ATOM    149  N   PRO A   9      -9.221 -22.249   4.973  0.00  0.00      APRO N  
ATOM    150  CD  PRO A   9      -8.003 -22.396   5.788  0.00  0.00      APRO C  
ATOM    151  HD1 PRO A   9      -7.635 -21.404   6.137  0.00  0.00      APRO H  
ATOM    152  HD2 PRO A   9      -7.194 -22.898   5.209  0.00  0.00      APRO H  
ATOM    153  CA  PRO A   9     -10.361 -22.915   5.606  0.00  0.00      APRO C  
ATOM    154  HA  PRO A   9     -10.507 -23.879   5.132  0.00  0.00      APRO H  
ATOM    155  CB  PRO A   9      -9.919 -23.098   7.068  0.00  0.00      APRO C  
ATOM    156  HB1 PRO A   9     -10.358 -24.012   7.528  0.00  0.00      APRO H  
ATOM    157  HB2 PRO A   9     -10.156 -22.208   7.693  0.00  0.00      APRO H  
ATOM    158  CG  PRO A   9      -8.402 -23.260   6.988  0.00  0.00      APRO C  
ATOM    159  HG1 PRO A   9      -8.128 -24.326   6.863  0.00  0.00      APRO H  
ATOM    160  HG2 PRO A   9      -7.888 -22.880   7.901  0.00  0.00      APRO H  
ATOM    161  C   PRO A   9     -11.659 -22.142   5.563  0.00  0.00      APRO C  
ATOM    162  O   PRO A   9     -12.733 -22.740   5.514  0.00  0.00      APRO O  
ATOM    163  N   SER A  10     -11.602 -20.800   5.650  0.00  0.00      APRO N  
ATOM    164  HN  SER A  10     -10.745 -20.293   5.739  0.00  0.00      APRO H  
ATOM    165  CA  SER A  10     -12.788 -19.963   5.622  0.00  0.00      APRO C  
ATOM    166  HA  SER A  10     -13.456 -20.411   6.346  0.00  0.00      APRO H  
ATOM    167  CB  SER A  10     -12.496 -18.510   6.079  0.00  0.00      APRO C  
ATOM    168  HB1 SER A  10     -13.457 -17.947   6.077  0.00  0.00      APRO H  
ATOM    169  HB2 SER A  10     -12.115 -18.502   7.125  0.00  0.00      APRO H  
ATOM    170  OG  SER A  10     -11.583 -17.838   5.208  0.00  0.00      APRO O  
ATOM    171  HG1 SER A  10     -11.627 -16.898   5.422  0.00  0.00      APRO H  
ATOM    172  C   SER A  10     -13.510 -19.948   4.291  0.00  0.00      APRO C  
ATOM    173  O   SER A  10     -14.736 -20.034   4.249  0.00  0.00      APRO O  
ATOM    174  N   LEU A  11     -12.761 -19.873   3.176  0.00  0.00      APRO N  
ATOM    175  HN  LEU A  11     -11.768 -19.782   3.209  0.00  0.00      APRO H  
ATOM    176  CA  LEU A  11     -13.310 -19.916   1.836  0.00  0.00      APRO C  
ATOM    177  HA  LEU A  11     -14.098 -19.174   1.809  0.00  0.00      APRO H  
ATOM    178  CB  LEU A  11     -12.224 -19.583   0.793  0.00  0.00      APRO C  
ATOM    179  HB1 LEU A  11     -11.689 -18.674   1.154  0.00  0.00      APRO H  
ATOM    180  HB2 LEU A  11     -11.469 -20.400   0.783  0.00  0.00      APRO H  
ATOM    181  CG  LEU A  11     -12.781 -19.321  -0.620  0.00  0.00      APRO C  
ATOM    182  HG  LEU A  11     -13.557 -20.099  -0.819  0.00  0.00      APRO H  
ATOM    183  CD1 LEU A  11     -13.383 -17.918  -0.750  0.00  0.00      APRO C  
ATOM    184 HD11 LEU A  11     -13.733 -17.739  -1.789  0.00  0.00      APRO H  
ATOM    185 HD12 LEU A  11     -14.249 -17.799  -0.065  0.00  0.00      APRO H  
ATOM    186 HD13 LEU A  11     -12.628 -17.142  -0.500  0.00  0.00      APRO H  
ATOM    187  CD2 LEU A  11     -11.675 -19.482  -1.657  0.00  0.00      APRO C  
ATOM    188 HD21 LEU A  11     -12.077 -19.312  -2.679  0.00  0.00      APRO H  
ATOM    189 HD22 LEU A  11     -10.852 -18.757  -1.494  0.00  0.00      APRO H  
ATOM    190 HD23 LEU A  11     -11.250 -20.508  -1.617  0.00  0.00      APRO H  
ATOM    191  C   LEU A  11     -13.936 -21.263   1.512  0.00  0.00      APRO C  
ATOM    192  O   LEU A  11     -15.020 -21.345   0.941  0.00  0.00      APRO O  
ATOM    193  N   ALA A  12     -13.285 -22.372   1.928  0.00  0.00      APRO N  
ATOM    194  HN  ALA A  12     -12.396 -22.319   2.383  0.00  0.00      APRO H  
ATOM    195  CA  ALA A  12     -13.815 -23.711   1.751  0.00  0.00      APRO C  
ATOM    196  HA  ALA A  12     -13.973 -23.901   0.696  0.00  0.00      APRO H  
ATOM    197  CB  ALA A  12     -12.817 -24.741   2.297  0.00  0.00      APRO C  
ATOM    198  HB1 ALA A  12     -11.843 -24.630   1.774  0.00  0.00      APRO H  
ATOM    199  HB2 ALA A  12     -12.640 -24.588   3.384  0.00  0.00      APRO H  
ATOM    200  HB3 ALA A  12     -13.175 -25.781   2.139  0.00  0.00      APRO H  
ATOM    201  C   ALA A  12     -15.158 -23.925   2.431  0.00  0.00      APRO C  
ATOM    202  O   ALA A  12     -16.073 -24.512   1.859  0.00  0.00      APRO O  
ATOM    203  N   ARG A  13     -15.325 -23.396   3.658  0.00  0.00      APRO N  
ATOM    204  HN  ARG A  13     -14.558 -22.985   4.145  0.00  0.00      APRO H  
ATOM    205  CA  ARG A  13     -16.605 -23.390   4.337  0.00  0.00      APRO C  
ATOM    206  HA  ARG A  13     -16.938 -24.419   4.396  0.00  0.00      APRO H  
ATOM    207  CB  ARG A  13     -16.451 -22.877   5.787  0.00  0.00      APRO C  
ATOM    208  HB1 ARG A  13     -15.777 -21.989   5.737  0.00  0.00      APRO H  
ATOM    209  HB2 ARG A  13     -17.430 -22.498   6.154  0.00  0.00      APRO H  
ATOM    210  CG  ARG A  13     -15.840 -23.964   6.692  0.00  0.00      APRO C  
ATOM    211  HG1 ARG A  13     -16.390 -24.916   6.522  0.00  0.00      APRO H  
ATOM    212  HG2 ARG A  13     -14.793 -24.161   6.365  0.00  0.00      APRO H  
ATOM    213  CD  ARG A  13     -15.790 -23.613   8.181  0.00  0.00      APRO C  
ATOM    214  HD1 ARG A  13     -16.657 -22.961   8.437  0.00  0.00      APRO H  
ATOM    215  HD2 ARG A  13     -15.830 -24.527   8.818  0.00  0.00      APRO H  
ATOM    216  NE  ARG A  13     -14.493 -22.904   8.449  0.00  0.00      APRO N  
ATOM    217  HE  ARG A  13     -13.690 -23.504   8.366  0.00  0.00      APRO H  
ATOM    218  CZ  ARG A  13     -14.362 -21.613   8.768  0.00  0.00      APRO C  
ATOM    219  NH1 ARG A  13     -15.390 -20.775   8.710  0.00  0.00      APRO N1+
ATOM    220 HH11 ARG A  13     -15.271 -19.816   8.925  0.00  0.00      APRO H  
ATOM    221 HH12 ARG A  13     -16.236 -21.137   8.311  0.00  0.00      APRO H  
ATOM    222  NH2 ARG A  13     -13.166 -21.150   9.131  0.00  0.00      APRO N  
ATOM    223 HH21 ARG A  13     -13.074 -20.218   9.452  0.00  0.00      APRO H  
ATOM    224 HH22 ARG A  13     -12.448 -21.820   9.264  0.00  0.00      APRO H  
ATOM    225  C   ARG A  13     -17.693 -22.622   3.602  0.00  0.00      APRO C  
ATOM    226  O   ARG A  13     -18.804 -23.119   3.487  0.00  0.00      APRO O  
ATOM    227  N   ALA A  14     -17.395 -21.435   3.036  0.00  0.00      APRO N  
ATOM    228  HN  ALA A  14     -16.497 -21.010   3.145  0.00  0.00      APRO H  
ATOM    229  CA  ALA A  14     -18.347 -20.685   2.230  0.00  0.00      APRO C  
ATOM    230  HA  ALA A  14     -19.242 -20.503   2.813  0.00  0.00      APRO H  
ATOM    231  CB  ALA A  14     -17.749 -19.308   1.877  0.00  0.00      APRO C  
ATOM    232  HB1 ALA A  14     -17.471 -18.772   2.810  0.00  0.00      APRO H  
ATOM    233  HB2 ALA A  14     -16.831 -19.418   1.259  0.00  0.00      APRO H  
ATOM    234  HB3 ALA A  14     -18.476 -18.676   1.322  0.00  0.00      APRO H  
ATOM    235  C   ALA A  14     -18.800 -21.412   0.957  0.00  0.00      APRO C  
ATOM    236  O   ALA A  14     -19.964 -21.372   0.564  0.00  0.00      APRO O  
ATOM    237  N   ILE A  15     -17.882 -22.126   0.276  0.00  0.00      APRO N  
ATOM    238  HN  ILE A  15     -16.910 -22.091   0.499  0.00  0.00      APRO H  
ATOM    239  CA  ILE A  15     -18.209 -23.010  -0.841  0.00  0.00      APRO C  
ATOM    240  HA  ILE A  15     -18.818 -22.422  -1.516  0.00  0.00      APRO H  
ATOM    241  CB  ILE A  15     -16.945 -23.474  -1.569  0.00  0.00      APRO C  
ATOM    242  HB  ILE A  15     -16.329 -23.967  -0.774  0.00  0.00      APRO H  
ATOM    243  CG2 ILE A  15     -17.308 -24.382  -2.768  0.00  0.00      APRO C  
ATOM    244 HG21 ILE A  15     -16.395 -24.843  -3.199  0.00  0.00      APRO H  
ATOM    245 HG22 ILE A  15     -17.983 -25.205  -2.452  0.00  0.00      APRO H  
ATOM    246 HG23 ILE A  15     -17.814 -23.801  -3.568  0.00  0.00      APRO H  
ATOM    247  CG1 ILE A  15     -16.136 -22.253  -2.073  0.00  0.00      APRO C  
ATOM    248 HG11 ILE A  15     -16.771 -21.631  -2.742  0.00  0.00      APRO H  
ATOM    249 HG12 ILE A  15     -15.858 -21.619  -1.200  0.00  0.00      APRO H  
ATOM    250  CD  ILE A  15     -14.843 -22.622  -2.820  0.00  0.00      APRO C  
ATOM    251  HD1 ILE A  15     -14.285 -21.703  -3.102  0.00  0.00      APRO H  
ATOM    252  HD2 ILE A  15     -14.184 -23.246  -2.179  0.00  0.00      APRO H  
ATOM    253  HD3 ILE A  15     -15.068 -23.186  -3.750  0.00  0.00      APRO H  
ATOM    254  C   ILE A  15     -19.060 -24.204  -0.404  0.00  0.00      APRO C  
ATOM    255  O   ILE A  15     -20.025 -24.575  -1.070  0.00  0.00      APRO O  
ATOM    256  N   ALA A  16     -18.743 -24.821   0.755  0.00  0.00      APRO N  
ATOM    257  HN  ALA A  16     -17.929 -24.548   1.267  0.00  0.00      APRO H  
ATOM    258  CA  ALA A  16     -19.521 -25.898   1.348  0.00  0.00      APRO C  
ATOM    259  HA  ALA A  16     -19.587 -26.719   0.643  0.00  0.00      APRO H  
ATOM    260  CB  ALA A  16     -18.831 -26.425   2.621  0.00  0.00      APRO C  
ATOM    261  HB1 ALA A  16     -17.800 -26.758   2.375  0.00  0.00      APRO H  
ATOM    262  HB2 ALA A  16     -18.759 -25.630   3.394  0.00  0.00      APRO H  
ATOM    263  HB3 ALA A  16     -19.377 -27.291   3.054  0.00  0.00      APRO H  
ATOM    264  C   ALA A  16     -20.952 -25.513   1.695  0.00  0.00      APRO C  
ATOM    265  O   ALA A  16     -21.871 -26.284   1.434  0.00  0.00      APRO O  
ATOM    266  N   ASP A  17     -21.151 -24.288   2.228  0.00  0.00      APRO N  
ATOM    267  HN  ASP A  17     -20.366 -23.691   2.373  0.00  0.00      APRO H  
ATOM    268  CA  ASP A  17     -22.409 -23.682   2.642  0.00  0.00      APRO C  
ATOM    269  HA  ASP A  17     -22.775 -24.272   3.475  0.00  0.00      APRO H  
ATOM    270  CB  ASP A  17     -22.046 -22.198   2.966  0.00  0.00      APRO C  
ATOM    271  HB1 ASP A  17     -20.963 -22.128   3.193  0.00  0.00      APRO H  
ATOM    272  HB2 ASP A  17     -22.263 -21.544   2.098  0.00  0.00      APRO H  
ATOM    273  CG  ASP A  17     -22.765 -21.600   4.163  0.00  0.00      APRO C  
ATOM    274  OD1 ASP A  17     -23.887 -22.055   4.492  0.00  0.00      APRO O  
ATOM    275  OD2 ASP A  17     -22.169 -20.667   4.766  0.00  0.00      APRO O1-
ATOM    276  C   ASP A  17     -23.483 -23.752   1.542  0.00  0.00      APRO C  
ATOM    277  O   ASP A  17     -24.636 -24.136   1.750  0.00  0.00      APRO O  
ATOM    278  N   VAL A  18     -23.061 -23.431   0.304  0.00  0.00      APRO N  
ATOM    279  HN  VAL A  18     -22.106 -23.187   0.160  0.00  0.00      APRO H  
ATOM    280  CA  VAL A  18     -23.878 -23.399  -0.900  0.00  0.00      APRO C  
ATOM    281  HA  VAL A  18     -24.856 -23.060  -0.581  0.00  0.00      APRO H  
ATOM    282  CB  VAL A  18     -23.255 -22.349  -1.828  0.00  0.00      APRO C  
ATOM    283  HB  VAL A  18     -22.146 -22.395  -1.694  0.00  0.00      APRO H  
ATOM    284  CG1 VAL A  18     -23.548 -22.572  -3.324  0.00  0.00      APRO C  
ATOM    285 HG11 VAL A  18     -23.100 -21.755  -3.931  0.00  0.00      APRO H  
ATOM    286 HG12 VAL A  18     -23.117 -23.528  -3.688  0.00  0.00      APRO H  
ATOM    287 HG13 VAL A  18     -24.643 -22.580  -3.513  0.00  0.00      APRO H  
ATOM    288  CG2 VAL A  18     -23.777 -20.970  -1.379  0.00  0.00      APRO C  
ATOM    289 HG21 VAL A  18     -23.389 -20.168  -2.043  0.00  0.00      APRO H  
ATOM    290 HG22 VAL A  18     -24.888 -20.944  -1.411  0.00  0.00      APRO H  
ATOM    291 HG23 VAL A  18     -23.452 -20.735  -0.344  0.00  0.00      APRO H  
ATOM    292  C   VAL A  18     -24.063 -24.758  -1.589  0.00  0.00      APRO C  
ATOM    293  O   VAL A  18     -25.010 -24.978  -2.344  0.00  0.00      APRO O  
ATOM    294  N   LEU A  19     -23.187 -25.753  -1.352  0.00  0.00      APRO N  
ATOM    295  HN  LEU A  19     -22.414 -25.670  -0.727  0.00  0.00      APRO H  
ATOM    296  CA  LEU A  19     -23.297 -27.055  -1.999  0.00  0.00      APRO C  
ATOM    297  HA  LEU A  19     -23.522 -26.844  -3.037  0.00  0.00      APRO H  
ATOM    298  CB  LEU A  19     -21.941 -27.803  -1.949  0.00  0.00      APRO C  
ATOM    299  HB1 LEU A  19     -21.520 -27.653  -0.928  0.00  0.00      APRO H  
ATOM    300  HB2 LEU A  19     -22.127 -28.896  -2.048  0.00  0.00      APRO H  
ATOM    301  CG  LEU A  19     -20.918 -27.316  -2.999  0.00  0.00      APRO C  
ATOM    302  HG  LEU A  19     -20.891 -26.202  -2.921  0.00  0.00      APRO H  
ATOM    303  CD1 LEU A  19     -19.531 -27.900  -2.699  0.00  0.00      APRO C  
ATOM    304 HD11 LEU A  19     -18.801 -27.592  -3.478  0.00  0.00      APRO H  
ATOM    305 HD12 LEU A  19     -19.161 -27.543  -1.714  0.00  0.00      APRO H  
ATOM    306 HD13 LEU A  19     -19.569 -29.010  -2.679  0.00  0.00      APRO H  
ATOM    307  CD2 LEU A  19     -21.333 -27.682  -4.433  0.00  0.00      APRO C  
ATOM    308 HD21 LEU A  19     -20.585 -27.300  -5.161  0.00  0.00      APRO H  
ATOM    309 HD22 LEU A  19     -21.407 -28.780  -4.571  0.00  0.00      APRO H  
ATOM    310 HD23 LEU A  19     -22.319 -27.231  -4.680  0.00  0.00      APRO H  
ATOM    311  C   LEU A  19     -24.434 -27.930  -1.446  0.00  0.00      APRO C  
ATOM    312  O   LEU A  19     -24.920 -27.679  -0.344  0.00  0.00      APRO O  
ATOM    313  N   PRO A  20     -24.943 -28.949  -2.149  0.00  0.00      APRO N  
ATOM    314  CD  PRO A  20     -24.596 -29.272  -3.534  0.00  0.00      APRO C  
ATOM    315  HD1 PRO A  20     -23.639 -29.837  -3.598  0.00  0.00      APRO H  
ATOM    316  HD2 PRO A  20     -24.517 -28.356  -4.164  0.00  0.00      APRO H  
ATOM    317  CA  PRO A  20     -25.984 -29.842  -1.641  0.00  0.00      APRO C  
ATOM    318  HA  PRO A  20     -26.909 -29.280  -1.591  0.00  0.00      APRO H  
ATOM    319  CB  PRO A  20     -26.164 -30.888  -2.752  0.00  0.00      APRO C  
ATOM    320  HB1 PRO A  20     -27.221 -31.222  -2.854  0.00  0.00      APRO H  
ATOM    321  HB2 PRO A  20     -25.499 -31.770  -2.617  0.00  0.00      APRO H  
ATOM    322  CG  PRO A  20     -25.752 -30.144  -4.022  0.00  0.00      APRO C  
ATOM    323  HG1 PRO A  20     -26.593 -29.554  -4.436  0.00  0.00      APRO H  
ATOM    324  HG2 PRO A  20     -25.385 -30.825  -4.824  0.00  0.00      APRO H  
ATOM    325  C   PRO A  20     -25.723 -30.493  -0.287  0.00  0.00      APRO C  
ATOM    326  O   PRO A  20     -24.651 -31.043  -0.055  0.00  0.00      APRO O  
ATOM    327  N   LYS A  21     -26.709 -30.448   0.627  0.00  0.00      APRO N  
ATOM    328  HN  LYS A  21     -27.525 -29.895   0.469  0.00  0.00      APRO H  
ATOM    329  CA  LYS A  21     -26.689 -31.170   1.887  0.00  0.00      APRO C  
ATOM    330  HA  LYS A  21     -25.774 -30.870   2.383  0.00  0.00      APRO H  
ATOM    331  CB  LYS A  21     -27.897 -30.764   2.775  0.00  0.00      APRO C  
ATOM    332  HB1 LYS A  21     -28.775 -30.643   2.099  0.00  0.00      APRO H  
ATOM    333  HB2 LYS A  21     -28.143 -31.607   3.459  0.00  0.00      APRO H  
ATOM    334  CG  LYS A  21     -27.689 -29.462   3.567  0.00  0.00      APRO C  
ATOM    335  HG1 LYS A  21     -26.640 -29.426   3.940  0.00  0.00      APRO H  
ATOM    336  HG2 LYS A  21     -27.827 -28.595   2.881  0.00  0.00      APRO H  
ATOM    337  CD  LYS A  21     -28.663 -29.381   4.758  0.00  0.00      APRO C  
ATOM    338  HD1 LYS A  21     -29.704 -29.365   4.361  0.00  0.00      APRO H  
ATOM    339  HD2 LYS A  21     -28.551 -30.311   5.362  0.00  0.00      APRO H  
ATOM    340  CE  LYS A  21     -28.450 -28.166   5.671  0.00  0.00      APRO C  
ATOM    341  HE1 LYS A  21     -28.801 -28.388   6.704  0.00  0.00      APRO H  
ATOM    342  HE2 LYS A  21     -27.372 -27.895   5.716  0.00  0.00      APRO H  
ATOM    343  NZ  LYS A  21     -29.198 -26.988   5.178  0.00  0.00      APRO N1+
ATOM    344  HZ1 LYS A  21     -29.042 -26.177   5.810  0.00  0.00      APRO H  
ATOM    345  HZ2 LYS A  21     -28.873 -26.747   4.220  0.00  0.00      APRO H  
ATOM    346  HZ3 LYS A  21     -30.213 -27.211   5.148  0.00  0.00      APRO H  
ATOM    347  C   LYS A  21     -26.649 -32.703   1.737  0.00  0.00      APRO C  
ATOM    348  O   LYS A  21     -27.065 -33.227   0.703  0.00  0.00      APRO O  
ATOM    349  N   PRO A  22     -26.176 -33.478   2.717  0.00  0.00      APRO N  
ATOM    350  CD  PRO A  22     -26.194 -34.933   2.575  0.00  0.00      APRO C  
ATOM    351  HD1 PRO A  22     -25.583 -35.263   1.704  0.00  0.00      APRO H  
ATOM    352  HD2 PRO A  22     -27.233 -35.316   2.453  0.00  0.00      APRO H  
ATOM    353  CA  PRO A  22     -25.686 -33.060   4.028  0.00  0.00      APRO C  
ATOM    354  HA  PRO A  22     -26.290 -32.251   4.421  0.00  0.00      APRO H  
ATOM    355  CB  PRO A  22     -25.827 -34.333   4.873  0.00  0.00      APRO C  
ATOM    356  HB1 PRO A  22     -26.846 -34.441   5.308  0.00  0.00      APRO H  
ATOM    357  HB2 PRO A  22     -25.063 -34.391   5.680  0.00  0.00      APRO H  
ATOM    358  CG  PRO A  22     -25.587 -35.470   3.875  0.00  0.00      APRO C  
ATOM    359  HG1 PRO A  22     -26.065 -36.408   4.220  0.00  0.00      APRO H  
ATOM    360  HG2 PRO A  22     -24.504 -35.677   3.716  0.00  0.00      APRO H  
ATOM    361  C   PRO A  22     -24.246 -32.613   3.960  0.00  0.00      APRO C  
ATOM    362  O   PRO A  22     -23.531 -32.978   3.035  0.00  0.00      APRO O  
ATOM    363  N   HSE A  23     -23.814 -31.782   4.925  0.00  0.00      APRO N  
ATOM    364  HN  HSE A  23     -24.393 -31.477   5.679  0.00  0.00      APRO H  
ATOM    365  CA  HSE A  23     -22.465 -31.254   4.956  0.00  0.00      APRO C  
ATOM    366  HA  HSE A  23     -21.965 -31.576   4.051  0.00  0.00      APRO H  
ATOM    367  CB  HSE A  23     -22.486 -29.721   5.105  0.00  0.00      APRO C  
ATOM    368  HB1 HSE A  23     -22.936 -29.480   6.092  0.00  0.00      APRO H  
ATOM    369  HB2 HSE A  23     -21.445 -29.336   5.119  0.00  0.00      APRO H  
ATOM    370  ND1 HSE A  23     -23.973 -27.898   4.316  0.00  0.00      APRO N  
ATOM    371  CG  HSE A  23     -23.294 -29.067   4.033  0.00  0.00      APRO C  
ATOM    372  CE1 HSE A  23     -24.428 -27.479   3.149  0.00  0.00      APRO C  
ATOM    373  HE1 HSE A  23     -25.005 -26.562   3.001  0.00  0.00      APRO H  
ATOM    374  NE2 HSE A  23     -24.098 -28.330   2.153  0.00  0.00      APRO N  
ATOM    375  HE2 HSE A  23     -24.354 -28.249   1.190  0.00  0.00      APRO H  
ATOM    376  CD2 HSE A  23     -23.367 -29.351   2.708  0.00  0.00      APRO C  
ATOM    377  HD2 HSE A  23     -22.966 -30.189   2.156  0.00  0.00      APRO H  
ATOM    378  C   HSE A  23     -21.712 -31.860   6.119  0.00  0.00      APRO C  
ATOM    379  O   HSE A  23     -21.933 -31.525   7.284  0.00  0.00      APRO O  
ATOM    380  N   ARG A  24     -20.791 -32.790   5.826  0.00  0.00      APRO N  
ATOM    381  HN  ARG A  24     -20.512 -32.927   4.879  0.00  0.00      APRO H  
ATOM    382  CA  ARG A  24     -20.159 -33.629   6.816  0.00  0.00      APRO C  
ATOM    383  HA  ARG A  24     -20.633 -33.464   7.776  0.00  0.00      APRO H  
ATOM    384  CB  ARG A  24     -20.315 -35.117   6.411  0.00  0.00      APRO C  
ATOM    385  HB1 ARG A  24     -21.369 -35.241   6.065  0.00  0.00      APRO H  
ATOM    386  HB2 ARG A  24     -19.675 -35.331   5.527  0.00  0.00      APRO H  
ATOM    387  CG  ARG A  24     -20.057 -36.159   7.524  0.00  0.00      APRO C  
ATOM    388  HG1 ARG A  24     -20.439 -35.751   8.486  0.00  0.00      APRO H  
ATOM    389  HG2 ARG A  24     -20.670 -37.067   7.319  0.00  0.00      APRO H  
ATOM    390  CD  ARG A  24     -18.604 -36.631   7.673  0.00  0.00      APRO C  
ATOM    391  HD1 ARG A  24     -17.947 -35.752   7.867  0.00  0.00      APRO H  
ATOM    392  HD2 ARG A  24     -18.493 -37.353   8.515  0.00  0.00      APRO H  
ATOM    393  NE  ARG A  24     -18.198 -37.323   6.405  0.00  0.00      APRO N  
ATOM    394  HE  ARG A  24     -18.902 -37.278   5.687  0.00  0.00      APRO H  
ATOM    395  CZ  ARG A  24     -17.028 -37.942   6.224  0.00  0.00      APRO C  
ATOM    396  NH1 ARG A  24     -16.112 -38.022   7.187  0.00  0.00      APRO N1+
ATOM    397 HH11 ARG A  24     -15.242 -38.464   7.020  0.00  0.00      APRO H  
ATOM    398 HH12 ARG A  24     -16.298 -37.499   8.022  0.00  0.00      APRO H  
ATOM    399  NH2 ARG A  24     -16.789 -38.489   5.036  0.00  0.00      APRO N  
ATOM    400 HH21 ARG A  24     -15.971 -39.029   4.897  0.00  0.00      APRO H  
ATOM    401 HH22 ARG A  24     -17.543 -38.511   4.393  0.00  0.00      APRO H  
ATOM    402  C   ARG A  24     -18.710 -33.220   6.973  0.00  0.00      APRO C  
ATOM    403  O   ARG A  24     -17.880 -33.342   6.073  0.00  0.00      APRO O  
ATOM    404  N   LYS A  25     -18.383 -32.674   8.157  0.00  0.00      APRO N  
ATOM    405  HN  LYS A  25     -19.076 -32.538   8.864  0.00  0.00      APRO H  
ATOM    406  CA  LYS A  25     -17.048 -32.245   8.515  0.00  0.00      APRO C  
ATOM    407  HA  LYS A  25     -16.677 -31.659   7.683  0.00  0.00      APRO H  
ATOM    408  CB  LYS A  25     -17.083 -31.370   9.798  0.00  0.00      APRO C  
ATOM    409  HB1 LYS A  25     -17.494 -32.005  10.617  0.00  0.00      APRO H  
ATOM    410  HB2 LYS A  25     -16.040 -31.117  10.093  0.00  0.00      APRO H  
ATOM    411  CG  LYS A  25     -17.942 -30.095   9.664  0.00  0.00      APRO C  
ATOM    412  HG1 LYS A  25     -17.359 -29.318   9.119  0.00  0.00      APRO H  
ATOM    413  HG2 LYS A  25     -18.842 -30.327   9.049  0.00  0.00      APRO H  
ATOM    414  CD  LYS A  25     -18.367 -29.529  11.034  0.00  0.00      APRO C  
ATOM    415  HD1 LYS A  25     -18.676 -30.379  11.685  0.00  0.00      APRO H  
ATOM    416  HD2 LYS A  25     -17.475 -29.055  11.505  0.00  0.00      APRO H  
ATOM    417  CE  LYS A  25     -19.504 -28.504  10.930  0.00  0.00      APRO C  
ATOM    418  HE1 LYS A  25     -19.103 -27.503  10.656  0.00  0.00      APRO H  
ATOM    419  HE2 LYS A  25     -20.239 -28.813  10.154  0.00  0.00      APRO H  
ATOM    420  NZ  LYS A  25     -20.223 -28.373  12.219  0.00  0.00      APRO N1+
ATOM    421  HZ1 LYS A  25     -20.988 -27.674  12.130  0.00  0.00      APRO H  
ATOM    422  HZ2 LYS A  25     -20.625 -29.294  12.487  0.00  0.00      APRO H  
ATOM    423  HZ3 LYS A  25     -19.557 -28.063  12.956  0.00  0.00      APRO H  
ATOM    424  C   LYS A  25     -16.095 -33.422   8.704  0.00  0.00      APRO C  
ATOM    425  O   LYS A  25     -16.433 -34.428   9.327  0.00  0.00      APRO O  
ATOM    426  N   GLY A  26     -14.869 -33.310   8.166  0.00  0.00      APRO N  
ATOM    427  HN  GLY A  26     -14.661 -32.583   7.513  0.00  0.00      APRO H  
ATOM    428  CA  GLY A  26     -13.770 -34.209   8.476  0.00  0.00      APRO C  
ATOM    429  HA1 GLY A  26     -13.542 -34.797   7.598  0.00  0.00      APRO H  
ATOM    430  HA2 GLY A  26     -14.027 -34.795   9.348  0.00  0.00      APRO H  
ATOM    431  C   GLY A  26     -12.563 -33.388   8.811  0.00  0.00      APRO C  
ATOM    432  O   GLY A  26     -12.580 -32.162   8.712  0.00  0.00      APRO O  
ATOM    433  N   ASP A  27     -11.450 -34.034   9.194  0.00  0.00      APRO N  
ATOM    434  HN  ASP A  27     -11.392 -35.011   9.381  0.00  0.00      APRO H  
ATOM    435  CA  ASP A  27     -10.194 -33.351   9.377  0.00  0.00      APRO C  
ATOM    436  HA  ASP A  27     -10.417 -32.375   9.793  0.00  0.00      APRO H  
ATOM    437  CB  ASP A  27      -9.304 -34.077  10.427  0.00  0.00      APRO C  
ATOM    438  HB1 ASP A  27      -8.328 -33.556  10.502  0.00  0.00      APRO H  
ATOM    439  HB2 ASP A  27      -9.785 -34.061  11.425  0.00  0.00      APRO H  
ATOM    440  CG  ASP A  27      -9.002 -35.530  10.077  0.00  0.00      APRO C  
ATOM    441  OD1 ASP A  27      -9.981 -36.303   9.896  0.00  0.00      APRO O  
ATOM    442  OD2 ASP A  27      -7.791 -35.883  10.012  0.00  0.00      APRO O1-
ATOM    443  C   ASP A  27      -9.506 -33.111   8.029  0.00  0.00      APRO C  
ATOM    444  O   ASP A  27      -9.153 -34.018   7.279  0.00  0.00      APRO O  
ATOM    445  N   GLY A  28      -9.345 -31.826   7.653  0.00  0.00      APRO N  
ATOM    446  HN  GLY A  28      -9.631 -31.067   8.236  0.00  0.00      APRO H  
ATOM    447  CA  GLY A  28      -8.746 -31.450   6.377  0.00  0.00      APRO C  
ATOM    448  HA1 GLY A  28      -7.958 -32.172   6.211  0.00  0.00      APRO H  
ATOM    449  HA2 GLY A  28      -8.397 -30.435   6.511  0.00  0.00      APRO H  
ATOM    450  C   GLY A  28      -9.662 -31.473   5.177  0.00  0.00      APRO C  
ATOM    451  O   GLY A  28      -9.227 -31.166   4.071  0.00  0.00      APRO O  
ATOM    452  N   PHE A  29     -10.953 -31.811   5.341  0.00  0.00      APRO N  
ATOM    453  HN  PHE A  29     -11.354 -32.051   6.224  0.00  0.00      APRO H  
ATOM    454  CA  PHE A  29     -11.883 -31.855   4.226  0.00  0.00      APRO C  
ATOM    455  HA  PHE A  29     -11.648 -31.003   3.600  0.00  0.00      APRO H  
ATOM    456  CB  PHE A  29     -11.742 -33.162   3.376  0.00  0.00      APRO C  
ATOM    457  HB1 PHE A  29     -12.449 -33.116   2.519  0.00  0.00      APRO H  
ATOM    458  HB2 PHE A  29     -10.719 -33.256   2.952  0.00  0.00      APRO H  
ATOM    459  CG  PHE A  29     -12.088 -34.411   4.150  0.00  0.00      APRO C  
ATOM    460  CD1 PHE A  29     -13.401 -34.911   4.134  0.00  0.00      APRO C  
ATOM    461  HD1 PHE A  29     -14.150 -34.428   3.522  0.00  0.00      APRO H  
ATOM    462  CE1 PHE A  29     -13.751 -36.025   4.907  0.00  0.00      APRO C  
ATOM    463  HE1 PHE A  29     -14.766 -36.397   4.891  0.00  0.00      APRO H  
ATOM    464  CZ  PHE A  29     -12.780 -36.659   5.696  0.00  0.00      APRO C  
ATOM    465  HZ  PHE A  29     -13.044 -37.520   6.293  0.00  0.00      APRO H  
ATOM    466  CD2 PHE A  29     -11.120 -35.068   4.925  0.00  0.00      APRO C  
ATOM    467  HD2 PHE A  29     -10.103 -34.703   4.942  0.00  0.00      APRO H  
ATOM    468  CE2 PHE A  29     -11.463 -36.181   5.702  0.00  0.00      APRO C  
ATOM    469  HE2 PHE A  29     -10.710 -36.669   6.306  0.00  0.00      APRO H  
ATOM    470  C   PHE A  29     -13.317 -31.675   4.706  0.00  0.00      APRO C  
ATOM    471  O   PHE A  29     -13.644 -31.887   5.872  0.00  0.00      APRO O  
ATOM    472  N   ILE A  30     -14.226 -31.275   3.799  0.00  0.00      APRO N  
ATOM    473  HN  ILE A  30     -13.978 -30.955   2.887  0.00  0.00      APRO H  
ATOM    474  CA  ILE A  30     -15.656 -31.271   4.063  0.00  0.00      APRO C  
ATOM    475  HA  ILE A  30     -15.837 -31.868   4.948  0.00  0.00      APRO H  
ATOM    476  CB  ILE A  30     -16.244 -29.871   4.236  0.00  0.00      APRO C  
ATOM    477  HB  ILE A  30     -15.821 -29.282   3.383  0.00  0.00      APRO H  
ATOM    478  CG2 ILE A  30     -17.793 -29.902   4.229  0.00  0.00      APRO C  
ATOM    479 HG21 ILE A  30     -18.204 -28.871   4.198  0.00  0.00      APRO H  
ATOM    480 HG22 ILE A  30     -18.174 -30.443   3.338  0.00  0.00      APRO H  
ATOM    481 HG23 ILE A  30     -18.185 -30.404   5.139  0.00  0.00      APRO H  
ATOM    482  CG1 ILE A  30     -15.713 -29.225   5.536  0.00  0.00      APRO C  
ATOM    483 HG11 ILE A  30     -15.965 -29.870   6.407  0.00  0.00      APRO H  
ATOM    484 HG12 ILE A  30     -14.602 -29.165   5.481  0.00  0.00      APRO H  
ATOM    485  CD  ILE A  30     -16.251 -27.808   5.798  0.00  0.00      APRO C  
ATOM    486  HD1 ILE A  30     -15.786 -27.382   6.714  0.00  0.00      APRO H  
ATOM    487  HD2 ILE A  30     -16.017 -27.136   4.945  0.00  0.00      APRO H  
ATOM    488  HD3 ILE A  30     -17.351 -27.821   5.946  0.00  0.00      APRO H  
ATOM    489  C   ILE A  30     -16.322 -31.985   2.910  0.00  0.00      APRO C  
ATOM    490  O   ILE A  30     -16.075 -31.690   1.740  0.00  0.00      APRO O  
ATOM    491  N   GLU A  31     -17.178 -32.966   3.234  0.00  0.00      APRO N  
ATOM    492  HN  GLU A  31     -17.372 -33.197   4.183  0.00  0.00      APRO H  
ATOM    493  CA  GLU A  31     -17.893 -33.774   2.276  0.00  0.00      APRO C  
ATOM    494  HA  GLU A  31     -17.442 -33.648   1.300  0.00  0.00      APRO H  
ATOM    495  CB  GLU A  31     -17.854 -35.242   2.752  0.00  0.00      APRO C  
ATOM    496  HB1 GLU A  31     -16.792 -35.515   2.951  0.00  0.00      APRO H  
ATOM    497  HB2 GLU A  31     -18.381 -35.336   3.728  0.00  0.00      APRO H  
ATOM    498  CG  GLU A  31     -18.431 -36.292   1.783  0.00  0.00      APRO C  
ATOM    499  HG1 GLU A  31     -19.494 -36.064   1.582  0.00  0.00      APRO H  
ATOM    500  HG2 GLU A  31     -17.872 -36.298   0.826  0.00  0.00      APRO H  
ATOM    501  CD  GLU A  31     -18.358 -37.647   2.473  0.00  0.00      APRO C  
ATOM    502  OE1 GLU A  31     -19.010 -37.842   3.536  0.00  0.00      APRO O  
ATOM    503  OE2 GLU A  31     -17.505 -38.471   2.063  0.00  0.00      APRO O1-
ATOM    504  C   GLU A  31     -19.321 -33.282   2.178  0.00  0.00      APRO C  
ATOM    505  O   GLU A  31     -19.997 -33.069   3.185  0.00  0.00      APRO O  
ATOM    506  N   CYS A  32     -19.803 -33.049   0.949  0.00  0.00      APRO N  
ATOM    507  HN  CYS A  32     -19.250 -33.225   0.137  0.00  0.00      APRO H  
ATOM    508  CA  CYS A  32     -21.125 -32.537   0.680  0.00  0.00      APRO C  
ATOM    509  HA  CYS A  32     -21.655 -32.480   1.623  0.00  0.00      APRO H  
ATOM    510  CB  CYS A  32     -21.080 -31.154  -0.023  0.00  0.00      APRO C  
ATOM    511  HB1 CYS A  32     -20.539 -31.291  -0.987  0.00  0.00      APRO H  
ATOM    512  HB2 CYS A  32     -22.111 -30.834  -0.292  0.00  0.00      APRO H  
ATOM    513  SG  CYS A  32     -20.212 -29.893   0.977  0.00  0.00      APRO S  
ATOM    514  HG1 CYS A  32     -20.289 -28.897   0.092  0.00  0.00      APRO H  
ATOM    515  C   CYS A  32     -21.854 -33.531  -0.199  0.00  0.00      APRO C  
ATOM    516  O   CYS A  32     -21.257 -34.322  -0.935  0.00  0.00      APRO O  
ATOM    517  N   GLY A  33     -23.199 -33.536  -0.130  0.00  0.00      APRO N  
ATOM    518  HN  GLY A  33     -23.674 -32.951   0.526  0.00  0.00      APRO H  
ATOM    519  CA  GLY A  33     -24.053 -34.361  -0.972  0.00  0.00      APRO C  
ATOM    520  HA1 GLY A  33     -25.065 -34.048  -0.755  0.00  0.00      APRO H  
ATOM    521  HA2 GLY A  33     -23.836 -35.385  -0.699  0.00  0.00      APRO H  
ATOM    522  C   GLY A  33     -23.828 -34.218  -2.459  0.00  0.00      APRO C  
ATOM    523  O   GLY A  33     -23.342 -33.202  -2.948  0.00  0.00      APRO O  
ATOM    524  N   ASN A  34     -24.207 -35.266  -3.223  0.00  0.00      APRO N  
ATOM    525  HN  ASN A  34     -24.600 -36.088  -2.812  0.00  0.00      APRO H  
ATOM    526  CA  ASN A  34     -24.090 -35.314  -4.675  0.00  0.00      APRO C  
ATOM    527  HA  ASN A  34     -24.599 -36.226  -4.968  0.00  0.00      APRO H  
ATOM    528  CB  ASN A  34     -24.852 -34.113  -5.315  0.00  0.00      APRO C  
ATOM    529  HB1 ASN A  34     -25.723 -33.878  -4.665  0.00  0.00      APRO H  
ATOM    530  HB2 ASN A  34     -24.203 -33.214  -5.340  0.00  0.00      APRO H  
ATOM    531  CG  ASN A  34     -25.383 -34.402  -6.709  0.00  0.00      APRO C  
ATOM    532  OD1 ASN A  34     -24.915 -33.865  -7.710  0.00  0.00      APRO O  
ATOM    533  ND2 ASN A  34     -26.434 -35.250  -6.782  0.00  0.00      APRO N  
ATOM    534 HD21 ASN A  34     -26.790 -35.461  -7.688  0.00  0.00      APRO H  
ATOM    535 HD22 ASN A  34     -26.803 -35.659  -5.953  0.00  0.00      APRO H  
ATOM    536  C   ASN A  34     -22.638 -35.416  -5.159  0.00  0.00      APRO C  
ATOM    537  O   ASN A  34     -22.259 -34.871  -6.192  0.00  0.00      APRO O  
ATOM    538  N   GLY A  35     -21.786 -36.154  -4.411  0.00  0.00      APRO N  
ATOM    539  HN  GLY A  35     -22.095 -36.557  -3.551  0.00  0.00      APRO H  
ATOM    540  CA  GLY A  35     -20.393 -36.422  -4.771  0.00  0.00      APRO C  
ATOM    541  HA1 GLY A  35     -20.430 -36.896  -5.742  0.00  0.00      APRO H  
ATOM    542  HA2 GLY A  35     -20.001 -37.052  -3.984  0.00  0.00      APRO H  
ATOM    543  C   GLY A  35     -19.507 -35.208  -4.879  0.00  0.00      APRO C  
ATOM    544  O   GLY A  35     -18.754 -35.052  -5.843  0.00  0.00      APRO O  
ATOM    545  N   GLN A  36     -19.579 -34.317  -3.881  0.00  0.00      APRO N  
ATOM    546  HN  GLN A  36     -20.142 -34.473  -3.071  0.00  0.00      APRO H  
ATOM    547  CA  GLN A  36     -18.861 -33.063  -3.878  0.00  0.00      APRO C  
ATOM    548  HA  GLN A  36     -18.201 -33.054  -4.737  0.00  0.00      APRO H  
ATOM    549  CB  GLN A  36     -19.863 -31.879  -3.842  0.00  0.00      APRO C  
ATOM    550  HB1 GLN A  36     -20.334 -31.886  -2.832  0.00  0.00      APRO H  
ATOM    551  HB2 GLN A  36     -19.303 -30.919  -3.916  0.00  0.00      APRO H  
ATOM    552  CG  GLN A  36     -20.993 -31.900  -4.904  0.00  0.00      APRO C  
ATOM    553  HG1 GLN A  36     -21.473 -32.902  -4.940  0.00  0.00      APRO H  
ATOM    554  HG2 GLN A  36     -21.778 -31.156  -4.658  0.00  0.00      APRO H  
ATOM    555  CD  GLN A  36     -20.530 -31.625  -6.331  0.00  0.00      APRO C  
ATOM    556  OE1 GLN A  36     -19.778 -30.687  -6.609  0.00  0.00      APRO O  
ATOM    557  NE2 GLN A  36     -21.055 -32.411  -7.298  0.00  0.00      APRO N  
ATOM    558 HE21 GLN A  36     -20.753 -32.239  -8.231  0.00  0.00      APRO H  
ATOM    559 HE22 GLN A  36     -21.722 -33.109  -7.060  0.00  0.00      APRO H  
ATOM    560  C   GLN A  36     -17.990 -32.991  -2.630  0.00  0.00      APRO C  
ATOM    561  O   GLN A  36     -18.480 -33.131  -1.514  0.00  0.00      APRO O  
ATOM    562  N   VAL A  37     -16.671 -32.766  -2.766  0.00  0.00      APRO N  
ATOM    563  HN  VAL A  37     -16.201 -32.741  -3.644  0.00  0.00      APRO H  
ATOM    564  CA  VAL A  37     -15.806 -32.536  -1.611  0.00  0.00      APRO C  
ATOM    565  HA  VAL A  37     -16.423 -32.458  -0.725  0.00  0.00      APRO H  
ATOM    566  CB  VAL A  37     -14.782 -33.651  -1.360  0.00  0.00      APRO C  
ATOM    567  HB  VAL A  37     -14.218 -33.812  -2.312  0.00  0.00      APRO H  
ATOM    568  CG1 VAL A  37     -13.762 -33.300  -0.255  0.00  0.00      APRO C  
ATOM    569 HG11 VAL A  37     -13.069 -34.152  -0.085  0.00  0.00      APRO H  
ATOM    570 HG12 VAL A  37     -13.143 -32.422  -0.532  0.00  0.00      APRO H  
ATOM    571 HG13 VAL A  37     -14.280 -33.082   0.703  0.00  0.00      APRO H  
ATOM    572  CG2 VAL A  37     -15.523 -34.934  -0.939  0.00  0.00      APRO C  
ATOM    573 HG21 VAL A  37     -14.802 -35.748  -0.712  0.00  0.00      APRO H  
ATOM    574 HG22 VAL A  37     -16.139 -34.749  -0.032  0.00  0.00      APRO H  
ATOM    575 HG23 VAL A  37     -16.192 -35.295  -1.747  0.00  0.00      APRO H  
ATOM    576  C   VAL A  37     -15.112 -31.207  -1.798  0.00  0.00      APRO C  
ATOM    577  O   VAL A  37     -14.621 -30.872  -2.878  0.00  0.00      APRO O  
ATOM    578  N   VAL A  38     -15.051 -30.399  -0.727  0.00  0.00      APRO N  
ATOM    579  HN  VAL A  38     -15.551 -30.580   0.116  0.00  0.00      APRO H  
ATOM    580  CA  VAL A  38     -14.252 -29.192  -0.701  0.00  0.00      APRO C  
ATOM    581  HA  VAL A  38     -13.851 -29.011  -1.690  0.00  0.00      APRO H  
ATOM    582  CB  VAL A  38     -15.013 -27.926  -0.302  0.00  0.00      APRO C  
ATOM    583  HB  VAL A  38     -14.287 -27.077  -0.318  0.00  0.00      APRO H  
ATOM    584  CG1 VAL A  38     -16.150 -27.638  -1.301  0.00  0.00      APRO C  
ATOM    585 HG11 VAL A  38     -16.723 -26.740  -0.984  0.00  0.00      APRO H  
ATOM    586 HG12 VAL A  38     -15.759 -27.438  -2.320  0.00  0.00      APRO H  
ATOM    587 HG13 VAL A  38     -16.855 -28.495  -1.352  0.00  0.00      APRO H  
ATOM    588  CG2 VAL A  38     -15.616 -28.036   1.104  0.00  0.00      APRO C  
ATOM    589 HG21 VAL A  38     -16.196 -27.123   1.355  0.00  0.00      APRO H  
ATOM    590 HG22 VAL A  38     -16.297 -28.912   1.169  0.00  0.00      APRO H  
ATOM    591 HG23 VAL A  38     -14.824 -28.152   1.873  0.00  0.00      APRO H  
ATOM    592  C   VAL A  38     -13.076 -29.446   0.229  0.00  0.00      APRO C  
ATOM    593  O   VAL A  38     -13.199 -30.026   1.311  0.00  0.00      APRO O  
ATOM    594  N   THR A  39     -11.872 -29.045  -0.196  0.00  0.00      APRO N  
ATOM    595  HN  THR A  39     -11.729 -28.670  -1.112  0.00  0.00      APRO H  
ATOM    596  CA  THR A  39     -10.667 -29.112   0.618  0.00  0.00      APRO C  
ATOM    597  HA  THR A  39     -10.974 -29.197   1.652  0.00  0.00      APRO H  
ATOM    598  CB  THR A  39      -9.734 -30.285   0.305  0.00  0.00      APRO C  
ATOM    599  HB  THR A  39     -10.357 -31.208   0.392  0.00  0.00      APRO H  
ATOM    600  OG1 THR A  39      -8.686 -30.394   1.265  0.00  0.00      APRO O  
ATOM    601  HG1 THR A  39      -8.153 -31.144   0.979  0.00  0.00      APRO H  
ATOM    602  CG2 THR A  39      -9.063 -30.144  -1.066  0.00  0.00      APRO C  
ATOM    603 HG21 THR A  39      -8.483 -31.057  -1.318  0.00  0.00      APRO H  
ATOM    604 HG22 THR A  39      -9.828 -29.996  -1.858  0.00  0.00      APRO H  
ATOM    605 HG23 THR A  39      -8.370 -29.276  -1.085  0.00  0.00      APRO H  
ATOM    606  C   THR A  39      -9.970 -27.782   0.486  0.00  0.00      APRO C  
ATOM    607  O   THR A  39     -10.407 -26.896  -0.249  0.00  0.00      APRO O  
ATOM    608  N   TRP A  40      -8.894 -27.568   1.246  0.00  0.00      APRO N  
ATOM    609  HN  TRP A  40      -8.467 -28.284   1.793  0.00  0.00      APRO H  
ATOM    610  CA  TRP A  40      -8.265 -26.280   1.334  0.00  0.00      APRO C  
ATOM    611  HA  TRP A  40      -8.459 -25.768   0.399  0.00  0.00      APRO H  
ATOM    612  CB  TRP A  40      -8.846 -25.457   2.516  0.00  0.00      APRO C  
ATOM    613  HB1 TRP A  40      -8.257 -24.516   2.598  0.00  0.00      APRO H  
ATOM    614  HB2 TRP A  40      -9.894 -25.162   2.292  0.00  0.00      APRO H  
ATOM    615  CG  TRP A  40      -8.780 -26.137   3.877  0.00  0.00      APRO C  
ATOM    616  CD1 TRP A  40      -7.741 -26.154   4.764  0.00  0.00      APRO C  
ATOM    617  HD1 TRP A  40      -6.802 -25.639   4.610  0.00  0.00      APRO H  
ATOM    618  NE1 TRP A  40      -8.079 -26.879   5.885  0.00  0.00      APRO N  
ATOM    619  HE1 TRP A  40      -7.532 -27.012   6.683  0.00  0.00      APRO H  
ATOM    620  CE2 TRP A  40      -9.358 -27.358   5.725  0.00  0.00      APRO C  
ATOM    621  CD2 TRP A  40      -9.826 -26.930   4.464  0.00  0.00      APRO C  
ATOM    622  CE3 TRP A  40     -11.089 -27.297   4.006  0.00  0.00      APRO C  
ATOM    623  HE3 TRP A  40     -11.458 -26.986   3.038  0.00  0.00      APRO H  
ATOM    624  CZ3 TRP A  40     -11.885 -28.099   4.836  0.00  0.00      APRO C  
ATOM    625  HZ3 TRP A  40     -12.862 -28.411   4.495  0.00  0.00      APRO H  
ATOM    626  CZ2 TRP A  40     -10.154 -28.134   6.554  0.00  0.00      APRO C  
ATOM    627  HZ2 TRP A  40      -9.814 -28.451   7.528  0.00  0.00      APRO H  
ATOM    628  CH2 TRP A  40     -11.429 -28.504   6.099  0.00  0.00      APRO C  
ATOM    629  HH2 TRP A  40     -12.067 -29.109   6.728  0.00  0.00      APRO H  
ATOM    630  C   TRP A  40      -6.765 -26.386   1.474  0.00  0.00      APRO C  
ATOM    631  O   TRP A  40      -6.215 -27.303   2.083  0.00  0.00      APRO O  
ATOM    632  N   CYS A  41      -6.066 -25.388   0.917  0.00  0.00      APRO N  
ATOM    633  HN  CYS A  41      -6.457 -24.808   0.205  0.00  0.00      APRO H  
ATOM    634  CA  CYS A  41      -4.711 -25.063   1.284  0.00  0.00      APRO C  
ATOM    635  HA  CYS A  41      -4.194 -25.995   1.479  0.00  0.00      APRO H  
ATOM    636  CB  CYS A  41      -3.978 -24.293   0.155  0.00  0.00      APRO C  
ATOM    637  HB1 CYS A  41      -4.566 -23.370  -0.050  0.00  0.00      APRO H  
ATOM    638  HB2 CYS A  41      -2.983 -23.950   0.517  0.00  0.00      APRO H  
ATOM    639  SG  CYS A  41      -3.853 -25.284  -1.376  0.00  0.00      APRO S  
ATOM    640  HG1 CYS A  41      -3.266 -24.352  -2.129  0.00  0.00      APRO H  
ATOM    641  C   CYS A  41      -4.726 -24.258   2.584  0.00  0.00      APRO C  
ATOM    642  O   CYS A  41      -5.776 -23.935   3.138  0.00  0.00      APRO O  
ATOM    643  N   ILE A  42      -3.551 -23.937   3.150  0.00  0.00      APRO N  
ATOM    644  HN  ILE A  42      -2.665 -24.235   2.802  0.00  0.00      APRO H  
ATOM    645  CA  ILE A  42      -3.475 -23.107   4.348  0.00  0.00      APRO C  
ATOM    646  HA  ILE A  42      -4.428 -22.614   4.491  0.00  0.00      APRO H  
ATOM    647  CB  ILE A  42      -3.118 -23.862   5.630  0.00  0.00      APRO C  
ATOM    648  HB  ILE A  42      -2.083 -24.249   5.448  0.00  0.00      APRO H  
ATOM    649  CG2 ILE A  42      -3.286 -22.899   6.831  0.00  0.00      APRO C  
ATOM    650 HG21 ILE A  42      -2.889 -23.359   7.760  0.00  0.00      APRO H  
ATOM    651 HG22 ILE A  42      -2.731 -21.953   6.661  0.00  0.00      APRO H  
ATOM    652 HG23 ILE A  42      -4.356 -22.653   6.997  0.00  0.00      APRO H  
ATOM    653  CG1 ILE A  42      -4.029 -25.102   5.815  0.00  0.00      APRO C  
ATOM    654 HG11 ILE A  42      -5.096 -24.786   5.834  0.00  0.00      APRO H  
ATOM    655 HG12 ILE A  42      -3.902 -25.777   4.938  0.00  0.00      APRO H  
ATOM    656  CD  ILE A  42      -3.731 -25.916   7.086  0.00  0.00      APRO C  
ATOM    657  HD1 ILE A  42      -4.378 -26.819   7.126  0.00  0.00      APRO H  
ATOM    658  HD2 ILE A  42      -2.670 -26.247   7.099  0.00  0.00      APRO H  
ATOM    659  HD3 ILE A  42      -3.924 -25.314   7.998  0.00  0.00      APRO H  
ATOM    660  C   ILE A  42      -2.466 -22.025   4.029  0.00  0.00      APRO C  
ATOM    661  O   ILE A  42      -1.356 -21.964   4.565  0.00  0.00      APRO O  
ATOM    662  N   GLY A  43      -2.816 -21.177   3.032  0.00  0.00      APRO N  
ATOM    663  HN  GLY A  43      -3.770 -21.021   2.779  0.00  0.00      APRO H  
ATOM    664  CA  GLY A  43      -1.827 -20.432   2.258  0.00  0.00      APRO C  
ATOM    665  HA1 GLY A  43      -1.229 -19.856   2.951  0.00  0.00      APRO H  
ATOM    666  HA2 GLY A  43      -2.353 -19.837   1.524  0.00  0.00      APRO H  
ATOM    667  C   GLY A  43      -0.909 -21.375   1.521  0.00  0.00      APRO C  
ATOM    668  O   GLY A  43      -1.283 -22.500   1.200  0.00  0.00      APRO O  
ATOM    669  N   HSE A  44       0.334 -20.961   1.238  0.00  0.00      APRO N  
ATOM    670  HN  HSE A  44       0.674 -20.044   1.442  0.00  0.00      APRO H  
ATOM    671  CA  HSE A  44       1.307 -21.833   0.598  0.00  0.00      APRO C  
ATOM    672  HA  HSE A  44       0.853 -22.137  -0.337  0.00  0.00      APRO H  
ATOM    673  CB  HSE A  44       2.605 -21.054   0.309  0.00  0.00      APRO C  
ATOM    674  HB1 HSE A  44       2.836 -20.432   1.201  0.00  0.00      APRO H  
ATOM    675  HB2 HSE A  44       3.446 -21.768   0.184  0.00  0.00      APRO H  
ATOM    676  ND1 HSE A  44       2.656 -20.744  -2.101  0.00  0.00      APRO N  
ATOM    677  CG  HSE A  44       2.471 -20.157  -0.883  0.00  0.00      APRO C  
ATOM    678  CE1 HSE A  44       2.567 -19.782  -2.989  0.00  0.00      APRO C  
ATOM    679  HE1 HSE A  44       2.684 -19.920  -4.067  0.00  0.00      APRO H  
ATOM    680  NE2 HSE A  44       2.317 -18.590  -2.396  0.00  0.00      APRO N  
ATOM    681  HE2 HSE A  44       2.219 -17.701  -2.842  0.00  0.00      APRO H  
ATOM    682  CD2 HSE A  44       2.250 -18.825  -1.036  0.00  0.00      APRO C  
ATOM    683  HD2 HSE A  44       2.067 -18.063  -0.292  0.00  0.00      APRO H  
ATOM    684  C   HSE A  44       1.621 -23.113   1.383  0.00  0.00      APRO C  
ATOM    685  O   HSE A  44       1.942 -23.086   2.577  0.00  0.00      APRO O  
ATOM    686  N   LEU A  45       1.516 -24.277   0.707  0.00  0.00      APRO N  
ATOM    687  HN  LEU A  45       1.246 -24.305  -0.253  0.00  0.00      APRO H  
ATOM    688  CA  LEU A  45       1.779 -25.584   1.293  0.00  0.00      APRO C  
ATOM    689  HA  LEU A  45       1.754 -25.459   2.368  0.00  0.00      APRO H  
ATOM    690  CB  LEU A  45       0.796 -26.653   0.753  0.00  0.00      APRO C  
ATOM    691  HB1 LEU A  45       0.844 -26.612  -0.360  0.00  0.00      APRO H  
ATOM    692  HB2 LEU A  45       1.166 -27.662   1.040  0.00  0.00      APRO H  
ATOM    693  CG  LEU A  45      -0.672 -26.486   1.181  0.00  0.00      APRO C  
ATOM    694  HG  LEU A  45      -0.999 -25.455   0.903  0.00  0.00      APRO H  
ATOM    695  CD1 LEU A  45      -1.524 -27.531   0.456  0.00  0.00      APRO C  
ATOM    696 HD11 LEU A  45      -2.584 -27.465   0.783  0.00  0.00      APRO H  
ATOM    697 HD12 LEU A  45      -1.487 -27.372  -0.643  0.00  0.00      APRO H  
ATOM    698 HD13 LEU A  45      -1.157 -28.556   0.674  0.00  0.00      APRO H  
ATOM    699  CD2 LEU A  45      -0.861 -26.652   2.695  0.00  0.00      APRO C  
ATOM    700 HD21 LEU A  45      -1.928 -26.506   2.969  0.00  0.00      APRO H  
ATOM    701 HD22 LEU A  45      -0.561 -27.663   3.037  0.00  0.00      APRO H  
ATOM    702 HD23 LEU A  45      -0.255 -25.901   3.247  0.00  0.00      APRO H  
ATOM    703  C   LEU A  45       3.164 -26.066   0.922  0.00  0.00      APRO C  
ATOM    704  O   LEU A  45       3.691 -27.008   1.517  0.00  0.00      APRO O  
ATOM    705  N   LEU A  46       3.797 -25.389  -0.043  0.00  0.00      APRO N  
ATOM    706  HN  LEU A  46       3.352 -24.631  -0.515  0.00  0.00      APRO H  
ATOM    707  CA  LEU A  46       5.132 -25.661  -0.493  0.00  0.00      APRO C  
ATOM    708  HA  LEU A  46       5.572 -26.411   0.151  0.00  0.00      APRO H  
ATOM    709  CB  LEU A  46       5.149 -26.114  -1.979  0.00  0.00      APRO C  
ATOM    710  HB1 LEU A  46       4.736 -25.274  -2.584  0.00  0.00      APRO H  
ATOM    711  HB2 LEU A  46       6.205 -26.239  -2.307  0.00  0.00      APRO H  
ATOM    712  CG  LEU A  46       4.331 -27.392  -2.275  0.00  0.00      APRO C  
ATOM    713  HG  LEU A  46       3.491 -27.389  -1.539  0.00  0.00      APRO H  
ATOM    714  CD1 LEU A  46       3.787 -27.399  -3.707  0.00  0.00      APRO C  
ATOM    715 HD11 LEU A  46       3.244 -28.346  -3.913  0.00  0.00      APRO H  
ATOM    716 HD12 LEU A  46       3.084 -26.553  -3.863  0.00  0.00      APRO H  
ATOM    717 HD13 LEU A  46       4.615 -27.307  -4.442  0.00  0.00      APRO H  
ATOM    718  CD2 LEU A  46       5.153 -28.662  -2.050  0.00  0.00      APRO C  
ATOM    719 HD21 LEU A  46       4.534 -29.563  -2.252  0.00  0.00      APRO H  
ATOM    720 HD22 LEU A  46       6.036 -28.703  -2.720  0.00  0.00      APRO H  
ATOM    721 HD23 LEU A  46       5.509 -28.714  -0.998  0.00  0.00      APRO H  
ATOM    722  C   LEU A  46       5.919 -24.374  -0.303  0.00  0.00      APRO C  
ATOM    723  O   LEU A  46       5.367 -23.314  -0.009  0.00  0.00      APRO O  
ATOM    724  N   GLU A  47       7.250 -24.449  -0.402  0.00  0.00      APRO N  
ATOM    725  HN  GLU A  47       7.730 -25.312  -0.532  0.00  0.00      APRO H  
ATOM    726  CA  GLU A  47       8.118 -23.301  -0.331  0.00  0.00      APRO C  
ATOM    727  HA  GLU A  47       7.602 -22.430  -0.715  0.00  0.00      APRO H  
ATOM    728  CB  GLU A  47       8.553 -22.937   1.124  0.00  0.00      APRO C  
ATOM    729  HB1 GLU A  47       9.290 -22.103   1.068  0.00  0.00      APRO H  
ATOM    730  HB2 GLU A  47       7.682 -22.536   1.689  0.00  0.00      APRO H  
ATOM    731  CG  GLU A  47       9.199 -24.070   1.971  0.00  0.00      APRO C  
ATOM    732  HG1 GLU A  47       8.511 -24.934   2.017  0.00  0.00      APRO H  
ATOM    733  HG2 GLU A  47      10.163 -24.394   1.531  0.00  0.00      APRO H  
ATOM    734  CD  GLU A  47       9.440 -23.646   3.425  0.00  0.00      APRO C  
ATOM    735  OE1 GLU A  47       8.456 -23.297   4.133  0.00  0.00      APRO O  
ATOM    736  OE2 GLU A  47      10.618 -23.668   3.868  0.00  0.00      APRO O1-
ATOM    737  C   GLU A  47       9.303 -23.557  -1.238  0.00  0.00      APRO C  
ATOM    738  O   GLU A  47       9.666 -24.700  -1.518  0.00  0.00      APRO O  
ATOM    739  N   GLN A  48       9.919 -22.483  -1.784  0.00  0.00      APRO N  
ATOM    740  HN  GLN A  48       9.598 -21.552  -1.619  0.00  0.00      APRO H  
ATOM    741  CA  GLN A  48      11.087 -22.574  -2.649  0.00  0.00      APRO C  
ATOM    742  HA  GLN A  48      10.810 -23.194  -3.493  0.00  0.00      APRO H  
ATOM    743  CB  GLN A  48      11.581 -21.177  -3.113  0.00  0.00      APRO C  
ATOM    744  HB1 GLN A  48      11.978 -20.659  -2.209  0.00  0.00      APRO H  
ATOM    745  HB2 GLN A  48      12.446 -21.302  -3.804  0.00  0.00      APRO H  
ATOM    746  CG  GLN A  48      10.502 -20.279  -3.769  0.00  0.00      APRO C  
ATOM    747  HG1 GLN A  48       9.489 -20.567  -3.413  0.00  0.00      APRO H  
ATOM    748  HG2 GLN A  48      10.665 -19.214  -3.506  0.00  0.00      APRO H  
ATOM    749  CD  GLN A  48      10.450 -20.386  -5.297  0.00  0.00      APRO C  
ATOM    750  OE1 GLN A  48      10.597 -21.430  -5.928  0.00  0.00      APRO O  
ATOM    751  NE2 GLN A  48      10.216 -19.217  -5.938  0.00  0.00      APRO N  
ATOM    752 HE21 GLN A  48      10.171 -19.250  -6.932  0.00  0.00      APRO H  
ATOM    753 HE22 GLN A  48      10.114 -18.378  -5.415  0.00  0.00      APRO H  
ATOM    754  C   GLN A  48      12.241 -23.258  -1.938  0.00  0.00      APRO C  
ATOM    755  O   GLN A  48      12.523 -22.980  -0.771  0.00  0.00      APRO O  
ATOM    756  N   ALA A  49      12.938 -24.189  -2.612  0.00  0.00      APRO N  
ATOM    757  HN  ALA A  49      12.755 -24.441  -3.562  0.00  0.00      APRO H  
ATOM    758  CA  ALA A  49      14.024 -24.899  -1.982  0.00  0.00      APRO C  
ATOM    759  HA  ALA A  49      13.650 -25.395  -1.094  0.00  0.00      APRO H  
ATOM    760  CB  ALA A  49      14.518 -26.046  -2.879  0.00  0.00      APRO C  
ATOM    761  HB1 ALA A  49      13.662 -26.699  -3.155  0.00  0.00      APRO H  
ATOM    762  HB2 ALA A  49      14.966 -25.654  -3.818  0.00  0.00      APRO H  
ATOM    763  HB3 ALA A  49      15.275 -26.674  -2.361  0.00  0.00      APRO H  
ATOM    764  C   ALA A  49      15.186 -24.017  -1.526  0.00  0.00      APRO C  
ATOM    765  O   ALA A  49      15.523 -22.992  -2.117  0.00  0.00      APRO O  
ATOM    766  N   GLN A  50      15.822 -24.400  -0.405  0.00  0.00      APRO N  
ATOM    767  HN  GLN A  50      15.491 -25.146   0.170  0.00  0.00      APRO H  
ATOM    768  CA  GLN A  50      17.035 -23.772   0.068  0.00  0.00      APRO C  
ATOM    769  HA  GLN A  50      16.825 -22.711   0.128  0.00  0.00      APRO H  
ATOM    770  CB  GLN A  50      17.431 -24.330   1.453  0.00  0.00      APRO C  
ATOM    771  HB1 GLN A  50      17.556 -25.431   1.333  0.00  0.00      APRO H  
ATOM    772  HB2 GLN A  50      18.432 -23.933   1.738  0.00  0.00      APRO H  
ATOM    773  CG  GLN A  50      16.408 -24.059   2.574  0.00  0.00      APRO C  
ATOM    774  HG1 GLN A  50      15.408 -24.450   2.289  0.00  0.00      APRO H  
ATOM    775  HG2 GLN A  50      16.714 -24.561   3.515  0.00  0.00      APRO H  
ATOM    776  CD  GLN A  50      16.264 -22.560   2.809  0.00  0.00      APRO C  
ATOM    777  OE1 GLN A  50      17.195 -21.855   3.199  0.00  0.00      APRO O  
ATOM    778  NE2 GLN A  50      15.049 -22.024   2.555  0.00  0.00      APRO N  
ATOM    779 HE21 GLN A  50      14.950 -21.044   2.703  0.00  0.00      APRO H  
ATOM    780 HE22 GLN A  50      14.304 -22.609   2.252  0.00  0.00      APRO H  
ATOM    781  C   GLN A  50      18.207 -23.956  -0.896  0.00  0.00      APRO C  
ATOM    782  O   GLN A  50      18.218 -24.952  -1.622  0.00  0.00      APRO O  
ATOM    783  N   PRO A  51      19.200 -23.058  -0.967  0.00  0.00      APRO N  
ATOM    784  CD  PRO A  51      19.186 -21.754  -0.296  0.00  0.00      APRO C  
ATOM    785  HD1 PRO A  51      19.318 -21.861   0.805  0.00  0.00      APRO H  
ATOM    786  HD2 PRO A  51      18.238 -21.204  -0.495  0.00  0.00      APRO H  
ATOM    787  CA  PRO A  51      20.388 -23.211  -1.805  0.00  0.00      APRO C  
ATOM    788  HA  PRO A  51      20.116 -22.946  -2.820  0.00  0.00      APRO H  
ATOM    789  CB  PRO A  51      21.328 -22.096  -1.336  0.00  0.00      APRO C  
ATOM    790  HB1 PRO A  51      21.976 -21.710  -2.155  0.00  0.00      APRO H  
ATOM    791  HB2 PRO A  51      21.955 -22.401  -0.468  0.00  0.00      APRO H  
ATOM    792  CG  PRO A  51      20.371 -20.989  -0.894  0.00  0.00      APRO C  
ATOM    793  HG1 PRO A  51      20.084 -20.350  -1.752  0.00  0.00      APRO H  
ATOM    794  HG2 PRO A  51      20.815 -20.331  -0.112  0.00  0.00      APRO H  
ATOM    795  C   PRO A  51      21.043 -24.581  -1.808  0.00  0.00      APRO C  
ATOM    796  O   PRO A  51      21.467 -25.029  -2.869  0.00  0.00      APRO O  
ATOM    797  N   ASP A  52      21.118 -25.271  -0.653  0.00  0.00      APRO N  
ATOM    798  HN  ASP A  52      20.713 -24.931   0.192  0.00  0.00      APRO H  
ATOM    799  CA  ASP A  52      21.772 -26.550  -0.489  0.00  0.00      APRO C  
ATOM    800  HA  ASP A  52      22.736 -26.446  -0.974  0.00  0.00      APRO H  
ATOM    801  CB  ASP A  52      22.010 -26.841   1.013  0.00  0.00      APRO C  
ATOM    802  HB1 ASP A  52      22.453 -27.851   1.123  0.00  0.00      APRO H  
ATOM    803  HB2 ASP A  52      22.713 -26.102   1.447  0.00  0.00      APRO H  
ATOM    804  CG  ASP A  52      20.731 -26.820   1.829  0.00  0.00      APRO C  
ATOM    805  OD1 ASP A  52      20.334 -27.901   2.344  0.00  0.00      APRO O  
ATOM    806  OD2 ASP A  52      20.151 -25.711   1.949  0.00  0.00      APRO O1-
ATOM    807  C   ASP A  52      21.063 -27.720  -1.166  0.00  0.00      APRO C  
ATOM    808  O   ASP A  52      21.632 -28.796  -1.350  0.00  0.00      APRO O  
ATOM    809  N   ALA A  53      19.799 -27.528  -1.586  0.00  0.00      APRO N  
ATOM    810  HN  ALA A  53      19.293 -26.701  -1.340  0.00  0.00      APRO H  
ATOM    811  CA  ALA A  53      19.079 -28.474  -2.408  0.00  0.00      APRO C  
ATOM    812  HA  ALA A  53      19.098 -29.450  -1.937  0.00  0.00      APRO H  
ATOM    813  CB  ALA A  53      17.616 -28.019  -2.526  0.00  0.00      APRO C  
ATOM    814  HB1 ALA A  53      17.168 -27.938  -1.513  0.00  0.00      APRO H  
ATOM    815  HB2 ALA A  53      17.546 -27.021  -3.011  0.00  0.00      APRO H  
ATOM    816  HB3 ALA A  53      17.009 -28.741  -3.113  0.00  0.00      APRO H  
ATOM    817  C   ALA A  53      19.684 -28.654  -3.797  0.00  0.00      APRO C  
ATOM    818  O   ALA A  53      19.708 -29.758  -4.337  0.00  0.00      APRO O  
ATOM    819  N   TYR A  54      20.185 -27.553  -4.391  0.00  0.00      APRO N  
ATOM    820  HN  TYR A  54      20.215 -26.677  -3.913  0.00  0.00      APRO H  
ATOM    821  CA  TYR A  54      20.717 -27.522  -5.742  0.00  0.00      APRO C  
ATOM    822  HA  TYR A  54      20.114 -28.216  -6.315  0.00  0.00      APRO H  
ATOM    823  CB  TYR A  54      20.645 -26.071  -6.285  0.00  0.00      APRO C  
ATOM    824  HB1 TYR A  54      21.262 -25.409  -5.638  0.00  0.00      APRO H  
ATOM    825  HB2 TYR A  54      21.068 -26.014  -7.311  0.00  0.00      APRO H  
ATOM    826  CG  TYR A  54      19.218 -25.600  -6.244  0.00  0.00      APRO C  
ATOM    827  CD1 TYR A  54      18.773 -24.712  -5.247  0.00  0.00      APRO C  
ATOM    828  HD1 TYR A  54      19.465 -24.357  -4.496  0.00  0.00      APRO H  
ATOM    829  CE1 TYR A  54      17.433 -24.298  -5.203  0.00  0.00      APRO C  
ATOM    830  HE1 TYR A  54      17.091 -23.626  -4.430  0.00  0.00      APRO H  
ATOM    831  CZ  TYR A  54      16.534 -24.766  -6.164  0.00  0.00      APRO C  
ATOM    832  OH  TYR A  54      15.217 -24.277  -6.199  0.00  0.00      APRO O  
ATOM    833  HH  TYR A  54      14.787 -24.663  -6.965  0.00  0.00      APRO H  
ATOM    834  CD2 TYR A  54      18.294 -26.086  -7.183  0.00  0.00      APRO C  
ATOM    835  HD2 TYR A  54      18.604 -26.816  -7.918  0.00  0.00      APRO H  
ATOM    836  CE2 TYR A  54      16.958 -25.668  -7.140  0.00  0.00      APRO C  
ATOM    837  HE2 TYR A  54      16.250 -26.063  -7.853  0.00  0.00      APRO H  
ATOM    838  C   TYR A  54      22.155 -28.013  -5.813  0.00  0.00      APRO C  
ATOM    839  O   TYR A  54      22.614 -28.480  -6.851  0.00  0.00      APRO O  
ATOM    840  N   ASP A  55      22.868 -27.958  -4.678  0.00  0.00      APRO N  
ATOM    841  HN  ASP A  55      22.510 -27.551  -3.841  0.00  0.00      APRO H  
ATOM    842  CA  ASP A  55      24.208 -28.467  -4.527  0.00  0.00      APRO C  
ATOM    843  HA  ASP A  55      24.235 -29.520  -4.784  0.00  0.00      APRO H  
ATOM    844  CB  ASP A  55      25.258 -27.637  -5.328  0.00  0.00      APRO C  
ATOM    845  HB1 ASP A  55      24.935 -27.564  -6.386  0.00  0.00      APRO H  
ATOM    846  HB2 ASP A  55      25.341 -26.611  -4.917  0.00  0.00      APRO H  
ATOM    847  CG  ASP A  55      26.637 -28.271  -5.318  0.00  0.00      APRO C  
ATOM    848  OD1 ASP A  55      27.118 -28.607  -4.205  0.00  0.00      APRO O  
ATOM    849  OD2 ASP A  55      27.277 -28.475  -6.381  0.00  0.00      APRO O1-
ATOM    850  C   ASP A  55      24.477 -28.373  -3.039  0.00  0.00      APRO C  
ATOM    851  O   ASP A  55      24.283 -27.332  -2.417  0.00  0.00      APRO O  
ATOM    852  N   SER A  56      24.939 -29.466  -2.407  0.00  0.00      APRO N  
ATOM    853  HN  SER A  56      25.175 -30.314  -2.881  0.00  0.00      APRO H  
ATOM    854  CA  SER A  56      25.138 -29.512  -0.970  0.00  0.00      APRO C  
ATOM    855  HA  SER A  56      24.233 -29.090  -0.552  0.00  0.00      APRO H  
ATOM    856  CB  SER A  56      25.327 -30.964  -0.466  0.00  0.00      APRO C  
ATOM    857  HB1 SER A  56      25.541 -30.926   0.627  0.00  0.00      APRO H  
ATOM    858  HB2 SER A  56      24.386 -31.545  -0.595  0.00  0.00      APRO H  
ATOM    859  OG  SER A  56      26.420 -31.615  -1.120  0.00  0.00      APRO O  
ATOM    860  HG1 SER A  56      26.620 -32.412  -0.613  0.00  0.00      APRO H  
ATOM    861  C   SER A  56      26.299 -28.665  -0.481  0.00  0.00      APRO C  
ATOM    862  O   SER A  56      26.366 -28.328   0.701  0.00  0.00      APRO O  
ATOM    863  N   ARG A  57      27.207 -28.230  -1.383  0.00  0.00      APRO N  
ATOM    864  HN  ARG A  57      27.215 -28.609  -2.305  0.00  0.00      APRO H  
ATOM    865  CA  ARG A  57      28.204 -27.213  -1.086  0.00  0.00      APRO C  
ATOM    866  HA  ARG A  57      28.780 -27.553  -0.233  0.00  0.00      APRO H  
ATOM    867  CB  ARG A  57      29.158 -26.962  -2.286  0.00  0.00      APRO C  
ATOM    868  HB1 ARG A  57      28.555 -27.136  -3.209  0.00  0.00      APRO H  
ATOM    869  HB2 ARG A  57      29.452 -25.889  -2.310  0.00  0.00      APRO H  
ATOM    870  CG  ARG A  57      30.406 -27.872  -2.346  0.00  0.00      APRO C  
ATOM    871  HG1 ARG A  57      31.145 -27.414  -3.039  0.00  0.00      APRO H  
ATOM    872  HG2 ARG A  57      30.898 -27.878  -1.346  0.00  0.00      APRO H  
ATOM    873  CD  ARG A  57      30.195 -29.352  -2.718  0.00  0.00      APRO C  
ATOM    874  HD1 ARG A  57      31.168 -29.891  -2.659  0.00  0.00      APRO H  
ATOM    875  HD2 ARG A  57      29.470 -29.847  -2.030  0.00  0.00      APRO H  
ATOM    876  NE  ARG A  57      29.640 -29.433  -4.107  0.00  0.00      APRO N  
ATOM    877  HE  ARG A  57      29.195 -28.581  -4.405  0.00  0.00      APRO H  
ATOM    878  CZ  ARG A  57      29.696 -30.495  -4.918  0.00  0.00      APRO C  
ATOM    879  NH1 ARG A  57      30.313 -31.621  -4.574  0.00  0.00      APRO N1+
ATOM    880 HH11 ARG A  57      30.361 -32.383  -5.205  0.00  0.00      APRO H  
ATOM    881 HH12 ARG A  57      30.832 -31.599  -3.717  0.00  0.00      APRO H  
ATOM    882  NH2 ARG A  57      29.072 -30.446  -6.092  0.00  0.00      APRO N  
ATOM    883 HH21 ARG A  57      29.032 -31.253  -6.664  0.00  0.00      APRO H  
ATOM    884 HH22 ARG A  57      28.490 -29.661  -6.258  0.00  0.00      APRO H  
ATOM    885  C   ARG A  57      27.577 -25.881  -0.686  0.00  0.00      APRO C  
ATOM    886  O   ARG A  57      28.078 -25.194   0.204  0.00  0.00      APRO O  
ATOM    887  N   TYR A  58      26.440 -25.500  -1.307  0.00  0.00      APRO N  
ATOM    888  HN  TYR A  58      25.960 -26.120  -1.925  0.00  0.00      APRO H  
ATOM    889  CA  TYR A  58      25.814 -24.198  -1.151  0.00  0.00      APRO C  
ATOM    890  HA  TYR A  58      26.615 -23.488  -1.314  0.00  0.00      APRO H  
ATOM    891  CB  TYR A  58      24.691 -23.977  -2.200  0.00  0.00      APRO C  
ATOM    892  HB1 TYR A  58      23.967 -24.819  -2.141  0.00  0.00      APRO H  
ATOM    893  HB2 TYR A  58      24.128 -23.044  -1.982  0.00  0.00      APRO H  
ATOM    894  CG  TYR A  58      25.153 -23.929  -3.640  0.00  0.00      APRO C  
ATOM    895  CD1 TYR A  58      24.190 -24.156  -4.642  0.00  0.00      APRO C  
ATOM    896  HD1 TYR A  58      23.176 -24.412  -4.365  0.00  0.00      APRO H  
ATOM    897  CE1 TYR A  58      24.522 -24.079  -6.000  0.00  0.00      APRO C  
ATOM    898  HE1 TYR A  58      23.777 -24.267  -6.759  0.00  0.00      APRO H  
ATOM    899  CZ  TYR A  58      25.827 -23.764  -6.376  0.00  0.00      APRO C  
ATOM    900  OH  TYR A  58      26.146 -23.650  -7.740  0.00  0.00      APRO O  
ATOM    901  HH  TYR A  58      27.059 -23.361  -7.799  0.00  0.00      APRO H  
ATOM    902  CD2 TYR A  58      26.467 -23.613  -4.039  0.00  0.00      APRO C  
ATOM    903  HD2 TYR A  58      27.236 -23.461  -3.294  0.00  0.00      APRO H  
ATOM    904  CE2 TYR A  58      26.803 -23.542  -5.401  0.00  0.00      APRO C  
ATOM    905  HE2 TYR A  58      27.822 -23.336  -5.692  0.00  0.00      APRO H  
ATOM    906  C   TYR A  58      25.234 -23.913   0.232  0.00  0.00      APRO C  
ATOM    907  O   TYR A  58      24.801 -22.795   0.505  0.00  0.00      APRO O  
ATOM    908  N   ALA A  59      25.233 -24.877   1.174  0.00  0.00      APRO N  
ATOM    909  HN  ALA A  59      25.390 -25.839   0.952  0.00  0.00      APRO H  
ATOM    910  CA  ALA A  59      25.004 -24.591   2.581  0.00  0.00      APRO C  
ATOM    911  HA  ALA A  59      24.058 -24.076   2.703  0.00  0.00      APRO H  
ATOM    912  CB  ALA A  59      24.933 -25.894   3.396  0.00  0.00      APRO C  
ATOM    913  HB1 ALA A  59      24.123 -26.540   2.996  0.00  0.00      APRO H  
ATOM    914  HB2 ALA A  59      25.887 -26.460   3.328  0.00  0.00      APRO H  
ATOM    915  HB3 ALA A  59      24.716 -25.695   4.468  0.00  0.00      APRO H  
ATOM    916  C   ALA A  59      26.073 -23.676   3.177  0.00  0.00      APRO C  
ATOM    917  O   ALA A  59      25.794 -22.798   3.989  0.00  0.00      APRO O  
ATOM    918  N   ARG A  60      27.341 -23.838   2.749  0.00  0.00      APRO N  
ATOM    919  HN  ARG A  60      27.590 -24.636   2.205  0.00  0.00      APRO H  
ATOM    920  CA  ARG A  60      28.399 -22.895   3.040  0.00  0.00      APRO C  
ATOM    921  HA  ARG A  60      28.371 -22.672   4.100  0.00  0.00      APRO H  
ATOM    922  CB  ARG A  60      29.776 -23.509   2.674  0.00  0.00      APRO C  
ATOM    923  HB1 ARG A  60      29.858 -24.463   3.248  0.00  0.00      APRO H  
ATOM    924  HB2 ARG A  60      29.781 -23.797   1.600  0.00  0.00      APRO H  
ATOM    925  CG  ARG A  60      31.040 -22.673   2.992  0.00  0.00      APRO C  
ATOM    926  HG1 ARG A  60      31.929 -23.212   2.598  0.00  0.00      APRO H  
ATOM    927  HG2 ARG A  60      30.994 -21.716   2.423  0.00  0.00      APRO H  
ATOM    928  CD  ARG A  60      31.226 -22.309   4.471  0.00  0.00      APRO C  
ATOM    929  HD1 ARG A  60      30.425 -21.599   4.781  0.00  0.00      APRO H  
ATOM    930  HD2 ARG A  60      31.176 -23.212   5.124  0.00  0.00      APRO H  
ATOM    931  NE  ARG A  60      32.590 -21.687   4.599  0.00  0.00      APRO N  
ATOM    932  HE  ARG A  60      33.260 -22.066   3.950  0.00  0.00      APRO H  
ATOM    933  CZ  ARG A  60      32.924 -20.726   5.472  0.00  0.00      APRO C  
ATOM    934  NH1 ARG A  60      32.031 -20.153   6.271  0.00  0.00      APRO N1+
ATOM    935 HH11 ARG A  60      32.300 -19.427   6.889  0.00  0.00      APRO H  
ATOM    936 HH12 ARG A  60      31.072 -20.398   6.113  0.00  0.00      APRO H  
ATOM    937  NH2 ARG A  60      34.194 -20.331   5.553  0.00  0.00      APRO N  
ATOM    938 HH21 ARG A  60      34.467 -19.686   6.253  0.00  0.00      APRO H  
ATOM    939 HH22 ARG A  60      34.861 -20.858   5.042  0.00  0.00      APRO H  
ATOM    940  C   ARG A  60      28.189 -21.573   2.311  0.00  0.00      APRO C  
ATOM    941  O   ARG A  60      27.940 -21.511   1.110  0.00  0.00      APRO O  
ATOM    942  N   TRP A  61      28.278 -20.445   3.039  0.00  0.00      APRO N  
ATOM    943  HN  TRP A  61      28.393 -20.443   4.030  0.00  0.00      APRO H  
ATOM    944  CA  TRP A  61      28.212 -19.135   2.428  0.00  0.00      APRO C  
ATOM    945  HA  TRP A  61      27.641 -19.213   1.510  0.00  0.00      APRO H  
ATOM    946  CB  TRP A  61      27.576 -18.072   3.372  0.00  0.00      APRO C  
ATOM    947  HB1 TRP A  61      28.124 -18.104   4.340  0.00  0.00      APRO H  
ATOM    948  HB2 TRP A  61      27.726 -17.054   2.950  0.00  0.00      APRO H  
ATOM    949  CG  TRP A  61      26.098 -18.247   3.723  0.00  0.00      APRO C  
ATOM    950  CD1 TRP A  61      25.338 -19.386   3.784  0.00  0.00      APRO C  
ATOM    951  HD1 TRP A  61      25.720 -20.378   3.584  0.00  0.00      APRO H  
ATOM    952  NE1 TRP A  61      24.050 -19.089   4.172  0.00  0.00      APRO N  
ATOM    953  HE1 TRP A  61      23.324 -19.725   4.318  0.00  0.00      APRO H  
ATOM    954  CE2 TRP A  61      23.955 -17.737   4.375  0.00  0.00      APRO C  
ATOM    955  CD2 TRP A  61      25.224 -17.167   4.114  0.00  0.00      APRO C  
ATOM    956  CE3 TRP A  61      25.435 -15.795   4.257  0.00  0.00      APRO C  
ATOM    957  HE3 TRP A  61      26.400 -15.343   4.069  0.00  0.00      APRO H  
ATOM    958  CZ3 TRP A  61      24.343 -15.002   4.650  0.00  0.00      APRO C  
ATOM    959  HZ3 TRP A  61      24.474 -13.934   4.760  0.00  0.00      APRO H  
ATOM    960  CZ2 TRP A  61      22.884 -16.949   4.770  0.00  0.00      APRO C  
ATOM    961  HZ2 TRP A  61      21.915 -17.376   4.978  0.00  0.00      APRO H  
ATOM    962  CH2 TRP A  61      23.085 -15.569   4.899  0.00  0.00      APRO C  
ATOM    963  HH2 TRP A  61      22.262 -14.933   5.192  0.00  0.00      APRO H  
ATOM    964  C   TRP A  61      29.617 -18.698   2.040  0.00  0.00      APRO C  
ATOM    965  O   TRP A  61      30.508 -18.595   2.883  0.00  0.00      APRO O  
ATOM    966  N   ASN A  62      29.843 -18.440   0.739  0.00  0.00      APRO N  
ATOM    967  HN  ASN A  62      29.158 -18.624   0.035  0.00  0.00      APRO H  
ATOM    968  CA  ASN A  62      31.079 -17.881   0.240  0.00  0.00      APRO C  
ATOM    969  HA  ASN A  62      31.483 -17.257   1.030  0.00  0.00      APRO H  
ATOM    970  CB  ASN A  62      32.138 -18.980  -0.085  0.00  0.00      APRO C  
ATOM    971  HB1 ASN A  62      33.102 -18.470  -0.304  0.00  0.00      APRO H  
ATOM    972  HB2 ASN A  62      32.299 -19.633   0.797  0.00  0.00      APRO H  
ATOM    973  CG  ASN A  62      31.773 -19.831  -1.304  0.00  0.00      APRO C  
ATOM    974  OD1 ASN A  62      31.697 -19.297  -2.410  0.00  0.00      APRO O  
ATOM    975  ND2 ASN A  62      31.580 -21.149  -1.127  0.00  0.00      APRO N  
ATOM    976 HD21 ASN A  62      31.354 -21.691  -1.932  0.00  0.00      APRO H  
ATOM    977 HD22 ASN A  62      31.693 -21.552  -0.224  0.00  0.00      APRO H  
ATOM    978  C   ASN A  62      30.771 -16.978  -0.950  0.00  0.00      APRO C  
ATOM    979  O   ASN A  62      29.679 -17.027  -1.511  0.00  0.00      APRO O  
ATOM    980  N   LEU A  63      31.718 -16.103  -1.343  0.00  0.00      APRO N  
ATOM    981  HN  LEU A  63      32.584 -15.977  -0.864  0.00  0.00      APRO H  
ATOM    982  CA  LEU A  63      31.555 -15.257  -2.514  0.00  0.00      APRO C  
ATOM    983  HA  LEU A  63      30.552 -14.858  -2.438  0.00  0.00      APRO H  
ATOM    984  CB  LEU A  63      32.591 -14.104  -2.539  0.00  0.00      APRO C  
ATOM    985  HB1 LEU A  63      33.596 -14.562  -2.391  0.00  0.00      APRO H  
ATOM    986  HB2 LEU A  63      32.605 -13.652  -3.556  0.00  0.00      APRO H  
ATOM    987  CG  LEU A  63      32.382 -13.016  -1.469  0.00  0.00      APRO C  
ATOM    988  HG  LEU A  63      32.397 -13.528  -0.476  0.00  0.00      APRO H  
ATOM    989  CD1 LEU A  63      33.513 -11.983  -1.554  0.00  0.00      APRO C  
ATOM    990 HD11 LEU A  63      33.350 -11.165  -0.820  0.00  0.00      APRO H  
ATOM    991 HD12 LEU A  63      34.494 -12.458  -1.336  0.00  0.00      APRO H  
ATOM    992 HD13 LEU A  63      33.559 -11.534  -2.569  0.00  0.00      APRO H  
ATOM    993  CD2 LEU A  63      31.030 -12.297  -1.613  0.00  0.00      APRO C  
ATOM    994 HD21 LEU A  63      30.911 -11.535  -0.813  0.00  0.00      APRO H  
ATOM    995 HD22 LEU A  63      30.944 -11.777  -2.588  0.00  0.00      APRO H  
ATOM    996 HD23 LEU A  63      30.192 -13.023  -1.529  0.00  0.00      APRO H  
ATOM    997  C   LEU A  63      31.658 -15.991  -3.842  0.00  0.00      APRO C  
ATOM    998  O   LEU A  63      30.993 -15.634  -4.811  0.00  0.00      APRO O  
ATOM    999  N   ALA A  64      32.528 -17.012  -3.933  0.00  0.00      APRO N  
ATOM   1000  HN  ALA A  64      32.973 -17.349  -3.104  0.00  0.00      APRO H  
ATOM   1001  CA  ALA A  64      32.895 -17.694  -5.157  0.00  0.00      APRO C  
ATOM   1002  HA  ALA A  64      33.308 -16.972  -5.852  0.00  0.00      APRO H  
ATOM   1003  CB  ALA A  64      34.001 -18.718  -4.841  0.00  0.00      APRO C  
ATOM   1004  HB1 ALA A  64      34.860 -18.202  -4.361  0.00  0.00      APRO H  
ATOM   1005  HB2 ALA A  64      33.634 -19.498  -4.138  0.00  0.00      APRO H  
ATOM   1006  HB3 ALA A  64      34.371 -19.218  -5.762  0.00  0.00      APRO H  
ATOM   1007  C   ALA A  64      31.735 -18.370  -5.877  0.00  0.00      APRO C  
ATOM   1008  O   ALA A  64      31.596 -18.215  -7.090  0.00  0.00      APRO O  
ATOM   1009  N   ASP A  65      30.843 -19.045  -5.129  0.00  0.00      APRO N  
ATOM   1010  HN  ASP A  65      30.929 -19.128  -4.140  0.00  0.00      APRO H  
ATOM   1011  CA  ASP A  65      29.672 -19.721  -5.654  0.00  0.00      APRO C  
ATOM   1012  HA  ASP A  65      30.014 -20.278  -6.519  0.00  0.00      APRO H  
ATOM   1013  CB  ASP A  65      29.050 -20.617  -4.547  0.00  0.00      APRO C  
ATOM   1014  HB1 ASP A  65      28.927 -20.021  -3.621  0.00  0.00      APRO H  
ATOM   1015  HB2 ASP A  65      28.053 -20.987  -4.858  0.00  0.00      APRO H  
ATOM   1016  CG  ASP A  65      29.929 -21.810  -4.212  0.00  0.00      APRO C  
ATOM   1017  OD1 ASP A  65      30.623 -22.322  -5.122  0.00  0.00      APRO O  
ATOM   1018  OD2 ASP A  65      29.890 -22.241  -3.029  0.00  0.00      APRO O1-
ATOM   1019  C   ASP A  65      28.578 -18.766  -6.147  0.00  0.00      APRO C  
ATOM   1020  O   ASP A  65      27.634 -19.169  -6.823  0.00  0.00      APRO O  
ATOM   1021  N   LEU A  66      28.648 -17.461  -5.809  0.00  0.00      APRO N  
ATOM   1022  HN  LEU A  66      29.407 -17.064  -5.297  0.00  0.00      APRO H  
ATOM   1023  CA  LEU A  66      27.610 -16.513  -6.167  0.00  0.00      APRO C  
ATOM   1024  HA  LEU A  66      26.682 -17.067  -6.111  0.00  0.00      APRO H  
ATOM   1025  CB  LEU A  66      27.601 -15.302  -5.195  0.00  0.00      APRO C  
ATOM   1026  HB1 LEU A  66      28.598 -14.810  -5.273  0.00  0.00      APRO H  
ATOM   1027  HB2 LEU A  66      26.860 -14.554  -5.555  0.00  0.00      APRO H  
ATOM   1028  CG  LEU A  66      27.338 -15.650  -3.717  0.00  0.00      APRO C  
ATOM   1029  HG  LEU A  66      28.079 -16.435  -3.429  0.00  0.00      APRO H  
ATOM   1030  CD1 LEU A  66      27.518 -14.405  -2.835  0.00  0.00      APRO C  
ATOM   1031 HD11 LEU A  66      27.282 -14.641  -1.775  0.00  0.00      APRO H  
ATOM   1032 HD12 LEU A  66      28.565 -14.037  -2.886  0.00  0.00      APRO H  
ATOM   1033 HD13 LEU A  66      26.842 -13.588  -3.167  0.00  0.00      APRO H  
ATOM   1034  CD2 LEU A  66      25.933 -16.227  -3.514  0.00  0.00      APRO C  
ATOM   1035 HD21 LEU A  66      25.773 -16.487  -2.445  0.00  0.00      APRO H  
ATOM   1036 HD22 LEU A  66      25.146 -15.502  -3.805  0.00  0.00      APRO H  
ATOM   1037 HD23 LEU A  66      25.800 -17.149  -4.120  0.00  0.00      APRO H  
ATOM   1038  C   LEU A  66      27.736 -15.962  -7.595  0.00  0.00      APRO C  
ATOM   1039  O   LEU A  66      28.856 -15.681  -8.043  0.00  0.00      APRO O  
ATOM   1040  N   PRO A  67      26.645 -15.699  -8.322  0.00  0.00      APRO N  
ATOM   1041  CD  PRO A  67      26.746 -15.056  -9.634  0.00  0.00      APRO C  
ATOM   1042  HD1 PRO A  67      27.415 -15.628 -10.317  0.00  0.00      APRO H  
ATOM   1043  HD2 PRO A  67      27.125 -14.012  -9.548  0.00  0.00      APRO H  
ATOM   1044  CA  PRO A  67      25.255 -15.954  -7.948  0.00  0.00      APRO C  
ATOM   1045  HA  PRO A  67      25.095 -15.650  -6.920  0.00  0.00      APRO H  
ATOM   1046  CB  PRO A  67      24.452 -15.078  -8.922  0.00  0.00      APRO C  
ATOM   1047  HB1 PRO A  67      24.321 -14.038  -8.549  0.00  0.00      APRO H  
ATOM   1048  HB2 PRO A  67      23.461 -15.519  -9.172  0.00  0.00      APRO H  
ATOM   1049  CG  PRO A  67      25.317 -15.050 -10.183  0.00  0.00      APRO C  
ATOM   1050  HG1 PRO A  67      25.094 -14.155 -10.796  0.00  0.00      APRO H  
ATOM   1051  HG2 PRO A  67      25.166 -15.949 -10.824  0.00  0.00      APRO H  
ATOM   1052  C   PRO A  67      24.841 -17.409  -8.106  0.00  0.00      APRO C  
ATOM   1053  O   PRO A  67      25.166 -18.060  -9.094  0.00  0.00      APRO O  
ATOM   1054  N   ILE A  68      24.053 -17.916  -7.147  0.00  0.00      APRO N  
ATOM   1055  HN  ILE A  68      23.867 -17.419  -6.302  0.00  0.00      APRO H  
ATOM   1056  CA  ILE A  68      23.403 -19.207  -7.232  0.00  0.00      APRO C  
ATOM   1057  HA  ILE A  68      24.032 -19.855  -7.829  0.00  0.00      APRO H  
ATOM   1058  CB  ILE A  68      23.162 -19.780  -5.837  0.00  0.00      APRO C  
ATOM   1059  HB  ILE A  68      22.747 -18.922  -5.250  0.00  0.00      APRO H  
ATOM   1060  CG2 ILE A  68      22.207 -20.999  -5.880  0.00  0.00      APRO C  
ATOM   1061 HG21 ILE A  68      21.919 -21.306  -4.853  0.00  0.00      APRO H  
ATOM   1062 HG22 ILE A  68      21.275 -20.753  -6.432  0.00  0.00      APRO H  
ATOM   1063 HG23 ILE A  68      22.691 -21.866  -6.378  0.00  0.00      APRO H  
ATOM   1064  CG1 ILE A  68      24.525 -20.157  -5.208  0.00  0.00      APRO C  
ATOM   1065 HG11 ILE A  68      25.054 -20.885  -5.863  0.00  0.00      APRO H  
ATOM   1066 HG12 ILE A  68      25.161 -19.244  -5.151  0.00  0.00      APRO H  
ATOM   1067  CD  ILE A  68      24.421 -20.750  -3.793  0.00  0.00      APRO C  
ATOM   1068  HD1 ILE A  68      25.434 -20.943  -3.380  0.00  0.00      APRO H  
ATOM   1069  HD2 ILE A  68      23.896 -20.046  -3.111  0.00  0.00      APRO H  
ATOM   1070  HD3 ILE A  68      23.865 -21.711  -3.803  0.00  0.00      APRO H  
ATOM   1071  C   ILE A  68      22.106 -19.025  -7.999  0.00  0.00      APRO C  
ATOM   1072  O   ILE A  68      21.151 -18.393  -7.540  0.00  0.00      APRO O  
ATOM   1073  N   VAL A  69      22.058 -19.576  -9.219  0.00  0.00      APRO N  
ATOM   1074  HN  VAL A  69      22.826 -20.085  -9.598  0.00  0.00      APRO H  
ATOM   1075  CA  VAL A  69      20.907 -19.490 -10.094  0.00  0.00      APRO C  
ATOM   1076  HA  VAL A  69      20.086 -19.032  -9.557  0.00  0.00      APRO H  
ATOM   1077  CB  VAL A  69      21.229 -18.756 -11.397  0.00  0.00      APRO C  
ATOM   1078  HB  VAL A  69      22.040 -19.326 -11.914  0.00  0.00      APRO H  
ATOM   1079  CG1 VAL A  69      19.992 -18.692 -12.324  0.00  0.00      APRO C  
ATOM   1080 HG11 VAL A  69      20.232 -18.122 -13.248  0.00  0.00      APRO H  
ATOM   1081 HG12 VAL A  69      19.661 -19.704 -12.636  0.00  0.00      APRO H  
ATOM   1082 HG13 VAL A  69      19.146 -18.182 -11.815  0.00  0.00      APRO H  
ATOM   1083  CG2 VAL A  69      21.714 -17.328 -11.075  0.00  0.00      APRO C  
ATOM   1084 HG21 VAL A  69      21.916 -16.762 -12.009  0.00  0.00      APRO H  
ATOM   1085 HG22 VAL A  69      20.945 -16.777 -10.491  0.00  0.00      APRO H  
ATOM   1086 HG23 VAL A  69      22.653 -17.346 -10.484  0.00  0.00      APRO H  
ATOM   1087  C   VAL A  69      20.496 -20.901 -10.432  0.00  0.00      APRO C  
ATOM   1088  O   VAL A  69      21.231 -21.574 -11.152  0.00  0.00      APRO O  
ATOM   1089  N   PRO A  70      19.376 -21.446  -9.952  0.00  0.00      APRO N  
ATOM   1090  CD  PRO A  70      18.532 -20.902  -8.903  0.00  0.00      APRO C  
ATOM   1091  HD1 PRO A  70      17.784 -20.178  -9.299  0.00  0.00      APRO H  
ATOM   1092  HD2 PRO A  70      19.125 -20.406  -8.101  0.00  0.00      APRO H  
ATOM   1093  CA  PRO A  70      18.904 -22.738 -10.441  0.00  0.00      APRO C  
ATOM   1094  HA  PRO A  70      19.646 -23.498 -10.228  0.00  0.00      APRO H  
ATOM   1095  CB  PRO A  70      17.630 -23.000  -9.592  0.00  0.00      APRO C  
ATOM   1096  HB1 PRO A  70      17.542 -24.066  -9.285  0.00  0.00      APRO H  
ATOM   1097  HB2 PRO A  70      16.702 -22.679 -10.117  0.00  0.00      APRO H  
ATOM   1098  CG  PRO A  70      17.822 -22.135  -8.342  0.00  0.00      APRO C  
ATOM   1099  HG1 PRO A  70      18.417 -22.663  -7.571  0.00  0.00      APRO H  
ATOM   1100  HG2 PRO A  70      16.859 -21.823  -7.876  0.00  0.00      APRO H  
ATOM   1101  C   PRO A  70      18.594 -22.748 -11.934  0.00  0.00      APRO C  
ATOM   1102  O   PRO A  70      17.754 -22.020 -12.398  0.00  0.00      APRO O  
ATOM   1103  N   GLU A  71      19.248 -23.680 -12.685  0.00  0.00      APRO N  
ATOM   1104  HN  GLU A  71      20.072 -24.155 -12.390  0.00  0.00      APRO H  
ATOM   1105  CA  GLU A  71      18.786 -24.064 -14.005  0.00  0.00      APRO C  
ATOM   1106  HA  GLU A  71      18.600 -23.164 -14.577  0.00  0.00      APRO H  
ATOM   1107  CB  GLU A  71      19.868 -24.864 -14.769  0.00  0.00      APRO C  
ATOM   1108  HB1 GLU A  71      19.471 -25.105 -15.782  0.00  0.00      APRO H  
ATOM   1109  HB2 GLU A  71      20.763 -24.224 -14.936  0.00  0.00      APRO H  
ATOM   1110  CG  GLU A  71      20.314 -26.187 -14.101  0.00  0.00      APRO C  
ATOM   1111  HG1 GLU A  71      20.430 -26.030 -13.013  0.00  0.00      APRO H  
ATOM   1112  HG2 GLU A  71      19.571 -26.991 -14.276  0.00  0.00      APRO H  
ATOM   1113  CD  GLU A  71      21.677 -26.635 -14.622  0.00  0.00      APRO C  
ATOM   1114  OE1 GLU A  71      21.759 -27.015 -15.816  0.00  0.00      APRO O  
ATOM   1115  OE2 GLU A  71      22.638 -26.592 -13.813  0.00  0.00      APRO O1-
ATOM   1116  C   GLU A  71      17.471 -24.821 -13.914  0.00  0.00      APRO C  
ATOM   1117  O   GLU A  71      16.553 -24.641 -14.713  0.00  0.00      APRO O  
ATOM   1118  N   LYS A  72      17.325 -25.647 -12.859  0.00  0.00      APRO N  
ATOM   1119  HN  LYS A  72      18.076 -25.846 -12.231  0.00  0.00      APRO H  
ATOM   1120  CA  LYS A  72      16.087 -26.303 -12.554  0.00  0.00      APRO C  
ATOM   1121  HA  LYS A  72      15.330 -25.833 -13.170  0.00  0.00      APRO H  
ATOM   1122  CB  LYS A  72      16.167 -27.800 -12.930  0.00  0.00      APRO C  
ATOM   1123  HB1 LYS A  72      16.454 -27.853 -14.006  0.00  0.00      APRO H  
ATOM   1124  HB2 LYS A  72      16.999 -28.272 -12.361  0.00  0.00      APRO H  
ATOM   1125  CG  LYS A  72      14.876 -28.598 -12.733  0.00  0.00      APRO C  
ATOM   1126  HG1 LYS A  72      14.913 -29.514 -13.366  0.00  0.00      APRO H  
ATOM   1127  HG2 LYS A  72      14.814 -28.931 -11.671  0.00  0.00      APRO H  
ATOM   1128  CD  LYS A  72      13.610 -27.823 -13.096  0.00  0.00      APRO C  
ATOM   1129  HD1 LYS A  72      13.711 -26.783 -12.709  0.00  0.00      APRO H  
ATOM   1130  HD2 LYS A  72      13.548 -27.761 -14.207  0.00  0.00      APRO H  
ATOM   1131  CE  LYS A  72      12.398 -28.507 -12.524  0.00  0.00      APRO C  
ATOM   1132  HE1 LYS A  72      12.094 -29.363 -13.166  0.00  0.00      APRO H  
ATOM   1133  HE2 LYS A  72      12.612 -28.892 -11.503  0.00  0.00      APRO H  
ATOM   1134  NZ  LYS A  72      11.269 -27.580 -12.436  0.00  0.00      APRO N1+
ATOM   1135  HZ1 LYS A  72      10.439 -28.066 -12.041  0.00  0.00      APRO H  
ATOM   1136  HZ2 LYS A  72      11.524 -26.779 -11.824  0.00  0.00      APRO H  
ATOM   1137  HZ3 LYS A  72      11.040 -27.224 -13.386  0.00  0.00      APRO H  
ATOM   1138  C   LYS A  72      15.670 -26.118 -11.103  0.00  0.00      APRO C  
ATOM   1139  O   LYS A  72      16.203 -26.721 -10.181  0.00  0.00      APRO O  
ATOM   1140  N   TRP A  73      14.640 -25.273 -10.893  0.00  0.00      APRO N  
ATOM   1141  HN  TRP A  73      14.300 -24.755 -11.674  0.00  0.00      APRO H  
ATOM   1142  CA  TRP A  73      13.951 -25.020  -9.643  0.00  0.00      APRO C  
ATOM   1143  HA  TRP A  73      14.724 -24.696  -8.956  0.00  0.00      APRO H  
ATOM   1144  CB  TRP A  73      12.871 -23.936  -9.843  0.00  0.00      APRO C  
ATOM   1145  HB1 TRP A  73      12.157 -24.304 -10.612  0.00  0.00      APRO H  
ATOM   1146  HB2 TRP A  73      12.292 -23.802  -8.904  0.00  0.00      APRO H  
ATOM   1147  CG  TRP A  73      13.459 -22.635 -10.325  0.00  0.00      APRO C  
ATOM   1148  CD1 TRP A  73      13.778 -22.239 -11.596  0.00  0.00      APRO C  
ATOM   1149  HD1 TRP A  73      13.547 -22.804 -12.490  0.00  0.00      APRO H  
ATOM   1150  NE1 TRP A  73      14.391 -21.011 -11.567  0.00  0.00      APRO N  
ATOM   1151  HE1 TRP A  73      14.695 -20.492 -12.336  0.00  0.00      APRO H  
ATOM   1152  CE2 TRP A  73      14.469 -20.591 -10.259  0.00  0.00      APRO C  
ATOM   1153  CD2 TRP A  73      13.894 -21.593  -9.444  0.00  0.00      APRO C  
ATOM   1154  CE3 TRP A  73      13.842 -21.459  -8.057  0.00  0.00      APRO C  
ATOM   1155  HE3 TRP A  73      13.407 -22.222  -7.426  0.00  0.00      APRO H  
ATOM   1156  CZ3 TRP A  73      14.383 -20.296  -7.493  0.00  0.00      APRO C  
ATOM   1157  HZ3 TRP A  73      14.367 -20.169  -6.420  0.00  0.00      APRO H  
ATOM   1158  CZ2 TRP A  73      14.994 -19.441  -9.698  0.00  0.00      APRO C  
ATOM   1159  HZ2 TRP A  73      15.430 -18.663 -10.306  0.00  0.00      APRO H  
ATOM   1160  CH2 TRP A  73      14.946 -19.300  -8.304  0.00  0.00      APRO C  
ATOM   1161  HH2 TRP A  73      15.352 -18.407  -7.849  0.00  0.00      APRO H  
ATOM   1162  C   TRP A  73      13.261 -26.207  -9.003  0.00  0.00      APRO C  
ATOM   1163  O   TRP A  73      12.723 -27.076  -9.691  0.00  0.00      APRO O  
ATOM   1164  N   GLN A  74      13.223 -26.196  -7.659  0.00  0.00      APRO N  
ATOM   1165  HN  GLN A  74      13.616 -25.425  -7.161  0.00  0.00      APRO H  
ATOM   1166  CA  GLN A  74      12.653 -27.220  -6.819  0.00  0.00      APRO C  
ATOM   1167  HA  GLN A  74      12.002 -27.833  -7.430  0.00  0.00      APRO H  
ATOM   1168  CB  GLN A  74      13.774 -27.996  -6.083  0.00  0.00      APRO C  
ATOM   1169  HB1 GLN A  74      14.444 -27.234  -5.622  0.00  0.00      APRO H  
ATOM   1170  HB2 GLN A  74      13.331 -28.571  -5.238  0.00  0.00      APRO H  
ATOM   1171  CG  GLN A  74      14.607 -28.923  -6.996  0.00  0.00      APRO C  
ATOM   1172  HG1 GLN A  74      13.991 -29.781  -7.343  0.00  0.00      APRO H  
ATOM   1173  HG2 GLN A  74      14.963 -28.375  -7.893  0.00  0.00      APRO H  
ATOM   1174  CD  GLN A  74      15.803 -29.503  -6.245  0.00  0.00      APRO C  
ATOM   1175  OE1 GLN A  74      16.958 -29.262  -6.587  0.00  0.00      APRO O  
ATOM   1176  NE2 GLN A  74      15.533 -30.281  -5.172  0.00  0.00      APRO N  
ATOM   1177 HE21 GLN A  74      16.314 -30.656  -4.680  0.00  0.00      APRO H  
ATOM   1178 HE22 GLN A  74      14.589 -30.466  -4.920  0.00  0.00      APRO H  
ATOM   1179  C   GLN A  74      11.793 -26.557  -5.757  0.00  0.00      APRO C  
ATOM   1180  O   GLN A  74      12.032 -25.418  -5.354  0.00  0.00      APRO O  
ATOM   1181  N   LEU A  75      10.783 -27.287  -5.257  0.00  0.00      APRO N  
ATOM   1182  HN  LEU A  75      10.539 -28.177  -5.636  0.00  0.00      APRO H  
ATOM   1183  CA  LEU A  75       9.960 -26.869  -4.140  0.00  0.00      APRO C  
ATOM   1184  HA  LEU A  75      10.347 -25.926  -3.775  0.00  0.00      APRO H  
ATOM   1185  CB  LEU A  75       8.455 -26.770  -4.506  0.00  0.00      APRO C  
ATOM   1186  HB1 LEU A  75       8.145 -27.767  -4.894  0.00  0.00      APRO H  
ATOM   1187  HB2 LEU A  75       7.867 -26.605  -3.576  0.00  0.00      APRO H  
ATOM   1188  CG  LEU A  75       8.102 -25.699  -5.562  0.00  0.00      APRO C  
ATOM   1189  HG  LEU A  75       8.780 -25.878  -6.431  0.00  0.00      APRO H  
ATOM   1190  CD1 LEU A  75       6.635 -25.834  -5.991  0.00  0.00      APRO C  
ATOM   1191 HD11 LEU A  75       6.365 -25.035  -6.715  0.00  0.00      APRO H  
ATOM   1192 HD12 LEU A  75       6.458 -26.818  -6.476  0.00  0.00      APRO H  
ATOM   1193 HD13 LEU A  75       5.960 -25.749  -5.113  0.00  0.00      APRO H  
ATOM   1194  CD2 LEU A  75       8.347 -24.271  -5.056  0.00  0.00      APRO C  
ATOM   1195 HD21 LEU A  75       8.099 -23.533  -5.849  0.00  0.00      APRO H  
ATOM   1196 HD22 LEU A  75       7.721 -24.037  -4.171  0.00  0.00      APRO H  
ATOM   1197 HD23 LEU A  75       9.414 -24.135  -4.776  0.00  0.00      APRO H  
ATOM   1198  C   LEU A  75      10.110 -27.888  -3.026  0.00  0.00      APRO C  
ATOM   1199  O   LEU A  75      10.430 -29.053  -3.258  0.00  0.00      APRO O  
ATOM   1200  N   GLN A  76       9.898 -27.469  -1.770  0.00  0.00      APRO N  
ATOM   1201  HN  GLN A  76       9.758 -26.505  -1.551  0.00  0.00      APRO H  
ATOM   1202  CA  GLN A  76       9.852 -28.356  -0.627  0.00  0.00      APRO C  
ATOM   1203  HA  GLN A  76       9.940 -29.378  -0.976  0.00  0.00      APRO H  
ATOM   1204  CB  GLN A  76      10.931 -28.007   0.433  0.00  0.00      APRO C  
ATOM   1205  HB1 GLN A  76      10.746 -26.953   0.747  0.00  0.00      APRO H  
ATOM   1206  HB2 GLN A  76      10.773 -28.633   1.340  0.00  0.00      APRO H  
ATOM   1207  CG  GLN A  76      12.378 -28.147  -0.096  0.00  0.00      APRO C  
ATOM   1208  HG1 GLN A  76      12.576 -29.194  -0.412  0.00  0.00      APRO H  
ATOM   1209  HG2 GLN A  76      12.540 -27.490  -0.975  0.00  0.00      APRO H  
ATOM   1210  CD  GLN A  76      13.421 -27.811   0.972  0.00  0.00      APRO C  
ATOM   1211  OE1 GLN A  76      13.171 -27.791   2.176  0.00  0.00      APRO O  
ATOM   1212  NE2 GLN A  76      14.675 -27.569   0.520  0.00  0.00      APRO N  
ATOM   1213 HE21 GLN A  76      15.366 -27.353   1.204  0.00  0.00      APRO H  
ATOM   1214 HE22 GLN A  76      14.863 -27.596  -0.456  0.00  0.00      APRO H  
ATOM   1215  C   GLN A  76       8.481 -28.206   0.009  0.00  0.00      APRO C  
ATOM   1216  O   GLN A  76       7.969 -27.091   0.014  0.00  0.00      APRO O  
ATOM   1217  N   PRO A  77       7.804 -29.227   0.541  0.00  0.00      APRO N  
ATOM   1218  CD  PRO A  77       8.145 -30.629   0.345  0.00  0.00      APRO C  
ATOM   1219  HD1 PRO A  77       9.062 -30.912   0.910  0.00  0.00      APRO H  
ATOM   1220  HD2 PRO A  77       8.297 -30.869  -0.733  0.00  0.00      APRO H  
ATOM   1221  CA  PRO A  77       6.691 -29.056   1.476  0.00  0.00      APRO C  
ATOM   1222  HA  PRO A  77       5.822 -28.690   0.941  0.00  0.00      APRO H  
ATOM   1223  CB  PRO A  77       6.373 -30.478   1.974  0.00  0.00      APRO C  
ATOM   1224  HB1 PRO A  77       5.278 -30.655   2.066  0.00  0.00      APRO H  
ATOM   1225  HB2 PRO A  77       6.877 -30.707   2.940  0.00  0.00      APRO H  
ATOM   1226  CG  PRO A  77       6.937 -31.397   0.887  0.00  0.00      APRO C  
ATOM   1227  HG1 PRO A  77       6.172 -31.601   0.112  0.00  0.00      APRO H  
ATOM   1228  HG2 PRO A  77       7.278 -32.376   1.297  0.00  0.00      APRO H  
ATOM   1229  C   PRO A  77       7.001 -28.117   2.614  0.00  0.00      APRO C  
ATOM   1230  O   PRO A  77       8.121 -28.152   3.104  0.00  0.00      APRO O  
ATOM   1231  N   ARG A  78       6.056 -27.303   3.081  0.00  0.00      APRO N  
ATOM   1232  HN  ARG A  78       5.175 -27.197   2.626  0.00  0.00      APRO H  
ATOM   1233  CA  ARG A  78       6.264 -26.527   4.281  0.00  0.00      APRO C  
ATOM   1234  HA  ARG A  78       7.308 -26.245   4.345  0.00  0.00      APRO H  
ATOM   1235  CB  ARG A  78       5.360 -25.282   4.224  0.00  0.00      APRO C  
ATOM   1236  HB1 ARG A  78       5.578 -24.779   3.252  0.00  0.00      APRO H  
ATOM   1237  HB2 ARG A  78       4.295 -25.598   4.174  0.00  0.00      APRO H  
ATOM   1238  CG  ARG A  78       5.584 -24.269   5.359  0.00  0.00      APRO C  
ATOM   1239  HG1 ARG A  78       5.065 -24.638   6.270  0.00  0.00      APRO H  
ATOM   1240  HG2 ARG A  78       6.667 -24.250   5.619  0.00  0.00      APRO H  
ATOM   1241  CD  ARG A  78       5.158 -22.845   4.987  0.00  0.00      APRO C  
ATOM   1242  HD1 ARG A  78       5.460 -22.144   5.799  0.00  0.00      APRO H  
ATOM   1243  HD2 ARG A  78       5.631 -22.513   4.034  0.00  0.00      APRO H  
ATOM   1244  NE  ARG A  78       3.666 -22.836   4.804  0.00  0.00      APRO N  
ATOM   1245  HE  ARG A  78       3.382 -23.037   3.859  0.00  0.00      APRO H  
ATOM   1246  CZ  ARG A  78       2.757 -22.594   5.756  0.00  0.00      APRO C  
ATOM   1247  NH1 ARG A  78       3.101 -22.336   7.013  0.00  0.00      APRO N1+
ATOM   1248 HH11 ARG A  78       2.408 -22.185   7.705  0.00  0.00      APRO H  
ATOM   1249 HH12 ARG A  78       4.072 -22.440   7.238  0.00  0.00      APRO H  
ATOM   1250  NH2 ARG A  78       1.471 -22.603   5.417  0.00  0.00      APRO N  
ATOM   1251 HH21 ARG A  78       0.784 -22.342   6.080  0.00  0.00      APRO H  
ATOM   1252 HH22 ARG A  78       1.263 -22.669   4.450  0.00  0.00      APRO H  
ATOM   1253  C   ARG A  78       5.969 -27.393   5.508  0.00  0.00      APRO C  
ATOM   1254  O   ARG A  78       4.867 -27.938   5.601  0.00  0.00      APRO O  
ATOM   1255  N   PRO A  79       6.881 -27.604   6.472  0.00  0.00      APRO N  
ATOM   1256  CD  PRO A  79       8.071 -26.777   6.685  0.00  0.00      APRO C  
ATOM   1257  HD1 PRO A  79       7.813 -25.695   6.737  0.00  0.00      APRO H  
ATOM   1258  HD2 PRO A  79       8.825 -26.930   5.879  0.00  0.00      APRO H  
ATOM   1259  CA  PRO A  79       6.821 -28.741   7.399  0.00  0.00      APRO C  
ATOM   1260  HA  PRO A  79       6.731 -29.672   6.851  0.00  0.00      APRO H  
ATOM   1261  CB  PRO A  79       8.173 -28.706   8.131  0.00  0.00      APRO C  
ATOM   1262  HB1 PRO A  79       8.927 -29.362   7.642  0.00  0.00      APRO H  
ATOM   1263  HB2 PRO A  79       8.071 -28.980   9.205  0.00  0.00      APRO H  
ATOM   1264  CG  PRO A  79       8.638 -27.247   8.029  0.00  0.00      APRO C  
ATOM   1265  HG1 PRO A  79       9.743 -27.183   8.078  0.00  0.00      APRO H  
ATOM   1266  HG2 PRO A  79       8.222 -26.612   8.845  0.00  0.00      APRO H  
ATOM   1267  C   PRO A  79       5.664 -28.619   8.358  0.00  0.00      APRO C  
ATOM   1268  O   PRO A  79       5.145 -29.627   8.824  0.00  0.00      APRO O  
ATOM   1269  N   SER A  80       5.247 -27.372   8.619  0.00  0.00      APRO N  
ATOM   1270  HN  SER A  80       5.739 -26.606   8.204  0.00  0.00      APRO H  
ATOM   1271  CA  SER A  80       4.130 -26.977   9.459  0.00  0.00      APRO C  
ATOM   1272  HA  SER A  80       4.356 -27.374  10.440  0.00  0.00      APRO H  
ATOM   1273  CB  SER A  80       4.033 -25.425   9.420  0.00  0.00      APRO C  
ATOM   1274  HB1 SER A  80       5.048 -25.010   9.614  0.00  0.00      APRO H  
ATOM   1275  HB2 SER A  80       3.727 -25.081   8.406  0.00  0.00      APRO H  
ATOM   1276  OG  SER A  80       3.148 -24.903  10.407  0.00  0.00      APRO O  
ATOM   1277  HG1 SER A  80       3.315 -23.954  10.464  0.00  0.00      APRO H  
ATOM   1278  C   SER A  80       2.809 -27.592   9.014  0.00  0.00      APRO C  
ATOM   1279  O   SER A  80       1.967 -27.970   9.821  0.00  0.00      APRO O  
ATOM   1280  N   VAL A  81       2.600 -27.722   7.690  0.00  0.00      APRO N  
ATOM   1281  HN  VAL A  81       3.321 -27.584   7.016  0.00  0.00      APRO H  
ATOM   1282  CA  VAL A  81       1.307 -28.075   7.124  0.00  0.00      APRO C  
ATOM   1283  HA  VAL A  81       0.642 -28.265   7.957  0.00  0.00      APRO H  
ATOM   1284  CB  VAL A  81       0.715 -26.916   6.329  0.00  0.00      APRO C  
ATOM   1285  HB  VAL A  81      -0.189 -27.300   5.795  0.00  0.00      APRO H  
ATOM   1286  CG1 VAL A  81       0.314 -25.795   7.310  0.00  0.00      APRO C  
ATOM   1287 HG11 VAL A  81      -0.085 -24.920   6.753  0.00  0.00      APRO H  
ATOM   1288 HG12 VAL A  81      -0.478 -26.129   8.012  0.00  0.00      APRO H  
ATOM   1289 HG13 VAL A  81       1.193 -25.456   7.899  0.00  0.00      APRO H  
ATOM   1290  CG2 VAL A  81       1.721 -26.390   5.288  0.00  0.00      APRO C  
ATOM   1291 HG21 VAL A  81       1.300 -25.521   4.739  0.00  0.00      APRO H  
ATOM   1292 HG22 VAL A  81       2.663 -26.068   5.783  0.00  0.00      APRO H  
ATOM   1293 HG23 VAL A  81       1.970 -27.171   4.539  0.00  0.00      APRO H  
ATOM   1294  C   VAL A  81       1.366 -29.348   6.286  0.00  0.00      APRO C  
ATOM   1295  O   VAL A  81       0.491 -29.618   5.462  0.00  0.00      APRO O  
ATOM   1296  N   THR A  82       2.390 -30.203   6.507  0.00  0.00      APRO N  
ATOM   1297  HN  THR A  82       3.028 -30.053   7.261  0.00  0.00      APRO H  
ATOM   1298  CA  THR A  82       2.676 -31.403   5.702  0.00  0.00      APRO C  
ATOM   1299  HA  THR A  82       2.817 -31.023   4.699  0.00  0.00      APRO H  
ATOM   1300  CB  THR A  82       3.988 -32.081   6.119  0.00  0.00      APRO C  
ATOM   1301  HB  THR A  82       4.761 -31.274   6.141  0.00  0.00      APRO H  
ATOM   1302  OG1 THR A  82       4.414 -33.040   5.161  0.00  0.00      APRO O  
ATOM   1303  HG1 THR A  82       5.228 -33.413   5.516  0.00  0.00      APRO H  
ATOM   1304  CG2 THR A  82       3.903 -32.787   7.481  0.00  0.00      APRO C  
ATOM   1305 HG21 THR A  82       4.900 -33.164   7.794  0.00  0.00      APRO H  
ATOM   1306 HG22 THR A  82       3.544 -32.082   8.261  0.00  0.00      APRO H  
ATOM   1307 HG23 THR A  82       3.202 -33.649   7.442  0.00  0.00      APRO H  
ATOM   1308  C   THR A  82       1.530 -32.423   5.626  0.00  0.00      APRO C  
ATOM   1309  O   THR A  82       1.274 -33.052   4.598  0.00  0.00      APRO O  
ATOM   1310  N   LYS A  83       0.757 -32.583   6.721  0.00  0.00      APRO N  
ATOM   1311  HN  LYS A  83       0.971 -32.089   7.562  0.00  0.00      APRO H  
ATOM   1312  CA  LYS A  83      -0.412 -33.447   6.793  0.00  0.00      APRO C  
ATOM   1313  HA  LYS A  83      -0.065 -34.437   6.523  0.00  0.00      APRO H  
ATOM   1314  CB  LYS A  83      -0.953 -33.424   8.246  0.00  0.00      APRO C  
ATOM   1315  HB1 LYS A  83      -0.165 -33.869   8.896  0.00  0.00      APRO H  
ATOM   1316  HB2 LYS A  83      -1.068 -32.366   8.573  0.00  0.00      APRO H  
ATOM   1317  CG  LYS A  83      -2.269 -34.185   8.518  0.00  0.00      APRO C  
ATOM   1318  HG1 LYS A  83      -2.693 -33.844   9.490  0.00  0.00      APRO H  
ATOM   1319  HG2 LYS A  83      -3.007 -33.927   7.724  0.00  0.00      APRO H  
ATOM   1320  CD  LYS A  83      -2.152 -35.720   8.591  0.00  0.00      APRO C  
ATOM   1321  HD1 LYS A  83      -1.601 -36.074   7.690  0.00  0.00      APRO H  
ATOM   1322  HD2 LYS A  83      -1.535 -35.979   9.483  0.00  0.00      APRO H  
ATOM   1323  CE  LYS A  83      -3.546 -36.367   8.682  0.00  0.00      APRO C  
ATOM   1324  HE1 LYS A  83      -4.200 -35.789   9.373  0.00  0.00      APRO H  
ATOM   1325  HE2 LYS A  83      -4.030 -36.395   7.681  0.00  0.00      APRO H  
ATOM   1326  NZ  LYS A  83      -3.493 -37.759   9.187  0.00  0.00      APRO N1+
ATOM   1327  HZ1 LYS A  83      -4.453 -38.158   9.234  0.00  0.00      APRO H  
ATOM   1328  HZ2 LYS A  83      -2.910 -38.338   8.549  0.00  0.00      APRO H  
ATOM   1329  HZ3 LYS A  83      -3.070 -37.766  10.137  0.00  0.00      APRO H  
ATOM   1330  C   LYS A  83      -1.523 -33.070   5.813  0.00  0.00      APRO C  
ATOM   1331  O   LYS A  83      -2.113 -33.938   5.168  0.00  0.00      APRO O  
ATOM   1332  N   GLN A  84      -1.818 -31.762   5.652  0.00  0.00      APRO N  
ATOM   1333  HN  GLN A  84      -1.332 -31.050   6.155  0.00  0.00      APRO H  
ATOM   1334  CA  GLN A  84      -2.849 -31.266   4.751  0.00  0.00      APRO C  
ATOM   1335  HA  GLN A  84      -3.753 -31.811   4.995  0.00  0.00      APRO H  
ATOM   1336  CB  GLN A  84      -3.095 -29.752   4.969  0.00  0.00      APRO C  
ATOM   1337  HB1 GLN A  84      -3.268 -29.608   6.061  0.00  0.00      APRO H  
ATOM   1338  HB2 GLN A  84      -2.166 -29.188   4.725  0.00  0.00      APRO H  
ATOM   1339  CG  GLN A  84      -4.302 -29.165   4.185  0.00  0.00      APRO C  
ATOM   1340  HG1 GLN A  84      -4.395 -28.074   4.377  0.00  0.00      APRO H  
ATOM   1341  HG2 GLN A  84      -4.168 -29.308   3.093  0.00  0.00      APRO H  
ATOM   1342  CD  GLN A  84      -5.640 -29.791   4.601  0.00  0.00      APRO C  
ATOM   1343  OE1 GLN A  84      -5.780 -30.384   5.671  0.00  0.00      APRO O  
ATOM   1344  NE2 GLN A  84      -6.658 -29.646   3.723  0.00  0.00      APRO N  
ATOM   1345 HE21 GLN A  84      -7.534 -30.043   3.980  0.00  0.00      APRO H  
ATOM   1346 HE22 GLN A  84      -6.504 -29.175   2.861  0.00  0.00      APRO H  
ATOM   1347  C   GLN A  84      -2.533 -31.535   3.285  0.00  0.00      APRO C  
ATOM   1348  O   GLN A  84      -3.403 -31.842   2.473  0.00  0.00      APRO O  
ATOM   1349  N   LEU A  85      -1.245 -31.469   2.906  0.00  0.00      APRO N  
ATOM   1350  HN  LEU A  85      -0.519 -31.197   3.534  0.00  0.00      APRO H  
ATOM   1351  CA  LEU A  85      -0.787 -31.782   1.565  0.00  0.00      APRO C  
ATOM   1352  HA  LEU A  85      -1.348 -31.136   0.902  0.00  0.00      APRO H  
ATOM   1353  CB  LEU A  85       0.720 -31.441   1.471  0.00  0.00      APRO C  
ATOM   1354  HB1 LEU A  85       0.851 -30.414   1.883  0.00  0.00      APRO H  
ATOM   1355  HB2 LEU A  85       1.287 -32.118   2.147  0.00  0.00      APRO H  
ATOM   1356  CG  LEU A  85       1.340 -31.474   0.059  0.00  0.00      APRO C  
ATOM   1357  HG  LEU A  85       1.250 -32.525  -0.308  0.00  0.00      APRO H  
ATOM   1358  CD1 LEU A  85       0.643 -30.510  -0.912  0.00  0.00      APRO C  
ATOM   1359 HD11 LEU A  85       1.145 -30.525  -1.903  0.00  0.00      APRO H  
ATOM   1360 HD12 LEU A  85      -0.420 -30.799  -1.055  0.00  0.00      APRO H  
ATOM   1361 HD13 LEU A  85       0.675 -29.470  -0.523  0.00  0.00      APRO H  
ATOM   1362  CD2 LEU A  85       2.833 -31.124   0.138  0.00  0.00      APRO C  
ATOM   1363 HD21 LEU A  85       3.293 -31.164  -0.873  0.00  0.00      APRO H  
ATOM   1364 HD22 LEU A  85       2.994 -30.104   0.541  0.00  0.00      APRO H  
ATOM   1365 HD23 LEU A  85       3.368 -31.847   0.791  0.00  0.00      APRO H  
ATOM   1366  C   LEU A  85      -1.077 -33.229   1.156  0.00  0.00      APRO C  
ATOM   1367  O   LEU A  85      -1.512 -33.515   0.041  0.00  0.00      APRO O  
ATOM   1368  N   ASN A  86      -0.911 -34.192   2.088  0.00  0.00      APRO N  
ATOM   1369  HN  ASN A  86      -0.506 -34.021   2.985  0.00  0.00      APRO H  
ATOM   1370  CA  ASN A  86      -1.313 -35.573   1.860  0.00  0.00      APRO C  
ATOM   1371  HA  ASN A  86      -0.968 -35.796   0.856  0.00  0.00      APRO H  
ATOM   1372  CB  ASN A  86      -0.615 -36.525   2.858  0.00  0.00      APRO C  
ATOM   1373  HB1 ASN A  86      -0.630 -36.040   3.858  0.00  0.00      APRO H  
ATOM   1374  HB2 ASN A  86      -1.179 -37.477   2.941  0.00  0.00      APRO H  
ATOM   1375  CG  ASN A  86       0.827 -36.743   2.409  0.00  0.00      APRO C  
ATOM   1376  OD1 ASN A  86       1.081 -37.383   1.384  0.00  0.00      APRO O  
ATOM   1377  ND2 ASN A  86       1.799 -36.215   3.183  0.00  0.00      APRO N  
ATOM   1378 HD21 ASN A  86       2.741 -36.346   2.887  0.00  0.00      APRO H  
ATOM   1379 HD22 ASN A  86       1.560 -35.694   3.996  0.00  0.00      APRO H  
ATOM   1380  C   ASN A  86      -2.830 -35.795   1.889  0.00  0.00      APRO C  
ATOM   1381  O   ASN A  86      -3.335 -36.707   1.234  0.00  0.00      APRO O  
ATOM   1382  N   VAL A  87      -3.612 -34.947   2.593  0.00  0.00      APRO N  
ATOM   1383  HN  VAL A  87      -3.243 -34.290   3.245  0.00  0.00      APRO H  
ATOM   1384  CA  VAL A  87      -5.070 -34.916   2.463  0.00  0.00      APRO C  
ATOM   1385  HA  VAL A  87      -5.428 -35.922   2.644  0.00  0.00      APRO H  
ATOM   1386  CB  VAL A  87      -5.714 -33.998   3.503  0.00  0.00      APRO C  
ATOM   1387  HB  VAL A  87      -5.125 -33.048   3.525  0.00  0.00      APRO H  
ATOM   1388  CG1 VAL A  87      -7.179 -33.652   3.160  0.00  0.00      APRO C  
ATOM   1389 HG11 VAL A  87      -7.622 -33.017   3.957  0.00  0.00      APRO H  
ATOM   1390 HG12 VAL A  87      -7.254 -33.087   2.208  0.00  0.00      APRO H  
ATOM   1391 HG13 VAL A  87      -7.791 -34.575   3.076  0.00  0.00      APRO H  
ATOM   1392  CG2 VAL A  87      -5.658 -34.686   4.878  0.00  0.00      APRO C  
ATOM   1393 HG21 VAL A  87      -6.155 -34.061   5.650  0.00  0.00      APRO H  
ATOM   1394 HG22 VAL A  87      -6.171 -35.671   4.843  0.00  0.00      APRO H  
ATOM   1395 HG23 VAL A  87      -4.610 -34.850   5.203  0.00  0.00      APRO H  
ATOM   1396  C   VAL A  87      -5.503 -34.523   1.055  0.00  0.00      APRO C  
ATOM   1397  O   VAL A  87      -6.360 -35.163   0.451  0.00  0.00      APRO O  
ATOM   1398  N   ILE A  88      -4.879 -33.491   0.457  0.00  0.00      APRO N  
ATOM   1399  HN  ILE A  88      -4.211 -32.920   0.929  0.00  0.00      APRO H  
ATOM   1400  CA  ILE A  88      -5.118 -33.110  -0.931  0.00  0.00      APRO C  
ATOM   1401  HA  ILE A  88      -6.190 -32.998  -1.029  0.00  0.00      APRO H  
ATOM   1402  CB  ILE A  88      -4.497 -31.755  -1.261  0.00  0.00      APRO C  
ATOM   1403  HB  ILE A  88      -3.427 -31.854  -0.949  0.00  0.00      APRO H  
ATOM   1404  CG2 ILE A  88      -4.702 -31.412  -2.756  0.00  0.00      APRO C  
ATOM   1405 HG21 ILE A  88      -4.120 -30.508  -3.033  0.00  0.00      APRO H  
ATOM   1406 HG22 ILE A  88      -4.358 -32.245  -3.404  0.00  0.00      APRO H  
ATOM   1407 HG23 ILE A  88      -5.773 -31.216  -2.976  0.00  0.00      APRO H  
ATOM   1408  CG1 ILE A  88      -5.147 -30.674  -0.359  0.00  0.00      APRO C  
ATOM   1409 HG11 ILE A  88      -6.249 -30.667  -0.514  0.00  0.00      APRO H  
ATOM   1410 HG12 ILE A  88      -4.966 -30.938   0.708  0.00  0.00      APRO H  
ATOM   1411  CD  ILE A  88      -4.606 -29.253  -0.593  0.00  0.00      APRO C  
ATOM   1412  HD1 ILE A  88      -5.071 -28.541   0.123  0.00  0.00      APRO H  
ATOM   1413  HD2 ILE A  88      -3.505 -29.224  -0.447  0.00  0.00      APRO H  
ATOM   1414  HD3 ILE A  88      -4.835 -28.904  -1.622  0.00  0.00      APRO H  
ATOM   1415  C   ILE A  88      -4.698 -34.207  -1.908  0.00  0.00      APRO C  
ATOM   1416  O   ILE A  88      -5.406 -34.495  -2.873  0.00  0.00      APRO O  
ATOM   1417  N   LYS A  89      -3.565 -34.897  -1.648  0.00  0.00      APRO N  
ATOM   1418  HN  LYS A  89      -2.984 -34.657  -0.872  0.00  0.00      APRO H  
ATOM   1419  CA  LYS A  89      -3.095 -36.021  -2.448  0.00  0.00      APRO C  
ATOM   1420  HA  LYS A  89      -2.966 -35.632  -3.451  0.00  0.00      APRO H  
ATOM   1421  CB  LYS A  89      -1.712 -36.529  -1.956  0.00  0.00      APRO C  
ATOM   1422  HB1 LYS A  89      -1.071 -35.631  -1.795  0.00  0.00      APRO H  
ATOM   1423  HB2 LYS A  89      -1.836 -37.008  -0.959  0.00  0.00      APRO H  
ATOM   1424  CG  LYS A  89      -1.008 -37.486  -2.945  0.00  0.00      APRO C  
ATOM   1425  HG1 LYS A  89      -1.350 -38.528  -2.750  0.00  0.00      APRO H  
ATOM   1426  HG2 LYS A  89      -1.315 -37.224  -3.984  0.00  0.00      APRO H  
ATOM   1427  CD  LYS A  89       0.529 -37.452  -2.835  0.00  0.00      APRO C  
ATOM   1428  HD1 LYS A  89       0.959 -37.710  -3.830  0.00  0.00      APRO H  
ATOM   1429  HD2 LYS A  89       0.837 -36.407  -2.600  0.00  0.00      APRO H  
ATOM   1430  CE  LYS A  89       1.151 -38.377  -1.786  0.00  0.00      APRO C  
ATOM   1431  HE1 LYS A  89       2.136 -37.981  -1.452  0.00  0.00      APRO H  
ATOM   1432  HE2 LYS A  89       0.487 -38.463  -0.898  0.00  0.00      APRO H  
ATOM   1433  NZ  LYS A  89       1.358 -39.730  -2.348  0.00  0.00      APRO N1+
ATOM   1434  HZ1 LYS A  89       1.782 -40.353  -1.630  0.00  0.00      APRO H  
ATOM   1435  HZ2 LYS A  89       0.444 -40.124  -2.651  0.00  0.00      APRO H  
ATOM   1436  HZ3 LYS A  89       1.993 -39.669  -3.170  0.00  0.00      APRO H  
ATOM   1437  C   LYS A  89      -4.072 -37.184  -2.534  0.00  0.00      APRO C  
ATOM   1438  O   LYS A  89      -4.266 -37.745  -3.608  0.00  0.00      APRO O  
ATOM   1439  N   ARG A  90      -4.750 -37.535  -1.417  0.00  0.00      APRO N  
ATOM   1440  HN  ARG A  90      -4.514 -37.125  -0.539  0.00  0.00      APRO H  
ATOM   1441  CA  ARG A  90      -5.839 -38.506  -1.415  0.00  0.00      APRO C  
ATOM   1442  HA  ARG A  90      -5.414 -39.463  -1.695  0.00  0.00      APRO H  
ATOM   1443  CB  ARG A  90      -6.516 -38.505  -0.014  0.00  0.00      APRO C  
ATOM   1444  HB1 ARG A  90      -6.205 -37.556   0.486  0.00  0.00      APRO H  
ATOM   1445  HB2 ARG A  90      -7.620 -38.440  -0.134  0.00  0.00      APRO H  
ATOM   1446  CG  ARG A  90      -6.137 -39.679   0.906  0.00  0.00      APRO C  
ATOM   1447  HG1 ARG A  90      -6.078 -40.605   0.292  0.00  0.00      APRO H  
ATOM   1448  HG2 ARG A  90      -5.107 -39.514   1.298  0.00  0.00      APRO H  
ATOM   1449  CD  ARG A  90      -7.103 -39.810   2.092  0.00  0.00      APRO C  
ATOM   1450  HD1 ARG A  90      -6.745 -40.615   2.774  0.00  0.00      APRO H  
ATOM   1451  HD2 ARG A  90      -7.173 -38.859   2.669  0.00  0.00      APRO H  
ATOM   1452  NE  ARG A  90      -8.455 -40.137   1.521  0.00  0.00      APRO N  
ATOM   1453  HE  ARG A  90      -8.406 -40.639   0.650  0.00  0.00      APRO H  
ATOM   1454  CZ  ARG A  90      -9.637 -39.823   2.064  0.00  0.00      APRO C  
ATOM   1455  NH1 ARG A  90      -9.749 -39.302   3.281  0.00  0.00      APRO N1+
ATOM   1456 HH11 ARG A  90     -10.640 -39.104   3.665  0.00  0.00      APRO H  
ATOM   1457 HH12 ARG A  90      -8.907 -39.255   3.823  0.00  0.00      APRO H  
ATOM   1458  NH2 ARG A  90     -10.727 -40.041   1.336  0.00  0.00      APRO N  
ATOM   1459 HH21 ARG A  90     -11.610 -39.742   1.668  0.00  0.00      APRO H  
ATOM   1460 HH22 ARG A  90     -10.589 -40.309   0.391  0.00  0.00      APRO H  
ATOM   1461  C   ARG A  90      -6.941 -38.202  -2.432  0.00  0.00      APRO C  
ATOM   1462  O   ARG A  90      -7.248 -38.988  -3.329  0.00  0.00      APRO O  
ATOM   1463  N   PHE A  91      -7.531 -36.995  -2.336  0.00  0.00      APRO N  
ATOM   1464  HN  PHE A  91      -7.195 -36.264  -1.745  0.00  0.00      APRO H  
ATOM   1465  CA  PHE A  91      -8.719 -36.656  -3.095  0.00  0.00      APRO C  
ATOM   1466  HA  PHE A  91      -9.342 -37.541  -3.066  0.00  0.00      APRO H  
ATOM   1467  CB  PHE A  91      -9.438 -35.438  -2.467  0.00  0.00      APRO C  
ATOM   1468  HB1 PHE A  91      -8.685 -34.656  -2.226  0.00  0.00      APRO H  
ATOM   1469  HB2 PHE A  91     -10.161 -34.988  -3.181  0.00  0.00      APRO H  
ATOM   1470  CG  PHE A  91     -10.121 -35.822  -1.183  0.00  0.00      APRO C  
ATOM   1471  CD1 PHE A  91      -9.610 -35.421   0.061  0.00  0.00      APRO C  
ATOM   1472  HD1 PHE A  91      -8.705 -34.830   0.102  0.00  0.00      APRO H  
ATOM   1473  CE1 PHE A  91     -10.254 -35.782   1.251  0.00  0.00      APRO C  
ATOM   1474  HE1 PHE A  91      -9.842 -35.477   2.203  0.00  0.00      APRO H  
ATOM   1475  CZ  PHE A  91     -11.435 -36.532   1.206  0.00  0.00      APRO C  
ATOM   1476  HZ  PHE A  91     -11.945 -36.797   2.122  0.00  0.00      APRO H  
ATOM   1477  CD2 PHE A  91     -11.305 -36.578  -1.215  0.00  0.00      APRO C  
ATOM   1478  HD2 PHE A  91     -11.707 -36.912  -2.161  0.00  0.00      APRO H  
ATOM   1479  CE2 PHE A  91     -11.962 -36.931  -0.028  0.00  0.00      APRO C  
ATOM   1480  HE2 PHE A  91     -12.873 -37.511  -0.069  0.00  0.00      APRO H  
ATOM   1481  C   PHE A  91      -8.425 -36.365  -4.560  0.00  0.00      APRO C  
ATOM   1482  O   PHE A  91      -9.299 -36.457  -5.418  0.00  0.00      APRO O  
ATOM   1483  N   LEU A  92      -7.165 -36.045  -4.905  0.00  0.00      APRO N  
ATOM   1484  HN  LEU A  92      -6.449 -35.927  -4.220  0.00  0.00      APRO H  
ATOM   1485  CA  LEU A  92      -6.722 -35.842  -6.274  0.00  0.00      APRO C  
ATOM   1486  HA  LEU A  92      -7.393 -35.104  -6.694  0.00  0.00      APRO H  
ATOM   1487  CB  LEU A  92      -5.284 -35.254  -6.261  0.00  0.00      APRO C  
ATOM   1488  HB1 LEU A  92      -5.035 -35.017  -5.201  0.00  0.00      APRO H  
ATOM   1489  HB2 LEU A  92      -4.567 -36.044  -6.576  0.00  0.00      APRO H  
ATOM   1490  CG  LEU A  92      -5.077 -33.978  -7.108  0.00  0.00      APRO C  
ATOM   1491  HG  LEU A  92      -5.194 -34.275  -8.178  0.00  0.00      APRO H  
ATOM   1492  CD1 LEU A  92      -6.062 -32.856  -6.745  0.00  0.00      APRO C  
ATOM   1493 HD11 LEU A  92      -5.849 -31.943  -7.341  0.00  0.00      APRO H  
ATOM   1494 HD12 LEU A  92      -7.107 -33.171  -6.950  0.00  0.00      APRO H  
ATOM   1495 HD13 LEU A  92      -5.980 -32.594  -5.669  0.00  0.00      APRO H  
ATOM   1496  CD2 LEU A  92      -3.648 -33.449  -6.915  0.00  0.00      APRO C  
ATOM   1497 HD21 LEU A  92      -3.485 -32.541  -7.536  0.00  0.00      APRO H  
ATOM   1498 HD22 LEU A  92      -3.452 -33.174  -5.859  0.00  0.00      APRO H  
ATOM   1499 HD23 LEU A  92      -2.904 -34.217  -7.220  0.00  0.00      APRO H  
ATOM   1500  C   LEU A  92      -6.824 -37.102  -7.135  0.00  0.00      APRO C  
ATOM   1501  O   LEU A  92      -7.183 -37.070  -8.316  0.00  0.00      APRO O  
ATOM   1502  N   HSE A  93      -6.526 -38.277  -6.548  0.00  0.00      APRO N  
ATOM   1503  HN  HSE A  93      -6.096 -38.340  -5.648  0.00  0.00      APRO H  
ATOM   1504  CA  HSE A  93      -6.803 -39.559  -7.171  0.00  0.00      APRO C  
ATOM   1505  HA  HSE A  93      -6.461 -39.466  -8.195  0.00  0.00      APRO H  
ATOM   1506  CB  HSE A  93      -5.974 -40.677  -6.512  0.00  0.00      APRO C  
ATOM   1507  HB1 HSE A  93      -6.233 -40.703  -5.431  0.00  0.00      APRO H  
ATOM   1508  HB2 HSE A  93      -6.268 -41.658  -6.940  0.00  0.00      APRO H  
ATOM   1509  ND1 HSE A  93      -3.614 -40.846  -5.700  0.00  0.00      APRO N  
ATOM   1510  CG  HSE A  93      -4.501 -40.416  -6.666  0.00  0.00      APRO C  
ATOM   1511  CE1 HSE A  93      -2.429 -40.456  -6.121  0.00  0.00      APRO C  
ATOM   1512  HE1 HSE A  93      -1.493 -40.627  -5.584  0.00  0.00      APRO H  
ATOM   1513  NE2 HSE A  93      -2.501 -39.805  -7.306  0.00  0.00      APRO N  
ATOM   1514  HE2 HSE A  93      -1.748 -39.398  -7.822  0.00  0.00      APRO H  
ATOM   1515  CD2 HSE A  93      -3.831 -39.779  -7.664  0.00  0.00      APRO C  
ATOM   1516  HD2 HSE A  93      -4.206 -39.318  -8.567  0.00  0.00      APRO H  
ATOM   1517  C   HSE A  93      -8.285 -39.917  -7.225  0.00  0.00      APRO C  
ATOM   1518  O   HSE A  93      -8.758 -40.355  -8.277  0.00  0.00      APRO O  
ATOM   1519  N   GLU A  94      -9.049 -39.685  -6.131  0.00  0.00      APRO N  
ATOM   1520  HN  GLU A  94      -8.638 -39.310  -5.305  0.00  0.00      APRO H  
ATOM   1521  CA  GLU A  94     -10.488 -39.937  -6.019  0.00  0.00      APRO C  
ATOM   1522  HA  GLU A  94     -10.642 -40.978  -6.274  0.00  0.00      APRO H  
ATOM   1523  CB  GLU A  94     -10.976 -39.714  -4.553  0.00  0.00      APRO C  
ATOM   1524  HB1 GLU A  94     -10.764 -38.656  -4.273  0.00  0.00      APRO H  
ATOM   1525  HB2 GLU A  94     -12.082 -39.827  -4.502  0.00  0.00      APRO H  
ATOM   1526  CG  GLU A  94     -10.307 -40.652  -3.502  0.00  0.00      APRO C  
ATOM   1527  HG1 GLU A  94     -10.640 -41.692  -3.671  0.00  0.00      APRO H  
ATOM   1528  HG2 GLU A  94      -9.202 -40.606  -3.575  0.00  0.00      APRO H  
ATOM   1529  CD  GLU A  94     -10.682 -40.356  -2.042  0.00  0.00      APRO C  
ATOM   1530  OE1 GLU A  94      -9.775 -40.364  -1.156  0.00  0.00      APRO O  
ATOM   1531  OE2 GLU A  94     -11.882 -40.138  -1.752  0.00  0.00      APRO O1-
ATOM   1532  C   GLU A  94     -11.356 -39.099  -6.977  0.00  0.00      APRO C  
ATOM   1533  O   GLU A  94     -12.459 -39.482  -7.379  0.00  0.00      APRO O  
ATOM   1534  N   ALA A  95     -10.885 -37.903  -7.370  0.00  0.00      APRO N  
ATOM   1535  HN  ALA A  95      -9.992 -37.579  -7.060  0.00  0.00      APRO H  
ATOM   1536  CA  ALA A  95     -11.600 -37.004  -8.247  0.00  0.00      APRO C  
ATOM   1537  HA  ALA A  95     -12.661 -37.117  -8.058  0.00  0.00      APRO H  
ATOM   1538  CB  ALA A  95     -11.212 -35.558  -7.917  0.00  0.00      APRO C  
ATOM   1539  HB1 ALA A  95     -11.397 -35.359  -6.840  0.00  0.00      APRO H  
ATOM   1540  HB2 ALA A  95     -10.133 -35.378  -8.117  0.00  0.00      APRO H  
ATOM   1541  HB3 ALA A  95     -11.808 -34.829  -8.508  0.00  0.00      APRO H  
ATOM   1542  C   ALA A  95     -11.403 -37.233  -9.737  0.00  0.00      APRO C  
ATOM   1543  O   ALA A  95     -10.364 -37.694 -10.209  0.00  0.00      APRO O  
ATOM   1544  N   SER A  96     -12.434 -36.885 -10.528  0.00  0.00      APRO N  
ATOM   1545  HN  SER A  96     -13.306 -36.600 -10.131  0.00  0.00      APRO H  
ATOM   1546  CA  SER A  96     -12.411 -36.879 -11.984  0.00  0.00      APRO C  
ATOM   1547  HA  SER A  96     -11.454 -37.293 -12.273  0.00  0.00      APRO H  
ATOM   1548  CB  SER A  96     -13.653 -37.629 -12.545  0.00  0.00      APRO C  
ATOM   1549  HB1 SER A  96     -13.814 -37.295 -13.596  0.00  0.00      APRO H  
ATOM   1550  HB2 SER A  96     -13.462 -38.726 -12.576  0.00  0.00      APRO H  
ATOM   1551  OG  SER A  96     -14.840 -37.333 -11.782  0.00  0.00      APRO O  
ATOM   1552  HG1 SER A  96     -15.594 -37.638 -12.301  0.00  0.00      APRO H  
ATOM   1553  C   SER A  96     -12.469 -35.466 -12.517  0.00  0.00      APRO C  
ATOM   1554  O   SER A  96     -11.939 -35.177 -13.586  0.00  0.00      APRO O  
ATOM   1555  N   GLU A  97     -13.076 -34.549 -11.748  0.00  0.00      APRO N  
ATOM   1556  HN  GLU A  97     -13.493 -34.796 -10.878  0.00  0.00      APRO H  
ATOM   1557  CA  GLU A  97     -13.192 -33.148 -12.078  0.00  0.00      APRO C  
ATOM   1558  HA  GLU A  97     -12.616 -32.933 -12.970  0.00  0.00      APRO H  
ATOM   1559  CB  GLU A  97     -14.673 -32.744 -12.200  0.00  0.00      APRO C  
ATOM   1560  HB1 GLU A  97     -15.156 -32.892 -11.207  0.00  0.00      APRO H  
ATOM   1561  HB2 GLU A  97     -14.750 -31.655 -12.418  0.00  0.00      APRO H  
ATOM   1562  CG  GLU A  97     -15.466 -33.543 -13.261  0.00  0.00      APRO C  
ATOM   1563  HG1 GLU A  97     -15.665 -32.898 -14.136  0.00  0.00      APRO H  
ATOM   1564  HG2 GLU A  97     -14.900 -34.438 -13.589  0.00  0.00      APRO H  
ATOM   1565  CD  GLU A  97     -16.813 -33.953 -12.685  0.00  0.00      APRO C  
ATOM   1566  OE1 GLU A  97     -17.678 -33.057 -12.516  0.00  0.00      APRO O  
ATOM   1567  OE2 GLU A  97     -16.931 -35.161 -12.332  0.00  0.00      APRO O1-
ATOM   1568  C   GLU A  97     -12.575 -32.355 -10.942  0.00  0.00      APRO C  
ATOM   1569  O   GLU A  97     -12.847 -32.601  -9.764  0.00  0.00      APRO O  
ATOM   1570  N   ILE A  98     -11.706 -31.384 -11.270  0.00  0.00      APRO N  
ATOM   1571  HN  ILE A  98     -11.517 -31.121 -12.214  0.00  0.00      APRO H  
ATOM   1572  CA  ILE A  98     -10.958 -30.625 -10.278  0.00  0.00      APRO C  
ATOM   1573  HA  ILE A  98     -11.307 -30.932  -9.300  0.00  0.00      APRO H  
ATOM   1574  CB  ILE A  98      -9.443 -30.771 -10.456  0.00  0.00      APRO C  
ATOM   1575  HB  ILE A  98      -9.232 -30.307 -11.453  0.00  0.00      APRO H  
ATOM   1576  CG2 ILE A  98      -8.678 -30.031  -9.330  0.00  0.00      APRO C  
ATOM   1577 HG21 ILE A  98      -7.590 -30.007  -9.548  0.00  0.00      APRO H  
ATOM   1578 HG22 ILE A  98      -9.026 -28.981  -9.239  0.00  0.00      APRO H  
ATOM   1579 HG23 ILE A  98      -8.825 -30.536  -8.352  0.00  0.00      APRO H  
ATOM   1580  CG1 ILE A  98      -8.984 -32.249 -10.572  0.00  0.00      APRO C  
ATOM   1581 HG11 ILE A  98      -9.305 -32.815  -9.669  0.00  0.00      APRO H  
ATOM   1582 HG12 ILE A  98      -9.488 -32.716 -11.449  0.00  0.00      APRO H  
ATOM   1583  CD  ILE A  98      -7.466 -32.423 -10.752  0.00  0.00      APRO C  
ATOM   1584  HD1 ILE A  98      -7.214 -33.497 -10.886  0.00  0.00      APRO H  
ATOM   1585  HD2 ILE A  98      -7.111 -31.868 -11.647  0.00  0.00      APRO H  
ATOM   1586  HD3 ILE A  98      -6.915 -32.049  -9.863  0.00  0.00      APRO H  
ATOM   1587  C   ILE A  98     -11.314 -29.159 -10.431  0.00  0.00      APRO C  
ATOM   1588  O   ILE A  98     -11.327 -28.626 -11.538  0.00  0.00      APRO O  
ATOM   1589  N   VAL A  99     -11.616 -28.455  -9.326  0.00  0.00      APRO N  
ATOM   1590  HN  VAL A  99     -11.660 -28.870  -8.421  0.00  0.00      APRO H  
ATOM   1591  CA  VAL A  99     -11.904 -27.032  -9.349  0.00  0.00      APRO C  
ATOM   1592  HA  VAL A  99     -11.784 -26.688 -10.369  0.00  0.00      APRO H  
ATOM   1593  CB  VAL A  99     -13.318 -26.691  -8.891  0.00  0.00      APRO C  
ATOM   1594  HB  VAL A  99     -13.385 -26.926  -7.800  0.00  0.00      APRO H  
ATOM   1595  CG1 VAL A  99     -13.594 -25.190  -9.112  0.00  0.00      APRO C  
ATOM   1596 HG11 VAL A  99     -14.636 -24.942  -8.817  0.00  0.00      APRO H  
ATOM   1597 HG12 VAL A  99     -12.918 -24.555  -8.503  0.00  0.00      APRO H  
ATOM   1598 HG13 VAL A  99     -13.467 -24.921 -10.182  0.00  0.00      APRO H  
ATOM   1599  CG2 VAL A  99     -14.347 -27.542  -9.663  0.00  0.00      APRO C  
ATOM   1600 HG21 VAL A  99     -15.383 -27.272  -9.365  0.00  0.00      APRO H  
ATOM   1601 HG22 VAL A  99     -14.245 -27.380 -10.758  0.00  0.00      APRO H  
ATOM   1602 HG23 VAL A  99     -14.210 -28.624  -9.457  0.00  0.00      APRO H  
ATOM   1603  C   VAL A  99     -10.905 -26.273  -8.491  0.00  0.00      APRO C  
ATOM   1604  O   VAL A  99     -10.806 -26.443  -7.276  0.00  0.00      APRO O  
ATOM   1605  N   HSE A 100     -10.138 -25.374  -9.133  0.00  0.00      APRO N  
ATOM   1606  HN  HSE A 100     -10.168 -25.303 -10.129  0.00  0.00      APRO H  
ATOM   1607  CA  HSE A 100      -9.225 -24.449  -8.496  0.00  0.00      APRO C  
ATOM   1608  HA  HSE A 100      -8.769 -24.965  -7.660  0.00  0.00      APRO H  
ATOM   1609  CB  HSE A 100      -8.193 -23.962  -9.544  0.00  0.00      APRO C  
ATOM   1610  HB1 HSE A 100      -7.689 -24.857  -9.969  0.00  0.00      APRO H  
ATOM   1611  HB2 HSE A 100      -8.723 -23.460 -10.380  0.00  0.00      APRO H  
ATOM   1612  ND1 HSE A 100      -7.248 -22.067  -8.138  0.00  0.00      APRO N  
ATOM   1613  CG  HSE A 100      -7.085 -23.053  -9.099  0.00  0.00      APRO C  
ATOM   1614  CE1 HSE A 100      -6.107 -21.400  -8.138  0.00  0.00      APRO C  
ATOM   1615  HE1 HSE A 100      -5.889 -20.544  -7.494  0.00  0.00      APRO H  
ATOM   1616  NE2 HSE A 100      -5.233 -21.901  -9.043  0.00  0.00      APRO N  
ATOM   1617  HE2 HSE A 100      -4.316 -21.561  -9.249  0.00  0.00      APRO H  
ATOM   1618  CD2 HSE A 100      -5.856 -22.960  -9.658  0.00  0.00      APRO C  
ATOM   1619  HD2 HSE A 100      -5.402 -23.556 -10.437  0.00  0.00      APRO H  
ATOM   1620  C   HSE A 100      -9.998 -23.270  -7.926  0.00  0.00      APRO C  
ATOM   1621  O   HSE A 100     -10.628 -22.494  -8.649  0.00  0.00      APRO O  
ATOM   1622  N   ALA A 101      -9.967 -23.114  -6.595  0.00  0.00      APRO N  
ATOM   1623  HN  ALA A 101      -9.412 -23.714  -6.020  0.00  0.00      APRO H  
ATOM   1624  CA  ALA A 101     -10.709 -22.098  -5.893  0.00  0.00      APRO C  
ATOM   1625  HA  ALA A 101     -11.156 -21.398  -6.590  0.00  0.00      APRO H  
ATOM   1626  CB  ALA A 101     -11.858 -22.747  -5.096  0.00  0.00      APRO C  
ATOM   1627  HB1 ALA A 101     -12.533 -23.290  -5.791  0.00  0.00      APRO H  
ATOM   1628  HB2 ALA A 101     -11.467 -23.480  -4.356  0.00  0.00      APRO H  
ATOM   1629  HB3 ALA A 101     -12.462 -21.986  -4.556  0.00  0.00      APRO H  
ATOM   1630  C   ALA A 101      -9.791 -21.284  -4.996  0.00  0.00      APRO C  
ATOM   1631  O   ALA A 101     -10.181 -20.841  -3.918  0.00  0.00      APRO O  
ATOM   1632  N   GLY A 102      -8.527 -21.051  -5.417  0.00  0.00      APRO N  
ATOM   1633  HN  GLY A 102      -8.111 -21.557  -6.172  0.00  0.00      APRO H  
ATOM   1634  CA  GLY A 102      -7.676 -20.034  -4.791  0.00  0.00      APRO C  
ATOM   1635  HA1 GLY A 102      -6.717 -20.079  -5.288  0.00  0.00      APRO H  
ATOM   1636  HA2 GLY A 102      -7.639 -20.258  -3.733  0.00  0.00      APRO H  
ATOM   1637  C   GLY A 102      -8.221 -18.636  -4.952  0.00  0.00      APRO C  
ATOM   1638  O   GLY A 102      -9.068 -18.403  -5.822  0.00  0.00      APRO O  
ATOM   1639  N   ASP A 103      -7.728 -17.644  -4.185  0.00  0.00      APRO N  
ATOM   1640  HN  ASP A 103      -7.033 -17.769  -3.482  0.00  0.00      APRO H  
ATOM   1641  CA  ASP A 103      -8.169 -16.262  -4.308  0.00  1.00      APRO C  
ATOM   1642  HA  ASP A 103      -9.239 -16.258  -4.135  0.00  0.00      APRO H  
ATOM   1643  CB  ASP A 103      -7.512 -15.348  -3.235  0.00  0.00      APRO C  
ATOM   1644  HB1 ASP A 103      -6.433 -15.589  -3.161  0.00  0.00      APRO H  
ATOM   1645  HB2 ASP A 103      -7.612 -14.281  -3.517  0.00  0.00      APRO H  
ATOM   1646  CG  ASP A 103      -8.107 -15.530  -1.846  0.00  0.00      APRO C  
ATOM   1647  OD1 ASP A 103      -8.769 -16.557  -1.531  0.00  0.00      APRO O  
ATOM   1648  OD2 ASP A 103      -7.935 -14.606  -0.997  0.00  0.00      APRO O1-
ATOM   1649  C   ASP A 103      -7.946 -15.717  -5.739  0.00  0.00      APRO C  
ATOM   1650  O   ASP A 103      -7.054 -16.205  -6.447  0.00  0.00      APRO O  
ATOM   1651  N   PRO A 104      -8.739 -14.789  -6.285  0.00  0.00      APRO N  
ATOM   1652  CD  PRO A 104      -9.995 -14.333  -5.679  0.00  0.00      APRO C  
ATOM   1653  HD1 PRO A 104      -9.812 -13.758  -4.743  0.00  0.00      APRO H  
ATOM   1654  HD2 PRO A 104     -10.673 -15.188  -5.451  0.00  0.00      APRO H  
ATOM   1655  CA  PRO A 104      -8.677 -14.496  -7.718  0.00  0.00      APRO C  
ATOM   1656  HA  PRO A 104      -8.484 -15.401  -8.282  0.00  0.00      APRO H  
ATOM   1657  CB  PRO A 104     -10.094 -13.984  -8.049  0.00  0.00      APRO C  
ATOM   1658  HB1 PRO A 104     -10.761 -14.805  -8.395  0.00  0.00      APRO H  
ATOM   1659  HB2 PRO A 104     -10.074 -13.168  -8.805  0.00  0.00      APRO H  
ATOM   1660  CG  PRO A 104     -10.630 -13.429  -6.732  0.00  0.00      APRO C  
ATOM   1661  HG1 PRO A 104     -11.737 -13.456  -6.714  0.00  0.00      APRO H  
ATOM   1662  HG2 PRO A 104     -10.311 -12.377  -6.552  0.00  0.00      APRO H  
ATOM   1663  C   PRO A 104      -7.597 -13.470  -8.037  0.00  0.00      APRO C  
ATOM   1664  O   PRO A 104      -7.883 -12.409  -8.587  0.00  0.00      APRO O  
ATOM   1665  N   ASP A 105      -6.331 -13.810  -7.751  0.00  0.00      APRO N  
ATOM   1666  HN  ASP A 105      -6.089 -14.685  -7.339  0.00  0.00      APRO H  
ATOM   1667  CA  ASP A 105      -5.189 -12.971  -7.998  0.00  1.00      APRO C  
ATOM   1668  HA  ASP A 105      -5.439 -12.339  -8.843  0.00  0.00      APRO H  
ATOM   1669  CB  ASP A 105      -4.887 -12.012  -6.810  0.00  0.00      APRO C  
ATOM   1670  HB1 ASP A 105      -4.057 -11.333  -7.091  0.00  0.00      APRO H  
ATOM   1671  HB2 ASP A 105      -5.776 -11.395  -6.570  0.00  0.00      APRO H  
ATOM   1672  CG  ASP A 105      -4.455 -12.702  -5.519  0.00  0.00      APRO C  
ATOM   1673  OD1 ASP A 105      -3.577 -13.606  -5.583  0.00  0.00      APRO O  
ATOM   1674  OD2 ASP A 105      -4.945 -12.274  -4.451  0.00  0.00      APRO O1-
ATOM   1675  C   ASP A 105      -3.975 -13.791  -8.407  0.00  0.00      APRO C  
ATOM   1676  O   ASP A 105      -4.047 -14.979  -8.725  0.00  0.00      APRO O  
ATOM   1677  N   ARG A 106      -2.812 -13.123  -8.448  0.00  0.00      APRO N  
ATOM   1678  HN  ARG A 106      -2.826 -12.155  -8.210  0.00  0.00      APRO H  
ATOM   1679  CA  ARG A 106      -1.533 -13.682  -8.807  0.00  0.00      APRO C  
ATOM   1680  HA  ARG A 106      -1.650 -14.121  -9.791  0.00  0.00      APRO H  
ATOM   1681  CB  ARG A 106      -0.522 -12.506  -8.795  0.00  0.00      APRO C  
ATOM   1682  HB1 ARG A 106      -1.033 -11.646  -9.291  0.00  0.00      APRO H  
ATOM   1683  HB2 ARG A 106      -0.334 -12.187  -7.746  0.00  0.00      APRO H  
ATOM   1684  CG  ARG A 106       0.799 -12.776  -9.532  0.00  0.00      APRO C  
ATOM   1685  HG1 ARG A 106       1.490 -13.304  -8.838  0.00  0.00      APRO H  
ATOM   1686  HG2 ARG A 106       0.609 -13.490 -10.366  0.00  0.00      APRO H  
ATOM   1687  CD  ARG A 106       1.431 -11.513 -10.124  0.00  0.00      APRO C  
ATOM   1688  HD1 ARG A 106       2.193 -11.802 -10.884  0.00  0.00      APRO H  
ATOM   1689  HD2 ARG A 106       0.667 -10.864 -10.612  0.00  0.00      APRO H  
ATOM   1690  NE  ARG A 106       2.064 -10.736  -9.016  0.00  0.00      APRO N  
ATOM   1691  HE  ARG A 106       2.034 -11.214  -8.131  0.00  0.00      APRO H  
ATOM   1692  CZ  ARG A 106       2.609  -9.525  -9.215  0.00  0.00      APRO C  
ATOM   1693  NH1 ARG A 106       2.407  -8.855 -10.340  0.00  0.00      APRO N1+
ATOM   1694 HH11 ARG A 106       2.835  -7.974 -10.486  0.00  0.00      APRO H  
ATOM   1695 HH12 ARG A 106       1.923  -9.345 -11.068  0.00  0.00      APRO H  
ATOM   1696  NH2 ARG A 106       3.367  -8.971  -8.275  0.00  0.00      APRO N  
ATOM   1697 HH21 ARG A 106       3.695  -8.044  -8.388  0.00  0.00      APRO H  
ATOM   1698 HH22 ARG A 106       3.403  -9.433  -7.398  0.00  0.00      APRO H  
ATOM   1699  C   ARG A 106      -1.042 -14.794  -7.890  0.00  0.00      APRO C  
ATOM   1700  O   ARG A 106      -0.641 -15.864  -8.348  0.00  0.00      APRO O  
ATOM   1701  N   GLU A 107      -1.099 -14.592  -6.564  0.00  0.00      APRO N  
ATOM   1702  HN  GLU A 107      -1.533 -13.802  -6.140  0.00  0.00      APRO H  
ATOM   1703  CA  GLU A 107      -0.522 -15.524  -5.619  0.00  0.00      APRO C  
ATOM   1704  HA  GLU A 107       0.360 -15.968  -6.062  0.00  0.00      APRO H  
ATOM   1705  CB  GLU A 107      -0.070 -14.776  -4.340  0.00  0.00      APRO C  
ATOM   1706  HB1 GLU A 107       0.112 -13.709  -4.607  0.00  0.00      APRO H  
ATOM   1707  HB2 GLU A 107      -0.898 -14.767  -3.596  0.00  0.00      APRO H  
ATOM   1708  CG  GLU A 107       1.216 -15.341  -3.672  0.00  0.00      APRO C  
ATOM   1709  HG1 GLU A 107       1.303 -14.944  -2.644  0.00  0.00      APRO H  
ATOM   1710  HG2 GLU A 107       1.190 -16.448  -3.634  0.00  0.00      APRO H  
ATOM   1711  CD  GLU A 107       2.570 -14.980  -4.301  0.00  0.00      APRO C  
ATOM   1712  OE1 GLU A 107       2.720 -14.011  -5.092  0.00  0.00      APRO O  
ATOM   1713  OE2 GLU A 107       3.552 -15.668  -3.917  0.00  0.00      APRO O1-
ATOM   1714  C   GLU A 107      -1.507 -16.655  -5.340  0.00  0.00      APRO C  
ATOM   1715  O   GLU A 107      -1.126 -17.823  -5.237  0.00  0.00      APRO O  
ATOM   1716  N   GLY A 108      -2.825 -16.333  -5.314  0.00  0.00      APRO N  
ATOM   1717  HN  GLY A 108      -3.104 -15.375  -5.371  0.00  0.00      APRO H  
ATOM   1718  CA  GLY A 108      -3.915 -17.304  -5.206  0.00  0.00      APRO C  
ATOM   1719  HA1 GLY A 108      -4.828 -16.729  -5.129  0.00  0.00      APRO H  
ATOM   1720  HA2 GLY A 108      -3.700 -17.914  -4.339  0.00  0.00      APRO H  
ATOM   1721  C   GLY A 108      -4.039 -18.218  -6.398  0.00  0.00      APRO C  
ATOM   1722  O   GLY A 108      -4.469 -19.365  -6.293  0.00  0.00      APRO O  
ATOM   1723  N   GLN A 109      -3.636 -17.759  -7.602  0.00  0.00      APRO N  
ATOM   1724  HN  GLN A 109      -3.433 -16.800  -7.793  0.00  0.00      APRO H  
ATOM   1725  CA  GLN A 109      -3.463 -18.647  -8.736  0.00  0.00      APRO C  
ATOM   1726  HA  GLN A 109      -4.387 -19.205  -8.825  0.00  0.00      APRO H  
ATOM   1727  CB  GLN A 109      -3.206 -17.835 -10.032  0.00  0.00      APRO C  
ATOM   1728  HB1 GLN A 109      -4.021 -17.078 -10.105  0.00  0.00      APRO H  
ATOM   1729  HB2 GLN A 109      -2.257 -17.261  -9.926  0.00  0.00      APRO H  
ATOM   1730  CG  GLN A 109      -3.182 -18.673 -11.333  0.00  0.00      APRO C  
ATOM   1731  HG1 GLN A 109      -3.003 -18.018 -12.213  0.00  0.00      APRO H  
ATOM   1732  HG2 GLN A 109      -2.369 -19.427 -11.300  0.00  0.00      APRO H  
ATOM   1733  CD  GLN A 109      -4.517 -19.380 -11.569  0.00  0.00      APRO C  
ATOM   1734  OE1 GLN A 109      -5.586 -18.798 -11.348  0.00  0.00      APRO O  
ATOM   1735  NE2 GLN A 109      -4.461 -20.652 -12.016  0.00  0.00      APRO N  
ATOM   1736 HE21 GLN A 109      -5.330 -21.112 -12.174  0.00  0.00      APRO H  
ATOM   1737 HE22 GLN A 109      -3.579 -21.089 -12.156  0.00  0.00      APRO H  
ATOM   1738  C   GLN A 109      -2.336 -19.654  -8.539  0.00  0.00      APRO C  
ATOM   1739  O   GLN A 109      -2.532 -20.859  -8.698  0.00  0.00      APRO O  
ATOM   1740  N   LEU A 110      -1.142 -19.184  -8.123  0.00  0.00      APRO N  
ATOM   1741  HN  LEU A 110      -0.995 -18.224  -7.894  0.00  0.00      APRO H  
ATOM   1742  CA  LEU A 110       0.033 -20.020  -7.969  0.00  0.00      APRO C  
ATOM   1743  HA  LEU A 110       0.138 -20.540  -8.913  0.00  0.00      APRO H  
ATOM   1744  CB  LEU A 110       1.290 -19.149  -7.732  0.00  0.00      APRO C  
ATOM   1745  HB1 LEU A 110       1.356 -18.429  -8.580  0.00  0.00      APRO H  
ATOM   1746  HB2 LEU A 110       1.137 -18.534  -6.817  0.00  0.00      APRO H  
ATOM   1747  CG  LEU A 110       2.638 -19.904  -7.637  0.00  0.00      APRO C  
ATOM   1748  HG  LEU A 110       2.582 -20.508  -6.699  0.00  0.00      APRO H  
ATOM   1749  CD1 LEU A 110       2.896 -20.821  -8.844  0.00  0.00      APRO C  
ATOM   1750 HD11 LEU A 110       3.892 -21.306  -8.759  0.00  0.00      APRO H  
ATOM   1751 HD12 LEU A 110       2.124 -21.618  -8.902  0.00  0.00      APRO H  
ATOM   1752 HD13 LEU A 110       2.872 -20.240  -9.790  0.00  0.00      APRO H  
ATOM   1753  CD2 LEU A 110       3.799 -18.910  -7.493  0.00  0.00      APRO C  
ATOM   1754 HD21 LEU A 110       4.764 -19.454  -7.406  0.00  0.00      APRO H  
ATOM   1755 HD22 LEU A 110       3.871 -18.235  -8.369  0.00  0.00      APRO H  
ATOM   1756 HD23 LEU A 110       3.668 -18.288  -6.581  0.00  0.00      APRO H  
ATOM   1757  C   LEU A 110      -0.083 -21.067  -6.881  0.00  0.00      APRO C  
ATOM   1758  O   LEU A 110       0.249 -22.225  -7.113  0.00  0.00      APRO O  
ATOM   1759  N   LEU A 111      -0.611 -20.719  -5.688  0.00  0.00      APRO N  
ATOM   1760  HN  LEU A 111      -1.078 -19.853  -5.521  0.00  0.00      APRO H  
ATOM   1761  CA  LEU A 111      -0.541 -21.595  -4.525  0.00  0.00      APRO C  
ATOM   1762  HA  LEU A 111       0.493 -21.910  -4.473  0.00  0.00      APRO H  
ATOM   1763  CB  LEU A 111      -0.787 -20.799  -3.219  0.00  0.00      APRO C  
ATOM   1764  HB1 LEU A 111      -0.440 -21.438  -2.374  0.00  0.00      APRO H  
ATOM   1765  HB2 LEU A 111      -0.132 -19.900  -3.214  0.00  0.00      APRO H  
ATOM   1766  CG  LEU A 111      -2.230 -20.361  -2.894  0.00  0.00      APRO C  
ATOM   1767  HG  LEU A 111      -2.769 -20.204  -3.860  0.00  0.00      APRO H  
ATOM   1768  CD1 LEU A 111      -2.971 -21.392  -2.028  0.00  0.00      APRO C  
ATOM   1769 HD11 LEU A 111      -3.988 -21.027  -1.772  0.00  0.00      APRO H  
ATOM   1770 HD12 LEU A 111      -3.073 -22.357  -2.569  0.00  0.00      APRO H  
ATOM   1771 HD13 LEU A 111      -2.421 -21.577  -1.081  0.00  0.00      APRO H  
ATOM   1772  CD2 LEU A 111      -2.190 -19.020  -2.150  0.00  0.00      APRO C  
ATOM   1773 HD21 LEU A 111      -3.222 -18.675  -1.921  0.00  0.00      APRO H  
ATOM   1774 HD22 LEU A 111      -1.641 -19.100  -1.190  0.00  0.00      APRO H  
ATOM   1775 HD23 LEU A 111      -1.694 -18.244  -2.773  0.00  0.00      APRO H  
ATOM   1776  C   LEU A 111      -1.402 -22.852  -4.618  0.00  0.00      APRO C  
ATOM   1777  O   LEU A 111      -1.178 -23.844  -3.925  0.00  0.00      APRO O  
ATOM   1778  N   VAL A 112      -2.407 -22.869  -5.517  0.00  0.00      APRO N  
ATOM   1779  HN  VAL A 112      -2.734 -22.052  -5.984  0.00  0.00      APRO H  
ATOM   1780  CA  VAL A 112      -3.106 -24.093  -5.885  0.00  0.00      APRO C  
ATOM   1781  HA  VAL A 112      -3.050 -24.760  -5.033  0.00  0.00      APRO H  
ATOM   1782  CB  VAL A 112      -4.579 -23.832  -6.154  0.00  0.00      APRO C  
ATOM   1783  HB  VAL A 112      -4.643 -23.027  -6.927  0.00  0.00      APRO H  
ATOM   1784  CG1 VAL A 112      -5.303 -25.085  -6.691  0.00  0.00      APRO C  
ATOM   1785 HG11 VAL A 112      -6.384 -24.872  -6.840  0.00  0.00      APRO H  
ATOM   1786 HG12 VAL A 112      -4.892 -25.408  -7.670  0.00  0.00      APRO H  
ATOM   1787 HG13 VAL A 112      -5.215 -25.928  -5.972  0.00  0.00      APRO H  
ATOM   1788  CG2 VAL A 112      -5.258 -23.373  -4.850  0.00  0.00      APRO C  
ATOM   1789 HG21 VAL A 112      -6.346 -23.213  -5.009  0.00  0.00      APRO H  
ATOM   1790 HG22 VAL A 112      -5.129 -24.137  -4.053  0.00  0.00      APRO H  
ATOM   1791 HG23 VAL A 112      -4.828 -22.416  -4.488  0.00  0.00      APRO H  
ATOM   1792  C   VAL A 112      -2.435 -24.798  -7.064  0.00  0.00      APRO C  
ATOM   1793  O   VAL A 112      -2.235 -26.012  -7.026  0.00  0.00      APRO O  
ATOM   1794  N   ASP A 113      -2.023 -24.070  -8.132  0.00  0.00      APRO N  
ATOM   1795  HN  ASP A 113      -2.127 -23.081  -8.196  0.00  0.00      APRO H  
ATOM   1796  CA  ASP A 113      -1.381 -24.653  -9.308  0.00  0.00      APRO C  
ATOM   1797  HA  ASP A 113      -2.073 -25.396  -9.688  0.00  0.00      APRO H  
ATOM   1798  CB  ASP A 113      -1.061 -23.559 -10.367  0.00  0.00      APRO C  
ATOM   1799  HB1 ASP A 113      -0.745 -22.631  -9.849  0.00  0.00      APRO H  
ATOM   1800  HB2 ASP A 113      -0.236 -23.886 -11.030  0.00  0.00      APRO H  
ATOM   1801  CG  ASP A 113      -2.242 -23.186 -11.249  0.00  0.00      APRO C  
ATOM   1802  OD1 ASP A 113      -2.133 -22.129 -11.928  0.00  0.00      APRO O  
ATOM   1803  OD2 ASP A 113      -3.253 -23.929 -11.300  0.00  0.00      APRO O1-
ATOM   1804  C   ASP A 113      -0.074 -25.387  -8.990  0.00  0.00      APRO C  
ATOM   1805  O   ASP A 113       0.182 -26.482  -9.491  0.00  0.00      APRO O  
ATOM   1806  N   GLU A 114       0.777 -24.832  -8.101  0.00  0.00      APRO N  
ATOM   1807  HN  GLU A 114       0.594 -23.954  -7.668  0.00  0.00      APRO H  
ATOM   1808  CA  GLU A 114       2.029 -25.446  -7.688  0.00  0.00      APRO C  
ATOM   1809  HA  GLU A 114       2.608 -25.631  -8.584  0.00  0.00      APRO H  
ATOM   1810  CB  GLU A 114       2.867 -24.495  -6.797  0.00  0.00      APRO C  
ATOM   1811  HB1 GLU A 114       3.861 -24.968  -6.623  0.00  0.00      APRO H  
ATOM   1812  HB2 GLU A 114       3.072 -23.548  -7.345  0.00  0.00      APRO H  
ATOM   1813  CG  GLU A 114       2.237 -24.164  -5.422  0.00  0.00      APRO C  
ATOM   1814  HG1 GLU A 114       1.338 -23.538  -5.569  0.00  0.00      APRO H  
ATOM   1815  HG2 GLU A 114       1.953 -25.089  -4.882  0.00  0.00      APRO H  
ATOM   1816  CD  GLU A 114       3.147 -23.349  -4.511  0.00  0.00      APRO C  
ATOM   1817  OE1 GLU A 114       3.894 -22.478  -5.023  0.00  0.00      APRO O  
ATOM   1818  OE2 GLU A 114       3.098 -23.642  -3.286  0.00  0.00      APRO O1-
ATOM   1819  C   GLU A 114       1.834 -26.789  -6.990  0.00  0.00      APRO C  
ATOM   1820  O   GLU A 114       2.596 -27.736  -7.177  0.00  0.00      APRO O  
ATOM   1821  N   VAL A 115       0.756 -26.912  -6.188  0.00  0.00      APRO N  
ATOM   1822  HN  VAL A 115       0.177 -26.123  -5.999  0.00  0.00      APRO H  
ATOM   1823  CA  VAL A 115       0.330 -28.137  -5.538  0.00  0.00      APRO C  
ATOM   1824  HA  VAL A 115       1.182 -28.526  -4.995  0.00  0.00      APRO H  
ATOM   1825  CB  VAL A 115      -0.789 -27.857  -4.538  0.00  0.00      APRO C  
ATOM   1826  HB  VAL A 115      -1.590 -27.295  -5.077  0.00  0.00      APRO H  
ATOM   1827  CG1 VAL A 115      -1.400 -29.155  -3.971  0.00  0.00      APRO C  
ATOM   1828 HG11 VAL A 115      -2.183 -28.916  -3.219  0.00  0.00      APRO H  
ATOM   1829 HG12 VAL A 115      -1.880 -29.763  -4.766  0.00  0.00      APRO H  
ATOM   1830 HG13 VAL A 115      -0.621 -29.771  -3.472  0.00  0.00      APRO H  
ATOM   1831  CG2 VAL A 115      -0.227 -27.006  -3.382  0.00  0.00      APRO C  
ATOM   1832 HG21 VAL A 115      -1.009 -26.818  -2.616  0.00  0.00      APRO H  
ATOM   1833 HG22 VAL A 115       0.625 -27.526  -2.892  0.00  0.00      APRO H  
ATOM   1834 HG23 VAL A 115       0.129 -26.020  -3.745  0.00  0.00      APRO H  
ATOM   1835  C   VAL A 115      -0.083 -29.190  -6.552  0.00  0.00      APRO C  
ATOM   1836  O   VAL A 115       0.272 -30.360  -6.426  0.00  0.00      APRO O  
ATOM   1837  N   LEU A 116      -0.809 -28.807  -7.623  0.00  0.00      APRO N  
ATOM   1838  HN  LEU A 116      -1.157 -27.880  -7.743  0.00  0.00      APRO H  
ATOM   1839  CA  LEU A 116      -1.150 -29.718  -8.703  0.00  0.00      APRO C  
ATOM   1840  HA  LEU A 116      -1.651 -30.553  -8.230  0.00  0.00      APRO H  
ATOM   1841  CB  LEU A 116      -2.126 -29.068  -9.715  0.00  0.00      APRO C  
ATOM   1842  HB1 LEU A 116      -1.609 -28.181 -10.148  0.00  0.00      APRO H  
ATOM   1843  HB2 LEU A 116      -2.291 -29.771 -10.561  0.00  0.00      APRO H  
ATOM   1844  CG  LEU A 116      -3.479 -28.610  -9.127  0.00  0.00      APRO C  
ATOM   1845  HG  LEU A 116      -3.232 -27.834  -8.362  0.00  0.00      APRO H  
ATOM   1846  CD1 LEU A 116      -4.344 -27.998 -10.238  0.00  0.00      APRO C  
ATOM   1847 HD11 LEU A 116      -5.340 -27.707  -9.841  0.00  0.00      APRO H  
ATOM   1848 HD12 LEU A 116      -3.857 -27.092 -10.658  0.00  0.00      APRO H  
ATOM   1849 HD13 LEU A 116      -4.499 -28.727 -11.062  0.00  0.00      APRO H  
ATOM   1850  CD2 LEU A 116      -4.254 -29.738  -8.427  0.00  0.00      APRO C  
ATOM   1851 HD21 LEU A 116      -5.207 -29.349  -8.008  0.00  0.00      APRO H  
ATOM   1852 HD22 LEU A 116      -4.505 -30.559  -9.128  0.00  0.00      APRO H  
ATOM   1853 HD23 LEU A 116      -3.655 -30.162  -7.592  0.00  0.00      APRO H  
ATOM   1854  C   LEU A 116       0.064 -30.272  -9.450  0.00  0.00      APRO C  
ATOM   1855  O   LEU A 116       0.127 -31.474  -9.708  0.00  0.00      APRO O  
ATOM   1856  N   ASP A 117       1.071 -29.426  -9.767  0.00  0.00      APRO N  
ATOM   1857  HN  ASP A 117       1.022 -28.439  -9.635  0.00  0.00      APRO H  
ATOM   1858  CA  ASP A 117       2.339 -29.860 -10.336  0.00  0.00      APRO C  
ATOM   1859  HA  ASP A 117       2.089 -30.452 -11.209  0.00  0.00      APRO H  
ATOM   1860  CB  ASP A 117       3.216 -28.624 -10.686  0.00  0.00      APRO C  
ATOM   1861  HB1 ASP A 117       3.005 -27.810  -9.963  0.00  0.00      APRO H  
ATOM   1862  HB2 ASP A 117       4.293 -28.878 -10.620  0.00  0.00      APRO H  
ATOM   1863  CG  ASP A 117       2.933 -28.080 -12.078  0.00  0.00      APRO C  
ATOM   1864  OD1 ASP A 117       1.783 -28.175 -12.573  0.00  0.00      APRO O  
ATOM   1865  OD2 ASP A 117       3.920 -27.578 -12.682  0.00  0.00      APRO O1-
ATOM   1866  C   ASP A 117       3.144 -30.768  -9.402  0.00  0.00      APRO C  
ATOM   1867  O   ASP A 117       3.593 -31.840  -9.800  0.00  0.00      APRO O  
ATOM   1868  N   TYR A 118       3.308 -30.383  -8.115  0.00  0.00      APRO N  
ATOM   1869  HN  TYR A 118       2.901 -29.538  -7.773  0.00  0.00      APRO H  
ATOM   1870  CA  TYR A 118       4.070 -31.133  -7.122  0.00  0.00      APRO C  
ATOM   1871  HA  TYR A 118       5.032 -31.325  -7.581  0.00  0.00      APRO H  
ATOM   1872  CB  TYR A 118       4.244 -30.273  -5.837  0.00  0.00      APRO C  
ATOM   1873  HB1 TYR A 118       4.654 -29.278  -6.117  0.00  0.00      APRO H  
ATOM   1874  HB2 TYR A 118       3.262 -30.097  -5.346  0.00  0.00      APRO H  
ATOM   1875  CG  TYR A 118       5.206 -30.885  -4.845  0.00  0.00      APRO C  
ATOM   1876  CD1 TYR A 118       6.585 -30.622  -4.910  0.00  0.00      APRO C  
ATOM   1877  HD1 TYR A 118       6.970 -29.956  -5.670  0.00  0.00      APRO H  
ATOM   1878  CE1 TYR A 118       7.471 -31.235  -4.008  0.00  0.00      APRO C  
ATOM   1879  HE1 TYR A 118       8.530 -31.026  -4.050  0.00  0.00      APRO H  
ATOM   1880  CZ  TYR A 118       6.982 -32.131  -3.050  0.00  0.00      APRO C  
ATOM   1881  OH  TYR A 118       7.860 -32.822  -2.193  0.00  0.00      APRO O  
ATOM   1882  HH  TYR A 118       7.324 -33.322  -1.574  0.00  0.00      APRO H  
ATOM   1883  CD2 TYR A 118       4.727 -31.751  -3.848  0.00  0.00      APRO C  
ATOM   1884  HD2 TYR A 118       3.670 -31.969  -3.784  0.00  0.00      APRO H  
ATOM   1885  CE2 TYR A 118       5.609 -32.381  -2.960  0.00  0.00      APRO C  
ATOM   1886  HE2 TYR A 118       5.226 -33.073  -2.225  0.00  0.00      APRO H  
ATOM   1887  C   TYR A 118       3.457 -32.488  -6.779  0.00  0.00      APRO C  
ATOM   1888  O   TYR A 118       4.146 -33.491  -6.617  0.00  0.00      APRO O  
ATOM   1889  N   LEU A 119       2.116 -32.566  -6.666  0.00  0.00      APRO N  
ATOM   1890  HN  LEU A 119       1.499 -31.787  -6.756  0.00  0.00      APRO H  
ATOM   1891  CA  LEU A 119       1.448 -33.829  -6.397  0.00  0.00      APRO C  
ATOM   1892  HA  LEU A 119       2.116 -34.407  -5.771  0.00  0.00      APRO H  
ATOM   1893  CB  LEU A 119       0.102 -33.608  -5.672  0.00  0.00      APRO C  
ATOM   1894  HB1 LEU A 119      -0.536 -32.989  -6.344  0.00  0.00      APRO H  
ATOM   1895  HB2 LEU A 119      -0.418 -34.586  -5.569  0.00  0.00      APRO H  
ATOM   1896  CG  LEU A 119       0.231 -32.904  -4.305  0.00  0.00      APRO C  
ATOM   1897  HG  LEU A 119       0.594 -31.871  -4.523  0.00  0.00      APRO H  
ATOM   1898  CD1 LEU A 119      -1.136 -32.845  -3.614  0.00  0.00      APRO C  
ATOM   1899 HD11 LEU A 119      -1.045 -32.383  -2.608  0.00  0.00      APRO H  
ATOM   1900 HD12 LEU A 119      -1.851 -32.241  -4.212  0.00  0.00      APRO H  
ATOM   1901 HD13 LEU A 119      -1.557 -33.865  -3.490  0.00  0.00      APRO H  
ATOM   1902  CD2 LEU A 119       1.252 -33.580  -3.383  0.00  0.00      APRO C  
ATOM   1903 HD21 LEU A 119       1.326 -33.030  -2.420  0.00  0.00      APRO H  
ATOM   1904 HD22 LEU A 119       0.966 -34.626  -3.152  0.00  0.00      APRO H  
ATOM   1905 HD23 LEU A 119       2.258 -33.588  -3.856  0.00  0.00      APRO H  
ATOM   1906  C   LEU A 119       1.223 -34.615  -7.674  0.00  0.00      APRO C  
ATOM   1907  O   LEU A 119       0.827 -35.781  -7.637  0.00  0.00      APRO O  
ATOM   1908  N   GLN A 120       1.530 -33.979  -8.820  0.00  0.00      APRO N  
ATOM   1909  HN  GLN A 120       1.576 -32.982  -8.823  0.00  0.00      APRO H  
ATOM   1910  CA  GLN A 120       1.812 -34.595 -10.096  0.00  0.00      APRO C  
ATOM   1911  HA  GLN A 120       2.032 -33.779 -10.773  0.00  0.00      APRO H  
ATOM   1912  CB  GLN A 120       3.147 -35.386 -10.014  0.00  0.00      APRO C  
ATOM   1913  HB1 GLN A 120       3.701 -34.992  -9.131  0.00  0.00      APRO H  
ATOM   1914  HB2 GLN A 120       2.929 -36.456  -9.792  0.00  0.00      APRO H  
ATOM   1915  CG  GLN A 120       4.035 -35.260 -11.272  0.00  0.00      APRO C  
ATOM   1916  HG1 GLN A 120       3.540 -35.736 -12.145  0.00  0.00      APRO H  
ATOM   1917  HG2 GLN A 120       4.214 -34.194 -11.522  0.00  0.00      APRO H  
ATOM   1918  CD  GLN A 120       5.380 -35.966 -11.086  0.00  0.00      APRO C  
ATOM   1919  OE1 GLN A 120       5.588 -36.805 -10.209  0.00  0.00      APRO O  
ATOM   1920  NE2 GLN A 120       6.345 -35.637 -11.974  0.00  0.00      APRO N  
ATOM   1921 HE21 GLN A 120       7.226 -36.090 -11.870  0.00  0.00      APRO H  
ATOM   1922 HE22 GLN A 120       6.160 -34.958 -12.677  0.00  0.00      APRO H  
ATOM   1923  C   GLN A 120       0.644 -35.371 -10.680  0.00  0.00      APRO C  
ATOM   1924  O   GLN A 120       0.759 -36.509 -11.133  0.00  0.00      APRO O  
ATOM   1925  N   LEU A 121      -0.554 -34.744 -10.660  0.00  0.00      APRO N  
ATOM   1926  HN  LEU A 121      -0.653 -33.806 -10.334  0.00  0.00      APRO H  
ATOM   1927  CA  LEU A 121      -1.793 -35.356 -11.100  0.00  0.00      APRO C  
ATOM   1928  HA  LEU A 121      -1.888 -36.255 -10.504  0.00  0.00      APRO H  
ATOM   1929  CB  LEU A 121      -3.053 -34.536 -10.693  0.00  0.00      APRO C  
ATOM   1930  HB1 LEU A 121      -3.853 -35.268 -10.436  0.00  0.00      APRO H  
ATOM   1931  HB2 LEU A 121      -2.834 -33.978  -9.756  0.00  0.00      APRO H  
ATOM   1932  CG  LEU A 121      -3.644 -33.555 -11.734  0.00  0.00      APRO C  
ATOM   1933  HG  LEU A 121      -3.872 -34.170 -12.638  0.00  0.00      APRO H  
ATOM   1934  CD1 LEU A 121      -4.931 -32.913 -11.191  0.00  0.00      APRO C  
ATOM   1935 HD11 LEU A 121      -5.333 -32.172 -11.915  0.00  0.00      APRO H  
ATOM   1936 HD12 LEU A 121      -5.709 -33.686 -11.014  0.00  0.00      APRO H  
ATOM   1937 HD13 LEU A 121      -4.733 -32.388 -10.232  0.00  0.00      APRO H  
ATOM   1938  CD2 LEU A 121      -2.658 -32.455 -12.145  0.00  0.00      APRO C  
ATOM   1939 HD21 LEU A 121      -3.119 -31.788 -12.905  0.00  0.00      APRO H  
ATOM   1940 HD22 LEU A 121      -2.362 -31.826 -11.281  0.00  0.00      APRO H  
ATOM   1941 HD23 LEU A 121      -1.739 -32.900 -12.585  0.00  0.00      APRO H  
ATOM   1942  C   LEU A 121      -1.820 -35.771 -12.567  0.00  0.00      APRO C  
ATOM   1943  O   LEU A 121      -1.157 -35.183 -13.424  0.00  0.00      APRO O  
ATOM   1944  N   ALA A 122      -2.593 -36.834 -12.874  0.00  0.00      APRO N  
ATOM   1945  HN  ALA A 122      -3.096 -37.295 -12.143  0.00  0.00      APRO H  
ATOM   1946  CA  ALA A 122      -2.772 -37.391 -14.199  0.00  0.00      APRO C  
ATOM   1947  HA  ALA A 122      -1.893 -37.973 -14.451  0.00  0.00      APRO H  
ATOM   1948  CB  ALA A 122      -3.943 -38.383 -14.161  0.00  0.00      APRO C  
ATOM   1949  HB1 ALA A 122      -3.763 -39.142 -13.370  0.00  0.00      APRO H  
ATOM   1950  HB2 ALA A 122      -4.898 -37.865 -13.926  0.00  0.00      APRO H  
ATOM   1951  HB3 ALA A 122      -4.059 -38.917 -15.129  0.00  0.00      APRO H  
ATOM   1952  C   ALA A 122      -2.950 -36.356 -15.334  0.00  0.00      APRO C  
ATOM   1953  O   ALA A 122      -3.805 -35.472 -15.194  0.00  0.00      APRO O  
ATOM   1954  N   PRO A 123      -2.192 -36.359 -16.441  0.00  0.00      APRO N  
ATOM   1955  CD  PRO A 123      -1.094 -37.296 -16.700  0.00  0.00      APRO C  
ATOM   1956  HD1 PRO A 123      -1.451 -38.221 -17.206  0.00  0.00      APRO H  
ATOM   1957  HD2 PRO A 123      -0.562 -37.579 -15.763  0.00  0.00      APRO H  
ATOM   1958  CA  PRO A 123      -2.196 -35.272 -17.417  0.00  0.00      APRO C  
ATOM   1959  HA  PRO A 123      -1.871 -34.362 -16.927  0.00  0.00      APRO H  
ATOM   1960  CB  PRO A 123      -1.120 -35.672 -18.438  0.00  0.00      APRO C  
ATOM   1961  HB1 PRO A 123      -0.573 -34.793 -18.847  0.00  0.00      APRO H  
ATOM   1962  HB2 PRO A 123      -1.530 -36.285 -19.271  0.00  0.00      APRO H  
ATOM   1963  CG  PRO A 123      -0.151 -36.525 -17.623  0.00  0.00      APRO C  
ATOM   1964  HG1 PRO A 123       0.577 -35.898 -17.071  0.00  0.00      APRO H  
ATOM   1965  HG2 PRO A 123       0.424 -37.248 -18.246  0.00  0.00      APRO H  
ATOM   1966  C   PRO A 123      -3.527 -35.025 -18.084  0.00  0.00      APRO C  
ATOM   1967  O   PRO A 123      -3.807 -33.876 -18.420  0.00  0.00      APRO O  
ATOM   1968  N   GLU A 124      -4.347 -36.073 -18.271  0.00  0.00      APRO N  
ATOM   1969  HN  GLU A 124      -4.050 -36.997 -18.047  0.00  0.00      APRO H  
ATOM   1970  CA  GLU A 124      -5.689 -35.999 -18.792  0.00  0.00      APRO C  
ATOM   1971  HA  GLU A 124      -5.642 -35.493 -19.748  0.00  0.00      APRO H  
ATOM   1972  CB  GLU A 124      -6.263 -37.417 -19.082  0.00  0.00      APRO C  
ATOM   1973  HB1 GLU A 124      -7.273 -37.296 -19.537  0.00  0.00      APRO H  
ATOM   1974  HB2 GLU A 124      -5.641 -37.926 -19.852  0.00  0.00      APRO H  
ATOM   1975  CG  GLU A 124      -6.431 -38.414 -17.898  0.00  0.00      APRO C  
ATOM   1976  HG1 GLU A 124      -6.755 -37.864 -16.996  0.00  0.00      APRO H  
ATOM   1977  HG2 GLU A 124      -7.180 -39.194 -18.139  0.00  0.00      APRO H  
ATOM   1978  CD  GLU A 124      -5.175 -39.156 -17.437  0.00  0.00      APRO C  
ATOM   1979  OE1 GLU A 124      -4.041 -38.680 -17.696  0.00  0.00      APRO O  
ATOM   1980  OE2 GLU A 124      -5.364 -40.183 -16.737  0.00  0.00      APRO O1-
ATOM   1981  C   GLU A 124      -6.610 -35.190 -17.899  0.00  0.00      APRO C  
ATOM   1982  O   GLU A 124      -7.354 -34.342 -18.380  0.00  0.00      APRO O  
ATOM   1983  N   LYS A 125      -6.519 -35.376 -16.564  0.00  0.00      APRO N  
ATOM   1984  HN  LYS A 125      -5.935 -36.101 -16.203  0.00  0.00      APRO H  
ATOM   1985  CA  LYS A 125      -7.218 -34.590 -15.560  0.00  0.00      APRO C  
ATOM   1986  HA  LYS A 125      -8.259 -34.563 -15.860  0.00  0.00      APRO H  
ATOM   1987  CB  LYS A 125      -7.096 -35.213 -14.146  0.00  0.00      APRO C  
ATOM   1988  HB1 LYS A 125      -6.018 -35.444 -13.981  0.00  0.00      APRO H  
ATOM   1989  HB2 LYS A 125      -7.370 -34.446 -13.387  0.00  0.00      APRO H  
ATOM   1990  CG  LYS A 125      -7.922 -36.495 -13.951  0.00  0.00      APRO C  
ATOM   1991  HG1 LYS A 125      -9.001 -36.260 -14.100  0.00  0.00      APRO H  
ATOM   1992  HG2 LYS A 125      -7.633 -37.235 -14.732  0.00  0.00      APRO H  
ATOM   1993  CD  LYS A 125      -7.719 -37.085 -12.543  0.00  0.00      APRO C  
ATOM   1994  HD1 LYS A 125      -6.630 -37.068 -12.308  0.00  0.00      APRO H  
ATOM   1995  HD2 LYS A 125      -8.229 -36.417 -11.810  0.00  0.00      APRO H  
ATOM   1996  CE  LYS A 125      -8.259 -38.513 -12.390  0.00  0.00      APRO C  
ATOM   1997  HE1 LYS A 125      -9.340 -38.552 -12.653  0.00  0.00      APRO H  
ATOM   1998  HE2 LYS A 125      -7.709 -39.212 -13.058  0.00  0.00      APRO H  
ATOM   1999  NZ  LYS A 125      -8.101 -38.976 -10.993  0.00  0.00      APRO N1+
ATOM   2000  HZ1 LYS A 125      -8.470 -39.944 -10.895  0.00  0.00      APRO H  
ATOM   2001  HZ2 LYS A 125      -7.094 -38.962 -10.734  0.00  0.00      APRO H  
ATOM   2002  HZ3 LYS A 125      -8.625 -38.341 -10.357  0.00  0.00      APRO H  
ATOM   2003  C   LYS A 125      -6.727 -33.152 -15.497  0.00  0.00      APRO C  
ATOM   2004  O   LYS A 125      -7.501 -32.234 -15.243  0.00  0.00      APRO O  
ATOM   2005  N   ARG A 126      -5.421 -32.914 -15.745  0.00  0.00      APRO N  
ATOM   2006  HN  ARG A 126      -4.843 -33.681 -16.013  0.00  0.00      APRO H  
ATOM   2007  CA  ARG A 126      -4.776 -31.609 -15.652  0.00  0.00      APRO C  
ATOM   2008  HA  ARG A 126      -4.930 -31.251 -14.641  0.00  0.00      APRO H  
ATOM   2009  CB  ARG A 126      -3.241 -31.739 -15.868  0.00  0.00      APRO C  
ATOM   2010  HB1 ARG A 126      -2.914 -32.628 -15.278  0.00  0.00      APRO H  
ATOM   2011  HB2 ARG A 126      -3.034 -31.985 -16.933  0.00  0.00      APRO H  
ATOM   2012  CG  ARG A 126      -2.433 -30.505 -15.403  0.00  0.00      APRO C  
ATOM   2013  HG1 ARG A 126      -2.567 -29.692 -16.150  0.00  0.00      APRO H  
ATOM   2014  HG2 ARG A 126      -2.876 -30.118 -14.457  0.00  0.00      APRO H  
ATOM   2015  CD  ARG A 126      -0.938 -30.758 -15.128  0.00  0.00      APRO C  
ATOM   2016  HD1 ARG A 126      -0.625 -30.182 -14.227  0.00  0.00      APRO H  
ATOM   2017  HD2 ARG A 126      -0.732 -31.839 -14.950  0.00  0.00      APRO H  
ATOM   2018  NE  ARG A 126      -0.132 -30.328 -16.324  0.00  0.00      APRO N  
ATOM   2019  HE  ARG A 126       0.002 -29.332 -16.374  0.00  0.00      APRO H  
ATOM   2020  CZ  ARG A 126       0.377 -31.144 -17.254  0.00  0.00      APRO C  
ATOM   2021  NH1 ARG A 126       0.112 -32.445 -17.266  0.00  0.00      APRO N1+
ATOM   2022 HH11 ARG A 126       0.519 -33.036 -17.948  0.00  0.00      APRO H  
ATOM   2023 HH12 ARG A 126      -0.399 -32.801 -16.481  0.00  0.00      APRO H  
ATOM   2024  NH2 ARG A 126       1.175 -30.639 -18.197  0.00  0.00      APRO N  
ATOM   2025 HH21 ARG A 126       1.487 -31.214 -18.939  0.00  0.00      APRO H  
ATOM   2026 HH22 ARG A 126       1.256 -29.652 -18.234  0.00  0.00      APRO H  
ATOM   2027  C   ARG A 126      -5.364 -30.552 -16.584  0.00  0.00      APRO C  
ATOM   2028  O   ARG A 126      -5.335 -29.358 -16.299  0.00  0.00      APRO O  
ATOM   2029  N   GLN A 127      -5.950 -30.974 -17.717  0.00  0.00      APRO N  
ATOM   2030  HN  GLN A 127      -5.969 -31.937 -17.980  0.00  0.00      APRO H  
ATOM   2031  CA  GLN A 127      -6.604 -30.082 -18.656  0.00  0.00      APRO C  
ATOM   2032  HA  GLN A 127      -6.219 -29.091 -18.447  0.00  0.00      APRO H  
ATOM   2033  CB  GLN A 127      -6.220 -30.516 -20.086  0.00  0.00      APRO C  
ATOM   2034  HB1 GLN A 127      -6.385 -31.617 -20.144  0.00  0.00      APRO H  
ATOM   2035  HB2 GLN A 127      -6.928 -30.058 -20.813  0.00  0.00      APRO H  
ATOM   2036  CG  GLN A 127      -4.744 -30.160 -20.390  0.00  0.00      APRO C  
ATOM   2037  HG1 GLN A 127      -4.676 -29.153 -20.855  0.00  0.00      APRO H  
ATOM   2038  HG2 GLN A 127      -4.143 -30.146 -19.457  0.00  0.00      APRO H  
ATOM   2039  CD  GLN A 127      -4.094 -31.129 -21.373  0.00  0.00      APRO C  
ATOM   2040  OE1 GLN A 127      -4.724 -31.952 -22.033  0.00  0.00      APRO O  
ATOM   2041  NE2 GLN A 127      -2.747 -31.033 -21.473  0.00  0.00      APRO N  
ATOM   2042 HE21 GLN A 127      -2.298 -31.652 -22.111  0.00  0.00      APRO H  
ATOM   2043 HE22 GLN A 127      -2.255 -30.378 -20.910  0.00  0.00      APRO H  
ATOM   2044  C   GLN A 127      -8.117 -30.033 -18.482  0.00  0.00      APRO C  
ATOM   2045  O   GLN A 127      -8.802 -29.348 -19.235  0.00  0.00      APRO O  
ATOM   2046  N   GLN A 128      -8.668 -30.701 -17.443  0.00  0.00      APRO N  
ATOM   2047  HN  GLN A 128      -8.130 -31.294 -16.847  0.00  0.00      APRO H  
ATOM   2048  CA  GLN A 128     -10.084 -30.621 -17.097  0.00  0.00      APRO C  
ATOM   2049  HA  GLN A 128     -10.588 -30.107 -17.906  0.00  0.00      APRO H  
ATOM   2050  CB  GLN A 128     -10.712 -32.012 -16.812  0.00  0.00      APRO C  
ATOM   2051  HB1 GLN A 128     -10.424 -32.289 -15.771  0.00  0.00      APRO H  
ATOM   2052  HB2 GLN A 128     -11.822 -31.923 -16.813  0.00  0.00      APRO H  
ATOM   2053  CG  GLN A 128     -10.278 -33.150 -17.760  0.00  0.00      APRO C  
ATOM   2054  HG1 GLN A 128      -9.190 -33.349 -17.654  0.00  0.00      APRO H  
ATOM   2055  HG2 GLN A 128     -10.821 -34.088 -17.522  0.00  0.00      APRO H  
ATOM   2056  CD  GLN A 128     -10.492 -32.856 -19.246  0.00  0.00      APRO C  
ATOM   2057  OE1 GLN A 128     -11.539 -32.379 -19.682  0.00  0.00      APRO O  
ATOM   2058  NE2 GLN A 128      -9.473 -33.200 -20.068  0.00  0.00      APRO N  
ATOM   2059 HE21 GLN A 128      -9.594 -33.011 -21.038  0.00  0.00      APRO H  
ATOM   2060 HE22 GLN A 128      -8.661 -33.635 -19.694  0.00  0.00      APRO H  
ATOM   2061  C   GLN A 128     -10.268 -29.786 -15.837  0.00  0.00      APRO C  
ATOM   2062  O   GLN A 128     -11.333 -29.763 -15.222  0.00  0.00      APRO O  
ATOM   2063  N   VAL A 129      -9.198 -29.100 -15.391  0.00  0.00      APRO N  
ATOM   2064  HN  VAL A 129      -8.322 -29.115 -15.866  0.00  0.00      APRO H  
ATOM   2065  CA  VAL A 129      -9.216 -28.284 -14.193  0.00  0.00      APRO C  
ATOM   2066  HA  VAL A 129      -9.751 -28.838 -13.432  0.00  0.00      APRO H  
ATOM   2067  CB  VAL A 129      -7.824 -28.000 -13.635  0.00  0.00      APRO C  
ATOM   2068  HB  VAL A 129      -7.283 -27.369 -14.383  0.00  0.00      APRO H  
ATOM   2069  CG1 VAL A 129      -7.909 -27.233 -12.298  0.00  0.00      APRO C  
ATOM   2070 HG11 VAL A 129      -6.891 -27.067 -11.883  0.00  0.00      APRO H  
ATOM   2071 HG12 VAL A 129      -8.380 -26.236 -12.426  0.00  0.00      APRO H  
ATOM   2072 HG13 VAL A 129      -8.495 -27.810 -11.551  0.00  0.00      APRO H  
ATOM   2073  CG2 VAL A 129      -7.087 -29.334 -13.411  0.00  0.00      APRO C  
ATOM   2074 HG21 VAL A 129      -6.084 -29.159 -12.967  0.00  0.00      APRO H  
ATOM   2075 HG22 VAL A 129      -7.665 -29.988 -12.723  0.00  0.00      APRO H  
ATOM   2076 HG23 VAL A 129      -6.940 -29.877 -14.367  0.00  0.00      APRO H  
ATOM   2077  C   VAL A 129      -9.970 -26.986 -14.426  0.00  0.00      APRO C  
ATOM   2078  O   VAL A 129      -9.665 -26.196 -15.319  0.00  0.00      APRO O  
ATOM   2079  N   GLN A 130     -10.990 -26.743 -13.594  0.00  0.00      APRO N  
ATOM   2080  HN  GLN A 130     -11.206 -27.380 -12.856  0.00  0.00      APRO H  
ATOM   2081  CA  GLN A 130     -11.855 -25.591 -13.660  0.00  0.00      APRO C  
ATOM   2082  HA  GLN A 130     -11.794 -25.193 -14.666  0.00  0.00      APRO H  
ATOM   2083  CB  GLN A 130     -13.288 -25.998 -13.232  0.00  0.00      APRO C  
ATOM   2084  HB1 GLN A 130     -13.244 -26.235 -12.144  0.00  0.00      APRO H  
ATOM   2085  HB2 GLN A 130     -13.966 -25.120 -13.331  0.00  0.00      APRO H  
ATOM   2086  CG  GLN A 130     -13.873 -27.217 -13.990  0.00  0.00      APRO C  
ATOM   2087  HG1 GLN A 130     -13.077 -27.965 -14.194  0.00  0.00      APRO H  
ATOM   2088  HG2 GLN A 130     -14.660 -27.714 -13.387  0.00  0.00      APRO H  
ATOM   2089  CD  GLN A 130     -14.462 -26.830 -15.346  0.00  0.00      APRO C  
ATOM   2090  OE1 GLN A 130     -13.799 -26.317 -16.244  0.00  0.00      APRO O  
ATOM   2091  NE2 GLN A 130     -15.784 -27.076 -15.509  0.00  0.00      APRO N  
ATOM   2092 HE21 GLN A 130     -16.182 -26.833 -16.389  0.00  0.00      APRO H  
ATOM   2093 HE22 GLN A 130     -16.310 -27.466 -14.761  0.00  0.00      APRO H  
ATOM   2094  C   GLN A 130     -11.356 -24.513 -12.710  0.00  0.00      APRO C  
ATOM   2095  O   GLN A 130     -10.615 -24.787 -11.768  0.00  0.00      APRO O  
ATOM   2096  N   ARG A 131     -11.758 -23.251 -12.915  0.00  0.00      APRO N  
ATOM   2097  HN  ARG A 131     -12.338 -23.048 -13.700  0.00  0.00      APRO H  
ATOM   2098  CA  ARG A 131     -11.405 -22.135 -12.062  0.00  0.00      APRO C  
ATOM   2099  HA  ARG A 131     -10.863 -22.514 -11.204  0.00  0.00      APRO H  
ATOM   2100  CB  ARG A 131     -10.543 -21.095 -12.823  0.00  0.00      APRO C  
ATOM   2101  HB1 ARG A 131      -9.741 -21.671 -13.343  0.00  0.00      APRO H  
ATOM   2102  HB2 ARG A 131     -11.151 -20.623 -13.626  0.00  0.00      APRO H  
ATOM   2103  CG  ARG A 131      -9.868 -20.015 -11.944  0.00  0.00      APRO C  
ATOM   2104  HG1 ARG A 131      -9.475 -19.214 -12.607  0.00  0.00      APRO H  
ATOM   2105  HG2 ARG A 131     -10.644 -19.526 -11.311  0.00  0.00      APRO H  
ATOM   2106  CD  ARG A 131      -8.782 -20.561 -11.010  0.00  0.00      APRO C  
ATOM   2107  HD1 ARG A 131      -9.255 -21.185 -10.217  0.00  0.00      APRO H  
ATOM   2108  HD2 ARG A 131      -8.043 -21.186 -11.563  0.00  0.00      APRO H  
ATOM   2109  NE  ARG A 131      -8.046 -19.410 -10.397  0.00  0.00      APRO N  
ATOM   2110  HE  ARG A 131      -7.389 -18.980 -11.027  0.00  0.00      APRO H  
ATOM   2111  CZ  ARG A 131      -8.207 -18.959  -9.146  0.00  0.00      APRO C  
ATOM   2112  NH1 ARG A 131      -9.212 -19.345  -8.375  0.00  0.00      APRO N1+
ATOM   2113 HH11 ARG A 131      -9.319 -18.975  -7.463  0.00  0.00      APRO H  
ATOM   2114 HH12 ARG A 131      -9.914 -19.912  -8.811  0.00  0.00      APRO H  
ATOM   2115  NH2 ARG A 131      -7.325 -18.082  -8.665  0.00  0.00      APRO N  
ATOM   2116 HH21 ARG A 131      -7.374 -17.802  -7.717  0.00  0.00      APRO H  
ATOM   2117 HH22 ARG A 131      -6.524 -17.901  -9.220  0.00  0.00      APRO H  
ATOM   2118  C   ARG A 131     -12.649 -21.456 -11.524  0.00  0.00      APRO C  
ATOM   2119  O   ARG A 131     -13.534 -21.031 -12.267  0.00  0.00      APRO O  
ATOM   2120  N   CYS A 132     -12.722 -21.334 -10.186  0.00  0.00      APRO N  
ATOM   2121  HN  CYS A 132     -12.017 -21.732  -9.602  0.00  0.00      APRO H  
ATOM   2122  CA  CYS A 132     -13.778 -20.646  -9.477  0.00  0.00      APRO C  
ATOM   2123  HA  CYS A 132     -14.547 -20.380 -10.193  0.00  0.00      APRO H  
ATOM   2124  CB  CYS A 132     -14.299 -21.525  -8.307  0.00  0.00      APRO C  
ATOM   2125  HB1 CYS A 132     -14.489 -22.542  -8.718  0.00  0.00      APRO H  
ATOM   2126  HB2 CYS A 132     -13.500 -21.647  -7.542  0.00  0.00      APRO H  
ATOM   2127  SG  CYS A 132     -15.845 -20.906  -7.555  0.00  0.00      APRO S  
ATOM   2128  HG1 CYS A 132     -16.016 -21.902  -6.684  0.00  0.00      APRO H  
ATOM   2129  C   CYS A 132     -13.197 -19.359  -8.925  0.00  0.00      APRO C  
ATOM   2130  O   CYS A 132     -12.170 -19.377  -8.248  0.00  0.00      APRO O  
ATOM   2131  N   LEU A 133     -13.819 -18.204  -9.227  0.00  0.00      APRO N  
ATOM   2132  HN  LEU A 133     -14.672 -18.167  -9.744  0.00  0.00      APRO H  
ATOM   2133  CA  LEU A 133     -13.306 -16.905  -8.828  0.00  0.00      APRO C  
ATOM   2134  HA  LEU A 133     -12.376 -17.072  -8.300  0.00  0.00      APRO H  
ATOM   2135  CB  LEU A 133     -13.117 -15.969 -10.053  0.00  0.00      APRO C  
ATOM   2136  HB1 LEU A 133     -14.124 -15.807 -10.502  0.00  0.00      APRO H  
ATOM   2137  HB2 LEU A 133     -12.774 -14.972  -9.697  0.00  0.00      APRO H  
ATOM   2138  CG  LEU A 133     -12.169 -16.497 -11.156  0.00  0.00      APRO C  
ATOM   2139  HG  LEU A 133     -12.540 -17.518 -11.416  0.00  0.00      APRO H  
ATOM   2140  CD1 LEU A 133     -12.227 -15.581 -12.387  0.00  0.00      APRO C  
ATOM   2141 HD11 LEU A 133     -11.513 -15.927 -13.165  0.00  0.00      APRO H  
ATOM   2142 HD12 LEU A 133     -13.248 -15.580 -12.826  0.00  0.00      APRO H  
ATOM   2143 HD13 LEU A 133     -11.962 -14.538 -12.113  0.00  0.00      APRO H  
ATOM   2144  CD2 LEU A 133     -10.712 -16.626 -10.687  0.00  0.00      APRO C  
ATOM   2145 HD21 LEU A 133     -10.076 -17.025 -11.507  0.00  0.00      APRO H  
ATOM   2146 HD22 LEU A 133     -10.291 -15.647 -10.382  0.00  0.00      APRO H  
ATOM   2147 HD23 LEU A 133     -10.642 -17.321  -9.823  0.00  0.00      APRO H  
ATOM   2148  C   LEU A 133     -14.276 -16.250  -7.855  0.00  0.00      APRO C  
ATOM   2149  O   LEU A 133     -15.386 -15.869  -8.219  0.00  0.00      APRO O  
ATOM   2150  N   ILE A 134     -13.875 -16.123  -6.574  0.00  0.00      APRO N  
ATOM   2151  HN  ILE A 134     -12.946 -16.344  -6.286  0.00  0.00      APRO H  
ATOM   2152  CA  ILE A 134     -14.740 -15.659  -5.497  0.00  0.00      APRO C  
ATOM   2153  HA  ILE A 134     -15.645 -15.276  -5.951  0.00  0.00      APRO H  
ATOM   2154  CB  ILE A 134     -14.979 -16.752  -4.446  0.00  0.00      APRO C  
ATOM   2155  HB  ILE A 134     -13.954 -17.022  -4.085  0.00  0.00      APRO H  
ATOM   2156  CG2 ILE A 134     -15.908 -16.226  -3.327  0.00  0.00      APRO C  
ATOM   2157 HG21 ILE A 134     -15.960 -16.952  -2.489  0.00  0.00      APRO H  
ATOM   2158 HG22 ILE A 134     -15.530 -15.266  -2.918  0.00  0.00      APRO H  
ATOM   2159 HG23 ILE A 134     -16.938 -16.064  -3.709  0.00  0.00      APRO H  
ATOM   2160  CG1 ILE A 134     -15.570 -18.033  -5.081  0.00  0.00      APRO C  
ATOM   2161 HG11 ILE A 134     -16.522 -17.790  -5.603  0.00  0.00      APRO H  
ATOM   2162 HG12 ILE A 134     -14.861 -18.414  -5.851  0.00  0.00      APRO H  
ATOM   2163  CD  ILE A 134     -15.833 -19.168  -4.077  0.00  0.00      APRO C  
ATOM   2164  HD1 ILE A 134     -16.200 -20.074  -4.606  0.00  0.00      APRO H  
ATOM   2165  HD2 ILE A 134     -14.900 -19.436  -3.535  0.00  0.00      APRO H  
ATOM   2166  HD3 ILE A 134     -16.600 -18.870  -3.331  0.00  0.00      APRO H  
ATOM   2167  C   ILE A 134     -14.068 -14.490  -4.803  0.00  0.00      APRO C  
ATOM   2168  O   ILE A 134     -12.959 -14.630  -4.297  0.00  0.00      APRO O  
ATOM   2169  N   ASN A 135     -14.714 -13.306  -4.758  0.00  0.00      APRO N  
ATOM   2170  HN  ASN A 135     -15.575 -13.143  -5.239  0.00  0.00      APRO H  
ATOM   2171  CA  ASN A 135     -14.215 -12.160  -4.005  0.00  0.00      APRO C  
ATOM   2172  HA  ASN A 135     -13.363 -12.538  -3.450  0.00  0.00      APRO H  
ATOM   2173  CB  ASN A 135     -13.769 -11.017  -4.959  0.00  0.00      APRO C  
ATOM   2174  HB1 ASN A 135     -13.423 -10.166  -4.332  0.00  0.00      APRO H  
ATOM   2175  HB2 ASN A 135     -12.909 -11.345  -5.578  0.00  0.00      APRO H  
ATOM   2176  CG  ASN A 135     -14.880 -10.492  -5.868  0.00  0.00      APRO C  
ATOM   2177  OD1 ASN A 135     -15.958 -11.072  -6.011  0.00  0.00      APRO O  
ATOM   2178  ND2 ASN A 135     -14.599  -9.344  -6.522  0.00  0.00      APRO N  
ATOM   2179 HD21 ASN A 135     -15.307  -8.969  -7.114  0.00  0.00      APRO H  
ATOM   2180 HD22 ASN A 135     -13.725  -8.891  -6.380  0.00  0.00      APRO H  
ATOM   2181  C   ASN A 135     -15.225 -11.624  -2.993  0.00  0.00      APRO C  
ATOM   2182  O   ASN A 135     -14.936 -10.711  -2.220  0.00  0.00      APRO O  
ATOM   2183  N   ASP A 136     -16.433 -12.209  -2.958  0.00  0.00      APRO N  
ATOM   2184  HN  ASP A 136     -16.712 -12.908  -3.612  0.00  0.00      APRO H  
ATOM   2185  CA  ASP A 136     -17.457 -11.905  -1.990  0.00  0.00      APRO C  
ATOM   2186  HA  ASP A 136     -17.022 -11.310  -1.194  0.00  0.00      APRO H  
ATOM   2187  CB  ASP A 136     -18.630 -11.133  -2.644  0.00  0.00      APRO C  
ATOM   2188  HB1 ASP A 136     -18.231 -10.251  -3.184  0.00  0.00      APRO H  
ATOM   2189  HB2 ASP A 136     -19.163 -11.776  -3.372  0.00  0.00      APRO H  
ATOM   2190  CG  ASP A 136     -19.645 -10.617  -1.640  0.00  0.00      APRO C  
ATOM   2191  OD1 ASP A 136     -20.588  -9.919  -2.069  0.00  0.00      APRO O  
ATOM   2192  OD2 ASP A 136     -19.495 -10.880  -0.414  0.00  0.00      APRO O1-
ATOM   2193  C   ASP A 136     -17.883 -13.226  -1.368  0.00  0.00      APRO C  
ATOM   2194  O   ASP A 136     -17.945 -14.265  -2.025  0.00  0.00      APRO O  
ATOM   2195  N   LEU A 137     -18.154 -13.204  -0.057  0.00  0.00      APRO N  
ATOM   2196  HN  LEU A 137     -18.174 -12.344   0.449  0.00  0.00      APRO H  
ATOM   2197  CA  LEU A 137     -18.437 -14.372   0.746  0.00  0.00      APRO C  
ATOM   2198  HA  LEU A 137     -18.109 -15.231   0.175  0.00  0.00      APRO H  
ATOM   2199  CB  LEU A 137     -17.692 -14.273   2.105  0.00  0.00      APRO C  
ATOM   2200  HB1 LEU A 137     -17.325 -13.225   2.203  0.00  0.00      APRO H  
ATOM   2201  HB2 LEU A 137     -18.423 -14.421   2.930  0.00  0.00      APRO H  
ATOM   2202  CG  LEU A 137     -16.495 -15.237   2.261  0.00  0.00      APRO C  
ATOM   2203  HG  LEU A 137     -16.928 -16.266   2.236  0.00  0.00      APRO H  
ATOM   2204  CD1 LEU A 137     -15.444 -15.084   1.152  0.00  0.00      APRO C  
ATOM   2205 HD11 LEU A 137     -14.583 -15.763   1.334  0.00  0.00      APRO H  
ATOM   2206 HD12 LEU A 137     -15.881 -15.333   0.161  0.00  0.00      APRO H  
ATOM   2207 HD13 LEU A 137     -15.062 -14.042   1.115  0.00  0.00      APRO H  
ATOM   2208  CD2 LEU A 137     -15.841 -15.030   3.636  0.00  0.00      APRO C  
ATOM   2209 HD21 LEU A 137     -14.989 -15.732   3.768  0.00  0.00      APRO H  
ATOM   2210 HD22 LEU A 137     -15.449 -13.999   3.752  0.00  0.00      APRO H  
ATOM   2211 HD23 LEU A 137     -16.575 -15.219   4.449  0.00  0.00      APRO H  
ATOM   2212  C   LEU A 137     -19.929 -14.521   0.982  0.00  0.00      APRO C  
ATOM   2213  O   LEU A 137     -20.365 -15.499   1.586  0.00  0.00      APRO O  
ATOM   2214  N   ASN A 138     -20.764 -13.582   0.483  0.00  0.00      APRO N  
ATOM   2215  HN  ASN A 138     -20.447 -12.720   0.089  0.00  0.00      APRO H  
ATOM   2216  CA  ASN A 138     -22.206 -13.752   0.479  0.00  0.00      APRO C  
ATOM   2217  HA  ASN A 138     -22.479 -13.953   1.509  0.00  0.00      APRO H  
ATOM   2218  CB  ASN A 138     -22.938 -12.501  -0.074  0.00  0.00      APRO C  
ATOM   2219  HB1 ASN A 138     -22.374 -12.141  -0.962  0.00  0.00      APRO H  
ATOM   2220  HB2 ASN A 138     -23.958 -12.771  -0.415  0.00  0.00      APRO H  
ATOM   2221  CG  ASN A 138     -22.980 -11.390   0.967  0.00  0.00      APRO C  
ATOM   2222  OD1 ASN A 138     -22.436 -11.471   2.070  0.00  0.00      APRO O  
ATOM   2223  ND2 ASN A 138     -23.727 -10.314   0.634  0.00  0.00      APRO N  
ATOM   2224 HD21 ASN A 138     -23.767  -9.564   1.289  0.00  0.00      APRO H  
ATOM   2225 HD22 ASN A 138     -24.186 -10.280  -0.248  0.00  0.00      APRO H  
ATOM   2226  C   ASN A 138     -22.634 -14.968  -0.363  0.00  0.00      APRO C  
ATOM   2227  O   ASN A 138     -22.078 -15.161  -1.448  0.00  0.00      APRO O  
ATOM   2228  N   PRO A 139     -23.603 -15.801   0.038  0.00  0.00      APRO N  
ATOM   2229  CD  PRO A 139     -24.143 -15.831   1.402  0.00  0.00      APRO C  
ATOM   2230  HD1 PRO A 139     -24.957 -15.082   1.533  0.00  0.00      APRO H  
ATOM   2231  HD2 PRO A 139     -23.348 -15.637   2.158  0.00  0.00      APRO H  
ATOM   2232  CA  PRO A 139     -23.948 -17.021  -0.692  0.00  0.00      APRO C  
ATOM   2233  HA  PRO A 139     -23.098 -17.693  -0.669  0.00  0.00      APRO H  
ATOM   2234  CB  PRO A 139     -25.063 -17.652   0.152  0.00  0.00      APRO C  
ATOM   2235  HB1 PRO A 139     -25.075 -18.763   0.084  0.00  0.00      APRO H  
ATOM   2236  HB2 PRO A 139     -26.069 -17.246  -0.096  0.00  0.00      APRO H  
ATOM   2237  CG  PRO A 139     -24.699 -17.244   1.579  0.00  0.00      APRO C  
ATOM   2238  HG1 PRO A 139     -23.964 -17.945   2.020  0.00  0.00      APRO H  
ATOM   2239  HG2 PRO A 139     -25.584 -17.208   2.255  0.00  0.00      APRO H  
ATOM   2240  C   PRO A 139     -24.370 -16.806  -2.129  0.00  0.00      APRO C  
ATOM   2241  O   PRO A 139     -24.079 -17.655  -2.964  0.00  0.00      APRO O  
ATOM   2242  N   GLN A 140     -25.012 -15.669  -2.443  0.00  0.00      APRO N  
ATOM   2243  HN  GLN A 140     -25.251 -15.015  -1.728  0.00  0.00      APRO H  
ATOM   2244  CA  GLN A 140     -25.415 -15.272  -3.779  0.00  0.00      APRO C  
ATOM   2245  HA  GLN A 140     -26.055 -16.065  -4.146  0.00  0.00      APRO H  
ATOM   2246  CB  GLN A 140     -26.081 -13.873  -3.684  0.00  0.00      APRO C  
ATOM   2247  HB1 GLN A 140     -25.394 -13.229  -3.088  0.00  0.00      APRO H  
ATOM   2248  HB2 GLN A 140     -26.130 -13.418  -4.700  0.00  0.00      APRO H  
ATOM   2249  CG  GLN A 140     -27.483 -13.816  -3.029  0.00  0.00      APRO C  
ATOM   2250  HG1 GLN A 140     -27.932 -12.809  -3.163  0.00  0.00      APRO H  
ATOM   2251  HG2 GLN A 140     -28.165 -14.557  -3.495  0.00  0.00      APRO H  
ATOM   2252  CD  GLN A 140     -27.464 -14.068  -1.520  0.00  0.00      APRO C  
ATOM   2253  OE1 GLN A 140     -26.498 -13.808  -0.800  0.00  0.00      APRO O  
ATOM   2254  NE2 GLN A 140     -28.588 -14.611  -1.000  0.00  0.00      APRO N  
ATOM   2255 HE21 GLN A 140     -28.595 -14.778  -0.018  0.00  0.00      APRO H  
ATOM   2256 HE22 GLN A 140     -29.350 -14.838  -1.597  0.00  0.00      APRO H  
ATOM   2257  C   GLN A 140     -24.241 -15.141  -4.750  0.00  0.00      APRO C  
ATOM   2258  O   GLN A 140     -24.240 -15.686  -5.854  0.00  0.00      APRO O  
ATOM   2259  N   ALA A 141     -23.170 -14.436  -4.342  0.00  0.00      APRO N  
ATOM   2260  HN  ALA A 141     -23.183 -13.937  -3.476  0.00  0.00      APRO H  
ATOM   2261  CA  ALA A 141     -21.942 -14.339  -5.094  0.00  0.00      APRO C  
ATOM   2262  HA  ALA A 141     -22.159 -14.010  -6.104  0.00  0.00      APRO H  
ATOM   2263  CB  ALA A 141     -21.038 -13.273  -4.463  0.00  0.00      APRO C  
ATOM   2264  HB1 ALA A 141     -21.577 -12.302  -4.425  0.00  0.00      APRO H  
ATOM   2265  HB2 ALA A 141     -20.760 -13.550  -3.423  0.00  0.00      APRO H  
ATOM   2266  HB3 ALA A 141     -20.107 -13.126  -5.051  0.00  0.00      APRO H  
ATOM   2267  C   ALA A 141     -21.208 -15.670  -5.223  0.00  0.00      APRO C  
ATOM   2268  O   ALA A 141     -20.676 -15.997  -6.283  0.00  0.00      APRO O  
ATOM   2269  N   VAL A 142     -21.192 -16.492  -4.152  0.00  0.00      APRO N  
ATOM   2270  HN  VAL A 142     -21.580 -16.222  -3.275  0.00  0.00      APRO H  
ATOM   2271  CA  VAL A 142     -20.616 -17.834  -4.170  0.00  0.00      APRO C  
ATOM   2272  HA  VAL A 142     -19.597 -17.730  -4.520  0.00  0.00      APRO H  
ATOM   2273  CB  VAL A 142     -20.545 -18.451  -2.775  0.00  0.00      APRO C  
ATOM   2274  HB  VAL A 142     -21.591 -18.531  -2.388  0.00  0.00      APRO H  
ATOM   2275  CG1 VAL A 142     -19.919 -19.862  -2.816  0.00  0.00      APRO C  
ATOM   2276 HG11 VAL A 142     -19.840 -20.279  -1.789  0.00  0.00      APRO H  
ATOM   2277 HG12 VAL A 142     -20.535 -20.567  -3.412  0.00  0.00      APRO H  
ATOM   2278 HG13 VAL A 142     -18.898 -19.826  -3.252  0.00  0.00      APRO H  
ATOM   2279  CG2 VAL A 142     -19.690 -17.554  -1.857  0.00  0.00      APRO C  
ATOM   2280 HG21 VAL A 142     -19.592 -18.006  -0.847  0.00  0.00      APRO H  
ATOM   2281 HG22 VAL A 142     -18.671 -17.421  -2.281  0.00  0.00      APRO H  
ATOM   2282 HG23 VAL A 142     -20.150 -16.552  -1.733  0.00  0.00      APRO H  
ATOM   2283  C   VAL A 142     -21.339 -18.773  -5.135  0.00  0.00      APRO C  
ATOM   2284  O   VAL A 142     -20.691 -19.461  -5.922  0.00  0.00      APRO O  
ATOM   2285  N   GLU A 143     -22.693 -18.775  -5.163  0.00  0.00      APRO N  
ATOM   2286  HN  GLU A 143     -23.237 -18.270  -4.498  0.00  0.00      APRO H  
ATOM   2287  CA  GLU A 143     -23.488 -19.503  -6.151  0.00  0.00      APRO C  
ATOM   2288  HA  GLU A 143     -23.222 -20.551  -6.088  0.00  0.00      APRO H  
ATOM   2289  CB  GLU A 143     -25.007 -19.293  -5.903  0.00  0.00      APRO C  
ATOM   2290  HB1 GLU A 143     -25.186 -18.204  -5.745  0.00  0.00      APRO H  
ATOM   2291  HB2 GLU A 143     -25.580 -19.567  -6.817  0.00  0.00      APRO H  
ATOM   2292  CG  GLU A 143     -25.566 -20.071  -4.686  0.00  0.00      APRO C  
ATOM   2293  HG1 GLU A 143     -25.637 -21.145  -4.936  0.00  0.00      APRO H  
ATOM   2294  HG2 GLU A 143     -24.913 -19.945  -3.800  0.00  0.00      APRO H  
ATOM   2295  CD  GLU A 143     -26.984 -19.664  -4.281  0.00  0.00      APRO C  
ATOM   2296  OE1 GLU A 143     -27.633 -18.869  -5.010  0.00  0.00      APRO O  
ATOM   2297  OE2 GLU A 143     -27.424 -20.134  -3.198  0.00  0.00      APRO O1-
ATOM   2298  C   GLU A 143     -23.178 -19.043  -7.567  0.00  0.00      APRO C  
ATOM   2299  O   GLU A 143     -22.858 -19.830  -8.452  0.00  0.00      APRO O  
ATOM   2300  N   ARG A 144     -23.145 -17.714  -7.787  0.00  0.00      APRO N  
ATOM   2301  HN  ARG A 144     -23.347 -17.092  -7.034  0.00  0.00      APRO H  
ATOM   2302  CA  ARG A 144     -22.830 -17.107  -9.067  0.00  0.00      APRO C  
ATOM   2303  HA  ARG A 144     -23.537 -17.502  -9.787  0.00  0.00      APRO H  
ATOM   2304  CB  ARG A 144     -23.021 -15.571  -8.959  0.00  0.00      APRO C  
ATOM   2305  HB1 ARG A 144     -23.991 -15.410  -8.431  0.00  0.00      APRO H  
ATOM   2306  HB2 ARG A 144     -22.237 -15.144  -8.295  0.00  0.00      APRO H  
ATOM   2307  CG  ARG A 144     -23.069 -14.831 -10.311  0.00  0.00      APRO C  
ATOM   2308  HG1 ARG A 144     -22.072 -14.916 -10.796  0.00  0.00      APRO H  
ATOM   2309  HG2 ARG A 144     -23.777 -15.361 -10.989  0.00  0.00      APRO H  
ATOM   2310  CD  ARG A 144     -23.530 -13.369 -10.190  0.00  0.00      APRO C  
ATOM   2311  HD1 ARG A 144     -24.127 -13.093 -11.089  0.00  0.00      APRO H  
ATOM   2312  HD2 ARG A 144     -24.158 -13.212  -9.282  0.00  0.00      APRO H  
ATOM   2313  NE  ARG A 144     -22.322 -12.472 -10.074  0.00  0.00      APRO N  
ATOM   2314  HE  ARG A 144     -21.666 -12.592 -10.828  0.00  0.00      APRO H  
ATOM   2315  CZ  ARG A 144     -22.116 -11.591  -9.075  0.00  0.00      APRO C  
ATOM   2316  NH1 ARG A 144     -22.858 -11.613  -7.982  0.00  0.00      APRO N1+
ATOM   2317 HH11 ARG A 144     -22.717 -10.946  -7.263  0.00  0.00      APRO H  
ATOM   2318 HH12 ARG A 144     -23.640 -12.240  -7.989  0.00  0.00      APRO H  
ATOM   2319  NH2 ARG A 144     -21.158 -10.674  -9.196  0.00  0.00      APRO N  
ATOM   2320 HH21 ARG A 144     -20.943 -10.081  -8.433  0.00  0.00      APRO H  
ATOM   2321 HH22 ARG A 144     -20.552 -10.759  -9.976  0.00  0.00      APRO H  
ATOM   2322  C   ARG A 144     -21.436 -17.444  -9.593  0.00  0.00      APRO C  
ATOM   2323  O   ARG A 144     -21.227 -17.579 -10.797  0.00  0.00      APRO O  
ATOM   2324  N   ALA A 145     -20.439 -17.565  -8.697  0.00  0.00      APRO N  
ATOM   2325  HN  ALA A 145     -20.589 -17.312  -7.741  0.00  0.00      APRO H  
ATOM   2326  CA  ALA A 145     -19.112 -18.050  -9.011  0.00  0.00      APRO C  
ATOM   2327  HA  ALA A 145     -18.749 -17.521  -9.885  0.00  0.00      APRO H  
ATOM   2328  CB  ALA A 145     -18.177 -17.702  -7.842  0.00  0.00      APRO C  
ATOM   2329  HB1 ALA A 145     -18.216 -16.609  -7.646  0.00  0.00      APRO H  
ATOM   2330  HB2 ALA A 145     -18.487 -18.227  -6.912  0.00  0.00      APRO H  
ATOM   2331  HB3 ALA A 145     -17.123 -17.973  -8.066  0.00  0.00      APRO H  
ATOM   2332  C   ALA A 145     -19.021 -19.543  -9.341  0.00  0.00      APRO C  
ATOM   2333  O   ALA A 145     -18.367 -19.929 -10.309  0.00  0.00      APRO O  
ATOM   2334  N   ILE A 146     -19.693 -20.428  -8.567  0.00  0.00      APRO N  
ATOM   2335  HN  ILE A 146     -20.202 -20.137  -7.759  0.00  0.00      APRO H  
ATOM   2336  CA  ILE A 146     -19.746 -21.872  -8.823  0.00  0.00      APRO C  
ATOM   2337  HA  ILE A 146     -18.719 -22.191  -8.948  0.00  0.00      APRO H  
ATOM   2338  CB  ILE A 146     -20.358 -22.661  -7.661  0.00  0.00      APRO C  
ATOM   2339  HB  ILE A 146     -21.330 -22.146  -7.455  0.00  0.00      APRO H  
ATOM   2340  CG2 ILE A 146     -20.502 -24.163  -8.019  0.00  0.00      APRO C  
ATOM   2341 HG21 ILE A 146     -21.085 -24.696  -7.239  0.00  0.00      APRO H  
ATOM   2342 HG22 ILE A 146     -21.035 -24.291  -8.984  0.00  0.00      APRO H  
ATOM   2343 HG23 ILE A 146     -19.507 -24.649  -8.101  0.00  0.00      APRO H  
ATOM   2344  CG1 ILE A 146     -19.491 -22.508  -6.389  0.00  0.00      APRO C  
ATOM   2345 HG11 ILE A 146     -18.454 -22.853  -6.597  0.00  0.00      APRO H  
ATOM   2346 HG12 ILE A 146     -19.431 -21.428  -6.121  0.00  0.00      APRO H  
ATOM   2347  CD  ILE A 146     -20.031 -23.269  -5.166  0.00  0.00      APRO C  
ATOM   2348  HD1 ILE A 146     -19.395 -23.070  -4.276  0.00  0.00      APRO H  
ATOM   2349  HD2 ILE A 146     -21.068 -22.948  -4.931  0.00  0.00      APRO H  
ATOM   2350  HD3 ILE A 146     -20.033 -24.364  -5.348  0.00  0.00      APRO H  
ATOM   2351  C   ILE A 146     -20.469 -22.194 -10.124  0.00  0.00      APRO C  
ATOM   2352  O   ILE A 146     -20.095 -23.115 -10.852  0.00  0.00      APRO O  
ATOM   2353  N   ASP A 147     -21.498 -21.406 -10.473  0.00  0.00      APRO N  
ATOM   2354  HN  ASP A 147     -21.800 -20.621  -9.939  0.00  0.00      APRO H  
ATOM   2355  CA  ASP A 147     -22.285 -21.611 -11.669  0.00  0.00      APRO C  
ATOM   2356  HA  ASP A 147     -22.248 -22.671 -11.892  0.00  0.00      APRO H  
ATOM   2357  CB  ASP A 147     -23.720 -21.089 -11.418  0.00  0.00      APRO C  
ATOM   2358  HB1 ASP A 147     -23.667 -20.082 -10.956  0.00  0.00      APRO H  
ATOM   2359  HB2 ASP A 147     -24.278 -21.006 -12.372  0.00  0.00      APRO H  
ATOM   2360  CG  ASP A 147     -24.501 -21.991 -10.470  0.00  0.00      APRO C  
ATOM   2361  OD1 ASP A 147     -25.642 -21.584 -10.138  0.00  0.00      APRO O  
ATOM   2362  OD2 ASP A 147     -24.004 -23.091 -10.109  0.00  0.00      APRO O1-
ATOM   2363  C   ASP A 147     -21.677 -20.885 -12.874  0.00  0.00      APRO C  
ATOM   2364  O   ASP A 147     -22.198 -20.936 -13.987  0.00  0.00      APRO O  
ATOM   2365  N   ARG A 148     -20.508 -20.231 -12.705  0.00  0.00      APRO N  
ATOM   2366  HN  ARG A 148     -20.111 -20.139 -11.795  0.00  0.00      APRO H  
ATOM   2367  CA  ARG A 148     -19.769 -19.634 -13.802  0.00  0.00      APRO C  
ATOM   2368  HA  ARG A 148     -20.145 -20.051 -14.729  0.00  0.00      APRO H  
ATOM   2369  CB  ARG A 148     -19.922 -18.095 -13.884  0.00  0.00      APRO C  
ATOM   2370  HB1 ARG A 148     -19.695 -17.701 -12.865  0.00  0.00      APRO H  
ATOM   2371  HB2 ARG A 148     -19.139 -17.678 -14.555  0.00  0.00      APRO H  
ATOM   2372  CG  ARG A 148     -21.337 -17.651 -14.299  0.00  0.00      APRO C  
ATOM   2373  HG1 ARG A 148     -21.871 -18.527 -14.729  0.00  0.00      APRO H  
ATOM   2374  HG2 ARG A 148     -21.911 -17.370 -13.386  0.00  0.00      APRO H  
ATOM   2375  CD  ARG A 148     -21.332 -16.450 -15.250  0.00  0.00      APRO C  
ATOM   2376  HD1 ARG A 148     -20.281 -16.131 -15.439  0.00  0.00      APRO H  
ATOM   2377  HD2 ARG A 148     -21.810 -16.699 -16.226  0.00  0.00      APRO H  
ATOM   2378  NE  ARG A 148     -22.112 -15.327 -14.628  0.00  0.00      APRO N  
ATOM   2379  HE  ARG A 148     -23.108 -15.459 -14.683  0.00  0.00      APRO H  
ATOM   2380  CZ  ARG A 148     -21.554 -14.254 -14.055  0.00  0.00      APRO C  
ATOM   2381  NH1 ARG A 148     -20.257 -14.217 -13.772  0.00  0.00      APRO N1+
ATOM   2382 HH11 ARG A 148     -19.861 -13.427 -13.325  0.00  0.00      APRO H  
ATOM   2383 HH12 ARG A 148     -19.748 -15.070 -13.908  0.00  0.00      APRO H  
ATOM   2384  NH2 ARG A 148     -22.310 -13.194 -13.776  0.00  0.00      APRO N  
ATOM   2385 HH21 ARG A 148     -21.891 -12.365 -13.433  0.00  0.00      APRO H  
ATOM   2386 HH22 ARG A 148     -23.240 -13.204 -14.120  0.00  0.00      APRO H  
ATOM   2387  C   ARG A 148     -18.296 -19.981 -13.737  0.00  0.00      APRO C  
ATOM   2388  O   ARG A 148     -17.419 -19.119 -13.835  0.00  0.00      APRO O  
ATOM   2389  N   LEU A 149     -17.989 -21.284 -13.621  0.00  0.00      APRO N  
ATOM   2390  HN  LEU A 149     -18.677 -21.981 -13.430  0.00  0.00      APRO H  
ATOM   2391  CA  LEU A 149     -16.641 -21.800 -13.760  0.00  0.00      APRO C  
ATOM   2392  HA  LEU A 149     -16.049 -21.281 -13.017  0.00  0.00      APRO H  
ATOM   2393  CB  LEU A 149     -16.587 -23.334 -13.538  0.00  0.00      APRO C  
ATOM   2394  HB1 LEU A 149     -17.153 -23.807 -14.373  0.00  0.00      APRO H  
ATOM   2395  HB2 LEU A 149     -15.534 -23.678 -13.645  0.00  0.00      APRO H  
ATOM   2396  CG  LEU A 149     -17.182 -23.809 -12.200  0.00  0.00      APRO C  
ATOM   2397  HG  LEU A 149     -18.205 -23.362 -12.172  0.00  0.00      APRO H  
ATOM   2398  CD1 LEU A 149     -17.284 -25.341 -12.146  0.00  0.00      APRO C  
ATOM   2399 HD11 LEU A 149     -17.670 -25.671 -11.158  0.00  0.00      APRO H  
ATOM   2400 HD12 LEU A 149     -17.974 -25.715 -12.933  0.00  0.00      APRO H  
ATOM   2401 HD13 LEU A 149     -16.288 -25.806 -12.303  0.00  0.00      APRO H  
ATOM   2402  CD2 LEU A 149     -16.400 -23.280 -10.991  0.00  0.00      APRO C  
ATOM   2403 HD21 LEU A 149     -16.869 -23.628 -10.045  0.00  0.00      APRO H  
ATOM   2404 HD22 LEU A 149     -15.350 -23.634 -10.995  0.00  0.00      APRO H  
ATOM   2405 HD23 LEU A 149     -16.394 -22.169 -10.987  0.00  0.00      APRO H  
ATOM   2406  C   LEU A 149     -16.023 -21.510 -15.125  0.00  0.00      APRO C  
ATOM   2407  O   LEU A 149     -16.664 -21.627 -16.168  0.00  0.00      APRO O  
ATOM   2408  N   ARG A 150     -14.733 -21.142 -15.139  0.00  0.00      APRO N  
ATOM   2409  HN  ARG A 150     -14.257 -20.963 -14.281  0.00  0.00      APRO H  
ATOM   2410  CA  ARG A 150     -13.962 -20.982 -16.357  0.00  0.00      APRO C  
ATOM   2411  HA  ARG A 150     -14.600 -21.133 -17.220  0.00  0.00      APRO H  
ATOM   2412  CB  ARG A 150     -13.282 -19.592 -16.420  0.00  0.00      APRO C  
ATOM   2413  HB1 ARG A 150     -12.843 -19.410 -15.410  0.00  0.00      APRO H  
ATOM   2414  HB2 ARG A 150     -12.422 -19.630 -17.125  0.00  0.00      APRO H  
ATOM   2415  CG  ARG A 150     -14.285 -18.473 -16.765  0.00  0.00      APRO C  
ATOM   2416  HG1 ARG A 150     -14.615 -18.606 -17.819  0.00  0.00      APRO H  
ATOM   2417  HG2 ARG A 150     -15.202 -18.605 -16.146  0.00  0.00      APRO H  
ATOM   2418  CD  ARG A 150     -13.772 -17.050 -16.519  0.00  0.00      APRO C  
ATOM   2419  HD1 ARG A 150     -14.592 -16.322 -16.716  0.00  0.00      APRO H  
ATOM   2420  HD2 ARG A 150     -13.421 -16.918 -15.469  0.00  0.00      APRO H  
ATOM   2421  NE  ARG A 150     -12.615 -16.792 -17.430  0.00  0.00      APRO N  
ATOM   2422  HE  ARG A 150     -12.395 -17.576 -18.022  0.00  0.00      APRO H  
ATOM   2423  CZ  ARG A 150     -11.912 -15.657 -17.492  0.00  0.00      APRO C  
ATOM   2424  NH1 ARG A 150     -12.177 -14.605 -16.726  0.00  0.00      APRO N1+
ATOM   2425 HH11 ARG A 150     -11.651 -13.770 -16.816  0.00  0.00      APRO H  
ATOM   2426 HH12 ARG A 150     -13.007 -14.661 -16.167  0.00  0.00      APRO H  
ATOM   2427  NH2 ARG A 150     -10.890 -15.613 -18.338  0.00  0.00      APRO N  
ATOM   2428 HH21 ARG A 150     -10.293 -14.823 -18.350  0.00  0.00      APRO H  
ATOM   2429 HH22 ARG A 150     -10.638 -16.463 -18.781  0.00  0.00      APRO H  
ATOM   2430  C   ARG A 150     -12.924 -22.076 -16.392  0.00  0.00      APRO C  
ATOM   2431  O   ARG A 150     -12.666 -22.731 -15.388  0.00  0.00      APRO O  
ATOM   2432  N   SER A 151     -12.303 -22.341 -17.553  0.00  0.00      APRO N  
ATOM   2433  HN  SER A 151     -12.538 -21.927 -18.432  0.00  0.00      APRO H  
ATOM   2434  CA  SER A 151     -11.198 -23.289 -17.617  0.00  0.00      APRO C  
ATOM   2435  HA  SER A 151     -11.508 -24.141 -17.026  0.00  0.00      APRO H  
ATOM   2436  CB  SER A 151     -10.906 -23.718 -19.072  0.00  0.00      APRO C  
ATOM   2437  HB1 SER A 151     -11.863 -24.057 -19.532  0.00  0.00      APRO H  
ATOM   2438  HB2 SER A 151     -10.547 -22.849 -19.668  0.00  0.00      APRO H  
ATOM   2439  OG  SER A 151      -9.969 -24.795 -19.110  0.00  0.00      APRO O  
ATOM   2440  HG1 SER A 151      -9.996 -25.163 -20.002  0.00  0.00      APRO H  
ATOM   2441  C   SER A 151      -9.929 -22.732 -16.979  0.00  0.00      APRO C  
ATOM   2442  O   SER A 151      -9.588 -21.565 -17.157  0.00  0.00      APRO O  
ATOM   2443  N   ASN A 152      -9.154 -23.547 -16.227  0.00  0.00      APRO N  
ATOM   2444  HN  ASN A 152      -9.353 -24.515 -16.083  0.00  0.00      APRO H  
ATOM   2445  CA  ASN A 152      -7.948 -23.071 -15.557  0.00  0.00      APRO C  
ATOM   2446  HA  ASN A 152      -8.217 -22.118 -15.114  0.00  0.00      APRO H  
ATOM   2447  CB  ASN A 152      -7.508 -24.068 -14.449  0.00  0.00      APRO C  
ATOM   2448  HB1 ASN A 152      -8.404 -24.315 -13.838  0.00  0.00      APRO H  
ATOM   2449  HB2 ASN A 152      -7.144 -25.012 -14.903  0.00  0.00      APRO H  
ATOM   2450  CG  ASN A 152      -6.443 -23.483 -13.516  0.00  0.00      APRO C  
ATOM   2451  OD1 ASN A 152      -6.651 -22.420 -12.930  0.00  0.00      APRO O  
ATOM   2452  ND2 ASN A 152      -5.308 -24.196 -13.354  0.00  0.00      APRO N  
ATOM   2453 HD21 ASN A 152      -4.618 -23.824 -12.739  0.00  0.00      APRO H  
ATOM   2454 HD22 ASN A 152      -5.199 -25.070 -13.816  0.00  0.00      APRO H  
ATOM   2455  C   ASN A 152      -6.812 -22.817 -16.547  0.00  0.00      APRO C  
ATOM   2456  O   ASN A 152      -5.859 -22.093 -16.268  0.00  0.00      APRO O  
ATOM   2457  N   SER A 153      -6.909 -23.353 -17.779  0.00  0.00      APRO N  
ATOM   2458  HN  SER A 153      -7.675 -23.931 -18.059  0.00  0.00      APRO H  
ATOM   2459  CA  SER A 153      -5.911 -23.142 -18.817  0.00  0.00      APRO C  
ATOM   2460  HA  SER A 153      -4.961 -23.313 -18.328  0.00  0.00      APRO H  
ATOM   2461  CB  SER A 153      -6.062 -24.149 -19.983  0.00  0.00      APRO C  
ATOM   2462  HB1 SER A 153      -5.349 -23.857 -20.787  0.00  0.00      APRO H  
ATOM   2463  HB2 SER A 153      -5.778 -25.173 -19.650  0.00  0.00      APRO H  
ATOM   2464  OG  SER A 153      -7.384 -24.136 -20.522  0.00  0.00      APRO O  
ATOM   2465  HG1 SER A 153      -7.351 -24.604 -21.366  0.00  0.00      APRO H  
ATOM   2466  C   SER A 153      -5.888 -21.725 -19.367  0.00  0.00      APRO C  
ATOM   2467  O   SER A 153      -4.877 -21.280 -19.907  0.00  0.00      APRO O  
ATOM   2468  N   GLU A 154      -6.962 -20.933 -19.157  0.00  0.00      APRO N  
ATOM   2469  HN  GLU A 154      -7.821 -21.279 -18.791  0.00  0.00      APRO H  
ATOM   2470  CA  GLU A 154      -6.972 -19.509 -19.442  0.00  0.00      APRO C  
ATOM   2471  HA  GLU A 154      -6.593 -19.375 -20.447  0.00  0.00      APRO H  
ATOM   2472  CB  GLU A 154      -8.405 -18.939 -19.304  0.00  0.00      APRO C  
ATOM   2473  HB1 GLU A 154      -8.749 -19.114 -18.258  0.00  0.00      APRO H  
ATOM   2474  HB2 GLU A 154      -8.386 -17.834 -19.438  0.00  0.00      APRO H  
ATOM   2475  CG  GLU A 154      -9.435 -19.562 -20.275  0.00  0.00      APRO C  
ATOM   2476  HG1 GLU A 154      -9.169 -19.297 -21.315  0.00  0.00      APRO H  
ATOM   2477  HG2 GLU A 154      -9.459 -20.665 -20.175  0.00  0.00      APRO H  
ATOM   2478  CD  GLU A 154     -10.845 -19.022 -20.055  0.00  0.00      APRO C  
ATOM   2479  OE1 GLU A 154     -11.759 -19.470 -20.787  0.00  0.00      APRO O  
ATOM   2480  OE2 GLU A 154     -11.042 -18.161 -19.152  0.00  0.00      APRO O1-
ATOM   2481  C   GLU A 154      -6.061 -18.717 -18.504  0.00  0.00      APRO C  
ATOM   2482  O   GLU A 154      -5.612 -17.617 -18.822  0.00  0.00      APRO O  
ATOM   2483  N   PHE A 155      -5.741 -19.275 -17.318  0.00  0.00      APRO N  
ATOM   2484  HN  PHE A 155      -5.968 -20.225 -17.111  0.00  0.00      APRO H  
ATOM   2485  CA  PHE A 155      -5.054 -18.575 -16.249  0.00  0.00      APRO C  
ATOM   2486  HA  PHE A 155      -5.092 -17.525 -16.512  0.00  0.00      APRO H  
ATOM   2487  CB  PHE A 155      -5.746 -18.830 -14.886  0.00  0.00      APRO C  
ATOM   2488  HB1 PHE A 155      -5.819 -19.926 -14.714  0.00  0.00      APRO H  
ATOM   2489  HB2 PHE A 155      -5.150 -18.406 -14.049  0.00  0.00      APRO H  
ATOM   2490  CG  PHE A 155      -7.144 -18.271 -14.899  0.00  0.00      APRO C  
ATOM   2491  CD1 PHE A 155      -8.213 -19.042 -15.384  0.00  0.00      APRO C  
ATOM   2492  HD1 PHE A 155      -8.035 -20.058 -15.710  0.00  0.00      APRO H  
ATOM   2493  CE1 PHE A 155      -9.506 -18.515 -15.458  0.00  0.00      APRO C  
ATOM   2494  HE1 PHE A 155     -10.314 -19.118 -15.847  0.00  0.00      APRO H  
ATOM   2495  CZ  PHE A 155      -9.748 -17.210 -15.022  0.00  0.00      APRO C  
ATOM   2496  HZ  PHE A 155     -10.748 -16.803 -15.069  0.00  0.00      APRO H  
ATOM   2497  CD2 PHE A 155      -7.402 -16.963 -14.456  0.00  0.00      APRO C  
ATOM   2498  HD2 PHE A 155      -6.593 -16.349 -14.085  0.00  0.00      APRO H  
ATOM   2499  CE2 PHE A 155      -8.699 -16.432 -14.515  0.00  0.00      APRO C  
ATOM   2500  HE2 PHE A 155      -8.884 -15.424 -14.170  0.00  0.00      APRO H  
ATOM   2501  C   PHE A 155      -3.584 -18.960 -16.162  0.00  0.00      APRO C  
ATOM   2502  O   PHE A 155      -2.856 -18.498 -15.283  0.00  0.00      APRO O  
ATOM   2503  N   VAL A 156      -3.080 -19.745 -17.139  0.00  0.00      APRO N  
ATOM   2504  HN  VAL A 156      -3.674 -20.179 -17.811  0.00  0.00      APRO H  
ATOM   2505  CA  VAL A 156      -1.657 -20.035 -17.313  0.00  0.00      APRO C  
ATOM   2506  HA  VAL A 156      -1.349 -20.581 -16.430  0.00  0.00      APRO H  
ATOM   2507  CB  VAL A 156      -1.436 -20.987 -18.498  0.00  0.00      APRO C  
ATOM   2508  HB  VAL A 156      -2.103 -20.651 -19.330  0.00  0.00      APRO H  
ATOM   2509  CG1 VAL A 156       0.017 -20.978 -19.018  0.00  0.00      APRO C  
ATOM   2510 HG11 VAL A 156       0.134 -21.709 -19.847  0.00  0.00      APRO H  
ATOM   2511 HG12 VAL A 156       0.305 -19.982 -19.413  0.00  0.00      APRO H  
ATOM   2512 HG13 VAL A 156       0.725 -21.259 -18.209  0.00  0.00      APRO H  
ATOM   2513  CG2 VAL A 156      -1.806 -22.411 -18.047  0.00  0.00      APRO C  
ATOM   2514 HG21 VAL A 156      -1.623 -23.142 -18.863  0.00  0.00      APRO H  
ATOM   2515 HG22 VAL A 156      -1.199 -22.712 -17.166  0.00  0.00      APRO H  
ATOM   2516 HG23 VAL A 156      -2.879 -22.479 -17.771  0.00  0.00      APRO H  
ATOM   2517  C   VAL A 156      -0.780 -18.777 -17.407  0.00  0.00      APRO C  
ATOM   2518  O   VAL A 156       0.197 -18.719 -16.655  0.00  0.00      APRO O  
ATOM   2519  N   PRO A 157      -1.056 -17.716 -18.187  0.00  0.00      APRO N  
ATOM   2520  CD  PRO A 157      -2.059 -17.703 -19.259  0.00  0.00      APRO C  
ATOM   2521  HD1 PRO A 157      -3.087 -17.568 -18.853  0.00  0.00      APRO H  
ATOM   2522  HD2 PRO A 157      -2.027 -18.642 -19.859  0.00  0.00      APRO H  
ATOM   2523  CA  PRO A 157      -0.294 -16.463 -18.150  0.00  0.00      APRO C  
ATOM   2524  HA  PRO A 157       0.696 -16.647 -18.552  0.00  0.00      APRO H  
ATOM   2525  CB  PRO A 157      -1.044 -15.549 -19.134  0.00  0.00      APRO C  
ATOM   2526  HB1 PRO A 157      -0.356 -14.865 -19.679  0.00  0.00      APRO H  
ATOM   2527  HB2 PRO A 157      -1.846 -14.961 -18.634  0.00  0.00      APRO H  
ATOM   2528  CG  PRO A 157      -1.683 -16.513 -20.133  0.00  0.00      APRO C  
ATOM   2529  HG1 PRO A 157      -0.976 -16.779 -20.944  0.00  0.00      APRO H  
ATOM   2530  HG2 PRO A 157      -2.604 -16.099 -20.605  0.00  0.00      APRO H  
ATOM   2531  C   PRO A 157      -0.162 -15.828 -16.773  0.00  0.00      APRO C  
ATOM   2532  O   PRO A 157       0.908 -15.334 -16.421  0.00  0.00      APRO O  
ATOM   2533  N   LEU A 158      -1.245 -15.831 -15.973  0.00  0.00      APRO N  
ATOM   2534  HN  LEU A 158      -2.124 -16.185 -16.285  0.00  0.00      APRO H  
ATOM   2535  CA  LEU A 158      -1.252 -15.333 -14.608  0.00  0.00      APRO C  
ATOM   2536  HA  LEU A 158      -0.849 -14.330 -14.656  0.00  0.00      APRO H  
ATOM   2537  CB  LEU A 158      -2.717 -15.287 -14.102  0.00  0.00      APRO C  
ATOM   2538  HB1 LEU A 158      -3.292 -14.655 -14.817  0.00  0.00      APRO H  
ATOM   2539  HB2 LEU A 158      -3.156 -16.307 -14.171  0.00  0.00      APRO H  
ATOM   2540  CG  LEU A 158      -2.937 -14.722 -12.684  0.00  0.00      APRO C  
ATOM   2541  HG  LEU A 158      -2.341 -15.365 -11.993  0.00  0.00      APRO H  
ATOM   2542  CD1 LEU A 158      -2.480 -13.261 -12.561  0.00  0.00      APRO C  
ATOM   2543 HD11 LEU A 158      -2.696 -12.869 -11.544  0.00  0.00      APRO H  
ATOM   2544 HD12 LEU A 158      -1.387 -13.176 -12.743  0.00  0.00      APRO H  
ATOM   2545 HD13 LEU A 158      -3.010 -12.621 -13.298  0.00  0.00      APRO H  
ATOM   2546  CD2 LEU A 158      -4.419 -14.850 -12.293  0.00  0.00      APRO C  
ATOM   2547 HD21 LEU A 158      -4.582 -14.462 -11.264  0.00  0.00      APRO H  
ATOM   2548 HD22 LEU A 158      -5.074 -14.275 -12.977  0.00  0.00      APRO H  
ATOM   2549 HD23 LEU A 158      -4.737 -15.915 -12.317  0.00  0.00      APRO H  
ATOM   2550  C   LEU A 158      -0.358 -16.144 -13.674  0.00  0.00      APRO C  
ATOM   2551  O   LEU A 158       0.403 -15.596 -12.875  0.00  0.00      APRO O  
ATOM   2552  N   CYS A 159      -0.386 -17.485 -13.788  0.00  0.00      APRO N  
ATOM   2553  HN  CYS A 159      -1.017 -17.944 -14.411  0.00  0.00      APRO H  
ATOM   2554  CA  CYS A 159       0.481 -18.376 -13.032  0.00  0.00      APRO C  
ATOM   2555  HA  CYS A 159       0.318 -18.125 -11.990  0.00  0.00      APRO H  
ATOM   2556  CB  CYS A 159       0.080 -19.847 -13.304  0.00  0.00      APRO C  
ATOM   2557  HB1 CYS A 159      -1.016 -19.929 -13.125  0.00  0.00      APRO H  
ATOM   2558  HB2 CYS A 159       0.234 -20.087 -14.379  0.00  0.00      APRO H  
ATOM   2559  SG  CYS A 159       0.931 -21.057 -12.231  0.00  0.00      APRO S  
ATOM   2560  HG1 CYS A 159       0.309 -22.147 -12.684  0.00  0.00      APRO H  
ATOM   2561  C   CYS A 159       1.964 -18.173 -13.332  0.00  0.00      APRO C  
ATOM   2562  O   CYS A 159       2.804 -18.130 -12.433  0.00  0.00      APRO O  
ATOM   2563  N   VAL A 160       2.327 -17.989 -14.617  0.00  0.00      APRO N  
ATOM   2564  HN  VAL A 160       1.671 -18.027 -15.366  0.00  0.00      APRO H  
ATOM   2565  CA  VAL A 160       3.699 -17.719 -15.030  0.00  0.00      APRO C  
ATOM   2566  HA  VAL A 160       4.304 -18.529 -14.642  0.00  0.00      APRO H  
ATOM   2567  CB  VAL A 160       3.845 -17.726 -16.546  0.00  0.00      APRO C  
ATOM   2568  HB  VAL A 160       3.151 -16.951 -16.955  0.00  0.00      APRO H  
ATOM   2569  CG1 VAL A 160       5.280 -17.382 -16.990  0.00  0.00      APRO C  
ATOM   2570 HG11 VAL A 160       5.364 -17.433 -18.097  0.00  0.00      APRO H  
ATOM   2571 HG12 VAL A 160       5.568 -16.355 -16.684  0.00  0.00      APRO H  
ATOM   2572 HG13 VAL A 160       6.008 -18.101 -16.557  0.00  0.00      APRO H  
ATOM   2573  CG2 VAL A 160       3.526 -19.138 -17.052  0.00  0.00      APRO C  
ATOM   2574 HG21 VAL A 160       3.659 -19.200 -18.153  0.00  0.00      APRO H  
ATOM   2575 HG22 VAL A 160       4.198 -19.884 -16.576  0.00  0.00      APRO H  
ATOM   2576 HG23 VAL A 160       2.477 -19.419 -16.825  0.00  0.00      APRO H  
ATOM   2577  C   VAL A 160       4.246 -16.423 -14.451  0.00  0.00      APRO C  
ATOM   2578  O   VAL A 160       5.381 -16.375 -13.975  0.00  0.00      APRO O  
ATOM   2579  N   SER A 161       3.445 -15.333 -14.426  0.00  0.00      APRO N  
ATOM   2580  HN  SER A 161       2.527 -15.304 -14.822  0.00  0.00      APRO H  
ATOM   2581  CA  SER A 161       3.868 -14.081 -13.803  0.00  0.00      APRO C  
ATOM   2582  HA  SER A 161       4.824 -13.853 -14.256  0.00  0.00      APRO H  
ATOM   2583  CB  SER A 161       2.989 -12.852 -14.175  0.00  0.00      APRO C  
ATOM   2584  HB1 SER A 161       3.580 -11.930 -13.972  0.00  0.00      APRO H  
ATOM   2585  HB2 SER A 161       2.755 -12.858 -15.264  0.00  0.00      APRO H  
ATOM   2586  OG  SER A 161       1.769 -12.732 -13.439  0.00  0.00      APRO O  
ATOM   2587  HG1 SER A 161       1.433 -11.840 -13.591  0.00  0.00      APRO H  
ATOM   2588  C   SER A 161       4.094 -14.192 -12.299  0.00  0.00      APRO C  
ATOM   2589  O   SER A 161       5.060 -13.659 -11.754  0.00  0.00      APRO O  
ATOM   2590  N   ALA A 162       3.242 -14.952 -11.587  0.00  0.00      APRO N  
ATOM   2591  HN  ALA A 162       2.408 -15.319 -11.998  0.00  0.00      APRO H  
ATOM   2592  CA  ALA A 162       3.454 -15.297 -10.196  0.00  0.00      APRO C  
ATOM   2593  HA  ALA A 162       3.554 -14.386  -9.618  0.00  0.00      APRO H  
ATOM   2594  CB  ALA A 162       2.238 -16.089  -9.703  0.00  0.00      APRO C  
ATOM   2595  HB1 ALA A 162       1.317 -15.484  -9.843  0.00  0.00      APRO H  
ATOM   2596  HB2 ALA A 162       2.117 -17.033 -10.277  0.00  0.00      APRO H  
ATOM   2597  HB3 ALA A 162       2.323 -16.340  -8.624  0.00  0.00      APRO H  
ATOM   2598  C   ALA A 162       4.715 -16.115  -9.933  0.00  0.00      APRO C  
ATOM   2599  O   ALA A 162       5.500 -15.805  -9.033  0.00  0.00      APRO O  
ATOM   2600  N   LEU A 163       4.976 -17.147 -10.764  0.00  0.00      APRO N  
ATOM   2601  HN  LEU A 163       4.341 -17.415 -11.485  0.00  0.00      APRO H  
ATOM   2602  CA  LEU A 163       6.181 -17.958 -10.698  0.00  0.00      APRO C  
ATOM   2603  HA  LEU A 163       6.212 -18.369  -9.697  0.00  0.00      APRO H  
ATOM   2604  CB  LEU A 163       6.159 -19.040 -11.811  0.00  0.00      APRO C  
ATOM   2605  HB1 LEU A 163       5.356 -18.756 -12.530  0.00  0.00      APRO H  
ATOM   2606  HB2 LEU A 163       7.113 -18.993 -12.381  0.00  0.00      APRO H  
ATOM   2607  CG  LEU A 163       5.898 -20.483 -11.345  0.00  0.00      APRO C  
ATOM   2608  HG  LEU A 163       4.858 -20.514 -10.940  0.00  0.00      APRO H  
ATOM   2609  CD1 LEU A 163       6.017 -21.405 -12.563  0.00  0.00      APRO C  
ATOM   2610 HD11 LEU A 163       5.883 -22.466 -12.263  0.00  0.00      APRO H  
ATOM   2611 HD12 LEU A 163       5.243 -21.156 -13.320  0.00  0.00      APRO H  
ATOM   2612 HD13 LEU A 163       7.016 -21.302 -13.037  0.00  0.00      APRO H  
ATOM   2613  CD2 LEU A 163       6.853 -20.960 -10.239  0.00  0.00      APRO C  
ATOM   2614 HD21 LEU A 163       6.602 -21.999  -9.934  0.00  0.00      APRO H  
ATOM   2615 HD22 LEU A 163       7.908 -20.955 -10.579  0.00  0.00      APRO H  
ATOM   2616 HD23 LEU A 163       6.770 -20.306  -9.344  0.00  0.00      APRO H  
ATOM   2617  C   LEU A 163       7.445 -17.141 -10.897  0.00  0.00      APRO C  
ATOM   2618  O   LEU A 163       8.427 -17.281 -10.167  0.00  0.00      APRO O  
ATOM   2619  N   ALA A 164       7.433 -16.244 -11.900  0.00  0.00      APRO N  
ATOM   2620  HN  ALA A 164       6.631 -16.158 -12.490  0.00  0.00      APRO H  
ATOM   2621  CA  ALA A 164       8.528 -15.357 -12.210  0.00  0.00      APRO C  
ATOM   2622  HA  ALA A 164       9.423 -15.937 -12.401  0.00  0.00      APRO H  
ATOM   2623  CB  ALA A 164       8.164 -14.566 -13.478  0.00  0.00      APRO C  
ATOM   2624  HB1 ALA A 164       7.966 -15.271 -14.313  0.00  0.00      APRO H  
ATOM   2625  HB2 ALA A 164       7.247 -13.958 -13.320  0.00  0.00      APRO H  
ATOM   2626  HB3 ALA A 164       8.988 -13.888 -13.789  0.00  0.00      APRO H  
ATOM   2627  C   ALA A 164       8.868 -14.405 -11.073  0.00  0.00      APRO C  
ATOM   2628  O   ALA A 164      10.031 -14.266 -10.700  0.00  0.00      APRO O  
ATOM   2629  N   ARG A 165       7.840 -13.789 -10.448  0.00  0.00      APRO N  
ATOM   2630  HN  ARG A 165       6.913 -13.938 -10.784  0.00  0.00      APRO H  
ATOM   2631  CA  ARG A 165       7.984 -12.909  -9.301  0.00  1.00      APRO C  
ATOM   2632  HA  ARG A 165       8.664 -12.110  -9.572  0.00  0.00      APRO H  
ATOM   2633  CB  ARG A 165       6.562 -12.382  -8.941  0.00  0.00      APRO C  
ATOM   2634  HB1 ARG A 165       6.067 -12.125  -9.908  0.00  0.00      APRO H  
ATOM   2635  HB2 ARG A 165       5.960 -13.207  -8.499  0.00  0.00      APRO H  
ATOM   2636  CG  ARG A 165       6.453 -11.132  -8.035  0.00  0.00      APRO C  
ATOM   2637  HG1 ARG A 165       7.015 -10.299  -8.512  0.00  0.00      APRO H  
ATOM   2638  HG2 ARG A 165       5.391 -10.797  -8.006  0.00  0.00      APRO H  
ATOM   2639  CD  ARG A 165       6.884 -11.269  -6.570  0.00  0.00      APRO C  
ATOM   2640  HD1 ARG A 165       7.969 -11.517  -6.525  0.00  0.00      APRO H  
ATOM   2641  HD2 ARG A 165       6.710 -10.325  -6.002  0.00  0.00      APRO H  
ATOM   2642  NE  ARG A 165       6.075 -12.354  -5.919  0.00  0.00      APRO N  
ATOM   2643  HE  ARG A 165       5.199 -12.527  -6.384  0.00  0.00      APRO H  
ATOM   2644  CZ  ARG A 165       6.477 -13.022  -4.833  0.00  0.00      APRO C  
ATOM   2645  NH1 ARG A 165       7.617 -12.733  -4.207  0.00  0.00      APRO N1+
ATOM   2646 HH11 ARG A 165       7.907 -13.258  -3.419  0.00  0.00      APRO H  
ATOM   2647 HH12 ARG A 165       8.212 -12.062  -4.655  0.00  0.00      APRO H  
ATOM   2648  NH2 ARG A 165       5.717 -14.014  -4.369  0.00  0.00      APRO N  
ATOM   2649 HH21 ARG A 165       5.954 -14.461  -3.518  0.00  0.00      APRO H  
ATOM   2650 HH22 ARG A 165       4.825 -14.128  -4.786  0.00  0.00      APRO H  
ATOM   2651  C   ARG A 165       8.609 -13.628  -8.113  0.00  0.00      APRO C  
ATOM   2652  O   ARG A 165       9.605 -13.180  -7.541  0.00  0.00      APRO O  
ATOM   2653  N   ALA A 166       8.074 -14.810  -7.755  0.00  0.00      APRO N  
ATOM   2654  HN  ALA A 166       7.306 -15.198  -8.264  0.00  0.00      APRO H  
ATOM   2655  CA  ALA A 166       8.543 -15.602  -6.641  0.00  0.00      APRO C  
ATOM   2656  HA  ALA A 166       8.513 -15.002  -5.738  0.00  0.00      APRO H  
ATOM   2657  CB  ALA A 166       7.585 -16.793  -6.447  0.00  0.00      APRO C  
ATOM   2658  HB1 ALA A 166       6.551 -16.418  -6.292  0.00  0.00      APRO H  
ATOM   2659  HB2 ALA A 166       7.579 -17.451  -7.343  0.00  0.00      APRO H  
ATOM   2660  HB3 ALA A 166       7.865 -17.403  -5.562  0.00  0.00      APRO H  
ATOM   2661  C   ALA A 166       9.978 -16.086  -6.788  0.00  0.00      APRO C  
ATOM   2662  O   ALA A 166      10.776 -16.027  -5.852  0.00  0.00      APRO O  
ATOM   2663  N   ARG A 167      10.351 -16.569  -7.988  0.00  0.00      APRO N  
ATOM   2664  HN  ARG A 167       9.674 -16.665  -8.713  0.00  0.00      APRO H  
ATOM   2665  CA  ARG A 167      11.708 -16.970  -8.307  0.00  0.00      APRO C  
ATOM   2666  HA  ARG A 167      12.031 -17.666  -7.542  0.00  0.00      APRO H  
ATOM   2667  CB  ARG A 167      11.720 -17.644  -9.693  0.00  0.00      APRO C  
ATOM   2668  HB1 ARG A 167      11.094 -17.004 -10.360  0.00  0.00      APRO H  
ATOM   2669  HB2 ARG A 167      12.749 -17.611 -10.114  0.00  0.00      APRO H  
ATOM   2670  CG  ARG A 167      11.145 -19.073  -9.657  0.00  0.00      APRO C  
ATOM   2671  HG1 ARG A 167      11.820 -19.711  -9.045  0.00  0.00      APRO H  
ATOM   2672  HG2 ARG A 167      10.172 -19.058  -9.113  0.00  0.00      APRO H  
ATOM   2673  CD  ARG A 167      10.916 -19.627 -11.060  0.00  0.00      APRO C  
ATOM   2674  HD1 ARG A 167      10.121 -19.034 -11.567  0.00  0.00      APRO H  
ATOM   2675  HD2 ARG A 167      11.845 -19.579 -11.675  0.00  0.00      APRO H  
ATOM   2676  NE  ARG A 167      10.508 -21.061 -10.930  0.00  0.00      APRO N  
ATOM   2677  HE  ARG A 167      10.403 -21.357  -9.974  0.00  0.00      APRO H  
ATOM   2678  CZ  ARG A 167      10.306 -21.861 -11.985  0.00  0.00      APRO C  
ATOM   2679  NH1 ARG A 167      10.603 -21.470 -13.219  0.00  0.00      APRO N1+
ATOM   2680 HH11 ARG A 167      10.425 -22.062 -13.992  0.00  0.00      APRO H  
ATOM   2681 HH12 ARG A 167      10.880 -20.513 -13.327  0.00  0.00      APRO H  
ATOM   2682  NH2 ARG A 167       9.796 -23.078 -11.797  0.00  0.00      APRO N  
ATOM   2683 HH21 ARG A 167       9.725 -23.706 -12.559  0.00  0.00      APRO H  
ATOM   2684 HH22 ARG A 167       9.700 -23.384 -10.859  0.00  0.00      APRO H  
ATOM   2685  C   ARG A 167      12.691 -15.813  -8.284  0.00  0.00      APRO C  
ATOM   2686  O   ARG A 167      13.793 -15.925  -7.754  0.00  0.00      APRO O  
ATOM   2687  N   ALA A 168      12.306 -14.656  -8.845  0.00  0.00      APRO N  
ATOM   2688  HN  ALA A 168      11.407 -14.566  -9.273  0.00  0.00      APRO H  
ATOM   2689  CA  ALA A 168      13.130 -13.472  -8.880  0.00  0.00      APRO C  
ATOM   2690  HA  ALA A 168      14.088 -13.735  -9.314  0.00  0.00      APRO H  
ATOM   2691  CB  ALA A 168      12.476 -12.449  -9.801  0.00  0.00      APRO C  
ATOM   2692  HB1 ALA A 168      12.304 -12.903 -10.800  0.00  0.00      APRO H  
ATOM   2693  HB2 ALA A 168      11.492 -12.123  -9.400  0.00  0.00      APRO H  
ATOM   2694  HB3 ALA A 168      13.118 -11.552  -9.937  0.00  0.00      APRO H  
ATOM   2695  C   ALA A 168      13.428 -12.839  -7.538  0.00  0.00      APRO C  
ATOM   2696  O   ALA A 168      14.567 -12.457  -7.274  0.00  0.00      APRO O  
ATOM   2697  N   ASP A 169      12.431 -12.744  -6.631  0.00  0.00      APRO N  
ATOM   2698  HN  ASP A 169      11.478 -12.974  -6.809  0.00  0.00      APRO H  
ATOM   2699  CA  ASP A 169      12.659 -12.284  -5.270  0.00  0.00      APRO C  
ATOM   2700  HA  ASP A 169      13.135 -11.313  -5.344  0.00  0.00      APRO H  
ATOM   2701  CB  ASP A 169      11.320 -12.122  -4.491  0.00  0.00      APRO C  
ATOM   2702  HB1 ASP A 169      10.615 -12.918  -4.807  0.00  0.00      APRO H  
ATOM   2703  HB2 ASP A 169      11.489 -12.218  -3.400  0.00  0.00      APRO H  
ATOM   2704  CG  ASP A 169      10.648 -10.784  -4.761  0.00  0.00      APRO C  
ATOM   2705  OD1 ASP A 169       9.385 -10.729  -4.764  0.00  0.00      APRO O  
ATOM   2706  OD2 ASP A 169      11.345  -9.752  -4.919  0.00  0.00      APRO O1-
ATOM   2707  C   ASP A 169      13.634 -13.199  -4.517  0.00  0.00      APRO C  
ATOM   2708  O   ASP A 169      14.511 -12.724  -3.794  0.00  0.00      APRO O  
ATOM   2709  N   TRP A 170      13.551 -14.536  -4.717  0.00  0.00      APRO N  
ATOM   2710  HN  TRP A 170      12.796 -14.950  -5.220  0.00  0.00      APRO H  
ATOM   2711  CA  TRP A 170      14.549 -15.476  -4.218  0.00  0.00      APRO C  
ATOM   2712  HA  TRP A 170      14.645 -15.291  -3.155  0.00  0.00      APRO H  
ATOM   2713  CB  TRP A 170      14.070 -16.938  -4.477  0.00  0.00      APRO C  
ATOM   2714  HB1 TRP A 170      13.019 -17.021  -4.120  0.00  0.00      APRO H  
ATOM   2715  HB2 TRP A 170      14.056 -17.143  -5.570  0.00  0.00      APRO H  
ATOM   2716  CG  TRP A 170      14.823 -18.081  -3.786  0.00  0.00      APRO C  
ATOM   2717  CD1 TRP A 170      14.453 -18.773  -2.663  0.00  0.00      APRO C  
ATOM   2718  HD1 TRP A 170      13.571 -18.551  -2.078  0.00  0.00      APRO H  
ATOM   2719  NE1 TRP A 170      15.336 -19.804  -2.419  0.00  0.00      APRO N  
ATOM   2720  HE1 TRP A 170      15.269 -20.471  -1.709  0.00  0.00      APRO H  
ATOM   2721  CE2 TRP A 170      16.317 -19.780  -3.377  0.00  0.00      APRO C  
ATOM   2722  CD2 TRP A 170      16.029 -18.719  -4.265  0.00  0.00      APRO C  
ATOM   2723  CE3 TRP A 170      16.851 -18.474  -5.363  0.00  0.00      APRO C  
ATOM   2724  HE3 TRP A 170      16.640 -17.681  -6.068  0.00  0.00      APRO H  
ATOM   2725  CZ3 TRP A 170      17.984 -19.281  -5.542  0.00  0.00      APRO C  
ATOM   2726  HZ3 TRP A 170      18.648 -19.088  -6.373  0.00  0.00      APRO H  
ATOM   2727  CZ2 TRP A 170      17.426 -20.594  -3.568  0.00  0.00      APRO C  
ATOM   2728  HZ2 TRP A 170      17.644 -21.414  -2.902  0.00  0.00      APRO H  
ATOM   2729  CH2 TRP A 170      18.268 -20.331  -4.657  0.00  0.00      APRO C  
ATOM   2730  HH2 TRP A 170      19.146 -20.941  -4.817  0.00  0.00      APRO H  
ATOM   2731  C   TRP A 170      15.935 -15.263  -4.834  0.00  0.00      APRO C  
ATOM   2732  O   TRP A 170      16.931 -15.154  -4.122  0.00  0.00      APRO O  
ATOM   2733  N   LEU A 171      16.038 -15.132  -6.180  0.00  0.00      APRO N  
ATOM   2734  HN  LEU A 171      15.242 -15.150  -6.781  0.00  0.00      APRO H  
ATOM   2735  CA  LEU A 171      17.310 -14.953  -6.874  0.00  0.00      APRO C  
ATOM   2736  HA  LEU A 171      17.927 -15.797  -6.593  0.00  0.00      APRO H  
ATOM   2737  CB  LEU A 171      17.111 -14.827  -8.410  0.00  0.00      APRO C  
ATOM   2738  HB1 LEU A 171      16.238 -14.155  -8.575  0.00  0.00      APRO H  
ATOM   2739  HB2 LEU A 171      17.990 -14.303  -8.847  0.00  0.00      APRO H  
ATOM   2740  CG  LEU A 171      16.855 -16.140  -9.170  0.00  0.00      APRO C  
ATOM   2741  HG  LEU A 171      15.980 -16.631  -8.680  0.00  0.00      APRO H  
ATOM   2742  CD1 LEU A 171      16.535 -15.847 -10.643  0.00  0.00      APRO C  
ATOM   2743 HD11 LEU A 171      16.396 -16.794 -11.208  0.00  0.00      APRO H  
ATOM   2744 HD12 LEU A 171      15.602 -15.249 -10.729  0.00  0.00      APRO H  
ATOM   2745 HD13 LEU A 171      17.362 -15.278 -11.119  0.00  0.00      APRO H  
ATOM   2746  CD2 LEU A 171      18.051 -17.097  -9.076  0.00  0.00      APRO C  
ATOM   2747 HD21 LEU A 171      17.832 -18.043  -9.617  0.00  0.00      APRO H  
ATOM   2748 HD22 LEU A 171      18.964 -16.657  -9.524  0.00  0.00      APRO H  
ATOM   2749 HD23 LEU A 171      18.268 -17.346  -8.015  0.00  0.00      APRO H  
ATOM   2750  C   LEU A 171      18.032 -13.697  -6.443  0.00  0.00      APRO C  
ATOM   2751  O   LEU A 171      19.229 -13.708  -6.158  0.00  0.00      APRO O  
ATOM   2752  N   TYR A 172      17.300 -12.578  -6.372  0.00  0.00      APRO N  
ATOM   2753  HN  TYR A 172      16.333 -12.556  -6.620  0.00  0.00      APRO H  
ATOM   2754  CA  TYR A 172      17.835 -11.314  -5.935  0.00  0.00      APRO C  
ATOM   2755  HA  TYR A 172      18.770 -11.187  -6.467  0.00  0.00      APRO H  
ATOM   2756  CB  TYR A 172      16.808 -10.216  -6.327  0.00  0.00      APRO C  
ATOM   2757  HB1 TYR A 172      16.623 -10.264  -7.422  0.00  0.00      APRO H  
ATOM   2758  HB2 TYR A 172      15.834 -10.391  -5.821  0.00  0.00      APRO H  
ATOM   2759  CG  TYR A 172      17.310  -8.838  -6.016  0.00  0.00      APRO C  
ATOM   2760  CD1 TYR A 172      18.317  -8.254  -6.798  0.00  0.00      APRO C  
ATOM   2761  HD1 TYR A 172      18.712  -8.787  -7.652  0.00  0.00      APRO H  
ATOM   2762  CE1 TYR A 172      18.826  -6.994  -6.462  0.00  0.00      APRO C  
ATOM   2763  HE1 TYR A 172      19.607  -6.541  -7.055  0.00  0.00      APRO H  
ATOM   2764  CZ  TYR A 172      18.332  -6.312  -5.348  0.00  0.00      APRO C  
ATOM   2765  OH  TYR A 172      18.855  -5.055  -5.004  0.00  0.00      APRO O  
ATOM   2766  HH  TYR A 172      18.343  -4.723  -4.264  0.00  0.00      APRO H  
ATOM   2767  CD2 TYR A 172      16.807  -8.138  -4.907  0.00  0.00      APRO C  
ATOM   2768  HD2 TYR A 172      16.048  -8.589  -4.282  0.00  0.00      APRO H  
ATOM   2769  CE2 TYR A 172      17.318  -6.876  -4.572  0.00  0.00      APRO C  
ATOM   2770  HE2 TYR A 172      16.939  -6.358  -3.704  0.00  0.00      APRO H  
ATOM   2771  C   TYR A 172      18.161 -11.299  -4.442  0.00  0.00      APRO C  
ATOM   2772  O   TYR A 172      19.260 -10.928  -4.036  0.00  0.00      APRO O  
ATOM   2773  N   GLY A 173      17.224 -11.745  -3.580  0.00  0.00      APRO N  
ATOM   2774  HN  GLY A 173      16.393 -12.208  -3.887  0.00  0.00      APRO H  
ATOM   2775  CA  GLY A 173      17.358 -11.583  -2.138  0.00  0.00      APRO C  
ATOM   2776  HA1 GLY A 173      16.375 -11.778  -1.731  0.00  0.00      APRO H  
ATOM   2777  HA2 GLY A 173      17.709 -10.571  -1.986  0.00  0.00      APRO H  
ATOM   2778  C   GLY A 173      18.328 -12.514  -1.474  0.00  0.00      APRO C  
ATOM   2779  O   GLY A 173      19.052 -12.116  -0.563  0.00  0.00      APRO O  
ATOM   2780  N   ILE A 174      18.383 -13.790  -1.901  0.00  0.00      APRO N  
ATOM   2781  HN  ILE A 174      17.797 -14.156  -2.621  0.00  0.00      APRO H  
ATOM   2782  CA  ILE A 174      19.316 -14.760  -1.340  0.00  0.00      APRO C  
ATOM   2783  HA  ILE A 174      19.246 -14.657  -0.265  0.00  0.00      APRO H  
ATOM   2784  CB  ILE A 174      18.955 -16.187  -1.758  0.00  0.00      APRO C  
ATOM   2785  HB  ILE A 174      18.911 -16.149  -2.876  0.00  0.00      APRO H  
ATOM   2786  CG2 ILE A 174      20.005 -17.207  -1.258  0.00  0.00      APRO C  
ATOM   2787 HG21 ILE A 174      19.817 -18.209  -1.697  0.00  0.00      APRO H  
ATOM   2788 HG22 ILE A 174      21.030 -16.898  -1.553  0.00  0.00      APRO H  
ATOM   2789 HG23 ILE A 174      19.972 -17.302  -0.152  0.00  0.00      APRO H  
ATOM   2790  CG1 ILE A 174      17.533 -16.586  -1.280  0.00  0.00      APRO C  
ATOM   2791 HG11 ILE A 174      17.465 -16.485  -0.174  0.00  0.00      APRO H  
ATOM   2792 HG12 ILE A 174      16.793 -15.879  -1.721  0.00  0.00      APRO H  
ATOM   2793  CD  ILE A 174      17.116 -18.013  -1.673  0.00  0.00      APRO C  
ATOM   2794  HD1 ILE A 174      16.071 -18.212  -1.352  0.00  0.00      APRO H  
ATOM   2795  HD2 ILE A 174      17.173 -18.149  -2.774  0.00  0.00      APRO H  
ATOM   2796  HD3 ILE A 174      17.773 -18.767  -1.190  0.00  0.00      APRO H  
ATOM   2797  C   ILE A 174      20.753 -14.442  -1.720  0.00  0.00      APRO C  
ATOM   2798  O   ILE A 174      21.647 -14.401  -0.875  0.00  0.00      APRO O  
ATOM   2799  N   ASN A 175      21.014 -14.159  -3.011  0.00  0.00      APRO N  
ATOM   2800  HN  ASN A 175      20.310 -14.131  -3.720  0.00  0.00      APRO H  
ATOM   2801  CA  ASN A 175      22.356 -13.868  -3.483  0.00  0.00      APRO C  
ATOM   2802  HA  ASN A 175      22.967 -14.669  -3.080  0.00  0.00      APRO H  
ATOM   2803  CB  ASN A 175      22.407 -13.914  -5.027  0.00  0.00      APRO C  
ATOM   2804  HB1 ASN A 175      21.553 -13.316  -5.414  0.00  0.00      APRO H  
ATOM   2805  HB2 ASN A 175      23.339 -13.440  -5.396  0.00  0.00      APRO H  
ATOM   2806  CG  ASN A 175      22.274 -15.363  -5.483  0.00  0.00      APRO C  
ATOM   2807  OD1 ASN A 175      23.157 -16.177  -5.209  0.00  0.00      APRO O  
ATOM   2808  ND2 ASN A 175      21.185 -15.703  -6.200  0.00  0.00      APRO N  
ATOM   2809 HD21 ASN A 175      21.102 -16.655  -6.483  0.00  0.00      APRO H  
ATOM   2810 HD22 ASN A 175      20.488 -15.022  -6.401  0.00  0.00      APRO H  
ATOM   2811  C   ASN A 175      22.924 -12.548  -2.966  0.00  0.00      APRO C  
ATOM   2812  O   ASN A 175      24.065 -12.497  -2.509  0.00  0.00      APRO O  
ATOM   2813  N   MET A 176      22.138 -11.449  -2.978  0.00  0.00      APRO N  
ATOM   2814  HN  MET A 176      21.215 -11.437  -3.357  0.00  0.00      APRO H  
ATOM   2815  CA  MET A 176      22.580 -10.175  -2.432  0.00  0.00      APRO C  
ATOM   2816  HA  MET A 176      23.546  -9.977  -2.880  0.00  0.00      APRO H  
ATOM   2817  CB  MET A 176      21.640  -9.028  -2.867  0.00  0.00      APRO C  
ATOM   2818  HB1 MET A 176      20.610  -9.315  -2.549  0.00  0.00      APRO H  
ATOM   2819  HB2 MET A 176      21.895  -8.106  -2.299  0.00  0.00      APRO H  
ATOM   2820  CG  MET A 176      21.641  -8.757  -4.386  0.00  0.00      APRO C  
ATOM   2821  HG1 MET A 176      21.526  -9.708  -4.948  0.00  0.00      APRO H  
ATOM   2822  HG2 MET A 176      20.780  -8.104  -4.650  0.00  0.00      APRO H  
ATOM   2823  SD  MET A 176      23.148  -7.958  -5.023  0.00  0.00      APRO S  
ATOM   2824  CE  MET A 176      22.686  -6.258  -4.575  0.00  0.00      APRO C  
ATOM   2825  HE1 MET A 176      23.475  -5.539  -4.881  0.00  0.00      APRO H  
ATOM   2826  HE2 MET A 176      21.739  -5.958  -5.073  0.00  0.00      APRO H  
ATOM   2827  HE3 MET A 176      22.542  -6.159  -3.478  0.00  0.00      APRO H  
ATOM   2828  C   MET A 176      22.770 -10.194  -0.912  0.00  0.00      APRO C  
ATOM   2829  O   MET A 176      23.752  -9.661  -0.396  0.00  0.00      APRO O  
ATOM   2830  N   THR A 177      21.876 -10.864  -0.145  0.00  0.00      APRO N  
ATOM   2831  HN  THR A 177      21.040 -11.263  -0.521  0.00  0.00      APRO H  
ATOM   2832  CA  THR A 177      22.046 -11.069   1.304  0.00  0.00      APRO C  
ATOM   2833  HA  THR A 177      22.158 -10.075   1.717  0.00  0.00      APRO H  
ATOM   2834  CB  THR A 177      20.890 -11.826   1.958  0.00  0.00      APRO C  
ATOM   2835  HB  THR A 177      20.722 -12.737   1.332  0.00  0.00      APRO H  
ATOM   2836  OG1 THR A 177      19.705 -11.035   1.908  0.00  0.00      APRO O  
ATOM   2837  HG1 THR A 177      19.026 -11.562   2.343  0.00  0.00      APRO H  
ATOM   2838  CG2 THR A 177      21.159 -12.138   3.444  0.00  0.00      APRO C  
ATOM   2839 HG21 THR A 177      20.359 -12.784   3.863  0.00  0.00      APRO H  
ATOM   2840 HG22 THR A 177      22.126 -12.674   3.559  0.00  0.00      APRO H  
ATOM   2841 HG23 THR A 177      21.205 -11.206   4.047  0.00  0.00      APRO H  
ATOM   2842  C   THR A 177      23.310 -11.826   1.655  0.00  0.00      APRO C  
ATOM   2843  O   THR A 177      24.023 -11.478   2.600  0.00  0.00      APRO O  
ATOM   2844  N   ARG A 178      23.651 -12.890   0.897  0.00  0.00      APRO N  
ATOM   2845  HN  ARG A 178      23.061 -13.243   0.174  0.00  0.00      APRO H  
ATOM   2846  CA  ARG A 178      24.911 -13.579   1.104  0.00  0.00      APRO C  
ATOM   2847  HA  ARG A 178      24.957 -13.859   2.150  0.00  0.00      APRO H  
ATOM   2848  CB  ARG A 178      25.026 -14.846   0.227  0.00  0.00      APRO C  
ATOM   2849  HB1 ARG A 178      24.721 -14.545  -0.804  0.00  0.00      APRO H  
ATOM   2850  HB2 ARG A 178      26.093 -15.152   0.153  0.00  0.00      APRO H  
ATOM   2851  CG  ARG A 178      24.132 -16.006   0.696  0.00  0.00      APRO C  
ATOM   2852  HG1 ARG A 178      24.234 -16.108   1.799  0.00  0.00      APRO H  
ATOM   2853  HG2 ARG A 178      23.066 -15.736   0.518  0.00  0.00      APRO H  
ATOM   2854  CD  ARG A 178      24.449 -17.297  -0.056  0.00  0.00      APRO C  
ATOM   2855  HD1 ARG A 178      24.147 -17.188  -1.123  0.00  0.00      APRO H  
ATOM   2856  HD2 ARG A 178      25.537 -17.537  -0.016  0.00  0.00      APRO H  
ATOM   2857  NE  ARG A 178      23.690 -18.395   0.609  0.00  0.00      APRO N  
ATOM   2858  HE  ARG A 178      22.859 -18.074   1.078  0.00  0.00      APRO H  
ATOM   2859  CZ  ARG A 178      24.069 -19.677   0.588  0.00  0.00      APRO C  
ATOM   2860  NH1 ARG A 178      25.142 -20.093  -0.076  0.00  0.00      APRO N1+
ATOM   2861 HH11 ARG A 178      25.383 -21.053  -0.094  0.00  0.00      APRO H  
ATOM   2862 HH12 ARG A 178      25.597 -19.413  -0.655  0.00  0.00      APRO H  
ATOM   2863  NH2 ARG A 178      23.358 -20.581   1.255  0.00  0.00      APRO N  
ATOM   2864 HH21 ARG A 178      23.680 -21.515   1.316  0.00  0.00      APRO H  
ATOM   2865 HH22 ARG A 178      22.637 -20.239   1.844  0.00  0.00      APRO H  
ATOM   2866  C   ARG A 178      26.126 -12.712   0.833  0.00  0.00      APRO C  
ATOM   2867  O   ARG A 178      27.024 -12.637   1.668  0.00  0.00      APRO O  
ATOM   2868  N   ALA A 179      26.162 -11.999  -0.313  0.00  0.00      APRO N  
ATOM   2869  HN  ALA A 179      25.395 -11.983  -0.954  0.00  0.00      APRO H  
ATOM   2870  CA  ALA A 179      27.311 -11.206  -0.699  0.00  0.00      APRO C  
ATOM   2871  HA  ALA A 179      28.193 -11.836  -0.735  0.00  0.00      APRO H  
ATOM   2872  CB  ALA A 179      27.056 -10.610  -2.099  0.00  0.00      APRO C  
ATOM   2873  HB1 ALA A 179      26.877 -11.430  -2.826  0.00  0.00      APRO H  
ATOM   2874  HB2 ALA A 179      26.158  -9.954  -2.096  0.00  0.00      APRO H  
ATOM   2875  HB3 ALA A 179      27.926 -10.018  -2.457  0.00  0.00      APRO H  
ATOM   2876  C   ALA A 179      27.623 -10.087   0.282  0.00  0.00      APRO C  
ATOM   2877  O   ALA A 179      28.745  -9.951   0.768  0.00  0.00      APRO O  
ATOM   2878  N   TYR A 180      26.600  -9.301   0.656  0.00  0.00      APRO N  
ATOM   2879  HN  TYR A 180      25.668  -9.426   0.319  0.00  0.00      APRO H  
ATOM   2880  CA  TYR A 180      26.762  -8.202   1.583  0.00  0.00      APRO C  
ATOM   2881  HA  TYR A 180      27.645  -7.670   1.250  0.00  0.00      APRO H  
ATOM   2882  CB  TYR A 180      25.624  -7.162   1.426  0.00  0.00      APRO C  
ATOM   2883  HB1 TYR A 180      24.652  -7.696   1.339  0.00  0.00      APRO H  
ATOM   2884  HB2 TYR A 180      25.561  -6.510   2.324  0.00  0.00      APRO H  
ATOM   2885  CG  TYR A 180      25.878  -6.370   0.158  0.00  0.00      APRO C  
ATOM   2886  CD1 TYR A 180      25.455  -6.829  -1.104  0.00  0.00      APRO C  
ATOM   2887  HD1 TYR A 180      24.880  -7.742  -1.179  0.00  0.00      APRO H  
ATOM   2888  CE1 TYR A 180      25.787  -6.130  -2.274  0.00  0.00      APRO C  
ATOM   2889  HE1 TYR A 180      25.471  -6.494  -3.240  0.00  0.00      APRO H  
ATOM   2890  CZ  TYR A 180      26.541  -4.954  -2.195  0.00  0.00      APRO C  
ATOM   2891  OH  TYR A 180      26.875  -4.231  -3.355  0.00  0.00      APRO O  
ATOM   2892  HH  TYR A 180      27.326  -3.431  -3.076  0.00  0.00      APRO H  
ATOM   2893  CD2 TYR A 180      26.619  -5.177   0.218  0.00  0.00      APRO C  
ATOM   2894  HD2 TYR A 180      26.978  -4.811   1.170  0.00  0.00      APRO H  
ATOM   2895  CE2 TYR A 180      26.948  -4.471  -0.948  0.00  0.00      APRO C  
ATOM   2896  HE2 TYR A 180      27.534  -3.566  -0.880  0.00  0.00      APRO H  
ATOM   2897  C   TYR A 180      27.021  -8.650   3.019  0.00  0.00      APRO C  
ATOM   2898  O   TYR A 180      27.849  -8.056   3.707  0.00  0.00      APRO O  
ATOM   2899  N   THR A 181      26.400  -9.755   3.507  0.00  0.00      APRO N  
ATOM   2900  HN  THR A 181      25.665 -10.234   3.028  0.00  0.00      APRO H  
ATOM   2901  CA  THR A 181      26.764 -10.349   4.804  0.00  0.00      APRO C  
ATOM   2902  HA  THR A 181      26.646  -9.555   5.529  0.00  0.00      APRO H  
ATOM   2903  CB  THR A 181      25.920 -11.565   5.191  0.00  0.00      APRO C  
ATOM   2904  HB  THR A 181      25.900 -12.228   4.292  0.00  0.00      APRO H  
ATOM   2905  OG1 THR A 181      24.575 -11.189   5.471  0.00  0.00      APRO O  
ATOM   2906  HG1 THR A 181      24.125 -12.006   5.714  0.00  0.00      APRO H  
ATOM   2907  CG2 THR A 181      26.416 -12.258   6.470  0.00  0.00      APRO C  
ATOM   2908 HG21 THR A 181      25.852 -13.197   6.655  0.00  0.00      APRO H  
ATOM   2909 HG22 THR A 181      27.492 -12.518   6.377  0.00  0.00      APRO H  
ATOM   2910 HG23 THR A 181      26.293 -11.598   7.356  0.00  0.00      APRO H  
ATOM   2911  C   THR A 181      28.224 -10.765   4.852  0.00  0.00      APRO C  
ATOM   2912  O   THR A 181      28.931 -10.440   5.803  0.00  0.00      APRO O  
ATOM   2913  N   ILE A 182      28.753 -11.439   3.809  0.00  0.00      APRO N  
ATOM   2914  HN  ILE A 182      28.215 -11.718   3.016  0.00  0.00      APRO H  
ATOM   2915  CA  ILE A 182      30.161 -11.823   3.743  0.00  0.00      APRO C  
ATOM   2916  HA  ILE A 182      30.352 -12.385   4.648  0.00  0.00      APRO H  
ATOM   2917  CB  ILE A 182      30.435 -12.734   2.552  0.00  0.00      APRO C  
ATOM   2918  HB  ILE A 182      29.960 -12.210   1.684  0.00  0.00      APRO H  
ATOM   2919  CG2 ILE A 182      31.951 -12.992   2.395  0.00  0.00      APRO C  
ATOM   2920 HG21 ILE A 182      32.160 -13.523   1.443  0.00  0.00      APRO H  
ATOM   2921 HG22 ILE A 182      32.516 -12.036   2.379  0.00  0.00      APRO H  
ATOM   2922 HG23 ILE A 182      32.337 -13.613   3.231  0.00  0.00      APRO H  
ATOM   2923  CG1 ILE A 182      29.690 -14.077   2.734  0.00  0.00      APRO C  
ATOM   2924 HG11 ILE A 182      30.008 -14.558   3.686  0.00  0.00      APRO H  
ATOM   2925 HG12 ILE A 182      28.597 -13.875   2.817  0.00  0.00      APRO H  
ATOM   2926  CD  ILE A 182      29.901 -15.073   1.581  0.00  0.00      APRO C  
ATOM   2927  HD1 ILE A 182      29.294 -15.990   1.747  0.00  0.00      APRO H  
ATOM   2928  HD2 ILE A 182      29.593 -14.623   0.613  0.00  0.00      APRO H  
ATOM   2929  HD3 ILE A 182      30.967 -15.376   1.506  0.00  0.00      APRO H  
ATOM   2930  C   ILE A 182      31.107 -10.624   3.760  0.00  0.00      APRO C  
ATOM   2931  O   ILE A 182      32.096 -10.615   4.492  0.00  0.00      APRO O  
ATOM   2932  N   LEU A 183      30.796  -9.540   3.015  0.00  0.00      APRO N  
ATOM   2933  HN  LEU A 183      30.031  -9.524   2.374  0.00  0.00      APRO H  
ATOM   2934  CA  LEU A 183      31.550  -8.294   3.080  0.00  0.00      APRO C  
ATOM   2935  HA  LEU A 183      32.568  -8.554   2.821  0.00  0.00      APRO H  
ATOM   2936  CB  LEU A 183      30.971  -7.216   2.133  0.00  0.00      APRO C  
ATOM   2937  HB1 LEU A 183      29.888  -7.114   2.374  0.00  0.00      APRO H  
ATOM   2938  HB2 LEU A 183      31.434  -6.234   2.376  0.00  0.00      APRO H  
ATOM   2939  CG  LEU A 183      31.097  -7.486   0.624  0.00  0.00      APRO C  
ATOM   2940  HG  LEU A 183      30.628  -8.479   0.420  0.00  0.00      APRO H  
ATOM   2941  CD1 LEU A 183      30.349  -6.385  -0.141  0.00  0.00      APRO C  
ATOM   2942 HD11 LEU A 183      30.462  -6.526  -1.237  0.00  0.00      APRO H  
ATOM   2943 HD12 LEU A 183      29.265  -6.406   0.103  0.00  0.00      APRO H  
ATOM   2944 HD13 LEU A 183      30.749  -5.383   0.123  0.00  0.00      APRO H  
ATOM   2945  CD2 LEU A 183      32.559  -7.546   0.156  0.00  0.00      APRO C  
ATOM   2946 HD21 LEU A 183      32.607  -7.761  -0.934  0.00  0.00      APRO H  
ATOM   2947 HD22 LEU A 183      33.086  -6.587   0.333  0.00  0.00      APRO H  
ATOM   2948 HD23 LEU A 183      33.107  -8.350   0.693  0.00  0.00      APRO H  
ATOM   2949  C   LEU A 183      31.574  -7.672   4.472  0.00  0.00      APRO C  
ATOM   2950  O   LEU A 183      32.619  -7.224   4.944  0.00  0.00      APRO O  
ATOM   2951  N   GLY A 184      30.425  -7.667   5.182  0.00  0.00      APRO N  
ATOM   2952  HN  GLY A 184      29.565  -8.006   4.803  0.00  0.00      APRO H  
ATOM   2953  CA  GLY A 184      30.358  -7.168   6.550  0.00  0.00      APRO C  
ATOM   2954  HA1 GLY A 184      29.314  -7.182   6.830  0.00  0.00      APRO H  
ATOM   2955  HA2 GLY A 184      30.803  -6.182   6.543  0.00  0.00      APRO H  
ATOM   2956  C   GLY A 184      31.115  -8.011   7.537  0.00  0.00      APRO C  
ATOM   2957  O   GLY A 184      31.807  -7.489   8.406  0.00  0.00      APRO O  
ATOM   2958  N   ARG A 185      31.050  -9.348   7.410  0.00  0.00      APRO N  
ATOM   2959  HN  ARG A 185      30.475  -9.745   6.698  0.00  0.00      APRO H  
ATOM   2960  CA  ARG A 185      31.777 -10.281   8.258  0.00  0.00      APRO C  
ATOM   2961  HA  ARG A 185      31.509 -10.070   9.287  0.00  0.00      APRO H  
ATOM   2962  CB  ARG A 185      31.392 -11.742   7.911  0.00  0.00      APRO C  
ATOM   2963  HB1 ARG A 185      31.519 -11.848   6.807  0.00  0.00      APRO H  
ATOM   2964  HB2 ARG A 185      32.126 -12.440   8.371  0.00  0.00      APRO H  
ATOM   2965  CG  ARG A 185      29.938 -12.089   8.296  0.00  0.00      APRO C  
ATOM   2966  HG1 ARG A 185      29.282 -11.242   7.999  0.00  0.00      APRO H  
ATOM   2967  HG2 ARG A 185      29.599 -12.958   7.686  0.00  0.00      APRO H  
ATOM   2968  CD  ARG A 185      29.737 -12.460   9.767  0.00  0.00      APRO C  
ATOM   2969  HD1 ARG A 185      30.133 -13.486   9.948  0.00  0.00      APRO H  
ATOM   2970  HD2 ARG A 185      30.265 -11.749  10.444  0.00  0.00      APRO H  
ATOM   2971  NE  ARG A 185      28.264 -12.389  10.041  0.00  0.00      APRO N  
ATOM   2972  HE  ARG A 185      27.971 -11.495  10.397  0.00  0.00      APRO H  
ATOM   2973  CZ  ARG A 185      27.385 -13.381   9.850  0.00  0.00      APRO C  
ATOM   2974  NH1 ARG A 185      27.747 -14.564   9.370  0.00  0.00      APRO N1+
ATOM   2975 HH11 ARG A 185      27.073 -15.273   9.214  0.00  0.00      APRO H  
ATOM   2976 HH12 ARG A 185      28.695 -14.644   9.053  0.00  0.00      APRO H  
ATOM   2977  NH2 ARG A 185      26.104 -13.169  10.127  0.00  0.00      APRO N  
ATOM   2978 HH21 ARG A 185      25.457 -13.917  10.074  0.00  0.00      APRO H  
ATOM   2979 HH22 ARG A 185      25.878 -12.316  10.580  0.00  0.00      APRO H  
ATOM   2980  C   ARG A 185      33.284 -10.109   8.157  0.00  0.00      APRO C  
ATOM   2981  O   ARG A 185      33.985 -10.108   9.165  0.00  0.00      APRO O  
ATOM   2982  N   ASN A 186      33.801  -9.864   6.936  0.00  0.00      APRO N  
ATOM   2983  HN  ASN A 186      33.231  -9.855   6.116  0.00  0.00      APRO H  
ATOM   2984  CA  ASN A 186      35.212  -9.594   6.694  0.00  0.00      APRO C  
ATOM   2985  HA  ASN A 186      35.740 -10.382   7.220  0.00  0.00      APRO H  
ATOM   2986  CB  ASN A 186      35.504  -9.596   5.172  0.00  0.00      APRO C  
ATOM   2987  HB1 ASN A 186      34.711  -8.998   4.673  0.00  0.00      APRO H  
ATOM   2988  HB2 ASN A 186      36.474  -9.101   4.965  0.00  0.00      APRO H  
ATOM   2989  CG  ASN A 186      35.474 -11.021   4.633  0.00  0.00      APRO C  
ATOM   2990  OD1 ASN A 186      35.982 -11.964   5.238  0.00  0.00      APRO O  
ATOM   2991  ND2 ASN A 186      34.895 -11.196   3.425  0.00  0.00      APRO N  
ATOM   2992 HD21 ASN A 186      34.858 -12.124   3.065  0.00  0.00      APRO H  
ATOM   2993 HD22 ASN A 186      34.500 -10.419   2.944  0.00  0.00      APRO H  
ATOM   2994  C   ASN A 186      35.685  -8.254   7.270  0.00  0.00      APRO C  
ATOM   2995  O   ASN A 186      36.881  -7.984   7.357  0.00  0.00      APRO O  
ATOM   2996  N   ALA A 187      34.751  -7.379   7.687  0.00  0.00      APRO N  
ATOM   2997  HN  ALA A 187      33.779  -7.580   7.571  0.00  0.00      APRO H  
ATOM   2998  CA  ALA A 187      35.052  -6.115   8.317  0.00  0.00      APRO C  
ATOM   2999  HA  ALA A 187      36.115  -5.916   8.243  0.00  0.00      APRO H  
ATOM   3000  CB  ALA A 187      34.230  -5.036   7.609  0.00  0.00      APRO C  
ATOM   3001  HB1 ALA A 187      34.501  -5.008   6.532  0.00  0.00      APRO H  
ATOM   3002  HB2 ALA A 187      33.142  -5.251   7.682  0.00  0.00      APRO H  
ATOM   3003  HB3 ALA A 187      34.421  -4.029   8.038  0.00  0.00      APRO H  
ATOM   3004  C   ALA A 187      34.711  -6.087   9.805  0.00  0.00      APRO C  
ATOM   3005  O   ALA A 187      34.911  -5.070  10.469  0.00  0.00      APRO O  
ATOM   3006  N   GLY A 188      34.234  -7.218  10.374  0.00  0.00      APRO N  
ATOM   3007  HN  GLY A 188      34.062  -8.034   9.824  0.00  0.00      APRO H  
ATOM   3008  CA  GLY A 188      33.937  -7.343  11.800  0.00  0.00      APRO C  
ATOM   3009  HA1 GLY A 188      34.445  -6.510  12.266  0.00  0.00      APRO H  
ATOM   3010  HA2 GLY A 188      34.320  -8.313  12.086  0.00  0.00      APRO H  
ATOM   3011  C   GLY A 188      32.481  -7.282  12.195  0.00  0.00      APRO C  
ATOM   3012  O   GLY A 188      32.155  -7.346  13.377  0.00  0.00      APRO O  
ATOM   3013  N   TYR A 189      31.538  -7.184  11.240  0.00  0.00      APRO N  
ATOM   3014  HN  TYR A 189      31.752  -7.135  10.266  0.00  0.00      APRO H  
ATOM   3015  CA  TYR A 189      30.117  -7.141  11.550  0.00  0.00      APRO C  
ATOM   3016  HA  TYR A 189      30.030  -6.606  12.488  0.00  0.00      APRO H  
ATOM   3017  CB  TYR A 189      29.336  -6.417  10.416  0.00  0.00      APRO C  
ATOM   3018  HB1 TYR A 189      29.809  -5.430  10.221  0.00  0.00      APRO H  
ATOM   3019  HB2 TYR A 189      29.387  -6.999   9.470  0.00  0.00      APRO H  
ATOM   3020  CG  TYR A 189      27.889  -6.146  10.759  0.00  0.00      APRO C  
ATOM   3021  CD1 TYR A 189      27.561  -5.227  11.767  0.00  0.00      APRO C  
ATOM   3022  HD1 TYR A 189      28.348  -4.725  12.313  0.00  0.00      APRO H  
ATOM   3023  CE1 TYR A 189      26.221  -4.970  12.088  0.00  0.00      APRO C  
ATOM   3024  HE1 TYR A 189      25.968  -4.266  12.867  0.00  0.00      APRO H  
ATOM   3025  CZ  TYR A 189      25.195  -5.629  11.407  0.00  0.00      APRO C  
ATOM   3026  OH  TYR A 189      23.861  -5.401  11.799  0.00  0.00      APRO O  
ATOM   3027  HH  TYR A 189      23.295  -5.872  11.184  0.00  0.00      APRO H  
ATOM   3028  CD2 TYR A 189      26.850  -6.795  10.069  0.00  0.00      APRO C  
ATOM   3029  HD2 TYR A 189      27.082  -7.537   9.317  0.00  0.00      APRO H  
ATOM   3030  CE2 TYR A 189      25.507  -6.528  10.380  0.00  0.00      APRO C  
ATOM   3031  HE2 TYR A 189      24.721  -7.034   9.839  0.00  0.00      APRO H  
ATOM   3032  C   TYR A 189      29.533  -8.540  11.772  0.00  0.00      APRO C  
ATOM   3033  O   TYR A 189      29.478  -9.381  10.873  0.00  0.00      APRO O  
ATOM   3034  N   GLN A 190      29.025  -8.824  12.988  0.00  0.00      APRO N  
ATOM   3035  HN  GLN A 190      28.989  -8.162  13.734  0.00  0.00      APRO H  
ATOM   3036  CA  GLN A 190      28.481 -10.134  13.318  0.00  0.00      APRO C  
ATOM   3037  HA  GLN A 190      29.048 -10.843  12.727  0.00  0.00      APRO H  
ATOM   3038  CB  GLN A 190      28.631 -10.440  14.831  0.00  0.00      APRO C  
ATOM   3039  HB1 GLN A 190      28.533  -9.468  15.368  0.00  0.00      APRO H  
ATOM   3040  HB2 GLN A 190      27.775 -11.068  15.167  0.00  0.00      APRO H  
ATOM   3041  CG  GLN A 190      29.979 -11.100  15.197  0.00  0.00      APRO C  
ATOM   3042  HG1 GLN A 190      30.199 -11.941  14.505  0.00  0.00      APRO H  
ATOM   3043  HG2 GLN A 190      30.809 -10.368  15.119  0.00  0.00      APRO H  
ATOM   3044  CD  GLN A 190      29.904 -11.667  16.615  0.00  0.00      APRO C  
ATOM   3045  OE1 GLN A 190      29.899 -10.935  17.603  0.00  0.00      APRO O  
ATOM   3046  NE2 GLN A 190      29.787 -13.010  16.730  0.00  0.00      APRO N  
ATOM   3047 HE21 GLN A 190      29.734 -13.380  17.653  0.00  0.00      APRO H  
ATOM   3048 HE22 GLN A 190      29.774 -13.577  15.913  0.00  0.00      APRO H  
ATOM   3049  C   GLN A 190      27.011 -10.307  12.957  0.00  0.00      APRO C  
ATOM   3050  O   GLN A 190      26.462 -11.405  13.041  0.00  0.00      APRO O  
ATOM   3051  N   GLY A 191      26.304  -9.243  12.537  0.00  0.00      APRO N  
ATOM   3052  HN  GLY A 191      26.698  -8.326  12.483  0.00  0.00      APRO H  
ATOM   3053  CA  GLY A 191      24.905  -9.355  12.129  0.00  0.00      APRO C  
ATOM   3054  HA1 GLY A 191      24.511  -8.348  12.105  0.00  0.00      APRO H  
ATOM   3055  HA2 GLY A 191      24.422 -10.004  12.847  0.00  0.00      APRO H  
ATOM   3056  C   GLY A 191      24.723  -9.959  10.762  0.00  0.00      APRO C  
ATOM   3057  O   GLY A 191      25.648 -10.496  10.160  0.00  0.00      APRO O  
ATOM   3058  N   VAL A 192      23.497  -9.876  10.232  0.00  0.00      APRO N  
ATOM   3059  HN  VAL A 192      22.721  -9.529  10.753  0.00  0.00      APRO H  
ATOM   3060  CA  VAL A 192      23.177 -10.275   8.873  0.00  0.00      APRO C  
ATOM   3061  HA  VAL A 192      24.035 -10.759   8.423  0.00  0.00      APRO H  
ATOM   3062  CB  VAL A 192      21.928 -11.154   8.830  0.00  0.00      APRO C  
ATOM   3063  HB  VAL A 192      21.119 -10.618   9.385  0.00  0.00      APRO H  
ATOM   3064  CG1 VAL A 192      21.448 -11.405   7.385  0.00  0.00      APRO C  
ATOM   3065 HG11 VAL A 192      20.563 -12.078   7.384  0.00  0.00      APRO H  
ATOM   3066 HG12 VAL A 192      21.147 -10.462   6.884  0.00  0.00      APRO H  
ATOM   3067 HG13 VAL A 192      22.248 -11.888   6.784  0.00  0.00      APRO H  
ATOM   3068  CG2 VAL A 192      22.233 -12.502   9.510  0.00  0.00      APRO C  
ATOM   3069 HG21 VAL A 192      21.352 -13.177   9.457  0.00  0.00      APRO H  
ATOM   3070 HG22 VAL A 192      23.090 -13.005   9.012  0.00  0.00      APRO H  
ATOM   3071 HG23 VAL A 192      22.485 -12.363  10.582  0.00  0.00      APRO H  
ATOM   3072  C   VAL A 192      22.927  -8.992   8.110  0.00  0.00      APRO C  
ATOM   3073  O   VAL A 192      22.172  -8.132   8.563  0.00  0.00      APRO O  
ATOM   3074  N   LEU A 193      23.573  -8.814   6.942  0.00  0.00      APRO N  
ATOM   3075  HN  LEU A 193      24.265  -9.447   6.601  0.00  0.00      APRO H  
ATOM   3076  CA  LEU A 193      23.321  -7.684   6.073  0.00  0.00      APRO C  
ATOM   3077  HA  LEU A 193      22.767  -6.948   6.642  0.00  0.00      APRO H  
ATOM   3078  CB  LEU A 193      24.617  -7.034   5.537  0.00  0.00      APRO C  
ATOM   3079  HB1 LEU A 193      25.229  -7.847   5.082  0.00  0.00      APRO H  
ATOM   3080  HB2 LEU A 193      24.358  -6.342   4.705  0.00  0.00      APRO H  
ATOM   3081  CG  LEU A 193      25.457  -6.311   6.612  0.00  0.00      APRO C  
ATOM   3082  HG  LEU A 193      25.614  -7.056   7.429  0.00  0.00      APRO H  
ATOM   3083  CD1 LEU A 193      26.803  -5.851   6.041  0.00  0.00      APRO C  
ATOM   3084 HD11 LEU A 193      27.380  -5.290   6.807  0.00  0.00      APRO H  
ATOM   3085 HD12 LEU A 193      27.409  -6.724   5.717  0.00  0.00      APRO H  
ATOM   3086 HD13 LEU A 193      26.651  -5.185   5.165  0.00  0.00      APRO H  
ATOM   3087  CD2 LEU A 193      24.727  -5.099   7.209  0.00  0.00      APRO C  
ATOM   3088 HD21 LEU A 193      25.354  -4.617   7.990  0.00  0.00      APRO H  
ATOM   3089 HD22 LEU A 193      24.504  -4.335   6.438  0.00  0.00      APRO H  
ATOM   3090 HD23 LEU A 193      23.769  -5.414   7.677  0.00  0.00      APRO H  
ATOM   3091  C   LEU A 193      22.442  -8.132   4.929  0.00  0.00      APRO C  
ATOM   3092  O   LEU A 193      22.914  -8.524   3.863  0.00  0.00      APRO O  
ATOM   3093  N   SER A 194      21.112  -8.119   5.142  0.00  0.00      APRO N  
ATOM   3094  HN  SER A 194      20.697  -7.812   5.998  0.00  0.00      APRO H  
ATOM   3095  CA  SER A 194      20.160  -8.551   4.145  0.00  0.00      APRO C  
ATOM   3096  HA  SER A 194      20.648  -9.363   3.623  0.00  0.00      APRO H  
ATOM   3097  CB  SER A 194      18.840  -9.083   4.756  0.00  0.00      APRO C  
ATOM   3098  HB1 SER A 194      18.106  -9.219   3.929  0.00  0.00      APRO H  
ATOM   3099  HB2 SER A 194      19.002 -10.084   5.217  0.00  0.00      APRO H  
ATOM   3100  OG  SER A 194      18.253  -8.190   5.718  0.00  0.00      APRO O  
ATOM   3101  HG1 SER A 194      17.348  -8.491   5.869  0.00  0.00      APRO H  
ATOM   3102  C   SER A 194      19.842  -7.495   3.129  0.00  0.00      APRO C  
ATOM   3103  O   SER A 194      19.794  -6.303   3.414  0.00  0.00      APRO O  
ATOM   3104  N   VAL A 195      19.614  -7.940   1.883  0.00  0.00      APRO N  
ATOM   3105  HN  VAL A 195      19.696  -8.901   1.634  0.00  0.00      APRO H  
ATOM   3106  CA  VAL A 195      19.231  -7.072   0.795  0.00  0.00      APRO C  
ATOM   3107  HA  VAL A 195      18.915  -6.114   1.188  0.00  0.00      APRO H  
ATOM   3108  CB  VAL A 195      20.342  -6.903  -0.235  0.00  0.00      APRO C  
ATOM   3109  HB  VAL A 195      20.554  -7.910  -0.671  0.00  0.00      APRO H  
ATOM   3110  CG1 VAL A 195      19.925  -5.948  -1.377  0.00  0.00      APRO C  
ATOM   3111 HG11 VAL A 195      20.765  -5.812  -2.092  0.00  0.00      APRO H  
ATOM   3112 HG12 VAL A 195      19.064  -6.348  -1.951  0.00  0.00      APRO H  
ATOM   3113 HG13 VAL A 195      19.652  -4.949  -0.974  0.00  0.00      APRO H  
ATOM   3114  CG2 VAL A 195      21.620  -6.383   0.452  0.00  0.00      APRO C  
ATOM   3115 HG21 VAL A 195      22.427  -6.217  -0.293  0.00  0.00      APRO H  
ATOM   3116 HG22 VAL A 195      21.420  -5.421   0.971  0.00  0.00      APRO H  
ATOM   3117 HG23 VAL A 195      21.999  -7.111   1.200  0.00  0.00      APRO H  
ATOM   3118  C   VAL A 195      18.027  -7.716   0.149  0.00  0.00      APRO C  
ATOM   3119  O   VAL A 195      18.001  -8.920  -0.093  0.00  0.00      APRO O  
ATOM   3120  N   GLY A 196      16.966  -6.942  -0.134  0.00  0.00      APRO N  
ATOM   3121  HN  GLY A 196      16.908  -5.977   0.119  0.00  0.00      APRO H  
ATOM   3122  CA  GLY A 196      15.817  -7.475  -0.840  0.00  0.00      APRO C  
ATOM   3123  HA1 GLY A 196      15.145  -7.919  -0.118  0.00  0.00      APRO H  
ATOM   3124  HA2 GLY A 196      16.163  -8.158  -1.604  0.00  0.00      APRO H  
ATOM   3125  C   GLY A 196      15.096  -6.358  -1.515  0.00  0.00      APRO C  
ATOM   3126  O   GLY A 196      15.201  -5.205  -1.112  0.00  0.00      APRO O  
ATOM   3127  N   ARG A 197      14.315  -6.682  -2.559  0.00  0.00      APRO N  
ATOM   3128  HN  ARG A 197      14.170  -7.646  -2.767  0.00  0.00      APRO H  
ATOM   3129  CA  ARG A 197      13.653  -5.721  -3.425  0.00  0.00      APRO C  
ATOM   3130  HA  ARG A 197      14.430  -5.104  -3.861  0.00  0.00      APRO H  
ATOM   3131  CB  ARG A 197      12.889  -6.499  -4.520  0.00  0.00      APRO C  
ATOM   3132  HB1 ARG A 197      13.658  -7.061  -5.102  0.00  0.00      APRO H  
ATOM   3133  HB2 ARG A 197      12.241  -7.269  -4.046  0.00  0.00      APRO H  
ATOM   3134  CG  ARG A 197      12.079  -5.626  -5.501  0.00  0.00      APRO C  
ATOM   3135  HG1 ARG A 197      11.415  -4.956  -4.913  0.00  0.00      APRO H  
ATOM   3136  HG2 ARG A 197      12.778  -4.951  -6.047  0.00  0.00      APRO H  
ATOM   3137  CD  ARG A 197      11.298  -6.435  -6.541  0.00  0.00      APRO C  
ATOM   3138  HD1 ARG A 197      10.695  -5.742  -7.173  0.00  0.00      APRO H  
ATOM   3139  HD2 ARG A 197      11.980  -7.019  -7.202  0.00  0.00      APRO H  
ATOM   3140  NE  ARG A 197      10.405  -7.402  -5.821  0.00  0.00      APRO N  
ATOM   3141  HE  ARG A 197      10.823  -8.309  -5.698  0.00  0.00      APRO H  
ATOM   3142  CZ  ARG A 197       9.177  -7.139  -5.370  0.00  0.00      APRO C  
ATOM   3143  NH1 ARG A 197       8.630  -5.932  -5.489  0.00  0.00      APRO N1+
ATOM   3144 HH11 ARG A 197       7.727  -5.749  -5.125  0.00  0.00      APRO H  
ATOM   3145 HH12 ARG A 197       9.228  -5.206  -5.834  0.00  0.00      APRO H  
ATOM   3146  NH2 ARG A 197       8.490  -8.115  -4.779  0.00  0.00      APRO N  
ATOM   3147 HH21 ARG A 197       7.547  -7.966  -4.516  0.00  0.00      APRO H  
ATOM   3148 HH22 ARG A 197       8.883  -9.024  -4.813  0.00  0.00      APRO H  
ATOM   3149  C   ARG A 197      12.698  -4.776  -2.709  0.00  0.00      APRO C  
ATOM   3150  O   ARG A 197      12.575  -3.611  -3.067  0.00  0.00      APRO O  
ATOM   3151  N   VAL A 198      11.974  -5.257  -1.683  0.00  0.00      APRO N  
ATOM   3152  HN  VAL A 198      11.979  -6.209  -1.389  0.00  0.00      APRO H  
ATOM   3153  CA  VAL A 198      11.103  -4.391  -0.903  0.00  0.00      APRO C  
ATOM   3154  HA  VAL A 198      10.788  -3.592  -1.562  0.00  0.00      APRO H  
ATOM   3155  CB  VAL A 198       9.843  -5.130  -0.472  0.00  0.00      APRO C  
ATOM   3156  HB  VAL A 198      10.161  -6.011   0.139  0.00  0.00      APRO H  
ATOM   3157  CG1 VAL A 198       8.933  -4.229   0.387  0.00  0.00      APRO C  
ATOM   3158 HG11 VAL A 198       8.001  -4.770   0.660  0.00  0.00      APRO H  
ATOM   3159 HG12 VAL A 198       9.429  -3.928   1.333  0.00  0.00      APRO H  
ATOM   3160 HG13 VAL A 198       8.647  -3.313  -0.172  0.00  0.00      APRO H  
ATOM   3161  CG2 VAL A 198       9.083  -5.554  -1.746  0.00  0.00      APRO C  
ATOM   3162 HG21 VAL A 198       8.132  -6.064  -1.484  0.00  0.00      APRO H  
ATOM   3163 HG22 VAL A 198       8.843  -4.667  -2.371  0.00  0.00      APRO H  
ATOM   3164 HG23 VAL A 198       9.684  -6.259  -2.357  0.00  0.00      APRO H  
ATOM   3165  C   VAL A 198      11.816  -3.753   0.280  0.00  0.00      APRO C  
ATOM   3166  O   VAL A 198      11.746  -2.545   0.473  0.00  0.00      APRO O  
ATOM   3167  N   GLN A 199      12.546  -4.528   1.113  0.00  0.00      APRO N  
ATOM   3168  HN  GLN A 199      12.723  -5.496   0.946  0.00  0.00      APRO H  
ATOM   3169  CA  GLN A 199      13.141  -4.008   2.337  0.00  0.00      APRO C  
ATOM   3170  HA  GLN A 199      12.319  -3.551   2.875  0.00  0.00      APRO H  
ATOM   3171  CB  GLN A 199      13.674  -5.165   3.231  0.00  0.00      APRO C  
ATOM   3172  HB1 GLN A 199      13.955  -4.712   4.210  0.00  0.00      APRO H  
ATOM   3173  HB2 GLN A 199      12.845  -5.878   3.445  0.00  0.00      APRO H  
ATOM   3174  CG  GLN A 199      14.898  -5.932   2.670  0.00  0.00      APRO C  
ATOM   3175  HG1 GLN A 199      14.614  -6.503   1.760  0.00  0.00      APRO H  
ATOM   3176  HG2 GLN A 199      15.708  -5.228   2.390  0.00  0.00      APRO H  
ATOM   3177  CD  GLN A 199      15.457  -6.952   3.660  0.00  0.00      APRO C  
ATOM   3178  OE1 GLN A 199      16.383  -6.715   4.421  0.00  0.00      APRO O  
ATOM   3179  NE2 GLN A 199      14.862  -8.171   3.664  0.00  0.00      APRO N  
ATOM   3180 HE21 GLN A 199      15.216  -8.842   4.309  0.00  0.00      APRO H  
ATOM   3181 HE22 GLN A 199      14.121  -8.362   3.030  0.00  0.00      APRO H  
ATOM   3182  C   GLN A 199      14.217  -2.939   2.145  0.00  0.00      APRO C  
ATOM   3183  O   GLN A 199      14.265  -1.942   2.863  0.00  0.00      APRO O  
ATOM   3184  N   THR A 200      15.113  -3.112   1.156  0.00  0.00      APRO N  
ATOM   3185  HN  THR A 200      15.066  -3.875   0.512  0.00  0.00      APRO H  
ATOM   3186  CA  THR A 200      16.232  -2.208   0.932  0.00  0.00      APRO C  
ATOM   3187  HA  THR A 200      16.664  -2.056   1.912  0.00  0.00      APRO H  
ATOM   3188  CB  THR A 200      17.343  -2.814   0.090  0.00  0.00      APRO C  
ATOM   3189  HB  THR A 200      16.949  -2.864  -0.954  0.00  0.00      APRO H  
ATOM   3190  OG1 THR A 200      17.607  -4.139   0.518  0.00  0.00      APRO O  
ATOM   3191  HG1 THR A 200      18.322  -4.453  -0.046  0.00  0.00      APRO H  
ATOM   3192  CG2 THR A 200      18.652  -2.050   0.289  0.00  0.00      APRO C  
ATOM   3193 HG21 THR A 200      19.434  -2.418  -0.408  0.00  0.00      APRO H  
ATOM   3194 HG22 THR A 200      18.502  -0.967   0.093  0.00  0.00      APRO H  
ATOM   3195 HG23 THR A 200      19.029  -2.167   1.328  0.00  0.00      APRO H  
ATOM   3196  C   THR A 200      15.819  -0.834   0.422  0.00  0.00      APRO C  
ATOM   3197  O   THR A 200      16.341   0.156   0.939  0.00  0.00      APRO O  
ATOM   3198  N   PRO A 201      14.877  -0.645  -0.509  0.00  0.00      APRO N  
ATOM   3199  CD  PRO A 201      14.502  -1.615  -1.543  0.00  0.00      APRO C  
ATOM   3200  HD1 PRO A 201      13.648  -2.254  -1.223  0.00  0.00      APRO H  
ATOM   3201  HD2 PRO A 201      15.357  -2.271  -1.828  0.00  0.00      APRO H  
ATOM   3202  CA  PRO A 201      14.334   0.675  -0.813  0.00  0.00      APRO C  
ATOM   3203  HA  PRO A 201      15.144   1.325  -1.121  0.00  0.00      APRO H  
ATOM   3204  CB  PRO A 201      13.447   0.453  -2.043  0.00  0.00      APRO C  
ATOM   3205  HB1 PRO A 201      13.459   1.319  -2.742  0.00  0.00      APRO H  
ATOM   3206  HB2 PRO A 201      12.398   0.197  -1.774  0.00  0.00      APRO H  
ATOM   3207  CG  PRO A 201      14.091  -0.748  -2.729  0.00  0.00      APRO C  
ATOM   3208  HG1 PRO A 201      14.949  -0.444  -3.360  0.00  0.00      APRO H  
ATOM   3209  HG2 PRO A 201      13.380  -1.317  -3.371  0.00  0.00      APRO H  
ATOM   3210  C   PRO A 201      13.582   1.327   0.328  0.00  0.00      APRO C  
ATOM   3211  O   PRO A 201      13.587   2.553   0.404  0.00  0.00      APRO O  
ATOM   3212  N   VAL A 202      12.930   0.568   1.233  0.00  0.00      APRO N  
ATOM   3213  HN  VAL A 202      12.820  -0.418   1.137  0.00  0.00      APRO H  
ATOM   3214  CA  VAL A 202      12.324   1.129   2.440  0.00  0.00      APRO C  
ATOM   3215  HA  VAL A 202      11.678   1.940   2.128  0.00  0.00      APRO H  
ATOM   3216  CB  VAL A 202      11.470   0.107   3.178  0.00  0.00      APRO C  
ATOM   3217  HB  VAL A 202      12.121  -0.771   3.412  0.00  0.00      APRO H  
ATOM   3218  CG1 VAL A 202      10.914   0.676   4.502  0.00  0.00      APRO C  
ATOM   3219 HG11 VAL A 202      10.264  -0.074   5.001  0.00  0.00      APRO H  
ATOM   3220 HG12 VAL A 202      11.728   0.932   5.212  0.00  0.00      APRO H  
ATOM   3221 HG13 VAL A 202      10.306   1.586   4.313  0.00  0.00      APRO H  
ATOM   3222  CG2 VAL A 202      10.294  -0.296   2.274  0.00  0.00      APRO C  
ATOM   3223 HG21 VAL A 202       9.625  -1.013   2.796  0.00  0.00      APRO H  
ATOM   3224 HG22 VAL A 202       9.696   0.597   1.990  0.00  0.00      APRO H  
ATOM   3225 HG23 VAL A 202      10.651  -0.787   1.345  0.00  0.00      APRO H  
ATOM   3226  C   VAL A 202      13.375   1.716   3.370  0.00  0.00      APRO C  
ATOM   3227  O   VAL A 202      13.243   2.839   3.857  0.00  0.00      APRO O  
ATOM   3228  N   LEU A 203      14.503   1.008   3.577  0.00  0.00      APRO N  
ATOM   3229  HN  LEU A 203      14.608   0.062   3.276  0.00  0.00      APRO H  
ATOM   3230  CA  LEU A 203      15.670   1.553   4.256  0.00  0.00      APRO C  
ATOM   3231  HA  LEU A 203      15.330   1.883   5.229  0.00  0.00      APRO H  
ATOM   3232  CB  LEU A 203      16.741   0.440   4.412  0.00  0.00      APRO C  
ATOM   3233  HB1 LEU A 203      16.282  -0.375   5.018  0.00  0.00      APRO H  
ATOM   3234  HB2 LEU A 203      16.953  -0.001   3.413  0.00  0.00      APRO H  
ATOM   3235  CG  LEU A 203      18.067   0.852   5.091  0.00  0.00      APRO C  
ATOM   3236  HG  LEU A 203      18.534   1.607   4.413  0.00  0.00      APRO H  
ATOM   3237  CD1 LEU A 203      17.855   1.466   6.485  0.00  0.00      APRO C  
ATOM   3238 HD11 LEU A 203      18.831   1.704   6.959  0.00  0.00      APRO H  
ATOM   3239 HD12 LEU A 203      17.264   2.404   6.414  0.00  0.00      APRO H  
ATOM   3240 HD13 LEU A 203      17.312   0.758   7.147  0.00  0.00      APRO H  
ATOM   3241  CD2 LEU A 203      19.011  -0.357   5.178  0.00  0.00      APRO C  
ATOM   3242 HD21 LEU A 203      19.974  -0.062   5.649  0.00  0.00      APRO H  
ATOM   3243 HD22 LEU A 203      18.575  -1.174   5.787  0.00  0.00      APRO H  
ATOM   3244 HD23 LEU A 203      19.228  -0.755   4.163  0.00  0.00      APRO H  
ATOM   3245  C   LEU A 203      16.240   2.774   3.527  0.00  0.00      APRO C  
ATOM   3246  O   LEU A 203      16.564   3.794   4.131  0.00  0.00      APRO O  
ATOM   3247  N   GLY A 204      16.303   2.715   2.180  0.00  0.00      APRO N  
ATOM   3248  HN  GLY A 204      16.049   1.867   1.716  0.00  0.00      APRO H  
ATOM   3249  CA  GLY A 204      16.721   3.810   1.310  0.00  0.00      APRO C  
ATOM   3250  HA1 GLY A 204      16.699   3.393   0.312  0.00  0.00      APRO H  
ATOM   3251  HA2 GLY A 204      17.709   4.081   1.656  0.00  0.00      APRO H  
ATOM   3252  C   GLY A 204      15.868   5.056   1.315  0.00  0.00      APRO C  
ATOM   3253  O   GLY A 204      16.369   6.143   1.025  0.00  0.00      APRO O  
ATOM   3254  N   LEU A 205      14.563   4.959   1.631  0.00  0.00      APRO N  
ATOM   3255  HN  LEU A 205      14.080   4.087   1.672  0.00  0.00      APRO H  
ATOM   3256  CA  LEU A 205      13.736   6.116   1.942  0.00  0.00      APRO C  
ATOM   3257  HA  LEU A 205      13.877   6.818   1.130  0.00  0.00      APRO H  
ATOM   3258  CB  LEU A 205      12.251   5.715   2.151  0.00  0.00      APRO C  
ATOM   3259  HB1 LEU A 205      12.242   4.824   2.820  0.00  0.00      APRO H  
ATOM   3260  HB2 LEU A 205      11.733   6.525   2.710  0.00  0.00      APRO H  
ATOM   3261  CG  LEU A 205      11.464   5.369   0.876  0.00  0.00      APRO C  
ATOM   3262  HG  LEU A 205      12.101   4.707   0.241  0.00  0.00      APRO H  
ATOM   3263  CD1 LEU A 205      10.173   4.635   1.269  0.00  0.00      APRO C  
ATOM   3264 HD11 LEU A 205       9.560   4.415   0.369  0.00  0.00      APRO H  
ATOM   3265 HD12 LEU A 205      10.408   3.674   1.775  0.00  0.00      APRO H  
ATOM   3266 HD13 LEU A 205       9.563   5.256   1.960  0.00  0.00      APRO H  
ATOM   3267  CD2 LEU A 205      11.125   6.626   0.061  0.00  0.00      APRO C  
ATOM   3268 HD21 LEU A 205      10.573   6.349  -0.864  0.00  0.00      APRO H  
ATOM   3269 HD22 LEU A 205      10.488   7.328   0.636  0.00  0.00      APRO H  
ATOM   3270 HD23 LEU A 205      12.054   7.160  -0.235  0.00  0.00      APRO H  
ATOM   3271  C   LEU A 205      14.177   6.803   3.224  0.00  0.00      APRO C  
ATOM   3272  O   LEU A 205      14.368   8.018   3.258  0.00  0.00      APRO O  
ATOM   3273  N   VAL A 206      14.372   6.023   4.311  0.00  0.00      APRO N  
ATOM   3274  HN  VAL A 206      14.282   5.031   4.280  0.00  0.00      APRO H  
ATOM   3275  CA  VAL A 206      14.729   6.554   5.619  0.00  0.00      APRO C  
ATOM   3276  HA  VAL A 206      14.019   7.340   5.844  0.00  0.00      APRO H  
ATOM   3277  CB  VAL A 206      14.605   5.518   6.736  0.00  0.00      APRO C  
ATOM   3278  HB  VAL A 206      15.407   4.755   6.579  0.00  0.00      APRO H  
ATOM   3279  CG1 VAL A 206      14.800   6.192   8.111  0.00  0.00      APRO C  
ATOM   3280 HG11 VAL A 206      14.672   5.448   8.927  0.00  0.00      APRO H  
ATOM   3281 HG12 VAL A 206      15.817   6.624   8.215  0.00  0.00      APRO H  
ATOM   3282 HG13 VAL A 206      14.052   7.000   8.262  0.00  0.00      APRO H  
ATOM   3283  CG2 VAL A 206      13.211   4.861   6.695  0.00  0.00      APRO C  
ATOM   3284 HG21 VAL A 206      13.095   4.134   7.527  0.00  0.00      APRO H  
ATOM   3285 HG22 VAL A 206      12.414   5.630   6.788  0.00  0.00      APRO H  
ATOM   3286 HG23 VAL A 206      13.054   4.310   5.744  0.00  0.00      APRO H  
ATOM   3287  C   VAL A 206      16.114   7.175   5.630  0.00  0.00      APRO C  
ATOM   3288  O   VAL A 206      16.277   8.312   6.060  0.00  0.00      APRO O  
ATOM   3289  N   VAL A 207      17.137   6.492   5.064  0.00  0.00      APRO N  
ATOM   3290  HN  VAL A 207      17.030   5.592   4.650  0.00  0.00      APRO H  
ATOM   3291  CA  VAL A 207      18.499   7.024   5.012  0.00  0.00      APRO C  
ATOM   3292  HA  VAL A 207      18.793   7.240   6.031  0.00  0.00      APRO H  
ATOM   3293  CB  VAL A 207      19.507   6.029   4.437  0.00  0.00      APRO C  
ATOM   3294  HB  VAL A 207      19.189   5.792   3.392  0.00  0.00      APRO H  
ATOM   3295  CG1 VAL A 207      20.913   6.661   4.418  0.00  0.00      APRO C  
ATOM   3296 HG11 VAL A 207      21.659   5.930   4.038  0.00  0.00      APRO H  
ATOM   3297 HG12 VAL A 207      20.954   7.550   3.755  0.00  0.00      APRO H  
ATOM   3298 HG13 VAL A 207      21.221   6.965   5.441  0.00  0.00      APRO H  
ATOM   3299  CG2 VAL A 207      19.554   4.762   5.312  0.00  0.00      APRO C  
ATOM   3300 HG21 VAL A 207      20.312   4.047   4.927  0.00  0.00      APRO H  
ATOM   3301 HG22 VAL A 207      19.818   5.021   6.360  0.00  0.00      APRO H  
ATOM   3302 HG23 VAL A 207      18.574   4.241   5.318  0.00  0.00      APRO H  
ATOM   3303  C   VAL A 207      18.574   8.327   4.229  0.00  0.00      APRO C  
ATOM   3304  O   VAL A 207      19.156   9.311   4.679  0.00  0.00      APRO O  
ATOM   3305  N   ARG A 208      17.906   8.411   3.057  0.00  0.00      APRO N  
ATOM   3306  HN  ARG A 208      17.436   7.626   2.660  0.00  0.00      APRO H  
ATOM   3307  CA  ARG A 208      17.838   9.656   2.312  0.00  0.00      APRO C  
ATOM   3308  HA  ARG A 208      18.859   9.977   2.140  0.00  0.00      APRO H  
ATOM   3309  CB  ARG A 208      17.231   9.462   0.901  0.00  0.00      APRO C  
ATOM   3310  HB1 ARG A 208      16.457   8.663   0.998  0.00  0.00      APRO H  
ATOM   3311  HB2 ARG A 208      16.684  10.383   0.601  0.00  0.00      APRO H  
ATOM   3312  CG  ARG A 208      18.311   9.039  -0.114  0.00  0.00      APRO C  
ATOM   3313  HG1 ARG A 208      19.208   9.680   0.036  0.00  0.00      APRO H  
ATOM   3314  HG2 ARG A 208      18.642   8.001   0.121  0.00  0.00      APRO H  
ATOM   3315  CD  ARG A 208      17.855   9.052  -1.575  0.00  0.00      APRO C  
ATOM   3316  HD1 ARG A 208      17.115   9.872  -1.725  0.00  0.00      APRO H  
ATOM   3317  HD2 ARG A 208      18.712   9.213  -2.270  0.00  0.00      APRO H  
ATOM   3318  NE  ARG A 208      17.246   7.716  -1.863  0.00  0.00      APRO N  
ATOM   3319  HE  ARG A 208      16.292   7.641  -1.551  0.00  0.00      APRO H  
ATOM   3320  CZ  ARG A 208      17.885   6.708  -2.472  0.00  0.00      APRO C  
ATOM   3321  NH1 ARG A 208      19.103   6.820  -2.990  0.00  0.00      APRO N1+
ATOM   3322 HH11 ARG A 208      19.526   6.054  -3.454  0.00  0.00      APRO H  
ATOM   3323 HH12 ARG A 208      19.496   7.742  -3.004  0.00  0.00      APRO H  
ATOM   3324  NH2 ARG A 208      17.281   5.528  -2.554  0.00  0.00      APRO N  
ATOM   3325 HH21 ARG A 208      17.768   4.749  -2.921  0.00  0.00      APRO H  
ATOM   3326 HH22 ARG A 208      16.434   5.422  -2.050  0.00  0.00      APRO H  
ATOM   3327  C   ARG A 208      17.144  10.791   3.051  0.00  0.00      APRO C  
ATOM   3328  O   ARG A 208      17.619  11.923   3.016  0.00  0.00      APRO O  
ATOM   3329  N   ARG A 209      16.034  10.531   3.773  0.00  0.00      APRO N  
ATOM   3330  HN  ARG A 209      15.602   9.632   3.767  0.00  0.00      APRO H  
ATOM   3331  CA  ARG A 209      15.408  11.551   4.600  0.00  0.00      APRO C  
ATOM   3332  HA  ARG A 209      15.202  12.402   3.961  0.00  0.00      APRO H  
ATOM   3333  CB  ARG A 209      14.077  11.028   5.201  0.00  0.00      APRO C  
ATOM   3334  HB1 ARG A 209      13.420  10.772   4.336  0.00  0.00      APRO H  
ATOM   3335  HB2 ARG A 209      14.262  10.072   5.739  0.00  0.00      APRO H  
ATOM   3336  CG  ARG A 209      13.317  12.029   6.107  0.00  0.00      APRO C  
ATOM   3337  HG1 ARG A 209      12.411  11.525   6.509  0.00  0.00      APRO H  
ATOM   3338  HG2 ARG A 209      13.948  12.265   6.995  0.00  0.00      APRO H  
ATOM   3339  CD  ARG A 209      12.948  13.373   5.455  0.00  0.00      APRO C  
ATOM   3340  HD1 ARG A 209      12.535  14.059   6.230  0.00  0.00      APRO H  
ATOM   3341  HD2 ARG A 209      13.836  13.857   4.986  0.00  0.00      APRO H  
ATOM   3342  NE  ARG A 209      11.931  13.119   4.380  0.00  0.00      APRO N  
ATOM   3343  HE  ARG A 209      12.334  13.067   3.459  0.00  0.00      APRO H  
ATOM   3344  CZ  ARG A 209      10.619  12.973   4.596  0.00  0.00      APRO C  
ATOM   3345  NH1 ARG A 209      10.078  13.091   5.804  0.00  0.00      APRO N1+
ATOM   3346 HH11 ARG A 209       9.107  12.952   5.937  0.00  0.00      APRO H  
ATOM   3347 HH12 ARG A 209      10.718  13.188   6.569  0.00  0.00      APRO H  
ATOM   3348  NH2 ARG A 209       9.812  12.722   3.565  0.00  0.00      APRO N  
ATOM   3349 HH21 ARG A 209       8.832  12.698   3.700  0.00  0.00      APRO H  
ATOM   3350 HH22 ARG A 209      10.212  12.775   2.659  0.00  0.00      APRO H  
ATOM   3351  C   ARG A 209      16.306  12.058   5.726  0.00  0.00      APRO C  
ATOM   3352  O   ARG A 209      16.413  13.265   5.942  0.00  0.00      APRO O  
ATOM   3353  N   ASP A 210      16.999  11.150   6.441  0.00  0.00      APRO N  
ATOM   3354  HN  ASP A 210      16.943  10.168   6.278  0.00  0.00      APRO H  
ATOM   3355  CA  ASP A 210      17.901  11.493   7.523  0.00  0.00      APRO C  
ATOM   3356  HA  ASP A 210      17.317  12.073   8.229  0.00  0.00      APRO H  
ATOM   3357  CB  ASP A 210      18.536  10.210   8.108  0.00  0.00      APRO C  
ATOM   3358  HB1 ASP A 210      18.969   9.609   7.284  0.00  0.00      APRO H  
ATOM   3359  HB2 ASP A 210      19.348  10.465   8.818  0.00  0.00      APRO H  
ATOM   3360  CG  ASP A 210      17.543   9.329   8.825  0.00  0.00      APRO C  
ATOM   3361  OD1 ASP A 210      16.376   9.693   9.061  0.00  0.00      APRO O  
ATOM   3362  OD2 ASP A 210      17.994   8.201   9.216  0.00  0.00      APRO O1-
ATOM   3363  C   ASP A 210      19.061  12.377   7.081  0.00  0.00      APRO C  
ATOM   3364  O   ASP A 210      19.341  13.414   7.679  0.00  0.00      APRO O  
ATOM   3365  N   GLU A 211      19.733  12.020   5.970  0.00  0.00      APRO N  
ATOM   3366  HN  GLU A 211      19.508  11.214   5.430  0.00  0.00      APRO H  
ATOM   3367  CA  GLU A 211      20.854  12.781   5.454  0.00  0.00      APRO C  
ATOM   3368  HA  GLU A 211      21.516  12.983   6.286  0.00  0.00      APRO H  
ATOM   3369  CB  GLU A 211      21.684  11.953   4.454  0.00  0.00      APRO C  
ATOM   3370  HB1 GLU A 211      21.034  11.707   3.583  0.00  0.00      APRO H  
ATOM   3371  HB2 GLU A 211      22.515  12.573   4.049  0.00  0.00      APRO H  
ATOM   3372  CG  GLU A 211      22.205  10.663   5.130  0.00  0.00      APRO C  
ATOM   3373  HG1 GLU A 211      22.812  10.929   6.015  0.00  0.00      APRO H  
ATOM   3374  HG2 GLU A 211      21.365  10.013   5.446  0.00  0.00      APRO H  
ATOM   3375  CD  GLU A 211      23.131   9.813   4.277  0.00  0.00      APRO C  
ATOM   3376  OE1 GLU A 211      23.333  10.098   3.069  0.00  0.00      APRO O  
ATOM   3377  OE2 GLU A 211      23.654   8.827   4.859  0.00  0.00      APRO O1-
ATOM   3378  C   GLU A 211      20.443  14.122   4.869  0.00  0.00      APRO C  
ATOM   3379  O   GLU A 211      21.181  15.103   4.935  0.00  0.00      APRO O  
ATOM   3380  N   GLU A 212      19.217  14.236   4.319  0.00  0.00      APRO N  
ATOM   3381  HN  GLU A 212      18.619  13.456   4.156  0.00  0.00      APRO H  
ATOM   3382  CA  GLU A 212      18.650  15.512   3.911  0.00  0.00      APRO C  
ATOM   3383  HA  GLU A 212      19.343  15.974   3.219  0.00  0.00      APRO H  
ATOM   3384  CB  GLU A 212      17.299  15.297   3.192  0.00  0.00      APRO C  
ATOM   3385  HB1 GLU A 212      17.319  14.294   2.707  0.00  0.00      APRO H  
ATOM   3386  HB2 GLU A 212      16.476  15.258   3.940  0.00  0.00      APRO H  
ATOM   3387  CG  GLU A 212      16.971  16.358   2.117  0.00  0.00      APRO C  
ATOM   3388  HG1 GLU A 212      16.963  17.362   2.580  0.00  0.00      APRO H  
ATOM   3389  HG2 GLU A 212      17.719  16.339   1.299  0.00  0.00      APRO H  
ATOM   3390  CD  GLU A 212      15.575  16.120   1.548  0.00  0.00      APRO C  
ATOM   3391  OE1 GLU A 212      14.590  16.480   2.240  0.00  0.00      APRO O  
ATOM   3392  OE2 GLU A 212      15.480  15.546   0.432  0.00  0.00      APRO O1-
ATOM   3393  C   GLU A 212      18.479  16.470   5.088  0.00  0.00      APRO C  
ATOM   3394  O   GLU A 212      18.803  17.652   5.001  0.00  0.00      APRO O  
ATOM   3395  N   ILE A 213      18.025  15.953   6.251  0.00  0.00      APRO N  
ATOM   3396  HN  ILE A 213      17.693  15.013   6.299  0.00  0.00      APRO H  
ATOM   3397  CA  ILE A 213      17.968  16.673   7.518  0.00  0.00      APRO C  
ATOM   3398  HA  ILE A 213      17.440  17.594   7.305  0.00  0.00      APRO H  
ATOM   3399  CB  ILE A 213      17.183  15.861   8.554  0.00  0.00      APRO C  
ATOM   3400  HB  ILE A 213      17.606  14.827   8.479  0.00  0.00      APRO H  
ATOM   3401  CG2 ILE A 213      17.305  16.455   9.977  0.00  0.00      APRO C  
ATOM   3402 HG21 ILE A 213      16.861  15.767  10.727  0.00  0.00      APRO H  
ATOM   3403 HG22 ILE A 213      18.369  16.610  10.251  0.00  0.00      APRO H  
ATOM   3404 HG23 ILE A 213      16.779  17.430  10.047  0.00  0.00      APRO H  
ATOM   3405  CG1 ILE A 213      15.702  15.784   8.122  0.00  0.00      APRO C  
ATOM   3406 HG11 ILE A 213      15.288  16.811   8.013  0.00  0.00      APRO H  
ATOM   3407 HG12 ILE A 213      15.643  15.297   7.122  0.00  0.00      APRO H  
ATOM   3408  CD  ILE A 213      14.807  14.989   9.088  0.00  0.00      APRO C  
ATOM   3409  HD1 ILE A 213      13.771  14.925   8.689  0.00  0.00      APRO H  
ATOM   3410  HD2 ILE A 213      15.194  13.956   9.221  0.00  0.00      APRO H  
ATOM   3411  HD3 ILE A 213      14.761  15.479  10.083  0.00  0.00      APRO H  
ATOM   3412  C   ILE A 213      19.348  17.066   8.044  0.00  0.00      APRO C  
ATOM   3413  O   ILE A 213      19.561  18.214   8.429  0.00  0.00      APRO O  
ATOM   3414  N   GLU A 214      20.340  16.145   8.026  0.00  0.00      APRO N  
ATOM   3415  HN  GLU A 214      20.177  15.211   7.720  0.00  0.00      APRO H  
ATOM   3416  CA  GLU A 214      21.717  16.403   8.438  0.00  0.00      APRO C  
ATOM   3417  HA  GLU A 214      21.677  16.777   9.453  0.00  0.00      APRO H  
ATOM   3418  CB  GLU A 214      22.553  15.091   8.440  0.00  0.00      APRO C  
ATOM   3419  HB1 GLU A 214      22.471  14.625   7.431  0.00  0.00      APRO H  
ATOM   3420  HB2 GLU A 214      23.631  15.331   8.578  0.00  0.00      APRO H  
ATOM   3421  CG  GLU A 214      22.100  14.058   9.511  0.00  0.00      APRO C  
ATOM   3422  HG1 GLU A 214      22.390  14.417  10.515  0.00  0.00      APRO H  
ATOM   3423  HG2 GLU A 214      21.002  13.909   9.480  0.00  0.00      APRO H  
ATOM   3424  CD  GLU A 214      22.755  12.677   9.385  0.00  0.00      APRO C  
ATOM   3425  OE1 GLU A 214      23.969  12.622   9.068  0.00  0.00      APRO O  
ATOM   3426  OE2 GLU A 214      22.053  11.659   9.645  0.00  0.00      APRO O1-
ATOM   3427  C   GLU A 214      22.426  17.460   7.593  0.00  0.00      APRO C  
ATOM   3428  O   GLU A 214      23.155  18.305   8.108  0.00  0.00      APRO O  
ATOM   3429  N   ASN A 215      22.198  17.468   6.264  0.00  0.00      APRO N  
ATOM   3430  HN  ASN A 215      21.570  16.830   5.820  0.00  0.00      APRO H  
ATOM   3431  CA  ASN A 215      22.846  18.405   5.359  0.00  0.00      APRO C  
ATOM   3432  HA  ASN A 215      23.765  18.690   5.859  0.00  0.00      APRO H  
ATOM   3433  CB  ASN A 215      23.046  17.758   3.965  0.00  0.00      APRO C  
ATOM   3434  HB1 ASN A 215      22.065  17.351   3.635  0.00  0.00      APRO H  
ATOM   3435  HB2 ASN A 215      23.355  18.524   3.225  0.00  0.00      APRO H  
ATOM   3436  CG  ASN A 215      24.055  16.617   4.029  0.00  0.00      APRO C  
ATOM   3437  OD1 ASN A 215      25.161  16.755   4.549  0.00  0.00      APRO O  
ATOM   3438  ND2 ASN A 215      23.697  15.462   3.423  0.00  0.00      APRO N  
ATOM   3439 HD21 ASN A 215      24.342  14.704   3.466  0.00  0.00      APRO H  
ATOM   3440 HD22 ASN A 215      22.808  15.385   2.983  0.00  0.00      APRO H  
ATOM   3441  C   ASN A 215      22.030  19.676   5.132  0.00  0.00      APRO C  
ATOM   3442  O   ASN A 215      22.412  20.534   4.338  0.00  0.00      APRO O  
ATOM   3443  N   PHE A 216      20.876  19.840   5.805  0.00  0.00      APRO N  
ATOM   3444  HN  PHE A 216      20.530  19.166   6.456  0.00  0.00      APRO H  
ATOM   3445  CA  PHE A 216      20.033  21.008   5.645  0.00  0.00      APRO C  
ATOM   3446  HA  PHE A 216      19.927  21.138   4.575  0.00  0.00      APRO H  
ATOM   3447  CB  PHE A 216      18.649  20.769   6.310  0.00  0.00      APRO C  
ATOM   3448  HB1 PHE A 216      18.240  19.796   5.960  0.00  0.00      APRO H  
ATOM   3449  HB2 PHE A 216      18.742  20.707   7.416  0.00  0.00      APRO H  
ATOM   3450  CG  PHE A 216      17.645  21.825   5.933  0.00  0.00      APRO C  
ATOM   3451  CD1 PHE A 216      16.931  21.725   4.728  0.00  0.00      APRO C  
ATOM   3452  HD1 PHE A 216      17.108  20.886   4.069  0.00  0.00      APRO H  
ATOM   3453  CE1 PHE A 216      15.998  22.707   4.372  0.00  0.00      APRO C  
ATOM   3454  HE1 PHE A 216      15.445  22.618   3.448  0.00  0.00      APRO H  
ATOM   3455  CZ  PHE A 216      15.781  23.799   5.221  0.00  0.00      APRO C  
ATOM   3456  HZ  PHE A 216      15.058  24.554   4.947  0.00  0.00      APRO H  
ATOM   3457  CD2 PHE A 216      17.416  22.926   6.775  0.00  0.00      APRO C  
ATOM   3458  HD2 PHE A 216      17.975  23.029   7.694  0.00  0.00      APRO H  
ATOM   3459  CE2 PHE A 216      16.487  23.911   6.423  0.00  0.00      APRO C  
ATOM   3460  HE2 PHE A 216      16.320  24.753   7.080  0.00  0.00      APRO H  
ATOM   3461  C   PHE A 216      20.659  22.289   6.192  0.00  0.00      APRO C  
ATOM   3462  O   PHE A 216      21.050  22.379   7.353  0.00  0.00      APRO O  
ATOM   3463  N   VAL A 217      20.701  23.348   5.362  0.00  0.00      APRO N  
ATOM   3464  HN  VAL A 217      20.458  23.297   4.397  0.00  0.00      APRO H  
ATOM   3465  CA  VAL A 217      21.108  24.666   5.808  0.00  0.00      APRO C  
ATOM   3466  HA  VAL A 217      21.391  24.603   6.851  0.00  0.00      APRO H  
ATOM   3467  CB  VAL A 217      22.345  25.222   5.102  0.00  0.00      APRO C  
ATOM   3468  HB  VAL A 217      22.522  26.254   5.494  0.00  0.00      APRO H  
ATOM   3469  CG1 VAL A 217      23.544  24.311   5.435  0.00  0.00      APRO C  
ATOM   3470 HG11 VAL A 217      24.455  24.664   4.905  0.00  0.00      APRO H  
ATOM   3471 HG12 VAL A 217      23.771  24.313   6.521  0.00  0.00      APRO H  
ATOM   3472 HG13 VAL A 217      23.344  23.266   5.115  0.00  0.00      APRO H  
ATOM   3473  CG2 VAL A 217      22.164  25.326   3.575  0.00  0.00      APRO C  
ATOM   3474 HG21 VAL A 217      23.094  25.695   3.093  0.00  0.00      APRO H  
ATOM   3475 HG22 VAL A 217      21.917  24.332   3.143  0.00  0.00      APRO H  
ATOM   3476 HG23 VAL A 217      21.349  26.032   3.314  0.00  0.00      APRO H  
ATOM   3477  C   VAL A 217      19.917  25.601   5.715  0.00  0.00      APRO C  
ATOM   3478  O   VAL A 217      19.292  25.784   4.669  0.00  0.00      APRO O  
ATOM   3479  N   ALA A 218      19.526  26.186   6.865  0.00  0.00      APRO N  
ATOM   3480  HN  ALA A 218      19.973  25.979   7.735  0.00  0.00      APRO H  
ATOM   3481  CA  ALA A 218      18.446  27.144   6.935  0.00  0.00      APRO C  
ATOM   3482  HA  ALA A 218      17.552  26.718   6.494  0.00  0.00      APRO H  
ATOM   3483  CB  ALA A 218      18.057  27.439   8.395  0.00  0.00      APRO C  
ATOM   3484  HB1 ALA A 218      17.806  26.489   8.913  0.00  0.00      APRO H  
ATOM   3485  HB2 ALA A 218      18.898  27.915   8.944  0.00  0.00      APRO H  
ATOM   3486  HB3 ALA A 218      17.171  28.108   8.456  0.00  0.00      APRO H  
ATOM   3487  C   ALA A 218      18.734  28.429   6.168  0.00  0.00      APRO C  
ATOM   3488  O   ALA A 218      19.866  28.897   6.082  0.00  0.00      APRO O  
ATOM   3489  N   LYS A 219      17.688  28.995   5.551  0.00  0.00      APRO N  
ATOM   3490  HN  LYS A 219      16.752  28.683   5.708  0.00  0.00      APRO H  
ATOM   3491  CA  LYS A 219      17.820  30.087   4.621  0.00  0.00      APRO C  
ATOM   3492  HA  LYS A 219      18.776  30.567   4.796  0.00  0.00      APRO H  
ATOM   3493  CB  LYS A 219      17.650  29.536   3.178  0.00  0.00      APRO C  
ATOM   3494  HB1 LYS A 219      18.397  28.719   3.049  0.00  0.00      APRO H  
ATOM   3495  HB2 LYS A 219      16.648  29.060   3.088  0.00  0.00      APRO H  
ATOM   3496  CG  LYS A 219      17.849  30.555   2.045  0.00  0.00      APRO C  
ATOM   3497  HG1 LYS A 219      17.061  31.339   2.118  0.00  0.00      APRO H  
ATOM   3498  HG2 LYS A 219      18.833  31.059   2.180  0.00  0.00      APRO H  
ATOM   3499  CD  LYS A 219      17.776  29.916   0.641  0.00  0.00      APRO C  
ATOM   3500  HD1 LYS A 219      18.135  30.662  -0.104  0.00  0.00      APRO H  
ATOM   3501  HD2 LYS A 219      18.481  29.053   0.615  0.00  0.00      APRO H  
ATOM   3502  CE  LYS A 219      16.372  29.437   0.260  0.00  0.00      APRO C  
ATOM   3503  HE1 LYS A 219      16.043  28.617   0.937  0.00  0.00      APRO H  
ATOM   3504  HE2 LYS A 219      15.640  30.271   0.336  0.00  0.00      APRO H  
ATOM   3505  NZ  LYS A 219      16.335  28.923  -1.128  0.00  0.00      APRO N1+
ATOM   3506  HZ1 LYS A 219      15.374  28.603  -1.364  0.00  0.00      APRO H  
ATOM   3507  HZ2 LYS A 219      16.619  29.678  -1.785  0.00  0.00      APRO H  
ATOM   3508  HZ3 LYS A 219      16.996  28.125  -1.219  0.00  0.00      APRO H  
ATOM   3509  C   LYS A 219      16.746  31.105   4.911  0.00  0.00      APRO C  
ATOM   3510  O   LYS A 219      15.556  30.778   4.937  0.00  0.00      APRO O  
ATOM   3511  N   ASP A 220      17.145  32.364   5.151  0.00  0.00      APRO N  
ATOM   3512  HN  ASP A 220      18.103  32.619   5.248  0.00  0.00      APRO H  
ATOM   3513  CA  ASP A 220      16.247  33.485   5.295  0.00  0.00      APRO C  
ATOM   3514  HA  ASP A 220      15.534  33.199   6.059  0.00  0.00      APRO H  
ATOM   3515  CB  ASP A 220      17.016  34.747   5.738  0.00  0.00      APRO C  
ATOM   3516  HB1 ASP A 220      17.710  35.054   4.930  0.00  0.00      APRO H  
ATOM   3517  HB2 ASP A 220      16.315  35.583   5.932  0.00  0.00      APRO H  
ATOM   3518  CG  ASP A 220      17.807  34.408   6.983  0.00  0.00      APRO C  
ATOM   3519  OD1 ASP A 220      19.043  34.224   6.844  0.00  0.00      APRO O  
ATOM   3520  OD2 ASP A 220      17.173  34.269   8.062  0.00  0.00      APRO O1-
ATOM   3521  C   ASP A 220      15.444  33.789   4.036  0.00  0.00      APRO C  
ATOM   3522  O   ASP A 220      15.921  33.686   2.901  0.00  0.00      APRO O  
ATOM   3523  N   PHE A 221      14.181  34.187   4.224  0.00  0.00      APRO N  
ATOM   3524  HN  PHE A 221      13.736  34.173   5.118  0.00  0.00      APRO H  
ATOM   3525  CA  PHE A 221      13.353  34.670   3.155  0.00  0.00      APRO C  
ATOM   3526  HA  PHE A 221      13.987  35.259   2.504  0.00  0.00      APRO H  
ATOM   3527  CB  PHE A 221      12.734  33.548   2.271  0.00  0.00      APRO C  
ATOM   3528  HB1 PHE A 221      12.303  34.004   1.353  0.00  0.00      APRO H  
ATOM   3529  HB2 PHE A 221      13.510  32.823   1.943  0.00  0.00      APRO H  
ATOM   3530  CG  PHE A 221      11.602  32.783   2.909  0.00  0.00      APRO C  
ATOM   3531  CD1 PHE A 221      10.278  33.061   2.531  0.00  0.00      APRO C  
ATOM   3532  HD1 PHE A 221      10.076  33.875   1.848  0.00  0.00      APRO H  
ATOM   3533  CE1 PHE A 221       9.218  32.300   3.033  0.00  0.00      APRO C  
ATOM   3534  HE1 PHE A 221       8.206  32.506   2.714  0.00  0.00      APRO H  
ATOM   3535  CZ  PHE A 221       9.471  31.268   3.944  0.00  0.00      APRO C  
ATOM   3536  HZ  PHE A 221       8.654  30.672   4.326  0.00  0.00      APRO H  
ATOM   3537  CD2 PHE A 221      11.847  31.756   3.836  0.00  0.00      APRO C  
ATOM   3538  HD2 PHE A 221      12.856  31.559   4.170  0.00  0.00      APRO H  
ATOM   3539  CE2 PHE A 221      10.784  31.000   4.353  0.00  0.00      APRO C  
ATOM   3540  HE2 PHE A 221      10.981  30.213   5.067  0.00  0.00      APRO H  
ATOM   3541  C   PHE A 221      12.307  35.602   3.714  0.00  0.00      APRO C  
ATOM   3542  O   PHE A 221      12.058  35.665   4.919  0.00  0.00      APRO O  
ATOM   3543  N   PHE A 222      11.692  36.391   2.824  0.00  0.00      APRO N  
ATOM   3544  HN  PHE A 222      11.778  36.280   1.835  0.00  0.00      APRO H  
ATOM   3545  CA  PHE A 222      10.844  37.481   3.230  0.00  0.00      APRO C  
ATOM   3546  HA  PHE A 222      10.586  37.313   4.268  0.00  0.00      APRO H  
ATOM   3547  CB  PHE A 222      11.533  38.861   3.009  0.00  0.00      APRO C  
ATOM   3548  HB1 PHE A 222      11.634  39.046   1.917  0.00  0.00      APRO H  
ATOM   3549  HB2 PHE A 222      10.917  39.687   3.426  0.00  0.00      APRO H  
ATOM   3550  CG  PHE A 222      12.917  38.854   3.608  0.00  0.00      APRO C  
ATOM   3551  CD1 PHE A 222      14.032  38.534   2.810  0.00  0.00      APRO C  
ATOM   3552  HD1 PHE A 222      13.904  38.386   1.746  0.00  0.00      APRO H  
ATOM   3553  CE1 PHE A 222      15.304  38.399   3.378  0.00  0.00      APRO C  
ATOM   3554  HE1 PHE A 222      16.147  38.132   2.757  0.00  0.00      APRO H  
ATOM   3555  CZ  PHE A 222      15.482  38.617   4.747  0.00  0.00      APRO C  
ATOM   3556  HZ  PHE A 222      16.462  38.519   5.191  0.00  0.00      APRO H  
ATOM   3557  CD2 PHE A 222      13.109  39.081   4.981  0.00  0.00      APRO C  
ATOM   3558  HD2 PHE A 222      12.265  39.319   5.613  0.00  0.00      APRO H  
ATOM   3559  CE2 PHE A 222      14.388  38.973   5.541  0.00  0.00      APRO C  
ATOM   3560  HE2 PHE A 222      14.532  39.165   6.595  0.00  0.00      APRO H  
ATOM   3561  C   PHE A 222       9.557  37.434   2.440  0.00  0.00      APRO C  
ATOM   3562  O   PHE A 222       9.498  36.957   1.309  0.00  0.00      APRO O  
ATOM   3563  N   GLU A 223       8.482  37.964   3.030  0.00  0.00      APRO N  
ATOM   3564  HN  GLU A 223       8.494  38.295   3.969  0.00  0.00      APRO H  
ATOM   3565  CA  GLU A 223       7.206  38.110   2.373  0.00  0.00      APRO C  
ATOM   3566  HA  GLU A 223       7.336  38.240   1.306  0.00  0.00      APRO H  
ATOM   3567  CB  GLU A 223       6.299  36.845   2.535  0.00  0.00      APRO C  
ATOM   3568  HB1 GLU A 223       5.278  37.100   2.168  0.00  0.00      APRO H  
ATOM   3569  HB2 GLU A 223       6.667  36.030   1.872  0.00  0.00      APRO H  
ATOM   3570  CG  GLU A 223       6.171  36.301   3.986  0.00  0.00      APRO C  
ATOM   3571  HG1 GLU A 223       7.171  36.266   4.456  0.00  0.00      APRO H  
ATOM   3572  HG2 GLU A 223       5.504  36.944   4.594  0.00  0.00      APRO H  
ATOM   3573  CD  GLU A 223       5.645  34.871   4.126  0.00  0.00      APRO C  
ATOM   3574  OE1 GLU A 223       6.327  33.916   3.661  0.00  0.00      APRO O  
ATOM   3575  OE2 GLU A 223       4.600  34.685   4.803  0.00  0.00      APRO O1-
ATOM   3576  C   GLU A 223       6.620  39.403   2.917  0.00  0.00      APRO C  
ATOM   3577  O   GLU A 223       6.985  39.858   4.001  0.00  0.00      APRO O  
ATOM   3578  N   VAL A 224       5.757  40.096   2.146  0.00  0.00      APRO N  
ATOM   3579  HN  VAL A 224       5.403  39.766   1.275  0.00  0.00      APRO H  
ATOM   3580  CA  VAL A 224       5.265  41.412   2.537  0.00  0.00      APRO C  
ATOM   3581  HA  VAL A 224       5.751  41.704   3.459  0.00  0.00      APRO H  
ATOM   3582  CB  VAL A 224       5.492  42.505   1.488  0.00  0.00      APRO C  
ATOM   3583  HB  VAL A 224       5.016  42.163   0.536  0.00  0.00      APRO H  
ATOM   3584  CG1 VAL A 224       4.845  43.843   1.916  0.00  0.00      APRO C  
ATOM   3585 HG11 VAL A 224       5.054  44.631   1.161  0.00  0.00      APRO H  
ATOM   3586 HG12 VAL A 224       3.742  43.755   2.005  0.00  0.00      APRO H  
ATOM   3587 HG13 VAL A 224       5.255  44.183   2.891  0.00  0.00      APRO H  
ATOM   3588  CG2 VAL A 224       7.004  42.718   1.290  0.00  0.00      APRO C  
ATOM   3589 HG21 VAL A 224       7.194  43.535   0.562  0.00  0.00      APRO H  
ATOM   3590 HG22 VAL A 224       7.490  42.988   2.253  0.00  0.00      APRO H  
ATOM   3591 HG23 VAL A 224       7.491  41.801   0.899  0.00  0.00      APRO H  
ATOM   3592  C   VAL A 224       3.790  41.301   2.819  0.00  0.00      APRO C  
ATOM   3593  O   VAL A 224       2.999  40.917   1.954  0.00  0.00      APRO O  
ATOM   3594  N   LYS A 225       3.388  41.649   4.053  0.00  0.00      APRO N  
ATOM   3595  HN  LYS A 225       4.031  41.856   4.788  0.00  0.00      APRO H  
ATOM   3596  CA  LYS A 225       1.994  41.751   4.412  0.00  0.00      APRO C  
ATOM   3597  HA  LYS A 225       1.429  41.146   3.714  0.00  0.00      APRO H  
ATOM   3598  CB  LYS A 225       1.697  41.273   5.854  0.00  0.00      APRO C  
ATOM   3599  HB1 LYS A 225       2.406  41.807   6.529  0.00  0.00      APRO H  
ATOM   3600  HB2 LYS A 225       0.676  41.609   6.144  0.00  0.00      APRO H  
ATOM   3601  CG  LYS A 225       1.858  39.758   6.034  0.00  0.00      APRO C  
ATOM   3602  HG1 LYS A 225       1.223  39.232   5.285  0.00  0.00      APRO H  
ATOM   3603  HG2 LYS A 225       2.916  39.479   5.826  0.00  0.00      APRO H  
ATOM   3604  CD  LYS A 225       1.453  39.297   7.443  0.00  0.00      APRO C  
ATOM   3605  HD1 LYS A 225       2.046  39.877   8.187  0.00  0.00      APRO H  
ATOM   3606  HD2 LYS A 225       0.380  39.555   7.597  0.00  0.00      APRO H  
ATOM   3607  CE  LYS A 225       1.660  37.797   7.660  0.00  0.00      APRO C  
ATOM   3608  HE1 LYS A 225       0.905  37.213   7.088  0.00  0.00      APRO H  
ATOM   3609  HE2 LYS A 225       2.674  37.489   7.321  0.00  0.00      APRO H  
ATOM   3610  NZ  LYS A 225       1.520  37.480   9.097  0.00  0.00      APRO N1+
ATOM   3611  HZ1 LYS A 225       1.658  36.461   9.252  0.00  0.00      APRO H  
ATOM   3612  HZ2 LYS A 225       2.230  38.012   9.641  0.00  0.00      APRO H  
ATOM   3613  HZ3 LYS A 225       0.569  37.752   9.420  0.00  0.00      APRO H  
ATOM   3614  C   LYS A 225       1.525  43.180   4.253  0.00  0.00      APRO C  
ATOM   3615  O   LYS A 225       2.242  44.141   4.525  0.00  0.00      APRO O  
ATOM   3616  N   ALA A 226       0.280  43.335   3.790  0.00  0.00      APRO N  
ATOM   3617  HN  ALA A 226      -0.231  42.552   3.437  0.00  0.00      APRO H  
ATOM   3618  CA  ALA A 226      -0.416  44.592   3.756  0.00  0.00      APRO C  
ATOM   3619  HA  ALA A 226       0.202  45.415   4.097  0.00  0.00      APRO H  
ATOM   3620  CB  ALA A 226      -0.957  44.847   2.336  0.00  0.00      APRO C  
ATOM   3621  HB1 ALA A 226      -0.108  44.969   1.630  0.00  0.00      APRO H  
ATOM   3622  HB2 ALA A 226      -1.574  43.991   1.984  0.00  0.00      APRO H  
ATOM   3623  HB3 ALA A 226      -1.575  45.770   2.293  0.00  0.00      APRO H  
ATOM   3624  C   ALA A 226      -1.570  44.493   4.728  0.00  0.00      APRO C  
ATOM   3625  O   ALA A 226      -2.426  43.616   4.603  0.00  0.00      APRO O  
ATOM   3626  N   HSE A 227      -1.617  45.379   5.735  0.00  0.00      APRO N  
ATOM   3627  HN  HSE A 227      -0.899  46.056   5.889  0.00  0.00      APRO H  
ATOM   3628  CA  HSE A 227      -2.706  45.437   6.687  0.00  0.00      APRO C  
ATOM   3629  HA  HSE A 227      -3.121  44.440   6.777  0.00  0.00      APRO H  
ATOM   3630  CB  HSE A 227      -2.242  45.960   8.066  0.00  0.00      APRO C  
ATOM   3631  HB1 HSE A 227      -1.707  46.921   7.905  0.00  0.00      APRO H  
ATOM   3632  HB2 HSE A 227      -3.129  46.184   8.695  0.00  0.00      APRO H  
ATOM   3633  ND1 HSE A 227       0.046  45.057   8.518  0.00  0.00      APRO N  
ATOM   3634  CG  HSE A 227      -1.312  45.012   8.771  0.00  0.00      APRO C  
ATOM   3635  CE1 HSE A 227       0.570  44.088   9.248  0.00  0.00      APRO C  
ATOM   3636  HE1 HSE A 227       1.634  43.840   9.278  0.00  0.00      APRO H  
ATOM   3637  NE2 HSE A 227      -0.378  43.429   9.955  0.00  0.00      APRO N  
ATOM   3638  HE2 HSE A 227      -0.240  42.649  10.565  0.00  0.00      APRO H  
ATOM   3639  CD2 HSE A 227      -1.589  44.016   9.656  0.00  0.00      APRO C  
ATOM   3640  HD2 HSE A 227      -2.537  43.697  10.066  0.00  0.00      APRO H  
ATOM   3641  C   HSE A 227      -3.804  46.329   6.137  0.00  0.00      APRO C  
ATOM   3642  O   HSE A 227      -3.609  47.521   5.910  0.00  0.00      APRO O  
ATOM   3643  N   ILE A 228      -4.989  45.752   5.882  0.00  0.00      APRO N  
ATOM   3644  HN  ILE A 228      -5.213  44.838   6.214  0.00  0.00      APRO H  
ATOM   3645  CA  ILE A 228      -6.048  46.382   5.114  0.00  0.00      APRO C  
ATOM   3646  HA  ILE A 228      -5.665  47.338   4.779  0.00  0.00      APRO H  
ATOM   3647  CB  ILE A 228      -6.525  45.475   3.975  0.00  0.00      APRO C  
ATOM   3648  HB  ILE A 228      -6.866  44.539   4.486  0.00  0.00      APRO H  
ATOM   3649  CG2 ILE A 228      -7.660  46.145   3.172  0.00  0.00      APRO C  
ATOM   3650 HG21 ILE A 228      -8.106  45.427   2.452  0.00  0.00      APRO H  
ATOM   3651 HG22 ILE A 228      -8.471  46.492   3.846  0.00  0.00      APRO H  
ATOM   3652 HG23 ILE A 228      -7.281  47.018   2.601  0.00  0.00      APRO H  
ATOM   3653  CG1 ILE A 228      -5.375  45.047   3.027  0.00  0.00      APRO C  
ATOM   3654 HG11 ILE A 228      -4.882  45.950   2.601  0.00  0.00      APRO H  
ATOM   3655 HG12 ILE A 228      -4.605  44.500   3.618  0.00  0.00      APRO H  
ATOM   3656  CD  ILE A 228      -5.821  44.135   1.871  0.00  0.00      APRO C  
ATOM   3657  HD1 ILE A 228      -4.942  43.820   1.268  0.00  0.00      APRO H  
ATOM   3658  HD2 ILE A 228      -6.319  43.222   2.263  0.00  0.00      APRO H  
ATOM   3659  HD3 ILE A 228      -6.529  44.662   1.198  0.00  0.00      APRO H  
ATOM   3660  C   ILE A 228      -7.237  46.675   6.006  0.00  0.00      APRO C  
ATOM   3661  O   ILE A 228      -7.625  45.839   6.821  0.00  0.00      APRO O  
ATOM   3662  N   VAL A 229      -7.859  47.865   5.848  0.00  0.00      APRO N  
ATOM   3663  HN  VAL A 229      -7.491  48.578   5.257  0.00  0.00      APRO H  
ATOM   3664  CA  VAL A 229      -9.106  48.218   6.513  0.00  0.00      APRO C  
ATOM   3665  HA  VAL A 229      -9.427  47.347   7.070  0.00  0.00      APRO H  
ATOM   3666  CB  VAL A 229      -8.900  49.302   7.570  0.00  0.00      APRO C  
ATOM   3667  HB  VAL A 229      -8.020  49.004   8.192  0.00  0.00      APRO H  
ATOM   3668  CG1 VAL A 229      -8.611  50.674   6.940  0.00  0.00      APRO C  
ATOM   3669 HG11 VAL A 229      -8.505  51.447   7.731  0.00  0.00      APRO H  
ATOM   3670 HG12 VAL A 229      -7.667  50.666   6.357  0.00  0.00      APRO H  
ATOM   3671 HG13 VAL A 229      -9.442  50.981   6.269  0.00  0.00      APRO H  
ATOM   3672  CG2 VAL A 229     -10.101  49.381   8.530  0.00  0.00      APRO C  
ATOM   3673 HG21 VAL A 229      -9.960  50.198   9.270  0.00  0.00      APRO H  
ATOM   3674 HG22 VAL A 229     -11.039  49.578   7.967  0.00  0.00      APRO H  
ATOM   3675 HG23 VAL A 229     -10.226  48.435   9.096  0.00  0.00      APRO H  
ATOM   3676  C   VAL A 229     -10.214  48.555   5.505  0.00  0.00      APRO C  
ATOM   3677  O   VAL A 229     -10.035  49.299   4.533  0.00  0.00      APRO O  
ATOM   3678  N   THR A 230     -11.404  47.942   5.690  0.00  0.00      APRO N  
ATOM   3679  HN  THR A 230     -11.496  47.275   6.428  0.00  0.00      APRO H  
ATOM   3680  CA  THR A 230     -12.628  48.146   4.906  0.00  0.00      APRO C  
ATOM   3681  HA  THR A 230     -12.313  48.211   3.873  0.00  0.00      APRO H  
ATOM   3682  CB  THR A 230     -13.674  47.045   5.152  0.00  0.00      APRO C  
ATOM   3683  HB  THR A 230     -13.939  47.105   6.236  0.00  0.00      APRO H  
ATOM   3684  OG1 THR A 230     -13.123  45.762   4.921  0.00  0.00      APRO O  
ATOM   3685  HG1 THR A 230     -13.841  45.141   5.085  0.00  0.00      APRO H  
ATOM   3686  CG2 THR A 230     -14.886  47.118   4.211  0.00  0.00      APRO C  
ATOM   3687 HG21 THR A 230     -15.659  46.376   4.504  0.00  0.00      APRO H  
ATOM   3688 HG22 THR A 230     -15.349  48.127   4.253  0.00  0.00      APRO H  
ATOM   3689 HG23 THR A 230     -14.589  46.915   3.160  0.00  0.00      APRO H  
ATOM   3690  C   THR A 230     -13.278  49.481   5.246  0.00  0.00      APRO C  
ATOM   3691  O   THR A 230     -13.163  49.899   6.398  0.00  0.00      APRO O  
ATOM   3692  N   PRO A 231     -14.018  50.196   4.383  0.00  0.00      APRO N  
ATOM   3693  CD  PRO A 231     -13.948  50.058   2.922  0.00  0.00      APRO C  
ATOM   3694  HD1 PRO A 231     -14.508  49.162   2.571  0.00  0.00      APRO H  
ATOM   3695  HD2 PRO A 231     -12.893  49.986   2.570  0.00  0.00      APRO H  
ATOM   3696  CA  PRO A 231     -14.856  51.337   4.777  0.00  0.00      APRO C  
ATOM   3697  HA  PRO A 231     -14.199  52.156   5.045  0.00  0.00      APRO H  
ATOM   3698  CB  PRO A 231     -15.574  51.736   3.477  0.00  0.00      APRO C  
ATOM   3699  HB1 PRO A 231     -15.755  52.832   3.414  0.00  0.00      APRO H  
ATOM   3700  HB2 PRO A 231     -16.531  51.185   3.336  0.00  0.00      APRO H  
ATOM   3701  CG  PRO A 231     -14.596  51.328   2.373  0.00  0.00      APRO C  
ATOM   3702  HG1 PRO A 231     -13.864  52.136   2.175  0.00  0.00      APRO H  
ATOM   3703  HG2 PRO A 231     -15.111  51.092   1.414  0.00  0.00      APRO H  
ATOM   3704  C   PRO A 231     -15.843  51.094   5.917  0.00  0.00      APRO C  
ATOM   3705  O   PRO A 231     -16.357  52.056   6.477  0.00  0.00      APRO O  
ATOM   3706  N   ALA A 232     -16.142  49.827   6.254  0.00  0.00      APRO N  
ATOM   3707  HN  ALA A 232     -15.750  49.075   5.725  0.00  0.00      APRO H  
ATOM   3708  CA  ALA A 232     -17.007  49.434   7.346  0.00  0.00      APRO C  
ATOM   3709  HA  ALA A 232     -17.645  50.266   7.622  0.00  0.00      APRO H  
ATOM   3710  CB  ALA A 232     -17.880  48.268   6.838  0.00  0.00      APRO C  
ATOM   3711  HB1 ALA A 232     -18.461  48.597   5.950  0.00  0.00      APRO H  
ATOM   3712  HB2 ALA A 232     -17.252  47.402   6.534  0.00  0.00      APRO H  
ATOM   3713  HB3 ALA A 232     -18.600  47.928   7.613  0.00  0.00      APRO H  
ATOM   3714  C   ALA A 232     -16.234  49.036   8.623  0.00  0.00      APRO C  
ATOM   3715  O   ALA A 232     -16.809  48.475   9.551  0.00  0.00      APRO O  
ATOM   3716  N   ASP A 233     -14.911  49.325   8.671  0.00  0.00      APRO N  
ATOM   3717  HN  ASP A 233     -14.496  49.731   7.861  0.00  0.00      APRO H  
ATOM   3718  CA  ASP A 233     -13.955  49.128   9.766  0.00  0.00      APRO C  
ATOM   3719  HA  ASP A 233     -13.056  49.649   9.456  0.00  0.00      APRO H  
ATOM   3720  CB  ASP A 233     -14.262  49.914  11.079  0.00  0.00      APRO C  
ATOM   3721  HB1 ASP A 233     -14.789  50.856  10.826  0.00  0.00      APRO H  
ATOM   3722  HB2 ASP A 233     -14.914  49.318  11.748  0.00  0.00      APRO H  
ATOM   3723  CG  ASP A 233     -12.959  50.263  11.802  0.00  0.00      APRO C  
ATOM   3724  OD1 ASP A 233     -12.131  51.003  11.211  0.00  0.00      APRO O  
ATOM   3725  OD2 ASP A 233     -12.709  49.771  12.931  0.00  0.00      APRO O1-
ATOM   3726  C   ASP A 233     -13.554  47.674  10.028  0.00  0.00      APRO C  
ATOM   3727  O   ASP A 233     -13.075  47.280  11.090  0.00  0.00      APRO O  
ATOM   3728  N   GLU A 234     -13.675  46.811   9.014  0.00  0.00      APRO N  
ATOM   3729  HN  GLU A 234     -14.086  47.039   8.136  0.00  0.00      APRO H  
ATOM   3730  CA  GLU A 234     -13.210  45.445   9.108  0.00  0.00      APRO C  
ATOM   3731  HA  GLU A 234     -13.279  45.123  10.140  0.00  0.00      APRO H  
ATOM   3732  CB  GLU A 234     -14.027  44.532   8.179  0.00  0.00      APRO C  
ATOM   3733  HB1 GLU A 234     -13.781  44.799   7.125  0.00  0.00      APRO H  
ATOM   3734  HB2 GLU A 234     -13.703  43.475   8.309  0.00  0.00      APRO H  
ATOM   3735  CG  GLU A 234     -15.558  44.645   8.384  0.00  0.00      APRO C  
ATOM   3736  HG1 GLU A 234     -15.867  43.993   9.221  0.00  0.00      APRO H  
ATOM   3737  HG2 GLU A 234     -15.853  45.690   8.607  0.00  0.00      APRO H  
ATOM   3738  CD  GLU A 234     -16.290  44.154   7.145  0.00  0.00      APRO C  
ATOM   3739  OE1 GLU A 234     -16.039  44.762   6.071  0.00  0.00      APRO O  
ATOM   3740  OE2 GLU A 234     -17.061  43.169   7.242  0.00  0.00      APRO O1-
ATOM   3741  C   GLU A 234     -11.747  45.372   8.710  0.00  0.00      APRO C  
ATOM   3742  O   GLU A 234     -11.308  46.071   7.802  0.00  0.00      APRO O  
ATOM   3743  N   ARG A 235     -10.942  44.531   9.387  0.00  0.00      APRO N  
ATOM   3744  HN  ARG A 235     -11.313  43.924  10.086  0.00  0.00      APRO H  
ATOM   3745  CA  ARG A 235      -9.512  44.454   9.149  0.00  0.00      APRO C  
ATOM   3746  HA  ARG A 235      -9.275  45.111   8.321  0.00  0.00      APRO H  
ATOM   3747  CB  ARG A 235      -8.697  44.900  10.390  0.00  0.00      APRO C  
ATOM   3748  HB1 ARG A 235      -9.163  44.396  11.271  0.00  0.00      APRO H  
ATOM   3749  HB2 ARG A 235      -7.662  44.498  10.320  0.00  0.00      APRO H  
ATOM   3750  CG  ARG A 235      -8.730  46.428  10.583  0.00  0.00      APRO C  
ATOM   3751  HG1 ARG A 235      -8.386  46.911   9.642  0.00  0.00      APRO H  
ATOM   3752  HG2 ARG A 235      -9.787  46.753  10.717  0.00  0.00      APRO H  
ATOM   3753  CD  ARG A 235      -7.937  46.929  11.795  0.00  0.00      APRO C  
ATOM   3754  HD1 ARG A 235      -8.441  46.594  12.731  0.00  0.00      APRO H  
ATOM   3755  HD2 ARG A 235      -6.893  46.537  11.791  0.00  0.00      APRO H  
ATOM   3756  NE  ARG A 235      -7.878  48.422  11.732  0.00  0.00      APRO N  
ATOM   3757  HE  ARG A 235      -7.005  48.768  11.370  0.00  0.00      APRO H  
ATOM   3758  CZ  ARG A 235      -8.852  49.272  12.104  0.00  0.00      APRO C  
ATOM   3759  NH1 ARG A 235     -10.024  48.869  12.593  0.00  0.00      APRO N1+
ATOM   3760 HH11 ARG A 235     -10.724  49.527  12.831  0.00  0.00      APRO H  
ATOM   3761 HH12 ARG A 235     -10.198  47.882  12.573  0.00  0.00      APRO H  
ATOM   3762  NH2 ARG A 235      -8.631  50.573  11.958  0.00  0.00      APRO N  
ATOM   3763 HH21 ARG A 235      -9.290  51.227  12.301  0.00  0.00      APRO H  
ATOM   3764 HH22 ARG A 235      -7.714  50.845  11.697  0.00  0.00      APRO H  
ATOM   3765  C   ARG A 235      -9.077  43.063   8.736  0.00  0.00      APRO C  
ATOM   3766  O   ARG A 235      -9.521  42.061   9.290  0.00  0.00      APRO O  
ATOM   3767  N   PHE A 236      -8.164  42.982   7.751  0.00  0.00      APRO N  
ATOM   3768  HN  PHE A 236      -7.835  43.785   7.256  0.00  0.00      APRO H  
ATOM   3769  CA  PHE A 236      -7.577  41.729   7.320  0.00  0.00      APRO C  
ATOM   3770  HA  PHE A 236      -7.470  41.111   8.203  0.00  0.00      APRO H  
ATOM   3771  CB  PHE A 236      -8.466  40.948   6.301  0.00  0.00      APRO C  
ATOM   3772  HB1 PHE A 236      -7.984  39.973   6.070  0.00  0.00      APRO H  
ATOM   3773  HB2 PHE A 236      -9.466  40.725   6.731  0.00  0.00      APRO H  
ATOM   3774  CG  PHE A 236      -8.651  41.638   4.969  0.00  0.00      APRO C  
ATOM   3775  CD1 PHE A 236      -7.840  41.298   3.871  0.00  0.00      APRO C  
ATOM   3776  HD1 PHE A 236      -7.047  40.573   3.996  0.00  0.00      APRO H  
ATOM   3777  CE1 PHE A 236      -8.042  41.892   2.618  0.00  0.00      APRO C  
ATOM   3778  HE1 PHE A 236      -7.411  41.621   1.783  0.00  0.00      APRO H  
ATOM   3779  CZ  PHE A 236      -9.066  42.832   2.449  0.00  0.00      APRO C  
ATOM   3780  HZ  PHE A 236      -9.236  43.281   1.481  0.00  0.00      APRO H  
ATOM   3781  CD2 PHE A 236      -9.666  42.590   4.787  0.00  0.00      APRO C  
ATOM   3782  HD2 PHE A 236     -10.282  42.890   5.623  0.00  0.00      APRO H  
ATOM   3783  CE2 PHE A 236      -9.878  43.183   3.535  0.00  0.00      APRO C  
ATOM   3784  HE2 PHE A 236     -10.667  43.911   3.411  0.00  0.00      APRO H  
ATOM   3785  C   PHE A 236      -6.179  41.980   6.780  0.00  0.00      APRO C  
ATOM   3786  O   PHE A 236      -5.758  43.122   6.602  0.00  0.00      APRO O  
ATOM   3787  N   THR A 237      -5.401  40.913   6.524  0.00  0.00      APRO N  
ATOM   3788  HN  THR A 237      -5.676  39.972   6.719  0.00  0.00      APRO H  
ATOM   3789  CA  THR A 237      -4.075  41.039   5.934  0.00  0.00      APRO C  
ATOM   3790  HA  THR A 237      -3.896  42.098   5.805  0.00  0.00      APRO H  
ATOM   3791  CB  THR A 237      -2.925  40.421   6.731  0.00  0.00      APRO C  
ATOM   3792  HB  THR A 237      -2.014  40.525   6.092  0.00  0.00      APRO H  
ATOM   3793  OG1 THR A 237      -3.106  39.029   6.962  0.00  0.00      APRO O  
ATOM   3794  HG1 THR A 237      -2.339  38.752   7.475  0.00  0.00      APRO H  
ATOM   3795  CG2 THR A 237      -2.835  41.083   8.110  0.00  0.00      APRO C  
ATOM   3796 HG21 THR A 237      -1.938  40.729   8.660  0.00  0.00      APRO H  
ATOM   3797 HG22 THR A 237      -2.759  42.186   8.006  0.00  0.00      APRO H  
ATOM   3798 HG23 THR A 237      -3.732  40.853   8.724  0.00  0.00      APRO H  
ATOM   3799  C   THR A 237      -4.069  40.430   4.551  0.00  0.00      APRO C  
ATOM   3800  O   THR A 237      -4.721  39.424   4.278  0.00  0.00      APRO O  
ATOM   3801  N   ALA A 238      -3.327  41.052   3.621  0.00  0.00      APRO N  
ATOM   3802  HN  ALA A 238      -2.873  41.922   3.809  0.00  0.00      APRO H  
ATOM   3803  CA  ALA A 238      -3.127  40.522   2.292  0.00  0.00      APRO C  
ATOM   3804  HA  ALA A 238      -3.581  39.543   2.188  0.00  0.00      APRO H  
ATOM   3805  CB  ALA A 238      -3.769  41.446   1.240  0.00  0.00      APRO C  
ATOM   3806  HB1 ALA A 238      -4.861  41.523   1.429  0.00  0.00      APRO H  
ATOM   3807  HB2 ALA A 238      -3.340  42.470   1.293  0.00  0.00      APRO H  
ATOM   3808  HB3 ALA A 238      -3.625  41.055   0.210  0.00  0.00      APRO H  
ATOM   3809  C   ALA A 238      -1.643  40.336   2.029  0.00  0.00      APRO C  
ATOM   3810  O   ALA A 238      -0.807  41.085   2.532  0.00  0.00      APRO O  
ATOM   3811  N   ILE A 239      -1.272  39.303   1.253  0.00  0.00      APRO N  
ATOM   3812  HN  ILE A 239      -1.944  38.708   0.817  0.00  0.00      APRO H  
ATOM   3813  CA  ILE A 239       0.109  38.948   0.971  0.00  0.00      APRO C  
ATOM   3814  HA  ILE A 239       0.729  39.495   1.670  0.00  0.00      APRO H  
ATOM   3815  CB  ILE A 239       0.370  37.438   1.034  0.00  0.00      APRO C  
ATOM   3816  HB  ILE A 239      -0.231  37.015   0.190  0.00  0.00      APRO H  
ATOM   3817  CG2 ILE A 239       1.884  37.151   0.887  0.00  0.00      APRO C  
ATOM   3818 HG21 ILE A 239       2.066  36.062   0.775  0.00  0.00      APRO H  
ATOM   3819 HG22 ILE A 239       2.297  37.656  -0.011  0.00  0.00      APRO H  
ATOM   3820 HG23 ILE A 239       2.444  37.506   1.778  0.00  0.00      APRO H  
ATOM   3821  CG1 ILE A 239      -0.189  36.782   2.322  0.00  0.00      APRO C  
ATOM   3822 HG11 ILE A 239       0.255  37.272   3.217  0.00  0.00      APRO H  
ATOM   3823 HG12 ILE A 239      -1.289  36.953   2.366  0.00  0.00      APRO H  
ATOM   3824  CD  ILE A 239       0.058  35.267   2.413  0.00  0.00      APRO C  
ATOM   3825  HD1 ILE A 239      -0.417  34.852   3.328  0.00  0.00      APRO H  
ATOM   3826  HD2 ILE A 239      -0.373  34.746   1.531  0.00  0.00      APRO H  
ATOM   3827  HD3 ILE A 239       1.145  35.042   2.458  0.00  0.00      APRO H  
ATOM   3828  C   ILE A 239       0.477  39.435  -0.416  0.00  0.00      APRO C  
ATOM   3829  O   ILE A 239      -0.249  39.203  -1.387  0.00  0.00      APRO O  
ATOM   3830  N   TRP A 240       1.628  40.123  -0.550  0.00  0.00      APRO N  
ATOM   3831  HN  TRP A 240       2.164  40.397   0.245  0.00  0.00      APRO H  
ATOM   3832  CA  TRP A 240       2.182  40.521  -1.831  0.00  0.00      APRO C  
ATOM   3833  HA  TRP A 240       1.422  41.112  -2.328  0.00  0.00      APRO H  
ATOM   3834  CB  TRP A 240       3.498  41.330  -1.639  0.00  0.00      APRO C  
ATOM   3835  HB1 TRP A 240       3.278  42.183  -0.960  0.00  0.00      APRO H  
ATOM   3836  HB2 TRP A 240       4.258  40.700  -1.128  0.00  0.00      APRO H  
ATOM   3837  CG  TRP A 240       4.127  41.943  -2.890  0.00  0.00      APRO C  
ATOM   3838  CD1 TRP A 240       3.516  42.458  -4.002  0.00  0.00      APRO C  
ATOM   3839  HD1 TRP A 240       2.446  42.576  -4.109  0.00  0.00      APRO H  
ATOM   3840  NE1 TRP A 240       4.459  42.837  -4.934  0.00  0.00      APRO N  
ATOM   3841  HE1 TRP A 240       4.287  43.244  -5.805  0.00  0.00      APRO H  
ATOM   3842  CE2 TRP A 240       5.708  42.595  -4.417  0.00  0.00      APRO C  
ATOM   3843  CD2 TRP A 240       5.544  42.048  -3.126  0.00  0.00      APRO C  
ATOM   3844  CE3 TRP A 240       6.647  41.721  -2.340  0.00  0.00      APRO C  
ATOM   3845  HE3 TRP A 240       6.537  41.291  -1.354  0.00  0.00      APRO H  
ATOM   3846  CZ3 TRP A 240       7.923  41.960  -2.871  0.00  0.00      APRO C  
ATOM   3847  HZ3 TRP A 240       8.797  41.742  -2.273  0.00  0.00      APRO H  
ATOM   3848  CZ2 TRP A 240       6.972  42.803  -4.952  0.00  0.00      APRO C  
ATOM   3849  HZ2 TRP A 240       7.109  43.208  -5.943  0.00  0.00      APRO H  
ATOM   3850  CH2 TRP A 240       8.087  42.474  -4.167  0.00  0.00      APRO C  
ATOM   3851  HH2 TRP A 240       9.083  42.616  -4.563  0.00  0.00      APRO H  
ATOM   3852  C   TRP A 240       2.488  39.340  -2.739  0.00  0.00      APRO C  
ATOM   3853  O   TRP A 240       3.104  38.358  -2.331  0.00  0.00      APRO O  
ATOM   3854  N   GLN A 241       2.087  39.441  -4.013  0.00  0.00      APRO N  
ATOM   3855  HN  GLN A 241       1.495  40.184  -4.320  0.00  0.00      APRO H  
ATOM   3856  CA  GLN A 241       2.460  38.510  -5.046  0.00  0.00      APRO C  
ATOM   3857  HA  GLN A 241       3.020  37.699  -4.596  0.00  0.00      APRO H  
ATOM   3858  CB  GLN A 241       1.221  38.037  -5.842  0.00  0.00      APRO C  
ATOM   3859  HB1 GLN A 241       0.839  38.923  -6.399  0.00  0.00      APRO H  
ATOM   3860  HB2 GLN A 241       1.538  37.298  -6.613  0.00  0.00      APRO H  
ATOM   3861  CG  GLN A 241       0.079  37.455  -4.980  0.00  0.00      APRO C  
ATOM   3862  HG1 GLN A 241      -0.237  38.189  -4.208  0.00  0.00      APRO H  
ATOM   3863  HG2 GLN A 241      -0.805  37.219  -5.607  0.00  0.00      APRO H  
ATOM   3864  CD  GLN A 241       0.481  36.192  -4.221  0.00  0.00      APRO C  
ATOM   3865  OE1 GLN A 241       0.600  35.106  -4.790  0.00  0.00      APRO O  
ATOM   3866  NE2 GLN A 241       0.643  36.314  -2.886  0.00  0.00      APRO N  
ATOM   3867 HE21 GLN A 241       0.909  35.494  -2.388  0.00  0.00      APRO H  
ATOM   3868 HE22 GLN A 241       0.480  37.191  -2.446  0.00  0.00      APRO H  
ATOM   3869  C   GLN A 241       3.396  39.238  -6.002  0.00  0.00      APRO C  
ATOM   3870  O   GLN A 241       2.938  40.094  -6.766  0.00  0.00      APRO O  
ATOM   3871  N   PRO A 242       4.695  38.966  -6.011  0.00  0.00      APRO N  
ATOM   3872  CD  PRO A 242       5.409  38.302  -4.917  0.00  0.00      APRO C  
ATOM   3873  HD1 PRO A 242       5.416  37.196  -5.048  0.00  0.00      APRO H  
ATOM   3874  HD2 PRO A 242       4.957  38.546  -3.928  0.00  0.00      APRO H  
ATOM   3875  CA  PRO A 242       5.602  39.636  -6.927  0.00  0.00      APRO C  
ATOM   3876  HA  PRO A 242       5.510  40.710  -6.820  0.00  0.00      APRO H  
ATOM   3877  CB  PRO A 242       6.992  39.175  -6.471  0.00  0.00      APRO C  
ATOM   3878  HB1 PRO A 242       7.753  39.979  -6.583  0.00  0.00      APRO H  
ATOM   3879  HB2 PRO A 242       7.324  38.261  -7.012  0.00  0.00      APRO H  
ATOM   3880  CG  PRO A 242       6.831  38.845  -4.988  0.00  0.00      APRO C  
ATOM   3881  HG1 PRO A 242       6.982  39.743  -4.357  0.00  0.00      APRO H  
ATOM   3882  HG2 PRO A 242       7.541  38.060  -4.640  0.00  0.00      APRO H  
ATOM   3883  C   PRO A 242       5.352  39.259  -8.375  0.00  0.00      APRO C  
ATOM   3884  O   PRO A 242       4.913  38.146  -8.651  0.00  0.00      APRO O  
ATOM   3885  N   SER A 243       5.615  40.173  -9.325  0.00  0.00      APRO N  
ATOM   3886  HN  SER A 243       5.878  41.117  -9.124  0.00  0.00      APRO H  
ATOM   3887  CA  SER A 243       5.539  39.865 -10.744  0.00  0.00      APRO C  
ATOM   3888  HA  SER A 243       4.733  39.151 -10.850  0.00  0.00      APRO H  
ATOM   3889  CB  SER A 243       5.233  41.125 -11.604  0.00  0.00      APRO C  
ATOM   3890  HB1 SER A 243       5.131  40.803 -12.666  0.00  0.00      APRO H  
ATOM   3891  HB2 SER A 243       4.259  41.573 -11.303  0.00  0.00      APRO H  
ATOM   3892  OG  SER A 243       6.280  42.098 -11.528  0.00  0.00      APRO O  
ATOM   3893  HG1 SER A 243       6.132  42.731 -12.242  0.00  0.00      APRO H  
ATOM   3894  C   SER A 243       6.810  39.189 -11.235  0.00  0.00      APRO C  
ATOM   3895  O   SER A 243       7.802  39.102 -10.516  0.00  0.00      APRO O  
ATOM   3896  N   GLU A 244       6.816  38.711 -12.499  0.00  0.00      APRO N  
ATOM   3897  HN  GLU A 244       6.015  38.838 -13.077  0.00  0.00      APRO H  
ATOM   3898  CA  GLU A 244       7.911  37.996 -13.150  0.00  0.00      APRO C  
ATOM   3899  HA  GLU A 244       8.027  37.057 -12.623  0.00  0.00      APRO H  
ATOM   3900  CB  GLU A 244       7.539  37.714 -14.630  0.00  0.00      APRO C  
ATOM   3901  HB1 GLU A 244       8.484  37.618 -15.213  0.00  0.00      APRO H  
ATOM   3902  HB2 GLU A 244       7.030  36.727 -14.710  0.00  0.00      APRO H  
ATOM   3903  CG  GLU A 244       6.657  38.821 -15.269  0.00  0.00      APRO C  
ATOM   3904  HG1 GLU A 244       5.618  38.720 -14.906  0.00  0.00      APRO H  
ATOM   3905  HG2 GLU A 244       7.037  39.830 -15.011  0.00  0.00      APRO H  
ATOM   3906  CD  GLU A 244       6.538  38.760 -16.793  0.00  0.00      APRO C  
ATOM   3907  OE1 GLU A 244       7.246  37.960 -17.447  0.00  0.00      APRO O  
ATOM   3908  OE2 GLU A 244       5.717  39.567 -17.301  0.00  0.00      APRO O1-
ATOM   3909  C   GLU A 244       9.256  38.718 -13.090  0.00  0.00      APRO C  
ATOM   3910  O   GLU A 244      10.318  38.120 -12.941  0.00  0.00      APRO O  
ATOM   3911  N   ALA A 245       9.251  40.065 -13.097  0.00  0.00      APRO N  
ATOM   3912  HN  ALA A 245       8.400  40.571 -13.235  0.00  0.00      APRO H  
ATOM   3913  CA  ALA A 245      10.437  40.879 -12.911  0.00  0.00      APRO C  
ATOM   3914  HA  ALA A 245      11.162  40.618 -13.673  0.00  0.00      APRO H  
ATOM   3915  CB  ALA A 245      10.033  42.355 -13.093  0.00  0.00      APRO C  
ATOM   3916  HB1 ALA A 245       9.566  42.493 -14.092  0.00  0.00      APRO H  
ATOM   3917  HB2 ALA A 245       9.292  42.664 -12.324  0.00  0.00      APRO H  
ATOM   3918  HB3 ALA A 245      10.913  43.031 -13.029  0.00  0.00      APRO H  
ATOM   3919  C   ALA A 245      11.145  40.697 -11.559  0.00  0.00      APRO C  
ATOM   3920  O   ALA A 245      12.282  41.128 -11.373  0.00  0.00      APRO O  
ATOM   3921  N   CYS A 246      10.504  40.020 -10.586  0.00  0.00      APRO N  
ATOM   3922  HN  CYS A 246       9.579  39.667 -10.711  0.00  0.00      APRO H  
ATOM   3923  CA  CYS A 246      11.087  39.746  -9.290  0.00  0.00      APRO C  
ATOM   3924  HA  CYS A 246      11.868  40.485  -9.153  0.00  0.00      APRO H  
ATOM   3925  CB  CYS A 246       9.987  39.862  -8.211  0.00  0.00      APRO C  
ATOM   3926  HB1 CYS A 246       9.415  40.793  -8.422  0.00  0.00      APRO H  
ATOM   3927  HB2 CYS A 246       9.262  39.025  -8.320  0.00  0.00      APRO H  
ATOM   3928  SG  CYS A 246      10.628  39.957  -6.496  0.00  0.00      APRO S  
ATOM   3929  HG1 CYS A 246       9.451  40.114  -5.887  0.00  0.00      APRO H  
ATOM   3930  C   CYS A 246      11.736  38.368  -9.222  0.00  0.00      APRO C  
ATOM   3931  O   CYS A 246      12.418  38.051  -8.246  0.00  0.00      APRO O  
ATOM   3932  N   GLU A 247      11.639  37.546 -10.291  0.00  0.00      APRO N  
ATOM   3933  HN  GLU A 247      11.134  37.796 -11.113  0.00  0.00      APRO H  
ATOM   3934  CA  GLU A 247      12.255  36.225 -10.352  0.00  0.00      APRO C  
ATOM   3935  HA  GLU A 247      11.754  35.626  -9.602  0.00  0.00      APRO H  
ATOM   3936  CB  GLU A 247      11.989  35.514 -11.702  0.00  0.00      APRO C  
ATOM   3937  HB1 GLU A 247      12.089  36.268 -12.517  0.00  0.00      APRO H  
ATOM   3938  HB2 GLU A 247      12.780  34.754 -11.890  0.00  0.00      APRO H  
ATOM   3939  CG  GLU A 247      10.590  34.857 -11.787  0.00  0.00      APRO C  
ATOM   3940  HG1 GLU A 247      10.519  34.043 -11.042  0.00  0.00      APRO H  
ATOM   3941  HG2 GLU A 247       9.790  35.599 -11.594  0.00  0.00      APRO H  
ATOM   3942  CD  GLU A 247      10.323  34.201 -13.141  0.00  0.00      APRO C  
ATOM   3943  OE1 GLU A 247      11.298  33.736 -13.787  0.00  0.00      APRO O  
ATOM   3944  OE2 GLU A 247       9.125  34.138 -13.518  0.00  0.00      APRO O1-
ATOM   3945  C   GLU A 247      13.753  36.179 -10.043  0.00  0.00      APRO C  
ATOM   3946  O   GLU A 247      14.142  35.255  -9.334  0.00  0.00      APRO O  
ATOM   3947  N   PRO A 248      14.655  37.098 -10.427  0.00  0.00      APRO N  
ATOM   3948  CD  PRO A 248      14.431  38.140 -11.432  0.00  0.00      APRO C  
ATOM   3949  HD1 PRO A 248      14.030  39.074 -10.977  0.00  0.00      APRO H  
ATOM   3950  HD2 PRO A 248      13.734  37.800 -12.232  0.00  0.00      APRO H  
ATOM   3951  CA  PRO A 248      16.061  37.015 -10.028  0.00  0.00      APRO C  
ATOM   3952  HA  PRO A 248      16.458  36.054 -10.335  0.00  0.00      APRO H  
ATOM   3953  CB  PRO A 248      16.742  38.145 -10.830  0.00  0.00      APRO C  
ATOM   3954  HB1 PRO A 248      17.742  37.840 -11.211  0.00  0.00      APRO H  
ATOM   3955  HB2 PRO A 248      16.832  39.081 -10.234  0.00  0.00      APRO H  
ATOM   3956  CG  PRO A 248      15.812  38.398 -12.019  0.00  0.00      APRO C  
ATOM   3957  HG1 PRO A 248      16.053  37.727 -12.866  0.00  0.00      APRO H  
ATOM   3958  HG2 PRO A 248      15.863  39.448 -12.390  0.00  0.00      APRO H  
ATOM   3959  C   PRO A 248      16.308  37.203  -8.536  0.00  0.00      APRO C  
ATOM   3960  O   PRO A 248      17.437  37.006  -8.098  0.00  0.00      APRO O  
ATOM   3961  N   TYR A 249      15.295  37.605  -7.743  0.00  0.00      APRO N  
ATOM   3962  HN  TYR A 249      14.381  37.801  -8.093  0.00  0.00      APRO H  
ATOM   3963  CA  TYR A 249      15.444  37.789  -6.310  0.00  0.00      APRO C  
ATOM   3964  HA  TYR A 249      16.484  37.595  -6.076  0.00  0.00      APRO H  
ATOM   3965  CB  TYR A 249      14.960  39.195  -5.864  0.00  0.00      APRO C  
ATOM   3966  HB1 TYR A 249      13.856  39.256  -5.985  0.00  0.00      APRO H  
ATOM   3967  HB2 TYR A 249      15.182  39.364  -4.788  0.00  0.00      APRO H  
ATOM   3968  CG  TYR A 249      15.580  40.271  -6.710  0.00  0.00      APRO C  
ATOM   3969  CD1 TYR A 249      16.856  40.782  -6.422  0.00  0.00      APRO C  
ATOM   3970  HD1 TYR A 249      17.398  40.419  -5.560  0.00  0.00      APRO H  
ATOM   3971  CE1 TYR A 249      17.420  41.777  -7.236  0.00  0.00      APRO C  
ATOM   3972  HE1 TYR A 249      18.396  42.181  -7.013  0.00  0.00      APRO H  
ATOM   3973  CZ  TYR A 249      16.713  42.259  -8.344  0.00  0.00      APRO C  
ATOM   3974  OH  TYR A 249      17.273  43.258  -9.162  0.00  0.00      APRO O  
ATOM   3975  HH  TYR A 249      16.673  43.398  -9.898  0.00  0.00      APRO H  
ATOM   3976  CD2 TYR A 249      14.880  40.768  -7.823  0.00  0.00      APRO C  
ATOM   3977  HD2 TYR A 249      13.879  40.417  -8.032  0.00  0.00      APRO H  
ATOM   3978  CE2 TYR A 249      15.444  41.754  -8.641  0.00  0.00      APRO C  
ATOM   3979  HE2 TYR A 249      14.887  42.134  -9.484  0.00  0.00      APRO H  
ATOM   3980  C   TYR A 249      14.616  36.768  -5.550  0.00  0.00      APRO C  
ATOM   3981  O   TYR A 249      14.675  36.685  -4.320  0.00  0.00      APRO O  
ATOM   3982  N   GLN A 250      13.831  35.953  -6.274  0.00  0.00      APRO N  
ATOM   3983  HN  GLN A 250      13.717  36.087  -7.257  0.00  0.00      APRO H  
ATOM   3984  CA  GLN A 250      13.094  34.838  -5.734  0.00  0.00      APRO C  
ATOM   3985  HA  GLN A 250      12.903  35.034  -4.686  0.00  0.00      APRO H  
ATOM   3986  CB  GLN A 250      11.761  34.616  -6.498  0.00  0.00      APRO C  
ATOM   3987  HB1 GLN A 250      12.003  34.652  -7.585  0.00  0.00      APRO H  
ATOM   3988  HB2 GLN A 250      11.388  33.586  -6.297  0.00  0.00      APRO H  
ATOM   3989  CG  GLN A 250      10.693  35.685  -6.156  0.00  0.00      APRO C  
ATOM   3990  HG1 GLN A 250      10.307  35.531  -5.125  0.00  0.00      APRO H  
ATOM   3991  HG2 GLN A 250      11.127  36.705  -6.208  0.00  0.00      APRO H  
ATOM   3992  CD  GLN A 250       9.478  35.623  -7.083  0.00  0.00      APRO C  
ATOM   3993  OE1 GLN A 250       9.585  35.571  -8.306  0.00  0.00      APRO O  
ATOM   3994  NE2 GLN A 250       8.259  35.675  -6.500  0.00  0.00      APRO N  
ATOM   3995 HE21 GLN A 250       7.469  35.630  -7.105  0.00  0.00      APRO H  
ATOM   3996 HE22 GLN A 250       8.186  35.771  -5.513  0.00  0.00      APRO H  
ATOM   3997  C   GLN A 250      13.967  33.599  -5.815  0.00  0.00      APRO C  
ATOM   3998  O   GLN A 250      14.824  33.477  -6.685  0.00  0.00      APRO O  
ATOM   3999  N   ASP A 251      13.790  32.641  -4.889  0.00  0.00      APRO N  
ATOM   4000  HN  ASP A 251      13.234  32.733  -4.067  0.00  0.00      APRO H  
ATOM   4001  CA  ASP A 251      14.411  31.346  -5.004  0.00  0.00      APRO C  
ATOM   4002  HA  ASP A 251      15.385  31.501  -5.454  0.00  0.00      APRO H  
ATOM   4003  CB  ASP A 251      14.745  30.708  -3.617  0.00  0.00      APRO C  
ATOM   4004  HB1 ASP A 251      15.472  29.884  -3.760  0.00  0.00      APRO H  
ATOM   4005  HB2 ASP A 251      15.198  31.459  -2.940  0.00  0.00      APRO H  
ATOM   4006  CG  ASP A 251      13.600  30.085  -2.834  0.00  0.00      APRO C  
ATOM   4007  OD1 ASP A 251      13.898  29.548  -1.727  0.00  0.00      APRO O  
ATOM   4008  OD2 ASP A 251      12.430  30.097  -3.263  0.00  0.00      APRO O1-
ATOM   4009  C   ASP A 251      13.631  30.443  -5.946  0.00  0.00      APRO C  
ATOM   4010  O   ASP A 251      12.586  30.804  -6.490  0.00  0.00      APRO O  
ATOM   4011  N   GLU A 252      14.143  29.224  -6.151  0.00  0.00      APRO N  
ATOM   4012  HN  GLU A 252      14.978  28.962  -5.675  0.00  0.00      APRO H  
ATOM   4013  CA  GLU A 252      13.613  28.197  -7.014  0.00  0.00      APRO C  
ATOM   4014  HA  GLU A 252      13.605  28.600  -8.019  0.00  0.00      APRO H  
ATOM   4015  CB  GLU A 252      14.548  26.962  -6.937  0.00  0.00      APRO C  
ATOM   4016  HB1 GLU A 252      14.569  26.607  -5.881  0.00  0.00      APRO H  
ATOM   4017  HB2 GLU A 252      14.117  26.125  -7.531  0.00  0.00      APRO H  
ATOM   4018  CG  GLU A 252      16.018  27.208  -7.396  0.00  0.00      APRO C  
ATOM   4019  HG1 GLU A 252      16.541  26.239  -7.494  0.00  0.00      APRO H  
ATOM   4020  HG2 GLU A 252      16.047  27.738  -8.369  0.00  0.00      APRO H  
ATOM   4021  CD  GLU A 252      16.927  28.009  -6.452  0.00  0.00      APRO C  
ATOM   4022  OE1 GLU A 252      16.557  28.244  -5.266  0.00  0.00      APRO O  
ATOM   4023  OE2 GLU A 252      18.020  28.407  -6.927  0.00  0.00      APRO O1-
ATOM   4024  C   GLU A 252      12.177  27.794  -6.675  0.00  0.00      APRO C  
ATOM   4025  O   GLU A 252      11.394  27.420  -7.548  0.00  0.00      APRO O  
ATOM   4026  N   GLU A 253      11.790  27.923  -5.390  0.00  0.00      APRO N  
ATOM   4027  HN  GLU A 253      12.431  28.217  -4.686  0.00  0.00      APRO H  
ATOM   4028  CA  GLU A 253      10.452  27.661  -4.897  0.00  0.00      APRO C  
ATOM   4029  HA  GLU A 253       9.964  27.011  -5.612  0.00  0.00      APRO H  
ATOM   4030  CB  GLU A 253      10.522  26.984  -3.503  0.00  0.00      APRO C  
ATOM   4031  HB1 GLU A 253      11.510  27.226  -3.048  0.00  0.00      APRO H  
ATOM   4032  HB2 GLU A 253       9.758  27.431  -2.828  0.00  0.00      APRO H  
ATOM   4033  CG  GLU A 253      10.353  25.447  -3.538  0.00  0.00      APRO C  
ATOM   4034  HG1 GLU A 253       9.737  25.124  -2.679  0.00  0.00      APRO H  
ATOM   4035  HG2 GLU A 253       9.866  25.122  -4.479  0.00  0.00      APRO H  
ATOM   4036  CD  GLU A 253      11.685  24.728  -3.397  0.00  0.00      APRO C  
ATOM   4037  OE1 GLU A 253      12.551  24.848  -4.292  0.00  0.00      APRO O  
ATOM   4038  OE2 GLU A 253      11.875  24.121  -2.301  0.00  0.00      APRO O1-
ATOM   4039  C   GLU A 253       9.605  28.932  -4.786  0.00  0.00      APRO C  
ATOM   4040  O   GLU A 253       8.468  28.892  -4.312  0.00  0.00      APRO O  
ATOM   4041  N   GLY A 254      10.104  30.100  -5.241  0.00  0.00      APRO N  
ATOM   4042  HN  GLY A 254      11.046  30.159  -5.569  0.00  0.00      APRO H  
ATOM   4043  CA  GLY A 254       9.338  31.342  -5.293  0.00  0.00      APRO C  
ATOM   4044  HA1 GLY A 254       8.302  31.035  -5.335  0.00  0.00      APRO H  
ATOM   4045  HA2 GLY A 254       9.685  31.859  -6.178  0.00  0.00      APRO H  
ATOM   4046  C   GLY A 254       9.502  32.273  -4.116  0.00  0.00      APRO C  
ATOM   4047  O   GLY A 254       8.824  33.296  -4.029  0.00  0.00      APRO O  
ATOM   4048  N   ARG A 255      10.408  31.979  -3.168  0.00  0.00      APRO N  
ATOM   4049  HN  ARG A 255      10.999  31.181  -3.261  0.00  0.00      APRO H  
ATOM   4050  CA  ARG A 255      10.583  32.785  -1.972  0.00  0.00      APRO C  
ATOM   4051  HA  ARG A 255       9.614  33.191  -1.707  0.00  0.00      APRO H  
ATOM   4052  CB  ARG A 255      11.236  31.977  -0.831  0.00  0.00      APRO C  
ATOM   4053  HB1 ARG A 255      12.287  31.775  -1.149  0.00  0.00      APRO H  
ATOM   4054  HB2 ARG A 255      11.309  32.611   0.080  0.00  0.00      APRO H  
ATOM   4055  CG  ARG A 255      10.572  30.630  -0.498  0.00  0.00      APRO C  
ATOM   4056  HG1 ARG A 255       9.517  30.819  -0.201  0.00  0.00      APRO H  
ATOM   4057  HG2 ARG A 255      10.515  30.015  -1.426  0.00  0.00      APRO H  
ATOM   4058  CD  ARG A 255      11.392  29.890   0.563  0.00  0.00      APRO C  
ATOM   4059  HD1 ARG A 255      12.467  29.892   0.268  0.00  0.00      APRO H  
ATOM   4060  HD2 ARG A 255      11.295  30.372   1.564  0.00  0.00      APRO H  
ATOM   4061  NE  ARG A 255      10.897  28.479   0.689  0.00  0.00      APRO N  
ATOM   4062  HE  ARG A 255      10.058  28.402   1.240  0.00  0.00      APRO H  
ATOM   4063  CZ  ARG A 255      11.496  27.414   0.132  0.00  0.00      APRO C  
ATOM   4064  NH1 ARG A 255      12.598  27.512  -0.601  0.00  0.00      APRO N1+
ATOM   4065 HH11 ARG A 255      12.999  26.708  -1.018  0.00  0.00      APRO H  
ATOM   4066 HH12 ARG A 255      12.908  28.441  -0.814  0.00  0.00      APRO H  
ATOM   4067  NH2 ARG A 255      10.981  26.198   0.318  0.00  0.00      APRO N  
ATOM   4068 HH21 ARG A 255      11.464  25.401  -0.016  0.00  0.00      APRO H  
ATOM   4069 HH22 ARG A 255      10.236  26.121   0.968  0.00  0.00      APRO H  
ATOM   4070  C   ARG A 255      11.509  33.974  -2.185  0.00  0.00      APRO C  
ATOM   4071  O   ARG A 255      12.606  33.835  -2.711  0.00  0.00      APRO O  
ATOM   4072  N   LEU A 256      11.129  35.186  -1.747  0.00  0.00      APRO N  
ATOM   4073  HN  LEU A 256      10.248  35.359  -1.311  0.00  0.00      APRO H  
ATOM   4074  CA  LEU A 256      11.976  36.362  -1.871  0.00  0.00      APRO C  
ATOM   4075  HA  LEU A 256      12.357  36.334  -2.884  0.00  0.00      APRO H  
ATOM   4076  CB  LEU A 256      11.114  37.627  -1.663  0.00  0.00      APRO C  
ATOM   4077  HB1 LEU A 256      10.426  37.704  -2.537  0.00  0.00      APRO H  
ATOM   4078  HB2 LEU A 256      10.464  37.480  -0.772  0.00  0.00      APRO H  
ATOM   4079  CG  LEU A 256      11.856  38.973  -1.534  0.00  0.00      APRO C  
ATOM   4080  HG  LEU A 256      12.523  38.892  -0.642  0.00  0.00      APRO H  
ATOM   4081  CD1 LEU A 256      12.690  39.316  -2.775  0.00  0.00      APRO C  
ATOM   4082 HD11 LEU A 256      13.168  40.312  -2.660  0.00  0.00      APRO H  
ATOM   4083 HD12 LEU A 256      13.490  38.561  -2.930  0.00  0.00      APRO H  
ATOM   4084 HD13 LEU A 256      12.051  39.341  -3.683  0.00  0.00      APRO H  
ATOM   4085  CD2 LEU A 256      10.829  40.076  -1.259  0.00  0.00      APRO C  
ATOM   4086 HD21 LEU A 256      11.338  41.057  -1.142  0.00  0.00      APRO H  
ATOM   4087 HD22 LEU A 256      10.099  40.172  -2.088  0.00  0.00      APRO H  
ATOM   4088 HD23 LEU A 256      10.269  39.862  -0.323  0.00  0.00      APRO H  
ATOM   4089  C   LEU A 256      13.177  36.373  -0.927  0.00  0.00      APRO C  
ATOM   4090  O   LEU A 256      13.034  36.306   0.293  0.00  0.00      APRO O  
ATOM   4091  N   LEU A 257      14.401  36.485  -1.482  0.00  0.00      APRO N  
ATOM   4092  HN  LEU A 257      14.533  36.638  -2.459  0.00  0.00      APRO H  
ATOM   4093  CA  LEU A 257      15.635  36.395  -0.719  0.00  0.00      APRO C  
ATOM   4094  HA  LEU A 257      15.369  35.876   0.193  0.00  0.00      APRO H  
ATOM   4095  CB  LEU A 257      16.732  35.692  -1.566  0.00  0.00      APRO C  
ATOM   4096  HB1 LEU A 257      16.887  36.309  -2.481  0.00  0.00      APRO H  
ATOM   4097  HB2 LEU A 257      17.694  35.722  -1.008  0.00  0.00      APRO H  
ATOM   4098  CG  LEU A 257      16.420  34.248  -2.003  0.00  0.00      APRO C  
ATOM   4099  HG  LEU A 257      15.441  34.272  -2.540  0.00  0.00      APRO H  
ATOM   4100  CD1 LEU A 257      17.518  33.749  -2.958  0.00  0.00      APRO C  
ATOM   4101 HD11 LEU A 257      17.334  32.692  -3.245  0.00  0.00      APRO H  
ATOM   4102 HD12 LEU A 257      17.540  34.363  -3.884  0.00  0.00      APRO H  
ATOM   4103 HD13 LEU A 257      18.516  33.808  -2.474  0.00  0.00      APRO H  
ATOM   4104  CD2 LEU A 257      16.276  33.310  -0.795  0.00  0.00      APRO C  
ATOM   4105 HD21 LEU A 257      16.033  32.279  -1.133  0.00  0.00      APRO H  
ATOM   4106 HD22 LEU A 257      17.212  33.258  -0.203  0.00  0.00      APRO H  
ATOM   4107 HD23 LEU A 257      15.458  33.658  -0.127  0.00  0.00      APRO H  
ATOM   4108  C   LEU A 257      16.228  37.742  -0.326  0.00  0.00      APRO C  
ATOM   4109  O   LEU A 257      17.153  37.803   0.481  0.00  0.00      APRO O  
ATOM   4110  N   HSE A 258      15.733  38.879  -0.858  0.00  0.00      APRO N  
ATOM   4111  HN  HSE A 258      14.916  38.927  -1.431  0.00  0.00      APRO H  
ATOM   4112  CA  HSE A 258      16.381  40.166  -0.624  0.00  0.00      APRO C  
ATOM   4113  HA  HSE A 258      17.270  39.962  -0.039  0.00  0.00      APRO H  
ATOM   4114  CB  HSE A 258      16.816  40.840  -1.948  0.00  0.00      APRO C  
ATOM   4115  HB1 HSE A 258      17.078  40.037  -2.670  0.00  0.00      APRO H  
ATOM   4116  HB2 HSE A 258      15.958  41.398  -2.379  0.00  0.00      APRO H  
ATOM   4117  ND1 HSE A 258      17.889  43.096  -2.040  0.00  0.00      APRO N  
ATOM   4118  CG  HSE A 258      18.010  41.743  -1.801  0.00  0.00      APRO C  
ATOM   4119  CE1 HSE A 258      19.104  43.586  -1.875  0.00  0.00      APRO C  
ATOM   4120  HE1 HSE A 258      19.370  44.639  -1.998  0.00  0.00      APRO H  
ATOM   4121  NE2 HSE A 258      19.994  42.621  -1.539  0.00  0.00      APRO N  
ATOM   4122  HE2 HSE A 258      20.974  42.732  -1.377  0.00  0.00      APRO H  
ATOM   4123  CD2 HSE A 258      19.297  41.433  -1.490  0.00  0.00      APRO C  
ATOM   4124  HD2 HSE A 258      19.742  40.476  -1.256  0.00  0.00      APRO H  
ATOM   4125  C   HSE A 258      15.513  41.102   0.197  0.00  0.00      APRO C  
ATOM   4126  O   HSE A 258      14.488  41.610  -0.253  0.00  0.00      APRO O  
ATOM   4127  N   ARG A 259      15.935  41.353   1.455  0.00  0.00      APRO N  
ATOM   4128  HN  ARG A 259      16.783  40.930   1.767  0.00  0.00      APRO H  
ATOM   4129  CA  ARG A 259      15.241  42.205   2.409  0.00  0.00      APRO C  
ATOM   4130  HA  ARG A 259      14.247  41.787   2.519  0.00  0.00      APRO H  
ATOM   4131  CB  ARG A 259      15.914  42.122   3.804  0.00  0.00      APRO C  
ATOM   4132  HB1 ARG A 259      16.240  41.062   3.934  0.00  0.00      APRO H  
ATOM   4133  HB2 ARG A 259      16.845  42.731   3.805  0.00  0.00      APRO H  
ATOM   4134  CG  ARG A 259      14.992  42.504   4.978  0.00  0.00      APRO C  
ATOM   4135  HG1 ARG A 259      14.423  43.418   4.698  0.00  0.00      APRO H  
ATOM   4136  HG2 ARG A 259      14.227  41.705   5.113  0.00  0.00      APRO H  
ATOM   4137  CD  ARG A 259      15.752  42.672   6.303  0.00  0.00      APRO C  
ATOM   4138  HD1 ARG A 259      16.543  41.890   6.378  0.00  0.00      APRO H  
ATOM   4139  HD2 ARG A 259      16.234  43.675   6.374  0.00  0.00      APRO H  
ATOM   4140  NE  ARG A 259      14.781  42.543   7.433  0.00  0.00      APRO N  
ATOM   4141  HE  ARG A 259      14.692  41.600   7.772  0.00  0.00      APRO H  
ATOM   4142  CZ  ARG A 259      14.080  43.545   7.972  0.00  0.00      APRO C  
ATOM   4143  NH1 ARG A 259      14.086  44.788   7.501  0.00  0.00      APRO N1+
ATOM   4144 HH11 ARG A 259      13.568  45.501   7.953  0.00  0.00      APRO H  
ATOM   4145 HH12 ARG A 259      14.739  44.981   6.766  0.00  0.00      APRO H  
ATOM   4146  NH2 ARG A 259      13.314  43.250   9.020  0.00  0.00      APRO N  
ATOM   4147 HH21 ARG A 259      12.711  43.937   9.399  0.00  0.00      APRO H  
ATOM   4148 HH22 ARG A 259      13.222  42.291   9.252  0.00  0.00      APRO H  
ATOM   4149  C   ARG A 259      15.057  43.671   1.993  0.00  0.00      APRO C  
ATOM   4150  O   ARG A 259      13.936  44.157   2.153  0.00  0.00      APRO O  
ATOM   4151  N   PRO A 260      16.022  44.416   1.417  0.00  0.00      APRO N  
ATOM   4152  CD  PRO A 260      17.448  44.061   1.364  0.00  0.00      APRO C  
ATOM   4153  HD1 PRO A 260      17.662  43.369   0.518  0.00  0.00      APRO H  
ATOM   4154  HD2 PRO A 260      17.782  43.584   2.314  0.00  0.00      APRO H  
ATOM   4155  CA  PRO A 260      15.813  45.808   1.008  0.00  0.00      APRO C  
ATOM   4156  HA  PRO A 260      15.645  46.410   1.893  0.00  0.00      APRO H  
ATOM   4157  CB  PRO A 260      17.160  46.219   0.390  0.00  0.00      APRO C  
ATOM   4158  HB1 PRO A 260      17.386  47.298   0.543  0.00  0.00      APRO H  
ATOM   4159  HB2 PRO A 260      17.225  45.968  -0.692  0.00  0.00      APRO H  
ATOM   4160  CG  PRO A 260      18.183  45.383   1.157  0.00  0.00      APRO C  
ATOM   4161  HG1 PRO A 260      18.470  45.871   2.109  0.00  0.00      APRO H  
ATOM   4162  HG2 PRO A 260      19.114  45.197   0.574  0.00  0.00      APRO H  
ATOM   4163  C   PRO A 260      14.665  46.024   0.034  0.00  0.00      APRO C  
ATOM   4164  O   PRO A 260      13.977  47.040   0.110  0.00  0.00      APRO O  
ATOM   4165  N   LEU A 261      14.423  45.079  -0.896  0.00  0.00      APRO N  
ATOM   4166  HN  LEU A 261      15.024  44.295  -1.040  0.00  0.00      APRO H  
ATOM   4167  CA  LEU A 261      13.266  45.114  -1.774  0.00  0.00      APRO C  
ATOM   4168  HA  LEU A 261      13.284  46.084  -2.253  0.00  0.00      APRO H  
ATOM   4169  CB  LEU A 261      13.372  43.989  -2.830  0.00  0.00      APRO C  
ATOM   4170  HB1 LEU A 261      14.260  44.216  -3.465  0.00  0.00      APRO H  
ATOM   4171  HB2 LEU A 261      13.599  43.029  -2.315  0.00  0.00      APRO H  
ATOM   4172  CG  LEU A 261      12.145  43.817  -3.754  0.00  0.00      APRO C  
ATOM   4173  HG  LEU A 261      11.283  43.604  -3.077  0.00  0.00      APRO H  
ATOM   4174  CD1 LEU A 261      11.852  45.055  -4.612  0.00  0.00      APRO C  
ATOM   4175 HD11 LEU A 261      10.993  44.864  -5.291  0.00  0.00      APRO H  
ATOM   4176 HD12 LEU A 261      11.602  45.926  -3.969  0.00  0.00      APRO H  
ATOM   4177 HD13 LEU A 261      12.734  45.319  -5.234  0.00  0.00      APRO H  
ATOM   4178  CD2 LEU A 261      12.343  42.603  -4.665  0.00  0.00      APRO C  
ATOM   4179 HD21 LEU A 261      11.455  42.463  -5.319  0.00  0.00      APRO H  
ATOM   4180 HD22 LEU A 261      13.229  42.723  -5.321  0.00  0.00      APRO H  
ATOM   4181 HD23 LEU A 261      12.478  41.680  -4.060  0.00  0.00      APRO H  
ATOM   4182  C   LEU A 261      11.949  45.000  -1.016  0.00  0.00      APRO C  
ATOM   4183  O   LEU A 261      10.992  45.722  -1.286  0.00  0.00      APRO O  
ATOM   4184  N   ALA A 262      11.875  44.117  -0.003  0.00  0.00      APRO N  
ATOM   4185  HN  ALA A 262      12.633  43.501   0.212  0.00  0.00      APRO H  
ATOM   4186  CA  ALA A 262      10.708  43.988   0.847  0.00  0.00      APRO C  
ATOM   4187  HA  ALA A 262       9.834  43.782   0.239  0.00  0.00      APRO H  
ATOM   4188  CB  ALA A 262      10.889  42.791   1.800  0.00  0.00      APRO C  
ATOM   4189  HB1 ALA A 262      11.065  41.867   1.209  0.00  0.00      APRO H  
ATOM   4190  HB2 ALA A 262      11.765  42.941   2.468  0.00  0.00      APRO H  
ATOM   4191  HB3 ALA A 262       9.987  42.629   2.429  0.00  0.00      APRO H  
ATOM   4192  C   ALA A 262      10.396  45.263   1.633  0.00  0.00      APRO C  
ATOM   4193  O   ALA A 262       9.249  45.707   1.685  0.00  0.00      APRO O  
ATOM   4194  N   GLU A 263      11.428  45.922   2.198  0.00  0.00      APRO N  
ATOM   4195  HN  GLU A 263      12.346  45.537   2.222  0.00  0.00      APRO H  
ATOM   4196  CA  GLU A 263      11.320  47.236   2.820  0.00  0.00      APRO C  
ATOM   4197  HA  GLU A 263      10.590  47.155   3.615  0.00  0.00      APRO H  
ATOM   4198  CB  GLU A 263      12.701  47.646   3.382  0.00  0.00      APRO C  
ATOM   4199  HB1 GLU A 263      13.473  47.410   2.613  0.00  0.00      APRO H  
ATOM   4200  HB2 GLU A 263      12.738  48.749   3.523  0.00  0.00      APRO H  
ATOM   4201  CG  GLU A 263      13.049  46.921   4.701  0.00  0.00      APRO C  
ATOM   4202  HG1 GLU A 263      12.524  47.411   5.541  0.00  0.00      APRO H  
ATOM   4203  HG2 GLU A 263      12.752  45.854   4.658  0.00  0.00      APRO H  
ATOM   4204  CD  GLU A 263      14.533  47.001   5.035  0.00  0.00      APRO C  
ATOM   4205  OE1 GLU A 263      15.120  45.909   5.279  0.00  0.00      APRO O  
ATOM   4206  OE2 GLU A 263      15.070  48.128   5.112  0.00  0.00      APRO O1-
ATOM   4207  C   GLU A 263      10.828  48.317   1.862  0.00  0.00      APRO C  
ATOM   4208  O   GLU A 263       9.955  49.121   2.190  0.00  0.00      APRO O  
ATOM   4209  N   HSE A 264      11.340  48.338   0.614  0.00  0.00      APRO N  
ATOM   4210  HN  HSE A 264      12.055  47.708   0.315  0.00  0.00      APRO H  
ATOM   4211  CA  HSE A 264      10.900  49.276  -0.408  0.00  0.00      APRO C  
ATOM   4212  HA  HSE A 264      11.049  50.261   0.018  0.00  0.00      APRO H  
ATOM   4213  CB  HSE A 264      11.739  49.118  -1.695  0.00  0.00      APRO C  
ATOM   4214  HB1 HSE A 264      12.812  49.135  -1.408  0.00  0.00      APRO H  
ATOM   4215  HB2 HSE A 264      11.540  48.124  -2.148  0.00  0.00      APRO H  
ATOM   4216  ND1 HSE A 264      11.064  49.913  -3.968  0.00  0.00      APRO N  
ATOM   4217  CG  HSE A 264      11.501  50.214  -2.694  0.00  0.00      APRO C  
ATOM   4218  CE1 HSE A 264      11.009  51.069  -4.596  0.00  0.00      APRO C  
ATOM   4219  HE1 HSE A 264      10.712  51.194  -5.640  0.00  0.00      APRO H  
ATOM   4220  NE2 HSE A 264      11.373  52.097  -3.792  0.00  0.00      APRO N  
ATOM   4221  HE2 HSE A 264      11.426  53.066  -4.034  0.00  0.00      APRO H  
ATOM   4222  CD2 HSE A 264      11.692  51.552  -2.567  0.00  0.00      APRO C  
ATOM   4223  HD2 HSE A 264      12.031  52.126  -1.716  0.00  0.00      APRO H  
ATOM   4224  C   HSE A 264       9.425  49.163  -0.768  0.00  0.00      APRO C  
ATOM   4225  O   HSE A 264       8.717  50.166  -0.859  0.00  0.00      APRO O  
ATOM   4226  N   VAL A 265       8.910  47.927  -0.932  0.00  0.00      APRO N  
ATOM   4227  HN  VAL A 265       9.473  47.106  -0.891  0.00  0.00      APRO H  
ATOM   4228  CA  VAL A 265       7.497  47.676  -1.182  0.00  0.00      APRO C  
ATOM   4229  HA  VAL A 265       7.223  48.262  -2.050  0.00  0.00      APRO H  
ATOM   4230  CB  VAL A 265       7.230  46.219  -1.541  0.00  0.00      APRO C  
ATOM   4231  HB  VAL A 265       7.546  45.593  -0.670  0.00  0.00      APRO H  
ATOM   4232  CG1 VAL A 265       5.732  45.966  -1.814  0.00  0.00      APRO C  
ATOM   4233 HG11 VAL A 265       5.568  44.908  -2.111  0.00  0.00      APRO H  
ATOM   4234 HG12 VAL A 265       5.113  46.156  -0.912  0.00  0.00      APRO H  
ATOM   4235 HG13 VAL A 265       5.368  46.615  -2.639  0.00  0.00      APRO H  
ATOM   4236  CG2 VAL A 265       8.023  45.883  -2.817  0.00  0.00      APRO C  
ATOM   4237 HG21 VAL A 265       7.826  44.838  -3.138  0.00  0.00      APRO H  
ATOM   4238 HG22 VAL A 265       7.735  46.564  -3.646  0.00  0.00      APRO H  
ATOM   4239 HG23 VAL A 265       9.116  45.981  -2.649  0.00  0.00      APRO H  
ATOM   4240  C   VAL A 265       6.617  48.131  -0.028  0.00  0.00      APRO C  
ATOM   4241  O   VAL A 265       5.590  48.766  -0.248  0.00  0.00      APRO O  
ATOM   4242  N   VAL A 266       7.035  47.893   1.235  0.00  0.00      APRO N  
ATOM   4243  HN  VAL A 266       7.856  47.360   1.420  0.00  0.00      APRO H  
ATOM   4244  CA  VAL A 266       6.348  48.378   2.431  0.00  0.00      APRO C  
ATOM   4245  HA  VAL A 266       5.347  47.966   2.397  0.00  0.00      APRO H  
ATOM   4246  CB  VAL A 266       7.045  47.872   3.690  0.00  0.00      APRO C  
ATOM   4247  HB  VAL A 266       8.139  48.070   3.573  0.00  0.00      APRO H  
ATOM   4248  CG1 VAL A 266       6.557  48.590   4.964  0.00  0.00      APRO C  
ATOM   4249 HG11 VAL A 266       7.059  48.167   5.861  0.00  0.00      APRO H  
ATOM   4250 HG12 VAL A 266       6.788  49.675   4.937  0.00  0.00      APRO H  
ATOM   4251 HG13 VAL A 266       5.461  48.462   5.091  0.00  0.00      APRO H  
ATOM   4252  CG2 VAL A 266       6.768  46.365   3.808  0.00  0.00      APRO C  
ATOM   4253 HG21 VAL A 266       7.223  45.953   4.734  0.00  0.00      APRO H  
ATOM   4254 HG22 VAL A 266       5.674  46.170   3.839  0.00  0.00      APRO H  
ATOM   4255 HG23 VAL A 266       7.197  45.809   2.949  0.00  0.00      APRO H  
ATOM   4256  C   VAL A 266       6.217  49.894   2.475  0.00  0.00      APRO C  
ATOM   4257  O   VAL A 266       5.132  50.428   2.714  0.00  0.00      APRO O  
ATOM   4258  N   ASN A 267       7.297  50.636   2.165  0.00  0.00      APRO N  
ATOM   4259  HN  ASN A 267       8.191  50.227   1.984  0.00  0.00      APRO H  
ATOM   4260  CA  ASN A 267       7.266  52.089   2.065  0.00  0.00      APRO C  
ATOM   4261  HA  ASN A 267       6.895  52.434   3.024  0.00  0.00      APRO H  
ATOM   4262  CB  ASN A 267       8.670  52.662   1.749  0.00  0.00      APRO C  
ATOM   4263  HB1 ASN A 267       9.046  52.155   0.833  0.00  0.00      APRO H  
ATOM   4264  HB2 ASN A 267       8.603  53.746   1.526  0.00  0.00      APRO H  
ATOM   4265  CG  ASN A 267       9.632  52.390   2.899  0.00  0.00      APRO C  
ATOM   4266  OD1 ASN A 267       9.259  52.040   4.016  0.00  0.00      APRO O  
ATOM   4267  ND2 ASN A 267      10.942  52.593   2.622  0.00  0.00      APRO N  
ATOM   4268 HD21 ASN A 267      11.597  52.413   3.351  0.00  0.00      APRO H  
ATOM   4269 HD22 ASN A 267      11.220  52.882   1.711  0.00  0.00      APRO H  
ATOM   4270  C   ASN A 267       6.299  52.580   0.992  0.00  0.00      APRO C  
ATOM   4271  O   ASN A 267       5.608  53.580   1.158  0.00  0.00      APRO O  
ATOM   4272  N   ARG A 268       6.215  51.860  -0.140  0.00  0.00      APRO N  
ATOM   4273  HN  ARG A 268       6.779  51.048  -0.269  0.00  0.00      APRO H  
ATOM   4274  CA  ARG A 268       5.321  52.208  -1.222  0.00  0.00      APRO C  
ATOM   4275  HA  ARG A 268       5.382  53.284  -1.334  0.00  0.00      APRO H  
ATOM   4276  CB  ARG A 268       5.764  51.502  -2.525  0.00  0.00      APRO C  
ATOM   4277  HB1 ARG A 268       6.010  50.450  -2.245  0.00  0.00      APRO H  
ATOM   4278  HB2 ARG A 268       4.902  51.439  -3.226  0.00  0.00      APRO H  
ATOM   4279  CG  ARG A 268       6.995  52.150  -3.186  0.00  0.00      APRO C  
ATOM   4280  HG1 ARG A 268       6.769  53.221  -3.381  0.00  0.00      APRO H  
ATOM   4281  HG2 ARG A 268       7.839  52.150  -2.458  0.00  0.00      APRO H  
ATOM   4282  CD  ARG A 268       7.477  51.433  -4.455  0.00  0.00      APRO C  
ATOM   4283  HD1 ARG A 268       8.253  52.054  -4.959  0.00  0.00      APRO H  
ATOM   4284  HD2 ARG A 268       7.915  50.435  -4.220  0.00  0.00      APRO H  
ATOM   4285  NE  ARG A 268       6.300  51.219  -5.373  0.00  0.00      APRO N  
ATOM   4286  HE  ARG A 268       5.820  50.351  -5.205  0.00  0.00      APRO H  
ATOM   4287  CZ  ARG A 268       5.891  52.061  -6.329  0.00  0.00      APRO C  
ATOM   4288  NH1 ARG A 268       6.522  53.204  -6.572  0.00  0.00      APRO N1+
ATOM   4289 HH11 ARG A 268       6.189  53.826  -7.267  0.00  0.00      APRO H  
ATOM   4290 HH12 ARG A 268       7.251  53.453  -5.931  0.00  0.00      APRO H  
ATOM   4291  NH2 ARG A 268       4.824  51.756  -7.066  0.00  0.00      APRO N  
ATOM   4292 HH21 ARG A 268       4.570  52.333  -7.830  0.00  0.00      APRO H  
ATOM   4293 HH22 ARG A 268       4.445  50.847  -6.951  0.00  0.00      APRO H  
ATOM   4294  C   ARG A 268       3.852  51.877  -0.994  0.00  0.00      APRO C  
ATOM   4295  O   ARG A 268       3.011  52.430  -1.698  0.00  0.00      APRO O  
ATOM   4296  N   ILE A 269       3.489  50.983  -0.048  0.00  0.00      APRO N  
ATOM   4297  HN  ILE A 269       4.128  50.513   0.558  0.00  0.00      APRO H  
ATOM   4298  CA  ILE A 269       2.086  50.626   0.166  0.00  0.00      APRO C  
ATOM   4299  HA  ILE A 269       1.552  51.086  -0.656  0.00  0.00      APRO H  
ATOM   4300  CB  ILE A 269       1.839  49.117   0.148  0.00  0.00      APRO C  
ATOM   4301  HB  ILE A 269       0.747  49.010   0.368  0.00  0.00      APRO H  
ATOM   4302  CG2 ILE A 269       2.220  48.587  -1.253  0.00  0.00      APRO C  
ATOM   4303 HG21 ILE A 269       1.912  47.527  -1.367  0.00  0.00      APRO H  
ATOM   4304 HG22 ILE A 269       1.713  49.171  -2.049  0.00  0.00      APRO H  
ATOM   4305 HG23 ILE A 269       3.317  48.649  -1.417  0.00  0.00      APRO H  
ATOM   4306  CG1 ILE A 269       2.573  48.366   1.286  0.00  0.00      APRO C  
ATOM   4307 HG11 ILE A 269       3.667  48.560   1.221  0.00  0.00      APRO H  
ATOM   4308 HG12 ILE A 269       2.226  48.767   2.266  0.00  0.00      APRO H  
ATOM   4309  CD  ILE A 269       2.339  46.846   1.288  0.00  0.00      APRO C  
ATOM   4310  HD1 ILE A 269       2.845  46.379   2.160  0.00  0.00      APRO H  
ATOM   4311  HD2 ILE A 269       1.254  46.616   1.351  0.00  0.00      APRO H  
ATOM   4312  HD3 ILE A 269       2.745  46.379   0.366  0.00  0.00      APRO H  
ATOM   4313  C   ILE A 269       1.486  51.182   1.446  0.00  0.00      APRO C  
ATOM   4314  O   ILE A 269       0.265  51.219   1.588  0.00  0.00      APRO O  
ATOM   4315  N   SER A 270       2.300  51.651   2.412  0.00  0.00      APRO N  
ATOM   4316  HN  SER A 270       3.297  51.654   2.331  0.00  0.00      APRO H  
ATOM   4317  CA  SER A 270       1.800  52.200   3.671  0.00  0.00      APRO C  
ATOM   4318  HA  SER A 270       1.144  51.437   4.068  0.00  0.00      APRO H  
ATOM   4319  CB  SER A 270       2.946  52.515   4.667  0.00  0.00      APRO C  
ATOM   4320  HB1 SER A 270       3.778  52.991   4.099  0.00  0.00      APRO H  
ATOM   4321  HB2 SER A 270       2.606  53.253   5.429  0.00  0.00      APRO H  
ATOM   4322  OG  SER A 270       3.426  51.313   5.279  0.00  0.00      APRO O  
ATOM   4323  HG1 SER A 270       4.265  51.528   5.706  0.00  0.00      APRO H  
ATOM   4324  C   SER A 270       0.971  53.463   3.497  0.00  0.00      APRO C  
ATOM   4325  O   SER A 270       1.434  54.461   2.949  0.00  0.00      APRO O  
ATOM   4326  N   GLY A 271      -0.296  53.452   3.966  0.00  0.00      APRO N  
ATOM   4327  HN  GLY A 271      -0.672  52.631   4.393  0.00  0.00      APRO H  
ATOM   4328  CA  GLY A 271      -1.200  54.598   3.895  0.00  0.00      APRO C  
ATOM   4329  HA1 GLY A 271      -0.585  55.469   4.073  0.00  0.00      APRO H  
ATOM   4330  HA2 GLY A 271      -1.958  54.427   4.648  0.00  0.00      APRO H  
ATOM   4331  C   GLY A 271      -1.894  54.781   2.572  0.00  0.00      APRO C  
ATOM   4332  O   GLY A 271      -2.599  55.765   2.366  0.00  0.00      APRO O  
ATOM   4333  N   GLN A 272      -1.707  53.846   1.628  0.00  0.00      APRO N  
ATOM   4334  HN  GLN A 272      -1.221  52.993   1.807  0.00  0.00      APRO H  
ATOM   4335  CA  GLN A 272      -2.190  53.987   0.272  0.00  0.00      APRO C  
ATOM   4336  HA  GLN A 272      -2.297  55.051   0.099  0.00  0.00      APRO H  
ATOM   4337  CB  GLN A 272      -1.180  53.340  -0.706  0.00  0.00      APRO C  
ATOM   4338  HB1 GLN A 272      -1.092  52.268  -0.415  0.00  0.00      APRO H  
ATOM   4339  HB2 GLN A 272      -1.606  53.348  -1.735  0.00  0.00      APRO H  
ATOM   4340  CG  GLN A 272       0.215  54.005  -0.675  0.00  0.00      APRO C  
ATOM   4341  HG1 GLN A 272       0.536  54.183   0.374  0.00  0.00      APRO H  
ATOM   4342  HG2 GLN A 272       0.972  53.353  -1.157  0.00  0.00      APRO H  
ATOM   4343  CD  GLN A 272       0.246  55.369  -1.364  0.00  0.00      APRO C  
ATOM   4344  OE1 GLN A 272      -0.653  55.771  -2.102  0.00  0.00      APRO O  
ATOM   4345  NE2 GLN A 272       1.356  56.110  -1.143  0.00  0.00      APRO N  
ATOM   4346 HE21 GLN A 272       1.394  57.004  -1.580  0.00  0.00      APRO H  
ATOM   4347 HE22 GLN A 272       2.090  55.745  -0.580  0.00  0.00      APRO H  
ATOM   4348  C   GLN A 272      -3.559  53.346   0.057  0.00  0.00      APRO C  
ATOM   4349  O   GLN A 272      -3.914  52.397   0.767  0.00  0.00      APRO O  
ATOM   4350  N   PRO A 273      -4.375  53.806  -0.900  0.00  0.00      APRO N  
ATOM   4351  CD  PRO A 273      -4.135  55.005  -1.716  0.00  0.00      APRO C  
ATOM   4352  HD1 PRO A 273      -3.054  55.128  -1.954  0.00  0.00      APRO H  
ATOM   4353  HD2 PRO A 273      -4.500  55.927  -1.207  0.00  0.00      APRO H  
ATOM   4354  CA  PRO A 273      -5.528  53.059  -1.392  0.00  0.00      APRO C  
ATOM   4355  HA  PRO A 273      -6.274  53.007  -0.608  0.00  0.00      APRO H  
ATOM   4356  CB  PRO A 273      -6.114  53.932  -2.513  0.00  0.00      APRO C  
ATOM   4357  HB1 PRO A 273      -6.911  54.615  -2.141  0.00  0.00      APRO H  
ATOM   4358  HB2 PRO A 273      -6.501  53.324  -3.361  0.00  0.00      APRO H  
ATOM   4359  CG  PRO A 273      -4.929  54.767  -2.999  0.00  0.00      APRO C  
ATOM   4360  HG1 PRO A 273      -5.269  55.707  -3.477  0.00  0.00      APRO H  
ATOM   4361  HG2 PRO A 273      -4.289  54.223  -3.731  0.00  0.00      APRO H  
ATOM   4362  C   PRO A 273      -5.211  51.652  -1.870  0.00  0.00      APRO C  
ATOM   4363  O   PRO A 273      -4.216  51.426  -2.560  0.00  0.00      APRO O  
ATOM   4364  N   ALA A 274      -6.076  50.694  -1.511  0.00  0.00      APRO N  
ATOM   4365  HN  ALA A 274      -6.825  50.911  -0.886  0.00  0.00      APRO H  
ATOM   4366  CA  ALA A 274      -6.023  49.329  -1.960  0.00  0.00      APRO C  
ATOM   4367  HA  ALA A 274      -5.186  49.156  -2.626  0.00  0.00      APRO H  
ATOM   4368  CB  ALA A 274      -5.943  48.387  -0.743  0.00  0.00      APRO C  
ATOM   4369  HB1 ALA A 274      -4.998  48.573  -0.190  0.00  0.00      APRO H  
ATOM   4370  HB2 ALA A 274      -6.789  48.565  -0.044  0.00  0.00      APRO H  
ATOM   4371  HB3 ALA A 274      -5.957  47.319  -1.050  0.00  0.00      APRO H  
ATOM   4372  C   ALA A 274      -7.278  49.040  -2.765  0.00  0.00      APRO C  
ATOM   4373  O   ALA A 274      -8.392  49.057  -2.248  0.00  0.00      APRO O  
ATOM   4374  N   ILE A 275      -7.128  48.788  -4.074  0.00  0.00      APRO N  
ATOM   4375  HN  ILE A 275      -6.240  48.644  -4.506  0.00  0.00      APRO H  
ATOM   4376  CA  ILE A 275      -8.258  48.701  -4.988  0.00  0.00      APRO C  
ATOM   4377  HA  ILE A 275      -9.104  49.150  -4.484  0.00  0.00      APRO H  
ATOM   4378  CB  ILE A 275      -7.949  49.363  -6.330  0.00  0.00      APRO C  
ATOM   4379  HB  ILE A 275      -7.087  48.777  -6.739  0.00  0.00      APRO H  
ATOM   4380  CG2 ILE A 275      -9.179  49.298  -7.267  0.00  0.00      APRO C  
ATOM   4381 HG21 ILE A 275      -8.910  49.636  -8.290  0.00  0.00      APRO H  
ATOM   4382 HG22 ILE A 275      -9.562  48.259  -7.346  0.00  0.00      APRO H  
ATOM   4383 HG23 ILE A 275      -9.999  49.947  -6.892  0.00  0.00      APRO H  
ATOM   4384  CG1 ILE A 275      -7.440  50.818  -6.161  0.00  0.00      APRO C  
ATOM   4385 HG11 ILE A 275      -8.196  51.420  -5.609  0.00  0.00      APRO H  
ATOM   4386 HG12 ILE A 275      -6.513  50.806  -5.543  0.00  0.00      APRO H  
ATOM   4387  CD  ILE A 275      -7.115  51.527  -7.486  0.00  0.00      APRO C  
ATOM   4388  HD1 ILE A 275      -6.703  52.541  -7.291  0.00  0.00      APRO H  
ATOM   4389  HD2 ILE A 275      -6.361  50.951  -8.065  0.00  0.00      APRO H  
ATOM   4390  HD3 ILE A 275      -8.026  51.642  -8.111  0.00  0.00      APRO H  
ATOM   4391  C   ILE A 275      -8.616  47.253  -5.237  0.00  0.00      APRO C  
ATOM   4392  O   ILE A 275      -7.781  46.463  -5.673  0.00  0.00      APRO O  
ATOM   4393  N   VAL A 276      -9.875  46.847  -4.976  0.00  0.00      APRO N  
ATOM   4394  HN  VAL A 276     -10.576  47.447  -4.599  0.00  0.00      APRO H  
ATOM   4395  CA  VAL A 276     -10.322  45.481  -5.226  0.00  0.00      APRO C  
ATOM   4396  HA  VAL A 276      -9.576  44.826  -4.793  0.00  0.00      APRO H  
ATOM   4397  CB  VAL A 276     -11.647  45.152  -4.552  0.00  0.00      APRO C  
ATOM   4398  HB  VAL A 276     -12.434  45.788  -5.027  0.00  0.00      APRO H  
ATOM   4399  CG1 VAL A 276     -12.005  43.664  -4.756  0.00  0.00      APRO C  
ATOM   4400 HG11 VAL A 276     -12.953  43.420  -4.229  0.00  0.00      APRO H  
ATOM   4401 HG12 VAL A 276     -12.151  43.421  -5.829  0.00  0.00      APRO H  
ATOM   4402 HG13 VAL A 276     -11.206  43.008  -4.348  0.00  0.00      APRO H  
ATOM   4403  CG2 VAL A 276     -11.570  45.443  -3.041  0.00  0.00      APRO C  
ATOM   4404 HG21 VAL A 276     -12.522  45.167  -2.539  0.00  0.00      APRO H  
ATOM   4405 HG22 VAL A 276     -10.746  44.862  -2.573  0.00  0.00      APRO H  
ATOM   4406 HG23 VAL A 276     -11.390  46.521  -2.848  0.00  0.00      APRO H  
ATOM   4407  C   VAL A 276     -10.411  45.154  -6.710  0.00  0.00      APRO C  
ATOM   4408  O   VAL A 276     -11.260  45.657  -7.448  0.00  0.00      APRO O  
ATOM   4409  N   THR A 277      -9.533  44.262  -7.203  0.00  0.00      APRO N  
ATOM   4410  HN  THR A 277      -8.831  43.823  -6.644  0.00  0.00      APRO H  
ATOM   4411  CA  THR A 277      -9.526  43.854  -8.601  0.00  0.00      APRO C  
ATOM   4412  HA  THR A 277      -9.969  44.676  -9.147  0.00  0.00      APRO H  
ATOM   4413  CB  THR A 277      -8.135  43.585  -9.161  0.00  0.00      APRO C  
ATOM   4414  HB  THR A 277      -8.288  43.012 -10.108  0.00  0.00      APRO H  
ATOM   4415  OG1 THR A 277      -7.373  42.764  -8.294  0.00  0.00      APRO O  
ATOM   4416  HG1 THR A 277      -6.517  42.662  -8.724  0.00  0.00      APRO H  
ATOM   4417  CG2 THR A 277      -7.399  44.924  -9.283  0.00  0.00      APRO C  
ATOM   4418 HG21 THR A 277      -6.422  44.793  -9.793  0.00  0.00      APRO H  
ATOM   4419 HG22 THR A 277      -8.001  45.644  -9.878  0.00  0.00      APRO H  
ATOM   4420 HG23 THR A 277      -7.212  45.370  -8.283  0.00  0.00      APRO H  
ATOM   4421  C   THR A 277     -10.413  42.653  -8.837  0.00  0.00      APRO C  
ATOM   4422  O   THR A 277     -10.994  42.536  -9.926  0.00  0.00      APRO O  
ATOM   4423  N   SER A 278     -10.602  41.792  -7.809  0.00  0.00      APRO N  
ATOM   4424  HN  SER A 278     -10.063  41.860  -6.970  0.00  0.00      APRO H  
ATOM   4425  CA  SER A 278     -11.575  40.709  -7.807  0.00  0.00      APRO C  
ATOM   4426  HA  SER A 278     -12.463  41.118  -8.270  0.00  0.00      APRO H  
ATOM   4427  CB  SER A 278     -11.139  39.452  -8.633  0.00  0.00      APRO C  
ATOM   4428  HB1 SER A 278     -12.059  38.912  -8.953  0.00  0.00      APRO H  
ATOM   4429  HB2 SER A 278     -10.604  39.763  -9.559  0.00  0.00      APRO H  
ATOM   4430  OG  SER A 278     -10.326  38.501  -7.922  0.00  0.00      APRO O  
ATOM   4431  HG1 SER A 278     -10.314  37.690  -8.446  0.00  0.00      APRO H  
ATOM   4432  C   SER A 278     -11.960  40.271  -6.396  0.00  0.00      APRO C  
ATOM   4433  O   SER A 278     -11.205  40.437  -5.437  0.00  0.00      APRO O  
ATOM   4434  N   TYR A 279     -13.163  39.681  -6.257  0.00  0.00      APRO N  
ATOM   4435  HN  TYR A 279     -13.797  39.633  -7.027  0.00  0.00      APRO H  
ATOM   4436  CA  TYR A 279     -13.653  39.077  -5.034  0.00  0.00      APRO C  
ATOM   4437  HA  TYR A 279     -12.808  38.809  -4.412  0.00  0.00      APRO H  
ATOM   4438  CB  TYR A 279     -14.688  39.979  -4.289  0.00  0.00      APRO C  
ATOM   4439  HB1 TYR A 279     -14.174  40.893  -3.919  0.00  0.00      APRO H  
ATOM   4440  HB2 TYR A 279     -15.491  40.311  -4.982  0.00  0.00      APRO H  
ATOM   4441  CG  TYR A 279     -15.322  39.317  -3.075  0.00  0.00      APRO C  
ATOM   4442  CD1 TYR A 279     -14.726  39.424  -1.810  0.00  0.00      APRO C  
ATOM   4443  HD1 TYR A 279     -13.801  39.973  -1.696  0.00  0.00      APRO H  
ATOM   4444  CE1 TYR A 279     -15.300  38.809  -0.688  0.00  0.00      APRO C  
ATOM   4445  HE1 TYR A 279     -14.839  38.900   0.284  0.00  0.00      APRO H  
ATOM   4446  CZ  TYR A 279     -16.474  38.065  -0.823  0.00  0.00      APRO C  
ATOM   4447  OH  TYR A 279     -17.018  37.427   0.309  0.00  0.00      APRO O  
ATOM   4448  HH  TYR A 279     -17.850  37.030   0.044  0.00  0.00      APRO H  
ATOM   4449  CD2 TYR A 279     -16.532  38.603  -3.186  0.00  0.00      APRO C  
ATOM   4450  HD2 TYR A 279     -17.015  38.505  -4.148  0.00  0.00      APRO H  
ATOM   4451  CE2 TYR A 279     -17.099  37.969  -2.070  0.00  0.00      APRO C  
ATOM   4452  HE2 TYR A 279     -18.005  37.392  -2.184  0.00  0.00      APRO H  
ATOM   4453  C   TYR A 279     -14.322  37.791  -5.454  0.00  0.00      APRO C  
ATOM   4454  O   TYR A 279     -15.102  37.760  -6.405  0.00  0.00      APRO O  
ATOM   4455  N   ASN A 280     -14.027  36.689  -4.756  0.00  0.00      APRO N  
ATOM   4456  HN  ASN A 280     -13.354  36.667  -4.017  0.00  0.00      APRO H  
ATOM   4457  CA  ASN A 280     -14.667  35.426  -5.019  0.00  0.00      APRO C  
ATOM   4458  HA  ASN A 280     -15.633  35.653  -5.456  0.00  0.00      APRO H  
ATOM   4459  CB  ASN A 280     -13.741  34.525  -5.877  0.00  0.00      APRO C  
ATOM   4460  HB1 ASN A 280     -12.692  34.719  -5.563  0.00  0.00      APRO H  
ATOM   4461  HB2 ASN A 280     -13.955  33.455  -5.681  0.00  0.00      APRO H  
ATOM   4462  CG  ASN A 280     -13.878  34.849  -7.354  0.00  0.00      APRO C  
ATOM   4463  OD1 ASN A 280     -14.798  34.340  -8.002  0.00  0.00      APRO O  
ATOM   4464  ND2 ASN A 280     -12.926  35.605  -7.935  0.00  0.00      APRO N  
ATOM   4465 HD21 ASN A 280     -13.037  35.818  -8.902  0.00  0.00      APRO H  
ATOM   4466 HD22 ASN A 280     -12.166  35.952  -7.394  0.00  0.00      APRO H  
ATOM   4467  C   ASN A 280     -14.913  34.705  -3.715  0.00  0.00      APRO C  
ATOM   4468  O   ASN A 280     -13.983  34.494  -2.948  0.00  0.00      APRO O  
ATOM   4469  N   ASP A 281     -16.160  34.256  -3.493  0.00  0.00      APRO N  
ATOM   4470  HN  ASP A 281     -16.941  34.551  -4.038  0.00  0.00      APRO H  
ATOM   4471  CA  ASP A 281     -16.519  33.310  -2.459  0.00  0.00      APRO C  
ATOM   4472  HA  ASP A 281     -15.621  32.939  -1.978  0.00  0.00      APRO H  
ATOM   4473  CB  ASP A 281     -17.482  33.984  -1.449  0.00  0.00      APRO C  
ATOM   4474  HB1 ASP A 281     -16.979  34.861  -0.994  0.00  0.00      APRO H  
ATOM   4475  HB2 ASP A 281     -18.401  34.335  -1.960  0.00  0.00      APRO H  
ATOM   4476  CG  ASP A 281     -17.894  33.067  -0.311  0.00  0.00      APRO C  
ATOM   4477  OD1 ASP A 281     -17.624  33.419   0.859  0.00  0.00      APRO O  
ATOM   4478  OD2 ASP A 281     -18.581  32.037  -0.566  0.00  0.00      APRO O1-
ATOM   4479  C   ASP A 281     -17.143  32.129  -3.196  0.00  0.00      APRO C  
ATOM   4480  O   ASP A 281     -18.117  32.281  -3.939  0.00  0.00      APRO O  
ATOM   4481  N   LYS A 282     -16.547  30.929  -3.077  0.00  0.00      APRO N  
ATOM   4482  HN  LYS A 282     -15.736  30.790  -2.512  0.00  0.00      APRO H  
ATOM   4483  CA  LYS A 282     -17.034  29.743  -3.759  0.00  0.00      APRO C  
ATOM   4484  HA  LYS A 282     -18.015  29.987  -4.149  0.00  0.00      APRO H  
ATOM   4485  CB  LYS A 282     -16.101  29.300  -4.915  0.00  0.00      APRO C  
ATOM   4486  HB1 LYS A 282     -15.053  29.413  -4.552  0.00  0.00      APRO H  
ATOM   4487  HB2 LYS A 282     -16.250  28.213  -5.105  0.00  0.00      APRO H  
ATOM   4488  CG  LYS A 282     -16.294  30.123  -6.197  0.00  0.00      APRO C  
ATOM   4489  HG1 LYS A 282     -17.342  30.002  -6.554  0.00  0.00      APRO H  
ATOM   4490  HG2 LYS A 282     -16.146  31.202  -5.961  0.00  0.00      APRO H  
ATOM   4491  CD  LYS A 282     -15.329  29.680  -7.310  0.00  0.00      APRO C  
ATOM   4492  HD1 LYS A 282     -14.287  29.885  -6.974  0.00  0.00      APRO H  
ATOM   4493  HD2 LYS A 282     -15.428  28.577  -7.436  0.00  0.00      APRO H  
ATOM   4494  CE  LYS A 282     -15.564  30.356  -8.665  0.00  0.00      APRO C  
ATOM   4495  HE1 LYS A 282     -14.756  30.086  -9.381  0.00  0.00      APRO H  
ATOM   4496  HE2 LYS A 282     -16.538  30.037  -9.097  0.00  0.00      APRO H  
ATOM   4497  NZ  LYS A 282     -15.581  31.821  -8.519  0.00  0.00      APRO N1+
ATOM   4498  HZ1 LYS A 282     -15.740  32.269  -9.444  0.00  0.00      APRO H  
ATOM   4499  HZ2 LYS A 282     -16.343  32.096  -7.867  0.00  0.00      APRO H  
ATOM   4500  HZ3 LYS A 282     -14.669  32.140  -8.133  0.00  0.00      APRO H  
ATOM   4501  C   LYS A 282     -17.203  28.577  -2.813  0.00  0.00      APRO C  
ATOM   4502  O   LYS A 282     -16.369  28.317  -1.951  0.00  0.00      APRO O  
ATOM   4503  N   ARG A 283     -18.306  27.819  -2.991  0.00  0.00      APRO N  
ATOM   4504  HN  ARG A 283     -19.019  28.117  -3.622  0.00  0.00      APRO H  
ATOM   4505  CA  ARG A 283     -18.529  26.564  -2.306  0.00  0.00      APRO C  
ATOM   4506  HA  ARG A 283     -18.134  26.650  -1.301  0.00  0.00      APRO H  
ATOM   4507  CB  ARG A 283     -20.028  26.169  -2.279  0.00  0.00      APRO C  
ATOM   4508  HB1 ARG A 283     -20.356  26.105  -3.344  0.00  0.00      APRO H  
ATOM   4509  HB2 ARG A 283     -20.135  25.143  -1.863  0.00  0.00      APRO H  
ATOM   4510  CG  ARG A 283     -20.938  27.172  -1.540  0.00  0.00      APRO C  
ATOM   4511  HG1 ARG A 283     -20.467  27.425  -0.565  0.00  0.00      APRO H  
ATOM   4512  HG2 ARG A 283     -20.966  28.126  -2.115  0.00  0.00      APRO H  
ATOM   4513  CD  ARG A 283     -22.390  26.696  -1.360  0.00  0.00      APRO C  
ATOM   4514  HD1 ARG A 283     -22.408  25.812  -0.682  0.00  0.00      APRO H  
ATOM   4515  HD2 ARG A 283     -23.031  27.496  -0.921  0.00  0.00      APRO H  
ATOM   4516  NE  ARG A 283     -22.952  26.336  -2.706  0.00  0.00      APRO N  
ATOM   4517  HE  ARG A 283     -22.911  25.349  -2.901  0.00  0.00      APRO H  
ATOM   4518  CZ  ARG A 283     -23.466  27.200  -3.592  0.00  0.00      APRO C  
ATOM   4519  NH1 ARG A 283     -23.513  28.507  -3.352  0.00  0.00      APRO N1+
ATOM   4520 HH11 ARG A 283     -23.920  29.126  -4.009  0.00  0.00      APRO H  
ATOM   4521 HH12 ARG A 283     -23.246  28.799  -2.431  0.00  0.00      APRO H  
ATOM   4522  NH2 ARG A 283     -23.942  26.742  -4.748  0.00  0.00      APRO N  
ATOM   4523 HH21 ARG A 283     -24.244  27.378  -5.444  0.00  0.00      APRO H  
ATOM   4524 HH22 ARG A 283     -23.782  25.785  -4.951  0.00  0.00      APRO H  
ATOM   4525  C   ARG A 283     -17.771  25.425  -2.976  0.00  0.00      APRO C  
ATOM   4526  O   ARG A 283     -17.865  25.236  -4.188  0.00  0.00      APRO O  
ATOM   4527  N   GLU A 284     -17.029  24.630  -2.188  0.00  0.00      APRO N  
ATOM   4528  HN  GLU A 284     -16.950  24.781  -1.207  0.00  0.00      APRO H  
ATOM   4529  CA  GLU A 284     -16.277  23.488  -2.671  0.00  0.00      APRO C  
ATOM   4530  HA  GLU A 284     -16.500  23.331  -3.719  0.00  0.00      APRO H  
ATOM   4531  CB  GLU A 284     -14.752  23.683  -2.437  0.00  0.00      APRO C  
ATOM   4532  HB1 GLU A 284     -14.582  23.812  -1.343  0.00  0.00      APRO H  
ATOM   4533  HB2 GLU A 284     -14.205  22.757  -2.723  0.00  0.00      APRO H  
ATOM   4534  CG  GLU A 284     -14.138  24.902  -3.183  0.00  0.00      APRO C  
ATOM   4535  HG1 GLU A 284     -14.094  24.688  -4.266  0.00  0.00      APRO H  
ATOM   4536  HG2 GLU A 284     -14.743  25.815  -3.016  0.00  0.00      APRO H  
ATOM   4537  CD  GLU A 284     -12.697  25.212  -2.777  0.00  0.00      APRO C  
ATOM   4538  OE1 GLU A 284     -12.043  26.032  -3.474  0.00  0.00      APRO O  
ATOM   4539  OE2 GLU A 284     -12.227  24.651  -1.749  0.00  0.00      APRO O1-
ATOM   4540  C   GLU A 284     -16.736  22.244  -1.919  0.00  0.00      APRO C  
ATOM   4541  O   GLU A 284     -16.688  22.198  -0.690  0.00  0.00      APRO O  
ATOM   4542  N   SER A 285     -17.206  21.201  -2.637  0.00  0.00      APRO N  
ATOM   4543  HN  SER A 285     -17.284  21.220  -3.634  0.00  0.00      APRO H  
ATOM   4544  CA  SER A 285     -17.645  19.948  -2.026  0.00  0.00      APRO C  
ATOM   4545  HA  SER A 285     -18.026  20.217  -1.050  0.00  0.00      APRO H  
ATOM   4546  CB  SER A 285     -18.685  19.154  -2.862  0.00  0.00      APRO C  
ATOM   4547  HB1 SER A 285     -18.233  18.932  -3.856  0.00  0.00      APRO H  
ATOM   4548  HB2 SER A 285     -18.907  18.176  -2.378  0.00  0.00      APRO H  
ATOM   4549  OG  SER A 285     -19.872  19.921  -3.053  0.00  0.00      APRO O  
ATOM   4550  HG1 SER A 285     -20.381  19.487  -3.749  0.00  0.00      APRO H  
ATOM   4551  C   SER A 285     -16.499  18.986  -1.812  0.00  0.00      APRO C  
ATOM   4552  O   SER A 285     -15.648  18.798  -2.681  0.00  0.00      APRO O  
ATOM   4553  N   GLU A 286     -16.466  18.329  -0.644  0.00  0.00      APRO N  
ATOM   4554  HN  GLU A 286     -17.100  18.535   0.096  0.00  0.00      APRO H  
ATOM   4555  CA  GLU A 286     -15.529  17.274  -0.337  0.00  0.00      APRO C  
ATOM   4556  HA  GLU A 286     -14.939  17.061  -1.219  0.00  0.00      APRO H  
ATOM   4557  CB  GLU A 286     -14.657  17.680   0.868  0.00  0.00      APRO C  
ATOM   4558  HB1 GLU A 286     -14.174  18.657   0.634  0.00  0.00      APRO H  
ATOM   4559  HB2 GLU A 286     -15.303  17.864   1.756  0.00  0.00      APRO H  
ATOM   4560  CG  GLU A 286     -13.555  16.661   1.234  0.00  0.00      APRO C  
ATOM   4561  HG1 GLU A 286     -13.969  15.637   1.187  0.00  0.00      APRO H  
ATOM   4562  HG2 GLU A 286     -12.695  16.739   0.539  0.00  0.00      APRO H  
ATOM   4563  CD  GLU A 286     -13.055  16.845   2.655  0.00  0.00      APRO C  
ATOM   4564  OE1 GLU A 286     -11.940  16.351   2.943  0.00  0.00      APRO O  
ATOM   4565  OE2 GLU A 286     -13.803  17.360   3.530  0.00  0.00      APRO O1-
ATOM   4566  C   GLU A 286     -16.290  16.005   0.014  0.00  0.00      APRO C  
ATOM   4567  O   GLU A 286     -16.916  15.895   1.071  0.00  0.00      APRO O  
ATOM   4568  N   SER A 287     -16.238  14.994  -0.878  0.00  0.00      APRO N  
ATOM   4569  HN  SER A 287     -15.811  15.116  -1.774  0.00  0.00      APRO H  
ATOM   4570  CA  SER A 287     -16.776  13.661  -0.650  0.00  0.00      APRO C  
ATOM   4571  HA  SER A 287     -17.826  13.811  -0.435  0.00  0.00      APRO H  
ATOM   4572  CB  SER A 287     -16.496  12.654  -1.807  0.00  0.00      APRO C  
ATOM   4573  HB1 SER A 287     -15.442  12.304  -1.714  0.00  0.00      APRO H  
ATOM   4574  HB2 SER A 287     -17.149  11.757  -1.707  0.00  0.00      APRO H  
ATOM   4575  OG  SER A 287     -16.646  13.211  -3.111  0.00  0.00      APRO O  
ATOM   4576  HG1 SER A 287     -16.242  12.592  -3.732  0.00  0.00      APRO H  
ATOM   4577  C   SER A 287     -16.165  12.974   0.550  0.00  0.00      APRO C  
ATOM   4578  O   SER A 287     -14.980  13.131   0.836  0.00  0.00      APRO O  
ATOM   4579  N   ALA A 288     -16.926  12.109   1.249  0.00  0.00      APRO N  
ATOM   4580  HN  ALA A 288     -17.909  12.002   1.105  0.00  0.00      APRO H  
ATOM   4581  CA  ALA A 288     -16.352  11.263   2.274  0.00  0.00      APRO C  
ATOM   4582  HA  ALA A 288     -15.933  11.882   3.059  0.00  0.00      APRO H  
ATOM   4583  CB  ALA A 288     -17.428  10.345   2.874  0.00  0.00      APRO C  
ATOM   4584  HB1 ALA A 288     -18.250  10.961   3.296  0.00  0.00      APRO H  
ATOM   4585  HB2 ALA A 288     -17.864   9.679   2.097  0.00  0.00      APRO H  
ATOM   4586  HB3 ALA A 288     -17.018   9.714   3.692  0.00  0.00      APRO H  
ATOM   4587  C   ALA A 288     -15.207  10.372   1.767  0.00  0.00      APRO C  
ATOM   4588  O   ALA A 288     -15.280   9.862   0.638  0.00  0.00      APRO O  
ATOM   4589  N   PRO A 289     -14.134  10.143   2.527  0.00  0.00      APRO N  
ATOM   4590  CD  PRO A 289     -13.882  10.730   3.844  0.00  0.00      APRO C  
ATOM   4591  HD1 PRO A 289     -14.789  10.693   4.489  0.00  0.00      APRO H  
ATOM   4592  HD2 PRO A 289     -13.540  11.787   3.763  0.00  0.00      APRO H  
ATOM   4593  CA  PRO A 289     -13.098   9.201   2.150  0.00  0.00      APRO C  
ATOM   4594  HA  PRO A 289     -12.702   9.424   1.166  0.00  0.00      APRO H  
ATOM   4595  CB  PRO A 289     -12.005   9.391   3.214  0.00  0.00      APRO C  
ATOM   4596  HB1 PRO A 289     -11.264  10.170   2.926  0.00  0.00      APRO H  
ATOM   4597  HB2 PRO A 289     -11.481   8.440   3.458  0.00  0.00      APRO H  
ATOM   4598  CG  PRO A 289     -12.774   9.867   4.448  0.00  0.00      APRO C  
ATOM   4599  HG1 PRO A 289     -12.116  10.430   5.139  0.00  0.00      APRO H  
ATOM   4600  HG2 PRO A 289     -13.233   9.029   5.021  0.00  0.00      APRO H  
ATOM   4601  C   PRO A 289     -13.650   7.793   2.153  0.00  0.00      APRO C  
ATOM   4602  O   PRO A 289     -14.531   7.466   2.941  0.00  0.00      APRO O  
ATOM   4603  N   LEU A 290     -13.170   6.949   1.231  0.00  0.00      APRO N  
ATOM   4604  HN  LEU A 290     -12.453   7.226   0.594  0.00  0.00      APRO H  
ATOM   4605  CA  LEU A 290     -13.622   5.586   1.061  0.00  0.00      APRO C  
ATOM   4606  HA  LEU A 290     -14.686   5.662   0.879  0.00  0.00      APRO H  
ATOM   4607  CB  LEU A 290     -12.905   4.969  -0.161  0.00  0.00      APRO C  
ATOM   4608  HB1 LEU A 290     -11.811   5.117  -0.010  0.00  0.00      APRO H  
ATOM   4609  HB2 LEU A 290     -13.070   3.869  -0.160  0.00  0.00      APRO H  
ATOM   4610  CG  LEU A 290     -13.303   5.574  -1.522  0.00  0.00      APRO C  
ATOM   4611  HG  LEU A 290     -13.241   6.685  -1.431  0.00  0.00      APRO H  
ATOM   4612  CD1 LEU A 290     -12.353   5.078  -2.622  0.00  0.00      APRO C  
ATOM   4613 HD11 LEU A 290     -12.664   5.473  -3.613  0.00  0.00      APRO H  
ATOM   4614 HD12 LEU A 290     -11.313   5.415  -2.423  0.00  0.00      APRO H  
ATOM   4615 HD13 LEU A 290     -12.358   3.968  -2.674  0.00  0.00      APRO H  
ATOM   4616  CD2 LEU A 290     -14.748   5.208  -1.890  0.00  0.00      APRO C  
ATOM   4617 HD21 LEU A 290     -15.026   5.666  -2.864  0.00  0.00      APRO H  
ATOM   4618 HD22 LEU A 290     -14.882   4.112  -1.984  0.00  0.00      APRO H  
ATOM   4619 HD23 LEU A 290     -15.453   5.582  -1.116  0.00  0.00      APRO H  
ATOM   4620  C   LEU A 290     -13.425   4.691   2.288  0.00  0.00      APRO C  
ATOM   4621  O   LEU A 290     -12.560   4.996   3.123  0.00  0.00      APRO O  
ATOM   4622  N   PRO A 291     -14.174   3.596   2.475  0.00  0.00      APRO N  
ATOM   4623  CD  PRO A 291     -15.230   3.145   1.567  0.00  0.00      APRO C  
ATOM   4624  HD1 PRO A 291     -14.816   2.704   0.632  0.00  0.00      APRO H  
ATOM   4625  HD2 PRO A 291     -15.930   3.969   1.299  0.00  0.00      APRO H  
ATOM   4626  CA  PRO A 291     -13.854   2.555   3.449  0.00  0.00      APRO C  
ATOM   4627  HA  PRO A 291     -14.096   2.913   4.443  0.00  0.00      APRO H  
ATOM   4628  CB  PRO A 291     -14.838   1.416   3.156  0.00  0.00      APRO C  
ATOM   4629  HB1 PRO A 291     -15.256   0.975   4.089  0.00  0.00      APRO H  
ATOM   4630  HB2 PRO A 291     -14.378   0.617   2.532  0.00  0.00      APRO H  
ATOM   4631  CG  PRO A 291     -15.966   2.075   2.368  0.00  0.00      APRO C  
ATOM   4632  HG1 PRO A 291     -16.738   2.495   3.042  0.00  0.00      APRO H  
ATOM   4633  HG2 PRO A 291     -16.472   1.373   1.665  0.00  0.00      APRO H  
ATOM   4634  C   PRO A 291     -12.404   2.101   3.424  0.00  0.00      APRO C  
ATOM   4635  O   PRO A 291     -11.718   2.235   2.405  0.00  0.00      APRO O  
ATOM   4636  N   PHE A 292     -11.873   1.647   4.563  0.00  0.00      APRO N  
ATOM   4637  HN  PHE A 292     -12.392   1.470   5.398  0.00  0.00      APRO H  
ATOM   4638  CA  PHE A 292     -10.462   1.372   4.667  0.00  0.00      APRO C  
ATOM   4639  HA  PHE A 292      -9.992   2.255   4.251  0.00  0.00      APRO H  
ATOM   4640  CB  PHE A 292     -10.047   1.204   6.150  0.00  0.00      APRO C  
ATOM   4641  HB1 PHE A 292     -10.788   0.554   6.664  0.00  0.00      APRO H  
ATOM   4642  HB2 PHE A 292      -9.058   0.704   6.235  0.00  0.00      APRO H  
ATOM   4643  CG  PHE A 292     -10.022   2.504   6.910  0.00  0.00      APRO C  
ATOM   4644  CD1 PHE A 292     -10.615   2.583   8.179  0.00  0.00      APRO C  
ATOM   4645  HD1 PHE A 292     -11.153   1.731   8.572  0.00  0.00      APRO H  
ATOM   4646  CE1 PHE A 292     -10.522   3.756   8.938  0.00  0.00      APRO C  
ATOM   4647  HE1 PHE A 292     -10.981   3.805   9.915  0.00  0.00      APRO H  
ATOM   4648  CZ  PHE A 292      -9.832   4.864   8.440  0.00  0.00      APRO C  
ATOM   4649  HZ  PHE A 292      -9.753   5.765   9.031  0.00  0.00      APRO H  
ATOM   4650  CD2 PHE A 292      -9.330   3.628   6.420  0.00  0.00      APRO C  
ATOM   4651  HD2 PHE A 292      -8.881   3.600   5.437  0.00  0.00      APRO H  
ATOM   4652  CE2 PHE A 292      -9.234   4.802   7.178  0.00  0.00      APRO C  
ATOM   4653  HE2 PHE A 292      -8.699   5.655   6.784  0.00  0.00      APRO H  
ATOM   4654  C   PHE A 292      -9.948   0.175   3.873  0.00  0.00      APRO C  
ATOM   4655  O   PHE A 292     -10.509  -0.918   3.890  0.00  0.00      APRO O  
ATOM   4656  N   SER A 293      -8.788   0.368   3.218  0.00  0.00      APRO N  
ATOM   4657  HN  SER A 293      -8.521   1.260   2.853  0.00  0.00      APRO H  
ATOM   4658  CA  SER A 293      -7.821  -0.686   2.979  0.00  0.00      APRO C  
ATOM   4659  HA  SER A 293      -8.374  -1.604   2.826  0.00  0.00      APRO H  
ATOM   4660  CB  SER A 293      -6.863  -0.330   1.817  0.00  0.00      APRO C  
ATOM   4661  HB1 SER A 293      -6.072  -1.113   1.768  0.00  0.00      APRO H  
ATOM   4662  HB2 SER A 293      -7.407  -0.353   0.845  0.00  0.00      APRO H  
ATOM   4663  OG  SER A 293      -6.222   0.940   2.001  0.00  0.00      APRO O  
ATOM   4664  HG1 SER A 293      -5.493   0.984   1.369  0.00  0.00      APRO H  
ATOM   4665  C   SER A 293      -6.995  -0.862   4.238  0.00  0.00      APRO C  
ATOM   4666  O   SER A 293      -7.058  -0.031   5.147  0.00  0.00      APRO O  
ATOM   4667  N   LEU A 294      -6.189  -1.931   4.359  0.00  0.00      APRO N  
ATOM   4668  HN  LEU A 294      -6.082  -2.645   3.670  0.00  0.00      APRO H  
ATOM   4669  CA  LEU A 294      -5.384  -2.128   5.554  0.00  0.00      APRO C  
ATOM   4670  HA  LEU A 294      -6.079  -2.118   6.384  0.00  0.00      APRO H  
ATOM   4671  CB  LEU A 294      -4.639  -3.479   5.510  0.00  0.00      APRO C  
ATOM   4672  HB1 LEU A 294      -5.413  -4.280   5.477  0.00  0.00      APRO H  
ATOM   4673  HB2 LEU A 294      -4.079  -3.552   4.551  0.00  0.00      APRO H  
ATOM   4674  CG  LEU A 294      -3.706  -3.727   6.713  0.00  0.00      APRO C  
ATOM   4675  HG  LEU A 294      -3.045  -2.828   6.755  0.00  0.00      APRO H  
ATOM   4676  CD1 LEU A 294      -4.471  -3.858   8.038  0.00  0.00      APRO C  
ATOM   4677 HD11 LEU A 294      -3.772  -4.083   8.871  0.00  0.00      APRO H  
ATOM   4678 HD12 LEU A 294      -5.005  -2.913   8.276  0.00  0.00      APRO H  
ATOM   4679 HD13 LEU A 294      -5.217  -4.679   7.981  0.00  0.00      APRO H  
ATOM   4680  CD2 LEU A 294      -2.826  -4.949   6.459  0.00  0.00      APRO C  
ATOM   4681 HD21 LEU A 294      -2.141  -5.116   7.318  0.00  0.00      APRO H  
ATOM   4682 HD22 LEU A 294      -3.430  -5.869   6.327  0.00  0.00      APRO H  
ATOM   4683 HD23 LEU A 294      -2.209  -4.801   5.546  0.00  0.00      APRO H  
ATOM   4684  C   LEU A 294      -4.377  -1.010   5.784  0.00  0.00      APRO C  
ATOM   4685  O   LEU A 294      -4.269  -0.470   6.883  0.00  0.00      APRO O  
ATOM   4686  N   SER A 295      -3.662  -0.582   4.733  0.00  0.00      APRO N  
ATOM   4687  HN  SER A 295      -3.765  -0.986   3.824  0.00  0.00      APRO H  
ATOM   4688  CA  SER A 295      -2.684   0.490   4.800  0.00  0.00      APRO C  
ATOM   4689  HA  SER A 295      -2.006   0.197   5.591  0.00  0.00      APRO H  
ATOM   4690  CB  SER A 295      -1.895   0.656   3.485  0.00  0.00      APRO C  
ATOM   4691  HB1 SER A 295      -1.209   1.526   3.601  0.00  0.00      APRO H  
ATOM   4692  HB2 SER A 295      -1.260  -0.239   3.298  0.00  0.00      APRO H  
ATOM   4693  OG  SER A 295      -2.745   0.908   2.359  0.00  0.00      APRO O  
ATOM   4694  HG1 SER A 295      -2.179   1.217   1.640  0.00  0.00      APRO H  
ATOM   4695  C   SER A 295      -3.267   1.828   5.182  0.00  0.00      APRO C  
ATOM   4696  O   SER A 295      -2.705   2.558   5.994  0.00  0.00      APRO O  
ATOM   4697  N   ALA A 296      -4.450   2.181   4.648  0.00  0.00      APRO N  
ATOM   4698  HN  ALA A 296      -4.892   1.631   3.940  0.00  0.00      APRO H  
ATOM   4699  CA  ALA A 296      -5.169   3.369   5.050  0.00  0.00      APRO C  
ATOM   4700  HA  ALA A 296      -4.530   4.237   4.935  0.00  0.00      APRO H  
ATOM   4701  CB  ALA A 296      -6.383   3.565   4.129  0.00  0.00      APRO C  
ATOM   4702  HB1 ALA A 296      -6.043   3.630   3.073  0.00  0.00      APRO H  
ATOM   4703  HB2 ALA A 296      -7.088   2.709   4.209  0.00  0.00      APRO H  
ATOM   4704  HB3 ALA A 296      -6.933   4.500   4.370  0.00  0.00      APRO H  
ATOM   4705  C   ALA A 296      -5.604   3.345   6.513  0.00  0.00      APRO C  
ATOM   4706  O   ALA A 296      -5.486   4.343   7.221  0.00  0.00      APRO O  
ATOM   4707  N   LEU A 297      -6.077   2.183   7.010  0.00  0.00      APRO N  
ATOM   4708  HN  LEU A 297      -6.253   1.388   6.433  0.00  0.00      APRO H  
ATOM   4709  CA  LEU A 297      -6.373   1.977   8.417  0.00  0.00      APRO C  
ATOM   4710  HA  LEU A 297      -7.049   2.774   8.698  0.00  0.00      APRO H  
ATOM   4711  CB  LEU A 297      -7.012   0.583   8.605  0.00  0.00      APRO C  
ATOM   4712  HB1 LEU A 297      -7.963   0.576   8.023  0.00  0.00      APRO H  
ATOM   4713  HB2 LEU A 297      -6.357  -0.182   8.133  0.00  0.00      APRO H  
ATOM   4714  CG  LEU A 297      -7.338   0.163  10.051  0.00  0.00      APRO C  
ATOM   4715  HG  LEU A 297      -6.376   0.171  10.618  0.00  0.00      APRO H  
ATOM   4716  CD1 LEU A 297      -8.354   1.092  10.732  0.00  0.00      APRO C  
ATOM   4717 HD11 LEU A 297      -8.595   0.725  11.753  0.00  0.00      APRO H  
ATOM   4718 HD12 LEU A 297      -7.946   2.122  10.819  0.00  0.00      APRO H  
ATOM   4719 HD13 LEU A 297      -9.298   1.137  10.148  0.00  0.00      APRO H  
ATOM   4720  CD2 LEU A 297      -7.867  -1.273  10.036  0.00  0.00      APRO C  
ATOM   4721 HD21 LEU A 297      -8.094  -1.612  11.070  0.00  0.00      APRO H  
ATOM   4722 HD22 LEU A 297      -8.799  -1.360   9.441  0.00  0.00      APRO H  
ATOM   4723 HD23 LEU A 297      -7.110  -1.962   9.603  0.00  0.00      APRO H  
ATOM   4724  C   LEU A 297      -5.141   2.085   9.305  0.00  0.00      APRO C  
ATOM   4725  O   LEU A 297      -5.161   2.729  10.354  0.00  0.00      APRO O  
ATOM   4726  N   GLN A 298      -4.012   1.479   8.884  0.00  0.00      APRO N  
ATOM   4727  HN  GLN A 298      -3.996   0.941   8.043  0.00  0.00      APRO H  
ATOM   4728  CA  GLN A 298      -2.742   1.540   9.581  0.00  0.00      APRO C  
ATOM   4729  HA  GLN A 298      -2.930   1.189  10.589  0.00  0.00      APRO H  
ATOM   4730  CB  GLN A 298      -1.695   0.634   8.885  0.00  0.00      APRO C  
ATOM   4731  HB1 GLN A 298      -1.736   0.872   7.797  0.00  0.00      APRO H  
ATOM   4732  HB2 GLN A 298      -0.674   0.920   9.227  0.00  0.00      APRO H  
ATOM   4733  CG  GLN A 298      -1.923  -0.886   9.079  0.00  0.00      APRO C  
ATOM   4734  HG1 GLN A 298      -1.666  -1.187  10.117  0.00  0.00      APRO H  
ATOM   4735  HG2 GLN A 298      -2.986  -1.150   8.901  0.00  0.00      APRO H  
ATOM   4736  CD  GLN A 298      -1.045  -1.734   8.154  0.00  0.00      APRO C  
ATOM   4737  OE1 GLN A 298      -0.776  -1.405   6.999  0.00  0.00      APRO O  
ATOM   4738  NE2 GLN A 298      -0.577  -2.898   8.652  0.00  0.00      APRO N  
ATOM   4739 HE21 GLN A 298      -0.003  -3.446   8.051  0.00  0.00      APRO H  
ATOM   4740 HE22 GLN A 298      -0.825  -3.177   9.574  0.00  0.00      APRO H  
ATOM   4741  C   GLN A 298      -2.198   2.958   9.683  0.00  0.00      APRO C  
ATOM   4742  O   GLN A 298      -1.758   3.378  10.750  0.00  0.00      APRO O  
ATOM   4743  N   ILE A 299      -2.258   3.754   8.592  0.00  0.00      APRO N  
ATOM   4744  HN  ILE A 299      -2.586   3.423   7.710  0.00  0.00      APRO H  
ATOM   4745  CA  ILE A 299      -1.855   5.159   8.593  0.00  0.00      APRO C  
ATOM   4746  HA  ILE A 299      -0.842   5.179   8.975  0.00  0.00      APRO H  
ATOM   4747  CB  ILE A 299      -1.895   5.759   7.178  0.00  0.00      APRO C  
ATOM   4748  HB  ILE A 299      -2.888   5.445   6.769  0.00  0.00      APRO H  
ATOM   4749  CG2 ILE A 299      -1.704   7.298   7.192  0.00  0.00      APRO C  
ATOM   4750 HG21 ILE A 299      -1.891   7.724   6.184  0.00  0.00      APRO H  
ATOM   4751 HG22 ILE A 299      -2.413   7.779   7.898  0.00  0.00      APRO H  
ATOM   4752 HG23 ILE A 299      -0.670   7.567   7.496  0.00  0.00      APRO H  
ATOM   4753  CG1 ILE A 299      -0.814   5.104   6.286  0.00  0.00      APRO C  
ATOM   4754 HG11 ILE A 299       0.190   5.244   6.746  0.00  0.00      APRO H  
ATOM   4755 HG12 ILE A 299      -1.003   4.007   6.237  0.00  0.00      APRO H  
ATOM   4756  CD  ILE A 299      -0.778   5.643   4.846  0.00  0.00      APRO C  
ATOM   4757  HD1 ILE A 299      -0.021   5.091   4.247  0.00  0.00      APRO H  
ATOM   4758  HD2 ILE A 299      -1.767   5.519   4.356  0.00  0.00      APRO H  
ATOM   4759  HD3 ILE A 299      -0.509   6.720   4.830  0.00  0.00      APRO H  
ATOM   4760  C   ILE A 299      -2.701   5.993   9.545  0.00  0.00      APRO C  
ATOM   4761  O   ILE A 299      -2.173   6.788  10.323  0.00  0.00      APRO O  
ATOM   4762  N   GLU A 300      -4.036   5.819   9.532  0.00  0.00      APRO N  
ATOM   4763  HN  GLU A 300      -4.503   5.183   8.924  0.00  0.00      APRO H  
ATOM   4764  CA  GLU A 300      -4.926   6.552  10.415  0.00  0.00      APRO C  
ATOM   4765  HA  GLU A 300      -4.670   7.599  10.316  0.00  0.00      APRO H  
ATOM   4766  CB  GLU A 300      -6.384   6.373   9.936  0.00  0.00      APRO C  
ATOM   4767  HB1 GLU A 300      -6.417   6.578   8.841  0.00  0.00      APRO H  
ATOM   4768  HB2 GLU A 300      -6.693   5.311  10.057  0.00  0.00      APRO H  
ATOM   4769  CG  GLU A 300      -7.402   7.295  10.645  0.00  0.00      APRO C  
ATOM   4770  HG1 GLU A 300      -8.363   7.271  10.100  0.00  0.00      APRO H  
ATOM   4771  HG2 GLU A 300      -7.568   6.972  11.692  0.00  0.00      APRO H  
ATOM   4772  CD  GLU A 300      -6.967   8.761  10.653  0.00  0.00      APRO C  
ATOM   4773  OE1 GLU A 300      -6.354   9.232   9.654  0.00  0.00      APRO O  
ATOM   4774  OE2 GLU A 300      -7.232   9.404  11.701  0.00  0.00      APRO O1-
ATOM   4775  C   GLU A 300      -4.785   6.189  11.890  0.00  0.00      APRO C  
ATOM   4776  O   GLU A 300      -4.674   7.040  12.773  0.00  0.00      APRO O  
ATOM   4777  N   ALA A 301      -4.698   4.882  12.199  0.00  0.00      APRO N  
ATOM   4778  HN  ALA A 301      -4.803   4.173  11.503  0.00  0.00      APRO H  
ATOM   4779  CA  ALA A 301      -4.450   4.403  13.541  0.00  0.00      APRO C  
ATOM   4780  HA  ALA A 301      -5.197   4.806  14.215  0.00  0.00      APRO H  
ATOM   4781  CB  ALA A 301      -4.606   2.875  13.568  0.00  0.00      APRO C  
ATOM   4782  HB1 ALA A 301      -5.619   2.597  13.206  0.00  0.00      APRO H  
ATOM   4783  HB2 ALA A 301      -3.860   2.386  12.904  0.00  0.00      APRO H  
ATOM   4784  HB3 ALA A 301      -4.485   2.469  14.596  0.00  0.00      APRO H  
ATOM   4785  C   ALA A 301      -3.093   4.834  14.095  0.00  0.00      APRO C  
ATOM   4786  O   ALA A 301      -2.964   5.169  15.272  0.00  0.00      APRO O  
ATOM   4787  N   ALA A 302      -2.049   4.880  13.246  0.00  0.00      APRO N  
ATOM   4788  HN  ALA A 302      -2.115   4.498  12.325  0.00  0.00      APRO H  
ATOM   4789  CA  ALA A 302      -0.773   5.471  13.583  0.00  0.00      APRO C  
ATOM   4790  HA  ALA A 302      -0.394   4.998  14.482  0.00  0.00      APRO H  
ATOM   4791  CB  ALA A 302       0.231   5.197  12.454  0.00  0.00      APRO C  
ATOM   4792  HB1 ALA A 302       0.303   4.103  12.277  0.00  0.00      APRO H  
ATOM   4793  HB2 ALA A 302      -0.095   5.676  11.505  0.00  0.00      APRO H  
ATOM   4794  HB3 ALA A 302       1.246   5.571  12.709  0.00  0.00      APRO H  
ATOM   4795  C   ALA A 302      -0.820   6.972  13.872  0.00  0.00      APRO C  
ATOM   4796  O   ALA A 302      -0.202   7.438  14.827  0.00  0.00      APRO O  
ATOM   4797  N   LYS A 303      -1.567   7.775  13.082  0.00  0.00      APRO N  
ATOM   4798  HN  LYS A 303      -2.038   7.441  12.267  0.00  0.00      APRO H  
ATOM   4799  CA  LYS A 303      -1.744   9.196  13.360  0.00  0.00      APRO C  
ATOM   4800  HA  LYS A 303      -0.745   9.609  13.434  0.00  0.00      APRO H  
ATOM   4801  CB  LYS A 303      -2.584   9.881  12.256  0.00  0.00      APRO C  
ATOM   4802  HB1 LYS A 303      -3.443   9.207  12.031  0.00  0.00      APRO H  
ATOM   4803  HB2 LYS A 303      -3.022  10.819  12.664  0.00  0.00      APRO H  
ATOM   4804  CG  LYS A 303      -1.831  10.167  10.954  0.00  0.00      APRO C  
ATOM   4805  HG1 LYS A 303      -1.001  10.880  11.162  0.00  0.00      APRO H  
ATOM   4806  HG2 LYS A 303      -1.372   9.221  10.585  0.00  0.00      APRO H  
ATOM   4807  CD  LYS A 303      -2.815  10.763   9.939  0.00  0.00      APRO C  
ATOM   4808  HD1 LYS A 303      -3.665  10.054   9.815  0.00  0.00      APRO H  
ATOM   4809  HD2 LYS A 303      -3.227  11.706  10.368  0.00  0.00      APRO H  
ATOM   4810  CE  LYS A 303      -2.208  11.064   8.576  0.00  0.00      APRO C  
ATOM   4811  HE1 LYS A 303      -1.685  12.046   8.590  0.00  0.00      APRO H  
ATOM   4812  HE2 LYS A 303      -1.473  10.278   8.293  0.00  0.00      APRO H  
ATOM   4813  NZ  LYS A 303      -3.294  11.103   7.576  0.00  0.00      APRO N1+
ATOM   4814  HZ1 LYS A 303      -2.903  11.309   6.634  0.00  0.00      APRO H  
ATOM   4815  HZ2 LYS A 303      -3.780  10.184   7.555  0.00  0.00      APRO H  
ATOM   4816  HZ3 LYS A 303      -3.976  11.844   7.836  0.00  0.00      APRO H  
ATOM   4817  C   LYS A 303      -2.454   9.488  14.673  0.00  0.00      APRO C  
ATOM   4818  O   LYS A 303      -2.033  10.347  15.446  0.00  0.00      APRO O  
ATOM   4819  N   ARG A 304      -3.563   8.780  14.942  0.00  0.00      APRO N  
ATOM   4820  HN  ARG A 304      -3.866   8.047  14.338  0.00  0.00      APRO H  
ATOM   4821  CA  ARG A 304      -4.375   9.035  16.109  0.00  0.00      APRO C  
ATOM   4822  HA  ARG A 304      -4.327  10.103  16.286  0.00  0.00      APRO H  
ATOM   4823  CB  ARG A 304      -5.844   8.656  15.820  0.00  0.00      APRO C  
ATOM   4824  HB1 ARG A 304      -5.816   7.698  15.248  0.00  0.00      APRO H  
ATOM   4825  HB2 ARG A 304      -6.364   8.427  16.776  0.00  0.00      APRO H  
ATOM   4826  CG  ARG A 304      -6.548   9.753  14.992  0.00  0.00      APRO C  
ATOM   4827  HG1 ARG A 304      -6.225  10.746  15.374  0.00  0.00      APRO H  
ATOM   4828  HG2 ARG A 304      -6.183   9.704  13.941  0.00  0.00      APRO H  
ATOM   4829  CD  ARG A 304      -8.073   9.656  14.940  0.00  0.00      APRO C  
ATOM   4830  HD1 ARG A 304      -8.479  10.513  14.355  0.00  0.00      APRO H  
ATOM   4831  HD2 ARG A 304      -8.406   8.706  14.461  0.00  0.00      APRO H  
ATOM   4832  NE  ARG A 304      -8.513   9.688  16.376  0.00  0.00      APRO N  
ATOM   4833  HE  ARG A 304      -7.842  10.126  16.985  0.00  0.00      APRO H  
ATOM   4834  CZ  ARG A 304      -9.669   9.194  16.826  0.00  0.00      APRO C  
ATOM   4835  NH1 ARG A 304     -10.609   8.775  15.990  0.00  0.00      APRO N1+
ATOM   4836 HH11 ARG A 304     -11.473   8.434  16.333  0.00  0.00      APRO H  
ATOM   4837 HH12 ARG A 304     -10.448   8.952  15.017  0.00  0.00      APRO H  
ATOM   4838  NH2 ARG A 304      -9.878   9.127  18.139  0.00  0.00      APRO N  
ATOM   4839 HH21 ARG A 304     -10.692   8.684  18.487  0.00  0.00      APRO H  
ATOM   4840 HH22 ARG A 304      -9.108   9.338  18.727  0.00  0.00      APRO H  
ATOM   4841  C   ARG A 304      -3.914   8.363  17.387  0.00  0.00      APRO C  
ATOM   4842  O   ARG A 304      -4.080   8.918  18.472  0.00  0.00      APRO O  
ATOM   4843  N   PHE A 305      -3.372   7.135  17.311  0.00  0.00      APRO N  
ATOM   4844  HN  PHE A 305      -3.110   6.688  16.458  0.00  0.00      APRO H  
ATOM   4845  CA  PHE A 305      -3.122   6.347  18.505  0.00  0.00      APRO C  
ATOM   4846  HA  PHE A 305      -3.298   7.018  19.337  0.00  0.00      APRO H  
ATOM   4847  CB  PHE A 305      -4.032   5.086  18.512  0.00  0.00      APRO C  
ATOM   4848  HB1 PHE A 305      -3.819   4.479  17.605  0.00  0.00      APRO H  
ATOM   4849  HB2 PHE A 305      -3.819   4.444  19.394  0.00  0.00      APRO H  
ATOM   4850  CG  PHE A 305      -5.491   5.456  18.468  0.00  0.00      APRO C  
ATOM   4851  CD1 PHE A 305      -6.309   4.984  17.428  0.00  0.00      APRO C  
ATOM   4852  HD1 PHE A 305      -5.881   4.369  16.648  0.00  0.00      APRO H  
ATOM   4853  CE1 PHE A 305      -7.672   5.307  17.388  0.00  0.00      APRO C  
ATOM   4854  HE1 PHE A 305      -8.292   4.937  16.583  0.00  0.00      APRO H  
ATOM   4855  CZ  PHE A 305      -8.230   6.103  18.394  0.00  0.00      APRO C  
ATOM   4856  HZ  PHE A 305      -9.285   6.335  18.377  0.00  0.00      APRO H  
ATOM   4857  CD2 PHE A 305      -6.061   6.267  19.464  0.00  0.00      APRO C  
ATOM   4858  HD2 PHE A 305      -5.442   6.665  20.256  0.00  0.00      APRO H  
ATOM   4859  CE2 PHE A 305      -7.424   6.591  19.429  0.00  0.00      APRO C  
ATOM   4860  HE2 PHE A 305      -7.848   7.218  20.201  0.00  0.00      APRO H  
ATOM   4861  C   PHE A 305      -1.688   5.877  18.610  0.00  0.00      APRO C  
ATOM   4862  O   PHE A 305      -1.310   5.282  19.615  0.00  0.00      APRO O  
ATOM   4863  N   GLY A 306      -0.841   6.129  17.590  0.00  0.00      APRO N  
ATOM   4864  HN  GLY A 306      -1.137   6.589  16.754  0.00  0.00      APRO H  
ATOM   4865  CA  GLY A 306       0.570   5.746  17.636  0.00  0.00      APRO C  
ATOM   4866  HA1 GLY A 306       0.918   6.012  18.625  0.00  0.00      APRO H  
ATOM   4867  HA2 GLY A 306       1.056   6.285  16.834  0.00  0.00      APRO H  
ATOM   4868  C   GLY A 306       0.828   4.277  17.430  0.00  0.00      APRO C  
ATOM   4869  O   GLY A 306       1.937   3.794  17.649  0.00  0.00      APRO O  
ATOM   4870  N   LEU A 307      -0.203   3.512  17.027  0.00  0.00      APRO N  
ATOM   4871  HN  LEU A 307      -1.114   3.890  16.875  0.00  0.00      APRO H  
ATOM   4872  CA  LEU A 307      -0.099   2.088  16.777  0.00  0.00      APRO C  
ATOM   4873  HA  LEU A 307       0.386   1.664  17.646  0.00  0.00      APRO H  
ATOM   4874  CB  LEU A 307      -1.504   1.450  16.606  0.00  0.00      APRO C  
ATOM   4875  HB1 LEU A 307      -2.018   2.002  15.785  0.00  0.00      APRO H  
ATOM   4876  HB2 LEU A 307      -1.385   0.404  16.246  0.00  0.00      APRO H  
ATOM   4877  CG  LEU A 307      -2.388   1.496  17.873  0.00  0.00      APRO C  
ATOM   4878  HG  LEU A 307      -2.324   2.546  18.247  0.00  0.00      APRO H  
ATOM   4879  CD1 LEU A 307      -3.848   1.140  17.545  0.00  0.00      APRO C  
ATOM   4880 HD11 LEU A 307      -4.464   1.129  18.470  0.00  0.00      APRO H  
ATOM   4881 HD12 LEU A 307      -4.284   1.884  16.844  0.00  0.00      APRO H  
ATOM   4882 HD13 LEU A 307      -3.911   0.136  17.075  0.00  0.00      APRO H  
ATOM   4883  CD2 LEU A 307      -1.864   0.565  18.978  0.00  0.00      APRO C  
ATOM   4884 HD21 LEU A 307      -2.510   0.635  19.880  0.00  0.00      APRO H  
ATOM   4885 HD22 LEU A 307      -1.856  -0.494  18.652  0.00  0.00      APRO H  
ATOM   4886 HD23 LEU A 307      -0.829   0.849  19.268  0.00  0.00      APRO H  
ATOM   4887  C   LEU A 307       0.771   1.775  15.566  0.00  0.00      APRO C  
ATOM   4888  O   LEU A 307       0.636   2.385  14.507  0.00  0.00      APRO O  
ATOM   4889  N   SER A 308       1.694   0.792  15.677  0.00  0.00      APRO N  
ATOM   4890  HN  SER A 308       1.876   0.281  16.517  0.00  0.00      APRO H  
ATOM   4891  CA  SER A 308       2.519   0.391  14.544  0.00  0.00      APRO C  
ATOM   4892  HA  SER A 308       2.858   1.314  14.091  0.00  0.00      APRO H  
ATOM   4893  CB  SER A 308       3.799  -0.430  14.913  0.00  0.00      APRO C  
ATOM   4894  HB1 SER A 308       4.506  -0.374  14.054  0.00  0.00      APRO H  
ATOM   4895  HB2 SER A 308       4.313   0.026  15.789  0.00  0.00      APRO H  
ATOM   4896  OG  SER A 308       3.553  -1.820  15.173  0.00  0.00      APRO O  
ATOM   4897  HG1 SER A 308       4.409  -2.266  15.166  0.00  0.00      APRO H  
ATOM   4898  C   SER A 308       1.729  -0.362  13.494  0.00  0.00      APRO C  
ATOM   4899  O   SER A 308       0.637  -0.877  13.740  0.00  0.00      APRO O  
ATOM   4900  N   ALA A 309       2.284  -0.481  12.270  0.00  0.00      APRO N  
ATOM   4901  HN  ALA A 309       3.155  -0.049  12.036  0.00  0.00      APRO H  
ATOM   4902  CA  ALA A 309       1.662  -1.241  11.206  0.00  0.00      APRO C  
ATOM   4903  HA  ALA A 309       0.687  -0.826  10.975  0.00  0.00      APRO H  
ATOM   4904  CB  ALA A 309       2.519  -1.149   9.927  0.00  0.00      APRO C  
ATOM   4905  HB1 ALA A 309       2.636  -0.084   9.633  0.00  0.00      APRO H  
ATOM   4906  HB2 ALA A 309       3.534  -1.571  10.095  0.00  0.00      APRO H  
ATOM   4907  HB3 ALA A 309       2.047  -1.689   9.078  0.00  0.00      APRO H  
ATOM   4908  C   ALA A 309       1.429  -2.700  11.593  0.00  0.00      APRO C  
ATOM   4909  O   ALA A 309       0.375  -3.270  11.309  0.00  0.00      APRO O  
ATOM   4910  N   GLN A 310       2.395  -3.311  12.308  0.00  0.00      APRO N  
ATOM   4911  HN  GLN A 310       3.282  -2.887  12.481  0.00  0.00      APRO H  
ATOM   4912  CA  GLN A 310       2.237  -4.628  12.887  0.00  0.00      APRO C  
ATOM   4913  HA  GLN A 310       1.920  -5.269  12.074  0.00  0.00      APRO H  
ATOM   4914  CB  GLN A 310       3.587  -5.123  13.440  0.00  0.00      APRO C  
ATOM   4915  HB1 GLN A 310       4.361  -4.865  12.680  0.00  0.00      APRO H  
ATOM   4916  HB2 GLN A 310       3.846  -4.543  14.355  0.00  0.00      APRO H  
ATOM   4917  CG  GLN A 310       3.620  -6.644  13.719  0.00  0.00      APRO C  
ATOM   4918  HG1 GLN A 310       4.587  -6.932  14.185  0.00  0.00      APRO H  
ATOM   4919  HG2 GLN A 310       2.807  -6.933  14.416  0.00  0.00      APRO H  
ATOM   4920  CD  GLN A 310       3.489  -7.431  12.417  0.00  0.00      APRO C  
ATOM   4921  OE1 GLN A 310       2.430  -7.853  11.956  0.00  0.00      APRO O  
ATOM   4922  NE2 GLN A 310       4.629  -7.591  11.709  0.00  0.00      APRO N  
ATOM   4923 HE21 GLN A 310       4.561  -8.098  10.855  0.00  0.00      APRO H  
ATOM   4924 HE22 GLN A 310       5.484  -7.223  12.058  0.00  0.00      APRO H  
ATOM   4925  C   GLN A 310       1.174  -4.704  13.970  0.00  0.00      APRO C  
ATOM   4926  O   GLN A 310       0.314  -5.579  13.929  0.00  0.00      APRO O  
ATOM   4927  N   ASN A 311       1.128  -3.727  14.913  0.00  0.00      APRO N  
ATOM   4928  HN  ASN A 311       1.782  -2.973  14.958  0.00  0.00      APRO H  
ATOM   4929  CA  ASN A 311       0.103  -3.702  15.952  0.00  0.00      APRO C  
ATOM   4930  HA  ASN A 311       0.235  -4.625  16.507  0.00  0.00      APRO H  
ATOM   4931  CB  ASN A 311       0.182  -2.421  16.834  0.00  0.00      APRO C  
ATOM   4932  HB1 ASN A 311       0.156  -1.539  16.157  0.00  0.00      APRO H  
ATOM   4933  HB2 ASN A 311      -0.703  -2.356  17.499  0.00  0.00      APRO H  
ATOM   4934  CG  ASN A 311       1.445  -2.290  17.680  0.00  0.00      APRO C  
ATOM   4935  OD1 ASN A 311       1.913  -1.171  17.903  0.00  0.00      APRO O  
ATOM   4936  ND2 ASN A 311       1.968  -3.414  18.214  0.00  0.00      APRO N  
ATOM   4937 HD21 ASN A 311       2.786  -3.317  18.774  0.00  0.00      APRO H  
ATOM   4938 HD22 ASN A 311       1.521  -4.291  18.067  0.00  0.00      APRO H
[truncated: 437,972 more chars]
