# Supplementary material for: Networked salt-bridges mediate magnesium-dependent conformational dynamics and functional regulation in type IA topoisomerases
Source: Nat Commun. 2026 Apr 30;17:5907. doi: 10.1038/s41467-026-72556-9 (PMC13338365; doi:10.1038/s41467-026-72556-9)
Supplement: Supplementary file 6 — Source Data 3 [file 41467_2026_72556_MOESM6_ESM.zip]

Archive with 28 entries (23 files):
- source data supplementary fig 7BC/
- source data supplementary fig 7BC/t3_EEE/
- source data supplementary fig 7BC/t3_EEE/IDNZ_t4/
- source data supplementary fig 7BC/t3_EEE/IDNZ_t4/wt.d.map
- source data supplementary fig 7BC/t3_EEE/IDNZ_t4/wt.e.map
- source data supplementary fig 7BC/t3_EEE/IDNZ_t4/wt.maps.fld
- source data supplementary fig 7BC/t3_EEE/IDNZ_t4/wt.maps.xyz
- source data supplementary fig 7BC/t3_EEE/IDNZ_t4/wt.Mg.map
- source data supplementary fig 7BC/t3_EEE/IDNZ_t4/wt.W.map
- source data supplementary fig 7BC/t3_EEE/IDNZ_t4/wt_mg2_t4.dlg
- source data supplementary fig 7BC/t3_EEE/IDNZ_t4/wt_mg2_t4.dpf
- source data supplementary fig 7BC/t3_EEE/IDNZ_t4/wt_mg2_t4.glg
- source data supplementary fig 7BC/t3_EEE/IDNZ_t4/wt_mg2_t4.gpf
- source data supplementary fig 7BC/t3_TOPRIM/
- source data supplementary fig 7BC/t3_TOPRIM/mg2_t4/
- source data supplementary fig 7BC/t3_TOPRIM/mg2_t4/IDNZ_mg_t3_t4_m4.tif
- source data supplementary fig 7BC/t3_TOPRIM/mg2_t4/IDNZ_mg_t3_t4_m4_2.tif
- source data supplementary fig 7BC/t3_TOPRIM/mg2_t4/IDNZ_mg_t3_t4_m4_3.tif
- source data supplementary fig 7BC/t3_TOPRIM/mg2_t4/wt.d.map
- source data supplementary fig 7BC/t3_TOPRIM/mg2_t4/wt.e.map
- source data supplementary fig 7BC/t3_TOPRIM/mg2_t4/wt.maps.fld
- source data supplementary fig 7BC/t3_TOPRIM/mg2_t4/wt.maps.xyz
- source data supplementary fig 7BC/t3_TOPRIM/mg2_t4/wt.Mg.map
- source data supplementary fig 7BC/t3_TOPRIM/mg2_t4/wt.W.map
- source data supplementary fig 7BC/t3_TOPRIM/mg2_t4/wt_t4_dxd.dlg
- source data supplementary fig 7BC/t3_TOPRIM/mg2_t4/wt_t4_dxd.dpf
- source data supplementary fig 7BC/t3_TOPRIM/mg2_t4/wt_t4_dxd.glg
- source data supplementary fig 7BC/t3_TOPRIM/mg2_t4/wt_t4_dxd.gpf
