# Supplementary material for: Networked salt-bridges mediate magnesium-dependent conformational dynamics and functional regulation in type IA topoisomerases
Source: Nat Commun. 2026 Apr 30;17:5907. doi: 10.1038/s41467-026-72556-9 (PMC13338365; doi:10.1038/s41467-026-72556-9)
Supplement: Supplementary file 6 — Source Data 3 [file 41467_2026_72556_MOESM6_ESM.zip › source data supplementary fig 7BC/t3_EEE/IDNZ_t4/wt.d.map]

GRID_PARAMETER_FILE C:/Users/seoly/Documents/autodocktools/hydrated_docking/wt/wt_mg2_t4.gpf
GRID_DATA_FILE wt.maps.fld
MACROMOLECULE wt.pdbqt
SPACING 0.375
NELEMENTS 40 40 40
CENTER -11.629 17.709 8.920
1.005
1.020
1.032
1.040
1.045
1.051
1.047
1.044
1.041
1.024
1.000
0.973
0.949
0.922
0.895
0.864
0.823
0.784
0.726
0.682
0.636
0.580
0.520
0.477
0.431
0.378
0.332
0.288
0.245
0.219
0.179
0.148
0.125
0.104
0.099
0.083
0.081
0.075
0.080
0.087
0.098
1.007
1.023
1.032
1.041
1.042
1.044
1.040
1.047
1.032
1.019
1.006
0.967
0.943
0.906
0.883
0.847
0.812
0.769
0.721
0.668
0.618
0.565
0.512
0.459
0.416
0.356
0.307
0.273
0.241
0.201
0.163
0.135
0.105
0.092
0.076
0.065
0.066
0.059
0.066
0.073
0.077
1.016
1.030
1.033
1.046
1.049
1.044
1.053
1.054
1.033
1.023
1.002
0.973
0.942
0.906
0.866
0.832
0.793
0.745
0.704
0.651
0.604
0.555
0.502
0.450
0.395
0.352
0.294
0.257
0.218
0.181
0.148
0.116
0.091
0.079
0.068
0.050
0.058
0.050
0.057
0.058
0.061
1.018
1.025
1.038
1.046
1.046
1.043
1.049
1.045
1.032
1.017
0.991
0.970
0.941
0.901
0.864
0.824
0.780
0.740
0.693
0.640
0.588
0.546
0.500
0.445
0.389
0.343
0.282
0.242
0.207
0.166
0.138
0.116
0.081
0.064
0.051
0.042
0.043
0.038
0.047
0.050
0.051
1.017
1.039
1.043
1.055
1.050
1.050
1.058
1.053
1.039
1.021
0.992
0.971
0.946
0.906
0.867
0.813
0.766
0.726
0.682
0.634
0.581
0.533
0.489
0.438
0.380
0.333
0.280
0.228
0.195
0.148
0.129
0.111
0.083
0.064
0.049
0.036
0.041
0.029
0.034
0.043
0.047
1.031
1.044
1.055
1.058
1.058
1.054
1.056
1.053
1.042
1.027
0.999
0.978
0.950
0.906
0.855
0.804
0.763
0.710
0.662
0.616
0.563
0.519
0.476
0.425
0.378
0.329
0.270
0.227
0.186
0.145
0.124
0.105
0.082
0.058
0.042
0.029
0.027
0.024
0.024
0.029
0.040
1.036
1.046
1.059
1.067
1.063
1.063
1.063
1.055
1.032
1.015
0.997
0.984
0.951
0.916
0.855
0.809
0.750
0.701
0.654
0.607
0.559
0.515
0.465
0.421
0.365
0.321
0.271
0.222
0.188
0.151
0.126
0.105
0.077
0.053
0.034
0.031
0.018
0.026
0.022
0.027
0.027
1.029
1.056
1.070
1.075
1.080
1.079
1.079
1.070
1.046
1.020
0.994
0.968
0.940
0.900
0.851
0.804
0.752
0.701
0.655
0.603
0.548
0.500
0.453
0.410
0.362
0.316
0.273
0.219
0.179
0.148
0.120
0.094
0.077
0.057
0.041
0.026
0.020
0.024
0.017
0.023
0.025
1.050
1.064
1.077
1.080
1.092
1.089
1.084
1.072
1.052
1.033
1.000
0.973
0.938
0.904
0.858
0.806
0.763
0.703
0.659
0.605
0.551
0.496
0.449
0.402
0.358
0.309
0.268
0.222
0.176
0.152
0.118
0.095
0.078
0.057
0.047
0.024
0.022
0.014
0.018
0.017
0.025
1.046
1.060
1.080
1.087
1.089
1.093
1.089
1.083
1.065
1.043
1.010
0.977
0.941
0.907
0.863
0.803
0.760
0.707
0.653
0.606
0.555
0.503
0.444
0.402
0.356
0.311
0.268
0.225
0.181
0.157
0.115
0.097
0.085
0.055
0.044
0.031
0.023
0.017
0.010
0.016
0.024
1.049
1.069
1.077
1.091
1.088
1.099
1.098
1.083
1.064
1.044
1.017
0.995
0.957
0.919
0.875
0.818
0.773
0.712
0.660
0.606
0.559
0.512
0.461
0.411
0.361
0.308
0.273
0.226
0.188
0.151
0.122
0.104
0.089
0.061
0.047
0.035
0.022
0.020
0.014
0.012
0.016
1.032
1.054
1.079
1.101
1.109
1.108
1.105
1.084
1.060
1.047
1.024
0.998
0.965
0.924
0.874
0.821
0.776
0.728
0.667
0.620
0.571
0.518
0.474
0.419
0.362
0.316
0.276
0.222
0.196
0.150
0.129
0.109
0.089
0.063
0.051
0.045
0.034
0.022
0.020
0.014
0.013
1.038
1.072
1.090
1.106
1.110
1.115
1.107
1.091
1.077
1.052
1.027
1.001
0.968
0.931
0.884
0.831
0.782
0.742
0.675
0.622
0.575
0.529
0.476
0.420
0.375
0.327
0.278
0.234
0.205
0.165
0.138
0.118
0.082
0.068
0.059
0.046
0.037
0.030
0.025
0.016
0.011
1.052
1.076
1.099
1.111
1.119
1.124
1.115
1.106
1.085
1.065
1.038
1.002
0.971
0.936
0.886
0.834
0.779
0.737
0.674
0.632
0.586
0.533
0.486
0.441
0.387
0.335
0.288
0.246
0.208
0.172
0.145
0.118
0.101
0.075
0.063
0.050
0.040
0.032
0.027
0.021
0.014
1.081
1.099
1.116
1.125
1.126
1.131
1.125
1.116
1.095
1.088
1.048
1.016
0.981
0.947
0.898
0.851
0.802
0.752
0.693
0.640
0.590
0.537
0.488
0.444
0.402
0.350
0.298
0.256
0.223
0.180
0.141
0.126
0.108
0.080
0.069
0.055
0.044
0.035
0.029
0.026
0.019
1.098
1.112
1.122
1.132
1.133
1.127
1.128
1.109
1.109
1.083
1.063
1.021
0.992
0.951
0.902
0.850
0.804
0.750
0.696
0.646
0.597
0.551
0.500
0.453
0.407
0.347
0.310
0.265
0.225
0.188
0.163
0.130
0.111
0.089
0.077
0.066
0.053
0.043
0.033
0.028
0.022
1.103
1.124
1.132
1.134
1.140
1.139
1.129
1.115
1.113
1.099
1.080
1.039
1.004
0.961
0.923
0.875
0.815
0.768
0.704
0.653
0.610
0.561
0.505
0.459
0.414
0.364
0.322
0.273
0.231
0.200
0.177
0.147
0.126
0.096
0.083
0.072
0.059
0.046
0.037
0.027
0.021
1.100
1.120
1.139
1.142
1.144
1.149
1.142
1.136
1.116
1.107
1.084
1.054
1.010
0.962
0.925
0.882
0.832
0.782
0.714
0.662
0.619
0.572
0.519
0.477
0.425
0.374
0.323
0.290
0.240
0.208
0.188
0.164
0.133
0.117
0.093
0.077
0.064
0.053
0.039
0.033
0.023
1.091
1.119
1.135
1.157
1.157
1.154
1.150
1.154
1.134
1.113
1.081
1.050
1.016
0.979
0.931
0.890
0.838
0.785
0.730
0.674
0.630
0.583
0.520
0.467
0.423
0.374
0.333
0.296
0.255
0.229
0.199
0.171
0.150
0.125
0.106
0.090
0.072
0.057
0.044
0.036
0.025
1.104
1.121
1.131
1.152
1.171
1.167
1.162
1.159
1.143
1.121
1.082
1.048
1.016
0.981
0.931
0.884
0.835
0.794
0.733
0.690
0.639
0.581
0.532
0.477
0.437
0.395
0.361
0.325
0.278
0.251
0.216
0.185
0.163
0.132
0.112
0.098
0.080
0.064
0.051
0.041
0.029
1.098
1.117
1.132
1.162
1.169
1.176
1.171
1.163
1.150
1.126
1.095
1.061
1.018
0.978
0.935
0.893
0.850
0.808
0.758
0.697
0.644
0.598
0.550
0.492
0.455
0.413
0.379
0.337
0.302
0.265
0.238
0.205
0.182
0.155
0.121
0.105
0.085
0.070
0.055
0.047
0.031
1.098
1.124
1.140
1.155
1.162
1.171
1.173
1.152
1.135
1.113
1.092
1.066
1.029
0.986
0.952
0.898
0.853
0.810
0.764
0.707
0.663
0.607
0.560
0.509
0.472
0.432
0.393
0.353
0.311
0.282
0.251
0.221
0.196
0.171
0.140
0.115
0.089
0.076
0.058
0.050
0.039
1.091
1.114
1.131
1.144
1.156
1.163
1.162
1.159
1.138
1.125
1.099
1.071
1.033
0.999
0.959
0.918
0.866
0.817
0.774
0.725
0.678
0.628
0.585
0.528
0.489
0.450
0.407
0.369
0.323
0.296
0.267
0.232
0.206
0.180
0.151
0.128
0.104
0.079
0.067
0.050
0.042
1.087
1.120
1.130
1.159
1.169
1.168
1.165
1.164
1.151
1.124
1.089
1.073
1.040
1.010
0.974
0.933
0.883
0.827
0.784
0.740
0.700
0.651
0.603
0.552
0.503
0.464
0.419
0.382
0.339
0.309
0.277
0.250
0.219
0.186
0.161
0.134
0.113
0.093
0.070
0.058
0.044
1.091
1.118
1.137
1.157
1.170
1.159
1.166
1.161
1.154
1.128
1.104
1.076
1.047
1.019
0.987
0.944
0.889
0.849
0.796
0.762
0.714
0.669
0.617
0.567
0.527
0.472
0.435
0.395
0.355
0.322
0.291
0.267
0.236
0.196
0.170
0.139
0.120
0.103
0.084
0.059
0.048
1.083
1.128
1.154
1.173
1.181
1.170
1.167
1.166
1.160
1.143
1.117
1.094
1.064
1.029
0.984
0.958
0.905
0.861
0.822
0.775
0.728
0.689
0.641
0.589
0.539
0.489
0.456
0.412
0.372
0.345
0.310
0.283
0.252
0.208
0.178
0.145
0.122
0.108
0.090
0.070
0.053
1.092
1.117
1.148
1.157
1.181
1.187
1.193
1.173
1.162
1.149
1.122
1.100
1.069
1.031
1.002
0.968
0.924
0.884
0.844
0.797
0.752
0.705
0.653
0.601
0.555
0.509
0.464
0.425
0.394
0.361
0.328
0.296
0.263
0.228
0.191
0.154
0.127
0.112
0.094
0.077
0.062
1.095
1.133
1.147
1.162
1.174
1.187
1.193
1.189
1.179
1.151
1.122
1.095
1.073
1.042
1.018
0.982
0.932
0.886
0.855
0.818
0.771
0.713
0.663
0.615
0.568
0.527
0.482
0.441
0.409
0.371
0.338
0.305
0.269
0.246
0.195
0.166
0.135
0.113
0.098
0.082
0.069
1.099
1.124
1.149
1.171
1.181
1.190
1.189
1.185
1.177
1.165
1.146
1.112
1.089
1.056
1.034
0.997
0.952
0.909
0.874
0.834
0.787
0.749
0.684
0.633
0.580
0.539
0.497
0.455
0.428
0.385
0.354
0.316
0.280
0.248
0.213
0.178
0.143
0.123
0.105
0.089
0.071
1.085
1.121
1.147
1.179
1.194
1.188
1.199
1.195
1.184
1.173
1.152
1.129
1.107
1.071
1.045
1.019
0.989
0.940
0.905
0.848
0.811
0.766
0.718
0.658
0.599
0.563
0.524
0.485
0.437
0.403
0.364
0.331
0.291
0.255
0.221
0.192
0.155
0.133
0.117
0.095
0.080
1.096
1.134
1.169
1.179
1.191
1.201
1.205
1.197
1.200
1.182
1.161
1.142
1.121
1.098
1.067
1.035
1.008
0.959
0.917
0.876
0.836
0.793
0.741
0.688
0.629
0.586
0.538
0.502
0.463
0.428
0.389
0.347
0.308
0.268
0.228
0.198
0.165
0.146
0.127
0.102
0.087
1.107
1.134
1.164
1.184
1.201
1.206
1.203
1.208
1.202
1.187
1.187
1.157
1.146
1.112
1.084
1.051
1.018
0.983
0.946
0.903
0.865
0.819
0.766
0.720
0.662
0.614
0.563
0.524
0.483
0.441
0.407
0.363
0.328
0.286
0.253
0.216
0.171
0.151
0.132
0.113
0.090
1.101
1.144
1.167
1.187
1.204
1.217
1.219
1.219
1.200
1.207
1.199
1.180
1.151
1.132
1.096
1.067
1.040
1.001
0.967
0.922
0.880
0.847
0.797
0.742
0.688
0.637
0.584
0.549
0.510
0.467
0.419
0.380
0.342
0.301
0.263
0.229
0.189
0.166
0.142
0.117
0.100
1.099
1.139
1.164
1.183
1.202
1.219
1.224
1.224
1.218
1.210
1.205
1.185
1.166
1.144
1.120
1.086
1.051
1.018
0.980
0.934
0.900
0.859
0.803
0.763
0.719
0.668
0.617
0.563
0.524
0.483
0.442
0.397
0.361
0.318
0.273
0.236
0.196
0.176
0.155
0.125
0.108
1.096
1.126
1.156
1.187
1.202
1.217
1.221
1.226
1.227
1.212
1.215
1.196
1.181
1.163
1.148
1.109
1.068
1.033
0.989
0.957
0.915
0.866
0.827
0.791
0.737
0.692
0.638
0.583
0.531
0.491
0.448
0.408
0.373
0.341
0.291
0.245
0.209
0.181
0.160
0.138
0.112
1.093
1.122
1.158
1.177
1.198
1.213
1.226
1.228
1.227
1.226
1.216
1.204
1.193
1.171
1.154
1.127
1.080
1.049
1.027
0.988
0.942
0.888
0.852
0.798
0.748
0.702
0.658
0.612
0.558
0.508
0.466
0.422
0.387
0.351
0.310
0.266
0.225
0.194
0.163
0.143
0.122
1.076
1.111
1.142
1.167
1.196
1.213
1.234
1.235
1.227
1.224
1.213
1.208
1.197
1.168
1.155
1.128
1.096
1.064
1.039
0.989
0.953
0.906
0.864
0.817
0.770
0.732
0.670
0.624
0.578
0.535
0.489
0.445
0.409
0.369
0.320
0.279
0.246
0.213
0.175
0.147
0.127
1.076
1.113
1.139
1.162
1.186
1.210
1.222
1.229
1.230
1.224
1.229
1.207
1.193
1.179
1.154
1.136
1.110
1.084
1.048
1.005
0.961
0.928
0.875
0.838
0.791
0.742
0.691
0.645
0.596
0.550
0.508
0.460
0.422
0.381
0.338
0.296
0.256
0.224
0.185
0.157
0.129
1.068
1.105
1.138
1.168
1.185
1.200
1.211
1.228
1.227
1.223
1.221
1.209
1.206
1.188
1.165
1.147
1.120
1.095
1.056
1.020
0.966
0.932
0.897
0.852
0.810
0.762
0.715
0.667
0.626
0.574
0.522
0.470
0.435
0.395
0.353
0.313
0.267
0.236
0.199
0.167
0.142
1.053
1.098
1.127
1.166
1.183
1.204
1.219
1.219
1.230
1.224
1.213
1.213
1.207
1.188
1.162
1.142
1.126
1.098
1.075
1.028
0.992
0.947
0.908
0.871
0.832
0.786
0.732
0.688
0.646
0.596
0.545
0.493
0.449
0.407
0.362
0.325
0.285
0.255
0.219
0.183
0.149
1.042
1.091
1.118
1.155
1.178
1.196
1.210
1.217
1.225
1.215
1.212
1.199
1.189
1.188
1.174
1.154
1.139
1.097
1.066
1.034
1.002
0.961
0.926
0.892
0.847
0.801
0.750
0.706
0.667
0.617
0.557
0.513
0.466
0.427
0.384
0.343
0.301
0.271
0.242
0.197
0.163
1.036
1.049
1.064
1.068
1.063
1.080
1.074
1.072
1.060
1.048
1.024
0.997
0.967
0.943
0.912
0.883
0.844
0.800
0.747
0.698
0.660
0.594
0.534
0.490
0.448
0.395
0.337
0.299
0.259
0.221
0.192
0.160
0.129
0.111
0.106
0.096
0.093
0.091
0.087
0.097
0.102
1.038
1.041
1.048
1.075
1.085
1.085
1.071
1.066
1.059
1.046
1.025
0.993
0.970
0.930
0.904
0.866
0.830
0.780
0.739
0.688
0.633
0.576
0.524
0.472
0.428
0.377
0.323
0.288
0.252
0.206
0.167
0.139
0.109
0.095
0.087
0.079
0.074
0.074
0.076
0.085
0.090
1.039
1.045
1.058
1.075
1.080
1.076
1.081
1.076
1.067
1.045
1.024
1.010
0.965
0.925
0.891
0.854
0.815
0.772
0.732
0.686
0.624
0.573
0.518
0.454
0.407
0.363
0.306
0.262
0.229
0.184
0.153
0.129
0.098
0.082
0.074
0.058
0.062
0.054
0.062
0.071
0.066
1.041
1.061
1.065
1.071
1.080
1.079
1.082
1.081
1.067
1.057
1.022
1.002
0.976
0.936
0.893
0.847
0.798
0.761
0.718
0.664
0.606
0.561
0.512
0.456
0.408
0.350
0.297
0.256
0.213
0.172
0.145
0.121
0.090
0.072
0.057
0.052
0.050
0.045
0.051
0.053
0.054
1.055
1.065
1.074
1.077
1.080
1.082
1.082
1.085
1.076
1.045
1.018
1.001
0.975
0.933
0.887
0.841
0.794
0.753
0.706
0.650
0.592
0.544
0.499
0.450
0.394
0.342
0.279
0.235
0.199
0.158
0.136
0.115
0.090
0.065
0.058
0.044
0.047
0.035
0.037
0.049
0.050
1.061
1.067
1.080
1.091
1.099
1.092
1.091
1.080
1.072
1.054
1.026
1.010
0.975
0.938
0.896
0.832
0.786
0.735
0.682
0.635
0.584
0.541
0.499
0.451
0.390
0.334
0.289
0.228
0.196
0.166
0.129
0.112
0.090
0.065
0.048
0.038
0.031
0.026
0.030
0.035
0.046
1.064
1.081
1.085
1.096
1.103
1.102
1.092
1.093
1.079
1.059
1.025
1.005
0.978
0.935
0.889
0.832
0.779
0.731
0.681
0.630
0.581
0.529
0.480
0.434
0.383
0.334
0.287
0.230
0.195
0.166
0.137
0.112
0.084
0.060
0.040
0.037
0.026
0.028
0.026
0.030
0.037
1.075
1.083
1.101
1.104
1.108
1.110
1.102
1.095
1.082
1.063
1.030
1.005
0.966
0.929
0.877
0.841
0.776
0.713
0.670
0.623
0.568
0.522
0.471
0.424
0.373
0.324
0.289
0.230
0.197
0.159
0.129
0.105
0.084
0.068
0.046
0.041
0.026
0.024
0.021
0.020
0.027
1.084
1.100
1.116
1.127
1.134
1.124
1.121
1.109
1.088
1.069
1.037
1.007
0.976
0.938
0.887
0.840
0.776
0.726
0.678
0.628
0.572
0.520
0.468
0.415
0.366
0.322
0.281
0.227
0.193
0.166
0.125
0.103
0.089
0.070
0.052
0.032
0.029
0.022
0.020
0.019
0.027
1.077
1.097
1.121
1.131
1.122
1.131
1.131
1.113
1.100
1.077
1.036
1.009
0.972
0.939
0.889
0.834
0.782
0.729
0.679
0.630
0.575
0.522
0.477
0.422
0.367
0.322
0.282
0.236
0.194
0.163
0.128
0.107
0.094
0.074
0.048
0.036
0.029
0.025
0.021
0.018
0.019
1.078
1.109
1.121
1.122
1.131
1.128
1.128
1.112
1.099
1.076
1.048
1.024
0.988
0.952
0.901
0.849
0.797
0.743
0.683
0.626
0.581
0.528
0.481
0.433
0.373
0.323
0.285
0.237
0.201
0.162
0.135
0.114
0.095
0.077
0.051
0.042
0.030
0.028
0.024
0.021
0.018
1.073
1.097
1.108
1.132
1.145
1.138
1.138
1.120
1.103
1.076
1.055
1.033
0.994
0.955
0.910
0.858
0.803
0.742
0.688
0.642
0.588
0.537
0.494
0.437
0.389
0.338
0.297
0.242
0.202
0.167
0.142
0.124
0.100
0.079
0.059
0.049
0.037
0.030
0.027
0.021
0.018
1.079
1.101
1.122
1.136
1.149
1.148
1.142
1.127
1.108
1.088
1.062
1.027
0.993
0.955
0.910
0.855
0.806
0.755
0.695
0.647
0.603
0.543
0.498
0.443
0.395
0.347
0.296
0.247
0.215
0.176
0.148
0.129
0.102
0.087
0.063
0.049
0.040
0.033
0.029
0.022
0.016
1.097
1.114
1.139
1.147
1.145
1.152
1.149
1.137
1.118
1.099
1.069
1.032
0.992
0.958
0.915
0.860
0.811
0.766
0.706
0.651
0.603
0.556
0.507
0.460
0.407
0.352
0.305
0.260
0.222
0.183
0.155
0.134
0.109
0.093
0.070
0.061
0.044
0.035
0.032
0.028
0.021
1.110
1.129
1.141
1.159
1.166
1.160
1.155
1.146
1.123
1.111
1.079
1.052
1.008
0.974
0.933
0.877
0.822
0.770
0.720
0.663
0.616
0.560
0.514
0.468
0.418
0.365
0.311
0.274
0.236
0.198
0.158
0.135
0.118
0.092
0.079
0.066
0.051
0.042
0.034
0.030
0.024
1.133
1.146
1.158
1.167
1.160
1.171
1.166
1.145
1.132
1.118
1.088
1.057
1.016
0.986
0.943
0.886
0.831
0.778
0.724
0.669
0.619
0.575
0.525
0.473
0.434
0.375
0.327
0.292
0.242
0.212
0.177
0.145
0.123
0.096
0.085
0.074
0.059
0.049
0.040
0.032
0.026
1.137
1.151
1.168
1.175
1.171
1.163
1.160
1.154
1.136
1.126
1.106
1.074
1.035
0.992
0.956
0.900
0.844
0.786
0.728
0.676
0.627
0.587
0.538
0.487
0.441
0.386
0.338
0.303
0.249
0.220
0.189
0.172
0.146
0.110
0.096
0.077
0.067
0.053
0.043
0.038
0.027
1.127
1.156
1.172
1.170
1.175
1.178
1.171
1.166
1.154
1.130
1.108
1.085
1.039
1.000
0.955
0.905
0.858
0.802
0.739
0.689
0.645
0.599
0.543
0.499
0.446
0.396
0.346
0.305
0.266
0.228
0.208
0.183
0.158
0.129
0.106
0.087
0.076
0.057
0.044
0.038
0.030
1.129
1.152
1.168
1.176
1.188
1.191
1.182
1.173
1.163
1.138
1.112
1.083
1.053
0.998
0.962
0.913
0.861
0.808
0.754
0.705
0.654
0.608
0.552
0.497
0.453
0.409
0.367
0.320
0.287
0.252
0.222
0.198
0.171
0.144
0.117
0.098
0.082
0.065
0.054
0.041
0.033
1.133
1.154
1.167
1.179
1.198
1.191
1.197
1.183
1.168
1.147
1.124
1.088
1.054
1.011
0.955
0.906
0.863
0.818
0.766
0.716
0.662
0.609
0.558
0.511
0.469
0.425
0.384
0.348
0.309
0.274
0.248
0.212
0.186
0.160
0.129
0.111
0.087
0.070
0.058
0.050
0.033
1.130
1.151
1.167
1.184
1.199
1.199
1.209
1.188
1.175
1.153
1.137
1.095
1.053
1.009
0.959
0.915
0.871
0.830
0.786
0.724
0.676
0.616
0.575
0.521
0.477
0.442
0.400
0.362
0.325
0.290
0.262
0.235
0.203
0.176
0.143
0.127
0.097
0.074
0.061
0.053
0.037
1.133
1.151
1.179
1.190
1.191
1.202
1.205
1.197
1.179
1.166
1.138
1.103
1.065
1.018
0.984
0.924
0.883
0.840
0.792
0.737
0.686
0.642
0.579
0.531
0.493
0.463
0.421
0.374
0.339
0.308
0.275
0.241
0.214
0.191
0.162
0.130
0.112
0.084
0.067
0.055
0.043
1.127
1.153
1.166
1.193
1.201
1.200
1.203
1.193
1.177
1.153
1.132
1.095
1.058
1.027
0.986
0.945
0.893
0.840
0.802
0.747
0.705
0.655
0.612
0.551
0.514
0.478
0.439
0.396
0.358
0.322
0.291
0.262
0.235
0.208
0.175
0.145
0.123
0.093
0.078
0.059
0.045
1.123
1.151
1.168
1.191
1.195
1.194
1.193
1.190
1.181
1.164
1.132
1.100
1.071
1.029
1.006
0.956
0.923
0.866
0.814
0.761
0.722
0.676
0.624
0.571
0.533
0.495
0.449
0.414
0.381
0.346
0.307
0.278
0.245
0.214
0.187
0.160
0.128
0.103
0.084
0.071
0.050
1.132
1.152
1.171
1.190
1.196
1.194
1.192
1.192
1.176
1.168
1.127
1.105
1.072
1.036
1.008
0.970
0.921
0.874
0.832
0.784
0.736
0.689
0.643
0.592
0.556
0.506
0.467
0.427
0.396
0.356
0.325
0.295
0.264
0.220
0.198
0.166
0.137
0.111
0.092
0.070
0.057
1.132
1.150
1.164
1.184
1.189
1.206
1.200
1.186
1.179
1.174
1.148
1.118
1.085
1.050
1.022
0.987
0.934
0.891
0.849
0.807
0.762
0.712
0.667
0.613
0.560
0.522
0.484
0.442
0.409
0.372
0.336
0.308
0.278
0.242
0.201
0.167
0.139
0.120
0.102
0.080
0.064
1.114
1.149
1.173
1.187
1.206
1.212
1.203
1.197
1.187
1.171
1.150
1.121
1.097
1.064
1.034
0.989
0.947
0.915
0.865
0.821
0.784
0.739
0.682
0.612
0.577
0.535
0.491
0.453
0.416
0.383
0.353
0.320
0.291
0.248
0.212
0.176
0.141
0.125
0.107
0.086
0.070
1.122
1.152
1.170
1.186
1.205
1.212
1.216
1.209
1.201
1.187
1.157
1.120
1.093
1.076
1.051
1.004
0.964
0.921
0.887
0.847
0.806
0.757
0.696
0.634
0.597
0.549
0.509
0.469
0.435
0.400
0.366
0.332
0.297
0.268
0.222
0.185
0.155
0.132
0.109
0.089
0.074
1.124
1.151
1.173
1.185
1.201
1.211
1.210
1.207
1.200
1.186
1.167
1.133
1.110
1.093
1.056
1.017
0.984
0.944
0.900
0.870
0.830
0.783
0.727
0.670
0.616
0.573
0.526
0.480
0.446
0.411
0.376
0.345
0.305
0.270
0.228
0.192
0.168
0.142
0.116
0.098
0.083
1.115
1.142
1.169
1.196
1.203
1.208
1.220
1.214
1.209
1.193
1.180
1.150
1.127
1.102
1.061
1.041
1.011
0.977
0.932
0.886
0.843
0.804
0.743
0.695
0.640
0.598
0.557
0.512
0.473
0.429
0.395
0.360
0.318
0.285
0.244
0.204
0.183
0.153
0.131
0.109
0.093
1.118
1.150
1.179
1.197
1.206
1.218
1.219
1.227
1.216
1.209
1.202
1.172
1.139
1.117
1.084
1.055
1.028
1.001
0.957
0.900
0.860
0.817
0.770
0.727
0.668
0.621
0.568
0.525
0.489
0.455
0.421
0.380
0.334
0.301
0.266
0.226
0.192
0.161
0.142
0.113
0.096
1.122
1.153
1.178
1.200
1.223
1.226
1.233
1.219
1.222
1.214
1.196
1.185
1.157
1.141
1.109
1.068
1.043
1.007
0.963
0.925
0.884
0.852
0.800
0.747
0.695
0.646
0.597
0.550
0.514
0.473
0.428
0.396
0.352
0.310
0.275
0.238
0.202
0.178
0.153
0.124
0.100
1.115
1.148
1.187
1.204
1.221
1.229
1.234
1.233
1.236
1.237
1.215
1.197
1.176
1.157
1.125
1.090
1.059
1.018
0.994
0.950
0.917
0.878
0.825
0.773
0.725
0.673
0.629
0.575
0.538
0.494
0.442
0.399
0.362
0.325
0.285
0.246
0.215
0.185
0.165
0.137
0.114
1.115
1.146
1.172
1.202
1.223
1.225
1.230
1.248
1.237
1.238
1.223
1.208
1.188
1.167
1.142
1.119
1.081
1.050
1.010
0.970
0.932
0.893
0.836
0.799
0.755
0.699
0.648
0.599
0.554
0.509
0.454
0.416
0.380
0.333
0.297
0.260
0.222
0.195
0.171
0.149
0.120
1.111
1.143
1.177
1.202
1.218
1.230
1.244
1.255
1.245
1.239
1.229
1.213
1.198
1.178
1.166
1.137
1.092
1.059
1.032
0.990
0.953
0.905
0.866
0.824
0.778
0.733
0.681
0.631
0.562
0.516
0.475
0.433
0.398
0.360
0.308
0.271
0.235
0.201
0.177
0.154
0.129
1.105
1.143
1.172
1.190
1.215
1.235
1.247
1.246
1.247
1.239
1.232
1.223
1.205
1.204
1.180
1.144
1.110
1.084
1.051
1.011
0.974
0.921
0.884
0.833
0.791
0.748
0.701
0.652
0.598
0.545
0.489
0.454
0.413
0.376
0.328
0.292
0.248
0.215
0.183
0.159
0.137
1.090
1.128
1.156
1.181
1.208
1.222
1.240
1.246
1.241
1.247
1.237
1.225
1.214
1.205
1.176
1.153
1.124
1.095
1.069
1.029
0.987
0.941
0.892
0.844
0.802
0.758
0.708
0.662
0.614
0.568
0.512
0.469
0.432
0.394
0.344
0.303
0.263
0.228
0.196
0.166
0.141
1.084
1.114
1.148
1.179
1.200
1.218
1.231
1.234
1.238
1.238
1.230
1.227
1.216
1.207
1.190
1.162
1.139
1.116
1.075
1.035
0.994
0.945
0.904
0.863
0.824
0.763
0.719
0.675
0.632
0.586
0.533
0.483
0.448
0.407
0.359
0.313
0.274
0.245
0.210
0.178
0.148
1.070
1.113
1.147
1.177
1.200
1.211
1.226
1.235
1.232
1.228
1.228
1.235
1.224
1.213
1.191
1.160
1.154
1.120
1.088
1.046
1.000
0.969
0.930
0.877
0.838
0.791
0.745
0.692
0.652
0.608
0.548
0.511
0.457
0.416
0.375
0.325
0.289
0.259
0.219
0.192
0.153
1.059
1.100
1.127
1.161
1.191
1.208
1.222
1.225
1.234
1.238
1.229
1.224
1.220
1.212
1.175
1.165
1.146
1.123
1.079
1.050
1.023
0.979
0.938
0.906
0.856
0.807
0.765
0.719
0.673
0.623
0.576
0.526
0.472
0.430
0.386
0.346
0.307
0.273
0.240
0.201
0.173
1.052
1.092
1.124
1.154
1.172
1.194
1.213
1.226
1.226
1.230
1.220
1.210
1.216
1.203
1.180
1.174
1.151
1.115
1.083
1.058
1.028
0.987
0.956
0.922
0.874
0.831
0.785
0.738
0.691
0.641
0.586
0.541
0.499
0.452
0.408
0.367
0.321
0.287
0.254
0.216
0.171
1.060
1.064
1.076
1.084
1.090
1.097
1.104
1.093
1.090
1.076
1.053
1.020
0.992
0.960
0.928
0.899
0.852
0.812
0.761
0.714
0.663
0.611
0.556
0.500
0.455
0.404
0.358
0.316
0.273
0.233
0.202
0.171
0.139
0.129
0.121
0.104
0.095
0.102
0.097
0.111
0.120
1.057
1.070
1.071
1.099
1.099
1.106
1.100
1.099
1.079
1.068
1.045
1.015
0.988
0.947
0.920
0.874
0.838
0.799
0.753
0.703
0.650
0.599
0.540
0.482
0.433
0.378
0.336
0.292
0.255
0.213
0.181
0.153
0.121
0.106
0.101
0.084
0.082
0.085
0.087
0.096
0.101
1.056
1.070
1.091
1.090
1.102
1.107
1.110
1.106
1.090
1.076
1.058
1.031
0.992
0.957
0.917
0.875
0.830
0.785
0.738
0.697
0.642
0.584
0.527
0.471
0.422
0.367
0.323
0.272
0.238
0.201
0.162
0.133
0.104
0.091
0.084
0.068
0.068
0.067
0.069
0.081
0.087
1.068
1.086
1.095
1.095
1.113
1.109
1.106
1.103
1.097
1.073
1.053
1.024
0.998
0.956
0.911
0.866
0.823
0.781
0.730
0.682
0.634
0.570
0.516
0.467
0.407
0.361
0.310
0.263
0.215
0.177
0.155
0.122
0.097
0.086
0.066
0.057
0.059
0.054
0.056
0.066
0.066
1.084
1.096
1.112
1.115
1.120
1.117
1.120
1.113
1.103
1.081
1.044
1.020
0.994
0.953
0.906
0.861
0.807
0.758
0.711
0.670
0.613
0.557
0.512
0.462
0.403
0.358
0.288
0.248
0.209
0.171
0.144
0.122
0.096
0.077
0.063
0.055
0.050
0.044
0.040
0.050
0.057
1.095
1.105
1.110
1.123
1.125
1.124
1.121
1.116
1.108
1.067
1.053
1.029
0.994
0.956
0.913
0.865
0.807
0.758
0.709
0.664
0.611
0.558
0.512
0.460
0.405
0.349
0.290
0.247
0.206
0.175
0.148
0.115
0.094
0.074
0.057
0.045
0.037
0.036
0.033
0.042
0.053
1.096
1.114
1.119
1.120
1.131
1.134
1.130
1.118
1.104
1.083
1.063
1.033
0.999
0.965
0.914
0.856
0.808
0.755
0.711
0.659
0.603
0.541
0.490
0.443
0.400
0.345
0.284
0.253
0.208
0.173
0.149
0.120
0.088
0.073
0.049
0.042
0.037
0.030
0.033
0.029
0.039
1.110
1.117
1.132
1.141
1.142
1.144
1.132
1.125
1.113
1.094
1.067
1.034
0.997
0.960
0.908
0.860
0.801
0.739
0.689
0.638
0.594
0.537
0.488
0.439
0.387
0.336
0.291
0.244
0.210
0.171
0.136
0.110
0.092
0.076
0.060
0.044
0.031
0.031
0.028
0.026
0.032
1.115
1.122
1.150
1.159
1.156
1.156
1.149
1.133
1.114
1.095
1.065
1.036
1.003
0.964
0.921
0.873
0.814
0.742
0.688
0.643
0.595
0.531
0.483
0.433
0.383
0.330
0.294
0.245
0.210
0.171
0.142
0.111
0.096
0.081
0.056
0.044
0.033
0.031
0.022
0.023
0.026
1.106
1.135
1.143
1.150
1.154
1.156
1.152
1.138
1.121
1.098
1.069
1.034
0.997
0.972
0.928
0.882
0.820
0.754
0.699
0.646
0.590
0.542
0.491
0.442
0.389
0.334
0.293
0.253
0.206
0.172
0.142
0.117
0.102
0.082
0.058
0.042
0.036
0.028
0.028
0.024
0.021
1.122
1.130
1.153
1.155
1.161
1.155
1.152
1.142
1.129
1.105
1.078
1.046
1.014
0.981
0.932
0.881
0.834
0.769
0.702
0.652
0.599
0.544
0.499
0.446
0.398
0.346
0.298
0.259
0.209
0.174
0.151
0.123
0.105
0.084
0.066
0.049
0.044
0.031
0.027
0.025
0.022
1.108
1.127
1.143
1.170
1.173
1.170
1.163
1.153
1.135
1.111
1.084
1.060
1.021
0.979
0.934
0.882
0.832
0.771
0.713
0.663
0.610
0.556
0.506
0.457
0.405
0.359
0.313
0.254
0.213
0.177
0.160
0.132
0.111
0.088
0.066
0.056
0.044
0.037
0.030
0.026
0.022
1.115
1.137
1.149
1.157
1.175
1.169
1.178
1.160
1.146
1.115
1.089
1.051
1.019
0.981
0.936
0.889
0.840
0.773
0.722
0.671
0.617
0.562
0.512
0.462
0.410
0.362
0.315
0.262
0.223
0.190
0.170
0.143
0.116
0.097
0.079
0.057
0.044
0.039
0.036
0.033
0.021
1.126
1.144
1.167
1.184
1.186
1.179
1.164
1.162
1.133
1.118
1.095
1.061
1.016
0.984
0.943
0.898
0.849
0.783
0.730
0.681
0.628
0.574
0.523
0.473
0.423
0.366
0.318
0.278
0.238
0.198
0.174
0.149
0.121
0.104
0.082
0.069
0.058
0.038
0.034
0.034
0.029
1.137
1.150
1.171
1.185
1.189
1.184
1.184
1.170
1.149
1.126
1.097
1.070
1.034
0.996
0.952
0.912
0.852
0.800
0.741
0.690
0.638
0.583
0.531
0.483
0.433
0.383
0.340
0.299
0.258
0.225
0.180
0.152
0.137
0.116
0.093
0.077
0.063
0.053
0.037
0.033
0.029
1.159
1.164
1.186
1.191
1.191
1.191
1.190
1.182
1.161
1.141
1.107
1.082
1.053
1.006
0.968
0.917
0.861
0.803
0.749
0.693
0.648
0.592
0.542
0.499
0.447
0.398
0.359
0.314
0.275
0.232
0.194
0.163
0.144
0.128
0.106
0.089
0.068
0.057
0.044
0.035
0.030
1.158
1.179
1.196
1.203
1.193
1.188
1.190
1.179
1.168
1.149
1.130
1.088
1.058
1.025
0.980
0.928
0.861
0.810
0.752
0.696
0.653
0.609
0.558
0.507
0.464
0.413
0.366
0.323
0.289
0.237
0.205
0.184
0.153
0.131
0.111
0.102
0.087
0.064
0.051
0.041
0.032
1.155
1.179
1.199
1.205
1.205
1.205
1.206
1.186
1.181
1.162
1.130
1.107
1.062
1.021
0.981
0.927
0.880
0.821
0.760
0.718
0.665
0.620
0.571
0.520
0.478
0.429
0.378
0.330
0.290
0.260
0.218
0.199
0.179
0.139
0.119
0.106
0.090
0.075
0.058
0.044
0.038
1.161
1.182
1.199
1.203
1.213
1.222
1.209
1.198
1.182
1.158
1.142
1.116
1.072
1.031
0.984
0.936
0.888
0.832
0.776
0.727
0.683
0.632
0.574
0.532
0.487
0.440
0.396
0.348
0.308
0.280
0.241
0.216
0.192
0.159
0.133
0.113
0.096
0.078
0.065
0.048
0.038
1.157
1.184
1.196
1.211
1.220
1.220
1.217
1.202
1.188
1.169
1.146
1.120
1.076
1.039
0.986
0.937
0.878
0.838
0.786
0.735
0.696
0.643
0.584
0.540
0.493
0.457
0.413
0.369
0.335
0.296
0.261
0.234
0.203
0.176
0.149
0.128
0.103
0.087
0.070
0.054
0.044
1.152
1.180
1.199
1.208
1.213
1.224
1.230
1.218
1.192
1.179
1.160
1.134
1.079
1.038
0.987
0.937
0.896
0.853
0.805
0.755
0.706
0.644
0.599
0.552
0.506
0.466
0.426
0.386
0.352
0.323
0.285
0.257
0.227
0.195
0.170
0.143
0.120
0.094
0.074
0.061
0.047
1.162
1.187
1.203
1.220
1.225
1.232
1.230
1.219
1.207
1.186
1.161
1.135
1.085
1.048
1.003
0.952
0.913
0.859
0.812
0.765
0.711
0.662
0.614
0.560
0.517
0.483
0.449
0.406
0.368
0.341
0.306
0.270
0.239
0.213
0.183
0.155
0.128
0.107
0.081
0.066
0.050
1.159
1.178
1.205
1.218
1.223
1.227
1.222
1.210
1.204
1.188
1.157
1.124
1.096
1.048
1.007
0.964
0.929
0.881
0.830
0.770
0.726
0.683
0.631
0.574
0.544
0.511
0.461
0.428
0.386
0.358
0.317
0.283
0.255
0.224
0.196
0.172
0.137
0.112
0.093
0.078
0.055
1.159
1.177
1.200
1.222
1.232
1.228
1.219
1.217
1.206
1.191
1.161
1.125
1.091
1.051
1.018
0.977
0.934
0.888
0.841
0.796
0.747
0.689
0.646
0.606
0.561
0.523
0.474
0.442
0.410
0.372
0.333
0.302
0.272
0.234
0.208
0.178
0.150
0.121
0.101
0.081
0.059
1.151
1.181
1.199
1.221
1.228
1.222
1.223
1.214
1.202
1.188
1.167
1.132
1.100
1.071
1.031
0.993
0.953
0.905
0.859
0.815
0.764
0.708
0.662
0.624
0.582
0.535
0.489
0.451
0.418
0.384
0.348
0.318
0.290
0.249
0.219
0.178
0.153
0.129
0.109
0.085
0.065
1.154
1.175
1.194
1.215
1.218
1.226
1.224
1.218
1.214
1.180
1.169
1.131
1.107
1.081
1.046
1.010
0.963
0.931
0.876
0.837
0.792
0.737
0.686
0.646
0.600
0.552
0.499
0.465
0.432
0.394
0.357
0.327
0.296
0.261
0.223
0.191
0.159
0.135
0.114
0.093
0.068
1.135
1.171
1.195
1.210
1.210
1.226
1.219
1.220
1.213
1.200
1.169
1.137
1.116
1.090
1.054
1.023
0.977
0.943
0.893
0.852
0.811
0.771
0.715
0.660
0.612
0.570
0.521
0.478
0.448
0.410
0.379
0.341
0.311
0.267
0.237
0.202
0.161
0.138
0.121
0.096
0.081
1.142
1.163
1.189
1.211
1.232
1.234
1.230
1.227
1.212
1.200
1.181
1.155
1.129
1.096
1.063
1.031
0.994
0.944
0.906
0.875
0.832
0.793
0.729
0.671
0.621
0.578
0.532
0.492
0.461
0.425
0.394
0.358
0.324
0.286
0.244
0.210
0.178
0.148
0.123
0.104
0.084
1.146
1.175
1.193
1.213
1.226
1.232
1.226
1.227
1.220
1.199
1.187
1.161
1.136
1.111
1.083
1.051
1.011
0.976
0.932
0.901
0.860
0.814
0.757
0.704
0.648
0.599
0.564
0.518
0.473
0.440
0.406
0.375
0.336
0.307
0.259
0.216
0.187
0.155
0.131
0.111
0.097
1.141
1.163
1.193
1.212
1.216
1.228
1.238
1.236
1.231
1.208
1.193
1.182
1.156
1.123
1.086
1.064
1.032
1.001
0.961
0.910
0.867
0.831
0.780
0.731
0.682
0.622
0.581
0.545
0.499
0.465
0.425
0.387
0.351
0.312
0.276
0.241
0.203
0.167
0.144
0.123
0.104
1.137
1.164
1.192
1.203
1.214
1.234
1.245
1.236
1.238
1.225
1.223
1.204
1.162
1.138
1.107
1.080
1.051
1.017
0.983
0.938
0.891
0.846
0.801
0.750
0.699
0.642
0.600
0.558
0.521
0.487
0.452
0.405
0.367
0.327
0.288
0.252
0.219
0.184
0.158
0.128
0.107
1.134
1.172
1.193
1.212
1.235
1.243
1.237
1.240
1.234
1.231
1.219
1.201
1.182
1.154
1.131
1.095
1.064
1.029
0.987
0.955
0.913
0.875
0.824
0.781
0.730
0.667
0.622
0.571
0.539
0.496
0.457
0.418
0.377
0.332
0.297
0.258
0.225
0.196
0.171
0.149
0.115
1.122
1.163
1.186
1.208
1.231
1.238
1.247
1.243
1.250
1.241
1.238
1.219
1.202
1.175
1.149
1.119
1.079
1.046
1.012
0.980
0.941
0.907
0.858
0.806
0.769
0.714
0.661
0.614
0.557
0.513
0.471
0.424
0.380
0.346
0.310
0.266
0.233
0.203
0.182
0.158
0.137
1.115
1.154
1.192
1.214
1.230
1.236
1.244
1.252
1.263
1.265
1.237
1.220
1.207
1.188
1.166
1.143
1.095
1.075
1.042
1.002
0.959
0.921
0.877
0.829
0.790
0.726
0.677
0.634
0.589
0.522
0.483
0.435
0.397
0.353
0.317
0.278
0.248
0.210
0.188
0.164
0.143
1.123
1.152
1.185
1.214
1.233
1.237
1.249
1.266
1.257
1.260
1.248
1.228
1.225
1.201
1.172
1.152
1.123
1.085
1.062
1.013
0.985
0.941
0.895
0.848
0.808
0.758
0.716
0.661
0.610
0.558
0.504
0.461
0.416
0.370
0.332
0.296
0.259
0.220
0.195
0.173
0.148
1.109
1.147
1.183
1.201
1.230
1.248
1.262
1.261
1.259
1.256
1.239
1.243
1.234
1.214
1.178
1.154
1.136
1.109
1.072
1.033
0.995
0.960
0.901
0.868
0.827
0.779
0.735
0.683
0.629
0.572
0.521
0.483
0.435
0.397
0.343
0.305
0.274
0.233
0.204
0.179
0.150
1.101
1.137
1.165
1.194
1.216
1.225
1.249
1.258
1.256
1.240
1.242
1.236
1.230
1.219
1.199
1.183
1.154
1.126
1.089
1.055
1.011
0.957
0.919
0.887
0.847
0.792
0.740
0.696
0.640
0.594
0.536
0.498
0.460
0.414
0.360
0.323
0.284
0.248
0.216
0.185
0.159
1.088
1.124
1.161
1.181
1.204
1.227
1.232
1.234
1.240
1.252
1.253
1.246
1.235
1.223
1.213
1.185
1.160
1.131
1.098
1.058
1.019
0.986
0.937
0.895
0.845
0.799
0.747
0.702
0.658
0.616
0.561
0.516
0.476
0.438
0.379
0.339
0.302
0.262
0.226
0.194
0.166
1.071
1.117
1.146
1.175
1.202
1.216
1.227
1.235
1.239
1.236
1.238
1.248
1.234
1.228
1.221
1.191
1.167
1.145
1.100
1.060
1.025
0.994
0.958
0.905
0.858
0.820
0.773
0.725
0.683
0.639
0.584
0.539
0.491
0.442
0.391
0.349
0.319
0.270
0.241
0.203
0.178
1.066
1.103
1.132
1.159
1.194
1.210
1.223
1.228
1.230
1.235
1.236
1.248
1.230
1.219
1.203
1.185
1.162
1.136
1.103
1.072
1.036
0.997
0.969
0.927
0.881
0.841
0.802
0.752
0.703
0.654
0.604
0.553
0.511
0.459
0.405
0.359
0.319
0.287
0.247
0.214
0.189
1.045
1.083
1.118
1.151
1.180
1.193
1.212
1.218
1.226
1.233
1.231
1.230
1.230
1.226
1.199
1.190
1.167
1.134
1.114
1.082
1.050
1.018
0.985
0.945
0.897
0.858
0.817
0.772
0.722
0.662
0.616
0.565
0.520
0.479
0.425
0.387
0.338
0.304
0.270
0.237
0.201
1.088
1.079
1.096
1.107
1.109
1.122
1.127
1.113
1.104
1.090
1.059
1.039
1.016
0.985
0.952
0.914
0.869
0.824
0.769
0.721
0.672
0.614
0.570
0.517
0.454
0.418
0.371
0.318
0.271
0.244
0.213
0.181
0.157
0.135
0.134
0.114
0.119
0.116
0.109
0.117
0.128
1.078
1.090
1.096
1.122
1.123
1.131
1.130
1.124
1.108
1.095
1.070
1.032
1.009
0.970
0.938
0.893
0.851
0.812
0.758
0.713
0.663
0.605
0.550
0.492
0.432
0.395
0.347
0.308
0.264
0.220
0.187
0.155
0.132
0.117
0.112
0.098
0.094
0.101
0.096
0.103
0.114
1.085
1.098
1.108
1.115
1.129
1.141
1.132
1.134
1.109
1.093
1.069
1.041
1.001
0.973
0.937
0.892
0.849
0.801
0.747
0.705
0.653
0.600
0.544
0.481
0.423
0.373
0.334
0.280
0.244
0.204
0.174
0.143
0.115
0.105
0.088
0.078
0.080
0.084
0.082
0.089
0.090
1.098
1.114
1.123
1.128
1.142
1.135
1.138
1.129
1.122
1.100
1.079
1.048
1.002
0.968
0.931
0.881
0.838
0.785
0.743
0.687
0.639
0.586
0.524
0.470
0.415
0.358
0.316
0.273
0.230
0.189
0.159
0.126
0.110
0.100
0.080
0.065
0.068
0.066
0.068
0.069
0.077
1.113
1.133
1.141
1.144
1.146
1.146
1.137
1.139
1.132
1.106
1.072
1.044
1.016
0.975
0.931
0.885
0.835
0.775
0.725
0.681
0.634
0.569
0.521
0.466
0.416
0.358
0.306
0.260
0.219
0.184
0.156
0.129
0.106
0.086
0.072
0.063
0.061
0.052
0.054
0.064
0.068
1.127
1.140
1.144
1.146
1.149
1.144
1.148
1.138
1.121
1.097
1.077
1.046
1.017
0.979
0.929
0.888
0.829
0.774
0.723
0.676
0.636
0.574
0.513
0.467
0.412
0.355
0.303
0.258
0.216
0.183
0.157
0.133
0.104
0.084
0.069
0.054
0.048
0.047
0.046
0.052
0.059
1.126
1.139
1.149
1.158
1.164
1.159
1.152
1.145
1.125
1.103
1.081
1.058
1.013
0.979
0.937
0.889
0.826
0.785
0.729
0.674
0.617
0.559
0.509
0.456
0.412
0.344
0.290
0.259
0.217
0.182
0.156
0.127
0.100
0.082
0.066
0.047
0.046
0.045
0.044
0.040
0.048
1.137
1.146
1.156
1.169
1.171
1.171
1.159
1.143
1.134
1.115
1.085
1.056
1.020
0.983
0.940
0.887
0.836
0.771
0.717
0.662
0.615
0.556
0.497
0.451
0.400
0.338
0.289
0.256
0.223
0.181
0.149
0.122
0.098
0.089
0.066
0.050
0.041
0.034
0.039
0.035
0.044
1.135
1.151
1.164
1.163
1.174
1.176
1.167
1.155
1.137
1.112
1.095
1.063
1.035
0.989
0.946
0.896
0.840
0.778
0.712
0.661
0.603
0.550
0.497
0.448
0.401
0.342
0.297
0.258
0.221
0.179
0.155
0.125
0.101
0.089
0.064
0.048
0.036
0.036
0.027
0.030
0.035
1.135
1.150
1.167
1.174
1.180
1.185
1.180
1.161
1.145
1.119
1.092
1.060
1.031
0.995
0.953
0.906
0.852
0.782
0.713
0.658
0.615
0.561
0.513
0.451
0.405
0.354
0.297
0.253
0.212
0.184
0.153
0.133
0.110
0.097
0.074
0.050
0.039
0.035
0.031
0.024
0.026
1.143
1.158
1.171
1.180
1.183
1.182
1.174
1.162
1.155
1.137
1.105
1.077
1.037
1.001
0.954
0.911
0.845
0.794
0.731
0.673
0.620
0.568
0.515
0.460
0.414
0.362
0.309
0.270
0.223
0.191
0.167
0.142
0.115
0.100
0.081
0.060
0.052
0.034
0.030
0.031
0.028
1.151
1.149
1.168
1.195
1.199
1.191
1.183
1.182
1.159
1.145
1.110
1.082
1.044
1.005
0.946
0.901
0.852
0.800
0.740
0.692
0.633
0.573
0.523
0.478
0.419
0.372
0.329
0.274
0.223
0.194
0.174
0.144
0.124
0.102
0.085
0.064
0.051
0.044
0.037
0.029
0.025
1.139
1.167
1.189
1.199
1.206
1.207
1.199
1.181
1.165
1.146
1.118
1.085
1.031
0.997
0.954
0.907
0.859
0.802
0.746
0.690
0.641
0.578
0.528
0.481
0.428
0.381
0.332
0.290
0.241
0.208
0.185
0.156
0.131
0.112
0.097
0.071
0.059
0.047
0.043
0.036
0.028
1.150
1.173
1.200
1.202
1.206
1.210
1.206
1.194
1.159
1.143
1.113
1.079
1.051
1.005
0.966
0.921
0.866
0.806
0.757
0.701
0.648
0.592
0.539
0.491
0.437
0.390
0.343
0.297
0.255
0.221
0.195
0.163
0.135
0.118
0.096
0.081
0.067
0.057
0.045
0.041
0.034
1.166
1.185
1.193
1.209
1.210
1.205
1.204
1.196
1.171
1.151
1.118
1.087
1.059
1.019
0.969
0.929
0.881
0.813
0.767
0.714
0.666
0.605
0.548
0.505
0.461
0.411
0.364
0.303
0.269
0.234
0.203
0.170
0.147
0.129
0.104
0.088
0.073
0.061
0.052
0.043
0.035
1.175
1.193
1.210
1.211
1.215
1.217
1.213
1.206
1.184
1.154
1.130
1.101
1.072
1.030
0.982
0.934
0.882
0.831
0.772
0.717
0.669
0.619
0.564
0.516
0.470
0.419
0.372
0.333
0.283
0.250
0.214
0.178
0.156
0.138
0.114
0.101
0.084
0.069
0.055
0.046
0.040
1.179
1.207
1.220
1.227
1.219
1.219
1.216
1.209
1.195
1.174
1.149
1.114
1.086
1.044
0.993
0.941
0.879
0.835
0.785
0.727
0.678
0.635
0.583
0.538
0.484
0.430
0.387
0.342
0.303
0.264
0.224
0.196
0.170
0.149
0.125
0.110
0.093
0.078
0.063
0.052
0.043
1.181
1.215
1.229
1.232
1.235
1.232
1.228
1.216
1.203
1.183
1.167
1.142
1.098
1.049
1.005
0.957
0.888
0.845
0.794
0.737
0.691
0.651
0.593
0.550
0.503
0.452
0.399
0.359
0.320
0.281
0.238
0.213
0.188
0.159
0.133
0.120
0.099
0.086
0.067
0.059
0.049
1.186
1.202
1.227
1.245
1.245
1.245
1.235
1.215
1.204
1.180
1.160
1.136
1.104
1.056
1.016
0.969
0.905
0.862
0.797
0.748
0.707
0.661
0.605
0.556
0.511
0.466
0.415
0.374
0.326
0.301
0.260
0.237
0.214
0.177
0.153
0.126
0.107
0.091
0.074
0.063
0.055
1.185
1.210
1.225
1.227
1.238
1.237
1.238
1.226
1.203
1.185
1.162
1.136
1.104
1.057
1.010
0.959
0.917
0.858
0.811
0.764
0.718
0.671
0.612
0.567
0.517
0.472
0.434
0.396
0.357
0.316
0.287
0.256
0.227
0.195
0.170
0.147
0.120
0.099
0.080
0.068
0.055
1.177
1.201
1.216
1.229
1.234
1.242
1.248
1.237
1.217
1.201
1.176
1.147
1.113
1.056
1.006
0.963
0.927
0.874
0.825
0.770
0.726
0.670
0.626
0.576
0.534
0.491
0.448
0.416
0.375
0.344
0.306
0.277
0.242
0.207
0.183
0.156
0.135
0.114
0.087
0.075
0.060
1.173
1.213
1.229
1.236
1.237
1.248
1.245
1.235
1.224
1.207
1.178
1.155
1.114
1.056
1.022
0.974
0.938
0.882
0.840
0.791
0.739
0.691
0.633
0.590
0.549
0.510
0.469
0.429
0.392
0.363
0.328
0.287
0.255
0.228
0.202
0.171
0.142
0.124
0.100
0.081
0.064
1.181
1.207
1.218
1.235
1.244
1.252
1.244
1.227
1.217
1.205
1.183
1.144
1.109
1.068
1.027
0.990
0.951
0.892
0.857
0.807
0.755
0.707
0.661
0.608
0.568
0.532
0.491
0.447
0.408
0.379
0.342
0.304
0.274
0.240
0.216
0.185
0.151
0.130
0.105
0.092
0.072
1.174
1.197
1.225
1.235
1.248
1.253
1.247
1.236
1.229
1.212
1.189
1.153
1.102
1.075
1.038
0.998
0.954
0.910
0.858
0.821
0.782
0.734
0.668
0.629
0.588
0.548
0.505
0.462
0.427
0.393
0.360
0.321
0.290
0.253
0.228
0.193
0.164
0.136
0.114
0.097
0.079
1.176
1.196
1.210
1.235
1.250
1.252
1.249
1.241
1.229
1.213
1.184
1.151
1.121
1.094
1.051
1.005
0.958
0.923
0.879
0.846
0.794
0.738
0.690
0.649
0.608
0.555
0.513
0.477
0.443
0.405
0.367
0.337
0.308
0.269
0.237
0.202
0.175
0.143
0.122
0.100
0.080
1.170
1.193
1.214
1.236
1.233
1.242
1.242
1.237
1.215
1.200
1.183
1.153
1.135
1.103
1.070
1.037
0.982
0.943
0.895
0.856
0.811
0.766
0.720
0.667
0.630
0.572
0.531
0.495
0.464
0.426
0.380
0.348
0.318
0.282
0.242
0.212
0.181
0.151
0.125
0.106
0.082
1.159
1.188
1.213
1.226
1.231
1.238
1.246
1.242
1.227
1.210
1.185
1.155
1.135
1.108
1.078
1.037
1.004
0.949
0.912
0.878
0.842
0.796
0.739
0.694
0.641
0.588
0.536
0.508
0.474
0.439
0.403
0.372
0.335
0.298
0.256
0.226
0.190
0.152
0.132
0.108
0.092
1.154
1.178
1.207
1.226
1.239
1.247
1.244
1.239
1.236
1.219
1.202
1.171
1.149
1.118
1.088
1.045
1.015
0.982
0.937
0.898
0.867
0.820
0.764
0.704
0.658
0.608
0.559
0.522
0.486
0.454
0.424
0.388
0.352
0.319
0.271
0.228
0.192
0.159
0.139
0.115
0.094
1.166
1.183
1.201
1.223
1.237
1.243
1.233
1.244
1.234
1.215
1.197
1.190
1.161
1.128
1.094
1.063
1.031
0.992
0.958
0.924
0.884
0.842
0.785
0.739
0.685
0.628
0.587
0.548
0.506
0.468
0.434
0.400
0.364
0.326
0.283
0.248
0.209
0.173
0.145
0.125
0.101
1.154
1.177
1.200
1.217
1.228
1.236
1.249
1.250
1.237
1.215
1.206
1.199
1.178
1.135
1.111
1.083
1.054
1.017
0.976
0.940
0.899
0.866
0.813
0.762
0.717
0.654
0.608
0.562
0.526
0.494
0.451
0.416
0.377
0.338
0.305
0.263
0.227
0.189
0.163
0.132
0.114
1.154
1.176
1.201
1.218
1.229
1.243
1.249
1.253
1.248
1.239
1.231
1.217
1.192
1.153
1.139
1.095
1.063
1.029
0.995
0.963
0.931
0.883
0.825
0.782
0.730
0.688
0.635
0.594
0.544
0.511
0.474
0.436
0.389
0.352
0.313
0.273
0.238
0.208
0.176
0.144
0.120
1.142
1.175
1.199
1.221
1.241
1.244
1.253
1.250
1.252
1.250
1.240
1.226
1.204
1.169
1.149
1.114
1.075
1.046
1.013
0.986
0.953
0.899
0.853
0.814
0.750
0.712
0.661
0.619
0.565
0.530
0.486
0.442
0.405
0.359
0.321
0.280
0.241
0.213
0.187
0.160
0.132
1.131
1.171
1.200
1.218
1.235
1.247
1.248
1.256
1.256
1.248
1.238
1.241
1.216
1.194
1.161
1.132
1.096
1.076
1.039
1.012
0.973
0.934
0.878
0.824
0.778
0.736
0.683
0.628
0.596
0.539
0.501
0.457
0.413
0.370
0.333
0.287
0.253
0.221
0.195
0.173
0.148
1.127
1.162
1.199
1.217
1.235
1.243
1.259
1.259
1.267
1.261
1.252
1.247
1.220
1.199
1.176
1.155
1.132
1.095
1.052
1.022
0.989
0.950
0.897
0.860
0.805
0.754
0.708
0.656
0.618
0.559
0.507
0.471
0.424
0.380
0.340
0.299
0.266
0.229
0.202
0.180
0.153
1.130
1.159
1.187
1.218
1.240
1.253
1.253
1.273
1.278
1.274
1.266
1.244
1.226
1.213
1.197
1.172
1.135
1.106
1.075
1.038
1.010
0.965
0.924
0.879
0.826
0.784
0.743
0.683
0.635
0.585
0.532
0.481
0.438
0.398
0.353
0.315
0.282
0.245
0.212
0.184
0.163
1.116
1.153
1.180
1.208
1.235
1.251
1.261
1.271
1.268
1.270
1.257
1.245
1.241
1.208
1.191
1.179
1.160
1.135
1.098
1.057
1.020
0.977
0.935
0.892
0.853
0.806
0.766
0.711
0.652
0.599
0.550
0.500
0.458
0.410
0.364
0.327
0.294
0.253
0.225
0.194
0.172
1.105
1.138
1.175
1.188
1.218
1.239
1.260
1.260
1.261
1.251
1.248
1.253
1.244
1.230
1.219
1.192
1.176
1.147
1.109
1.072
1.026
0.994
0.954
0.912
0.867
0.822
0.769
0.721
0.660
0.614
0.570
0.530
0.479
0.440
0.383
0.338
0.305
0.268
0.236
0.200
0.179
1.092
1.124
1.166
1.193
1.211
1.227
1.237
1.242
1.247
1.261
1.257
1.250
1.241
1.243
1.229
1.202
1.181
1.162
1.118
1.075
1.043
1.012
0.973
0.931
0.872
0.833
0.778
0.735
0.688
0.634
0.589
0.543
0.500
0.453
0.404
0.362
0.314
0.277
0.250
0.219
0.187
1.080
1.113
1.146
1.177
1.200
1.217
1.223
1.235
1.236
1.235
1.251
1.255
1.262
1.250
1.236
1.208
1.186
1.158
1.115
1.086
1.054
1.020
0.984
0.934
0.883
0.851
0.804
0.754
0.705
0.658
0.608
0.564
0.518
0.460
0.417
0.375
0.337
0.289
0.258
0.227
0.198
1.057
1.097
1.129
1.165
1.188
1.206
1.212
1.212
1.228
1.233
1.244
1.250
1.239
1.234
1.220
1.200
1.172
1.161
1.127
1.090
1.064
1.027
0.991
0.944
0.905
0.870
0.825
0.780
0.730
0.673
0.625
0.582
0.528
0.478
0.434
0.390
0.348
0.301
0.270
0.232
0.203
1.031
1.074
1.108
1.142
1.169
1.189
1.201
1.215
1.231
1.233
1.236
1.242
1.239
1.225
1.216
1.195
1.179
1.161
1.138
1.103
1.080
1.051
1.017
0.971
0.927
0.893
0.851
0.806
0.746
0.690
0.644
0.602
0.549
0.502
0.448
0.411
0.365
0.321
0.281
0.248
0.212
1.112
1.099
1.120
1.124
1.124
1.139
1.142
1.135
1.124
1.106
1.080
1.051
1.023
0.994
0.961
0.921
0.875
0.833
0.789
0.741
0.687
0.624
0.572
0.520
0.467
0.423
0.374
0.323
0.292
0.252
0.229
0.197
0.170
0.155
0.148
0.130
0.134
0.128
0.120
0.131
0.144
1.100
1.111
1.116
1.138
1.156
1.163
1.163
1.148
1.135
1.109
1.084
1.044
1.019
0.989
0.961
0.913
0.866
0.820
0.768
0.716
0.671
0.608
0.559
0.502
0.443
0.404
0.356
0.309
0.261
0.225
0.200
0.176
0.147
0.132
0.129
0.112
0.103
0.105
0.104
0.111
0.120
1.113
1.122
1.129
1.139
1.150
1.155
1.165
1.148
1.136
1.117
1.091
1.058
1.019
0.986
0.936
0.897
0.853
0.806
0.754
0.711
0.652
0.602
0.551
0.487
0.424
0.384
0.333
0.298
0.250
0.211
0.182
0.156
0.131
0.114
0.105
0.097
0.089
0.092
0.095
0.102
0.099
1.118
1.131
1.137
1.145
1.154
1.151
1.157
1.158
1.140
1.121
1.098
1.063
1.017
0.991
0.945
0.902
0.863
0.813
0.756
0.700
0.648
0.589
0.537
0.486
0.425
0.375
0.326
0.281
0.241
0.201
0.170
0.145
0.118
0.104
0.094
0.082
0.079
0.076
0.074
0.075
0.081
1.145
1.153
1.164
1.162
1.169
1.169
1.169
1.157
1.144
1.116
1.089
1.067
1.033
0.996
0.947
0.903
0.860
0.802
0.749
0.700
0.649
0.592
0.524
0.471
0.418
0.365
0.316
0.277
0.228
0.192
0.158
0.137
0.111
0.097
0.084
0.075
0.066
0.059
0.065
0.066
0.071
1.150
1.164
1.169
1.176
1.186
1.178
1.165
1.154
1.148
1.120
1.094
1.062
1.036
0.997
0.956
0.913
0.851
0.799
0.740
0.696
0.645
0.589
0.527
0.473
0.417
0.352
0.318
0.271
0.228
0.190
0.161
0.141
0.108
0.091
0.078
0.063
0.056
0.053
0.055
0.060
0.065
1.156
1.170
1.180
1.181
1.182
1.177
1.162
1.153
1.136
1.121
1.099
1.073
1.036
0.996
0.949
0.903
0.846
0.801
0.746
0.689
0.626
0.573
0.523
0.477
0.417
0.355
0.300
0.268
0.235
0.192
0.164
0.135
0.105
0.091
0.070
0.058
0.055
0.050
0.049
0.050
0.053
1.156
1.176
1.186
1.189
1.189
1.186
1.177
1.164
1.154
1.131
1.103
1.072
1.047
1.004
0.961
0.910
0.861
0.802
0.742
0.681
0.625
0.572
0.519
0.461
0.415
0.350
0.297
0.263
0.232
0.187
0.165
0.137
0.115
0.098
0.070
0.054
0.051
0.046
0.046
0.042
0.047
1.164
1.178
1.180
1.193
1.198
1.199
1.187
1.179
1.166
1.135
1.105
1.074
1.046
1.007
0.961
0.903
0.856
0.798
0.742
0.675
0.620
0.568
0.503
0.462
0.418
0.358
0.298
0.268
0.237
0.186
0.167
0.139
0.117
0.098
0.082
0.061
0.049
0.045
0.041
0.038
0.039
1.150
1.174
1.184
1.196
1.203
1.204
1.198
1.185
1.167
1.143
1.117
1.084
1.051
1.008
0.967
0.921
0.865
0.801
0.742
0.682
0.634
0.574
0.518
0.470
0.422
0.374
0.321
0.267
0.235
0.193
0.161
0.140
0.120
0.103
0.085
0.069
0.046
0.046
0.042
0.038
0.037
1.172
1.184
1.198
1.210
1.214
1.209
1.198
1.191
1.179
1.163
1.130
1.097
1.053
1.018
0.970
0.923
0.870
0.813
0.752
0.690
0.637
0.579
0.533
0.478
0.429
0.379
0.326
0.276
0.243
0.203
0.179
0.153
0.131
0.113
0.090
0.069
0.056
0.046
0.041
0.042
0.033
1.175
1.183
1.203
1.217
1.219
1.220
1.213
1.207
1.188
1.167
1.138
1.099
1.064
1.022
0.973
0.924
0.869
0.811
0.756
0.701
0.646
0.591
0.536
0.490
0.435
0.395
0.340
0.283
0.240
0.208
0.187
0.160
0.136
0.116
0.103
0.079
0.063
0.048
0.045
0.036
0.038
1.172
1.195
1.210
1.220
1.232
1.229
1.219
1.208
1.189
1.169
1.131
1.101
1.067
1.018
0.961
0.919
0.879
0.827
0.771
0.712
0.648
0.592
0.542
0.498
0.448
0.402
0.349
0.307
0.258
0.218
0.195
0.165
0.140
0.122
0.108
0.085
0.072
0.055
0.047
0.044
0.038
1.185
1.204
1.225
1.237
1.234
1.230
1.227
1.216
1.192
1.168
1.139
1.108
1.063
1.025
0.985
0.940
0.878
0.833
0.779
0.722
0.664
0.605
0.560
0.508
0.460
0.407
0.361
0.321
0.271
0.242
0.209
0.178
0.148
0.126
0.107
0.091
0.080
0.066
0.057
0.049
0.041
1.193
1.206
1.226
1.230
1.234
1.228
1.222
1.213
1.197
1.174
1.143
1.109
1.076
1.039
0.988
0.947
0.891
0.842
0.783
0.735
0.679
0.621
0.573
0.525
0.484
0.428
0.372
0.329
0.283
0.251
0.221
0.184
0.159
0.140
0.123
0.100
0.085
0.074
0.061
0.055
0.043
1.202
1.219
1.228
1.232
1.233
1.232
1.232
1.238
1.203
1.176
1.148
1.116
1.087
1.044
0.998
0.949
0.899
0.843
0.790
0.738
0.689
0.646
0.588
0.538
0.493
0.442
0.394
0.350
0.297
0.259
0.232
0.196
0.168
0.152
0.131
0.110
0.093
0.082
0.064
0.058
0.052
1.208
1.230
1.240
1.251
1.252
1.246
1.237
1.234
1.216
1.193
1.168
1.148
1.106
1.066
1.009
0.953
0.903
0.853
0.805
0.749
0.697
0.662
0.611
0.556
0.511
0.447
0.407
0.357
0.322
0.282
0.241
0.206
0.186
0.162
0.139
0.122
0.102
0.089
0.068
0.064
0.054
1.207
1.238
1.251
1.254
1.254
1.258
1.247
1.229
1.220
1.202
1.187
1.160
1.120
1.073
1.025
0.970
0.909
0.865
0.814
0.756
0.716
0.672
0.630
0.573
0.520
0.474
0.418
0.380
0.343
0.300
0.265
0.237
0.214
0.184
0.153
0.132
0.114
0.101
0.077
0.065
0.057
1.213
1.236
1.241
1.261
1.264
1.260
1.256
1.237
1.223
1.206
1.188
1.162
1.125
1.079
1.033
0.983
0.931
0.876
0.823
0.781
0.731
0.692
0.639
0.578
0.530
0.490
0.434
0.399
0.353
0.317
0.283
0.256
0.230
0.199
0.167
0.150
0.124
0.111
0.088
0.070
0.060
1.209
1.231
1.248
1.252
1.258
1.257
1.258
1.248
1.217
1.212
1.187
1.156
1.127
1.075
1.031
0.985
0.933
0.888
0.844
0.783
0.742
0.703
0.650
0.593
0.540
0.500
0.460
0.420
0.377
0.336
0.309
0.274
0.250
0.214
0.185
0.163
0.136
0.119
0.097
0.077
0.065
1.208
1.235
1.245
1.250
1.258
1.256
1.258
1.247
1.230
1.209
1.182
1.158
1.124
1.074
1.028
0.978
0.945
0.901
0.861
0.800
0.743
0.702
0.659
0.602
0.559
0.515
0.481
0.434
0.400
0.365
0.331
0.299
0.263
0.230
0.202
0.172
0.147
0.126
0.106
0.085
0.068
1.200
1.234
1.249
1.254
1.256
1.256
1.261
1.253
1.248
1.219
1.188
1.166
1.127
1.084
1.027
0.996
0.954
0.902
0.861
0.817
0.756
0.720
0.670
0.617
0.575
0.536
0.494
0.451
0.415
0.382
0.353
0.318
0.277
0.249
0.216
0.184
0.154
0.133
0.112
0.096
0.078
1.196
1.222
1.232
1.248
1.252
1.266
1.255
1.239
1.237
1.218
1.199
1.161
1.121
1.082
1.045
1.004
0.953
0.916
0.879
0.833
0.789
0.728
0.693
0.633
0.599
0.553
0.518
0.468
0.432
0.402
0.373
0.332
0.294
0.262
0.237
0.199
0.164
0.143
0.115
0.101
0.086
1.186
1.210
1.232
1.246
1.263
1.267
1.260
1.243
1.242
1.224
1.199
1.169
1.122
1.088
1.056
1.014
0.963
0.925
0.884
0.851
0.806
0.752
0.699
0.657
0.610
0.569
0.532
0.492
0.455
0.421
0.384
0.347
0.315
0.276
0.247
0.213
0.186
0.146
0.124
0.105
0.091
1.185
1.203
1.225
1.253
1.261
1.259
1.262
1.260
1.250
1.230
1.201
1.162
1.141
1.106
1.080
1.029
0.980
0.944
0.893
0.863
0.822
0.772
0.716
0.676
0.628
0.583
0.547
0.510
0.477
0.436
0.398
0.364
0.333
0.294
0.260
0.223
0.193
0.157
0.132
0.109
0.094
1.178
1.210
1.225
1.246
1.248
1.258
1.259
1.261
1.247
1.222
1.196
1.174
1.144
1.114
1.087
1.032
0.995
0.947
0.912
0.881
0.839
0.790
0.742
0.695
0.652
0.607
0.565
0.528
0.493
0.455
0.414
0.379
0.344
0.307
0.268
0.234
0.203
0.165
0.139
0.118
0.095
1.178
1.203
1.223
1.243
1.247
1.255
1.246
1.248
1.232
1.220
1.199
1.174
1.150
1.123
1.093
1.046
1.008
0.972
0.928
0.897
0.860
0.814
0.768
0.711
0.670
0.623
0.573
0.546
0.503
0.476
0.445
0.404
0.368
0.333
0.284
0.248
0.209
0.171
0.146
0.124
0.097
1.161
1.200
1.218
1.227
1.243
1.252
1.252
1.254
1.248
1.225
1.212
1.200
1.167
1.133
1.097
1.062
1.027
0.997
0.965
0.927
0.889
0.838
0.798
0.736
0.689
0.638
0.599
0.565
0.529
0.493
0.456
0.419
0.381
0.346
0.300
0.264
0.225
0.177
0.148
0.126
0.106
1.167
1.185
1.212
1.230
1.246
1.247
1.246
1.255
1.241
1.225
1.213
1.193
1.172
1.140
1.109
1.087
1.044
1.014
0.986
0.943
0.915
0.872
0.812
0.763
0.722
0.681
0.619
0.577
0.546
0.508
0.469
0.433
0.396
0.358
0.315
0.282
0.236
0.192
0.165
0.138
0.117
1.163
1.184
1.204
1.221
1.231
1.239
1.249
1.258
1.246
1.222
1.212
1.207
1.187
1.160
1.132
1.107
1.067
1.033
0.992
0.968
0.926
0.888
0.842
0.792
0.742
0.699
0.648
0.607
0.565
0.526
0.492
0.447
0.410
0.369
0.335
0.289
0.249
0.215
0.174
0.149
0.128
1.158
1.186
1.204
1.220
1.235
1.248
1.252
1.266
1.249
1.245
1.241
1.228
1.201
1.185
1.147
1.115
1.076
1.049
1.019
0.986
0.948
0.910
0.856
0.802
0.758
0.720
0.679
0.628
0.585
0.538
0.502
0.464
0.416
0.376
0.336
0.294
0.253
0.224
0.195
0.161
0.136
1.155
1.183
1.198
1.227
1.242
1.246
1.257
1.263
1.262
1.260
1.253
1.241
1.222
1.196
1.157
1.128
1.094
1.072
1.036
1.003
0.970
0.921
0.875
0.826
0.773
0.741
0.697
0.647
0.602
0.562
0.514
0.475
0.432
0.389
0.344
0.303
0.266
0.231
0.203
0.175
0.144
1.127
1.166
1.199
1.221
1.241
1.255
1.257
1.267
1.263
1.262
1.254
1.244
1.227
1.203
1.174
1.149
1.113
1.089
1.059
1.025
0.991
0.945
0.891
0.848
0.802
0.763
0.713
0.665
0.625
0.572
0.530
0.488
0.447
0.401
0.359
0.312
0.274
0.239
0.208
0.183
0.161
1.128
1.162
1.204
1.224
1.242
1.253
1.257
1.267
1.261
1.269
1.265
1.255
1.234
1.209
1.189
1.165
1.140
1.103
1.077
1.044
1.012
0.976
0.926
0.868
0.820
0.776
0.743
0.691
0.639
0.595
0.547
0.505
0.458
0.414
0.366
0.323
0.287
0.245
0.215
0.190
0.168
1.125
1.167
1.193
1.219
1.241
1.253
1.252
1.263
1.277
1.272
1.275
1.260
1.226
1.226
1.210
1.181
1.159
1.121
1.086
1.062
1.028
0.989
0.942
0.904
0.858
0.814
0.761
0.706
0.662
0.604
0.554
0.504
0.464
0.417
0.378
0.334
0.300
0.261
0.228
0.200
0.174
1.119
1.154
1.192
1.201
1.238
1.246
1.258
1.264
1.273
1.281
1.275
1.258
1.235
1.227
1.218
1.193
1.174
1.144
1.110
1.080
1.044
1.008
0.963
0.926
0.878
0.832
0.778
0.725
0.673
0.623
0.571
0.525
0.473
0.437
0.391
0.352
0.314
0.277
0.240
0.207
0.185
1.101
1.133
1.169
1.200
1.219
1.235
1.257
1.264
1.263
1.261
1.258
1.257
1.248
1.232
1.222
1.209
1.193
1.173
1.121
1.080
1.061
1.019
0.981
0.942
0.896
0.845
0.800
0.744
0.683
0.642
0.596
0.544
0.502
0.455
0.402
0.362
0.322
0.289
0.254
0.224
0.194
1.092
1.123
1.152
1.186
1.205
1.234
1.242
1.245
1.244
1.261
1.262
1.263
1.257
1.250
1.236
1.221
1.204
1.170
1.133
1.102
1.070
1.036
0.994
0.955
0.908
0.865
0.815
0.759
0.701
0.658
0.612
0.568
0.519
0.475
0.420
0.375
0.335
0.298
0.267
0.234
0.204
1.074
1.105
1.144
1.171
1.198
1.210
1.213
1.228
1.236
1.253
1.263
1.263
1.257
1.253
1.231
1.220
1.191
1.165
1.132
1.104
1.075
1.045
1.011
0.956
0.909
0.871
0.831
0.784
0.728
0.679
0.634
0.587
0.538
0.486
0.440
0.391
0.348
0.303
0.273
0.242
0.215
1.051
1.082
1.119
1.156
1.180
1.194
1.207
1.214
1.225
1.235
1.253
1.254
1.253
1.243
1.226
1.209
1.189
1.178
1.146
1.107
1.079
1.052
1.018
0.978
0.937
0.899
0.854
0.801
0.748
0.704
0.648
0.605
0.553
0.504
0.454
0.410
0.364
0.315
0.284
0.252
0.223
1.027
1.060
1.094
1.136
1.168
1.179
1.189
1.209
1.222
1.230
1.234
1.253
1.242
1.228
1.215
1.209
1.200
1.167
1.145
1.118
1.097
1.071
1.033
0.994
0.953
0.920
0.881
0.825
0.772
0.723
0.670
0.619
0.568
0.521
0.471
0.428
0.389
0.338
0.294
0.266
0.224
1.125
1.128
1.145
1.153
1.154
1.165
1.156
1.150
1.142
1.118
1.096
1.058
1.029
0.997
0.974
0.943
0.893
0.844
0.803
0.748
0.691
0.622
0.574
0.518
0.465
0.426
0.379
0.334
0.301
0.264
0.248
0.222
0.201
0.178
0.166
0.149
0.148
0.152
0.152
0.153
0.162
1.137
1.129
1.137
1.150
1.160
1.177
1.170
1.155
1.139
1.134
1.099
1.062
1.036
0.991
0.970
0.928
0.887
0.828
0.787
0.727
0.669
0.613
0.562
0.502
0.451
0.414
0.369
0.321
0.280
0.236
0.213
0.192
0.170
0.154
0.145
0.129
0.127
0.126
0.122
0.133
0.139
1.125
1.135
1.146
1.162
1.166
1.164
1.171
1.165
1.154
1.141
1.094
1.068
1.030
1.000
0.960
0.910
0.870
0.827
0.769
0.716
0.667
0.616
0.547
0.490
0.443
0.394
0.350
0.310
0.266
0.218
0.192
0.172
0.146
0.131
0.125
0.113
0.102
0.108
0.106
0.106
0.108
1.141
1.155
1.160
1.164
1.171
1.171
1.166
1.161
1.159
1.134
1.105
1.066
1.030
0.999
0.952
0.916
0.872
0.829
0.763
0.707
0.664
0.607
0.550
0.484
0.429
0.378
0.330
0.288
0.250
0.209
0.183
0.151
0.138
0.118
0.104
0.102
0.088
0.087
0.086
0.084
0.088
1.169
1.176
1.180
1.186
1.185
1.182
1.178
1.173
1.154
1.127
1.105
1.084
1.049
1.008
0.967
0.922
0.876
0.816
0.761
0.708
0.655
0.602
0.540
0.481
0.423
0.372
0.325
0.290
0.240
0.204
0.167
0.145
0.126
0.106
0.095
0.084
0.078
0.068
0.071
0.075
0.083
1.173
1.179
1.198
1.199
1.202
1.204
1.181
1.174
1.164
1.136
1.111
1.086
1.049
0.998
0.972
0.922
0.874
0.821
0.755
0.693
0.647
0.599
0.541
0.479
0.421
0.363
0.317
0.282
0.237
0.192
0.171
0.145
0.120
0.102
0.083
0.068
0.062
0.065
0.065
0.069
0.070
1.189
1.198
1.213
1.211
1.201
1.194
1.189
1.177
1.163
1.149
1.122
1.091
1.054
1.006
0.963
0.916
0.865
0.820
0.764
0.701
0.638
0.587
0.534
0.480
0.428
0.365
0.318
0.270
0.241
0.202
0.179
0.146
0.122
0.103
0.083
0.071
0.060
0.056
0.052
0.057
0.059
1.189
1.206
1.204
1.207
1.212
1.208
1.195
1.185
1.176
1.158
1.121
1.094
1.058
1.019
0.971
0.923
0.872
0.819
0.765
0.704
0.639
0.584
0.524
0.474
0.424
0.364
0.316
0.275
0.236
0.198
0.175
0.142
0.121
0.106
0.090
0.067
0.062
0.055
0.051
0.047
0.053
1.183
1.200
1.208
1.219
1.219
1.217
1.211
1.204
1.185
1.158
1.131
1.098
1.061
1.028
0.979
0.928
0.878
0.824
0.765
0.710
0.638
0.583
0.523
0.470
0.426
0.376
0.321
0.275
0.234
0.199
0.168
0.147
0.128
0.107
0.094
0.074
0.058
0.058
0.054
0.048
0.046
1.179
1.197
1.211
1.214
1.219
1.217
1.217
1.203
1.187
1.167
1.146
1.114
1.075
1.028
0.980
0.927
0.875
0.823
0.768
0.708
0.649
0.593
0.538
0.486
0.435
0.383
0.329
0.285
0.242
0.209
0.178
0.156
0.139
0.115
0.094
0.086
0.057
0.053
0.050
0.052
0.043
1.186
1.192
1.208
1.217
1.224
1.219
1.215
1.196
1.192
1.174
1.151
1.124
1.080
1.036
0.990
0.944
0.888
0.827
0.768
0.721
0.664
0.601
0.545
0.499
0.445
0.397
0.337
0.298
0.249
0.212
0.184
0.161
0.148
0.124
0.104
0.088
0.074
0.060
0.046
0.047
0.044
1.192
1.204
1.226
1.236
1.237
1.244
1.234
1.225
1.203
1.186
1.156
1.122
1.083
1.042
0.989
0.941
0.891
0.845
0.779
0.726
0.670
0.603
0.555
0.495
0.445
0.398
0.351
0.301
0.258
0.217
0.198
0.171
0.153
0.128
0.112
0.092
0.073
0.063
0.057
0.049
0.043
1.191
1.218
1.229
1.237
1.250
1.256
1.240
1.232
1.216
1.192
1.151
1.123
1.086
1.046
1.001
0.947
0.899
0.855
0.792
0.731
0.672
0.610
0.565
0.506
0.461
0.407
0.361
0.321
0.279
0.235
0.206
0.175
0.151
0.136
0.117
0.094
0.083
0.070
0.062
0.056
0.047
1.205
1.226
1.241
1.256
1.257
1.251
1.239
1.225
1.209
1.189
1.162
1.132
1.090
1.057
1.008
0.957
0.902
0.853
0.790
0.737
0.680
0.625
0.573
0.527
0.480
0.419
0.374
0.334
0.287
0.256
0.219
0.190
0.160
0.141
0.127
0.104
0.089
0.077
0.065
0.056
0.049
1.216
1.233
1.243
1.252
1.256
1.253
1.246
1.238
1.220
1.186
1.165
1.123
1.094
1.057
1.011
0.957
0.915
0.861
0.805
0.745
0.708
0.637
0.586
0.544
0.501
0.444
0.396
0.345
0.300
0.270
0.240
0.203
0.171
0.149
0.132
0.112
0.098
0.086
0.069
0.062
0.053
1.218
1.235
1.243
1.254
1.249
1.257
1.249
1.245
1.218
1.198
1.165
1.146
1.113
1.068
1.018
0.958
0.912
0.868
0.810
0.766
0.720
0.664
0.603
0.557
0.507
0.460
0.412
0.369
0.322
0.275
0.253
0.211
0.178
0.162
0.146
0.120
0.105
0.095
0.080
0.065
0.059
1.232
1.243
1.250
1.261
1.259
1.263
1.256
1.253
1.227
1.203
1.171
1.150
1.124
1.076
1.031
0.970
0.915
0.866
0.823
0.776
0.732
0.677
0.622
0.580
0.524
0.472
0.426
0.385
0.350
0.307
0.271
0.234
0.203
0.178
0.158
0.139
0.112
0.105
0.087
0.072
0.065
1.227
1.247
1.261
1.272
1.269
1.264
1.274
1.249
1.233
1.216
1.208
1.170
1.134
1.084
1.029
0.984
0.940
0.883
0.831
0.780
0.740
0.696
0.646
0.594
0.539
0.498
0.447
0.397
0.373
0.325
0.285
0.256
0.233
0.203
0.174
0.152
0.127
0.111
0.092
0.078
0.070
1.225
1.246
1.258
1.271
1.277
1.276
1.269
1.256
1.238
1.221
1.202
1.172
1.137
1.102
1.039
0.995
0.945
0.901
0.854
0.798
0.755
0.705
0.654
0.596
0.557
0.513
0.470
0.420
0.380
0.341
0.305
0.279
0.245
0.217
0.189
0.168
0.144
0.121
0.102
0.085
0.069
1.218
1.244
1.260
1.271
1.267
1.267
1.271
1.260
1.247
1.226
1.204
1.178
1.145
1.096
1.038
0.996
0.949
0.908
0.858
0.815
0.760
0.721
0.675
0.610
0.564
0.527
0.482
0.442
0.404
0.361
0.326
0.294
0.266
0.226
0.202
0.176
0.153
0.138
0.116
0.090
0.079
1.222
1.247
1.263
1.262
1.264
1.267
1.266
1.262
1.254
1.232
1.196
1.171
1.134
1.091
1.038
1.008
0.970
0.914
0.875
0.825
0.768
0.724
0.680
0.640
0.582
0.538
0.502
0.468
0.430
0.390
0.359
0.325
0.284
0.249
0.213
0.193
0.160
0.143
0.124
0.103
0.083
1.220
1.241
1.255
1.266
1.268
1.270
1.265
1.259
1.250
1.234
1.205
1.168
1.131
1.092
1.049
1.000
0.961
0.927
0.890
0.835
0.792
0.738
0.694
0.642
0.597
0.564
0.525
0.481
0.449
0.409
0.380
0.345
0.299
0.271
0.240
0.206
0.172
0.150
0.130
0.110
0.089
1.219
1.238
1.248
1.264
1.268
1.274
1.264
1.253
1.248
1.238
1.212
1.174
1.148
1.091
1.061
1.012
0.976
0.940
0.907
0.863
0.812
0.762
0.711
0.657
0.621
0.587
0.543
0.500
0.466
0.429
0.396
0.357
0.321
0.284
0.258
0.220
0.183
0.161
0.136
0.115
0.094
1.208
1.227
1.243
1.259
1.269
1.275
1.268
1.264
1.250
1.230
1.205
1.168
1.147
1.113
1.075
1.023
0.986
0.957
0.917
0.877
0.828
0.785
0.736
0.686
0.642
0.600
0.561
0.524
0.486
0.448
0.411
0.371
0.334
0.296
0.269
0.236
0.200
0.169
0.142
0.118
0.098
1.196
1.211
1.241
1.264
1.273
1.274
1.274
1.271
1.252
1.238
1.205
1.184
1.146
1.117
1.088
1.045
1.000
0.963
0.929
0.879
0.844
0.804
0.761
0.703
0.657
0.622
0.579
0.540
0.502
0.465
0.424
0.394
0.347
0.314
0.279
0.244
0.213
0.178
0.145
0.122
0.102
1.182
1.215
1.236
1.258
1.266
1.274
1.270
1.273
1.257
1.236
1.210
1.180
1.150
1.131
1.101
1.057
1.012
0.965
0.934
0.905
0.865
0.811
0.774
0.729
0.679
0.634
0.596
0.565
0.520
0.484
0.442
0.405
0.372
0.329
0.285
0.250
0.221
0.185
0.157
0.130
0.105
1.179
1.212
1.232
1.250
1.255
1.269
1.266
1.257
1.236
1.228
1.204
1.188
1.159
1.134
1.108
1.062
1.019
0.990
0.960
0.911
0.881
0.844
0.797
0.752
0.698
0.655
0.611
0.574
0.542
0.502
0.464
0.427
0.391
0.352
0.311
0.270
0.230
0.199
0.168
0.138
0.108
1.168
1.200
1.221
1.233
1.241
1.252
1.256
1.253
1.249
1.229
1.221
1.198
1.170
1.149
1.112
1.084
1.049
1.015
0.982
0.949
0.903
0.877
0.830
0.774
0.736
0.690
0.632
0.590
0.556
0.520
0.486
0.438
0.405
0.368
0.324
0.286
0.247
0.209
0.172
0.147
0.118
1.166
1.192
1.214
1.226
1.236
1.243
1.245
1.256
1.241
1.231
1.225
1.208
1.184
1.155
1.134
1.093
1.053
1.034
0.997
0.977
0.935
0.901
0.853
0.806
0.769
0.720
0.667
0.620
0.581
0.539
0.499
0.463
0.422
0.383
0.338
0.306
0.263
0.230
0.187
0.157
0.127
1.167
1.180
1.208
1.223
1.240
1.247
1.245
1.257
1.244
1.239
1.221
1.213
1.193
1.180
1.146
1.115
1.078
1.053
1.020
0.997
0.949
0.916
0.869
0.822
0.781
0.734
0.692
0.646
0.609
0.570
0.527
0.478
0.434
0.396
0.359
0.317
0.275
0.246
0.199
0.163
0.138
1.158
1.184
1.204
1.225
1.235
1.252
1.260
1.262
1.259
1.250
1.245
1.217
1.214
1.191
1.152
1.126
1.088
1.067
1.037
0.993
0.973
0.932
0.885
0.839
0.792
0.745
0.717
0.667
0.626
0.583
0.543
0.504
0.459
0.404
0.367
0.324
0.280
0.250
0.209
0.176
0.152
1.160
1.180
1.204
1.216
1.235
1.235
1.252
1.266
1.267
1.269
1.258
1.241
1.227
1.200
1.166
1.143
1.113
1.083
1.050
1.027
0.988
0.949
0.910
0.856
0.808
0.770
0.732
0.694
0.648
0.591
0.552
0.510
0.466
0.419
0.371
0.324
0.290
0.252
0.220
0.190
0.162
1.136
1.174
1.194
1.215
1.231
1.250
1.260
1.267
1.273
1.260
1.256
1.246
1.233
1.212
1.177
1.158
1.127
1.102
1.066
1.042
1.015
0.979
0.929
0.884
0.828
0.791
0.748
0.705
0.664
0.618
0.566
0.530
0.474
0.434
0.387
0.333
0.294
0.257
0.224
0.198
0.172
1.127
1.160
1.193
1.226
1.242
1.252
1.263
1.270
1.276
1.272
1.267
1.257
1.247
1.218
1.200
1.179
1.147
1.120
1.083
1.060
1.034
0.994
0.945
0.907
0.863
0.815
0.769
0.718
0.673
0.625
0.579
0.529
0.493
0.435
0.395
0.349
0.311
0.271
0.235
0.202
0.179
1.125
1.155
1.193
1.225
1.238
1.248
1.243
1.266
1.269
1.270
1.279
1.263
1.253
1.233
1.213
1.191
1.159
1.144
1.105
1.070
1.050
1.013
0.967
0.932
0.894
0.844
0.793
0.735
0.688
0.636
0.586
0.544
0.497
0.451
0.408
0.363
0.329
0.276
0.242
0.213
0.189
1.116
1.155
1.177
1.198
1.221
1.236
1.252
1.259
1.269
1.275
1.272
1.265
1.243
1.240
1.227
1.202
1.186
1.161
1.127
1.099
1.068
1.037
0.993
0.952
0.915
0.861
0.812
0.749
0.708
0.650
0.607
0.554
0.510
0.466
0.417
0.373
0.337
0.296
0.256
0.222
0.196
1.095
1.129
1.172
1.192
1.211
1.234
1.248
1.259
1.263
1.262
1.259
1.260
1.250
1.248
1.239
1.216
1.198
1.174
1.134
1.104
1.088
1.048
1.006
0.972
0.928
0.872
0.826
0.778
0.710
0.665
0.618
0.569
0.526
0.480
0.427
0.380
0.344
0.309
0.271
0.238
0.206
1.090
1.117
1.148
1.171
1.202
1.217
1.240
1.243
1.237
1.262
1.273
1.260
1.257
1.253
1.236
1.226
1.207
1.178
1.150
1.125
1.091
1.058
1.008
0.977
0.935
0.889
0.839
0.793
0.732
0.685
0.637
0.587
0.540
0.495
0.438
0.396
0.354
0.319
0.280
0.249
0.217
1.069
1.099
1.135
1.157
1.181
1.203
1.213
1.224
1.226
1.257
1.267
1.260
1.256
1.245
1.231
1.218
1.192
1.171
1.154
1.125
1.098
1.068
1.034
0.992
0.942
0.900
0.853
0.807
0.757
0.706
0.652
0.606
0.556
0.511
0.457
0.408
0.367
0.328
0.289
0.261
0.229
1.036
1.070
1.116
1.145
1.171
1.188
1.197
1.221
1.220
1.241
1.255
1.250
1.255
1.234
1.221
1.219
1.196
1.170
1.155
1.123
1.106
1.075
1.039
1.000
0.958
0.918
0.878
0.831
0.782
0.729
0.677
0.625
0.575
0.522
0.482
0.427
0.382
0.338
0.301
0.267
0.236
1.013
1.051
1.086
1.116
1.150
1.171
1.188
1.195
1.212
1.233
1.237
1.241
1.239
1.224
1.224
1.219
1.202
1.170
1.163
1.149
1.113
1.095
1.066
1.028
0.986
0.946
0.895
0.848
0.806
0.752
0.700
0.646
0.586
0.540
0.495
0.444
0.404
0.351
0.315
0.282
0.249
1.142
1.143
1.155
1.159
1.157
1.174
1.179
1.150
1.133
1.120
1.102
1.067
1.031
1.009
0.978
0.940
0.898
0.856
0.807
0.748
0.690
0.624
0.570
0.531
0.476
0.430
0.385
0.348
0.312
0.287
0.249
0.232
0.216
0.202
0.193
0.176
0.172
0.173
0.179
0.180
0.186
1.147
1.156
1.164
1.175
1.177
1.173
1.174
1.164
1.146
1.134
1.107
1.080
1.045
1.008
0.981
0.935
0.890
0.838
0.786
0.736
0.670
0.623
0.568
0.514
0.461
0.416
0.376
0.342
0.295
0.260
0.224
0.211
0.199
0.178
0.162
0.154
0.149
0.150
0.155
0.160
0.167
1.145
1.160
1.162
1.184
1.187
1.181
1.177
1.173
1.160
1.146
1.116
1.087
1.051
1.015
0.971
0.930
0.887
0.847
0.774
0.712
0.668
0.613
0.560
0.510
0.453
0.407
0.365
0.311
0.277
0.238
0.215
0.187
0.170
0.151
0.140
0.125
0.122
0.121
0.130
0.134
0.132
1.159
1.172
1.184
1.182
1.191
1.189
1.187
1.189
1.178
1.152
1.119
1.086
1.048
1.014
0.973
0.935
0.879
0.836
0.776
0.715
0.662
0.609
0.552
0.486
0.440
0.385
0.342
0.299
0.257
0.218
0.188
0.173
0.144
0.130
0.123
0.111
0.097
0.098
0.103
0.102
0.103
1.178
1.186
1.197
1.204
1.211
1.202
1.202
1.193
1.183
1.151
1.111
1.081
1.053
1.007
0.964
0.926
0.883
0.829
0.766
0.707
0.662
0.603
0.553
0.489
0.431
0.377
0.337
0.295
0.258
0.217
0.187
0.151
0.136
0.112
0.101
0.093
0.085
0.079
0.082
0.089
0.091
1.190
1.202
1.219
1.222
1.217
1.221
1.218
1.199
1.184
1.163
1.124
1.093
1.058
1.008
0.967
0.923
0.877
0.823
0.768
0.709
0.657
0.608
0.542
0.487
0.430
0.383
0.325
0.294
0.248
0.220
0.184
0.157
0.140
0.119
0.093
0.086
0.075
0.079
0.069
0.080
0.078
1.193
1.215
1.221
1.225
1.223
1.223
1.212
1.204
1.191
1.165
1.138
1.101
1.064
1.015
0.971
0.925
0.871
0.824
0.775
0.715
0.652
0.593
0.543
0.484
0.430
0.390
0.330
0.292
0.240
0.205
0.182
0.153
0.132
0.112
0.100
0.081
0.070
0.069
0.061
0.063
0.073
1.206
1.212
1.220
1.229
1.224
1.220
1.220
1.212
1.197
1.169
1.137
1.116
1.069
1.022
0.979
0.938
0.880
0.833
0.772
0.715
0.661
0.591
0.535
0.484
0.438
0.383
0.330
0.282
0.237
0.205
0.179
0.148
0.131
0.112
0.099
0.076
0.068
0.062
0.062
0.054
0.062
1.208
1.221
1.228
1.239
1.225
1.230
1.231
1.225
1.205
1.175
1.139
1.110
1.072
1.037
0.989
0.935
0.878
0.836
0.777
0.716
0.657
0.602
0.543
0.489
0.436
0.380
0.332
0.291
0.243
0.209
0.181
0.159
0.146
0.119
0.106
0.089
0.070
0.063
0.060
0.055
0.053
1.200
1.216
1.230
1.238
1.239
1.240
1.226
1.214
1.197
1.172
1.158
1.125
1.085
1.045
0.990
0.935
0.886
0.831
0.779
0.721
0.663
0.612
0.561
0.500
0.446
0.395
0.335
0.303
0.260
0.215
0.191
0.171
0.152
0.130
0.107
0.096
0.076
0.064
0.061
0.059
0.051
1.204
1.213
1.229
1.231
1.241
1.242
1.235
1.226
1.212
1.192
1.162
1.128
1.092
1.047
0.999
0.941
0.898
0.845
0.787
0.730
0.674
0.625
0.574
0.514
0.458
0.403
0.339
0.307
0.266
0.224
0.196
0.179
0.156
0.135
0.115
0.100
0.082
0.068
0.064
0.060
0.055
1.205
1.219
1.236
1.242
1.252
1.257
1.251
1.234
1.221
1.204
1.173
1.136
1.100
1.060
1.001
0.951
0.909
0.856
0.793
0.740
0.692
0.633
0.569
0.515
0.457
0.413
0.365
0.315
0.277
0.231
0.202
0.187
0.160
0.142
0.122
0.105
0.090
0.075
0.066
0.060
0.054
1.205
1.229
1.244
1.256
1.275
1.265
1.253
1.244
1.232
1.216
1.174
1.136
1.099
1.065
1.017
0.966
0.912
0.863
0.806
0.752
0.700
0.645
0.582
0.518
0.477
0.424
0.377
0.333
0.297
0.245
0.219
0.191
0.170
0.144
0.127
0.102
0.094
0.083
0.072
0.064
0.056
1.220
1.238
1.258
1.270
1.273
1.270
1.265
1.248
1.225
1.206
1.181
1.151
1.104
1.068
1.020
0.971
0.921
0.875
0.810
0.757
0.703
0.654
0.588
0.537
0.491
0.435
0.389
0.348
0.315
0.271
0.237
0.196
0.175
0.153
0.136
0.112
0.096
0.088
0.079
0.069
0.061
1.233
1.252
1.269
1.272
1.280
1.267
1.260
1.256
1.237
1.211
1.180
1.151
1.124
1.073
1.019
0.979
0.925
0.881
0.826
0.775
0.713
0.656
0.596
0.554
0.505
0.459
0.407
0.359
0.324
0.278
0.257
0.220
0.188
0.162
0.147
0.122
0.106
0.097
0.081
0.068
0.066
1.226
1.255
1.264
1.266
1.271
1.266
1.268
1.270
1.239
1.211
1.181
1.162
1.124
1.086
1.031
0.987
0.925
0.883
0.840
0.791
0.736
0.676
0.619
0.572
0.524
0.476
0.429
0.387
0.340
0.303
0.273
0.245
0.202
0.182
0.165
0.145
0.121
0.107
0.089
0.075
0.064
1.237
1.256
1.258
1.271
1.271
1.268
1.257
1.256
1.237
1.216
1.194
1.164
1.126
1.091
1.040
0.992
0.935
0.894
0.848
0.794
0.745
0.686
0.639
0.594
0.551
0.492
0.450
0.410
0.369
0.331
0.288
0.255
0.220
0.198
0.177
0.153
0.133
0.121
0.099
0.081
0.073
1.232
1.251
1.269
1.278
1.269
1.281
1.281
1.258
1.245
1.230
1.214
1.181
1.136
1.101
1.047
1.008
0.950
0.905
0.853
0.797
0.755
0.711
0.659
0.602
0.565
0.517
0.470
0.423
0.385
0.339
0.307
0.278
0.242
0.216
0.190
0.167
0.141
0.128
0.112
0.091
0.076
1.230
1.251
1.269
1.283
1.282
1.287
1.280
1.261
1.249
1.233
1.216
1.189
1.140
1.100
1.061
1.019
0.970
0.908
0.866
0.819
0.767
0.727
0.661
0.616
0.585
0.533
0.492
0.447
0.405
0.366
0.324
0.297
0.265
0.233
0.202
0.180
0.156
0.138
0.115
0.096
0.086
1.228
1.252
1.274
1.284
1.281
1.279
1.276
1.269
1.251
1.237
1.215
1.180
1.146
1.105
1.056
1.012
0.969
0.927
0.875
0.835
0.788
0.737
0.681
0.633
0.595
0.553
0.512
0.468
0.429
0.387
0.349
0.317
0.281
0.252
0.222
0.195
0.165
0.149
0.130
0.102
0.090
1.231
1.258
1.273
1.268
1.276
1.273
1.276
1.268
1.260
1.238
1.206
1.176
1.143
1.099
1.058
1.024
0.979
0.932
0.891
0.853
0.800
0.743
0.706
0.660
0.617
0.569
0.530
0.490
0.457
0.415
0.379
0.339
0.301
0.264
0.232
0.207
0.176
0.160
0.137
0.115
0.098
1.232
1.256
1.267
1.269
1.268
1.278
1.269
1.262
1.264
1.246
1.214
1.181
1.143
1.096
1.063
1.020
0.978
0.937
0.907
0.860
0.812
0.771
0.730
0.672
0.630
0.590
0.545
0.507
0.470
0.431
0.401
0.368
0.322
0.281
0.254
0.220
0.188
0.166
0.145
0.119
0.101
1.227
1.251
1.255
1.262
1.263
1.275
1.266
1.259
1.252
1.232
1.205
1.179
1.139
1.116
1.068
1.025
0.986
0.951
0.916
0.877
0.833
0.793
0.753
0.685
0.651
0.606
0.565
0.522
0.485
0.451
0.418
0.383
0.339
0.301
0.272
0.233
0.203
0.172
0.152
0.125
0.108
1.221
1.235
1.250
1.264
1.277
1.279
1.271
1.269
1.254
1.240
1.219
1.196
1.164
1.121
1.077
1.044
0.996
0.963
0.928
0.892
0.845
0.816
0.767
0.710
0.664
0.622
0.584
0.550
0.509
0.474
0.437
0.395
0.353
0.316
0.285
0.252
0.215
0.183
0.160
0.134
0.113
1.202
1.221
1.243
1.263
1.279
1.289
1.281
1.277
1.258
1.240
1.216
1.199
1.165
1.136
1.088
1.055
1.019
0.984
0.952
0.900
0.868
0.833
0.789
0.742
0.685
0.643
0.604
0.569
0.528
0.490
0.452
0.416
0.372
0.334
0.298
0.263
0.229
0.193
0.169
0.141
0.117
1.199
1.222
1.239
1.268
1.276
1.281
1.279
1.277
1.261
1.244
1.224
1.200
1.162
1.135
1.099
1.065
1.031
0.996
0.955
0.922
0.891
0.849
0.809
0.763
0.712
0.670
0.627
0.593
0.557
0.513
0.468
0.435
0.393
0.358
0.316
0.276
0.240
0.199
0.177
0.143
0.124
1.184
1.211
1.237
1.257
1.266
1.271
1.276
1.267
1.246
1.236
1.225
1.206
1.175
1.146
1.106
1.072
1.041
1.009
0.985
0.940
0.902
0.869
0.833
0.787
0.745
0.695
0.649
0.612
0.572
0.536
0.499
0.452
0.415
0.376
0.334
0.292
0.255
0.219
0.180
0.158
0.127
1.180
1.204
1.221
1.233
1.245
1.251
1.260
1.245
1.247
1.222
1.215
1.205
1.177
1.148
1.122
1.088
1.049
1.026
0.996
0.964
0.940
0.902
0.862
0.809
0.769
0.726
0.683
0.629
0.594
0.557
0.512
0.466
0.425
0.387
0.351
0.312
0.264
0.235
0.193
0.166
0.137
1.161
1.179
1.208
1.226
1.235
1.244
1.248
1.249
1.244
1.236
1.218
1.213
1.190
1.168
1.137
1.098
1.065
1.042
1.025
0.998
0.969
0.938
0.873
0.836
0.794
0.748
0.701
0.653
0.615
0.580
0.539
0.491
0.445
0.406
0.362
0.327
0.283
0.244
0.207
0.176
0.150
1.157
1.182
1.210
1.223
1.240
1.242
1.255
1.252
1.243
1.242
1.233
1.228
1.205
1.183
1.159
1.134
1.090
1.070
1.047
1.012
0.991
0.941
0.893
0.858
0.816
0.769
0.724
0.675
0.637
0.600
0.559
0.514
0.464
0.424
0.378
0.339
0.298
0.262
0.219
0.194
0.158
1.163
1.176
1.197
1.218
1.235
1.245
1.254
1.258
1.259
1.259
1.242
1.223
1.213
1.198
1.175
1.136
1.120
1.099
1.072
1.024
0.990
0.959
0.914
0.875
0.829
0.775
0.742
0.704
0.654
0.619
0.572
0.532
0.486
0.435
0.387
0.348
0.303
0.270
0.230
0.195
0.170
1.157
1.175
1.201
1.217
1.223
1.237
1.255
1.263
1.269
1.268
1.261
1.244
1.227
1.209
1.186
1.154
1.130
1.105
1.081
1.042
1.016
0.975
0.928
0.886
0.849
0.797
0.763
0.722
0.678
0.624
0.582
0.544
0.500
0.449
0.400
0.351
0.311
0.271
0.234
0.209
0.176
1.131
1.173
1.196
1.208
1.230
1.242
1.256
1.268
1.260
1.266
1.257
1.245
1.231
1.214
1.196
1.165
1.140
1.110
1.084
1.056
1.036
0.996
0.941
0.903
0.854
0.816
0.782
0.736
0.688
0.640
0.595
0.558
0.510
0.458
0.416
0.363
0.320
0.281
0.242
0.213
0.182
1.122
1.154
1.188
1.211
1.227
1.250
1.254
1.265
1.275
1.269
1.263
1.256
1.239
1.220
1.212
1.180
1.153
1.135
1.105
1.084
1.046
1.020
0.961
0.926
0.877
0.840
0.798
0.756
0.702
0.655
0.615
0.563
0.526
0.477
0.425
0.375
0.335
0.290
0.252
0.224
0.189
1.113
1.142
1.176
1.203
1.232
1.233
1.244
1.266
1.269
1.279
1.280
1.266
1.253
1.236
1.213
1.194
1.169
1.152
1.122
1.096
1.068
1.033
1.000
0.965
0.914
0.870
0.818
0.758
0.723
0.665
0.621
0.578
0.531
0.487
0.438
0.392
0.347
0.302
0.260
0.225
0.200
1.102
1.134
1.161
1.181
1.209
1.221
1.240
1.261
1.262
1.270
1.269
1.266
1.258
1.240
1.225
1.202
1.187
1.176
1.137
1.110
1.088
1.053
1.018
0.984
0.935
0.889
0.829
0.781
0.740
0.673
0.633
0.583
0.539
0.490
0.448
0.399
0.362
0.318
0.273
0.237
0.210
1.091
1.119
1.149
1.181
1.194
1.214
1.227
1.232
1.257
1.265
1.269
1.260
1.265
1.247
1.232
1.216
1.203
1.177
1.144
1.123
1.102
1.064
1.033
0.997
0.951
0.898
0.855
0.804
0.750
0.693
0.644
0.595
0.549
0.504
0.454
0.404
0.369
0.329
0.289
0.251
0.221
1.075
1.098
1.136
1.166
1.189
1.215
1.218
1.230
1.255
1.254
1.256
1.255
1.254
1.248
1.231
1.216
1.202
1.175
1.157
1.143
1.109
1.073
1.045
1.004
0.974
0.918
0.872
0.821
0.771
0.710
0.650
0.606
0.562
0.511
0.467
0.420
0.375
0.335
0.299
0.262
0.229
1.063
1.087
1.120
1.144
1.169
1.199
1.210
1.218
1.233
1.249
1.245
1.257
1.250
1.242
1.231
1.218
1.206
1.189
1.177
1.149
1.129
1.091
1.052
1.014
0.973
0.920
0.877
0.839
0.780
0.731
0.673
0.624
0.580
0.530
0.482
0.431
0.385
0.342
0.308
0.275
0.243
1.031
1.060
1.096
1.132
1.154
1.174
1.188
1.211
1.218
1.230
1.248
1.251
1.235
1.225
1.229
1.227
1.208
1.183
1.175
1.156
1.117
1.091
1.061
1.029
0.985
0.940
0.898
0.853
0.809
0.758
0.703
0.648
0.597
0.538
0.499
0.446
0.401
0.356
0.324
0.285
0.249
1.008
1.039
1.067
1.102
1.134
1.164
1.179
1.191
1.194
1.214
1.219
1.227
1.229
1.214
1.221
1.225
1.208
1.181
1.177
1.157
1.125
1.106
1.083
1.050
1.004
0.961
0.922
0.882
0.832
0.775
0.719
0.669
0.611
0.558
0.505
0.460
0.416
0.369
0.332
0.301
0.259
1.163
1.168
1.180
1.184
1.188
1.188
1.186
1.177
1.152
1.139
1.108
1.073
1.049
1.008
0.984
0.949
0.908
0.863
0.803
0.744
0.692
0.632
0.585
0.539
0.497
0.442
0.389
0.358
0.330
0.288
0.263
0.247
0.235
0.216
0.210
0.200
0.200
0.195
0.195
0.200
0.204
1.171
1.169
1.178
1.193
1.197
1.191
1.184
1.168
1.159
1.145
1.126
1.081
1.044
0.999
0.970
0.925
0.897
0.847
0.798
0.737
0.684
0.624
0.578
0.531
0.482
0.432
0.383
0.342
0.309
0.271
0.240
0.225
0.217
0.200
0.179
0.171
0.171
0.179
0.181
0.178
0.178
1.168
1.166
1.181
1.194
1.203
1.201
1.195
1.194
1.185
1.159
1.128
1.082
1.056
1.020
0.978
0.935
0.885
0.846
0.801
0.726
0.672
0.615
0.559
0.513
0.464
0.421
0.375
0.332
0.289
0.256
0.227
0.201
0.184
0.165
0.158
0.146
0.153
0.151
0.157
0.150
0.156
1.182
1.187
1.196
1.207
1.208
1.215
1.217
1.209
1.197
1.159
1.127
1.092
1.048
1.009
0.974
0.928
0.883
0.833
0.775
0.713
0.669
0.622
0.549
0.497
0.451
0.401
0.361
0.310
0.270
0.241
0.209
0.191
0.169
0.146
0.136
0.135
0.125
0.124
0.122
0.130
0.126
1.191
1.201
1.210
1.214
1.218
1.223
1.217
1.210
1.204
1.167
1.126
1.094
1.054
1.007
0.967
0.930
0.881
0.829
0.770
0.723
0.660
0.608
0.557
0.496
0.446
0.392
0.346
0.305
0.268
0.226
0.200
0.176
0.159
0.137
0.113
0.114
0.100
0.094
0.092
0.102
0.104
1.204
1.214
1.225
1.234
1.233
1.236
1.236
1.224
1.203
1.165
1.139
1.103
1.062
1.019
0.972
0.921
0.878
0.826
0.775
0.726
0.655
0.606
0.547
0.490
0.446
0.395
0.346
0.298
0.268
0.226
0.192
0.159
0.146
0.123
0.102
0.093
0.086
0.092
0.088
0.092
0.090
1.212
1.223
1.230
1.237
1.243
1.242
1.229
1.224
1.206
1.180
1.143
1.106
1.064
1.018
0.974
0.923
0.872
0.831
0.773
0.722
0.667
0.601
0.543
0.493
0.440
0.390
0.340
0.294
0.257
0.214
0.191
0.163
0.141
0.131
0.109
0.086
0.081
0.080
0.084
0.084
0.086
1.217
1.232
1.241
1.247
1.255
1.244
1.234
1.218
1.203
1.186
1.146
1.113
1.073
1.023
0.981
0.946
0.885
0.828
0.776
0.720
0.665
0.604
0.543
0.492
0.439
0.391
0.345
0.296
0.257
0.224
0.190
0.168
0.147
0.130
0.117
0.094
0.080
0.074
0.070
0.068
0.075
1.222
1.243
1.252
1.263
1.262
1.252
1.240
1.224
1.205
1.176
1.146
1.119
1.079
1.039
0.998
0.944
0.886
0.838
0.782
0.730
0.667
0.621
0.552
0.506
0.457
0.398
0.347
0.304
0.256
0.229
0.190
0.175
0.157
0.135
0.114
0.094
0.084
0.075
0.069
0.064
0.066
1.216
1.234
1.249
1.260
1.253
1.255
1.252
1.234
1.211
1.180
1.159
1.129
1.093
1.045
0.994
0.953
0.894
0.843
0.793
0.739
0.689
0.630
0.576
0.520
0.456
0.402
0.351
0.313
0.271
0.230
0.199
0.179
0.163
0.145
0.115
0.103
0.090
0.076
0.072
0.069
0.062
1.231
1.242
1.262
1.262
1.263
1.255
1.251
1.235
1.220
1.198
1.172
1.146
1.108
1.050
1.000
0.954
0.907
0.853
0.797
0.753
0.687
0.639
0.582
0.528
0.467
0.422
0.360
0.313
0.281
0.238
0.207
0.187
0.168
0.150
0.124
0.111
0.094
0.079
0.071
0.071
0.067
1.231
1.248
1.263
1.264
1.276
1.262
1.255
1.248
1.231
1.210
1.183
1.148
1.107
1.066
1.012
0.961
0.920
0.861
0.809
0.758
0.703
0.638
0.586
0.529
0.478
0.422
0.364
0.322
0.287
0.251
0.218
0.195
0.169
0.154
0.132
0.113
0.098
0.089
0.075
0.069
0.062
1.227
1.240
1.257
1.267
1.274
1.271
1.270
1.249
1.233
1.214
1.179
1.149
1.117
1.073
1.030
0.980
0.928
0.869
0.818
0.769
0.715
0.653
0.593
0.539
0.495
0.435
0.389
0.344
0.311
0.266
0.238
0.204
0.181
0.158
0.145
0.115
0.103
0.093
0.084
0.070
0.063
1.233
1.257
1.267
1.283
1.289
1.284
1.269
1.269
1.243
1.213
1.184
1.155
1.123
1.087
1.029
0.984
0.927
0.881
0.827
0.773
0.723
0.665
0.607
0.559
0.512
0.447
0.396
0.357
0.331
0.293
0.247
0.215
0.194
0.172
0.150
0.128
0.111
0.096
0.088
0.076
0.067
1.245
1.271
1.293
1.295
1.295
1.280
1.268
1.259
1.252
1.227
1.188
1.161
1.135
1.097
1.038
0.997
0.939
0.893
0.840
0.785
0.724
0.669
0.619
0.568
0.518
0.465
0.411
0.379
0.348
0.305
0.271
0.240
0.210
0.182
0.167
0.144
0.123
0.108
0.096
0.079
0.072
1.243
1.268
1.280
1.291
1.284
1.281
1.280
1.278
1.243
1.223
1.191
1.172
1.141
1.093
1.039
0.998
0.944
0.911
0.850
0.798
0.747
0.693
0.641
0.585
0.547
0.497
0.437
0.399
0.363
0.326
0.292
0.250
0.216
0.198
0.178
0.155
0.135
0.123
0.105
0.091
0.080
1.242
1.265
1.274
1.280
1.280
1.273
1.267
1.262
1.247
1.218
1.205
1.179
1.147
1.098
1.056
1.004
0.966
0.926
0.869
0.814
0.756
0.712
0.669
0.617
0.567
0.514
0.463
0.425
0.384
0.351
0.306
0.276
0.241
0.212
0.192
0.164
0.144
0.131
0.115
0.104
0.083
1.250
1.258
1.272
1.276
1.276
1.274
1.282
1.261
1.243
1.229
1.207
1.176
1.158
1.114
1.076
1.025
0.978
0.928
0.873
0.828
0.779
0.737
0.684
0.622
0.580
0.542
0.490
0.448
0.409
0.360
0.329
0.294
0.264
0.236
0.208
0.181
0.159
0.139
0.122
0.110
0.093
1.242
1.257
1.271
1.277
1.278
1.286
1.281
1.263
1.254
1.235
1.217
1.189
1.160
1.112
1.081
1.033
0.985
0.930
0.886
0.840
0.795
0.741
0.692
0.654
0.604
0.564
0.515
0.466
0.427
0.385
0.344
0.313
0.287
0.250
0.225
0.193
0.174
0.151
0.132
0.115
0.097
1.242
1.263
1.284
1.289
1.286
1.287
1.277
1.265
1.251
1.243
1.223
1.197
1.155
1.114
1.081
1.034
0.990
0.943
0.895
0.859
0.819
0.757
0.719
0.666
0.621
0.582
0.530
0.489
0.449
0.413
0.368
0.335
0.306
0.275
0.234
0.205
0.184
0.164
0.144
0.123
0.102
1.239
1.258
1.277
1.274
1.284
1.279
1.276
1.267
1.265
1.244
1.222
1.198
1.158
1.114
1.079
1.041
1.001
0.952
0.912
0.867
0.822
0.790
0.737
0.681
0.643
0.598
0.548
0.513
0.473
0.435
0.391
0.355
0.324
0.288
0.251
0.220
0.194
0.173
0.152
0.133
0.107
1.236
1.262
1.275
1.271
1.271
1.276
1.275
1.272
1.266
1.245
1.221
1.189
1.149
1.120
1.070
1.037
0.998
0.962
0.917
0.878
0.849
0.803
0.753
0.695
0.658
0.612
0.570
0.526
0.489
0.455
0.417
0.385
0.343
0.299
0.274
0.235
0.204
0.175
0.159
0.142
0.112
1.234
1.251
1.258
1.271
1.268
1.278
1.272
1.269
1.259
1.242
1.227
1.190
1.165
1.129
1.087
1.050
0.998
0.968
0.929
0.896
0.870
0.820
0.776
0.728
0.681
0.632
0.599
0.549
0.511
0.477
0.439
0.402
0.357
0.322
0.290
0.251
0.218
0.186
0.164
0.145
0.121
1.224
1.236
1.255
1.268
1.277
1.277
1.272
1.269
1.265
1.247
1.217
1.198
1.171
1.133
1.100
1.046
1.017
0.977
0.940
0.923
0.881
0.843
0.794
0.738
0.702
0.654
0.615
0.576
0.533
0.494
0.462
0.421
0.379
0.334
0.301
0.265
0.226
0.197
0.173
0.150
0.126
1.209
1.234
1.246
1.262
1.274
1.280
1.284
1.274
1.265
1.252
1.226
1.207
1.181
1.137
1.094
1.064
1.031
1.008
0.972
0.938
0.905
0.858
0.813
0.766
0.714
0.674
0.639
0.595
0.559
0.522
0.485
0.441
0.398
0.360
0.317
0.280
0.244
0.203
0.178
0.151
0.133
1.193
1.216
1.237
1.263
1.266
1.278
1.280
1.280
1.262
1.240
1.231
1.217
1.183
1.146
1.107
1.077
1.053
1.023
0.985
0.953
0.926
0.879
0.836
0.791
0.749
0.697
0.661
0.617
0.582
0.535
0.497
0.459
0.424
0.379
0.338
0.303
0.259
0.218
0.192
0.155
0.137
1.187
1.214
1.229
1.247
1.258
1.272
1.279
1.277
1.259
1.241
1.237
1.207
1.187
1.150
1.126
1.095
1.078
1.036
1.012
0.984
0.940
0.896
0.860
0.814
0.774
0.731
0.685
0.645
0.603
0.560
0.523
0.483
0.439
0.392
0.355
0.312
0.272
0.238
0.202
0.164
0.141
1.181
1.209
1.216
1.239
1.245
1.252
1.258
1.251
1.238
1.232
1.229
1.211
1.184
1.157
1.134
1.113
1.090
1.044
1.024
0.998
0.964
0.928
0.886
0.836
0.795
0.766
0.710
0.665
0.617
0.584
0.545
0.505
0.457
0.418
0.368
0.331
0.288
0.254
0.209
0.183
0.147
1.156
1.184
1.202
1.232
1.241
1.242
1.245
1.238
1.245
1.249
1.230
1.215
1.193
1.166
1.140
1.124
1.090
1.063
1.040
1.020
0.987
0.956
0.907
0.862
0.827
0.787
0.743
0.684
0.639
0.603
0.566
0.516
0.477
0.433
0.388
0.349
0.305
0.268
0.224
0.192
0.161
1.153
1.168
1.192
1.215
1.226
1.239
1.242
1.247
1.241
1.247
1.234
1.218
1.208
1.178
1.163
1.135
1.104
1.087
1.059
1.032
1.004
0.965
0.924
0.878
0.845
0.802
0.756
0.708
0.662
0.626
0.583
0.537
0.490
0.454
0.399
0.359
0.318
0.274
0.234
0.204
0.178
1.133
1.161
1.193
1.206
1.220
1.233
1.243
1.249
1.254
1.248
1.240
1.226
1.210
1.200
1.179
1.158
1.127
1.103
1.075
1.039
1.009
0.979
0.943
0.893
0.853
0.820
0.779
0.734
0.691
0.642
0.601
0.554
0.513
0.463
0.417
0.374
0.330
0.286
0.246
0.213
0.182
1.143
1.165
1.193
1.210
1.218
1.237
1.247
1.263
1.250
1.247
1.253
1.244
1.227
1.209
1.198
1.174
1.148
1.111
1.080
1.058
1.031
0.992
0.954
0.916
0.872
0.836
0.791
0.756
0.706
0.657
0.612
0.571
0.526
0.478
0.430
0.381
0.338
0.291
0.252
0.218
0.188
1.131
1.157
1.188
1.201
1.221
1.225
1.247
1.245
1.248
1.256
1.251
1.245
1.238
1.217
1.210
1.187
1.160
1.121
1.095
1.070
1.045
1.007
0.958
0.937
0.882
0.843
0.806
0.774
0.730
0.674
0.632
0.587
0.536
0.493
0.449
0.395
0.349
0.299
0.260
0.229
0.200
1.125
1.147
1.183
1.198
1.215
1.230
1.239
1.247
1.262
1.267
1.265
1.249
1.239
1.226
1.211
1.187
1.170
1.140
1.113
1.085
1.063
1.023
0.982
0.953
0.906
0.871
0.820
0.778
0.736
0.683
0.642
0.593
0.549
0.501
0.453
0.400
0.359
0.312
0.273
0.240
0.210
1.104
1.142
1.171
1.189
1.197
1.217
1.221
1.248
1.265
1.271
1.262
1.255
1.248
1.238
1.222
1.205
1.187
1.167
1.138
1.111
1.085
1.053
1.019
0.971
0.930
0.889
0.836
0.790
0.743
0.693
0.651
0.605
0.560
0.510
0.467
0.413
0.372
0.323
0.284
0.246
0.218
1.090
1.115
1.141
1.177
1.181
1.206
1.229
1.244
1.256
1.264
1.267
1.269
1.258
1.239
1.217
1.208
1.200
1.180
1.159
1.122
1.105
1.068
1.036
1.009
0.955
0.906
0.862
0.805
0.760
0.706
0.663
0.623
0.569
0.519
0.474
0.426
0.387
0.335
0.294
0.255
0.224
1.071
1.106
1.128
1.158
1.175
1.204
1.218
1.233
1.249
1.255
1.267
1.262
1.266
1.237
1.222
1.211
1.208
1.183
1.162
1.144
1.110
1.079
1.049
1.014
0.971
0.928
0.877
0.824
0.772
0.719
0.675
0.628
0.581
0.536
0.479
0.432
0.393
0.345
0.307
0.267
0.232
1.057
1.081
1.120
1.147
1.174
1.199
1.204
1.213
1.243
1.247
1.246
1.248
1.241
1.235
1.215
1.218
1.218
1.198
1.172
1.150
1.119
1.094
1.072
1.044
0.992
0.942
0.894
0.845
0.792
0.738
0.679
0.634
0.593
0.535
0.489
0.445
0.395
0.352
0.317
0.278
0.240
1.049
1.069
1.100
1.119
1.153
1.182
1.184
1.209
1.221
1.229
1.229
1.234
1.235
1.235
1.233
1.221
1.217
1.197
1.187
1.162
1.132
1.113
1.084
1.045
1.004
0.958
0.908
0.855
0.815
0.756
0.707
0.653
0.604
0.544
0.503
0.459
0.416
0.365
0.322
0.291
0.251
1.026
1.054
1.075
1.111
1.140
1.154
1.171
1.188
1.208
1.219
1.224
1.231
1.231
1.232
1.220
1.215
1.214
1.189
1.185
1.157
1.131
1.112
1.084
1.039
1.002
0.962
0.918
0.886
0.836
0.777
0.727
0.671
0.616
0.562
0.519
0.471
0.421
0.375
0.336
0.302
0.261
0.991
1.021
1.050
1.083
1.115
1.143
1.154
1.166
1.189
1.200
1.206
1.222
1.221
1.224
1.224
1.226
1.211
1.191
1.184
1.163
1.140
1.120
1.095
1.054
1.015
0.983
0.943
0.907
0.866
0.812
0.754
0.699
0.629
0.574
0.525
0.477
0.436
0.385
0.347
0.311
0.272
1.175
1.193
1.195
1.195
1.196
1.185
1.189
1.185
1.162
1.145
1.120
1.084
1.043
1.012
0.986
0.950
0.907
0.858
0.799
0.746
0.693
0.647
0.596
0.550
0.507
0.451
0.405
0.374
0.332
0.309
0.282
0.257
0.248
0.232
0.235
0.219
0.220
0.216
0.213
0.219
0.231
1.189
1.193
1.210
1.204
1.207
1.213
1.206
1.189
1.159
1.151
1.132
1.089
1.056
1.009
0.980
0.940
0.898
0.847
0.800
0.737
0.680
0.631
0.581
0.537
0.493
0.449
0.392
0.356
0.314
0.289
0.258
0.241
0.225
0.212
0.205
0.197
0.192
0.195
0.196
0.200
0.196
1.197
1.199
1.204
1.208
1.211
1.213
1.215
1.199
1.191
1.166
1.140
1.083
1.049
1.009
0.970
0.931
0.891
0.846
0.799
0.736
0.668
0.623
0.568
0.525
0.471
0.429
0.387
0.351
0.299
0.270
0.231
0.220
0.211
0.192
0.170
0.172
0.167
0.176
0.177
0.175
0.175
1.186
1.197
1.202
1.216
1.235
1.235
1.225
1.217
1.195
1.171
1.144
1.101
1.054
1.017
0.976
0.932
0.887
0.838
0.791
0.728
0.668
0.611
0.560
0.512
0.466
0.418
0.375
0.332
0.290
0.256
0.227
0.199
0.185
0.169
0.157
0.160
0.148
0.150
0.146
0.152
0.147
1.195
1.208
1.214
1.226
1.235
1.237
1.233
1.231
1.211
1.183
1.142
1.101
1.062
1.007
0.967
0.929
0.877
0.829
0.773
0.722
0.673
0.611
0.556
0.511
0.465
0.410
0.359
0.327
0.284
0.249
0.212
0.187
0.166
0.153
0.136
0.132
0.127
0.124
0.127
0.129
0.132
1.212
1.223
1.230
1.246
1.251
1.250
1.236
1.221
1.201
1.173
1.144
1.099
1.065
1.022
0.973
0.918
0.877
0.831
0.778
0.733
0.672
0.604
0.555
0.508
0.455
0.405
0.348
0.312
0.280
0.246
0.215
0.176
0.161
0.144
0.128
0.112
0.106
0.103
0.098
0.097
0.107
1.214
1.225
1.242
1.261
1.254
1.252
1.241
1.234
1.211
1.187
1.157
1.107
1.062
1.008
0.972
0.925
0.876
0.834
0.778
0.727
0.673
0.609
0.548
0.490
0.451
0.402
0.353
0.311
0.276
0.239
0.204
0.168
0.158
0.145
0.125
0.103
0.092
0.096
0.095
0.095
0.097
1.239
1.245
1.258
1.265
1.267
1.255
1.242
1.228
1.221
1.193
1.150
1.113
1.069
1.016
0.983
0.936
0.887
0.825
0.776
0.726
0.676
0.613
0.560
0.497
0.450
0.409
0.362
0.318
0.269
0.233
0.208
0.176
0.154
0.137
0.125
0.106
0.096
0.090
0.081
0.082
0.093
1.243
1.256
1.267
1.280
1.272
1.257
1.251
1.230
1.220
1.194
1.162
1.126
1.091
1.039
0.995
0.948
0.892
0.840
0.788
0.737
0.685
0.626
0.573
0.509
0.460
0.419
0.364
0.317
0.281
0.243
0.215
0.183
0.165
0.143
0.122
0.107
0.103
0.091
0.088
0.080
0.074
1.257
1.256
1.277
1.278
1.273
1.270
1.261
1.244
1.222
1.195
1.162
1.134
1.097
1.050
1.002
0.955
0.900
0.855
0.797
0.756
0.700
0.648
0.591
0.526
0.465
0.419
0.367
0.322
0.280
0.246
0.219
0.194
0.172
0.150
0.126
0.115
0.104
0.083
0.082
0.081
0.077
1.241
1.266
1.279
1.290
1.286
1.274
1.264
1.242
1.222
1.197
1.169
1.150
1.108
1.066
1.006
0.967
0.907
0.862
0.816
0.759
0.696
0.643
0.590
0.535
0.484
0.427
0.370
0.324
0.289
0.253
0.221
0.200
0.176
0.158
0.132
0.119
0.102
0.090
0.082
0.078
0.079
1.237
1.259
1.277
1.296
1.299
1.287
1.273
1.248
1.230
1.209
1.187
1.153
1.113
1.068
1.016
0.977
0.925
0.873
0.820
0.769
0.699
0.649
0.598
0.541
0.483
0.429
0.386
0.340
0.300
0.264
0.239
0.213
0.186
0.166
0.141
0.121
0.106
0.097
0.084
0.076
0.073
1.235
1.264
1.282
1.287
1.297
1.292
1.283
1.267
1.233
1.218
1.187
1.154
1.122
1.078
1.039
0.987
0.930
0.881
0.832
0.773
0.721
0.665
0.618
0.559
0.502
0.452
0.389
0.354
0.327
0.289
0.253
0.223
0.198
0.183
0.154
0.131
0.119
0.101
0.095
0.083
0.071
1.247
1.266
1.277
1.299
1.302
1.291
1.281
1.264
1.247
1.222
1.196
1.162
1.130
1.089
1.045
0.995
0.938
0.895
0.846
0.788
0.735
0.676
0.626
0.572
0.520
0.479
0.412
0.375
0.346
0.308
0.264
0.242
0.210
0.189
0.166
0.144
0.125
0.113
0.102
0.083
0.076
1.250
1.283
1.299
1.311
1.305
1.293
1.279
1.266
1.253
1.228
1.192
1.164
1.140
1.096
1.057
1.005
0.960
0.912
0.863
0.805
0.746
0.684
0.633
0.590
0.546
0.500
0.432
0.398
0.357
0.319
0.288
0.255
0.222
0.195
0.179
0.158
0.140
0.126
0.110
0.098
0.079
1.253
1.273
1.286
1.300
1.297
1.286
1.283
1.279
1.254
1.222
1.200
1.178
1.149
1.107
1.063
1.011
0.975
0.923
0.870
0.812
0.765
0.711
0.661
0.608
0.560
0.506
0.462
0.420
0.388
0.342
0.316
0.270
0.239
0.214
0.191
0.166
0.145
0.133
0.122
0.112
0.091
1.247
1.262
1.276
1.287
1.288
1.287
1.280
1.264
1.249
1.223
1.215
1.194
1.151
1.110
1.071
1.021
0.985
0.934
0.886
0.826
0.782
0.741
0.691
0.648
0.593
0.530
0.485
0.448
0.404
0.368
0.328
0.287
0.257
0.234
0.213
0.186
0.158
0.137
0.125
0.117
0.100
1.245
1.258
1.278
1.285
1.283
1.282
1.290
1.256
1.235
1.231
1.212
1.198
1.163
1.123
1.085
1.042
0.988
0.946
0.889
0.844
0.800
0.757
0.706
0.657
0.602
0.562
0.516
0.468
0.426
0.384
0.350
0.311
0.278
0.249
0.225
0.199
0.174
0.153
0.132
0.119
0.101
1.229
1.262
1.276
1.285
1.275
1.291
1.288
1.263
1.248
1.238
1.222
1.197
1.168
1.131
1.086
1.041
1.001
0.951
0.902
0.863
0.813
0.768
0.721
0.677
0.625
0.585
0.543
0.483
0.446
0.411
0.366
0.332
0.301
0.267
0.239
0.208
0.189
0.168
0.147
0.128
0.106
1.242
1.264
1.269
1.290
1.286
1.284
1.278
1.264
1.256
1.240
1.225
1.197
1.156
1.126
1.087
1.048
1.007
0.954
0.911
0.866
0.828
0.790
0.735
0.680
0.643
0.598
0.553
0.507
0.467
0.437
0.387
0.352
0.324
0.291
0.254
0.220
0.197
0.172
0.156
0.140
0.116
1.242
1.264
1.282
1.282
1.288
1.277
1.273
1.263
1.264
1.253
1.226
1.192
1.154
1.128
1.100
1.058
1.015
0.979
0.926
0.875
0.838
0.810
0.760
0.709
0.666
0.622
0.575
0.538
0.498
0.453
0.413
0.372
0.339
0.304
0.271
0.241
0.208
0.182
0.164
0.144
0.119
1.248
1.266
1.278
1.272
1.275
1.272
1.268
1.266
1.263
1.245
1.220
1.192
1.157
1.133
1.099
1.051
1.024
0.986
0.935
0.903
0.869
0.821
0.782
0.730
0.685
0.637
0.596
0.556
0.525
0.480
0.438
0.402
0.357
0.316
0.290
0.251
0.220
0.193
0.171
0.153
0.125
1.238
1.256
1.259
1.273
1.271
1.279
1.265
1.270
1.260
1.244
1.218
1.196
1.174
1.132
1.094
1.057
1.018
0.989
0.957
0.928
0.889
0.842
0.801
0.760
0.714
0.667
0.622
0.581
0.540
0.501
0.464
0.425
0.374
0.333
0.299
0.269
0.234
0.202
0.179
0.157
0.128
1.220
1.241
1.261
1.270
1.277
1.274
1.277
1.273
1.267
1.253
1.223
1.204
1.170
1.144
1.101
1.072
1.029
1.002
0.974
0.950
0.910
0.866
0.826
0.775
0.735
0.696
0.645
0.598
0.560
0.519
0.483
0.448
0.402
0.355
0.314
0.279
0.246
0.210
0.186
0.165
0.136
1.206
1.229
1.256
1.267
1.277
1.277
1.278
1.278
1.264
1.246
1.235
1.204
1.180
1.137
1.106
1.087
1.061
1.025
0.999
0.965
0.929
0.877
0.843
0.805
0.762
0.715
0.665
0.621
0.583
0.547
0.509
0.461
0.423
0.383
0.340
0.300
0.261
0.222
0.192
0.165
0.143
1.186
1.211
1.248
1.260
1.263
1.273
1.272
1.269
1.259
1.243
1.222
1.215
1.188
1.153
1.120
1.095
1.066
1.036
1.006
0.979
0.937
0.899
0.869
0.826
0.788
0.742
0.695
0.649
0.607
0.565
0.519
0.484
0.449
0.396
0.364
0.318
0.277
0.243
0.201
0.171
0.149
1.182
1.203
1.223
1.231
1.247
1.257
1.263
1.268
1.253
1.246
1.233
1.218
1.185
1.160
1.133
1.118
1.092
1.054
1.026
1.004
0.968
0.929
0.884
0.845
0.810
0.760
0.712
0.677
0.636
0.588
0.548
0.506
0.465
0.418
0.377
0.334
0.288
0.258
0.222
0.180
0.156
1.176
1.194
1.211
1.233
1.244
1.249
1.260
1.249
1.239
1.240
1.235
1.215
1.194
1.172
1.153
1.132
1.106
1.070
1.038
1.015
0.977
0.954
0.913
0.868
0.826
0.790
0.739
0.692
0.647
0.614
0.568
0.527
0.483
0.440
0.395
0.351
0.304
0.273
0.228
0.196
0.161
1.155
1.184
1.200
1.229
1.231
1.244
1.252
1.244
1.249
1.244
1.231
1.213
1.202
1.190
1.166
1.138
1.108
1.069
1.056
1.034
1.006
0.969
0.928
0.881
0.854
0.817
0.768
0.716
0.671
0.631
0.589
0.549
0.502
0.461
0.414
0.371
0.322
0.284
0.243
0.209
0.178
1.136
1.161
1.178
1.208
1.222
1.227
1.234
1.238
1.241
1.236
1.233
1.223
1.221
1.203
1.187
1.151
1.122
1.086
1.072
1.052
1.014
0.983
0.945
0.901
0.868
0.831
0.791
0.746
0.698
0.648
0.606
0.560
0.518
0.475
0.427
0.386
0.334
0.299
0.252
0.217
0.190
1.125
1.147
1.173
1.195
1.212
1.223
1.234
1.250
1.242
1.241
1.232
1.234
1.225
1.214
1.197
1.175
1.134
1.103
1.084
1.048
1.026
0.993
0.954
0.919
0.879
0.847
0.809
0.767
0.722
0.668
0.620
0.577
0.533
0.486
0.435
0.398
0.350
0.303
0.257
0.224
0.196
1.117
1.148
1.162
1.187
1.204
1.221
1.230
1.248
1.250
1.251
1.253
1.245
1.226
1.206
1.197
1.184
1.137
1.114
1.090
1.069
1.046
1.007
0.965
0.934
0.901
0.862
0.822
0.789
0.741
0.692
0.638
0.593
0.548
0.503
0.458
0.409
0.361
0.315
0.273
0.233
0.200
1.105
1.127
1.158
1.185
1.194
1.200
1.216
1.230
1.228
1.241
1.246
1.243
1.230
1.221
1.213
1.180
1.150
1.121
1.103
1.090
1.057
1.028
0.978
0.952
0.918
0.879
0.844
0.800
0.751
0.711
0.657
0.609
0.557
0.514
0.470
0.414
0.372
0.326
0.284
0.241
0.202
1.106
1.132
1.151
1.170
1.191
1.199
1.221
1.230
1.238
1.253
1.253
1.244
1.241
1.234
1.214
1.198
1.172
1.143
1.123
1.100
1.068
1.036
1.019
0.968
0.934
0.894
0.844
0.801
0.768
0.719
0.674
0.621
0.569
0.527
0.483
0.429
0.381
0.330
0.292
0.252
0.216
1.095
1.122
1.142
1.158
1.183
1.203
1.209
1.236
1.249
1.250
1.254
1.243
1.245
1.244
1.228
1.206
1.196
1.171
1.141
1.109
1.087
1.065
1.037
0.994
0.959
0.907
0.863
0.812
0.770
0.732
0.675
0.632
0.584
0.537
0.486
0.439
0.393
0.346
0.305
0.268
0.228
1.071
1.104
1.130
1.161
1.172
1.199
1.208
1.234
1.243
1.251
1.251
1.257
1.260
1.252
1.222
1.212
1.199
1.179
1.162
1.134
1.103
1.082
1.055
1.013
0.965
0.931
0.886
0.830
0.786
0.739
0.686
0.644
0.590
0.542
0.498
0.450
0.409
0.356
0.314
0.278
0.236
1.061
1.085
1.106
1.148
1.167
1.185
1.200
1.219
1.233
1.240
1.253
1.256
1.244
1.230
1.222
1.231
1.217
1.195
1.176
1.156
1.123
1.095
1.070
1.038
0.994
0.956
0.902
0.843
0.804
0.750
0.696
0.652
0.600
0.553
0.504
0.460
0.414
0.366
0.325
0.279
0.243
1.037
1.070
1.093
1.132
1.152
1.171
1.185
1.201
1.214
1.232
1.240
1.236
1.227
1.230
1.223
1.223
1.220
1.201
1.178
1.156
1.132
1.103
1.082
1.051
1.011
0.973
0.915
0.865
0.821
0.766
0.708
0.661
0.618
0.563
0.517
0.468
0.416
0.368
0.331
0.298
0.254
1.024
1.055
1.075
1.109
1.135
1.156
1.174
1.199
1.202
1.208
1.216
1.226
1.224
1.221
1.228
1.226
1.227
1.205
1.177
1.163
1.134
1.120
1.093
1.060
1.017
0.981
0.932
0.882
0.836
0.781
0.735
0.681
0.632
0.571
0.521
0.476
0.433
0.382
0.343
0.310
0.265
1.000
1.030
1.059
1.089
1.115
1.133
1.140
1.164
1.178
1.191
1.218
1.221
1.217
1.219
1.226
1.223
1.212
1.189
1.181
1.168
1.144
1.127
1.096
1.068
1.025
0.990
0.940
0.896
0.854
0.801
0.751
0.699
0.642
0.578
0.533
0.486
0.443
0.397
0.352
0.314
0.274
0.971
1.002
1.026
1.064
1.102
1.118
1.129
1.144
1.164
1.183
1.196
1.206
1.214
1.219
1.215
1.224
1.199
1.193
1.190
1.176
1.151
1.128
1.107
1.066
1.042
1.003
0.962
0.920
0.882
0.832
0.778
0.727
0.662
0.597
0.548
0.501
0.456
0.397
0.360
0.318
0.287
1.187
1.200
1.203
1.213
1.208
1.200
1.199
1.183
1.160
1.140
1.115
1.088
1.055
1.023
0.989
0.947
0.904
0.869
0.810
0.758
0.702
0.649
0.605
0.564
0.510
0.462
0.406
0.385
0.357
0.323
0.296
0.273
0.258
0.255
0.242
0.240
0.237
0.241
0.240
0.250
0.253
1.204
1.209
1.217
1.220
1.217
1.212
1.212
1.191
1.173
1.144
1.123
1.090
1.045
1.006
0.981
0.940
0.903
0.855
0.798
0.732
0.681
0.637
0.590
0.550
0.509
0.443
0.394
0.367
0.330
0.308
0.269
0.250
0.240
0.232
0.222
0.216
0.207
0.215
0.217
0.215
0.220
1.202
1.209
1.222
1.235
1.233
1.220
1.205
1.196
1.189
1.168
1.137
1.092
1.060
1.014
0.973
0.936
0.897
0.848
0.793
0.735
0.675
0.627
0.578
0.529
0.481
0.437
0.386
0.350
0.323
0.293
0.257
0.235
0.224
0.218
0.197
0.198
0.191
0.195
0.196
0.193
0.203
1.207
1.205
1.220
1.237
1.232
1.231
1.233
1.213
1.195
1.166
1.140
1.093
1.053
1.009
0.966
0.922
0.879
0.831
0.784
0.738
0.669
0.608
0.566
0.523
0.482
0.427
0.375
0.345
0.308
0.272
0.246
0.213
0.202
0.185
0.172
0.176
0.164
0.162
0.172
0.174
0.172
1.202
1.207
1.224
1.247
1.247
1.241
1.241
1.224
1.204
1.172
1.145
1.102
1.062
1.012
0.965
0.927
0.877
0.827
0.773
0.720
0.670
0.612
0.559
0.519
0.478
0.416
0.370
0.339
0.303
0.263
0.226
0.199
0.182
0.170
0.155
0.152
0.141
0.143
0.148
0.151
0.154
1.225
1.240
1.251
1.258
1.259
1.258
1.232
1.223
1.211
1.180
1.144
1.112
1.069
1.028
0.971
0.923
0.885
0.835
0.781
0.723
0.666
0.620
0.555
0.505
0.456
0.407
0.365
0.333
0.298
0.264
0.224
0.196
0.179
0.157
0.145
0.127
0.125
0.130
0.126
0.125
0.134
1.243
1.254
1.271
1.260
1.260
1.260
1.250
1.236
1.211
1.182
1.151
1.109
1.068
1.017
0.974
0.933
0.889
0.840
0.783
0.734
0.673
0.619
0.556
0.500
0.456
0.411
0.366
0.333
0.289
0.257
0.219
0.182
0.169
0.158
0.145
0.124
0.109
0.111
0.107
0.106
0.107
1.253
1.274
1.279
1.279
1.273
1.270
1.253
1.232
1.223
1.196
1.162
1.120
1.068
1.020
0.983
0.939
0.890
0.837
0.782
0.737
0.677
0.620
0.560
0.503
0.463
0.415
0.367
0.333
0.281
0.253
0.211
0.191
0.164
0.148
0.129
0.121
0.115
0.102
0.095
0.100
0.103
1.261
1.282
1.290
1.287
1.285
1.268
1.252
1.236
1.225
1.205
1.173
1.131
1.086
1.044
1.003
0.951
0.899
0.854
0.801
0.745
0.690
0.636
0.571
0.512
0.464
0.427
0.377
0.326
0.292
0.256
0.227
0.204
0.171
0.153
0.136
0.118
0.116
0.100
0.095
0.093
0.091
1.264
1.282
1.292
1.296
1.283
1.274
1.264
1.248
1.230
1.209
1.173
1.131
1.105
1.058
1.013
0.963
0.907
0.860
0.818
0.762
0.704
0.650
0.595
0.534
0.470
0.425
0.376
0.330
0.298
0.263
0.231
0.207
0.182
0.159
0.139
0.124
0.113
0.103
0.095
0.094
0.087
1.259
1.280
1.292
1.297
1.304
1.292
1.276
1.254
1.242
1.205
1.170
1.140
1.110
1.057
1.016
0.969
0.916
0.874
0.829
0.770
0.709
0.653
0.599
0.544
0.488
0.440
0.379
0.337
0.298
0.274
0.247
0.219
0.190
0.172
0.150
0.131
0.114
0.100
0.094
0.087
0.087
1.254
1.270
1.284
1.302
1.303
1.298
1.286
1.266
1.253
1.208
1.189
1.152
1.113
1.062
1.019
0.991
0.931
0.889
0.835
0.781
0.714
0.664
0.611
0.551
0.504
0.451
0.399
0.364
0.320
0.288
0.251
0.225
0.199
0.177
0.155
0.134
0.119
0.109
0.094
0.092
0.083
1.258
1.275
1.287
1.301
1.314
1.311
1.291
1.265
1.243
1.224
1.191
1.158
1.128
1.086
1.044
0.997
0.948
0.902
0.843
0.792
0.734
0.683
0.620
0.566
0.517
0.464
0.414
0.379
0.340
0.299
0.261
0.240
0.219
0.196
0.168
0.143
0.128
0.114
0.107
0.092
0.082
1.258
1.289
1.294
1.308
1.311
1.296
1.283
1.268
1.255
1.230
1.200
1.170
1.138
1.105
1.055
1.007
0.963
0.916
0.862
0.810
0.755
0.694
0.637
0.582
0.536
0.482
0.430
0.397
0.359
0.313
0.284
0.256
0.226
0.209
0.181
0.162
0.147
0.131
0.116
0.099
0.086
1.260
1.291
1.308
1.314
1.302
1.296
1.282
1.264
1.258
1.236
1.209
1.180
1.144
1.105
1.063
1.023
0.967
0.921
0.877
0.827
0.767
0.703
0.649
0.606
0.559
0.495
0.457
0.417
0.378
0.340
0.304
0.277
0.239
0.211
0.196
0.173
0.152
0.138
0.126
0.113
0.090
1.258
1.282
1.288
1.299
1.296
1.305
1.281
1.271
1.254
1.241
1.220
1.193
1.151
1.115
1.076
1.026
0.983
0.939
0.892
0.839
0.772
0.724
0.679
0.628
0.586
0.533
0.481
0.441
0.407
0.362
0.331
0.283
0.259
0.227
0.203
0.185
0.165
0.144
0.132
0.121
0.103
1.245
1.267
1.281
1.287
1.302
1.294
1.285
1.272
1.251
1.233
1.228
1.196
1.167
1.121
1.079
1.049
0.986
0.950
0.897
0.844
0.813
0.753
0.708
0.658
0.605
0.554
0.498
0.460
0.423
0.389
0.349
0.310
0.273
0.250
0.220
0.199
0.174
0.156
0.143
0.127
0.110
1.237
1.258
1.273
1.291
1.288
1.282
1.282
1.265
1.246
1.223
1.211
1.185
1.165
1.119
1.095
1.048
1.000
0.956
0.909
0.869
0.824
0.771
0.724
0.675
0.628
0.575
0.532
0.490
0.443
0.399
0.372
0.333
0.295
0.265
0.240
0.212
0.190
0.165
0.146
0.136
0.114
1.235
1.254
1.268
1.275
1.283
1.285
1.282
1.268
1.256
1.247
1.225
1.191
1.163
1.140
1.102
1.061
1.009
0.969
0.918
0.882
0.836
0.792
0.745
0.690
0.650
0.595
0.559
0.504
0.460
0.427
0.394
0.347
0.319
0.281
0.251
0.227
0.204
0.176
0.160
0.142
0.119
1.234
1.261
1.275
1.283
1.287
1.277
1.271
1.264
1.250
1.239
1.218
1.198
1.167
1.147
1.108
1.073
1.028
0.992
0.932
0.884
0.852
0.808
0.758
0.711
0.663
0.619
0.576
0.528
0.492
0.456
0.412
0.369
0.336
0.310
0.269
0.239
0.214
0.190
0.168
0.151
0.128
1.242
1.261
1.275
1.277
1.280
1.271
1.270
1.258
1.253
1.248
1.226
1.191
1.162
1.146
1.111
1.072
1.042
0.996
0.950
0.901
0.869
0.830
0.783
0.728
0.684
0.641
0.593
0.550
0.517
0.482
0.435
0.392
0.355
0.322
0.283
0.256
0.228
0.199
0.173
0.158
0.135
1.234
1.257
1.272
1.271
1.271
1.273
1.273
1.259
1.256
1.241
1.213
1.193
1.166
1.145
1.114
1.075
1.050
1.008
0.960
0.926
0.888
0.848
0.804
0.759
0.713
0.675
0.626
0.584
0.550
0.510
0.458
0.413
0.377
0.336
0.298
0.268
0.239
0.211
0.186
0.161
0.138
1.231
1.252
1.253
1.267
1.269
1.276
1.263
1.267
1.258
1.245
1.221
1.203
1.179
1.143
1.125
1.082
1.045
1.025
0.985
0.941
0.905
0.859
0.828
0.777
0.739
0.693
0.652
0.612
0.562
0.527
0.491
0.448
0.401
0.354
0.315
0.281
0.251
0.216
0.194
0.173
0.143
1.217
1.246
1.255
1.262
1.267
1.270
1.277
1.275
1.263
1.247
1.226
1.205
1.184
1.148
1.131
1.090
1.061
1.036
0.998
0.963
0.925
0.888
0.846
0.801
0.762
0.722
0.679
0.631
0.589
0.552
0.515
0.467
0.424
0.375
0.342
0.296
0.261
0.224
0.201
0.175
0.149
1.202
1.224
1.245
1.254
1.259
1.270
1.283
1.276
1.254
1.239
1.238
1.219
1.182
1.158
1.127
1.098
1.079
1.049
1.013
0.980
0.942
0.897
0.873
0.820
0.791
0.755
0.707
0.651
0.613
0.578
0.533
0.480
0.444
0.398
0.358
0.323
0.281
0.233
0.210
0.185
0.154
1.182
1.205
1.232
1.238
1.252
1.271
1.268
1.269
1.249
1.244
1.235
1.226
1.192
1.166
1.137
1.114
1.084
1.069
1.030
0.997
0.956
0.920
0.885
0.843
0.806
0.771
0.720
0.675
0.640
0.604
0.552
0.507
0.467
0.415
0.380
0.336
0.297
0.254
0.219
0.186
0.160
1.177
1.202
1.216
1.229
1.243
1.250
1.254
1.247
1.244
1.246
1.235
1.225
1.200
1.170
1.150
1.123
1.098
1.071
1.053
1.025
0.980
0.950
0.910
0.870
0.836
0.786
0.745
0.708
0.669
0.613
0.576
0.526
0.487
0.435
0.396
0.355
0.310
0.273
0.230
0.202
0.171
1.169
1.189
1.201
1.214
1.234
1.243
1.253
1.241
1.243
1.226
1.242
1.225
1.214
1.187
1.162
1.130
1.107
1.089
1.067
1.030
1.003
0.970
0.930
0.890
0.860
0.820
0.772
0.727
0.678
0.639
0.597
0.555
0.507
0.458
0.415
0.371
0.328
0.291
0.247
0.209
0.180
1.146
1.177
1.186
1.203
1.222
1.227
1.238
1.231
1.236
1.239
1.228
1.210
1.206
1.192
1.167
1.138
1.124
1.086
1.070
1.047
1.015
0.989
0.948
0.912
0.879
0.849
0.797
0.745
0.699
0.653
0.614
0.571
0.526
0.483
0.434
0.386
0.339
0.306
0.260
0.225
0.192
1.137
1.155
1.173
1.198
1.218
1.221
1.234
1.232
1.247
1.249
1.233
1.228
1.220
1.210
1.175
1.145
1.136
1.104
1.081
1.052
1.030
0.995
0.963
0.917
0.892
0.850
0.819
0.774
0.725
0.676
0.627
0.589
0.541
0.500
0.447
0.405
0.359
0.315
0.266
0.231
0.203
1.107
1.133
1.156
1.171
1.191
1.209
1.221
1.231
1.235
1.243
1.246
1.243
1.233
1.217
1.192
1.165
1.144
1.116
1.088
1.061
1.043
1.013
0.973
0.942
0.900
0.868
0.838
0.788
0.747
0.701
0.647
0.602
0.557
0.506
0.459
0.416
0.371
0.330
0.279
0.237
0.207
1.095
1.123
1.148
1.170
1.186
1.213
1.225
1.246
1.245
1.254
1.250
1.247
1.236
1.216
1.193
1.178
1.156
1.120
1.088
1.078
1.059
1.022
0.984
0.955
0.918
0.887
0.850
0.813
0.770
0.720
0.671
0.621
0.568
0.528
0.474
0.429
0.385
0.334
0.289
0.247
0.213
1.082
1.106
1.137
1.166
1.186
1.190
1.211
1.235
1.239
1.248
1.249
1.246
1.226
1.216
1.205
1.179
1.163
1.132
1.125
1.102
1.071
1.030
1.001
0.980
0.943
0.906
0.872
0.824
0.779
0.733
0.688
0.632
0.577
0.534
0.490
0.440
0.388
0.345
0.304
0.258
0.217
1.074
1.098
1.120
1.140
1.158
1.177
1.201
1.222
1.238
1.242
1.250
1.235
1.241
1.218
1.207
1.181
1.162
1.145
1.131
1.107
1.087
1.051
1.029
0.992
0.955
0.924
0.879
0.836
0.786
0.744
0.694
0.650
0.591
0.550
0.504
0.454
0.406
0.352
0.312
0.271
0.226
1.070
1.093
1.108
1.134
1.156
1.171
1.192
1.221
1.235
1.241
1.240
1.237
1.232
1.224
1.217
1.200
1.183
1.159
1.138
1.120
1.103
1.075
1.041
1.009
0.973
0.938
0.884
0.846
0.797
0.754
0.704
0.659
0.606
0.560
0.511
0.460
0.418
0.361
0.321
0.281
0.235
1.053
1.082
1.101
1.132
1.155
1.161
1.184
1.215
1.228
1.232
1.244
1.229
1.237
1.224
1.224
1.203
1.192
1.177
1.163
1.145
1.123
1.093
1.061
1.026
0.985
0.955
0.905
0.862
0.809
0.760
0.711
0.665
0.612
0.560
0.516
0.468
0.427
0.372
0.329
0.292
0.254
1.040
1.065
1.085
1.127
1.152
1.163
1.175
1.203
1.207
1.211
1.226
1.232
1.234
1.228
1.215
1.225
1.208
1.191
1.180
1.154
1.130
1.114
1.085
1.054
1.005
0.972
0.918
0.868
0.829
0.778
0.719
0.675
0.623
0.568
0.522
0.480
0.437
0.388
0.342
0.299
0.261
1.011
1.042
1.068
1.100
1.131
1.151
1.157
1.183
1.193
1.201
1.207
1.223
1.220
1.221
1.231
1.227
1.207
1.196
1.183
1.172
1.139
1.117
1.095
1.072
1.022
0.985
0.938
0.886
0.845
0.798
0.736
0.679
0.640
0.587
0.542
0.490
0.445
0.395
0.351
0.310
0.262
0.999
1.022
1.053
1.085
1.110
1.125
1.155
1.167
1.172
1.183
1.196
1.206
1.215
1.224
1.232
1.223
1.213
1.201
1.183
1.172
1.149
1.124
1.102
1.078
1.033
0.998
0.948
0.909
0.860
0.816
0.760
0.706
0.654
0.593
0.548
0.503
0.454
0.401
0.356
0.319
0.279
0.980
1.015
1.040
1.060
1.087
1.114
1.133
1.142
1.157
1.172
1.195
1.197
1.203
1.219
1.222
1.210
1.196
1.188
1.184
1.167
1.158
1.132
1.104
1.076
1.036
0.999
0.956
0.916
0.871
0.826
0.779
0.725
0.666
0.609
0.556
0.498
0.457
0.414
0.366
0.325
0.281
0.957
0.982
1.017
1.042
1.074
1.093
1.106
1.123
1.140
1.158
1.179
1.184
1.198
1.216
1.214
1.213
1.189
1.189
1.185
1.175
1.147
1.130
1.108
1.086
1.056
1.019
0.977
0.939
0.897
0.844
0.794
0.750
0.684
0.634
0.569
0.519
0.475
0.421
0.376
0.328
0.294
1.201
1.206
1.207
1.222
1.223
1.219
1.203
1.181
1.165
1.141
1.126
1.086
1.054
1.020
0.975
0.939
0.897
0.856
0.810
0.754
0.704
0.664
0.611
0.571
0.517
0.463
0.435
0.404
0.366
0.332
0.313
0.290
0.277
0.267
0.262
0.261
0.255
0.266
0.269
0.271
0.277
1.208
1.214
1.218
1.221
1.232
1.218
1.222
1.204
1.189
1.152
1.121
1.086
1.050
1.021
0.980
0.938
0.889
0.851
0.803
0.746
0.693
0.644
0.599
0.550
0.502
0.443
0.406
0.385
0.348
0.320
0.282
0.268
0.256
0.247
0.245
0.239
0.235
0.233
0.235
0.238
0.249
1.218
1.219
1.227
1.232
1.238
1.232
1.219
1.206
1.187
1.164
1.135
1.092
1.065
1.024
0.982
0.937
0.892
0.828
0.781
0.736
0.686
0.634
0.586
0.541
0.488
0.434
0.399
0.366
0.333
0.304
0.272
0.253
0.243
0.227
0.218
0.223
0.210
0.215
0.212
0.210
0.215
1.218
1.230
1.241
1.243
1.242
1.239
1.234
1.218
1.202
1.179
1.150
1.103
1.061
1.023
0.979
0.935
0.891
0.836
0.788
0.732
0.680
0.616
0.577
0.535
0.482
0.421
0.388
0.355
0.318
0.294
0.264
0.230
0.221
0.208
0.192
0.182
0.188
0.189
0.191
0.191
0.190
1.225
1.234
1.244
1.252
1.256
1.248
1.236
1.223
1.206
1.179
1.150
1.119
1.069
1.031
0.978
0.929
0.889
0.842
0.781
0.727
0.667
0.619
0.571
0.515
0.472
0.416
0.377
0.351
0.310
0.279
0.254
0.221
0.202
0.193
0.172
0.162
0.160
0.164
0.171
0.171
0.176
1.242
1.259
1.259
1.261
1.271
1.258
1.236
1.228
1.207
1.185
1.153
1.116
1.074
1.024
0.986
0.934
0.884
0.835
0.775
0.720
0.682
0.617
0.561
0.511
0.476
0.423
0.380
0.349
0.308
0.271
0.236
0.208
0.185
0.178
0.168
0.145
0.145
0.152
0.150
0.153
0.158
1.246
1.276
1.275
1.283
1.277
1.272
1.250
1.240
1.218
1.185
1.144
1.110
1.069
1.027
0.978
0.931
0.884
0.836
0.774
0.731
0.678
0.617
0.564
0.513
0.467
0.424
0.378
0.351
0.308
0.270
0.227
0.195
0.182
0.168
0.155
0.139
0.136
0.136
0.136
0.133
0.136
1.262
1.284
1.285
1.289
1.282
1.273
1.257
1.246
1.222
1.190
1.158
1.118
1.077
1.028
0.982
0.938
0.893
0.836
0.787
0.734
0.681
0.623
0.567
0.516
0.466
0.419
0.372
0.341
0.313
0.257
0.229
0.198
0.179
0.162
0.150
0.135
0.132
0.110
0.111
0.117
0.121
1.270
1.290
1.294
1.302
1.299
1.281
1.259
1.239
1.233
1.203
1.176
1.138
1.094
1.040
1.002
0.954
0.905
0.858
0.802
0.749
0.702
0.644
0.590
0.534
0.486
0.441
0.384
0.343
0.309
0.262
0.239
0.210
0.182
0.162
0.144
0.132
0.128
0.115
0.105
0.104
0.105
1.277
1.293
1.299
1.303
1.299
1.296
1.290
1.264
1.242
1.214
1.166
1.141
1.103
1.060
1.012
0.961
0.905
0.871
0.826
0.771
0.720
0.668
0.608
0.542
0.492
0.439
0.393
0.346
0.307
0.282
0.248
0.223
0.198
0.177
0.156
0.138
0.128
0.113
0.105
0.100
0.100
1.282
1.290
1.298
1.302
1.308
1.307
1.294
1.270
1.247
1.216
1.178
1.148
1.107
1.065
1.019
0.967
0.918
0.883
0.839
0.779
0.727
0.670
0.614
0.550
0.498
0.451
0.397
0.356
0.325
0.292
0.257
0.229
0.203
0.184
0.165
0.140
0.134
0.121
0.110
0.100
0.096
1.268
1.282
1.298
1.306
1.317
1.313
1.303
1.283
1.259
1.229
1.195
1.162
1.121
1.068
1.028
0.995
0.943
0.890
0.841
0.791
0.738
0.678
0.620
0.570
0.516
0.467
0.412
0.374
0.344
0.306
0.276
0.240
0.218
0.192
0.172
0.144
0.132
0.122
0.118
0.102
0.092
1.261
1.285
1.299
1.309
1.322
1.323
1.302
1.290
1.267
1.233
1.201
1.164
1.129
1.090
1.053
1.009
0.959
0.910
0.862
0.812
0.759
0.701
0.646
0.589
0.531
0.481
0.437
0.400
0.363
0.324
0.284
0.260
0.231
0.204
0.182
0.163
0.147
0.122
0.119
0.107
0.095
1.275
1.295
1.300
1.311
1.311
1.313
1.308
1.292
1.260
1.234
1.203
1.171
1.144
1.110
1.070
1.018
0.971
0.917
0.876
0.826
0.771
0.716
0.665
0.618
0.561
0.505
0.457
0.422
0.392
0.336
0.303
0.278
0.244
0.220
0.195
0.173
0.156
0.141
0.131
0.113
0.100
1.276
1.290
1.311
1.324
1.320
1.307
1.290
1.281
1.260
1.239
1.211
1.176
1.154
1.117
1.079
1.026
0.985
0.924
0.888
0.839
0.789
0.732
0.678
0.637
0.589
0.533
0.492
0.449
0.407
0.364
0.322
0.286
0.262
0.230
0.208
0.188
0.168
0.148
0.137
0.127
0.107
1.258
1.288
1.302
1.304
1.307
1.296
1.285
1.275
1.267
1.249
1.230
1.196
1.167
1.128
1.088
1.041
1.003
0.953
0.904
0.862
0.810
0.749
0.693
0.656
0.605
0.550
0.512
0.470
0.427
0.382
0.348
0.306
0.279
0.247
0.220
0.199
0.179
0.160
0.146
0.131
0.114
1.239
1.269
1.279
1.293
1.297
1.294
1.288
1.276
1.257
1.243
1.228
1.198
1.175
1.131
1.096
1.054
1.005
0.962
0.913
0.872
0.825
0.770
0.720
0.671
0.627
0.573
0.535
0.492
0.448
0.403
0.365
0.324
0.301
0.269
0.235
0.213
0.193
0.169
0.153
0.140
0.118
1.234
1.256
1.274
1.291
1.282
1.273
1.282
1.261
1.249
1.228
1.205
1.188
1.166
1.133
1.096
1.053
1.012
0.975
0.934
0.901
0.851
0.786
0.746
0.703
0.654
0.605
0.565
0.513
0.456
0.420
0.389
0.350
0.312
0.289
0.254
0.227
0.203
0.182
0.164
0.146
0.127
1.231
1.255
1.265
1.281
1.268
1.276
1.280
1.263
1.258
1.238
1.214
1.190
1.161
1.146
1.111
1.077
1.021
0.983
0.945
0.910
0.864
0.810
0.765
0.727
0.676
0.632
0.582
0.536
0.487
0.447
0.406
0.372
0.337
0.305
0.269
0.241
0.217
0.193
0.173
0.156
0.132
1.234
1.255
1.271
1.274
1.267
1.271
1.269
1.255
1.260
1.241
1.218
1.191
1.179
1.150
1.120
1.079
1.041
1.011
0.955
0.915
0.873
0.827
0.787
0.735
0.691
0.646
0.602
0.558
0.514
0.480
0.436
0.392
0.358
0.325
0.283
0.253
0.231
0.203
0.182
0.162
0.141
1.240
1.259
1.266
1.264
1.270
1.277
1.271
1.260
1.259
1.240
1.221
1.197
1.165
1.144
1.126
1.086
1.057
1.012
0.962
0.931
0.890
0.846
0.803
0.764
0.706
0.668
0.623
0.583
0.544
0.503
0.458
0.409
0.376
0.345
0.298
0.271
0.242
0.214
0.193
0.169
0.146
1.228
1.250
1.262
1.258
1.265
1.277
1.259
1.262
1.250
1.235
1.217
1.199
1.175
1.154
1.126
1.088
1.053
1.017
0.982
0.937
0.900
0.877
0.823
0.784
0.737
0.697
0.657
0.615
0.575
0.526
0.481
0.432
0.399
0.362
0.314
0.282
0.253
0.225
0.202
0.175
0.148
1.217
1.237
1.238
1.253
1.263
1.262
1.263
1.261
1.250
1.231
1.217
1.202
1.192
1.154
1.134
1.094
1.057
1.037
1.002
0.961
0.933
0.891
0.844
0.800
0.762
0.718
0.681
0.638
0.593
0.555
0.503
0.464
0.415
0.378
0.337
0.298
0.262
0.234
0.209
0.182
0.154
1.191
1.218
1.239
1.255
1.259
1.262
1.268
1.262
1.257
1.244
1.232
1.207
1.183
1.168
1.130
1.109
1.080
1.049
1.012
0.974
0.944
0.908
0.858
0.817
0.784
0.748
0.707
0.655
0.618
0.578
0.537
0.493
0.441
0.399
0.360
0.317
0.277
0.242
0.214
0.189
0.162
1.182
1.207
1.228
1.236
1.248
1.257
1.260
1.263
1.243
1.234
1.230
1.220
1.197
1.176
1.138
1.113
1.091
1.060
1.031
0.990
0.967
0.927
0.874
0.840
0.815
0.775
0.737
0.679
0.644
0.600
0.555
0.510
0.461
0.417
0.376
0.336
0.299
0.257
0.223
0.197
0.169
1.174
1.204
1.220
1.228
1.236
1.250
1.261
1.256
1.240
1.240
1.235
1.215
1.204
1.178
1.149
1.123
1.109
1.077
1.041
1.019
0.976
0.941
0.897
0.868
0.829
0.798
0.749
0.706
0.664
0.627
0.582
0.537
0.480
0.435
0.392
0.354
0.317
0.273
0.234
0.206
0.173
1.166
1.190
1.203
1.212
1.229
1.243
1.249
1.246
1.246
1.252
1.231
1.224
1.204
1.183
1.164
1.138
1.111
1.091
1.062
1.038
1.007
0.963
0.921
0.891
0.858
0.819
0.773
0.735
0.690
0.636
0.599
0.560
0.509
0.454
0.410
0.363
0.329
0.290
0.246
0.214
0.184
1.155
1.173
1.192
1.201
1.217
1.234
1.232
1.235
1.248
1.244
1.237
1.226
1.206
1.183
1.173
1.143
1.126
1.107
1.081
1.063
1.013
0.982
0.941
0.913
0.881
0.837
0.799
0.753
0.708
0.658
0.623
0.577
0.534
0.475
0.431
0.382
0.345
0.309
0.263
0.225
0.194
1.137
1.162
1.179
1.191
1.207
1.214
1.229
1.223
1.239
1.239
1.226
1.215
1.209
1.191
1.168
1.149
1.138
1.109
1.090
1.064
1.039
1.002
0.966
0.930
0.906
0.867
0.826
0.769
0.722
0.680
0.634
0.595
0.553
0.502
0.452
0.406
0.360
0.320
0.274
0.240
0.207
1.118
1.148
1.163
1.183
1.194
1.211
1.218
1.219
1.233
1.238
1.233
1.221
1.208
1.192
1.177
1.169
1.144
1.122
1.096
1.077
1.050
1.015
0.982
0.953
0.918
0.881
0.841
0.801
0.742
0.702
0.652
0.613
0.564
0.523
0.471
0.418
0.372
0.332
0.283
0.248
0.212
1.092
1.129
1.149
1.157
1.182
1.199
1.199
1.209
1.220
1.231
1.225
1.224
1.227
1.204
1.197
1.177
1.148
1.123
1.097
1.080
1.060
1.029
1.000
0.960
0.928
0.893
0.857
0.812
0.767
0.723
0.678
0.626
0.579
0.532
0.479
0.431
0.384
0.342
0.294
0.252
0.225
1.073
1.110
1.131
1.153
1.168
1.188
1.202
1.219
1.235
1.239
1.231
1.231
1.226
1.207
1.201
1.187
1.160
1.124
1.106
1.091
1.074
1.034
1.011
0.977
0.947
0.907
0.876
0.833
0.785
0.745
0.700
0.640
0.593
0.550
0.492
0.444
0.403
0.355
0.305
0.258
0.228
1.066
1.085
1.123
1.134
1.160
1.172
1.194
1.217
1.229
1.235
1.244
1.235
1.224
1.210
1.203
1.199
1.178
1.142
1.125
1.106
1.083
1.049
1.033
1.009
0.964
0.926
0.891
0.846
0.799
0.763
0.713
0.657
0.606
0.558
0.506
0.457
0.412
0.360
0.321
0.273
0.232
1.047
1.071
1.090
1.120
1.144
1.166
1.192
1.212
1.219
1.235
1.243
1.226
1.219
1.214
1.210
1.196
1.183
1.159
1.141
1.123
1.096
1.067
1.048
1.019
0.985
0.945
0.906
0.859
0.812
0.773
0.715
0.671
0.617
0.567
0.518
0.469
0.422
0.371
0.328
0.281
0.241
1.034
1.063
1.080
1.094
1.133
1.154
1.170
1.208
1.224
1.227
1.230
1.233
1.233
1.224
1.210
1.197
1.188
1.169
1.150
1.127
1.112
1.088
1.063
1.027
0.989
0.959
0.917
0.881
0.825
0.771
0.722
0.684
0.630
0.578
0.526
0.474
0.433
0.381
0.340
0.289
0.251
1.024
1.043
1.069
1.092
1.123
1.129
1.165
1.199
1.205
1.216
1.223
1.237
1.227
1.221
1.219
1.203
1.192
1.180
1.161
1.146
1.121
1.100
1.070
1.050
1.011
0.976
0.937
0.880
0.832
0.783
0.730
0.688
0.639
0.586
0.528
0.484
0.442
0.394
0.345
0.299
0.262
1.014
1.030
1.051
1.071
1.114
1.124
1.149
1.169
1.192
1.205
1.215
1.221
1.218
1.212
1.216
1.211
1.196
1.198
1.179
1.157
1.132
1.110
1.092
1.069
1.034
0.996
0.947
0.887
0.847
0.798
0.739
0.696
0.646
0.587
0.534
0.490
0.451
0.405
0.353
0.307
0.273
1.002
1.019
1.042
1.061
1.092
1.107
1.138
1.158
1.170
1.187
1.204
1.217
1.203
1.210
1.226
1.218
1.210
1.200
1.178
1.163
1.139
1.126
1.111
1.076
1.038
1.006
0.949
0.904
0.863
0.824
0.761
0.707
0.652
0.600
0.556
0.505
0.460
0.418
0.364
0.317
0.280
0.975
0.997
1.031
1.052
1.069
1.094
1.124
1.132
1.146
1.166
1.182
1.186
1.198
1.208
1.208
1.210
1.206
1.193
1.181
1.166
1.159
1.139
1.121
1.094
1.053
1.006
0.966
0.919
0.879
0.836
0.785
0.738
0.668
0.608
0.563
0.517
0.470
0.422
0.377
0.328
0.282
0.958
0.986
1.009
1.029
1.052
1.075
1.108
1.124
1.140
1.146
1.168
1.185
1.188
1.200
1.195
1.199
1.203
1.196
1.183
1.181
1.163
1.140
1.119
1.084
1.062
1.016
0.974
0.931
0.887
0.851
0.802
0.754
0.693
0.635
0.580
0.527
0.480
0.421
0.376
0.336
0.293
0.930
0.964
0.990
1.018
1.034
1.057
1.074
1.100
1.118
1.139
1.160
1.163
1.175
1.188
1.188
1.176
1.184
1.185
1.190
1.176
1.164
1.141
1.119
1.091
1.061
1.031
0.990
0.953
0.901
0.862
0.802
0.756
0.705
0.647
0.595
0.536
0.487
0.436
0.392
0.340
0.304
1.207
1.213
1.214
1.222
1.223
1.215
1.204
1.187
1.177
1.144
1.122
1.077
1.058
1.019
0.991
0.949
0.903
0.855
0.810
0.746
0.711
0.662
0.609
0.564
0.520
0.477
0.454
0.411
0.374
0.346
0.328
0.317
0.299
0.296
0.288
0.281
0.279
0.288
0.295
0.291
0.300
1.211
1.219
1.213
1.223
1.231
1.221
1.227
1.215
1.202
1.178
1.140
1.094
1.058
1.021
0.977
0.936
0.891
0.847
0.805
0.747
0.692
0.646
0.603
0.551
0.502
0.465
0.434
0.392
0.359
0.336
0.314
0.287
0.274
0.275
0.270
0.260
0.257
0.262
0.257
0.264
0.271
1.234
1.242
1.239
1.243
1.248
1.240
1.234
1.218
1.202
1.174
1.141
1.113
1.065
1.022
0.985
0.935
0.881
0.831
0.787
0.747
0.695
0.642
0.596
0.553
0.498
0.445
0.408
0.375
0.347
0.316
0.291
0.277
0.256
0.246
0.246
0.235
0.233
0.238
0.236
0.236
0.245
1.247
1.248
1.255
1.255
1.258
1.255
1.238
1.224
1.201
1.192
1.160
1.116
1.079
1.035
0.988
0.942
0.879
0.824
0.781
0.736
0.686
0.643
0.584
0.544
0.479
0.436
0.402
0.366
0.335
0.305
0.271
0.251
0.235
0.221
0.211
0.200
0.208
0.206
0.205
0.204
0.213
1.245
1.254
1.261
1.262
1.265
1.257
1.246
1.226
1.202
1.190
1.169
1.127
1.076
1.035
0.984
0.933
0.880
0.844
0.783
0.728
0.682
0.632
0.573
0.523
0.485
0.447
0.407
0.361
0.328
0.288
0.266
0.237
0.220
0.205
0.199
0.185
0.179
0.185
0.185
0.188
0.194
1.255
1.263
1.263
1.263
1.267
1.264
1.252
1.234
1.210
1.184
1.158
1.124
1.086
1.041
0.983
0.932
0.876
0.826
0.781
0.727
0.683
0.635
0.591
0.538
0.488
0.437
0.405
0.366
0.331
0.293
0.259
0.224
0.205
0.190
0.187
0.166
0.167
0.171
0.171
0.171
0.178
1.253
1.271
1.281
1.285
1.281
1.284
1.261
1.240
1.214
1.188
1.157
1.127
1.090
1.032
0.991
0.939
0.888
0.827
0.784
0.733
0.679
0.643
0.589
0.541
0.481
0.434
0.398
0.367
0.327
0.291
0.251
0.213
0.200
0.183
0.168
0.160
0.155
0.149
0.157
0.157
0.162
1.258
1.283
1.295
1.295
1.295
1.285
1.270
1.248
1.227
1.193
1.160
1.119
1.079
1.031
0.987
0.944
0.886
0.841
0.796
0.747
0.694
0.646
0.594
0.542
0.484
0.434
0.398
0.362
0.331
0.279
0.245
0.214
0.196
0.173
0.167
0.152
0.151
0.137
0.138
0.133
0.137
1.282
1.296
1.303
1.305
1.297
1.295
1.268
1.248
1.234
1.214
1.174
1.137
1.091
1.046
1.004
0.954
0.904
0.856
0.814
0.764
0.705
0.657
0.609
0.557
0.505
0.448
0.404
0.376
0.341
0.293
0.266
0.234
0.202
0.189
0.160
0.147
0.138
0.129
0.118
0.121
0.124
1.280
1.298
1.312
1.319
1.311
1.297
1.284
1.273
1.242
1.219
1.185
1.142
1.104
1.068
1.018
0.968
0.921
0.878
0.833
0.787
0.737
0.677
0.626
0.564
0.516
0.462
0.414
0.381
0.343
0.311
0.268
0.233
0.208
0.190
0.174
0.150
0.142
0.129
0.118
0.115
0.114
1.288
1.287
1.304
1.314
1.309
1.311
1.304
1.282
1.267
1.228
1.192
1.157
1.114
1.073
1.025
0.971
0.931
0.893
0.849
0.798
0.751
0.694
0.636
0.575
0.532
0.473
0.423
0.385
0.359
0.329
0.284
0.246
0.216
0.193
0.178
0.158
0.145
0.133
0.127
0.114
0.104
1.283
1.291
1.303
1.313
1.318
1.320
1.307
1.290
1.281
1.242
1.214
1.175
1.130
1.085
1.050
1.002
0.953
0.900
0.851
0.810
0.760
0.697
0.655
0.592
0.547
0.490
0.438
0.395
0.371
0.342
0.305
0.271
0.239
0.213
0.193
0.152
0.147
0.135
0.132
0.118
0.105
1.269
1.286
1.307
1.310
1.319
1.321
1.313
1.301
1.281
1.247
1.212
1.190
1.145
1.108
1.063
1.021
0.973
0.911
0.866
0.823
0.767
0.716
0.664
0.607
0.567
0.509
0.462
0.421
0.384
0.350
0.323
0.291
0.251
0.228
0.192
0.177
0.161
0.149
0.130
0.114
0.107
1.279
1.291
1.305
1.315
1.321
1.322
1.319
1.303
1.271
1.247
1.211
1.183
1.150
1.110
1.069
1.021
0.982
0.932
0.885
0.833
0.780
0.729
0.685
0.633
0.576
0.534
0.489
0.446
0.404
0.366
0.334
0.303
0.269
0.232
0.204
0.188
0.170
0.153
0.145
0.133
0.109
1.273
1.288
1.312
1.320
1.318
1.316
1.299
1.287
1.273
1.242
1.210
1.185
1.156
1.113
1.084
1.032
0.996
0.951
0.906
0.854
0.806
0.745
0.701
0.653
0.599
0.550
0.513
0.482
0.428
0.386
0.352
0.314
0.277
0.248
0.223
0.199
0.180
0.164
0.151
0.136
0.123
1.272
1.294
1.300
1.309
1.307
1.307
1.284
1.275
1.265
1.239
1.222
1.203
1.161
1.123
1.095
1.047
1.006
0.968
0.934
0.877
0.835
0.773
0.713
0.666
0.620
0.577
0.534
0.500
0.464
0.405
0.366
0.323
0.301
0.267
0.242
0.211
0.189
0.173
0.160
0.146
0.127
1.251
1.257
1.273
1.291
1.302
1.310
1.290
1.275
1.262
1.233
1.227
1.200
1.162
1.123
1.102
1.055
1.025
0.981
0.941
0.902
0.847
0.791
0.741
0.689
0.641
0.599
0.560
0.518
0.473
0.420
0.384
0.351
0.319
0.283
0.255
0.228
0.207
0.180
0.166
0.150
0.132
1.240
1.246
1.265
1.278
1.284
1.283
1.293
1.285
1.253
1.235
1.221
1.200
1.165
1.140
1.102
1.057
1.023
0.986
0.947
0.917
0.861
0.816
0.761
0.717
0.659
0.621
0.576
0.538
0.489
0.450
0.416
0.374
0.335
0.303
0.264
0.243
0.221
0.196
0.178
0.157
0.140
1.227
1.246
1.264
1.263
1.279
1.279
1.278
1.262
1.247
1.231
1.216
1.199
1.174
1.148
1.112
1.058
1.027
1.012
0.972
0.933
0.892
0.837
0.788
0.739
0.692
0.648
0.602
0.560
0.507
0.477
0.434
0.399
0.364
0.319
0.288
0.249
0.230
0.209
0.190
0.167
0.145
1.225
1.243
1.253
1.273
1.280
1.273
1.267
1.268
1.252
1.239
1.221
1.192
1.171
1.154
1.131
1.085
1.053
1.020
0.985
0.932
0.900
0.851
0.808
0.757
0.722
0.665
0.631
0.582
0.542
0.502
0.454
0.420
0.384
0.346
0.301
0.272
0.244
0.215
0.196
0.176
0.151
1.230
1.258
1.267
1.272
1.271
1.271
1.261
1.256
1.253
1.241
1.219
1.194
1.178
1.157
1.142
1.104
1.068
1.025
0.984
0.951
0.911
0.863
0.832
0.773
0.732
0.697
0.653
0.607
0.569
0.530
0.475
0.435
0.401
0.361
0.317
0.283
0.252
0.228
0.207
0.184
0.159
1.217
1.245
1.254
1.264
1.264
1.258
1.250
1.246
1.244
1.228
1.216
1.206
1.188
1.168
1.145
1.105
1.071
1.025
1.001
0.955
0.930
0.891
0.845
0.798
0.759
0.719
0.673
0.634
0.597
0.555
0.509
0.461
0.423
0.375
0.337
0.300
0.264
0.237
0.212
0.190
0.167
1.207
1.224
1.234
1.247
1.254
1.260
1.252
1.248
1.243
1.235
1.213
1.195
1.183
1.156
1.136
1.115
1.063
1.040
1.014
0.978
0.942
0.907
0.865
0.824
0.779
0.740
0.701
0.660
0.627
0.587
0.534
0.484
0.438
0.397
0.357
0.317
0.284
0.247
0.223
0.194
0.169
1.186
1.202
1.213
1.246
1.242
1.246
1.254
1.248
1.246
1.229
1.222
1.196
1.188
1.165
1.143
1.119
1.087
1.058
1.023
0.992
0.962
0.926
0.884
0.849
0.803
0.777
0.738
0.689
0.644
0.607
0.563
0.512
0.459
0.417
0.382
0.337
0.298
0.261
0.230
0.198
0.172
1.175
1.196
1.211
1.233
1.237
1.238
1.243
1.246
1.235
1.231
1.224
1.213
1.188
1.171
1.145
1.126
1.099
1.079
1.055
1.012
0.986
0.945
0.903
0.865
0.834
0.800
0.757
0.705
0.670
0.629
0.581
0.529
0.479
0.438
0.395
0.349
0.316
0.277
0.236
0.209
0.180
1.158
1.186
1.204
1.216
1.233
1.239
1.241
1.245
1.235
1.241
1.220
1.220
1.186
1.180
1.153
1.145
1.119
1.091
1.065
1.034
0.999
0.957
0.924
0.885
0.854
0.823
0.780
0.736
0.690
0.647
0.594
0.563
0.508
0.461
0.411
0.367
0.329
0.286
0.256
0.218
0.184
1.156
1.171
1.196
1.208
1.222
1.240
1.237
1.239
1.247
1.237
1.230
1.220
1.195
1.184
1.170
1.143
1.129
1.113
1.082
1.046
1.009
0.991
0.948
0.904
0.876
0.842
0.801
0.762
0.709
0.660
0.618
0.579
0.532
0.475
0.430
0.380
0.345
0.305
0.264
0.229
0.197
1.147
1.164
1.180
1.189
1.206
1.219
1.227
1.237
1.235
1.234
1.227
1.223
1.212
1.186
1.183
1.155
1.143
1.127
1.095
1.064
1.035
1.007
0.964
0.934
0.903
0.869
0.829
0.782
0.729
0.678
0.640
0.603
0.559
0.498
0.445
0.401
0.361
0.323
0.282
0.242
0.205
1.123
1.147
1.165
1.179
1.190
1.203
1.216
1.215
1.224
1.225
1.226
1.214
1.212
1.198
1.185
1.166
1.143
1.127
1.108
1.081
1.047
1.012
0.975
0.952
0.924
0.887
0.851
0.806
0.749
0.701
0.657
0.620
0.577
0.522
0.473
0.418
0.374
0.331
0.292
0.256
0.220
1.101
1.130
1.144
1.168
1.181
1.196
1.201
1.215
1.223
1.229
1.221
1.222
1.219
1.200
1.185
1.168
1.156
1.138
1.119
1.097
1.064
1.024
0.995
0.974
0.940
0.899
0.864
0.828
0.769
0.721
0.678
0.634
0.585
0.530
0.489
0.436
0.384
0.346
0.295
0.263
0.226
1.069
1.099
1.119
1.144
1.153
1.179
1.186
1.202
1.214
1.222
1.212
1.220
1.219
1.190
1.185
1.172
1.162
1.143
1.118
1.095
1.078
1.043
1.011
0.975
0.947
0.913
0.880
0.842
0.790
0.742
0.692
0.650
0.593
0.546
0.501
0.450
0.401
0.355
0.307
0.268
0.233
1.070
1.089
1.107
1.123
1.146
1.162
1.171
1.196
1.214
1.214
1.211
1.219
1.225
1.209
1.197
1.194
1.162
1.144
1.120
1.114
1.088
1.058
1.034
0.987
0.962
0.928
0.899
0.851
0.806
0.764
0.718
0.660
0.613
0.564
0.508
0.461
0.422
0.373
0.312
0.278
0.241
1.051
1.073
1.089
1.107
1.121
1.141
1.163
1.181
1.204
1.208
1.221
1.219
1.220
1.214
1.203
1.198
1.166
1.147
1.131
1.117
1.086
1.071
1.047
1.020
0.988
0.943
0.902
0.869
0.823
0.786
0.740
0.679
0.623
0.577
0.521
0.473
0.427
0.377
0.328
0.287
0.251
1.027
1.057
1.074
1.098
1.114
1.131
1.147
1.186
1.194
1.214
1.217
1.216
1.214
1.204
1.205
1.187
1.178
1.166
1.152
1.125
1.099
1.082
1.071
1.036
0.988
0.960
0.924
0.881
0.833
0.793
0.742
0.686
0.644
0.587
0.536
0.486
0.438
0.386
0.339
0.294
0.255
1.012
1.034
1.069
1.086
1.106
1.129
1.154
1.175
1.187
1.201
1.208
1.220
1.222
1.214
1.210
1.198
1.191
1.175
1.159
1.146
1.116
1.103
1.071
1.035
1.013
0.980
0.940
0.900
0.848
0.795
0.746
0.696
0.650
0.597
0.538
0.491
0.449
0.394
0.349
0.307
0.263
1.001
1.023
1.056
1.072
1.093
1.115
1.144
1.165
1.184
1.200
1.207
1.218
1.224
1.225
1.213
1.207
1.195
1.184
1.165
1.155
1.136
1.110
1.091
1.059
1.036
0.998
0.962
0.912
0.858
0.812
0.748
0.704
0.656
0.604
0.542
0.498
0.458
0.409
0.352
0.313
0.274
0.980
1.005
1.039
1.064
1.080
1.098
1.129
1.156
1.175
1.187
1.210
1.220
1.216
1.214
1.208
1.198
1.195
1.191
1.172
1.154
1.138
1.124
1.103
1.076
1.040
1.003
0.969
0.918
0.874
0.823
0.768
0.715
0.656
0.604
0.547
0.503
0.463
0.417
0.369
0.316
0.278
0.965
0.987
1.011
1.034
1.063
1.088
1.115
1.131
1.151
1.166
1.199
1.197
1.206
1.204
1.218
1.204
1.200
1.197
1.177
1.154
1.148
1.136
1.113
1.080
1.054
1.013
0.971
0.928
0.880
0.839
0.796
0.730
0.666
0.614
0.563
0.518
0.471
0.429
0.383
0.323
0.288
0.938
0.969
0.998
1.019
1.038
1.066
1.090
1.101
1.122
1.149
1.176
1.178
1.188
1.196
1.205
1.198
1.199
1.193
1.181
1.169
1.156
1.145
1.123
1.093
1.063
1.030
0.988
0.939
0.897
0.851
0.807
0.751
0.695
0.620
0.577
0.531
0.479
0.436
0.391
0.341
0.289
0.925
0.949
0.974
0.997
1.021
1.046
1.074
1.092
1.110
1.130
1.142
1.162
1.179
1.189
1.193
1.195
1.194
1.186
1.184
1.180
1.167
1.144
1.126
1.098
1.069
1.027
0.986
0.946
0.902
0.864
0.818
0.768
0.715
0.655
0.592
0.545
0.498
0.445
0.389
0.339
0.300
0.904
0.942
0.958
0.984
0.992
1.018
1.050
1.075
1.084
1.105
1.130
1.140
1.157
1.175
1.182
1.173
1.181
1.191
1.181
1.188
1.175
1.154
1.127
1.102
1.081
1.041
0.993
0.957
0.914
0.874
0.827
0.773
0.724
0.673
0.612
0.556
0.499
0.440
0.396
0.353
0.312
1.231
1.230
1.220
1.226
1.231
1.212
1.208
1.189
1.176
1.163
1.128
1.090
1.065
1.021
0.986
0.933
0.908
0.855
0.817
0.764
0.713
0.661
0.610
0.563
0.528
0.479
0.462
0.429
0.392
0.375
0.352
0.333
0.321
0.312
0.310
0.303
0.306
0.312
0.313
0.317
0.330
1.243
1.230
1.235
1.226
1.228
1.226
1.210
1.211
1.194
1.175
1.122
1.095
1.072
1.028
0.977
0.943
0.898
0.860
0.818
0.757
0.712
0.645
0.598
0.549
0.514
0.474
0.437
0.397
0.379
0.348
0.344
0.309
0.291
0.293
0.294
0.281
0.282
0.285
0.285
0.287
0.295
1.243
1.249
1.245
1.239
1.253
1.252
1.241
1.227
1.203
1.171
1.140
1.107
1.074
1.032
0.988
0.941
0.901
0.845
0.796
0.745
0.699
0.655
0.613
0.554
0.504
0.454
0.428
0.391
0.367
0.333
0.311
0.300
0.280
0.265
0.268
0.254
0.255
0.255
0.257
0.264
0.270
1.248
1.255
1.260
1.255
1.259
1.257
1.244
1.236
1.214
1.188
1.144
1.120
1.084
1.043
0.989
0.942
0.899
0.837
0.779
0.736
0.685
0.656
0.603
0.551
0.497
0.448
0.418
0.383
0.352
0.320
0.298
0.271
0.259
0.246
0.230
0.225
0.221
0.222
0.226
0.224
0.236
1.252
1.264
1.261
1.267
1.266
1.261
1.247
1.227
1.218
1.197
1.161
1.124
1.083
1.052
1.001
0.929
0.892
0.841
0.785
0.742
0.687
0.641
0.591
0.543
0.492
0.453
0.416
0.374
0.340
0.311
0.287
0.257
0.247
0.232
0.213
0.199
0.197
0.205
0.199
0.206
0.215
1.259
1.260
1.260
1.260
1.269
1.267
1.258
1.236
1.222
1.201
1.155
1.119
1.067
1.032
0.983
0.937
0.881
0.836
0.782
0.739
0.691
0.648
0.613
0.556
0.498
0.450
0.417
0.374
0.336
0.311
0.278
0.247
0.225
0.209
0.202
0.187
0.184
0.189
0.184
0.195
0.196
1.256
1.267
1.269
1.270
1.272
1.278
1.255
1.242
1.223
1.189
1.159
1.124
1.084
1.038
0.993
0.934
0.891
0.836
0.799
0.743
0.695
0.647
0.603
0.546
0.496
0.445
0.413
0.376
0.331
0.301
0.272
0.250
0.221
0.202
0.186
0.178
0.179
0.169
0.169
0.173
0.177
1.263
1.269
1.289
1.294
1.290
1.277
1.269
1.258
1.218
1.192
1.162
1.131
1.091
1.042
0.993
0.953
0.902
0.854
0.806
0.757
0.706
0.650
0.609
0.557
0.500
0.448
0.409
0.379
0.344
0.302
0.266
0.235
0.225
0.197
0.188
0.172
0.166
0.154
0.155
0.162
0.161
1.270
1.282
1.300
1.312
1.301
1.295
1.276
1.251
1.230
1.202
1.164
1.143
1.098
1.056
1.014
0.970
0.925
0.876
0.826
0.771
0.731
0.669
0.619
0.565
0.508
0.466
0.429
0.395
0.356
0.324
0.287
0.246
0.230
0.208
0.184
0.172
0.163
0.141
0.134
0.136
0.134
1.287
1.301
1.304
1.316
1.310
1.300
1.283
1.265
1.244
1.208
1.191
1.150
1.112
1.069
1.021
0.975
0.931
0.893
0.852
0.796
0.750
0.688
0.639
0.574
0.526
0.472
0.424
0.395
0.357
0.333
0.298
0.256
0.235
0.215
0.190
0.169
0.154
0.144
0.137
0.130
0.127
1.291
1.300
1.303
1.312
1.318
1.319
1.302
1.284
1.267
1.240
1.197
1.167
1.139
1.082
1.035
0.980
0.950
0.917
0.873
0.812
0.756
0.704
0.645
0.590
0.543
0.498
0.443
0.407
0.369
0.342
0.305
0.271
0.244
0.218
0.199
0.163
0.158
0.147
0.138
0.130
0.124
1.285
1.301
1.312
1.311
1.322
1.322
1.308
1.294
1.272
1.249
1.215
1.189
1.139
1.094
1.050
1.014
0.960
0.921
0.879
0.811
0.765
0.716
0.660
0.607
0.565
0.515
0.466
0.425
0.391
0.359
0.330
0.298
0.264
0.240
0.218
0.180
0.163
0.151
0.144
0.132
0.122
1.278
1.303
1.321
1.312
1.314
1.324
1.312
1.305
1.282
1.255
1.227
1.198
1.147
1.114
1.070
1.029
0.987
0.935
0.883
0.831
0.778
0.724
0.667
0.624
0.583
0.536
0.492
0.444
0.412
0.377
0.349
0.307
0.274
0.257
0.225
0.193
0.179
0.163
0.145
0.133
0.118
1.278
1.303
1.316
1.317
1.317
1.320
1.318
1.304
1.278
1.264
1.232
1.186
1.153
1.123
1.089
1.040
0.988
0.944
0.903
0.852
0.795
0.750
0.690
0.644
0.602
0.551
0.511
0.466
0.422
0.389
0.356
0.319
0.292
0.264
0.236
0.202
0.184
0.171
0.160
0.142
0.124
1.275
1.296
1.310
1.314
1.315
1.315
1.305
1.292
1.266
1.249
1.224
1.190
1.156
1.133
1.089
1.045
1.009
0.964
0.908
0.863
0.831
0.774
0.714
0.662
0.618
0.571
0.531
0.492
0.454
0.408
0.375
0.332
0.297
0.275
0.242
0.214
0.193
0.175
0.167
0.152
0.133
1.272
1.289
1.307
1.305
1.319
1.311
1.293
1.276
1.257
1.251
1.229
1.207
1.166
1.139
1.104
1.069
1.023
0.979
0.935
0.888
0.848
0.792
0.722
0.680
0.644
0.600
0.551
0.516
0.477
0.437
0.383
0.353
0.322
0.292
0.259
0.233
0.203
0.184
0.171
0.156
0.142
1.259
1.273
1.287
1.310
1.313
1.308
1.284
1.265
1.255
1.245
1.226
1.202
1.169
1.136
1.112
1.075
1.033
0.990
0.958
0.911
0.867
0.821
0.755
0.706
0.662
0.625
0.576
0.547
0.496
0.453
0.410
0.369
0.341
0.306
0.273
0.250
0.218
0.199
0.177
0.160
0.144
1.233
1.247
1.257
1.285
1.288
1.284
1.280
1.268
1.256
1.247
1.226
1.196
1.170
1.139
1.111
1.075
1.043
1.004
0.969
0.915
0.882
0.839
0.785
0.741
0.685
0.645
0.603
0.564
0.518
0.471
0.442
0.404
0.363
0.321
0.285
0.263
0.233
0.208
0.191
0.167
0.150
1.226
1.240
1.267
1.263
1.275
1.267
1.260
1.261
1.245
1.240
1.213
1.194
1.169
1.150
1.106
1.077
1.049
1.009
0.971
0.932
0.885
0.851
0.802
0.762
0.720
0.668
0.631
0.593
0.538
0.499
0.459
0.425
0.380
0.346
0.303
0.272
0.246
0.221
0.202
0.180
0.159
1.221
1.241
1.258
1.263
1.269
1.266
1.259
1.260
1.251
1.234
1.209
1.180
1.167
1.150
1.120
1.097
1.062
1.030
0.985
0.943
0.912
0.872
0.828
0.786
0.733
0.692
0.647
0.604
0.563
0.521
0.486
0.444
0.409
0.361
0.326
0.287
0.257
0.230
0.211
0.189
0.167
1.219
1.232
1.255
1.254
1.252
1.246
1.260
1.258
1.250
1.231
1.210
1.195
1.172
1.154
1.138
1.113
1.073
1.042
0.994
0.959
0.924
0.887
0.848
0.798
0.763
0.716
0.670
0.631
0.593
0.554
0.509
0.466
0.421
0.377
0.339
0.304
0.273
0.241
0.219
0.193
0.171
1.204
1.218
1.238
1.252
1.249
1.240
1.243
1.244
1.248
1.239
1.215
1.192
1.181
1.157
1.140
1.123
1.080
1.046
1.014
0.981
0.952
0.902
0.857
0.819
0.784
0.744
0.693
0.655
0.619
0.576
0.537
0.493
0.438
0.398
0.358
0.320
0.286
0.248
0.228
0.203
0.178
1.181
1.209
1.227
1.236
1.234
1.231
1.231
1.233
1.227
1.217
1.200
1.201
1.186
1.164
1.145
1.118
1.090
1.051
1.036
0.996
0.956
0.916
0.881
0.843
0.813
0.767
0.725
0.683
0.643
0.600
0.562
0.521
0.464
0.418
0.376
0.340
0.300
0.268
0.233
0.207
0.182
1.171
1.184
1.208
1.217
1.216
1.221
1.238
1.234
1.230
1.227
1.215
1.197
1.187
1.161
1.148
1.124
1.097
1.073
1.054
1.017
0.970
0.936
0.912
0.882
0.833
0.794
0.758
0.710
0.672
0.627
0.586
0.525
0.486
0.443
0.391
0.353
0.316
0.275
0.246
0.216
0.185
1.143
1.169
1.205
1.220
1.220
1.225
1.238
1.235
1.224
1.222
1.221
1.200
1.182
1.173
1.143
1.129
1.113
1.089
1.066
1.040
0.995
0.966
0.923
0.894
0.863
0.822
0.777
0.729
0.688
0.655
0.613
0.548
0.505
0.457
0.406
0.368
0.331
0.292
0.262
0.222
0.190
1.137
1.162
1.200
1.210
1.219
1.225
1.228
1.223
1.228
1.224
1.216
1.203
1.197
1.183
1.162
1.146
1.132
1.107
1.093
1.054
1.014
0.974
0.941
0.914
0.881
0.847
0.807
0.759
0.711
0.671
0.625
0.574
0.529
0.492
0.434
0.378
0.341
0.299
0.270
0.238
0.198
1.132
1.154
1.176
1.199
1.217
1.221
1.223
1.226
1.231
1.231
1.217
1.207
1.201
1.197
1.172
1.158
1.145
1.119
1.093
1.053
1.032
0.999
0.961
0.931
0.899
0.862
0.829
0.791
0.738
0.686
0.642
0.593
0.553
0.507
0.450
0.401
0.353
0.316
0.280
0.249
0.212
1.121
1.142
1.164
1.184
1.199
1.205
1.215
1.220
1.224
1.222
1.217
1.220
1.207
1.192
1.182
1.164
1.150
1.125
1.103
1.073
1.057
1.013
0.992
0.962
0.920
0.895
0.856
0.813
0.756
0.709
0.663
0.620
0.570
0.520
0.467
0.415
0.371
0.330
0.292
0.255
0.216
1.100
1.118
1.144
1.160
1.169
1.184
1.198
1.203
1.213
1.210
1.219
1.221
1.206
1.200
1.185
1.166
1.164
1.132
1.104
1.086
1.062
1.023
0.997
0.976
0.947
0.911
0.868
0.826
0.775
0.724
0.676
0.640
0.596
0.539
0.486
0.435
0.389
0.351
0.302
0.268
0.232
1.072
1.093
1.114
1.141
1.160
1.171
1.182
1.190
1.208
1.222
1.217
1.214
1.205
1.194
1.184
1.169
1.158
1.144
1.126
1.102
1.077
1.042
1.022
0.995
0.957
0.917
0.882
0.846
0.789
0.745
0.699
0.654
0.610
0.551
0.506
0.448
0.397
0.358
0.312
0.271
0.240
1.050
1.072
1.095
1.109
1.134
1.154
1.165
1.175
1.202
1.199
1.205
1.198
1.191
1.189
1.192
1.185
1.172
1.150
1.126
1.106
1.090
1.058
1.026
0.997
0.968
0.932
0.900
0.861
0.810
0.766
0.712
0.668
0.618
0.559
0.515
0.468
0.411
0.365
0.320
0.280
0.247
1.035
1.058
1.082
1.108
1.107
1.133
1.156
1.172
1.193
1.206
1.205
1.205
1.205
1.197
1.196
1.183
1.167
1.148
1.129
1.124
1.099
1.073
1.046
1.016
0.979
0.944
0.909
0.873
0.824
0.787
0.738
0.678
0.632
0.574
0.526
0.481
0.432
0.376
0.321
0.290
0.251
1.018
1.049
1.063
1.091
1.100
1.111
1.145
1.172
1.200
1.201
1.202
1.201
1.199
1.201
1.193
1.181
1.162
1.153
1.143
1.127
1.100
1.086
1.062
1.031
1.000
0.972
0.929
0.888
0.838
0.802
0.748
0.695
0.645
0.590
0.540
0.487
0.436
0.393
0.340
0.298
0.267
1.014
1.034
1.057
1.077
1.084
1.103
1.132
1.167
1.186
1.201
1.206
1.205
1.200
1.194
1.196
1.196
1.183
1.172
1.157
1.127
1.110
1.102
1.084
1.041
1.014
0.979
0.940
0.902
0.848
0.810
0.761
0.711
0.660
0.601
0.549
0.499
0.449
0.399
0.348
0.306
0.268
0.994
1.020
1.039
1.058
1.081
1.097
1.140
1.143
1.163
1.189
1.196
1.199
1.207
1.207
1.200
1.192
1.192
1.181
1.165
1.143
1.116
1.100
1.084
1.057
1.028
0.993
0.959
0.917
0.865
0.813
0.768
0.721
0.667
0.612
0.559
0.508
0.457
0.407
0.357
0.316
0.276
0.975
1.012
1.033
1.049
1.069
1.091
1.121
1.136
1.164
1.185
1.193
1.200
1.201
1.205
1.199
1.196
1.190
1.189
1.176
1.146
1.129
1.117
1.097
1.073
1.048
1.016
0.972
0.930
0.878
0.833
0.774
0.717
0.667
0.616
0.562
0.512
0.466
0.416
0.366
0.322
0.285
0.958
0.993
1.018
1.044
1.050
1.073
1.099
1.128
1.155
1.178
1.189
1.195
1.201
1.207
1.203
1.206
1.195
1.183
1.167
1.158
1.146
1.122
1.111
1.080
1.053
1.017
0.981
0.937
0.891
0.853
0.801
0.722
0.669
0.615
0.566
0.519
0.476
0.426
0.372
0.328
0.285
0.936
0.961
0.996
1.015
1.033
1.052
1.083
1.111
1.130
1.163
1.179
1.182
1.186
1.197
1.202
1.194
1.187
1.183
1.166
1.151
1.145
1.133
1.117
1.093
1.061
1.024
0.990
0.940
0.898
0.859
0.813
0.748
0.673
0.621
0.577
0.530
0.481
0.434
0.389
0.338
0.289
0.912
0.948
0.970
0.988
1.008
1.034
1.056
1.087
1.113
1.135
1.164
1.171
1.169
1.190
1.189
1.187
1.186
1.183
1.166
1.158
1.155
1.143
1.121
1.100
1.077
1.036
1.000
0.954
0.911
0.866
0.820
0.755
0.704
0.641
0.586
0.538
0.490
0.441
0.397
0.357
0.295
0.887
0.923
0.943
0.969
0.991
1.013
1.045
1.063
1.085
1.113
1.132
1.148
1.167
1.169
1.185
1.181
1.181
1.177
1.171
1.171
1.158
1.144
1.127
1.108
1.074
1.046
1.003
0.957
0.916
0.880
0.832
0.773
0.726
0.672
0.609
0.553
0.499
0.453
0.405
0.349
0.305
0.872
0.902
0.925
0.946
0.969
0.995
1.018
1.045
1.059
1.087
1.108
1.132
1.145
1.160
1.158
1.167
1.174
1.175
1.179
1.182
1.175
1.158
1.133
1.114
1.078
1.043
1.006
0.961
0.925
0.887
0.835
0.780
0.738
0.684
0.629
0.572
0.506
0.455
0.404
0.360
0.314
1.240
1.242
1.246
1.235
1.225
1.221
1.213
1.193
1.175
1.162
1.138
1.105
1.062
1.028
0.987
0.955
0.906
0.861
0.810
0.770
0.726
0.663
0.614
0.572
0.530
0.505
0.470
0.441
0.418
0.394
0.379
0.363
0.343
0.339
0.333
0.327
0.328
0.339
0.349
0.343
0.360
1.251
1.244
1.249
1.247
1.233
1.236
1.231
1.205
1.201
1.173
1.129
1.097
1.078
1.029
0.985
0.947
0.904
0.863
0.812
0.764
0.715
0.650
0.600
0.563
0.520
0.480
0.442
0.411
0.391
0.378
0.366
0.342
0.323
0.313
0.308
0.302
0.301
0.303
0.312
0.318
0.327
1.243
1.249
1.243
1.250
1.260
1.253
1.235
1.221
1.200
1.174
1.132
1.104
1.075
1.029
0.990
0.944
0.901
0.862
0.813
0.755
0.711
0.659
0.612
0.557
0.515
0.474
0.435
0.405
0.378
0.351
0.335
0.323
0.307
0.291
0.288
0.277
0.272
0.276
0.286
0.291
0.294
1.251
1.255
1.255
1.254
1.264
1.253
1.257
1.226
1.207
1.171
1.140
1.113
1.073
1.032
0.994
0.947
0.905
0.855
0.807
0.750
0.691
0.656
0.608
0.549
0.502
0.473
0.426
0.395
0.363
0.334
0.311
0.296
0.285
0.273
0.259
0.242
0.247
0.244
0.243
0.253
0.262
1.254
1.258
1.256
1.265
1.263
1.265
1.251
1.234
1.215
1.197
1.156
1.108
1.076
1.037
0.992
0.944
0.896
0.845
0.796
0.750
0.701
0.648
0.614
0.557
0.506
0.467
0.417
0.380
0.350
0.333
0.303
0.278
0.271
0.251
0.240
0.220
0.221
0.226
0.224
0.236
0.241
1.252
1.249
1.258
1.271
1.263
1.259
1.252
1.240
1.224
1.204
1.166
1.125
1.074
1.038
0.999
0.960
0.888
0.835
0.795
0.748
0.699
0.658
0.618
0.565
0.514
0.476
0.427
0.384
0.351
0.313
0.300
0.265
0.252
0.234
0.223
0.208
0.201
0.200
0.204
0.208
0.224
1.258
1.253
1.270
1.268
1.265
1.265
1.251
1.231
1.219
1.192
1.162
1.126
1.085
1.042
1.005
0.962
0.896
0.844
0.795
0.758
0.713
0.666
0.622
0.559
0.510
0.465
0.432
0.396
0.350
0.324
0.292
0.263
0.246
0.230
0.206
0.201
0.196
0.182
0.186
0.189
0.196
1.259
1.273
1.276
1.282
1.281
1.273
1.261
1.243
1.217
1.187
1.156
1.128
1.088
1.044
1.007
0.965
0.909
0.862
0.814
0.776
0.732
0.671
0.621
0.557
0.512
0.464
0.430
0.392
0.355
0.324
0.290
0.268
0.242
0.230
0.212
0.193
0.186
0.176
0.175
0.177
0.175
1.274
1.281
1.291
1.293
1.291
1.284
1.270
1.247
1.223
1.207
1.172
1.134
1.100
1.061
1.026
0.969
0.926
0.873
0.831
0.781
0.746
0.682
0.634
0.575
0.533
0.485
0.439
0.405
0.369
0.341
0.304
0.273
0.251
0.229
0.216
0.192
0.182
0.166
0.160
0.160
0.152
1.283
1.293
1.297
1.307
1.298
1.293
1.280
1.268
1.235
1.216
1.184
1.163
1.129
1.090
1.041
0.996
0.959
0.893
0.850
0.805
0.764
0.707
0.643
0.584
0.541
0.489
0.446
0.415
0.377
0.346
0.308
0.273
0.256
0.233
0.217
0.188
0.174
0.161
0.145
0.142
0.141
1.292
1.299
1.320
1.320
1.311
1.309
1.295
1.277
1.257
1.230
1.208
1.179
1.147
1.103
1.060
1.012
0.967
0.915
0.870
0.819
0.767
0.719
0.658
0.596
0.559
0.507
0.461
0.427
0.388
0.361
0.327
0.292
0.272
0.249
0.222
0.187
0.178
0.162
0.150
0.144
0.136
1.282
1.303
1.318
1.318
1.311
1.316
1.311
1.294
1.264
1.240
1.217
1.184
1.148
1.103
1.060
1.024
0.983
0.926
0.886
0.820
0.775
0.720
0.672
0.619
0.583
0.532
0.492
0.452
0.411
0.376
0.347
0.311
0.282
0.264
0.235
0.211
0.182
0.171
0.160
0.144
0.135
1.279
1.305
1.314
1.328
1.329
1.317
1.311
1.299
1.280
1.256
1.228
1.199
1.151
1.117
1.079
1.029
0.989
0.935
0.896
0.846
0.791
0.733
0.690
0.638
0.594
0.558
0.511
0.467
0.430
0.393
0.367
0.328
0.298
0.269
0.250
0.223
0.198
0.178
0.166
0.154
0.137
1.280
1.305
1.318
1.326
1.325
1.316
1.308
1.298
1.276
1.258
1.238
1.189
1.167
1.132
1.089
1.046
1.001
0.956
0.919
0.871
0.826
0.759
0.712
0.653
0.615
0.565
0.516
0.486
0.449
0.422
0.381
0.340
0.309
0.280
0.258
0.233
0.210
0.185
0.173
0.157
0.133
1.280
1.305
1.311
1.320
1.328
1.312
1.301
1.287
1.277
1.266
1.233
1.201
1.164
1.141
1.095
1.047
1.012
0.979
0.926
0.886
0.836
0.783
0.726
0.679
0.631
0.589
0.552
0.508
0.467
0.435
0.404
0.358
0.316
0.293
0.266
0.236
0.214
0.189
0.177
0.162
0.146
1.256
1.295
1.313
1.319
1.333
1.311
1.301
1.273
1.271
1.249
1.230
1.194
1.171
1.153
1.118
1.070
1.021
0.980
0.947
0.911
0.864
0.803
0.753
0.699
0.662
0.609
0.581
0.538
0.502
0.456
0.417
0.370
0.335
0.312
0.282
0.256
0.222
0.197
0.184
0.169
0.149
1.252
1.272
1.304
1.304
1.317
1.302
1.285
1.272
1.263
1.252
1.222
1.194
1.175
1.155
1.117
1.085
1.036
1.005
0.976
0.919
0.874
0.822
0.779
0.729
0.694
0.651
0.609
0.566
0.525
0.479
0.435
0.396
0.361
0.325
0.293
0.266
0.237
0.214
0.191
0.172
0.159
1.239
1.258
1.278
1.289
1.277
1.280
1.272
1.271
1.257
1.248
1.228
1.197
1.171
1.160
1.117
1.090
1.063
1.011
0.976
0.932
0.889
0.845
0.802
0.767
0.714
0.676
0.630
0.588
0.544
0.504
0.461
0.426
0.384
0.352
0.306
0.276
0.250
0.223
0.202
0.179
0.161
1.226
1.240
1.259
1.266
1.264
1.255
1.247
1.243
1.241
1.236
1.218
1.193
1.179
1.155
1.117
1.092
1.051
1.018
0.977
0.939
0.900
0.870
0.828
0.784
0.737
0.699
0.647
0.606
0.563
0.526
0.486
0.453
0.402
0.364
0.321
0.293
0.262
0.236
0.213
0.190
0.172
1.217
1.232
1.246
1.254
1.258
1.251
1.247
1.248
1.240
1.228
1.190
1.173
1.163
1.153
1.126
1.088
1.059
1.031
0.996
0.949
0.918
0.888
0.849
0.805
0.764
0.716
0.668
0.632
0.585
0.544
0.512
0.474
0.426
0.384
0.343
0.304
0.278
0.249
0.222
0.200
0.178
1.191
1.220
1.233
1.236
1.233
1.228
1.247
1.249
1.241
1.227
1.203
1.194
1.174
1.157
1.138
1.109
1.065
1.043
0.999
0.966
0.929
0.899
0.859
0.826
0.795
0.751
0.699
0.655
0.612
0.570
0.531
0.495
0.452
0.406
0.356
0.329
0.292
0.260
0.230
0.204
0.186
1.175
1.213
1.212
1.222
1.229
1.232
1.241
1.239
1.243
1.220
1.201
1.192
1.171
1.157
1.143
1.130
1.085
1.052
1.027
0.995
0.960
0.919
0.870
0.846
0.812
0.768
0.715
0.673
0.635
0.595
0.552
0.512
0.476
0.420
0.375
0.336
0.301
0.273
0.237
0.214
0.191
1.172
1.193
1.209
1.213
1.209
1.214
1.235
1.236
1.230
1.208
1.195
1.181
1.177
1.161
1.150
1.130
1.103
1.073
1.040
1.006
0.979
0.944
0.897
0.865
0.835
0.793
0.750
0.703
0.658
0.620
0.581
0.540
0.489
0.447
0.398
0.357
0.314
0.281
0.250
0.218
0.197
1.161
1.191
1.201
1.207
1.206
1.208
1.220
1.218
1.219
1.209
1.209
1.194
1.182
1.180
1.167
1.142
1.116
1.092
1.076
1.027
0.994
0.954
0.926
0.904
0.868
0.819
0.783
0.730
0.686
0.650
0.609
0.553
0.499
0.464
0.419
0.376
0.334
0.292
0.259
0.232
0.198
1.143
1.169
1.183
1.191
1.199
1.213
1.226
1.218
1.205
1.213
1.209
1.199
1.193
1.182
1.157
1.144
1.128
1.105
1.071
1.043
1.012
0.981
0.941
0.916
0.881
0.843
0.805
0.758
0.711
0.669
0.627
0.574
0.528
0.478
0.432
0.385
0.349
0.304
0.272
0.237
0.201
1.115
1.153
1.176
1.193
1.200
1.201
1.212
1.214
1.214
1.222
1.212
1.205
1.198
1.190
1.163
1.149
1.138
1.111
1.093
1.063
1.024
0.991
0.960
0.932
0.906
0.870
0.821
0.774
0.735
0.694
0.641
0.593
0.551
0.506
0.445
0.402
0.359
0.312
0.282
0.251
0.214
1.104
1.143
1.159
1.179
1.191
1.191
1.197
1.205
1.215
1.226
1.215
1.202
1.202
1.188
1.170
1.160
1.140
1.123
1.101
1.072
1.037
1.014
0.983
0.951
0.917
0.884
0.846
0.805
0.763
0.707
0.657
0.621
0.572
0.529
0.473
0.419
0.366
0.326
0.292
0.260
0.222
1.090
1.124
1.155
1.167
1.173
1.183
1.200
1.201
1.218
1.210
1.218
1.207
1.199
1.193
1.173
1.161
1.147
1.121
1.105
1.081
1.065
1.031
1.003
0.973
0.947
0.913
0.868
0.831
0.778
0.732
0.687
0.642
0.584
0.534
0.496
0.438
0.382
0.344
0.305
0.264
0.231
1.075
1.107
1.126
1.134
1.152
1.169
1.176
1.187
1.199
1.208
1.216
1.214
1.202
1.184
1.183
1.166
1.159
1.131
1.105
1.086
1.072
1.040
1.016
1.001
0.970
0.934
0.886
0.842
0.792
0.748
0.706
0.656
0.604
0.551
0.511
0.453
0.403
0.361
0.320
0.280
0.243
1.052
1.080
1.099
1.116
1.137
1.153
1.151
1.170
1.197
1.212
1.201
1.205
1.198
1.191
1.173
1.167
1.159
1.135
1.119
1.105
1.077
1.059
1.035
1.018
0.988
0.935
0.902
0.859
0.811
0.764
0.719
0.673
0.621
0.572
0.516
0.463
0.416
0.371
0.321
0.283
0.248
1.026
1.053
1.073
1.100
1.108
1.135
1.142
1.155
1.180
1.196
1.200
1.191
1.190
1.196
1.187
1.185
1.167
1.155
1.135
1.113
1.097
1.076
1.044
1.018
0.979
0.944
0.911
0.880
0.833
0.777
0.737
0.685
0.634
0.580
0.532
0.478
0.425
0.379
0.332
0.291
0.253
1.006
1.025
1.048
1.075
1.095
1.117
1.133
1.148
1.179
1.188
1.190
1.180
1.186
1.181
1.186
1.182
1.167
1.146
1.133
1.123
1.100
1.082
1.059
1.036
0.989
0.962
0.931
0.893
0.847
0.804
0.754
0.702
0.644
0.594
0.538
0.496
0.441
0.385
0.335
0.296
0.262
0.999
1.019
1.048
1.064
1.071
1.096
1.106
1.141
1.174
1.183
1.173
1.182
1.184
1.181
1.187
1.179
1.169
1.151
1.143
1.128
1.115
1.099
1.063
1.032
1.015
0.990
0.947
0.909
0.862
0.814
0.764
0.710
0.656
0.602
0.551
0.501
0.449
0.394
0.342
0.308
0.270
0.991
1.012
1.028
1.049
1.058
1.079
1.121
1.145
1.160
1.166
1.173
1.181
1.190
1.197
1.193
1.188
1.179
1.172
1.152
1.134
1.125
1.109
1.077
1.054
1.028
0.996
0.964
0.928
0.864
0.820
0.769
0.723
0.671
0.612
0.565
0.516
0.458
0.406
0.359
0.315
0.274
0.973
1.002
1.014
1.033
1.046
1.070
1.108
1.122
1.157
1.172
1.182
1.184
1.192
1.191
1.194
1.185
1.187
1.175
1.156
1.138
1.124
1.117
1.095
1.071
1.040
1.006
0.973
0.934
0.879
0.833
0.777
0.734
0.678
0.621
0.568
0.521
0.468
0.413
0.368
0.324
0.281
0.957
0.985
1.003
1.024
1.043
1.062
1.089
1.100
1.144
1.165
1.179
1.186
1.191
1.191
1.192
1.197
1.193
1.176
1.167
1.147
1.132
1.115
1.097
1.081
1.052
1.016
0.987
0.946
0.897
0.848
0.792
0.733
0.680
0.623
0.569
0.526
0.473
0.419
0.374
0.329
0.290
0.932
0.973
0.992
1.014
1.024
1.048
1.072
1.096
1.137
1.146
1.157
1.172
1.185
1.190
1.188
1.192
1.181
1.176
1.165
1.153
1.138
1.125
1.106
1.084
1.054
1.029
0.996
0.949
0.904
0.861
0.814
0.742
0.679
0.620
0.574
0.531
0.479
0.429
0.380
0.335
0.293
0.912
0.942
0.970
0.992
1.006
1.027
1.063
1.083
1.115
1.145
1.154
1.171
1.175
1.182
1.184
1.179
1.182
1.174
1.152
1.150
1.144
1.130
1.116
1.093
1.060
1.032
1.003
0.946
0.908
0.871
0.826
0.762
0.713
0.630
0.586
0.540
0.482
0.438
0.393
0.345
0.299
0.890
0.921
0.944
0.963
0.985
1.008
1.044
1.073
1.093
1.129
1.152
1.162
1.159
1.172
1.178
1.181
1.170
1.169
1.150
1.146
1.148
1.137
1.117
1.101
1.067
1.044
1.010
0.955
0.918
0.874
0.832
0.770
0.716
0.666
0.600
0.541
0.491
0.447
0.402
0.353
0.303
0.867
0.892
0.920
0.948
0.969
0.990
1.001
1.045
1.068
1.107
1.121
1.129
1.137
1.154
1.170
1.167
1.167
1.161
1.160
1.149
1.147
1.136
1.125
1.109
1.080
1.051
1.008
0.965
0.927
0.886
0.835
0.778
0.729
0.675
0.623
0.566
0.503
0.453
0.411
0.365
0.302
0.844
0.873
0.896
0.914
0.951
0.973
0.990
1.024
1.041
1.069
1.086
1.110
1.130
1.126
1.142
1.148
1.159
1.160
1.166
1.168
1.161
1.144
1.126
1.104
1.086
1.060
1.009
0.966
0.930
0.892
0.842
0.786
0.739
0.692
0.635
0.577
0.520
0.456
0.412
0.367
0.310
1.247
1.254
1.237
1.229
1.219
1.217
1.207
1.184
1.176
1.154
1.126
1.102
1.068
1.025
0.996
0.965
0.920
0.866
0.827
0.769
0.728
0.678
0.623
0.585
0.535
0.512
0.480
0.458
0.431
0.418
0.393
0.381
0.358
0.363
0.354
0.353
0.357
0.364
0.372
0.372
0.378
1.245
1.255
1.249
1.254
1.246
1.228
1.214
1.207
1.189
1.160
1.123
1.095
1.064
1.026
0.990
0.957
0.909
0.869
0.820
0.774
0.724
0.663
0.609
0.568
0.521
0.490
0.456
0.432
0.413
0.401
0.384
0.358
0.338
0.338
0.324
0.321
0.329
0.334
0.337
0.342
0.357
1.246
1.250
1.250
1.262
1.257
1.248
1.233
1.214
1.199
1.171
1.135
1.101
1.065
1.032
0.987
0.952
0.920
0.875
0.821
0.774
0.715
0.662
0.604
0.557
0.522
0.487
0.449
0.422
0.395
0.373
0.370
0.347
0.319
0.316
0.306
0.303
0.295
0.297
0.306
0.314
0.320
1.250
1.254
1.257
1.264
1.259
1.253
1.249
1.225
1.192
1.170
1.137
1.103
1.071
1.018
0.982
0.949
0.920
0.872
0.808
0.761
0.707
0.668
0.614
0.557
0.515
0.483
0.446
0.411
0.373
0.355
0.342
0.326
0.307
0.287
0.267
0.269
0.274
0.271
0.267
0.278
0.286
1.254
1.254
1.253
1.257
1.253
1.259
1.242
1.229
1.214
1.184
1.143
1.111
1.073
1.031
0.992
0.956
0.919
0.862
0.811
0.762
0.712
0.659
0.623
0.566
0.512
0.486
0.440
0.401
0.367
0.343
0.323
0.300
0.294
0.282
0.260
0.250
0.247
0.248
0.247
0.261
0.264
1.251
1.258
1.248
1.259
1.268
1.261
1.251
1.239
1.216
1.193
1.150
1.120
1.085
1.040
0.987
0.957
0.912
0.855
0.810
0.758
0.719
0.667
0.624
0.565
0.521
0.482
0.440
0.402
0.362
0.341
0.317
0.289
0.268
0.267
0.246
0.236
0.230
0.222
0.228
0.237
0.247
1.259
1.266
1.261
1.255
1.261
1.262
1.257
1.246
1.219
1.198
1.154
1.125
1.097
1.055
1.013
0.966
0.913
0.861
0.813
0.766
0.728
0.687
0.626
0.567
0.525
0.483
0.441
0.405
0.377
0.349
0.318
0.290
0.267
0.250
0.237
0.219
0.216
0.201
0.200
0.208
0.216
1.264
1.265
1.271
1.273
1.265
1.264
1.257
1.253
1.223
1.195
1.161
1.127
1.097
1.064
1.013
0.963
0.909
0.872
0.829
0.776
0.730
0.685
0.626
0.575
0.527
0.487
0.439
0.403
0.378
0.340
0.310
0.282
0.269
0.252
0.230
0.216
0.207
0.199
0.190
0.191
0.192
1.272
1.278
1.276
1.287
1.280
1.264
1.259
1.248
1.233
1.196
1.171
1.146
1.116
1.072
1.028
0.985
0.940
0.884
0.839
0.797
0.756
0.698
0.639
0.594
0.545
0.498
0.458
0.426
0.388
0.354
0.313
0.286
0.269
0.255
0.235
0.214
0.197
0.184
0.184
0.183
0.182
1.274
1.276
1.290
1.296
1.299
1.288
1.269
1.263
1.239
1.221
1.206
1.171
1.138
1.093
1.056
1.001
0.961
0.912
0.863
0.812
0.773
0.722
0.656
0.608
0.559
0.508
0.471
0.432
0.402
0.357
0.318
0.297
0.274
0.256
0.243
0.206
0.201
0.185
0.170
0.161
0.154
1.277
1.289
1.311
1.305
1.305
1.308
1.293
1.273
1.255
1.237
1.214
1.184
1.142
1.109
1.074
1.019
0.974
0.927
0.881
0.830
0.782
0.725
0.673
0.617
0.569
0.521
0.494
0.463
0.420
0.375
0.347
0.317
0.289
0.267
0.249
0.223
0.202
0.173
0.169
0.152
0.147
1.276
1.299
1.304
1.310
1.318
1.317
1.308
1.295
1.266
1.243
1.215
1.180
1.148
1.121
1.077
1.029
0.991
0.930
0.876
0.832
0.788
0.742
0.698
0.644
0.590
0.548
0.510
0.474
0.428
0.393
0.363
0.328
0.300
0.279
0.254
0.236
0.214
0.195
0.178
0.153
0.142
1.274
1.294
1.311
1.323
1.316
1.317
1.307
1.294
1.270
1.249
1.217
1.194
1.147
1.119
1.093
1.027
0.990
0.936
0.903
0.853
0.798
0.748
0.709
0.657
0.614
0.568
0.525
0.488
0.452
0.416
0.381
0.342
0.313
0.287
0.268
0.241
0.226
0.203
0.186
0.172
0.149
1.271
1.290
1.315
1.320
1.315
1.313
1.302
1.285
1.269
1.252
1.237
1.198
1.161
1.136
1.101
1.050
1.001
0.967
0.927
0.878
0.825
0.774
0.728
0.680
0.636
0.583
0.546
0.503
0.475
0.440
0.405
0.360
0.327
0.297
0.279
0.254
0.231
0.209
0.187
0.175
0.156
1.264
1.294
1.320
1.319
1.318
1.310
1.303
1.285
1.274
1.256
1.233
1.207
1.176
1.150
1.095
1.053
1.017
0.978
0.939
0.890
0.850
0.796
0.741
0.703
0.662
0.608
0.573
0.535
0.501
0.465
0.427
0.386
0.339
0.313
0.285
0.265
0.240
0.217
0.185
0.172
0.157
1.254
1.285
1.306
1.309
1.313
1.309
1.299
1.278
1.261
1.247
1.224
1.207
1.180
1.138
1.105
1.071
1.035
0.993
0.955
0.913
0.858
0.820
0.772
0.728
0.675
0.635
0.597
0.562
0.520
0.476
0.443
0.407
0.358
0.328
0.294
0.272
0.241
0.223
0.199
0.177
0.161
1.230
1.267
1.295
1.300
1.308
1.300
1.282
1.272
1.260
1.243
1.224
1.209
1.176
1.156
1.121
1.091
1.051
1.017
0.981
0.937
0.884
0.841
0.797
0.759
0.707
0.667
0.631
0.592
0.545
0.501
0.465
0.425
0.386
0.352
0.311
0.280
0.257
0.229
0.205
0.187
0.168
1.220
1.251
1.265
1.269
1.277
1.277
1.268
1.266
1.267
1.249
1.216
1.197
1.183
1.153
1.112
1.093
1.059
1.026
0.995
0.956
0.902
0.860
0.817
0.785
0.738
0.691
0.657
0.607
0.570
0.532
0.488
0.444
0.412
0.373
0.330
0.297
0.266
0.238
0.219
0.189
0.172
1.214
1.235
1.254
1.262
1.262
1.255
1.246
1.244
1.237
1.217
1.207
1.200
1.185
1.145
1.127
1.095
1.062
1.022
0.994
0.956
0.916
0.882
0.847
0.799
0.766
0.725
0.684
0.626
0.591
0.553
0.511
0.477
0.426
0.392
0.351
0.312
0.283
0.251
0.227
0.200
0.181
1.200
1.226
1.228
1.244
1.248
1.244
1.234
1.239
1.229
1.219
1.193
1.183
1.174
1.152
1.129
1.097
1.060
1.034
1.013
0.966
0.932
0.892
0.861
0.826
0.782
0.744
0.699
0.653
0.612
0.571
0.533
0.498
0.453
0.407
0.367
0.322
0.296
0.268
0.238
0.210
0.188
1.179
1.198
1.210
1.226
1.230
1.219
1.231
1.235
1.224
1.214
1.211
1.195
1.178
1.162
1.140
1.104
1.064
1.043
1.021
0.988
0.953
0.921
0.885
0.847
0.817
0.776
0.719
0.674
0.637
0.592
0.560
0.516
0.477
0.430
0.373
0.335
0.308
0.280
0.249
0.220
0.195
1.169
1.183
1.199
1.212
1.206
1.213
1.226
1.231
1.225
1.202
1.198
1.189
1.164
1.168
1.152
1.124
1.091
1.061
1.036
0.998
0.964
0.942
0.903
0.871
0.845
0.808
0.744
0.697
0.656
0.618
0.579
0.539
0.492
0.450
0.397
0.350
0.317
0.291
0.257
0.224
0.200
1.163
1.180
1.190
1.192
1.199
1.206
1.219
1.222
1.211
1.209
1.182
1.179
1.178
1.175
1.165
1.137
1.113
1.079
1.050
1.023
0.993
0.957
0.927
0.895
0.864
0.825
0.786
0.741
0.690
0.640
0.601
0.558
0.515
0.466
0.421
0.372
0.331
0.300
0.261
0.237
0.207
1.145
1.171
1.191
1.192
1.190
1.201
1.217
1.208
1.199
1.207
1.209
1.189
1.192
1.184
1.170
1.150
1.126
1.101
1.076
1.026
1.003
0.985
0.952
0.918
0.882
0.844
0.802
0.759
0.711
0.672
0.631
0.576
0.525
0.483
0.434
0.395
0.350
0.309
0.270
0.243
0.207
1.122
1.161
1.174
1.176
1.194
1.204
1.199
1.197
1.208
1.211
1.203
1.198
1.187
1.184
1.175
1.150
1.132
1.108
1.085
1.050
1.018
0.991
0.973
0.942
0.905
0.874
0.824
0.780
0.733
0.693
0.646
0.596
0.546
0.501
0.448
0.411
0.366
0.319
0.284
0.251
0.216
1.104
1.121
1.162
1.173
1.182
1.183
1.197
1.205
1.209
1.205
1.209
1.200
1.197
1.187
1.164
1.153
1.139
1.117
1.099
1.072
1.035
0.997
0.980
0.957
0.928
0.892
0.844
0.806
0.764
0.712
0.660
0.611
0.571
0.518
0.466
0.430
0.378
0.330
0.292
0.262
0.225
1.085
1.114
1.136
1.163
1.166
1.173
1.190
1.198
1.209
1.212
1.204
1.206
1.194
1.178
1.164
1.153
1.141
1.126
1.104
1.085
1.047
1.026
0.997
0.968
0.943
0.911
0.868
0.825
0.769
0.722
0.679
0.637
0.596
0.542
0.487
0.441
0.394
0.340
0.302
0.267
0.234
1.070
1.105
1.112
1.124
1.152
1.168
1.180
1.186
1.203
1.205
1.206
1.197
1.189
1.171
1.176
1.163
1.140
1.134
1.112
1.088
1.062
1.039
1.014
0.978
0.957
0.920
0.889
0.837
0.791
0.746
0.701
0.652
0.609
0.558
0.501
0.457
0.407
0.355
0.316
0.275
0.238
1.048
1.078
1.101
1.113
1.138
1.148
1.152
1.173
1.184
1.194
1.192
1.193
1.188
1.175
1.178
1.159
1.154
1.134
1.107
1.096
1.076
1.049
1.028
1.010
0.983
0.952
0.907
0.859
0.804
0.761
0.716
0.678
0.615
0.564
0.519
0.472
0.416
0.371
0.331
0.289
0.252
1.022
1.060
1.080
1.097
1.116
1.132
1.132
1.157
1.191
1.185
1.181
1.189
1.183
1.171
1.167
1.159
1.160
1.136
1.118
1.107
1.084
1.059
1.046
1.025
0.982
0.957
0.912
0.882
0.828
0.782
0.737
0.687
0.636
0.579
0.532
0.474
0.431
0.379
0.334
0.294
0.257
1.009
1.034
1.050
1.073
1.096
1.108
1.116
1.144
1.163
1.177
1.168
1.172
1.186
1.187
1.182
1.178
1.164
1.152
1.134
1.117
1.099
1.081
1.063
1.031
0.996
0.955
0.927
0.900
0.847
0.792
0.748
0.698
0.645
0.599
0.545
0.482
0.435
0.394
0.339
0.297
0.265
0.983
1.003
1.029
1.053
1.077
1.087
1.087
1.114
1.143
1.170
1.161
1.168
1.185
1.179
1.181
1.174
1.166
1.153
1.133
1.119
1.105
1.091
1.068
1.036
1.010
0.968
0.942
0.906
0.870
0.812
0.761
0.708
0.660
0.612
0.555
0.499
0.449
0.401
0.341
0.303
0.271
0.973
0.996
1.016
1.036
1.064
1.069
1.083
1.125
1.140
1.152
1.157
1.171
1.174
1.174
1.178
1.180
1.166
1.151
1.140
1.124
1.114
1.096
1.075
1.052
1.027
1.000
0.961
0.923
0.876
0.822
0.774
0.724
0.669
0.618
0.566
0.513
0.454
0.404
0.354
0.311
0.278
0.962
0.989
1.012
1.023
1.039
1.057
1.094
1.107
1.129
1.147
1.146
1.167
1.175
1.181
1.183
1.177
1.170
1.160
1.145
1.130
1.128
1.119
1.083
1.062
1.039
1.013
0.972
0.939
0.891
0.830
0.785
0.730
0.684
0.629
0.573
0.521
0.463
0.413
0.365
0.317
0.284
0.946
0.975
1.000
1.005
1.032
1.055
1.075
1.096
1.132
1.146
1.167
1.172
1.167
1.179
1.180
1.176
1.181
1.166
1.153
1.150
1.140
1.126
1.100
1.075
1.050
1.022
0.984
0.949
0.896
0.847
0.784
0.740
0.690
0.627
0.580
0.525
0.472
0.420
0.376
0.330
0.286
0.930
0.956
0.971
0.995
1.020
1.038
1.056
1.085
1.117
1.144
1.152
1.161
1.166
1.173
1.185
1.177
1.177
1.174
1.157
1.150
1.133
1.124
1.103
1.072
1.051
1.027
0.992
0.953
0.908
0.858
0.802
0.742
0.695
0.638
0.580
0.532
0.474
0.425
0.377
0.336
0.290
0.910
0.934
0.963
0.984
1.002
1.020
1.039
1.073
1.099
1.128
1.144
1.156
1.169
1.180
1.178
1.179
1.175
1.173
1.156
1.146
1.133
1.112
1.101
1.083
1.062
1.033
0.997
0.955
0.910
0.871
0.819
0.763
0.696
0.635
0.583
0.540
0.482
0.430
0.385
0.341
0.291
0.881
0.918
0.938
0.959
0.982
1.007
1.027
1.057
1.087
1.112
1.134
1.153
1.160
1.155
1.165
1.171
1.160
1.162
1.160
1.150
1.138
1.128
1.111
1.083
1.059
1.037
1.003
0.966
0.923
0.879
0.829
0.767
0.718
0.645
0.594
0.543
0.491
0.442
0.394
0.344
0.304
0.857
0.889
0.917
0.936
0.963
0.994
1.013
1.034
1.067
1.098
1.123
1.140
1.138
1.148
1.155
1.166
1.164
1.154
1.146
1.149
1.140
1.125
1.117
1.095
1.070
1.045
1.007
0.963
0.923
0.879
0.829
0.777
0.722
0.670
0.611
0.548
0.492
0.446
0.403
0.349
0.309
0.841
0.863
0.893
0.915
0.937
0.965
0.982
1.006
1.052
1.082
1.091
1.098
1.114
1.133
1.145
1.145
1.150
1.147
1.140
1.136
1.136
1.130
1.118
1.105
1.076
1.049
1.015
0.970
0.930
0.884
0.838
0.780
0.733
0.679
0.629
0.564
0.501
0.458
0.411
0.362
0.313
0.814
0.840
0.866
0.883
0.911
0.943
0.958
0.985
1.019
1.047
1.066
1.075
1.091
1.103
1.123
1.128
1.134
1.141
1.146
1.143
1.141
1.127
1.117
1.101
1.078
1.050
1.011
0.971
0.933
0.890
0.842
0.790
0.745
0.694
0.633
0.579
0.513
0.458
0.417
0.372
0.316
1.246
1.248
1.231
1.233
1.222
1.209
1.193
1.181
1.179
1.143
1.117
1.098
1.061
1.019
0.995
0.967
0.916
0.882
0.830
0.772
0.733
0.675
0.631
0.587
0.552
0.516
0.499
0.484
0.463
0.447
0.421
0.401
0.393
0.385
0.382
0.384
0.380
0.386
0.390
0.407
0.419
1.248
1.252
1.250
1.244
1.222
1.213
1.208
1.185
1.172
1.151
1.124
1.098
1.062
1.017
0.988
0.958
0.929
0.881
0.829
0.773
0.723
0.663
0.614
0.563
0.531
0.500
0.472
0.433
0.436
0.424
0.407
0.382
0.359
0.351
0.353
0.354
0.358
0.356
0.358
0.373
0.384
1.243
1.256
1.253
1.260
1.254
1.230
1.221
1.203
1.180
1.159
1.125
1.089
1.064
1.019
0.982
0.957
0.924
0.881
0.823
0.778
0.709
0.669
0.611
0.559
0.523
0.486
0.460
0.431
0.411
0.397
0.381
0.358
0.348
0.327
0.325
0.323
0.323
0.327
0.327
0.338
0.357
1.250
1.264
1.255
1.258
1.253
1.241
1.225
1.208
1.191
1.155
1.127
1.105
1.069
1.027
0.977
0.959
0.922
0.874
0.817
0.771
0.708
0.676
0.635
0.572
0.532
0.490
0.462
0.428
0.394
0.373
0.362
0.350
0.317
0.303
0.294
0.289
0.292
0.288
0.294
0.299
0.311
1.252
1.247
1.248
1.247
1.249
1.245
1.241
1.224
1.201
1.167
1.132
1.107
1.077
1.029
0.995
0.959
0.923
0.872
0.814
0.776
0.718
0.677
0.630
0.568
0.518
0.489
0.452
0.413
0.390
0.369
0.346
0.333
0.309
0.297
0.286
0.271
0.269
0.269
0.276
0.280
0.291
1.250
1.247
1.257
1.254
1.260
1.254
1.231
1.224
1.206
1.174
1.142
1.121
1.088
1.047
1.007
0.966
0.919
0.878
0.824
0.781
0.730
0.678
0.631
0.573
0.532
0.482
0.446
0.421
0.383
0.356
0.344
0.315
0.297
0.297
0.277
0.258
0.248
0.247
0.249
0.262
0.266
1.253
1.255
1.249
1.262
1.263
1.253
1.249
1.234
1.214
1.189
1.160
1.133
1.091
1.048
1.010
0.965
0.921
0.872
0.815
0.778
0.733
0.681
0.634
0.587
0.540
0.493
0.455
0.425
0.399
0.364
0.337
0.305
0.291
0.269
0.262
0.249
0.238
0.231
0.230
0.232
0.240
1.250
1.249
1.254
1.253
1.256
1.251
1.251
1.251
1.226
1.200
1.169
1.140
1.107
1.071
1.024
0.978
0.931
0.888
0.835
0.783
0.738
0.686
0.640
0.589
0.542
0.504
0.451
0.423
0.392
0.365
0.328
0.300
0.290
0.268
0.257
0.243
0.227
0.218
0.217
0.215
0.212
1.259
1.267
1.264
1.263
1.268
1.259
1.263
1.257
1.236
1.216
1.190
1.158
1.122
1.087
1.047
0.994
0.945
0.897
0.857
0.801
0.752
0.701
0.664
0.612
0.549
0.510
0.477
0.437
0.406
0.368
0.324
0.307
0.286
0.272
0.257
0.234
0.222
0.213
0.202
0.207
0.198
1.258
1.272
1.278
1.281
1.290
1.287
1.272
1.252
1.248
1.224
1.206
1.171
1.138
1.095
1.060
1.028
0.962
0.915
0.875
0.824
0.774
0.715
0.671
0.624
0.570
0.525
0.487
0.450
0.416
0.378
0.350
0.312
0.294
0.274
0.258
0.233
0.218
0.207
0.189
0.185
0.173
1.272
1.285
1.291
1.300
1.296
1.288
1.278
1.266
1.250
1.236
1.214
1.186
1.145
1.113
1.077
1.036
0.987
0.931
0.882
0.839
0.785
0.740
0.690
0.638
0.588
0.552
0.525
0.481
0.434
0.398
0.369
0.338
0.310
0.286
0.263
0.247
0.231
0.200
0.181
0.170
0.158
1.268
1.280
1.296
1.305
1.308
1.293
1.299
1.290
1.264
1.242
1.223
1.181
1.150
1.121
1.078
1.037
0.998
0.946
0.887
0.848
0.798
0.761
0.719
0.667
0.610
0.563
0.520
0.489
0.454
0.421
0.386
0.352
0.323
0.296
0.277
0.250
0.232
0.217
0.199
0.173
0.154
1.262
1.275
1.307
1.311
1.312
1.304
1.309
1.297
1.271
1.250
1.224
1.195
1.151
1.136
1.086
1.037
0.998
0.958
0.906
0.859
0.814
0.774
0.727
0.676
0.630
0.582
0.544
0.512
0.475
0.439
0.408
0.360
0.338
0.305
0.283
0.265
0.242
0.222
0.203
0.189
0.165
1.251
1.277
1.300
1.310
1.319
1.312
1.306
1.281
1.262
1.248
1.232
1.202
1.170
1.143
1.111
1.064
1.005
0.972
0.919
0.884
0.834
0.786
0.749
0.702
0.653
0.607
0.573
0.528
0.497
0.456
0.415
0.385
0.351
0.318
0.291
0.272
0.250
0.232
0.209
0.191
0.170
1.249
1.282
1.294
1.311
1.307
1.301
1.293
1.284
1.260
1.248
1.230
1.206
1.176
1.152
1.116
1.065
1.041
0.988
0.948
0.901
0.858
0.810
0.773
0.733
0.675
0.628
0.595
0.554
0.524
0.485
0.442
0.407
0.365
0.333
0.302
0.282
0.252
0.237
0.217
0.192
0.170
1.240
1.273
1.285
1.295
1.292
1.292
1.280
1.262
1.257
1.245
1.223
1.197
1.181
1.152
1.124
1.090
1.046
1.001
0.954
0.917
0.871
0.834
0.789
0.747
0.700
0.653
0.625
0.580
0.538
0.505
0.462
0.430
0.394
0.358
0.315
0.290
0.260
0.239
0.217
0.192
0.169
1.219
1.254
1.277
1.287
1.285
1.277
1.266
1.261
1.241
1.232
1.212
1.203
1.192
1.152
1.133
1.096
1.052
1.016
0.983
0.943
0.897
0.852
0.821
0.776
0.727
0.679
0.651
0.612
0.570
0.528
0.489
0.459
0.409
0.375
0.328
0.301
0.271
0.252
0.224
0.198
0.176
1.201
1.233
1.258
1.266
1.271
1.262
1.264
1.248
1.252
1.229
1.216
1.205
1.177
1.146
1.120
1.098
1.066
1.033
0.990
0.962
0.920
0.881
0.838
0.802
0.758
0.713
0.672
0.634
0.594
0.552
0.513
0.472
0.443
0.395
0.356
0.315
0.284
0.260
0.229
0.205
0.182
1.190
1.220
1.242
1.239
1.245
1.244
1.253
1.233
1.233
1.217
1.209
1.190
1.172
1.145
1.129
1.100
1.072
1.045
1.008
0.973
0.936
0.899
0.863
0.820
0.783
0.740
0.693
0.653
0.614
0.576
0.535
0.493
0.455
0.417
0.375
0.328
0.303
0.271
0.237
0.216
0.190
1.179
1.207
1.221
1.224
1.233
1.234
1.230
1.227
1.220
1.201
1.191
1.192
1.173
1.132
1.128
1.105
1.080
1.062
1.026
0.985
0.954
0.922
0.888
0.851
0.800
0.762
0.723
0.673
0.639
0.592
0.554
0.522
0.475
0.440
0.384
0.346
0.315
0.282
0.250
0.226
0.196
1.165
1.185
1.196
1.204
1.208
1.205
1.213
1.211
1.200
1.195
1.193
1.186
1.173
1.159
1.142
1.115
1.096
1.068
1.022
0.994
0.969
0.936
0.904
0.871
0.836
0.796
0.747
0.700
0.661
0.614
0.576
0.542
0.494
0.458
0.406
0.353
0.324
0.295
0.266
0.236
0.204
1.144
1.163
1.189
1.196
1.200
1.210
1.208
1.208
1.204
1.200
1.194
1.191
1.179
1.176
1.155
1.125
1.094
1.065
1.040
1.012
0.991
0.959
0.925
0.889
0.859
0.824
0.770
0.727
0.681
0.639
0.595
0.562
0.519
0.481
0.421
0.369
0.333
0.301
0.274
0.240
0.212
1.137
1.147
1.171
1.181
1.194
1.196
1.211
1.204
1.203
1.203
1.185
1.183
1.195
1.175
1.161
1.135
1.113
1.088
1.063
1.037
1.011
0.981
0.959
0.918
0.889
0.853
0.804
0.757
0.716
0.667
0.624
0.581
0.543
0.496
0.442
0.393
0.349
0.310
0.281
0.250
0.215
1.117
1.144
1.158
1.166
1.184
1.188
1.194
1.193
1.203
1.207
1.192
1.185
1.188
1.182
1.168
1.149
1.131
1.101
1.075
1.044
1.017
0.997
0.975
0.947
0.910
0.864
0.831
0.781
0.736
0.687
0.650
0.604
0.556
0.507
0.455
0.415
0.366
0.328
0.290
0.254
0.221
1.099
1.124
1.145
1.160
1.170
1.183
1.186
1.189
1.200
1.201
1.195
1.193
1.186
1.187
1.166
1.153
1.137
1.117
1.086
1.058
1.036
1.011
0.977
0.947
0.921
0.880
0.840
0.795
0.753
0.708
0.664
0.621
0.574
0.520
0.469
0.428
0.375
0.335
0.300
0.262
0.225
1.085
1.103
1.129
1.140
1.150
1.162
1.180
1.187
1.193
1.192
1.192
1.190
1.188
1.180
1.158
1.158
1.145
1.120
1.099
1.075
1.054
1.018
0.997
0.978
0.941
0.897
0.866
0.821
0.780
0.733
0.684
0.635
0.592
0.541
0.482
0.445
0.391
0.344
0.304
0.273
0.238
1.058
1.089
1.105
1.121
1.135
1.155
1.172
1.179
1.196
1.195
1.191
1.198
1.174
1.164
1.163
1.150
1.142
1.130
1.119
1.099
1.071
1.038
1.021
0.996
0.959
0.916
0.889
0.848
0.786
0.747
0.705
0.656
0.605
0.557
0.502
0.457
0.413
0.357
0.310
0.278
0.243
1.041
1.072
1.082
1.101
1.127
1.146
1.157
1.160
1.182
1.186
1.188
1.182
1.162
1.160
1.155
1.153
1.144
1.135
1.120
1.106
1.075
1.055
1.029
1.000
0.972
0.941
0.909
0.864
0.815
0.761
0.717
0.672
0.628
0.571
0.516
0.475
0.422
0.373
0.326
0.286
0.248
1.018
1.045
1.065
1.089
1.107
1.120
1.134
1.154
1.170
1.169
1.175
1.172
1.162
1.155
1.169
1.161
1.153
1.143
1.116
1.095
1.074
1.062
1.043
1.016
0.993
0.960
0.926
0.878
0.821
0.775
0.734
0.680
0.636
0.581
0.526
0.482
0.440
0.382
0.341
0.294
0.256
0.997
1.023
1.046
1.081
1.095
1.101
1.114
1.142
1.169
1.163
1.157
1.155
1.156
1.163
1.158
1.162
1.161
1.150
1.122
1.103
1.090
1.068
1.055
1.031
0.993
0.969
0.935
0.889
0.842
0.797
0.746
0.692
0.647
0.598
0.545
0.493
0.443
0.391
0.342
0.304
0.265
0.978
1.007
1.032
1.053
1.068
1.081
1.094
1.122
1.150
1.141
1.139
1.156
1.172
1.169
1.172
1.165
1.165
1.147
1.125
1.116
1.105
1.090
1.066
1.044
1.005
0.972
0.940
0.903
0.860
0.808
0.760
0.712
0.649
0.601
0.551
0.501
0.449
0.402
0.343
0.305
0.272
0.957
0.982
1.009
1.032
1.041
1.058
1.079
1.098
1.127
1.128
1.141
1.154
1.160
1.159
1.171
1.165
1.161
1.145
1.132
1.111
1.103
1.093
1.073
1.052
1.020
0.986
0.953
0.918
0.877
0.827
0.770
0.711
0.665
0.621
0.566
0.506
0.460
0.408
0.354
0.310
0.278
0.940
0.977
0.994
1.023
1.033
1.038
1.064
1.093
1.113
1.124
1.127
1.143
1.150
1.156
1.164
1.165
1.158
1.137
1.129
1.121
1.111
1.095
1.077
1.062
1.035
1.003
0.965
0.925
0.878
0.832
0.782
0.727
0.675
0.624
0.571
0.518
0.460
0.414
0.360
0.318
0.284
0.928
0.956
0.980
1.000
1.020
1.038
1.058
1.076
1.107
1.116
1.128
1.141
1.149
1.161
1.171
1.171
1.154
1.141
1.131
1.125
1.126
1.113
1.096
1.070
1.046
1.012
0.977
0.944
0.899
0.843
0.790
0.737
0.679
0.631
0.584
0.527
0.471
0.416
0.368
0.327
0.290
0.909
0.936
0.960
0.983
1.011
1.031
1.055
1.056
1.086
1.104
1.126
1.142
1.152
1.153
1.160
1.158
1.163
1.153
1.144
1.147
1.142
1.124
1.108
1.084
1.051
1.023
0.993
0.958
0.914
0.854
0.798
0.744
0.692
0.639
0.584
0.527
0.471
0.426
0.375
0.332
0.291
0.892
0.919
0.944
0.964
0.982
1.010
1.030
1.059
1.082
1.104
1.122
1.135
1.149
1.153
1.164
1.164
1.167
1.156
1.150
1.149
1.134
1.118
1.101
1.075
1.056
1.033
1.001
0.966
0.916
0.867
0.810
0.752
0.697
0.639
0.586
0.530
0.479
0.430
0.381
0.335
0.292
0.878
0.902
0.928
0.950
0.970
0.992
1.007
1.055
1.072
1.105
1.120
1.124
1.147
1.150
1.158
1.155
1.161
1.158
1.146
1.136
1.125
1.113
1.092
1.078
1.054
1.033
1.000
0.958
0.915
0.875
0.820
0.769
0.705
0.644
0.589
0.536
0.483
0.439
0.383
0.341
0.297
0.849
0.876
0.900
0.925
0.955
0.980
1.005
1.030
1.050
1.090
1.114
1.123
1.135
1.138
1.153
1.151
1.155
1.150
1.144
1.134
1.138
1.114
1.100
1.083
1.062
1.035
1.004
0.964
0.922
0.876
0.826
0.772
0.717
0.659
0.595
0.539
0.495
0.440
0.386
0.348
0.303
0.822
0.855
0.878
0.904
0.926
0.963
0.980
1.000
1.029
1.070
1.086
1.107
1.113
1.125
1.134
1.143
1.129
1.140
1.133
1.143
1.132
1.121
1.107
1.085
1.062
1.042
1.007
0.961
0.924
0.880
0.831
0.774
0.721
0.671
0.611
0.549
0.500
0.447
0.394
0.353
0.311
0.801
0.826
0.859
0.881
0.907
0.920
0.952
0.975
1.009
1.043
1.050
1.068
1.084
1.103
1.111
1.128
1.131
1.134
1.128
1.125
1.124
1.119
1.106
1.091
1.069
1.042
1.010
0.961
0.926
0.877
0.830
0.782
0.732
0.678
0.621
0.562
0.508
0.452
0.411
0.361
0.314
0.779
0.802
0.830
0.851
0.873
0.898
0.925
0.959
0.985
1.013
1.041
1.048
1.062
1.087
1.102
1.108
1.122
1.126
1.126
1.125
1.125
1.123
1.109
1.090
1.065
1.042
1.007
0.967
0.934
0.885
0.840
0.784
0.743
0.685
0.632
0.573
0.513
0.461
0.416
0.368
0.318
1.242
1.240
1.246
1.231
1.224
1.212
1.192
1.177
1.162
1.138
1.109
1.095
1.053
1.013
0.990
0.962
0.917
0.889
0.835
0.779
0.734
0.681
0.637
0.586
0.559
0.538
0.517
0.503
0.484
0.469
0.452
0.433
0.408
0.415
0.410
0.410
0.422
0.415
0.420
0.441
0.458
1.232
1.239
1.248
1.235
1.222
1.211
1.195
1.183
1.161
1.134
1.113
1.088
1.058
1.019
0.993
0.956
0.926
0.884
0.832
0.780
0.730
0.667
0.615
0.582
0.537
0.518
0.485
0.457
0.446
0.440
0.427
0.409
0.394
0.390
0.383
0.381
0.392
0.388
0.387
0.406
0.412
1.236
1.254
1.241
1.243
1.238
1.225
1.204
1.184
1.171
1.139
1.123
1.090
1.059
1.021
0.982
0.959
0.919
0.878
0.829
0.787
0.723
0.679
0.628
0.578
0.543
0.513
0.481
0.449
0.440
0.419
0.410
0.390
0.368
0.365
0.351
0.349
0.351
0.356
0.366
0.370
0.375
1.241
1.244
1.241
1.243
1.233
1.222
1.211
1.203
1.193
1.158
1.122
1.098
1.074
1.028
0.982
0.966
0.926
0.875
0.824
0.779
0.726
0.677
0.637
0.584
0.541
0.502
0.474
0.445
0.431
0.410
0.392
0.374
0.347
0.336
0.326
0.322
0.319
0.327
0.328
0.331
0.337
1.244
1.242
1.246
1.246
1.249
1.229
1.229
1.223
1.191
1.162
1.136
1.103
1.083
1.045
1.008
0.973
0.936
0.892
0.833
0.775
0.734
0.676
0.627
0.577
0.532
0.502
0.455
0.424
0.411
0.398
0.381
0.360
0.347
0.325
0.317
0.301
0.296
0.294
0.306
0.307
0.314
1.244
1.245
1.248
1.247
1.250
1.241
1.233
1.214
1.196
1.169
1.156
1.129
1.096
1.050
1.011
0.964
0.928
0.889
0.839
0.784
0.735
0.682
0.638
0.582
0.536
0.497
0.458
0.434
0.404
0.389
0.365
0.350
0.338
0.316
0.304
0.285
0.273
0.266
0.274
0.286
0.288
1.246
1.258
1.249
1.246
1.247
1.249
1.234
1.221
1.205
1.170
1.161
1.136
1.098
1.053
1.020
0.982
0.935
0.888
0.840
0.785
0.734
0.691
0.647
0.591
0.544
0.513
0.470
0.441
0.414
0.383
0.353
0.326
0.310
0.299
0.288
0.278
0.260
0.256
0.257
0.256
0.259
1.252
1.245
1.229
1.234
1.248
1.247
1.251
1.243
1.222
1.193
1.171
1.146
1.111
1.070
1.031
0.992
0.938
0.903
0.854
0.796
0.747
0.692
0.652
0.604
0.544
0.511
0.469
0.437
0.416
0.372
0.345
0.317
0.305
0.287
0.276
0.264
0.253
0.246
0.239
0.231
0.235
1.240
1.246
1.244
1.249
1.252
1.268
1.259
1.240
1.229
1.210
1.195
1.160
1.124
1.087
1.053
1.003
0.952
0.914
0.870
0.814
0.758
0.714
0.669
0.620
0.563
0.525
0.488
0.454
0.421
0.383
0.359
0.320
0.301
0.290
0.274
0.248
0.239
0.239
0.230
0.221
0.216
1.250
1.258
1.252
1.265
1.272
1.277
1.269
1.265
1.246
1.227
1.200
1.178
1.147
1.094
1.058
1.028
0.965
0.925
0.878
0.826
0.772
0.720
0.691
0.639
0.582
0.546
0.516
0.477
0.438
0.405
0.368
0.338
0.319
0.297
0.277
0.249
0.234
0.222
0.216
0.203
0.196
1.258
1.267
1.277
1.284
1.277
1.269
1.262
1.264
1.239
1.231
1.210
1.187
1.151
1.118
1.074
1.033
0.987
0.937
0.898
0.848
0.798
0.752
0.700
0.651
0.606
0.569
0.539
0.492
0.458
0.419
0.394
0.360
0.335
0.300
0.282
0.262
0.242
0.231
0.208
0.185
0.179
1.251
1.273
1.280
1.297
1.296
1.283
1.279
1.277
1.253
1.243
1.214
1.184
1.152
1.129
1.089
1.046
1.003
0.950
0.912
0.860
0.823
0.776
0.717
0.682
0.632
0.580
0.550
0.506
0.476
0.444
0.415
0.374
0.343
0.313
0.293
0.269
0.253
0.235
0.208
0.190
0.170
1.247
1.266
1.287
1.306
1.302
1.297
1.294
1.277
1.258
1.233
1.220
1.190
1.174
1.142
1.105
1.051
1.020
0.965
0.911
0.877
0.839
0.785
0.745
0.698
0.645
0.611
0.564
0.532
0.492
0.458
0.426
0.386
0.353
0.324
0.298
0.278
0.262
0.239
0.223
0.198
0.175
1.246
1.269
1.282
1.297
1.306
1.301
1.292
1.275
1.255
1.234
1.212
1.189
1.182
1.148
1.108
1.074
1.036
0.980
0.940
0.905
0.857
0.811
0.775
0.724
0.677
0.631
0.594
0.557
0.525
0.483
0.439
0.406
0.370
0.338
0.309
0.292
0.266
0.247
0.227
0.209
0.183
1.249
1.265
1.283
1.291
1.299
1.295
1.284
1.274
1.257
1.247
1.233
1.207
1.188
1.145
1.119
1.086
1.038
1.000
0.956
0.908
0.873
0.826
0.794
0.748
0.705
0.658
0.624
0.580
0.544
0.506
0.463
0.432
0.396
0.345
0.322
0.301
0.275
0.250
0.235
0.214
0.189
1.227
1.255
1.277
1.284
1.278
1.270
1.268
1.272
1.262
1.244
1.231
1.208
1.185
1.158
1.126
1.092
1.048
1.012
0.974
0.934
0.896
0.852
0.810
0.775
0.725
0.674
0.643
0.604
0.560
0.526
0.489
0.455
0.422
0.388
0.339
0.312
0.280
0.258
0.230
0.213
0.187
1.210
1.241
1.263
1.275
1.264
1.255
1.257
1.249
1.236
1.224
1.223
1.202
1.189
1.166
1.135
1.095
1.061
1.018
0.990
0.950
0.908
0.874
0.831
0.789
0.743
0.702
0.671
0.631
0.592
0.540
0.512
0.480
0.433
0.397
0.351
0.326
0.289
0.263
0.241
0.215
0.188
1.192
1.224
1.237
1.249
1.255
1.255
1.254
1.246
1.222
1.227
1.221
1.205
1.194
1.163
1.139
1.100
1.068
1.032
0.998
0.967
0.933
0.898
0.860
0.813
0.765
0.725
0.686
0.648
0.617
0.569
0.532
0.506
0.465
0.420
0.380
0.335
0.302
0.270
0.252
0.218
0.192
1.174
1.195
1.213
1.214
1.210
1.230
1.230
1.230
1.226
1.221
1.208
1.191
1.178
1.156
1.136
1.114
1.085
1.053
1.025
0.984
0.959
0.922
0.887
0.842
0.794
0.748
0.713
0.673
0.638
0.589
0.554
0.515
0.480
0.437
0.394
0.356
0.320
0.285
0.256
0.227
0.203
1.166
1.183
1.196
1.200
1.201
1.216
1.210
1.216
1.205
1.201
1.193
1.181
1.161
1.153
1.137
1.114
1.085
1.073
1.037
0.999
0.970
0.944
0.900
0.866
0.823
0.783
0.743
0.692
0.661
0.614
0.577
0.533
0.490
0.455
0.414
0.372
0.333
0.301
0.266
0.235
0.205
1.147
1.162
1.173
1.177
1.192
1.195
1.198
1.201
1.189
1.183
1.191
1.179
1.174
1.163
1.143
1.124
1.103
1.084
1.043
1.017
0.998
0.964
0.929
0.903
0.859
0.809
0.773
0.726
0.683
0.638
0.595
0.555
0.509
0.470
0.430
0.385
0.348
0.308
0.278
0.250
0.216
1.127
1.147
1.166
1.173
1.184
1.193
1.191
1.191
1.185
1.186
1.187
1.185
1.184
1.170
1.154
1.130
1.104
1.084
1.061
1.031
1.011
0.980
0.954
0.925
0.888
0.840
0.790
0.759
0.701
0.660
0.612
0.579
0.536
0.494
0.449
0.402
0.352
0.312
0.284
0.260
0.221
1.109
1.120
1.134
1.162
1.176
1.183
1.186
1.196
1.199
1.195
1.193
1.197
1.200
1.175
1.157
1.140
1.114
1.088
1.070
1.048
1.016
0.997
0.973
0.938
0.904
0.870
0.822
0.776
0.731
0.689
0.646
0.598
0.552
0.512
0.468
0.416
0.366
0.321
0.295
0.266
0.226
1.088
1.107
1.121
1.148
1.162
1.170
1.172
1.187
1.203
1.198
1.200
1.184
1.193
1.173
1.164
1.150
1.130
1.109
1.087
1.052
1.032
1.016
0.998
0.963
0.926
0.883
0.847
0.805
0.751
0.709
0.668
0.626
0.577
0.520
0.480
0.435
0.382
0.339
0.300
0.270
0.231
1.064
1.095
1.115
1.125
1.153
1.159
1.163
1.177
1.184
1.194
1.191
1.188
1.183
1.179
1.163
1.152
1.145
1.123
1.091
1.068
1.047
1.025
0.994
0.972
0.946
0.900
0.870
0.821
0.771
0.725
0.685
0.639
0.598
0.541
0.498
0.445
0.394
0.350
0.314
0.278
0.234
1.050
1.079
1.102
1.117
1.141
1.149
1.166
1.170
1.179
1.182
1.176
1.183
1.183
1.174
1.163
1.154
1.148
1.133
1.097
1.074
1.056
1.032
1.007
0.980
0.948
0.914
0.877
0.843
0.796
0.738
0.698
0.656
0.606
0.564
0.510
0.460
0.404
0.358
0.321
0.281
0.247
1.021
1.056
1.086
1.103
1.113
1.134
1.149
1.157
1.174
1.176
1.180
1.177
1.172
1.165
1.152
1.145
1.135
1.128
1.118
1.085
1.065
1.044
1.022
0.999
0.960
0.930
0.901
0.863
0.808
0.759
0.707
0.671
0.625
0.575
0.522
0.473
0.422
0.371
0.323
0.283
0.250
1.013
1.040
1.063
1.084
1.100
1.108
1.137
1.153
1.163
1.177
1.180
1.165
1.158
1.157
1.161
1.144
1.128
1.137
1.129
1.111
1.078
1.058
1.031
1.009
0.986
0.947
0.908
0.877
0.832
0.788
0.729
0.679
0.639
0.590
0.537
0.487
0.440
0.381
0.342
0.294
0.257
0.994
1.014
1.034
1.069
1.081
1.096
1.113
1.127
1.145
1.154
1.161
1.162
1.148
1.148
1.158
1.145
1.148
1.144
1.124
1.109
1.080
1.071
1.047
1.028
1.003
0.964
0.935
0.890
0.841
0.790
0.733
0.691
0.650
0.595
0.543
0.492
0.450
0.389
0.349
0.305
0.266
0.974
0.991
1.015
1.046
1.062
1.077
1.086
1.116
1.141
1.144
1.138
1.140
1.141
1.148
1.154
1.160
1.154
1.142
1.123
1.105
1.096
1.071
1.056
1.037
1.008
0.982
0.943
0.906
0.859
0.807
0.750
0.699
0.658
0.607
0.553
0.504
0.456
0.398
0.354
0.313
0.274
0.945
0.973
1.006
1.027
1.035
1.051
1.074
1.109
1.116
1.112
1.123
1.139
1.150
1.165
1.159
1.158
1.155
1.144
1.125
1.103
1.096
1.085
1.069
1.046
1.024
0.986
0.949
0.913
0.867
0.818
0.779
0.715
0.661
0.609
0.562
0.513
0.457
0.403
0.356
0.315
0.278
0.933
0.965
0.988
1.014
1.023
1.032
1.051
1.076
1.086
1.105
1.119
1.132
1.135
1.148
1.157
1.153
1.151
1.136
1.117
1.108
1.107
1.097
1.087
1.069
1.037
0.991
0.961
0.918
0.879
0.831
0.786
0.722
0.671
0.616
0.570
0.524
0.466
0.411
0.363
0.314
0.281
0.920
0.949
0.971
0.996
1.013
1.016
1.040
1.060
1.091
1.091
1.107
1.129
1.130
1.150
1.157
1.153
1.149
1.129
1.130
1.117
1.108
1.101
1.084
1.070
1.044
1.020
0.973
0.930
0.887
0.842
0.786
0.725
0.678
0.629
0.578
0.525
0.467
0.418
0.369
0.322
0.289
0.897
0.930
0.951
0.978
0.995
1.007
1.032
1.046
1.072
1.085
1.106
1.116
1.126
1.139
1.157
1.153
1.144
1.125
1.127
1.128
1.115
1.109
1.096
1.077
1.051
1.012
0.974
0.940
0.897
0.853
0.799
0.740
0.681
0.631
0.589
0.527
0.471
0.421
0.374
0.331
0.292
0.880
0.905
0.926
0.952
0.972
0.995
1.027
1.034
1.056
1.069
1.092
1.118
1.126
1.135
1.146
1.147
1.144
1.138
1.137
1.139
1.129
1.117
1.096
1.082
1.057
1.022
0.991
0.959
0.910
0.860
0.804
0.740
0.691
0.636
0.586
0.537
0.475
0.423
0.379
0.334
0.294
0.853
0.874
0.906
0.932
0.956
0.983
1.009
1.025
1.048
1.063
1.077
1.106
1.117
1.131
1.142
1.141
1.137
1.135
1.136
1.133
1.125
1.113
1.100
1.077
1.056
1.028
1.001
0.965
0.920
0.871
0.809
0.756
0.698
0.635
0.588
0.533
0.478
0.429
0.381
0.336
0.296
0.841
0.866
0.892
0.909
0.935
0.958
0.982
1.017
1.042
1.054
1.081
1.101
1.117
1.131
1.134
1.134
1.138
1.140
1.133
1.132
1.122
1.113
1.096
1.077
1.054
1.029
1.000
0.961
0.910
0.872
0.829
0.769
0.707
0.647
0.589
0.534
0.482
0.429
0.378
0.339
0.300
0.818
0.842
0.868
0.888
0.916
0.948
0.965
1.001
1.022
1.040
1.077
1.094
1.108
1.110
1.121
1.128
1.129
1.131
1.127
1.122
1.106
1.104
1.083
1.071
1.055
1.029
0.995
0.958
0.913
0.872
0.831
0.765
0.719
0.652
0.601
0.538
0.492
0.439
0.388
0.343
0.303
0.789
0.815
0.844
0.867
0.903
0.926
0.948
0.976
0.989
1.025
1.059
1.073
1.086
1.095
1.112
1.111
1.111
1.112
1.123
1.122
1.119
1.101
1.091
1.076
1.056
1.025
0.997
0.959
0.917
0.878
0.829
0.770
0.719
0.668
0.614
0.552
0.495
0.443
0.391
0.348
0.303
0.760
0.787
0.819
0.847
0.869
0.894
0.914
0.951
0.979
0.996
1.009
1.031
1.050
1.078
1.082
1.095
1.103
1.109
1.110
1.113
1.109
1.097
1.084
1.077
1.052
1.025
0.991
0.950
0.913
0.878
0.832
0.773
0.728
0.668
0.619
0.555
0.501
0.449
0.399
0.352
0.312
0.737
0.762
0.784
0.818
0.842
0.860
0.898
0.927
0.956
0.969
0.990
1.006
1.032
1.050
1.066
1.085
1.093
1.094
1.105
1.100
1.100
1.097
1.084
1.074
1.052
1.028
1.001
0.955
0.917
0.880
0.831
0.774
0.729
0.673
0.625
0.565
0.507
0.457
0.405
0.360
0.320
1.234
1.231
1.239
1.225
1.215
1.204
1.190
1.165
1.145
1.115
1.108
1.092
1.055
1.013
0.981
0.950
0.915
0.887
0.837
0.782
0.728
0.683
0.645
0.591
0.574
0.541
0.524
0.510
0.492
0.483
0.466
0.448
0.443
0.444
0.443
0.440
0.446
0.447
0.461
0.472
0.489
1.226
1.230
1.238
1.221
1.213
1.198
1.182
1.170
1.147
1.131
1.113
1.088
1.051
1.017
0.988
0.947
0.909
0.882
0.836
0.782
0.737
0.688
0.633
0.595
0.561
0.534
0.507
0.485
0.468
0.454
0.441
0.432
0.426
0.409
0.412
0.406
0.419
0.414
0.419
0.429
0.441
1.223
1.229
1.217
1.227
1.214
1.211
1.192
1.176
1.159
1.137
1.112
1.080
1.062
1.021
0.992
0.963
0.927
0.875
0.836
0.794
0.737
0.689
0.632
0.596
0.556
0.531
0.501
0.481
0.463
0.440
0.431
0.412
0.393
0.384
0.377
0.375
0.383
0.387
0.391
0.393
0.407
1.234
1.227
1.225
1.223
1.228
1.213
1.210
1.193
1.172
1.145
1.118
1.092
1.067
1.033
0.996
0.968
0.927
0.886
0.836
0.788
0.731
0.686
0.643
0.596
0.550
0.519
0.493
0.474
0.447
0.432
0.412
0.391
0.376
0.367
0.358
0.357
0.344
0.359
0.359
0.364
0.374
1.244
1.238
1.234
1.232
1.230
1.221
1.213
1.207
1.178
1.156
1.140
1.111
1.088
1.045
1.006
0.971
0.929
0.885
0.836
0.782
0.741
0.691
0.632
0.586
0.552
0.510
0.469
0.447
0.438
0.419
0.402
0.381
0.371
0.352
0.343
0.334
0.322
0.329
0.330
0.336
0.338
1.239
1.241
1.232
1.238
1.248
1.240
1.227
1.211
1.193
1.173
1.155
1.135
1.096
1.056
1.021
0.982
0.932
0.882
0.839
0.789
0.743
0.692
0.642
0.595
0.551
0.508
0.478
0.451
0.435
0.414
0.397
0.378
0.361
0.344
0.333
0.320
0.308
0.299
0.304
0.307
0.314
1.242
1.238
1.234
1.237
1.242
1.234
1.232
1.231
1.198
1.188
1.168
1.146
1.104
1.066
1.032
0.984
0.950
0.904
0.849
0.803
0.751
0.696
0.650
0.600
0.561
0.530
0.494
0.458
0.439
0.405
0.385
0.365
0.344
0.325
0.320
0.314
0.287
0.288
0.286
0.288
0.279
1.235
1.243
1.237
1.227
1.239
1.251
1.239
1.227
1.209
1.193
1.178
1.158
1.124
1.074
1.038
0.999
0.958
0.912
0.856
0.811
0.762
0.710
0.656
0.607
0.564
0.534
0.497
0.467
0.433
0.398
0.374
0.342
0.326
0.319
0.304
0.296
0.277
0.275
0.262
0.264
0.261
1.234
1.239
1.242
1.240
1.254
1.247
1.246
1.238
1.217
1.206
1.186
1.174
1.133
1.087
1.049
1.013
0.972
0.918
0.877
0.825
0.770
0.722
0.674
0.624
0.575
0.547
0.515
0.462
0.438
0.414
0.376
0.349
0.317
0.308
0.290
0.272
0.264
0.254
0.252
0.242
0.239
1.236
1.255
1.250
1.265
1.272
1.255
1.248
1.256
1.232
1.213
1.194
1.178
1.137
1.099
1.063
1.020
0.967
0.924
0.886
0.843
0.782
0.741
0.690
0.652
0.604
0.564
0.526
0.496
0.461
0.427
0.394
0.357
0.340
0.318
0.292
0.263
0.253
0.246
0.235
0.234
0.215
1.239
1.263
1.267
1.271
1.269
1.251
1.261
1.262
1.246
1.223
1.205
1.179
1.148
1.119
1.076
1.049
0.993
0.940
0.905
0.859
0.815
0.760
0.712
0.675
0.632
0.582
0.549
0.512
0.478
0.447
0.410
0.381
0.348
0.330
0.306
0.279
0.264
0.246
0.233
0.218
0.197
1.234
1.252
1.267
1.282
1.281
1.276
1.273
1.258
1.257
1.237
1.216
1.194
1.165
1.137
1.088
1.057
1.013
0.958
0.914
0.870
0.831
0.780
0.744
0.699
0.655
0.605
0.575
0.533
0.500
0.464
0.436
0.396
0.362
0.342
0.312
0.288
0.262
0.248
0.225
0.210
0.196
1.234
1.262
1.271
1.288
1.291
1.285
1.284
1.269
1.251
1.232
1.223
1.198
1.164
1.145
1.111
1.071
1.029
0.975
0.926
0.889
0.853
0.800
0.764
0.723
0.676
0.634
0.595
0.549
0.515
0.483
0.447
0.418
0.382
0.353
0.318
0.295
0.271
0.254
0.236
0.210
0.189
1.237
1.254
1.265
1.276
1.288
1.293
1.279
1.274
1.261
1.231
1.211
1.201
1.179
1.144
1.118
1.082
1.044
0.996
0.953
0.918
0.873
0.824
0.788
0.747
0.703
0.652
0.614
0.575
0.532
0.499
0.466
0.428
0.396
0.361
0.328
0.307
0.283
0.262
0.245
0.225
0.189
1.221
1.241
1.259
1.279
1.285
1.275
1.276
1.275
1.252
1.241
1.215
1.203
1.188
1.164
1.127
1.086
1.063
1.018
0.979
0.933
0.890
0.843
0.808
0.758
0.724
0.686
0.632
0.598
0.562
0.521
0.484
0.454
0.415
0.384
0.341
0.322
0.291
0.268
0.248
0.229
0.201
1.213
1.233
1.251
1.278
1.272
1.262
1.264
1.249
1.248
1.235
1.215
1.207
1.190
1.153
1.124
1.101
1.073
1.027
0.978
0.939
0.909
0.872
0.826
0.780
0.741
0.703
0.662
0.618
0.582
0.549
0.511
0.473
0.440
0.397
0.363
0.333
0.300
0.277
0.254
0.227
0.203
1.190
1.215
1.230
1.258
1.237
1.241
1.250
1.238
1.239
1.224
1.213
1.199
1.181
1.149
1.133
1.103
1.071
1.034
0.994
0.967
0.928
0.890
0.849
0.800
0.766
0.725
0.688
0.647
0.604
0.565
0.536
0.501
0.461
0.416
0.382
0.345
0.314
0.275
0.249
0.234
0.207
1.173
1.190
1.215
1.225
1.227
1.237
1.231
1.225
1.213
1.207
1.196
1.197
1.180
1.166
1.135
1.110
1.086
1.048
1.013
0.983
0.958
0.922
0.874
0.826
0.790
0.745
0.708
0.666
0.634
0.592
0.554
0.524
0.478
0.434
0.402
0.358
0.322
0.291
0.261
0.236
0.205
1.164
1.173
1.183
1.187
1.208
1.217
1.215
1.206
1.200
1.197
1.198
1.191
1.166
1.163
1.146
1.133
1.103
1.072
1.041
1.001
0.970
0.942
0.897
0.853
0.805
0.768
0.730
0.692
0.653
0.618
0.572
0.536
0.499
0.457
0.419
0.378
0.340
0.296
0.269
0.244
0.212
1.138
1.153
1.171
1.176
1.194
1.206
1.211
1.199
1.204
1.201
1.185
1.181
1.164
1.159
1.153
1.131
1.102
1.078
1.049
1.015
0.988
0.957
0.918
0.884
0.843
0.798
0.757
0.714
0.674
0.641
0.594
0.554
0.507
0.477
0.432
0.392
0.350
0.318
0.285
0.244
0.214
1.115
1.137
1.155
1.169
1.176
1.186
1.195
1.194
1.193
1.198
1.197
1.181
1.166
1.158
1.152
1.132
1.112
1.088
1.057
1.035
1.007
0.975
0.949
0.917
0.875
0.826
0.786
0.744
0.702
0.663
0.616
0.575
0.527
0.483
0.443
0.407
0.368
0.329
0.291
0.261
0.224
1.099
1.122
1.131
1.153
1.172
1.179
1.173
1.184
1.183
1.184
1.186
1.181
1.184
1.171
1.154
1.146
1.114
1.095
1.072
1.056
1.027
0.998
0.973
0.946
0.912
0.867
0.814
0.776
0.729
0.683
0.634
0.585
0.550
0.507
0.465
0.416
0.385
0.332
0.297
0.269
0.236
1.078
1.097
1.128
1.137
1.148
1.162
1.167
1.170
1.172
1.168
1.186
1.191
1.187
1.168
1.161
1.144
1.118
1.101
1.086
1.062
1.030
1.012
0.992
0.955
0.928
0.890
0.844
0.791
0.748
0.702
0.669
0.618
0.562
0.525
0.480
0.434
0.393
0.340
0.304
0.274
0.238
1.059
1.079
1.112
1.124
1.134
1.153
1.163
1.169
1.184
1.191
1.196
1.201
1.197
1.179
1.169
1.158
1.126
1.103
1.093
1.058
1.041
1.029
1.012
0.971
0.939
0.910
0.865
0.822
0.772
0.725
0.681
0.638
0.589
0.544
0.496
0.443
0.407
0.357
0.309
0.278
0.244
1.039
1.069
1.088
1.111
1.129
1.143
1.147
1.171
1.172
1.187
1.190
1.186
1.188
1.180
1.165
1.156
1.135
1.112
1.091
1.073
1.056
1.045
1.009
0.988
0.954
0.919
0.880
0.836
0.791
0.741
0.700
0.655
0.608
0.563
0.509
0.458
0.409
0.368
0.322
0.289
0.241
1.030
1.043
1.064
1.102
1.124
1.131
1.148
1.156
1.164
1.171
1.171
1.180
1.179
1.175
1.162
1.157
1.140
1.122
1.102
1.088
1.070
1.039
1.015
0.997
0.972
0.933
0.893
0.858
0.808
0.758
0.717
0.670
0.617
0.579
0.533
0.472
0.420
0.376
0.333
0.296
0.254
0.993
1.024
1.052
1.076
1.102
1.113
1.132
1.143
1.165
1.157
1.167
1.169
1.166
1.164
1.156
1.154
1.148
1.136
1.114
1.084
1.071
1.054
1.026
1.001
0.968
0.940
0.909
0.869
0.818
0.772
0.722
0.680
0.635
0.589
0.539
0.487
0.430
0.385
0.339
0.294
0.256
0.984
1.010
1.036
1.054
1.065
1.091
1.102
1.119
1.148
1.159
1.162
1.156
1.153
1.154
1.148
1.141
1.142
1.130
1.115
1.096
1.079
1.050
1.038
1.006
0.982
0.956
0.921
0.885
0.846
0.794
0.739
0.694
0.655
0.599
0.555
0.505
0.447
0.398
0.349
0.300
0.260
0.963
0.991
1.011
1.031
1.052
1.076
1.081
1.105
1.126
1.127
1.137
1.142
1.135
1.144
1.154
1.144
1.137
1.138
1.120
1.098
1.087
1.064
1.048
1.023
1.000
0.975
0.935
0.901
0.855
0.798
0.749
0.700
0.658
0.606
0.559
0.510
0.458
0.403
0.354
0.309
0.270
0.938
0.966
0.998
1.014
1.027
1.047
1.055
1.085
1.106
1.113
1.121
1.116
1.127
1.138
1.143
1.143
1.141
1.138
1.112
1.096
1.090
1.072
1.052
1.038
1.015
0.988
0.955
0.921
0.860
0.807
0.754
0.711
0.664
0.620
0.567
0.520
0.465
0.412
0.358
0.322
0.282
0.924
0.946
0.982
0.998
1.008
1.026
1.043
1.066
1.081
1.095
1.112
1.116
1.129
1.131
1.133
1.141
1.138
1.121
1.105
1.095
1.092
1.084
1.069
1.047
1.029
0.995
0.958
0.919
0.870
0.820
0.769
0.717
0.671
0.623
0.570
0.519
0.468
0.409
0.365
0.323
0.282
0.902
0.943
0.970
0.992
0.994
1.006
1.017
1.040
1.062
1.080
1.092
1.104
1.115
1.126
1.135
1.135
1.131
1.115
1.107
1.101
1.101
1.098
1.085
1.068
1.044
0.999
0.965
0.925
0.880
0.832
0.786
0.735
0.673
0.627
0.572
0.527
0.469
0.409
0.368
0.326
0.284
0.896
0.924
0.949
0.967
0.982
0.992
1.015
1.027
1.051
1.067
1.085
1.097
1.112
1.132
1.140
1.138
1.136
1.109
1.115
1.112
1.108
1.094
1.085
1.068
1.046
1.016
0.981
0.933
0.894
0.848
0.793
0.737
0.677
0.622
0.579
0.530
0.472
0.415
0.375
0.332
0.284
0.877
0.901
0.925
0.945
0.969
0.984
1.001
1.023
1.039
1.054
1.068
1.092
1.103
1.118
1.139
1.139
1.123
1.112
1.112
1.114
1.107
1.101
1.096
1.070
1.052
1.024
0.986
0.944
0.903
0.856
0.803
0.735
0.677
0.637
0.584
0.530
0.474
0.418
0.377
0.335
0.291
0.846
0.879
0.898
0.929
0.949
0.967
0.984
1.000
1.022
1.039
1.066
1.076
1.100
1.117
1.131
1.122
1.127
1.118
1.116
1.112
1.110
1.103
1.090
1.075
1.053
1.020
0.990
0.953
0.911
0.859
0.805
0.743
0.684
0.634
0.587
0.531
0.475
0.423
0.379
0.333
0.295
0.807
0.840
0.875
0.895
0.919
0.933
0.965
0.992
1.015
1.032
1.047
1.062
1.090
1.107
1.118
1.120
1.122
1.121
1.124
1.120
1.111
1.099
1.090
1.074
1.051
1.025
0.997
0.958
0.915
0.868
0.810
0.746
0.690
0.631
0.587
0.531
0.477
0.422
0.380
0.338
0.298
0.791
0.826
0.847
0.877
0.900
0.927
0.949
0.983
0.999
1.012
1.036
1.058
1.090
1.098
1.101
1.106
1.121
1.118
1.117
1.118
1.106
1.089
1.088
1.071
1.043
1.026
0.997
0.957
0.917
0.863
0.819
0.758
0.695
0.652
0.589
0.529
0.479
0.424
0.379
0.340
0.300
0.775
0.806
0.833
0.856
0.890
0.917
0.940
0.960
0.974
1.011
1.038
1.045
1.076
1.082
1.099
1.098
1.098
1.105
1.105
1.101
1.097
1.094
1.082
1.061
1.045
1.024
0.992
0.943
0.900
0.863
0.814
0.761
0.708
0.649
0.592
0.531
0.482
0.431
0.388
0.341
0.298
0.751
0.780
0.801
0.832
0.861
0.891
0.917
0.934
0.968
0.995
1.015
1.032
1.060
1.074
1.082
1.081
1.084
1.093
1.093
1.093
1.089
1.088
1.073
1.062
1.038
1.020
0.986
0.951
0.902
0.868
0.815
0.767
0.713
0.662
0.607
0.544
0.495
0.435
0.383
0.338
0.303
0.725
0.748
0.772
0.805
0.839
0.864
0.884
0.918
0.941
0.970
0.977
1.004
1.022
1.049
1.051
1.068
1.074
1.079
1.086
1.092
1.090
1.075
1.070
1.065
1.035
1.013
0.982
0.937
0.902
0.864
0.812
0.762
0.714
0.661
0.609
0.550
0.493
0.440
0.390
0.348
0.306
0.683
0.713
0.742
0.776
0.800
0.832
0.867
0.895
0.914
0.925
0.949
0.977
0.992
1.016
1.033
1.055
1.067
1.076
1.078
1.075
1.066
1.064
1.061
1.049
1.029
1.006
0.979
0.931
0.898
0.861
0.815
0.762
0.720
0.655
0.608
0.562
0.501
0.443
0.395
0.351
0.312
1.235
1.229
1.219
1.204
1.202
1.188
1.177
1.147
1.129
1.111
1.097
1.077
1.042
1.013
0.987
0.941
0.908
0.877
0.830
0.783
0.742
0.698
0.645
0.626
0.596
0.568
0.543
0.529
0.503
0.487
0.475
0.478
0.470
0.473
0.475
0.480
0.470
0.482
0.503
0.515
0.527
1.225
1.222
1.220
1.206
1.194
1.180
1.171
1.160
1.141
1.121
1.104
1.076
1.050
1.017
0.985
0.948
0.911
0.880
0.839
0.799
0.741
0.692
0.647
0.604
0.582
0.548
0.525
0.500
0.487
0.481
0.460
0.456
0.446
0.444
0.435
0.435
0.432
0.440
0.454
0.467
0.470
1.205
1.221
1.212
1.205
1.211
1.192
1.185
1.175
1.149
1.131
1.106
1.080
1.048
1.010
0.992
0.963
0.924
0.876
0.837
0.797
0.745
0.697
0.643
0.605
0.572
0.547
0.518
0.493
0.480
0.462
0.452
0.435
0.432
0.418
0.405
0.404
0.410
0.412
0.417
0.427
0.440
1.212
1.214
1.217
1.194
1.198
1.203
1.193
1.185
1.165
1.139
1.112
1.094
1.071
1.036
1.006
0.976
0.933
0.889
0.849
0.801
0.755
0.700
0.647
0.607
0.563
0.532
0.509
0.486
0.461
0.451
0.433
0.418
0.406
0.396
0.392
0.370
0.369
0.385
0.387
0.390
0.406
1.222
1.225
1.223
1.208
1.206
1.205
1.203
1.194
1.173
1.159
1.138
1.124
1.092
1.048
1.017
0.976
0.934
0.887
0.849
0.793
0.749
0.713
0.653
0.605
0.568
0.528
0.490
0.482
0.450
0.432
0.424
0.401
0.389
0.380
0.380
0.362
0.350
0.351
0.362
0.364
0.365
1.226
1.227
1.236
1.228
1.221
1.221
1.210
1.193
1.190
1.180
1.171
1.139
1.092
1.062
1.020
0.975
0.943
0.894
0.846
0.799
0.750
0.713
0.660
0.603
0.570
0.533
0.500
0.481
0.454
0.432
0.419
0.396
0.380
0.372
0.356
0.343
0.336
0.334
0.331
0.329
0.339
1.223
1.228
1.225
1.219
1.220
1.223
1.221
1.215
1.196
1.187
1.167
1.135
1.112
1.075
1.039
0.992
0.946
0.909
0.851
0.818
0.762
0.720
0.656
0.614
0.574
0.544
0.512
0.484
0.454
0.430
0.408
0.388
0.360
0.352
0.337
0.335
0.319
0.317
0.319
0.315
0.312
1.233
1.238
1.237
1.227
1.233
1.228
1.226
1.225
1.212
1.192
1.174
1.153
1.121
1.082
1.036
1.001
0.969
0.925
0.869
0.822
0.764
0.719
0.674
0.630
0.585
0.545
0.512
0.479
0.457
0.413
0.394
0.374
0.354
0.336
0.331
0.319
0.305
0.302
0.291
0.291
0.289
1.224
1.233
1.239
1.239
1.236
1.237
1.227
1.228
1.216
1.197
1.191
1.171
1.129
1.075
1.048
1.010
0.977
0.931
0.880
0.833
0.794
0.730
0.690
0.642
0.601
0.565
0.531
0.492
0.467
0.439
0.401
0.371
0.348
0.327
0.311
0.305
0.296
0.285
0.278
0.275
0.263
1.226
1.233
1.243
1.255
1.257
1.250
1.237
1.238
1.224
1.209
1.200
1.177
1.139
1.101
1.063
1.019
0.979
0.939
0.896
0.858
0.807
0.754
0.708
0.668
0.620
0.580
0.548
0.522
0.483
0.447
0.424
0.391
0.363
0.341
0.310
0.297
0.278
0.267
0.255
0.251
0.240
1.227
1.241
1.250
1.267
1.268
1.261
1.264
1.248
1.240
1.228
1.202
1.183
1.149
1.119
1.072
1.034
0.995
0.959
0.921
0.871
0.807
0.774
0.741
0.692
0.650
0.608
0.568
0.534
0.497
0.472
0.435
0.395
0.367
0.345
0.325
0.302
0.272
0.264
0.255
0.234
0.219
1.229
1.247
1.241
1.261
1.273
1.264
1.267
1.265
1.245
1.226
1.211
1.182
1.162
1.137
1.092
1.051
1.009
0.965
0.916
0.891
0.839
0.799
0.758
0.717
0.661
0.622
0.597
0.556
0.525
0.483
0.446
0.418
0.383
0.362
0.329
0.304
0.279
0.258
0.248
0.229
0.208
1.238
1.245
1.255
1.262
1.265
1.270
1.255
1.254
1.246
1.243
1.220
1.193
1.169
1.142
1.106
1.065
1.013
0.977
0.945
0.898
0.878
0.823
0.782
0.740
0.696
0.649
0.611
0.587
0.531
0.499
0.461
0.429
0.402
0.367
0.342
0.313
0.289
0.271
0.240
0.225
0.208
1.230
1.242
1.253
1.259
1.255
1.259
1.260
1.260
1.245
1.240
1.214
1.199
1.173
1.154
1.123
1.080
1.046
1.014
0.967
0.926
0.884
0.841
0.804
0.764
0.723
0.675
0.634
0.597
0.550
0.516
0.480
0.449
0.417
0.382
0.348
0.325
0.296
0.277
0.258
0.231
0.204
1.218
1.223
1.248
1.251
1.252
1.248
1.258
1.257
1.236
1.219
1.205
1.201
1.184
1.151
1.125
1.104
1.078
1.035
0.984
0.942
0.903
0.863
0.834
0.783
0.738
0.692
0.651
0.618
0.584
0.538
0.502
0.470
0.437
0.402
0.362
0.337
0.311
0.283
0.265
0.242
0.215
1.201
1.219
1.229
1.243
1.243
1.241
1.245
1.245
1.229
1.216
1.197
1.193
1.170
1.152
1.141
1.122
1.089
1.040
0.991
0.963
0.920
0.890
0.839
0.793
0.760
0.723
0.678
0.641
0.603
0.564
0.530
0.501
0.455
0.419
0.386
0.350
0.319
0.290
0.270
0.244
0.219
1.172
1.195
1.222
1.217
1.226
1.231
1.225
1.221
1.207
1.206
1.199
1.198
1.178
1.168
1.145
1.119
1.090
1.053
1.017
0.979
0.936
0.909
0.867
0.819
0.785
0.740
0.699
0.661
0.620
0.594
0.558
0.524
0.478
0.432
0.402
0.363
0.335
0.297
0.267
0.243
0.220
1.149
1.172
1.194
1.191
1.199
1.205
1.217
1.210
1.200
1.195
1.189
1.188
1.174
1.166
1.152
1.131
1.102
1.077
1.034
0.991
0.965
0.933
0.889
0.839
0.806
0.769
0.723
0.689
0.646
0.608
0.575
0.540
0.493
0.453
0.415
0.375
0.343
0.305
0.280
0.245
0.220
1.141
1.156
1.161
1.177
1.192
1.196
1.194
1.190
1.188
1.186
1.187
1.187
1.179
1.170
1.160
1.141
1.108
1.084
1.050
1.014
0.988
0.952
0.899
0.865
0.832
0.793
0.756
0.718
0.667
0.632
0.592
0.561
0.502
0.473
0.435
0.401
0.349
0.314
0.287
0.256
0.219
1.110
1.143
1.146
1.173
1.182
1.190
1.190
1.186
1.184
1.188
1.182
1.188
1.180
1.178
1.164
1.149
1.114
1.091
1.053
1.023
1.005
0.963
0.936
0.911
0.855
0.815
0.777
0.736
0.697
0.662
0.618
0.566
0.521
0.489
0.450
0.414
0.367
0.330
0.298
0.260
0.221
1.099
1.111
1.140
1.151
1.169
1.179
1.184
1.176
1.194
1.190
1.181
1.182
1.178
1.179
1.166
1.145
1.128
1.096
1.081
1.052
1.027
0.995
0.968
0.940
0.903
0.849
0.806
0.764
0.726
0.688
0.632
0.586
0.537
0.499
0.457
0.426
0.386
0.341
0.310
0.273
0.230
1.068
1.095
1.117
1.133
1.155
1.165
1.173
1.178
1.187
1.190
1.189
1.185
1.189
1.176
1.171
1.151
1.122
1.111
1.096
1.076
1.048
1.021
0.991
0.963
0.922
0.887
0.839
0.799
0.759
0.702
0.662
0.609
0.563
0.518
0.475
0.435
0.397
0.351
0.318
0.273
0.242
1.056
1.070
1.094
1.121
1.136
1.153
1.159
1.172
1.179
1.183
1.185
1.187
1.189
1.179
1.164
1.155
1.133
1.111
1.102
1.075
1.058
1.037
1.013
0.978
0.943
0.912
0.863
0.829
0.782
0.732
0.681
0.630
0.579
0.539
0.497
0.449
0.406
0.361
0.321
0.284
0.245
1.027
1.055
1.086
1.098
1.117
1.129
1.143
1.156
1.169
1.175
1.183
1.182
1.184
1.170
1.168
1.155
1.132
1.120
1.100
1.071
1.060
1.048
1.024
0.998
0.960
0.925
0.883
0.842
0.800
0.744
0.705
0.649
0.605
0.562
0.503
0.463
0.415
0.379
0.322
0.284
0.249
1.015
1.040
1.066
1.081
1.100
1.117
1.136
1.152
1.165
1.176
1.183
1.180
1.185
1.179
1.168
1.160
1.148
1.110
1.101
1.082
1.071
1.054
1.031
1.009
0.976
0.936
0.895
0.852
0.810
0.765
0.720
0.667
0.620
0.577
0.527
0.473
0.426
0.382
0.336
0.295
0.252
0.987
1.014
1.040
1.072
1.089
1.118
1.128
1.128
1.145
1.161
1.163
1.170
1.182
1.168
1.165
1.153
1.138
1.123
1.112
1.089
1.074
1.060
1.036
1.010
0.988
0.953
0.917
0.868
0.827
0.780
0.740
0.685
0.637
0.586
0.542
0.486
0.434
0.390
0.344
0.298
0.262
0.967
0.994
1.023
1.049
1.075
1.103
1.110
1.119
1.129
1.140
1.155
1.157
1.164
1.165
1.155
1.146
1.146
1.127
1.114
1.085
1.079
1.059
1.035
1.016
0.982
0.961
0.927
0.884
0.835
0.795
0.745
0.692
0.643
0.599
0.552
0.500
0.444
0.400
0.349
0.303
0.259
0.942
0.980
0.998
1.025
1.046
1.065
1.089
1.105
1.123
1.131
1.134
1.150
1.140
1.144
1.144
1.139
1.140
1.125
1.113
1.097
1.080
1.067
1.047
1.019
0.992
0.960
0.931
0.895
0.845
0.807
0.760
0.708
0.657
0.613
0.563
0.514
0.461
0.409
0.361
0.306
0.262
0.922
0.954
0.981
1.009
1.023
1.048
1.061
1.070
1.092
1.103
1.113
1.108
1.127
1.121
1.130
1.142
1.129
1.125
1.110
1.093
1.072
1.063
1.051
1.017
0.998
0.981
0.948
0.909
0.861
0.812
0.758
0.714
0.663
0.616
0.574
0.520
0.466
0.419
0.365
0.317
0.268
0.907
0.933
0.961
0.972
0.996
1.009
1.030
1.057
1.071
1.073
1.092
1.094
1.103
1.114
1.119
1.124
1.129
1.128
1.110
1.104
1.090
1.072
1.050
1.038
1.016
0.996
0.963
0.912
0.863
0.813
0.758
0.718
0.673
0.619
0.571
0.523
0.475
0.420
0.361
0.322
0.280
0.888
0.917
0.952
0.966
0.975
0.993
1.013
1.035
1.045
1.060
1.068
1.080
1.100
1.105
1.113
1.120
1.123
1.115
1.106
1.090
1.085
1.078
1.061
1.046
1.028
1.000
0.961
0.921
0.864
0.809
0.763
0.723
0.677
0.630
0.578
0.529
0.480
0.419
0.368
0.326
0.286
0.872
0.912
0.937
0.960
0.958
0.969
0.990
1.018
1.029
1.052
1.072
1.079
1.095
1.100
1.115
1.116
1.123
1.110
1.102
1.102
1.098
1.090
1.077
1.064
1.044
0.993
0.961
0.929
0.884
0.831
0.778
0.732
0.682
0.631
0.580
0.532
0.474
0.416
0.370
0.326
0.286
0.861
0.889
0.913
0.933
0.939
0.961
0.978
1.006
1.014
1.042
1.062
1.082
1.084
1.110
1.120
1.111
1.108
1.107
1.107
1.101
1.103
1.096
1.078
1.061
1.042
1.011
0.970
0.934
0.897
0.833
0.788
0.731
0.684
0.628
0.577
0.528
0.474
0.421
0.374
0.332
0.287
0.844
0.867
0.894
0.907
0.927
0.945
0.966
0.984
1.006
1.027
1.053
1.061
1.075
1.095
1.106
1.112
1.108
1.099
1.100
1.105
1.096
1.092
1.085
1.067
1.049
1.015
0.983
0.947
0.900
0.844
0.794
0.739
0.680
0.636
0.575
0.519
0.475
0.428
0.377
0.337
0.291
0.817
0.839
0.865
0.886
0.906
0.927
0.945
0.971
0.996
1.006
1.033
1.056
1.069
1.084
1.100
1.101
1.105
1.098
1.100
1.096
1.095
1.095
1.087
1.070
1.050
1.023
0.991
0.949
0.902
0.850
0.797
0.737
0.680
0.629
0.578
0.521
0.473
0.428
0.378
0.338
0.294
0.772
0.798
0.844
0.865
0.879
0.901
0.930
0.957
0.978
0.988
1.009
1.036
1.060
1.075
1.094
1.101
1.107
1.096
1.099
1.103
1.095
1.088
1.079
1.060
1.051
1.024
0.984
0.952
0.912
0.855
0.796
0.740
0.695
0.623
0.576
0.521
0.472
0.424
0.380
0.342
0.294
0.748
0.782
0.803
0.831
0.853
0.885
0.904
0.937
0.963
0.971
0.990
1.022
1.047
1.068
1.078
1.096
1.098
1.098
1.104
1.092
1.083
1.076
1.078
1.059
1.040
1.014
0.985
0.951
0.903
0.855
0.802
0.745
0.695
0.641
0.580
0.521
0.468
0.422
0.379
0.339
0.293
0.736
0.753
0.781
0.813
0.835
0.867
0.896
0.918
0.939
0.968
0.990
1.007
1.031
1.042
1.059
1.067
1.084
1.094
1.093
1.087
1.078
1.075
1.073
1.053
1.031
1.010
0.979
0.932
0.886
0.847
0.798
0.752
0.708
0.649
0.577
0.529
0.470
0.428
0.381
0.337
0.294
0.710
0.733
0.762
0.797
0.828
0.851
0.876
0.905
0.917
0.954
0.965
0.987
1.009
1.026
1.036
1.044
1.057
1.069
1.068
1.067
1.066
1.063
1.056
1.034
1.018
0.995
0.971
0.932
0.886
0.845
0.802
0.757
0.705
0.654
0.592
0.531
0.474
0.429
0.378
0.333
0.298
0.676
0.705
0.729
0.766
0.799
0.822
0.845
0.874
0.901
0.932
0.950
0.959
0.979
1.004
1.021
1.036
1.046
1.054
1.057
1.060
1.064
1.056
1.048
1.042
1.020
0.994
0.960
0.918
0.880
0.835
0.795
0.753
0.702
0.644
0.595
0.539
0.481
0.430
0.379
0.339
0.300
0.637
0.664
0.700
0.726
0.757
0.785
0.820
0.844
0.865
0.884
0.916
0.939
0.951
0.984
0.992
1.016
1.028
1.046
1.042
1.045
1.043
1.044
1.038
1.024
1.009
0.985
0.952
0.908
0.878
0.840
0.798
0.749
0.695
0.643
0.596
0.541
0.484
0.435
0.388
0.341
0.306
1.217
1.221
1.212
1.184
1.184
1.174
1.159
1.137
1.116
1.098
1.076
1.057
1.035
1.011
0.980
0.936
0.902
0.873
0.839
0.795
0.744
0.705
0.663
0.643
0.616
0.593
0.565
0.552
0.540
0.518
0.506
0.502
0.496
0.494
0.503
0.517
0.509
0.513
0.533
0.556
0.571
1.205
1.212
1.209
1.185
1.185
1.177
1.170
1.133
1.128
1.109
1.091
1.080
1.042
1.011
0.980
0.942
0.910
0.882
0.850
0.806
0.743
0.692
0.659
0.619
0.592
0.570
0.547
0.522
0.511
0.501
0.487
0.489
0.479
0.469
0.467
0.465
0.462
0.473
0.485
0.503
0.519
1.202
1.202
1.206
1.189
1.184
1.181
1.162
1.146
1.132
1.118
1.106
1.075
1.045
1.007
0.987
0.964
0.919
0.885
0.854
0.805
0.754
0.708
0.660
0.619
0.590
0.554
0.539
0.513
0.494
0.484
0.479
0.470
0.465
0.448
0.436
0.434
0.437
0.453
0.456
0.459
0.464
1.204
1.209
1.199
1.183
1.178
1.181
1.170
1.161
1.151
1.127
1.108
1.084
1.066
1.032
1.005
0.964
0.931
0.889
0.852
0.811
0.763
0.715
0.670
0.616
0.570
0.550
0.534
0.502
0.469
0.467
0.454
0.444
0.438
0.433
0.419
0.401
0.406
0.416
0.424
0.426
0.437
1.214
1.212
1.213
1.201
1.187
1.179
1.178
1.177
1.169
1.149
1.132
1.109
1.078
1.048
1.021
0.975
0.934
0.891
0.861
0.817
0.761
0.715
0.667
0.621
0.583
0.547
0.522
0.500
0.472
0.451
0.450
0.433
0.417
0.420
0.407
0.387
0.381
0.384
0.384
0.381
0.392
1.205
1.217
1.221
1.199
1.201
1.201
1.202
1.187
1.170
1.168
1.154
1.121
1.100
1.056
1.030
0.981
0.946
0.908
0.857
0.812
0.768
0.711
0.671
0.630
0.583
0.558
0.522
0.498
0.473
0.454
0.441
0.415
0.399
0.397
0.382
0.365
0.359
0.364
0.364
0.356
0.354
1.205
1.206
1.213
1.212
1.206
1.212
1.209
1.206
1.196
1.171
1.148
1.131
1.105
1.071
1.036
0.994
0.959
0.921
0.861
0.817
0.778
0.728
0.682
0.644
0.592
0.561
0.518
0.503
0.478
0.453
0.431
0.409
0.385
0.371
0.360
0.355
0.344
0.338
0.342
0.341
0.330
1.215
1.220
1.218
1.209
1.212
1.211
1.200
1.202
1.212
1.196
1.171
1.146
1.111
1.071
1.029
0.999
0.968
0.923
0.871
0.831
0.783
0.732
0.692
0.660
0.614
0.565
0.524
0.497
0.472
0.438
0.415
0.394
0.377
0.362
0.353
0.345
0.333
0.329
0.318
0.318
0.309
1.213
1.219
1.225
1.220
1.225
1.217
1.216
1.220
1.212
1.193
1.182
1.148
1.109
1.079
1.039
1.015
0.976
0.939
0.877
0.844
0.796
0.742
0.703
0.675
0.626
0.584
0.556
0.514
0.493
0.449
0.417
0.393
0.370
0.348
0.347
0.333
0.321
0.312
0.307
0.292
0.294
1.220
1.225
1.231
1.236
1.233
1.233
1.235
1.230
1.223
1.213
1.192
1.163
1.126
1.090
1.067
1.027
0.988
0.949
0.897
0.849
0.824
0.775
0.727
0.692
0.647
0.603
0.574
0.543
0.506
0.474
0.443
0.416
0.384
0.347
0.344
0.324
0.308
0.288
0.282
0.269
0.266
1.212
1.227
1.237
1.242
1.246
1.248
1.253
1.241
1.228
1.220
1.198
1.172
1.147
1.110
1.073
1.045
0.992
0.957
0.919
0.874
0.832
0.789
0.744
0.707
0.667
0.629
0.595
0.555
0.517
0.490
0.462
0.421
0.400
0.374
0.344
0.321
0.300
0.284
0.275
0.261
0.233
1.229
1.234
1.230
1.239
1.253
1.264
1.251
1.246
1.240
1.225
1.208
1.181
1.167
1.134
1.093
1.046
1.015
0.975
0.932
0.898
0.849
0.810
0.760
0.733
0.694
0.648
0.614
0.580
0.539
0.491
0.467
0.439
0.411
0.378
0.353
0.325
0.294
0.277
0.256
0.244
0.228
1.221
1.233
1.235
1.246
1.247
1.252
1.238
1.242
1.235
1.231
1.211
1.184
1.171
1.145
1.110
1.067
1.035
0.992
0.964
0.928
0.893
0.836
0.790
0.759
0.716
0.669
0.632
0.603
0.560
0.512
0.476
0.448
0.422
0.389
0.359
0.332
0.308
0.279
0.262
0.236
0.223
1.215
1.218
1.232
1.237
1.240
1.237
1.234
1.236
1.240
1.227
1.203
1.187
1.167
1.150
1.111
1.090
1.053
1.023
0.995
0.946
0.908
0.868
0.814
0.780
0.739
0.689
0.653
0.617
0.573
0.526
0.491
0.470
0.441
0.402
0.365
0.338
0.315
0.288
0.264
0.243
0.217
1.199
1.212
1.225
1.229
1.225
1.230
1.232
1.232
1.222
1.210
1.206
1.191
1.173
1.146
1.137
1.103
1.077
1.044
0.998
0.959
0.917
0.883
0.842
0.797
0.759
0.715
0.669
0.633
0.594
0.557
0.521
0.483
0.456
0.419
0.388
0.345
0.323
0.298
0.276
0.250
0.224
1.172
1.187
1.205
1.220
1.231
1.227
1.230
1.226
1.213
1.205
1.202
1.188
1.181
1.163
1.150
1.123
1.099
1.048
1.009
0.981
0.943
0.910
0.866
0.825
0.782
0.733
0.701
0.655
0.626
0.583
0.546
0.512
0.476
0.436
0.399
0.360
0.336
0.305
0.284
0.257
0.227
1.162
1.179
1.184
1.195
1.214
1.215
1.211
1.208
1.208
1.201
1.201
1.194
1.177
1.167
1.155
1.127
1.101
1.072
1.035
1.001
0.964
0.929
0.895
0.852
0.800
0.761
0.724
0.682
0.643
0.617
0.574
0.535
0.492
0.457
0.419
0.383
0.349
0.318
0.286
0.255
0.227
1.135
1.152
1.173
1.191
1.196
1.195
1.192
1.206
1.199
1.198
1.201
1.189
1.179
1.186
1.171
1.141
1.117
1.091
1.052
1.015
0.995
0.953
0.907
0.865
0.820
0.786
0.750
0.715
0.665
0.632
0.602
0.554
0.507
0.468
0.431
0.394
0.352
0.321
0.290
0.262
0.231
1.112
1.128
1.147
1.163
1.171
1.177
1.176
1.185
1.183
1.192
1.191
1.189
1.197
1.198
1.178
1.146
1.121
1.101
1.060
1.034
1.007
0.976
0.936
0.889
0.851
0.810
0.773
0.732
0.697
0.661
0.615
0.578
0.521
0.487
0.448
0.415
0.373
0.329
0.299
0.270
0.229
1.091
1.111
1.133
1.148
1.152
1.161
1.161
1.179
1.175
1.182
1.185
1.176
1.193
1.197
1.177
1.157
1.129
1.105
1.069
1.052
1.028
0.998
0.961
0.921
0.876
0.837
0.796
0.752
0.721
0.679
0.640
0.586
0.542
0.503
0.463
0.429
0.377
0.340
0.305
0.275
0.241
1.073
1.095
1.125
1.145
1.153
1.164
1.164
1.162
1.185
1.186
1.180
1.189
1.197
1.192
1.183
1.163
1.140
1.113
1.095
1.064
1.042
1.022
0.987
0.955
0.919
0.866
0.828
0.781
0.745
0.706
0.664
0.614
0.558
0.517
0.481
0.441
0.394
0.353
0.316
0.284
0.241
1.053
1.078
1.109
1.125
1.134
1.153
1.160
1.176
1.180
1.184
1.181
1.192
1.197
1.195
1.177
1.167
1.136
1.132
1.110
1.079
1.068
1.032
1.010
0.983
0.938
0.900
0.853
0.814
0.778
0.725
0.675
0.630
0.580
0.543
0.489
0.449
0.412
0.372
0.324
0.293
0.249
1.019
1.045
1.081
1.099
1.119
1.138
1.153
1.165
1.172
1.178
1.178
1.197
1.193
1.182
1.178
1.160
1.146
1.136
1.124
1.095
1.072
1.056
1.033
0.990
0.963
0.925
0.887
0.844
0.801
0.744
0.700
0.648
0.600
0.559
0.505
0.463
0.420
0.380
0.332
0.290
0.257
1.002
1.040
1.043
1.079
1.099
1.116
1.130
1.148
1.159
1.160
1.165
1.185
1.187
1.177
1.174
1.161
1.148
1.132
1.112
1.087
1.079
1.066
1.043
1.011
0.976
0.951
0.908
0.864
0.826
0.766
0.716
0.668
0.626
0.580
0.519
0.477
0.432
0.391
0.335
0.293
0.255
0.976
1.003
1.035
1.059
1.076
1.095
1.115
1.133
1.141
1.147
1.171
1.182
1.182
1.169
1.156
1.155
1.135
1.127
1.112
1.096
1.081
1.060
1.045
1.014
0.995
0.950
0.916
0.878
0.831
0.787
0.734
0.686
0.640
0.598
0.538
0.495
0.438
0.396
0.347
0.295
0.258
0.948
0.981
1.016
1.047
1.073
1.087
1.099
1.112
1.119
1.146
1.155
1.177
1.179
1.151
1.154
1.143
1.129
1.121
1.119
1.098
1.084
1.067
1.050
1.022
0.997
0.967
0.935
0.883
0.840
0.793
0.752
0.704
0.655
0.608
0.557
0.500
0.450
0.397
0.354
0.308
0.266
0.934
0.961
0.994
1.023
1.051
1.080
1.087
1.088
1.104
1.115
1.138
1.148
1.152
1.145
1.141
1.132
1.131
1.120
1.107
1.096
1.081
1.069
1.055
1.026
1.003
0.977
0.939
0.886
0.853
0.807
0.763
0.711
0.660
0.616
0.564
0.510
0.458
0.406
0.356
0.310
0.270
0.918
0.949
0.975
0.996
1.023
1.048
1.062
1.073
1.090
1.111
1.119
1.129
1.121
1.138
1.131
1.124
1.119
1.115
1.114
1.099
1.082
1.071
1.055
1.030
1.003
0.973
0.948
0.895
0.853
0.816
0.770
0.720
0.677
0.626
0.580
0.521
0.463
0.412
0.362
0.313
0.265
0.895
0.921
0.941
0.972
0.992
1.006
1.040
1.044
1.061
1.077
1.088
1.091
1.102
1.103
1.118
1.118
1.120
1.105
1.104
1.100
1.087
1.071
1.048
1.020
1.002
0.981
0.953
0.906
0.865
0.819
0.774
0.729
0.682
0.627
0.581
0.522
0.474
0.427
0.369
0.321
0.267
0.879
0.911
0.926
0.951
0.964
0.976
0.996
1.009
1.036
1.057
1.072
1.075
1.099
1.104
1.118
1.124
1.120
1.118
1.114
1.104
1.080
1.069
1.047
1.029
1.010
0.990
0.958
0.912
0.863
0.821
0.771
0.730
0.677
0.623
0.578
0.527
0.473
0.428
0.373
0.321
0.281
0.854
0.884
0.905
0.928
0.945
0.964
0.989
1.004
1.013
1.036
1.048
1.052
1.076
1.086
1.102
1.111
1.107
1.091
1.100
1.092
1.094
1.088
1.071
1.048
1.019
0.993
0.959
0.921
0.862
0.820
0.770
0.726
0.677
0.632
0.583
0.529
0.482
0.432
0.375
0.325
0.286
0.833
0.861
0.888
0.910
0.932
0.943
0.966
0.998
1.009
1.016
1.036
1.049
1.074
1.084
1.097
1.105
1.103
1.102
1.096
1.097
1.090
1.086
1.074
1.056
1.035
0.991
0.961
0.916
0.871
0.824
0.773
0.724
0.685
0.636
0.582
0.528
0.476
0.426
0.370
0.326
0.291
0.806
0.849
0.874
0.886
0.910
0.934
0.952
0.981
0.991
1.003
1.039
1.054
1.063
1.077
1.075
1.088
1.093
1.092
1.087
1.090
1.085
1.083
1.064
1.052
1.026
0.998
0.966
0.927
0.888
0.826
0.779
0.723
0.677
0.627
0.578
0.523
0.478
0.423
0.371
0.330
0.289
0.792
0.828
0.854
0.864
0.888
0.912
0.938
0.959
0.975
1.001
1.025
1.035
1.049
1.072
1.078
1.073
1.076
1.091
1.087
1.083
1.086
1.084
1.073
1.059
1.037
1.006
0.972
0.929
0.889
0.840
0.788
0.728
0.680
0.625
0.568
0.524
0.472
0.421
0.377
0.331
0.289
0.766
0.792
0.820
0.839
0.869
0.895
0.914
0.943
0.959
0.977
1.000
1.027
1.046
1.048
1.072
1.067
1.077
1.081
1.080
1.082
1.087
1.081
1.070
1.056
1.031
1.012
0.977
0.931
0.893
0.842
0.784
0.734
0.672
0.621
0.565
0.518
0.468
0.424
0.377
0.335
0.294
0.738
0.767
0.801
0.823
0.838
0.866
0.892
0.925
0.940
0.957
0.981
1.001
1.027
1.042
1.064
1.074
1.072
1.067
1.070
1.075
1.084
1.072
1.066
1.048
1.036
1.013
0.972
0.931
0.893
0.840
0.790
0.730
0.679
0.621
0.561
0.512
0.463
0.423
0.378
0.334
0.287
0.703
0.742
0.767
0.791
0.813
0.844
0.869
0.892
0.918
0.939
0.952
0.985
1.009
1.025
1.040
1.066
1.066
1.064
1.070
1.078
1.069
1.063
1.052
1.047
1.030
0.998
0.966
0.932
0.889
0.840
0.787
0.733
0.683
0.623
0.560
0.513
0.459
0.416
0.373
0.333
0.289
0.678
0.713
0.737
0.768
0.794
0.831
0.855
0.872
0.890
0.918
0.941
0.974
0.992
1.013
1.022
1.036
1.054
1.054
1.061
1.062
1.057
1.056
1.051
1.040
1.014
0.982
0.945
0.911
0.871
0.830
0.785
0.740
0.690
0.634
0.555
0.516
0.459
0.418
0.376
0.331
0.287
0.648
0.684
0.711
0.742
0.761
0.796
0.826
0.846
0.866
0.903
0.928
0.940
0.970
0.985
1.011
1.020
1.030
1.031
1.039
1.048
1.052
1.048
1.041
1.018
0.995
0.966
0.943
0.908
0.866
0.828
0.787
0.743
0.693
0.637
0.573
0.514
0.469
0.417
0.367
0.326
0.291
0.613
0.646
0.674
0.713
0.746
0.773
0.801
0.834
0.849
0.874
0.903
0.918
0.935
0.960
0.978
0.994
1.015
1.016
1.022
1.032
1.030
1.030
1.013
1.002
0.987
0.956
0.931
0.893
0.858
0.820
0.779
0.735
0.682
0.626
0.579
0.516
0.462
0.421
0.371
0.330
0.292
0.595
0.617
0.643
0.689
0.721
0.748
0.779
0.796
0.822
0.844
0.879
0.904
0.918
0.944
0.951
0.975
0.987
0.996
0.995
1.005
1.016
1.016
1.006
0.993
0.977
0.953
0.924
0.887
0.856
0.813
0.772
0.731
0.678
0.624
0.581
0.514
0.469
0.421
0.371
0.331
0.297
1.181
1.196
1.190
1.182
1.178
1.160
1.152
1.135
1.100
1.089
1.066
1.051
1.043
1.004
0.978
0.944
0.916
0.887
0.855
0.809
0.760
0.718
0.681
0.665
0.639
0.614
0.601
0.572
0.553
0.539
0.535
0.538
0.535
0.525
0.532
0.537
0.544
0.549
0.567
0.585
0.595
1.190
1.198
1.190
1.176
1.170
1.163
1.147
1.124
1.114
1.099
1.086
1.068
1.035
1.013
0.981
0.951
0.914
0.885
0.852
0.811
0.755
0.708
0.678
0.642
0.604
0.587
0.566
0.548
0.539
0.520
0.523
0.516
0.510
0.502
0.502
0.497
0.500
0.508
0.516
0.539
0.549
1.190
1.195
1.189
1.178
1.180
1.172
1.144
1.142
1.123
1.116
1.099
1.065
1.032
1.017
0.998
0.968
0.931
0.898
0.861
0.806
0.752
0.718
0.672
0.637
0.604
0.580
0.550
0.530
0.519
0.513
0.499
0.495
0.495
0.478
0.465
0.463
0.461
0.474
0.483
0.481
0.493
1.184
1.190
1.185
1.176
1.162
1.169
1.152
1.154
1.136
1.119
1.103
1.086
1.049
1.025
0.999
0.970
0.931
0.897
0.863
0.818
0.763
0.723
0.686
0.641
0.603
0.572
0.541
0.517
0.503
0.496
0.488
0.473
0.469
0.466
0.445
0.433
0.434
0.440
0.442
0.448
0.455
1.190
1.198
1.193
1.172
1.172
1.167
1.160
1.162
1.153
1.141
1.120
1.100
1.072
1.043
1.013
0.971
0.936
0.910
0.869
0.828
0.765
0.723
0.683
0.644
0.613
0.575
0.545
0.516
0.496
0.486
0.481
0.466
0.453
0.438
0.432
0.424
0.414
0.411
0.419
0.416
0.420
1.188
1.192
1.198
1.187
1.187
1.187
1.182
1.180
1.168
1.157
1.135
1.111
1.077
1.052
1.022
0.992
0.953
0.913
0.874
0.828
0.779
0.727
0.681
0.647
0.613
0.582
0.550
0.528
0.496
0.477
0.461
0.445
0.434
0.422
0.397
0.396
0.396
0.395
0.396
0.389
0.388
1.184
1.196
1.194
1.197
1.209
1.197
1.189
1.190
1.183
1.169
1.151
1.130
1.094
1.062
1.030
0.995
0.962
0.914
0.872
0.819
0.780
0.737
0.705
0.660
0.613
0.579
0.540
0.525
0.495
0.475
0.447
0.427
0.417
0.402
0.391
0.374
0.377
0.365
0.373
0.366
0.358
1.196
1.202
1.204
1.206
1.208
1.198
1.196
1.193
1.185
1.182
1.160
1.142
1.098
1.067
1.036
0.998
0.963
0.925
0.879
0.837
0.801
0.746
0.706
0.676
0.631
0.591
0.556
0.523
0.492
0.468
0.434
0.404
0.399
0.393
0.374
0.363
0.356
0.344
0.337
0.337
0.333
1.194
1.203
1.212
1.207
1.208
1.210
1.210
1.201
1.205
1.193
1.165
1.138
1.104
1.087
1.048
1.024
0.990
0.946
0.900
0.858
0.819
0.762
0.724
0.688
0.646
0.613
0.568
0.538
0.506
0.478
0.441
0.411
0.395
0.380
0.370
0.361
0.348
0.332
0.323
0.315
0.309
1.204
1.201
1.207
1.218
1.222
1.226
1.215
1.217
1.217
1.205
1.192
1.152
1.127
1.100
1.071
1.028
0.989
0.956
0.912
0.873
0.835
0.784
0.754
0.706
0.664
0.631
0.608
0.557
0.524
0.495
0.448
0.428
0.401
0.373
0.358
0.348
0.334
0.319
0.312
0.295
0.289
1.203
1.216
1.216
1.213
1.233
1.238
1.231
1.230
1.228
1.209
1.193
1.167
1.143
1.108
1.077
1.041
1.001
0.973
0.924
0.886
0.856
0.807
0.766
0.728
0.678
0.645
0.621
0.578
0.530
0.506
0.470
0.445
0.413
0.389
0.365
0.348
0.324
0.312
0.294
0.279
0.264
1.200
1.213
1.205
1.224
1.232
1.249
1.237
1.233
1.233
1.217
1.200
1.175
1.154
1.128
1.091
1.052
1.018
0.985
0.960
0.916
0.872
0.827
0.784
0.753
0.711
0.673
0.646
0.604
0.557
0.525
0.494
0.457
0.428
0.399
0.365
0.342
0.316
0.299
0.281
0.266
0.253
1.196
1.208
1.213
1.218
1.223
1.233
1.234
1.235
1.232
1.218
1.200
1.180
1.165
1.139
1.105
1.073
1.036
1.013
0.977
0.944
0.896
0.854
0.816
0.771
0.729
0.696
0.660
0.617
0.575
0.532
0.504
0.478
0.442
0.413
0.377
0.349
0.322
0.302
0.265
0.250
0.236
1.184
1.198
1.205
1.219
1.226
1.227
1.220
1.229
1.230
1.215
1.209
1.186
1.176
1.153
1.125
1.097
1.067
1.026
0.999
0.961
0.916
0.870
0.837
0.791
0.756
0.713
0.672
0.631
0.591
0.545
0.509
0.487
0.455
0.418
0.383
0.347
0.328
0.298
0.278
0.251
0.232
1.174
1.191
1.197
1.200
1.216
1.221
1.212
1.225
1.222
1.208
1.204
1.199
1.167
1.159
1.141
1.112
1.084
1.062
1.023
0.976
0.933
0.902
0.864
0.815
0.782
0.744
0.697
0.649
0.615
0.572
0.539
0.504
0.470
0.433
0.401
0.361
0.335
0.310
0.285
0.255
0.232
1.154
1.169
1.175
1.188
1.201
1.209
1.210
1.211
1.198
1.195
1.201
1.194
1.180
1.175
1.154
1.129
1.108
1.071
1.044
1.007
0.972
0.929
0.887
0.846
0.804
0.757
0.716
0.681
0.639
0.603
0.568
0.531
0.491
0.450
0.413
0.377
0.347
0.317
0.293
0.265
0.235
1.142
1.154
1.157
1.180
1.201
1.197
1.196
1.202
1.191
1.196
1.191
1.195
1.188
1.192
1.164
1.151
1.127
1.100
1.064
1.030
0.995
0.951
0.908
0.871
0.832
0.787
0.738
0.709
0.658
0.629
0.594
0.555
0.514
0.473
0.430
0.401
0.356
0.328
0.298
0.268
0.234
1.122
1.120
1.146
1.177
1.180
1.175
1.188
1.189
1.183
1.188
1.194
1.191
1.190
1.185
1.178
1.152
1.125
1.102
1.070
1.041
1.004
0.970
0.920
0.889
0.860
0.812
0.770
0.727
0.692
0.653
0.614
0.575
0.532
0.493
0.445
0.411
0.371
0.340
0.305
0.271
0.242
1.092
1.104
1.131
1.152
1.157
1.161
1.173
1.179
1.176
1.179
1.186
1.193
1.197
1.196
1.180
1.147
1.130
1.117
1.080
1.048
1.018
0.990
0.954
0.914
0.881
0.837
0.801
0.751
0.714
0.679
0.636
0.591
0.546
0.507
0.464
0.428
0.387
0.348
0.311
0.277
0.247
1.062
1.084
1.110
1.128
1.129
1.144
1.154
1.175
1.174
1.172
1.178
1.192
1.206
1.201
1.181
1.161
1.150
1.122
1.097
1.068
1.045
1.012
0.978
0.942
0.900
0.861
0.820
0.778
0.738
0.700
0.656
0.610
0.560
0.520
0.481
0.446
0.404
0.352
0.318
0.287
0.255
1.040
1.082
1.099
1.108
1.129
1.141
1.143
1.162
1.168
1.166
1.177
1.194
1.192
1.202
1.186
1.167
1.152
1.133
1.116
1.083
1.066
1.036
1.007
0.973
0.935
0.894
0.851
0.816
0.772
0.730
0.672
0.623
0.568
0.528
0.497
0.464
0.413
0.372
0.330
0.297
0.259
1.036
1.053
1.074
1.101
1.124
1.125
1.138
1.150
1.161
1.169
1.176
1.197
1.210
1.201
1.184
1.171
1.155
1.146
1.129
1.099
1.074
1.054
1.024
0.991
0.960
0.913
0.882
0.845
0.807
0.741
0.691
0.649
0.595
0.554
0.506
0.469
0.427
0.385
0.339
0.305
0.264
1.007
1.028
1.046
1.085
1.105
1.120
1.134
1.143
1.155
1.160
1.173
1.189
1.199
1.192
1.176
1.168
1.164
1.154
1.136
1.112
1.091
1.060
1.034
1.008
0.965
0.948
0.912
0.870
0.834
0.768
0.719
0.667
0.619
0.565
0.522
0.479
0.431
0.391
0.351
0.309
0.264
0.968
0.997
1.036
1.057
1.086
1.111
1.124
1.137
1.136
1.151
1.163
1.184
1.180
1.171
1.178
1.163
1.158
1.142
1.134
1.115
1.089
1.075
1.056
1.020
0.990
0.963
0.929
0.885
0.844
0.793
0.733
0.684
0.635
0.587
0.539
0.496
0.447
0.401
0.350
0.305
0.267
0.944
0.977
1.001
1.035
1.057
1.082
1.104
1.114
1.122
1.136
1.163
1.170
1.175
1.173
1.161
1.157
1.151
1.141
1.127
1.114
1.101
1.081
1.059
1.036
1.004
0.972
0.940
0.897
0.849
0.793
0.747
0.705
0.651
0.608
0.550
0.510
0.456
0.412
0.360
0.312
0.268
0.920
0.958
0.986
1.006
1.038
1.065
1.085
1.097
1.097
1.119
1.144
1.161
1.170
1.147
1.148
1.144
1.137
1.134
1.129
1.113
1.095
1.074
1.057
1.038
1.011
0.975
0.946
0.910
0.861
0.810
0.758
0.713
0.667
0.615
0.561
0.515
0.466
0.415
0.363
0.318
0.271
0.889
0.933
0.964
0.989
1.021
1.042
1.062
1.071
1.076
1.104
1.131
1.147
1.134
1.128
1.133
1.126
1.130
1.118
1.122
1.113
1.102
1.077
1.057
1.040
1.015
0.993
0.950
0.909
0.866
0.820
0.761
0.724
0.675
0.624
0.572
0.524
0.470
0.419
0.363
0.322
0.278
0.858
0.902
0.939
0.978
0.994
1.018
1.025
1.045
1.048
1.080
1.106
1.108
1.114
1.129
1.116
1.110
1.126
1.119
1.110
1.102
1.095
1.086
1.061
1.043
1.017
0.987
0.952
0.915
0.867
0.828
0.770
0.725
0.677
0.625
0.582
0.527
0.474
0.426
0.369
0.322
0.284
0.845
0.884
0.919
0.940
0.955
0.974
0.990
1.015
1.040
1.049
1.069
1.074
1.094
1.109
1.109
1.100
1.111
1.111
1.110
1.106
1.092
1.073
1.058
1.033
1.008
0.981
0.958
0.913
0.872
0.831
0.776
0.729
0.689
0.640
0.590
0.532
0.483
0.436
0.372
0.325
0.277
0.839
0.866
0.900
0.916
0.934
0.951
0.962
0.988
1.010
1.021
1.042
1.061
1.073
1.095
1.112
1.114
1.114
1.109
1.105
1.095
1.083
1.064
1.050
1.029
1.009
0.989
0.960
0.917
0.869
0.827
0.781
0.735
0.686
0.637
0.588
0.530
0.482
0.429
0.378
0.327
0.283
0.823
0.846
0.869
0.890
0.914
0.933
0.955
0.975
0.987
0.997
1.013
1.040
1.063
1.083
1.093
1.097
1.100
1.102
1.098
1.093
1.090
1.070
1.058
1.037
1.012
0.993
0.956
0.917
0.863
0.827
0.782
0.732
0.683
0.633
0.583
0.534
0.479
0.431
0.380
0.319
0.285
0.797
0.826
0.846
0.871
0.897
0.910
0.925
0.954
0.977
0.991
1.009
1.030
1.051
1.066
1.077
1.087
1.087
1.083
1.082
1.080
1.074
1.065
1.058
1.044
1.021
0.988
0.958
0.912
0.860
0.818
0.770
0.727
0.686
0.634
0.583
0.528
0.476
0.426
0.376
0.323
0.289
0.772
0.802
0.824
0.846
0.872
0.893
0.909
0.941
0.956
0.976
0.998
1.027
1.044
1.055
1.058
1.074
1.074
1.074
1.069
1.071
1.072
1.065
1.059
1.043
1.015
0.993
0.954
0.909
0.865
0.825
0.775
0.724
0.675
0.631
0.572
0.524
0.474
0.427
0.371
0.326
0.286
0.751
0.784
0.805
0.823
0.844
0.879
0.897
0.924
0.943
0.967
0.990
1.004
1.012
1.039
1.052
1.057
1.066
1.060
1.064
1.070
1.072
1.074
1.062
1.042
1.022
0.989
0.961
0.922
0.875
0.821
0.777
0.718
0.670
0.619
0.567
0.520
0.473
0.417
0.373
0.327
0.287
0.718
0.752
0.777
0.804
0.839
0.855
0.878
0.903
0.937
0.950
0.974
0.995
1.004
1.018
1.036
1.040
1.043
1.050
1.066
1.070
1.067
1.071
1.059
1.041
1.022
1.000
0.968
0.923
0.874
0.827
0.771
0.719
0.667
0.605
0.561
0.517
0.457
0.417
0.372
0.326
0.288
0.684
0.725
0.760
0.788
0.815
0.833
0.854
0.885
0.914
0.937
0.942
0.964
0.984
1.001
1.025
1.038
1.037
1.034
1.050
1.059
1.057
1.055
1.041
1.026
1.010
0.995
0.959
0.919
0.877
0.827
0.770
0.709
0.660
0.608
0.553
0.503
0.456
0.416
0.372
0.323
0.287
0.651
0.693
0.725
0.757
0.779
0.813
0.830
0.857
0.878
0.905
0.925
0.947
0.972
0.995
1.000
1.026
1.023
1.029
1.048
1.040
1.046
1.041
1.031
1.016
1.003
0.989
0.942
0.908
0.862
0.824
0.776
0.713
0.660
0.604
0.553
0.497
0.450
0.409
0.370
0.323
0.280
0.629
0.660
0.702
0.730
0.758
0.780
0.810
0.826
0.851
0.886
0.905
0.937
0.958
0.971
0.990
1.003
1.009
1.022
1.027
1.029
1.028
1.023
1.017
1.011
0.997
0.962
0.924
0.898
0.852
0.820
0.771
0.715
0.663
0.601
0.554
0.498
0.449
0.409
0.369
0.321
0.279
0.592
0.621
0.667
0.702
0.719
0.759
0.782
0.805
0.834
0.859
0.883
0.901
0.935
0.961
0.972
0.971
0.989
1.011
1.016
1.020
1.021
1.015
1.012
0.995
0.968
0.946
0.916
0.888
0.840
0.806
0.768
0.714
0.667
0.607
0.549
0.499
0.448
0.402
0.364
0.320
0.280
0.566
0.593
0.623
0.666
0.687
0.721
0.754
0.780
0.804
0.829
0.857
0.877
0.902
0.925
0.939
0.955
0.966
0.988
0.996
1.007
1.006
0.996
0.990
0.969
0.952
0.930
0.907
0.866
0.831
0.796
0.760
0.715
0.666
0.609
0.548
0.498
0.445
0.406
0.360
0.322
0.282
0.548
0.572
0.599
0.627
0.667
0.693
0.728
0.751
0.766
0.797
0.836
0.862
0.881
0.900
0.920
0.931
0.949
0.956
0.968
0.982
0.979
0.976
0.972
0.953
0.941
0.916
0.894
0.852
0.821
0.790
0.751
0.707
0.658
0.599
0.550
0.495
0.452
0.405
0.363
0.322
0.286
1.177
1.184
1.177
1.160
1.153
1.141
1.131
1.114
1.102
1.085
1.063
1.044
1.031
1.001
0.972
0.940
0.908
0.890
0.846
0.824
0.776
0.734
0.706
0.686
0.652
0.628
0.607
0.593
0.573
0.569
0.570
0.571
0.569
0.558
0.557
0.570
0.568
0.583
0.598
0.609
0.619
1.183
1.179
1.164
1.150
1.156
1.148
1.135
1.111
1.099
1.091
1.076
1.060
1.026
1.009
0.983
0.958
0.924
0.888
0.840
0.809
0.773
0.725
0.697
0.661
0.634
0.601
0.592
0.576
0.570
0.560
0.554
0.551
0.547
0.531
0.514
0.531
0.533
0.539
0.556
0.568
0.578
1.176
1.170
1.165
1.152
1.158
1.157
1.145
1.116
1.110
1.100
1.085
1.059
1.040
1.022
1.000
0.966
0.935
0.903
0.848
0.817
0.771
0.740
0.683
0.664
0.635
0.599
0.580
0.554
0.550
0.537
0.526
0.522
0.516
0.500
0.488
0.494
0.502
0.502
0.510
0.513
0.529
1.165
1.170
1.159
1.148
1.151
1.148
1.140
1.129
1.111
1.110
1.099
1.078
1.050
1.026
1.009
0.976
0.935
0.897
0.859
0.813
0.781
0.740
0.696
0.654
0.628
0.599
0.564
0.545
0.539
0.534
0.513
0.504
0.494
0.486
0.470
0.465
0.470
0.469
0.461
0.474
0.478
1.177
1.178
1.166
1.155
1.161
1.153
1.154
1.151
1.139
1.129
1.113
1.098
1.064
1.042
1.001
0.978
0.945
0.901
0.862
0.828
0.786
0.737
0.701
0.662
0.627
0.594
0.574
0.544
0.520
0.515
0.501
0.497
0.485
0.473
0.452
0.450
0.439
0.436
0.440
0.438
0.443
1.172
1.170
1.174
1.170
1.180
1.172
1.171
1.156
1.153
1.139
1.122
1.096
1.074
1.045
1.025
0.993
0.967
0.920
0.883
0.825
0.785
0.747
0.700
0.662
0.628
0.595
0.574
0.539
0.520
0.503
0.483
0.473
0.458
0.447
0.433
0.423
0.415
0.414
0.418
0.419
0.407
1.167
1.175
1.191
1.175
1.187
1.179
1.185
1.176
1.170
1.154
1.144
1.122
1.090
1.061
1.038
1.005
0.967
0.930
0.887
0.839
0.792
0.752
0.720
0.682
0.645
0.612
0.585
0.547
0.523
0.495
0.457
0.450
0.438
0.428
0.422
0.401
0.398
0.388
0.391
0.386
0.386
1.177
1.184
1.192
1.187
1.186
1.180
1.185
1.174
1.179
1.173
1.155
1.131
1.101
1.074
1.041
1.003
0.971
0.932
0.891
0.854
0.816
0.774
0.730
0.683
0.647
0.616
0.584
0.549
0.511
0.482
0.456
0.437
0.429
0.424
0.403
0.388
0.385
0.372
0.371
0.362
0.355
1.183
1.186
1.189
1.189
1.190
1.192
1.210
1.194
1.195
1.183
1.173
1.137
1.107
1.084
1.053
1.014
0.985
0.946
0.918
0.876
0.838
0.797
0.751
0.704
0.667
0.622
0.596
0.561
0.529
0.488
0.457
0.442
0.414
0.413
0.397
0.384
0.371
0.352
0.336
0.338
0.328
1.176
1.190
1.202
1.200
1.207
1.213
1.210
1.206
1.215
1.197
1.176
1.153
1.125
1.098
1.064
1.033
0.998
0.968
0.931
0.898
0.853
0.806
0.764
0.721
0.677
0.645
0.617
0.586
0.532
0.508
0.465
0.444
0.419
0.402
0.388
0.373
0.361
0.339
0.329
0.312
0.306
1.188
1.200
1.200
1.207
1.213
1.223
1.220
1.214
1.222
1.205
1.189
1.167
1.146
1.113
1.079
1.045
1.020
0.984
0.938
0.894
0.865
0.823
0.787
0.750
0.705
0.666
0.629
0.586
0.553
0.528
0.481
0.458
0.433
0.400
0.383
0.365
0.348
0.330
0.317
0.298
0.279
1.171
1.182
1.209
1.215
1.226
1.224
1.219
1.227
1.230
1.215
1.197
1.174
1.149
1.118
1.091
1.065
1.022
0.991
0.970
0.931
0.893
0.848
0.815
0.771
0.724
0.697
0.662
0.614
0.571
0.539
0.505
0.470
0.438
0.412
0.384
0.364
0.339
0.323
0.296
0.283
0.268
1.159
1.173
1.187
1.200
1.211
1.223
1.227
1.236
1.234
1.219
1.197
1.180
1.155
1.137
1.112
1.072
1.041
1.020
0.987
0.959
0.905
0.859
0.832
0.795
0.757
0.723
0.681
0.644
0.591
0.557
0.529
0.494
0.462
0.431
0.394
0.359
0.338
0.311
0.291
0.269
0.247
1.154
1.172
1.177
1.188
1.201
1.205
1.214
1.220
1.217
1.205
1.196
1.187
1.168
1.153
1.121
1.107
1.069
1.037
1.006
0.977
0.935
0.901
0.859
0.819
0.768
0.734
0.706
0.651
0.612
0.581
0.548
0.515
0.476
0.447
0.408
0.365
0.335
0.320
0.290
0.264
0.246
1.148
1.162
1.168
1.185
1.186
1.207
1.200
1.211
1.203
1.209
1.200
1.191
1.174
1.165
1.146
1.128
1.096
1.064
1.038
1.006
0.952
0.922
0.891
0.842
0.802
0.771
0.719
0.677
0.631
0.591
0.560
0.527
0.491
0.452
0.423
0.378
0.346
0.319
0.292
0.273
0.246
1.124
1.143
1.155
1.172
1.181
1.193
1.199
1.206
1.202
1.203
1.193
1.198
1.195
1.184
1.174
1.144
1.115
1.093
1.066
1.028
0.981
0.943
0.900
0.863
0.829
0.789
0.751
0.698
0.653
0.618
0.587
0.545
0.510
0.476
0.431
0.393
0.362
0.335
0.300
0.271
0.249
1.112
1.123
1.142
1.165
1.177
1.190
1.192
1.194
1.188
1.187
1.199
1.208
1.199
1.197
1.174
1.161
1.146
1.119
1.089
1.039
1.012
0.964
0.927
0.890
0.852
0.813
0.781
0.738
0.689
0.649
0.615
0.572
0.526
0.490
0.455
0.414
0.373
0.343
0.318
0.278
0.241
1.088
1.105
1.124
1.144
1.158
1.177
1.181
1.182
1.181
1.192
1.194
1.204
1.198
1.188
1.181
1.170
1.141
1.124
1.086
1.055
1.033
0.996
0.948
0.908
0.884
0.841
0.799
0.752
0.716
0.671
0.636
0.600
0.553
0.508
0.464
0.432
0.393
0.349
0.321
0.283
0.246
1.065
1.087
1.109
1.126
1.144
1.154
1.165
1.170
1.171
1.182
1.200
1.195
1.198
1.192
1.187
1.165
1.142
1.125
1.098
1.065
1.037
1.015
0.969
0.935
0.910
0.874
0.821
0.775
0.737
0.700
0.650
0.619
0.570
0.521
0.478
0.443
0.409
0.356
0.327
0.287
0.254
1.045
1.069
1.085
1.110
1.115
1.135
1.152
1.160
1.174
1.175
1.192
1.205
1.204
1.207
1.193
1.180
1.150
1.130
1.112
1.076
1.060
1.031
0.996
0.976
0.927
0.893
0.848
0.798
0.763
0.720
0.670
0.629
0.579
0.536
0.498
0.458
0.419
0.369
0.328
0.294
0.257
1.022
1.048
1.075
1.091
1.109
1.127
1.138
1.157
1.156
1.158
1.173
1.190
1.198
1.205
1.204
1.181
1.168
1.154
1.130
1.096
1.076
1.051
1.026
1.001
0.963
0.913
0.880
0.830
0.787
0.737
0.695
0.639
0.591
0.550
0.514
0.472
0.430
0.384
0.339
0.300
0.265
0.994
1.026
1.049
1.079
1.097
1.105
1.118
1.143
1.155
1.160
1.168
1.190
1.198
1.211
1.199
1.177
1.166
1.146
1.135
1.119
1.094
1.067
1.048
1.021
0.982
0.942
0.902
0.860
0.817
0.759
0.713
0.659
0.612
0.573
0.526
0.486
0.441
0.399
0.355
0.309
0.277
0.972
1.003
1.033
1.066
1.078
1.092
1.107
1.131
1.138
1.152
1.175
1.186
1.194
1.188
1.187
1.176
1.166
1.157
1.146
1.127
1.108
1.079
1.055
1.027
1.001
0.959
0.920
0.890
0.838
0.788
0.743
0.679
0.635
0.586
0.539
0.494
0.445
0.403
0.364
0.318
0.277
0.942
0.985
1.019
1.037
1.066
1.081
1.103
1.117
1.131
1.140
1.155
1.183
1.180
1.176
1.178
1.169
1.167
1.158
1.151
1.130
1.105
1.090
1.068
1.038
1.015
0.982
0.939
0.895
0.856
0.804
0.755
0.702
0.654
0.601
0.556
0.509
0.461
0.413
0.365
0.315
0.275
0.920
0.952
0.979
1.008
1.043
1.062
1.082
1.091
1.114
1.122
1.138
1.159
1.166
1.165
1.163
1.162
1.163
1.148
1.142
1.123
1.107
1.096
1.073
1.054
1.022
0.984
0.948
0.912
0.864
0.808
0.762
0.715
0.669
0.616
0.566
0.523
0.474
0.424
0.375
0.316
0.278
0.887
0.922
0.947
0.981
1.013
1.042
1.056
1.077
1.088
1.104
1.139
1.151
1.148
1.147
1.152
1.158
1.154
1.136
1.127
1.121
1.101
1.090
1.079
1.048
1.023
0.981
0.949
0.914
0.862
0.816
0.770
0.728
0.685
0.630
0.579
0.529
0.484
0.429
0.374
0.328
0.284
0.842
0.885
0.923
0.955
0.981
1.007
1.025
1.051
1.061
1.077
1.113
1.132
1.125
1.133
1.136
1.129
1.122
1.127
1.122
1.115
1.110
1.084
1.071
1.054
1.021
0.987
0.955
0.916
0.875
0.828
0.782
0.735
0.691
0.641
0.589
0.537
0.484
0.437
0.372
0.332
0.292
0.821
0.859
0.892
0.926
0.952
0.969
0.994
1.009
1.028
1.043
1.073
1.079
1.095
1.099
1.108
1.114
1.113
1.118
1.112
1.114
1.099
1.090
1.071
1.052
1.024
0.995
0.960
0.920
0.877
0.832
0.786
0.739
0.691
0.649
0.583
0.538
0.489
0.437
0.378
0.333
0.291
0.807
0.836
0.874
0.903
0.928
0.945
0.960
0.978
0.999
1.013
1.031
1.061
1.075
1.079
1.086
1.094
1.103
1.106
1.109
1.097
1.096
1.079
1.070
1.043
1.018
0.987
0.962
0.920
0.881
0.840
0.784
0.737
0.689
0.648
0.592
0.545
0.491
0.433
0.380
0.336
0.290
0.790
0.818
0.857
0.877
0.901
0.920
0.934
0.963
0.984
0.997
1.017
1.042
1.061
1.071
1.077
1.090
1.096
1.099
1.099
1.094
1.079
1.077
1.055
1.027
1.013
0.987
0.953
0.920
0.882
0.836
0.783
0.741
0.688
0.642
0.592
0.544
0.490
0.437
0.387
0.337
0.288
0.777
0.812
0.834
0.857
0.877
0.893
0.915
0.946
0.957
0.980
1.002
1.027
1.044
1.067
1.074
1.088
1.095
1.095
1.103
1.088
1.080
1.064
1.049
1.040
1.012
0.985
0.951
0.914
0.870
0.822
0.777
0.732
0.685
0.637
0.586
0.535
0.481
0.438
0.388
0.337
0.296
0.753
0.786
0.805
0.825
0.853
0.872
0.898
0.925
0.947
0.969
0.984
1.005
1.033
1.050
1.061
1.070
1.084
1.081
1.083
1.078
1.071
1.069
1.058
1.040
1.010
0.985
0.958
0.907
0.859
0.814
0.770
0.722
0.675
0.635
0.583
0.523
0.477
0.433
0.380
0.331
0.287
0.729
0.762
0.787
0.810
0.835
0.857
0.877
0.906
0.930
0.951
0.975
0.993
1.017
1.035
1.044
1.061
1.060
1.059
1.051
1.058
1.060
1.055
1.046
1.037
1.005
0.972
0.938
0.909
0.864
0.808
0.759
0.720
0.677
0.632
0.576
0.518
0.474
0.426
0.369
0.325
0.276
0.706
0.746
0.771
0.782
0.804
0.839
0.866
0.880
0.908
0.935
0.949
0.970
0.994
1.021
1.031
1.038
1.040
1.043
1.043
1.055
1.053
1.050
1.037
1.018
1.001
0.967
0.943
0.901
0.855
0.812
0.763
0.711
0.665
0.623
0.562
0.512
0.466
0.411
0.367
0.324
0.274
0.671
0.711
0.739
0.766
0.789
0.812
0.846
0.865
0.892
0.912
0.930
0.950
0.974
1.005
1.014
1.014
1.009
1.021
1.035
1.045
1.052
1.047
1.038
1.022
1.004
0.973
0.930
0.899
0.856
0.798
0.762
0.709
0.648
0.597
0.551
0.502
0.457
0.407
0.367
0.319
0.282
0.643
0.686
0.713
0.734
0.770
0.789
0.814
0.840
0.870
0.886
0.915
0.933
0.953
0.971
0.994
0.996
0.996
1.015
1.022
1.035
1.046
1.038
1.031
1.020
0.998
0.972
0.941
0.901
0.848
0.794
0.751
0.700
0.640
0.587
0.543
0.491
0.446
0.405
0.356
0.316
0.278
0.603
0.644
0.684
0.706
0.733
0.761
0.787
0.813
0.838
0.866
0.890
0.915
0.945
0.947
0.966
0.976
0.988
1.003
1.020
1.022
1.017
1.015
1.003
0.990
0.976
0.962
0.922
0.876
0.838
0.792
0.743
0.693
0.635
0.590
0.541
0.485
0.439
0.395
0.357
0.312
0.277
0.567
0.617
0.640
0.681
0.713
0.743
0.771
0.791
0.812
0.848
0.870
0.898
0.912
0.929
0.948
0.954
0.974
0.985
0.995
0.998
1.006
0.998
0.996
0.984
0.968
0.944
0.898
0.868
0.828
0.784
0.737
0.694
0.634
0.579
0.538
0.480
0.433
0.391
0.355
0.313
0.271
0.547
0.568
0.613
0.650
0.681
0.716
0.742
0.759
0.792
0.817
0.845
0.867
0.891
0.910
0.922
0.928
0.948
0.968
0.983
0.978
0.988
0.987
0.978
0.967
0.950
0.915
0.885
0.856
0.825
0.778
0.738
0.687
0.632
0.587
0.532
0.479
0.438
0.389
0.354
0.311
0.270
0.521
0.542
0.589
0.613
0.648
0.685
0.715
0.740
0.761
0.789
0.815
0.839
0.870
0.886
0.895
0.916
0.928
0.945
0.960
0.955
0.968
0.963
0.951
0.936
0.918
0.895
0.865
0.835
0.800
0.766
0.733
0.681
0.633
0.580
0.525
0.478
0.429
0.392
0.350
0.313
0.269
0.487
0.517
0.554
0.587
0.614
0.643
0.686
0.708
0.735
0.766
0.792
0.825
0.837
0.851
0.875
0.899
0.910
0.920
0.931
0.933
0.942
0.935
0.931
0.923
0.905
0.884
0.856
0.825
0.796
0.757
0.716
0.665
0.623
0.576
0.523
0.474
0.432
0.390
0.352
0.308
0.270
1.155
1.157
1.156
1.133
1.128
1.124
1.116
1.099
1.091
1.071
1.057
1.035
1.023
0.989
0.962
0.933
0.907
0.886
0.864
0.824
0.781
0.756
0.722
0.690
0.669
0.646
0.626
0.611
0.606
0.595
0.598
0.593
0.586
0.597
0.598
0.589
0.601
0.618
0.629
0.641
0.645
1.152
1.152
1.158
1.132
1.128
1.129
1.125
1.102
1.089
1.078
1.064
1.037
1.013
0.998
0.979
0.945
0.910
0.882
0.848
0.816
0.783
0.740
0.716
0.678
0.655
0.631
0.613
0.595
0.588
0.577
0.572
0.581
0.572
0.556
0.560
0.563
0.557
0.572
0.586
0.596
0.595
1.153
1.149
1.147
1.134
1.125
1.125
1.126
1.098
1.095
1.086
1.067
1.051
1.032
1.015
0.992
0.966
0.921
0.891
0.862
0.826
0.787
0.751
0.705
0.671
0.646
0.619
0.600
0.583
0.580
0.569
0.561
0.545
0.546
0.527
0.516
0.519
0.530
0.532
0.540
0.543
0.550
1.153
1.154
1.147
1.141
1.141
1.132
1.127
1.119
1.115
1.104
1.087
1.067
1.052
1.026
1.003
0.975
0.926
0.907
0.875
0.831
0.788
0.758
0.705
0.666
0.641
0.610
0.586
0.569
0.562
0.554
0.539
0.527
0.520
0.502
0.493
0.495
0.491
0.486
0.496
0.509
0.511
1.155
1.156
1.156
1.144
1.137
1.151
1.141
1.139
1.122
1.117
1.104
1.087
1.058
1.025
1.012
0.986
0.947
0.913
0.870
0.845
0.791
0.752
0.714
0.670
0.644
0.623
0.590
0.566
0.550
0.546
0.526
0.519
0.507
0.489
0.479
0.471
0.471
0.462
0.462
0.463
0.461
1.160
1.151
1.160
1.158
1.158
1.152
1.167
1.142
1.138
1.127
1.110
1.087
1.061
1.040
1.016
0.995
0.955
0.925
0.888
0.839
0.801
0.761
0.724
0.685
0.650
0.627
0.602
0.579
0.546
0.525
0.512
0.499
0.489
0.468
0.449
0.449
0.438
0.443
0.441
0.436
0.435
1.157
1.159
1.167
1.171
1.164
1.180
1.177
1.166
1.160
1.142
1.136
1.112
1.082
1.062
1.029
0.998
0.960
0.930
0.895
0.849
0.816
0.778
0.747
0.709
0.666
0.631
0.603
0.579
0.541
0.518
0.494
0.479
0.462
0.457
0.436
0.425
0.416
0.411
0.415
0.411
0.402
1.156
1.168
1.168
1.171
1.171
1.185
1.180
1.180
1.176
1.159
1.143
1.110
1.094
1.065
1.041
0.995
0.978
0.945
0.908
0.864
0.828
0.792
0.751
0.716
0.670
0.644
0.604
0.567
0.529
0.508
0.491
0.467
0.452
0.452
0.435
0.409
0.403
0.387
0.386
0.378
0.373
1.149
1.174
1.164
1.161
1.182
1.192
1.193
1.197
1.191
1.177
1.161
1.129
1.108
1.087
1.050
1.016
0.988
0.961
0.935
0.892
0.845
0.813
0.763
0.725
0.694
0.648
0.617
0.578
0.544
0.509
0.489
0.462
0.449
0.441
0.427
0.412
0.393
0.372
0.364
0.357
0.345
1.158
1.170
1.175
1.187
1.189
1.208
1.210
1.209
1.198
1.184
1.165
1.156
1.122
1.089
1.068
1.028
1.004
0.970
0.934
0.903
0.856
0.826
0.775
0.739
0.703
0.656
0.631
0.592
0.555
0.530
0.490
0.458
0.452
0.437
0.410
0.390
0.381
0.359
0.352
0.336
0.324
1.171
1.164
1.175
1.181
1.202
1.215
1.219
1.218
1.206
1.190
1.178
1.163
1.130
1.109
1.081
1.052
1.028
0.989
0.953
0.916
0.874
0.846
0.793
0.758
0.725
0.681
0.646
0.598
0.578
0.537
0.501
0.471
0.447
0.428
0.404
0.382
0.370
0.348
0.328
0.309
0.296
1.148
1.169
1.178
1.185
1.199
1.212
1.213
1.218
1.211
1.203
1.184
1.162
1.143
1.124
1.103
1.080
1.040
1.003
0.978
0.949
0.901
0.871
0.827
0.789
0.756
0.721
0.671
0.630
0.595
0.560
0.520
0.480
0.452
0.420
0.401
0.378
0.358
0.337
0.313
0.301
0.283
1.141
1.154
1.170
1.180
1.201
1.213
1.217
1.220
1.219
1.204
1.191
1.181
1.167
1.144
1.121
1.085
1.052
1.032
0.998
0.985
0.933
0.892
0.852
0.815
0.783
0.745
0.699
0.661
0.614
0.581
0.553
0.511
0.479
0.438
0.399
0.373
0.349
0.334
0.311
0.285
0.260
1.134
1.153
1.162
1.172
1.188
1.205
1.210
1.215
1.208
1.208
1.198
1.189
1.180
1.162
1.144
1.127
1.080
1.056
1.038
0.993
0.953
0.919
0.876
0.840
0.800
0.765
0.719
0.682
0.640
0.601
0.573
0.528
0.497
0.468
0.416
0.382
0.358
0.335
0.302
0.282
0.261
1.117
1.137
1.148
1.163
1.184
1.188
1.189
1.196
1.205
1.207
1.205
1.205
1.191
1.172
1.156
1.140
1.106
1.076
1.047
1.013
0.978
0.950
0.902
0.856
0.817
0.785
0.745
0.710
0.660
0.622
0.585
0.555
0.518
0.476
0.438
0.398
0.361
0.336
0.309
0.274
0.257
1.102
1.115
1.133
1.156
1.175
1.184
1.177
1.186
1.207
1.212
1.205
1.212
1.194
1.186
1.178
1.159
1.136
1.109
1.083
1.034
0.986
0.955
0.922
0.889
0.860
0.818
0.779
0.729
0.687
0.638
0.602
0.560
0.527
0.495
0.452
0.412
0.373
0.343
0.306
0.279
0.259
1.082
1.106
1.130
1.154
1.163
1.173
1.172
1.184
1.199
1.207
1.213
1.208
1.208
1.199
1.184
1.175
1.151
1.131
1.086
1.057
1.021
0.987
0.947
0.923
0.886
0.838
0.798
0.760
0.715
0.663
0.623
0.584
0.545
0.508
0.467
0.428
0.397
0.350
0.321
0.284
0.256
1.066
1.084
1.119
1.137
1.144
1.148
1.166
1.177
1.182
1.192
1.209
1.214
1.211
1.197
1.198
1.179
1.159
1.135
1.099
1.077
1.048
1.021
0.972
0.946
0.911
0.865
0.817
0.773
0.730
0.690
0.657
0.608
0.572
0.518
0.482
0.452
0.408
0.360
0.323
0.292
0.251
1.048
1.072
1.093
1.115
1.125
1.144
1.157
1.160
1.180
1.186
1.195
1.201
1.198
1.205
1.196
1.177
1.158
1.148
1.112
1.092
1.061
1.034
0.999
0.973
0.926
0.886
0.840
0.787
0.752
0.711
0.668
0.630
0.583
0.531
0.494
0.460
0.427
0.380
0.337
0.298
0.264
1.021
1.048
1.069
1.086
1.111
1.124
1.129
1.161
1.170
1.171
1.187
1.203
1.198
1.206
1.201
1.172
1.162
1.140
1.126
1.095
1.081
1.049
1.027
0.993
0.950
0.914
0.868
0.817
0.772
0.728
0.684
0.645
0.601
0.552
0.509
0.471
0.435
0.387
0.341
0.301
0.266
0.995
1.020
1.045
1.073
1.093
1.106
1.128
1.146
1.150
1.157
1.174
1.191
1.199
1.198
1.206
1.180
1.171
1.153
1.135
1.110
1.094
1.070
1.054
1.023
0.974
0.939
0.897
0.842
0.796
0.751
0.707
0.658
0.614
0.566
0.529
0.486
0.444
0.402
0.351
0.305
0.274
0.969
1.004
1.033
1.060
1.078
1.094
1.107
1.126
1.137
1.158
1.168
1.190
1.202
1.211
1.203
1.186
1.173
1.156
1.147
1.130
1.115
1.095
1.065
1.034
1.002
0.957
0.914
0.878
0.824
0.774
0.730
0.675
0.635
0.581
0.543
0.500
0.458
0.414
0.363
0.314
0.275
0.945
0.972
1.016
1.032
1.054
1.072
1.094
1.113
1.128
1.150
1.162
1.172
1.193
1.195
1.192
1.178
1.175
1.169
1.159
1.135
1.127
1.101
1.076
1.049
1.014
0.978
0.934
0.888
0.847
0.801
0.759
0.705
0.648
0.602
0.558
0.504
0.460
0.417
0.381
0.318
0.282
0.912
0.942
0.978
1.007
1.034
1.058
1.077
1.094
1.122
1.134
1.150
1.163
1.182
1.186
1.175
1.181
1.174
1.167
1.154
1.136
1.126
1.098
1.077
1.057
1.027
0.990
0.947
0.904
0.862
0.815
0.779
0.730
0.674
0.619
0.569
0.519
0.474
0.423
0.374
0.326
0.278
0.869
0.924
0.944
0.987
1.006
1.039
1.066
1.077
1.091
1.112
1.122
1.148
1.157
1.156
1.171
1.161
1.163
1.161
1.145
1.133
1.120
1.110
1.093
1.059
1.033
0.993
0.955
0.918
0.873
0.822
0.787
0.741
0.691
0.630
0.579
0.531
0.486
0.440
0.384
0.327
0.280
0.854
0.884
0.909
0.945
0.968
1.010
1.030
1.058
1.075
1.094
1.112
1.128
1.139
1.143
1.148
1.157
1.151
1.142
1.136
1.123
1.117
1.105
1.089
1.064
1.032
0.996
0.958
0.919
0.873
0.825
0.795
0.749
0.706
0.637
0.588
0.538
0.495
0.445
0.387
0.335
0.287
0.806
0.849
0.876
0.901
0.940
0.962
0.999
1.020
1.044
1.065
1.089
1.116
1.112
1.121
1.127
1.137
1.137
1.136
1.135
1.118
1.102
1.099
1.080
1.053
1.020
0.999
0.959
0.920
0.878
0.830
0.802
0.758
0.712
0.647
0.594
0.545
0.498
0.447
0.393
0.338
0.294
0.786
0.819
0.855
0.884
0.922
0.940
0.962
0.974
0.993
1.029
1.061
1.075
1.083
1.099
1.094
1.109
1.113
1.119
1.116
1.107
1.097
1.090
1.074
1.047
1.022
1.002
0.956
0.919
0.885
0.836
0.795
0.762
0.707
0.653
0.600
0.547
0.501
0.439
0.392
0.334
0.294
0.768
0.805
0.835
0.866
0.903
0.920
0.941
0.943
0.966
0.996
1.010
1.038
1.046
1.060
1.072
1.087
1.099
1.100
1.092
1.084
1.087
1.084
1.069
1.046
1.018
0.985
0.954
0.923
0.879
0.837
0.797
0.760
0.700
0.650
0.603
0.548
0.490
0.441
0.392
0.337
0.287
0.742
0.778
0.808
0.838
0.864
0.885
0.907
0.934
0.954
0.963
0.984
1.011
1.026
1.049
1.066
1.078
1.086
1.086
1.092
1.078
1.079
1.072
1.061
1.036
1.008
0.977
0.951
0.920
0.875
0.832
0.782
0.751
0.701
0.653
0.604
0.549
0.492
0.440
0.386
0.336
0.291
0.726
0.757
0.787
0.821
0.841
0.868
0.889
0.907
0.936
0.957
0.974
1.005
1.021
1.030
1.054
1.071
1.077
1.085
1.085
1.076
1.065
1.055
1.051
1.033
1.010
0.983
0.940
0.911
0.870
0.831
0.781
0.735
0.690
0.645
0.592
0.532
0.486
0.437
0.387
0.340
0.283
0.696
0.735
0.758
0.790
0.820
0.841
0.865
0.880
0.916
0.940
0.959
0.974
1.009
1.024
1.043
1.050
1.059
1.071
1.070
1.069
1.063
1.059
1.055
1.028
1.007
0.974
0.940
0.907
0.856
0.820
0.773
0.719
0.680
0.627
0.578
0.528
0.480
0.435
0.380
0.332
0.286
0.676
0.718
0.739
0.773
0.796
0.827
0.840
0.861
0.895
0.919
0.950
0.963
0.991
1.004
1.030
1.044
1.047
1.044
1.042
1.050
1.052
1.051
1.042
1.022
0.995
0.958
0.929
0.902
0.854
0.808
0.757
0.705
0.668
0.623
0.570
0.524
0.473
0.428
0.375
0.326
0.279
0.655
0.690
0.724
0.748
0.773
0.798
0.825
0.841
0.876
0.894
0.918
0.941
0.965
0.992
1.009
1.025
1.022
1.024
1.031
1.041
1.041
1.029
1.027
1.002
0.977
0.955
0.925
0.890
0.834
0.792
0.745
0.700
0.659
0.608
0.564
0.513
0.463
0.414
0.369
0.320
0.274
0.622
0.665
0.695
0.721
0.749
0.771
0.799
0.824
0.850
0.876
0.901
0.923
0.942
0.966
0.979
0.983
0.992
0.999
1.010
1.020
1.026
1.026
1.011
0.996
0.979
0.945
0.911
0.880
0.830
0.784
0.748
0.695
0.649
0.595
0.545
0.498
0.455
0.406
0.361
0.312
0.275
0.592
0.630
0.663
0.692
0.720
0.746
0.771
0.797
0.826
0.854
0.885
0.903
0.926
0.937
0.951
0.972
0.973
0.984
0.993
1.005
1.010
1.006
0.997
0.980
0.965
0.935
0.903
0.864
0.823
0.776
0.739
0.685
0.639
0.578
0.528
0.486
0.434
0.386
0.348
0.307
0.269
0.548
0.592
0.632
0.656
0.692
0.711
0.740
0.761
0.794
0.823
0.855
0.882
0.898
0.919
0.941
0.944
0.949
0.964
0.973
0.976
0.993
0.994
0.982
0.971
0.957
0.926
0.890
0.856
0.819
0.768
0.721
0.666
0.616
0.571
0.519
0.475
0.421
0.381
0.340
0.301
0.266
0.527
0.569
0.596
0.624
0.658
0.688
0.712
0.742
0.766
0.796
0.830
0.858
0.881
0.895
0.912
0.915
0.937
0.941
0.967
0.970
0.972
0.968
0.957
0.952
0.932
0.901
0.868
0.829
0.794
0.756
0.713
0.653
0.600
0.561
0.511
0.461
0.415
0.380
0.342
0.303
0.264
0.496
0.539
0.565
0.606
0.628
0.663
0.694
0.719
0.748
0.777
0.804
0.824
0.855
0.865
0.879
0.893
0.908
0.932
0.945
0.948
0.953
0.947
0.939
0.928
0.904
0.877
0.848
0.822
0.786
0.749
0.702
0.657
0.608
0.558
0.511
0.459
0.421
0.374
0.340
0.301
0.254
0.475
0.506
0.539
0.576
0.600
0.632
0.669
0.693
0.725
0.748
0.772
0.800
0.819
0.836
0.847
0.872
0.885
0.903
0.928
0.924
0.924
0.926
0.915
0.899
0.885
0.868
0.840
0.804
0.764
0.735
0.696
0.645
0.599
0.552
0.502
0.456
0.415
0.378
0.337
0.295
0.252
0.447
0.466
0.506
0.535
0.571
0.596
0.633
0.664
0.689
0.722
0.750
0.781
0.796
0.810
0.826
0.846
0.869
0.882
0.890
0.893
0.901
0.896
0.886
0.876
0.859
0.844
0.812
0.783
0.759
0.717
0.679
0.642
0.599
0.546
0.502
0.457
0.412
0.373
0.336
0.293
0.254
1.122
1.128
1.125
1.103
1.109
1.104
1.100
1.087
1.076
1.063
1.046
1.029
0.996
0.977
0.943
0.929
0.917
0.886
0.856
0.825
0.786
0.756
0.728
0.708
0.683
0.673
0.655
0.626
0.621
0.619
0.626
0.620
0.614
0.619
0.620
0.634
0.635
0.646
0.656
0.664
0.672
1.113
1.126
1.121
1.110
1.112
1.117
1.100
1.089
1.069
1.059
1.044
1.012
1.009
0.996
0.970
0.940
0.929
0.898
0.860
0.820
0.789
0.755
0.737
0.700
0.682
0.664
0.634
0.618
0.613
0.606
0.600
0.597
0.588
0.584
0.582
0.594
0.600
0.600
0.607
0.614
0.624
1.125
1.130
1.120
1.107
1.110
1.113
1.101
1.094
1.085
1.069
1.060
1.054
1.031
1.007
0.980
0.962
0.927
0.891
0.860
0.836
0.794
0.757
0.720
0.701
0.661
0.641
0.624
0.606
0.600
0.586
0.580
0.572
0.567
0.552
0.556
0.554
0.558
0.566
0.554
0.570
0.577
1.120
1.130
1.127
1.125
1.129
1.123
1.101
1.111
1.105
1.092
1.083
1.059
1.035
1.016
0.996
0.965
0.941
0.914
0.889
0.847
0.797
0.771
0.722
0.697
0.656
0.638
0.612
0.601
0.592
0.570
0.558
0.545
0.537
0.524
0.525
0.529
0.522
0.514
0.526
0.530
0.541
1.129
1.137
1.137
1.132
1.134
1.131
1.128
1.129
1.122
1.104
1.099
1.076
1.050
1.028
1.007
0.981
0.949
0.918
0.886
0.854
0.805
0.761
0.723
0.689
0.660
0.638
0.609
0.596
0.571
0.559
0.544
0.537
0.521
0.514
0.503
0.497
0.493
0.482
0.482
0.485
0.486
1.132
1.131
1.135
1.141
1.143
1.142
1.141
1.145
1.130
1.122
1.105
1.083
1.058
1.038
1.009
0.997
0.957
0.938
0.906
0.849
0.809
0.777
0.745
0.718
0.680
0.643
0.619
0.592
0.572
0.550
0.534
0.517
0.510
0.489
0.470
0.463
0.466
0.461
0.458
0.457
0.450
1.140
1.136
1.145
1.140
1.153
1.164
1.164
1.161
1.145
1.138
1.125
1.094
1.078
1.054
1.026
0.998
0.964
0.939
0.901
0.870
0.824
0.795
0.763
0.726
0.691
0.669
0.618
0.585
0.562
0.543
0.523
0.506
0.498
0.478
0.453
0.449
0.436
0.430
0.433
0.430
0.422
1.137
1.137
1.152
1.152
1.156
1.173
1.179
1.178
1.172
1.142
1.119
1.100
1.073
1.060
1.037
1.005
0.980
0.956
0.919
0.882
0.847
0.814
0.777
0.737
0.697
0.670
0.618
0.592
0.561
0.536
0.515
0.496
0.479
0.466
0.451
0.436
0.421
0.405
0.404
0.395
0.388
1.132
1.141
1.136
1.156
1.170
1.188
1.190
1.191
1.176
1.168
1.145
1.122
1.087
1.066
1.044
1.021
0.994
0.972
0.939
0.896
0.861
0.827
0.786
0.747
0.710
0.677
0.637
0.599
0.570
0.532
0.508
0.488
0.474
0.457
0.445
0.425
0.413
0.391
0.378
0.372
0.359
1.137
1.143
1.150
1.163
1.181
1.194
1.195
1.191
1.188
1.174
1.160
1.138
1.115
1.091
1.064
1.031
1.005
0.983
0.948
0.908
0.867
0.838
0.789
0.752
0.722
0.690
0.644
0.607
0.581
0.538
0.505
0.487
0.473
0.456
0.439
0.419
0.401
0.380
0.363
0.354
0.343
1.139
1.133
1.150
1.162
1.188
1.197
1.189
1.194
1.188
1.178
1.167
1.151
1.135
1.116
1.092
1.059
1.034
1.000
0.971
0.932
0.894
0.858
0.817
0.781
0.755
0.708
0.663
0.625
0.594
0.556
0.519
0.489
0.476
0.454
0.426
0.405
0.388
0.367
0.352
0.331
0.311
1.129
1.133
1.155
1.162
1.179
1.199
1.199
1.203
1.190
1.183
1.173
1.163
1.154
1.143
1.111
1.085
1.053
1.025
1.006
0.959
0.931
0.880
0.846
0.810
0.769
0.741
0.687
0.646
0.609
0.576
0.535
0.505
0.479
0.440
0.428
0.400
0.378
0.349
0.329
0.313
0.298
1.111
1.124
1.145
1.174
1.194
1.199
1.212
1.215
1.203
1.199
1.192
1.189
1.173
1.150
1.131
1.097
1.072
1.045
1.024
0.987
0.957
0.912
0.867
0.826
0.798
0.769
0.726
0.686
0.644
0.605
0.562
0.526
0.494
0.452
0.425
0.392
0.370
0.349
0.322
0.300
0.274
1.114
1.131
1.137
1.165
1.176
1.194
1.200
1.208
1.205
1.201
1.202
1.199
1.186
1.163
1.151
1.120
1.089
1.066
1.040
1.002
0.967
0.932
0.896
0.852
0.816
0.789
0.749
0.718
0.671
0.629
0.593
0.540
0.505
0.477
0.443
0.403
0.372
0.343
0.317
0.291
0.269
1.096
1.116
1.128
1.153
1.169
1.178
1.194
1.198
1.197
1.201
1.205
1.202
1.191
1.174
1.166
1.156
1.124
1.081
1.052
1.028
0.991
0.960
0.928
0.888
0.848
0.806
0.763
0.738
0.692
0.652
0.604
0.568
0.532
0.494
0.449
0.412
0.377
0.347
0.321
0.290
0.269
1.078
1.098
1.119
1.138
1.160
1.171
1.176
1.192
1.201
1.203
1.209
1.213
1.196
1.184
1.179
1.155
1.133
1.111
1.075
1.044
1.004
0.978
0.941
0.915
0.873
0.826
0.788
0.752
0.708
0.666
0.623
0.587
0.546
0.512
0.468
0.425
0.388
0.356
0.312
0.285
0.261
1.058
1.082
1.112
1.129
1.149
1.160
1.169
1.180
1.197
1.202
1.210
1.216
1.208
1.204
1.188
1.173
1.156
1.126
1.090
1.065
1.026
0.997
0.972
0.940
0.904
0.863
0.810
0.767
0.729
0.680
0.643
0.598
0.561
0.521
0.482
0.444
0.409
0.364
0.324
0.292
0.263
1.026
1.063
1.099
1.111
1.124
1.144
1.155
1.163
1.176
1.196
1.202
1.201
1.217
1.203
1.196
1.189
1.167
1.147
1.115
1.095
1.056
1.032
0.992
0.968
0.928
0.888
0.837
0.786
0.743
0.710
0.666
0.628
0.582
0.542
0.497
0.465
0.425
0.373
0.335
0.298
0.265
1.024
1.050
1.076
1.087
1.110
1.133
1.137
1.148
1.163
1.184
1.197
1.204
1.212
1.201
1.199
1.184
1.166
1.150
1.131
1.108
1.077
1.047
1.012
0.985
0.948
0.906
0.854
0.812
0.764
0.721
0.677
0.645
0.609
0.555
0.511
0.472
0.439
0.393
0.347
0.306
0.265
0.999
1.028
1.048
1.062
1.093
1.107
1.127
1.145
1.156
1.172
1.183
1.205
1.206
1.203
1.200
1.178
1.172
1.151
1.138
1.112
1.089
1.066
1.037
1.003
0.970
0.929
0.889
0.833
0.786
0.738
0.699
0.660
0.624
0.569
0.525
0.483
0.447
0.403
0.355
0.307
0.270
0.967
0.997
1.021
1.046
1.070
1.091
1.111
1.134
1.131
1.146
1.169
1.189
1.199
1.204
1.202
1.184
1.176
1.163
1.148
1.122
1.108
1.089
1.062
1.031
0.991
0.949
0.917
0.863
0.806
0.768
0.725
0.678
0.635
0.586
0.546
0.497
0.455
0.418
0.364
0.318
0.279
0.937
0.974
1.011
1.038
1.056
1.075
1.098
1.119
1.119
1.134
1.159
1.178
1.193
1.198
1.193
1.177
1.175
1.173
1.155
1.135
1.125
1.108
1.083
1.053
1.015
0.972
0.935
0.889
0.840
0.791
0.748
0.697
0.648
0.596
0.552
0.512
0.466
0.422
0.376
0.326
0.283
0.909
0.946
0.977
1.012
1.029
1.055
1.084
1.100
1.112
1.126
1.145
1.173
1.180
1.200
1.182
1.176
1.181
1.181
1.173
1.154
1.133
1.111
1.093
1.058
1.028
0.991
0.938
0.908
0.864
0.822
0.765
0.709
0.664
0.616
0.566
0.514
0.468
0.424
0.382
0.337
0.289
0.876
0.915
0.946
0.982
1.013
1.036
1.064
1.079
1.092
1.115
1.133
1.157
1.172
1.174
1.176
1.179
1.179
1.179
1.162
1.154
1.132
1.117
1.093
1.071
1.038
1.000
0.952
0.921
0.876
0.836
0.792
0.732
0.690
0.633
0.578
0.524
0.481
0.432
0.381
0.337
0.285
0.838
0.879
0.910
0.953
0.981
1.021
1.034
1.061
1.079
1.093
1.111
1.127
1.145
1.159
1.162
1.170
1.172
1.163
1.161
1.149
1.131
1.119
1.100
1.077
1.037
1.002
0.961
0.925
0.888
0.847
0.797
0.749
0.698
0.645
0.583
0.539
0.491
0.448
0.386
0.342
0.290
0.806
0.831
0.873
0.910
0.943
0.967
0.999
1.026
1.048
1.063
1.084
1.101
1.123
1.139
1.150
1.152
1.150
1.144
1.147
1.145
1.124
1.113
1.088
1.071
1.041
0.998
0.965
0.930
0.894
0.845
0.802
0.759
0.705
0.649
0.593
0.544
0.499
0.443
0.402
0.345
0.287
0.777
0.809
0.842
0.877
0.909
0.940
0.961
0.980
1.017
1.047
1.072
1.084
1.099
1.112
1.120
1.130
1.136
1.135
1.144
1.125
1.105
1.094
1.080
1.060
1.029
0.999
0.965
0.932
0.887
0.845
0.809
0.764
0.707
0.655
0.602
0.551
0.501
0.445
0.400
0.346
0.295
0.754
0.783
0.830
0.847
0.884
0.914
0.939
0.963
0.981
1.006
1.030
1.056
1.071
1.080
1.095
1.109
1.115
1.112
1.118
1.104
1.098
1.081
1.070
1.054
1.031
1.000
0.964
0.925
0.892
0.846
0.810
0.765
0.712
0.652
0.605
0.552
0.498
0.445
0.400
0.339
0.295
0.728
0.762
0.796
0.822
0.865
0.889
0.914
0.932
0.951
0.975
0.998
1.025
1.038
1.052
1.068
1.083
1.094
1.099
1.098
1.097
1.095
1.087
1.063
1.045
1.022
0.995
0.959
0.915
0.885
0.844
0.801
0.759
0.710
0.650
0.599
0.551
0.495
0.445
0.394
0.342
0.292
0.700
0.738
0.768
0.803
0.825
0.861
0.887
0.901
0.921
0.951
0.972
1.002
1.027
1.043
1.056
1.076
1.087
1.086
1.088
1.091
1.088
1.081
1.056
1.033
1.008
0.988
0.949
0.913
0.881
0.842
0.791
0.750
0.699
0.646
0.598
0.552
0.492
0.445
0.389
0.338
0.290
0.685
0.717
0.747
0.772
0.796
0.838
0.861
0.873
0.891
0.929
0.956
0.980
1.005
1.030
1.047
1.061
1.066
1.079
1.086
1.073
1.065
1.058
1.044
1.026
1.003
0.973
0.938
0.901
0.860
0.827
0.784
0.742
0.695
0.643
0.589
0.542
0.490
0.437
0.385
0.335
0.284
0.660
0.697
0.727
0.748
0.762
0.797
0.832
0.855
0.876
0.904
0.918
0.948
0.985
1.007
1.025
1.042
1.047
1.056
1.055
1.049
1.047
1.050
1.033
1.016
0.997
0.970
0.926
0.894
0.854
0.815
0.770
0.731
0.677
0.630
0.577
0.529
0.480
0.436
0.374
0.331
0.280
0.634
0.667
0.697
0.717
0.745
0.776
0.796
0.832
0.864
0.886
0.909
0.920
0.958
0.978
1.005
1.006
1.019
1.030
1.035
1.040
1.039
1.040
1.034
1.020
0.977
0.947
0.916
0.886
0.846
0.799
0.746
0.700
0.659
0.615
0.571
0.518
0.471
0.427
0.364
0.321
0.278
0.613
0.638
0.664
0.694
0.726
0.752
0.778
0.810
0.841
0.861
0.887
0.914
0.929
0.960
0.986
0.993
0.995
1.009
1.016
1.022
1.029
1.017
1.009
0.990
0.966
0.939
0.910
0.876
0.829
0.781
0.728
0.689
0.643
0.600
0.557
0.509
0.460
0.403
0.357
0.319
0.267
0.580
0.612
0.634
0.658
0.701
0.726
0.751
0.779
0.812
0.838
0.869
0.894
0.911
0.927
0.946
0.959
0.978
0.982
0.993
1.005
1.007
1.001
0.987
0.970
0.952
0.925
0.896
0.863
0.813
0.767
0.710
0.675
0.636
0.594
0.541
0.495
0.441
0.395
0.356
0.309
0.266
0.541
0.581
0.614
0.638
0.677
0.700
0.739
0.758
0.777
0.807
0.839
0.862
0.892
0.903
0.926
0.933
0.946
0.960
0.976
0.984
0.984
0.977
0.976
0.963
0.939
0.905
0.886
0.848
0.795
0.757
0.710
0.663
0.627
0.574
0.521
0.473
0.427
0.385
0.348
0.298
0.263
0.513
0.543
0.575
0.610
0.642
0.671
0.697
0.723
0.745
0.770
0.812
0.847
0.864
0.885
0.897
0.916
0.920
0.933
0.947
0.949
0.952
0.959
0.949
0.935
0.914
0.884
0.860
0.824
0.790
0.744
0.705
0.648
0.602
0.556
0.505
0.460
0.416
0.367
0.333
0.293
0.258
0.489
0.518
0.551
0.586
0.615
0.634
0.670
0.690
0.725
0.757
0.788
0.816
0.840
0.866
0.872
0.884
0.892
0.909
0.915
0.926
0.939
0.936
0.925
0.906
0.897
0.852
0.830
0.795
0.765
0.731
0.679
0.631
0.584
0.530
0.491
0.449
0.396
0.362
0.325
0.287
0.250
0.456
0.493
0.522
0.559
0.587
0.614
0.645
0.670
0.702
0.728
0.753
0.786
0.808
0.828
0.834
0.850
0.867
0.886
0.896
0.906
0.914
0.911
0.899
0.882
0.862
0.844
0.815
0.788
0.758
0.718
0.666
0.620
0.579
0.535
0.487
0.440
0.402
0.361
0.322
0.280
0.239
0.442
0.464
0.502
0.532
0.556
0.591
0.614
0.646
0.671
0.704
0.725
0.755
0.787
0.792
0.801
0.820
0.842
0.863
0.872
0.887
0.886
0.881
0.876
0.863
0.843
0.821
0.802
0.765
0.732
0.697
0.650
0.612
0.569
0.526
0.477
0.436
0.395
0.360
0.320
0.276
0.238
0.414
0.439
0.463
0.506
0.530
0.556
0.588
0.622
0.648
0.675
0.702
0.728
0.743
0.765
0.781
0.798
0.816
0.838
0.847
0.857
0.864
0.862
0.855
0.831
0.823
0.806
0.777
0.748
0.720
0.683
0.643
0.600
0.558
0.515
0.472
0.431
0.388
0.356
0.314
0.273
0.240
1.105
1.095
1.101
1.097
1.092
1.087
1.086
1.067
1.056
1.038
1.031
1.016
0.984
0.967
0.962
0.941
0.917
0.890
0.849
0.822
0.781
0.774
0.745
0.725
0.709
0.695
0.678
0.661
0.643
0.644
0.640
0.638
0.636
0.638
0.647
0.659
0.665
0.676
0.683
0.688
0.689
1.100
1.097
1.103
1.096
1.096
1.087
1.087
1.074
1.059
1.046
1.021
1.010
0.992
0.977
0.963
0.951
0.927
0.895
0.855
0.834
0.812
0.781
0.741
0.714
0.684
0.680
0.646
0.648
0.625
0.624
0.621
0.611
0.618
0.613
0.613
0.616
0.627
0.634
0.634
0.634
0.640
1.100
1.091
1.097
1.094
1.092
1.093
1.083
1.073
1.074
1.063
1.043
1.030
1.017
1.003
0.979
0.957
0.933
0.910
0.876
0.843
0.804
0.780
0.751
0.707
0.678
0.669
0.650
0.629
0.614
0.609
0.605
0.594
0.577
0.587
0.588
0.583
0.594
0.586
0.587
0.588
0.598
1.100
1.108
1.114
1.102
1.106
1.102
1.092
1.089
1.094
1.080
1.071
1.056
1.027
1.005
0.993
0.970
0.940
0.910
0.891
0.855
0.815
0.780
0.740
0.708
0.673
0.652
0.643
0.617
0.608
0.592
0.581
0.568
0.553
0.545
0.557
0.556
0.555
0.544
0.545
0.550
0.555
1.111
1.120
1.113
1.110
1.114
1.114
1.112
1.103
1.103
1.096
1.074
1.039
1.024
1.022
1.002
0.981
0.958
0.923
0.887
0.855
0.804
0.775
0.747
0.715
0.685
0.653
0.625
0.616
0.600
0.585
0.563
0.552
0.545
0.527
0.517
0.520
0.522
0.506
0.509
0.514
0.513
1.116
1.114
1.122
1.114
1.135
1.132
1.134
1.135
1.122
1.107
1.075
1.062
1.051
1.028
1.013
0.995
0.967
0.936
0.905
0.860
0.819
0.792
0.755
0.739
0.697
0.664
0.629
0.614
0.596
0.567
0.552
0.546
0.532
0.511
0.499
0.486
0.478
0.479
0.478
0.475
0.469
1.107
1.122
1.122
1.124
1.142
1.147
1.149
1.144
1.137
1.111
1.100
1.087
1.067
1.045
1.027
0.994
0.975
0.951
0.922
0.874
0.840
0.810
0.778
0.742
0.708
0.678
0.636
0.605
0.589
0.561
0.547
0.528
0.518
0.498
0.488
0.467
0.456
0.449
0.446
0.445
0.437
1.110
1.116
1.119
1.137
1.152
1.154
1.166
1.165
1.146
1.136
1.113
1.095
1.073
1.052
1.026
1.006
0.989
0.961
0.937
0.891
0.859
0.821
0.791
0.745
0.708
0.681
0.642
0.619
0.588
0.557
0.541
0.521
0.504
0.483
0.469
0.454
0.437
0.420
0.420
0.415
0.397
1.107
1.114
1.122
1.140
1.158
1.166
1.174
1.173
1.162
1.155
1.126
1.116
1.093
1.070
1.047
1.028
0.996
0.962
0.936
0.897
0.871
0.832
0.800
0.758
0.728
0.685
0.658
0.628
0.577
0.555
0.539
0.520
0.498
0.472
0.457
0.448
0.427
0.405
0.394
0.385
0.379
1.112
1.122
1.124
1.137
1.158
1.174
1.179
1.187
1.173
1.168
1.155
1.135
1.113
1.083
1.069
1.041
1.016
0.989
0.959
0.923
0.895
0.866
0.819
0.779
0.744
0.702
0.667
0.640
0.612
0.567
0.538
0.511
0.495
0.470
0.456
0.426
0.409
0.391
0.383
0.366
0.355
1.095
1.111
1.130
1.148
1.167
1.177
1.184
1.179
1.181
1.174
1.160
1.148
1.136
1.120
1.094
1.066
1.036
1.021
0.986
0.956
0.918
0.881
0.842
0.800
0.775
0.732
0.685
0.644
0.626
0.581
0.545
0.522
0.503
0.472
0.445
0.426
0.410
0.385
0.359
0.347
0.331
1.085
1.098
1.126
1.149
1.167
1.182
1.191
1.192
1.187
1.178
1.176
1.167
1.153
1.133
1.110
1.087
1.055
1.034
1.018
0.975
0.939
0.903
0.866
0.833
0.798
0.753
0.719
0.678
0.646
0.602
0.560
0.522
0.494
0.481
0.452
0.425
0.395
0.371
0.350
0.329
0.311
1.082
1.112
1.133
1.156
1.171
1.192
1.194
1.196
1.194
1.195
1.186
1.172
1.169
1.153
1.134
1.098
1.077
1.048
1.022
0.999
0.956
0.922
0.888
0.846
0.814
0.779
0.744
0.705
0.664
0.628
0.584
0.545
0.509
0.476
0.444
0.412
0.378
0.354
0.334
0.312
0.288
1.077
1.104
1.123
1.153
1.166
1.186
1.197
1.198
1.194
1.193
1.194
1.191
1.184
1.161
1.145
1.129
1.090
1.066
1.042
1.007
0.981
0.942
0.906
0.876
0.844
0.799
0.764
0.726
0.684
0.644
0.607
0.566
0.520
0.487
0.457
0.426
0.386
0.352
0.327
0.307
0.279
1.069
1.092
1.120
1.135
1.157
1.175
1.180
1.195
1.197
1.193
1.194
1.195
1.185
1.174
1.168
1.154
1.112
1.086
1.055
1.030
0.993
0.967
0.942
0.905
0.865
0.832
0.786
0.746
0.713
0.667
0.630
0.576
0.538
0.496
0.464
0.427
0.400
0.367
0.324
0.300
0.278
1.055
1.077
1.103
1.126
1.144
1.162
1.165
1.186
1.186
1.198
1.199
1.204
1.201
1.196
1.187
1.162
1.139
1.111
1.083
1.052
1.024
0.997
0.962
0.929
0.892
0.849
0.813
0.769
0.736
0.683
0.644
0.603
0.564
0.526
0.488
0.441
0.406
0.366
0.336
0.305
0.276
1.031
1.063
1.087
1.108
1.133
1.145
1.156
1.179
1.187
1.197
1.203
1.201
1.202
1.200
1.192
1.181
1.144
1.124
1.102
1.075
1.044
1.021
0.988
0.949
0.907
0.880
0.831
0.784
0.754
0.706
0.666
0.623
0.575
0.546
0.500
0.460
0.421
0.373
0.339
0.304
0.272
1.010
1.040
1.073
1.088
1.112
1.135
1.146
1.151
1.175
1.185
1.190
1.196
1.208
1.202
1.200
1.182
1.166
1.140
1.120
1.093
1.067
1.041
1.007
0.977
0.942
0.896
0.857
0.806
0.760
0.729
0.685
0.644
0.599
0.556
0.512
0.470
0.435
0.380
0.343
0.312
0.270
0.984
1.020
1.043
1.073
1.100
1.118
1.124
1.137
1.163
1.175
1.186
1.199
1.207
1.206
1.202
1.183
1.179
1.173
1.142
1.120
1.088
1.058
1.018
0.989
0.961
0.921
0.876
0.828
0.786
0.740
0.700
0.658
0.621
0.579
0.521
0.483
0.444
0.396
0.348
0.319
0.278
0.953
0.996
1.018
1.048
1.072
1.091
1.106
1.123
1.143
1.166
1.178
1.203
1.198
1.203
1.192
1.186
1.175
1.174
1.154
1.131
1.111
1.077
1.035
1.005
0.977
0.943
0.902
0.857
0.805
0.758
0.715
0.668
0.635
0.586
0.537
0.496
0.451
0.409
0.355
0.321
0.285
0.928
0.960
0.997
1.019
1.051
1.076
1.093
1.112
1.135
1.145
1.167
1.191
1.199
1.194
1.190
1.184
1.187
1.177
1.163
1.143
1.121
1.099
1.064
1.031
1.003
0.965
0.920
0.874
0.824
0.779
0.736
0.688
0.645
0.599
0.547
0.511
0.461
0.420
0.365
0.319
0.285
0.890
0.935
0.976
1.001
1.026
1.059
1.081
1.098
1.117
1.127
1.157
1.174
1.179
1.188
1.187
1.181
1.186
1.180
1.169
1.142
1.132
1.117
1.091
1.059
1.023
0.989
0.948
0.907
0.853
0.799
0.752
0.703
0.653
0.608
0.556
0.517
0.468
0.430
0.375
0.331
0.293
0.879
0.907
0.959
0.978
1.008
1.028
1.063
1.087
1.105
1.110
1.137
1.156
1.169
1.168
1.173
1.177
1.181
1.180
1.180
1.149
1.136
1.120
1.103
1.077
1.039
0.996
0.954
0.925
0.882
0.832
0.773
0.720
0.674
0.626
0.573
0.523
0.478
0.427
0.376
0.342
0.299
0.847
0.877
0.914
0.946
0.972
1.007
1.039
1.059
1.084
1.100
1.120
1.141
1.150
1.151
1.166
1.170
1.178
1.178
1.169
1.151
1.139
1.125
1.107
1.077
1.033
1.005
0.964
0.935
0.889
0.847
0.795
0.736
0.688
0.641
0.584
0.531
0.483
0.434
0.380
0.340
0.294
0.808
0.842
0.878
0.913
0.947
0.976
1.010
1.035
1.059
1.083
1.094
1.108
1.125
1.138
1.152
1.158
1.164
1.160
1.160
1.149
1.142
1.124
1.109
1.082
1.043
1.004
0.974
0.939
0.903
0.849
0.801
0.752
0.698
0.652
0.592
0.542
0.496
0.442
0.386
0.345
0.295
0.773
0.804
0.844
0.874
0.917
0.944
0.969
1.002
1.033
1.056
1.071
1.093
1.103
1.127
1.131
1.135
1.144
1.148
1.152
1.141
1.131
1.117
1.106
1.078
1.043
1.003
0.972
0.942
0.903
0.847
0.810
0.754
0.707
0.650
0.600
0.550
0.501
0.449
0.399
0.343
0.295
0.751
0.773
0.811
0.853
0.888
0.913
0.934
0.961
0.983
1.010
1.041
1.058
1.082
1.100
1.116
1.125
1.129
1.129
1.131
1.121
1.115
1.101
1.092
1.069
1.038
1.004
0.975
0.939
0.894
0.846
0.809
0.757
0.710
0.657
0.606
0.555
0.502
0.450
0.398
0.348
0.301
0.717
0.751
0.786
0.824
0.859
0.888
0.915
0.934
0.955
0.993
1.023
1.029
1.042
1.060
1.089
1.102
1.101
1.117
1.118
1.095
1.094
1.088
1.075
1.058
1.038
1.004
0.970
0.927
0.892
0.848
0.811
0.762
0.706
0.658
0.611
0.550
0.501
0.446
0.399
0.343
0.304
0.688
0.723
0.751
0.786
0.831
0.860
0.881
0.901
0.934
0.964
0.999
1.018
1.019
1.043
1.068
1.081
1.083
1.090
1.088
1.091
1.091
1.076
1.065
1.049
1.028
0.996
0.954
0.922
0.890
0.842
0.806
0.749
0.702
0.654
0.604
0.551
0.496
0.442
0.392
0.344
0.297
0.667
0.697
0.734
0.763
0.805
0.826
0.850
0.867
0.892
0.929
0.959
0.995
1.007
1.024
1.046
1.063
1.073
1.078
1.086
1.082
1.083
1.072
1.051
1.029
1.006
0.979
0.944
0.908
0.875
0.829
0.792
0.746
0.695
0.649
0.596
0.542
0.489
0.440
0.385
0.340
0.293
0.646
0.679
0.713
0.732
0.761
0.803
0.815
0.832
0.861
0.897
0.942
0.975
0.989
1.006
1.024
1.046
1.053
1.059
1.068
1.071
1.062
1.058
1.035
1.020
0.993
0.956
0.931
0.902
0.858
0.815
0.772
0.729
0.685
0.638
0.583
0.535
0.483
0.433
0.384
0.333
0.285
0.627
0.652
0.689
0.709
0.735
0.762
0.794
0.820
0.844
0.872
0.905
0.935
0.964
0.996
1.010
1.019
1.035
1.050
1.053
1.044
1.044
1.030
1.020
1.004
0.988
0.951
0.918
0.876
0.845
0.806
0.760
0.720
0.674
0.619
0.574
0.529
0.478
0.424
0.370
0.327
0.280
0.602
0.629
0.653
0.687
0.706
0.733
0.773
0.790
0.818
0.857
0.884
0.904
0.942
0.964
0.976
0.983
1.004
1.019
1.022
1.022
1.021
1.016
1.012
0.992
0.962
0.933
0.899
0.864
0.840
0.782
0.740
0.696
0.657
0.604
0.562
0.515
0.457
0.414
0.366
0.319
0.278
0.579
0.599
0.623
0.656
0.682
0.708
0.742
0.777
0.796
0.821
0.860
0.880
0.905
0.940
0.956
0.968
0.978
0.991
0.998
1.007
1.004
1.004
0.999
0.977
0.948
0.916
0.889
0.849
0.802
0.768
0.726
0.677
0.637
0.593
0.553
0.496
0.448
0.401
0.349
0.312
0.271
0.547
0.568
0.600
0.630
0.657
0.683
0.714
0.740
0.770
0.800
0.826
0.855
0.875
0.898
0.927
0.941
0.955
0.961
0.974
0.979
0.981
0.978
0.964
0.953
0.925
0.900
0.872
0.833
0.787
0.746
0.708
0.657
0.623
0.580
0.538
0.482
0.438
0.388
0.347
0.306
0.257
0.512
0.540
0.572
0.598
0.628
0.653
0.688
0.707
0.734
0.767
0.803
0.834
0.850
0.879
0.890
0.912
0.927
0.937
0.946
0.960
0.955
0.951
0.939
0.931
0.912
0.889
0.857
0.818
0.777
0.725
0.679
0.652
0.609
0.553
0.510
0.468
0.422
0.375
0.338
0.293
0.260
0.474
0.511
0.535
0.568
0.598
0.627
0.655
0.680
0.699
0.730
0.769
0.805
0.833
0.851
0.871
0.886
0.899
0.911
0.920
0.927
0.928
0.926
0.921
0.906
0.883
0.859
0.841
0.802
0.751
0.717
0.672
0.630
0.580
0.539
0.496
0.445
0.395
0.360
0.323
0.289
0.249
0.460
0.486
0.514
0.542
0.573
0.596
0.622
0.645
0.681
0.710
0.731
0.778
0.807
0.816
0.828
0.842
0.865
0.879
0.889
0.894
0.901
0.892
0.889
0.878
0.857
0.834
0.808
0.780
0.745
0.690
0.650
0.606
0.559
0.519
0.479
0.440
0.390
0.351
0.309
0.276
0.242
0.433
0.463
0.484
0.523
0.544
0.576
0.598
0.624
0.653
0.680
0.713
0.742
0.774
0.786
0.794
0.810
0.827
0.853
0.861
0.870
0.877
0.869
0.856
0.842
0.828
0.804
0.766
0.748
0.709
0.676
0.634
0.604
0.552
0.511
0.466
0.418
0.381
0.338
0.300
0.260
0.226
0.405
0.430
0.460
0.487
0.509
0.538
0.570
0.599
0.630
0.658
0.685
0.709
0.739
0.749
0.761
0.779
0.805
0.821
0.834
0.852
0.851
0.843
0.842
0.829
0.811
0.780
0.754
0.732
0.694
0.656
0.618
0.580
0.544
0.493
0.454
0.408
0.373
0.338
0.291
0.260
0.222
0.383
0.406
0.431
0.459
0.489
0.509
0.543
0.573
0.602
0.635
0.659
0.684
0.697
0.727
0.736
0.753
0.772
0.798
0.804
0.813
0.819
0.812
0.807
0.798
0.781
0.764
0.736
0.708
0.674
0.643
0.604
0.562
0.527
0.487
0.444
0.412
0.369
0.332
0.298
0.260
0.219
1.066
1.071
1.079
1.073
1.075
1.079
1.071
1.058
1.051
1.031
1.007
0.985
0.979
0.961
0.961
0.941
0.922
0.884
0.859
0.826
0.798
0.787
0.757
0.729
0.721
0.703
0.689
0.673
0.672
0.663
0.656
0.658
0.665
0.656
0.670
0.684
0.693
0.702
0.711
0.705
0.708
1.073
1.080
1.081
1.068
1.073
1.068
1.060
1.062
1.052
1.029
1.001
0.976
0.984
0.978
0.965
0.949
0.934
0.897
0.863
0.848
0.815
0.781
0.751
0.722
0.705
0.686
0.662
0.656
0.652
0.649
0.644
0.634
0.642
0.636
0.631
0.644
0.650
0.659
0.654
0.657
0.659
1.066
1.074
1.072
1.074
1.065
1.071
1.072
1.059
1.054
1.048
1.031
1.014
0.994
0.982
0.975
0.954
0.931
0.905
0.877
0.855
0.823
0.793
0.765
0.717
0.696
0.673
0.661
0.652
0.638
0.634
0.621
0.607
0.599
0.612
0.612
0.606
0.619
0.616
0.609
0.607
0.612
1.072
1.077
1.074
1.075
1.078
1.083
1.076
1.079
1.073
1.072
1.052
1.019
1.019
0.996
0.981
0.966
0.943
0.915
0.890
0.865
0.815
0.786
0.750
0.727
0.697
0.675
0.660
0.642
0.623
0.618
0.600
0.589
0.578
0.580
0.582
0.577
0.574
0.578
0.569
0.572
0.569
1.078
1.080
1.085
1.081
1.095
1.100
1.088
1.086
1.083
1.078
1.061
1.035
1.022
1.014
0.985
0.969
0.949
0.933
0.889
0.853
0.814
0.793
0.763
0.734
0.698
0.673
0.666
0.642
0.623
0.594
0.583
0.575
0.553
0.547
0.540
0.538
0.547
0.540
0.527
0.529
0.529
1.088
1.083
1.094
1.098
1.104
1.118
1.106
1.109
1.100
1.086
1.077
1.055
1.040
1.029
1.008
0.993
0.969
0.936
0.904
0.863
0.827
0.803
0.773
0.751
0.701
0.677
0.660
0.625
0.611
0.592
0.578
0.563
0.537
0.535
0.521
0.514
0.503
0.490
0.497
0.490
0.490
1.089
1.099
1.103
1.107
1.120
1.128
1.132
1.128
1.107
1.098
1.088
1.078
1.055
1.043
1.018
1.001
0.978
0.957
0.922
0.883
0.845
0.819
0.784
0.747
0.713
0.683
0.658
0.628
0.594
0.580
0.566
0.547
0.523
0.515
0.508
0.489
0.485
0.462
0.464
0.455
0.451
1.085
1.096
1.112
1.117
1.136
1.138
1.139
1.148
1.139
1.122
1.112
1.095
1.072
1.046
1.030
1.009
0.992
0.967
0.938
0.902
0.868
0.834
0.799
0.747
0.723
0.697
0.662
0.643
0.604
0.578
0.561
0.546
0.519
0.493
0.487
0.476
0.452
0.439
0.432
0.430
0.416
1.085
1.102
1.112
1.119
1.127
1.142
1.153
1.155
1.155
1.136
1.125
1.104
1.089
1.069
1.052
1.034
1.003
0.982
0.953
0.916
0.896
0.864
0.821
0.771
0.741
0.710
0.683
0.648
0.612
0.585
0.559
0.539
0.512
0.490
0.473
0.454
0.441
0.419
0.410
0.403
0.392
1.086
1.097
1.099
1.109
1.137
1.155
1.163
1.166
1.154
1.152
1.142
1.129
1.107
1.096
1.081
1.049
1.021
1.002
0.980
0.950
0.914
0.879
0.839
0.797
0.764
0.720
0.691
0.654
0.626
0.607
0.573
0.553
0.519
0.487
0.466
0.445
0.424
0.399
0.395
0.381
0.364
1.074
1.096
1.111
1.126
1.157
1.159
1.171
1.168
1.166
1.160
1.149
1.142
1.133
1.111
1.087
1.071
1.047
1.023
0.994
0.968
0.939
0.897
0.859
0.826
0.786
0.758
0.710
0.678
0.646
0.608
0.575
0.555
0.519
0.495
0.471
0.436
0.420
0.402
0.371
0.356
0.342
1.064
1.088
1.113
1.140
1.152
1.169
1.172
1.176
1.170
1.174
1.169
1.161
1.150
1.132
1.106
1.092
1.061
1.045
1.015
0.977
0.943
0.922
0.885
0.853
0.811
0.780
0.738
0.705
0.665
0.618
0.584
0.546
0.524
0.495
0.467
0.436
0.403
0.383
0.359
0.341
0.326
1.060
1.090
1.105
1.136
1.147
1.172
1.177
1.183
1.181
1.179
1.175
1.166
1.164
1.155
1.132
1.100
1.078
1.050
1.017
0.995
0.969
0.939
0.906
0.867
0.830
0.799
0.763
0.720
0.675
0.643
0.602
0.565
0.519
0.498
0.465
0.437
0.398
0.375
0.348
0.328
0.302
1.046
1.075
1.105
1.128
1.150
1.171
1.175
1.186
1.189
1.184
1.190
1.186
1.177
1.164
1.144
1.118
1.085
1.062
1.034
1.025
1.000
0.965
0.912
0.890
0.854
0.818
0.785
0.741
0.695
0.668
0.626
0.588
0.531
0.502
0.473
0.431
0.395
0.369
0.342
0.314
0.293
1.049
1.070
1.094
1.123
1.145
1.160
1.168
1.178
1.188
1.191
1.194
1.198
1.194
1.184
1.174
1.130
1.102
1.092
1.072
1.044
1.009
0.985
0.952
0.916
0.880
0.840
0.801
0.761
0.716
0.680
0.643
0.604
0.556
0.516
0.482
0.452
0.411
0.371
0.348
0.323
0.286
1.032
1.059
1.083
1.114
1.124
1.134
1.156
1.177
1.178
1.193
1.200
1.206
1.194
1.194
1.185
1.158
1.136
1.105
1.080
1.058
1.036
1.008
0.978
0.938
0.897
0.867
0.828
0.788
0.751
0.703
0.659
0.614
0.579
0.536
0.502
0.450
0.421
0.379
0.347
0.318
0.284
1.009
1.033
1.070
1.090
1.101
1.123
1.143
1.164
1.177
1.181
1.193
1.204
1.207
1.200
1.185
1.174
1.162
1.130
1.105
1.082
1.058
1.027
0.997
0.959
0.914
0.893
0.847
0.807
0.771
0.736
0.684
0.634
0.594
0.558
0.517
0.467
0.428
0.377
0.349
0.323
0.283
0.980
1.018
1.042
1.070
1.094
1.119
1.131
1.148
1.173
1.178
1.187
1.198
1.206
1.199
1.188
1.180
1.175
1.142
1.120
1.110
1.078
1.045
1.012
0.981
0.952
0.909
0.873
0.829
0.793
0.732
0.692
0.654
0.608
0.562
0.516
0.476
0.438
0.382
0.347
0.318
0.283
0.957
0.981
1.028
1.050
1.077
1.098
1.111
1.126
1.161
1.173
1.182
1.191
1.196
1.187
1.184
1.186
1.168
1.150
1.145
1.125
1.097
1.065
1.033
0.999
0.968
0.936
0.893
0.849
0.812
0.756
0.701
0.671
0.630
0.583
0.524
0.490
0.453
0.400
0.356
0.321
0.281
0.925
0.958
1.006
1.033
1.054
1.066
1.089
1.116
1.140
1.158
1.169
1.184
1.190
1.194
1.190
1.177
1.164
1.162
1.154
1.140
1.111
1.076
1.047
1.014
0.982
0.957
0.907
0.875
0.828
0.775
0.722
0.683
0.642
0.593
0.549
0.498
0.455
0.405
0.361
0.324
0.287
0.889
0.932
0.974
1.006
1.027
1.047
1.076
1.107
1.122
1.135
1.162
1.183
1.180
1.186
1.173
1.178
1.183
1.178
1.170
1.150
1.116
1.103
1.074
1.041
1.012
0.963
0.930
0.889
0.844
0.788
0.744
0.698
0.648
0.598
0.561
0.513
0.467
0.416
0.373
0.318
0.287
0.861
0.897
0.938
0.973
1.001
1.034
1.066
1.082
1.098
1.123
1.147
1.165
1.173
1.172
1.177
1.179
1.185
1.183
1.170
1.139
1.126
1.108
1.093
1.071
1.034
0.996
0.956
0.913
0.857
0.813
0.761
0.711
0.661
0.613
0.566
0.519
0.474
0.425
0.379
0.333
0.288
0.833
0.868
0.916
0.945
0.962
1.009
1.038
1.063
1.084
1.098
1.127
1.138
1.152
1.157
1.170
1.172
1.185
1.185
1.156
1.151
1.142
1.123
1.106
1.078
1.052
1.004
0.978
0.927
0.880
0.835
0.786
0.729
0.676
0.626
0.580
0.532
0.480
0.420
0.376
0.338
0.292
0.798
0.838
0.880
0.912
0.935
0.968
1.003
1.048
1.070
1.083
1.108
1.126
1.136
1.142
1.154
1.171
1.172
1.166
1.164
1.152
1.144
1.128
1.109
1.083
1.057
1.015
0.973
0.943
0.898
0.846
0.806
0.744
0.689
0.642
0.588
0.538
0.486
0.432
0.384
0.341
0.290
0.776
0.805
0.843
0.873
0.894
0.939
0.982
1.018
1.046
1.067
1.083
1.093
1.113
1.132
1.133
1.163
1.160
1.160
1.161
1.152
1.140
1.125
1.108
1.093
1.062
1.018
0.981
0.945
0.902
0.852
0.807
0.757
0.702
0.653
0.594
0.547
0.495
0.440
0.391
0.344
0.304
0.749
0.781
0.814
0.856
0.890
0.913
0.946
0.981
1.002
1.025
1.038
1.063
1.093
1.110
1.122
1.139
1.142
1.147
1.146
1.139
1.132
1.127
1.102
1.083
1.044
1.018
0.985
0.948
0.908
0.862
0.803
0.760
0.711
0.652
0.601
0.554
0.498
0.449
0.394
0.345
0.301
0.715
0.751
0.784
0.831
0.865
0.889
0.915
0.935
0.967
1.001
1.012
1.039
1.069
1.081
1.098
1.118
1.129
1.131
1.128
1.121
1.123
1.118
1.092
1.061
1.037
1.018
0.982
0.945
0.901
0.852
0.800
0.754
0.710
0.658
0.606
0.552
0.502
0.453
0.399
0.351
0.297
0.685
0.724
0.754
0.797
0.844
0.867
0.890
0.910
0.944
0.969
0.985
1.019
1.036
1.053
1.076
1.102
1.103
1.115
1.117
1.099
1.095
1.089
1.075
1.061
1.028
1.008
0.972
0.934
0.889
0.852
0.804
0.754
0.703
0.660
0.606
0.549
0.499
0.443
0.397
0.343
0.304
0.662
0.688
0.724
0.760
0.803
0.833
0.867
0.889
0.916
0.941
0.970
0.989
1.002
1.024
1.045
1.059
1.072
1.087
1.085
1.082
1.079
1.077
1.060
1.050
1.031
0.996
0.957
0.915
0.882
0.845
0.797
0.742
0.700
0.653
0.603
0.549
0.490
0.437
0.389
0.343
0.301
0.639
0.666
0.689
0.729
0.767
0.798
0.833
0.846
0.865
0.903
0.947
0.966
0.978
1.000
1.024
1.037
1.057
1.062
1.071
1.070
1.075
1.055
1.048
1.030
1.014
0.977
0.935
0.904
0.874
0.826
0.780
0.731
0.691
0.639
0.588
0.541
0.486
0.431
0.379
0.338
0.303
0.612
0.640
0.663
0.702
0.725
0.759
0.784
0.812
0.841
0.880
0.923
0.938
0.968
0.979
0.994
1.008
1.026
1.049
1.052
1.061
1.052
1.049
1.029
1.007
0.992
0.955
0.922
0.885
0.859
0.812
0.759
0.720
0.677
0.629
0.584
0.535
0.477
0.421
0.374
0.334
0.296
0.587
0.608
0.638
0.669
0.696
0.728
0.754
0.780
0.805
0.848
0.889
0.921
0.940
0.955
0.980
0.999
1.011
1.029
1.035
1.032
1.031
1.024
1.009
0.991
0.960
0.942
0.912
0.867
0.831
0.784
0.741
0.706
0.660
0.616
0.566
0.513
0.468
0.415
0.369
0.329
0.278
0.559
0.585
0.607
0.635
0.658
0.692
0.740
0.765
0.788
0.821
0.863
0.890
0.915
0.938
0.947
0.965
0.988
0.992
1.006
1.014
1.009
1.004
0.993
0.965
0.943
0.914
0.889
0.852
0.810
0.767
0.727
0.692
0.640
0.601
0.549
0.501
0.458
0.408
0.359
0.307
0.268
0.530
0.558
0.573
0.610
0.638
0.676
0.697
0.736
0.769
0.785
0.823
0.853
0.890
0.909
0.919
0.937
0.948
0.960
0.968
0.981
0.989
0.980
0.966
0.947
0.925
0.900
0.870
0.825
0.795
0.748
0.705
0.664
0.622
0.575
0.533
0.484
0.441
0.397
0.347
0.304
0.257
0.504
0.530
0.551
0.580
0.615
0.642
0.676
0.701
0.736
0.763
0.799
0.823
0.856
0.869
0.888
0.914
0.923
0.935
0.944
0.949
0.952
0.948
0.940
0.927
0.901
0.873
0.841
0.803
0.776
0.728
0.686
0.649
0.603
0.558
0.516
0.472
0.433
0.373
0.334
0.293
0.253
0.474
0.498
0.530
0.556
0.592
0.621
0.643
0.674
0.699
0.732
0.765
0.794
0.816
0.838
0.867
0.894
0.903
0.917
0.926
0.927
0.918
0.915
0.919
0.908
0.883
0.856
0.824
0.779
0.738
0.707
0.664
0.630
0.583
0.544
0.500
0.448
0.410
0.368
0.320
0.279
0.239
0.440
0.471
0.499
0.524
0.560
0.588
0.613
0.639
0.666
0.695
0.731
0.770
0.789
0.813
0.839
0.863
0.873
0.888
0.891
0.894
0.893
0.894
0.885
0.877
0.853
0.830
0.806
0.764
0.723
0.684
0.645
0.607
0.574
0.526
0.481
0.432
0.393
0.351
0.318
0.270
0.242
0.420
0.453
0.474
0.499
0.531
0.560
0.582
0.616
0.635
0.670
0.689
0.726
0.764
0.784
0.799
0.818
0.834
0.844
0.854
0.862
0.864
0.863
0.860
0.841
0.822
0.808
0.782
0.742
0.696
0.663
0.618
0.575
0.541
0.507
0.462
0.420
0.371
0.336
0.298
0.265
0.231
0.400
0.426
0.446
0.476
0.504
0.534
0.565
0.588
0.615
0.640
0.672
0.699
0.727
0.748
0.759
0.778
0.797
0.812
0.826
0.832
0.836
0.838
0.831
0.809
0.792
0.776
0.746
0.706
0.670
0.642
0.605
0.561
0.523
0.488
0.447
0.404
0.364
0.321
0.284
0.248
0.218
0.375
0.403
0.428
0.451
0.475
0.504
0.533
0.564
0.593
0.617
0.647
0.664
0.696
0.711
0.730
0.748
0.769
0.779
0.789
0.803
0.813
0.814
0.799
0.789
0.774
0.748
0.712
0.681
0.659
0.620
0.586
0.557
0.513
0.473
0.429
0.385
0.350
0.312
0.277
0.244
0.204
0.355
0.377
0.402
0.428
0.444
0.480
0.514
0.538
0.570
0.595
0.619
0.638
0.653
0.678
0.702
0.716
0.738
0.753
0.767
0.772
0.781
0.783
0.775
0.769
0.748
0.708
0.690
0.665
0.640
0.607
0.566
0.536
0.498
0.450
0.414
0.378
0.341
0.309
0.271
0.237
0.200
1.055
1.051
1.044
1.042
1.051
1.045
1.041
1.039
1.032
1.023
0.999
0.976
0.967
0.967
0.954
0.942
0.917
0.888
0.854
0.840
0.806
0.777
0.758
0.740
0.723
0.701
0.691
0.693
0.691
0.684
0.680
0.688
0.681
0.690
0.696
0.704
0.713
0.717
0.721
0.724
0.723
1.051
1.048
1.055
1.044
1.047
1.044
1.047
1.043
1.036
1.010
0.993
0.983
0.976
0.969
0.962
0.953
0.925
0.898
0.868
0.845
0.816
0.798
0.755
0.720
0.711
0.704
0.690
0.680
0.672
0.670
0.659
0.655
0.661
0.661
0.658
0.667
0.671
0.673
0.675
0.676
0.669
1.050
1.056
1.041
1.042
1.050
1.044
1.049
1.048
1.037
1.024
1.004
0.995
0.982
0.969
0.962
0.946
0.927
0.896
0.882
0.855
0.824
0.791
0.751
0.723
0.710
0.697
0.686
0.670
0.663
0.646
0.637
0.623
0.628
0.630
0.638
0.627
0.634
0.632
0.626
0.629
0.626
1.045
1.055
1.044
1.048
1.056
1.046
1.052
1.057
1.049
1.038
1.024
1.003
0.999
0.991
0.970
0.949
0.931
0.904
0.876
0.851
0.810
0.781
0.756
0.736
0.709
0.695
0.683
0.659
0.643
0.631
0.622
0.607
0.599
0.593
0.590
0.598
0.602
0.594
0.590
0.589
0.586
1.049
1.051
1.058
1.064
1.068
1.067
1.067
1.065
1.064
1.057
1.041
1.024
1.016
1.003
0.984
0.963
0.950
0.927
0.889
0.856
0.823
0.789
0.769
0.739
0.702
0.693
0.683
0.663
0.636
0.622
0.611
0.595
0.572
0.568
0.559
0.554
0.568
0.568
0.553
0.547
0.549
1.061
1.062
1.068
1.072
1.087
1.093
1.083
1.076
1.080
1.074
1.065
1.058
1.032
1.016
0.999
0.988
0.971
0.943
0.902
0.868
0.840
0.820
0.781
0.752
0.716
0.694
0.670
0.649
0.628
0.606
0.591
0.572
0.557
0.549
0.542
0.532
0.520
0.515
0.509
0.514
0.508
1.064
1.067
1.080
1.094
1.104
1.100
1.093
1.092
1.095
1.095
1.080
1.066
1.043
1.030
1.015
0.997
0.982
0.954
0.925
0.890
0.861
0.836
0.791
0.758
0.721
0.689
0.677
0.641
0.625
0.602
0.586
0.559
0.535
0.534
0.523
0.506
0.503
0.476
0.474
0.465
0.455
1.058
1.083
1.096
1.103
1.109
1.117
1.120
1.121
1.118
1.120
1.097
1.089
1.067
1.045
1.024
1.006
0.990
0.976
0.942
0.912
0.879
0.844
0.812
0.776
0.745
0.711
0.684
0.653
0.633
0.607
0.580
0.561
0.532
0.507
0.501
0.488
0.474
0.456
0.452
0.442
0.426
1.059
1.075
1.088
1.088
1.111
1.124
1.140
1.140
1.127
1.115
1.115
1.097
1.086
1.074
1.055
1.040
1.015
0.995
0.968
0.940
0.908
0.871
0.835
0.794
0.765
0.728
0.696
0.670
0.635
0.620
0.592
0.564
0.535
0.502
0.494
0.475
0.453
0.431
0.426
0.418
0.405
1.056
1.069
1.076
1.093
1.121
1.141
1.144
1.148
1.147
1.134
1.118
1.117
1.108
1.090
1.079
1.050
1.032
1.015
0.986
0.955
0.923
0.892
0.854
0.806
0.773
0.746
0.715
0.671
0.648
0.624
0.597
0.568
0.538
0.511
0.487
0.459
0.434
0.412
0.400
0.392
0.380
1.050
1.067
1.077
1.104
1.133
1.142
1.149
1.154
1.150
1.151
1.141
1.132
1.113
1.098
1.083
1.066
1.043
1.025
1.001
0.978
0.947
0.909
0.872
0.834
0.799
0.768
0.735
0.688
0.655
0.627
0.601
0.573
0.540
0.509
0.482
0.456
0.431
0.404
0.380
0.366
0.345
1.048
1.068
1.090
1.117
1.147
1.157
1.162
1.167
1.162
1.163
1.153
1.143
1.140
1.128
1.102
1.084
1.061
1.032
1.017
0.996
0.965
0.932
0.905
0.859
0.827
0.798
0.756
0.717
0.677
0.639
0.609
0.572
0.536
0.506
0.481
0.441
0.422
0.398
0.368
0.347
0.326
1.032
1.061
1.079
1.110
1.132
1.155
1.159
1.162
1.166
1.167
1.162
1.160
1.155
1.148
1.121
1.097
1.080
1.054
1.025
1.003
0.983
0.957
0.918
0.878
0.847
0.819
0.785
0.735
0.695
0.654
0.622
0.574
0.542
0.517
0.486
0.450
0.416
0.394
0.366
0.338
0.315
1.022
1.053
1.071
1.102
1.128
1.153
1.166
1.171
1.175
1.181
1.181
1.171
1.171
1.160
1.138
1.113
1.084
1.067
1.049
1.028
1.011
0.979
0.941
0.905
0.868
0.835
0.796
0.756
0.711
0.681
0.649
0.596
0.548
0.518
0.495
0.450
0.409
0.388
0.363
0.328
0.308
1.017
1.041
1.068
1.104
1.115
1.141
1.151
1.163
1.174
1.181
1.182
1.196
1.195
1.186
1.163
1.140
1.118
1.095
1.076
1.062
1.026
0.998
0.958
0.928
0.898
0.853
0.814
0.779
0.738
0.694
0.661
0.618
0.575
0.532
0.493
0.454
0.412
0.378
0.355
0.330
0.303
1.001
1.023
1.054
1.086
1.099
1.112
1.140
1.156
1.178
1.189
1.192
1.202
1.195
1.192
1.178
1.152
1.131
1.115
1.095
1.075
1.056
1.017
0.978
0.948
0.912
0.878
0.835
0.800
0.761
0.722
0.674
0.627
0.590
0.548
0.511
0.458
0.425
0.382
0.354
0.323
0.296
0.978
1.008
1.042
1.067
1.086
1.098
1.121
1.143
1.162
1.179
1.185
1.194
1.194
1.192
1.176
1.162
1.148
1.129
1.117
1.095
1.068
1.036
0.999
0.966
0.929
0.899
0.862
0.825
0.777
0.743
0.684
0.640
0.601
0.563
0.525
0.479
0.432
0.382
0.360
0.328
0.295
0.952
0.976
1.016
1.048
1.083
1.100
1.111
1.139
1.159
1.165
1.179
1.188
1.196
1.198
1.181
1.181
1.161
1.151
1.134
1.112
1.081
1.040
1.018
0.990
0.959
0.923
0.884
0.844
0.801
0.759
0.705
0.659
0.621
0.577
0.527
0.489
0.441
0.396
0.353
0.320
0.285
0.919
0.968
0.997
1.034
1.062
1.080
1.097
1.123
1.147
1.164
1.170
1.178
1.187
1.187
1.190
1.181
1.176
1.163
1.149
1.122
1.085
1.070
1.049
1.009
0.984
0.948
0.914
0.866
0.820
0.776
0.717
0.669
0.630
0.582
0.526
0.493
0.452
0.407
0.359
0.321
0.285
0.894
0.937
0.976
1.006
1.032
1.056
1.073
1.100
1.125
1.145
1.154
1.168
1.174
1.173
1.176
1.172
1.166
1.160
1.146
1.131
1.107
1.085
1.058
1.032
0.996
0.964
0.921
0.883
0.840
0.791
0.742
0.690
0.646
0.596
0.553
0.506
0.449
0.410
0.364
0.328
0.293
0.869
0.908
0.948
0.979
1.006
1.029
1.047
1.080
1.102
1.119
1.136
1.154
1.167
1.169
1.176
1.180
1.180
1.178
1.164
1.148
1.131
1.106
1.070
1.050
1.014
0.983
0.938
0.898
0.856
0.805
0.755
0.709
0.654
0.601
0.560
0.521
0.468
0.412
0.369
0.328
0.293
0.841
0.873
0.917
0.943
0.968
1.005
1.036
1.064
1.074
1.099
1.125
1.151
1.158
1.160
1.173
1.178
1.182
1.172
1.173
1.148
1.132
1.112
1.092
1.065
1.037
1.003
0.959
0.913
0.864
0.815
0.771
0.719
0.667
0.618
0.569
0.523
0.472
0.427
0.376
0.333
0.293
0.808
0.829
0.885
0.920
0.945
0.973
1.013
1.041
1.051
1.077
1.101
1.131
1.145
1.158
1.174
1.169
1.174
1.172
1.166
1.148
1.145
1.124
1.109
1.090
1.053
1.018
0.983
0.936
0.883
0.839
0.788
0.742
0.676
0.629
0.578
0.529
0.475
0.435
0.374
0.336
0.288
0.770
0.814
0.850
0.883
0.916
0.938
0.979
1.008
1.033
1.058
1.084
1.105
1.127
1.130
1.153
1.166
1.169
1.167
1.164
1.148
1.145
1.129
1.113
1.089
1.059
1.030
0.995
0.942
0.893
0.849
0.807
0.750
0.690
0.644
0.588
0.535
0.480
0.439
0.385
0.339
0.294
0.753
0.782
0.819
0.853
0.877
0.916
0.951
0.984
1.015
1.038
1.054
1.086
1.106
1.113
1.132
1.140
1.153
1.160
1.157
1.152
1.133
1.126
1.107
1.089
1.065
1.040
0.988
0.949
0.896
0.861
0.813
0.756
0.704
0.654
0.598
0.539
0.486
0.441
0.391
0.340
0.303
0.728
0.762
0.797
0.830
0.862
0.892
0.930
0.964
0.980
0.999
1.022
1.045
1.078
1.097
1.114
1.115
1.133
1.143
1.141
1.133
1.128
1.114
1.109
1.082
1.059
1.022
0.987
0.945
0.898
0.855
0.810
0.756
0.710
0.653
0.599
0.545
0.495
0.447
0.391
0.344
0.300
0.688
0.727
0.759
0.803
0.833
0.862
0.893
0.922
0.949
0.975
0.994
1.031
1.055
1.067
1.091
1.098
1.118
1.124
1.125
1.118
1.123
1.112
1.097
1.060
1.040
1.018
0.986
0.941
0.902
0.850
0.802
0.750
0.705
0.660
0.602
0.548
0.497
0.449
0.399
0.342
0.294
0.650
0.692
0.729
0.776
0.812
0.837
0.862
0.892
0.918
0.950
0.967
1.005
1.024
1.047
1.061
1.082
1.097
1.111
1.107
1.107
1.107
1.085
1.069
1.047
1.026
1.007
0.971
0.923
0.887
0.838
0.794
0.742
0.702
0.654
0.601
0.548
0.492
0.446
0.389
0.342
0.295
0.625
0.657
0.696
0.727
0.779
0.812
0.836
0.852
0.889
0.929
0.942
0.980
1.005
1.023
1.038
1.057
1.064
1.083
1.091
1.080
1.075
1.064
1.056
1.038
1.016
0.991
0.955
0.916
0.876
0.835
0.782
0.737
0.693
0.650
0.589
0.544
0.485
0.434
0.385
0.338
0.299
0.595
0.631
0.660
0.696
0.741
0.772
0.793
0.820
0.856
0.891
0.925
0.944
0.969
0.987
1.004
1.015
1.043
1.053
1.057
1.060
1.056
1.043
1.041
1.022
0.998
0.971
0.937
0.898
0.863
0.819
0.767
0.724
0.683
0.633
0.583
0.534
0.485
0.424
0.378
0.336
0.293
0.574
0.599
0.629
0.664
0.697
0.729
0.764
0.785
0.824
0.856
0.884
0.918
0.939
0.963
0.976
0.995
1.016
1.032
1.038
1.049
1.039
1.024
1.015
1.001
0.971
0.948
0.906
0.880
0.845
0.797
0.746
0.705
0.666
0.614
0.570
0.520
0.468
0.417
0.370
0.328
0.290
0.553
0.575
0.607
0.638
0.670
0.695
0.720
0.752
0.788
0.829
0.862
0.889
0.909
0.934
0.951
0.964
0.991
0.997
1.004
1.017
1.013
1.009
0.992
0.980
0.952
0.924
0.887
0.856
0.817
0.772
0.731
0.692
0.647
0.601
0.556
0.507
0.458
0.408
0.359
0.321
0.278
0.528
0.552
0.571
0.600
0.629
0.657
0.696
0.722
0.756
0.794
0.826
0.863
0.889
0.908
0.922
0.944
0.964
0.973
0.986
0.994
0.991
0.989
0.970
0.946
0.921
0.899
0.871
0.838
0.796
0.746
0.711
0.667
0.623
0.581
0.541
0.487
0.445
0.395
0.352
0.307
0.263
0.495
0.521
0.545
0.571
0.599
0.637
0.672
0.705
0.725
0.758
0.797
0.830
0.857
0.878
0.899
0.914
0.931
0.941
0.951
0.957
0.959
0.950
0.937
0.924
0.904
0.882
0.841
0.808
0.769
0.722
0.683
0.639
0.604
0.567
0.522
0.473
0.432
0.382
0.343
0.294
0.249
0.471
0.493
0.522
0.539
0.584
0.616
0.648
0.672
0.708
0.731
0.758
0.794
0.818
0.840
0.860
0.879
0.894
0.902
0.911
0.919
0.917
0.913
0.912
0.895
0.867
0.846
0.808
0.774
0.738
0.698
0.666
0.624
0.587
0.541
0.498
0.454
0.415
0.366
0.327
0.283
0.240
0.444
0.463
0.488
0.521
0.549
0.579
0.618
0.648
0.670
0.699
0.727
0.747
0.782
0.812
0.828
0.850
0.866
0.879
0.892
0.891
0.897
0.899
0.885
0.861
0.842
0.811
0.783
0.757
0.711
0.678
0.642
0.612
0.568
0.522
0.482
0.442
0.397
0.345
0.304
0.268
0.234
0.412
0.435
0.465
0.491
0.518
0.546
0.578
0.616
0.641
0.663
0.685
0.722
0.751
0.777
0.799
0.813
0.836
0.853
0.866
0.866
0.867
0.862
0.858
0.839
0.823
0.799
0.763
0.724
0.694
0.655
0.621
0.590
0.552
0.508
0.464
0.415
0.373
0.332
0.296
0.259
0.221
0.388
0.413
0.440
0.464
0.493
0.525
0.550
0.583
0.612
0.631
0.658
0.690
0.718
0.743
0.765
0.788
0.801
0.817
0.828
0.837
0.836
0.832
0.819
0.813
0.797
0.777
0.748
0.707
0.669
0.634
0.596
0.561
0.522
0.493
0.447
0.403
0.359
0.320
0.289
0.255
0.222
0.364
0.393
0.416
0.443
0.467
0.495
0.516
0.550
0.582
0.609
0.629
0.652
0.685
0.714
0.727
0.750
0.771
0.785
0.801
0.803
0.801
0.802
0.792
0.785
0.761
0.741
0.715
0.671
0.642
0.604
0.559
0.535
0.497
0.470
0.430
0.382
0.346
0.301
0.266
0.239
0.203
0.341
0.371
0.397
0.416
0.443
0.466
0.492
0.531
0.555
0.578
0.599
0.635
0.648
0.675
0.698
0.715
0.731
0.745
0.759
0.767
0.773
0.766
0.767
0.752
0.731
0.703
0.671
0.648
0.621
0.581
0.545
0.514
0.486
0.453
0.405
0.365
0.327
0.288
0.252
0.223
0.197
0.323
0.346
0.371
0.397
0.417
0.439
0.474
0.507
0.529
0.552
0.572
0.599
0.614
0.651
0.666
0.688
0.699
0.717
0.728
0.740
0.746
0.743
0.734
0.723
0.707
0.684
0.647
0.624
0.594
0.571
0.537
0.499
0.465
0.426
0.388
0.357
0.321
0.289
0.250
0.222
0.182
1.033
1.022
1.018
1.014
1.024
1.018
1.022
1.007
1.010
0.998
0.990
0.968
0.965
0.965
0.947
0.926
0.906
0.880
0.862
0.838
0.808
0.793
0.768
0.758
0.732
0.729
0.720
0.720
0.711
0.702
0.700
0.709
0.708
0.716
0.716
0.728
0.739
0.736
0.742
0.735
0.737
1.019
1.027
1.019
1.026
1.028
1.025
1.031
1.022
1.015
0.994
0.979
0.972
0.971
0.969
0.956
0.941
0.910
0.891
0.872
0.846
0.818
0.797
0.761
0.738
0.721
0.712
0.709
0.698
0.695
0.675
0.674
0.682
0.674
0.679
0.680
0.685
0.686
0.693
0.693
0.693
0.690
1.029
1.022
1.015
1.023
1.029
1.027
1.016
1.015
1.011
1.008
0.993
0.980
0.970
0.964
0.957
0.946
0.915
0.889
0.867
0.849
0.810
0.782
0.754
0.741
0.721
0.717
0.697
0.683
0.678
0.660
0.647
0.649
0.647
0.651
0.650
0.653
0.648
0.642
0.647
0.642
0.637
1.027
1.025
1.020
1.025
1.036
1.035
1.026
1.020
1.016
1.018
1.002
0.993
0.985
0.976
0.956
0.941
0.915
0.891
0.880
0.851
0.799
0.780
0.755
0.736
0.718
0.700
0.694
0.673
0.656
0.650
0.640
0.626
0.608
0.620
0.617
0.606
0.615
0.610
0.602
0.599
0.600
1.023
1.016
1.028
1.033
1.043
1.047
1.039
1.038
1.033
1.031
1.019
1.016
1.000
0.994
0.975
0.964
0.948
0.912
0.887
0.849
0.818
0.795
0.775
0.739
0.714
0.700
0.689
0.669
0.654
0.639
0.630
0.608
0.593
0.594
0.586
0.577
0.576
0.582
0.566
0.561
0.559
1.022
1.039
1.040
1.048
1.065
1.052
1.053
1.047
1.047
1.047
1.045
1.034
1.025
1.006
0.989
0.976
0.974
0.929
0.899
0.875
0.844
0.812
0.780
0.754
0.719
0.699
0.682
0.659
0.642
0.622
0.605
0.586
0.576
0.565
0.562
0.548
0.542
0.537
0.530
0.526
0.518
1.032
1.043
1.042
1.058
1.073
1.075
1.068
1.072
1.071
1.075
1.059
1.053
1.025
1.014
1.007
0.989
0.977
0.945
0.925
0.892
0.858
0.834
0.797
0.763
0.726
0.706
0.692
0.661
0.646
0.617
0.598
0.573
0.565
0.549
0.535
0.521
0.512
0.500
0.492
0.483
0.468
1.024
1.051
1.058
1.081
1.084
1.093
1.092
1.092
1.097
1.089
1.077
1.062
1.044
1.041
1.030
1.011
0.989
0.973
0.951
0.924
0.895
0.856
0.827
0.786
0.751
0.714
0.695
0.677
0.650
0.632
0.609
0.574
0.548
0.530
0.517
0.501
0.488
0.470
0.462
0.452
0.436
1.025
1.038
1.056
1.071
1.088
1.104
1.112
1.109
1.110
1.105
1.087
1.077
1.070
1.059
1.046
1.037
1.015
0.995
0.971
0.945
0.920
0.880
0.848
0.809
0.781
0.751
0.717
0.686
0.659
0.644
0.610
0.568
0.551
0.525
0.513
0.488
0.466
0.447
0.437
0.426
0.412
1.028
1.041
1.048
1.071
1.100
1.112
1.124
1.126
1.118
1.113
1.108
1.106
1.082
1.070
1.060
1.055
1.031
1.008
0.986
0.963
0.925
0.899
0.868
0.822
0.801
0.764
0.732
0.690
0.662
0.632
0.610
0.585
0.544
0.523
0.502
0.479
0.446
0.422
0.407
0.392
0.388
1.020
1.040
1.048
1.086
1.110
1.127
1.129
1.135
1.143
1.132
1.126
1.122
1.107
1.092
1.075
1.059
1.041
1.023
1.005
0.986
0.959
0.917
0.884
0.847
0.811
0.784
0.744
0.698
0.668
0.648
0.624
0.590
0.554
0.516
0.499
0.468
0.442
0.411
0.385
0.371
0.352
1.009
1.030
1.056
1.082
1.112
1.127
1.132
1.142
1.145
1.143
1.145
1.139
1.129
1.121
1.099
1.091
1.059
1.037
1.025
1.009
0.978
0.944
0.904
0.870
0.842
0.810
0.767
0.726
0.688
0.654
0.633
0.599
0.563
0.525
0.489
0.460
0.433
0.407
0.384
0.357
0.334
0.998
1.026
1.052
1.085
1.110
1.127
1.138
1.144
1.146
1.157
1.151
1.152
1.149
1.137
1.114
1.095
1.079
1.058
1.036
1.018
1.000
0.965
0.928
0.891
0.859
0.827
0.782
0.743
0.709
0.678
0.635
0.613
0.572
0.530
0.495
0.460
0.424
0.398
0.379
0.347
0.327
0.982
1.009
1.039
1.081
1.103
1.128
1.143
1.145
1.147
1.163
1.164
1.165
1.167
1.151
1.134
1.107
1.104
1.079
1.061
1.046
1.017
0.981
0.944
0.912
0.890
0.851
0.800
0.771
0.732
0.681
0.648
0.613
0.571
0.540
0.505
0.462
0.418
0.393
0.365
0.344
0.319
0.974
1.006
1.035
1.065
1.092
1.121
1.136
1.143
1.168
1.173
1.170
1.173
1.172
1.166
1.151
1.140
1.116
1.096
1.089
1.070
1.046
0.992
0.968
0.939
0.907
0.857
0.828
0.795
0.757
0.715
0.668
0.627
0.586
0.539
0.497
0.456
0.424
0.387
0.364
0.339
0.312
0.967
0.998
1.024
1.048
1.075
1.091
1.116
1.143
1.163
1.170
1.175
1.183
1.176
1.173
1.163
1.143
1.127
1.119
1.103
1.081
1.063
1.023
0.993
0.959
0.929
0.888
0.852
0.818
0.776
0.735
0.685
0.642
0.602
0.555
0.518
0.459
0.429
0.387
0.361
0.334
0.302
0.946
0.975
1.004
1.037
1.064
1.084
1.108
1.129
1.147
1.166
1.166
1.180
1.181
1.176
1.167
1.158
1.146
1.135
1.122
1.105
1.077
1.040
1.010
0.977
0.944
0.912
0.878
0.837
0.788
0.744
0.703
0.651
0.610
0.576
0.531
0.481
0.435
0.396
0.360
0.332
0.295
0.921
0.946
0.981
1.018
1.051
1.080
1.092
1.125
1.134
1.150
1.159
1.173
1.181
1.176
1.174
1.168
1.157
1.147
1.136
1.120
1.080
1.055
1.026
0.998
0.963
0.932
0.891
0.848
0.805
0.758
0.718
0.660
0.624
0.586
0.537
0.496
0.445
0.395
0.359
0.321
0.298
0.889
0.926
0.959
1.001
1.031
1.047
1.071
1.100
1.125
1.141
1.148
1.163
1.171
1.179
1.173
1.178
1.172
1.161
1.139
1.122
1.092
1.070
1.047
1.009
0.979
0.961
0.916
0.872
0.819
0.777
0.728
0.669
0.624
0.587
0.538
0.497
0.450
0.409
0.358
0.322
0.294
0.869
0.906
0.939
0.970
1.008
1.029
1.049
1.077
1.111
1.124
1.128
1.157
1.164
1.171
1.172
1.170
1.170
1.161
1.151
1.128
1.102
1.084
1.056
1.033
1.004
0.977
0.932
0.884
0.839
0.799
0.750
0.691
0.645
0.592
0.541
0.502
0.448
0.414
0.369
0.327
0.296
0.840
0.881
0.915
0.951
0.975
1.003
1.027
1.062
1.086
1.102
1.117
1.143
1.149
1.162
1.167
1.174
1.171
1.167
1.163
1.147
1.123
1.105
1.076
1.050
1.029
0.988
0.945
0.902
0.864
0.812
0.764
0.710
0.656
0.604
0.563
0.516
0.454
0.417
0.376
0.329
0.292
0.809
0.844
0.886
0.919
0.946
0.969
1.002
1.028
1.057
1.084
1.109
1.130
1.134
1.154
1.163
1.165
1.173
1.170
1.160
1.146
1.132
1.116
1.094
1.071
1.044
0.999
0.967
0.918
0.876
0.825
0.780
0.719
0.669
0.617
0.575
0.521
0.470
0.421
0.374
0.331
0.290
0.774
0.806
0.843
0.880
0.904
0.951
0.978
1.002
1.038
1.064
1.080
1.103
1.131
1.146
1.153
1.159
1.168
1.164
1.150
1.145
1.140
1.128
1.114
1.081
1.057
1.020
0.985
0.944
0.893
0.833
0.786
0.730
0.674
0.630
0.582
0.530
0.476
0.432
0.379
0.329
0.293
0.740
0.778
0.822
0.850
0.884
0.916
0.952
0.981
1.013
1.036
1.065
1.081
1.101
1.127
1.135
1.149
1.155
1.152
1.151
1.148
1.141
1.134
1.115
1.095
1.065
1.029
0.990
0.951
0.891
0.853
0.810
0.747
0.685
0.636
0.581
0.531
0.488
0.436
0.387
0.338
0.298
0.720
0.760
0.794
0.830
0.859
0.893
0.924
0.958
0.981
1.008
1.034
1.062
1.078
1.104
1.123
1.133
1.137
1.145
1.145
1.136
1.134
1.130
1.111
1.095
1.067
1.035
0.987
0.948
0.898
0.863
0.814
0.756
0.692
0.646
0.590
0.530
0.487
0.442
0.393
0.342
0.303
0.696
0.739
0.767
0.799
0.840
0.867
0.902
0.939
0.964
0.980
1.007
1.036
1.066
1.080
1.093
1.111
1.117
1.127
1.130
1.128
1.124
1.121
1.106
1.091
1.068
1.027
0.992
0.938
0.900
0.856
0.804
0.754
0.704
0.647
0.595
0.541
0.492
0.441
0.393
0.345
0.304
0.657
0.708
0.735
0.769
0.809
0.833
0.877
0.915
0.930
0.959
0.981
1.013
1.038
1.054
1.077
1.090
1.099
1.108
1.116
1.114
1.114
1.111
1.096
1.067
1.046
1.012
0.978
0.935
0.891
0.849
0.799
0.749
0.695
0.650
0.592
0.544
0.497
0.448
0.387
0.342
0.295
0.625
0.661
0.715
0.741
0.776
0.811
0.843
0.878
0.908
0.927
0.952
0.986
1.006
1.027
1.051
1.068
1.082
1.089
1.086
1.094
1.097
1.096
1.067
1.052
1.025
1.002
0.962
0.923
0.872
0.836
0.786
0.740
0.690
0.648
0.590
0.543
0.493
0.443
0.388
0.338
0.291
0.595
0.627
0.664
0.707
0.748
0.780
0.813
0.846
0.871
0.898
0.921
0.953
0.983
1.004
1.031
1.041
1.056
1.072
1.073
1.075
1.073
1.060
1.048
1.029
1.007
0.981
0.950
0.911
0.864
0.815
0.773
0.729
0.682
0.634
0.582
0.537
0.488
0.430
0.383
0.330
0.293
0.569
0.596
0.635
0.673
0.707
0.736
0.772
0.800
0.842
0.875
0.885
0.917
0.955
0.972
1.007
1.009
1.023
1.038
1.044
1.041
1.031
1.036
1.028
1.003
0.989
0.959
0.932
0.901
0.848
0.798
0.760
0.712
0.667
0.620
0.578
0.524
0.475
0.421
0.370
0.329
0.289
0.540
0.570
0.604
0.634
0.658
0.698
0.736
0.766
0.792
0.835
0.857
0.893
0.926
0.941
0.956
0.977
0.992
1.012
1.019
1.013
1.006
1.007
1.003
0.978
0.957
0.935
0.911
0.868
0.818
0.780
0.739
0.692
0.647
0.603
0.562
0.516
0.459
0.411
0.358
0.320
0.287
0.514
0.548
0.571
0.604
0.626
0.669
0.699
0.728
0.756
0.799
0.828
0.863
0.886
0.907
0.928
0.949
0.968
0.984
0.990
0.996
0.996
0.977
0.969
0.945
0.939
0.914
0.870
0.830
0.786
0.751
0.705
0.671
0.634
0.591
0.546
0.495
0.446
0.401
0.346
0.310
0.274
0.487
0.516
0.549
0.583
0.599
0.626
0.667
0.690
0.719
0.758
0.798
0.835
0.857
0.874
0.900
0.928
0.936
0.943
0.957
0.964
0.963
0.956
0.941
0.912
0.898
0.873
0.841
0.808
0.767
0.726
0.685
0.651
0.611
0.570
0.530
0.478
0.435
0.388
0.337
0.301
0.258
0.461
0.493
0.522
0.547
0.574
0.598
0.634
0.666
0.696
0.736
0.769
0.805
0.817
0.848
0.870
0.885
0.901
0.915
0.934
0.936
0.935
0.930
0.911
0.887
0.863
0.849
0.813
0.781
0.744
0.694
0.661
0.625
0.587
0.550
0.509
0.462
0.417
0.368
0.328
0.283
0.249
0.434
0.462
0.490
0.514
0.552
0.587
0.614
0.633
0.676
0.705
0.735
0.759
0.781
0.815
0.834
0.858
0.873
0.882
0.884
0.900
0.898
0.894
0.881
0.867
0.849
0.831
0.774
0.751
0.714
0.671
0.637
0.601
0.565
0.530
0.485
0.442
0.400
0.349
0.308
0.271
0.230
0.410
0.435
0.458
0.484
0.513
0.551
0.585
0.611
0.640
0.667
0.688
0.716
0.750
0.770
0.798
0.819
0.834
0.847
0.851
0.859
0.865
0.861
0.853
0.833
0.806
0.785
0.753
0.720
0.683
0.654
0.624
0.584
0.549
0.503
0.460
0.425
0.374
0.327
0.295
0.256
0.220
0.379
0.403
0.434
0.451
0.481
0.519
0.555
0.578
0.612
0.626
0.648
0.672
0.713
0.738
0.766
0.784
0.804
0.816
0.825
0.828
0.835
0.832
0.821
0.806
0.781
0.750
0.720
0.702
0.662
0.621
0.593
0.565
0.529
0.481
0.444
0.399
0.354
0.318
0.280
0.244
0.208
0.353
0.384
0.406
0.432
0.465
0.489
0.517
0.552
0.576
0.597
0.621
0.653
0.685
0.706
0.732
0.754
0.770
0.791
0.799
0.804
0.800
0.796
0.792
0.771
0.759
0.727
0.706
0.671
0.643
0.606
0.574
0.544
0.498
0.464
0.423
0.381
0.337
0.304
0.271
0.236
0.195
0.325
0.363
0.382
0.409
0.442
0.465
0.482
0.507
0.538
0.568
0.594
0.625
0.647
0.676
0.697
0.726
0.745
0.753
0.764
0.768
0.768
0.758
0.754
0.737
0.721
0.705
0.674
0.636
0.607
0.581
0.553
0.509
0.473
0.442
0.397
0.360
0.324
0.286
0.250
0.220
0.191
0.311
0.334
0.366
0.386
0.413
0.441
0.459
0.486
0.516
0.543
0.559
0.591
0.614
0.642
0.667
0.690
0.709
0.722
0.734
0.733
0.731
0.728
0.722
0.702
0.687
0.670
0.639
0.607
0.571
0.535
0.505
0.478
0.448
0.419
0.382
0.341
0.313
0.271
0.235
0.214
0.185
0.289
0.313
0.348
0.365
0.388
0.410
0.435
0.466
0.491
0.510
0.533
0.557
0.579
0.603
0.630
0.647
0.661
0.673
0.692
0.699
0.702
0.701
0.689
0.679
0.658
0.636
0.605
0.579
0.551
0.521
0.495
0.469
0.441
0.402
0.369
0.332
0.300
0.268
0.222
0.200
0.170
0.994
0.992
0.995
0.997
1.001
1.000
0.992
0.986
0.980
0.971
0.966
0.946
0.956
0.938
0.926
0.902
0.888
0.874
0.855
0.832
0.811
0.793
0.779
0.772
0.744
0.738
0.739
0.734
0.726
0.721
0.721
0.726
0.728
0.731
0.735
0.747
0.747
0.760
0.755
0.759
0.758
0.998
0.991
0.985
0.997
1.008
1.003
1.004
0.988
0.980
0.960
0.957
0.953
0.945
0.934
0.935
0.918
0.900
0.878
0.857
0.828
0.815
0.793
0.765
0.750
0.735
0.728
0.726
0.718
0.707
0.692
0.695
0.702
0.697
0.692
0.691
0.700
0.708
0.709
0.705
0.701
0.708
0.998
0.993
0.993
0.999
1.005
1.003
0.999
0.985
0.980
0.975
0.971
0.965
0.958
0.953
0.934
0.922
0.904
0.885
0.858
0.842
0.799
0.780
0.762
0.749
0.731
0.717
0.712
0.706
0.689
0.676
0.670
0.670
0.657
0.667
0.658
0.661
0.661
0.658
0.658
0.653
0.649
0.992
0.994
0.990
1.004
1.017
1.013
0.999
0.999
0.996
0.989
0.985
0.975
0.974
0.959
0.946
0.926
0.914
0.888
0.866
0.848
0.800
0.778
0.760
0.745
0.722
0.703
0.697
0.685
0.664
0.658
0.654
0.640
0.637
0.632
0.628
0.619
0.629
0.620
0.620
0.612
0.604
0.994
0.996
0.999
1.006
1.012
1.010
1.008
1.007
1.007
1.004
1.001
0.994
0.989
0.974
0.963
0.943
0.922
0.899
0.876
0.853
0.816
0.795
0.765
0.741
0.721
0.703
0.699
0.679
0.675
0.656
0.638
0.621
0.617
0.609
0.604
0.592
0.589
0.583
0.575
0.570
0.569
0.992
1.000
1.002
1.021
1.022
1.017
1.020
1.023
1.030
1.021
1.016
1.006
0.995
0.988
0.980
0.974
0.946
0.923
0.889
0.870
0.837
0.804
0.775
0.744
0.726
0.710
0.689
0.674
0.655
0.636
0.618
0.598
0.593
0.578
0.574
0.564
0.558
0.548
0.542
0.532
0.523
0.991
1.001
1.013
1.034
1.040
1.039
1.043
1.038
1.044
1.044
1.041
1.027
1.018
1.003
1.002
0.984
0.963
0.946
0.926
0.901
0.874
0.838
0.801
0.766
0.736
0.724
0.695
0.678
0.655
0.640
0.614
0.588
0.580
0.567
0.549
0.536
0.523
0.512
0.505
0.490
0.483
0.993
1.007
1.026
1.046
1.051
1.064
1.059
1.063
1.071
1.068
1.066
1.046
1.039
1.026
1.012
1.005
0.980
0.973
0.954
0.922
0.897
0.860
0.834
0.793
0.759
0.735
0.704
0.692
0.669
0.640
0.608
0.598
0.571
0.556
0.529
0.510
0.501
0.483
0.478
0.468
0.443
0.993
1.003
1.028
1.053
1.063
1.076
1.078
1.076
1.072
1.075
1.069
1.065
1.050
1.042
1.040
1.027
1.007
0.992
0.973
0.945
0.917
0.882
0.858
0.824
0.791
0.752
0.728
0.708
0.673
0.650
0.614
0.598
0.567
0.539
0.524
0.497
0.477
0.451
0.446
0.428
0.424
0.985
1.002
1.020
1.051
1.077
1.094
1.099
1.095
1.091
1.098
1.090
1.082
1.072
1.064
1.061
1.047
1.021
1.004
0.989
0.964
0.935
0.899
0.878
0.844
0.806
0.773
0.732
0.709
0.688
0.660
0.619
0.589
0.560
0.534
0.514
0.488
0.462
0.435
0.416
0.396
0.385
0.980
1.001
1.022
1.046
1.077
1.096
1.097
1.113
1.109
1.112
1.109
1.104
1.090
1.083
1.073
1.056
1.034
1.025
1.009
0.988
0.962
0.931
0.890
0.852
0.821
0.791
0.746
0.707
0.688
0.660
0.632
0.601
0.568
0.532
0.516
0.478
0.452
0.428
0.404
0.382
0.366
0.971
1.007
1.027
1.054
1.080
1.101
1.112
1.120
1.120
1.122
1.123
1.120
1.112
1.105
1.099
1.078
1.061
1.039
1.029
1.015
0.985
0.949
0.912
0.874
0.846
0.815
0.778
0.730
0.702
0.675
0.640
0.614
0.573
0.534
0.499
0.471
0.437
0.410
0.393
0.363
0.347
0.966
0.985
1.025
1.054
1.077
1.101
1.116
1.125
1.127
1.133
1.139
1.142
1.139
1.129
1.103
1.092
1.078
1.067
1.047
1.031
1.004
0.964
0.937
0.901
0.861
0.830
0.785
0.759
0.720
0.682
0.654
0.628
0.593
0.546
0.498
0.466
0.430
0.404
0.384
0.358
0.330
0.948
0.977
1.013
1.044
1.081
1.099
1.116
1.120
1.133
1.140
1.146
1.149
1.152
1.138
1.127
1.118
1.103
1.089
1.072
1.042
1.033
0.997
0.959
0.921
0.889
0.848
0.806
0.771
0.741
0.698
0.666
0.632
0.597
0.553
0.508
0.465
0.426
0.396
0.372
0.350
0.326
0.941
0.961
0.989
1.022
1.047
1.083
1.097
1.116
1.136
1.150
1.152
1.154
1.161
1.156
1.144
1.133
1.115
1.099
1.093
1.075
1.050
1.004
0.975
0.949
0.913
0.881
0.835
0.801
0.754
0.704
0.671
0.630
0.591
0.554
0.514
0.469
0.435
0.398
0.369
0.344
0.315
0.922
0.950
0.975
1.004
1.038
1.068
1.090
1.119
1.134
1.146
1.154
1.159
1.168
1.165
1.151
1.140
1.130
1.124
1.111
1.091
1.059
1.029
0.993
0.964
0.940
0.900
0.858
0.824
0.780
0.733
0.693
0.649
0.605
0.558
0.517
0.464
0.434
0.396
0.362
0.341
0.311
0.910
0.933
0.963
1.006
1.034
1.056
1.084
1.109
1.121
1.139
1.157
1.164
1.170
1.173
1.165
1.152
1.144
1.136
1.123
1.105
1.076
1.046
1.023
0.984
0.960
0.928
0.889
0.851
0.793
0.755
0.706
0.664
0.613
0.578
0.521
0.481
0.440
0.399
0.367
0.331
0.297
0.886
0.922
0.952
0.985
1.020
1.043
1.067
1.095
1.116
1.135
1.143
1.150
1.157
1.169
1.168
1.159
1.158
1.149
1.129
1.113
1.090
1.062
1.034
1.011
0.974
0.948
0.903
0.861
0.806
0.765
0.722
0.672
0.626
0.592
0.538
0.496
0.448
0.400
0.362
0.329
0.299
0.858
0.899
0.937
0.967
0.997
1.024
1.048
1.077
1.107
1.123
1.133
1.146
1.157
1.171
1.170
1.170
1.162
1.146
1.142
1.126
1.099
1.078
1.050
1.023
0.993
0.956
0.914
0.875
0.817
0.778
0.735
0.682
0.632
0.585
0.535
0.494
0.456
0.411
0.364
0.322
0.292
0.830
0.877
0.912
0.943
0.975
1.004
1.029
1.062
1.087
1.103
1.117
1.135
1.149
1.158
1.162
1.168
1.156
1.159
1.143
1.125
1.095
1.083
1.057
1.035
1.017
0.971
0.931
0.892
0.838
0.800
0.747
0.698
0.639
0.593
0.540
0.495
0.456
0.416
0.367
0.329
0.298
0.809
0.857
0.878
0.911
0.947
0.974
0.999
1.034
1.058
1.076
1.100
1.119
1.136
1.148
1.153
1.169
1.170
1.167
1.146
1.128
1.114
1.099
1.077
1.057
1.027
0.985
0.947
0.910
0.865
0.819
0.767
0.709
0.658
0.608
0.551
0.508
0.464
0.413
0.372
0.329
0.297
0.781
0.821
0.851
0.881
0.915
0.947
0.979
1.013
1.038
1.065
1.077
1.094
1.119
1.131
1.149
1.164
1.167
1.159
1.148
1.139
1.130
1.107
1.088
1.072
1.043
1.006
0.960
0.919
0.876
0.824
0.781
0.723
0.674
0.616
0.568
0.517
0.466
0.421
0.377
0.329
0.288
0.747
0.785
0.819
0.848
0.879
0.913
0.955
0.989
1.011
1.033
1.049
1.079
1.109
1.129
1.143
1.149
1.155
1.153
1.149
1.136
1.130
1.118
1.099
1.077
1.048
1.019
0.978
0.931
0.878
0.832
0.780
0.728
0.681
0.625
0.574
0.523
0.478
0.435
0.376
0.333
0.289
0.717
0.750
0.790
0.819
0.858
0.896
0.928
0.961
0.978
1.001
1.038
1.055
1.086
1.117
1.133
1.143
1.150
1.153
1.141
1.134
1.134
1.122
1.112
1.088
1.051
1.026
0.992
0.940
0.891
0.846
0.791
0.740
0.688
0.631
0.581
0.528
0.483
0.438
0.390
0.336
0.296
0.682
0.731
0.773
0.800
0.828
0.869
0.905
0.939
0.962
0.989
1.014
1.035
1.059
1.089
1.098
1.126
1.132
1.128
1.130
1.129
1.133
1.122
1.109
1.092
1.051
1.026
0.991
0.934
0.896
0.856
0.798
0.749
0.694
0.632
0.582
0.528
0.483
0.442
0.391
0.343
0.298
0.672
0.709
0.745
0.777
0.813
0.838
0.880
0.915
0.942
0.969
0.992
1.015
1.050
1.070
1.081
1.103
1.115
1.120
1.116
1.116
1.123
1.112
1.103
1.083
1.051
1.017
0.981
0.937
0.893
0.851
0.796
0.748
0.700
0.641
0.583
0.534
0.482
0.441
0.390
0.348
0.304
0.625
0.674
0.706
0.746
0.785
0.818
0.850
0.886
0.915
0.940
0.966
0.988
1.021
1.045
1.067
1.082
1.097
1.100
1.103
1.107
1.103
1.100
1.085
1.067
1.039
1.003
0.964
0.926
0.882
0.837
0.792
0.744
0.689
0.640
0.586
0.540
0.485
0.437
0.387
0.344
0.298
0.599
0.637
0.678
0.712
0.748
0.782
0.813
0.854
0.878
0.908
0.929
0.967
0.986
1.014
1.039
1.063
1.065
1.074
1.075
1.082
1.090
1.082
1.063
1.044
1.022
0.985
0.944
0.912
0.865
0.825
0.776
0.725
0.685
0.634
0.584
0.534
0.484
0.431
0.384
0.333
0.294
0.569
0.603
0.641
0.679
0.725
0.752
0.777
0.818
0.853
0.881
0.907
0.938
0.958
0.988
1.009
1.030
1.046
1.053
1.053
1.066
1.066
1.052
1.031
1.020
0.998
0.963
0.933
0.891
0.852
0.807
0.756
0.715
0.668
0.625
0.577
0.531
0.479
0.422
0.380
0.324
0.287
0.541
0.580
0.604
0.632
0.678
0.712
0.744
0.779
0.826
0.838
0.877
0.905
0.935
0.960
0.972
0.994
1.013
1.020
1.028
1.035
1.027
1.020
1.004
0.988
0.965
0.938
0.909
0.868
0.829
0.782
0.744
0.700
0.655
0.609
0.565
0.516
0.466
0.413
0.370
0.319
0.283
0.513
0.546
0.572
0.607
0.638
0.675
0.709
0.740
0.781
0.816
0.829
0.863
0.898
0.921
0.940
0.961
0.982
0.990
0.994
0.994
0.998
0.991
0.978
0.961
0.936
0.913
0.887
0.843
0.799
0.763
0.722
0.683
0.636
0.593
0.552
0.502
0.452
0.397
0.355
0.314
0.278
0.488
0.519
0.548
0.580
0.608
0.641
0.667
0.709
0.736
0.768
0.805
0.824
0.858
0.880
0.902
0.922
0.947
0.953
0.957
0.968
0.964
0.961
0.947
0.936
0.913
0.873
0.852
0.813
0.773
0.734
0.694
0.654
0.618
0.575
0.535
0.487
0.433
0.388
0.337
0.305
0.267
0.454
0.487
0.521
0.549
0.571
0.599
0.631
0.662
0.699
0.729
0.769
0.793
0.828
0.855
0.877
0.906
0.914
0.924
0.934
0.937
0.936
0.928
0.911
0.900
0.879
0.853
0.822
0.788
0.740
0.709
0.673
0.636
0.597
0.556
0.515
0.466
0.418
0.371
0.326
0.292
0.253
0.428
0.454
0.485
0.518
0.546
0.569
0.602
0.635
0.661
0.701
0.738
0.761
0.788
0.818
0.844
0.864
0.878
0.894
0.901
0.905
0.904
0.893
0.875
0.863
0.845
0.814
0.787
0.764
0.720
0.681
0.644
0.608
0.571
0.532
0.495
0.447
0.402
0.363
0.319
0.274
0.230
0.405
0.433
0.455
0.481
0.514
0.544
0.573
0.607
0.639
0.667
0.700
0.720
0.755
0.780
0.804
0.828
0.847
0.855
0.872
0.876
0.869
0.863
0.851
0.832
0.809
0.789
0.765
0.726
0.690
0.650
0.618
0.581
0.544
0.510
0.467
0.427
0.382
0.342
0.298
0.259
0.227
0.379
0.404
0.427
0.449
0.492
0.516
0.541
0.573
0.599
0.628
0.662
0.688
0.711
0.735
0.765
0.781
0.803
0.815
0.824
0.832
0.828
0.821
0.813
0.794
0.780
0.754
0.722
0.692
0.654
0.628
0.588
0.555
0.523
0.478
0.441
0.401
0.359
0.317
0.281
0.250
0.208
0.342
0.366
0.393
0.419
0.449
0.487
0.520
0.545
0.574
0.590
0.612
0.647
0.678
0.705
0.730
0.747
0.771
0.779
0.794
0.798
0.794
0.783
0.773
0.759
0.747
0.719
0.695
0.662
0.618
0.594
0.573
0.541
0.500
0.460
0.420
0.379
0.334
0.294
0.266
0.228
0.197
0.321
0.343
0.368
0.394
0.423
0.464
0.490
0.513
0.543
0.564
0.580
0.610
0.638
0.675
0.690
0.716
0.739
0.752
0.759
0.763
0.762
0.756
0.746
0.733
0.718
0.678
0.664
0.633
0.600
0.569
0.543
0.519
0.478
0.438
0.398
0.359
0.323
0.290
0.251
0.214
0.182
0.295
0.327
0.350
0.378
0.407
0.434
0.455
0.484
0.512
0.533
0.551
0.573
0.598
0.629
0.660
0.681
0.707
0.718
0.717
0.722
0.722
0.714
0.710
0.701
0.683
0.653
0.620
0.597
0.573
0.550
0.517
0.478
0.444
0.416
0.382
0.340
0.303
0.269
0.233
0.204
0.176
0.277
0.303
0.329
0.359
0.387
0.413
0.432
0.447
0.479
0.510
0.528
0.543
0.577
0.595
0.625
0.654
0.669
0.690
0.691
0.688
0.693
0.688
0.680
0.670
0.652
0.625
0.601
0.570
0.540
0.513
0.482
0.453
0.422
0.389
0.349
0.320
0.287
0.246
0.221
0.197
0.171
0.261
0.280
0.314
0.340
0.360
0.384
0.409
0.429
0.452
0.473
0.497
0.515
0.547
0.570
0.594
0.614
0.625
0.645
0.655
0.658
0.657
0.659
0.656
0.637
0.616
0.595
0.569
0.537
0.512
0.482
0.458
0.435
0.409
0.372
0.343
0.303
0.269
0.234
0.205
0.184
0.147
0.970
0.963
0.966
0.975
0.967
0.966
0.954
0.965
0.962
0.945
0.942
0.928
0.927
0.920
0.909
0.895
0.880
0.872
0.847
0.832
0.812
0.800
0.783
0.766
0.752
0.745
0.750
0.747
0.739
0.734
0.741
0.742
0.743
0.746
0.752
0.763
0.768
0.772
0.774
0.772
0.773
0.971
0.968
0.966
0.972
0.979
0.972
0.965
0.964
0.944
0.938
0.935
0.934
0.926
0.914
0.914
0.905
0.887
0.868
0.849
0.821
0.802
0.787
0.768
0.757
0.739
0.736
0.736
0.726
0.726
0.715
0.711
0.715
0.703
0.707
0.705
0.714
0.717
0.722
0.721
0.715
0.717
0.968
0.966
0.965
0.967
0.980
0.978
0.972
0.966
0.956
0.949
0.945
0.946
0.932
0.915
0.915
0.906
0.896
0.869
0.847
0.820
0.795
0.776
0.761
0.747
0.735
0.727
0.718
0.704
0.701
0.700
0.689
0.688
0.682
0.682
0.674
0.668
0.674
0.673
0.672
0.664
0.661
0.963
0.962
0.967
0.983
0.983
0.983
0.978
0.976
0.965
0.966
0.960
0.954
0.947
0.931
0.922
0.903
0.900
0.873
0.865
0.833
0.790
0.785
0.762
0.743
0.728
0.713
0.707
0.696
0.687
0.673
0.675
0.653
0.648
0.646
0.638
0.632
0.630
0.630
0.623
0.614
0.612
0.959
0.961
0.981
0.983
0.990
0.984
0.979
0.982
0.978
0.973
0.975
0.965
0.958
0.943
0.927
0.917
0.906
0.887
0.862
0.830
0.802
0.780
0.763
0.752
0.731
0.711
0.699
0.699
0.684
0.661
0.649
0.634
0.630
0.622
0.617
0.607
0.597
0.592
0.580
0.575
0.566
0.966
0.976
0.975
0.976
0.993
0.983
0.989
0.996
0.994
0.996
0.994
0.989
0.982
0.972
0.950
0.941
0.933
0.902
0.876
0.860
0.824
0.805
0.780
0.752
0.741
0.716
0.696
0.690
0.667
0.653
0.629
0.614
0.600
0.594
0.582
0.571
0.570
0.562
0.549
0.541
0.529
0.969
0.970
0.983
0.997
1.007
0.995
1.006
1.021
1.019
1.019
1.020
1.011
1.000
0.994
0.978
0.954
0.954
0.937
0.919
0.896
0.861
0.830
0.804
0.778
0.753
0.726
0.704
0.691
0.668
0.651
0.629
0.616
0.595
0.579
0.568
0.551
0.535
0.521
0.511
0.497
0.492
0.963
0.972
0.986
1.011
1.019
1.029
1.026
1.040
1.039
1.042
1.037
1.036
1.030
1.012
0.999
0.995
0.974
0.965
0.948
0.923
0.898
0.861
0.835
0.799
0.762
0.738
0.716
0.706
0.670
0.640
0.624
0.610
0.582
0.561
0.546
0.522
0.509
0.493
0.481
0.471
0.444
0.965
0.973
0.987
1.016
1.030
1.026
1.037
1.041
1.051
1.059
1.052
1.046
1.043
1.030
1.020
1.017
1.002
0.989
0.969
0.946
0.915
0.883
0.859
0.824
0.780
0.759
0.739
0.712
0.693
0.648
0.626
0.611
0.586
0.550
0.532
0.505
0.483
0.461
0.445
0.437
0.425
0.946
0.968
0.985
1.018
1.039
1.055
1.049
1.057
1.069
1.077
1.077
1.066
1.057
1.052
1.041
1.034
1.009
0.997
0.984
0.966
0.938
0.908
0.884
0.845
0.808
0.763
0.746
0.714
0.691
0.660
0.626
0.604
0.580
0.552
0.523
0.500
0.479
0.452
0.435
0.410
0.393
0.942
0.973
0.984
1.013
1.035
1.058
1.068
1.071
1.089
1.091
1.090
1.081
1.073
1.076
1.062
1.054
1.030
1.019
1.006
0.988
0.966
0.935
0.887
0.860
0.829
0.788
0.753
0.719
0.702
0.666
0.637
0.606
0.572
0.542
0.524
0.489
0.457
0.431
0.408
0.391
0.378
0.945
0.963
0.986
1.016
1.043
1.066
1.077
1.089
1.096
1.109
1.105
1.108
1.098
1.089
1.084
1.074
1.059
1.042
1.026
1.018
0.984
0.955
0.911
0.880
0.855
0.821
0.779
0.740
0.713
0.682
0.652
0.616
0.583
0.538
0.504
0.475
0.438
0.410
0.392
0.370
0.348
0.940
0.964
0.983
1.011
1.040
1.071
1.081
1.098
1.112
1.114
1.120
1.124
1.114
1.114
1.086
1.085
1.083
1.062
1.044
1.026
0.999
0.972
0.934
0.900
0.867
0.836
0.798
0.758
0.724
0.697
0.668
0.633
0.593
0.553
0.504
0.470
0.431
0.407
0.383
0.359
0.333
0.923
0.944
0.976
1.005
1.042
1.059
1.078
1.103
1.109
1.116
1.131
1.128
1.128
1.120
1.122
1.115
1.094
1.089
1.077
1.052
1.024
0.999
0.958
0.929
0.895
0.856
0.813
0.782
0.734
0.699
0.680
0.648
0.604
0.558
0.513
0.468
0.429
0.399
0.375
0.355
0.328
0.910
0.930
0.955
0.986
1.018
1.048
1.068
1.092
1.104
1.127
1.134
1.137
1.128
1.136
1.134
1.125
1.110
1.107
1.096
1.078
1.051
1.017
0.980
0.955
0.918
0.887
0.841
0.801
0.755
0.712
0.681
0.645
0.602
0.555
0.521
0.474
0.440
0.401
0.372
0.346
0.321
0.887
0.909
0.940
0.981
1.009
1.027
1.063
1.090
1.103
1.126
1.136
1.143
1.142
1.154
1.143
1.134
1.124
1.121
1.113
1.090
1.067
1.030
1.001
0.967
0.943
0.909
0.863
0.815
0.768
0.729
0.689
0.650
0.602
0.555
0.521
0.484
0.446
0.401
0.370
0.342
0.313
0.873
0.900
0.929
0.957
0.991
1.025
1.051
1.080
1.111
1.123
1.124
1.134
1.148
1.164
1.143
1.143
1.137
1.131
1.118
1.100
1.075
1.047
1.013
0.987
0.968
0.930
0.895
0.843
0.797
0.749
0.711
0.669
0.614
0.578
0.524
0.483
0.443
0.401
0.371
0.334
0.303
0.848
0.890
0.921
0.951
0.975
0.998
1.041
1.065
1.086
1.103
1.118
1.124
1.149
1.150
1.151
1.154
1.147
1.139
1.124
1.109
1.083
1.065
1.041
1.013
0.982
0.949
0.903
0.861
0.809
0.760
0.715
0.672
0.633
0.584
0.532
0.488
0.448
0.401
0.361
0.335
0.300
0.829
0.866
0.902
0.928
0.954
0.981
1.012
1.051
1.070
1.089
1.107
1.112
1.145
1.150
1.156
1.154
1.149
1.139
1.134
1.121
1.100
1.079
1.053
1.032
0.995
0.957
0.921
0.874
0.831
0.782
0.738
0.684
0.644
0.588
0.534
0.492
0.454
0.413
0.365
0.327
0.293
0.795
0.838
0.873
0.898
0.939
0.971
0.995
1.030
1.055
1.080
1.090
1.103
1.132
1.141
1.148
1.153
1.146
1.141
1.138
1.120
1.102
1.084
1.063
1.041
1.008
0.965
0.933
0.886
0.840
0.789
0.745
0.696
0.639
0.588
0.541
0.496
0.446
0.414
0.366
0.328
0.297
0.780
0.812
0.844
0.875
0.910
0.948
0.975
1.008
1.028
1.053
1.073
1.099
1.120
1.138
1.149
1.154
1.156
1.148
1.140
1.131
1.112
1.095
1.075
1.048
1.025
0.987
0.948
0.906
0.861
0.815
0.760
0.710
0.657
0.604
0.548
0.505
0.466
0.414
0.365
0.328
0.296
0.758
0.787
0.818
0.850
0.886
0.919
0.953
0.990
1.009
1.032
1.049
1.090
1.108
1.122
1.142
1.143
1.150
1.149
1.144
1.137
1.121
1.095
1.084
1.067
1.038
1.001
0.958
0.916
0.874
0.819
0.770
0.718
0.668
0.617
0.561
0.511
0.469
0.426
0.373
0.334
0.290
0.726
0.748
0.785
0.819
0.850
0.894
0.931
0.960
0.979
1.001
1.030
1.060
1.089
1.111
1.134
1.140
1.139
1.147
1.134
1.126
1.119
1.107
1.089
1.073
1.041
1.010
0.976
0.922
0.876
0.823
0.777
0.722
0.678
0.628
0.569
0.523
0.474
0.430
0.375
0.331
0.290
0.684
0.725
0.762
0.792
0.822
0.866
0.902
0.932
0.960
0.979
1.006
1.040
1.070
1.088
1.113
1.122
1.133
1.133
1.133
1.124
1.118
1.109
1.095
1.079
1.047
1.024
0.990
0.938
0.888
0.839
0.774
0.725
0.679
0.629
0.575
0.525
0.482
0.432
0.382
0.334
0.297
0.658
0.701
0.727
0.762
0.795
0.829
0.875
0.910
0.938
0.967
0.985
1.024
1.047
1.071
1.091
1.106
1.118
1.122
1.118
1.128
1.119
1.106
1.097
1.069
1.045
1.022
0.977
0.933
0.890
0.839
0.791
0.732
0.680
0.622
0.576
0.528
0.482
0.441
0.389
0.334
0.296
0.637
0.672
0.715
0.744
0.771
0.810
0.851
0.887
0.924
0.948
0.964
0.998
1.019
1.045
1.077
1.092
1.108
1.111
1.111
1.117
1.111
1.097
1.084
1.063
1.039
1.005
0.967
0.929
0.884
0.833
0.784
0.735
0.687
0.628
0.572
0.524
0.480
0.437
0.389
0.343
0.293
0.603
0.647
0.681
0.721
0.761
0.780
0.812
0.862
0.891
0.917
0.943
0.971
1.007
1.028
1.050
1.073
1.084
1.092
1.092
1.097
1.092
1.081
1.063
1.050
1.025
0.984
0.955
0.918
0.869
0.825
0.784
0.735
0.678
0.633
0.574
0.526
0.474
0.432
0.385
0.343
0.290
0.578
0.607
0.643
0.682
0.714
0.754
0.791
0.829
0.859
0.882
0.912
0.943
0.975
0.998
1.028
1.043
1.058
1.067
1.066
1.067
1.071
1.059
1.053
1.035
1.005
0.968
0.935
0.901
0.848
0.812
0.771
0.716
0.671
0.626
0.571
0.522
0.479
0.421
0.378
0.333
0.289
0.538
0.577
0.615
0.642
0.687
0.722
0.759
0.794
0.827
0.854
0.889
0.913
0.945
0.975
0.995
1.017
1.027
1.035
1.042
1.051
1.045
1.030
1.023
1.006
0.969
0.941
0.913
0.879
0.834
0.794
0.751
0.701
0.662
0.615
0.565
0.520
0.469
0.419
0.373
0.319
0.282
0.515
0.548
0.576
0.614
0.652
0.688
0.731
0.762
0.787
0.820
0.862
0.881
0.908
0.943
0.960
0.984
0.995
1.009
1.010
1.020
1.014
0.997
0.991
0.966
0.949
0.920
0.887
0.854
0.812
0.777
0.725
0.686
0.647
0.601
0.552
0.503
0.455
0.406
0.363
0.311
0.273
0.481
0.517
0.550
0.580
0.617
0.653
0.691
0.726
0.750
0.777
0.811
0.835
0.871
0.902
0.921
0.942
0.961
0.975
0.974
0.972
0.977
0.966
0.957
0.936
0.917
0.889
0.862
0.830
0.792
0.749
0.705
0.669
0.624
0.578
0.533
0.489
0.444
0.388
0.345
0.308
0.267
0.450
0.491
0.525
0.557
0.590
0.618
0.650
0.672
0.708
0.735
0.766
0.798
0.827
0.863
0.880
0.900
0.919
0.934
0.942
0.945
0.948
0.931
0.928
0.912
0.879
0.860
0.833
0.793
0.754
0.722
0.679
0.645
0.603
0.558
0.517
0.471
0.425
0.374
0.332
0.297
0.256
0.428
0.458
0.497
0.524
0.556
0.580
0.613
0.640
0.669
0.702
0.736
0.756
0.791
0.821
0.854
0.867
0.888
0.892
0.905
0.908
0.905
0.896
0.883
0.876
0.859
0.833
0.800
0.758
0.727
0.692
0.652
0.616
0.573
0.535
0.494
0.449
0.411
0.368
0.317
0.284
0.243
0.395
0.431
0.465
0.492
0.520
0.544
0.574
0.617
0.637
0.671
0.701
0.720
0.751
0.780
0.807
0.825
0.844
0.860
0.867
0.865
0.863
0.859
0.848
0.836
0.820
0.791
0.766
0.730
0.701
0.658
0.629
0.586
0.548
0.513
0.477
0.433
0.385
0.349
0.303
0.257
0.225
0.373
0.402
0.429
0.452
0.483
0.515
0.546
0.570
0.595
0.630
0.669
0.693
0.723
0.752
0.771
0.797
0.809
0.824
0.828
0.835
0.842
0.830
0.814
0.792
0.779
0.758
0.731
0.698
0.668
0.626
0.592
0.555
0.523
0.489
0.451
0.416
0.370
0.330
0.282
0.242
0.213
0.350
0.372
0.401
0.423
0.462
0.483
0.508
0.540
0.562
0.599
0.627
0.652
0.675
0.703
0.735
0.759
0.777
0.789
0.803
0.799
0.797
0.786
0.775
0.758
0.745
0.721
0.690
0.658
0.633
0.596
0.558
0.530
0.499
0.459
0.427
0.388
0.347
0.305
0.266
0.233
0.203
0.310
0.338
0.360
0.395
0.424
0.458
0.481
0.511
0.534
0.555
0.590
0.621
0.642
0.666
0.682
0.709
0.731
0.753
0.759
0.763
0.757
0.749
0.737
0.727
0.708
0.690
0.659
0.626
0.591
0.568
0.538
0.506
0.473
0.438
0.398
0.359
0.319
0.284
0.252
0.217
0.187
0.291
0.315
0.347
0.367
0.397
0.428
0.456
0.481
0.503
0.524
0.548
0.576
0.608
0.631
0.647
0.666
0.694
0.704
0.722
0.725
0.727
0.720
0.710
0.693
0.669
0.654
0.622
0.592
0.561
0.540
0.516
0.488
0.448
0.408
0.371
0.326
0.296
0.261
0.237
0.196
0.169
0.265
0.297
0.319
0.347
0.370
0.408
0.435
0.454
0.476
0.500
0.521
0.537
0.562
0.599
0.620
0.641
0.660
0.674
0.683
0.686
0.689
0.689
0.682
0.669
0.640
0.615
0.587
0.563
0.537
0.504
0.483
0.460
0.426
0.390
0.355
0.318
0.281
0.243
0.208
0.179
0.157
0.245
0.277
0.303
0.320
0.355
0.384
0.399
0.427
0.450
0.477
0.493
0.513
0.532
0.562
0.587
0.617
0.628
0.641
0.647
0.650
0.646
0.649
0.649
0.627
0.601
0.580
0.557
0.526
0.511
0.485
0.454
0.420
0.392
0.366
0.333
0.295
0.265
0.233
0.206
0.177
0.148
0.228
0.253
0.280
0.308
0.332
0.359
0.377
0.393
0.419
0.446
0.470
0.482
0.506
0.537
0.554
0.573
0.599
0.601
0.612
0.618
0.622
0.611
0.597
0.587
0.563
0.547
0.531
0.503
0.478
0.457
0.432
0.405
0.371
0.337
0.307
0.280
0.252
0.216
0.196
0.169
0.141
0.939
0.942
0.931
0.931
0.932
0.932
0.933
0.926
0.928
0.922
0.921
0.912
0.898
0.889
0.886
0.867
0.865
0.856
0.843
0.820
0.808
0.793
0.777
0.760
0.756
0.764
0.761
0.754
0.755
0.755
0.760
0.757
0.757
0.760
0.772
0.772
0.786
0.794
0.789
0.787
0.781
0.935
0.932
0.936
0.943
0.937
0.940
0.931
0.921
0.915
0.908
0.918
0.911
0.902
0.895
0.897
0.884
0.861
0.847
0.837
0.814
0.789
0.789
0.762
0.753
0.740
0.739
0.748
0.734
0.737
0.727
0.721
0.727
0.723
0.714
0.727
0.731
0.733
0.736
0.738
0.727
0.730
0.935
0.930
0.934
0.947
0.950
0.940
0.934
0.943
0.933
0.921
0.931
0.924
0.908
0.898
0.901
0.886
0.871
0.849
0.831
0.814
0.800
0.770
0.766
0.749
0.732
0.728
0.724
0.716
0.716
0.707
0.711
0.696
0.688
0.684
0.677
0.680
0.685
0.687
0.683
0.673
0.664
0.939
0.936
0.945
0.955
0.948
0.945
0.952
0.952
0.942
0.943
0.944
0.935
0.924
0.909
0.895
0.894
0.882
0.857
0.837
0.817
0.801
0.782
0.760
0.743
0.730
0.722
0.724
0.713
0.699
0.696
0.681
0.671
0.669
0.663
0.653
0.646
0.636
0.632
0.637
0.623
0.617
0.929
0.930
0.945
0.954
0.955
0.954
0.953
0.954
0.952
0.949
0.947
0.948
0.937
0.921
0.908
0.902
0.896
0.871
0.852
0.821
0.795
0.776
0.754
0.754
0.732
0.714
0.704
0.693
0.676
0.671
0.663
0.651
0.645
0.636
0.621
0.609
0.601
0.596
0.588
0.573
0.573
0.934
0.942
0.945
0.952
0.955
0.957
0.956
0.964
0.960
0.964
0.962
0.963
0.951
0.940
0.928
0.926
0.915
0.896
0.872
0.847
0.829
0.805
0.790
0.751
0.740
0.726
0.708
0.701
0.680
0.671
0.655
0.634
0.613
0.602
0.596
0.584
0.574
0.564
0.554
0.540
0.533
0.937
0.936
0.939
0.963
0.964
0.965
0.973
0.980
0.983
0.987
0.990
0.982
0.975
0.968
0.956
0.939
0.938
0.930
0.904
0.883
0.857
0.832
0.799
0.775
0.748
0.732
0.715
0.698
0.680
0.659
0.636
0.619
0.609
0.590
0.572
0.561
0.542
0.526
0.515
0.508
0.492
0.926
0.930
0.948
0.966
0.978
0.983
0.996
1.000
1.008
1.001
1.007
1.003
0.998
0.980
0.985
0.984
0.961
0.950
0.934
0.905
0.882
0.858
0.833
0.798
0.764
0.740
0.720
0.708
0.679
0.651
0.636
0.622
0.593
0.566
0.554
0.532
0.513
0.499
0.482
0.473
0.452
0.917
0.931
0.951
0.965
0.973
1.001
1.006
1.010
1.022
1.026
1.018
1.017
1.020
1.003
1.007
0.995
0.991
0.973
0.953
0.933
0.904
0.877
0.856
0.822
0.773
0.761
0.743
0.715
0.689
0.664
0.636
0.616
0.593
0.558
0.539
0.510
0.499
0.469
0.457
0.436
0.425
0.916
0.937
0.953
0.985
0.998
1.014
1.013
1.028
1.032
1.041
1.047
1.043
1.039
1.034
1.025
1.013
0.998
0.989
0.966
0.959
0.930
0.909
0.875
0.842
0.800
0.771
0.751
0.719
0.682
0.673
0.637
0.617
0.593
0.569
0.537
0.505
0.475
0.457
0.438
0.419
0.400
0.911
0.931
0.954
0.976
1.002
1.014
1.026
1.036
1.046
1.061
1.068
1.060
1.052
1.051
1.047
1.031
1.025
1.016
0.995
0.986
0.955
0.923
0.892
0.859
0.823
0.781
0.757
0.721
0.700
0.669
0.647
0.613
0.583
0.552
0.520
0.493
0.457
0.436
0.414
0.399
0.378
0.908
0.932
0.949
0.973
1.001
1.030
1.035
1.054
1.069
1.079
1.082
1.076
1.064
1.060
1.055
1.057
1.051
1.033
1.020
1.007
0.979
0.951
0.916
0.881
0.854
0.811
0.777
0.740
0.708
0.693
0.651
0.627
0.591
0.549
0.520
0.481
0.445
0.416
0.394
0.373
0.351
0.894
0.917
0.948
0.974
1.003
1.036
1.047
1.062
1.080
1.083
1.095
1.080
1.084
1.084
1.074
1.080
1.068
1.054
1.039
1.023
0.996
0.971
0.936
0.901
0.873
0.835
0.795
0.761
0.730
0.698
0.669
0.631
0.599
0.561
0.515
0.475
0.432
0.409
0.386
0.360
0.338
0.887
0.914
0.938
0.970
1.002
1.020
1.044
1.056
1.072
1.087
1.100
1.092
1.096
1.100
1.097
1.098
1.091
1.088
1.066
1.051
1.024
0.988
0.961
0.931
0.897
0.858
0.808
0.768
0.739
0.704
0.677
0.649
0.603
0.560
0.524
0.461
0.428
0.400
0.376
0.356
0.331
0.862
0.896
0.925
0.961
0.988
1.014
1.033
1.059
1.074
1.095
1.101
1.099
1.098
1.119
1.120
1.108
1.103
1.096
1.090
1.067
1.046
1.017
0.980
0.956
0.926
0.885
0.840
0.792
0.763
0.722
0.682
0.652
0.612
0.561
0.525
0.476
0.428
0.400
0.376
0.349
0.321
0.847
0.872
0.913
0.947
0.965
0.998
1.027
1.051
1.075
1.087
1.101
1.099
1.119
1.128
1.135
1.121
1.112
1.106
1.103
1.086
1.063
1.028
1.001
0.973
0.950
0.908
0.861
0.815
0.773
0.734
0.689
0.647
0.613
0.571
0.523
0.485
0.445
0.406
0.374
0.344
0.313
0.830
0.862
0.900
0.924
0.953
0.981
1.024
1.041
1.068
1.082
1.099
1.108
1.128
1.133
1.132
1.133
1.122
1.120
1.111
1.095
1.074
1.043
1.015
0.995
0.965
0.915
0.881
0.836
0.786
0.744
0.703
0.661
0.609
0.574
0.524
0.485
0.441
0.401
0.375
0.341
0.308
0.813
0.853
0.876
0.907
0.940
0.970
1.002
1.033
1.060
1.079
1.088
1.102
1.120
1.130
1.133
1.136
1.127
1.126
1.116
1.105
1.079
1.059
1.037
1.016
0.981
0.945
0.909
0.864
0.812
0.761
0.717
0.674
0.629
0.576
0.518
0.486
0.448
0.399
0.363
0.335
0.300
0.789
0.823
0.860
0.886
0.921
0.945
0.979
1.020
1.050
1.067
1.073
1.084
1.115
1.131
1.137
1.143
1.141
1.134
1.122
1.115
1.096
1.073
1.057
1.024
0.995
0.952
0.922
0.877
0.826
0.784
0.739
0.682
0.640
0.583
0.530
0.489
0.447
0.403
0.365
0.327
0.300
0.777
0.812
0.835
0.861
0.907
0.930
0.966
1.002
1.030
1.054
1.066
1.083
1.116
1.133
1.135
1.138
1.138
1.128
1.120
1.117
1.099
1.081
1.062
1.034
1.005
0.967
0.931
0.881
0.838
0.791
0.747
0.696
0.648
0.592
0.538
0.492
0.449
0.408
0.363
0.328
0.295
0.753
0.789
0.807
0.844
0.887
0.914
0.951
0.983
1.012
1.032
1.049
1.080
1.106
1.124
1.132
1.140
1.138
1.130
1.129
1.126
1.100
1.083
1.069
1.051
1.021
0.982
0.942
0.899
0.856
0.808
0.754
0.703
0.653
0.602
0.551
0.497
0.460
0.414
0.365
0.322
0.292
0.725
0.747
0.788
0.823
0.865
0.894
0.928
0.955
0.981
1.008
1.033
1.065
1.086
1.111
1.125
1.131
1.131
1.128
1.133
1.111
1.104
1.091
1.078
1.058
1.028
0.992
0.957
0.912
0.869
0.818
0.769
0.719
0.663
0.608
0.561
0.510
0.465
0.418
0.370
0.331
0.289
0.696
0.720
0.761
0.796
0.830
0.870
0.901
0.937
0.960
0.984
1.011
1.047
1.069
1.090
1.114
1.120
1.125
1.129
1.132
1.122
1.107
1.101
1.090
1.069
1.038
1.006
0.961
0.918
0.875
0.823
0.776
0.720
0.668
0.622
0.566
0.514
0.473
0.424
0.379
0.332
0.293
0.662
0.699
0.730
0.765
0.795
0.841
0.880
0.912
0.936
0.965
0.992
1.028
1.057
1.079
1.088
1.104
1.119
1.127
1.116
1.114
1.114
1.105
1.091
1.069
1.041
1.011
0.966
0.924
0.867
0.822
0.772
0.721
0.672
0.624
0.569
0.522
0.478
0.422
0.382
0.336
0.295
0.629
0.669
0.699
0.730
0.766
0.804
0.857
0.888
0.917
0.937
0.971
1.006
1.020
1.050
1.068
1.091
1.103
1.107
1.113
1.109
1.106
1.101
1.087
1.060
1.039
1.007
0.963
0.927
0.870
0.828
0.775
0.718
0.671
0.622
0.572
0.522
0.476
0.429
0.382
0.336
0.298
0.598
0.636
0.673
0.710
0.736
0.783
0.830
0.863
0.898
0.923
0.949
0.981
1.004
1.024
1.039
1.070
1.083
1.093
1.097
1.099
1.097
1.090
1.077
1.050
1.025
0.987
0.957
0.914
0.865
0.818
0.771
0.720
0.671
0.615
0.567
0.521
0.474
0.432
0.383
0.337
0.296
0.575
0.609
0.651
0.687
0.726
0.752
0.798
0.841
0.872
0.891
0.921
0.948
0.977
0.995
1.023
1.045
1.054
1.069
1.078
1.077
1.073
1.062
1.050
1.031
1.002
0.967
0.937
0.895
0.858
0.812
0.767
0.710
0.664
0.614
0.564
0.513
0.468
0.423
0.386
0.336
0.289
0.544
0.584
0.610
0.649
0.686
0.711
0.766
0.802
0.834
0.867
0.894
0.923
0.953
0.968
0.991
1.013
1.032
1.044
1.044
1.047
1.046
1.036
1.028
1.014
0.981
0.953
0.919
0.880
0.838
0.797
0.749
0.702
0.656
0.615
0.559
0.512
0.462
0.415
0.378
0.329
0.286
0.515
0.546
0.582
0.618
0.660
0.694
0.731
0.777
0.805
0.833
0.861
0.892
0.928
0.937
0.974
0.999
1.011
1.016
1.025
1.025
1.010
1.010
1.003
0.981
0.952
0.922
0.894
0.856
0.819
0.775
0.736
0.689
0.645
0.605
0.552
0.503
0.462
0.408
0.361
0.315
0.276
0.491
0.523
0.553
0.586
0.626
0.666
0.697
0.737
0.775
0.796
0.827
0.855
0.884
0.911
0.943
0.961
0.977
0.989
0.991
0.991
0.987
0.980
0.962
0.947
0.922
0.896
0.866
0.831
0.792
0.756
0.718
0.669
0.631
0.586
0.539
0.496
0.446
0.399
0.350
0.305
0.271
0.451
0.496
0.527
0.556
0.592
0.636
0.658
0.696
0.719
0.753
0.779
0.809
0.845
0.877
0.901
0.922
0.941
0.944
0.940
0.953
0.953
0.944
0.924
0.911
0.891
0.866
0.837
0.803
0.767
0.735
0.687
0.648
0.611
0.561
0.519
0.478
0.427
0.382
0.339
0.295
0.260
0.427
0.460
0.500
0.536
0.566
0.597
0.626
0.644
0.672
0.713
0.738
0.764
0.803
0.831
0.864
0.880
0.896
0.907
0.918
0.919
0.918
0.900
0.887
0.873
0.857
0.830
0.804
0.778
0.739
0.703
0.662
0.624
0.585
0.539
0.500
0.457
0.413
0.367
0.322
0.287
0.248
0.407
0.437
0.464
0.501
0.533
0.561
0.593
0.611
0.648
0.665
0.697
0.724
0.753
0.780
0.818
0.839
0.847
0.865
0.872
0.880
0.869
0.866
0.858
0.841
0.822
0.801
0.772
0.743
0.705
0.676
0.632
0.598
0.554
0.519
0.480
0.434
0.395
0.348
0.307
0.274
0.230
0.378
0.403
0.432
0.464
0.496
0.519
0.554
0.586
0.610
0.626
0.654
0.694
0.722
0.747
0.767
0.787
0.808
0.822
0.830
0.830
0.832
0.829
0.821
0.807
0.786
0.771
0.745
0.702
0.677
0.636
0.600
0.565
0.526
0.493
0.458
0.416
0.376
0.333
0.284
0.249
0.221
0.353
0.380
0.408
0.431
0.458
0.489
0.511
0.543
0.568
0.601
0.623
0.655
0.678
0.707
0.738
0.754
0.778
0.786
0.792
0.784
0.798
0.790
0.785
0.771
0.748
0.727
0.706
0.673
0.639
0.598
0.570
0.531
0.504
0.468
0.431
0.394
0.351
0.311
0.262
0.235
0.207
0.313
0.343
0.378
0.402
0.427
0.453
0.478
0.508
0.531
0.561
0.593
0.627
0.655
0.677
0.698
0.720
0.745
0.762
0.772
0.763
0.759
0.754
0.743
0.731
0.708
0.690
0.666
0.638
0.607
0.573
0.536
0.509
0.475
0.441
0.410
0.371
0.331
0.289
0.248
0.221
0.194
0.286
0.312
0.343
0.362
0.395
0.421
0.447
0.480
0.496
0.531
0.558
0.586
0.606
0.635
0.658
0.676
0.698
0.711
0.730
0.730
0.722
0.714
0.699
0.681
0.672
0.650
0.626
0.599
0.573
0.543
0.515
0.481
0.449
0.416
0.384
0.340
0.298
0.268
0.239
0.208
0.180
0.258
0.291
0.311
0.340
0.364
0.398
0.424
0.448
0.474
0.498
0.515
0.539
0.572
0.594
0.622
0.641
0.657
0.673
0.684
0.694
0.688
0.677
0.664
0.646
0.634
0.622
0.593
0.562
0.536
0.510
0.486
0.456
0.423
0.388
0.348
0.306
0.276
0.248
0.220
0.191
0.162
0.239
0.268
0.289
0.317
0.343
0.373
0.404
0.426
0.450
0.471
0.485
0.508
0.527
0.557
0.582
0.595
0.616
0.637
0.641
0.650
0.656
0.649
0.637
0.620
0.608
0.579
0.556
0.527
0.499
0.472
0.451
0.424
0.391
0.355
0.317
0.282
0.253
0.227
0.202
0.169
0.149
0.223
0.250
0.271
0.297
0.318
0.352
0.378
0.400
0.420
0.443
0.463
0.476
0.489
0.522
0.554
0.567
0.587
0.601
0.608
0.609
0.607
0.610
0.605
0.590
0.572
0.540
0.516
0.500
0.479
0.445
0.416
0.394
0.362
0.333
0.306
0.275
0.245
0.211
0.178
0.154
0.131
0.204
0.226
0.255
0.279
0.295
0.320
0.348
0.365
0.393
0.418
0.434
0.454
0.467
0.489
0.518
0.533
0.549
0.560
0.572
0.579
0.575
0.572
0.561
0.544
0.530
0.515
0.480
0.459
0.443
0.424
0.394
0.363
0.339
0.312
0.287
0.257
0.230
0.192
0.171
0.145
0.124
0.901
0.902
0.894
0.897
0.902
0.904
0.898
0.901
0.888
0.883
0.886
0.866
0.862
0.877
0.867
0.855
0.844
0.836
0.827
0.811
0.793
0.780
0.766
0.760
0.768
0.762
0.765
0.756
0.766
0.765
0.761
0.769
0.768
0.769
0.776
0.784
0.791
0.800
0.804
0.798
0.789
0.904
0.896
0.893
0.898
0.906
0.904
0.896
0.898
0.891
0.892
0.880
0.876
0.874
0.890
0.878
0.867
0.851
0.845
0.829
0.803
0.783
0.774
0.759
0.749
0.748
0.743
0.746
0.741
0.741
0.736
0.741
0.739
0.739
0.731
0.732
0.740
0.753
0.754
0.758
0.740
0.740
0.908
0.897
0.907
0.902
0.904
0.901
0.903
0.900
0.896
0.900
0.894
0.894
0.883
0.880
0.872
0.861
0.844
0.831
0.824
0.807
0.783
0.772
0.761
0.747
0.736
0.730
0.730
0.730
0.727
0.716
0.718
0.710
0.704
0.695
0.699
0.695
0.695
0.701
0.694
0.683
0.679
0.896
0.895
0.903
0.914
0.913
0.910
0.908
0.914
0.913
0.909
0.914
0.910
0.899
0.881
0.872
0.869
0.860
0.845
0.817
0.799
0.789
0.770
0.758
0.751
0.736
0.723
0.720
0.712
0.701
0.701
0.690
0.690
0.678
0.676
0.654
0.652
0.647
0.642
0.639
0.629
0.619
0.880
0.889
0.903
0.912
0.914
0.924
0.925
0.910
0.918
0.922
0.934
0.925
0.912
0.904
0.897
0.885
0.879
0.862
0.828
0.810
0.790
0.779
0.761
0.745
0.729
0.720
0.715
0.706
0.692
0.680
0.670
0.659
0.648
0.642
0.619
0.613
0.600
0.597
0.589
0.579
0.578
0.881
0.895
0.908
0.918
0.929
0.921
0.920
0.924
0.925
0.937
0.938
0.938
0.929
0.917
0.918
0.913
0.902
0.886
0.863
0.840
0.824
0.799
0.779
0.756
0.736
0.727
0.710
0.708
0.692
0.672
0.660
0.645
0.623
0.609
0.601
0.585
0.575
0.569
0.553
0.538
0.532
0.878
0.898
0.904
0.922
0.925
0.920
0.928
0.943
0.946
0.953
0.953
0.956
0.951
0.949
0.930
0.925
0.911
0.907
0.893
0.866
0.854
0.822
0.800
0.768
0.752
0.726
0.715
0.703
0.688
0.661
0.643
0.630
0.609
0.592
0.580
0.555
0.543
0.532
0.517
0.508
0.491
0.865
0.875
0.898
0.921
0.933
0.939
0.949
0.960
0.961
0.970
0.975
0.977
0.973
0.967
0.954
0.951
0.941
0.922
0.914
0.893
0.870
0.850
0.816
0.783
0.763
0.743
0.720
0.707
0.679
0.664
0.637
0.622
0.602
0.572
0.556
0.531
0.511
0.496
0.486
0.468
0.450
0.861
0.886
0.906
0.934
0.949
0.946
0.965
0.992
0.987
0.988
0.998
0.990
0.986
0.986
0.979
0.974
0.966
0.954
0.936
0.913
0.895
0.871
0.849
0.812
0.773
0.756
0.730
0.711
0.688
0.674
0.646
0.622
0.600
0.568
0.543
0.520
0.500
0.483
0.461
0.443
0.424
0.877
0.893
0.913
0.942
0.953
0.966
0.988
0.998
1.005
1.012
1.014
1.010
1.019
1.016
1.009
0.999
0.980
0.976
0.960
0.947
0.917
0.892
0.864
0.829
0.798
0.766
0.746
0.717
0.692
0.673
0.643
0.622
0.595
0.565
0.536
0.511
0.476
0.457
0.442
0.418
0.400
0.863
0.890
0.915
0.932
0.956
0.975
0.992
1.002
1.015
1.023
1.024
1.022
1.030
1.029
1.022
1.018
1.004
0.999
0.982
0.965
0.942
0.906
0.881
0.846
0.806
0.783
0.758
0.717
0.696
0.676
0.650
0.621
0.588
0.550
0.526
0.494
0.460
0.436
0.414
0.397
0.377
0.857
0.891
0.908
0.933
0.957
0.980
1.003
1.018
1.032
1.037
1.037
1.049
1.040
1.039
1.035
1.041
1.031
1.019
1.009
0.993
0.969
0.944
0.904
0.874
0.848
0.802
0.773
0.734
0.707
0.683
0.657
0.629
0.591
0.554
0.511
0.480
0.444
0.419
0.398
0.373
0.351
0.851
0.873
0.902
0.937
0.967
0.988
1.002
1.020
1.039
1.042
1.047
1.056
1.060
1.053
1.051
1.051
1.039
1.040
1.036
1.016
0.991
0.961
0.931
0.904
0.868
0.819
0.787
0.760
0.727
0.697
0.667
0.637
0.596
0.559
0.522
0.467
0.436
0.405
0.384
0.360
0.340
0.837
0.866
0.893
0.936
0.968
0.984
1.000
1.026
1.039
1.053
1.062
1.066
1.066
1.074
1.067
1.083
1.071
1.071
1.061
1.044
1.016
0.980
0.952
0.926
0.896
0.848
0.806
0.768
0.735
0.704
0.674
0.642
0.608
0.560
0.524
0.463
0.424
0.400
0.377
0.353
0.323
0.819
0.847
0.894
0.920
0.948
0.973
0.994
1.018
1.042
1.066
1.071
1.070
1.079
1.089
1.090
1.086
1.093
1.094
1.080
1.061
1.033
1.007
0.977
0.955
0.922
0.876
0.827
0.797
0.758
0.720
0.681
0.648
0.619
0.564
0.524
0.476
0.425
0.399
0.375
0.348
0.322
0.809
0.840
0.871
0.905
0.927
0.953
0.987
1.019
1.045
1.059
1.074
1.082
1.082
1.101
1.104
1.107
1.102
1.103
1.092
1.080
1.053
1.031
0.998
0.970
0.943
0.900
0.847
0.817
0.776
0.728
0.692
0.651
0.607
0.568
0.520
0.487
0.445
0.401
0.374
0.345
0.316
0.791
0.824
0.856
0.881
0.912
0.936
0.978
1.003
1.031
1.052
1.063
1.084
1.090
1.107
1.114
1.117
1.111
1.109
1.097
1.083
1.066
1.031
1.010
0.994
0.958
0.918
0.874
0.834
0.784
0.742
0.699
0.657
0.608
0.571
0.521
0.486
0.443
0.401
0.370
0.338
0.305
0.778
0.809
0.843
0.869
0.898
0.930
0.963
0.997
1.017
1.036
1.060
1.076
1.087
1.104
1.114
1.121
1.117
1.114
1.106
1.097
1.073
1.050
1.031
1.004
0.975
0.936
0.893
0.849
0.803
0.759
0.706
0.662
0.619
0.578
0.519
0.479
0.440
0.401
0.362
0.333
0.299
0.763
0.793
0.817
0.847
0.888
0.912
0.946
0.987
1.011
1.029
1.046
1.063
1.087
1.113
1.120
1.123
1.118
1.120
1.114
1.110
1.076
1.061
1.044
1.017
0.987
0.953
0.913
0.865
0.826
0.775
0.730
0.672
0.628
0.587
0.525
0.482
0.442
0.397
0.360
0.330
0.297
0.745
0.774
0.798
0.835
0.866
0.902
0.929
0.967
1.004
1.017
1.043
1.057
1.086
1.100
1.109
1.116
1.119
1.115
1.115
1.103
1.080
1.065
1.058
1.029
0.994
0.965
0.920
0.875
0.836
0.791
0.752
0.688
0.640
0.589
0.536
0.494
0.444
0.409
0.357
0.322
0.294
0.718
0.748
0.778
0.816
0.848
0.883
0.916
0.943
0.978
1.002
1.032
1.055
1.084
1.097
1.111
1.115
1.120
1.115
1.111
1.102
1.092
1.082
1.065
1.044
1.006
0.975
0.932
0.890
0.846
0.802
0.754
0.695
0.649
0.595
0.548
0.495
0.454
0.409
0.363
0.319
0.288
0.689
0.716
0.758
0.796
0.833
0.862
0.891
0.928
0.960
0.989
1.015
1.038
1.065
1.088
1.104
1.105
1.117
1.112
1.112
1.104
1.093
1.085
1.073
1.053
1.019
0.983
0.945
0.899
0.855
0.810
0.761
0.705
0.658
0.604
0.554
0.503
0.460
0.416
0.366
0.323
0.286
0.658
0.693
0.733
0.767
0.799
0.840
0.877
0.907
0.937
0.965
1.001
1.026
1.054
1.076
1.095
1.099
1.108
1.113
1.118
1.107
1.095
1.092
1.078
1.054
1.024
0.988
0.953
0.905
0.860
0.815
0.772
0.711
0.660
0.617
0.563
0.507
0.462
0.422
0.374
0.329
0.290
0.626
0.663
0.701
0.738
0.764
0.810
0.853
0.884
0.920
0.946
0.979
1.007
1.034
1.058
1.077
1.088
1.096
1.102
1.108
1.105
1.095
1.089
1.079
1.054
1.027
0.984
0.951
0.905
0.858
0.816
0.770
0.719
0.666
0.617
0.568
0.511
0.466
0.424
0.377
0.335
0.291
0.602
0.637
0.674
0.707
0.739
0.778
0.829
0.864
0.892
0.925
0.960
0.985
1.007
1.036
1.056
1.070
1.082
1.088
1.091
1.094
1.100
1.087
1.071
1.045
1.020
0.984
0.946
0.905
0.861
0.811
0.761
0.710
0.659
0.617
0.567
0.513
0.465
0.421
0.381
0.335
0.298
0.565
0.614
0.645
0.680
0.711
0.748
0.802
0.837
0.862
0.896
0.931
0.959
0.987
1.007
1.030
1.043
1.061
1.073
1.077
1.081
1.083
1.073
1.053
1.033
1.009
0.977
0.937
0.899
0.858
0.813
0.759
0.705
0.656
0.611
0.560
0.515
0.463
0.420
0.377
0.335
0.295
0.541
0.569
0.619
0.650
0.684
0.722
0.766
0.808
0.839
0.868
0.906
0.925
0.952
0.978
1.004
1.018
1.038
1.051
1.056
1.059
1.059
1.050
1.034
1.012
0.985
0.956
0.919
0.883
0.843
0.791
0.751
0.704
0.654
0.602
0.553
0.506
0.462
0.412
0.376
0.330
0.287
0.509
0.541
0.573
0.623
0.661
0.691
0.736
0.779
0.813
0.843
0.875
0.898
0.915
0.949
0.974
0.985
1.007
1.025
1.027
1.031
1.033
1.023
1.012
0.992
0.960
0.931
0.893
0.869
0.822
0.776
0.735
0.693
0.646
0.597
0.550
0.496
0.456
0.406
0.367
0.323
0.282
0.479
0.518
0.552
0.586
0.624
0.665
0.711
0.749
0.779
0.813
0.840
0.869
0.895
0.919
0.939
0.960
0.985
0.994
1.004
1.001
1.000
0.991
0.982
0.951
0.931
0.908
0.878
0.836
0.798
0.763
0.720
0.678
0.630
0.591
0.534
0.494
0.443
0.395
0.354
0.308
0.274
0.451
0.496
0.529
0.563
0.597
0.629
0.668
0.712
0.747
0.773
0.804
0.837
0.859
0.891
0.907
0.926
0.952
0.963
0.964
0.963
0.966
0.958
0.939
0.924
0.909
0.878
0.846
0.812
0.777
0.745
0.702
0.655
0.613
0.572
0.525
0.479
0.433
0.385
0.338
0.297
0.267
0.430
0.460
0.495
0.528
0.563
0.600
0.629
0.669
0.699
0.727
0.753
0.787
0.819
0.844
0.873
0.894
0.907
0.916
0.926
0.915
0.919
0.914
0.907
0.896
0.866
0.838
0.816
0.787
0.752
0.720
0.672
0.635
0.593
0.544
0.504
0.465
0.416
0.371
0.322
0.289
0.253
0.402
0.441
0.469
0.502
0.543
0.567
0.599
0.625
0.653
0.684
0.719
0.749
0.773
0.804
0.824
0.848
0.857
0.865
0.873
0.881
0.873
0.866
0.858
0.842
0.832
0.808
0.786
0.758
0.724
0.684
0.641
0.602
0.566
0.521
0.484
0.443
0.397
0.358
0.315
0.276
0.235
0.381
0.413
0.440
0.473
0.513
0.531
0.555
0.584
0.615
0.641
0.674
0.698
0.728
0.757
0.776
0.803
0.811
0.822
0.836
0.837
0.836
0.839
0.826
0.810
0.798
0.771
0.746
0.722
0.688
0.655
0.613
0.574
0.538
0.501
0.459
0.420
0.384
0.335
0.299
0.262
0.218
0.356
0.381
0.407
0.442
0.468
0.490
0.519
0.549
0.576
0.602
0.627
0.656
0.686
0.712
0.732
0.754
0.778
0.796
0.793
0.799
0.805
0.796
0.791
0.777
0.765
0.749
0.718
0.691
0.652
0.615
0.582
0.546
0.508
0.475
0.437
0.398
0.358
0.312
0.281
0.242
0.209
0.329
0.355
0.377
0.404
0.436
0.459
0.481
0.510
0.535
0.569
0.597
0.626
0.651
0.671
0.696
0.717
0.737
0.750
0.753
0.753
0.761
0.757
0.758
0.742
0.726
0.707
0.680
0.642
0.615
0.580
0.544
0.508
0.479
0.448
0.413
0.375
0.339
0.299
0.251
0.228
0.201
0.292
0.321
0.346
0.373
0.399
0.416
0.445
0.477
0.501
0.531
0.561
0.592
0.618
0.635
0.652
0.674
0.692
0.711
0.721
0.724
0.723
0.722
0.711
0.698
0.682
0.666
0.635
0.606
0.580
0.545
0.513
0.480
0.452
0.419
0.389
0.348
0.311
0.272
0.235
0.208
0.188
0.262
0.292
0.317
0.342
0.360
0.389
0.413
0.439
0.474
0.492
0.529
0.553
0.582
0.600
0.619
0.651
0.671
0.682
0.684
0.680
0.684
0.682
0.672
0.658
0.638
0.619
0.597
0.572
0.547
0.522
0.484
0.458
0.428
0.396
0.361
0.319
0.285
0.251
0.219
0.190
0.171
0.233
0.261
0.294
0.318
0.342
0.366
0.391
0.422
0.450
0.466
0.491
0.518
0.549
0.567
0.585
0.608
0.623
0.637
0.649
0.650
0.654
0.639
0.629
0.613
0.602
0.580
0.553
0.535
0.514
0.485
0.461
0.430
0.398
0.365
0.325
0.293
0.258
0.234
0.207
0.177
0.156
0.218
0.239
0.269
0.294
0.316
0.343
0.375
0.399
0.422
0.438
0.464
0.482
0.503
0.532
0.549
0.567
0.576
0.593
0.605
0.607
0.604
0.599
0.583
0.577
0.562
0.546
0.524
0.496
0.470
0.449
0.423
0.394
0.361
0.329
0.294
0.262
0.237
0.213
0.191
0.167
0.133
0.203
0.220
0.252
0.263
0.288
0.318
0.355
0.372
0.392
0.410
0.436
0.450
0.468
0.491
0.508
0.528
0.550
0.557
0.572
0.578
0.577
0.573
0.555
0.538
0.530
0.504
0.481
0.458
0.435
0.410
0.384
0.362
0.334
0.302
0.281
0.248
0.222
0.195
0.173
0.141
0.116
0.181
0.200
0.220
0.242
0.272
0.293
0.319
0.349
0.368
0.382
0.405
0.421
0.439
0.454
0.480
0.499
0.515
0.524
0.532
0.538
0.536
0.529
0.523
0.514
0.490
0.454
0.440
0.427
0.407
0.386
0.363
0.336
0.312
0.290
0.267
0.241
0.205
0.171
0.153
0.127
0.107
0.870
0.869
0.862
0.860
0.871
0.876
0.868
0.875
0.869
0.858
0.853
0.845
0.846
0.841
0.838
0.831
0.827
0.817
0.801
0.789
0.786
0.782
0.763
0.753
0.757
0.756
0.771
0.753
0.763
0.766
0.768
0.773
0.777
0.777
0.780
0.781
0.796
0.803
0.799
0.795
0.792
0.860
0.858
0.860
0.856
0.871
0.865
0.858
0.866
0.861
0.860
0.855
0.849
0.844
0.848
0.848
0.839
0.827
0.817
0.805
0.791
0.769
0.752
0.750
0.743
0.747
0.746
0.753
0.750
0.750
0.743
0.746
0.746
0.737
0.733
0.742
0.745
0.745
0.759
0.762
0.747
0.747
0.864
0.859
0.868
0.868
0.875
0.865
0.864
0.865
0.867
0.865
0.864
0.856
0.852
0.855
0.855
0.840
0.830
0.813
0.803
0.783
0.762
0.757
0.759
0.741
0.738
0.737
0.736
0.733
0.725
0.723
0.719
0.720
0.715
0.704
0.704
0.699
0.702
0.704
0.710
0.702
0.686
0.856
0.862
0.869
0.869
0.870
0.876
0.870
0.866
0.869
0.877
0.875
0.869
0.864
0.853
0.850
0.854
0.838
0.821
0.806
0.779
0.770
0.763
0.756
0.741
0.732
0.721
0.711
0.711
0.702
0.697
0.693
0.693
0.683
0.682
0.671
0.669
0.653
0.653
0.648
0.638
0.627
0.843
0.854
0.865
0.881
0.869
0.867
0.872
0.877
0.876
0.877
0.890
0.894
0.884
0.874
0.869
0.865
0.857
0.841
0.816
0.804
0.788
0.763
0.755
0.737
0.729
0.723
0.718
0.708
0.698
0.685
0.684
0.675
0.665
0.649
0.633
0.624
0.615
0.596
0.588
0.576
0.574
0.834
0.848
0.859
0.872
0.873
0.879
0.881
0.889
0.898
0.898
0.909
0.909
0.900
0.897
0.895
0.886
0.879
0.857
0.850
0.836
0.814
0.794
0.765
0.747
0.727
0.731
0.714
0.714
0.697
0.682
0.670
0.649
0.640
0.618
0.606
0.587
0.573
0.569
0.551
0.536
0.526
0.836
0.843
0.853
0.873
0.884
0.885
0.892
0.904
0.908
0.918
0.930
0.934
0.923
0.920
0.907
0.900
0.895
0.886
0.871
0.853
0.838
0.808
0.778
0.759
0.748
0.731
0.717
0.703
0.676
0.660
0.644
0.630
0.613
0.590
0.574
0.554
0.539
0.530
0.512
0.503
0.486
0.824
0.832
0.856
0.878
0.896
0.893
0.910
0.915
0.923
0.939
0.936
0.951
0.936
0.932
0.934
0.926
0.914
0.906
0.893
0.880
0.857
0.822
0.813
0.777
0.756
0.736
0.720
0.697
0.684
0.664
0.636
0.622
0.607
0.581
0.554
0.533
0.518
0.499
0.485
0.462
0.449
0.829
0.838
0.859
0.889
0.900
0.909
0.925
0.937
0.945
0.953
0.964
0.979
0.970
0.963
0.958
0.950
0.944
0.938
0.910
0.893
0.883
0.852
0.829
0.796
0.764
0.750
0.730
0.704
0.687
0.663
0.642
0.619
0.596
0.569
0.545
0.513
0.495
0.481
0.466
0.444
0.426
0.824
0.842
0.866
0.889
0.901
0.915
0.944
0.958
0.970
0.975
0.990
0.986
0.990
0.989
0.978
0.971
0.961
0.958
0.939
0.923
0.907
0.882
0.847
0.810
0.785
0.763
0.740
0.719
0.692
0.674
0.641
0.613
0.594
0.558
0.538
0.501
0.470
0.456
0.437
0.420
0.400
0.825
0.848
0.871
0.889
0.907
0.926
0.951
0.962
0.976
0.989
0.993
0.998
0.997
0.995
0.997
0.997
0.986
0.974
0.968
0.951
0.930
0.893
0.865
0.833
0.799
0.777
0.746
0.717
0.698
0.674
0.646
0.617
0.587
0.553
0.525
0.484
0.460
0.433
0.415
0.396
0.376
0.822
0.842
0.855
0.881
0.917
0.937
0.956
0.966
0.976
0.998
1.004
1.005
1.005
1.011
1.009
1.014
1.012
1.011
0.992
0.973
0.953
0.921
0.893
0.863
0.826
0.799
0.761
0.732
0.709
0.675
0.647
0.620
0.592
0.552
0.521
0.473
0.445
0.417
0.396
0.368
0.346
0.816
0.833
0.856
0.894
0.909
0.934
0.956
0.982
0.993
1.010
1.009
1.015
1.015
1.026
1.033
1.035
1.033
1.026
1.015
1.002
0.971
0.944
0.921
0.886
0.845
0.812
0.785
0.744
0.721
0.693
0.661
0.629
0.596
0.549
0.517
0.465
0.429
0.409
0.385
0.358
0.338
0.790
0.818
0.851
0.890
0.914
0.941
0.959
0.983
1.003
1.008
1.023
1.034
1.045
1.042
1.045
1.055
1.057
1.055
1.043
1.029
0.999
0.971
0.933
0.908
0.867
0.838
0.804
0.767
0.727
0.698
0.671
0.634
0.601
0.558
0.510
0.463
0.427
0.401
0.373
0.353
0.327
0.781
0.805
0.847
0.875
0.897
0.929
0.953
0.980
0.999
1.020
1.033
1.039
1.052
1.062
1.068
1.074
1.082
1.074
1.062
1.044
1.024
0.985
0.961
0.934
0.898
0.857
0.824
0.793
0.753
0.711
0.678
0.646
0.611
0.558
0.516
0.470
0.428
0.398
0.372
0.348
0.314
0.772
0.805
0.830
0.860
0.889
0.917
0.949
0.978
1.002
1.020
1.043
1.050
1.064
1.075
1.077
1.089
1.088
1.083
1.074
1.053
1.032
1.008
0.986
0.961
0.925
0.877
0.842
0.808
0.774
0.730
0.687
0.650
0.610
0.565
0.518
0.481
0.436
0.399
0.371
0.346
0.310
0.756
0.791
0.820
0.843
0.877
0.900
0.932
0.963
0.993
1.018
1.034
1.055
1.065
1.082
1.093
1.096
1.087
1.083
1.076
1.067
1.049
1.022
1.011
0.983
0.947
0.900
0.867
0.826
0.779
0.738
0.689
0.650
0.604
0.567
0.527
0.471
0.437
0.402
0.363
0.334
0.306
0.745
0.774
0.803
0.832
0.858
0.884
0.921
0.959
0.982
1.004
1.031
1.044
1.052
1.079
1.091
1.094
1.090
1.086
1.089
1.078
1.064
1.033
1.020
0.994
0.956
0.917
0.878
0.837
0.799
0.753
0.704
0.658
0.611
0.571
0.519
0.469
0.433
0.396
0.357
0.326
0.293
0.725
0.757
0.786
0.820
0.846
0.870
0.912
0.944
0.965
1.002
1.022
1.040
1.056
1.080
1.091
1.100
1.094
1.102
1.101
1.084
1.063
1.053
1.036
1.009
0.967
0.926
0.892
0.852
0.813
0.773
0.722
0.670
0.623
0.577
0.527
0.478
0.439
0.398
0.359
0.328
0.290
0.704
0.732
0.767
0.803
0.828
0.865
0.896
0.931
0.955
0.986
1.012
1.033
1.046
1.082
1.088
1.085
1.091
1.096
1.096
1.087
1.066
1.061
1.040
1.011
0.976
0.942
0.904
0.862
0.821
0.785
0.737
0.682
0.632
0.588
0.531
0.481
0.439
0.398
0.363
0.315
0.289
0.688
0.707
0.746
0.767
0.812
0.843
0.879
0.908
0.944
0.973
1.001
1.026
1.054
1.074
1.079
1.090
1.094
1.102
1.097
1.087
1.071
1.065
1.045
1.021
0.993
0.955
0.918
0.877
0.835
0.789
0.739
0.689
0.640
0.590
0.539
0.488
0.445
0.405
0.354
0.318
0.287
0.654
0.678
0.716
0.748
0.790
0.826
0.866
0.900
0.933
0.967
0.995
1.018
1.042
1.064
1.074
1.090
1.096
1.096
1.096
1.083
1.077
1.069
1.055
1.032
0.997
0.960
0.924
0.885
0.845
0.796
0.748
0.697
0.648
0.595
0.552
0.500
0.453
0.408
0.365
0.324
0.286
0.619
0.656
0.691
0.732
0.767
0.814
0.849
0.884
0.911
0.944
0.979
1.010
1.031
1.047
1.066
1.079
1.091
1.087
1.085
1.079
1.075
1.072
1.060
1.034
1.004
0.967
0.930
0.896
0.847
0.799
0.754
0.706
0.654
0.603
0.557
0.502
0.458
0.419
0.369
0.325
0.290
0.594
0.630
0.670
0.706
0.738
0.784
0.823
0.859
0.891
0.927
0.960
0.988
1.014
1.031
1.045
1.069
1.077
1.085
1.078
1.073
1.079
1.073
1.056
1.034
1.003
0.967
0.926
0.892
0.843
0.796
0.755
0.709
0.654
0.607
0.556
0.500
0.461
0.421
0.375
0.330
0.288
0.571
0.608
0.644
0.680
0.711
0.755
0.798
0.835
0.872
0.904
0.936
0.962
0.981
1.016
1.036
1.047
1.062
1.064
1.074
1.076
1.069
1.064
1.048
1.028
0.999
0.965
0.931
0.890
0.841
0.798
0.752
0.702
0.648
0.605
0.555
0.499
0.456
0.414
0.374
0.333
0.288
0.529
0.581
0.613
0.653
0.687
0.732
0.767
0.803
0.838
0.870
0.902
0.941
0.962
0.988
1.014
1.026
1.034
1.047
1.057
1.062
1.064
1.050
1.032
1.010
0.986
0.956
0.915
0.877
0.835
0.792
0.743
0.689
0.649
0.603
0.540
0.497
0.452
0.410
0.371
0.333
0.290
0.491
0.539
0.581
0.622
0.657
0.696
0.735
0.772
0.809
0.845
0.880
0.896
0.921
0.953
0.974
0.992
1.007
1.026
1.034
1.036
1.037
1.029
1.010
0.991
0.966
0.937
0.896
0.863
0.824
0.781
0.734
0.687
0.640
0.592
0.541
0.491
0.447
0.405
0.365
0.328
0.281
0.469
0.508
0.547
0.585
0.625
0.663
0.705
0.742
0.790
0.819
0.854
0.866
0.890
0.927
0.946
0.970
0.982
0.993
1.004
1.010
1.013
0.997
0.986
0.965
0.942
0.912
0.877
0.846
0.807
0.758
0.718
0.678
0.633
0.577
0.530
0.484
0.440
0.398
0.357
0.316
0.278
0.448
0.481
0.520
0.558
0.596
0.638
0.685
0.727
0.760
0.787
0.815
0.834
0.867
0.897
0.913
0.935
0.944
0.966
0.978
0.977
0.977
0.967
0.953
0.931
0.903
0.880
0.850
0.822
0.781
0.746
0.704
0.663
0.621
0.568
0.523
0.474
0.431
0.385
0.346
0.302
0.272
0.427
0.455
0.481
0.528
0.558
0.595
0.648
0.687
0.722
0.751
0.780
0.810
0.830
0.863
0.878
0.893
0.906
0.933
0.941
0.938
0.939
0.930
0.912
0.897
0.878
0.855
0.818
0.792
0.759
0.725
0.682
0.643
0.598
0.554
0.508
0.465
0.412
0.371
0.329
0.294
0.262
0.400
0.432
0.467
0.487
0.525
0.569
0.611
0.646
0.676
0.705
0.729
0.767
0.793
0.818
0.840
0.855
0.867
0.876
0.890
0.893
0.893
0.887
0.882
0.864
0.841
0.819
0.791
0.766
0.731
0.700
0.658
0.613
0.573
0.529
0.490
0.444
0.404
0.355
0.312
0.281
0.250
0.377
0.418
0.442
0.467
0.500
0.531
0.562
0.603
0.632
0.663
0.693
0.723
0.755
0.777
0.800
0.817
0.825
0.834
0.846
0.847
0.854
0.841
0.832
0.820
0.805
0.787
0.760
0.735
0.701
0.668
0.619
0.585
0.546
0.507
0.470
0.423
0.383
0.346
0.300
0.266
0.228
0.354
0.387
0.414
0.439
0.473
0.496
0.525
0.553
0.586
0.615
0.639
0.664
0.699
0.732
0.755
0.768
0.788
0.797
0.804
0.809
0.809
0.806
0.795
0.783
0.765
0.749
0.725
0.700
0.668
0.630
0.589
0.558
0.517
0.480
0.440
0.403
0.364
0.324
0.289
0.246
0.211
0.327
0.357
0.383
0.406
0.437
0.466
0.486
0.515
0.560
0.578
0.607
0.637
0.660
0.689
0.711
0.728
0.740
0.755
0.766
0.770
0.767
0.773
0.762
0.751
0.737
0.714
0.690
0.661
0.628
0.590
0.560
0.520
0.487
0.451
0.412
0.378
0.345
0.302
0.269
0.228
0.201
0.308
0.330
0.349
0.380
0.409
0.432
0.454
0.479
0.517
0.546
0.565
0.597
0.620
0.649
0.666
0.682
0.694
0.713
0.721
0.728
0.732
0.725
0.722
0.712
0.698
0.676
0.650
0.622
0.587
0.553
0.525
0.491
0.457
0.425
0.388
0.353
0.321
0.280
0.247
0.217
0.185
0.272
0.295
0.320
0.344
0.362
0.393
0.420
0.449
0.475
0.508
0.534
0.554
0.583
0.599
0.626
0.643
0.658
0.674
0.684
0.684
0.683
0.683
0.673
0.667
0.652
0.629
0.611
0.585
0.552
0.525
0.491
0.458
0.426
0.395
0.362
0.332
0.293
0.258
0.226
0.197
0.171
0.237
0.267
0.290
0.321
0.336
0.366
0.396
0.421
0.446
0.465
0.495
0.523
0.547
0.569
0.588
0.600
0.625
0.647
0.649
0.655
0.648
0.640
0.630
0.629
0.613
0.588
0.572
0.546
0.518
0.488
0.456
0.428
0.394
0.366
0.337
0.298
0.270
0.239
0.204
0.179
0.158
0.214
0.247
0.268
0.291
0.319
0.343
0.366
0.396
0.415
0.432
0.459
0.492
0.513
0.531
0.547
0.565
0.589
0.594
0.608
0.610
0.606
0.605
0.598
0.581
0.565
0.546
0.523
0.504
0.477
0.450
0.419
0.392
0.368
0.328
0.301
0.270
0.242
0.217
0.184
0.163
0.144
0.197
0.214
0.246
0.267
0.297
0.320
0.349
0.366
0.385
0.407
0.432
0.455
0.481
0.499
0.518
0.538
0.550
0.565
0.562
0.568
0.560
0.552
0.556
0.544
0.527
0.505
0.486
0.462
0.440
0.417
0.393
0.366
0.331
0.309
0.274
0.248
0.224
0.197
0.171
0.146
0.117
0.172
0.190
0.214
0.248
0.269
0.297
0.319
0.346
0.365
0.380
0.397
0.423
0.444
0.460
0.479
0.495
0.511
0.517
0.524
0.535
0.530
0.519
0.510
0.499
0.484
0.468
0.452
0.427
0.407
0.379
0.362
0.338
0.312
0.284
0.258
0.229
0.207
0.183
0.154
0.122
0.104
0.158
0.172
0.197
0.215
0.242
0.255
0.290
0.318
0.333
0.345
0.372
0.392
0.409
0.424
0.444
0.460
0.482
0.491
0.486
0.493
0.491
0.487
0.466
0.454
0.441
0.428
0.407
0.386
0.369
0.352
0.332
0.311
0.281
0.262
0.239
0.212
0.189
0.160
0.127
0.115
0.095
0.838
0.817
0.825
0.831
0.838
0.830
0.835
0.836
0.837
0.830
0.814
0.816
0.814
0.817
0.812
0.810
0.806
0.790
0.778
0.766
0.767
0.757
0.753
0.740
0.741
0.758
0.757
0.760
0.760
0.757
0.778
0.776
0.770
0.777
0.786
0.789
0.789
0.793
0.798
0.796
0.790
0.819
0.820
0.818
0.823
0.830
0.828
0.830
0.831
0.823
0.815
0.822
0.817
0.817
0.820
0.817
0.804
0.802
0.798
0.785
0.757
0.754
0.742
0.741
0.734
0.737
0.744
0.758
0.752
0.751
0.737
0.744
0.748
0.740
0.739
0.745
0.749
0.751
0.757
0.755
0.745
0.741
0.801
0.811
0.817
0.820
0.823
0.828
0.832
0.833
0.831
0.829
0.832
0.831
0.830
0.827
0.822
0.813
0.809
0.798
0.785
0.758
0.747
0.744
0.744
0.733
0.736
0.733
0.728
0.731
0.724
0.724
0.718
0.720
0.711
0.702
0.709
0.701
0.704
0.706
0.707
0.694
0.689
0.795
0.808
0.814
0.821
0.826
0.830
0.834
0.832
0.838
0.848
0.843
0.840
0.838
0.837
0.822
0.825
0.813
0.797
0.782
0.762
0.753
0.761
0.744
0.731
0.733
0.719
0.714
0.708
0.702
0.702
0.699
0.700
0.689
0.676
0.670
0.666
0.659
0.659
0.658
0.651
0.632
0.793
0.811
0.813
0.827
0.830
0.830
0.838
0.840
0.842
0.848
0.857
0.860
0.848
0.843
0.840
0.845
0.828
0.806
0.798
0.781
0.769
0.763
0.751
0.741
0.720
0.726
0.716
0.705
0.698
0.688
0.683
0.677
0.674
0.655
0.639
0.632
0.628
0.612
0.598
0.583
0.578
0.788
0.806
0.819
0.815
0.820
0.837
0.845
0.850
0.865
0.871
0.870
0.875
0.870
0.870
0.858
0.856
0.840
0.832
0.817
0.808
0.795
0.769
0.755
0.738
0.717
0.725
0.718
0.708
0.695
0.675
0.669
0.656
0.636
0.623
0.607
0.594
0.580
0.561
0.544
0.537
0.524
0.781
0.805
0.813
0.825
0.824
0.850
0.852
0.864
0.873
0.880
0.888
0.889
0.897
0.889
0.884
0.882
0.869
0.850
0.846
0.830
0.811
0.785
0.765
0.748
0.726
0.724
0.709
0.696
0.680
0.661
0.644
0.630
0.615
0.588
0.569
0.551
0.532
0.522
0.511
0.499
0.483
0.779
0.787
0.810
0.830
0.838
0.842
0.860
0.875
0.884
0.892
0.907
0.911
0.909
0.905
0.908
0.898
0.886
0.883
0.866
0.851
0.826
0.813
0.787
0.769
0.742
0.725
0.711
0.693
0.676
0.658
0.642
0.620
0.603
0.581
0.558
0.535
0.514
0.499
0.479
0.466
0.449
0.778
0.796
0.821
0.837
0.848
0.863
0.878
0.892
0.906
0.923
0.930
0.938
0.942
0.936
0.928
0.918
0.927
0.911
0.889
0.874
0.858
0.834
0.806
0.781
0.754
0.735
0.722
0.705
0.680
0.648
0.633
0.621
0.595
0.566
0.544
0.514
0.492
0.478
0.462
0.434
0.417
0.772
0.796
0.816
0.837
0.851
0.869
0.889
0.912
0.923
0.931
0.947
0.948
0.963
0.964
0.948
0.937
0.935
0.920
0.914
0.897
0.878
0.858
0.829
0.799
0.775
0.749
0.728
0.714
0.688
0.671
0.629
0.610
0.584
0.550
0.529
0.493
0.469
0.450
0.434
0.416
0.398
0.774
0.798
0.816
0.835
0.854
0.881
0.901
0.909
0.930
0.941
0.951
0.957
0.971
0.973
0.963
0.964
0.964
0.949
0.936
0.918
0.899
0.868
0.843
0.823
0.796
0.768
0.739
0.718
0.692
0.673
0.645
0.608
0.585
0.549
0.515
0.473
0.453
0.431
0.401
0.389
0.372
0.768
0.789
0.814
0.837
0.865
0.887
0.909
0.926
0.944
0.961
0.967
0.969
0.981
0.985
0.981
0.984
0.973
0.984
0.977
0.948
0.921
0.894
0.872
0.837
0.810
0.785
0.756
0.723
0.702
0.668
0.641
0.616
0.585
0.549
0.511
0.472
0.439
0.410
0.389
0.368
0.343
0.758
0.783
0.804
0.847
0.862
0.902
0.922
0.930
0.950
0.967
0.975
0.979
0.985
0.992
0.998
1.013
1.010
1.000
0.985
0.977
0.950
0.924
0.895
0.857
0.831
0.806
0.781
0.739
0.705
0.681
0.644
0.617
0.583
0.541
0.511
0.461
0.426
0.406
0.383
0.354
0.335
0.754
0.775
0.798
0.832
0.867
0.906
0.924
0.945
0.960
0.980
0.981
0.996
1.001
1.004
1.017
1.025
1.031
1.022
1.022
1.006
0.981
0.950
0.911
0.884
0.855
0.824
0.791
0.763
0.725
0.697
0.663
0.626
0.591
0.540
0.502
0.459
0.425
0.399
0.371
0.347
0.324
0.743
0.764
0.796
0.818
0.857
0.883
0.919
0.940
0.960
0.975
0.991
1.006
1.010
1.029
1.035
1.048
1.048
1.045
1.035
1.021
1.004
0.973
0.943
0.913
0.878
0.845
0.811
0.780
0.739
0.703
0.671
0.635
0.596
0.547
0.507
0.457
0.423
0.392
0.366
0.342
0.312
0.733
0.758
0.786
0.814
0.852
0.869
0.908
0.935
0.967
0.980
0.998
1.012
1.031
1.040
1.052
1.059
1.053
1.057
1.045
1.033
1.012
0.984
0.967
0.938
0.904
0.872
0.830
0.791
0.765
0.723
0.676
0.643
0.604
0.550
0.507
0.461
0.424
0.396
0.363
0.337
0.308
0.725
0.753
0.776
0.806
0.827
0.857
0.891
0.917
0.949
0.981
0.995
1.010
1.029
1.040
1.058
1.069
1.061
1.060
1.052
1.045
1.032
1.003
0.996
0.968
0.924
0.889
0.858
0.816
0.767
0.727
0.684
0.643
0.596
0.554
0.515
0.465
0.426
0.398
0.360
0.332
0.300
0.705
0.733
0.761
0.789
0.823
0.849
0.891
0.913
0.939
0.962
0.990
1.011
1.025
1.041
1.067
1.069
1.069
1.064
1.061
1.056
1.039
1.024
1.003
0.980
0.938
0.906
0.872
0.825
0.785
0.742
0.698
0.651
0.600
0.556
0.514
0.468
0.429
0.390
0.357
0.330
0.296
0.688
0.713
0.745
0.777
0.809
0.837
0.866
0.905
0.934
0.961
0.983
1.008
1.019
1.048
1.066
1.065
1.072
1.075
1.079
1.068
1.044
1.033
1.016
0.990
0.949
0.916
0.883
0.841
0.801
0.761
0.715
0.664
0.612
0.573
0.513
0.469
0.433
0.389
0.356
0.319
0.282
0.660
0.688
0.726
0.757
0.795
0.829
0.857
0.897
0.922
0.958
0.986
1.008
1.018
1.050
1.060
1.065
1.071
1.082
1.078
1.067
1.053
1.043
1.020
0.992
0.961
0.928
0.894
0.848
0.808
0.769
0.726
0.673
0.621
0.581
0.522
0.474
0.430
0.390
0.360
0.316
0.281
0.636
0.669
0.709
0.730
0.780
0.812
0.842
0.874
0.916
0.946
0.976
1.001
1.018
1.043
1.056
1.066
1.072
1.085
1.082
1.068
1.059
1.051
1.026
0.995
0.968
0.933
0.898
0.859
0.821
0.776
0.722
0.676
0.632
0.578
0.526
0.484
0.440
0.394
0.351
0.315
0.282
0.607
0.638
0.676
0.716
0.760
0.797
0.829
0.864
0.896
0.934
0.960
0.985
1.010
1.030
1.050
1.065
1.072
1.079
1.079
1.065
1.060
1.049
1.028
0.998
0.975
0.940
0.909
0.868
0.828
0.779
0.735
0.688
0.646
0.587
0.535
0.493
0.448
0.401
0.362
0.323
0.284
0.586
0.618
0.656
0.693
0.726
0.778
0.809
0.845
0.880
0.914
0.951
0.969
1.002
1.022
1.037
1.055
1.068
1.069
1.063
1.060
1.057
1.050
1.033
1.004
0.976
0.944
0.911
0.871
0.826
0.782
0.737
0.693
0.643
0.594
0.544
0.495
0.449
0.410
0.366
0.326
0.286
0.556
0.589
0.632
0.669
0.708
0.756
0.797
0.832
0.866
0.894
0.927
0.954
0.990
1.006
1.022
1.044
1.052
1.061
1.053
1.057
1.053
1.044
1.023
1.005
0.978
0.947
0.913
0.875
0.832
0.780
0.740
0.689
0.645
0.594
0.545
0.497
0.451
0.406
0.368
0.332
0.287
0.530
0.558
0.616
0.648
0.683
0.729
0.768
0.804
0.843
0.876
0.905
0.933
0.954
0.983
1.004
1.028
1.043
1.045
1.041
1.044
1.044
1.036
1.014
0.997
0.969
0.939
0.902
0.865
0.821
0.779
0.735
0.682
0.638
0.590
0.545
0.496
0.450
0.405
0.368
0.331
0.286
0.490
0.540
0.582
0.624
0.656
0.694
0.741
0.781
0.815
0.849
0.871
0.906
0.936
0.958
0.978
1.003
1.015
1.024
1.031
1.026
1.028
1.010
1.005
0.985
0.960
0.931
0.896
0.860
0.812
0.773
0.717
0.669
0.632
0.587
0.535
0.490
0.446
0.405
0.364
0.331
0.283
0.463
0.515
0.553
0.597
0.626
0.670
0.713
0.753
0.788
0.824
0.851
0.872
0.897
0.926
0.947
0.965
0.978
0.996
1.006
1.013
0.998
0.994
0.980
0.969
0.937
0.911
0.875
0.841
0.808
0.759
0.710
0.665
0.621
0.573
0.523
0.486
0.436
0.398
0.361
0.325
0.277
0.439
0.484
0.517
0.558
0.587
0.638
0.678
0.720
0.757
0.793
0.813
0.840
0.869
0.894
0.916
0.937
0.951
0.964
0.970
0.977
0.972
0.972
0.959
0.936
0.915
0.884
0.856
0.827
0.787
0.741
0.701
0.655
0.612
0.563
0.513
0.473
0.433
0.388
0.352
0.311
0.267
0.413
0.448
0.483
0.521
0.568
0.601
0.647
0.693
0.728
0.755
0.781
0.812
0.837
0.860
0.891
0.905
0.917
0.930
0.938
0.944
0.948
0.938
0.917
0.904
0.882
0.859
0.826
0.796
0.762
0.722
0.679
0.642
0.597
0.545
0.500
0.457
0.416
0.376
0.338
0.293
0.262
0.390
0.423
0.453
0.485
0.522
0.565
0.611
0.660
0.694
0.720
0.752
0.782
0.801
0.830
0.848
0.865
0.875
0.894
0.903
0.910
0.905
0.902
0.882
0.872
0.853
0.823
0.798
0.771
0.742
0.705
0.659
0.625
0.577
0.528
0.484
0.447
0.396
0.361
0.324
0.287
0.253
0.365
0.404
0.434
0.465
0.495
0.534
0.576
0.619
0.644
0.680
0.703
0.741
0.767
0.782
0.803
0.817
0.835
0.847
0.861
0.865
0.865
0.857
0.853
0.831
0.819
0.797
0.769
0.744
0.713
0.676
0.635
0.597
0.556
0.511
0.472
0.428
0.384
0.338
0.307
0.274
0.234
0.347
0.374
0.408
0.441
0.471
0.497
0.539
0.572
0.607
0.639
0.664
0.696
0.706
0.739
0.771
0.775
0.796
0.805
0.812
0.811
0.813
0.811
0.810
0.795
0.779
0.761
0.737
0.712
0.673
0.644
0.601
0.564
0.525
0.487
0.451
0.403
0.372
0.324
0.289
0.260
0.221
0.322
0.351
0.388
0.411
0.434
0.461
0.488
0.524
0.559
0.589
0.623
0.655
0.673
0.694
0.723
0.735
0.743
0.753
0.765
0.768
0.777
0.771
0.768
0.756
0.742
0.720
0.695
0.673
0.641
0.603
0.572
0.535
0.493
0.459
0.425
0.382
0.351
0.308
0.268
0.237
0.201
0.291
0.320
0.350
0.381
0.399
0.436
0.461
0.500
0.526
0.555
0.583
0.605
0.633
0.657
0.672
0.692
0.702
0.713
0.729
0.734
0.737
0.733
0.727
0.716
0.704
0.678
0.658
0.636
0.602
0.569
0.531
0.495
0.461
0.429
0.396
0.364
0.324
0.296
0.252
0.218
0.188
0.264
0.296
0.316
0.341
0.375
0.402
0.427
0.452
0.484
0.518
0.544
0.565
0.592
0.620
0.637
0.655
0.667
0.674
0.690
0.696
0.695
0.694
0.687
0.681
0.662
0.643
0.624
0.593
0.556
0.526
0.495
0.466
0.432
0.400
0.371
0.339
0.306
0.268
0.235
0.198
0.173
0.231
0.268
0.291
0.308
0.341
0.370
0.400
0.423
0.457
0.489
0.512
0.533
0.560
0.577
0.599
0.619
0.630
0.637
0.646
0.659
0.656
0.648
0.644
0.633
0.611
0.598
0.580
0.551
0.520
0.496
0.463
0.432
0.400
0.373
0.343
0.313
0.279
0.246
0.214
0.180
0.160
0.208
0.239
0.270
0.295
0.320
0.343
0.369
0.393
0.421
0.446
0.476
0.499
0.517
0.540
0.560
0.575
0.591
0.601
0.609
0.615
0.619
0.611
0.604
0.594
0.571
0.555
0.533
0.507
0.480
0.459
0.431
0.402
0.375
0.345
0.319
0.278
0.252
0.224
0.192
0.166
0.145
0.191
0.218
0.242
0.271
0.299
0.323
0.341
0.365
0.390
0.413
0.433
0.453
0.479
0.498
0.516
0.538
0.546
0.565
0.576
0.573
0.571
0.568
0.561
0.551
0.532
0.519
0.496
0.476
0.450
0.420
0.392
0.368
0.334
0.307
0.281
0.254
0.229
0.193
0.169
0.154
0.128
0.174
0.192
0.222
0.245
0.278
0.294
0.306
0.333
0.355
0.378
0.395
0.419
0.446
0.459
0.484
0.496
0.511
0.521
0.535
0.532
0.528
0.523
0.518
0.503
0.496
0.475
0.457
0.434
0.415
0.383
0.358
0.330
0.308
0.281
0.253
0.232
0.210
0.174
0.154
0.137
0.113
0.157
0.174
0.196
0.222
0.244
0.265
0.286
0.309
0.327
0.344
0.370
0.388
0.412
0.430
0.448
0.456
0.468
0.478
0.480
0.488
0.487
0.486
0.479
0.465
0.450
0.435
0.415
0.400
0.365
0.349
0.331
0.305
0.286
0.257
0.230
0.211
0.183
0.155
0.137
0.121
0.096
0.141
0.152
0.168
0.197
0.220
0.244
0.260
0.281
0.306
0.321
0.337
0.357
0.378
0.398
0.410
0.425
0.435
0.443
0.441
0.444
0.451
0.442
0.431
0.423
0.408
0.395
0.367
0.351
0.334
0.322
0.304
0.288
0.260
0.240
0.216
0.190
0.162
0.144
0.116
0.099
0.081
0.785
0.789
0.776
0.776
0.786
0.782
0.786
0.789
0.794
0.788
0.784
0.789
0.792
0.784
0.778
0.792
0.783
0.773
0.750
0.750
0.746
0.750
0.744
0.733
0.739
0.747
0.754
0.755
0.749
0.758
0.749
0.761
0.767
0.775
0.779
0.781
0.787
0.789
0.793
0.789
0.785
0.773
0.770
0.776
0.783
0.784
0.776
0.785
0.797
0.800
0.788
0.788
0.788
0.794
0.791
0.792
0.780
0.772
0.767
0.755
0.737
0.746
0.729
0.725
0.726
0.731
0.738
0.745
0.742
0.734
0.737
0.744
0.745
0.732
0.738
0.750
0.748
0.751
0.752
0.748
0.736
0.732
0.761
0.775
0.779
0.770
0.772
0.787
0.793
0.797
0.796
0.801
0.796
0.796
0.800
0.798
0.786
0.777
0.775
0.762
0.758
0.745
0.731
0.722
0.719
0.720
0.728
0.728
0.727
0.723
0.718
0.713
0.718
0.720
0.708
0.707
0.703
0.701
0.706
0.704
0.700
0.691
0.680
0.760
0.769
0.770
0.768
0.781
0.797
0.800
0.792
0.801
0.813
0.811
0.807
0.803
0.801
0.789
0.794
0.779
0.768
0.760
0.748
0.740
0.727
0.729
0.722
0.722
0.719
0.721
0.712
0.706
0.696
0.696
0.704
0.687
0.668
0.672
0.669
0.659
0.660
0.652
0.647
0.632
0.758
0.765
0.769
0.777
0.789
0.793
0.799
0.812
0.811
0.816
0.826
0.824
0.825
0.818
0.811
0.802
0.786
0.780
0.772
0.762
0.751
0.749
0.745
0.732
0.718
0.714
0.707
0.702
0.693
0.684
0.680
0.673
0.677
0.656
0.636
0.625
0.624
0.614
0.605
0.596
0.582
0.751
0.758
0.766
0.772
0.786
0.801
0.816
0.819
0.826
0.831
0.836
0.844
0.834
0.830
0.833
0.818
0.812
0.799
0.784
0.784
0.771
0.763
0.743
0.725
0.717
0.712
0.708
0.702
0.685
0.666
0.656
0.656
0.634
0.616
0.607
0.587
0.581
0.570
0.550
0.530
0.522
0.745
0.753
0.765
0.775
0.786
0.802
0.814
0.826
0.827
0.838
0.849
0.854
0.850
0.852
0.847
0.848
0.832
0.821
0.811
0.805
0.787
0.766
0.744
0.735
0.721
0.712
0.703
0.685
0.680
0.665
0.644
0.634
0.619
0.595
0.575
0.548
0.540
0.522
0.503
0.489
0.476
0.738
0.749
0.755
0.775
0.789
0.798
0.818
0.845
0.849
0.857
0.873
0.884
0.879
0.877
0.875
0.867
0.849
0.844
0.836
0.819
0.806
0.787
0.764
0.748
0.730
0.710
0.698
0.692
0.669
0.650
0.635
0.614
0.597
0.574
0.548
0.523
0.507
0.492
0.478
0.460
0.439
0.730
0.743
0.771
0.785
0.793
0.812
0.839
0.857
0.873
0.877
0.889
0.901
0.902
0.903
0.883
0.886
0.884
0.866
0.862
0.847
0.830
0.816
0.792
0.762
0.746
0.721
0.713
0.690
0.666
0.645
0.620
0.607
0.584
0.555
0.531
0.501
0.482
0.466
0.450
0.431
0.411
0.728
0.748
0.765
0.788
0.792
0.826
0.848
0.872
0.881
0.895
0.903
0.921
0.921
0.923
0.913
0.912
0.905
0.890
0.880
0.868
0.860
0.837
0.804
0.787
0.762
0.741
0.719
0.699
0.679
0.657
0.620
0.591
0.570
0.546
0.516
0.480
0.462
0.446
0.429
0.409
0.391
0.725
0.750
0.769
0.782
0.811
0.836
0.861
0.876
0.889
0.899
0.916
0.918
0.933
0.939
0.931
0.925
0.923
0.918
0.906
0.889
0.879
0.848
0.823
0.797
0.779
0.759
0.727
0.707
0.686
0.659
0.628
0.598
0.576
0.536
0.513
0.477
0.446
0.422
0.398
0.381
0.366
0.718
0.737
0.763
0.782
0.813
0.841
0.864
0.883
0.905
0.915
0.930
0.939
0.951
0.960
0.953
0.947
0.939
0.942
0.937
0.917
0.894
0.871
0.842
0.814
0.795
0.778
0.743
0.705
0.690
0.660
0.634
0.606
0.572
0.542
0.505
0.470
0.430
0.407
0.386
0.362
0.345
0.717
0.746
0.764
0.796
0.812
0.840
0.873
0.890
0.914
0.928
0.936
0.946
0.961
0.961
0.972
0.968
0.969
0.971
0.955
0.942
0.923
0.890
0.870
0.840
0.822
0.795
0.770
0.728
0.696
0.666
0.636
0.609
0.575
0.529
0.499
0.460
0.422
0.400
0.378
0.352
0.329
0.709
0.736
0.754
0.780
0.816
0.846
0.863
0.896
0.917
0.936
0.942
0.960
0.970
0.976
0.981
0.986
0.993
0.996
0.988
0.978
0.947
0.917
0.889
0.864
0.836
0.811
0.777
0.745
0.713
0.680
0.652
0.615
0.571
0.538
0.494
0.452
0.417
0.393
0.366
0.343
0.322
0.702
0.721
0.747
0.774
0.806
0.837
0.869
0.891
0.907
0.932
0.954
0.969
0.971
0.987
0.989
1.006
1.013
1.007
1.003
0.997
0.979
0.942
0.917
0.889
0.857
0.826
0.800
0.767
0.731
0.695
0.662
0.627
0.586
0.534
0.492
0.452
0.426
0.385
0.360
0.337
0.307
0.687
0.716
0.736
0.773
0.802
0.831
0.859
0.886
0.905
0.931
0.953
0.977
0.991
0.992
1.009
1.014
1.023
1.027
1.020
1.007
0.994
0.967
0.946
0.915
0.885
0.853
0.814
0.779
0.746
0.701
0.665
0.625
0.588
0.534
0.500
0.456
0.412
0.384
0.352
0.324
0.298
0.681
0.704
0.727
0.759
0.791
0.817
0.855
0.886
0.909
0.932
0.956
0.974
0.992
1.004
1.011
1.024
1.030
1.020
1.030
1.024
1.006
0.986
0.968
0.941
0.907
0.871
0.836
0.802
0.758
0.716
0.677
0.636
0.585
0.539
0.497
0.453
0.420
0.386
0.352
0.330
0.300
0.664
0.685
0.718
0.745
0.781
0.808
0.853
0.879
0.904
0.933
0.950
0.974
0.991
1.008
1.019
1.036
1.037
1.041
1.034
1.023
1.009
1.000
0.985
0.957
0.918
0.888
0.855
0.813
0.776
0.730
0.684
0.646
0.587
0.543
0.500
0.456
0.418
0.385
0.351
0.320
0.287
0.635
0.668
0.703
0.736
0.765
0.801
0.833
0.873
0.901
0.926
0.955
0.972
0.990
1.005
1.031
1.040
1.045
1.049
1.047
1.037
1.020
1.009
0.987
0.954
0.929
0.901
0.865
0.824
0.787
0.747
0.700
0.654
0.606
0.559
0.505
0.463
0.419
0.384
0.345
0.311
0.279
0.616
0.650
0.689
0.718
0.750
0.791
0.822
0.856
0.886
0.922
0.951
0.969
0.992
1.003
1.031
1.039
1.048
1.053
1.052
1.044
1.028
1.018
0.993
0.964
0.942
0.909
0.872
0.833
0.797
0.760
0.713
0.659
0.616
0.562
0.517
0.473
0.430
0.382
0.342
0.310
0.277
0.595
0.631
0.664
0.692
0.740
0.781
0.811
0.844
0.878
0.916
0.943
0.966
0.980
1.006
1.028
1.037
1.050
1.052
1.056
1.043
1.039
1.024
1.001
0.975
0.945
0.914
0.880
0.841
0.800
0.756
0.711
0.665
0.620
0.566
0.516
0.479
0.430
0.389
0.349
0.312
0.272
0.574
0.606
0.636
0.676
0.721
0.766
0.800
0.827
0.867
0.901
0.926
0.949
0.973
0.992
1.009
1.027
1.043
1.056
1.055
1.044
1.039
1.024
1.003
0.974
0.948
0.920
0.886
0.850
0.807
0.762
0.715
0.674
0.627
0.575
0.527
0.487
0.439
0.392
0.354
0.320
0.275
0.544
0.580
0.618
0.662
0.693
0.745
0.779
0.812
0.842
0.879
0.911
0.937
0.964
0.983
1.001
1.017
1.041
1.045
1.040
1.038
1.035
1.021
1.004
0.974
0.947
0.921
0.884
0.856
0.811
0.765
0.721
0.678
0.629
0.586
0.531
0.488
0.443
0.401
0.358
0.321
0.283
0.519
0.553
0.599
0.640
0.675
0.721
0.752
0.793
0.828
0.861
0.894
0.924
0.952
0.963
0.986
1.001
1.024
1.035
1.025
1.030
1.026
1.014
0.998
0.964
0.948
0.918
0.884
0.853
0.804
0.760
0.724
0.674
0.633
0.583
0.532
0.487
0.444
0.397
0.360
0.325
0.285
0.487
0.522
0.572
0.604
0.641
0.694
0.738
0.772
0.805
0.842
0.874
0.899
0.919
0.948
0.972
0.987
1.003
1.006
1.015
1.020
1.014
0.999
0.977
0.960
0.937
0.912
0.881
0.841
0.802
0.760
0.709
0.667
0.622
0.582
0.535
0.481
0.439
0.400
0.363
0.327
0.284
0.467
0.500
0.545
0.585
0.622
0.668
0.711
0.751
0.784
0.813
0.842
0.869
0.892
0.917
0.944
0.971
0.986
0.987
0.987
0.988
0.988
0.977
0.963
0.948
0.923
0.899
0.865
0.828
0.792
0.744
0.699
0.660
0.617
0.576
0.526
0.480
0.434
0.396
0.360
0.324
0.281
0.439
0.476
0.513
0.553
0.593
0.645
0.688
0.730
0.755
0.787
0.817
0.841
0.864
0.896
0.921
0.934
0.949
0.965
0.957
0.974
0.966
0.963
0.949
0.934
0.904
0.879
0.850
0.814
0.779
0.727
0.684
0.642
0.603
0.564
0.510
0.473
0.428
0.388
0.353
0.319
0.270
0.409
0.450
0.487
0.522
0.557
0.607
0.654
0.694
0.729
0.761
0.785
0.814
0.842
0.869
0.889
0.906
0.921
0.933
0.939
0.936
0.936
0.934
0.923
0.900
0.879
0.855
0.828
0.791
0.755
0.713
0.662
0.625
0.587
0.548
0.500
0.461
0.413
0.378
0.343
0.307
0.264
0.389
0.421
0.456
0.498
0.534
0.575
0.616
0.658
0.695
0.731
0.758
0.786
0.814
0.835
0.853
0.865
0.888
0.903
0.910
0.912
0.903
0.895
0.888
0.874
0.852
0.831
0.798
0.767
0.739
0.699
0.651
0.615
0.577
0.527
0.485
0.448
0.404
0.361
0.328
0.294
0.259
0.362
0.399
0.424
0.465
0.499
0.538
0.580
0.623
0.660
0.686
0.721
0.742
0.762
0.794
0.814
0.835
0.852
0.861
0.870
0.870
0.872
0.864
0.861
0.843
0.814
0.796
0.773
0.745
0.711
0.673
0.632
0.600
0.559
0.510
0.466
0.423
0.387
0.348
0.310
0.278
0.245
0.341
0.372
0.404
0.440
0.469
0.504
0.540
0.588
0.613
0.644
0.675
0.702
0.721
0.747
0.772
0.794
0.811
0.817
0.825
0.836
0.832
0.822
0.811
0.799
0.784
0.766
0.737
0.710
0.680
0.646
0.606
0.575
0.536
0.492
0.443
0.404
0.368
0.330
0.294
0.265
0.231
0.312
0.352
0.379
0.411
0.435
0.469
0.507
0.539
0.569
0.601
0.635
0.653
0.680
0.707
0.724
0.746
0.759
0.778
0.780
0.776
0.782
0.782
0.775
0.763
0.741
0.724
0.702
0.679
0.649
0.611
0.578
0.545
0.506
0.470
0.428
0.380
0.350
0.308
0.277
0.244
0.218
0.291
0.319
0.348
0.383
0.409
0.433
0.467
0.510
0.539
0.566
0.588
0.616
0.635
0.655
0.675
0.698
0.714
0.728
0.734
0.735
0.741
0.744
0.729
0.724
0.706
0.689
0.666
0.643
0.612
0.578
0.545
0.513
0.477
0.441
0.402
0.364
0.326
0.293
0.260
0.229
0.201
0.262
0.293
0.319
0.341
0.376
0.411
0.441
0.470
0.504
0.528
0.548
0.574
0.599
0.614
0.636
0.660
0.670
0.681
0.696
0.697
0.703
0.700
0.688
0.685
0.668
0.652
0.630
0.608
0.574
0.542
0.512
0.473
0.446
0.411
0.379
0.344
0.310
0.275
0.235
0.205
0.185
0.231
0.260
0.287
0.311
0.340
0.377
0.404
0.428
0.459
0.488
0.513
0.540
0.569
0.582
0.601
0.628
0.637
0.644
0.652
0.658
0.665
0.664
0.656
0.641
0.632
0.613
0.588
0.561
0.532
0.503
0.475
0.445
0.415
0.382
0.355
0.325
0.287
0.252
0.221
0.187
0.165
0.202
0.242
0.258
0.288
0.312
0.345
0.370
0.399
0.424
0.456
0.485
0.505
0.527
0.548
0.572
0.589
0.601
0.606
0.613
0.617
0.622
0.625
0.613
0.599
0.585
0.563
0.547
0.524
0.489
0.468
0.438
0.415
0.379
0.354
0.328
0.297
0.261
0.226
0.199
0.168
0.151
0.188
0.216
0.244
0.265
0.291
0.314
0.340
0.366
0.391
0.425
0.455
0.474
0.490
0.513
0.532
0.545
0.561
0.566
0.569
0.577
0.578
0.580
0.573
0.556
0.543
0.529
0.509
0.476
0.454
0.430
0.403
0.371
0.346
0.322
0.287
0.261
0.230
0.208
0.174
0.155
0.132
0.171
0.191
0.218
0.245
0.266
0.285
0.310
0.340
0.366
0.391
0.412
0.435
0.450
0.474
0.488
0.506
0.515
0.524
0.533
0.533
0.539
0.534
0.526
0.521
0.505
0.489
0.469
0.442
0.418
0.399
0.370
0.341
0.306
0.287
0.264
0.239
0.207
0.179
0.158
0.141
0.119
0.158
0.171
0.197
0.211
0.238
0.261
0.290
0.314
0.338
0.358
0.377
0.397
0.417
0.434
0.450
0.466
0.477
0.486
0.492
0.490
0.493
0.491
0.476
0.472
0.463
0.450
0.432
0.407
0.390
0.356
0.328
0.308
0.290
0.263
0.240
0.210
0.189
0.157
0.144
0.128
0.103
0.138
0.155
0.167
0.189
0.214
0.240
0.261
0.287
0.307
0.324
0.344
0.361
0.383
0.407
0.420
0.428
0.429
0.442
0.447
0.448
0.451
0.447
0.439
0.428
0.418
0.407
0.383
0.362
0.341
0.322
0.304
0.284
0.257
0.231
0.206
0.186
0.167
0.142
0.130
0.106
0.087
0.124
0.135
0.145
0.169
0.190
0.214
0.235
0.255
0.281
0.296
0.316
0.334
0.350
0.367
0.383
0.394
0.395
0.398
0.411
0.406
0.403
0.401
0.396
0.389
0.370
0.354
0.340
0.320
0.310
0.292
0.277
0.252
0.236
0.212
0.185
0.169
0.149
0.128
0.114
0.085
0.071
0.739
0.740
0.741
0.744
0.753
0.751
0.754
0.750
0.756
0.763
0.749
0.750
0.747
0.747
0.742
0.757
0.752
0.748
0.734
0.735
0.728
0.725
0.723
0.722
0.729
0.732
0.738
0.733
0.747
0.740
0.746
0.751
0.759
0.774
0.775
0.779
0.784
0.785
0.787
0.783
0.771
0.736
0.730
0.737
0.747
0.749
0.746
0.750
0.753
0.760
0.754
0.747
0.743
0.749
0.750
0.741
0.750
0.741
0.734
0.722
0.724
0.710
0.712
0.717
0.712
0.724
0.725
0.727
0.723
0.725
0.729
0.731
0.734
0.720
0.733
0.739
0.739
0.741
0.742
0.740
0.731
0.728
0.727
0.728
0.726
0.729
0.740
0.749
0.754
0.755
0.759
0.759
0.757
0.753
0.751
0.754
0.752
0.738
0.731
0.730
0.726
0.718
0.714
0.700
0.706
0.705
0.717
0.717
0.714
0.705
0.709
0.707
0.705
0.711
0.701
0.698
0.696
0.700
0.701
0.698
0.688
0.686
0.675
0.722
0.730
0.726
0.725
0.736
0.743
0.757
0.754
0.755
0.762
0.779
0.768
0.766
0.765
0.753
0.749
0.739
0.747
0.731
0.721
0.718
0.705
0.701
0.705
0.708
0.714
0.708
0.702
0.698
0.693
0.689
0.683
0.673
0.673
0.663
0.658
0.657
0.654
0.646
0.632
0.627
0.718
0.721
0.726
0.729
0.735
0.751
0.757
0.764
0.768
0.785
0.790
0.789
0.775
0.772
0.763
0.765
0.749
0.754
0.744
0.737
0.729
0.728
0.727
0.713
0.707
0.703
0.693
0.694
0.689
0.678
0.672
0.668
0.665
0.647
0.626
0.623
0.617
0.612
0.603
0.586
0.582
0.704
0.712
0.721
0.729
0.741
0.741
0.759
0.771
0.787
0.788
0.799
0.802
0.801
0.790
0.789
0.780
0.774
0.767
0.758
0.752
0.744
0.741
0.723
0.719
0.711
0.700
0.687
0.687
0.671
0.661
0.648
0.636
0.626
0.609
0.603
0.579
0.572
0.558
0.550
0.528
0.519
0.704
0.713
0.715
0.726
0.744
0.756
0.760
0.775
0.790
0.801
0.806
0.813
0.814
0.806
0.808
0.804
0.792
0.790
0.778
0.766
0.757
0.742
0.732
0.718
0.706
0.699
0.686
0.671
0.667
0.656
0.635
0.618
0.610
0.583
0.573
0.550
0.534
0.514
0.495
0.484
0.475
0.701
0.706
0.712
0.729
0.745
0.753
0.767
0.787
0.797
0.815
0.831
0.839
0.842
0.835
0.833
0.827
0.823
0.812
0.803
0.793
0.786
0.758
0.744
0.725
0.711
0.699
0.694
0.673
0.658
0.640
0.617
0.606
0.592
0.564
0.549
0.516
0.493
0.482
0.463
0.444
0.431
0.689
0.702
0.721
0.731
0.749
0.762
0.786
0.802
0.817
0.842
0.858
0.867
0.865
0.861
0.846
0.846
0.844
0.833
0.821
0.816
0.805
0.784
0.771
0.749
0.724
0.704
0.699
0.674
0.647
0.636
0.610
0.588
0.571
0.535
0.522
0.496
0.473
0.456
0.438
0.427
0.409
0.680
0.706
0.720
0.734
0.751
0.773
0.799
0.820
0.836
0.858
0.870
0.885
0.884
0.875
0.873
0.870
0.863
0.859
0.853
0.843
0.825
0.804
0.779
0.762
0.744
0.722
0.697
0.688
0.659
0.634
0.607
0.581
0.556
0.527
0.498
0.479
0.454
0.435
0.418
0.403
0.377
0.677
0.703
0.718
0.737
0.753
0.787
0.814
0.830
0.839
0.858
0.877
0.885
0.893
0.902
0.896
0.888
0.889
0.890
0.874
0.857
0.844
0.818
0.797
0.778
0.762
0.735
0.716
0.691
0.670
0.645
0.617
0.591
0.560
0.519
0.490
0.464
0.436
0.411
0.390
0.375
0.360
0.671
0.691
0.715
0.735
0.762
0.800
0.817
0.833
0.854
0.872
0.888
0.895
0.910
0.916
0.914
0.904
0.908
0.908
0.894
0.882
0.862
0.838
0.817
0.798
0.781
0.760
0.727
0.695
0.668
0.647
0.619
0.588
0.562
0.522
0.483
0.456
0.420
0.401
0.376
0.356
0.341
0.661
0.688
0.710
0.734
0.763
0.797
0.820
0.842
0.865
0.880
0.887
0.903
0.917
0.929
0.932
0.930
0.927
0.927
0.925
0.902
0.888
0.861
0.841
0.819
0.798
0.778
0.740
0.708
0.679
0.648
0.623
0.591
0.565
0.517
0.481
0.450
0.412
0.390
0.368
0.345
0.323
0.665
0.691
0.705
0.732
0.755
0.784
0.817
0.845
0.866
0.886
0.894
0.917
0.921
0.934
0.938
0.945
0.949
0.948
0.949
0.934
0.922
0.897
0.866
0.840
0.816
0.795
0.758
0.729
0.699
0.661
0.630
0.596
0.562
0.522
0.481
0.446
0.413
0.384
0.358
0.332
0.314
0.656
0.673
0.704
0.729
0.748
0.787
0.808
0.841
0.859
0.883
0.908
0.920
0.937
0.939
0.952
0.965
0.980
0.973
0.971
0.963
0.945
0.917
0.895
0.864
0.840
0.810
0.775
0.741
0.710
0.680
0.641
0.603
0.565
0.515
0.478
0.443
0.412
0.382
0.349
0.322
0.303
0.644
0.663
0.690
0.717
0.746
0.781
0.809
0.843
0.870
0.894
0.916
0.942
0.944
0.956
0.967
0.978
0.993
0.995
0.988
0.975
0.960
0.935
0.916
0.888
0.862
0.831
0.794
0.765
0.726
0.691
0.651
0.604
0.561
0.520
0.478
0.448
0.404
0.371
0.341
0.321
0.297
0.621
0.651
0.679
0.716
0.743
0.776
0.813
0.843
0.865
0.896
0.922
0.940
0.956
0.970
0.973
0.982
0.993
1.001
1.002
0.991
0.960
0.954
0.937
0.914
0.887
0.853
0.817
0.778
0.738
0.697
0.659
0.617
0.564
0.530
0.489
0.448
0.407
0.380
0.348
0.316
0.285
0.613
0.641
0.672
0.699
0.738
0.767
0.808
0.837
0.864
0.894
0.914
0.941
0.962
0.972
0.980
0.992
1.004
1.006
1.005
1.000
0.979
0.970
0.954
0.930
0.898
0.868
0.829
0.791
0.760
0.715
0.673
0.622
0.573
0.523
0.487
0.451
0.411
0.378
0.344
0.315
0.286
0.596
0.624
0.656
0.687
0.726
0.764
0.796
0.835
0.859
0.888
0.914
0.943
0.962
0.976
0.980
1.002
1.016
1.020
1.015
0.997
0.985
0.972
0.959
0.928
0.905
0.880
0.842
0.803
0.769
0.728
0.679
0.632
0.591
0.543
0.498
0.454
0.401
0.371
0.344
0.301
0.272
0.581
0.609
0.646
0.674
0.706
0.754
0.786
0.819
0.850
0.883
0.916
0.937
0.962
0.972
0.987
1.005
1.019
1.023
1.019
0.999
0.997
0.981
0.961
0.935
0.916
0.892
0.858
0.817
0.780
0.740
0.694
0.645
0.604
0.551
0.507
0.464
0.408
0.372
0.335
0.299
0.270
0.551
0.586
0.617
0.648
0.690
0.743
0.774
0.804
0.842
0.875
0.902
0.928
0.953
0.966
0.982
1.005
1.019
1.023
1.021
1.017
1.004
0.984
0.963
0.945
0.923
0.896
0.860
0.822
0.777
0.739
0.692
0.648
0.605
0.564
0.514
0.474
0.422
0.377
0.339
0.308
0.266
0.533
0.569
0.597
0.633
0.674
0.729
0.765
0.800
0.823
0.858
0.891
0.914
0.943
0.960
0.979
1.002
1.010
1.016
1.021
1.014
1.000
0.985
0.965
0.950
0.928
0.898
0.867
0.831
0.789
0.743
0.700
0.657
0.612
0.566
0.514
0.478
0.431
0.386
0.349
0.310
0.273
0.506
0.538
0.577
0.624
0.655
0.705
0.741
0.773
0.809
0.846
0.877
0.906
0.928
0.953
0.973
0.989
1.001
1.012
1.007
1.003
0.999
0.983
0.966
0.950
0.926
0.899
0.865
0.834
0.786
0.744
0.700
0.657
0.616
0.576
0.517
0.481
0.434
0.394
0.349
0.315
0.276
0.478
0.516
0.554
0.602
0.635
0.679
0.721
0.755
0.796
0.828
0.860
0.887
0.913
0.938
0.954
0.970
0.990
0.997
0.997
0.995
0.994
0.981
0.962
0.944
0.917
0.892
0.861
0.830
0.782
0.739
0.697
0.654
0.613
0.571
0.516
0.480
0.436
0.390
0.355
0.318
0.280
0.464
0.493
0.538
0.574
0.611
0.658
0.702
0.735
0.774
0.806
0.833
0.864
0.892
0.921
0.938
0.954
0.975
0.974
0.975
0.982
0.978
0.962
0.945
0.930
0.908
0.885
0.857
0.813
0.777
0.731
0.684
0.647
0.609
0.567
0.520
0.475
0.431
0.389
0.358
0.320
0.281
0.441
0.474
0.512
0.551
0.588
0.636
0.680
0.714
0.750
0.784
0.816
0.834
0.869
0.894
0.906
0.931
0.943
0.953
0.959
0.963
0.957
0.945
0.935
0.916
0.891
0.861
0.838
0.805
0.768
0.717
0.674
0.640
0.596
0.560
0.514
0.463
0.422
0.385
0.354
0.317
0.280
0.409
0.445
0.483
0.519
0.554
0.605
0.643
0.687
0.726
0.764
0.790
0.803
0.836
0.868
0.891
0.902
0.909
0.922
0.935
0.929
0.930
0.925
0.916
0.896
0.874
0.852
0.825
0.782
0.748
0.706
0.663
0.620
0.586
0.545
0.504
0.459
0.412
0.378
0.347
0.315
0.267
0.381
0.421
0.464
0.497
0.532
0.567
0.609
0.653
0.695
0.730
0.751
0.775
0.811
0.840
0.857
0.872
0.891
0.890
0.898
0.901
0.906
0.902
0.886
0.867
0.854
0.830
0.799
0.762
0.728
0.684
0.640
0.606
0.573
0.530
0.481
0.447
0.401
0.368
0.334
0.299
0.260
0.360
0.394
0.436
0.472
0.506
0.543
0.584
0.615
0.654
0.692
0.728
0.752
0.782
0.803
0.813
0.839
0.860
0.866
0.867
0.874
0.869
0.866
0.856
0.842
0.816
0.794
0.765
0.735
0.706
0.667
0.624
0.589
0.554
0.517
0.468
0.430
0.390
0.351
0.317
0.289
0.245
0.333
0.373
0.408
0.441
0.469
0.511
0.549
0.587
0.621
0.653
0.686
0.708
0.738
0.755
0.774
0.799
0.819
0.824
0.829
0.839
0.837
0.833
0.819
0.801
0.787
0.766
0.739
0.712
0.676
0.640
0.605
0.571
0.539
0.491
0.451
0.406
0.370
0.332
0.301
0.276
0.235
0.312
0.349
0.375
0.409
0.443
0.475
0.510
0.544
0.582
0.611
0.640
0.664
0.691
0.716
0.739
0.757
0.769
0.785
0.786
0.788
0.794
0.793
0.782
0.764
0.749
0.730
0.712
0.682
0.651
0.613
0.582
0.549
0.503
0.469
0.425
0.386
0.350
0.316
0.288
0.257
0.227
0.289
0.325
0.353
0.389
0.416
0.446
0.477
0.506
0.546
0.576
0.602
0.630
0.656
0.680
0.698
0.720
0.738
0.749
0.741
0.750
0.743
0.743
0.741
0.725
0.712
0.694
0.671
0.648
0.618
0.581
0.548
0.516
0.481
0.441
0.396
0.359
0.330
0.295
0.270
0.240
0.214
0.268
0.297
0.329
0.358
0.381
0.407
0.433
0.473
0.510
0.534
0.556
0.584
0.611
0.631
0.648
0.671
0.692
0.698
0.704
0.711
0.706
0.701
0.703
0.687
0.676
0.659
0.636
0.618
0.583
0.553
0.521
0.488
0.452
0.416
0.372
0.341
0.307
0.276
0.249
0.223
0.198
0.242
0.273
0.291
0.317
0.351
0.373
0.403
0.433
0.466
0.492
0.520
0.549
0.576
0.593
0.613
0.625
0.644
0.658
0.662
0.665
0.667
0.658
0.651
0.646
0.641
0.625
0.603
0.582
0.549
0.519
0.487
0.454
0.423
0.389
0.357
0.316
0.290
0.253
0.227
0.201
0.174
0.206
0.241
0.272
0.288
0.319
0.346
0.378
0.406
0.428
0.461
0.487
0.512
0.529
0.553
0.569
0.583
0.613
0.623
0.623
0.622
0.626
0.619
0.611
0.610
0.593
0.578
0.561
0.535
0.504
0.483
0.448
0.423
0.392
0.359
0.336
0.299
0.263
0.233
0.203
0.182
0.158
0.184
0.217
0.249
0.271
0.290
0.322
0.349
0.375
0.401
0.428
0.454
0.470
0.499
0.522
0.535
0.553
0.571
0.581
0.584
0.584
0.583
0.583
0.575
0.564
0.557
0.539
0.518
0.490
0.461
0.441
0.415
0.389
0.355
0.330
0.300
0.267
0.238
0.208
0.183
0.162
0.142
0.171
0.196
0.225
0.249
0.270
0.290
0.319
0.346
0.369
0.395
0.423
0.441
0.461
0.481
0.499
0.514
0.523
0.541
0.544
0.544
0.545
0.543
0.531
0.528
0.512
0.498
0.476
0.451
0.430
0.404
0.380
0.355
0.320
0.297
0.267
0.241
0.220
0.191
0.162
0.141
0.123
0.156
0.179
0.195
0.220
0.244
0.266
0.293
0.316
0.344
0.367
0.391
0.406
0.425
0.437
0.458
0.475
0.485
0.492
0.497
0.504
0.505
0.492
0.489
0.479
0.469
0.453
0.440
0.413
0.394
0.374
0.346
0.310
0.282
0.261
0.243
0.224
0.196
0.164
0.146
0.128
0.111
0.137
0.153
0.179
0.202
0.218
0.244
0.263
0.288
0.315
0.336
0.360
0.372
0.387
0.401
0.410
0.430
0.441
0.447
0.454
0.460
0.461
0.453
0.446
0.441
0.425
0.410
0.393
0.370
0.348
0.324
0.299
0.278
0.255
0.239
0.215
0.195
0.175
0.146
0.132
0.108
0.095
0.118
0.140
0.154
0.177
0.197
0.217
0.237
0.264
0.285
0.307
0.322
0.342
0.353
0.366
0.375
0.395
0.400
0.401
0.409
0.418
0.413
0.412
0.408
0.397
0.385
0.366
0.350
0.330
0.318
0.289
0.268
0.247
0.230
0.212
0.192
0.175
0.152
0.131
0.116
0.096
0.077
0.103
0.120
0.134
0.155
0.168
0.196
0.212
0.232
0.254
0.276
0.289
0.306
0.319
0.335
0.346
0.355
0.366
0.367
0.371
0.371
0.375
0.367
0.363
0.356
0.342
0.320
0.310
0.294
0.279
0.263
0.245
0.223
0.210
0.188
0.171
0.156
0.137
0.118
0.096
0.081
0.064
0.704
0.703
0.705
0.706
0.706
0.723
0.723
0.715
0.720
0.720
0.716
0.716
0.713
0.709
0.701
0.709
0.720
0.718
0.705
0.705
0.706
0.708
0.707
0.701
0.710
0.721
0.719
0.725
0.731
0.731
0.734
0.737
0.748
0.760
0.766
0.772
0.773
0.781
0.776
0.775
0.759
0.694
0.701
0.706
0.702
0.711
0.712
0.718
0.718
0.727
0.714
0.714
0.712
0.716
0.706
0.706
0.709
0.705
0.699
0.697
0.699
0.691
0.693
0.696
0.699
0.706
0.710
0.709
0.705
0.711
0.716
0.715
0.708
0.705
0.721
0.726
0.732
0.734
0.731
0.731
0.725
0.717
0.689
0.683
0.693
0.704
0.704
0.709
0.716
0.719
0.722
0.722
0.713
0.718
0.709
0.719
0.704
0.703
0.691
0.689
0.689
0.698
0.692
0.688
0.687
0.688
0.694
0.699
0.696
0.690
0.688
0.693
0.696
0.688
0.684
0.684
0.689
0.687
0.689
0.684
0.677
0.671
0.667
0.680
0.684
0.683
0.688
0.698
0.701
0.710
0.721
0.724
0.727
0.733
0.727
0.723
0.723
0.716
0.698
0.708
0.709
0.705
0.705
0.698
0.692
0.687
0.681
0.686
0.697
0.692
0.690
0.684
0.682
0.681
0.673
0.661
0.662
0.652
0.657
0.645
0.644
0.632
0.620
0.615
0.666
0.672
0.672
0.679
0.696
0.708
0.716
0.721
0.719
0.733
0.729
0.728
0.724
0.728
0.732
0.726
0.712
0.716
0.721
0.706
0.712
0.711
0.700
0.694
0.689
0.688
0.682
0.678
0.677
0.669
0.658
0.651
0.637
0.629
0.616
0.609
0.606
0.601
0.588
0.573
0.564
0.652
0.662
0.664
0.676
0.692
0.706
0.716
0.724
0.724
0.735
0.747
0.744
0.740
0.736
0.747
0.740
0.736
0.729
0.731
0.726
0.725
0.714
0.711
0.705
0.691
0.681
0.666
0.663
0.655
0.651
0.639
0.626
0.611
0.599
0.581
0.580
0.567
0.556
0.552
0.533
0.515
0.648
0.663
0.670
0.679
0.700
0.713
0.716
0.726
0.746
0.749
0.758
0.769
0.769
0.767
0.770
0.766
0.764
0.755
0.751
0.738
0.722
0.726
0.712
0.699
0.691
0.681
0.668
0.647
0.643
0.628
0.613
0.606
0.583
0.577
0.558
0.544
0.528
0.517
0.493
0.478
0.469
0.654
0.665
0.677
0.674
0.702
0.712
0.719
0.747
0.760
0.774
0.788
0.794
0.789
0.781
0.789
0.797
0.787
0.776
0.765
0.760
0.753
0.738
0.721
0.702
0.684
0.675
0.678
0.659
0.650
0.623
0.612
0.595
0.572
0.547
0.529
0.515
0.484
0.462
0.445
0.435
0.425
0.640
0.653
0.668
0.686
0.703
0.722
0.743
0.759
0.777
0.791
0.804
0.822
0.823
0.813
0.808
0.804
0.800
0.795
0.783
0.788
0.779
0.752
0.735
0.715
0.706
0.688
0.680
0.662
0.636
0.621
0.602
0.575
0.558
0.517
0.497
0.475
0.459
0.437
0.425
0.411
0.391
0.641
0.656
0.669
0.680
0.705
0.724
0.754
0.771
0.781
0.805
0.821
0.833
0.831
0.834
0.827
0.832
0.829
0.818
0.806
0.804
0.794
0.763
0.756
0.739
0.721
0.707
0.686
0.662
0.641
0.612
0.595
0.568
0.544
0.509
0.484
0.463
0.438
0.418
0.403
0.391
0.364
0.631
0.649
0.673
0.699
0.710
0.732
0.761
0.779
0.796
0.816
0.832
0.834
0.851
0.849
0.846
0.845
0.847
0.849
0.838
0.822
0.800
0.788
0.769
0.752
0.734
0.716
0.691
0.670
0.646
0.612
0.593
0.571
0.540
0.503
0.474
0.450
0.418
0.398
0.381
0.369
0.348
0.626
0.649
0.661
0.692
0.714
0.745
0.773
0.784
0.810
0.831
0.847
0.855
0.871
0.875
0.867
0.864
0.864
0.868
0.861
0.844
0.829
0.809
0.782
0.771
0.756
0.729
0.706
0.677
0.663
0.628
0.598
0.570
0.549
0.494
0.472
0.437
0.410
0.390
0.368
0.346
0.331
0.619
0.639
0.657
0.685
0.716
0.746
0.774
0.798
0.823
0.839
0.850
0.870
0.875
0.886
0.887
0.885
0.883
0.887
0.881
0.876
0.861
0.830
0.807
0.797
0.773
0.751
0.716
0.685
0.662
0.639
0.609
0.574
0.543
0.502
0.469
0.433
0.405
0.381
0.354
0.338
0.314
0.607
0.633
0.653
0.678
0.705
0.743
0.773
0.798
0.818
0.835
0.856
0.868
0.881
0.881
0.900
0.902
0.909
0.905
0.910
0.896
0.884
0.863
0.831
0.817
0.794
0.768
0.738
0.708
0.673
0.640
0.612
0.576
0.543
0.499
0.464
0.437
0.403
0.370
0.349
0.319
0.299
0.601
0.617
0.643
0.674
0.698
0.736
0.769
0.800
0.822
0.840
0.861
0.878
0.888
0.900
0.915
0.925
0.931
0.939
0.935
0.929
0.914
0.887
0.869
0.839
0.814
0.785
0.752
0.719
0.687
0.652
0.619
0.587
0.533
0.495
0.469
0.435
0.398
0.369
0.336
0.312
0.297
0.590
0.610
0.637
0.668
0.698
0.726
0.771
0.798
0.825
0.842
0.871
0.884
0.899
0.914
0.928
0.934
0.952
0.960
0.952
0.937
0.924
0.906
0.887
0.865
0.839
0.799
0.768
0.742
0.698
0.668
0.629
0.594
0.544
0.501
0.461
0.423
0.394
0.369
0.338
0.310
0.291
0.576
0.605
0.629
0.659
0.694
0.725
0.769
0.796
0.818
0.853
0.876
0.892
0.902
0.924
0.932
0.934
0.950
0.967
0.965
0.953
0.936
0.925
0.905
0.885
0.854
0.830
0.795
0.758
0.715
0.681
0.641
0.595
0.555
0.506
0.473
0.426
0.393
0.367
0.338
0.306
0.278
0.563
0.595
0.629
0.652
0.691
0.725
0.758
0.786
0.823
0.852
0.880
0.895
0.914
0.940
0.941
0.946
0.965
0.969
0.966
0.958
0.955
0.937
0.918
0.906
0.868
0.840
0.801
0.766
0.735
0.689
0.646
0.603
0.554
0.509
0.476
0.445
0.398
0.359
0.334
0.297
0.276
0.544
0.583
0.611
0.649
0.683
0.720
0.746
0.788
0.817
0.849
0.875
0.903
0.927
0.936
0.941
0.954
0.975
0.979
0.970
0.958
0.948
0.939
0.924
0.901
0.878
0.855
0.818
0.779
0.746
0.702
0.659
0.614
0.569
0.522
0.484
0.439
0.395
0.360
0.330
0.296
0.262
0.537
0.562
0.600
0.633
0.669
0.702
0.742
0.776
0.810
0.845
0.870
0.902
0.923
0.932
0.944
0.963
0.987
0.993
0.971
0.968
0.959
0.947
0.926
0.910
0.894
0.863
0.834
0.794
0.758
0.717
0.670
0.629
0.584
0.544
0.492
0.451
0.398
0.365
0.329
0.294
0.262
0.510
0.544
0.580
0.610
0.654
0.699
0.729
0.763
0.806
0.834
0.863
0.889
0.918
0.930
0.953
0.973
0.989
0.988
0.979
0.972
0.967
0.951
0.937
0.920
0.895
0.867
0.836
0.795
0.755
0.715
0.671
0.628
0.586
0.548
0.501
0.460
0.406
0.367
0.332
0.303
0.262
0.496
0.529
0.558
0.593
0.632
0.680
0.714
0.749
0.784
0.820
0.855
0.880
0.907
0.924
0.946
0.964
0.980
0.981
0.973
0.969
0.966
0.952
0.939
0.923
0.903
0.874
0.839
0.808
0.763
0.717
0.679
0.637
0.597
0.550
0.507
0.465
0.421
0.372
0.338
0.304
0.266
0.464
0.505
0.537
0.575
0.611
0.661
0.693
0.733
0.772
0.809
0.838
0.869
0.893
0.914
0.933
0.957
0.968
0.968
0.966
0.968
0.964
0.950
0.938
0.924
0.897
0.871
0.841
0.810
0.762
0.722
0.676
0.637
0.601
0.560
0.510
0.470
0.421
0.382
0.341
0.310
0.273
0.450
0.486
0.519
0.564
0.594
0.633
0.682
0.718
0.755
0.789
0.822
0.853
0.876
0.901
0.919
0.936
0.952
0.950
0.957
0.963
0.956
0.943
0.930
0.912
0.891
0.867
0.840
0.800
0.761
0.713
0.676
0.635
0.598
0.561
0.509
0.469
0.426
0.382
0.343
0.311
0.276
0.427
0.462
0.496
0.537
0.574
0.614
0.659
0.698
0.739
0.773
0.797
0.831
0.848
0.876
0.900
0.920
0.923
0.929
0.942
0.943
0.939
0.930
0.919
0.904
0.883
0.857
0.824
0.791
0.749
0.705
0.666
0.628
0.594
0.553
0.512
0.463
0.421
0.381
0.347
0.308
0.277
0.410
0.446
0.484
0.516
0.552
0.596
0.635
0.674
0.713
0.745
0.775
0.797
0.828
0.847
0.869
0.882
0.893
0.912
0.925
0.919
0.918
0.915
0.902
0.885
0.862
0.837
0.811
0.772
0.737
0.693
0.652
0.620
0.580
0.542
0.502
0.451
0.416
0.377
0.347
0.306
0.273
0.383
0.423
0.460
0.488
0.523
0.566
0.604
0.649
0.688
0.722
0.742
0.767
0.796
0.826
0.838
0.850
0.871
0.886
0.901
0.900
0.900
0.896
0.882
0.864
0.839
0.818
0.786
0.750
0.718
0.674
0.638
0.603
0.565
0.528
0.492
0.448
0.403
0.370
0.341
0.296
0.261
0.362
0.396
0.438
0.470
0.500
0.536
0.577
0.623
0.665
0.702
0.720
0.748
0.780
0.791
0.806
0.827
0.844
0.856
0.863
0.869
0.866
0.862
0.843
0.831
0.816
0.788
0.760
0.726
0.695
0.654
0.617
0.583
0.551
0.513
0.475
0.436
0.391
0.359
0.328
0.290
0.251
0.331
0.369
0.408
0.440
0.477
0.516
0.559
0.594
0.630
0.654
0.691
0.714
0.746
0.764
0.781
0.793
0.806
0.820
0.829
0.840
0.841
0.832
0.815
0.802
0.782
0.759
0.737
0.707
0.673
0.631
0.597
0.562
0.531
0.495
0.456
0.415
0.373
0.343
0.309
0.280
0.236
0.309
0.343
0.384
0.413
0.445
0.483
0.523
0.561
0.588
0.622
0.647
0.679
0.704
0.723
0.747
0.762
0.771
0.786
0.795
0.797
0.802
0.799
0.787
0.765
0.748
0.727
0.705
0.680
0.651
0.609
0.576
0.543
0.511
0.471
0.430
0.392
0.356
0.323
0.296
0.267
0.228
0.293
0.324
0.352
0.389
0.424
0.451
0.490
0.520
0.555
0.588
0.615
0.637
0.669
0.687
0.702
0.728
0.742
0.746
0.755
0.760
0.759
0.758
0.744
0.730
0.715
0.695
0.673
0.644
0.619
0.583
0.552
0.517
0.481
0.443
0.400
0.369
0.336
0.304
0.279
0.250
0.220
0.271
0.306
0.333
0.365
0.394
0.414
0.447
0.480
0.510
0.543
0.576
0.603
0.621
0.648
0.673
0.690
0.701
0.709
0.713
0.717
0.713
0.707
0.703
0.695
0.680
0.662
0.636
0.617
0.586
0.551
0.519
0.489
0.455
0.420
0.377
0.346
0.319
0.286
0.259
0.232
0.203
0.246
0.276
0.311
0.338
0.360
0.382
0.415
0.439
0.473
0.504
0.536
0.563
0.580
0.610
0.626
0.638
0.657
0.667
0.668
0.676
0.676
0.674
0.664
0.654
0.640
0.625
0.602
0.579
0.553
0.523
0.489
0.457
0.420
0.388
0.357
0.321
0.296
0.267
0.244
0.213
0.183
0.213
0.245
0.277
0.300
0.332
0.354
0.378
0.410
0.440
0.474
0.501
0.524
0.551
0.572
0.589
0.599
0.611
0.626
0.630
0.633
0.640
0.631
0.619
0.610
0.598
0.583
0.565
0.542
0.508
0.479
0.454
0.424
0.394
0.359
0.331
0.301
0.273
0.244
0.215
0.194
0.170
0.184
0.215
0.252
0.272
0.302
0.327
0.354
0.384
0.409
0.440
0.463
0.485
0.507
0.526
0.548
0.558
0.562
0.584
0.587
0.587
0.587
0.583
0.575
0.569
0.555
0.539
0.519
0.499
0.469
0.447
0.419
0.398
0.365
0.336
0.300
0.273
0.245
0.218
0.195
0.178
0.153
0.172
0.192
0.231
0.251
0.272
0.297
0.332
0.353
0.382
0.408
0.426
0.451
0.474
0.488
0.503
0.524
0.531
0.549
0.558
0.551
0.551
0.544
0.537
0.530
0.519
0.502
0.478
0.458
0.433
0.405
0.385
0.358
0.338
0.306
0.267
0.244
0.224
0.195
0.176
0.150
0.134
0.154
0.167
0.206
0.228
0.252
0.272
0.297
0.324
0.354
0.370
0.395
0.416
0.434
0.460
0.473
0.487
0.490
0.503
0.518
0.514
0.511
0.507
0.501
0.491
0.475
0.464
0.443
0.414
0.392
0.373
0.349
0.328
0.298
0.270
0.247
0.227
0.202
0.171
0.152
0.132
0.121
0.140
0.158
0.184
0.207
0.224
0.250
0.271
0.295
0.315
0.337
0.363
0.391
0.405
0.417
0.432
0.442
0.451
0.462
0.462
0.471
0.468
0.464
0.462
0.453
0.441
0.417
0.401
0.375
0.364
0.339
0.311
0.282
0.267
0.247
0.226
0.203
0.178
0.152
0.132
0.119
0.109
0.117
0.143
0.160
0.184
0.205
0.222
0.242
0.266
0.290
0.305
0.333
0.350
0.368
0.380
0.385
0.397
0.402
0.420
0.417
0.415
0.422
0.416
0.418
0.409
0.390
0.376
0.349
0.335
0.318
0.295
0.272
0.254
0.237
0.222
0.203
0.178
0.156
0.131
0.118
0.105
0.089
0.103
0.119
0.141
0.161
0.177
0.197
0.215
0.236
0.260
0.280
0.300
0.316
0.332
0.343
0.352
0.355
0.370
0.378
0.375
0.375
0.379
0.385
0.376
0.368
0.356
0.342
0.320
0.299
0.285
0.266
0.248
0.229
0.213
0.199
0.180
0.164
0.133
0.120
0.101
0.089
0.075
0.089
0.104
0.112
0.131
0.156
0.172
0.196
0.213
0.235
0.249
0.272
0.283
0.295
0.304
0.313
0.323
0.333
0.337
0.338
0.340
0.338
0.340
0.336
0.321
0.315
0.299
0.286
0.275
0.256
0.240
0.220
0.208
0.192
0.176
0.160
0.138
0.115
0.107
0.085
0.075
0.062
0.667
0.665
0.672
0.665
0.667
0.677
0.678
0.676
0.684
0.685
0.677
0.677
0.668
0.668
0.663
0.669
0.681
0.670
0.667
0.672
0.679
0.688
0.683
0.685
0.691
0.702
0.696
0.699
0.715
0.713
0.719
0.727
0.739
0.744
0.750
0.757
0.762
0.767
0.764
0.755
0.750
0.655
0.656
0.659
0.663
0.661
0.671
0.677
0.669
0.676
0.674
0.667
0.668
0.669
0.668
0.665
0.660
0.671
0.677
0.673
0.671
0.668
0.680
0.670
0.681
0.686
0.688
0.688
0.688
0.697
0.701
0.697
0.687
0.697
0.701
0.708
0.712
0.720
0.725
0.716
0.710
0.705
0.642
0.645
0.659
0.656
0.666
0.675
0.674
0.676
0.677
0.670
0.666
0.663
0.661
0.662
0.661
0.658
0.656
0.665
0.657
0.665
0.668
0.663
0.675
0.667
0.671
0.674
0.679
0.668
0.672
0.678
0.683
0.675
0.659
0.664
0.665
0.673
0.672
0.669
0.669
0.660
0.649
0.638
0.636
0.640
0.650
0.654
0.663
0.672
0.679
0.676
0.681
0.677
0.675
0.677
0.679
0.672
0.663
0.668
0.673
0.682
0.675
0.667
0.667
0.667
0.665
0.661
0.671
0.667
0.664
0.668
0.668
0.664
0.657
0.652
0.637
0.641
0.636
0.627
0.619
0.609
0.609
0.599
0.633
0.629
0.627
0.641
0.646
0.655
0.663
0.675
0.680
0.674
0.688
0.686
0.692
0.697
0.689
0.679
0.684
0.691
0.686
0.686
0.687
0.685
0.671
0.669
0.661
0.665
0.662
0.659
0.655
0.651
0.643
0.630
0.623
0.611
0.604
0.594
0.591
0.589
0.569
0.559
0.552
0.614
0.613
0.619
0.637
0.649
0.664
0.673
0.679
0.679
0.690
0.700
0.699
0.701
0.699
0.704
0.701
0.697
0.696
0.705
0.692
0.691
0.690
0.681
0.678
0.668
0.659
0.652
0.640
0.639
0.628
0.624
0.612
0.596
0.576
0.567
0.564
0.552
0.547
0.539
0.529
0.509
0.605
0.616
0.624
0.641
0.657
0.669
0.672
0.686
0.698
0.708
0.716
0.721
0.723
0.724
0.735
0.733
0.729
0.722
0.716
0.707
0.696
0.693
0.690
0.680
0.669
0.658
0.650
0.632
0.622
0.610
0.598
0.588
0.578
0.559
0.539
0.527
0.509
0.495
0.484
0.479
0.460
0.605
0.614
0.631
0.632
0.657
0.670
0.684
0.698
0.721
0.734
0.740
0.749
0.748
0.742
0.746
0.755
0.746
0.731
0.732
0.729
0.714
0.704
0.695
0.676
0.672
0.660
0.657
0.637
0.614
0.596
0.592
0.578
0.554
0.523
0.506
0.497
0.471
0.459
0.439
0.426
0.412
0.591
0.614
0.620
0.636
0.657
0.678
0.697
0.723
0.737
0.746
0.763
0.773
0.771
0.773
0.769
0.763
0.761
0.756
0.753
0.749
0.739
0.716
0.705
0.691
0.676
0.667
0.659
0.646
0.622
0.604
0.583
0.563
0.535
0.503
0.488
0.460
0.439
0.424
0.408
0.392
0.376
0.582
0.609
0.619
0.639
0.662
0.682
0.712
0.729
0.742
0.758
0.780
0.786
0.787
0.789
0.791
0.794
0.789
0.779
0.773
0.767
0.745
0.734
0.721
0.706
0.696
0.678
0.663
0.640
0.616
0.591
0.574
0.554
0.522
0.492
0.464
0.448
0.417
0.399
0.383
0.368
0.353
0.587
0.599
0.628
0.644
0.665
0.684
0.719
0.733
0.752
0.778
0.787
0.790
0.807
0.809
0.809
0.809
0.814
0.807
0.799
0.777
0.764
0.746
0.740
0.728
0.708
0.690
0.669
0.650
0.618
0.588
0.564
0.548
0.514
0.484
0.455
0.433
0.404
0.387
0.370
0.354
0.333
0.576
0.603
0.626
0.646
0.673
0.691
0.720
0.736
0.764
0.780
0.800
0.809
0.821
0.828
0.826
0.830
0.826
0.825
0.815
0.802
0.786
0.773
0.755
0.741
0.732
0.702
0.676
0.651
0.636
0.608
0.574
0.552
0.512
0.477
0.451
0.426
0.397
0.374
0.358
0.339
0.319
0.576
0.595
0.616
0.634
0.666
0.699
0.727
0.736
0.769
0.788
0.800
0.818
0.831
0.832
0.834
0.841
0.842
0.844
0.830
0.825
0.819
0.792
0.777
0.758
0.743
0.717
0.691
0.664
0.638
0.619
0.587
0.551
0.517
0.483
0.451
0.422
0.395
0.362
0.342
0.326
0.303
0.566
0.590
0.614
0.632
0.666
0.694
0.717
0.752
0.770
0.791
0.813
0.820
0.833
0.841
0.853
0.861
0.863
0.868
0.862
0.859
0.837
0.821
0.801
0.784
0.760
0.736
0.700
0.674
0.643
0.621
0.595
0.556
0.509
0.485
0.451
0.427
0.393
0.355
0.327
0.310
0.286
0.550
0.576
0.600
0.622
0.660
0.686
0.718
0.756
0.776
0.793
0.809
0.829
0.844
0.858
0.865
0.878
0.889
0.887
0.886
0.889
0.867
0.855
0.835
0.809
0.783
0.752
0.725
0.698
0.664
0.625
0.594
0.561
0.510
0.480
0.447
0.420
0.388
0.358
0.327
0.307
0.282
0.538
0.570
0.593
0.618
0.655
0.681
0.723
0.749
0.782
0.807
0.817
0.840
0.851
0.873
0.877
0.891
0.898
0.910
0.906
0.905
0.883
0.876
0.858
0.835
0.808
0.769
0.741
0.713
0.673
0.641
0.607
0.563
0.520
0.480
0.445
0.411
0.387
0.360
0.327
0.303
0.283
0.532
0.556
0.586
0.612
0.645
0.679
0.719
0.749
0.775
0.801
0.828
0.849
0.860
0.876
0.880
0.891
0.909
0.920
0.925
0.920
0.901
0.893
0.876
0.857
0.825
0.791
0.756
0.721
0.685
0.658
0.615
0.573
0.529
0.487
0.454
0.413
0.377
0.347
0.326
0.298
0.277
0.520
0.548
0.581
0.609
0.640
0.670
0.710
0.742
0.775
0.811
0.832
0.848
0.864
0.887
0.890
0.900
0.917
0.930
0.926
0.922
0.912
0.902
0.886
0.860
0.841
0.810
0.775
0.739
0.700
0.666
0.620
0.579
0.534
0.493
0.456
0.423
0.383
0.351
0.320
0.283
0.256
0.506
0.540
0.562
0.604
0.637
0.666
0.696
0.729
0.781
0.809
0.835
0.853
0.878
0.889
0.894
0.907
0.926
0.937
0.927
0.922
0.915
0.905
0.889
0.871
0.853
0.825
0.790
0.753
0.715
0.672
0.631
0.588
0.552
0.506
0.466
0.424
0.383
0.342
0.319
0.286
0.257
0.485
0.503
0.549
0.582
0.621
0.659
0.696
0.730
0.775
0.802
0.827
0.856
0.876
0.892
0.901
0.918
0.933
0.943
0.936
0.932
0.924
0.909
0.895
0.880
0.862
0.835
0.798
0.758
0.724
0.690
0.647
0.602
0.561
0.523
0.477
0.433
0.388
0.351
0.319
0.286
0.249
0.469
0.502
0.538
0.568
0.600
0.653
0.691
0.720
0.753
0.789
0.821
0.849
0.870
0.884
0.901
0.929
0.940
0.942
0.934
0.937
0.929
0.917
0.905
0.885
0.863
0.837
0.803
0.762
0.728
0.683
0.647
0.609
0.565
0.527
0.490
0.440
0.394
0.356
0.324
0.291
0.258
0.451
0.485
0.513
0.551
0.584
0.638
0.673
0.708
0.738
0.774
0.813
0.837
0.865
0.876
0.896
0.921
0.932
0.939
0.933
0.934
0.922
0.919
0.906
0.892
0.867
0.839
0.812
0.779
0.731
0.691
0.654
0.613
0.573
0.531
0.492
0.450
0.405
0.363
0.329
0.296
0.261
0.430
0.461
0.498
0.528
0.577
0.617
0.657
0.689
0.725
0.762
0.799
0.831
0.852
0.865
0.887
0.908
0.927
0.925
0.928
0.922
0.924
0.917
0.908
0.886
0.864
0.842
0.813
0.778
0.732
0.690
0.655
0.618
0.583
0.533
0.496
0.454
0.411
0.367
0.331
0.300
0.265
0.411
0.447
0.480
0.518
0.561
0.601
0.644
0.679
0.711
0.746
0.778
0.810
0.831
0.854
0.872
0.896
0.904
0.906
0.920
0.918
0.911
0.909
0.896
0.881
0.861
0.838
0.806
0.772
0.726
0.687
0.649
0.616
0.580
0.540
0.495
0.456
0.405
0.370
0.335
0.303
0.270
0.398
0.432
0.463
0.499
0.542
0.584
0.622
0.661
0.697
0.728
0.755
0.782
0.810
0.826
0.858
0.873
0.877
0.890
0.901
0.903
0.903
0.896
0.883
0.868
0.849
0.821
0.793
0.757
0.722
0.675
0.645
0.609
0.574
0.531
0.494
0.450
0.406
0.369
0.334
0.302
0.272
0.375
0.416
0.448
0.483
0.522
0.560
0.592
0.639
0.676
0.710
0.738
0.761
0.789
0.812
0.831
0.842
0.859
0.872
0.882
0.890
0.884
0.878
0.869
0.849
0.831
0.804
0.776
0.745
0.707
0.667
0.631
0.598
0.566
0.521
0.488
0.445
0.402
0.368
0.337
0.298
0.258
0.349
0.393
0.425
0.460
0.494
0.536
0.571
0.617
0.656
0.685
0.708
0.740
0.766
0.784
0.805
0.820
0.833
0.838
0.848
0.862
0.861
0.851
0.841
0.825
0.808
0.784
0.757
0.719
0.690
0.649
0.614
0.584
0.547
0.510
0.478
0.426
0.392
0.360
0.330
0.287
0.254
0.325
0.366
0.404
0.446
0.476
0.514
0.549
0.586
0.623
0.651
0.686
0.714
0.739
0.755
0.769
0.796
0.800
0.815
0.827
0.830
0.834
0.822
0.811
0.791
0.774
0.754
0.725
0.698
0.667
0.627
0.597
0.564
0.532
0.496
0.465
0.419
0.377
0.348
0.316
0.273
0.244
0.305
0.342
0.380
0.412
0.448
0.484
0.524
0.558
0.592
0.623
0.655
0.678
0.704
0.718
0.737
0.757
0.769
0.781
0.799
0.793
0.797
0.788
0.781
0.768
0.742
0.724
0.698
0.670
0.644
0.607
0.571
0.543
0.514
0.477
0.443
0.401
0.358
0.333
0.302
0.267
0.233
0.287
0.322
0.361
0.389
0.417
0.454
0.495
0.523
0.555
0.595
0.617
0.645
0.662
0.687
0.702
0.725
0.733
0.744
0.758
0.761
0.762
0.760
0.750
0.732
0.717
0.696
0.678
0.652
0.615
0.576
0.547
0.518
0.486
0.451
0.414
0.380
0.339
0.313
0.287
0.256
0.223
0.273
0.303
0.336
0.370
0.397
0.429
0.447
0.486
0.518
0.555
0.582
0.611
0.630
0.654
0.668
0.690
0.703
0.717
0.725
0.729
0.723
0.712
0.707
0.699
0.685
0.667
0.646
0.622
0.588
0.553
0.522
0.490
0.454
0.425
0.391
0.354
0.325
0.297
0.272
0.243
0.211
0.248
0.286
0.314
0.340
0.362
0.389
0.420
0.453
0.487
0.510
0.547
0.572
0.593
0.619
0.634
0.650
0.666
0.673
0.679
0.684
0.680
0.678
0.669
0.659
0.646
0.629
0.606
0.582
0.553
0.523
0.493
0.465
0.429
0.390
0.363
0.330
0.305
0.277
0.253
0.224
0.191
0.219
0.252
0.281
0.307
0.332
0.358
0.386
0.415
0.451
0.484
0.512
0.532
0.558
0.579
0.594
0.604
0.621
0.631
0.639
0.643
0.642
0.638
0.632
0.621
0.604
0.586
0.571
0.548
0.517
0.493
0.468
0.431
0.402
0.367
0.338
0.308
0.284
0.255
0.232
0.202
0.181
0.196
0.230
0.250
0.276
0.306
0.334
0.358
0.389
0.417
0.451
0.476
0.502
0.520
0.543
0.561
0.571
0.579
0.589
0.595
0.600
0.600
0.590
0.590
0.578
0.565
0.552
0.531
0.504
0.474
0.454
0.427
0.401
0.371
0.345
0.306
0.280
0.257
0.234
0.207
0.185
0.163
0.172
0.195
0.226
0.251
0.285
0.310
0.332
0.361
0.388
0.414
0.436
0.464
0.481
0.500
0.520
0.531
0.534
0.546
0.552
0.556
0.553
0.547
0.544
0.540
0.527
0.513
0.490
0.468
0.440
0.421
0.388
0.363
0.340
0.314
0.278
0.254
0.233
0.212
0.188
0.161
0.143
0.152
0.174
0.209
0.234
0.260
0.285
0.311
0.335
0.364
0.377
0.406
0.422
0.451
0.461
0.472
0.490
0.497
0.504
0.509
0.516
0.513
0.511
0.505
0.494
0.486
0.475
0.447
0.426
0.405
0.380
0.354
0.333
0.310
0.276
0.250
0.231
0.211
0.187
0.166
0.146
0.130
0.142
0.157
0.187
0.214
0.239
0.260
0.280
0.307
0.333
0.351
0.373
0.391
0.408
0.426
0.436
0.455
0.457
0.462
0.470
0.474
0.477
0.475
0.467
0.459
0.447
0.424
0.408
0.384
0.365
0.345
0.323
0.302
0.268
0.246
0.223
0.206
0.188
0.159
0.146
0.129
0.116
0.129
0.144
0.166
0.191
0.211
0.237
0.252
0.278
0.294
0.321
0.340
0.364
0.376
0.394
0.403
0.412
0.424
0.427
0.426
0.431
0.436
0.436
0.425
0.420
0.405
0.388
0.375
0.347
0.329
0.309
0.286
0.266
0.245
0.220
0.202
0.186
0.163
0.141
0.129
0.116
0.103
0.107
0.129
0.146
0.171
0.181
0.207
0.224
0.250
0.269
0.286
0.303
0.325
0.343
0.355
0.366
0.369
0.376
0.380
0.380
0.392
0.391
0.387
0.386
0.375
0.361
0.349
0.325
0.311
0.292
0.274
0.259
0.235
0.222
0.206
0.179
0.159
0.144
0.123
0.111
0.103
0.087
0.093
0.106
0.125
0.140
0.164
0.177
0.198
0.214
0.232
0.261
0.277
0.295
0.308
0.316
0.326
0.331
0.335
0.340
0.343
0.347
0.349
0.347
0.335
0.332
0.325
0.306
0.287
0.277
0.264
0.247
0.224
0.211
0.199
0.181
0.158
0.139
0.120
0.109
0.097
0.087
0.073
0.077
0.092
0.107
0.123
0.140
0.157
0.171
0.193
0.208
0.230
0.245
0.263
0.275
0.282
0.291
0.295
0.298
0.303
0.311
0.312
0.311
0.306
0.297
0.285
0.285
0.273
0.266
0.247
0.231
0.214
0.204
0.187
0.176
0.160
0.138
0.119
0.106
0.091
0.082
0.069
0.055
0.642
0.637
0.635
0.631
0.628
0.636
0.638
0.636
0.634
0.640
0.641
0.638
0.630
0.630
0.617
0.629
0.636
0.639
0.638
0.643
0.650
0.664
0.655
0.659
0.665
0.666
0.679
0.684
0.695
0.699
0.699
0.706
0.710
0.727
0.732
0.736
0.747
0.745
0.745
0.733
0.736
0.620
0.624
0.624
0.625
0.625
0.638
0.639
0.631
0.634
0.639
0.637
0.634
0.623
0.626
0.620
0.623
0.630
0.637
0.641
0.641
0.643
0.651
0.651
0.651
0.656
0.663
0.659
0.668
0.665
0.679
0.680
0.671
0.679
0.686
0.689
0.692
0.701
0.694
0.694
0.690
0.679
0.603
0.601
0.605
0.616
0.619
0.629
0.629
0.630
0.637
0.629
0.628
0.619
0.621
0.618
0.619
0.619
0.622
0.633
0.634
0.632
0.636
0.643
0.645
0.641
0.640
0.648
0.650
0.654
0.646
0.659
0.664
0.654
0.646
0.646
0.649
0.654
0.657
0.650
0.645
0.634
0.627
0.586
0.594
0.598
0.609
0.617
0.625
0.622
0.632
0.633
0.638
0.634
0.637
0.633
0.635
0.627
0.625
0.630
0.635
0.640
0.645
0.640
0.640
0.644
0.638
0.642
0.643
0.644
0.638
0.642
0.634
0.636
0.634
0.633
0.618
0.619
0.613
0.614
0.601
0.594
0.588
0.578
0.582
0.591
0.598
0.604
0.612
0.611
0.628
0.633
0.642
0.641
0.641
0.650
0.647
0.649
0.644
0.643
0.649
0.652
0.659
0.661
0.658
0.646
0.642
0.640
0.643
0.639
0.637
0.631
0.627
0.619
0.622
0.616
0.601
0.594
0.578
0.574
0.570
0.566
0.552
0.541
0.528
0.575
0.572
0.579
0.590
0.604
0.614
0.620
0.625
0.623
0.638
0.652
0.654
0.654
0.657
0.659
0.664
0.665
0.673
0.668
0.661
0.657
0.656
0.649
0.647
0.636
0.632
0.636
0.620
0.617
0.600
0.598
0.586
0.567
0.555
0.549
0.540
0.532
0.522
0.514
0.511
0.497
0.557
0.564
0.575
0.596
0.616
0.619
0.631
0.639
0.647
0.665
0.675
0.677
0.672
0.680
0.693
0.687
0.684
0.690
0.681
0.673
0.667
0.662
0.647
0.649
0.643
0.635
0.631
0.618
0.601
0.588
0.581
0.566
0.556
0.531
0.521
0.511
0.493
0.485
0.476
0.466
0.445
0.556
0.564
0.585
0.595
0.604
0.617
0.642
0.654
0.668
0.678
0.687
0.695
0.701
0.704
0.706
0.705
0.698
0.698
0.696
0.689
0.675
0.673
0.656
0.650
0.652
0.640
0.629
0.616
0.591
0.585
0.568
0.547
0.532
0.513
0.493
0.476
0.459
0.440
0.429
0.411
0.401
0.550
0.565
0.575
0.585
0.603
0.629
0.647
0.677
0.690
0.696
0.705
0.724
0.719
0.716
0.719
0.721
0.717
0.713
0.720
0.707
0.689
0.675
0.668
0.662
0.652
0.646
0.631
0.611
0.591
0.579
0.557
0.531
0.515
0.488
0.471
0.449
0.420
0.408
0.395
0.379
0.364
0.546
0.552
0.572
0.591
0.617
0.631
0.662
0.685
0.697
0.705
0.724
0.738
0.742
0.742
0.743
0.749
0.749
0.737
0.731
0.728
0.703
0.696
0.689
0.676
0.656
0.646
0.622
0.614
0.590
0.570
0.549
0.532
0.497
0.476
0.446
0.427
0.393
0.378
0.374
0.358
0.341
0.533
0.554
0.570
0.602
0.617
0.640
0.665
0.685
0.696
0.724
0.738
0.743
0.759
0.765
0.765
0.762
0.771
0.759
0.746
0.736
0.726
0.717
0.700
0.691
0.679
0.659
0.636
0.619
0.590
0.569
0.545
0.517
0.493
0.465
0.443
0.417
0.389
0.370
0.351
0.336
0.322
0.526
0.555
0.578
0.595
0.621
0.644
0.676
0.683
0.711
0.729
0.745
0.760
0.773
0.776
0.780
0.786
0.781
0.781
0.771
0.766
0.741
0.734
0.719
0.709
0.690
0.673
0.648
0.624
0.603
0.580
0.549
0.519
0.481
0.460
0.435
0.413
0.388
0.362
0.342
0.323
0.297
0.523
0.555
0.571
0.591
0.611
0.639
0.672
0.693
0.717
0.741
0.747
0.771
0.781
0.783
0.794
0.804
0.802
0.801
0.786
0.786
0.774
0.750
0.745
0.727
0.707
0.684
0.656
0.635
0.616
0.593
0.560
0.525
0.482
0.457
0.432
0.404
0.381
0.352
0.324
0.310
0.284
0.512
0.543
0.567
0.585
0.612
0.645
0.669
0.701
0.722
0.739
0.762
0.777
0.791
0.800
0.814
0.820
0.823
0.813
0.813
0.812
0.800
0.778
0.763
0.746
0.726
0.695
0.675
0.649
0.620
0.597
0.568
0.525
0.488
0.456
0.424
0.408
0.377
0.342
0.317
0.300
0.279
0.507
0.538
0.557
0.581
0.611
0.638
0.667
0.701
0.727
0.741
0.763
0.779
0.799
0.811
0.830
0.841
0.840
0.851
0.838
0.836
0.817
0.805
0.798
0.770
0.747
0.722
0.692
0.663
0.633
0.600
0.571
0.527
0.500
0.463
0.431
0.404
0.374
0.347
0.319
0.293
0.275
0.499
0.525
0.551
0.574
0.611
0.638
0.671
0.701
0.719
0.752
0.772
0.789
0.805
0.821
0.838
0.845
0.850
0.860
0.855
0.851
0.842
0.836
0.823
0.800
0.766
0.739
0.713
0.672
0.644
0.618
0.579
0.534
0.501
0.462
0.431
0.403
0.373
0.337
0.319
0.293
0.269
0.490
0.513
0.542
0.568
0.597
0.634
0.667
0.702
0.721
0.747
0.776
0.800
0.816
0.832
0.837
0.850
0.865
0.874
0.872
0.864
0.863
0.850
0.840
0.822
0.788
0.753
0.722
0.689
0.656
0.624
0.590
0.543
0.507
0.461
0.433
0.405
0.366
0.337
0.307
0.281
0.261
0.479
0.499
0.533
0.558
0.596
0.629
0.659
0.696
0.729
0.757
0.782
0.801
0.824
0.830
0.846
0.863
0.872
0.876
0.875
0.874
0.875
0.861
0.845
0.826
0.805
0.775
0.738
0.710
0.671
0.629
0.591
0.549
0.510
0.474
0.441
0.402
0.367
0.339
0.315
0.273
0.247
0.466
0.487
0.516
0.539
0.580
0.623
0.654
0.685
0.731
0.760
0.780
0.800
0.825
0.842
0.857
0.872
0.879
0.887
0.879
0.876
0.876
0.868
0.853
0.835
0.812
0.788
0.750
0.724
0.685
0.647
0.600
0.566
0.526
0.488
0.448
0.410
0.365
0.335
0.304
0.274
0.244
0.444
0.469
0.497
0.536
0.572
0.618
0.647
0.688
0.726
0.756
0.783
0.802
0.832
0.845
0.862
0.877
0.888
0.882
0.886
0.887
0.883
0.868
0.855
0.840
0.821
0.794
0.759
0.726
0.694
0.659
0.614
0.576
0.540
0.504
0.460
0.415
0.379
0.336
0.305
0.274
0.242
0.420
0.457
0.494
0.522
0.560
0.601
0.640
0.679
0.715
0.746
0.777
0.801
0.827
0.846
0.861
0.878
0.888
0.889
0.892
0.894
0.883
0.877
0.862
0.848
0.826
0.796
0.768
0.726
0.690
0.650
0.621
0.576
0.542
0.510
0.474
0.412
0.383
0.344
0.310
0.276
0.245
0.405
0.444
0.480
0.511
0.547
0.589
0.633
0.668
0.701
0.740
0.768
0.805
0.819
0.840
0.854
0.873
0.881
0.886
0.890
0.890
0.884
0.878
0.869
0.849
0.826
0.803
0.774
0.738
0.698
0.660
0.625
0.588
0.552
0.511
0.477
0.430
0.392
0.349
0.317
0.285
0.249
0.398
0.433
0.468
0.500
0.541
0.582
0.620
0.657
0.692
0.722
0.755
0.793
0.811
0.829
0.851
0.869
0.872
0.875
0.884
0.884
0.882
0.875
0.865
0.846
0.827
0.804
0.777
0.748
0.699
0.665
0.627
0.594
0.557
0.514
0.481
0.433
0.395
0.353
0.321
0.289
0.256
0.387
0.421
0.452
0.484
0.532
0.564
0.604
0.644
0.680
0.714
0.743
0.766
0.790
0.813
0.832
0.852
0.854
0.853
0.868
0.872
0.872
0.869
0.857
0.840
0.824
0.799
0.775
0.739
0.697
0.660
0.625
0.594
0.558
0.515
0.476
0.434
0.393
0.353
0.324
0.294
0.261
0.369
0.407
0.438
0.470
0.507
0.549
0.581
0.627
0.660
0.694
0.724
0.747
0.772
0.791
0.815
0.829
0.836
0.845
0.853
0.861
0.862
0.853
0.843
0.831
0.809
0.790
0.759
0.728
0.687
0.651
0.620
0.587
0.552
0.513
0.473
0.432
0.392
0.359
0.323
0.294
0.263
0.339
0.383
0.421
0.452
0.489
0.530
0.559
0.601
0.647
0.675
0.698
0.725
0.745
0.771
0.794
0.807
0.820
0.828
0.841
0.838
0.846
0.840
0.827
0.810
0.791
0.769
0.746
0.716
0.677
0.639
0.608
0.577
0.541
0.503
0.472
0.426
0.387
0.353
0.315
0.288
0.254
0.319
0.358
0.396
0.433
0.463
0.501
0.538
0.574
0.608
0.640
0.672
0.705
0.729
0.745
0.767
0.786
0.795
0.801
0.813
0.812
0.820
0.814
0.807
0.787
0.770
0.750
0.725
0.692
0.659
0.621
0.591
0.561
0.526
0.493
0.462
0.416
0.376
0.346
0.314
0.276
0.244
0.304
0.336
0.374
0.414
0.444
0.474
0.514
0.546
0.583
0.609
0.647
0.678
0.690
0.712
0.736
0.750
0.766
0.774
0.782
0.787
0.783
0.780
0.771
0.760
0.744
0.716
0.695
0.666
0.637
0.601
0.572
0.541
0.505
0.477
0.444
0.402
0.365
0.333
0.302
0.268
0.238
0.281
0.319
0.352
0.386
0.414
0.446
0.486
0.516
0.549
0.589
0.616
0.636
0.659
0.680
0.703
0.718
0.733
0.744
0.752
0.754
0.757
0.749
0.744
0.733
0.709
0.691
0.670
0.643
0.612
0.579
0.548
0.521
0.487
0.459
0.424
0.382
0.347
0.315
0.290
0.255
0.229
0.264
0.297
0.335
0.367
0.391
0.424
0.449
0.489
0.520
0.553
0.586
0.602
0.629
0.650
0.668
0.690
0.705
0.712
0.717
0.717
0.726
0.717
0.706
0.698
0.683
0.660
0.640
0.615
0.583
0.552
0.523
0.498
0.467
0.432
0.400
0.364
0.328
0.299
0.278
0.247
0.219
0.251
0.283
0.309
0.342
0.372
0.396
0.416
0.456
0.488
0.512
0.544
0.569
0.595
0.621
0.642
0.659
0.673
0.678
0.681
0.681
0.680
0.678
0.670
0.659
0.652
0.635
0.616
0.584
0.546
0.521
0.495
0.465
0.439
0.406
0.374
0.342
0.309
0.284
0.257
0.234
0.200
0.221
0.258
0.277
0.308
0.331
0.357
0.394
0.427
0.453
0.484
0.509
0.538
0.562
0.584
0.603
0.620
0.630
0.639
0.646
0.646
0.641
0.642
0.633
0.624
0.611
0.594
0.575
0.549
0.519
0.494
0.466
0.438
0.410
0.374
0.348
0.318
0.288
0.263
0.238
0.213
0.188
0.194
0.229
0.254
0.280
0.309
0.332
0.363
0.395
0.422
0.451
0.476
0.501
0.525
0.544
0.562
0.577
0.585
0.598
0.604
0.605
0.605
0.599
0.596
0.587
0.570
0.554
0.537
0.510
0.483
0.463
0.432
0.402
0.372
0.349
0.323
0.289
0.267
0.242
0.218
0.195
0.171
0.175
0.194
0.223
0.254
0.285
0.313
0.335
0.368
0.390
0.413
0.449
0.469
0.487
0.511
0.524
0.538
0.553
0.558
0.563
0.566
0.563
0.559
0.547
0.542
0.531
0.516
0.493
0.473
0.449
0.428
0.393
0.369
0.344
0.320
0.285
0.264
0.245
0.220
0.198
0.175
0.156
0.159
0.182
0.202
0.233
0.264
0.287
0.310
0.338
0.355
0.379
0.406
0.433
0.450
0.463
0.481
0.502
0.513
0.517
0.518
0.520
0.521
0.517
0.509
0.505
0.490
0.479
0.457
0.435
0.411
0.391
0.365
0.338
0.320
0.287
0.260
0.243
0.219
0.194
0.176
0.158
0.138
0.144
0.167
0.188
0.213
0.238
0.265
0.286
0.303
0.329
0.353
0.375
0.393
0.414
0.432
0.449
0.461
0.468
0.479
0.476
0.478
0.482
0.476
0.470
0.462
0.452
0.435
0.415
0.395
0.374
0.357
0.332
0.308
0.289
0.252
0.229
0.212
0.196
0.176
0.156
0.141
0.125
0.129
0.151
0.169
0.196
0.216
0.237
0.255
0.277
0.303
0.326
0.341
0.363
0.381
0.396
0.407
0.421
0.430
0.432
0.433
0.436
0.443
0.437
0.431
0.424
0.413
0.393
0.375
0.353
0.333
0.316
0.299
0.272
0.245
0.226
0.209
0.192
0.178
0.154
0.137
0.125
0.112
0.111
0.136
0.155
0.174
0.191
0.211
0.232
0.249
0.271
0.291
0.312
0.328
0.346
0.363
0.371
0.383
0.386
0.396
0.400
0.398
0.393
0.397
0.388
0.375
0.369
0.353
0.335
0.312
0.293
0.278
0.263
0.242
0.219
0.202
0.188
0.170
0.148
0.136
0.121
0.111
0.099
0.097
0.111
0.132
0.154
0.174
0.187
0.207
0.223
0.243
0.259
0.277
0.288
0.305
0.327
0.342
0.344
0.347
0.358
0.358
0.359
0.355
0.343
0.339
0.340
0.328
0.310
0.294
0.278
0.267
0.249
0.232
0.209
0.194
0.179
0.166
0.149
0.131
0.119
0.107
0.099
0.081
0.084
0.097
0.112
0.134
0.155
0.169
0.182
0.197
0.216
0.229
0.247
0.269
0.282
0.292
0.300
0.311
0.314
0.315
0.322
0.319
0.321
0.311
0.311
0.295
0.286
0.272
0.260
0.253
0.242
0.220
0.198
0.185
0.171
0.160
0.144
0.132
0.111
0.101
0.094
0.080
0.060
0.072
0.085
0.097
0.114
0.123
0.146
0.163
0.173
0.190
0.199
0.222
0.227
0.249
0.256
0.267
0.277
0.279
0.283
0.282
0.284
0.273
0.268
0.265
0.255
0.252
0.237
0.231
0.218
0.205
0.193
0.174
0.165
0.152
0.137
0.127
0.111
0.097
0.080
0.072
0.057
0.047
0.596
0.597
0.603
0.602
0.600
0.603
0.596
0.592
0.590
0.603
0.591
0.596
0.600
0.593
0.579
0.588
0.593
0.599
0.602
0.618
0.619
0.632
0.635
0.632
0.638
0.642
0.644
0.665
0.669
0.677
0.679
0.686
0.698
0.702
0.716
0.715
0.722
0.721
0.721
0.716
0.720
0.577
0.580
0.580
0.584
0.589
0.599
0.591
0.583
0.586
0.600
0.594
0.585
0.583
0.578
0.584
0.591
0.596
0.588
0.600
0.615
0.614
0.619
0.618
0.621
0.626
0.624
0.621
0.632
0.639
0.649
0.660
0.651
0.662
0.664
0.670
0.677
0.675
0.671
0.667
0.657
0.657
0.567
0.563
0.571
0.580
0.576
0.584
0.582
0.588
0.584
0.584
0.588
0.585
0.579
0.573
0.572
0.578
0.590
0.590
0.595
0.597
0.600
0.610
0.608
0.610
0.620
0.623
0.615
0.620
0.621
0.631
0.635
0.630
0.630
0.630
0.631
0.636
0.636
0.634
0.624
0.617
0.604
0.551
0.557
0.557
0.569
0.570
0.581
0.585
0.587
0.591
0.589
0.590
0.586
0.587
0.582
0.579
0.580
0.595
0.603
0.605
0.607
0.607
0.608
0.611
0.611
0.613
0.616
0.615
0.611
0.610
0.605
0.611
0.610
0.605
0.606
0.601
0.594
0.590
0.585
0.578
0.567
0.561
0.538
0.546
0.548
0.553
0.561
0.570
0.584
0.595
0.592
0.589
0.584
0.592
0.596
0.602
0.597
0.596
0.611
0.617
0.616
0.618
0.611
0.606
0.608
0.609
0.613
0.618
0.609
0.604
0.597
0.594
0.582
0.588
0.563
0.558
0.560
0.557
0.549
0.537
0.533
0.531
0.520
0.530
0.535
0.541
0.545
0.560
0.570
0.579
0.583
0.584
0.586
0.599
0.613
0.612
0.616
0.623
0.620
0.623
0.638
0.634
0.625
0.624
0.617
0.608
0.611
0.608
0.608
0.601
0.596
0.589
0.572
0.566
0.560
0.539
0.538
0.529
0.521
0.508
0.500
0.490
0.489
0.476
0.513
0.519
0.531
0.546
0.559
0.567
0.576
0.593
0.604
0.619
0.632
0.625
0.628
0.634
0.638
0.638
0.647
0.648
0.646
0.636
0.628
0.632
0.622
0.618
0.607
0.601
0.596
0.593
0.577
0.567
0.550
0.551
0.529
0.514
0.504
0.488
0.474
0.465
0.452
0.447
0.430
0.512
0.516
0.533
0.548
0.549
0.567
0.587
0.601
0.617
0.634
0.640
0.645
0.657
0.655
0.657
0.657
0.659
0.658
0.654
0.650
0.640
0.634
0.628
0.620
0.614
0.604
0.598
0.588
0.572
0.564
0.539
0.525
0.508
0.489
0.482
0.462
0.444
0.418
0.415
0.396
0.390
0.499
0.512
0.525
0.537
0.546
0.574
0.585
0.607
0.631
0.637
0.651
0.671
0.672
0.678
0.672
0.675
0.669
0.669
0.670
0.659
0.646
0.640
0.634
0.631
0.629
0.618
0.595
0.581
0.559
0.544
0.524
0.502
0.486
0.461
0.444
0.431
0.403
0.386
0.378
0.367
0.349
0.496
0.504
0.516
0.537
0.557
0.578
0.600
0.623
0.636
0.650
0.671
0.680
0.681
0.686
0.697
0.694
0.695
0.693
0.692
0.678
0.668
0.657
0.646
0.632
0.624
0.618
0.596
0.582
0.559
0.540
0.520
0.502
0.476
0.452
0.427
0.409
0.379
0.365
0.349
0.341
0.325
0.478
0.499
0.516
0.546
0.561
0.587
0.603
0.624
0.642
0.668
0.681
0.692
0.700
0.708
0.717
0.722
0.725
0.715
0.705
0.697
0.689
0.678
0.663
0.655
0.638
0.623
0.606
0.583
0.564
0.544
0.513
0.488
0.468
0.440
0.421
0.396
0.372
0.351
0.336
0.314
0.298
0.472
0.493
0.520
0.539
0.564
0.591
0.617
0.632
0.651
0.678
0.701
0.712
0.716
0.728
0.732
0.739
0.735
0.736
0.729
0.721
0.703
0.693
0.681
0.670
0.656
0.640
0.615
0.594
0.576
0.550
0.523
0.486
0.462
0.429
0.418
0.394
0.368
0.338
0.326
0.303
0.279
0.464
0.483
0.513
0.536
0.560
0.585
0.609
0.635
0.664
0.684
0.703
0.720
0.735
0.737
0.747
0.758
0.754
0.747
0.749
0.745
0.726
0.707
0.699
0.689
0.667
0.651
0.628
0.606
0.577
0.557
0.529
0.489
0.455
0.430
0.404
0.389
0.364
0.332
0.310
0.294
0.276
0.462
0.479
0.513
0.540
0.561
0.586
0.613
0.648
0.669
0.690
0.705
0.730
0.747
0.755
0.765
0.776
0.776
0.766
0.772
0.763
0.740
0.734
0.715
0.707
0.688
0.661
0.642
0.619
0.593
0.565
0.532
0.500
0.466
0.432
0.409
0.384
0.357
0.328
0.304
0.286
0.261
0.456
0.477
0.510
0.535
0.561
0.583
0.615
0.650
0.676
0.694
0.716
0.734
0.750
0.764
0.781
0.785
0.793
0.788
0.781
0.779
0.766
0.759
0.752
0.725
0.702
0.677
0.655
0.632
0.600
0.573
0.534
0.504
0.473
0.442
0.414
0.384
0.360
0.324
0.302
0.284
0.256
0.452
0.477
0.498
0.530
0.557
0.587
0.621
0.646
0.665
0.697
0.722
0.742
0.755
0.772
0.788
0.801
0.808
0.806
0.807
0.799
0.790
0.795
0.786
0.763
0.727
0.703
0.665
0.643
0.613
0.582
0.544
0.504
0.481
0.439
0.416
0.388
0.358
0.324
0.299
0.272
0.258
0.443
0.470
0.495
0.525
0.549
0.586
0.616
0.645
0.672
0.703
0.726
0.746
0.769
0.783
0.796
0.807
0.815
0.814
0.823
0.816
0.813
0.809
0.800
0.776
0.745
0.714
0.688
0.656
0.621
0.593
0.555
0.517
0.480
0.442
0.414
0.388
0.359
0.324
0.295
0.271
0.254
0.430
0.461
0.487
0.513
0.535
0.577
0.614
0.642
0.679
0.708
0.738
0.759
0.779
0.790
0.803
0.815
0.819
0.817
0.822
0.825
0.830
0.819
0.808
0.790
0.768
0.734
0.706
0.670
0.638
0.601
0.559
0.524
0.480
0.457
0.418
0.385
0.355
0.324
0.293
0.266
0.240
0.416
0.445
0.469
0.496
0.531
0.575
0.611
0.642
0.682
0.716
0.734
0.758
0.785
0.796
0.817
0.832
0.829
0.827
0.825
0.835
0.832
0.826
0.813
0.795
0.774
0.749
0.712
0.678
0.642
0.610
0.570
0.540
0.496
0.459
0.425
0.387
0.353
0.323
0.293
0.262
0.233
0.402
0.432
0.462
0.494
0.527
0.567
0.603
0.634
0.677
0.710
0.732
0.759
0.778
0.805
0.821
0.834
0.830
0.835
0.839
0.843
0.842
0.828
0.818
0.804
0.781
0.752
0.719
0.688
0.657
0.623
0.589
0.549
0.514
0.476
0.433
0.395
0.357
0.322
0.294
0.265
0.229
0.383
0.415
0.453
0.481
0.513
0.553
0.594
0.633
0.672
0.704
0.730
0.758
0.781
0.801
0.820
0.830
0.830
0.839
0.849
0.851
0.842
0.834
0.824
0.802
0.781
0.758
0.732
0.691
0.657
0.623
0.592
0.551
0.515
0.485
0.441
0.398
0.366
0.322
0.298
0.267
0.238
0.372
0.406
0.438
0.473
0.503
0.552
0.598
0.629
0.665
0.694
0.721
0.761
0.777
0.795
0.812
0.818
0.830
0.840
0.845
0.848
0.846
0.835
0.823
0.805
0.790
0.768
0.737
0.695
0.660
0.630
0.592
0.562
0.525
0.488
0.454
0.405
0.373
0.335
0.299
0.269
0.242
0.356
0.395
0.430
0.462
0.500
0.543
0.586
0.620
0.657
0.686
0.708
0.741
0.767
0.785
0.801
0.809
0.821
0.826
0.830
0.840
0.841
0.834
0.820
0.807
0.790
0.765
0.741
0.702
0.660
0.633
0.596
0.567
0.532
0.494
0.460
0.421
0.377
0.338
0.306
0.273
0.245
0.343
0.382
0.416
0.451
0.489
0.534
0.565
0.609
0.646
0.674
0.701
0.727
0.744
0.768
0.789
0.798
0.811
0.814
0.823
0.832
0.833
0.824
0.815
0.800
0.779
0.756
0.729
0.701
0.662
0.625
0.597
0.566
0.534
0.494
0.459
0.419
0.376
0.337
0.309
0.280
0.250
0.331
0.370
0.401
0.430
0.473
0.513
0.544
0.583
0.624
0.655
0.676
0.704
0.732
0.746
0.770
0.783
0.797
0.803
0.812
0.821
0.819
0.813
0.801
0.787
0.767
0.743
0.722
0.694
0.649
0.621
0.592
0.557
0.524
0.491
0.449
0.418
0.377
0.339
0.310
0.283
0.244
0.312
0.344
0.379
0.413
0.453
0.490
0.527
0.562
0.599
0.627
0.652
0.682
0.707
0.731
0.747
0.765
0.773
0.784
0.794
0.801
0.796
0.796
0.783
0.769
0.749
0.730
0.710
0.676
0.639
0.611
0.581
0.546
0.514
0.480
0.444
0.410
0.373
0.338
0.306
0.272
0.242
0.294
0.331
0.362
0.400
0.432
0.465
0.502
[truncated: 13,735 more chars]
