# Supplementary material for: Networked salt-bridges mediate magnesium-dependent conformational dynamics and functional regulation in type IA topoisomerases
Source: Nat Commun. 2026 Apr 30;17:5907. doi: 10.1038/s41467-026-72556-9 (PMC13338365; doi:10.1038/s41467-026-72556-9)
Supplement: Supplementary file 6 — Source Data 3 [file 41467_2026_72556_MOESM6_ESM.zip › source data supplementary fig 7BC/t3_EEE/IDNZ_t4/wt.e.map]

GRID_PARAMETER_FILE C:/Users/seoly/Documents/autodocktools/hydrated_docking/wt/wt_mg2_t4.gpf
GRID_DATA_FILE wt.maps.fld
MACROMOLECULE wt.pdbqt
SPACING 0.375
NELEMENTS 40 40 40
CENTER -11.629 17.709 8.920
0.056
0.173
0.275
0.362
0.417
0.476
0.560
0.704
1.055
2.479
5.225
4.876
1.244
-0.594
-0.755
-0.137
0.501
0.848
0.918
0.862
0.776
0.696
0.628
0.576
0.535
0.503
0.481
0.465
0.454
0.446
0.441
0.437
0.435
0.435
0.436
0.439
0.445
0.454
0.465
0.479
0.496
0.066
0.226
0.369
0.445
0.443
0.452
0.631
1.015
1.611
3.235
6.260
5.783
1.795
-0.269
-0.689
-0.378
0.074
0.399
0.551
0.594
0.578
0.543
0.505
0.472
0.442
0.421
0.405
0.393
0.386
0.382
0.381
0.382
0.385
0.389
0.395
0.404
0.414
0.427
0.442
0.460
0.480
0.103
0.358
0.599
0.654
0.392
0.052
0.193
0.860
1.525
2.230
3.107
2.602
0.968
-0.137
-0.484
-0.352
-0.076
0.159
0.309
0.383
0.405
0.401
0.386
0.369
0.353
0.340
0.331
0.325
0.323
0.323
0.326
0.331
0.338
0.346
0.357
0.370
0.384
0.400
0.419
0.439
0.462
0.162
0.601
1.204
1.485
0.456
-1.438
-2.072
-0.775
0.586
1.079
1.142
0.800
0.210
-0.242
-0.407
-0.328
-0.151
0.018
0.143
0.218
0.255
0.270
0.272
0.268
0.264
0.260
0.258
0.258
0.261
0.266
0.274
0.283
0.294
0.306
0.320
0.337
0.354
0.373
0.395
0.417
0.441
0.193
0.914
2.470
3.841
1.240
-6.147
-9.232
-5.270
-1.275
-0.049
0.042
-0.171
-0.417
-0.532
-0.514
-0.400
-0.243
-0.101
0.006
0.079
0.125
0.151
0.163
0.170
0.176
0.179
0.185
0.191
0.200
0.210
0.222
0.235
0.250
0.266
0.284
0.303
0.324
0.345
0.369
0.393
0.418
0.110
0.925
2.975
4.285
0.573
-9.373
-14.853
-9.365
-2.599
-0.899
-0.869
-1.157
-1.213
-1.033
-0.791
-0.555
-0.370
-0.229
-0.120
-0.048
0.001
0.034
0.055
0.072
0.085
0.098
0.111
0.124
0.140
0.155
0.171
0.189
0.207
0.227
0.248
0.270
0.293
0.316
0.341
0.367
0.393
-0.119
0.467
1.487
2.222
-0.647
-8.012
-10.308
-6.467
-1.986
-1.194
-1.932
-2.646
-2.480
-1.788
-1.176
-0.778
-0.526
-0.361
-0.251
-0.176
-0.122
-0.085
-0.054
-0.030
-0.007
0.014
0.036
0.056
0.077
0.098
0.119
0.141
0.164
0.187
0.211
0.235
0.261
0.286
0.313
0.340
0.367
-0.390
-0.051
0.286
0.224
-0.863
-2.693
-3.431
-1.887
-0.578
-1.236
-3.358
-5.127
-4.265
-2.620
-1.555
-0.995
-0.680
-0.496
-0.381
-0.307
-0.253
-0.208
-0.173
-0.138
-0.106
-0.076
-0.046
-0.017
0.012
0.039
0.066
0.093
0.120
0.146
0.173
0.200
0.228
0.255
0.283
0.311
0.339
-0.634
-0.416
-0.269
-0.315
-0.617
-0.967
-0.876
-0.244
-0.067
-1.346
-4.004
-6.399
-5.092
-2.962
-1.753
-1.132
-0.804
-0.624
-0.518
-0.446
-0.393
-0.348
-0.303
-0.258
-0.214
-0.173
-0.131
-0.093
-0.057
-0.022
0.011
0.043
0.074
0.105
0.135
0.164
0.194
0.223
0.252
0.281
0.309
-0.796
-0.637
-0.530
-0.500
-0.540
-0.549
-0.406
-0.160
-0.330
-1.303
-3.058
-4.349
-3.792
-2.534
-1.657
-1.158
-0.893
-0.747
-0.664
-0.607
-0.555
-0.505
-0.451
-0.394
-0.335
-0.279
-0.226
-0.176
-0.130
-0.087
-0.047
-0.009
0.026
0.061
0.095
0.127
0.159
0.191
0.221
0.250
0.279
-0.848
-0.743
-0.675
-0.653
-0.653
-0.630
-0.557
-0.491
-0.652
-1.182
-1.964
-2.475
-2.356
-1.873
-1.420
-1.122
-0.954
-0.871
-0.829
-0.796
-0.752
-0.698
-0.629
-0.552
-0.473
-0.397
-0.328
-0.265
-0.208
-0.155
-0.109
-0.064
-0.023
0.017
0.054
0.090
0.124
0.157
0.189
0.220
0.249
-0.781
-0.764
-0.774
-0.820
-0.895
-0.953
-0.947
-0.890
-0.904
-1.079
-1.355
-1.551
-1.534
-1.375
-1.193
-1.064
-1.010
-1.010
-1.024
-1.029
-1.000
-0.935
-0.840
-0.737
-0.631
-0.529
-0.441
-0.361
-0.291
-0.229
-0.172
-0.121
-0.073
-0.029
0.012
0.052
0.089
0.124
0.157
0.189
0.219
-0.583
-0.696
-0.838
-1.036
-1.307
-1.556
-1.627
-1.431
-1.181
-1.043
-1.046
-1.092
-1.100
-1.055
-1.008
-1.007
-1.065
-1.163
-1.263
-1.323
-1.308
-1.228
-1.100
-0.949
-0.806
-0.677
-0.561
-0.465
-0.380
-0.305
-0.240
-0.181
-0.126
-0.076
-0.030
0.013
0.053
0.091
0.126
0.159
0.190
-0.239
-0.569
-0.876
-1.299
-1.972
-2.781
-3.099
-2.465
-1.607
-1.083
-0.876
-0.828
-0.816
-0.809
-0.824
-0.910
-1.085
-1.321
-1.555
-1.689
-1.701
-1.588
-1.401
-1.195
-1.000
-0.831
-0.692
-0.573
-0.474
-0.387
-0.311
-0.243
-0.180
-0.124
-0.073
-0.026
0.018
0.058
0.095
0.129
0.161
0.150
-0.393
-0.862
-1.560
-2.947
-5.440
-7.089
-4.638
-2.271
-1.173
-0.760
-0.631
-0.581
-0.533
-0.519
-0.649
-0.975
-1.421
-1.852
-2.115
-2.146
-1.988
-1.731
-1.449
-1.203
-0.995
-0.824
-0.687
-0.570
-0.471
-0.384
-0.306
-0.236
-0.173
-0.116
-0.064
-0.017
0.026
0.065
0.101
0.134
0.414
-0.259
-0.769
-1.630
-3.637
-8.694
-10.170
-7.122
-2.729
-1.173
-0.640
-0.448
-0.326
-0.125
0.131
0.104
-0.502
-1.337
-2.067
-2.513
-2.591
-2.380
-2.036
-1.687
-1.387
-1.148
-0.957
-0.803
-0.671
-0.559
-0.459
-0.372
-0.292
-0.223
-0.159
-0.101
-0.051
-0.005
0.037
0.074
0.108
0.407
-0.241
-0.669
-1.371
-3.022
-6.549
-8.612
-5.437
-2.313
-0.985
-0.493
-0.280
-0.044
0.501
1.770
2.464
0.745
-0.970
-2.090
-2.718
-2.855
-2.638
-2.249
-1.871
-1.545
-1.291
-1.084
-0.915
-0.775
-0.648
-0.538
-0.438
-0.350
-0.270
-0.201
-0.138
-0.082
-0.034
0.010
0.049
0.084
0.154
-0.431
-0.674
-1.049
-1.898
-3.129
-3.677
-2.721
-1.455
-0.701
-0.327
-0.122
0.176
1.088
3.279
4.366
2.312
-0.529
-1.939
-2.674
-2.868
-2.688
-2.331
-1.973
-1.666
-1.411
-1.207
-1.032
-0.877
-0.740
-0.616
-0.505
-0.404
-0.317
-0.239
-0.171
-0.112
-0.060
-0.014
0.026
0.062
-0.252
-0.744
-0.851
-0.934
-1.227
-1.600
-1.673
-1.356
-0.861
-0.447
-0.176
0.043
0.324
0.952
2.873
3.305
1.699
-0.534
-1.762
-2.423
-2.658
-2.554
-2.292
-2.011
-1.744
-1.520
-1.323
-1.146
-0.980
-0.831
-0.693
-0.569
-0.457
-0.361
-0.275
-0.202
-0.138
-0.084
-0.036
0.006
0.043
-0.600
-0.977
-1.025
-0.957
-0.954
-0.996
-0.954
-0.799
-0.557
-0.310
-0.060
0.260
0.509
0.554
0.819
0.865
0.099
-0.881
-1.649
-2.144
-2.363
-2.349
-2.198
-2.011
-1.815
-1.624
-1.438
-1.257
-1.085
-0.921
-0.765
-0.625
-0.504
-0.398
-0.306
-0.228
-0.162
-0.105
-0.055
-0.012
0.025
-0.799
-1.072
-1.128
-1.052
-0.927
-0.806
-0.699
-0.590
-0.460
-0.298
-0.059
0.330
0.601
0.241
-0.081
-0.318
-0.668
-1.138
-1.590
-1.916
-2.111
-2.166
-2.127
-2.029
-1.901
-1.742
-1.565
-1.376
-1.186
-0.999
-0.830
-0.675
-0.543
-0.428
-0.331
-0.248
-0.179
-0.120
-0.070
-0.026
0.011
-0.893
-1.172
-1.362
-1.397
-1.181
-0.884
-0.671
-0.555
-0.472
-0.369
-0.213
0.007
0.089
-0.182
-0.498
-0.738
-0.976
-1.242
-1.517
-1.761
-1.943
-2.063
-2.112
-2.098
-2.024
-1.886
-1.701
-1.493
-1.276
-1.068
-0.878
-0.713
-0.570
-0.448
-0.346
-0.263
-0.192
-0.132
-0.081
-0.038
-0.001
-1.015
-1.522
-2.238
-2.609
-2.167
-1.379
-0.862
-0.636
-0.543
-0.471
-0.396
-0.328
-0.350
-0.491
-0.688
-0.869
-1.039
-1.217
-1.421
-1.627
-1.836
-2.025
-2.170
-2.239
-2.208
-2.073
-1.854
-1.604
-1.349
-1.116
-0.911
-0.731
-0.581
-0.457
-0.354
-0.268
-0.198
-0.139
-0.089
-0.047
-0.010
-1.202
-2.290
-4.906
-7.351
-5.067
-2.473
-1.252
-0.798
-0.626
-0.558
-0.512
-0.491
-0.525
-0.613
-0.730
-0.849
-0.975
-1.119
-1.290
-1.499
-1.753
-2.026
-2.277
-2.446
-2.447
-2.285
-2.013
-1.701
-1.401
-1.141
-0.918
-0.729
-0.576
-0.452
-0.351
-0.267
-0.198
-0.140
-0.093
-0.052
-0.017
-1.371
-3.255
-8.840
-13.339
-9.219
-3.728
-1.646
-0.953
-0.702
-0.597
-0.549
-0.537
-0.558
-0.601
-0.671
-0.747
-0.839
-0.956
-1.116
-1.335
-1.635
-1.998
-2.381
-2.649
-2.705
-2.501
-2.139
-1.756
-1.412
-1.123
-0.890
-0.703
-0.554
-0.434
-0.336
-0.257
-0.192
-0.138
-0.093
-0.055
-0.022
-1.365
-3.072
-8.458
-11.832
-8.926
-3.689
-1.702
-0.999
-0.718
-0.598
-0.541
-0.514
-0.514
-0.531
-0.559
-0.596
-0.656
-0.736
-0.868
-1.073
-1.381
-1.794
-2.279
-2.671
-2.792
-2.563
-2.162
-1.733
-1.363
-1.066
-0.834
-0.655
-0.514
-0.403
-0.313
-0.241
-0.181
-0.131
-0.090
-0.055
-0.024
-1.216
-2.108
-4.118
-5.896
-4.436
-2.486
-1.410
-0.912
-0.679
-0.560
-0.495
-0.459
-0.436
-0.425
-0.418
-0.419
-0.432
-0.469
-0.540
-0.681
-0.890
-1.231
-1.720
-2.239
-2.474
-2.336
-1.985
-1.572
-1.228
-0.955
-0.743
-0.584
-0.458
-0.360
-0.282
-0.219
-0.165
-0.122
-0.085
-0.053
-0.025
-1.005
-1.374
-1.900
-2.270
-2.028
-1.499
-1.049
-0.769
-0.602
-0.501
-0.432
-0.383
-0.343
-0.303
-0.266
-0.222
-0.181
-0.149
-0.127
-0.106
-0.059
-0.033
-0.336
-1.070
-1.644
-1.769
-1.581
-1.287
-1.015
-0.792
-0.622
-0.491
-0.390
-0.311
-0.245
-0.192
-0.147
-0.110
-0.077
-0.049
-0.025
-0.546
-0.674
-0.892
-1.047
-1.045
-0.904
-0.743
-0.608
-0.505
-0.428
-0.361
-0.300
-0.243
-0.179
-0.109
-0.023
0.082
0.201
0.353
0.591
1.168
2.421
2.985
1.091
-0.440
-0.974
-1.033
-0.910
-0.743
-0.597
-0.480
-0.387
-0.312
-0.253
-0.203
-0.163
-0.127
-0.096
-0.070
-0.046
-0.024
0.400
0.391
0.075
-0.264
-0.453
-0.512
-0.492
-0.447
-0.393
-0.339
-0.280
-0.215
-0.142
-0.058
0.043
0.172
0.336
0.544
0.811
1.236
2.333
5.130
5.845
3.671
0.602
-0.262
-0.474
-0.491
-0.445
-0.386
-0.328
-0.277
-0.233
-0.195
-0.163
-0.133
-0.106
-0.083
-0.062
-0.042
-0.023
1.952
2.085
1.227
0.435
-0.005
-0.193
-0.244
-0.245
-0.242
-0.228
-0.189
-0.128
-0.047
0.051
0.174
0.338
0.560
0.855
1.214
1.698
2.511
4.623
4.399
2.371
0.675
0.224
0.019
-0.093
-0.148
-0.175
-0.178
-0.168
-0.155
-0.139
-0.122
-0.104
-0.087
-0.071
-0.054
-0.039
-0.024
3.254
3.519
2.086
0.924
0.327
0.112
0.117
0.104
0.006
-0.072
-0.077
-0.032
0.047
0.145
0.283
0.481
0.759
1.143
1.642
2.188
2.400
1.051
-1.837
-2.409
0.010
0.594
0.492
0.284
0.124
0.019
-0.037
-0.070
-0.084
-0.088
-0.085
-0.080
-0.071
-0.060
-0.049
-0.037
-0.025
2.739
2.949
1.981
1.024
0.423
0.388
0.906
0.996
0.477
0.150
0.064
0.080
0.144
0.237
0.377
0.597
0.928
1.428
2.181
3.163
3.683
0.971
-2.844
-2.901
0.262
1.212
0.978
0.634
0.361
0.190
0.081
0.015
-0.023
-0.044
-0.055
-0.059
-0.058
-0.053
-0.046
-0.038
-0.028
1.672
1.787
1.406
0.728
0.016
0.230
2.247
2.857
1.134
0.364
0.222
0.227
0.282
0.352
0.474
0.696
1.069
1.703
2.779
4.527
6.678
6.463
1.968
0.890
2.044
1.987
1.419
0.904
0.546
0.318
0.173
0.083
0.025
-0.011
-0.032
-0.044
-0.049
-0.049
-0.047
-0.042
-0.034
0.983
1.051
0.811
0.126
-1.105
-2.048
-0.414
1.662
0.973
0.424
0.397
0.457
0.503
0.535
0.604
0.783
1.142
1.812
3.029
5.196
8.493
10.045
7.251
4.391
3.188
2.366
1.602
1.040
0.656
0.405
0.238
0.131
0.060
0.015
-0.016
-0.035
-0.046
-0.050
-0.051
-0.049
-0.044
0.547
0.537
0.298
-0.469
-2.171
-4.959
-4.901
-1.370
-0.003
0.476
0.685
0.836
0.911
0.847
0.782
0.855
1.140
1.713
2.705
4.397
6.609
7.746
6.247
4.263
3.045
2.220
1.565
1.061
0.702
0.451
0.277
0.162
0.082
0.029
-0.008
-0.033
-0.048
-0.057
-0.061
-0.060
-0.057
0.254
0.173
-0.089
-0.737
-1.966
-3.672
-3.833
-1.608
0.086
0.828
1.123
1.411
1.573
1.302
0.986
0.901
1.056
1.441
2.070
2.914
3.691
3.865
3.357
2.830
2.409
1.965
1.478
1.053
0.717
0.473
0.299
0.180
0.094
0.033
-0.008
-0.038
-0.058
-0.070
-0.076
-0.078
-0.075
0.057
-0.068
-0.300
-0.700
-1.273
-1.721
-1.344
-0.118
1.015
1.456
1.575
1.880
2.138
1.631
1.089
0.882
0.923
1.138
1.439
1.685
1.602
1.147
1.161
1.825
2.233
2.031
1.541
1.081
0.730
0.481
0.308
0.183
0.093
0.029
-0.018
-0.051
-0.074
-0.090
-0.098
-0.101
-0.099
-0.067
-0.203
-0.400
-0.648
-0.838
-0.678
0.070
1.163
1.908
1.943
1.749
1.762
1.785
1.398
0.972
0.776
0.765
0.876
1.026
1.051
0.764
0.363
0.828
2.516
3.772
3.026
1.891
1.182
0.756
0.486
0.303
0.174
0.082
0.014
-0.037
-0.075
-0.102
-0.120
-0.129
-0.133
-0.130
-0.126
-0.272
-0.475
-0.686
-0.727
-0.187
1.267
2.680
2.790
2.174
1.628
1.355
1.191
0.963
0.736
0.617
0.609
0.687
0.798
0.838
0.784
0.827
1.852
4.953
6.706
5.178
2.405
1.280
0.766
0.474
0.288
0.157
0.061
-0.011
-0.067
-0.108
-0.139
-0.160
-0.171
-0.174
-0.170
-0.135
-0.298
-0.521
-0.772
-0.812
0.254
4.138
6.864
5.030
2.444
1.399
0.968
0.762
0.619
0.503
0.451
0.465
0.544
0.660
0.785
0.920
1.252
2.362
5.337
7.187
5.270
2.408
1.246
0.733
0.444
0.258
0.126
0.029
-0.049
-0.109
-0.157
-0.191
-0.213
-0.225
-0.226
-0.221
0.006
0.150
0.307
0.473
0.649
0.836
1.075
1.460
2.256
5.198
9.251
7.775
1.576
-2.820
-2.996
-1.173
0.316
0.937
1.030
0.941
0.822
0.718
0.635
0.573
0.529
0.496
0.474
0.459
0.449
0.442
0.438
0.437
0.436
0.438
0.441
0.447
0.455
0.465
0.478
0.494
0.512
0.023
0.199
0.374
0.543
0.700
0.972
1.515
2.326
3.182
5.744
9.266
7.992
2.243
-1.642
-2.186
-1.223
-0.257
0.315
0.551
0.607
0.589
0.548
0.504
0.463
0.434
0.411
0.395
0.385
0.379
0.376
0.377
0.379
0.384
0.391
0.400
0.411
0.423
0.439
0.456
0.475
0.497
0.051
0.275
0.487
0.603
0.610
0.790
1.785
3.739
4.268
4.041
4.928
3.913
1.105
-0.680
-1.156
-0.816
-0.315
0.065
0.273
0.369
0.398
0.392
0.376
0.356
0.340
0.327
0.318
0.314
0.314
0.315
0.320
0.327
0.336
0.348
0.361
0.376
0.393
0.412
0.432
0.455
0.479
0.077
0.391
0.721
0.794
0.340
-0.187
0.660
3.602
4.124
2.680
1.969
1.244
0.311
-0.393
-0.635
-0.520
-0.273
-0.049
0.109
0.196
0.239
0.255
0.256
0.252
0.248
0.244
0.243
0.246
0.250
0.257
0.266
0.277
0.291
0.306
0.323
0.342
0.362
0.384
0.408
0.433
0.458
0.077
0.505
1.046
1.212
-0.119
-2.457
-3.214
-0.605
1.125
1.033
0.602
0.159
-0.229
-0.480
-0.541
-0.448
-0.293
-0.136
-0.023
0.056
0.103
0.129
0.142
0.150
0.156
0.161
0.169
0.177
0.187
0.199
0.213
0.229
0.246
0.265
0.285
0.308
0.331
0.355
0.381
0.408
0.435
0.002
0.450
1.068
1.200
-0.661
-4.722
-7.097
-3.780
-1.089
-0.303
-0.393
-0.644
-0.790
-0.788
-0.673
-0.527
-0.372
-0.242
-0.143
-0.074
-0.025
0.007
0.030
0.048
0.063
0.077
0.092
0.108
0.124
0.142
0.161
0.180
0.202
0.224
0.248
0.272
0.299
0.325
0.352
0.380
0.408
-0.161
0.180
0.537
0.421
-1.041
-3.780
-5.234
-3.420
-1.558
-0.989
-1.192
-1.479
-1.482
-1.232
-0.934
-0.686
-0.501
-0.366
-0.270
-0.204
-0.156
-0.118
-0.086
-0.060
-0.035
-0.012
0.012
0.035
0.059
0.083
0.107
0.131
0.156
0.182
0.209
0.236
0.264
0.293
0.322
0.351
0.380
-0.355
-0.140
0.008
-0.171
-0.906
-1.974
-2.470
-1.852
-1.222
-1.250
-1.813
-2.302
-2.174
-1.674
-1.198
-0.861
-0.644
-0.502
-0.409
-0.342
-0.294
-0.251
-0.213
-0.176
-0.140
-0.106
-0.073
-0.041
-0.010
0.021
0.051
0.080
0.109
0.140
0.169
0.199
0.230
0.260
0.290
0.320
0.350
-0.530
-0.386
-0.315
-0.413
-0.702
-1.046
-1.177
-1.005
-0.934
-1.343
-2.107
-2.655
-2.478
-1.884
-1.348
-0.992
-0.776
-0.644
-0.560
-0.501
-0.453
-0.404
-0.357
-0.306
-0.257
-0.210
-0.165
-0.122
-0.082
-0.044
-0.008
0.027
0.061
0.095
0.128
0.161
0.193
0.226
0.257
0.288
0.318
-0.643
-0.538
-0.491
-0.527
-0.637
-0.757
-0.779
-0.781
-0.887
-1.300
-1.914
-2.318
-2.215
-1.779
-1.364
-1.074
-0.897
-0.797
-0.737
-0.692
-0.644
-0.589
-0.528
-0.459
-0.392
-0.328
-0.267
-0.212
-0.161
-0.114
-0.070
-0.028
0.011
0.049
0.086
0.121
0.156
0.190
0.223
0.255
0.286
-0.680
-0.611
-0.594
-0.630
-0.700
-0.775
-0.817
-0.843
-0.938
-1.196
-1.547
-1.773
-1.741
-1.515
-1.283
-1.110
-1.015
-0.971
-0.954
-0.930
-0.888
-0.822
-0.740
-0.646
-0.549
-0.461
-0.381
-0.309
-0.245
-0.187
-0.135
-0.088
-0.042
0.001
0.042
0.081
0.118
0.154
0.189
0.222
0.253
-0.617
-0.614
-0.657
-0.743
-0.859
-0.967
-1.011
-1.006
-0.988
-1.068
-1.221
-1.340
-1.354
-1.277
-1.190
-1.141
-1.148
-1.191
-1.235
-1.254
-1.220
-1.129
-1.006
-0.872
-0.736
-0.616
-0.508
-0.416
-0.337
-0.268
-0.206
-0.149
-0.097
-0.049
-0.004
0.039
0.080
0.118
0.154
0.188
0.221
-0.441
-0.550
-0.683
-0.867
-1.105
-1.312
-1.375
-1.249
-1.045
-0.942
-0.976
-1.049
-1.093
-1.101
-1.126
-1.180
-1.309
-1.468
-1.621
-1.709
-1.684
-1.551
-1.355
-1.146
-0.951
-0.787
-0.648
-0.534
-0.438
-0.354
-0.281
-0.215
-0.155
-0.101
-0.050
-0.003
0.041
0.082
0.120
0.156
0.189
-0.159
-0.416
-0.655
-0.986
-1.449
-1.934
-2.084
-1.718
-1.193
-0.870
-0.810
-0.858
-0.917
-0.973
-1.050
-1.209
-1.463
-1.812
-2.154
-2.347
-2.332
-2.102
-1.785
-1.470
-1.197
-0.977
-0.803
-0.661
-0.544
-0.445
-0.360
-0.284
-0.216
-0.153
-0.097
-0.045
0.002
0.046
0.086
0.123
0.158
0.157
-0.234
-0.539
-1.006
-1.826
-2.836
-3.286
-2.533
-1.520
-0.932
-0.743
-0.746
-0.790
-0.828
-0.901
-1.112
-1.549
-2.174
-2.828
-3.226
-3.195
-2.810
-2.305
-1.832
-1.459
-1.179
-0.963
-0.795
-0.659
-0.543
-0.445
-0.357
-0.279
-0.209
-0.145
-0.088
-0.036
0.011
0.054
0.092
0.128
0.367
-0.066
-0.268
-0.742
-1.884
-3.473
-4.311
-3.222
-1.804
-1.021
-0.748
-0.701
-0.691
-0.621
-0.551
-0.726
-1.342
-2.402
-3.499
-4.208
-4.178
-3.552
-2.810
-2.186
-1.713
-1.373
-1.125
-0.935
-0.779
-0.648
-0.535
-0.434
-0.343
-0.264
-0.193
-0.129
-0.073
-0.022
0.023
0.063
0.100
0.270
-0.114
0.057
-0.199
-1.336
-2.866
-3.576
-2.808
-1.706
-1.036
-0.768
-0.687
-0.611
-0.341
0.151
0.278
-0.645
-2.201
-3.852
-4.917
-4.887
-4.083
-3.181
-2.441
-1.926
-1.554
-1.285
-1.078
-0.908
-0.759
-0.628
-0.513
-0.410
-0.320
-0.240
-0.170
-0.108
-0.054
-0.006
0.036
0.074
-0.284
-0.672
-0.147
0.035
-0.764
-1.736
-2.174
-1.883
-1.324
-0.924
-0.749
-0.690
-0.579
-0.157
0.834
1.524
0.291
-1.649
-3.551
-4.760
-4.818
-4.125
-3.255
-2.572
-2.075
-1.714
-1.446
-1.228
-1.039
-0.875
-0.727
-0.593
-0.477
-0.374
-0.285
-0.208
-0.141
-0.084
-0.033
0.012
0.051
-1.100
-1.627
-1.014
-0.499
-0.667
-1.077
-1.293
-1.204
-0.983
-0.791
-0.712
-0.700
-0.646
-0.366
0.394
0.973
0.206
-1.336
-2.938
-3.965
-4.151
-3.729
-3.119
-2.586
-2.174
-1.857
-1.604
-1.381
-1.181
-0.997
-0.826
-0.674
-0.541
-0.426
-0.327
-0.243
-0.171
-0.109
-0.056
-0.010
0.030
-1.555
-2.050
-1.542
-0.989
-0.794
-0.839
-0.879
-0.845
-0.763
-0.692
-0.674
-0.681
-0.737
-0.745
-0.558
-0.380
-0.694
-1.530
-2.499
-3.187
-3.381
-3.220
-2.885
-2.550
-2.263
-2.005
-1.769
-1.543
-1.325
-1.114
-0.921
-0.749
-0.598
-0.471
-0.363
-0.272
-0.196
-0.131
-0.076
-0.030
0.012
-1.390
-1.700
-1.478
-1.125
-0.893
-0.793
-0.741
-0.703
-0.667
-0.647
-0.657
-0.700
-0.814
-1.001
-1.125
-1.182
-1.367
-1.754
-2.241
-2.649
-2.838
-2.835
-2.725
-2.564
-2.391
-2.181
-1.956
-1.713
-1.469
-1.226
-1.008
-0.813
-0.649
-0.508
-0.391
-0.295
-0.216
-0.149
-0.093
-0.045
-0.004
-1.063
-1.259
-1.310
-1.247
-1.081
-0.899
-0.758
-0.673
-0.641
-0.648
-0.676
-0.739
-0.889
-1.107
-1.305
-1.447
-1.587
-1.785
-2.061
-2.320
-2.518
-2.656
-2.703
-2.695
-2.599
-2.420
-2.174
-1.895
-1.602
-1.326
-1.077
-0.862
-0.682
-0.532
-0.411
-0.311
-0.229
-0.162
-0.105
-0.057
-0.016
-0.797
-1.050
-1.527
-1.884
-1.714
-1.275
-0.910
-0.729
-0.664
-0.659
-0.698
-0.781
-0.914
-1.096
-1.275
-1.414
-1.536
-1.687
-1.881
-2.114
-2.375
-2.642
-2.865
-2.996
-2.959
-2.756
-2.431
-2.075
-1.716
-1.397
-1.116
-0.887
-0.695
-0.543
-0.418
-0.318
-0.236
-0.169
-0.113
-0.066
-0.026
-0.582
-1.027
-2.526
-4.065
-3.324
-1.990
-1.191
-0.837
-0.699
-0.671
-0.698
-0.766
-0.867
-0.997
-1.134
-1.250
-1.362
-1.507
-1.701
-1.972
-2.329
-2.760
-3.214
-3.525
-3.521
-3.226
-2.750
-2.247
-1.802
-1.427
-1.125
-0.885
-0.691
-0.536
-0.414
-0.316
-0.235
-0.171
-0.117
-0.071
-0.033
-0.399
-0.913
-4.166
-7.473
-5.975
-2.727
-1.434
-0.926
-0.723
-0.662
-0.664
-0.706
-0.775
-0.861
-0.954
-1.046
-1.150
-1.289
-1.500
-1.822
-2.287
-2.919
-3.664
-4.249
-4.292
-3.795
-3.068
-2.382
-1.836
-1.414
-1.094
-0.852
-0.660
-0.513
-0.398
-0.303
-0.228
-0.167
-0.116
-0.074
-0.037
-0.409
-0.611
-3.480
-7.121
-5.458
-2.669
-1.441
-0.928
-0.714
-0.631
-0.606
-0.622
-0.659
-0.710
-0.762
-0.830
-0.915
-1.043
-1.252
-1.580
-2.117
-2.920
-3.954
-4.862
-5.005
-4.279
-3.276
-2.421
-1.786
-1.342
-1.024
-0.791
-0.613
-0.475
-0.368
-0.283
-0.215
-0.159
-0.112
-0.073
-0.039
-0.850
-0.924
-1.905
-3.296
-2.928
-1.913
-1.202
-0.835
-0.659
-0.573
-0.539
-0.528
-0.536
-0.554
-0.580
-0.619
-0.672
-0.761
-0.916
-1.184
-1.634
-2.397
-3.518
-4.649
-4.888
-4.174
-3.126
-2.259
-1.638
-1.214
-0.914
-0.701
-0.544
-0.425
-0.332
-0.258
-0.197
-0.148
-0.106
-0.071
-0.040
-1.301
-1.361
-1.497
-1.672
-1.579
-1.236
-0.921
-0.706
-0.574
-0.499
-0.457
-0.431
-0.413
-0.406
-0.400
-0.403
-0.412
-0.442
-0.504
-0.600
-0.723
-0.987
-1.761
-2.971
-3.587
-3.293
-2.557
-1.884
-1.365
-1.015
-0.770
-0.594
-0.464
-0.366
-0.290
-0.227
-0.176
-0.134
-0.098
-0.067
-0.040
-1.100
-1.130
-1.039
-0.983
-0.906
-0.791
-0.667
-0.556
-0.477
-0.418
-0.374
-0.333
-0.296
-0.262
-0.228
-0.191
-0.151
-0.109
-0.042
0.122
0.638
2.090
2.704
0.149
-1.657
-2.004
-1.734
-1.350
-1.016
-0.775
-0.598
-0.471
-0.374
-0.302
-0.243
-0.194
-0.154
-0.119
-0.089
-0.063
-0.039
0.390
0.485
0.109
-0.228
-0.393
-0.450
-0.448
-0.423
-0.375
-0.335
-0.287
-0.235
-0.184
-0.128
-0.071
0.002
0.094
0.215
0.387
0.749
1.964
5.001
6.733
3.317
-0.045
-0.865
-0.918
-0.793
-0.647
-0.522
-0.420
-0.343
-0.283
-0.237
-0.196
-0.162
-0.131
-0.105
-0.081
-0.059
-0.039
4.403
4.729
2.227
0.740
0.122
-0.155
-0.263
-0.288
-0.269
-0.246
-0.200
-0.146
-0.079
-0.009
0.068
0.170
0.314
0.502
0.754
1.118
1.957
4.144
4.168
2.378
0.290
-0.082
-0.212
-0.269
-0.283
-0.272
-0.247
-0.223
-0.198
-0.175
-0.152
-0.132
-0.111
-0.092
-0.074
-0.056
-0.039
6.621
7.256
4.281
1.546
0.516
0.025
-0.155
-0.183
-0.169
-0.156
-0.118
-0.064
0.001
0.077
0.164
0.302
0.501
0.765
1.080
1.368
1.250
-0.592
-3.083
-3.182
-0.173
0.623
0.478
0.230
0.056
-0.038
-0.091
-0.112
-0.121
-0.121
-0.115
-0.106
-0.094
-0.081
-0.068
-0.056
-0.042
5.761
6.259
3.725
1.824
0.593
-0.205
-0.388
-0.222
-0.122
-0.084
-0.027
0.027
0.072
0.130
0.233
0.399
0.660
1.005
1.453
1.827
1.433
-2.475
-6.614
-3.887
0.887
1.905
1.240
0.678
0.340
0.151
0.041
-0.022
-0.055
-0.075
-0.081
-0.085
-0.081
-0.075
-0.067
-0.057
-0.046
2.642
3.105
2.721
1.706
-0.092
-1.989
-2.303
-1.037
-0.322
-0.060
0.095
0.162
0.193
0.212
0.296
0.482
0.782
1.221
1.823
2.491
2.732
1.133
-1.643
-0.074
4.125
3.371
1.855
1.003
0.553
0.293
0.141
0.049
-0.006
-0.038
-0.059
-0.069
-0.073
-0.073
-0.069
-0.062
-0.054
1.420
1.804
1.925
1.044
-2.089
-8.329
-8.920
-4.471
-1.028
-0.032
0.314
0.449
0.471
0.422
0.431
0.570
0.866
1.319
2.001
2.897
3.713
3.775
3.139
3.539
4.309
3.295
1.948
1.133
0.665
0.384
0.210
0.102
0.029
-0.016
-0.045
-0.062
-0.072
-0.076
-0.075
-0.072
-0.065
0.769
0.994
0.962
-0.096
-3.945
-11.172
-13.802
-7.783
-1.387
0.254
0.784
1.057
1.144
0.930
0.704
0.707
0.906
1.298
1.902
2.688
3.473
3.795
3.598
3.357
3.130
2.498
1.712
1.112
0.699
0.426
0.250
0.130
0.050
-0.002
-0.039
-0.063
-0.078
-0.085
-0.089
-0.087
-0.082
0.336
0.368
0.180
-0.680
-3.062
-8.168
-9.106
-3.817
0.069
1.277
1.629
2.316
2.822
1.999
1.108
0.843
0.902
1.160
1.567
2.064
2.499
2.717
2.681
2.603
2.407
2.022
1.512
1.058
0.700
0.446
0.267
0.145
0.060
-0.001
-0.042
-0.071
-0.091
-0.102
-0.108
-0.109
-0.105
0.073
0.008
-0.184
-0.662
-1.529
-2.476
-1.968
0.518
2.867
2.896
2.522
3.390
3.877
2.875
1.389
0.899
0.844
0.982
1.204
1.446
1.613
1.705
1.891
2.203
2.330
2.031
1.532
1.061
0.705
0.450
0.272
0.145
0.057
-0.009
-0.055
-0.089
-0.113
-0.128
-0.135
-0.137
-0.134
-0.063
-0.156
-0.293
-0.492
-0.625
-0.370
0.740
2.913
4.797
3.889
2.757
2.927
3.185
2.288
1.228
0.829
0.745
0.800
0.933
1.045
1.120
1.283
1.806
2.830
3.552
2.832
1.818
1.151
0.725
0.452
0.266
0.136
0.042
-0.028
-0.079
-0.119
-0.146
-0.165
-0.174
-0.177
-0.173
-0.113
-0.203
-0.305
-0.352
-0.153
0.651
2.298
4.082
4.537
3.458
2.345
1.886
1.685
1.285
0.886
0.670
0.615
0.657
0.752
0.856
0.991
1.321
2.281
4.890
5.971
4.689
2.248
1.229
0.730
0.438
0.249
0.113
0.016
-0.058
-0.116
-0.160
-0.193
-0.214
-0.226
-0.229
-0.223
-0.107
-0.199
-0.286
-0.272
0.109
1.534
5.166
7.793
5.698
3.009
1.761
1.224
0.954
0.757
0.588
0.495
0.482
0.535
0.634
0.776
0.997
1.427
2.439
5.085
6.120
4.888
2.236
1.191
0.695
0.405
0.215
0.081
-0.022
-0.104
-0.169
-0.220
-0.258
-0.283
-0.294
-0.295
-0.285
-0.055
0.125
0.355
0.680
1.081
1.366
1.567
1.917
2.476
4.003
6.697
4.815
-3.297
-9.982
-9.476
-3.344
-0.165
0.897
1.090
1.008
0.875
0.749
0.650
0.573
0.522
0.487
0.463
0.449
0.440
0.436
0.433
0.433
0.435
0.439
0.446
0.454
0.466
0.479
0.495
0.514
0.534
-0.030
0.164
0.402
0.725
1.143
1.623
2.370
3.487
4.012
4.737
7.105
5.411
-1.008
-6.125
-5.718
-2.628
-0.674
0.214
0.545
0.626
0.609
0.559
0.504
0.459
0.424
0.400
0.383
0.374
0.370
0.368
0.371
0.376
0.383
0.393
0.404
0.418
0.435
0.454
0.474
0.497
0.521
-0.015
0.191
0.409
0.648
0.953
1.592
3.663
6.608
6.796
4.722
3.855
2.465
-0.034
-1.929
-2.191
-1.357
-0.522
-0.005
0.261
0.369
0.399
0.393
0.369
0.347
0.328
0.314
0.306
0.302
0.303
0.306
0.313
0.322
0.334
0.348
0.365
0.384
0.405
0.427
0.451
0.477
0.503
-0.012
0.211
0.417
0.539
0.589
1.045
3.759
7.561
7.331
4.141
2.129
1.077
0.052
-0.699
-0.900
-0.680
-0.352
-0.076
0.101
0.194
0.234
0.247
0.245
0.240
0.233
0.230
0.229
0.232
0.239
0.247
0.258
0.272
0.288
0.306
0.327
0.349
0.373
0.399
0.426
0.454
0.483
-0.034
0.202
0.405
0.418
0.087
-0.161
0.954
3.831
4.294
2.103
0.981
0.322
-0.144
-0.447
-0.536
-0.450
-0.289
-0.140
-0.023
0.051
0.093
0.115
0.128
0.135
0.140
0.145
0.153
0.162
0.175
0.188
0.204
0.222
0.242
0.265
0.288
0.314
0.341
0.369
0.399
0.428
0.459
-0.108
0.120
0.304
0.190
-0.422
-1.237
-1.272
-0.249
0.482
0.390
0.052
-0.281
-0.486
-0.573
-0.546
-0.451
-0.335
-0.229
-0.142
-0.079
-0.038
-0.008
0.012
0.028
0.043
0.058
0.074
0.092
0.110
0.130
0.150
0.173
0.197
0.222
0.249
0.277
0.307
0.337
0.368
0.400
0.430
-0.223
-0.037
0.066
-0.082
-0.657
-1.456
-1.752
-1.252
-0.691
-0.509
-0.648
-0.826
-0.890
-0.825
-0.702
-0.568
-0.444
-0.345
-0.271
-0.215
-0.171
-0.139
-0.110
-0.083
-0.056
-0.032
-0.007
0.018
0.042
0.068
0.095
0.122
0.150
0.178
0.209
0.240
0.271
0.304
0.336
0.368
0.400
-0.357
-0.219
-0.169
-0.299
-0.682
-1.151
-1.359
-1.200
-0.965
-0.938
-1.109
-1.268
-1.252
-1.097
-0.890
-0.713
-0.578
-0.482
-0.416
-0.361
-0.319
-0.281
-0.242
-0.205
-0.167
-0.130
-0.096
-0.061
-0.028
0.005
0.036
0.069
0.101
0.134
0.167
0.200
0.234
0.268
0.302
0.335
0.366
-0.475
-0.370
-0.337
-0.426
-0.635
-0.871
-1.021
-1.025
-1.014
-1.136
-1.357
-1.509
-1.460
-1.258
-1.035
-0.850
-0.725
-0.641
-0.582
-0.537
-0.493
-0.449
-0.398
-0.345
-0.293
-0.242
-0.193
-0.148
-0.104
-0.063
-0.025
0.013
0.050
0.087
0.123
0.159
0.195
0.231
0.266
0.299
0.332
-0.552
-0.469
-0.447
-0.498
-0.630
-0.793
-0.925
-1.001
-1.081
-1.221
-1.404
-1.518
-1.465
-1.301
-1.117
-0.968
-0.878
-0.824
-0.790
-0.755
-0.714
-0.656
-0.587
-0.512
-0.439
-0.367
-0.302
-0.243
-0.187
-0.137
-0.090
-0.046
-0.004
0.038
0.078
0.117
0.155
0.192
0.229
0.263
0.296
-0.575
-0.520
-0.512
-0.573
-0.685
-0.830
-0.969
-1.063
-1.131
-1.209
-1.319
-1.371
-1.357
-1.263
-1.152
-1.077
-1.046
-1.047
-1.058
-1.049
-1.007
-0.933
-0.834
-0.725
-0.615
-0.514
-0.425
-0.347
-0.278
-0.216
-0.161
-0.109
-0.060
-0.013
0.031
0.073
0.114
0.153
0.191
0.226
0.260
-0.528
-0.513
-0.545
-0.643
-0.787
-0.947
-1.074
-1.098
-1.060
-1.059
-1.113
-1.185
-1.212
-1.202
-1.184
-1.201
-1.264
-1.357
-1.437
-1.471
-1.429
-1.318
-1.160
-0.987
-0.828
-0.684
-0.563
-0.464
-0.377
-0.302
-0.236
-0.175
-0.119
-0.068
-0.018
0.028
0.072
0.114
0.153
0.190
0.224
-0.395
-0.452
-0.539
-0.687
-0.894
-1.086
-1.150
-0.999
-0.739
-0.681
-0.825
-0.985
-1.085
-1.153
-1.230
-1.355
-1.547
-1.788
-2.009
-2.123
-2.070
-1.869
-1.599
-1.325
-1.081
-0.881
-0.723
-0.594
-0.487
-0.397
-0.318
-0.247
-0.182
-0.123
-0.069
-0.018
0.030
0.074
0.115
0.154
0.189
-0.185
-0.322
-0.448
-0.661
-0.965
-1.252
-1.267
-0.875
-0.333
-0.233
-0.521
-0.824
-1.012
-1.152
-1.295
-1.529
-1.885
-2.380
-2.891
-3.177
-3.094
-2.698
-2.200
-1.744
-1.378
-1.105
-0.899
-0.739
-0.608
-0.500
-0.407
-0.324
-0.249
-0.181
-0.121
-0.064
-0.012
0.035
0.079
0.118
0.155
0.049
-0.117
-0.185
-0.415
-0.894
-1.408
-1.507
-1.013
-0.348
-0.178
-0.459
-0.786
-1.010
-1.164
-1.338
-1.652
-2.235
-3.151
-4.250
-4.911
-4.707
-3.887
-2.967
-2.236
-1.707
-1.348
-1.088
-0.892
-0.740
-0.612
-0.504
-0.407
-0.320
-0.243
-0.173
-0.111
-0.054
-0.003
0.043
0.085
0.123
0.156
0.119
0.506
0.456
-0.414
-1.318
-1.663
-1.330
-0.768
-0.524
-0.649
-0.880
-1.083
-1.207
-1.304
-1.570
-2.336
-3.904
-6.065
-7.572
-7.080
-5.377
-3.787
-2.714
-2.035
-1.589
-1.284
-1.062
-0.885
-0.736
-0.607
-0.494
-0.395
-0.306
-0.227
-0.156
-0.095
-0.039
0.010
0.054
0.093
-0.189
0.036
1.979
2.778
0.653
-0.888
-1.483
-1.380
-1.039
-0.847
-0.888
-1.073
-1.239
-1.301
-1.156
-1.047
-1.645
-3.865
-7.384
-10.190
-9.286
-6.554
-4.394
-3.096
-2.305
-1.815
-1.488
-1.242
-1.041
-0.871
-0.722
-0.589
-0.473
-0.370
-0.280
-0.202
-0.134
-0.074
-0.022
0.024
0.065
-1.721
-1.593
1.868
3.117
1.194
-0.491
-1.110
-1.173
-1.050
-0.973
-1.065
-1.275
-1.492
-1.538
-1.150
-0.214
0.386
-2.334
-6.727
-9.666
-8.987
-6.530
-4.493
-3.249
-2.497
-2.021
-1.693
-1.436
-1.214
-1.020
-0.843
-0.688
-0.551
-0.433
-0.332
-0.244
-0.170
-0.106
-0.051
-0.002
0.040
-4.392
-5.139
-1.489
0.733
0.288
-0.441
-0.831
-0.943
-0.954
-1.004
-1.176
-1.463
-1.790
-1.981
-1.632
-0.358
1.141
-1.194
-4.781
-6.826
-6.725
-5.443
-4.136
-3.208
-2.619
-2.222
-1.909
-1.646
-1.407
-1.178
-0.971
-0.787
-0.628
-0.494
-0.380
-0.284
-0.203
-0.135
-0.076
-0.026
0.017
-4.933
-5.821
-3.058
-1.052
-0.504
-0.565
-0.695
-0.793
-0.863
-0.986
-1.203
-1.554
-1.996
-2.384
-2.354
-1.692
-1.091
-1.976
-3.610
-4.654
-4.813
-4.305
-3.676
-3.135
-2.741
-2.432
-2.151
-1.880
-1.607
-1.341
-1.098
-0.884
-0.701
-0.549
-0.422
-0.318
-0.231
-0.158
-0.098
-0.046
-0.002
-2.877
-3.265
-2.181
-1.160
-0.712
-0.621
-0.646
-0.706
-0.798
-0.939
-1.171
-1.533
-2.006
-2.465
-2.674
-2.497
-2.287
-2.489
-3.047
-3.516
-3.678
-3.581
-3.375
-3.143
-2.925
-2.696
-2.430
-2.134
-1.814
-1.502
-1.215
-0.968
-0.763
-0.594
-0.456
-0.343
-0.253
-0.177
-0.115
-0.063
-0.018
-1.331
-1.381
-1.077
-0.823
-0.707
-0.655
-0.650
-0.678
-0.756
-0.891
-1.099
-1.406
-1.814
-2.220
-2.468
-2.514
-2.432
-2.482
-2.690
-2.944
-3.138
-3.274
-3.348
-3.353
-3.253
-3.046
-2.748
-2.388
-2.003
-1.635
-1.305
-1.030
-0.804
-0.622
-0.476
-0.361
-0.267
-0.191
-0.128
-0.076
-0.031
-0.386
-0.214
-0.286
-0.578
-0.785
-0.775
-0.712
-0.690
-0.735
-0.835
-1.003
-1.236
-1.532
-1.833
-2.048
-2.147
-2.170
-2.241
-2.391
-2.633
-2.945
-3.291
-3.634
-3.871
-3.852
-3.582
-3.148
-2.649
-2.155
-1.724
-1.360
-1.060
-0.822
-0.632
-0.486
-0.368
-0.274
-0.198
-0.136
-0.084
-0.041
0.400
1.117
0.882
-0.412
-1.051
-1.007
-0.833
-0.730
-0.714
-0.778
-0.890
-1.059
-1.262
-1.463
-1.632
-1.743
-1.823
-1.934
-2.136
-2.454
-2.947
-3.593
-4.351
-4.931
-4.963
-4.424
-3.647
-2.900
-2.265
-1.764
-1.364
-1.054
-0.812
-0.623
-0.478
-0.363
-0.272
-0.199
-0.140
-0.090
-0.048
1.269
4.103
4.273
0.484
-1.306
-1.240
-0.932
-0.761
-0.699
-0.713
-0.782
-0.884
-1.021
-1.156
-1.277
-1.381
-1.484
-1.640
-1.888
-2.315
-3.023
-4.090
-5.575
-6.874
-6.986
-5.742
-4.268
-3.127
-2.308
-1.735
-1.318
-1.007
-0.772
-0.594
-0.455
-0.349
-0.262
-0.195
-0.139
-0.092
-0.053
1.222
4.873
5.023
1.328
-1.159
-1.212
-0.939
-0.748
-0.667
-0.649
-0.678
-0.733
-0.814
-0.896
-0.984
-1.069
-1.181
-1.348
-1.629
-2.114
-2.975
-4.501
-6.951
-9.598
-9.731
-7.273
-4.825
-3.229
-2.253
-1.639
-1.219
-0.922
-0.709
-0.548
-0.422
-0.325
-0.248
-0.186
-0.134
-0.091
-0.055
-0.506
1.250
2.109
0.149
-0.954
-1.027
-0.849
-0.694
-0.605
-0.571
-0.575
-0.602
-0.640
-0.687
-0.739
-0.809
-0.900
-1.045
-1.296
-1.754
-2.602
-4.194
-7.029
-10.424
-10.780
-7.677
-4.784
-3.059
-2.066
-1.462
-1.076
-0.813
-0.627
-0.485
-0.378
-0.294
-0.227
-0.172
-0.127
-0.088
-0.055
-2.723
-2.305
-1.249
-0.932
-0.935
-0.844
-0.707
-0.601
-0.533
-0.496
-0.480
-0.478
-0.488
-0.503
-0.530
-0.568
-0.625
-0.722
-0.891
-1.188
-1.735
-2.807
-4.853
-7.290
-7.818
-5.942
-3.927
-2.552
-1.730
-1.224
-0.900
-0.683
-0.529
-0.417
-0.330
-0.260
-0.204
-0.157
-0.118
-0.084
-0.054
-3.524
-3.426
-2.049
-1.157
-0.816
-0.652
-0.567
-0.503
-0.448
-0.414
-0.387
-0.366
-0.348
-0.340
-0.341
-0.351
-0.366
-0.392
-0.444
-0.504
-0.504
-0.456
-1.171
-3.056
-4.031
-3.602
-2.657
-1.849
-1.293
-0.938
-0.702
-0.542
-0.429
-0.343
-0.278
-0.223
-0.180
-0.141
-0.108
-0.080
-0.054
-1.338
-1.204
-0.810
-0.546
-0.447
-0.422
-0.420
-0.398
-0.372
-0.344
-0.305
-0.259
-0.214
-0.177
-0.165
-0.153
-0.125
-0.087
-0.028
0.102
0.577
1.955
2.591
0.104
-1.491
-1.727
-1.465
-1.121
-0.838
-0.637
-0.499
-0.400
-0.328
-0.273
-0.227
-0.189
-0.155
-0.126
-0.099
-0.075
-0.054
3.844
4.120
1.981
0.622
0.103
-0.167
-0.292
-0.338
-0.321
-0.281
-0.231
-0.168
-0.078
-0.012
-0.014
0.009
0.084
0.181
0.306
0.477
0.831
1.661
1.959
0.521
-0.256
-0.442
-0.473
-0.446
-0.407
-0.354
-0.309
-0.269
-0.237
-0.206
-0.180
-0.156
-0.134
-0.113
-0.092
-0.074
-0.055
6.859
7.923
4.669
1.779
0.657
0.004
-0.316
-0.383
-0.326
-0.244
-0.178
-0.106
-0.013
0.054
0.056
0.117
0.243
0.411
0.590
0.691
0.588
-0.174
-1.526
-0.796
0.712
0.881
0.471
0.156
-0.017
-0.104
-0.139
-0.156
-0.155
-0.150
-0.140
-0.130
-0.117
-0.103
-0.087
-0.073
-0.058
6.051
6.770
4.702
2.799
1.168
-0.229
-0.848
-0.782
-0.490
-0.260
-0.133
-0.067
-0.036
-0.022
0.026
0.160
0.367
0.613
0.855
0.973
0.660
-0.768
-2.998
0.370
4.249
3.468
1.557
0.701
0.295
0.101
-0.002
-0.061
-0.091
-0.104
-0.110
-0.109
-0.104
-0.097
-0.087
-0.076
-0.064
2.922
3.975
4.866
4.702
1.444
-1.958
-3.256
-2.155
-0.973
-0.319
-0.048
0.031
-0.022
-0.108
-0.059
0.160
0.451
0.772
1.100
1.379
1.320
0.690
0.528
4.351
8.153
5.832
2.402
1.075
0.526
0.247
0.098
0.010
-0.041
-0.071
-0.088
-0.096
-0.098
-0.096
-0.090
-0.083
-0.073
1.646
2.778
5.013
5.622
0.098
-8.100
-10.012
-5.560
-1.658
-0.284
0.185
0.310
0.193
-0.035
-0.051
0.199
0.523
0.870
1.253
1.643
1.906
1.993
2.548
5.333
6.624
5.059
2.313
1.172
0.631
0.333
0.161
0.057
-0.009
-0.049
-0.076
-0.091
-0.099
-0.102
-0.100
-0.095
-0.087
0.884
1.587
2.608
2.243
-2.550
-10.719
-13.362
-7.799
-1.527
0.270
0.792
0.995
0.971
0.570
0.308
0.377
0.602
0.897
1.251
1.650
1.993
2.241
2.552
3.189
3.536
2.798
1.785
1.088
0.647
0.372
0.197
0.084
0.009
-0.040
-0.073
-0.094
-0.107
-0.114
-0.116
-0.114
-0.107
0.338
0.558
0.684
-0.001
-2.528
-7.630
-8.784
-3.189
0.988
1.928
1.902
2.498
2.823
1.942
0.897
0.622
0.676
0.871
1.133
1.430
1.696
1.918
2.120
2.272
2.270
1.931
1.435
0.976
0.627
0.380
0.212
0.095
0.016
-0.041
-0.079
-0.106
-0.124
-0.135
-0.139
-0.139
-0.133
0.024
0.019
-0.085
-0.490
-1.305
-2.174
-1.295
3.026
5.860
5.561
3.218
3.663
4.375
2.914
1.317
0.783
0.699
0.788
0.956
1.147
1.342
1.526
1.740
1.948
1.980
1.745
1.336
0.937
0.616
0.380
0.212
0.095
0.010
-0.053
-0.096
-0.129
-0.152
-0.166
-0.173
-0.174
-0.168
-0.106
-0.162
-0.255
-0.383
-0.442
-0.093
1.484
5.681
8.731
6.786
3.603
3.311
3.348
2.466
1.212
0.762
0.649
0.687
0.795
0.935
1.094
1.318
1.675
2.149
2.366
2.028
1.447
0.966
0.617
0.373
0.203
0.082
-0.008
-0.074
-0.125
-0.163
-0.191
-0.209
-0.219
-0.221
-0.215
-0.123
-0.186
-0.234
-0.197
0.068
0.807
2.350
4.907
6.787
4.900
2.820
2.061
1.783
1.320
0.871
0.637
0.563
0.588
0.675
0.801
0.987
1.286
1.829
2.664
3.176
2.537
1.620
1.006
0.612
0.360
0.185
0.058
-0.035
-0.109
-0.167
-0.213
-0.246
-0.267
-0.280
-0.282
-0.275
-0.094
-0.153
-0.171
-0.071
0.315
1.310
3.068
4.575
4.211
2.911
1.858
1.289
0.996
0.769
0.585
0.479
0.455
0.497
0.592
0.739
0.958
1.312
1.896
2.732
3.231
2.540
1.596
0.963
0.579
0.328
0.153
0.023
-0.078
-0.160
-0.227
-0.281
-0.322
-0.350
-0.363
-0.363
-0.352
-0.135
0.086
0.408
1.011
1.938
2.245
1.949
1.896
2.020
2.188
1.998
-0.261
-8.113
-16.028
-12.689
-4.940
-0.592
0.751
1.074
1.071
0.937
0.787
0.659
0.572
0.511
0.475
0.450
0.436
0.428
0.425
0.424
0.426
0.431
0.439
0.450
0.463
0.479
0.497
0.518
0.541
0.565
-0.093
0.128
0.445
1.018
1.970
2.463
2.663
3.292
3.370
2.964
2.497
0.601
-3.834
-9.343
-8.753
-3.355
-0.823
0.184
0.556
0.658
0.638
0.574
0.506
0.452
0.413
0.386
0.370
0.361
0.357
0.358
0.362
0.369
0.380
0.393
0.409
0.428
0.449
0.473
0.499
0.525
0.553
-0.071
0.134
0.397
0.758
1.288
2.021
3.613
6.206
6.192
3.641
2.219
0.844
-1.057
-2.662
-2.622
-1.475
-0.516
0.030
0.293
0.395
0.413
0.396
0.367
0.338
0.315
0.301
0.292
0.289
0.290
0.296
0.304
0.317
0.331
0.350
0.370
0.393
0.420
0.447
0.477
0.506
0.537
-0.080
0.113
0.304
0.509
0.803
1.495
3.767
6.739
6.568
3.550
1.696
0.678
-0.199
-0.797
-0.892
-0.619
-0.276
-0.018
0.136
0.213
0.243
0.245
0.238
0.228
0.220
0.215
0.216
0.219
0.226
0.237
0.249
0.266
0.285
0.307
0.332
0.359
0.388
0.419
0.451
0.484
0.517
-0.110
0.059
0.199
0.284
0.355
0.685
1.861
4.011
3.914
2.070
0.971
0.337
-0.097
-0.352
-0.419
-0.342
-0.203
-0.082
0.012
0.067
0.097
0.112
0.118
0.123
0.126
0.131
0.139
0.149
0.162
0.178
0.196
0.216
0.239
0.265
0.293
0.323
0.355
0.388
0.423
0.457
0.491
-0.168
-0.022
0.072
0.060
-0.046
-0.083
0.233
0.829
0.994
0.644
0.236
-0.081
-0.281
-0.381
-0.391
-0.331
-0.255
-0.175
-0.113
-0.067
-0.037
-0.014
0.001
0.015
0.030
0.044
0.060
0.077
0.096
0.118
0.141
0.165
0.192
0.221
0.252
0.285
0.320
0.355
0.391
0.427
0.461
-0.254
-0.132
-0.075
-0.131
-0.316
-0.503
-0.509
-0.327
-0.172
-0.204
-0.345
-0.478
-0.556
-0.558
-0.507
-0.435
-0.363
-0.299
-0.247
-0.207
-0.174
-0.148
-0.123
-0.099
-0.074
-0.049
-0.023
0.002
0.028
0.055
0.084
0.113
0.144
0.176
0.210
0.245
0.282
0.319
0.355
0.392
0.427
-0.347
-0.243
-0.205
-0.272
-0.442
-0.640
-0.755
-0.738
-0.688
-0.693
-0.756
-0.816
-0.818
-0.755
-0.668
-0.579
-0.502
-0.444
-0.400
-0.362
-0.328
-0.296
-0.260
-0.224
-0.187
-0.149
-0.114
-0.079
-0.044
-0.010
0.024
0.058
0.093
0.129
0.166
0.204
0.242
0.280
0.318
0.355
0.390
-0.430
-0.335
-0.304
-0.359
-0.505
-0.690
-0.854
-0.949
-0.986
-1.018
-1.050
-1.053
-1.010
-0.923
-0.818
-0.725
-0.660
-0.613
-0.581
-0.550
-0.514
-0.471
-0.421
-0.370
-0.316
-0.264
-0.214
-0.167
-0.122
-0.080
-0.040
0.001
0.040
0.080
0.120
0.160
0.200
0.239
0.278
0.316
0.351
-0.485
-0.395
-0.369
-0.420
-0.551
-0.760
-0.999
-1.183
-1.264
-1.264
-1.238
-1.194
-1.125
-1.031
-0.942
-0.876
-0.841
-0.818
-0.811
-0.791
-0.753
-0.698
-0.625
-0.548
-0.468
-0.396
-0.326
-0.264
-0.208
-0.157
-0.107
-0.061
-0.016
0.029
0.072
0.114
0.156
0.197
0.237
0.275
0.311
-0.506
-0.428
-0.409
-0.465
-0.621
-0.885
-1.193
-1.432
-1.501
-1.426
-1.317
-1.233
-1.162
-1.101
-1.053
-1.040
-1.054
-1.092
-1.121
-1.125
-1.086
-1.000
-0.895
-0.775
-0.656
-0.550
-0.456
-0.375
-0.303
-0.239
-0.181
-0.127
-0.076
-0.027
0.021
0.067
0.112
0.155
0.196
0.234
0.271
-0.481
-0.424
-0.429
-0.515
-0.704
-1.000
-1.324
-1.508
-1.419
-1.264
-1.181
-1.155
-1.154
-1.151
-1.176
-1.240
-1.341
-1.467
-1.582
-1.634
-1.588
-1.450
-1.262
-1.069
-0.888
-0.731
-0.605
-0.498
-0.408
-0.331
-0.261
-0.198
-0.139
-0.084
-0.032
0.019
0.066
0.111
0.154
0.194
0.231
-0.393
-0.380
-0.414
-0.528
-0.748
-1.024
-1.198
-0.981
-0.355
-0.268
-0.684
-0.969
-1.115
-1.218
-1.329
-1.493
-1.738
-2.036
-2.321
-2.458
-2.396
-2.127
-1.786
-1.452
-1.171
-0.947
-0.776
-0.639
-0.527
-0.433
-0.350
-0.275
-0.208
-0.144
-0.086
-0.031
0.020
0.068
0.113
0.154
0.192
-0.255
-0.274
-0.309
-0.437
-0.685
-0.924
-0.847
0.114
2.060
1.637
0.024
-0.774
-1.116
-1.321
-1.520
-1.813
-2.265
-2.903
-3.590
-3.986
-3.810
-3.220
-2.539
-1.949
-1.511
-1.199
-0.968
-0.794
-0.660
-0.546
-0.446
-0.360
-0.280
-0.208
-0.143
-0.081
-0.026
0.026
0.073
0.116
0.155
-0.117
-0.090
0.026
-0.045
-0.392
-0.725
-0.635
0.441
2.405
1.898
0.150
-0.772
-1.218
-1.501
-1.756
-2.150
-2.901
-4.174
-5.868
-7.077
-6.558
-5.004
-3.554
-2.554
-1.899
-1.470
-1.181
-0.973
-0.808
-0.672
-0.556
-0.451
-0.359
-0.276
-0.200
-0.132
-0.071
-0.016
0.034
0.079
0.120
-0.141
0.125
1.044
1.315
0.406
-0.407
-0.627
-0.191
0.490
0.361
-0.397
-1.048
-1.486
-1.799
-2.031
-2.362
-3.322
-5.742
-10.143
-14.186
-12.151
-7.724
-4.786
-3.187
-2.288
-1.753
-1.413
-1.167
-0.978
-0.816
-0.676
-0.552
-0.443
-0.345
-0.260
-0.183
-0.115
-0.056
-0.003
0.045
0.087
-0.966
-0.121
3.234
4.372
2.176
0.042
-0.592
-0.619
-0.491
-0.585
-0.970
-1.451
-1.943
-2.296
-2.354
-2.026
-2.354
-6.182
-15.355
-23.971
-20.638
-10.328
-5.723
-3.672
-2.625
-2.034
-1.662
-1.389
-1.171
-0.981
-0.813
-0.663
-0.532
-0.418
-0.319
-0.232
-0.158
-0.094
-0.037
0.013
0.057
-4.560
-4.055
2.117
5.697
3.142
0.265
-0.525
-0.752
-0.835
-1.016
-1.368
-1.912
-2.574
-3.142
-2.977
-0.642
0.597
-3.229
-13.446
-22.775
-18.928
-10.049
-5.813
-3.863
-2.869
-2.304
-1.930
-1.642
-1.394
-1.171
-0.966
-0.786
-0.626
-0.492
-0.376
-0.280
-0.198
-0.128
-0.068
-0.016
0.030
-10.463
-11.224
-3.502
1.810
1.087
-0.017
-0.506
-0.744
-0.924
-1.179
-1.608
-2.304
-3.286
-4.283
-4.306
-1.104
1.754
-1.296
-7.659
-11.869
-10.731
-7.526
-5.132
-3.798
-3.033
-2.574
-2.235
-1.943
-1.657
-1.383
-1.131
-0.909
-0.720
-0.562
-0.432
-0.324
-0.234
-0.159
-0.095
-0.041
0.005
-10.821
-11.952
-6.059
-1.268
-0.249
-0.308
-0.513
-0.703
-0.919
-1.226
-1.717
-2.497
-3.685
-5.067
-5.686
-4.091
-1.278
-2.362
-4.987
-6.448
-6.398
-5.388
-4.374
-3.673
-3.220
-2.901
-2.601
-2.289
-1.947
-1.612
-1.299
-1.033
-0.809
-0.627
-0.480
-0.362
-0.265
-0.185
-0.118
-0.063
-0.015
-5.220
-5.710
-2.962
-1.068
-0.439
-0.375
-0.493
-0.657
-0.876
-1.181
-1.657
-2.402
-3.489
-4.793
-5.526
-4.959
-3.838
-3.511
-3.955
-4.402
-4.491
-4.252
-3.952
-3.705
-3.507
-3.296
-3.028
-2.670
-2.256
-1.835
-1.461
-1.141
-0.885
-0.682
-0.519
-0.391
-0.288
-0.206
-0.137
-0.080
-0.032
-1.448
-1.143
-0.464
-0.144
-0.174
-0.298
-0.448
-0.608
-0.811
-1.084
-1.491
-2.086
-2.892
-3.759
-4.298
-4.180
-3.664
-3.326
-3.343
-3.515
-3.685
-3.819
-3.919
-4.000
-3.981
-3.812
-3.494
-3.041
-2.524
-2.021
-1.585
-1.221
-0.936
-0.713
-0.542
-0.410
-0.304
-0.220
-0.151
-0.094
-0.046
0.197
0.893
1.119
0.680
0.129
-0.228
-0.430
-0.582
-0.747
-0.968
-1.281
-1.698
-2.216
-2.741
-3.089
-3.119
-2.955
-2.832
-2.882
-3.084
-3.429
-3.857
-4.343
-4.731
-4.811
-4.528
-3.999
-3.366
-2.716
-2.135
-1.645
-1.253
-0.955
-0.726
-0.551
-0.417
-0.310
-0.226
-0.158
-0.103
-0.056
1.294
2.914
3.369
1.811
0.434
-0.203
-0.444
-0.566
-0.690
-0.854
-1.067
-1.343
-1.667
-1.984
-2.200
-2.302
-2.316
-2.361
-2.523
-2.874
-3.460
-4.364
-5.482
-6.426
-6.554
-5.753
-4.628
-3.624
-2.799
-2.141
-1.628
-1.237
-0.938
-0.711
-0.539
-0.410
-0.308
-0.227
-0.162
-0.108
-0.063
2.421
6.911
7.846
4.422
0.819
-0.198
-0.475
-0.568
-0.640
-0.746
-0.884
-1.062
-1.255
-1.448
-1.605
-1.716
-1.806
-1.957
-2.230
-2.744
-3.662
-5.268
-7.821
-10.588
-10.787
-8.142
-5.520
-3.847
-2.782
-2.060
-1.544
-1.163
-0.884
-0.673
-0.513
-0.392
-0.297
-0.221
-0.160
-0.109
-0.067
2.200
7.305
10.465
5.422
0.860
-0.257
-0.499
-0.559
-0.596
-0.652
-0.732
-0.839
-0.958
-1.076
-1.190
-1.294
-1.421
-1.618
-1.953
-2.591
-3.787
-6.262
-11.460
-20.749
-21.401
-12.011
-6.512
-3.960
-2.644
-1.891
-1.393
-1.052
-0.800
-0.611
-0.471
-0.363
-0.278
-0.210
-0.154
-0.108
-0.069
-1.115
2.207
4.271
1.989
0.175
-0.408
-0.520
-0.534
-0.540
-0.562
-0.606
-0.664
-0.732
-0.805
-0.881
-0.972
-1.095
-1.287
-1.630
-2.254
-3.530
-6.305
-12.978
-24.141
-24.461
-13.953
-6.667
-3.760
-2.380
-1.657
-1.208
-0.905
-0.694
-0.538
-0.420
-0.327
-0.254
-0.195
-0.146
-0.105
-0.069
-7.245
-6.549
-2.391
-0.779
-0.544
-0.538
-0.521
-0.497
-0.482
-0.485
-0.497
-0.518
-0.551
-0.591
-0.641
-0.707
-0.803
-0.962
-1.229
-1.730
-2.727
-4.768
-9.080
-15.902
-16.485
-9.871
-5.388
-3.109
-1.975
-1.354
-0.991
-0.749
-0.580
-0.457
-0.362
-0.288
-0.228
-0.178
-0.136
-0.100
-0.069
-10.356
-10.236
-4.783
-1.741
-0.814
-0.569
-0.482
-0.440
-0.424
-0.409
-0.401
-0.395
-0.394
-0.406
-0.433
-0.478
-0.542
-0.639
-0.805
-1.097
-1.599
-2.608
-4.441
-6.635
-7.082
-5.395
-3.507
-2.232
-1.482
-1.033
-0.765
-0.588
-0.466
-0.377
-0.305
-0.248
-0.201
-0.161
-0.126
-0.095
-0.068
-6.484
-6.437
-3.022
-1.223
-0.610
-0.438
-0.396
-0.386
-0.367
-0.347
-0.319
-0.280
-0.229
-0.205
-0.240
-0.284
-0.310
-0.341
-0.404
-0.501
-0.626
-0.869
-1.518
-2.493
-2.928
-2.591
-1.942
-1.364
-0.964
-0.708
-0.546
-0.436
-0.359
-0.301
-0.251
-0.210
-0.176
-0.145
-0.117
-0.091
-0.068
-0.101
0.173
0.062
0.026
-0.060
-0.209
-0.310
-0.353
-0.343
-0.303
-0.258
-0.179
-0.037
0.014
-0.051
-0.125
-0.120
-0.091
-0.075
-0.062
-0.072
-0.123
-0.344
-0.717
-0.864
-0.842
-0.733
-0.613
-0.502
-0.408
-0.349
-0.302
-0.264
-0.233
-0.204
-0.178
-0.154
-0.131
-0.110
-0.089
-0.070
3.330
3.984
2.429
1.397
0.649
0.027
-0.321
-0.415
-0.373
-0.295
-0.222
-0.139
-0.008
0.050
-0.003
-0.050
0.023
0.116
0.192
0.226
0.150
-0.055
-0.136
0.319
0.899
0.743
0.310
0.037
-0.099
-0.158
-0.181
-0.189
-0.185
-0.176
-0.165
-0.152
-0.138
-0.122
-0.106
-0.090
-0.074
3.204
4.148
4.022
3.493
1.754
0.129
-0.656
-0.731
-0.540
-0.336
-0.205
-0.164
-0.167
-0.212
-0.226
-0.091
0.101
0.279
0.428
0.485
0.419
0.236
0.543
2.712
4.675
3.210
1.392
0.581
0.212
0.039
-0.053
-0.097
-0.123
-0.133
-0.137
-0.134
-0.126
-0.118
-0.107
-0.094
-0.081
2.173
3.727
7.461
7.873
4.194
-0.333
-1.834
-1.565
-0.855
-0.364
-0.148
-0.151
-0.388
-0.774
-0.720
-0.253
0.129
0.400
0.612
0.769
0.817
0.900
1.838
5.269
7.412
5.593
2.183
0.934
0.428
0.175
0.040
-0.035
-0.079
-0.105
-0.116
-0.123
-0.123
-0.119
-0.113
-0.103
-0.092
1.408
3.352
7.912
10.664
4.595
-2.347
-4.425
-2.892
-1.160
-0.263
0.075
0.039
-0.440
-1.308
-1.301
-0.383
0.168
0.491
0.751
0.974
1.148
1.427
2.281
4.822
6.208
4.497
2.077
1.025
0.521
0.248
0.098
0.006
-0.052
-0.087
-0.108
-0.121
-0.127
-0.128
-0.124
-0.118
-0.108
0.663
1.725
4.676
5.505
1.208
-4.352
-6.157
-3.250
-0.719
0.339
0.630
0.598
0.194
-0.693
-0.786
-0.145
0.276
0.558
0.803
1.031
1.266
1.517
1.976
2.718
3.106
2.484
1.567
0.920
0.522
0.277
0.124
0.023
-0.038
-0.081
-0.109
-0.127
-0.138
-0.143
-0.143
-0.139
-0.131
0.094
0.347
0.808
0.656
-0.936
-3.124
-3.400
-0.875
1.523
1.934
1.638
1.574
1.473
0.760
0.282
0.270
0.414
0.590
0.784
0.974
1.176
1.380
1.616
1.838
1.879
1.615
1.195
0.801
0.493
0.281
0.129
0.030
-0.038
-0.086
-0.120
-0.144
-0.158
-0.168
-0.170
-0.169
-0.162
-0.179
-0.211
-0.240
-0.428
-0.854
-1.142
-0.139
3.581
6.054
5.380
2.816
2.436
2.592
1.645
0.819
0.529
0.505
0.589
0.715
0.868
1.030
1.199
1.371
1.515
1.524
1.345
1.039
0.730
0.468
0.271
0.128
0.025
-0.046
-0.100
-0.139
-0.169
-0.189
-0.203
-0.209
-0.209
-0.202
-0.230
-0.308
-0.377
-0.402
-0.343
0.082
1.612
5.661
8.471
6.525
3.270
2.338
2.140
1.487
0.870
0.592
0.517
0.549
0.641
0.763
0.903
1.086
1.290
1.488
1.527
1.346
1.036
0.713
0.457
0.262
0.117
0.013
-0.065
-0.125
-0.172
-0.208
-0.235
-0.253
-0.262
-0.263
-0.256
-0.187
-0.243
-0.266
-0.204
0.046
0.649
1.892
4.175
6.190
4.496
2.547
1.724
1.361
1.009
0.694
0.521
0.467
0.492
0.569
0.687
0.836
1.048
1.308
1.569
1.652
1.445
1.067
0.717
0.446
0.247
0.102
-0.008
-0.093
-0.161
-0.218
-0.261
-0.297
-0.321
-0.332
-0.334
-0.326
-0.110
-0.151
-0.152
-0.054
0.235
0.812
1.724
2.608
2.934
2.347
1.612
1.122
0.840
0.647
0.493
0.407
0.392
0.430
0.511
0.641
0.821
1.059
1.338
1.586
1.648
1.414
1.034
0.686
0.421
0.223
0.074
-0.040
-0.135
-0.213
-0.281
-0.337
-0.382
-0.413
-0.428
-0.429
-0.416
-0.247
0.011
0.383
1.169
2.260
2.556
1.970
1.543
1.412
1.170
0.555
-1.088
-5.088
-9.931
-8.952
-3.076
-0.314
0.713
1.080
1.146
1.005
0.814
0.659
0.560
0.498
0.457
0.434
0.419
0.412
0.410
0.411
0.417
0.425
0.438
0.453
0.472
0.494
0.520
0.548
0.576
0.605
-0.167
0.070
0.424
1.145
2.180
2.593
2.327
2.257
2.119
1.679
0.971
-0.354
-2.800
-5.640
-4.736
-1.919
-0.351
0.358
0.627
0.700
0.662
0.579
0.502
0.442
0.398
0.371
0.354
0.345
0.342
0.344
0.351
0.361
0.376
0.393
0.415
0.439
0.467
0.498
0.531
0.564
0.597
-0.123
0.083
0.359
0.773
1.379
1.881
2.408
3.158
3.026
2.083
1.192
0.251
-0.839
-1.614
-1.389
-0.656
-0.092
0.226
0.379
0.434
0.431
0.397
0.359
0.327
0.302
0.286
0.277
0.274
0.276
0.284
0.295
0.310
0.328
0.351
0.377
0.407
0.439
0.474
0.511
0.548
0.584
-0.116
0.054
0.248
0.490
0.806
1.293
2.188
3.329
3.199
2.024
1.094
0.436
-0.086
-0.361
-0.331
-0.145
0.018
0.139
0.212
0.251
0.256
0.247
0.232
0.219
0.207
0.202
0.202
0.205
0.213
0.225
0.240
0.259
0.282
0.309
0.339
0.372
0.408
0.446
0.486
0.525
0.564
-0.141
0.003
0.140
0.266
0.438
0.746
1.345
2.038
2.008
1.343
0.724
0.307
0.025
-0.112
-0.116
-0.070
-0.015
0.036
0.074
0.098
0.112
0.115
0.114
0.112
0.113
0.117
0.125
0.135
0.149
0.166
0.186
0.210
0.236
0.266
0.300
0.335
0.374
0.414
0.456
0.497
0.536
-0.183
-0.063
0.026
0.077
0.121
0.223
0.459
0.731
0.760
0.528
0.242
0.022
-0.122
-0.185
-0.187
-0.161
-0.123
-0.089
-0.063
-0.042
-0.026
-0.013
-0.004
0.006
0.018
0.031
0.046
0.064
0.084
0.106
0.131
0.158
0.189
0.222
0.258
0.296
0.337
0.379
0.422
0.463
0.504
-0.244
-0.138
-0.077
-0.078
-0.120
-0.158
-0.132
-0.066
-0.041
-0.102
-0.213
-0.297
-0.346
-0.352
-0.332
-0.296
-0.263
-0.233
-0.206
-0.184
-0.165
-0.146
-0.127
-0.107
-0.083
-0.061
-0.037
-0.011
0.016
0.044
0.074
0.106
0.139
0.175
0.214
0.254
0.297
0.340
0.383
0.425
0.466
-0.308
-0.207
-0.163
-0.180
-0.264
-0.387
-0.487
-0.554
-0.575
-0.583
-0.596
-0.595
-0.576
-0.541
-0.495
-0.449
-0.415
-0.387
-0.366
-0.346
-0.320
-0.295
-0.265
-0.232
-0.197
-0.161
-0.126
-0.092
-0.057
-0.022
0.013
0.050
0.087
0.127
0.167
0.210
0.253
0.297
0.341
0.383
0.423
-0.371
-0.265
-0.212
-0.231
-0.344
-0.544
-0.776
-0.959
-1.033
-1.011
-0.939
-0.860
-0.784
-0.716
-0.655
-0.614
-0.585
-0.567
-0.552
-0.535
-0.511
-0.474
-0.429
-0.378
-0.327
-0.274
-0.227
-0.179
-0.136
-0.094
-0.052
-0.010
0.032
0.075
0.119
0.163
0.207
0.253
0.296
0.339
0.378
-0.415
-0.300
-0.235
-0.242
-0.383
-0.697
-1.141
-1.500
-1.615
-1.502
-1.282
-1.089
-0.953
-0.864
-0.808
-0.784
-0.778
-0.786
-0.791
-0.786
-0.755
-0.701
-0.634
-0.558
-0.480
-0.407
-0.339
-0.279
-0.223
-0.171
-0.121
-0.075
-0.026
0.020
0.067
0.114
0.161
0.206
0.250
0.292
0.332
-0.434
-0.316
-0.242
-0.252
-0.430
-0.903
-1.639
-2.302
-2.447
-2.050
-1.582
-1.256
-1.084
-0.998
-0.969
-0.982
-1.022
-1.080
-1.125
-1.137
-1.098
-1.022
-0.909
-0.785
-0.667
-0.561
-0.470
-0.391
-0.320
-0.256
-0.198
-0.143
-0.090
-0.038
0.013
0.063
0.111
0.159
0.203
0.247
0.286
-0.432
-0.322
-0.267
-0.298
-0.541
-1.149
-2.113
-3.041
-3.078
-2.268
-1.624
-1.295
-1.161
-1.128
-1.151
-1.224
-1.353
-1.500
-1.626
-1.682
-1.625
-1.481
-1.291
-1.089
-0.902
-0.748
-0.623
-0.517
-0.429
-0.351
-0.282
-0.218
-0.157
-0.098
-0.043
0.011
0.062
0.111
0.157
0.201
0.241
-0.385
-0.306
-0.285
-0.369
-0.649
-1.232
-2.037
-2.410
-1.256
-0.618
-0.962
-1.120
-1.193
-1.267
-1.376
-1.560
-1.821
-2.140
-2.450
-2.592
-2.500
-2.219
-1.839
-1.483
-1.195
-0.971
-0.797
-0.663
-0.553
-0.458
-0.375
-0.299
-0.230
-0.164
-0.101
-0.043
0.012
0.063
0.112
0.156
0.197
-0.313
-0.253
-0.232
-0.323
-0.595
-1.017
-1.194
0.543
2.992
2.816
0.392
-0.848
-1.245
-1.469
-1.689
-1.993
-2.478
-3.164
-3.900
-4.354
-4.125
-3.416
-2.643
-2.013
-1.550
-1.232
-1.001
-0.830
-0.694
-0.579
-0.480
-0.390
-0.308
-0.232
-0.162
-0.098
-0.038
0.017
0.067
0.114
0.156
-0.270
-0.170
0.000
-0.020
-0.302
-0.630
-0.493
1.706
4.255
3.633
0.711
-0.861
-1.436
-1.792
-2.109
-2.539
-3.341
-4.793
-6.831
-8.305
-7.567
-5.546
-3.804
-2.658
-1.966
-1.521
-1.230
-1.021
-0.858
-0.720
-0.599
-0.491
-0.394
-0.305
-0.224
-0.152
-0.087
-0.028
0.025
0.074
0.117
-0.436
-0.144
0.614
0.923
0.354
-0.230
-0.331
0.406
1.715
1.222
-0.266
-1.242
-1.890
-2.357
-2.717
-3.111
-4.178
-7.044
-13.332
-20.590
-16.377
-9.124
-5.219
-3.365
-2.389
-1.840
-1.489
-1.245
-1.051
-0.887
-0.738
-0.605
-0.487
-0.382
-0.290
-0.208
-0.136
-0.071
-0.014
0.036
0.081
-1.434
-0.767
2.120
3.382
1.465
0.154
-0.322
-0.319
-0.227
-0.485
-1.104
-1.858
-2.653
-3.400
-3.735
-3.564
-4.072
-8.563
-22.555
-35.122
-26.820
-12.945
-6.374
-3.913
-2.774
-2.162
-1.790
-1.515
-1.285
-1.085
-0.897
-0.734
-0.588
-0.464
-0.355
-0.262
-0.182
-0.112
-0.051
0.002
0.049
-5.345
-5.136
0.611
3.294
1.885
0.273
-0.320
-0.571
-0.759
-1.093
-1.676
-2.568
-3.840
-5.290
-5.933
-3.939
-2.140
-5.967
-21.327
-30.554
-25.616
-12.468
-6.473
-4.145
-3.081
-2.518
-2.138
-1.844
-1.578
-1.320
-1.086
-0.877
-0.697
-0.545
-0.421
-0.315
-0.226
-0.149
-0.085
-0.029
0.020
-11.321
-12.255
-5.053
0.545
0.673
0.048
-0.359
-0.645
-0.926
-1.341
-2.034
-3.217
-5.229
-8.330
-10.479
-6.984
-2.620
-3.912
-10.566
-16.087
-13.765
-8.701
-5.628
-4.123
-3.340
-2.916
-2.581
-2.272
-1.937
-1.607
-1.301
-1.032
-0.811
-0.629
-0.483
-0.363
-0.264
-0.182
-0.114
-0.056
-0.006
-11.333
-12.220
-6.213
-1.217
-0.135
-0.137
-0.367
-0.636
-0.952
-1.417
-2.172
-3.540
-6.064
-10.577
-14.892
-11.689
-5.688
-4.637
-6.385
-7.652
-7.282
-5.973
-4.783
-4.050
-3.667
-3.420
-3.163
-2.806
-2.378
-1.934
-1.529
-1.187
-0.917
-0.704
-0.537
-0.403
-0.297
-0.210
-0.138
-0.078
-0.028
-5.072
-5.091
-2.114
-0.445
-0.023
-0.095
-0.301
-0.569
-0.909
-1.363
-2.091
-3.317
-5.496
-8.986
-12.051
-10.346
-6.747
-4.989
-4.803
-4.981
-4.921
-4.619
-4.332
-4.173
-4.125
-4.068
-3.855
-3.429
-2.857
-2.262
-1.742
-1.330
-1.009
-0.767
-0.579
-0.436
-0.323
-0.232
-0.158
-0.097
-0.046
-0.543
0.882
1.704
1.079
0.488
0.092
-0.208
-0.495
-0.813
-1.229
-1.827
-2.758
-4.163
-5.971
-7.253
-6.745
-5.296
-4.270
-3.907
-3.890
-3.996
-4.147
-4.326
-4.566
-4.772
-4.832
-4.608
-4.047
-3.276
-2.531
-1.917
-1.429
-1.074
-0.806
-0.607
-0.456
-0.338
-0.246
-0.171
-0.111
-0.060
1.247
3.190
3.622
2.107
0.911
0.249
-0.137
-0.437
-0.722
-1.055
-1.504
-2.119
-2.911
-3.770
-4.338
-4.258
-3.811
-3.409
-3.259
-3.379
-3.695
-4.207
-4.842
-5.403
-5.743
-5.664
-5.214
-4.434
-3.515
-2.674
-1.978
-1.467
-1.092
-0.814
-0.613
-0.461
-0.344
-0.253
-0.180
-0.120
-0.070
1.787
3.597
4.076
2.599
1.147
0.316
-0.133
-0.405
-0.639
-0.890
-1.200
-1.586
-2.038
-2.475
-2.765
-2.835
-2.752
-2.702
-2.796
-3.119
-3.762
-4.777
-6.144
-7.361
-7.644
-6.822
-5.664
-4.510
-3.475
-2.603
-1.924
-1.427
-1.059
-0.794
-0.598
-0.451
-0.339
-0.251
-0.182
-0.125
-0.077
2.095
5.275
6.803
3.619
1.302
0.286
-0.164
-0.403
-0.574
-0.753
-0.956
-1.196
-1.454
-1.704
-1.891
-2.002
-2.061
-2.180
-2.443
-2.983
-4.023
-5.849
-9.055
-12.939
-13.076
-9.419
-6.225
-4.376
-3.203
-2.378
-1.766
-1.315
-0.985
-0.743
-0.563
-0.430
-0.325
-0.245
-0.179
-0.126
-0.081
1.310
5.521
6.498
3.675
1.112
0.144
-0.234
-0.407
-0.524
-0.635
-0.764
-0.908
-1.071
-1.220
-1.351
-1.465
-1.589
-1.787
-2.147
-2.839
-4.216
-7.155
-14.381
-25.707
-26.184
-14.953
-7.104
-4.188
-2.854
-2.071
-1.540
-1.154
-0.875
-0.667
-0.513
-0.394
-0.304
-0.232
-0.172
-0.124
-0.083
-2.219
-0.357
1.850
1.265
0.347
-0.124
-0.319
-0.416
-0.480
-0.543
-0.619
-0.707
-0.799
-0.892
-0.987
-1.092
-1.230
-1.447
-1.834
-2.550
-4.026
-7.375
-17.462
-32.351
-33.182
-18.313
-7.281
-3.852
-2.453
-1.728
-1.274
-0.967
-0.741
-0.579
-0.451
-0.356
-0.277
-0.215
-0.163
-0.120
-0.082
-9.853
-9.476
-3.915
-1.099
-0.467
-0.389
-0.397
-0.415
-0.436
-0.468
-0.502
-0.547
-0.597
-0.653
-0.720
-0.805
-0.933
-1.126
-1.454
-2.072
-3.268
-5.805
-11.701
-22.142
-22.315
-12.122
-5.826
-3.176
-1.982
-1.362
-1.004
-0.771
-0.609
-0.486
-0.388
-0.311
-0.248
-0.196
-0.153
-0.115
-0.082
-14.640
-14.832
-7.173
-2.158
-0.864
-0.516
-0.416
-0.396
-0.394
-0.401
-0.408
-0.421
-0.432
-0.458
-0.503
-0.574
-0.673
-0.819
-1.056
-1.473
-2.228
-3.624
-5.977
-8.570
-8.748
-6.170
-3.751
-2.264
-1.448
-1.012
-0.752
-0.593
-0.481
-0.395
-0.325
-0.267
-0.219
-0.178
-0.141
-0.110
-0.081
-9.504
-9.787
-4.608
-1.696
-0.745
-0.454
-0.384
-0.366
-0.357
-0.345
-0.332
-0.310
-0.273
-0.266
-0.319
-0.383
-0.448
-0.537
-0.672
-0.909
-1.290
-1.906
-2.767
-3.560
-3.674
-2.990
-2.094
-1.382
-0.943
-0.680
-0.530
-0.437
-0.368
-0.315
-0.269
-0.229
-0.194
-0.161
-0.133
-0.106
-0.082
-2.209
-2.289
-1.290
-0.550
-0.277
-0.261
-0.317
-0.343
-0.333
-0.312
-0.277
-0.220
-0.098
-0.072
-0.156
-0.245
-0.273
-0.289
-0.342
-0.443
-0.618
-0.866
-1.148
-1.345
-1.332
-1.156
-0.902
-0.670
-0.507
-0.405
-0.345
-0.306
-0.273
-0.247
-0.222
-0.196
-0.171
-0.148
-0.126
-0.104
-0.084
0.475
0.679
0.765
0.694
0.367
-0.018
-0.277
-0.370
-0.356
-0.303
-0.250
-0.193
-0.093
-0.075
-0.146
-0.196
-0.151
-0.104
-0.081
-0.093
-0.162
-0.238
-0.190
0.034
0.247
0.207
0.022
-0.098
-0.156
-0.185
-0.200
-0.203
-0.201
-0.196
-0.184
-0.172
-0.156
-0.140
-0.123
-0.106
-0.088
1.164
1.766
2.431
2.528
1.420
0.238
-0.384
-0.530
-0.438
-0.321
-0.247
-0.244
-0.313
-0.428
-0.450
-0.284
-0.100
0.037
0.130
0.180
0.200
0.261
0.620
1.425
2.033
1.555
0.816
0.352
0.106
-0.021
-0.090
-0.130
-0.151
-0.159
-0.160
-0.155
-0.148
-0.138
-0.125
-0.112
-0.097
1.024
2.186
5.358
6.500
3.441
0.334
-0.788
-0.856
-0.579
-0.314
-0.206
-0.301
-0.716
-1.535
-1.424
-0.579
-0.105
0.140
0.298
0.407
0.504
0.711
1.312
2.605
3.622
2.584
1.324
0.631
0.272
0.080
-0.023
-0.084
-0.117
-0.136
-0.145
-0.148
-0.146
-0.141
-0.133
-0.123
-0.111
0.504
1.731
5.730
7.475
4.552
-0.154
-1.425
-1.216
-0.610
-0.176
-0.037
-0.211
-1.126
-2.313
-2.167
-0.928
-0.098
0.227
0.422
0.569
0.718
0.968
1.517
2.480
3.077
2.358
1.348
0.700
0.337
0.134
0.014
-0.057
-0.101
-0.127
-0.141
-0.149
-0.152
-0.152
-0.147
-0.139
-0.129
-0.192
0.110
2.059
3.924
1.289
-1.089
-1.740
-1.094
-0.210
0.278
0.376
0.177
-0.571
-1.599
-1.597
-0.619
0.024
0.307
0.496
0.651
0.818
1.021
1.353
1.762
1.949
1.617
1.076
0.635
0.335
0.146
0.025
-0.048
-0.097
-0.126
-0.148
-0.160
-0.168
-0.171
-0.169
-0.164
-0.154
-0.592
-0.900
-0.821
-0.428
-0.698
-1.212
-1.070
-0.045
0.983
1.247
1.048
0.789
0.403
-0.147
-0.312
-0.041
0.200
0.378
0.521
0.656
0.800
0.953
1.136
1.291
1.318
1.137
0.838
0.538
0.305
0.137
0.024
-0.050
-0.102
-0.138
-0.162
-0.180
-0.192
-0.199
-0.200
-0.197
-0.189
-0.604
-0.924
-1.090
-0.984
-0.854
-0.631
0.143
1.711
3.100
2.683
1.778
1.301
0.991
0.630
0.352
0.283
0.327
0.411
0.509
0.620
0.744
0.864
0.985
1.068
1.051
0.918
0.701
0.476
0.279
0.127
0.016
-0.058
-0.113
-0.153
-0.186
-0.209
-0.228
-0.238
-0.243
-0.243
-0.235
-0.451
-0.631
-0.726
-0.662
-0.459
0.008
0.964
2.775
4.335
3.417
2.058
1.410
1.079
0.770
0.516
0.389
0.367
0.410
0.482
0.574
0.682
0.802
0.914
0.991
0.976
0.857
0.658
0.449
0.262
0.118
0.010
-0.070
-0.131
-0.179
-0.218
-0.249
-0.276
-0.293
-0.303
-0.303
-0.296
-0.280
-0.376
-0.411
-0.332
-0.108
0.353
1.145
2.272
3.043
2.551
1.707
1.168
0.865
0.640
0.471
0.375
0.352
0.378
0.444
0.536
0.646
0.775
0.901
0.984
0.979
0.852
0.651
0.442
0.258
0.111
-0.002
-0.087
-0.157
-0.214
-0.264
-0.309
-0.342
-0.368
-0.382
-0.383
-0.374
-0.136
-0.189
-0.203
-0.124
0.067
0.431
0.943
1.482
1.734
1.546
1.130
0.805
0.586
0.445
0.351
0.302
0.301
0.338
0.410
0.509
0.635
0.778
0.908
0.986
0.968
0.842
0.639
0.429
0.247
0.102
-0.015
-0.110
-0.191
-0.264
-0.329
-0.386
-0.434
-0.468
-0.490
-0.492
-0.479
-0.398
-0.112
0.246
0.796
1.647
1.843
1.361
1.088
0.917
0.678
0.248
-0.514
-1.637
-2.384
-1.594
-0.315
0.464
0.894
1.110
1.159
1.006
0.796
0.639
0.537
0.473
0.434
0.410
0.397
0.390
0.391
0.395
0.404
0.417
0.434
0.457
0.484
0.515
0.550
0.587
0.624
0.662
-0.249
-0.012
0.309
0.814
1.598
1.875
1.537
1.393
1.254
0.967
0.532
-0.050
-0.653
-0.507
0.598
0.721
0.617
0.673
0.732
0.727
0.664
0.570
0.486
0.422
0.379
0.350
0.334
0.325
0.324
0.329
0.338
0.351
0.369
0.393
0.422
0.454
0.491
0.532
0.575
0.617
0.659
-0.167
0.028
0.278
0.607
1.010
1.299
1.463
1.583
1.489
1.147
0.729
0.337
0.159
0.643
1.462
1.150
0.695
0.533
0.503
0.478
0.440
0.394
0.349
0.311
0.284
0.268
0.259
0.256
0.260
0.269
0.283
0.301
0.324
0.353
0.385
0.423
0.465
0.510
0.557
0.604
0.649
-0.135
0.024
0.204
0.410
0.650
0.925
1.223
1.478
1.430
1.098
0.714
0.444
0.366
0.581
0.831
0.739
0.490
0.366
0.317
0.294
0.271
0.247
0.226
0.207
0.193
0.187
0.186
0.189
0.198
0.211
0.230
0.251
0.280
0.311
0.348
0.390
0.434
0.482
0.533
0.581
0.629
-0.134
-0.004
0.122
0.243
0.390
0.579
0.817
1.018
1.002
0.771
0.508
0.314
0.243
0.280
0.346
0.323
0.246
0.186
0.156
0.140
0.128
0.118
0.110
0.105
0.103
0.104
0.112
0.122
0.136
0.154
0.177
0.203
0.234
0.269
0.309
0.352
0.400
0.450
0.500
0.552
0.601
-0.158
-0.049
0.036
0.105
0.167
0.244
0.349
0.446
0.437
0.323
0.180
0.078
0.028
0.032
0.049
0.053
0.032
0.013
-0.001
-0.004
-0.007
-0.007
-0.004
0.001
0.009
0.021
0.034
0.052
0.072
0.094
0.121
0.152
0.186
0.224
0.266
0.311
0.361
0.411
0.463
0.514
0.562
-0.197
-0.099
-0.033
-0.009
-0.013
-0.038
-0.052
-0.058
-0.076
-0.119
-0.165
-0.196
-0.204
-0.187
-0.168
-0.156
-0.153
-0.152
-0.153
-0.153
-0.146
-0.137
-0.124
-0.107
-0.090
-0.069
-0.045
-0.022
0.005
0.033
0.064
0.098
0.135
0.177
0.220
0.267
0.317
0.368
0.420
0.470
0.518
-0.243
-0.140
-0.076
-0.068
-0.125
-0.245
-0.385
-0.496
-0.552
-0.552
-0.517
-0.469
-0.420
-0.381
-0.349
-0.330
-0.322
-0.317
-0.314
-0.310
-0.299
-0.281
-0.255
-0.229
-0.198
-0.166
-0.133
-0.101
-0.067
-0.033
0.003
0.041
0.081
0.125
0.171
0.220
0.269
0.321
0.372
0.421
0.467
-0.285
-0.163
-0.077
-0.047
-0.143
-0.388
-0.738
-1.026
-1.138
-1.060
-0.902
-0.745
-0.635
-0.562
-0.517
-0.497
-0.494
-0.500
-0.501
-0.495
-0.480
-0.453
-0.414
-0.369
-0.322
-0.276
-0.231
-0.188
-0.146
-0.104
-0.063
-0.020
0.024
0.071
0.119
0.169
0.219
0.270
0.321
0.369
0.415
-0.319
-0.166
-0.027
0.082
0.007
-0.469
-1.261
-1.946
-2.127
-1.831
-1.388
-1.046
-0.837
-0.724
-0.679
-0.673
-0.689
-0.716
-0.736
-0.737
-0.716
-0.671
-0.610
-0.542
-0.470
-0.403
-0.341
-0.286
-0.232
-0.182
-0.134
-0.085
-0.036
0.014
0.064
0.115
0.167
0.219
0.268
0.316
0.360
-0.340
-0.160
0.029
0.239
0.240
-0.617
-2.223
-3.861
-4.229
-3.158
-2.007
-1.338
-1.025
-0.889
-0.855
-0.879
-0.936
-1.004
-1.060
-1.077
-1.047
-0.971
-0.867
-0.756
-0.648
-0.555
-0.468
-0.394
-0.329
-0.269
-0.212
-0.156
-0.102
-0.047
0.007
0.060
0.113
0.166
0.216
0.263
0.307
-0.345
-0.175
-0.002
0.189
0.091
-1.084
-3.686
-7.681
-8.654
-4.898
-2.510
-1.546
-1.182
-1.064
-1.068
-1.147
-1.277
-1.416
-1.536
-1.589
-1.535
-1.409
-1.228
-1.039
-0.871
-0.730
-0.615
-0.520
-0.436
-0.364
-0.298
-0.234
-0.172
-0.112
-0.054
0.003
0.059
0.113
0.164
0.211
0.255
-0.341
-0.210
-0.110
-0.081
-0.380
-1.566
-4.236
-9.470
-9.264
-4.449
-2.165
-1.488
-1.280
-1.267
-1.343
-1.510
-1.756
-2.043
-2.310
-2.426
-2.346
-2.074
-1.735
-1.415
-1.151
-0.943
-0.785
-0.662
-0.561
-0.473
-0.393
-0.319
-0.249
-0.181
-0.116
-0.055
0.005
0.060
0.113
0.161
0.206
-0.330
-0.233
-0.179
-0.246
-0.590
-1.381
-2.742
-3.640
-1.974
0.098
-0.798
-1.231
-1.396
-1.534
-1.727
-2.007
-2.428
-3.021
-3.647
-3.984
-3.766
-3.153
-2.474
-1.901
-1.486
-1.191
-0.988
-0.831
-0.706
-0.600
-0.505
-0.415
-0.332
-0.254
-0.181
-0.113
-0.050
0.009
0.064
0.114
0.159
-0.358
-0.258
-0.139
-0.163
-0.436
-0.889
-1.199
-0.158
1.916
2.110
-0.134
-1.199
-1.652
-1.976
-2.282
-2.682
-3.355
-4.543
-6.135
-7.201
-6.628
-4.977
-3.477
-2.499
-1.878
-1.485
-1.221
-1.034
-0.882
-0.749
-0.631
-0.524
-0.424
-0.332
-0.249
-0.172
-0.102
-0.039
0.018
0.069
0.116
-0.564
-0.391
-0.001
0.161
-0.074
-0.452
-0.611
-0.155
0.776
0.465
-0.700
-1.548
-2.189
-2.752
-3.183
-3.582
-4.447
-6.639
-10.912
-15.208
-12.734
-7.781
-4.707
-3.138
-2.289
-1.808
-1.502
-1.276
-1.097
-0.933
-0.786
-0.651
-0.526
-0.416
-0.319
-0.232
-0.154
-0.086
-0.026
0.028
0.077
-1.291
-1.011
-0.019
0.621
0.322
-0.148
-0.421
-0.464
-0.447
-0.748
-1.380
-2.203
-3.211
-4.266
-4.944
-5.012
-5.467
-8.445
-17.251
-25.221
-22.151
-10.533
-5.709
-3.662
-2.691
-2.177
-1.843
-1.596
-1.370
-1.164
-0.971
-0.794
-0.640
-0.505
-0.390
-0.289
-0.204
-0.130
-0.065
-0.009
0.041
-3.178
-3.076
-1.012
0.470
0.399
-0.039
-0.365
-0.589
-0.824
-1.229
-1.924
-3.070
-4.886
-7.459
-9.357
-8.287
-6.399
-8.267
-16.171
-24.121
-20.549
-10.256
-5.822
-3.953
-3.077
-2.613
-2.300
-2.025
-1.739
-1.455
-1.194
-0.961
-0.762
-0.597
-0.460
-0.346
-0.250
-0.170
-0.101
-0.042
0.010
-6.063
-6.552
-2.860
-0.466
0.092
-0.061
-0.329
-0.608
-0.950
-1.461
-2.319
-3.927
-7.167
-14.140
-22.103
-17.801
-8.966
-7.297
-10.081
-12.932
-11.281
-7.610
-5.248
-4.061
-3.489
-3.195
-2.944
-2.624
-2.235
-1.830
-1.459
-1.147
-0.893
-0.688
-0.528
-0.397
-0.292
-0.205
-0.132
-0.070
-0.017
-5.808
-6.076
-2.714
-0.629
0.008
-0.013
-0.246
-0.553
-0.953
-1.524
-2.482
-4.340
-8.619
-21.185
-30.084
-24.644
-11.886
-7.038
-6.717
-7.126
-6.672
-5.583
-4.682
-4.206
-4.059
-4.029
-3.872
-3.482
-2.897
-2.285
-1.761
-1.344
-1.021
-0.774
-0.587
-0.442
-0.326
-0.233
-0.157
-0.094
-0.040
-2.112
-1.024
0.431
0.657
0.469
0.238
-0.076
-0.444
-0.876
-1.448
-2.352
-4.013
-7.492
-15.457
-23.786
-20.760
-10.287
-6.240
-5.160
-4.922
-4.765
-4.531
-4.427
-4.541
-4.846
-5.196
-5.174
-4.613
-3.696
-2.790
-2.071
-1.523
-1.129
-0.845
-0.634
-0.475
-0.353
-0.256
-0.178
-0.113
-0.059
1.308
4.465
5.184
2.910
1.180
0.549
0.104
-0.331
-0.762
-1.278
-2.009
-3.200
-5.200
-8.219
-10.745
-9.701
-6.835
-4.934
-4.124
-3.931
-3.980
-4.171
-4.520
-5.089
-5.825
-6.529
-6.657
-5.822
-4.458
-3.216
-2.302
-1.654
-1.205
-0.891
-0.663
-0.495
-0.369
-0.271
-0.191
-0.126
-0.073
2.793
6.406
6.911
3.978
1.565
0.683
0.163
-0.260
-0.653
-1.071
-1.615
-2.369
-3.397
-4.560
-5.358
-5.184
-4.396
-3.724
-3.390
-3.416
-3.717
-4.254
-4.999
-5.863
-6.762
-7.517
-7.534
-6.462
-4.811
-3.394
-2.378
-1.688
-1.222
-0.896
-0.667
-0.501
-0.374
-0.276
-0.199
-0.136
-0.083
2.177
4.637
5.056
3.007
1.456
0.610
0.109
-0.256
-0.564
-0.885
-1.253
-1.715
-2.256
-2.792
-3.129
-3.172
-3.016
-2.853
-2.860
-3.137
-3.730
-4.708
-5.979
-7.251
-7.898
-7.746
-7.165
-5.940
-4.474
-3.199
-2.272
-1.615
-1.172
-0.866
-0.647
-0.488
-0.367
-0.274
-0.201
-0.141
-0.090
1.470
2.834
3.267
2.317
1.184
0.447
0.015
-0.270
-0.502
-0.731
-0.973
-1.256
-1.560
-1.837
-2.040
-2.142
-2.181
-2.266
-2.491
-2.975
-3.921
-5.529
-8.086
-10.769
-10.857
-8.036
-5.824
-4.681
-3.667
-2.731
-1.987
-1.449
-1.068
-0.801
-0.605
-0.460
-0.350
-0.265
-0.196
-0.141
-0.094
0.466
1.612
2.224
1.602
0.782
0.218
-0.100
-0.301
-0.463
-0.608
-0.767
-0.940
-1.116
-1.280
-1.426
-1.540
-1.656
-1.839
-2.184
-2.824
-4.041
-6.475
-11.415
-19.541
-19.445
-9.949
-4.820
-3.506
-2.806
-2.164
-1.630
-1.223
-0.926
-0.709
-0.545
-0.422
-0.325
-0.250
-0.189
-0.138
-0.095
-1.663
-1.150
-0.035
0.324
0.151
-0.060
-0.221
-0.331
-0.426
-0.518
-0.615
-0.716
-0.823
-0.929
-1.029
-1.144
-1.284
-1.499
-1.874
-2.559
-3.859
-6.539
-12.861
-23.323
-22.920
-11.704
-4.942
-2.944
-2.164
-1.649
-1.270
-0.982
-0.768
-0.603
-0.474
-0.375
-0.296
-0.231
-0.179
-0.134
-0.095
-5.989
-6.344
-2.889
-1.046
-0.454
-0.321
-0.319
-0.353
-0.394
-0.441
-0.497
-0.556
-0.617
-0.677
-0.745
-0.848
-0.990
-1.194
-1.533
-2.132
-3.229
-5.328
-9.427
-15.334
-15.360
-8.851
-4.429
-2.448
-1.611
-1.193
-0.933
-0.751
-0.607
-0.495
-0.403
-0.327
-0.265
-0.212
-0.167
-0.128
-0.094
-7.669
-9.240
-4.568
-1.732
-0.776
-0.460
-0.370
-0.358
-0.365
-0.384
-0.407
-0.433
-0.461
-0.485
-0.533
-0.614
-0.740
-0.908
-1.163
-1.599
-2.353
-3.583
-5.407
-7.184
-7.122
-5.094
-3.041
-1.772
-1.122
-0.805
-0.651
-0.549
-0.466
-0.396
-0.334
-0.281
-0.234
-0.193
-0.156
-0.123
-0.093
-4.319
-5.952
-3.229
-1.459
-0.711
-0.447
-0.362
-0.342
-0.337
-0.335
-0.337
-0.336
-0.334
-0.344
-0.380
-0.448
-0.536
-0.647
-0.817
-1.087
-1.515
-2.125
-2.881
-3.435
-3.351
-2.649
-1.774
-1.085
-0.696
-0.514
-0.436
-0.390
-0.351
-0.316
-0.276
-0.240
-0.208
-0.176
-0.147
-0.120
-0.094
-1.119
-1.729
-1.312
-0.710
-0.413
-0.324
-0.318
-0.328
-0.319
-0.303
-0.292
-0.272
-0.240
-0.237
-0.288
-0.336
-0.373
-0.423
-0.506
-0.650
-0.861
-1.115
-1.374
-1.520
-1.460
-1.173
-0.838
-0.558
-0.378
-0.306
-0.283
-0.276
-0.266
-0.250
-0.231
-0.209
-0.187
-0.164
-0.141
-0.118
-0.097
-0.073
-0.175
-0.078
0.031
-0.023
-0.173
-0.285
-0.335
-0.320
-0.294
-0.266
-0.250
-0.236
-0.249
-0.290
-0.291
-0.263
-0.246
-0.258
-0.304
-0.371
-0.448
-0.465
-0.378
-0.257
-0.191
-0.167
-0.156
-0.149
-0.163
-0.186
-0.200
-0.207
-0.206
-0.199
-0.187
-0.173
-0.157
-0.140
-0.121
-0.103
0.190
0.326
0.579
0.717
0.401
-0.046
-0.319
-0.391
-0.350
-0.286
-0.255
-0.282
-0.379
-0.491
-0.487
-0.353
-0.210
-0.116
-0.061
-0.042
-0.020
0.034
0.204
0.471
0.638
0.543
0.318
0.135
0.009
-0.071
-0.122
-0.154
-0.173
-0.179
-0.179
-0.174
-0.167
-0.156
-0.143
-0.128
-0.113
-0.080
-0.002
0.659
1.351
0.750
-0.061
-0.458
-0.502
-0.381
-0.259
-0.220
-0.324
-0.655
-1.145
-1.086
-0.553
-0.198
-0.015
0.089
0.164
0.236
0.378
0.635
1.002
1.208
0.997
0.613
0.301
0.099
-0.019
-0.090
-0.133
-0.154
-0.167
-0.172
-0.173
-0.169
-0.162
-0.153
-0.141
-0.128
-0.812
-1.607
-1.664
0.070
0.217
-0.413
-0.691
-0.586
-0.332
-0.138
-0.097
-0.275
-0.891
-1.799
-1.718
-0.742
-0.165
0.075
0.207
0.306
0.406
0.564
0.819
1.121
1.256
1.047
0.661
0.341
0.124
-0.008
-0.085
-0.128
-0.154
-0.167
-0.175
-0.179
-0.179
-0.175
-0.170
-0.160
-0.148
-1.592
-3.989
-6.230
-3.933
-1.376
-0.929
-0.800
-0.460
-0.073
0.148
0.165
-0.024
-0.567
-1.458
-1.437
-0.515
-0.043
0.163
0.286
0.383
0.491
0.622
0.798
0.960
1.001
0.839
0.555
0.293
0.101
-0.022
-0.095
-0.136
-0.162
-0.177
-0.187
-0.194
-0.198
-0.197
-0.194
-0.187
-0.176
-1.674
-3.749
-5.927
-4.169
-1.963
-1.050
-0.557
-0.006
0.464
0.626
0.553
0.352
0.038
-0.310
-0.354
-0.107
0.105
0.234
0.328
0.416
0.510
0.610
0.709
0.777
0.761
0.629
0.427
0.224
0.064
-0.042
-0.107
-0.149
-0.173
-0.192
-0.205
-0.217
-0.225
-0.229
-0.229
-0.224
-0.215
-1.194
-2.108
-2.751
-2.305
-1.381
-0.685
-0.046
0.624
1.139
1.165
0.919
0.657
0.420
0.215
0.117
0.137
0.201
0.270
0.342
0.415
0.493
0.574
0.632
0.657
0.618
0.505
0.345
0.182
0.046
-0.054
-0.117
-0.158
-0.190
-0.212
-0.231
-0.248
-0.263
-0.272
-0.276
-0.274
-0.265
-0.701
-1.061
-1.254
-1.115
-0.724
-0.235
0.365
1.042
1.501
1.418
1.063
0.760
0.547
0.377
0.270
0.228
0.240
0.280
0.333
0.398
0.469
0.537
0.588
0.606
0.558
0.455
0.315
0.167
0.041
-0.053
-0.119
-0.167
-0.205
-0.235
-0.264
-0.291
-0.314
-0.330
-0.340
-0.341
-0.332
-0.366
-0.513
-0.584
-0.512
-0.291
0.053
0.512
1.000
1.296
1.212
0.917
0.656
0.467
0.348
0.268
0.234
0.236
0.266
0.316
0.381
0.453
0.521
0.575
0.590
0.549
0.453
0.319
0.178
0.052
-0.043
-0.116
-0.174
-0.222
-0.265
-0.309
-0.347
-0.383
-0.410
-0.426
-0.430
-0.421
-0.150
-0.225
-0.259
-0.211
-0.076
0.152
0.438
0.719
0.866
0.797
0.605
0.424
0.303
0.231
0.195
0.185
0.202
0.237
0.292
0.363
0.447
0.528
0.585
0.596
0.558
0.463
0.329
0.195
0.069
-0.032
-0.115
-0.183
-0.246
-0.306
-0.365
-0.424
-0.476
-0.517
-0.543
-0.549
-0.538
-0.558
-0.244
0.083
0.416
0.730
0.871
0.813
0.715
0.603
0.459
0.266
0.080
0.155
1.010
2.193
1.767
1.258
1.156
1.126
1.056
0.901
0.723
0.589
0.498
0.440
0.404
0.382
0.368
0.365
0.367
0.374
0.387
0.406
0.430
0.461
0.499
0.541
0.589
0.640
0.690
0.739
-0.326
-0.097
0.165
0.464
0.762
0.922
0.911
0.851
0.763
0.619
0.454
0.406
0.919
3.207
4.802
3.670
1.623
1.009
0.836
0.734
0.634
0.535
0.453
0.393
0.351
0.324
0.309
0.301
0.301
0.307
0.320
0.338
0.362
0.393
0.429
0.472
0.522
0.576
0.633
0.690
0.745
-0.192
-0.015
0.185
0.407
0.631
0.792
0.868
0.889
0.829
0.702
0.568
0.587
1.155
3.405
4.640
3.679
1.507
0.830
0.608
0.513
0.439
0.379
0.328
0.291
0.263
0.246
0.237
0.236
0.240
0.252
0.268
0.290
0.319
0.354
0.396
0.444
0.499
0.558
0.619
0.681
0.740
-0.121
0.019
0.162
0.317
0.469
0.610
0.728
0.789
0.757
0.645
0.534
0.537
0.839
1.597
2.281
1.698
0.955
0.577
0.412
0.332
0.280
0.243
0.214
0.192
0.178
0.170
0.167
0.171
0.181
0.196
0.217
0.243
0.276
0.315
0.360
0.412
0.469
0.530
0.595
0.659
0.722
-0.098
0.017
0.123
0.223
0.315
0.409
0.501
0.554
0.541
0.459
0.379
0.356
0.456
0.656
0.793
0.689
0.487
0.321
0.228
0.176
0.142
0.122
0.106
0.096
0.090
0.092
0.096
0.106
0.120
0.140
0.165
0.195
0.231
0.273
0.321
0.375
0.433
0.496
0.562
0.626
0.688
-0.097
0.001
0.079
0.132
0.165
0.199
0.229
0.243
0.226
0.181
0.141
0.126
0.156
0.214
0.255
0.233
0.172
0.107
0.059
0.031
0.012
0.002
-0.002
-0.001
0.003
0.011
0.022
0.039
0.058
0.082
0.111
0.144
0.183
0.227
0.277
0.332
0.391
0.454
0.519
0.583
0.644
-0.112
-0.018
0.037
0.061
0.042
0.001
-0.054
-0.095
-0.127
-0.141
-0.135
-0.116
-0.087
-0.049
-0.028
-0.029
-0.049
-0.077
-0.097
-0.114
-0.120
-0.121
-0.114
-0.104
-0.091
-0.073
-0.054
-0.032
-0.007
0.022
0.054
0.091
0.132
0.178
0.229
0.284
0.344
0.406
0.468
0.531
0.589
-0.140
-0.036
0.032
0.041
-0.015
-0.150
-0.331
-0.475
-0.542
-0.518
-0.448
-0.365
-0.294
-0.249
-0.222
-0.215
-0.226
-0.243
-0.258
-0.264
-0.263
-0.254
-0.238
-0.216
-0.192
-0.165
-0.137
-0.108
-0.077
-0.044
-0.007
0.033
0.077
0.125
0.177
0.233
0.292
0.353
0.413
0.472
0.527
-0.164
-0.031
0.083
0.159
0.104
-0.195
-0.660
-1.028
-1.170
-1.053
-0.819
-0.622
-0.493
-0.411
-0.375
-0.373
-0.390
-0.411
-0.430
-0.437
-0.432
-0.411
-0.381
-0.346
-0.308
-0.268
-0.230
-0.190
-0.153
-0.114
-0.072
-0.028
0.018
0.068
0.122
0.177
0.236
0.295
0.353
0.410
0.463
-0.181
0.004
0.226
0.555
0.750
0.074
-1.165
-2.158
-2.436
-1.982
-1.367
-0.924
-0.682
-0.556
-0.519
-0.527
-0.569
-0.610
-0.643
-0.652
-0.643
-0.607
-0.556
-0.500
-0.442
-0.384
-0.333
-0.283
-0.237
-0.191
-0.144
-0.096
-0.045
0.007
0.063
0.119
0.177
0.235
0.293
0.347
0.398
-0.192
0.029
0.386
1.240
2.076
0.946
-2.313
-5.195
-5.894
-3.978
-2.185
-1.275
-0.871
-0.707
-0.668
-0.715
-0.794
-0.871
-0.928
-0.944
-0.928
-0.867
-0.785
-0.691
-0.603
-0.520
-0.450
-0.387
-0.329
-0.275
-0.222
-0.168
-0.113
-0.057
0.
0.059
0.118
0.176
0.232
0.285
0.334
-0.203
0.013
0.361
1.255
1.950
0.270
-4.937
-12.191
-13.426
-7.785
-3.174
-1.621
-1.077
-0.895
-0.877
-0.965
-1.094
-1.229
-1.336
-1.373
-1.335
-1.227
-1.083
-0.931
-0.797
-0.679
-0.586
-0.504
-0.434
-0.370
-0.307
-0.247
-0.187
-0.125
-0.064
-0.002
0.058
0.117
0.172
0.225
0.274
-0.223
-0.071
0.126
0.409
0.398
-1.380
-6.598
-14.634
-17.498
-9.845
-3.382
-1.762
-1.265
-1.147
-1.182
-1.323
-1.531
-1.754
-1.951
-2.032
-1.954
-1.748
-1.492
-1.246
-1.029
-0.870
-0.743
-0.640
-0.555
-0.477
-0.405
-0.335
-0.265
-0.197
-0.130
-0.065
-0.001
0.058
0.115
0.168
0.217
-0.258
-0.159
-0.096
-0.126
-0.495
-1.672
-4.416
-9.832
-9.858
-4.854
-2.364
-1.629
-1.454
-1.476
-1.604
-1.822
-2.134
-2.527
-2.922
-3.102
-2.943
-2.526
-2.046
-1.633
-1.315
-1.091
-0.927
-0.802
-0.698
-0.605
-0.518
-0.434
-0.353
-0.275
-0.199
-0.128
-0.061
0.002
0.061
0.115
0.164
-0.338
-0.259
-0.212
-0.261
-0.555
-1.180
-2.100
-2.876
-2.354
-1.581
-1.466
-1.563
-1.737
-1.963
-2.210
-2.506
-2.948
-3.654
-4.458
-4.916
-4.549
-3.663
-2.750
-2.078
-1.640
-1.346
-1.150
-1.000
-0.874
-0.760
-0.652
-0.548
-0.449
-0.357
-0.270
-0.191
-0.118
-0.051
0.010
0.066
0.116
-0.516
-0.431
-0.272
-0.221
-0.378
-0.718
-1.061
-1.159
-0.979
-0.996
-1.346
-1.799
-2.281
-2.784
-3.188
-3.493
-3.991
-5.045
-6.676
-7.831
-6.987
-5.067
-3.529
-2.561
-2.005
-1.652
-1.430
-1.258
-1.103
-0.955
-0.816
-0.679
-0.557
-0.445
-0.344
-0.253
-0.173
-0.101
-0.036
0.021
0.073
-0.927
-0.802
-0.437
-0.178
-0.212
-0.413
-0.647
-0.791
-0.893
-1.139
-1.632
-2.356
-3.306
-4.383
-5.132
-5.255
-5.278
-6.293
-8.711
-10.803
-9.245
-6.195
-4.110
-3.000
-2.386
-2.045
-1.814
-1.615
-1.414
-1.214
-1.019
-0.838
-0.679
-0.540
-0.419
-0.315
-0.226
-0.148
-0.079
-0.019
0.034
-1.620
-1.491
-0.860
-0.288
-0.130
-0.263
-0.462
-0.673
-0.945
-1.340
-2.016
-3.158
-5.017
-7.823
-10.041
-9.248
-7.268
-6.967
-8.658
-10.334
-8.825
-6.106
-4.312
-3.337
-2.844
-2.573
-2.364
-2.136
-1.860
-1.561
-1.273
-1.023
-0.813
-0.639
-0.494
-0.373
-0.274
-0.189
-0.117
-0.054
0.001
-2.236
-2.134
-1.212
-0.400
-0.090
-0.125
-0.322
-0.593
-0.950
-1.476
-2.349
-3.991
-7.430
-15.309
-23.437
-20.660
-10.569
-7.228
-7.078
-7.451
-6.615
-5.236
-4.199
-3.656
-3.451
-3.380
-3.246
-2.949
-2.508
-2.033
-1.595
-1.243
-0.958
-0.737
-0.565
-0.429
-0.317
-0.225
-0.148
-0.084
-0.028
-1.854
-1.565
-0.668
-0.016
0.206
0.146
-0.104
-0.461
-0.895
-1.502
-2.484
-4.421
-8.950
-22.304
-34.157
-26.672
-13.243
-7.182
-5.698
-5.330
-4.923
-4.427
-4.134
-4.125
-4.377
-4.723
-4.761
-4.262
-3.475
-2.647
-1.981
-1.471
-1.105
-0.833
-0.629
-0.473
-0.353
-0.256
-0.175
-0.109
-0.052
-0.285
1.007
1.684
1.250
0.902
0.700
0.274
-0.264
-0.783
-1.399
-2.326
-4.061
-7.716
-16.696
-24.923
-22.200
-10.801
-6.227
-4.678
-4.197
-4.037
-4.029
-4.229
-4.792
-5.757
-6.917
-7.354
-6.408
-4.800
-3.388
-2.383
-1.698
-1.232
-0.908
-0.679
-0.509
-0.379
-0.277
-0.196
-0.128
-0.071
1.969
5.146
5.702
3.303
1.702
1.329
0.657
-0.080
-0.643
-1.214
-1.987
-3.208
-5.272
-8.460
-11.183
-10.043
-6.926
-4.805
-3.861
-3.558
-3.609
-3.910
-4.514
-5.587
-7.398
-10.017
-11.410
-9.449
-6.317
-4.072
-2.700
-1.855
-1.315
-0.956
-0.708
-0.530
-0.395
-0.291
-0.208
-0.142
-0.085
2.908
6.477
6.948
4.092
1.902
1.252
0.603
-0.042
-0.535
-1.005
-1.569
-2.334
-3.374
-4.585
-5.357
-5.193
-4.348
-3.582
-3.187
-3.157
-3.434
-4.008
-4.886
-6.252
-8.522
-12.051
-14.366
-11.269
-7.031
-4.345
-2.808
-1.894
-1.327
-0.962
-0.711
-0.532
-0.398
-0.297
-0.216
-0.150
-0.096
1.956
4.189
4.558
2.719
1.477
0.819
0.332
-0.100
-0.471
-0.822
-1.206
-1.675
-2.217
-2.749
-3.083
-3.103
-2.926
-2.723
-2.692
-2.914
-3.411
-4.253
-5.416
-6.754
-8.272
-10.238
-11.245
-9.204
-6.143
-3.953
-2.616
-1.790
-1.269
-0.923
-0.686
-0.516
-0.389
-0.294
-0.217
-0.155
-0.102
1.019
1.819
2.063
1.599
0.965
0.476
0.121
-0.177
-0.427
-0.671
-0.930
-1.219
-1.522
-1.799
-1.994
-2.088
-2.103
-2.154
-2.339
-2.742
-3.476
-4.656
-6.219
-7.615
-7.469
-5.322
-4.805
-5.282
-4.335
-3.119
-2.190
-1.562
-1.133
-0.839
-0.634
-0.482
-0.370
-0.282
-0.212
-0.154
-0.106
0.258
0.685
0.932
0.809
0.489
0.195
-0.043
-0.233
-0.401
-0.561
-0.733
-0.903
-1.087
-1.250
-1.393
-1.499
-1.603
-1.760
-2.048
-2.566
-3.483
-4.992
-7.219
-9.222
-7.577
-2.719
-0.679
-2.070
-2.661
-2.207
-1.680
-1.262
-0.952
-0.728
-0.562
-0.440
-0.342
-0.266
-0.203
-0.151
-0.107
-0.431
-0.447
-0.160
0.031
0.033
-0.063
-0.174
-0.278
-0.378
-0.477
-0.582
-0.694
-0.800
-0.908
-1.009
-1.121
-1.253
-1.448
-1.769
-2.318
-3.260
-4.867
-7.346
-9.835
-8.494
-3.043
-0.350
-1.232
-1.588
-1.438
-1.188
-0.956
-0.761
-0.606
-0.486
-0.387
-0.309
-0.246
-0.192
-0.146
-0.106
-0.067
-1.412
-1.190
-0.647
-0.371
-0.276
-0.274
-0.307
-0.356
-0.413
-0.474
-0.539
-0.606
-0.667
-0.738
-0.837
-0.978
-1.167
-1.465
-1.957
-2.754
-4.068
-5.966
-7.634
-6.971
-4.139
-1.930
-1.156
-0.924
-0.835
-0.764
-0.676
-0.578
-0.488
-0.407
-0.335
-0.275
-0.224
-0.180
-0.140
-0.105
1.845
-1.168
-1.619
-0.996
-0.576
-0.388
-0.328
-0.321
-0.334
-0.360
-0.393
-0.426
-0.462
-0.493
-0.533
-0.627
-0.752
-0.913
-1.153
-1.525
-2.111
-2.937
-3.986
-4.710
-4.379
-3.068
-1.635
-0.703
-0.380
-0.385
-0.443
-0.452
-0.424
-0.382
-0.334
-0.288
-0.244
-0.204
-0.169
-0.136
-0.105
2.577
-0.389
-1.255
-0.899
-0.573
-0.414
-0.342
-0.316
-0.314
-0.320
-0.328
-0.344
-0.364
-0.380
-0.415
-0.477
-0.570
-0.683
-0.852
-1.098
-1.447
-1.909
-2.390
-2.657
-2.454
-1.806
-0.981
-0.335
-0.097
-0.148
-0.242
-0.295
-0.311
-0.300
-0.276
-0.247
-0.218
-0.189
-0.159
-0.132
-0.106
1.114
-0.285
-0.693
-0.598
-0.448
-0.364
-0.323
-0.309
-0.297
-0.287
-0.285
-0.288
-0.300
-0.316
-0.343
-0.379
-0.423
-0.481
-0.578
-0.722
-0.900
-1.120
-1.304
-1.366
-1.243
-0.912
-0.494
-0.172
-0.047
-0.075
-0.156
-0.212
-0.239
-0.242
-0.234
-0.217
-0.198
-0.177
-0.154
-0.132
-0.110
0.109
-0.240
-0.388
-0.372
-0.327
-0.312
-0.320
-0.312
-0.288
-0.267
-0.258
-0.265
-0.284
-0.311
-0.325
-0.322
-0.315
-0.321
-0.355
-0.412
-0.488
-0.553
-0.588
-0.552
-0.462
-0.314
-0.174
-0.068
-0.040
-0.074
-0.130
-0.171
-0.197
-0.208
-0.207
-0.198
-0.186
-0.171
-0.155
-0.136
-0.116
-0.224
-0.446
-0.540
-0.440
-0.362
-0.355
-0.360
-0.334
-0.290
-0.252
-0.238
-0.268
-0.333
-0.396
-0.389
-0.318
-0.242
-0.195
-0.176
-0.179
-0.180
-0.166
-0.105
-0.014
0.060
0.076
0.051
0.010
-0.038
-0.086
-0.132
-0.163
-0.184
-0.193
-0.195
-0.192
-0.184
-0.173
-0.160
-0.144
-0.127
-0.765
-1.485
-1.900
-1.436
-0.825
-0.555
-0.459
-0.379
-0.287
-0.212
-0.203
-0.273
-0.424
-0.576
-0.547
-0.357
-0.187
-0.087
-0.038
-0.001
0.034
0.099
0.201
0.313
0.351
0.289
0.168
0.039
-0.058
-0.119
-0.155
-0.180
-0.189
-0.195
-0.196
-0.194
-0.190
-0.181
-0.171
-0.158
-0.144
-1.754
-4.529
-7.372
-5.310
-2.105
-0.972
-0.606
-0.396
-0.233
-0.129
-0.118
-0.218
-0.459
-0.733
-0.667
-0.318
-0.075
0.017
0.071
0.120
0.175
0.250
0.347
0.433
0.438
0.333
0.164
0.003
-0.105
-0.170
-0.197
-0.206
-0.208
-0.209
-0.209
-0.206
-0.204
-0.198
-0.191
-0.180
-0.167
-2.719
-8.217
-13.454
-9.127
-3.553
-1.346
-0.662
-0.319
-0.090
0.034
0.043
-0.069
-0.299
-0.534
-0.472
-0.123
0.092
0.122
0.148
0.193
0.251
0.312
0.376
0.413
0.378
0.257
0.086
-0.070
-0.178
-0.227
-0.242
-0.240
-0.233
-0.229
-0.227
-0.226
-0.225
-0.223
-0.218
-0.209
-0.197
-2.488
-7.128
-9.997
-8.269
-3.246
-1.304
-0.540
-0.103
0.163
0.271
0.248
0.134
-0.035
-0.170
-0.150
0.037
0.159
0.167
0.191
0.233
0.279
0.327
0.353
0.353
0.290
0.160
0.001
-0.140
-0.233
-0.271
-0.276
-0.266
-0.256
-0.251
-0.251
-0.253
-0.257
-0.257
-0.255
-0.248
-0.238
-1.554
-3.083
-4.388
-3.520
-1.879
-0.849
-0.246
0.156
0.412
0.492
0.414
0.290
0.162
0.067
0.045
0.088
0.143
0.175
0.204
0.246
0.284
0.316
0.327
0.302
0.227
0.105
-0.039
-0.165
-0.249
-0.283
-0.288
-0.280
-0.274
-0.274
-0.279
-0.287
-0.297
-0.303
-0.306
-0.303
-0.292
-0.814
-1.299
-1.605
-1.398
-0.895
-0.406
0.009
0.344
0.557
0.582
0.475
0.343
0.229
0.154
0.117
0.122
0.143
0.169
0.206
0.243
0.279
0.305
0.308
0.278
0.211
0.099
-0.029
-0.143
-0.223
-0.263
-0.277
-0.282
-0.287
-0.295
-0.309
-0.329
-0.348
-0.364
-0.373
-0.373
-0.364
-0.373
-0.559
-0.651
-0.591
-0.395
-0.138
0.126
0.362
0.487
0.478
0.369
0.253
0.173
0.133
0.114
0.114
0.134
0.162
0.198
0.236
0.273
0.302
0.307
0.282
0.223
0.125
0.013
-0.093
-0.174
-0.224
-0.253
-0.272
-0.292
-0.317
-0.349
-0.382
-0.417
-0.444
-0.464
-0.469
-0.461
-0.111
-0.216
-0.273
-0.258
-0.174
-0.039
0.115
0.240
0.277
0.222
0.124
0.047
0.024
0.036
0.057
0.081
0.106
0.142
0.183
0.227
0.274
0.311
0.324
0.303
0.249
0.162
0.061
-0.039
-0.118
-0.179
-0.224
-0.259
-0.296
-0.341
-0.394
-0.451
-0.509
-0.556
-0.588
-0.600
-0.589
-0.680
-0.327
-0.028
0.213
0.398
0.494
0.507
0.475
0.415
0.351
0.306
0.382
0.787
1.863
2.968
2.332
1.706
1.533
1.214
0.948
0.766
0.630
0.524
0.450
0.401
0.368
0.348
0.337
0.334
0.338
0.349
0.365
0.391
0.425
0.466
0.517
0.575
0.640
0.710
0.779
0.847
-0.367
-0.143
0.075
0.274
0.434
0.530
0.558
0.541
0.498
0.448
0.441
0.622
1.414
3.883
5.345
4.149
1.920
1.194
0.896
0.712
0.583
0.485
0.410
0.356
0.318
0.294
0.279
0.273
0.275
0.283
0.298
0.322
0.352
0.391
0.439
0.496
0.562
0.634
0.712
0.790
0.866
-0.182
-0.025
0.132
0.278
0.409
0.497
0.540
0.547
0.517
0.482
0.493
0.691
1.460
3.811
4.953
3.990
1.705
0.953
0.658
0.512
0.419
0.352
0.301
0.262
0.238
0.221
0.213
0.212
0.218
0.230
0.249
0.277
0.312
0.357
0.409
0.471
0.542
0.620
0.702
0.786
0.867
-0.078
0.041
0.155
0.259
0.347
0.413
0.461
0.476
0.462
0.430
0.441
0.571
0.984
1.823
2.471
1.873
1.098
0.665
0.454
0.346
0.279
0.232
0.198
0.174
0.157
0.148
0.147
0.151
0.161
0.178
0.202
0.232
0.271
0.319
0.375
0.441
0.514
0.594
0.679
0.766
0.849
-0.019
0.080
0.160
0.220
0.265
0.299
0.324
0.331
0.324
0.301
0.310
0.372
0.541
0.791
0.939
0.825
0.582
0.391
0.268
0.196
0.151
0.120
0.098
0.085
0.078
0.076
0.079
0.089
0.104
0.124
0.152
0.185
0.227
0.277
0.335
0.403
0.477
0.558
0.643
0.729
0.811
0.012
0.100
0.153
0.174
0.173
0.160
0.145
0.134
0.119
0.111
0.121
0.158
0.230
0.316
0.361
0.327
0.250
0.167
0.101
0.057
0.028
0.011
0.
-0.005
-0.004
0.001
0.011
0.025
0.044
0.068
0.099
0.136
0.179
0.231
0.291
0.358
0.432
0.510
0.594
0.676
0.756
0.017
0.103
0.143
0.129
0.084
0.013
-0.061
-0.114
-0.137
-0.130
-0.096
-0.049
0.001
0.050
0.071
0.059
0.028
-0.014
-0.050
-0.076
-0.092
-0.100
-0.102
-0.098
-0.090
-0.077
-0.061
-0.043
-0.019
0.009
0.043
0.082
0.128
0.181
0.240
0.306
0.378
0.455
0.534
0.612
0.686
0.006
0.103
0.147
0.131
0.045
-0.109
-0.287
-0.430
-0.476
-0.432
-0.337
-0.250
-0.172
-0.125
-0.105
-0.113
-0.137
-0.166
-0.193
-0.213
-0.222
-0.222
-0.212
-0.199
-0.182
-0.161
-0.139
-0.113
-0.086
-0.054
-0.018
0.024
0.072
0.125
0.185
0.250
0.319
0.392
0.466
0.540
0.607
-0.006
0.120
0.217
0.281
0.224
-0.087
-0.552
-0.906
-1.019
-0.868
-0.629
-0.431
-0.315
-0.248
-0.225
-0.242
-0.278
-0.316
-0.347
-0.360
-0.366
-0.358
-0.337
-0.312
-0.283
-0.253
-0.223
-0.192
-0.158
-0.123
-0.083
-0.039
0.010
0.065
0.124
0.188
0.256
0.326
0.395
0.464
0.527
-0.009
0.160
0.398
0.838
1.273
0.502
-0.878
-1.875
-2.107
-1.630
-0.985
-0.600
-0.417
-0.317
-0.299
-0.344
-0.416
-0.481
-0.523
-0.545
-0.541
-0.521
-0.485
-0.444
-0.399
-0.356
-0.316
-0.276
-0.237
-0.197
-0.154
-0.107
-0.055
0.001
0.061
0.125
0.190
0.257
0.324
0.387
0.446
0.005
0.207
0.624
2.068
3.091
1.667
-1.665
-4.314
-4.882
-3.214
-1.508
-0.797
-0.531
-0.378
-0.353
-0.459
-0.589
-0.687
-0.751
-0.775
-0.765
-0.722
-0.668
-0.600
-0.533
-0.472
-0.419
-0.370
-0.324
-0.279
-0.230
-0.180
-0.125
-0.068
-0.006
0.058
0.123
0.189
0.252
0.313
0.369
0.012
0.190
0.603
2.172
3.212
1.163
-3.718
-10.659
-11.657
-6.169
-2.457
-1.158
-0.734
-0.520
-0.500
-0.653
-0.832
-0.972
-1.061
-1.094
-1.067
-0.995
-0.894
-0.784
-0.688
-0.603
-0.534
-0.476
-0.422
-0.370
-0.316
-0.259
-0.201
-0.139
-0.075
-0.009
0.056
0.121
0.184
0.242
0.297
-0.009
0.090
0.299
0.764
1.150
-0.649
-5.277
-12.439
-13.626
-7.913
-3.073
-1.524
-1.014
-0.833
-0.845
-0.998
-1.191
-1.368
-1.486
-1.531
-1.473
-1.342
-1.176
-1.008
-0.865
-0.757
-0.667
-0.599
-0.534
-0.474
-0.414
-0.348
-0.282
-0.214
-0.146
-0.076
-0.009
0.056
0.119
0.177
0.230
-0.091
-0.045
-0.005
-0.009
-0.340
-1.484
-3.984
-8.093
-9.162
-5.147
-2.631
-1.625
-1.301
-1.243
-1.311
-1.466
-1.681
-1.898
-2.073
-2.121
-2.027
-1.788
-1.519
-1.271
-1.075
-0.927
-0.822
-0.741
-0.670
-0.598
-0.524
-0.448
-0.371
-0.293
-0.218
-0.144
-0.073
-0.005
0.058
0.117
0.170
-0.208
-0.188
-0.197
-0.273
-0.570
-1.204
-2.221
-3.300
-3.442
-2.622
-1.915
-1.630
-1.614
-1.721
-1.876
-2.062
-2.280
-2.562
-2.814
-2.882
-2.642
-2.279
-1.881
-1.554
-1.304
-1.129
-1.013
-0.923
-0.839
-0.753
-0.657
-0.565
-0.471
-0.378
-0.293
-0.210
-0.134
-0.063
0.003
0.062
0.116
-0.375
-0.347
-0.310
-0.328
-0.493
-0.817
-1.222
-1.569
-1.652
-1.595
-1.612
-1.790
-2.082
-2.436
-2.726
-2.906
-3.057
-3.308
-3.574
-3.522
-3.068
-2.627
-2.211
-1.839
-1.561
-1.385
-1.268
-1.173
-1.068
-0.946
-0.825
-0.701
-0.582
-0.469
-0.368
-0.276
-0.192
-0.117
-0.048
0.013
0.068
-0.610
-0.556
-0.423
-0.341
-0.386
-0.543
-0.757
-0.968
-1.133
-1.336
-1.664
-2.168
-2.889
-3.687
-4.214
-4.278
-4.087
-4.016
-3.992
-3.374
-2.521
-2.486
-2.407
-2.141
-1.908
-1.758
-1.658
-1.538
-1.397
-1.219
-1.038
-0.863
-0.705
-0.568
-0.445
-0.339
-0.247
-0.165
-0.093
-0.029
0.027
-0.860
-0.771
-0.549
-0.334
-0.276
-0.349
-0.512
-0.720
-0.970
-1.323
-1.872
-2.762
-4.126
-5.932
-7.253
-6.881
-5.562
-4.626
-4.031
-2.731
-1.566
-2.234
-2.595
-2.511
-2.406
-2.356
-2.287
-2.131
-1.885
-1.601
-1.317
-1.061
-0.849
-0.669
-0.523
-0.400
-0.297
-0.208
-0.132
-0.067
-0.009
-0.972
-0.826
-0.513
-0.227
-0.089
-0.133
-0.301
-0.561
-0.893
-1.361
-2.086
-3.352
-5.642
-9.598
-13.493
-11.688
-7.539
-5.147
-3.964
-2.926
-2.308
-2.601
-2.921
-3.055
-3.206
-3.362
-3.393
-3.129
-2.659
-2.144
-1.678
-1.296
-1.001
-0.773
-0.597
-0.455
-0.340
-0.246
-0.166
-0.098
-0.039
-0.680
-0.390
-0.026
0.200
0.313
0.285
0.032
-0.362
-0.789
-1.337
-2.159
-3.620
-6.500
-12.417
-19.700
-15.877
-8.773
-5.324
-3.858
-3.184
-2.925
-3.051
-3.371
-3.827
-4.494
-5.237
-5.485
-4.931
-3.903
-2.897
-2.112
-1.551
-1.157
-0.871
-0.662
-0.500
-0.376
-0.275
-0.192
-0.122
-0.064
0.092
0.812
1.174
1.081
1.140
1.328
0.739
-0.062
-0.644
-1.221
-2.015
-3.322
-5.746
-10.095
-14.458
-12.184
-7.512
-4.788
-3.546
-3.080
-3.017
-3.277
-3.830
-4.812
-6.528
-8.908
-10.189
-8.578
-5.897
-3.879
-2.597
-1.802
-1.292
-0.951
-0.711
-0.535
-0.402
-0.296
-0.213
-0.142
-0.083
1.103
2.662
3.064
2.139
2.053
2.210
1.372
0.207
-0.496
-1.043
-1.717
-2.679
-4.159
-6.170
-7.606
-7.029
-5.230
-3.829
-3.100
-2.867
-2.983
-3.417
-4.271
-5.902
-9.346
-16.536
-22.862
-15.899
-8.503
-4.830
-2.991
-1.983
-1.383
-0.998
-0.737
-0.553
-0.416
-0.310
-0.225
-0.156
-0.098
1.536
3.332
3.696
2.440
1.990
1.854
1.241
0.188
-0.403
-0.866
-1.369
-2.006
-2.819
-3.682
-4.226
-4.113
-3.528
-2.957
-2.653
-2.654
-2.946
-3.539
-4.586
-6.537
-11.108
-23.453
-28.553
-22.772
-10.051
-5.260
-3.120
-2.022
-1.392
-1.001
-0.738
-0.552
-0.417
-0.313
-0.231
-0.164
-0.108
1.117
2.116
2.363
1.782
1.263
0.956
0.507
0.020
-0.368
-0.711
-1.063
-1.468
-1.912
-2.329
-2.587
-2.625
-2.460
-2.316
-2.295
-2.479
-2.913
-3.636
-4.717
-6.375
-9.564
-16.691
-22.585
-16.087
-8.368
-4.661
-2.866
-1.892
-1.314
-0.950
-0.707
-0.532
-0.406
-0.308
-0.231
-0.167
-0.114
0.544
1.022
1.205
1.010
0.716
0.432
0.162
-0.108
-0.357
-0.588
-0.825
-1.079
-1.344
-1.570
-1.734
-1.810
-1.837
-1.879
-2.023
-2.338
-2.880
-3.691
-4.729
-5.705
-6.210
-5.772
-6.696
-7.096
-5.182
-3.472
-2.328
-1.615
-1.160
-0.855
-0.648
-0.495
-0.383
-0.295
-0.224
-0.166
-0.116
0.109
0.347
0.455
0.436
0.299
0.136
-0.026
-0.188
-0.345
-0.495
-0.652
-0.817
-0.977
-1.123
-1.244
-1.333
-1.423
-1.552
-1.780
-2.173
-2.799
-3.667
-4.697
-5.190
-3.464
-0.079
0.335
-1.833
-2.664
-2.219
-1.670
-1.255
-0.954
-0.731
-0.570
-0.448
-0.353
-0.277
-0.215
-0.162
-0.118
0.034
-0.067
-0.067
-0.036
-0.032
-0.079
-0.155
-0.241
-0.330
-0.425
-0.525
-0.630
-0.733
-0.833
-0.923
-1.023
-1.136
-1.299
-1.549
-1.958
-2.565
-3.435
-4.400
-4.811
-3.202
0.293
1.423
-0.280
-1.096
-1.168
-1.050
-0.886
-0.730
-0.595
-0.483
-0.393
-0.318
-0.256
-0.203
-0.157
-0.117
1.220
0.070
-0.380
-0.357
-0.277
-0.236
-0.240
-0.270
-0.316
-0.372
-0.432
-0.499
-0.565
-0.628
-0.701
-0.790
-0.906
-1.069
-1.307
-1.664
-2.193
-2.901
-3.652
-3.969
-3.173
-1.413
-0.024
0.373
0.160
-0.287
-0.518
-0.564
-0.529
-0.463
-0.399
-0.338
-0.284
-0.234
-0.191
-0.152
-0.116
3.588
0.860
-0.404
-0.504
-0.408
-0.327
-0.289
-0.287
-0.303
-0.329
-0.363
-0.401
-0.444
-0.485
-0.534
-0.612
-0.717
-0.854
-1.049
-1.330
-1.722
-2.214
-2.681
-2.854
-2.404
-1.341
0.117
1.462
1.235
0.341
-0.139
-0.316
-0.364
-0.354
-0.324
-0.289
-0.252
-0.214
-0.180
-0.147
-0.116
3.770
0.998
-0.324
-0.513
-0.444
-0.362
-0.309
-0.290
-0.284
-0.292
-0.308
-0.331
-0.356
-0.387
-0.422
-0.482
-0.561
-0.664
-0.803
-0.998
-1.253
-1.536
-1.779
-1.814
-1.525
-0.828
0.264
1.306
1.194
0.483
0.032
-0.172
-0.252
-0.273
-0.268
-0.250
-0.225
-0.198
-0.171
-0.144
-0.118
1.489
0.275
-0.343
-0.471
-0.426
-0.361
-0.313
-0.284
-0.269
-0.264
-0.266
-0.281
-0.300
-0.324
-0.349
-0.385
-0.430
-0.494
-0.580
-0.700
-0.844
-0.988
-1.082
-1.068
-0.863
-0.454
0.089
0.546
0.571
0.288
0.030
-0.119
-0.194
-0.223
-0.228
-0.223
-0.207
-0.188
-0.167
-0.145
-0.122
0.158
-0.205
-0.470
-0.517
-0.457
-0.385
-0.329
-0.288
-0.255
-0.240
-0.236
-0.247
-0.270
-0.293
-0.310
-0.315
-0.325
-0.347
-0.390
-0.449
-0.515
-0.571
-0.593
-0.556
-0.431
-0.238
-0.009
0.159
0.177
0.080
-0.038
-0.123
-0.175
-0.200
-0.210
-0.208
-0.199
-0.185
-0.168
-0.150
-0.129
-0.328
-0.673
-0.887
-0.847
-0.667
-0.493
-0.380
-0.301
-0.248
-0.211
-0.207
-0.226
-0.265
-0.296
-0.296
-0.269
-0.240
-0.227
-0.235
-0.253
-0.274
-0.282
-0.265
-0.227
-0.167
-0.110
-0.057
-0.027
-0.034
-0.077
-0.120
-0.164
-0.189
-0.202
-0.207
-0.205
-0.198
-0.188
-0.175
-0.160
-0.142
-0.837
-1.692
-2.260
-1.958
-1.236
-0.735
-0.469
-0.319
-0.223
-0.177
-0.167
-0.204
-0.266
-0.315
-0.295
-0.216
-0.152
-0.121
-0.114
-0.111
-0.106
-0.089
-0.061
-0.038
-0.032
-0.065
-0.117
-0.167
-0.202
-0.220
-0.221
-0.222
-0.222
-0.221
-0.217
-0.215
-0.209
-0.200
-0.188
-0.175
-0.159
-1.612
-4.063
-6.604
-4.891
-2.343
-1.099
-0.572
-0.321
-0.183
-0.111
-0.105
-0.153
-0.239
-0.299
-0.243
-0.058
0.032
-0.008
-0.015
-0.009
0.007
0.026
0.039
0.035
-0.012
-0.112
-0.239
-0.337
-0.374
-0.362
-0.330
-0.291
-0.265
-0.249
-0.239
-0.232
-0.226
-0.219
-0.210
-0.198
-0.183
-2.294
-7.128
-10.254
-8.393
-3.330
-1.336
-0.599
-0.270
-0.096
-0.019
-0.014
-0.067
-0.154
-0.206
-0.108
0.113
0.192
0.109
0.054
0.054
0.067
0.078
0.074
0.036
-0.064
-0.214
-0.382
-0.512
-0.548
-0.499
-0.429
-0.361
-0.313
-0.282
-0.266
-0.257
-0.252
-0.247
-0.240
-0.230
-0.216
-2.051
-5.590
-8.749
-7.089
-2.860
-1.174
-0.493
-0.153
0.019
0.097
0.091
0.036
-0.043
-0.084
-0.022
0.138
0.191
0.124
0.085
0.089
0.099
0.098
0.073
0.005
-0.118
-0.301
-0.489
-0.629
-0.657
-0.590
-0.495
-0.409
-0.349
-0.313
-0.296
-0.289
-0.285
-0.283
-0.279
-0.272
-0.259
-1.266
-2.574
-3.565
-2.879
-1.595
-0.748
-0.288
-0.019
0.134
0.185
0.160
0.098
0.035
-0.007
0.006
0.067
0.101
0.092
0.095
0.102
0.109
0.101
0.067
-0.010
-0.140
-0.322
-0.506
-0.631
-0.660
-0.603
-0.510
-0.428
-0.370
-0.339
-0.325
-0.324
-0.327
-0.332
-0.332
-0.327
-0.316
-0.634
-1.054
-1.277
-1.093
-0.711
-0.376
-0.116
0.071
0.170
0.187
0.146
0.083
0.034
0.009
0.017
0.039
0.061
0.078
0.091
0.106
0.111
0.104
0.070
-0.003
-0.118
-0.274
-0.430
-0.539
-0.577
-0.541
-0.476
-0.417
-0.375
-0.355
-0.356
-0.364
-0.379
-0.394
-0.403
-0.402
-0.393
-0.242
-0.406
-0.483
-0.443
-0.325
-0.185
-0.046
0.046
0.082
0.059
0.003
-0.034
-0.046
-0.032
-0.007
0.021
0.046
0.065
0.085
0.103
0.113
0.111
0.082
0.024
-0.071
-0.192
-0.314
-0.408
-0.448
-0.441
-0.414
-0.383
-0.365
-0.368
-0.384
-0.413
-0.446
-0.477
-0.495
-0.504
-0.497
-0.001
-0.121
-0.207
-0.230
-0.197
-0.140
-0.089
-0.076
-0.126
-0.218
-0.297
-0.296
-0.224
-0.127
-0.055
-0.007
0.027
0.049
0.077
0.098
0.119
0.122
0.104
0.058
-0.013
-0.104
-0.201
-0.281
-0.326
-0.343
-0.342
-0.339
-0.345
-0.369
-0.414
-0.470
-0.530
-0.586
-0.625
-0.643
-0.638
-0.680
-0.326
-0.051
0.145
0.272
0.338
0.354
0.339
0.307
0.281
0.295
0.419
0.747
1.316
1.791
1.715
1.710
1.615
1.290
0.849
0.653
0.535
0.454
0.398
0.355
0.327
0.309
0.299
0.298
0.303
0.317
0.340
0.373
0.416
0.471
0.539
0.617
0.706
0.802
0.901
0.996
-0.337
-0.132
0.052
0.198
0.301
0.360
0.378
0.373
0.351
0.346
0.386
0.576
1.078
2.085
2.960
2.325
1.542
1.152
0.866
0.652
0.515
0.424
0.360
0.314
0.280
0.259
0.246
0.241
0.243
0.253
0.272
0.300
0.339
0.389
0.450
0.525
0.612
0.711
0.816
0.927
1.034
-0.128
0.008
0.133
0.232
0.307
0.351
0.370
0.367
0.357
0.361
0.412
0.602
1.081
2.009
2.762
2.134
1.311
0.863
0.623
0.478
0.381
0.314
0.267
0.232
0.207
0.191
0.183
0.182
0.190
0.204
0.228
0.261
0.303
0.358
0.425
0.504
0.597
0.702
0.814
0.933
1.048
0.007
0.111
0.194
0.253
0.293
0.316
0.323
0.320
0.316
0.321
0.363
0.504
0.802
1.256
1.547
1.321
0.909
0.611
0.438
0.329
0.257
0.211
0.175
0.151
0.134
0.125
0.122
0.126
0.137
0.156
0.182
0.218
0.265
0.323
0.393
0.475
0.571
0.677
0.794
0.913
1.032
0.105
0.193
0.246
0.265
0.260
0.248
0.236
0.227
0.220
0.225
0.260
0.338
0.492
0.670
0.769
0.699
0.532
0.376
0.268
0.196
0.146
0.111
0.087
0.070
0.061
0.058
0.060
0.068
0.083
0.104
0.134
0.173
0.222
0.282
0.354
0.437
0.532
0.638
0.751
0.869
0.985
0.179
0.263
0.291
0.260
0.204
0.151
0.112
0.086
0.078
0.086
0.114
0.167
0.243
0.321
0.356
0.333
0.263
0.186
0.120
0.072
0.037
0.014
-0.001
-0.009
-0.013
-0.011
-0.003
0.008
0.026
0.051
0.083
0.124
0.175
0.235
0.307
0.390
0.482
0.583
0.692
0.802
0.911
0.219
0.308
0.310
0.230
0.119
0.017
-0.057
-0.102
-0.113
-0.091
-0.046
0.008
0.066
0.106
0.125
0.110
0.073
0.030
-0.015
-0.045
-0.068
-0.083
-0.090
-0.091
-0.089
-0.082
-0.070
-0.053
-0.034
-0.005
0.028
0.071
0.121
0.183
0.252
0.333
0.421
0.518
0.618
0.720
0.818
0.222
0.314
0.304
0.184
0.008
-0.155
-0.271
-0.351
-0.363
-0.304
-0.208
-0.123
-0.059
-0.022
-0.012
-0.028
-0.062
-0.100
-0.137
-0.162
-0.178
-0.184
-0.185
-0.179
-0.169
-0.157
-0.140
-0.120
-0.097
-0.067
-0.032
0.012
0.064
0.124
0.193
0.270
0.354
0.443
0.537
0.628
0.715
0.205
0.304
0.316
0.228
0.010
-0.254
-0.506
-0.707
-0.741
-0.562
-0.338
-0.198
-0.118
-0.075
-0.071
-0.111
-0.168
-0.220
-0.261
-0.283
-0.297
-0.296
-0.287
-0.274
-0.256
-0.236
-0.215
-0.193
-0.165
-0.134
-0.097
-0.052
0.000
0.060
0.127
0.201
0.280
0.365
0.449
0.532
0.608
0.206
0.311
0.422
0.575
0.607
0.081
-0.741
-1.324
-1.364
-0.853
-0.240
-0.099
-0.085
-0.017
-0.018
-0.130
-0.253
-0.341
-0.395
-0.424
-0.430
-0.421
-0.403
-0.378
-0.350
-0.323
-0.297
-0.268
-0.238
-0.205
-0.166
-0.121
-0.067
-0.009
0.058
0.130
0.205
0.283
0.362
0.437
0.507
0.253
0.341
0.569
1.217
2.063
1.031
-1.126
-2.485
-2.645
-1.240
-0.051
0.264
-0.004
0.227
0.251
-0.098
-0.349
-0.487
-0.558
-0.591
-0.593
-0.570
-0.535
-0.493
-0.451
-0.416
-0.382
-0.351
-0.318
-0.284
-0.243
-0.195
-0.140
-0.081
-0.014
0.056
0.130
0.204
0.278
0.347
0.411
0.324
0.331
0.544
1.260
2.073
0.876
-2.045
-4.383
-4.759
-2.522
-0.652
-0.011
-0.122
0.312
0.317
-0.166
-0.516
-0.684
-0.769
-0.795
-0.788
-0.744
-0.686
-0.620
-0.563
-0.514
-0.477
-0.441
-0.408
-0.370
-0.327
-0.275
-0.218
-0.156
-0.089
-0.018
0.055
0.127
0.197
0.263
0.325
0.326
0.239
0.307
0.523
0.572
-0.576
-2.809
-5.424
-5.957
-3.668
-1.655
-0.851
-0.554
-0.257
-0.237
-0.544
-0.799
-0.945
-1.024
-1.046
-1.009
-0.939
-0.847
-0.756
-0.676
-0.618
-0.576
-0.541
-0.506
-0.467
-0.419
-0.364
-0.302
-0.235
-0.163
-0.091
-0.017
0.054
0.123
0.187
0.246
0.192
0.086
0.044
-0.011
-0.295
-1.081
-2.503
-4.050
-4.401
-3.148
-1.913
-1.248
-0.968
-0.853
-0.876
-1.010
-1.155
-1.272
-1.318
-1.299
-1.220
-1.122
-1.012
-0.888
-0.790
-0.726
-0.685
-0.655
-0.626
-0.582
-0.527
-0.462
-0.392
-0.317
-0.239
-0.164
-0.087
-0.014
0.055
0.119
0.177
-0.010
-0.084
-0.135
-0.244
-0.490
-0.987
-1.705
-2.382
-2.543
-2.137
-1.659
-1.386
-1.302
-1.332
-1.398
-1.489
-1.562
-1.599
-1.548
-1.408
-1.251
-1.191
-1.118
-0.994
-0.887
-0.841
-0.825
-0.805
-0.774
-0.723
-0.656
-0.577
-0.490
-0.404
-0.317
-0.233
-0.153
-0.077
-0.007
0.058
0.117
-0.211
-0.234
-0.260
-0.325
-0.474
-0.752
-1.090
-1.405
-1.531
-1.505
-1.469
-1.518
-1.659
-1.853
-1.999
-2.042
-2.007
-1.881
-1.530
-0.850
-0.485
-0.839
-1.105
-1.092
-1.013
-0.995
-1.014
-1.019
-0.982
-0.913
-0.816
-0.710
-0.601
-0.496
-0.394
-0.300
-0.214
-0.134
-0.061
0.004
0.064
-0.381
-0.371
-0.343
-0.334
-0.398
-0.536
-0.727
-0.930
-1.087
-1.240
-1.442
-1.753
-2.152
-2.571
-2.832
-2.801
-2.536
-2.085
-1.016
1.809
2.444
0.532
-1.034
-1.252
-1.227
-1.271
-1.348
-1.362
-1.298
-1.176
-1.025
-0.873
-0.725
-0.591
-0.471
-0.365
-0.270
-0.184
-0.109
-0.041
0.019
-0.510
-0.463
-0.369
-0.296
-0.287
-0.362
-0.502
-0.681
-0.893
-1.152
-1.531
-2.073
-2.791
-3.589
-4.057
-3.869
-3.206
-2.328
-0.654
2.745
4.132
1.606
-1.252
-1.649
-1.721
-1.857
-1.978
-1.956
-1.799
-1.560
-1.307
-1.070
-0.864
-0.691
-0.547
-0.424
-0.320
-0.229
-0.150
-0.081
-0.020
-0.538
-0.429
-0.287
-0.160
-0.108
-0.144
-0.285
-0.500
-0.771
-1.121
-1.625
-2.374
-3.456
-4.739
-5.525
-4.990
-3.841
-2.660
-1.264
1.271
1.867
-0.396
-1.972
-2.374
-2.631
-2.968
-3.144
-3.012
-2.604
-2.114
-1.669
-1.302
-1.019
-0.794
-0.619
-0.478
-0.362
-0.266
-0.184
-0.113
-0.051
-0.374
-0.180
0.015
0.152
0.251
0.253
0.042
-0.291
-0.648
-1.068
-1.627
-2.461
-3.710
-5.263
-6.107
-5.430
-4.037
-2.838
-1.923
-1.209
-1.181
-1.951
-2.687
-3.299
-4.119
-5.049
-5.494
-4.996
-3.924
-2.910
-2.113
-1.558
-1.171
-0.889
-0.680
-0.522
-0.397
-0.294
-0.210
-0.138
-0.076
-0.022
0.312
0.549
0.670
0.925
1.247
0.714
-0.006
-0.507
-0.958
-1.511
-2.281
-3.348
-4.568
-5.183
-4.589
-3.612
-2.715
-2.101
-1.837
-1.990
-2.502
-3.263
-4.433
-6.446
-9.371
-11.058
-9.145
-6.145
-3.950
-2.612
-1.810
-1.302
-0.962
-0.726
-0.552
-0.420
-0.314
-0.229
-0.157
-0.095
0.358
0.878
1.131
1.165
1.670
1.990
1.312
0.247
-0.367
-0.818
-1.301
-1.896
-2.640
-3.379
-3.744
-3.476
-2.908
-2.379
-2.040
-1.957
-2.202
-2.762
-3.744
-5.593
-9.752
-19.682
-25.071
-19.101
-9.224
-5.014
-3.036
-1.991
-1.391
-1.008
-0.748
-0.567
-0.431
-0.326
-0.240
-0.170
-0.110
0.539
1.103
1.319
1.258
1.492
1.652
1.195
0.216
-0.299
-0.684
-1.060
-1.488
-1.969
-2.387
-2.601
-2.530
-2.288
-2.024
-1.895
-1.954
-2.273
-2.898
-4.029
-6.229
-11.934
-25.992
-40.604
-25.447
-11.229
-5.447
-3.166
-2.026
-1.392
-1.000
-0.744
-0.564
-0.430
-0.328
-0.245
-0.177
-0.119
0.376
0.818
1.012
0.943
0.870
0.784
0.460
0.047
-0.288
-0.568
-0.845
-1.140
-1.443
-1.697
-1.839
-1.865
-1.797
-1.720
-1.739
-1.917
-2.296
-2.944
-3.977
-5.812
-9.873
-20.708
-25.520
-20.089
-9.148
-4.830
-2.891
-1.881
-1.305
-0.946
-0.708
-0.541
-0.416
-0.320
-0.244
-0.179
-0.125
0.082
0.384
0.537
0.523
0.440
0.313
0.130
-0.081
-0.287
-0.483
-0.676
-0.873
-1.061
-1.223
-1.345
-1.401
-1.435
-1.476
-1.592
-1.840
-2.251
-2.858
-3.678
-4.682
-6.097
-8.071
-9.834
-8.359
-5.506
-3.500
-2.291
-1.582
-1.134
-0.846
-0.645
-0.501
-0.392
-0.306
-0.236
-0.177
-0.128
-0.209
0.002
0.125
0.163
0.130
0.061
-0.046
-0.161
-0.289
-0.418
-0.549
-0.678
-0.805
-0.923
-1.017
-1.091
-1.167
-1.269
-1.439
-1.724
-2.142
-2.701
-3.285
-3.662
-3.347
-1.990
-2.043
-2.937
-2.721
-2.117
-1.591
-1.195
-0.913
-0.713
-0.563
-0.449
-0.360
-0.286
-0.225
-0.173
-0.128
-0.311
-0.209
-0.154
-0.114
-0.089
-0.108
-0.149
-0.211
-0.286
-0.365
-0.452
-0.538
-0.626
-0.707
-0.790
-0.866
-0.962
-1.083
-1.271
-1.560
-1.945
-2.419
-2.849
-2.925
-2.220
-0.628
-0.007
-0.439
-0.745
-0.900
-0.892
-0.796
-0.682
-0.571
-0.472
-0.391
-0.324
-0.264
-0.213
-0.168
-0.128
0.075
-0.146
-0.281
-0.287
-0.245
-0.220
-0.217
-0.242
-0.276
-0.323
-0.375
-0.437
-0.495
-0.558
-0.622
-0.697
-0.788
-0.916
-1.094
-1.345
-1.674
-2.036
-2.347
-2.351
-1.754
-0.610
0.817
2.234
1.604
0.302
-0.268
-0.442
-0.463
-0.435
-0.386
-0.336
-0.287
-0.242
-0.201
-0.162
-0.126
0.977
0.168
-0.294
-0.369
-0.340
-0.288
-0.260
-0.254
-0.263
-0.287
-0.321
-0.359
-0.399
-0.444
-0.495
-0.559
-0.642
-0.749
-0.900
-1.099
-1.346
-1.595
-1.789
-1.731
-1.268
-0.204
2.280
4.265
3.528
1.291
0.171
-0.182
-0.297
-0.321
-0.310
-0.287
-0.256
-0.222
-0.190
-0.158
-0.127
1.113
0.220
-0.274
-0.403
-0.373
-0.322
-0.278
-0.253
-0.248
-0.257
-0.274
-0.298
-0.328
-0.361
-0.403
-0.451
-0.516
-0.600
-0.712
-0.853
-1.015
-1.170
-1.258
-1.179
-0.808
0.022
1.857
3.613
3.304
1.242
0.314
-0.044
-0.189
-0.242
-0.256
-0.248
-0.230
-0.208
-0.183
-0.156
-0.129
0.355
-0.049
-0.341
-0.420
-0.401
-0.342
-0.289
-0.253
-0.231
-0.229
-0.233
-0.252
-0.274
-0.302
-0.331
-0.365
-0.406
-0.463
-0.537
-0.628
-0.725
-0.808
-0.834
-0.751
-0.500
-0.019
0.753
1.481
1.321
0.673
0.226
-0.022
-0.142
-0.201
-0.221
-0.225
-0.215
-0.199
-0.179
-0.157
-0.134
-0.088
-0.320
-0.488
-0.520
-0.463
-0.379
-0.303
-0.251
-0.216
-0.201
-0.202
-0.215
-0.236
-0.257
-0.278
-0.293
-0.310
-0.342
-0.386
-0.440
-0.493
-0.529
-0.527
-0.468
-0.320
-0.085
0.201
0.417
0.416
0.245
0.061
-0.067
-0.144
-0.187
-0.208
-0.214
-0.209
-0.197
-0.182
-0.163
-0.143
-0.283
-0.608
-0.807
-0.791
-0.642
-0.472
-0.342
-0.255
-0.199
-0.169
-0.167
-0.182
-0.206
-0.230
-0.237
-0.232
-0.226
-0.228
-0.257
-0.289
-0.315
-0.328
-0.319
-0.291
-0.236
-0.165
-0.080
-0.019
-0.018
-0.054
-0.103
-0.150
-0.183
-0.203
-0.214
-0.216
-0.213
-0.204
-0.191
-0.174
-0.156
-0.431
-1.125
-1.535
-1.417
-1.006
-0.634
-0.392
-0.253
-0.172
-0.131
-0.127
-0.145
-0.178
-0.202
-0.195
-0.165
-0.138
-0.136
-0.158
-0.178
-0.192
-0.200
-0.204
-0.216
-0.240
-0.286
-0.329
-0.366
-0.356
-0.322
-0.285
-0.260
-0.244
-0.237
-0.235
-0.233
-0.227
-0.217
-0.206
-0.192
-0.174
-0.632
-2.003
-2.941
-2.504
-1.539
-0.822
-0.434
-0.234
-0.126
-0.075
-0.073
-0.101
-0.141
-0.165
-0.132
-0.046
-0.017
-0.054
-0.085
-0.102
-0.112
-0.128
-0.155
-0.215
-0.316
-0.474
-0.646
-0.751
-0.722
-0.610
-0.481
-0.380
-0.319
-0.285
-0.267
-0.255
-0.248
-0.240
-0.229
-0.216
-0.199
-0.814
-2.758
-4.228
-3.414
-1.805
-0.878
-0.413
-0.179
-0.057
-0.005
-0.012
-0.047
-0.092
-0.110
-0.055
0.079
0.108
0.021
-0.033
-0.053
-0.067
-0.095
-0.142
-0.252
-0.431
-0.690
-0.980
-1.163
-1.112
-0.904
-0.671
-0.497
-0.392
-0.334
-0.302
-0.287
-0.277
-0.269
-0.260
-0.248
-0.233
-0.776
-2.240
-3.237
-2.605
-1.381
-0.657
-0.295
-0.093
0.015
0.056
0.044
-0.004
-0.050
-0.071
-0.028
0.089
0.114
0.031
-0.012
-0.027
-0.047
-0.081
-0.150
-0.288
-0.514
-0.840
-1.215
-1.442
-1.369
-1.091
-0.797
-0.581
-0.449
-0.376
-0.338
-0.321
-0.313
-0.308
-0.302
-0.292
-0.278
-0.503
-1.081
-1.287
-0.929
-0.560
-0.318
-0.139
-0.014
0.063
0.079
0.054
-0.001
-0.046
-0.066
-0.044
-0.004
0.017
0.007
-0.007
-0.020
-0.036
-0.076
-0.152
-0.290
-0.517
-0.834
-1.194
-1.408
-1.346
-1.086
-0.807
-0.603
-0.474
-0.404
-0.371
-0.359
-0.357
-0.356
-0.356
-0.350
-0.337
-0.200
-0.332
-0.234
-0.058
-0.068
-0.095
-0.058
0.008
0.038
0.028
-0.018
-0.066
-0.091
-0.091
-0.070
-0.038
-0.019
-0.012
-0.012
-0.016
-0.030
-0.068
-0.136
-0.260
-0.447
-0.705
-0.963
-1.122
-1.099
-0.928
-0.730
-0.570
-0.472
-0.417
-0.397
-0.397
-0.408
-0.419
-0.427
-0.428
-0.416
0.007
-0.087
-0.051
-0.016
-0.056
-0.093
-0.086
-0.080
-0.099
-0.155
-0.213
-0.234
-0.202
-0.153
-0.098
-0.059
-0.031
-0.019
-0.012
-0.018
-0.027
-0.055
-0.113
-0.208
-0.348
-0.521
-0.689
-0.800
-0.804
-0.712
-0.602
-0.505
-0.443
-0.416
-0.419
-0.439
-0.471
-0.500
-0.521
-0.531
-0.523
0.168
0.007
-0.096
-0.142
-0.165
-0.183
-0.198
-0.255
-0.376
-0.535
-0.613
-0.554
-0.402
-0.238
-0.123
-0.063
-0.035
-0.024
-0.021
-0.018
-0.025
-0.047
-0.091
-0.156
-0.251
-0.363
-0.467
-0.541
-0.558
-0.525
-0.471
-0.422
-0.396
-0.397
-0.428
-0.482
-0.546
-0.607
-0.655
-0.678
-0.672
-0.517
-0.216
0.012
0.160
0.246
0.285
0.285
0.268
0.238
0.220
0.241
0.330
0.518
0.778
0.988
1.082
1.199
1.289
0.978
0.688
0.536
0.448
0.386
0.342
0.307
0.281
0.264
0.255
0.255
0.262
0.279
0.308
0.350
0.405
0.475
0.564
0.669
0.791
0.926
1.065
1.203
-0.226
-0.049
0.093
0.200
0.264
0.293
0.296
0.281
0.267
0.266
0.307
0.429
0.676
1.010
1.246
1.198
1.034
0.887
0.708
0.544
0.433
0.359
0.306
0.267
0.238
0.218
0.206
0.202
0.205
0.218
0.240
0.274
0.321
0.383
0.462
0.560
0.675
0.808
0.957
1.113
1.272
-0.022
0.089
0.185
0.247
0.280
0.294
0.289
0.280
0.269
0.276
0.327
0.450
0.684
1.002
1.199
1.106
0.872
0.669
0.520
0.408
0.327
0.268
0.227
0.194
0.172
0.157
0.149
0.148
0.157
0.173
0.200
0.239
0.290
0.356
0.442
0.544
0.665
0.807
0.963
1.133
1.307
0.138
0.227
0.282
0.300
0.296
0.282
0.265
0.247
0.240
0.250
0.291
0.388
0.554
0.758
0.872
0.810
0.647
0.488
0.372
0.286
0.226
0.181
0.148
0.123
0.107
0.096
0.093
0.098
0.108
0.128
0.157
0.199
0.255
0.325
0.412
0.517
0.643
0.785
0.945
1.118
1.293
0.290
0.381
0.403
0.367
0.305
0.249
0.208
0.184
0.177
0.184
0.218
0.285
0.384
0.484
0.539
0.508
0.420
0.319
0.237
0.176
0.130
0.096
0.071
0.053
0.042
0.036
0.037
0.044
0.057
0.080
0.113
0.157
0.214
0.285
0.373
0.479
0.601
0.740
0.896
1.061
1.232
0.444
0.558
0.544
0.427
0.287
0.180
0.115
0.084
0.074
0.089
0.119
0.167
0.224
0.276
0.300
0.284
0.233
0.173
0.119
0.073
0.039
0.013
-0.004
-0.017
-0.023
-0.025
-0.022
-0.012
0.005
0.029
0.063
0.109
0.167
0.238
0.324
0.427
0.545
0.677
0.821
0.975
1.126
0.564
0.698
0.645
0.427
0.185
0.027
-0.037
-0.066
-0.065
-0.035
0.010
0.058
0.102
0.136
0.145
0.130
0.094
0.051
0.010
-0.022
-0.049
-0.069
-0.081
-0.088
-0.090
-0.088
-0.082
-0.070
-0.052
-0.025
0.010
0.055
0.112
0.183
0.266
0.364
0.474
0.597
0.727
0.864
0.994
0.578
0.701
0.609
0.287
-0.131
-0.299
-0.280
-0.268
-0.246
-0.176
-0.090
-0.020
0.025
0.056
0.058
0.035
-0.005
-0.047
-0.086
-0.116
-0.138
-0.150
-0.159
-0.161
-0.159
-0.154
-0.145
-0.131
-0.111
-0.085
-0.050
-0.005
0.052
0.120
0.200
0.293
0.395
0.506
0.622
0.741
0.852
0.503
0.588
0.474
0.045
-0.558
-0.765
-0.572
-0.529
-0.469
-0.304
-0.110
-0.012
0.024
0.054
0.051
-0.003
-0.070
-0.132
-0.179
-0.210
-0.227
-0.237
-0.240
-0.236
-0.229
-0.222
-0.211
-0.195
-0.176
-0.149
-0.115
-0.069
-0.014
0.052
0.129
0.215
0.310
0.412
0.514
0.617
0.713
0.460
0.488
0.411
0.113
-0.415
-0.714
-0.739
-0.852
-0.760
-0.283
0.245
0.217
0.151
0.230
0.224
0.049
-0.110
-0.213
-0.275
-0.307
-0.325
-0.329
-0.322
-0.314
-0.302
-0.291
-0.278
-0.265
-0.244
-0.218
-0.184
-0.140
-0.086
-0.022
0.052
0.134
0.222
0.314
0.407
0.498
0.581
0.537
0.459
0.439
0.411
0.242
-0.241
-0.874
-1.328
-1.198
-0.101
0.786
0.730
0.398
0.750
0.752
0.255
-0.136
-0.301
-0.380
-0.416
-0.425
-0.422
-0.408
-0.392
-0.376
-0.361
-0.348
-0.335
-0.317
-0.294
-0.260
-0.217
-0.163
-0.100
-0.028
0.052
0.135
0.220
0.305
0.387
0.462
0.717
0.445
0.397
0.446
0.372
-0.232
-1.186
-1.936
-1.844
-0.614
0.478
0.544
0.388
0.912
1.056
0.355
-0.230
-0.420
-0.500
-0.534
-0.535
-0.519
-0.494
-0.461
-0.438
-0.424
-0.416
-0.408
-0.396
-0.374
-0.341
-0.298
-0.244
-0.180
-0.109
-0.031
0.049
0.132
0.211
0.287
0.356
0.782
0.373
0.254
0.209
0.021
-0.562
-1.468
-2.248
-2.317
-1.510
-0.577
-0.300
-0.113
0.349
0.367
-0.104
-0.434
-0.575
-0.627
-0.641
-0.629
-0.600
-0.554
-0.514
-0.488
-0.475
-0.479
-0.482
-0.481
-0.463
-0.431
-0.388
-0.329
-0.263
-0.189
-0.112
-0.032
0.048
0.125
0.198
0.264
0.546
0.216
0.068
-0.046
-0.284
-0.753
-1.421
-2.003
-2.095
-1.693
-1.146
-0.806
-0.597
-0.460
-0.445
-0.571
-0.689
-0.735
-0.728
-0.687
-0.656
-0.621
-0.574
-0.519
-0.496
-0.503
-0.533
-0.563
-0.577
-0.565
-0.535
-0.483
-0.421
-0.348
-0.271
-0.188
-0.107
-0.027
0.048
0.120
0.184
0.203
0.025
-0.081
-0.200
-0.399
-0.719
-1.136
-1.477
-1.588
-1.420
-1.182
-1.000
-0.922
-0.893
-0.899
-0.915
-0.905
-0.831
-0.692
-0.524
-0.468
-0.505
-0.522
-0.458
-0.435
-0.493
-0.588
-0.662
-0.697
-0.689
-0.651
-0.592
-0.517
-0.436
-0.348
-0.263
-0.177
-0.096
-0.020
0.051
0.115
-0.065
-0.142
-0.203
-0.273
-0.397
-0.597
-0.837
-1.043
-1.146
-1.148
-1.120
-1.125
-1.169
-1.221
-1.243
-1.210
-1.080
-0.829
-0.351
0.305
0.478
-0.068
-0.397
-0.315
-0.283
-0.455
-0.666
-0.818
-0.871
-0.858
-0.799
-0.718
-0.622
-0.525
-0.427
-0.331
-0.241
-0.156
-0.079
-0.008
0.057
-0.250
-0.275
-0.275
-0.295
-0.354
-0.466
-0.609
-0.759
-0.880
-0.978
-1.101
-1.246
-1.408
-1.534
-1.557
-1.462
-1.212
-0.714
0.417
3.104
3.273
0.921
-0.440
-0.218
-0.147
-0.494
-0.874
-1.087
-1.142
-1.094
-0.994
-0.867
-0.742
-0.616
-0.500
-0.395
-0.298
-0.209
-0.128
-0.056
0.008
-0.362
-0.347
-0.313
-0.275
-0.282
-0.339
-0.443
-0.573
-0.725
-0.893
-1.108
-1.365
-1.613
-1.741
-1.681
-1.496
-1.224
-0.612
0.947
3.885
4.230
0.986
-1.195
-0.608
-0.440
-0.915
-1.401
-1.604
-1.588
-1.435
-1.247
-1.048
-0.870
-0.709
-0.573
-0.452
-0.346
-0.252
-0.170
-0.097
-0.032
-0.407
-0.350
-0.264
-0.191
-0.157
-0.178
-0.270
-0.426
-0.613
-0.838
-1.108
-1.437
-1.689
-1.600
-0.965
-0.637
-0.871
-0.588
0.395
2.362
1.800
-1.375
-2.198
-1.567
-1.532
-2.040
-2.470
-2.548
-2.301
-1.937
-1.571
-1.261
-1.005
-0.803
-0.637
-0.501
-0.386
-0.288
-0.203
-0.130
-0.065
-0.359
-0.246
-0.122
-0.010
0.070
0.075
-0.049
-0.262
-0.505
-0.769
-1.073
-1.408
-1.586
-0.985
1.304
1.663
-0.118
-0.610
-0.255
0.022
-0.678
-1.931
-2.473
-2.581
-3.130
-3.951
-4.481
-4.213
-3.440
-2.639
-1.974
-1.494
-1.144
-0.886
-0.692
-0.540
-0.415
-0.315
-0.229
-0.154
-0.090
-0.223
-0.043
0.117
0.250
0.407
0.494
0.280
-0.073
-0.387
-0.674
-0.982
-1.299
-1.423
-0.812
1.580
1.856
-0.102
-0.708
-0.621
-0.616
-1.087
-1.861
-2.620
-3.566
-5.117
-7.219
-8.354
-7.289
-5.195
-3.517
-2.417
-1.720
-1.259
-0.951
-0.730
-0.564
-0.437
-0.332
-0.246
-0.172
-0.109
-0.072
0.160
0.342
0.482
0.715
0.917
0.577
0.075
-0.286
-0.579
-0.858
-1.132
-1.297
-1.103
-0.486
-0.299
-0.768
-0.920
-0.852
-0.915
-1.279
-1.950
-2.923
-4.504
-7.506
-12.714
-16.726
-12.626
-7.342
-4.368
-2.772
-1.867
-1.329
-0.983
-0.745
-0.574
-0.443
-0.339
-0.255
-0.184
-0.123
-0.011
0.241
0.422
0.528
0.674
0.772
0.491
0.078
-0.237
-0.487
-0.723
-0.942
-1.130
-1.179
-1.112
-1.064
-1.088
-1.046
-1.018
-1.130
-1.467
-2.104
-3.140
-5.006
-8.820
-17.297
-23.546
-17.064
-8.584
-4.703
-2.875
-1.888
-1.330
-0.973
-0.735
-0.566
-0.438
-0.339
-0.258
-0.190
-0.131
-0.100
0.146
0.305
0.386
0.422
0.398
0.231
-0.004
-0.224
-0.417
-0.600
-0.774
-0.924
-1.034
-1.081
-1.095
-1.087
-1.068
-1.097
-1.250
-1.601
-2.174
-3.090
-4.656
-7.576
-13.031
-17.382
-12.847
-7.259
-4.194
-2.620
-1.744
-1.235
-0.909
-0.695
-0.539
-0.422
-0.330
-0.254
-0.191
-0.136
-0.317
-0.090
0.084
0.162
0.175
0.138
0.043
-0.091
-0.232
-0.366
-0.503
-0.629
-0.753
-0.849
-0.913
-0.956
-0.987
-1.019
-1.108
-1.301
-1.627
-2.121
-2.796
-3.735
-5.130
-6.947
-8.037
-6.833
-4.699
-3.096
-2.071
-1.459
-1.067
-0.809
-0.629
-0.498
-0.395
-0.314
-0.246
-0.188
-0.138
-0.631
-0.359
-0.164
-0.060
-0.019
-0.026
-0.077
-0.149
-0.237
-0.330
-0.421
-0.517
-0.607
-0.688
-0.755
-0.808
-0.863
-0.939
-1.067
-1.267
-1.567
-1.954
-2.391
-2.808
-3.115
-3.284
-3.338
-3.053
-2.463
-1.875
-1.414
-1.089
-0.850
-0.679
-0.546
-0.445
-0.363
-0.294
-0.235
-0.184
-0.138
-0.992
-0.606
-0.373
-0.239
-0.171
-0.146
-0.154
-0.189
-0.236
-0.295
-0.358
-0.424
-0.495
-0.558
-0.617
-0.681
-0.747
-0.844
-0.981
-1.171
-1.429
-1.722
-1.978
-2.066
-1.901
-1.421
-0.962
-0.643
-0.602
-0.713
-0.748
-0.701
-0.618
-0.532
-0.457
-0.387
-0.325
-0.272
-0.222
-0.179
-0.138
-1.273
-0.754
-0.507
-0.362
-0.273
-0.224
-0.203
-0.208
-0.233
-0.266
-0.309
-0.357
-0.406
-0.457
-0.510
-0.570
-0.642
-0.738
-0.860
-1.035
-1.238
-1.442
-1.574
-1.527
-1.160
-0.414
0.845
2.445
1.860
0.480
-0.128
-0.348
-0.405
-0.401
-0.370
-0.331
-0.291
-0.251
-0.211
-0.174
-0.137
-1.239
-0.733
-0.536
-0.420
-0.331
-0.269
-0.230
-0.215
-0.222
-0.239
-0.267
-0.300
-0.337
-0.379
-0.424
-0.478
-0.542
-0.627
-0.732
-0.867
-1.014
-1.144
-1.195
-1.076
-0.660
0.274
2.683
4.704
3.817
1.496
0.315
-0.083
-0.237
-0.290
-0.297
-0.282
-0.260
-0.233
-0.202
-0.170
-0.138
-0.955
-0.621
-0.516
-0.432
-0.357
-0.290
-0.241
-0.214
-0.205
-0.211
-0.229
-0.252
-0.282
-0.315
-0.354
-0.397
-0.451
-0.516
-0.599
-0.693
-0.792
-0.865
-0.865
-0.729
-0.349
0.443
2.296
3.971
3.586
1.457
0.451
0.047
-0.134
-0.213
-0.243
-0.246
-0.238
-0.218
-0.195
-0.169
-0.141
-0.661
-0.536
-0.486
-0.439
-0.372
-0.300
-0.246
-0.204
-0.186
-0.184
-0.192
-0.210
-0.236
-0.266
-0.294
-0.327
-0.367
-0.413
-0.472
-0.539
-0.597
-0.631
-0.607
-0.485
-0.213
0.279
1.029
1.739
1.558
0.849
0.342
0.059
-0.091
-0.174
-0.212
-0.226
-0.223
-0.211
-0.193
-0.171
-0.147
-0.447
-0.473
-0.504
-0.478
-0.410
-0.325
-0.249
-0.195
-0.166
-0.153
-0.158
-0.173
-0.196
-0.220
-0.245
-0.267
-0.285
-0.313
-0.357
-0.401
-0.438
-0.449
-0.425
-0.346
-0.186
0.065
0.351
0.571
0.557
0.361
0.153
-0.003
-0.106
-0.170
-0.204
-0.219
-0.220
-0.212
-0.197
-0.178
-0.155
-0.239
-0.476
-0.605
-0.596
-0.489
-0.370
-0.259
-0.182
-0.138
-0.116
-0.118
-0.135
-0.161
-0.183
-0.202
-0.207
-0.204
-0.218
-0.252
-0.293
-0.318
-0.328
-0.320
-0.287
-0.229
-0.156
-0.068
-0.006
0.015
-0.013
-0.065
-0.113
-0.161
-0.196
-0.216
-0.228
-0.227
-0.220
-0.208
-0.190
-0.169
0.023
-0.552
-0.817
-0.807
-0.631
-0.425
-0.265
-0.157
-0.094
-0.066
-0.072
-0.092
-0.124
-0.149
-0.158
-0.154
-0.142
-0.148
-0.179
-0.216
-0.239
-0.258
-0.275
-0.303
-0.350
-0.426
-0.513
-0.551
-0.502
-0.409
-0.324
-0.271
-0.250
-0.245
-0.246
-0.247
-0.244
-0.236
-0.224
-0.208
-0.188
0.430
-0.638
-1.099
-1.033
-0.735
-0.449
-0.240
-0.108
-0.036
-0.006
-0.013
-0.047
-0.088
-0.117
-0.117
-0.103
-0.095
-0.109
-0.141
-0.168
-0.193
-0.225
-0.277
-0.375
-0.547
-0.815
-1.130
-1.331
-1.208
-0.920
-0.633
-0.455
-0.354
-0.309
-0.289
-0.276
-0.268
-0.259
-0.247
-0.233
-0.214
0.640
-0.614
-1.046
-0.898
-0.586
-0.325
-0.155
-0.030
0.042
0.066
0.043
-0.006
-0.058
-0.091
-0.089
-0.059
-0.056
-0.086
-0.114
-0.142
-0.170
-0.216
-0.305
-0.471
-0.768
-1.273
-1.947
-2.394
-2.148
-1.509
-0.958
-0.635
-0.463
-0.374
-0.332
-0.313
-0.301
-0.291
-0.280
-0.267
-0.249
0.430
-0.193
-0.121
0.185
0.090
-0.026
-0.010
0.065
0.117
0.123
0.081
0.010
-0.054
-0.092
-0.086
-0.063
-0.054
-0.077
-0.105
-0.129
-0.160
-0.220
-0.328
-0.535
-0.922
-1.603
-2.559
-3.290
-2.882
-1.908
-1.179
-0.760
-0.541
-0.428
-0.376
-0.351
-0.339
-0.330
-0.322
-0.310
-0.294
0.286
0.424
1.545
2.162
1.053
0.314
0.114
0.121
0.148
0.130
0.063
-0.031
-0.096
-0.128
-0.118
-0.096
-0.081
-0.087
-0.103
-0.123
-0.157
-0.217
-0.330
-0.543
-0.916
-1.548
-2.409
-3.024
-2.680
-1.866
-1.187
-0.793
-0.576
-0.466
-0.412
-0.390
-0.383
-0.380
-0.376
-0.368
-0.353
0.250
0.578
1.833
2.479
1.169
0.339
0.117
0.097
0.087
0.035
-0.048
-0.139
-0.194
-0.194
-0.162
-0.125
-0.101
-0.095
-0.102
-0.121
-0.150
-0.209
-0.309
-0.487
-0.778
-1.227
-1.746
-2.074
-1.927
-1.466
-1.030
-0.739
-0.563
-0.476
-0.438
-0.428
-0.433
-0.443
-0.448
-0.447
-0.434
0.240
0.253
0.554
0.721
0.348
0.038
-0.032
-0.050
-0.099
-0.195
-0.296
-0.350
-0.332
-0.263
-0.187
-0.130
-0.101
-0.094
-0.100
-0.116
-0.146
-0.194
-0.278
-0.408
-0.602
-0.870
-1.138
-1.302
-1.246
-1.042
-0.807
-0.627
-0.518
-0.465
-0.453
-0.465
-0.491
-0.520
-0.543
-0.552
-0.542
0.335
0.040
-0.149
-0.231
-0.256
-0.252
-0.234
-0.294
-0.444
-0.635
-0.736
-0.674
-0.476
-0.290
-0.156
-0.096
-0.081
-0.083
-0.099
-0.120
-0.149
-0.190
-0.250
-0.338
-0.457
-0.597
-0.732
-0.818
-0.808
-0.723
-0.608
-0.511
-0.451
-0.427
-0.447
-0.498
-0.561
-0.622
-0.673
-0.700
-0.698
-0.255
-0.036
0.126
0.229
0.278
0.285
0.267
0.229
0.187
0.158
0.156
0.202
0.300
0.429
0.549
0.634
0.696
0.712
0.620
0.508
0.423
0.365
0.319
0.283
0.253
0.230
0.214
0.204
0.204
0.213
0.233
0.267
0.316
0.385
0.476
0.591
0.734
0.899
1.089
1.288
1.489
-0.061
0.073
0.177
0.246
0.277
0.280
0.263
0.236
0.210
0.199
0.215
0.277
0.395
0.535
0.639
0.671
0.647
0.593
0.506
0.417
0.343
0.291
0.249
0.217
0.191
0.173
0.161
0.157
0.161
0.174
0.199
0.238
0.295
0.372
0.471
0.597
0.750
0.932
1.142
1.372
1.608
0.114
0.204
0.268
0.298
0.298
0.283
0.259
0.236
0.217
0.213
0.238
0.305
0.417
0.540
0.622
0.621
0.556
0.477
0.395
0.321
0.263
0.217
0.182
0.153
0.132
0.118
0.110
0.109
0.117
0.135
0.164
0.209
0.270
0.351
0.457
0.589
0.750
0.941
1.162
1.410
1.675
0.298
0.379
0.407
0.387
0.340
0.287
0.248
0.218
0.202
0.204
0.229
0.285
0.369
0.458
0.511
0.496
0.434
0.361
0.290
0.231
0.183
0.145
0.115
0.093
0.075
0.065
0.060
0.062
0.072
0.094
0.127
0.174
0.239
0.323
0.432
0.568
0.730
0.921
1.144
1.397
1.673
0.534
0.647
0.636
0.524
0.392
0.286
0.217
0.181
0.164
0.167
0.190
0.231
0.287
0.339
0.366
0.351
0.305
0.248
0.192
0.145
0.106
0.074
0.050
0.031
0.017
0.010
0.008
0.012
0.026
0.049
0.084
0.134
0.200
0.286
0.393
0.525
0.686
0.872
1.084
1.322
1.578
0.852
1.086
1.019
0.711
0.429
0.248
0.151
0.106
0.099
0.108
0.129
0.164
0.199
0.227
0.237
0.223
0.191
0.146
0.104
0.066
0.032
0.007
-0.014
-0.029
-0.040
-0.045
-0.045
-0.039
-0.024
0.001
0.037
0.087
0.154
0.238
0.343
0.469
0.621
0.794
0.989
1.201
1.423
1.177
1.641
1.451
0.838
0.358
0.107
0.020
-0.009
-0.002
0.025
0.064
0.101
0.126
0.141
0.144
0.129
0.098
0.060
0.024
-0.010
-0.038
-0.059
-0.077
-0.089
-0.097
-0.101
-0.100
-0.092
-0.077
-0.052
-0.016
0.033
0.098
0.180
0.280
0.399
0.539
0.696
0.866
1.050
1.233
1.211
1.660
1.408
0.643
-0.104
-0.326
-0.227
-0.181
-0.146
-0.075
0.000
0.055
0.085
0.100
0.097
0.072
0.036
-0.009
-0.048
-0.079
-0.104
-0.124
-0.138
-0.148
-0.154
-0.156
-0.156
-0.148
-0.134
-0.110
-0.075
-0.028
0.034
0.113
0.207
0.317
0.444
0.583
0.732
0.884
1.032
0.955
1.137
0.915
0.115
-0.739
-0.899
-0.562
-0.387
-0.309
-0.163
-0.012
0.065
0.097
0.119
0.110
0.065
0.000
-0.063
-0.111
-0.146
-0.168
-0.186
-0.197
-0.205
-0.211
-0.213
-0.213
-0.207
-0.196
-0.173
-0.140
-0.095
-0.035
0.038
0.127
0.228
0.341
0.466
0.596
0.722
0.843
0.727
0.750
0.565
-0.048
-0.771
-0.935
-0.685
-0.559
-0.444
-0.155
0.139
0.191
0.199
0.263
0.256
0.130
-0.008
-0.106
-0.170
-0.208
-0.232
-0.245
-0.253
-0.258
-0.264
-0.267
-0.270
-0.269
-0.260
-0.243
-0.212
-0.170
-0.113
-0.043
0.040
0.135
0.239
0.349
0.462
0.571
0.670
0.731
0.575
0.423
0.144
-0.274
-0.526
-0.648
-0.735
-0.589
-0.069
0.519
0.409
0.359
0.671
0.727
0.276
-0.013
-0.155
-0.228
-0.266
-0.287
-0.297
-0.299
-0.304
-0.308
-0.315
-0.322
-0.329
-0.327
-0.314
-0.288
-0.250
-0.195
-0.128
-0.049
0.041
0.137
0.237
0.338
0.434
0.521
0.966
0.509
0.329
0.181
-0.044
-0.358
-0.708
-0.937
-0.830
-0.283
0.352
0.297
0.352
0.787
0.812
0.329
-0.061
-0.213
-0.280
-0.310
-0.323
-0.326
-0.324
-0.323
-0.331
-0.346
-0.368
-0.386
-0.394
-0.391
-0.371
-0.335
-0.282
-0.216
-0.138
-0.052
0.039
0.133
0.225
0.312
0.392
1.106
0.426
0.209
0.077
-0.110
-0.431
-0.800
-1.074
-1.065
-0.730
-0.325
-0.150
0.016
0.334
0.397
0.049
-0.179
-0.279
-0.314
-0.327
-0.327
-0.320
-0.312
-0.309
-0.318
-0.351
-0.395
-0.438
-0.463
-0.474
-0.458
-0.423
-0.372
-0.306
-0.228
-0.141
-0.051
0.038
0.126
0.208
0.282
0.766
0.266
0.084
-0.043
-0.225
-0.493
-0.808
-1.042
-1.075
-0.914
-0.667
-0.477
-0.338
-0.216
-0.189
-0.255
-0.309
-0.320
-0.294
-0.270
-0.265
-0.258
-0.235
-0.205
-0.225
-0.294
-0.391
-0.481
-0.539
-0.562
-0.554
-0.520
-0.465
-0.394
-0.312
-0.226
-0.136
-0.048
0.037
0.117
0.189
0.311
0.074
-0.038
-0.142
-0.283
-0.478
-0.711
-0.886
-0.946
-0.873
-0.758
-0.649
-0.569
-0.512
-0.474
-0.443
-0.385
-0.271
-0.145
-0.065
-0.075
-0.131
-0.073
0.054
0.044
-0.125
-0.353
-0.524
-0.629
-0.669
-0.661
-0.621
-0.558
-0.482
-0.394
-0.303
-0.212
-0.122
-0.038
0.040
0.111
-0.003
-0.098
-0.153
-0.208
-0.295
-0.427
-0.579
-0.701
-0.769
-0.773
-0.755
-0.725
-0.712
-0.687
-0.635
-0.523
-0.365
-0.108
0.215
0.444
0.282
-0.033
0.134
0.656
0.721
0.229
-0.278
-0.595
-0.750
-0.803
-0.789
-0.736
-0.658
-0.568
-0.471
-0.375
-0.277
-0.186
-0.101
-0.023
0.046
-0.206
-0.236
-0.246
-0.256
-0.290
-0.362
-0.456
-0.547
-0.624
-0.683
-0.728
-0.763
-0.785
-0.743
-0.645
-0.489
-0.225
0.217
0.796
1.330
0.539
-1.080
-0.252
1.892
2.153
0.741
-0.269
-0.764
-0.962
-0.996
-0.953
-0.867
-0.762
-0.654
-0.542
-0.435
-0.333
-0.240
-0.153
-0.075
-0.006
-0.349
-0.351
-0.320
-0.283
-0.272
-0.295
-0.353
-0.431
-0.518
-0.609
-0.691
-0.762
-0.750
-0.576
-0.258
-0.060
0.106
0.577
1.344
1.804
-1.320
-4.596
-2.954
2.419
3.071
0.729
-0.603
-1.150
-1.311
-1.277
-1.162
-1.018
-0.872
-0.733
-0.606
-0.487
-0.379
-0.283
-0.196
-0.118
-0.048
-0.451
-0.422
-0.353
-0.275
-0.220
-0.210
-0.252
-0.331
-0.428
-0.541
-0.653
-0.703
-0.572
0.165
1.726
2.071
0.964
0.903
1.521
1.261
-2.944
-5.968
-4.655
0.012
0.720
-0.537
-1.508
-1.886
-1.868
-1.671
-1.424
-1.191
-0.985
-0.809
-0.659
-0.530
-0.415
-0.315
-0.227
-0.150
-0.081
-0.483
-0.419
-0.318
-0.206
-0.120
-0.083
-0.128
-0.222
-0.349
-0.476
-0.591
-0.618
-0.290
1.529
4.729
5.044
2.441
1.080
1.457
1.197
-0.931
-3.445
-2.768
-1.576
-1.612
-2.382
-3.007
-3.064
-2.701
-2.200
-1.742
-1.381
-1.096
-0.875
-0.702
-0.559
-0.439
-0.338
-0.251
-0.174
-0.106
-0.441
-0.354
-0.226
-0.091
0.022
0.072
0.012
-0.121
-0.268
-0.403
-0.519
-0.546
-0.221
1.512
4.542
4.869
2.166
0.775
1.031
1.012
0.097
-1.121
-1.827
-2.388
-3.292
-4.471
-5.150
-4.793
-3.788
-2.811
-2.073
-1.545
-1.181
-0.921
-0.728
-0.575
-0.454
-0.351
-0.265
-0.190
-0.124
-0.374
-0.252
-0.116
0.019
0.141
0.195
0.120
-0.043
-0.204
-0.346
-0.459
-0.509
-0.363
0.281
1.591
1.726
0.541
0.225
0.452
0.447
-0.061
-0.897
-1.863
-3.025
-4.702
-6.716
-7.815
-6.850
-4.913
-3.343
-2.320
-1.662
-1.228
-0.940
-0.734
-0.577
-0.455
-0.355
-0.271
-0.199
-0.136
-0.339
-0.199
-0.065
0.056
0.162
0.195
0.121
-0.025
-0.169
-0.298
-0.405
-0.475
-0.469
-0.343
-0.158
-0.151
-0.250
-0.204
-0.078
-0.117
-0.491
-1.143
-2.072
-3.366
-5.336
-7.931
-9.404
-7.960
-5.427
-3.538
-2.364
-1.654
-1.217
-0.918
-0.713
-0.563
-0.445
-0.350
-0.271
-0.203
-0.144
-0.398
-0.241
-0.099
0.007
0.084
0.098
0.045
-0.055
-0.164
-0.267
-0.359
-0.435
-0.485
-0.503
-0.514
-0.517
-0.499
-0.446
-0.427
-0.521
-0.843
-1.351
-2.120
-3.229
-4.858
-6.817
-7.916
-6.783
-4.766
-3.176
-2.153
-1.522
-1.123
-0.857
-0.670
-0.532
-0.425
-0.339
-0.266
-0.203
-0.147
-0.606
-0.394
-0.223
-0.098
-0.031
-0.010
-0.039
-0.098
-0.173
-0.250
-0.322
-0.394
-0.450
-0.497
-0.537
-0.562
-0.566
-0.568
-0.610
-0.751
-1.010
-1.411
-1.964
-2.692
-3.614
-4.587
-5.014
-4.485
-3.406
-2.435
-1.735
-1.279
-0.969
-0.755
-0.606
-0.489
-0.397
-0.322
-0.257
-0.200
-0.150
-1.024
-0.661
-0.397
-0.235
-0.144
-0.104
-0.109
-0.138
-0.182
-0.234
-0.289
-0.347
-0.398
-0.453
-0.492
-0.530
-0.562
-0.610
-0.685
-0.829
-1.049
-1.343
-1.680
-2.059
-2.403
-2.659
-2.690
-2.392
-1.956
-1.528
-1.196
-0.949
-0.768
-0.631
-0.524
-0.438
-0.365
-0.301
-0.245
-0.195
-0.149
-1.724
-1.012
-0.593
-0.366
-0.240
-0.179
-0.158
-0.162
-0.185
-0.221
-0.262
-0.308
-0.350
-0.396
-0.441
-0.484
-0.531
-0.599
-0.686
-0.816
-0.992
-1.189
-1.367
-1.476
-1.454
-1.276
-0.981
-0.704
-0.597
-0.617
-0.633
-0.603
-0.554
-0.495
-0.438
-0.380
-0.330
-0.280
-0.233
-0.190
-0.149
-2.672
-1.350
-0.754
-0.459
-0.309
-0.228
-0.185
-0.175
-0.185
-0.207
-0.234
-0.269
-0.309
-0.347
-0.388
-0.434
-0.487
-0.555
-0.641
-0.752
-0.877
-0.997
-1.063
-1.018
-0.767
-0.295
0.414
1.022
0.844
0.276
-0.107
-0.286
-0.351
-0.367
-0.354
-0.328
-0.296
-0.259
-0.222
-0.186
-0.149
-3.162
-1.480
-0.804
-0.503
-0.344
-0.251
-0.196
-0.173
-0.171
-0.184
-0.207
-0.234
-0.270
-0.302
-0.341
-0.385
-0.436
-0.494
-0.568
-0.655
-0.740
-0.803
-0.796
-0.654
-0.303
0.369
1.467
2.646
2.141
0.970
0.285
-0.038
-0.191
-0.258
-0.282
-0.282
-0.267
-0.243
-0.214
-0.183
-0.151
-2.456
-1.272
-0.742
-0.495
-0.349
-0.253
-0.193
-0.160
-0.152
-0.159
-0.178
-0.200
-0.228
-0.260
-0.295
-0.332
-0.377
-0.428
-0.484
-0.548
-0.603
-0.620
-0.575
-0.403
-0.053
0.582
1.539
2.429
2.041
1.081
0.445
0.104
-0.083
-0.182
-0.231
-0.250
-0.247
-0.232
-0.210
-0.183
-0.154
-1.437
-0.915
-0.627
-0.459
-0.342
-0.256
-0.183
-0.143
-0.127
-0.132
-0.145
-0.166
-0.193
-0.223
-0.252
-0.284
-0.319
-0.357
-0.401
-0.442
-0.474
-0.474
-0.417
-0.271
0.010
0.445
0.971
1.366
1.248
0.811
0.414
0.138
-0.038
-0.145
-0.203
-0.229
-0.235
-0.227
-0.210
-0.186
-0.160
-0.735
-0.622
-0.521
-0.430
-0.338
-0.249
-0.174
-0.125
-0.100
-0.097
-0.109
-0.129
-0.155
-0.185
-0.213
-0.236
-0.261
-0.286
-0.322
-0.355
-0.374
-0.367
-0.323
-0.219
-0.046
0.205
0.472
0.649
0.646
0.479
0.267
0.086
-0.052
-0.144
-0.198
-0.226
-0.234
-0.230
-0.214
-0.194
-0.171
-0.275
-0.408
-0.448
-0.426
-0.345
-0.249
-0.162
-0.096
-0.062
-0.052
-0.062
-0.085
-0.116
-0.149
-0.176
-0.193
-0.198
-0.217
-0.251
-0.286
-0.301
-0.302
-0.282
-0.236
-0.163
-0.075
0.025
0.101
0.125
0.106
0.044
-0.039
-0.118
-0.177
-0.215
-0.238
-0.244
-0.239
-0.225
-0.206
-0.184
0.202
-0.232
-0.405
-0.417
-0.335
-0.227
-0.127
-0.049
-0.002
0.013
-0.002
-0.037
-0.076
-0.117
-0.144
-0.160
-0.161
-0.174
-0.206
-0.242
-0.261
-0.278
-0.293
-0.320
-0.372
-0.470
-0.581
-0.623
-0.541
-0.392
-0.281
-0.232
-0.226
-0.238
-0.253
-0.262
-0.262
-0.256
-0.243
-0.225
-0.204
0.843
-0.036
-0.289
-0.311
-0.239
-0.143
-0.047
0.036
0.089
0.102
0.073
0.018
-0.040
-0.091
-0.120
-0.137
-0.146
-0.163
-0.190
-0.220
-0.246
-0.281
-0.341
-0.460
-0.676
-1.076
-1.640
-2.012
-1.758
-1.177
-0.714
-0.466
-0.360
-0.318
-0.301
-0.297
-0.289
-0.281
-0.267
-0.250
-0.229
1.204
0.275
0.154
0.196
0.140
0.073
0.094
0.161
0.206
0.211
0.151
0.068
-0.020
-0.086
-0.118
-0.130
-0.141
-0.159
-0.184
-0.213
-0.247
-0.302
-0.407
-0.609
-1.038
-1.917
-3.554
-5.084
-4.074
-2.277
-1.220
-0.725
-0.499
-0.398
-0.355
-0.335
-0.323
-0.313
-0.299
-0.283
-0.263
0.924
0.769
1.632
2.142
1.142
0.460
0.268
0.292
0.334
0.319
0.217
0.077
-0.039
-0.115
-0.141
-0.144
-0.148
-0.163
-0.185
-0.213
-0.254
-0.322
-0.454
-0.719
-1.300
-2.601
-5.526
-8.792
-6.779
-3.223
-1.597
-0.904
-0.603
-0.467
-0.407
-0.377
-0.363
-0.352
-0.341
-0.326
-0.308
0.631
1.435
4.118
4.978
3.023
0.808
0.388
0.372
0.416
0.359
0.208
0.006
-0.138
-0.205
-0.203
-0.184
-0.168
-0.172
-0.188
-0.213
-0.255
-0.330
-0.463
-0.740
-1.295
-2.469
-4.794
-7.375
-5.677
-3.009
-1.597
-0.952
-0.649
-0.509
-0.445
-0.419
-0.409
-0.402
-0.395
-0.385
-0.367
0.421
1.166
3.664
4.600
2.749
0.630
0.310
0.327
0.351
0.258
0.052
-0.180
-0.320
-0.341
-0.283
-0.222
-0.182
-0.173
-0.189
-0.213
-0.253
-0.321
-0.440
-0.662
-1.077
-1.782
-2.849
-3.618
-3.161
-2.102
-1.323
-0.876
-0.639
-0.525
-0.474
-0.458
-0.458
-0.462
-0.465
-0.460
-0.446
0.309
0.038
0.492
0.868
0.215
-0.015
0.057
0.145
0.108
-0.036
-0.270
-0.473
-0.538
-0.474
-0.332
-0.228
-0.173
-0.161
-0.180
-0.210
-0.249
-0.308
-0.403
-0.553
-0.808
-1.172
-1.599
-1.847
-1.728
-1.358
-0.993
-0.735
-0.584
-0.512
-0.486
-0.492
-0.515
-0.539
-0.558
-0.562
-0.553
0.482
-0.342
-1.072
-1.227
-0.897
-0.473
-0.220
-0.169
-0.287
-0.510
-0.716
-0.772
-0.617
-0.409
-0.232
-0.145
-0.117
-0.134
-0.168
-0.210
-0.251
-0.305
-0.373
-0.469
-0.607
-0.776
-0.948
-1.047
-1.020
-0.885
-0.727
-0.591
-0.504
-0.468
-0.476
-0.518
-0.578
-0.638
-0.686
-0.710
-0.707
0.011
0.154
0.260
0.318
0.335
0.318
0.273
0.210
0.142
0.084
0.054
0.062
0.116
0.196
0.279
0.350
0.397
0.415
0.397
0.357
0.319
0.283
0.250
0.224
0.196
0.175
0.157
0.147
0.144
0.153
0.176
0.212
0.271
0.355
0.469
0.618
0.805
1.033
1.298
1.595
1.893
0.115
0.208
0.276
0.309
0.317
0.294
0.258
0.212
0.167
0.133
0.123
0.146
0.199
0.275
0.339
0.380
0.392
0.376
0.343
0.301
0.258
0.222
0.191
0.164
0.141
0.123
0.110
0.104
0.107
0.120
0.148
0.191
0.258
0.351
0.474
0.635
0.838
1.086
1.385
1.720
2.087
0.253
0.323
0.361
0.361
0.334
0.295
0.253
0.214
0.182
0.164
0.166
0.192
0.242
0.302
0.347
0.363
0.350
0.320
0.279
0.237
0.198
0.165
0.135
0.110
0.090
0.074
0.064
0.062
0.069
0.086
0.118
0.168
0.240
0.338
0.469
0.638
0.849
1.109
1.420
1.783
2.204
0.454
0.532
0.534
0.476
0.392
0.314
0.251
0.210
0.182
0.175
0.180
0.204
0.243
0.283
0.311
0.312
0.289
0.253
0.214
0.174
0.137
0.106
0.079
0.056
0.039
0.026
0.019
0.019
0.029
0.050
0.086
0.139
0.214
0.316
0.449
0.618
0.831
1.089
1.401
1.770
2.202
0.789
0.941
0.896
0.693
0.488
0.335
0.243
0.193
0.170
0.166
0.178
0.193
0.217
0.240
0.249
0.242
0.217
0.184
0.146
0.110
0.078
0.049
0.024
0.005
-0.012
-0.022
-0.028
-0.025
-0.013
0.010
0.048
0.103
0.179
0.280
0.412
0.578
0.785
1.032
1.325
1.672
2.072
1.370
1.929
1.743
1.076
0.597
0.338
0.207
0.150
0.138
0.145
0.159
0.172
0.182
0.188
0.187
0.175
0.149
0.118
0.082
0.050
0.021
-0.006
-0.027
-0.047
-0.061
-0.071
-0.076
-0.072
-0.059
-0.036
0.002
0.058
0.133
0.232
0.359
0.518
0.710
0.938
1.202
1.501
1.831
2.217
3.351
3.027
1.499
0.631
0.263
0.118
0.072
0.073
0.101
0.133
0.144
0.149
0.146
0.139
0.122
0.095
0.062
0.027
-0.005
-0.033
-0.056
-0.078
-0.096
-0.110
-0.120
-0.125
-0.122
-0.111
-0.088
-0.050
0.002
0.076
0.171
0.291
0.436
0.611
0.815
1.043
1.286
1.544
2.307
3.413
3.028
1.381
0.376
-0.001
-0.057
-0.060
-0.047
0.026
0.087
0.117
0.125
0.125
0.116
0.094
0.059
0.017
-0.020
-0.053
-0.082
-0.106
-0.125
-0.143
-0.157
-0.168
-0.176
-0.175
-0.166
-0.145
-0.110
-0.060
0.008
0.098
0.209
0.342
0.499
0.675
0.865
1.063
1.258
1.581
2.092
1.739
0.750
-0.203
-0.480
-0.281
-0.224
-0.192
-0.073
0.047
0.102
0.124
0.139
0.132
0.109
0.054
-0.011
-0.058
-0.094
-0.123
-0.147
-0.167
-0.185
-0.201
-0.215
-0.226
-0.230
-0.226
-0.209
-0.179
-0.132
-0.067
0.015
0.118
0.238
0.378
0.530
0.690
0.850
1.000
1.007
1.128
0.900
0.350
-0.371
-0.552
-0.385
-0.337
-0.271
-0.121
0.044
0.121
0.159
0.196
0.205
0.161
0.076
-0.025
-0.087
-0.128
-0.156
-0.179
-0.199
-0.217
-0.237
-0.255
-0.274
-0.286
-0.289
-0.279
-0.255
-0.213
-0.152
-0.075
0.020
0.130
0.254
0.386
0.521
0.654
0.774
0.653
0.684
0.548
0.254
-0.100
-0.309
-0.382
-0.409
-0.340
-0.147
0.056
0.141
0.202
0.294
0.309
0.204
0.068
-0.046
-0.106
-0.146
-0.174
-0.193
-0.213
-0.233
-0.259
-0.287
-0.315
-0.339
-0.353
-0.353
-0.336
-0.300
-0.243
-0.169
-0.081
0.021
0.134
0.252
0.370
0.483
0.585
0.583
0.435
0.337
0.180
-0.030
-0.239
-0.403
-0.485
-0.439
-0.250
-0.041
0.066
0.164
0.304
0.326
0.175
0.028
-0.060
-0.111
-0.142
-0.162
-0.179
-0.200
-0.218
-0.252
-0.294
-0.341
-0.384
-0.419
-0.430
-0.422
-0.391
-0.340
-0.269
-0.183
-0.085
0.020
0.129
0.236
0.337
0.428
0.612
0.287
0.192
0.088
-0.069
-0.259
-0.438
-0.553
-0.539
-0.406
-0.232
-0.108
0.004
0.124
0.150
0.071
-0.016
-0.060
-0.078
-0.089
-0.105
-0.117
-0.126
-0.147
-0.190
-0.258
-0.341
-0.419
-0.478
-0.509
-0.512
-0.487
-0.437
-0.368
-0.283
-0.185
-0.083
0.018
0.119
0.214
0.298
0.402
0.160
0.088
0.007
-0.119
-0.289
-0.453
-0.561
-0.574
-0.497
-0.378
-0.269
-0.172
-0.090
-0.047
-0.046
-0.035
-0.005
0.025
0.035
0.020
0.008
0.027
0.039
-0.011
-0.144
-0.298
-0.435
-0.537
-0.590
-0.605
-0.583
-0.534
-0.464
-0.376
-0.280
-0.177
-0.077
0.021
0.110
0.190
0.119
0.025
-0.008
-0.055
-0.148
-0.280
-0.413
-0.509
-0.537
-0.504
-0.436
-0.363
-0.291
-0.232
-0.163
-0.087
0.021
0.146
0.258
0.289
0.217
0.185
0.297
0.464
0.436
0.147
-0.179
-0.430
-0.594
-0.680
-0.705
-0.684
-0.631
-0.555
-0.461
-0.362
-0.260
-0.159
-0.064
0.024
0.103
-0.072
-0.103
-0.106
-0.117
-0.171
-0.262
-0.355
-0.429
-0.462
-0.459
-0.431
-0.394
-0.348
-0.286
-0.191
-0.045
0.172
0.449
0.681
0.671
0.347
0.171
0.701
1.657
1.689
0.809
0.038
-0.431
-0.676
-0.786
-0.812
-0.785
-0.722
-0.637
-0.539
-0.433
-0.329
-0.228
-0.134
-0.047
0.032
-0.244
-0.261
-0.233
-0.204
-0.207
-0.246
-0.300
-0.349
-0.380
-0.397
-0.392
-0.376
-0.329
-0.253
-0.110
0.091
0.449
0.980
1.408
1.170
-0.237
-1.464
0.781
4.517
4.862
2.056
0.248
-0.489
-0.806
-0.925
-0.940
-0.892
-0.813
-0.712
-0.602
-0.492
-0.385
-0.282
-0.187
-0.101
-0.024
-0.445
-0.448
-0.384
-0.307
-0.252
-0.238
-0.254
-0.280
-0.306
-0.327
-0.336
-0.315
-0.230
-0.048
0.195
0.385
0.798
1.668
2.497
1.890
-2.778
-5.548
-1.699
5.594
6.334
2.702
0.124
-0.740
-1.052
-1.132
-1.098
-1.008
-0.898
-0.776
-0.656
-0.538
-0.425
-0.324
-0.229
-0.144
-0.068
-0.644
-0.632
-0.525
-0.395
-0.285
-0.225
-0.206
-0.220
-0.243
-0.263
-0.268
-0.214
-0.024
0.494
1.248
1.225
1.032
2.267
3.905
3.522
-2.057
-6.996
-3.496
2.774
3.703
1.002
-0.607
-1.244
-1.442
-1.405
-1.281
-1.133
-0.977
-0.831
-0.693
-0.569
-0.454
-0.351
-0.258
-0.176
-0.102
-0.777
-0.748
-0.609
-0.435
-0.281
-0.188
-0.153
-0.162
-0.185
-0.203
-0.196
-0.107
0.227
1.271
3.242
2.476
0.741
2.217
4.636
5.147
1.579
-2.708
-1.827
-0.147
-0.025
-0.943
-1.713
-2.029
-1.970
-1.758
-1.502
-1.259
-1.049
-0.872
-0.718
-0.586
-0.470
-0.368
-0.278
-0.197
-0.126
-0.789
-0.740
-0.592
-0.402
-0.237
-0.131
-0.094
-0.105
-0.132
-0.153
-0.135
-0.041
0.265
1.234
3.023
1.874
0.100
1.532
3.706
4.412
2.805
0.599
-0.523
-1.033
-1.650
-2.394
-2.914
-2.940
-2.589
-2.134
-1.704
-1.367
-1.101
-0.892
-0.727
-0.591
-0.475
-0.376
-0.287
-0.210
-0.142
-0.682
-0.635
-0.496
-0.328
-0.173
-0.076
-0.052
-0.067
-0.098
-0.123
-0.113
-0.046
0.124
0.487
0.905
0.467
-0.013
0.897
2.137
2.542
1.813
0.539
-0.597
-1.569
-2.551
-3.486
-3.986
-3.804
-3.127
-2.424
-1.847
-1.423
-1.116
-0.893
-0.720
-0.582
-0.469
-0.373
-0.290
-0.217
-0.152
-0.580
-0.516
-0.396
-0.254
-0.136
-0.054
-0.035
-0.053
-0.086
-0.110
-0.111
-0.086
-0.030
0.044
0.035
-0.078
-0.027
0.427
0.933
1.078
0.701
-0.065
-0.945
-1.905
-2.964
-3.987
-4.498
-4.165
-3.336
-2.500
-1.852
-1.403
-1.082
-0.860
-0.689
-0.559
-0.453
-0.365
-0.286
-0.219
-0.158
-0.578
-0.477
-0.357
-0.236
-0.132
-0.073
-0.053
-0.069
-0.090
-0.114
-0.127
-0.129
-0.131
-0.132
-0.168
-0.188
-0.124
0.057
0.233
0.236
-0.039
-0.534
-1.188
-1.967
-2.838
-3.662
-4.033
-3.744
-3.001
-2.269
-1.690
-1.282
-0.996
-0.790
-0.642
-0.525
-0.430
-0.350
-0.279
-0.217
-0.161
-0.755
-0.573
-0.403
-0.264
-0.168
-0.108
-0.087
-0.091
-0.106
-0.128
-0.144
-0.162
-0.181
-0.207
-0.234
-0.247
-0.220
-0.169
-0.135
-0.211
-0.425
-0.771
-1.204
-1.740
-2.291
-2.780
-2.980
-2.769
-2.290
-1.784
-1.378
-1.074
-0.857
-0.697
-0.575
-0.481
-0.401
-0.331
-0.269
-0.213
-0.162
-1.216
-0.827
-0.534
-0.345
-0.223
-0.154
-0.125
-0.117
-0.124
-0.140
-0.159
-0.181
-0.205
-0.234
-0.261
-0.279
-0.293
-0.306
-0.338
-0.432
-0.591
-0.819
-1.086
-1.375
-1.620
-1.780
-1.790
-1.649
-1.420
-1.177
-0.974
-0.811
-0.682
-0.581
-0.501
-0.430
-0.367
-0.311
-0.257
-0.208
-0.161
-2.131
-1.220
-0.715
-0.439
-0.284
-0.195
-0.150
-0.131
-0.133
-0.144
-0.163
-0.185
-0.211
-0.241
-0.271
-0.298
-0.329
-0.365
-0.420
-0.504
-0.627
-0.765
-0.896
-0.980
-0.972
-0.851
-0.680
-0.543
-0.502
-0.510
-0.525
-0.518
-0.492
-0.460
-0.423
-0.379
-0.335
-0.291
-0.246
-0.203
-0.161
-3.554
-1.660
-0.882
-0.519
-0.325
-0.219
-0.161
-0.135
-0.130
-0.141
-0.160
-0.183
-0.208
-0.236
-0.270
-0.301
-0.337
-0.381
-0.439
-0.510
-0.590
-0.662
-0.690
-0.623
-0.397
0.014
0.445
0.595
0.405
0.134
-0.094
-0.234
-0.310
-0.341
-0.346
-0.330
-0.305
-0.273
-0.238
-0.200
-0.163
-4.428
-1.865
-0.945
-0.550
-0.342
-0.223
-0.148
-0.115
-0.113
-0.126
-0.146
-0.169
-0.194
-0.223
-0.255
-0.290
-0.326
-0.369
-0.418
-0.468
-0.514
-0.539
-0.495
-0.336
0.031
0.708
1.486
1.545
1.128
0.644
0.257
0.004
-0.150
-0.236
-0.280
-0.288
-0.281
-0.260
-0.232
-0.199
-0.164
-3.316
-1.580
-0.858
-0.522
-0.330
-0.204
-0.116
-0.077
-0.081
-0.101
-0.123
-0.147
-0.175
-0.204
-0.236
-0.267
-0.303
-0.339
-0.380
-0.414
-0.435
-0.423
-0.346
-0.158
0.228
0.895
1.628
1.727
1.373
0.896
0.473
0.167
-0.036
-0.161
-0.229
-0.259
-0.263
-0.252
-0.230
-0.201
-0.170
-1.802
-1.097
-0.688
-0.455
-0.305
-0.181
-0.086
-0.043
-0.049
-0.072
-0.094
-0.121
-0.148
-0.179
-0.209
-0.243
-0.273
-0.303
-0.333
-0.358
-0.362
-0.339
-0.255
-0.083
0.223
0.674
1.127
1.328
1.214
0.903
0.551
0.248
0.026
-0.117
-0.202
-0.243
-0.256
-0.249
-0.231
-0.205
-0.177
-0.876
-0.678
-0.508
-0.382
-0.269
-0.164
-0.076
-0.029
-0.023
-0.036
-0.056
-0.082
-0.115
-0.151
-0.184
-0.213
-0.239
-0.266
-0.291
-0.308
-0.310
-0.284
-0.217
-0.085
0.122
0.411
0.708
0.905
0.922
0.760
0.496
0.228
0.025
-0.116
-0.197
-0.241
-0.255
-0.252
-0.236
-0.215
-0.187
-0.361
-0.390
-0.369
-0.313
-0.231
-0.141
-0.062
-0.004
0.022
0.022
0.002
-0.033
-0.076
-0.118
-0.156
-0.188
-0.209
-0.231
-0.255
-0.275
-0.278
-0.264
-0.225
-0.150
-0.028
0.125
0.295
0.452
0.513
0.450
0.291
0.113
-0.042
-0.149
-0.217
-0.253
-0.266
-0.262
-0.248
-0.227
-0.202
0.016
-0.170
-0.244
-0.223
-0.164
-0.085
-0.004
0.065
0.103
0.106
0.081
0.028
-0.031
-0.088
-0.135
-0.167
-0.190
-0.213
-0.238
-0.260
-0.271
-0.274
-0.270
-0.268
-0.268
-0.283
-0.315
-0.293
-0.193
-0.090
-0.055
-0.094
-0.158
-0.216
-0.256
-0.279
-0.284
-0.280
-0.265
-0.245
-0.220
0.418
0.042
-0.051
-0.046
-0.014
0.037
0.112
0.189
0.239
0.247
0.196
0.107
0.012
-0.066
-0.121
-0.159
-0.189
-0.211
-0.238
-0.261
-0.282
-0.307
-0.355
-0.444
-0.631
-1.030
-1.683
-2.165
-1.772
-1.042
-0.576
-0.374
-0.315
-0.304
-0.312
-0.316
-0.313
-0.304
-0.289
-0.269
-0.245
0.611
0.293
0.351
0.433
0.331
0.260
0.288
0.377
0.450
0.447
0.338
0.183
0.036
-0.070
-0.134
-0.171
-0.197
-0.221
-0.247
-0.274
-0.305
-0.356
-0.447
-0.651
-1.097
-2.199
-4.895
-7.969
-6.030
-2.654
-1.232
-0.680
-0.477
-0.400
-0.371
-0.357
-0.348
-0.337
-0.321
-0.301
-0.278
0.478
0.641
1.475
1.904
1.105
0.568
0.487
0.604
0.723
0.711
0.507
0.232
-0.003
-0.134
-0.183
-0.201
-0.218
-0.235
-0.262
-0.288
-0.330
-0.392
-0.517
-0.801
-1.448
-3.236
-8.691
-14.150
-9.898
-4.232
-1.747
-0.921
-0.610
-0.482
-0.428
-0.402
-0.388
-0.376
-0.361
-0.343
-0.320
0.314
0.905
3.174
3.820
2.279
0.724
0.607
0.790
0.979
0.941
0.595
0.144
-0.173
-0.290
-0.292
-0.259
-0.245
-0.252
-0.273
-0.302
-0.341
-0.408
-0.545
-0.832
-1.474
-3.074
-7.712
-10.681
-8.966
-3.858
-1.787
-1.008
-0.679
-0.538
-0.474
-0.447
-0.435
-0.424
-0.413
-0.396
-0.376
0.109
-0.066
1.059
1.630
1.141
0.296
0.519
0.809
1.010
0.921
0.407
-0.200
-0.561
-0.603
-0.467
-0.334
-0.264
-0.254
-0.276
-0.308
-0.342
-0.407
-0.523
-0.752
-1.210
-2.111
-3.675
-5.026
-4.174
-2.490
-1.457
-0.932
-0.679
-0.562
-0.511
-0.490
-0.484
-0.482
-0.480
-0.470
-0.452
0.134
-1.666
-4.277
-4.540
-2.104
-0.526
0.262
0.596
0.683
0.437
-0.160
-0.828
-1.150
-0.969
-0.625
-0.362
-0.254
-0.236
-0.264
-0.300
-0.337
-0.390
-0.473
-0.624
-0.890
-1.311
-1.823
-2.169
-1.987
-1.511
-1.076
-0.791
-0.630
-0.555
-0.527
-0.525
-0.539
-0.555
-0.568
-0.569
-0.555
0.857
-1.550
-4.703
-5.391
-2.794
-0.890
-0.033
0.208
0.129
-0.227
-0.772
-1.317
-1.434
-1.022
-0.535
-0.268
-0.172
-0.184
-0.233
-0.289
-0.335
-0.386
-0.445
-0.525
-0.653
-0.828
-1.022
-1.138
-1.104
-0.953
-0.777
-0.646
-0.555
-0.516
-0.522
-0.551
-0.600
-0.649
-0.687
-0.705
-0.699
0.220
0.317
0.377
0.405
0.398
0.359
0.291
0.200
0.093
-0.005
-0.077
-0.097
-0.065
0.004
0.086
0.160
0.212
0.243
0.249
0.244
0.229
0.209
0.186
0.160
0.135
0.112
0.093
0.080
0.075
0.081
0.101
0.141
0.206
0.306
0.442
0.632
0.881
1.193
1.573
2.014
2.462
0.257
0.321
0.360
0.373
0.356
0.317
0.263
0.197
0.128
0.068
0.030
0.025
0.053
0.102
0.156
0.198
0.224
0.231
0.224
0.206
0.183
0.159
0.134
0.109
0.087
0.067
0.051
0.043
0.043
0.054
0.081
0.129
0.204
0.312
0.464
0.668
0.934
1.274
1.688
2.184
2.747
0.367
0.417
0.432
0.410
0.365
0.314
0.256
0.202
0.155
0.121
0.102
0.103
0.125
0.158
0.189
0.209
0.215
0.207
0.189
0.164
0.138
0.111
0.086
0.062
0.041
0.024
0.011
0.006
0.011
0.026
0.059
0.113
0.194
0.311
0.471
0.682
0.959
1.308
1.746
2.276
2.923
0.570
0.631
0.613
0.532
0.427
0.335
0.262
0.210
0.174
0.155
0.147
0.149
0.161
0.177
0.191
0.197
0.189
0.173
0.147
0.119
0.091
0.064
0.039
0.016
-0.003
-0.019
-0.029
-0.032
-0.024
-0.005
0.032
0.091
0.176
0.296
0.458
0.670
0.947
1.296
1.725
2.254
2.944
0.939
1.093
1.023
0.780
0.542
0.373
0.268
0.210
0.187
0.181
0.180
0.177
0.174
0.176
0.176
0.170
0.154
0.131
0.103
0.075
0.047
0.020
-0.005
-0.028
-0.047
-0.062
-0.071
-0.072
-0.062
-0.041
-0.001
0.059
0.145
0.265
0.426
0.632
0.897
1.230
1.632
2.122
2.732
1.658
2.330
2.056
1.239
0.704
0.411
0.263
0.199
0.193
0.213
0.223
0.202
0.181
0.166
0.154
0.139
0.116
0.090
0.062
0.033
0.004
-0.024
-0.048
-0.071
-0.090
-0.104
-0.114
-0.115
-0.105
-0.083
-0.044
0.016
0.102
0.217
0.369
0.565
0.810
1.113
1.471
1.888
2.366
2.812
4.013
3.537
1.838
0.818
0.400
0.221
0.159
0.175
0.241
0.268
0.224
0.180
0.153
0.134
0.114
0.087
0.057
0.024
-0.006
-0.035
-0.063
-0.088
-0.111
-0.131
-0.148
-0.159
-0.161
-0.154
-0.134
-0.096
-0.039
0.043
0.152
0.295
0.475
0.694
0.957
1.261
1.591
1.943
3.084
4.212
3.631
1.839
0.741
0.296
0.125
0.072
0.102
0.195
0.247
0.208
0.168
0.145
0.127
0.106
0.072
0.033
-0.004
-0.039
-0.068
-0.096
-0.124
-0.148
-0.170
-0.190
-0.205
-0.212
-0.210
-0.193
-0.159
-0.105
-0.029
0.074
0.204
0.365
0.558
0.780
1.028
1.283
1.535
2.327
2.839
2.306
1.233
0.492
0.125
0.002
-0.043
-0.021
0.069
0.145
0.159
0.151
0.145
0.144
0.137
0.091
0.026
-0.022
-0.060
-0.092
-0.120
-0.150
-0.177
-0.205
-0.230
-0.253
-0.266
-0.270
-0.260
-0.231
-0.183
-0.113
-0.019
0.099
0.244
0.412
0.598
0.799
0.997
1.184
1.526
1.619
1.292
0.767
0.287
0.008
-0.093
-0.130
-0.113
-0.024
0.066
0.115
0.137
0.155
0.183
0.187
0.120
0.032
-0.029
-0.070
-0.101
-0.132
-0.163
-0.196
-0.230
-0.263
-0.296
-0.321
-0.336
-0.334
-0.315
-0.274
-0.210
-0.122
-0.013
0.117
0.262
0.423
0.587
0.746
0.890
0.581
0.872
0.765
0.484
0.180
-0.034
-0.148
-0.190
-0.163
-0.080
0.013
0.079
0.128
0.167
0.191
0.180
0.118
0.033
-0.022
-0.060
-0.089
-0.123
-0.155
-0.194
-0.235
-0.284
-0.331
-0.372
-0.403
-0.416
-0.407
-0.372
-0.314
-0.233
-0.130
-0.012
0.122
0.262
0.401
0.534
0.655
-0.238
0.339
0.412
0.281
0.097
-0.077
-0.193
-0.249
-0.226
-0.146
-0.052
0.025
0.094
0.146
0.165
0.143
0.095
0.048
0.014
-0.017
-0.043
-0.075
-0.110
-0.152
-0.209
-0.279
-0.350
-0.418
-0.471
-0.501
-0.503
-0.478
-0.425
-0.345
-0.248
-0.134
-0.012
0.116
0.242
0.358
0.463
-0.511
0.049
0.200
0.159
0.026
-0.119
-0.233
-0.291
-0.280
-0.212
-0.125
-0.048
0.025
0.084
0.117
0.117
0.104
0.099
0.096
0.081
0.058
0.028
-0.006
-0.051
-0.120
-0.225
-0.337
-0.446
-0.530
-0.587
-0.604
-0.588
-0.538
-0.461
-0.363
-0.250
-0.133
-0.012
0.105
0.214
0.309
-0.404
-0.039
0.120
0.112
0.015
-0.122
-0.232
-0.294
-0.297
-0.247
-0.180
-0.108
-0.039
0.021
0.072
0.121
0.170
0.229
0.268
0.272
0.243
0.213
0.200
0.174
0.077
-0.084
-0.272
-0.451
-0.583
-0.667
-0.705
-0.695
-0.650
-0.569
-0.471
-0.357
-0.238
-0.121
-0.010
0.094
0.187
-0.240
-0.037
0.095
0.116
0.026
-0.094
-0.207
-0.265
-0.271
-0.242
-0.193
-0.130
-0.073
-0.010
0.066
0.175
0.317
0.478
0.589
0.603
0.529
0.478
0.556
0.640
0.549
0.235
-0.130
-0.424
-0.630
-0.749
-0.799
-0.801
-0.750
-0.667
-0.562
-0.448
-0.328
-0.212
-0.102
-0.002
0.088
-0.202
-0.095
0.016
0.068
0.019
-0.077
-0.167
-0.213
-0.222
-0.199
-0.158
-0.117
-0.063
0.005
0.114
0.293
0.583
0.927
1.222
1.203
0.908
0.733
1.119
1.763
1.717
0.874
0.116
-0.376
-0.672
-0.831
-0.895
-0.893
-0.838
-0.750
-0.641
-0.521
-0.402
-0.284
-0.177
-0.077
0.010
-0.351
-0.296
-0.181
-0.086
-0.069
-0.102
-0.139
-0.162
-0.159
-0.134
-0.099
-0.056
-0.012
0.056
0.177
0.422
0.932
1.732
2.448
2.380
1.319
0.504
1.788
4.723
4.804
1.976
0.382
-0.376
-0.746
-0.923
-0.988
-0.972
-0.912
-0.815
-0.700
-0.577
-0.455
-0.341
-0.232
-0.135
-0.049
-0.662
-0.645
-0.491
-0.316
-0.207
-0.160
-0.138
-0.123
-0.100
-0.063
-0.018
0.035
0.099
0.143
0.174
0.361
1.182
2.940
4.984
5.252
2.197
-1.162
1.359
5.520
5.706
2.581
0.362
-0.504
-0.893
-1.051
-1.086
-1.049
-0.968
-0.858
-0.737
-0.611
-0.493
-0.377
-0.273
-0.178
-0.095
-1.086
-1.063
-0.840
-0.558
-0.347
-0.216
-0.142
-0.096
-0.053
0.004
0.075
0.162
0.240
0.240
-0.122
-0.858
0.244
4.154
9.764
12.500
6.103
-0.534
0.370
3.794
3.883
1.365
-0.123
-0.824
-1.126
-1.218
-1.196
-1.114
-1.005
-0.879
-0.756
-0.630
-0.509
-0.400
-0.299
-0.208
-0.127
-1.436
-1.415
-1.091
-0.719
-0.434
-0.247
-0.137
-0.070
-0.011
0.061
0.158
0.287
0.412
0.328
-1.044
-4.028
-3.188
3.616
13.408
19.456
10.940
3.121
0.995
1.082
0.810
-0.076
-0.860
-1.295
-1.444
-1.419
-1.314
-1.176
-1.033
-0.888
-0.757
-0.629
-0.515
-0.408
-0.313
-0.227
-0.150
-1.469
-1.455
-1.138
-0.752
-0.446
-0.243
-0.123
-0.048
0.019
0.099
0.221
0.386
0.523
0.325
-1.513
-4.973
-4.404
1.934
9.158
12.946
8.615
3.599
1.196
0.210
-0.452
-1.084
-1.580
-1.796
-1.778
-1.618
-1.416
-1.218
-1.038
-0.881
-0.742
-0.618
-0.506
-0.406
-0.316
-0.237
-0.164
-1.155
-1.174
-0.948
-0.646
-0.394
-0.218
-0.102
-0.033
0.028
0.105
0.231
0.393
0.506
0.360
-0.586
-2.612
-2.160
1.336
4.433
5.684
4.435
2.296
0.670
-0.366
-1.132
-1.747
-2.128
-2.209
-2.039
-1.756
-1.468
-1.220
-1.020
-0.854
-0.712
-0.595
-0.491
-0.397
-0.314
-0.238
-0.172
-0.803
-0.832
-0.700
-0.506
-0.318
-0.181
-0.090
-0.030
0.021
0.084
0.183
0.307
0.391
0.300
-0.012
-0.395
-0.113
0.945
1.997
2.415
1.958
1.012
0.050
-0.779
-1.483
-2.058
-2.366
-2.364
-2.102
-1.761
-1.438
-1.171
-0.969
-0.804
-0.670
-0.562
-0.464
-0.381
-0.305
-0.237
-0.175
-0.638
-0.625
-0.528
-0.395
-0.263
-0.159
-0.091
-0.043
-0.004
0.043
0.106
0.175
0.221
0.195
0.079
0.016
0.157
0.499
0.846
0.941
0.704
0.205
-0.378
-0.980
-1.546
-1.993
-2.216
-2.176
-1.913
-1.603
-1.304
-1.064
-0.878
-0.734
-0.616
-0.521
-0.437
-0.362
-0.295
-0.233
-0.175
-0.731
-0.614
-0.484
-0.354
-0.242
-0.159
-0.101
-0.061
-0.032
-0.006
0.031
0.066
0.079
0.062
0.030
0.016
0.063
0.174
0.272
0.252
0.082
-0.216
-0.577
-0.974
-1.337
-1.620
-1.749
-1.698
-1.514
-1.279
-1.069
-0.894
-0.753
-0.643
-0.554
-0.477
-0.406
-0.343
-0.284
-0.227
-0.175
-1.117
-0.798
-0.560
-0.377
-0.257
-0.171
-0.117
-0.082
-0.059
-0.043
-0.029
-0.021
-0.019
-0.035
-0.054
-0.066
-0.054
-0.034
-0.034
-0.086
-0.212
-0.392
-0.602
-0.809
-0.979
-1.083
-1.094
-1.049
-0.969
-0.861
-0.764
-0.682
-0.605
-0.543
-0.484
-0.428
-0.375
-0.322
-0.272
-0.222
-0.175
-1.890
-1.141
-0.700
-0.440
-0.285
-0.189
-0.127
-0.094
-0.076
-0.069
-0.068
-0.073
-0.081
-0.097
-0.119
-0.136
-0.150
-0.167
-0.192
-0.246
-0.331
-0.431
-0.523
-0.572
-0.543
-0.420
-0.283
-0.269
-0.327
-0.383
-0.418
-0.437
-0.442
-0.433
-0.411
-0.381
-0.346
-0.306
-0.263
-0.219
-0.176
-2.985
-1.528
-0.842
-0.499
-0.310
-0.193
-0.122
-0.086
-0.076
-0.079
-0.087
-0.099
-0.115
-0.136
-0.160
-0.183
-0.206
-0.235
-0.267
-0.311
-0.356
-0.396
-0.393
-0.312
-0.067
0.436
0.986
0.792
0.400
0.133
-0.057
-0.190
-0.281
-0.328
-0.346
-0.343
-0.323
-0.293
-0.257
-0.218
-0.178
-3.614
-1.680
-0.888
-0.518
-0.310
-0.174
-0.081
-0.042
-0.050
-0.068
-0.088
-0.107
-0.129
-0.153
-0.177
-0.207
-0.232
-0.262
-0.291
-0.320
-0.336
-0.333
-0.268
-0.089
0.349
1.438
2.259
1.953
1.105
0.630
0.298
0.049
-0.124
-0.231
-0.288
-0.307
-0.304
-0.284
-0.255
-0.220
-0.181
-2.759
-1.427
-0.809
-0.484
-0.280
-0.121
0.035
0.072
0.006
-0.045
-0.074
-0.099
-0.126
-0.153
-0.181
-0.210
-0.239
-0.264
-0.289
-0.306
-0.303
-0.270
-0.172
0.040
0.504
1.609
2.363
2.280
1.525
1.052
0.623
0.264
0.005
-0.152
-0.242
-0.283
-0.292
-0.280
-0.257
-0.223
-0.188
-1.548
-1.004
-0.636
-0.411
-0.240
-0.072
0.130
0.172
0.057
-0.011
-0.048
-0.077
-0.108
-0.141
-0.174
-0.205
-0.233
-0.259
-0.278
-0.284
-0.272
-0.229
-0.126
0.074
0.431
1.010
1.637
1.813
1.698
1.376
0.873
0.417
0.095
-0.104
-0.217
-0.273
-0.289
-0.281
-0.260
-0.230
-0.197
-0.783
-0.628
-0.466
-0.327
-0.203
-0.069
0.068
0.114
0.068
0.028
-0.004
-0.038
-0.078
-0.119
-0.159
-0.192
-0.222
-0.246
-0.263
-0.268
-0.256
-0.211
-0.119
0.044
0.314
0.696
1.140
1.522
1.688
1.468
0.944
0.459
0.118
-0.092
-0.210
-0.272
-0.292
-0.286
-0.268
-0.240
-0.208
-0.405
-0.384
-0.326
-0.247
-0.159
-0.062
0.030
0.087
0.100
0.091
0.064
0.017
-0.037
-0.093
-0.140
-0.181
-0.212
-0.239
-0.256
-0.265
-0.255
-0.222
-0.156
-0.031
0.170
0.470
0.864
1.228
1.384
1.195
0.774
0.365
0.068
-0.122
-0.228
-0.283
-0.301
-0.297
-0.279
-0.252
-0.221
-0.230
-0.231
-0.210
-0.158
-0.088
-0.001
0.085
0.160
0.207
0.213
0.174
0.103
0.018
-0.060
-0.124
-0.175
-0.213
-0.241
-0.262
-0.275
-0.273
-0.260
-0.226
-0.163
-0.030
0.178
0.505
0.828
0.888
0.698
0.417
0.144
-0.057
-0.190
-0.268
-0.307
-0.319
-0.312
-0.295
-0.268
-0.239
-0.144
-0.104
-0.087
-0.036
0.034
0.115
0.223
0.337
0.409
0.423
0.344
0.213
0.074
-0.037
-0.120
-0.178
-0.222
-0.256
-0.282
-0.299
-0.312
-0.317
-0.333
-0.344
-0.362
-0.369
-0.386
-0.291
-0.176
-0.090
-0.093
-0.152
-0.224
-0.283
-0.324
-0.342
-0.345
-0.335
-0.316
-0.291
-0.261
-0.118
-0.012
0.071
0.165
0.214
0.288
0.433
0.617
0.767
0.778
0.613
0.352
0.112
-0.045
-0.142
-0.196
-0.243
-0.281
-0.310
-0.334
-0.356
-0.386
-0.446
-0.564
-0.823
-1.430
-2.918
-4.779
-3.365
-1.501
-0.734
-0.478
-0.402
-0.386
-0.387
-0.386
-0.378
-0.365
-0.345
-0.319
-0.291
-0.148
-0.033
0.200
0.410
0.387
0.440
0.684
1.027
1.358
1.424
1.015
0.478
0.078
-0.127
-0.213
-0.246
-0.277
-0.312
-0.345
-0.374
-0.402
-0.442
-0.538
-0.740
-1.219
-2.504
-6.681
-9.363
-7.651
-3.034
-1.318
-0.763
-0.559
-0.480
-0.448
-0.433
-0.418
-0.400
-0.382
-0.358
-0.331
-0.216
-0.516
-0.447
-0.096
0.043
0.406
0.912
1.499
2.216
2.405
1.518
0.432
-0.191
-0.388
-0.363
-0.315
-0.312
-0.338
-0.374
-0.405
-0.432
-0.477
-0.573
-0.810
-1.330
-2.558
-5.807
-8.801
-7.226
-3.087
-1.510
-0.897
-0.652
-0.549
-0.503
-0.479
-0.464
-0.448
-0.430
-0.410
-0.383
-0.353
-2.299
-5.589
-5.981
-2.331
-0.113
0.994
1.779
2.693
2.928
1.429
-0.210
-1.001
-1.000
-0.665
-0.416
-0.334
-0.348
-0.387
-0.415
-0.441
-0.474
-0.555
-0.742
-1.119
-1.863
-3.096
-4.100
-3.477
-2.165
-1.307
-0.877
-0.679
-0.588
-0.547
-0.528
-0.514
-0.506
-0.493
-0.477
-0.454
0.017
-4.526
-11.468
-12.636
-6.258
-0.720
0.972
1.566
1.954
1.693
0.120
-1.814
-2.738
-2.071
-1.055
-0.501
-0.317
-0.315
-0.362
-0.407
-0.432
-0.452
-0.499
-0.606
-0.821
-1.169
-1.606
-1.887
-1.736
-1.354
-0.998
-0.778
-0.657
-0.599
-0.573
-0.567
-0.570
-0.574
-0.575
-0.569
-0.547
2.260
-3.164
-10.159
-11.159
-5.488
-0.774
0.761
1.034
0.843
0.191
-1.339
-3.599
-4.723
-3.031
-1.246
-0.439
-0.231
-0.246
-0.318
-0.376
-0.416
-0.434
-0.451
-0.492
-0.570
-0.700
-0.858
-0.978
-0.965
-0.868
-0.746
-0.660
-0.606
-0.579
-0.578
-0.598
-0.630
-0.661
-0.683
-0.691
-0.678
0.359
0.422
0.460
0.470
0.454
0.406
0.317
0.194
0.041
-0.115
-0.238
-0.289
-0.254
-0.164
-0.062
0.025
0.089
0.128
0.149
0.155
0.151
0.139
0.119
0.096
0.070
0.045
0.022
0.002
-0.008
-0.008
0.006
0.044
0.113
0.224
0.389
0.625
0.949
1.377
1.926
2.599
3.318
0.356
0.398
0.417
0.414
0.384
0.339
0.271
0.186
0.094
0.001
-0.065
-0.090
-0.073
-0.025
0.034
0.082
0.117
0.133
0.139
0.132
0.118
0.099
0.077
0.052
0.029
0.005
-0.015
-0.029
-0.035
-0.029
-0.005
0.041
0.123
0.247
0.428
0.680
1.027
1.486
2.079
2.813
3.651
0.437
0.464
0.463
0.432
0.379
0.318
0.256
0.192
0.133
0.082
0.046
0.032
0.038
0.064
0.090
0.113
0.126
0.127
0.118
0.104
0.083
0.061
0.036
0.012
-0.011
-0.032
-0.050
-0.060
-0.061
-0.049
-0.017
0.037
0.127
0.259
0.450
0.715
1.070
1.540
2.139
2.892
3.847
0.616
0.650
0.618
0.535
0.429
0.336
0.262
0.205
0.167
0.139
0.120
0.109
0.106
0.111
0.119
0.124
0.120
0.111
0.094
0.073
0.048
0.023
-0.003
-0.028
-0.051
-0.071
-0.085
-0.092
-0.090
-0.072
-0.036
0.024
0.120
0.258
0.452
0.715
1.069
1.533
2.128
2.868
3.832
0.953
1.035
0.949
0.746
0.536
0.377
0.276
0.221
0.201
0.200
0.194
0.173
0.150
0.137
0.130
0.121
0.107
0.089
0.067
0.042
0.015
-0.013
-0.040
-0.065
-0.089
-0.108
-0.122
-0.128
-0.122
-0.104
-0.064
-0.001
0.096
0.235
0.425
0.680
1.021
1.463
2.015
2.703
3.561
1.548
1.815
1.608
1.104
0.685
0.430
0.290
0.235
0.250
0.313
0.329
0.254
0.189
0.155
0.132
0.113
0.091
0.067
0.040
0.011
-0.017
-0.047
-0.075
-0.101
-0.126
-0.147
-0.161
-0.168
-0.163
-0.144
-0.103
-0.039
0.056
0.189
0.371
0.612
0.922
1.323
1.812
2.389
3.053
2.410
3.137
2.631
1.500
0.816
0.458
0.282
0.230
0.299
0.526
0.559
0.367
0.222
0.167
0.137
0.106
0.077
0.048
0.017
-0.015
-0.045
-0.076
-0.106
-0.136
-0.163
-0.186
-0.204
-0.213
-0.211
-0.193
-0.155
-0.094
-0.004
0.122
0.289
0.507
0.783
1.127
1.532
1.978
2.445
3.188
3.643
2.891
1.614
0.838
0.434
0.238
0.185
0.269
0.511
0.563
0.373
0.224
0.175
0.143
0.108
0.074
0.037
0.002
-0.032
-0.066
-0.100
-0.132
-0.164
-0.197
-0.224
-0.248
-0.263
-0.267
-0.254
-0.222
-0.166
-0.082
0.036
0.188
0.380
0.619
0.899
1.219
1.557
1.876
3.781
3.152
2.262
1.375
0.730
0.357
0.168
0.105
0.139
0.260
0.320
0.248
0.185
0.161
0.146
0.128
0.090
0.039
-0.003
-0.040
-0.076
-0.112
-0.148
-0.187
-0.225
-0.261
-0.293
-0.318
-0.331
-0.327
-0.302
-0.253
-0.176
-0.069
0.068
0.239
0.439
0.670
0.921
1.170
1.396
3.333
2.502
1.688
1.052
0.559
0.249
0.078
0.020
0.030
0.088
0.135
0.147
0.147
0.149
0.154
0.157
0.122
0.055
0.006
-0.033
-0.069
-0.108
-0.150
-0.194
-0.243
-0.291
-0.337
-0.376
-0.403
-0.412
-0.399
-0.357
-0.287
-0.189
-0.063
0.090
0.264
0.456
0.653
0.845
1.018
1.277
1.425
1.105
0.714
0.378
0.130
-0.002
-0.057
-0.044
0.000
0.053
0.092
0.120
0.138
0.155
0.166
0.132
0.076
0.034
-0.003
-0.040
-0.080
-0.128
-0.181
-0.241
-0.306
-0.376
-0.435
-0.482
-0.507
-0.508
-0.477
-0.413
-0.320
-0.201
-0.062
0.096
0.260
0.427
0.584
0.721
-0.562
0.459
0.571
0.415
0.194
0.019
-0.087
-0.117
-0.101
-0.054
0.006
0.054
0.095
0.128
0.147
0.155
0.139
0.118
0.094
0.069
0.032
-0.012
-0.062
-0.131
-0.207
-0.301
-0.397
-0.487
-0.562
-0.611
-0.628
-0.607
-0.549
-0.456
-0.342
-0.205
-0.060
0.091
0.237
0.373
0.492
-1.265
-0.041
0.271
0.246
0.104
-0.046
-0.128
-0.153
-0.127
-0.085
-0.024
0.028
0.078
0.121
0.155
0.179
0.195
0.214
0.213
0.198
0.166
0.117
0.056
-0.020
-0.119
-0.250
-0.387
-0.524
-0.641
-0.716
-0.753
-0.743
-0.687
-0.596
-0.479
-0.343
-0.201
-0.058
0.079
0.204
0.313
-0.934
-0.081
0.259
0.306
0.152
-0.014
-0.115
-0.142
-0.125
-0.079
-0.030
0.027
0.076
0.125
0.183
0.245
0.314
0.386
0.435
0.442
0.396
0.340
0.281
0.201
0.065
-0.117
-0.332
-0.535
-0.702
-0.817
-0.878
-0.877
-0.824
-0.731
-0.606
-0.467
-0.323
-0.183
-0.050
0.069
0.174
-0.449
0.059
0.420
0.501
0.314
0.077
-0.057
-0.100
-0.087
-0.046
0.006
0.054
0.103
0.161
0.240
0.358
0.524
0.711
0.839
0.864
0.789
0.692
0.646
0.601
0.435
0.137
-0.212
-0.512
-0.746
-0.907
-0.988
-0.998
-0.944
-0.845
-0.716
-0.573
-0.425
-0.285
-0.155
-0.038
0.065
-0.246
0.064
0.418
0.557
0.382
0.140
-0.001
-0.039
-0.023
0.022
0.075
0.121
0.169
0.223
0.332
0.530
0.861
1.271
1.634
1.708
1.463
1.221
1.207
1.324
1.116
0.575
-0.010
-0.468
-0.778
-0.976
-1.077
-1.091
-1.038
-0.934
-0.797
-0.651
-0.504
-0.365
-0.234
-0.120
-0.019
-0.448
-0.270
0.038
0.231
0.205
0.088
0.019
0.012
0.047
0.108
0.181
0.232
0.266
0.297
0.401
0.682
1.298
2.306
3.313
3.592
2.835
1.968
1.939
2.439
2.192
1.127
0.188
-0.431
-0.809
-1.033
-1.137
-1.153
-1.091
-0.983
-0.850
-0.701
-0.554
-0.418
-0.292
-0.180
-0.083
-1.031
-0.923
-0.600
-0.268
-0.097
-0.036
-0.007
0.037
0.109
0.205
0.304
0.380
0.398
0.355
0.291
0.500
1.600
4.044
7.433
8.915
6.308
3.237
2.482
3.145
2.860
1.393
0.223
-0.461
-0.868
-1.085
-1.178
-1.177
-1.112
-1.001
-0.865
-0.723
-0.583
-0.449
-0.329
-0.223
-0.128
-2.008
-1.928
-1.343
-0.770
-0.391
-0.178
-0.055
0.045
0.152
0.279
0.425
0.555
0.581
0.352
-0.350
-1.194
0.547
6.284
18.229
22.969
15.701
5.698
2.814
2.543
2.111
0.973
0.007
-0.628
-0.973
-1.150
-1.202
-1.179
-1.100
-0.990
-0.858
-0.720
-0.588
-0.463
-0.350
-0.249
-0.160
-3.112
-2.995
-2.010
-1.131
-0.585
-0.274
-0.091
0.046
0.177
0.340
0.540
0.767
0.876
0.375
-1.848
-5.090
-3.218
6.499
23.215
35.496
21.738
7.547
2.965
1.732
1.049
0.299
-0.398
-0.857
-1.114
-1.221
-1.224
-1.167
-1.066
-0.952
-0.825
-0.697
-0.575
-0.461
-0.357
-0.263
-0.179
-3.206
-3.186
-2.132
-1.219
-0.648
-0.308
-0.107
0.042
0.185
0.367
0.627
0.988
1.258
0.735
-2.191
-6.189
-4.614
3.770
17.389
22.761
15.747
6.119
2.510
1.093
0.317
-0.319
-0.808
-1.131
-1.267
-1.282
-1.228
-1.135
-1.020
-0.898
-0.779
-0.661
-0.552
-0.447
-0.354
-0.268
-0.190
-2.105
-2.230
-1.644
-1.020
-0.571
-0.288
-0.106
0.036
0.174
0.353
0.628
1.031
1.401
1.115
-0.490
-2.991
-2.183
2.302
6.614
8.698
6.587
3.575
1.574
0.495
-0.208
-0.750
-1.127
-1.329
-1.373
-1.316
-1.207
-1.084
-0.958
-0.838
-0.725
-0.618
-0.520
-0.429
-0.343
-0.264
-0.194
-1.054
-1.238
-1.045
-0.727
-0.450
-0.242
-0.097
0.024
0.140
0.293
0.516
0.817
1.093
0.973
0.376
-0.174
0.169
1.492
2.869
3.417
2.846
1.743
0.750
0.000
-0.568
-0.999
-1.288
-1.403
-1.387
-1.278
-1.140
-1.006
-0.882
-0.766
-0.664
-0.572
-0.485
-0.404
-0.330
-0.259
-0.194
-0.560
-0.693
-0.645
-0.495
-0.334
-0.193
-0.087
0.004
0.095
0.208
0.351
0.528
0.663
0.635
0.451
0.310
0.466
0.891
1.310
1.456
1.215
0.728
0.192
-0.304
-0.718
-1.045
-1.241
-1.310
-1.265
-1.145
-1.018
-0.892
-0.783
-0.687
-0.602
-0.524
-0.451
-0.380
-0.314
-0.252
-0.193
-0.517
-0.533
-0.476
-0.376
-0.264
-0.167
-0.086
-0.019
0.044
0.118
0.203
0.289
0.354
0.349
0.293
0.262
0.317
0.461
0.587
0.600
0.461
0.196
-0.114
-0.424
-0.687
-0.894
-1.014
-1.050
-1.007
-0.933
-0.839
-0.750
-0.673
-0.601
-0.539
-0.477
-0.416
-0.358
-0.301
-0.245
-0.191
-0.775
-0.618
-0.474
-0.349
-0.242
-0.158
-0.093
-0.041
0.005
0.047
0.091
0.131
0.155
0.155
0.136
0.127
0.138
0.173
0.201
0.173
0.081
-0.069
-0.238
-0.394
-0.517
-0.589
-0.629
-0.648
-0.652
-0.641
-0.613
-0.582
-0.547
-0.513
-0.475
-0.433
-0.388
-0.341
-0.290
-0.240
-0.190
-1.255
-0.849
-0.564
-0.376
-0.249
-0.161
-0.097
-0.053
-0.021
0.000
0.017
0.032
0.036
0.028
0.013
0.001
-0.007
-0.009
-0.016
-0.048
-0.102
-0.172
-0.239
-0.271
-0.240
-0.140
-0.055
-0.086
-0.185
-0.275
-0.339
-0.387
-0.413
-0.422
-0.416
-0.397
-0.367
-0.327
-0.285
-0.239
-0.192
-1.803
-1.089
-0.664
-0.414
-0.257
-0.157
-0.085
-0.043
-0.028
-0.023
-0.024
-0.028
-0.037
-0.052
-0.068
-0.084
-0.102
-0.116
-0.130
-0.155
-0.179
-0.195
-0.182
-0.096
0.130
0.576
1.038
0.805
0.417
0.161
-0.023
-0.168
-0.269
-0.334
-0.365
-0.369
-0.354
-0.322
-0.283
-0.241
-0.196
-2.018
-1.185
-0.703
-0.425
-0.253
-0.120
-0.019
0.021
0.001
-0.024
-0.039
-0.055
-0.071
-0.093
-0.116
-0.139
-0.159
-0.177
-0.194
-0.204
-0.205
-0.181
-0.106
0.070
0.474
1.510
2.231
1.965
1.160
0.706
0.366
0.083
-0.121
-0.251
-0.322
-0.348
-0.345
-0.322
-0.287
-0.246
-0.202
-1.609
-1.028
-0.647
-0.399
-0.222
-0.037
0.172
0.203
0.080
0.000
-0.036
-0.060
-0.085
-0.113
-0.140
-0.168
-0.191
-0.210
-0.221
-0.221
-0.204
-0.156
-0.051
0.165
0.602
1.680
2.465
2.510
1.947
1.470
0.876
0.370
0.028
-0.178
-0.286
-0.336
-0.343
-0.326
-0.294
-0.254
-0.211
-0.988
-0.751
-0.517
-0.337
-0.182
0.034
0.290
0.324
0.151
0.030
-0.012
-0.045
-0.076
-0.112
-0.147
-0.178
-0.205
-0.224
-0.234
-0.231
-0.205
-0.145
-0.029
0.178
0.547
1.173
1.941
2.551
2.984
2.556
1.465
0.636
0.145
-0.120
-0.266
-0.331
-0.347
-0.332
-0.301
-0.262
-0.220
-0.561
-0.504
-0.392
-0.273
-0.153
-0.001
0.193
0.238
0.130
0.067
0.032
-0.003
-0.050
-0.096
-0.142
-0.182
-0.211
-0.234
-0.246
-0.239
-0.212
-0.155
-0.046
0.141
0.460
0.949
1.677
2.694
3.710
3.267
1.788
0.762
0.202
-0.100
-0.262
-0.333
-0.352
-0.341
-0.311
-0.273
-0.231
-0.371
-0.351
-0.290
-0.207
-0.120
-0.021
0.078
0.139
0.151
0.148
0.119
0.065
-0.003
-0.069
-0.131
-0.181
-0.218
-0.245
-0.259
-0.258
-0.238
-0.190
-0.094
0.076
0.368
0.860
1.603
2.514
3.147
2.666
1.541
0.669
0.151
-0.124
-0.271
-0.341
-0.362
-0.349
-0.321
-0.285
-0.245
-0.346
-0.280
-0.217
-0.151
-0.068
0.032
0.133
0.221
0.288
0.308
0.264
0.176
0.067
-0.035
-0.118
-0.184
-0.233
-0.268
-0.286
-0.293
-0.281
-0.246
-0.181
-0.043
0.236
0.822
1.838
2.831
2.784
1.955
1.064
0.428
0.036
-0.184
-0.306
-0.359
-0.374
-0.360
-0.333
-0.299
-0.260
-0.387
-0.252
-0.172
-0.091
0.014
0.142
0.293
0.446
0.564
0.596
0.506
0.335
0.143
-0.004
-0.116
-0.196
-0.256
-0.303
-0.333
-0.342
-0.340
-0.328
-0.296
-0.215
0.017
0.715
2.493
4.827
3.659
1.594
0.602
0.128
-0.129
-0.274
-0.352
-0.387
-0.392
-0.377
-0.350
-0.317
-0.280
-0.438
-0.275
-0.194
-0.089
0.075
0.288
0.538
0.824
1.083
1.137
0.907
0.541
0.212
-0.002
-0.135
-0.224
-0.293
-0.351
-0.390
-0.411
-0.418
-0.419
-0.430
-0.444
-0.373
0.057
1.784
3.990
2.990
0.776
0.058
-0.195
-0.313
-0.375
-0.412
-0.425
-0.419
-0.400
-0.374
-0.341
-0.306
-0.444
-0.468
-0.503
-0.353
-0.015
0.417
0.897
1.485
2.183
2.393
1.688
0.787
0.193
-0.093
-0.203
-0.264
-0.333
-0.407
-0.457
-0.483
-0.488
-0.499
-0.541
-0.645
-0.813
-0.988
-1.069
-0.909
-0.782
-0.682
-0.575
-0.501
-0.481
-0.479
-0.479
-0.470
-0.456
-0.433
-0.407
-0.376
-0.342
-0.458
-1.150
-1.833
-1.686
-0.652
0.476
1.393
2.467
4.626
5.642
3.289
0.870
-0.154
-0.391
-0.348
-0.320
-0.364
-0.451
-0.521
-0.548
-0.548
-0.549
-0.597
-0.738
-1.021
-1.520
-2.322
-2.991
-2.414
-1.482
-0.946
-0.705
-0.604
-0.562
-0.541
-0.521
-0.499
-0.477
-0.451
-0.420
-0.388
-0.435
-2.750
-6.554
-7.033
-2.605
0.552
2.069
3.265
6.183
6.888
4.187
-0.075
-1.482
-1.277
-0.664
-0.367
-0.361
-0.468
-0.552
-0.587
-0.574
-0.552
-0.568
-0.664
-0.906
-1.314
-1.844
-2.182
-1.922
-1.368
-0.976
-0.767
-0.673
-0.626
-0.597
-0.575
-0.554
-0.531
-0.507
-0.483
-0.449
0.215
-4.456
-11.363
-12.242
-5.191
1.348
3.167
3.229
4.343
4.697
0.932
-3.684
-5.878
-3.596
-1.242
-0.390
-0.307
-0.431
-0.541
-0.582
-0.559
-0.517
-0.483
-0.505
-0.614
-0.809
-1.060
-1.225
-1.172
-0.968
-0.813
-0.724
-0.685
-0.667
-0.647
-0.627
-0.611
-0.599
-0.583
-0.564
-0.534
3.572
-2.820
-9.956
-10.516
-3.948
2.095
3.513
2.516
1.836
0.738
-2.453
-9.391
-11.576
-7.534
-1.875
-0.404
-0.205
-0.323
-0.457
-0.522
-0.515
-0.465
-0.404
-0.351
-0.327
-0.365
-0.463
-0.565
-0.599
-0.609
-0.620
-0.644
-0.667
-0.674
-0.674
-0.670
-0.673
-0.676
-0.679
-0.670
-0.647
0.427
0.469
0.497
0.507
0.492
0.448
0.353
0.199
-0.009
-0.241
-0.434
-0.510
-0.450
-0.313
-0.174
-0.067
0.008
0.053
0.078
0.088
0.086
0.075
0.056
0.032
0.003
-0.028
-0.059
-0.086
-0.109
-0.123
-0.118
-0.090
-0.024
0.094
0.282
0.566
0.975
1.555
2.363
3.490
4.824
0.404
0.427
0.437
0.426
0.399
0.352
0.280
0.180
0.062
-0.058
-0.153
-0.193
-0.176
-0.118
-0.050
0.008
0.048
0.070
0.078
0.074
0.063
0.044
0.021
-0.006
-0.035
-0.063
-0.090
-0.112
-0.128
-0.132
-0.117
-0.074
0.005
0.142
0.348
0.656
1.091
1.697
2.544
3.656
4.970
0.460
0.470
0.456
0.421
0.370
0.313
0.249
0.182
0.112
0.051
0.003
-0.019
-0.021
0.001
0.030
0.054
0.070
0.073
0.069
0.054
0.036
0.012
-0.013
-0.042
-0.070
-0.097
-0.120
-0.138
-0.146
-0.142
-0.118
-0.064
0.029
0.176
0.395
0.712
1.161
1.776
2.610
3.656
4.905
0.606
0.609
0.566
0.486
0.396
0.313
0.246
0.193
0.154
0.124
0.100
0.081
0.071
0.071
0.075
0.079
0.077
0.069
0.055
0.033
0.009
-0.018
-0.046
-0.076
-0.104
-0.130
-0.151
-0.164
-0.168
-0.158
-0.124
-0.064
0.037
0.192
0.418
0.734
1.181
1.793
2.602
3.629
4.859
0.879
0.886
0.794
0.635
0.472
0.343
0.255
0.213
0.200
0.204
0.195
0.163
0.133
0.114
0.100
0.091
0.076
0.057
0.036
0.011
-0.018
-0.047
-0.079
-0.109
-0.137
-0.163
-0.183
-0.196
-0.197
-0.182
-0.145
-0.078
0.026
0.180
0.401
0.713
1.142
1.730
2.511
3.495
4.616
1.355
1.377
1.186
0.872
0.587
0.389
0.275
0.235
0.270
0.367
0.392
0.278
0.189
0.145
0.118
0.093
0.070
0.045
0.020
-0.011
-0.041
-0.074
-0.107
-0.140
-0.171
-0.198
-0.220
-0.232
-0.233
-0.217
-0.179
-0.113
-0.010
0.142
0.352
0.642
1.037
1.567
2.261
3.107
3.981
2.188
2.111
1.691
1.158
0.721
0.438
0.289
0.249
0.362
0.628
0.686
0.459
0.244
0.180
0.142
0.099
0.067
0.037
0.006
-0.027
-0.062
-0.096
-0.133
-0.168
-0.203
-0.234
-0.260
-0.275
-0.280
-0.266
-0.230
-0.166
-0.067
0.075
0.268
0.529
0.873
1.319
1.878
2.504
3.122
3.893
3.039
2.141
1.371
0.816
0.465
0.279
0.228
0.354
0.641
0.732
0.490
0.258
0.197
0.155
0.108
0.069
0.034
-0.001
-0.037
-0.073
-0.112
-0.152
-0.194
-0.233
-0.270
-0.304
-0.327
-0.339
-0.332
-0.301
-0.242
-0.151
-0.021
0.156
0.383
0.671
1.028
1.446
1.892
2.293
6.861
4.138
2.387
1.443
0.827
0.442
0.234
0.168
0.218
0.376
0.438
0.300
0.209
0.179
0.153
0.114
0.077
0.041
0.003
-0.035
-0.074
-0.116
-0.163
-0.210
-0.258
-0.307
-0.351
-0.388
-0.411
-0.415
-0.394
-0.343
-0.259
-0.138
0.021
0.220
0.459
0.741
1.051
1.358
1.627
6.951
4.087
2.219
1.333
0.736
0.360
0.158
0.085
0.098
0.151
0.184
0.177
0.160
0.150
0.143
0.126
0.096
0.059
0.024
-0.016
-0.057
-0.104
-0.155
-0.213
-0.274
-0.338
-0.401
-0.455
-0.498
-0.516
-0.507
-0.466
-0.390
-0.278
-0.132
0.045
0.250
0.477
0.713
0.942
1.139
3.390
2.408
1.599
0.989
0.506
0.202
0.048
0.004
0.018
0.060
0.096
0.121
0.133
0.143
0.145
0.142
0.124
0.096
0.065
0.029
-0.015
-0.066
-0.125
-0.194
-0.273
-0.360
-0.446
-0.528
-0.594
-0.635
-0.646
-0.616
-0.547
-0.438
-0.297
-0.131
0.052
0.246
0.441
0.622
0.780
0.159
0.890
0.831
0.511
0.192
-0.015
-0.083
-0.077
-0.030
0.021
0.065
0.101
0.126
0.149
0.165
0.172
0.170
0.160
0.141
0.110
0.067
0.012
-0.058
-0.145
-0.245
-0.360
-0.481
-0.601
-0.699
-0.773
-0.804
-0.785
-0.722
-0.610
-0.467
-0.306
-0.130
0.045
0.217
0.376
0.511
-0.955
0.138
0.365
0.230
-0.006
-0.150
-0.162
-0.110
-0.049
0.011
0.065
0.107
0.144
0.173
0.201
0.231
0.255
0.278
0.278
0.258
0.214
0.151
0.066
-0.039
-0.167
-0.321
-0.494
-0.663
-0.814
-0.923
-0.983
-0.975
-0.911
-0.791
-0.642
-0.471
-0.295
-0.126
0.037
0.182
0.307
-0.788
0.107
0.562
0.555
0.202
-0.063
-0.133
-0.087
-0.021
0.041
0.100
0.140
0.180
0.219
0.268
0.330
0.402
0.470
0.521
0.521
0.463
0.384
0.280
0.155
-0.015
-0.226
-0.464
-0.702
-0.911
-1.069
-1.157
-1.164
-1.092
-0.968
-0.801
-0.622
-0.441
-0.268
-0.110
0.030
0.151
-0.322
0.476
1.382
1.607
0.834
0.213
-0.003
-0.007
0.050
0.112
0.170
0.216
0.253
0.298
0.368
0.483
0.639
0.809
0.948
0.972
0.893
0.753
0.616
0.470
0.250
-0.045
-0.380
-0.706
-0.979
-1.193
-1.310
-1.328
-1.261
-1.117
-0.936
-0.745
-0.555
-0.381
-0.225
-0.088
0.031
-0.133
0.576
1.714
2.150
1.196
0.419
0.135
0.093
0.146
0.223
0.295
0.344
0.370
0.408
0.500
0.688
0.996
1.389
1.736
1.835
1.651
1.349
1.124
0.944
0.666
0.236
-0.241
-0.668
-1.020
-1.274
-1.416
-1.444
-1.369
-1.223
-1.032
-0.832
-0.641
-0.466
-0.310
-0.177
-0.058
-0.491
-0.028
0.727
1.109
0.746
0.341
0.177
0.171
0.249
0.367
0.489
0.544
0.539
0.537
0.622
0.898
1.482
2.424
3.346
3.712
3.148
2.308
1.796
1.538
1.177
0.565
-0.072
-0.608
-1.013
-1.294
-1.456
-1.487
-1.413
-1.262
-1.076
-0.879
-0.692
-0.519
-0.370
-0.238
-0.125
-1.476
-1.243
-0.577
-0.045
0.118
0.120
0.135
0.207
0.332
0.516
0.719
0.808
0.767
0.684
0.642
0.909
1.965
4.112
7.036
8.511
6.464
3.878
2.547
2.086
1.551
0.792
0.032
-0.567
-0.992
-1.273
-1.421
-1.450
-1.383
-1.240
-1.066
-0.880
-0.707
-0.546
-0.402
-0.279
-0.170
-3.668
-3.405
-2.042
-0.965
-0.391
-0.107
0.057
0.202
0.372
0.604
0.886
1.075
1.106
0.903
0.444
0.258
1.862
6.437
15.694
21.218
13.862
6.026
3.208
2.273
1.618
0.779
0.012
-0.572
-0.978
-1.224
-1.348
-1.362
-1.298
-1.171
-1.014
-0.850
-0.693
-0.548
-0.416
-0.301
-0.199
-8.107
-7.345
-3.586
-1.609
-0.706
-0.268
-0.011
0.179
0.379
0.634
0.988
1.433
1.831
1.562
0.158
-1.455
0.302
7.396
21.492
27.510
20.095
7.123
3.277
2.145
1.371
0.574
-0.119
-0.637
-0.981
-1.168
-1.251
-1.248
-1.182
-1.069
-0.936
-0.798
-0.660
-0.530
-0.413
-0.308
-0.214
-8.338
-8.306
-3.917
-1.756
-0.807
-0.329
-0.056
0.151
0.360
0.641
1.099
1.944
3.310
3.357
0.747
-1.970
-0.757
5.313
15.060
20.712
13.195
5.537
2.674
1.625
0.909
0.230
-0.336
-0.742
-0.986
-1.115
-1.152
-1.126
-1.061
-0.960
-0.847
-0.728
-0.611
-0.502
-0.400
-0.306
-0.220
-4.129
-4.315
-2.626
-1.383
-0.706
-0.314
-0.067
0.126
0.321
0.600
1.085
2.075
3.979
4.210
1.678
-0.157
0.408
3.173
6.460
7.937
6.012
3.352
1.799
0.993
0.401
-0.116
-0.541
-0.830
-0.993
-1.057
-1.057
-1.011
-0.937
-0.850
-0.756
-0.661
-0.562
-0.469
-0.379
-0.297
-0.220
-1.182
-1.697
-1.378
-0.894
-0.516
-0.257
-0.061
0.095
0.259
0.492
0.876
1.533
2.431
2.568
1.505
0.730
0.917
1.916
3.006
3.404
2.842
1.849
1.039
0.470
0.017
-0.372
-0.670
-0.864
-0.957
-0.978
-0.950
-0.892
-0.826
-0.751
-0.673
-0.593
-0.513
-0.435
-0.357
-0.284
-0.216
-0.231
-0.653
-0.677
-0.527
-0.348
-0.185
-0.055
0.065
0.192
0.354
0.594
0.920
1.225
1.265
0.976
0.734
0.805
1.153
1.534
1.642
1.385
0.950
0.501
0.120
-0.209
-0.481
-0.687
-0.811
-0.866
-0.863
-0.824
-0.777
-0.717
-0.659
-0.597
-0.534
-0.469
-0.403
-0.338
-0.272
-0.212
-0.107
-0.321
-0.382
-0.331
-0.238
-0.142
-0.054
0.034
0.123
0.228
0.358
0.506
0.624
0.641
0.566
0.504
0.539
0.657
0.778
0.796
0.657
0.430
0.173
-0.062
-0.279
-0.452
-0.583
-0.663
-0.698
-0.703
-0.681
-0.648
-0.613
-0.575
-0.532
-0.486
-0.434
-0.379
-0.322
-0.265
-0.208
-0.289
-0.322
-0.307
-0.260
-0.192
-0.120
-0.055
0.006
0.065
0.128
0.195
0.259
0.304
0.312
0.293
0.275
0.286
0.325
0.359
0.338
0.267
0.145
0.009
-0.115
-0.220
-0.293
-0.359
-0.418
-0.466
-0.501
-0.513
-0.515
-0.511
-0.497
-0.477
-0.447
-0.410
-0.364
-0.313
-0.261
-0.208
-0.617
-0.473
-0.362
-0.262
-0.186
-0.117
-0.058
-0.013
0.026
0.059
0.089
0.112
0.127
0.125
0.110
0.098
0.098
0.101
0.106
0.091
0.052
0.003
-0.043
-0.070
-0.052
-0.018
-0.006
-0.054
-0.154
-0.245
-0.319
-0.371
-0.408
-0.433
-0.436
-0.425
-0.398
-0.358
-0.311
-0.261
-0.211
-0.915
-0.636
-0.433
-0.290
-0.188
-0.111
-0.051
-0.013
0.008
0.019
0.026
0.026
0.023
0.011
-0.005
-0.021
-0.033
-0.039
-0.042
-0.048
-0.056
-0.057
-0.033
0.032
0.173
0.388
0.563
0.484
0.286
0.103
-0.061
-0.198
-0.299
-0.372
-0.409
-0.416
-0.400
-0.364
-0.318
-0.269
-0.218
-1.019
-0.715
-0.471
-0.307
-0.187
-0.089
-0.006
0.026
0.018
0.003
-0.007
-0.020
-0.035
-0.056
-0.078
-0.097
-0.114
-0.123
-0.128
-0.128
-0.110
-0.072
0.003
0.141
0.404
0.855
1.309
1.233
0.965
0.680
0.336
0.038
-0.176
-0.313
-0.391
-0.418
-0.410
-0.377
-0.331
-0.279
-0.227
-0.834
-0.648
-0.448
-0.300
-0.171
-0.037
0.143
0.173
0.065
0.011
-0.014
-0.035
-0.060
-0.088
-0.117
-0.143
-0.164
-0.174
-0.179
-0.167
-0.136
-0.076
0.027
0.210
0.528
1.058
1.690
2.073
2.310
1.927
1.050
0.374
-0.036
-0.261
-0.383
-0.430
-0.427
-0.396
-0.345
-0.292
-0.238
-0.556
-0.507
-0.384
-0.266
-0.151
0.002
0.191
0.223
0.104
0.029
0.001
-0.025
-0.059
-0.097
-0.136
-0.168
-0.193
-0.208
-0.209
-0.195
-0.156
-0.089
0.030
0.224
0.544
1.056
1.867
3.445
5.752
5.182
2.199
0.763
0.107
-0.217
-0.381
-0.439
-0.444
-0.409
-0.361
-0.305
-0.250
-0.364
-0.381
-0.311
-0.227
-0.136
-0.032
0.109
0.145
0.089
0.067
0.051
0.017
-0.033
-0.087
-0.137
-0.181
-0.212
-0.233
-0.236
-0.223
-0.185
-0.118
0.001
0.201
0.513
1.052
2.076
4.635
7.332
6.536
3.016
0.992
0.180
-0.194
-0.376
-0.447
-0.453
-0.420
-0.371
-0.316
-0.261
-0.301
-0.300
-0.250
-0.185
-0.116
-0.042
0.026
0.080
0.131
0.167
0.158
0.105
0.025
-0.057
-0.130
-0.188
-0.233
-0.262
-0.274
-0.261
-0.233
-0.167
-0.055
0.129
0.468
1.087
2.164
3.951
6.327
5.251
2.408
0.878
0.154
-0.205
-0.378
-0.449
-0.454
-0.425
-0.378
-0.325
-0.274
-0.335
-0.273
-0.214
-0.148
-0.067
0.017
0.111
0.212
0.319
0.383
0.359
0.251
0.111
-0.017
-0.119
-0.199
-0.260
-0.301
-0.323
-0.320
-0.294
-0.245
-0.155
0.019
0.395
1.232
2.850
4.675
4.578
3.080
1.558
0.583
0.045
-0.247
-0.391
-0.450
-0.455
-0.429
-0.386
-0.337
-0.285
-0.405
-0.290
-0.216
-0.132
-0.009
0.133
0.303
0.487
0.663
0.764
0.687
0.463
0.219
0.025
-0.114
-0.220
-0.302
-0.361
-0.394
-0.402
-0.384
-0.351
-0.290
-0.163
0.213
1.433
5.510
8.536
7.321
2.985
1.103
0.287
-0.110
-0.314
-0.421
-0.460
-0.460
-0.433
-0.394
-0.349
-0.302
-0.453
-0.356
-0.293
-0.170
0.030
0.285
0.592
0.933
1.273
1.410
1.168
0.719
0.314
0.043
-0.124
-0.249
-0.357
-0.443
-0.495
-0.512
-0.493
-0.472
-0.450
-0.414
-0.172
0.985
5.571
10.476
7.227
2.614
0.604
-0.010
-0.273
-0.405
-0.464
-0.486
-0.475
-0.448
-0.410
-0.367
-0.323
-0.438
-0.526
-0.573
-0.413
-0.029
0.492
1.029
1.684
2.528
2.871
2.048
0.997
0.315
-0.008
-0.152
-0.277
-0.416
-0.548
-0.629
-0.643
-0.613
-0.580
-0.584
-0.643
-0.693
-0.318
1.624
4.403
3.348
0.839
-0.038
-0.327
-0.444
-0.503
-0.526
-0.524
-0.507
-0.473
-0.435
-0.394
-0.352
-0.382
-0.952
-1.397
-1.203
-0.244
0.862
1.777
2.929
5.806
6.493
4.089
1.143
0.019
-0.203
-0.174
-0.253
-0.440
-0.647
-0.774
-0.787
-0.726
-0.655
-0.644
-0.733
-0.943
-1.136
-0.969
-0.513
-0.376
-0.473
-0.538
-0.574
-0.595
-0.606
-0.598
-0.577
-0.548
-0.511
-0.474
-0.434
-0.393
-0.264
-1.726
-3.222
-2.990
-0.500
2.183
3.372
4.221
7.180
9.547
4.786
0.144
-1.347
-0.856
-0.127
-0.059
-0.374
-0.704
-0.896
-0.907
-0.796
-0.663
-0.579
-0.607
-0.764
-1.005
-1.210
-1.174
-0.989
-0.806
-0.718
-0.690
-0.700
-0.700
-0.678
-0.644
-0.604
-0.565
-0.526
-0.487
-0.447
0.295
-2.208
-5.296
-5.199
0.137
6.017
7.266
4.861
5.685
5.370
1.445
-4.220
-6.759
-2.909
0.204
0.372
-0.189
-0.646
-0.899
-0.925
-0.783
-0.604
-0.443
-0.345
-0.318
-0.370
-0.501
-0.613
-0.630
-0.587
-0.623
-0.697
-0.759
-0.781
-0.759
-0.716
-0.668
-0.628
-0.591
-0.556
-0.518
2.015
-1.292
-4.377
-4.184
1.394
7.503
8.068
4.409
2.390
1.007
-2.811
-10.425
-13.955
-7.439
0.
0.620
-0.015
-0.508
-0.768
-0.809
-0.689
-0.503
-0.298
-0.084
0.123
0.273
0.249
0.096
-0.042
-0.178
-0.386
-0.635
-0.794
-0.850
-0.828
-0.782
-0.737
-0.705
-0.673
-0.646
-0.611
0.440
0.468
0.490
0.508
0.509
0.483
0.395
0.221
-0.029
-0.321
-0.584
-0.683
-0.588
-0.402
-0.234
-0.108
-0.031
0.011
0.033
0.039
0.035
0.021
-0.002
-0.032
-0.067
-0.107
-0.148
-0.189
-0.229
-0.260
-0.281
-0.272
-0.222
-0.108
0.097
0.425
0.925
1.672
2.831
4.825
8.331
0.410
0.418
0.418
0.409
0.390
0.351
0.283
0.181
0.049
-0.089
-0.201
-0.251
-0.227
-0.157
-0.084
-0.024
0.014
0.033
0.038
0.031
0.016
-0.006
-0.033
-0.064
-0.101
-0.137
-0.174
-0.210
-0.239
-0.260
-0.260
-0.234
-0.165
-0.028
0.202
0.555
1.085
1.852
3.012
4.768
7.253
0.447
0.434
0.413
0.376
0.336
0.286
0.233
0.170
0.100
0.034
-0.019
-0.044
-0.043
-0.021
0.005
0.027
0.039
0.042
0.032
0.018
-0.005
-0.034
-0.064
-0.098
-0.132
-0.167
-0.200
-0.228
-0.249
-0.255
-0.243
-0.200
-0.111
0.044
0.287
0.658
1.199
1.972
3.080
4.552
6.124
0.551
0.526
0.474
0.402
0.328
0.262
0.211
0.169
0.135
0.110
0.085
0.066
0.055
0.054
0.056
0.057
0.053
0.042
0.023
0.001
-0.028
-0.060
-0.093
-0.129
-0.163
-0.198
-0.227
-0.249
-0.264
-0.260
-0.235
-0.180
-0.079
0.087
0.339
0.710
1.251
2.044
3.164
4.656
6.170
0.761
0.720
0.615
0.486
0.366
0.269
0.207
0.178
0.171
0.176
0.170
0.144
0.118
0.100
0.086
0.072
0.055
0.035
0.012
-0.018
-0.050
-0.085
-0.122
-0.158
-0.194
-0.228
-0.255
-0.276
-0.285
-0.277
-0.244
-0.180
-0.071
0.094
0.345
0.707
1.235
2.015
3.169
4.778
6.549
1.165
1.078
0.884
0.647
0.438
0.296
0.214
0.191
0.221
0.282
0.294
0.232
0.169
0.132
0.105
0.081
0.055
0.029
-0.001
-0.035
-0.070
-0.107
-0.146
-0.186
-0.224
-0.260
-0.289
-0.310
-0.316
-0.306
-0.271
-0.204
-0.094
0.070
0.307
0.649
1.132
1.831
2.862
4.296
5.785
1.976
1.724
1.305
0.896
0.564
0.341
0.225
0.202
0.274
0.469
0.529
0.336
0.214
0.166
0.129
0.088
0.056
0.025
-0.009
-0.046
-0.083
-0.126
-0.168
-0.212
-0.255
-0.294
-0.328
-0.352
-0.362
-0.354
-0.320
-0.257
-0.150
0.003
0.222
0.524
0.943
1.519
2.308
3.278
4.189
3.977
2.842
1.909
1.239
0.728
0.402
0.236
0.193
0.272
0.497
0.541
0.350
0.227
0.182
0.145
0.098
0.060
0.026
-0.010
-0.048
-0.091
-0.136
-0.184
-0.233
-0.283
-0.331
-0.374
-0.407
-0.426
-0.425
-0.398
-0.337
-0.240
-0.097
0.102
0.364
0.707
1.151
1.695
2.295
2.818
7.488
4.536
2.616
1.615
0.902
0.450
0.223
0.152
0.189
0.284
0.319
0.253
0.195
0.172
0.144
0.104
0.070
0.036
-0.001
-0.042
-0.086
-0.136
-0.190
-0.247
-0.309
-0.368
-0.426
-0.475
-0.508
-0.520
-0.503
-0.452
-0.362
-0.231
-0.051
0.178
0.459
0.791
1.170
1.553
1.875
7.996
4.977
2.931
1.824
0.948
0.407
0.157
0.087
0.101
0.147
0.179
0.176
0.162
0.150
0.136
0.115
0.090
0.060
0.023
-0.017
-0.066
-0.119
-0.181
-0.250
-0.328
-0.405
-0.485
-0.557
-0.611
-0.644
-0.645
-0.604
-0.521
-0.395
-0.226
-0.022
0.214
0.480
0.757
1.024
1.251
4.524
3.276
2.373
1.444
0.638
0.182
0.013
-0.004
0.036
0.086
0.123
0.143
0.151
0.152
0.150
0.141
0.126
0.103
0.072
0.033
-0.019
-0.080
-0.150
-0.236
-0.332
-0.436
-0.545
-0.651
-0.740
-0.804
-0.825
-0.796
-0.716
-0.590
-0.424
-0.231
-0.015
0.211
0.433
0.644
0.819
1.066
1.442
1.151
0.506
-0.050
-0.244
-0.201
-0.101
-0.008
0.064
0.114
0.144
0.163
0.174
0.181
0.189
0.185
0.176
0.154
0.119
0.068
-0.001
-0.087
-0.191
-0.314
-0.454
-0.604
-0.756
-0.891
-0.996
-1.049
-1.033
-0.954
-0.813
-0.636
-0.436
-0.229
-0.019
0.179
0.359
0.513
-0.220
0.339
0.217
-0.315
-0.705
-0.644
-0.391
-0.158
-0.007
0.082
0.139
0.174
0.199
0.220
0.242
0.260
0.283
0.296
0.295
0.266
0.211
0.132
0.027
-0.098
-0.256
-0.440
-0.649
-0.860
-1.063
-1.217
-1.312
-1.311
-1.221
-1.063
-0.858
-0.640
-0.422
-0.216
-0.026
0.143
0.286
-0.374
0.274
0.663
0.298
-0.488
-0.621
-0.361
-0.124
0.046
0.144
0.204
0.240
0.266
0.292
0.329
0.379
0.438
0.489
0.523
0.506
0.446
0.350
0.219
0.061
-0.139
-0.381
-0.659
-0.950
-1.229
-1.461
-1.591
-1.613
-1.502
-1.311
-1.070
-0.828
-0.592
-0.380
-0.189
-0.025
0.116
-0.067
1.029
3.477
3.559
1.399
0.009
-0.121
0.022
0.157
0.255
0.318
0.353
0.372
0.400
0.453
0.543
0.670
0.801
0.897
0.907
0.827
0.682
0.517
0.323
0.067
-0.254
-0.621
-0.997
-1.365
-1.672
-1.856
-1.883
-1.757
-1.528
-1.256
-0.980
-0.729
-0.507
-0.315
-0.152
-0.014
0.061
1.395
4.310
4.968
2.719
0.579
0.175
0.198
0.305
0.419
0.510
0.544
0.536
0.545
0.609
0.762
1.001
1.304
1.536
1.598
1.447
1.206
0.953
0.706
0.377
-0.035
-0.511
-0.985
-1.435
-1.803
-2.024
-2.063
-1.927
-1.677
-1.372
-1.083
-0.826
-0.599
-0.409
-0.246
-0.110
-0.421
0.397
2.203
3.022
1.550
0.574
0.308
0.328
0.456
0.653
0.878
0.909
0.793
0.745
0.792
1.012
1.447
2.093
2.690
2.872
2.493
1.934
1.553
1.230
0.819
0.257
-0.336
-0.906
-1.400
-1.795
-2.045
-2.092
-1.959
-1.704
-1.409
-1.127
-0.870
-0.654
-0.466
-0.310
-0.176
-1.700
-1.336
-0.371
0.313
0.371
0.280
0.282
0.387
0.582
0.933
1.392
1.460
1.163
0.994
0.974
1.219
1.953
3.274
4.770
5.253
4.176
2.868
2.241
1.920
1.378
0.610
-0.138
-0.778
-1.289
-1.678
-1.907
-1.965
-1.847
-1.621
-1.363
-1.104
-0.871
-0.668
-0.494
-0.347
-0.220
-5.057
-4.560
-2.436
-0.978
-0.310
0.003
0.193
0.379
0.616
1.016
1.562
1.786
1.633
1.467
1.202
1.281
2.284
4.585
7.839
9.158
6.156
3.354
2.833
2.797
2.027
0.923
0.029
-0.641
-1.134
-1.479
-1.676
-1.719
-1.634
-1.458
-1.251
-1.034
-0.834
-0.654
-0.499
-0.363
-0.246
-10.608
-9.965
-4.795
-1.815
-0.715
-0.201
0.101
0.332
0.583
0.936
1.438
2.054
2.818
2.831
1.807
1.225
2.201
5.167
9.744
11.621
6.062
2.351
2.680
3.174
2.283
1.020
0.083
-0.558
-0.993
-1.268
-1.417
-1.457
-1.395
-1.263
-1.100
-0.932
-0.768
-0.617
-0.483
-0.362
-0.256
-11.938
-10.891
-5.386
-2.020
-0.828
-0.287
0.029
0.274
0.523
0.875
1.479
2.864
5.385
5.715
3.356
1.409
1.956
4.346
7.498
8.249
4.122
1.539
2.005
2.363
1.723
0.748
-0.013
-0.533
-0.878
-1.085
-1.185
-1.210
-1.159
-1.066
-0.947
-0.821
-0.692
-0.569
-0.455
-0.350
-0.256
-6.054
-6.254
-3.237
-1.528
-0.713
-0.273
0.002
0.219
0.452
0.787
1.429
3.124
6.081
7.067
4.231
1.698
1.754
3.049
4.557
4.720
3.029
1.655
1.427
1.349
0.929
0.343
-0.172
-0.550
-0.794
-0.931
-0.990
-0.995
-0.959
-0.896
-0.811
-0.715
-0.617
-0.518
-0.422
-0.334
-0.250
-0.792
-1.809
-1.455
-0.910
-0.493
-0.214
-0.005
0.173
0.365
0.643
1.128
2.145
4.031
4.592
2.663
1.529
1.468
2.041
2.634
2.702
2.090
1.381
0.984
0.714
0.390
0.024
-0.311
-0.555
-0.714
-0.801
-0.836
-0.831
-0.799
-0.752
-0.694
-0.624
-0.547
-0.469
-0.391
-0.313
-0.241
0.361
-0.401
-0.572
-0.465
-0.297
-0.139
-0.003
0.127
0.273
0.470
0.760
1.195
1.676
1.784
1.409
1.088
1.074
1.308
1.533
1.552
1.284
0.935
0.621
0.354
0.101
-0.147
-0.359
-0.521
-0.628
-0.682
-0.696
-0.692
-0.669
-0.639
-0.599
-0.550
-0.492
-0.431
-0.364
-0.298
-0.232
0.509
0.015
-0.198
-0.226
-0.172
-0.089
-0.002
0.089
0.188
0.308
0.464
0.646
0.805
0.845
0.759
0.675
0.689
0.777
0.859
0.854
0.731
0.533
0.333
0.150
-0.023
-0.189
-0.329
-0.439
-0.516
-0.559
-0.576
-0.582
-0.570
-0.556
-0.530
-0.498
-0.454
-0.404
-0.346
-0.286
-0.227
0.323
0.053
-0.093
-0.129
-0.112
-0.065
-0.008
0.051
0.116
0.185
0.264
0.342
0.399
0.410
0.390
0.367
0.374
0.401
0.429
0.424
0.369
0.271
0.158
0.061
-0.032
-0.122
-0.218
-0.304
-0.385
-0.438
-0.467
-0.482
-0.492
-0.496
-0.489
-0.471
-0.436
-0.392
-0.339
-0.283
-0.227
-0.018
-0.087
-0.126
-0.126
-0.100
-0.062
-0.018
0.024
0.064
0.100
0.135
0.163
0.179
0.177
0.162
0.147
0.140
0.153
0.165
0.161
0.142
0.112
0.079
0.059
0.048
0.030
-0.028
-0.117
-0.223
-0.303
-0.354
-0.392
-0.428
-0.459
-0.472
-0.466
-0.439
-0.396
-0.345
-0.288
-0.232
-0.364
-0.269
-0.206
-0.157
-0.112
-0.067
-0.025
0.008
0.029
0.046
0.055
0.057
0.050
0.037
0.018
0.001
-0.009
-0.011
-0.007
0.002
0.014
0.034
0.062
0.117
0.187
0.248
0.238
0.136
0.004
-0.112
-0.215
-0.302
-0.375
-0.442
-0.483
-0.488
-0.465
-0.419
-0.362
-0.301
-0.240
-0.540
-0.379
-0.271
-0.192
-0.124
-0.067
-0.020
0.007
0.015
0.015
0.009
-0.001
-0.021
-0.043
-0.068
-0.092
-0.108
-0.111
-0.104
-0.088
-0.055
-0.006
0.074
0.184
0.339
0.488
0.561
0.529
0.440
0.285
0.063
-0.146
-0.316
-0.438
-0.513
-0.534
-0.507
-0.454
-0.388
-0.319
-0.255
-0.499
-0.391
-0.290
-0.205
-0.134
-0.066
-0.006
0.016
0.008
-0.001
-0.010
-0.028
-0.055
-0.086
-0.120
-0.147
-0.167
-0.174
-0.166
-0.142
-0.097
-0.026
0.085
0.238
0.442
0.683
0.941
1.327
1.769
1.520
0.707
0.124
-0.229
-0.440
-0.557
-0.589
-0.558
-0.495
-0.416
-0.341
-0.271
-0.371
-0.343
-0.272
-0.201
-0.141
-0.085
-0.032
-0.018
-0.016
-0.004
-0.004
-0.022
-0.060
-0.101
-0.142
-0.179
-0.205
-0.215
-0.206
-0.182
-0.130
-0.052
0.071
0.247
0.484
0.817
1.426
3.119
5.471
4.989
2.035
0.510
-0.124
-0.436
-0.596
-0.634
-0.600
-0.526
-0.442
-0.358
-0.285
-0.277
-0.284
-0.241
-0.191
-0.146
-0.125
-0.135
-0.138
-0.059
0.019
0.044
0.020
-0.032
-0.093
-0.149
-0.197
-0.230
-0.248
-0.247
-0.222
-0.173
-0.093
0.028
0.208
0.479
0.901
1.826
4.876
8.269
6.961
3.068
0.775
-0.041
-0.429
-0.599
-0.656
-0.620
-0.544
-0.456
-0.372
-0.298
-0.250
-0.251
-0.216
-0.171
-0.133
-0.128
-0.171
-0.174
-0.008
0.142
0.181
0.125
0.033
-0.063
-0.146
-0.211
-0.261
-0.288
-0.293
-0.276
-0.235
-0.160
-0.048
0.124
0.426
0.957
1.946
3.901
6.326
5.606
2.358
0.703
-0.044
-0.411
-0.592
-0.638
-0.610
-0.541
-0.459
-0.379
-0.307
-0.282
-0.251
-0.204
-0.150
-0.091
-0.046
-0.015
0.067
0.268
0.448
0.473
0.327
0.142
-0.014
-0.139
-0.231
-0.300
-0.346
-0.365
-0.355
-0.320
-0.259
-0.162
-0.009
0.313
1.029
2.403
3.985
4.137
2.901
1.445
0.452
-0.104
-0.414
-0.560
-0.607
-0.583
-0.527
-0.455
-0.382
-0.315
-0.335
-0.272
-0.214
-0.137
-0.036
0.093
0.237
0.438
0.725
1.014
1.007
0.637
0.280
0.038
-0.134
-0.260
-0.363
-0.435
-0.474
-0.468
-0.435
-0.386
-0.325
-0.240
0.042
0.968
3.824
7.015
5.975
2.538
0.980
0.196
-0.212
-0.439
-0.549
-0.582
-0.559
-0.512
-0.449
-0.386
-0.326
-0.367
-0.327
-0.274
-0.163
0.022
0.261
0.538
0.878
1.299
1.708
1.628
0.941
0.397
0.078
-0.128
-0.297
-0.446
-0.575
-0.634
-0.634
-0.590
-0.539
-0.518
-0.549
-0.526
0.118
3.599
6.660
6.021
2.082
0.536
-0.058
-0.345
-0.493
-0.561
-0.575
-0.552
-0.508
-0.454
-0.395
-0.341
-0.345
-0.427
-0.444
-0.279
0.059
0.500
0.955
1.488
2.120
2.465
1.967
1.057
0.420
0.084
-0.111
-0.315
-0.553
-0.770
-0.888
-0.880
-0.787
-0.687
-0.680
-0.840
-1.199
-1.529
-0.519
2.142
2.035
0.649
-0.028
-0.348
-0.499
-0.580
-0.609
-0.600
-0.566
-0.520
-0.468
-0.415
-0.363
-0.280
-0.616
-0.792
-0.537
0.153
0.998
1.682
2.384
3.579
4.226
2.658
1.026
0.245
0.087
0.046
-0.206
-0.617
-1.026
-1.244
-1.207
-1.007
-0.801
-0.729
-0.890
-1.405
-2.267
-2.672
-1.701
-0.705
-0.468
-0.501
-0.595
-0.663
-0.692
-0.684
-0.654
-0.605
-0.553
-0.498
-0.445
-0.394
-0.146
-0.865
-1.301
-0.895
0.656
2.669
3.386
3.406
4.788
5.484
2.803
0.274
-0.423
0.301
0.882
0.340
-0.532
-1.257
-1.632
-1.561
-1.201
-0.839
-0.615
-0.606
-0.858
-1.387
-1.801
-1.541
-1.030
-0.725
-0.676
-0.746
-0.814
-0.830
-0.796
-0.735
-0.667
-0.605
-0.542
-0.490
-0.439
0.137
-0.935
-1.716
-1.072
2.216
6.799
7.428
4.390
3.567
3.212
0.710
-2.099
-2.564
1.352
3.391
1.890
-0.189
-1.288
-1.805
-1.692
-1.226
-0.749
-0.386
-0.112
0.104
0.206
0.040
-0.223
-0.309
-0.372
-0.550
-0.795
-0.967
-1.002
-0.936
-0.840
-0.745
-0.667
-0.601
-0.548
-0.499
0.707
-0.591
-1.564
-1.020
3.106
8.311
8.198
4.143
1.841
0.606
-1.669
-5.739
-7.200
-0.121
4.382
3.067
0.131
-1.008
-1.522
-1.444
-1.033
-0.565
-0.124
0.346
0.985
1.658
1.664
1.111
0.707
0.378
-0.158
-0.743
-1.113
-1.184
-1.085
-0.939
-0.824
-0.738
-0.674
-0.622
-0.572
0.413
0.430
0.454
0.475
0.498
0.492
0.426
0.261
0.002
-0.299
-0.564
-0.661
-0.555
-0.367
-0.197
-0.090
-0.029
0.002
0.012
0.009
-0.003
-0.026
-0.055
-0.095
-0.138
-0.190
-0.246
-0.306
-0.370
-0.433
-0.491
-0.524
-0.513
-0.419
-0.216
0.153
0.725
1.604
3.075
6.108
12.426
0.391
0.383
0.377
0.369
0.358
0.333
0.281
0.190
0.070
-0.061
-0.166
-0.213
-0.186
-0.121
-0.059
-0.013
0.012
0.023
0.016
0.003
-0.019
-0.050
-0.085
-0.126
-0.170
-0.219
-0.270
-0.321
-0.371
-0.417
-0.446
-0.448
-0.402
-0.276
-0.039
0.348
0.955
1.855
3.281
5.730
10.355
0.403
0.372
0.339
0.308
0.276
0.243
0.207
0.159
0.103
0.048
0.004
-0.017
-0.016
0.001
0.021
0.033
0.036
0.028
0.013
-0.010
-0.040
-0.076
-0.114
-0.158
-0.202
-0.246
-0.292
-0.334
-0.371
-0.396
-0.405
-0.381
-0.306
-0.153
0.104
0.510
1.124
2.045
3.393
5.300
7.285
0.462
0.406
0.346
0.280
0.226
0.189
0.160
0.137
0.118
0.101
0.084
0.072
0.066
0.063
0.061
0.056
0.045
0.026
0.002
-0.027
-0.062
-0.101
-0.144
-0.186
-0.231
-0.274
-0.314
-0.349
-0.375
-0.386
-0.373
-0.329
-0.235
-0.067
0.200
0.614
1.240
2.193
3.694
5.975
8.482
0.594
0.518
0.403
0.290
0.202
0.150
0.128
0.122
0.129
0.138
0.137
0.127
0.111
0.097
0.082
0.065
0.046
0.021
-0.011
-0.044
-0.083
-0.127
-0.171
-0.216
-0.259
-0.302
-0.339
-0.369
-0.388
-0.390
-0.365
-0.307
-0.200
-0.027
0.242
0.645
1.261
2.225
3.903
7.162
11.828
0.884
0.754
0.562
0.360
0.216
0.132
0.101
0.110
0.142
0.178
0.190
0.171
0.143
0.118
0.096
0.070
0.044
0.014
-0.020
-0.059
-0.102
-0.146
-0.195
-0.243
-0.289
-0.333
-0.370
-0.399
-0.414
-0.410
-0.379
-0.317
-0.206
-0.034
0.223
0.599
1.161
2.050
3.562
6.427
10.893
1.494
1.268
0.912
0.561
0.296
0.145
0.094
0.106
0.156
0.219
0.245
0.209
0.167
0.135
0.106
0.076
0.044
0.011
-0.026
-0.069
-0.113
-0.163
-0.214
-0.265
-0.316
-0.365
-0.408
-0.441
-0.458
-0.458
-0.427
-0.364
-0.255
-0.090
0.146
0.486
0.961
1.670
2.746
4.302
5.984
2.777
2.254
1.638
1.027
0.528
0.225
0.106
0.095
0.145
0.217
0.250
0.216
0.173
0.146
0.116
0.083
0.049
0.013
-0.025
-0.069
-0.118
-0.171
-0.226
-0.286
-0.345
-0.403
-0.455
-0.499
-0.527
-0.534
-0.510
-0.451
-0.349
-0.193
0.020
0.311
0.700
1.223
1.898
2.703
3.389
4.949
3.796
2.960
1.921
0.929
0.353
0.123
0.077
0.112
0.165
0.199
0.186
0.164
0.143
0.120
0.091
0.060
0.025
-0.013
-0.060
-0.110
-0.169
-0.231
-0.299
-0.371
-0.445
-0.514
-0.576
-0.621
-0.643
-0.632
-0.581
-0.487
-0.343
-0.146
0.108
0.422
0.805
1.248
1.699
2.072
5.733
5.045
4.770
3.057
1.272
0.393
0.082
0.028
0.068
0.119
0.152
0.160
0.157
0.145
0.130
0.110
0.082
0.052
0.013
-0.031
-0.086
-0.151
-0.224
-0.304
-0.394
-0.490
-0.583
-0.675
-0.749
-0.799
-0.807
-0.768
-0.675
-0.535
-0.347
-0.116
0.151
0.450
0.762
1.065
1.311
3.659
4.422
4.819
2.881
0.896
0.076
-0.103
-0.057
0.027
0.094
0.137
0.156
0.163
0.160
0.153
0.141
0.122
0.097
0.062
0.018
-0.042
-0.113
-0.198
-0.294
-0.408
-0.534
-0.667
-0.801
-0.919
-1.009
-1.044
-1.018
-0.925
-0.777
-0.580
-0.353
-0.107
0.147
0.400
0.633
0.823
1.513
2.119
1.921
0.485
-0.661
-0.746
-0.457
-0.170
0.005
0.105
0.156
0.182
0.189
0.195
0.196
0.195
0.187
0.170
0.143
0.100
0.038
-0.042
-0.141
-0.260
-0.405
-0.571
-0.756
-0.951
-1.139
-1.288
-1.365
-1.354
-1.249
-1.074
-0.846
-0.603
-0.352
-0.110
0.118
0.320
0.490
0.199
0.280
-0.705
-2.647
-3.115
-1.886
-0.812
-0.255
0.024
0.151
0.208
0.234
0.245
0.254
0.262
0.274
0.284
0.287
0.273
0.233
0.167
0.075
-0.041
-0.191
-0.371
-0.592
-0.843
-1.122
-1.396
-1.639
-1.781
-1.784
-1.648
-1.416
-1.138
-0.852
-0.578
-0.332
-0.109
0.084
0.246
-0.217
-0.197
-1.087
-3.677
-4.329
-2.300
-0.877
-0.189
0.120
0.252
0.304
0.322
0.334
0.341
0.363
0.393
0.428
0.459
0.467
0.435
0.367
0.259
0.122
-0.060
-0.291
-0.571
-0.911
-1.290
-1.687
-2.051
-2.281
-2.301
-2.108
-1.794
-1.433
-1.088
-0.782
-0.516
-0.288
-0.096
0.064
-0.066
0.721
2.314
1.193
-0.774
-1.179
-0.450
0.042
0.286
0.399
0.447
0.460
0.458
0.464
0.492
0.552
0.631
0.716
0.764
0.750
0.667
0.531
0.369
0.157
-0.126
-0.483
-0.919
-1.419
-1.949
-2.448
-2.786
-2.821
-2.570
-2.142
-1.695
-1.292
-0.945
-0.662
-0.427
-0.232
-0.072
0.020
1.387
4.137
5.052
2.422
0.140
0.090
0.322
0.488
0.607
0.680
0.688
0.648
0.629
0.660
0.762
0.914
1.089
1.221
1.216
1.095
0.918
0.728
0.495
0.159
-0.294
-0.839
-1.444
-2.103
-2.725
-3.144
-3.194
-2.894
-2.380
-1.869
-1.417
-1.055
-0.762
-0.526
-0.331
-0.172
-0.379
0.461
2.507
3.401
1.539
0.531
0.387
0.517
0.691
0.908
1.191
1.167
0.945
0.851
0.867
1.011
1.278
1.620
1.884
1.894
1.631
1.390
1.258
1.075
0.655
0.036
-0.642
-1.348
-2.061
-2.718
-3.156
-3.217
-2.922
-2.410
-1.901
-1.456
-1.100
-0.816
-0.583
-0.394
-0.238
-1.430
-1.067
-0.194
0.425
0.437
0.364
0.440
0.603
0.836
1.301
1.812
1.786
1.382
1.156
1.124
1.282
1.697
2.301
2.762
2.647
1.997
1.649
2.006
2.207
1.581
0.561
-0.344
-1.124
-1.823
-2.418
-2.812
-2.874
-2.636
-2.221
-1.780
-1.401
-1.080
-0.819
-0.605
-0.429
-0.281
-3.792
-3.494
-1.953
-0.777
-0.186
0.130
0.364
0.596
0.867
1.366
1.936
2.067
1.838
1.638
1.490
1.552
2.067
2.974
3.649
2.892
0.484
0.308
3.108
5.209
3.359
1.249
-0.014
-0.847
-1.487
-1.977
-2.279
-2.342
-2.190
-1.897
-1.575
-1.269
-1.009
-0.783
-0.597
-0.437
-0.301
-8.230
-8.026
-3.685
-1.509
-0.545
-0.060
0.248
0.510
0.779
1.141
1.665
2.186
2.728
2.809
2.164
1.849
2.273
3.328
4.037
1.694
-2.884
-2.811
3.396
6.310
5.047
1.660
0.196
-0.607
-1.148
-1.529
-1.749
-1.803
-1.716
-1.536
-1.324
-1.107
-0.904
-0.723
-0.565
-0.427
-0.304
-8.092
-8.460
-4.017
-1.664
-0.664
-0.163
0.154
0.407
0.662
1.002
1.554
2.705
5.052
5.294
3.353
2.129
2.283
3.224
3.887
1.477
-3.070
-3.360
1.579
4.900
3.328
1.315
0.187
-0.469
-0.885
-1.163
-1.311
-1.359
-1.317
-1.216
-1.085
-0.936
-0.791
-0.651
-0.521
-0.403
-0.298
-3.310
-4.210
-2.514
-1.252
-0.567
-0.168
0.100
0.318
0.548
0.868
1.450
2.819
5.365
5.846
3.845
2.157
2.088
2.740
3.310
2.507
0.012
-0.538
1.000
1.853
1.476
0.691
0.039
-0.408
-0.701
-0.884
-0.985
-1.018
-1.007
-0.953
-0.877
-0.786
-0.681
-0.578
-0.474
-0.374
-0.284
0.185
-1.151
-1.098
-0.715
-0.373
-0.124
0.073
0.247
0.438
0.702
1.153
2.020
3.423
3.890
2.571
1.745
1.670
2.044
2.437
2.249
1.467
0.896
0.867
0.871
0.643
0.263
-0.098
-0.378
-0.570
-0.690
-0.752
-0.779
-0.779
-0.758
-0.718
-0.662
-0.589
-0.512
-0.429
-0.346
-0.268
1.083
0.028
-0.306
-0.300
-0.189
-0.061
0.065
0.188
0.328
0.515
0.790
1.184
1.606
1.716
1.447
1.200
1.173
1.358
1.544
1.491
1.194
0.850
0.632
0.460
0.278
0.043
-0.172
-0.353
-0.476
-0.554
-0.597
-0.617
-0.621
-0.619
-0.599
-0.567
-0.519
-0.460
-0.393
-0.325
-0.255
1.284
0.450
0.056
-0.075
-0.068
-0.019
0.055
0.136
0.233
0.350
0.497
0.667
0.811
0.851
0.786
0.721
0.728
0.809
0.884
0.870
0.742
0.567
0.402
0.262
0.120
-0.034
-0.185
-0.307
-0.402
-0.464
-0.492
-0.513
-0.524
-0.531
-0.529
-0.512
-0.477
-0.429
-0.372
-0.309
-0.245
1.159
0.496
0.155
0.014
-0.019
0.002
0.043
0.095
0.154
0.219
0.293
0.361
0.412
0.421
0.397
0.371
0.374
0.402
0.439
0.438
0.398
0.317
0.242
0.165
0.077
-0.021
-0.134
-0.255
-0.354
-0.412
-0.439
-0.451
-0.468
-0.487
-0.498
-0.493
-0.467
-0.423
-0.367
-0.307
-0.245
0.656
0.314
0.109
0.017
-0.009
-0.001
0.025
0.058
0.092
0.125
0.155
0.178
0.184
0.173
0.146
0.125
0.119
0.129
0.148
0.170
0.169
0.158
0.151
0.146
0.130
0.068
-0.049
-0.213
-0.353
-0.422
-0.426
-0.434
-0.456
-0.487
-0.513
-0.517
-0.491
-0.440
-0.381
-0.316
-0.253
0.077
0.055
-0.002
-0.029
-0.033
-0.016
0.006
0.028
0.050
0.063
0.067
0.064
0.048
0.025
-0.006
-0.032
-0.048
-0.044
-0.026
0.002
0.033
0.074
0.131
0.195
0.244
0.219
0.040
-0.226
-0.448
-0.506
-0.474
-0.447
-0.476
-0.535
-0.583
-0.590
-0.551
-0.487
-0.413
-0.336
-0.266
-0.260
-0.145
-0.103
-0.084
-0.063
-0.039
-0.019
0.002
0.016
0.021
0.014
-0.003
-0.029
-0.065
-0.100
-0.130
-0.148
-0.148
-0.130
-0.092
-0.042
0.035
0.140
0.268
0.388
0.382
0.130
-0.316
-0.644
-0.640
-0.519
-0.464
-0.519
-0.624
-0.702
-0.707
-0.650
-0.558
-0.458
-0.366
-0.285
-0.364
-0.230
-0.162
-0.124
-0.096
-0.076
-0.061
-0.049
-0.027
-0.013
-0.015
-0.036
-0.071
-0.109
-0.151
-0.185
-0.206
-0.207
-0.188
-0.153
-0.085
0.008
0.139
0.310
0.482
0.521
0.221
-0.291
-0.553
-0.477
-0.362
-0.401
-0.562
-0.743
-0.857
-0.857
-0.765
-0.636
-0.508
-0.399
-0.307
-0.313
-0.239
-0.184
-0.148
-0.128
-0.136
-0.176
-0.186
-0.116
-0.044
-0.022
-0.037
-0.077
-0.127
-0.177
-0.217
-0.241
-0.247
-0.233
-0.191
-0.126
-0.026
0.116
0.295
0.479
0.556
0.459
0.447
1.065
1.012
0.278
-0.210
-0.559
-0.848
-0.996
-0.981
-0.856
-0.697
-0.549
-0.423
-0.325
-0.250
-0.221
-0.187
-0.159
-0.158
-0.222
-0.454
-0.553
-0.297
-0.050
0.020
0.004
-0.052
-0.120
-0.182
-0.234
-0.269
-0.282
-0.271
-0.235
-0.172
-0.080
0.052
0.221
0.411
0.585
0.795
1.588
3.547
3.001
0.991
0.010
-0.514
-0.862
-1.041
-1.025
-0.893
-0.725
-0.568
-0.439
-0.339
-0.225
-0.210
-0.185
-0.160
-0.159
-0.253
-0.571
-0.652
-0.365
0.063
0.166
0.119
0.017
-0.088
-0.180
-0.251
-0.301
-0.327
-0.326
-0.299
-0.241
-0.159
-0.048
0.100
0.298
0.569
0.975
1.759
2.756
2.314
0.962
0.078
-0.467
-0.808
-0.974
-0.968
-0.857
-0.703
-0.562
-0.443
-0.345
-0.240
-0.215
-0.186
-0.147
-0.121
-0.142
-0.275
-0.302
0.100
0.483
0.569
0.370
0.140
-0.039
-0.173
-0.276
-0.350
-0.399
-0.413
-0.392
-0.342
-0.268
-0.181
-0.072
0.101
0.434
1.064
1.765
1.958
1.447
0.646
0.002
-0.429
-0.710
-0.845
-0.853
-0.776
-0.660
-0.541
-0.436
-0.347
-0.276
-0.240
-0.196
-0.136
-0.062
0.020
0.115
0.307
0.738
1.457
1.494
0.846
0.307
0.018
-0.168
-0.316
-0.433
-0.517
-0.554
-0.539
-0.487
-0.416
-0.369
-0.347
-0.351
-0.135
0.660
1.832
1.861
1.066
0.372
-0.122
-0.445
-0.646
-0.747
-0.750
-0.696
-0.611
-0.518
-0.429
-0.351
-0.296
-0.277
-0.234
-0.146
-0.003
0.178
0.401
0.714
1.284
2.074
2.161
1.289
0.434
0.062
-0.175
-0.376
-0.568
-0.725
-0.804
-0.782
-0.689
-0.598
-0.590
-0.756
-1.211
-2.015
-1.991
-0.007
0.889
0.476
0.020
-0.296
-0.509
-0.636
-0.698
-0.694
-0.647
-0.578
-0.501
-0.426
-0.358
-0.295
-0.331
-0.309
-0.185
0.062
0.369
0.696
1.075
1.563
2.201
2.013
1.092
0.431
0.101
-0.140
-0.427
-0.768
-1.082
-1.250
-1.188
-0.983
-0.798
-0.768
-1.099
-2.272
-5.338
-8.524
-5.331
-1.463
-0.494
-0.422
-0.524
-0.634
-0.694
-0.712
-0.691
-0.639
-0.574
-0.503
-0.435
-0.371
-0.254
-0.417
-0.453
-0.260
0.173
0.699
1.129
1.491
1.873
2.018
1.531
0.794
0.356
0.234
0.081
-0.338
-1.000
-1.682
-2.069
-1.895
-1.400
-0.967
-0.810
-1.110
-2.402
-6.123
-9.631
-7.287
-2.623
-1.105
-0.753
-0.740
-0.795
-0.819
-0.797
-0.741
-0.668
-0.595
-0.523
-0.457
-0.396
-0.189
-0.502
-0.628
-0.345
0.464
1.464
1.926
1.926
2.061
1.935
1.141
0.342
0.216
0.856
1.135
0.214
-1.130
-2.522
-3.399
-2.947
-1.862
-1.050
-0.635
-0.605
-1.153
-2.672
-4.325
-3.430
-1.810
-1.000
-0.841
-0.924
-1.021
-1.030
-0.951
-0.842
-0.735
-0.641
-0.560
-0.492
-0.431
-0.075
-0.540
-0.800
-0.483
0.852
2.919
3.218
2.152
1.597
1.148
0.271
-0.535
0.006
2.997
3.981
1.837
-0.919
-3.023
-4.373
-3.629
-2.039
-0.942
-0.282
0.217
0.743
1.344
0.923
0.063
-0.208
-0.344
-0.687
-1.115
-1.374
-1.365
-1.184
-0.991
-0.830
-0.704
-0.611
-0.539
-0.478
0.073
-0.499
-0.960
-0.952
0.090
2.564
2.820
1.350
0.658
0.108
-0.747
-1.580
-0.656
3.235
5.363
3.149
-0.450
-2.367
-3.467
-2.899
-1.638
-0.634
0.125
0.961
2.587
5.384
5.362
2.718
1.481
0.833
-0.181
-1.324
-1.918
-1.846
-1.488
-1.162
-0.931
-0.778
-0.673
-0.597
-0.537
0.371
0.377
0.395
0.421
0.450
0.463
0.419
0.293
0.099
-0.121
-0.293
-0.348
-0.268
-0.149
-0.059
-0.009
0.017
0.023
0.016
-0.001
-0.026
-0.059
-0.102
-0.152
-0.212
-0.278
-0.354
-0.439
-0.539
-0.646
-0.760
-0.863
-0.927
-0.896
-0.706
-0.322
0.314
1.266
2.762
5.614
11.612
0.349
0.326
0.315
0.309
0.306
0.296
0.266
0.206
0.124
0.033
-0.026
-0.046
-0.026
0.007
0.030
0.044
0.044
0.034
0.016
-0.012
-0.046
-0.087
-0.134
-0.187
-0.245
-0.307
-0.377
-0.451
-0.527
-0.605
-0.680
-0.728
-0.732
-0.644
-0.424
-0.009
0.639
1.594
3.049
5.411
9.452
0.339
0.288
0.245
0.217
0.198
0.186
0.172
0.152
0.123
0.093
0.071
0.065
0.067
0.073
0.072
0.067
0.053
0.032
0.005
-0.030
-0.071
-0.117
-0.167
-0.221
-0.278
-0.336
-0.395
-0.457
-0.513
-0.565
-0.599
-0.607
-0.560
-0.433
-0.180
0.248
0.897
1.872
3.322
5.334
7.368
0.340
0.259
0.184
0.128
0.097
0.089
0.095
0.102
0.109
0.109
0.110
0.108
0.104
0.100
0.088
0.073
0.051
0.022
-0.011
-0.052
-0.096
-0.146
-0.198
-0.254
-0.308
-0.362
-0.414
-0.463
-0.503
-0.532
-0.540
-0.513
-0.434
-0.277
-0.008
0.419
1.078
2.120
3.832
6.788
10.788
0.382
0.261
0.125
0.029
-0.015
-0.011
0.018
0.054
0.088
0.111
0.124
0.126
0.120
0.108
0.092
0.072
0.044
0.011
-0.028
-0.071
-0.119
-0.172
-0.227
-0.282
-0.336
-0.389
-0.437
-0.477
-0.505
-0.520
-0.507
-0.461
-0.362
-0.191
0.082
0.504
1.164
2.230
4.262
9.497
15.538
0.519
0.332
0.099
-0.074
-0.145
-0.121
-0.059
0.008
0.068
0.110
0.135
0.138
0.128
0.114
0.094
0.067
0.037
0.002
-0.039
-0.088
-0.138
-0.194
-0.251
-0.308
-0.364
-0.417
-0.463
-0.501
-0.526
-0.530
-0.508
-0.450
-0.344
-0.170
0.096
0.489
1.089
2.066
3.916
8.366
13.667
0.858
0.612
0.227
-0.083
-0.217
-0.192
-0.119
-0.031
0.050
0.110
0.141
0.146
0.135
0.118
0.094
0.066
0.034
-0.004
-0.048
-0.097
-0.150
-0.209
-0.269
-0.330
-0.391
-0.448
-0.500
-0.541
-0.568
-0.572
-0.549
-0.490
-0.380
-0.212
0.032
0.388
0.897
1.672
2.907
4.951
7.454
1.589
1.380
0.928
0.338
-0.048
-0.163
-0.131
-0.046
0.035
0.103
0.140
0.148
0.137
0.121
0.098
0.070
0.038
-0.001
-0.046
-0.098
-0.154
-0.215
-0.282
-0.349
-0.419
-0.486
-0.548
-0.601
-0.638
-0.651
-0.635
-0.578
-0.474
-0.313
-0.086
0.219
0.630
1.192
1.937
2.859
3.656
2.718
3.260
3.384
1.991
0.612
0.036
-0.093
-0.051
0.025
0.090
0.131
0.143
0.139
0.125
0.106
0.080
0.048
0.012
-0.034
-0.086
-0.146
-0.213
-0.285
-0.365
-0.447
-0.531
-0.613
-0.688
-0.746
-0.778
-0.776
-0.726
-0.625
-0.473
-0.263
0.006
0.341
0.747
1.225
1.716
2.112
3.663
6.940
8.164
5.905
1.509
0.211
-0.077
-0.055
0.018
0.088
0.129
0.146
0.148
0.137
0.122
0.102
0.072
0.037
-0.007
-0.060
-0.123
-0.196
-0.279
-0.372
-0.475
-0.586
-0.697
-0.806
-0.901
-0.965
-0.984
-0.946
-0.848
-0.696
-0.485
-0.235
0.052
0.374
0.708
1.034
1.293
3.326
7.458
9.131
6.091
1.274
-0.095
-0.235
-0.111
0.022
0.106
0.148
0.166
0.169
0.165
0.153
0.136
0.113
0.082
0.039
-0.014
-0.080
-0.160
-0.257
-0.371
-0.498
-0.645
-0.803
-0.966
-1.117
-1.238
-1.296
-1.273
-1.165
-0.989
-0.760
-0.505
-0.226
0.052
0.326
0.575
0.783
1.717
3.307
4.051
0.739
-1.541
-1.328
-0.657
-0.207
0.044
0.153
0.201
0.212
0.214
0.209
0.202
0.191
0.176
0.152
0.114
0.062
-0.009
-0.099
-0.211
-0.348
-0.513
-0.708
-0.931
-1.175
-1.417
-1.626
-1.745
-1.738
-1.606
-1.373
-1.089
-0.792
-0.500
-0.224
0.030
0.253
0.438
0.286
-0.020
-2.569
-8.115
-8.630
-3.604
-1.196
-0.231
0.126
0.247
0.282
0.287
0.280
0.276
0.273
0.272
0.265
0.251
0.222
0.172
0.096
-0.005
-0.133
-0.299
-0.504
-0.760
-1.073
-1.430
-1.814
-2.169
-2.396
-2.417
-2.206
-1.860
-1.471
-1.099
-0.763
-0.466
-0.212
0.006
0.187
-0.369
-1.231
-5.548
-11.578
-11.294
-5.183
-1.296
-0.094
0.302
0.396
0.406
0.391
0.374
0.364
0.368
0.379
0.392
0.397
0.380
0.337
0.257
0.144
-0.005
-0.200
-0.455
-0.786
-1.198
-1.712
-2.311
-2.904
-3.306
-3.355
-3.002
-2.451
-1.887
-1.406
-1.006
-0.674
-0.405
-0.183
-0.002
-0.359
-0.661
-2.278
-6.821
-7.870
-3.168
-0.656
0.263
0.537
0.584
0.566
0.537
0.507
0.490
0.493
0.522
0.562
0.598
0.603
0.565
0.474
0.349
0.193
-0.029
-0.335
-0.744
-1.279
-1.968
-2.820
-3.739
-4.439
-4.488
-3.905
-3.057
-2.281
-1.674
-1.206
-0.842
-0.555
-0.327
-0.142
-0.230
0.141
0.988
0.588
-1.042
-0.637
0.154
0.622
0.777
0.807
0.793
0.747
0.685
0.652
0.656
0.706
0.787
0.868
0.904
0.866
0.760
0.627
0.491
0.277
-0.079
-0.582
-1.238
-2.077
-3.150
-4.390
-5.381
-5.448
-4.616
-3.482
-2.542
-1.841
-1.332
-0.956
-0.661
-0.428
-0.243
-0.400
-0.001
0.705
0.948
0.412
0.312
0.579
0.848
0.993
1.080
1.157
1.096
0.937
0.854
0.853
0.922
1.059
1.212
1.282
1.191
1.029
0.933
0.952
0.841
0.426
-0.245
-1.040
-1.971
-3.107
-4.395
-5.424
-5.501
-4.653
-3.509
-2.570
-1.879
-1.379
-1.005
-0.721
-0.494
-0.310
-0.953
-0.753
-0.263
0.140
0.292
0.442
0.689
0.962
1.175
1.375
1.653
1.613
1.264
1.115
1.092
1.176
1.388
1.619
1.685
1.370
0.907
0.988
1.778
2.236
1.536
0.372
-0.669
-1.642
-2.674
-3.711
-4.495
-4.604
-3.974
-3.116
-2.355
-1.771
-1.335
-0.999
-0.734
-0.522
-0.350
-1.910
-1.830
-1.166
-0.484
-0.032
0.300
0.613
0.937
1.205
1.432
1.774
1.811
1.573
1.459
1.394
1.456
1.720
2.068
2.069
0.999
-1.074
-0.386
3.769
5.725
4.200
1.253
-0.212
-1.196
-2.033
-2.780
-3.293
-3.362
-3.031
-2.496
-1.986
-1.557
-1.220
-0.939
-0.710
-0.522
-0.365
-2.972
-2.991
-1.880
-0.899
-0.280
0.135
0.457
0.759
1.016
1.234
1.506
1.779
2.010
2.022
1.822
1.743
2.024
2.550
2.639
0.027
-4.204
-3.407
3.754
10.112
5.784
1.861
0.120
-0.799
-1.442
-1.929
-2.244
-2.309
-2.161
-1.892
-1.589
-1.315
-1.065
-0.848
-0.663
-0.500
-0.359
-2.680
-3.037
-1.968
-0.985
-0.382
0.017
0.311
0.564
0.790
1.035
1.381
1.931
2.641
2.830
2.287
1.952
2.177
2.984
3.973
2.053
-3.169
-3.532
2.437
5.565
4.350
1.488
0.189
-0.525
-0.992
-1.300
-1.482
-1.544
-1.508
-1.384
-1.235
-1.068
-0.904
-0.745
-0.597
-0.463
-0.344
-0.761
-1.668
-1.302
-0.745
-0.320
-0.021
0.215
0.415
0.615
0.858
1.231
1.881
2.770
3.047
2.367
1.904
2.077
2.939
4.502
4.641
0.761
-0.510
1.074
2.139
1.685
0.790
0.088
-0.374
-0.670
-0.865
-0.975
-1.027
-1.035
-1.007
-0.945
-0.857
-0.755
-0.645
-0.530
-0.421
-0.321
0.806
-0.321
-0.521
-0.388
-0.186
-0.003
0.161
0.312
0.476
0.680
0.991
1.458
2.019
2.179
1.830
1.557
1.666
2.226
3.046
3.145
1.888
0.954
0.870
0.909
0.713
0.342
-0.021
-0.296
-0.479
-0.585
-0.654
-0.695
-0.728
-0.742
-0.731
-0.695
-0.633
-0.557
-0.472
-0.381
-0.297
1.567
0.475
0.015
-0.086
-0.052
0.036
0.132
0.236
0.356
0.505
0.707
0.966
1.212
1.281
1.170
1.067
1.146
1.398
1.698
1.709
1.315
0.882
0.653
0.498
0.332
0.124
-0.083
-0.250
-0.360
-0.432
-0.467
-0.504
-0.544
-0.577
-0.591
-0.579
-0.546
-0.491
-0.424
-0.352
-0.277
2.117
0.864
0.304
0.093
0.042
0.058
0.112
0.179
0.258
0.352
0.461
0.584
0.678
0.701
0.656
0.619
0.650
0.758
0.862
0.876
0.748
0.568
0.421
0.297
0.177
0.045
-0.093
-0.224
-0.309
-0.359
-0.384
-0.406
-0.445
-0.487
-0.512
-0.519
-0.498
-0.456
-0.398
-0.332
-0.264
2.218
0.920
0.384
0.157
0.079
0.069
0.091
0.131
0.175
0.228
0.278
0.323
0.348
0.337
0.301
0.268
0.271
0.306
0.362
0.390
0.369
0.319
0.263
0.211
0.149
0.050
-0.072
-0.215
-0.322
-0.370
-0.376
-0.384
-0.414
-0.459
-0.495
-0.511
-0.492
-0.452
-0.395
-0.329
-0.261
1.447
0.683
0.316
0.145
0.078
0.059
0.069
0.091
0.115
0.137
0.152
0.154
0.142
0.108
0.060
0.020
-0.003
0.013
0.055
0.098
0.132
0.161
0.190
0.210
0.220
0.156
-0.032
-0.278
-0.466
-0.516
-0.466
-0.425
-0.446
-0.499
-0.553
-0.568
-0.541
-0.487
-0.417
-0.344
-0.271
0.538
0.330
0.169
0.084
0.044
0.034
0.044
0.058
0.072
0.075
0.066
0.045
0.010
-0.036
-0.090
-0.139
-0.163
-0.160
-0.123
-0.069
-0.001
0.083
0.177
0.295
0.400
0.363
0.024
-0.544
-0.970
-0.952
-0.720
-0.546
-0.531
-0.616
-0.695
-0.707
-0.655
-0.567
-0.468
-0.372
-0.288
-0.029
0.051
0.034
0.010
-0.001
-0.002
0.007
0.025
0.039
0.033
0.012
-0.023
-0.067
-0.121
-0.177
-0.225
-0.255
-0.251
-0.215
-0.151
-0.065
0.048
0.203
0.415
0.669
0.726
0.033
-1.339
-2.369
-2.025
-1.222
-0.735
-0.692
-0.847
-0.975
-0.961
-0.842
-0.685
-0.538
-0.416
-0.314
-0.242
-0.099
-0.063
-0.053
-0.052
-0.056
-0.056
-0.040
-0.014
-0.003
-0.020
-0.057
-0.107
-0.163
-0.220
-0.266
-0.295
-0.289
-0.259
-0.197
-0.103
0.026
0.214
0.494
0.867
0.985
-0.173
-3.050
-5.466
-3.958
-1.859
-0.950
-0.926
-1.196
-1.382
-1.310
-1.076
-0.829
-0.619
-0.462
-0.340
-0.257
-0.160
-0.115
-0.097
-0.101
-0.137
-0.201
-0.219
-0.130
-0.053
-0.038
-0.067
-0.117
-0.178
-0.237
-0.286
-0.311
-0.313
-0.287
-0.227
-0.137
-0.008
0.181
0.438
0.754
0.771
-0.536
-3.934
-7.287
-4.769
-1.941
-1.030
-1.129
-1.552
-1.803
-1.640
-1.275
-0.938
-0.682
-0.498
-0.365
-0.224
-0.171
-0.138
-0.128
-0.148
-0.250
-0.569
-0.640
-0.392
-0.090
-0.015
-0.037
-0.098
-0.172
-0.241
-0.293
-0.328
-0.335
-0.315
-0.264
-0.182
-0.063
0.092
0.285
0.470
0.401
-0.413
-2.158
-3.460
-2.471
-1.227
-0.897
-1.194
-1.683
-1.928
-1.737
-1.338
-0.978
-0.708
-0.516
-0.379
-0.197
-0.176
-0.155
-0.141
-0.164
-0.302
-0.666
-0.946
-0.459
-0.006
0.111
0.064
-0.037
-0.143
-0.237
-0.307
-0.357
-0.377
-0.365
-0.322
-0.251
-0.153
-0.027
0.108
0.233
0.221
-0.016
-0.467
-0.725
-0.644
-0.538
-0.702
-1.054
-1.489
-1.690
-1.543
-1.242
-0.927
-0.689
-0.511
-0.384
-0.204
-0.187
-0.164
-0.143
-0.139
-0.195
-0.414
-0.432
-0.045
0.379
0.476
0.294
0.071
-0.102
-0.235
-0.336
-0.411
-0.457
-0.460
-0.423
-0.356
-0.268
-0.170
-0.081
-0.003
0.035
0.052
0.065
0.038
-0.061
-0.274
-0.541
-0.870
-1.168
-1.300
-1.238
-1.043
-0.827
-0.642
-0.494
-0.377
-0.230
-0.209
-0.181
-0.140
-0.095
-0.049
-0.001
0.155
0.558
1.284
1.340
0.723
0.219
-0.056
-0.240
-0.389
-0.514
-0.599
-0.628
-0.592
-0.508
-0.414
-0.354
-0.355
-0.463
-0.693
-0.781
-0.455
-0.145
-0.114
-0.279
-0.509
-0.745
-0.932
-1.016
-0.984
-0.871
-0.725
-0.588
-0.470
-0.373
-0.255
-0.243
-0.211
-0.147
-0.054
0.070
0.222
0.470
0.988
1.768
1.897
1.095
0.323
-0.021
-0.260
-0.471
-0.689
-0.873
-0.947
-0.894
-0.744
-0.608
-0.568
-0.752
-1.463
-3.222
-5.092
-3.585
-1.426
-0.610
-0.490
-0.582
-0.714
-0.819
-0.857
-0.833
-0.756
-0.655
-0.551
-0.454
-0.370
-0.271
-0.282
-0.262
-0.179
-0.029
0.170
0.385
0.643
1.024
1.650
1.588
0.860
0.314
0.004
-0.250
-0.581
-0.995
-1.397
-1.605
-1.473
-1.134
-0.820
-0.736
-1.123
-2.832
-9.067
-13.078
-9.934
-3.581
-1.317
-0.786
-0.733
-0.781
-0.826
-0.830
-0.786
-0.712
-0.622
-0.535
-0.451
-0.376
-0.277
-0.345
-0.353
-0.247
-0.028
0.258
0.518
0.742
0.954
1.059
0.894
0.537
0.260
0.109
-0.134
-0.641
-1.492
-2.528
-3.212
-2.760
-1.776
-1.043
-0.755
-1.111
-2.988
-9.597
-15.569
-10.981
-4.213
-1.624
-1.005
-0.925
-0.948
-0.959
-0.907
-0.824
-0.727
-0.630
-0.543
-0.463
-0.393
-0.277
-0.409
-0.479
-0.388
-0.097
0.301
0.585
0.722
0.809
0.748
0.521
0.272
0.258
0.473
0.369
-0.485
-2.109
-4.859
-7.599
-5.646
-2.686
-1.165
-0.521
-0.456
-1.204
-3.747
-7.299
-5.385
-2.437
-1.277
-1.061
-1.171
-1.282
-1.242
-1.112
-0.945
-0.796
-0.673
-0.570
-0.489
-0.418
-0.270
-0.494
-0.689
-0.720
-0.529
-0.124
0.240
0.372
0.403
0.304
0.065
-0.075
0.294
1.314
1.611
0.118
-2.349
-7.143
-10.225
-8.464
-3.196
-1.025
-0.044
0.575
1.381
2.600
1.923
0.211
-0.258
-0.500
-1.009
-1.651
-1.987
-1.833
-1.470
-1.149
-0.904
-0.735
-0.616
-0.528
-0.455
-0.261
-0.591
-0.993
-1.507
-2.177
-2.614
-1.761
-0.787
-0.314
-0.252
-0.409
-0.458
0.148
1.750
2.480
0.650
-1.743
-5.130
-8.413
-6.067
-2.368
-0.525
0.504
1.576
4.175
7.722
7.608
4.049
1.739
0.706
-0.843
-2.739
-3.565
-2.919
-2.015
-1.394
-1.026
-0.808
-0.668
-0.573
-0.499
0.323
0.318
0.329
0.352
0.382
0.400
0.384
0.318
0.228
0.159
0.156
0.224
0.261
0.228
0.174
0.132
0.102
0.073
0.043
0.010
-0.033
-0.083
-0.140
-0.206
-0.284
-0.370
-0.472
-0.589
-0.731
-0.897
-1.096
-1.316
-1.513
-1.595
-1.479
-1.058
-0.360
0.621
1.951
3.816
6.487
0.297
0.261
0.243
0.240
0.247
0.251
0.248
0.228
0.198
0.184
0.197
0.230
0.241
0.216
0.178
0.137
0.101
0.067
0.029
-0.014
-0.064
-0.119
-0.181
-0.251
-0.324
-0.407
-0.495
-0.595
-0.705
-0.829
-0.960
-1.085
-1.168
-1.153
-0.969
-0.554
0.120
1.060
2.350
4.062
6.073
0.260
0.191
0.144
0.118
0.114
0.125
0.140
0.151
0.158
0.167
0.183
0.200
0.199
0.186
0.156
0.123
0.088
0.049
0.006
-0.043
-0.099
-0.158
-0.223
-0.292
-0.363
-0.436
-0.514
-0.593
-0.675
-0.758
-0.831
-0.885
-0.889
-0.795
-0.566
-0.145
0.500
1.441
2.753
4.418
6.003
0.206
0.097
0.006
-0.041
-0.049
-0.015
0.029
0.072
0.106
0.134
0.154
0.169
0.168
0.156
0.134
0.105
0.070
0.027
-0.019
-0.073
-0.132
-0.195
-0.260
-0.330
-0.397
-0.465
-0.530
-0.593
-0.651
-0.702
-0.733
-0.736
-0.684
-0.546
-0.288
0.130
0.773
1.752
3.279
5.660
8.462
0.149
-0.035
-0.208
-0.300
-0.288
-0.202
-0.103
-0.012
0.054
0.099
0.129
0.144
0.145
0.134
0.114
0.085
0.050
0.006
-0.043
-0.099
-0.161
-0.227
-0.294
-0.362
-0.427
-0.490
-0.546
-0.601
-0.640
-0.668
-0.672
-0.641
-0.559
-0.397
-0.132
0.279
0.905
1.911
3.665
7.409
12.112
0.107
-0.214
-0.559
-0.732
-0.663
-0.453
-0.251
-0.101
0.005
0.070
0.111
0.128
0.130
0.119
0.099
0.070
0.034
-0.011
-0.061
-0.120
-0.183
-0.250
-0.320
-0.388
-0.455
-0.517
-0.573
-0.618
-0.652
-0.665
-0.652
-0.604
-0.503
-0.337
-0.077
0.309
0.884
1.795
3.396
6.690
11.298
0.171
-0.356
-1.037
-1.397
-1.162
-0.735
-0.396
-0.176
-0.037
0.049
0.098
0.118
0.121
0.110
0.090
0.061
0.024
-0.020
-0.072
-0.131
-0.196
-0.266
-0.337
-0.410
-0.481
-0.546
-0.605
-0.653
-0.687
-0.698
-0.681
-0.624
-0.521
-0.356
-0.112
0.233
0.729
1.459
2.569
4.280
6.123
0.523
-0.028
-1.077
-1.834
-1.509
-0.895
-0.475
-0.220
-0.058
0.038
0.091
0.115
0.118
0.108
0.089
0.060
0.025
-0.020
-0.072
-0.132
-0.200
-0.271
-0.348
-0.426
-0.506
-0.581
-0.651
-0.713
-0.757
-0.776
-0.766
-0.710
-0.609
-0.449
-0.225
0.082
0.489
1.024
1.726
2.556
3.272
1.364
1.777
1.472
-0.192
-0.870
-0.699
-0.426
-0.205
-0.054
0.043
0.097
0.120
0.125
0.115
0.096
0.069
0.034
-0.008
-0.060
-0.122
-0.190
-0.267
-0.351
-0.440
-0.532
-0.627
-0.720
-0.803
-0.874
-0.915
-0.916
-0.871
-0.773
-0.616
-0.398
-0.123
0.215
0.616
1.074
1.544
1.925
2.482
6.248
7.255
4.770
0.586
-0.311
-0.322
-0.170
-0.023
0.069
0.117
0.139
0.141
0.134
0.114
0.091
0.058
0.016
-0.034
-0.096
-0.168
-0.251
-0.346
-0.449
-0.563
-0.688
-0.815
-0.941
-1.052
-1.136
-1.164
-1.130
-1.027
-0.862
-0.640
-0.374
-0.074
0.251
0.593
0.914
1.175
2.660
6.907
9.480
5.679
0.830
-0.379
-0.356
-0.131
0.033
0.124
0.166
0.176
0.174
0.164
0.148
0.128
0.099
0.059
0.009
-0.054
-0.130
-0.221
-0.329
-0.453
-0.596
-0.761
-0.942
-1.132
-1.319
-1.468
-1.553
-1.532
-1.413
-1.208
-0.949
-0.665
-0.368
-0.069
0.218
0.478
0.695
1.419
3.144
4.221
0.473
-1.887
-1.477
-0.619
-0.095
0.144
0.228
0.247
0.241
0.229
0.215
0.200
0.180
0.157
0.122
0.072
0.011
-0.070
-0.171
-0.295
-0.443
-0.628
-0.847
-1.104
-1.403
-1.712
-1.988
-2.165
-2.160
-1.988
-1.693
-1.347
-0.997
-0.661
-0.357
-0.080
0.158
0.358
0.161
-0.301
-3.189
-8.781
-9.123
-3.715
-0.937
0.062
0.348
0.390
0.365
0.332
0.304
0.282
0.269
0.255
0.237
0.210
0.166
0.102
0.014
-0.097
-0.233
-0.416
-0.643
-0.935
-1.300
-1.750
-2.282
-2.791
-3.140
-3.159
-2.858
-2.363
-1.838
-1.366
-0.961
-0.618
-0.331
-0.090
0.111
-0.482
-1.654
-6.869
-13.722
-12.539
-5.247
-0.699
0.508
0.685
0.608
0.521
0.447
0.402
0.374
0.358
0.350
0.344
0.325
0.289
0.226
0.134
0.016
-0.140
-0.349
-0.628
-1.003
-1.506
-2.175
-3.052
-4.018
-4.797
-4.841
-4.168
-3.246
-2.411
-1.753
-1.247
-0.851
-0.538
-0.283
-0.079
-0.520
-1.401
-4.391
-9.351
-8.947
-2.927
0.354
1.150
1.060
0.847
0.689
0.590
0.522
0.487
0.472
0.472
0.480
0.481
0.451
0.392
0.302
0.170
0.007
-0.222
-0.550
-1.012
-1.666
-2.606
-3.949
-5.737
-7.381
-7.521
-6.029
-4.291
-2.981
-2.103
-1.485
-1.040
-0.701
-0.433
-0.223
-0.376
-0.646
-1.343
-2.434
-2.113
-0.306
1.110
1.479
1.308
1.065
0.887
0.761
0.675
0.623
0.610
0.625
0.658
0.672
0.661
0.590
0.491
0.380
0.235
0.014
-0.359
-0.904
-1.693
-2.846
-4.652
-7.458
-10.444
-10.668
-7.808
-5.102
-3.376
-2.328
-1.642
-1.169
-0.815
-0.541
-0.325
-0.361
-0.325
-0.293
-0.286
-0.038
0.577
1.217
1.512
1.493
1.302
1.114
0.971
0.853
0.787
0.776
0.805
0.873
0.922
0.908
0.802
0.667
0.604
0.598
0.465
0.056
-0.619
-1.517
-2.750
-4.661
-7.548
-10.801
-11.044
-7.989
-5.139
-3.403
-2.365
-1.693
-1.225
-0.876
-0.604
-0.393
-0.564
-0.489
-0.280
-0.024
0.271
0.685
1.139
1.660
1.927
1.607
1.353
1.189
1.053
0.975
0.961
1.015
1.119
1.225
1.196
0.961
0.685
0.748
1.210
1.427
0.870
-0.092
-1.122
-2.294
-3.852
-5.894
-7.788
-7.951
-6.217
-4.340
-3.039
-2.189
-1.623
-1.205
-0.880
-0.629
-0.427
-0.861
-0.839
-0.564
-0.195
0.163
0.536
0.990
1.678
2.019
1.716
1.431
1.314
1.235
1.184
1.174
1.243
1.422
1.644
1.672
1.115
0.236
0.466
2.290
3.726
2.380
0.603
-0.637
-1.682
-2.763
-3.897
-4.793
-4.865
-4.156
-3.234
-2.461
-1.891
-1.457
-1.119
-0.842
-0.620
-0.436
-0.991
-1.117
-0.802
-0.388
0.000
0.355
0.723
1.164
1.462
1.382
1.320
1.353
1.417
1.430
1.405
1.471
1.754
2.315
2.978
2.347
-0.382
-0.444
3.127
5.224
3.639
1.095
-0.225
-1.100
-1.808
-2.417
-2.812
-2.897
-2.649
-2.261
-1.871
-1.542
-1.245
-0.992
-0.772
-0.583
-0.422
-0.657
-0.990
-0.783
-0.420
-0.084
0.212
0.480
0.736
0.929
1.038
1.162
1.349
1.548
1.625
1.564
1.601
2.000
3.224
6.056
5.960
2.280
-0.049
2.046
3.765
2.562
0.954
-0.037
-0.674
-1.113
-1.419
-1.605
-1.669
-1.636
-1.534
-1.380
-1.208
-1.028
-0.855
-0.683
-0.530
-0.393
0.123
-0.442
-0.477
-0.299
-0.070
0.135
0.326
0.500
0.654
0.804
0.996
1.249
1.511
1.599
1.525
1.535
1.957
3.395
6.708
8.119
4.503
1.251
1.232
1.588
1.223
0.549
-0.018
-0.404
-0.648
-0.781
-0.860
-0.919
-0.982
-1.011
-1.000
-0.934
-0.835
-0.719
-0.595
-0.473
-0.359
0.934
0.209
-0.072
-0.092
0.000
0.119
0.243
0.366
0.487
0.625
0.797
1.012
1.208
1.279
1.233
1.246
1.546
2.401
4.235
5.314
3.053
1.367
0.897
0.774
0.576
0.257
-0.040
-0.252
-0.373
-0.410
-0.423
-0.475
-0.579
-0.675
-0.727
-0.724
-0.679
-0.605
-0.518
-0.420
-0.327
1.673
0.719
0.273
0.102
0.083
0.125
0.196
0.276
0.366
0.466
0.585
0.717
0.827
0.859
0.823
0.824
0.969
1.335
1.802
1.941
1.489
0.928
0.614
0.444
0.284
0.110
-0.052
-0.175
-0.233
-0.239
-0.237
-0.277
-0.376
-0.480
-0.556
-0.584
-0.568
-0.521
-0.456
-0.378
-0.299
2.458
1.082
0.476
0.227
0.140
0.138
0.164
0.210
0.268
0.331
0.395
0.455
0.489
0.478
0.430
0.399
0.442
0.575
0.734
0.801
0.701
0.524
0.383
0.278
0.174
0.066
-0.044
-0.139
-0.195
-0.200
-0.195
-0.223
-0.298
-0.392
-0.471
-0.511
-0.510
-0.477
-0.420
-0.352
-0.280
2.747
1.151
0.533
0.272
0.161
0.132
0.137
0.161
0.190
0.219
0.243
0.251
0.236
0.185
0.114
0.045
0.022
0.068
0.151
0.234
0.264
0.255
0.234
0.214
0.176
0.102
-0.020
-0.153
-0.241
-0.251
-0.236
-0.238
-0.294
-0.383
-0.466
-0.510
-0.509
-0.475
-0.415
-0.348
-0.276
1.898
0.896
0.450
0.243
0.149
0.114
0.110
0.122
0.135
0.138
0.129
0.104
0.054
-0.017
-0.111
-0.204
-0.257
-0.248
-0.173
-0.072
0.024
0.102
0.175
0.254
0.302
0.267
0.066
-0.247
-0.465
-0.474
-0.373
-0.299
-0.338
-0.447
-0.554
-0.604
-0.583
-0.527
-0.448
-0.363
-0.283
0.847
0.513
0.293
0.169
0.108
0.085
0.083
0.094
0.101
0.088
0.054
0.003
-0.062
-0.149
-0.245
-0.345
-0.406
-0.404
-0.336
-0.224
-0.097
0.039
0.194
0.401
0.646
0.737
0.311
-0.610
-1.244
-1.149
-0.696
-0.402
-0.443
-0.634
-0.799
-0.831
-0.762
-0.642
-0.515
-0.402
-0.305
0.203
0.202
0.138
0.086
0.055
0.045
0.055
0.083
0.100
0.070
0.009
-0.057
-0.131
-0.217
-0.312
-0.400
-0.452
-0.451
-0.386
-0.279
-0.142
0.027
0.260
0.630
1.291
2.046
1.076
-1.938
-4.040
-3.157
-1.427
-0.604
-0.650
-1.050
-1.329
-1.297
-1.067
-0.825
-0.617
-0.456
-0.337
-0.077
0.013
0.022
0.009
-0.003
-0.011
0.001
0.050
0.101
0.059
-0.017
-0.091
-0.168
-0.249
-0.333
-0.405
-0.446
-0.440
-0.387
-0.288
-0.154
0.022
0.297
0.796
1.899
3.758
1.779
-6.450
-10.828
-8.814
-2.694
-0.886
-1.051
-1.880
-2.323
-2.054
-1.506
-1.045
-0.733
-0.517
-0.370
-0.163
-0.080
-0.052
-0.049
-0.062
-0.086
-0.112
-0.083
-0.004
0.004
-0.045
-0.106
-0.179
-0.256
-0.329
-0.392
-0.423
-0.419
-0.372
-0.292
-0.169
0.002
0.253
0.694
1.546
2.726
0.349
-8.735
-15.436
-10.395
-3.373
-1.212
-1.652
-3.046
-3.697
-2.953
-1.933
-1.250
-0.824
-0.567
-0.396
-0.163
-0.116
-0.095
-0.092
-0.113
-0.175
-0.298
-0.356
-0.190
-0.064
-0.049
-0.094
-0.168
-0.247
-0.322
-0.380
-0.412
-0.413
-0.378
-0.307
-0.200
-0.060
0.142
0.430
0.764
0.761
-0.880
-5.560
-9.444
-6.539
-2.500
-1.338
-2.000
-3.471
-4.170
-3.222
-2.069
-1.309
-0.860
-0.587
-0.413
-0.160
-0.137
-0.122
-0.119
-0.140
-0.217
-0.417
-0.532
-0.258
-0.035
0.020
-0.031
-0.127
-0.227
-0.316
-0.384
-0.426
-0.438
-0.411
-0.350
-0.259
-0.139
0.008
0.181
0.310
0.193
-0.533
-1.851
-2.817
-2.307
-1.394
-1.185
-1.760
-2.729
-3.110
-2.578
-1.793
-1.204
-0.820
-0.577
-0.412
-0.173
-0.160
-0.144
-0.133
-0.136
-0.170
-0.250
-0.252
-0.037
0.173
0.218
0.105
-0.053
-0.198
-0.316
-0.407
-0.475
-0.507
-0.498
-0.441
-0.355
-0.241
-0.113
0.019
0.128
0.128
-0.115
-0.582
-0.903
-0.922
-0.838
-0.958
-1.330
-1.794
-2.010
-1.795
-1.388
-1.018
-0.742
-0.542
-0.401
-0.204
-0.184
-0.167
-0.144
-0.118
-0.093
-0.053
0.047
0.272
0.550
0.594
0.317
0.035
-0.170
-0.330
-0.464
-0.576
-0.652
-0.666
-0.607
-0.502
-0.375
-0.258
-0.136
-0.013
0.089
-0.094
-0.501
-0.641
-0.644
-0.672
-0.800
-1.024
-1.249
-1.340
-1.257
-1.063
-0.845
-0.656
-0.506
-0.388
-0.235
-0.220
-0.203
-0.166
-0.111
-0.034
0.064
0.216
0.473
0.839
0.892
0.462
0.095
-0.153
-0.356
-0.564
-0.770
-0.938
-0.998
-0.908
-0.721
-0.532
-0.404
-0.384
-0.479
-0.778
-1.714
-2.134
-1.403
-0.896
-0.736
-0.779
-0.883
-0.988
-1.026
-0.973
-0.860
-0.722
-0.590
-0.475
-0.378
-0.271
-0.270
-0.253
-0.212
-0.131
-0.022
0.112
0.274
0.482
0.701
0.692
0.389
0.088
-0.147
-0.392
-0.707
-1.125
-1.536
-1.727
-1.534
-1.107
-0.717
-0.535
-0.667
-1.486
-4.528
-7.952
-7.162
-2.843
-1.361
-0.927
-0.865
-0.902
-0.935
-0.925
-0.865
-0.769
-0.661
-0.554
-0.458
-0.376
-0.305
-0.332
-0.339
-0.304
-0.213
-0.077
0.075
0.229
0.367
0.446
0.393
0.221
0.057
-0.113
-0.382
-0.890
-1.733
-2.911
-3.716
-3.031
-1.760
-0.880
-0.511
-0.656
-1.841
-6.245
-9.774
-8.704
-3.303
-1.536
-1.081
-1.032
-1.063
-1.050
-0.988
-0.884
-0.765
-0.653
-0.550
-0.460
-0.384
-0.344
-0.414
-0.475
-0.502
-0.451
-0.313
-0.139
0.035
0.158
0.201
0.156
0.074
0.046
0.017
-0.251
-1.008
-2.661
-6.251
-9.307
-7.359
-2.779
-0.895
-0.186
-0.068
-0.617
-2.409
-4.552
-3.733
-2.010
-1.255
-1.179
-1.353
-1.463
-1.398
-1.209
-1.008
-0.829
-0.685
-0.569
-0.479
-0.402
-0.386
-0.521
-0.701
-0.900
-1.070
-1.055
-0.808
-0.464
-0.212
-0.104
-0.101
-0.091
0.043
0.228
0.025
-0.921
-3.223
-9.069
-15.680
-9.601
-3.266
-0.528
0.423
0.961
1.495
2.016
1.375
0.202
-0.317
-0.691
-1.368
-2.148
-2.470
-2.169
-1.670
-1.239
-0.942
-0.743
-0.607
-0.507
-0.429
-0.428
-0.654
-1.027
-1.643
-2.557
-3.223
-2.565
-1.466
-0.774
-0.466
-0.360
-0.261
-0.028
0.293
0.228
-0.634
-2.523
-6.913
-9.601
-7.351
-1.850
0.242
1.160
2.066
3.706
6.317
5.995
2.989
1.223
0.025
-1.865
-4.492
-5.528
-3.923
-2.399
-1.542
-1.078
-0.813
-0.651
-0.543
-0.461
0.280
0.268
0.271
0.288
0.312
0.337
0.349
0.348
0.367
0.469
0.717
1.029
1.041
0.734
0.461
0.299
0.207
0.145
0.090
0.036
-0.025
-0.093
-0.171
-0.259
-0.359
-0.471
-0.600
-0.754
-0.945
-1.190
-1.500
-1.887
-2.319
-2.627
-2.644
-2.175
-1.308
-0.225
0.970
2.258
3.503
0.244
0.204
0.184
0.181
0.192
0.212
0.233
0.252
0.288
0.355
0.468
0.570
0.575
0.474
0.350
0.251
0.176
0.113
0.056
-0.007
-0.075
-0.149
-0.230
-0.318
-0.411
-0.515
-0.629
-0.757
-0.907
-1.080
-1.288
-1.515
-1.721
-1.819
-1.702
-1.277
-0.572
0.349
1.449
2.676
3.826
0.183
0.107
0.057
0.036
0.044
0.075
0.115
0.157
0.204
0.252
0.310
0.353
0.356
0.319
0.256
0.194
0.137
0.077
0.015
-0.052
-0.123
-0.204
-0.287
-0.374
-0.463
-0.553
-0.647
-0.749
-0.857
-0.977
-1.100
-1.209
-1.274
-1.238
-1.046
-0.647
-0.025
0.829
1.905
3.111
4.203
0.085
-0.047
-0.147
-0.194
-0.173
-0.107
-0.023
0.053
0.119
0.171
0.216
0.242
0.244
0.224
0.191
0.146
0.094
0.038
-0.026
-0.096
-0.173
-0.254
-0.336
-0.422
-0.506
-0.586
-0.665
-0.740
-0.819
-0.889
-0.949
-0.981
-0.966
-0.857
-0.632
-0.240
0.349
1.181
2.323
3.761
5.128
-0.067
-0.312
-0.527
-0.615
-0.546
-0.376
-0.205
-0.064
0.035
0.104
0.150
0.174
0.182
0.170
0.144
0.107
0.060
0.004
-0.059
-0.131
-0.211
-0.294
-0.376
-0.460
-0.539
-0.612
-0.680
-0.739
-0.789
-0.831
-0.848
-0.839
-0.773
-0.633
-0.391
-0.015
0.543
1.363
2.576
4.328
6.187
-0.280
-0.771
-1.313
-1.519
-1.238
-0.792
-0.433
-0.192
-0.043
0.051
0.106
0.134
0.141
0.133
0.111
0.077
0.034
-0.022
-0.087
-0.159
-0.238
-0.321
-0.405
-0.488
-0.566
-0.637
-0.697
-0.751
-0.789
-0.809
-0.807
-0.769
-0.679
-0.525
-0.282
0.069
0.582
1.319
2.420
4.005
5.629
-0.498
-1.524
-3.056
-3.658
-2.551
-1.375
-0.678
-0.307
-0.100
0.013
0.077
0.109
0.118
0.112
0.091
0.059
0.017
-0.036
-0.101
-0.173
-0.254
-0.338
-0.423
-0.508
-0.589
-0.661
-0.726
-0.777
-0.815
-0.832
-0.821
-0.769
-0.672
-0.517
-0.284
0.040
0.478
1.089
1.918
2.971
3.894
-0.530
-2.233
-6.333
-7.670
-4.451
-1.904
-0.855
-0.371
-0.132
-0.001
0.067
0.101
0.109
0.102
0.083
0.053
0.012
-0.040
-0.103
-0.176
-0.256
-0.342
-0.431
-0.520
-0.609
-0.692
-0.769
-0.833
-0.880
-0.906
-0.897
-0.847
-0.748
-0.592
-0.377
-0.084
0.289
0.763
1.340
1.974
2.492
-0.026
-1.355
-5.663
-7.093
-4.311
-1.820
-0.813
-0.354
-0.117
0.011
0.078
0.108
0.114
0.106
0.088
0.058
0.019
-0.031
-0.093
-0.165
-0.246
-0.336
-0.430
-0.527
-0.631
-0.733
-0.833
-0.924
-1.001
-1.047
-1.054
-1.011
-0.913
-0.756
-0.544
-0.276
0.049
0.425
0.833
1.244
1.575
0.848
1.398
0.885
-1.483
-1.774
-1.130
-0.599
-0.257
-0.046
0.061
0.117
0.136
0.136
0.125
0.105
0.079
0.041
-0.008
-0.067
-0.141
-0.223
-0.317
-0.421
-0.534
-0.659
-0.790
-0.931
-1.068
-1.194
-1.288
-1.326
-1.295
-1.192
-1.017
-0.791
-0.523
-0.225
0.095
0.421
0.725
0.977
1.194
2.711
3.841
1.412
-0.482
-0.709
-0.404
-0.105
0.075
0.155
0.185
0.186
0.176
0.160
0.140
0.114
0.081
0.032
-0.027
-0.100
-0.187
-0.289
-0.406
-0.541
-0.694
-0.873
-1.072
-1.283
-1.495
-1.669
-1.771
-1.756
-1.629
-1.411
-1.133
-0.827
-0.514
-0.209
0.084
0.343
0.562
0.706
1.276
1.182
-0.419
-1.384
-1.007
-0.298
0.144
0.294
0.312
0.292
0.260
0.235
0.212
0.191
0.167
0.135
0.091
0.030
-0.043
-0.138
-0.247
-0.379
-0.539
-0.735
-0.970
-1.258
-1.598
-1.961
-2.302
-2.518
-2.524
-2.328
-1.980
-1.583
-1.192
-0.829
-0.498
-0.208
0.046
0.254
0.025
-0.390
-1.887
-4.218
-4.113
-1.644
0.079
0.673
0.675
0.553
0.439
0.366
0.313
0.281
0.257
0.237
0.207
0.165
0.106
0.029
-0.066
-0.187
-0.338
-0.526
-0.769
-1.086
-1.496
-2.032
-2.670
-3.351
-3.839
-3.871
-3.461
-2.821
-2.172
-1.619
-1.158
-0.777
-0.458
-0.195
0.018
-0.324
-1.159
-3.512
-7.270
-6.224
-1.238
1.635
1.877
1.289
0.858
0.622
0.484
0.408
0.364
0.340
0.318
0.295
0.259
0.206
0.127
0.024
-0.105
-0.271
-0.491
-0.786
-1.194
-1.765
-2.585
-3.748
-5.174
-6.421
-6.543
-5.434
-4.027
-2.907
-2.081
-1.484
-1.032
-0.678
-0.392
-0.166
-0.277
-1.008
-2.615
-4.597
-3.352
1.179
4.490
3.464
1.908
1.151
0.802
0.619
0.519
0.463
0.433
0.419
0.404
0.376
0.323
0.249
0.139
0.005
-0.169
-0.411
-0.757
-1.260
-2.008
-3.189
-5.125
-8.383
-12.159
-12.436
-8.782
-5.594
-3.682
-2.526
-1.777
-1.249
-0.855
-0.550
-0.309
-0.133
-0.518
-1.099
-1.456
-0.436
2.216
4.488
3.451
2.082
1.348
0.969
0.756
0.635
0.575
0.547
0.537
0.536
0.520
0.469
0.389
0.280
0.149
-0.016
-0.260
-0.637
-1.218
-2.098
-3.578
-6.370
-12.493
-23.038
-23.374
-13.289
-7.049
-4.253
-2.829
-1.970
-1.399
-0.981
-0.661
-0.414
-0.136
-0.244
-0.306
-0.176
0.474
1.631
2.561
2.559
2.099
1.535
1.131
0.892
0.765
0.697
0.675
0.679
0.695
0.704
0.660
0.556
0.430
0.321
0.221
0.022
-0.382
-1.021
-1.973
-3.528
-6.441
-12.989
-23.942
-24.280
-13.813
-7.096
-4.277
-2.853
-2.031
-1.462
-1.047
-0.730
-0.480
-0.237
-0.235
-0.131
0.119
0.563
1.131
1.747
2.459
2.529
1.973
1.282
1.013
0.887
0.826
0.816
0.840
0.899
0.951
0.931
0.774
0.580
0.501
0.573
0.506
0.070
-0.654
-1.606
-2.945
-5.084
-8.844
-13.758
-14.051
-9.296
-5.635
-3.722
-2.630
-1.937
-1.433
-1.049
-0.750
-0.512
-0.335
-0.328
-0.186
0.069
0.403
0.803
1.370
2.239
2.884
2.080
1.334
1.079
0.986
0.952
0.957
1.019
1.147
1.337
1.429
1.230
0.800
0.669
1.009
1.176
0.674
-0.193
-1.120
-2.148
-3.437
-5.064
-6.518
-6.529
-5.244
-3.883
-2.913
-2.229
-1.724
-1.318
-0.994
-0.731
-0.514
-0.314
-0.356
-0.254
-0.029
0.242
0.553
0.947
1.583
1.899
1.537
1.188
1.072
1.051
1.052
1.077
1.183
1.442
1.958
2.684
2.772
1.577
0.905
1.306
1.640
1.080
0.147
-0.667
-1.390
-2.112
-2.767
-3.230
-3.243
-2.920
-2.501
-2.123
-1.775
-1.457
-1.160
-0.902
-0.679
-0.488
-0.072
-0.242
-0.212
-0.062
0.147
0.368
0.609
0.863
1.018
1.015
0.985
1.010
1.059
1.090
1.124
1.262
1.672
2.759
5.619
6.033
3.771
1.390
1.206
1.348
0.915
0.230
-0.368
-0.835
-1.175
-1.391
-1.480
-1.531
-1.571
-1.565
-1.498
-1.357
-1.175
-0.979
-0.786
-0.607
-0.448
0.349
0.051
-0.045
0.006
0.117
0.263
0.413
0.553
0.664
0.739
0.808
0.894
0.974
1.016
1.048
1.180
1.619
2.911
6.039
7.049
4.881
1.686
0.971
0.821
0.553
0.140
-0.208
-0.455
-0.553
-0.494
-0.394
-0.453
-0.703
-0.917
-1.018
-1.013
-0.929
-0.806
-0.668
-0.530
-0.401
0.869
0.421
0.181
0.114
0.144
0.219
0.308
0.397
0.481
0.558
0.640
0.724
0.792
0.814
0.826
0.905
1.215
2.006
3.544
4.465
2.792
1.332
0.727
0.487
0.286
0.061
-0.123
-0.223
-0.190
-0.023
0.170
0.091
-0.217
-0.516
-0.690
-0.748
-0.727
-0.661
-0.565
-0.460
-0.357
1.446
0.777
0.399
0.232
0.189
0.203
0.247
0.302
0.360
0.416
0.475
0.526
0.547
0.538
0.501
0.505
0.641
0.977
1.453
1.626
1.271
0.784
0.472
0.294
0.154
0.031
-0.064
-0.102
-0.044
0.110
0.248
0.188
-0.054
-0.309
-0.487
-0.576
-0.585
-0.551
-0.485
-0.402
-0.319
2.028
1.041
0.544
0.313
0.220
0.194
0.206
0.234
0.266
0.298
0.322
0.330
0.308
0.243
0.151
0.067
0.057
0.176
0.373
0.511
0.490
0.379
0.267
0.186
0.119
0.047
-0.022
-0.058
-0.029
0.059
0.133
0.106
-0.052
-0.247
-0.395
-0.485
-0.510
-0.490
-0.437
-0.367
-0.292
2.189
1.092
0.577
0.335
0.222
0.182
0.175
0.185
0.196
0.202
0.196
0.165
0.098
-0.008
-0.163
-0.333
-0.447
-0.422
-0.259
-0.074
0.058
0.122
0.145
0.160
0.163
0.120
0.036
-0.058
-0.082
-0.041
0.027
0.022
-0.079
-0.250
-0.392
-0.486
-0.510
-0.483
-0.425
-0.358
-0.283
1.632
0.884
0.498
0.300
0.201
0.158
0.148
0.149
0.148
0.131
0.097
0.039
-0.059
-0.201
-0.390
-0.605
-0.764
-0.773
-0.624
-0.390
-0.175
-0.019
0.114
0.231
0.334
0.350
0.170
-0.105
-0.279
-0.220
-0.057
0.007
-0.104
-0.315
-0.503
-0.599
-0.601
-0.542
-0.460
-0.373
-0.289
0.872
0.560
0.353
0.227
0.156
0.126
0.124
0.135
0.135
0.098
0.034
-0.051
-0.162
-0.312
-0.497
-0.709
-0.862
-0.878
-0.735
-0.504
-0.270
-0.060
0.156
0.431
0.804
1.079
0.675
-0.318
-0.921
-0.737
-0.175
0.105
-0.098
-0.514
-0.830
-0.905
-0.829
-0.683
-0.541
-0.417
-0.312
0.341
0.283
0.205
0.140
0.101
0.088
0.107
0.170
0.221
0.128
0.005
-0.105
-0.218
-0.359
-0.522
-0.686
-0.798
-0.806
-0.689
-0.499
-0.275
-0.042
0.249
0.751
1.823
3.856
3.008
-1.071
-3.314
-2.361
-0.363
0.512
-0.077
-1.080
-1.656
-1.610
-1.271
-0.926
-0.665
-0.481
-0.346
0.065
0.099
0.085
0.061
0.042
0.040
0.078
0.233
0.310
0.202
-0.010
-0.136
-0.249
-0.367
-0.492
-0.608
-0.679
-0.677
-0.589
-0.437
-0.246
-0.018
0.318
0.987
3.019
5.878
4.266
-4.154
-9.713
-7.004
-0.688
1.245
-0.324
-2.767
-3.883
-3.076
-1.978
-1.241
-0.813
-0.551
-0.383
-0.047
-0.004
0.001
-0.004
-0.016
-0.025
-0.003
0.130
0.207
0.135
-0.049
-0.160
-0.259
-0.360
-0.457
-0.536
-0.579
-0.570
-0.497
-0.381
-0.222
-0.019
0.289
0.867
2.359
4.372
2.185
-7.268
-13.005
-9.039
-1.256
0.966
-1.549
-6.746
-8.815
-5.543
-2.763
-1.535
-0.934
-0.612
-0.414
-0.090
-0.061
-0.054
-0.055
-0.069
-0.092
-0.111
-0.081
-0.019
-0.027
-0.089
-0.170
-0.256
-0.348
-0.430
-0.493
-0.523
-0.510
-0.454
-0.356
-0.226
-0.055
0.172
0.519
1.037
1.403
-0.169
-4.862
-9.083
-5.700
-1.482
-0.461
-2.733
-8.259
-9.714
-6.373
-2.997
-1.620
-0.979
-0.634
-0.429
-0.113
-0.099
-0.090
-0.094
-0.105
-0.133
-0.173
-0.173
-0.109
-0.067
-0.082
-0.147
-0.240
-0.333
-0.416
-0.477
-0.510
-0.503
-0.459
-0.379
-0.264
-0.123
0.044
0.249
0.429
0.344
-0.411
-1.835
-2.823
-2.238
-1.215
-1.106
-2.421
-4.906
-6.093
-4.236
-2.449
-1.449
-0.922
-0.619
-0.427
-0.140
-0.129
-0.124
-0.122
-0.123
-0.135
-0.150
-0.130
-0.060
-0.002
-0.011
-0.090
-0.206
-0.318
-0.415
-0.491
-0.540
-0.551
-0.523
-0.448
-0.340
-0.208
-0.048
0.136
0.368
0.495
0.223
-0.466
-0.987
-1.035
-0.906
-1.072
-1.679
-2.524
-2.878
-2.419
-1.727
-1.176
-0.813
-0.574
-0.410
-0.174
-0.167
-0.157
-0.146
-0.133
-0.118
-0.095
-0.043
0.043
0.115
0.103
-0.013
-0.165
-0.306
-0.431
-0.540
-0.626
-0.673
-0.662
-0.583
-0.456
-0.307
-0.127
0.145
0.698
1.793
1.991
0.513
-0.391
-0.676
-0.767
-0.917
-1.202
-1.515
-1.631
-1.495
-1.220
-0.929
-0.698
-0.520
-0.390
-0.217
-0.206
-0.197
-0.181
-0.156
-0.115
-0.062
0.014
0.113
0.199
0.176
0.038
-0.139
-0.305
-0.465
-0.629
-0.790
-0.916
-0.935
-0.825
-0.624
-0.410
-0.198
0.134
1.194
3.489
3.795
1.533
-0.427
-0.712
-0.768
-0.849
-0.985
-1.100
-1.140
-1.075
-0.930
-0.764
-0.609
-0.480
-0.374
-0.261
-0.261
-0.255
-0.241
-0.207
-0.153
-0.079
0.004
0.102
0.162
0.138
0.020
-0.136
-0.304
-0.506
-0.763
-1.089
-1.389
-1.496
-1.282
-0.875
-0.498
-0.233
0.002
0.732
2.310
1.835
0.054
-1.020
-0.936
-0.867
-0.891
-0.949
-0.987
-0.971
-0.904
-0.797
-0.677
-0.558
-0.455
-0.364
-0.315
-0.324
-0.345
-0.348
-0.324
-0.264
-0.178
-0.085
0.001
0.051
0.034
-0.040
-0.150
-0.297
-0.531
-0.936
-1.583
-2.377
-2.772
-2.211
-1.199
-0.481
-0.114
-0.006
-0.083
-0.418
-1.375
-1.926
-1.439
-1.078
-0.986
-1.033
-1.075
-1.068
-1.000
-0.891
-0.770
-0.650
-0.541
-0.447
-0.367
-0.367
-0.413
-0.478
-0.538
-0.566
-0.528
-0.427
-0.295
-0.174
-0.112
-0.096
-0.124
-0.163
-0.264
-0.522
-1.107
-2.247
-4.220
-5.988
-4.064
-1.362
-0.119
0.322
0.443
0.272
-0.313
-1.074
-1.281
-1.079
-0.986
-1.125
-1.342
-1.458
-1.389
-1.206
-0.999
-0.820
-0.671
-0.552
-0.458
-0.378
-0.427
-0.521
-0.674
-0.865
-1.040
-1.098
-0.951
-0.691
-0.461
-0.313
-0.248
-0.204
-0.179
-0.201
-0.452
-1.120
-2.603
-5.884
-8.328
-5.390
-0.394
0.900
1.188
1.385
1.539
1.419
0.907
0.251
-0.261
-0.747
-1.420
-2.129
-2.400
-2.121
-1.624
-1.215
-0.925
-0.721
-0.582
-0.477
-0.398
-0.476
-0.642
-0.933
-1.365
-1.907
-2.205
-1.948
-1.343
-0.848
-0.554
-0.400
-0.307
-0.210
-0.185
-0.374
-0.941
-2.129
-4.201
-5.791
-1.845
2.063
2.286
2.235
2.716
3.209
3.373
2.775
1.598
0.567
-0.504
-2.131
-4.252
-5.056
-3.700
-2.306
-1.499
-1.044
-0.781
-0.617
-0.504
-0.421
0.247
0.231
0.230
0.246
0.268
0.297
0.331
0.378
0.477
0.709
1.193
1.882
1.855
1.192
0.710
0.459
0.323
0.231
0.159
0.082
-0.001
-0.091
-0.195
-0.309
-0.437
-0.576
-0.738
-0.932
-1.177
-1.504
-1.948
-2.562
-3.323
-4.049
-4.273
-3.663
-2.474
-1.166
0.054
1.131
2.043
0.200
0.165
0.145
0.145
0.161
0.193
0.232
0.285
0.362
0.493
0.684
0.859
0.858
0.692
0.504
0.362
0.259
0.174
0.093
0.010
-0.078
-0.177
-0.284
-0.396
-0.514
-0.639
-0.777
-0.935
-1.126
-1.359
-1.651
-1.991
-2.354
-2.625
-2.591
-2.145
-1.356
-0.399
0.603
1.575
2.441
0.122
0.055
0.008
-0.009
0.008
0.051
0.110
0.175
0.246
0.331
0.418
0.483
0.488
0.432
0.351
0.266
0.188
0.110
0.030
-0.061
-0.155
-0.259
-0.365
-0.474
-0.584
-0.693
-0.805
-0.926
-1.062
-1.213
-1.386
-1.557
-1.693
-1.738
-1.590
-1.210
-0.597
0.175
1.060
1.977
2.798
-0.003
-0.134
-0.238
-0.271
-0.236
-0.147
-0.044
0.054
0.137
0.209
0.268
0.307
0.313
0.289
0.245
0.189
0.125
0.052
-0.030
-0.121
-0.222
-0.327
-0.434
-0.541
-0.640
-0.733
-0.824
-0.910
-1.001
-1.095
-1.182
-1.247
-1.267
-1.195
-1.001
-0.644
-0.116
0.573
1.413
2.340
3.157
-0.203
-0.464
-0.703
-0.794
-0.677
-0.465
-0.251
-0.083
0.037
0.121
0.177
0.207
0.217
0.206
0.176
0.130
0.073
0.004
-0.079
-0.173
-0.273
-0.382
-0.486
-0.589
-0.680
-0.765
-0.838
-0.903
-0.959
-1.009
-1.044
-1.046
-1.000
-0.881
-0.664
-0.332
0.149
0.782
1.600
2.523
3.347
-0.510
-1.098
-1.759
-1.976
-1.573
-0.977
-0.522
-0.235
-0.057
0.048
0.114
0.147
0.159
0.151
0.126
0.089
0.034
-0.032
-0.115
-0.208
-0.310
-0.415
-0.520
-0.622
-0.711
-0.786
-0.851
-0.903
-0.942
-0.965
-0.967
-0.934
-0.861
-0.721
-0.503
-0.187
0.243
0.815
1.537
2.377
3.086
-0.913
-2.288
-4.579
-5.491
-3.534
-1.751
-0.834
-0.371
-0.130
0.002
0.076
0.111
0.122
0.117
0.095
0.061
0.011
-0.055
-0.134
-0.225
-0.327
-0.431
-0.535
-0.633
-0.723
-0.802
-0.866
-0.920
-0.953
-0.971
-0.959
-0.913
-0.824
-0.677
-0.466
-0.178
0.202
0.688
1.278
1.913
2.452
-1.209
-3.899
-9.366
-11.307
-7.268
-2.558
-1.071
-0.455
-0.165
-0.016
0.059
0.096
0.107
0.099
0.079
0.044
-0.002
-0.064
-0.140
-0.228
-0.326
-0.430
-0.535
-0.637
-0.732
-0.820
-0.896
-0.960
-1.007
-1.032
-1.023
-0.974
-0.881
-0.736
-0.528
-0.261
0.067
0.467
0.918
1.375
1.760
-0.990
-3.737
-9.408
-12.309
-7.796
-2.568
-1.042
-0.429
-0.139
0.001
0.071
0.100
0.106
0.098
0.078
0.045
0.001
-0.057
-0.131
-0.216
-0.313
-0.415
-0.524
-0.633
-0.741
-0.848
-0.947
-1.042
-1.117
-1.164
-1.173
-1.136
-1.039
-0.885
-0.684
-0.429
-0.132
0.203
0.557
0.899
1.191
-0.366
-1.467
-4.398
-6.043
-3.609
-1.687
-0.747
-0.280
-0.047
0.066
0.116
0.130
0.127
0.114
0.093
0.063
0.021
-0.034
-0.106
-0.190
-0.286
-0.392
-0.507
-0.629
-0.759
-0.895
-1.039
-1.175
-1.307
-1.404
-1.450
-1.425
-1.325
-1.153
-0.928
-0.664
-0.376
-0.073
0.230
0.512
0.748
0.108
-0.033
-0.650
-1.336
-1.347
-0.859
-0.362
-0.031
0.129
0.185
0.194
0.186
0.168
0.149
0.128
0.101
0.062
0.007
-0.065
-0.151
-0.250
-0.362
-0.486
-0.626
-0.789
-0.968
-1.175
-1.396
-1.620
-1.803
-1.915
-1.907
-1.784
-1.563
-1.278
-0.973
-0.660
-0.351
-0.066
0.191
0.408
0.141
0.076
-0.277
-0.790
-0.858
-0.405
0.114
0.386
0.432
0.384
0.320
0.269
0.231
0.202
0.179
0.156
0.121
0.065
-0.009
-0.099
-0.203
-0.320
-0.463
-0.627
-0.829
-1.071
-1.369
-1.724
-2.106
-2.473
-2.713
-2.744
-2.535
-2.173
-1.763
-1.361
-0.980
-0.643
-0.337
-0.078
0.139
0.020
-0.298
-0.895
-1.385
-1.018
0.172
1.146
1.275
0.959
0.673
0.485
0.374
0.307
0.268
0.243
0.223
0.189
0.132
0.057
-0.036
-0.147
-0.274
-0.431
-0.624
-0.877
-1.200
-1.623
-2.187
-2.885
-3.628
-4.204
-4.254
-3.789
-3.100
-2.423
-1.826
-1.337
-0.930
-0.588
-0.307
-0.077
0.144
-0.460
-1.241
-1.661
-0.605
2.282
4.777
3.419
1.810
1.042
0.679
0.496
0.396
0.343
0.312
0.290
0.258
0.206
0.129
0.038
-0.078
-0.217
-0.389
-0.616
-0.916
-1.328
-1.922
-2.802
-4.071
-5.765
-7.313
-7.419
-6.078
-4.491
-3.249
-2.353
-1.704
-1.211
-0.821
-0.505
-0.255
0.531
-0.231
-0.891
-0.917
0.799
5.320
8.689
6.125
2.665
1.364
0.853
0.617
0.490
0.424
0.388
0.364
0.336
0.288
0.215
0.120
0.003
-0.143
-0.330
-0.579
-0.922
-1.427
-2.203
-3.478
-5.721
-9.786
-15.476
-15.893
-10.438
-6.371
-4.147
-2.873
-2.053
-1.456
-1.012
-0.670
-0.397
0.656
0.032
-0.301
-0.009
1.578
5.522
7.536
6.062
2.728
1.509
0.980
0.719
0.583
0.511
0.475
0.451
0.431
0.388
0.323
0.227
0.098
-0.053
-0.244
-0.501
-0.883
-1.451
-2.355
-3.955
-7.280
-16.026
-28.501
-29.376
-17.245
-8.121
-4.824
-3.243
-2.299
-1.644
-1.156
-0.788
-0.506
0.361
0.078
0.025
0.380
1.314
2.856
4.033
3.384
2.339
1.562
1.077
0.809
0.673
0.602
0.569
0.555
0.549
0.526
0.462
0.350
0.217
0.060
-0.117
-0.367
-0.755
-1.344
-2.272
-3.901
-7.313
-16.848
-30.649
-31.567
-18.038
-8.194
-4.886
-3.331
-2.395
-1.728
-1.237
-0.861
-0.571
0.057
0.013
0.096
0.399
0.931
1.561
2.104
2.517
2.447
1.743
1.152
0.879
0.748
0.689
0.670
0.680
0.697
0.713
0.671
0.550
0.363
0.192
0.041
-0.172
-0.540
-1.113
-1.954
-3.286
-5.683
-10.429
-18.131
-18.191
-10.680
-6.204
-4.193
-3.074
-2.296
-1.701
-1.243
-0.882
-0.603
-0.080
-0.060
0.053
0.287
0.612
1.005
1.448
2.149
2.282
1.800
1.149
0.902
0.801
0.762
0.764
0.803
0.891
0.987
1.038
0.911
0.616
0.367
0.227
0.059
-0.295
-0.814
-1.496
-2.430
-3.722
-5.462
-7.001
-6.708
-5.133
-3.976
-3.225
-2.589
-2.049
-1.569
-1.169
-0.848
-0.593
-0.060
-0.060
0.027
0.189
0.411
0.669
0.980
1.401
1.649
1.310
1.006
0.869
0.818
0.806
0.830
0.910
1.078
1.385
1.702
1.689
1.137
0.614
0.378
0.212
-0.103
-0.544
-1.055
-1.604
-2.200
-2.741
-2.997
-2.800
-2.553
-2.457
-2.326
-2.049
-1.715
-1.371
-1.050
-0.781
-0.558
0.102
0.040
0.055
0.146
0.292
0.460
0.650
0.835
0.935
0.897
0.829
0.791
0.787
0.799
0.833
0.945
1.214
1.755
2.637
2.943
1.922
0.910
0.456
0.223
-0.038
-0.369
-0.690
-0.957
-1.105
-1.060
-0.857
-0.858
-1.145
-1.462
-1.596
-1.537
-1.365
-1.136
-0.901
-0.690
-0.507
0.381
0.227
0.158
0.170
0.241
0.340
0.452
0.556
0.624
0.655
0.669
0.681
0.695
0.709
0.740
0.844
1.124
1.748
2.819
3.319
2.184
1.006
0.433
0.162
-0.046
-0.257
-0.419
-0.488
-0.340
0.180
0.991
0.873
-0.057
-0.724
-1.029
-1.106
-1.045
-0.912
-0.750
-0.591
-0.445
0.738
0.464
0.297
0.234
0.238
0.282
0.344
0.406
0.458
0.497
0.527
0.545
0.550
0.537
0.528
0.571
0.757
1.192
1.823
2.089
1.492
0.779
0.339
0.101
-0.051
-0.169
-0.232
-0.183
0.089
0.815
1.928
1.790
0.540
-0.258
-0.641
-0.783
-0.787
-0.722
-0.617
-0.501
-0.385
1.135
0.710
0.442
0.304
0.255
0.255
0.282
0.315
0.350
0.374
0.390
0.386
0.359
0.300
0.213
0.143
0.178
0.372
0.693
0.849
0.707
0.432
0.210
0.060
-0.025
-0.082
-0.100
-0.028
0.210
0.691
1.266
1.180
0.496
-0.069
-0.404
-0.565
-0.610
-0.578
-0.513
-0.426
-0.334
1.456
0.879
0.533
0.353
0.268
0.240
0.239
0.254
0.266
0.272
0.262
0.231
0.153
0.021
-0.170
-0.399
-0.552
-0.512
-0.243
0.009
0.126
0.130
0.088
0.049
0.019
-0.006
-0.015
0.032
0.175
0.418
0.640
0.596
0.297
-0.041
-0.298
-0.444
-0.502
-0.496
-0.448
-0.376
-0.299
1.507
0.904
0.552
0.359
0.262
0.221
0.207
0.205
0.200
0.187
0.152
0.085
-0.035
-0.236
-0.540
-0.948
-1.336
-1.371
-1.030
-0.574
-0.259
-0.078
0.015
0.064
0.093
0.085
0.060
0.053
0.114
0.263
0.395
0.383
0.199
-0.057
-0.283
-0.431
-0.485
-0.473
-0.425
-0.357
-0.281
1.206
0.769
0.485
0.321
0.236
0.193
0.175
0.170
0.155
0.122
0.064
-0.033
-0.184
-0.421
-0.802
-1.315
-1.820
-1.919
-1.492
-0.910
-0.477
-0.191
-0.002
0.144
0.259
0.290
0.200
0.043
0.012
0.180
0.402
0.449
0.230
-0.099
-0.383
-0.537
-0.570
-0.530
-0.454
-0.366
-0.283
0.758
0.538
0.367
0.256
0.192
0.161
0.153
0.158
0.147
0.093
0.003
-0.114
-0.279
-0.519
-0.876
-1.333
-1.759
-1.845
-1.474
-0.964
-0.530
-0.212
0.053
0.324
0.650
0.871
0.624
0.016
-0.271
0.072
0.721
0.916
0.452
-0.228
-0.704
-0.872
-0.812
-0.678
-0.532
-0.409
-0.304
0.397
0.317
0.239
0.178
0.135
0.121
0.139
0.206
0.262
0.134
-0.026
-0.166
-0.328
-0.534
-0.811
-1.126
-1.395
-1.425
-1.191
-0.821
-0.468
-0.159
0.156
0.600
1.420
2.633
2.136
-0.116
-1.191
-0.189
1.902
2.693
1.095
-0.724
-1.675
-1.681
-1.309
-0.937
-0.667
-0.473
-0.336
0.171
0.161
0.129
0.101
0.079
0.076
0.119
0.279
0.381
0.210
-0.040
-0.201
-0.347
-0.509
-0.702
-0.894
-1.031
-1.031
-0.874
-0.631
-0.371
-0.097
0.238
0.817
2.231
4.436
3.499
-0.839
-3.361
-0.801
5.042
6.356
2.221
-2.864
-4.834
-3.588
-2.150
-1.293
-0.825
-0.551
-0.376
0.046
0.057
0.047
0.033
0.019
0.017
0.050
0.199
0.255
0.140
-0.090
-0.234
-0.356
-0.485
-0.610
-0.723
-0.783
-0.762
-0.652
-0.487
-0.284
-0.058
0.235
0.731
1.794
3.808
2.573
-2.210
-5.034
-1.634
4.953
6.377
0.907
-8.031
-11.003
-7.594
-3.149
-1.628
-0.957
-0.611
-0.407
-0.020
-0.013
-0.013
-0.024
-0.034
-0.046
-0.041
-0.005
0.021
-0.047
-0.157
-0.261
-0.366
-0.467
-0.560
-0.624
-0.651
-0.624
-0.541
-0.409
-0.250
-0.071
0.159
0.453
0.875
1.126
0.200
-2.021
-3.274
-1.552
1.728
2.454
-2.301
-9.889
-13.944
-8.831
-3.480
-1.724
-1.004
-0.633
-0.421
-0.064
-0.062
-0.063
-0.068
-0.080
-0.094
-0.106
-0.105
-0.104
-0.132
-0.191
-0.273
-0.368
-0.460
-0.536
-0.589
-0.604
-0.577
-0.505
-0.398
-0.264
-0.110
0.052
0.234
0.393
0.337
-0.177
-1.081
-1.558
-1.048
-0.251
-0.368
-2.436
-6.522
-8.603
-5.255
-2.720
-1.530
-0.943
-0.616
-0.417
-0.104
-0.105
-0.103
-0.108
-0.114
-0.123
-0.130
-0.131
-0.127
-0.140
-0.186
-0.265
-0.364
-0.456
-0.534
-0.592
-0.615
-0.599
-0.541
-0.439
-0.318
-0.177
-0.022
0.168
0.397
0.556
0.360
-0.225
-0.674
-0.728
-0.643
-0.877
-1.687
-2.804
-3.279
-2.698
-1.841
-1.215
-0.823
-0.568
-0.401
-0.148
-0.145
-0.146
-0.145
-0.144
-0.143
-0.139
-0.127
-0.115
-0.120
-0.161
-0.249
-0.352
-0.455
-0.547
-0.626
-0.672
-0.679
-0.639
-0.538
-0.400
-0.247
-0.058
0.240
0.890
2.045
2.324
0.873
-0.164
-0.548
-0.684
-0.868
-1.201
-1.572
-1.731
-1.565
-1.255
-0.942
-0.695
-0.511
-0.378
-0.194
-0.192
-0.192
-0.190
-0.185
-0.172
-0.156
-0.130
-0.109
-0.106
-0.149
-0.233
-0.337
-0.450
-0.563
-0.681
-0.783
-0.849
-0.825
-0.700
-0.506
-0.301
-0.068
0.346
1.630
4.371
4.898
2.496
0.113
-0.503
-0.690
-0.822
-0.967
-1.108
-1.153
-1.085
-0.934
-0.759
-0.598
-0.463
-0.356
-0.246
-0.246
-0.250
-0.254
-0.248
-0.230
-0.201
-0.169
-0.138
-0.131
-0.161
-0.233
-0.326
-0.438
-0.582
-0.764
-0.959
-1.129
-1.137
-0.919
-0.592
-0.288
-0.028
0.363
1.486
4.053
4.366
2.015
-0.078
-0.589
-0.743
-0.835
-0.914
-0.962
-0.953
-0.885
-0.782
-0.659
-0.539
-0.434
-0.343
-0.300
-0.310
-0.330
-0.352
-0.355
-0.341
-0.305
-0.254
-0.214
-0.192
-0.207
-0.252
-0.318
-0.414
-0.577
-0.849
-1.215
-1.585
-1.636
-1.169
-0.523
-0.068
0.184
0.402
0.784
1.495
1.450
0.292
-0.439
-0.703
-0.835
-0.933
-1.001
-1.008
-0.946
-0.852
-0.737
-0.621
-0.515
-0.421
-0.341
-0.356
-0.388
-0.445
-0.502
-0.547
-0.546
-0.499
-0.421
-0.341
-0.287
-0.271
-0.275
-0.302
-0.385
-0.559
-0.911
-1.496
-2.164
-2.184
-1.010
0.288
0.712
0.755
0.793
0.795
0.668
0.317
-0.136
-0.465
-0.721
-0.962
-1.176
-1.274
-1.235
-1.095
-0.921
-0.765
-0.630
-0.517
-0.425
-0.347
-0.412
-0.480
-0.591
-0.730
-0.854
-0.897
-0.818
-0.676
-0.531
-0.421
-0.348
-0.313
-0.303
-0.346
-0.511
-0.905
-1.608
-2.370
-1.895
1.522
4.130
2.757
1.866
1.736
1.634
1.322
0.830
0.302
-0.181
-0.666
-1.203
-1.692
-1.888
-1.728
-1.401
-1.086
-0.843
-0.667
-0.537
-0.438
-0.360
-0.459
-0.575
-0.765
-1.022
-1.281
-1.410
-1.299
-1.030
-0.759
-0.561
-0.437
-0.358
-0.310
-0.322
-0.468
-0.809
-1.377
-1.759
-0.237
4.812
7.593
5.695
3.324
3.552
3.482
2.582
1.696
0.910
0.191
-0.616
-1.641
-2.708
-3.110
-2.577
-1.845
-1.288
-0.940
-0.713
-0.562
-0.456
-0.377
0.231
0.216
0.216
0.229
0.252
0.283
0.329
0.402
0.532
0.790
1.272
1.891
1.875
1.279
0.831
0.579
0.432
0.331
0.241
0.145
0.039
-0.080
-0.215
-0.362
-0.520
-0.692
-0.891
-1.123
-1.419
-1.823
-2.392
-3.198
-4.354
-5.597
-6.149
-5.337
-3.654
-2.010
-0.689
0.346
1.157
0.174
0.150
0.137
0.142
0.160
0.195
0.243
0.311
0.409
0.557
0.757
0.936
0.941
0.783
0.599
0.451
0.337
0.240
0.142
0.034
-0.084
-0.210
-0.347
-0.492
-0.637
-0.787
-0.946
-1.133
-1.358
-1.649
-2.013
-2.457
-2.977
-3.386
-3.451
-2.957
-2.084
-1.076
-0.096
0.769
1.520
0.093
0.043
0.010
-0.001
0.022
0.068
0.130
0.202
0.283
0.377
0.475
0.546
0.556
0.503
0.419
0.331
0.242
0.148
0.048
-0.067
-0.196
-0.331
-0.468
-0.609
-0.739
-0.865
-0.991
-1.127
-1.285
-1.463
-1.673
-1.902
-2.104
-2.203
-2.088
-1.724
-1.126
-0.401
0.370
1.127
1.806
-0.027
-0.135
-0.221
-0.251
-0.211
-0.121
-0.020
0.080
0.166
0.246
0.309
0.352
0.361
0.339
0.295
0.233
0.158
0.066
-0.038
-0.157
-0.290
-0.429
-0.571
-0.704
-0.823
-0.928
-1.020
-1.115
-1.211
-1.314
-1.415
-1.507
-1.560
-1.518
-1.342
-1.017
-0.546
0.040
0.704
1.380
2.002
-0.221
-0.447
-0.656
-0.719
-0.619
-0.422
-0.220
-0.059
0.060
0.144
0.202
0.238
0.248
0.238
0.208
0.158
0.090
0.001
-0.103
-0.226
-0.360
-0.502
-0.643
-0.771
-0.879
-0.967
-1.036
-1.096
-1.149
-1.199
-1.237
-1.250
-1.218
-1.122
-0.929
-0.630
-0.220
0.291
0.877
1.495
2.044
-0.502
-1.016
-1.551
-1.729
-1.389
-0.885
-0.482
-0.206
-0.039
0.067
0.130
0.165
0.177
0.170
0.146
0.106
0.041
-0.045
-0.150
-0.273
-0.404
-0.544
-0.680
-0.804
-0.905
-0.984
-1.040
-1.082
-1.115
-1.132
-1.133
-1.104
-1.037
-0.908
-0.713
-0.435
-0.070
0.375
0.891
1.420
1.896
-0.871
-1.984
-3.579
-4.136
-2.897
-1.552
-0.767
-0.349
-0.116
0.013
0.083
0.119
0.131
0.127
0.104
0.066
0.005
-0.077
-0.176
-0.295
-0.423
-0.557
-0.688
-0.806
-0.906
-0.983
-1.041
-1.080
-1.105
-1.110
-1.095
-1.053
-0.966
-0.830
-0.636
-0.381
-0.056
0.328
0.763
1.205
1.579
-1.157
-3.153
-7.713
-8.629
-5.096
-2.199
-0.978
-0.426
-0.150
-0.010
0.064
0.098
0.105
0.096
0.076
0.038
-0.015
-0.091
-0.186
-0.295
-0.418
-0.545
-0.671
-0.790
-0.892
-0.977
-1.048
-1.097
-1.135
-1.150
-1.139
-1.092
-1.000
-0.861
-0.673
-0.433
-0.141
0.193
0.548
0.901
1.209
-1.101
-3.164
-7.972
-8.925
-5.414
-2.220
-0.953
-0.391
-0.122
0.013
0.073
0.096
0.097
0.087
0.064
0.030
-0.020
-0.087
-0.175
-0.280
-0.393
-0.515
-0.641
-0.760
-0.873
-0.977
-1.074
-1.154
-1.219
-1.265
-1.272
-1.231
-1.140
-0.997
-0.804
-0.568
-0.299
-0.003
0.301
0.594
0.845
-0.686
-1.819
-3.763
-4.624
-3.030
-1.503
-0.656
-0.233
-0.021
0.074
0.114
0.123
0.113
0.096
0.073
0.043
0.000
-0.063
-0.148
-0.248
-0.360
-0.480
-0.604
-0.734
-0.866
-0.998
-1.135
-1.269
-1.387
-1.481
-1.527
-1.502
-1.409
-1.250
-1.038
-0.788
-0.513
-0.231
0.046
0.304
0.529
-0.308
-0.729
-1.334
-1.624
-1.292
-0.709
-0.227
0.047
0.171
0.199
0.196
0.175
0.151
0.128
0.109
0.089
0.050
-0.013
-0.100
-0.202
-0.314
-0.437
-0.569
-0.714
-0.871
-1.049
-1.246
-1.462
-1.673
-1.857
-1.968
-1.970
-1.858
-1.648
-1.383
-1.092
-0.785
-0.487
-0.208
0.042
0.257
-0.099
-0.316
-0.553
-0.654
-0.430
0.004
0.371
0.518
0.488
0.396
0.315
0.253
0.209
0.183
0.168
0.159
0.130
0.057
-0.041
-0.148
-0.264
-0.392
-0.537
-0.705
-0.903
-1.141
-1.425
-1.760
-2.128
-2.480
-2.715
-2.748
-2.581
-2.264
-1.878
-1.486
-1.107
-0.768
-0.462
-0.196
0.025
0.113
-0.220
-0.446
-0.342
0.187
0.965
1.505
1.399
1.005
0.678
0.471
0.350
0.284
0.247
0.233
0.239
0.218
0.134
0.022
-0.093
-0.212
-0.350
-0.510
-0.702
-0.945
-1.257
-1.667
-2.193
-2.851
-3.528
-4.045
-4.126
-3.763
-3.171
-2.550
-1.982
-1.489
-1.069
-0.711
-0.415
-0.171
0.825
-0.032
-0.345
0.017
1.132
3.032
4.468
3.218
1.781
1.020
0.642
0.458
0.361
0.313
0.292
0.285
0.262
0.182
0.077
-0.036
-0.165
-0.309
-0.486
-0.706
-0.997
-1.390
-1.952
-2.750
-3.909
-5.330
-6.597
-6.783
-5.787
-4.485
-3.395
-2.568
-1.903
-1.377
-0.953
-0.615
-0.345
2.405
0.375
-0.102
0.541
2.286
5.967
7.538
5.943
2.513
1.299
0.794
0.557
0.436
0.377
0.346
0.324
0.287
0.224
0.132
0.020
-0.114
-0.271
-0.462
-0.707
-1.033
-1.509
-2.221
-3.369
-5.263
-8.367
-12.091
-12.348
-9.119
-6.173
-4.362
-3.166
-2.316
-1.669
-1.171
-0.788
-0.488
2.645
0.531
0.143
0.886
2.535
5.778
7.066
5.328
2.529
1.390
0.883
0.633
0.507
0.442
0.406
0.379
0.342
0.282
0.199
0.080
-0.060
-0.235
-0.435
-0.698
-1.050
-1.565
-2.388
-3.801
-6.465
-12.173
-22.726
-23.139
-13.243
-7.650
-5.115
-3.664
-2.652
-1.914
-1.346
-0.919
-0.596
1.087
0.288
0.236
0.851
1.908
3.183
3.836
3.088
2.040
1.341
0.926
0.690
0.570
0.506
0.473
0.450
0.422
0.376
0.288
0.161
-0.006
-0.201
-0.422
-0.685
-1.038
-1.545
-2.356
-3.762
-6.494
-12.602
-22.951
-23.096
-13.188
-7.602
-5.261
-3.864
-2.841
-2.048
-1.447
-1.001
-0.665
0.251
0.085
0.208
0.622
1.217
1.759
2.058
2.000
1.700
1.276
0.930
0.728
0.621
0.569
0.548
0.536
0.527
0.495
0.419
0.277
0.067
-0.173
-0.417
-0.680
-0.994
-1.433
-2.115
-3.217
-5.117
-8.422
-12.216
-11.230
-7.184
-5.564
-4.612
-3.677
-2.784
-2.045
-1.465
-1.023
-0.690
0.009
0.022
0.155
0.422
0.758
1.066
1.305
1.467
1.443
1.169
0.890
0.731
0.650
0.617
0.611
0.622
0.648
0.665
0.616
0.468
0.200
-0.127
-0.420
-0.683
-0.949
-1.271
-1.740
-2.449
-3.438
-4.583
-4.894
-2.690
-1.757
-3.237
-3.574
-3.154
-2.510
-1.894
-1.384
-0.982
-0.679
0.010
0.046
0.134
0.293
0.494
0.692
0.877
1.029
1.074
0.948
0.796
0.702
0.654
0.640
0.653
0.690
0.766
0.857
0.906
0.764
0.402
-0.037
-0.413
-0.679
-0.888
-1.089
-1.356
-1.693
-2.057
-2.264
-1.905
-0.918
-0.987
-2.078
-2.600
-2.490
-2.084
-1.634
-1.227
-0.895
-0.633
0.137
0.129
0.158
0.246
0.360
0.486
0.609
0.709
0.752
0.729
0.677
0.636
0.617
0.617
0.638
0.693
0.813
0.995
1.158
1.084
0.646
0.085
-0.359
-0.640
-0.790
-0.888
-0.980
-1.051
-0.985
-0.582
0.148
0.269
-0.493
-1.349
-1.793
-1.835
-1.626
-1.335
-1.038
-0.782
-0.561
0.350
0.270
0.237
0.250
0.301
0.373
0.445
0.513
0.553
0.566
0.558
0.548
0.539
0.531
0.535
0.582
0.700
0.909
1.145
1.126
0.722
0.178
-0.251
-0.511
-0.627
-0.661
-0.644
-0.531
-0.126
1.154
3.020
2.884
0.803
-0.583
-1.129
-1.275
-1.208
-1.039
-0.843
-0.656
-0.485
0.611
0.442
0.334
0.286
0.288
0.317
0.359
0.399
0.427
0.444
0.447
0.438
0.412
0.369
0.325
0.299
0.347
0.499
0.705
0.734
0.507
0.145
-0.168
-0.347
-0.423
-0.424
-0.364
-0.174
0.354
2.069
4.283
4.006
1.602
-0.041
-0.637
-0.850
-0.874
-0.796
-0.674
-0.540
-0.408
0.905
0.612
0.433
0.331
0.292
0.287
0.304
0.324
0.341
0.346
0.336
0.305
0.243
0.134
-0.018
-0.200
-0.312
-0.252
-0.039
0.139
0.133
0.019
-0.121
-0.210
-0.239
-0.224
-0.157
0.016
0.434
1.376
2.932
2.772
1.122
0.144
-0.344
-0.564
-0.635
-0.613
-0.539
-0.445
-0.344
1.122
0.730
0.496
0.363
0.296
0.269
0.267
0.270
0.270
0.261
0.228
0.166
0.046
-0.157
-0.490
-0.960
-1.430
-1.498
-1.065
-0.552
-0.262
-0.148
-0.120
-0.109
-0.092
-0.065
-0.018
0.101
0.357
0.769
1.165
1.118
0.654
0.158
-0.197
-0.403
-0.491
-0.496
-0.450
-0.379
-0.298
1.132
0.741
0.501
0.360
0.286
0.248
0.235
0.226
0.213
0.183
0.127
0.029
-0.144
-0.441
-0.989
-1.918
-3.109
-3.419
-2.341
-1.253
-0.612
-0.291
-0.135
-0.038
0.021
0.044
0.054
0.126
0.302
0.559
0.766
0.758
0.508
0.157
-0.152
-0.349
-0.439
-0.448
-0.410
-0.345
-0.271
0.933
0.646
0.449
0.329
0.259
0.221
0.202
0.189
0.164
0.117
0.040
-0.082
-0.295
-0.659
-1.323
-2.588
-4.429
-4.961
-3.267
-1.679
-0.825
-0.380
-0.131
0.023
0.121
0.137
0.104
0.117
0.292
0.607
0.886
0.898
0.594
0.163
-0.207
-0.418
-0.496
-0.482
-0.422
-0.344
-0.267
0.649
0.485
0.357
0.269
0.216
0.187
0.172
0.162
0.136
0.074
-0.028
-0.172
-0.387
-0.740
-1.354
-2.374
-3.746
-4.063
-2.886
-1.616
-0.837
-0.374
-0.088
0.128
0.298
0.346
0.233
0.084
0.276
0.862
1.520
1.603
0.983
0.139
-0.439
-0.687
-0.699
-0.605
-0.488
-0.378
-0.279
0.401
0.327
0.256
0.200
0.162
0.144
0.144
0.161
0.152
0.060
-0.074
-0.231
-0.432
-0.720
-1.153
-1.754
-2.353
-2.468
-1.949
-1.239
-0.677
-0.291
0.005
0.288
0.602
0.868
0.623
0.074
0.158
1.413
3.480
4.091
2.000
-0.082
-1.171
-1.337
-1.112
-0.826
-0.605
-0.434
-0.306
0.226
0.196
0.159
0.129
0.104
0.094
0.108
0.163
0.205
0.061
-0.117
-0.278
-0.449
-0.665
-0.926
-1.226
-1.470
-1.475
-1.228
-0.853
-0.487
-0.177
0.104
0.427
0.892
1.376
0.994
-0.111
-0.172
2.257
7.301
8.493
4.109
-1.313
-3.220
-2.746
-1.800
-1.144
-0.747
-0.501
-0.342
0.113
0.098
0.080
0.063
0.045
0.036
0.044
0.088
0.105
-0.018
-0.181
-0.322
-0.466
-0.622
-0.781
-0.926
-1.007
-0.975
-0.817
-0.586
-0.333
-0.089
0.156
0.435
0.805
1.103
0.615
-0.481
-0.579
2.102
7.526
9.318
3.676
-5.061
-8.072
-5.067
-2.572
-1.426
-0.869
-0.557
-0.371
0.034
0.029
0.016
0.004
-0.011
-0.026
-0.034
-0.035
-0.059
-0.140
-0.254
-0.372
-0.490
-0.608
-0.711
-0.774
-0.795
-0.739
-0.615
-0.443
-0.248
-0.052
0.136
0.314
0.467
0.455
-0.001
-0.685
-0.722
0.718
3.669
4.442
-0.256
-7.135
-9.051
-5.954
-2.817
-1.518
-0.908
-0.583
-0.385
-0.021
-0.026
-0.037
-0.049
-0.064
-0.082
-0.100
-0.124
-0.160
-0.223
-0.309
-0.413
-0.518
-0.612
-0.685
-0.720
-0.712
-0.653
-0.543
-0.394
-0.234
-0.081
0.061
0.160
0.203
0.095
-0.233
-0.594
-0.633
-0.153
0.531
0.305
-1.466
-4.265
-5.631
-3.981
-2.311
-1.370
-0.864
-0.566
-0.382
-0.071
-0.077
-0.083
-0.096
-0.109
-0.126
-0.149
-0.175
-0.211
-0.268
-0.344
-0.441
-0.539
-0.626
-0.689
-0.715
-0.705
-0.646
-0.549
-0.422
-0.284
-0.145
-0.027
0.070
0.139
0.152
-0.025
-0.311
-0.489
-0.433
-0.342
-0.590
-1.297
-2.233
-2.668
-2.272
-1.625
-1.109
-0.751
-0.522
-0.367
-0.119
-0.123
-0.130
-0.141
-0.152
-0.165
-0.184
-0.206
-0.238
-0.289
-0.359
-0.451
-0.545
-0.629
-0.693
-0.735
-0.737
-0.705
-0.624
-0.497
-0.354
-0.215
-0.092
0.074
0.348
0.761
0.757
0.198
-0.288
-0.479
-0.567
-0.738
-1.034
-1.366
-1.519
-1.405
-1.137
-0.865
-0.640
-0.472
-0.345
-0.167
-0.172
-0.180
-0.190
-0.201
-0.211
-0.221
-0.236
-0.261
-0.303
-0.367
-0.445
-0.533
-0.616
-0.687
-0.748
-0.792
-0.799
-0.737
-0.603
-0.429
-0.261
-0.091
0.150
0.732
1.806
2.116
0.836
-0.102
-0.484
-0.631
-0.747
-0.881
-0.999
-1.051
-0.989
-0.860
-0.700
-0.554
-0.427
-0.325
-0.219
-0.225
-0.237
-0.252
-0.261
-0.271
-0.275
-0.280
-0.294
-0.322
-0.369
-0.432
-0.502
-0.574
-0.647
-0.739
-0.855
-0.936
-0.893
-0.705
-0.450
-0.214
-0.013
0.232
0.774
1.794
2.064
0.813
-0.119
-0.500
-0.660
-0.756
-0.829
-0.871
-0.870
-0.812
-0.718
-0.605
-0.496
-0.397
-0.312
-0.271
-0.282
-0.306
-0.335
-0.353
-0.360
-0.359
-0.351
-0.348
-0.357
-0.381
-0.415
-0.455
-0.495
-0.568
-0.701
-0.913
-1.107
-1.057
-0.692
-0.245
0.059
0.233
0.377
0.623
0.932
0.851
0.284
-0.255
-0.541
-0.715
-0.821
-0.879
-0.885
-0.843
-0.767
-0.669
-0.568
-0.469
-0.383
-0.308
-0.323
-0.350
-0.395
-0.443
-0.484
-0.502
-0.489
-0.460
-0.429
-0.408
-0.400
-0.398
-0.404
-0.405
-0.446
-0.596
-0.951
-1.287
-1.077
-0.143
0.752
0.904
0.810
0.786
0.772
0.680
0.451
0.073
-0.284
-0.562
-0.789
-0.963
-1.036
-1.022
-0.930
-0.804
-0.680
-0.567
-0.468
-0.381
-0.309
-0.372
-0.421
-0.497
-0.584
-0.661
-0.696
-0.677
-0.609
-0.534
-0.471
-0.425
-0.392
-0.360
-0.333
-0.346
-0.511
-0.963
-1.365
-0.537
2.631
4.871
2.971
1.887
1.630
1.465
1.119
0.685
0.249
-0.163
-0.547
-0.923
-1.224
-1.355
-1.288
-1.108
-0.908
-0.730
-0.589
-0.478
-0.391
-0.318
-0.412
-0.486
-0.607
-0.747
-0.879
-0.937
-0.900
-0.790
-0.656
-0.541
-0.462
-0.399
-0.342
-0.303
-0.334
-0.518
-0.982
-1.285
0.371
5.382
8.185
5.925
3.262
3.306
3.076
2.074
1.203
0.567
0.018
-0.522
-1.117
-1.626
-1.828
-1.674
-1.339
-1.026
-0.793
-0.618
-0.496
-0.403
-0.330
0.230
0.225
0.230
0.244
0.267
0.298
0.346
0.418
0.538
0.739
1.041
1.334
1.347
1.098
0.845
0.671
0.553
0.451
0.346
0.231
0.094
-0.061
-0.234
-0.419
-0.616
-0.827
-1.060
-1.331
-1.680
-2.142
-2.780
-3.709
-5.012
-6.514
-7.256
-6.263
-4.322
-2.524
-1.189
-0.181
0.584
0.161
0.162
0.170
0.179
0.198
0.230
0.274
0.339
0.429
0.557
0.712
0.838
0.860
0.767
0.641
0.524
0.423
0.320
0.201
0.068
-0.087
-0.256
-0.431
-0.610
-0.793
-0.969
-1.150
-1.358
-1.615
-1.935
-2.354
-2.858
-3.432
-3.893
-3.979
-3.480
-2.553
-1.525
-0.591
0.209
0.893
0.092
0.076
0.063
0.067
0.084
0.123
0.173
0.238
0.313
0.399
0.486
0.550
0.568
0.535
0.469
0.390
0.299
0.194
0.068
-0.083
-0.249
-0.431
-0.616
-0.790
-0.948
-1.091
-1.226
-1.365
-1.529
-1.730
-1.963
-2.210
-2.438
-2.548
-2.455
-2.087
-1.510
-0.827
-0.123
0.530
1.134
-0.001
-0.065
-0.116
-0.127
-0.101
-0.035
0.045
0.126
0.202
0.273
0.334
0.375
0.389
0.377
0.338
0.275
0.194
0.086
-0.050
-0.207
-0.386
-0.579
-0.765
-0.939
-1.085
-1.192
-1.278
-1.356
-1.445
-1.545
-1.657
-1.754
-1.809
-1.787
-1.625
-1.317
-0.885
-0.363
0.195
0.752
1.276
-0.132
-0.281
-0.417
-0.464
-0.403
-0.267
-0.124
0.001
0.100
0.173
0.228
0.261
0.275
0.270
0.242
0.194
0.113
0.003
-0.134
-0.299
-0.484
-0.679
-0.871
-1.037
-1.164
-1.251
-1.304
-1.336
-1.367
-1.403
-1.437
-1.447
-1.423
-1.336
-1.156
-0.880
-0.518
-0.086
0.383
0.854
1.294
-0.318
-0.625
-0.940
-1.062
-0.890
-0.598
-0.326
-0.130
0.005
0.095
0.149
0.184
0.197
0.194
0.175
0.133
0.056
-0.055
-0.196
-0.359
-0.538
-0.730
-0.915
-1.075
-1.190
-1.262
-1.297
-1.305
-1.311
-1.307
-1.296
-1.264
-1.196
-1.081
-0.898
-0.648
-0.335
0.035
0.437
0.837
1.208
-0.515
-1.088
-1.788
-2.068
-1.629
-1.011
-0.537
-0.242
-0.063
0.039
0.098
0.130
0.140
0.138
0.121
0.083
0.011
-0.094
-0.228
-0.385
-0.556
-0.734
-0.907
-1.051
-1.160
-1.232
-1.267
-1.274
-1.273
-1.259
-1.232
-1.180
-1.095
-0.967
-0.789
-0.559
-0.279
0.042
0.383
0.726
1.028
-0.626
-1.518
-2.791
-3.291
-2.395
-1.350
-0.680
-0.303
-0.096
0.015
0.072
0.100
0.103
0.094
0.073
0.039
-0.024
-0.119
-0.237
-0.380
-0.536
-0.699
-0.856
-0.993
-1.106
-1.179
-1.228
-1.257
-1.266
-1.266
-1.240
-1.186
-1.098
-0.968
-0.793
-0.576
-0.321
-0.038
0.259
0.552
0.809
-0.569
-1.461
-2.800
-3.392
-2.412
-1.332
-0.651
-0.273
-0.074
0.029
0.075
0.090
0.083
0.064
0.039
0.008
-0.043
-0.121
-0.227
-0.353
-0.491
-0.641
-0.787
-0.922
-1.037
-1.131
-1.211
-1.272
-1.316
-1.341
-1.339
-1.296
-1.211
-1.080
-0.903
-0.685
-0.443
-0.178
0.090
0.342
0.566
-0.393
-0.965
-1.766
-2.119
-1.612
-0.926
-0.425
-0.136
0.020
0.086
0.113
0.107
0.086
0.058
0.033
0.011
-0.028
-0.095
-0.193
-0.309
-0.440
-0.576
-0.716
-0.852
-0.983
-1.105
-1.224
-1.339
-1.440
-1.520
-1.553
-1.531
-1.450
-1.304
-1.110
-0.884
-0.631
-0.369
-0.113
0.126
0.336
-0.238
-0.530
-0.864
-0.980
-0.755
-0.384
-0.071
0.108
0.184
0.194
0.179
0.151
0.117
0.087
0.069
0.064
0.040
-0.033
-0.137
-0.255
-0.381
-0.513
-0.652
-0.799
-0.955
-1.117
-1.295
-1.483
-1.669
-1.829
-1.934
-1.943
-1.853
-1.676
-1.443
-1.173
-0.884
-0.599
-0.331
-0.089
0.122
-0.164
-0.362
-0.450
-0.356
-0.072
0.249
0.456
0.507
0.444
0.353
0.275
0.217
0.172
0.145
0.148
0.190
0.203
0.082
-0.064
-0.195
-0.322
-0.455
-0.603
-0.766
-0.952
-1.171
-1.429
-1.729
-2.049
-2.349
-2.555
-2.620
-2.499
-2.243
-1.917
-1.564
-1.211
-0.874
-0.569
-0.303
-0.076
-0.043
-0.403
-0.363
0.069
0.671
1.173
1.341
1.160
0.833
0.568
0.398
0.294
0.236
0.213
0.233
0.349
0.363
0.213
0.006
-0.141
-0.272
-0.413
-0.568
-0.753
-0.977
-1.258
-1.618
-2.073
-2.610
-3.169
-3.587
-3.701
-3.486
-3.072
-2.578
-2.078
-1.605
-1.185
-0.817
-0.509
-0.258
0.856
-0.494
-0.409
0.608
1.826
2.724
2.822
2.132
1.335
0.811
0.523
0.376
0.303
0.270
0.280
0.346
0.377
0.217
0.043
-0.097
-0.229
-0.379
-0.552
-0.759
-1.024
-1.374
-1.854
-2.517
-3.388
-4.412
-5.248
-5.452
-5.012
-4.219
-3.453
-2.720
-2.083
-1.530
-1.074
-0.712
-0.422
2.818
-0.432
-0.437
1.263
3.304
4.555
4.532
3.108
1.741
0.989
0.625
0.450
0.360
0.318
0.303
0.302
0.274
0.184
0.068
-0.062
-0.206
-0.366
-0.557
-0.784
-1.079
-1.487
-2.087
-2.968
-4.279
-6.055
-7.746
-8.084
-7.020
-5.664
-4.495
-3.480
-2.598
-1.889
-1.327
-0.892
-0.565
2.913
-0.370
-0.321
1.583
3.783
4.779
4.439
3.061
1.764
1.042
0.680
0.501
0.411
0.366
0.339
0.314
0.272
0.196
0.092
-0.038
-0.196
-0.381
-0.592
-0.835
-1.148
-1.576
-2.236
-3.281
-4.955
-7.562
-10.382
-10.878
-8.875
-6.993
-5.522
-4.244
-3.114
-2.213
-1.540
-1.046
-0.679
1.105
-0.362
-0.062
1.233
2.664
3.277
2.984
2.221
1.471
0.973
0.692
0.540
0.461
0.414
0.386
0.358
0.316
0.244
0.136
-0.011
-0.206
-0.436
-0.681
-0.946
-1.232
-1.630
-2.249
-3.256
-4.924
-7.501
-10.141
-10.208
-8.344
-7.241
-6.209
-4.831
-3.484
-2.448
-1.684
-1.138
-0.750
0.039
-0.221
0.070
0.758
1.489
1.837
1.777
1.494
1.168
0.886
0.685
0.566
0.502
0.466
0.444
0.423
0.384
0.315
0.201
0.021
-0.231
-0.544
-0.862
-1.145
-1.381
-1.657
-2.118
-2.881
-4.071
-5.557
-6.057
-4.161
-3.642
-5.550
-5.993
-4.892
-3.566
-2.489
-1.717
-1.166
-0.780
-0.103
-0.087
0.107
0.458
0.812
1.028
1.098
1.049
0.929
0.786
0.657
0.574
0.529
0.508
0.501
0.490
0.468
0.412
0.294
0.071
-0.263
-0.702
-1.143
-1.466
-1.593
-1.682
-1.898
-2.317
-2.917
-3.326
-2.034
0.805
0.578
-3.061
-4.856
-4.306
-3.249
-2.321
-1.628
-1.124
-0.757
-0.040
0.014
0.139
0.313
0.495
0.646
0.726
0.755
0.737
0.679
0.613
0.563
0.540
0.535
0.539
0.548
0.545
0.512
0.412
0.163
-0.255
-0.828
-1.412
-1.776
-1.787
-1.646
-1.621
-1.727
-1.863
-1.770
-0.848
1.215
0.658
-2.313
-3.530
-3.334
-2.664
-1.981
-1.431
-1.012
-0.696
0.097
0.128
0.180
0.263
0.364
0.452
0.525
0.570
0.586
0.574
0.550
0.530
0.521
0.523
0.536
0.551
0.570
0.565
0.490
0.262
-0.187
-0.819
-1.445
-1.800
-1.727
-1.485
-1.287
-1.157
-0.953
-0.442
0.380
0.578
-0.434
-1.694
-2.347
-2.345
-2.004
-1.578
-1.191
-0.871
-0.612
0.278
0.251
0.246
0.269
0.313
0.368
0.413
0.452
0.477
0.487
0.479
0.472
0.463
0.457
0.450
0.453
0.469
0.483
0.445
0.265
-0.110
-0.641
-1.146
-1.427
-1.373
-1.140
-0.905
-0.647
-0.159
1.131
3.031
2.845
0.664
-0.809
-1.430
-1.564
-1.429
-1.201
-0.946
-0.713
-0.517
0.497
0.392
0.325
0.299
0.306
0.327
0.355
0.383
0.402
0.409
0.404
0.389
0.359
0.311
0.247
0.187
0.143
0.151
0.163
0.102
-0.125
-0.446
-0.758
-0.922
-0.887
-0.731
-0.533
-0.251
0.341
2.031
4.190
3.911
1.532
-0.132
-0.763
-0.982
-0.991
-0.879
-0.730
-0.573
-0.425
0.736
0.524
0.403
0.335
0.310
0.308
0.321
0.333
0.344
0.340
0.322
0.279
0.203
0.082
-0.114
-0.370
-0.609
-0.632
-0.455
-0.287
-0.256
-0.352
-0.459
-0.501
-0.458
-0.360
-0.218
0.000
0.454
1.424
2.956
2.829
1.214
0.188
-0.357
-0.603
-0.675
-0.647
-0.561
-0.456
-0.348
0.916
0.612
0.451
0.359
0.314
0.297
0.294
0.294
0.290
0.270
0.229
0.153
0.016
-0.234
-0.665
-1.419
-2.295
-2.529
-1.759
-0.937
-0.521
-0.358
-0.293
-0.232
-0.145
-0.068
0.001
0.133
0.428
0.907
1.369
1.390
0.887
0.310
-0.125
-0.371
-0.479
-0.491
-0.444
-0.373
-0.290
0.918
0.621
0.453
0.357
0.305
0.279
0.267
0.256
0.238
0.202
0.136
0.021
-0.181
-0.561
-1.329
-3.082
-6.436
-7.804
-4.237
-1.852
-0.847
-0.430
-0.222
-0.079
0.032
0.076
0.083
0.164
0.425
0.798
1.097
1.125
0.817
0.375
-0.013
-0.265
-0.385
-0.413
-0.380
-0.322
-0.251
0.762
0.551
0.417
0.329
0.279
0.251
0.234
0.217
0.186
0.133
0.044
-0.096
-0.346
-0.800
-1.808
-4.389
-9.564
-10.656
-6.601
-2.482
-1.079
-0.497
-0.209
-0.036
0.030
0.009
-0.054
0.057
0.452
0.999
1.379
1.353
0.959
0.433
-0.002
-0.275
-0.394
-0.410
-0.373
-0.308
-0.238
0.557
0.438
0.346
0.280
0.240
0.214
0.196
0.175
0.138
0.071
-0.038
-0.197
-0.446
-0.888
-1.759
-3.720
-7.863
-8.900
-5.108
-2.271
-1.051
-0.491
-0.197
-0.051
-0.065
-0.225
-0.353
-0.144
0.528
1.489
2.202
2.109
1.341
0.481
-0.127
-0.434
-0.519
-0.491
-0.413
-0.325
-0.242
0.384
0.317
0.262
0.219
0.187
0.167
0.153
0.135
0.094
0.011
-0.112
-0.277
-0.505
-0.851
-1.434
-2.378
-3.567
-3.823
-2.752
-1.589
-0.830
-0.377
-0.123
-0.008
-0.078
-0.318
-0.512
-0.306
0.607
2.145
3.597
3.619
2.035
0.426
-0.510
-0.826
-0.792
-0.650
-0.497
-0.368
-0.261
0.248
0.215
0.183
0.152
0.128
0.112
0.098
0.082
0.040
-0.052
-0.188
-0.346
-0.542
-0.788
-1.114
-1.516
-1.866
-1.896
-1.512
-0.988
-0.538
-0.199
0.027
0.122
0.071
-0.165
-0.432
-0.346
0.581
2.584
5.495
6.216
2.837
-0.048
-1.407
-1.556
-1.213
-0.861
-0.604
-0.420
-0.288
0.149
0.128
0.109
0.087
0.068
0.048
0.031
0.008
-0.042
-0.141
-0.272
-0.420
-0.583
-0.757
-0.937
-1.108
-1.192
-1.139
-0.918
-0.617
-0.296
-0.033
0.171
0.275
0.235
0.011
-0.299
-0.355
0.327
2.150
5.321
6.380
2.282
-1.217
-2.764
-2.424
-1.645
-1.064
-0.695
-0.465
-0.312
0.074
0.059
0.044
0.027
0.006
-0.017
-0.044
-0.082
-0.146
-0.240
-0.364
-0.498
-0.636
-0.768
-0.872
-0.937
-0.927
-0.829
-0.649
-0.403
-0.164
0.058
0.228
0.305
0.246
-0.011
-0.328
-0.446
-0.048
1.030
2.465
2.587
0.434
-2.146
-3.354
-2.779
-1.810
-1.138
-0.735
-0.486
-0.327
0.010
0.002
-0.012
-0.030
-0.051
-0.079
-0.115
-0.166
-0.234
-0.330
-0.446
-0.575
-0.701
-0.807
-0.873
-0.886
-0.836
-0.723
-0.547
-0.343
-0.139
0.035
0.151
0.164
0.020
-0.254
-0.555
-0.619
-0.406
0.097
0.553
0.426
-0.599
-1.940
-2.605
-2.254
-1.582
-1.053
-0.707
-0.478
-0.327
-0.041
-0.051
-0.065
-0.082
-0.105
-0.135
-0.176
-0.230
-0.301
-0.398
-0.512
-0.637
-0.755
-0.850
-0.897
-0.892
-0.830
-0.715
-0.558
-0.376
-0.207
-0.069
-0.023
-0.086
-0.296
-0.591
-0.788
-0.791
-0.638
-0.396
-0.248
-0.368
-0.830
-1.400
-1.695
-1.572
-1.220
-0.887
-0.630
-0.448
-0.315
-0.090
-0.101
-0.114
-0.131
-0.156
-0.186
-0.226
-0.278
-0.352
-0.442
-0.553
-0.674
-0.783
-0.869
-0.909
-0.903
-0.854
-0.754
-0.627
-0.462
-0.308
-0.197
-0.172
-0.257
-0.446
-0.666
-0.788
-0.784
-0.704
-0.598
-0.543
-0.610
-0.802
-1.037
-1.149
-1.095
-0.924
-0.723
-0.548
-0.408
-0.298
-0.140
-0.150
-0.164
-0.183
-0.206
-0.236
-0.273
-0.321
-0.384
-0.467
-0.568
-0.673
-0.768
-0.842
-0.876
-0.881
-0.865
-0.818
-0.716
-0.572
-0.407
-0.282
-0.234
-0.269
-0.334
-0.397
-0.445
-0.550
-0.640
-0.632
-0.630
-0.670
-0.751
-0.832
-0.867
-0.827
-0.725
-0.603
-0.481
-0.371
-0.281
-0.188
-0.200
-0.217
-0.242
-0.263
-0.293
-0.324
-0.364
-0.416
-0.480
-0.561
-0.639
-0.711
-0.743
-0.757
-0.768
-0.817
-0.876
-0.848
-0.686
-0.459
-0.274
-0.169
-0.146
-0.119
-0.078
-0.116
-0.339
-0.520
-0.606
-0.647
-0.684
-0.725
-0.753
-0.745
-0.701
-0.622
-0.527
-0.434
-0.347
-0.270
-0.234
-0.250
-0.276
-0.305
-0.335
-0.361
-0.388
-0.413
-0.446
-0.490
-0.539
-0.584
-0.604
-0.578
-0.519
-0.512
-0.677
-0.948
-1.042
-0.801
-0.394
-0.099
0.038
0.089
0.097
0.083
-0.025
-0.232
-0.430
-0.565
-0.651
-0.713
-0.746
-0.750
-0.718
-0.656
-0.581
-0.495
-0.411
-0.335
-0.266
-0.280
-0.305
-0.342
-0.383
-0.423
-0.451
-0.470
-0.479
-0.487
-0.498
-0.514
-0.516
-0.483
-0.376
-0.178
-0.028
-0.383
-1.150
-1.472
-0.886
-0.045
0.371
0.474
0.481
0.425
0.301
0.114
-0.121
-0.339
-0.521
-0.664
-0.769
-0.825
-0.814
-0.757
-0.674
-0.580
-0.489
-0.406
-0.332
-0.267
-0.319
-0.358
-0.413
-0.471
-0.526
-0.559
-0.569
-0.555
-0.536
-0.516
-0.498
-0.462
-0.387
-0.208
0.119
0.402
-0.220
-1.856
-2.567
-0.843
1.071
1.355
1.182
1.110
0.982
0.718
0.396
0.080
-0.210
-0.473
-0.707
-0.875
-0.960
-0.936
-0.849
-0.726
-0.605
-0.501
-0.411
-0.337
-0.273
-0.350
-0.402
-0.479
-0.561
-0.633
-0.677
-0.674
-0.638
-0.584
-0.534
-0.487
-0.427
-0.338
-0.174
0.082
0.214
-0.714
-2.921
-3.990
-0.607
2.703
2.426
2.027
2.067
1.882
1.331
0.770
0.307
-0.077
-0.428
-0.763
-1.020
-1.137
-1.093
-0.953
-0.791
-0.639
-0.519
-0.422
-0.344
-0.281
0.216
0.246
0.273
0.296
0.312
0.335
0.373
0.433
0.529
0.665
0.832
0.977
1.013
0.953
0.855
0.772
0.695
0.604
0.479
0.331
0.159
-0.039
-0.245
-0.477
-0.720
-0.976
-1.251
-1.570
-1.969
-2.492
-3.163
-4.048
-5.154
-6.297
-6.743
-5.883
-4.220
-2.633
-1.414
-0.502
0.207
0.145
0.198
0.237
0.258
0.272
0.289
0.319
0.367
0.440
0.535
0.640
0.733
0.761
0.736
0.680
0.607
0.526
0.418
0.272
0.098
-0.103
-0.323
-0.549
-0.775
-0.994
-1.199
-1.397
-1.622
-1.903
-2.258
-2.691
-3.192
-3.702
-4.066
-4.069
-3.541
-2.687
-1.747
-0.892
-0.158
0.467
0.102
0.142
0.173
0.186
0.194
0.211
0.240
0.284
0.341
0.408
0.478
0.532
0.558
0.550
0.513
0.453
0.367
0.250
0.091
-0.104
-0.336
-0.578
-0.839
-1.069
-1.258
-1.412
-1.531
-1.653
-1.809
-2.008
-2.247
-2.493
-2.693
-2.771
-2.639
-2.272
-1.718
-1.088
-0.457
0.130
0.666
0.060
0.064
0.059
0.054
0.063
0.094
0.138
0.190
0.245
0.298
0.349
0.390
0.410
0.408
0.384
0.330
0.239
0.109
-0.065
-0.276
-0.530
-0.800
-1.076
-1.315
-1.485
-1.583
-1.633
-1.663
-1.716
-1.790
-1.894
-1.985
-2.027
-1.987
-1.821
-1.522
-1.116
-0.642
-0.154
0.327
0.782
0.001
-0.050
-0.106
-0.144
-0.128
-0.070
0.006
0.082
0.150
0.205
0.248
0.281
0.301
0.303
0.290
0.245
0.155
0.008
-0.181
-0.401
-0.663
-0.948
-1.229
-1.466
-1.625
-1.677
-1.677
-1.647
-1.627
-1.623
-1.630
-1.631
-1.595
-1.504
-1.327
-1.069
-0.741
-0.366
0.034
0.434
0.813
-0.039
-0.169
-0.323
-0.414
-0.389
-0.277
-0.140
-0.021
0.063
0.127
0.174
0.201
0.216
0.224
0.223
0.198
0.105
-0.056
-0.251
-0.475
-0.735
-1.011
-1.282
-1.503
-1.637
-1.680
-1.655
-1.597
-1.541
-1.494
-1.455
-1.407
-1.332
-1.215
-1.046
-0.816
-0.535
-0.218
0.121
0.453
0.767
-0.021
-0.203
-0.507
-0.729
-0.678
-0.483
-0.269
-0.106
0.001
0.075
0.117
0.141
0.152
0.155
0.158
0.144
0.059
-0.101
-0.288
-0.500
-0.741
-0.991
-1.229
-1.429
-1.557
-1.597
-1.570
-1.519
-1.467
-1.410
-1.353
-1.290
-1.198
-1.074
-0.907
-0.699
-0.448
-0.174
0.114
0.400
0.661
0.122
-0.072
-0.538
-0.908
-0.884
-0.626
-0.349
-0.151
-0.027
0.048
0.086
0.100
0.098
0.086
0.077
0.055
-0.014
-0.140
-0.299
-0.487
-0.693
-0.909
-1.119
-1.289
-1.409
-1.462
-1.469
-1.444
-1.411
-1.372
-1.327
-1.266
-1.173
-1.050
-0.886
-0.687
-0.461
-0.213
0.044
0.294
0.520
0.273
0.176
-0.342
-0.846
-0.864
-0.603
-0.319
-0.124
-0.008
0.055
0.081
0.077
0.056
0.017
-0.008
-0.027
-0.068
-0.157
-0.284
-0.443
-0.619
-0.803
-0.981
-1.136
-1.251
-1.330
-1.371
-1.392
-1.408
-1.406
-1.384
-1.339
-1.251
-1.130
-0.969
-0.772
-0.550
-0.315
-0.077
0.151
0.355
0.259
0.179
-0.207
-0.558
-0.591
-0.399
-0.183
-0.026
0.059
0.098
0.104
0.081
0.034
-0.028
-0.065
-0.062
-0.073
-0.136
-0.246
-0.381
-0.535
-0.692
-0.848
-0.990
-1.117
-1.224
-1.313
-1.397
-1.470
-1.524
-1.547
-1.526
-1.453
-1.324
-1.151
-0.943
-0.713
-0.472
-0.235
-0.016
0.184
0.067
-0.025
-0.186
-0.295
-0.237
-0.079
0.068
0.150
0.181
0.172
0.148
0.112
0.054
-0.010
-0.036
-0.007
0.002
-0.064
-0.180
-0.311
-0.451
-0.593
-0.738
-0.882
-1.025
-1.171
-1.320
-1.472
-1.625
-1.755
-1.840
-1.865
-1.798
-1.657
-1.453
-1.211
-0.949
-0.684
-0.427
-0.193
0.012
-0.198
-0.328
-0.279
-0.082
0.193
0.390
0.456
0.420
0.345
0.273
0.212
0.160
0.111
0.072
0.081
0.191
0.240
0.094
-0.093
-0.239
-0.373
-0.508
-0.654
-0.809
-0.979
-1.166
-1.390
-1.635
-1.901
-2.149
-2.327
-2.406
-2.344
-2.173
-1.911
-1.597
-1.268
-0.945
-0.648
-0.382
-0.158
-0.632
-0.964
-0.611
0.198
0.916
1.218
1.090
0.820
0.565
0.388
0.279
0.216
0.174
0.157
0.204
0.373
0.536
0.251
-0.015
-0.179
-0.314
-0.451
-0.598
-0.768
-0.967
-1.213
-1.514
-1.877
-2.305
-2.725
-3.061
-3.228
-3.161
-2.933
-2.563
-2.131
-1.692
-1.267
-0.893
-0.582
-0.324
-1.462
-2.696
-1.409
0.837
2.733
3.001
2.164
1.344
0.802
0.494
0.342
0.264
0.225
0.216
0.249
0.384
0.405
0.255
0.014
-0.139
-0.276
-0.420
-0.576
-0.763
-0.994
-1.292
-1.685
-2.191
-2.825
-3.518
-4.101
-4.387
-4.337
-4.011
-3.498
-2.859
-2.223
-1.651
-1.172
-0.784
-0.481
-2.274
-6.395
-2.646
2.241
6.846
6.786
3.493
1.793
0.948
0.558
0.376
0.303
0.267
0.250
0.256
0.273
0.254
0.147
0.011
-0.125
-0.266
-0.421
-0.597
-0.800
-1.056
-1.390
-1.855
-2.506
-3.362
-4.390
-5.345
-5.852
-5.869
-5.518
-4.796
-3.861
-2.899
-2.091
-1.456
-0.977
-0.621
-2.678
-6.770
-2.676
2.971
7.777
7.836
3.827
1.798
0.934
0.561
0.403
0.337
0.305
0.288
0.274
0.254
0.207
0.126
0.013
-0.127
-0.288
-0.473
-0.679
-0.899
-1.160
-1.501
-1.990
-2.709
-3.731
-5.043
-6.303
-7.131
-7.536
-7.508
-6.687
-5.175
-3.680
-2.537
-1.718
-1.148
-0.739
-1.658
-2.984
-1.275
1.743
4.725
4.557
2.596
1.387
0.788
0.530
0.416
0.368
0.345
0.331
0.314
0.283
0.229
0.142
0.020
-0.147
-0.360
-0.616
-0.883
-1.138
-1.356
-1.629
-2.044
-2.716
-3.691
-4.937
-6.100
-6.928
-8.333
-9.838
-9.097
-6.648
-4.414
-2.903
-1.915
-1.263
-0.816
-0.858
-1.082
-0.417
0.766
1.779
1.922
1.414
0.932
0.644
0.499
0.430
0.398
0.388
0.380
0.367
0.340
0.284
0.182
0.037
-0.183
-0.496
-0.891
-1.326
-1.625
-1.743
-1.823
-2.045
-2.510
-3.214
-4.005
-4.214
-3.473
-5.971
-10.716
-10.712
-7.489
-4.753
-3.030
-1.975
-1.296
-0.841
-0.401
-0.377
-0.086
0.379
0.763
0.896
0.804
0.659
0.548
0.485
0.450
0.433
0.430
0.435
0.433
0.413
0.361
0.255
0.069
-0.221
-0.679
-1.351
-2.145
-2.594
-2.431
-2.109
-1.994
-2.163
-2.511
-2.760
-2.098
-0.806
-3.159
-8.026
-9.009
-6.608
-4.364
-2.830
-1.873
-1.241
-0.818
-0.154
-0.086
0.057
0.256
0.427
0.523
0.534
0.513
0.487
0.468
0.456
0.460
0.466
0.483
0.493
0.493
0.446
0.337
0.124
-0.238
-0.849
-1.850
-3.194
-3.961
-3.290
-2.372
-1.890
-1.758
-1.788
-1.758
-1.309
-0.342
-1.795
-4.988
-5.805
-4.796
-3.449
-2.381
-1.637
-1.113
-0.746
0.030
0.077
0.144
0.233
0.322
0.379
0.417
0.435
0.446
0.449
0.455
0.464
0.481
0.504
0.532
0.542
0.518
0.411
0.194
-0.198
-0.851
-1.962
-3.495
-4.353
-3.471
-2.311
-1.634
-1.308
-1.093
-0.817
-0.507
-0.649
-1.673
-2.957
-3.428
-3.122
-2.486
-1.846
-1.332
-0.942
-0.646
0.203
0.206
0.225
0.259
0.299
0.334
0.372
0.396
0.416
0.431
0.440
0.449
0.458
0.481
0.505
0.517
0.498
0.404
0.208
-0.132
-0.686
-1.538
-2.563
-3.074
-2.560
-1.770
-1.207
-0.828
-0.450
0.169
0.910
0.671
-0.515
-1.504
-1.953
-1.954
-1.698
-1.356
-1.036
-0.759
-0.535
0.389
0.333
0.299
0.295
0.308
0.328
0.352
0.376
0.394
0.403
0.405
0.401
0.387
0.369
0.348
0.325
0.274
0.212
0.089
-0.128
-0.492
-0.987
-1.472
-1.684
-1.464
-1.072
-0.717
-0.404
0.039
0.816
1.881
1.715
0.439
-0.515
-1.013
-1.176
-1.117
-0.966
-0.777
-0.592
-0.430
0.570
0.442
0.368
0.334
0.322
0.329
0.343
0.360
0.369
0.368
0.352
0.317
0.260
0.169
0.024
-0.185
-0.379
-0.408
-0.334
-0.298
-0.409
-0.604
-0.771
-0.787
-0.630
-0.429
-0.247
-0.061
0.282
0.891
1.567
1.641
0.889
0.090
-0.425
-0.663
-0.719
-0.673
-0.573
-0.457
-0.339
0.706
0.514
0.412
0.356
0.332
0.328
0.334
0.339
0.338
0.320
0.280
0.208
0.082
-0.138
-0.536
-1.237
-2.165
-2.310
-1.469
-0.782
-0.517
-0.450
-0.382
-0.234
-0.012
0.133
0.145
0.178
0.413
0.848
1.354
1.651
1.212
0.460
-0.074
-0.352
-0.467
-0.479
-0.431
-0.355
-0.269
0.717
0.526
0.418
0.358
0.328
0.316
0.313
0.310
0.296
0.259
0.194
0.079
-0.116
-0.474
-1.252
-3.123
-7.453
-8.005
-4.323
-1.645
-0.767
-0.438
-0.216
0.063
0.383
0.498
0.300
0.207
0.469
0.956
1.429
1.655
1.291
0.625
0.113
-0.188
-0.326
-0.365
-0.345
-0.291
-0.222
0.617
0.479
0.390
0.336
0.308
0.293
0.283
0.272
0.242
0.189
0.095
-0.052
-0.298
-0.748
-1.775
-4.846
-10.521
-13.156
-7.620
-2.410
-1.024
-0.500
-0.196
0.072
0.277
0.178
-0.191
-0.156
0.487
1.397
1.987
1.919
1.359
0.695
0.174
-0.140
-0.287
-0.331
-0.310
-0.260
-0.196
0.483
0.399
0.339
0.295
0.270
0.255
0.240
0.219
0.179
0.107
-0.005
-0.170
-0.428
-0.874
-1.785
-4.017
-8.744
-9.468
-5.653
-2.295
-1.050
-0.510
-0.228
-0.128
-0.324
-0.958
-1.493
-0.981
0.548
2.510
3.671
2.938
1.735
0.773
0.139
-0.201
-0.340
-0.363
-0.324
-0.260
-0.191
0.357
0.311
0.270
0.240
0.220
0.202
0.184
0.154
0.101
0.017
-0.110
-0.280
-0.515
-0.872
-1.461
-2.490
-3.817
-4.149
-2.868
-1.593
-0.818
-0.379
-0.161
-0.229
-0.773
-1.873
-2.648
-1.686
0.592
3.761
5.895
4.156
2.141
0.765
-0.036
-0.401
-0.495
-0.456
-0.372
-0.285
-0.202
0.254
0.227
0.201
0.178
0.158
0.139
0.115
0.077
0.011
-0.089
-0.224
-0.394
-0.598
-0.859
-1.197
-1.596
-1.943
-1.954
-1.530
-0.958
-0.465
-0.111
0.085
0.008
-0.534
-1.600
-2.303
-1.560
0.449
3.148
5.021
4.078
2.108
0.507
-0.417
-0.730
-0.713
-0.582
-0.443
-0.322
-0.222
0.169
0.150
0.132
0.114
0.092
0.067
0.034
-0.017
-0.092
-0.205
-0.347
-0.515
-0.693
-0.884
-1.064
-1.220
-1.285
-1.179
-0.888
-0.503
-0.114
0.196
0.414
0.467
0.160
-0.600
-1.206
-0.951
0.187
1.795
3.065
2.847
1.441
-0.045
-0.914
-1.099
-0.938
-0.704
-0.505
-0.355
-0.240
0.099
0.086
0.069
0.050
0.026
-0.006
-0.051
-0.115
-0.205
-0.329
-0.480
-0.648
-0.819
-0.958
-1.067
-1.102
-1.041
-0.868
-0.587
-0.250
0.095
0.374
0.613
0.748
0.586
-0.041
-0.666
-0.700
-0.145
0.725
1.425
1.385
0.490
-0.589
-1.222
-1.275
-1.039
-0.761
-0.538
-0.373
-0.252
0.040
0.026
0.011
-0.010
-0.039
-0.077
-0.132
-0.207
-0.312
-0.447
-0.605
-0.779
-0.949
-1.072
-1.137
-1.107
-0.991
-0.783
-0.503
-0.187
0.110
0.333
0.485
0.502
0.179
-0.501
-1.052
-1.024
-0.607
-0.056
0.329
0.278
-0.202
-0.823
-1.202
-1.192
-0.982
-0.732
-0.527
-0.371
-0.256
-0.014
-0.026
-0.044
-0.067
-0.098
-0.143
-0.203
-0.287
-0.397
-0.542
-0.710
-0.895
-1.061
-1.186
-1.230
-1.170
-1.024
-0.809
-0.542
-0.264
-0.031
0.122
0.119
-0.136
-0.805
-1.784
-2.182
-1.724
-1.073
-0.579
-0.296
-0.287
-0.510
-0.804
-0.996
-0.986
-0.834
-0.651
-0.488
-0.354
-0.249
-0.064
-0.077
-0.095
-0.121
-0.155
-0.200
-0.266
-0.351
-0.463
-0.607
-0.783
-0.965
-1.131
-1.244
-1.274
-1.208
-1.063
-0.869
-0.647
-0.415
-0.222
-0.137
-0.226
-0.656
-1.602
-2.860
-3.102
-2.228
-1.347
-0.835
-0.584
-0.530
-0.601
-0.728
-0.801
-0.780
-0.689
-0.561
-0.436
-0.330
-0.239
-0.112
-0.125
-0.144
-0.171
-0.208
-0.255
-0.316
-0.399
-0.506
-0.641
-0.800
-0.974
-1.116
-1.207
-1.222
-1.160
-1.054
-0.927
-0.757
-0.568
-0.397
-0.312
-0.412
-0.789
-1.578
-2.520
-2.662
-1.967
-1.292
-0.883
-0.680
-0.613
-0.622
-0.658
-0.674
-0.648
-0.576
-0.487
-0.393
-0.306
-0.229
-0.157
-0.171
-0.193
-0.222
-0.259
-0.303
-0.363
-0.436
-0.530
-0.647
-0.780
-0.913
-1.010
-1.048
-1.004
-0.930
-0.910
-0.944
-0.915
-0.761
-0.546
-0.393
-0.400
-0.616
-1.035
-1.488
-1.588
-1.334
-1.011
-0.795
-0.679
-0.636
-0.622
-0.624
-0.611
-0.574
-0.511
-0.437
-0.363
-0.289
-0.222
-0.198
-0.216
-0.243
-0.277
-0.315
-0.357
-0.407
-0.466
-0.540
-0.627
-0.721
-0.800
-0.827
-0.752
-0.554
-0.341
-0.478
-0.951
-1.259
-1.116
-0.709
-0.369
-0.239
-0.294
-0.482
-0.691
-0.795
-0.778
-0.720
-0.661
-0.637
-0.632
-0.630
-0.617
-0.589
-0.543
-0.481
-0.414
-0.345
-0.279
-0.220
-0.236
-0.260
-0.292
-0.330
-0.374
-0.413
-0.452
-0.497
-0.542
-0.595
-0.651
-0.672
-0.612
-0.368
0.215
1.098
0.826
-1.172
-2.450
-2.059
-1.013
-0.278
0.029
0.083
-0.012
-0.153
-0.304
-0.412
-0.485
-0.544
-0.599
-0.637
-0.658
-0.647
-0.606
-0.548
-0.480
-0.407
-0.340
-0.278
-0.222
-0.269
-0.299
-0.340
-0.387
-0.434
-0.472
-0.502
-0.528
-0.548
-0.571
-0.582
-0.557
-0.437
-0.058
1.013
3.176
2.165
-2.856
-7.041
-4.990
-1.657
-0.077
0.429
0.524
0.460
0.279
0.063
-0.131
-0.301
-0.448
-0.572
-0.663
-0.705
-0.697
-0.643
-0.571
-0.490
-0.413
-0.342
-0.280
-0.227
-0.293
-0.332
-0.382
-0.439
-0.491
-0.527
-0.548
-0.554
-0.553
-0.546
-0.528
-0.478
-0.344
-0.006
0.865
2.721
0.911
-7.350
-12.272
-9.483
-2.280
0.204
0.856
1.032
0.948
0.689
0.379
0.088
-0.161
-0.373
-0.560
-0.699
-0.762
-0.755
-0.688
-0.600
-0.507
-0.421
-0.349
-0.286
-0.232
0.162
0.282
0.357
0.385
0.394
0.397
0.418
0.458
0.526
0.619
0.726
0.827
0.889
0.918
0.925
0.921
0.895
0.807
0.659
0.451
0.216
-0.018
-0.257
-0.523
-0.825
-1.136
-1.466
-1.834
-2.318
-2.945
-3.710
-4.540
-5.288
-5.782
-5.713
-4.942
-3.693
-2.467
-1.454
-0.662
-0.036
0.089
0.272
0.371
0.402
0.390
0.377
0.380
0.406
0.454
0.521
0.599
0.671
0.723
0.744
0.745
0.721
0.666
0.552
0.383
0.147
-0.129
-0.405
-0.707
-0.996
-1.267
-1.490
-1.698
-1.926
-2.225
-2.630
-3.105
-3.575
-3.954
-4.098
-3.910
-3.357
-2.593
-1.769
-1.022
-0.380
0.174
0.106
0.263
0.352
0.372
0.353
0.331
0.325
0.338
0.373
0.421
0.475
0.525
0.564
0.581
0.577
0.540
0.460
0.327
0.129
-0.135
-0.451
-0.800
-1.164
-1.498
-1.731
-1.873
-1.937
-2.005
-2.129
-2.321
-2.556
-2.776
-2.924
-2.909
-2.721
-2.319
-1.792
-1.217
-0.655
-0.133
0.339
0.138
0.231
0.282
0.290
0.266
0.249
0.245
0.261
0.285
0.322
0.363
0.401
0.430
0.444
0.439
0.397
0.302
0.145
-0.082
-0.376
-0.731
-1.141
-1.569
-1.943
-2.148
-2.196
-2.140
-2.064
-2.029
-2.061
-2.132
-2.195
-2.215
-2.132
-1.942
-1.632
-1.244
-0.813
-0.377
0.046
0.445
0.151
0.189
0.190
0.170
0.146
0.136
0.149
0.171
0.201
0.231
0.267
0.299
0.325
0.342
0.349
0.325
0.218
0.021
-0.231
-0.547
-0.926
-1.370
-1.825
-2.208
-2.406
-2.392
-2.235
-2.062
-1.931
-1.859
-1.825
-1.793
-1.741
-1.625
-1.444
-1.197
-0.888
-0.547
-0.192
0.153
0.483
0.210
0.228
0.174
0.073
0.013
0.012
0.046
0.086
0.120
0.157
0.187
0.216
0.239
0.262
0.308
0.377
0.250
-0.036
-0.318
-0.641
-1.012
-1.445
-1.882
-2.242
-2.400
-2.362
-2.194
-1.987
-1.814
-1.693
-1.607
-1.535
-1.442
-1.318
-1.146
-0.930
-0.673
-0.391
-0.096
0.194
0.467
0.465
0.592
0.407
0.100
-0.072
-0.093
-0.042
0.015
0.061
0.099
0.130
0.151
0.165
0.185
0.244
0.325
0.217
-0.081
-0.359
-0.656
-0.995
-1.365
-1.743
-2.037
-2.184
-2.161
-2.019
-1.842
-1.686
-1.566
-1.468
-1.377
-1.279
-1.153
-0.990
-0.796
-0.569
-0.327
-0.075
0.176
0.406
1.080
1.690
1.212
0.340
-0.077
-0.148
-0.089
-0.015
0.039
0.073
0.096
0.101
0.092
0.076
0.092
0.127
0.046
-0.148
-0.372
-0.618
-0.896
-1.204
-1.503
-1.732
-1.864
-1.864
-1.786
-1.679
-1.570
-1.479
-1.400
-1.317
-1.221
-1.098
-0.946
-0.765
-0.559
-0.336
-0.111
0.111
0.315
1.681
3.018
2.139
0.614
-0.002
-0.120
-0.070
0.009
0.055
0.080
0.086
0.069
0.016
-0.070
-0.115
-0.085
-0.094
-0.194
-0.353
-0.550
-0.775
-1.011
-1.238
-1.424
-1.537
-1.580
-1.566
-1.531
-1.493
-1.451
-1.409
-1.348
-1.265
-1.148
-1.002
-0.824
-0.623
-0.410
-0.195
0.012
0.201
1.300
2.110
1.560
0.522
0.039
-0.038
0.012
0.077
0.111
0.117
0.097
0.054
-0.048
-0.245
-0.373
-0.231
-0.145
-0.186
-0.304
-0.460
-0.639
-0.824
-1.007
-1.156
-1.277
-1.354
-1.406
-1.447
-1.479
-1.502
-1.508
-1.482
-1.420
-1.312
-1.159
-0.969
-0.764
-0.541
-0.323
-0.116
0.070
0.522
0.690
0.534
0.231
0.110
0.110
0.151
0.177
0.181
0.159
0.121
0.071
-0.037
-0.243
-0.369
-0.197
-0.089
-0.122
-0.231
-0.369
-0.518
-0.670
-0.822
-0.961
-1.089
-1.205
-1.322
-1.436
-1.549
-1.653
-1.723
-1.751
-1.706
-1.599
-1.431
-1.220
-0.979
-0.729
-0.488
-0.266
-0.070
-0.146
-0.216
-0.124
0.084
0.280
0.376
0.360
0.292
0.231
0.185
0.146
0.103
0.039
-0.050
-0.076
0.028
0.103
0.004
-0.143
-0.282
-0.418
-0.553
-0.690
-0.826
-0.975
-1.135
-1.316
-1.509
-1.724
-1.922
-2.091
-2.176
-2.166
-2.061
-1.857
-1.592
-1.285
-0.978
-0.691
-0.437
-0.215
-1.194
-1.514
-0.878
0.122
0.867
1.016
0.724
0.414
0.252
0.176
0.152
0.130
0.108
0.088
0.113
0.253
0.285
0.142
-0.069
-0.214
-0.339
-0.466
-0.598
-0.747
-0.915
-1.118
-1.370
-1.663
-1.993
-2.329
-2.624
-2.810
-2.870
-2.764
-2.500
-2.132
-1.717
-1.303
-0.935
-0.623
-0.364
-4.329
-5.645
-2.696
0.638
3.013
2.907
1.446
0.519
0.196
0.120
0.128
0.138
0.150
0.155
0.182
0.261
0.298
0.137
-0.036
-0.171
-0.293
-0.421
-0.556
-0.717
-0.909
-1.155
-1.471
-1.865
-2.337
-2.848
-3.343
-3.715
-3.924
-3.855
-3.517
-2.950
-2.310
-1.711
-1.216
-0.820
-0.514
-9.712
-12.207
-6.500
2.612
7.869
7.199
2.656
0.509
0.045
0.030
0.090
0.142
0.171
0.187
0.199
0.204
0.175
0.082
-0.038
-0.159
-0.285
-0.419
-0.569
-0.741
-0.948
-1.221
-1.585
-2.066
-2.690
-3.412
-4.164
-4.884
-5.485
-5.704
-5.204
-4.225
-3.123
-2.215
-1.527
-1.024
-0.653
-10.256
-13.116
-6.878
3.984
10.537
8.376
2.906
0.289
-0.124
-0.044
0.072
0.149
0.195
0.216
0.215
0.196
0.148
0.060
-0.050
-0.177
-0.326
-0.490
-0.667
-0.857
-1.070
-1.331
-1.700
-2.220
-2.922
-3.827
-4.894
-6.263
-7.974
-9.273
-8.524
-6.274
-4.225
-2.789
-1.832
-1.201
-0.770
-5.309
-6.877
-2.901
1.776
6.035
5.107
1.553
0.087
-0.136
-0.026
0.098
0.184
0.232
0.255
0.253
0.223
0.165
0.066
-0.064
-0.227
-0.432
-0.684
-0.948
-1.176
-1.335
-1.514
-1.793
-2.261
-2.950
-3.873
-5.166
-7.403
-11.962
-17.757
-15.637
-9.362
-5.438
-3.290
-2.078
-1.331
-0.847
-1.748
-1.931
-0.953
0.512
1.606
1.477
0.610
0.087
-0.008
0.066
0.165
0.241
0.289
0.315
0.316
0.288
0.214
0.093
-0.079
-0.314
-0.641
-1.109
-1.648
-1.988
-1.974
-1.851
-1.896
-2.185
-2.707
-3.468
-4.614
-7.273
-15.328
-25.215
-23.495
-11.960
-6.136
-3.523
-2.161
-1.379
-0.870
-0.668
-0.628
-0.302
0.191
0.540
0.525
0.325
0.159
0.128
0.184
0.252
0.312
0.358
0.392
0.407
0.390
0.315
0.163
-0.071
-0.412
-0.970
-1.925
-3.336
-4.175
-3.424
-2.458
-2.016
-2.015
-2.293
-2.783
-3.531
-5.461
-11.796
-21.686
-19.507
-10.304
-5.609
-3.301
-2.057
-1.319
-0.844
-0.252
-0.182
-0.032
0.145
0.272
0.308
0.267
0.240
0.244
0.282
0.331
0.384
0.434
0.485
0.530
0.537
0.470
0.291
-0.007
-0.475
-1.301
-3.046
-6.951
-9.101
-6.147
-3.186
-2.078
-1.767
-1.805
-2.045
-2.494
-3.652
-6.525
-9.741
-9.444
-6.680
-4.247
-2.730
-1.780
-1.170
-0.766
-0.029
0.031
0.099
0.181
0.243
0.274
0.288
0.300
0.323
0.357
0.395
0.443
0.497
0.564
0.646
0.703
0.678
0.480
0.117
-0.434
-1.371
-3.402
-8.420
-10.095
-7.264
-3.308
-1.923
-1.426
-1.271
-1.285
-1.499
-2.180
-3.426
-4.620
-4.762
-3.951
-2.924
-2.068
-1.431
-0.983
-0.655
0.139
0.169
0.197
0.237
0.266
0.295
0.323
0.348
0.376
0.408
0.441
0.475
0.526
0.606
0.712
0.828
0.845
0.680
0.293
-0.263
-1.081
-2.492
-4.867
-6.385
-4.421
-2.467
-1.472
-1.003
-0.752
-0.561
-0.512
-0.870
-1.591
-2.255
-2.510
-2.327
-1.920
-1.471
-1.088
-0.777
-0.531
0.296
0.283
0.280
0.290
0.305
0.329
0.356
0.383
0.412
0.437
0.455
0.471
0.502
0.559
0.655
0.779
0.847
0.741
0.423
-0.062
-0.663
-1.414
-2.230
-2.574
-2.094
-1.363
-0.859
-0.548
-0.285
0.031
0.275
0.174
-0.349
-0.941
-1.280
-1.343
-1.226
-1.015
-0.796
-0.593
-0.414
0.431
0.374
0.345
0.335
0.339
0.358
0.382
0.409
0.431
0.445
0.441
0.427
0.406
0.396
0.417
0.471
0.560
0.602
0.449
0.094
-0.337
-0.731
-0.986
-0.979
-0.696
-0.375
-0.209
-0.109
0.076
0.426
0.888
1.275
0.827
-0.015
-0.520
-0.732
-0.760
-0.685
-0.567
-0.439
-0.313
0.523
0.434
0.386
0.364
0.363
0.373
0.393
0.415
0.429
0.426
0.395
0.337
0.252
0.144
-0.017
-0.211
-0.277
0.076
0.345
0.091
-0.223
-0.401
-0.374
-0.091
0.441
0.759
0.537
0.259
0.337
0.716
1.512
2.207
1.819
0.666
-0.049
-0.351
-0.458
-0.460
-0.404
-0.323
-0.235
0.543
0.451
0.399
0.372
0.366
0.373
0.389
0.402
0.402
0.375
0.314
0.208
0.059
-0.175
-0.593
-1.375
-2.484
-2.137
-0.561
-0.234
-0.348
-0.332
-0.111
0.487
1.651
2.370
1.221
0.341
0.440
0.995
1.794
2.396
1.998
0.881
0.196
-0.137
-0.281
-0.324
-0.300
-0.247
-0.180
0.496
0.425
0.380
0.357
0.352
0.357
0.366
0.368
0.353
0.300
0.208
0.069
-0.141
-0.477
-1.105
-2.511
-5.509
-5.789
-2.431
-0.991
-0.648
-0.424
-0.097
0.506
1.717
2.310
0.254
-0.503
0.336
1.646
2.539
2.446
1.715
0.870
0.295
-0.039
-0.201
-0.255
-0.247
-0.205
-0.147
0.417
0.371
0.338
0.322
0.316
0.317
0.319
0.310
0.275
0.201
0.083
-0.086
-0.314
-0.669
-1.270
-2.480
-4.453
-4.943
-2.815
-1.441
-0.859
-0.489
-0.207
-0.031
-0.271
-1.939
-4.336
-3.090
0.104
4.028
5.880
4.096
2.041
0.938
0.306
-0.039
-0.202
-0.248
-0.234
-0.190
-0.135
0.331
0.306
0.285
0.272
0.264
0.260
0.252
0.228
0.173
0.080
-0.058
-0.240
-0.468
-0.772
-1.215
-1.860
-2.576
-2.703
-2.018
-1.274
-0.735
-0.341
-0.135
-0.345
-1.696
-5.779
-9.373
-6.036
-0.053
5.770
9.048
6.171
2.433
0.956
0.231
-0.127
-0.266
-0.291
-0.255
-0.199
-0.137
0.253
0.238
0.224
0.212
0.200
0.187
0.165
0.121
0.048
-0.068
-0.222
-0.409
-0.628
-0.866
-1.146
-1.438
-1.649
-1.613
-1.275
-0.771
-0.269
0.128
0.326
0.151
-1.073
-4.375
-7.569
-4.777
-0.261
4.776
6.691
4.862
2.082
0.739
0.031
-0.284
-0.379
-0.359
-0.295
-0.220
-0.150
0.184
0.172
0.160
0.145
0.128
0.103
0.064
0.003
-0.095
-0.232
-0.406
-0.606
-0.817
-1.014
-1.173
-1.271
-1.266
-1.091
-0.721
-0.213
0.315
0.724
1.053
1.369
1.053
-0.788
-2.552
-2.125
-0.343
1.728
2.879
2.341
1.236
0.335
-0.229
-0.468
-0.501
-0.432
-0.334
-0.243
-0.164
0.122
0.110
0.097
0.079
0.056
0.017
-0.039
-0.124
-0.241
-0.405
-0.602
-0.824
-1.042
-1.218
-1.308
-1.296
-1.148
-0.870
-0.420
0.144
0.695
1.095
1.540
2.341
2.854
1.211
-0.667
-1.085
-0.472
0.416
0.996
0.958
0.482
-0.066
-0.458
-0.600
-0.574
-0.473
-0.362
-0.259
-0.175
0.064
0.052
0.037
0.014
-0.020
-0.068
-0.137
-0.240
-0.383
-0.571
-0.800
-1.054
-1.297
-1.468
-1.532
-1.439
-1.200
-0.844
-0.369
0.170
0.660
0.987
1.290
1.765
1.763
0.048
-1.458
-1.543
-0.940
-0.295
0.106
0.172
-0.040
-0.341
-0.571
-0.636
-0.585
-0.481
-0.366
-0.266
-0.181
0.012
-0.001
-0.019
-0.047
-0.087
-0.144
-0.226
-0.342
-0.500
-0.709
-0.968
-1.256
-1.540
-1.724
-1.767
-1.626
-1.329
-0.945
-0.488
-0.035
0.333
0.530
0.536
0.175
-1.258
-4.189
-5.116
-3.126
-1.626
-0.809
-0.393
-0.264
-0.331
-0.474
-0.575
-0.602
-0.544
-0.450
-0.351
-0.259
-0.182
-0.036
-0.051
-0.074
-0.104
-0.148
-0.210
-0.300
-0.421
-0.588
-0.804
-1.079
-1.390
-1.689
-1.891
-1.922
-1.749
-1.443
-1.071
-0.675
-0.307
-0.044
0.042
-0.162
-0.999
-3.505
-8.231
-8.693
-4.701
-2.139
-1.107
-0.658
-0.489
-0.472
-0.512
-0.546
-0.540
-0.486
-0.412
-0.327
-0.247
-0.178
-0.084
-0.098
-0.122
-0.157
-0.203
-0.266
-0.354
-0.476
-0.636
-0.849
-1.113
-1.408
-1.687
-1.864
-1.871
-1.700
-1.434
-1.143
-0.844
-0.561
-0.342
-0.286
-0.512
-1.321
-3.267
-6.826
-7.232
-3.941
-2.014
-1.135
-0.739
-0.575
-0.522
-0.514
-0.512
-0.487
-0.436
-0.372
-0.303
-0.236
-0.175
-0.124
-0.143
-0.168
-0.204
-0.250
-0.314
-0.397
-0.508
-0.655
-0.839
-1.067
-1.304
-1.509
-1.614
-1.544
-1.373
-1.208
-1.128
-1.029
-0.818
-0.583
-0.455
-0.566
-1.027
-1.971
-3.077
-3.219
-2.338
-1.482
-0.975
-0.714
-0.587
-0.534
-0.505
-0.485
-0.451
-0.402
-0.347
-0.287
-0.227
-0.172
-0.162
-0.182
-0.211
-0.248
-0.293
-0.353
-0.427
-0.521
-0.642
-0.790
-0.960
-1.118
-1.215
-1.156
-0.887
-0.534
-0.547
-1.053
-1.402
-1.276
-0.862
-0.544
-0.448
-0.617
-0.980
-1.357
-1.471
-1.271
-0.976
-0.761
-0.636
-0.569
-0.532
-0.506
-0.474
-0.435
-0.387
-0.333
-0.277
-0.223
-0.172
-0.196
-0.219
-0.250
-0.290
-0.335
-0.387
-0.451
-0.525
-0.618
-0.722
-0.826
-0.902
-0.867
-0.595
0.251
1.914
1.872
-1.064
-2.804
-2.524
-1.400
-0.604
-0.262
-0.238
-0.371
-0.541
-0.654
-0.668
-0.622
-0.582
-0.557
-0.542
-0.532
-0.513
-0.478
-0.437
-0.383
-0.329
-0.275
-0.223
-0.175
-0.222
-0.250
-0.284
-0.326
-0.372
-0.419
-0.468
-0.523
-0.582
-0.646
-0.702
-0.704
-0.590
-0.123
1.530
4.335
3.843
-2.609
-9.308
-6.685
-2.443
-0.617
-0.008
0.126
0.073
-0.066
-0.203
-0.308
-0.387
-0.442
-0.490
-0.524
-0.537
-0.526
-0.493
-0.446
-0.388
-0.332
-0.276
-0.226
-0.179
-0.242
-0.273
-0.312
-0.357
-0.401
-0.442
-0.482
-0.516
-0.551
-0.580
-0.598
-0.573
-0.437
-0.003
1.361
3.581
1.711
-8.011
-16.259
-11.016
-3.354
-0.404
0.333
0.473
0.414
0.269
0.089
-0.083
-0.225
-0.345
-0.443
-0.512
-0.546
-0.542
-0.506
-0.454
-0.394
-0.336
-0.279
-0.230
-0.184
0.104
0.371
0.511
0.545
0.512
0.480
0.470
0.490
0.537
0.608
0.697
0.793
0.888
0.977
1.077
1.163
1.206
1.134
0.916
0.587
0.235
0.014
-0.187
-0.473
-0.876
-1.292
-1.683
-2.128
-2.719
-3.541
-4.589
-5.619
-6.152
-5.940
-5.220
-4.255
-3.211
-2.215
-1.387
-0.717
-0.173
0.012
0.441
0.649
0.665
0.576
0.497
0.454
0.448
0.476
0.523
0.587
0.664
0.738
0.805
0.863
0.898
0.874
0.763
0.537
0.227
-0.146
-0.505
-0.860
-1.262
-1.606
-1.869
-2.056
-2.274
-2.587
-3.053
-3.623
-4.140
-4.395
-4.275
-3.835
-3.175
-2.429
-1.705
-1.053
-0.495
-0.009
0.134
0.501
0.713
0.708
0.590
0.485
0.423
0.400
0.403
0.433
0.480
0.534
0.590
0.634
0.665
0.655
0.590
0.439
0.193
-0.161
-0.596
-1.113
-1.659
-2.181
-2.494
-2.567
-2.489
-2.440
-2.485
-2.652
-2.874
-3.089
-3.168
-3.061
-2.745
-2.314
-1.784
-1.255
-0.747
-0.292
0.121
0.253
0.475
0.623
0.621
0.525
0.431
0.368
0.333
0.329
0.343
0.376
0.417
0.457
0.491
0.505
0.474
0.378
0.187
-0.099
-0.494
-1.016
-1.670
-2.408
-3.069
-3.364
-3.233
-2.896
-2.581
-2.392
-2.336
-2.361
-2.398
-2.368
-2.243
-2.007
-1.684
-1.308
-0.904
-0.509
-0.131
0.214
0.280
0.414
0.497
0.485
0.421
0.347
0.291
0.260
0.245
0.256
0.277
0.312
0.349
0.378
0.405
0.400
0.275
0.025
-0.303
-0.731
-1.294
-2.040
-2.890
-3.626
-3.902
-3.641
-3.110
-2.621
-2.290
-2.103
-2.002
-1.930
-1.850
-1.712
-1.520
-1.266
-0.969
-0.655
-0.336
-0.029
0.258
0.339
0.467
0.491
0.409
0.314
0.241
0.201
0.176
0.164
0.173
0.192
0.226
0.258
0.297
0.384
0.462
0.321
-0.036
-0.415
-0.848
-1.401
-2.105
-2.916
-3.601
-3.843
-3.562
-3.030
-2.518
-2.142
-1.900
-1.746
-1.634
-1.520
-1.386
-1.209
-0.999
-0.758
-0.500
-0.238
0.021
0.261
0.700
1.078
0.926
0.529
0.266
0.158
0.121
0.107
0.099
0.106
0.126
0.153
0.178
0.211
0.335
0.466
0.304
-0.075
-0.454
-0.849
-1.337
-1.926
-2.558
-3.076
-3.268
-3.079
-2.680
-2.266
-1.946
-1.722
-1.566
-1.443
-1.330
-1.193
-1.037
-0.852
-0.646
-0.424
-0.197
0.025
0.232
1.952
3.847
3.014
1.023
0.302
0.114
0.075
0.076
0.077
0.077
0.089
0.099
0.095
0.080
0.110
0.199
0.114
-0.173
-0.457
-0.778
-1.161
-1.601
-2.053
-2.407
-2.553
-2.450
-2.215
-1.953
-1.734
-1.573
-1.450
-1.345
-1.240
-1.118
-0.973
-0.803
-0.616
-0.416
-0.211
-0.014
0.172
3.625
6.009
4.554
1.577
0.370
0.119
0.101
0.114
0.112
0.099
0.085
0.060
-0.012
-0.159
-0.252
-0.145
-0.116
-0.228
-0.423
-0.665
-0.952
-1.264
-1.565
-1.803
-1.923
-1.902
-1.806
-1.677
-1.562
-1.477
-1.408
-1.334
-1.247
-1.138
-1.000
-0.841
-0.658
-0.467
-0.271
-0.085
0.090
2.487
4.296
3.741
1.144
0.309
0.140
0.162
0.197
0.187
0.147
0.106
0.048
-0.119
-0.510
-0.685
-0.488
-0.203
-0.223
-0.358
-0.543
-0.756
-0.976
-1.181
-1.352
-1.454
-1.495
-1.491
-1.477
-1.465
-1.454
-1.444
-1.414
-1.356
-1.260
-1.129
-0.962
-0.774
-0.572
-0.372
-0.183
-0.008
0.841
1.298
1.028
0.454
0.214
0.191
0.228
0.252
0.228
0.178
0.124
0.058
-0.112
-0.507
-0.710
-0.475
-0.170
-0.171
-0.276
-0.421
-0.581
-0.740
-0.897
-1.029
-1.136
-1.224
-1.297
-1.372
-1.449
-1.525
-1.588
-1.609
-1.585
-1.504
-1.364
-1.181
-0.965
-0.739
-0.515
-0.307
-0.123
0.066
-0.033
-0.014
0.081
0.201
0.246
0.231
0.199
0.166
0.134
0.116
0.079
-0.002
-0.172
-0.278
-0.129
-0.037
-0.080
-0.186
-0.315
-0.442
-0.570
-0.693
-0.813
-0.933
-1.062
-1.200
-1.360
-1.531
-1.703
-1.846
-1.952
-1.971
-1.910
-1.755
-1.521
-1.252
-0.971
-0.701
-0.457
-0.246
-0.899
-1.281
-0.839
-0.084
0.437
0.446
0.150
-0.046
-0.068
-0.016
0.044
0.074
0.072
0.052
0.046
0.079
0.082
-0.001
-0.117
-0.233
-0.342
-0.451
-0.558
-0.679
-0.817
-0.980
-1.182
-1.425
-1.695
-1.981
-2.256
-2.464
-2.585
-2.552
-2.370
-2.049
-1.668
-1.278
-0.929
-0.627
-0.376
-3.639
-4.720
-2.508
0.000
1.483
1.114
-0.111
-0.667
-0.537
-0.266
-0.070
0.041
0.094
0.120
0.133
0.141
0.116
0.029
-0.078
-0.184
-0.281
-0.375
-0.481
-0.602
-0.757
-0.959
-1.217
-1.543
-1.923
-2.353
-2.807
-3.234
-3.557
-3.634
-3.391
-2.888
-2.267
-1.694
-1.204
-0.815
-0.512
-9.002
-10.695
-5.615
0.616
4.804
3.059
-0.997
-1.969
-1.251
-0.577
-0.199
-0.007
0.092
0.137
0.152
0.142
0.100
0.024
-0.071
-0.168
-0.260
-0.352
-0.459
-0.586
-0.755
-0.978
-1.277
-1.671
-2.160
-2.777
-3.489
-4.331
-5.163
-5.622
-5.279
-4.276
-3.136
-2.213
-1.515
-1.010
-0.642
-9.438
-11.283
-5.882
1.143
5.226
3.423
-2.514
-3.308
-1.789
-0.767
-0.271
-0.020
0.099
0.155
0.168
0.144
0.092
0.011
-0.084
-0.188
-0.286
-0.394
-0.521
-0.662
-0.830
-1.048
-1.354
-1.779
-2.357
-3.132
-4.235
-5.872
-8.242
-10.171
-9.414
-6.711
-4.381
-2.824
-1.839
-1.188
-0.753
-4.672
-5.840
-2.846
0.420
2.504
0.937
-2.218
-2.679
-1.537
-0.687
-0.224
0.013
0.139
0.196
0.206
0.179
0.107
0.007
-0.117
-0.246
-0.385
-0.552
-0.751
-0.936
-1.069
-1.209
-1.446
-1.834
-2.427
-3.310
-4.814
-7.777
-14.492
-23.530
-21.076
-10.869
-5.846
-3.407
-2.099
-1.321
-0.826
-1.618
-1.832
-1.079
-0.025
0.499
-0.058
-1.048
-1.299
-0.877
-0.401
-0.086
0.099
0.208
0.269
0.286
0.253
0.165
0.024
-0.158
-0.358
-0.600
-0.972
-1.451
-1.792
-1.735
-1.588
-1.593
-1.834
-2.348
-3.203
-4.875
-8.935
-22.293
-36.535
-29.559
-14.896
-6.732
-3.661
-2.195
-1.369
-0.851
-0.607
-0.627
-0.397
-0.065
0.071
-0.093
-0.378
-0.470
-0.324
-0.107
0.078
0.214
0.314
0.379
0.417
0.407
0.303
0.105
-0.168
-0.499
-0.967
-1.864
-3.554
-4.703
-3.593
-2.332
-1.790
-1.782
-2.117
-2.809
-4.208
-7.627
-17.356
-27.172
-25.003
-12.623
-6.159
-3.434
-2.090
-1.310
-0.816
-0.233
-0.188
-0.096
0.019
0.073
0.037
-0.037
-0.055
0.014
0.123
0.237
0.342
0.436
0.529
0.620
0.670
0.599
0.336
-0.081
-0.583
-1.379
-3.369
-8.440
-10.683
-8.107
-3.342
-1.979
-1.652
-1.773
-2.217
-3.168
-5.120
-8.786
-12.790
-11.772
-7.661
-4.605
-2.832
-1.803
-1.157
-0.736
-0.028
0.021
0.070
0.123
0.158
0.158
0.161
0.177
0.226
0.294
0.373
0.455
0.557
0.696
0.879
1.074
1.113
0.787
0.196
-0.518
-1.510
-3.969
-9.768
-14.437
-8.982
-3.626
-1.917
-1.426
-1.366
-1.568
-2.071
-3.048
-4.438
-5.561
-5.453
-4.360
-3.105
-2.114
-1.432
-0.956
-0.621
0.117
0.154
0.187
0.217
0.244
0.264
0.290
0.320
0.366
0.421
0.481
0.550
0.652
0.824
1.116
1.518
1.741
1.408
0.628
-0.217
-1.182
-2.822
-6.257
-8.437
-5.423
-2.655
-1.504
-1.070
-0.932
-0.951
-1.143
-1.581
-2.198
-2.726
-2.829
-2.497
-2.001
-1.499
-1.078
-0.750
-0.496
0.239
0.257
0.275
0.292
0.317
0.347
0.379
0.423
0.473
0.524
0.565
0.606
0.688
0.852
1.178
1.694
2.089
1.849
1.078
0.191
-0.631
-1.508
-2.482
-2.907
-2.265
-1.406
-0.892
-0.639
-0.505
-0.397
-0.346
-0.457
-0.808
-1.220
-1.453
-1.436
-1.254
-1.012
-0.773
-0.555
-0.372
0.342
0.338
0.340
0.351
0.375
0.407
0.447
0.495
0.550
0.594
0.612
0.608
0.636
0.745
1.019
1.495
2.072
2.271
1.687
0.698
-0.145
-0.701
-1.016
-0.977
-0.606
-0.252
-0.144
-0.165
-0.117
0.086
0.450
0.901
0.554
-0.194
-0.620
-0.774
-0.764
-0.662
-0.535
-0.399
-0.269
0.412
0.390
0.381
0.389
0.412
0.444
0.488
0.539
0.589
0.618
0.602
0.547
0.503
0.522
0.685
1.164
2.348
4.109
3.526
1.437
0.176
-0.317
-0.321
0.101
1.007
1.570
0.954
0.306
0.182
0.479
1.303
2.059
1.694
0.599
-0.098
-0.363
-0.440
-0.427
-0.360
-0.277
-0.187
0.435
0.410
0.398
0.404
0.425
0.462
0.506
0.554
0.584
0.582
0.525
0.423
0.308
0.225
0.245
0.672
2.769
6.068
5.727
1.942
0.131
-0.267
-0.034
0.985
3.738
4.588
2.980
0.508
0.279
0.782
1.613
2.274
1.928
0.842
0.181
-0.117
-0.244
-0.274
-0.246
-0.192
-0.129
0.418
0.398
0.390
0.396
0.419
0.454
0.497
0.532
0.541
0.506
0.405
0.258
0.086
-0.091
-0.238
-0.142
1.185
4.165
4.292
0.858
-0.412
-0.480
-0.068
1.067
3.774
5.000
1.533
-0.747
-0.049
1.302
2.232
2.235
1.602
0.822
0.299
0.005
-0.136
-0.186
-0.179
-0.141
-0.091
0.375
0.364
0.361
0.368
0.387
0.417
0.451
0.474
0.458
0.390
0.251
0.069
-0.140
-0.370
-0.628
-0.841
-0.702
-0.012
-0.037
-0.782
-1.007
-0.707
-0.262
0.157
0.458
-2.359
-7.474
-5.682
-0.872
3.173
5.319
3.565
1.839
0.881
0.345
0.042
-0.102
-0.156
-0.150
-0.119
-0.073
0.319
0.314
0.314
0.320
0.334
0.354
0.371
0.370
0.330
0.227
0.061
-0.142
-0.374
-0.619
-0.873
-1.119
-1.276
-1.298
-1.303
-1.298
-0.971
-0.475
-0.127
-0.323
-2.393
-9.571
-16.989
-10.397
-1.712
4.767
7.282
5.568
2.136
0.900
0.322
0.016
-0.120
-0.162
-0.153
-0.117
-0.069
0.259
0.257
0.257
0.259
0.263
0.266
0.260
0.226
0.153
0.020
-0.169
-0.398
-0.635
-0.864
-1.068
-1.223
-1.304
-1.268
-1.086
-0.692
-0.105
0.421
0.692
0.567
-1.157
-8.045
-11.612
-9.174
-1.558
3.823
5.776
4.019
1.772
0.732
0.201
-0.066
-0.176
-0.198
-0.174
-0.127
-0.076
0.201
0.199
0.195
0.191
0.181
0.164
0.128
0.063
-0.048
-0.216
-0.438
-0.696
-0.953
-1.169
-1.305
-1.341
-1.254
-0.998
-0.499
0.330
1.263
1.743
2.073
3.144
4.084
0.343
-3.564
-3.197
-0.972
1.134
2.217
1.850
1.046
0.423
0.024
-0.178
-0.246
-0.242
-0.198
-0.143
-0.087
0.144
0.140
0.131
0.117
0.095
0.058
-0.003
-0.101
-0.252
-0.464
-0.734
-1.043
-1.348
-1.571
-1.665
-1.580
-1.311
-0.846
-0.105
1.033
2.260
2.673
3.112
6.227
7.908
5.174
0.110
-1.252
-0.746
0.107
0.645
0.692
0.421
0.094
-0.146
-0.276
-0.307
-0.278
-0.222
-0.159
-0.098
0.090
0.082
0.067
0.046
0.012
-0.042
-0.129
-0.256
-0.445
-0.700
-1.030
-1.426
-1.807
-2.096
-2.157
-1.958
-1.523
-0.925
-0.113
0.917
1.920
2.288
2.625
4.637
6.040
3.378
-1.095
-1.712
-1.124
-0.481
-0.067
0.073
0.006
-0.144
-0.278
-0.337
-0.335
-0.294
-0.231
-0.168
-0.107
0.039
0.027
0.009
-0.021
-0.066
-0.134
-0.237
-0.385
-0.604
-0.900
-1.297
-1.776
-2.280
-2.658
-2.715
-2.402
-1.844
-1.152
-0.390
0.382
1.001
1.256
1.250
1.092
-0.645
-5.898
-7.464
-4.157
-1.950
-0.945
-0.469
-0.272
-0.244
-0.290
-0.344
-0.364
-0.343
-0.292
-0.232
-0.171
-0.113
-0.008
-0.024
-0.047
-0.082
-0.135
-0.212
-0.323
-0.487
-0.719
-1.041
-1.478
-2.024
-2.619
-3.084
-3.145
-2.767
-2.100
-1.384
-0.715
-0.130
0.267
0.398
0.112
-0.972
-5.096
-11.631
-12.588
-6.896
-2.590
-1.234
-0.689
-0.460
-0.377
-0.368
-0.374
-0.363
-0.331
-0.284
-0.228
-0.170
-0.116
-0.053
-0.070
-0.097
-0.136
-0.193
-0.272
-0.386
-0.552
-0.781
-1.100
-1.530
-2.065
-2.648
-3.098
-3.144
-2.762
-2.127
-1.500
-0.956
-0.507
-0.201
-0.140
-0.453
-1.505
-4.496
-9.372
-9.876
-5.502
-2.417
-1.256
-0.756
-0.535
-0.441
-0.401
-0.379
-0.355
-0.318
-0.270
-0.220
-0.168
-0.118
-0.093
-0.113
-0.141
-0.182
-0.238
-0.319
-0.428
-0.577
-0.789
-1.074
-1.445
-1.888
-2.355
-2.665
-2.645
-2.298
-1.846
-1.459
-1.121
-0.796
-0.518
-0.419
-0.589
-1.207
-2.474
-4.136
-4.362
-2.935
-1.728
-1.054
-0.713
-0.541
-0.456
-0.409
-0.378
-0.345
-0.306
-0.262
-0.214
-0.167
-0.121
-0.128
-0.150
-0.180
-0.221
-0.277
-0.351
-0.450
-0.582
-0.756
-0.986
-1.268
-1.581
-1.846
-1.955
-1.760
-1.358
-1.177
-1.308
-1.382
-1.158
-0.790
-0.535
-0.516
-0.766
-1.241
-1.715
-1.831
-1.514
-1.111
-0.805
-0.619
-0.510
-0.449
-0.408
-0.375
-0.340
-0.300
-0.256
-0.211
-0.167
-0.125
-0.157
-0.181
-0.212
-0.254
-0.307
-0.372
-0.458
-0.564
-0.700
-0.868
-1.056
-1.231
-1.320
-1.177
-0.605
0.350
0.297
-1.207
-2.178
-1.923
-1.131
-0.555
-0.340
-0.382
-0.571
-0.759
-0.854
-0.808
-0.697
-0.593
-0.518
-0.472
-0.438
-0.407
-0.376
-0.340
-0.299
-0.256
-0.212
-0.169
-0.129
-0.182
-0.207
-0.239
-0.280
-0.328
-0.386
-0.456
-0.537
-0.632
-0.745
-0.858
-0.932
-0.898
-0.570
0.454
2.658
2.058
-1.934
-4.805
-3.635
-1.405
-0.368
-0.072
-0.058
-0.148
-0.271
-0.365
-0.418
-0.432
-0.438
-0.437
-0.432
-0.425
-0.407
-0.379
-0.344
-0.301
-0.258
-0.214
-0.173
-0.135
-0.199
-0.226
-0.259
-0.299
-0.343
-0.392
-0.445
-0.504
-0.570
-0.636
-0.697
-0.713
-0.630
-0.313
0.535
2.255
1.288
-4.317
-8.895
-4.886
-0.409
0.308
0.321
0.249
0.146
0.025
-0.091
-0.188
-0.266
-0.328
-0.369
-0.399
-0.412
-0.406
-0.380
-0.345
-0.303
-0.261
-0.218
-0.177
-0.139
0.194
0.560
0.776
0.776
0.664
0.568
0.523
0.520
0.555
0.617
0.707
0.813
0.945
1.105
1.307
1.530
1.705
1.676
1.355
0.785
0.261
0.163
0.264
-0.035
-0.733
-1.370
-1.875
-2.392
-3.107
-4.226
-5.825
-7.546
-8.143
-7.030
-5.406
-3.998
-2.886
-1.999
-1.292
-0.711
-0.236
0.182
0.848
1.347
1.196
0.838
0.633
0.533
0.492
0.492
0.533
0.596
0.686
0.789
0.906
1.032
1.142
1.182
1.094
0.815
0.360
-0.117
-0.516
-0.937
-1.464
-2.005
-2.336
-2.470
-2.620
-2.931
-3.482
-4.206
-4.859
-5.080
-4.664
-3.897
-3.054
-2.284
-1.606
-1.028
-0.539
-0.113
0.355
1.049
1.661
1.447
0.943
0.673
0.532
0.459
0.431
0.445
0.487
0.553
0.630
0.708
0.775
0.807
0.764
0.609
0.310
-0.152
-0.747
-1.504
-2.379
-3.261
-3.711
-3.613
-3.235
-2.919
-2.823
-2.939
-3.183
-3.399
-3.430
-3.196
-2.782
-2.267
-1.745
-1.239
-0.781
-0.370
-0.009
0.448
0.889
1.244
1.158
0.873
0.650
0.507
0.413
0.361
0.355
0.378
0.429
0.487
0.543
0.573
0.554
0.460
0.248
-0.098
-0.622
-1.370
-2.431
-3.828
-5.231
-5.750
-5.080
-4.023
-3.220
-2.766
-2.585
-2.545
-2.541
-2.478
-2.311
-2.031
-1.690
-1.310
-0.932
-0.573
-0.237
0.070
0.404
0.664
0.853
0.862
0.728
0.578
0.444
0.344
0.278
0.259
0.276
0.319
0.369
0.414
0.439
0.412
0.280
0.016
-0.381
-0.953
-1.794
-3.041
-4.820
-6.674
-7.256
-6.143
-4.521
-3.352
-2.678
-2.317
-2.135
-2.021
-1.912
-1.751
-1.541
-1.283
-1.001
-0.707
-0.418
-0.140
0.112
0.282
0.488
0.632
0.647
0.565
0.455
0.347
0.248
0.178
0.151
0.174
0.223
0.273
0.318
0.370
0.423
0.253
-0.103
-0.528
-1.089
-1.907
-3.120
-4.771
-6.474
-6.983
-5.867
-4.343
-3.202
-2.493
-2.084
-1.848
-1.691
-1.552
-1.403
-1.228
-1.024
-0.794
-0.555
-0.318
-0.086
0.128
0.233
0.540
0.640
0.498
0.388
0.312
0.231
0.143
0.072
0.055
0.086
0.145
0.191
0.233
0.296
0.355
0.205
-0.166
-0.576
-1.075
-1.764
-2.693
-3.857
-4.926
-5.254
-4.625
-3.620
-2.783
-2.203
-1.853
-1.628
-1.472
-1.337
-1.204
-1.045
-0.870
-0.677
-0.474
-0.270
-0.072
0.114
0.765
2.361
1.856
0.608
0.254
0.201
0.158
0.111
0.043
0.012
0.043
0.087
0.119
0.124
0.130
0.150
0.031
-0.231
-0.557
-0.955
-1.472
-2.102
-2.818
-3.382
-3.578
-3.282
-2.763
-2.259
-1.887
-1.635
-1.469
-1.340
-1.223
-1.102
-0.963
-0.807
-0.635
-0.454
-0.270
-0.091
0.076
1.928
3.348
2.806
0.837
0.182
0.166
0.215
0.204
0.132
0.067
0.056
0.065
0.039
-0.071
-0.158
-0.096
-0.109
-0.258
-0.490
-0.789
-1.149
-1.556
-1.954
-2.262
-2.373
-2.276
-2.044
-1.799
-1.607
-1.472
-1.371
-1.288
-1.199
-1.096
-0.971
-0.824
-0.660
-0.486
-0.310
-0.139
0.019
1.084
2.362
2.187
0.473
0.121
0.202
0.353
0.423
0.347
0.206
0.119
0.080
-0.031
-0.377
-0.523
-0.361
-0.165
-0.231
-0.399
-0.614
-0.860
-1.120
-1.355
-1.539
-1.616
-1.604
-1.539
-1.467
-1.410
-1.376
-1.351
-1.320
-1.267
-1.181
-1.064
-0.918
-0.750
-0.571
-0.390
-0.216
-0.055
0.366
0.486
0.321
0.072
0.065
0.220
0.422
0.536
0.467
0.292
0.175
0.113
-0.012
-0.365
-0.502
-0.345
-0.129
-0.168
-0.299
-0.458
-0.627
-0.795
-0.946
-1.059
-1.136
-1.184
-1.222
-1.257
-1.312
-1.372
-1.424
-1.452
-1.435
-1.379
-1.260
-1.103
-0.915
-0.707
-0.509
-0.318
-0.147
0.316
0.037
-0.105
-0.063
0.027
0.128
0.234
0.320
0.290
0.203
0.149
0.122
0.080
-0.041
-0.136
-0.053
-0.030
-0.094
-0.203
-0.328
-0.448
-0.561
-0.662
-0.752
-0.838
-0.929
-1.036
-1.167
-1.314
-1.468
-1.605
-1.710
-1.751
-1.718
-1.591
-1.401
-1.164
-0.912
-0.667
-0.443
-0.248
0.200
-0.367
-0.428
-0.203
-0.057
-0.167
-0.357
-0.369
-0.235
-0.093
0.008
0.080
0.116
0.121
0.109
0.093
0.050
-0.034
-0.130
-0.229
-0.316
-0.395
-0.471
-0.546
-0.643
-0.780
-0.951
-1.161
-1.399
-1.658
-1.905
-2.125
-2.260
-2.266
-2.132
-1.873
-1.534
-1.191
-0.872
-0.595
-0.360
-0.424
-1.589
-1.216
-0.404
-0.133
-0.859
-1.885
-1.908
-1.163
-0.552
-0.204
-0.012
0.091
0.140
0.150
0.123
0.075
-0.005
-0.093
-0.168
-0.232
-0.286
-0.337
-0.413
-0.525
-0.693
-0.921
-1.206
-1.545
-1.928
-2.345
-2.751
-3.077
-3.202
-3.026
-2.605
-2.076
-1.561
-1.119
-0.760
-0.476
-1.678
-3.626
-2.297
-0.563
-0.188
-2.781
-6.907
-5.924
-2.636
-1.104
-0.422
-0.106
0.053
0.122
0.141
0.117
0.065
-0.009
-0.081
-0.149
-0.186
-0.219
-0.259
-0.326
-0.454
-0.650
-0.918
-1.274
-1.715
-2.253
-2.907
-3.684
-4.454
-4.899
-4.652
-3.814
-2.865
-2.035
-1.406
-0.935
-0.591
-2.146
-4.066
-2.474
-0.599
-0.510
-5.613
-10.403
-9.023
-3.881
-1.437
-0.539
-0.149
0.039
0.119
0.139
0.112
0.052
-0.026
-0.106
-0.164
-0.186
-0.196
-0.217
-0.293
-0.425
-0.635
-0.931
-1.335
-1.865
-2.569
-3.566
-5.019
-6.932
-8.438
-7.889
-5.840
-3.928
-2.579
-1.694
-1.099
-0.689
-1.338
-2.236
-1.561
-0.616
-0.847
-4.128
-8.138
-7.636
-3.177
-1.272
-0.477
-0.113
0.069
0.152
0.170
0.136
0.055
-0.058
-0.165
-0.230
-0.239
-0.210
-0.237
-0.342
-0.492
-0.686
-0.965
-1.377
-1.943
-2.790
-4.150
-6.668
-11.295
-16.658
-14.846
-8.898
-5.144
-3.102
-1.922
-1.219
-0.753
-0.620
-0.953
-0.766
-0.460
-0.698
-1.822
-3.186
-2.892
-1.700
-0.802
-0.289
-0.004
0.157
0.236
0.261
0.222
0.106
-0.074
-0.254
-0.372
-0.360
-0.309
-0.381
-0.640
-0.806
-0.898
-1.077
-1.399
-1.932
-2.805
-4.373
-7.672
-15.542
-24.910
-22.934
-11.507
-5.871
-3.329
-2.020
-1.255
-0.772
-0.268
-0.348
-0.317
-0.249
-0.373
-0.739
-1.076
-1.061
-0.717
-0.335
-0.046
0.155
0.292
0.384
0.438
0.421
0.285
-0.005
-0.350
-0.583
-0.603
-0.614
-1.121
-1.956
-1.845
-1.414
-1.255
-1.399
-1.812
-2.556
-3.942
-6.798
-12.907
-21.862
-18.706
-10.028
-5.411
-3.136
-1.924
-1.196
-0.735
-0.087
-0.090
-0.071
-0.055
-0.099
-0.212
-0.298
-0.288
-0.159
0.018
0.183
0.329
0.460
0.597
0.745
0.849
0.764
0.338
-0.289
-0.768
-0.988
-1.482
-3.779
-6.223
-4.134
-2.147
-1.460
-1.362
-1.594
-2.130
-3.095
-4.850
-7.673
-10.230
-9.479
-6.586
-4.148
-2.596
-1.659
-1.056
-0.655
0.028
0.062
0.087
0.103
0.097
0.078
0.069
0.099
0.170
0.274
0.387
0.506
0.653
0.861
1.204
1.682
1.940
1.324
0.164
-0.705
-1.249
-2.246
-5.831
-7.695
-5.400
-2.489
-1.486
-1.240
-1.311
-1.613
-2.189
-3.081
-4.219
-5.075
-4.952
-3.969
-2.859
-1.958
-1.321
-0.865
-0.543
0.136
0.173
0.204
0.227
0.246
0.259
0.287
0.332
0.402
0.485
0.570
0.667
0.819
1.106
1.696
2.865
4.170
3.144
1.092
-0.280
-1.069
-1.968
-3.632
-4.840
-3.484
-1.967
-1.253
-1.007
-0.989
-1.107
-1.377
-1.799
-2.302
-2.667
-2.701
-2.365
-1.863
-1.388
-0.985
-0.667
-0.421
0.229
0.265
0.292
0.322
0.354
0.390
0.435
0.502
0.589
0.681
0.748
0.801
0.921
1.218
1.900
3.390
5.314
4.278
1.903
0.358
-0.569
-1.209
-1.807
-2.073
-1.688
-1.136
-0.808
-0.682
-0.649
-0.648
-0.695
-0.819
-1.077
-1.339
-1.463
-1.387
-1.177
-0.935
-0.696
-0.480
-0.304
0.308
0.334
0.362
0.394
0.434
0.485
0.549
0.635
0.752
0.885
0.930
0.885
0.909
1.132
1.675
2.764
4.059
4.057
2.651
1.034
-0.061
-0.624
-0.860
-0.798
-0.476
-0.218
-0.202
-0.290
-0.313
-0.229
-0.064
0.082
-0.096
-0.459
-0.698
-0.768
-0.713
-0.604
-0.466
-0.328
-0.202
0.365
0.382
0.406
0.441
0.487
0.548
0.626
0.727
0.855
0.994
1.001
0.866
0.793
0.896
1.294
2.230
4.161
6.966
5.652
2.066
0.265
-0.324
-0.344
0.080
0.867
1.331
0.761
0.125
-0.051
0.111
0.496
0.963
0.763
0.155
-0.211
-0.372
-0.404
-0.372
-0.297
-0.209
-0.121
0.392
0.405
0.429
0.464
0.514
0.585
0.676
0.782
0.886
0.942
0.883
0.714
0.590
0.595
0.855
1.875
5.820
10.180
8.371
2.933
0.049
-0.450
-0.168
0.787
3.322
4.110
2.376
0.295
0.002
0.340
0.824
1.222
1.013
0.456
0.073
-0.129
-0.210
-0.215
-0.183
-0.126
-0.062
0.388
0.402
0.423
0.462
0.517
0.596
0.694
0.803
0.870
0.850
0.719
0.518
0.339
0.239
0.352
1.064
3.972
7.287
5.829
0.957
-1.134
-0.998
-0.330
0.827
3.378
3.861
1.539
-0.817
-0.380
0.565
1.228
1.340
1.006
0.561
0.215
0.007
-0.095
-0.122
-0.111
-0.073
-0.025
0.362
0.377
0.399
0.436
0.488
0.563
0.661
0.760
0.807
0.729
0.538
0.289
0.058
-0.115
-0.178
0.010
0.740
1.555
0.140
-2.344
-2.622
-1.540
-0.581
0.025
0.363
-1.508
-6.070
-4.528
-1.308
1.044
2.202
1.900
1.192
0.637
0.279
0.067
-0.038
-0.080
-0.074
-0.045
-0.005
0.322
0.338
0.359
0.389
0.432
0.492
0.567
0.633
0.631
0.516
0.291
0.008
-0.257
-0.476
-0.636
-0.711
-0.760
-1.060
-2.112
-3.127
-2.551
-1.182
-0.313
-0.281
-1.833
-8.241
-11.576
-9.264
-2.192
1.491
3.208
2.408
1.336
0.665
0.285
0.073
-0.034
-0.071
-0.065
-0.037
0.000
0.276
0.289
0.305
0.324
0.350
0.383
0.416
0.423
0.367
0.216
-0.039
-0.340
-0.630
-0.870
-1.040
-1.134
-1.204
-1.367
-1.567
-1.379
-0.368
0.526
0.907
0.894
-0.431
-5.501
-9.749
-7.100
-1.950
1.025
2.396
1.960
1.123
0.555
0.221
0.031
-0.059
-0.084
-0.074
-0.043
-0.004
0.225
0.234
0.241
0.249
0.254
0.254
0.241
0.191
0.071
-0.138
-0.433
-0.770
-1.108
-1.365
-1.503
-1.497
-1.353
-1.069
-0.416
1.157
3.570
3.791
3.037
4.087
5.536
1.867
-2.440
-2.710
-1.160
0.284
1.069
1.055
0.687
0.344
0.101
-0.040
-0.102
-0.111
-0.091
-0.055
-0.014
0.171
0.175
0.174
0.167
0.154
0.125
0.064
-0.041
-0.220
-0.487
-0.856
-1.295
-1.728
-2.061
-2.159
-1.989
-1.563
-0.887
0.300
2.972
6.083
6.372
4.659
7.668
10.892
6.434
0.858
-0.993
-0.786
-0.163
0.277
0.391
0.288
0.115
-0.030
-0.114
-0.147
-0.141
-0.110
-0.070
-0.026
0.118
0.117
0.107
0.088
0.055
-0.002
-0.096
-0.249
-0.481
-0.823
-1.299
-1.892
-2.543
-3.031
-3.149
-2.755
-2.012
-1.061
0.238
2.314
4.989
4.856
3.894
6.197
7.494
4.742
-0.160
-1.327
-1.039
-0.543
-0.183
-0.019
-0.009
-0.070
-0.135
-0.179
-0.181
-0.162
-0.126
-0.082
-0.038
0.069
0.060
0.043
0.014
-0.034
-0.109
-0.230
-0.415
-0.697
-1.113
-1.696
-2.513
-3.475
-4.323
-4.489
-3.785
-2.651
-1.456
-0.259
1.009
2.034
2.251
1.969
1.890
0.823
-3.108
-4.928
-3.136
-1.701
-0.899
-0.475
-0.270
-0.199
-0.196
-0.210
-0.218
-0.204
-0.176
-0.136
-0.092
-0.048
0.021
0.008
-0.015
-0.053
-0.111
-0.200
-0.334
-0.539
-0.846
-1.306
-1.985
-2.964
-4.268
-5.438
-5.730
-4.699
-3.219
-1.867
-0.755
0.135
0.711
0.862
0.541
-0.401
-3.223
-8.141
-8.991
-4.979
-2.214
-1.143
-0.646
-0.412
-0.311
-0.271
-0.256
-0.243
-0.215
-0.183
-0.142
-0.098
-0.056
-0.023
-0.040
-0.068
-0.110
-0.173
-0.267
-0.408
-0.617
-0.924
-1.382
-2.062
-3.064
-4.368
-5.609
-5.859
-4.844
-3.327
-2.040
-1.080
-0.390
0.025
0.115
-0.191
-1.115
-3.359
-7.510
-8.033
-4.269
-2.098
-1.151
-0.695
-0.475
-0.364
-0.313
-0.281
-0.251
-0.220
-0.184
-0.145
-0.104
-0.064
-0.061
-0.082
-0.112
-0.157
-0.223
-0.316
-0.452
-0.644
-0.928
-1.333
-1.928
-2.742
-3.751
-4.631
-4.774
-3.999
-2.881
-1.940
-1.240
-0.715
-0.367
-0.251
-0.439
-0.999
-2.063
-3.332
-3.496
-2.527
-1.559
-0.978
-0.655
-0.476
-0.384
-0.326
-0.290
-0.256
-0.222
-0.186
-0.148
-0.109
-0.071
-0.095
-0.117
-0.149
-0.194
-0.258
-0.345
-0.467
-0.636
-0.876
-1.199
-1.644
-2.202
-2.796
-3.221
-3.197
-2.692
-2.099
-1.667
-1.329
-0.938
-0.580
-0.396
-0.428
-0.696
-1.140
-1.564
-1.659
-1.407
-1.047
-0.751
-0.565
-0.448
-0.375
-0.328
-0.293
-0.258
-0.224
-0.187
-0.151
-0.114
-0.078
-0.122
-0.148
-0.180
-0.224
-0.282
-0.360
-0.464
-0.605
-0.787
-1.025
-1.321
-1.659
-1.942
-2.046
-1.818
-1.395
-1.193
-1.405
-1.483
-1.142
-0.642
-0.344
-0.286
-0.389
-0.587
-0.765
-0.839
-0.793
-0.672
-0.557
-0.464
-0.402
-0.359
-0.324
-0.292
-0.260
-0.226
-0.190
-0.155
-0.119
-0.085
-0.145
-0.170
-0.201
-0.243
-0.297
-0.365
-0.447
-0.556
-0.693
-0.857
-1.034
-1.209
-1.305
-1.224
-0.861
-0.364
-0.507
-1.389
-1.797
-1.033
-0.207
0.050
0.000
-0.102
-0.229
-0.348
-0.423
-0.447
-0.432
-0.408
-0.380
-0.360
-0.339
-0.317
-0.291
-0.262
-0.228
-0.193
-0.158
-0.125
-0.092
-0.161
-0.186
-0.217
-0.256
-0.303
-0.359
-0.424
-0.506
-0.600
-0.708
-0.810
-0.895
-0.904
-0.782
-0.463
-0.139
-0.508
-1.534
-1.432
1.432
2.420
1.079
0.439
0.172
0.017
-0.093
-0.178
-0.239
-0.277
-0.301
-0.316
-0.323
-0.320
-0.308
-0.289
-0.261
-0.230
-0.196
-0.163
-0.129
-0.098
0.387
0.757
1.051
0.994
0.783
0.630
0.557
0.535
0.562
0.628
0.730
0.866
1.044
1.279
1.620
2.051
2.505
2.660
2.240
1.260
0.468
0.884
2.259
1.698
-0.179
-1.346
-1.991
-2.545
-3.344
-4.664
-6.840
-9.428
-10.208
-8.173
-5.648
-3.871
-2.664
-1.819
-1.182
-0.670
-0.244
0.541
1.400
1.978
1.813
1.096
0.750
0.589
0.516
0.497
0.532
0.608
0.719
0.863
1.037
1.246
1.466
1.628
1.598
1.256
0.681
0.077
-0.302
-0.648
-1.441
-2.385
-2.798
-2.833
-2.885
-3.148
-3.730
-4.566
-5.351
-5.542
-4.911
-3.904
-2.929
-2.142
-1.499
-0.972
-0.531
-0.152
0.709
1.740
2.697
2.172
1.321
0.856
0.631
0.508
0.446
0.439
0.486
0.571
0.679
0.797
0.913
0.988
0.988
0.840
0.499
-0.070
-0.851
-1.887
-3.275
-4.806
-5.530
-5.008
-4.057
-3.374
-3.085
-3.116
-3.326
-3.548
-3.536
-3.236
-2.733
-2.188
-1.658
-1.182
-0.765
-0.398
-0.072
0.724
1.423
2.098
1.890
1.287
0.908
0.664
0.494
0.385
0.348
0.371
0.438
0.521
0.599
0.652
0.649
0.564
0.329
-0.073
-0.715
-1.736
-3.409
-6.124
-9.579
-10.786
-8.315
-5.538
-3.903
-3.076
-2.747
-2.630
-2.595
-2.500
-2.294
-1.991
-1.635
-1.268
-0.915
-0.588
-0.288
-0.014
0.584
1.040
1.418
1.438
1.177
0.887
0.649
0.445
0.295
0.233
0.248
0.314
0.389
0.448
0.472
0.430
0.283
0.006
-0.441
-1.152
-2.345
-4.396
-8.299
-14.603
-16.966
-11.339
-6.600
-4.179
-3.025
-2.469
-2.203
-2.044
-1.899
-1.729
-1.506
-1.254
-0.983
-0.709
-0.449
-0.200
0.026
0.166
0.491
0.891
1.063
0.953
0.751
0.529
0.309
0.141
0.078
0.112
0.201
0.283
0.344
0.360
0.305
0.137
-0.176
-0.641
-1.345
-2.472
-4.413
-7.928
-13.252
-15.156
-10.411
-6.219
-3.949
-2.805
-2.205
-1.887
-1.695
-1.538
-1.378
-1.201
-1.000
-0.790
-0.570
-0.356
-0.147
0.046
-0.769
-0.773
-0.236
0.314
0.516
0.483
0.324
0.101
-0.070
-0.109
-0.028
0.110
0.218
0.277
0.284
0.226
0.047
-0.262
-0.693
-1.298
-2.205
-3.620
-5.717
-8.138
-8.782
-6.966
-4.766
-3.277
-2.413
-1.925
-1.639
-1.455
-1.308
-1.165
-1.015
-0.850
-0.672
-0.487
-0.302
-0.124
0.042
-2.736
-3.942
-2.395
-0.756
-0.010
0.208
0.167
-0.009
-0.200
-0.231
-0.113
0.061
0.186
0.229
0.215
0.141
-0.019
-0.283
-0.644
-1.123
-1.766
-2.642
-3.674
-4.621
-4.871
-4.244
-3.290
-2.504
-1.976
-1.641
-1.436
-1.294
-1.173
-1.053
-0.924
-0.778
-0.623
-0.456
-0.291
-0.131
0.019
-4.970
-7.219
-5.051
-1.598
-0.361
0.111
0.299
0.257
0.025
-0.126
-0.070
0.072
0.180
0.181
0.135
0.074
-0.053
-0.261
-0.542
-0.896
-1.323
-1.828
-2.332
-2.715
-2.803
-2.576
-2.197
-1.835
-1.574
-1.408
-1.296
-1.208
-1.121
-1.024
-0.908
-0.776
-0.630
-0.474
-0.317
-0.163
-0.018
-3.681
-6.374
-3.972
-1.447
-0.372
0.251
0.775
1.068
0.701
0.248
0.100
0.158
0.200
0.153
0.063
0.048
-0.035
-0.198
-0.418
-0.671
-0.947
-1.232
-1.483
-1.650
-1.689
-1.606
-1.470
-1.354
-1.285
-1.246
-1.221
-1.192
-1.147
-1.076
-0.975
-0.844
-0.697
-0.539
-0.377
-0.220
-0.073
-0.850
-1.810
-1.542
-0.777
-0.182
0.385
1.122
1.707
1.277
0.568
0.266
0.236
0.269
0.241
0.171
0.135
0.035
-0.119
-0.296
-0.475
-0.654
-0.816
-0.940
-1.013
-1.044
-1.033
-1.030
-1.052
-1.112
-1.175
-1.235
-1.270
-1.267
-1.221
-1.127
-0.992
-0.825
-0.649
-0.470
-0.300
-0.144
0.814
0.106
-0.302
-0.273
-0.096
0.216
0.690
1.095
0.893
0.468
0.257
0.244
0.312
0.372
0.360
0.258
0.108
-0.046
-0.191
-0.319
-0.427
-0.512
-0.573
-0.609
-0.640
-0.692
-0.779
-0.899
-1.052
-1.208
-1.344
-1.451
-1.502
-1.486
-1.388
-1.235
-1.035
-0.814
-0.600
-0.403
-0.224
1.677
0.688
0.074
-0.176
-0.266
-0.387
-0.373
-0.192
-0.040
0.006
0.067
0.155
0.266
0.345
0.354
0.263
0.128
-0.005
-0.118
-0.205
-0.266
-0.301
-0.312
-0.332
-0.381
-0.480
-0.643
-0.848
-1.081
-1.322
-1.560
-1.761
-1.897
-1.920
-1.812
-1.614
-1.338
-1.044
-0.770
-0.523
-0.315
2.680
0.713
-0.090
-0.343
-0.754
-1.615
-2.461
-2.178
-1.270
-0.598
-0.218
0.008
0.153
0.239
0.254
0.197
0.102
0.003
-0.079
-0.134
-0.155
-0.144
-0.124
-0.126
-0.191
-0.341
-0.563
-0.842
-1.165
-1.520
-1.884
-2.231
-2.510
-2.617
-2.507
-2.183
-1.766
-1.348
-0.973
-0.662
-0.410
4.337
0.534
-0.419
-0.667
-1.545
-4.361
-8.084
-6.831
-2.986
-1.244
-0.489
-0.130
0.058
0.147
0.168
0.131
0.060
-0.015
-0.078
-0.106
-0.085
-0.034
0.023
0.040
-0.034
-0.211
-0.490
-0.851
-1.269
-1.761
-2.308
-2.914
-3.477
-3.779
-3.615
-3.063
-2.366
-1.726
-1.207
-0.808
-0.505
3.419
0.184
-0.614
-0.875
-2.187
-7.593
-12.397
-9.942
-4.373
-1.621
-0.634
-0.197
0.013
0.106
0.128
0.095
0.023
-0.062
-0.124
-0.125
-0.050
0.070
0.183
0.228
0.142
-0.074
-0.414
-0.847
-1.367
-1.996
-2.789
-3.823
-4.959
-5.720
-5.418
-4.319
-3.110
-2.144
-1.435
-0.940
-0.581
1.336
-0.048
-0.530
-0.816
-1.940
-5.619
-9.262
-8.373
-3.541
-1.453
-0.577
-0.167
0.032
0.123
0.141
0.097
-0.006
-0.130
-0.232
-0.222
-0.053
0.251
0.489
0.526
0.355
0.066
-0.337
-0.831
-1.427
-2.186
-3.218
-4.786
-6.866
-8.539
-8.004
-5.852
-3.880
-2.512
-1.616
-1.030
-0.632
0.429
-0.072
-0.347
-0.572
-1.193
-2.468
-3.770
-3.338
-1.933
-0.938
-0.363
-0.050
0.125
0.212
0.228
0.167
0.011
-0.232
-0.462
-0.470
-0.074
0.670
1.311
1.173
0.593
0.117
-0.330
-0.841
-1.444
-2.222
-3.400
-5.295
-8.220
-10.824
-10.039
-6.861
-4.296
-2.671
-1.681
-1.054
-0.641
0.158
-0.010
-0.148
-0.289
-0.575
-1.004
-1.327
-1.259
-0.845
-0.418
-0.094
0.127
0.280
0.382
0.432
0.389
0.150
-0.295
-0.812
-0.971
-0.251
1.676
3.947
2.774
0.765
-0.043
-0.472
-0.889
-1.398
-2.099
-3.157
-4.891
-7.365
-9.552
-8.840
-6.285
-3.995
-2.519
-1.596
-1.006
-0.603
0.106
0.068
0.012
-0.053
-0.163
-0.312
-0.399
-0.373
-0.212
-0.012
0.179
0.346
0.499
0.653
0.813
0.922
0.742
-0.023
-1.151
-1.711
-0.794
2.201
4.753
3.754
0.383
-0.443
-0.680
-0.931
-1.296
-1.825
-2.603
-3.776
-5.270
-6.333
-6.017
-4.636
-3.209
-2.120
-1.383
-0.878
-0.525
0.129
0.147
0.144
0.130
0.100
0.065
0.055
0.092
0.185
0.306
0.433
0.578
0.755
1.012
1.452
2.220
2.775
1.534
-0.692
-2.002
-1.514
0.388
2.249
0.825
-0.684
-0.860
-0.866
-0.942
-1.148
-1.485
-1.966
-2.637
-3.367
-3.835
-3.723
-3.097
-2.317
-1.636
-1.104
-0.708
-0.424
0.190
0.227
0.254
0.273
0.288
0.304
0.334
0.389
0.476
0.581
0.690
0.813
1.012
1.381
2.228
4.725
6.764
5.161
0.971
-1.194
-1.422
-0.894
-0.596
-0.922
-1.091
-0.971
-0.867
-0.871
-0.968
-1.133
-1.377
-1.700
-2.054
-2.282
-2.248
-1.972
-1.573
-1.161
-0.813
-0.534
-0.311
0.257
0.302
0.342
0.382
0.426
0.474
0.535
0.620
0.748
0.908
1.009
1.045
1.188
1.568
2.547
5.889
8.661
6.714
2.365
-0.047
-0.824
-0.905
-0.899
-0.930
-0.867
-0.755
-0.707
-0.714
-0.763
-0.803
-0.875
-0.992
-1.151
-1.287
-1.309
-1.208
-1.012
-0.787
-0.563
-0.368
-0.202
0.321
0.366
0.414
0.465
0.526
0.597
0.689
0.816
1.043
1.447
1.523
1.262
1.212
1.466
2.175
3.851
6.203
5.270
2.608
0.735
-0.250
-0.593
-0.647
-0.559
-0.414
-0.332
-0.390
-0.502
-0.548
-0.514
-0.445
-0.418
-0.489
-0.622
-0.704
-0.697
-0.620
-0.494
-0.359
-0.228
-0.111
0.366
0.410
0.460
0.521
0.594
0.689
0.811
0.978
1.259
1.676
1.695
1.317
1.088
1.180
1.603
2.543
3.936
4.904
3.671
1.275
-0.059
-0.473
-0.431
-0.153
0.224
0.355
0.085
-0.274
-0.372
-0.273
-0.100
0.034
-0.006
-0.164
-0.301
-0.356
-0.346
-0.288
-0.208
-0.121
-0.035
0.390
0.433
0.484
0.549
0.636
0.751
0.909
1.113
1.337
1.552
1.476
1.089
0.851
0.832
1.089
1.872
3.885
6.776
5.547
0.928
-0.757
-0.850
-0.447
0.138
0.956
1.296
0.506
-0.206
-0.327
-0.117
0.160
0.321
0.284
0.115
-0.046
-0.138
-0.166
-0.149
-0.104
-0.044
0.019
0.393
0.433
0.483
0.551
0.644
0.780
0.983
1.242
1.454
1.443
1.189
0.845
0.569
0.447
0.549
1.069
2.489
4.636
2.127
-2.716
-3.365
-1.894
-0.772
0.064
0.904
1.122
-0.110
-0.809
-0.564
-0.018
0.394
0.536
0.456
0.271
0.104
-0.005
-0.053
-0.058
-0.036
0.005
0.052
0.375
0.415
0.460
0.526
0.619
0.763
0.981
1.275
1.502
1.399
1.017
0.592
0.257
0.044
-0.018
0.086
0.317
-0.257
-4.183
-9.270
-8.198
-3.163
-1.090
-0.330
-0.252
-1.179
-2.456
-2.290
-1.075
0.022
0.670
0.772
0.602
0.366
0.184
0.066
0.006
-0.010
0.001
0.031
0.070
0.346
0.381
0.421
0.477
0.558
0.683
0.867
1.103
1.256
1.106
0.697
0.248
-0.127
-0.392
-0.567
-0.676
-0.954
-2.083
-5.685
-9.810
-8.028
-2.753
-0.746
-0.294
-0.939
-2.879
-4.642
-3.584
-1.498
0.052
0.829
0.905
0.664
0.399
0.206
0.087
0.025
0.004
0.016
0.041
0.074
0.305
0.333
0.366
0.408
0.464
0.542
0.653
0.761
0.777
0.590
0.217
-0.222
-0.606
-0.903
-1.099
-1.212
-1.383
-1.916
-3.033
-3.780
-2.047
0.035
0.705
0.773
0.042
-1.909
-3.622
-3.028
-1.369
-0.031
0.672
0.774
0.572
0.343
0.173
0.068
0.014
-0.001
0.011
0.036
0.068
0.258
0.278
0.299
0.325
0.353
0.382
0.403
0.394
0.290
0.041
-0.343
-0.811
-1.250
-1.589
-1.744
-1.705
-1.563
-1.331
-0.724
1.371
4.595
5.177
3.111
2.879
2.983
1.085
-1.051
-1.515
-0.903
-0.161
0.329
0.456
0.365
0.223
0.100
0.023
-0.014
-0.018
-0.005
0.023
0.057
0.207
0.219
0.229
0.233
0.233
0.216
0.171
0.068
-0.128
-0.463
-0.936
-1.531
-2.150
-2.625
-2.751
-2.488
-1.893
-1.054
0.454
4.704
9.569
8.039
4.984
4.826
6.474
3.803
0.508
-0.670
-0.649
-0.297
0.008
0.147
0.143
0.080
0.014
-0.032
-0.049
-0.042
-0.022
0.009
0.042
0.153
0.159
0.156
0.145
0.118
0.066
-0.032
-0.199
-0.474
-0.905
-1.542
-2.420
-3.481
-4.364
-4.556
-3.815
-2.619
-1.277
0.448
3.489
6.736
6.676
4.133
4.046
4.824
2.613
0.067
-0.824
-0.782
-0.489
-0.231
-0.086
-0.037
-0.043
-0.065
-0.083
-0.082
-0.065
-0.040
-0.007
0.027
0.103
0.100
0.087
0.061
0.015
-0.064
-0.197
-0.412
-0.754
-1.292
-2.139
-3.440
-5.287
-7.269
-7.775
-6.073
-3.775
-1.841
-0.157
1.527
2.921
3.004
2.281
1.801
1.057
-0.635
-1.789
-1.700
-1.162
-0.722
-0.421
-0.253
-0.168
-0.139
-0.129
-0.122
-0.109
-0.086
-0.056
-0.022
0.013
0.054
0.044
0.022
-0.013
-0.074
-0.169
-0.325
-0.566
-0.949
-1.556
-2.552
-4.259
-7.078
-10.944
-12.051
-8.658
-4.874
-2.424
-0.745
0.473
1.211
1.327
0.951
0.199
-1.082
-2.863
-3.396
-2.453
-1.487
-0.881
-0.543
-0.354
-0.251
-0.200
-0.173
-0.152
-0.129
-0.100
-0.069
-0.034
-0.001
0.010
-0.006
-0.033
-0.077
-0.145
-0.250
-0.410
-0.661
-1.046
-1.658
-2.677
-4.397
-7.394
-11.592
-12.967
-9.123
-5.153
-2.685
-1.157
-0.178
0.368
0.464
0.179
-0.475
-1.597
-2.880
-3.188
-2.346
-1.454
-0.901
-0.579
-0.400
-0.295
-0.236
-0.200
-0.170
-0.142
-0.112
-0.078
-0.045
-0.013
-0.029
-0.049
-0.080
-0.127
-0.198
-0.302
-0.458
-0.694
-1.045
-1.591
-2.446
-3.821
-5.894
-8.286
-8.911
-6.887
-4.334
-2.513
-1.326
-0.569
-0.140
-0.012
-0.176
-0.604
-1.256
-1.914
-2.062
-1.681
-1.176
-0.790
-0.548
-0.400
-0.311
-0.253
-0.214
-0.181
-0.151
-0.119
-0.087
-0.056
-0.024
-0.063
-0.085
-0.117
-0.166
-0.235
-0.333
-0.476
-0.682
-0.973
-1.405
-2.034
-2.911
-4.038
-5.071
-5.234
-4.315
-3.074
-2.060
-1.300
-0.750
-0.374
-0.220
-0.263
-0.491
-0.822
-1.114
-1.211
-1.074
-0.838
-0.630
-0.478
-0.372
-0.306
-0.257
-0.221
-0.189
-0.157
-0.126
-0.095
-0.065
-0.033
-0.090
-0.114
-0.147
-0.193
-0.257
-0.346
-0.467
-0.634
-0.864
-1.180
-1.595
-2.104
-2.642
-3.001
-2.991
-2.576
-2.033
-1.582
-1.162
-0.710
-0.348
-0.182
-0.182
-0.309
-0.478
-0.630
-0.693
-0.662
-0.577
-0.479
-0.395
-0.333
-0.290
-0.253
-0.223
-0.191
-0.162
-0.132
-0.102
-0.073
-0.043
-0.112
-0.136
-0.168
-0.212
-0.269
-0.344
-0.444
-0.575
-0.742
-0.957
-1.213
-1.489
-1.722
-1.837
-1.734
-1.494
-1.310
-1.171
-0.839
-0.255
0.144
0.156
0.038
-0.100
-0.228
-0.330
-0.390
-0.408
-0.391
-0.359
-0.323
-0.295
-0.270
-0.245
-0.220
-0.193
-0.166
-0.137
-0.109
-0.080
-0.052
-0.127
-0.151
-0.182
-0.221
-0.270
-0.334
-0.413
-0.511
-0.631
-0.770
-0.927
-1.068
-1.170
-1.173
-1.082
-0.948
-0.893
-0.786
-0.088
1.260
1.641
0.901
0.376
0.113
-0.041
-0.137
-0.206
-0.246
-0.264
-0.270
-0.266
-0.260
-0.250
-0.236
-0.216
-0.194
-0.168
-0.140
-0.114
-0.086
-0.059
0.489
0.788
1.019
0.974
0.788
0.634
0.541
0.507
0.535
0.621
0.750
0.926
1.150
1.474
1.969
2.698
3.619
4.195
3.712
2.323
1.224
2.273
4.543
3.833
0.537
-1.262
-1.987
-2.525
-3.274
-4.552
-6.602
-9.050
-9.672
-7.691
-5.273
-3.533
-2.400
-1.623
-1.055
-0.603
-0.210
0.701
1.344
1.924
1.761
1.121
0.783
0.599
0.489
0.459
0.496
0.597
0.747
0.937
1.179
1.471
1.814
2.133
2.221
1.867
1.170
0.423
0.064
-0.173
-1.262
-2.604
-3.116
-3.046
-2.974
-3.138
-3.642
-4.416
-5.134
-5.277
-4.626
-3.625
-2.691
-1.937
-1.352
-0.880
-0.490
-0.147
0.897
1.815
2.475
2.268
1.456
0.988
0.704
0.522
0.417
0.397
0.462
0.575
0.728
0.889
1.051
1.176
1.220
1.113
0.735
0.096
-0.824
-2.131
-4.078
-6.402
-7.401
-6.302
-4.668
-3.621
-3.140
-3.080
-3.239
-3.392
-3.356
-3.037
-2.552
-2.008
-1.516
-1.084
-0.713
-0.386
-0.093
0.990
1.771
2.535
2.320
1.694
1.204
0.863
0.585
0.389
0.308
0.333
0.428
0.546
0.659
0.732
0.747
0.661
0.431
-0.001
-0.748
-1.974
-4.212
-8.494
-16.035
-19.259
-12.133
-6.837
-4.343
-3.219
-2.750
-2.573
-2.491
-2.375
-2.153
-1.851
-1.516
-1.176
-0.850
-0.557
-0.292
-0.048
0.912
1.789
2.626
2.537
1.900
1.380
0.973
0.608
0.313
0.180
0.190
0.295
0.408
0.493
0.523
0.474
0.317
0.028
-0.472
-1.294
-2.732
-5.610
-12.707
-25.895
-30.306
-20.181
-8.531
-4.754
-3.196
-2.487
-2.157
-1.967
-1.810
-1.626
-1.414
-1.170
-0.921
-0.673
-0.437
-0.219
-0.016
0.340
1.213
2.331
2.410
1.792
1.292
0.880
0.431
0.067
-0.078
0.004
0.163
0.310
0.397
0.397
0.312
0.121
-0.204
-0.716
-1.527
-2.886
-5.569
-11.779
-23.992
-26.622
-17.390
-7.897
-4.444
-2.936
-2.219
-1.850
-1.628
-1.457
-1.297
-1.125
-0.941
-0.743
-0.547
-0.354
-0.169
0.002
-1.340
-1.289
-0.025
0.905
1.028
0.854
0.496
-0.054
-0.475
-0.504
-0.261
0.056
0.272
0.368
0.353
0.238
0.026
-0.301
-0.777
-1.477
-2.547
-4.339
-7.421
-11.814
-13.287
-9.326
-5.634
-3.541
-2.466
-1.903
-1.582
-1.384
-1.232
-1.094
-0.952
-0.798
-0.635
-0.467
-0.303
-0.143
0.004
-5.648
-8.805
-5.618
-1.429
-0.021
0.275
0.045
-0.556
-1.083
-0.988
-0.482
0.006
0.298
0.402
0.364
0.226
0.008
-0.299
-0.710
-1.251
-1.987
-3.009
-4.282
-5.544
-5.793
-4.815
-3.500
-2.537
-1.923
-1.572
-1.356
-1.207
-1.090
-0.973
-0.853
-0.721
-0.578
-0.431
-0.283
-0.141
-0.005
-9.855
-17.117
-10.368
-3.348
-0.733
0.066
0.216
-0.156
-0.874
-0.947
-0.474
0.077
0.396
0.506
0.441
0.272
0.042
-0.239
-0.576
-0.974
-1.445
-1.987
-2.525
-2.904
-2.910
-2.551
-2.078
-1.685
-1.427
-1.268
-1.171
-1.091
-1.013
-0.926
-0.824
-0.705
-0.573
-0.437
-0.297
-0.159
-0.031
-8.040
-11.376
-8.965
-2.941
-0.700
0.361
1.609
2.906
1.304
-0.058
-0.097
0.249
0.538
0.680
0.641
0.416
0.135
-0.143
-0.418
-0.701
-0.995
-1.280
-1.492
-1.596
-1.542
-1.363
-1.162
-1.063
-1.044
-1.050
-1.054
-1.043
-1.006
-0.944
-0.861
-0.750
-0.618
-0.480
-0.338
-0.199
-0.069
-0.895
-3.100
-2.787
-1.325
-0.309
0.732
3.097
4.626
3.568
0.928
0.305
0.407
0.677
1.000
1.098
0.677
0.253
-0.039
-0.269
-0.475
-0.648
-0.780
-0.856
-0.850
-0.772
-0.673
-0.631
-0.687
-0.808
-0.927
-1.014
-1.067
-1.081
-1.042
-0.965
-0.856
-0.717
-0.563
-0.409
-0.259
-0.121
2.776
1.071
-0.077
-0.310
-0.085
0.508
1.891
3.589
2.418
0.875
0.391
0.429
0.684
1.151
1.355
0.810
0.315
0.032
-0.156
-0.294
-0.387
-0.426
-0.411
-0.355
-0.306
-0.296
-0.360
-0.513
-0.716
-0.916
-1.073
-1.186
-1.240
-1.231
-1.159
-1.037
-0.875
-0.693
-0.507
-0.337
-0.181
3.694
2.064
0.692
0.019
-0.213
-0.190
0.134
0.544
0.499
0.246
0.187
0.295
0.502
0.778
0.869
0.583
0.266
0.051
-0.087
-0.167
-0.196
-0.157
-0.068
0.026
0.043
-0.052
-0.229
-0.463
-0.725
-0.986
-1.216
-1.399
-1.517
-1.538
-1.469
-1.314
-1.099
-0.867
-0.636
-0.431
-0.249
4.477
2.103
0.688
-0.088
-0.679
-1.258
-1.637
-1.390
-0.854
-0.409
-0.121
0.096
0.272
0.407
0.431
0.325
0.167
0.033
-0.056
-0.088
-0.058
0.033
0.184
0.323
0.311
0.131
-0.129
-0.443
-0.779
-1.113
-1.437
-1.726
-1.933
-2.016
-1.931
-1.713
-1.408
-1.090
-0.791
-0.536
-0.320
6.619
2.100
0.479
-0.366
-1.304
-2.838
-4.308
-3.713
-2.058
-0.983
-0.397
-0.084
0.105
0.204
0.220
0.167
0.076
-0.013
-0.065
-0.055
0.022
0.179
0.375
0.539
0.539
0.348
0.008
-0.399
-0.834
-1.282
-1.725
-2.167
-2.531
-2.712
-2.608
-2.262
-1.816
-1.359
-0.963
-0.640
-0.389
5.546
1.633
0.233
-0.581
-1.748
-4.092
-7.087
-5.714
-2.833
-1.282
-0.546
-0.171
0.020
0.112
0.126
0.079
-0.003
-0.088
-0.137
-0.097
0.067
0.330
0.611
0.831
0.883
0.685
0.243
-0.304
-0.863
-1.439
-2.038
-2.706
-3.314
-3.661
-3.520
-2.957
-2.265
-1.636
-1.125
-0.738
-0.443
2.444
0.926
0.057
-0.592
-1.576
-3.380
-5.342
-4.517
-2.461
-1.181
-0.515
-0.162
0.025
0.106
0.114
0.054
-0.070
-0.217
-0.320
-0.256
0.079
0.608
1.143
1.416
1.435
1.166
0.540
-0.194
-0.881
-1.556
-2.317
-3.199
-4.121
-4.695
-4.472
-3.666
-2.687
-1.867
-1.245
-0.795
-0.471
1.008
0.445
0.002
-0.418
-1.003
-1.860
-2.554
-2.331
-1.503
-0.785
-0.328
-0.049
0.112
0.185
0.186
0.093
-0.123
-0.455
-0.754
-0.720
-0.025
1.355
2.701
2.786
2.158
1.511
0.686
-0.156
-0.891
-1.605
-2.410
-3.437
-4.558
-5.272
-5.051
-4.018
-2.869
-1.949
-1.282
-0.803
-0.471
0.463
0.247
0.039
-0.191
-0.482
-0.838
-1.068
-1.006
-0.691
-0.344
-0.065
0.136
0.276
0.362
0.380
0.274
-0.086
-0.812
-1.772
-2.089
-0.581
3.440
7.113
6.754
2.978
1.408
0.480
-0.270
-0.928
-1.562
-2.305
-3.233
-4.229
-4.876
-4.676
-3.764
-2.700
-1.845
-1.208
-0.749
-0.429
0.276
0.207
0.122
0.022
-0.104
-0.232
-0.313
-0.273
-0.139
0.038
0.213
0.373
0.524
0.659
0.770
0.770
0.352
-1.042
-3.495
-5.175
-2.442
4.477
11.589
8.076
3.163
0.933
0.084
-0.474
-0.958
-1.438
-2.000
-2.692
-3.393
-3.811
-3.667
-3.035
-2.254
-1.572
-1.038
-0.644
-0.359
0.240
0.242
0.231
0.206
0.172
0.143
0.136
0.170
0.251
0.368
0.500
0.655
0.852
1.091
1.435
1.959
2.093
0.050
-4.286
-7.817
-4.466
1.626
5.891
5.538
1.691
0.252
-0.313
-0.658
-0.961
-1.273
-1.628
-2.039
-2.439
-2.660
-2.582
-2.196
-1.706
-1.226
-0.820
-0.507
-0.263
0.264
0.304
0.331
0.355
0.382
0.407
0.440
0.497
0.577
0.685
0.801
0.967
1.249
1.631
2.273
4.172
5.822
3.831
-1.569
-4.683
-3.440
-0.823
0.986
1.004
0.227
-0.291
-0.583
-0.780
-0.947
-1.098
-1.272
-1.479
-1.667
-1.765
-1.702
-1.489
-1.194
-0.877
-0.595
-0.358
-0.165
0.312
0.369
0.424
0.481
0.542
0.611
0.678
0.765
0.901
1.090
1.206
1.282
1.560
1.999
2.673
5.260
7.321
5.466
0.972
-1.437
-1.664
-0.992
-0.394
-0.253
-0.374
-0.537
-0.707
-0.830
-0.907
-0.940
-0.972
-1.017
-1.073
-1.107
-1.075
-0.956
-0.785
-0.582
-0.389
-0.217
-0.070
0.363
0.428
0.496
0.575
0.664
0.759
0.869
1.014
1.281
1.728
1.826
1.571
1.540
1.798
2.262
3.493
5.161
4.003
1.536
-0.048
-0.676
-0.695
-0.553
-0.443
-0.433
-0.522
-0.676
-0.813
-0.849
-0.799
-0.710
-0.649
-0.634
-0.643
-0.632
-0.574
-0.475
-0.354
-0.222
-0.099
0.010
0.402
0.469
0.547
0.638
0.744
0.868
1.029
1.244
1.622
2.116
2.194
1.678
1.318
1.351
1.609
2.147
2.715
2.578
1.493
0.238
-0.461
-0.597
-0.501
-0.358
-0.277
-0.349
-0.548
-0.741
-0.772
-0.654
-0.488
-0.358
-0.306
-0.309
-0.319
-0.302
-0.252
-0.181
-0.094
-0.009
0.072
0.424
0.491
0.569
0.664
0.788
0.951
1.186
1.510
1.876
2.199
1.989
1.395
1.035
0.930
1.034
1.356
1.830
1.933
0.796
-0.823
-1.331
-1.008
-0.592
-0.291
-0.118
-0.174
-0.464
-0.702
-0.708
-0.519
-0.294
-0.137
-0.076
-0.080
-0.113
-0.119
-0.102
-0.060
-0.006
0.056
0.118
0.426
0.490
0.567
0.664
0.796
1.002
1.357
1.922
2.507
2.457
1.819
1.175
0.750
0.533
0.496
0.610
0.748
0.210
-2.457
-6.142
-5.030
-2.274
-0.916
-0.374
-0.186
-0.337
-0.681
-0.880
-0.741
-0.431
-0.132
0.046
0.093
0.069
0.027
-0.002
-0.004
0.016
0.052
0.096
0.144
0.413
0.473
0.546
0.638
0.771
1.000
1.431
2.251
3.249
3.030
1.852
0.963
0.430
0.119
-0.045
-0.171
-0.513
-2.147
-8.828
-14.040
-10.865
-4.182
-1.264
-0.503
-0.465
-0.845
-1.261
-1.284
-0.865
-0.367
0.014
0.184
0.208
0.160
0.103
0.065
0.049
0.058
0.083
0.116
0.155
0.387
0.439
0.502
0.586
0.703
0.909
1.287
1.968
2.721
2.468
1.426
0.568
0.008
-0.354
-0.590
-0.813
-1.323
-3.071
-9.545
-14.371
-10.846
-3.929
-0.980
-0.334
-0.512
-1.136
-1.667
-1.541
-0.953
-0.325
0.090
0.257
0.263
0.199
0.134
0.092
0.072
0.074
0.093
0.120
0.154
0.348
0.392
0.444
0.508
0.600
0.739
0.969
1.287
1.521
1.276
0.641
-0.033
-0.564
-0.941
-1.178
-1.334
-1.609
-2.417
-4.336
-6.546
-4.151
-0.933
0.259
0.417
0.076
-0.667
-1.314
-1.318
-0.839
-0.295
0.076
0.238
0.243
0.186
0.127
0.087
0.069
0.071
0.088
0.114
0.143
0.301
0.336
0.374
0.417
0.473
0.540
0.616
0.683
0.633
0.345
-0.164
-0.769
-1.343
-1.770
-1.962
-1.927
-1.764
-1.609
-1.278
0.005
2.616
3.057
2.063
1.592
1.184
0.364
-0.480
-0.793
-0.621
-0.282
-0.005
0.130
0.155
0.126
0.088
0.060
0.050
0.055
0.074
0.099
0.128
0.251
0.273
0.299
0.318
0.335
0.339
0.315
0.234
0.036
-0.343
-0.932
-1.676
-2.480
-3.122
-3.300
-2.898
-2.170
-1.254
0.070
2.842
6.009
6.119
3.422
2.462
2.071
1.148
0.087
-0.437
-0.485
-0.309
-0.117
0.004
0.047
0.046
0.033
0.019
0.021
0.033
0.054
0.080
0.109
0.197
0.210
0.218
0.216
0.201
0.157
0.068
-0.101
-0.406
-0.911
-1.690
-2.840
-4.304
-5.735
-6.026
-4.838
-3.104
-1.444
0.328
2.750
5.531
5.079
3.161
2.290
1.798
0.902
-0.034
-0.492
-0.537
-0.397
-0.237
-0.115
-0.054
-0.031
-0.022
-0.018
-0.008
0.010
0.032
0.060
0.089
0.143
0.146
0.141
0.122
0.081
0.004
-0.128
-0.363
-0.749
-1.383
-2.453
-4.243
-7.294
-11.497
-12.818
-8.888
-4.745
-2.018
0.029
1.932
3.225
3.084
2.170
1.419
0.728
-0.060
-0.692
-0.852
-0.719
-0.524
-0.339
-0.214
-0.138
-0.096
-0.073
-0.054
-0.035
-0.014
0.014
0.041
0.070
0.091
0.087
0.071
0.038
-0.019
-0.117
-0.285
-0.549
-0.985
-1.720
-3.006
-5.507
-11.054
-22.824
-24.961
-15.615
-6.670
-2.728
-0.500
1.146
2.075
1.915
1.277
0.566
-0.179
-0.894
-1.273
-1.175
-0.887
-0.618
-0.415
-0.282
-0.196
-0.144
-0.109
-0.083
-0.057
-0.032
-0.005
0.024
0.052
0.046
0.033
0.009
-0.032
-0.103
-0.210
-0.383
-0.663
-1.109
-1.848
-3.172
-5.764
-11.855
-23.975
-26.699
-17.454
-7.169
-3.089
-1.005
0.300
0.975
0.966
0.574
0.030
-0.601
-1.153
-1.359
-1.209
-0.908
-0.640
-0.443
-0.313
-0.228
-0.173
-0.136
-0.103
-0.076
-0.048
-0.021
0.008
0.037
0.004
-0.013
-0.041
-0.088
-0.161
-0.273
-0.445
-0.706
-1.112
-1.763
-2.857
-4.824
-8.511
-14.407
-16.491
-10.757
-5.738
-2.886
-1.302
-0.327
0.191
0.299
0.118
-0.222
-0.629
-0.968
-1.106
-0.999
-0.790
-0.580
-0.424
-0.316
-0.240
-0.189
-0.151
-0.118
-0.089
-0.061
-0.033
-0.006
0.021
-0.031
-0.052
-0.083
-0.132
-0.203
-0.310
-0.467
-0.694
-1.035
-1.550
-2.331
-3.535
-5.235
-6.972
-7.409
-5.874
-3.884
-2.336
-1.299
-0.605
-0.193
-0.045
-0.092
-0.272
-0.498
-0.693
-0.780
-0.730
-0.613
-0.484
-0.377
-0.295
-0.237
-0.192
-0.159
-0.128
-0.101
-0.072
-0.044
-0.018
0.008
-0.059
-0.082
-0.115
-0.161
-0.229
-0.324
-0.458
-0.643
-0.909
-1.283
-1.794
-2.449
-3.219
-3.808
-3.894
-3.344
-2.517
-1.735
-1.084
-0.581
-0.250
-0.105
-0.115
-0.210
-0.343
-0.455
-0.513
-0.504
-0.450
-0.385
-0.320
-0.267
-0.225
-0.191
-0.162
-0.134
-0.107
-0.082
-0.055
-0.030
-0.004
-0.082
-0.105
-0.137
-0.181
-0.240
-0.322
-0.432
-0.579
-0.776
-1.027
-1.342
-1.699
-2.047
-2.270
-2.258
-2.016
-1.636
-1.195
-0.733
-0.273
0.017
0.062
0.007
-0.096
-0.197
-0.275
-0.327
-0.335
-0.324
-0.297
-0.266
-0.237
-0.211
-0.186
-0.161
-0.138
-0.113
-0.088
-0.063
-0.038
-0.015
-0.098
-0.120
-0.150
-0.190
-0.241
-0.309
-0.397
-0.506
-0.644
-0.817
-1.008
-1.202
-1.362
-1.450
-1.413
-1.276
-1.072
-0.747
-0.236
0.346
0.578
0.429
0.204
0.042
-0.070
-0.148
-0.194
-0.221
-0.231
-0.229
-0.220
-0.207
-0.193
-0.177
-0.159
-0.138
-0.116
-0.093
-0.070
-0.047
-0.024
0.478
0.676
0.811
0.805
0.683
0.552
0.446
0.404
0.442
0.557
0.741
0.972
1.268
1.657
2.270
3.266
4.611
5.738
5.346
3.599
2.172
2.474
4.226
3.445
0.247
-1.242
-1.885
-2.308
-2.890
-3.816
-5.191
-6.626
-6.956
-5.831
-4.231
-2.942
-2.037
-1.388
-0.910
-0.518
-0.163
0.684
1.033
1.311
1.243
0.975
0.712
0.499
0.362
0.326
0.389
0.540
0.753
1.002
1.297
1.654
2.080
2.478
2.666
2.400
1.668
0.816
0.223
-0.343
-1.492
-2.689
-3.108
-2.960
-2.814
-2.875
-3.204
-3.745
-4.252
-4.301
-3.811
-3.038
-2.287
-1.663
-1.167
-0.767
-0.425
-0.118
0.920
1.479
1.931
1.841
1.419
1.023
0.694
0.438
0.283
0.272
0.377
0.553
0.757
0.973
1.172
1.318
1.375
1.289
0.955
0.336
-0.642
-2.056
-4.114
-6.487
-7.451
-6.299
-4.610
-3.501
-2.957
-2.815
-2.878
-2.961
-2.899
-2.612
-2.194
-1.745
-1.317
-0.945
-0.624
-0.342
-0.081
1.189
2.092
2.897
2.755
2.093
1.543
1.098
0.673
0.329
0.191
0.246
0.394
0.564
0.712
0.813
0.834
0.743
0.530
0.098
-0.658
-1.935
-4.241
-8.569
-16.113
-19.289
-12.107
-6.773
-4.244
-3.083
-2.566
-2.345
-2.240
-2.104
-1.903
-1.630
-1.332
-1.037
-0.756
-0.499
-0.268
-0.052
1.397
3.221
5.811
4.897
2.999
2.172
1.661
0.981
0.358
0.084
0.099
0.260
0.430
0.546
0.584
0.526
0.361
0.059
-0.452
-1.308
-2.798
-5.711
-12.800
-25.872
-30.163
-20.024
-8.398
-4.639
-3.080
-2.347
-2.001
-1.798
-1.629
-1.459
-1.259
-1.045
-0.823
-0.605
-0.399
-0.207
-0.029
1.010
3.646
6.268
6.042
3.327
2.403
1.870
0.907
0.024
-0.297
-0.156
0.131
0.368
0.481
0.476
0.365
0.151
-0.201
-0.744
-1.601
-3.011
-5.688
-11.781
-23.711
-26.133
-16.970
-7.627
-4.277
-2.796
-2.094
-1.715
-1.495
-1.325
-1.173
-1.013
-0.842
-0.669
-0.495
-0.324
-0.163
-0.013
-0.701
0.441
3.222
3.308
2.191
1.701
1.068
-0.173
-1.237
-1.245
-0.589
0.029
0.407
0.528
0.481
0.314
0.056
-0.310
-0.820
-1.567
-2.674
-4.425
-7.292
-11.291
-12.464
-8.643
-5.220
-3.288
-2.296
-1.764
-1.455
-1.263
-1.114
-0.985
-0.852
-0.714
-0.567
-0.422
-0.276
-0.138
-0.006
-4.150
-6.110
-3.314
-0.428
0.533
0.572
-0.272
-2.218
-3.816
-2.880
-1.157
0.021
0.588
0.712
0.589
0.358
0.066
-0.293
-0.751
-1.332
-2.076
-3.045
-4.122
-5.021
-4.998
-4.117
-3.005
-2.209
-1.694
-1.400
-1.213
-1.080
-0.973
-0.867
-0.758
-0.637
-0.513
-0.384
-0.254
-0.128
-0.011
-7.951
-10.979
-8.720
-2.577
-0.531
-0.041
-0.599
-2.917
-5.480
-3.867
-1.313
0.205
0.875
0.974
0.794
0.486
0.145
-0.208
-0.596
-1.023
-1.502
-1.988
-2.386
-2.529
-2.329
-1.906
-1.484
-1.236
-1.118
-1.053
-1.001
-0.945
-0.883
-0.809
-0.719
-0.613
-0.499
-0.380
-0.256
-0.137
-0.024
-4.760
-8.812
-6.624
-2.423
-0.661
0.261
1.620
1.524
-0.666
-1.931
-0.656
0.496
1.129
1.313
1.187
0.737
0.284
-0.086
-0.416
-0.725
-1.010
-1.253
-1.361
-1.302
-1.045
-0.657
-0.395
-0.457
-0.643
-0.781
-0.847
-0.867
-0.851
-0.804
-0.732
-0.635
-0.524
-0.405
-0.282
-0.162
-0.048
3.064
-0.568
-1.746
-1.082
-0.282
0.799
3.703
7.164
3.361
0.494
0.151
0.679
1.239
1.910
1.936
1.262
0.451
0.028
-0.252
-0.472
-0.632
-0.715
-0.694
-0.542
-0.264
0.078
0.229
-0.015
-0.357
-0.622
-0.776
-0.857
-0.882
-0.861
-0.799
-0.708
-0.591
-0.461
-0.329
-0.200
-0.080
7.889
4.489
0.791
-0.093
-0.028
0.631
2.675
4.217
3.447
0.899
0.433
0.649
1.155
1.950
2.373
1.453
0.507
0.099
-0.129
-0.272
-0.336
-0.307
-0.170
0.036
0.239
0.370
0.340
0.070
-0.288
-0.589
-0.792
-0.920
-0.983
-0.983
-0.929
-0.831
-0.698
-0.550
-0.399
-0.253
-0.120
7.777
4.195
1.372
0.243
-0.097
0.007
0.486
0.998
0.795
0.364
0.277
0.444
0.773
1.325
1.494
0.930
0.388
0.097
-0.058
-0.132
-0.116
0.019
0.295
0.652
0.736
0.557
0.320
0.004
-0.338
-0.643
-0.883
-1.056
-1.160
-1.183
-1.132
-1.019
-0.856
-0.671
-0.488
-0.319
-0.166
4.800
2.785
1.116
0.152
-0.383
-0.714
-0.794
-0.628
-0.392
-0.200
-0.013
0.198
0.403
0.570
0.600
0.432
0.213
0.052
-0.035
-0.048
0.034
0.244
0.658
1.190
1.200
0.763
0.362
-0.027
-0.398
-0.739
-1.035
-1.269
-1.424
-1.482
-1.429
-1.274
-1.060
-0.824
-0.596
-0.389
-0.214
4.447
2.147
0.789
-0.070
-0.748
-1.441
-1.859
-1.689
-1.138
-0.625
-0.259
-0.008
0.160
0.252
0.260
0.186
0.076
-0.020
-0.057
-0.023
0.117
0.387
0.806
1.265
1.350
1.029
0.554
0.051
-0.422
-0.846
-1.217
-1.536
-1.767
-1.871
-1.811
-1.596
-1.310
-0.995
-0.706
-0.457
-0.254
3.585
1.635
0.506
-0.251
-0.986
-1.860
-2.483
-2.266
-1.513
-0.830
-0.389
-0.114
0.044
0.114
0.115
0.061
-0.031
-0.114
-0.146
-0.072
0.146
0.516
0.984
1.478
1.812
1.670
1.019
0.255
-0.409
-0.943
-1.404
-1.830
-2.172
-2.329
-2.245
-1.962
-1.567
-1.159
-0.806
-0.514
-0.283
2.063
1.035
0.302
-0.282
-0.914
-1.658
-2.192
-2.021
-1.374
-0.771
-0.369
-0.115
0.026
0.085
0.074
0.002
-0.125
-0.275
-0.367
-0.275
0.089
0.726
1.464
2.222
3.030
3.124
1.847
0.537
-0.362
-1.009
-1.564
-2.089
-2.514
-2.738
-2.654
-2.264
-1.769
-1.279
-0.870
-0.544
-0.291
1.054
0.603
0.189
-0.189
-0.618
-1.067
-1.374
-1.280
-0.921
-0.518
-0.221
-0.020
0.102
0.150
0.125
0.016
-0.221
-0.587
-0.972
-0.972
-0.222
1.184
2.616
3.412
4.268
4.388
2.368
0.633
-0.376
-1.055
-1.637
-2.190
-2.671
-2.942
-2.831
-2.396
-1.839
-1.312
-0.873
-0.534
-0.271
0.576
0.383
0.178
-0.036
-0.271
-0.500
-0.640
-0.602
-0.422
-0.194
0.001
0.158
0.263
0.311
0.290
0.125
-0.298
-1.203
-2.660
-3.405
-1.645
2.032
5.929
5.635
4.158
3.275
1.716
0.361
-0.492
-1.079
-1.601
-2.107
-2.549
-2.776
-2.665
-2.269
-1.734
-1.229
-0.806
-0.477
-0.227
0.385
0.317
0.237
0.142
0.039
-0.054
-0.103
-0.086
0.005
0.135
0.270
0.398
0.524
0.607
0.622
0.471
-0.177
-2.143
-7.210
-10.301
-6.668
1.905
7.061
7.037
3.340
1.745
0.711
-0.093
-0.658
-1.086
-1.482
-1.859
-2.175
-2.339
-2.234
-1.904
-1.470
-1.043
-0.680
-0.384
-0.158
0.327
0.337
0.330
0.316
0.301
0.287
0.291
0.314
0.364
0.449
0.556
0.713
0.921
1.101
1.192
1.192
0.597
-2.178
-9.730
-15.600
-9.805
-0.807
4.532
4.093
1.876
0.663
-0.027
-0.487
-0.831
-1.088
-1.316
-1.532
-1.714
-1.785
-1.703
-1.461
-1.136
-0.809
-0.514
-0.267
-0.074
0.343
0.392
0.432
0.480
0.533
0.573
0.610
0.643
0.691
0.757
0.872
1.095
1.594
2.058
2.009
2.264
2.312
-0.117
-6.056
-10.080
-7.247
-1.861
0.607
1.008
0.474
-0.107
-0.534
-0.819
-1.000
-1.098
-1.162
-1.234
-1.286
-1.286
-1.205
-1.033
-0.804
-0.567
-0.339
-0.144
0.015
0.386
0.455
0.535
0.627
0.724
0.817
0.887
0.944
1.016
1.120
1.226
1.446
2.152
2.599
2.626
2.774
3.295
1.659
-1.259
-3.145
-2.712
-1.342
-0.428
-0.140
-0.281
-0.581
-0.893
-1.113
-1.178
-1.123
-1.047
-0.974
-0.933
-0.883
-0.805
-0.682
-0.523
-0.352
-0.183
-0.033
0.094
0.426
0.516
0.617
0.738
0.873
1.004
1.114
1.209
1.360
1.607
1.689
1.604
1.992
2.282
2.163
2.247
2.426
1.640
0.243
-0.799
-1.031
-0.809
-0.560
-0.462
-0.564
-0.815
-1.137
-1.347
-1.336
-1.158
-0.938
-0.767
-0.654
-0.576
-0.498
-0.408
-0.297
-0.174
-0.051
0.061
0.160
0.463
0.557
0.667
0.801
0.956
1.118
1.287
1.474
1.710
2.059
1.981
1.585
1.428
1.432
1.413
1.483
1.487
1.114
0.368
-0.243
-0.522
-0.539
-0.482
-0.490
-0.601
-0.870
-1.205
-1.432
-1.368
-1.116
-0.815
-0.584
-0.436
-0.344
-0.276
-0.206
-0.128
-0.043
0.045
0.131
0.208
0.483
0.577
0.686
0.817
0.975
1.169
1.443
1.864
2.308
2.408
2.021
1.464
1.102
0.925
0.851
0.834
0.769
0.414
-0.287
-0.790
-0.717
-0.500
-0.414
-0.432
-0.555
-0.803
-1.120
-1.306
-1.231
-0.969
-0.657
-0.413
-0.257
-0.168
-0.114
-0.065
-0.011
0.050
0.114
0.179
0.239
0.485
0.572
0.677
0.804
0.961
1.203
1.682
2.730
4.292
4.063
2.443
1.407
0.840
0.530
0.358
0.229
-0.019
-0.727
-2.254
-3.375
-2.015
-0.788
-0.458
-0.413
-0.516
-0.742
-1.019
-1.150
-1.038
-0.769
-0.479
-0.254
-0.115
-0.044
-0.005
0.028
0.064
0.108
0.157
0.206
0.252
0.472
0.554
0.649
0.762
0.925
1.204
1.871
3.826
6.115
5.765
3.041
1.299
0.554
0.130
-0.132
-0.376
-0.833
-2.121
-5.682
-8.665
-6.390
-1.674
-0.585
-0.394
-0.496
-0.744
-0.982
-1.044
-0.879
-0.590
-0.316
-0.122
-0.008
0.042
0.066
0.085
0.108
0.138
0.176
0.215
0.252
0.443
0.518
0.602
0.708
0.858
1.119
1.708
3.270
5.339
5.035
2.428
0.891
0.124
-0.340
-0.643
-0.921
-1.387
-2.671
-6.221
-9.482
-7.459
-2.095
-0.531
-0.235
-0.370
-0.665
-0.908
-0.929
-0.744
-0.456
-0.202
-0.036
0.055
0.086
0.100
0.109
0.126
0.149
0.176
0.210
0.242
0.404
0.469
0.542
0.630
0.748
0.933
1.280
1.898
2.551
2.241
1.148
0.190
-0.494
-0.961
-1.248
-1.425
-1.652
-2.198
-3.425
-4.407
-2.855
-0.787
0.085
0.191
-0.011
-0.371
-0.668
-0.735
-0.599
-0.361
-0.140
-0.004
0.070
0.095
0.103
0.110
0.122
0.142
0.167
0.195
0.223
0.358
0.408
0.468
0.533
0.609
0.712
0.849
0.997
1.020
0.715
0.085
-0.649
-1.326
-1.847
-2.088
-2.049
-1.858
-1.640
-1.374
-0.732
0.396
1.082
1.069
0.820
0.491
0.067
-0.306
-0.486
-0.447
-0.294
-0.131
-0.017
0.046
0.073
0.085
0.092
0.104
0.124
0.147
0.174
0.201
0.303
0.344
0.382
0.422
0.459
0.488
0.492
0.443
0.263
-0.140
-0.786
-1.637
-2.574
-3.307
-3.495
-3.062
-2.261
-1.349
-0.291
1.104
2.409
2.554
1.879
1.306
0.862
0.376
-0.071
-0.317
-0.356
-0.274
-0.157
-0.058
0.001
0.031
0.050
0.064
0.080
0.100
0.125
0.150
0.176
0.247
0.272
0.292
0.309
0.310
0.284
0.209
0.049
-0.249
-0.785
-1.630
-2.892
-4.592
-6.152
-6.489
-5.060
-3.049
-1.338
0.293
2.126
3.469
3.178
2.181
1.401
0.855
0.347
-0.080
-0.326
-0.367
-0.304
-0.203
-0.113
-0.052
-0.013
0.013
0.032
0.053
0.075
0.100
0.125
0.151
0.189
0.202
0.207
0.199
0.170
0.104
-0.021
-0.245
-0.636
-1.310
-2.457
-4.444
-7.950
-13.098
-14.830
-9.499
-4.445
-1.555
0.611
3.277
5.143
3.660
2.080
1.149
0.544
0.046
-0.304
-0.456
-0.449
-0.358
-0.256
-0.165
-0.102
-0.057
-0.023
0.002
0.026
0.050
0.076
0.101
0.127
0.135
0.136
0.128
0.103
0.053
-0.039
-0.200
-0.465
-0.919
-1.692
-3.090
-5.847
-12.531
-25.507
-28.780
-18.471
-6.346
-2.073
0.340
3.175
4.773
3.314
1.633
0.739
0.154
-0.276
-0.532
-0.596
-0.526
-0.414
-0.298
-0.207
-0.139
-0.090
-0.054
-0.025
0.001
0.027
0.052
0.079
0.102
0.084
0.078
0.058
0.022
-0.042
-0.149
-0.325
-0.606
-1.065
-1.854
-3.273
-6.149
-13.534
-27.287
-33.116
-21.212
-7.244
-2.669
-0.450
1.312
2.279
1.772
0.950
0.330
-0.133
-0.460
-0.631
-0.638
-0.550
-0.427
-0.319
-0.232
-0.165
-0.115
-0.078
-0.048
-0.019
0.008
0.033
0.058
0.083
0.039
0.026
0.
-0.042
-0.113
-0.227
-0.401
-0.668
-1.096
-1.788
-2.978
-5.124
-9.377
-17.034
-20.152
-12.201
-5.903
-2.772
-1.059
0.035
0.615
0.632
0.359
0.041
-0.254
-0.479
-0.590
-0.584
-0.507
-0.403
-0.310
-0.233
-0.175
-0.130
-0.093
-0.063
-0.036
-0.011
0.016
0.040
0.063
0.003
-0.015
-0.044
-0.091
-0.161
-0.271
-0.429
-0.666
-1.025
-1.579
-2.415
-3.715
-5.615
-7.636
-8.136
-6.357
-4.077
-2.347
-1.222
-0.470
-0.047
0.090
0.039
-0.106
-0.273
-0.410
-0.479
-0.477
-0.425
-0.351
-0.283
-0.224
-0.176
-0.136
-0.104
-0.075
-0.049
-0.023
0.000
0.024
0.047
-0.029
-0.048
-0.079
-0.125
-0.193
-0.289
-0.429
-0.628
-0.909
-1.303
-1.860
-2.590
-3.415
-4.100
-4.214
-3.620
-2.671
-1.793
-1.081
-0.558
-0.231
-0.085
-0.075
-0.142
-0.233
-0.313
-0.358
-0.361
-0.335
-0.291
-0.245
-0.203
-0.168
-0.136
-0.109
-0.083
-0.059
-0.035
-0.012
0.011
0.032
-0.052
-0.073
-0.103
-0.148
-0.208
-0.292
-0.406
-0.562
-0.772
-1.047
-1.391
-1.788
-2.178
-2.447
-2.459
-2.208
-1.763
-1.270
-0.802
-0.407
-0.153
-0.048
-0.051
-0.101
-0.162
-0.218
-0.253
-0.263
-0.255
-0.234
-0.209
-0.183
-0.157
-0.133
-0.111
-0.089
-0.066
-0.045
-0.023
-0.001
0.020
-0.070
-0.091
-0.120
-0.159
-0.211
-0.282
-0.373
-0.492
-0.642
-0.826
-1.037
-1.263
-1.456
-1.568
-1.563
-1.424
-1.173
-0.846
-0.477
-0.133
0.066
0.097
0.044
-0.025
-0.089
-0.139
-0.173
-0.189
-0.192
-0.187
-0.175
-0.162
-0.145
-0.129
-0.111
-0.091
-0.072
-0.052
-0.031
-0.011
0.009
0.407
0.545
0.630
0.613
0.514
0.368
0.238
0.176
0.239
0.417
0.677
0.990
1.355
1.822
2.446
3.348
4.522
5.477
5.313
3.967
2.617
1.879
1.636
0.825
-0.413
-1.237
-1.643
-1.940
-2.311
-2.878
-3.625
-4.285
-4.400
-3.884
-3.027
-2.245
-1.607
-1.120
-0.744
-0.421
-0.118
0.595
0.824
0.975
0.951
0.759
0.492
0.214
0.022
-0.002
0.145
0.403
0.715
1.045
1.410
1.791
2.132
2.352
2.408
2.285
1.929
1.187
0.257
-0.689
-1.714
-2.529
-2.752
-2.596
-2.441
-2.421
-2.585
-2.880
-3.119
-3.120
-2.831
-2.329
-1.802
-1.334
-0.952
-0.630
-0.350
-0.085
0.860
1.294
1.615
1.580
1.282
0.882
0.454
0.052
-0.120
-0.039
0.191
0.483
0.774
1.041
1.265
1.378
1.357
1.228
1.068
0.692
-0.201
-1.633
-3.417
-5.095
-5.715
-5.034
-3.910
-3.058
-2.572
-2.381
-2.351
-2.360
-2.281
-2.070
-1.753
-1.410
-1.078
-0.782
-0.517
-0.283
-0.060
1.237
2.199
3.117
2.977
2.282
1.802
1.315
0.601
0.030
-0.091
0.062
0.313
0.563
0.763
0.886
0.888
0.787
0.572
0.241
-0.386
-1.575
-3.564
-6.482
-9.918
-10.965
-8.303
-5.401
-3.648
-2.708
-2.238
-2.006
-1.877
-1.741
-1.566
-1.346
-1.104
-0.865
-0.632
-0.418
-0.225
-0.041
1.630
4.197
6.760
6.441
3.891
3.398
3.235
1.814
0.417
-0.101
-0.056
0.202
0.452
0.608
0.653
0.589
0.412
0.108
-0.376
-1.204
-2.605
-4.875
-8.772
-14.732
-16.691
-10.957
-6.274
-3.875
-2.684
-2.074
-1.744
-1.548
-1.390
-1.233
-1.061
-0.880
-0.692
-0.512
-0.337
-0.175
-0.023
1.522
5.239
9.921
7.691
4.835
4.829
5.518
2.752
0.255
-0.475
-0.291
0.149
0.455
0.597
0.575
0.433
0.194
-0.189
-0.742
-1.610
-2.945
-4.980
-8.125
-12.376
-13.284
-8.979
-5.448
-3.486
-2.427
-1.842
-1.509
-1.302
-1.145
-1.007
-0.863
-0.717
-0.569
-0.420
-0.275
-0.138
-0.010
0.270
2.386
5.153
5.376
3.445
3.601
3.577
0.586
-2.043
-2.012
-0.851
0.149
0.681
0.778
0.651
0.415
0.105
-0.302
-0.861
-1.627
-2.682
-4.047
-5.449
-5.880
-4.667
-4.291
-3.518
-2.586
-1.941
-1.528
-1.273
-1.102
-0.968
-0.846
-0.730
-0.607
-0.482
-0.356
-0.232
-0.113
0.000
-1.553
-1.459
-0.089
0.967
1.258
1.196
-0.243
-5.131
-9.134
-6.106
-1.744
0.451
1.273
1.229
0.882
0.513
0.133
-0.282
-0.789
-1.400
-2.128
-2.891
-3.271
-2.662
-1.603
-1.763
-1.819
-1.572
-1.337
-1.158
-1.027
-0.926
-0.831
-0.742
-0.644
-0.540
-0.432
-0.320
-0.209
-0.100
0.003
-2.594
-3.753
-2.642
-0.962
-0.106
-0.190
-2.161
-8.905
-13.679
-9.433
-2.136
1.194
2.233
1.832
1.210
0.680
0.231
-0.191
-0.618
-1.080
-1.541
-1.930
-2.022
-1.625
-0.992
-0.551
-0.369
-0.491
-0.689
-0.790
-0.810
-0.788
-0.740
-0.677
-0.598
-0.510
-0.411
-0.308
-0.204
-0.099
-0.002
-0.811
-2.439
-2.300
-1.220
-0.481
-0.250
-0.786
-4.535
-8.248
-6.253
-1.129
1.655
2.600
2.213
1.573
0.916
0.369
-0.062
-0.426
-0.751
-1.028
-1.202
-1.175
-0.843
-0.182
0.832
1.434
0.694
-0.082
-0.469
-0.632
-0.692
-0.689
-0.656
-0.595
-0.514
-0.422
-0.320
-0.214
-0.111
-0.012
5.278
2.085
-0.348
-0.593
-0.288
0.212
1.420
1.733
-0.047
-1.211
0.014
1.372
2.114
2.423
2.139
1.285
0.498
0.051
-0.251
-0.475
-0.624
-0.660
-0.526
-0.175
0.499
1.728
2.578
1.356
0.253
-0.287
-0.536
-0.652
-0.692
-0.678
-0.630
-0.555
-0.460
-0.353
-0.242
-0.132
-0.029
12.119
5.999
1.233
0.032
-0.104
0.252
1.170
2.225
1.187
0.236
0.388
0.963
1.513
2.143
2.149
1.424
0.525
0.110
-0.128
-0.266
-0.304
-0.209
0.048
0.475
0.929
1.449
1.664
0.985
0.225
-0.257
-0.529
-0.674
-0.741
-0.750
-0.709
-0.630
-0.525
-0.406
-0.283
-0.163
-0.051
8.302
5.182
1.481
0.242
-0.096
-0.064
0.230
0.499
0.373
0.194
0.295
0.587
0.931
1.330
1.465
0.890
0.386
0.099
-0.058
-0.117
-0.066
0.159
0.717
1.577
1.762
1.288
0.962
0.532
0.052
-0.324
-0.586
-0.759
-0.849
-0.872
-0.836
-0.747
-0.624
-0.483
-0.337
-0.199
-0.074
4.065
2.513
1.031
0.174
-0.242
-0.438
-0.449
-0.355
-0.254
-0.126
0.049
0.269
0.469
0.614
0.603
0.418
0.196
0.038
-0.043
-0.032
0.095
0.429
1.302
2.302
2.303
1.458
0.805
0.345
-0.066
-0.420
-0.690
-0.884
-1.004
-1.042
-1.003
-0.900
-0.748
-0.571
-0.398
-0.238
-0.096
2.577
1.563
0.668
0.026
-0.431
-0.751
-0.907
-0.851
-0.649
-0.394
-0.157
0.043
0.187
0.260
0.246
0.155
0.041
-0.043
-0.068
-0.012
0.174
0.534
1.244
2.191
2.380
1.641
0.985
0.400
-0.099
-0.496
-0.808
-1.044
-1.200
-1.258
-1.210
-1.076
-0.883
-0.668
-0.460
-0.270
-0.109
1.955
1.131
0.444
-0.076
-0.523
-0.894
-1.113
-1.070
-0.817
-0.515
-0.262
-0.072
0.044
0.093
0.076
0.011
-0.075
-0.138
-0.146
-0.049
0.188
0.598
1.204
1.987
2.687
2.651
1.691
0.673
-0.053
-0.554
-0.919
-1.205
-1.401
-1.477
-1.427
-1.256
-1.015
-0.752
-0.505
-0.293
-0.114
1.326
0.796
0.316
-0.095
-0.463
-0.813
-1.006
-0.967
-0.740
-0.473
-0.243
-0.084
0.014
0.046
0.016
-0.057
-0.160
-0.264
-0.314
-0.221
0.104
0.678
1.490
2.785
5.514
6.022
3.495
1.115
0.005
-0.601
-1.015
-1.337
-1.560
-1.656
-1.597
-1.388
-1.107
-0.803
-0.524
-0.290
-0.097
0.837
0.547
0.252
-0.024
-0.289
-0.524
-0.666
-0.641
-0.495
-0.299
-0.125
0.003
0.074
0.093
0.049
-0.056
-0.228
-0.478
-0.747
-0.772
-0.250
0.737
1.924
3.669
6.918
8.140
5.034
1.305
-0.018
-0.659
-1.084
-1.402
-1.627
-1.724
-1.655
-1.426
-1.117
-0.795
-0.502
-0.256
-0.061
0.552
0.419
0.264
0.099
-0.052
-0.186
-0.265
-0.257
-0.171
-0.048
0.071
0.166
0.224
0.239
0.185
0.034
-0.277
-0.915
-1.983
-2.785
-1.639
0.508
2.394
3.586
5.609
5.694
3.104
0.798
-0.223
-0.749
-1.099
-1.376
-1.567
-1.644
-1.564
-1.337
-1.033
-0.718
-0.436
-0.195
-0.005
0.429
0.385
0.329
0.268
0.206
0.151
0.120
0.125
0.164
0.229
0.312
0.398
0.471
0.504
0.447
0.251
-0.259
-1.676
-5.738
-8.950
-6.152
-0.630
2.285
2.907
2.552
2.005
0.987
0.057
-0.501
-0.843
-1.084
-1.269
-1.397
-1.436
-1.339
-1.137
-0.869
-0.587
-0.327
-0.104
0.068
0.399
0.416
0.434
0.452
0.473
0.485
0.493
0.489
0.495
0.524
0.586
0.703
0.870
0.978
0.885
0.661
-0.003
-2.113
-8.606
-13.110
-9.305
-2.104
0.952
1.547
1.053
0.465
-0.086
-0.524
-0.801
-0.964
-1.067
-1.138
-1.178
-1.157
-1.061
-0.882
-0.657
-0.418
-0.196
-0.005
0.149
0.420
0.484
0.559
0.646
0.742
0.826
0.861
0.850
0.823
0.825
0.882
1.088
1.624
1.909
1.589
1.182
0.568
-1.190
-5.699
-9.389
-6.631
-2.132
-0.209
0.326
0.104
-0.322
-0.737
-1.046
-1.163
-1.144
-1.077
-1.011
-0.960
-0.890
-0.782
-0.628
-0.438
-0.244
-0.063
0.097
0.227
0.465
0.559
0.678
0.829
1.004
1.165
1.235
1.210
1.148
1.121
1.163
1.424
2.160
2.720
2.138
1.494
1.037
-0.057
-1.782
-3.088
-2.580
-1.378
-0.576
-0.318
-0.480
-0.880
-1.366
-1.703
-1.692
-1.425
-1.135
-0.919
-0.771
-0.650
-0.534
-0.398
-0.247
-0.090
0.055
0.187
0.294
0.509
0.627
0.776
0.973
1.210
1.434
1.533
1.504
1.435
1.407
1.390
1.485
2.012
2.180
1.817
1.330
1.010
0.408
-0.384
-0.976
-1.031
-0.777
-0.565
-0.546
-0.785
-1.303
-1.997
-2.500
-2.325
-1.728
-1.197
-0.840
-0.613
-0.459
-0.334
-0.215
-0.090
0.035
0.153
0.257
0.344
0.544
0.671
0.831
1.041
1.292
1.525
1.647
1.689
1.694
1.688
1.568
1.407
1.356
1.311
1.118
0.903
0.687
0.352
-0.045
-0.276
-0.298
-0.327
-0.392
-0.557
-0.889
-1.471
-2.307
-2.875
-2.583
-1.828
-1.171
-0.744
-0.479
-0.306
-0.182
-0.074
0.029
0.128
0.221
0.304
0.374
0.561
0.687
0.840
1.023
1.224
1.424
1.611
1.905
2.271
2.269
1.845
1.370
1.042
0.821
0.627
0.460
0.267
0.013
-0.113
0.196
0.646
0.344
-0.111
-0.446
-0.819
-1.357
-2.010
-2.420
-2.201
-1.578
-1.001
-0.601
-0.345
-0.179
-0.065
0.026
0.109
0.189
0.264
0.330
0.388
0.562
0.677
0.813
0.969
1.129
1.316
1.670
2.716
4.608
4.325
2.510
1.422
0.832
0.471
0.215
-0.007
-0.246
-0.547
-0.519
1.403
2.806
2.108
0.304
-0.294
-0.664
-1.062
-1.477
-1.701
-1.564
-1.168
-0.758
-0.440
-0.219
-0.077
0.019
0.095
0.162
0.223
0.284
0.338
0.383
0.546
0.652
0.771
0.903
1.050
1.269
1.869
4.031
6.727
6.207
3.312
1.381
0.574
0.104
-0.207
-0.483
-0.795
-1.213
-1.354
0.707
3.283
2.676
0.508
-0.173
-0.500
-0.795
-1.055
-1.157
-1.053
-0.801
-0.522
-0.279
-0.115
-0.004
0.073
0.136
0.186
0.236
0.286
0.330
0.368
0.518
0.611
0.721
0.848
0.992
1.233
1.812
3.545
5.708
5.360
2.726
1.022
0.177
-0.350
-0.696
-0.964
-1.250
-1.652
-2.081
-1.135
1.072
0.998
0.244
-0.073
-0.323
-0.557
-0.746
-0.814
-0.732
-0.549
-0.343
-0.166
-0.042
0.044
0.104
0.152
0.194
0.235
0.274
0.311
0.343
0.477
0.561
0.659
0.768
0.909
1.105
1.463
2.120
2.872
2.563
1.384
0.339
-0.413
-0.956
-1.304
-1.485
-1.585
-1.713
-1.817
-1.497
-0.539
0.096
0.212
0.109
-0.093
-0.309
-0.492
-0.563
-0.508
-0.377
-0.230
-0.099
-0.002
0.065
0.112
0.149
0.185
0.219
0.252
0.284
0.313
0.426
0.498
0.578
0.671
0.777
0.899
1.060
1.239
1.295
0.995
0.339
-0.459
-1.227
-1.820
-2.126
-2.121
-1.897
-1.572
-1.157
-0.554
0.123
0.535
0.573
0.411
0.180
-0.062
-0.267
-0.374
-0.362
-0.280
-0.169
-0.070
0.006
0.059
0.102
0.134
0.165
0.196
0.225
0.254
0.280
0.368
0.423
0.486
0.550
0.613
0.670
0.708
0.679
0.535
0.155
-0.488
-1.373
-2.355
-3.164
-3.397
-3.008
-2.236
-1.404
-0.503
0.493
1.232
1.368
1.078
0.725
0.403
0.112
-0.121
-0.254
-0.275
-0.232
-0.150
-0.072
-0.006
0.041
0.079
0.109
0.138
0.167
0.195
0.221
0.246
0.304
0.346
0.384
0.420
0.444
0.443
0.399
0.273
0.010
-0.482
-1.296
-2.511
-4.059
-5.423
-5.618
-4.219
-2.345
-1.005
0.311
2.083
3.278
2.585
1.569
0.915
0.473
0.147
-0.098
-0.226
-0.259
-0.224
-0.160
-0.090
-0.034
0.015
0.051
0.082
0.110
0.137
0.164
0.189
0.213
0.243
0.267
0.288
0.296
0.285
0.242
0.138
-0.057
-0.407
-1.027
-2.073
-3.848
-6.548
-9.759
-10.204
-6.044
-1.431
-0.041
1.316
4.669
6.336
4.812
1.984
0.924
0.396
0.059
-0.155
-0.263
-0.285
-0.244
-0.180
-0.118
-0.059
-0.016
0.022
0.054
0.082
0.109
0.134
0.159
0.182
0.182
0.193
0.197
0.185
0.148
0.071
-0.069
-0.314
-0.725
-1.439
-2.707
-4.999
-9.398
-16.836
-19.319
-9.467
-1.728
0.320
1.421
4.861
7.234
4.789
1.843
0.756
0.235
-0.073
-0.252
-0.324
-0.318
-0.268
-0.205
-0.140
-0.086
-0.042
-0.005
0.026
0.056
0.082
0.107
0.130
0.153
0.126
0.127
0.117
0.089
0.035
-0.061
-0.222
-0.488
-0.921
-1.652
-2.928
-5.282
-9.922
-18.712
-21.754
-11.684
-3.871
-1.160
0.251
2.352
3.819
2.452
1.133
0.443
0.056
-0.185
-0.316
-0.355
-0.335
-0.280
-0.216
-0.156
-0.105
-0.061
-0.026
0.005
0.032
0.058
0.082
0.105
0.128
0.078
0.070
0.049
0.013
-0.052
-0.153
-0.320
-0.579
-0.987
-1.644
-2.717
-4.541
-7.593
-11.586
-12.717
-8.662
-4.502
-2.132
-0.760
0.298
0.868
0.810
0.473
0.155
-0.075
-0.236
-0.326
-0.348
-0.322
-0.271
-0.214
-0.161
-0.115
-0.077
-0.043
-0.014
0.013
0.038
0.062
0.083
0.104
0.037
0.023
-0.002
-0.043
-0.113
-0.214
-0.368
-0.603
-0.951
-1.471
-2.260
-3.415
-4.952
-6.447
-6.712
-5.389
-3.586
-2.131
-1.111
-0.414
-0.002
0.133
0.086
-0.026
-0.151
-0.242
-0.297
-0.305
-0.285
-0.246
-0.202
-0.157
-0.119
-0.084
-0.054
-0.028
-0.003
0.020
0.043
0.064
0.084
0.003
-0.014
-0.041
-0.085
-0.150
-0.244
-0.381
-0.575
-0.856
-1.242
-1.766
-2.440
-3.194
-3.779
-3.871
-3.359
-2.547
-1.740
-1.072
-0.581
-0.264
-0.108
-0.075
-0.104
-0.164
-0.214
-0.250
-0.255
-0.240
-0.213
-0.181
-0.148
-0.116
-0.089
-0.062
-0.039
-0.016
0.006
0.027
0.047
0.067
-0.023
-0.042
-0.069
-0.111
-0.171
-0.253
-0.368
-0.523
-0.733
-1.003
-1.346
-1.737
-2.106
-2.372
-2.400
-2.171
-1.763
-1.296
-0.868
-0.515
-0.279
-0.147
-0.104
-0.117
-0.142
-0.174
-0.195
-0.202
-0.196
-0.178
-0.157
-0.134
-0.111
-0.089
-0.067
-0.047
-0.026
-0.005
0.014
0.033
0.052
-0.043
-0.062
-0.090
-0.128
-0.179
-0.248
-0.340
-0.460
-0.613
-0.801
-1.016
-1.241
-1.442
-1.564
-1.570
-1.445
-1.218
-0.923
-0.623
-0.356
-0.176
-0.089
-0.067
-0.083
-0.106
-0.129
-0.148
-0.156
-0.154
-0.147
-0.135
-0.120
-0.105
-0.088
-0.070
-0.052
-0.034
-0.016
0.003
0.021
0.038
0.308
0.408
0.454
0.419
0.292
0.091
-0.117
-0.227
-0.128
0.159
0.546
0.970
1.432
1.995
2.623
3.056
2.630
1.197
1.582
2.866
2.606
1.655
0.767
0.005
-0.648
-1.075
-1.308
-1.467
-1.669
-1.950
-2.312
-2.595
-2.652
-2.433
-2.013
-1.564
-1.170
-0.844
-0.572
-0.328
-0.080
0.471
0.634
0.721
0.662
0.441
0.071
-0.395
-0.727
-0.694
-0.312
0.166
0.634
1.089
1.559
1.961
2.090
1.537
0.687
1.117
2.376
2.123
0.651
-0.695
-1.617
-2.141
-2.259
-2.110
-1.943
-1.865
-1.904
-2.013
-2.125
-2.099
-1.920
-1.629
-1.310
-0.992
-0.723
-0.486
-0.266
-0.052
0.702
1.027
1.242
1.200
0.902
0.373
-0.405
-1.125
-1.210
-0.723
-0.145
0.355
0.776
1.134
1.385
1.425
1.176
0.933
1.225
1.734
0.960
-0.930
-2.648
-3.837
-4.168
-3.779
-3.087
-2.465
-2.065
-1.863
-1.784
-1.738
-1.664
-1.508
-1.298
-1.058
-0.822
-0.600
-0.401
-0.217
-0.035
1.024
1.740
2.344
2.334
1.937
1.575
0.832
-0.465
-1.099
-0.814
-0.294
0.179
0.549
0.819
0.968
0.953
0.812
0.617
0.516
0.203
-0.932
-2.892
-4.924
-6.348
-6.472
-5.352
-3.959
-2.898
-2.217
-1.826
-1.604
-1.469
-1.346
-1.207
-1.036
-0.853
-0.669
-0.491
-0.326
-0.171
-0.021
1.346
2.872
4.781
4.433
3.633
4.770
5.872
2.524
-0.038
-0.577
-0.295
0.127
0.461
0.667
0.726
0.653
0.460
0.168
-0.275
-1.069
-2.460
-4.458
-6.562
-7.878
-7.466
-5.953
-4.251
-3.006
-2.206
-1.727
-1.442
-1.257
-1.112
-0.979
-0.840
-0.695
-0.545
-0.400
-0.263
-0.132
-0.008
1.291
3.470
6.125
6.047
4.870
8.024
10.134
5.773
0.643
-0.627
-0.354
0.182
0.567
0.715
0.672
0.501
0.236
-0.159
-0.767
-1.692
-3.090
-4.895
-6.295
-5.717
-3.970
-3.655
-3.413
-2.637
-1.985
-1.545
-1.266
-1.079
-0.941
-0.817
-0.697
-0.575
-0.454
-0.331
-0.213
-0.100
0.005
0.551
1.929
3.846
3.871
3.756
6.864
7.300
3.632
-1.609
-1.986
-0.719
0.486
1.070
1.072
0.829
0.512
0.148
-0.305
-0.921
-1.786
-2.951
-4.164
-4.387
-1.682
1.576
0.006
-1.880
-1.895
-1.548
-1.271
-1.063
-0.917
-0.800
-0.694
-0.592
-0.489
-0.383
-0.280
-0.176
-0.076
0.016
-0.430
-0.005
0.762
1.295
1.622
2.012
0.911
-4.757
-9.272
-6.213
-1.237
1.670
2.594
1.956
1.196
0.648
0.185
-0.287
-0.849
-1.537
-2.363
-3.032
-2.812
0.015
1.667
1.140
-0.689
-0.988
-0.984
-0.921
-0.842
-0.763
-0.684
-0.603
-0.519
-0.432
-0.341
-0.245
-0.151
-0.060
0.025
-0.985
-1.087
-0.686
-0.150
0.166
-0.140
-2.486
-9.714
-14.899
-9.623
-1.052
4.589
5.692
3.329
1.673
0.834
0.284
-0.185
-0.665
-1.170
-1.685
-2.030
-1.881
-0.924
0.303
0.766
0.784
0.235
-0.299
-0.544
-0.624
-0.626
-0.594
-0.542
-0.476
-0.400
-0.316
-0.227
-0.139
-0.053
0.031
-0.483
-0.888
-0.920
-0.622
-0.390
-0.635
-2.157
-7.267
-10.099
-6.806
0.075
5.214
6.215
3.787
1.918
0.985
0.388
-0.064
-0.455
-0.808
-1.101
-1.264
-1.125
-0.565
0.545
2.808
3.568
2.308
0.435
-0.202
-0.440
-0.525
-0.536
-0.510
-0.461
-0.392
-0.313
-0.226
-0.138
-0.052
0.032
2.018
0.618
-0.372
-0.512
-0.425
-0.417
-0.760
-1.802
-2.907
-1.823
0.547
3.024
3.833
2.814
1.856
1.045
0.447
0.030
-0.275
-0.508
-0.652
-0.664
-0.472
0.033
1.217
3.729
5.259
3.271
0.849
-0.005
-0.333
-0.469
-0.514
-0.509
-0.470
-0.409
-0.329
-0.240
-0.149
-0.056
0.029
4.554
2.375
0.290
-0.242
-0.326
-0.263
-0.161
-0.241
-0.467
-0.264
0.530
1.435
1.911
1.889
1.552
0.944
0.413
0.068
-0.151
-0.285
-0.316
-0.200
0.111
0.644
1.379
2.731
3.489
2.052
0.654
0.009
-0.309
-0.464
-0.530
-0.542
-0.509
-0.448
-0.363
-0.267
-0.165
-0.066
0.027
3.913
1.895
0.448
-0.110
-0.285
-0.294
-0.234
-0.185
-0.191
-0.056
0.308
0.727
1.017
1.120
0.984
0.631
0.281
0.047
-0.091
-0.140
-0.068
0.178
0.786
1.704
2.001
1.696
1.469
0.932
0.337
-0.083
-0.350
-0.509
-0.588
-0.607
-0.578
-0.509
-0.413
-0.303
-0.190
-0.077
0.025
1.640
0.997
0.336
-0.089
-0.309
-0.410
-0.438
-0.413
-0.341
-0.184
0.049
0.305
0.493
0.556
0.480
0.306
0.112
-0.025
-0.088
-0.061
0.083
0.433
1.365
2.423
2.435
1.641
1.019
0.568
0.155
-0.178
-0.421
-0.584
-0.674
-0.700
-0.669
-0.590
-0.476
-0.346
-0.212
-0.087
0.027
1.091
0.676
0.248
-0.094
-0.338
-0.510
-0.589
-0.580
-0.491
-0.329
-0.132
0.044
0.175
0.217
0.167
0.063
-0.048
-0.121
-0.121
-0.038
0.157
0.525
1.255
2.212
2.426
1.724
1.083
0.539
0.090
-0.252
-0.501
-0.673
-0.777
-0.806
-0.770
-0.678
-0.539
-0.386
-0.232
-0.088
0.038
0.918
0.566
0.216
-0.084
-0.325
-0.523
-0.630
-0.626
-0.532
-0.379
-0.215
-0.073
0.012
0.032
-0.013
-0.094
-0.172
-0.206
-0.179
-0.063
0.163
0.546
1.112
1.887
2.592
2.598
1.691
0.753
0.106
-0.305
-0.578
-0.766
-0.881
-0.912
-0.867
-0.750
-0.591
-0.414
-0.234
-0.077
0.062
0.748
0.484
0.214
-0.030
-0.242
-0.423
-0.526
-0.525
-0.445
-0.318
-0.189
-0.084
-0.032
-0.035
-0.087
-0.170
-0.242
-0.257
-0.223
-0.102
0.138
0.544
1.213
2.442
5.205
5.719
3.343
1.088
0.122
-0.356
-0.652
-0.840
-0.959
-0.991
-0.931
-0.797
-0.616
-0.410
-0.214
-0.042
0.103
0.580
0.414
0.236
0.065
-0.089
-0.220
-0.300
-0.310
-0.257
-0.166
-0.071
-0.007
0.022
0.000
-0.066
-0.153
-0.217
-0.214
-0.180
-0.136
0.028
0.485
1.254
2.882
6.142
7.643
4.690
1.145
0.030
-0.445
-0.710
-0.883
-0.988
-1.009
-0.941
-0.787
-0.590
-0.372
-0.167
0.015
0.162
0.475
0.391
0.297
0.204
0.117
0.037
-0.013
-0.026
0.004
0.051
0.107
0.144
0.158
0.133
0.061
-0.036
-0.084
0.024
0.255
-0.071
-0.327
0.204
0.997
2.036
4.387
4.777
2.480
0.513
-0.228
-0.566
-0.758
-0.888
-0.956
-0.957
-0.873
-0.716
-0.511
-0.288
-0.083
0.092
0.238
0.431
0.417
0.400
0.381
0.362
0.343
0.324
0.309
0.299
0.307
0.330
0.359
0.377
0.351
0.280
0.169
0.108
0.418
1.111
-0.155
-1.265
-0.433
0.504
0.950
1.126
0.987
0.329
-0.255
-0.539
-0.707
-0.800
-0.858
-0.875
-0.841
-0.744
-0.583
-0.386
-0.176
0.021
0.190
0.323
0.445
0.483
0.532
0.588
0.658
0.710
0.716
0.680
0.632
0.592
0.587
0.624
0.688
0.699
0.591
0.425
0.243
0.196
-0.035
-2.235
-2.642
-1.152
-0.096
0.203
0.037
-0.273
-0.567
-0.772
-0.879
-0.891
-0.865
-0.827
-0.773
-0.698
-0.582
-0.421
-0.235
-0.042
0.136
0.289
0.409
0.488
0.573
0.688
0.835
1.013
1.166
1.212
1.131
0.996
0.888
0.855
0.928
1.123
1.223
0.985
0.673
0.336
-0.176
-1.259
-2.677
-2.473
-1.269
-0.474
-0.250
-0.399
-0.723
-1.105
-1.380
-1.390
-1.215
-0.996
-0.818
-0.678
-0.553
-0.414
-0.260
-0.089
0.087
0.247
0.379
0.484
0.545
0.673
0.846
1.098
1.425
1.762
1.871
1.662
1.367
1.162
1.091
1.177
1.505
1.738
1.271
0.823
0.442
-0.116
-0.853
-1.499
-1.445
-0.982
-0.588
-0.494
-0.695
-1.239
-2.069
-2.714
-2.502
-1.817
-1.219
-0.843
-0.598
-0.421
-0.264
-0.111
0.044
0.196
0.334
0.452
0.542
0.598
0.752
0.974
1.310
1.794
2.369
2.535
2.112
1.643
1.375
1.247
1.239
1.398
1.456
1.117
0.743
0.417
0.026
-0.428
-0.708
-0.746
-0.612
-0.535
-0.603
-0.985
-1.926
-3.712
-5.443
-4.475
-2.603
-1.477
-0.871
-0.531
-0.308
-0.145
0.006
0.146
0.279
0.396
0.498
0.576
0.636
0.804
1.033
1.375
1.873
2.439
2.559
2.089
1.663
1.484
1.349
1.214
1.115
0.985
0.752
0.497
0.248
-0.008
-0.192
-0.220
-0.174
-0.219
-0.353
-0.606
-1.135
-2.296
-4.763
-7.397
-5.688
-3.012
-1.561
-0.839
-0.453
-0.214
-0.045
0.094
0.219
0.334
0.434
0.520
0.584
0.657
0.816
1.031
1.301
1.620
1.842
1.700
1.433
1.552
1.691
1.513
1.200
0.913
0.659
0.417
0.187
-0.025
-0.167
-0.027
0.551
1.037
0.630
0.011
-0.476
-1.031
-2.003
-3.646
-5.046
-4.151
-2.470
-1.346
-0.714
-0.352
-0.129
0.030
0.157
0.264
0.362
0.447
0.518
0.573
0.652
0.806
0.983
1.177
1.308
1.261
0.982
1.106
2.137
2.475
1.880
1.239
0.744
0.380
0.084
-0.168
-0.364
-0.393
0.217
2.728
3.959
2.753
0.567
-0.268
-0.792
-1.413
-2.169
-2.626
-2.350
-1.624
-0.982
-0.533
-0.240
-0.048
0.086
0.197
0.287
0.369
0.440
0.499
0.546
0.636
0.774
0.929
1.080
1.181
1.140
1.091
1.811
3.748
3.803
2.253
1.194
0.529
0.053
-0.291
-0.567
-0.749
-0.735
0.099
3.212
5.573
3.719
0.850
-0.098
-0.538
-0.913
-1.248
-1.429
-1.312
-0.995
-0.640
-0.350
-0.139
0.013
0.126
0.216
0.292
0.359
0.419
0.467
0.507
0.605
0.732
0.874
1.022
1.147
1.256
1.484
2.216
3.559
3.392
2.005
0.921
0.177
-0.374
-0.763
-1.023
-1.162
-1.139
-0.591
1.362
3.122
1.980
0.542
-0.032
-0.334
-0.575
-0.760
-0.834
-0.774
-0.603
-0.400
-0.211
-0.060
0.056
0.146
0.220
0.282
0.338
0.387
0.429
0.463
0.561
0.675
0.808
0.956
1.113
1.279
1.525
1.915
2.311
2.092
1.292
0.428
-0.344
-0.959
-1.389
-1.596
-1.618
-1.458
-1.065
-0.345
0.370
0.477
0.249
0.035
-0.162
-0.328
-0.462
-0.513
-0.481
-0.380
-0.249
-0.121
-0.011
0.078
0.150
0.211
0.262
0.309
0.350
0.387
0.416
0.506
0.606
0.719
0.848
0.992
1.144
1.303
1.450
1.474
1.215
0.630
-0.188
-1.051
-1.791
-2.249
-2.351
-2.112
-1.672
-1.122
-0.479
0.061
0.304
0.306
0.174
0.014
-0.142
-0.260
-0.323
-0.316
-0.251
-0.162
-0.071
0.012
0.081
0.140
0.190
0.234
0.274
0.310
0.342
0.368
0.440
0.521
0.612
0.713
0.812
0.906
0.981
0.996
0.906
0.626
0.032
-0.888
-1.992
-2.966
-3.434
-3.251
-2.552
-1.729
-0.857
-0.005
0.606
0.739
0.596
0.371
0.157
-0.018
-0.147
-0.215
-0.224
-0.184
-0.123
-0.053
0.013
0.072
0.121
0.164
0.202
0.237
0.269
0.298
0.322
0.370
0.432
0.496
0.560
0.615
0.648
0.647
0.583
0.423
0.092
-0.596
-1.772
-3.253
-4.574
-4.952
-3.915
-2.175
-1.144
-0.194
1.165
2.107
1.704
1.020
0.553
0.247
0.040
-0.096
-0.169
-0.189
-0.161
-0.113
-0.054
0.002
0.051
0.096
0.134
0.169
0.201
0.229
0.256
0.278
0.300
0.342
0.379
0.413
0.422
0.409
0.346
0.215
-0.023
-0.469
-1.342
-2.808
-4.807
-6.660
-6.706
-2.796
0.415
1.299
0.887
3.585
4.732
3.333
1.426
0.650
0.262
0.032
-0.105
-0.173
-0.184
-0.162
-0.116
-0.066
-0.016
0.030
0.070
0.105
0.137
0.167
0.193
0.217
0.239
0.233
0.255
0.273
0.278
0.259
0.207
0.101
-0.089
-0.411
-0.973
-1.985
-3.684
-6.148
-8.646
-8.558
-3.320
3.366
2.057
1.264
3.832
5.018
3.616
1.401
0.581
0.195
-0.019
-0.139
-0.192
-0.198
-0.170
-0.128
-0.080
-0.034
0.007
0.044
0.078
0.107
0.135
0.160
0.182
0.203
0.172
0.182
0.181
0.166
0.127
0.048
-0.086
-0.312
-0.676
-1.280
-2.293
-3.943
-6.335
-8.898
-9.081
-4.834
-0.626
0.239
0.215
1.592
2.603
1.831
0.888
0.364
0.080
-0.083
-0.176
-0.213
-0.207
-0.177
-0.137
-0.093
-0.051
-0.012
0.022
0.053
0.080
0.106
0.130
0.151
0.171
0.118
0.117
0.107
0.078
0.024
-0.066
-0.212
-0.443
-0.803
-1.365
-2.239
-3.548
-5.337
-7.038
-7.256
-5.444
-3.092
-1.665
-0.757
0.091
0.603
0.602
0.363
0.136
-0.029
-0.134
-0.195
-0.217
-0.205
-0.177
-0.138
-0.100
-0.062
-0.027
0.003
0.032
0.058
0.082
0.104
0.125
0.144
0.073
0.063
0.044
0.010
-0.048
-0.142
-0.285
-0.498
-0.812
-1.282
-1.955
-2.853
-3.911
-4.789
-4.943
-4.181
-2.986
-1.933
-1.121
-0.502
-0.113
0.043
0.038
-0.030
-0.104
-0.159
-0.197
-0.202
-0.190
-0.166
-0.135
-0.100
-0.069
-0.038
-0.011
0.015
0.039
0.061
0.082
0.102
0.120
0.035
0.022
-0.001
-0.040
-0.097
-0.184
-0.312
-0.498
-0.751
-1.108
-1.574
-2.153
-2.754
-3.204
-3.274
-2.921
-2.307
-1.661
-1.100
-0.647
-0.344
-0.177
-0.111
-0.112
-0.138
-0.162
-0.179
-0.181
-0.170
-0.150
-0.124
-0.097
-0.071
-0.045
-0.022
0.001
0.023
0.044
0.063
0.082
0.099
0.006
-0.010
-0.035
-0.072
-0.128
-0.205
-0.315
-0.464
-0.660
-0.917
-1.226
-1.583
-1.909
-2.154
-2.191
-2.011
-1.682
-1.291
-0.915
-0.602
-0.371
-0.229
-0.156
-0.137
-0.138
-0.147
-0.154
-0.153
-0.145
-0.131
-0.111
-0.091
-0.071
-0.049
-0.029
-0.009
0.010
0.029
0.047
0.065
0.081
-0.018
-0.034
-0.058
-0.094
-0.142
-0.208
-0.299
-0.414
-0.562
-0.739
-0.944
-1.163
-1.351
-1.476
-1.494
-1.396
-1.200
-0.956
-0.701
-0.480
-0.308
-0.204
-0.145
-0.122
-0.120
-0.125
-0.127
-0.127
-0.121
-0.112
-0.099
-0.083
-0.068
-0.051
-0.034
-0.017
0.000
0.017
0.034
0.050
0.066
0.196
0.268
0.287
0.214
0.035
-0.258
-0.587
-0.775
-0.626
-0.178
0.362
0.910
1.529
2.328
3.362
3.657
0.258
-4.259
-3.294
1.397
2.934
1.785
0.632
-0.124
-0.571
-0.809
-0.903
-0.946
-0.994
-1.092
-1.252
-1.409
-1.460
-1.389
-1.205
-0.984
-0.772
-0.578
-0.410
-0.251
-0.068
0.318
0.426
0.458
0.350
0.047
-0.542
-1.422
-2.125
-1.859
-0.989
-0.153
0.523
1.149
1.833
2.558
2.636
0.801
-2.536
-0.736
4.358
4.749
1.554
-0.514
-1.465
-1.821
-1.790
-1.632
-1.423
-1.278
-1.220
-1.239
-1.271
-1.270
-1.188
-1.033
-0.858
-0.668
-0.499
-0.342
-0.191
-0.032
0.490
0.689
0.793
0.699
0.296
-0.621
-2.510
-4.569
-3.838
-1.934
-0.612
0.189
0.779
1.280
1.676
1.682
1.126
0.640
2.111
4.616
3.884
0.040
-2.407
-3.407
-3.474
-3.026
-2.425
-1.915
-1.552
-1.334
-1.221
-1.156
-1.090
-0.999
-0.871
-0.720
-0.568
-0.420
-0.282
-0.149
-0.013
0.702
1.086
1.372
1.357
1.059
0.306
-2.006
-5.634
-4.800
-2.273
-0.812
-0.003
0.528
0.887
1.087
1.085
0.875
0.718
1.023
1.432
-0.020
-2.882
-5.151
-5.934
-5.343
-4.176
-3.112
-2.298
-1.744
-1.400
-1.188
-1.054
-0.950
-0.844
-0.724
-0.600
-0.471
-0.346
-0.227
-0.115
-0.001
0.857
1.512
2.123
2.249
2.428
3.439
3.644
-0.515
-2.329
-1.597
-0.671
0.000
0.450
0.707
0.784
0.717
0.518
0.227
-0.173
-0.996
-2.802
-5.619
-8.211
-8.403
-6.480
-4.620
-3.338
-2.410
-1.785
-1.381
-1.125
-0.954
-0.829
-0.718
-0.613
-0.501
-0.392
-0.284
-0.181
-0.082
0.010
0.778
1.588
2.432
2.733
3.523
7.101
8.430
4.682
-0.109
-0.913
-0.425
0.203
0.635
0.782
0.731
0.560
0.267
-0.149
-0.824
-1.972
-3.919
-6.804
-9.328
-7.945
-3.986
-3.087
-2.723
-2.143
-1.626
-1.262
-1.017
-0.848
-0.722
-0.619
-0.520
-0.423
-0.328
-0.234
-0.145
-0.056
0.025
0.359
0.972
1.673
2.092
2.908
6.174
6.854
3.689
-0.718
-1.277
-0.299
0.786
1.319
1.234
0.923
0.571
0.183
-0.314
-1.017
-2.121
-3.763
-5.901
-7.096
-4.021
-0.574
-0.032
-1.567
-1.565
-1.282
-1.040
-0.861
-0.729
-0.626
-0.532
-0.448
-0.362
-0.278
-0.195
-0.111
-0.033
0.039
-0.280
0.057
0.505
0.918
1.356
1.902
1.417
-1.577
-4.154
-2.867
0.004
2.702
3.500
2.378
1.362
0.720
0.215
-0.291
-0.934
-1.784
-2.904
-4.020
-4.250
-1.658
0.801
0.515
-0.589
-0.780
-0.790
-0.744
-0.676
-0.604
-0.534
-0.463
-0.390
-0.317
-0.241
-0.165
-0.088
-0.015
0.055
-0.942
-0.765
-0.390
-0.043
0.153
-0.058
-1.396
-4.748
-7.514
-4.154
1.234
6.262
7.261
4.376
1.908
0.894
0.300
-0.193
-0.714
-1.322
-1.972
-2.513
-2.489
-1.516
-0.183
0.558
0.741
0.302
-0.164
-0.398
-0.482
-0.484
-0.455
-0.408
-0.351
-0.288
-0.217
-0.145
-0.070
0.000
0.068
-1.846
-1.464
-0.959
-0.594
-0.438
-0.684
-1.719
-3.829
-5.244
-2.791
2.052
7.257
8.329
4.962
2.093
0.973
0.362
-0.085
-0.491
-0.884
-1.250
-1.480
-1.369
-0.812
0.346
2.611
3.328
2.131
0.518
-0.080
-0.306
-0.382
-0.393
-0.371
-0.329
-0.271
-0.205
-0.133
-0.060
0.012
0.080
-3.977
-2.357
-1.268
-0.785
-0.614
-0.707
-1.155
-1.882
-2.141
-1.001
1.420
4.543
5.266
3.232
1.764
0.904
0.358
-0.017
-0.310
-0.554
-0.724
-0.773
-0.597
-0.101
1.041
3.439
4.594
3.168
0.892
0.108
-0.196
-0.319
-0.360
-0.356
-0.322
-0.270
-0.204
-0.130
-0.054
0.021
0.093
-6.146
-3.098
-1.329
-0.780
-0.616
-0.606
-0.718
-0.895
-0.861
-0.307
0.776
1.897
2.307
1.903
1.276
0.701
0.278
-0.007
-0.202
-0.325
-0.368
-0.284
-0.038
0.425
1.156
2.438
3.349
1.948
0.727
0.124
-0.161
-0.299
-0.356
-0.362
-0.334
-0.281
-0.213
-0.134
-0.051
0.030
0.106
-4.327
-2.207
-1.051
-0.659
-0.558
-0.548
-0.594
-0.640
-0.558
-0.242
0.301
0.868
1.155
1.073
0.776
0.433
0.143
-0.052
-0.162
-0.188
-0.130
0.062
0.449
0.971
1.290
1.431
1.384
0.950
0.427
0.054
-0.181
-0.311
-0.376
-0.387
-0.359
-0.303
-0.227
-0.139
-0.048
0.041
0.125
-1.387
-0.957
-0.605
-0.491
-0.482
-0.531
-0.583
-0.612
-0.561
-0.375
-0.041
0.297
0.496
0.504
0.351
0.154
-0.030
-0.140
-0.171
-0.126
0.011
0.283
0.779
1.451
1.567
1.227
0.919
0.581
0.240
-0.035
-0.229
-0.351
-0.416
-0.427
-0.397
-0.335
-0.246
-0.144
-0.039
0.060
0.149
-0.230
-0.266
-0.282
-0.330
-0.410
-0.491
-0.566
-0.604
-0.569
-0.441
-0.225
-0.016
0.121
0.133
0.043
-0.098
-0.212
-0.265
-0.233
-0.124
0.069
0.365
0.822
1.346
1.495
1.237
0.862
0.483
0.155
-0.104
-0.283
-0.404
-0.465
-0.478
-0.440
-0.363
-0.260
-0.141
-0.022
0.090
0.186
0.183
0.057
-0.065
-0.186
-0.300
-0.410
-0.489
-0.522
-0.498
-0.410
-0.274
-0.139
-0.064
-0.078
-0.171
-0.294
-0.388
-0.395
-0.309
-0.148
0.082
0.376
0.770
1.250
1.599
1.545
1.056
0.501
0.102
-0.171
-0.345
-0.457
-0.514
-0.517
-0.469
-0.379
-0.257
-0.122
0.010
0.134
0.239
0.330
0.207
0.078
-0.048
-0.166
-0.268
-0.343
-0.371
-0.352
-0.292
-0.214
-0.141
-0.119
-0.163
-0.274
-0.408
-0.493
-0.442
-0.287
-0.102
0.097
0.353
0.720
1.282
2.112
2.354
1.386
0.471
0.007
-0.252
-0.404
-0.501
-0.550
-0.540
-0.479
-0.370
-0.230
-0.080
0.069
0.200
0.311
0.376
0.285
0.185
0.093
0.009
-0.072
-0.125
-0.155
-0.148
-0.122
-0.075
-0.054
-0.068
-0.144
-0.265
-0.388
-0.415
-0.214
0.120
0.249
0.223
0.297
0.499
0.955
1.909
2.385
1.047
0.142
-0.207
-0.370
-0.465
-0.535
-0.557
-0.528
-0.450
-0.327
-0.174
-0.006
0.152
0.289
0.400
0.391
0.350
0.308
0.261
0.220
0.181
0.148
0.117
0.102
0.103
0.107
0.097
0.062
-0.025
-0.140
-0.222
-0.085
0.615
1.991
1.988
0.711
0.211
0.116
-0.025
-0.209
-0.377
-0.575
-0.559
-0.508
-0.508
-0.530
-0.543
-0.538
-0.486
-0.390
-0.252
-0.081
0.093
0.257
0.397
0.505
0.423
0.434
0.447
0.467
0.485
0.494
0.480
0.445
0.397
0.359
0.327
0.301
0.257
0.178
0.078
0.037
0.332
2.083
4.730
4.377
1.619
0.092
-0.253
-0.767
-1.705
-2.210
-1.690
-1.051
-0.751
-0.639
-0.580
-0.542
-0.491
-0.412
-0.296
-0.143
0.032
0.214
0.379
0.517
0.618
0.475
0.538
0.617
0.717
0.833
0.920
0.932
0.863
0.749
0.644
0.573
0.531
0.494
0.423
0.329
0.266
0.513
2.064
4.450
3.898
1.240
-0.212
-0.469
-0.835
-1.441
-1.772
-1.486
-1.143
-0.921
-0.793
-0.669
-0.552
-0.445
-0.326
-0.186
-0.025
0.157
0.336
0.500
0.631
0.726
0.546
0.660
0.816
1.029
1.311
1.576
1.650
1.456
1.178
0.956
0.821
0.770
0.747
0.692
0.555
0.415
0.409
0.781
1.613
1.208
-0.098
-0.487
-0.520
-0.628
-0.843
-1.029
-1.208
-1.439
-1.413
-1.150
-0.842
-0.601
-0.411
-0.244
-0.083
0.091
0.270
0.447
0.602
0.726
0.809
0.620
0.783
1.019
1.391
1.987
2.723
2.995
2.378
1.675
1.244
1.038
0.955
0.936
0.869
0.681
0.460
0.274
0.130
-0.021
-0.294
-0.530
-0.567
-0.498
-0.500
-0.638
-1.096
-2.241
-3.463
-3.126
-2.003
-1.177
-0.696
-0.392
-0.175
0.010
0.185
0.361
0.528
0.673
0.786
0.860
0.690
0.885
1.189
1.709
2.727
4.668
5.585
3.558
2.032
1.423
1.174
1.047
0.966
0.847
0.634
0.386
0.135
-0.103
-0.323
-0.484
-0.535
-0.497
-0.470
-0.539
-0.892
-2.088
-5.956
-9.134
-8.052
-3.439
-1.588
-0.790
-0.384
-0.121
0.078
0.256
0.422
0.572
0.702
0.805
0.874
0.738
0.948
1.267
1.808
2.923
5.248
5.776
3.340
1.711
1.337
1.208
1.058
0.894
0.700
0.468
0.210
-0.051
-0.277
-0.421
-0.424
-0.351
-0.323
-0.390
-0.585
-1.145
-2.895
-8.414
-13.053
-9.890
-4.246
-1.765
-0.819
-0.350
-0.068
0.133
0.303
0.451
0.588
0.702
0.793
0.852
0.760
0.964
1.251
1.652
2.229
2.792
1.990
0.092
0.345
1.045
1.205
1.045
0.793
0.518
0.240
-0.033
-0.289
-0.461
-0.424
-0.113
0.195
0.108
-0.192
-0.531
-1.101
-2.483
-5.794
-8.939
-7.094
-3.252
-1.524
-0.708
-0.279
-0.017
0.172
0.325
0.459
0.577
0.677
0.754
0.808
0.760
0.951
1.186
1.445
1.585
1.014
-1.484
-3.241
-1.106
0.984
1.321
1.048
0.668
0.301
-0.033
-0.325
-0.562
-0.650
-0.341
0.629
1.489
0.942
0.140
-0.367
-0.863
-1.610
-2.704
-3.517
-3.042
-1.926
-1.061
-0.521
-0.190
0.036
0.201
0.337
0.450
0.550
0.632
0.700
0.746
0.741
0.921
1.127
1.325
1.356
0.851
-0.751
-1.970
0.065
1.523
1.509
1.016
0.487
0.014
-0.376
-0.681
-0.879
-0.869
-0.373
1.070
2.388
1.405
0.314
-0.228
-0.586
-0.969
-1.366
-1.587
-1.458
-1.070
-0.657
-0.335
-0.094
0.081
0.219
0.330
0.426
0.510
0.581
0.636
0.676
0.707
0.875
1.072
1.268
1.429
1.377
1.100
1.093
1.724
1.980
1.555
0.872
0.191
-0.389
-0.840
-1.153
-1.286
-1.204
-0.724
0.225
1.073
0.749
0.198
-0.155
-0.385
-0.586
-0.760
-0.833
-0.775
-0.602
-0.386
-0.185
-0.021
0.115
0.222
0.316
0.395
0.464
0.523
0.570
0.604
0.660
0.811
0.997
1.219
1.446
1.651
1.825
1.987
2.111
1.925
1.372
0.587
-0.251
-0.989
-1.533
-1.822
-1.843
-1.616
-1.158
-0.537
-0.013
0.131
0.026
-0.106
-0.235
-0.351
-0.437
-0.476
-0.439
-0.342
-0.221
-0.090
0.026
0.129
0.216
0.292
0.358
0.415
0.464
0.503
0.534
0.597
0.730
0.895
1.089
1.322
1.554
1.753
1.879
1.870
1.679
1.162
0.269
-0.832
-1.844
-2.584
-2.861
-2.649
-2.116
-1.449
-0.793
-0.283
-0.032
0.027
-0.026
-0.107
-0.198
-0.260
-0.283
-0.267
-0.210
-0.125
-0.036
0.051
0.128
0.199
0.261
0.316
0.365
0.406
0.440
0.466
0.524
0.635
0.763
0.922
1.087
1.254
1.384
1.452
1.491
1.479
1.109
-0.008
-1.584
-3.073
-4.135
-4.408
-3.744
-2.646
-1.586
-0.695
-0.090
0.165
0.181
0.096
-0.004
-0.091
-0.155
-0.185
-0.179
-0.140
-0.079
-0.011
0.055
0.118
0.175
0.227
0.273
0.315
0.351
0.381
0.404
0.444
0.527
0.625
0.727
0.833
0.913
0.964
0.993
1.048
1.165
0.876
-0.525
-2.568
-4.583
-6.104
-6.162
-4.559
-2.818
-1.444
-0.249
0.498
0.619
0.424
0.225
0.074
-0.032
-0.103
-0.139
-0.136
-0.108
-0.061
-0.009
0.047
0.100
0.149
0.192
0.232
0.268
0.299
0.326
0.347
0.363
0.422
0.485
0.546
0.590
0.613
0.599
0.557
0.521
0.451
-0.062
-1.531
-3.706
-6.026
-7.644
-6.430
-2.937
-1.613
-0.912
0.447
1.376
1.156
0.652
0.308
0.106
-0.016
-0.090
-0.122
-0.122
-0.098
-0.060
-0.014
0.033
0.078
0.120
0.159
0.194
0.225
0.253
0.277
0.298
0.288
0.324
0.359
0.383
0.391
0.371
0.299
0.179
0.002
-0.341
-1.066
-2.496
-4.504
-6.618
-7.675
-4.983
-1.777
-0.142
-0.558
0.612
1.526
1.237
0.655
0.293
0.083
-0.035
-0.099
-0.125
-0.124
-0.101
-0.067
-0.027
0.015
0.056
0.093
0.127
0.158
0.186
0.212
0.234
0.254
0.219
0.240
0.252
0.253
0.231
0.173
0.073
-0.099
-0.366
-0.839
-1.624
-2.878
-4.528
-6.158
-6.729
-4.997
-1.994
-1.339
-0.871
0.050
0.722
0.703
0.405
0.174
0.021
-0.067
-0.120
-0.136
-0.129
-0.108
-0.075
-0.039
-0.001
0.035
0.068
0.099
0.127
0.153
0.177
0.197
0.215
0.159
0.166
0.164
0.147
0.109
0.036
-0.085
-0.279
-0.572
-1.029
-1.736
-2.726
-3.946
-5.022
-5.396
-4.589
-3.216
-2.087
-1.246
-0.499
-0.005
0.154
0.120
0.028
-0.052
-0.104
-0.131
-0.141
-0.133
-0.108
-0.079
-0.048
-0.014
0.018
0.047
0.075
0.100
0.124
0.145
0.165
0.182
0.108
0.106
0.095
0.069
0.021
-0.059
-0.183
-0.366
-0.640
-1.037
-1.592
-2.300
-3.094
-3.747
-3.940
-3.570
-2.816
-2.019
-1.301
-0.740
-0.353
-0.150
-0.084
-0.085
-0.108
-0.128
-0.141
-0.141
-0.128
-0.106
-0.081
-0.051
-0.024
0.004
0.030
0.055
0.078
0.100
0.119
0.137
0.154
0.067
0.059
0.041
0.011
-0.039
-0.119
-0.231
-0.398
-0.625
-0.937
-1.338
-1.819
-2.302
-2.672
-2.786
-2.586
-2.167
-1.655
-1.169
-0.763
-0.464
-0.277
-0.184
-0.148
-0.138
-0.138
-0.138
-0.132
-0.120
-0.099
-0.079
-0.055
-0.030
-0.006
0.017
0.039
0.059
0.078
0.097
0.114
0.130
0.034
0.022
0.002
-0.031
-0.080
-0.151
-0.250
-0.385
-0.566
-0.797
-1.075
-1.382
-1.682
-1.890
-1.955
-1.851
-1.598
-1.284
-0.959
-0.676
-0.454
-0.302
-0.213
-0.164
-0.142
-0.134
-0.128
-0.119
-0.106
-0.092
-0.073
-0.053
-0.034
-0.014
0.006
0.025
0.043
0.061
0.078
0.094
0.109
0.008
-0.005
-0.026
-0.058
-0.102
-0.164
-0.246
-0.355
-0.493
-0.659
-0.849
-1.045
-1.225
-1.346
-1.384
-1.314
-1.163
-0.963
-0.750
-0.547
-0.391
-0.274
-0.199
-0.156
-0.133
-0.121
-0.111
-0.104
-0.093
-0.081
-0.067
-0.051
-0.035
-0.019
-0.002
0.015
0.031
0.047
0.062
0.077
0.091
0.086
0.139
0.128
0.031
-0.193
-0.557
-1.008
-1.257
-1.040
-0.470
0.188
0.841
1.602
2.869
5.839
7.071
2.822
-3.975
-3.612
1.524
3.141
1.774
0.622
-0.032
-0.340
-0.463
-0.445
-0.368
-0.267
-0.217
-0.277
-0.428
-0.546
-0.583
-0.551
-0.488
-0.410
-0.330
-0.260
-0.193
-0.088
0.171
0.236
0.218
0.061
-0.333
-1.127
-2.481
-3.644
-3.064
-1.598
-0.413
0.434
1.212
2.228
3.931
5.403
2.437
-2.017
0.122
5.416
5.513
1.917
-0.502
-1.387
-1.586
-1.424
-1.166
-0.900
-0.681
-0.542
-0.505
-0.537
-0.572
-0.563
-0.518
-0.451
-0.369
-0.287
-0.206
-0.125
-0.023
0.289
0.387
0.399
0.220
-0.322
-1.737
-5.522
-9.159
-8.107
-3.204
-1.023
0.062
0.789
1.458
2.107
2.333
1.610
0.938
2.945
5.937
4.733
0.216
-2.742
-3.619
-3.357
-2.664
-1.967
-1.431
-1.053
-0.808
-0.681
-0.619
-0.582
-0.538
-0.478
-0.404
-0.323
-0.244
-0.164
-0.086
0.001
0.404
0.578
0.671
0.572
0.087
-1.481
-6.961
-12.274
-9.594
-4.040
-1.284
-0.148
0.499
0.947
1.226
1.257
1.014
0.826
1.252
1.999
0.099
-3.935
-7.154
-7.671
-5.937
-4.044
-2.721
-1.873
-1.332
-0.990
-0.784
-0.659
-0.582
-0.508
-0.433
-0.358
-0.282
-0.202
-0.129
-0.056
0.014
0.467
0.733
0.947
1.016
0.931
0.444
-2.314
-6.603
-6.418
-2.766
-1.028
-0.106
0.415
0.714
0.830
0.775
0.574
0.259
-0.200
-1.239
-3.860
-9.004
-15.791
-15.479
-9.215
-5.173
-3.144
-2.076
-1.443
-1.057
-0.811
-0.658
-0.552
-0.464
-0.390
-0.315
-0.240
-0.169
-0.098
-0.032
0.028
0.381
0.696
1.006
1.247
1.630
2.505
2.506
-0.133
-1.668
-1.331
-0.537
0.158
0.588
0.764
0.742
0.584
0.306
-0.152
-0.929
-2.421
-5.489
-12.230
-22.285
-21.654
-10.606
-5.057
-2.997
-1.978
-1.379
-1.009
-0.776
-0.619
-0.508
-0.421
-0.344
-0.272
-0.201
-0.135
-0.071
-0.010
0.045
0.095
0.380
0.697
1.001
1.480
2.356
2.584
0.806
-0.725
-0.813
-0.063
0.763
1.178
1.146
0.896
0.583
0.213
-0.304
-1.115
-2.510
-5.036
-9.790
-16.316
-14.566
-7.086
-3.508
-2.231
-1.559
-1.137
-0.858
-0.679
-0.550
-0.453
-0.374
-0.301
-0.234
-0.170
-0.106
-0.045
0.012
0.066
-0.412
-0.186
0.116
0.411
0.692
0.920
0.569
-0.594
-1.409
-0.916
0.554
2.157
2.676
2.017
1.254
0.701
0.250
-0.271
-0.983
-2.044
-3.649
-5.804
-7.502
-6.474
-3.665
-1.978
-1.291
-0.955
-0.760
-0.629
-0.536
-0.458
-0.389
-0.326
-0.265
-0.202
-0.142
-0.081
-0.022
0.034
0.087
-1.234
-0.947
-0.553
-0.229
-0.061
-0.153
-0.697
-1.682
-2.103
-0.964
1.530
5.101
5.827
3.279
1.672
0.834
0.308
-0.162
-0.727
-1.439
-2.330
-3.208
-3.638
-3.070
-1.820
-0.766
-0.216
-0.162
-0.276
-0.349
-0.373
-0.357
-0.325
-0.281
-0.231
-0.177
-0.119
-0.059
-0.001
0.056
0.109
-3.087
-2.183
-1.283
-0.745
-0.542
-0.645
-1.098
-1.754
-1.827
-0.570
2.130
6.041
6.644
3.799
1.827
0.847
0.309
-0.093
-0.488
-0.934
-1.398
-1.752
-1.810
-1.411
-0.572
0.495
1.157
0.753
0.206
-0.093
-0.229
-0.271
-0.269
-0.246
-0.205
-0.157
-0.100
-0.041
0.018
0.076
0.133
-8.387
-4.621
-2.068
-1.094
-0.775
-0.804
-1.046
-1.338
-1.229
-0.226
1.736
4.013
4.499
3.033
1.572
0.716
0.231
-0.074
-0.336
-0.589
-0.805
-0.912
-0.830
-0.486
0.219
1.297
1.953
1.288
0.487
0.076
-0.123
-0.205
-0.229
-0.221
-0.189
-0.143
-0.087
-0.026
0.037
0.099
0.158
-12.967
-7.391
-2.521
-1.221
-0.851
-0.807
-0.936
-1.085
-0.967
-0.294
1.015
2.388
2.766
2.040
1.139
0.493
0.108
-0.106
-0.261
-0.371
-0.429
-0.406
-0.240
0.071
0.543
1.144
1.439
1.029
0.480
0.123
-0.074
-0.172
-0.210
-0.210
-0.181
-0.135
-0.076
-0.010
0.058
0.125
0.186
-9.118
-5.213
-2.117
-1.107
-0.804
-0.772
-0.883
-1.011
-1.003
-0.608
0.221
1.104
1.442
1.166
0.654
0.227
-0.040
-0.178
-0.245
-0.253
-0.205
-0.077
0.146
0.427
0.686
0.877
0.889
0.659
0.343
0.092
-0.074
-0.166
-0.205
-0.208
-0.180
-0.129
-0.065
0.008
0.083
0.157
0.224
-3.494
-2.327
-1.315
-0.838
-0.677
-0.701
-0.815
-0.966
-1.032
-0.825
-0.326
0.230
0.521
0.470
0.212
-0.041
-0.225
-0.304
-0.299
-0.218
-0.084
0.112
0.379
0.654
0.801
0.785
0.657
0.457
0.232
0.042
-0.096
-0.178
-0.214
-0.212
-0.182
-0.125
-0.049
0.035
0.118
0.200
0.272
-1.118
-0.946
-0.691
-0.543
-0.522
-0.583
-0.702
-0.829
-0.895
-0.786
-0.506
-0.178
0.017
0.016
-0.132
-0.333
-0.479
-0.517
-0.425
-0.260
-0.055
0.197
0.477
0.741
0.849
0.766
0.571
0.347
0.141
-0.017
-0.129
-0.202
-0.230
-0.221
-0.179
-0.111
-0.024
0.072
0.169
0.259
0.335
-0.295
-0.315
-0.298
-0.306
-0.344
-0.424
-0.525
-0.620
-0.663
-0.612
-0.457
-0.290
-0.199
-0.236
-0.410
-0.638
-0.814
-0.797
-0.615
-0.343
-0.068
0.206
0.472
0.688
0.773
0.667
0.441
0.205
0.031
-0.088
-0.176
-0.229
-0.241
-0.223
-0.168
-0.085
0.019
0.130
0.241
0.337
0.419
0.050
-0.004
-0.051
-0.096
-0.159
-0.229
-0.311
-0.371
-0.404
-0.382
-0.316
-0.253
-0.248
-0.349
-0.579
-0.893
-1.114
-1.049
-0.713
-0.346
-0.069
0.147
0.303
0.378
0.249
0.035
-0.113
-0.152
-0.171
-0.197
-0.233
-0.254
-0.248
-0.211
-0.140
-0.036
0.084
0.214
0.336
0.444
0.526
0.218
0.175
0.137
0.095
0.046
-0.009
-0.065
-0.108
-0.139
-0.141
-0.130
-0.132
-0.189
-0.343
-0.621
-0.962
-1.158
-0.943
-0.403
-0.012
0.087
0.059
-0.084
-0.657
-1.824
-2.595
-1.817
-0.933
-0.505
-0.346
-0.293
-0.272
-0.240
-0.180
-0.088
0.034
0.176
0.326
0.465
0.577
0.661
0.322
0.312
0.303
0.294
0.281
0.258
0.222
0.181
0.140
0.106
0.079
0.031
-0.055
-0.214
-0.467
-0.721
-0.744
-0.133
0.961
1.241
0.564
0.013
-0.619
-2.268
-6.348
-8.692
-4.917
-1.910
-0.828
-0.470
-0.344
-0.277
-0.215
-0.130
-0.015
0.132
0.295
0.463
0.617
0.735
0.815
0.409
0.440
0.480
0.525
0.568
0.592
0.580
0.528
0.448
0.375
0.309
0.233
0.132
-0.011
-0.195
-0.326
-0.117
1.089
3.571
3.667
1.318
0.009
-0.896
-2.820
-7.695
-9.575
-5.599
-2.135
-0.934
-0.536
-0.369
-0.274
-0.180
-0.068
0.071
0.241
0.427
0.618
0.782
0.904
0.979
0.498
0.579
0.684
0.813
0.957
1.064
1.083
0.981
0.827
0.674
0.551
0.453
0.351
0.223
0.081
0.019
0.238
1.386
3.724
3.675
1.236
-0.044
-0.770
-1.874
-3.699
-4.457
-2.720
-1.282
-0.770
-0.555
-0.414
-0.279
-0.147
-0.001
0.165
0.353
0.557
0.762
0.939
1.063
1.129
0.595
0.729
0.918
1.181
1.523
1.868
1.955
1.688
1.306
0.999
0.800
0.666
0.556
0.431
0.291
0.196
0.264
0.685
1.341
1.209
0.363
-0.214
-0.537
-0.813
-0.958
-0.506
-0.034
-0.429
-0.832
-0.774
-0.562
-0.327
-0.130
0.053
0.245
0.449
0.664
0.872
1.052
1.176
1.237
0.692
0.880
1.164
1.625
2.434
3.589
4.089
2.994
1.913
1.324
1.024
0.845
0.710
0.572
0.405
0.248
0.139
0.119
0.118
-0.011
-0.240
-0.362
-0.387
-0.278
0.105
0.796
0.403
-1.662
-2.216
-1.523
-0.860
-0.432
-0.139
0.091
0.300
0.511
0.728
0.933
1.107
1.231
1.288
0.775
1.008
1.372
2.046
3.593
6.884
7.806
5.371
2.424
1.511
1.161
0.955
0.787
0.610
0.400
0.180
-0.051
-0.268
-0.440
-0.538
-0.557
-0.497
-0.376
-0.234
-0.090
-0.462
-3.619
-7.473
-6.881
-2.877
-1.275
-0.562
-0.156
0.114
0.339
0.546
0.752
0.940
1.101
1.214
1.275
0.837
1.090
1.482
2.198
3.951
7.367
9.108
5.124
1.914
1.356
1.186
1.004
0.792
0.558
0.300
0.018
-0.299
-0.627
-0.888
-0.947
-0.803
-0.596
-0.447
-0.394
-0.647
-1.967
-7.187
-11.371
-8.958
-3.770
-1.493
-0.606
-0.156
0.130
0.355
0.552
0.739
0.906
1.050
1.151
1.209
0.866
1.119
1.474
2.011
2.893
4.208
2.556
-1.309
-0.796
0.804
1.159
1.023
0.751
0.443
0.128
-0.221
-0.598
-1.012
-1.316
-1.273
-0.931
-0.612
-0.459
-0.498
-0.847
-2.002
-5.001
-8.268
-6.446
-2.917
-1.304
-0.542
-0.122
0.154
0.362
0.539
0.701
0.847
0.965
1.055
1.111
0.873
1.113
1.424
1.764
1.999
1.059
-3.116
-7.484
-3.332
0.471
1.232
1.055
0.673
0.269
-0.113
-0.490
-0.887
-1.295
-1.528
-1.310
-0.796
-0.460
-0.404
-0.485
-0.754
-1.370
-2.382
-3.160
-2.747
-1.709
-0.893
-0.386
-0.056
0.174
0.358
0.514
0.651
0.773
0.876
0.951
0.999
0.855
1.082
1.365
1.669
1.823
1.124
-2.316
-3.640
-1.818
1.212
1.495
1.079
0.540
0.019
-0.438
-0.825
-1.166
-1.430
-1.478
-1.107
-0.563
-0.304
-0.311
-0.403
-0.568
-0.849
-1.195
-1.412
-1.277
-0.918
-0.540
-0.223
0.013
0.197
0.348
0.480
0.592
0.695
0.778
0.843
0.885
0.819
1.037
1.318
1.648
1.989
2.169
1.815
1.511
2.081
2.238
1.752
1.029
0.280
-0.381
-0.920
-1.309
-1.545
-1.611
-1.466
-1.050
-0.573
-0.324
-0.294
-0.336
-0.414
-0.531
-0.659
-0.721
-0.655
-0.492
-0.294
-0.098
0.067
0.208
0.330
0.437
0.533
0.616
0.685
0.737
0.774
0.765
0.964
1.236
1.580
2.038
2.552
3.043
3.266
3.078
2.563
1.810
0.893
-0.090
-1.003
-1.705
-2.117
-2.195
-2.015
-1.629
-1.149
-0.699
-0.420
-0.298
-0.273
-0.300
-0.343
-0.385
-0.397
-0.357
-0.265
-0.144
-0.021
0.100
0.209
0.306
0.394
0.471
0.540
0.595
0.640
0.670
0.695
0.869
1.107
1.414
1.811
2.286
2.700
2.903
2.775
2.538
2.048
0.923
-0.560
-1.962
-3.091
-3.594
-3.424
-2.744
-1.985
-1.288
-0.757
-0.431
-0.262
-0.204
-0.200
-0.220
-0.236
-0.236
-0.205
-0.145
-0.063
0.025
0.114
0.199
0.277
0.348
0.412
0.468
0.514
0.551
0.577
0.609
0.758
0.939
1.176
1.456
1.746
1.986
2.100
2.261
2.950
3.567
1.645
-1.095
-3.477
-5.550
-6.556
-5.729
-3.993
-2.476
-1.398
-0.719
-0.336
-0.171
-0.119
-0.124
-0.138
-0.152
-0.151
-0.127
-0.083
-0.024
0.044
0.113
0.179
0.242
0.302
0.354
0.400
0.440
0.471
0.494
0.518
0.630
0.764
0.923
1.092
1.241
1.333
1.418
1.806
3.425
4.560
2.282
-1.918
-5.646
-9.923
-12.713
-9.815
-5.632
-2.962
-1.419
-0.553
-0.165
-0.045
-0.037
-0.063
-0.090
-0.107
-0.107
-0.088
-0.055
-0.009
0.045
0.100
0.155
0.208
0.257
0.301
0.340
0.373
0.401
0.421
0.429
0.508
0.598
0.693
0.778
0.831
0.849
0.874
1.131
1.994
2.691
0.371
-3.178
-7.556
-14.522
-20.754
-13.934
-6.584
-3.105
-1.303
-0.343
0.012
0.056
0.014
-0.032
-0.071
-0.089
-0.092
-0.075
-0.048
-0.009
0.037
0.083
0.128
0.174
0.215
0.252
0.286
0.315
0.340
0.358
0.343
0.396
0.449
0.498
0.529
0.534
0.494
0.437
0.425
0.430
-0.001
-1.479
-3.974
-7.515
-12.826
-16.826
-11.390
-5.713
-2.802
-1.176
-0.290
0.042
0.067
0.013
-0.037
-0.072
-0.089
-0.090
-0.075
-0.049
-0.014
0.023
0.064
0.104
0.142
0.178
0.210
0.239
0.265
0.287
0.305
0.267
0.299
0.327
0.342
0.340
0.305
0.235
0.116
-0.066
-0.388
-1.020
-2.167
-3.834
-6.033
-8.305
-9.058
-6.910
-4.184
-2.369
-1.131
-0.405
-0.088
-0.015
-0.036
-0.064
-0.087
-0.097
-0.093
-0.080
-0.055
-0.023
0.010
0.045
0.080
0.113
0.144
0.173
0.198
0.222
0.242
0.259
0.200
0.216
0.226
0.223
0.198
0.146
0.049
-0.103
-0.339
-0.716
-1.293
-2.164
-3.250
-4.433
-5.321
-5.377
-4.420
-3.104
-1.956
-1.100
-0.549
-0.249
-0.134
-0.103
-0.103
-0.109
-0.108
-0.101
-0.084
-0.060
-0.032
-0.001
0.029
0.059
0.088
0.116
0.141
0.164
0.185
0.203
0.219
0.144
0.149
0.146
0.132
0.094
0.031
-0.072
-0.226
-0.461
-0.795
-1.265
-1.874
-2.562
-3.212
-3.590
-3.527
-3.014
-2.298
-1.599
-1.017
-0.607
-0.351
-0.218
-0.161
-0.137
-0.124
-0.114
-0.102
-0.085
-0.062
-0.038
-0.011
0.015
0.042
0.068
0.091
0.114
0.135
0.154
0.171
0.186
0.098
0.095
0.085
0.062
0.021
-0.043
-0.141
-0.285
-0.486
-0.755
-1.102
-1.518
-1.947
-2.313
-2.496
-2.423
-2.139
-1.709
-1.272
-0.889
-0.585
-0.385
-0.258
-0.192
-0.151
-0.132
-0.115
-0.101
-0.083
-0.062
-0.041
-0.017
0.006
0.029
0.051
0.072
0.092
0.110
0.128
0.144
0.158
0.061
0.054
0.038
0.012
-0.028
-0.089
-0.177
-0.299
-0.459
-0.664
-0.915
-1.188
-1.454
-1.666
-1.754
-1.714
-1.533
-1.277
-0.995
-0.735
-0.522
-0.365
-0.261
-0.195
-0.154
-0.129
-0.109
-0.094
-0.076
-0.060
-0.041
-0.021
-0.002
0.018
0.037
0.056
0.074
0.090
0.106
0.121
0.135
0.033
0.023
0.005
-0.021
-0.059
-0.114
-0.189
-0.289
-0.413
-0.565
-0.734
-0.916
-1.084
-1.207
-1.254
-1.223
-1.115
-0.951
-0.768
-0.589
-0.438
-0.320
-0.237
-0.179
-0.142
-0.118
-0.100
-0.084
-0.070
-0.055
-0.039
-0.023
-0.007
0.010
0.026
0.042
0.058
0.073
0.088
0.102
0.115
-0.007
0.030
0.007
-0.098
-0.323
-0.677
-1.089
-1.337
-1.112
-0.548
0.099
0.751
1.554
3.043
6.704
10.632
5.855
0.372
-0.397
1.643
2.174
1.382
0.621
0.193
-0.003
-0.032
0.053
0.251
0.572
0.866
0.850
0.549
0.268
0.122
0.043
-0.024
-0.070
-0.096
-0.117
-0.154
-0.154
0.054
0.085
0.037
-0.135
-0.529
-1.302
-2.556
-3.605
-3.069
-1.623
-0.477
0.383
1.196
2.374
4.763
6.353
4.632
1.130
1.348
4.034
3.581
0.898
-0.651
-1.284
-1.300
-1.051
-0.718
-0.374
-0.057
0.173
0.231
0.147
0.041
-0.026
-0.061
-0.082
-0.088
-0.081
-0.077
-0.065
-0.034
0.128
0.164
0.122
-0.096
-0.658
-2.017
-5.466
-8.960
-7.851
-3.152
-1.068
0.021
0.770
1.505
2.309
2.709
2.076
1.325
1.902
3.862
2.577
-1.002
-3.174
-3.795
-3.225
-2.364
-1.569
-0.984
-0.575
-0.304
-0.169
-0.129
-0.134
-0.137
-0.133
-0.118
-0.099
-0.075
-0.050
-0.026
0.003
0.199
0.258
0.245
0.067
-0.492
-2.123
-7.413
-11.258
-9.402
-3.957
-1.325
-0.188
0.476
0.940
1.254
1.343
1.108
0.828
0.780
0.540
-1.426
-5.258
-8.933
-9.184
-6.452
-3.981
-2.433
-1.498
-0.942
-0.603
-0.407
-0.299
-0.240
-0.199
-0.168
-0.135
-0.098
-0.066
-0.033
-0.003
0.024
0.223
0.313
0.361
0.289
-0.052
-1.074
-3.896
-7.617
-6.333
-2.820
-1.055
-0.149
0.375
0.681
0.832
0.798
0.600
0.233
-0.363
-1.679
-4.829
-12.260
-22.947
-22.613
-11.808
-5.671
-3.064
-1.825
-1.149
-0.760
-0.522
-0.381
-0.294
-0.229
-0.179
-0.135
-0.094
-0.053
-0.017
0.018
0.044
0.146
0.258
0.368
0.418
0.389
0.102
-0.801
-2.054
-2.182
-1.399
-0.547
0.100
0.499
0.679
0.702
0.599
0.345
-0.122
-0.976
-2.672
-6.593
-18.181
-33.019
-30.947
-16.076
-6.338
-3.212
-1.873
-1.178
-0.792
-0.551
-0.404
-0.304
-0.233
-0.177
-0.128
-0.079
-0.038
0.002
0.037
0.065
-0.072
0.041
0.189
0.319
0.436
0.449
0.115
-0.526
-0.879
-0.635
-0.033
0.567
0.893
0.924
0.788
0.589
0.293
-0.205
-1.088
-2.669
-5.883
-13.302
-23.943
-23.135
-11.749
-5.225
-2.715
-1.608
-1.033
-0.707
-0.505
-0.380
-0.288
-0.219
-0.163
-0.111
-0.064
-0.019
0.023
0.060
0.092
-0.489
-0.361
-0.168
0.002
0.123
0.123
-0.104
-0.510
-0.685
-0.304
0.542
1.371
1.689
1.424
1.012
0.674
0.359
-0.109
-0.873
-2.095
-4.028
-6.998
-10.072
-9.558
-6.028
-3.344
-1.864
-1.126
-0.752
-0.547
-0.413
-0.320
-0.254
-0.194
-0.142
-0.092
-0.044
0.001
0.044
0.086
0.121
-1.253
-1.015
-0.679
-0.412
-0.281
-0.313
-0.544
-0.819
-0.767
-0.075
1.234
2.579
2.916
2.118
1.235
0.706
0.394
0.011
-0.583
-1.408
-2.445
-3.616
-4.383
-4.087
-2.946
-1.750
-0.956
-0.570
-0.409
-0.340
-0.290
-0.248
-0.206
-0.161
-0.117
-0.072
-0.024
0.022
0.068
0.111
0.150
-2.889
-2.145
-1.339
-0.830
-0.632
-0.651
-0.839
-1.019
-0.825
0.142
1.932
3.926
4.231
2.766
1.334
0.576
0.266
0.014
-0.383
-0.886
-1.431
-1.900
-2.114
-1.882
-1.301
-0.619
-0.148
-0.020
-0.078
-0.141
-0.173
-0.176
-0.160
-0.131
-0.092
-0.050
-0.002
0.046
0.095
0.140
0.184
-7.184
-4.128
-2.092
-1.187
-0.865
-0.846
-1.005
-1.162
-0.992
0.006
2.265
5.282
5.609
3.115
1.214
0.321
0.024
-0.119
-0.309
-0.563
-0.814
-0.995
-1.009
-0.803
-0.401
0.073
0.362
0.328
0.152
0.005
-0.079
-0.117
-0.119
-0.100
-0.070
-0.027
0.021
0.072
0.124
0.175
0.221
-10.133
-5.962
-2.514
-1.355
-0.973
-0.953
-1.143
-1.399
-1.468
-0.717
1.442
4.511
4.950
2.645
0.917
0.087
-0.172
-0.245
-0.301
-0.380
-0.454
-0.469
-0.398
-0.210
0.071
0.358
0.501
0.420
0.238
0.080
-0.023
-0.072
-0.088
-0.079
-0.047
-0.004
0.048
0.103
0.160
0.215
0.265
-8.367
-4.625
-2.207
-1.248
-0.948
-0.964
-1.208
-1.644
-2.047
-1.753
-0.206
1.715
2.263
1.412
0.459
-0.099
-0.309
-0.345
-0.329
-0.297
-0.255
-0.167
-0.031
0.143
0.313
0.445
0.477
0.379
0.230
0.092
-0.001
-0.052
-0.068
-0.058
-0.026
0.020
0.078
0.142
0.206
0.266
0.320
-3.370
-2.416
-1.474
-0.980
-0.815
-0.885
-1.146
-1.613
-2.115
-2.071
-1.158
0.029
0.562
0.433
0.031
-0.303
-0.479
-0.500
-0.430
-0.307
-0.162
0.008
0.197
0.378
0.485
0.507
0.447
0.327
0.196
0.082
0.
-0.043
-0.057
-0.041
-0.001
0.053
0.122
0.193
0.267
0.333
0.391
-1.338
-1.135
-0.839
-0.657
-0.621
-0.716
-0.943
-1.275
-1.607
-1.618
-1.133
-0.509
-0.134
-0.129
-0.343
-0.630
-0.838
-0.838
-0.666
-0.416
-0.160
0.092
0.340
0.534
0.619
0.551
0.413
0.266
0.135
0.048
-0.015
-0.044
-0.045
-0.019
0.030
0.096
0.178
0.265
0.348
0.422
0.482
-0.499
-0.473
-0.413
-0.378
-0.404
-0.498
-0.656
-0.855
-1.028
-1.030
-0.812
-0.527
-0.368
-0.418
-0.701
-1.150
-1.519
-1.512
-1.113
-0.629
-0.221
0.113
0.397
0.630
0.664
0.454
0.220
0.095
0.024
-0.018
-0.044
-0.048
-0.034
0.008
0.072
0.157
0.257
0.361
0.455
0.537
0.602
-0.092
-0.117
-0.125
-0.139
-0.178
-0.255
-0.359
-0.473
-0.559
-0.563
-0.494
-0.393
-0.388
-0.569
-1.023
-1.791
-2.545
-2.500
-1.647
-0.824
-0.286
0.057
0.307
0.428
0.147
-0.426
-0.571
-0.386
-0.214
-0.128
-0.083
-0.054
-0.013
0.044
0.132
0.240
0.363
0.486
0.600
0.693
0.757
0.128
0.110
0.099
0.085
0.053
0.006
-0.059
-0.131
-0.186
-0.216
-0.213
-0.223
-0.318
-0.581
-1.135
-2.132
-3.201
-3.067
-1.775
-0.750
-0.247
-0.067
-0.143
-0.808
-2.986
-4.794
-3.147
-1.395
-0.588
-0.262
-0.126
-0.053
0.015
0.097
0.210
0.346
0.498
0.653
0.786
0.889
0.950
0.276
0.285
0.298
0.306
0.308
0.288
0.251
0.195
0.135
0.084
0.036
-0.031
-0.165
-0.440
-0.953
-1.734
-2.455
-2.136
-0.969
-0.160
-0.021
-0.184
-0.832
-3.243
-9.698
-12.936
-8.910
-2.645
-0.911
-0.355
-0.149
-0.042
0.056
0.168
0.307
0.474
0.664
0.855
1.015
1.131
1.182
0.398
0.446
0.501
0.559
0.609
0.636
0.616
0.555
0.466
0.373
0.284
0.180
0.034
-0.193
-0.550
-0.965
-1.167
-0.723
0.245
0.649
0.296
-0.239
-1.178
-4.156
-10.988
-15.092
-9.215
-2.625
-0.839
-0.326
-0.136
-0.017
0.099
0.238
0.409
0.612
0.843
1.076
1.275
1.399
1.441
0.517
0.607
0.725
0.860
1.004
1.107
1.118
1.009
0.847
0.679
0.533
0.401
0.258
0.077
-0.142
-0.343
-0.346
0.060
0.739
0.867
0.346
-0.219
-0.904
-2.360
-5.452
-6.866
-2.965
-0.761
-0.297
-0.191
-0.106
0.002
0.139
0.307
0.505
0.741
1.010
1.283
1.520
1.656
1.681
0.637
0.783
0.980
1.242
1.569
1.871
1.940
1.682
1.317
1.012
0.792
0.619
0.468
0.307
0.136
0.005
-0.020
0.144
0.391
0.382
0.067
-0.229
-0.486
-0.667
-0.283
2.167
4.334
2.062
0.343
-0.150
-0.146
-0.007
0.159
0.354
0.577
0.834
1.133
1.428
1.684
1.835
1.856
0.752
0.959
1.252
1.700
2.412
3.334
3.665
2.814
1.908
1.347
1.028
0.812
0.632
0.465
0.295
0.126
0.005
-0.063
-0.113
-0.185
-0.290
-0.338
-0.240
0.179
1.731
5.826
6.897
3.736
0.059
-0.489
-0.320
-0.076
0.156
0.382
0.622
0.887
1.180
1.480
1.726
1.878
1.907
0.853
1.111
1.490
2.140
3.425
6.278
6.906
4.553
2.419
1.591
1.215
0.960
0.749
0.541
0.327
0.092
-0.167
-0.451
-0.702
-0.829
-0.761
-0.565
-0.274
0.232
1.342
3.730
3.880
-0.197
-1.875
-1.283
-0.620
-0.180
0.132
0.385
0.632
0.889
1.158
1.427
1.652
1.790
1.837
0.930
1.216
1.640
2.346
3.804
6.804
7.193
4.618
2.196
1.600
1.326
1.067
0.801
0.537
0.256
-0.080
-0.513
-1.077
-1.650
-1.849
-1.486
-0.948
-0.484
-0.067
0.296
0.314
-1.264
-4.060
-3.569
-1.855
-0.817
-0.247
0.112
0.380
0.618
0.852
1.089
1.319
1.505
1.630
1.688
0.972
1.270
1.681
2.275
3.132
4.126
3.111
0.065
0.551
1.391
1.427
1.159
0.812
0.463
0.097
-0.333
-0.943
-1.869
-3.020
-3.394
-2.421
-1.376
-0.720
-0.365
-0.287
-0.721
-1.973
-3.279
-2.851
-1.616
-0.747
-0.220
0.116
0.367
0.590
0.798
0.996
1.183
1.341
1.449
1.506
0.981
1.277
1.667
2.156
2.627
2.362
-0.801
-2.366
-1.076
1.584
1.687
1.268
0.779
0.326
-0.128
-0.624
-1.305
-2.400
-3.845
-4.279
-2.927
-1.572
-0.832
-0.508
-0.468
-0.727
-1.281
-1.711
-1.575
-1.038
-0.521
-0.137
0.140
0.361
0.551
0.729
0.896
1.049
1.175
1.266
1.318
0.969
1.254
1.641
2.137
2.723
2.979
1.626
0.952
2.171
2.837
2.169
1.375
0.683
0.084
-0.439
-0.947
-1.543
-2.326
-3.235
-3.366
-2.393
-1.386
-0.793
-0.520
-0.457
-0.555
-0.751
-0.888
-0.809
-0.575
-0.294
-0.038
0.171
0.349
0.510
0.658
0.796
0.919
1.020
1.095
1.137
0.930
1.208
1.595
2.161
3.010
4.266
5.963
7.002
6.054
4.132
2.518
1.370
0.456
-0.303
-0.927
-1.423
-1.815
-2.180
-2.416
-2.254
-1.697
-1.082
-0.681
-0.466
-0.393
-0.397
-0.447
-0.470
-0.420
-0.294
-0.130
0.038
0.191
0.334
0.465
0.587
0.699
0.798
0.878
0.939
0.973
0.870
1.128
1.498
2.049
2.948
4.399
6.308
7.476
6.164
4.104
2.493
1.244
0.093
-0.944
-1.774
-2.298
-2.476
-2.393
-2.158
-1.771
-1.308
-0.874
-0.578
-0.406
-0.314
-0.292
-0.282
-0.269
-0.221
-0.138
-0.030
0.086
0.200
0.313
0.419
0.515
0.607
0.686
0.752
0.800
0.828
0.788
1.015
1.330
1.796
2.495
3.474
4.552
4.939
4.152
3.319
2.721
1.435
-0.345
-2.010
-3.384
-4.108
-3.957
-3.245
-2.435
-1.734
-1.180
-0.762
-0.499
-0.342
-0.255
-0.212
-0.187
-0.160
-0.117
-0.054
0.022
0.108
0.196
0.284
0.369
0.448
0.521
0.585
0.638
0.676
0.701
0.693
0.875
1.125
1.460
1.896
2.395
2.781
2.728
2.502
3.920
5.153
3.456
-0.737
-3.847
-6.812
-8.548
-7.409
-5.029
-3.128
-1.917
-1.162
-0.694
-0.426
-0.280
-0.203
-0.160
-0.132
-0.103
-0.066
-0.014
0.042
0.110
0.182
0.252
0.320
0.385
0.443
0.496
0.539
0.571
0.593
0.592
0.731
0.910
1.126
1.363
1.583
1.657
1.559
1.861
4.737
8.751
4.100
-1.442
-6.749
-14.696
-21.828
-15.966
-7.911
-4.036
-2.148
-1.158
-0.624
-0.360
-0.228
-0.163
-0.125
-0.102
-0.074
-0.042
-0.001
0.049
0.103
0.160
0.218
0.272
0.326
0.375
0.418
0.453
0.481
0.500
0.491
0.589
0.712
0.839
0.965
1.044
1.043
0.993
1.325
3.300
4.566
2.505
-2.940
-9.445
-23.494
-35.080
-24.456
-10.506
-4.603
-2.257
-1.125
-0.565
-0.311
-0.189
-0.138
-0.110
-0.086
-0.063
-0.036
0.001
0.042
0.088
0.136
0.183
0.230
0.274
0.314
0.350
0.380
0.405
0.422
0.397
0.463
0.537
0.614
0.669
0.686
0.656
0.616
0.654
0.927
0.813
-0.787
-3.775
-8.902
-21.504
-27.520
-22.119
-9.279
-4.290
-2.108
-1.066
-0.524
-0.290
-0.183
-0.133
-0.104
-0.085
-0.064
-0.036
-0.005
0.030
0.071
0.111
0.152
0.190
0.228
0.262
0.292
0.318
0.340
0.356
0.313
0.356
0.399
0.435
0.451
0.437
0.387
0.291
0.169
-0.050
-0.570
-1.687
-3.545
-6.356
-10.518
-13.272
-10.494
-6.096
-3.355
-1.830
-0.974
-0.524
-0.301
-0.192
-0.140
-0.113
-0.090
-0.068
-0.042
-0.013
0.019
0.054
0.088
0.123
0.156
0.188
0.218
0.244
0.267
0.286
0.302
0.240
0.265
0.286
0.298
0.292
0.257
0.187
0.065
-0.130
-0.441
-0.953
-1.748
-2.875
-4.263
-5.623
-6.171
-5.342
-3.819
-2.475
-1.517
-0.890
-0.520
-0.318
-0.211
-0.156
-0.120
-0.095
-0.074
-0.048
-0.021
0.007
0.037
0.068
0.098
0.127
0.155
0.180
0.203
0.224
0.241
0.256
0.179
0.191
0.197
0.192
0.171
0.122
0.045
-0.085
-0.281
-0.567
-0.981
-1.542
-2.199
-2.893
-3.450
-3.570
-3.207
-2.516
-1.804
-1.219
-0.786
-0.501
-0.328
-0.228
-0.166
-0.129
-0.100
-0.076
-0.052
-0.027
-0.003
0.024
0.051
0.077
0.103
0.126
0.149
0.169
0.187
0.203
0.217
0.129
0.131
0.129
0.114
0.083
0.033
-0.051
-0.169
-0.343
-0.574
-0.887
-1.266
-1.667
-2.045
-2.276
-2.317
-2.100
-1.741
-1.340
-0.970
-0.679
-0.465
-0.321
-0.227
-0.169
-0.130
-0.101
-0.076
-0.054
-0.032
-0.008
0.015
0.037
0.060
0.082
0.103
0.122
0.141
0.157
0.172
0.185
0.087
0.085
0.075
0.058
0.022
-0.028
-0.103
-0.209
-0.349
-0.531
-0.754
-1.003
-1.256
-1.467
-1.588
-1.586
-1.459
-1.251
-1.009
-0.768
-0.568
-0.407
-0.293
-0.215
-0.161
-0.123
-0.097
-0.074
-0.053
-0.033
-0.013
0.007
0.027
0.047
0.065
0.084
0.101
0.117
0.132
0.146
0.159
0.056
0.050
0.037
0.016
-0.016
-0.064
-0.129
-0.214
-0.327
-0.464
-0.619
-0.787
-0.943
-1.066
-1.132
-1.128
-1.048
-0.916
-0.761
-0.603
-0.459
-0.345
-0.257
-0.194
-0.148
-0.114
-0.089
-0.069
-0.050
-0.033
-0.015
0.002
0.019
0.035
0.052
0.068
0.083
0.097
0.111
0.124
0.136
-0.076
-0.046
-0.068
-0.161
-0.342
-0.602
-0.886
-1.028
-0.847
-0.422
0.106
0.660
1.341
2.421
4.602
6.451
4.894
2.076
1.247
1.400
1.372
1.050
0.713
0.520
0.455
0.454
0.568
0.875
1.524
2.352
2.359
1.570
1.017
0.828
0.667
0.429
0.259
0.145
0.046
-0.083
-0.204
-0.028
-0.017
-0.068
-0.219
-0.526
-1.068
-1.793
-2.298
-1.983
-1.153
-0.339
0.352
1.044
1.947
3.326
4.538
3.364
1.793
1.297
1.433
1.063
0.145
-0.634
-0.942
-0.871
-0.586
-0.240
0.130
0.545
0.887
0.964
0.785
0.579
0.451
0.357
0.256
0.175
0.116
0.062
0.008
-0.040
0.032
0.029
-0.043
-0.237
-0.667
-1.538
-3.025
-4.400
-3.704
-2.017
-0.766
0.062
0.697
1.310
1.920
2.221
1.857
1.264
1.022
0.871
-0.047
-1.624
-2.915
-3.224
-2.663
-1.832
-1.099
-0.533
-0.129
0.155
0.292
0.303
0.262
0.215
0.177
0.138
0.108
0.084
0.063
0.038
0.006
0.087
0.080
0.016
-0.178
-0.626
-1.622
-3.566
-5.667
-4.639
-2.398
-0.950
-0.118
0.435
0.849
1.131
1.215
1.036
0.692
0.289
-0.461
-2.154
-4.875
-7.590
-7.695
-5.508
-3.343
-1.961
-1.099
-0.575
-0.252
-0.063
0.027
0.059
0.069
0.072
0.067
0.067
0.064
0.061
0.051
0.032
0.102
0.096
0.062
-0.071
-0.401
-1.159
-2.487
-3.728
-3.288
-1.882
-0.806
-0.105
0.330
0.615
0.760
0.764
0.582
0.220
-0.445
-1.757
-4.465
-9.962
-18.536
-17.763
-9.726
-4.956
-2.662
-1.484
-0.852
-0.468
-0.253
-0.126
-0.056
-0.016
0.010
0.028
0.043
0.056
0.064
0.066
0.056
0.042
0.046
0.050
-0.004
-0.166
-0.541
-1.172
-1.708
-1.651
-1.088
-0.442
0.060
0.395
0.578
0.641
0.604
0.409
-0.016
-0.853
-2.427
-5.741
-13.825
-24.604
-24.037
-12.666
-5.712
-2.917
-1.616
-0.943
-0.563
-0.335
-0.203
-0.117
-0.060
-0.022
0.009
0.034
0.054
0.072
0.083
0.086
-0.127
-0.109
-0.068
-0.046
-0.082
-0.236
-0.504
-0.777
-0.791
-0.491
-0.044
0.384
0.625
0.695
0.677
0.640
0.492
0.045
-0.823
-2.336
-5.168
-10.865
-20.012
-18.936
-9.954
-4.951
-2.605
-1.484
-0.880
-0.545
-0.343
-0.216
-0.135
-0.076
-0.030
0.006
0.036
0.063
0.088
0.106
0.119
-0.450
-0.402
-0.308
-0.228
-0.200
-0.261
-0.405
-0.538
-0.492
-0.147
0.410
0.914
1.086
0.945
0.754
0.746
0.733
0.369
-0.482
-1.743
-3.555
-6.130
-8.608
-8.357
-5.757
-3.380
-1.946
-1.147
-0.700
-0.448
-0.293
-0.195
-0.123
-0.069
-0.028
0.012
0.046
0.079
0.109
0.134
0.155
-0.998
-0.866
-0.663
-0.492
-0.424
-0.449
-0.548
-0.620
-0.456
0.102
1.027
1.883
2.011
1.335
0.715
0.652
0.887
0.661
-0.130
-1.094
-2.179
-3.312
-4.061
-3.961
-3.046
-1.988
-1.209
-0.723
-0.455
-0.307
-0.212
-0.145
-0.094
-0.051
-0.010
0.028
0.065
0.101
0.135
0.165
0.193
-1.935
-1.600
-1.125
-0.804
-0.661
-0.678
-0.789
-0.855
-0.651
0.206
2.015
4.426
4.485
2.139
0.409
0.019
0.400
0.447
-0.025
-0.650
-1.255
-1.769
-2.037
-1.948
-1.515
-1.008
-0.579
-0.336
-0.206
-0.156
-0.121
-0.090
-0.060
-0.024
0.011
0.050
0.089
0.127
0.166
0.202
0.236
-3.395
-2.537
-1.616
-1.075
-0.865
-0.891
-1.075
-1.320
-1.302
-0.286
3.228
8.120
8.376
3.594
0.068
-0.768
-0.407
-0.068
-0.159
-0.428
-0.713
-0.934
-1.014
-0.909
-0.674
-0.375
-0.145
-0.037
-0.020
-0.030
-0.039
-0.035
-0.021
0.005
0.037
0.076
0.120
0.163
0.205
0.246
0.283
-4.570
-3.131
-1.866
-1.209
-0.982
-1.053
-1.392
-2.031
-2.809
-2.392
1.739
7.588
8.108
3.524
-0.065
-1.007
-0.790
-0.430
-0.300
-0.333
-0.411
-0.462
-0.440
-0.336
-0.177
-0.002
0.108
0.134
0.098
0.055
0.020
0.008
0.014
0.036
0.070
0.110
0.157
0.206
0.255
0.301
0.341
-3.705
-2.699
-1.691
-1.150
-0.982
-1.119
-1.615
-2.729
-4.898
-6.025
-2.217
2.512
3.664
1.522
-0.146
-0.775
-0.749
-0.533
-0.381
-0.295
-0.247
-0.185
-0.094
0.029
0.134
0.225
0.247
0.220
0.159
0.103
0.059
0.043
0.046
0.068
0.105
0.152
0.206
0.262
0.318
0.369
0.413
-2.142
-1.745
-1.248
-0.931
-0.861
-1.044
-1.560
-2.688
-4.739
-6.094
-3.486
-0.647
0.454
0.253
-0.302
-0.652
-0.751
-0.667
-0.509
-0.342
-0.178
-0.014
0.143
0.295
0.388
0.402
0.344
0.265
0.179
0.122
0.084
0.067
0.075
0.103
0.148
0.204
0.271
0.336
0.402
0.458
0.506
-1.087
-0.967
-0.778
-0.667
-0.674
-0.844
-1.233
-1.953
-2.930
-3.341
-2.373
-1.068
-0.379
-0.281
-0.544
-0.894
-1.140
-1.138
-0.869
-0.517
-0.202
0.081
0.355
0.589
0.692
0.604
0.421
0.272
0.170
0.116
0.090
0.085
0.105
0.144
0.202
0.273
0.354
0.437
0.513
0.578
0.627
-0.482
-0.468
-0.418
-0.398
-0.441
-0.574
-0.816
-1.175
-1.550
-1.652
-1.314
-0.822
-0.523
-0.539
-0.931
-1.676
-2.453
-2.460
-1.675
-0.879
-0.304
0.129
0.580
1.086
1.296
0.931
0.439
0.183
0.103
0.078
0.085
0.102
0.141
0.195
0.272
0.364
0.467
0.571
0.663
0.737
0.786
-0.134
-0.144
-0.140
-0.152
-0.195
-0.287
-0.431
-0.606
-0.754
-0.794
-0.688
-0.531
-0.480
-0.700
-1.447
-3.147
-5.797
-5.773
-3.090
-1.344
-0.447
0.120
0.772
1.932
2.879
1.280
0.059
-0.153
-0.081
0.002
0.068
0.119
0.179
0.259
0.361
0.481
0.615
0.748
0.863
0.950
0.997
0.087
0.084
0.086
0.080
0.053
-0.003
-0.084
-0.179
-0.261
-0.298
-0.288
-0.291
-0.385
-0.741
-1.728
-4.331
-8.703
-8.578
-4.148
-1.570
-0.528
0.020
0.565
1.940
1.495
-0.709
-1.691
-0.932
-0.367
-0.082
0.053
0.142
0.230
0.336
0.469
0.626
0.806
0.985
1.135
1.235
1.274
0.253
0.274
0.295
0.313
0.315
0.298
0.249
0.180
0.115
0.055
0.001
-0.068
-0.226
-0.599
-1.442
-3.371
-6.484
-6.263
-3.092
-1.196
-0.441
-0.184
-0.216
-0.963
-5.261
-8.033
-5.320
-1.839
-0.590
-0.129
0.066
0.183
0.292
0.425
0.595
0.801
1.040
1.281
1.491
1.609
1.629
0.396
0.448
0.512
0.569
0.617
0.637
0.610
0.543
0.453
0.359
0.264
0.156
-0.013
-0.316
-0.853
-1.720
-2.588
-2.448
-1.387
-0.567
-0.260
-0.310
-0.770
-2.573
-8.114
-9.751
-5.970
-1.704
-0.419
-0.033
0.125
0.234
0.357
0.515
0.725
0.988
1.302
1.640
1.921
2.073
2.054
0.531
0.630
0.747
0.875
0.993
1.072
1.061
0.967
0.820
0.668
0.526
0.383
0.220
-0.002
-0.307
-0.663
-0.898
-0.793
-0.425
-0.146
-0.135
-0.301
-0.681
-1.604
-3.297
-3.577
-1.013
0.204
0.294
0.211
0.215
0.288
0.419
0.599
0.842
1.156
1.550
1.994
2.384
2.555
2.498
0.666
0.821
1.017
1.246
1.496
1.681
1.708
1.524
1.250
0.999
0.788
0.613
0.446
0.273
0.082
-0.104
-0.211
-0.201
-0.108
-0.080
-0.152
-0.261
-0.330
-0.217
0.751
4.653
6.223
3.964
1.295
0.456
0.275
0.318
0.457
0.660
0.930
1.279
1.723
2.242
2.696
2.903
2.812
0.803
1.019
1.305
1.682
2.141
2.587
2.671
2.283
1.751
1.337
1.049
0.833
0.649
0.477
0.310
0.147
-0.005
-0.114
-0.204
-0.293
-0.352
-0.333
-0.113
0.589
2.848
7.955
11.890
6.483
1.721
0.459
0.230
0.302
0.466
0.690
0.965
1.322
1.759
2.257
2.699
2.915
2.853
0.927
1.206
1.583
2.104
2.824
3.696
3.940
3.112
2.223
1.653
1.288
1.024
0.798
0.596
0.393
0.166
-0.108
-0.452
-0.797
-0.990
-0.886
-0.612
-0.174
0.628
2.388
6.569
7.293
4.049
0.851
0.095
0.075
0.240
0.448
0.682
0.961
1.291
1.677
2.097
2.460
2.651
2.661
1.018
1.346
1.788
2.394
3.221
4.208
4.434
3.413
2.469
1.936
1.531
1.197
0.898
0.628
0.344
0.002
-0.529
-1.387
-2.515
-2.973
-2.172
-1.209
-0.481
0.247
1.141
2.085
2.053
0.664
-0.257
-0.301
-0.074
0.179
0.419
0.658
0.914
1.203
1.520
1.845
2.126
2.302
2.348
1.079
1.420
1.888
2.495
3.216
3.879
3.806
3.138
2.696
2.346
1.872
1.387
0.953
0.581
0.197
-0.296
-1.151
-2.960
-6.600
-8.114
-4.684
-2.073
-0.862
-0.168
0.312
0.498
0.199
-0.370
-0.602
-0.405
-0.118
0.157
0.392
0.621
0.852
1.098
1.356
1.604
1.815
1.956
2.023
1.091
1.439
1.906
2.529
3.319
4.127
4.649
4.592
4.325
3.441
2.438
1.610
0.970
0.455
-0.031
-0.629
-1.640
-3.994
-8.985
-10.135
-6.452
-2.561
-1.100
-0.433
-0.099
-0.032
-0.195
-0.420
-0.465
-0.309
-0.067
0.162
0.374
0.576
0.778
0.983
1.189
1.383
1.546
1.659
1.720
1.075
1.413
1.901
2.608
3.770
5.852
9.647
12.603
9.686
5.656
3.194
1.798
0.895
0.233
-0.338
-0.942
-1.792
-3.410
-6.284
-7.593
-4.569
-2.213
-1.082
-0.534
-0.267
-0.185
-0.224
-0.290
-0.269
-0.158
0.009
0.188
0.361
0.531
0.700
0.870
1.036
1.188
1.313
1.402
1.448
1.032
1.364
1.851
2.663
4.182
7.626
16.159
22.352
16.482
7.445
3.607
1.777
0.671
-0.155
-0.808
-1.374
-1.933
-2.640
-3.378
-3.466
-2.602
-1.583
-0.915
-0.518
-0.306
-0.214
-0.191
-0.174
-0.132
-0.046
0.069
0.204
0.343
0.483
0.622
0.761
0.893
1.013
1.110
1.177
1.214
0.960
1.270
1.727
2.505
3.976
7.105
13.554
19.736
13.410
6.296
3.120
1.491
0.254
-0.778
-1.634
-2.194
-2.481
-2.563
-2.487
-2.216
-1.715
-1.168
-0.747
-0.466
-0.294
-0.196
-0.148
-0.107
-0.054
0.017
0.106
0.210
0.320
0.433
0.547
0.658
0.762
0.856
0.931
0.984
1.013
0.875
1.137
1.531
2.150
3.189
4.949
7.367
8.365
5.647
2.847
2.142
1.204
-0.290
-1.826
-3.166
-3.913
-3.853
-3.266
-2.578
-1.947
-1.401
-0.961
-0.633
-0.408
-0.265
-0.173
-0.115
-0.067
-0.014
0.048
0.121
0.203
0.291
0.381
0.472
0.562
0.646
0.719
0.778
0.818
0.841
0.768
0.983
1.285
1.711
2.324
3.075
3.612
2.859
0.004
-0.599
2.995
1.993
-0.829
-3.577
-6.305
-7.972
-7.050
-4.938
-3.222
-2.093
-1.361
-0.882
-0.567
-0.361
-0.236
-0.151
-0.095
-0.045
0.003
0.059
0.119
0.186
0.257
0.331
0.404
0.474
0.541
0.600
0.647
0.680
0.700
0.655
0.821
1.036
1.304
1.619
1.894
1.873
1.035
-0.770
0.730
3.847
2.984
-1.606
-6.199
-13.064
-19.360
-14.398
-7.663
-4.151
-2.361
-1.407
-0.843
-0.524
-0.329
-0.214
-0.135
-0.082
-0.035
0.008
0.056
0.108
0.164
0.223
0.283
0.343
0.400
0.453
0.499
0.538
0.566
0.584
0.546
0.666
0.810
0.970
1.134
1.230
1.146
0.769
0.439
1.459
3.327
1.221
-2.798
-8.571
-21.764
-28.766
-23.003
-10.071
-4.764
-2.516
-1.414
-0.821
-0.496
-0.306
-0.197
-0.128
-0.078
-0.036
0.006
0.047
0.092
0.139
0.188
0.239
0.287
0.334
0.378
0.415
0.447
0.471
0.487
0.445
0.529
0.621
0.717
0.797
0.843
0.798
0.682
0.606
0.736
0.611
-0.730
-3.387
-8.034
-18.304
-24.869
-20.064
-9.030
-4.482
-2.404
-1.344
-0.778
-0.467
-0.292
-0.190
-0.126
-0.079
-0.040
-0.003
0.035
0.074
0.115
0.157
0.199
0.239
0.278
0.315
0.346
0.372
0.393
0.409
0.354
0.409
0.465
0.521
0.562
0.570
0.541
0.454
0.338
0.127
-0.346
-1.360
-3.079
-5.750
-9.490
-12.181
-9.852
-6.099
-3.517
-2.062
-1.212
-0.727
-0.447
-0.285
-0.188
-0.128
-0.083
-0.046
-0.011
0.023
0.057
0.093
0.129
0.164
0.198
0.231
0.261
0.288
0.311
0.330
0.344
0.276
0.311
0.345
0.367
0.381
0.367
0.320
0.234
0.069
-0.196
-0.664
-1.400
-2.442
-3.786
-5.163
-5.820
-5.172
-3.813
-2.559
-1.643
-1.042
-0.656
-0.421
-0.277
-0.190
-0.130
-0.086
-0.052
-0.020
0.011
0.042
0.073
[truncated: 54,439 more chars]
