# Supplementary material for: Networked salt-bridges mediate magnesium-dependent conformational dynamics and functional regulation in type IA topoisomerases
Source: Nat Commun. 2026 Apr 30;17:5907. doi: 10.1038/s41467-026-72556-9 (PMC13338365; doi:10.1038/s41467-026-72556-9)
Supplement: Supplementary file 6 — Source Data 3 [file 41467_2026_72556_MOESM6_ESM.zip › source data supplementary fig 7BC/t3_EEE/IDNZ_t4/wt.Mg.map]

GRID_PARAMETER_FILE C:/Users/seoly/Documents/autodocktools/hydrated_docking/wt/wt_mg2_t4.gpf
GRID_DATA_FILE wt.maps.fld
MACROMOLECULE wt.pdbqt
SPACING 0.375
NELEMENTS 40 40 40
CENTER -11.629 17.709 8.920
-0.447
-0.293
0.654
3.900
8.532
10.970
15.368
43.510
531.291
21054.107
100306.852
100224.070
14241.916
429.903
67.505
45.167
54.461
34.806
11.282
1.958
0.012
-0.281
-0.286
-0.248
-0.204
-0.161
-0.119
-0.086
-0.063
-0.049
-0.037
-0.028
-0.023
-0.018
-0.016
-0.013
-0.012
-0.011
-0.012
-0.013
-0.015
-0.464
-0.309
0.569
3.508
9.795
22.259
74.523
202.064
621.218
16200.644
100048.547
100032.742
12508.279
366.416
38.160
10.246
5.024
2.781
0.824
-0.107
-0.351
-0.332
-0.278
-0.233
-0.188
-0.143
-0.104
-0.076
-0.057
-0.043
-0.032
-0.024
-0.018
-0.015
-0.012
-0.010
-0.010
-0.008
-0.009
-0.010
-0.011
-0.480
-0.414
0.143
2.752
13.718
66.964
344.502
1152.374
1044.471
1935.649
12520.849
11018.147
1391.988
100.370
11.283
1.824
0.048
-0.296
-0.420
-0.445
-0.391
-0.317
-0.264
-0.214
-0.168
-0.126
-0.090
-0.067
-0.049
-0.037
-0.028
-0.020
-0.015
-0.012
-0.010
-0.007
-0.008
-0.007
-0.008
-0.008
-0.009
-0.501
-0.408
1.920
16.431
90.201
720.598
1769.698
2154.481
1608.866
428.624
376.561
313.726
96.035
15.788
1.783
-0.308
-0.619
-0.583
-0.519
-0.443
-0.362
-0.298
-0.242
-0.190
-0.144
-0.107
-0.078
-0.058
-0.044
-0.032
-0.025
-0.019
-0.013
-0.010
-0.007
-0.006
-0.006
-0.005
-0.006
-0.007
-0.007
-0.529
0.273
38.342
745.348
1156.746
36017.633
100196.719
15542.602
949.668
162.089
37.833
18.330
7.297
1.333
-0.398
-0.690
-0.647
-0.578
-0.500
-0.414
-0.333
-0.265
-0.208
-0.160
-0.121
-0.092
-0.069
-0.051
-0.039
-0.028
-0.022
-0.018
-0.013
-0.009
-0.007
-0.005
-0.005
-0.004
-0.004
-0.006
-0.007
-0.572
0.728
90.143
5835.897
4064.101
100019.383
100046.328
100118.375
1170.629
85.579
22.103
14.677
7.748
1.320
-0.450
-0.681
-0.616
-0.552
-0.454
-0.357
-0.279
-0.218
-0.172
-0.134
-0.104
-0.081
-0.061
-0.047
-0.035
-0.026
-0.021
-0.016
-0.012
-0.008
-0.006
-0.004
-0.003
-0.003
-0.003
-0.004
-0.005
-0.635
-0.251
12.311
139.731
1213.640
67181.375
100061.383
23257.418
903.137
230.080
135.277
225.293
117.433
18.100
1.056
-0.548
-0.572
-0.483
-0.391
-0.301
-0.235
-0.185
-0.147
-0.117
-0.091
-0.073
-0.056
-0.043
-0.034
-0.026
-0.020
-0.016
-0.012
-0.008
-0.005
-0.004
-0.002
-0.003
-0.003
-0.003
-0.003
-0.695
-0.686
0.285
9.508
117.476
1057.885
2517.363
1493.619
1608.552
680.545
1046.826
3867.227
1221.635
95.295
4.749
-0.299
-0.510
-0.426
-0.349
-0.269
-0.209
-0.166
-0.133
-0.107
-0.086
-0.068
-0.054
-0.041
-0.032
-0.025
-0.019
-0.015
-0.011
-0.008
-0.006
-0.003
-0.002
-0.003
-0.002
-0.003
-0.003
-0.766
-0.786
-0.689
0.652
9.388
44.524
173.834
699.503
1259.941
598.056
1851.522
10234.476
2598.421
143.864
7.053
-0.165
-0.478
-0.404
-0.336
-0.261
-0.204
-0.162
-0.130
-0.104
-0.084
-0.067
-0.053
-0.041
-0.031
-0.025
-0.019
-0.015
-0.012
-0.008
-0.006
-0.003
-0.003
-0.001
-0.002
-0.002
-0.003
-0.836
-0.844
-0.858
-0.732
0.439
6.632
39.504
163.754
259.883
171.701
452.384
1384.145
533.744
52.308
3.198
-0.356
-0.486
-0.417
-0.349
-0.276
-0.219
-0.174
-0.137
-0.110
-0.087
-0.069
-0.055
-0.043
-0.033
-0.027
-0.019
-0.015
-0.012
-0.008
-0.006
-0.004
-0.003
-0.002
-0.001
-0.002
-0.003
-0.874
-0.917
-0.916
-0.927
-0.709
0.717
6.636
20.972
29.648
23.576
37.420
64.603
35.398
6.949
0.228
-0.538
-0.509
-0.449
-0.385
-0.315
-0.256
-0.205
-0.162
-0.127
-0.098
-0.075
-0.059
-0.045
-0.035
-0.027
-0.020
-0.017
-0.013
-0.009
-0.007
-0.005
-0.003
-0.002
-0.001
-0.001
-0.002
-0.553
-0.936
-0.967
-0.958
-0.870
-0.453
0.446
1.734
2.223
1.712
1.926
2.744
1.419
-0.108
-0.601
-0.603
-0.533
-0.477
-0.409
-0.355
-0.307
-0.252
-0.199
-0.153
-0.115
-0.086
-0.066
-0.049
-0.039
-0.028
-0.022
-0.018
-0.014
-0.009
-0.007
-0.006
-0.004
-0.003
-0.002
-0.001
-0.001
1.692
-0.690
-0.991
-0.779
0.620
4.491
7.662
4.074
0.728
-0.484
-0.768
-0.813
-0.799
-0.718
-0.542
-0.415
-0.402
-0.421
-0.400
-0.355
-0.320
-0.286
-0.237
-0.187
-0.139
-0.102
-0.074
-0.055
-0.043
-0.032
-0.025
-0.020
-0.014
-0.011
-0.009
-0.007
-0.005
-0.004
-0.003
-0.002
-0.001
12.733
0.120
-0.812
0.900
19.655
129.597
245.258
96.670
13.936
1.273
-0.606
-0.871
-0.592
0.435
2.101
3.177
1.931
0.500
-0.196
-0.342
-0.324
-0.297
-0.265
-0.218
-0.169
-0.121
-0.087
-0.064
-0.048
-0.036
-0.028
-0.022
-0.017
-0.012
-0.010
-0.007
-0.006
-0.004
-0.004
-0.003
-0.002
40.745
1.718
-0.341
8.173
197.175
3857.736
15924.021
2288.792
111.611
7.724
0.312
-0.377
1.964
13.951
48.227
67.968
38.154
9.993
1.517
-0.061
-0.282
-0.295
-0.282
-0.240
-0.195
-0.144
-0.101
-0.073
-0.056
-0.041
-0.030
-0.025
-0.020
-0.014
-0.011
-0.009
-0.007
-0.005
-0.004
-0.003
-0.002
58.245
2.420
0.086
17.863
672.066
47857.449
100004.539
18532.363
316.703
15.498
1.577
1.642
19.643
195.127
1250.228
2388.305
829.797
107.233
11.876
1.287
0.005
-0.237
-0.288
-0.263
-0.214
-0.163
-0.117
-0.084
-0.063
-0.047
-0.037
-0.028
-0.022
-0.017
-0.013
-0.011
-0.008
-0.006
-0.005
-0.004
-0.003
37.695
2.642
0.254
12.259
339.752
11831.648
56486.574
5814.287
189.958
12.955
3.145
8.781
99.543
2140.453
63298.152
100009.750
27380.521
927.913
46.480
4.240
0.467
-0.155
-0.289
-0.280
-0.233
-0.183
-0.133
-0.096
-0.072
-0.056
-0.044
-0.034
-0.027
-0.020
-0.016
-0.013
-0.010
-0.007
-0.005
-0.004
-0.003
24.327
4.460
1.026
2.945
42.832
380.240
852.868
278.053
32.766
7.089
13.833
50.381
257.745
9758.061
100016.359
100026.820
100044.727
3018.432
92.513
7.022
0.683
-0.169
-0.308
-0.300
-0.254
-0.202
-0.149
-0.112
-0.085
-0.066
-0.053
-0.042
-0.031
-0.025
-0.019
-0.014
-0.011
-0.009
-0.006
-0.005
-0.003
23.781
8.032
2.487
0.269
2.872
14.859
22.420
12.676
5.151
13.783
105.656
618.829
1398.827
5224.402
100088.359
100038.758
98542.352
1761.076
76.072
6.175
0.431
-0.284
-0.339
-0.319
-0.277
-0.221
-0.169
-0.131
-0.102
-0.081
-0.064
-0.049
-0.038
-0.029
-0.022
-0.018
-0.013
-0.010
-0.007
-0.006
-0.004
15.990
6.617
2.389
-0.272
-0.754
-0.279
0.082
0.244
3.296
41.682
612.115
8596.959
23964.355
6532.894
6396.015
12532.788
3368.206
277.467
27.124
2.865
-0.035
-0.376
-0.372
-0.351
-0.308
-0.248
-0.199
-0.160
-0.127
-0.102
-0.078
-0.060
-0.046
-0.034
-0.026
-0.020
-0.015
-0.012
-0.009
-0.007
-0.005
5.005
2.420
0.710
-0.415
-0.863
-0.984
-0.962
-0.568
3.523
62.511
1249.974
23927.029
98494.727
16173.726
911.200
302.647
134.114
30.720
5.597
0.541
-0.352
-0.428
-0.415
-0.389
-0.338
-0.282
-0.237
-0.195
-0.159
-0.125
-0.097
-0.074
-0.056
-0.042
-0.030
-0.023
-0.017
-0.013
-0.010
-0.008
-0.005
0.782
1.528
3.720
5.523
2.671
-0.017
-0.862
-0.717
2.024
34.556
501.631
5978.122
16132.765
4205.797
349.895
35.476
9.937
2.986
0.439
-0.340
-0.481
-0.466
-0.444
-0.397
-0.343
-0.300
-0.268
-0.233
-0.193
-0.153
-0.118
-0.089
-0.067
-0.050
-0.036
-0.027
-0.019
-0.015
-0.011
-0.009
-0.006
2.904
18.678
101.064
200.947
96.241
13.604
0.406
-0.790
0.184
9.204
80.130
412.841
746.516
341.188
57.693
7.664
0.809
-0.216
-0.474
-0.535
-0.517
-0.482
-0.442
-0.383
-0.337
-0.303
-0.275
-0.252
-0.223
-0.183
-0.141
-0.104
-0.077
-0.057
-0.041
-0.031
-0.023
-0.016
-0.012
-0.009
-0.007
17.663
189.516
4448.204
25226.295
4418.429
178.158
6.858
-0.517
-0.659
0.954
8.495
26.877
40.704
22.904
6.804
0.764
-0.417
-0.574
-0.570
-0.559
-0.525
-0.483
-0.428
-0.361
-0.321
-0.306
-0.286
-0.263
-0.241
-0.208
-0.162
-0.120
-0.088
-0.063
-0.046
-0.034
-0.025
-0.019
-0.013
-0.010
-0.007
49.727
1054.291
100124.086
100056.844
100012.789
960.224
19.950
-0.088
-0.841
-0.641
0.119
1.352
2.122
1.286
0.101
-0.460
-0.599
-0.605
-0.607
-0.588
-0.543
-0.488
-0.360
-0.202
-0.146
-0.237
-0.295
-0.279
-0.254
-0.226
-0.181
-0.135
-0.098
-0.069
-0.051
-0.036
-0.028
-0.021
-0.016
-0.011
-0.008
56.239
892.080
100177.773
100080.102
100016.391
852.790
18.178
-0.160
-0.871
-0.842
-0.738
-0.591
-0.503
-0.526
-0.586
-0.623
-0.628
-0.641
-0.653
-0.619
-0.570
-0.480
-0.204
0.184
0.271
-0.079
-0.286
-0.303
-0.271
-0.244
-0.197
-0.147
-0.107
-0.076
-0.055
-0.039
-0.029
-0.022
-0.017
-0.012
-0.009
27.527
168.738
2090.478
8894.396
2019.261
118.273
5.162
-0.625
-0.883
-0.841
-0.771
-0.686
-0.618
-0.581
-0.587
-0.610
-0.633
-0.664
-0.686
-0.652
-0.602
-0.486
-0.134
0.421
0.451
-0.010
-0.299
-0.337
-0.297
-0.262
-0.209
-0.155
-0.112
-0.081
-0.058
-0.041
-0.030
-0.023
-0.018
-0.014
-0.010
9.924
27.092
68.005
105.793
50.384
8.864
0.084
-0.890
-0.899
-0.843
-0.716
-0.499
-0.258
-0.160
-0.294
-0.510
-0.649
-0.701
-0.703
-0.678
-0.550
0.179
1.159
0.521
0.106
-0.189
-0.362
-0.369
-0.328
-0.281
-0.217
-0.159
-0.115
-0.085
-0.060
-0.044
-0.032
-0.024
-0.019
-0.015
-0.011
32.351
39.098
20.715
8.344
2.502
-0.180
-0.881
-0.958
-0.933
-0.832
-0.472
0.478
1.803
2.444
1.363
0.055
-0.559
-0.705
-0.706
-0.619
1.265
37.833
120.801
17.938
0.943
-0.259
-0.424
-0.397
-0.354
-0.298
-0.221
-0.160
-0.116
-0.085
-0.062
-0.046
-0.033
-0.025
-0.020
-0.015
-0.012
457.313
554.825
178.643
27.198
2.500
-0.601
-0.951
-0.964
-0.958
-0.745
0.210
3.691
10.177
12.000
7.365
1.761
-0.243
-0.678
-0.684
0.002
11.621
873.208
13684.422
259.449
12.078
1.251
-0.305
-0.431
-0.374
-0.304
-0.222
-0.160
-0.115
-0.085
-0.063
-0.047
-0.035
-0.027
-0.021
-0.016
-0.013
6745.958
8594.284
1544.693
124.349
8.616
-0.040
-0.889
-0.964
-0.944
-0.612
1.279
8.555
24.824
31.788
17.923
4.384
0.189
-0.618
-0.294
3.598
47.549
695.149
4008.638
1258.849
156.418
11.778
0.418
-0.412
-0.381
-0.303
-0.224
-0.159
-0.116
-0.085
-0.063
-0.047
-0.036
-0.028
-0.023
-0.017
-0.014
27399.904
35961.531
4204.106
215.797
15.888
1.748
0.521
-0.156
-0.698
-0.555
1.426
9.285
27.006
37.654
19.586
4.855
0.268
-0.410
1.461
17.807
279.989
9876.455
100035.648
67180.078
1662.068
49.404
2.080
-0.323
-0.379
-0.302
-0.226
-0.160
-0.116
-0.086
-0.065
-0.050
-0.036
-0.029
-0.023
-0.019
-0.014
8690.501
11021.106
1728.881
149.122
22.483
19.884
31.217
18.424
2.371
-0.364
0.494
5.020
13.643
17.657
10.339
3.058
0.025
0.173
7.631
67.170
738.340
36437.715
100234.531
100044.750
3920.961
79.439
3.106
-0.283
-0.380
-0.312
-0.230
-0.162
-0.117
-0.087
-0.066
-0.051
-0.039
-0.031
-0.025
-0.019
-0.016
720.725
690.244
241.857
75.507
79.533
311.542
1240.354
840.726
30.894
1.439
0.630
3.394
7.334
8.625
5.899
1.963
-0.003
1.307
21.659
243.197
2087.562
9779.013
68890.164
26840.773
1061.780
43.051
1.858
-0.338
-0.386
-0.326
-0.239
-0.167
-0.121
-0.089
-0.067
-0.052
-0.039
-0.032
-0.027
-0.021
-0.017
97.441
61.738
59.241
79.581
380.335
4491.810
11736.600
3450.601
104.564
7.030
7.611
24.067
37.880
28.637
11.888
3.271
0.253
1.780
29.405
377.467
4227.395
11245.832
4087.011
847.315
110.940
9.867
0.346
-0.402
-0.387
-0.332
-0.248
-0.174
-0.125
-0.094
-0.070
-0.053
-0.042
-0.034
-0.028
-0.023
-0.018
57.622
15.602
26.795
66.837
762.631
14937.156
30995.629
3104.148
158.589
24.126
61.161
311.503
613.429
314.408
61.022
8.727
0.694
1.021
16.618
179.810
1259.936
3016.647
1170.391
177.273
23.268
3.231
0.176
-0.326
-0.390
-0.330
-0.248
-0.183
-0.132
-0.098
-0.075
-0.058
-0.045
-0.036
-0.029
-0.024
-0.020
59.052
7.211
7.812
26.587
261.504
2695.732
5077.254
901.150
181.612
103.233
330.369
3343.898
9723.051
3342.256
311.741
23.758
1.602
0.008
5.432
41.847
208.541
468.179
374.600
107.387
37.875
16.789
4.725
0.660
-0.270
-0.321
-0.244
-0.191
-0.143
-0.105
-0.079
-0.061
-0.049
-0.040
-0.032
-0.026
-0.021
29.442
2.807
1.048
4.979
36.165
164.093
270.744
367.259
629.865
354.005
738.033
11020.264
47550.426
11012.723
675.394
37.591
2.043
-0.446
1.642
21.260
203.212
1071.848
1124.045
554.812
694.873
342.770
57.302
6.993
0.417
-0.266
-0.243
-0.193
-0.152
-0.113
-0.085
-0.067
-0.053
-0.044
-0.035
-0.029
-0.023
7.235
0.252
-0.521
0.659
8.014
38.782
160.756
533.698
981.380
498.517
458.453
4212.378
12491.192
3744.617
340.813
24.713
1.262
-0.613
0.656
15.823
175.405
878.822
1759.524
14357.522
54830.930
12491.922
675.350
37.749
2.449
-0.116
-0.244
-0.197
-0.162
-0.121
-0.092
-0.073
-0.058
-0.049
-0.040
-0.033
-0.027
0.574
-0.619
-0.531
2.932
31.924
283.500
2191.410
4904.176
1887.566
366.542
123.632
382.217
747.145
374.974
67.447
7.796
0.102
-0.726
-0.103
6.571
49.902
295.909
5470.613
100048.484
100006.984
100000.445
4202.435
104.405
5.131
0.028
-0.248
-0.206
-0.172
-0.130
-0.100
-0.080
-0.066
-0.056
-0.047
-0.038
-0.031
-0.619
-0.792
-0.003
10.507
131.603
2774.345
100096.156
100050.781
54868.902
1425.526
77.095
34.643
44.655
29.166
7.825
0.860
-0.613
-0.753
-0.101
4.405
31.192
216.160
6060.828
100040.508
100009.422
100001.180
4721.190
113.998
5.561
0.047
-0.263
-0.220
-0.183
-0.141
-0.111
-0.091
-0.076
-0.065
-0.056
-0.046
-0.037
-0.339
0.963
10.325
57.275
179.326
187.364
110.883
149.366
1013.775
73251.242
100018.664
100050.070
48033.402
3060.745
1713.550
335.068
273.074
150.441
39.488
8.053
2.058
0.408
-0.133
-0.250
-0.219
-0.174
-0.135
-0.098
-0.070
-0.052
-0.040
-0.031
-0.024
-0.019
-0.017
-0.015
-0.014
-0.014
-0.013
-0.015
-0.016
-0.362
0.862
9.551
53.097
154.718
225.897
613.559
2427.222
2744.736
63671.234
100045.078
100025.563
41488.578
1209.048
458.082
87.917
20.858
9.573
3.381
0.821
0.037
-0.215
-0.270
-0.252
-0.201
-0.161
-0.120
-0.087
-0.063
-0.046
-0.034
-0.026
-0.019
-0.016
-0.014
-0.012
-0.011
-0.011
-0.011
-0.013
-0.014
-0.436
0.188
3.969
21.249
66.969
314.686
5344.267
63318.527
47747.504
6728.648
41466.172
35972.117
3005.918
217.000
55.022
14.012
2.375
0.262
-0.229
-0.375
-0.388
-0.340
-0.288
-0.231
-0.184
-0.144
-0.103
-0.074
-0.055
-0.040
-0.030
-0.023
-0.017
-0.013
-0.011
-0.009
-0.009
-0.008
-0.009
-0.010
-0.010
-0.505
-0.325
1.137
8.747
55.129
524.441
11273.493
100108.828
100042.328
6158.293
825.257
565.487
151.404
25.215
5.256
0.986
-0.336
-0.549
-0.530
-0.472
-0.402
-0.328
-0.266
-0.210
-0.166
-0.123
-0.089
-0.065
-0.048
-0.035
-0.027
-0.020
-0.015
-0.011
-0.008
-0.007
-0.007
-0.006
-0.007
-0.008
-0.008
-0.549
-0.432
2.007
20.754
205.564
2273.538
8148.023
19686.146
14284.489
1562.009
119.595
28.582
10.003
1.943
-0.122
-0.598
-0.658
-0.593
-0.519
-0.449
-0.370
-0.296
-0.236
-0.184
-0.139
-0.104
-0.075
-0.056
-0.042
-0.031
-0.024
-0.019
-0.014
-0.010
-0.008
-0.006
-0.006
-0.005
-0.005
-0.007
-0.007
-0.596
-0.445
3.447
36.480
443.912
9866.388
36197.934
5126.162
825.908
163.565
23.634
4.889
1.309
-0.214
-0.690
-0.714
-0.644
-0.581
-0.497
-0.406
-0.321
-0.253
-0.199
-0.154
-0.117
-0.089
-0.068
-0.050
-0.039
-0.030
-0.022
-0.018
-0.014
-0.009
-0.007
-0.005
-0.004
-0.003
-0.004
-0.005
-0.006
-0.655
-0.608
0.880
16.697
233.523
3050.311
7526.784
1712.621
171.200
35.875
15.840
14.973
8.521
1.703
-0.411
-0.671
-0.609
-0.534
-0.434
-0.341
-0.268
-0.210
-0.166
-0.131
-0.102
-0.080
-0.062
-0.047
-0.036
-0.029
-0.022
-0.017
-0.013
-0.009
-0.006
-0.005
-0.003
-0.003
-0.003
-0.004
-0.005
-0.713
-0.735
-0.385
3.565
37.588
211.223
400.150
177.456
73.206
38.858
41.115
71.872
39.068
7.614
0.235
-0.609
-0.561
-0.472
-0.383
-0.299
-0.234
-0.187
-0.148
-0.118
-0.094
-0.074
-0.060
-0.045
-0.036
-0.027
-0.021
-0.016
-0.012
-0.010
-0.006
-0.005
-0.003
-0.003
-0.002
-0.002
-0.003
-0.772
-0.794
-0.762
-0.181
3.249
13.327
27.975
39.551
47.618
33.441
54.668
106.775
57.746
10.178
0.444
-0.557
-0.526
-0.447
-0.365
-0.288
-0.228
-0.182
-0.145
-0.115
-0.091
-0.073
-0.058
-0.044
-0.035
-0.028
-0.020
-0.016
-0.013
-0.010
-0.007
-0.004
-0.004
-0.003
-0.002
-0.002
-0.003
-0.821
-0.841
-0.873
-0.848
-0.485
0.881
4.834
12.379
16.914
14.067
23.219
39.551
24.045
4.639
-0.015
-0.581
-0.531
-0.460
-0.381
-0.305
-0.244
-0.196
-0.157
-0.124
-0.097
-0.076
-0.060
-0.047
-0.036
-0.028
-0.021
-0.017
-0.014
-0.011
-0.007
-0.005
-0.003
-0.003
-0.002
-0.002
-0.002
-0.865
-0.900
-0.923
-0.939
-0.907
-0.644
0.230
1.869
2.922
2.590
3.762
5.694
3.302
0.345
-0.546
-0.631
-0.560
-0.499
-0.424
-0.351
-0.288
-0.232
-0.185
-0.145
-0.110
-0.084
-0.066
-0.050
-0.039
-0.030
-0.023
-0.018
-0.015
-0.011
-0.007
-0.006
-0.004
-0.003
-0.003
-0.002
-0.002
-0.684
-0.933
-0.968
-0.969
-0.947
-0.867
-0.698
-0.483
-0.426
-0.514
-0.486
-0.350
-0.491
-0.710
-0.728
-0.651
-0.579
-0.504
-0.429
-0.374
-0.326
-0.272
-0.225
-0.177
-0.133
-0.099
-0.075
-0.055
-0.042
-0.032
-0.025
-0.021
-0.016
-0.012
-0.009
-0.007
-0.005
-0.004
-0.003
-0.002
-0.002
0.759
-0.782
-0.995
-0.950
-0.535
0.482
1.106
0.419
-0.578
-0.966
-1.020
-0.984
-0.932
-0.824
-0.667
-0.552
-0.498
-0.468
-0.424
-0.374
-0.336
-0.301
-0.254
-0.208
-0.163
-0.120
-0.086
-0.063
-0.048
-0.036
-0.028
-0.023
-0.017
-0.014
-0.010
-0.007
-0.006
-0.004
-0.004
-0.003
-0.002
7.111
-0.197
-0.912
-0.388
3.532
19.634
31.924
14.826
2.345
-0.603
-1.010
-0.984
-0.777
-0.180
0.841
1.428
1.002
0.214
-0.175
-0.249
-0.254
-0.292
-0.280
-0.233
-0.190
-0.144
-0.103
-0.074
-0.055
-0.041
-0.032
-0.026
-0.020
-0.016
-0.011
-0.009
-0.006
-0.005
-0.004
-0.004
-0.003
21.447
0.753
-0.694
1.500
26.225
177.216
379.746
129.731
16.642
0.732
-0.858
-0.761
0.637
6.689
20.018
28.690
18.016
7.081
2.260
1.226
0.645
0.006
-0.255
-0.258
-0.211
-0.170
-0.120
-0.087
-0.065
-0.049
-0.036
-0.028
-0.023
-0.017
-0.013
-0.011
-0.008
-0.006
-0.005
-0.004
-0.003
33.780
2.355
0.023
3.924
63.499
598.232
1562.430
425.368
35.923
1.980
-0.578
0.175
8.626
68.377
286.582
469.706
241.414
58.706
16.200
8.311
4.895
1.165
-0.088
-0.272
-0.235
-0.192
-0.142
-0.103
-0.075
-0.058
-0.044
-0.034
-0.026
-0.019
-0.016
-0.013
-0.010
-0.008
-0.006
-0.004
-0.003
46.204
10.542
5.031
5.635
39.341
339.623
672.216
220.094
24.658
1.516
-0.050
3.166
36.007
458.991
4742.923
9826.660
2901.693
399.303
71.542
25.676
12.580
2.943
0.145
-0.280
-0.259
-0.215
-0.164
-0.121
-0.089
-0.069
-0.053
-0.043
-0.033
-0.024
-0.019
-0.014
-0.011
-0.009
-0.007
-0.005
-0.004
123.973
55.278
23.625
9.120
9.559
42.764
70.284
32.241
5.471
0.707
2.871
12.636
79.910
1403.281
23996.826
85294.609
13740.703
1381.945
188.224
33.404
11.607
2.729
0.046
-0.308
-0.287
-0.242
-0.189
-0.142
-0.109
-0.084
-0.067
-0.052
-0.040
-0.030
-0.023
-0.017
-0.014
-0.010
-0.007
-0.006
-0.004
245.570
177.581
60.330
9.158
1.190
2.523
4.434
2.068
0.374
2.557
18.102
65.829
149.275
887.867
11108.048
31958.441
7698.498
1501.742
223.071
26.205
5.332
0.913
-0.213
-0.355
-0.324
-0.280
-0.222
-0.173
-0.137
-0.107
-0.083
-0.064
-0.049
-0.037
-0.027
-0.021
-0.016
-0.012
-0.009
-0.006
-0.005
197.703
175.059
54.193
7.967
-0.029
-0.766
-0.730
-0.770
0.029
7.766
62.068
311.708
571.057
410.988
1002.173
1940.169
1113.972
429.385
90.184
11.982
1.424
-0.135
-0.401
-0.403
-0.373
-0.324
-0.264
-0.215
-0.174
-0.137
-0.106
-0.080
-0.060
-0.045
-0.032
-0.025
-0.018
-0.013
-0.010
-0.008
-0.005
51.199
47.030
19.046
3.291
-0.336
-0.959
-1.005
-0.916
0.283
10.801
95.306
501.893
1017.671
433.173
134.037
131.477
108.054
60.094
17.414
3.059
-0.018
-0.447
-0.470
-0.444
-0.410
-0.355
-0.303
-0.258
-0.216
-0.172
-0.133
-0.100
-0.073
-0.054
-0.039
-0.030
-0.021
-0.015
-0.011
-0.009
-0.006
9.217
10.830
9.448
6.227
2.219
-0.190
-0.898
-0.922
-0.107
6.485
52.204
256.952
413.384
215.707
46.703
14.533
10.235
6.354
2.020
0.067
-0.461
-0.513
-0.486
-0.453
-0.401
-0.353
-0.314
-0.285
-0.249
-0.208
-0.163
-0.120
-0.087
-0.064
-0.046
-0.033
-0.025
-0.017
-0.013
-0.010
-0.007
13.425
41.511
86.171
108.674
48.984
8.486
0.036
-0.892
-0.599
1.702
13.867
48.053
67.566
40.939
11.546
2.163
0.517
0.023
-0.345
-0.543
-0.565
-0.535
-0.487
-0.417
-0.367
-0.346
-0.321
-0.297
-0.273
-0.235
-0.189
-0.143
-0.104
-0.075
-0.053
-0.038
-0.028
-0.020
-0.015
-0.011
-0.008
92.386
446.937
1461.409
3572.147
993.520
82.043
4.070
-0.647
-0.834
-0.349
1.572
5.133
7.276
4.821
1.313
-0.173
-0.550
-0.618
-0.642
-0.625
-0.585
-0.501
-0.259
0.085
0.127
-0.106
-0.282
-0.308
-0.287
-0.259
-0.210
-0.164
-0.118
-0.084
-0.060
-0.043
-0.031
-0.022
-0.017
-0.013
-0.009
386.069
2971.715
16552.215
101125.273
13826.199
314.977
10.990
-0.331
-0.890
-0.819
-0.543
-0.133
0.139
-0.095
-0.415
-0.609
-0.659
-0.665
-0.667
-0.642
-0.585
-0.273
0.994
3.385
3.433
1.271
0.007
-0.292
-0.301
-0.272
-0.230
-0.181
-0.132
-0.092
-0.066
-0.047
-0.034
-0.025
-0.018
-0.013
-0.010
621.717
5555.447
17447.244
81142.227
9016.056
286.237
10.209
-0.373
-0.884
-0.848
-0.781
-0.687
-0.622
-0.587
-0.587
-0.614
-0.651
-0.689
-0.693
-0.667
-0.555
0.322
4.461
13.876
15.283
5.548
0.718
-0.239
-0.313
-0.284
-0.245
-0.195
-0.143
-0.101
-0.070
-0.050
-0.036
-0.027
-0.020
-0.015
-0.011
244.190
1443.019
2673.971
2382.914
607.613
60.153
3.363
-0.699
-0.876
-0.821
-0.739
-0.587
-0.371
-0.187
-0.184
-0.343
-0.558
-0.683
-0.710
-0.685
-0.560
0.566
6.530
22.148
22.190
8.004
0.990
-0.238
-0.333
-0.298
-0.258
-0.203
-0.150
-0.106
-0.074
-0.052
-0.037
-0.028
-0.022
-0.016
-0.012
67.070
170.107
214.912
126.586
41.573
6.550
-0.022
-0.885
-0.886
-0.797
-0.494
0.369
1.670
2.520
1.811
0.543
-0.295
-0.664
-0.731
-0.713
-0.513
1.203
5.351
11.206
10.545
4.107
0.388
-0.324
-0.358
-0.314
-0.268
-0.209
-0.152
-0.109
-0.077
-0.055
-0.039
-0.029
-0.022
-0.016
-0.013
134.151
148.879
71.109
21.812
4.666
0.123
-0.831
-0.938
-0.911
-0.620
0.940
6.803
18.249
23.641
14.022
4.237
0.379
-0.581
-0.759
-0.647
1.941
77.068
309.530
36.282
3.656
0.735
-0.251
-0.411
-0.378
-0.334
-0.274
-0.208
-0.151
-0.108
-0.077
-0.055
-0.041
-0.031
-0.023
-0.018
-0.014
2692.369
3365.874
757.235
76.282
6.605
-0.240
-0.918
-0.967
-0.902
-0.072
5.610
37.504
135.987
195.368
88.238
18.500
2.356
-0.391
-0.738
0.025
17.305
3868.560
100059.320
645.188
16.674
1.663
-0.282
-0.453
-0.401
-0.353
-0.275
-0.203
-0.147
-0.107
-0.078
-0.056
-0.043
-0.032
-0.025
-0.019
-0.015
100012.688
100006.461
14189.104
457.004
23.922
1.132
-0.716
-0.949
-0.835
0.676
13.924
113.679
553.487
915.369
341.347
52.653
5.281
-0.180
-0.500
3.380
61.859
1517.943
16680.498
2092.382
211.065
14.010
0.549
-0.433
-0.429
-0.355
-0.271
-0.197
-0.143
-0.105
-0.078
-0.058
-0.044
-0.033
-0.027
-0.020
-0.016
100039.359
100007.969
84851.406
1031.443
45.904
6.670
2.202
0.458
-0.445
0.851
15.155
136.003
676.013
1126.869
376.733
57.831
5.893
-0.089
0.222
13.130
353.964
19889.174
100031.406
100006.461
2382.020
65.366
2.515
-0.361
-0.427
-0.347
-0.263
-0.191
-0.139
-0.102
-0.077
-0.058
-0.045
-0.035
-0.028
-0.021
-0.016
100109.367
100034.750
18476.133
666.291
117.732
60.982
57.229
24.502
3.846
0.762
8.235
58.836
219.313
321.062
145.843
29.498
4.093
-0.026
1.574
25.943
689.454
92965.703
100021.922
100013.984
6596.508
110.673
3.982
-0.305
-0.418
-0.345
-0.258
-0.185
-0.135
-0.101
-0.076
-0.058
-0.046
-0.036
-0.030
-0.023
-0.018
3873.268
4841.136
1627.095
1124.639
610.028
1540.168
2706.574
543.583
46.004
3.803
4.327
20.141
57.339
89.433
69.334
23.152
4.512
0.369
3.544
31.294
311.762
8721.558
100075.070
57345.883
1668.425
77.803
2.945
-0.335
-0.413
-0.349
-0.259
-0.184
-0.135
-0.100
-0.077
-0.060
-0.046
-0.037
-0.030
-0.025
-0.019
180.090
291.109
1070.390
1986.379
2785.896
100097.445
100024.406
14944.047
290.990
17.787
20.378
72.646
146.074
162.807
107.633
35.478
6.151
0.679
4.152
31.699
155.966
498.066
1285.113
782.400
151.592
19.314
0.737
-0.420
-0.405
-0.349
-0.263
-0.188
-0.138
-0.104
-0.078
-0.061
-0.048
-0.038
-0.032
-0.026
-0.021
33.076
96.233
420.854
781.216
6043.595
100050.773
100022.461
67225.430
686.742
88.184
211.325
1553.968
3777.676
1619.003
246.298
42.027
6.276
0.469
2.543
18.416
71.537
119.909
93.971
40.434
12.017
2.624
0.075
-0.367
-0.408
-0.343
-0.259
-0.195
-0.143
-0.108
-0.082
-0.065
-0.051
-0.041
-0.033
-0.028
-0.023
12.562
21.066
70.321
145.158
1529.843
48988.691
100116.008
8252.976
1933.184
903.860
1845.145
63310.582
100012.344
54836.914
1567.833
77.485
5.693
-0.034
0.468
5.684
20.420
35.983
31.368
24.183
22.161
13.489
3.936
0.488
-0.302
-0.331
-0.253
-0.202
-0.152
-0.114
-0.087
-0.069
-0.055
-0.045
-0.037
-0.030
-0.025
4.874
2.982
7.986
18.934
113.720
782.743
1601.356
7895.026
31383.275
8721.807
5332.826
100038.250
100004.758
100004.203
4725.072
115.847
5.723
-0.353
-0.352
2.354
13.044
39.369
84.023
268.457
503.918
234.615
48.369
5.936
0.283
-0.281
-0.252
-0.203
-0.162
-0.122
-0.093
-0.074
-0.060
-0.050
-0.041
-0.034
-0.028
0.866
-0.227
0.116
1.963
13.259
86.983
923.424
16250.269
84903.664
18460.244
2833.943
84887.477
100003.156
73214.352
1916.435
73.781
3.654
-0.524
-0.574
1.511
12.353
65.445
581.372
7616.254
27366.844
6739.007
455.093
32.011
2.046
-0.158
-0.256
-0.211
-0.172
-0.131
-0.102
-0.081
-0.067
-0.056
-0.046
-0.039
-0.031
-0.498
-0.792
-0.665
1.515
24.039
259.896
2228.919
7544.376
12403.339
3927.766
590.374
2165.927
5980.186
2137.144
234.112
19.324
0.994
-0.672
-0.505
1.697
14.595
126.609
3365.188
100012.648
100003.242
100000.188
2666.733
80.478
4.358
-0.037
-0.266
-0.222
-0.185
-0.143
-0.112
-0.092
-0.077
-0.065
-0.056
-0.046
-0.038
-0.777
-0.848
-0.462
5.112
89.977
2396.931
84890.563
100258.711
48052.832
1510.882
127.247
91.063
136.672
80.158
20.964
2.699
-0.424
-0.694
0.416
9.144
68.752
373.168
4087.981
100136.789
100027.375
100003.117
2983.560
87.766
4.737
-0.022
-0.285
-0.239
-0.202
-0.158
-0.127
-0.107
-0.090
-0.078
-0.067
-0.056
-0.044
0.046
6.376
80.382
1125.531
7607.352
8609.200
1338.902
381.944
635.133
14254.768
100021.742
100257.656
22691.545
100316.320
100057.758
3261.127
535.681
266.646
75.918
35.152
19.031
5.594
0.926
-0.129
-0.228
-0.183
-0.148
-0.109
-0.078
-0.057
-0.043
-0.033
-0.026
-0.022
-0.020
-0.017
-0.015
-0.016
-0.015
-0.017
-0.019
0.004
5.417
73.799
827.108
5319.473
6114.629
2932.304
12597.113
10104.795
12139.021
100086.094
100111.000
10703.622
23276.059
11305.080
757.172
52.116
15.287
7.147
4.325
2.530
0.700
-0.073
-0.246
-0.214
-0.169
-0.134
-0.096
-0.069
-0.049
-0.037
-0.029
-0.021
-0.018
-0.016
-0.013
-0.012
-0.013
-0.013
-0.015
-0.016
-0.269
2.309
25.079
196.878
777.151
1495.566
41533.492
100039.336
100107.828
19760.438
8970.190
7637.972
1254.248
521.033
323.555
61.642
7.872
1.062
0.168
0.004
-0.139
-0.252
-0.291
-0.251
-0.196
-0.157
-0.117
-0.082
-0.060
-0.044
-0.032
-0.024
-0.018
-0.014
-0.013
-0.010
-0.010
-0.010
-0.010
-0.012
-0.013
-0.467
0.257
4.718
26.010
99.772
1203.744
100047.344
100019.547
100019.109
41412.707
836.286
280.380
89.109
29.377
15.305
4.689
0.555
-0.410
-0.513
-0.461
-0.419
-0.359
-0.290
-0.227
-0.179
-0.138
-0.100
-0.071
-0.051
-0.037
-0.029
-0.021
-0.016
-0.013
-0.010
-0.008
-0.008
-0.008
-0.008
-0.010
-0.010
-0.572
-0.464
0.440
5.925
45.069
504.903
14328.523
100066.023
100012.633
6747.235
248.876
25.551
6.903
1.846
0.468
-0.237
-0.547
-0.588
-0.532
-0.472
-0.405
-0.326
-0.258
-0.204
-0.156
-0.117
-0.083
-0.061
-0.046
-0.034
-0.026
-0.020
-0.015
-0.012
-0.009
-0.008
-0.007
-0.006
-0.006
-0.007
-0.009
-0.626
-0.638
-0.243
4.086
40.402
251.756
868.898
2513.890
2158.028
377.773
41.912
4.012
0.068
-0.613
-0.723
-0.715
-0.673
-0.604
-0.521
-0.442
-0.362
-0.285
-0.224
-0.173
-0.132
-0.099
-0.073
-0.055
-0.042
-0.032
-0.025
-0.019
-0.014
-0.011
-0.008
-0.006
-0.005
-0.005
-0.005
-0.006
-0.008
-0.683
-0.697
-0.479
1.983
20.822
111.379
200.998
140.609
76.716
25.423
5.323
0.860
-0.170
-0.652
-0.762
-0.719
-0.647
-0.565
-0.470
-0.383
-0.304
-0.238
-0.186
-0.145
-0.114
-0.087
-0.065
-0.052
-0.040
-0.031
-0.025
-0.019
-0.013
-0.011
-0.007
-0.006
-0.005
-0.004
-0.004
-0.004
-0.006
-0.736
-0.757
-0.695
0.097
5.106
20.503
31.163
20.781
9.310
3.797
1.954
2.023
0.876
-0.282
-0.713
-0.703
-0.607
-0.518
-0.419
-0.333
-0.265
-0.209
-0.166
-0.131
-0.103
-0.081
-0.063
-0.049
-0.039
-0.030
-0.023
-0.017
-0.014
-0.011
-0.008
-0.006
-0.004
-0.004
-0.004
-0.003
-0.005
-0.785
-0.806
-0.818
-0.665
0.092
1.747
3.343
3.233
2.519
1.617
1.855
2.728
1.386
-0.170
-0.680
-0.675
-0.582
-0.494
-0.398
-0.318
-0.254
-0.201
-0.161
-0.127
-0.101
-0.079
-0.063
-0.049
-0.039
-0.030
-0.023
-0.017
-0.014
-0.012
-0.008
-0.006
-0.004
-0.004
-0.003
-0.003
-0.003
-0.818
-0.840
-0.830
-0.738
-0.587
-0.431
-0.168
0.248
0.383
0.290
0.509
1.048
0.359
-0.434
-0.702
-0.665
-0.584
-0.506
-0.417
-0.338
-0.274
-0.220
-0.175
-0.138
-0.108
-0.083
-0.066
-0.052
-0.039
-0.031
-0.024
-0.019
-0.016
-0.012
-0.008
-0.006
-0.005
-0.003
-0.003
-0.003
-0.003
-0.864
-0.873
-0.820
-0.623
-0.452
-0.511
-0.550
-0.391
-0.316
-0.512
-0.585
-0.531
-0.575
-0.734
-0.757
-0.680
-0.612
-0.542
-0.459
-0.384
-0.317
-0.259
-0.208
-0.162
-0.125
-0.094
-0.072
-0.056
-0.042
-0.032
-0.026
-0.020
-0.016
-0.013
-0.009
-0.007
-0.006
-0.004
-0.003
-0.003
-0.003
-0.824
-0.917
-0.844
-0.656
-0.475
-0.462
-0.442
-0.167
-0.139
-0.537
-0.890
-0.948
-0.897
-0.842
-0.772
-0.692
-0.616
-0.533
-0.459
-0.401
-0.346
-0.290
-0.240
-0.198
-0.152
-0.113
-0.084
-0.061
-0.046
-0.036
-0.029
-0.023
-0.018
-0.014
-0.010
-0.008
-0.006
-0.005
-0.004
-0.003
-0.003
-0.334
-0.885
-0.908
-0.797
-0.657
-0.446
-0.166
0.236
0.368
-0.236
-0.850
-0.994
-0.945
-0.871
-0.774
-0.661
-0.568
-0.505
-0.439
-0.370
-0.338
-0.313
-0.268
-0.221
-0.183
-0.136
-0.099
-0.071
-0.053
-0.041
-0.033
-0.026
-0.020
-0.016
-0.012
-0.008
-0.006
-0.005
-0.005
-0.004
-0.003
1.581
-0.668
-0.937
-0.844
-0.343
1.047
2.010
1.583
1.605
0.444
-0.799
-1.012
-0.927
-0.676
-0.190
0.303
0.454
0.276
0.387
0.614
0.376
-0.087
-0.265
-0.248
-0.204
-0.164
-0.118
-0.085
-0.063
-0.047
-0.037
-0.029
-0.022
-0.018
-0.013
-0.011
-0.009
-0.005
-0.005
-0.004
-0.004
6.093
-0.005
-0.764
-0.552
1.312
8.187
12.193
6.580
2.358
0.362
-0.849
-0.945
-0.455
1.443
5.800
10.777
12.014
9.747
9.926
13.470
8.907
2.371
0.080
-0.257
-0.228
-0.189
-0.144
-0.103
-0.076
-0.058
-0.043
-0.033
-0.027
-0.021
-0.016
-0.013
-0.010
-0.008
-0.005
-0.004
-0.004
17.529
4.430
4.090
4.652
4.085
16.218
26.238
13.425
2.243
-0.464
-0.939
-0.616
1.815
13.318
50.404
122.536
179.360
120.720
91.880
149.785
87.098
16.882
1.430
-0.190
-0.256
-0.213
-0.171
-0.124
-0.092
-0.069
-0.053
-0.040
-0.032
-0.026
-0.020
-0.016
-0.011
-0.009
-0.006
-0.005
-0.004
102.420
62.565
124.168
225.630
17.148
11.354
17.806
9.011
1.289
-0.695
-0.804
0.205
7.801
59.085
338.553
1436.106
3895.516
2187.822
512.740
784.081
382.798
47.936
3.476
-0.080
-0.289
-0.244
-0.201
-0.149
-0.113
-0.084
-0.065
-0.051
-0.039
-0.030
-0.023
-0.019
-0.015
-0.011
-0.008
-0.006
-0.004
1047.676
1063.288
683.351
1041.310
34.320
2.910
3.929
1.684
-0.266
-0.766
-0.258
1.899
15.587
126.780
1004.675
11839.680
98831.492
36034.828
1904.637
687.553
310.566
43.707
3.136
-0.139
-0.329
-0.286
-0.239
-0.183
-0.140
-0.110
-0.083
-0.064
-0.050
-0.035
-0.027
-0.021
-0.017
-0.013
-0.009
-0.007
-0.006
7847.005
11301.593
1346.558
120.578
9.636
-0.110
-0.424
-0.648
-0.864
-0.398
1.471
6.370
19.816
114.887
1020.416
18926.883
100235.453
63345.109
2708.291
191.731
58.964
12.013
0.944
-0.331
-0.381
-0.339
-0.285
-0.227
-0.181
-0.142
-0.108
-0.082
-0.061
-0.045
-0.033
-0.025
-0.019
-0.014
-0.011
-0.008
-0.006
7655.257
11295.422
1316.593
73.330
3.865
-0.640
-0.967
-1.005
-0.849
0.325
5.111
15.775
28.782
56.369
322.637
3100.492
14249.085
6754.471
681.511
55.649
8.724
1.420
-0.237
-0.459
-0.435
-0.386
-0.322
-0.268
-0.226
-0.183
-0.140
-0.105
-0.076
-0.056
-0.040
-0.030
-0.022
-0.017
-0.012
-0.009
-0.007
700.442
943.459
218.621
26.624
2.583
-0.520
-0.916
-0.974
-0.798
0.627
7.151
22.980
33.555
29.695
56.727
231.139
511.637
344.209
81.237
10.829
1.059
-0.326
-0.514
-0.488
-0.446
-0.393
-0.338
-0.294
-0.255
-0.222
-0.178
-0.133
-0.096
-0.068
-0.049
-0.036
-0.027
-0.019
-0.014
-0.011
-0.008
58.096
78.828
51.405
19.927
4.832
0.162
-0.794
-0.941
-0.835
0.213
4.254
13.974
19.729
13.661
10.011
17.050
26.277
19.973
6.928
1.096
-0.360
-0.553
-0.531
-0.491
-0.441
-0.380
-0.337
-0.308
-0.283
-0.250
-0.210
-0.162
-0.116
-0.082
-0.058
-0.042
-0.030
-0.022
-0.016
-0.012
-0.009
51.415
165.911
214.503
105.088
27.411
4.108
-0.284
-0.892
-0.877
-0.503
0.951
3.955
5.676
3.894
1.530
1.064
1.313
0.848
0.037
-0.475
-0.603
-0.569
-0.441
-0.239
-0.151
-0.204
-0.268
-0.288
-0.296
-0.280
-0.236
-0.187
-0.136
-0.095
-0.067
-0.048
-0.034
-0.025
-0.018
-0.014
-0.009
461.971
3768.201
6055.961
1539.733
202.049
22.159
1.319
-0.756
-0.888
-0.813
-0.477
0.131
0.431
0.174
-0.306
-0.525
-0.562
-0.599
-0.672
-0.689
-0.623
-0.284
1.085
3.754
3.934
1.700
0.324
-0.145
-0.269
-0.300
-0.262
-0.207
-0.157
-0.109
-0.076
-0.053
-0.038
-0.027
-0.020
-0.015
-0.011
4206.757
100033.117
100276.719
24600.611
949.026
64.594
3.904
-0.606
-0.875
-0.863
-0.795
-0.671
-0.564
-0.528
-0.550
-0.599
-0.666
-0.724
-0.724
-0.690
-0.460
1.506
15.178
52.665
58.454
17.654
2.921
0.310
-0.193
-0.301
-0.284
-0.224
-0.173
-0.121
-0.084
-0.057
-0.041
-0.030
-0.022
-0.016
-0.012
7613.722
100033.375
100223.016
63894.031
1370.625
67.862
4.062
-0.608
-0.867
-0.828
-0.786
-0.681
-0.464
-0.112
0.132
-0.045
-0.409
-0.666
-0.724
-0.701
-0.147
7.083
86.264
476.257
476.770
96.787
9.943
0.948
-0.134
-0.294
-0.292
-0.235
-0.184
-0.131
-0.090
-0.062
-0.044
-0.032
-0.024
-0.018
-0.012
1996.124
31431.943
73281.758
8693.250
461.318
31.161
1.789
-0.755
-0.869
-0.815
-0.670
-0.201
0.876
2.676
3.591
2.550
0.601
-0.400
-0.697
-0.705
0.061
10.331
143.989
958.695
1081.768
178.726
13.680
1.036
-0.166
-0.305
-0.293
-0.242
-0.192
-0.137
-0.095
-0.066
-0.046
-0.033
-0.026
-0.019
-0.014
912.261
1577.373
1397.501
435.978
63.241
6.863
-0.093
-0.886
-0.877
-0.705
0.119
3.113
9.227
15.577
16.150
9.953
2.973
0.049
-0.637
-0.732
-0.253
5.537
58.359
273.202
304.786
64.400
7.035
0.354
-0.297
-0.327
-0.296
-0.243
-0.195
-0.140
-0.097
-0.069
-0.049
-0.035
-0.026
-0.020
-0.015
1979.818
2013.084
377.602
59.614
9.217
0.626
-0.779
-0.932
-0.865
-0.093
4.844
32.477
117.032
158.587
89.593
27.913
6.488
0.520
-0.632
-0.737
0.121
9.069
28.019
31.886
27.467
9.719
1.252
-0.247
-0.382
-0.347
-0.298
-0.244
-0.192
-0.140
-0.099
-0.069
-0.050
-0.037
-0.027
-0.021
-0.017
4008.788
4871.334
1058.828
104.022
8.686
0.020
-0.886
-0.958
-0.730
1.769
26.917
282.662
1918.426
3347.890
1025.989
122.350
12.585
0.957
-0.641
-0.421
4.220
87.737
331.088
49.982
8.597
1.513
-0.203
-0.454
-0.412
-0.368
-0.301
-0.240
-0.185
-0.136
-0.098
-0.071
-0.052
-0.038
-0.029
-0.023
-0.018
100075.828
100073.633
20976.936
562.598
28.620
2.098
-0.527
-0.909
-0.541
4.627
80.133
1544.653
23927.363
63297.473
8598.017
416.561
26.236
1.350
-0.553
1.214
22.934
203.035
715.945
404.787
72.107
6.935
0.077
-0.464
-0.436
-0.382
-0.304
-0.233
-0.178
-0.131
-0.096
-0.071
-0.053
-0.040
-0.031
-0.023
-0.018
100025.781
100025.180
100064.563
1338.030
86.284
14.867
3.290
0.501
-0.129
5.120
87.606
1917.361
35963.395
98498.773
11022.401
506.545
28.353
1.416
-0.304
5.635
105.000
2111.267
17213.693
7508.102
539.988
27.396
1.137
-0.438
-0.452
-0.378
-0.294
-0.224
-0.168
-0.123
-0.093
-0.069
-0.053
-0.041
-0.032
-0.026
-0.019
100063.242
100181.195
28490.672
2529.258
785.148
134.770
58.947
22.346
3.958
3.119
38.858
511.004
4243.904
7710.066
2012.200
197.676
19.784
1.387
-0.036
8.744
190.577
5060.099
78925.578
26747.717
1894.511
116.988
3.169
-0.399
-0.446
-0.374
-0.289
-0.213
-0.158
-0.118
-0.090
-0.068
-0.053
-0.041
-0.034
-0.027
-0.022
4828.501
7107.029
19497.896
54931.328
9901.448
1815.916
2410.641
482.967
45.571
4.803
14.044
96.552
497.711
1360.124
1053.066
241.510
30.739
2.486
0.162
6.138
83.335
1320.570
8598.792
6584.270
100349.797
1037.692
6.012
-0.377
-0.445
-0.372
-0.283
-0.205
-0.152
-0.114
-0.088
-0.068
-0.054
-0.042
-0.035
-0.028
-0.024
240.779
2288.237
63354.648
100070.820
25798.246
93757.797
100043.539
12978.931
295.758
22.503
29.689
154.436
875.623
3831.398
3369.871
559.737
53.456
4.157
0.240
3.212
20.558
104.168
293.589
412.990
2631.457
143.243
2.127
-0.442
-0.432
-0.370
-0.280
-0.204
-0.151
-0.114
-0.088
-0.070
-0.055
-0.044
-0.036
-0.030
-0.025
60.900
834.513
9729.887
27461.398
10367.957
100379.617
100055.211
49102.672
794.651
184.803
275.668
1979.218
5813.165
4303.939
2131.123
394.163
42.639
3.565
-0.077
1.176
5.231
11.668
17.372
15.469
13.722
3.413
-0.082
-0.443
-0.427
-0.355
-0.274
-0.207
-0.154
-0.118
-0.090
-0.071
-0.058
-0.047
-0.038
-0.032
-0.026
14.042
105.025
556.118
960.682
1690.875
42021.199
100347.742
10774.270
14399.327
4811.325
2553.448
98538.195
100116.172
85180.109
2226.780
169.874
18.910
1.406
-0.498
-0.077
1.266
3.003
4.583
6.480
8.045
5.087
1.457
-0.041
-0.380
-0.340
-0.264
-0.213
-0.162
-0.124
-0.095
-0.076
-0.062
-0.051
-0.042
-0.035
-0.029
1.979
10.220
32.493
54.049
125.566
762.248
3601.405
100258.891
100036.914
100138.805
9319.812
100107.883
100019.523
100032.117
6007.854
148.419
9.221
0.083
-0.750
-0.513
0.636
4.406
19.718
68.483
104.460
62.214
16.716
2.348
-0.073
-0.316
-0.263
-0.217
-0.172
-0.133
-0.103
-0.083
-0.069
-0.057
-0.047
-0.039
-0.032
-0.358
0.197
1.545
3.712
15.666
143.378
4772.861
100049.930
100028.867
100094.594
8365.765
100136.383
100007.828
100002.742
2388.700
81.577
4.370
-0.434
-0.791
-0.390
1.778
15.409
126.897
827.673
1719.944
746.695
104.314
11.237
0.764
-0.262
-0.271
-0.226
-0.185
-0.143
-0.112
-0.092
-0.078
-0.064
-0.055
-0.045
-0.038
-0.794
-0.802
-0.654
0.724
13.547
132.259
1626.181
41992.656
100284.250
47625.887
1833.960
2735.305
7609.438
2666.877
257.104
21.085
1.159
-0.671
-0.557
1.158
9.057
50.953
477.293
5322.307
16135.935
4721.643
375.314
27.202
1.714
-0.195
-0.287
-0.240
-0.201
-0.158
-0.127
-0.105
-0.089
-0.077
-0.064
-0.054
-0.045
-0.836
-0.875
-0.694
2.050
33.025
468.596
4857.546
13505.902
5728.301
1301.316
193.848
111.842
163.899
95.397
22.753
2.976
-0.391
-0.667
0.672
12.063
98.096
445.523
1113.369
6213.003
18409.348
5314.253
413.610
27.244
1.889
-0.202
-0.312
-0.262
-0.221
-0.179
-0.147
-0.127
-0.109
-0.095
-0.082
-0.069
-0.057
0.729
18.076
413.023
18371.275
100001.414
100013.086
24000.697
702.949
254.253
730.183
3366.309
3520.776
79479.195
100066.984
100045.938
9961.663
363.445
177.101
184.357
287.958
149.371
34.836
4.772
0.301
-0.208
-0.192
-0.155
-0.117
-0.082
-0.061
-0.046
-0.036
-0.029
-0.023
-0.022
-0.018
-0.019
-0.018
-0.018
-0.019
-0.021
0.634
16.672
341.042
12491.109
100008.078
100104.250
17382.473
8066.448
6060.733
1439.447
3059.377
2862.522
7079.909
100074.680
67209.672
1898.246
78.825
17.325
16.799
20.441
13.310
4.017
0.603
-0.171
-0.224
-0.178
-0.144
-0.105
-0.074
-0.053
-0.039
-0.029
-0.023
-0.019
-0.018
-0.015
-0.015
-0.016
-0.015
-0.017
-0.019
0.046
6.871
95.624
1251.015
9745.379
11566.501
22495.730
100116.672
100031.516
9885.513
838.413
541.712
374.597
969.700
698.535
123.885
17.006
2.617
1.140
1.165
0.740
0.088
-0.225
-0.263
-0.208
-0.164
-0.127
-0.089
-0.064
-0.046
-0.035
-0.026
-0.020
-0.017
-0.014
-0.012
-0.012
-0.013
-0.013
-0.014
-0.015
-0.413
1.239
13.150
82.319
289.959
1110.297
54911.152
100017.094
100006.773
20972.049
466.151
69.637
34.731
35.988
32.098
14.216
3.683
0.231
-0.370
-0.378
-0.358
-0.355
-0.311
-0.243
-0.190
-0.149
-0.108
-0.078
-0.056
-0.040
-0.030
-0.022
-0.018
-0.015
-0.012
-0.010
-0.010
-0.010
-0.011
-0.011
-0.013
-0.600
-0.360
1.117
7.238
33.127
328.155
7618.031
100004.664
84840.258
4204.555
182.416
14.698
3.576
3.026
3.112
1.791
0.220
-0.397
-0.516
-0.478
-0.423
-0.354
-0.279
-0.219
-0.171
-0.127
-0.092
-0.066
-0.049
-0.037
-0.028
-0.022
-0.017
-0.013
-0.010
-0.009
-0.009
-0.008
-0.008
-0.010
-0.011
-0.671
-0.666
-0.505
0.639
7.588
60.617
423.581
1725.084
1389.829
282.389
31.923
2.741
-0.256
-0.461
-0.358
-0.450
-0.573
-0.592
-0.539
-0.464
-0.392
-0.314
-0.246
-0.191
-0.144
-0.107
-0.079
-0.060
-0.045
-0.034
-0.027
-0.021
-0.016
-0.012
-0.010
-0.008
-0.007
-0.007
-0.007
-0.008
-0.009
-0.719
-0.728
-0.730
-0.363
1.882
10.031
31.480
60.977
53.311
19.365
3.454
-0.293
-0.857
-0.862
-0.797
-0.743
-0.682
-0.595
-0.501
-0.418
-0.340
-0.267
-0.207
-0.160
-0.124
-0.093
-0.070
-0.055
-0.042
-0.033
-0.026
-0.020
-0.015
-0.012
-0.009
-0.006
-0.006
-0.006
-0.006
-0.006
-0.008
-0.767
-0.778
-0.763
-0.607
0.007
1.434
3.308
3.792
2.859
0.729
-0.447
-0.825
-0.886
-0.875
-0.827
-0.740
-0.649
-0.549
-0.458
-0.373
-0.298
-0.234
-0.182
-0.143
-0.112
-0.086
-0.066
-0.053
-0.042
-0.032
-0.025
-0.019
-0.015
-0.013
-0.009
-0.007
-0.006
-0.005
-0.006
-0.005
-0.007
-0.802
-0.780
-0.614
-0.206
0.226
0.311
0.001
-0.273
-0.512
-0.774
-0.879
-0.875
-0.859
-0.858
-0.798
-0.708
-0.622
-0.530
-0.440
-0.357
-0.284
-0.225
-0.177
-0.140
-0.111
-0.085
-0.067
-0.053
-0.042
-0.032
-0.026
-0.020
-0.015
-0.013
-0.009
-0.007
-0.005
-0.005
-0.004
-0.004
-0.005
-0.821
-0.698
-0.123
1.386
2.891
2.406
0.951
0.230
-0.054
-0.491
-0.814
-0.889
-0.875
-0.846
-0.781
-0.703
-0.626
-0.534
-0.452
-0.377
-0.307
-0.246
-0.194
-0.151
-0.118
-0.091
-0.069
-0.054
-0.042
-0.034
-0.026
-0.021
-0.017
-0.014
-0.011
-0.007
-0.005
-0.005
-0.004
-0.003
-0.004
-0.839
-0.588
0.559
3.489
7.093
6.310
3.774
3.925
4.029
1.581
-0.318
-0.851
-0.899
-0.847
-0.786
-0.719
-0.647
-0.565
-0.486
-0.414
-0.343
-0.283
-0.229
-0.179
-0.137
-0.104
-0.078
-0.061
-0.046
-0.036
-0.030
-0.024
-0.018
-0.015
-0.012
-0.008
-0.007
-0.004
-0.004
-0.004
-0.004
-0.870
-0.631
0.636
3.790
7.133
6.889
6.980
14.365
15.110
6.565
0.768
-0.738
-0.907
-0.851
-0.786
-0.728
-0.640
-0.557
-0.491
-0.434
-0.370
-0.310
-0.256
-0.214
-0.168
-0.124
-0.093
-0.069
-0.051
-0.040
-0.033
-0.025
-0.021
-0.016
-0.013
-0.009
-0.007
-0.006
-0.005
-0.004
-0.003
-0.795
-0.762
-0.078
1.661
3.546
4.058
7.758
21.514
29.998
15.254
1.723
-0.698
-0.920
-0.870
-0.810
-0.699
-0.594
-0.507
-0.405
-0.307
-0.280
-0.306
-0.284
-0.236
-0.197
-0.153
-0.111
-0.081
-0.060
-0.046
-0.037
-0.029
-0.023
-0.019
-0.015
-0.011
-0.008
-0.006
-0.006
-0.005
-0.004
-0.394
-0.841
-0.646
-0.156
0.475
1.050
3.951
22.286
200.763
92.975
3.922
-0.768
-0.952
-0.819
-0.481
0.023
0.493
0.847
1.999
3.479
2.319
0.524
-0.176
-0.265
-0.220
-0.184
-0.135
-0.097
-0.072
-0.055
-0.043
-0.033
-0.026
-0.021
-0.016
-0.013
-0.010
-0.008
-0.006
-0.006
-0.004
1.421
-0.284
-0.543
-0.572
-0.558
-0.114
1.248
14.624
191.580
88.762
3.005
-0.870
-0.796
0.051
3.019
9.586
16.580
18.227
40.764
96.681
58.175
11.608
1.025
-0.210
-0.251
-0.209
-0.165
-0.117
-0.087
-0.066
-0.051
-0.039
-0.031
-0.025
-0.019
-0.015
-0.012
-0.009
-0.007
-0.006
-0.005
15.182
9.247
14.116
16.503
1.899
-0.104
0.275
1.364
7.140
4.425
-0.406
-0.878
-0.064
4.844
35.557
167.392
419.221
306.405
818.875
3866.821
1563.716
130.012
7.322
0.104
-0.282
-0.239
-0.199
-0.147
-0.108
-0.082
-0.063
-0.047
-0.037
-0.029
-0.022
-0.018
-0.014
-0.011
-0.008
-0.007
-0.006
242.592
251.685
1838.785
7129.339
76.341
0.608
-0.189
-0.494
-0.728
-0.871
-0.961
-0.676
1.886
24.483
323.402
4738.877
27381.217
11193.883
8594.361
100057.328
25212.537
599.044
18.435
0.515
-0.312
-0.281
-0.240
-0.182
-0.138
-0.105
-0.079
-0.061
-0.046
-0.036
-0.027
-0.021
-0.017
-0.013
-0.010
-0.008
-0.006
10050.113
14974.555
28753.656
100078.273
264.251
1.206
-0.734
-0.875
-1.022
-0.997
-0.894
-0.259
5.345
68.569
1748.241
100035.039
100024.219
100149.781
13651.701
67029.086
15931.540
476.735
16.765
0.392
-0.369
-0.336
-0.289
-0.228
-0.178
-0.139
-0.105
-0.079
-0.059
-0.043
-0.032
-0.025
-0.019
-0.015
-0.011
-0.009
-0.007
100341.953
100022.547
23215.779
821.210
35.354
0.198
-0.900
-0.988
-1.049
-0.933
-0.695
0.402
8.251
97.653
2723.631
100050.391
100022.258
100034.695
14566.865
1820.303
684.031
78.768
4.941
-0.147
-0.433
-0.382
-0.327
-0.265
-0.218
-0.181
-0.140
-0.104
-0.077
-0.054
-0.040
-0.029
-0.022
-0.017
-0.013
-0.010
-0.008
100156.391
100025.320
19893.824
326.051
12.850
0.502
-0.538
-0.835
-0.980
-0.842
-0.354
1.106
9.060
71.099
769.199
18438.223
100017.320
63301.066
2405.401
144.028
33.070
6.352
0.259
-0.467
-0.469
-0.414
-0.351
-0.290
-0.247
-0.215
-0.181
-0.136
-0.097
-0.069
-0.050
-0.036
-0.026
-0.020
-0.015
-0.011
-0.009
7580.168
11413.050
1450.601
120.892
14.846
2.192
0.292
-0.501
-0.871
-0.782
-0.202
1.096
5.724
30.026
130.518
645.953
1728.423
1016.040
179.078
21.297
2.701
-0.033
-0.509
-0.516
-0.473
-0.421
-0.360
-0.319
-0.275
-0.240
-0.211
-0.172
-0.122
-0.084
-0.059
-0.042
-0.031
-0.024
-0.017
-0.013
-0.010
299.368
702.141
625.831
179.137
29.358
4.649
1.001
-0.216
-0.762
-0.804
-0.371
0.414
1.843
6.265
16.533
34.403
54.714
41.158
13.041
2.226
-0.243
-0.595
-0.565
-0.495
-0.414
-0.309
-0.251
-0.273
-0.297
-0.272
-0.235
-0.202
-0.148
-0.103
-0.071
-0.050
-0.036
-0.027
-0.020
-0.015
-0.011
226.281
896.270
961.913
322.042
54.658
7.663
1.112
-0.245
-0.749
-0.863
-0.674
-0.373
-0.043
0.384
1.232
2.138
2.653
1.796
0.379
-0.409
-0.645
-0.576
-0.229
0.426
0.793
0.729
0.490
0.089
-0.190
-0.291
-0.266
-0.225
-0.175
-0.121
-0.083
-0.058
-0.040
-0.030
-0.022
-0.017
-0.012
983.585
9937.181
18609.789
3427.900
253.185
18.905
1.370
-0.482
-0.796
-0.883
-0.817
-0.711
-0.624
-0.574
-0.536
-0.515
-0.527
-0.598
-0.690
-0.732
-0.617
0.415
5.446
17.330
20.496
10.455
4.602
1.726
0.268
-0.222
-0.296
-0.250
-0.195
-0.138
-0.095
-0.065
-0.046
-0.032
-0.024
-0.018
-0.014
9737.890
100035.313
100044.266
98519.906
1401.744
51.181
2.531
-0.594
-0.837
-0.849
-0.821
-0.746
-0.555
-0.238
-0.005
-0.145
-0.467
-0.707
-0.760
-0.716
-0.120
7.777
95.688
535.265
604.633
129.831
21.356
5.894
1.258
-0.072
-0.297
-0.268
-0.210
-0.154
-0.105
-0.072
-0.050
-0.035
-0.026
-0.019
-0.014
20978.979
100031.984
100021.250
100017.727
2395.167
64.175
3.004
-0.647
-0.842
-0.818
-0.749
-0.406
0.787
3.448
5.275
4.058
1.243
-0.267
-0.683
-0.668
1.065
39.095
1081.541
25210.680
29505.945
1400.614
67.852
10.549
1.999
0.040
-0.292
-0.271
-0.220
-0.166
-0.113
-0.078
-0.054
-0.038
-0.028
-0.021
-0.015
4947.128
100745.242
100143.375
23945.512
750.894
32.604
1.533
-0.746
-0.852
-0.800
-0.475
1.131
7.766
26.034
45.055
32.058
10.201
1.388
-0.443
-0.648
1.783
63.794
2598.061
100001.453
100006.977
3872.230
92.846
9.726
1.569
-0.050
-0.298
-0.269
-0.221
-0.174
-0.120
-0.083
-0.057
-0.039
-0.029
-0.022
-0.017
31219.965
32657.492
4539.463
819.756
91.810
8.147
-0.069
-0.869
-0.874
-0.602
1.022
8.785
37.674
122.813
224.436
139.098
35.162
4.840
-0.063
-0.663
0.749
26.562
598.691
8854.042
10228.491
761.416
41.188
4.212
0.516
-0.198
-0.313
-0.266
-0.221
-0.177
-0.124
-0.085
-0.059
-0.041
-0.031
-0.023
-0.017
100059.289
100101.875
5856.418
180.214
15.156
0.945
-0.759
-0.937
-0.825
0.454
10.657
78.726
348.260
650.458
608.460
292.229
61.425
7.748
0.173
-0.727
-0.339
4.713
43.909
198.189
220.631
53.770
6.735
0.800
-0.135
-0.306
-0.318
-0.263
-0.219
-0.173
-0.124
-0.088
-0.061
-0.044
-0.032
-0.025
-0.018
27393.328
27563.475
1922.128
112.348
8.326
0.009
-0.893
-0.956
-0.585
3.908
62.354
1017.738
14208.896
31458.768
5523.661
459.312
59.299
6.772
-0.008
-0.689
0.018
3.262
9.127
11.529
8.821
3.162
0.333
-0.267
-0.349
-0.357
-0.319
-0.261
-0.212
-0.167
-0.123
-0.087
-0.063
-0.045
-0.034
-0.025
-0.020
14784.565
21550.842
2801.537
200.465
18.856
2.190
-0.457
-0.905
-0.252
9.970
213.635
9723.443
100008.586
100029.266
100050.313
1755.727
68.172
4.851
-0.293
-0.294
3.383
20.329
50.520
38.026
10.138
1.315
-0.338
-0.462
-0.424
-0.391
-0.321
-0.257
-0.204
-0.160
-0.118
-0.085
-0.063
-0.047
-0.036
-0.027
-0.021
73246.094
100057.219
8738.203
556.685
123.069
23.093
3.432
0.003
-0.012
10.901
257.562
12494.587
100016.789
100038.930
100038.695
2155.799
67.408
3.785
-0.419
0.593
13.667
104.425
314.827
210.094
44.471
5.554
-0.016
-0.503
-0.462
-0.401
-0.317
-0.246
-0.197
-0.151
-0.112
-0.083
-0.061
-0.047
-0.037
-0.029
-0.023
18419.492
27868.686
8062.478
11208.620
2684.454
248.274
34.938
8.713
1.662
6.164
98.887
2169.596
41530.773
100747.172
13166.887
732.650
53.277
4.137
-0.320
1.191
19.713
170.717
598.739
464.215
491.931
55.500
1.230
-0.499
-0.466
-0.394
-0.308
-0.239
-0.187
-0.142
-0.107
-0.080
-0.061
-0.047
-0.038
-0.031
-0.025
1173.558
5848.245
100342.430
100050.281
98538.406
1928.972
377.331
108.344
14.806
4.134
30.372
329.409
3812.961
28617.049
24341.027
2201.139
132.226
9.165
0.118
0.531
10.702
78.777
215.588
1172.389
56142.629
603.605
3.885
-0.473
-0.463
-0.393
-0.304
-0.233
-0.177
-0.134
-0.102
-0.078
-0.062
-0.048
-0.039
-0.032
-0.026
293.032
12551.428
100030.977
100027.852
100285.648
6386.562
5148.111
943.540
77.007
15.315
36.777
499.649
16213.306
100073.711
100032.203
9733.067
286.661
15.735
0.698
-0.198
2.574
13.142
31.538
160.589
1226.215
88.839
1.307
-0.491
-0.457
-0.394
-0.301
-0.224
-0.170
-0.130
-0.100
-0.079
-0.063
-0.051
-0.041
-0.033
-0.028
120.294
2992.590
100013.219
100036.031
48087.828
9715.826
17290.127
2248.113
363.314
165.950
141.745
849.033
9610.643
100504.758
100084.586
5324.891
219.631
14.476
0.817
-0.544
-0.116
1.189
2.626
5.136
8.045
2.231
-0.338
-0.505
-0.447
-0.372
-0.294
-0.222
-0.169
-0.130
-0.101
-0.081
-0.066
-0.053
-0.044
-0.036
-0.031
26.378
261.382
1924.711
3765.827
1462.236
2032.123
3398.902
4870.013
12542.575
4241.641
973.899
7715.778
28193.779
11460.918
4249.055
647.723
63.890
6.699
0.183
-0.699
-0.674
-0.360
0.213
0.977
1.386
0.831
-0.035
-0.392
-0.431
-0.353
-0.284
-0.227
-0.174
-0.136
-0.106
-0.085
-0.070
-0.058
-0.048
-0.039
-0.033
3.148
20.684
70.047
101.171
86.594
227.852
2840.328
100066.039
100013.852
100058.359
4234.627
31451.910
100062.500
31493.984
1275.283
102.942
14.104
1.660
-0.428
-0.781
-0.653
0.161
3.216
9.460
14.156
9.486
2.740
0.241
-0.339
-0.344
-0.281
-0.235
-0.184
-0.144
-0.115
-0.094
-0.077
-0.064
-0.055
-0.046
-0.038
-0.367
1.042
3.339
5.479
11.703
125.032
4735.863
100011.711
100007.961
100039.344
6590.000
9859.382
35969.641
8602.190
562.146
38.967
3.557
-0.207
-0.729
-0.691
-0.015
2.950
16.231
57.719
87.805
52.540
14.206
1.963
-0.122
-0.336
-0.289
-0.245
-0.198
-0.156
-0.127
-0.105
-0.089
-0.074
-0.063
-0.054
-0.045
-0.829
-0.774
-0.618
0.012
5.792
70.027
1291.187
36016.004
100035.609
41337.051
1650.701
679.345
1393.046
611.707
95.933
10.425
0.420
-0.709
-0.638
0.425
4.637
16.956
51.197
170.567
284.938
163.132
34.752
4.661
0.143
-0.335
-0.308
-0.263
-0.217
-0.175
-0.146
-0.124
-0.107
-0.091
-0.078
-0.065
-0.054
-0.822
-0.885
-0.852
0.007
7.274
57.777
331.284
1226.005
2549.742
1049.130
164.832
55.809
63.373
40.711
10.878
1.288
-0.556
-0.733
0.201
7.895
53.029
200.776
323.685
292.409
333.827
165.976
35.087
4.695
0.197
-0.342
-0.337
-0.291
-0.245
-0.204
-0.174
-0.153
-0.134
-0.117
-0.100
-0.084
-0.069
1.015
24.964
675.152
54813.496
100000.367
100004.914
84862.055
969.177
88.569
58.358
109.601
324.751
9903.050
100156.820
100266.430
2558.023
158.375
167.123
840.140
1919.331
826.879
124.545
12.294
0.964
-0.164
-0.199
-0.159
-0.124
-0.089
-0.063
-0.049
-0.038
-0.031
-0.027
-0.024
-0.021
-0.022
-0.021
-0.020
-0.023
-0.025
0.898
23.000
553.426
35958.566
100003.219
100031.844
47784.324
1574.395
710.052
199.607
115.560
186.016
1773.839
15388.682
9502.840
1055.955
112.711
27.218
41.225
63.146
37.900
10.464
1.773
-0.019
-0.226
-0.186
-0.149
-0.110
-0.076
-0.055
-0.042
-0.033
-0.026
-0.022
-0.021
-0.018
-0.016
-0.017
-0.017
-0.019
-0.021
0.160
8.716
135.888
2386.810
27373.756
31458.607
4527.982
9885.320
7620.364
930.586
108.340
60.695
186.716
728.239
1003.586
430.009
74.819
10.337
3.515
3.278
2.227
0.627
-0.105
-0.258
-0.218
-0.172
-0.134
-0.097
-0.067
-0.048
-0.036
-0.028
-0.022
-0.018
-0.016
-0.015
-0.014
-0.015
-0.016
-0.017
-0.018
-0.403
1.642
18.015
125.165
424.592
618.044
2802.910
20972.053
16135.395
1547.969
102.285
18.588
35.313
119.478
190.195
108.328
25.772
3.718
0.142
-0.222
-0.278
-0.321
-0.315
-0.259
-0.201
-0.159
-0.116
-0.082
-0.059
-0.043
-0.032
-0.025
-0.019
-0.016
-0.014
-0.012
-0.012
-0.012
-0.012
-0.013
-0.015
-0.641
-0.333
1.445
7.944
25.372
98.976
834.901
4204.595
3340.747
553.637
48.962
5.917
5.874
15.970
23.425
15.460
4.497
0.488
-0.396
-0.482
-0.426
-0.367
-0.296
-0.233
-0.182
-0.135
-0.098
-0.072
-0.052
-0.039
-0.029
-0.023
-0.018
-0.015
-0.013
-0.011
-0.010
-0.009
-0.011
-0.012
-0.013
-0.710
-0.689
-0.543
0.084
2.855
17.887
96.302
282.408
256.773
73.311
11.713
0.831
-0.037
0.931
1.787
1.033
0.038
-0.445
-0.536
-0.476
-0.406
-0.339
-0.267
-0.206
-0.155
-0.113
-0.085
-0.064
-0.048
-0.036
-0.028
-0.023
-0.017
-0.014
-0.011
-0.009
-0.008
-0.008
-0.009
-0.010
-0.012
-0.743
-0.747
-0.749
-0.669
-0.119
2.154
9.540
19.398
17.663
6.964
0.899
-0.706
-0.895
-0.749
-0.644
-0.628
-0.644
-0.614
-0.533
-0.449
-0.374
-0.296
-0.229
-0.176
-0.133
-0.100
-0.075
-0.059
-0.046
-0.035
-0.028
-0.022
-0.016
-0.013
-0.010
-0.008
-0.008
-0.008
-0.008
-0.008
-0.009
-0.778
-0.740
-0.536
-0.036
0.467
0.571
0.674
0.834
0.490
-0.285
-0.796
-0.988
-0.986
-0.924
-0.847
-0.765
-0.668
-0.573
-0.492
-0.415
-0.334
-0.261
-0.202
-0.156
-0.121
-0.092
-0.070
-0.056
-0.044
-0.034
-0.028
-0.022
-0.018
-0.014
-0.010
-0.008
-0.007
-0.007
-0.007
-0.007
-0.008
-0.778
-0.502
0.849
4.648
8.438
7.164
2.869
0.453
-0.237
-0.579
-0.786
-0.882
-0.914
-0.884
-0.798
-0.721
-0.641
-0.552
-0.475
-0.398
-0.321
-0.252
-0.194
-0.153
-0.120
-0.092
-0.070
-0.056
-0.045
-0.034
-0.028
-0.022
-0.018
-0.014
-0.012
-0.009
-0.007
-0.006
-0.006
-0.006
-0.006
-0.714
0.245
5.539
24.651
52.222
40.980
16.173
8.143
5.961
2.720
0.381
-0.459
-0.728
-0.751
-0.705
-0.670
-0.633
-0.562
-0.482
-0.413
-0.342
-0.272
-0.212
-0.165
-0.128
-0.100
-0.076
-0.058
-0.047
-0.036
-0.028
-0.023
-0.019
-0.016
-0.012
-0.010
-0.006
-0.007
-0.006
-0.006
-0.006
-0.632
1.236
13.871
67.359
162.498
126.543
54.458
65.291
72.214
26.421
4.956
0.365
-0.488
-0.583
-0.567
-0.596
-0.624
-0.587
-0.510
-0.441
-0.376
-0.308
-0.250
-0.194
-0.149
-0.113
-0.085
-0.065
-0.051
-0.040
-0.032
-0.026
-0.021
-0.017
-0.013
-0.010
-0.008
-0.006
-0.006
-0.006
-0.005
-0.654
1.357
15.022
73.395
178.302
143.582
112.495
356.177
482.161
127.975
15.930
1.295
-0.395
-0.530
-0.507
-0.561
-0.610
-0.587
-0.519
-0.458
-0.401
-0.335
-0.275
-0.229
-0.181
-0.137
-0.101
-0.074
-0.056
-0.044
-0.036
-0.029
-0.023
-0.019
-0.016
-0.012
-0.009
-0.007
-0.006
-0.005
-0.005
-0.783
0.419
7.075
31.551
68.194
63.392
133.755
677.148
908.359
251.608
24.124
1.385
-0.533
-0.636
-0.593
-0.588
-0.596
-0.543
-0.390
-0.259
-0.258
-0.308
-0.306
-0.255
-0.213
-0.168
-0.122
-0.090
-0.067
-0.051
-0.041
-0.032
-0.025
-0.021
-0.017
-0.013
-0.011
-0.008
-0.007
-0.006
-0.005
-0.823
-0.512
1.328
6.490
12.221
16.197
54.944
393.896
44086.363
5862.704
36.040
0.610
-0.764
-0.748
-0.505
-0.086
0.303
0.951
3.021
6.038
4.107
0.969
-0.139
-0.285
-0.241
-0.201
-0.151
-0.110
-0.080
-0.062
-0.049
-0.038
-0.029
-0.023
-0.018
-0.015
-0.012
-0.010
-0.008
-0.007
-0.006
0.023
-0.416
-0.263
0.270
1.038
2.196
10.695
190.299
43836.535
5790.159
26.655
-0.327
-0.830
-0.305
1.926
7.416
14.014
21.219
82.381
220.924
129.999
22.208
1.909
-0.197
-0.280
-0.233
-0.186
-0.135
-0.099
-0.076
-0.059
-0.045
-0.035
-0.028
-0.022
-0.017
-0.014
-0.011
-0.009
-0.008
-0.006
10.720
8.859
7.387
6.033
0.456
-0.512
0.489
9.397
78.090
37.735
1.649
-0.830
-0.428
2.976
25.328
136.587
315.404
319.929
3012.637
25216.061
7679.033
340.155
12.691
0.306
-0.316
-0.274
-0.229
-0.171
-0.126
-0.096
-0.074
-0.055
-0.042
-0.034
-0.026
-0.020
-0.016
-0.013
-0.010
-0.008
-0.007
210.425
238.931
260.751
436.444
18.912
-0.405
-0.883
-0.642
-0.159
-0.444
-0.897
-0.792
1.255
19.297
239.626
2988.061
14199.223
7215.658
67490.477
100048.352
100003.344
2009.889
35.670
0.943
-0.351
-0.328
-0.282
-0.217
-0.167
-0.128
-0.096
-0.071
-0.054
-0.041
-0.031
-0.024
-0.019
-0.015
-0.011
-0.010
-0.008
11359.370
17225.996
2722.130
2676.362
53.462
0.207
-0.874
-0.985
-1.056
-1.012
-0.953
-0.210
7.757
81.565
1337.574
63349.223
100022.578
100381.797
45949.508
100162.648
100008.148
1563.132
32.376
0.774
-0.410
-0.379
-0.324
-0.259
-0.209
-0.169
-0.131
-0.097
-0.072
-0.052
-0.038
-0.029
-0.022
-0.018
-0.013
-0.010
-0.009
100107.625
100016.016
26695.068
429.285
19.809
1.054
-0.149
-0.630
-0.942
-0.979
-0.839
1.274
29.872
398.057
3101.448
100757.414
100082.461
100070.141
9675.327
6883.848
2607.807
178.238
8.630
-0.005
-0.472
-0.417
-0.356
-0.290
-0.240
-0.202
-0.171
-0.130
-0.094
-0.066
-0.047
-0.036
-0.026
-0.021
-0.015
-0.012
-0.009
100090.484
100108.617
23107.039
362.037
23.821
6.527
3.611
0.849
-0.551
-0.894
-0.722
2.602
59.906
1108.941
7172.305
13973.142
85037.523
31360.381
1756.118
174.327
57.879
11.734
0.762
-0.477
-0.507
-0.433
-0.353
-0.298
-0.263
-0.228
-0.202
-0.167
-0.121
-0.083
-0.058
-0.042
-0.031
-0.024
-0.018
-0.013
-0.010
8973.591
14886.681
3614.846
538.035
68.628
23.179
14.338
4.613
0.242
-0.728
-0.702
1.428
32.917
431.953
2072.289
1414.140
1345.501
753.386
150.508
19.499
3.221
0.133
-0.519
-0.557
-0.449
-0.239
-0.093
-0.146
-0.248
-0.255
-0.225
-0.200
-0.152
-0.104
-0.071
-0.050
-0.036
-0.027
-0.020
-0.015
-0.011
2546.218
27560.996
31418.910
3003.066
200.454
46.490
25.671
7.826
0.945
-0.615
-0.773
-0.046
6.492
48.625
136.048
101.444
59.997
33.533
11.156
1.802
-0.313
-0.648
-0.597
-0.419
0.041
0.796
1.218
0.624
-0.053
-0.270
-0.254
-0.223
-0.184
-0.128
-0.086
-0.059
-0.041
-0.030
-0.023
-0.017
-0.013
3382.010
41437.488
47702.977
4275.973
244.286
40.696
19.105
6.137
0.619
-0.657
-0.814
-0.677
0.084
2.927
6.930
5.947
3.531
1.618
0.256
-0.510
-0.710
-0.581
0.058
1.493
3.919
6.300
6.456
3.330
0.712
-0.162
-0.284
-0.249
-0.210
-0.150
-0.101
-0.069
-0.047
-0.034
-0.025
-0.019
-0.015
1122.449
7388.293
10031.504
2043.233
207.964
26.904
7.662
2.122
-0.130
-0.756
-0.819
-0.784
-0.682
-0.419
-0.155
-0.220
-0.452
-0.638
-0.735
-0.769
-0.631
0.867
10.111
33.807
51.233
52.707
40.705
17.752
3.668
0.289
-0.256
-0.276
-0.231
-0.171
-0.116
-0.078
-0.054
-0.037
-0.027
-0.021
-0.016
3065.556
73473.086
100283.508
16229.297
572.295
33.402
2.989
0.014
-0.658
-0.812
-0.794
-0.630
-0.106
0.973
1.926
1.251
0.135
-0.557
-0.751
-0.734
0.153
12.600
199.289
1576.184
1636.951
459.398
231.350
69.161
12.379
1.243
-0.171
-0.289
-0.245
-0.190
-0.130
-0.087
-0.060
-0.041
-0.030
-0.022
-0.017
5358.036
100058.039
100032.672
35970.078
918.052
38.203
1.925
-0.590
-0.807
-0.804
-0.634
0.435
5.254
19.483
31.793
22.886
7.923
0.949
-0.524
-0.644
1.997
70.666
3379.162
100023.078
100148.727
5559.176
597.838
139.687
19.959
2.128
-0.117
-0.296
-0.245
-0.201
-0.141
-0.095
-0.065
-0.045
-0.032
-0.024
-0.018
3259.774
22822.178
41601.922
6003.168
343.020
19.511
0.746
-0.765
-0.839
-0.754
-0.037
5.239
41.684
235.284
502.291
310.369
67.670
8.645
0.287
-0.556
3.100
117.108
11832.835
100016.688
100104.359
16232.303
470.934
101.046
14.853
1.757
-0.130
-0.297
-0.243
-0.204
-0.149
-0.101
-0.069
-0.047
-0.034
-0.026
-0.018
100136.797
100676.039
6775.900
481.698
58.091
5.385
-0.333
-0.879
-0.868
-0.515
1.981
22.047
208.514
2154.325
7615.148
3343.939
375.954
29.557
1.984
-0.482
1.337
47.478
1771.742
56487.852
66842.367
2351.817
132.857
28.808
6.072
0.935
-0.153
-0.283
-0.241
-0.202
-0.153
-0.106
-0.073
-0.049
-0.035
-0.026
-0.020
100021.430
100044.594
26690.857
306.793
14.117
0.619
-0.821
-0.951
-0.830
0.467
11.270
93.098
657.936
6391.591
27543.223
9754.725
751.391
49.186
3.338
-0.450
-0.278
6.955
86.360
477.295
538.308
105.080
18.992
6.192
2.212
0.478
-0.148
-0.266
-0.239
-0.196
-0.152
-0.108
-0.075
-0.051
-0.038
-0.028
-0.022
100075.477
100089.930
5095.410
136.916
7.106
-0.295
-0.939
-0.960
-0.588
3.643
58.362
932.180
11226.594
26312.797
12796.478
4028.285
396.291
34.172
2.315
-0.535
-0.686
0.247
4.044
11.989
13.340
5.839
2.311
1.540
0.911
0.183
-0.188
-0.267
-0.236
-0.189
-0.150
-0.107
-0.075
-0.055
-0.039
-0.030
-0.023
1932.293
2032.427
440.753
57.195
9.615
1.280
-0.594
-0.930
-0.309
9.197
195.421
7611.416
100046.125
100260.352
99045.695
1888.044
127.911
13.096
0.773
-0.624
-0.330
1.034
2.964
2.547
1.032
0.070
-0.015
0.180
0.096
-0.136
-0.270
-0.277
-0.226
-0.182
-0.143
-0.103
-0.074
-0.055
-0.042
-0.031
-0.024
1057.849
1317.169
468.491
209.654
85.104
18.314
2.318
-0.499
-0.214
10.042
235.095
11019.347
100031.219
100078.859
100095.438
1965.845
71.631
5.487
-0.100
-0.621
0.574
4.904
10.451
8.224
3.030
0.177
-0.407
-0.362
-0.330
-0.350
-0.327
-0.271
-0.217
-0.178
-0.135
-0.099
-0.073
-0.055
-0.042
-0.033
-0.026
534.534
988.929
3537.649
6769.515
1920.526
197.325
17.766
1.987
-0.005
5.576
92.845
1772.497
31800.586
86757.328
11445.656
847.401
68.245
6.463
0.087
-0.526
0.968
7.161
15.213
16.157
13.609
2.994
-0.350
-0.536
-0.475
-0.414
-0.330
-0.261
-0.212
-0.170
-0.128
-0.095
-0.071
-0.055
-0.043
-0.034
-0.028
204.856
3452.985
100055.078
100019.570
47559.629
1268.395
72.394
13.909
2.445
2.855
35.686
512.218
11689.328
101127.820
100381.508
6808.195
252.409
19.605
1.825
-0.353
0.370
4.050
8.680
21.059
58.730
10.961
-0.094
-0.551
-0.486
-0.412
-0.324
-0.259
-0.207
-0.160
-0.121
-0.092
-0.071
-0.055
-0.044
-0.035
-0.029
197.135
7669.650
100136.211
100075.133
100036.188
2474.493
190.735
52.417
13.108
7.129
44.069
1143.777
100040.844
100049.648
100043.867
54868.668
725.034
43.112
5.427
-0.016
-0.431
0.508
1.947
7.156
16.586
4.116
-0.329
-0.543
-0.488
-0.412
-0.325
-0.254
-0.197
-0.151
-0.117
-0.091
-0.072
-0.057
-0.046
-0.038
-0.031
105.974
2282.730
63720.598
100223.953
23990.609
986.279
263.698
122.794
91.893
58.109
60.091
807.633
47648.855
100067.258
100054.859
24025.295
551.352
57.520
7.834
0.256
-0.717
-0.611
-0.386
-0.050
0.312
-0.279
-0.573
-0.542
-0.481
-0.404
-0.320
-0.247
-0.190
-0.149
-0.116
-0.093
-0.075
-0.061
-0.049
-0.040
-0.034
31.416
309.444
1633.926
2799.265
957.363
199.328
210.492
713.833
1551.942
755.991
187.183
471.848
2999.832
18688.217
16219.565
1626.595
179.117
34.279
6.121
0.099
-0.762
-0.783
-0.656
-0.490
-0.371
-0.430
-0.522
-0.525
-0.461
-0.382
-0.315
-0.247
-0.193
-0.151
-0.119
-0.097
-0.079
-0.066
-0.055
-0.046
-0.038
5.953
35.190
91.997
105.848
53.635
56.534
519.206
7613.226
27367.301
8605.131
718.039
731.746
1496.438
988.712
397.775
122.674
37.588
11.110
1.944
-0.400
-0.776
-0.662
-0.210
0.579
0.928
0.552
-0.111
-0.419
-0.439
-0.371
-0.311
-0.255
-0.201
-0.160
-0.128
-0.105
-0.088
-0.074
-0.062
-0.052
-0.043
0.034
2.501
6.153
6.334
6.510
43.527
749.154
16133.827
73215.297
18379.719
983.419
425.668
685.447
355.337
76.858
17.562
5.723
1.751
-0.175
-0.688
-0.605
-0.038
1.351
3.991
5.389
3.817
1.016
-0.124
-0.403
-0.376
-0.317
-0.268
-0.216
-0.174
-0.144
-0.121
-0.102
-0.086
-0.073
-0.062
-0.052
-0.811
-0.659
-0.473
-0.289
1.697
24.419
313.754
3345.338
9725.325
3344.681
359.588
93.078
116.323
68.528
18.921
3.225
0.238
-0.475
-0.670
-0.368
1.006
3.825
7.265
11.523
14.074
8.281
2.550
0.223
-0.357
-0.394
-0.336
-0.290
-0.239
-0.199
-0.169
-0.147
-0.127
-0.108
-0.092
-0.078
-0.065
-0.815
-0.869
-0.898
-0.742
0.718
9.884
59.666
249.989
464.951
261.069
56.147
15.919
12.567
7.834
2.452
-0.110
-0.713
-0.789
-0.423
2.022
12.988
38.280
51.738
35.015
20.035
10.007
2.932
0.238
-0.352
-0.410
-0.368
-0.322
-0.271
-0.232
-0.205
-0.184
-0.165
-0.144
-0.122
-0.103
-0.083
0.513
15.335
310.116
9721.730
99999.641
100000.734
12494.998
383.776
26.684
7.201
9.901
57.600
609.356
3863.773
7786.568
2561.640
341.145
264.077
1298.202
2996.369
1251.771
163.035
15.599
1.166
-0.145
-0.204
-0.163
-0.127
-0.091
-0.066
-0.052
-0.042
-0.036
-0.030
-0.027
-0.025
-0.025
-0.026
-0.027
-0.028
-0.031
0.409
13.041
257.038
6738.697
100000.313
100005.289
8618.627
367.808
70.329
23.467
13.259
69.229
1044.952
18804.109
85155.094
16203.553
851.636
81.164
65.585
85.147
49.366
13.388
2.107
0.033
-0.227
-0.192
-0.155
-0.114
-0.080
-0.057
-0.044
-0.036
-0.029
-0.025
-0.023
-0.021
-0.021
-0.022
-0.022
-0.025
-0.027
-0.116
5.294
73.639
826.331
5311.378
5993.816
1102.300
322.302
221.277
64.084
15.968
51.889
766.497
12535.995
54851.566
12502.782
751.599
46.189
8.260
4.869
2.861
0.815
-0.062
-0.250
-0.228
-0.179
-0.141
-0.100
-0.071
-0.050
-0.038
-0.031
-0.025
-0.021
-0.020
-0.018
-0.017
-0.019
-0.019
-0.020
-0.022
-0.520
0.904
11.027
67.798
197.403
233.579
187.858
354.349
311.777
87.940
15.060
19.196
180.050
1391.939
3343.627
1389.796
163.173
15.926
1.478
0.028
-0.225
-0.306
-0.313
-0.265
-0.209
-0.165
-0.120
-0.085
-0.062
-0.045
-0.035
-0.027
-0.023
-0.019
-0.016
-0.016
-0.015
-0.015
-0.016
-0.017
-0.019
-0.675
-0.442
0.761
4.945
11.764
22.581
62.736
149.798
135.765
44.078
8.196
4.123
22.906
87.524
148.539
87.487
21.130
2.952
-0.085
-0.462
-0.425
-0.367
-0.307
-0.245
-0.191
-0.141
-0.102
-0.076
-0.055
-0.041
-0.031
-0.024
-0.020
-0.016
-0.015
-0.013
-0.013
-0.012
-0.013
-0.015
-0.017
-0.707
-0.702
-0.608
-0.259
0.599
3.484
13.168
29.115
26.641
9.787
1.627
-0.053
1.486
5.969
8.452
6.093
1.727
-0.086
-0.499
-0.484
-0.413
-0.355
-0.286
-0.219
-0.163
-0.119
-0.088
-0.067
-0.050
-0.037
-0.030
-0.024
-0.019
-0.016
-0.013
-0.011
-0.010
-0.011
-0.012
-0.013
-0.014
-0.736
-0.738
-0.659
-0.439
-0.115
0.337
1.599
3.169
2.776
0.766
-0.523
-0.937
-0.799
-0.433
-0.180
-0.281
-0.495
-0.587
-0.556
-0.480
-0.403
-0.323
-0.248
-0.188
-0.142
-0.105
-0.080
-0.060
-0.048
-0.037
-0.030
-0.023
-0.019
-0.015
-0.012
-0.011
-0.009
-0.009
-0.009
-0.011
-0.012
-0.753
-0.547
0.431
2.912
5.426
4.625
1.787
0.182
-0.358
-0.565
-0.670
-0.806
-0.891
-0.873
-0.781
-0.713
-0.664
-0.588
-0.518
-0.453
-0.372
-0.289
-0.220
-0.169
-0.129
-0.098
-0.076
-0.059
-0.046
-0.036
-0.029
-0.023
-0.019
-0.016
-0.013
-0.010
-0.009
-0.009
-0.009
-0.009
-0.010
-0.638
0.568
7.919
34.716
67.984
57.485
20.227
4.969
1.947
1.493
1.327
0.512
-0.188
-0.413
-0.427
-0.498
-0.568
-0.562
-0.498
-0.433
-0.359
-0.281
-0.214
-0.165
-0.128
-0.099
-0.076
-0.059
-0.046
-0.036
-0.029
-0.024
-0.020
-0.016
-0.014
-0.011
-0.009
-0.009
-0.009
-0.008
-0.008
-0.309
4.301
44.256
310.212
915.534
676.978
145.405
45.876
34.862
18.042
9.258
4.705
1.793
1.040
0.724
0.167
-0.335
-0.524
-0.504
-0.439
-0.376
-0.301
-0.233
-0.179
-0.138
-0.106
-0.081
-0.064
-0.049
-0.039
-0.031
-0.026
-0.022
-0.018
-0.014
-0.013
-0.008
-0.008
-0.008
-0.008
-0.007
0.066
9.983
135.671
1388.464
6739.585
4213.510
669.173
711.634
839.487
219.565
37.394
12.249
4.714
3.502
3.123
1.396
0.043
-0.469
-0.526
-0.469
-0.407
-0.339
-0.270
-0.210
-0.159
-0.122
-0.091
-0.071
-0.054
-0.042
-0.034
-0.028
-0.024
-0.019
-0.016
-0.013
-0.011
-0.009
-0.007
-0.007
-0.007
0.089
10.788
148.281
1719.311
7607.223
4762.157
1542.552
17258.656
30942.908
2391.917
120.365
16.387
5.514
4.380
4.062
2.099
0.206
-0.456
-0.537
-0.489
-0.436
-0.368
-0.301
-0.247
-0.194
-0.145
-0.108
-0.081
-0.062
-0.047
-0.039
-0.031
-0.026
-0.021
-0.018
-0.014
-0.011
-0.009
-0.008
-0.007
-0.007
-0.348
4.992
56.753
412.793
1391.217
980.360
2048.692
67196.531
100040.727
5787.430
179.528
12.112
3.034
2.638
2.521
1.216
-0.079
-0.510
-0.487
-0.371
-0.344
-0.373
-0.340
-0.279
-0.232
-0.180
-0.132
-0.098
-0.074
-0.056
-0.045
-0.035
-0.028
-0.023
-0.019
-0.015
-0.012
-0.010
-0.009
-0.008
-0.007
-0.768
0.864
10.762
47.970
105.744
116.280
563.606
6641.241
14539.773
2391.096
85.730
5.113
0.556
0.472
0.572
0.294
0.045
0.318
1.837
3.655
2.452
0.521
-0.233
-0.323
-0.269
-0.222
-0.166
-0.121
-0.090
-0.069
-0.053
-0.042
-0.033
-0.026
-0.022
-0.017
-0.014
-0.012
-0.010
-0.008
-0.007
-0.592
-0.425
0.845
4.190
8.217
12.786
53.073
297.336
4126.169
1306.203
24.316
0.788
-0.567
-0.327
0.744
2.981
5.957
11.132
45.193
106.124
70.655
13.878
1.072
-0.273
-0.316
-0.265
-0.210
-0.153
-0.112
-0.086
-0.067
-0.051
-0.039
-0.031
-0.025
-0.020
-0.016
-0.013
-0.010
-0.009
-0.007
3.490
3.142
1.392
0.406
0.029
0.520
3.711
14.985
48.468
26.314
1.782
-0.697
-0.607
1.200
9.857
41.288
83.585
115.459
977.038
5806.500
2283.772
159.954
7.957
0.064
-0.360
-0.317
-0.264
-0.197
-0.148
-0.111
-0.086
-0.064
-0.048
-0.038
-0.030
-0.023
-0.018
-0.015
-0.012
-0.010
-0.008
58.390
65.803
28.967
8.269
0.539
-0.751
-0.634
-0.207
0.167
-0.287
-0.828
-0.735
1.294
13.106
76.322
465.235
1260.005
967.294
10374.532
100016.680
40641.203
756.014
22.146
0.505
-0.407
-0.374
-0.320
-0.249
-0.196
-0.151
-0.115
-0.085
-0.063
-0.047
-0.036
-0.028
-0.021
-0.018
-0.014
-0.011
-0.009
1055.996
1478.611
321.486
38.667
3.685
0.021
-0.380
-0.713
-0.951
-0.993
-0.902
0.533
17.768
176.828
768.250
3288.289
14235.423
6920.589
8353.864
100048.297
25211.809
598.875
18.295
0.374
-0.451
-0.415
-0.359
-0.283
-0.229
-0.188
-0.154
-0.115
-0.084
-0.061
-0.045
-0.034
-0.025
-0.020
-0.016
-0.012
-0.010
11307.455
19890.596
1887.938
97.633
11.054
6.664
4.225
1.150
-0.475
-0.895
-0.694
4.633
131.047
4433.220
56792.105
20124.264
24462.248
11067.212
1392.434
2067.147
962.821
86.470
5.325
-0.189
-0.503
-0.437
-0.367
-0.301
-0.258
-0.219
-0.186
-0.153
-0.110
-0.077
-0.055
-0.041
-0.031
-0.023
-0.018
-0.014
-0.011
11390.822
17551.854
2037.856
209.950
56.737
59.562
40.786
12.734
1.702
-0.559
-0.487
8.410
340.752
34596.539
100113.727
101014.273
5516.366
2176.963
304.172
75.112
34.802
7.196
0.327
-0.525
-0.439
-0.123
0.108
0.023
-0.184
-0.238
-0.215
-0.185
-0.144
-0.098
-0.068
-0.048
-0.036
-0.028
-0.021
-0.015
-0.013
2654.087
17303.363
18660.154
2447.803
329.174
385.915
234.870
52.261
7.148
0.092
-0.506
5.136
159.984
6672.481
100021.086
29601.201
906.992
183.305
42.790
8.089
1.601
-0.178
-0.582
-0.473
0.330
2.598
4.265
2.653
0.505
-0.175
-0.239
-0.214
-0.179
-0.123
-0.083
-0.058
-0.041
-0.031
-0.024
-0.018
-0.014
23977.389
100057.063
100031.859
36032.316
1025.604
1039.841
612.558
104.118
12.833
0.541
-0.628
0.835
21.922
245.208
961.332
542.644
79.606
16.830
4.639
0.425
-0.574
-0.710
-0.585
0.155
3.781
14.597
24.179
13.746
2.933
0.097
-0.260
-0.239
-0.210
-0.153
-0.102
-0.069
-0.048
-0.035
-0.026
-0.020
-0.015
35970.945
100028.703
100039.398
63360.422
1113.738
641.724
376.911
80.239
9.254
0.362
-0.706
-0.555
1.321
9.312
22.167
15.736
4.653
0.826
-0.326
-0.702
-0.791
-0.633
0.207
3.807
17.341
50.253
68.890
35.303
7.456
0.673
-0.242
-0.267
-0.234
-0.179
-0.120
-0.080
-0.055
-0.040
-0.029
-0.022
-0.017
4270.489
73471.633
85182.594
6142.999
347.343
142.479
81.641
22.887
3.308
-0.293
-0.760
-0.764
-0.567
0.001
0.481
0.254
-0.339
-0.701
-0.803
-0.818
-0.733
0.459
7.225
35.695
145.116
433.933
403.709
128.463
20.092
2.168
-0.109
-0.282
-0.257
-0.203
-0.138
-0.092
-0.063
-0.044
-0.032
-0.024
-0.018
540.917
2735.443
3793.524
1060.347
134.944
26.756
11.289
3.694
0.224
-0.664
-0.757
-0.472
0.606
3.079
4.804
3.697
1.083
-0.340
-0.736
-0.774
-0.175
7.565
93.577
564.285
1549.462
6838.300
5992.841
919.553
74.985
6.202
0.182
-0.282
-0.265
-0.219
-0.154
-0.102
-0.070
-0.048
-0.034
-0.025
-0.019
452.995
3045.330
4771.702
1145.983
129.857
12.365
1.494
-0.199
-0.658
-0.761
-0.490
1.536
14.040
57.002
104.163
73.670
19.535
3.137
-0.262
-0.671
0.917
36.278
970.101
18699.629
24927.588
32566.516
31389.363
2670.082
149.686
10.023
0.493
-0.278
-0.269
-0.221
-0.166
-0.112
-0.076
-0.052
-0.038
-0.027
-0.020
830.356
1494.912
1392.340
428.681
58.647
5.852
-0.140
-0.775
-0.814
-0.703
0.489
13.176
148.996
1250.000
3745.200
1916.690
257.857
23.593
1.687
-0.431
1.565
53.020
2292.480
94285.820
101719.727
15451.457
11086.279
1396.079
99.359
8.753
0.678
-0.241
-0.267
-0.222
-0.174
-0.121
-0.081
-0.057
-0.041
-0.029
-0.021
26679.662
26750.100
1796.932
134.004
16.679
1.459
-0.666
-0.894
-0.854
-0.505
3.007
50.993
1020.667
35966.379
100005.156
73218.008
2390.378
98.703
6.652
0.027
0.643
24.389
536.897
6702.059
7913.316
1590.606
867.812
230.142
38.992
7.773
1.163
-0.129
-0.255
-0.222
-0.175
-0.126
-0.086
-0.060
-0.042
-0.031
-0.023
100080.680
100015.258
5069.817
133.880
7.055
-0.249
-0.912
-0.945
-0.862
0.086
8.415
105.748
2754.703
100114.313
100059.547
100020.492
6752.421
171.985
11.411
0.633
-0.319
3.854
39.841
183.072
221.766
104.711
72.711
47.260
26.099
8.981
1.661
-0.036
-0.244
-0.218
-0.173
-0.129
-0.089
-0.063
-0.045
-0.033
-0.024
23074.379
23003.412
1480.994
66.846
3.243
-0.669
-0.977
-0.975
-0.761
1.602
26.077
262.361
2375.394
43454.855
100678.586
84937.523
2692.422
108.902
10.362
0.682
-0.653
-0.333
2.069
7.045
9.147
9.991
15.529
23.435
17.355
6.573
1.212
-0.072
-0.248
-0.212
-0.171
-0.128
-0.090
-0.065
-0.046
-0.034
-0.026
561.730
562.431
142.247
19.548
3.221
0.088
-0.794
-0.983
-0.618
3.921
63.225
1028.266
12654.907
28756.705
9447.240
2456.721
314.774
35.475
5.378
0.228
-0.721
-0.738
-0.495
-0.227
0.193
1.390
4.496
7.633
6.443
2.619
0.387
-0.200
-0.254
-0.204
-0.167
-0.124
-0.088
-0.065
-0.047
-0.036
-0.028
57.262
69.623
61.228
54.452
27.778
7.157
0.496
-0.828
-0.601
4.271
68.426
1256.277
18405.516
41420.793
6142.742
476.029
54.221
10.662
2.242
-0.130
-0.703
-0.571
-0.261
-0.290
-0.444
-0.215
0.573
1.264
1.055
0.312
-0.168
-0.283
-0.247
-0.199
-0.161
-0.118
-0.086
-0.064
-0.048
-0.038
-0.029
36.397
126.983
473.308
753.782
311.679
52.599
5.725
-0.118
-0.670
2.285
35.711
379.273
2670.497
5222.796
2177.398
355.497
54.195
11.913
2.864
0.079
-0.624
-0.485
-0.111
-0.084
-0.322
-0.523
-0.472
-0.313
-0.296
-0.342
-0.343
-0.298
-0.240
-0.197
-0.154
-0.112
-0.083
-0.063
-0.049
-0.039
-0.031
50.893
516.387
4855.675
11084.770
2681.440
236.908
19.495
1.672
-0.364
1.225
20.281
258.642
4900.802
47793.285
41466.723
3120.408
268.133
53.663
10.243
0.994
-0.550
-0.602
-0.348
-0.175
-0.064
-0.484
-0.635
-0.580
-0.519
-0.443
-0.361
-0.292
-0.240
-0.190
-0.145
-0.108
-0.083
-0.064
-0.050
-0.039
-0.032
112.258
1678.863
15426.985
32907.734
6096.964
386.135
30.799
4.895
1.610
2.305
26.771
617.530
27382.332
100051.617
100292.117
17261.229
1391.560
275.551
33.783
3.102
-0.456
-0.762
-0.679
-0.550
-0.446
-0.584
-0.634
-0.582
-0.520
-0.438
-0.360
-0.295
-0.235
-0.181
-0.138
-0.106
-0.084
-0.064
-0.051
-0.042
-0.035
189.702
6144.461
69798.148
19690.811
2101.974
198.529
25.201
13.603
14.988
11.239
26.835
420.458
14200.177
100074.633
100677.930
12339.262
4027.870
690.134
63.215
4.799
-0.371
-0.820
-0.797
-0.769
-0.718
-0.679
-0.625
-0.568
-0.508
-0.434
-0.362
-0.289
-0.227
-0.175
-0.136
-0.107
-0.086
-0.069
-0.055
-0.045
-0.037
113.941
2655.122
18778.441
5470.369
424.844
51.643
26.150
64.690
114.322
69.373
31.688
117.601
1157.891
6806.005
6439.397
2964.963
2205.416
460.782
48.519
3.916
-0.436
-0.808
-0.791
-0.760
-0.711
-0.663
-0.614
-0.551
-0.478
-0.416
-0.352
-0.284
-0.224
-0.176
-0.138
-0.110
-0.090
-0.075
-0.061
-0.051
-0.042
21.301
184.148
553.302
298.220
52.361
15.007
54.501
257.602
553.470
283.807
67.232
50.347
121.401
239.630
291.238
369.339
320.210
96.666
15.228
1.122
-0.645
-0.803
-0.743
-0.652
-0.577
-0.556
-0.565
-0.529
-0.461
-0.404
-0.352
-0.286
-0.229
-0.183
-0.147
-0.121
-0.101
-0.085
-0.070
-0.059
-0.049
1.365
9.840
19.476
14.211
4.885
8.883
67.691
374.956
826.050
413.987
80.003
30.151
35.747
32.691
28.553
34.826
30.579
12.038
2.247
-0.306
-0.745
-0.697
-0.536
-0.323
-0.220
-0.302
-0.443
-0.500
-0.467
-0.412
-0.360
-0.299
-0.243
-0.200
-0.167
-0.140
-0.120
-0.101
-0.085
-0.072
-0.059
-0.730
-0.350
0.069
-0.095
-0.011
4.355
34.587
162.594
310.087
178.224
39.694
12.021
9.528
6.684
3.694
2.689
1.968
0.652
-0.377
-0.653
-0.421
0.117
0.503
0.582
0.405
0.053
-0.293
-0.464
-0.484
-0.434
-0.380
-0.322
-0.268
-0.227
-0.199
-0.173
-0.151
-0.130
-0.110
-0.091
-0.075
-0.749
-0.851
-0.889
-0.910
-0.653
1.223
9.132
30.058
48.629
31.916
9.708
2.387
1.164
0.505
-0.220
-0.550
-0.648
-0.737
-0.738
-0.235
1.496
4.836
5.987
3.828
1.663
0.377
-0.253
-0.451
-0.483
-0.457
-0.411
-0.353
-0.296
-0.258
-0.233
-0.214
-0.197
-0.173
-0.149
-0.124
-0.102
-0.053
4.123
52.416
501.532
2666.492
2983.145
611.546
63.086
6.239
0.702
3.593
55.835
1030.183
20986.449
100044.555
21110.418
1941.531
2267.623
1374.246
1040.396
467.802
75.094
9.059
0.719
-0.181
-0.208
-0.166
-0.129
-0.092
-0.069
-0.052
-0.044
-0.038
-0.034
-0.032
-0.030
-0.030
-0.031
-0.034
-0.036
-0.040
-0.267
3.756
44.304
412.895
2137.165
2386.722
504.082
57.044
8.796
2.358
6.730
126.336
4728.904
100017.234
100019.805
100043.188
4886.665
404.915
180.180
73.828
29.874
8.154
1.265
-0.086
-0.232
-0.197
-0.158
-0.117
-0.082
-0.060
-0.046
-0.039
-0.034
-0.029
-0.027
-0.026
-0.026
-0.028
-0.030
-0.033
-0.037
-0.462
1.440
16.532
113.714
375.305
376.774
130.033
30.999
12.464
4.943
6.661
114.439
3746.700
100003.602
100004.109
100006.773
3762.361
128.691
22.919
7.678
2.567
0.563
-0.148
-0.259
-0.231
-0.185
-0.143
-0.100
-0.072
-0.053
-0.042
-0.033
-0.029
-0.025
-0.023
-0.021
-0.022
-0.023
-0.026
-0.029
-0.031
-0.639
-0.093
3.103
15.238
37.790
39.476
23.784
17.933
13.410
5.263
3.509
37.611
611.038
8593.509
35958.625
8593.992
555.090
36.774
4.007
0.469
-0.167
-0.319
-0.317
-0.264
-0.216
-0.169
-0.123
-0.087
-0.063
-0.047
-0.036
-0.030
-0.024
-0.021
-0.020
-0.019
-0.018
-0.019
-0.022
-0.024
-0.026
-0.698
-0.611
-0.162
1.101
3.015
4.336
5.807
8.324
7.119
2.841
0.882
6.597
52.124
256.786
501.370
256.936
52.479
6.433
0.307
-0.404
-0.421
-0.365
-0.310
-0.253
-0.197
-0.144
-0.105
-0.077
-0.058
-0.043
-0.034
-0.026
-0.022
-0.018
-0.016
-0.016
-0.015
-0.016
-0.018
-0.021
-0.023
-0.702
-0.700
-0.640
-0.430
-0.136
0.208
0.952
1.920
1.611
0.294
-0.545
0.021
3.755
12.716
19.265
12.851
4.033
0.297
-0.459
-0.496
-0.425
-0.366
-0.298
-0.228
-0.169
-0.125
-0.091
-0.069
-0.052
-0.041
-0.032
-0.026
-0.022
-0.019
-0.015
-0.014
-0.013
-0.015
-0.015
-0.018
-0.020
-0.717
-0.624
-0.216
0.769
1.729
1.537
0.585
-0.051
-0.354
-0.577
-0.771
-0.825
-0.570
0.024
0.418
0.169
-0.325
-0.542
-0.551
-0.496
-0.428
-0.346
-0.265
-0.197
-0.147
-0.112
-0.083
-0.065
-0.049
-0.038
-0.031
-0.025
-0.021
-0.017
-0.015
-0.013
-0.012
-0.013
-0.013
-0.015
-0.017
-0.694
-0.062
2.930
11.337
19.839
17.208
7.291
1.483
0.391
0.918
1.312
0.724
-0.126
-0.348
-0.360
-0.450
-0.581
-0.589
-0.526
-0.467
-0.406
-0.317
-0.239
-0.180
-0.137
-0.105
-0.080
-0.061
-0.047
-0.038
-0.030
-0.024
-0.020
-0.017
-0.015
-0.012
-0.011
-0.011
-0.012
-0.012
-0.014
-0.418
2.797
26.297
140.742
350.055
265.688
72.531
14.773
8.271
13.622
18.194
12.165
4.625
3.061
2.601
1.127
-0.028
-0.465
-0.505
-0.444
-0.383
-0.311
-0.236
-0.179
-0.136
-0.104
-0.081
-0.063
-0.049
-0.039
-0.031
-0.026
-0.023
-0.018
-0.016
-0.013
-0.011
-0.011
-0.011
-0.011
-0.011
0.366
14.191
196.157
2671.444
14194.686
8603.797
847.450
126.177
94.983
100.613
118.783
69.748
23.250
18.158
16.834
8.651
2.016
-0.130
-0.471
-0.446
-0.390
-0.329
-0.255
-0.193
-0.147
-0.112
-0.086
-0.068
-0.053
-0.041
-0.034
-0.029
-0.024
-0.020
-0.016
-0.014
-0.012
-0.010
-0.010
-0.010
-0.010
1.399
34.484
826.764
31346.590
100005.078
100023.813
6264.808
2893.100
3969.042
880.898
420.986
202.322
60.898
58.202
62.622
26.989
5.759
0.417
-0.434
-0.480
-0.428
-0.372
-0.294
-0.224
-0.170
-0.128
-0.096
-0.076
-0.059
-0.046
-0.037
-0.031
-0.026
-0.021
-0.018
-0.015
-0.012
-0.011
-0.010
-0.010
-0.010
1.500
37.297
915.007
41316.938
100004.547
100095.922
12052.924
100220.047
100055.164
15141.544
660.070
210.950
71.035
86.044
95.987
37.492
7.974
0.747
-0.422
-0.511
-0.467
-0.408
-0.334
-0.269
-0.206
-0.155
-0.116
-0.087
-0.068
-0.052
-0.041
-0.035
-0.028
-0.023
-0.019
-0.016
-0.014
-0.011
-0.010
-0.009
-0.009
0.375
16.247
256.768
4202.295
27369.752
16287.177
12535.164
100083.914
100025.328
57359.973
595.459
86.008
35.624
51.068
52.613
22.835
5.238
0.286
-0.487
-0.515
-0.483
-0.452
-0.378
-0.309
-0.256
-0.195
-0.143
-0.107
-0.082
-0.061
-0.049
-0.039
-0.032
-0.026
-0.021
-0.016
-0.015
-0.013
-0.011
-0.010
-0.009
-0.564
3.420
34.239
213.437
613.982
520.288
2213.629
67188.211
100024.102
5785.736
190.313
20.659
9.572
12.660
12.962
6.730
1.507
-0.072
0.083
0.550
0.344
-0.182
-0.379
-0.352
-0.299
-0.245
-0.181
-0.134
-0.101
-0.076
-0.059
-0.045
-0.036
-0.029
-0.024
-0.019
-0.016
-0.014
-0.012
-0.010
-0.009
-0.886
-0.200
3.153
12.732
25.476
32.123
123.668
748.681
950.564
243.578
26.734
3.151
0.964
1.627
1.987
1.515
1.345
2.444
8.270
16.698
11.428
3.017
0.032
-0.374
-0.341
-0.296
-0.233
-0.171
-0.128
-0.096
-0.075
-0.057
-0.044
-0.034
-0.028
-0.022
-0.018
-0.015
-0.012
-0.010
-0.010
-0.035
0.017
-0.101
0.281
0.889
1.876
7.252
20.151
25.470
11.864
1.831
-0.433
-0.558
0.239
2.325
6.758
12.100
19.564
81.655
220.681
129.897
22.122
1.813
-0.306
-0.398
-0.349
-0.297
-0.226
-0.169
-0.128
-0.098
-0.075
-0.055
-0.043
-0.034
-0.027
-0.022
-0.018
-0.014
-0.011
-0.009
7.891
8.007
3.388
0.330
-0.588
-0.611
-0.324
0.161
0.247
-0.317
-0.781
-0.729
0.908
8.508
24.908
52.673
78.651
84.662
323.006
1224.621
599.435
70.775
4.492
-0.191
-0.455
-0.398
-0.346
-0.274
-0.216
-0.173
-0.131
-0.097
-0.071
-0.054
-0.041
-0.032
-0.025
-0.021
-0.016
-0.013
-0.011
61.115
65.930
26.950
5.284
1.350
1.279
0.800
-0.160
-0.730
-0.927
-0.883
0.571
18.285
200.708
697.522
504.707
336.844
223.763
298.073
966.964
477.912
58.300
4.091
-0.239
-0.497
-0.441
-0.383
-0.311
-0.248
-0.202
-0.170
-0.132
-0.095
-0.069
-0.050
-0.038
-0.029
-0.024
-0.019
-0.015
-0.012
217.527
270.862
95.339
24.008
21.052
29.544
20.948
7.103
0.767
-0.696
-0.667
5.013
159.946
6673.422
100029.172
29659.477
1048.454
285.247
111.117
139.218
79.411
15.393
1.126
-0.447
-0.505
-0.349
-0.224
-0.215
-0.249
-0.235
-0.198
-0.168
-0.126
-0.088
-0.062
-0.046
-0.034
-0.027
-0.021
-0.016
-0.013
294.771
598.116
459.987
168.968
278.089
555.730
340.982
73.447
9.186
0.215
-0.394
10.106
425.069
56483.676
100015.164
100067.500
2746.829
148.914
35.659
13.621
6.505
1.358
-0.303
-0.503
0.111
1.991
3.402
1.926
0.377
-0.180
-0.226
-0.198
-0.161
-0.113
-0.077
-0.055
-0.040
-0.031
-0.024
-0.018
-0.015
1774.420
16193.428
18415.439
2648.136
3490.015
12501.077
5310.025
501.455
37.375
2.237
-0.313
6.224
197.332
10225.954
100003.641
47870.961
875.962
44.239
8.011
1.487
-0.112
-0.569
-0.632
0.138
6.018
32.603
58.207
29.654
5.612
0.388
-0.221
-0.224
-0.194
-0.141
-0.094
-0.065
-0.046
-0.035
-0.027
-0.021
-0.016
23933.129
100010.281
100038.930
36635.184
14797.090
98513.695
27366.082
1388.460
67.486
3.966
-0.362
1.127
26.441
304.357
1221.400
674.138
80.988
7.408
0.732
-0.528
-0.775
-0.763
-0.433
2.721
34.402
308.617
759.762
306.594
33.099
2.264
-0.150
-0.254
-0.223
-0.172
-0.115
-0.077
-0.054
-0.040
-0.030
-0.022
-0.017
35960.648
100005.922
100032.102
63710.461
7566.284
35988.254
12492.079
826.177
52.321
3.033
-0.505
-0.538
1.482
11.173
24.095
18.249
4.477
0.087
-0.727
-0.862
-0.850
-0.682
0.612
10.520
100.735
919.112
3027.957
876.385
69.586
4.706
-0.014
-0.280
-0.250
-0.204
-0.137
-0.090
-0.062
-0.044
-0.033
-0.025
-0.019
4210.101
73234.563
84873.141
6079.700
872.688
1734.834
916.117
148.506
16.479
0.925
-0.649
-0.764
-0.553
0.045
0.584
0.279
-0.381
-0.770
-0.869
-0.873
-0.826
-0.080
6.062
58.929
544.905
2519.424
3096.656
753.770
80.743
6.774
0.194
-0.283
-0.267
-0.229
-0.158
-0.104
-0.071
-0.049
-0.037
-0.027
-0.021
279.007
1077.461
1208.165
363.165
92.485
85.866
57.513
16.496
2.539
-0.334
-0.715
-0.439
0.820
3.671
5.686
4.420
1.400
-0.248
-0.742
-0.825
-0.599
2.337
29.691
354.722
8644.704
100053.742
100080.766
6779.264
265.419
14.304
0.752
-0.268
-0.281
-0.238
-0.176
-0.117
-0.079
-0.055
-0.040
-0.030
-0.022
48.493
131.314
157.849
72.847
18.952
7.418
3.925
1.048
-0.329
-0.701
-0.428
1.904
16.503
67.585
135.958
87.967
25.546
4.232
0.036
-0.673
-0.211
7.417
91.412
1087.229
55195.125
100082.406
100015.305
35967.031
616.536
25.273
1.612
-0.184
-0.291
-0.241
-0.189
-0.130
-0.087
-0.059
-0.043
-0.031
-0.024
87.813
118.505
77.010
32.139
7.749
0.942
-0.366
-0.687
-0.771
-0.682
0.641
15.293
178.027
1719.845
5979.624
2670.913
316.927
32.029
3.814
-0.008
-0.001
9.790
127.289
1127.916
19128.629
100135.984
100032.594
14231.453
410.582
29.473
3.426
0.085
-0.268
-0.242
-0.192
-0.140
-0.095
-0.065
-0.046
-0.034
-0.025
657.904
611.141
139.603
19.969
2.667
-0.365
-0.843
-0.872
-0.834
-0.554
2.995
57.740
1546.233
73216.922
100008.672
100027.516
3793.545
148.892
17.869
2.135
-0.063
4.857
54.819
308.180
1348.692
6813.512
6098.436
1173.351
269.396
59.059
8.757
0.762
-0.199
-0.243
-0.193
-0.147
-0.100
-0.070
-0.049
-0.036
-0.027
12413.710
1520.324
258.277
22.687
1.273
-0.747
-0.932
-0.919
-0.874
-0.349
5.627
100.933
3758.664
100020.164
100033.055
100116.883
11247.820
362.814
47.506
6.215
0.062
0.560
8.525
34.142
89.840
227.798
421.654
804.484
511.801
115.430
14.477
1.356
-0.147
-0.242
-0.191
-0.150
-0.104
-0.072
-0.052
-0.038
-0.029
7655.558
573.009
127.800
12.733
0.293
-0.898
-0.977
-0.965
-0.882
0.021
7.496
84.636
1633.080
84968.141
100092.422
100208.828
4160.795
407.895
69.267
8.456
0.213
-0.602
0.198
2.726
9.595
41.296
203.751
505.783
376.416
87.916
12.259
1.125
-0.173
-0.239
-0.189
-0.149
-0.105
-0.075
-0.054
-0.041
-0.030
109.100
69.548
21.312
3.873
0.145
-0.690
-0.937
-1.005
-0.861
0.438
11.493
90.974
506.577
2597.359
6959.158
3482.487
617.554
182.574
42.397
6.666
0.080
-0.791
-0.788
-0.400
1.524
11.654
53.029
104.568
80.493
27.198
4.719
0.352
-0.243
-0.234
-0.187
-0.146
-0.103
-0.075
-0.055
-0.041
-0.032
7.679
9.646
9.591
8.369
4.406
0.881
-0.612
-0.975
-0.883
0.439
11.478
92.022
400.253
648.865
405.018
180.836
92.383
53.434
21.356
4.642
0.052
-0.799
-0.848
-0.752
-0.268
1.782
7.392
14.149
11.165
4.281
0.763
-0.169
-0.279
-0.229
-0.186
-0.140
-0.101
-0.073
-0.055
-0.043
-0.033
4.985
20.204
52.647
64.190
33.689
8.000
0.614
-0.822
-0.938
0.004
7.213
49.494
200.832
350.488
264.932
124.695
86.025
60.678
27.184
6.785
0.441
-0.764
-0.859
-0.833
-0.724
-0.382
0.335
0.950
0.797
0.153
-0.239
-0.329
-0.282
-0.227
-0.183
-0.134
-0.098
-0.073
-0.055
-0.044
-0.034
23.324
185.780
588.319
477.263
156.904
27.370
3.080
-0.539
-0.936
-0.223
6.018
61.200
482.065
1779.891
1797.914
1273.034
896.012
259.455
53.378
8.977
0.642
-0.715
-0.852
-0.848
-0.811
-0.724
-0.601
-0.499
-0.452
-0.434
-0.408
-0.346
-0.283
-0.229
-0.174
-0.129
-0.097
-0.073
-0.057
-0.045
-0.036
168.258
5865.516
67072.094
14125.333
620.339
48.823
4.773
-0.127
-0.627
-0.051
8.202
106.307
1402.161
8760.062
9725.765
32266.229
31433.463
2691.036
160.646
12.816
0.687
-0.725
-0.846
-0.835
-0.789
-0.725
-0.664
-0.604
-0.536
-0.461
-0.399
-0.345
-0.285
-0.221
-0.167
-0.126
-0.096
-0.074
-0.058
-0.046
-0.038
603.710
100034.305
100124.023
100194.664
1866.737
54.108
4.434
0.960
0.922
1.057
7.394
82.103
934.439
5135.175
18388.885
100676.750
100060.813
12500.066
378.436
17.521
0.587
-0.755
-0.824
-0.812
-0.767
-0.701
-0.644
-0.586
-0.517
-0.448
-0.392
-0.338
-0.276
-0.212
-0.163
-0.125
-0.099
-0.079
-0.062
-0.050
-0.041
341.528
25216.928
100026.750
94209.289
980.026
30.930
3.495
5.217
7.676
5.358
4.958
27.564
195.503
837.429
8107.698
100136.156
100020.070
6741.514
257.608
13.037
0.228
-0.768
-0.806
-0.792
-0.742
-0.682
-0.623
-0.561
-0.501
-0.438
-0.378
-0.324
-0.269
-0.211
-0.164
-0.129
-0.105
-0.085
-0.069
-0.057
-0.047
47.548
673.561
2963.262
1225.645
98.456
7.181
4.765
13.793
20.768
15.155
5.694
7.583
27.763
114.209
717.111
3761.887
3748.373
675.635
62.044
4.727
-0.315
-0.772
-0.782
-0.765
-0.710
-0.652
-0.597
-0.537
-0.482
-0.428
-0.371
-0.322
-0.270
-0.216
-0.174
-0.141
-0.116
-0.096
-0.080
-0.066
-0.054
3.275
19.877
47.606
29.524
6.024
1.223
4.982
17.568
28.891
19.222
6.091
2.506
4.658
14.328
52.080
137.588
136.221
48.143
8.532
0.475
-0.665
-0.766
-0.749
-0.722
-0.662
-0.615
-0.578
-0.537
-0.484
-0.437
-0.385
-0.337
-0.285
-0.235
-0.196
-0.164
-0.139
-0.117
-0.098
-0.081
-0.067
-0.559
0.076
0.712
0.332
-0.474
-0.161
2.762
9.791
14.862
10.711
3.337
0.549
0.338
1.150
3.726
7.337
6.622
2.984
0.269
-0.628
-0.741
-0.668
-0.614
-0.604
-0.599
-0.583
-0.567
-0.543
-0.511
-0.466
-0.417
-0.363
-0.308
-0.261
-0.229
-0.201
-0.176
-0.152
-0.129
-0.106
-0.086
-0.198
-0.651
-0.833
-0.920
-0.959
-0.732
0.333
2.264
3.732
2.547
0.458
-0.492
-0.742
-0.715
-0.579
-0.416
-0.396
-0.592
-0.790
-0.777
-0.521
-0.156
-0.018
-0.217
-0.444
-0.565
-0.577
-0.557
-0.538
-0.508
-0.451
-0.382
-0.326
-0.285
-0.256
-0.236
-0.218
-0.200
-0.175
-0.147
-0.118
-0.017
0.314
5.691
29.229
80.177
80.182
31.753
6.741
0.374
-0.446
2.733
48.240
916.027
18376.561
98552.242
19622.031
32263.174
100065.602
23992.105
1020.272
107.303
20.140
2.716
0.065
-0.226
-0.210
-0.167
-0.127
-0.092
-0.068
-0.054
-0.046
-0.041
-0.037
-0.036
-0.035
-0.037
-0.039
-0.042
-0.046
-0.051
-0.584
0.178
5.227
26.915
67.514
73.587
29.369
5.928
0.533
-0.163
5.601
124.205
4721.294
100001.922
100018.758
100195.320
5592.031
3100.129
1138.222
159.155
21.246
3.631
0.360
-0.205
-0.237
-0.200
-0.158
-0.114
-0.082
-0.061
-0.048
-0.041
-0.037
-0.033
-0.031
-0.030
-0.032
-0.036
-0.040
-0.043
-0.048
-0.655
-0.264
2.119
10.119
24.792
24.870
11.302
2.928
0.318
-0.112
5.134
103.971
3744.564
99999.906
100002.797
100018.063
3408.784
209.399
68.441
16.764
2.928
0.257
-0.247
-0.268
-0.230
-0.189
-0.142
-0.101
-0.073
-0.055
-0.043
-0.036
-0.031
-0.027
-0.027
-0.026
-0.029
-0.032
-0.036
-0.039
-0.044
-0.695
-0.569
0.046
1.899
4.368
4.474
2.498
0.875
0.062
-0.327
1.989
34.249
553.079
8592.993
31344.488
7606.730
557.749
40.549
6.234
1.334
-0.029
-0.320
-0.316
-0.262
-0.220
-0.170
-0.122
-0.087
-0.064
-0.050
-0.039
-0.033
-0.028
-0.024
-0.023
-0.024
-0.025
-0.027
-0.030
-0.035
-0.039
-0.624
-0.550
-0.440
-0.174
0.165
0.182
-0.051
-0.224
-0.379
-0.675
-0.132
5.884
52.097
256.740
501.349
257.005
48.461
6.669
0.482
-0.329
-0.407
-0.368
-0.312
-0.258
-0.200
-0.145
-0.106
-0.078
-0.059
-0.045
-0.036
-0.030
-0.026
-0.022
-0.019
-0.020
-0.020
-0.022
-0.025
-0.029
-0.034
-0.398
-0.147
0.114
0.613
1.189
0.978
0.181
-0.345
-0.564
-0.769
-0.824
-0.007
3.768
12.723
19.273
11.850
3.700
0.308
-0.447
-0.503
-0.438
-0.377
-0.305
-0.233
-0.173
-0.127
-0.094
-0.070
-0.055
-0.043
-0.034
-0.026
-0.023
-0.020
-0.017
-0.017
-0.017
-0.020
-0.022
-0.026
-0.029
-0.158
0.619
2.447
7.907
14.294
13.030
5.566
1.462
0.598
0.403
0.064
-0.303
-0.298
0.201
0.476
0.201
-0.288
-0.540
-0.549
-0.495
-0.440
-0.364
-0.276
-0.205
-0.152
-0.114
-0.086
-0.066
-0.052
-0.040
-0.033
-0.027
-0.022
-0.021
-0.018
-0.015
-0.016
-0.017
-0.020
-0.022
-0.025
-0.028
1.979
10.974
44.690
97.180
80.739
31.232
8.771
6.263
8.466
10.123
6.436
2.492
1.564
1.340
0.495
-0.195
-0.501
-0.530
-0.474
-0.416
-0.339
-0.257
-0.191
-0.143
-0.109
-0.084
-0.064
-0.051
-0.041
-0.033
-0.027
-0.023
-0.020
-0.019
-0.016
-0.015
-0.015
-0.016
-0.018
-0.020
0.166
6.231
49.610
294.549
806.414
618.477
160.058
33.406
32.049
93.146
137.869
82.368
27.311
21.135
19.948
9.652
2.459
0.054
-0.451
-0.453
-0.388
-0.331
-0.256
-0.193
-0.146
-0.111
-0.085
-0.067
-0.052
-0.042
-0.033
-0.029
-0.025
-0.021
-0.018
-0.015
-0.014
-0.014
-0.014
-0.015
-0.016
0.925
21.558
324.795
6052.167
47728.047
24091.531
1783.219
165.130
211.140
1038.985
2392.547
1024.886
193.357
208.453
215.015
80.749
15.685
1.725
-0.257
-0.446
-0.395
-0.344
-0.276
-0.208
-0.156
-0.118
-0.091
-0.072
-0.057
-0.045
-0.036
-0.030
-0.026
-0.023
-0.018
-0.016
-0.015
-0.013
-0.013
-0.014
-0.014
2.067
49.065
1551.100
100026.922
100063.125
100068.477
16344.858
1664.885
2389.054
7130.252
23961.512
6012.971
737.787
1418.350
1721.977
413.425
52.754
5.090
0.010
-0.466
-0.433
-0.386
-0.315
-0.240
-0.180
-0.137
-0.103
-0.079
-0.063
-0.049
-0.040
-0.033
-0.028
-0.024
-0.020
-0.018
-0.015
-0.013
-0.012
-0.013
-0.013
2.138
52.459
1720.841
100005.289
100013.344
100075.125
23066.951
67548.211
100517.078
12501.377
24101.771
6030.213
957.374
3012.818
3747.061
746.785
80.391
6.881
0.077
-0.507
-0.485
-0.438
-0.369
-0.290
-0.220
-0.164
-0.122
-0.093
-0.072
-0.057
-0.045
-0.037
-0.030
-0.026
-0.022
-0.018
-0.016
-0.014
-0.012
-0.012
-0.011
0.697
22.642
454.930
11013.119
100004.820
54910.238
7115.311
100140.367
100156.031
18224.727
2672.976
1052.068
370.983
1138.706
1250.519
340.926
44.296
4.092
-0.192
-0.563
-0.535
-0.485
-0.408
-0.338
-0.275
-0.208
-0.154
-0.116
-0.089
-0.068
-0.054
-0.043
-0.035
-0.029
-0.025
-0.019
-0.017
-0.015
-0.013
-0.011
-0.010
-0.477
4.913
52.101
374.963
1127.657
871.502
1206.500
19897.814
36005.926
2779.153
252.521
93.840
64.564
138.892
148.741
61.958
11.886
1.109
-0.412
-0.467
-0.446
-0.483
-0.443
-0.378
-0.322
-0.262
-0.197
-0.146
-0.111
-0.085
-0.065
-0.051
-0.041
-0.034
-0.027
-0.022
-0.019
-0.015
-0.014
-0.012
-0.010
-0.959
-0.097
4.124
19.203
38.002
40.322
89.991
434.767
538.271
146.890
26.646
9.144
7.581
13.322
13.999
6.730
1.533
0.031
0.353
1.123
0.679
-0.079
-0.410
-0.418
-0.367
-0.315
-0.253
-0.192
-0.144
-0.108
-0.082
-0.064
-0.050
-0.039
-0.033
-0.026
-0.021
-0.018
-0.015
-0.012
-0.011
-0.947
-0.816
-0.425
0.433
1.456
2.105
5.364
15.216
16.642
7.765
1.698
0.030
-0.006
0.615
1.100
1.109
0.963
1.563
4.864
10.157
7.743
2.152
0.029
-0.387
-0.416
-0.376
-0.313
-0.251
-0.190
-0.143
-0.108
-0.081
-0.061
-0.048
-0.038
-0.030
-0.025
-0.021
-0.017
-0.014
-0.012
-0.093
-0.024
-0.409
-0.636
-0.604
-0.488
-0.309
-0.010
-0.020
-0.411
-0.776
-0.835
-0.078
2.905
6.890
7.664
6.565
6.684
14.129
36.125
42.267
9.493
1.301
-0.137
-0.420
-0.419
-0.355
-0.297
-0.234
-0.189
-0.145
-0.108
-0.079
-0.059
-0.046
-0.035
-0.028
-0.023
-0.019
-0.016
-0.013
3.069
3.557
1.926
0.986
1.948
3.254
2.182
0.484
-0.551
-0.888
-0.912
-0.208
6.790
52.580
146.259
103.109
31.905
14.314
16.640
60.945
120.162
18.520
2.917
0.295
-0.383
-0.457
-0.390
-0.332
-0.269
-0.215
-0.180
-0.144
-0.106
-0.076
-0.056
-0.042
-0.033
-0.026
-0.021
-0.018
-0.014
10.926
15.581
12.621
14.902
41.922
73.701
52.252
15.068
2.162
-0.500
-0.778
1.773
42.828
672.525
3860.124
1779.880
159.737
21.159
9.194
16.492
23.673
8.174
2.535
0.310
-0.297
-0.130
0.147
0.000
-0.201
-0.244
-0.209
-0.176
-0.139
-0.097
-0.069
-0.050
-0.039
-0.030
-0.024
-0.019
-0.016
44.966
113.888
129.518
159.671
924.348
2667.745
1388.461
194.707
19.313
1.110
-0.519
3.668
95.117
2597.823
25209.574
8858.049
388.383
21.956
3.503
1.978
2.281
1.933
0.831
0.137
1.590
7.882
12.668
7.310
1.603
-0.027
-0.233
-0.207
-0.174
-0.124
-0.084
-0.059
-0.045
-0.035
-0.027
-0.021
-0.017
378.432
1922.460
2183.821
1516.893
31397.313
100004.453
73214.008
2385.909
95.345
5.145
-0.281
2.124
52.161
958.311
5803.319
2284.724
179.983
11.330
0.702
-0.353
-0.329
-0.216
-0.206
1.597
24.361
197.785
476.344
197.801
24.509
1.793
-0.157
-0.236
-0.205
-0.155
-0.103
-0.071
-0.052
-0.039
-0.030
-0.024
-0.018
2386.821
27369.941
31432.807
6324.138
100177.914
100011.070
100000.297
9721.691
194.783
8.561
-0.162
0.076
9.198
77.709
219.640
144.003
24.443
2.041
-0.518
-0.822
-0.808
-0.718
-0.141
9.202
222.036
6674.087
40643.570
5805.248
198.343
8.174
0.097
-0.266
-0.236
-0.187
-0.126
-0.084
-0.059
-0.043
-0.033
-0.027
-0.020
3340.764
41320.445
47612.590
5922.516
100213.688
100013.031
100000.383
4720.827
135.744
6.684
-0.299
-0.672
0.325
4.139
9.211
6.889
1.482
-0.508
-0.877
-0.924
-0.890
-0.712
0.944
21.946
631.053
56562.473
100073.883
47886.559
539.632
16.283
0.380
-0.284
-0.263
-0.222
-0.150
-0.099
-0.068
-0.049
-0.037
-0.029
-0.022
747.214
4724.030
5331.300
1273.119
3071.562
12497.771
5309.894
501.553
37.464
2.303
-0.530
-0.780
-0.687
-0.357
-0.071
-0.206
-0.608
-0.832
-0.899
-0.911
-0.866
-0.319
5.431
67.498
827.325
11520.580
69201.523
8180.415
293.912
13.586
0.499
-0.292
-0.280
-0.247
-0.173
-0.115
-0.077
-0.055
-0.041
-0.031
-0.024
81.946
261.111
290.648
123.715
131.905
236.474
148.693
37.477
5.212
-0.004
-0.695
-0.548
0.170
1.866
3.088
2.411
0.670
-0.358
-0.765
-0.865
-0.774
0.689
19.283
380.538
11048.554
100274.773
100673.797
8868.572
313.848
17.545
1.055
-0.260
-0.298
-0.257
-0.194
-0.131
-0.088
-0.060
-0.044
-0.033
-0.026
9.494
22.000
22.840
13.913
9.581
10.746
7.947
2.535
-0.002
-0.646
-0.544
0.960
8.597
31.895
57.664
42.665
15.732
4.109
0.545
-0.540
-0.630
1.738
35.955
926.393
73229.086
100018.867
100031.867
54848.199
696.446
32.895
2.903
-0.023
-0.302
-0.262
-0.205
-0.147
-0.098
-0.067
-0.048
-0.035
-0.027
7.532
9.336
6.646
2.791
0.700
0.092
-0.225
-0.539
-0.725
-0.707
0.144
7.933
73.750
502.709
1255.762
768.269
162.392
41.662
10.026
1.314
-0.366
1.682
28.808
519.151
23947.145
100034.148
100164.617
18747.555
696.179
92.520
11.720
0.960
-0.214
-0.265
-0.210
-0.156
-0.107
-0.074
-0.052
-0.037
-0.028
59.243
25.426
9.288
1.683
-0.387
-0.778
-0.829
-0.834
-0.805
-0.626
1.402
27.090
455.766
7610.831
41361.453
12748.036
1526.628
428.104
77.372
9.570
0.472
0.535
10.565
113.655
1409.564
8746.001
10314.102
8731.158
4809.188
560.475
45.121
3.457
-0.024
-0.264
-0.212
-0.164
-0.114
-0.079
-0.055
-0.041
-0.030
3186.947
65.423
13.041
1.619
-0.584
-0.889
-0.904
-0.883
-0.845
-0.598
2.510
45.153
918.144
27383.795
100215.023
65432.363
10731.237
3833.037
418.542
34.863
2.067
-0.248
1.846
15.550
91.337
571.600
7783.927
63356.977
27376.352
1721.043
87.882
6.032
0.117
-0.261
-0.214
-0.168
-0.119
-0.083
-0.058
-0.043
-0.032
2609.626
44.168
7.529
0.649
-0.758
-0.944
-0.949
-0.932
-0.891
-0.587
2.027
32.177
463.766
8627.399
47930.578
20166.744
32262.752
11073.075
832.140
53.335
3.439
-0.471
-0.370
2.189
22.917
266.510
4211.671
27369.025
14186.707
1125.611
67.847
4.746
0.047
-0.263
-0.213
-0.170
-0.121
-0.084
-0.060
-0.045
-0.035
32.663
6.731
1.647
-0.253
-0.788
-0.917
-0.973
-0.971
-0.923
-0.637
1.408
14.635
97.679
589.988
1753.737
2975.854
7764.214
3790.721
431.715
36.913
2.944
-0.507
-0.760
-0.009
6.521
68.201
502.217
1544.808
1125.425
195.038
21.356
1.890
-0.156
-0.269
-0.214
-0.169
-0.120
-0.085
-0.062
-0.047
-0.036
0.381
0.530
0.689
0.486
-0.115
-0.670
-0.927
-1.001
-0.973
-0.734
0.980
8.390
28.632
68.682
132.530
329.569
735.928
580.755
188.992
32.991
3.785
-0.397
-0.822
-0.629
0.804
9.345
40.771
87.545
67.690
21.280
3.955
0.192
-0.294
-0.270
-0.214
-0.165
-0.118
-0.084
-0.062
-0.047
-0.037
0.580
4.893
10.580
9.229
3.738
0.367
-0.748
-0.982
-1.017
-0.843
0.428
5.552
19.472
38.827
74.942
225.527
718.199
1066.028
427.550
64.693
6.953
-0.152
-0.824
-0.836
-0.582
0.419
2.842
5.311
4.551
1.757
0.123
-0.336
-0.339
-0.270
-0.216
-0.160
-0.115
-0.084
-0.063
-0.049
-0.039
12.981
98.792
253.711
156.218
29.702
3.777
-0.302
-0.953
-1.043
-0.887
0.421
8.166
39.627
138.343
594.676
2552.865
2893.071
1707.975
504.753
72.506
7.075
-0.067
-0.807
-0.860
-0.801
-0.654
-0.413
-0.182
-0.185
-0.329
-0.424
-0.408
-0.343
-0.273
-0.210
-0.152
-0.113
-0.084
-0.065
-0.051
-0.041
106.265
2602.065
18533.285
5073.638
254.473
13.273
0.258
-0.943
-1.031
-0.864
0.923
13.105
85.189
520.843
11183.786
100105.750
100223.844
10064.750
459.373
45.155
4.419
-0.313
-0.819
-0.829
-0.794
-0.734
-0.641
-0.545
-0.505
-0.486
-0.442
-0.393
-0.342
-0.271
-0.202
-0.148
-0.112
-0.085
-0.067
-0.053
-0.043
340.271
25210.855
100007.070
94181.914
964.980
26.114
0.451
-0.858
-0.889
-0.777
0.702
11.758
84.741
1051.698
84965.492
100051.594
100039.805
73256.141
849.747
33.807
2.201
-0.569
-0.814
-0.810
-0.778
-0.687
-0.524
-0.358
-0.358
-0.429
-0.426
-0.383
-0.329
-0.262
-0.197
-0.148
-0.115
-0.089
-0.071
-0.056
-0.046
197.363
8853.907
100001.891
25211.154
535.392
17.106
0.143
-0.564
-0.432
-0.493
0.031
5.129
39.976
649.051
31382.684
100015.578
100006.359
27369.666
556.372
22.139
0.941
-0.689
-0.790
-0.779
-0.744
-0.627
-0.399
-0.173
-0.215
-0.374
-0.408
-0.364
-0.314
-0.258
-0.197
-0.152
-0.121
-0.096
-0.078
-0.063
-0.051
31.962
379.816
1380.483
598.875
63.934
3.824
-0.309
-0.075
0.355
-0.005
-0.366
0.981
12.051
130.997
1725.644
14188.315
14186.367
1544.863
113.953
8.004
-0.093
-0.734
-0.764
-0.752
-0.707
-0.609
-0.417
-0.255
-0.279
-0.383
-0.400
-0.357
-0.314
-0.262
-0.207
-0.166
-0.133
-0.109
-0.090
-0.073
-0.060
2.337
14.780
31.973
19.755
4.026
-0.222
-0.525
0.142
0.560
0.158
-0.448
-0.460
1.627
14.757
88.098
257.260
256.996
80.155
13.982
1.067
-0.591
-0.751
-0.755
-0.730
-0.684
-0.634
-0.548
-0.460
-0.437
-0.446
-0.416
-0.371
-0.332
-0.279
-0.231
-0.192
-0.162
-0.134
-0.110
-0.092
-0.074
-0.240
-0.033
0.342
0.006
-0.711
-0.950
-0.747
-0.321
-0.049
-0.216
-0.679
-0.865
-0.618
0.720
5.082
10.838
10.848
4.667
0.755
-0.529
-0.771
-0.772
-0.756
-0.723
-0.677
-0.640
-0.610
-0.577
-0.542
-0.495
-0.446
-0.399
-0.353
-0.299
-0.258
-0.227
-0.201
-0.174
-0.146
-0.121
-0.097
2.756
0.125
-0.696
-0.909
-1.006
-1.053
-0.984
-0.813
-0.619
-0.497
-0.498
-0.648
-0.825
-0.791
-0.544
-0.209
-0.192
-0.511
-0.768
-0.847
-0.813
-0.756
-0.724
-0.712
-0.692
-0.661
-0.633
-0.613
-0.588
-0.540
-0.480
-0.426
-0.368
-0.322
-0.287
-0.260
-0.240
-0.220
-0.198
-0.167
-0.135
0.170
-0.521
-0.096
1.510
3.634
3.637
1.650
-0.077
-0.727
-0.738
0.960
19.287
234.466
1922.317
5423.697
5661.342
100214.234
100022.281
100008.141
2396.365
87.410
7.026
0.531
-0.206
-0.241
-0.209
-0.167
-0.122
-0.089
-0.069
-0.056
-0.047
-0.044
-0.041
-0.042
-0.041
-0.044
-0.048
-0.054
-0.062
-0.071
-0.685
-0.634
-0.163
1.338
3.316
3.292
1.429
-0.168
-0.765
-0.685
2.155
44.090
746.494
12492.608
54843.254
12866.010
4491.954
11054.357
3344.903
284.335
22.658
1.987
-0.070
-0.264
-0.234
-0.201
-0.153
-0.110
-0.080
-0.062
-0.050
-0.043
-0.039
-0.037
-0.036
-0.037
-0.040
-0.045
-0.052
-0.060
-0.068
-0.715
-0.662
-0.413
0.256
1.183
1.150
0.236
-0.528
-0.847
-0.738
1.894
37.249
610.745
9722.081
41320.863
9751.589
735.899
233.177
107.286
25.468
3.550
0.141
-0.283
-0.266
-0.227
-0.187
-0.137
-0.099
-0.072
-0.056
-0.044
-0.039
-0.036
-0.033
-0.031
-0.033
-0.036
-0.043
-0.049
-0.057
-0.066
-0.531
-0.405
-0.362
-0.311
-0.165
-0.246
-0.543
-0.805
-0.919
-0.865
0.465
14.954
148.218
1125.024
2666.896
1127.745
155.384
23.455
7.321
1.903
0.066
-0.306
-0.313
-0.261
-0.221
-0.166
-0.120
-0.087
-0.065
-0.051
-0.041
-0.034
-0.031
-0.029
-0.028
-0.031
-0.033
-0.038
-0.044
-0.052
-0.060
0.360
1.114
1.094
0.589
0.267
-0.028
-0.450
-0.693
-0.787
-0.866
-0.549
2.531
20.839
80.014
135.654
80.315
19.879
3.209
0.257
-0.303
-0.401
-0.373
-0.313
-0.258
-0.198
-0.144
-0.104
-0.079
-0.060
-0.047
-0.038
-0.032
-0.028
-0.026
-0.024
-0.026
-0.028
-0.033
-0.039
-0.046
-0.054
3.095
6.434
7.111
6.827
8.619
7.421
3.437
1.326
0.867
0.300
-0.365
-0.310
1.354
5.524
7.835
5.657
1.607
-0.091
-0.499
-0.508
-0.445
-0.383
-0.307
-0.233
-0.172
-0.126
-0.093
-0.072
-0.057
-0.045
-0.037
-0.029
-0.026
-0.024
-0.022
-0.022
-0.024
-0.027
-0.032
-0.038
-0.045
6.837
15.606
22.140
54.143
116.004
96.940
34.843
13.710
11.224
8.275
3.448
0.953
0.041
0.138
0.410
0.230
-0.154
-0.449
-0.527
-0.495
-0.442
-0.369
-0.284
-0.209
-0.155
-0.117
-0.088
-0.068
-0.054
-0.043
-0.035
-0.028
-0.025
-0.024
-0.021
-0.020
-0.020
-0.024
-0.028
-0.032
-0.037
7.211
19.962
63.143
426.289
1404.610
1139.706
249.345
61.673
61.134
49.026
34.785
17.698
7.402
5.723
5.798
3.725
1.559
0.186
-0.362
-0.466
-0.419
-0.344
-0.271
-0.200
-0.149
-0.114
-0.088
-0.069
-0.053
-0.043
-0.036
-0.029
-0.025
-0.022
-0.021
-0.019
-0.019
-0.021
-0.022
-0.026
-0.031
4.192
19.197
163.841
1661.480
10005.579
6955.941
903.524
148.845
194.331
416.036
630.299
319.114
87.384
88.401
90.696
41.650
11.556
2.487
0.080
-0.391
-0.394
-0.336
-0.273
-0.205
-0.153
-0.117
-0.090
-0.070
-0.056
-0.045
-0.038
-0.031
-0.027
-0.023
-0.020
-0.019
-0.019
-0.019
-0.021
-0.022
-0.023
2.078
23.683
288.928
3305.825
17327.877
11960.310
1445.249
230.405
801.508
11081.703
41338.188
9762.947
987.166
1952.358
2392.648
560.414
68.058
8.011
0.736
-0.324
-0.395
-0.348
-0.291
-0.222
-0.165
-0.126
-0.097
-0.075
-0.059
-0.048
-0.040
-0.033
-0.029
-0.025
-0.021
-0.019
-0.018
-0.016
-0.017
-0.019
-0.020
1.735
34.151
652.490
21260.945
101014.813
100832.688
4445.067
462.793
3978.241
100082.352
100025.484
100164.828
6324.353
63391.113
84846.727
6744.830
315.229
18.918
1.321
-0.332
-0.433
-0.385
-0.328
-0.254
-0.191
-0.144
-0.109
-0.084
-0.067
-0.053
-0.043
-0.036
-0.031
-0.027
-0.022
-0.020
-0.017
-0.016
-0.016
-0.016
-0.017
1.340
32.833
682.878
27399.494
100081.313
100084.047
5531.667
1615.531
5631.763
100394.109
100049.398
100259.859
11576.928
100095.922
100005.984
20952.924
555.617
25.984
1.394
-0.423
-0.499
-0.450
-0.389
-0.304
-0.231
-0.174
-0.132
-0.100
-0.078
-0.061
-0.050
-0.042
-0.034
-0.029
-0.024
-0.021
-0.018
-0.016
-0.015
-0.014
-0.014
0.310
13.984
214.448
2986.326
18378.650
9750.045
1335.558
3155.829
5127.853
11680.468
41374.762
9861.297
3220.536
35993.316
47552.289
4721.505
257.535
15.536
0.591
-0.535
-0.547
-0.498
-0.437
-0.357
-0.283
-0.222
-0.165
-0.125
-0.096
-0.075
-0.059
-0.047
-0.039
-0.034
-0.027
-0.023
-0.020
-0.017
-0.016
-0.014
-0.013
-0.636
2.785
29.054
177.945
502.779
386.651
216.124
765.201
1107.151
572.812
638.177
341.811
291.781
1132.449
1389.117
375.031
48.122
4.393
-0.222
-0.619
-0.585
-0.537
-0.469
-0.402
-0.336
-0.271
-0.214
-0.161
-0.122
-0.093
-0.071
-0.057
-0.046
-0.038
-0.031
-0.026
-0.022
-0.019
-0.017
-0.014
-0.013
-1.009
-0.416
2.501
11.666
22.930
20.527
25.491
67.739
84.435
45.432
30.591
19.692
24.760
53.253
56.918
24.650
5.564
0.227
-0.589
-0.448
-0.231
-0.201
-0.274
-0.366
-0.381
-0.320
-0.262
-0.211
-0.157
-0.117
-0.090
-0.069
-0.054
-0.043
-0.036
-0.030
-0.025
-0.021
-0.018
-0.016
-0.013
-1.069
-0.979
-0.649
-0.021
0.677
0.862
1.610
4.322
4.931
3.027
1.387
0.680
1.212
2.461
2.677
1.315
-0.092
-0.528
0.060
4.592
9.658
4.842
1.948
0.280
-0.318
-0.379
-0.317
-0.270
-0.210
-0.156
-0.118
-0.088
-0.067
-0.053
-0.042
-0.034
-0.027
-0.023
-0.020
-0.018
-0.014
-0.992
-0.939
-0.914
-0.814
-0.658
-0.574
-0.566
-0.504
-0.543
-0.704
-0.849
-0.898
-0.684
-0.066
0.626
0.478
-0.057
-0.147
6.514
310.727
1480.924
80.877
14.952
3.341
0.116
-0.389
-0.357
-0.307
-0.255
-0.202
-0.156
-0.115
-0.086
-0.065
-0.051
-0.040
-0.032
-0.025
-0.022
-0.019
-0.016
-0.701
-0.536
-0.403
0.260
1.805
2.954
2.185
0.481
-0.592
-0.903
-0.962
-0.817
0.392
5.529
12.390
9.749
2.998
0.838
18.084
4714.909
100049.789
393.087
51.407
9.835
0.843
-0.362
-0.390
-0.338
-0.291
-0.231
-0.189
-0.153
-0.112
-0.081
-0.061
-0.047
-0.037
-0.029
-0.024
-0.020
-0.016
0.480
1.716
3.172
11.254
37.751
67.511
48.027
15.090
1.953
-0.531
-0.905
-0.379
4.970
35.312
95.860
58.889
13.432
1.827
6.205
201.564
773.269
141.780
59.921
11.678
1.171
0.089
0.250
0.102
-0.188
-0.258
-0.219
-0.183
-0.146
-0.103
-0.074
-0.055
-0.043
-0.034
-0.027
-0.022
-0.017
7.573
17.813
28.896
122.318
828.491
2386.297
1249.311
194.733
19.320
1.110
-0.718
-0.005
9.147
78.105
222.935
147.904
25.429
2.457
0.972
7.828
28.360
41.902
21.713
5.495
2.955
10.500
18.382
10.562
2.146
0.035
-0.243
-0.214
-0.181
-0.131
-0.091
-0.065
-0.049
-0.037
-0.030
-0.025
-0.019
44.460
127.138
180.776
968.017
27374.445
100000.805
63294.102
2137.015
87.405
4.716
-0.434
-0.208
5.620
43.293
119.740
73.854
15.949
1.325
-0.270
0.703
3.861
6.092
3.600
3.403
35.809
340.153
850.915
304.675
35.763
2.393
-0.146
-0.248
-0.212
-0.162
-0.110
-0.077
-0.056
-0.042
-0.033
-0.027
-0.021
135.896
505.840
634.178
3146.064
100024.891
100002.422
99999.641
8593.142
194.796
8.560
-0.243
-0.618
0.939
7.637
18.485
12.891
2.936
-0.245
-0.763
-0.662
-0.289
-0.054
0.365
11.865
381.297
18523.531
100001.820
15922.789
340.526
11.695
0.204
-0.277
-0.247
-0.197
-0.133
-0.090
-0.064
-0.048
-0.037
-0.029
-0.022
177.889
678.462
737.729
1914.849
84868.320
100002.656
99999.703
4202.184
135.761
6.682
-0.306
-0.774
-0.573
0.135
0.966
0.583
-0.341
-0.793
-0.898
-0.924
-0.884
-0.741
0.742
25.755
1235.600
100031.969
100032.016
100013.250
1084.581
20.824
0.515
-0.295
-0.276
-0.232
-0.158
-0.107
-0.074
-0.053
-0.040
-0.031
-0.024
67.515
215.077
252.843
337.926
2997.691
11014.243
4720.998
454.913
34.495
2.304
-0.555
-0.797
-0.782
-0.703
-0.625
-0.660
-0.769
-0.847
-0.894
-0.924
-0.892
-0.530
2.919
39.213
654.523
30108.240
100611.320
25371.496
448.982
15.435
0.454
-0.319
-0.296
-0.262
-0.184
-0.123
-0.085
-0.059
-0.044
-0.034
-0.026
13.992
35.013
38.223
38.925
117.830
234.826
148.546
37.489
5.221
0.008
-0.722
-0.715
-0.445
0.095
0.576
0.493
0.037
-0.412
-0.737
-0.869
-0.837
-0.063
8.818
127.624
1767.875
14662.736
13873.510
2024.451
150.955
12.198
0.787
-0.276
-0.319
-0.275
-0.207
-0.142
-0.096
-0.067
-0.048
-0.036
-0.028
1.498
3.663
4.124
3.968
6.910
10.263
7.305
2.569
0.020
-0.646
-0.687
-0.200
2.101
7.557
13.357
12.661
9.429
4.818
1.397
-0.326
-0.722
0.328
14.243
258.065
5983.340
98511.734
84895.867
5381.602
262.015
28.555
3.854
0.152
-0.309
-0.283
-0.220
-0.159
-0.107
-0.075
-0.053
-0.039
-0.030
0.398
0.198
0.007
-0.231
-0.209
-0.108
-0.198
-0.523
-0.700
-0.726
-0.427
1.918
15.487
64.476
138.965
142.954
137.276
84.279
23.327
3.351
-0.199
0.178
11.302
179.251
2991.451
31419.895
27920.014
4303.730
1386.364
223.150
23.926
2.101
-0.152
-0.290
-0.227
-0.172
-0.118
-0.082
-0.059
-0.042
-0.032
4.254
0.897
-0.235
-0.687
-0.825
-0.793
-0.777
-0.786
-0.768
-0.701
0.022
6.251
58.177
354.568
975.320
1890.674
4298.318
2148.791
283.414
24.871
1.698
-0.148
3.972
43.184
403.479
2099.499
17522.340
100311.156
73252.328
2987.063
124.810
7.048
0.207
-0.286
-0.235
-0.181
-0.127
-0.089
-0.062
-0.046
-0.034
24.977
3.104
-0.030
-0.723
-0.883
-0.840
-0.782
-0.761
-0.766
-0.711
0.270
9.577
98.621
791.664
2931.110
36973.430
100163.203
98506.227
2985.158
104.390
5.668
-0.215
0.506
9.450
82.981
1795.134
100075.602
100028.625
100006.117
16133.155
282.524
12.248
0.456
-0.277
-0.240
-0.188
-0.134
-0.093
-0.066
-0.049
-0.037
23.409
2.164
-0.355
-0.820
-0.912
-0.816
-0.711
-0.687
-0.740
-0.744
0.033
7.205
66.700
450.136
3302.900
100505.336
100104.211
100022.891
7613.216
180.152
9.014
-0.121
-0.445
2.827
47.386
1131.600
63300.508
100003.273
100000.852
7605.425
213.803
10.452
0.332
-0.288
-0.244
-0.192
-0.137
-0.096
-0.068
-0.050
-0.039
1.853
-0.246
-0.765
-0.905
-0.900
-0.789
-0.682
-0.668
-0.758
-0.810
-0.364
2.536
20.428
114.587
1157.204
36082.051
100150.109
85021.484
2755.216
124.247
8.653
-0.012
-0.690
0.607
14.450
195.815
2667.727
14186.209
7605.447
746.728
57.232
3.996
-0.027
-0.307
-0.246
-0.194
-0.138
-0.097
-0.069
-0.052
-0.040
-0.854
-0.874
-0.788
-0.791
-0.838
-0.818
-0.769
-0.787
-0.864
-0.903
-0.664
0.438
5.039
25.219
179.916
1574.351
6138.362
6121.285
1532.820
161.338
14.115
0.531
-0.750
-0.490
2.323
21.247
114.001
257.272
195.046
52.573
8.156
0.646
-0.299
-0.319
-0.251
-0.193
-0.137
-0.097
-0.071
-0.053
-0.041
-0.659
0.447
1.771
1.160
-0.127
-0.743
-0.897
-0.942
-1.000
-1.005
-0.814
-0.092
2.625
14.540
109.372
1649.191
27515.061
84931.508
11038.514
558.096
29.747
1.488
-0.702
-0.811
-0.359
1.565
6.274
12.072
9.512
3.897
0.608
-0.299
-0.395
-0.325
-0.255
-0.187
-0.134
-0.097
-0.072
-0.054
-0.041
2.531
18.055
39.315
24.627
5.484
-0.026
-0.917
-1.026
-1.068
-1.063
-0.821
0.410
6.453
45.707
369.477
2851.647
37090.711
100261.609
14219.713
614.936
32.092
1.478
-0.685
-0.837
-0.764
-0.539
-0.081
0.276
0.235
-0.166
-0.395
-0.439
-0.402
-0.331
-0.253
-0.181
-0.131
-0.096
-0.073
-0.056
-0.044
19.817
177.483
598.913
273.448
39.417
2.494
-0.788
-1.058
-1.088
-1.081
-0.765
1.352
16.433
206.447
4245.421
55230.965
51296.117
11350.744
2315.749
206.562
16.080
0.620
-0.737
-0.808
-0.758
-0.545
0.044
0.586
0.289
-0.229
-0.438
-0.431
-0.392
-0.330
-0.243
-0.176
-0.130
-0.098
-0.076
-0.060
-0.047
47.474
672.060
2959.685
1221.136
95.476
5.642
-0.650
-1.088
-1.115
-1.106
-0.780
1.635
24.727
509.169
20964.977
100055.641
100214.492
21261.066
604.071
49.411
4.748
-0.252
-0.759
-0.775
-0.668
-0.016
2.078
4.385
2.975
0.645
-0.294
-0.419
-0.375
-0.316
-0.239
-0.176
-0.133
-0.101
-0.079
-0.064
-0.050
32.012
379.650
1380.238
672.256
63.668
3.609
-0.773
-1.098
-1.118
-1.116
-0.926
0.705
17.957
343.868
11016.308
100005.922
100013.367
9738.918
320.887
18.782
1.073
-0.614
-0.748
-0.744
-0.571
0.578
4.801
9.454
6.512
1.607
-0.149
-0.393
-0.358
-0.307
-0.238
-0.180
-0.139
-0.109
-0.087
-0.069
-0.056
7.478
52.175
130.042
71.201
13.668
0.489
-0.959
-1.078
-1.088
-1.081
-1.022
-0.320
6.396
80.794
915.624
5309.996
4721.785
827.319
74.451
6.015
-0.139
-0.719
-0.743
-0.740
-0.590
0.312
3.575
7.132
4.902
1.142
-0.213
-0.391
-0.358
-0.312
-0.249
-0.194
-0.153
-0.123
-0.100
-0.082
-0.065
0.296
3.483
7.665
5.812
1.059
-0.769
-1.058
-1.077
-1.055
-1.017
-1.009
-0.850
0.564
10.027
56.875
162.348
162.382
52.342
9.340
0.731
-0.612
-0.753
-0.758
-0.747
-0.671
-0.300
0.748
1.714
1.235
0.077
-0.376
-0.418
-0.377
-0.332
-0.271
-0.222
-0.183
-0.150
-0.123
-0.101
-0.081
0.601
0.049
0.186
0.090
-0.575
-0.984
-1.078
-1.085
-1.056
-1.000
-0.959
-0.905
-0.677
0.377
3.497
7.721
7.752
3.558
0.344
-0.587
-0.773
-0.790
-0.793
-0.763
-0.724
-0.645
-0.452
-0.254
-0.301
-0.453
-0.488
-0.445
-0.399
-0.348
-0.294
-0.253
-0.223
-0.194
-0.162
-0.133
-0.106
13.323
2.609
0.054
-0.455
-0.781
-0.999
-1.081
-1.057
-0.836
-0.130
0.518
0.443
0.060
-0.277
-0.388
-0.297
-0.392
-0.603
-0.801
-0.861
-0.843
-0.827
-0.816
-0.786
-0.757
-0.728
-0.699
-0.658
-0.626
-0.581
-0.526
-0.478
-0.431
-0.372
-0.326
-0.291
-0.263
-0.237
-0.216
-0.183
-0.149
-0.173
-0.678
-0.720
-0.654
-0.546
-0.547
-0.684
-0.818
-0.886
-0.882
-0.344
3.547
29.448
128.883
287.805
1844.299
47577.168
100004.180
35959.523
1126.337
53.378
3.460
-0.018
-0.268
-0.236
-0.207
-0.156
-0.116
-0.088
-0.069
-0.058
-0.050
-0.047
-0.046
-0.046
-0.049
-0.054
-0.063
-0.073
-0.088
-0.103
-0.741
-0.766
-0.755
-0.673
-0.566
-0.582
-0.738
-0.870
-0.924
-0.879
0.005
7.730
67.526
342.578
695.130
555.115
1782.164
4210.354
1545.560
178.351
15.692
1.174
-0.203
-0.265
-0.232
-0.195
-0.142
-0.105
-0.079
-0.064
-0.051
-0.045
-0.042
-0.042
-0.042
-0.045
-0.050
-0.060
-0.072
-0.087
-0.104
-0.643
-0.566
-0.588
-0.647
-0.672
-0.714
-0.810
-0.895
-0.939
-0.909
-0.098
7.073
56.808
310.319
614.366
331.803
137.951
131.760
68.560
16.842
2.668
0.
-0.290
-0.260
-0.225
-0.177
-0.127
-0.094
-0.073
-0.058
-0.047
-0.041
-0.039
-0.039
-0.038
-0.042
-0.047
-0.058
-0.070
-0.085
-0.104
0.508
1.361
1.204
0.207
-0.420
-0.699
-0.832
-0.894
-0.921
-0.925
-0.546
2.568
20.865
87.347
148.832
89.382
26.237
9.834
4.659
1.244
-0.035
-0.321
-0.309
-0.259
-0.213
-0.157
-0.113
-0.086
-0.066
-0.053
-0.044
-0.037
-0.035
-0.033
-0.033
-0.038
-0.043
-0.051
-0.066
-0.081
-0.097
7.898
16.536
14.310
6.551
2.337
0.922
0.113
-0.115
-0.105
-0.328
-0.538
0.143
3.857
12.806
19.369
13.049
4.426
0.770
-0.113
-0.361
-0.413
-0.381
-0.311
-0.250
-0.190
-0.138
-0.102
-0.079
-0.062
-0.049
-0.040
-0.034
-0.031
-0.030
-0.030
-0.033
-0.037
-0.046
-0.058
-0.072
-0.088
44.295
104.683
90.942
41.807
30.706
24.059
10.780
7.767
8.834
5.748
1.858
0.019
-0.022
0.974
1.709
1.220
0.244
-0.345
-0.512
-0.505
-0.442
-0.379
-0.304
-0.228
-0.168
-0.124
-0.094
-0.073
-0.059
-0.048
-0.039
-0.033
-0.030
-0.027
-0.027
-0.028
-0.032
-0.040
-0.049
-0.061
-0.074
124.504
313.519
286.933
269.270
623.212
505.994
141.557
79.260
106.626
63.701
18.510
3.841
0.614
0.566
1.435
1.938
1.467
0.361
-0.284
-0.463
-0.442
-0.365
-0.287
-0.212
-0.157
-0.117
-0.090
-0.071
-0.056
-0.046
-0.038
-0.030
-0.028
-0.027
-0.027
-0.026
-0.028
-0.033
-0.040
-0.048
-0.058
125.253
324.889
472.042
3417.450
27381.734
18386.426
1809.476
599.365
1138.577
574.312
117.976
30.051
10.403
11.216
16.234
18.561
13.378
4.785
0.754
-0.285
-0.409
-0.345
-0.274
-0.208
-0.154
-0.116
-0.089
-0.071
-0.055
-0.046
-0.037
-0.032
-0.027
-0.025
-0.023
-0.024
-0.026
-0.028
-0.032
-0.039
-0.046
46.292
135.088
840.905
36013.574
100059.914
100060.141
11242.215
2211.434
5404.446
2330.819
1062.378
441.903
119.544
164.757
208.796
130.450
66.115
20.022
3.491
0.102
-0.357
-0.340
-0.275
-0.214
-0.159
-0.122
-0.093
-0.073
-0.059
-0.048
-0.040
-0.035
-0.029
-0.026
-0.024
-0.022
-0.024
-0.024
-0.027
-0.031
-0.035
10.085
50.462
722.111
27566.277
100556.383
100430.641
10000.432
1710.040
4677.230
17679.330
73414.867
14270.928
1576.891
6793.767
8658.955
1525.140
228.196
43.970
6.702
0.457
-0.334
-0.351
-0.294
-0.234
-0.173
-0.131
-0.101
-0.078
-0.064
-0.052
-0.043
-0.037
-0.031
-0.027
-0.024
-0.022
-0.022
-0.022
-0.023
-0.025
-0.027
2.303
22.533
260.359
3213.566
19474.010
14636.571
1654.930
543.156
5885.979
100289.641
100074.359
100348.617
18390.518
100124.617
100054.125
36063.348
763.298
57.038
6.806
0.364
-0.380
-0.387
-0.333
-0.267
-0.201
-0.152
-0.115
-0.089
-0.070
-0.058
-0.048
-0.041
-0.034
-0.030
-0.026
-0.023
-0.021
-0.020
-0.020
-0.021
-0.022
0.633
11.653
127.688
1051.335
4120.595
2700.840
492.606
259.878
5412.784
100051.391
100034.188
100555.609
51753.172
100118.102
100022.469
100032.172
1416.110
50.860
4.125
-0.073
-0.474
-0.443
-0.387
-0.314
-0.245
-0.186
-0.141
-0.109
-0.084
-0.067
-0.054
-0.045
-0.038
-0.032
-0.028
-0.024
-0.021
-0.020
-0.018
-0.019
-0.018
0.102
4.264
43.117
266.068
763.789
572.366
154.429
135.571
1000.144
16164.963
73233.648
14468.831
10468.950
100041.742
100005.570
20956.234
558.385
27.085
1.623
-0.434
-0.556
-0.510
-0.448
-0.362
-0.288
-0.232
-0.180
-0.136
-0.104
-0.080
-0.063
-0.053
-0.045
-0.038
-0.031
-0.026
-0.023
-0.020
-0.019
-0.017
-0.016
-0.659
0.465
7.857
37.891
74.703
64.719
32.924
44.687
109.085
429.183
833.439
424.059
621.399
3348.990
4203.300
915.600
87.971
6.976
0.019
-0.605
-0.545
-0.477
-0.442
-0.402
-0.333
-0.269
-0.225
-0.177
-0.132
-0.099
-0.078
-0.062
-0.051
-0.043
-0.036
-0.030
-0.027
-0.023
-0.020
-0.017
-0.015
-1.052
-0.838
0.292
3.087
6.032
5.569
4.504
7.465
13.036
22.857
30.838
24.163
37.449
96.432
104.069
44.118
8.504
0.666
-0.550
-0.251
0.588
1.160
0.638
-0.060
-0.331
-0.315
-0.263
-0.226
-0.172
-0.127
-0.097
-0.077
-0.060
-0.049
-0.041
-0.034
-0.029
-0.025
-0.022
-0.019
-0.015
-1.100
-1.067
-0.925
-0.635
-0.373
-0.353
-0.301
0.101
0.530
0.813
0.941
0.967
1.979
4.260
4.551
2.119
0.059
-0.597
0.267
7.549
22.740
27.742
15.382
3.788
0.228
-0.323
-0.317
-0.273
-0.227
-0.167
-0.125
-0.094
-0.073
-0.058
-0.047
-0.039
-0.032
-0.027
-0.023
-0.020
-0.017
-1.064
-1.045
-1.008
-0.924
-0.824
-0.777
-0.801
-0.833
-0.851
-0.873
-0.904
-0.905
-0.795
-0.601
-0.534
-0.619
-0.745
-0.395
8.565
337.807
1655.161
488.644
189.912
29.388
3.310
-0.055
-0.355
-0.311
-0.273
-0.216
-0.164
-0.121
-0.091
-0.071
-0.055
-0.045
-0.036
-0.030
-0.025
-0.021
-0.018
-1.017
-0.957
-0.813
-0.386
0.476
1.087
0.698
-0.193
-0.735
-0.929
-0.962
-0.955
-0.829
-0.350
0.483
0.551
0.002
0.520
25.194
3970.393
95006.016
4753.001
1315.855
117.247
9.305
0.380
-0.377
-0.347
-0.306
-0.245
-0.200
-0.159
-0.117
-0.086
-0.066
-0.051
-0.041
-0.033
-0.027
-0.023
-0.019
-0.775
-0.475
0.485
4.471
15.168
26.827
19.309
6.050
0.696
-0.694
-0.917
-0.877
-0.400
2.460
16.556
18.312
4.338
1.861
14.754
318.765
2710.309
6608.272
1871.182
140.785
9.654
0.480
-0.026
-0.112
-0.273
-0.278
-0.229
-0.190
-0.150
-0.107
-0.079
-0.060
-0.047
-0.037
-0.031
-0.025
-0.020
0.290
1.802
6.568
41.906
213.866
454.891
282.110
61.959
7.823
0.168
-0.783
-0.792
0.098
12.672
314.355
435.652
22.293
3.317
7.151
59.361
437.735
932.892
388.381
49.376
5.491
5.234
8.716
5.008
0.993
-0.127
-0.262
-0.221
-0.185
-0.135
-0.095
-0.070
-0.053
-0.042
-0.033
-0.028
-0.022
3.605
10.049
27.145
238.870
2387.376
9721.895
4202.158
412.867
31.709
2.047
-0.586
-0.763
-0.075
10.639
312.494
435.203
20.628
3.068
2.616
9.604
35.479
59.622
34.168
8.893
16.166
105.778
219.909
105.767
15.302
1.144
-0.218
-0.259
-0.218
-0.166
-0.114
-0.082
-0.061
-0.047
-0.036
-0.030
-0.024
9.298
23.221
55.260
564.122
11015.082
63294.496
20950.246
1125.189
62.014
3.651
-0.457
-0.787
-0.601
1.252
11.543
15.812
3.890
0.898
0.297
0.912
2.563
3.284
2.162
6.243
117.542
2010.246
8853.963
2010.013
105.909
5.558
-0.033
-0.294
-0.257
-0.201
-0.137
-0.096
-0.070
-0.052
-0.041
-0.032
-0.025
10.038
26.488
50.423
353.461
5312.550
23926.447
8593.209
675.071
44.272
2.784
-0.527
-0.791
-0.800
-0.619
-0.087
0.298
0.027
-0.431
-0.657
-0.671
-0.597
-0.547
0.049
11.475
276.919
10232.824
94178.930
10229.305
274.125
9.819
0.125
-0.320
-0.293
-0.239
-0.163
-0.112
-0.080
-0.058
-0.045
-0.035
-0.027
5.052
13.638
21.456
87.033
555.260
1388.785
746.525
135.789
14.042
0.830
-0.661
-0.793
-0.798
-0.796
-0.749
-0.691
-0.713
-0.804
-0.870
-0.890
-0.878
-0.754
0.498
12.754
157.349
2666.056
11893.567
2623.587
135.574
6.946
0.040
-0.348
-0.317
-0.271
-0.193
-0.130
-0.091
-0.065
-0.049
-0.037
-0.029
0.933
2.869
4.799
12.172
41.338
73.713
52.403
15.254
2.345
-0.328
-0.750
-0.784
-0.730
-0.602
-0.409
-0.290
-0.283
-0.474
-0.701
-0.849
-0.879
-0.573
1.976
22.873
156.634
600.353
755.804
272.314
39.865
4.990
0.264
-0.313
-0.342
-0.290
-0.217
-0.151
-0.104
-0.072
-0.054
-0.041
-0.031
0.010
-0.131
0.077
0.844
2.643
4.414
3.406
0.999
-0.303
-0.678
-0.740
-0.664
-0.234
0.937
2.776
5.560
6.819
4.889
1.472
-0.302
-0.783
-0.466
3.067
37.927
285.653
1141.508
1057.046
327.533
82.852
20.355
3.184
0.100
-0.331
-0.306
-0.234
-0.170
-0.117
-0.081
-0.059
-0.043
-0.033
4.100
-0.204
-0.748
-0.689
-0.529
-0.358
-0.395
-0.563
-0.682
-0.728
-0.676
-0.254
1.852
8.803
27.359
81.603
151.507
96.130
26.977
3.951
-0.204
-0.454
2.384
27.925
186.583
752.683
1227.394
2082.714
1274.507
237.391
25.395
2.050
-0.173
-0.317
-0.247
-0.187
-0.130
-0.090
-0.064
-0.048
-0.036
21.796
1.231
-0.740
-0.857
-0.776
-0.605
-0.446
-0.431
-0.574
-0.681
-0.591
0.526
7.047
37.029
213.078
1941.525
6747.280
3342.280
375.293
31.724
1.873
-0.435
0.832
11.306
77.588
688.403
16262.414
100051.813
84850.664
2985.278
124.710
7.606
0.182
-0.315
-0.260
-0.200
-0.141
-0.098
-0.069
-0.051
-0.038
39.119
2.375
-0.711
-0.879
-0.649
-0.096
0.549
0.480
-0.076
-0.542
-0.521
1.060
11.897
84.860
1446.274
73255.555
100013.133
100003.195
4203.364
136.085
6.751
-0.242
-0.047
5.716
69.851
1950.911
100045.578
100027.680
100008.641
16133.996
310.517
13.253
0.498
-0.308
-0.271
-0.210
-0.149
-0.105
-0.074
-0.054
-0.041
21.965
1.187
-0.824
-0.867
-0.416
0.807
2.435
2.226
0.884
-0.283
-0.564
0.702
10.466
109.497
3379.997
100033.477
100025.969
100023.023
12503.158
238.250
10.110
-0.019
-0.389
3.273
50.650
1143.898
73242.734
100020.398
100006.641
8594.822
213.966
10.435
0.311
-0.319
-0.280
-0.219
-0.156
-0.108
-0.076
-0.056
-0.043
3.597
-0.375
-0.942
-0.835
-0.230
1.380
3.226
3.231
1.251
-0.213
-0.667
-0.032
5.143
60.523
1410.245
63383.695
100344.359
100554.219
3979.594
165.626
12.194
0.254
-0.599
1.066
16.700
221.084
2678.328
14194.052
8596.592
827.059
57.312
3.965
-0.052
-0.342
-0.286
-0.224
-0.158
-0.111
-0.079
-0.058
-0.044
-0.461
-0.953
-0.987
-0.881
-0.458
0.673
1.942
1.914
0.637
-0.455
-0.804
-0.605
1.458
20.209
243.451
2737.226
22112.547
44300.758
7080.392
442.864
27.414
1.381
-0.662
-0.311
3.046
24.852
116.409
284.423
214.593
57.421
8.182
0.624
-0.330
-0.362
-0.293
-0.224
-0.158
-0.111
-0.080
-0.059
-0.045
-0.983
-0.826
-0.679
-0.702
-0.682
-0.279
0.157
0.116
-0.414
-0.818
-0.920
-0.805
0.561
13.365
218.076
8675.372
100149.641
100094.000
100026.617
2141.757
68.132
3.067
-0.583
-0.744
-0.198
1.881
7.245
12.461
9.720
3.952
0.609
-0.293
-0.428
-0.373
-0.300
-0.220
-0.154
-0.111
-0.082
-0.061
-0.046
-0.387
1.003
2.460
1.482
-0.135
-0.729
-0.731
-0.768
-0.925
-1.021
-0.994
-0.703
1.579
20.782
272.986
11180.034
100169.000
100062.219
100012.359
2668.453
73.780
3.323
-0.545
-0.797
-0.711
-0.313
0.647
1.491
1.050
0.115
-0.361
-0.453
-0.427
-0.384
-0.301
-0.215
-0.153
-0.110
-0.083
-0.063
-0.048
2.883
8.957
19.602
12.106
2.528
-0.521
-0.986
-1.045
-1.094
-1.093
-1.030
-0.481
4.520
50.201
494.331
3264.907
33064.746
98864.250
14226.864
615.402
32.137
1.527
-0.645
-0.775
-0.554
0.980
6.572
14.002
8.821
2.280
-0.117
-0.443
-0.419
-0.381
-0.293
-0.209
-0.152
-0.111
-0.085
-0.066
-0.051
6.988
21.640
47.171
29.020
6.077
-0.202
-0.989
-1.079
-1.086
-1.060
-1.018
-0.354
6.842
89.304
1140.209
7730.016
7414.336
2140.105
501.087
68.970
7.293
0.032
-0.714
-0.727
0.010
7.062
47.652
117.266
70.760
13.910
1.014
-0.366
-0.411
-0.360
-0.286
-0.207
-0.153
-0.114
-0.088
-0.070
-0.056
3.457
15.129
34.835
24.993
5.126
-0.269
-0.996
-1.008
-0.929
-0.850
-0.885
-0.427
5.088
67.818
748.606
3754.600
3772.173
713.210
83.847
10.778
0.952
-0.578
-0.724
-0.670
0.647
16.546
129.793
425.218
219.932
29.442
2.234
-0.279
-0.396
-0.349
-0.284
-0.211
-0.160
-0.123
-0.096
-0.076
-0.061
0.511
5.784
50.752
93.964
11.099
-0.288
-0.980
-0.871
-0.619
-0.436
-0.605
-0.600
1.705
20.915
135.813
455.552
456.595
137.823
20.892
2.305
-0.365
-0.715
-0.727
-0.679
0.353
11.331
86.197
244.839
129.812
22.122
1.613
-0.306
-0.400
-0.357
-0.295
-0.225
-0.175
-0.138
-0.110
-0.088
-0.070
0.375
4.229
54.009
124.246
12.971
0.048
-0.905
-0.785
-0.422
-0.146
-0.394
-0.680
-0.247
3.170
16.310
37.336
37.440
15.252
3.117
-0.116
-0.681
-0.755
-0.759
-0.736
-0.346
2.847
16.559
35.522
24.256
5.374
0.235
-0.425
-0.430
-0.382
-0.319
-0.255
-0.206
-0.166
-0.134
-0.108
-0.087
4.212
4.716
13.124
17.101
5.159
0.240
-0.823
-0.817
-0.537
-0.347
-0.342
-0.382
-0.287
0.028
1.069
2.402
2.402
0.839
-0.322
-0.718
-0.795
-0.810
-0.813
-0.787
-0.699
-0.194
1.246
2.869
1.874
0.222
-0.441
-0.506
-0.459
-0.407
-0.339
-0.282
-0.243
-0.210
-0.175
-0.142
-0.112
33.491
10.220
8.179
7.522
2.994
0.028
-0.854
-0.874
-0.404
0.891
2.524
3.761
4.443
2.792
0.799
-0.314
-0.629
-0.769
-0.856
-0.883
-0.865
-0.856
-0.852
-0.831
-0.814
-0.763
-0.631
-0.498
-0.521
-0.594
-0.596
-0.551
-0.498
-0.434
-0.371
-0.325
-0.288
-0.256
-0.230
-0.196
-0.158
-0.593
-0.749
-0.777
-0.805
-0.818
-0.828
-0.853
-0.869
-0.875
-0.890
-0.790
-0.138
2.632
9.714
32.075
222.207
1722.492
4203.013
1388.751
178.174
15.590
1.129
-0.204
-0.265
-0.233
-0.195
-0.146
-0.110
-0.085
-0.069
-0.060
-0.054
-0.052
-0.052
-0.054
-0.060
-0.069
-0.084
-0.103
-0.125
-0.146
-0.773
-0.763
-0.787
-0.823
-0.841
-0.861
-0.895
-0.927
-0.933
-0.929
-0.761
0.300
5.165
17.245
31.677
65.383
239.768
414.207
195.185
41.011
5.135
0.304
-0.263
-0.257
-0.226
-0.178
-0.131
-0.100
-0.078
-0.064
-0.053
-0.049
-0.047
-0.047
-0.051
-0.057
-0.067
-0.082
-0.104
-0.126
-0.145
-0.358
-0.046
-0.164
-0.476
-0.754
-0.857
-0.893
-0.930
-0.950
-0.955
-0.799
0.190
4.654
15.311
24.279
22.662
26.273
32.990
19.771
5.953
0.871
-0.196
-0.296
-0.256
-0.214
-0.161
-0.119
-0.091
-0.072
-0.059
-0.050
-0.045
-0.044
-0.043
-0.046
-0.054
-0.063
-0.081
-0.102
-0.124
-0.139
4.350
8.550
7.237
3.057
0.287
-0.604
-0.807
-0.828
-0.779
-0.731
-0.692
-0.215
1.795
6.102
9.486
6.993
3.762
2.610
1.368
0.278
-0.253
-0.352
-0.304
-0.249
-0.197
-0.144
-0.108
-0.083
-0.066
-0.055
-0.047
-0.040
-0.039
-0.039
-0.041
-0.046
-0.058
-0.075
-0.097
-0.119
-0.133
52.327
124.228
104.467
35.578
7.548
1.987
0.742
0.951
1.522
1.447
0.765
0.075
0.222
1.226
1.874
1.177
0.245
-0.212
-0.386
-0.441
-0.429
-0.374
-0.301
-0.237
-0.177
-0.130
-0.098
-0.078
-0.062
-0.051
-0.044
-0.038
-0.035
-0.036
-0.037
-0.041
-0.051
-0.067
-0.088
-0.110
-0.126
501.542
1916.639
1548.686
299.296
64.494
33.417
18.480
22.535
31.152
22.790
9.368
2.969
0.705
0.596
0.965
0.923
0.502
-0.119
-0.416
-0.478
-0.439
-0.365
-0.297
-0.221
-0.165
-0.122
-0.093
-0.075
-0.060
-0.049
-0.041
-0.036
-0.032
-0.033
-0.034
-0.036
-0.045
-0.058
-0.075
-0.096
-0.115
2666.957
18375.701
11053.622
1435.893
1095.946
839.971
241.052
365.202
680.898
349.107
76.552
13.843
3.615
4.035
7.862
12.127
9.739
3.869
0.567
-0.315
-0.430
-0.354
-0.281
-0.213
-0.157
-0.118
-0.090
-0.074
-0.059
-0.049
-0.039
-0.033
-0.031
-0.031
-0.031
-0.033
-0.039
-0.049
-0.062
-0.077
-0.094
2668.202
18389.779
11354.001
8731.478
98572.508
54855.125
3895.366
7755.811
31360.684
8612.458
576.811
54.092
13.574
22.772
71.034
140.537
115.195
34.871
5.893
0.410
-0.344
-0.341
-0.271
-0.212
-0.157
-0.118
-0.090
-0.073
-0.061
-0.047
-0.040
-0.034
-0.031
-0.029
-0.029
-0.030
-0.034
-0.038
-0.047
-0.058
-0.071
556.618
1958.030
2795.669
100286.164
100040.297
100082.094
33485.199
85300.484
100055.070
98656.523
2425.635
240.044
80.212
169.180
571.726
1438.308
1024.639
196.458
23.236
2.010
-0.198
-0.339
-0.277
-0.222
-0.166
-0.126
-0.096
-0.076
-0.062
-0.050
-0.043
-0.037
-0.032
-0.029
-0.027
-0.027
-0.030
-0.032
-0.037
-0.044
-0.051
55.760
163.630
1234.761
98540.703
100042.633
100090.664
25483.064
55252.918
100300.445
57483.152
9330.930
2501.106
775.262
3130.849
5136.371
6805.326
4283.283
560.913
45.128
3.390
-0.081
-0.349
-0.297
-0.241
-0.182
-0.137
-0.105
-0.083
-0.067
-0.056
-0.047
-0.041
-0.035
-0.032
-0.029
-0.027
-0.027
-0.028
-0.030
-0.034
-0.038
7.108
26.378
274.943
5354.461
47640.309
31442.393
2696.379
3170.965
9852.710
30350.092
100322.133
24164.617
6335.071
100144.648
100918.766
16235.909
2799.642
396.955
36.144
2.885
-0.163
-0.386
-0.336
-0.275
-0.210
-0.159
-0.121
-0.095
-0.077
-0.063
-0.052
-0.045
-0.038
-0.034
-0.031
-0.027
-0.027
-0.026
-0.026
-0.027
-0.029
2.966
5.623
43.056
239.941
707.463
587.431
184.203
219.199
1489.266
27503.223
100047.977
24272.510
17151.115
100078.156
100181.430
41772.043
1088.088
117.506
14.023
1.143
-0.360
-0.437
-0.383
-0.321
-0.254
-0.197
-0.149
-0.115
-0.092
-0.074
-0.061
-0.051
-0.044
-0.038
-0.033
-0.028
-0.026
-0.025
-0.025
-0.023
-0.023
3.467
0.808
7.840
30.882
64.144
54.405
26.671
38.855
298.678
2677.426
7618.324
2565.180
4460.713
73240.742
100021.211
8634.612
373.303
30.564
3.537
-0.123
-0.525
-0.504
-0.443
-0.366
-0.293
-0.240
-0.192
-0.147
-0.112
-0.088
-0.071
-0.060
-0.050
-0.043
-0.037
-0.032
-0.028
-0.024
-0.023
-0.022
-0.020
0.762
-0.569
0.822
4.957
9.107
8.066
4.682
7.963
37.107
150.254
286.040
183.542
373.273
1724.592
2139.511
504.907
59.916
6.624
0.202
-0.538
-0.460
-0.342
-0.343
-0.371
-0.332
-0.273
-0.231
-0.191
-0.145
-0.108
-0.085
-0.071
-0.058
-0.049
-0.041
-0.035
-0.030
-0.027
-0.024
-0.021
-0.019
-0.784
-1.036
-0.812
-0.248
0.386
0.284
-0.043
0.539
3.508
10.280
14.619
14.208
26.153
62.569
73.588
31.809
6.782
0.470
-0.457
0.281
2.394
3.949
2.514
0.561
-0.199
-0.310
-0.269
-0.233
-0.186
-0.137
-0.105
-0.083
-0.069
-0.056
-0.047
-0.040
-0.034
-0.028
-0.025
-0.023
-0.019
-1.096
-1.137
-1.107
-1.013
-0.911
-0.869
-0.880
-0.797
-0.523
-0.126
0.177
0.300
1.291
2.884
3.137
1.518
-0.132
-0.506
1.064
12.376
60.261
104.945
54.318
12.348
2.595
0.010
-0.314
-0.277
-0.235
-0.176
-0.133
-0.102
-0.082
-0.066
-0.054
-0.045
-0.038
-0.032
-0.027
-0.023
-0.020
-1.091
-1.094
-1.069
-1.041
-0.990
-0.948
-0.928
-0.938
-0.942
-0.942
-0.949
-0.928
-0.852
-0.672
-0.485
-0.385
-0.300
0.636
11.092
153.160
1683.314
5765.254
1664.866
176.387
51.083
3.320
-0.256
-0.322
-0.286
-0.225
-0.169
-0.127
-0.100
-0.079
-0.062
-0.051
-0.042
-0.034
-0.029
-0.025
-0.020
-1.038
-1.030
-0.957
-0.801
-0.535
-0.328
-0.435
-0.688
-0.873
-0.938
-0.938
-0.943
-0.904
-0.330
1.648
4.142
4.198
5.555
38.406
879.806
49060.047
100013.414
48976.563
1092.632
248.085
9.505
-0.180
-0.356
-0.314
-0.260
-0.211
-0.162
-0.122
-0.094
-0.073
-0.058
-0.047
-0.038
-0.032
-0.027
-0.022
-0.972
-0.896
-0.580
0.500
2.949
5.083
3.566
0.972
-0.392
-0.833
-0.889
-0.883
-0.533
5.464
76.270
116.707
36.654
20.218
62.026
1212.639
100037.570
100009.172
92934.672
1075.633
59.405
3.535
-0.226
-0.338
-0.344
-0.293
-0.237
-0.199
-0.152
-0.113
-0.085
-0.066
-0.053
-0.042
-0.035
-0.029
-0.023
-0.815
-0.518
0.844
7.327
26.893
48.065
34.433
10.938
1.481
-0.526
-0.805
-0.779
0.271
54.001
21493.893
43918.270
219.747
47.371
57.297
342.109
5090.351
23000.646
5059.238
257.126
13.993
1.647
1.469
0.816
-0.033
-0.294
-0.273
-0.229
-0.188
-0.137
-0.100
-0.075
-0.059
-0.047
-0.038
-0.031
-0.025
-0.479
0.285
4.048
29.627
135.859
282.150
177.827
44.258
6.156
0.041
-0.698
-0.679
0.494
48.551
13679.988
34521.484
244.339
49.795
32.090
61.565
176.232
356.148
155.795
26.494
5.148
12.755
22.112
12.631
2.532
-0.003
-0.300
-0.267
-0.224
-0.167
-0.118
-0.087
-0.067
-0.052
-0.041
-0.033
-0.027
-0.135
1.304
7.064
53.183
310.277
746.495
412.891
87.470
10.139
0.522
-0.647
-0.663
-0.161
5.893
67.424
119.612
54.861
19.420
9.970
11.710
13.503
12.939
7.266
2.924
14.119
86.345
177.764
86.355
12.673
0.855
-0.282
-0.310
-0.265
-0.201
-0.140
-0.100
-0.075
-0.057
-0.045
-0.036
-0.028
-0.033
1.254
5.876
38.348
213.790
454.930
282.186
62.049
7.938
0.278
-0.681
-0.722
-0.592
0.249
3.369
7.896
7.547
3.369
1.377
1.299
0.899
0.287
-0.127
1.724
24.872
198.637
477.177
198.217
24.577
1.714
-0.268
-0.344
-0.308
-0.239
-0.167
-0.117
-0.085
-0.064
-0.049
-0.039
-0.030
-0.417
0.304
2.442
13.400
52.503
95.434
67.578
19.459
2.834
-0.260
-0.748
-0.782
-0.754
-0.645
-0.294
0.117
0.107
-0.321
-0.584
-0.613
-0.689
-0.758
-0.515
1.783
18.327
101.785
226.293
98.646
14.933
1.137
-0.312
-0.370
-0.340
-0.277
-0.197
-0.137
-0.097
-0.071
-0.054
-0.042
-0.032
-0.645
-0.528
0.025
2.009
7.308
11.943
8.646
3.131
0.177
-0.604
-0.757
-0.782
-0.789
-0.761
-0.664
-0.524
-0.458
-0.558
-0.736
-0.835
-0.873
-0.802
-0.283
2.575
13.100
37.595
50.071
26.672
7.222
1.187
-0.167
-0.368
-0.367
-0.303
-0.226
-0.158
-0.111
-0.080
-0.059
-0.045
-0.035
1.366
-0.573
-0.744
-0.424
0.170
0.649
0.424
-0.150
-0.572
-0.708
-0.734
-0.755
-0.705
-0.404
0.477
2.053
3.414
2.530
0.561
-0.494
-0.830
-0.770
-0.048
3.776
18.897
46.153
58.200
45.734
25.271
8.539
1.487
-0.138
-0.369
-0.325
-0.249
-0.181
-0.127
-0.089
-0.065
-0.049
-0.037
26.300
1.568
-0.735
-0.815
-0.660
-0.444
-0.279
-0.316
-0.504
-0.667
-0.729
-0.695
-0.300
1.602
9.472
35.242
62.347
44.325
13.993
2.040
-0.444
-0.735
-0.013
4.361
22.725
80.691
243.974
492.397
321.965
82.765
11.546
0.947
-0.284
-0.341
-0.269
-0.201
-0.141
-0.099
-0.071
-0.053
-0.040
219.462
9.100
-0.375
-0.776
-0.345
0.681
2.105
2.126
0.746
-0.291
-0.664
-0.567
0.680
9.503
75.878
503.371
1389.296
826.378
135.810
15.198
0.935
-0.597
0.053
6.162
47.707
308.338
2183.070
9889.384
5348.914
617.303
49.098
3.722
-0.069
-0.343
-0.287
-0.220
-0.155
-0.109
-0.077
-0.057
-0.043
533.282
16.247
-0.162
-0.538
1.110
6.626
13.996
14.014
6.147
1.209
-0.424
-0.425
2.051
29.068
416.076
7607.932
41318.371
14186.825
1015.073
57.296
3.428
-0.396
0.241
9.337
92.237
790.633
9510.848
85341.734
36054.766
2149.051
96.847
6.059
0.076
-0.340
-0.303
-0.237
-0.167
-0.116
-0.082
-0.061
-0.046
197.339
9.063
-0.403
-0.109
4.238
20.962
52.301
48.089
21.015
3.965
-0.034
-0.414
2.698
42.484
829.666
23933.266
100014.969
63314.379
2148.810
99.220
5.966
-0.205
0.109
8.209
77.263
651.911
6056.838
36372.121
16213.314
1259.856
75.048
5.177
-0.004
-0.353
-0.312
-0.248
-0.175
-0.122
-0.086
-0.064
-0.048
24.048
1.287
-0.737
0.076
6.001
29.112
80.119
73.507
29.136
5.559
0.099
-0.548
1.531
26.548
423.905
6807.636
36269.277
14640.977
1129.249
95.190
8.128
0.081
-0.315
3.237
28.500
169.765
732.091
2030.906
1280.142
219.103
24.028
2.106
-0.225
-0.375
-0.318
-0.255
-0.180
-0.126
-0.089
-0.065
-0.050
1.183
-0.724
-0.926
-0.208
3.506
19.279
44.133
44.128
17.740
3.509
-0.186
-0.735
0.357
11.562
127.043
1328.839
12262.719
28111.809
5445.836
356.835
24.438
1.188
-0.555
0.358
5.721
24.960
66.366
112.081
80.677
25.208
4.515
0.252
-0.389
-0.398
-0.327
-0.257
-0.182
-0.128
-0.091
-0.066
-0.051
-0.907
-1.040
-1.013
-0.699
0.753
5.040
11.757
11.742
5.013
0.624
-0.644
-0.847
-0.032
9.881
172.448
6013.060
100059.727
100042.203
100013.461
1722.074
62.398
2.800
-0.569
-0.604
0.232
2.419
6.168
8.821
6.510
2.748
0.472
-0.299
-0.446
-0.411
-0.338
-0.254
-0.180
-0.127
-0.093
-0.069
-0.052
-0.610
-0.945
-0.853
-0.821
-0.557
0.228
1.178
1.163
0.196
-0.644
-0.916
-0.885
0.114
10.968
186.736
7624.625
100020.406
100010.461
100002.875
2137.741
67.609
3.046
-0.549
-0.765
-0.507
0.715
3.978
6.732
4.943
1.662
-0.023
-0.434
-0.453
-0.414
-0.341
-0.250
-0.177
-0.126
-0.094
-0.070
-0.054
2.967
-0.461
-0.203
-0.374
-0.733
-0.801
-0.692
-0.720
-0.816
-0.891
-0.949
-0.863
0.428
10.790
97.466
1469.452
24000.412
63324.172
9728.194
502.505
29.343
1.362
-0.651
-0.728
0.189
7.876
49.770
120.583
73.454
15.122
1.319
-0.358
-0.449
-0.403
-0.338
-0.245
-0.175
-0.127
-0.096
-0.072
-0.056
7.173
0.121
1.034
0.844
-0.407
-0.919
-0.916
-0.726
-0.430
-0.264
-0.499
-0.641
0.756
11.412
70.487
267.174
716.423
972.662
351.762
58.490
6.338
-0.040
-0.719
-0.605
2.695
53.323
853.436
4417.357
1565.770
118.516
6.898
-0.050
-0.437
-0.391
-0.332
-0.242
-0.176
-0.130
-0.098
-0.076
-0.060
2.342
2.045
26.308
58.287
6.770
-0.471
-0.698
0.204
1.735
2.716
1.383
0.040
0.513
8.687
45.924
122.207
139.147
76.717
26.575
6.093
0.500
-0.608
-0.735
-0.473
5.850
160.353
5058.549
66817.250
13714.133
426.021
15.425
0.220
-0.428
-0.387
-0.329
-0.245
-0.181
-0.137
-0.105
-0.082
-0.066
1.451
18.911
2602.913
21470.396
167.491
2.223
-0.058
2.024
6.923
8.970
5.850
1.349
0.151
2.978
14.037
35.099
33.345
15.935
4.164
0.361
-0.564
-0.733
-0.740
-0.520
4.292
105.760
2283.832
18521.949
5057.527
245.140
10.504
0.071
-0.443
-0.399
-0.342
-0.259
-0.196
-0.153
-0.119
-0.094
-0.075
6.683
41.505
3929.092
43907.234
223.471
7.147
0.978
3.305
9.864
13.736
8.454
2.482
0.378
0.440
2.253
5.102
5.180
2.344
0.160
-0.580
-0.751
-0.774
-0.775
-0.690
0.899
18.184
177.639
533.630
272.977
35.576
2.657
-0.333
-0.484
-0.435
-0.369
-0.288
-0.227
-0.181
-0.145
-0.114
-0.090
30.097
69.543
300.397
403.096
96.385
11.703
1.747
2.613
6.585
9.284
6.410
3.878
2.963
1.747
0.432
0.032
-0.126
-0.451
-0.718
-0.816
-0.821
-0.838
-0.833
-0.787
-0.512
1.365
9.324
18.157
12.447
2.862
-0.147
-0.556
-0.528
-0.472
-0.393
-0.320
-0.268
-0.225
-0.184
-0.148
-0.117
118.888
77.527
195.061
210.380
65.721
9.859
1.428
0.877
2.212
4.494
8.139
16.656
25.238
17.438
5.743
0.501
-0.687
-0.872
-0.898
-0.897
-0.892
-0.885
-0.869
-0.846
-0.817
-0.671
-0.261
0.131
-0.046
-0.468
-0.630
-0.617
-0.572
-0.507
-0.430
-0.366
-0.314
-0.273
-0.241
-0.202
-0.161
-0.763
-0.782
-0.779
-0.764
-0.743
-0.771
-0.815
-0.835
-0.838
-0.829
-0.804
-0.703
-0.419
0.420
3.793
20.195
73.979
124.437
67.784
16.804
2.457
0.013
-0.276
-0.258
-0.224
-0.176
-0.135
-0.104
-0.083
-0.071
-0.064
-0.061
-0.059
-0.061
-0.066
-0.074
-0.089
-0.113
-0.141
-0.161
-0.183
-0.766
-0.744
-0.769
-0.813
-0.844
-0.860
-0.877
-0.897
-0.903
-0.895
-0.866
-0.717
-0.298
0.632
2.337
7.402
21.653
29.512
19.657
5.971
0.795
-0.182
-0.286
-0.249
-0.209
-0.162
-0.123
-0.095
-0.077
-0.066
-0.059
-0.054
-0.053
-0.057
-0.062
-0.072
-0.089
-0.115
-0.138
-0.159
-0.177
0.057
0.639
0.528
-0.147
-0.657
-0.841
-0.887
-0.918
-0.900
-0.823
-0.775
-0.684
-0.354
0.362
1.091
1.877
3.627
4.657
3.034
0.905
-0.103
-0.315
-0.290
-0.241
-0.196
-0.146
-0.111
-0.087
-0.072
-0.060
-0.053
-0.050
-0.049
-0.051
-0.057
-0.067
-0.086
-0.112
-0.133
-0.154
-0.168
10.943
22.806
19.345
7.854
1.345
-0.467
-0.784
-0.633
-0.228
0.363
0.397
-0.043
-0.236
-0.004
0.222
0.152
0.099
0.081
-0.072
-0.289
-0.393
-0.357
-0.286
-0.234
-0.178
-0.133
-0.103
-0.081
-0.067
-0.057
-0.049
-0.045
-0.044
-0.045
-0.050
-0.060
-0.080
-0.105
-0.126
-0.146
-0.159
194.782
553.298
455.070
114.402
16.483
2.423
0.895
2.259
5.754
9.844
9.290
4.764
1.727
1.194
0.967
0.348
-0.211
-0.450
-0.483
-0.463
-0.425
-0.358
-0.287
-0.222
-0.167
-0.126
-0.098
-0.077
-0.064
-0.053
-0.047
-0.042
-0.040
-0.041
-0.046
-0.055
-0.071
-0.096
-0.119
-0.138
-0.149
3744.789
31344.770
20952.963
1729.308
115.666
26.539
16.915
37.101
65.463
76.585
62.539
27.917
10.375
8.882
7.919
5.091
2.535
0.661
-0.216
-0.433
-0.421
-0.354
-0.288
-0.215
-0.159
-0.120
-0.094
-0.076
-0.063
-0.053
-0.045
-0.039
-0.037
-0.038
-0.042
-0.048
-0.062
-0.084
-0.108
-0.127
-0.140
54815.117
100003.125
100023.055
12626.710
724.666
367.273
203.643
767.424
1762.392
883.242
277.741
84.318
28.970
34.721
43.452
50.957
34.155
12.425
2.347
-0.059
-0.386
-0.346
-0.274
-0.213
-0.156
-0.118
-0.092
-0.076
-0.062
-0.052
-0.044
-0.038
-0.036
-0.036
-0.037
-0.043
-0.053
-0.068
-0.090
-0.112
-0.128
54820.566
100014.016
100149.289
14628.302
12804.752
9794.117
2266.169
31426.660
100055.211
36110.742
1571.967
145.700
47.480
94.403
354.426
1030.514
750.331
149.211
18.163
1.673
-0.229
-0.335
-0.269
-0.215
-0.160
-0.120
-0.094
-0.076
-0.064
-0.051
-0.044
-0.038
-0.035
-0.033
-0.035
-0.038
-0.045
-0.054
-0.070
-0.086
-0.105
3761.008
31374.090
21454.105
17852.910
100102.891
100143.180
11958.001
100219.578
100041.313
100090.500
6849.451
214.930
68.485
373.472
5367.285
47575.059
23932.428
1720.552
95.724
5.972
0.091
-0.326
-0.277
-0.226
-0.172
-0.128
-0.100
-0.082
-0.068
-0.056
-0.049
-0.042
-0.037
-0.036
-0.033
-0.034
-0.038
-0.043
-0.052
-0.063
-0.076
213.244
584.384
912.634
14301.575
100023.484
100117.539
9513.989
100202.219
100056.602
100207.359
5078.205
328.872
183.403
1184.886
36381.730
100140.047
100024.133
7608.125
214.024
10.422
0.350
-0.332
-0.298
-0.244
-0.189
-0.143
-0.110
-0.090
-0.074
-0.063
-0.053
-0.045
-0.040
-0.037
-0.035
-0.033
-0.034
-0.036
-0.040
-0.046
-0.053
25.727
37.545
146.342
1555.964
8602.601
6020.374
1440.764
9797.596
36078.414
10399.743
2162.436
765.553
638.468
3907.642
22576.912
100827.234
100080.633
4209.756
163.283
8.877
0.205
-0.372
-0.337
-0.280
-0.219
-0.166
-0.127
-0.102
-0.085
-0.072
-0.060
-0.051
-0.044
-0.039
-0.036
-0.033
-0.032
-0.032
-0.034
-0.036
-0.038
18.350
5.690
20.465
107.716
262.768
245.329
119.540
280.861
617.318
933.358
1603.469
757.239
1130.830
7741.009
11112.112
7698.180
3869.566
563.458
45.212
3.313
-0.167
-0.432
-0.384
-0.326
-0.263
-0.205
-0.157
-0.122
-0.100
-0.083
-0.070
-0.060
-0.052
-0.045
-0.040
-0.033
-0.032
-0.030
-0.030
-0.030
-0.030
17.628
1.120
2.052
8.147
16.687
15.062
10.828
19.492
59.502
207.650
349.223
220.313
453.347
2407.295
3057.752
853.562
216.699
47.647
7.398
0.381
-0.455
-0.492
-0.436
-0.367
-0.301
-0.248
-0.202
-0.156
-0.122
-0.098
-0.083
-0.071
-0.059
-0.052
-0.043
-0.038
-0.034
-0.031
-0.028
-0.026
-0.025
6.618
-0.325
-0.658
0.073
0.818
0.707
0.391
1.856
8.935
27.734
42.345
36.429
75.727
237.259
262.511
104.593
25.069
5.502
0.475
-0.446
-0.411
-0.285
-0.315
-0.351
-0.333
-0.280
-0.240
-0.201
-0.154
-0.120
-0.098
-0.083
-0.070
-0.058
-0.049
-0.043
-0.037
-0.032
-0.029
-0.027
-0.023
0.556
-0.946
-1.114
-1.030
-0.913
-0.907
-0.924
-0.661
0.330
2.122
3.446
3.978
8.245
18.061
19.637
10.590
2.571
0.033
-0.366
0.551
2.980
4.785
3.071
0.812
-0.100
-0.300
-0.276
-0.242
-0.197
-0.149
-0.119
-0.097
-0.081
-0.068
-0.057
-0.048
-0.040
-0.035
-0.030
-0.026
-0.023
-0.922
-1.135
-1.162
-1.153
-1.117
-1.065
-1.027
-0.992
-0.876
-0.688
-0.513
-0.383
0.030
0.753
0.792
0.199
-0.352
-0.163
2.081
16.464
79.389
140.508
72.657
22.677
8.892
0.746
-0.292
-0.283
-0.245
-0.186
-0.144
-0.115
-0.096
-0.079
-0.066
-0.053
-0.044
-0.037
-0.032
-0.028
-0.023
-1.094
-1.124
-1.117
-1.099
-1.084
-1.054
-1.011
-0.988
-0.934
-0.811
-0.683
-0.701
-0.757
-0.591
0.013
0.969
1.656
4.452
20.711
202.490
2700.384
9838.956
2719.669
1637.305
1229.889
21.723
-0.029
-0.335
-0.294
-0.231
-0.177
-0.139
-0.112
-0.091
-0.074
-0.060
-0.050
-0.040
-0.034
-0.029
-0.024
-1.012
-1.026
-1.036
-0.989
-0.925
-0.886
-0.891
-0.904
-0.829
-0.640
-0.427
-0.438
-0.408
1.287
9.845
29.007
29.665
34.793
116.843
1450.265
100074.438
100019.250
100121.648
101170.227
72277.039
77.212
0.322
-0.371
-0.331
-0.278
-0.219
-0.169
-0.132
-0.105
-0.083
-0.068
-0.055
-0.045
-0.037
-0.030
-0.026
-0.777
-0.787
-0.831
-0.669
-0.291
-0.007
-0.179
-0.522
-0.688
-0.563
-0.360
-0.205
0.905
13.589
134.076
503.027
493.710
194.471
508.561
2786.932
100375.430
100068.070
100026.250
2261.353
543.059
13.885
-0.129
-0.415
-0.367
-0.309
-0.252
-0.206
-0.159
-0.122
-0.095
-0.074
-0.060
-0.049
-0.041
-0.033
-0.027
-0.389
-0.407
-0.435
0.288
2.239
3.612
2.739
0.687
-0.356
-0.573
-0.372
0.210
3.499
56.623
1380.679
6982.214
5800.955
747.214
970.046
2307.298
10582.578
57394.867
9847.730
354.560
19.424
1.032
-0.254
-0.325
-0.386
-0.345
-0.284
-0.242
-0.191
-0.144
-0.108
-0.084
-0.067
-0.053
-0.043
-0.035
-0.028
-0.189
-0.239
0.066
2.316
8.554
13.990
10.960
3.681
0.290
-0.507
-0.302
0.820
5.348
64.950
1532.854
10854.692
8620.587
920.597
503.805
863.510
606.802
543.160
216.709
31.977
3.091
0.724
1.074
0.546
-0.154
-0.352
-0.326
-0.277
-0.227
-0.169
-0.125
-0.095
-0.073
-0.058
-0.047
-0.038
-0.030
-0.423
-0.392
0.308
4.039
15.195
24.792
17.894
6.191
0.761
-0.455
-0.280
0.916
4.148
24.896
247.621
1189.643
1175.780
230.473
99.331
128.288
76.326
31.011
10.895
2.388
0.899
3.587
5.877
3.644
0.573
-0.287
-0.373
-0.326
-0.271
-0.200
-0.146
-0.108
-0.082
-0.064
-0.050
-0.041
-0.033
-0.678
-0.635
0.082
3.365
11.898
19.403
14.025
4.811
0.567
-0.511
-0.452
0.273
1.755
5.405
25.209
72.097
72.182
25.074
12.405
12.419
8.320
2.712
0.363
-0.244
1.179
6.533
11.515
6.575
1.303
-0.210
-0.397
-0.371
-0.320
-0.238
-0.171
-0.124
-0.093
-0.070
-0.055
-0.043
-0.034
-0.832
-0.804
-0.426
0.899
3.983
6.703
5.234
1.582
-0.140
-0.637
-0.648
-0.426
-0.046
0.489
1.727
3.939
3.871
1.629
0.599
0.495
0.062
-0.440
-0.679
-0.455
0.910
4.531
7.097
4.412
0.797
-0.283
-0.420
-0.396
-0.362
-0.279
-0.201
-0.144
-0.105
-0.078
-0.060
-0.046
-0.036
-0.716
-0.881
-0.787
-0.400
0.299
0.975
0.575
-0.084
-0.545
-0.701
-0.740
-0.703
-0.634
-0.587
-0.504
-0.407
-0.416
-0.568
-0.695
-0.743
-0.782
-0.813
-0.743
-0.340
0.918
3.152
4.461
3.108
1.081
-0.051
-0.378
-0.419
-0.387
-0.314
-0.235
-0.167
-0.120
-0.088
-0.065
-0.050
-0.039
2.875
-0.422
-0.879
-0.806
-0.614
-0.428
-0.379
-0.469
-0.607
-0.698
-0.734
-0.751
-0.739
-0.663
-0.376
0.150
0.636
0.346
-0.310
-0.714
-0.839
-0.826
-0.625
0.445
4.672
14.712
22.724
19.406
9.409
2.715
0.243
-0.357
-0.405
-0.342
-0.268
-0.192
-0.137
-0.098
-0.073
-0.054
-0.041
57.520
3.235
-0.667
-0.817
-0.496
0.205
1.010
1.019
0.242
-0.425
-0.689
-0.740
-0.673
-0.148
2.174
7.979
12.965
9.339
3.353
0.157
-0.671
-0.767
-0.204
4.140
33.990
157.290
337.405
227.810
82.661
20.711
3.337
0.043
-0.382
-0.357
-0.295
-0.218
-0.154
-0.109
-0.079
-0.059
-0.045
672.211
17.899
-0.075
-0.473
1.468
7.890
17.926
17.940
7.937
1.541
-0.368
-0.710
-0.413
1.816
15.357
62.165
124.297
87.516
24.844
3.685
-0.195
-0.612
0.859
16.990
217.282
2163.452
6875.955
3325.148
545.312
89.997
11.895
0.896
-0.319
-0.365
-0.316
-0.244
-0.172
-0.121
-0.087
-0.064
-0.048
2010.006
35.242
0.493
0.741
10.904
61.982
177.846
177.856
62.019
10.971
0.821
-0.581
-0.005
6.302
57.224
341.279
826.733
502.226
95.895
12.123
0.675
-0.439
1.940
38.045
680.665
14234.349
85149.539
21866.572
1737.836
194.437
21.234
1.773
-0.260
-0.377
-0.330
-0.265
-0.187
-0.130
-0.094
-0.069
-0.052
599.564
17.997
0.248
3.257
37.375
309.974
1249.323
1249.330
309.996
34.436
3.022
-0.385
0.207
8.759
88.250
677.829
1922.460
1022.943
167.633
19.779
1.500
-0.368
1.750
32.224
558.077
9760.038
55049.035
16745.920
1374.484
160.903
18.647
1.842
-0.239
-0.392
-0.343
-0.278
-0.199
-0.139
-0.098
-0.072
-0.054
53.211
3.298
-0.213
4.637
56.860
553.233
2666.414
2666.421
553.250
52.266
4.298
-0.344
-0.048
6.270
56.824
366.477
914.349
626.511
158.226
26.736
3.106
-0.278
0.545
13.141
137.887
1139.180
3042.406
1675.333
320.646
58.872
11.218
1.565
-0.223
-0.404
-0.355
-0.284
-0.206
-0.144
-0.101
-0.074
-0.056
3.071
-0.484
-0.633
2.889
34.325
256.851
1014.151
1014.170
256.896
31.624
2.678
-0.520
-0.397
3.628
34.166
257.602
1363.832
2218.048
770.128
99.555
9.176
0.246
-0.357
2.356
18.469
83.613
160.485
119.980
53.766
23.224
7.327
1.190
-0.235
-0.418
-0.367
-0.287
-0.210
-0.147
-0.103
-0.076
-0.057
-0.647
-1.014
-0.899
0.372
9.121
47.982
135.665
135.694
48.041
8.448
0.471
-0.745
-0.495
3.889
55.119
834.451
11025.261
23936.174
4724.688
341.789
21.219
0.946
-0.614
-0.270
1.682
6.885
14.043
17.701
16.928
10.879
4.173
0.645
-0.316
-0.438
-0.373
-0.286
-0.208
-0.147
-0.105
-0.078
-0.059
-0.481
-1.054
-1.048
-0.745
0.860
5.496
12.792
12.819
5.581
0.849
-0.577
-0.873
-0.524
3.613
58.150
917.488
12493.218
31346.133
5978.689
375.217
22.883
1.066
-0.670
-0.650
0.373
4.984
17.918
32.175
24.844
10.204
2.611
0.124
-0.412
-0.447
-0.370
-0.286
-0.205
-0.145
-0.105
-0.079
-0.060
1.539
-0.980
-1.072
-0.998
-0.760
-0.221
0.419
0.615
0.359
0.025
-0.346
-0.707
-0.563
2.371
27.346
262.062
1920.749
3747.113
1125.997
124.378
11.003
0.327
-0.725
-0.532
2.203
25.173
176.518
483.182
265.450
47.683
5.596
0.120
-0.456
-0.430
-0.366
-0.282
-0.202
-0.144
-0.107
-0.081
-0.061
3.881
-0.661
-0.358
-0.139
-0.642
-0.781
-0.364
1.107
3.864
5.515
3.218
0.559
-0.345
1.060
9.192
45.388
143.712
198.905
96.610
21.306
2.337
-0.413
-0.769
-0.271
7.527
170.558
5098.167
66895.578
13769.788
442.362
18.448
0.593
-0.436
-0.419
-0.367
-0.279
-0.201
-0.146
-0.108
-0.083
-0.065
3.485
3.029
24.127
43.057
7.622
0.459
1.418
9.167
29.011
44.033
24.598
6.515
0.618
0.431
3.365
9.662
15.647
16.175
8.235
2.091
-0.180
-0.699
-0.772
-0.118
13.532
539.776
94194.938
100040.828
100029.367
2019.521
37.652
1.013
-0.434
-0.427
-0.370
-0.280
-0.204
-0.152
-0.116
-0.088
-0.069
7.115
40.135
1324.472
7246.817
143.729
8.994
6.395
32.145
124.092
194.566
104.019
23.076
3.262
0.335
0.802
2.357
2.803
1.668
0.369
-0.419
-0.717
-0.776
-0.779
-0.325
9.737
341.959
25214.316
100009.453
94179.406
961.702
24.969
0.593
-0.487
-0.448
-0.387
-0.294
-0.219
-0.167
-0.129
-0.099
-0.078
38.854
303.153
3877.667
16326.773
622.321
45.139
14.727
50.634
214.010
375.123
178.974
38.222
9.346
3.119
0.553
-0.034
-0.135
-0.412
-0.675
-0.781
-0.807
-0.818
-0.805
-0.633
2.313
47.850
673.249
2961.149
1222.169
95.913
5.961
-0.234
-0.550
-0.491
-0.421
-0.325
-0.250
-0.195
-0.152
-0.119
-0.093
261.327
1102.798
17246.172
26713.398
2124.228
111.450
23.799
38.173
125.772
196.090
102.253
45.165
40.102
19.145
4.346
-0.016
-0.739
-0.829
-0.863
-0.874
-0.872
-0.884
-0.849
-0.798
-0.344
3.475
20.046
47.590
29.365
6.410
0.204
-0.601
-0.595
-0.541
-0.454
-0.364
-0.295
-0.240
-0.191
-0.150
-0.118
2185.763
979.277
8616.336
12974.468
1323.464
91.479
23.832
16.639
29.279
44.615
46.298
101.862
158.713
82.874
20.506
2.680
-0.530
-0.910
-0.926
-0.937
-0.934
-0.917
-0.889
-0.862
-0.825
-0.571
0.180
0.859
0.501
-0.335
-0.656
-0.672
-0.632
-0.576
-0.494
-0.411
-0.342
-0.289
-0.247
-0.202
-0.159
-0.778
-0.772
-0.746
-0.677
-0.611
-0.617
-0.685
-0.741
-0.733
-0.598
-0.358
-0.260
-0.385
-0.489
-0.165
1.371
4.171
5.854
3.929
1.270
0.001
-0.287
-0.282
-0.240
-0.203
-0.156
-0.124
-0.101
-0.084
-0.076
-0.071
-0.068
-0.069
-0.072
-0.080
-0.094
-0.119
-0.150
-0.172
-0.194
-0.211
-0.772
-0.737
-0.754
-0.794
-0.840
-0.853
-0.848
-0.853
-0.850
-0.820
-0.771
-0.741
-0.714
-0.637
-0.407
0.217
1.376
2.081
1.328
0.315
-0.215
-0.308
-0.270
-0.228
-0.188
-0.145
-0.114
-0.091
-0.079
-0.069
-0.066
-0.061
-0.061
-0.067
-0.076
-0.091
-0.118
-0.146
-0.170
-0.194
-0.171
0.196
0.877
0.746
-0.096
-0.637
-0.826
-0.866
-0.830
-0.683
-0.464
-0.368
-0.537
-0.644
-0.622
-0.530
-0.389
-0.121
0.046
-0.060
-0.273
-0.362
-0.326
-0.269
-0.223
-0.175
-0.133
-0.106
-0.085
-0.073
-0.064
-0.059
-0.057
-0.057
-0.060
-0.071
-0.087
-0.115
-0.139
-0.166
-0.187
-0.130
12.889
26.874
22.778
9.234
1.451
-0.489
-0.715
-0.159
1.667
4.317
4.712
2.652
0.859
0.405
0.203
-0.179
-0.426
-0.460
-0.442
-0.436
-0.405
-0.335
-0.270
-0.216
-0.163
-0.124
-0.099
-0.081
-0.068
-0.060
-0.055
-0.051
-0.051
-0.055
-0.063
-0.079
-0.106
-0.131
-0.157
-0.177
-0.123
234.251
746.479
610.954
135.979
18.321
1.931
0.860
5.186
23.030
58.406
68.344
33.372
11.778
9.879
8.197
3.351
0.588
-0.303
-0.480
-0.453
-0.400
-0.342
-0.275
-0.207
-0.155
-0.120
-0.095
-0.077
-0.065
-0.057
-0.052
-0.047
-0.048
-0.050
-0.057
-0.071
-0.096
-0.124
-0.146
-0.169
-0.159
5979.437
63294.898
35959.340
2389.164
130.204
14.225
11.538
41.783
194.858
696.806
923.094
292.201
79.196
92.913
76.179
28.439
7.575
1.663
-0.040
-0.398
-0.397
-0.339
-0.275
-0.207
-0.153
-0.117
-0.094
-0.076
-0.064
-0.056
-0.049
-0.045
-0.043
-0.045
-0.052
-0.063
-0.084
-0.114
-0.134
-0.158
-0.169
100012.023
100006.281
100007.711
23956.027
476.461
83.061
93.033
432.378
1438.217
5134.670
6816.626
1427.822
321.954
628.543
485.805
176.573
68.413
20.037
3.475
0.112
-0.347
-0.329
-0.266
-0.208
-0.154
-0.117
-0.094
-0.077
-0.063
-0.055
-0.049
-0.045
-0.042
-0.042
-0.046
-0.055
-0.072
-0.095
-0.120
-0.140
-0.156
100080.508
100033.000
100035.109
24122.311
1027.278
557.128
741.491
9796.450
42065.414
15701.370
9275.079
1640.149
560.361
1474.457
1738.352
2372.434
1572.229
285.186
29.713
2.419
-0.144
-0.322
-0.265
-0.215
-0.160
-0.121
-0.095
-0.079
-0.067
-0.056
-0.049
-0.043
-0.043
-0.040
-0.043
-0.048
-0.059
-0.075
-0.098
-0.120
-0.135
6289.472
63388.934
36047.020
3063.684
2796.120
2226.030
2764.724
100063.156
100218.281
101129.305
4064.850
545.103
346.378
1369.072
18988.387
100151.484
100018.969
4204.603
162.877
8.908
0.268
-0.311
-0.274
-0.225
-0.172
-0.131
-0.104
-0.086
-0.072
-0.063
-0.054
-0.047
-0.045
-0.042
-0.041
-0.043
-0.049
-0.058
-0.072
-0.090
-0.106
636.707
857.914
695.009
762.274
2409.089
1992.326
2061.903
73255.453
100039.875
73323.656
2052.705
153.659
141.801
2073.809
100146.602
100050.594
100010.469
27366.203
413.248
15.506
0.617
-0.318
-0.296
-0.243
-0.190
-0.144
-0.113
-0.094
-0.079
-0.069
-0.061
-0.052
-0.048
-0.045
-0.041
-0.040
-0.042
-0.047
-0.054
-0.064
-0.074
173.003
76.773
58.977
173.806
459.425
400.920
415.129
3357.695
11027.680
3785.764
400.481
72.175
103.623
1380.667
84976.203
100058.023
100011.766
14187.185
282.537
13.187
0.436
-0.362
-0.334
-0.279
-0.220
-0.170
-0.132
-0.108
-0.090
-0.079
-0.069
-0.060
-0.054
-0.048
-0.044
-0.039
-0.039
-0.040
-0.043
-0.047
-0.052
103.040
15.634
8.854
22.194
49.005
45.842
47.769
153.620
292.780
181.556
85.313
46.347
83.811
395.273
3537.480
21025.205
12505.237
1127.397
73.942
4.990
-0.083
-0.432
-0.382
-0.328
-0.267
-0.208
-0.163
-0.131
-0.109
-0.093
-0.082
-0.073
-0.064
-0.057
-0.050
-0.043
-0.039
-0.037
-0.037
-0.038
-0.039
89.457
5.009
0.592
1.620
3.621
3.890
4.371
9.828
17.460
22.120
23.499
20.284
39.255
119.949
229.182
385.824
266.271
69.041
10.368
0.689
-0.422
-0.484
-0.427
-0.370
-0.307
-0.257
-0.210
-0.164
-0.133
-0.113
-0.099
-0.085
-0.074
-0.066
-0.057
-0.048
-0.043
-0.038
-0.035
-0.033
-0.031
31.234
1.302
-0.855
-0.846
-0.684
-0.675
-0.609
-0.074
1.177
3.196
4.443
4.745
10.130
23.660
30.767
24.535
14.210
4.937
0.631
-0.410
-0.480
-0.399
-0.376
-0.375
-0.342
-0.290
-0.251
-0.211
-0.166
-0.137
-0.117
-0.101
-0.089
-0.076
-0.065
-0.053
-0.046
-0.040
-0.036
-0.031
-0.028
4.352
-0.562
-1.119
-1.163
-1.162
-1.137
-1.110
-1.020
-0.764
-0.347
0.038
0.297
1.099
2.877
3.466
2.115
0.619
-0.198
-0.305
0.250
1.586
2.297
1.386
0.281
-0.211
-0.320
-0.288
-0.255
-0.211
-0.168
-0.140
-0.120
-0.102
-0.088
-0.073
-0.060
-0.050
-0.042
-0.037
-0.032
-0.027
-0.465
-1.073
-1.158
-1.175
-1.187
-1.139
-1.097
-1.039
-0.798
-0.242
0.315
0.288
-0.133
-0.342
-0.352
-0.381
-0.250
0.626
3.599
10.831
33.933
55.077
32.250
11.602
5.168
0.311
-0.315
-0.295
-0.257
-0.206
-0.166
-0.141
-0.120
-0.101
-0.084
-0.069
-0.055
-0.045
-0.038
-0.032
-0.028
-1.003
-1.087
-1.128
-1.132
-1.110
-1.095
-1.061
-0.899
-0.261
1.457
3.128
2.863
0.975
0.162
1.094
3.627
5.775
15.111
50.419
127.668
634.986
1487.058
551.773
492.367
366.340
11.093
-0.149
-0.349
-0.305
-0.246
-0.197
-0.162
-0.137
-0.114
-0.094
-0.077
-0.061
-0.050
-0.041
-0.034
-0.028
-0.413
-0.488
-0.840
-1.020
-1.020
-0.998
-0.971
-0.694
0.446
3.506
7.170
6.786
3.375
5.501
31.460
96.234
108.441
154.111
766.742
1738.920
8116.798
42022.000
7564.559
7435.720
4717.463
37.616
0.013
-0.399
-0.356
-0.293
-0.234
-0.190
-0.156
-0.127
-0.103
-0.084
-0.067
-0.054
-0.044
-0.036
-0.029
3.271
2.530
0.390
-0.710
-0.880
-0.836
-0.810
-0.591
0.440
3.338
7.042
7.754
8.310
41.937
599.989
5062.474
4495.212
1362.978
12543.680
41751.016
21562.330
79475.469
11327.190
612.727
206.339
8.061
-0.266
-0.441
-0.391
-0.330
-0.271
-0.220
-0.176
-0.143
-0.114
-0.091
-0.073
-0.059
-0.048
-0.039
-0.031
12.541
10.099
2.642
-0.200
-0.544
-0.461
-0.485
-0.508
-0.018
1.619
4.354
9.726
23.176
174.325
7521.322
100014.445
100075.203
9225.718
54977.328
100133.438
32821.406
5572.402
1362.675
121.041
10.228
0.380
-0.499
-0.488
-0.434
-0.362
-0.306
-0.255
-0.204
-0.159
-0.126
-0.099
-0.079
-0.063
-0.051
-0.041
-0.033
15.904
12.448
3.412
0.145
-0.062
0.221
0.037
-0.331
-0.393
0.409
3.831
17.777
52.162
262.524
12999.787
100015.922
100046.461
12032.199
11203.499
41339.059
8672.939
657.114
111.066
16.396
1.454
-0.402
-0.505
-0.496
-0.472
-0.404
-0.345
-0.295
-0.234
-0.181
-0.140
-0.109
-0.086
-0.067
-0.054
-0.043
-0.035
7.538
4.913
1.227
-0.051
0.331
0.802
0.507
-0.168
-0.497
0.009
3.560
19.762
60.891
133.274
1509.079
23000.770
23005.211
1590.303
740.898
1254.431
558.197
94.464
13.236
1.736
-0.312
-0.437
-0.341
-0.387
-0.457
-0.448
-0.398
-0.343
-0.273
-0.208
-0.158
-0.121
-0.094
-0.072
-0.058
-0.046
-0.037
2.183
0.625
-0.300
-0.377
0.096
0.487
0.253
-0.243
-0.559
-0.312
1.941
11.038
30.116
42.095
95.616
319.287
317.648
91.083
46.991
57.957
34.812
9.733
1.386
-0.396
-0.584
-0.352
-0.189
-0.270
-0.429
-0.462
-0.436
-0.398
-0.323
-0.242
-0.181
-0.137
-0.104
-0.080
-0.062
-0.049
-0.039
0.162
-0.589
-0.775
-0.673
-0.381
-0.169
-0.271
-0.492
-0.639
-0.564
0.156
2.547
6.798
8.957
8.937
12.017
11.110
4.990
3.068
3.173
1.861
0.249
-0.515
-0.691
-0.588
-0.342
-0.169
-0.251
-0.430
-0.481
-0.460
-0.430
-0.372
-0.287
-0.210
-0.156
-0.117
-0.088
-0.068
-0.052
-0.041
-0.486
-0.833
-0.870
-0.808
-0.705
-0.611
-0.602
-0.641
-0.682
-0.689
-0.553
-0.109
0.511
0.680
0.422
0.124
-0.119
-0.392
-0.508
-0.531
-0.615
-0.736
-0.752
-0.580
0.003
1.069
1.902
1.466
0.326
-0.284
-0.461
-0.461
-0.402
-0.330
-0.247
-0.180
-0.132
-0.098
-0.075
-0.056
-0.043
1.848
-0.549
-0.873
-0.862
-0.764
-0.559
-0.349
-0.363
-0.505
-0.661
-0.730
-0.681
-0.597
-0.572
-0.567
-0.494
-0.450
-0.516
-0.679
-0.784
-0.811
-0.805
-0.615
0.638
6.844
23.282
41.523
28.033
9.557
1.693
-0.146
-0.454
-0.420
-0.366
-0.289
-0.208
-0.149
-0.109
-0.082
-0.062
-0.047
35.399
2.044
-0.708
-0.729
-0.002
1.891
4.428
4.442
1.945
0.030
-0.612
-0.734
-0.731
-0.623
-0.196
0.666
1.273
0.871
-0.043
-0.584
-0.764
-0.719
0.111
7.936
80.489
502.693
1252.601
615.885
118.010
13.982
1.382
-0.308
-0.433
-0.380
-0.326
-0.241
-0.170
-0.123
-0.090
-0.068
-0.051
305.073
12.273
-0.173
0.172
6.107
31.736
80.234
80.247
29.266
5.674
0.202
-0.659
-0.695
-0.248
1.569
6.214
10.177
7.339
2.591
0.037
-0.626
-0.550
2.101
40.770
747.060
16135.077
100009.664
27382.186
1264.967
68.824
5.599
0.114
-0.427
-0.397
-0.348
-0.271
-0.193
-0.137
-0.099
-0.073
-0.054
852.997
21.951
0.423
3.954
48.077
412.861
1915.965
1915.979
412.901
44.254
3.665
-0.387
-0.619
0.355
5.244
19.541
34.715
25.084
8.127
1.199
-0.435
-0.395
4.407
95.488
3341.278
100004.352
100017.820
100035.445
6770.614
178.599
12.432
1.073
-0.321
-0.416
-0.367
-0.294
-0.214
-0.151
-0.107
-0.079
-0.058
308.547
11.425
0.709
11.851
213.465
4720.760
63294.047
54813.422
4202.203
194.798
10.949
0.103
-0.553
0.730
8.125
30.046
54.148
39.688
13.380
2.506
-0.219
-0.384
4.038
80.280
2667.294
100004.352
100018.578
100046.758
5374.506
185.348
24.650
3.764
0.046
-0.403
-0.388
-0.308
-0.229
-0.161
-0.114
-0.082
-0.061
35.488
2.348
0.559
17.806
374.964
12490.318
99999.617
99999.703
11012.478
340.907
16.449
0.381
-0.606
0.487
6.385
24.588
48.234
42.153
18.877
4.472
0.221
-0.477
1.552
29.259
455.424
6742.557
31365.846
11102.770
950.269
226.549
56.927
9.160
0.673
-0.355
-0.405
-0.317
-0.238
-0.168
-0.119
-0.086
-0.064
3.118
-0.439
-0.042
10.835
177.772
3340.576
41316.781
35958.844
3340.910
162.602
10.089
-0.011
-0.692
0.202
5.777
29.288
90.335
121.808
60.128
14.858
1.694
-0.420
-0.090
5.201
44.755
238.139
526.402
411.909
407.648
319.977
81.753
12.205
1.050
-0.336
-0.413
-0.321
-0.244
-0.171
-0.120
-0.088
-0.065
-0.350
-0.964
-0.648
2.843
37.353
310.258
1250.078
1250.315
282.870
34.808
3.168
-0.441
-0.722
0.366
9.019
63.296
284.189
414.542
195.594
34.719
4.072
-0.239
-0.650
0.159
4.522
18.770
50.546
115.597
203.698
157.297
50.029
8.320
0.652
-0.392
-0.411
-0.320
-0.241
-0.172
-0.121
-0.088
-0.067
-0.416
-1.025
-0.982
-0.211
4.244
21.185
52.829
53.115
21.938
5.236
0.660
-0.409
-0.657
0.274
9.369
67.784
310.384
501.813
213.685
37.536
4.405
-0.262
-0.749
-0.294
3.609
27.563
134.360
309.501
221.956
78.557
20.186
3.368
0.003
-0.452
-0.401
-0.319
-0.237
-0.168
-0.120
-0.088
-0.067
1.222
-0.960
-1.049
-0.909
-0.319
1.077
3.184
4.113
3.955
3.866
2.535
0.730
-0.389
-0.113
4.470
29.524
104.420
162.652
80.301
16.544
2.102
-0.472
-0.745
0.141
9.735
99.653
707.911
1967.857
1163.944
189.920
22.583
2.032
-0.292
-0.464
-0.395
-0.318
-0.232
-0.165
-0.120
-0.089
-0.068
3.497
-0.538
-0.283
-0.161
-0.459
-0.342
1.352
8.358
25.707
36.050
22.713
6.577
0.653
-0.378
1.033
6.600
18.349
25.063
14.122
3.703
0.109
-0.707
-0.753
0.452
15.063
219.902
3612.691
21504.965
6602.380
480.165
34.198
2.334
-0.341
-0.457
-0.397
-0.316
-0.228
-0.164
-0.120
-0.091
-0.070
5.166
4.889
15.134
17.552
7.211
2.799
9.642
68.110
310.640
554.382
235.356
44.994
5.470
0.007
-0.301
0.678
2.055
2.490
1.276
0.000
-0.638
-0.801
-0.766
0.306
16.175
397.538
25549.512
100915.078
94725.422
1063.254
37.861
1.926
-0.404
-0.470
-0.409
-0.316
-0.230
-0.168
-0.125
-0.095
-0.074
16.841
89.023
448.600
568.927
136.549
27.583
39.798
344.896
2984.142
6739.178
2138.185
215.989
19.443
2.474
-0.106
-0.486
-0.428
-0.426
-0.572
-0.712
-0.810
-0.830
-0.798
-0.202
9.062
211.038
8906.173
100104.242
25282.236
555.224
22.293
0.703
-0.519
-0.505
-0.431
-0.331
-0.242
-0.181
-0.137
-0.105
-0.081
117.301
1496.017
30957.994
49009.344
3082.575
192.902
112.559
698.682
8598.166
23927.742
5317.328
406.746
70.255
25.562
4.655
-0.139
-0.783
-0.831
-0.838
-0.838
-0.855
-0.865
-0.836
-0.638
1.995
34.318
386.318
1390.322
679.602
73.485
5.038
-0.292
-0.616
-0.550
-0.473
-0.363
-0.273
-0.207
-0.159
-0.124
-0.094
1549.416
10071.027
100029.625
100025.391
31049.822
693.138
320.860
422.129
2996.868
6746.035
1976.500
585.581
762.737
259.544
32.011
2.391
-0.652
-0.886
-0.887
-0.907
-0.911
-0.919
-0.881
-0.800
-0.286
2.892
15.755
33.119
20.713
5.065
0.045
-0.670
-0.666
-0.601
-0.514
-0.411
-0.322
-0.252
-0.196
-0.150
-0.116
54934.219
7445.171
100107.578
100033.914
15090.146
758.795
472.868
187.269
300.325
471.778
431.589
2454.350
5818.866
1351.757
107.366
7.835
-0.145
-0.902
-0.942
-0.967
-0.962
-0.954
-0.930
-0.841
-0.661
-0.267
0.334
0.877
0.428
-0.240
-0.568
-0.656
-0.669
-0.624
-0.540
-0.459
-0.374
-0.306
-0.250
-0.197
-0.152
-0.776
-0.759
-0.711
-0.567
-0.350
-0.148
-0.111
-0.274
-0.187
0.642
2.285
3.054
1.731
0.186
-0.448
-0.466
-0.255
-0.097
-0.164
-0.302
-0.336
-0.302
-0.258
-0.222
-0.179
-0.144
-0.117
-0.100
-0.089
-0.083
-0.081
-0.080
-0.082
-0.089
-0.101
-0.121
-0.154
-0.181
-0.202
-0.209
-0.058
-0.803
-0.762
-0.759
-0.789
-0.815
-0.795
-0.773
-0.780
-0.754
-0.606
-0.403
-0.345
-0.469
-0.609
-0.652
-0.584
-0.456
-0.368
-0.363
-0.376
-0.350
-0.295
-0.248
-0.211
-0.167
-0.132
-0.107
-0.090
-0.081
-0.076
-0.074
-0.073
-0.075
-0.081
-0.094
-0.117
-0.150
-0.176
-0.202
-0.123
0.511
-0.161
0.199
0.120
-0.363
-0.706
-0.831
-0.833
-0.723
-0.374
0.113
0.218
-0.097
-0.435
-0.508
-0.515
-0.554
-0.564
-0.512
-0.470
-0.431
-0.369
-0.302
-0.250
-0.201
-0.157
-0.124
-0.101
-0.085
-0.075
-0.068
-0.066
-0.066
-0.068
-0.074
-0.088
-0.111
-0.143
-0.170
-0.198
-0.016
1.223
7.257
13.971
11.831
4.677
0.619
-0.612
-0.614
0.631
5.124
12.837
15.223
8.401
3.384
2.548
1.986
0.616
-0.220
-0.491
-0.488
-0.432
-0.380
-0.316
-0.253
-0.194
-0.149
-0.119
-0.095
-0.081
-0.070
-0.063
-0.059
-0.059
-0.061
-0.067
-0.079
-0.102
-0.135
-0.160
-0.188
-0.024
1.125
95.834
257.161
213.515
61.992
9.337
0.681
1.026
11.502
74.310
257.548
341.882
129.294
41.167
43.558
37.873
14.265
2.591
-0.007
-0.441
-0.428
-0.377
-0.327
-0.257
-0.193
-0.146
-0.115
-0.092
-0.077
-0.067
-0.061
-0.056
-0.054
-0.056
-0.060
-0.071
-0.092
-0.125
-0.150
-0.176
-0.121
0.376
1394.292
6741.562
4721.707
675.774
53.425
5.961
8.169
74.453
1024.148
8600.852
14192.176
2175.750
420.270
839.302
677.664
151.037
21.832
2.827
0.008
-0.385
-0.370
-0.320
-0.260
-0.196
-0.148
-0.116
-0.093
-0.077
-0.066
-0.058
-0.055
-0.050
-0.051
-0.054
-0.063
-0.081
-0.111
-0.137
-0.159
-0.170
-0.069
9802.507
100029.438
73220.641
3345.253
156.278
19.452
34.676
309.190
7729.889
100074.602
100033.055
27563.264
3660.026
20985.713
14207.407
1430.039
120.062
18.524
2.843
0.009
-0.334
-0.314
-0.259
-0.202
-0.151
-0.117
-0.095
-0.080
-0.067
-0.060
-0.054
-0.050
-0.049
-0.051
-0.056
-0.070
-0.094
-0.123
-0.143
-0.163
-0.173
10971.709
100282.930
73250.117
3763.816
182.287
50.982
128.932
935.366
11267.012
100676.602
100125.984
36383.961
11845.429
100077.008
85151.375
4759.762
838.350
157.989
18.866
1.736
-0.195
-0.313
-0.260
-0.209
-0.159
-0.122
-0.099
-0.082
-0.070
-0.062
-0.055
-0.052
-0.049
-0.050
-0.053
-0.060
-0.077
-0.101
-0.127
-0.144
-0.162
13880.039
8129.220
4825.260
718.020
135.789
94.443
314.730
2767.462
9150.731
21039.607
31643.482
4485.292
4458.109
36285.617
29237.764
43233.426
24030.965
1726.989
96.216
6.014
0.106
-0.312
-0.271
-0.222
-0.173
-0.133
-0.106
-0.089
-0.077
-0.069
-0.061
-0.055
-0.052
-0.050
-0.051
-0.054
-0.063
-0.077
-0.098
-0.120
-0.134
21060.650
2176.038
336.841
103.277
86.049
83.542
238.902
1937.719
5435.108
2640.733
917.386
290.446
528.837
2377.985
37211.289
100235.922
100027.641
7608.065
213.997
10.431
0.359
-0.324
-0.291
-0.241
-0.190
-0.146
-0.118
-0.099
-0.086
-0.076
-0.068
-0.061
-0.057
-0.053
-0.052
-0.050
-0.053
-0.060
-0.070
-0.084
-0.099
3032.682
520.191
65.731
23.596
29.781
32.882
72.135
345.441
686.022
366.468
99.387
34.327
68.006
634.980
18440.727
100025.016
100005.367
4203.150
162.717
8.857
0.212
-0.371
-0.328
-0.274
-0.218
-0.170
-0.137
-0.115
-0.099
-0.090
-0.081
-0.073
-0.067
-0.061
-0.056
-0.050
-0.049
-0.050
-0.054
-0.060
-0.067
366.895
69.880
12.943
4.863
5.724
6.494
12.440
35.227
58.414
37.916
14.999
7.241
18.459
137.842
1402.163
5985.163
3746.747
501.957
44.433
3.281
-0.173
-0.435
-0.381
-0.327
-0.264
-0.209
-0.168
-0.140
-0.121
-0.108
-0.099
-0.090
-0.081
-0.073
-0.064
-0.056
-0.049
-0.047
-0.046
-0.046
-0.048
222.282
12.529
1.580
0.132
0.075
0.076
0.656
2.383
4.180
3.680
2.100
1.638
4.969
21.501
80.222
181.469
149.560
40.949
6.823
0.364
-0.452
-0.479
-0.425
-0.373
-0.313
-0.263
-0.214
-0.175
-0.150
-0.133
-0.122
-0.110
-0.098
-0.086
-0.075
-0.063
-0.054
-0.047
-0.043
-0.041
-0.039
60.148
2.874
-0.546
-0.731
-0.795
-0.958
-0.981
-0.831
-0.573
-0.358
-0.253
-0.083
0.722
2.982
6.936
9.760
7.660
2.873
0.260
-0.485
-0.556
-0.491
-0.446
-0.400
-0.352
-0.304
-0.265
-0.224
-0.187
-0.165
-0.148
-0.133
-0.119
-0.103
-0.088
-0.072
-0.060
-0.050
-0.043
-0.038
-0.033
8.087
-0.222
-0.860
-0.762
-0.945
-1.079
-1.121
-1.062
-0.757
-0.021
0.736
0.704
0.134
-0.101
0.037
0.088
-0.156
-0.351
-0.274
-0.030
0.252
0.341
0.083
-0.247
-0.359
-0.348
-0.309
-0.275
-0.232
-0.199
-0.177
-0.158
-0.139
-0.121
-0.102
-0.082
-0.066
-0.053
-0.045
-0.038
-0.033
0.052
-0.996
-0.892
-0.781
-1.022
-1.123
-1.080
-0.736
0.760
5.362
10.705
9.886
4.196
0.420
-0.517
-0.546
-0.088
1.445
5.089
8.614
9.934
10.032
5.807
1.795
0.287
-0.287
-0.359
-0.322
-0.283
-0.236
-0.205
-0.181
-0.160
-0.140
-0.116
-0.094
-0.073
-0.058
-0.047
-0.039
-0.032
-0.538
-0.732
-0.936
-1.037
-1.082
-1.078
-0.951
0.066
5.406
26.677
61.821
52.247
19.490
4.248
1.953
4.291
7.828
26.885
97.290
158.933
130.152
106.621
49.332
17.859
7.615
0.543
-0.384
-0.374
-0.330
-0.276
-0.234
-0.206
-0.181
-0.155
-0.128
-0.103
-0.081
-0.064
-0.050
-0.040
-0.034
4.948
3.918
0.852
-0.730
-0.998
-0.977
-0.782
0.895
11.743
61.897
162.615
136.811
46.959
15.155
36.685
117.928
140.655
344.937
2991.469
6774.233
2347.263
695.578
230.007
54.383
24.413
1.760
-0.401
-0.429
-0.380
-0.317
-0.268
-0.232
-0.200
-0.170
-0.138
-0.111
-0.088
-0.068
-0.054
-0.043
-0.035
70.588
57.499
13.341
0.950
-0.805
-0.910
-0.702
0.985
11.861
57.226
150.504
133.595
67.027
76.397
681.052
6580.230
5865.929
3649.994
100045.117
100045.172
98776.227
2516.820
326.349
47.013
8.555
0.454
-0.472
-0.481
-0.429
-0.359
-0.301
-0.258
-0.217
-0.182
-0.148
-0.119
-0.093
-0.073
-0.058
-0.046
-0.037
478.274
340.072
57.533
4.505
-0.521
-0.844
-0.717
0.163
4.880
24.129
58.189
102.299
237.570
450.129
9941.224
100026.719
100180.547
18429.645
100173.656
100027.000
100094.719
4899.664
203.820
21.646
1.986
-0.343
-0.537
-0.524
-0.465
-0.395
-0.337
-0.285
-0.237
-0.195
-0.157
-0.125
-0.099
-0.077
-0.061
-0.048
-0.039
607.599
477.140
70.398
5.608
-0.373
-0.761
-0.717
-0.450
0.974
7.074
34.173
243.208
1137.056
1777.040
17665.203
100063.063
100110.148
20193.355
100210.195
100013.641
84859.078
1745.026
81.687
7.356
0.216
-0.559
-0.592
-0.574
-0.502
-0.430
-0.376
-0.317
-0.260
-0.211
-0.168
-0.134
-0.105
-0.082
-0.064
-0.050
-0.041
162.289
119.383
24.268
2.159
-0.569
-0.730
-0.704
-0.662
-0.188
3.134
33.061
311.429
1724.142
2458.137
2481.906
31010.805
30966.818
1943.939
2458.501
5983.946
1920.701
218.294
19.043
1.598
-0.462
-0.641
-0.635
-0.607
-0.536
-0.476
-0.422
-0.359
-0.292
-0.232
-0.183
-0.143
-0.112
-0.087
-0.068
-0.053
-0.042
30.688
13.565
3.251
-0.179
-0.736
-0.754
-0.727
-0.715
-0.521
1.340
16.649
124.376
554.345
686.333
329.794
423.802
396.030
110.225
97.953
137.165
74.479
18.716
2.735
-0.267
-0.663
-0.671
-0.658
-0.609
-0.551
-0.512
-0.472
-0.414
-0.335
-0.263
-0.204
-0.158
-0.121
-0.093
-0.072
-0.056
-0.045
8.246
1.271
-0.361
-0.778
-0.804
-0.784
-0.759
-0.722
-0.648
-0.005
4.048
22.875
67.677
81.356
42.822
20.239
13.383
6.335
5.110
5.848
3.761
1.037
-0.334
-0.676
-0.670
-0.595
-0.532
-0.508
-0.530
-0.536
-0.510
-0.457
-0.384
-0.304
-0.233
-0.177
-0.134
-0.102
-0.078
-0.061
-0.047
1.338
-0.450
-0.831
-0.848
-0.826
-0.797
-0.750
-0.708
-0.695
-0.580
0.152
2.563
6.707
7.357
4.343
1.351
0.183
-0.249
-0.332
-0.330
-0.460
-0.651
-0.731
-0.592
-0.066
0.886
1.633
1.228
0.181
-0.373
-0.520
-0.487
-0.429
-0.356
-0.270
-0.201
-0.151
-0.112
-0.085
-0.065
-0.049
0.584
-0.660
-0.877
-0.856
-0.764
-0.509
-0.218
-0.228
-0.425
-0.629
-0.643
-0.394
-0.037
0.023
-0.232
-0.511
-0.649
-0.698
-0.723
-0.748
-0.761
-0.770
-0.596
0.619
6.184
22.924
37.601
27.128
8.812
1.287
-0.295
-0.494
-0.451
-0.399
-0.316
-0.233
-0.171
-0.125
-0.094
-0.071
-0.054
7.333
0.126
-0.820
-0.668
0.352
3.350
7.323
7.340
3.132
0.396
-0.527
-0.718
-0.709
-0.690
-0.646
-0.558
-0.479
-0.537
-0.657
-0.735
-0.749
-0.703
0.120
7.912
73.615
455.019
1125.552
611.574
104.813
12.432
0.949
-0.407
-0.477
-0.425
-0.360
-0.272
-0.195
-0.141
-0.104
-0.078
-0.058
40.517
2.483
-0.520
0.635
10.061
56.966
162.489
162.509
57.031
10.168
0.752
-0.596
-0.752
-0.696
-0.481
-0.088
0.198
0.071
-0.367
-0.611
-0.705
-0.551
2.109
37.472
746.532
16132.332
98489.531
23928.822
1253.292
65.307
5.341
0.152
-0.442
-0.453
-0.395
-0.309
-0.224
-0.160
-0.115
-0.084
-0.062
82.458
4.917
0.070
6.642
87.412
1125.215
6738.708
6738.754
1014.360
80.265
6.179
-0.195
-0.735
-0.629
-0.161
0.796
1.651
1.218
0.188
-0.442
-0.643
-0.404
4.035
87.449
3340.556
100000.641
100005.336
100019.875
6778.419
181.807
20.305
3.042
-0.071
-0.452
-0.424
-0.334
-0.252
-0.179
-0.127
-0.092
-0.067
46.306
2.924
0.752
21.012
501.544
20950.535
100000.148
100000.359
20950.891
455.163
19.476
0.615
-0.683
-0.604
0.053
1.414
2.705
2.169
0.697
-0.263
-0.609
-0.423
3.697
80.199
2386.358
100003.289
100030.367
100179.555
5276.239
592.102
121.441
17.162
1.436
-0.345
-0.446
-0.353
-0.271
-0.194
-0.136
-0.097
-0.071
13.226
0.514
1.037
31.710
915.249
84839.703
100002.672
100003.820
73216.438
827.212
29.467
0.966
-0.677
-0.629
0.000
1.531
3.182
3.059
1.508
0.094
-0.532
-0.561
1.393
26.946
413.721
6748.187
27479.684
11112.129
7415.459
5354.854
678.553
57.348
4.198
-0.122
-0.454
-0.365
-0.283
-0.203
-0.142
-0.101
-0.073
2.535
-0.539
0.376
19.403
413.590
16135.417
100008.008
100011.117
14192.792
377.838
18.620
0.675
-0.701
-0.651
0.126
2.539
6.630
8.105
4.834
1.137
-0.296
-0.649
-0.150
4.834
42.133
228.919
655.678
3248.863
21014.037
16142.528
1390.052
87.705
6.316
-0.028
-0.453
-0.370
-0.287
-0.206
-0.144
-0.102
-0.075
-0.184
-0.909
-0.447
5.147
68.413
750.809
4213.866
3760.722
685.814
66.677
7.344
0.638
-0.481
-0.575
0.446
4.938
13.189
18.166
10.297
2.894
-0.008
-0.676
-0.678
0.377
6.557
35.597
191.113
1275.472
6079.301
4230.974
615.898
53.058
3.852
-0.172
-0.448
-0.367
-0.285
-0.204
-0.143
-0.103
-0.075
-0.570
-1.010
-0.915
0.287
7.889
43.692
112.250
115.908
47.732
16.344
8.021
3.542
0.461
-0.404
0.483
4.777
14.072
19.493
11.066
2.857
-0.040
-0.711
-0.729
0.387
11.605
128.418
1153.259
3897.209
2331.746
624.460
121.089
16.568
1.277
-0.386
-0.445
-0.362
-0.277
-0.197
-0.140
-0.101
-0.074
0.255
-0.977
-1.022
-0.790
0.282
3.275
8.354
12.226
17.287
25.916
25.401
11.607
2.532
-0.146
-0.012
2.278
6.692
9.345
5.249
1.398
-0.334
-0.785
-0.656
1.669
34.918
679.273
16154.713
100052.844
41368.746
1750.817
91.053
7.369
0.165
-0.483
-0.435
-0.355
-0.267
-0.190
-0.136
-0.100
-0.074
1.768
-0.593
-0.365
-0.213
-0.198
0.525
4.636
24.849
91.703
141.485
94.398
31.015
5.870
0.208
-0.502
0.136
1.329
1.874
1.090
-0.109
-0.666
-0.834
-0.645
2.131
45.941
1035.255
36137.250
100600.273
98795.617
3024.796
117.967
6.763
-0.100
-0.498
-0.434
-0.353
-0.258
-0.184
-0.134
-0.100
-0.076
4.318
4.322
12.570
14.383
7.836
6.839
27.098
260.736
2144.962
4219.345
1408.513
172.660
17.126
1.180
-0.610
-0.651
-0.443
-0.331
-0.457
-0.667
-0.808
-0.840
-0.714
1.185
26.024
423.875
6652.017
34305.383
13712.229
1021.375
58.926
3.832
-0.295
-0.521
-0.451
-0.354
-0.256
-0.185
-0.136
-0.102
-0.078
19.667
80.782
389.692
437.786
140.915
76.844
149.771
2406.745
84844.945
100006.148
41324.504
1134.824
57.911
7.552
0.712
-0.630
-0.810
-0.807
-0.798
-0.818
-0.849
-0.847
-0.801
-0.002
8.272
86.187
722.918
2390.312
1174.779
175.328
16.939
0.975
-0.519
-0.564
-0.479
-0.369
-0.267
-0.196
-0.146
-0.110
-0.084
142.725
1196.338
23000.178
36020.984
2974.026
1027.972
980.447
6156.752
100023.625
100006.242
100027.258
2807.777
312.045
99.263
15.285
0.860
-0.758
-0.872
-0.861
-0.867
-0.884
-0.878
-0.833
-0.491
1.850
15.444
75.706
168.855
105.833
23.756
3.045
-0.295
-0.652
-0.597
-0.512
-0.402
-0.298
-0.221
-0.166
-0.125
-0.095
2818.885
7882.384
100042.656
100151.539
24908.285
14505.896
11110.611
3263.287
63375.949
100023.047
31660.449
6073.362
14976.995
2695.152
141.017
7.460
-0.374
-0.877
-0.885
-0.915
-0.922
-0.918
-0.812
-0.384
1.036
3.863
8.733
11.913
7.927
2.210
0.020
-0.584
-0.680
-0.636
-0.544
-0.450
-0.349
-0.264
-0.199
-0.151
-0.113
100110.461
9169.169
100177.234
100222.172
15030.725
36191.855
27394.885
2372.299
1846.434
3394.577
3125.004
100150.445
100036.492
41951.863
603.796
21.145
0.272
-0.889
-0.931
-0.959
-0.957
-0.956
-0.810
-0.107
1.963
4.790
5.247
3.330
2.063
1.649
0.852
-0.076
-0.537
-0.626
-0.555
-0.480
-0.408
-0.322
-0.249
-0.190
-0.143
-0.788
-0.755
-0.689
-0.399
0.378
1.685
2.394
1.788
1.706
5.890
15.087
19.196
10.929
2.866
0.059
-0.528
-0.569
-0.519
-0.467
-0.395
-0.332
-0.282
-0.241
-0.200
-0.160
-0.133
-0.114
-0.102
-0.095
-0.094
-0.093
-0.097
-0.102
-0.114
-0.130
-0.157
-0.192
-0.211
-0.230
0.025
1.980
-0.818
-0.783
-0.775
-0.781
-0.730
-0.604
-0.516
-0.570
-0.505
-0.043
0.686
0.888
0.383
-0.271
-0.571
-0.628
-0.592
-0.541
-0.475
-0.402
-0.333
-0.276
-0.231
-0.187
-0.150
-0.123
-0.104
-0.093
-0.087
-0.085
-0.085
-0.086
-0.091
-0.102
-0.119
-0.150
-0.183
-0.208
-0.183
0.656
7.417
-0.589
-0.434
-0.497
-0.676
-0.813
-0.847
-0.814
-0.667
-0.214
0.426
0.589
0.214
-0.216
-0.323
-0.396
-0.498
-0.572
-0.550
-0.478
-0.412
-0.346
-0.284
-0.228
-0.179
-0.143
-0.118
-0.099
-0.087
-0.080
-0.076
-0.077
-0.078
-0.081
-0.092
-0.110
-0.141
-0.171
-0.204
-0.125
1.464
15.586
1.709
3.323
2.986
0.979
-0.342
-0.777
-0.573
1.114
7.184
17.824
21.185
11.029
5.387
4.961
3.789
1.475
0.005
-0.448
-0.466
-0.411
-0.363
-0.297
-0.230
-0.177
-0.139
-0.114
-0.096
-0.083
-0.073
-0.069
-0.069
-0.070
-0.073
-0.080
-0.096
-0.129
-0.161
-0.190
-0.124
1.343
14.304
20.318
41.135
34.535
12.849
2.219
-0.257
1.036
15.220
113.765
455.055
554.741
204.086
70.657
99.218
80.643
27.090
4.984
0.245
-0.397
-0.407
-0.357
-0.304
-0.237
-0.179
-0.138
-0.113
-0.093
-0.080
-0.071
-0.065
-0.063
-0.062
-0.066
-0.073
-0.087
-0.116
-0.149
-0.172
-0.165
0.476
5.150
137.793
347.189
283.795
73.844
11.053
1.422
7.347
105.434
1917.787
23927.896
41324.734
4809.013
1083.802
3762.030
2668.414
456.058
41.746
3.740
-0.015
-0.378
-0.346
-0.303
-0.246
-0.185
-0.142
-0.114
-0.094
-0.080
-0.069
-0.064
-0.060
-0.058
-0.059
-0.066
-0.077
-0.102
-0.138
-0.155
-0.178
-0.061
0.859
695.739
1632.618
1139.106
236.381
27.923
4.435
18.912
384.260
20963.770
100010.352
100030.453
99100.539
22200.713
100042.938
100008.266
6750.519
223.746
15.632
1.455
-0.192
-0.336
-0.303
-0.251
-0.194
-0.148
-0.117
-0.096
-0.082
-0.072
-0.066
-0.061
-0.058
-0.057
-0.060
-0.069
-0.087
-0.120
-0.141
-0.159
-0.178
-0.095
12904.232
2934.661
1223.302
243.539
30.651
7.557
29.340
454.416
27432.650
100043.258
100056.891
101390.930
101546.688
100058.055
100064.813
31480.943
569.456
53.342
7.049
0.530
-0.279
-0.305
-0.256
-0.205
-0.156
-0.123
-0.100
-0.085
-0.076
-0.067
-0.062
-0.058
-0.058
-0.059
-0.063
-0.074
-0.097
-0.128
-0.143
-0.161
-0.182
100126.313
16478.609
665.954
98.220
18.727
9.602
33.408
244.861
3503.480
63392.027
100055.344
10473.217
36340.301
100078.961
100456.648
12401.601
1297.247
208.682
24.011
2.081
-0.163
-0.316
-0.267
-0.220
-0.170
-0.133
-0.109
-0.095
-0.083
-0.075
-0.068
-0.063
-0.061
-0.060
-0.061
-0.066
-0.078
-0.098
-0.126
-0.142
-0.156
100027.250
23979.359
507.846
46.457
12.187
7.752
23.554
103.986
331.122
996.576
1281.971
470.284
1604.606
8723.412
7367.823
6725.324
3802.432
506.447
44.922
3.395
-0.064
-0.337
-0.286
-0.239
-0.187
-0.148
-0.123
-0.106
-0.096
-0.086
-0.079
-0.074
-0.069
-0.066
-0.064
-0.061
-0.067
-0.076
-0.090
-0.109
-0.125
54846.895
3359.824
188.366
27.090
7.875
3.917
9.181
29.689
53.101
62.190
48.242
35.249
87.811
275.296
1064.737
3793.758
2394.142
376.272
34.787
2.822
-0.156
-0.377
-0.321
-0.269
-0.213
-0.170
-0.144
-0.127
-0.114
-0.105
-0.099
-0.092
-0.085
-0.077
-0.071
-0.065
-0.062
-0.061
-0.068
-0.074
-0.084
1013.441
226.329
39.673
11.581
4.071
1.131
1.386
4.776
7.407
6.740
3.895
3.024
8.645
38.495
185.867
458.767
341.961
87.719
12.084
0.938
-0.368
-0.438
-0.377
-0.319
-0.256
-0.207
-0.175
-0.154
-0.139
-0.132
-0.125
-0.116
-0.107
-0.095
-0.083
-0.073
-0.064
-0.059
-0.057
-0.056
-0.058
151.318
21.556
7.652
5.806
3.592
0.835
-0.395
-0.348
-0.019
-0.123
-0.418
-0.423
0.679
5.665
20.267
37.911
31.870
11.972
2.005
-0.177
-0.511
-0.477
-0.427
-0.374
-0.316
-0.262
-0.219
-0.191
-0.176
-0.165
-0.156
-0.145
-0.133
-0.118
-0.102
-0.084
-0.071
-0.060
-0.054
-0.050
-0.046
40.107
3.713
3.432
6.776
5.138
1.272
-0.571
-0.990
-0.876
-0.589
-0.284
-0.284
-0.345
0.059
1.428
2.801
2.280
0.713
-0.284
-0.578
-0.571
-0.513
-0.465
-0.411
-0.366
-0.321
-0.281
-0.242
-0.217
-0.196
-0.180
-0.166
-0.155
-0.142
-0.123
-0.100
-0.080
-0.064
-0.053
-0.047
-0.041
6.231
0.866
9.590
17.494
5.209
0.702
-0.699
-0.799
0.280
3.356
6.994
6.452
2.601
0.099
-0.528
-0.559
-0.568
-0.537
-0.373
-0.232
-0.231
-0.331
-0.389
-0.411
-0.399
-0.373
-0.340
-0.303
-0.259
-0.225
-0.204
-0.187
-0.172
-0.161
-0.142
-0.117
-0.091
-0.071
-0.055
-0.046
-0.039
0.212
0.407
16.037
32.561
4.717
-0.325
-0.795
0.450
8.331
40.449
95.129
87.211
29.041
5.062
0.048
-0.620
-0.263
1.103
4.066
5.999
4.547
2.032
0.570
-0.172
-0.380
-0.410
-0.396
-0.361
-0.305
-0.259
-0.231
-0.213
-0.195
-0.179
-0.161
-0.132
-0.101
-0.078
-0.060
-0.047
-0.039
0.670
0.523
2.354
3.802
0.116
-0.859
-0.517
3.870
44.154
340.722
1249.220
1014.277
213.890
25.481
3.419
2.187
4.959
22.104
74.116
125.826
71.965
22.721
6.244
1.204
-0.124
-0.408
-0.443
-0.416
-0.356
-0.299
-0.265
-0.240
-0.220
-0.201
-0.179
-0.145
-0.112
-0.084
-0.064
-0.050
-0.040
32.048
26.227
6.758
0.322
-0.848
-0.896
-0.030
8.615
113.784
1249.486
6739.371
5312.464
754.099
67.477
22.545
40.988
59.257
247.645
1919.670
4727.718
1562.045
199.952
28.027
4.417
0.353
-0.394
-0.475
-0.470
-0.409
-0.344
-0.301
-0.270
-0.246
-0.223
-0.194
-0.155
-0.119
-0.090
-0.069
-0.052
-0.041
1082.437
755.710
105.206
7.426
-0.412
-0.837
-0.009
8.047
104.391
1126.189
5984.844
4758.988
790.765
209.247
222.314
849.922
921.970
2292.965
73233.750
100026.094
47620.590
1460.323
83.387
9.006
0.594
-0.449
-0.513
-0.517
-0.463
-0.390
-0.339
-0.304
-0.273
-0.244
-0.205
-0.163
-0.126
-0.095
-0.073
-0.055
-0.044
40651.676
21587.727
850.485
28.992
0.469
-0.815
-0.347
3.478
37.926
260.639
864.346
1088.823
2832.907
3820.925
2088.291
13063.960
13126.031
7023.398
100063.766
100069.875
100214.313
3537.925
138.463
12.122
0.647
-0.505
-0.556
-0.562
-0.502
-0.430
-0.377
-0.335
-0.297
-0.255
-0.212
-0.168
-0.131
-0.100
-0.076
-0.058
-0.045
94233.906
47862.535
1221.178
35.267
0.763
-0.787
-0.646
0.508
7.401
37.975
204.081
3045.916
54839.012
100076.141
11383.784
23372.096
23093.967
3616.050
73288.898
100068.992
41527.094
1440.648
99.187
9.240
0.275
-0.576
-0.603
-0.603
-0.535
-0.462
-0.404
-0.353
-0.309
-0.264
-0.216
-0.172
-0.135
-0.104
-0.079
-0.061
-0.047
4020.285
2610.127
220.537
12.331
-0.022
-0.791
-0.757
-0.500
1.029
12.687
183.846
4726.038
100004.047
100026.672
16482.193
2936.592
2156.106
551.822
1749.965
3767.030
1443.281
212.513
30.079
3.338
-0.281
-0.643
-0.649
-0.632
-0.563
-0.500
-0.439
-0.380
-0.325
-0.276
-0.226
-0.180
-0.140
-0.108
-0.083
-0.063
-0.049
244.500
89.437
19.013
1.516
-0.666
-0.819
-0.782
-0.716
-0.167
5.536
80.735
1249.848
12491.014
20955.197
3014.716
300.471
122.791
52.487
73.417
108.242
69.527
22.109
4.743
0.233
-0.608
-0.684
-0.689
-0.653
-0.592
-0.538
-0.485
-0.424
-0.359
-0.300
-0.244
-0.192
-0.148
-0.114
-0.086
-0.067
-0.051
57.055
8.381
0.927
-0.587
-0.818
-0.834
-0.795
-0.740
-0.554
1.130
16.548
124.244
501.592
675.658
216.116
40.362
9.618
3.996
4.393
5.713
3.811
1.458
-0.091
-0.614
-0.703
-0.675
-0.639
-0.617
-0.609
-0.587
-0.537
-0.477
-0.412
-0.339
-0.270
-0.210
-0.161
-0.122
-0.092
-0.070
-0.053
10.916
1.278
-0.605
-0.844
-0.830
-0.831
-0.788
-0.736
-0.694
-0.337
1.738
10.146
26.947
31.798
15.402
4.050
0.416
-0.333
-0.391
-0.324
-0.441
-0.599
-0.704
-0.661
-0.385
0.146
0.478
0.277
-0.230
-0.512
-0.564
-0.524
-0.469
-0.395
-0.309
-0.237
-0.179
-0.133
-0.100
-0.076
-0.057
3.620
0.103
-0.763
-0.862
-0.778
-0.569
-0.342
-0.302
-0.483
-0.597
-0.433
0.215
1.239
1.398
0.567
-0.241
-0.602
-0.687
-0.696
-0.717
-0.726
-0.723
-0.639
0.017
2.805
10.140
15.260
11.062
3.787
0.408
-0.454
-0.550
-0.509
-0.447
-0.361
-0.274
-0.203
-0.149
-0.110
-0.083
-0.062
2.676
-0.172
-0.796
-0.695
0.120
2.541
5.711
5.276
2.401
0.279
-0.523
-0.656
-0.614
-0.600
-0.637
-0.675
-0.684
-0.693
-0.714
-0.725
-0.713
-0.700
-0.263
3.371
29.249
135.792
257.103
162.778
37.973
5.710
0.310
-0.463
-0.532
-0.486
-0.408
-0.319
-0.235
-0.169
-0.123
-0.090
-0.067
4.740
-0.109
-0.679
0.447
7.873
40.748
113.804
104.271
40.846
7.381
0.500
-0.596
-0.728
-0.740
-0.720
-0.660
-0.622
-0.634
-0.668
-0.681
-0.690
-0.615
0.742
15.227
194.842
1719.594
5310.522
2389.604
288.712
30.895
4.526
0.350
-0.429
-0.511
-0.448
-0.360
-0.270
-0.194
-0.139
-0.100
-0.072
8.963
0.183
-0.262
5.162
62.065
675.371
3341.165
3341.373
611.646
62.358
4.892
-0.226
-0.716
-0.744
-0.699
-0.598
-0.514
-0.524
-0.582
-0.624
-0.651
-0.527
1.732
34.494
553.493
11013.995
54824.301
16185.254
1040.206
157.451
38.456
6.588
0.384
-0.445
-0.468
-0.383
-0.300
-0.218
-0.156
-0.110
-0.078
9.351
0.101
0.398
15.241
310.562
8595.438
100004.961
100006.922
8598.035
283.988
15.664
0.430
-0.672
-0.734
-0.690
-0.554
-0.438
-0.429
-0.519
-0.598
-0.639
-0.536
1.550
29.277
502.212
7613.016
36046.461
13406.350
5029.562
3389.668
505.249
48.521
3.536
-0.188
-0.471
-0.391
-0.316
-0.236
-0.168
-0.118
-0.083
5.561
-0.272
0.664
23.122
555.554
27376.150
100034.641
100052.555
27394.535
510.325
22.786
0.879
-0.645
-0.735
-0.695
-0.540
-0.355
-0.311
-0.432
-0.564
-0.647
-0.627
0.438
11.996
125.927
940.697
3169.362
19622.236
100179.188
100018.742
5980.023
213.770
11.136
0.265
-0.458
-0.398
-0.319
-0.247
-0.175
-0.122
-0.086
1.688
-0.645
0.266
14.621
262.855
6776.755
100148.594
100234.461
6092.945
260.805
17.888
1.360
-0.453
-0.716
-0.681
-0.430
-0.121
0.029
-0.182
-0.474
-0.649
-0.705
-0.413
2.258
19.274
111.432
1158.776
73314.625
100033.359
100007.531
18372.533
375.255
15.341
0.460
-0.450
-0.402
-0.323
-0.249
-0.176
-0.124
-0.088
-0.269
-0.892
-0.430
4.800
56.059
512.564
2372.118
2551.779
612.582
95.715
18.906
5.748
0.983
-0.440
-0.633
-0.271
0.284
0.543
0.122
-0.364
-0.655
-0.752
-0.715
0.184
6.750
56.451
600.009
12807.463
100197.438
100048.891
5316.825
195.726
10.290
0.184
-0.459
-0.404
-0.322
-0.244
-0.174
-0.122
-0.087
-0.784
-0.987
-0.856
0.736
11.093
61.743
199.305
274.439
149.010
102.280
84.739
38.011
7.884
0.572
-0.539
-0.305
0.312
0.497
0.137
-0.409
-0.701
-0.796
-0.698
0.955
20.221
289.617
3819.890
19047.689
10589.119
3061.831
420.021
41.044
3.433
-0.282
-0.479
-0.402
-0.320
-0.235
-0.167
-0.117
-0.085
-0.564
-0.983
-0.975
-0.541
1.826
11.069
33.611
58.921
126.774
390.032
461.324
164.338
27.216
2.505
-0.432
-0.504
-0.161
-0.030
-0.240
-0.570
-0.773
-0.841
-0.595
3.042
62.472
1918.830
100011.641
100042.258
100090.430
6820.334
205.604
13.469
0.649
-0.502
-0.485
-0.399
-0.308
-0.221
-0.158
-0.114
-0.083
0.120
-0.799
-0.655
-0.435
0.145
2.439
11.194
54.752
271.004
910.968
996.070
302.224
43.652
3.921
-0.369
-0.719
-0.617
-0.546
-0.604
-0.725
-0.812
-0.850
-0.568
3.823
89.090
3347.917
100019.016
100029.070
100019.719
14193.521
236.765
10.774
0.147
-0.558
-0.483
-0.395
-0.292
-0.209
-0.150
-0.110
-0.082
2.350
1.364
4.276
5.896
6.894
11.446
39.418
358.850
3429.963
7946.784
2550.689
362.950
42.400
4.217
-0.328
-0.804
-0.794
-0.780
-0.764
-0.800
-0.830
-0.844
-0.639
2.525
44.679
933.713
31393.555
100064.891
98523.719
2674.592
105.225
5.794
-0.209
-0.582
-0.497
-0.395
-0.286
-0.205
-0.149
-0.110
-0.082
12.915
23.504
80.520
108.411
99.571
190.473
288.559
3802.358
100030.391
100063.641
84915.195
1759.102
79.677
10.025
1.126
-0.584
-0.817
-0.746
-0.658
-0.709
-0.806
-0.849
-0.719
0.958
15.002
124.456
961.015
2720.502
1417.057
219.862
21.843
1.472
-0.489
-0.605
-0.517
-0.406
-0.296
-0.213
-0.156
-0.115
-0.087
75.151
204.892
1325.429
1775.067
1704.218
7643.204
6194.543
11840.006
100065.828
100016.594
100042.969
4396.140
455.569
132.915
21.187
1.498
-0.606
-0.452
-0.140
-0.362
-0.706
-0.832
-0.609
0.901
7.277
25.799
62.882
95.192
62.461
17.716
2.798
-0.191
-0.645
-0.622
-0.520
-0.424
-0.324
-0.237
-0.173
-0.127
-0.096
966.597
831.636
8630.734
13524.072
25240.404
100077.953
100118.031
14353.681
100283.883
100037.125
73696.484
11381.179
36041.160
4462.604
217.117
13.617
0.068
-0.210
0.238
-0.032
-0.626
-0.783
-0.218
3.334
17.098
43.330
46.640
23.864
9.599
4.130
1.407
0.028
-0.529
-0.634
-0.545
-0.446
-0.362
-0.276
-0.203
-0.149
-0.111
23961.467
2028.052
5173.480
7591.201
74047.930
100058.516
100032.063
27675.908
3124.633
6056.554
4767.375
100181.430
100022.414
100042.141
1020.924
33.718
0.779
-0.350
-0.111
-0.316
-0.722
-0.790
0.261
7.120
37.366
104.371
105.520
42.667
21.206
20.664
13.058
3.767
0.327
-0.484
-0.556
-0.480
-0.411
-0.331
-0.247
-0.182
-0.135
-0.801
-0.765
-0.657
-0.089
2.175
6.763
10.193
7.233
5.460
15.773
47.305
60.712
31.363
7.990
0.974
-0.396
-0.539
-0.510
-0.457
-0.381
-0.319
-0.266
-0.218
-0.179
-0.150
-0.128
-0.116
-0.110
-0.108
-0.111
-0.116
-0.125
-0.138
-0.153
-0.174
-0.206
-0.237
-0.254
-0.202
2.143
56.407
-0.820
-0.793
-0.782
-0.739
-0.566
-0.187
0.037
-0.100
-0.082
0.742
2.415
3.171
1.806
0.237
-0.440
-0.589
-0.566
-0.523
-0.461
-0.384
-0.317
-0.258
-0.208
-0.168
-0.140
-0.119
-0.106
-0.096
-0.096
-0.098
-0.103
-0.109
-0.118
-0.132
-0.156
-0.193
-0.223
-0.246
-0.039
4.102
59.253
-0.778
-0.750
-0.765
-0.823
-0.851
-0.833
-0.797
-0.683
-0.348
0.164
0.434
0.148
-0.164
-0.310
-0.382
-0.489
-0.562
-0.536
-0.460
-0.395
-0.325
-0.261
-0.206
-0.163
-0.134
-0.113
-0.100
-0.091
-0.087
-0.087
-0.089
-0.093
-0.102
-0.114
-0.138
-0.176
-0.208
-0.226
0.197
7.839
155.399
-0.302
-0.032
-0.131
-0.506
-0.773
-0.868
-0.686
0.409
4.303
10.954
13.087
7.597
4.062
4.156
3.495
1.347
-0.026
-0.442
-0.453
-0.395
-0.336
-0.271
-0.212
-0.165
-0.134
-0.112
-0.098
-0.087
-0.080
-0.077
-0.079
-0.082
-0.086
-0.098
-0.120
-0.158
-0.189
-0.211
0.178
6.738
128.029
2.876
4.493
3.451
1.158
-0.290
-0.675
0.372
9.187
56.856
213.573
258.275
104.034
56.114
82.881
67.868
24.943
4.574
0.197
-0.385
-0.384
-0.335
-0.284
-0.220
-0.168
-0.133
-0.111
-0.095
-0.083
-0.077
-0.073
-0.072
-0.073
-0.077
-0.087
-0.107
-0.142
-0.170
-0.195
-0.015
3.146
35.087
26.050
26.361
19.778
7.022
1.065
-0.166
3.963
57.009
675.169
5309.991
7611.865
1618.627
799.968
2677.387
2138.124
341.270
34.889
3.153
-0.110
-0.371
-0.330
-0.292
-0.232
-0.176
-0.139
-0.112
-0.095
-0.084
-0.075
-0.070
-0.069
-0.067
-0.069
-0.079
-0.094
-0.124
-0.155
-0.174
-0.149
0.837
6.805
364.849
154.054
58.127
18.273
3.454
0.592
9.638
178.665
4722.035
100001.914
100023.289
16587.570
14687.558
100025.406
100002.492
4723.105
179.995
10.520
0.580
-0.316
-0.331
-0.293
-0.244
-0.188
-0.146
-0.117
-0.098
-0.086
-0.078
-0.072
-0.068
-0.065
-0.066
-0.070
-0.082
-0.106
-0.142
-0.157
-0.178
-0.076
0.574
18397.709
1777.382
159.101
33.249
7.021
1.562
11.396
197.643
5982.241
100004.914
100041.945
22076.371
85392.859
100029.500
100009.273
20964.068
386.915
20.572
1.843
-0.141
-0.329
-0.299
-0.254
-0.200
-0.154
-0.124
-0.102
-0.090
-0.081
-0.076
-0.070
-0.066
-0.067
-0.068
-0.075
-0.091
-0.118
-0.144
-0.159
-0.180
-0.181
100026.125
24003.541
569.492
88.062
19.658
3.638
7.613
78.877
1133.025
11019.389
16161.556
3278.637
24105.754
100020.484
100030.469
7667.864
287.411
29.840
4.166
0.187
-0.314
-0.314
-0.267
-0.216
-0.166
-0.134
-0.114
-0.100
-0.092
-0.084
-0.077
-0.075
-0.072
-0.071
-0.073
-0.079
-0.095
-0.121
-0.143
-0.157
-0.173
100048.117
36177.035
971.195
258.131
50.226
6.893
3.389
18.551
102.027
380.695
512.625
277.424
1278.983
5994.120
4265.287
747.485
157.340
39.095
6.275
0.390
-0.315
-0.337
-0.284
-0.234
-0.184
-0.149
-0.128
-0.115
-0.107
-0.101
-0.096
-0.090
-0.086
-0.080
-0.077
-0.075
-0.081
-0.093
-0.111
-0.132
-0.147
84899.078
5005.051
750.187
295.009
59.451
8.132
1.276
3.237
10.871
21.615
25.561
23.911
66.975
159.906
173.138
145.606
87.741
28.102
4.689
0.226
-0.369
-0.375
-0.315
-0.261
-0.209
-0.174
-0.154
-0.140
-0.132
-0.128
-0.125
-0.118
-0.109
-0.100
-0.089
-0.081
-0.077
-0.076
-0.081
-0.091
-0.102
1173.330
374.054
231.425
132.491
41.409
8.746
0.798
-0.127
0.490
1.103
1.132
1.553
4.732
11.142
22.099
35.039
25.729
9.577
1.711
-0.184
-0.466
-0.428
-0.368
-0.307
-0.249
-0.208
-0.183
-0.172
-0.167
-0.162
-0.156
-0.148
-0.140
-0.126
-0.111
-0.093
-0.081
-0.073
-0.070
-0.068
-0.070
70.583
43.200
64.456
100.518
78.412
22.688
2.681
-0.626
-0.890
-0.827
-0.780
-0.693
-0.326
0.770
2.916
4.960
4.067
1.590
-0.041
-0.510
-0.542
-0.481
-0.431
-0.369
-0.309
-0.261
-0.232
-0.215
-0.200
-0.186
-0.176
-0.165
-0.158
-0.150
-0.136
-0.114
-0.092
-0.076
-0.066
-0.060
-0.055
13.729
11.965
60.754
186.012
157.509
40.864
4.402
-0.385
-0.689
-0.104
0.571
0.498
-0.161
-0.530
-0.383
-0.094
-0.155
-0.446
-0.621
-0.635
-0.565
-0.506
-0.460
-0.417
-0.379
-0.335
-0.295
-0.260
-0.231
-0.211
-0.198
-0.188
-0.178
-0.168
-0.157
-0.137
-0.108
-0.085
-0.067
-0.057
-0.049
2.889
12.025
536.643
1853.484
127.450
24.312
3.071
0.143
2.379
11.669
24.538
20.815
8.360
1.346
-0.513
-0.777
-0.776
-0.715
-0.578
-0.458
-0.447
-0.482
-0.473
-0.439
-0.414
-0.404
-0.370
-0.312
-0.271
-0.246
-0.227
-0.215
-0.202
-0.189
-0.174
-0.159
-0.124
-0.095
-0.073
-0.057
-0.046
0.341
15.029
2142.677
13651.221
135.335
6.828
0.939
3.171
29.460
177.888
553.167
454.666
124.016
16.366
1.112
-0.630
-0.582
0.175
1.408
2.283
1.591
0.504
-0.208
-0.419
-0.434
-0.436
-0.437
-0.375
-0.319
-0.282
-0.249
-0.232
-0.225
-0.212
-0.195
-0.177
-0.141
-0.105
-0.078
-0.059
-0.046
1.574
4.113
66.515
140.053
13.712
0.585
0.972
14.194
196.252
2983.877
23926.230
18371.305
1545.008
96.209
6.900
0.698
1.508
8.224
25.305
39.307
26.767
9.959
2.422
0.075
-0.421
-0.460
-0.475
-0.442
-0.373
-0.323
-0.279
-0.257
-0.247
-0.232
-0.214
-0.195
-0.155
-0.116
-0.084
-0.062
-0.048
70.497
57.560
14.343
2.641
-0.235
-0.394
2.243
29.880
678.768
27366.986
100001.586
100004.594
11024.922
296.406
23.171
9.760
14.205
70.621
345.361
633.547
342.571
107.773
22.332
3.444
-0.024
-0.472
-0.505
-0.497
-0.427
-0.365
-0.322
-0.294
-0.276
-0.255
-0.235
-0.211
-0.167
-0.123
-0.089
-0.066
-0.050
5060.504
2959.795
272.528
13.399
-0.055
-0.358
2.440
28.543
558.136
23930.268
100012.148
100073.891
8851.178
601.567
155.251
74.166
79.934
360.449
3367.853
8850.248
3837.566
1301.793
177.132
20.516
2.345
-0.346
-0.537
-0.540
-0.475
-0.400
-0.350
-0.318
-0.296
-0.277
-0.256
-0.223
-0.174
-0.129
-0.094
-0.070
-0.052
100034.336
100003.508
3376.443
57.519
1.428
-0.471
1.219
13.409
151.954
2144.970
14260.337
10847.770
13617.001
18459.977
3048.925
430.262
287.424
740.254
9801.869
32821.645
21666.293
11741.262
866.825
57.780
6.079
-0.165
-0.571
-0.574
-0.512
-0.433
-0.379
-0.344
-0.316
-0.295
-0.271
-0.228
-0.178
-0.132
-0.098
-0.073
-0.054
100256.875
100016.383
5804.020
77.716
1.622
-0.660
-0.108
3.007
23.132
139.764
651.956
14468.279
100081.219
100021.563
73294.422
1442.943
352.955
419.582
3064.687
9082.397
17313.432
10070.530
766.029
47.258
3.460
-0.366
-0.612
-0.597
-0.543
-0.474
-0.418
-0.377
-0.342
-0.310
-0.273
-0.228
-0.179
-0.135
-0.101
-0.075
-0.056
30412.180
15959.371
674.280
24.113
0.409
-0.780
-0.660
-0.068
3.092
25.374
428.957
27379.254
100006.313
100005.625
100028.766
1640.934
152.537
95.844
337.148
785.538
1427.496
979.933
161.157
14.900
0.685
-0.577
-0.652
-0.626
-0.569
-0.507
-0.455
-0.408
-0.363
-0.320
-0.275
-0.230
-0.182
-0.138
-0.104
-0.077
-0.058
1073.037
232.852
37.618
3.137
-0.562
-0.827
-0.793
-0.674
0.236
10.047
163.610
4721.845
100000.039
100000.680
16137.317
514.024
38.734
14.955
28.045
55.173
75.693
55.524
16.427
2.077
-0.382
-0.671
-0.681
-0.652
-0.594
-0.543
-0.500
-0.448
-0.393
-0.338
-0.286
-0.239
-0.188
-0.142
-0.107
-0.080
-0.060
210.380
21.506
2.646
-0.399
-0.819
-0.845
-0.810
-0.749
-0.450
2.391
29.331
282.252
1544.405
2137.216
553.987
68.847
7.666
1.449
1.905
3.568
4.430
3.092
0.728
-0.395
-0.670
-0.705
-0.704
-0.676
-0.636
-0.595
-0.552
-0.505
-0.445
-0.377
-0.313
-0.258
-0.200
-0.151
-0.112
-0.083
-0.062
50.500
6.763
0.086
-0.794
-0.837
-0.846
-0.809
-0.743
-0.662
-0.133
3.117
17.929
52.381
62.049
26.995
6.284
0.579
-0.475
-0.519
-0.417
-0.401
-0.497
-0.614
-0.676
-0.623
-0.483
-0.347
-0.390
-0.524
-0.599
-0.594
-0.558
-0.510
-0.438
-0.360
-0.287
-0.218
-0.163
-0.121
-0.089
-0.066
37.254
5.195
-0.164
-0.819
-0.800
-0.695
-0.568
-0.522
-0.585
-0.598
-0.278
0.765
2.343
2.573
1.266
-0.043
-0.561
-0.681
-0.694
-0.710
-0.706
-0.685
-0.670
-0.498
0.285
1.919
3.107
2.162
0.621
-0.322
-0.570
-0.582
-0.550
-0.501
-0.422
-0.331
-0.248
-0.182
-0.133
-0.097
-0.072
21.538
3.023
-0.378
-0.748
-0.348
0.638
1.968
2.017
0.768
-0.203
-0.567
-0.602
-0.527
-0.521
-0.590
-0.656
-0.689
-0.696
-0.708
-0.711
-0.694
-0.687
-0.569
0.453
5.691
19.456
31.880
23.227
7.876
1.409
-0.169
-0.537
-0.574
-0.537
-0.463
-0.378
-0.288
-0.209
-0.149
-0.108
-0.078
7.290
0.601
-0.594
-0.243
2.806
13.072
29.583
29.757
13.451
2.910
-0.009
-0.617
-0.697
-0.715
-0.714
-0.689
-0.672
-0.672
-0.678
-0.679
-0.678
-0.672
-0.265
3.106
24.858
113.979
215.025
140.252
42.478
12.119
3.427
0.313
-0.446
-0.532
-0.475
-0.397
-0.316
-0.238
-0.171
-0.121
-0.085
3.108
-0.330
-0.532
1.712
19.704
125.402
415.847
416.822
116.809
19.362
2.054
-0.386
-0.688
-0.717
-0.724
-0.681
-0.644
-0.623
-0.619
-0.628
-0.649
-0.643
0.048
6.202
57.203
311.978
688.360
477.682
246.440
147.893
46.139
7.609
0.513
-0.447
-0.480
-0.402
-0.332
-0.255
-0.191
-0.134
-0.093
2.802
-0.525
-0.256
5.922
69.670
756.671
4232.584
4244.543
773.241
75.938
7.052
0.068
-0.663
-0.709
-0.716
-0.677
-0.622
-0.592
-0.589
-0.605
-0.640
-0.654
-0.020
5.733
48.977
291.774
727.072
1735.834
6815.627
5324.441
678.006
57.483
4.205
-0.131
-0.471
-0.407
-0.339
-0.263
-0.202
-0.145
-0.100
1.919
-0.616
-0.021
9.054
114.187
1625.407
11388.406
11688.922
1672.565
158.325
14.392
0.865
-0.574
-0.697
-0.704
-0.670
-0.620
-0.584
-0.582
-0.608
-0.653
-0.693
-0.385
2.427
19.914
110.678
826.836
31448.383
100037.680
100011.773
11015.267
282.702
13.120
0.407
-0.440
-0.409
-0.342
-0.268
-0.204
-0.151
-0.104
0.333
-0.762
-0.179
7.556
94.494
1024.599
7085.982
11577.704
2999.799
295.661
27.226
3.513
0.117
-0.581
-0.710
-0.674
-0.615
-0.579
-0.584
-0.627
-0.681
-0.727
-0.664
0.233
6.435
59.224
1416.276
100028.664
100019.289
100008.242
35960.492
501.938
19.567
0.635
-0.428
-0.411
-0.344
-0.269
-0.204
-0.151
-0.105
-0.567
-0.901
-0.463
4.816
64.036
842.658
10005.197
27651.281
6083.562
434.973
79.989
25.065
5.365
0.283
-0.635
-0.690
-0.618
-0.587
-0.601
-0.662
-0.724
-0.759
-0.761
-0.217
4.939
50.347
709.734
24124.324
100138.398
100039.023
8599.535
257.822
12.076
0.315
-0.457
-0.419
-0.343
-0.265
-0.202
-0.148
-0.103
-0.892
-0.958
-0.729
2.022
29.523
351.129
3007.239
6782.322
2104.880
944.996
1030.843
283.747
40.793
3.985
-0.335
-0.719
-0.665
-0.634
-0.649
-0.710
-0.774
-0.802
-0.737
0.605
16.112
203.593
2234.481
9609.153
8466.650
3754.176
588.561
51.217
3.993
-0.228
-0.492
-0.424
-0.341
-0.259
-0.197
-0.140
-0.099
-0.884
-0.946
-0.878
0.106
8.193
58.519
265.584
539.131
1449.447
12533.166
18379.178
2668.057
178.062
12.878
0.207
-0.732
-0.737
-0.703
-0.706
-0.749
-0.796
-0.845
-0.671
2.535
50.393
1134.763
47573.996
100058.703
100116.875
3437.034
156.674
12.578
0.673
-0.525
-0.512
-0.425
-0.335
-0.253
-0.184
-0.131
-0.093
-0.615
-0.903
-0.839
-0.484
1.189
8.359
31.576
178.563
3049.135
47623.137
84880.766
7615.857
311.892
18.036
0.549
-0.729
-0.793
-0.767
-0.748
-0.774
-0.805
-0.843
-0.535
4.131
74.190
1988.206
100156.078
100099.102
100026.352
5985.751
165.067
8.589
-0.051
-0.623
-0.528
-0.434
-0.329
-0.239
-0.170
-0.122
-0.089
0.544
-0.312
0.426
1.868
5.211
11.480
31.464
229.096
2043.450
12733.022
16743.680
2474.248
172.658
12.920
0.298
-0.758
-0.759
-0.588
-0.437
-0.533
-0.722
-0.830
-0.458
5.069
69.895
926.987
15118.437
98971.492
31411.416
1551.292
80.838
4.440
-0.325
-0.643
-0.547
-0.436
-0.317
-0.228
-0.163
-0.118
-0.087
4.862
3.694
10.780
24.285
78.711
200.199
237.840
1092.141
16291.185
55426.398
10470.194
791.953
72.205
8.906
0.829
-0.589
-0.360
1.086
2.389
1.453
-0.086
-0.716
-0.364
4.841
56.795
476.038
1731.334
2146.611
995.982
155.806
17.066
1.015
-0.550
-0.632
-0.533
-0.431
-0.323
-0.231
-0.165
-0.121
-0.090
21.197
22.497
64.886
189.908
1569.095
9731.461
7694.142
3055.973
73302.719
100045.563
36015.742
1217.256
158.812
58.770
18.767
2.477
1.259
7.528
14.835
10.110
2.137
-0.330
0.268
7.608
47.830
186.752
360.312
223.639
73.774
16.978
2.839
-0.103
-0.596
-0.623
-0.521
-0.424
-0.335
-0.252
-0.180
-0.131
-0.097
126.026
71.994
188.113
847.544
31400.611
100014.102
100055.391
15101.961
14528.965
47578.410
8737.805
1979.927
3487.175
1261.153
2207.697
70.598
3.812
14.836
31.993
19.807
4.177
0.091
2.284
27.301
198.142
760.512
773.469
217.719
41.208
14.297
6.911
2.258
0.221
-0.387
-0.503
-0.433
-0.356
-0.283
-0.208
-0.149
-0.109
833.981
194.061
172.289
1257.955
100060.695
100043.711
100037.422
36088.492
1302.643
1435.331
1152.355
17290.799
67198.766
12209.848
93785.656
272.352
4.042
9.185
19.777
12.284
2.734
0.132
4.704
61.972
675.338
3746.179
3750.143
698.411
150.842
154.638
88.636
22.857
4.946
0.857
-0.286
-0.451
-0.391
-0.321
-0.244
-0.176
-0.127
-0.800
-0.766
-0.624
0.273
4.025
12.936
21.141
14.653
8.245
22.108
66.793
86.304
44.609
11.640
1.447
-0.302
-0.509
-0.486
-0.446
-0.370
-0.299
-0.243
-0.200
-0.166
-0.144
-0.130
-0.123
-0.122
-0.126
-0.137
-0.153
-0.169
-0.182
-0.196
-0.216
-0.254
-0.289
-0.312
-0.108
11.154
2606.887
-0.825
-0.804
-0.792
-0.708
-0.394
0.156
0.518
0.287
0.166
1.191
3.367
4.456
2.770
0.589
-0.314
-0.544
-0.533
-0.498
-0.448
-0.368
-0.295
-0.235
-0.191
-0.160
-0.135
-0.121
-0.111
-0.106
-0.109
-0.118
-0.129
-0.143
-0.158
-0.177
-0.202
-0.241
-0.274
-0.289
0.185
10.568
293.702
-0.827
-0.825
-0.830
-0.849
-0.849
-0.815
-0.771
-0.707
-0.543
-0.265
-0.063
-0.091
-0.257
-0.375
-0.456
-0.519
-0.547
-0.515
-0.441
-0.373
-0.300
-0.240
-0.192
-0.157
-0.133
-0.116
-0.105
-0.099
-0.100
-0.102
-0.110
-0.119
-0.131
-0.149
-0.175
-0.217
-0.249
-0.253
0.598
18.750
599.604
-0.727
-0.713
-0.746
-0.808
-0.857
-0.884
-0.815
-0.339
1.039
3.077
3.797
2.217
1.423
1.642
1.372
0.427
-0.289
-0.468
-0.438
-0.373
-0.314
-0.250
-0.198
-0.159
-0.132
-0.113
-0.101
-0.093
-0.091
-0.091
-0.094
-0.101
-0.108
-0.123
-0.150
-0.191
-0.218
-0.230
0.644
18.036
502.373
0.113
0.042
-0.251
-0.594
-0.793
-0.831
-0.418
2.392
13.903
40.722
44.948
24.906
19.597
27.948
25.011
9.470
1.910
-0.114
-0.402
-0.371
-0.324
-0.265
-0.206
-0.162
-0.132
-0.113
-0.097
-0.088
-0.084
-0.084
-0.085
-0.087
-0.094
-0.105
-0.129
-0.168
-0.192
-0.216
0.475
24.332
600.922
8.335
4.862
2.166
0.453
-0.456
-0.663
0.817
13.876
95.269
375.248
458.114
187.975
176.144
458.472
341.318
95.580
13.152
1.224
-0.284
-0.370
-0.327
-0.282
-0.221
-0.170
-0.137
-0.114
-0.098
-0.089
-0.082
-0.079
-0.078
-0.079
-0.084
-0.092
-0.111
-0.146
-0.172
-0.194
0.140
13.557
270.720
127.532
51.503
16.435
6.275
1.573
-0.112
2.474
34.387
340.836
2137.790
2676.468
789.437
1462.747
6746.103
4721.665
675.483
52.786
4.392
-0.026
-0.365
-0.330
-0.294
-0.237
-0.182
-0.144
-0.120
-0.102
-0.092
-0.085
-0.079
-0.075
-0.074
-0.076
-0.082
-0.096
-0.124
-0.157
-0.174
-0.148
0.983
8.173
2682.804
510.857
139.323
63.140
16.134
2.396
3.063
37.482
413.028
2387.158
3355.124
1060.956
3832.805
31352.561
20951.826
1720.858
96.753
7.004
0.240
-0.352
-0.342
-0.303
-0.252
-0.195
-0.152
-0.126
-0.108
-0.096
-0.090
-0.083
-0.079
-0.076
-0.076
-0.078
-0.087
-0.105
-0.136
-0.159
-0.176
-0.165
-0.035
47655.031
3660.182
1695.265
757.720
114.827
12.052
2.438
18.095
136.017
554.407
757.322
383.310
1951.294
11017.186
7607.871
830.313
65.717
6.301
0.387
-0.329
-0.360
-0.319
-0.268
-0.210
-0.165
-0.137
-0.119
-0.109
-0.101
-0.096
-0.093
-0.087
-0.084
-0.084
-0.085
-0.091
-0.110
-0.139
-0.158
-0.173
-0.191
85294.281
10181.224
21129.531
6750.350
502.901
34.655
2.478
3.907
21.234
62.492
77.628
69.619
242.377
748.980
614.895
142.735
23.985
4.212
0.392
-0.325
-0.383
-0.339
-0.287
-0.229
-0.183
-0.154
-0.138
-0.129
-0.123
-0.121
-0.117
-0.112
-0.106
-0.099
-0.093
-0.089
-0.094
-0.108
-0.130
-0.149
-0.162
8217.586
10737.568
41394.891
11028.351
684.773
44.302
3.023
0.154
2.019
5.193
6.945
8.465
22.451
49.400
44.013
20.787
7.792
2.225
0.120
-0.383
-0.424
-0.371
-0.314
-0.254
-0.208
-0.180
-0.165
-0.157
-0.157
-0.155
-0.153
-0.146
-0.139
-0.126
-0.113
-0.100
-0.092
-0.092
-0.096
-0.106
-0.119
558.295
2020.095
5378.245
2309.900
389.242
62.325
6.677
-0.216
-0.675
-0.428
-0.250
0.153
1.472
3.249
4.097
3.311
2.051
0.545
-0.271
-0.485
-0.482
-0.419
-0.357
-0.295
-0.246
-0.213
-0.201
-0.196
-0.188
-0.179
-0.173
-0.165
-0.159
-0.152
-0.142
-0.121
-0.102
-0.089
-0.081
-0.080
-0.081
59.974
205.753
744.286
2854.056
2418.669
320.284
22.580
1.189
-0.741
-0.895
-0.861
-0.792
-0.703
-0.479
-0.182
-0.011
-0.152
-0.407
-0.557
-0.584
-0.538
-0.479
-0.420
-0.355
-0.300
-0.268
-0.249
-0.230
-0.213
-0.203
-0.196
-0.188
-0.180
-0.172
-0.162
-0.148
-0.120
-0.096
-0.080
-0.070
-0.064
10.668
79.035
1199.274
13002.022
9843.103
746.206
42.696
3.104
0.150
0.401
1.130
0.992
0.057
-0.618
-0.793
-0.747
-0.710
-0.718
-0.693
-0.633
-0.568
-0.511
-0.459
-0.417
-0.379
-0.340
-0.304
-0.269
-0.249
-0.221
-0.176
-0.167
-0.191
-0.195
-0.182
-0.170
-0.143
-0.109
-0.084
-0.068
-0.057
3.297
50.589
2002.618
10570.803
2794.227
352.969
27.171
4.351
4.984
16.819
34.376
31.520
11.692
2.123
-0.451
-0.818
-0.823
-0.778
-0.694
-0.605
-0.554
-0.517
-0.479
-0.447
-0.435
-0.422
-0.370
-0.322
-0.276
-0.147
0.048
0.061
-0.090
-0.194
-0.201
-0.189
-0.166
-0.125
-0.093
-0.071
-0.056
0.694
32.369
8872.381
100208.586
449.945
53.381
10.138
9.765
45.242
312.504
1014.982
826.106
194.658
22.720
1.781
-0.612
-0.750
-0.518
-0.086
0.273
0.339
0.033
-0.293
-0.438
-0.459
-0.468
-0.441
-0.385
-0.281
0.026
0.461
0.476
0.109
-0.174
-0.218
-0.205
-0.186
-0.141
-0.101
-0.075
-0.056
0.942
5.690
123.955
318.030
32.453
6.673
8.427
33.713
361.347
7616.687
98491.961
63294.973
3341.005
149.108
8.972
0.168
-0.192
1.349
5.303
9.787
11.881
8.576
2.681
0.197
-0.399
-0.496
-0.490
-0.450
-0.324
0.021
0.497
0.516
0.119
-0.190
-0.238
-0.221
-0.202
-0.156
-0.111
-0.079
-0.058
39.117
32.129
9.932
3.401
0.966
2.782
16.832
85.914
1312.154
100034.711
100009.727
100005.430
31354.420
513.254
26.133
3.312
2.476
11.400
41.387
113.813
238.731
197.561
47.886
8.696
1.282
-0.412
-0.531
-0.496
-0.406
-0.202
0.063
0.085
-0.110
-0.251
-0.263
-0.240
-0.216
-0.165
-0.119
-0.083
-0.060
1566.794
1081.544
129.430
8.303
0.186
2.864
20.152
100.194
1213.434
98538.195
100021.344
100054.563
27560.207
690.134
115.671
23.021
10.827
40.431
208.187
1710.780
15051.615
11313.940
885.383
302.089
39.063
0.663
-0.551
-0.525
-0.463
-0.368
-0.276
-0.248
-0.275
-0.291
-0.277
-0.260
-0.226
-0.172
-0.124
-0.088
-0.064
94219.930
40644.488
1221.038
35.250
0.935
1.533
12.095
50.405
302.347
4751.096
47614.551
32092.797
8364.867
9847.442
1731.312
158.746
27.732
66.758
519.491
20287.850
100213.797
100044.992
7872.146
7260.662
265.453
2.872
-0.552
-0.553
-0.497
-0.426
-0.377
-0.346
-0.327
-0.309
-0.291
-0.272
-0.231
-0.177
-0.127
-0.090
-0.065
100412.828
100020.953
1772.098
42.914
1.015
0.103
3.107
12.166
41.756
214.032
827.691
8107.773
100124.492
100018.992
27371.139
686.281
45.250
47.571
421.748
20089.578
100114.258
100026.578
7558.572
434.072
47.574
0.881
-0.589
-0.588
-0.535
-0.451
-0.381
-0.351
-0.340
-0.331
-0.308
-0.271
-0.233
-0.178
-0.129
-0.093
-0.067
7348.662
3906.194
307.050
15.029
0.059
-0.625
-0.028
1.443
5.462
26.098
306.360
12510.587
100008.117
100002.063
63296.563
1019.461
44.658
18.146
102.836
1360.026
12996.415
9843.552
746.993
41.121
2.987
-0.415
-0.631
-0.617
-0.570
-0.474
-0.388
-0.349
-0.354
-0.350
-0.315
-0.275
-0.232
-0.178
-0.130
-0.095
-0.069
1513.942
141.731
24.680
2.066
-0.621
-0.816
-0.713
-0.494
0.430
8.332
125.702
2667.798
41316.930
84838.734
7605.606
342.206
21.222
4.154
13.320
65.989
193.271
172.324
41.239
5.243
-0.087
-0.639
-0.657
-0.647
-0.600
-0.523
-0.430
-0.391
-0.387
-0.376
-0.334
-0.284
-0.235
-0.181
-0.133
-0.098
-0.070
344.334
30.014
2.916
-0.429
-0.818
-0.838
-0.803
-0.731
-0.461
1.823
22.989
194.926
915.027
1249.377
375.113
52.551
5.046
0.252
0.770
3.615
7.274
6.361
2.164
-0.072
-0.620
-0.698
-0.700
-0.685
-0.646
-0.596
-0.533
-0.499
-0.467
-0.426
-0.366
-0.304
-0.248
-0.189
-0.138
-0.101
-0.073
292.285
27.037
1.750
-0.655
-0.823
-0.824
-0.792
-0.726
-0.650
-0.192
2.616
14.067
37.497
44.285
21.092
5.238
0.322
-0.575
-0.604
-0.462
-0.309
-0.347
-0.530
-0.661
-0.705
-0.691
-0.666
-0.648
-0.651
-0.636
-0.604
-0.581
-0.554
-0.490
-0.416
-0.342
-0.272
-0.203
-0.148
-0.107
-0.077
458.388
32.304
1.852
-0.640
-0.799
-0.756
-0.691
-0.619
-0.601
-0.577
-0.310
0.489
1.748
2.132
0.988
-0.155
-0.600
-0.699
-0.700
-0.705
-0.693
-0.673
-0.679
-0.675
-0.553
-0.289
-0.124
-0.219
-0.447
-0.603
-0.636
-0.618
-0.590
-0.546
-0.471
-0.393
-0.307
-0.227
-0.163
-0.116
-0.084
214.051
19.383
0.985
-0.678
-0.653
-0.322
0.144
0.401
0.249
-0.139
-0.448
-0.555
-0.534
-0.538
-0.610
-0.677
-0.704
-0.708
-0.711
-0.704
-0.685
-0.681
-0.685
-0.512
0.230
1.746
2.957
2.365
1.086
0.145
-0.396
-0.588
-0.598
-0.561
-0.499
-0.417
-0.335
-0.256
-0.184
-0.129
-0.091
41.551
5.614
-0.054
-0.605
0.147
2.543
5.702
6.977
5.211
2.461
0.419
-0.437
-0.651
-0.701
-0.704
-0.688
-0.672
-0.672
-0.677
-0.680
-0.672
-0.683
-0.632
-0.095
2.149
8.230
13.722
14.277
11.788
7.269
2.550
0.200
-0.439
-0.543
-0.502
-0.425
-0.344
-0.270
-0.208
-0.146
-0.101
6.534
0.429
-0.566
-0.082
3.481
16.967
39.863
46.258
28.283
11.574
2.797
0.024
-0.591
-0.696
-0.712
-0.689
-0.658
-0.635
-0.631
-0.642
-0.648
-0.676
-0.572
0.318
4.587
17.241
38.076
74.756
115.505
87.937
27.960
5.521
0.440
-0.378
-0.445
-0.411
-0.350
-0.278
-0.216
-0.163
-0.112
1.153
-0.582
-0.593
1.183
13.911
74.657
236.139
296.832
141.255
40.066
8.064
0.795
-0.514
-0.682
-0.706
-0.687
-0.637
-0.605
-0.601
-0.624
-0.651
-0.688
-0.585
0.256
4.729
21.771
96.456
545.930
1782.019
1378.551
280.244
32.772
3.296
0.121
-0.183
-0.275
-0.326
-0.283
-0.220
-0.173
-0.121
0.067
-0.756
-0.426
3.544
40.743
385.261
2884.651
5534.583
1809.979
201.929
21.333
2.022
-0.351
-0.666
-0.689
-0.671
-0.630
-0.595
-0.592
-0.618
-0.663
-0.715
-0.671
-0.188
2.949
24.717
296.283
4917.822
41751.695
27574.867
2169.703
118.007
8.498
0.886
0.307
-0.031
-0.266
-0.282
-0.221
-0.173
-0.126
-0.470
-0.813
-0.284
6.454
112.853
2711.942
100115.836
100119.469
47600.422
1269.306
62.417
7.024
0.886
-0.444
-0.674
-0.672
-0.632
-0.607
-0.602
-0.634
-0.691
-0.744
-0.752
-0.514
1.787
27.174
474.259
14270.198
100158.656
100088.016
5327.343
197.516
11.032
1.010
0.439
0.046
-0.245
-0.281
-0.219
-0.171
-0.126
-0.785
-0.878
-0.295
7.754
165.516
6750.527
100028.523
100033.086
100050.961
2785.230
217.801
61.650
12.272
1.137
-0.529
-0.689
-0.656
-0.641
-0.639
-0.669
-0.734
-0.779
-0.792
-0.559
1.895
22.876
245.214
3811.345
31404.816
20977.387
1725.801
105.314
7.127
0.394
-0.004
-0.183
-0.299
-0.281
-0.215
-0.169
-0.122
-0.888
-0.909
-0.514
4.812
88.101
2139.555
63302.648
100056.836
31958.395
5218.104
6023.231
1128.317
104.344
8.600
0.069
-0.691
-0.693
-0.672
-0.674
-0.710
-0.775
-0.826
-0.811
-0.077
6.286
55.251
359.292
1092.212
1583.826
1012.760
207.067
24.360
2.124
-0.281
-0.408
-0.383
-0.349
-0.272
-0.209
-0.163
-0.115
-0.898
-0.906
-0.744
1.145
21.156
214.683
1557.646
3218.875
9609.554
100125.867
100013.047
27365.992
675.172
29.195
1.051
-0.652
-0.726
-0.704
-0.706
-0.739
-0.788
-0.849
-0.738
1.451
23.254
233.640
2000.888
7678.311
3809.964
459.589
51.822
5.911
0.091
-0.563
-0.521
-0.442
-0.349
-0.264
-0.204
-0.151
-0.106
-0.805
-0.885
-0.854
-0.335
2.768
19.473
81.978
547.680
27425.029
100026.758
100011.523
100002.852
1389.002
44.263
1.665
-0.634
-0.755
-0.662
-0.600
-0.665
-0.771
-0.829
-0.424
6.033
84.909
1001.653
6032.355
17304.217
6869.599
623.393
46.451
3.220
-0.415
-0.652
-0.553
-0.455
-0.345
-0.260
-0.192
-0.137
-0.098
-0.447
-0.781
-0.594
0.213
2.550
7.324
23.962
248.189
6838.577
100149.766
100080.484
20968.824
556.362
27.250
1.054
-0.646
-0.350
0.839
1.940
1.133
-0.176
-0.706
0.008
13.748
326.104
9950.994
101015.656
25975.662
2464.373
263.362
24.477
1.588
-0.578
-0.670
-0.573
-0.466
-0.347
-0.250
-0.178
-0.128
-0.093
0.701
-0.113
1.201
7.537
32.283
75.466
84.509
174.913
1060.822
3998.685
4616.134
984.209
96.748
8.937
0.356
-0.303
3.031
18.026
38.931
24.080
5.194
0.048
0.519
17.996
401.587
14971.805
100135.438
36226.777
997.575
72.899
7.445
0.158
-0.642
-0.643
-0.549
-0.443
-0.342
-0.249
-0.177
-0.127
-0.093
3.664
2.107
7.607
51.497
415.077
1547.305
1408.450
466.808
1314.307
2485.887
934.710
173.761
37.274
16.542
12.818
3.234
18.139
159.617
475.881
244.889
32.460
2.656
2.344
26.275
241.505
1934.550
7036.076
2534.649
242.461
21.613
2.730
0.186
-0.298
-0.478
-0.502
-0.420
-0.334
-0.261
-0.187
-0.133
-0.097
12.834
7.326
20.011
221.721
3755.369
31360.549
23948.721
2245.262
670.746
930.444
437.728
157.824
155.931
487.009
2146.968
68.760
40.084
475.829
1771.017
756.453
71.369
5.562
8.600
125.841
1732.877
16204.424
16305.316
2018.317
161.737
35.423
17.401
8.074
4.254
1.452
-0.120
-0.384
-0.343
-0.274
-0.209
-0.147
-0.106
39.124
16.517
27.083
333.005
7752.136
100426.148
73438.078
4258.625
269.540
151.629
118.385
332.257
618.418
4912.300
93557.945
264.131
23.962
219.707
756.190
341.060
44.543
4.966
17.456
341.885
12492.280
100004.750
100014.875
12558.346
687.569
631.004
319.689
86.969
42.898
14.544
2.016
-0.193
-0.362
-0.301
-0.238
-0.169
-0.121
-0.784
-0.755
-0.627
0.194
3.668
11.932
17.976
12.412
6.796
14.860
41.044
62.042
38.273
12.723
2.572
-0.050
-0.454
-0.451
-0.416
-0.350
-0.281
-0.230
-0.192
-0.163
-0.147
-0.136
-0.133
-0.139
-0.152
-0.174
-0.197
-0.207
-0.216
-0.228
-0.249
-0.286
-0.325
-0.360
-0.202
7.888
1033.215
-0.822
-0.811
-0.806
-0.729
-0.460
0.096
0.449
0.227
0.119
1.188
3.681
5.757
4.683
1.837
0.123
-0.434
-0.494
-0.469
-0.425
-0.348
-0.280
-0.226
-0.186
-0.158
-0.139
-0.127
-0.122
-0.123
-0.131
-0.146
-0.166
-0.185
-0.195
-0.207
-0.232
-0.274
-0.316
-0.343
0.090
9.045
216.487
-0.829
-0.822
-0.824
-0.838
-0.839
-0.812
-0.749
-0.715
-0.652
-0.435
-0.118
0.140
0.030
-0.230
-0.458
-0.537
-0.528
-0.485
-0.426
-0.357
-0.286
-0.230
-0.186
-0.157
-0.135
-0.122
-0.114
-0.113
-0.116
-0.124
-0.138
-0.154
-0.169
-0.188
-0.215
-0.259
-0.296
-0.302
0.499
17.307
538.597
-0.792
-0.791
-0.800
-0.818
-0.838
-0.854
-0.858
-0.725
-0.358
0.041
0.231
0.025
-0.029
0.037
-0.036
-0.304
-0.481
-0.496
-0.429
-0.363
-0.300
-0.240
-0.193
-0.159
-0.134
-0.118
-0.109
-0.105
-0.103
-0.107
-0.114
-0.123
-0.137
-0.155
-0.183
-0.228
-0.254
-0.273
0.717
23.999
594.136
-0.549
-0.596
-0.655
-0.730
-0.806
-0.857
-0.770
-0.176
1.623
4.373
5.427
3.620
3.487
5.094
4.521
1.866
0.097
-0.399
-0.432
-0.373
-0.318
-0.256
-0.200
-0.162
-0.136
-0.117
-0.103
-0.097
-0.095
-0.095
-0.098
-0.103
-0.113
-0.126
-0.152
-0.195
-0.219
-0.243
1.135
143.849
100086.680
2.056
1.492
1.227
0.782
-0.129
-0.678
-0.498
1.580
9.211
24.827
30.090
19.162
23.563
41.481
34.657
13.071
2.514
-0.017
-0.401
-0.383
-0.334
-0.275
-0.215
-0.170
-0.139
-0.118
-0.105
-0.096
-0.092
-0.090
-0.090
-0.092
-0.097
-0.107
-0.128
-0.165
-0.193
-0.215
0.681
76.868
17077.377
24.622
20.122
19.628
14.647
5.222
0.561
-0.044
3.866
22.734
67.672
82.430
53.403
96.123
214.931
178.071
52.502
8.784
0.671
-0.350
-0.395
-0.347
-0.295
-0.231
-0.180
-0.147
-0.125
-0.110
-0.099
-0.094
-0.089
-0.087
-0.087
-0.089
-0.095
-0.110
-0.141
-0.173
-0.193
-0.094
3.469
37.754
216.590
224.024
332.087
194.834
47.744
6.597
0.634
4.241
24.648
73.764
90.655
68.344
171.771
456.386
375.292
95.611
14.269
1.212
-0.307
-0.410
-0.361
-0.314
-0.247
-0.192
-0.155
-0.132
-0.116
-0.106
-0.099
-0.094
-0.092
-0.088
-0.088
-0.092
-0.099
-0.118
-0.150
-0.175
-0.193
-0.133
0.181
1240.208
4920.388
16171.700
5329.189
462.681
33.228
2.122
2.078
11.724
31.830
39.965
36.456
108.844
283.090
234.467
62.394
10.510
0.949
-0.336
-0.429
-0.379
-0.331
-0.265
-0.208
-0.167
-0.144
-0.129
-0.118
-0.114
-0.112
-0.108
-0.104
-0.099
-0.098
-0.098
-0.104
-0.123
-0.151
-0.173
-0.190
-0.209
3792.470
100236.117
100035.203
100010.656
2987.824
96.508
4.896
0.341
2.573
6.589
8.815
10.793
28.327
57.307
52.654
18.392
3.887
0.239
-0.402
-0.442
-0.400
-0.351
-0.286
-0.227
-0.186
-0.162
-0.148
-0.144
-0.143
-0.143
-0.141
-0.135
-0.129
-0.121
-0.110
-0.104
-0.107
-0.122
-0.142
-0.164
-0.178
4543.899
100097.953
100027.109
100031.156
4747.937
133.706
7.246
-0.186
-0.387
0.191
0.567
1.365
4.181
7.335
6.935
2.960
0.640
-0.271
-0.471
-0.465
-0.428
-0.376
-0.311
-0.253
-0.212
-0.188
-0.179
-0.179
-0.179
-0.174
-0.168
-0.163
-0.158
-0.154
-0.139
-0.122
-0.109
-0.105
-0.110
-0.120
-0.132
1060.866
23966.553
100234.875
28408.564
2057.008
212.810
18.447
1.321
-0.572
-0.820
-0.829
-0.678
-0.319
0.134
0.209
-0.111
-0.388
-0.514
-0.537
-0.505
-0.465
-0.414
-0.350
-0.289
-0.249
-0.227
-0.222
-0.212
-0.203
-0.196
-0.192
-0.186
-0.180
-0.174
-0.165
-0.150
-0.124
-0.106
-0.094
-0.091
-0.092
115.063
804.756
5991.563
100675.398
79037.109
2398.375
86.748
8.025
1.014
-0.542
-0.865
-0.881
-0.851
-0.804
-0.737
-0.696
-0.668
-0.642
-0.607
-0.565
-0.518
-0.468
-0.405
-0.345
-0.302
-0.280
-0.262
-0.242
-0.232
-0.206
-0.158
-0.144
-0.182
-0.197
-0.186
-0.174
-0.151
-0.118
-0.095
-0.080
-0.072
18.597
313.633
23041.842
100036.078
100016.703
9857.100
184.483
24.147
5.720
1.207
0.691
0.406
-0.227
-0.704
-0.841
-0.810
-0.759
-0.718
-0.659
-0.598
-0.548
-0.501
-0.451
-0.410
-0.376
-0.346
-0.309
-0.285
-0.199
0.141
0.641
0.732
0.209
-0.136
-0.204
-0.195
-0.178
-0.139
-0.105
-0.081
-0.065
6.373
143.666
5102.829
100091.719
100021.156
3086.722
149.667
43.971
15.646
13.476
21.705
19.356
7.748
1.223
-0.551
-0.820
-0.805
-0.757
-0.696
-0.630
-0.573
-0.524
-0.484
-0.452
-0.442
-0.418
-0.373
-0.308
0.128
2.004
5.647
5.658
2.244
0.237
-0.189
-0.210
-0.197
-0.162
-0.117
-0.087
-0.066
1.210
26.968
386.042
1699.668
1340.456
225.699
76.647
56.157
59.601
166.111
459.723
375.834
104.094
15.088
0.986
-0.659
-0.783
-0.722
-0.587
-0.355
-0.164
-0.162
-0.341
-0.452
-0.481
-0.469
-0.442
-0.314
0.703
6.135
18.537
18.558
6.780
0.887
-0.149
-0.229
-0.210
-0.184
-0.132
-0.093
-0.068
-0.209
2.941
23.527
56.810
42.143
32.104
65.881
202.325
449.354
2511.677
16159.652
12494.142
1249.993
80.490
5.822
-0.197
-0.671
-0.333
0.879
3.755
7.457
6.533
2.358
0.167
-0.417
-0.512
-0.490
-0.362
0.755
6.704
20.356
20.410
7.471
0.999
-0.158
-0.251
-0.228
-0.197
-0.144
-0.101
-0.071
6.878
6.254
2.701
2.048
4.059
21.667
183.697
1042.520
2419.219
19047.031
100088.047
100010.625
7609.983
238.944
14.548
1.075
-0.129
1.467
11.122
69.044
211.586
190.079
47.986
12.886
2.516
-0.368
-0.530
-0.446
0.139
2.607
7.440
8.244
3.097
0.419
-0.215
-0.273
-0.246
-0.209
-0.154
-0.107
-0.074
108.181
86.285
19.713
1.815
1.815
23.288
259.010
1939.887
4200.371
17258.408
100128.109
100030.656
6027.879
271.308
38.749
7.289
1.677
6.985
80.031
1325.017
14934.157
9840.866
934.152
2177.356
140.611
1.761
-0.524
-0.507
-0.349
0.258
1.261
1.381
0.572
-0.075
-0.266
-0.284
-0.266
-0.215
-0.160
-0.112
-0.077
875.799
601.456
86.187
6.260
1.074
13.990
114.535
620.980
1250.305
1960.113
9803.095
6895.237
1591.514
894.483
287.919
41.751
5.988
14.107
297.379
19895.291
100011.609
100013.125
10655.650
100127.141
2141.087
6.342
-0.508
-0.537
-0.460
-0.258
0.023
0.120
-0.040
-0.223
-0.296
-0.297
-0.270
-0.221
-0.165
-0.113
-0.079
1383.896
863.018
117.797
7.613
0.263
3.598
25.010
89.912
143.266
171.706
355.886
983.882
6046.520
8604.943
1721.093
136.527
11.868
14.474
296.348
17323.205
100023.367
100005.813
7695.187
2717.093
166.752
2.150
-0.580
-0.558
-0.401
-0.026
0.349
0.352
0.056
-0.210
-0.320
-0.310
-0.267
-0.225
-0.165
-0.116
-0.081
800.558
225.384
37.180
3.104
-0.445
-0.009
2.803
8.351
13.778
19.762
84.846
1028.476
9727.721
16133.443
2666.839
178.189
13.817
7.978
124.963
1577.936
12999.237
9837.442
747.092
45.953
4.250
-0.330
-0.635
-0.578
-0.309
0.348
1.095
1.022
0.395
-0.138
-0.323
-0.312
-0.270
-0.225
-0.165
-0.117
-0.083
542.090
45.760
6.368
0.139
-0.756
-0.724
-0.410
0.187
0.902
3.954
35.865
341.941
2137.571
2983.097
746.508
80.293
6.936
1.694
15.470
76.473
192.897
171.169
40.962
5.242
-0.080
-0.646
-0.670
-0.616
-0.315
0.416
1.267
1.310
0.469
-0.129
-0.334
-0.328
-0.279
-0.226
-0.167
-0.118
-0.084
372.021
33.032
2.610
-0.529
-0.812
-0.824
-0.778
-0.675
-0.512
0.505
8.055
52.460
177.896
213.529
87.442
16.514
1.755
-0.281
0.470
3.132
6.975
6.199
1.910
-0.080
-0.638
-0.707
-0.714
-0.678
-0.471
-0.014
0.548
0.593
0.070
-0.295
-0.397
-0.359
-0.296
-0.235
-0.169
-0.121
-0.086
1934.674
82.843
4.252
-0.470
-0.801
-0.808
-0.776
-0.707
-0.650
-0.418
0.805
5.269
12.963
15.224
7.915
1.725
-0.224
-0.642
-0.643
-0.516
-0.342
-0.362
-0.541
-0.682
-0.735
-0.744
-0.742
-0.715
-0.623
-0.443
-0.249
-0.228
-0.383
-0.478
-0.466
-0.400
-0.326
-0.253
-0.181
-0.128
-0.089
4204.515
124.553
5.634
-0.394
-0.779
-0.740
-0.615
-0.426
-0.307
-0.382
-0.401
-0.109
0.476
0.555
0.039
-0.438
-0.665
-0.697
-0.693
-0.697
-0.695
-0.692
-0.705
-0.730
-0.735
-0.719
-0.687
-0.652
-0.638
-0.611
-0.582
-0.567
-0.585
-0.577
-0.511
-0.432
-0.365
-0.279
-0.199
-0.140
-0.097
1388.896
67.496
3.608
-0.487
-0.703
-0.402
0.462
1.917
2.972
1.840
0.384
-0.391
-0.591
-0.617
-0.640
-0.677
-0.683
-0.686
-0.688
-0.688
-0.694
-0.702
-0.720
-0.715
-0.654
-0.486
-0.103
0.533
0.968
0.541
-0.098
-0.365
-0.493
-0.542
-0.529
-0.451
-0.369
-0.295
-0.223
-0.156
-0.107
163.129
16.458
0.799
-0.626
-0.374
1.111
6.439
19.213
27.829
18.286
5.373
0.638
-0.492
-0.683
-0.675
-0.662
-0.650
-0.645
-0.645
-0.654
-0.677
-0.699
-0.714
-0.664
-0.430
0.598
4.397
15.422
27.803
17.113
5.799
1.698
0.390
-0.229
-0.426
-0.444
-0.370
-0.297
-0.233
-0.175
-0.118
14.962
2.090
-0.412
-0.522
0.870
7.430
32.269
107.066
169.718
98.014
23.496
3.252
-0.161
-0.653
-0.691
-0.668
-0.640
-0.616
-0.609
-0.625
-0.658
-0.695
-0.701
-0.625
0.131
4.898
38.657
240.356
612.507
271.688
51.495
10.617
3.660
1.225
0.521
-0.006
-0.273
-0.292
-0.236
-0.184
-0.132
1.258
-0.438
-0.659
0.185
6.279
42.107
170.165
420.362
555.009
257.256
51.791
6.718
0.154
-0.608
-0.682
-0.671
-0.636
-0.606
-0.599
-0.620
-0.658
-0.704
-0.715
-0.615
0.960
15.638
205.378
3104.425
13106.127
3579.370
280.006
32.904
10.010
6.160
5.392
2.313
0.249
-0.233
-0.237
-0.186
-0.142
-0.438
-0.759
-0.525
2.437
33.959
424.092
3796.253
8798.956
2733.039
431.663
60.209
7.253
0.290
-0.583
-0.659
-0.663
-0.642
-0.608
-0.600
-0.621
-0.672
-0.730
-0.746
-0.675
1.002
20.665
355.504
7789.068
49881.605
10587.596
579.353
53.678
15.367
15.432
18.857
8.014
1.253
-0.127
-0.235
-0.185
-0.145
-0.749
-0.777
-0.266
6.394
125.629
4208.463
100021.289
100064.930
98582.898
1784.641
85.212
9.906
1.254
-0.381
-0.638
-0.657
-0.637
-0.614
-0.608
-0.635
-0.699
-0.767
-0.779
-0.749
0.436
13.823
185.595
2163.729
7678.622
3418.284
429.871
50.023
13.040
18.508
22.443
9.622
1.562
-0.087
-0.230
-0.182
-0.144
-0.821
-0.803
-0.182
8.676
214.083
11014.502
100006.164
100018.180
100052.625
3868.883
235.646
62.994
11.501
1.180
-0.487
-0.670
-0.650
-0.638
-0.639
-0.672
-0.742
-0.803
-0.820
-0.778
0.128
7.361
58.575
370.304
1042.080
794.363
171.543
24.751
5.594
7.850
9.628
4.127
0.692
-0.188
-0.226
-0.178
-0.139
-0.836
-0.843
-0.373
5.670
113.832
2983.765
100004.867
100050.016
55369.363
5592.681
5363.000
1128.930
104.419
7.969
0.048
-0.667
-0.672
-0.660
-0.669
-0.707
-0.778
-0.843
-0.873
-0.538
1.724
12.301
45.172
108.226
160.744
115.237
36.740
6.924
1.064
1.081
1.267
0.527
-0.131
-0.266
-0.218
-0.173
-0.130
-0.843
-0.861
-0.668
1.507
24.865
283.054
2149.873
4955.996
9150.514
100162.992
100014.398
23927.260
611.029
26.932
1.085
-0.624
-0.701
-0.682
-0.688
-0.726
-0.781
-0.843
-0.762
1.016
15.524
98.817
260.925
306.712
158.696
48.438
10.305
1.281
-0.358
-0.449
-0.350
-0.346
-0.339
-0.272
-0.211
-0.167
-0.118
-0.818
-0.832
-0.804
-0.302
3.186
22.325
91.160
528.197
27423.977
100016.422
100003.406
100000.250
1249.455
40.694
1.694
-0.613
-0.672
-0.442
-0.287
-0.426
-0.690
-0.806
-0.304
8.281
158.244
2716.678
15052.393
5315.800
494.213
62.455
7.677
0.275
-0.652
-0.658
-0.560
-0.461
-0.352
-0.265
-0.207
-0.152
-0.106
-0.718
-0.805
-0.764
-0.435
0.598
3.612
17.713
223.340
6751.913
100013.383
100007.648
20952.822
553.821
24.838
1.069
-0.503
0.608
4.673
9.308
6.347
1.410
-0.439
0.403
24.123
934.219
100016.508
100064.719
100114.906
2461.761
77.402
5.993
-0.138
-0.700
-0.669
-0.580
-0.468
-0.356
-0.267
-0.194
-0.138
-0.098
-0.507
-0.715
-0.350
1.409
6.773
14.774
19.305
60.626
486.648
3024.694
3768.197
922.500
88.955
7.543
0.053
0.531
14.938
116.916
340.111
178.112
27.294
2.323
1.389
31.905
1185.146
100038.906
100048.180
100037.586
3065.825
66.062
3.357
-0.416
-0.675
-0.641
-0.557
-0.447
-0.348
-0.262
-0.186
-0.132
-0.095
-0.092
-0.375
1.045
10.497
48.931
125.795
118.042
57.397
81.710
151.286
142.801
55.421
12.789
2.750
1.170
5.061
116.900
2959.804
21587.770
5806.331
248.737
13.049
5.045
43.477
489.047
6776.236
49981.504
13229.499
571.475
30.048
2.737
0.848
0.597
-0.035
-0.380
-0.408
-0.331
-0.259
-0.191
-0.134
-0.097
0.772
0.307
3.594
35.054
229.421
708.220
633.650
163.432
50.248
45.237
30.435
14.786
9.892
18.177
29.062
14.013
304.614
18522.098
100004.383
56493.020
770.511
31.242
17.660
218.770
5336.049
84995.063
85272.492
5547.191
291.016
45.669
24.709
24.140
25.363
9.594
1.278
-0.214
-0.327
-0.263
-0.207
-0.146
-0.103
2.256
1.321
7.172
77.209
766.712
2896.771
1771.396
295.412
41.240
15.112
11.174
14.202
18.977
51.564
104.270
17.126
160.262
5058.522
56489.906
11852.243
405.649
30.399
36.502
758.255
63306.879
100012.703
100021.617
63371.191
1204.956
780.021
441.202
493.333
607.171
144.901
13.911
0.642
-0.303
-0.279
-0.224
-0.162
-0.114
-0.672
-0.727
-0.689
-0.268
1.369
4.808
7.362
5.229
4.371
17.662
83.796
226.227
202.386
70.187
11.690
1.151
-0.300
-0.430
-0.396
-0.342
-0.280
-0.231
-0.194
-0.172
-0.157
-0.150
-0.152
-0.165
-0.189
-0.219
-0.232
-0.240
-0.243
-0.232
-0.229
-0.291
-0.362
-0.405
-0.368
1.017
20.366
-0.792
-0.799
-0.800
-0.764
-0.620
-0.327
-0.117
-0.172
0.188
2.932
12.072
26.057
25.723
10.578
2.358
-0.062
-0.447
-0.459
-0.408
-0.345
-0.277
-0.227
-0.191
-0.164
-0.149
-0.139
-0.137
-0.144
-0.160
-0.187
-0.208
-0.217
-0.225
-0.239
-0.261
-0.303
-0.350
-0.388
-0.206
2.898
41.316
-0.818
-0.817
-0.815
-0.823
-0.830
-0.805
-0.753
-0.709
-0.596
-0.144
0.907
2.303
2.095
0.909
-0.114
-0.474
-0.513
-0.472
-0.424
-0.355
-0.286
-0.231
-0.191
-0.163
-0.144
-0.133
-0.127
-0.129
-0.138
-0.154
-0.175
-0.193
-0.202
-0.214
-0.238
-0.284
-0.331
-0.365
0.025
6.107
105.986
-0.790
-0.789
-0.797
-0.804
-0.825
-0.830
-0.820
-0.787
-0.707
-0.569
-0.432
-0.328
-0.312
-0.381
-0.472
-0.531
-0.531
-0.486
-0.432
-0.370
-0.302
-0.242
-0.196
-0.165
-0.142
-0.128
-0.120
-0.118
-0.119
-0.128
-0.140
-0.156
-0.172
-0.190
-0.218
-0.260
-0.295
-0.329
0.167
9.552
129.579
-0.720
-0.583
-0.310
-0.256
-0.544
-0.784
-0.840
-0.758
-0.509
-0.196
-0.033
-0.125
-0.044
0.135
0.085
-0.206
-0.455
-0.491
-0.440
-0.381
-0.322
-0.259
-0.206
-0.169
-0.144
-0.126
-0.114
-0.111
-0.108
-0.110
-0.117
-0.124
-0.136
-0.152
-0.179
-0.220
-0.250
-0.283
0.392
39.256
1791.520
0.310
2.272
6.688
7.592
3.311
0.031
-0.745
-0.570
0.192
1.187
1.677
1.406
2.036
3.235
2.916
1.103
-0.084
-0.442
-0.453
-0.401
-0.344
-0.278
-0.219
-0.176
-0.148
-0.128
-0.115
-0.108
-0.103
-0.102
-0.104
-0.107
-0.113
-0.125
-0.144
-0.181
-0.216
-0.245
0.178
24.830
854.873
7.370
26.447
86.703
106.070
35.832
4.914
-0.226
-0.338
1.133
3.314
3.990
3.862
6.564
11.204
9.424
4.150
0.609
-0.340
-0.461
-0.425
-0.370
-0.301
-0.233
-0.186
-0.154
-0.134
-0.119
-0.110
-0.104
-0.101
-0.099
-0.100
-0.100
-0.108
-0.121
-0.151
-0.188
-0.214
-0.180
1.537
12.791
58.235
259.076
757.030
794.081
204.545
21.216
1.017
-0.253
1.241
3.610
4.453
4.903
9.528
18.102
15.304
6.293
1.126
-0.256
-0.466
-0.442
-0.392
-0.321
-0.251
-0.199
-0.164
-0.140
-0.126
-0.116
-0.111
-0.105
-0.104
-0.102
-0.102
-0.103
-0.111
-0.128
-0.160
-0.191
-0.214
-0.195
-0.031
492.617
6055.847
24405.566
7495.339
679.587
51.505
3.004
-0.348
0.269
1.584
2.171
2.873
7.226
13.048
11.060
4.508
0.782
-0.326
-0.483
-0.449
-0.408
-0.342
-0.270
-0.214
-0.177
-0.154
-0.140
-0.132
-0.130
-0.128
-0.125
-0.121
-0.117
-0.113
-0.111
-0.117
-0.134
-0.162
-0.188
-0.209
-0.225
3380.863
100037.875
100109.609
100161.664
3798.853
121.167
5.784
-0.428
-0.561
-0.192
0.107
0.584
2.214
4.039
3.735
1.499
0.023
-0.455
-0.504
-0.459
-0.417
-0.359
-0.290
-0.234
-0.195
-0.173
-0.163
-0.162
-0.163
-0.164
-0.163
-0.159
-0.152
-0.142
-0.129
-0.121
-0.120
-0.131
-0.151
-0.174
-0.194
5328.412
100013.500
100025.469
100047.242
6016.054
147.604
8.544
0.135
-0.737
-0.826
-0.797
-0.596
-0.182
0.306
0.326
-0.065
-0.367
-0.480
-0.499
-0.473
-0.427
-0.371
-0.314
-0.259
-0.222
-0.203
-0.198
-0.200
-0.194
-0.190
-0.185
-0.180
-0.175
-0.170
-0.163
-0.145
-0.125
-0.118
-0.120
-0.128
-0.140
1131.888
31370.982
100257.109
37273.203
2560.992
256.322
25.808
5.265
0.889
-0.583
-0.938
-0.912
-0.792
-0.653
-0.522
-0.404
-0.335
-0.393
-0.467
-0.491
-0.452
-0.395
-0.345
-0.293
-0.257
-0.243
-0.241
-0.228
-0.221
-0.216
-0.202
-0.199
-0.201
-0.196
-0.186
-0.176
-0.148
-0.122
-0.108
-0.101
-0.100
120.547
887.263
7480.599
100828.492
100137.617
3103.191
155.554
44.740
10.953
1.154
-0.696
-0.905
-0.880
-0.821
-0.654
-0.414
-0.241
-0.333
-0.469
-0.522
-0.494
-0.438
-0.393
-0.344
-0.311
-0.295
-0.274
-0.263
-0.216
-0.021
0.283
0.290
0.024
-0.173
-0.208
-0.198
-0.181
-0.143
-0.110
-0.092
-0.081
19.468
349.541
30988.096
100042.969
100078.188
13311.440
800.459
289.201
53.039
6.630
0.539
-0.301
-0.614
-0.766
-0.706
-0.501
-0.386
-0.440
-0.534
-0.559
-0.521
-0.478
-0.444
-0.409
-0.381
-0.351
-0.322
-0.266
0.284
2.691
8.142
8.149
2.980
0.383
-0.178
-0.215
-0.203
-0.171
-0.126
-0.095
-0.075
6.643
172.726
6575.349
100018.297
100149.539
4929.405
2234.747
925.061
132.334
20.336
8.772
5.502
2.021
-0.028
-0.662
-0.687
-0.626
-0.614
-0.615
-0.589
-0.543
-0.508
-0.486
-0.462
-0.447
-0.419
-0.381
-0.076
2.905
24.526
95.697
105.955
29.676
3.581
0.046
-0.232
-0.219
-0.198
-0.146
-0.104
-0.077
1.131
28.279
316.849
1885.332
1601.480
1062.017
1588.630
765.728
236.446
105.264
90.530
69.987
23.065
4.321
-0.119
-0.726
-0.735
-0.709
-0.664
-0.539
-0.407
-0.387
-0.443
-0.486
-0.497
-0.476
-0.433
0.217
8.815
117.314
672.700
756.393
130.323
10.831
0.505
-0.240
-0.238
-0.215
-0.166
-0.115
-0.081
-0.739
2.034
15.755
47.040
77.602
199.230
542.474
1872.779
3408.012
1364.771
871.904
622.663
149.596
19.525
1.544
-0.559
-0.748
-0.660
-0.227
1.125
2.712
2.458
0.813
-0.204
-0.507
-0.528
-0.477
0.224
10.592
130.167
851.560
959.894
161.363
12.370
0.718
-0.234
-0.263
-0.231
-0.180
-0.125
-0.086
-0.074
-0.034
0.479
2.806
13.372
102.711
1750.026
41343.750
100086.188
16959.908
4420.624
3018.657
458.335
45.482
4.050
-0.162
-0.648
-0.148
3.404
20.114
54.129
49.334
16.120
3.984
0.463
-0.510
-0.524
-0.159
4.199
39.822
161.540
180.690
46.214
6.219
0.552
-0.216
-0.283
-0.247
-0.190
-0.133
-0.091
6.427
4.562
0.988
0.124
7.040
115.898
3343.993
100008.320
100074.469
42063.742
4467.267
2438.372
423.975
49.558
8.201
1.172
-0.252
1.444
22.382
232.066
1043.731
932.147
176.180
116.351
19.341
0.136
-0.551
-0.442
0.563
5.323
16.224
17.810
9.027
2.622
0.346
-0.210
-0.293
-0.257
-0.197
-0.139
-0.093
27.065
19.009
4.597
0.270
3.361
57.066
1014.738
14188.932
41344.000
6917.740
970.791
497.708
164.556
74.352
28.907
6.356
0.702
4.627
83.252
1346.564
12974.861
9838.173
863.214
1055.095
89.947
1.243
-0.565
-0.485
0.022
1.567
4.026
5.073
3.636
1.406
0.141
-0.265
-0.306
-0.260
-0.202
-0.142
-0.095
56.583
25.571
5.970
0.210
0.671
12.820
113.723
611.855
1020.293
437.645
123.844
100.636
180.486
217.397
88.060
16.563
2.123
11.574
916.793
14949.015
13190.729
8588.858
768.692
139.725
20.536
0.238
-0.598
-0.332
0.838
4.426
9.417
9.189
4.959
1.300
-0.006
-0.317
-0.308
-0.257
-0.205
-0.143
-0.096
86.030
16.361
2.916
-0.260
-0.510
1.453
10.086
31.912
45.307
28.809
21.625
67.887
236.495
282.780
113.768
19.410
2.366
12.652
3171.599
100231.305
1643.306
835.624
140.960
14.918
1.164
-0.550
-0.614
-0.126
2.457
11.197
23.189
23.312
9.828
2.335
0.039
-0.327
-0.307
-0.259
-0.206
-0.142
-0.098
99.662
12.562
1.067
-0.606
-0.786
-0.570
0.227
1.570
2.318
2.380
6.419
32.355
95.651
113.737
52.326
10.968
1.022
1.877
68.635
280.452
77.307
45.539
13.877
1.929
-0.428
-0.692
-0.648
-0.102
2.874
13.034
29.385
29.436
12.161
2.601
0.061
-0.331
-0.319
-0.267
-0.205
-0.143
-0.098
401.497
30.511
2.121
-0.576
-0.790
-0.801
-0.715
-0.567
-0.462
-0.218
1.382
7.373
19.451
22.852
10.951
2.539
-0.131
-0.512
0.545
2.630
2.918
2.127
0.548
-0.442
-0.712
-0.745
-0.728
-0.377
1.562
7.343
15.301
15.344
6.888
1.468
-0.128
-0.381
-0.347
-0.279
-0.207
-0.144
-0.100
3347.169
114.849
5.305
-0.356
-0.773
-0.790
-0.746
-0.659
-0.607
-0.556
-0.265
0.692
2.136
2.327
1.081
-0.105
-0.610
-0.704
-0.683
-0.612
-0.545
-0.558
-0.670
-0.754
-0.778
-0.785
-0.787
-0.628
0.016
1.745
4.078
3.772
1.668
0.138
-0.395
-0.441
-0.380
-0.302
-0.220
-0.152
-0.104
8595.139
178.177
7.280
-0.252
-0.745
-0.654
-0.324
0.273
0.615
0.289
-0.256
-0.449
-0.401
-0.375
-0.505
-0.643
-0.689
-0.679
-0.687
-0.698
-0.703
-0.729
-0.759
-0.775
-0.798
-0.805
-0.769
-0.672
-0.465
-0.116
0.305
0.269
-0.108
-0.428
-0.518
-0.461
-0.398
-0.331
-0.240
-0.164
-0.112
2667.279
95.483
4.761
-0.358
-0.600
0.145
3.174
10.237
15.325
10.232
3.173
0.213
-0.564
-0.658
-0.658
-0.661
-0.632
-0.624
-0.660
-0.680
-0.697
-0.734
-0.769
-0.782
-0.796
-0.696
-0.130
1.113
2.222
1.986
1.352
1.007
0.363
-0.227
-0.477
-0.477
-0.404
-0.331
-0.256
-0.183
-0.122
257.538
21.081
1.236
-0.537
-0.076
4.285
29.694
136.294
234.559
135.972
31.876
4.119
-0.062
-0.628
-0.650
-0.639
-0.613
-0.598
-0.617
-0.644
-0.682
-0.736
-0.765
-0.773
-0.571
1.059
8.142
37.659
72.632
45.443
19.012
13.257
6.498
2.052
0.325
-0.230
-0.357
-0.322
-0.257
-0.197
-0.136
19.904
2.820
-0.272
-0.502
1.398
18.346
198.999
1549.858
4205.730
1720.712
195.207
18.048
1.055
-0.544
-0.657
-0.639
-0.617
-0.594
-0.597
-0.618
-0.669
-0.734
-0.761
-0.703
1.903
34.365
127.693
1174.760
3920.337
1335.349
178.846
89.568
39.945
14.171
8.079
3.190
0.346
-0.237
-0.255
-0.199
-0.149
1.245
-0.307
-0.625
-0.065
5.174
50.864
607.095
7686.601
31389.664
8605.116
613.075
37.857
2.241
-0.441
-0.645
-0.633
-0.611
-0.588
-0.587
-0.617
-0.680
-0.748
-0.772
-0.527
11.591
450.944
1433.731
48990.648
100020.617
67238.320
1262.056
316.792
140.396
87.510
89.554
32.745
4.594
0.166
-0.236
-0.198
-0.156
-0.545
-0.699
-0.567
1.228
19.195
178.977
1428.654
7226.807
19047.379
6074.565
465.380
33.015
2.166
-0.430
-0.631
-0.632
-0.619
-0.594
-0.594
-0.625
-0.696
-0.768
-0.802
-0.634
6.728
176.714
1827.112
100027.641
100047.711
100099.992
2380.318
394.349
196.761
450.733
675.884
178.111
16.829
1.063
-0.192
-0.195
-0.155
-0.738
-0.719
-0.402
3.537
58.369
1026.352
16237.487
55490.191
11268.747
1252.013
147.396
16.356
1.498
-0.384
-0.619
-0.636
-0.633
-0.617
-0.616
-0.647
-0.715
-0.807
-0.836
-0.811
0.835
22.562
490.884
17235.957
100062.555
19952.691
711.806
156.570
137.450
612.345
1083.330
245.153
22.272
1.328
-0.172
-0.191
-0.152
-0.748
-0.734
-0.331
4.881
87.923
2139.959
63309.590
100056.320
31448.602
1113.559
109.246
28.931
5.909
0.349
-0.531
-0.646
-0.641
-0.641
-0.645
-0.679
-0.752
-0.843
-0.876
-0.886
-0.411
4.491
54.235
406.536
1080.560
469.275
85.324
31.580
40.089
163.430
220.566
70.756
8.820
0.522
-0.207
-0.185
-0.149
-0.761
-0.759
-0.446
3.143
48.272
826.841
11016.411
31369.295
6908.294
1093.552
855.733
259.634
37.773
3.783
-0.217
-0.659
-0.656
-0.656
-0.664
-0.703
-0.781
-0.870
-0.924
-0.808
0.158
3.805
11.977
26.298
38.052
27.040
10.349
4.583
5.592
14.418
20.259
8.748
1.416
-0.099
-0.224
-0.178
-0.142
-0.759
-0.764
-0.639
0.665
13.014
114.293
617.135
1199.989
1581.390
11081.042
16140.203
2386.867
162.563
11.973
0.310
-0.641
-0.670
-0.661
-0.670
-0.714
-0.785
-0.861
-0.837
0.241
9.348
54.070
116.049
76.942
24.102
6.849
1.539
0.004
-0.052
0.595
0.834
0.302
-0.163
-0.266
-0.215
-0.173
-0.129
-0.752
-0.749
-0.745
-0.418
1.608
11.666
42.612
173.239
2416.200
35966.469
63295.668
5978.198
282.198
16.509
0.628
-0.643
-0.606
-0.326
-0.073
-0.289
-0.629
-0.798
-0.490
5.486
88.508
1209.172
4529.492
1889.372
180.328
14.154
0.910
-0.614
-0.709
-0.612
-0.507
-0.423
-0.348
-0.268
-0.209
-0.164
-0.114
-0.725
-0.733
-0.748
-0.655
-0.249
1.136
7.855
71.409
1017.379
8595.129
12491.215
2137.359
148.507
10.979
0.210
-0.482
1.199
7.742
15.207
10.685
2.704
-0.031
0.237
16.723
434.372
19909.221
100070.859
48978.680
1048.867
36.137
1.434
-0.644
-0.731
-0.661
-0.567
-0.454
-0.353
-0.270
-0.203
-0.145
-0.102
-0.678
-0.705
-0.645
-0.295
0.508
1.740
3.810
20.057
138.222
556.074
676.879
214.213
34.619
3.364
-0.273
1.041
21.973
220.181
757.786
344.227
48.085
5.882
1.927
20.968
546.487
30960.936
100028.305
78934.766
1317.744
38.425
1.348
-0.606
-0.646
-0.618
-0.544
-0.439
-0.347
-0.269
-0.191
-0.134
-0.096
-0.610
-0.639
-0.372
1.038
4.976
10.353
10.087
8.214
16.840
38.256
39.966
18.828
4.286
0.151
-0.290
6.979
220.024
8855.831
100011.969
25243.078
574.863
38.836
10.144
32.070
291.308
2883.937
11787.644
4063.800
306.410
18.970
1.990
1.552
1.700
0.550
-0.252
-0.385
-0.322
-0.254
-0.190
-0.134
-0.095
-0.511
-0.527
0.269
5.451
23.978
47.676
39.503
15.292
5.737
4.862
3.980
1.917
0.378
-0.114
0.293
13.784
673.252
100008.617
100057.008
100194.891
2267.463
143.263
38.735
158.915
2171.702
21054.420
21184.803
2268.550
171.800
27.629
22.726
55.669
64.581
22.166
3.370
-0.018
-0.306
-0.250
-0.199
-0.141
-0.099
-0.386
-0.338
1.952
28.985
263.400
888.823
415.201
62.599
7.372
1.301
0.465
0.231
0.177
0.235
0.607
8.750
305.927
18536.805
100113.703
56983.691
1432.857
266.122
110.035
566.986
16282.988
100057.820
100022.852
16172.113
552.170
266.668
357.460
2627.720
4418.026
599.177
35.701
1.723
-0.227
-0.259
-0.209
-0.153
-0.107
0.452
-0.282
-0.636
-0.611
-0.189
0.654
1.190
1.294
6.144
68.657
676.926
3342.679
3341.929
611.635
57.303
4.660
-0.006
-0.416
-0.395
-0.350
-0.293
-0.246
-0.211
-0.189
-0.176
-0.172
-0.180
-0.203
-0.237
-0.254
-0.258
-0.253
-0.089
0.335
0.744
0.393
-0.182
-0.422
-0.452
-0.256
1.126
-0.480
-0.669
-0.754
-0.772
-0.738
-0.644
-0.539
-0.379
1.027
10.361
57.315
148.835
148.760
52.584
9.543
0.866
-0.348
-0.452
-0.406
-0.356
-0.292
-0.241
-0.206
-0.181
-0.165
-0.159
-0.161
-0.173
-0.200
-0.230
-0.239
-0.245
-0.246
-0.221
-0.209
-0.283
-0.375
-0.421
-0.384
0.247
5.081
-0.758
-0.784
-0.792
-0.798
-0.805
-0.794
-0.756
-0.690
-0.407
0.730
4.143
8.726
8.741
4.193
0.722
-0.307
-0.485
-0.461
-0.418
-0.363
-0.300
-0.248
-0.207
-0.179
-0.161
-0.149
-0.148
-0.152
-0.167
-0.191
-0.216
-0.224
-0.233
-0.243
-0.265
-0.307
-0.359
-0.397
-0.320
0.895
11.566
-0.776
-0.773
-0.759
-0.762
-0.791
-0.807
-0.784
-0.761
-0.718
-0.571
-0.247
0.066
0.091
-0.209
-0.468
-0.541
-0.513
-0.469
-0.429
-0.371
-0.313
-0.258
-0.214
-0.181
-0.157
-0.145
-0.139
-0.136
-0.140
-0.155
-0.173
-0.192
-0.205
-0.217
-0.239
-0.280
-0.329
-0.364
-0.279
1.106
12.000
-0.697
-0.203
0.706
0.966
0.144
-0.588
-0.787
-0.794
-0.767
-0.708
-0.653
-0.617
-0.579
-0.546
-0.550
-0.554
-0.537
-0.492
-0.438
-0.385
-0.329
-0.273
-0.223
-0.186
-0.160
-0.142
-0.132
-0.127
-0.125
-0.130
-0.140
-0.151
-0.164
-0.182
-0.204
-0.242
-0.284
-0.314
-0.235
1.567
13.502
0.575
8.045
32.632
43.349
16.558
2.173
-0.518
-0.796
-0.736
-0.647
-0.590
-0.548
-0.452
-0.327
-0.330
-0.459
-0.531
-0.517
-0.459
-0.406
-0.351
-0.290
-0.235
-0.194
-0.164
-0.145
-0.131
-0.123
-0.118
-0.117
-0.121
-0.124
-0.131
-0.143
-0.161
-0.193
-0.238
-0.270
-0.245
0.911
7.192
9.319
111.080
966.301
1567.762
306.307
24.492
0.829
-0.747
-0.698
-0.566
-0.484
-0.403
-0.171
0.141
0.115
-0.219
-0.466
-0.519
-0.481
-0.432
-0.381
-0.314
-0.251
-0.205
-0.170
-0.149
-0.132
-0.124
-0.118
-0.115
-0.113
-0.113
-0.114
-0.120
-0.132
-0.158
-0.200
-0.233
-0.261
-0.103
0.491
43.639
830.442
25332.850
66895.352
3877.248
108.873
4.122
-0.642
-0.740
-0.589
-0.496
-0.359
0.031
0.423
0.384
-0.077
-0.409
-0.510
-0.491
-0.449
-0.404
-0.337
-0.268
-0.218
-0.181
-0.156
-0.139
-0.130
-0.125
-0.120
-0.118
-0.116
-0.115
-0.115
-0.121
-0.136
-0.165
-0.202
-0.232
-0.253
-0.237
177.652
2085.138
43623.039
101249.297
5219.685
146.672
5.645
-0.583
-0.831
-0.752
-0.686
-0.526
-0.160
0.190
0.179
-0.172
-0.418
-0.500
-0.493
-0.464
-0.417
-0.350
-0.286
-0.233
-0.194
-0.169
-0.157
-0.148
-0.147
-0.144
-0.141
-0.138
-0.133
-0.126
-0.125
-0.127
-0.140
-0.168
-0.198
-0.224
-0.243
758.523
14364.446
65304.605
18043.805
1425.833
80.623
4.820
-0.534
-0.901
-0.915
-0.872
-0.755
-0.551
-0.289
-0.205
-0.182
-0.208
-0.301
-0.416
-0.464
-0.426
-0.358
-0.303
-0.251
-0.213
-0.190
-0.182
-0.182
-0.184
-0.184
-0.181
-0.177
-0.171
-0.159
-0.148
-0.136
-0.131
-0.137
-0.156
-0.180
-0.205
1017.208
23942.010
100069.539
27464.451
1170.659
68.004
6.129
0.672
-0.470
-0.887
-0.962
-0.885
-0.771
-0.547
-0.102
0.570
0.992
0.541
-0.081
-0.401
-0.424
-0.366
-0.317
-0.275
-0.239
-0.222
-0.221
-0.220
-0.212
-0.208
-0.206
-0.200
-0.196
-0.190
-0.183
-0.165
-0.142
-0.129
-0.127
-0.134
-0.143
342.172
3755.914
12565.159
4463.290
614.595
105.545
36.431
17.073
4.556
0.092
-0.828
-0.906
-0.817
-0.453
0.621
2.611
3.794
2.477
0.632
-0.245
-0.415
-0.382
-0.338
-0.307
-0.277
-0.265
-0.258
-0.248
-0.242
-0.219
-0.178
-0.172
-0.201
-0.216
-0.209
-0.197
-0.171
-0.139
-0.118
-0.108
-0.105
50.920
283.729
1200.247
6026.006
5173.007
797.848
585.632
258.823
48.024
5.447
-0.250
-0.857
-0.796
-0.305
1.350
4.414
6.244
4.143
1.126
-0.139
-0.426
-0.417
-0.379
-0.353
-0.327
-0.313
-0.294
-0.281
-0.137
0.480
1.513
1.517
0.564
-0.071
-0.223
-0.219
-0.207
-0.167
-0.128
-0.102
-0.089
9.361
101.985
2408.627
36034.176
27152.135
7292.958
16186.727
4724.199
375.702
25.171
1.519
-0.594
-0.739
-0.395
0.912
3.360
4.814
3.152
0.759
-0.250
-0.469
-0.463
-0.435
-0.416
-0.394
-0.365
-0.342
-0.170
1.624
11.696
39.450
43.448
14.087
1.838
-0.072
-0.239
-0.225
-0.201
-0.149
-0.109
-0.084
2.687
50.251
837.982
7580.679
7481.307
55411.867
100037.578
35968.867
1261.277
59.880
6.407
1.088
-0.140
-0.436
-0.022
1.054
1.540
0.891
0.028
-0.424
-0.518
-0.504
-0.489
-0.475
-0.466
-0.435
-0.371
0.519
12.771
197.803
1380.800
1563.103
220.410
15.601
0.825
-0.231
-0.247
-0.225
-0.175
-0.123
-0.088
-0.039
10.515
90.170
412.178
1534.708
27437.164
100052.477
21129.711
1174.049
173.862
36.674
11.266
3.185
0.303
-0.431
-0.333
-0.192
-0.292
-0.494
-0.558
-0.536
-0.519
-0.530
-0.530
-0.523
-0.500
-0.394
1.680
47.813
1771.507
56483.203
66817.555
2286.168
65.594
2.886
-0.119
-0.271
-0.244
-0.197
-0.138
-0.095
-0.959
0.627
7.833
38.496
253.389
1963.311
5333.635
8459.490
14385.462
3376.199
325.143
54.714
15.607
2.653
-0.278
-0.672
-0.678
-0.664
-0.580
-0.261
0.145
0.105
-0.282
-0.512
-0.577
-0.553
-0.441
2.047
58.313
2285.296
100006.594
100013.367
2974.545
77.693
4.610
0.111
-0.270
-0.266
-0.211
-0.152
-0.102
-1.083
-0.888
0.039
5.049
36.407
267.651
6156.642
100096.875
100032.234
100044.313
2012.480
150.296
33.200
5.599
0.203
-0.664
-0.755
-0.629
0.110
2.873
6.775
6.212
2.242
0.116
-0.516
-0.594
-0.521
0.696
19.101
344.622
3395.339
3902.717
470.349
42.451
5.788
0.475
-0.243
-0.286
-0.222
-0.162
-0.109
-0.547
-0.721
-0.776
0.398
12.644
240.958
12500.358
100007.078
100010.445
100038.078
3832.969
168.894
32.647
6.139
0.697
-0.463
-0.709
-0.310
3.263
20.015
53.959
49.191
15.882
3.507
0.233
-0.565
-0.584
-0.170
3.665
29.069
113.600
156.350
93.584
31.080
5.929
0.607
-0.235
-0.300
-0.230
-0.170
-0.112
1.123
0.013
-0.619
-0.392
5.759
114.093
2983.615
100000.531
100003.664
41332.316
1158.224
76.119
17.888
6.701
2.313
0.130
-0.554
0.623
14.729
77.908
192.756
171.084
42.630
9.770
1.443
-0.516
-0.588
-0.135
2.458
12.706
34.939
56.024
46.164
18.963
4.042
0.309
-0.281
-0.299
-0.235
-0.172
-0.115
4.620
0.754
-0.447
-0.661
1.413
22.768
234.134
1719.563
3341.598
1018.256
131.703
21.108
12.569
10.203
5.296
1.043
-0.323
4.752
314.610
2649.080
307.777
172.529
41.559
6.896
0.478
-0.601
-0.513
0.753
8.990
49.752
129.689
124.138
51.113
12.727
2.243
-0.025
-0.336
-0.294
-0.239
-0.173
-0.114
9.796
1.328
-0.463
-0.775
-0.399
2.456
17.844
57.005
80.456
45.074
13.189
6.941
10.873
12.036
6.119
1.314
-0.300
7.260
854.068
17087.832
309.647
47.250
13.929
1.814
-0.387
-0.685
-0.400
2.377
24.960
178.289
554.504
555.345
150.528
22.356
2.349
-0.113
-0.347
-0.295
-0.242
-0.173
-0.114
25.887
4.014
-0.183
-0.749
-0.763
-0.448
0.688
2.826
3.756
2.356
1.278
2.482
5.744
6.144
3.299
0.465
-0.509
0.730
32.427
121.639
22.548
6.168
1.859
-0.177
-0.675
-0.731
-0.428
2.808
31.785
234.271
826.324
746.830
195.212
25.157
2.422
-0.146
-0.346
-0.303
-0.244
-0.169
-0.115
172.702
18.129
1.025
-0.622
-0.769
-0.775
-0.668
-0.485
-0.411
-0.431
-0.317
0.339
1.246
1.522
0.569
-0.313
-0.657
-0.649
0.041
0.844
0.379
-0.083
-0.466
-0.723
-0.785
-0.803
-0.603
1.499
16.502
104.158
310.115
282.312
87.642
14.241
1.353
-0.262
-0.375
-0.320
-0.246
-0.170
-0.115
1137.958
58.799
3.271
-0.453
-0.744
-0.748
-0.692
-0.590
-0.528
-0.551
-0.582
-0.494
-0.308
-0.297
-0.472
-0.580
-0.483
-0.429
-0.551
-0.673
-0.698
-0.730
-0.789
-0.828
-0.844
-0.857
-0.774
0.008
3.997
19.438
44.353
44.421
18.083
3.559
0.133
-0.416
-0.415
-0.344
-0.259
-0.175
-0.118
2148.115
88.984
4.554
-0.369
-0.708
-0.544
0.067
1.163
1.795
1.164
0.070
-0.511
-0.654
-0.654
-0.629
-0.339
0.261
0.447
-0.136
-0.569
-0.714
-0.758
-0.818
-0.857
-0.873
-0.869
-0.813
-0.575
0.256
2.370
5.258
4.979
2.387
0.296
-0.392
-0.475
-0.421
-0.368
-0.279
-0.190
-0.126
830.955
48.926
2.910
-0.432
-0.469
0.928
8.013
27.038
40.815
27.021
7.987
1.018
-0.463
-0.660
-0.572
-0.092
0.830
1.103
0.292
-0.460
-0.701
-0.772
-0.837
-0.866
-0.877
-0.748
-0.215
1.021
2.497
3.897
6.033
6.397
3.516
0.798
-0.245
-0.452
-0.425
-0.363
-0.286
-0.208
-0.138
115.127
12.185
0.691
-0.488
0.470
10.290
87.681
553.573
1249.552
611.058
95.493
10.197
0.518
-0.579
-0.592
-0.242
0.420
0.630
0.050
-0.502
-0.695
-0.780
-0.836
-0.855
-0.446
2.431
8.861
34.911
63.488
55.821
76.429
88.881
41.369
10.624
2.521
0.427
-0.245
-0.341
-0.281
-0.214
-0.152
11.376
1.633
-0.364
-0.394
2.834
48.843
916.393
18372.713
98489.422
20950.777
1014.429
48.236
2.897
-0.415
-0.629
-0.505
-0.286
-0.204
-0.403
-0.598
-0.704
-0.786
-0.841
-0.663
8.221
266.074
447.721
945.758
2711.265
1221.804
1020.404
1396.857
419.991
81.956
38.726
14.492
2.323
-0.068
-0.268
-0.213
-0.162
0.598
-0.388
-0.614
-0.129
5.955
108.714
3756.497
100015.508
100009.609
100002.820
4203.013
113.914
5.331
-0.244
-0.628
-0.616
-0.575
-0.551
-0.588
-0.646
-0.715
-0.797
-0.848
-0.223
66.010
72267.281
100666.367
31078.020
100058.898
42681.168
8438.388
14218.479
2754.800
951.398
1235.695
274.244
24.497
1.296
-0.193
-0.209
-0.164
-0.570
-0.650
-0.605
0.317
9.313
115.312
2771.523
100148.766
100080.523
100018.242
2986.246
95.967
4.957
-0.253
-0.612
-0.623
-0.618
-0.603
-0.616
-0.655
-0.731
-0.817
-0.872
-0.479
28.756
3180.643
7090.454
100054.672
100064.984
101016.461
12675.415
21014.652
4419.400
21821.242
79243.016
4414.773
117.300
4.660
-0.051
-0.205
-0.161
-0.660
-0.665
-0.545
0.933
14.552
134.292
967.146
6324.555
18785.252
5378.692
463.537
33.356
2.138
-0.376
-0.616
-0.627
-0.632
-0.625
-0.636
-0.681
-0.753
-0.839
-0.903
-0.857
1.596
32.893
407.558
11291.186
92963.523
15240.023
2399.705
3031.051
1786.423
56577.680
100008.203
7678.889
160.092
5.618
0.001
-0.198
-0.158
-0.660
-0.667
-0.505
1.152
17.331
168.161
1056.006
2316.814
1092.063
307.876
61.099
11.542
1.778
-0.241
-0.592
-0.639
-0.652
-0.659
-0.671
-0.713
-0.781
-0.877
-0.930
-0.953
-0.619
3.229
41.408
316.857
841.388
392.731
199.789
211.636
308.299
2976.796
6672.348
958.884
52.663
2.429
-0.117
-0.190
-0.153
-0.658
-0.651
-0.539
0.673
11.244
88.485
459.291
841.096
379.398
130.768
84.481
33.429
7.594
0.665
-0.506
-0.658
-0.659
-0.669
-0.680
-0.723
-0.807
-0.905
-0.967
-0.947
-0.569
1.182
5.212
14.761
24.115
19.393
15.333
15.796
26.253
97.839
144.506
47.735
6.704
0.342
-0.209
-0.181
-0.147
-0.637
-0.634
-0.608
-0.142
3.211
21.415
75.622
128.212
146.256
325.690
377.918
136.256
22.994
2.414
-0.380
-0.663
-0.659
-0.666
-0.681
-0.733
-0.814
-0.901
-0.943
-0.516
4.034
47.662
96.292
22.645
5.390
1.422
0.590
0.595
1.378
3.821
4.488
2.069
0.284
-0.219
-0.218
-0.174
-0.136
-0.625
-0.638
-0.652
-0.543
0.175
2.854
10.170
29.780
143.367
613.526
747.094
234.319
34.553
3.409
-0.304
-0.672
-0.624
-0.448
-0.297
-0.380
-0.629
-0.798
-0.757
1.294
36.662
3264.782
27376.469
293.863
32.820
2.981
-0.440
-0.731
-0.632
-0.477
-0.338
-0.317
-0.320
-0.266
-0.209
-0.167
-0.118
-0.623
-0.646
-0.668
-0.661
-0.544
-0.070
1.858
13.148
81.098
282.607
341.040
124.265
21.089
2.112
-0.428
-0.585
0.481
4.086
8.454
6.757
2.821
0.518
-0.102
4.425
75.741
3256.520
19449.434
1162.753
116.762
8.072
-0.166
-0.771
-0.729
-0.649
-0.535
-0.433
-0.343
-0.264
-0.205
-0.149
-0.103
-0.612
-0.638
-0.652
-0.620
-0.518
-0.360
0.240
3.705
19.705
52.598
62.182
29.295
6.174
0.443
-0.561
0.347
11.551
87.915
227.691
149.761
43.503
14.074
3.975
6.840
77.086
864.003
3102.184
1322.862
128.283
8.948
-0.087
-0.699
-0.648
-0.605
-0.517
-0.418
-0.337
-0.265
-0.190
-0.133
-0.094
-0.591
-0.597
-0.598
-0.442
0.046
0.507
0.520
0.808
2.959
6.472
7.484
3.746
0.622
-0.486
-0.510
3.949
87.430
1574.077
10299.608
3687.031
591.255
158.811
32.181
20.191
68.851
280.890
570.121
291.360
52.363
5.282
0.578
1.025
1.300
0.385
-0.250
-0.375
-0.310
-0.246
-0.184
-0.129
-0.092
-0.555
-0.557
-0.436
0.492
3.453
6.656
4.950
1.567
0.307
0.313
0.233
-0.178
-0.586
-0.728
-0.410
7.275
223.740
8901.933
100611.078
29929.551
8140.272
1569.882
194.192
148.915
367.288
1076.112
1060.975
283.639
41.420
9.054
12.394
40.181
47.787
18.338
2.528
-0.056
-0.287
-0.236
-0.189
-0.133
-0.094
-0.528
-0.503
0.162
5.807
36.920
80.246
54.547
11.479
1.038
-0.406
-0.581
-0.688
-0.765
-0.771
-0.510
5.128
123.275
2693.817
23502.977
33168.512
55063.535
6798.938
803.417
2231.533
3054.774
5766.790
5362.332
929.158
105.566
51.602
183.918
1569.906
2599.241
425.344
26.839
1.424
-0.222
-0.238
-0.193
-0.142
-0.099
11.062
2.862
0.008
-0.624
-0.638
-0.493
-0.325
0.484
10.401
162.733
2666.848
27364.838
23926.219
2386.197
135.993
8.858
0.296
-0.414
-0.415
-0.379
-0.328
-0.280
-0.244
-0.221
-0.207
-0.204
-0.219
-0.246
-0.276
-0.284
-0.292
-0.136
1.060
5.111
8.842
5.546
1.195
-0.245
-0.484
-0.375
0.768
1.302
-0.009
-0.579
-0.725
-0.754
-0.735
-0.680
-0.379
2.036
21.219
135.917
455.039
413.047
124.391
18.122
1.792
-0.255
-0.438
-0.409
-0.377
-0.324
-0.276
-0.239
-0.212
-0.193
-0.188
-0.193
-0.212
-0.245
-0.262
-0.268
-0.269
-0.182
0.104
0.310
0.084
-0.285
-0.437
-0.453
-0.212
2.171
-0.473
-0.655
-0.740
-0.759
-0.778
-0.776
-0.747
-0.677
-0.251
1.818
8.021
18.020
18.046
7.460
1.580
-0.168
-0.461
-0.452
-0.414
-0.370
-0.322
-0.280
-0.239
-0.209
-0.189
-0.178
-0.175
-0.183
-0.205
-0.234
-0.247
-0.251
-0.258
-0.261
-0.275
-0.321
-0.383
-0.414
-0.419
-0.104
2.772
-0.740
-0.738
-0.692
-0.696
-0.757
-0.794
-0.773
-0.748
-0.697
-0.494
-0.015
0.545
0.485
0.010
-0.369
-0.474
-0.468
-0.455
-0.429
-0.374
-0.324
-0.286
-0.246
-0.212
-0.188
-0.171
-0.163
-0.162
-0.171
-0.190
-0.212
-0.226
-0.233
-0.244
-0.260
-0.295
-0.352
-0.380
-0.382
-0.152
1.851
-0.635
0.033
1.499
2.156
0.681
-0.438
-0.755
-0.767
-0.754
-0.732
-0.669
-0.612
-0.586
-0.565
-0.493
-0.395
-0.376
-0.415
-0.431
-0.390
-0.335
-0.295
-0.255
-0.217
-0.190
-0.170
-0.157
-0.150
-0.149
-0.156
-0.169
-0.182
-0.196
-0.209
-0.228
-0.261
-0.311
-0.334
-0.336
-0.233
0.591
1.022
13.682
63.813
86.114
32.103
4.171
-0.317
-0.775
-0.787
-0.774
-0.726
-0.684
-0.645
-0.556
-0.389
-0.206
-0.201
-0.328
-0.424
-0.414
-0.359
-0.310
-0.266
-0.225
-0.194
-0.171
-0.155
-0.146
-0.139
-0.137
-0.140
-0.145
-0.153
-0.162
-0.176
-0.205
-0.253
-0.290
-0.302
-0.276
-0.068
12.948
246.249
3378.405
6671.067
958.900
47.449
1.908
-0.709
-0.825
-0.820
-0.769
-0.718
-0.658
-0.535
-0.338
-0.133
-0.136
-0.288
-0.417
-0.432
-0.385
-0.332
-0.284
-0.235
-0.198
-0.174
-0.155
-0.145
-0.136
-0.132
-0.128
-0.128
-0.130
-0.135
-0.145
-0.164
-0.204
-0.249
-0.277
-0.279
-0.267
52.067
2612.247
100020.984
100013.945
25212.850
245.607
6.977
-0.558
-0.864
-0.861
-0.813
-0.749
-0.662
-0.543
-0.390
-0.250
-0.256
-0.359
-0.440
-0.447
-0.400
-0.353
-0.300
-0.248
-0.208
-0.181
-0.163
-0.151
-0.143
-0.138
-0.132
-0.128
-0.127
-0.128
-0.130
-0.141
-0.166
-0.206
-0.245
-0.265
-0.265
77.741
3480.945
100177.719
100104.008
40666.719
308.559
8.034
-0.531
-0.909
-0.901
-0.861
-0.780
-0.679
-0.548
-0.374
-0.199
-0.140
-0.253
-0.394
-0.446
-0.412
-0.364
-0.315
-0.262
-0.220
-0.195
-0.177
-0.169
-0.165
-0.162
-0.158
-0.153
-0.147
-0.140
-0.135
-0.136
-0.145
-0.165
-0.200
-0.234
-0.255
92.271
880.361
11140.825
22041.756
2090.345
87.909
3.809
-0.575
-0.903
-0.950
-0.904
-0.815
-0.686
-0.362
0.371
1.476
2.125
1.312
0.207
-0.308
-0.412
-0.372
-0.324
-0.279
-0.239
-0.215
-0.206
-0.202
-0.204
-0.203
-0.196
-0.192
-0.187
-0.176
-0.162
-0.148
-0.140
-0.142
-0.156
-0.178
-0.204
97.911
638.235
1394.999
811.567
171.873
22.453
4.078
1.302
-0.162
-0.812
-0.932
-0.858
-0.625
0.385
3.871
11.188
15.398
10.319
3.036
0.283
-0.342
-0.377
-0.332
-0.300
-0.264
-0.246
-0.246
-0.242
-0.233
-0.230
-0.225
-0.222
-0.216
-0.209
-0.201
-0.184
-0.157
-0.139
-0.132
-0.135
-0.143
44.457
216.861
427.814
245.740
84.166
49.449
54.579
31.748
8.345
0.711
-0.739
-0.862
-0.464
1.919
14.118
48.252
67.680
40.879
10.332
1.485
-0.204
-0.380
-0.351
-0.327
-0.303
-0.292
-0.284
-0.274
-0.266
-0.232
-0.174
-0.159
-0.209
-0.234
-0.228
-0.218
-0.193
-0.156
-0.129
-0.115
-0.111
9.825
41.823
108.287
204.859
287.879
866.592
1725.057
746.845
103.923
10.772
0.170
-0.772
-0.307
3.326
24.812
87.497
135.844
73.722
18.089
2.555
-0.105
-0.399
-0.386
-0.367
-0.353
-0.340
-0.323
-0.301
-0.091
0.767
2.436
2.439
0.875
-0.043
-0.242
-0.242
-0.228
-0.191
-0.143
-0.112
-0.095
2.152
16.044
105.708
423.446
1863.956
41390.914
100008.633
31345.580
1125.652
52.587
2.823
-0.554
-0.360
2.515
17.878
67.562
95.467
57.091
14.186
1.923
-0.193
-0.449
-0.442
-0.430
-0.419
-0.392
-0.366
-0.119
2.388
20.339
78.292
78.357
22.462
3.012
0.011
-0.262
-0.250
-0.226
-0.172
-0.123
-0.094
2.042
8.971
63.717
337.910
7766.619
100047.313
100010.438
100007.320
4729.409
119.164
7.227
0.122
-0.463
0.721
6.153
19.427
26.971
16.579
4.913
0.532
-0.402
-0.511
-0.504
-0.505
-0.498
-0.462
-0.384
0.859
22.305
425.592
5057.986
5805.058
535.596
27.955
1.515
-0.181
-0.266
-0.250
-0.202
-0.142
-0.100
1.556
2.853
19.039
169.129
5344.314
100020.719
100036.445
100114.656
3519.147
184.000
25.339
3.407
0.079
-0.241
0.838
3.061
4.025
2.601
0.626
-0.331
-0.560
-0.576
-0.570
-0.572
-0.569
-0.537
-0.382
2.806
95.940
6672.098
100008.344
100018.344
8872.045
125.931
5.799
0.245
-0.250
-0.265
-0.223
-0.162
-0.109
-0.428
0.114
4.768
46.841
621.128
8628.374
31722.080
10589.141
7241.339
1753.452
183.089
16.813
1.991
-0.236
-0.490
-0.254
-0.109
-0.289
-0.505
-0.591
-0.566
-0.553
-0.586
-0.609
-0.612
-0.589
-0.430
3.161
107.220
8864.189
100062.430
100178.266
12009.442
206.949
15.951
1.413
-0.149
-0.280
-0.239
-0.179
-0.119
-1.053
-0.850
0.342
8.117
60.375
349.901
3397.141
100213.875
100045.250
41324.969
1019.964
49.056
4.618
0.092
-0.663
-0.754
-0.737
-0.730
-0.636
-0.323
0.025
-0.008
-0.342
-0.578
-0.651
-0.615
-0.524
1.404
35.985
886.262
16204.887
17047.918
2207.461
322.325
36.803
3.551
0.033
-0.292
-0.253
-0.190
-0.128
-1.061
-1.017
-0.777
0.761
11.870
175.240
5995.206
100011.203
100004.008
100003.000
1921.177
66.486
5.444
0.162
-0.642
-0.798
-0.809
-0.755
-0.379
0.864
2.579
2.348
0.591
-0.377
-0.648
-0.641
-0.586
0.351
9.719
91.374
639.267
2321.451
2433.017
508.137
53.291
4.785
0.108
-0.301
-0.263
-0.197
-0.133
-0.843
-0.923
-0.914
-0.438
4.618
74.307
1545.371
31345.002
100000.148
14186.796
613.441
36.938
3.205
0.031
-0.572
-0.773
-0.841
-0.669
0.680
3.868
7.113
6.170
2.140
-0.040
-0.614
-0.670
-0.518
0.879
10.894
64.435
307.349
919.955
861.147
220.671
30.552
3.005
-0.059
-0.315
-0.270
-0.202
-0.135
-0.255
-0.768
-0.870
-0.733
0.962
16.430
162.430
914.994
1719.504
611.401
88.278
9.582
1.103
0.075
-0.424
-0.725
-0.841
-0.283
7.566
21.263
10.144
5.779
1.884
-0.131
-0.639
-0.685
-0.242
4.205
49.429
421.129
1761.173
1649.612
455.625
79.212
12.052
1.225
-0.247
-0.331
-0.273
-0.204
-0.134
1.940
-0.266
-0.773
-0.795
-0.457
1.816
12.888
40.708
57.011
31.861
8.176
1.333
0.191
-0.025
-0.361
-0.686
-0.806
-0.100
10.694
33.132
8.923
2.324
0.504
-0.456
-0.713
-0.688
0.141
11.025
178.156
2984.502
27370.078
23936.941
2397.047
141.540
10.465
0.559
-0.328
-0.331
-0.274
-0.202
-0.133
13.826
1.787
-0.468
-0.767
-0.769
-0.518
0.407
2.116
2.843
1.597
0.246
-0.302
-0.306
-0.275
-0.497
-0.720
-0.786
-0.590
1.272
4.162
1.138
-0.055
-0.488
-0.721
-0.772
-0.733
0.228
13.987
234.190
5309.546
63294.824
54814.809
3746.069
178.761
10.587
0.406
-0.343
-0.330
-0.278
-0.198
-0.130
73.676
8.639
0.288
-0.674
-0.754
-0.747
-0.662
-0.539
-0.464
-0.534
-0.628
-0.653
-0.594
-0.602
-0.676
-0.599
-0.345
-0.244
-0.403
-0.535
-0.641
-0.724
-0.798
-0.835
-0.838
-0.828
-0.156
7.217
104.117
1249.513
8593.689
7605.936
1015.169
80.801
6.018
0.069
-0.381
-0.344
-0.280
-0.196
-0.130
220.543
20.470
1.294
-0.572
-0.707
-0.706
-0.656
-0.567
-0.520
-0.560
-0.659
-0.722
-0.729
-0.725
-0.521
0.612
3.090
4.237
1.543
-0.240
-0.727
-0.803
-0.852
-0.901
-0.911
-0.906
-0.613
1.825
19.426
124.479
413.718
376.411
115.006
17.274
1.769
-0.266
-0.435
-0.369
-0.292
-0.200
-0.133
275.865
24.904
1.740
-0.511
-0.660
-0.500
0.139
1.310
2.179
1.443
0.172
-0.527
-0.708
-0.658
0.101
4.716
19.944
24.127
10.254
1.195
-0.559
-0.809
-0.879
-0.943
-0.944
-0.913
-0.818
-0.266
2.291
10.891
24.593
25.124
11.139
2.673
0.074
-0.437
-0.440
-0.387
-0.311
-0.212
-0.139
131.912
15.326
0.931
-0.535
-0.400
1.193
8.697
31.854
48.225
31.821
9.377
1.129
-0.459
-0.581
0.693
9.358
39.060
52.353
19.968
2.515
-0.430
-0.814
-0.890
-0.939
-0.942
-0.867
-0.598
0.225
2.205
6.861
14.900
18.007
9.594
2.693
0.159
-0.399
-0.433
-0.384
-0.313
-0.229
-0.150
28.527
4.367
-0.029
-0.502
0.578
11.124
104.273
746.620
1544.481
746.564
113.759
11.979
0.592
-0.515
0.314
5.813
21.994
29.285
11.337
1.600
-0.521
-0.820
-0.878
-0.924
-0.706
0.541
3.379
12.014
28.685
75.670
262.131
342.963
137.142
26.892
5.122
1.012
-0.149
-0.354
-0.304
-0.231
-0.164
4.038
0.344
-0.493
-0.336
3.259
52.629
1125.598
31344.672
99999.719
31344.420
1249.450
57.059
3.165
-0.363
-0.335
1.142
4.797
5.833
2.586
0.
-0.679
-0.815
-0.877
-0.823
2.910
58.591
89.623
164.583
407.971
999.511
8624.861
16138.028
2994.880
257.502
79.855
25.605
3.826
0.032
-0.278
-0.227
-0.172
-0.081
-0.497
-0.587
-0.148
6.048
125.200
5311.297
100001.820
100001.117
100000.117
5978.191
135.885
6.288
-0.189
-0.596
-0.380
0.052
0.186
-0.243
-0.588
-0.738
-0.823
-0.885
-0.577
21.129
1473.544
2251.976
1518.242
5254.027
9267.650
100142.516
100020.258
54992.730
3298.320
4454.785
675.013
43.450
2.150
-0.166
-0.221
-0.170
-0.572
-0.595
-0.584
-0.108
5.792
107.872
3754.120
100012.211
100007.578
100002.188
4202.892
113.911
5.354
-0.229
-0.624
-0.630
-0.605
-0.596
-0.632
-0.686
-0.752
-0.839
-0.903
-0.711
9.554
371.808
616.215
3478.071
15162.061
14927.648
100233.313
100052.992
100499.367
101388.680
100048.391
21589.242
245.155
7.372
0.036
-0.212
-0.166
-0.591
-0.595
-0.566
-0.094
4.091
44.046
529.398
7643.398
27388.291
8600.397
554.949
34.928
2.307
-0.399
-0.623
-0.642
-0.655
-0.651
-0.667
-0.705
-0.768
-0.862
-0.928
-0.918
0.261
11.301
85.371
839.080
2476.789
2847.845
31441.746
63354.543
10982.543
100375.242
100023.141
47858.289
380.277
8.874
0.109
-0.203
-0.161
-0.584
-0.578
-0.534
-0.138
2.647
18.566
85.964
292.268
446.186
244.894
51.315
7.329
0.485
-0.492
-0.627
-0.657
-0.678
-0.685
-0.704
-0.742
-0.796
-0.889
-0.953
-0.965
-0.801
0.881
12.697
73.144
157.146
220.468
691.784
1034.905
875.181
13760.921
40645.398
2960.255
95.650
3.892
-0.057
-0.194
-0.155
-0.550
-0.542
-0.521
-0.290
1.424
9.019
29.246
47.122
39.513
22.668
11.166
4.025
0.660
-0.372
-0.621
-0.671
-0.694
-0.703
-0.716
-0.757
-0.824
-0.914
-0.976
-1.001
-0.873
-0.081
1.684
4.762
9.724
15.362
31.071
40.947
52.367
203.020
305.471
95.665
10.626
0.608
-0.194
-0.183
-0.149
-0.512
-0.516
-0.530
-0.447
0.163
2.393
7.503
12.044
13.872
18.507
18.923
8.896
2.061
-0.144
-0.624
-0.678
-0.677
-0.691
-0.716
-0.767
-0.844
-0.922
-0.983
-0.891
1.468
32.969
67.455
9.019
0.793
0.532
1.256
1.821
2.705
6.369
7.995
3.434
0.560
-0.180
-0.217
-0.174
-0.138
-0.496
-0.515
-0.544
-0.545
-0.408
0.064
1.167
3.592
10.088
23.543
27.204
13.082
2.920
-0.028
-0.633
-0.680
-0.664
-0.609
-0.526
-0.512
-0.627
-0.773
-0.879
-0.401
17.869
2597.817
17083.002
149.144
4.018
-0.269
-0.731
-0.675
-0.563
-0.360
-0.206
-0.233
-0.289
-0.260
-0.206
-0.165
-0.118
-0.495
-0.529
-0.553
-0.577
-0.573
-0.490
-0.148
1.345
5.985
14.227
16.637
8.701
1.964
-0.237
-0.658
-0.652
-0.315
0.850
2.591
3.681
3.176
1.324
-0.122
0.252
19.426
2162.155
10986.186
136.262
9.094
0.437
-0.769
-0.808
-0.723
-0.613
-0.497
-0.406
-0.326
-0.254
-0.200
-0.145
-0.101
-0.503
-0.536
-0.557
-0.569
-0.571
-0.564
-0.464
0.083
1.868
4.508
4.881
2.620
0.299
-0.526
-0.686
-0.349
2.344
14.894
41.441
63.887
66.206
29.844
7.243
2.487
8.925
54.865
103.429
43.828
9.125
0.634
-0.711
-0.753
-0.670
-0.585
-0.485
-0.392
-0.322
-0.253
-0.183
-0.128
-0.091
-0.505
-0.518
-0.535
-0.552
-0.520
-0.476
-0.477
-0.391
-0.066
0.406
0.444
0.009
-0.491
-0.681
-0.651
0.589
14.043
111.989
455.088
1519.178
1937.055
557.246
74.789
23.303
23.157
29.593
34.722
20.989
5.272
0.324
-0.398
-0.058
0.056
-0.179
-0.365
-0.362
-0.291
-0.234
-0.173
-0.121
-0.086
-0.489
-0.492
-0.497
-0.399
-0.049
0.303
0.078
-0.330
-0.487
-0.470
-0.498
-0.617
-0.710
-0.713
-0.595
1.723
30.354
357.424
4015.307
85180.602
100045.742
14204.875
598.618
342.858
334.329
159.795
73.749
26.378
6.149
1.473
3.122
9.605
11.466
4.939
0.751
-0.222
-0.270
-0.219
-0.175
-0.123
-0.087
-0.466
-0.463
-0.379
0.347
2.804
5.540
3.787
0.778
-0.356
-0.573
-0.623
-0.704
-0.743
-0.727
-0.618
1.513
28.008
429.866
16476.094
100181.063
100036.250
100127.078
3462.519
16190.075
16183.640
2052.847
261.386
58.997
13.531
8.084
32.485
145.137
197.828
58.009
7.319
0.306
-0.246
-0.216
-0.179
-0.128
-0.090
96.132
19.700
2.433
-0.346
-0.674
-0.679
-0.616
0.204
9.489
135.929
2137.218
18371.141
16132.100
1719.549
113.919
8.165
0.170
-0.438
-0.444
-0.423
-0.375
-0.329
-0.296
-0.272
-0.253
-0.250
-0.264
-0.291
-0.317
-0.327
-0.293
0.271
4.786
24.636
47.830
29.536
6.014
0.257
-0.469
-0.153
3.903
10.272
2.890
-0.045
-0.633
-0.722
-0.723
-0.695
-0.418
1.846
18.047
113.837
375.177
341.045
104.321
16.727
1.626
-0.275
-0.450
-0.429
-0.408
-0.372
-0.329
-0.293
-0.263
-0.242
-0.232
-0.238
-0.260
-0.288
-0.300
-0.307
-0.280
0.046
0.930
1.761
0.993
0.018
-0.402
-0.452
0.205
8.233
1.019
-0.105
-0.618
-0.727
-0.746
-0.754
-0.731
-0.673
-0.285
1.482
7.405
15.354
15.374
6.897
1.485
-0.095
-0.375
-0.416
-0.422
-0.397
-0.358
-0.330
-0.292
-0.262
-0.238
-0.221
-0.218
-0.226
-0.251
-0.274
-0.278
-0.282
-0.282
-0.255
-0.246
-0.300
-0.386
-0.428
-0.417
0.248
8.347
-0.374
-0.620
-0.687
-0.692
-0.745
-0.780
-0.754
-0.734
-0.686
-0.502
-0.053
0.463
0.422
0.093
-0.011
0.091
0.098
-0.173
-0.356
-0.385
-0.355
-0.325
-0.298
-0.263
-0.235
-0.216
-0.203
-0.201
-0.211
-0.231
-0.251
-0.259
-0.262
-0.268
-0.282
-0.313
-0.359
-0.394
-0.390
-0.016
3.841
-0.617
-0.195
0.840
1.140
0.262
-0.535
-0.761
-0.761
-0.745
-0.723
-0.665
-0.607
-0.497
-0.097
0.797
1.907
1.755
0.678
-0.103
-0.356
-0.363
-0.329
-0.304
-0.269
-0.237
-0.214
-0.197
-0.186
-0.182
-0.188
-0.199
-0.215
-0.227
-0.236
-0.247
-0.274
-0.317
-0.349
-0.353
-0.239
0.877
0.340
8.375
35.321
47.314
18.022
2.426
-0.468
-0.787
-0.787
-0.770
-0.717
-0.661
-0.460
0.397
2.466
4.957
4.588
2.139
0.233
-0.308
-0.379
-0.344
-0.313
-0.275
-0.241
-0.213
-0.194
-0.177
-0.168
-0.164
-0.163
-0.168
-0.174
-0.182
-0.194
-0.215
-0.252
-0.297
-0.314
-0.302
-0.112
6.955
117.038
1081.245
1770.868
379.812
26.423
0.934
-0.746
-0.833
-0.816
-0.763
-0.697
-0.436
0.588
3.274
6.377
5.890
2.564
0.413
-0.292
-0.396
-0.364
-0.328
-0.285
-0.247
-0.217
-0.195
-0.176
-0.163
-0.153
-0.146
-0.145
-0.145
-0.148
-0.156
-0.170
-0.201
-0.248
-0.283
-0.290
-0.282
24.729
852.295
34588.387
94173.227
4413.837
116.918
4.117
-0.663
-0.870
-0.862
-0.809
-0.703
-0.398
0.441
2.259
4.181
3.757
1.547
0.108
-0.346
-0.410
-0.379
-0.345
-0.295
-0.252
-0.221
-0.198
-0.180
-0.167
-0.157
-0.149
-0.144
-0.141
-0.140
-0.139
-0.146
-0.166
-0.199
-0.244
-0.271
-0.275
31.996
1089.386
56493.773
100008.445
6672.577
144.391
4.616
-0.682
-0.910
-0.907
-0.837
-0.648
-0.171
0.752
1.986
2.742
2.435
1.143
0.099
-0.339
-0.416
-0.388
-0.356
-0.307
-0.262
-0.230
-0.211
-0.197
-0.188
-0.180
-0.174
-0.168
-0.159
-0.152
-0.144
-0.142
-0.147
-0.162
-0.190
-0.227
-0.252
16.833
218.876
2318.099
4436.537
679.407
40.386
1.716
-0.722
-0.909
-0.954
-0.860
-0.582
0.260
2.228
5.952
12.166
15.100
9.081
2.857
0.202
-0.342
-0.397
-0.359
-0.321
-0.278
-0.249
-0.235
-0.231
-0.226
-0.224
-0.216
-0.210
-0.202
-0.190
-0.173
-0.157
-0.146
-0.144
-0.153
-0.170
-0.194
8.877
40.245
111.750
123.214
44.998
8.214
2.251
0.771
-0.271
-0.832
-0.894
-0.573
0.706
6.022
31.788
115.428
178.633
95.729
21.319
2.837
-0.055
-0.388
-0.367
-0.336
-0.304
-0.281
-0.275
-0.271
-0.261
-0.256
-0.248
-0.242
-0.237
-0.228
-0.219
-0.197
-0.168
-0.146
-0.136
-0.135
-0.141
3.969
14.067
25.183
21.981
17.410
29.766
41.214
24.691
7.047
0.491
-0.741
-0.623
1.292
16.295
149.870
915.929
1719.832
675.288
95.622
10.382
0.563
-0.349
-0.383
-0.359
-0.339
-0.328
-0.319
-0.306
-0.295
-0.269
-0.227
-0.221
-0.246
-0.257
-0.249
-0.240
-0.211
-0.170
-0.138
-0.120
-0.112
1.709
5.327
10.897
25.528
109.531
561.792
1128.044
501.971
80.056
8.385
0.042
-0.592
1.625
27.239
310.476
2983.294
6738.781
2137.206
213.712
16.733
1.111
-0.338
-0.413
-0.399
-0.392
-0.382
-0.361
-0.339
-0.189
0.362
1.310
1.322
0.453
-0.132
-0.266
-0.261
-0.249
-0.210
-0.159
-0.122
-0.100
8.585
7.627
16.440
83.506
1059.978
18404.982
84850.781
14187.968
746.893
40.753
2.036
-0.479
1.204
19.446
213.584
1544.425
3340.481
1125.303
148.629
13.130
0.760
-0.402
-0.468
-0.461
-0.459
-0.437
-0.407
-0.245
1.404
10.658
35.976
39.776
13.177
1.826
-0.057
-0.265
-0.259
-0.245
-0.192
-0.138
-0.102
98.702
19.411
27.647
186.240
4333.970
100098.359
100033.422
100008.031
2987.127
89.666
5.164
-0.233
0.120
6.692
52.353
234.188
375.083
194.909
37.592
4.542
-0.001
-0.516
-0.543
-0.544
-0.543
-0.507
-0.445
0.377
11.709
160.833
1223.745
1226.249
203.260
16.871
1.476
-0.116
-0.264
-0.257
-0.219
-0.162
-0.112
130.551
20.712
28.310
176.211
3148.622
100138.914
100051.719
100039.148
2182.863
99.127
10.559
0.807
-0.380
0.831
7.275
22.861
31.770
19.469
5.753
0.546
-0.473
-0.593
-0.590
-0.602
-0.608
-0.572
-0.468
1.693
44.266
1387.405
40672.035
47937.602
1859.309
85.269
9.168
0.905
-0.189
-0.271
-0.234
-0.184
-0.125
11.954
7.900
14.042
68.110
530.652
5382.892
14287.885
4582.217
953.066
282.584
46.494
5.043
-0.057
-0.480
0.176
1.509
2.072
1.229
0.040
-0.522
-0.651
-0.641
-0.633
-0.641
-0.652
-0.626
-0.493
2.119
56.925
2054.633
67228.461
81142.648
4200.419
520.199
51.663
4.680
0.117
-0.274
-0.247
-0.201
-0.136
0.387
0.958
3.174
14.096
59.181
221.361
657.478
3147.500
6013.346
1724.617
178.670
14.320
0.660
-0.638
-0.715
-0.634
-0.593
-0.642
-0.718
-0.719
-0.674
-0.651
-0.633
-0.624
-0.660
-0.653
-0.549
1.361
28.504
500.509
6343.931
57774.590
55155.063
4224.121
215.879
12.619
0.653
-0.266
-0.260
-0.211
-0.146
-0.913
-0.735
-0.247
1.623
8.680
52.801
569.008
5987.488
12493.585
3341.227
257.314
18.167
0.970
-0.650
-0.803
-0.830
-0.839
-0.840
-0.803
-0.696
-0.575
-0.494
-0.409
-0.389
-0.516
-0.636
-0.579
0.996
19.771
336.801
9813.079
100089.945
100028.148
11017.940
342.292
17.107
0.858
-0.263
-0.274
-0.220
-0.152
-0.962
-0.941
-0.869
-0.507
1.820
23.694
235.154
1544.967
2983.197
1014.346
113.839
11.116
0.394
-0.714
-0.831
-0.871
-0.884
-0.884
-0.808
-0.622
-0.407
-0.220
0.042
0.110
-0.197
-0.569
-0.451
2.233
25.634
238.155
2927.565
27625.572
27447.203
2997.403
164.687
10.700
0.449
-0.294
-0.286
-0.226
-0.153
-0.528
-0.818
-0.861
-0.808
-0.036
5.622
40.710
162.438
234.160
113.706
24.847
2.832
-0.340
-0.776
-0.853
-0.891
-0.893
-0.878
-0.709
-0.439
-0.378
-0.210
0.126
0.325
-0.123
-0.539
0.041
8.942
127.567
1749.467
12725.444
11928.316
2403.702
353.423
39.521
3.750
-0.029
-0.332
-0.299
-0.230
-0.152
2.689
-0.251
-0.760
-0.811
-0.654
0.380
4.361
12.915
17.898
10.130
2.806
-0.054
-0.690
-0.795
-0.829
-0.865
-0.856
-0.837
-0.652
-0.420
-0.526
-0.531
-0.347
-0.214
-0.455
-0.614
0.811
24.866
611.651
31348.793
100018.430
100045.078
20995.916
433.559
23.018
1.608
-0.253
-0.348
-0.303
-0.228
-0.150
25.840
2.587
-0.437
-0.763
-0.773
-0.646
-0.203
0.441
0.750
0.300
-0.358
-0.692
-0.789
-0.795
-0.818
-0.784
-0.662
-0.618
-0.678
-0.705
-0.756
-0.783
-0.751
-0.725
-0.773
-0.731
1.015
31.697
826.260
73214.641
100002.813
100005.797
41322.473
614.270
24.025
1.168
-0.322
-0.350
-0.303
-0.222
-0.146
166.981
11.158
0.266
-0.670
-0.725
-0.730
-0.686
-0.621
-0.604
-0.637
-0.713
-0.778
-0.796
-0.797
-0.634
0.280
2.249
2.858
1.079
-0.357
-0.777
-0.843
-0.876
-0.901
-0.902
-0.832
0.320
16.446
310.303
8594.974
100005.438
100010.484
5988.298
239.203
14.355
0.668
-0.366
-0.361
-0.300
-0.217
-0.143
466.734
21.832
1.039
-0.576
-0.672
-0.683
-0.651
-0.590
-0.567
-0.618
-0.701
-0.761
-0.775
-0.676
0.728
10.279
43.175
58.046
22.208
2.898
-0.425
-0.858
-0.913
-0.957
-0.961
-0.909
-0.437
3.986
48.662
416.084
1730.437
1564.714
359.667
45.655
5.261
0.162
-0.424
-0.385
-0.307
-0.219
-0.144
391.137
20.898
1.056
-0.533
-0.626
-0.539
-0.135
0.630
1.055
0.593
-0.202
-0.623
-0.729
-0.379
5.199
70.515
533.719
851.126
177.989
16.678
0.484
-0.839
-0.942
-0.998
-0.993
-0.925
-0.767
0.241
5.861
27.064
64.014
71.687
38.175
11.413
1.924
-0.148
-0.433
-0.402
-0.325
-0.229
-0.150
115.171
9.579
0.351
-0.542
-0.459
0.475
4.509
15.334
22.971
15.295
4.823
0.463
-0.559
-0.088
9.335
177.590
2009.720
3376.786
533.846
32.359
1.348
-0.781
-0.935
-0.985
-0.944
-0.790
-0.537
0.404
4.198
14.261
28.928
33.218
19.010
6.401
1.033
-0.269
-0.431
-0.396
-0.331
-0.243
-0.160
18.959
2.233
-0.271
-0.513
0.132
5.822
48.281
234.311
455.007
234.272
48.198
6.221
0.074
-0.196
6.376
86.167
755.886
1081.313
244.943
20.043
0.733
-0.788
-0.911
-0.949
-0.799
-0.264
0.845
4.600
21.607
102.792
368.290
471.729
184.767
32.250
5.279
0.710
-0.230
-0.375
-0.322
-0.245
-0.171
2.063
-0.035
-0.511
-0.390
1.571
24.991
341.060
3744.763
12490.407
4202.271
375.109
27.004
1.616
-0.353
1.275
15.057
63.816
86.198
32.250
4.289
-0.331
-0.821
-0.895
-0.892
-0.320
2.344
6.677
21.404
109.841
1296.338
16181.254
31371.543
4734.472
306.323
51.155
14.104
2.160
-0.125
-0.302
-0.239
-0.179
-0.263
-0.506
-0.535
-0.276
3.023
52.643
1125.569
27364.840
99999.680
31344.414
1249.468
57.075
3.172
-0.364
-0.396
0.837
3.903
4.771
2.045
-0.086
-0.709
-0.832
-0.851
-0.740
0.573
9.959
22.108
75.359
381.532
12573.548
100045.453
100025.617
100083.617
2218.343
1134.389
247.971
22.410
1.265
-0.220
-0.230
-0.176
-0.521
-0.535
-0.525
-0.301
2.874
44.870
827.132
18372.188
84839.258
18371.420
915.180
48.273
2.931
-0.405
-0.645
-0.571
-0.415
-0.364
-0.534
-0.683
-0.773
-0.830
-0.767
-0.511
0.486
6.318
21.657
101.618
502.856
18475.074
100029.844
100029.055
100601.008
20438.209
56539.320
3379.804
106.012
4.225
-0.070
-0.220
-0.171
-0.517
-0.524
-0.513
-0.364
1.316
17.572
180.061
1547.035
3746.503
1545.215
195.161
18.096
1.113
-0.506
-0.656
-0.677
-0.678
-0.679
-0.701
-0.731
-0.792
-0.835
-0.666
-0.308
0.157
1.495
9.260
48.462
193.427
2713.586
63307.637
100029.367
15037.213
41141.715
100027.227
6671.747
144.289
5.111
-0.032
-0.208
-0.163
-0.502
-0.495
-0.477
-0.415
0.255
4.178
23.793
91.010
150.878
88.613
23.393
3.371
-0.067
-0.588
-0.658
-0.692
-0.705
-0.712
-0.736
-0.768
-0.821
-0.847
-0.727
-0.411
-0.107
0.149
2.025
9.394
34.354
186.721
1017.577
1399.948
653.119
2660.531
5809.981
851.488
47.803
2.426
-0.120
-0.195
-0.154
-0.446
-0.453
-0.450
-0.436
-0.196
0.814
3.698
8.283
10.671
7.004
2.605
0.370
-0.390
-0.594
-0.657
-0.705
-0.733
-0.742
-0.762
-0.790
-0.843
-0.888
-0.858
-0.698
-0.468
-0.149
0.071
0.688
3.415
13.849
37.862
46.383
40.128
92.636
130.947
43.428
6.127
0.348
-0.212
-0.183
-0.147
-0.403
-0.422
-0.441
-0.455
-0.391
-0.132
0.438
1.042
1.324
1.314
0.930
0.266
-0.316
-0.586
-0.679
-0.712
-0.721
-0.723
-0.743
-0.787
-0.856
-0.917
-0.943
-0.883
-0.320
2.657
3.964
0.570
-0.404
0.277
1.461
2.068
2.278
3.867
4.617
2.114
0.254
-0.206
-0.214
-0.171
-0.134
-0.379
-0.409
-0.441
-0.474
-0.479
-0.436
-0.322
-0.075
0.398
1.015
1.057
0.384
-0.281
-0.611
-0.697
-0.690
-0.695
-0.687
-0.633
-0.597
-0.632
-0.763
-0.894
-0.874
1.177
28.350
57.363
6.720
-0.393
-0.822
-0.745
-0.664
-0.565
-0.401
-0.260
-0.274
-0.287
-0.250
-0.199
-0.160
-0.114
-0.372
-0.406
-0.449
-0.487
-0.509
-0.519
-0.501
-0.361
0.032
0.553
0.621
0.108
-0.418
-0.652
-0.674
-0.662
-0.584
-0.113
1.016
2.489
2.769
1.262
-0.114
-0.635
1.201
25.322
50.718
6.756
-0.074
-0.819
-0.879
-0.808
-0.688
-0.563
-0.460
-0.377
-0.304
-0.239
-0.190
-0.137
-0.097
-0.377
-0.412
-0.450
-0.482
-0.501
-0.518
-0.529
-0.486
-0.339
-0.128
-0.109
-0.324
-0.585
-0.666
-0.656
-0.562
0.308
4.762
20.577
54.264
62.623
29.385
7.664
1.388
0.968
3.643
5.276
1.877
-0.111
-0.730
-0.816
-0.748
-0.651
-0.543
-0.446
-0.366
-0.302
-0.231
-0.168
-0.120
-0.085
-0.387
-0.412
-0.428
-0.454
-0.481
-0.497
-0.510
-0.515
-0.498
-0.475
-0.493
-0.573
-0.666
-0.666
-0.639
-0.124
4.228
35.441
271.734
1398.916
2140.524
613.224
79.977
20.517
14.424
7.679
3.530
1.156
-0.216
-0.681
-0.703
-0.565
-0.478
-0.439
-0.403
-0.331
-0.270
-0.215
-0.157
-0.111
-0.080
-0.392
-0.397
-0.403
-0.418
-0.428
-0.432
-0.458
-0.496
-0.519
-0.546
-0.590
-0.639
-0.678
-0.660
-0.572
0.837
14.424
175.762
3795.046
98523.719
100010.344
16149.308
649.605
310.369
286.083
99.461
19.306
3.601
0.204
-0.424
-0.076
0.787
1.098
0.371
-0.179
-0.293
-0.246
-0.203
-0.155
-0.110
-0.078
-0.379
-0.378
-0.377
-0.344
-0.203
-0.102
-0.207
-0.393
-0.490
-0.530
-0.584
-0.644
-0.674
-0.661
-0.529
1.570
24.221
391.841
18476.686
100066.953
100023.305
100115.922
3439.756
14239.315
14191.797
1726.387
120.639
11.643
1.378
0.476
2.954
9.605
11.528
5.018
0.713
-0.190
-0.239
-0.197
-0.160
-0.112
-0.079
561.458
75.864
7.821
0.205
-0.600
-0.668
-0.650
-0.224
3.819
44.414
375.176
1544.505
1388.592
310.220
37.669
3.291
-0.164
-0.487
-0.478
-0.458
-0.421
-0.382
-0.347
-0.325
-0.317
-0.315
-0.325
-0.343
-0.368
-0.335
-0.130
1.047
8.420
44.348
96.134
52.748
9.583
0.555
-0.443
0.248
9.504
43.600
11.173
1.501
-0.322
-0.633
-0.694
-0.693
-0.535
0.551
7.417
37.610
95.568
95.586
34.686
6.408
0.558
-0.355
-0.468
-0.467
-0.446
-0.413
-0.385
-0.356
-0.330
-0.312
-0.298
-0.300
-0.314
-0.337
-0.343
-0.330
-0.239
0.259
1.493
2.627
1.705
0.194
-0.384
-0.432
0.950
21.294
10.471
2.623
0.066
-0.484
-0.648
-0.731
-0.730
-0.675
-0.476
0.461
2.943
6.327
6.363
3.131
0.901
0.356
0.161
-0.131
-0.370
-0.433
-0.412
-0.391
-0.367
-0.333
-0.303
-0.283
-0.278
-0.284
-0.303
-0.320
-0.320
-0.317
-0.312
-0.269
-0.238
-0.300
-0.383
-0.433
-0.397
0.889
21.352
2.744
0.359
-0.422
-0.615
-0.710
-0.765
-0.746
-0.719
-0.692
-0.575
-0.329
-0.034
0.110
0.688
2.387
4.610
4.253
1.962
0.231
-0.326
-0.404
-0.387
-0.364
-0.327
-0.294
-0.273
-0.260
-0.256
-0.262
-0.276
-0.291
-0.290
-0.290
-0.292
-0.303
-0.329
-0.361
-0.392
-0.387
0.333
9.661
-0.011
-0.365
-0.242
-0.189
-0.486
-0.733
-0.775
-0.756
-0.749
-0.709
-0.655
-0.547
0.070
3.242
14.195
29.422
27.135
11.216
2.170
0.001
-0.379
-0.386
-0.361
-0.328
-0.292
-0.269
-0.252
-0.237
-0.228
-0.229
-0.236
-0.247
-0.257
-0.260
-0.267
-0.286
-0.318
-0.341
-0.362
-0.132
2.086
-0.380
1.470
6.205
8.334
3.339
0.062
-0.722
-0.808
-0.799
-0.757
-0.702
-0.522
0.745
8.760
40.910
104.315
87.652
31.979
5.937
0.426
-0.346
-0.398
-0.369
-0.336
-0.297
-0.270
-0.250
-0.230
-0.210
-0.197
-0.193
-0.194
-0.198
-0.201
-0.207
-0.223
-0.250
-0.282
-0.315
-0.297
0.075
1.219
16.329
77.681
116.736
38.838
5.038
-0.341
-0.840
-0.845
-0.810
-0.755
-0.489
1.272
11.609
57.712
136.333
124.559
40.978
7.558
0.650
-0.339
-0.419
-0.388
-0.353
-0.309
-0.276
-0.251
-0.225
-0.201
-0.184
-0.172
-0.165
-0.162
-0.163
-0.165
-0.175
-0.198
-0.233
-0.267
-0.297
-0.274
4.560
70.360
533.395
850.503
197.206
17.908
0.449
-0.846
-0.890
-0.858
-0.758
-0.274
1.783
9.343
33.253
70.328
63.372
23.445
4.361
0.261
-0.375
-0.427
-0.404
-0.366
-0.318
-0.283
-0.253
-0.226
-0.202
-0.185
-0.172
-0.161
-0.154
-0.151
-0.148
-0.151
-0.164
-0.189
-0.225
-0.253
-0.273
5.195
78.267
599.161
1081.475
219.720
19.758
0.545
-0.873
-0.928
-0.901
-0.671
0.452
4.868
14.550
25.682
26.723
19.725
8.847
2.059
0.012
-0.406
-0.431
-0.410
-0.375
-0.328
-0.289
-0.263
-0.239
-0.220
-0.204
-0.193
-0.181
-0.171
-0.162
-0.153
-0.147
-0.148
-0.159
-0.181
-0.210
-0.230
2.255
25.371
131.434
198.663
58.117
6.922
-0.205
-0.889
-0.946
-0.930
-0.568
1.345
9.725
32.040
53.928
58.909
61.245
31.826
8.644
1.179
-0.243
-0.431
-0.415
-0.381
-0.339
-0.303
-0.281
-0.267
-0.256
-0.249
-0.238
-0.226
-0.216
-0.201
-0.180
-0.162
-0.150
-0.145
-0.151
-0.164
-0.182
0.221
4.218
13.493
16.796
7.474
1.800
0.477
-0.140
-0.638
-0.879
-0.571
1.572
11.589
42.996
165.905
770.478
1395.254
554.826
87.864
8.864
0.490
-0.389
-0.420
-0.390
-0.360
-0.331
-0.317
-0.310
-0.300
-0.287
-0.275
-0.266
-0.257
-0.249
-0.235
-0.205
-0.175
-0.151
-0.137
-0.133
-0.137
0.163
1.409
2.736
4.376
7.519
12.667
15.273
8.758
2.366
-0.262
-0.642
0.700
8.857
70.656
1032.921
18381.945
73217.258
12491.133
611.206
34.722
2.165
-0.299
-0.435
-0.412
-0.396
-0.379
-0.369
-0.351
-0.334
-0.317
-0.300
-0.288
-0.287
-0.277
-0.268
-0.258
-0.223
-0.179
-0.144
-0.125
-0.113
8.261
10.731
11.157
27.660
71.133
159.379
208.274
116.289
25.016
2.912
-0.356
-0.007
7.190
117.219
3344.842
100002.281
100000.492
98488.531
1719.540
67.744
3.598
-0.234
-0.464
-0.452
-0.448
-0.439
-0.416
-0.389
-0.340
-0.153
0.133
0.166
-0.087
-0.252
-0.276
-0.266
-0.257
-0.223
-0.171
-0.130
-0.104
95.952
99.816
68.970
220.632
681.110
1802.073
3078.913
1138.669
150.018
14.046
0.524
-0.327
4.599
80.768
1916.643
54813.855
99999.625
31344.357
1014.354
48.300
2.744
-0.317
-0.520
-0.518
-0.522
-0.504
-0.466
-0.403
0.064
2.408
6.975
7.260
3.194
0.538
-0.146
-0.266
-0.264
-0.244
-0.205
-0.150
-0.110
2451.415
451.986
247.706
1068.346
4706.222
9722.371
21405.988
5351.286
417.082
27.661
1.675
-0.468
1.341
22.883
257.017
2137.100
4720.837
1544.433
177.948
15.332
0.760
-0.503
-0.579
-0.581
-0.593
-0.570
-0.530
-0.265
2.458
21.478
82.560
86.835
31.051
7.536
1.430
-0.003
-0.256
-0.258
-0.222
-0.175
-0.122
3499.634
503.820
293.395
1593.009
8020.434
8924.247
13104.134
3802.742
321.255
27.532
2.749
-0.325
-0.252
3.331
24.784
95.393
148.484
80.242
17.946
2.383
-0.293
-0.607
-0.618
-0.630
-0.641
-0.615
-0.578
0.143
8.760
98.049
538.909
712.507
275.313
73.859
13.828
1.960
-0.030
-0.270
-0.230
-0.196
-0.138
137.927
134.838
108.540
521.137
1825.236
1863.068
1370.893
559.103
124.223
32.331
7.045
0.511
-0.589
-0.239
1.496
5.168
7.259
4.366
1.225
-0.301
-0.636
-0.655
-0.622
-0.623
-0.658
-0.651
-0.585
0.618
16.060
193.893
1724.721
9267.348
8716.029
1270.670
105.688
10.667
0.762
-0.240
-0.245
-0.207
-0.151
11.038
15.720
20.998
71.780
177.951
178.111
141.702
165.537
175.986
82.501
18.107
2.030
-0.506
-0.772
-0.630
-0.406
-0.301
-0.432
-0.642
-0.729
-0.713
-0.525
-0.130
0.108
-0.241
-0.561
-0.574
1.045
23.529
488.363
21081.672
100132.617
100046.195
23953.494
521.050
26.868
1.940
-0.191
-0.258
-0.216
-0.162
0.082
0.669
2.146
7.222
14.354
20.572
51.368
167.770
235.777
113.970
22.822
2.713
-0.420
-0.809
-0.828
-0.844
-0.859
-0.858
-0.825
-0.791
-0.606
0.493
3.102
5.189
2.495
0.096
-0.484
1.391
29.477
836.365
73237.586
100024.773
100016.742
84858.195
928.719
36.294
2.090
-0.194
-0.276
-0.227
-0.168
-0.878
-0.826
-0.649
-0.115
0.920
4.675
23.737
74.016
113.795
56.946
13.956
1.453
-0.562
-0.835
-0.864
-0.894
-0.906
-0.897
-0.865
-0.814
-0.339
2.732
12.347
19.890
10.213
1.543
-0.193
2.616
32.590
429.515
12749.032
100235.820
100076.602
14202.814
380.872
19.762
1.118
-0.265
-0.292
-0.239
-0.169
-0.450
-0.800
-0.844
-0.799
-0.557
0.735
5.670
16.487
22.835
12.892
3.629
0.065
-0.730
-0.856
-0.879
-0.878
-0.863
-0.867
-0.861
-0.820
-0.262
3.747
16.388
26.455
12.328
2.218
0.346
9.094
129.761
1777.192
13102.275
14354.040
4591.374
772.229
70.330
6.348
0.187
-0.323
-0.307
-0.249
-0.167
3.350
-0.130
-0.732
-0.801
-0.758
-0.475
0.429
1.897
2.540
1.511
0.024
-0.624
-0.814
-0.836
-0.836
-0.802
-0.752
-0.748
-0.793
-0.816
-0.534
1.448
6.846
11.144
5.625
0.752
0.955
22.924
554.445
27372.076
100036.922
100091.469
18462.867
450.177
26.157
1.933
-0.211
-0.348
-0.320
-0.247
-0.162
34.659
3.144
-0.372
-0.731
-0.756
-0.726
-0.594
-0.433
-0.362
-0.503
-0.684
-0.804
-0.819
-0.815
-0.779
-0.533
-0.076
0.098
-0.228
-0.622
-0.735
-0.338
0.726
1.386
0.468
-0.411
1.031
29.237
826.867
63298.805
100017.773
100036.672
35990.664
567.856
26.498
1.567
-0.300
-0.363
-0.318
-0.240
-0.157
234.789
13.169
0.381
-0.630
-0.705
-0.705
-0.685
-0.666
-0.673
-0.704
-0.759
-0.802
-0.808
-0.779
-0.252
2.535
10.314
12.930
6.191
1.115
-0.516
-0.815
-0.773
-0.731
-0.809
-0.815
0.321
15.340
284.235
7619.782
100073.891
100195.273
5472.863
266.943
20.834
1.645
-0.295
-0.373
-0.311
-0.232
-0.152
827.381
27.364
1.144
-0.534
-0.649
-0.661
-0.644
-0.623
-0.624
-0.662
-0.733
-0.779
-0.785
-0.470
3.591
48.307
275.773
430.006
121.549
13.417
0.725
-0.802
-0.971
-0.998
-0.989
-0.918
-0.446
4.365
48.072
403.376
1723.827
2047.253
765.961
152.080
19.232
1.805
-0.279
-0.391
-0.312
-0.229
-0.152
676.618
25.340
1.070
-0.491
-0.605
-0.599
-0.456
-0.209
-0.074
-0.255
-0.541
-0.718
-0.734
0.321
20.189
599.990
13717.010
34595.059
2606.213
89.780
4.043
-0.619
-0.969
-1.017
-0.932
-0.675
-0.317
1.313
10.802
53.651
198.108
472.233
363.378
92.913
13.905
1.276
-0.297
-0.410
-0.327
-0.235
-0.155
163.696
10.585
0.320
-0.505
-0.535
-0.221
0.986
3.514
5.339
3.775
1.004
-0.339
-0.633
0.912
43.234
2010.717
100003.758
100007.367
13719.333
200.836
6.556
-0.495
-0.947
-0.921
-0.375
0.953
2.366
5.120
21.529
71.619
133.360
150.017
105.932
33.534
6.104
0.387
-0.366
-0.402
-0.338
-0.248
-0.162
20.059
2.051
-0.265
-0.511
-0.300
1.398
10.297
34.655
57.129
34.601
10.190
1.431
-0.391
0.455
24.241
756.384
25210.010
79229.148
3860.541
107.149
3.861
-0.596
-0.897
-0.617
1.253
6.622
12.701
19.208
83.478
381.811
697.492
426.634
127.989
26.368
4.363
0.259
-0.361
-0.384
-0.332
-0.255
-0.171
1.902
-0.095
-0.467
-0.468
0.168
5.869
48.321
234.349
455.043
234.300
48.220
6.232
0.078
-0.280
5.246
70.612
533.951
756.663
178.358
16.918
0.629
-0.734
-0.729
-0.042
3.153
13.078
23.972
35.369
189.371
1203.868
4056.929
5276.702
1202.657
127.587
16.492
3.514
0.314
-0.298
-0.319
-0.247
-0.177
-0.255
-0.452
-0.489
-0.413
0.675
11.219
104.339
675.240
1544.516
746.607
113.795
11.993
0.593
-0.547
-0.010
3.886
15.093
20.100
7.856
1.038
-0.455
-0.580
-0.147
1.337
4.716
12.117
20.322
33.233
216.412
2891.854
48377.383
100311.875
11077.525
514.492
104.222
31.332
4.269
0.076
-0.287
-0.235
-0.178
-0.452
-0.473
-0.475
-0.403
0.626
9.607
87.737
553.581
1125.403
553.492
95.544
10.230
0.433
-0.604
-0.657
-0.423
-0.019
0.120
-0.203
-0.440
-0.424
-0.172
1.191
4.781
8.802
9.613
9.810
20.337
159.261
3083.313
73351.570
100072.375
16200.933
896.642
628.924
146.084
15.437
0.913
-0.231
-0.224
-0.170
-0.441
-0.461
-0.453
-0.410
0.084
4.018
29.616
124.597
234.498
136.000
29.428
4.179
-0.077
-0.642
-0.702
-0.708
-0.704
-0.702
-0.641
-0.490
-0.318
0.099
2.333
8.476
15.309
11.745
6.190
8.802
60.914
761.605
6755.574
12505.112
2453.503
729.659
865.587
221.126
20.346
1.171
-0.199
-0.209
-0.163
-0.410
-0.426
-0.414
-0.410
-0.255
0.810
5.226
16.969
25.206
16.794
5.437
0.628
-0.448
-0.660
-0.709
-0.737
-0.744
-0.754
-0.710
-0.597
-0.481
-0.072
1.863
7.242
12.459
10.981
5.270
3.116
12.798
82.210
311.968
458.474
203.146
159.824
201.711
64.454
8.074
0.448
-0.216
-0.194
-0.154
-0.355
-0.379
-0.386
-0.395
-0.391
-0.194
0.487
1.665
2.285
1.545
0.336
-0.344
-0.569
-0.644
-0.702
-0.753
-0.773
-0.795
-0.787
-0.753
-0.694
-0.502
0.334
2.903
7.113
11.552
9.204
3.112
1.680
6.843
18.004
23.498
15.869
16.387
17.441
8.095
1.295
-0.105
-0.226
-0.180
-0.142
-0.312
-0.343
-0.371
-0.389
-0.410
-0.400
-0.331
-0.223
-0.167
-0.242
-0.371
-0.497
-0.582
-0.644
-0.705
-0.755
-0.765
-0.773
-0.791
-0.809
-0.832
-0.820
-0.535
0.728
5.708
15.812
15.325
5.148
0.333
-0.132
0.549
0.889
0.738
0.901
0.880
0.313
-0.138
-0.247
-0.208
-0.167
-0.125
-0.287
-0.318
-0.357
-0.392
-0.418
-0.430
-0.439
-0.442
-0.428
-0.406
-0.429
-0.506
-0.596
-0.664
-0.708
-0.727
-0.733
-0.734
-0.722
-0.697
-0.726
-0.809
-0.809
-0.141
3.122
10.544
10.638
3.436
-0.098
-0.793
-0.758
-0.660
-0.582
-0.473
-0.378
-0.328
-0.288
-0.237
-0.191
-0.150
-0.105
-0.274
-0.303
-0.346
-0.392
-0.433
-0.451
-0.463
-0.470
-0.460
-0.448
-0.470
-0.539
-0.621
-0.664
-0.677
-0.683
-0.624
-0.313
0.329
1.110
1.206
0.321
-0.418
-0.572
0.326
2.500
2.674
0.666
-0.603
-0.873
-0.845
-0.752
-0.634
-0.515
-0.420
-0.346
-0.279
-0.223
-0.174
-0.126
-0.089
-0.272
-0.301
-0.340
-0.387
-0.434
-0.460
-0.478
-0.493
-0.499
-0.500
-0.520
-0.567
-0.621
-0.643
-0.636
-0.472
0.481
3.741
11.902
24.144
27.924
14.188
3.531
0.408
-0.112
-0.066
-0.129
-0.570
-0.802
-0.821
-0.779
-0.707
-0.599
-0.493
-0.407
-0.339
-0.269
-0.203
-0.149
-0.108
-0.078
-0.272
-0.303
-0.338
-0.372
-0.404
-0.434
-0.457
-0.478
-0.499
-0.508
-0.526
-0.565
-0.604
-0.616
-0.414
1.438
8.582
41.623
147.692
379.101
464.617
180.180
32.587
9.419
6.053
2.630
0.301
-0.546
-0.744
-0.731
-0.694
-0.629
-0.533
-0.443
-0.363
-0.297
-0.245
-0.186
-0.136
-0.099
-0.071
-0.275
-0.301
-0.323
-0.343
-0.366
-0.395
-0.422
-0.443
-0.467
-0.490
-0.514
-0.556
-0.587
-0.580
0.255
8.262
49.438
369.537
1607.440
6410.848
11079.038
2149.742
195.350
100.112
88.639
34.765
6.956
0.510
-0.559
-0.659
-0.584
-0.468
-0.363
-0.343
-0.321
-0.268
-0.222
-0.182
-0.132
-0.095
-0.069
-0.270
-0.290
-0.303
-0.316
-0.334
-0.354
-0.383
-0.411
-0.437
-0.467
-0.502
-0.545
-0.574
-0.560
0.348
10.320
107.722
1428.908
8147.693
43426.441
85031.977
8646.876
755.313
1568.022
1546.280
341.400
41.176
3.679
-0.182
-0.531
-0.318
0.064
0.243
-0.033
-0.237
-0.256
-0.212
-0.179
-0.135
-0.095
-0.069
1230.507
142.504
13.725
1.677
-0.084
-0.536
-0.659
-0.537
0.555
7.411
37.599
95.544
87.607
34.644
6.339
0.459
-0.442
-0.524
-0.509
-0.484
-0.444
-0.425
-0.415
-0.395
-0.381
-0.390
-0.399
-0.403
-0.397
-0.269
0.338
2.434
8.301
26.061
45.270
27.362
5.523
0.164
-0.477
0.294
12.082
244.531
40.711
7.432
2.276
0.415
-0.425
-0.664
-0.633
-0.278
1.354
6.315
14.193
13.109
5.897
1.426
-0.010
-0.285
-0.403
-0.478
-0.489
-0.470
-0.453
-0.426
-0.390
-0.373
-0.370
-0.374
-0.380
-0.385
-0.370
-0.310
-0.153
0.274
1.063
1.703
0.879
-0.053
-0.424
-0.434
1.042
25.017
117.910
21.491
5.634
2.589
0.645
-0.394
-0.691
-0.686
-0.605
-0.333
0.346
1.130
1.243
0.956
1.567
2.558
2.304
0.940
-0.071
-0.424
-0.469
-0.444
-0.420
-0.389
-0.360
-0.340
-0.337
-0.351
-0.361
-0.362
-0.347
-0.335
-0.325
-0.301
-0.299
-0.347
-0.402
-0.435
-0.391
1.085
25.067
30.039
7.319
2.660
1.309
0.115
-0.538
-0.737
-0.733
-0.703
-0.649
-0.546
-0.368
0.291
3.954
16.709
34.676
31.943
13.129
2.536
-0.020
-0.438
-0.445
-0.418
-0.387
-0.346
-0.320
-0.309
-0.314
-0.324
-0.327
-0.331
-0.324
-0.319
-0.319
-0.327
-0.347
-0.371
-0.389
-0.382
0.440
11.290
4.191
1.191
0.371
-0.020
-0.458
-0.726
-0.796
-0.782
-0.767
-0.713
-0.650
-0.339
2.254
23.023
135.924
413.051
375.198
95.597
14.247
1.332
-0.306
-0.437
-0.409
-0.381
-0.342
-0.313
-0.296
-0.290
-0.287
-0.279
-0.277
-0.283
-0.285
-0.287
-0.289
-0.300
-0.320
-0.329
-0.346
-0.097
2.456
-0.197
-0.232
0.176
0.262
-0.271
-0.729
-0.843
-0.840
-0.827
-0.764
-0.674
-0.034
6.393
73.961
746.900
3340.750
2666.705
455.090
44.487
3.611
-0.134
-0.438
-0.416
-0.389
-0.349
-0.316
-0.295
-0.280
-0.267
-0.244
-0.230
-0.221
-0.220
-0.219
-0.221
-0.229
-0.250
-0.268
-0.293
-0.283
0.137
-0.579
0.764
4.103
5.570
2.056
-0.234
-0.851
-0.905
-0.869
-0.814
-0.680
0.319
9.258
98.345
1128.844
5980.356
4721.766
675.422
57.224
4.639
-0.077
-0.461
-0.438
-0.405
-0.363
-0.331
-0.302
-0.282
-0.258
-0.228
-0.205
-0.190
-0.181
-0.176
-0.173
-0.180
-0.196
-0.222
-0.245
-0.276
-0.257
-0.174
3.913
14.953
17.884
7.424
0.787
-0.821
-0.966
-0.925
-0.855
-0.501
1.725
13.111
73.796
445.589
1563.365
1255.334
283.599
32.184
2.820
-0.211
-0.484
-0.466
-0.431
-0.382
-0.346
-0.316
-0.291
-0.257
-0.226
-0.201
-0.182
-0.169
-0.160
-0.154
-0.155
-0.163
-0.182
-0.209
-0.231
-0.255
0.000
4.972
16.837
21.701
9.007
0.896
-0.841
-0.996
-0.969
-0.856
0.043
6.876
46.056
190.016
316.285
277.115
165.928
51.096
9.125
0.888
-0.363
-0.496
-0.486
-0.458
-0.407
-0.369
-0.336
-0.302
-0.271
-0.241
-0.217
-0.199
-0.182
-0.168
-0.158
-0.149
-0.149
-0.155
-0.172
-0.195
-0.211
-0.500
1.623
6.426
7.482
3.182
-0.145
-0.954
-1.019
-1.003
-0.825
0.718
15.218
136.545
680.158
1149.448
483.411
162.131
61.325
14.388
2.070
-0.200
-0.487
-0.493
-0.468
-0.425
-0.386
-0.351
-0.323
-0.302
-0.279
-0.260
-0.242
-0.225
-0.205
-0.185
-0.166
-0.152
-0.145
-0.146
-0.157
-0.172
-0.812
-0.234
0.606
0.986
0.544
-0.021
-0.441
-0.745
-0.929
-0.831
0.817
15.285
137.761
766.897
1464.350
2001.198
3409.936
1257.548
149.606
13.223
0.766
-0.426
-0.501
-0.471
-0.442
-0.406
-0.382
-0.365
-0.350
-0.328
-0.309
-0.293
-0.281
-0.267
-0.241
-0.208
-0.178
-0.154
-0.139
-0.132
-0.132
2.029
2.922
2.734
5.463
10.127
9.908
5.846
2.037
-0.047
-0.694
0.072
7.573
57.851
309.689
2696.822
98624.844
100027.234
54817.348
1389.050
57.191
3.014
-0.295
-0.509
-0.485
-0.467
-0.445
-0.432
-0.414
-0.389
-0.364
-0.344
-0.327
-0.308
-0.290
-0.280
-0.263
-0.226
-0.183
-0.148
-0.125
-0.113
49.274
66.920
44.141
86.446
183.711
164.178
65.844
21.819
4.808
0.193
-0.442
1.836
18.605
224.781
9759.915
100021.258
100005.891
100000.680
4721.046
113.850
4.952
-0.209
-0.531
-0.520
-0.514
-0.506
-0.490
-0.458
-0.428
-0.391
-0.323
-0.277
-0.290
-0.294
-0.284
-0.271
-0.253
-0.222
-0.177
-0.135
-0.107
1179.243
1881.392
556.717
1429.608
6763.167
4283.283
678.475
116.538
21.927
2.507
-0.433
0.045
7.566
139.017
4724.894
100002.063
100000.461
99999.648
2386.061
80.315
3.810
-0.325
-0.582
-0.578
-0.584
-0.580
-0.547
-0.512
-0.421
-0.038
0.594
0.857
0.506
0.079
-0.145
-0.257
-0.267
-0.236
-0.205
-0.157
-0.114
17517.895
41965.328
4062.175
21097.047
100048.234
100196.055
5033.135
342.415
45.016
5.109
-0.231
-0.544
2.169
34.762
501.874
5978.200
16132.059
4202.220
310.087
22.927
1.314
-0.503
-0.618
-0.616
-0.632
-0.629
-0.609
-0.552
-0.025
2.302
7.680
11.266
9.343
5.361
2.288
0.454
-0.180
-0.250
-0.216
-0.182
-0.129
23355.174
49004.844
5362.293
41476.797
100042.203
100150.492
8854.213
373.667
42.453
5.077
-0.057
-0.712
-0.132
5.151
37.437
162.442
256.974
135.762
29.245
3.395
-0.206
-0.641
-0.651
-0.653
-0.667
-0.655
-0.645
-0.459
1.496
13.787
57.840
140.774
152.472
74.283
29.706
6.961
0.641
-0.212
-0.224
-0.194
-0.145
1676.298
2710.021
907.633
6030.189
54830.738
31390.859
1987.588
149.888
21.723
4.191
0.259
-0.649
-0.751
-0.086
2.486
7.872
10.953
6.669
1.877
-0.188
-0.659
-0.601
-0.381
-0.254
-0.452
-0.626
-0.647
-0.069
6.210
73.166
763.205
4227.301
4286.903
1021.308
272.111
42.187
3.751
-0.020
-0.237
-0.204
-0.160
79.035
109.804
89.560
348.868
1129.144
835.136
176.624
33.783
12.993
5.483
1.068
-0.487
-0.849
-0.809
-0.606
-0.272
-0.125
-0.307
-0.598
-0.735
-0.534
0.685
4.347
6.413
3.144
0.258
-0.525
0.453
15.805
312.928
9729.530
100027.086
100247.703
12094.852
1097.645
112.840
7.878
0.184
-0.249
-0.213
-0.170
3.353
5.359
7.430
21.828
41.293
36.314
17.653
11.408
10.968
6.236
1.449
-0.402
-0.839
-0.874
-0.862
-0.838
-0.818
-0.816
-0.820
-0.732
0.528
10.362
57.933
95.444
39.080
6.332
0.043
0.963
22.167
556.984
27372.279
100020.570
100147.500
31944.568
1037.029
81.645
6.635
0.081
-0.270
-0.226
-0.177
-0.656
-0.504
-0.144
0.793
1.949
2.298
2.662
4.781
5.723
3.319
0.636
-0.543
-0.841
-0.869
-0.828
-0.719
-0.640
-0.640
-0.742
-0.575
3.104
47.570
380.129
850.779
244.753
24.093
1.327
1.483
20.417
266.776
6059.488
100077.875
100054.492
6815.934
311.167
27.557
2.343
-0.174
-0.293
-0.240
-0.179
-0.540
-0.787
-0.794
-0.707
-0.598
-0.424
0.136
1.101
1.522
0.677
-0.269
-0.721
-0.843
-0.824
-0.651
-0.255
0.096
-0.022
-0.424
-0.452
3.797
63.799
598.604
1380.315
379.835
35.358
2.131
4.158
48.724
386.167
1802.971
3307.165
2230.659
454.419
56.331
6.187
0.295
-0.317
-0.310
-0.256
-0.176
1.912
-0.301
-0.730
-0.775
-0.775
-0.721
-0.570
-0.360
-0.296
-0.437
-0.633
-0.772
-0.819
-0.730
-0.361
0.546
1.386
1.200
0.245
-0.359
1.519
24.041
159.658
304.234
105.358
13.540
1.304
10.234
149.756
2394.517
20987.225
18456.609
2000.493
148.802
16.110
1.555
-0.233
-0.346
-0.320
-0.261
-0.170
19.516
1.793
-0.457
-0.713
-0.726
-0.726
-0.708
-0.663
-0.572
-0.508
-0.534
-0.661
-0.756
-0.691
-0.139
1.423
3.476
4.307
2.590
0.599
0.008
3.336
14.779
23.892
11.057
1.875
0.481
12.100
216.004
4221.324
47656.340
41602.996
3222.064
233.034
21.095
1.896
-0.230
-0.360
-0.326
-0.251
-0.164
113.891
8.080
0.093
-0.624
-0.683
-0.687
-0.673
-0.602
-0.418
-0.217
-0.222
-0.476
-0.685
-0.631
0.585
6.440
22.509
33.431
21.579
7.061
1.006
-0.289
0.292
0.624
-0.004
-0.621
-0.166
7.315
95.462
1221.433
6993.165
10699.834
4571.802
627.941
54.337
4.471
-0.062
-0.368
-0.316
-0.237
-0.158
341.165
16.733
0.633
-0.544
-0.631
-0.642
-0.625
-0.539
-0.326
-0.097
-0.112
-0.363
-0.639
-0.246
6.047
72.042
511.496
753.436
234.089
40.416
5.358
-0.139
-0.882
-0.962
-0.868
-0.708
-0.352
3.164
33.568
350.673
4546.394
36301.590
24022.744
1932.176
106.299
7.137
0.110
-0.367
-0.309
-0.231
-0.155
282.521
15.488
0.584
-0.497
-0.586
-0.595
-0.562
-0.462
-0.290
-0.179
-0.257
-0.462
-0.628
0.723
31.293
973.102
40720.203
100194.898
5235.183
169.833
12.977
0.422
-0.873
-0.894
0.087
1.864
2.609
4.806
25.478
218.057
2726.668
20992.426
14201.224
1392.245
88.178
5.950
0.067
-0.385
-0.317
-0.233
-0.155
80.558
6.458
0.073
-0.501
-0.557
-0.497
-0.255
0.216
0.513
0.282
-0.198
-0.549
-0.638
1.551
59.498
4425.763
100062.063
100162.484
40775.668
349.220
15.572
0.483
-0.812
-0.230
4.663
19.470
32.762
32.940
106.826
510.804
1164.339
1859.772
1305.215
264.426
27.964
2.636
-0.174
-0.394
-0.331
-0.242
-0.160
12.254
1.260
-0.301
-0.503
-0.501
-0.164
1.050
3.572
5.402
3.846
1.071
-0.297
-0.636
0.833
36.306
1385.682
94193.102
100048.195
7719.255
175.657
8.227
-0.019
-0.579
1.682
21.970
127.668
287.568
189.197
774.248
8613.892
21012.281
4320.434
400.439
53.349
7.576
0.520
-0.350
-0.379
-0.331
-0.250
-0.164
1.175
-0.158
-0.440
-0.490
-0.380
0.575
4.617
15.433
23.058
15.368
4.881
0.420
-0.555
-0.283
6.538
106.815
854.943
1388.231
280.276
25.716
2.100
-0.065
0.450
5.715
48.302
352.560
938.204
477.661
2200.424
47608.441
100198.766
18635.115
795.271
59.650
6.444
0.509
-0.299
-0.359
-0.323
-0.249
-0.168
-0.256
-0.409
-0.449
-0.467
-0.269
1.216
8.838
29.467
48.337
29.406
8.710
1.157
-0.469
-0.673
0.159
5.386
20.562
27.688
11.562
2.971
1.508
1.696
5.271
18.491
58.493
252.880
547.692
322.396
1183.599
16314.497
48465.625
8994.775
870.255
91.446
12.494
2.633
0.163
-0.302
-0.306
-0.236
-0.170
-0.388
-0.418
-0.433
-0.439
-0.246
1.127
7.554
25.053
40.929
27.107
8.045
1.028
-0.498
-0.728
-0.706
-0.414
0.202
0.584
0.801
2.243
4.261
6.209
18.385
75.172
157.146
145.691
110.363
71.011
212.628
1229.969
3166.163
2331.523
645.091
95.062
23.533
7.376
1.147
-0.186
-0.284
-0.221
-0.166
-0.368
-0.395
-0.407
-0.404
-0.309
0.389
3.095
9.592
15.448
10.328
3.238
0.174
-0.596
-0.734
-0.750
-0.765
-0.734
-0.495
0.603
3.333
6.551
9.505
34.425
163.356
377.083
240.200
66.662
18.581
33.369
145.545
421.850
547.125
209.928
48.100
22.686
8.443
1.427
-0.132
-0.261
-0.206
-0.157
-0.331
-0.354
-0.367
-0.370
-0.361
-0.186
0.518
2.007
2.817
1.948
0.469
-0.362
-0.633
-0.710
-0.749
-0.771
-0.783
-0.612
0.203
2.239
4.671
7.091
26.853
125.717
264.033
198.706
67.439
15.139
6.712
19.786
53.651
60.871
32.692
13.609
9.237
3.588
0.548
-0.204
-0.242
-0.190
-0.145
-0.283
-0.307
-0.336
-0.348
-0.367
-0.361
-0.255
-0.049
0.025
-0.106
-0.371
-0.539
-0.612
-0.668
-0.731
-0.771
-0.809
-0.769
-0.415
0.405
1.304
2.666
9.673
39.493
111.077
246.037
235.450
55.330
6.228
2.283
4.772
5.581
3.760
2.016
1.447
0.537
-0.115
-0.255
-0.220
-0.176
-0.129
-0.245
-0.272
-0.307
-0.334
-0.358
-0.382
-0.394
-0.392
-0.406
-0.449
-0.508
-0.550
-0.591
-0.648
-0.716
-0.757
-0.788
-0.806
-0.733
-0.544
-0.319
0.007
2.059
14.709
115.324
679.943
675.244
130.216
10.289
0.173
-0.241
-0.117
-0.181
-0.242
-0.240
-0.272
-0.281
-0.248
-0.200
-0.159
-0.111
-0.220
-0.246
-0.282
-0.322
-0.357
-0.381
-0.398
-0.415
-0.437
-0.469
-0.508
-0.543
-0.589
-0.647
-0.698
-0.730
-0.753
-0.780
-0.787
-0.768
-0.751
-0.717
-0.089
6.365
64.704
340.635
340.070
70.340
6.854
-0.241
-0.724
-0.648
-0.567
-0.477
-0.394
-0.327
-0.275
-0.225
-0.183
-0.134
-0.094
-0.205
-0.228
-0.260
-0.302
-0.347
-0.383
-0.402
-0.418
-0.437
-0.466
-0.506
-0.544
-0.587
-0.628
-0.666
-0.683
-0.591
-0.290
0.067
0.166
-0.045
-0.438
-0.571
1.138
12.338
42.918
42.879
13.501
1.271
-0.614
-0.750
-0.667
-0.568
-0.463
-0.380
-0.315
-0.255
-0.203
-0.154
-0.111
-0.080
-0.198
-0.219
-0.250
-0.288
-0.330
-0.368
-0.398
-0.413
-0.431
-0.452
-0.485
-0.532
-0.572
-0.608
-0.545
0.165
1.960
6.939
13.979
13.118
7.925
3.193
0.456
-0.185
0.698
2.784
2.739
0.701
-0.477
-0.746
-0.710
-0.629
-0.534
-0.442
-0.364
-0.294
-0.227
-0.173
-0.128
-0.095
-0.070
-0.194
-0.216
-0.244
-0.280
-0.316
-0.350
-0.379
-0.396
-0.408
-0.424
-0.458
-0.512
-0.554
-0.535
1.312
26.221
63.110
147.933
365.434
233.626
87.047
28.877
7.300
2.096
1.144
0.381
-0.250
-0.604
-0.718
-0.692
-0.649
-0.570
-0.469
-0.384
-0.317
-0.263
-0.207
-0.155
-0.115
-0.085
-0.063
-0.192
-0.214
-0.243
-0.272
-0.296
-0.323
-0.348
-0.373
-0.389
-0.405
-0.437
-0.488
-0.526
-0.353
11.161
722.910
1957.401
3962.084
23060.205
6828.216
730.054
156.361
32.846
16.244
14.369
6.188
1.120
-0.375
-0.640
-0.623
-0.579
-0.507
-0.419
-0.345
-0.284
-0.236
-0.196
-0.150
-0.110
-0.081
-0.060
-0.187
-0.210
-0.235
-0.255
-0.273
-0.293
-0.315
-0.339
-0.363
-0.382
-0.413
-0.458
-0.489
-0.338
8.117
326.697
1268.148
49007.805
100149.141
100675.352
2577.234
363.555
84.688
101.031
95.947
37.537
7.360
0.527
-0.508
-0.568
-0.514
-0.446
-0.370
-0.318
-0.268
-0.223
-0.188
-0.150
-0.109
-0.079
-0.059
1894.082
182.591
32.088
13.373
4.539
0.504
-0.515
-0.646
-0.454
0.386
2.919
6.290
5.797
2.687
0.350
-0.403
-0.552
-0.555
-0.460
-0.183
0.130
0.096
-0.218
-0.401
-0.433
-0.447
-0.468
-0.454
-0.424
-0.155
1.188
4.779
10.139
12.567
11.170
6.065
1.175
-0.325
-0.545
-0.020
6.340
4240.254
230.593
66.457
38.631
12.019
1.943
-0.352
-0.652
-0.596
-0.335
0.333
1.109
1.128
0.396
0.039
0.008
-0.017
-0.284
-0.464
-0.494
-0.448
-0.439
-0.452
-0.440
-0.419
-0.424
-0.433
-0.432
-0.423
-0.396
-0.268
0.018
0.355
0.509
0.434
0.025
-0.341
-0.485
-0.475
0.481
13.153
1731.747
152.739
76.380
48.853
15.251
2.320
-0.291
-0.681
-0.678
-0.613
-0.473
-0.305
-0.053
0.927
3.879
8.066
7.438
3.240
0.457
-0.376
-0.513
-0.501
-0.478
-0.439
-0.410
-0.402
-0.394
-0.402
-0.404
-0.396
-0.375
-0.349
-0.329
-0.332
-0.347
-0.387
-0.426
-0.445
-0.429
0.528
13.202
219.625
49.429
37.757
27.199
8.564
1.189
-0.505
-0.743
-0.735
-0.702
-0.652
-0.418
1.130
12.081
62.173
148.606
135.895
44.401
8.071
0.621
-0.425
-0.497
-0.460
-0.394
-0.348
-0.350
-0.362
-0.363
-0.376
-0.380
-0.362
-0.347
-0.334
-0.332
-0.344
-0.365
-0.386
-0.395
-0.392
0.127
5.990
21.353
9.924
9.301
6.713
2.243
-0.063
-0.721
-0.817
-0.801
-0.754
-0.662
0.056
7.418
87.609
1014.377
4720.915
3744.710
611.063
52.513
4.197
-0.121
-0.488
-0.439
-0.331
-0.262
-0.294
-0.336
-0.338
-0.337
-0.339
-0.325
-0.316
-0.313
-0.309
-0.307
-0.312
-0.323
-0.323
-0.336
-0.200
1.451
1.425
0.858
0.902
0.480
-0.234
-0.715
-0.859
-0.877
-0.860
-0.805
-0.654
0.859
21.491
413.723
12491.297
100000.070
99999.727
5978.117
213.683
11.165
0.277
-0.470
-0.440
-0.341
-0.289
-0.308
-0.334
-0.329
-0.317
-0.301
-0.274
-0.256
-0.244
-0.236
-0.231
-0.234
-0.246
-0.260
-0.277
-0.286
-0.037
-0.385
0.116
0.072
-0.323
-0.690
-0.895
-0.941
-0.939
-0.911
-0.839
-0.554
1.917
31.091
621.074
27377.174
100007.516
100002.156
12490.936
310.258
14.211
0.479
-0.483
-0.484
-0.426
-0.376
-0.362
-0.350
-0.332
-0.314
-0.285
-0.248
-0.219
-0.202
-0.189
-0.183
-0.183
-0.194
-0.215
-0.232
-0.258
-0.266
2.453
16.513
7.830
0.627
-0.542
-0.916
-1.025
-1.019
-0.971
-0.832
0.061
6.848
52.276
383.457
4935.204
47654.520
35980.289
2670.078
136.348
8.124
0.103
-0.520
-0.523
-0.483
-0.436
-0.397
-0.368
-0.348
-0.324
-0.282
-0.241
-0.209
-0.187
-0.170
-0.161
-0.157
-0.162
-0.176
-0.199
-0.216
-0.237
12.592
119.700
43.398
2.153
-0.511
-0.987
-1.088
-1.073
-1.025
-0.734
1.813
29.618
345.350
2708.247
5621.259
2672.862
1067.630
229.675
27.079
2.576
-0.289
-0.560
-0.555
-0.521
-0.467
-0.422
-0.393
-0.370
-0.333
-0.291
-0.254
-0.222
-0.197
-0.176
-0.161
-0.152
-0.148
-0.151
-0.165
-0.183
-0.199
4.885
32.489
14.462
0.569
-0.799
-1.064
-1.122
-1.099
-1.048
-0.596
4.636
80.232
1720.487
31351.746
98520.227
12570.658
648.042
77.877
14.638
1.864
-0.324
-0.579
-0.582
-0.550
-0.496
-0.453
-0.422
-0.390
-0.357
-0.321
-0.289
-0.259
-0.234
-0.209
-0.186
-0.165
-0.151
-0.142
-0.143
-0.149
-0.162
-0.008
1.123
0.545
-0.236
-0.168
-0.336
-0.709
-0.971
-1.027
-0.567
4.616
80.222
1720.940
35972.477
100126.133
14935.528
2002.913
587.349
90.309
8.981
0.369
-0.523
-0.585
-0.553
-0.513
-0.470
-0.440
-0.418
-0.399
-0.375
-0.349
-0.325
-0.299
-0.271
-0.239
-0.207
-0.178
-0.153
-0.136
-0.129
-0.128
5.184
6.456
4.874
7.326
12.859
10.961
4.489
0.526
-0.710
-0.697
2.160
34.655
417.006
3398.310
7864.841
22867.275
73392.492
12505.256
676.487
34.720
2.050
-0.429
-0.586
-0.560
-0.532
-0.498
-0.480
-0.472
-0.456
-0.423
-0.391
-0.358
-0.327
-0.306
-0.283
-0.255
-0.221
-0.183
-0.149
-0.125
-0.111
141.601
191.989
88.301
134.435
311.697
258.791
70.155
11.966
1.203
-0.593
0.011
7.012
54.515
309.339
3623.465
100124.469
100025.047
98492.109
1916.475
67.672
3.477
-0.371
-0.606
-0.590
-0.576
-0.554
-0.545
-0.526
-0.499
-0.465
-0.415
-0.369
-0.335
-0.311
-0.292
-0.272
-0.241
-0.212
-0.176
-0.136
-0.107
7511.638
14942.775
2084.437
3078.850
18379.389
11021.325
1139.388
83.888
8.169
0.183
-0.623
0.613
9.079
92.863
1931.967
54822.754
100002.500
31344.891
1014.345
48.185
2.623
-0.442
-0.635
-0.626
-0.624
-0.621
-0.609
-0.581
-0.552
-0.454
-0.289
-0.119
0.022
0.064
-0.026
-0.199
-0.251
-0.226
-0.197
-0.158
-0.116
100015.445
100043.945
43059.410
85320.422
100020.398
100027.086
14238.445
349.095
23.108
1.678
-0.650
-0.562
1.745
23.751
258.144
2137.819
4721.098
1544.423
177.854
15.223
0.660
-0.587
-0.651
-0.639
-0.642
-0.652
-0.646
-0.641
-0.510
0.040
1.390
3.536
6.000
8.291
5.618
1.707
0.022
-0.228
-0.209
-0.177
-0.132
100016.016
100055.258
59207.051
100536.422
100024.195
100044.734
27471.996
485.270
33.630
2.428
-0.604
-0.806
-0.312
3.640
24.825
95.426
148.460
80.180
17.866
2.296
-0.383
-0.661
-0.609
-0.596
-0.637
-0.671
-0.673
-0.630
-0.007
3.506
16.624
43.020
96.483
213.686
148.002
27.574
2.717
-0.053
-0.219
-0.190
-0.149
12974.423
30963.275
3599.022
18499.217
100011.820
100028.297
4784.328
205.837
19.312
1.424
-0.663
-0.871
-0.816
-0.302
1.642
5.158
7.234
4.332
1.186
-0.347
-0.587
-0.155
0.629
0.987
0.267
-0.448
-0.679
-0.456
1.833
21.563
139.268
555.368
1583.797
10374.814
5078.823
307.322
15.633
0.541
-0.214
-0.201
-0.161
232.465
322.245
178.714
625.576
2389.018
1725.860
295.567
38.983
5.697
0.289
-0.701
-0.880
-0.920
-0.848
-0.676
-0.422
-0.296
-0.422
-0.635
-0.644
0.256
5.302
21.590
33.597
15.617
2.662
-0.331
-0.182
5.755
74.051
831.637
5454.435
11979.938
100915.344
79306.836
1387.455
36.332
1.216
-0.209
-0.211
-0.170
8.206
10.817
11.956
33.045
67.899
53.278
19.587
5.102
0.854
-0.259
-0.679
-0.850
-0.901
-0.872
-0.787
-0.583
-0.436
-0.484
-0.636
-0.322
4.773
60.480
537.732
1224.249
341.360
32.522
1.616
0.072
8.233
114.811
1549.933
12578.759
17146.447
49576.918
21711.426
681.117
25.165
0.858
-0.237
-0.224
-0.178
-0.385
-0.191
0.222
1.408
2.784
2.392
0.990
0.111
-0.237
-0.486
-0.703
-0.849
-0.862
-0.733
-0.223
0.952
1.964
1.591
0.368
0.425
16.285
428.659
15927.131
94176.359
6671.532
177.960
6.385
0.374
6.773
63.992
626.019
3371.563
3545.233
1528.334
596.711
84.110
6.072
0.081
-0.283
-0.238
-0.182
-0.661
-0.751
-0.741
-0.646
-0.549
-0.551
-0.585
-0.563
-0.531
-0.548
-0.664
-0.759
-0.763
-0.389
1.595
6.570
12.803
10.041
3.638
1.353
20.991
674.870
40643.539
100002.750
15922.714
273.051
8.548
1.050
9.955
55.995
194.128
382.996
330.061
128.653
35.714
7.285
0.644
-0.278
-0.306
-0.251
-0.179
0.324
-0.535
-0.722
-0.753
-0.756
-0.741
-0.713
-0.598
-0.323
0.044
0.087
-0.272
-0.509
0.192
4.356
17.997
34.946
30.119
10.951
2.466
9.227
178.444
2960.944
10226.537
1562.792
86.078
3.972
2.127
22.276
143.693
486.776
479.901
188.187
45.193
8.901
1.082
-0.244
-0.343
-0.316
-0.260
-0.172
5.799
0.316
-0.573
-0.693
-0.701
-0.707
-0.644
-0.245
0.845
2.540
2.775
1.201
0.027
0.513
5.557
22.923
47.266
46.393
22.814
6.695
2.635
16.768
95.410
177.528
70.303
9.140
0.410
2.974
32.005
243.904
987.617
1862.768
1179.240
236.498
30.153
2.700
-0.151
-0.353
-0.324
-0.249
-0.165
25.030
2.307
-0.303
-0.620
-0.652
-0.665
-0.512
0.346
2.856
7.303
7.895
3.995
0.698
0.381
4.975
25.503
89.629
174.644
134.481
43.016
7.638
1.442
3.330
4.919
2.552
-0.003
-0.493
2.509
32.674
421.977
7840.186
98723.430
63368.598
3353.280
150.285
9.028
0.280
-0.349
-0.310
-0.231
-0.157
52.638
4.652
-0.076
-0.557
-0.602
-0.603
-0.412
0.558
3.774
9.374
10.126
4.781
1.009
0.561
9.109
85.293
637.686
2098.747
1604.893
290.253
32.258
2.400
-0.545
-0.675
0.497
2.346
0.941
3.040
43.527
1035.235
73256.516
100040.656
100016.484
20954.383
413.703
16.801
0.656
-0.327
-0.296
-0.222
-0.154
48.452
4.324
-0.077
-0.527
-0.554
-0.557
-0.429
0.246
2.247
5.300
5.702
2.829
0.426
1.059
21.533
356.727
4680.408
15526.009
7495.331
958.762
69.977
4.718
-0.507
0.307
22.655
82.543
26.356
13.390
55.002
812.208
41409.211
100049.188
100013.633
12493.062
310.577
14.287
0.509
-0.342
-0.297
-0.220
-0.152
18.248
1.866
-0.252
-0.512
-0.524
-0.528
-0.456
-0.145
0.591
1.450
1.475
0.571
-0.242
1.222
33.395
776.984
22836.258
53835.090
7681.285
771.640
61.589
4.240
-0.318
2.983
70.690
348.852
313.924
167.200
293.142
1885.773
5728.211
15201.242
11137.880
1137.244
81.540
5.554
0.054
-0.370
-0.307
-0.226
-0.153
3.738
0.245
-0.399
-0.494
-0.504
-0.474
-0.326
-0.018
0.288
0.273
-0.016
-0.402
-0.615
0.430
17.654
339.452
4648.014
9600.438
1693.537
203.090
23.668
2.401
0.546
10.039
178.541
2400.754
9847.143
3159.864
3175.269
100032.195
100117.820
36272.754
1274.293
119.555
14.238
1.220
-0.280
-0.370
-0.319
-0.233
-0.155
0.246
-0.297
-0.434
-0.468
-0.484
-0.378
-0.002
0.708
1.122
0.689
-0.063
-0.546
-0.721
-0.433
3.723
41.728
222.874
362.361
136.467
31.287
8.699
3.803
5.185
29.085
499.128
17224.768
100015.750
20110.195
13089.625
100029.680
100022.773
100030.328
3005.746
88.970
5.987
0.129
-0.376
-0.354
-0.317
-0.237
-0.155
-0.299
-0.382
-0.416
-0.445
-0.447
-0.285
0.343
1.494
2.149
1.429
0.196
-0.488
-0.719
-0.761
-0.194
3.023
11.097
16.694
12.264
14.106
21.047
20.527
32.407
140.217
566.518
6749.382
36034.793
7661.411
5662.918
100030.422
100039.008
84888.148
1570.850
64.140
4.249
0.062
-0.352
-0.342
-0.305
-0.230
-0.154
-0.332
-0.362
-0.392
-0.415
-0.415
-0.271
0.247
1.359
1.954
1.283
0.142
-0.524
-0.733
-0.798
-0.788
-0.576
0.043
1.652
9.303
37.863
81.390
80.130
159.507
1258.111
4252.496
2526.311
1329.365
497.948
566.988
5330.702
11057.646
2719.633
241.492
24.655
2.894
0.155
-0.284
-0.330
-0.284
-0.215
-0.149
-0.305
-0.334
-0.360
-0.377
-0.394
-0.328
-0.051
0.418
0.683
0.332
-0.224
-0.584
-0.729
-0.775
-0.793
-0.792
-0.573
1.188
12.877
62.052
150.062
135.371
376.018
4728.229
23934.627
9751.018
871.737
84.250
49.709
157.701
235.414
129.740
35.041
7.428
1.396
0.098
-0.264
-0.308
-0.259
-0.200
-0.140
-0.270
-0.292
-0.319
-0.342
-0.365
-0.372
-0.317
-0.188
-0.158
-0.277
-0.482
-0.607
-0.682
-0.739
-0.772
-0.784
-0.629
0.660
8.498
40.678
88.788
90.701
259.940
2992.164
12530.977
5488.731
733.528
90.964
12.147
10.506
14.900
11.703
5.420
1.489
0.258
-0.150
-0.285
-0.287
-0.235
-0.183
-0.128
-0.228
-0.250
-0.281
-0.312
-0.340
-0.367
-0.391
-0.402
-0.428
-0.486
-0.543
-0.584
-0.628
-0.680
-0.722
-0.768
-0.740
-0.190
2.678
11.810
23.428
26.242
71.288
401.549
1548.466
7281.071
7792.211
613.245
30.990
1.971
0.917
0.859
0.283
-0.169
-0.286
-0.308
-0.305
-0.263
-0.210
-0.164
-0.113
-0.196
-0.217
-0.249
-0.287
-0.319
-0.348
-0.380
-0.414
-0.454
-0.493
-0.517
-0.550
-0.591
-0.624
-0.664
-0.724
-0.763
-0.651
-0.018
1.437
3.163
4.118
12.352
87.812
2072.029
94216.156
100013.977
2962.382
70.771
2.307
-0.479
-0.504
-0.484
-0.445
-0.385
-0.333
-0.285
-0.236
-0.190
-0.140
-0.096
-0.174
-0.194
-0.222
-0.257
-0.297
-0.333
-0.364
-0.396
-0.432
-0.468
-0.493
-0.528
-0.572
-0.601
-0.632
-0.690
-0.730
-0.748
-0.694
-0.528
-0.320
-0.113
2.110
38.389
855.151
18524.600
21587.717
1081.312
42.995
1.378
-0.593
-0.600
-0.526
-0.441
-0.369
-0.311
-0.259
-0.210
-0.161
-0.116
-0.083
-0.158
-0.177
-0.200
-0.232
-0.267
-0.305
-0.342
-0.376
-0.408
-0.443
-0.469
-0.508
-0.559
-0.588
-0.629
-0.651
-0.553
-0.279
0.004
-0.183
-0.471
-0.660
-0.121
7.130
86.308
476.036
475.881
95.221
8.432
-0.017
-0.618
-0.571
-0.505
-0.419
-0.346
-0.284
-0.226
-0.174
-0.131
-0.097
-0.071
-0.151
-0.166
-0.187
-0.214
-0.244
-0.276
-0.308
-0.338
-0.372
-0.407
-0.441
-0.489
-0.531
-0.565
-0.423
0.804
3.249
8.486
15.473
11.289
3.425
0.405
-0.455
0.220
4.644
14.929
16.439
5.731
0.353
-0.573
-0.597
-0.528
-0.455
-0.373
-0.303
-0.242
-0.188
-0.144
-0.109
-0.082
-0.062
-0.144
-0.160
-0.179
-0.204
-0.230
-0.257
-0.282
-0.306
-0.334
-0.369
-0.417
-0.466
-0.501
-0.437
4.234
121.308
250.477
221.900
537.640
287.982
49.801
7.250
0.788
-0.230
-0.135
0.158
0.075
-0.320
-0.591
-0.612
-0.555
-0.487
-0.402
-0.330
-0.267
-0.213
-0.166
-0.126
-0.096
-0.072
-0.055
-0.138
-0.153
-0.174
-0.197
-0.219
-0.242
-0.262
-0.283
-0.303
-0.333
-0.382
-0.437
-0.473
-0.108
37.355
21468.221
100283.945
7696.060
67177.906
17223.918
615.515
36.249
4.742
1.733
1.184
0.338
-0.355
-0.591
-0.606
-0.569
-0.519
-0.438
-0.359
-0.294
-0.246
-0.201
-0.156
-0.120
-0.089
-0.069
-0.052
-0.133
-0.149
-0.168
-0.190
-0.211
-0.229
-0.247
-0.262
-0.277
-0.302
-0.344
-0.397
-0.433
-0.132
25.352
4731.902
18238.328
100104.195
100011.797
100029.109
3484.460
83.553
10.499
7.777
6.887
3.177
0.475
-0.399
-0.556
-0.528
-0.471
-0.400
-0.331
-0.274
-0.230
-0.195
-0.155
-0.118
-0.088
-0.067
-0.050
11117.036
463.089
254.164
164.015
40.860
5.720
0.106
-0.634
-0.667
-0.583
-0.376
-0.146
-0.133
-0.363
-0.548
-0.569
-0.497
-0.326
0.518
3.048
6.882
5.766
1.882
-0.017
-0.440
-0.490
-0.503
-0.493
-0.439
0.197
3.536
12.047
19.079
13.306
5.755
1.378
-0.125
-0.524
-0.579
-0.376
1.602
54897.168
1251.631
1416.706
827.905
148.584
16.534
1.118
-0.563
-0.690
-0.664
-0.586
-0.497
-0.489
-0.427
-0.182
0.118
0.083
-0.211
-0.365
-0.157
0.194
0.103
-0.243
-0.413
-0.437
-0.457
-0.490
-0.468
-0.453
-0.395
-0.036
0.698
1.102
0.678
0.073
-0.294
-0.454
-0.507
-0.520
-0.177
3.622
14291.070
1240.088
2404.687
1389.711
213.591
21.068
1.385
-0.554
-0.719
-0.707
-0.684
-0.616
-0.275
1.200
5.772
11.079
10.224
4.500
0.753
-0.360
-0.518
-0.501
-0.399
-0.132
-0.028
-0.229
-0.412
-0.453
-0.434
-0.429
-0.402
-0.343
-0.307
-0.331
-0.365
-0.396
-0.436
-0.464
-0.473
-0.116
3.368
879.294
384.468
832.660
502.182
95.448
11.883
0.588
-0.663
-0.769
-0.752
-0.717
-0.441
1.807
16.599
95.492
282.248
234.249
73.678
11.091
0.975
-0.438
-0.466
0.044
1.126
1.467
0.535
-0.187
-0.397
-0.420
-0.412
-0.391
-0.367
-0.352
-0.346
-0.353
-0.373
-0.401
-0.404
-0.405
-0.212
1.718
60.867
57.724
97.182
68.005
21.170
3.037
-0.314
-0.786
-0.819
-0.792
-0.711
0.167
10.205
148.591
2137.184
16132.038
12490.336
1249.413
87.536
6.284
-0.069
-0.351
0.625
2.734
3.389
1.518
0.044
-0.343
-0.384
-0.386
-0.373
-0.344
-0.326
-0.320
-0.318
-0.316
-0.321
-0.321
-0.331
-0.303
0.235
5.139
7.019
9.607
7.222
2.469
-0.051
-0.761
-0.881
-0.858
-0.826
-0.661
1.373
32.335
827.416
47551.020
100000.453
99999.828
18371.127
375.112
16.617
0.507
-0.358
0.445
2.229
2.783
1.216
0.014
-0.332
-0.359
-0.352
-0.329
-0.293
-0.267
-0.252
-0.241
-0.237
-0.243
-0.256
-0.271
-0.295
-0.233
2.768
6.554
4.550
1.254
-0.261
-0.801
-0.932
-0.949
-0.916
-0.850
-0.445
3.123
47.653
1268.035
100024.977
100014.219
100003.898
47550.363
611.130
21.193
0.774
-0.460
-0.177
0.464
0.694
0.210
-0.230
-0.354
-0.348
-0.338
-0.300
-0.255
-0.223
-0.203
-0.192
-0.186
-0.193
-0.208
-0.226
-0.246
-0.274
40.232
519.322
147.594
5.603
-0.404
-0.975
-1.024
-1.025
-0.991
-0.799
0.631
12.559
109.299
868.585
14861.165
100282.445
100044.563
6744.708
234.921
12.076
0.272
-0.556
-0.517
-0.356
-0.267
-0.328
-0.378
-0.371
-0.353
-0.336
-0.291
-0.244
-0.208
-0.182
-0.168
-0.161
-0.161
-0.171
-0.191
-0.208
-0.226
322.868
100028.086
4721.153
20.359
-0.107
-1.034
-1.105
-1.093
-1.042
-0.594
3.935
68.092
1255.898
18434.143
55425.820
10981.157
2594.138
403.802
43.222
3.411
-0.302
-0.614
-0.598
-0.543
-0.480
-0.442
-0.417
-0.394
-0.374
-0.339
-0.294
-0.252
-0.214
-0.185
-0.166
-0.152
-0.147
-0.147
-0.157
-0.174
-0.190
88.581
2611.411
519.104
9.781
-0.360
-1.080
-1.145
-1.124
-1.045
-0.335
9.184
213.681
9723.321
100008.273
100034.711
100079.430
2215.005
100.700
11.665
1.085
-0.498
-0.644
-0.618
-0.572
-0.510
-0.465
-0.441
-0.426
-0.400
-0.357
-0.318
-0.283
-0.245
-0.213
-0.186
-0.164
-0.149
-0.138
-0.137
-0.142
-0.151
6.267
17.574
9.769
1.272
-0.262
-0.574
-0.883
-1.047
-1.025
-0.324
9.188
213.710
9723.379
100007.133
100034.180
100119.539
2568.851
171.850
25.856
3.256
-0.227
-0.643
-0.649
-0.601
-0.547
-0.507
-0.477
-0.454
-0.431
-0.400
-0.370
-0.342
-0.304
-0.269
-0.234
-0.201
-0.172
-0.150
-0.132
-0.123
-0.121
6.926
7.476
4.751
5.217
8.401
7.027
2.621
0.017
-0.821
-0.575
4.258
73.899
1547.043
27383.053
84991.039
11930.565
2419.331
776.844
106.403
10.381
0.445
-0.610
-0.654
-0.605
-0.566
-0.537
-0.513
-0.495
-0.482
-0.465
-0.434
-0.393
-0.349
-0.309
-0.275
-0.241
-0.210
-0.177
-0.145
-0.122
-0.107
118.629
146.330
69.206
76.167
163.651
137.701
44.719
9.744
1.046
-0.579
0.590
13.202
116.872
582.794
1258.884
3326.078
6796.924
2143.663
214.261
18.009
0.894
-0.586
-0.646
-0.581
-0.556
-0.554
-0.558
-0.554
-0.538
-0.513
-0.462
-0.408
-0.360
-0.326
-0.294
-0.262
-0.232
-0.202
-0.171
-0.133
-0.105
4515.222
7529.738
1286.177
1197.672
5319.075
3370.714
580.263
93.838
14.990
0.785
-0.510
1.193
10.092
43.630
246.839
1738.590
3346.181
1250.436
148.606
12.950
0.542
-0.627
-0.638
-0.573
-0.559
-0.587
-0.617
-0.609
-0.586
-0.546
-0.463
-0.336
-0.103
0.117
0.050
-0.145
-0.232
-0.218
-0.187
-0.154
-0.114
100164.281
100054.656
20380.104
14537.445
100038.922
98794.273
5126.181
905.325
95.462
5.735
-0.454
-0.590
0.800
8.369
54.484
235.566
413.400
194.893
37.439
4.752
-0.157
-0.675
-0.631
-0.593
-0.592
-0.630
-0.663
-0.668
-0.620
-0.454
-0.013
1.349
5.324
11.013
8.979
2.672
0.169
-0.204
-0.203
-0.171
-0.129
100137.859
100059.297
23742.125
31736.555
100071.234
101082.172
14417.726
3590.921
230.599
10.897
-0.208
-0.840
-0.616
0.957
7.355
22.911
34.469
19.378
5.613
0.488
-0.516
-0.445
-0.246
-0.254
-0.455
-0.614
-0.685
-0.695
-0.528
0.352
3.471
17.449
123.580
428.558
305.620
47.968
4.284
0.056
-0.211
-0.182
-0.145
7551.269
14954.503
2154.762
4818.738
36000.070
21484.816
4142.990
1476.528
123.300
7.333
-0.434
-0.888
-0.873
-0.632
0.125
1.478
2.043
1.161
0.008
-0.479
0.058
1.812
3.936
3.879
1.766
-0.022
-0.618
-0.657
-0.051
3.610
20.832
136.904
3417.951
66832.070
25212.318
756.755
27.003
0.992
-0.191
-0.194
-0.156
179.039
238.592
123.807
323.001
924.576
733.584
308.946
124.148
22.010
1.462
-0.738
-0.900
-0.913
-0.879
-0.749
-0.557
-0.447
-0.521
-0.615
-0.078
3.653
17.794
55.530
73.672
30.113
5.687
0.019
-0.563
0.749
10.479
65.504
467.670
40802.645
100057.328
100010.516
4415.080
64.264
1.820
-0.175
-0.204
-0.165
7.221
9.272
8.940
20.628
38.563
35.914
20.320
8.567
1.588
-0.456
-0.820
-0.872
-0.883
-0.780
-0.355
0.607
1.431
1.161
0.387
1.506
15.106
143.632
1454.465
3914.919
869.158
61.257
2.957
-0.396
1.140
14.454
86.464
435.572
12088.570
100087.828
100014.406
2011.676
43.542
1.317
-0.207
-0.216
-0.171
-0.313
-0.231
-0.001
0.887
1.764
1.791
0.794
-0.072
-0.548
-0.699
-0.737
-0.785
-0.731
-0.141
2.733
10.873
20.945
17.882
6.611
4.498
38.199
1143.771
100124.195
100087.430
34613.328
384.512
10.816
-0.143
0.842
9.734
48.053
156.138
551.173
2647.091
1572.031
161.402
9.807
0.242
-0.267
-0.229
-0.175
-0.692
-0.712
-0.710
-0.667
-0.593
-0.602
-0.653
-0.603
-0.335
0.043
0.105
-0.177
-0.120
1.966
16.606
80.170
194.756
135.870
41.271
9.487
42.629
1808.995
100073.555
100056.906
100017.813
601.839
13.998
0.032
1.007
6.972
21.368
40.298
50.507
58.272
36.281
9.372
0.938
-0.253
-0.297
-0.240
-0.172
-0.433
-0.624
-0.690
-0.729
-0.736
-0.721
-0.582
0.149
2.317
5.643
6.196
3.349
1.566
5.708
48.679
341.409
916.231
677.260
138.080
19.156
19.428
390.819
11850.498
56497.105
5062.390
160.853
5.797
-0.016
2.861
15.137
45.164
71.163
58.010
22.768
5.767
0.769
-0.240
-0.338
-0.307
-0.248
-0.166
0.602
-0.398
-0.619
-0.656
-0.681
-0.655
-0.180
2.839
15.230
37.472
44.342
19.816
5.897
7.618
58.519
459.504
1405.636
950.130
210.313
32.368
7.636
29.089
200.443
382.199
130.589
15.049
0.549
0.218
7.731
64.065
438.671
1568.463
1260.019
260.121
30.026
2.680
-0.130
-0.345
-0.311
-0.238
-0.157
3.334
0.092
-0.500
-0.589
-0.615
-0.536
0.448
7.990
44.314
135.780
162.512
62.332
13.001
6.129
34.426
201.255
696.940
1227.045
821.441
188.760
22.617
3.652
6.086
8.493
4.177
0.501
-0.590
0.938
21.365
382.047
9735.560
100012.258
84844.508
4204.050
162.960
9.638
0.344
-0.339
-0.295
-0.221
-0.151
6.488
0.564
-0.413
-0.536
-0.556
-0.462
0.775
10.269
62.159
194.896
234.224
87.594
15.737
4.410
23.731
288.835
4792.708
47611.422
31367.820
2390.770
124.820
7.250
-0.130
-0.220
6.084
18.595
4.888
3.065
43.026
1254.971
100007.867
100006.055
100002.438
31345.180
455.202
18.166
0.759
-0.308
-0.277
-0.209
-0.148
5.568
0.525
-0.383
-0.507
-0.528
-0.462
0.377
5.996
32.140
95.718
104.291
44.344
9.539
3.209
32.965
770.861
36059.969
100135.039
100046.492
12499.451
312.309
14.504
0.171
4.756
429.826
7133.449
245.957
21.563
55.959
973.692
54888.434
100041.547
100010.688
16134.018
341.308
15.491
0.609
-0.308
-0.272
-0.205
-0.145
2.488
0.080
-0.414
-0.488
-0.501
-0.467
-0.044
2.035
8.784
20.235
21.478
10.261
2.445
1.796
28.774
593.341
21196.314
100341.992
100101.719
7628.101
244.471
14.858
0.972
13.167
2634.610
100349.328
1784.247
415.395
280.687
1571.927
5334.110
19197.967
14290.258
1398.647
88.622
6.019
0.108
-0.334
-0.276
-0.208
-0.142
0.475
-0.242
-0.429
-0.469
-0.482
-0.448
-0.198
0.607
2.049
3.575
3.194
1.297
-0.074
0.385
11.977
148.978
1850.096
9903.365
6807.632
957.631
94.067
13.813
3.221
22.223
559.312
17638.643
100049.414
19971.529
2986.232
73257.813
100125.859
24267.928
1109.354
118.665
14.819
1.312
-0.257
-0.353
-0.286
-0.210
-0.142
-0.196
-0.350
-0.414
-0.443
-0.462
-0.433
-0.246
0.230
0.758
0.763
0.202
-0.352
-0.681
-0.526
2.248
21.834
114.673
262.993
243.245
109.377
54.879
26.666
16.978
68.873
1924.431
100040.430
100022.727
100197.492
10975.228
100051.922
100010.555
100015.594
2400.595
74.000
5.160
0.050
-0.363
-0.346
-0.295
-0.210
-0.139
-0.303
-0.343
-0.388
-0.418
-0.435
-0.430
-0.323
-0.085
0.137
0.021
-0.340
-0.639
-0.781
-0.819
-0.414
1.790
7.982
18.464
36.108
112.996
245.673
189.627
135.066
590.864
2476.943
79837.063
100169.813
100152.984
5374.640
100035.406
100003.930
54817.215
1252.029
49.372
2.848
-0.186
-0.364
-0.335
-0.291
-0.204
-0.136
-0.283
-0.317
-0.361
-0.385
-0.398
-0.417
-0.387
-0.288
-0.224
-0.330
-0.525
-0.689
-0.774
-0.831
-0.828
-0.608
0.464
7.961
75.662
613.723
2141.165
1577.410
894.326
14223.150
100118.039
37435.387
6780.797
1776.680
559.406
3755.737
7608.296
2140.210
196.940
16.143
1.056
-0.301
-0.355
-0.324
-0.270
-0.194
-0.130
-0.259
-0.285
-0.319
-0.348
-0.367
-0.391
-0.404
-0.404
-0.414
-0.489
-0.586
-0.669
-0.747
-0.798
-0.816
-0.751
0.167
10.135
124.308
1388.812
6742.481
4270.388
2691.103
100050.055
100017.031
100057.023
7705.616
238.076
56.149
127.103
179.609
89.367
20.735
2.965
-0.018
-0.362
-0.342
-0.304
-0.246
-0.179
-0.119
-0.222
-0.243
-0.274
-0.310
-0.339
-0.366
-0.398
-0.429
-0.469
-0.521
-0.569
-0.622
-0.664
-0.673
-0.682
-0.695
-0.082
6.652
80.153
675.208
2669.734
1772.407
1560.581
63334.164
100089.797
100478.273
4682.037
234.788
19.568
7.787
8.538
5.495
1.762
0.055
-0.357
-0.362
-0.319
-0.280
-0.222
-0.158
-0.108
-0.186
-0.206
-0.234
-0.274
-0.310
-0.345
-0.379
-0.419
-0.468
-0.500
-0.537
-0.565
-0.465
-0.208
-0.150
-0.441
-0.412
2.054
21.053
113.846
283.741
230.885
278.340
2724.565
12784.905
61202.992
67316.867
2321.468
67.283
2.824
0.117
-0.103
-0.346
-0.421
-0.389
-0.337
-0.299
-0.250
-0.194
-0.138
-0.095
-0.160
-0.178
-0.203
-0.238
-0.277
-0.314
-0.353
-0.397
-0.446
-0.475
-0.507
-0.483
-0.150
0.621
0.814
0.100
-0.493
-0.106
2.823
12.053
23.401
23.178
34.702
233.214
12065.645
100162.477
100040.750
15927.672
160.553
3.986
-0.431
-0.560
-0.513
-0.436
-0.366
-0.319
-0.273
-0.217
-0.163
-0.116
-0.082
-0.141
-0.156
-0.179
-0.207
-0.242
-0.280
-0.320
-0.365
-0.412
-0.439
-0.469
-0.436
-0.070
0.764
0.974
0.210
-0.499
-0.639
-0.278
0.586
1.530
1.723
5.130
77.496
3387.938
100007.938
100002.844
5057.552
95.425
2.898
-0.454
-0.536
-0.482
-0.412
-0.347
-0.290
-0.234
-0.180
-0.133
-0.097
-0.070
-0.126
-0.141
-0.160
-0.182
-0.211
-0.244
-0.279
-0.320
-0.366
-0.395
-0.427
-0.443
-0.275
0.115
0.195
-0.208
-0.484
-0.435
-0.301
-0.346
-0.474
-0.542
0.380
14.121
198.074
1562.919
1770.966
244.757
16.556
0.462
-0.509
-0.493
-0.442
-0.368
-0.300
-0.239
-0.188
-0.145
-0.110
-0.082
-0.062
-0.117
-0.131
-0.146
-0.165
-0.188
-0.214
-0.243
-0.279
-0.320
-0.357
-0.389
-0.442
-0.452
-0.380
-0.321
0.102
1.247
4.382
7.371
5.098
1.176
-0.339
-0.577
0.770
9.326
29.210
32.188
10.330
1.178
-0.393
-0.490
-0.433
-0.375
-0.305
-0.244
-0.195
-0.153
-0.119
-0.092
-0.071
-0.055
-0.111
-0.122
-0.136
-0.153
-0.172
-0.194
-0.218
-0.245
-0.281
-0.324
-0.365
-0.417
-0.459
-0.459
0.958
19.806
40.917
82.082
171.010
104.866
22.069
2.360
-0.378
-0.592
-0.172
0.468
0.610
-0.021
-0.437
-0.501
-0.446
-0.392
-0.325
-0.262
-0.211
-0.168
-0.133
-0.104
-0.081
-0.063
-0.049
-0.104
-0.116
-0.129
-0.144
-0.161
-0.179
-0.198
-0.220
-0.247
-0.287
-0.341
-0.392
-0.428
-0.300
8.529
367.725
946.299
1341.593
5761.787
2382.678
190.803
12.544
0.515
-0.425
-0.489
-0.526
-0.555
-0.545
-0.508
-0.467
-0.423
-0.361
-0.295
-0.241
-0.194
-0.155
-0.122
-0.096
-0.074
-0.058
-0.045
-0.099
-0.109
-0.122
-0.137
-0.151
-0.167
-0.183
-0.199
-0.221
-0.251
-0.302
-0.362
-0.400
-0.294
6.187
202.296
676.233
9854.608
100005.914
23058.721
795.316
32.908
1.702
0.131
0.002
-0.261
-0.455
-0.502
-0.477
-0.444
-0.396
-0.332
-0.275
-0.227
-0.186
-0.150
-0.118
-0.092
-0.071
-0.055
-0.042
11136.680
1358.804
3000.831
1720.657
257.081
22.897
1.554
-0.548
-0.721
-0.723
-0.725
-0.690
-0.667
-0.676
-0.616
-0.291
0.500
1.795
6.128
24.759
59.510
49.505
15.077
2.538
-0.139
-0.523
-0.533
-0.528
-0.364
1.592
16.121
73.524
110.898
40.467
7.464
0.722
-0.387
-0.559
-0.592
-0.539
0.191
55369.629
13238.185
98516.078
31346.014
1544.481
80.225
4.796
-0.352
-0.730
-0.744
-0.746
-0.730
-0.698
-0.591
-0.370
-0.063
0.043
0.017
0.293
1.560
3.291
2.732
1.049
0.241
-0.003
-0.237
-0.472
-0.511
-0.475
-0.245
0.975
3.630
4.916
2.440
0.339
-0.338
-0.476
-0.519
-0.541
-0.446
0.416
17048.227
31758.332
100018.609
84840.141
2983.234
113.740
5.665
-0.308
-0.751
-0.768
-0.762
-0.730
-0.472
0.659
3.717
7.321
6.769
2.900
0.404
-0.346
-0.394
-0.153
1.003
4.036
4.925
2.229
0.122
-0.430
-0.466
-0.447
-0.374
-0.222
-0.156
-0.262
-0.366
-0.404
-0.444
-0.480
-0.475
-0.382
0.298
1257.233
5385.277
27373.422
11015.049
915.948
52.602
3.376
-0.469
-0.790
-0.802
-0.785
-0.588
0.972
11.006
57.001
148.488
135.789
44.304
7.344
0.436
-0.458
0.455
7.124
29.382
39.230
15.226
2.260
-0.178
-0.442
-0.440
-0.423
-0.387
-0.365
-0.357
-0.359
-0.375
-0.402
-0.403
-0.399
-0.363
0.023
102.790
355.498
834.423
507.527
106.500
13.553
0.812
-0.663
-0.817
-0.824
-0.764
-0.110
6.724
87.522
915.048
4720.832
3744.607
610.933
52.387
4.086
-0.115
1.501
18.268
86.273
117.151
43.282
5.494
0.101
-0.402
-0.422
-0.412
-0.370
-0.337
-0.322
-0.317
-0.313
-0.315
-0.321
-0.329
-0.341
-0.233
13.135
30.985
49.800
37.904
12.909
2.219
-0.328
-0.775
-0.836
-0.839
-0.708
0.854
19.951
376.228
11013.666
100000.336
99999.734
5309.363
213.544
11.043
0.284
1.345
15.157
70.674
95.613
32.513
4.594
0.086
-0.370
-0.384
-0.378
-0.332
-0.292
-0.265
-0.248
-0.238
-0.238
-0.253
-0.268
-0.295
-0.308
22.642
45.769
32.746
12.725
3.409
0.093
-0.709
-0.824
-0.822
-0.811
-0.495
2.431
31.245
628.218
23947.766
100013.109
100003.531
11013.132
282.305
14.093
0.405
0.094
4.029
15.308
20.345
8.873
1.406
-0.193
-0.365
-0.358
-0.347
-0.294
-0.248
-0.219
-0.199
-0.188
-0.191
-0.202
-0.223
-0.241
-0.268
183.144
777.787
292.153
33.925
3.361
-0.457
-0.894
-0.818
-0.733
-0.642
0.562
11.238
95.144
576.140
5275.290
47784.641
31385.867
2391.175
124.832
8.021
-0.014
-0.516
0.182
1.486
2.142
0.907
-0.076
-0.366
-0.372
-0.356
-0.328
-0.280
-0.232
-0.196
-0.175
-0.163
-0.159
-0.166
-0.183
-0.203
-0.219
692.589
73559.320
4378.141
81.516
5.137
-0.587
-1.005
-0.823
-0.659
-0.353
3.709
57.639
1019.676
14229.043
36244.023
6995.169
1291.828
218.872
26.821
2.307
-0.439
-0.653
-0.566
-0.384
-0.262
-0.291
-0.358
-0.380
-0.385
-0.372
-0.326
-0.279
-0.236
-0.197
-0.172
-0.155
-0.145
-0.142
-0.150
-0.164
-0.181
351.356
2881.445
710.999
55.537
3.555
-0.774
-1.061
-0.855
-0.748
-0.191
8.662
178.962
6743.823
100016.461
100035.219
100055.219
1763.151
80.525
7.215
0.263
-0.625
-0.677
-0.644
-0.573
-0.475
-0.381
-0.341
-0.355
-0.397
-0.389
-0.340
-0.297
-0.259
-0.220
-0.188
-0.163
-0.145
-0.134
-0.131
-0.134
-0.141
58.260
118.418
65.551
13.180
0.899
-0.770
-0.977
-0.891
-0.858
-0.295
8.761
180.197
7616.888
100033.391
100050.414
100040.492
1942.843
75.632
6.979
0.366
-0.606
-0.692
-0.619
-0.508
-0.421
-0.364
-0.353
-0.378
-0.417
-0.418
-0.380
-0.343
-0.308
-0.265
-0.226
-0.193
-0.166
-0.142
-0.126
-0.117
-0.114
24.812
18.761
9.843
3.449
2.436
2.029
0.731
-0.294
-0.801
-0.567
4.266
70.277
1264.407
18418.818
54890.988
7686.558
538.095
68.020
13.248
1.579
-0.451
-0.637
-0.431
-0.173
-0.130
-0.251
-0.373
-0.448
-0.473
-0.472
-0.446
-0.404
-0.356
-0.307
-0.265
-0.229
-0.200
-0.168
-0.137
-0.115
-0.102
129.775
57.231
23.320
20.471
35.914
34.853
22.640
10.764
2.101
-0.396
0.762
13.790
105.197
484.818
804.522
424.852
202.911
87.227
20.192
2.382
-0.328
-0.499
-0.007
0.518
0.483
-0.007
-0.370
-0.516
-0.541
-0.529
-0.491
-0.436
-0.380
-0.328
-0.285
-0.252
-0.219
-0.192
-0.162
-0.127
-0.101
1268.045
645.091
190.645
170.944
391.046
440.224
505.589
284.185
40.225
2.715
-0.322
1.555
10.474
31.472
55.741
90.326
111.239
58.333
14.168
1.698
-0.422
-0.428
0.228
0.906
0.838
0.150
-0.386
-0.578
-0.595
-0.563
-0.527
-0.440
-0.265
-0.079
-0.081
-0.187
-0.229
-0.207
-0.178
-0.146
-0.109
7249.067
5348.530
1032.254
818.475
3104.642
5773.980
48197.715
15953.533
478.687
18.172
0.024
-0.528
0.598
3.395
9.960
21.597
30.058
18.024
4.737
0.292
-0.593
-0.446
0.114
0.647
0.587
0.042
-0.401
-0.622
-0.645
-0.590
-0.441
0.292
2.642
6.138
5.107
1.483
0.052
-0.207
-0.190
-0.163
-0.123
6791.913
6814.573
1165.311
1201.293
5030.305
37927.027
100454.828
100040.648
2013.012
39.134
0.602
-0.844
-0.740
-0.234
1.056
3.208
4.395
2.744
0.454
-0.456
-0.314
0.526
1.477
1.528
0.957
0.261
-0.249
-0.577
-0.664
-0.508
0.472
7.336
53.368
178.228
130.119
24.541
2.453
-0.047
-0.204
-0.171
-0.137
1037.911
817.608
269.353
406.520
1429.678
8593.565
100177.836
40660.941
852.689
24.149
0.155
-0.883
-0.892
-0.810
-0.605
-0.283
-0.147
-0.345
-0.573
-0.063
2.805
11.261
20.494
17.118
7.640
2.256
0.322
-0.413
-0.580
-0.029
3.702
50.863
962.106
7679.929
4414.048
273.231
14.063
0.565
-0.202
-0.182
-0.149
82.338
62.530
33.324
63.101
151.961
409.139
1412.627
678.014
78.549
5.152
-0.518
-0.892
-0.896
-0.864
-0.710
-0.426
-0.239
-0.260
-0.025
2.704
21.848
108.737
251.510
190.333
58.834
11.104
1.528
-0.274
-0.459
0.750
8.742
138.409
5811.709
100004.031
56482.945
1221.331
32.570
1.099
-0.190
-0.191
-0.155
5.933
4.100
3.235
6.394
12.662
21.693
30.602
20.976
4.825
-0.042
-0.776
-0.831
-0.779
-0.481
0.778
3.919
7.241
6.096
4.387
11.157
92.884
723.642
2562.849
2208.812
487.939
49.513
4.385
-0.207
-0.441
1.006
8.385
89.689
2295.063
34591.969
15923.161
599.067
22.315
0.761
-0.217
-0.203
-0.161
-0.228
-0.409
-0.398
-0.101
0.432
0.759
0.752
0.292
-0.309
-0.475
-0.446
-0.357
0.038
1.901
13.355
57.072
124.333
96.802
35.143
25.367
167.141
1730.503
15535.483
43622.988
4789.218
179.412
9.015
-0.185
-0.563
0.497
4.491
22.790
185.272
759.819
477.254
70.945
5.582
0.047
-0.261
-0.214
-0.164
-0.663
-0.680
-0.692
-0.687
-0.674
-0.674
-0.617
-0.233
0.966
2.576
3.077
2.563
3.578
11.541
97.785
826.903
2983.405
1918.036
290.427
49.834
114.800
1211.612
27345.898
101249.297
10439.410
241.369
9.156
-0.291
-0.592
0.310
2.379
6.090
13.080
24.490
19.087
5.143
0.457
-0.274
-0.284
-0.224
-0.161
-0.593
-0.622
-0.661
-0.698
-0.707
-0.668
-0.192
2.837
15.225
40.814
44.998
22.795
14.099
32.771
382.050
7607.884
63296.246
27368.623
1726.731
99.552
40.317
250.578
2244.330
5965.799
1265.477
77.582
3.760
-0.576
-0.072
3.323
12.553
24.909
21.379
9.625
2.685
0.265
-0.298
-0.333
-0.291
-0.230
-0.154
-0.395
-0.544
-0.604
-0.633
-0.655
-0.482
1.440
17.945
124.231
501.674
612.026
199.698
43.858
47.779
513.600
12499.653
100023.578
54866.801
2712.829
133.581
16.973
26.699
97.856
159.473
63.784
9.612
0.128
-0.534
2.443
23.618
137.218
414.481
341.905
95.912
13.261
1.287
-0.223
-0.345
-0.288
-0.219
-0.145
-0.039
-0.416
-0.529
-0.561
-0.575
-0.192
4.144
57.100
675.169
4720.981
5978.847
1129.076
114.659
35.837
192.084
2441.657
12946.418
8458.745
2064.361
310.376
34.035
4.818
4.905
5.835
2.643
0.027
-0.758
-0.018
9.400
124.742
1545.369
9722.730
6739.225
826.444
67.814
5.086
0.043
-0.334
-0.270
-0.204
-0.141
0.308
-0.313
-0.478
-0.507
-0.518
-0.064
5.478
74.068
1014.864
8593.788
12490.941
1917.644
139.813
20.458
57.503
592.975
11469.063
100342.438
100081.734
4734.012
180.341
10.600
0.108
-0.368
3.866
12.218
3.595
1.429
18.762
342.695
7607.401
98489.914
63294.770
3340.702
148.694
8.883
0.307
-0.300
-0.253
-0.194
-0.137
0.292
-0.294
-0.450
-0.479
-0.498
-0.104
3.825
39.326
378.201
2139.955
2668.049
611.728
68.644
9.904
46.380
1403.781
100029.336
100027.313
100020.008
35980.727
517.386
24.092
1.042
3.119
223.946
2145.648
135.658
15.195
25.843
277.583
4748.515
47565.426
31349.109
2387.061
124.550
7.593
0.225
-0.295
-0.246
-0.190
-0.134
-0.008
-0.331
-0.429
-0.462
-0.470
-0.085
2.334
15.040
67.188
204.232
217.989
81.439
15.647
3.729
35.542
1017.826
73224.398
100024.453
100091.039
21182.854
530.388
48.230
4.436
9.465
885.161
27323.506
897.543
268.773
106.810
354.256
1066.831
2862.066
1951.290
379.970
38.240
3.146
-0.070
-0.304
-0.247
-0.188
-0.130
-0.222
-0.351
-0.408
-0.450
-0.435
-0.019
2.427
10.511
24.976
31.380
24.003
9.755
2.045
0.773
13.171
196.721
3348.594
23969.795
18763.467
2861.317
844.314
115.148
11.885
18.594
329.732
6762.696
41965.152
7541.441
764.434
3772.642
7654.830
2030.484
282.837
49.440
7.702
0.609
-0.286
-0.313
-0.251
-0.187
-0.127
-0.286
-0.338
-0.385
-0.432
-0.415
-0.047
1.835
7.725
14.868
14.332
7.105
1.651
-0.269
-0.490
2.271
23.435
140.362
453.771
739.066
1436.575
831.928
170.468
40.453
68.520
1000.504
78971.922
100020.203
100065.078
2185.206
14221.219
41321.996
6746.220
419.970
28.318
2.388
-0.146
-0.359
-0.316
-0.256
-0.181
-0.123
-0.272
-0.315
-0.360
-0.399
-0.411
-0.235
0.643
2.819
5.463
5.450
2.262
0.048
-0.692
-0.833
-0.439
1.755
10.053
36.727
169.214
791.306
2294.753
1430.328
357.838
794.758
2924.534
24241.549
100216.992
26707.613
1279.697
6002.601
14187.081
3341.235
257.739
18.431
1.215
-0.287
-0.357
-0.317
-0.252
-0.173
-0.117
-0.251
-0.289
-0.329
-0.358
-0.385
-0.367
-0.134
0.414
0.964
0.800
0.064
-0.503
-0.771
-0.851
-0.833
-0.552
1.700
24.563
424.095
9742.711
98506.703
54859.621
3583.249
27495.592
100086.469
85671.750
5049.446
1049.565
215.708
561.281
915.692
375.331
57.269
6.446
0.273
-0.340
-0.346
-0.310
-0.235
-0.162
-0.111
-0.225
-0.251
-0.287
-0.321
-0.349
-0.376
-0.376
-0.321
-0.283
-0.335
-0.497
-0.649
-0.730
-0.729
-0.714
-0.611
1.560
34.791
827.222
41318.387
100005.539
100081.039
11577.019
100235.734
100021.367
100039.469
12558.092
274.707
32.508
42.711
57.271
29.466
8.153
0.997
-0.249
-0.367
-0.332
-0.287
-0.212
-0.147
-0.101
-0.189
-0.211
-0.243
-0.284
-0.318
-0.346
-0.383
-0.424
-0.471
-0.514
-0.567
-0.560
-0.257
0.399
0.738
0.211
1.223
23.064
455.570
11014.042
100004.813
63357.926
4900.388
100140.930
100056.672
100222.000
6961.556
233.088
16.006
3.841
3.542
2.081
0.400
-0.274
-0.384
-0.348
-0.309
-0.255
-0.187
-0.130
-0.090
-0.158
-0.178
-0.206
-0.243
-0.285
-0.323
-0.359
-0.405
-0.451
-0.487
-0.513
-0.176
1.868
7.736
10.328
4.444
1.254
7.854
81.562
749.539
2671.865
1938.707
595.296
4262.040
19046.889
17831.285
10901.171
804.694
39.424
1.672
-0.215
-0.361
-0.451
-0.435
-0.372
-0.324
-0.283
-0.218
-0.159
-0.113
-0.080
-0.135
-0.152
-0.175
-0.204
-0.244
-0.287
-0.334
-0.384
-0.426
-0.458
-0.433
0.439
7.131
26.646
39.170
15.239
2.729
1.679
10.847
47.516
100.188
87.178
55.942
218.240
3270.896
100213.672
100052.469
3865.333
78.866
2.719
-0.436
-0.517
-0.479
-0.408
-0.346
-0.297
-0.238
-0.180
-0.133
-0.096
-0.070
-0.118
-0.132
-0.150
-0.175
-0.206
-0.242
-0.287
-0.340
-0.380
-0.410
-0.374
0.676
7.887
32.296
43.149
18.335
2.785
0.184
1.284
4.495
7.263
6.326
6.752
47.757
1234.541
29506.516
34589.922
1563.369
47.666
1.737
-0.432
-0.476
-0.431
-0.370
-0.305
-0.245
-0.191
-0.144
-0.109
-0.081
-0.061
-0.105
-0.117
-0.133
-0.152
-0.176
-0.205
-0.241
-0.288
-0.330
-0.359
-0.363
0.133
3.347
12.569
16.627
7.129
0.929
-0.329
-0.204
0.222
0.432
0.197
0.484
8.333
96.097
599.198
598.844
117.082
9.482
0.233
-0.448
-0.428
-0.378
-0.308
-0.244
-0.193
-0.152
-0.118
-0.091
-0.070
-0.053
-0.095
-0.106
-0.119
-0.135
-0.154
-0.178
-0.207
-0.246
-0.291
-0.319
-0.356
-0.289
0.279
1.596
2.165
0.862
0.144
0.630
1.374
0.840
-0.043
-0.526
-0.588
0.386
5.813
18.212
18.235
6.497
0.753
-0.355
-0.410
-0.363
-0.311
-0.249
-0.198
-0.158
-0.125
-0.099
-0.079
-0.062
-0.049
-0.088
-0.098
-0.109
-0.122
-0.138
-0.156
-0.179
-0.211
-0.253
-0.290
-0.328
-0.383
-0.363
-0.268
-0.135
0.712
3.421
11.864
21.676
15.143
3.853
0.071
-0.613
-0.603
-0.295
0.183
0.244
-0.112
-0.394
-0.412
-0.361
-0.319
-0.260
-0.210
-0.169
-0.135
-0.108
-0.085
-0.068
-0.055
-0.043
-0.081
-0.091
-0.101
-0.112
-0.126
-0.140
-0.158
-0.184
-0.217
-0.261
-0.304
-0.362
-0.403
-0.434
0.056
4.794
18.568
87.316
209.172
117.193
25.525
2.462
-0.381
-0.629
-0.616
-0.572
-0.512
-0.467
-0.426
-0.380
-0.335
-0.281
-0.228
-0.186
-0.150
-0.121
-0.097
-0.077
-0.061
-0.049
-0.040
-0.076
-0.084
-0.094
-0.105
-0.115
-0.128
-0.143
-0.163
-0.187
-0.224
-0.275
-0.337
-0.372
-0.407
0.101
5.036
37.767
256.956
756.798
694.943
281.317
12.870
0.027
-0.544
-0.540
-0.528
-0.481
-0.430
-0.391
-0.359
-0.305
-0.251
-0.207
-0.171
-0.140
-0.114
-0.092
-0.074
-0.058
-0.047
-0.036
1804.610
3445.809
16140.763
6739.299
675.112
44.276
2.803
-0.470
-0.747
-0.763
-0.782
-0.753
-0.730
-0.681
-0.259
1.644
8.086
17.831
28.849
93.725
285.845
215.774
120.994
54.172
2.888
-0.422
-0.564
-0.560
-0.238
3.709
47.930
305.436
477.686
131.339
13.453
0.791
-0.468
-0.578
-0.606
-0.504
0.756
5923.938
100195.477
100012.625
100000.797
6738.845
177.897
7.915
-0.151
-0.761
-0.800
-0.811
-0.800
-0.765
-0.707
-0.520
-0.056
0.815
1.883
2.713
5.440
9.260
8.103
5.395
3.882
2.461
0.825
-0.254
-0.519
-0.490
-0.021
2.499
8.792
11.671
5.104
0.770
-0.332
-0.490
-0.531
-0.541
-0.477
0.149
4901.299
100127.406
100013.461
100004.148
14187.096
257.486
10.259
0.010
-0.740
-0.828
-0.840
-0.828
-0.715
-0.230
0.941
2.356
2.253
0.988
0.003
-0.230
-0.070
1.052
8.779
35.617
47.592
18.314
2.692
-0.189
-0.486
-0.462
-0.327
-0.035
0.065
-0.154
-0.353
-0.415
-0.445
-0.479
-0.463
-0.439
-0.210
1154.809
31391.420
100032.586
98512.031
2992.364
115.997
6.911
0.072
-0.647
-0.805
-0.840
-0.750
-0.107
3.324
15.187
31.739
29.242
11.931
2.345
-0.209
-0.232
5.816
86.216
672.383
1081.324
244.970
20.184
1.004
-0.417
-0.463
-0.453
-0.411
-0.373
-0.362
-0.359
-0.367
-0.389
-0.399
-0.389
-0.387
-0.333
149.577
983.066
3108.995
1640.696
264.479
28.934
3.545
0.419
-0.413
-0.741
-0.814
-0.510
2.084
21.070
135.778
375.031
340.850
95.366
14.014
1.123
0.261
13.725
304.646
5057.400
10226.199
1221.546
58.191
2.560
-0.320
-0.444
-0.437
-0.399
-0.352
-0.328
-0.315
-0.309
-0.305
-0.315
-0.327
-0.337
-0.340
39.627
149.627
295.900
222.557
62.448
11.488
2.627
0.950
-0.017
-0.568
-0.729
-0.083
5.957
68.154
675.753
2983.421
2386.115
454.870
44.232
3.375
0.320
11.464
220.386
2961.130
5805.017
757.410
43.837
2.211
-0.284
-0.398
-0.400
-0.369
-0.317
-0.279
-0.254
-0.238
-0.235
-0.247
-0.270
-0.291
-0.309
141.683
344.248
283.654
117.348
31.816
6.257
1.937
1.468
0.992
0.152
-0.303
0.825
10.488
103.035
1023.739
5315.376
4204.185
675.451
57.012
4.398
-0.038
3.396
40.116
247.088
343.097
97.648
11.373
0.680
-0.333
-0.371
-0.363
-0.328
-0.277
-0.234
-0.207
-0.191
-0.187
-0.196
-0.217
-0.240
-0.264
2697.576
12995.427
3483.644
253.258
21.411
2.525
1.250
2.715
3.845
2.276
0.979
5.091
33.084
146.145
513.570
1458.125
1265.872
259.569
29.537
2.352
-0.394
0.135
4.017
14.384
19.223
9.119
1.992
0.063
-0.317
-0.364
-0.350
-0.304
-0.257
-0.214
-0.184
-0.165
-0.158
-0.160
-0.173
-0.194
-0.216
19887.934
100080.234
30971.723
748.901
27.274
1.162
0.967
4.319
6.650
4.280
3.202
23.289
221.692
1416.416
2463.951
908.415
224.265
51.619
8.345
0.435
-0.608
-0.578
0.009
1.116
1.790
1.574
0.942
0.305
-0.144
-0.336
-0.347
-0.296
-0.254
-0.213
-0.179
-0.156
-0.143
-0.139
-0.143
-0.154
-0.169
8612.700
57329.387
11300.471
433.456
19.719
0.383
1.210
6.589
6.094
3.220
5.407
58.945
862.160
11150.912
27566.605
4829.885
373.153
29.566
2.813
-0.348
-0.703
-0.670
-0.481
-0.055
0.595
1.368
1.600
0.940
0.096
-0.292
-0.353
-0.309
-0.266
-0.229
-0.190
-0.162
-0.141
-0.129
-0.124
-0.125
-0.131
596.412
1534.994
610.873
73.366
5.530
-0.363
2.170
12.843
5.914
1.056
5.464
73.193
1051.755
13237.966
32595.566
5767.311
411.817
32.029
2.497
-0.449
-0.698
-0.499
0.022
0.773
1.375
2.029
2.120
1.248
0.201
-0.281
-0.383
-0.343
-0.303
-0.262
-0.221
-0.185
-0.157
-0.134
-0.119
-0.111
-0.106
258.190
155.714
51.233
9.672
1.094
-0.021
0.875
3.219
1.177
-0.214
3.602
42.985
429.767
2969.792
5122.226
1665.809
214.702
22.600
2.377
-0.356
-0.553
0.248
2.341
5.000
5.083
3.169
1.761
0.707
-0.068
-0.377
-0.439
-0.400
-0.354
-0.304
-0.256
-0.220
-0.187
-0.155
-0.129
-0.109
-0.096
516.368
131.762
26.341
6.504
5.977
9.854
14.250
9.802
2.208
-0.334
1.186
17.310
127.856
569.766
927.155
368.643
74.235
12.836
1.895
-0.305
-0.304
1.681
7.926
16.610
15.535
6.813
1.754
0.151
-0.356
-0.488
-0.491
-0.440
-0.385
-0.327
-0.279
-0.239
-0.206
-0.180
-0.150
-0.117
-0.095
9779.277
504.679
48.126
20.928
43.041
167.180
542.414
306.134
43.070
2.961
-0.008
3.813
22.902
77.243
108.926
59.446
20.294
5.491
0.968
-0.418
-0.173
2.754
11.925
24.916
23.125
9.713
2.093
-0.091
-0.525
-0.547
-0.517
-0.472
-0.376
-0.275
-0.232
-0.241
-0.222
-0.192
-0.167
-0.135
-0.102
100077.086
1819.794
105.588
56.398
218.674
4487.321
79248.953
21590.660
598.913
19.770
0.161
-0.031
2.570
7.566
10.220
7.583
3.850
1.343
-0.126
-0.637
-0.297
2.075
9.037
17.325
16.498
7.564
2.074
-0.037
-0.549
-0.594
-0.544
-0.325
0.375
1.256
1.055
0.251
-0.159
-0.207
-0.178
-0.153
-0.114
73293.578
1356.590
101.839
72.810
495.155
47952.379
100029.156
100005.102
2598.240
42.856
0.707
-0.786
-0.521
-0.021
0.362
0.289
0.020
-0.378
-0.661
-0.579
0.474
3.372
7.859
11.623
11.788
8.817
3.946
0.788
-0.402
-0.621
-0.411
1.289
8.772
22.271
16.866
4.687
0.491
-0.173
-0.189
-0.161
-0.125
3771.326
292.712
40.854
38.687
250.907
10270.209
100016.484
66817.961
958.701
26.396
0.241
-0.879
-0.869
-0.821
-0.755
-0.710
-0.706
-0.732
-0.477
1.104
9.491
41.241
82.535
69.555
35.563
22.366
10.809
2.853
-0.089
-0.574
0.169
8.087
64.199
220.087
160.098
29.611
2.960
-0.011
-0.202
-0.169
-0.136
153.010
35.434
8.310
9.267
41.953
350.647
1567.047
851.631
86.167
5.629
-0.503
-0.867
-0.850
-0.804
-0.615
-0.240
0.189
0.667
2.486
11.167
89.712
677.149
2142.864
1401.983
238.395
51.287
17.530
4.146
0.108
-0.501
0.897
17.207
198.157
851.124
598.866
78.211
6.165
0.145
-0.211
-0.177
-0.144
9.096
3.013
0.695
0.983
3.965
15.437
30.035
22.105
5.187
0.038
-0.693
-0.604
-0.319
0.228
2.206
7.991
14.610
16.431
23.589
62.151
521.308
12503.674
100041.109
41386.582
1960.534
119.351
16.527
2.915
-0.131
-0.524
0.684
13.267
117.837
476.520
304.758
52.662
4.239
0.026
-0.228
-0.186
-0.148
0.026
-0.415
-0.589
-0.541
-0.340
0.150
0.510
0.332
-0.112
-0.097
0.283
1.287
3.800
7.878
28.268
137.070
343.014
274.236
165.825
243.700
1224.847
54865.008
100247.344
100478.070
5474.665
187.058
13.047
1.153
-0.534
-0.671
-0.069
3.446
22.639
58.277
43.393
10.598
1.152
-0.198
-0.248
-0.197
-0.148
-0.617
-0.648
-0.667
-0.677
-0.688
-0.689
-0.520
0.324
3.107
8.194
10.559
13.414
29.735
54.944
257.721
3751.601
20954.164
11039.093
1187.660
480.918
698.972
12565.910
100383.133
42073.148
2162.107
121.253
7.731
-0.088
-0.794
-0.670
-0.241
0.619
2.426
4.449
3.510
0.988
-0.122
-0.300
-0.262
-0.206
-0.145
-0.579
-0.598
-0.641
-0.671
-0.677
-0.579
0.500
7.966
48.205
149.175
183.369
102.931
152.253
245.611
1493.461
98510.383
100005.531
100017.391
11101.671
415.072
187.956
711.695
2245.235
1586.446
284.457
33.680
2.345
-0.684
-0.720
0.199
2.366
4.976
4.774
2.279
0.511
-0.197
-0.349
-0.318
-0.268
-0.206
-0.139
-0.497
-0.533
-0.580
-0.616
-0.616
-0.235
4.470
57.044
675.173
4721.831
6747.244
1307.267
365.108
479.266
2112.807
100041.328
100019.688
100033.891
18412.367
349.014
42.899
49.525
92.667
80.584
28.242
4.850
-0.249
-0.820
0.033
5.111
22.881
48.255
44.443
16.730
3.356
0.147
-0.328
-0.322
-0.262
-0.194
-0.133
-0.400
-0.461
-0.514
-0.543
-0.530
0.299
12.131
234.517
7605.512
100000.539
100005.992
18412.605
666.663
310.844
683.690
16189.530
100198.648
73826.094
3487.026
252.193
28.469
5.728
4.974
4.375
1.523
-0.433
-0.927
-0.681
1.939
20.984
124.223
340.955
310.167
80.402
12.182
1.152
-0.243
-0.312
-0.243
-0.185
-0.129
-0.328
-0.417
-0.468
-0.498
-0.472
0.613
16.095
343.138
16135.863
100003.320
100003.867
41329.449
868.380
97.887
114.590
758.187
4704.580
22077.074
16349.127
1417.326
101.812
7.904
0.093
-0.703
-0.388
0.239
-0.260
-0.188
4.154
44.652
310.612
1125.626
915.216
195.014
23.116
2.224
-0.129
-0.289
-0.228
-0.178
-0.126
-0.302
-0.392
-0.440
-0.471
-0.402
0.846
12.615
163.390
3370.478
54841.145
84850.719
6743.670
317.091
27.509
38.054
531.077
18425.498
100050.383
100063.742
6868.971
321.241
32.126
2.324
-0.231
6.637
21.287
9.006
3.774
6.228
39.056
262.497
829.701
676.430
162.920
19.721
1.884
-0.140
-0.280
-0.222
-0.173
-0.123
-0.299
-0.371
-0.419
-0.451
-0.282
1.604
16.210
97.692
435.674
1274.447
1437.392
384.673
50.130
7.007
22.781
415.289
11020.403
100074.148
100932.219
9779.113
2559.248
219.539
14.512
1.972
21.298
83.389
87.073
47.401
22.379
46.739
109.121
186.126
155.521
45.749
7.720
0.713
-0.228
-0.279
-0.220
-0.169
-0.118
-0.295
-0.348
-0.400
-0.430
-0.154
2.639
23.699
152.466
473.658
420.105
157.236
38.804
7.212
1.120
8.004
96.077
1137.628
5593.974
15488.731
100614.297
49023.652
1179.819
44.209
8.043
53.571
439.154
1046.155
487.037
100.988
156.638
245.455
124.381
41.670
10.815
1.918
-0.061
-0.305
-0.277
-0.221
-0.164
-0.114
-0.276
-0.326
-0.373
-0.413
-0.184
2.185
19.732
114.311
342.494
285.106
83.287
14.718
1.464
-0.410
1.103
14.509
85.898
463.830
11459.456
100101.078
49097.902
1276.523
79.201
33.901
148.377
1499.570
5067.065
1672.121
214.547
350.849
503.477
215.776
42.871
5.656
0.436
-0.304
-0.324
-0.275
-0.221
-0.156
-0.109
-0.256
-0.304
-0.341
-0.381
-0.300
0.737
7.556
34.733
80.468
73.874
27.156
4.850
-0.007
-0.792
-0.598
1.163
10.404
91.237
1054.555
5700.150
7692.141
3959.931
561.280
334.264
757.836
1245.642
2469.558
950.627
149.198
221.102
310.716
148.795
29.600
3.709
0.044
-0.345
-0.323
-0.275
-0.209
-0.146
-0.102
-0.233
-0.269
-0.303
-0.338
-0.353
-0.097
1.379
5.918
11.179
10.252
4.457
0.624
-0.598
-0.844
-0.837
-0.501
2.765
44.680
876.663
36086.633
100088.672
100040.352
7918.520
4418.749
20980.621
8699.098
978.580
167.017
39.530
51.053
67.848
37.618
9.533
1.231
-0.210
-0.357
-0.318
-0.263
-0.191
-0.134
-0.096
-0.198
-0.229
-0.266
-0.298
-0.338
-0.339
-0.151
0.341
0.839
0.693
0.073
-0.462
-0.534
-0.229
-0.030
0.030
2.894
58.506
1920.704
100008.859
100011.172
100042.320
32172.438
24340.227
100020.008
63305.816
2402.691
106.665
11.770
7.729
8.780
5.381
1.441
-0.051
-0.353
-0.351
-0.298
-0.237
-0.170
-0.121
-0.087
-0.165
-0.191
-0.228
-0.265
-0.298
-0.339
-0.373
-0.375
-0.378
-0.431
-0.505
-0.185
2.277
8.541
11.698
5.970
4.328
37.172
922.404
47568.418
100027.305
100044.086
9151.984
12727.377
84859.578
27393.176
1575.305
84.473
6.773
0.831
0.538
0.209
-0.243
-0.384
-0.372
-0.321
-0.269
-0.206
-0.149
-0.108
-0.078
-0.139
-0.161
-0.190
-0.228
-0.265
-0.301
-0.348
-0.406
-0.451
-0.491
-0.341
2.152
24.239
129.916
198.474
66.442
12.566
16.552
152.702
1593.430
7674.197
5358.285
735.820
1075.052
3403.478
2024.809
562.124
94.104
8.752
0.257
-0.436
-0.462
-0.461
-0.399
-0.338
-0.285
-0.231
-0.173
-0.128
-0.093
-0.070
-0.118
-0.135
-0.159
-0.189
-0.227
-0.270
-0.315
-0.368
-0.408
-0.441
-0.043
7.183
105.680
1081.433
1772.157
383.208
31.983
9.901
32.596
125.513
243.634
171.643
67.941
82.921
269.992
1169.339
1106.641
182.000
14.371
0.387
-0.475
-0.469
-0.428
-0.359
-0.297
-0.243
-0.189
-0.143
-0.107
-0.081
-0.060
-0.102
-0.116
-0.134
-0.157
-0.187
-0.225
-0.271
-0.328
-0.365
-0.394
0.091
7.945
129.849
1380.582
2598.686
478.232
35.546
5.796
10.366
29.417
42.543
26.694
10.577
13.779
93.862
481.908
535.950
106.221
8.717
0.181
-0.441
-0.424
-0.379
-0.310
-0.248
-0.196
-0.152
-0.117
-0.090
-0.069
-0.053
-0.089
-0.101
-0.116
-0.133
-0.156
-0.186
-0.226
-0.276
-0.313
-0.345
-0.131
3.423
39.266
244.935
380.365
117.893
13.750
1.826
2.443
6.065
7.775
4.886
1.679
2.415
15.645
58.291
58.069
18.347
2.233
-0.216
-0.405
-0.367
-0.318
-0.251
-0.198
-0.157
-0.124
-0.098
-0.076
-0.060
-0.046
-0.080
-0.090
-0.102
-0.116
-0.135
-0.157
-0.188
-0.233
-0.272
-0.303
-0.294
0.358
4.984
20.165
26.793
10.578
1.811
0.067
0.161
0.538
0.637
0.200
-0.307
-0.249
1.165
3.617
4.025
1.443
-0.071
-0.365
-0.351
-0.309
-0.258
-0.203
-0.161
-0.129
-0.103
-0.083
-0.067
-0.053
-0.041
-0.071
-0.082
-0.091
-0.103
-0.118
-0.136
-0.159
-0.193
-0.238
-0.270
-0.310
-0.292
0.061
0.798
1.123
0.418
0.078
0.777
1.602
1.029
0.033
-0.481
-0.625
-0.621
-0.515
-0.317
-0.259
-0.336
-0.380
-0.348
-0.306
-0.264
-0.211
-0.169
-0.135
-0.110
-0.089
-0.072
-0.058
-0.047
-0.038
-0.066
-0.074
-0.083
-0.093
-0.105
-0.119
-0.137
-0.164
-0.202
-0.244
-0.280
-0.337
-0.377
-0.373
-0.393
-0.218
1.100
4.791
9.075
6.895
2.156
-0.152
-0.592
-0.601
-0.583
-0.534
-0.466
-0.410
-0.357
-0.312
-0.271
-0.222
-0.180
-0.147
-0.119
-0.097
-0.080
-0.064
-0.052
-0.043
-0.035
-0.061
-0.067
-0.077
-0.084
-0.094
-0.106
-0.120
-0.141
-0.169
-0.207
-0.256
-0.308
-0.357
-0.395
-0.414
-0.028
2.321
10.853
23.112
42.165
28.232
2.122
-0.439
-0.548
-0.530
-0.484
-0.417
-0.369
-0.329
-0.284
-0.235
-0.193
-0.160
-0.132
-0.109
-0.090
-0.074
-0.061
-0.048
-0.039
-0.031
311.758
2154.647
7607.499
3744.981
454.959
34.505
2.333
-0.488
-0.742
-0.777
-0.796
-0.770
-0.746
-0.557
0.863
9.564
52.801
137.628
139.197
149.694
358.707
306.382
3199.058
1225.397
16.670
-0.216
-0.581
-0.596
-0.302
3.635
43.241
273.128
380.328
105.982
11.623
0.475
-0.520
-0.586
-0.612
-0.402
2.483
1342.057
47578.680
100004.734
100001.633
3745.551
124.540
6.849
-0.149
-0.727
-0.808
-0.850
-0.848
-0.818
-0.750
-0.464
0.840
4.624
9.836
10.225
9.530
11.972
11.118
15.560
14.074
6.795
2.665
0.089
-0.510
-0.527
-0.097
2.205
7.927
10.514
4.527
0.597
-0.362
-0.498
-0.526
-0.539
-0.435
0.765
2046.308
100035.539
100029.477
100021.406
7613.890
180.555
9.816
0.578
-0.453
-0.762
-0.857
-0.876
-0.852
-0.699
-0.391
0.037
0.347
0.481
0.262
0.040
0.154
2.803
29.632
160.065
219.957
70.665
7.872
0.190
-0.502
-0.496
-0.363
-0.099
0.006
-0.190
-0.360
-0.415
-0.440
-0.466
-0.458
-0.433
-0.115
671.157
16288.038
100376.125
41574.289
1985.750
101.310
11.469
3.558
0.697
-0.491
-0.811
-0.841
-0.685
0.050
2.056
4.359
4.010
1.548
-0.066
-0.589
0.191
18.272
425.463
8854.294
21587.748
1771.881
70.995
3.089
-0.346
-0.488
-0.481
-0.446
-0.399
-0.376
-0.365
-0.364
-0.377
-0.385
-0.386
-0.387
-0.348
200.047
1739.114
5923.196
3402.057
524.158
63.994
22.553
12.332
3.757
0.215
-0.686
-0.742
-0.189
2.752
12.899
26.915
24.777
10.061
1.857
-0.313
1.114
47.958
2600.111
100005.383
100007.516
25213.592
246.861
7.670
-0.114
-0.459
-0.454
-0.428
-0.374
-0.338
-0.318
-0.305
-0.298
-0.304
-0.324
-0.333
-0.347
217.362
2440.864
11084.600
6024.685
697.254
74.576
39.038
24.422
8.447
1.987
-0.133
-0.412
0.842
8.169
37.699
95.529
80.214
29.174
5.147
0.122
0.976
40.466
1778.200
100021.258
100029.484
11849.376
183.685
7.208
-0.031
-0.409
-0.410
-0.394
-0.340
-0.291
-0.260
-0.239
-0.231
-0.239
-0.263
-0.289
-0.304
429.870
1848.979
4137.010
2195.637
322.501
50.440
34.996
29.225
22.301
10.919
2.892
1.041
2.803
12.906
55.276
126.006
114.347
37.552
6.655
0.247
0.176
11.592
171.492
1809.053
3434.258
566.351
45.316
3.606
-0.008
-0.366
-0.374
-0.346
-0.301
-0.252
-0.215
-0.195
-0.186
-0.189
-0.207
-0.233
-0.262
14953.755
100137.180
23302.586
832.331
84.173
18.772
23.321
61.159
106.997
54.778
12.602
6.163
11.578
27.545
52.606
77.131
62.021
22.062
3.750
-0.074
-0.386
2.478
18.730
70.987
100.161
49.520
12.788
2.986
0.388
-0.247
-0.351
-0.322
-0.274
-0.232
-0.193
-0.169
-0.158
-0.156
-0.165
-0.183
-0.204
100023.594
100025.164
100028.875
2711.508
61.955
7.028
23.052
119.723
233.116
105.682
24.349
17.398
54.583
167.999
237.700
130.125
40.402
9.631
1.352
-0.497
-0.630
0.188
3.633
12.045
18.567
17.883
13.710
7.680
2.122
0.123
-0.303
-0.313
-0.264
-0.226
-0.187
-0.158
-0.142
-0.134
-0.136
-0.143
-0.156
79179.086
100125.773
100026.945
1480.757
38.374
3.780
37.342
325.462
183.774
67.991
19.828
39.925
290.597
1676.156
3082.611
1007.222
141.528
15.217
1.004
-0.644
-0.709
-0.342
0.950
4.137
10.990
25.357
32.882
18.366
5.531
0.689
-0.237
-0.316
-0.269
-0.233
-0.193
-0.161
-0.139
-0.125
-0.119
-0.117
-0.121
4645.530
6775.830
2223.116
165.189
10.451
2.327
141.957
4716.870
450.487
20.583
11.544
88.543
1461.414
27677.631
73670.094
11208.296
537.095
34.210
1.947
-0.596
-0.519
0.635
4.098
9.787
17.317
33.261
42.002
25.238
6.994
0.946
-0.223
-0.341
-0.296
-0.258
-0.216
-0.176
-0.148
-0.128
-0.114
-0.105
-0.101
12563.461
2768.250
289.640
28.664
2.138
0.233
24.451
223.149
58.775
3.594
7.576
110.565
2695.381
73310.461
100136.156
27432.955
842.355
40.330
2.262
-0.491
0.299
6.123
27.106
63.466
63.068
38.487
27.493
14.918
4.009
0.421
-0.321
-0.391
-0.341
-0.298
-0.248
-0.206
-0.171
-0.141
-0.118
-0.101
-0.091
5225.545
1460.750
158.590
13.731
1.544
2.342
5.180
6.199
2.049
-0.097
3.593
53.934
832.634
11029.599
27386.354
5322.252
345.387
22.173
1.132
-0.421
1.828
21.016
124.252
341.456
312.313
92.798
19.567
5.611
1.218
-0.166
-0.444
-0.440
-0.381
-0.326
-0.269
-0.226
-0.194
-0.166
-0.134
-0.108
-0.088
14642.365
808.253
68.848
8.180
8.293
40.744
106.140
70.394
14.790
0.946
0.707
13.052
105.019
503.704
828.791
342.926
53.302
5.974
-0.066
-0.407
2.982
31.679
213.595
746.975
612.223
150.469
21.400
2.763
0.010
-0.467
-0.502
-0.470
-0.411
-0.344
-0.288
-0.243
-0.207
-0.179
-0.154
-0.121
-0.093
100037.898
2410.020
76.607
9.761
40.419
537.595
2599.363
1380.507
116.743
6.788
-0.184
1.239
9.283
29.330
40.917
21.254
5.776
0.452
-0.666
-0.557
2.103
21.389
125.352
378.458
317.715
97.000
18.682
3.003
-0.051
-0.537
-0.533
-0.478
-0.336
-0.157
-0.136
-0.205
-0.221
-0.191
-0.166
-0.137
-0.101
100005.805
1725.630
61.069
10.954
92.207
2014.375
21588.445
7678.259
339.728
13.424
-0.152
-0.643
0.053
1.246
1.794
0.873
-0.187
-0.711
-0.818
-0.421
1.847
11.519
39.640
92.115
122.194
97.866
42.362
10.075
1.098
-0.446
-0.564
-0.304
0.507
1.547
1.303
0.295
-0.152
-0.204
-0.174
-0.151
-0.112
5311.212
343.127
23.135
6.364
55.935
853.537
5804.219
2597.902
177.385
9.160
-0.323
-0.886
-0.829
-0.743
-0.690
-0.734
-0.775
-0.640
0.072
2.646
16.158
70.346
163.268
181.041
320.154
422.203
179.548
31.949
3.382
-0.247
-0.527
0.328
3.703
8.770
6.706
2.200
0.140
-0.200
-0.186
-0.157
-0.120
195.228
35.045
4.303
1.493
10.606
78.889
245.165
159.788
26.476
1.908
-0.642
-0.802
-0.756
-0.697
-0.567
-0.253
0.447
2.923
10.974
30.095
173.735
1724.407
6753.622
3860.464
1010.088
864.792
313.376
48.323
5.157
-0.150
-0.498
1.046
7.905
18.400
15.329
4.240
0.404
-0.194
-0.196
-0.164
-0.127
10.203
2.668
0.049
-0.335
0.703
4.921
10.330
7.692
1.764
-0.357
-0.553
-0.030
0.923
1.768
3.078
7.917
15.678
36.723
178.065
434.102
1438.909
63324.953
100014.586
100071.656
6263.046
576.534
171.028
32.219
3.282
-0.358
-0.560
0.661
5.410
12.658
10.564
3.170
0.219
-0.223
-0.209
-0.171
-0.129
0.092
-0.389
-0.607
-0.653
-0.589
-0.390
-0.128
-0.171
-0.200
0.205
1.600
7.142
19.859
30.180
38.737
129.802
320.426
368.925
2170.342
8668.568
5675.578
100191.586
100023.172
100030.227
18430.947
385.798
50.126
9.244
0.734
-0.648
-0.700
-0.189
1.390
3.366
2.814
0.784
-0.137
-0.271
-0.223
-0.180
-0.131
-0.585
-0.618
-0.636
-0.653
-0.673
-0.675
-0.479
0.589
4.139
11.098
19.657
63.448
260.039
427.957
409.047
2705.372
14204.769
7920.885
8334.575
42035.602
9839.757
63647.176
100028.078
100020.344
5993.805
172.807
13.453
1.520
-0.492
-0.798
-0.712
-0.513
-0.210
0.070
0.055
-0.211
-0.312
-0.289
-0.235
-0.183
-0.127
-0.542
-0.573
-0.614
-0.644
-0.656
-0.534
0.806
10.189
67.785
236.840
286.963
437.163
3002.799
6782.429
3042.039
55009.500
100024.352
100142.039
9477.538
7733.093
2282.835
1892.802
6754.171
3753.050
459.537
39.190
3.037
-0.454
-0.843
-0.683
-0.229
0.181
0.225
-0.036
-0.302
-0.376
-0.343
-0.292
-0.245
-0.178
-0.122
-0.465
-0.506
-0.560
-0.589
-0.591
-0.145
5.788
80.341
1125.600
11016.203
14234.178
2964.073
11164.503
31408.996
7524.094
100414.422
100031.727
100031.484
12638.570
578.053
183.833
95.177
152.108
105.645
29.899
4.774
-0.242
-0.866
-0.736
0.073
2.048
4.428
4.148
1.753
0.188
-0.308
-0.347
-0.294
-0.235
-0.171
-0.118
-0.398
-0.447
-0.505
-0.529
-0.493
0.577
15.652
375.972
16133.606
100003.641
100035.320
48005.305
5549.437
11070.369
3125.302
11255.801
100056.398
47641.559
2469.156
146.769
22.722
7.624
6.464
5.033
1.422
-0.422
-0.865
-0.780
-0.296
2.011
9.283
17.936
16.615
6.902
1.358
-0.115
-0.326
-0.277
-0.219
-0.164
-0.116
-0.353
-0.414
-0.467
-0.488
-0.398
1.192
22.255
562.801
41335.066
100017.945
100018.570
100089.422
1844.968
794.689
379.261
543.184
1652.543
1743.695
858.914
191.929
30.409
4.240
0.001
-0.724
-0.962
-0.987
-0.867
-0.657
0.095
4.057
17.991
37.590
31.895
13.140
2.608
0.092
-0.288
-0.261
-0.207
-0.160
-0.114
-0.329
-0.392
-0.442
-0.455
-0.203
2.600
28.439
309.835
6996.405
100234.625
100075.992
16154.518
488.950
73.547
42.277
111.875
798.182
3394.333
2775.468
672.008
212.224
37.456
3.397
-0.726
-0.792
-0.171
0.035
-0.041
0.455
4.029
16.004
32.364
27.281
11.256
2.218
0.051
-0.279
-0.252
-0.202
-0.156
-0.112
-0.307
-0.370
-0.422
-0.407
0.203
7.291
91.498
953.359
4578.042
5478.261
3220.823
665.189
75.129
10.206
9.242
64.920
564.204
2543.390
4765.795
26986.400
9870.836
538.784
23.722
0.655
0.686
4.296
6.681
4.447
2.510
4.423
9.555
13.744
11.242
4.476
0.878
-0.145
-0.285
-0.248
-0.199
-0.151
-0.107
-0.291
-0.349
-0.402
-0.365
0.580
13.262
195.747
3345.337
27388.143
21013.018
1990.292
146.233
14.856
1.485
2.339
22.013
144.628
1119.710
93241.828
100090.211
100017.891
4451.623
80.312
4.041
5.367
22.082
37.479
24.461
8.933
10.028
13.647
9.481
4.372
1.230
0.013
-0.286
-0.289
-0.246
-0.197
-0.143
-0.102
-0.272
-0.326
-0.371
-0.358
0.453
10.409
148.783
2137.744
14187.204
11015.877
1253.158
89.666
6.299
-0.175
-0.112
4.450
36.884
780.255
92971.289
100047.102
100076.563
4509.529
101.785
13.222
17.348
50.972
88.867
50.958
16.550
16.785
19.869
11.519
3.652
0.487
-0.253
-0.328
-0.284
-0.244
-0.189
-0.134
-0.097
-0.250
-0.295
-0.333
-0.358
0.037
4.323
44.515
341.091
1249.584
1014.497
234.393
27.003
2.021
-0.645
-0.792
0.225
9.764
164.525
3116.090
27200.148
11752.751
1926.262
292.184
70.748
90.386
88.818
76.347
38.281
12.186
12.212
14.252
8.799
2.586
0.173
-0.310
-0.325
-0.280
-0.237
-0.175
-0.124
-0.090
-0.215
-0.258
-0.294
-0.338
-0.265
0.756
6.980
31.967
73.736
67.624
24.838
4.362
-0.068
-0.741
-0.695
-0.310
2.915
37.657
472.117
8852.749
98663.852
47591.902
2716.476
382.729
621.456
384.289
94.758
20.121
5.193
4.341
4.958
3.002
0.780
-0.149
-0.342
-0.317
-0.271
-0.215
-0.157
-0.114
-0.084
-0.181
-0.219
-0.258
-0.297
-0.332
-0.225
0.499
2.556
4.953
4.510
1.800
0.083
-0.079
1.029
2.284
2.822
5.459
40.082
841.936
41355.113
100045.156
100034.555
8688.560
911.261
1928.349
1127.660
180.358
21.168
2.318
0.654
0.706
0.345
-0.159
-0.352
-0.352
-0.297
-0.246
-0.191
-0.139
-0.102
-0.076
-0.151
-0.182
-0.224
-0.259
-0.297
-0.338
-0.325
-0.230
-0.112
-0.187
-0.323
0.664
8.603
39.919
56.666
32.706
24.038
43.625
516.892
11271.219
100414.047
63480.637
3086.416
596.303
1258.898
749.762
138.535
16.505
1.420
-0.283
-0.365
-0.390
-0.421
-0.380
-0.318
-0.265
-0.216
-0.164
-0.121
-0.090
-0.068
-0.126
-0.150
-0.184
-0.225
-0.260
-0.300
-0.352
-0.413
-0.452
-0.487
-0.015
7.838
129.999
1382.535
2609.367
514.234
97.572
67.730
286.660
1998.471
5053.702
2746.041
436.748
148.243
221.840
159.834
49.580
10.373
1.051
-0.400
-0.491
-0.468
-0.416
-0.340
-0.281
-0.233
-0.183
-0.140
-0.105
-0.079
-0.059
-0.107
-0.126
-0.151
-0.183
-0.223
-0.264
-0.312
-0.372
-0.412
-0.417
0.770
29.418
1081.493
66817.492
100015.391
7735.743
250.209
81.675
238.585
1588.223
3079.438
1089.362
154.309
31.108
32.466
39.401
30.658
9.309
1.044
-0.363
-0.455
-0.420
-0.368
-0.299
-0.243
-0.194
-0.151
-0.117
-0.089
-0.068
-0.053
-0.092
-0.106
-0.125
-0.149
-0.182
-0.220
-0.270
-0.329
-0.367
-0.367
1.055
35.670
1562.815
100001.484
100009.547
13744.590
247.580
46.809
98.177
417.882
680.787
287.082
51.168
8.862
7.863
17.014
16.036
5.600
0.581
-0.360
-0.407
-0.373
-0.319
-0.251
-0.198
-0.157
-0.124
-0.096
-0.076
-0.060
-0.046
-0.078
-0.090
-0.104
-0.123
-0.147
-0.179
-0.221
-0.276
-0.313
-0.335
0.304
12.702
273.096
4414.119
8856.485
1089.807
70.886
14.044
18.553
53.288
74.055
41.108
10.438
1.698
1.466
3.472
3.746
1.299
-0.070
-0.367
-0.356
-0.315
-0.261
-0.204
-0.161
-0.128
-0.102
-0.081
-0.065
-0.051
-0.041
-0.069
-0.078
-0.090
-0.104
-0.122
-0.148
-0.182
-0.228
-0.266
-0.301
-0.181
1.919
20.237
95.646
144.671
49.151
8.661
2.159
2.282
5.012
6.243
3.771
0.954
-0.210
-0.289
0.012
0.095
-0.183
-0.337
-0.341
-0.302
-0.266
-0.211
-0.166
-0.133
-0.107
-0.087
-0.071
-0.057
-0.045
-0.036
-0.061
-0.070
-0.079
-0.091
-0.106
-0.124
-0.149
-0.187
-0.232
-0.263
-0.293
-0.133
0.975
3.401
4.564
2.175
0.288
-0.200
-0.147
0.008
0.039
-0.196
-0.456
-0.568
-0.544
-0.469
-0.415
-0.383
-0.343
-0.299
-0.262
-0.217
-0.172
-0.139
-0.113
-0.092
-0.075
-0.061
-0.050
-0.041
-0.033
-0.055
-0.062
-0.070
-0.081
-0.092
-0.107
-0.126
-0.153
-0.194
-0.233
-0.269
-0.312
-0.316
-0.256
-0.265
-0.378
-0.387
-0.214
-0.010
-0.137
-0.376
-0.560
-0.593
-0.570
-0.532
-0.472
-0.410
-0.352
-0.303
-0.264
-0.222
-0.179
-0.145
-0.118
-0.096
-0.080
-0.067
-0.054
-0.045
-0.037
-0.031
-0.050
-0.056
-0.064
-0.072
-0.081
-0.092
-0.107
-0.127
-0.157
-0.197
-0.239
-0.283
-0.340
-0.377
-0.414
-0.439
-0.299
0.086
0.627
1.032
0.515
-0.358
-0.520
-0.512
-0.491
-0.427
-0.366
-0.315
-0.269
-0.224
-0.185
-0.152
-0.126
-0.105
-0.088
-0.072
-0.060
-0.049
-0.040
-0.034
-0.026
58.998
312.792
747.304
501.897
95.591
12.008
0.704
-0.569
-0.719
-0.734
-0.694
-0.631
-0.628
-0.317
2.638
28.213
182.568
621.267
568.399
189.984
117.834
95.573
620.197
309.195
7.472
-0.342
-0.615
-0.630
-0.489
0.916
11.448
52.505
70.636
26.762
3.672
-0.139
-0.554
-0.593
-0.623
-0.376
3.495
210.540
2144.048
8599.628
4207.009
457.218
38.498
3.044
0.001
-0.532
-0.756
-0.845
-0.850
-0.830
-0.745
-0.159
2.982
13.579
30.252
30.437
14.737
7.351
5.363
8.789
9.786
6.438
2.640
0.053
-0.544
-0.577
-0.394
0.511
2.722
3.353
1.456
-0.034
-0.440
-0.504
-0.529
-0.540
-0.434
1.163
304.102
4253.543
18476.266
8674.489
773.703
56.996
9.729
4.168
1.074
-0.387
-0.806
-0.869
-0.869
-0.832
-0.698
-0.214
1.011
2.432
2.211
0.900
0.168
2.661
29.741
160.551
220.624
71.155
8.040
0.198
-0.536
-0.545
-0.490
-0.349
-0.277
-0.349
-0.413
-0.428
-0.444
-0.459
-0.454
-0.444
-0.059
232.851
2041.901
7086.076
4055.636
603.754
90.010
57.568
35.107
9.491
1.088
-0.603
-0.849
-0.862
-0.751
-0.466
-0.165
-0.098
-0.215
-0.431
-0.597
0.259
18.740
427.613
8859.996
21595.586
1776.792
72.840
3.447
-0.327
-0.519
-0.513
-0.483
-0.433
-0.400
-0.378
-0.370
-0.374
-0.376
-0.378
-0.393
-0.359
701.860
18496.889
100283.430
73398.641
3072.878
335.360
383.527
195.943
41.414
5.590
0.011
-0.664
-0.654
-0.324
0.582
1.510
1.330
0.267
-0.496
-0.672
1.390
50.448
2614.867
100057.117
100087.648
25261.145
258.535
9.475
0.087
-0.467
-0.475
-0.454
-0.400
-0.356
-0.329
-0.309
-0.294
-0.297
-0.314
-0.332
-0.354
1400.781
84864.617
100028.492
100027.883
7699.081
750.376
1137.366
508.931
97.762
16.244
2.816
0.700
0.583
0.844
2.326
4.415
3.976
1.633
-0.138
-0.606
1.706
48.305
1845.050
100375.195
100675.313
12141.577
235.545
12.990
0.588
-0.384
-0.422
-0.405
-0.359
-0.307
-0.268
-0.242
-0.231
-0.234
-0.253
-0.279
-0.302
800.818
16565.379
100211.156
63338.441
2738.902
491.931
772.031
470.953
256.936
103.848
21.384
9.400
8.624
5.620
5.209
6.601
5.454
2.064
-0.027
-0.588
1.239
24.059
308.964
2686.670
5293.745
1282.247
142.325
14.627
1.235
-0.229
-0.381
-0.357
-0.315
-0.267
-0.226
-0.200
-0.186
-0.186
-0.198
-0.221
-0.249
5157.433
27473.844
9238.955
2038.567
296.773
123.971
266.794
1401.452
3936.219
1177.177
123.530
52.724
53.086
32.122
19.651
12.446
5.930
1.624
-0.218
-0.654
0.580
12.369
105.662
598.259
1188.555
490.391
94.591
19.418
4.073
0.422
-0.288
-0.329
-0.285
-0.245
-0.203
-0.173
-0.158
-0.153
-0.158
-0.171
-0.188
49043.383
100082.336
79019.102
1240.409
60.964
30.971
276.776
5076.508
19882.648
4456.453
280.755
155.498
196.852
226.829
276.658
121.756
26.104
3.850
-0.202
-0.743
-0.217
4.202
28.343
120.553
207.970
192.886
172.560
84.039
18.621
2.465
-0.014
-0.305
-0.274
-0.233
-0.194
-0.161
-0.142
-0.132
-0.130
-0.135
-0.145
19347.791
100677.984
26745.484
679.296
27.322
13.401
244.163
4251.546
6068.679
1675.215
183.624
217.379
795.487
6054.354
14216.679
2995.752
237.884
18.657
0.783
-0.712
-0.553
0.989
7.053
27.658
108.948
469.117
830.839
342.062
57.373
6.498
0.388
-0.279
-0.273
-0.234
-0.196
-0.161
-0.137
-0.123
-0.116
-0.112
-0.114
100745.195
18513.713
1606.893
130.101
9.310
6.665
1043.491
100154.406
7435.104
160.279
58.010
228.911
6051.823
100041.711
100024.367
100011.219
1722.972
57.640
2.823
-0.515
0.013
4.233
20.035
57.032
161.528
762.768
1392.478
502.381
80.520
8.232
0.493
-0.287
-0.288
-0.247
-0.210
-0.169
-0.140
-0.120
-0.107
-0.100
-0.096
100044.047
100062.992
1754.591
65.584
3.830
1.344
104.429
2145.700
323.141
16.318
18.869
270.620
14201.657
100013.086
100009.922
100005.172
2984.875
80.557
3.656
-0.198
2.990
31.758
214.568
683.863
673.934
431.614
475.259
216.039
41.186
5.086
0.185
-0.345
-0.324
-0.279
-0.234
-0.189
-0.153
-0.126
-0.108
-0.094
-0.085
100180.008
27399.662
920.897
41.655
1.966
-0.155
2.139
7.987
3.922
0.877
7.273
115.633
3343.093
100002.313
100002.070
35959.676
1014.736
40.744
2.035
0.179
10.027
148.413
1916.323
12493.228
9736.715
1174.406
148.808
43.680
10.062
1.379
-0.233
-0.420
-0.370
-0.316
-0.261
-0.216
-0.178
-0.145
-0.118
-0.097
-0.082
7388.112
1602.767
164.404
13.341
1.602
4.184
9.093
6.798
1.396
-0.331
1.496
24.887
257.176
1719.674
2983.253
1014.366
113.657
9.996
0.197
0.367
15.092
256.910
5309.635
54815.176
41321.410
2675.375
145.465
13.607
1.973
-0.096
-0.449
-0.458
-0.404
-0.340
-0.275
-0.227
-0.193
-0.167
-0.134
-0.106
-0.085
16268.552
679.286
47.777
4.583
4.435
29.283
70.305
47.188
10.025
0.477
-0.345
2.640
17.750
56.847
80.085
44.109
9.949
0.919
-0.639
0.070
10.087
148.943
2139.933
14198.200
11047.875
1174.725
106.603
13.229
1.358
-0.373
-0.523
-0.487
-0.434
-0.356
-0.292
-0.244
-0.207
-0.177
-0.153
-0.118
-0.090
11019.858
506.411
28.678
2.597
8.102
63.929
177.457
116.733
21.726
1.369
-0.721
-0.535
0.672
2.636
3.518
1.927
0.083
-0.707
-0.825
-0.217
4.480
39.242
253.981
944.590
1230.910
989.800
331.986
54.912
5.519
-0.019
-0.538
-0.514
-0.402
-0.276
-0.233
-0.238
-0.222
-0.188
-0.163
-0.131
-0.097
1249.889
124.611
11.215
1.022
5.477
39.180
105.494
70.309
13.496
0.760
-0.774
-0.885
-0.809
-0.696
-0.645
-0.726
-0.793
-0.466
0.604
3.019
12.597
53.864
162.330
859.674
7668.175
16151.943
3344.474
257.562
17.962
0.790
-0.540
-0.511
-0.267
-0.003
0.030
-0.159
-0.225
-0.200
-0.171
-0.142
-0.103
80.242
16.558
1.972
-0.148
1.165
7.751
18.112
12.356
3.070
-0.270
-0.772
-0.733
-0.630
-0.588
-0.590
-0.470
0.424
5.778
26.705
53.891
122.347
838.924
2750.221
3092.703
27625.096
73240.617
9724.492
455.074
26.874
1.228
-0.567
-0.512
-0.143
0.313
0.265
-0.078
-0.228
-0.213
-0.180
-0.151
-0.109
5.282
1.312
-0.242
-0.596
-0.424
0.359
1.217
0.784
-0.189
-0.611
-0.366
0.698
2.748
3.832
3.388
4.174
11.070
76.343
748.100
2141.592
1443.627
16222.863
100055.164
55561.301
9991.875
16236.821
3346.717
234.495
16.403
0.668
-0.648
-0.571
-0.242
0.107
0.088
-0.144
-0.257
-0.230
-0.190
-0.156
-0.112
-0.144
-0.465
-0.602
-0.643
-0.656
-0.627
-0.569
-0.525
-0.407
0.211
3.091
16.792
57.211
81.730
54.262
53.453
104.345
728.940
30959.082
100052.148
43183.641
74047.609
100039.813
100115.461
6480.393
1004.650
319.246
48.600
5.102
-0.218
-0.732
-0.655
-0.473
-0.278
-0.239
-0.296
-0.295
-0.246
-0.201
-0.158
-0.113
-0.553
-0.580
-0.610
-0.634
-0.656
-0.670
-0.531
0.203
2.533
7.687
26.893
217.658
1390.304
2673.547
977.702
570.901
1437.924
2577.069
100179.938
100053.445
100612.883
18241.771
100047.469
54827.508
2421.429
149.058
29.123
6.466
0.319
-0.703
-0.771
-0.690
-0.595
-0.484
-0.406
-0.362
-0.313
-0.261
-0.211
-0.156
-0.112
-0.493
-0.518
-0.569
-0.618
-0.644
-0.568
0.300
6.264
34.931
109.691
212.424
2185.986
63306.090
100016.836
27599.418
4257.115
18436.357
10321.954
27561.119
100071.250
31034.990
1570.906
2693.324
1546.939
259.600
27.961
3.754
0.214
-0.617
-0.802
-0.735
-0.615
-0.540
-0.492
-0.437
-0.373
-0.318
-0.272
-0.212
-0.153
-0.110
-0.435
-0.473
-0.528
-0.559
-0.564
-0.268
3.535
44.499
455.701
2675.335
3519.088
7485.871
100075.117
100024.844
100282.844
7388.508
36038.477
16203.206
1848.380
1736.917
682.232
116.384
93.489
67.833
20.999
3.502
0.372
0.221
-0.146
-0.512
-0.481
-0.233
-0.187
-0.313
-0.395
-0.377
-0.320
-0.264
-0.205
-0.149
-0.108
-0.379
-0.437
-0.490
-0.503
-0.487
0.261
10.044
164.214
3747.994
73222.695
100115.195
10589.110
100341.922
100028.805
54929.309
2376.791
4779.540
3000.704
442.141
76.473
26.969
8.488
4.922
3.058
0.782
-0.061
1.171
2.573
1.645
0.255
0.169
0.688
0.663
0.110
-0.272
-0.352
-0.305
-0.246
-0.197
-0.146
-0.107
-0.346
-0.415
-0.454
-0.469
-0.357
1.288
17.789
256.331
6787.879
100047.102
100046.609
16477.361
3486.066
6765.261
1940.031
313.919
316.710
257.362
91.804
29.762
9.069
1.745
-0.410
-0.855
-0.948
-0.352
1.928
4.480
2.718
0.803
0.710
1.640
1.400
0.514
-0.125
-0.315
-0.290
-0.236
-0.192
-0.142
-0.105
-0.327
-0.395
-0.433
-0.432
0.022
4.998
52.413
480.685
3109.071
22076.893
27626.916
3398.031
302.753
177.047
85.600
36.574
60.073
112.663
139.145
169.367
101.485
22.488
1.748
-0.896
-1.085
-0.579
0.835
2.103
1.368
0.361
0.671
1.400
1.298
0.469
-0.140
-0.299
-0.280
-0.229
-0.187
-0.140
-0.102
-0.312
-0.374
-0.412
-0.368
0.859
17.270
313.518
7627.991
98652.164
73961.133
4572.054
422.590
50.446
12.229
6.185
9.546
38.584
153.618
1233.178
5792.508
2723.375
262.912
15.132
-0.037
-0.899
-0.523
0.106
0.391
0.077
-0.039
0.251
0.577
0.434
-0.001
-0.247
-0.307
-0.274
-0.226
-0.181
-0.135
-0.098
-0.296
-0.350
-0.388
-0.309
1.716
32.275
916.297
63298.262
100013.688
100034.813
23964.139
431.653
22.974
1.679
0.186
3.215
25.097
374.676
14949.425
100030.859
67261.703
1493.730
45.877
1.523
-0.281
0.499
1.215
0.796
0.138
0.151
0.342
0.249
-0.060
-0.275
-0.332
-0.307
-0.268
-0.222
-0.173
-0.127
-0.093
-0.269
-0.323
-0.362
-0.300
1.416
27.296
611.451
31345.061
100000.859
100001.930
12492.881
311.408
15.551
0.201
-0.724
0.585
15.234
354.327
14934.103
100015.898
67203.305
1495.261
51.981
3.930
1.535
2.566
3.210
1.814
0.546
0.487
0.684
0.290
-0.137
-0.344
-0.347
-0.299
-0.261
-0.216
-0.161
-0.117
-0.088
-0.239
-0.292
-0.334
-0.330
0.466
9.634
136.040
1916.201
12490.478
9721.861
1125.290
80.196
5.541
-0.454
-0.873
-0.376
5.205
81.658
1189.105
5857.566
2926.785
435.348
69.954
13.712
8.869
7.045
4.420
1.819
0.387
0.270
0.426
0.112
-0.216
-0.348
-0.335
-0.289
-0.252
-0.199
-0.148
-0.108
-0.081
-0.204
-0.257
-0.303
-0.342
-0.154
1.852
16.763
95.601
257.094
234.214
67.532
10.915
0.622
-0.560
-0.176
0.829
3.157
18.054
132.171
760.964
2244.349
1574.955
292.434
47.180
32.296
21.960
8.237
1.708
-0.013
-0.205
-0.126
-0.215
-0.344
-0.362
-0.322
-0.276
-0.231
-0.177
-0.131
-0.099
-0.074
-0.172
-0.220
-0.267
-0.315
-0.333
-0.056
1.371
5.884
12.056
11.066
4.424
0.722
0.302
2.448
7.187
16.593
24.871
31.672
170.719
1544.326
6196.913
4310.104
585.828
80.281
61.497
41.221
13.186
2.321
-0.170
-0.467
-0.433
-0.420
-0.408
-0.356
-0.297
-0.249
-0.204
-0.154
-0.116
-0.089
-0.067
-0.144
-0.182
-0.231
-0.273
-0.321
-0.351
-0.279
-0.026
0.245
0.142
-0.142
0.958
12.999
57.388
110.265
165.884
242.049
162.064
479.449
3663.352
9126.042
3637.342
512.477
70.764
48.796
32.310
11.247
1.749
-0.246
-0.509
-0.489
-0.459
-0.388
-0.317
-0.263
-0.221
-0.175
-0.134
-0.101
-0.078
-0.060
-0.119
-0.149
-0.189
-0.234
-0.274
-0.322
-0.382
-0.441
-0.476
-0.507
0.050
10.449
198.800
2611.338
5927.822
1677.780
1773.318
840.217
2271.715
54939.441
100283.445
24140.803
891.948
60.223
19.651
11.920
4.748
0.782
-0.341
-0.486
-0.456
-0.416
-0.345
-0.281
-0.234
-0.189
-0.147
-0.114
-0.088
-0.067
-0.053
-0.100
-0.122
-0.151
-0.188
-0.232
-0.276
-0.332
-0.398
-0.444
-0.439
1.103
39.294
2011.212
100018.094
100195.000
23131.723
3996.508
1501.655
2833.494
84866.961
100024.422
35978.566
1023.069
48.540
6.461
3.184
1.438
0.200
-0.391
-0.451
-0.409
-0.371
-0.305
-0.246
-0.197
-0.157
-0.123
-0.097
-0.075
-0.059
-0.047
-0.085
-0.101
-0.122
-0.149
-0.185
-0.228
-0.283
-0.347
-0.389
-0.378
1.308
47.713
2960.794
100011.250
100095.641
41193.664
1433.869
606.872
699.924
7616.327
18374.125
4204.130
311.135
21.838
1.937
0.654
0.350
-0.148
-0.391
-0.398
-0.361
-0.321
-0.258
-0.202
-0.161
-0.129
-0.103
-0.082
-0.065
-0.052
-0.042
-0.071
-0.083
-0.099
-0.120
-0.146
-0.181
-0.226
-0.286
-0.327
-0.344
0.491
16.794
425.638
10229.310
25229.877
2364.316
215.543
93.495
87.985
313.483
502.135
234.410
40.928
5.013
0.210
-0.200
-0.227
-0.330
-0.373
-0.346
-0.310
-0.266
-0.210
-0.165
-0.132
-0.106
-0.085
-0.070
-0.056
-0.045
-0.037
-0.061
-0.071
-0.084
-0.098
-0.118
-0.144
-0.181
-0.231
-0.271
-0.307
-0.150
2.347
26.931
144.831
223.164
79.927
21.475
10.286
9.398
18.671
24.992
14.147
4.183
0.406
-0.378
-0.433
-0.396
-0.378
-0.341
-0.302
-0.264
-0.219
-0.171
-0.135
-0.109
-0.088
-0.073
-0.059
-0.050
-0.039
-0.032
-0.053
-0.062
-0.071
-0.083
-0.098
-0.119
-0.146
-0.186
-0.230
-0.264
-0.285
-0.055
1.253
4.631
6.364
3.602
1.340
0.548
0.392
0.867
1.121
0.595
-0.131
-0.448
-0.478
-0.431
-0.391
-0.348
-0.300
-0.259
-0.221
-0.178
-0.142
-0.114
-0.094
-0.077
-0.064
-0.052
-0.042
-0.034
-0.028
-0.047
-0.055
-0.063
-0.071
-0.084
-0.099
-0.118
-0.148
-0.190
-0.228
-0.263
-0.292
-0.275
-0.207
-0.193
-0.290
-0.397
-0.451
-0.472
-0.457
-0.431
-0.470
-0.510
-0.505
-0.450
-0.400
-0.352
-0.302
-0.261
-0.221
-0.179
-0.145
-0.118
-0.098
-0.081
-0.067
-0.056
-0.047
-0.039
-0.032
-0.026
-0.042
-0.048
-0.055
-0.063
-0.072
-0.084
-0.098
-0.118
-0.149
-0.190
-0.229
-0.267
-0.309
-0.356
-0.395
-0.434
-0.460
-0.463
-0.464
-0.458
-0.464
-0.467
-0.452
-0.439
-0.401
-0.353
-0.303
-0.256
-0.215
-0.179
-0.148
-0.123
-0.102
-0.085
-0.071
-0.061
-0.051
-0.042
-0.036
-0.029
-0.024
9.195
29.923
52.950
37.950
13.210
2.110
-0.079
-0.402
-0.541
-0.614
-0.516
-0.364
-0.374
-0.101
4.049
43.206
313.394
1110.635
1084.105
255.184
46.141
14.627
11.118
6.037
0.180
-0.617
-0.665
-0.646
-0.607
-0.317
1.226
4.913
5.958
2.725
0.160
-0.471
-0.574
-0.610
-0.643
-0.490
1.997
24.521
108.959
221.074
155.062
40.778
7.962
2.737
1.873
0.716
-0.319
-0.770
-0.822
-0.810
-0.700
0.493
8.618
51.983
136.951
125.010
39.302
7.484
1.567
1.154
2.086
2.281
0.813
-0.328
-0.606
-0.598
-0.557
-0.348
0.012
0.142
-0.110
-0.398
-0.486
-0.510
-0.535
-0.549
-0.493
0.603
44.123
210.371
473.428
329.225
93.591
31.027
28.651
20.837
7.748
1.372
-0.531
-0.848
-0.854
-0.841
-0.564
1.142
7.745
18.279
15.616
6.259
0.951
1.011
10.272
41.045
50.098
20.024
3.348
-0.122
-0.566
-0.566
-0.551
-0.492
-0.444
-0.439
-0.434
-0.431
-0.444
-0.460
-0.459
-0.467
-0.207
178.861
1787.773
7742.251
4305.694
582.328
303.919
508.933
263.237
52.733
7.517
0.137
-0.791
-0.859
-0.873
-0.808
-0.546
0.159
0.994
0.894
0.041
0.100
7.499
94.843
699.932
1119.302
268.375
27.511
2.285
-0.332
-0.543
-0.537
-0.505
-0.455
-0.415
-0.389
-0.379
-0.375
-0.376
-0.380
-0.397
-0.398
1130.206
63310.340
100029.438
100047.172
7121.746
3925.334
11024.047
3749.695
344.914
26.583
1.972
-0.231
-0.433
-0.591
-0.667
-0.637
-0.615
-0.664
-0.713
-0.646
1.175
23.822
385.581
5512.657
11052.337
1596.695
120.670
10.475
0.422
-0.456
-0.502
-0.481
-0.431
-0.381
-0.342
-0.315
-0.297
-0.297
-0.311
-0.326
-0.355
2670.081
100006.508
100009.898
100056.461
21966.627
24237.721
100017.992
20969.033
944.737
66.235
9.492
5.200
4.376
2.096
0.280
-0.290
-0.490
-0.686
-0.802
-0.603
2.982
49.677
831.831
10565.735
29729.945
6734.901
457.260
29.970
2.036
-0.284
-0.443
-0.416
-0.377
-0.323
-0.279
-0.251
-0.235
-0.234
-0.248
-0.269
-0.290
1049.248
47609.762
100040.703
100049.758
6726.756
11195.777
47618.426
11494.020
1782.037
474.832
80.152
62.084
62.565
25.336
6.020
0.979
-0.193
-0.629
-0.797
-0.528
4.221
77.575
1759.549
47795.711
100342.195
31445.168
1142.316
57.602
4.340
0.119
-0.367
-0.363
-0.328
-0.281
-0.236
-0.207
-0.190
-0.186
-0.193
-0.211
-0.234
468.801
2292.257
6330.451
3405.055
567.989
1074.930
2924.984
20789.939
100138.492
17248.063
660.228
767.708
750.586
221.155
38.869
9.105
1.783
-0.291
-0.790
-0.565
3.063
53.057
1018.679
18387.859
63330.031
12560.909
772.893
90.965
15.862
2.054
-0.100
-0.323
-0.295
-0.253
-0.212
-0.179
-0.160
-0.153
-0.154
-0.163
-0.177
1162.658
3565.756
1462.522
228.076
57.153
109.087
1766.367
100064.602
100023.391
100070.438
2303.560
5349.890
6014.883
1139.673
266.638
95.357
20.246
2.320
-0.532
-0.702
0.805
16.749
164.849
1145.069
2565.922
2041.716
2262.345
759.370
105.585
10.530
0.648
-0.253
-0.279
-0.236
-0.200
-0.164
-0.143
-0.131
-0.128
-0.129
-0.136
4802.460
3124.828
886.846
104.667
12.423
32.063
767.113
36106.020
100039.688
31010.508
1584.647
6796.141
8020.202
4995.561
7702.132
1924.672
178.778
14.017
0.418
-0.737
-0.204
3.869
25.365
125.806
1116.034
16192.446
47565.023
8595.933
502.080
29.569
1.915
-0.183
-0.275
-0.234
-0.198
-0.159
-0.134
-0.120
-0.112
-0.108
-0.108
100102.281
47741.879
1231.199
68.822
5.242
7.992
162.464
2052.142
2573.459
870.961
368.650
1380.625
5134.545
100341.836
100041.906
47554.461
1125.796
44.228
2.212
-0.520
0.694
10.082
51.243
183.279
1647.003
35994.855
100007.531
18372.482
746.847
37.779
2.465
-0.156
-0.282
-0.239
-0.203
-0.163
-0.132
-0.114
-0.102
-0.096
-0.091
100023.945
100019.195
3351.009
90.144
3.983
0.891
20.832
147.254
82.264
38.146
53.546
310.194
7719.652
100044.828
100009.242
100001.055
1916.134
61.933
2.972
0.012
6.601
87.653
829.284
4240.713
3894.958
6480.591
16181.081
3749.244
310.649
21.385
1.428
-0.246
-0.308
-0.260
-0.219
-0.173
-0.139
-0.116
-0.100
-0.089
-0.081
100038.250
98500.836
1721.951
57.246
2.617
-0.632
0.262
2.863
2.537
2.340
10.003
96.767
2146.341
47554.184
100000.906
18371.225
674.967
34.335
1.635
0.955
22.740
501.516
18372.072
100009.625
100074.109
7981.249
846.258
295.128
49.273
5.996
0.224
-0.364
-0.348
-0.296
-0.244
-0.195
-0.155
-0.127
-0.105
-0.088
-0.077
11193.059
2699.998
238.713
16.798
0.650
-0.477
-0.268
-0.286
-0.632
-0.546
1.511
20.031
195.478
1125.522
1915.965
674.907
87.266
8.391
0.063
1.411
37.321
1125.163
98488.953
100003.344
100012.953
31374.313
491.608
38.185
6.906
0.687
-0.332
-0.435
-0.389
-0.327
-0.266
-0.215
-0.177
-0.143
-0.115
-0.094
-0.078
767.854
169.804
29.045
3.254
-0.092
0.704
1.998
1.332
-0.112
-0.760
-0.472
2.199
15.071
47.967
61.832
34.265
8.356
0.604
-0.687
0.773
24.731
553.925
20955.400
100027.305
100096.305
8719.961
322.112
29.425
3.198
-0.118
-0.494
-0.470
-0.420
-0.346
-0.278
-0.228
-0.192
-0.162
-0.130
-0.101
-0.080
464.213
67.951
8.120
0.404
-0.040
1.876
4.542
3.272
0.461
-0.702
-0.859
-0.558
0.442
2.124
2.864
1.483
-0.119
-0.800
-0.870
-0.075
7.857
99.697
1048.575
5098.168
6729.066
5921.250
1441.729
153.420
12.455
0.506
-0.495
-0.510
-0.444
-0.366
-0.294
-0.242
-0.204
-0.176
-0.145
-0.111
-0.085
114.317
23.294
2.735
-0.290
-0.238
1.343
3.038
2.140
0.116
-0.713
-0.875
-0.883
-0.842
-0.755
-0.709
-0.811
-0.855
-0.545
0.364
1.850
6.664
32.120
225.099
4345.662
100120.711
100039.211
41323.965
1015.286
40.861
1.980
-0.453
-0.554
-0.464
-0.386
-0.312
-0.259
-0.216
-0.185
-0.158
-0.121
-0.090
15.288
4.087
0.205
-0.558
-0.531
-0.089
0.414
0.140
-0.431
-0.748
-0.791
-0.733
-0.625
-0.571
-0.667
-0.694
0.032
4.976
23.865
44.158
49.954
143.235
544.249
12711.024
100058.758
100010.688
100001.477
2386.204
67.541
3.092
-0.462
-0.592
-0.495
-0.407
-0.330
-0.278
-0.232
-0.196
-0.167
-0.128
-0.095
1.204
0.060
-0.491
-0.631
-0.646
-0.589
-0.520
-0.552
-0.666
-0.671
-0.343
0.918
3.287
4.353
3.029
1.708
6.179
66.146
598.844
1880.842
771.302
1001.971
3125.868
5923.319
100258.273
100026.227
41319.391
1014.562
40.689
1.876
-0.556
-0.641
-0.541
-0.445
-0.362
-0.300
-0.249
-0.209
-0.175
-0.132
-0.099
-0.409
-0.539
-0.603
-0.621
-0.644
-0.663
-0.668
-0.654
-0.562
-0.039
3.010
19.514
67.568
104.480
54.550
21.371
34.533
546.943
23001.813
100020.133
31113.816
2585.267
8649.839
5098.099
3169.648
4763.478
1392.727
136.204
10.955
0.312
-0.678
-0.675
-0.583
-0.484
-0.396
-0.325
-0.268
-0.223
-0.180
-0.135
-0.101
-0.500
-0.520
-0.558
-0.611
-0.644
-0.662
-0.609
-0.333
0.678
3.875
25.351
258.340
1916.568
4203.861
1259.350
194.897
135.663
1383.201
100028.891
100018.734
100105.203
2576.454
3028.969
1748.869
345.672
150.510
60.039
13.420
1.613
-0.504
-0.737
-0.682
-0.611
-0.507
-0.414
-0.344
-0.288
-0.237
-0.182
-0.135
-0.102
-0.433
-0.464
-0.524
-0.579
-0.603
-0.594
-0.239
1.669
9.136
29.342
129.716
2995.609
100002.984
100003.430
47577.004
1399.431
448.403
741.330
19943.188
100013.313
23017.754
721.487
306.772
216.867
57.698
14.482
5.617
2.643
0.763
-0.336
-0.701
-0.687
-0.615
-0.525
-0.429
-0.355
-0.300
-0.239
-0.181
-0.136
-0.103
-0.391
-0.435
-0.498
-0.520
-0.539
-0.433
0.940
10.424
68.464
223.846
471.369
11108.444
100016.961
100005.680
100031.945
3940.328
602.468
405.372
568.871
1325.387
540.300
78.279
28.344
18.228
6.777
3.636
8.780
15.481
10.362
2.211
-0.337
-0.642
-0.588
-0.523
-0.435
-0.354
-0.291
-0.235
-0.180
-0.135
-0.104
-0.353
-0.414
-0.463
-0.479
-0.482
-0.024
3.630
34.157
286.113
1398.876
1857.364
5176.840
100052.750
100007.250
98505.820
1800.347
241.630
145.195
60.384
41.168
20.913
5.661
1.661
0.730
0.639
6.729
39.419
95.476
57.739
10.203
0.572
-0.497
-0.509
-0.478
-0.420
-0.341
-0.278
-0.228
-0.178
-0.135
-0.104
-0.331
-0.397
-0.438
-0.454
-0.241
1.545
11.463
69.244
468.193
2438.336
3036.919
1134.768
4277.175
9729.395
2671.779
250.471
49.301
29.649
13.063
5.828
2.243
0.010
-0.886
-0.998
-0.038
9.157
70.390
177.452
95.195
16.456
1.151
-0.379
-0.435
-0.425
-0.401
-0.330
-0.268
-0.222
-0.175
-0.133
-0.103
-0.318
-0.379
-0.424
-0.392
0.483
7.827
63.104
489.124
1904.943
2294.347
1231.578
324.684
165.664
199.289
96.628
24.225
9.146
10.447
17.548
29.502
29.484
7.562
-0.025
-1.067
-0.514
4.869
31.921
70.257
42.918
8.477
0.465
-0.415
-0.419
-0.410
-0.383
-0.322
-0.262
-0.218
-0.171
-0.130
-0.100
-0.306
-0.360
-0.409
-0.302
1.617
24.290
391.925
11043.205
100045.305
100098.930
5415.301
242.660
27.158
10.774
5.445
2.261
3.835
20.748
121.954
505.604
2325.118
175.701
5.381
-0.705
-0.909
0.347
4.984
10.126
6.933
1.421
-0.292
-0.504
-0.454
-0.418
-0.368
-0.309
-0.256
-0.211
-0.164
-0.124
-0.095
-0.288
-0.341
-0.385
-0.255
2.436
41.293
1136.833
98506.734
100013.422
100011.320
35968.617
507.185
21.358
1.219
-0.400
-0.220
4.041
46.485
489.613
3337.225
101043.313
840.762
14.064
-0.190
-0.953
-0.730
-0.189
0.297
0.037
-0.389
-0.539
-0.514
-0.473
-0.417
-0.348
-0.296
-0.249
-0.201
-0.154
-0.117
-0.090
-0.265
-0.321
-0.361
-0.279
1.771
30.746
830.182
47555.000
100003.180
100001.250
18372.027
375.477
16.517
0.171
-0.932
-0.662
3.161
45.111
483.255
1948.185
1551.767
178.814
12.020
0.296
-0.688
-0.685
-0.638
-0.626
-0.628
-0.587
-0.529
-0.491
-0.459
-0.392
-0.328
-0.283
-0.240
-0.186
-0.141
-0.107
-0.083
-0.237
-0.300
-0.339
-0.330
0.564
11.497
163.321
2387.020
16132.644
12490.523
1388.446
87.366
5.983
-0.387
-0.826
-0.533
1.247
17.321
118.697
327.713
213.076
56.224
11.154
1.750
0.115
-0.146
-0.416
-0.615
-0.652
-0.585
-0.519
-0.488
-0.432
-0.365
-0.309
-0.267
-0.219
-0.168
-0.127
-0.098
-0.077
-0.204
-0.270
-0.318
-0.347
-0.138
2.029
19.729
113.963
310.196
282.217
80.188
11.836
0.740
-0.356
0.951
3.558
6.219
9.304
27.264
76.854
119.102
80.499
26.291
5.817
1.916
0.999
0.047
-0.500
-0.636
-0.589
-0.525
-0.475
-0.405
-0.337
-0.284
-0.241
-0.193
-0.149
-0.114
-0.088
-0.069
-0.173
-0.230
-0.289
-0.335
-0.341
-0.037
1.657
6.381
13.068
12.000
5.238
0.781
0.216
3.363
19.172
68.307
105.575
73.588
97.217
377.403
639.726
349.299
76.758
13.313
4.013
2.044
0.511
-0.342
-0.569
-0.551
-0.495
-0.438
-0.364
-0.301
-0.254
-0.211
-0.167
-0.130
-0.100
-0.079
-0.062
-0.145
-0.190
-0.247
-0.300
-0.352
-0.370
-0.274
0.010
0.303
0.193
-0.171
0.350
6.779
39.131
207.827
1261.749
2989.562
1184.610
1073.511
14238.252
41405.801
7673.466
437.137
33.577
4.759
1.669
0.340
-0.326
-0.522
-0.502
-0.456
-0.393
-0.322
-0.267
-0.223
-0.181
-0.143
-0.112
-0.088
-0.070
-0.055
-0.119
-0.153
-0.200
-0.254
-0.305
-0.359
-0.415
-0.470
-0.503
-0.538
-0.260
5.054
67.604
591.162
1976.670
24124.824
100027.828
21130.857
8524.270
100056.078
100024.445
100018.273
2674.866
76.329
5.045
0.721
-0.066
-0.420
-0.503
-0.459
-0.412
-0.352
-0.287
-0.234
-0.191
-0.153
-0.122
-0.096
-0.075
-0.060
-0.049
-0.099
-0.124
-0.158
-0.202
-0.254
-0.306
-0.364
-0.435
-0.484
-0.499
0.343
16.953
429.827
8934.114
23724.193
86849.383
100088.211
63512.336
12733.307
100069.953
100007.305
100002.984
3342.155
88.281
4.597
0.046
-0.368
-0.463
-0.458
-0.408
-0.368
-0.308
-0.246
-0.197
-0.158
-0.128
-0.103
-0.082
-0.065
-0.053
-0.043
-0.080
-0.099
-0.125
-0.156
-0.196
-0.246
-0.307
-0.378
-0.428
-0.444
0.467
20.366
536.857
15966.455
41386.648
15451.006
47651.059
11097.516
2527.971
47587.941
100002.742
20950.873
746.841
37.738
2.185
-0.267
-0.435
-0.434
-0.399
-0.355
-0.316
-0.259
-0.204
-0.163
-0.132
-0.107
-0.087
-0.070
-0.056
-0.046
-0.038
-0.066
-0.080
-0.099
-0.120
-0.151
-0.188
-0.238
-0.304
-0.353
-0.384
0.051
8.041
131.051
1232.726
2388.211
1036.917
1281.027
571.350
224.170
836.294
1389.567
553.537
80.399
8.148
0.404
-0.392
-0.417
-0.386
-0.351
-0.310
-0.267
-0.213
-0.168
-0.135
-0.110
-0.089
-0.073
-0.060
-0.050
-0.041
-0.034
-0.055
-0.067
-0.079
-0.096
-0.117
-0.146
-0.184
-0.238
-0.286
-0.323
-0.252
1.115
11.830
54.546
81.520
61.989
57.427
34.660
19.648
33.739
44.628
24.994
6.920
0.878
-0.297
-0.414
-0.381
-0.351
-0.308
-0.265
-0.220
-0.175
-0.139
-0.113
-0.092
-0.075
-0.062
-0.052
-0.043
-0.036
-0.029
-0.048
-0.057
-0.066
-0.079
-0.094
-0.115
-0.145
-0.185
-0.236
-0.271
-0.296
-0.194
0.540
2.317
3.804
3.609
3.220
2.036
1.293
1.803
2.129
1.186
0.148
-0.332
-0.417
-0.383
-0.347
-0.308
-0.263
-0.219
-0.178
-0.143
-0.115
-0.094
-0.077
-0.064
-0.054
-0.045
-0.038
-0.031
-0.026
-0.042
-0.049
-0.056
-0.066
-0.077
-0.094
-0.115
-0.144
-0.186
-0.228
-0.261
-0.286
-0.292
-0.262
-0.233
-0.226
-0.235
-0.317
-0.385
-0.362
-0.330
-0.364
-0.421
-0.413
-0.375
-0.338
-0.302
-0.257
-0.215
-0.176
-0.143
-0.118
-0.097
-0.081
-0.068
-0.057
-0.048
-0.040
-0.033
-0.027
-0.022
-0.036
-0.042
-0.049
-0.057
-0.065
-0.076
-0.092
-0.112
-0.143
-0.183
-0.223
-0.256
-0.286
-0.324
-0.369
-0.405
-0.424
-0.438
-0.442
-0.430
-0.418
-0.409
-0.390
-0.354
-0.318
-0.282
-0.239
-0.202
-0.170
-0.143
-0.119
-0.098
-0.083
-0.071
-0.060
-0.051
-0.043
-0.035
-0.030
-0.024
-0.020
0.795
2.469
3.815
3.201
1.045
0.170
0.574
1.258
0.761
-0.108
-0.308
-0.142
-0.209
0.043
6.689
103.726
2205.022
26955.291
17492.340
1133.040
66.040
5.190
0.213
-0.497
-0.681
-0.708
-0.700
-0.640
-0.528
-0.391
-0.224
-0.037
0.031
-0.116
-0.321
-0.477
-0.582
-0.640
-0.660
-0.604
0.358
3.044
8.849
15.011
11.728
5.705
4.871
11.226
18.980
13.353
2.981
-0.239
-0.757
-0.770
-0.583
2.445
39.571
543.249
3467.237
2708.138
333.237
32.371
2.265
-0.243
-0.070
0.050
-0.216
-0.541
-0.640
-0.592
-0.529
-0.486
-0.442
-0.414
-0.405
-0.429
-0.475
-0.521
-0.549
-0.566
-0.568
-0.153
12.197
48.820
94.201
74.280
35.924
48.750
106.499
143.756
81.275
15.573
1.092
-0.703
-0.830
-0.781
0.054
6.865
49.693
155.696
142.859
45.687
13.086
1.357
2.451
7.395
9.237
5.120
1.170
-0.307
-0.587
-0.577
-0.543
-0.501
-0.461
-0.435
-0.432
-0.439
-0.448
-0.460
-0.474
-0.502
-0.416
81.974
680.280
2146.433
1409.617
374.196
949.261
2210.566
1113.281
254.594
34.564
2.782
-0.557
-0.818
-0.844
-0.728
0.163
3.075
8.015
6.999
3.717
1.773
4.325
24.880
84.089
120.733
64.082
14.796
1.990
-0.291
-0.558
-0.547
-0.501
-0.451
-0.417
-0.396
-0.379
-0.369
-0.377
-0.395
-0.413
-0.434
455.555
9723.649
84845.086
36022.969
3306.520
41418.039
100038.508
36046.316
1303.710
70.048
5.217
0.505
0.099
-0.308
-0.696
-0.749
-0.570
-0.348
-0.353
-0.344
1.932
23.237
221.369
1482.960
3460.820
1169.534
154.623
13.670
0.760
-0.434
-0.515
-0.485
-0.439
-0.386
-0.341
-0.315
-0.302
-0.305
-0.320
-0.333
-0.359
915.565
35959.590
100007.234
100136.391
10699.750
100150.641
100018.789
100030.672
5350.413
147.330
16.944
13.957
12.904
6.070
1.131
-0.487
-0.827
-0.853
-0.833
-0.394
5.430
94.796
2165.890
73297.938
100100.281
47583.754
1394.405
58.196
3.535
-0.211
-0.462
-0.428
-0.393
-0.338
-0.292
-0.262
-0.245
-0.240
-0.249
-0.267
-0.286
416.915
8599.407
73223.695
31450.359
5060.979
100092.930
100065.609
100536.891
4299.411
590.399
145.075
262.161
282.554
95.550
16.715
1.659
-0.562
-0.859
-0.860
-0.282
7.942
182.032
8606.259
100023.688
100026.422
100017.898
4734.507
121.560
8.121
0.423
-0.348
-0.373
-0.338
-0.295
-0.249
-0.215
-0.197
-0.190
-0.192
-0.206
-0.225
94.378
584.774
1741.484
1162.691
652.293
5353.322
18970.414
28301.775
100419.734
19991.938
1787.467
9742.576
11014.716
1547.608
117.726
11.160
0.856
-0.641
-0.869
-0.439
5.822
114.834
4205.835
100009.930
100044.359
100164.125
2644.167
205.407
31.623
3.976
0.065
-0.315
-0.302
-0.260
-0.219
-0.184
-0.163
-0.153
-0.152
-0.158
-0.168
101.877
130.832
114.223
68.822
57.917
222.815
2181.200
100163.563
100050.383
100315.117
12674.274
100040.109
100013.891
16170.262
507.958
48.676
8.663
0.570
-0.715
-0.649
1.884
32.200
458.567
4759.889
14688.271
9723.697
14496.270
3768.411
284.401
21.508
1.334
-0.202
-0.283
-0.240
-0.204
-0.167
-0.144
-0.132
-0.126
-0.126
-0.129
1436.531
557.901
108.533
19.056
7.167
35.544
845.911
41945.301
100020.633
36358.527
16878.340
100037.109
100106.203
24428.602
1380.258
333.590
53.846
5.164
-0.239
-0.771
0.062
6.299
45.306
291.024
4961.331
100127.094
100027.961
100003.789
1916.683
67.889
3.742
-0.067
-0.272
-0.231
-0.197
-0.159
-0.132
-0.117
-0.109
-0.105
-0.104
54998.984
8653.604
470.253
30.164
2.498
6.760
96.806
937.214
2702.558
968.898
2476.902
23971.938
31848.473
7705.291
9900.477
2397.633
214.353
15.119
0.472
-0.633
0.753
10.613
60.562
317.344
9828.774
100042.156
100009.070
100001.070
3744.988
95.714
4.389
-0.035
-0.272
-0.231
-0.197
-0.156
-0.127
-0.109
-0.098
-0.092
-0.087
100535.258
47668.949
1138.402
49.292
2.297
0.294
7.055
32.760
57.268
50.659
174.200
666.548
1503.512
9918.027
23953.732
4723.979
310.186
20.919
0.817
-0.088
7.192
87.830
920.715
4298.842
5727.839
73768.203
100048.586
35962.793
1014.863
48.452
2.666
-0.152
-0.291
-0.244
-0.204
-0.160
-0.128
-0.108
-0.094
-0.084
-0.077
100248.602
14257.687
618.834
32.246
1.344
-0.762
-0.425
0.790
2.031
3.922
14.558
57.790
338.499
2400.021
4724.323
1388.831
135.629
11.727
0.313
0.839
24.683
553.378
20952.172
100019.719
100195.328
9982.805
2924.587
927.922
114.835
11.319
0.686
-0.310
-0.321
-0.269
-0.221
-0.171
-0.136
-0.112
-0.095
-0.082
-0.073
3029.432
932.094
116.423
10.255
0.085
-0.916
-0.961
-0.873
-0.775
-0.393
1.208
9.309
54.367
214.543
310.211
148.313
26.712
2.837
-0.426
1.345
37.304
1125.164
100000.281
100004.492
100020.883
31400.080
580.073
62.527
11.919
1.579
-0.201
-0.399
-0.362
-0.303
-0.242
-0.189
-0.150
-0.122
-0.100
-0.084
-0.071
134.756
61.131
14.447
1.467
-0.609
-0.853
-0.832
-0.825
-0.855
-0.846
-0.598
0.625
5.640
16.377
20.866
11.678
3.105
-0.264
-0.804
0.748
24.683
553.842
23930.994
100027.328
100096.875
9861.273
323.943
30.493
3.704
0.001
-0.454
-0.448
-0.403
-0.332
-0.264
-0.212
-0.169
-0.136
-0.110
-0.089
-0.074
29.023
9.577
1.823
-0.318
-0.737
-0.725
-0.666
-0.729
-0.817
-0.860
-0.857
-0.733
-0.282
0.417
0.733
0.180
-0.591
-0.932
-0.932
-0.210
7.468
98.638
1047.079
5685.438
7186.186
5921.343
1441.919
153.529
12.508
0.552
-0.470
-0.498
-0.429
-0.349
-0.277
-0.228
-0.190
-0.153
-0.121
-0.096
-0.077
9.829
2.655
0.029
-0.614
-0.703
-0.659
-0.629
-0.699
-0.803
-0.841
-0.857
-0.893
-0.894
-0.849
-0.844
-0.912
-0.949
-0.800
-0.369
0.236
2.798
20.644
205.340
4342.328
100116.523
100039.617
41324.711
1015.592
40.937
2.221
-0.425
-0.543
-0.450
-0.369
-0.293
-0.242
-0.204
-0.167
-0.132
-0.103
-0.081
1.673
0.169
-0.483
-0.636
-0.656
-0.664
-0.673
-0.709
-0.754
-0.791
-0.817
-0.806
-0.745
-0.709
-0.778
-0.858
-0.541
1.487
8.222
13.563
12.970
28.237
286.996
14214.558
100019.938
100012.805
100005.281
2387.432
67.773
3.142
-0.410
-0.577
-0.483
-0.396
-0.314
-0.257
-0.217
-0.180
-0.142
-0.110
-0.086
-0.227
-0.464
-0.584
-0.610
-0.629
-0.654
-0.668
-0.677
-0.694
-0.696
-0.514
0.208
1.613
2.203
1.285
0.175
1.918
21.501
131.621
274.026
140.673
78.491
235.489
4282.744
100042.008
100030.539
41330.176
1017.555
41.159
1.960
-0.511
-0.613
-0.526
-0.431
-0.342
-0.278
-0.232
-0.190
-0.150
-0.117
-0.092
-0.489
-0.520
-0.548
-0.583
-0.619
-0.641
-0.655
-0.663
-0.651
-0.368
1.424
10.123
31.682
44.230
25.072
8.064
9.754
122.239
2027.662
5162.448
1509.426
210.774
219.914
506.704
2722.262
5344.706
1404.302
139.807
12.561
0.437
-0.622
-0.641
-0.575
-0.471
-0.373
-0.303
-0.249
-0.201
-0.156
-0.122
-0.097
-0.438
-0.458
-0.501
-0.563
-0.602
-0.625
-0.628
-0.570
-0.321
1.166
12.431
104.414
553.374
1014.401
414.133
66.663
24.492
231.146
4516.391
17811.326
4474.044
305.329
113.795
105.159
120.839
143.458
72.902
17.221
2.894
-0.181
-0.667
-0.651
-0.596
-0.506
-0.406
-0.326
-0.262
-0.207
-0.162
-0.127
-0.102
-0.385
-0.423
-0.482
-0.529
-0.557
-0.579
-0.513
-0.116
1.363
6.462
51.732
748.595
9722.359
27364.973
5980.624
384.664
48.018
111.978
1189.521
3930.144
1318.599
128.506
33.333
23.468
16.485
17.742
19.402
16.543
7.996
1.631
-0.379
-0.639
-0.586
-0.514
-0.419
-0.337
-0.268
-0.212
-0.166
-0.132
-0.106
-0.349
-0.402
-0.457
-0.492
-0.499
-0.334
0.135
1.598
7.472
22.264
106.201
2146.390
54815.973
100000.320
27367.574
925.756
61.115
36.615
101.436
210.203
105.211
21.783
5.244
3.637
6.182
22.210
100.069
227.709
119.485
20.463
1.294
-0.516
-0.565
-0.500
-0.418
-0.336
-0.271
-0.215
-0.170
-0.135
-0.109
-0.324
-0.388
-0.439
-0.464
-0.236
1.582
4.636
8.540
23.606
58.874
115.710
1042.143
18377.389
54814.605
9723.560
507.242
40.200
11.997
10.397
11.167
6.543
1.346
-0.193
0.225
5.712
70.971
967.478
5062.498
1772.599
117.270
6.395
-0.222
-0.544
-0.486
-0.413
-0.331
-0.270
-0.216
-0.171
-0.137
-0.110
-0.313
-0.379
-0.426
-0.374
0.663
7.721
29.057
49.843
69.478
97.498
108.214
200.164
1022.572
1917.241
675.683
97.177
12.260
2.962
1.158
0.415
-0.208
-0.856
-1.077
-0.571
5.594
108.020
2600.946
18523.064
5057.395
244.806
10.309
-0.076
-0.526
-0.473
-0.405
-0.325
-0.266
-0.214
-0.170
-0.136
-0.110
-0.305
-0.371
-0.413
-0.157
3.178
32.139
181.539
436.478
597.436
472.101
160.672
52.767
63.646
81.063
44.270
11.179
1.801
0.504
1.511
6.014
12.237
2.930
-0.808
-0.952
2.129
47.726
672.652
2959.776
1081.129
95.302
5.281
-0.242
-0.514
-0.459
-0.392
-0.317
-0.259
-0.208
-0.165
-0.132
-0.106
-0.297
-0.357
-0.391
0.032
6.226
69.429
568.572
2652.447
11332.173
8644.122
1139.233
87.652
11.399
5.003
2.620
0.346
-0.251
1.358
10.903
236.889
2601.194
141.517
1.780
-1.001
-0.237
7.475
52.187
116.839
70.393
12.438
0.874
-0.465
-0.495
-0.438
-0.375
-0.305
-0.249
-0.197
-0.158
-0.125
-0.100
-0.284
-0.341
-0.375
0.007
5.106
59.714
597.769
9129.611
100209.797
84869.109
4206.682
179.130
10.633
0.213
-0.729
-0.901
-0.373
3.730
27.170
1811.866
100030.750
859.011
5.016
-0.862
-0.912
-0.133
2.355
5.130
3.466
0.602
-0.427
-0.531
-0.470
-0.416
-0.351
-0.289
-0.233
-0.184
-0.146
-0.116
-0.093
-0.266
-0.324
-0.360
-0.215
2.328
26.824
302.849
4800.336
54851.691
35966.516
2667.708
135.854
8.442
-0.345
-1.013
-0.999
-0.407
3.618
21.580
132.964
631.282
65.056
2.030
-0.769
-0.914
-0.843
-0.661
-0.477
-0.479
-0.576
-0.571
-0.508
-0.446
-0.384
-0.324
-0.267
-0.212
-0.167
-0.132
-0.105
-0.085
-0.242
-0.309
-0.341
-0.341
0.438
7.736
67.376
618.779
2670.953
2138.412
375.196
40.624
2.907
-0.633
-0.806
-0.515
-0.080
1.664
8.214
18.242
17.831
6.484
0.920
-0.544
-0.792
-0.795
-0.774
-0.720
-0.650
-0.595
-0.545
-0.481
-0.413
-0.345
-0.290
-0.237
-0.189
-0.149
-0.118
-0.094
-0.077
-0.212
-0.286
-0.324
-0.361
-0.227
1.221
10.096
48.995
114.276
104.328
34.492
6.114
0.152
-0.256
1.744
6.074
9.433
7.703
8.544
17.087
22.168
13.450
4.398
0.453
-0.518
-0.663
-0.688
-0.679
-0.616
-0.557
-0.506
-0.432
-0.360
-0.301
-0.253
-0.207
-0.165
-0.131
-0.104
-0.084
-0.068
-0.179
-0.248
-0.308
-0.345
-0.368
-0.195
0.836
3.638
6.894
6.276
2.618
0.184
0.038
4.340
32.470
125.156
214.933
132.062
81.424
222.299
348.479
154.498
34.431
4.523
0.062
-0.506
-0.594
-0.625
-0.577
-0.511
-0.447
-0.375
-0.312
-0.262
-0.218
-0.177
-0.142
-0.114
-0.092
-0.074
-0.060
-0.149
-0.204
-0.271
-0.325
-0.363
-0.382
-0.339
-0.169
-0.040
-0.110
-0.342
-0.215
3.059
33.675
381.829
4208.703
12496.609
3786.994
896.010
6006.297
16139.159
3749.148
284.211
20.156
1.294
-0.369
-0.529
-0.560
-0.528
-0.462
-0.397
-0.330
-0.273
-0.226
-0.184
-0.150
-0.122
-0.098
-0.080
-0.065
-0.052
-0.122
-0.162
-0.217
-0.284
-0.333
-0.371
-0.421
-0.476
-0.526
-0.562
-0.491
0.914
14.614
141.449
3393.113
100026.406
100014.516
100126.102
6412.404
100088.758
100006.484
73215.641
1389.396
57.377
3.068
-0.273
-0.499
-0.503
-0.466
-0.411
-0.351
-0.287
-0.232
-0.190
-0.155
-0.127
-0.104
-0.084
-0.069
-0.056
-0.046
-0.099
-0.129
-0.169
-0.222
-0.282
-0.331
-0.381
-0.446
-0.501
-0.537
-0.335
3.141
40.410
341.637
7882.076
100084.453
100021.359
100150.617
11288.292
100136.195
100006.281
100000.258
1719.682
62.258
3.308
-0.244
-0.464
-0.442
-0.408
-0.359
-0.301
-0.242
-0.195
-0.159
-0.131
-0.107
-0.089
-0.073
-0.058
-0.049
-0.041
-0.079
-0.101
-0.129
-0.167
-0.214
-0.268
-0.326
-0.397
-0.450
-0.483
-0.271
3.329
40.752
301.098
2478.931
98586.547
100017.188
73272.781
2734.523
16200.355
47553.648
8593.594
455.085
27.158
1.643
-0.305
-0.423
-0.392
-0.359
-0.311
-0.253
-0.202
-0.163
-0.132
-0.110
-0.090
-0.075
-0.062
-0.051
-0.042
-0.036
-0.064
-0.080
-0.100
-0.126
-0.159
-0.202
-0.255
-0.322
-0.382
-0.419
-0.338
1.295
15.710
84.170
300.747
1752.839
4208.907
1557.735
274.185
518.923
827.845
341.165
57.204
6.432
0.255
-0.375
-0.383
-0.354
-0.317
-0.264
-0.210
-0.169
-0.136
-0.112
-0.093
-0.076
-0.064
-0.053
-0.044
-0.037
-0.031
-0.052
-0.064
-0.080
-0.098
-0.121
-0.152
-0.192
-0.248
-0.309
-0.346
-0.359
-0.015
2.259
9.685
25.986
66.884
96.882
59.147
24.099
27.673
32.289
19.684
5.487
0.648
-0.290
-0.379
-0.346
-0.316
-0.267
-0.216
-0.174
-0.140
-0.114
-0.094
-0.077
-0.065
-0.054
-0.046
-0.039
-0.032
-0.027
-0.044
-0.053
-0.064
-0.077
-0.094
-0.116
-0.146
-0.187
-0.241
-0.283
-0.311
-0.312
-0.099
0.584
1.806
3.786
4.792
3.268
1.642
1.538
1.687
0.929
0.145
-0.276
-0.356
-0.330
-0.299
-0.260
-0.214
-0.175
-0.141
-0.116
-0.095
-0.079
-0.066
-0.055
-0.047
-0.040
-0.034
-0.029
-0.023
-0.038
-0.044
-0.054
-0.061
-0.074
-0.090
-0.113
-0.141
-0.181
-0.229
-0.264
-0.288
-0.316
-0.321
-0.263
-0.163
-0.127
-0.204
-0.325
-0.339
-0.296
-0.315
-0.341
-0.331
-0.301
-0.274
-0.244
-0.204
-0.169
-0.139
-0.115
-0.096
-0.081
-0.068
-0.058
-0.049
-0.042
-0.035
-0.030
-0.024
-0.019
-0.032
-0.037
-0.043
-0.051
-0.061
-0.072
-0.087
-0.108
-0.136
-0.173
-0.217
-0.250
-0.274
-0.304
-0.339
-0.372
-0.392
-0.406
-0.405
-0.389
-0.370
-0.350
-0.317
-0.283
-0.254
-0.223
-0.190
-0.161
-0.136
-0.114
-0.097
-0.082
-0.070
-0.060
-0.052
-0.045
-0.037
-0.030
-0.026
-0.021
-0.017
-0.442
-0.292
-0.139
-0.203
-0.252
0.718
4.562
9.546
7.108
1.724
-0.090
-0.217
-0.279
0.369
15.502
370.601
30961.295
100044.984
100043.656
11326.626
175.158
7.362
-0.323
-0.734
-0.747
-0.744
-0.639
-0.209
0.834
2.257
2.361
1.338
1.211
2.019
1.927
0.804
-0.177
-0.587
-0.663
-0.665
-0.444
0.017
0.964
1.819
1.697
2.259
12.128
81.233
247.021
144.811
24.335
1.773
-0.576
-0.730
-0.315
7.103
132.274
3918.380
78926.500
49006.023
3639.741
916.856
17.200
-0.090
-0.403
-0.422
-0.530
-0.592
-0.497
-0.156
0.226
0.286
0.119
0.109
0.360
0.395
0.011
-0.389
-0.551
-0.594
-0.605
-0.517
2.870
10.782
19.078
18.263
19.464
92.131
1016.344
5838.134
2294.037
179.449
8.692
-0.248
-0.779
-0.691
0.904
18.358
171.002
744.910
639.910
2251.663
1028.629
15.933
2.994
4.425
4.343
2.344
0.434
-0.364
-0.516
-0.452
-0.400
-0.400
-0.351
-0.270
-0.254
-0.347
-0.429
-0.473
-0.503
-0.532
-0.536
19.600
95.914
215.476
162.813
170.483
929.092
4515.226
26034.834
7792.280
352.500
14.887
0.082
-0.758
-0.806
-0.600
1.068
7.982
19.825
21.630
38.629
23.961
13.118
38.422
68.563
77.225
42.942
10.596
1.420
-0.317
-0.556
-0.531
-0.492
-0.443
-0.399
-0.378
-0.375
-0.370
-0.383
-0.414
-0.444
-0.463
73.627
553.707
1723.625
1072.203
1447.455
31409.768
100600.828
34721.867
2688.981
183.376
11.289
1.075
0.360
-0.151
-0.640
-0.676
-0.335
0.154
0.210
0.733
7.246
68.509
384.020
1215.596
2184.695
832.747
114.695
11.247
0.650
-0.462
-0.508
-0.467
-0.423
-0.376
-0.342
-0.316
-0.305
-0.310
-0.332
-0.352
-0.375
113.710
1125.609
4208.585
2510.896
5651.536
100039.227
100052.656
100137.977
4301.528
140.411
17.790
18.707
19.362
8.484
1.589
-0.420
-0.832
-0.828
-0.796
0.263
13.702
173.928
2079.466
41795.656
100089.742
27374.600
1016.025
48.872
2.973
-0.255
-0.473
-0.434
-0.401
-0.344
-0.298
-0.268
-0.254
-0.251
-0.256
-0.272
-0.294
67.907
502.325
1550.163
1110.408
3161.699
100022.727
100026.938
100121.359
2904.886
223.335
149.978
457.540
501.644
148.425
22.824
2.044
-0.587
-0.873
-0.854
0.114
12.583
194.266
5555.196
100221.578
100052.188
100013.156
3351.968
94.605
7.104
0.374
-0.364
-0.383
-0.351
-0.307
-0.259
-0.225
-0.205
-0.196
-0.195
-0.204
-0.220
19.147
82.955
181.750
166.132
451.628
4736.600
14326.787
6382.725
6145.618
1824.529
2515.987
27373.752
31345.469
3341.367
178.842
12.479
0.339
-0.790
-0.899
-0.338
6.503
105.520
2697.232
100032.867
100046.336
73364.414
1954.588
182.213
29.181
3.625
0.029
-0.322
-0.309
-0.268
-0.226
-0.190
-0.168
-0.156
-0.153
-0.155
-0.163
24.750
23.281
22.490
19.657
44.010
179.372
597.555
7655.423
36038.855
7129.948
36244.445
100017.320
100005.742
54821.738
835.144
34.364
2.823
-0.400
-0.861
-0.680
1.905
28.374
346.431
3378.261
9050.081
7388.425
11270.201
3003.323
258.930
19.849
1.217
-0.211
-0.282
-0.241
-0.205
-0.167
-0.144
-0.132
-0.126
-0.124
-0.126
328.490
129.785
26.173
4.913
4.112
18.280
183.203
2390.525
8613.820
3058.484
47710.438
100023.320
100025.266
84885.648
1073.406
61.907
9.802
0.699
-0.724
-0.817
-0.061
5.161
38.206
241.954
3943.163
100105.844
100023.555
84842.445
1720.046
62.367
3.455
-0.080
-0.268
-0.227
-0.195
-0.156
-0.129
-0.115
-0.107
-0.102
-0.101
8059.187
1258.779
113.963
9.640
0.559
3.002
31.659
189.991
401.362
405.922
5350.740
98523.523
100068.570
6914.275
520.009
130.045
23.965
2.473
-0.525
-0.778
0.167
5.552
30.774
229.843
7652.622
100021.859
100005.359
100000.602
2983.291
80.523
4.057
-0.047
-0.265
-0.224
-0.191
-0.150
-0.122
-0.105
-0.095
-0.089
-0.084
83428.617
4626.448
222.599
15.351
0.349
-0.313
2.364
11.717
21.776
47.111
273.859
1161.886
1334.632
557.464
419.630
166.932
29.517
3.220
-0.469
-0.510
3.272
34.873
239.517
907.577
2592.415
47713.113
100021.516
23928.588
915.448
41.035
2.459
-0.154
-0.277
-0.231
-0.194
-0.149
-0.121
-0.102
-0.089
-0.080
-0.073
15628.966
1896.635
140.406
10.955
0.047
-0.861
-0.683
0.009
1.301
5.663
22.605
55.595
85.743
138.603
168.534
81.090
16.419
1.713
-0.614
0.005
10.847
162.490
2387.768
16150.684
11191.126
2375.608
2225.545
753.143
104.899
10.440
0.619
-0.292
-0.299
-0.246
-0.200
-0.154
-0.123
-0.103
-0.088
-0.077
-0.070
683.766
210.075
34.873
3.509
-0.469
-0.922
-0.929
-0.840
-0.548
0.296
2.534
6.578
13.359
25.899
30.029
16.486
4.185
0.047
-0.817
0.295
16.317
282.101
6739.217
84842.484
54830.996
3389.028
219.171
47.810
10.439
1.409
-0.205
-0.379
-0.331
-0.271
-0.212
-0.164
-0.131
-0.108
-0.090
-0.078
-0.068
39.124
19.537
4.662
0.152
-0.745
-0.875
-0.886
-0.854
-0.778
-0.652
-0.365
0.199
1.251
3.022
3.278
1.885
0.027
-0.796
-0.948
-0.030
10.817
162.678
2388.533
18383.898
12529.781
1440.251
116.961
16.239
2.207
-0.128
-0.442
-0.422
-0.368
-0.296
-0.230
-0.180
-0.143
-0.117
-0.097
-0.082
-0.069
3.890
1.748
0.083
-0.586
-0.742
-0.797
-0.820
-0.816
-0.807
-0.811
-0.825
-0.798
-0.692
-0.533
-0.484
-0.632
-0.816
-0.922
-0.954
-0.559
3.626
38.929
296.932
1040.251
1359.089
1094.902
365.467
55.304
6.131
0.076
-0.472
-0.469
-0.403
-0.322
-0.250
-0.199
-0.159
-0.129
-0.106
-0.088
-0.073
0.466
-0.172
-0.528
-0.640
-0.680
-0.717
-0.736
-0.751
-0.780
-0.806
-0.838
-0.882
-0.904
-0.924
-0.916
-0.805
-0.616
-0.587
-0.703
-0.648
0.576
9.134
76.887
878.840
8648.638
18402.768
3755.866
259.628
18.338
0.899
-0.464
-0.513
-0.433
-0.349
-0.275
-0.217
-0.175
-0.142
-0.115
-0.094
-0.079
-0.294
-0.475
-0.573
-0.605
-0.622
-0.651
-0.674
-0.706
-0.737
-0.777
-0.831
-0.861
-0.852
-0.858
-0.842
-0.665
-0.270
0.269
1.623
2.227
1.952
7.830
94.493
1746.917
31453.418
84995.352
11078.388
512.893
28.238
1.417
-0.469
-0.543
-0.467
-0.379
-0.297
-0.237
-0.192
-0.155
-0.125
-0.103
-0.085
-0.485
-0.514
-0.534
-0.561
-0.585
-0.609
-0.640
-0.664
-0.691
-0.729
-0.692
-0.454
-0.049
0.128
-0.169
-0.407
0.196
7.947
87.542
95.841
17.467
10.950
65.778
830.464
9131.458
19303.658
3625.330
292.061
21.119
1.036
-0.535
-0.572
-0.510
-0.416
-0.326
-0.259
-0.209
-0.170
-0.138
-0.114
-0.094
-0.451
-0.456
-0.480
-0.522
-0.566
-0.603
-0.630
-0.649
-0.671
-0.598
0.023
2.283
7.207
9.211
5.554
1.623
1.956
86.666
34420.352
27197.115
126.349
19.216
31.492
207.381
1224.502
2001.196
665.194
93.590
9.708
0.408
-0.581
-0.593
-0.548
-0.455
-0.354
-0.280
-0.225
-0.183
-0.151
-0.124
-0.105
-0.386
-0.407
-0.452
-0.499
-0.542
-0.576
-0.602
-0.616
-0.590
-0.139
2.887
19.424
67.465
95.299
52.323
13.216
4.539
82.657
27187.383
21665.092
171.107
24.284
13.612
50.320
200.983
329.010
156.226
43.161
8.817
0.909
-0.490
-0.607
-0.566
-0.485
-0.382
-0.301
-0.241
-0.198
-0.163
-0.137
-0.116
-0.345
-0.383
-0.434
-0.477
-0.516
-0.494
-0.463
-0.495
-0.311
0.918
10.583
87.678
412.866
674.940
310.074
52.880
7.891
15.458
114.898
160.415
57.978
12.755
4.518
13.072
52.546
144.374
189.862
111.189
35.672
6.725
0.225
-0.586
-0.568
-0.498
-0.407
-0.320
-0.257
-0.211
-0.176
-0.148
-0.125
-0.313
-0.372
-0.420
-0.471
-0.216
2.148
5.196
1.542
0.830
2.720
18.163
163.384
1014.432
1915.876
675.085
95.919
10.682
4.064
10.409
16.834
10.350
2.498
0.913
8.181
56.365
248.497
691.760
1529.739
626.125
67.833
4.324
-0.338
-0.556
-0.495
-0.422
-0.334
-0.268
-0.221
-0.185
-0.156
-0.132
-0.302
-0.364
-0.422
-0.390
2.201
67.812
197.891
31.349
9.680
6.631
16.130
106.186
553.887
914.935
374.958
62.231
7.246
0.822
0.663
1.007
0.312
-0.584
-0.306
4.863
40.746
369.505
13890.421
100087.461
34604.355
674.977
18.480
0.212
-0.525
-0.487
-0.426
-0.341
-0.275
-0.226
-0.189
-0.159
-0.135
-0.301
-0.367
-0.415
-0.113
6.893
190.760
755.952
325.058
136.233
30.528
13.549
30.362
104.985
148.436
80.024
17.810
2.086
-0.366
-0.601
-0.630
-0.871
-1.090
-0.844
1.532
22.123
563.102
79266.883
100021.055
100005.703
1563.530
29.400
0.558
-0.502
-0.478
-0.419
-0.338
-0.273
-0.225
-0.188
-0.159
-0.133
-0.297
-0.369
-0.377
0.467
15.024
244.909
3488.665
9866.778
2168.221
195.820
31.991
10.566
13.014
15.176
9.086
2.310
-0.243
-0.625
-0.174
0.618
0.904
-0.437
-1.033
-0.273
7.953
201.858
7683.597
94175.047
15922.604
425.241
15.093
0.106
-0.508
-0.467
-0.405
-0.327
-0.264
-0.216
-0.181
-0.152
-0.128
-0.291
-0.359
-0.343
1.031
26.529
747.682
26669.734
100137.406
15341.573
765.250
121.140
17.289
2.474
0.949
0.084
-0.600
-0.904
-0.504
1.047
10.933
32.693
6.907
-0.680
-0.947
0.984
22.233
197.924
598.864
304.482
39.086
2.615
-0.372
-0.504
-0.448
-0.383
-0.308
-0.248
-0.203
-0.169
-0.142
-0.118
-0.285
-0.343
-0.344
0.749
20.647
437.478
8632.554
36326.715
7012.973
1358.032
246.880
27.757
2.315
-0.626
-0.964
-1.045
-0.999
-0.463
1.831
29.929
120.047
18.470
-0.251
-1.003
-0.762
0.889
6.918
13.627
9.342
2.078
-0.225
-0.518
-0.479
-0.421
-0.348
-0.280
-0.227
-0.186
-0.154
-0.129
-0.108
-0.273
-0.327
-0.360
0.084
6.040
70.587
519.363
1305.954
1268.889
789.522
182.065
23.106
1.745
-0.772
-1.065
-1.058
-0.970
-0.581
0.699
6.489
17.216
3.777
-0.592
-0.942
-0.908
-0.775
-0.429
-0.151
-0.229
-0.471
-0.542
-0.494
-0.439
-0.377
-0.306
-0.247
-0.202
-0.165
-0.138
-0.114
-0.096
-0.253
-0.311
-0.352
-0.292
0.995
8.835
40.577
109.800
201.594
154.820
49.117
8.610
0.298
-0.839
-0.864
-0.608
-0.426
-0.344
0.068
0.847
1.010
0.079
-0.660
-0.859
-0.851
-0.803
-0.748
-0.678
-0.624
-0.569
-0.504
-0.445
-0.388
-0.321
-0.262
-0.215
-0.175
-0.145
-0.120
-0.101
-0.084
-0.223
-0.294
-0.338
-0.369
-0.146
1.134
5.210
13.386
22.561
19.425
7.839
1.475
-0.435
-0.227
1.731
5.465
7.806
5.365
3.314
4.472
5.660
3.355
0.715
-0.468
-0.748
-0.736
-0.691
-0.642
-0.578
-0.520
-0.456
-0.388
-0.325
-0.269
-0.222
-0.183
-0.151
-0.125
-0.103
-0.087
-0.073
-0.190
-0.262
-0.322
-0.358
-0.358
-0.186
0.419
1.621
2.713
2.787
2.347
0.488
0.023
4.504
28.692
98.335
155.838
84.980
37.314
56.160
74.392
41.102
10.322
1.173
-0.464
-0.643
-0.619
-0.585
-0.522
-0.458
-0.388
-0.325
-0.270
-0.225
-0.187
-0.155
-0.129
-0.108
-0.089
-0.075
-0.062
-0.157
-0.219
-0.288
-0.339
-0.363
-0.382
-0.310
-0.044
0.401
1.656
4.446
1.611
2.338
28.483
297.140
2224.158
5358.927
1938.809
329.073
629.815
1016.263
413.343
62.241
6.848
0.156
-0.520
-0.539
-0.507
-0.452
-0.391
-0.327
-0.272
-0.225
-0.187
-0.157
-0.131
-0.109
-0.092
-0.077
-0.063
-0.052
-0.126
-0.174
-0.236
-0.298
-0.338
-0.376
-0.398
-0.353
-0.231
0.326
1.340
0.808
6.381
91.650
2036.324
63569.207
100132.930
54869.297
2001.976
4265.163
9725.985
2386.414
213.706
16.682
0.934
-0.405
-0.479
-0.443
-0.395
-0.335
-0.277
-0.227
-0.188
-0.157
-0.131
-0.110
-0.093
-0.078
-0.065
-0.054
-0.045
-0.102
-0.136
-0.183
-0.243
-0.292
-0.335
-0.382
-0.423
-0.460
-0.426
-0.358
0.277
8.618
132.276
3830.943
100181.742
100099.648
100053.484
3538.593
5397.685
12495.526
3340.879
257.162
19.643
1.096
-0.347
-0.428
-0.392
-0.349
-0.288
-0.235
-0.191
-0.158
-0.131
-0.110
-0.093
-0.079
-0.066
-0.055
-0.047
-0.039
-0.080
-0.104
-0.138
-0.182
-0.232
-0.277
-0.331
-0.396
-0.463
-0.495
-0.480
0.145
6.270
67.744
1274.418
31379.027
100021.188
23948.988
1193.498
1174.248
2140.515
746.899
95.637
9.600
0.498
-0.355
-0.384
-0.350
-0.302
-0.246
-0.197
-0.161
-0.132
-0.111
-0.093
-0.080
-0.067
-0.056
-0.047
-0.040
-0.033
-0.063
-0.081
-0.104
-0.135
-0.173
-0.218
-0.263
-0.323
-0.392
-0.428
-0.436
-0.184
2.206
18.034
142.127
1019.572
2140.465
920.627
152.188
117.011
149.966
73.921
18.187
2.414
-0.085
-0.359
-0.340
-0.305
-0.255
-0.205
-0.165
-0.135
-0.111
-0.094
-0.080
-0.067
-0.057
-0.048
-0.040
-0.034
-0.029
-0.051
-0.064
-0.080
-0.101
-0.128
-0.162
-0.203
-0.256
-0.320
-0.367
-0.395
-0.360
0.163
2.747
14.181
45.210
68.185
41.862
14.815
10.312
11.544
7.027
2.055
0.136
-0.297
-0.319
-0.287
-0.256
-0.209
-0.168
-0.136
-0.112
-0.094
-0.078
-0.066
-0.056
-0.048
-0.042
-0.034
-0.029
-0.025
-0.042
-0.050
-0.063
-0.077
-0.096
-0.119
-0.150
-0.189
-0.241
-0.297
-0.327
-0.346
-0.310
-0.040
0.867
2.703
3.714
2.514
1.025
0.584
0.569
0.281
-0.092
-0.277
-0.294
-0.266
-0.242
-0.206
-0.169
-0.138
-0.114
-0.095
-0.079
-0.068
-0.057
-0.049
-0.042
[truncated: 96,547 more chars]
