# Supplementary material for: Networked salt-bridges mediate magnesium-dependent conformational dynamics and functional regulation in type IA topoisomerases
Source: Nat Commun. 2026 Apr 30;17:5907. doi: 10.1038/s41467-026-72556-9 (PMC13338365; doi:10.1038/s41467-026-72556-9)
Supplement: Supplementary file 6 — Source Data 3 [file 41467_2026_72556_MOESM6_ESM.zip › source data supplementary fig 7BC/t3_EEE/IDNZ_t4/wt.W.map]

GRID_PARAMETER_FILE C:/Users/seoly/Documents/autodocktools/hydrated_docking/wt/wt_mg2_t4.gpf
GRID_DATA_FILE wt.maps.fld
MACROMOLECULE wt.pdbqt
SPACING 0.375
NELEMENTS 40 40 40
CENTER -11.629 17.709 8.920
-0.456
-0.378
-0.315
-0.264
-0.234
-0.248
-0.242
0.058
7.267
337.241
13488.587
11288.284
227.300
5.377
0.100
0.047
0.324
0.115
-0.144
-0.197
-0.175
-0.155
-0.131
-0.106
-0.083
-0.065
-0.052
-0.042
-0.032
-0.026
-0.020
-0.014
-0.010
-0.006
-0.006
-0.003
-0.004
-0.001
-0.002
-0.003
-0.003
-0.470
-0.399
-0.300
-0.255
-0.239
-0.145
0.529
2.335
8.594
259.344
9470.641
7966.191
199.724
4.683
-0.105
-0.300
-0.274
-0.254
-0.228
-0.194
-0.168
-0.147
-0.118
-0.093
-0.075
-0.059
-0.047
-0.039
-0.031
-0.023
-0.016
-0.011
-0.006
-0.004
-0.002
-0.001
-0.001
0.000
0.001
0.000
0.000
-0.517
0.667
8.884
42.229
21.245
0.968
4.346
17.038
15.236
29.294
200.018
175.811
21.006
0.870
-0.292
-0.301
-0.273
-0.245
-0.214
-0.182
-0.157
-0.130
-0.106
-0.085
-0.067
-0.056
-0.045
-0.037
-0.027
-0.020
-0.014
-0.008
-0.004
-0.003
-0.001
0.001
-0.001
0.001
0.001
0.002
0.003
0.397
35.760
806.248
4099.057
2447.326
230.191
20.393
30.407
24.007
5.618
4.949
4.080
0.852
-0.229
-0.322
-0.284
-0.256
-0.224
-0.189
-0.158
-0.132
-0.112
-0.094
-0.077
-0.064
-0.053
-0.040
-0.033
-0.025
-0.016
-0.012
-0.008
-0.003
-0.001
0.001
0.003
0.001
0.003
0.003
0.002
0.003
5.234
353.467
18556.152
99999.906
100008.891
2830.031
2368.404
166.450
11.550
1.599
-0.045
-0.237
-0.326
-0.344
-0.308
-0.266
-0.226
-0.189
-0.159
-0.135
-0.115
-0.098
-0.085
-0.071
-0.059
-0.050
-0.039
-0.030
-0.022
-0.015
-0.011
-0.008
-0.005
-0.001
0.002
0.003
0.002
0.005
0.004
0.003
0.003
7.578
564.242
45280.141
100000.141
100030.977
11782.957
100052.695
1650.835
11.547
0.406
-0.261
-0.325
-0.328
-0.318
-0.280
-0.244
-0.198
-0.162
-0.137
-0.118
-0.102
-0.089
-0.077
-0.066
-0.057
-0.047
-0.036
-0.029
-0.021
-0.014
-0.011
-0.009
-0.005
-0.001
0.002
0.003
0.004
0.004
0.005
0.005
0.004
2.056
158.712
5337.827
52829.438
21462.180
1744.094
4859.308
247.238
10.337
2.513
0.610
1.068
0.349
-0.235
-0.254
-0.218
-0.182
-0.147
-0.126
-0.109
-0.096
-0.085
-0.074
-0.063
-0.052
-0.045
-0.035
-0.027
-0.022
-0.015
-0.012
-0.010
-0.006
-0.002
0.002
0.003
0.005
0.004
0.004
0.005
0.005
-0.280
6.065
177.721
635.105
397.878
43.745
25.856
18.635
23.984
9.138
7.640
28.907
8.537
0.261
-0.229
-0.201
-0.175
-0.141
-0.120
-0.104
-0.090
-0.079
-0.069
-0.061
-0.052
-0.044
-0.036
-0.027
-0.021
-0.016
-0.011
-0.008
-0.006
-0.003
0.000
0.003
0.004
0.003
0.005
0.005
0.005
-0.399
-0.276
0.030
0.793
0.379
-0.014
1.666
9.938
18.876
7.624
13.726
78.752
19.123
0.602
-0.213
-0.195
-0.173
-0.139
-0.119
-0.104
-0.090
-0.076
-0.067
-0.058
-0.051
-0.042
-0.035
-0.027
-0.020
-0.016
-0.011
-0.007
-0.006
-0.003
-0.001
0.003
0.004
0.005
0.005
0.005
0.005
-0.359
-0.315
-0.305
-0.318
-0.336
-0.321
0.059
1.868
3.308
1.638
2.817
9.760
3.392
0.003
-0.219
-0.193
-0.171
-0.140
-0.120
-0.105
-0.092
-0.079
-0.067
-0.058
-0.049
-0.042
-0.034
-0.026
-0.020
-0.016
-0.010
-0.007
-0.005
-0.001
0.000
0.002
0.003
0.005
0.006
0.005
0.004
-0.324
-0.314
-0.314
-0.355
-0.380
-0.395
-0.362
-0.195
-0.080
-0.203
-0.196
-0.003
-0.140
-0.251
-0.228
-0.204
-0.175
-0.145
-0.126
-0.109
-0.095
-0.083
-0.071
-0.061
-0.051
-0.042
-0.035
-0.027
-0.021
-0.014
-0.010
-0.008
-0.005
-0.002
0.000
0.002
0.004
0.005
0.005
0.005
0.005
-0.296
-0.318
-0.368
-0.437
-0.476
-0.458
-0.455
-0.448
-0.442
-0.435
-0.412
-0.386
-0.347
-0.291
-0.250
-0.218
-0.188
-0.164
-0.142
-0.124
-0.107
-0.090
-0.077
-0.063
-0.052
-0.042
-0.034
-0.025
-0.021
-0.014
-0.010
-0.007
-0.005
0.
0.000
0.000
0.002
0.004
0.004
0.004
0.004
-0.309
-0.364
-0.451
-0.542
-0.639
-0.603
-0.560
-0.531
-0.522
-0.519
-0.507
-0.480
-0.441
-0.342
-0.270
-0.226
-0.201
-0.186
-0.171
-0.148
-0.125
-0.104
-0.084
-0.067
-0.055
-0.043
-0.034
-0.026
-0.022
-0.016
-0.012
-0.009
-0.002
0.000
-0.001
0.001
0.002
0.003
0.002
0.004
0.003
-0.219
-0.374
-0.446
-0.543
-0.586
-0.005
0.794
-0.169
-0.601
-0.621
-0.615
-0.576
-0.523
-0.401
-0.287
-0.226
-0.209
-0.201
-0.192
-0.180
-0.155
-0.124
-0.097
-0.076
-0.058
-0.045
-0.035
-0.028
-0.020
-0.015
-0.012
-0.008
-0.005
-0.001
0.000
0.000
0.001
0.002
0.002
0.002
0.003
0.135
-0.374
-0.432
-0.489
0.567
28.386
123.026
16.129
-0.146
-0.730
-0.718
-0.671
-0.604
-0.329
0.258
0.593
0.200
-0.147
-0.206
-0.194
-0.180
-0.147
-0.112
-0.084
-0.063
-0.047
-0.035
-0.027
-0.022
-0.016
-0.009
-0.008
-0.006
0.000
0.
0.
0.001
0.001
0.001
0.001
0.001
0.354
-0.354
0.000
0.719
4.716
375.828
4011.155
143.493
1.171
-0.793
-0.800
-0.749
-0.482
2.267
18.889
37.045
12.296
1.155
-0.131
-0.199
-0.185
-0.163
-0.128
-0.093
-0.067
-0.047
-0.037
-0.028
-0.021
-0.016
-0.012
-0.007
-0.005
-0.002
-0.001
-0.001
-0.001
0.000
0.001
0.001
0.001
0.030
-0.261
2.820
6.888
4.801
91.195
444.183
43.468
0.216
-0.847
-0.843
-0.759
0.624
32.906
1024.529
4083.300
441.038
13.791
0.277
-0.198
-0.190
-0.174
-0.136
-0.099
-0.070
-0.050
-0.039
-0.029
-0.021
-0.017
-0.013
-0.009
-0.006
-0.002
-0.002
-0.002
-0.001
0.000
0.001
0.001
0.001
-0.182
-0.139
6.574
11.645
2.609
2.213
5.248
0.897
-0.818
-0.878
-0.751
-0.183
2.977
155.382
28255.729
100000.008
5677.826
46.999
0.896
-0.186
-0.192
-0.178
-0.142
-0.103
-0.073
-0.052
-0.039
-0.031
-0.022
-0.017
-0.015
-0.012
-0.006
-0.005
-0.003
-0.003
-0.002
-0.001
-0.001
0.
0.001
-0.210
-0.380
0.602
1.236
-0.161
-0.477
-0.561
-0.692
-0.802
-0.631
0.732
8.671
20.826
81.854
5678.346
50768.891
1597.723
26.902
0.651
-0.192
-0.194
-0.178
-0.139
-0.098
-0.070
-0.051
-0.040
-0.032
-0.025
-0.021
-0.016
-0.012
-0.009
-0.006
-0.004
-0.004
-0.004
-0.002
-0.001
-0.001
0.000
-0.343
-0.522
-0.629
-0.608
-0.575
-0.550
-0.558
-0.575
-0.548
-0.050
8.694
136.756
385.452
102.920
100.785
200.285
52.600
3.621
0.006
-0.209
-0.192
-0.171
-0.130
-0.094
-0.072
-0.056
-0.047
-0.039
-0.030
-0.026
-0.020
-0.014
-0.012
-0.007
-0.005
-0.005
-0.004
-0.004
-0.003
-0.002
-0.002
-0.507
-0.668
-0.705
-0.688
-0.653
-0.567
-0.531
-0.486
-0.421
0.364
18.837
385.029
1597.059
259.242
13.241
3.904
1.475
0.052
-0.211
-0.205
-0.186
-0.160
-0.124
-0.097
-0.080
-0.065
-0.054
-0.044
-0.037
-0.029
-0.024
-0.018
-0.015
-0.012
-0.007
-0.006
-0.005
-0.005
-0.004
-0.003
-0.002
-0.573
-0.764
-0.769
-0.749
-0.417
0.230
-0.115
-0.425
-0.375
0.042
7.117
94.668
258.764
66.135
4.742
0.072
-0.193
-0.227
-0.222
-0.204
-0.191
-0.164
-0.140
-0.118
-0.101
-0.083
-0.066
-0.053
-0.043
-0.034
-0.027
-0.022
-0.018
-0.014
-0.010
-0.008
-0.006
-0.005
-0.004
-0.004
-0.004
-0.606
-0.749
-0.263
0.447
0.859
2.134
0.936
-0.314
-0.370
-0.251
0.722
5.772
10.986
4.674
0.426
-0.212
-0.243
-0.235
-0.232
-0.231
-0.229
-0.224
-0.214
-0.187
-0.154
-0.120
-0.090
-0.068
-0.050
-0.040
-0.032
-0.024
-0.020
-0.016
-0.012
-0.010
-0.009
-0.005
-0.005
-0.004
-0.004
-0.510
0.452
33.036
196.523
33.488
2.473
0.592
-0.350
-0.373
-0.312
-0.225
0.006
0.195
-0.040
-0.224
-0.265
-0.256
-0.254
-0.267
-0.309
-0.385
-0.436
-0.446
-0.382
-0.281
-0.196
-0.130
-0.090
-0.063
-0.047
-0.035
-0.029
-0.022
-0.017
-0.014
-0.011
-0.010
-0.008
-0.005
-0.005
-0.004
-0.168
7.296
1530.951
99999.922
1529.525
6.480
-0.318
-0.437
-0.367
-0.304
-0.278
-0.266
-0.259
-0.264
-0.269
-0.269
-0.267
-0.278
-0.364
-0.526
-0.610
-0.623
-0.597
-0.543
-0.473
-0.333
-0.199
-0.119
-0.076
-0.054
-0.041
-0.033
-0.027
-0.019
-0.016
-0.013
-0.011
-0.009
-0.007
-0.005
-0.005
0.002
6.498
889.554
75485.469
887.327
5.419
-0.454
-0.423
-0.359
-0.304
-0.277
-0.273
-0.272
-0.275
-0.279
-0.296
-0.311
-0.343
-0.504
-0.550
-0.601
-0.626
-0.595
-0.534
-0.445
-0.358
-0.272
-0.151
-0.089
-0.062
-0.046
-0.037
-0.030
-0.023
-0.018
-0.014
-0.011
-0.010
-0.009
-0.007
-0.005
-0.149
0.846
15.234
67.968
14.268
0.087
-0.488
-0.414
-0.351
-0.298
-0.282
-0.280
-0.279
-0.284
-0.301
-0.340
-0.387
-0.408
-0.453
-0.510
0.380
5.902
9.518
3.136
-0.169
-0.307
-0.236
-0.166
-0.097
-0.067
-0.050
-0.040
-0.032
-0.026
-0.021
-0.016
-0.012
-0.011
-0.010
-0.009
-0.007
-0.342
-0.228
-0.094
0.046
-0.352
-0.534
-0.479
-0.409
-0.344
-0.303
-0.282
-0.273
-0.273
-0.280
-0.311
-0.372
-0.418
-0.361
-0.390
0.592
33.897
314.931
635.198
199.213
8.846
-0.122
-0.187
-0.141
-0.094
-0.067
-0.052
-0.042
-0.034
-0.030
-0.022
-0.019
-0.013
-0.011
-0.011
-0.010
-0.008
-0.067
0.002
-0.234
-0.421
-0.456
-0.454
-0.438
-0.404
-0.375
-0.342
-0.308
-0.286
-0.273
-0.277
-0.314
-0.362
-0.361
-0.351
-0.299
7.515
715.400
18556.215
61741.590
7997.907
250.281
0.558
-0.154
-0.116
-0.088
-0.067
-0.055
-0.045
-0.037
-0.033
-0.026
-0.021
-0.016
-0.014
-0.012
-0.011
-0.009
6.335
7.851
2.060
-0.128
-0.417
-0.426
-0.416
-0.394
-0.380
-0.368
-0.357
-0.302
-0.214
-0.189
-0.259
-0.319
-0.323
-0.318
-0.264
28.031
3597.702
99999.906
100000.141
100000.055
1026.390
2.638
-0.144
-0.122
-0.090
-0.070
-0.057
-0.048
-0.040
-0.034
-0.027
-0.022
-0.018
-0.016
-0.014
-0.012
-0.011
106.886
136.750
23.486
1.261
-0.343
-0.392
-0.323
-0.274
-0.364
-0.382
-0.370
-0.300
-0.065
0.048
-0.131
-0.283
-0.312
-0.308
-0.284
16.934
2155.988
100003.859
100018.742
45291.875
716.769
1.644
-0.144
-0.124
-0.097
-0.076
-0.062
-0.052
-0.044
-0.036
-0.029
-0.023
-0.019
-0.018
-0.016
-0.012
-0.011
441.152
580.242
66.012
2.615
-0.234
5.238
81.962
66.209
4.540
-0.254
-0.390
-0.303
-0.066
0.113
-0.118
-0.286
-0.324
-0.323
-0.298
0.349
225.726
2883.350
9320.777
2201.321
103.163
1.340
-0.141
-0.131
-0.106
-0.086
-0.072
-0.058
-0.048
-0.038
-0.033
-0.028
-0.020
-0.018
-0.016
-0.014
-0.011
138.025
175.874
26.344
1.554
10.728
715.317
5337.825
4675.044
501.424
6.267
-0.376
-0.350
-0.245
-0.175
-0.248
-0.324
-0.341
-0.336
-0.269
0.415
8.842
423.126
46899.070
5994.659
263.902
82.584
0.940
-0.141
-0.122
-0.108
-0.086
-0.065
-0.051
-0.042
-0.036
-0.030
-0.023
-0.021
-0.018
-0.015
-0.013
10.171
9.865
2.910
0.478
178.226
10536.509
100003.242
100000.664
6981.308
126.485
-0.302
-0.374
-0.337
-0.308
-0.314
-0.341
-0.351
-0.351
-0.118
3.052
31.015
127.044
755.237
566.338
645.651
223.499
5.395
-0.150
-0.146
-0.133
-0.106
-0.074
-0.058
-0.047
-0.038
-0.032
-0.024
-0.022
-0.020
-0.017
-0.014
0.685
0.254
0.229
0.514
253.612
18602.158
100089.602
100012.727
12112.384
158.563
-0.294
-0.138
0.038
-0.082
-0.270
-0.342
-0.355
-0.362
-0.028
5.173
66.262
178.029
63.107
151.360
315.812
126.688
1.602
-0.176
-0.174
-0.163
-0.120
-0.081
-0.061
-0.052
-0.041
-0.033
-0.027
-0.023
-0.021
-0.019
-0.015
0.230
-0.304
-0.166
0.158
59.539
2313.174
29117.982
24863.303
1483.151
26.609
0.317
4.107
8.802
4.158
0.374
-0.299
-0.351
-0.364
-0.205
2.142
18.927
46.735
17.303
6.343
13.641
2.581
-0.126
-0.223
-0.211
-0.194
-0.127
-0.085
-0.065
-0.054
-0.044
-0.037
-0.030
-0.025
-0.021
-0.020
-0.017
0.346
-0.357
-0.378
-0.294
2.207
109.255
449.498
362.274
54.109
0.972
4.280
52.212
155.022
52.246
4.151
-0.101
-0.341
-0.353
-0.331
0.068
2.155
5.232
3.670
0.653
0.067
-0.088
-0.222
-0.242
-0.232
-0.195
-0.128
-0.089
-0.070
-0.058
-0.046
-0.039
-0.033
-0.029
-0.024
-0.020
-0.017
-0.031
-0.387
-0.433
-0.458
-0.252
0.910
2.480
4.623
8.781
4.534
10.526
175.909
768.568
175.899
9.834
0.105
-0.331
-0.347
-0.348
-0.229
1.455
10.285
11.003
6.557
9.992
4.703
0.438
-0.209
-0.228
-0.171
-0.125
-0.091
-0.072
-0.060
-0.050
-0.043
-0.035
-0.031
-0.025
-0.022
-0.018
-0.285
-0.382
-0.432
-0.459
-0.467
-0.234
1.379
7.089
14.226
6.711
6.116
66.117
199.780
58.735
4.638
-0.054
-0.326
-0.343
-0.345
-0.249
1.192
8.392
21.433
228.776
886.796
199.866
9.889
0.188
-0.185
-0.152
-0.124
-0.092
-0.075
-0.062
-0.052
-0.045
-0.037
-0.032
-0.028
-0.023
-0.020
-0.310
-0.367
-0.415
-0.448
-0.238
3.240
33.258
76.696
28.362
4.575
1.041
5.148
10.929
5.150
0.533
-0.246
-0.313
-0.333
-0.336
-0.299
0.023
2.910
85.305
13487.168
99999.773
7966.295
66.174
1.167
-0.145
-0.144
-0.123
-0.096
-0.077
-0.065
-0.055
-0.048
-0.040
-0.036
-0.032
-0.025
-0.020
-0.293
-0.347
-0.379
-0.389
0.929
41.874
1858.729
13486.997
887.204
21.415
0.464
-0.028
0.179
-0.014
-0.251
-0.295
-0.302
-0.318
-0.314
-0.289
-0.061
2.449
95.621
19411.703
99999.828
11287.190
74.523
1.317
-0.139
-0.145
-0.124
-0.099
-0.080
-0.069
-0.060
-0.052
-0.045
-0.040
-0.036
-0.027
-0.022
-0.379
-0.341
-0.216
0.424
2.185
2.230
0.995
1.484
14.813
1186.129
99999.656
99999.883
773.070
34.066
16.922
3.172
3.421
1.738
0.173
-0.185
-0.189
-0.164
-0.140
-0.118
-0.097
-0.075
-0.056
-0.044
-0.034
-0.027
-0.022
-0.016
-0.010
-0.007
-0.006
-0.004
-0.005
-0.004
-0.003
-0.005
-0.005
-0.425
-0.363
-0.239
0.349
1.768
2.703
8.630
37.362
41.971
1029.944
100000.102
99999.734
668.740
14.523
3.957
0.331
-0.181
-0.219
-0.240
-0.213
-0.181
-0.157
-0.131
-0.108
-0.086
-0.068
-0.052
-0.042
-0.034
-0.025
-0.017
-0.011
-0.007
-0.003
-0.003
-0.003
-0.002
-0.002
-0.001
-0.003
-0.003
-0.464
-0.289
0.351
1.074
0.948
3.973
84.149
1024.634
771.275
105.536
669.288
580.304
46.591
2.262
0.046
-0.255
-0.295
-0.273
-0.243
-0.205
-0.174
-0.146
-0.119
-0.094
-0.075
-0.061
-0.047
-0.036
-0.029
-0.021
-0.015
-0.011
-0.006
-0.002
-0.001
0.
-0.001
0.001
0.001
-0.001
0.002
-0.438
3.389
83.277
280.603
178.099
15.172
178.253
3474.999
2166.915
97.056
11.760
7.942
1.646
-0.142
-0.323
-0.298
-0.279
-0.254
-0.221
-0.185
-0.151
-0.126
-0.104
-0.085
-0.070
-0.056
-0.045
-0.034
-0.026
-0.019
-0.013
-0.009
-0.004
-0.001
0.001
0.001
0.000
0.002
0.002
0.002
0.003
0.179
32.585
715.337
3597.680
1902.648
222.748
97.651
308.125
227.956
23.607
1.097
-0.133
-0.301
-0.349
-0.318
-0.284
-0.255
-0.218
-0.183
-0.153
-0.127
-0.108
-0.092
-0.078
-0.064
-0.053
-0.039
-0.029
-0.024
-0.017
-0.012
-0.009
-0.005
-0.001
0.001
0.003
0.001
0.003
0.003
0.002
0.002
0.534
51.716
1310.115
6981.448
4103.089
418.437
387.103
55.894
10.667
1.717
-0.171
-0.363
-0.355
-0.338
-0.306
-0.264
-0.217
-0.181
-0.153
-0.130
-0.112
-0.097
-0.085
-0.073
-0.060
-0.048
-0.039
-0.027
-0.023
-0.017
-0.012
-0.010
-0.006
-0.002
0.002
0.002
0.004
0.004
0.004
0.004
0.003
-0.162
11.324
314.836
1310.155
808.264
132.336
78.540
16.934
1.175
-0.110
-0.311
-0.314
-0.319
-0.310
-0.270
-0.235
-0.193
-0.161
-0.137
-0.119
-0.104
-0.090
-0.077
-0.067
-0.057
-0.047
-0.038
-0.028
-0.021
-0.017
-0.012
-0.010
-0.006
-0.002
0.001
0.002
0.005
0.005
0.005
0.004
0.004
-0.416
0.239
7.754
52.224
26.802
2.378
3.366
1.217
0.339
-0.031
-0.159
0.027
-0.139
-0.266
-0.242
-0.215
-0.179
-0.147
-0.127
-0.112
-0.097
-0.086
-0.074
-0.064
-0.055
-0.045
-0.038
-0.027
-0.022
-0.016
-0.010
-0.007
-0.005
-0.003
0.000
0.001
0.004
0.005
0.006
0.006
0.005
-0.373
-0.328
-0.286
-0.300
-0.330
-0.306
-0.203
-0.022
0.153
-0.086
-0.080
0.273
-0.006
-0.241
-0.231
-0.206
-0.173
-0.145
-0.126
-0.111
-0.097
-0.083
-0.073
-0.061
-0.052
-0.043
-0.037
-0.027
-0.021
-0.017
-0.009
-0.006
-0.006
-0.004
-0.001
0.003
0.004
0.005
0.005
0.006
0.005
-0.347
-0.311
-0.311
-0.339
-0.356
-0.376
-0.372
-0.296
-0.229
-0.284
-0.262
-0.136
-0.192
-0.254
-0.227
-0.203
-0.172
-0.145
-0.128
-0.112
-0.098
-0.085
-0.074
-0.064
-0.051
-0.044
-0.036
-0.028
-0.020
-0.017
-0.010
-0.008
-0.006
-0.003
0.001
0.003
0.005
0.005
0.005
0.005
0.005
-0.316
-0.320
-0.334
-0.377
-0.413
-0.428
-0.423
-0.414
-0.390
-0.367
-0.340
-0.312
-0.296
-0.267
-0.236
-0.212
-0.179
-0.155
-0.136
-0.118
-0.104
-0.090
-0.077
-0.065
-0.054
-0.044
-0.036
-0.028
-0.021
-0.015
-0.011
-0.007
-0.006
-0.003
0.001
0.002
0.004
0.004
0.004
0.004
0.005
-0.306
-0.347
-0.414
-0.501
-0.517
-0.516
-0.491
-0.458
-0.435
-0.406
-0.386
-0.364
-0.341
-0.305
-0.264
-0.227
-0.198
-0.174
-0.157
-0.139
-0.119
-0.100
-0.084
-0.069
-0.058
-0.046
-0.038
-0.028
-0.023
-0.016
-0.012
-0.009
-0.005
-0.003
0.001
0.001
0.003
0.003
0.004
0.004
0.003
-0.327
-0.374
-0.465
-0.562
-0.666
-0.682
-0.661
-0.463
0.040
0.047
-0.383
-0.445
-0.410
-0.370
-0.290
-0.242
-0.219
-0.209
-0.196
-0.175
-0.151
-0.123
-0.098
-0.076
-0.061
-0.048
-0.037
-0.028
-0.023
-0.016
-0.012
-0.009
-0.005
-0.003
0.001
0.002
0.002
0.003
0.003
0.004
0.003
-0.284
-0.380
-0.469
-0.574
-0.687
-0.645
-0.612
0.398
4.672
4.208
0.326
-0.528
-0.484
-0.437
-0.325
-0.257
-0.235
-0.232
-0.217
-0.206
-0.180
-0.150
-0.118
-0.089
-0.066
-0.049
-0.039
-0.029
-0.023
-0.017
-0.011
-0.009
-0.005
-0.004
0.001
0.001
0.002
0.003
0.003
0.003
0.003
-0.130
-0.332
0.538
2.047
0.611
0.324
1.780
1.814
7.382
5.747
0.703
-0.645
-0.582
-0.468
-0.172
0.008
-0.108
-0.217
-0.235
-0.221
-0.207
-0.171
-0.137
-0.104
-0.074
-0.053
-0.038
-0.030
-0.024
-0.018
-0.012
-0.007
-0.006
-0.001
-0.001
0.000
0.001
0.002
0.002
0.002
0.002
-0.010
3.250
82.828
126.493
29.476
6.073
10.581
2.499
1.846
1.473
-0.435
-0.753
-0.594
0.279
3.693
6.546
3.034
0.363
-0.174
-0.232
-0.218
-0.193
-0.152
-0.116
-0.082
-0.057
-0.041
-0.033
-0.024
-0.019
-0.014
-0.009
-0.005
-0.001
-0.001
-0.001
-0.001
0.000
0.000
0.001
0.001
0.372
113.054
909.198
1158.974
250.173
15.646
4.070
0.416
-0.863
-0.865
-0.877
-0.794
-0.326
6.189
74.588
156.444
44.832
5.296
0.444
-0.158
-0.208
-0.205
-0.165
-0.125
-0.087
-0.059
-0.043
-0.035
-0.024
-0.019
-0.014
-0.013
-0.009
-0.003
-0.003
-0.001
-0.001
-0.001
0.000
0.000
0.001
1.768
199.373
1677.713
2446.568
445.908
14.866
-0.152
-0.777
-1.002
-0.938
-0.866
-0.738
0.250
21.042
385.880
1381.662
219.052
20.500
2.123
-0.063
-0.220
-0.210
-0.169
-0.129
-0.089
-0.062
-0.045
-0.035
-0.027
-0.020
-0.018
-0.015
-0.011
-0.006
-0.005
-0.003
-0.002
0.000
0.000
0.000
0.000
2.288
43.130
446.335
564.029
141.482
2.213
-0.689
-0.832
-0.930
-0.874
-0.664
0.088
1.362
12.831
177.063
514.592
121.365
22.449
2.720
-0.056
-0.229
-0.205
-0.166
-0.126
-0.088
-0.064
-0.049
-0.038
-0.032
-0.025
-0.020
-0.017
-0.013
-0.009
-0.006
-0.005
-0.004
-0.003
-0.001
0.000
0.000
1.465
1.441
10.821
16.593
1.144
-0.542
-0.625
-0.654
-0.667
-0.592
0.198
4.001
8.005
5.380
14.627
29.441
16.313
5.812
0.831
-0.159
-0.220
-0.193
-0.160
-0.119
-0.088
-0.068
-0.055
-0.047
-0.038
-0.031
-0.026
-0.019
-0.016
-0.012
-0.008
-0.006
-0.005
-0.004
-0.002
-0.002
-0.001
-0.099
-0.232
-0.575
-0.702
-0.671
-0.629
-0.582
-0.547
-0.495
-0.354
0.835
7.061
15.152
5.925
1.310
1.298
1.014
0.393
-0.115
-0.222
-0.213
-0.186
-0.151
-0.116
-0.094
-0.079
-0.067
-0.056
-0.046
-0.037
-0.030
-0.024
-0.018
-0.015
-0.010
-0.009
-0.006
-0.005
-0.004
-0.003
-0.003
-0.474
-0.599
-0.772
-0.760
-0.715
-0.654
-0.577
-0.493
-0.414
-0.322
0.285
3.334
5.741
2.699
0.193
-0.213
-0.221
-0.229
-0.238
-0.223
-0.211
-0.194
-0.165
-0.141
-0.123
-0.106
-0.087
-0.071
-0.056
-0.045
-0.035
-0.026
-0.021
-0.017
-0.014
-0.010
-0.008
-0.005
-0.005
-0.004
-0.004
-0.413
-0.317
-0.164
-0.135
-0.539
-0.667
-0.583
-0.489
-0.397
-0.331
-0.185
0.266
0.539
0.169
-0.202
-0.280
-0.265
-0.255
-0.247
-0.245
-0.255
-0.258
-0.247
-0.217
-0.183
-0.152
-0.121
-0.093
-0.071
-0.054
-0.041
-0.032
-0.026
-0.021
-0.016
-0.013
-0.010
-0.007
-0.007
-0.005
-0.004
0.628
5.157
13.431
27.320
6.455
-0.260
-0.580
-0.485
-0.397
-0.326
-0.287
-0.255
-0.239
-0.267
-0.296
-0.282
-0.277
-0.273
-0.287
-0.339
-0.420
-0.481
-0.477
-0.410
-0.315
-0.221
-0.160
-0.121
-0.089
-0.065
-0.049
-0.037
-0.029
-0.022
-0.018
-0.016
-0.012
-0.009
-0.008
-0.007
-0.005
5.127
43.157
165.550
904.307
107.179
1.392
-0.545
-0.471
-0.396
-0.322
-0.283
-0.278
-0.280
-0.284
-0.284
-0.278
-0.278
-0.300
-0.394
-0.561
-0.640
-0.644
-0.622
-0.569
-0.497
-0.361
-0.220
-0.149
-0.107
-0.074
-0.055
-0.043
-0.034
-0.024
-0.021
-0.016
-0.014
-0.011
-0.009
-0.007
-0.007
8.793
85.397
204.699
654.640
69.718
1.222
-0.528
-0.455
-0.384
-0.316
-0.292
-0.288
-0.287
-0.284
-0.284
-0.281
-0.288
-0.376
-0.531
-0.583
-0.632
-0.649
-0.605
-0.529
-0.428
-0.375
-0.293
-0.179
-0.122
-0.084
-0.060
-0.047
-0.038
-0.029
-0.022
-0.017
-0.014
-0.012
-0.010
-0.009
-0.007
2.963
21.276
36.620
21.574
3.940
-0.308
-0.516
-0.426
-0.352
-0.306
-0.293
-0.287
-0.282
-0.278
-0.279
-0.284
-0.312
-0.437
-0.481
-0.542
0.706
7.907
12.596
4.360
-0.012
-0.316
-0.255
-0.193
-0.129
-0.088
-0.065
-0.051
-0.041
-0.032
-0.025
-0.020
-0.014
-0.013
-0.013
-0.010
-0.009
0.198
1.627
2.223
0.849
-0.245
-0.476
-0.433
-0.384
-0.337
-0.305
-0.291
-0.279
-0.270
-0.269
-0.280
-0.293
-0.322
-0.384
-0.422
0.926
51.312
501.609
909.385
314.958
14.176
-0.089
-0.209
-0.170
-0.124
-0.088
-0.067
-0.053
-0.042
-0.036
-0.028
-0.022
-0.017
-0.015
-0.013
-0.011
-0.009
1.040
1.222
0.274
-0.258
-0.416
-0.419
-0.402
-0.370
-0.338
-0.315
-0.302
-0.242
-0.105
-0.045
-0.173
-0.287
-0.308
-0.329
-0.305
12.395
1026.299
38873.938
99999.789
16074.826
397.056
0.903
-0.177
-0.149
-0.113
-0.086
-0.068
-0.055
-0.044
-0.036
-0.029
-0.024
-0.020
-0.018
-0.014
-0.013
-0.011
41.536
52.320
10.908
0.525
-0.369
-0.410
-0.395
-0.368
-0.343
-0.333
-0.292
0.119
1.546
2.436
0.839
-0.134
-0.291
-0.306
-0.269
53.465
6101.148
99999.922
100000.219
100000.102
1677.875
5.389
-0.171
-0.147
-0.111
-0.087
-0.071
-0.058
-0.047
-0.039
-0.032
-0.026
-0.023
-0.019
-0.016
-0.013
-0.012
3474.147
5677.175
227.150
6.313
-0.170
-0.395
-0.378
-0.375
-0.358
-0.349
-0.224
1.179
7.939
13.625
4.659
0.328
-0.284
-0.324
-0.308
26.610
3598.066
100006.227
100031.063
100018.984
1028.865
2.825
-0.163
-0.139
-0.114
-0.096
-0.079
-0.063
-0.050
-0.043
-0.036
-0.029
-0.025
-0.020
-0.018
-0.014
-0.012
93989.953
99999.641
1374.944
15.245
0.075
-0.224
1.846
1.380
-0.261
-0.370
-0.225
1.487
9.818
16.922
5.166
0.377
-0.298
-0.342
-0.322
0.856
318.126
4885.702
22591.107
4586.772
504.705
142.415
2.643
-0.139
-0.127
-0.118
-0.094
-0.071
-0.056
-0.045
-0.037
-0.032
-0.027
-0.023
-0.020
-0.017
-0.012
4810.658
9470.810
296.304
9.287
1.269
65.758
353.729
353.459
41.623
-0.253
-0.322
0.336
2.690
4.227
1.579
-0.065
-0.346
-0.353
-0.339
-0.160
7.808
1061.051
100365.422
33613.938
12180.902
2780.540
158.793
0.144
-0.156
-0.149
-0.122
-0.081
-0.060
-0.048
-0.040
-0.033
-0.028
-0.025
-0.022
-0.019
-0.016
60.311
75.898
24.243
16.404
14.376
579.703
4126.527
3602.640
446.253
3.131
-0.380
-0.244
0.214
0.661
0.413
-0.163
-0.349
-0.371
-0.341
-0.075
2.805
93.812
2598.066
19168.070
99629.117
13944.542
397.061
1.453
-0.194
-0.187
-0.155
-0.094
-0.066
-0.051
-0.043
-0.036
-0.029
-0.026
-0.023
-0.020
-0.016
1.840
3.529
15.721
29.911
44.937
2197.872
11833.232
6258.616
566.694
6.646
-0.233
0.451
1.457
1.687
0.948
0.001
-0.328
-0.377
-0.349
-0.021
1.558
6.179
328.022
6108.649
21451.469
4675.212
199.181
1.072
-0.243
-0.229
-0.179
-0.103
-0.072
-0.058
-0.045
-0.037
-0.032
-0.027
-0.024
-0.021
-0.018
-0.148
0.777
5.671
10.583
65.031
19704.465
101026.305
1627.623
148.458
1.149
2.457
23.556
59.056
24.470
2.967
0.062
-0.336
-0.375
-0.368
-0.176
0.527
1.151
14.406
315.127
715.395
280.637
10.012
-0.058
-0.288
-0.271
-0.181
-0.106
-0.075
-0.060
-0.049
-0.042
-0.033
-0.029
-0.025
-0.022
-0.019
-0.306
-0.207
0.419
1.159
15.033
524.313
1677.709
110.881
29.518
12.998
27.948
1024.571
7966.270
886.849
23.775
0.568
-0.338
-0.366
-0.374
-0.331
-0.179
-0.025
-0.085
0.973
3.794
1.344
-0.066
-0.317
-0.309
-0.287
-0.166
-0.104
-0.078
-0.063
-0.052
-0.044
-0.037
-0.031
-0.027
-0.023
-0.019
-0.342
-0.393
-0.384
-0.340
0.455
7.208
18.171
123.398
505.533
138.420
83.512
11287.476
99999.664
9470.540
74.420
1.182
-0.316
-0.365
-0.369
-0.352
-0.287
-0.078
0.520
3.428
7.161
3.018
0.248
-0.287
-0.319
-0.229
-0.149
-0.102
-0.080
-0.065
-0.054
-0.045
-0.039
-0.034
-0.029
-0.025
-0.021
-0.342
-0.385
-0.423
-0.434
-0.398
0.392
13.099
260.054
1375.537
295.984
43.347
1375.449
13486.758
1185.807
29.472
0.608
-0.321
-0.362
-0.368
-0.335
-0.275
0.283
8.121
120.963
440.857
106.923
6.391
0.033
-0.244
-0.182
-0.138
-0.104
-0.080
-0.067
-0.057
-0.048
-0.041
-0.037
-0.031
-0.027
-0.021
-0.317
-0.363
-0.407
-0.415
-0.214
3.115
33.836
118.552
197.216
61.079
8.024
33.255
94.630
32.989
2.997
-0.127
-0.324
-0.344
-0.345
-0.324
-0.246
1.224
52.469
3474.267
62122.129
2530.876
41.506
0.782
-0.176
-0.159
-0.134
-0.104
-0.083
-0.070
-0.059
-0.053
-0.045
-0.040
-0.037
-0.029
-0.024
-0.294
-0.339
-0.373
-0.371
0.712
36.948
1375.418
9474.135
775.963
22.499
1.101
0.718
1.486
0.683
-0.110
-0.301
-0.314
-0.320
-0.323
-0.242
0.502
4.901
63.746
4811.223
93989.938
3474.231
46.613
0.916
-0.161
-0.155
-0.133
-0.107
-0.088
-0.075
-0.064
-0.057
-0.049
-0.043
-0.039
-0.032
-0.024
-0.313
-0.267
0.746
16.981
120.928
136.994
20.030
4.900
8.767
228.025
6717.171
5679.476
291.707
5867.883
1962.225
33.940
7.000
3.396
0.590
0.093
-0.031
-0.145
-0.150
-0.124
-0.107
-0.083
-0.061
-0.048
-0.037
-0.029
-0.023
-0.017
-0.012
-0.011
-0.009
-0.006
-0.005
-0.006
-0.004
-0.007
-0.008
-0.384
-0.304
0.641
12.246
83.996
96.519
44.985
201.096
160.537
193.097
4810.305
4083.994
158.216
247.547
118.553
7.001
0.056
-0.197
-0.246
-0.225
-0.191
-0.171
-0.140
-0.116
-0.095
-0.073
-0.056
-0.044
-0.034
-0.025
-0.019
-0.014
-0.008
-0.005
-0.005
-0.003
-0.003
-0.004
-0.003
-0.004
-0.005
-0.409
-0.353
-0.044
2.447
11.300
22.245
670.344
50768.809
23386.816
316.360
142.237
121.051
17.936
4.849
2.603
0.113
-0.293
-0.287
-0.263
-0.227
-0.190
-0.157
-0.129
-0.105
-0.083
-0.064
-0.050
-0.039
-0.032
-0.023
-0.015
-0.010
-0.005
-0.002
-0.002
-0.001
-0.001
-0.001
-0.001
-0.002
-0.002
-0.437
-0.311
0.107
0.814
1.356
17.780
1858.767
99999.758
99999.797
668.511
11.908
3.504
0.688
-0.161
-0.272
-0.302
-0.295
-0.276
-0.249
-0.209
-0.173
-0.141
-0.115
-0.094
-0.073
-0.060
-0.046
-0.035
-0.027
-0.019
-0.015
-0.008
-0.004
-0.001
0.000
0.002
0.001
0.001
0.002
0.000
0.
-0.454
0.135
4.466
33.316
17.204
6.975
228.406
4809.792
3474.161
106.894
3.052
-0.178
-0.330
-0.341
-0.315
-0.290
-0.268
-0.240
-0.206
-0.174
-0.144
-0.119
-0.100
-0.084
-0.068
-0.057
-0.040
-0.031
-0.025
-0.019
-0.014
-0.009
-0.004
-0.002
0.001
0.002
0.002
0.003
0.003
0.002
0.001
-0.440
0.359
9.843
65.379
33.534
3.184
10.803
38.009
33.065
5.107
0.089
-0.373
-0.369
-0.346
-0.312
-0.273
-0.235
-0.202
-0.172
-0.147
-0.124
-0.106
-0.091
-0.078
-0.064
-0.052
-0.038
-0.030
-0.023
-0.018
-0.014
-0.009
-0.006
-0.002
0.001
0.003
0.003
0.004
0.004
0.003
0.001
-0.412
-0.144
1.197
8.437
4.201
0.684
1.439
1.021
0.443
-0.142
-0.349
-0.366
-0.351
-0.328
-0.289
-0.244
-0.206
-0.176
-0.153
-0.132
-0.113
-0.095
-0.082
-0.071
-0.061
-0.049
-0.036
-0.031
-0.022
-0.016
-0.012
-0.009
-0.006
-0.003
0.001
0.003
0.004
0.005
0.004
0.005
0.004
-0.380
-0.332
-0.284
-0.253
-0.307
-0.255
-0.193
-0.292
-0.363
-0.374
-0.368
-0.350
-0.328
-0.294
-0.257
-0.223
-0.186
-0.158
-0.136
-0.119
-0.106
-0.091
-0.080
-0.069
-0.057
-0.047
-0.039
-0.030
-0.023
-0.017
-0.012
-0.007
-0.005
-0.004
-0.002
0.002
0.005
0.005
0.005
0.005
0.004
-0.354
-0.318
-0.314
-0.335
-0.359
-0.370
-0.382
-0.396
-0.391
-0.383
-0.367
-0.339
-0.308
-0.275
-0.246
-0.217
-0.181
-0.152
-0.133
-0.117
-0.104
-0.088
-0.076
-0.066
-0.055
-0.045
-0.039
-0.030
-0.023
-0.017
-0.012
-0.007
-0.005
-0.004
-0.001
0.002
0.004
0.005
0.007
0.006
0.006
-0.333
-0.314
-0.312
-0.344
-0.372
-0.390
-0.397
-0.407
-0.409
-0.392
-0.363
-0.328
-0.298
-0.271
-0.245
-0.215
-0.181
-0.154
-0.137
-0.120
-0.105
-0.091
-0.078
-0.068
-0.057
-0.045
-0.038
-0.030
-0.022
-0.016
-0.011
-0.007
-0.006
-0.004
0.001
0.003
0.004
0.006
0.005
0.005
0.005
-0.321
-0.326
-0.347
-0.391
-0.430
-0.427
-0.422
-0.415
-0.408
-0.383
-0.356
-0.333
-0.305
-0.278
-0.251
-0.217
-0.191
-0.167
-0.148
-0.131
-0.114
-0.097
-0.083
-0.071
-0.060
-0.048
-0.038
-0.031
-0.022
-0.016
-0.013
-0.008
-0.006
-0.003
0.000
0.002
0.002
0.005
0.005
0.005
0.005
-0.327
-0.371
-0.443
-0.538
-0.552
-0.556
-0.510
-0.376
0.257
0.059
-0.329
-0.353
-0.330
-0.306
-0.268
-0.236
-0.212
-0.195
-0.177
-0.159
-0.137
-0.115
-0.094
-0.077
-0.063
-0.051
-0.041
-0.029
-0.022
-0.017
-0.014
-0.009
-0.006
-0.003
0.000
0.002
0.003
0.004
0.005
0.005
0.004
-0.345
-0.388
-0.465
-0.567
-0.606
-0.672
-0.547
17.019
141.535
100.972
5.144
-0.241
-0.374
-0.349
-0.305
-0.262
-0.243
-0.238
-0.227
-0.205
-0.177
-0.147
-0.115
-0.087
-0.066
-0.052
-0.041
-0.030
-0.023
-0.017
-0.016
-0.011
-0.006
-0.003
-0.001
0.002
0.003
0.003
0.003
0.003
0.004
-0.344
-0.390
-0.386
-0.331
-0.637
-0.698
1.655
177.260
715.077
501.394
71.233
1.002
-0.445
-0.405
-0.350
-0.286
-0.266
-0.263
-0.259
-0.248
-0.220
-0.179
-0.142
-0.107
-0.077
-0.054
-0.041
-0.032
-0.025
-0.017
-0.014
-0.011
-0.006
-0.004
0.000
0.000
0.001
0.004
0.003
0.003
0.003
-0.315
0.437
15.421
29.623
10.699
0.437
3.130
177.273
714.966
501.352
76.124
1.847
-0.537
-0.475
-0.382
-0.260
-0.209
-0.250
-0.286
-0.271
-0.257
-0.224
-0.169
-0.127
-0.087
-0.060
-0.045
-0.035
-0.028
-0.022
-0.014
-0.009
-0.008
-0.005
-0.002
-0.001
0.001
0.000
0.003
0.003
0.003
0.424
177.643
1481.885
2155.557
396.844
25.524
0.976
30.304
126.191
100.863
16.886
0.127
-0.620
-0.457
0.085
1.166
2.030
1.106
0.278
0.518
0.133
-0.221
-0.197
-0.142
-0.100
-0.067
-0.050
-0.037
-0.030
-0.022
-0.015
-0.010
-0.008
-0.007
-0.004
-0.003
-0.001
0.000
0.001
0.002
0.002
22.108
1901.250
52829.219
99999.602
6981.205
177.560
2.297
0.976
6.591
5.781
0.559
-0.761
-0.633
0.048
4.251
21.381
60.755
33.351
5.327
5.200
2.162
-0.080
-0.220
-0.153
-0.110
-0.071
-0.051
-0.039
-0.033
-0.022
-0.017
-0.014
-0.009
-0.006
-0.004
-0.005
-0.004
-0.002
-0.001
0.
0.001
63.339
4109.374
100001.914
99999.719
16074.558
280.364
2.305
-0.895
-0.921
-0.900
-0.855
-0.777
-0.595
1.028
14.501
188.422
1601.951
581.008
27.395
4.867
1.640
-0.112
-0.222
-0.157
-0.113
-0.075
-0.054
-0.041
-0.032
-0.027
-0.019
-0.016
-0.014
-0.006
-0.005
-0.005
-0.004
-0.004
-0.002
0.000
0.000
91.865
1028.082
16087.746
24832.475
2779.395
100.822
-0.058
-0.799
-0.891
-0.866
-0.809
-0.733
-0.473
0.913
14.765
303.260
3477.471
1025.003
41.586
1.464
-0.060
-0.254
-0.208
-0.154
-0.111
-0.079
-0.060
-0.047
-0.038
-0.031
-0.024
-0.019
-0.016
-0.011
-0.007
-0.006
-0.005
-0.004
-0.003
-0.001
0.000
80.235
152.017
366.405
446.396
112.867
0.574
-0.619
-0.698
-0.741
-0.738
-0.638
-0.414
-0.191
0.151
4.044
48.053
228.007
107.029
9.824
0.259
-0.276
-0.241
-0.193
-0.150
-0.109
-0.086
-0.071
-0.059
-0.049
-0.038
-0.029
-0.024
-0.018
-0.014
-0.010
-0.009
-0.007
-0.005
-0.004
-0.002
-0.002
6.370
8.809
1.924
0.407
-0.545
-0.616
-0.583
-0.545
-0.504
-0.479
-0.399
-0.181
-0.016
-0.109
0.220
2.826
7.208
4.656
0.730
-0.195
-0.250
-0.216
-0.186
-0.147
-0.119
-0.102
-0.088
-0.074
-0.061
-0.050
-0.037
-0.030
-0.023
-0.018
-0.014
-0.011
-0.009
-0.008
-0.006
-0.004
-0.003
-0.066
0.117
-0.196
-0.579
-0.701
-0.653
-0.585
-0.516
-0.429
-0.378
-0.341
-0.242
-0.150
-0.231
-0.288
-0.182
-0.039
-0.099
-0.229
-0.255
-0.232
-0.211
-0.186
-0.162
-0.153
-0.136
-0.119
-0.098
-0.078
-0.062
-0.047
-0.035
-0.027
-0.022
-0.017
-0.013
-0.011
-0.009
-0.007
-0.006
-0.005
0.065
1.590
2.129
0.406
-0.573
-0.670
-0.589
-0.515
-0.412
-0.343
-0.319
-0.305
-0.305
-0.312
-0.321
-0.312
-0.300
-0.275
-0.266
-0.255
-0.266
-0.272
-0.253
-0.225
-0.195
-0.169
-0.146
-0.122
-0.097
-0.076
-0.055
-0.041
-0.032
-0.025
-0.020
-0.017
-0.012
-0.010
-0.008
-0.008
-0.005
6.300
58.667
94.775
21.548
1.395
-0.574
-0.594
-0.514
-0.412
-0.331
-0.301
-0.301
-0.312
-0.323
-0.324
-0.313
-0.298
-0.283
-0.291
-0.335
-0.401
-0.444
-0.442
-0.387
-0.296
-0.223
-0.171
-0.142
-0.114
-0.089
-0.065
-0.048
-0.037
-0.027
-0.023
-0.019
-0.014
-0.011
-0.010
-0.008
-0.007
66.028
2166.675
6718.634
389.385
11.180
-0.199
-0.586
-0.485
-0.392
-0.324
-0.299
-0.296
-0.299
-0.301
-0.300
-0.295
-0.291
-0.310
-0.387
-0.534
-0.636
-0.637
-0.573
-0.313
-0.208
-0.292
-0.221
-0.159
-0.128
-0.097
-0.073
-0.055
-0.043
-0.031
-0.025
-0.019
-0.015
-0.013
-0.012
-0.010
-0.008
120.840
7966.280
41629.191
1028.601
18.188
-0.031
-0.514
-0.432
-0.365
-0.313
-0.305
-0.297
-0.295
-0.291
-0.285
-0.283
-0.294
-0.367
-0.528
-0.589
-0.619
-0.626
-0.148
2.688
2.771
0.141
-0.270
-0.182
-0.140
-0.106
-0.079
-0.059
-0.045
-0.035
-0.026
-0.021
-0.018
-0.014
-0.013
-0.011
-0.008
30.041
505.980
1186.105
137.301
5.908
-0.243
-0.436
-0.384
-0.342
-0.314
-0.297
-0.286
-0.282
-0.273
-0.258
-0.270
-0.314
-0.430
-0.489
-0.547
-0.245
2.307
4.854
7.903
7.431
0.751
-0.235
-0.198
-0.148
-0.113
-0.086
-0.063
-0.049
-0.037
-0.030
-0.024
-0.018
-0.016
-0.015
-0.012
-0.010
9.128
19.426
20.028
5.761
0.319
-0.342
-0.397
-0.363
-0.331
-0.309
-0.295
-0.276
-0.229
-0.171
-0.162
-0.221
-0.316
-0.391
-0.427
-0.074
12.861
126.660
223.488
88.251
5.418
0.085
-0.212
-0.184
-0.150
-0.116
-0.089
-0.067
-0.052
-0.042
-0.033
-0.027
-0.022
-0.018
-0.015
-0.014
-0.011
19.908
20.349
3.292
0.079
-0.354
-0.407
-0.393
-0.359
-0.327
-0.311
-0.274
0.060
1.240
1.819
0.787
-0.048
-0.294
-0.341
-0.357
2.719
250.197
3597.689
9173.197
1901.093
101.270
0.040
-0.195
-0.171
-0.145
-0.115
-0.089
-0.071
-0.055
-0.046
-0.037
-0.029
-0.024
-0.020
-0.017
-0.015
-0.014
58.646
72.478
14.719
0.798
-0.360
-0.405
-0.398
-0.369
-0.338
-0.319
-0.029
3.745
29.509
52.333
15.288
1.275
-0.232
-0.320
-0.311
6.211
1026.268
38873.957
99999.906
13944.277
353.520
0.475
-0.192
-0.181
-0.144
-0.117
-0.092
-0.072
-0.058
-0.047
-0.040
-0.033
-0.026
-0.021
-0.018
-0.016
-0.014
5677.726
9471.020
336.866
7.881
-0.130
-0.401
-0.391
-0.381
-0.365
-0.326
0.685
23.565
385.061
1024.536
136.859
5.768
-0.059
-0.331
-0.329
3.225
635.230
16076.256
61747.344
8003.725
259.541
1.895
-0.173
-0.168
-0.150
-0.137
-0.106
-0.078
-0.061
-0.049
-0.041
-0.035
-0.030
-0.024
-0.021
-0.017
-0.014
99999.789
99999.789
1859.068
19.938
0.593
-0.299
-0.383
-0.390
-0.387
-0.353
0.761
29.456
580.319
1597.082
175.962
7.127
-0.056
-0.356
-0.345
-0.191
82.730
930.837
2135.526
1386.634
2178.044
635.343
26.737
-0.072
-0.172
-0.165
-0.132
-0.087
-0.065
-0.051
-0.043
-0.036
-0.030
-0.026
-0.023
-0.021
-0.015
9471.146
16160.337
457.986
38.549
11.206
1.214
1.416
1.106
-0.325
-0.396
0.033
7.133
66.527
122.231
30.704
2.270
-0.216
-0.377
-0.356
-0.299
1.566
64.860
2020.434
53115.773
100010.156
38874.242
715.441
3.726
-0.206
-0.207
-0.175
-0.102
-0.070
-0.055
-0.047
-0.037
-0.032
-0.027
-0.025
-0.022
-0.019
75.608
111.819
312.163
887.988
156.519
22.991
66.234
37.764
1.652
-0.409
-0.321
0.715
6.651
20.104
15.411
2.935
-0.073
-0.378
-0.368
-0.328
0.336
39.796
4189.104
100045.844
100003.023
99999.906
2446.805
17.034
-0.204
-0.258
-0.224
-0.117
-0.075
-0.057
-0.048
-0.040
-0.034
-0.028
-0.026
-0.023
-0.020
2.716
34.961
1025.127
4083.610
403.933
1011.260
4092.107
188.894
5.790
-0.305
-0.177
1.509
12.542
59.720
52.483
7.912
0.264
-0.358
-0.376
-0.345
-0.217
9.295
1680.367
100001.406
100000.039
72283.406
1026.333
9.787
-0.301
-0.313
-0.252
-0.129
-0.082
-0.061
-0.050
-0.042
-0.036
-0.030
-0.027
-0.024
-0.021
0.247
12.171
154.977
441.497
136.348
12907.564
100007.180
529.319
8.689
1.876
3.338
30.136
91.284
66.751
32.465
5.306
0.109
-0.361
-0.380
-0.363
-0.318
-0.073
126.670
1677.785
4675.153
1310.169
85.796
1.262
-0.389
-0.355
-0.248
-0.130
-0.085
-0.067
-0.052
-0.044
-0.038
-0.032
-0.029
-0.025
-0.021
-0.284
0.970
7.826
13.813
18.200
447.478
1179.362
134.628
229.009
75.398
39.001
1597.455
16159.427
1379.842
33.933
1.829
-0.212
-0.366
-0.380
-0.378
-0.344
-0.312
-0.045
11.250
45.039
14.981
1.282
-0.391
-0.403
-0.379
-0.210
-0.122
-0.087
-0.069
-0.056
-0.047
-0.040
-0.034
-0.031
-0.026
-0.022
-0.377
-0.330
-0.083
0.124
0.623
7.213
50.556
2964.434
50768.574
3475.922
147.168
23386.793
99999.797
19411.553
94.940
1.600
-0.299
-0.363
-0.382
-0.371
-0.343
-0.314
-0.132
0.550
1.124
0.449
-0.250
-0.402
-0.405
-0.295
-0.174
-0.114
-0.086
-0.073
-0.059
-0.050
-0.044
-0.037
-0.032
-0.027
-0.023
-0.353
-0.393
-0.417
-0.415
-0.372
1.257
74.736
11287.484
99999.844
16159.056
131.897
2168.404
28255.594
2166.588
36.962
0.690
-0.322
-0.362
-0.381
-0.352
-0.326
-0.196
1.366
12.213
26.333
10.899
0.979
-0.309
-0.312
-0.215
-0.152
-0.112
-0.088
-0.072
-0.061
-0.053
-0.047
-0.039
-0.035
-0.029
-0.025
-0.324
-0.362
-0.396
-0.408
-0.333
1.206
24.261
677.380
4813.305
769.386
27.600
42.263
120.862
41.438
3.327
-0.121
-0.335
-0.350
-0.353
-0.331
-0.268
0.224
6.634
84.002
258.742
74.392
5.145
-0.003
-0.221
-0.176
-0.142
-0.111
-0.092
-0.076
-0.065
-0.055
-0.048
-0.043
-0.037
-0.031
-0.026
-0.297
-0.328
-0.364
-0.390
-0.058
6.426
76.181
215.214
89.490
19.175
2.101
0.999
1.871
0.889
-0.104
-0.315
-0.328
-0.326
-0.327
-0.214
0.950
6.125
16.307
98.015
295.472
83.954
5.806
0.049
-0.198
-0.165
-0.140
-0.112
-0.093
-0.081
-0.070
-0.063
-0.054
-0.049
-0.043
-0.036
-0.030
-0.279
-0.102
5.800
295.069
19411.287
23385.613
386.001
9.878
2.967
10.412
52.341
51.581
851.974
100000.359
74264.633
104.567
3.902
1.930
2.138
3.826
1.811
0.198
-0.137
-0.131
-0.109
-0.090
-0.067
-0.050
-0.038
-0.031
-0.025
-0.019
-0.015
-0.011
-0.011
-0.008
-0.009
-0.009
-0.007
-0.008
-0.009
-0.318
-0.155
4.676
199.854
7966.311
9471.937
277.962
127.623
95.577
21.304
47.346
43.096
75.708
1650.210
717.842
18.844
0.244
-0.221
-0.154
-0.064
-0.105
-0.166
-0.148
-0.121
-0.102
-0.079
-0.060
-0.048
-0.037
-0.027
-0.020
-0.014
-0.010
-0.007
-0.007
-0.005
-0.005
-0.007
-0.006
-0.006
-0.007
-0.370
-0.283
0.955
18.926
155.314
184.171
360.704
11288.614
6717.374
157.236
11.932
7.340
3.592
9.189
6.432
0.689
-0.249
-0.297
-0.274
-0.248
-0.209
-0.170
-0.139
-0.115
-0.090
-0.068
-0.053
-0.041
-0.033
-0.024
-0.017
-0.011
-0.007
-0.005
-0.002
-0.002
-0.003
-0.004
-0.004
-0.004
-0.004
-0.385
-0.342
-0.195
0.734
3.716
16.266
887.887
99999.813
50768.434
336.953
6.316
0.383
-0.106
-0.138
-0.137
-0.254
-0.303
-0.286
-0.264
-0.226
-0.186
-0.153
-0.126
-0.100
-0.079
-0.060
-0.047
-0.038
-0.028
-0.020
-0.014
-0.008
-0.005
-0.003
-0.001
0.001
-0.001
0.000
-0.001
-0.001
-0.002
-0.393
-0.354
-0.311
-0.274
-0.034
4.270
120.912
1858.360
1374.874
66.026
2.095
-0.273
-0.349
-0.334
-0.311
-0.297
-0.278
-0.255
-0.225
-0.194
-0.162
-0.131
-0.109
-0.089
-0.072
-0.056
-0.043
-0.033
-0.025
-0.018
-0.013
-0.009
-0.005
-0.001
0.000
0.002
0.002
0.001
0.001
0.000
0.000
-0.388
-0.354
-0.317
-0.322
-0.314
0.301
5.741
26.313
21.035
3.665
-0.049
-0.377
-0.364
-0.341
-0.309
-0.276
-0.245
-0.217
-0.191
-0.163
-0.139
-0.116
-0.095
-0.081
-0.066
-0.053
-0.041
-0.032
-0.024
-0.018
-0.013
-0.010
-0.005
-0.002
0.000
0.002
0.004
0.004
0.002
0.001
0.001
-0.370
-0.340
-0.334
-0.344
-0.361
-0.337
-0.107
0.309
0.237
-0.208
-0.382
-0.385
-0.364
-0.332
-0.289
-0.252
-0.220
-0.193
-0.167
-0.143
-0.121
-0.103
-0.089
-0.074
-0.064
-0.050
-0.038
-0.032
-0.024
-0.017
-0.013
-0.009
-0.005
-0.003
0.000
0.004
0.004
0.004
0.003
0.004
0.001
-0.357
-0.326
-0.323
-0.347
-0.367
-0.385
-0.393
-0.394
-0.402
-0.409
-0.394
-0.373
-0.346
-0.311
-0.272
-0.234
-0.203
-0.173
-0.151
-0.130
-0.114
-0.098
-0.083
-0.072
-0.060
-0.048
-0.038
-0.032
-0.025
-0.018
-0.013
-0.009
-0.005
-0.004
-0.001
0.003
0.003
0.005
0.004
0.004
0.004
-0.340
-0.315
-0.313
-0.342
-0.373
-0.395
-0.403
-0.408
-0.419
-0.418
-0.400
-0.369
-0.333
-0.297
-0.263
-0.227
-0.195
-0.168
-0.144
-0.127
-0.111
-0.095
-0.081
-0.070
-0.061
-0.047
-0.038
-0.031
-0.024
-0.018
-0.013
-0.009
-0.005
-0.004
0.001
0.003
0.004
0.005
0.007
0.005
0.004
-0.322
-0.313
-0.318
-0.346
-0.372
-0.391
-0.409
-0.414
-0.419
-0.410
-0.386
-0.361
-0.330
-0.297
-0.260
-0.227
-0.197
-0.170
-0.148
-0.130
-0.114
-0.099
-0.086
-0.071
-0.060
-0.049
-0.036
-0.028
-0.021
-0.018
-0.013
-0.010
-0.007
-0.006
-0.001
0.003
0.005
0.005
0.006
0.006
0.006
-0.335
-0.334
-0.359
-0.384
-0.360
-0.384
-0.413
-0.407
-0.373
-0.384
-0.374
-0.354
-0.331
-0.296
-0.262
-0.234
-0.206
-0.187
-0.166
-0.146
-0.127
-0.110
-0.093
-0.076
-0.064
-0.051
-0.039
-0.032
-0.023
-0.018
-0.015
-0.011
-0.006
-0.005
-0.002
0.002
0.002
0.005
0.005
0.005
0.004
-0.362
-0.381
-0.447
-0.520
-0.500
-0.514
-0.427
10.586
101.036
52.169
1.864
-0.340
-0.329
-0.303
-0.273
-0.250
-0.231
-0.221
-0.204
-0.186
-0.162
-0.133
-0.106
-0.085
-0.067
-0.053
-0.043
-0.033
-0.023
-0.018
-0.015
-0.010
-0.007
-0.005
-0.003
0.002
0.003
0.004
0.004
0.005
0.004
-0.376
-0.400
-0.461
-0.555
-0.573
-0.644
16.508
715.149
4098.986
2779.514
250.096
1.482
-0.345
-0.334
-0.314
-0.283
-0.268
-0.277
-0.267
-0.247
-0.219
-0.178
-0.138
-0.102
-0.074
-0.057
-0.045
-0.035
-0.025
-0.020
-0.016
-0.012
-0.008
-0.005
-0.003
0.000
0.002
0.003
0.003
0.004
0.004
-0.378
-0.395
-0.274
-0.042
-0.483
-0.575
177.284
6100.691
99614.000
45280.008
1677.652
21.415
-0.320
-0.383
-0.359
-0.317
-0.320
-0.334
-0.352
-0.346
-0.309
-0.245
-0.180
-0.131
-0.087
-0.062
-0.047
-0.035
-0.027
-0.021
-0.017
-0.011
-0.008
-0.005
-0.002
-0.001
0.000
0.001
0.002
0.002
0.003
-0.368
2.146
55.924
86.077
24.995
1.615
177.274
6100.662
99613.836
45279.949
1677.633
26.873
-0.299
-0.444
-0.408
-0.288
-0.230
-0.315
-0.310
0.028
-0.163
-0.325
-0.239
-0.159
-0.108
-0.070
-0.051
-0.037
-0.029
-0.023
-0.018
-0.012
-0.008
-0.006
-0.003
-0.002
0.000
0.000
0.001
0.001
0.003
3.236
446.012
5337.723
7997.704
1158.989
56.998
18.240
634.681
3597.247
2446.476
250.045
6.308
-0.527
-0.499
-0.104
1.880
5.645
3.353
5.466
28.600
10.882
0.313
-0.294
-0.187
-0.124
-0.077
-0.054
-0.043
-0.031
-0.025
-0.019
-0.012
-0.010
-0.008
-0.004
-0.004
-0.002
-0.001
0.000
0.001
0.001
115.328
7999.811
100000.156
99999.625
38873.746
445.919
6.070
18.433
87.819
69.269
10.644
-0.131
-0.623
-0.354
4.112
74.515
440.755
176.713
72.237
1061.762
196.639
3.688
-0.281
-0.207
-0.133
-0.083
-0.058
-0.044
-0.036
-0.027
-0.019
-0.014
-0.011
-0.009
-0.006
-0.005
-0.004
-0.002
-0.001
-0.001
0.
283.965
18713.766
100016.367
100000.195
99999.563
806.046
5.547
-0.547
0.281
0.139
-0.632
-0.714
-0.636
0.173
26.458
2166.856
99999.695
16158.547
174.977
529.435
123.378
2.803
-0.279
-0.209
-0.138
-0.089
-0.062
-0.051
-0.040
-0.032
-0.023
-0.018
-0.014
-0.009
-0.007
-0.007
-0.005
-0.004
-0.003
-0.003
-0.002
8689.082
33150.066
100243.469
100002.484
12111.778
222.922
0.734
-0.720
-0.804
-0.786
-0.746
-0.698
-0.622
0.537
41.696
5677.498
99999.695
62121.996
229.476
14.542
4.297
0.015
-0.290
-0.197
-0.136
-0.096
-0.073
-0.060
-0.046
-0.039
-0.029
-0.024
-0.020
-0.012
-0.009
-0.008
-0.006
-0.005
-0.004
-0.003
-0.004
7109.914
24279.447
1236.789
1312.933
280.463
4.250
-0.528
-0.637
-0.718
-0.707
-0.691
-0.591
-0.470
0.091
10.232
295.262
3474.141
1024.395
36.861
1.054
-0.289
-0.331
-0.249
-0.184
-0.137
-0.108
-0.092
-0.078
-0.063
-0.048
-0.038
-0.029
-0.023
-0.017
-0.013
-0.010
-0.008
-0.006
-0.005
-0.004
-0.003
78.962
120.115
16.772
4.189
0.018
-0.476
-0.481
-0.490
-0.492
-0.492
-0.477
-0.434
-0.409
-0.301
0.835
8.884
26.315
15.126
2.086
-0.181
-0.325
-0.268
-0.225
-0.181
-0.152
-0.133
-0.118
-0.103
-0.084
-0.065
-0.048
-0.037
-0.027
-0.020
-0.016
-0.013
-0.011
-0.010
-0.006
-0.005
-0.004
2.792
8.749
8.329
1.821
-0.246
-0.498
-0.474
-0.433
-0.396
-0.385
-0.376
-0.382
-0.387
-0.393
-0.335
-0.080
0.279
0.153
-0.207
-0.288
-0.266
-0.246
-0.218
-0.192
-0.174
-0.159
-0.140
-0.123
-0.105
-0.084
-0.062
-0.043
-0.032
-0.025
-0.021
-0.016
-0.012
-0.011
-0.010
-0.007
-0.007
2.526
12.737
13.739
3.891
0.016
-0.511
-0.481
-0.428
-0.375
-0.347
-0.342
-0.351
-0.366
-0.374
-0.373
-0.357
-0.328
-0.298
-0.276
-0.260
-0.254
-0.246
-0.251
-0.224
-0.204
-0.182
-0.164
-0.146
-0.121
-0.098
-0.074
-0.052
-0.038
-0.029
-0.024
-0.019
-0.014
-0.012
-0.011
-0.010
-0.008
14.373
157.941
298.176
53.100
2.913
-0.380
-0.478
-0.427
-0.368
-0.335
-0.322
-0.327
-0.342
-0.353
-0.350
-0.338
-0.317
-0.296
-0.289
-0.318
-0.360
-0.380
-0.362
-0.277
-0.216
-0.202
-0.171
-0.160
-0.139
-0.108
-0.086
-0.061
-0.045
-0.033
-0.027
-0.021
-0.017
-0.013
-0.011
-0.011
-0.010
155.108
19411.521
100000.023
1597.135
20.937
0.080
-0.450
-0.411
-0.359
-0.324
-0.314
-0.311
-0.317
-0.322
-0.321
-0.309
-0.295
-0.302
-0.354
-0.459
-0.562
-0.592
-0.056
3.131
3.746
0.466
-0.112
-0.150
-0.152
-0.118
-0.092
-0.070
-0.051
-0.038
-0.030
-0.024
-0.019
-0.015
-0.013
-0.011
-0.010
336.905
99999.805
99999.688
5677.211
36.937
0.308
-0.416
-0.386
-0.343
-0.317
-0.308
-0.301
-0.299
-0.282
-0.264
-0.271
-0.293
-0.338
-0.460
-0.569
-0.584
-0.417
7.210
196.674
230.721
9.855
0.142
-0.136
-0.157
-0.130
-0.099
-0.078
-0.057
-0.042
-0.031
-0.027
-0.021
-0.017
-0.014
-0.013
-0.011
73.290
2173.816
6718.254
385.056
10.889
-0.034
-0.398
-0.365
-0.337
-0.318
-0.300
-0.289
-0.240
-0.022
0.239
0.067
-0.229
-0.390
-0.481
-0.520
-0.547
-0.094
19.160
1272.461
1529.759
28.959
0.264
-0.159
-0.161
-0.136
-0.109
-0.085
-0.062
-0.047
-0.035
-0.029
-0.023
-0.017
-0.015
-0.014
-0.012
332.627
355.231
60.351
11.432
0.744
-0.332
-0.372
-0.352
-0.334
-0.314
-0.299
-0.249
0.075
1.265
2.807
1.563
0.069
-0.369
-0.426
-0.452
0.461
5.782
14.824
71.051
78.883
5.071
-0.050
-0.183
-0.161
-0.137
-0.116
-0.089
-0.066
-0.052
-0.040
-0.030
-0.024
-0.020
-0.018
-0.016
-0.013
3351.279
3351.452
60.748
1.204
-0.321
-0.395
-0.387
-0.360
-0.332
-0.315
-0.222
0.655
4.613
9.151
8.500
3.758
0.394
-0.298
-0.368
-0.226
6.847
126.627
223.373
84.413
2.690
0.029
-0.197
-0.178
-0.163
-0.138
-0.116
-0.090
-0.069
-0.053
-0.043
-0.036
-0.029
-0.023
-0.020
-0.017
-0.015
294.270
296.533
20.043
0.583
-0.375
-0.396
-0.398
-0.374
-0.342
-0.309
0.447
15.187
227.477
506.940
86.916
6.203
0.316
-0.300
-0.335
-0.189
34.221
446.088
909.337
280.645
6.770
-0.215
-0.204
-0.190
-0.177
-0.152
-0.120
-0.091
-0.070
-0.056
-0.047
-0.038
-0.031
-0.026
-0.022
-0.017
-0.015
232.917
342.487
42.491
2.187
-0.268
-0.402
-0.398
-0.387
-0.374
-0.283
2.665
155.042
19411.287
99999.984
2167.183
26.732
0.442
-0.332
-0.348
-0.310
16.891
314.954
635.504
201.146
8.902
1.163
-0.197
-0.213
-0.198
-0.187
-0.136
-0.097
-0.072
-0.058
-0.047
-0.040
-0.034
-0.029
-0.023
-0.020
-0.016
1185.898
1858.795
138.587
7.541
1.140
-0.189
-0.387
-0.396
-0.397
-0.306
3.292
199.782
41627.977
100000.070
4083.531
33.113
0.419
-0.363
-0.373
-0.352
0.290
22.126
110.354
647.959
1678.204
564.280
22.792
0.002
-0.237
-0.231
-0.173
-0.106
-0.077
-0.059
-0.049
-0.042
-0.034
-0.029
-0.026
-0.023
-0.018
295.371
448.144
126.888
178.547
41.499
2.974
-0.148
-0.390
-0.417
-0.382
0.852
33.294
670.289
1869.625
209.921
10.353
0.175
-0.382
-0.385
-0.360
-0.200
5.695
915.227
38877.590
100000.266
24832.188
564.307
5.067
-0.287
-0.281
-0.227
-0.125
-0.081
-0.063
-0.052
-0.042
-0.036
-0.031
-0.027
-0.025
-0.021
17.112
91.517
5682.104
50768.891
1597.267
28.123
3.256
0.441
-0.361
-0.418
-0.153
4.102
59.004
459.993
391.077
33.727
1.323
-0.340
-0.382
-0.356
-0.274
21.830
3162.619
100001.094
100000.000
99999.797
1901.022
17.093
-0.277
-0.342
-0.281
-0.141
-0.086
-0.065
-0.053
-0.044
-0.039
-0.032
-0.028
-0.025
-0.022
3.477
200.416
62122.266
99999.734
9473.058
83.460
53.269
8.823
0.151
-0.364
-0.115
6.758
259.606
7966.992
5677.469
155.053
3.690
-0.261
-0.383
-0.355
-0.329
6.749
1310.304
72283.484
99999.781
45280.199
806.318
12.405
-0.398
-0.400
-0.312
-0.149
-0.091
-0.068
-0.055
-0.046
-0.041
-0.035
-0.030
-0.026
-0.024
1.033
46.467
1858.323
11287.204
773.635
106.864
182.512
22.867
4.095
1.691
1.284
12.026
152.266
2538.256
1859.389
83.952
2.669
-0.273
-0.379
-0.363
-0.346
-0.174
113.110
1481.991
3597.672
1159.149
77.523
1.420
-0.487
-0.441
-0.292
-0.145
-0.094
-0.070
-0.057
-0.048
-0.042
-0.036
-0.032
-0.028
-0.025
-0.215
3.264
29.400
58.734
20.653
20.633
35.914
72.450
200.062
66.383
13.949
122.147
453.302
181.617
66.153
9.167
0.362
-0.336
-0.371
-0.372
-0.359
-0.330
-0.097
11.111
35.156
15.488
1.784
-0.498
-0.499
-0.457
-0.239
-0.135
-0.093
-0.075
-0.060
-0.050
-0.044
-0.037
-0.034
-0.028
-0.025
-0.430
-0.216
0.430
0.837
0.416
1.885
42.859
2531.251
50768.406
2962.811
65.664
506.670
2962.866
507.395
18.917
0.860
-0.265
-0.353
-0.367
-0.374
-0.356
-0.335
-0.323
-0.259
-0.133
-0.300
-0.485
-0.500
-0.492
-0.342
-0.190
-0.123
-0.094
-0.076
-0.064
-0.055
-0.045
-0.039
-0.036
-0.031
-0.026
-0.394
-0.417
-0.392
-0.382
-0.368
1.128
74.391
11287.072
99999.641
13487.133
103.735
156.832
580.314
136.845
7.955
0.060
-0.334
-0.350
-0.365
-0.358
-0.337
-0.319
-0.192
0.338
0.734
0.192
-0.344
-0.471
-0.359
-0.235
-0.158
-0.118
-0.094
-0.077
-0.067
-0.058
-0.051
-0.043
-0.037
-0.032
-0.028
-0.344
-0.380
-0.418
-0.402
-0.391
0.370
19.256
580.918
4083.479
667.405
24.877
9.617
21.058
8.788
0.896
-0.258
-0.338
-0.351
-0.349
-0.333
-0.299
-0.190
0.220
1.943
3.680
1.840
0.004
-0.297
-0.245
-0.186
-0.146
-0.116
-0.095
-0.082
-0.071
-0.062
-0.054
-0.046
-0.040
-0.034
-0.029
-0.298
-0.334
-0.370
-0.395
-0.372
0.219
4.162
18.005
39.154
15.460
1.758
0.209
0.387
0.106
-0.262
-0.337
-0.339
-0.334
-0.327
-0.257
0.324
2.453
4.226
3.688
4.419
1.955
0.107
-0.231
-0.212
-0.174
-0.143
-0.119
-0.100
-0.087
-0.075
-0.069
-0.060
-0.053
-0.045
-0.039
-0.032
-0.277
-0.006
9.888
886.703
99999.742
99999.750
1375.178
14.236
0.621
0.234
0.917
2.838
103.673
3352.308
1178.097
26.241
1.142
1.729
12.325
29.547
12.301
1.473
-0.067
-0.136
-0.114
-0.094
-0.070
-0.053
-0.043
-0.033
-0.028
-0.022
-0.017
-0.015
-0.014
-0.011
-0.011
-0.011
-0.009
-0.010
-0.012
-0.282
-0.046
7.978
580.361
99999.742
100000.063
771.923
23.472
10.129
2.263
0.984
1.511
17.762
164.017
103.581
12.137
0.823
-0.135
0.149
0.513
0.201
-0.111
-0.155
-0.128
-0.105
-0.083
-0.064
-0.049
-0.037
-0.028
-0.023
-0.018
-0.012
-0.010
-0.011
-0.008
-0.005
-0.008
-0.007
-0.008
-0.009
-0.306
-0.240
1.556
37.021
440.915
506.932
70.419
157.274
120.945
13.680
0.914
0.140
1.455
8.379
13.244
5.540
0.544
-0.237
-0.271
-0.241
-0.213
-0.179
-0.147
-0.120
-0.094
-0.072
-0.054
-0.045
-0.033
-0.024
-0.018
-0.013
-0.008
-0.005
-0.005
-0.005
-0.005
-0.005
-0.006
-0.007
-0.007
-0.335
-0.315
-0.126
1.369
5.847
8.638
43.295
336.989
258.700
23.518
0.905
-0.265
-0.061
1.091
2.179
1.047
-0.056
-0.279
-0.268
-0.236
-0.200
-0.162
-0.135
-0.110
-0.084
-0.063
-0.049
-0.039
-0.029
-0.022
-0.016
-0.011
-0.006
-0.003
-0.002
-0.002
-0.003
-0.002
-0.002
-0.004
-0.003
-0.356
-0.328
-0.314
-0.274
-0.117
0.857
12.228
66.051
52.205
7.859
0.188
-0.345
-0.324
-0.200
-0.088
-0.166
-0.266
-0.270
-0.241
-0.213
-0.179
-0.147
-0.116
-0.093
-0.074
-0.057
-0.045
-0.036
-0.026
-0.019
-0.013
-0.010
-0.005
-0.003
-0.001
0.000
0.002
0.001
0.000
-0.002
-0.001
-0.358
-0.337
-0.334
-0.348
-0.357
-0.216
0.870
3.668
3.272
0.531
-0.290
-0.373
-0.360
-0.341
-0.306
-0.282
-0.255
-0.229
-0.206
-0.180
-0.150
-0.125
-0.102
-0.084
-0.068
-0.053
-0.044
-0.033
-0.026
-0.018
-0.013
-0.010
-0.004
-0.003
-0.001
0.001
0.003
0.003
0.002
0.001
-0.001
-0.348
-0.337
-0.345
-0.364
-0.376
-0.383
-0.329
-0.224
-0.244
-0.363
-0.398
-0.384
-0.359
-0.327
-0.289
-0.259
-0.231
-0.209
-0.182
-0.155
-0.130
-0.110
-0.095
-0.081
-0.066
-0.052
-0.040
-0.032
-0.026
-0.018
-0.013
-0.009
-0.005
-0.003
0.
0.002
0.003
0.004
0.003
0.003
0.001
-0.335
-0.329
-0.333
-0.364
-0.384
-0.404
-0.422
-0.430
-0.436
-0.425
-0.402
-0.382
-0.358
-0.323
-0.287
-0.254
-0.226
-0.195
-0.167
-0.143
-0.122
-0.105
-0.091
-0.077
-0.065
-0.049
-0.039
-0.032
-0.025
-0.017
-0.014
-0.010
-0.007
-0.004
0.000
0.003
0.003
0.004
0.004
0.004
0.003
-0.329
-0.324
-0.325
-0.326
-0.321
-0.360
-0.412
-0.432
-0.429
-0.420
-0.402
-0.377
-0.344
-0.311
-0.278
-0.245
-0.217
-0.188
-0.163
-0.137
-0.119
-0.103
-0.086
-0.075
-0.064
-0.050
-0.037
-0.032
-0.026
-0.018
-0.014
-0.010
-0.006
-0.004
-0.001
0.002
0.003
0.004
0.005
0.004
0.004
-0.343
-0.332
-0.302
-0.100
0.257
0.074
-0.291
-0.398
-0.400
-0.402
-0.387
-0.361
-0.335
-0.300
-0.272
-0.243
-0.218
-0.194
-0.169
-0.144
-0.125
-0.107
-0.090
-0.076
-0.064
-0.052
-0.041
-0.031
-0.026
-0.018
-0.013
-0.010
-0.007
-0.006
-0.002
0.001
0.005
0.003
0.004
0.004
0.004
-0.412
-0.357
-0.246
0.461
1.834
1.255
0.093
0.080
0.397
-0.088
-0.364
-0.348
-0.325
-0.300
-0.273
-0.246
-0.225
-0.212
-0.188
-0.165
-0.143
-0.119
-0.100
-0.081
-0.068
-0.054
-0.042
-0.032
-0.027
-0.019
-0.016
-0.012
-0.009
-0.006
-0.003
0.001
0.003
0.004
0.003
0.004
0.004
-0.425
-0.407
-0.313
0.457
1.950
1.341
1.208
85.001
357.890
251.139
16.898
-0.294
-0.321
-0.305
-0.283
-0.262
-0.248
-0.253
-0.241
-0.221
-0.190
-0.155
-0.119
-0.092
-0.072
-0.058
-0.047
-0.034
-0.025
-0.020
-0.017
-0.012
-0.009
-0.006
-0.005
-0.001
0.002
0.004
0.004
0.004
0.002
-0.454
-0.431
-0.411
-0.187
0.287
0.112
127.355
3603.860
38881.887
21452.309
1026.300
10.635
-0.329
-0.325
-0.308
-0.293
-0.317
-0.334
-0.345
-0.333
-0.287
-0.227
-0.167
-0.116
-0.082
-0.062
-0.047
-0.039
-0.029
-0.021
-0.017
-0.012
-0.008
-0.006
-0.005
-0.001
0.000
0.002
0.003
0.003
0.003
-0.456
-0.431
-0.381
-0.266
-0.468
0.315
635.065
84778.797
100002.078
100000.273
12111.871
141.649
-0.249
-0.366
-0.355
-0.344
-0.403
-0.469
-0.524
-0.520
-0.457
-0.354
-0.244
-0.159
-0.100
-0.067
-0.051
-0.041
-0.030
-0.025
-0.019
-0.014
-0.009
-0.006
-0.003
-0.002
-0.001
0.001
0.001
0.002
0.003
-0.429
0.339
19.841
35.970
11.342
1.151
634.726
84776.898
99999.594
99999.617
12111.809
126.514
-0.118
-0.423
-0.409
-0.349
-0.406
-0.559
-0.251
0.765
0.229
-0.351
-0.323
-0.205
-0.127
-0.078
-0.055
-0.043
-0.032
-0.026
-0.021
-0.014
-0.008
-0.006
-0.005
-0.003
-0.001
-0.001
0.000
0.
0.002
0.732
223.053
1900.826
2779.486
501.429
24.680
113.186
3597.258
38873.512
18555.947
1026.141
18.452
-0.390
-0.465
-0.210
1.356
3.831
2.852
22.110
196.576
58.445
1.797
-0.306
-0.237
-0.145
-0.086
-0.060
-0.047
-0.034
-0.027
-0.022
-0.014
-0.010
-0.007
-0.005
-0.003
-0.002
-0.002
-0.001
-0.001
-0.001
35.096
2781.560
99614.664
99999.633
9173.001
223.003
2.961
83.755
314.523
222.924
29.759
0.429
-0.560
-0.377
2.828
46.336
226.862
109.726
536.463
99999.945
4910.613
14.418
-0.186
-0.237
-0.157
-0.092
-0.066
-0.051
-0.042
-0.032
-0.022
-0.016
-0.013
-0.009
-0.007
-0.005
-0.003
-0.003
-0.002
-0.002
-0.002
201.475
5519.766
100018.563
100000.289
24831.975
353.291
2.490
-0.137
1.475
1.306
-0.288
-0.634
-0.593
0.117
19.125
1024.564
34242.484
5679.383
402.878
45765.668
2229.323
11.016
-0.187
-0.229
-0.158
-0.102
-0.074
-0.061
-0.050
-0.038
-0.028
-0.021
-0.017
-0.013
-0.009
-0.007
-0.006
-0.005
-0.003
-0.003
-0.003
12913.929
59978.125
21733.480
38877.027
3597.562
112.969
-0.010
-0.609
-0.671
-0.671
-0.659
-0.642
-0.526
2.299
36.077
2171.667
99999.797
16157.958
144.297
53.538
18.991
0.705
-0.276
-0.218
-0.159
-0.115
-0.090
-0.078
-0.062
-0.048
-0.036
-0.028
-0.021
-0.015
-0.011
-0.010
-0.008
-0.007
-0.005
-0.004
-0.004
10542.921
37426.605
691.346
567.517
141.720
1.055
-0.458
-0.542
-0.608
-0.620
-0.634
-0.591
-0.318
7.394
57.859
197.783
1375.949
505.176
26.278
1.100
-0.136
-0.308
-0.270
-0.214
-0.164
-0.133
-0.115
-0.102
-0.085
-0.065
-0.049
-0.035
-0.028
-0.019
-0.014
-0.012
-0.010
-0.009
-0.007
-0.005
-0.005
95.205
166.166
48.448
8.044
0.442
-0.206
-0.286
-0.405
-0.455
-0.474
-0.472
-0.456
-0.438
2.259
14.960
12.938
19.209
10.809
1.555
-0.268
-0.351
-0.299
-0.259
-0.214
-0.173
-0.146
-0.130
-0.116
-0.106
-0.089
-0.064
-0.046
-0.033
-0.024
-0.019
-0.014
-0.011
-0.010
-0.008
-0.006
-0.005
38.247
442.448
505.864
46.528
2.255
0.074
-0.133
-0.319
-0.370
-0.373
-0.387
-0.445
-0.499
-0.354
0.199
0.086
0.088
-0.012
-0.278
-0.347
-0.306
-0.279
-0.247
-0.211
-0.182
-0.166
-0.147
-0.130
-0.115
-0.107
-0.083
-0.057
-0.040
-0.030
-0.023
-0.019
-0.015
-0.013
-0.009
-0.009
-0.008
52.577
668.770
770.535
66.862
2.857
-0.041
-0.215
-0.325
-0.346
-0.339
-0.365
-0.398
-0.441
-0.482
-0.488
-0.459
-0.396
-0.337
-0.296
-0.281
-0.273
-0.253
-0.231
-0.208
-0.185
-0.151
-0.144
-0.147
-0.131
-0.117
-0.098
-0.069
-0.047
-0.035
-0.029
-0.022
-0.017
-0.014
-0.012
-0.011
-0.011
16.356
116.139
158.543
30.749
2.253
-0.221
-0.350
-0.356
-0.341
-0.328
-0.338
-0.361
-0.382
-0.399
-0.401
-0.379
-0.345
-0.315
-0.274
-0.276
-0.313
-0.312
-0.284
-0.149
0.063
0.287
0.243
-0.014
-0.143
-0.133
-0.106
-0.079
-0.056
-0.040
-0.032
-0.025
-0.021
-0.015
-0.013
-0.012
-0.012
47.490
1189.429
3478.149
259.930
8.028
-0.047
-0.386
-0.365
-0.339
-0.323
-0.321
-0.320
-0.334
-0.344
-0.343
-0.334
-0.313
-0.302
-0.319
-0.372
-0.424
-0.428
0.772
11.135
12.037
4.311
2.846
0.660
-0.074
-0.147
-0.114
-0.091
-0.065
-0.046
-0.036
-0.029
-0.023
-0.017
-0.015
-0.013
-0.012
84.157
4083.543
13486.945
580.309
13.550
0.048
-0.363
-0.361
-0.339
-0.325
-0.312
-0.306
-0.274
-0.116
0.041
-0.067
-0.239
-0.310
-0.378
-0.493
-0.543
-0.166
24.926
2229.563
3289.860
45.615
7.725
1.643
0.012
-0.148
-0.123
-0.100
-0.072
-0.052
-0.038
-0.032
-0.026
-0.019
-0.016
-0.015
-0.012
40.397
355.708
669.855
94.720
4.564
-0.200
-0.373
-0.346
-0.337
-0.322
-0.304
-0.269
0.178
3.029
7.154
4.198
0.552
-0.277
-0.436
-0.488
-0.499
0.184
91.160
99999.773
100001.039
128.002
5.192
1.052
-0.046
-0.150
-0.127
-0.110
-0.081
-0.059
-0.044
-0.035
-0.027
-0.021
-0.018
-0.016
-0.013
3434.235
3364.827
75.111
5.750
0.241
-0.365
-0.371
-0.347
-0.339
-0.315
-0.304
-0.118
2.544
33.193
120.990
52.305
5.183
-0.036
-0.404
-0.430
-0.442
-0.135
12.773
444.718
527.016
17.555
0.940
0.070
-0.144
-0.150
-0.127
-0.111
-0.085
-0.064
-0.049
-0.039
-0.031
-0.022
-0.020
-0.017
-0.015
100446.148
100065.773
283.320
2.407
-0.341
-0.390
-0.376
-0.358
-0.336
-0.318
-0.237
0.797
9.229
100.742
443.318
155.420
10.978
0.231
-0.349
-0.376
-0.310
0.231
0.927
3.180
3.430
0.357
-0.122
-0.167
-0.177
-0.152
-0.131
-0.110
-0.087
-0.067
-0.052
-0.043
-0.034
-0.025
-0.023
-0.019
-0.016
3193.654
2849.149
52.735
0.726
-0.377
-0.390
-0.393
-0.370
-0.347
-0.315
0.370
13.757
178.916
422.360
203.244
62.798
5.344
0.010
-0.334
-0.344
-0.282
0.504
1.572
0.095
-0.209
-0.225
-0.213
-0.210
-0.205
-0.171
-0.139
-0.111
-0.087
-0.067
-0.055
-0.043
-0.036
-0.031
-0.024
-0.020
-0.018
86.815
26.196
4.413
0.049
-0.373
-0.403
-0.400
-0.387
-0.373
-0.291
2.378
120.893
11287.605
76280.117
1605.257
28.504
1.218
-0.273
-0.360
-0.349
-0.324
0.022
0.591
-0.035
0.071
-0.159
-0.232
-0.250
-0.245
-0.220
-0.155
-0.117
-0.087
-0.068
-0.055
-0.045
-0.037
-0.033
-0.028
-0.022
-0.019
15.532
19.315
6.071
2.315
0.617
-0.236
-0.394
-0.399
-0.402
-0.317
2.943
175.889
23385.717
100000.555
2531.932
29.945
0.422
-0.358
-0.377
-0.373
-0.331
-0.273
2.020
101.143
199.138
82.487
2.445
-0.229
-0.298
-0.291
-0.198
-0.127
-0.091
-0.069
-0.056
-0.047
-0.040
-0.033
-0.029
-0.025
-0.020
7.220
14.119
54.817
107.091
29.407
2.316
-0.273
-0.418
-0.420
-0.395
0.743
26.908
512.066
1404.672
181.676
12.030
0.342
-0.365
-0.389
-0.379
-0.337
-0.079
126.695
1677.828
4675.181
1310.188
85.449
1.169
-0.378
-0.356
-0.257
-0.140
-0.094
-0.070
-0.059
-0.049
-0.041
-0.035
-0.030
-0.026
-0.024
2.005
53.373
2166.896
13486.774
768.525
18.897
0.290
-0.376
-0.427
-0.427
-0.095
6.911
185.990
4100.356
2967.651
107.639
3.061
-0.247
-0.391
-0.369
-0.337
0.807
353.482
6981.411
28789.248
5337.895
223.226
4.459
-0.459
-0.422
-0.304
-0.154
-0.096
-0.074
-0.059
-0.050
-0.043
-0.036
-0.031
-0.027
-0.024
1.844
120.875
16158.467
99999.977
3474.234
37.583
1.468
-0.095
-0.383
-0.413
0.012
16.961
1858.720
100000.117
100000.039
887.194
10.347
0.044
-0.357
-0.363
-0.338
0.013
177.723
2779.616
7997.857
2155.730
126.686
2.747
-0.529
-0.476
-0.323
-0.155
-0.098
-0.074
-0.061
-0.051
-0.045
-0.038
-0.033
-0.028
-0.025
0.463
33.533
1027.286
4084.473
385.302
13.452
2.018
0.691
0.637
0.206
0.160
11.573
769.783
93990.289
50768.965
386.261
7.600
0.245
-0.321
-0.360
-0.343
-0.317
6.067
177.729
396.998
158.733
16.034
-0.132
-0.564
-0.514
-0.298
-0.151
-0.097
-0.076
-0.062
-0.053
-0.047
-0.040
-0.034
-0.029
-0.026
-0.440
2.924
22.373
42.135
13.687
1.743
1.794
9.970
23.480
10.899
1.943
6.214
46.077
299.479
259.713
24.515
1.946
-0.030
-0.319
-0.350
-0.348
-0.337
-0.258
1.659
6.429
4.033
0.012
-0.606
-0.573
-0.482
-0.241
-0.138
-0.098
-0.078
-0.064
-0.055
-0.048
-0.042
-0.036
-0.031
-0.028
-0.545
-0.331
0.212
0.513
0.080
0.076
7.099
120.810
440.729
136.827
10.116
10.355
22.415
14.273
5.147
1.105
0.000
-0.273
-0.343
-0.351
-0.344
-0.340
-0.354
-0.400
-0.444
-0.529
-0.569
-0.575
-0.554
-0.334
-0.189
-0.128
-0.098
-0.081
-0.067
-0.057
-0.050
-0.044
-0.038
-0.033
-0.029
-0.446
-0.474
-0.525
-0.533
-0.519
0.063
10.862
258.656
1185.733
294.978
14.369
5.662
9.827
4.703
0.514
-0.247
-0.324
-0.339
-0.347
-0.340
-0.330
-0.332
-0.352
-0.373
-0.413
-0.481
-0.534
-0.509
-0.359
-0.234
-0.160
-0.121
-0.099
-0.083
-0.072
-0.061
-0.053
-0.045
-0.040
-0.035
-0.031
-0.371
-0.411
-0.459
-0.483
-0.476
-0.225
4.055
52.185
154.976
52.188
4.731
0.713
1.134
0.477
-0.184
-0.334
-0.338
-0.348
-0.338
-0.327
-0.313
-0.297
-0.299
-0.291
-0.289
-0.365
-0.384
-0.323
-0.246
-0.193
-0.146
-0.120
-0.102
-0.088
-0.076
-0.067
-0.059
-0.049
-0.043
-0.038
-0.033
-0.316
-0.355
-0.393
-0.417
-0.424
-0.365
0.260
3.065
6.399
3.290
0.245
-0.293
-0.293
-0.321
-0.351
-0.347
-0.344
-0.338
-0.324
-0.311
-0.195
0.124
0.283
0.029
-0.153
-0.240
-0.280
-0.260
-0.216
-0.180
-0.146
-0.122
-0.106
-0.094
-0.083
-0.074
-0.067
-0.057
-0.048
-0.042
-0.034
-0.292
-0.141
4.207
155.099
4809.372
5677.266
199.841
5.215
-0.133
-0.350
-0.351
0.041
6.534
51.762
117.218
38.430
4.151
3.104
19.451
46.699
18.982
2.042
-0.031
-0.140
-0.115
-0.097
-0.074
-0.056
-0.045
-0.036
-0.032
-0.027
-0.024
-0.020
-0.017
-0.014
-0.014
-0.015
-0.016
-0.016
-0.018
-0.283
-0.163
3.394
106.956
2530.886
2962.250
137.094
4.849
0.430
-0.173
-0.325
0.293
14.619
299.041
1377.793
259.242
12.360
0.549
0.414
0.791
0.345
-0.080
-0.160
-0.132
-0.109
-0.087
-0.067
-0.051
-0.039
-0.029
-0.024
-0.020
-0.016
-0.014
-0.013
-0.010
-0.010
-0.011
-0.010
-0.013
-0.014
-0.279
-0.252
0.646
12.237
83.919
94.809
16.297
4.114
2.690
0.392
-0.277
0.164
11.010
200.079
886.867
199.838
10.970
0.188
-0.258
-0.234
-0.213
-0.187
-0.152
-0.124
-0.099
-0.075
-0.058
-0.047
-0.035
-0.025
-0.020
-0.016
-0.011
-0.009
-0.009
-0.007
-0.006
-0.007
-0.008
-0.009
-0.011
-0.292
-0.297
-0.212
0.539
2.413
2.871
2.105
4.712
4.111
0.752
-0.266
-0.205
2.120
21.068
52.247
21.091
1.931
-0.152
-0.262
-0.234
-0.210
-0.176
-0.146
-0.112
-0.085
-0.066
-0.050
-0.040
-0.031
-0.022
-0.017
-0.012
-0.010
-0.006
-0.003
-0.005
-0.004
-0.003
-0.003
-0.005
-0.007
-0.310
-0.317
-0.324
-0.311
-0.268
-0.179
0.358
1.650
1.453
0.129
-0.329
-0.359
-0.123
0.785
1.703
0.822
-0.082
-0.260
-0.246
-0.223
-0.193
-0.157
-0.125
-0.097
-0.076
-0.060
-0.047
-0.039
-0.028
-0.020
-0.014
-0.009
-0.007
-0.004
-0.003
-0.001
0.001
0.
-0.001
-0.003
-0.006
-0.318
-0.334
-0.350
-0.366
-0.379
-0.382
-0.288
-0.092
-0.127
-0.330
-0.390
-0.381
-0.362
-0.301
-0.251
-0.250
-0.263
-0.243
-0.218
-0.192
-0.159
-0.133
-0.109
-0.088
-0.070
-0.055
-0.043
-0.035
-0.027
-0.018
-0.014
-0.010
-0.006
-0.004
-0.001
0.002
0.003
0.002
0.001
-0.002
-0.004
-0.326
-0.343
-0.356
-0.375
-0.388
-0.403
-0.419
-0.424
-0.426
-0.422
-0.406
-0.388
-0.368
-0.335
-0.303
-0.275
-0.248
-0.225
-0.201
-0.168
-0.140
-0.119
-0.100
-0.084
-0.070
-0.053
-0.042
-0.032
-0.026
-0.019
-0.015
-0.010
-0.007
-0.004
-0.001
0.001
0.002
0.004
0.002
0.001
-0.001
-0.337
-0.341
-0.344
-0.354
-0.360
-0.392
-0.429
-0.439
-0.439
-0.432
-0.413
-0.394
-0.362
-0.332
-0.302
-0.275
-0.250
-0.220
-0.188
-0.159
-0.132
-0.111
-0.095
-0.080
-0.067
-0.053
-0.042
-0.033
-0.025
-0.019
-0.015
-0.009
-0.007
-0.004
-0.003
0.002
0.002
0.003
0.004
0.004
0.002
-0.378
-0.350
-0.288
0.027
0.461
0.291
-0.232
-0.414
-0.431
-0.426
-0.408
-0.381
-0.348
-0.319
-0.296
-0.268
-0.241
-0.215
-0.185
-0.157
-0.130
-0.111
-0.092
-0.077
-0.066
-0.054
-0.042
-0.032
-0.024
-0.018
-0.014
-0.010
-0.007
-0.004
-0.002
0.001
0.003
0.002
0.003
0.003
0.003
-0.465
-0.381
0.156
4.129
13.554
9.762
1.467
-0.082
-0.215
-0.327
-0.350
-0.342
-0.340
-0.310
-0.285
-0.262
-0.235
-0.214
-0.192
-0.163
-0.137
-0.116
-0.097
-0.081
-0.066
-0.054
-0.043
-0.035
-0.026
-0.020
-0.015
-0.011
-0.009
-0.006
-0.002
-0.001
0.004
0.004
0.004
0.003
0.002
-0.592
-0.402
1.446
21.041
106.844
66.051
8.800
6.582
7.892
1.599
-0.118
-0.273
-0.319
-0.300
-0.273
-0.265
-0.245
-0.230
-0.215
-0.191
-0.160
-0.131
-0.106
-0.087
-0.070
-0.058
-0.045
-0.038
-0.027
-0.020
-0.016
-0.012
-0.010
-0.006
-0.003
0.000
0.001
0.003
0.004
0.003
0.003
-0.709
-0.403
1.560
26.231
120.735
74.545
18.200
224.185
579.014
201.989
11.597
-0.230
-0.312
-0.298
-0.274
-0.276
-0.283
-0.286
-0.286
-0.268
-0.227
-0.177
-0.133
-0.097
-0.075
-0.060
-0.049
-0.038
-0.029
-0.021
-0.017
-0.012
-0.010
-0.006
-0.005
-0.001
0.002
0.003
0.002
0.002
0.002
-0.611
-0.493
0.205
5.549
20.890
13.856
102.995
2873.501
19946.520
10593.913
716.782
5.273
-0.330
-0.321
-0.308
-0.313
-0.362
-0.416
-0.453
-0.440
-0.376
-0.285
-0.198
-0.127
-0.087
-0.063
-0.052
-0.043
-0.033
-0.024
-0.018
-0.012
-0.008
-0.006
-0.004
-0.001
0.000
0.002
0.002
0.002
0.002
-0.615
-0.515
-0.387
0.064
0.847
1.247
451.136
33495.871
100102.859
100011.250
6101.565
101.029
-0.340
-0.354
-0.352
-0.368
-0.507
-0.619
-0.605
-0.538
-0.453
-0.357
-0.269
-0.181
-0.108
-0.072
-0.057
-0.046
-0.035
-0.027
-0.020
-0.015
-0.009
-0.006
-0.005
-0.003
-0.001
0.000
0.001
0.002
0.002
-0.562
-0.464
0.257
1.732
0.629
0.079
446.094
33429.289
100002.055
100000.266
6101.057
82.027
-0.336
-0.403
-0.417
-0.516
-0.665
-0.678
-0.471
-0.006
-0.143
-0.357
-0.286
-0.206
-0.134
-0.083
-0.064
-0.050
-0.038
-0.030
-0.024
-0.016
-0.009
-0.006
-0.005
-0.004
-0.002
-0.001
0.
0.000
0.001
-0.470
6.558
141.593
177.605
35.611
2.006
65.115
2155.383
18555.889
10533.843
634.988
7.395
-0.431
-0.463
-0.414
-0.159
0.284
0.228
6.294
43.901
16.735
0.587
-0.288
-0.208
-0.148
-0.091
-0.071
-0.058
-0.045
-0.033
-0.027
-0.017
-0.010
-0.008
-0.007
-0.004
-0.003
-0.003
-0.002
-0.001
0.000
0.661
178.081
1482.016
2155.552
396.847
13.954
0.092
42.860
222.862
158.510
13.140
-0.129
-0.523
-0.490
0.178
6.053
18.490
11.905
80.578
2231.386
321.276
5.534
-0.214
-0.209
-0.150
-0.099
-0.077
-0.066
-0.055
-0.041
-0.030
-0.022
-0.016
-0.011
-0.008
-0.007
-0.004
-0.004
-0.003
-0.002
-0.002
11.808
295.316
2782.389
4675.194
715.235
21.284
-0.254
-0.400
0.251
0.248
-0.406
-0.564
-0.548
0.333
6.246
48.173
227.054
107.607
69.110
1064.840
200.319
4.704
-0.206
-0.205
-0.155
-0.113
-0.092
-0.078
-0.067
-0.049
-0.035
-0.026
-0.021
-0.017
-0.012
-0.009
-0.007
-0.005
-0.004
-0.004
-0.003
118.812
311.633
734.332
909.940
223.075
2.434
-0.399
-0.498
-0.548
-0.546
-0.566
-0.603
0.103
32.858
448.721
189.549
388.399
175.796
16.720
16.301
7.871
0.407
-0.260
-0.203
-0.168
-0.132
-0.112
-0.099
-0.083
-0.064
-0.045
-0.034
-0.025
-0.018
-0.015
-0.012
-0.011
-0.008
-0.006
-0.005
-0.004
119.703
187.459
43.363
35.499
3.713
0.343
0.057
-0.346
-0.498
-0.525
-0.569
-0.583
1.403
270.659
45764.805
2244.578
71.479
32.928
3.599
0.106
-0.172
-0.290
-0.256
-0.213
-0.172
-0.144
-0.126
-0.113
-0.101
-0.085
-0.061
-0.043
-0.032
-0.021
-0.017
-0.014
-0.013
-0.011
-0.009
-0.006
-0.006
35.478
270.341
297.578
37.497
4.142
5.200
2.956
0.249
-0.357
-0.432
-0.455
-0.675
0.159
50.318
1061.160
231.785
7.405
1.831
0.034
-0.352
-0.327
-0.280
-0.255
-0.217
-0.175
-0.152
-0.134
-0.123
-0.114
-0.102
-0.084
-0.058
-0.040
-0.028
-0.020
-0.017
-0.014
-0.012
-0.010
-0.009
-0.006
385.338
34243.152
50768.566
581.119
14.859
15.391
8.800
1.032
-0.237
-0.359
-0.449
-0.593
-0.657
0.815
6.143
3.082
-0.107
-0.385
-0.358
-0.341
-0.299
-0.277
-0.251
-0.212
-0.188
-0.141
-0.078
-0.106
-0.123
-0.112
-0.103
-0.072
-0.047
-0.035
-0.028
-0.021
-0.017
-0.014
-0.012
-0.010
-0.009
580.315
99999.891
100000.016
1025.192
16.232
9.108
5.141
0.691
-0.258
-0.342
-0.397
-0.486
-0.603
-0.653
-0.573
-0.550
-0.517
-0.416
-0.311
-0.294
-0.280
-0.259
-0.235
-0.201
-0.099
0.164
0.280
0.008
-0.131
-0.124
-0.114
-0.086
-0.058
-0.041
-0.033
-0.024
-0.020
-0.017
-0.015
-0.013
-0.011
66.866
1189.434
1379.823
96.756
4.346
1.444
0.682
-0.105
-0.312
-0.324
-0.354
-0.403
-0.453
-0.504
-0.520
-0.479
-0.415
-0.355
-0.307
-0.276
-0.267
-0.252
-0.238
-0.010
1.498
5.908
5.393
1.371
-0.009
-0.140
-0.126
-0.098
-0.067
-0.046
-0.036
-0.029
-0.024
-0.019
-0.016
-0.014
-0.012
7.346
41.786
58.652
15.385
1.248
-0.161
-0.262
-0.326
-0.328
-0.321
-0.330
-0.341
-0.364
-0.376
-0.366
-0.362
-0.344
-0.313
-0.296
-0.320
-0.327
-0.325
0.172
4.065
18.889
107.528
94.794
13.740
0.755
-0.123
-0.137
-0.109
-0.077
-0.054
-0.040
-0.032
-0.026
-0.022
-0.017
-0.015
-0.014
5.991
47.042
74.868
17.037
1.310
-0.291
-0.353
-0.342
-0.330
-0.326
-0.318
-0.314
-0.195
0.368
1.048
0.618
-0.106
-0.278
-0.318
-0.375
-0.419
-0.286
6.499
146.419
220.808
514.301
505.707
41.595
1.847
-0.095
-0.136
-0.116
-0.089
-0.062
-0.045
-0.036
-0.030
-0.023
-0.020
-0.017
-0.014
74.016
22.136
20.020
5.742
0.312
-0.345
-0.364
-0.344
-0.335
-0.324
-0.309
-0.193
1.726
18.910
58.771
29.518
3.384
-0.067
-0.347
-0.423
-0.459
-0.188
16.621
745.524
914.212
222.038
176.368
21.232
1.071
-0.117
-0.136
-0.119
-0.098
-0.070
-0.051
-0.041
-0.032
-0.026
-0.022
-0.019
-0.015
2729.910
599.095
21.015
0.922
-0.278
-0.383
-0.366
-0.348
-0.339
-0.319
-0.303
0.270
15.222
580.386
6717.171
1185.866
37.027
0.941
-0.334
-0.403
-0.406
-0.302
3.310
51.127
62.030
18.362
12.495
2.942
0.197
-0.127
-0.136
-0.120
-0.101
-0.076
-0.057
-0.045
-0.036
-0.029
-0.024
-0.021
-0.017
41669.664
4951.502
85.854
0.713
-0.377
-0.384
-0.368
-0.351
-0.336
-0.322
-0.282
0.965
42.605
4084.697
100000.406
13486.950
107.015
1.978
-0.286
-0.365
-0.361
-0.342
-0.146
0.826
1.199
0.634
0.549
0.271
0.043
-0.103
-0.138
-0.122
-0.102
-0.080
-0.061
-0.049
-0.038
-0.034
-0.027
-0.022
-0.018
39117.645
2144.707
48.056
0.097
-0.390
-0.390
-0.382
-0.361
-0.344
-0.333
-0.091
3.245
36.124
700.649
7976.374
1376.125
41.668
1.010
-0.287
-0.343
-0.338
-0.322
-0.292
-0.262
-0.242
-0.210
-0.132
-0.027
-0.066
-0.142
-0.151
-0.122
-0.101
-0.080
-0.064
-0.050
-0.042
-0.037
-0.029
-0.023
-0.020
2160.805
285.793
2.493
-0.345
-0.410
-0.408
-0.395
-0.376
-0.369
-0.342
0.413
15.250
202.011
462.211
149.152
37.513
3.994
-0.031
-0.340
-0.348
-0.340
-0.322
-0.299
-0.276
-0.258
-0.261
-0.262
-0.237
-0.249
-0.225
-0.165
-0.128
-0.105
-0.081
-0.064
-0.051
-0.044
-0.038
-0.031
-0.025
-0.021
41.923
2.299
0.085
0.130
-0.159
-0.382
-0.399
-0.396
-0.400
-0.369
0.466
18.851
295.259
668.515
96.713
6.299
0.116
-0.332
-0.363
-0.367
-0.337
-0.311
-0.287
0.049
1.299
0.722
-0.186
-0.357
-0.354
-0.315
-0.197
-0.138
-0.107
-0.081
-0.064
-0.053
-0.045
-0.038
-0.033
-0.028
-0.023
-0.425
0.844
6.229
10.760
3.999
0.222
-0.379
-0.415
-0.421
-0.415
-0.048
4.977
40.959
81.527
32.821
4.411
0.096
-0.332
-0.369
-0.371
-0.341
-0.306
0.256
27.526
83.420
25.797
2.350
-0.393
-0.434
-0.412
-0.246
-0.150
-0.105
-0.081
-0.068
-0.054
-0.046
-0.038
-0.033
-0.029
-0.025
-0.383
6.156
74.769
175.952
41.417
2.912
-0.245
-0.428
-0.432
-0.437
-0.276
3.109
76.807
771.897
669.157
48.200
3.180
0.173
-0.316
-0.365
-0.335
-0.306
2.135
113.154
250.220
101.154
9.119
-0.268
-0.519
-0.484
-0.283
-0.154
-0.105
-0.080
-0.067
-0.056
-0.048
-0.041
-0.035
-0.029
-0.026
0.065
17.646
208.779
516.462
95.233
5.086
-0.141
-0.431
-0.438
-0.436
-0.174
8.759
440.851
28256.043
16162.011
275.932
20.593
3.450
-0.012
-0.337
-0.332
-0.309
1.111
47.552
126.649
54.086
5.907
-0.476
-0.582
-0.535
-0.291
-0.154
-0.105
-0.082
-0.068
-0.058
-0.051
-0.041
-0.035
-0.031
-0.027
0.441
48.375
573.037
200.565
28.430
2.111
-0.259
-0.367
-0.311
-0.366
-0.203
5.693
227.239
6717.927
4819.427
195.847
62.754
9.917
0.423
-0.310
-0.328
-0.323
-0.151
3.349
11.240
7.051
0.458
-0.654
-0.617
-0.523
-0.264
-0.147
-0.104
-0.083
-0.069
-0.059
-0.051
-0.044
-0.037
-0.032
-0.028
-0.141
19.234
147.173
43.746
3.234
-0.299
-0.236
0.332
1.083
0.417
-0.170
1.027
17.164
107.595
101.350
45.492
33.820
6.399
0.237
-0.311
-0.327
-0.333
-0.361
-0.302
-0.096
-0.363
-0.651
-0.651
-0.621
-0.419
-0.219
-0.137
-0.103
-0.084
-0.069
-0.060
-0.053
-0.046
-0.039
-0.034
-0.029
-0.639
0.408
3.114
1.282
-0.433
-0.628
0.043
3.240
7.826
3.636
0.338
0.076
1.069
2.789
3.535
4.823
4.206
0.902
-0.197
-0.330
-0.327
-0.347
-0.371
-0.429
-0.503
-0.571
-0.614
-0.630
-0.505
-0.296
-0.182
-0.128
-0.102
-0.086
-0.071
-0.063
-0.055
-0.048
-0.041
-0.036
-0.031
-0.534
-0.573
-0.565
-0.607
-0.636
-0.560
0.301
5.009
12.094
5.649
0.554
-0.143
-0.045
-0.101
-0.149
-0.013
-0.022
-0.239
-0.328
-0.326
-0.324
-0.336
-0.374
-0.426
-0.489
-0.545
-0.560
-0.463
-0.321
-0.220
-0.157
-0.124
-0.103
-0.089
-0.076
-0.066
-0.059
-0.051
-0.043
-0.038
-0.034
-0.432
-0.485
-0.519
-0.543
-0.551
-0.510
-0.093
1.800
4.070
2.063
0.017
-0.342
-0.334
-0.345
-0.358
-0.343
-0.335
-0.338
-0.329
-0.316
-0.317
-0.310
-0.323
-0.353
-0.383
-0.391
-0.360
-0.302
-0.239
-0.186
-0.149
-0.124
-0.107
-0.093
-0.084
-0.073
-0.064
-0.054
-0.047
-0.041
-0.036
-0.339
-0.390
-0.432
-0.458
-0.455
-0.435
-0.351
-0.086
0.170
-0.061
-0.352
-0.430
-0.425
-0.403
-0.374
-0.354
-0.345
-0.333
-0.321
-0.319
-0.309
-0.280
-0.272
-0.294
-0.308
-0.302
-0.285
-0.255
-0.218
-0.178
-0.150
-0.129
-0.113
-0.102
-0.092
-0.083
-0.073
-0.061
-0.054
-0.046
-0.040
-0.306
-0.277
0.344
7.159
41.504
46.559
8.839
0.438
-0.322
-0.369
-0.367
0.252
15.189
336.982
1858.676
338.861
29.172
34.638
20.377
15.344
6.588
0.736
-0.107
-0.150
-0.122
-0.100
-0.075
-0.058
-0.047
-0.040
-0.031
-0.028
-0.025
-0.023
-0.021
-0.019
-0.019
-0.019
-0.022
-0.023
-0.025
-0.298
-0.273
0.232
5.776
33.037
37.007
7.135
0.315
-0.318
-0.371
-0.342
1.295
74.400
11287.150
99999.758
9470.977
76.680
5.330
2.046
0.571
0.055
-0.142
-0.166
-0.140
-0.114
-0.087
-0.067
-0.055
-0.043
-0.034
-0.027
-0.024
-0.022
-0.018
-0.016
-0.014
-0.014
-0.015
-0.018
-0.020
-0.025
-0.287
-0.288
-0.140
1.210
5.175
5.170
1.375
-0.066
-0.283
-0.355
-0.350
1.145
58.700
5677.210
99999.680
5677.263
58.912
1.314
-0.100
-0.210
-0.216
-0.187
-0.161
-0.132
-0.103
-0.077
-0.061
-0.047
-0.038
-0.028
-0.025
-0.019
-0.016
-0.012
-0.011
-0.009
-0.009
-0.009
-0.012
-0.016
-0.022
-0.294
-0.304
-0.305
-0.186
0.094
0.089
-0.150
-0.225
-0.271
-0.358
-0.381
0.055
8.788
136.800
580.304
136.834
7.948
0.105
-0.250
-0.232
-0.210
-0.181
-0.150
-0.115
-0.089
-0.068
-0.053
-0.041
-0.032
-0.024
-0.017
-0.015
-0.011
-0.008
-0.007
-0.005
-0.005
-0.005
-0.008
-0.012
-0.018
-0.308
-0.323
-0.343
-0.358
-0.356
-0.362
-0.362
-0.336
-0.353
-0.393
-0.393
-0.336
0.261
3.323
7.117
3.362
0.343
-0.229
-0.244
-0.223
-0.200
-0.162
-0.130
-0.101
-0.079
-0.062
-0.050
-0.039
-0.031
-0.023
-0.017
-0.010
-0.008
-0.004
-0.002
-0.002
-0.001
-0.002
-0.004
-0.009
-0.015
-0.320
-0.344
-0.362
-0.379
-0.388
-0.399
-0.413
-0.419
-0.427
-0.426
-0.406
-0.391
-0.353
-0.233
-0.132
-0.187
-0.258
-0.254
-0.231
-0.204
-0.170
-0.140
-0.113
-0.091
-0.074
-0.060
-0.044
-0.037
-0.029
-0.023
-0.016
-0.012
-0.009
-0.006
-0.002
-0.002
0.001
-0.001
-0.001
-0.007
-0.011
-0.336
-0.347
-0.359
-0.382
-0.402
-0.420
-0.432
-0.439
-0.442
-0.434
-0.420
-0.403
-0.377
-0.348
-0.321
-0.296
-0.272
-0.246
-0.218
-0.183
-0.151
-0.125
-0.105
-0.086
-0.071
-0.060
-0.044
-0.036
-0.026
-0.020
-0.016
-0.011
-0.009
-0.006
-0.003
0.000
0.002
0.001
0.001
-0.001
-0.007
-0.376
-0.360
-0.350
-0.303
-0.242
-0.297
-0.400
-0.433
-0.435
-0.440
-0.428
-0.407
-0.374
-0.345
-0.322
-0.298
-0.270
-0.245
-0.209
-0.174
-0.145
-0.119
-0.099
-0.083
-0.069
-0.056
-0.044
-0.034
-0.024
-0.019
-0.014
-0.009
-0.008
-0.004
-0.003
0.001
0.002
0.003
0.002
0.001
-0.002
-0.466
-0.403
-0.120
1.486
4.630
3.318
0.441
-0.340
-0.408
-0.329
-0.242
-0.290
-0.353
-0.332
-0.306
-0.292
-0.262
-0.235
-0.208
-0.174
-0.143
-0.120
-0.099
-0.082
-0.069
-0.054
-0.044
-0.035
-0.025
-0.020
-0.015
-0.011
-0.009
-0.005
-0.003
0.000
0.002
0.003
0.003
0.002
0.001
-0.602
-0.384
2.301
41.442
227.229
136.805
12.224
0.811
0.330
0.676
1.123
0.469
-0.164
-0.184
-0.148
-0.218
-0.253
-0.235
-0.212
-0.183
-0.151
-0.125
-0.104
-0.084
-0.070
-0.057
-0.044
-0.038
-0.028
-0.020
-0.016
-0.012
-0.009
-0.006
-0.003
-0.001
0.003
0.003
0.003
0.002
0.002
-0.668
-0.240
12.026
505.357
13486.728
4809.374
97.175
29.919
40.640
9.065
5.409
2.378
0.315
0.334
0.467
0.005
-0.236
-0.253
-0.235
-0.212
-0.175
-0.142
-0.115
-0.092
-0.074
-0.060
-0.047
-0.039
-0.030
-0.021
-0.016
-0.013
-0.009
-0.006
-0.004
-0.002
0.002
0.003
0.003
0.003
0.001
-0.729
-0.256
13.347
667.241
23385.371
6717.772
166.867
4030.750
12915.885
169.007
8.106
2.435
0.447
0.730
0.942
0.131
-0.254
-0.317
-0.319
-0.304
-0.256
-0.195
-0.140
-0.102
-0.077
-0.064
-0.053
-0.042
-0.033
-0.023
-0.017
-0.014
-0.010
-0.007
-0.005
-0.002
0.000
0.003
0.002
0.002
0.002
-0.769
-0.566
3.112
65.894
440.660
259.873
140.296
74488.594
100909.383
1247.537
87.859
0.763
-0.010
0.245
0.305
-0.098
-0.378
-0.479
-0.504
-0.444
-0.363
-0.284
-0.202
-0.127
-0.088
-0.071
-0.059
-0.049
-0.040
-0.027
-0.021
-0.015
-0.011
-0.006
-0.005
-0.001
-0.001
0.
0.001
0.002
0.001
-0.784
-0.572
-0.155
2.504
8.666
6.677
64.262
2027.851
10822.732
6161.092
447.639
2.570
-0.304
-0.258
-0.248
-0.409
-0.590
-0.600
-0.561
-0.498
-0.406
-0.311
-0.228
-0.160
-0.104
-0.078
-0.069
-0.060
-0.048
-0.033
-0.024
-0.015
-0.011
-0.007
-0.005
-0.003
-0.001
-0.001
0.000
0.000
0.001
-0.619
-0.581
-0.471
-0.330
-0.249
-0.257
42.470
1317.092
9182.129
5339.773
446.119
2.433
-0.388
-0.396
-0.422
-0.602
-0.666
-0.659
-0.593
-0.091
0.086
-0.241
-0.242
-0.174
-0.119
-0.091
-0.085
-0.073
-0.058
-0.039
-0.030
-0.020
-0.012
-0.008
-0.006
-0.004
-0.003
-0.002
0.000
0.
0.000
-0.587
-0.507
-0.193
0.365
-0.026
-0.472
1.711
198.934
909.224
635.010
81.776
-0.174
-0.443
-0.469
-0.554
-0.642
-0.605
-0.568
2.747
15.775
17.729
3.933
-0.079
-0.179
-0.129
-0.099
-0.100
-0.094
-0.071
-0.050
-0.035
-0.026
-0.015
-0.011
-0.009
-0.007
-0.005
-0.004
-0.002
-0.002
-0.001
-0.460
-0.098
8.349
13.464
1.912
-0.245
-0.479
0.884
13.398
8.884
0.155
-0.469
-0.522
-0.680
-0.542
-0.103
0.239
0.947
22.684
135.467
181.915
50.894
1.147
-0.179
-0.142
-0.108
-0.111
-0.109
-0.085
-0.060
-0.041
-0.028
-0.019
-0.014
-0.011
-0.008
-0.007
-0.007
-0.004
-0.003
-0.003
0.029
0.954
16.954
33.236
3.348
-0.249
-0.458
-0.453
-0.439
-0.412
-0.486
-0.544
-0.497
0.486
4.241
3.557
3.649
3.744
36.613
257.080
400.245
126.951
1.886
-0.178
-0.159
-0.127
-0.124
-0.122
-0.099
-0.069
-0.047
-0.034
-0.024
-0.019
-0.014
-0.011
-0.008
-0.008
-0.007
-0.005
-0.004
1.512
2.177
3.183
4.193
0.346
-0.039
-0.185
-0.365
-0.437
-0.457
-0.518
-0.570
0.168
50.330
887.443
232.654
9.590
3.682
12.683
101.919
159.126
31.212
0.289
-0.197
-0.177
-0.143
-0.132
-0.127
-0.111
-0.086
-0.058
-0.041
-0.030
-0.023
-0.017
-0.014
-0.012
-0.010
-0.007
-0.006
-0.006
2.657
6.904
5.780
1.758
3.514
7.910
4.598
0.539
-0.340
-0.456
-0.527
-0.756
2.066
444.208
99999.523
6032.610
20.833
1.078
0.782
4.545
5.326
0.667
-0.226
-0.215
-0.184
-0.155
-0.138
-0.130
-0.117
-0.099
-0.076
-0.052
-0.036
-0.027
-0.021
-0.017
-0.014
-0.013
-0.011
-0.008
-0.008
26.687
259.133
295.294
40.631
54.267
199.867
83.877
7.101
0.067
-0.389
-0.624
-0.737
0.454
78.216
2229.185
376.124
5.710
-0.201
-0.351
-0.299
-0.257
-0.263
-0.253
-0.219
-0.181
-0.031
0.138
-0.020
-0.120
-0.112
-0.095
-0.067
-0.045
-0.032
-0.023
-0.019
-0.016
-0.015
-0.012
-0.011
-0.009
385.014
34242.793
50768.801
590.442
236.362
1597.260
440.821
21.094
0.508
-0.377
-0.550
-0.694
-0.618
1.270
8.146
4.079
-0.110
-0.438
-0.346
-0.317
-0.284
-0.272
-0.247
-0.219
-0.065
1.822
5.172
1.842
-0.001
-0.119
-0.110
-0.086
-0.055
-0.038
-0.030
-0.023
-0.019
-0.017
-0.014
-0.011
-0.010
580.255
99999.656
99999.961
1030.564
119.417
580.617
199.805
12.208
0.311
-0.343
-0.456
-0.612
-0.651
-0.622
-0.525
-0.498
-0.479
-0.414
-0.357
-0.283
-0.269
-0.263
-0.244
-0.181
0.476
6.684
22.858
6.125
0.200
-0.132
-0.121
-0.103
-0.066
-0.046
-0.036
-0.027
-0.023
-0.019
-0.016
-0.013
-0.012
66.080
1185.966
1375.201
95.865
12.488
26.465
13.600
1.706
-0.164
-0.331
-0.382
-0.477
-0.560
-0.570
-0.541
-0.499
-0.445
-0.390
-0.323
-0.270
-0.262
-0.256
-0.220
0.408
7.403
35.660
39.980
8.124
0.502
-0.133
-0.137
-0.115
-0.078
-0.053
-0.041
-0.032
-0.026
-0.021
-0.019
-0.016
-0.014
3.513
15.894
17.910
4.683
0.664
0.701
0.365
-0.177
-0.311
-0.322
-0.340
-0.372
-0.411
-0.432
-0.418
-0.398
-0.371
-0.320
-0.294
-0.282
-0.272
-0.284
-0.094
4.415
137.117
2962.508
2531.379
107.212
3.500
-0.047
-0.147
-0.125
-0.091
-0.062
-0.046
-0.036
-0.030
-0.023
-0.020
-0.018
-0.015
0.262
1.208
1.622
0.438
-0.245
-0.328
-0.326
-0.338
-0.325
-0.325
-0.326
-0.325
-0.185
0.500
1.501
0.808
-0.042
-0.266
-0.281
-0.316
-0.327
-0.319
0.283
13.217
889.240
100000.195
99999.820
580.457
8.977
0.067
-0.149
-0.126
-0.102
-0.073
-0.052
-0.041
-0.033
-0.025
-0.022
-0.019
-0.018
315.424
34.305
0.488
-0.085
-0.327
-0.369
-0.358
-0.342
-0.332
-0.327
-0.322
-0.179
2.157
26.367
94.679
41.515
4.236
0.026
-0.294
-0.336
-0.360
-0.352
0.446
11.083
300.360
11287.964
9470.878
227.864
5.671
0.081
-0.143
-0.127
-0.108
-0.081
-0.059
-0.046
-0.037
-0.030
-0.025
-0.022
-0.019
28794.852
1683.460
27.660
-0.285
-0.382
-0.377
-0.362
-0.342
-0.337
-0.323
-0.307
0.378
23.585
1185.850
19411.314
2962.514
59.347
1.603
-0.184
-0.346
-0.374
-0.366
-0.083
2.199
18.351
107.443
96.269
17.386
3.461
0.497
-0.089
-0.129
-0.108
-0.088
-0.065
-0.052
-0.040
-0.035
-0.028
-0.024
-0.021
100014.430
21465.271
225.342
-0.193
-0.390
-0.377
-0.361
-0.340
-0.339
-0.326
-0.302
0.946
58.855
11287.271
100000.000
62123.621
179.246
4.731
0.175
-0.309
-0.357
-0.339
-0.302
-0.117
0.606
2.714
5.681
11.756
7.319
1.345
-0.026
-0.133
-0.110
-0.092
-0.069
-0.055
-0.044
-0.037
-0.030
-0.026
-0.023
100004.680
18561.117
224.068
-0.266
-0.400
-0.390
-0.368
-0.350
-0.343
-0.339
-0.314
0.634
24.678
1376.590
28256.660
3476.982
64.804
5.397
0.479
-0.269
-0.339
-0.328
-0.305
-0.278
-0.229
0.149
2.518
7.201
5.263
0.947
-0.060
-0.134
-0.110
-0.093
-0.071
-0.057
-0.046
-0.041
-0.032
-0.028
-0.023
21450.770
1310.374
21.129
-0.441
-0.423
-0.405
-0.379
-0.369
-0.361
-0.363
-0.283
0.721
6.839
39.698
109.841
54.000
8.487
2.014
0.089
-0.300
-0.329
-0.331
-0.322
-0.294
-0.287
-0.207
0.316
1.049
0.739
0.066
-0.146
-0.135
-0.114
-0.094
-0.072
-0.058
-0.048
-0.042
-0.035
-0.029
-0.025
222.700
20.828
-0.466
-0.456
-0.442
-0.439
-0.406
-0.382
-0.386
-0.386
-0.294
0.745
5.301
9.004
5.124
1.758
0.570
0.145
-0.200
-0.336
-0.333
-0.317
-0.306
-0.301
-0.311
-0.343
-0.328
-0.271
-0.305
-0.259
-0.187
-0.142
-0.118
-0.093
-0.072
-0.059
-0.051
-0.043
-0.036
-0.032
-0.026
-0.687
-0.746
-0.304
0.053
-0.211
-0.440
-0.403
-0.405
-0.410
-0.408
-0.372
0.107
2.204
4.356
2.988
0.920
0.463
0.235
-0.130
-0.315
-0.331
-0.313
-0.296
-0.233
0.003
-0.135
-0.456
-0.478
-0.472
-0.360
-0.216
-0.151
-0.117
-0.091
-0.075
-0.062
-0.052
-0.044
-0.038
-0.032
-0.026
-0.838
0.297
4.005
4.135
1.056
-0.331
-0.397
-0.422
-0.433
-0.428
-0.407
0.262
6.545
26.905
26.965
18.608
12.905
3.132
0.194
-0.302
-0.324
-0.310
-0.298
0.057
0.946
0.399
-0.466
-0.569
-0.552
-0.430
-0.243
-0.155
-0.115
-0.091
-0.075
-0.063
-0.054
-0.046
-0.038
-0.034
-0.028
0.112
44.137
529.737
111.551
4.699
-0.345
-0.591
-0.430
-0.438
-0.442
-0.373
0.950
21.080
138.993
153.697
519.297
506.416
41.630
1.775
-0.251
-0.314
-0.313
-0.327
-0.051
0.590
0.054
-0.601
-0.638
-0.619
-0.454
-0.245
-0.152
-0.112
-0.090
-0.076
-0.064
-0.055
-0.047
-0.039
-0.033
-0.029
3.292
887.345
100000.773
4912.960
13.409
-0.465
-0.704
-0.569
-0.438
-0.439
-0.379
0.613
13.685
80.418
293.580
9480.649
7966.885
199.819
5.160
-0.165
-0.313
-0.324
-0.360
-0.399
-0.400
-0.570
-0.662
-0.671
-0.652
-0.408
-0.227
-0.146
-0.110
-0.089
-0.077
-0.065
-0.057
-0.049
-0.040
-0.035
-0.030
1.444
196.430
9198.406
743.955
6.241
-0.635
-0.706
-0.564
-0.440
-0.398
-0.409
-0.150
2.208
11.910
128.272
2168.415
2166.774
106.900
3.350
-0.203
-0.317
-0.337
-0.377
-0.443
-0.530
-0.609
-0.660
-0.674
-0.553
-0.324
-0.198
-0.138
-0.108
-0.090
-0.077
-0.065
-0.059
-0.050
-0.043
-0.037
-0.032
-0.469
3.986
21.445
8.093
-0.194
-0.681
-0.622
-0.453
-0.272
-0.295
-0.394
-0.377
-0.169
0.979
10.254
58.866
58.733
9.822
0.445
-0.293
-0.315
-0.343
-0.392
-0.451
-0.528
-0.595
-0.642
-0.568
-0.394
-0.251
-0.173
-0.131
-0.107
-0.090
-0.078
-0.068
-0.060
-0.052
-0.045
-0.038
-0.033
-0.544
-0.532
-0.403
-0.517
-0.614
-0.601
-0.549
-0.351
-0.136
-0.239
-0.385
-0.411
-0.393
-0.300
0.217
1.490
1.495
0.236
-0.264
-0.315
-0.314
-0.326
-0.357
-0.415
-0.475
-0.500
-0.455
-0.371
-0.275
-0.207
-0.158
-0.128
-0.109
-0.094
-0.082
-0.072
-0.063
-0.054
-0.047
-0.041
-0.036
-0.448
-0.480
-0.500
-0.517
-0.518
-0.513
-0.486
-0.376
-0.294
-0.347
-0.437
-0.448
-0.424
-0.399
-0.358
-0.307
-0.301
-0.319
-0.320
-0.314
-0.307
-0.306
-0.314
-0.331
-0.346
-0.344
-0.317
-0.271
-0.225
-0.184
-0.154
-0.131
-0.115
-0.099
-0.090
-0.079
-0.069
-0.059
-0.052
-0.045
-0.038
-0.356
-0.383
-0.407
-0.428
-0.437
-0.432
-0.425
-0.407
-0.408
-0.443
-0.470
-0.482
-0.487
-0.440
-0.393
-0.366
-0.343
-0.326
-0.322
-0.317
-0.307
-0.306
-0.307
-0.307
-0.302
-0.295
-0.277
-0.244
-0.208
-0.179
-0.155
-0.138
-0.124
-0.112
-0.100
-0.092
-0.080
-0.068
-0.059
-0.051
-0.044
-0.323
-0.316
-0.274
0.017
0.726
0.721
0.036
-0.285
-0.351
-0.370
-0.370
0.199
13.566
294.999
1597.769
314.221
519.357
2531.606
385.880
15.051
1.057
-0.038
-0.173
-0.161
-0.133
-0.101
-0.073
-0.060
-0.049
-0.038
-0.033
-0.030
-0.028
-0.025
-0.024
-0.022
-0.023
-0.022
-0.026
-0.029
-0.036
-0.318
-0.309
-0.272
-0.018
0.535
0.620
-0.003
-0.301
-0.360
-0.373
-0.348
1.295
74.391
9470.529
99999.859
7968.957
87.524
48.087
17.050
1.862
-0.058
-0.189
-0.169
-0.148
-0.120
-0.090
-0.069
-0.054
-0.043
-0.035
-0.029
-0.026
-0.024
-0.020
-0.018
-0.017
-0.017
-0.020
-0.023
-0.027
-0.038
-0.306
-0.306
-0.306
-0.241
-0.069
-0.072
-0.247
-0.346
-0.373
-0.379
-0.353
1.001
58.705
4809.313
99999.703
4809.509
53.130
2.469
0.534
-0.096
-0.211
-0.186
-0.162
-0.136
-0.104
-0.080
-0.063
-0.051
-0.039
-0.031
-0.025
-0.021
-0.018
-0.013
-0.013
-0.012
-0.015
-0.016
-0.019
-0.026
-0.042
-0.310
-0.317
-0.332
-0.345
-0.334
-0.340
-0.365
-0.380
-0.394
-0.394
-0.379
0.008
7.889
136.810
505.408
120.897
7.974
0.144
-0.230
-0.228
-0.210
-0.185
-0.151
-0.116
-0.090
-0.071
-0.057
-0.043
-0.034
-0.028
-0.021
-0.018
-0.014
-0.009
-0.009
-0.009
-0.010
-0.011
-0.014
-0.024
-0.039
-0.314
-0.334
-0.349
-0.365
-0.383
-0.395
-0.401
-0.409
-0.421
-0.415
-0.400
-0.348
0.264
3.321
7.116
3.363
0.287
-0.226
-0.244
-0.224
-0.198
-0.165
-0.132
-0.103
-0.082
-0.064
-0.052
-0.041
-0.033
-0.024
-0.020
-0.015
-0.012
-0.010
-0.004
-0.005
-0.004
-0.006
-0.008
-0.018
-0.035
-0.326
-0.344
-0.363
-0.381
-0.402
-0.420
-0.428
-0.436
-0.438
-0.431
-0.416
-0.405
-0.366
-0.251
-0.149
-0.216
-0.276
-0.267
-0.241
-0.215
-0.176
-0.143
-0.114
-0.092
-0.077
-0.062
-0.049
-0.038
-0.033
-0.023
-0.017
-0.012
-0.009
-0.006
-0.003
-0.002
-0.001
-0.005
-0.007
-0.014
-0.027
-0.349
-0.352
-0.357
-0.335
-0.295
-0.328
-0.413
-0.442
-0.445
-0.447
-0.436
-0.412
-0.391
-0.368
-0.344
-0.315
-0.290
-0.268
-0.237
-0.197
-0.161
-0.131
-0.107
-0.088
-0.073
-0.060
-0.048
-0.037
-0.029
-0.021
-0.017
-0.012
-0.009
-0.008
-0.003
0.001
0.001
-0.001
-0.005
-0.009
-0.018
-0.400
-0.378
-0.315
0.071
0.763
0.512
-0.156
-0.411
-0.425
-0.407
-0.368
-0.377
-0.391
-0.366
-0.338
-0.316
-0.285
-0.258
-0.229
-0.190
-0.155
-0.127
-0.103
-0.086
-0.071
-0.058
-0.048
-0.036
-0.028
-0.022
-0.015
-0.012
-0.010
-0.006
-0.005
0.000
0.001
0.002
0.001
-0.003
-0.009
-0.494
-0.436
0.107
3.641
11.477
8.548
1.594
-0.199
-0.183
0.719
1.417
0.621
-0.147
-0.179
-0.140
-0.233
-0.268
-0.245
-0.221
-0.195
-0.156
-0.129
-0.103
-0.088
-0.073
-0.059
-0.048
-0.037
-0.027
-0.023
-0.014
-0.013
-0.010
-0.007
-0.003
0.000
0.001
0.002
0.003
0.001
-0.003
-0.557
-0.338
4.131
95.483
770.988
387.212
26.896
1.331
2.028
15.198
36.897
15.170
2.161
2.493
2.696
0.737
-0.129
-0.241
-0.223
-0.204
-0.167
-0.133
-0.110
-0.091
-0.073
-0.059
-0.047
-0.040
-0.030
-0.023
-0.016
-0.012
-0.010
-0.009
-0.003
-0.001
0.002
0.002
0.002
0.000
0.000
-0.631
-0.016
23.369
2530.987
100000.383
62122.719
260.525
17.627
26.103
110.467
385.180
94.945
10.409
21.394
26.372
5.784
0.354
-0.233
-0.244
-0.228
-0.188
-0.148
-0.117
-0.095
-0.077
-0.065
-0.051
-0.041
-0.034
-0.024
-0.018
-0.014
-0.011
-0.008
-0.005
-0.003
0.001
0.003
0.002
0.001
0.000
-0.661
-0.009
26.074
3474.000
99999.680
100000.172
358.196
722.771
1656.932
166.851
386.485
95.145
13.806
46.834
58.758
10.979
0.711
-0.277
-0.328
-0.310
-0.256
-0.189
-0.137
-0.101
-0.082
-0.070
-0.058
-0.048
-0.038
-0.028
-0.019
-0.015
-0.010
-0.008
-0.005
-0.002
0.
0.001
0.002
0.002
0.002
-0.612
-0.434
6.093
175.803
1858.274
887.284
87.437
4854.199
15854.551
201.549
39.710
15.449
4.813
17.013
18.880
4.593
0.096
-0.453
-0.439
-0.384
-0.308
-0.231
-0.167
-0.117
-0.092
-0.084
-0.077
-0.064
-0.051
-0.036
-0.025
-0.017
-0.012
-0.008
-0.006
-0.002
-0.001
0.
0.001
0.001
0.001
-0.713
-0.645
0.086
4.972
16.784
12.342
12.180
224.001
496.235
110.441
5.218
0.730
0.353
1.487
1.663
0.292
-0.453
-0.535
-0.496
-0.424
-0.330
-0.259
-0.188
-0.132
-0.104
-0.104
-0.108
-0.095
-0.072
-0.049
-0.031
-0.020
-0.014
-0.010
-0.007
-0.005
-0.003
-0.001
-0.001
0.000
0.001
-0.718
-0.556
-0.515
-0.289
-0.055
-0.107
0.268
17.348
118.105
66.518
2.582
-0.333
-0.357
-0.300
-0.319
-0.551
-0.595
-0.577
0.472
4.913
5.615
0.925
-0.164
-0.150
-0.112
-0.112
-0.139
-0.142
-0.104
-0.065
-0.041
-0.026
-0.017
-0.011
-0.009
-0.007
-0.005
-0.004
-0.003
-0.001
-0.001
-0.564
-0.545
-0.485
-0.444
-0.447
-0.452
-0.479
0.445
6.647
4.063
-0.203
-0.420
-0.457
-0.463
-0.537
-0.608
-0.624
0.914
34.879
280.630
501.593
141.797
2.226
-0.154
-0.128
-0.120
-0.143
-0.178
-0.141
-0.087
-0.051
-0.030
-0.018
-0.014
-0.011
-0.008
-0.007
-0.006
-0.004
-0.004
-0.003
-0.531
-0.495
-0.440
-0.410
-0.417
-0.437
-0.440
-0.464
-0.402
-0.389
-0.428
-0.482
-0.485
-0.625
-0.585
-0.530
-0.541
9.694
396.966
5337.924
12111.998
1900.998
82.234
-0.121
-0.141
-0.130
-0.146
-0.182
-0.165
-0.104
-0.060
-0.037
-0.024
-0.017
-0.013
-0.009
-0.008
-0.007
-0.007
-0.006
-0.004
-0.439
-0.414
-0.397
-0.383
-0.374
-0.381
-0.392
-0.412
-0.394
-0.407
-0.470
-0.489
-0.684
-0.416
0.484
0.251
-0.290
16.750
806.251
18556.225
52829.281
5337.883
177.800
0.009
-0.160
-0.149
-0.159
-0.186
-0.180
-0.111
-0.067
-0.043
-0.030
-0.022
-0.016
-0.012
-0.011
-0.009
-0.007
-0.007
-0.006
-0.358
-0.308
-0.320
-0.266
0.119
0.581
0.272
-0.223
-0.361
-0.410
-0.482
-0.702
-0.521
5.477
34.337
17.272
1.493
5.879
314.840
4099.037
7997.839
1482.032
65.473
-0.174
-0.178
-0.158
-0.156
-0.176
-0.168
-0.122
-0.076
-0.049
-0.036
-0.026
-0.021
-0.015
-0.014
-0.011
-0.009
-0.008
-0.008
0.071
1.032
1.249
1.685
13.649
41.456
21.088
2.383
-0.161
-0.409
-0.654
-0.706
0.038
24.625
219.865
90.012
6.171
0.047
13.371
199.087
314.854
101.123
0.621
-0.213
-0.188
-0.158
-0.128
-0.160
-0.152
-0.120
-0.091
-0.060
-0.041
-0.032
-0.024
-0.018
-0.017
-0.015
-0.013
-0.010
-0.009
5.111
29.448
33.494
22.592
506.026
5677.256
1185.834
36.984
0.915
-0.450
-0.628
-0.683
-0.226
11.187
63.700
35.436
4.469
-0.292
-0.261
0.180
0.467
-0.191
-0.251
-0.218
-0.111
1.049
3.080
1.067
-0.057
-0.125
-0.102
-0.075
-0.050
-0.035
-0.026
-0.022
-0.019
-0.017
-0.015
-0.013
-0.010
36.931
440.805
506.511
99.097
6719.579
99999.781
34242.824
155.062
2.387
-0.367
-0.592
-0.632
-0.632
0.893
5.256
4.403
0.363
-0.391
-0.323
-0.301
-0.281
-0.274
-0.249
-0.210
1.177
50.937
319.207
44.174
1.080
-0.118
-0.117
-0.096
-0.061
-0.041
-0.033
-0.025
-0.022
-0.018
-0.017
-0.015
-0.012
52.212
667.304
769.333
92.745
1861.393
50768.559
4809.338
74.437
1.519
-0.332
-0.516
-0.579
-0.595
-0.579
-0.361
-0.351
-0.422
-0.376
-0.331
-0.276
-0.273
-0.272
-0.256
-0.156
4.274
445.830
11424.477
376.724
3.534
-0.102
-0.129
-0.113
-0.073
-0.050
-0.038
-0.029
-0.025
-0.021
-0.018
-0.016
-0.014
10.903
74.384
84.051
18.819
47.656
199.850
83.895
7.130
0.111
-0.332
-0.411
-0.524
-0.527
-0.513
-0.488
-0.445
-0.401
-0.357
-0.313
-0.269
-0.267
-0.269
-0.225
0.479
9.782
109.792
564.138
66.256
1.961
-0.121
-0.146
-0.130
-0.088
-0.058
-0.043
-0.034
-0.028
-0.023
-0.021
-0.018
-0.016
0.660
3.318
3.729
1.160
1.329
2.995
1.703
0.104
-0.284
-0.325
-0.351
-0.397
-0.450
-0.452
-0.415
-0.386
-0.353
-0.316
-0.286
-0.283
-0.278
-0.270
-0.088
5.235
176.126
4811.189
4087.975
138.708
3.987
-0.040
-0.155
-0.137
-0.103
-0.070
-0.050
-0.040
-0.033
-0.025
-0.022
-0.020
-0.018
-0.183
-0.191
-0.183
-0.291
-0.315
-0.266
-0.284
-0.322
-0.320
-0.322
-0.331
-0.341
-0.290
-0.007
0.349
0.146
-0.182
-0.272
-0.273
-0.287
-0.299
-0.291
0.061
13.677
1185.924
99999.820
99999.953
887.013
10.131
0.129
-0.160
-0.135
-0.114
-0.082
-0.059
-0.046
-0.037
-0.029
-0.025
-0.021
-0.019
250.084
21.134
-0.283
-0.369
-0.368
-0.364
-0.352
-0.335
-0.328
-0.328
-0.329
-0.271
0.610
7.130
18.937
11.189
1.809
0.135
-0.215
-0.303
-0.314
-0.310
-0.067
7.203
385.167
23385.842
19413.574
300.595
9.917
0.918
-0.079
-0.138
-0.116
-0.090
-0.066
-0.050
-0.040
-0.034
-0.028
-0.023
-0.020
18556.158
1310.129
16.825
-0.386
-0.382
-0.374
-0.354
-0.336
-0.333
-0.331
-0.326
-0.038
6.405
120.923
667.866
203.498
22.780
5.825
0.651
-0.240
-0.330
-0.325
-0.261
1.099
21.259
138.927
163.589
138.224
75.673
8.110
0.360
-0.129
-0.117
-0.097
-0.072
-0.056
-0.044
-0.038
-0.031
-0.027
-0.022
99999.836
13944.227
177.649
-0.334
-0.385
-0.375
-0.350
-0.334
-0.340
-0.339
-0.331
0.185
13.597
440.979
4812.341
1057.857
170.178
59.896
5.795
0.076
-0.330
-0.331
-0.312
-0.184
0.792
7.960
123.437
1025.382
441.038
26.491
0.968
-0.109
-0.120
-0.101
-0.078
-0.060
-0.048
-0.041
-0.034
-0.029
-0.025
99999.633
12111.830
177.583
-0.373
-0.400
-0.380
-0.352
-0.341
-0.347
-0.347
-0.351
-0.032
6.402
137.114
774.076
322.194
519.333
176.611
12.229
0.322
-0.308
-0.331
-0.316
-0.291
-0.088
3.459
66.207
440.921
227.335
17.051
0.673
-0.122
-0.120
-0.104
-0.080
-0.063
-0.051
-0.043
-0.035
-0.030
-0.027
13943.779
1025.960
13.216
-0.466
-0.429
-0.397
-0.371
-0.358
-0.362
-0.364
-0.374
-0.284
0.786
8.213
26.353
45.572
122.919
59.185
5.894
0.053
-0.311
-0.319
-0.325
-0.310
-0.273
0.519
7.107
23.581
16.983
2.511
0.034
-0.143
-0.123
-0.106
-0.082
-0.065
-0.054
-0.046
-0.038
-0.032
-0.029
177.280
16.887
-0.652
-0.581
-0.501
-0.447
-0.402
-0.386
-0.373
-0.383
-0.392
-0.363
-0.167
0.289
1.090
3.982
10.280
7.944
2.108
-0.021
-0.307
-0.307
-0.318
-0.324
-0.345
-0.307
0.062
0.709
0.511
-0.033
-0.167
-0.149
-0.127
-0.105
-0.082
-0.066
-0.056
-0.047
-0.040
-0.034
-0.028
-0.586
-0.903
-0.948
-0.813
-0.657
-0.544
-0.466
-0.420
-0.389
-0.396
-0.408
-0.401
-0.286
-0.118
0.261
2.399
10.031
15.664
5.813
0.441
-0.265
-0.307
-0.314
-0.345
-0.385
-0.439
-0.473
-0.479
-0.407
-0.283
-0.201
-0.156
-0.129
-0.103
-0.083
-0.070
-0.058
-0.048
-0.041
-0.036
-0.030
-0.322
-0.399
0.406
0.026
-0.728
-0.724
-0.585
-0.485
-0.442
-0.411
-0.422
-0.382
-0.041
1.266
8.134
39.067
44.282
25.580
6.953
0.544
-0.264
-0.312
-0.328
-0.376
-0.442
-0.512
-0.562
-0.586
-0.508
-0.325
-0.216
-0.161
-0.124
-0.100
-0.083
-0.069
-0.059
-0.051
-0.043
-0.037
-0.032
3.869
18.512
143.506
37.705
0.753
-0.781
-0.737
-0.581
-0.481
-0.445
-0.425
-0.328
0.577
7.014
178.125
4810.536
4086.211
159.982
6.182
0.135
-0.296
-0.321
-0.355
-0.410
-0.491
-0.575
-0.626
-0.646
-0.538
-0.339
-0.221
-0.157
-0.121
-0.099
-0.083
-0.070
-0.062
-0.051
-0.044
-0.037
-0.032
7.847
196.426
11422.875
743.565
6.007
-0.708
-0.731
-0.653
-0.510
-0.451
-0.434
-0.345
0.564
15.367
1376.532
100000.195
100000.055
1186.282
12.437
0.015
-0.306
-0.334
-0.380
-0.441
-0.524
-0.601
-0.651
-0.660
-0.474
-0.304
-0.210
-0.154
-0.120
-0.098
-0.084
-0.072
-0.063
-0.052
-0.045
-0.038
-0.033
2.673
67.538
1273.145
197.905
3.365
-0.700
-0.681
-0.635
-0.519
-0.449
-0.427
-0.401
-0.027
9.184
505.782
62122.176
50768.449
440.844
7.945
-0.095
-0.302
-0.333
-0.395
-0.456
-0.537
-0.608
-0.647
-0.542
-0.381
-0.262
-0.195
-0.149
-0.119
-0.101
-0.084
-0.072
-0.064
-0.054
-0.046
-0.040
-0.034
-0.402
2.383
13.077
8.538
1.346
-0.576
-0.610
-0.568
-0.497
-0.444
-0.424
-0.413
-0.330
1.320
26.340
227.204
227.211
23.566
1.200
-0.247
-0.300
-0.316
-0.356
-0.428
-0.502
-0.527
-0.486
-0.395
-0.296
-0.227
-0.180
-0.143
-0.118
-0.098
-0.086
-0.075
-0.065
-0.056
-0.048
-0.042
-0.035
-0.521
-0.206
1.921
3.245
0.669
-0.495
-0.531
-0.500
-0.459
-0.440
-0.439
-0.428
-0.413
-0.271
0.756
3.309
3.325
0.697
-0.194
-0.306
-0.299
-0.303
-0.313
-0.339
-0.371
-0.378
-0.343
-0.293
-0.247
-0.206
-0.171
-0.140
-0.119
-0.100
-0.090
-0.080
-0.070
-0.059
-0.050
-0.045
-0.038
-0.425
-0.428
-0.195
-0.002
-0.344
-0.472
-0.459
-0.456
-0.458
-0.473
-0.487
-0.483
-0.457
-0.420
-0.358
-0.272
-0.256
-0.299
-0.312
-0.304
-0.299
-0.295
-0.293
-0.297
-0.301
-0.298
-0.280
-0.254
-0.224
-0.192
-0.166
-0.142
-0.124
-0.109
-0.099
-0.088
-0.076
-0.065
-0.056
-0.049
-0.042
-0.338
-0.373
-0.385
-0.396
-0.406
-0.408
-0.421
-0.447
-0.469
-0.498
-0.524
-0.545
-0.517
-0.459
-0.407
-0.372
-0.344
-0.325
-0.317
-0.315
-0.306
-0.299
-0.295
-0.291
-0.288
-0.277
-0.259
-0.236
-0.212
-0.189
-0.169
-0.152
-0.135
-0.123
-0.113
-0.101
-0.089
-0.075
-0.064
-0.055
-0.047
-0.339
-0.336
-0.329
-0.313
-0.294
-0.294
-0.317
-0.331
-0.343
-0.352
-0.351
-0.160
2.988
29.513
85.406
88.559
4086.208
62122.328
2530.951
37.131
0.833
-0.189
-0.191
-0.170
-0.138
-0.100
-0.075
-0.061
-0.049
-0.042
-0.037
-0.031
-0.030
-0.027
-0.029
-0.026
-0.027
-0.027
-0.029
-0.037
-0.053
-0.334
-0.330
-0.325
-0.317
-0.307
-0.312
-0.330
-0.342
-0.355
-0.362
-0.353
0.164
10.935
199.808
886.970
205.304
70.052
176.432
52.337
3.821
-0.009
-0.194
-0.172
-0.153
-0.118
-0.090
-0.068
-0.055
-0.043
-0.037
-0.031
-0.029
-0.025
-0.022
-0.023
-0.022
-0.021
-0.023
-0.028
-0.039
-0.066
-0.324
-0.324
-0.326
-0.334
-0.342
-0.349
-0.357
-0.363
-0.377
-0.377
-0.364
0.070
8.806
155.047
667.358
155.390
10.535
2.885
1.129
0.028
-0.200
-0.187
-0.163
-0.135
-0.100
-0.078
-0.063
-0.053
-0.040
-0.033
-0.025
-0.024
-0.022
-0.018
-0.015
-0.016
-0.017
-0.021
-0.026
-0.042
-0.083
-0.310
-0.326
-0.337
-0.351
-0.370
-0.386
-0.390
-0.398
-0.406
-0.400
-0.388
-0.233
1.674
16.907
41.471
16.948
1.784
-0.080
-0.217
-0.228
-0.208
-0.178
-0.148
-0.115
-0.090
-0.071
-0.058
-0.047
-0.037
-0.029
-0.024
-0.019
-0.016
-0.013
-0.012
-0.013
-0.013
-0.017
-0.022
-0.043
-0.089
-0.316
-0.333
-0.349
-0.367
-0.389
-0.409
-0.418
-0.423
-0.429
-0.426
-0.410
-0.384
-0.168
0.667
1.505
0.713
-0.101
-0.261
-0.246
-0.224
-0.195
-0.162
-0.129
-0.103
-0.085
-0.067
-0.052
-0.044
-0.035
-0.027
-0.021
-0.016
-0.012
-0.010
-0.008
-0.009
-0.008
-0.011
-0.019
-0.038
-0.084
-0.316
-0.303
-0.325
-0.358
-0.348
-0.371
-0.426
-0.444
-0.441
-0.441
-0.428
-0.415
-0.407
-0.357
-0.306
-0.299
-0.305
-0.281
-0.252
-0.222
-0.180
-0.144
-0.116
-0.095
-0.077
-0.063
-0.049
-0.040
-0.034
-0.027
-0.020
-0.013
-0.011
-0.008
-0.005
-0.004
-0.003
-0.007
-0.012
-0.027
-0.065
-0.307
-0.228
-0.190
0.217
1.118
0.829
-0.082
-0.360
-0.368
-0.399
-0.443
-0.430
-0.414
-0.393
-0.366
-0.332
-0.302
-0.279
-0.248
-0.209
-0.169
-0.135
-0.109
-0.088
-0.074
-0.062
-0.050
-0.039
-0.032
-0.024
-0.017
-0.012
-0.010
-0.008
-0.004
0.000
0.000
-0.003
-0.009
-0.018
-0.041
-0.361
-0.235
0.298
5.760
21.142
16.927
2.983
0.196
0.220
0.047
-0.119
-0.294
-0.383
-0.367
-0.336
-0.326
-0.299
-0.263
-0.234
-0.201
-0.167
-0.133
-0.108
-0.087
-0.073
-0.062
-0.050
-0.040
-0.029
-0.023
-0.018
-0.012
-0.009
-0.008
-0.005
-0.001
-0.002
-0.001
-0.002
-0.009
-0.023
-0.436
-0.322
1.670
25.009
159.021
109.839
12.972
1.309
2.027
5.447
8.878
4.089
0.611
0.696
0.788
0.125
-0.217
-0.252
-0.226
-0.203
-0.171
-0.136
-0.111
-0.089
-0.074
-0.062
-0.050
-0.039
-0.032
-0.025
-0.020
-0.013
-0.010
-0.007
-0.003
-0.002
-0.001
-0.001
-0.002
-0.005
-0.009
-0.508
-0.307
3.437
50.781
276.174
189.555
21.170
2.265
11.194
176.580
667.383
155.393
14.245
29.832
36.996
7.992
0.521
-0.214
-0.226
-0.208
-0.180
-0.143
-0.115
-0.093
-0.074
-0.063
-0.052
-0.042
-0.032
-0.025
-0.019
-0.014
-0.011
-0.008
-0.004
-0.002
-0.001
0.002
0.
-0.002
-0.005
-0.162
-0.196
9.114
341.122
5692.640
2179.066
69.027
4.984
60.730
4809.886
99999.742
4085.333
99.062
1025.733
1374.961
106.972
4.227
-0.102
-0.243
-0.224
-0.194
-0.150
-0.118
-0.096
-0.082
-0.069
-0.057
-0.046
-0.037
-0.028
-0.020
-0.016
-0.011
-0.009
-0.005
-0.003
0.
0.002
0.001
0.001
-0.002
3.458
-0.188
9.663
441.010
9471.477
2963.033
85.761
16.764
77.705
4812.899
99999.945
4086.778
183.640
5678.460
9470.577
336.825
7.946
-0.049
-0.301
-0.279
-0.231
-0.172
-0.128
-0.101
-0.089
-0.083
-0.076
-0.062
-0.047
-0.034
-0.025
-0.019
-0.013
-0.009
-0.005
-0.003
-0.001
0.001
0.002
0.001
0.000
8.037
-0.359
2.450
46.332
294.943
155.112
17.996
32.191
55.849
182.284
667.663
156.841
49.677
580.674
768.595
74.399
3.280
-0.256
-0.359
-0.314
-0.253
-0.190
-0.143
-0.110
-0.106
-0.118
-0.118
-0.100
-0.074
-0.050
-0.032
-0.021
-0.015
-0.012
-0.007
-0.004
-0.003
0.000
0.
0.000
0.001
3.514
-0.557
-0.239
1.936
7.017
5.092
1.770
6.996
10.702
6.633
8.907
4.425
3.651
16.927
21.056
5.046
0.110
-0.419
-0.409
-0.293
-0.217
-0.202
-0.158
-0.125
-0.115
-0.139
-0.176
-0.181
-0.124
-0.075
-0.042
-0.028
-0.017
-0.012
-0.008
-0.006
-0.004
-0.003
-0.002
-0.001
-0.001
-0.217
-0.587
-0.540
-0.394
-0.193
-0.274
-0.305
0.065
0.241
-0.066
-0.114
-0.226
-0.175
0.229
0.262
-0.256
-0.474
-0.405
1.839
16.486
30.146
3.979
-0.137
-0.139
-0.128
-0.149
-0.187
-0.237
-0.203
-0.113
-0.060
-0.034
-0.021
-0.013
-0.010
-0.009
-0.007
-0.006
-0.005
-0.004
-0.001
-0.593
-0.562
-0.501
-0.457
-0.446
-0.431
-0.441
-0.415
-0.393
-0.392
-0.392
-0.418
-0.435
-0.498
-0.469
-0.439
-0.531
2.998
177.687
1900.934
3597.686
806.314
26.702
-0.139
-0.116
-0.134
-0.198
-0.245
-0.277
-0.159
-0.081
-0.041
-0.025
-0.017
-0.013
-0.009
-0.008
-0.008
-0.007
-0.006
-0.005
-0.550
-0.504
-0.470
-0.432
-0.416
-0.423
-0.412
-0.406
-0.393
-0.394
-0.432
-0.454
-0.569
-0.551
-0.452
-0.414
-0.313
37.113
2779.550
99999.727
99999.813
28789.389
446.257
1.040
0.392
0.017
-0.191
-0.248
-0.283
-0.196
-0.094
-0.048
-0.029
-0.021
-0.017
-0.012
-0.010
-0.008
-0.007
-0.008
-0.007
-0.462
-0.438
-0.416
-0.402
-0.383
-0.370
-0.368
-0.368
-0.366
-0.398
-0.444
-0.597
-0.532
1.514
7.205
6.567
0.725
101.023
7997.769
99999.758
100000.094
100000.453
1026.785
3.838
1.231
0.055
-0.187
-0.246
-0.278
-0.201
-0.103
-0.056
-0.035
-0.024
-0.019
-0.015
-0.013
-0.011
-0.009
-0.008
-0.007
-0.403
-0.391
-0.378
-0.291
0.068
0.498
0.227
-0.191
-0.334
-0.391
-0.576
-0.613
1.566
39.965
250.634
280.808
48.241
22.017
2155.618
99614.250
100000.172
18557.039
353.947
0.691
0.142
-0.131
-0.191
-0.221
-0.257
-0.194
-0.106
-0.060
-0.041
-0.029
-0.022
-0.017
-0.016
-0.013
-0.012
-0.010
-0.008
-0.330
-0.216
-0.107
1.219
12.188
36.980
18.891
2.414
-0.138
-0.503
-0.570
-0.547
7.669
199.460
1483.311
1678.533
280.616
4.251
126.555
1159.086
2155.807
501.837
10.855
-0.197
-0.190
-0.154
-0.127
-0.183
-0.224
-0.165
-0.111
-0.069
-0.047
-0.036
-0.026
-0.020
-0.019
-0.015
-0.014
-0.013
-0.011
0.149
1.314
2.008
14.215
440.889
4809.337
1024.531
33.018
0.775
-0.463
-0.551
-0.546
7.287
199.248
1310.746
1482.297
280.580
4.012
-0.177
4.133
8.492
0.849
-0.240
-0.222
-0.053
2.055
5.854
1.794
-0.036
-0.147
-0.112
-0.082
-0.054
-0.039
-0.030
-0.025
-0.021
-0.018
-0.016
-0.014
-0.013
1.472
7.100
8.926
48.756
5677.495
99999.711
23385.492
136.841
2.387
-0.376
-0.516
-0.556
1.074
31.879
199.114
223.128
38.371
0.198
-0.331
-0.295
-0.274
-0.272
-0.253
-0.205
2.318
144.157
1529.935
123.662
2.076
-0.119
-0.124
-0.100
-0.065
-0.045
-0.035
-0.027
-0.023
-0.020
-0.018
-0.016
-0.014
2.105
9.807
10.577
29.067
1375.240
34242.832
4083.191
66.105
1.522
-0.338
-0.474
-0.506
-0.480
0.699
4.684
4.197
0.285
-0.333
-0.316
-0.288
-0.278
-0.276
-0.259
-0.159
8.727
2703.783
100000.195
2229.730
7.610
-0.089
-0.138
-0.119
-0.077
-0.052
-0.040
-0.032
-0.027
-0.022
-0.020
-0.017
-0.015
0.484
2.655
3.149
4.362
46.654
175.912
74.434
6.409
0.075
-0.332
-0.412
-0.460
-0.462
-0.451
-0.400
-0.371
-0.359
-0.328
-0.296
-0.279
-0.276
-0.278
-0.260
0.039
5.461
240.023
3297.197
199.227
2.920
-0.129
-0.153
-0.139
-0.094
-0.063
-0.046
-0.037
-0.030
-0.025
-0.022
-0.020
-0.017
-0.255
0.019
0.038
0.027
1.192
2.994
1.709
0.111
-0.278
-0.320
-0.355
-0.397
-0.408
-0.393
-0.371
-0.346
-0.318
-0.294
-0.282
-0.276
-0.278
-0.280
-0.210
1.406
26.642
230.548
209.948
26.930
1.384
-0.125
-0.164
-0.144
-0.109
-0.076
-0.055
-0.044
-0.035
-0.028
-0.025
-0.022
-0.020
-0.369
-0.367
-0.360
-0.359
-0.314
-0.264
-0.285
-0.312
-0.314
-0.321
-0.328
-0.340
-0.343
-0.294
-0.229
-0.233
-0.243
-0.256
-0.268
-0.280
-0.284
-0.289
-0.168
3.392
94.716
1597.182
1375.430
84.729
3.330
0.053
-0.164
-0.146
-0.120
-0.087
-0.065
-0.050
-0.040
-0.033
-0.027
-0.024
-0.021
18.462
0.834
-0.387
-0.376
-0.370
-0.359
-0.341
-0.328
-0.325
-0.331
-0.328
-0.324
-0.181
0.456
1.492
1.500
1.465
0.768
-0.040
-0.272
-0.300
-0.305
-0.213
2.182
46.632
506.415
449.167
66.889
20.846
2.879
0.060
-0.146
-0.124
-0.099
-0.072
-0.055
-0.043
-0.037
-0.032
-0.026
-0.023
1026.147
158.565
0.487
-0.393
-0.385
-0.364
-0.343
-0.331
-0.331
-0.334
-0.338
-0.293
0.373
4.753
14.246
28.555
67.366
33.138
3.774
-0.037
-0.308
-0.318
-0.293
0.185
5.500
31.886
280.237
2966.776
1186.371
46.678
1.496
-0.111
-0.127
-0.105
-0.081
-0.061
-0.048
-0.041
-0.034
-0.030
-0.024
10533.870
909.171
10.874
-0.394
-0.378
-0.355
-0.334
-0.323
-0.332
-0.344
-0.349
-0.268
0.917
11.460
44.975
595.813
7968.480
1597.205
46.569
1.080
-0.282
-0.327
-0.317
-0.241
0.679
27.350
2963.211
100000.078
50768.598
258.875
3.876
-0.060
-0.131
-0.109
-0.087
-0.066
-0.051
-0.044
-0.037
-0.032
-0.027
10533.805
806.058
11.231
-0.410
-0.384
-0.353
-0.331
-0.324
-0.336
-0.352
-0.363
-0.319
0.415
6.058
50.883
3481.602
100001.000
16158.153
120.944
2.173
-0.244
-0.324
-0.323
-0.295
0.243
17.000
1024.605
41627.961
9470.649
121.004
2.821
-0.079
-0.132
-0.113
-0.089
-0.069
-0.055
-0.047
-0.038
-0.033
-0.029
908.995
141.387
0.477
-0.481
-0.422
-0.377
-0.349
-0.339
-0.345
-0.366
-0.381
-0.388
-0.230
0.988
16.997
581.803
6719.037
1377.409
42.609
1.259
-0.263
-0.311
-0.324
-0.312
-0.180
2.422
41.496
227.279
120.959
11.055
0.503
-0.145
-0.135
-0.115
-0.089
-0.071
-0.059
-0.050
-0.039
-0.034
-0.030
20.362
1.071
-0.761
-0.643
-0.525
-0.444
-0.393
-0.366
-0.362
-0.384
-0.406
-0.415
-0.393
-0.220
1.874
23.425
96.052
95.883
22.946
1.788
-0.203
-0.304
-0.322
-0.339
-0.353
-0.168
1.140
3.334
2.441
0.392
-0.143
-0.166
-0.140
-0.118
-0.091
-0.074
-0.062
-0.052
-0.043
-0.035
-0.032
-0.435
-0.980
-1.027
-0.970
-0.759
-0.574
-0.478
-0.409
-0.384
-0.398
-0.418
-0.423
-0.407
-0.348
0.841
24.749
442.696
1376.013
176.132
7.956
0.016
-0.305
-0.329
-0.373
-0.415
-0.461
-0.438
-0.315
-0.264
-0.248
-0.210
-0.171
-0.142
-0.113
-0.092
-0.074
-0.064
-0.054
-0.046
-0.038
-0.031
10.748
-0.485
-0.699
-0.788
-0.805
-0.746
-0.645
-0.498
-0.424
-0.415
-0.421
-0.428
-0.400
0.035
4.721
43.570
597.555
1862.061
227.580
8.855
0.051
-0.312
-0.350
-0.404
-0.467
-0.532
-0.549
-0.474
-0.367
-0.283
-0.223
-0.178
-0.139
-0.111
-0.092
-0.076
-0.065
-0.054
-0.047
-0.039
-0.033
89.928
3.165
3.248
0.874
-0.671
-0.758
-0.692
-0.613
-0.473
-0.429
-0.423
-0.423
-0.300
2.384
66.461
892.680
827.630
179.938
35.484
2.512
-0.162
-0.317
-0.365
-0.435
-0.510
-0.573
-0.577
-0.476
-0.366
-0.281
-0.223
-0.175
-0.137
-0.109
-0.091
-0.076
-0.066
-0.056
-0.049
-0.042
-0.036
158.721
8.066
24.789
13.276
1.466
-0.675
-0.675
-0.622
-0.517
-0.446
-0.424
-0.423
-0.190
7.083
336.838
23386.074
19414.229
341.284
8.432
0.205
-0.280
-0.313
-0.368
-0.439
-0.511
-0.556
-0.525
-0.425
-0.330
-0.257
-0.207
-0.172
-0.135
-0.108
-0.092
-0.079
-0.069
-0.057
-0.049
-0.043
-0.036
49.824
9.860
65.061
85.026
23.566
1.222
-0.631
-0.575
-0.516
-0.447
-0.428
-0.422
-0.256
4.575
175.869
4083.166
4083.272
155.210
4.252
-0.148
-0.293
-0.306
-0.344
-0.397
-0.449
-0.462
-0.421
-0.338
-0.281
-0.232
-0.194
-0.168
-0.134
-0.109
-0.092
-0.080
-0.070
-0.059
-0.051
-0.042
-0.036
2.661
33.412
281.191
446.283
126.506
5.109
-0.501
-0.513
-0.478
-0.436
-0.431
-0.423
-0.372
0.632
13.554
83.862
74.411
12.206
0.625
-0.261
-0.291
-0.297
-0.307
-0.337
-0.359
-0.362
-0.336
-0.286
-0.249
-0.215
-0.185
-0.164
-0.134
-0.110
-0.095
-0.082
-0.070
-0.059
-0.052
-0.045
-0.038
-0.054
26.951
314.708
501.402
141.597
3.544
-0.450
-0.462
-0.447
-0.434
-0.448
-0.450
-0.424
-0.324
0.310
1.876
1.894
0.307
-0.236
-0.299
-0.290
-0.286
-0.281
-0.292
-0.303
-0.299
-0.282
-0.256
-0.231
-0.205
-0.185
-0.161
-0.134
-0.111
-0.097
-0.085
-0.075
-0.064
-0.055
-0.049
-0.041
-0.365
2.070
53.888
100.980
12.725
-0.043
-0.434
-0.443
-0.461
-0.473
-0.491
-0.490
-0.462
-0.415
-0.374
-0.314
-0.290
-0.306
-0.308
-0.297
-0.289
-0.280
-0.272
-0.274
-0.278
-0.274
-0.258
-0.240
-0.221
-0.203
-0.185
-0.160
-0.137
-0.119
-0.107
-0.094
-0.083
-0.071
-0.060
-0.052
-0.045
-0.224
-0.340
-0.098
0.193
-0.302
-0.392
-0.432
-0.484
-0.526
-0.557
-0.576
-0.551
-0.501
-0.450
-0.392
-0.370
-0.349
-0.329
-0.318
-0.310
-0.297
-0.288
-0.283
-0.275
-0.273
-0.266
-0.255
-0.239
-0.225
-0.207
-0.187
-0.169
-0.152
-0.137
-0.124
-0.112
-0.098
-0.081
-0.069
-0.059
-0.050
-0.347
-0.354
-0.347
-0.336
-0.329
-0.326
-0.327
-0.328
-0.335
-0.333
-0.330
-0.314
-0.004
1.377
3.639
28.051
768.924
4809.400
580.374
16.987
0.384
-0.219
-0.210
-0.184
-0.139
-0.104
-0.076
-0.063
-0.054
-0.045
-0.038
-0.033
-0.031
-0.032
-0.030
-0.030
-0.030
-0.034
-0.036
-0.048
-0.076
-0.342
-0.343
-0.339
-0.336
-0.334
-0.334
-0.337
-0.340
-0.349
-0.344
-0.339
-0.280
0.522
4.647
10.045
7.679
27.165
66.200
23.644
2.237
-0.080
-0.197
-0.178
-0.152
-0.118
-0.087
-0.068
-0.057
-0.046
-0.040
-0.032
-0.028
-0.027
-0.026
-0.026
-0.025
-0.024
-0.028
-0.035
-0.054
-0.108
-0.320
-0.328
-0.336
-0.346
-0.356
-0.360
-0.362
-0.368
-0.375
-0.368
-0.359
-0.299
0.357
4.162
8.856
4.402
1.445
1.450
0.598
-0.076
-0.204
-0.185
-0.159
-0.128
-0.099
-0.079
-0.062
-0.053
-0.045
-0.037
-0.028
-0.023
-0.023
-0.023
-0.020
-0.021
-0.021
-0.025
-0.036
-0.065
-0.144
-0.315
-0.324
-0.342
-0.358
-0.369
-0.386
-0.400
-0.402
-0.401
-0.395
-0.385
-0.365
-0.152
0.787
1.706
0.830
-0.051
-0.217
-0.229
-0.228
-0.198
-0.168
-0.142
-0.113
-0.091
-0.072
-0.057
-0.049
-0.041
-0.032
-0.026
-0.019
-0.017
-0.016
-0.014
-0.015
-0.017
-0.020
-0.034
-0.073
-0.161
-0.264
-0.175
-0.222
-0.334
-0.388
-0.401
-0.417
-0.418
-0.417
-0.417
-0.408
-0.402
-0.379
-0.271
-0.166
-0.218
-0.283
-0.277
-0.250
-0.224
-0.192
-0.158
-0.126
-0.103
-0.086
-0.067
-0.055
-0.046
-0.038
-0.029
-0.021
-0.016
-0.013
-0.012
-0.010
-0.010
-0.010
-0.015
-0.028
-0.067
-0.162
0.185
1.028
0.780
0.035
-0.106
-0.179
-0.359
-0.396
-0.363
-0.394
-0.427
-0.430
-0.425
-0.411
-0.374
-0.348
-0.321
-0.289
-0.260
-0.222
-0.181
-0.147
-0.117
-0.096
-0.078
-0.064
-0.052
-0.043
-0.036
-0.029
-0.022
-0.017
-0.014
-0.010
-0.008
-0.006
-0.006
-0.011
-0.021
-0.052
-0.131
1.313
4.128
3.613
3.277
8.849
7.037
1.393
0.485
0.941
0.330
-0.293
-0.432
-0.421
-0.404
-0.380
-0.343
-0.315
-0.290
-0.251
-0.213
-0.174
-0.140
-0.112
-0.090
-0.076
-0.062
-0.050
-0.042
-0.033
-0.027
-0.020
-0.012
-0.011
-0.011
-0.008
-0.004
-0.003
-0.006
-0.013
-0.033
-0.082
1.286
4.221
6.293
53.131
440.859
294.997
27.374
8.250
16.874
7.988
0.996
-0.182
-0.372
-0.342
-0.267
-0.200
-0.205
-0.248
-0.239
-0.206
-0.174
-0.139
-0.111
-0.089
-0.074
-0.062
-0.050
-0.042
-0.030
-0.025
-0.016
-0.013
-0.009
-0.008
-0.004
-0.003
-0.003
-0.003
-0.006
-0.019
-0.044
0.110
1.281
12.027
580.805
28256.170
11287.648
178.934
33.498
84.909
35.423
15.393
5.883
1.017
1.750
2.430
1.289
0.450
-0.088
-0.219
-0.208
-0.176
-0.144
-0.114
-0.090
-0.074
-0.064
-0.053
-0.042
-0.034
-0.026
-0.019
-0.015
-0.009
-0.007
-0.005
-0.002
-0.004
-0.002
-0.003
-0.009
-0.020
-0.326
0.047
10.191
443.477
19419.389
7972.351
158.679
25.341
72.667
282.513
1188.454
228.125
23.404
107.448
137.584
22.946
2.744
0.195
-0.197
-0.210
-0.182
-0.151
-0.118
-0.096
-0.077
-0.067
-0.055
-0.044
-0.036
-0.028
-0.021
-0.017
-0.012
-0.008
-0.005
-0.004
-0.002
-0.001
-0.002
-0.005
-0.008
3.753
-0.266
3.025
49.369
311.209
233.086
24.424
6.893
92.130
13490.735
100000.414
9475.450
293.570
16159.518
34243.410
581.704
11.003
0.344
-0.210
-0.216
-0.190
-0.154
-0.122
-0.100
-0.086
-0.078
-0.065
-0.054
-0.042
-0.034
-0.026
-0.020
-0.013
-0.011
-0.008
-0.005
-0.001
0.
-0.001
-0.002
-0.004
100.975
0.189
1.125
15.285
64.098
41.371
6.362
2.550
84.720
13487.103
99999.867
9478.717
834.948
100001.195
99999.883
2531.212
21.405
0.258
-0.261
-0.241
-0.207
-0.161
-0.126
-0.106
-0.105
-0.109
-0.102
-0.085
-0.061
-0.043
-0.029
-0.021
-0.015
-0.011
-0.008
-0.004
-0.002
-0.001
0.001
-0.002
-0.002
198.986
0.973
-0.021
3.246
10.970
7.975
1.402
0.812
14.137
258.831
1185.862
231.217
166.276
6717.565
11287.119
336.830
7.930
-0.070
-0.294
-0.260
-0.222
-0.175
-0.137
-0.116
-0.125
-0.156
-0.189
-0.165
-0.110
-0.066
-0.039
-0.026
-0.019
-0.014
-0.008
-0.006
-0.004
-0.002
-0.002
-0.002
-0.001
71.817
0.154
-0.435
-0.056
0.513
0.351
-0.164
-0.139
0.734
5.732
12.147
5.669
8.720
52.284
66.076
13.545
0.746
-0.312
-0.324
-0.267
-0.222
-0.182
-0.152
-0.130
-0.137
-0.174
-0.225
-0.281
-0.213
-0.112
-0.060
-0.034
-0.021
-0.016
-0.010
-0.008
-0.007
-0.005
-0.004
-0.002
-0.002
3.424
-0.457
-0.488
-0.463
-0.368
-0.387
-0.412
-0.401
-0.361
-0.215
-0.077
-0.182
-0.009
0.843
0.996
0.159
-0.348
-0.352
0.635
11.927
21.469
3.337
-0.138
-0.116
-0.039
-0.121
-0.255
-0.307
-0.340
-0.193
-0.089
-0.046
-0.026
-0.016
-0.013
-0.010
-0.007
-0.007
-0.007
-0.006
-0.004
-0.433
-0.488
-0.474
-0.511
-0.481
-0.410
-0.408
-0.402
-0.400
-0.399
-0.398
-0.409
-0.448
-0.414
-0.395
-0.388
-0.442
1.248
177.679
1900.931
3597.758
806.466
22.786
21.360
17.929
2.894
0.006
-0.329
-0.363
-0.281
-0.123
-0.056
-0.031
-0.019
-0.014
-0.013
-0.011
-0.008
-0.008
-0.007
-0.007
-0.467
-0.471
-0.531
-0.496
-0.462
-0.382
-0.387
-0.388
-0.386
-0.393
-0.420
-0.490
-0.491
-0.369
-0.066
-0.140
-0.364
29.862
2779.546
99999.914
100001.406
28793.646
513.508
397.928
353.580
56.038
1.658
-0.328
-0.364
-0.334
-0.151
-0.066
-0.035
-0.024
-0.017
-0.015
-0.012
-0.011
-0.010
-0.009
-0.008
-0.453
-0.485
-0.480
-0.463
-0.428
-0.393
-0.348
-0.350
-0.357
-0.384
-0.490
-0.510
0.108
12.588
126.512
141.628
14.604
82.508
7997.792
100000.766
100014.578
100046.945
1198.434
912.574
806.378
141.852
2.880
-0.293
-0.349
-0.336
-0.159
-0.074
-0.041
-0.028
-0.021
-0.016
-0.015
-0.012
-0.011
-0.011
-0.010
-0.427
-0.428
-0.425
-0.387
-0.248
-0.076
-0.152
-0.282
-0.336
-0.457
-0.493
-0.395
12.466
564.135
6101.027
6981.276
909.228
18.104
1900.916
84778.445
100021.188
18625.037
424.989
316.638
280.719
34.741
0.745
-0.283
-0.318
-0.304
-0.151
-0.075
-0.047
-0.032
-0.024
-0.019
-0.018
-0.014
-0.014
-0.012
-0.011
-0.394
-0.392
-0.363
0.097
2.655
6.386
3.732
0.460
-0.300
-0.446
-0.485
0.032
85.741
4675.057
99999.656
99999.664
7997.754
158.630
113.173
1159.485
1905.020
510.756
15.058
8.898
6.801
0.446
-0.152
-0.244
-0.280
-0.237
-0.140
-0.078
-0.051
-0.039
-0.028
-0.022
-0.020
-0.018
-0.016
-0.015
-0.013
-0.360
-0.308
-0.128
2.995
36.974
155.059
66.101
5.758
0.002
-0.427
-0.468
0.014
85.432
4098.983
99999.664
99999.672
6981.304
158.629
-0.144
3.270
8.717
1.282
-0.018
-0.204
-0.166
0.400
1.182
0.372
-0.204
-0.184
-0.128
-0.087
-0.057
-0.043
-0.032
-0.027
-0.023
-0.020
-0.017
-0.016
-0.016
-0.291
-0.144
0.236
8.000
175.918
1024.530
336.823
16.939
0.436
-0.390
-0.437
-0.390
9.321
501.481
4675.070
6101.051
715.287
13.421
-0.305
-0.284
-0.266
-0.262
-0.254
-0.236
0.446
14.656
68.023
14.658
0.396
-0.160
-0.130
-0.099
-0.067
-0.048
-0.036
-0.030
-0.026
-0.022
-0.020
-0.018
-0.016
-0.281
-0.093
0.181
4.729
83.906
385.066
136.849
9.851
0.203
-0.358
-0.406
-0.431
-0.118
8.596
101.037
113.065
8.680
-0.278
-0.306
-0.286
-0.273
-0.275
-0.265
-0.230
1.534
78.819
744.235
78.807
1.574
-0.148
-0.147
-0.120
-0.080
-0.056
-0.043
-0.035
-0.030
-0.024
-0.021
-0.020
-0.018
-0.346
-0.249
-0.176
0.732
7.932
21.103
10.964
1.536
-0.182
-0.331
-0.379
-0.392
-0.394
-0.353
-0.248
-0.275
-0.331
-0.318
-0.302
-0.287
-0.283
-0.285
-0.275
-0.220
0.789
20.008
92.164
19.453
0.590
-0.170
-0.163
-0.141
-0.095
-0.066
-0.051
-0.040
-0.034
-0.027
-0.024
-0.021
-0.019
-0.407
-0.375
-0.350
-0.262
0.137
0.607
0.310
-0.172
-0.298
-0.315
-0.344
-0.368
-0.359
-0.350
-0.335
-0.319
-0.309
-0.300
-0.287
-0.279
-0.279
-0.278
-0.278
-0.065
1.644
7.325
8.086
2.322
0.035
-0.188
-0.175
-0.150
-0.112
-0.079
-0.059
-0.048
-0.039
-0.030
-0.027
-0.024
-0.021
-0.436
-0.412
-0.388
-0.362
-0.340
-0.318
-0.314
-0.318
-0.312
-0.320
-0.330
-0.333
-0.332
-0.323
-0.308
-0.277
-0.247
-0.257
-0.274
-0.275
-0.277
-0.287
-0.287
0.143
3.789
17.055
15.605
4.233
0.720
-0.034
-0.178
-0.157
-0.123
-0.092
-0.069
-0.054
-0.044
-0.035
-0.030
-0.026
-0.023
0.101
-0.377
-0.414
-0.385
-0.364
-0.344
-0.328
-0.319
-0.322
-0.331
-0.328
-0.327
-0.314
-0.264
-0.065
0.691
1.754
0.968
0.008
-0.264
-0.286
-0.300
-0.297
-0.005
2.240
10.839
18.083
31.832
19.233
3.126
0.075
-0.159
-0.131
-0.104
-0.077
-0.061
-0.048
-0.040
-0.033
-0.030
-0.025
18.900
1.705
-0.392
-0.399
-0.364
-0.339
-0.327
-0.317
-0.320
-0.326
-0.339
-0.334
-0.292
0.032
2.546
29.768
107.004
52.303
5.201
0.061
-0.296
-0.310
-0.305
-0.222
0.572
9.733
260.476
3474.804
1375.099
46.656
1.485
-0.121
-0.138
-0.112
-0.087
-0.067
-0.053
-0.044
-0.037
-0.032
-0.027
141.778
14.336
-0.156
-0.398
-0.354
-0.328
-0.316
-0.309
-0.317
-0.333
-0.345
-0.346
-0.272
0.645
21.790
1186.314
23385.600
3474.201
66.131
1.553
-0.257
-0.320
-0.309
-0.277
0.498
29.866
2962.743
100000.039
62122.242
258.863
4.290
-0.063
-0.145
-0.119
-0.094
-0.071
-0.055
-0.048
-0.040
-0.035
-0.029
141.628
15.656
-0.174
-0.419
-0.363
-0.329
-0.307
-0.303
-0.321
-0.343
-0.361
-0.371
-0.314
0.987
52.668
9470.862
99999.922
62122.324
199.939
3.048
-0.226
-0.317
-0.314
-0.285
0.273
17.141
1186.186
50768.723
11287.240
136.935
2.808
-0.100
-0.150
-0.125
-0.097
-0.075
-0.060
-0.049
-0.040
-0.036
-0.031
21.046
2.336
-0.538
-0.486
-0.401
-0.351
-0.316
-0.306
-0.326
-0.351
-0.380
-0.398
-0.381
0.290
21.216
1025.579
19416.201
2970.461
62.087
1.843
-0.224
-0.310
-0.317
-0.305
-0.159
2.770
41.601
227.344
136.910
12.297
0.489
-0.168
-0.154
-0.128
-0.098
-0.078
-0.064
-0.054
-0.043
-0.036
-0.033
0.315
-0.657
-0.797
-0.670
-0.526
-0.432
-0.366
-0.343
-0.344
-0.365
-0.401
-0.424
-0.411
-0.248
2.870
41.811
353.705
714.189
111.886
6.085
-0.034
-0.301
-0.317
-0.318
-0.312
-0.091
1.197
3.755
2.734
0.448
-0.165
-0.192
-0.158
-0.131
-0.100
-0.079
-0.067
-0.056
-0.046
-0.038
-0.034
0.961
-0.784
-0.778
-0.954
-0.701
-0.593
-0.471
-0.398
-0.369
-0.379
-0.416
-0.437
-0.415
-0.326
2.528
137.750
19413.174
100000.859
3474.429
33.050
0.549
-0.289
-0.319
-0.343
-0.360
-0.372
-0.323
-0.233
-0.230
-0.259
-0.241
-0.199
-0.162
-0.128
-0.100
-0.082
-0.068
-0.058
-0.050
-0.041
-0.035
74.526
1.024
-0.792
-0.794
-0.735
-0.670
-0.618
-0.489
-0.409
-0.399
-0.422
-0.429
-0.423
-0.250
3.324
178.127
34245.070
100000.406
4809.426
41.495
0.637
-0.289
-0.320
-0.363
-0.401
-0.405
-0.388
-0.350
-0.312
-0.277
-0.247
-0.208
-0.159
-0.124
-0.100
-0.083
-0.069
-0.059
-0.051
-0.043
-0.036
805.997
11.891
-0.118
0.106
-0.504
-0.686
-0.623
-0.566
-0.464
-0.420
-0.420
-0.420
-0.393
0.148
6.719
50.211
532.070
1602.504
227.718
8.873
0.054
-0.298
-0.320
-0.365
-0.395
-0.406
-0.379
-0.312
-0.289
-0.267
-0.236
-0.204
-0.157
-0.123
-0.100
-0.083
-0.072
-0.060
-0.052
-0.045
-0.036
1677.606
20.242
41.037
61.517
18.934
0.661
-0.605
-0.544
-0.488
-0.424
-0.416
-0.412
-0.360
0.744
16.999
122.525
117.055
32.415
6.893
0.512
-0.246
-0.297
-0.317
-0.346
-0.363
-0.358
-0.131
0.351
0.083
-0.210
-0.216
-0.191
-0.155
-0.121
-0.099
-0.084
-0.073
-0.062
-0.053
-0.046
-0.040
446.497
160.109
1310.105
2446.622
501.391
21.637
-0.282
-0.500
-0.461
-0.419
-0.412
-0.410
-0.379
0.456
10.911
58.789
59.021
10.266
0.678
-0.233
-0.287
-0.294
-0.308
-0.322
-0.330
-0.281
0.442
2.578
1.123
-0.116
-0.204
-0.182
-0.154
-0.121
-0.100
-0.086
-0.075
-0.064
-0.055
-0.047
-0.040
21.246
909.249
21450.424
45279.996
4674.992
158.551
0.319
-0.456
-0.431
-0.413
-0.416
-0.418
-0.412
-0.193
1.460
6.362
6.386
1.530
-0.108
-0.287
-0.285
-0.289
-0.289
-0.298
-0.299
-0.272
0.180
1.294
0.511
-0.147
-0.200
-0.177
-0.153
-0.122
-0.104
-0.088
-0.077
-0.066
-0.056
-0.048
-0.040
9.289
1026.130
24831.971
61741.383
5337.702
177.598
-0.008
-0.421
-0.417
-0.422
-0.435
-0.428
-0.424
-0.405
-0.248
0.054
0.083
-0.181
-0.291
-0.294
-0.288
-0.277
-0.272
-0.281
-0.279
-0.276
-0.219
-0.105
-0.152
-0.216
-0.199
-0.180
-0.151
-0.124
-0.107
-0.093
-0.081
-0.068
-0.058
-0.051
-0.044
0.309
199.005
1900.848
3597.564
715.229
16.947
-0.391
-0.421
-0.441
-0.454
-0.457
-0.428
-0.425
-0.416
-0.395
-0.365
-0.341
-0.326
-0.310
-0.295
-0.285
-0.270
-0.263
-0.269
-0.270
-0.266
-0.256
-0.245
-0.232
-0.218
-0.202
-0.184
-0.153
-0.133
-0.116
-0.100
-0.087
-0.075
-0.064
-0.056
-0.046
-0.015
1.078
41.680
81.804
10.598
-0.306
-0.422
-0.468
-0.505
-0.522
-0.515
-0.480
-0.399
-0.405
-0.400
-0.380
-0.354
-0.340
-0.321
-0.306
-0.288
-0.278
-0.272
-0.271
-0.274
-0.269
-0.257
-0.247
-0.236
-0.224
-0.210
-0.191
-0.168
-0.151
-0.134
-0.120
-0.105
-0.088
-0.074
-0.062
-0.052
-0.358
-0.365
-0.359
-0.353
-0.347
-0.344
-0.339
-0.333
-0.331
-0.334
-0.333
-0.332
-0.313
-0.251
-0.003
2.786
26.409
66.145
21.150
2.203
-0.123
-0.254
-0.226
-0.190
-0.141
-0.103
-0.083
-0.068
-0.055
-0.046
-0.041
-0.035
-0.034
-0.033
-0.034
-0.036
-0.036
-0.042
-0.048
-0.057
-0.088
-0.343
-0.338
-0.340
-0.346
-0.351
-0.348
-0.346
-0.343
-0.344
-0.345
-0.340
-0.338
-0.298
-0.161
0.001
0.445
3.080
5.808
2.476
0.230
-0.194
-0.198
-0.175
-0.145
-0.111
-0.086
-0.070
-0.061
-0.050
-0.042
-0.034
-0.031
-0.029
-0.029
-0.031
-0.030
-0.031
-0.033
-0.040
-0.062
-0.103
-0.320
-0.325
-0.335
-0.347
-0.360
-0.369
-0.370
-0.368
-0.367
-0.369
-0.361
-0.356
-0.325
-0.195
-0.079
-0.111
-0.042
0.091
-0.051
-0.192
-0.201
-0.174
-0.153
-0.123
-0.096
-0.077
-0.064
-0.056
-0.046
-0.038
-0.030
-0.026
-0.026
-0.023
-0.024
-0.027
-0.025
-0.030
-0.039
-0.074
-0.118
-0.296
-0.267
-0.292
-0.341
-0.369
-0.386
-0.396
-0.393
-0.386
-0.385
-0.384
-0.380
-0.370
-0.325
-0.269
-0.280
-0.292
-0.266
-0.246
-0.222
-0.190
-0.160
-0.136
-0.110
-0.089
-0.071
-0.059
-0.051
-0.041
-0.036
-0.029
-0.020
-0.020
-0.019
-0.016
-0.017
-0.021
-0.025
-0.039
-0.083
-0.132
0.300
1.333
1.026
0.022
-0.347
-0.393
-0.403
-0.403
-0.400
-0.405
-0.408
-0.404
-0.401
-0.389
-0.363
-0.335
-0.311
-0.287
-0.257
-0.222
-0.186
-0.152
-0.124
-0.100
-0.083
-0.067
-0.055
-0.048
-0.038
-0.031
-0.027
-0.020
-0.017
-0.016
-0.013
-0.012
-0.014
-0.019
-0.036
-0.085
-0.140
7.102
29.452
23.542
3.828
0.309
-0.084
-0.277
-0.224
-0.100
-0.221
-0.382
-0.425
-0.422
-0.406
-0.382
-0.349
-0.322
-0.295
-0.259
-0.219
-0.183
-0.145
-0.117
-0.095
-0.082
-0.066
-0.055
-0.047
-0.038
-0.030
-0.023
-0.018
-0.014
-0.013
-0.011
-0.009
-0.010
-0.015
-0.028
-0.074
-0.140
41.438
294.983
176.318
21.335
16.117
12.190
2.814
4.758
9.738
4.569
0.457
-0.353
-0.417
-0.399
-0.347
-0.256
-0.242
-0.271
-0.251
-0.211
-0.179
-0.143
-0.115
-0.093
-0.076
-0.064
-0.052
-0.046
-0.036
-0.029
-0.020
-0.014
-0.012
-0.011
-0.010
-0.007
-0.009
-0.013
-0.021
-0.050
-0.124
41.417
295.123
180.798
138.051
1597.963
886.960
60.407
122.799
505.375
136.833
7.993
0.099
-0.379
-0.241
0.435
1.512
1.215
0.118
-0.210
-0.209
-0.175
-0.146
-0.116
-0.092
-0.075
-0.061
-0.050
-0.043
-0.037
-0.024
-0.019
-0.013
-0.011
-0.009
-0.008
-0.006
-0.007
-0.005
-0.011
-0.028
-0.071
7.863
29.881
42.700
1862.372
99999.969
100000.547
538.631
1381.548
16158.388
1599.134
36.959
2.682
0.395
1.719
7.878
21.663
15.272
2.464
-0.003
-0.208
-0.179
-0.152
-0.121
-0.096
-0.080
-0.067
-0.053
-0.043
-0.036
-0.026
-0.021
-0.015
-0.010
-0.007
-0.007
-0.005
-0.006
-0.006
-0.007
-0.014
-0.031
0.276
1.685
18.221
1597.459
99999.984
93990.531
408.896
892.830
6721.204
928.299
147.447
38.247
10.822
48.370
80.135
107.193
67.155
8.036
0.283
-0.200
-0.186
-0.157
-0.126
-0.099
-0.083
-0.071
-0.060
-0.048
-0.038
-0.032
-0.024
-0.018
-0.013
-0.010
-0.008
-0.006
-0.005
-0.004
-0.005
-0.008
-0.014
27.246
-0.165
3.358
84.257
769.603
506.458
41.165
48.800
155.968
487.553
2535.294
388.194
99.374
2168.393
3488.079
258.889
43.089
5.433
0.149
-0.206
-0.191
-0.161
-0.129
-0.105
-0.095
-0.089
-0.078
-0.064
-0.051
-0.039
-0.027
-0.020
-0.014
-0.011
-0.010
-0.006
-0.006
-0.005
-0.005
-0.005
-0.007
501.406
0.894
-0.017
2.792
9.944
8.053
1.824
2.294
22.092
442.543
2531.215
389.928
274.175
19412.092
41630.340
674.060
15.939
1.182
-0.142
-0.222
-0.198
-0.167
-0.133
-0.117
-0.125
-0.143
-0.136
-0.110
-0.081
-0.054
-0.036
-0.024
-0.019
-0.013
-0.010
-0.005
-0.004
-0.004
-0.005
-0.005
-0.003
1158.963
3.421
-0.423
-0.180
0.246
0.115
-0.260
-0.133
3.721
41.409
120.853
39.369
69.698
1186.030
1858.577
137.303
4.998
-0.014
-0.254
-0.239
-0.215
-0.182
-0.148
-0.129
-0.146
-0.188
-0.245
-0.239
-0.157
-0.089
-0.049
-0.032
-0.022
-0.015
-0.011
-0.008
-0.006
-0.003
-0.004
-0.004
-0.003
396.822
0.689
-0.460
-0.431
-0.443
-0.423
-0.416
-0.400
-0.044
1.604
3.654
2.015
4.925
26.338
33.002
7.115
0.373
-0.273
-0.281
-0.256
-0.227
-0.188
-0.159
-0.139
-0.155
-0.219
-0.282
-0.339
-0.321
-0.164
-0.079
-0.043
-0.026
-0.018
-0.012
-0.010
-0.008
-0.007
-0.006
-0.004
-0.005
15.831
-0.380
-0.461
-0.453
-0.547
-0.505
-0.422
-0.422
-0.411
-0.335
-0.280
-0.304
-0.152
0.397
0.582
0.013
-0.309
-0.328
-0.270
0.406
1.160
-0.002
0.081
3.406
4.164
1.400
-0.205
-0.386
-0.417
-0.287
-0.122
-0.056
-0.032
-0.020
-0.015
-0.012
-0.010
-0.007
-0.007
-0.007
-0.006
-0.326
-0.460
-0.456
-0.629
-0.593
-0.533
-0.411
-0.407
-0.406
-0.407
-0.405
-0.421
-0.404
-0.380
-0.367
-0.362
-0.380
-0.285
16.890
280.649
446.559
143.511
143.602
715.503
715.483
126.766
4.471
-0.388
-0.444
-0.413
-0.178
-0.073
-0.039
-0.023
-0.017
-0.014
-0.013
-0.011
-0.010
-0.008
-0.008
-0.431
-0.450
-0.706
-0.683
-0.618
-0.528
-0.381
-0.385
-0.386
-0.390
-0.434
-0.428
-0.424
-0.336
-0.030
-0.116
-0.345
1.486
353.447
5339.021
10550.800
2003.020
1999.928
24833.316
21450.719
1482.135
42.618
0.179
-0.450
-0.449
-0.213
-0.086
-0.045
-0.028
-0.020
-0.017
-0.015
-0.013
-0.012
-0.010
-0.009
-0.422
-0.439
-0.686
-0.659
-0.576
-0.480
-0.407
-0.345
-0.356
-0.407
-0.421
-0.430
0.127
43.301
314.740
353.351
65.333
5.568
806.440
18564.391
45802.574
14107.261
6038.231
100008.125
99999.984
4099.171
86.662
0.719
-0.426
-0.427
-0.224
-0.094
-0.048
-0.033
-0.024
-0.019
-0.017
-0.016
-0.014
-0.012
-0.011
-0.408
-0.547
-0.573
-0.560
-0.480
-0.390
-0.353
-0.323
-0.357
-0.405
-0.419
-0.298
29.723
1900.837
33427.523
45280.230
3160.844
83.012
281.073
3609.687
9172.795
31326.404
2357.432
16085.184
13944.399
1159.209
25.790
-0.004
-0.387
-0.394
-0.202
-0.092
-0.052
-0.036
-0.027
-0.022
-0.020
-0.017
-0.016
-0.015
-0.013
-0.393
-0.465
-0.471
-0.401
-0.126
0.200
0.048
-0.228
-0.348
-0.397
-0.416
0.101
223.061
24832.029
99999.891
100000.602
52830.094
446.348
9.376
181.014
333.512
326.251
135.335
448.456
397.096
66.185
0.992
-0.290
-0.329
-0.322
-0.168
-0.089
-0.056
-0.041
-0.030
-0.024
-0.023
-0.019
-0.017
-0.016
-0.014
-0.409
-0.410
-0.387
-0.064
1.483
3.715
2.148
0.207
-0.302
-0.384
-0.400
0.067
223.074
21450.510
99999.969
100000.984
45281.402
397.247
0.277
0.513
1.806
3.099
1.146
1.018
0.644
-0.110
-0.141
-0.224
-0.284
-0.226
-0.145
-0.089
-0.061
-0.047
-0.034
-0.029
-0.026
-0.022
-0.019
-0.018
-0.017
-0.386
-0.381
-0.333
0.284
4.151
10.954
5.764
0.825
-0.246
-0.366
-0.377
-0.306
23.144
1481.926
24832.133
33427.906
2447.005
65.459
-0.231
-0.201
-0.208
-0.217
-0.238
-0.248
-0.198
0.248
0.873
0.235
-0.201
-0.181
-0.137
-0.097
-0.068
-0.051
-0.039
-0.033
-0.029
-0.024
-0.022
-0.020
-0.018
-0.380
-0.367
-0.325
0.092
2.689
6.408
3.750
0.464
-0.255
-0.342
-0.357
-0.362
-0.122
27.074
250.118
280.558
52.232
-0.064
-0.298
-0.280
-0.276
-0.275
-0.270
-0.260
-0.162
0.994
3.019
1.007
-0.114
-0.177
-0.149
-0.113
-0.078
-0.059
-0.046
-0.038
-0.031
-0.027
-0.024
-0.021
-0.020
-0.397
-0.372
-0.349
-0.223
0.309
0.933
0.536
-0.112
-0.297
-0.323
-0.345
-0.342
-0.338
-0.325
-0.225
-0.194
-0.322
-0.312
-0.298
-0.290
-0.282
-0.285
-0.284
-0.272
-0.209
0.316
1.189
0.318
-0.168
-0.188
-0.173
-0.135
-0.093
-0.069
-0.054
-0.044
-0.036
-0.030
-0.025
-0.023
-0.020
-0.444
-0.413
-0.373
-0.340
-0.280
-0.225
-0.255
-0.298
-0.307
-0.313
-0.328
-0.335
-0.336
-0.339
-0.331
-0.325
-0.320
-0.309
-0.297
-0.283
-0.282
-0.281
-0.285
-0.270
-0.186
0.011
0.082
-0.108
-0.203
-0.199
-0.187
-0.150
-0.111
-0.081
-0.062
-0.050
-0.043
-0.034
-0.028
-0.026
-0.023
-0.480
-0.445
-0.411
-0.371
-0.345
-0.333
-0.322
-0.316
-0.314
-0.321
-0.323
-0.325
-0.323
-0.316
-0.312
-0.301
-0.287
-0.285
-0.282
-0.274
-0.276
-0.282
-0.285
-0.262
-0.105
0.203
0.327
0.188
-0.009
-0.158
-0.191
-0.163
-0.125
-0.094
-0.071
-0.057
-0.048
-0.039
-0.033
-0.029
-0.025
-0.435
-0.481
-0.437
-0.398
-0.352
-0.330
-0.318
-0.314
-0.316
-0.322
-0.328
-0.328
-0.316
-0.309
-0.240
0.090
0.478
0.235
-0.155
-0.269
-0.281
-0.291
-0.285
-0.266
-0.113
0.587
2.947
6.839
4.323
0.821
-0.102
-0.173
-0.139
-0.109
-0.081
-0.062
-0.052
-0.044
-0.036
-0.032
-0.028
1.037
-0.488
-0.455
-0.404
-0.355
-0.325
-0.306
-0.302
-0.311
-0.317
-0.332
-0.335
-0.325
-0.258
0.624
7.147
21.126
12.243
1.559
-0.146
-0.288
-0.299
-0.289
-0.256
0.187
3.894
33.297
157.399
84.418
8.973
0.372
-0.165
-0.153
-0.120
-0.092
-0.069
-0.057
-0.049
-0.040
-0.034
-0.029
4.262
-0.345
-0.482
-0.413
-0.353
-0.271
-0.180
-0.175
-0.267
-0.317
-0.338
-0.343
-0.341
-0.043
5.760
120.907
667.358
227.270
15.211
0.414
-0.278
-0.310
-0.300
-0.227
0.816
11.299
150.834
1382.460
581.662
33.209
1.044
-0.153
-0.164
-0.132
-0.100
-0.077
-0.060
-0.051
-0.044
-0.037
-0.032
1.908
-0.411
-0.523
-0.437
-0.343
-0.110
0.327
0.272
-0.098
-0.307
-0.352
-0.360
-0.358
0.125
12.199
385.085
4083.319
1024.738
33.137
0.975
-0.261
-0.306
-0.311
-0.246
0.613
9.173
95.235
586.458
259.862
19.059
0.726
-0.165
-0.171
-0.142
-0.106
-0.080
-0.064
-0.054
-0.045
-0.039
-0.033
-0.380
-0.695
-0.608
-0.491
-0.359
-0.025
0.709
0.621
0.000
-0.301
-0.364
-0.382
-0.384
-0.110
5.787
107.747
584.802
233.970
16.641
0.836
-0.256
-0.304
-0.313
-0.293
-0.038
1.891
10.444
31.053
19.274
2.794
0.018
-0.194
-0.177
-0.146
-0.108
-0.084
-0.067
-0.057
-0.046
-0.039
-0.035
-0.735
-0.780
-0.746
-0.639
-0.477
-0.204
0.162
0.182
-0.166
-0.334
-0.379
-0.407
-0.407
-0.319
1.200
19.628
195.119
452.117
85.758
4.804
-0.057
-0.299
-0.313
-0.311
-0.292
-0.106
0.427
1.098
0.691
-0.021
-0.218
-0.210
-0.182
-0.147
-0.110
-0.086
-0.072
-0.060
-0.049
-0.040
-0.036
0.686
-0.719
-0.708
-0.690
-0.610
-0.503
-0.345
-0.286
-0.334
-0.369
-0.395
-0.427
-0.417
-0.338
1.923
94.979
9471.234
93990.078
1858.529
26.388
0.473
-0.289
-0.315
-0.331
-0.336
-0.333
-0.302
-0.265
-0.261
-0.269
-0.254
-0.223
-0.187
-0.144
-0.109
-0.088
-0.074
-0.061
-0.052
-0.044
-0.037
126.267
0.901
-0.670
-0.676
-0.630
-0.578
-0.533
-0.462
-0.403
-0.394
-0.412
-0.429
-0.418
-0.329
2.145
121.010
13486.939
99999.766
2962.225
33.039
0.551
-0.287
-0.313
-0.345
-0.348
-0.341
-0.328
-0.306
-0.290
-0.275
-0.254
-0.232
-0.185
-0.140
-0.110
-0.089
-0.075
-0.062
-0.055
-0.046
-0.038
1481.775
11.975
0.814
1.370
-0.001
-0.568
-0.538
-0.498
-0.441
-0.406
-0.415
-0.424
-0.417
-0.339
0.791
22.094
385.977
1024.845
155.111
7.152
0.024
-0.294
-0.310
-0.331
-0.334
-0.331
-0.112
0.362
0.077
-0.233
-0.243
-0.222
-0.184
-0.138
-0.109
-0.089
-0.077
-0.064
-0.056
-0.047
-0.040
3160.667
28.680
177.600
250.032
72.769
2.538
-0.490
-0.478
-0.451
-0.412
-0.410
-0.416
-0.409
-0.315
0.434
3.263
10.161
14.309
4.739
0.407
-0.248
-0.293
-0.306
-0.315
-0.312
-0.065
5.726
33.206
11.169
0.415
-0.220
-0.206
-0.181
-0.138
-0.108
-0.090
-0.078
-0.066
-0.056
-0.048
-0.041
807.702
716.644
12111.773
28789.057
3160.599
126.476
0.049
-0.441
-0.415
-0.393
-0.403
-0.412
-0.413
-0.336
0.142
1.221
1.449
0.559
-0.067
-0.260
-0.284
-0.290
-0.303
-0.302
-0.291
0.666
38.215
526.770
106.171
2.624
-0.174
-0.197
-0.176
-0.136
-0.107
-0.091
-0.079
-0.068
-0.057
-0.049
-0.043
109.272
6981.293
99999.641
99999.648
84777.023
715.227
1.630
-0.399
-0.349
-0.331
-0.370
-0.410
-0.412
-0.397
-0.271
0.023
0.017
-0.185
-0.286
-0.289
-0.284
-0.288
-0.291
-0.291
-0.283
0.308
16.697
144.084
38.252
1.324
-0.193
-0.196
-0.172
-0.134
-0.110
-0.094
-0.081
-0.071
-0.059
-0.051
-0.044
101.014
7997.827
100000.281
100000.453
99614.328
806.150
1.042
-0.371
-0.318
-0.288
-0.344
-0.402
-0.405
-0.405
-0.392
-0.348
-0.317
-0.313
-0.303
-0.293
-0.289
-0.274
-0.276
-0.285
-0.284
-0.221
0.813
3.401
1.510
-0.086
-0.219
-0.201
-0.171
-0.135
-0.114
-0.099
-0.085
-0.074
-0.063
-0.053
-0.045
6.861
909.692
21452.775
45282.938
4675.705
158.628
-0.270
-0.395
-0.385
-0.356
-0.375
-0.409
-0.409
-0.403
-0.391
-0.376
-0.362
-0.336
-0.313
-0.299
-0.282
-0.268
-0.269
-0.279
-0.282
-0.279
-0.256
-0.209
-0.224
-0.242
-0.225
-0.208
-0.175
-0.146
-0.125
-0.108
-0.093
-0.078
-0.067
-0.058
-0.049
1.109
17.465
282.202
398.739
113.521
0.751
-0.394
-0.436
-0.450
-0.446
-0.385
-0.296
-0.187
-0.271
-0.369
-0.378
-0.368
-0.350
-0.327
-0.303
-0.286
-0.275
-0.274
-0.279
-0.287
-0.283
-0.276
-0.270
-0.260
-0.250
-0.235
-0.213
-0.187
-0.163
-0.144
-0.126
-0.109
-0.091
-0.078
-0.064
-0.054
-0.368
-0.368
-0.361
-0.354
-0.350
-0.347
-0.346
-0.348
-0.346
-0.341
-0.339
-0.335
-0.333
-0.320
-0.295
-0.097
0.662
1.407
0.579
-0.110
-0.264
-0.258
-0.229
-0.185
-0.141
-0.106
-0.086
-0.067
-0.056
-0.049
-0.043
-0.042
-0.038
-0.039
-0.040
-0.042
-0.049
-0.060
-0.069
-0.068
-0.074
-0.336
-0.337
-0.338
-0.346
-0.354
-0.352
-0.354
-0.351
-0.352
-0.356
-0.357
-0.352
-0.347
-0.330
-0.308
-0.250
-0.059
0.061
-0.055
-0.192
-0.209
-0.190
-0.170
-0.137
-0.108
-0.088
-0.075
-0.061
-0.052
-0.045
-0.040
-0.034
-0.032
-0.034
-0.035
-0.036
-0.039
-0.043
-0.045
-0.056
-0.079
-0.325
-0.330
-0.335
-0.345
-0.358
-0.369
-0.375
-0.371
-0.367
-0.366
-0.369
-0.368
-0.363
-0.350
-0.328
-0.306
-0.270
-0.236
-0.230
-0.216
-0.191
-0.168
-0.146
-0.119
-0.096
-0.077
-0.065
-0.057
-0.047
-0.039
-0.033
-0.030
-0.027
-0.026
-0.028
-0.028
-0.031
-0.034
-0.040
-0.058
-0.091
-0.240
-0.103
-0.155
-0.298
-0.368
-0.386
-0.393
-0.389
-0.379
-0.381
-0.388
-0.383
-0.374
-0.367
-0.351
-0.327
-0.300
-0.275
-0.248
-0.215
-0.185
-0.159
-0.130
-0.107
-0.086
-0.071
-0.060
-0.052
-0.044
-0.037
-0.029
-0.024
-0.022
-0.021
-0.020
-0.020
-0.025
-0.028
-0.036
-0.057
-0.100
2.386
7.904
6.363
1.146
-0.244
-0.393
-0.396
-0.397
-0.376
-0.340
-0.336
-0.375
-0.393
-0.381
-0.363
-0.340
-0.309
-0.289
-0.259
-0.220
-0.182
-0.149
-0.121
-0.099
-0.085
-0.071
-0.061
-0.049
-0.041
-0.032
-0.030
-0.023
-0.019
-0.017
-0.018
-0.017
-0.019
-0.023
-0.034
-0.059
-0.103
58.719
505.377
336.766
26.361
1.042
-0.191
-0.297
-0.050
0.316
0.455
0.289
-0.157
-0.360
-0.348
-0.331
-0.333
-0.310
-0.282
-0.253
-0.215
-0.181
-0.145
-0.121
-0.099
-0.083
-0.069
-0.059
-0.050
-0.042
-0.034
-0.027
-0.020
-0.017
-0.015
-0.016
-0.014
-0.018
-0.021
-0.031
-0.058
-0.100
886.614
62122.051
19411.410
201.568
10.134
4.750
2.224
11.008
26.723
12.695
3.327
0.541
-0.180
-0.075
0.053
0.203
0.049
-0.172
-0.237
-0.211
-0.178
-0.150
-0.120
-0.098
-0.080
-0.066
-0.056
-0.050
-0.041
-0.033
-0.024
-0.016
-0.016
-0.014
-0.013
-0.013
-0.017
-0.020
-0.028
-0.053
-0.093
886.625
62122.117
19413.189
233.050
204.195
155.765
34.270
506.278
3474.645
582.236
23.471
1.323
-0.017
0.670
4.599
15.285
10.992
1.768
-0.070
-0.210
-0.179
-0.154
-0.122
-0.099
-0.079
-0.065
-0.055
-0.047
-0.040
-0.028
-0.021
-0.017
-0.014
-0.011
-0.012
-0.011
-0.016
-0.018
-0.024
-0.036
-0.078
58.795
505.590
344.158
285.320
5678.409
2963.956
189.519
19414.146
99999.922
23386.398
108.117
2.252
0.154
4.752
84.465
768.796
385.104
26.415
1.005
-0.184
-0.182
-0.156
-0.127
-0.102
-0.085
-0.069
-0.058
-0.050
-0.042
-0.032
-0.026
-0.019
-0.014
-0.014
-0.009
-0.009
-0.012
-0.013
-0.017
-0.023
-0.042
2.480
8.113
13.007
228.633
4083.219
2168.000
150.175
7968.844
100000.125
9473.221
79.375
3.902
1.743
17.227
586.419
19413.102
6717.393
120.952
2.768
-0.141
-0.190
-0.161
-0.133
-0.106
-0.090
-0.077
-0.065
-0.056
-0.046
-0.038
-0.028
-0.020
-0.015
-0.012
-0.011
-0.010
-0.011
-0.010
-0.012
-0.014
-0.021
21.235
-0.096
1.418
23.508
136.722
94.957
21.216
155.784
581.707
165.062
32.610
10.738
8.726
60.553
361.400
4821.869
2167.680
66.195
1.997
-0.155
-0.194
-0.165
-0.135
-0.113
-0.108
-0.100
-0.088
-0.073
-0.059
-0.047
-0.033
-0.023
-0.016
-0.013
-0.011
-0.009
-0.009
-0.008
-0.010
-0.010
-0.010
445.994
0.246
-0.276
0.927
3.227
2.914
0.960
3.394
8.495
13.357
24.094
10.701
16.553
122.586
176.449
121.341
60.446
8.058
0.278
-0.211
-0.201
-0.172
-0.141
-0.129
-0.148
-0.173
-0.170
-0.135
-0.094
-0.065
-0.043
-0.030
-0.021
-0.015
-0.013
-0.006
-0.008
-0.007
-0.009
-0.008
-0.007
1026.168
1.781
-0.450
-0.417
-0.350
-0.364
-0.410
-0.322
0.181
2.365
4.536
2.512
6.100
37.099
47.446
12.304
2.578
0.241
-0.208
-0.240
-0.218
-0.189
-0.155
-0.142
-0.171
-0.220
-0.282
-0.297
-0.191
-0.107
-0.063
-0.040
-0.025
-0.019
-0.012
-0.010
-0.009
-0.008
-0.007
-0.006
-0.006
353.286
0.076
-0.454
-0.519
-0.500
-0.484
-0.463
-0.449
-0.395
-0.157
0.038
-0.065
0.503
2.959
3.355
0.987
-0.097
-0.273
-0.280
-0.262
-0.232
-0.196
-0.165
-0.140
-0.114
-0.244
-0.334
-0.390
-0.386
-0.203
-0.094
-0.051
-0.031
-0.020
-0.014
-0.012
-0.010
-0.008
-0.009
-0.008
-0.006
10.533
-0.444
-0.451
-0.568
-0.533
-0.511
-0.489
-0.457
-0.435
-0.419
-0.400
-0.398
-0.339
-0.197
-0.167
-0.263
-0.329
-0.318
-0.296
-0.270
-0.228
-0.185
1.587
27.024
31.201
5.857
0.151
-0.453
-0.474
-0.353
-0.150
-0.067
-0.036
-0.024
-0.017
-0.014
-0.012
-0.010
-0.009
-0.008
-0.009
-0.439
-0.446
-0.671
-0.634
-0.584
-0.540
-0.504
-0.449
-0.404
-0.400
-0.398
-0.393
-0.388
-0.389
-0.382
-0.364
-0.352
-0.334
-0.251
2.027
4.814
8.651
502.184
4099.222
3597.784
446.233
17.652
-0.240
-0.513
-0.490
-0.216
-0.086
-0.045
-0.028
-0.021
-0.016
-0.013
-0.012
-0.011
-0.010
-0.010
-0.459
-0.752
-0.736
-0.696
-0.637
-0.576
-0.516
-0.433
-0.391
-0.380
-0.391
-0.392
-0.390
-0.385
-0.324
-0.286
-0.352
-0.311
3.347
114.899
205.486
336.114
13972.080
100001.313
99999.883
10534.141
158.842
1.855
-0.521
-0.503
-0.266
-0.105
-0.052
-0.032
-0.024
-0.020
-0.018
-0.014
-0.013
-0.012
-0.011
-0.465
-0.808
-0.796
-0.747
-0.675
-0.602
-0.502
-0.411
-0.360
-0.369
-0.375
-0.379
-0.332
10.597
158.618
177.806
21.320
0.080
11.932
238.130
2004.456
74824.289
63133.199
100011.469
100000.031
38874.008
314.993
3.083
-0.493
-0.480
-0.272
-0.110
-0.055
-0.036
-0.026
-0.023
-0.021
-0.017
-0.015
-0.014
-0.013
-0.681
-0.807
-0.825
-0.776
-0.697
-0.568
-0.447
-0.377
-0.349
-0.366
-0.363
-0.353
8.443
806.203
9174.000
10538.491
1163.689
28.551
8.981
114.750
4173.639
100181.094
12524.116
100016.555
100000.063
6101.209
126.728
1.030
-0.438
-0.437
-0.240
-0.106
-0.060
-0.039
-0.030
-0.024
-0.022
-0.020
-0.018
-0.016
-0.014
-0.540
-0.623
-0.662
-0.641
-0.550
-0.440
-0.374
-0.356
-0.346
-0.358
-0.361
-0.304
126.538
6981.556
100006.102
100059.656
12171.990
206.848
14.094
34.267
116.562
615.959
418.308
1904.236
1901.071
250.262
4.847
-0.277
-0.374
-0.374
-0.188
-0.097
-0.062
-0.045
-0.033
-0.028
-0.025
-0.021
-0.020
-0.018
-0.016
-0.451
-0.480
-0.489
-0.466
-0.368
-0.255
-0.254
-0.308
-0.342
-0.351
-0.354
-0.304
113.071
6101.397
100008.836
100102.992
12201.949
208.360
6.850
12.470
7.291
5.080
2.185
6.950
6.770
0.348
-0.189
-0.281
-0.313
-0.263
-0.149
-0.091
-0.064
-0.049
-0.037
-0.032
-0.027
-0.024
-0.022
-0.020
-0.018
-0.405
-0.413
-0.410
-0.376
-0.231
-0.080
-0.147
-0.274
-0.329
-0.340
-0.345
-0.338
6.667
635.165
6983.376
9184.738
1037.880
18.941
0.829
1.392
0.600
-0.048
-0.229
-0.253
-0.243
-0.225
-0.220
-0.247
-0.256
-0.193
-0.139
-0.095
-0.070
-0.053
-0.043
-0.036
-0.030
-0.027
-0.023
-0.023
-0.021
-0.395
-0.389
-0.379
-0.347
-0.240
-0.133
-0.181
-0.282
-0.319
-0.328
-0.332
-0.328
-0.296
8.450
126.696
142.226
13.974
-0.096
-0.231
-0.183
-0.222
-0.267
-0.278
-0.270
-0.258
-0.229
-0.202
-0.223
-0.214
-0.184
-0.148
-0.106
-0.078
-0.061
-0.050
-0.041
-0.036
-0.029
-0.026
-0.023
-0.021
-0.415
-0.396
-0.370
-0.350
-0.311
-0.273
-0.279
-0.305
-0.314
-0.320
-0.322
-0.316
-0.317
-0.315
-0.289
-0.273
-0.313
-0.310
-0.297
-0.290
-0.283
-0.281
-0.291
-0.285
-0.264
-0.246
-0.226
-0.221
-0.212
-0.201
-0.171
-0.125
-0.091
-0.070
-0.057
-0.048
-0.040
-0.033
-0.028
-0.025
-0.022
-0.452
-0.426
-0.384
-0.355
-0.334
-0.321
-0.317
-0.315
-0.315
-0.320
-0.317
-0.313
-0.319
-0.327
-0.325
-0.326
-0.323
-0.310
-0.299
-0.286
-0.278
-0.279
-0.286
-0.278
-0.263
-0.247
-0.234
-0.222
-0.216
-0.208
-0.187
-0.147
-0.109
-0.083
-0.065
-0.053
-0.046
-0.038
-0.032
-0.028
-0.025
-0.529
-0.477
-0.422
-0.372
-0.341
-0.324
-0.317
-0.312
-0.314
-0.320
-0.316
-0.321
-0.323
-0.327
-0.325
-0.326
-0.315
-0.301
-0.287
-0.276
-0.276
-0.281
-0.276
-0.273
-0.249
-0.158
-0.072
-0.101
-0.185
-0.213
-0.191
-0.166
-0.131
-0.098
-0.075
-0.060
-0.051
-0.041
-0.037
-0.031
-0.027
-0.290
-0.515
-0.464
-0.397
-0.345
-0.326
-0.313
-0.310
-0.311
-0.310
-0.318
-0.330
-0.323
-0.317
-0.307
-0.248
-0.187
-0.219
-0.263
-0.268
-0.271
-0.285
-0.278
-0.247
0.090
1.816
4.494
2.802
0.712
-0.056
-0.193
-0.176
-0.149
-0.114
-0.085
-0.066
-0.055
-0.047
-0.039
-0.035
-0.030
4.067
-0.502
-0.487
-0.417
-0.343
-0.259
-0.133
-0.132
-0.246
-0.305
-0.320
-0.335
-0.329
-0.314
-0.174
0.465
1.375
0.842
-0.021
-0.259
-0.282
-0.288
-0.282
-0.112
2.759
33.336
108.830
51.578
7.583
0.840
-0.129
-0.189
-0.167
-0.131
-0.095
-0.074
-0.061
-0.053
-0.043
-0.037
-0.031
14.184
-0.451
-0.513
-0.438
-0.258
0.456
2.171
2.173
0.467
-0.220
-0.327
-0.340
-0.342
-0.292
0.379
4.653
12.235
7.159
0.968
-0.177
-0.287
-0.294
-0.287
0.151
9.913
227.867
1379.482
350.816
26.169
2.319
-0.036
-0.192
-0.179
-0.146
-0.107
-0.080
-0.065
-0.054
-0.047
-0.040
-0.034
3.419
-0.582
-0.544
-0.446
0.068
4.165
18.906
18.906
4.173
0.066
-0.325
-0.355
-0.362
-0.278
0.807
9.850
29.542
15.258
1.981
-0.108
-0.289
-0.296
-0.298
0.060
7.990
155.532
890.030
267.965
20.418
1.791
-0.087
-0.198
-0.184
-0.154
-0.116
-0.088
-0.069
-0.057
-0.048
-0.042
-0.035
-0.494
-0.681
-0.594
-0.458
0.321
7.919
41.474
41.478
7.932
0.298
-0.327
-0.371
-0.377
-0.321
0.310
4.894
13.349
8.818
1.731
-0.054
-0.285
-0.298
-0.309
-0.187
1.550
17.071
47.275
25.325
4.084
0.331
-0.182
-0.209
-0.188
-0.158
-0.120
-0.091
-0.073
-0.060
-0.050
-0.042
-0.036
-0.700
-0.661
-0.610
-0.528
-0.029
3.301
15.151
15.159
3.331
0.000
-0.357
-0.391
-0.395
-0.372
-0.038
3.158
20.411
34.057
11.219
0.975
-0.225
-0.301
-0.312
-0.307
-0.136
0.732
1.802
1.153
0.226
-0.102
-0.211
-0.224
-0.197
-0.159
-0.122
-0.094
-0.078
-0.065
-0.051
-0.044
-0.038
-0.510
-0.653
-0.576
-0.554
-0.431
0.118
1.438
1.470
0.207
-0.308
-0.390
-0.411
-0.410
-0.369
0.278
12.239
176.016
385.146
74.468
4.666
-0.078
-0.302
-0.313
-0.331
-0.327
-0.289
-0.236
-0.215
-0.197
-0.216
-0.247
-0.237
-0.199
-0.159
-0.122
-0.095
-0.079
-0.065
-0.054
-0.046
-0.040
22.508
-0.307
-0.532
-0.541
-0.511
-0.448
-0.350
-0.317
-0.358
-0.388
-0.400
-0.421
-0.415
-0.373
0.335
13.590
199.812
505.427
94.683
5.193
-0.060
-0.296
-0.319
-0.336
-0.335
-0.311
-0.217
-0.088
-0.143
-0.240
-0.262
-0.237
-0.200
-0.159
-0.122
-0.097
-0.080
-0.066
-0.057
-0.048
-0.041
396.796
1.500
0.032
0.392
-0.240
-0.487
-0.466
-0.448
-0.413
-0.395
-0.401
-0.418
-0.411
-0.394
-0.106
3.351
29.504
58.763
16.947
1.375
-0.202
-0.296
-0.311
-0.323
-0.326
-0.217
0.884
3.253
1.609
-0.015
-0.241
-0.225
-0.202
-0.157
-0.120
-0.097
-0.081
-0.068
-0.059
-0.051
-0.042
715.231
8.191
141.590
223.008
45.783
0.842
-0.444
-0.433
-0.400
-0.367
-0.387
-0.411
-0.410
-0.399
-0.331
0.129
1.567
2.432
0.951
-0.079
-0.284
-0.293
-0.312
-0.309
-0.299
0.731
38.663
527.767
106.843
2.758
-0.186
-0.219
-0.198
-0.156
-0.117
-0.097
-0.083
-0.070
-0.059
-0.051
-0.044
223.929
564.270
9173.011
18556.033
2446.583
100.977
-0.274
-0.341
-0.088
0.118
-0.146
-0.368
-0.414
-0.405
-0.377
-0.303
-0.219
-0.187
-0.245
-0.285
-0.290
-0.292
-0.307
-0.298
-0.265
3.399
744.332
100000.219
4911.204
14.679
-0.083
-0.211
-0.191
-0.151
-0.116
-0.096
-0.083
-0.071
-0.062
-0.051
-0.044
69.751
5337.886
100000.453
100000.664
52829.375
564.130
0.513
-0.037
1.277
2.328
0.970
-0.175
-0.400
-0.406
-0.394
-0.363
-0.333
-0.315
-0.301
-0.292
-0.292
-0.290
-0.299
-0.294
-0.276
1.950
196.922
9198.780
744.176
6.599
-0.146
-0.211
-0.189
-0.149
-0.117
-0.099
-0.085
-0.074
-0.064
-0.052
-0.046
82.048
6103.630
100021.063
100027.172
72287.820
635.292
0.802
0.197
2.609
5.079
2.067
-0.011
-0.371
-0.393
-0.394
-0.379
-0.358
-0.329
-0.311
-0.303
-0.289
-0.278
-0.286
-0.298
-0.297
-0.080
4.397
21.909
8.556
0.266
-0.234
-0.221
-0.193
-0.147
-0.121
-0.104
-0.089
-0.077
-0.067
-0.056
-0.047
8.544
817.193
14126.104
33710.465
3619.059
127.422
-0.131
-0.009
1.256
2.316
0.859
-0.066
-0.161
-0.307
-0.384
-0.377
-0.366
-0.343
-0.320
-0.300
-0.283
-0.273
-0.280
-0.298
-0.304
-0.301
-0.234
-0.074
-0.170
-0.262
-0.254
-0.232
-0.196
-0.160
-0.132
-0.114
-0.098
-0.083
-0.070
-0.059
-0.050
33.348
24.345
313.410
490.106
114.227
1.235
-0.204
-0.302
-0.134
0.076
-0.038
0.454
1.091
0.337
-0.268
-0.374
-0.369
-0.358
-0.328
-0.306
-0.289
-0.283
-0.286
-0.298
-0.312
-0.311
-0.308
-0.307
-0.300
-0.288
-0.272
-0.244
-0.210
-0.181
-0.155
-0.133
-0.111
-0.092
-0.079
-0.066
-0.054
-0.366
-0.369
-0.363
-0.361
-0.357
-0.350
-0.353
-0.360
-0.358
-0.351
-0.340
-0.335
-0.338
-0.325
-0.313
-0.290
-0.255
-0.225
-0.235
-0.253
-0.257
-0.250
-0.221
-0.176
-0.139
-0.104
-0.086
-0.071
-0.058
-0.053
-0.048
-0.045
-0.043
-0.044
-0.047
-0.053
-0.074
-0.097
-0.092
-0.086
-0.084
-0.342
-0.340
-0.346
-0.353
-0.362
-0.364
-0.363
-0.367
-0.368
-0.363
-0.356
-0.357
-0.359
-0.348
-0.323
-0.300
-0.274
-0.253
-0.234
-0.215
-0.202
-0.182
-0.157
-0.129
-0.108
-0.089
-0.074
-0.061
-0.055
-0.046
-0.045
-0.038
-0.035
-0.037
-0.040
-0.042
-0.049
-0.058
-0.059
-0.067
-0.073
-0.328
-0.333
-0.338
-0.346
-0.361
-0.376
-0.382
-0.374
-0.370
-0.368
-0.372
-0.372
-0.367
-0.358
-0.338
-0.313
-0.291
-0.263
-0.232
-0.206
-0.184
-0.163
-0.140
-0.114
-0.094
-0.077
-0.067
-0.057
-0.050
-0.042
-0.037
-0.035
-0.032
-0.031
-0.032
-0.033
-0.037
-0.041
-0.051
-0.063
-0.065
-0.222
-0.057
-0.117
-0.288
-0.372
-0.392
-0.394
-0.389
-0.374
-0.355
-0.349
-0.368
-0.372
-0.363
-0.352
-0.331
-0.305
-0.276
-0.240
-0.207
-0.177
-0.153
-0.129
-0.106
-0.088
-0.072
-0.062
-0.054
-0.047
-0.040
-0.035
-0.028
-0.027
-0.027
-0.025
-0.027
-0.029
-0.034
-0.044
-0.054
-0.032
2.980
10.923
8.790
1.464
-0.219
-0.392
-0.395
-0.378
-0.181
0.309
0.465
-0.030
-0.315
-0.308
-0.296
-0.320
-0.305
-0.276
-0.250
-0.216
-0.175
-0.145
-0.121
-0.101
-0.084
-0.072
-0.062
-0.051
-0.045
-0.038
-0.032
-0.026
-0.025
-0.023
-0.022
-0.024
-0.029
-0.033
-0.035
-0.051
-0.051
94.626
1024.482
580.262
36.924
1.295
-0.328
-0.356
-0.005
2.181
9.963
13.570
3.719
0.516
0.778
0.585
-0.057
-0.265
-0.265
-0.239
-0.213
-0.180
-0.146
-0.123
-0.102
-0.084
-0.070
-0.061
-0.052
-0.043
-0.038
-0.030
-0.024
-0.020
-0.019
-0.022
-0.026
-0.035
-0.041
-0.036
-0.045
-0.070
1858.450
99999.672
93989.570
385.285
6.414
0.487
0.637
5.711
21.258
80.405
107.767
21.397
4.008
8.894
6.685
1.961
0.475
-0.089
-0.225
-0.212
-0.180
-0.150
-0.123
-0.099
-0.082
-0.068
-0.060
-0.051
-0.041
-0.034
-0.028
-0.024
-0.019
-0.018
-0.019
-0.026
-0.040
-0.050
-0.050
-0.046
-0.062
1859.355
99999.953
93989.852
387.673
14.785
7.583
10.404
155.790
678.500
249.931
146.912
24.596
7.581
22.063
26.047
36.335
23.890
3.799
0.080
-0.208
-0.181
-0.153
-0.124
-0.101
-0.083
-0.068
-0.057
-0.050
-0.042
-0.032
-0.025
-0.020
-0.020
-0.016
-0.020
-0.024
-0.036
-0.051
-0.060
-0.058
-0.061
99.062
1025.594
581.257
47.021
43.025
33.947
42.343
2167.177
28258.498
2183.755
62.820
7.236
4.235
20.110
304.158
4811.368
2166.822
66.155
1.998
-0.154
-0.187
-0.158
-0.129
-0.103
-0.085
-0.073
-0.063
-0.054
-0.046
-0.038
-0.029
-0.022
-0.022
-0.019
-0.017
-0.021
-0.029
-0.037
-0.048
-0.050
-0.051
8.741
12.255
9.689
10.730
37.028
30.265
31.170
1186.108
11287.350
1187.062
31.080
1.314
1.153
31.430
4085.014
100000.219
99999.789
440.889
5.824
-0.085
-0.190
-0.162
-0.136
-0.107
-0.092
-0.080
-0.068
-0.059
-0.049
-0.042
-0.034
-0.024
-0.021
-0.018
-0.016
-0.016
-0.019
-0.026
-0.033
-0.034
-0.033
3.050
0.374
0.119
1.845
6.248
5.253
5.384
52.242
175.846
59.008
5.151
0.235
0.672
20.485
1376.669
100000.359
28255.717
227.289
3.807
-0.114
-0.192
-0.165
-0.138
-0.117
-0.110
-0.106
-0.093
-0.078
-0.061
-0.049
-0.036
-0.027
-0.021
-0.018
-0.016
-0.010
-0.015
-0.018
-0.020
-0.021
-0.021
82.550
-0.334
-0.437
-0.267
0.089
0.003
0.010
1.574
3.654
1.909
0.507
-0.014
0.502
5.105
54.959
337.739
199.965
16.979
0.682
-0.200
-0.199
-0.173
-0.144
-0.138
-0.161
-0.184
-0.178
-0.140
-0.099
-0.068
-0.049
-0.035
-0.025
-0.021
-0.018
-0.011
-0.011
-0.013
-0.014
-0.015
-0.014
178.236
-0.319
-0.477
-0.493
-0.470
-0.465
-0.457
-0.406
-0.341
-0.294
-0.259
-0.289
-0.036
1.096
2.694
5.148
3.432
0.566
-0.179
-0.244
-0.217
-0.190
-0.155
-0.150
-0.185
-0.244
-0.308
-0.307
-0.201
-0.113
-0.068
-0.042
-0.029
-0.024
-0.017
-0.013
-0.013
-0.012
-0.011
-0.010
-0.009
52.280
-0.451
-0.523
-0.498
-0.490
-0.472
-0.463
-0.458
-0.459
-0.442
-0.420
-0.413
-0.347
-0.172
-0.078
-0.135
-0.213
-0.274
-0.287
-0.266
-0.236
-0.203
-0.170
-0.151
-0.158
-0.279
-0.364
-0.420
-0.405
-0.211
-0.101
-0.055
-0.036
-0.026
-0.020
-0.015
-0.013
-0.012
-0.012
-0.011
-0.009
0.234
-0.456
-0.181
-0.099
-0.430
-0.490
-0.471
-0.450
-0.428
-0.420
-0.413
-0.405
-0.395
-0.377
-0.364
-0.354
-0.339
-0.323
-0.299
-0.270
-0.239
-0.205
0.914
14.276
18.943
4.997
0.006
-0.486
-0.507
-0.366
-0.158
-0.072
-0.041
-0.029
-0.022
-0.016
-0.014
-0.012
-0.012
-0.012
-0.011
-0.463
-0.552
0.265
0.608
-0.286
-0.511
-0.469
-0.437
-0.404
-0.394
-0.392
-0.393
-0.395
-0.398
-0.390
-0.375
-0.355
-0.337
-0.300
-0.239
-0.039
3.708
353.731
2155.798
2155.796
280.742
13.285
-0.353
-0.546
-0.516
-0.222
-0.094
-0.050
-0.035
-0.025
-0.020
-0.016
-0.013
-0.013
-0.012
-0.012
-0.777
-0.763
-0.339
-0.183
-0.524
-0.557
-0.489
-0.439
-0.388
-0.365
-0.360
-0.371
-0.382
-0.382
-0.384
-0.373
-0.352
-0.214
0.231
1.001
6.029
156.689
6986.559
100000.313
99999.844
5337.963
113.281
1.412
-0.555
-0.537
-0.269
-0.108
-0.058
-0.038
-0.028
-0.024
-0.019
-0.017
-0.015
-0.014
-0.012
-0.822
-0.830
-0.818
-0.769
-0.691
-0.598
-0.523
-0.447
-0.379
-0.339
-0.305
-0.314
-0.349
-0.109
4.272
5.977
0.939
1.524
11.057
24.498
87.856
728.663
24910.764
100002.703
99999.891
18556.271
199.251
2.502
-0.526
-0.509
-0.283
-0.118
-0.062
-0.042
-0.031
-0.028
-0.023
-0.019
-0.017
-0.016
-0.014
-0.831
-0.844
-0.835
-0.784
-0.714
-0.625
-0.539
-0.422
-0.353
-0.332
-0.300
-0.302
-0.134
52.446
402.653
498.569
147.687
17.860
200.148
671.471
273.700
965.517
4794.307
100003.438
99614.391
3597.750
87.201
0.612
-0.464
-0.461
-0.247
-0.112
-0.064
-0.046
-0.034
-0.028
-0.026
-0.022
-0.020
-0.018
-0.016
-0.671
-0.802
-0.829
-0.780
-0.715
-0.597
-0.462
-0.389
-0.349
-0.341
-0.331
-0.284
2.627
354.883
2858.135
9461.380
6366.182
111.873
888.026
4810.458
520.305
64.837
212.869
1160.120
1159.192
177.802
4.101
-0.325
-0.393
-0.379
-0.192
-0.101
-0.067
-0.048
-0.039
-0.031
-0.027
-0.024
-0.023
-0.021
-0.018
-0.470
-0.547
-0.617
-0.604
-0.533
-0.447
-0.389
-0.361
-0.341
-0.339
-0.328
-0.175
3.018
317.278
2916.526
27313.492
24654.764
136.718
177.588
667.464
137.500
8.519
1.040
4.269
3.297
0.240
-0.213
-0.299
-0.333
-0.261
-0.148
-0.094
-0.067
-0.052
-0.042
-0.036
-0.031
-0.026
-0.024
-0.022
-0.019
-0.415
-0.439
-0.452
-0.441
-0.409
-0.365
-0.342
-0.332
-0.337
-0.337
-0.321
-0.135
0.523
43.029
368.579
640.832
325.799
16.442
10.337
18.927
7.984
0.885
-0.182
-0.256
-0.248
-0.235
-0.234
-0.258
-0.260
-0.190
-0.131
-0.095
-0.072
-0.058
-0.048
-0.040
-0.035
-0.029
-0.027
-0.024
-0.022
-0.381
-0.401
-0.395
-0.382
-0.358
-0.331
-0.320
-0.319
-0.327
-0.330
-0.322
-0.235
-0.001
0.259
3.980
6.138
2.915
0.404
0.145
0.401
0.103
-0.200
-0.269
-0.275
-0.270
-0.243
-0.236
-0.236
-0.212
-0.176
-0.135
-0.103
-0.080
-0.065
-0.053
-0.046
-0.039
-0.033
-0.028
-0.026
-0.023
-0.407
-0.396
-0.385
-0.363
-0.333
-0.319
-0.313
-0.315
-0.323
-0.323
-0.318
-0.308
-0.268
-0.251
-0.287
-0.270
-0.268
-0.303
-0.298
-0.283
-0.284
-0.279
-0.282
-0.290
-0.271
-0.248
-0.238
-0.229
-0.217
-0.193
-0.155
-0.117
-0.091
-0.075
-0.060
-0.051
-0.044
-0.036
-0.032
-0.028
-0.025
-0.427
-0.414
-0.391
-0.358
-0.334
-0.323
-0.320
-0.320
-0.325
-0.321
-0.312
-0.307
-0.312
-0.314
-0.315
-0.320
-0.320
-0.314
-0.301
-0.289
-0.273
-0.272
-0.276
-0.275
-0.269
-0.254
-0.239
-0.230
-0.224
-0.204
-0.179
-0.142
-0.110
-0.085
-0.068
-0.057
-0.049
-0.041
-0.036
-0.030
-0.027
-0.470
-0.439
-0.404
-0.366
-0.336
-0.320
-0.314
-0.313
-0.314
-0.316
-0.316
-0.311
-0.314
-0.321
-0.320
-0.321
-0.319
-0.307
-0.294
-0.280
-0.272
-0.268
-0.265
-0.266
-0.216
-0.022
0.220
0.044
-0.167
-0.212
-0.189
-0.167
-0.133
-0.103
-0.080
-0.063
-0.053
-0.045
-0.040
-0.034
-0.029
-0.413
-0.493
-0.427
-0.372
-0.333
-0.311
-0.286
-0.283
-0.302
-0.308
-0.313
-0.322
-0.325
-0.322
-0.315
-0.309
-0.298
-0.285
-0.274
-0.264
-0.269
-0.265
-0.263
-0.204
0.772
7.191
18.967
8.928
1.299
-0.115
-0.200
-0.182
-0.159
-0.119
-0.090
-0.071
-0.058
-0.050
-0.043
-0.038
-0.033
1.333
-0.533
-0.463
-0.384
-0.292
0.039
0.722
0.724
0.013
-0.272
-0.313
-0.326
-0.328
-0.319
-0.310
-0.265
-0.214
-0.232
-0.265
-0.269
-0.275
-0.272
-0.266
0.203
11.014
258.814
1858.536
441.062
19.106
0.579
-0.188
-0.191
-0.177
-0.138
-0.102
-0.078
-0.066
-0.055
-0.046
-0.040
-0.034
5.340
-0.539
-0.498
-0.379
0.239
5.758
29.503
29.502
5.761
0.209
-0.304
-0.334
-0.336
-0.331
-0.287
-0.113
0.094
-0.019
-0.214
-0.272
-0.284
-0.280
-0.256
0.972
52.311
6717.200
99999.914
16158.395
107.292
2.119
-0.152
-0.200
-0.187
-0.154
-0.114
-0.086
-0.070
-0.059
-0.049
-0.043
-0.037
1.282
-0.607
-0.513
-0.309
2.667
74.434
1024.537
886.666
66.101
2.403
-0.245
-0.348
-0.350
-0.340
-0.264
0.012
0.342
0.148
-0.174
-0.272
-0.287
-0.292
-0.272
0.741
41.512
3474.223
99999.891
7966.754
84.676
2.126
-0.039
-0.199
-0.195
-0.160
-0.126
-0.094
-0.074
-0.062
-0.052
-0.044
-0.039
-0.538
-0.624
-0.507
-0.238
5.137
199.812
5677.252
5677.250
175.910
4.626
-0.194
-0.364
-0.364
-0.349
-0.300
-0.099
0.200
0.128
-0.140
-0.268
-0.289
-0.296
-0.298
0.019
6.429
106.955
505.621
177.053
13.795
2.753
0.405
-0.158
-0.202
-0.162
-0.131
-0.100
-0.077
-0.064
-0.054
-0.045
-0.039
-0.607
-0.540
-0.476
-0.307
2.111
52.246
667.324
580.304
52.245
1.890
-0.283
-0.384
-0.384
-0.364
-0.322
-0.053
0.794
1.275
0.421
-0.157
-0.287
-0.300
-0.310
-0.287
0.216
3.031
7.364
5.446
5.452
4.268
0.777
-0.132
-0.207
-0.165
-0.135
-0.104
-0.083
-0.068
-0.054
-0.047
-0.041
-0.508
-0.487
-0.445
-0.432
0.015
4.100
18.843
18.849
3.696
0.022
-0.364
-0.396
-0.399
-0.380
-0.288
0.439
3.747
5.770
2.435
0.100
-0.269
-0.301
-0.315
-0.324
-0.312
-0.198
0.148
1.035
2.400
1.797
0.306
-0.184
-0.207
-0.167
-0.136
-0.105
-0.084
-0.070
-0.057
-0.048
-0.043
-0.199
-0.433
-0.445
-0.432
-0.395
-0.200
0.223
0.245
-0.161
-0.351
-0.384
-0.402
-0.406
-0.388
-0.290
0.509
4.167
7.140
2.712
0.136
-0.265
-0.298
-0.319
-0.332
-0.319
-0.065
1.375
3.930
2.611
0.589
-0.116
-0.235
-0.204
-0.169
-0.134
-0.105
-0.085
-0.070
-0.059
-0.049
-0.044
8.353
-0.387
-0.389
-0.370
-0.415
-0.422
-0.404
-0.389
-0.381
-0.376
-0.389
-0.403
-0.402
-0.392
-0.349
-0.026
1.051
1.929
0.725
-0.139
-0.279
-0.293
-0.314
-0.330
-0.268
0.830
9.353
27.927
16.069
2.058
-0.078
-0.231
-0.206
-0.173
-0.132
-0.105
-0.086
-0.071
-0.061
-0.052
-0.045
21.117
-0.017
8.693
17.294
2.098
-0.370
-0.409
-0.341
-0.137
-0.010
-0.186
-0.367
-0.405
-0.393
-0.379
-0.310
-0.152
-0.053
-0.178
-0.277
-0.288
-0.295
-0.314
-0.317
-0.243
1.778
34.566
190.889
62.099
4.608
0.008
-0.223
-0.208
-0.170
-0.129
-0.104
-0.087
-0.073
-0.062
-0.053
-0.046
4.260
81.776
715.287
1159.058
280.495
4.041
-0.336
0.443
4.082
7.849
2.925
0.124
-0.370
-0.399
-0.389
-0.365
-0.329
-0.309
-0.306
-0.302
-0.294
-0.297
-0.313
-0.313
-0.262
2.617
201.814
11437.348
752.349
7.937
-0.057
-0.227
-0.204
-0.165
-0.126
-0.104
-0.088
-0.074
-0.062
-0.054
-0.046
3.261
502.126
8001.787
16079.768
2156.657
101.147
0.044
4.580
46.459
106.842
32.938
2.616
-0.242
-0.403
-0.394
-0.374
-0.348
-0.327
-0.321
-0.309
-0.299
-0.297
-0.311
-0.316
-0.309
1.015
68.530
1273.918
197.807
3.588
-0.187
-0.230
-0.202
-0.160
-0.126
-0.104
-0.088
-0.076
-0.066
-0.055
-0.046
4.287
579.127
9501.992
19078.432
2478.264
102.905
0.975
10.001
136.776
384.982
83.846
5.288
0.181
-0.256
-0.380
-0.383
-0.365
-0.344
-0.335
-0.318
-0.298
-0.291
-0.307
-0.321
-0.322
-0.190
2.247
9.799
4.426
0.077
-0.265
-0.239
-0.212
-0.163
-0.129
-0.108
-0.092
-0.079
-0.068
-0.059
-0.048
22.747
219.699
38410.027
101677.883
727.340
14.837
4.014
5.592
46.563
106.852
29.851
5.971
7.015
1.971
-0.105
-0.372
-0.367
-0.353
-0.332
-0.319
-0.296
-0.289
-0.301
-0.323
-0.324
-0.327
-0.285
-0.194
-0.252
-0.300
-0.282
-0.259
-0.218
-0.175
-0.143
-0.118
-0.099
-0.086
-0.073
-0.061
-0.050
887.606
90.203
4870.176
12935.539
163.955
9.429
6.429
2.034
3.799
6.383
4.529
24.723
60.268
13.290
0.732
-0.331
-0.363
-0.359
-0.340
-0.325
-0.306
-0.299
-0.303
-0.315
-0.329
-0.334
-0.336
-0.329
-0.326
-0.320
-0.300
-0.268
-0.233
-0.197
-0.166
-0.139
-0.114
-0.095
-0.079
-0.066
-0.054
-0.359
-0.367
-0.371
-0.364
-0.354
-0.353
-0.360
-0.362
-0.360
-0.355
-0.341
-0.324
-0.325
-0.322
-0.310
-0.295
-0.271
-0.249
-0.236
-0.237
-0.240
-0.226
-0.196
-0.162
-0.127
-0.104
-0.084
-0.071
-0.062
-0.057
-0.053
-0.051
-0.048
-0.051
-0.056
-0.076
-0.116
-0.121
-0.120
-0.061
0.316
-0.344
-0.347
-0.356
-0.365
-0.367
-0.369
-0.373
-0.377
-0.374
-0.365
-0.355
-0.351
-0.353
-0.344
-0.331
-0.305
-0.276
-0.247
-0.224
-0.207
-0.192
-0.168
-0.145
-0.124
-0.103
-0.087
-0.073
-0.061
-0.055
-0.051
-0.049
-0.046
-0.042
-0.042
-0.046
-0.053
-0.068
-0.071
-0.077
-0.076
-0.021
-0.332
-0.338
-0.342
-0.353
-0.367
-0.381
-0.384
-0.378
-0.375
-0.375
-0.369
-0.362
-0.357
-0.349
-0.337
-0.312
-0.283
-0.258
-0.228
-0.202
-0.178
-0.153
-0.130
-0.109
-0.093
-0.079
-0.067
-0.058
-0.051
-0.046
-0.042
-0.040
-0.038
-0.038
-0.039
-0.040
-0.043
-0.051
-0.067
-0.071
0.170
-0.288
-0.221
-0.253
-0.339
-0.383
-0.395
-0.398
-0.385
-0.348
-0.262
-0.229
-0.307
-0.350
-0.339
-0.331
-0.319
-0.292
-0.266
-0.237
-0.201
-0.168
-0.144
-0.122
-0.102
-0.085
-0.076
-0.064
-0.056
-0.049
-0.042
-0.038
-0.035
-0.033
-0.032
-0.034
-0.037
-0.042
-0.045
-0.056
-0.063
0.607
0.902
3.314
2.642
0.381
-0.331
-0.403
-0.398
-0.306
0.544
3.294
4.591
1.333
0.041
0.131
0.098
-0.186
-0.279
-0.260
-0.237
-0.208
-0.171
-0.140
-0.120
-0.100
-0.084
-0.072
-0.060
-0.052
-0.046
-0.041
-0.036
-0.030
-0.030
-0.029
-0.034
-0.043
-0.057
-0.053
-0.052
-0.059
0.080
21.088
106.876
74.366
9.751
0.215
-0.392
-0.374
0.480
15.164
136.808
227.198
33.387
5.550
12.278
9.827
1.726
-0.087
-0.248
-0.230
-0.210
-0.177
-0.144
-0.121
-0.101
-0.084
-0.073
-0.063
-0.052
-0.044
-0.037
-0.035
-0.027
-0.026
-0.027
-0.034
-0.054
-0.082
-0.074
-0.061
-0.055
-0.059
156.026
2166.875
1185.783
52.181
1.647
-0.317
-0.131
3.839
122.466
5678.089
13487.012
443.502
56.639
337.118
227.411
21.577
1.200
-0.116
-0.221
-0.210
-0.182
-0.151
-0.124
-0.099
-0.084
-0.071
-0.063
-0.054
-0.044
-0.038
-0.032
-0.026
-0.026
-0.027
-0.032
-0.058
-0.102
-0.107
-0.085
-0.065
-0.056
174.197
2170.595
1186.105
58.786
1.939
0.024
1.127
13.396
178.846
9480.612
28257.104
586.403
188.407
2531.684
1379.394
74.248
12.110
1.838
-0.059
-0.210
-0.185
-0.155
-0.124
-0.098
-0.083
-0.070
-0.061
-0.053
-0.045
-0.037
-0.030
-0.027
-0.024
-0.027
-0.033
-0.052
-0.094
-0.137
-0.118
-0.087
-0.062
221.145
128.238
75.612
10.143
1.203
0.614
3.894
42.611
144.665
336.694
509.509
69.926
69.535
584.895
469.243
697.148
386.465
26.463
1.011
-0.179
-0.188
-0.158
-0.129
-0.103
-0.089
-0.075
-0.065
-0.056
-0.048
-0.041
-0.033
-0.029
-0.026
-0.025
-0.030
-0.042
-0.069
-0.108
-0.136
-0.113
-0.078
338.100
33.049
4.124
0.702
0.529
0.476
2.766
29.515
85.437
40.332
13.082
3.431
7.110
36.069
599.500
19414.568
6717.445
120.953
2.768
-0.141
-0.191
-0.162
-0.133
-0.107
-0.093
-0.081
-0.070
-0.061
-0.052
-0.043
-0.035
-0.027
-0.025
-0.024
-0.026
-0.029
-0.043
-0.064
-0.085
-0.091
-0.077
46.753
7.126
0.216
-0.331
-0.205
-0.194
0.345
4.492
9.764
4.733
0.697
-0.194
0.259
8.843
295.784
4809.555
2166.669
66.149
1.993
-0.160
-0.190
-0.167
-0.139
-0.116
-0.110
-0.103
-0.091
-0.078
-0.062
-0.050
-0.040
-0.031
-0.026
-0.025
-0.023
-0.021
-0.027
-0.035
-0.045
-0.049
-0.043
4.086
0.321
-0.396
-0.484
-0.462
-0.481
-0.417
-0.091
0.228
-0.081
-0.363
-0.426
-0.306
1.361
21.139
94.681
58.773
7.176
0.264
-0.213
-0.197
-0.171
-0.145
-0.139
-0.158
-0.173
-0.164
-0.132
-0.094
-0.068
-0.050
-0.037
-0.029
-0.027
-0.022
-0.020
-0.019
-0.023
-0.026
-0.026
-0.024
2.610
-0.420
-0.472
-0.488
-0.492
-0.490
-0.490
-0.470
-0.450
-0.461
-0.463
-0.444
-0.413
-0.227
0.603
2.154
1.728
0.189
-0.220
-0.241
-0.213
-0.186
-0.156
-0.156
-0.192
-0.254
-0.316
-0.275
-0.177
-0.105
-0.068
-0.046
-0.034
-0.027
-0.024
-0.019
-0.017
-0.017
-0.017
-0.019
-0.016
0.171
-0.116
2.337
3.839
0.053
-0.463
-0.468
-0.467
-0.453
-0.448
-0.446
-0.434
-0.421
-0.397
-0.345
-0.281
-0.270
-0.290
-0.288
-0.266
-0.242
-0.206
-0.176
-0.173
-0.220
-0.293
-0.366
-0.427
-0.352
-0.188
-0.097
-0.057
-0.039
-0.029
-0.025
-0.021
-0.019
-0.015
-0.016
-0.015
-0.012
-0.332
5.162
58.502
100.937
13.443
-0.196
-0.451
-0.438
-0.426
-0.421
-0.417
-0.411
-0.404
-0.395
-0.380
-0.365
-0.342
-0.327
-0.302
-0.274
-0.242
-0.213
-0.156
0.670
1.684
0.633
-0.407
-0.483
-0.511
-0.318
-0.144
-0.074
-0.046
-0.035
-0.028
-0.022
-0.018
-0.015
-0.014
-0.014
-0.013
-0.073
12.705
112.978
158.557
35.111
0.530
-0.443
-0.413
-0.398
-0.356
-0.302
-0.313
-0.374
-0.401
-0.394
-0.380
-0.359
-0.337
-0.286
-0.239
-0.220
-0.085
26.694
223.242
199.225
36.281
2.230
-0.533
-0.547
-0.457
-0.199
-0.092
-0.055
-0.041
-0.033
-0.026
-0.020
-0.016
-0.015
-0.015
-0.014
-0.504
5.941
34.778
46.470
11.586
0.040
-0.463
-0.416
-0.354
-0.088
0.400
0.261
-0.183
-0.361
-0.376
-0.364
-0.341
-0.076
0.937
1.786
1.121
6.219
501.925
3597.769
3160.844
397.093
16.688
-0.268
-0.553
-0.527
-0.240
-0.105
-0.063
-0.045
-0.036
-0.029
-0.023
-0.020
-0.016
-0.015
-0.015
-0.812
-0.148
2.911
4.050
0.642
-0.541
-0.494
-0.437
-0.289
0.410
1.886
1.488
0.172
-0.293
-0.130
0.608
0.858
4.370
46.564
107.180
34.931
28.844
1028.349
10534.268
10534.088
909.413
28.139
0.009
-0.523
-0.514
-0.247
-0.114
-0.068
-0.050
-0.038
-0.032
-0.027
-0.023
-0.020
-0.017
-0.016
-0.454
-0.550
-0.770
-0.732
-0.700
-0.614
-0.523
-0.451
-0.279
0.350
1.687
1.395
0.368
0.333
7.625
70.061
61.176
52.990
2531.154
28255.926
1599.682
39.756
356.664
2447.045
2446.795
314.941
10.475
-0.310
-0.461
-0.451
-0.220
-0.112
-0.069
-0.052
-0.040
-0.034
-0.030
-0.026
-0.022
-0.020
-0.018
2.439
1.435
-0.515
-0.755
-0.694
-0.626
-0.530
-0.424
-0.325
-0.107
0.309
0.891
2.857
6.108
125.869
12923.351
12905.853
240.161
41629.375
99999.844
16158.732
76.049
12.948
141.884
126.672
11.776
0.466
-0.366
-0.391
-0.337
-0.175
-0.103
-0.071
-0.055
-0.044
-0.036
-0.033
-0.028
-0.025
-0.023
-0.020
3.612
2.542
-0.381
-0.711
-0.634
-0.534
-0.437
-0.385
-0.347
-0.310
-0.010
3.057
16.961
26.736
205.601
74286.484
58821.883
228.560
2532.725
23385.539
1375.057
26.535
0.660
-0.066
-0.081
-0.182
-0.265
-0.298
-0.329
-0.229
-0.140
-0.097
-0.074
-0.060
-0.048
-0.042
-0.035
-0.031
-0.026
-0.024
-0.022
0.577
0.196
-0.410
-0.488
-0.450
-0.407
-0.373
-0.359
-0.343
-0.326
0.023
4.162
26.366
37.595
28.876
330.942
329.026
20.496
37.546
94.692
29.535
2.751
-0.088
-0.240
-0.242
-0.235
-0.235
-0.257
-0.234
-0.170
-0.123
-0.096
-0.079
-0.064
-0.053
-0.045
-0.039
-0.034
-0.030
-0.026
-0.024
-0.189
-0.369
-0.400
-0.393
-0.373
-0.348
-0.339
-0.338
-0.336
-0.323
-0.165
1.354
7.940
9.882
3.771
3.715
3.354
0.605
0.859
1.545
0.650
-0.097
-0.250
-0.259
-0.259
-0.247
-0.258
-0.248
-0.204
-0.156
-0.126
-0.104
-0.085
-0.071
-0.059
-0.051
-0.042
-0.037
-0.033
-0.028
-0.026
-0.331
-0.385
-0.378
-0.371
-0.349
-0.327
-0.323
-0.327
-0.329
-0.321
-0.297
-0.082
0.536
0.717
0.122
-0.205
-0.260
-0.301
-0.293
-0.262
-0.268
-0.270
-0.268
-0.272
-0.259
-0.244
-0.245
-0.231
-0.205
-0.178
-0.148
-0.116
-0.094
-0.079
-0.067
-0.057
-0.048
-0.040
-0.035
-0.031
-0.028
-0.409
-0.398
-0.383
-0.360
-0.337
-0.326
-0.321
-0.321
-0.323
-0.318
-0.310
-0.297
-0.265
-0.257
-0.288
-0.315
-0.315
-0.313
-0.302
-0.289
-0.274
-0.268
-0.266
-0.259
-0.249
-0.244
-0.240
-0.231
-0.215
-0.193
-0.172
-0.140
-0.112
-0.091
-0.074
-0.062
-0.053
-0.045
-0.039
-0.033
-0.029
-0.418
-0.409
-0.391
-0.356
-0.328
-0.314
-0.312
-0.312
-0.314
-0.317
-0.314
-0.308
-0.306
-0.310
-0.313
-0.315
-0.316
-0.310
-0.295
-0.277
-0.266
-0.262
-0.254
-0.250
-0.211
-0.015
0.183
0.051
-0.162
-0.211
-0.193
-0.167
-0.135
-0.106
-0.083
-0.069
-0.058
-0.048
-0.042
-0.037
-0.032
-0.438
-0.432
-0.398
-0.353
-0.324
-0.294
-0.255
-0.257
-0.296
-0.315
-0.317
-0.318
-0.315
-0.312
-0.306
-0.305
-0.295
-0.283
-0.271
-0.264
-0.259
-0.253
-0.251
-0.195
0.679
6.467
16.997
8.911
1.144
-0.115
-0.202
-0.190
-0.163
-0.127
-0.097
-0.078
-0.063
-0.053
-0.046
-0.041
-0.035
-0.321
-0.453
-0.407
-0.359
-0.244
0.385
1.929
1.929
0.383
-0.234
-0.319
-0.320
-0.324
-0.314
-0.301
-0.293
-0.283
-0.272
-0.265
-0.260
-0.267
-0.261
-0.252
0.165
11.013
258.808
1597.088
385.127
18.980
0.546
-0.198
-0.203
-0.180
-0.145
-0.112
-0.087
-0.070
-0.059
-0.049
-0.043
-0.037
-0.094
-0.465
-0.413
-0.319
0.805
16.936
106.928
106.927
15.179
0.708
-0.288
-0.330
-0.331
-0.318
-0.306
-0.294
-0.281
-0.271
-0.267
-0.267
-0.278
-0.271
-0.249
0.856
52.314
5677.293
99999.773
13487.019
107.413
2.142
-0.077
-0.207
-0.193
-0.158
-0.126
-0.096
-0.077
-0.063
-0.053
-0.046
-0.039
-0.315
-0.466
-0.413
-0.154
7.120
336.821
23385.492
19411.256
336.811
6.391
-0.144
-0.345
-0.344
-0.332
-0.310
-0.294
-0.276
-0.268
-0.270
-0.275
-0.286
-0.285
-0.264
0.740
37.024
3474.215
100000.055
6719.644
82.735
8.305
1.315
-0.072
-0.202
-0.167
-0.136
-0.104
-0.082
-0.067
-0.055
-0.047
-0.041
-0.437
-0.436
-0.397
-0.009
13.605
1374.936
99999.719
99999.719
1185.829
12.188
-0.031
-0.358
-0.363
-0.347
-0.321
-0.303
-0.286
-0.278
-0.275
-0.277
-0.291
-0.296
-0.291
-0.011
5.778
107.013
442.381
176.510
117.116
84.469
9.908
0.454
-0.192
-0.172
-0.142
-0.110
-0.086
-0.069
-0.058
-0.048
-0.041
-0.441
-0.413
-0.386
-0.162
5.740
258.754
9470.600
9470.628
227.259
5.143
-0.182
-0.364
-0.377
-0.359
-0.331
-0.306
-0.260
-0.233
-0.254
-0.278
-0.289
-0.297
-0.307
-0.281
0.168
2.821
9.167
50.278
337.565
258.840
21.151
0.886
-0.177
-0.175
-0.144
-0.115
-0.090
-0.072
-0.058
-0.049
-0.043
-0.418
-0.401
-0.376
-0.331
0.498
10.946
66.161
58.859
9.874
0.419
-0.333
-0.377
-0.386
-0.367
-0.346
-0.297
-0.192
-0.119
-0.204
-0.271
-0.286
-0.300
-0.311
-0.311
-0.302
-0.043
2.070
18.884
95.944
66.404
8.897
0.386
-0.194
-0.177
-0.146
-0.115
-0.091
-0.073
-0.059
-0.051
-0.044
-0.393
-0.389
-0.377
-0.364
-0.314
0.105
1.055
1.092
0.113
-0.273
-0.327
-0.365
-0.392
-0.377
-0.360
-0.312
-0.194
-0.115
-0.203
-0.273
-0.283
-0.296
-0.315
-0.329
-0.246
1.345
17.177
60.776
35.571
8.723
1.234
-0.116
-0.207
-0.178
-0.147
-0.114
-0.091
-0.074
-0.062
-0.052
-0.044
-0.383
-0.383
-0.381
-0.379
-0.387
-0.382
-0.350
-0.335
-0.293
-0.166
-0.149
-0.305
-0.382
-0.378
-0.367
-0.338
-0.284
-0.243
-0.269
-0.284
-0.282
-0.299
-0.316
-0.338
0.046
9.824
258.810
2166.902
667.720
26.649
0.837
-0.211
-0.209
-0.179
-0.143
-0.113
-0.090
-0.075
-0.063
-0.055
-0.046
-0.368
-0.382
-0.364
-0.345
-0.390
-0.392
-0.378
-0.163
0.725
1.414
0.726
-0.112
-0.370
-0.386
-0.377
-0.358
-0.339
-0.326
-0.315
-0.299
-0.293
-0.302
-0.317
-0.328
0.182
15.225
581.390
7970.370
1599.026
46.741
1.252
-0.199
-0.214
-0.178
-0.138
-0.110
-0.090
-0.076
-0.064
-0.055
-0.047
-0.358
-0.121
6.664
13.413
1.386
-0.367
-0.146
3.278
32.981
66.173
21.217
1.933
-0.247
-0.386
-0.385
-0.374
-0.351
-0.353
-0.348
-0.322
-0.307
-0.308
-0.322
-0.330
-0.097
5.369
99.341
527.605
208.650
14.222
0.360
-0.231
-0.216
-0.174
-0.135
-0.109
-0.090
-0.077
-0.065
-0.055
-0.048
-0.268
4.690
130.150
181.731
34.447
0.725
1.494
37.104
1374.870
6717.089
667.305
16.888
0.222
-0.367
-0.385
-0.382
-0.368
-0.366
-0.373
-0.353
-0.322
-0.310
-0.329
-0.334
-0.293
0.436
7.162
23.638
11.816
1.425
-0.188
-0.256
-0.222
-0.172
-0.135
-0.110
-0.091
-0.078
-0.067
-0.057
-0.048
1.137
17.127
385.539
582.495
73.269
14.776
14.187
97.058
11287.270
99999.641
3474.255
42.597
2.833
3.931
6.677
0.477
-0.360
-0.374
-0.374
-0.373
-0.335
-0.321
-0.328
-0.339
-0.332
-0.285
0.129
0.853
0.373
-0.210
-0.297
-0.267
-0.229
-0.181
-0.141
-0.113
-0.094
-0.081
-0.070
-0.059
-0.049
42.730
84.079
15855.179
58842.223
276.113
230.125
177.020
50.182
1025.467
5677.289
508.252
67.665
162.267
154.069
200.197
41.666
-0.045
-0.372
-0.374
-0.379
-0.342
-0.322
-0.320
-0.341
-0.343
-0.337
-0.329
-0.318
-0.325
-0.326
-0.309
-0.280
-0.237
-0.193
-0.156
-0.126
-0.102
-0.086
-0.075
-0.063
-0.049
3475.040
120.499
3352.705
7110.643
177.490
582.346
441.009
36.252
27.942
52.552
37.789
1651.330
19537.244
670.074
359.134
101.109
0.494
-0.373
-0.380
-0.385
-0.351
-0.329
-0.320
-0.331
-0.347
-0.333
-0.325
-0.343
-0.347
-0.338
-0.330
-0.291
-0.250
-0.216
-0.180
-0.146
-0.117
-0.095
-0.079
-0.066
-0.052
-0.354
-0.368
-0.367
-0.360
-0.352
-0.351
-0.355
-0.358
-0.361
-0.325
-0.219
-0.159
-0.242
-0.304
-0.302
-0.290
-0.271
-0.243
-0.228
-0.217
-0.207
-0.191
-0.168
-0.144
-0.116
-0.098
-0.083
-0.072
-0.062
-0.061
-0.056
-0.054
-0.052
-0.057
-0.068
-0.108
-0.143
-0.147
0.059
15.639
315.025
-0.344
-0.353
-0.361
-0.368
-0.366
-0.365
-0.372
-0.376
-0.371
-0.366
-0.358
-0.351
-0.345
-0.332
-0.318
-0.300
-0.271
-0.241
-0.216
-0.197
-0.176
-0.153
-0.134
-0.116
-0.098
-0.084
-0.072
-0.064
-0.058
-0.056
-0.053
-0.049
-0.046
-0.050
-0.055
-0.071
-0.085
-0.087
-0.074
2.720
126.813
-0.340
-0.343
-0.348
-0.360
-0.370
-0.381
-0.382
-0.378
-0.380
-0.373
-0.366
-0.355
-0.344
-0.337
-0.322
-0.296
-0.272
-0.247
-0.216
-0.190
-0.164
-0.143
-0.122
-0.104
-0.091
-0.079
-0.066
-0.059
-0.053
-0.048
-0.049
-0.045
-0.043
-0.045
-0.047
-0.052
-0.055
-0.063
-0.071
-0.046
2.886
-0.342
-0.337
-0.347
-0.367
-0.381
-0.390
-0.392
-0.382
-0.326
-0.203
-0.153
-0.274
-0.329
-0.305
-0.299
-0.297
-0.274
-0.249
-0.221
-0.189
-0.159
-0.139
-0.118
-0.100
-0.086
-0.076
-0.066
-0.056
-0.048
-0.045
-0.043
-0.041
-0.038
-0.038
-0.044
-0.059
-0.063
-0.061
-0.064
-0.026
2.736
-0.165
0.108
0.011
-0.281
-0.401
-0.409
-0.399
-0.251
1.134
6.354
7.896
2.439
0.445
0.931
0.715
-0.012
-0.250
-0.250
-0.229
-0.200
-0.165
-0.136
-0.119
-0.100
-0.083
-0.076
-0.064
-0.055
-0.047
-0.041
-0.038
-0.035
-0.036
-0.040
-0.053
-0.085
-0.093
-0.080
-0.058
0.462
5.919
1.415
4.612
3.666
0.520
-0.343
-0.424
-0.366
0.968
29.419
385.004
667.345
75.525
15.850
58.891
41.482
6.426
0.199
-0.233
-0.225
-0.207
-0.174
-0.141
-0.121
-0.099
-0.085
-0.073
-0.063
-0.054
-0.045
-0.041
-0.038
-0.032
-0.031
-0.040
-0.059
-0.114
-0.138
-0.118
-0.057
0.419
3.463
9.745
24.636
16.957
2.901
-0.150
-0.434
-0.280
5.128
336.841
76276.469
99999.945
1606.131
355.987
7966.679
4083.218
107.029
2.808
-0.138
-0.224
-0.205
-0.182
-0.150
-0.122
-0.099
-0.086
-0.073
-0.062
-0.054
-0.047
-0.042
-0.037
-0.033
-0.031
-0.037
-0.061
-0.127
-0.189
-0.167
-0.133
0.056
0.274
205.801
44.907
18.080
2.925
-0.155
-0.438
-0.199
6.103
441.581
100000.094
100000.250
2552.216
2554.703
100000.297
100000.461
507.273
7.961
0.311
-0.193
-0.208
-0.184
-0.154
-0.123
-0.101
-0.085
-0.074
-0.062
-0.054
-0.048
-0.039
-0.035
-0.030
-0.032
-0.037
-0.055
-0.109
-0.211
-0.215
-0.183
-0.140
-0.079
16159.548
263.628
9.150
0.661
-0.355
-0.435
-0.167
2.824
54.392
1025.672
1858.894
166.272
585.772
28256.471
11293.817
197.339
19.264
2.586
0.005
-0.208
-0.188
-0.158
-0.126
-0.105
-0.089
-0.076
-0.065
-0.057
-0.051
-0.044
-0.035
-0.032
-0.030
-0.034
-0.047
-0.081
-0.154
-0.240
-0.216
-0.173
-0.123
62122.199
385.505
6.806
-0.083
-0.447
-0.465
-0.285
0.791
4.121
14.518
19.080
6.234
24.159
138.476
116.052
105.942
59.477
7.205
0.283
-0.203
-0.188
-0.163
-0.130
-0.108
-0.093
-0.081
-0.071
-0.062
-0.054
-0.044
-0.035
-0.032
-0.030
-0.032
-0.039
-0.051
-0.092
-0.150
-0.200
-0.191
-0.139
886.709
52.261
1.999
-0.281
-0.462
-0.497
-0.441
-0.190
0.107
0.220
0.046
-0.121
0.614
3.338
15.606
59.322
37.069
5.218
0.142
-0.211
-0.191
-0.164
-0.135
-0.114
-0.104
-0.097
-0.090
-0.079
-0.066
-0.051
-0.043
-0.035
-0.031
-0.029
-0.032
-0.037
-0.050
-0.070
-0.098
-0.107
-0.098
14.249
2.607
-0.088
-0.425
-0.481
-0.502
-0.496
-0.466
-0.431
-0.437
-0.450
-0.434
-0.381
-0.019
2.157
6.410
4.663
0.862
-0.149
-0.221
-0.193
-0.169
-0.143
-0.135
-0.140
-0.146
-0.136
-0.113
-0.087
-0.065
-0.051
-0.040
-0.034
-0.031
-0.028
-0.029
-0.032
-0.038
-0.047
-0.048
-0.043
0.891
-0.281
0.938
2.330
-0.161
-0.484
-0.489
-0.494
-0.479
-0.466
-0.462
-0.446
-0.428
-0.375
-0.174
0.101
0.048
-0.184
-0.256
-0.234
-0.208
-0.179
-0.155
-0.160
-0.196
-0.250
-0.261
-0.207
-0.142
-0.094
-0.067
-0.049
-0.039
-0.032
-0.029
-0.025
-0.025
-0.025
-0.028
-0.028
-0.023
-0.019
27.236
314.663
501.366
141.547
0.924
-0.473
-0.471
-0.461
-0.449
-0.450
-0.443
-0.421
-0.397
-0.372
-0.337
-0.314
-0.302
-0.278
-0.257
-0.235
-0.205
-0.175
-0.177
-0.219
-0.282
-0.354
-0.387
-0.261
-0.150
-0.092
-0.062
-0.046
-0.037
-0.032
-0.027
-0.023
-0.021
-0.020
-0.021
-0.018
3.534
353.268
4098.866
6981.198
1158.949
41.624
-0.434
-0.442
-0.434
-0.404
-0.364
-0.366
-0.393
-0.392
-0.378
-0.368
-0.345
-0.317
-0.296
-0.274
-0.246
-0.219
-0.195
-0.183
-0.184
-0.314
-0.401
-0.458
-0.443
-0.237
-0.127
-0.080
-0.054
-0.043
-0.034
-0.030
-0.025
-0.021
-0.017
-0.017
-0.016
9.504
564.038
7997.652
16074.605
2155.533
82.360
-0.350
-0.411
-0.332
0.083
0.862
0.747
-0.070
-0.358
-0.387
-0.377
-0.361
-0.336
-0.296
-0.249
-0.234
-0.229
-0.150
0.993
2.574
0.889
-0.391
-0.493
-0.522
-0.339
-0.165
-0.097
-0.065
-0.050
-0.039
-0.032
-0.026
-0.022
-0.019
-0.017
-0.016
3.759
158.528
1309.994
2155.545
445.947
12.736
-0.361
-0.380
0.141
4.589
18.848
15.125
2.644
-0.107
-0.360
-0.361
-0.349
-0.134
0.620
1.386
0.594
-0.058
2.600
42.209
46.455
8.130
0.333
-0.503
-0.523
-0.405
-0.195
-0.108
-0.074
-0.056
-0.044
-0.035
-0.030
-0.024
-0.020
-0.018
-0.017
-0.101
11.718
71.398
100.991
23.161
0.590
-0.458
-0.345
1.134
18.855
106.886
83.869
10.970
0.396
-0.246
-0.097
0.106
3.041
29.498
74.471
23.688
2.366
8.780
126.923
113.208
14.584
0.794
-0.475
-0.496
-0.415
-0.201
-0.111
-0.079
-0.061
-0.049
-0.039
-0.032
-0.027
-0.024
-0.019
-0.017
7.000
4.790
1.551
1.286
-0.164
-0.567
-0.482
-0.370
1.004
16.908
94.679
74.832
11.330
2.274
1.780
7.944
8.948
34.333
1185.922
7966.388
769.138
21.736
7.246
40.424
28.349
3.953
0.017
-0.414
-0.445
-0.359
-0.182
-0.111
-0.080
-0.064
-0.053
-0.043
-0.036
-0.030
-0.026
-0.022
-0.020
318.709
167.801
5.291
-0.593
-0.647
-0.582
-0.504
-0.407
0.069
3.349
12.621
15.894
43.704
59.338
25.253
137.571
138.478
104.994
11287.545
100000.227
5679.161
54.338
18.438
65.917
14.392
0.971
-0.302
-0.346
-0.381
-0.265
-0.156
-0.107
-0.082
-0.066
-0.055
-0.044
-0.039
-0.033
-0.029
-0.025
-0.022
744.505
375.892
8.127
-0.527
-0.631
-0.565
-0.456
-0.386
-0.302
0.044
2.354
47.296
886.862
1858.956
171.810
249.043
244.777
47.849
1186.368
6717.649
669.238
20.698
5.147
16.986
3.554
0.128
-0.306
-0.347
-0.371
-0.227
-0.143
-0.103
-0.085
-0.071
-0.057
-0.046
-0.041
-0.036
-0.031
-0.027
-0.024
30.935
18.995
0.852
-0.494
-0.478
-0.432
-0.392
-0.364
-0.338
-0.247
2.174
74.449
2166.628
4809.487
261.993
32.228
21.598
5.915
26.527
58.882
21.535
2.329
0.039
0.084
-0.162
-0.231
-0.282
-0.318
-0.311
-0.200
-0.139
-0.109
-0.089
-0.075
-0.063
-0.051
-0.044
-0.039
-0.034
-0.028
-0.025
2.181
0.103
-0.347
-0.395
-0.381
-0.363
-0.350
-0.348
-0.332
-0.294
0.711
18.895
199.817
336.819
46.730
3.265
0.674
0.078
0.550
1.081
0.505
-0.108
-0.245
-0.245
-0.239
-0.242
-0.265
-0.298
-0.247
-0.180
-0.139
-0.114
-0.096
-0.081
-0.068
-0.057
-0.048
-0.042
-0.036
-0.032
-0.028
0.264
-0.342
-0.370
-0.366
-0.350
-0.330
-0.326
-0.329
-0.326
-0.321
-0.162
1.355
7.130
9.842
2.695
0.088
-0.284
-0.312
-0.290
-0.261
-0.263
-0.262
-0.256
-0.253
-0.244
-0.231
-0.248
-0.247
-0.214
-0.182
-0.152
-0.125
-0.103
-0.088
-0.074
-0.064
-0.053
-0.045
-0.038
-0.034
-0.029
-0.320
-0.379
-0.369
-0.360
-0.337
-0.323
-0.317
-0.319
-0.326
-0.321
-0.308
-0.226
-0.018
0.045
-0.168
-0.293
-0.310
-0.308
-0.306
-0.288
-0.268
-0.260
-0.267
-0.254
-0.235
-0.228
-0.230
-0.225
-0.210
-0.193
-0.174
-0.146
-0.119
-0.098
-0.081
-0.069
-0.058
-0.049
-0.042
-0.036
-0.032
-0.384
-0.392
-0.375
-0.354
-0.326
-0.312
-0.311
-0.315
-0.322
-0.321
-0.317
-0.308
-0.299
-0.298
-0.302
-0.307
-0.309
-0.304
-0.288
-0.271
-0.262
-0.257
-0.256
-0.247
-0.227
-0.153
-0.097
-0.146
-0.212
-0.215
-0.196
-0.173
-0.142
-0.114
-0.092
-0.078
-0.064
-0.053
-0.045
-0.040
-0.035
-0.376
-0.400
-0.383
-0.348
-0.323
-0.306
-0.281
-0.289
-0.317
-0.328
-0.324
-0.319
-0.306
-0.297
-0.296
-0.297
-0.292
-0.281
-0.266
-0.256
-0.251
-0.249
-0.258
-0.239
0.067
1.592
3.422
1.994
0.189
-0.199
-0.214
-0.195
-0.171
-0.135
-0.106
-0.086
-0.072
-0.057
-0.049
-0.042
-0.037
-0.375
-0.407
-0.384
-0.348
-0.270
0.152
1.198
1.057
0.147
-0.278
-0.330
-0.325
-0.318
-0.304
-0.297
-0.287
-0.275
-0.268
-0.259
-0.253
-0.252
-0.268
-0.272
-0.130
2.466
26.416
83.953
37.063
3.842
0.046
-0.226
-0.214
-0.190
-0.157
-0.122
-0.097
-0.079
-0.063
-0.053
-0.046
-0.039
-0.348
-0.405
-0.387
-0.320
0.444
9.842
52.271
52.269
8.833
0.443
-0.305
-0.332
-0.324
-0.309
-0.295
-0.283
-0.275
-0.266
-0.258
-0.265
-0.275
-0.280
-0.285
0.102
7.980
175.955
886.778
259.433
15.339
1.753
0.151
-0.195
-0.206
-0.170
-0.139
-0.109
-0.085
-0.068
-0.058
-0.049
-0.041
-0.325
-0.403
-0.384
-0.204
4.165
136.842
3474.197
3474.211
136.846
3.725
-0.199
-0.344
-0.340
-0.323
-0.302
-0.288
-0.278
-0.269
-0.268
-0.276
-0.284
-0.290
-0.297
0.026
7.161
120.964
581.485
213.777
78.668
52.887
7.191
0.325
-0.206
-0.181
-0.152
-0.118
-0.093
-0.073
-0.060
-0.051
-0.043
-0.376
-0.384
-0.365
-0.095
7.940
440.927
41628.262
41628.500
441.139
7.166
-0.130
-0.349
-0.358
-0.344
-0.317
-0.297
-0.283
-0.275
-0.272
-0.278
-0.290
-0.297
-0.307
-0.198
1.376
13.888
48.944
314.255
6719.635
3474.378
94.708
2.749
-0.140
-0.192
-0.159
-0.126
-0.098
-0.078
-0.062
-0.052
-0.044
-0.384
-0.372
-0.347
-0.200
3.385
107.343
1860.423
1861.709
96.160
3.238
-0.224
-0.354
-0.361
-0.353
-0.329
-0.306
-0.290
-0.280
-0.274
-0.275
-0.285
-0.299
-0.309
-0.296
-0.147
1.014
17.075
1187.079
100000.023
41627.934
295.056
5.223
-0.095
-0.195
-0.162
-0.131
-0.100
-0.080
-0.062
-0.052
-0.045
-0.378
-0.363
-0.338
-0.305
0.297
7.084
36.319
39.055
8.460
0.711
-0.246
-0.337
-0.366
-0.354
-0.334
-0.318
-0.298
-0.285
-0.277
-0.273
-0.279
-0.298
-0.312
-0.311
-0.305
0.217
8.284
204.317
4085.909
2167.209
83.976
2.468
-0.145
-0.195
-0.162
-0.130
-0.100
-0.079
-0.064
-0.053
-0.046
-0.365
-0.364
-0.344
-0.336
-0.283
0.315
2.247
3.330
1.440
0.824
0.680
0.063
-0.315
-0.359
-0.338
-0.326
-0.309
-0.293
-0.281
-0.274
-0.276
-0.296
-0.311
-0.327
-0.148
3.756
59.664
305.157
167.741
47.151
5.712
0.186
-0.206
-0.192
-0.160
-0.126
-0.099
-0.079
-0.065
-0.054
-0.047
-0.365
-0.370
-0.369
-0.366
-0.379
-0.309
-0.066
0.206
1.144
5.205
6.378
1.871
-0.080
-0.352
-0.348
-0.341
-0.331
-0.315
-0.298
-0.289
-0.285
-0.301
-0.315
-0.327
0.423
29.466
2530.895
100000.117
11288.245
107.961
2.477
-0.169
-0.216
-0.187
-0.155
-0.120
-0.096
-0.079
-0.066
-0.055
-0.047
-0.364
-0.374
-0.377
-0.381
-0.389
-0.384
-0.343
0.152
3.253
13.136
14.575
3.873
0.110
-0.348
-0.363
-0.359
-0.364
-0.369
-0.342
-0.317
-0.297
-0.308
-0.322
-0.321
0.789
52.254
9470.578
99999.773
76276.523
227.274
3.046
-0.174
-0.219
-0.186
-0.146
-0.116
-0.093
-0.078
-0.067
-0.057
-0.048
-0.351
-0.365
-0.366
-0.374
-0.368
-0.324
-0.016
4.697
53.333
125.780
39.022
4.671
0.054
-0.353
-0.367
-0.382
-0.388
-0.403
-0.415
-0.367
-0.332
-0.321
-0.332
-0.334
0.136
13.654
505.630
6717.423
1597.147
41.490
1.083
-0.233
-0.226
-0.183
-0.143
-0.115
-0.094
-0.079
-0.067
-0.057
-0.047
-0.294
-0.232
0.276
0.549
0.663
2.138
3.528
59.329
3474.371
34243.527
1375.807
26.675
0.520
1.056
2.436
0.047
-0.345
-0.415
-0.432
-0.421
-0.360
-0.340
-0.341
-0.342
-0.251
1.114
13.807
41.692
21.171
2.687
-0.102
-0.281
-0.235
-0.186
-0.143
-0.116
-0.095
-0.081
-0.068
-0.057
-0.050
0.379
1.443
12.884
17.971
23.947
121.061
97.604
188.364
62122.805
99999.719
13487.008
67.764
31.141
354.443
564.224
158.577
2.445
-0.367
-0.433
-0.453
-0.391
-0.361
-0.351
-0.348
-0.327
-0.197
0.195
0.656
0.309
-0.186
-0.311
-0.293
-0.246
-0.199
-0.154
-0.121
-0.098
-0.082
-0.071
-0.059
-0.050
13.952
8.366
90.118
144.627
398.162
13487.317
7967.689
228.426
2966.180
23385.662
1190.350
129.073
829.728
6147.106
13945.677
1900.866
82.421
0.038
-0.434
-0.451
-0.411
-0.364
-0.351
-0.340
-0.204
0.116
0.131
-0.172
-0.315
-0.335
-0.334
-0.301
-0.256
-0.213
-0.174
-0.135
-0.106
-0.087
-0.075
-0.062
-0.051
385.265
28.134
53.622
83.775
1193.969
100000.055
93989.844
445.244
48.115
95.202
57.583
7115.502
100806.336
19946.582
45289.227
4675.162
158.590
0.152
-0.436
-0.449
-0.418
-0.367
-0.351
-0.305
0.061
1.010
1.016
0.090
-0.195
-0.169
-0.229
-0.290
-0.263
-0.227
-0.197
-0.156
-0.120
-0.095
-0.079
-0.066
-0.053
-0.354
-0.366
-0.362
-0.357
-0.345
-0.308
-0.277
-0.317
-0.351
-0.227
0.196
0.390
0.010
-0.254
-0.297
-0.280
-0.260
-0.234
-0.210
-0.191
-0.179
-0.163
-0.147
-0.126
-0.109
-0.092
-0.082
-0.075
-0.071
-0.067
-0.062
-0.059
-0.060
-0.067
-0.088
-0.144
-0.162
-0.148
5.103
715.516
24832.281
-0.351
-0.355
-0.361
-0.358
-0.353
-0.357
-0.367
-0.370
-0.368
-0.369
-0.360
-0.346
-0.342
-0.328
-0.310
-0.290
-0.262
-0.229
-0.202
-0.179
-0.159
-0.142
-0.126
-0.107
-0.094
-0.082
-0.073
-0.063
-0.062
-0.060
-0.057
-0.055
-0.052
-0.056
-0.067
-0.090
-0.097
-0.100
0.726
250.360
4675.644
-0.360
-0.355
-0.354
-0.363
-0.368
-0.369
-0.372
-0.373
-0.375
-0.374
-0.368
-0.355
-0.345
-0.331
-0.315
-0.287
-0.260
-0.234
-0.203
-0.178
-0.152
-0.136
-0.117
-0.101
-0.089
-0.077
-0.069
-0.061
-0.056
-0.054
-0.051
-0.048
-0.049
-0.049
-0.058
-0.071
-0.069
-0.074
-0.073
7.336
205.189
-0.371
-0.367
-0.366
-0.372
-0.377
-0.383
-0.377
-0.371
-0.349
-0.279
-0.248
-0.309
-0.334
-0.309
-0.292
-0.286
-0.260
-0.236
-0.211
-0.182
-0.152
-0.134
-0.118
-0.099
-0.087
-0.077
-0.069
-0.060
-0.051
-0.047
-0.045
-0.045
-0.042
-0.048
-0.064
-0.093
-0.087
-0.078
0.250
65.625
316.823
-0.374
-0.355
-0.368
-0.394
-0.407
-0.402
-0.397
-0.309
0.324
2.650
3.319
0.962
0.266
0.713
0.540
-0.033
-0.244
-0.243
-0.218
-0.194
-0.158
-0.136
-0.117
-0.098
-0.083
-0.075
-0.065
-0.056
-0.050
-0.046
-0.041
-0.040
-0.041
-0.052
-0.084
-0.143
-0.132
-0.074
4.393
280.796
1678.206
-0.162
-0.156
-0.228
-0.373
-0.437
-0.433
-0.394
0.302
9.781
83.857
120.898
24.479
11.488
41.553
33.029
4.669
0.120
-0.234
-0.224
-0.204
-0.169
-0.138
-0.118
-0.098
-0.087
-0.072
-0.063
-0.056
-0.048
-0.042
-0.040
-0.037
-0.040
-0.057
-0.102
-0.201
-0.193
-0.114
4.870
223.352
1159.308
4.806
1.552
0.198
-0.296
-0.443
-0.448
-0.363
2.053
74.361
2166.573
4809.531
265.434
234.658
4083.435
2166.636
74.463
2.205
-0.170
-0.222
-0.205
-0.178
-0.143
-0.119
-0.101
-0.087
-0.074
-0.064
-0.057
-0.051
-0.044
-0.039
-0.036
-0.039
-0.052
-0.104
-0.231
-0.258
-0.246
1.274
23.641
158.892
295.175
26.900
1.533
-0.186
-0.443
-0.460
-0.367
2.297
94.591
3474.114
7966.646
354.015
1383.150
99999.977
62122.152
336.950
5.302
-0.082
-0.224
-0.205
-0.183
-0.147
-0.121
-0.101
-0.087
-0.076
-0.063
-0.056
-0.049
-0.043
-0.039
-0.034
-0.038
-0.048
-0.090
-0.205
-0.308
-0.300
-0.215
0.794
2.331
50768.578
385.828
7.694
0.519
-0.327
-0.471
-0.437
0.507
16.871
175.857
258.965
50.567
387.484
11287.239
4809.647
121.674
3.680
0.015
-0.216
-0.209
-0.183
-0.152
-0.126
-0.105
-0.087
-0.077
-0.068
-0.059
-0.053
-0.045
-0.037
-0.036
-0.036
-0.043
-0.069
-0.143
-0.291
-0.330
-0.301
-0.254
-0.172
100000.117
583.215
13.875
3.061
0.080
-0.455
-0.487
-0.322
0.842
5.086
7.100
3.364
19.120
94.731
66.847
10.680
1.726
0.151
-0.199
-0.214
-0.186
-0.156
-0.127
-0.108
-0.093
-0.081
-0.071
-0.063
-0.055
-0.048
-0.041
-0.036
-0.036
-0.038
-0.051
-0.085
-0.165
-0.286
-0.310
-0.261
-0.197
1375.456
78.350
10.512
3.658
0.206
-0.448
-0.490
-0.476
-0.401
-0.247
-0.194
-0.224
0.381
1.739
1.898
1.528
0.785
0.026
-0.215
-0.218
-0.187
-0.161
-0.133
-0.113
-0.101
-0.093
-0.086
-0.076
-0.064
-0.054
-0.047
-0.041
-0.037
-0.037
-0.039
-0.053
-0.084
-0.129
-0.181
-0.209
-0.181
17.194
4.730
2.595
1.124
-0.138
-0.467
-0.492
-0.489
-0.481
-0.462
-0.450
-0.433
-0.397
-0.322
-0.174
0.038
-0.034
-0.196
-0.241
-0.218
-0.191
-0.164
-0.140
-0.127
-0.123
-0.119
-0.109
-0.096
-0.080
-0.067
-0.056
-0.048
-0.043
-0.037
-0.036
-0.038
-0.045
-0.061
-0.076
-0.084
-0.076
0.185
1.294
42.090
82.502
8.880
-0.295
-0.478
-0.489
-0.481
-0.466
-0.456
-0.444
-0.419
-0.395
-0.350
-0.300
-0.282
-0.276
-0.250
-0.224
-0.202
-0.172
-0.149
-0.151
-0.173
-0.189
-0.180
-0.151
-0.114
-0.089
-0.073
-0.057
-0.050
-0.042
-0.036
-0.034
-0.033
-0.035
-0.038
-0.040
-0.036
0.983
314.696
3597.832
6102.424
1027.413
33.435
-0.445
-0.464
-0.459
-0.450
-0.437
-0.426
-0.410
-0.389
-0.371
-0.348
-0.315
-0.290
-0.265
-0.247
-0.222
-0.193
-0.170
-0.175
-0.210
-0.268
-0.311
-0.260
-0.184
-0.125
-0.092
-0.075
-0.061
-0.049
-0.040
-0.034
-0.030
-0.028
-0.027
-0.026
-0.023
42.971
3597.470
99999.742
100000.242
24832.555
396.942
0.095
-0.430
-0.415
-0.313
-0.144
-0.182
-0.323
-0.379
-0.371
-0.356
-0.339
-0.308
-0.287
-0.265
-0.243
-0.222
-0.201
-0.199
-0.231
-0.293
-0.364
-0.411
-0.287
-0.179
-0.122
-0.094
-0.074
-0.059
-0.046
-0.038
-0.029
-0.026
-0.025
-0.022
-0.020
100.896
6981.164
99999.570
99999.648
61741.445
634.971
0.688
-0.390
-0.079
2.084
7.873
6.348
1.299
-0.217
-0.375
-0.371
-0.355
-0.331
-0.301
-0.272
-0.248
-0.230
-0.212
-0.217
-0.247
-0.316
-0.388
-0.448
-0.406
-0.239
-0.147
-0.110
-0.088
-0.071
-0.053
-0.043
-0.033
-0.028
-0.024
-0.020
-0.018
20.021
1309.961
33427.426
72283.195
6100.962
177.592
-0.194
-0.274
2.351
46.487
385.018
294.976
23.527
0.888
-0.322
-0.355
-0.353
-0.281
-0.053
0.142
-0.017
-0.190
-0.173
-0.034
0.050
-0.241
-0.395
-0.451
-0.471
-0.282
-0.168
-0.123
-0.097
-0.078
-0.059
-0.046
-0.037
-0.031
-0.026
-0.021
-0.019
1.788
57.290
445.986
715.214
177.587
3.967
-0.399
-0.093
9.797
440.802
19411.221
9470.542
175.982
3.819
-0.187
-0.331
-0.281
0.511
4.650
8.988
4.232
1.649
41.908
126.674
36.781
2.808
-0.297
-0.452
-0.485
-0.301
-0.174
-0.127
-0.105
-0.082
-0.065
-0.050
-0.040
-0.033
-0.027
-0.023
-0.021
37.839
22.648
7.094
6.968
1.212
-0.422
-0.442
-0.124
7.912
385.044
11287.184
5678.154
140.484
8.287
1.528
0.223
0.302
4.710
52.410
139.183
53.236
66.303
807.812
2155.799
715.414
43.415
0.926
-0.473
-0.497
-0.366
-0.195
-0.132
-0.105
-0.086
-0.069
-0.053
-0.045
-0.036
-0.030
-0.026
-0.022
17829.076
4910.506
24.768
-0.339
-0.577
-0.516
-0.455
-0.305
1.690
33.038
228.161
172.291
217.043
296.052
46.993
4.472
2.335
10.273
155.640
520.297
264.845
284.201
2164.193
6981.694
1900.999
126.688
2.039
-0.463
-0.486
-0.379
-0.201
-0.137
-0.107
-0.088
-0.070
-0.057
-0.047
-0.038
-0.033
-0.028
-0.024
100003.070
22414.064
43.696
-0.194
-0.567
-0.518
-0.437
-0.363
-0.124
1.475
9.118
231.282
28256.621
99999.820
1186.435
19.818
3.021
5.197
47.376
136.421
194.870
158.929
813.728
2155.998
715.401
39.995
0.664
-0.425
-0.454
-0.343
-0.192
-0.136
-0.108
-0.092
-0.073
-0.058
-0.049
-0.042
-0.036
-0.030
-0.026
244.568
123.766
4.169
-0.431
-0.476
-0.430
-0.381
-0.350
-0.329
-0.109
5.886
440.946
99999.727
99999.695
2962.365
24.326
1.072
0.644
4.722
11.421
15.288
10.358
53.655
141.831
42.170
1.650
-0.252
-0.376
-0.410
-0.277
-0.177
-0.135
-0.112
-0.095
-0.077
-0.062
-0.052
-0.045
-0.038
-0.032
-0.028
13.718
1.222
-0.244
-0.394
-0.381
-0.365
-0.353
-0.343
-0.330
-0.253
1.920
74.426
1858.391
4083.169
258.738
7.167
-0.009
-0.248
-0.019
0.346
0.343
0.129
-0.126
-0.045
-0.178
-0.233
-0.289
-0.333
-0.329
-0.226
-0.166
-0.136
-0.117
-0.099
-0.082
-0.067
-0.056
-0.047
-0.041
-0.035
-0.030
2.433
-0.228
-0.358
-0.358
-0.352
-0.330
-0.325
-0.333
-0.333
-0.319
0.001
3.742
23.573
33.008
7.921
0.518
-0.279
-0.311
-0.302
-0.285
-0.262
-0.250
-0.250
-0.248
-0.238
-0.235
-0.264
-0.296
-0.253
-0.202
-0.169
-0.143
-0.123
-0.104
-0.086
-0.073
-0.060
-0.051
-0.044
-0.037
-0.032
0.146
-0.334
-0.354
-0.354
-0.336
-0.321
-0.319
-0.325
-0.330
-0.325
-0.303
-0.137
0.326
0.456
-0.029
-0.287
-0.321
-0.312
-0.305
-0.281
-0.263
-0.256
-0.266
-0.258
-0.238
-0.225
-0.240
-0.240
-0.225
-0.207
-0.187
-0.161
-0.135
-0.112
-0.092
-0.078
-0.064
-0.055
-0.047
-0.040
-0.034
0.003
-0.344
-0.355
-0.347
-0.329
-0.317
-0.318
-0.323
-0.332
-0.330
-0.323
-0.308
-0.290
-0.285
-0.296
-0.308
-0.310
-0.299
-0.279
-0.268
-0.262
-0.258
-0.255
-0.271
-0.247
-0.224
-0.226
-0.236
-0.238
-0.227
-0.212
-0.188
-0.156
-0.128
-0.102
-0.087
-0.071
-0.058
-0.049
-0.043
-0.038
-0.162
-0.369
-0.360
-0.341
-0.329
-0.323
-0.320
-0.320
-0.331
-0.335
-0.333
-0.324
-0.302
-0.289
-0.287
-0.287
-0.286
-0.274
-0.259
-0.249
-0.248
-0.256
-0.308
-0.293
-0.224
-0.055
0.098
-0.018
-0.195
-0.240
-0.233
-0.216
-0.186
-0.150
-0.119
-0.098
-0.081
-0.064
-0.053
-0.046
-0.040
-0.330
-0.383
-0.361
-0.346
-0.323
-0.211
0.
0.003
-0.207
-0.317
-0.333
-0.331
-0.314
-0.295
-0.283
-0.277
-0.269
-0.259
-0.248
-0.243
-0.248
-0.318
-0.337
-0.286
-0.010
1.255
2.748
1.597
0.175
-0.185
-0.236
-0.236
-0.212
-0.177
-0.140
-0.112
-0.089
-0.071
-0.058
-0.050
-0.042
-0.357
-0.376
-0.364
-0.341
-0.134
1.356
5.765
5.767
1.203
-0.149
-0.323
-0.331
-0.324
-0.298
-0.282
-0.273
-0.264
-0.257
-0.247
-0.260
-0.292
-0.344
-0.342
-0.267
0.417
4.211
9.982
6.564
3.001
1.650
0.263
-0.194
-0.233
-0.197
-0.164
-0.127
-0.100
-0.078
-0.063
-0.052
-0.043
-0.349
-0.371
-0.358
-0.301
0.528
11.038
66.423
66.570
11.212
0.564
-0.301
-0.335
-0.336
-0.311
-0.288
-0.276
-0.270
-0.263
-0.261
-0.268
-0.302
-0.351
-0.342
-0.275
0.286
3.832
10.380
26.100
107.824
84.010
9.885
0.439
-0.225
-0.214
-0.182
-0.144
-0.110
-0.085
-0.067
-0.055
-0.045
-0.355
-0.371
-0.346
-0.265
1.132
24.610
181.403
186.071
25.151
1.684
-0.244
-0.339
-0.347
-0.330
-0.304
-0.287
-0.278
-0.270
-0.265
-0.273
-0.300
-0.345
-0.338
-0.307
-0.124
1.050
11.894
506.707
23385.814
9470.622
175.953
3.782
-0.142
-0.223
-0.189
-0.153
-0.118
-0.090
-0.069
-0.056
-0.048
-0.361
-0.350
-0.329
-0.282
0.805
14.903
111.333
183.689
46.133
3.700
-0.128
-0.342
-0.348
-0.333
-0.316
-0.298
-0.282
-0.270
-0.266
-0.269
-0.287
-0.323
-0.335
-0.314
-0.292
0.313
21.334
2531.070
99999.805
99999.742
580.350
7.168
-0.073
-0.228
-0.191
-0.155
-0.120
-0.092
-0.071
-0.056
-0.048
-0.344
-0.341
-0.320
-0.302
0.391
12.195
159.098
444.882
95.926
5.786
0.545
-0.117
-0.320
-0.335
-0.318
-0.306
-0.287
-0.271
-0.265
-0.267
-0.279
-0.302
-0.326
-0.321
-0.319
0.170
10.078
387.782
13488.629
5677.679
136.889
3.394
-0.156
-0.224
-0.189
-0.151
-0.116
-0.091
-0.070
-0.057
-0.049
-0.340
-0.336
-0.324
-0.321
-0.048
4.680
46.718
107.309
32.001
13.657
15.279
3.702
0.120
-0.320
-0.327
-0.320
-0.303
-0.286
-0.275
-0.266
-0.271
-0.289
-0.312
-0.327
-0.195
2.434
34.240
152.308
133.485
58.333
8.339
0.309
-0.223
-0.214
-0.183
-0.143
-0.111
-0.087
-0.069
-0.058
-0.049
-0.341
-0.342
-0.342
-0.353
-0.310
0.329
3.341
7.390
21.591
200.219
295.008
41.436
2.123
-0.228
-0.342
-0.352
-0.353
-0.333
-0.309
-0.297
-0.286
-0.299
-0.316
-0.324
0.230
16.918
768.705
13487.369
2168.122
53.514
1.722
-0.191
-0.229
-0.203
-0.169
-0.130
-0.103
-0.085
-0.068
-0.057
-0.049
-0.345
-0.357
-0.359
-0.369
-0.379
-0.333
-0.116
1.890
47.223
769.424
1375.353
120.930
4.131
-0.172
-0.357
-0.379
-0.410
-0.429
-0.390
-0.344
-0.306
-0.318
-0.323
-0.325
0.467
30.008
2167.924
93990.352
9470.680
94.691
1.950
-0.210
-0.226
-0.195
-0.156
-0.122
-0.098
-0.082
-0.068
-0.057
-0.049
-0.343
-0.352
-0.361
-0.372
-0.355
-0.314
-0.149
2.607
30.803
202.536
267.851
38.082
1.964
-0.243
-0.344
-0.385
-0.439
-0.461
-0.482
-0.410
-0.327
-0.344
-0.339
-0.332
0.253
11.709
236.396
1601.579
505.895
23.585
0.720
-0.258
-0.234
-0.191
-0.149
-0.119
-0.097
-0.082
-0.068
-0.058
-0.049
-0.324
-0.336
-0.318
-0.209
0.557
2.361
2.790
15.998
260.797
895.754
166.287
11.221
1.075
21.171
42.181
7.612
0.235
-0.488
-0.506
-0.504
-0.404
-0.360
-0.357
-0.344
0.030
4.359
19.597
29.311
14.201
1.716
-0.172
-0.301
-0.248
-0.200
-0.152
-0.120
-0.099
-0.081
-0.067
-0.059
-0.050
-0.191
-0.225
0.118
1.798
23.659
155.032
121.961
46.877
1186.827
5677.647
580.817
18.486
224.514
2779.869
4675.067
909.212
40.894
0.099
-0.487
-0.522
-0.457
-0.369
-0.374
-0.326
0.041
1.479
3.220
1.800
0.301
-0.233
-0.328
-0.306
-0.258
-0.216
-0.169
-0.129
-0.103
-0.084
-0.070
-0.060
-0.051
1.247
0.277
1.308
11.296
505.775
28255.600
16158.551
241.103
232.131
768.724
137.987
55.530
3196.534
100007.797
100000.172
33427.484
501.462
3.423
-0.403
-0.476
-0.487
-0.398
-0.370
-0.086
2.361
10.968
11.061
2.476
-0.010
-0.268
-0.290
-0.298
-0.257
-0.216
-0.185
-0.147
-0.113
-0.090
-0.075
-0.062
-0.051
12.231
2.097
1.227
17.983
1858.736
99999.836
99999.859
581.934
19.150
21.385
13.640
284.055
9890.942
100078.156
100001.938
99999.680
909.213
6.328
-0.452
-0.503
-0.491
-0.399
-0.347
0.397
9.789
58.706
58.716
10.006
1.535
1.710
0.797
-0.089
-0.250
-0.222
-0.195
-0.166
-0.128
-0.097
-0.079
-0.064
-0.053
-0.370
-0.367
-0.361
-0.353
-0.329
-0.241
-0.146
-0.234
-0.323
-0.148
0.467
0.744
0.181
-0.211
-0.283
-0.274
-0.257
-0.227
-0.197
-0.177
-0.160
-0.146
-0.132
-0.113
-0.101
-0.091
-0.084
-0.079
-0.074
-0.072
-0.070
-0.068
-0.068
-0.080
-0.104
-0.168
-0.183
-0.086
38.361
4675.289
99999.953
-0.379
-0.361
-0.356
-0.348
-0.344
-0.347
-0.358
-0.366
-0.368
-0.364
-0.349
-0.331
-0.327
-0.317
-0.302
-0.286
-0.256
-0.221
-0.192
-0.171
-0.152
-0.133
-0.118
-0.105
-0.092
-0.084
-0.074
-0.067
-0.065
-0.065
-0.063
-0.061
-0.062
-0.067
-0.081
-0.108
-0.112
-0.103
7.267
1310.324
72284.961
-0.409
-0.376
-0.358
-0.358
-0.356
-0.355
-0.362
-0.366
-0.373
-0.371
-0.367
-0.354
-0.342
-0.330
-0.314
-0.284
-0.254
-0.224
-0.194
-0.172
-0.148
-0.132
-0.117
-0.101
-0.091
-0.081
-0.072
-0.064
-0.063
-0.058
-0.058
-0.056
-0.054
-0.060
-0.073
-0.094
-0.086
-0.084
0.135
109.024
1138.633
-0.430
-0.391
-0.377
-0.373
-0.373
-0.372
-0.364
-0.363
-0.365
-0.356
-0.344
-0.350
-0.344
-0.324
-0.304
-0.280
-0.251
-0.228
-0.203
-0.176
-0.151
-0.132
-0.116
-0.100
-0.088
-0.078
-0.069
-0.062
-0.059
-0.054
-0.051
-0.052
-0.050
-0.061
-0.090
-0.128
-0.117
-0.028
27.111
1159.418
10542.264
-0.433
-0.402
-0.398
-0.403
-0.406
-0.394
-0.379
-0.360
-0.236
0.117
0.174
-0.112
-0.176
-0.029
-0.043
-0.214
-0.256
-0.238
-0.213
-0.183
-0.156
-0.132
-0.114
-0.098
-0.085
-0.076
-0.065
-0.057
-0.053
-0.050
-0.048
-0.046
-0.051
-0.066
-0.125
-0.187
-0.181
0.633
177.922
9173.336
100000.664
-0.367
-0.395
-0.408
-0.418
-0.433
-0.426
-0.408
-0.257
0.880
5.132
6.384
2.163
1.991
6.417
4.656
0.961
-0.153
-0.244
-0.222
-0.196
-0.162
-0.135
-0.116
-0.097
-0.085
-0.074
-0.065
-0.059
-0.052
-0.048
-0.045
-0.044
-0.050
-0.073
-0.152
-0.255
-0.259
1.060
141.931
6101.307
99999.945
1.261
0.133
-0.319
-0.408
-0.444
-0.452
-0.423
-0.017
4.580
32.978
41.515
11.328
22.018
106.966
74.447
9.868
0.366
-0.223
-0.224
-0.203
-0.168
-0.139
-0.118
-0.099
-0.086
-0.077
-0.067
-0.059
-0.054
-0.048
-0.042
-0.039
-0.046
-0.069
-0.154
-0.322
-0.332
0.040
21.784
501.748
3597.848
41.509
6.949
1.295
0.277
-0.323
-0.463
-0.444
0.000
5.674
36.937
52.351
15.497
59.861
505.463
336.825
26.384
0.979
-0.207
-0.226
-0.208
-0.176
-0.142
-0.119
-0.101
-0.085
-0.076
-0.066
-0.058
-0.053
-0.045
-0.041
-0.038
-0.043
-0.061
-0.127
-0.309
-0.385
-0.397
0.871
14.807
60.815
769.873
56.585
25.487
10.893
1.034
-0.392
-0.476
-0.269
1.429
7.866
10.982
4.989
29.843
175.916
120.896
12.246
0.505
-0.225
-0.230
-0.211
-0.181
-0.148
-0.123
-0.104
-0.089
-0.078
-0.070
-0.062
-0.055
-0.047
-0.043
-0.038
-0.039
-0.052
-0.094
-0.213
-0.409
-0.415
-0.397
-0.189
0.255
1381.526
160.947
339.154
106.852
6.957
-0.117
-0.484
-0.448
-0.226
0.361
0.557
0.393
3.009
10.934
8.842
1.574
-0.073
-0.247
-0.234
-0.213
-0.182
-0.148
-0.127
-0.108
-0.092
-0.083
-0.075
-0.066
-0.058
-0.052
-0.046
-0.042
-0.042
-0.047
-0.067
-0.120
-0.248
-0.407
-0.388
-0.334
-0.261
129.906
170.411
668.127
175.826
9.698
-0.028
-0.476
-0.470
-0.452
-0.397
-0.372
-0.360
-0.167
0.217
0.144
-0.144
-0.252
-0.257
-0.240
-0.215
-0.185
-0.154
-0.129
-0.111
-0.099
-0.090
-0.083
-0.074
-0.065
-0.058
-0.054
-0.048
-0.044
-0.043
-0.050
-0.070
-0.117
-0.198
-0.284
-0.308
-0.256
7.513
30.614
84.264
34.356
4.179
0.012
-0.462
-0.471
-0.470
-0.456
-0.434
-0.417
-0.390
-0.360
-0.336
-0.310
-0.287
-0.266
-0.245
-0.216
-0.190
-0.159
-0.134
-0.122
-0.112
-0.103
-0.098
-0.088
-0.079
-0.072
-0.066
-0.057
-0.052
-0.046
-0.045
-0.048
-0.062
-0.085
-0.107
-0.126
-0.118
0.120
4.280
73.785
142.744
38.011
2.583
-0.339
-0.470
-0.470
-0.456
-0.441
-0.420
-0.402
-0.380
-0.352
-0.322
-0.299
-0.274
-0.245
-0.223
-0.195
-0.165
-0.145
-0.136
-0.137
-0.139
-0.129
-0.117
-0.102
-0.092
-0.084
-0.074
-0.065
-0.054
-0.046
-0.043
-0.043
-0.045
-0.050
-0.052
-0.048
1.767
446.477
5349.469
10670.660
1585.165
59.351
-0.145
-0.447
-0.439
-0.430
-0.415
-0.402
-0.393
-0.375
-0.356
-0.336
-0.309
-0.281
-0.260
-0.237
-0.211
-0.184
-0.161
-0.149
-0.158
-0.203
-0.198
-0.173
-0.144
-0.120
-0.100
-0.090
-0.081
-0.069
-0.054
-0.045
-0.038
-0.035
-0.033
-0.032
-0.029
81.649
6101.149
100004.664
100035.117
52856.613
567.314
0.584
-0.414
-0.392
-0.246
-0.004
-0.033
-0.275
-0.357
-0.355
-0.345
-0.325
-0.300
-0.275
-0.252
-0.235
-0.214
-0.192
-0.176
-0.195
-0.242
-0.291
-0.251
-0.187
-0.145
-0.117
-0.102
-0.092
-0.080
-0.066
-0.051
-0.039
-0.033
-0.030
-0.027
-0.024
126.370
12111.724
100000.031
100001.414
100001.234
909.516
1.378
-0.366
0.092
4.105
15.117
12.158
2.364
-0.127
-0.354
-0.357
-0.343
-0.318
-0.288
-0.263
-0.244
-0.225
-0.208
-0.200
-0.224
-0.288
-0.357
-0.422
-0.312
-0.194
-0.139
-0.117
-0.105
-0.095
-0.077
-0.058
-0.042
-0.034
-0.029
-0.026
-0.022
21.198
1900.745
61741.355
99999.617
10533.896
250.056
-0.116
-0.084
4.773
120.932
1596.995
1024.487
52.230
1.670
-0.296
-0.354
-0.353
-0.328
-0.279
-0.232
-0.210
-0.180
1.545
7.182
3.702
0.368
-0.426
-0.486
-0.498
-0.287
-0.178
-0.137
-0.116
-0.104
-0.087
-0.065
-0.047
-0.038
-0.031
-0.026
-0.022
1.161
84.796
634.973
1026.123
250.038
3.717
-0.254
0.616
19.617
1858.748
99999.734
99999.688
505.454
7.181
-0.128
-0.349
-0.344
-0.249
0.075
0.777
1.943
35.087
635.466
1482.064
564.299
34.919
0.764
-0.542
-0.569
-0.404
-0.220
-0.159
-0.132
-0.116
-0.094
-0.069
-0.052
-0.040
-0.034
-0.027
-0.024
10.883
8.105
5.015
5.661
0.751
-0.392
-0.224
0.822
18.026
1597.574
99999.852
100000.320
443.537
9.696
1.075
-0.174
-0.309
0.066
2.122
18.010
161.282
754.191
24840.320
100000.063
18556.229
501.635
9.778
-0.541
-0.591
-0.497
-0.260
-0.176
-0.146
-0.124
-0.097
-0.074
-0.056
-0.045
-0.036
-0.029
-0.026
744.384
318.811
8.271
-0.382
-0.498
-0.455
-0.320
0.151
3.850
74.700
769.337
516.679
131.953
156.701
26.386
1.716
-0.172
0.874
27.108
281.977
37406.055
14803.528
100078.320
100000.969
99999.805
1482.075
19.850
-0.426
-0.577
-0.516
-0.276
-0.185
-0.147
-0.124
-0.099
-0.076
-0.059
-0.048
-0.038
-0.031
-0.027
1849.973
887.530
12.482
-0.334
-0.496
-0.459
-0.391
-0.281
0.078
2.546
11.847
128.325
5678.896
13486.926
440.810
9.851
0.060
13.808
285.003
777.720
30171.350
13621.110
24910.684
100000.844
21450.639
564.297
8.946
-0.485
-0.533
-0.457
-0.248
-0.173
-0.141
-0.121
-0.100
-0.077
-0.062
-0.050
-0.041
-0.034
-0.029
67.783
29.270
1.508
-0.436
-0.444
-0.405
-0.366
-0.340
-0.315
-0.114
3.973
199.994
19411.281
76276.430
1024.479
15.151
0.147
21.265
397.806
819.886
387.239
150.718
642.402
1678.038
564.274
32.969
0.490
-0.443
-0.471
-0.359
-0.215
-0.161
-0.136
-0.121
-0.101
-0.080
-0.064
-0.051
-0.042
-0.037
-0.031
21.760
0.670
-0.299
-0.383
-0.376
-0.358
-0.342
-0.337
-0.328
-0.271
1.350
41.462
667.312
1374.889
120.830
4.596
-0.124
2.502
113.145
199.565
53.946
1.947
2.262
8.541
2.137
-0.001
-0.323
-0.377
-0.406
-0.272
-0.191
-0.154
-0.134
-0.121
-0.103
-0.083
-0.067
-0.053
-0.046
-0.039
-0.033
4.401
-0.125
-0.348
-0.351
-0.350
-0.328
-0.324
-0.337
-0.338
-0.327
-0.090
2.410
13.599
18.862
5.102
0.264
-0.323
-0.281
0.557
1.943
0.171
-0.231
-0.253
-0.249
-0.236
-0.248
-0.286
-0.338
-0.298
-0.227
-0.187
-0.161
-0.142
-0.124
-0.106
-0.087
-0.070
-0.058
-0.048
-0.041
-0.035
3.694
-0.101
-0.342
-0.344
-0.335
-0.319
-0.318
-0.329
-0.334
-0.332
-0.314
-0.187
0.118
0.197
-0.142
-0.339
-0.355
-0.333
-0.301
-0.275
-0.261
-0.257
-0.254
-0.281
-0.260
-0.241
-0.265
-0.271
-0.254
-0.230
-0.205
-0.179
-0.159
-0.134
-0.112
-0.091
-0.074
-0.061
-0.052
-0.044
-0.037
6.362
-0.005
-0.337
-0.337
-0.335
-0.324
-0.323
-0.325
-0.333
-0.333
-0.321
-0.312
-0.297
-0.294
-0.315
-0.341
-0.342
-0.319
-0.285
-0.264
-0.259
-0.262
-0.271
-0.323
-0.270
-0.242
-0.251
-0.261
-0.259
-0.251
-0.240
-0.213
-0.181
-0.151
-0.123
-0.101
-0.080
-0.065
-0.055
-0.046
-0.040
2.650
-0.169
-0.345
-0.338
-0.335
-0.326
-0.321
-0.320
-0.327
-0.332
-0.332
-0.320
-0.306
-0.293
-0.290
-0.298
-0.304
-0.295
-0.272
-0.250
-0.251
-0.272
-0.387
-0.329
-0.281
-0.253
-0.245
-0.255
-0.258
-0.256
-0.251
-0.240
-0.213
-0.175
-0.141
-0.114
-0.091
-0.073
-0.059
-0.049
-0.042
0.109
-0.330
-0.351
-0.343
-0.334
-0.311
-0.291
-0.288
-0.305
-0.321
-0.330
-0.327
-0.312
-0.295
-0.282
-0.272
-0.265
-0.261
-0.252
-0.247
-0.331
-0.427
-0.393
-0.342
-0.279
-0.199
-0.158
-0.196
-0.232
-0.246
-0.251
-0.247
-0.233
-0.206
-0.170
-0.135
-0.107
-0.081
-0.066
-0.053
-0.045
-0.319
-0.359
-0.351
-0.341
-0.312
-0.182
0.076
0.129
-0.101
-0.267
-0.320
-0.326
-0.315
-0.293
-0.273
-0.259
-0.254
-0.247
-0.240
-0.281
-0.362
-0.443
-0.398
-0.340
-0.111
0.544
0.902
0.442
0.886
0.641
-0.033
-0.239
-0.247
-0.221
-0.189
-0.154
-0.122
-0.091
-0.071
-0.057
-0.047
-0.343
-0.356
-0.345
-0.329
-0.224
0.528
2.802
3.656
1.362
0.016
-0.301
-0.328
-0.325
-0.303
-0.276
-0.261
-0.250
-0.243
-0.252
-0.284
-0.378
-0.430
-0.393
-0.305
0.247
5.436
6.254
7.412
25.709
19.996
3.517
0.047
-0.244
-0.228
-0.197
-0.162
-0.132
-0.102
-0.077
-0.061
-0.049
-0.337
-0.351
-0.331
-0.313
0.094
5.113
44.506
86.994
27.437
2.339
-0.169
-0.328
-0.331
-0.321
-0.289
-0.267
-0.254
-0.251
-0.254
-0.278
-0.356
-0.409
-0.381
-0.323
-0.103
2.100
6.420
76.396
671.441
442.715
33.238
1.235
-0.204
-0.230
-0.200
-0.168
-0.134
-0.109
-0.082
-0.062
-0.051
-0.329
-0.330
-0.316
-0.282
1.123
42.000
1859.922
11288.654
769.117
19.004
0.348
-0.309
-0.332
-0.320
-0.297
-0.276
-0.262
-0.253
-0.251
-0.268
-0.322
-0.383
-0.367
-0.343
-0.314
-0.020
6.557
227.868
4084.527
2167.323
84.001
2.442
-0.182
-0.234
-0.203
-0.169
-0.135
-0.111
-0.083
-0.063
-0.051
-0.315
-0.316
-0.306
-0.258
1.927
107.008
13487.070
99999.992
4083.686
42.985
2.536
0.374
-0.233
-0.320
-0.301
-0.289
-0.273
-0.259
-0.256
-0.262
-0.289
-0.336
-0.350
-0.339
-0.331
-0.154
2.974
59.431
505.959
336.980
26.381
1.090
-0.221
-0.237
-0.202
-0.164
-0.131
-0.108
-0.081
-0.062
-0.051
-0.308
-0.305
-0.305
-0.287
0.802
32.996
1024.530
4809.962
514.550
81.569
95.158
16.907
1.039
-0.261
-0.314
-0.309
-0.298
-0.280
-0.271
-0.257
-0.263
-0.287
-0.316
-0.328
-0.309
0.256
4.672
15.899
23.637
14.855
2.510
-0.054
-0.262
-0.236
-0.199
-0.158
-0.127
-0.100
-0.077
-0.061
-0.051
-0.308
-0.306
-0.312
-0.331
-0.138
2.654
23.634
49.826
152.296
6718.770
13486.858
440.809
9.823
-0.021
-0.346
-0.368
-0.374
-0.349
-0.317
-0.282
-0.283
-0.301
-0.314
-0.328
-0.176
2.631
30.108
121.443
59.414
6.269
0.237
-0.268
-0.254
-0.226
-0.187
-0.148
-0.115
-0.091
-0.073
-0.060
-0.050
-0.311
-0.319
-0.331
-0.348
-0.358
-0.192
0.581
7.515
441.458
99999.891
99999.742
2166.605
21.080
0.178
-0.366
-0.410
-0.455
-0.478
-0.415
-0.352
-0.312
-0.330
-0.331
-0.323
0.339
10.725
80.036
270.393
107.967
8.863
0.219
-0.266
-0.241
-0.209
-0.166
-0.131
-0.104
-0.085
-0.070
-0.059
-0.050
-0.325
-0.332
-0.339
-0.352
-0.359
-0.344
-0.222
2.964
108.138
4085.174
9471.542
336.955
7.920
-0.049
-0.314
-0.405
-0.499
-0.529
-0.551
-0.448
-0.338
-0.356
-0.354
-0.286
2.640
104.600
1190.076
290.391
33.595
3.166
-0.081
-0.282
-0.245
-0.200
-0.154
-0.122
-0.100
-0.081
-0.069
-0.059
-0.051
-0.321
-0.322
-0.338
-0.316
-0.024
0.560
0.591
1.787
15.358
61.994
72.129
14.424
1.520
21.639
44.959
11.217
0.699
-0.526
-0.423
-0.490
-0.359
-0.368
-0.370
-0.281
3.369
157.728
1963.371
386.089
10.061
0.329
-0.293
-0.302
-0.262
-0.209
-0.162
-0.125
-0.102
-0.083
-0.070
-0.059
-0.051
-0.307
-0.316
-0.312
0.225
5.707
23.531
21.223
6.184
19.541
38.203
13.552
2.645
223.312
2779.548
5337.743
1026.182
48.375
1.317
2.610
0.928
-0.375
-0.376
-0.372
-0.165
2.334
21.203
75.036
25.948
1.803
-0.257
-0.321
-0.299
-0.260
-0.217
-0.178
-0.139
-0.107
-0.086
-0.070
-0.059
-0.050
-0.220
-0.296
-0.199
2.693
58.738
505.420
385.143
34.343
9.410
13.638
5.837
34.797
3598.808
100000.078
99999.680
33427.492
501.641
8.821
12.393
4.681
-0.185
-0.374
-0.313
1.294
26.366
259.262
260.203
30.249
1.570
-0.034
-0.177
-0.269
-0.254
-0.212
-0.185
-0.152
-0.120
-0.091
-0.073
-0.060
-0.051
0.128
-0.193
-0.122
4.227
121.733
1861.246
1187.200
66.419
3.246
1.561
0.839
104.073
9178.812
100001.492
99999.805
99999.633
909.299
11.303
4.707
1.620
-0.350
-0.407
-0.213
4.586
199.765
6717.097
6717.166
200.551
9.613
8.984
4.170
0.519
-0.061
-0.181
-0.189
-0.164
-0.134
-0.100
-0.077
-0.063
-0.053
-0.407
-0.379
-0.359
-0.345
-0.325
-0.246
-0.183
-0.249
-0.322
-0.239
0.078
0.348
0.055
-0.216
-0.274
-0.264
-0.251
-0.222
-0.191
-0.168
-0.150
-0.136
-0.124
-0.108
-0.100
-0.090
-0.084
-0.080
-0.077
-0.077
-0.076
-0.078
-0.085
-0.097
-0.122
-0.184
-0.195
-0.116
26.033
3160.887
99999.922
-0.439
-0.383
-0.356
-0.340
-0.335
-0.337
-0.350
-0.359
-0.357
-0.354
-0.347
-0.322
-0.310
-0.304
-0.291
-0.277
-0.249
-0.217
-0.189
-0.166
-0.148
-0.132
-0.116
-0.105
-0.093
-0.085
-0.077
-0.073
-0.070
-0.068
-0.068
-0.069
-0.073
-0.078
-0.094
-0.123
-0.124
-0.116
4.609
909.534
38876.070
-0.485
-0.404
-0.359
-0.350
-0.343
-0.343
-0.349
-0.364
-0.371
-0.364
-0.356
-0.346
-0.339
-0.324
-0.305
-0.283
-0.252
-0.216
-0.191
-0.169
-0.148
-0.131
-0.115
-0.103
-0.091
-0.084
-0.075
-0.070
-0.066
-0.063
-0.063
-0.061
-0.062
-0.069
-0.087
-0.116
-0.107
-0.098
0.820
179.379
1355.987
-0.528
-0.430
-0.389
-0.372
-0.365
-0.359
-0.356
-0.354
-0.357
-0.362
-0.357
-0.348
-0.339
-0.325
-0.305
-0.277
-0.248
-0.225
-0.197
-0.171
-0.146
-0.131
-0.116
-0.102
-0.089
-0.079
-0.072
-0.067
-0.061
-0.059
-0.057
-0.055
-0.058
-0.071
-0.114
-0.158
-0.147
0.194
126.787
4675.401
84783.586
-0.521
-0.442
-0.411
-0.403
-0.399
-0.389
-0.366
-0.355
-0.344
-0.325
-0.313
-0.328
-0.321
-0.287
-0.276
-0.273
-0.252
-0.230
-0.207
-0.176
-0.151
-0.130
-0.112
-0.097
-0.087
-0.077
-0.066
-0.060
-0.059
-0.055
-0.052
-0.051
-0.058
-0.079
-0.158
-0.226
-0.225
2.634
501.729
72283.523
100000.570
-0.470
-0.427
-0.411
-0.413
-0.420
-0.412
-0.396
-0.367
-0.284
-0.085
-0.020
-0.181
-0.114
0.162
0.087
-0.172
-0.252
-0.236
-0.213
-0.185
-0.156
-0.131
-0.114
-0.098
-0.086
-0.075
-0.067
-0.061
-0.058
-0.053
-0.052
-0.050
-0.057
-0.087
-0.192
-0.304
-0.319
3.395
397.167
38874.070
99999.930
-0.217
-0.283
-0.299
-0.335
-0.415
-0.424
-0.411
-0.378
-0.139
0.493
0.690
0.235
0.868
2.697
2.166
0.340
-0.205
-0.247
-0.221
-0.197
-0.163
-0.134
-0.116
-0.099
-0.088
-0.079
-0.070
-0.063
-0.059
-0.052
-0.050
-0.048
-0.053
-0.083
-0.190
-0.374
-0.398
0.774
61.800
1677.938
18556.340
2.473
2.529
4.168
2.091
0.037
-0.418
-0.432
-0.394
-0.132
0.566
0.791
0.417
1.972
6.401
5.176
0.952
-0.147
-0.250
-0.229
-0.204
-0.168
-0.138
-0.116
-0.100
-0.088
-0.079
-0.070
-0.062
-0.057
-0.050
-0.046
-0.043
-0.049
-0.075
-0.159
-0.383
-0.449
-0.465
2.997
42.823
177.923
18.177
77.052
258.934
83.831
6.270
-0.117
-0.452
-0.432
-0.311
-0.031
0.068
-0.009
1.053
3.729
3.009
0.465
-0.198
-0.254
-0.235
-0.210
-0.172
-0.142
-0.120
-0.103
-0.088
-0.082
-0.074
-0.062
-0.057
-0.054
-0.047
-0.043
-0.044
-0.061
-0.111
-0.261
-0.473
-0.483
-0.473
0.148
1.222
58.593
2534.058
50768.656
3474.047
46.391
0.772
-0.444
-0.461
-0.424
-0.355
-0.322
-0.307
-0.065
0.359
0.307
-0.135
-0.266
-0.259
-0.241
-0.216
-0.175
-0.147
-0.124
-0.108
-0.093
-0.085
-0.076
-0.070
-0.063
-0.056
-0.052
-0.046
-0.047
-0.053
-0.076
-0.144
-0.303
-0.475
-0.451
-0.400
-0.317
70.910
7967.337
99999.742
9470.590
74.445
1.236
-0.434
-0.457
-0.450
-0.424
-0.399
-0.380
-0.346
-0.301
-0.291
-0.306
-0.290
-0.267
-0.247
-0.215
-0.180
-0.150
-0.127
-0.113
-0.101
-0.090
-0.083
-0.076
-0.069
-0.065
-0.061
-0.057
-0.052
-0.051
-0.058
-0.083
-0.143
-0.241
-0.348
-0.370
-0.302
15.535
385.199
2168.567
451.037
25.975
1.568
-0.378
-0.452
-0.455
-0.439
-0.419
-0.399
-0.383
-0.366
-0.341
-0.318
-0.295
-0.274
-0.248
-0.213
-0.183
-0.154
-0.135
-0.119
-0.107
-0.098
-0.093
-0.087
-0.084
-0.081
-0.079
-0.072
-0.066
-0.059
-0.054
-0.057
-0.072
-0.101
-0.135
-0.156
-0.148
0.917
10.985
76.502
1198.189
846.937
23.993
0.214
-0.423
-0.451
-0.440
-0.421
-0.407
-0.386
-0.373
-0.350
-0.324
-0.302
-0.275
-0.246
-0.218
-0.189
-0.162
-0.143
-0.131
-0.125
-0.121
-0.116
-0.109
-0.107
-0.102
-0.094
-0.088
-0.084
-0.074
-0.060
-0.052
-0.050
-0.054
-0.059
-0.062
-0.059
-0.163
115.821
1153.560
60301.219
24506.154
108.657
1.213
-0.247
-0.394
-0.413
-0.396
-0.393
-0.378
-0.362
-0.349
-0.330
-0.304
-0.278
-0.253
-0.229
-0.204
-0.177
-0.157
-0.153
-0.171
-0.184
-0.181
-0.164
-0.138
-0.119
-0.107
-0.098
-0.091
-0.086
-0.074
-0.059
-0.048
-0.042
-0.039
-0.038
-0.032
8.258
910.278
21502.936
46929.727
5273.738
173.331
1.112
0.021
-0.308
-0.309
-0.164
-0.185
-0.313
-0.354
-0.340
-0.328
-0.313
-0.290
-0.271
-0.250
-0.230
-0.206
-0.183
-0.174
-0.206
-0.265
-0.328
-0.287
-0.206
-0.154
-0.124
-0.111
-0.106
-0.098
-0.087
-0.070
-0.052
-0.041
-0.035
-0.031
-0.027
16.663
1677.658
52831.617
100014.398
8010.891
225.049
0.540
0.159
0.198
1.796
6.376
5.116
1.013
-0.216
-0.345
-0.341
-0.334
-0.309
-0.280
-0.255
-0.236
-0.219
-0.200
-0.185
-0.222
-0.319
-0.399
-0.461
-0.351
-0.216
-0.105
-0.078
-0.114
-0.109
-0.099
-0.082
-0.057
-0.044
-0.035
-0.030
-0.026
2.123
396.765
4675.016
9173.221
1310.228
41.820
0.321
2.286
5.936
38.613
258.998
199.789
18.863
0.678
-0.319
-0.354
-0.351
-0.322
-0.287
-0.259
-0.221
-0.126
5.365
17.930
8.266
1.068
-0.465
-0.535
-0.555
-0.321
-0.138
-0.090
-0.123
-0.118
-0.110
-0.091
-0.065
-0.046
-0.037
-0.032
-0.027
-0.335
8.395
158.525
223.004
52.194
0.195
2.108
15.387
36.891
305.139
7967.335
4083.219
120.879
2.991
-0.252
-0.357
-0.351
-0.331
-0.265
0.235
1.720
102.800
1310.500
3597.736
1159.193
75.925
1.899
-0.608
-0.624
-0.461
-0.241
-0.167
-0.146
-0.130
-0.120
-0.097
-0.068
-0.052
-0.040
-0.033
-0.027
0.091
0.097
0.213
0.289
-0.304
-0.166
3.297
29.683
65.442
275.975
5678.909
2962.463
95.214
3.352
0.016
-0.318
-0.347
-0.127
7.286
34.451
167.944
1413.540
99621.539
100000.070
72283.422
1026.355
20.382
-0.530
-0.658
-0.564
-0.290
-0.194
-0.161
-0.144
-0.128
-0.100
-0.074
-0.054
-0.043
-0.036
-0.030
5.790
3.668
-0.015
-0.452
-0.437
-0.284
1.141
8.871
18.576
29.634
155.995
108.985
23.741
13.008
3.711
0.113
-0.213
81.875
911.957
2111.590
30580.504
17594.320
100078.313
100000.852
99999.805
3160.830
40.258
-0.352
-0.647
-0.584
-0.305
-0.201
-0.165
-0.152
-0.129
-0.104
-0.077
-0.059
-0.046
-0.035
-0.030
10.594
5.646
0.189
-0.447
-0.434
-0.395
-0.110
0.790
1.514
1.842
4.575
14.280
95.478
136.855
26.287
1.476
2.787
635.098
16077.089
53011.309
32157.625
12274.625
99693.211
100000.844
84777.211
1159.183
16.964
-0.473
-0.590
-0.523
-0.286
-0.198
-0.163
-0.143
-0.127
-0.105
-0.080
-0.061
-0.047
-0.038
-0.032
9.411
1.095
-0.275
-0.424
-0.400
-0.373
-0.334
-0.278
-0.230
-0.201
0.658
15.281
155.051
258.658
41.380
2.093
5.489
909.267
28789.662
100012.867
14080.975
570.203
1318.103
4099.342
1159.162
84.758
1.107
-0.490
-0.517
-0.406
-0.243
-0.182
-0.158
-0.141
-0.125
-0.103
-0.082
-0.061
-0.048
-0.040
-0.035
7.354
-0.042
-0.362
-0.369
-0.364
-0.340
-0.329
-0.331
-0.324
-0.310
0.067
4.630
32.978
46.442
10.842
0.604
1.268
223.103
3160.740
7998.247
1679.417
102.722
7.087
21.274
5.774
0.319
-0.347
-0.409
-0.443
-0.300
-0.213
-0.174
-0.152
-0.139
-0.123
-0.104
-0.083
-0.063
-0.050
-0.042
-0.036
4.823
-0.051
-0.344
-0.347
-0.342
-0.323
-0.320
-0.330
-0.335
-0.332
-0.272
0.302
2.129
2.617
0.688
-0.283
-0.267
4.436
113.098
199.110
65.448
0.442
-0.246
-0.256
-0.247
-0.268
-0.309
-0.359
-0.321
-0.243
-0.201
-0.177
-0.159
-0.142
-0.126
-0.105
-0.085
-0.067
-0.052
-0.044
-0.038
29.632
0.689
-0.321
-0.337
-0.327
-0.315
-0.317
-0.326
-0.333
-0.333
-0.328
-0.290
-0.208
-0.210
-0.365
-0.427
-0.414
-0.323
-0.065
-0.052
-0.240
-0.260
-0.260
-0.322
-0.289
-0.265
-0.288
-0.298
-0.271
-0.241
-0.218
-0.197
-0.176
-0.155
-0.135
-0.110
-0.086
-0.070
-0.056
-0.048
-0.039
66.071
1.331
-0.296
-0.329
-0.331
-0.321
-0.318
-0.320
-0.325
-0.325
-0.317
-0.313
-0.310
-0.319
-0.357
-0.418
-0.404
-0.371
-0.326
-0.287
-0.269
-0.278
-0.292
-0.364
-0.303
-0.265
-0.268
-0.280
-0.280
-0.270
-0.255
-0.230
-0.203
-0.181
-0.152
-0.120
-0.093
-0.074
-0.061
-0.050
-0.042
21.078
0.503
-0.315
-0.331
-0.336
-0.323
-0.318
-0.313
-0.312
-0.322
-0.325
-0.313
-0.307
-0.305
-0.312
-0.338
-0.366
-0.357
-0.315
-0.281
-0.279
-0.307
-0.444
-0.384
-0.300
-0.243
-0.266
-0.278
-0.279
-0.276
-0.268
-0.257
-0.235
-0.203
-0.172
-0.138
-0.106
-0.083
-0.066
-0.053
-0.044
1.897
-0.190
-0.337
-0.339
-0.326
-0.314
-0.275
-0.132
-0.024
-0.145
-0.292
-0.318
-0.305
-0.298
-0.287
-0.284
-0.289
-0.290
-0.282
-0.275
-0.435
-0.506
-0.469
-0.260
1.392
8.972
8.490
0.461
-0.123
-0.203
-0.267
-0.266
-0.255
-0.224
-0.188
-0.160
-0.127
-0.097
-0.074
-0.057
-0.046
-0.205
-0.336
-0.342
-0.333
-0.316
-0.288
-0.023
1.012
1.962
0.940
-0.080
-0.306
-0.304
-0.289
-0.275
-0.262
-0.256
-0.254
-0.252
-0.326
-0.492
-0.512
-0.476
1.392
55.509
396.966
397.181
83.987
6.006
2.155
0.049
-0.235
-0.241
-0.232
-0.195
-0.165
-0.138
-0.111
-0.083
-0.063
-0.050
-0.321
-0.339
-0.337
-0.322
-0.282
0.101
1.839
5.539
7.673
3.224
0.265
-0.280
-0.313
-0.294
-0.274
-0.254
-0.245
-0.240
-0.260
-0.330
-0.497
-0.498
-0.416
4.384
223.135
1482.004
1679.462
312.550
141.080
36.955
2.292
-0.065
-0.205
-0.228
-0.199
-0.169
-0.142
-0.116
-0.091
-0.069
-0.053
-0.314
-0.333
-0.325
-0.304
0.052
5.826
59.311
139.651
41.984
5.743
0.330
-0.288
-0.315
-0.306
-0.279
-0.256
-0.242
-0.239
-0.255
-0.316
-0.463
-0.466
-0.419
2.103
141.693
909.349
912.594
260.274
537.341
114.322
5.910
0.146
-0.191
-0.199
-0.151
-0.159
-0.144
-0.117
-0.096
-0.071
-0.055
-0.307
-0.312
-0.306
-0.264
1.371
66.126
4083.362
41628.629
1598.187
27.099
0.634
-0.287
-0.314
-0.307
-0.286
-0.262
-0.246
-0.239
-0.249
-0.291
-0.396
-0.426
-0.406
-0.166
5.623
101.101
114.832
32.642
89.524
42.535
4.981
0.149
-0.226
-0.188
-0.132
-0.155
-0.143
-0.116
-0.098
-0.072
-0.055
-0.288
-0.289
-0.293
-0.236
2.702
175.924
50768.477
99999.813
11287.657
60.331
2.781
0.397
-0.226
-0.311
-0.290
-0.275
-0.259
-0.247
-0.249
-0.271
-0.326
-0.385
-0.371
-0.361
-0.328
-0.131
0.413
4.254
14.089
10.791
1.831
-0.091
-0.262
-0.228
-0.187
-0.168
-0.138
-0.114
-0.094
-0.070
-0.054
-0.272
-0.274
-0.282
-0.267
1.196
46.535
2166.630
16158.530
894.897
87.503
84.516
16.928
1.053
-0.259
-0.306
-0.301
-0.286
-0.271
-0.265
-0.253
-0.265
-0.295
-0.322
-0.330
-0.335
-0.146
0.280
0.857
1.613
1.049
0.041
-0.258
-0.270
-0.237
-0.201
-0.163
-0.132
-0.112
-0.087
-0.067
-0.053
-0.264
-0.271
-0.281
-0.303
-0.074
3.712
33.089
77.732
144.762
5679.468
11287.222
385.047
8.822
-0.053
-0.356
-0.378
-0.378
-0.348
-0.316
-0.280
-0.285
-0.304
-0.319
-0.328
0.821
34.068
54.810
10.267
1.596
0.149
-0.260
-0.304
-0.271
-0.235
-0.191
-0.155
-0.128
-0.101
-0.079
-0.063
-0.052
-0.266
-0.275
-0.294
-0.313
-0.321
-0.131
0.743
7.239
441.502
99999.805
99999.688
1858.391
18.879
0.115
-0.393
-0.454
-0.504
-0.505
-0.419
-0.311
-0.314
-0.335
-0.340
-0.279
18.188
277.925
512.679
157.250
5.709
0.273
-0.272
-0.290
-0.260
-0.220
-0.176
-0.142
-0.114
-0.089
-0.074
-0.061
-0.051
-0.277
-0.295
-0.306
-0.325
-0.344
-0.343
-0.235
2.707
106.976
4083.262
7966.259
336.801
7.912
-0.109
-0.413
-0.504
-0.564
-0.593
-0.579
-0.441
-0.336
-0.353
-0.366
-0.193
22.578
1397.947
100315.578
4109.679
25.665
0.298
-0.298
-0.290
-0.252
-0.205
-0.161
-0.127
-0.103
-0.083
-0.070
-0.059
-0.052
-0.289
-0.305
-0.315
-0.336
-0.315
-0.232
-0.224
0.275
6.695
46.982
58.954
13.634
0.847
2.169
6.645
3.183
-0.188
0.009
1.575
0.485
-0.269
-0.367
-0.372
-0.180
12.286
1983.545
100042.195
8646.941
31.149
0.141
-0.321
-0.301
-0.263
-0.211
-0.167
-0.129
-0.103
-0.084
-0.070
-0.060
-0.050
-0.292
-0.302
-0.318
-0.248
0.229
1.321
1.170
0.221
0.522
1.545
1.460
0.313
26.671
353.372
564.138
177.655
13.153
21.787
167.845
43.632
1.065
-0.347
-0.355
0.023
5.386
75.224
537.623
140.076
5.143
-0.179
-0.310
-0.293
-0.254
-0.213
-0.175
-0.144
-0.113
-0.087
-0.069
-0.058
-0.050
-0.289
-0.301
-0.293
0.038
2.726
9.952
8.884
1.758
0.135
0.102
-0.082
1.939
446.032
6981.283
13944.038
2155.617
103.027
145.941
4910.459
444.380
4.893
-0.246
-0.244
2.645
83.995
1376.228
1378.984
85.980
3.405
0.082
-0.130
-0.202
-0.161
-0.190
-0.180
-0.150
-0.124
-0.092
-0.072
-0.060
-0.050
-0.277
-0.290
-0.269
0.323
7.509
29.960
20.484
3.096
0.009
-0.247
-0.302
6.695
909.317
21450.512
52829.129
5337.761
178.620
41.394
444.354
91.129
2.247
-0.213
-0.035
10.994
1024.569
99999.719
99999.781
1025.369
17.671
11.236
5.495
3.427
3.955
0.642
-0.148
-0.160
-0.133
-0.099
-0.075
-0.062
-0.051
-0.452
-0.394
-0.359
-0.341
-0.332
-0.310
-0.298
-0.312
-0.329
-0.201
0.680
2.795
2.477
0.572
-0.178
-0.257
-0.243
-0.219
-0.189
-0.166
-0.149
-0.134
-0.120
-0.110
-0.101
-0.094
-0.087
-0.084
-0.081
-0.082
-0.087
-0.098
-0.108
-0.116
-0.136
-0.189
-0.207
-0.203
2.312
314.966
6981.474
-0.516
-0.418
-0.363
-0.339
-0.329
-0.328
-0.340
-0.349
-0.345
-0.333
-0.243
-0.059
-0.045
-0.212
-0.275
-0.265
-0.241
-0.216
-0.187
-0.167
-0.146
-0.130
-0.116
-0.104
-0.096
-0.087
-0.081
-0.075
-0.074
-0.075
-0.075
-0.081
-0.088
-0.098
-0.110
-0.137
-0.138
-0.134
0.112
126.749
1678.352
-0.580
-0.447
-0.369
-0.347
-0.341
-0.335
-0.340
-0.355
-0.359
-0.353
-0.344
-0.329
-0.320
-0.311
-0.295
-0.271
-0.247
-0.214
-0.188
-0.167
-0.147
-0.130
-0.115
-0.104
-0.094
-0.085
-0.077
-0.073
-0.070
-0.068
-0.068
-0.070
-0.075
-0.082
-0.101
-0.136
-0.129
-0.120
0.207
54.631
429.228
-0.638
-0.468
-0.398
-0.367
-0.357
-0.350
-0.345
-0.347
-0.349
-0.346
-0.345
-0.341
-0.333
-0.318
-0.298
-0.277
-0.251
-0.222
-0.195
-0.170
-0.149
-0.131
-0.115
-0.103
-0.090
-0.082
-0.075
-0.070
-0.064
-0.064
-0.061
-0.061
-0.065
-0.081
-0.127
-0.181
-0.172
0.075
54.064
1901.090
21451.463
-0.622
-0.473
-0.416
-0.390
-0.379
-0.372
-0.363
-0.346
-0.339
-0.342
-0.341
-0.338
-0.330
-0.318
-0.301
-0.274
-0.250
-0.229
-0.203
-0.172
-0.150
-0.133
-0.114
-0.101
-0.090
-0.080
-0.070
-0.067
-0.060
-0.057
-0.057
-0.055
-0.062
-0.086
-0.170
-0.255
-0.256
1.712
250.354
18556.311
100000.008
-0.535
-0.458
-0.424
-0.407
-0.399
-0.390
-0.381
-0.361
-0.345
-0.340
-0.334
-0.330
-0.317
-0.301
-0.291
-0.278
-0.258
-0.235
-0.211
-0.180
-0.152
-0.133
-0.115
-0.098
-0.088
-0.080
-0.071
-0.067
-0.060
-0.056
-0.056
-0.055
-0.062
-0.092
-0.200
-0.334
-0.354
2.150
199.299
12112.085
99999.883
-0.464
-0.344
0.055
0.169
-0.280
-0.407
-0.395
-0.387
-0.359
-0.330
-0.316
-0.319
-0.286
-0.225
-0.238
-0.270
-0.268
-0.245
-0.218
-0.190
-0.158
-0.135
-0.113
-0.100
-0.088
-0.079
-0.072
-0.066
-0.060
-0.056
-0.053
-0.053
-0.057
-0.088
-0.194
-0.406
-0.436
0.261
35.832
806.429
6101.282
0.107
2.567
7.544
6.409
1.029
-0.343
-0.404
-0.398
-0.380
-0.338
-0.320
-0.320
-0.263
-0.150
-0.178
-0.263
-0.281
-0.257
-0.229
-0.196
-0.161
-0.136
-0.117
-0.102
-0.090
-0.079
-0.071
-0.065
-0.061
-0.052
-0.050
-0.048
-0.053
-0.078
-0.161
-0.390
-0.486
-0.519
1.735
25.203
101.288
6.601
94.981
388.186
112.117
8.090
-0.007
-0.424
-0.420
-0.401
-0.366
-0.348
-0.340
-0.292
-0.219
-0.239
-0.291
-0.291
-0.267
-0.240
-0.203
-0.171
-0.141
-0.122
-0.105
-0.093
-0.083
-0.076
-0.067
-0.064
-0.059
-0.052
-0.048
-0.050
-0.065
-0.115
-0.268
-0.508
-0.523
-0.518
-0.155
0.636
52.571
4809.433
100000.180
5678.077
58.868
1.077
-0.411
-0.441
-0.420
-0.391
-0.369
-0.356
-0.343
-0.327
-0.321
-0.313
-0.295
-0.272
-0.247
-0.211
-0.176
-0.147
-0.125
-0.111
-0.096
-0.086
-0.079
-0.075
-0.067
-0.062
-0.059
-0.054
-0.053
-0.060
-0.081
-0.150
-0.309
-0.503
-0.486
-0.435
-0.354
83.924
13486.714
99999.648
19411.371
94.737
1.437
-0.405
-0.441
-0.430
-0.407
-0.387
-0.371
-0.363
-0.357
-0.336
-0.313
-0.294
-0.274
-0.247
-0.213
-0.176
-0.151
-0.132
-0.114
-0.102
-0.093
-0.086
-0.081
-0.075
-0.074
-0.070
-0.064
-0.060
-0.058
-0.064
-0.090
-0.144
-0.245
-0.359
-0.394
-0.333
16.777
505.403
3476.352
593.333
32.625
2.010
-0.315
-0.417
-0.432
-0.417
-0.402
-0.389
-0.374
-0.358
-0.335
-0.313
-0.292
-0.268
-0.237
-0.213
-0.184
-0.158
-0.137
-0.122
-0.108
-0.102
-0.099
-0.095
-0.095
-0.094
-0.092
-0.087
-0.079
-0.072
-0.063
-0.064
-0.076
-0.104
-0.140
-0.161
-0.154
1.023
11.981
86.262
1974.157
1391.851
31.477
1.096
0.043
-0.342
-0.420
-0.404
-0.394
-0.382
-0.361
-0.336
-0.311
-0.282
-0.257
-0.236
-0.213
-0.194
-0.165
-0.145
-0.134
-0.129
-0.125
-0.123
-0.125
-0.117
-0.108
-0.101
-0.096
-0.093
-0.087
-0.076
-0.063
-0.057
-0.058
-0.061
-0.065
-0.063
-0.405
3.668
350.608
100042.047
74270.656
141.290
10.384
3.645
0.218
-0.365
-0.383
-0.380
-0.373
-0.354
-0.332
-0.305
-0.282
-0.261
-0.241
-0.224
-0.202
-0.177
-0.157
-0.156
-0.175
-0.189
-0.187
-0.173
-0.145
-0.128
-0.107
-0.101
-0.106
-0.098
-0.091
-0.076
-0.057
-0.048
-0.044
-0.040
-0.035
-0.437
27.891
383.276
3297.401
2105.600
56.918
33.677
13.548
1.315
-0.251
-0.330
-0.338
-0.362
-0.351
-0.328
-0.313
-0.293
-0.273
-0.258
-0.245
-0.224
-0.200
-0.178
-0.177
-0.214
-0.278
-0.339
-0.287
-0.213
-0.080
0.382
0.463
-0.005
-0.109
-0.103
-0.092
-0.066
-0.049
-0.040
-0.035
-0.031
-0.401
52.230
504.264
825.144
215.469
17.004
23.842
10.894
2.710
0.831
0.714
0.489
-0.127
-0.331
-0.342
-0.329
-0.315
-0.295
-0.279
-0.259
-0.234
-0.215
-0.193
-0.193
-0.248
-0.334
-0.421
-0.480
-0.332
0.440
4.523
5.172
0.624
-0.098
-0.111
-0.104
-0.077
-0.053
-0.041
-0.034
-0.029
-0.484
6.521
141.614
199.260
42.282
2.446
7.339
28.345
52.951
20.232
12.593
8.887
1.679
-0.161
-0.347
-0.344
-0.343
-0.315
-0.285
-0.260
-0.235
-0.211
0.890
4.146
2.845
0.252
-0.500
-0.554
-0.533
0.430
5.818
6.673
0.814
-0.104
-0.119
-0.110
-0.086
-0.059
-0.044
-0.036
-0.030
-0.461
-0.392
1.324
2.385
-0.021
0.848
26.614
667.519
2167.638
271.245
68.880
46.899
6.382
0.170
-0.344
-0.355
-0.352
-0.324
-0.281
-0.129
0.165
17.309
397.102
909.383
353.535
25.478
0.512
-0.630
-0.641
-0.275
0.704
0.901
0.037
-0.142
-0.130
-0.117
-0.091
-0.064
-0.048
-0.037
-0.031
-0.442
-0.435
-0.421
-0.405
-0.362
1.133
52.225
2166.627
11288.016
678.591
69.494
37.556
5.786
0.165
-0.345
-0.372
-0.350
1.434
65.513
160.764
45.093
406.603
10535.385
52829.344
9173.215
314.930
7.613
-0.664
-0.671
-0.535
-0.251
-0.154
-0.149
-0.151
-0.143
-0.123
-0.093
-0.067
-0.052
-0.040
-0.031
-0.330
-0.373
-0.419
-0.414
-0.381
0.320
15.140
227.219
667.601
109.372
14.007
6.805
1.742
0.456
-0.121
-0.357
1.107
314.802
5338.350
16087.894
2920.782
1271.623
61748.965
100000.031
45280.215
806.317
15.541
-0.597
-0.664
-0.562
-0.297
-0.199
-0.168
-0.159
-0.146
-0.125
-0.098
-0.071
-0.053
-0.041
-0.032
0.027
-0.332
-0.419
-0.411
-0.392
-0.259
1.167
8.811
15.187
5.979
1.136
0.809
2.036
2.586
0.690
-0.190
30.013
3597.609
100000.188
100012.867
100137.859
1695.507
12122.738
52829.508
9173.195
353.511
7.009
-0.586
-0.618
-0.493
-0.225
-0.151
-0.160
-0.158
-0.138
-0.126
-0.101
-0.073
-0.055
-0.044
-0.034
0.589
-0.318
-0.383
-0.385
-0.368
-0.341
-0.252
0.018
0.192
-0.057
-0.184
0.454
2.953
3.584
1.035
-0.080
48.274
5337.783
99999.820
100001.797
100010.094
1703.117
403.763
1026.360
353.498
21.464
0.238
-0.511
-0.539
-0.319
-0.021
0.038
-0.101
-0.148
-0.138
-0.125
-0.101
-0.074
-0.057
-0.044
-0.037
0.822
-0.286
-0.354
-0.361
-0.349
-0.323
-0.318
-0.326
-0.321
-0.322
-0.295
0.017
0.873
1.033
0.124
-0.345
12.527
909.261
33427.547
99999.828
13944.482
353.796
1.585
4.195
1.196
-0.036
-0.375
-0.431
-0.444
-0.200
0.086
0.124
-0.072
-0.152
-0.143
-0.123
-0.100
-0.075
-0.058
-0.046
-0.038
5.416
-0.036
-0.339
-0.342
-0.330
-0.313
-0.310
-0.322
-0.332
-0.333
-0.331
-0.287
-0.168
-0.215
-0.428
-0.517
0.502
36.655
396.939
806.236
280.606
5.317
-0.250
-0.280
-0.274
-0.293
-0.326
-0.375
-0.322
-0.206
-0.084
-0.061
-0.139
-0.164
-0.143
-0.125
-0.100
-0.078
-0.058
-0.047
-0.039
52.282
1.188
-0.300
-0.324
-0.316
-0.307
-0.308
-0.316
-0.326
-0.329
-0.328
-0.326
-0.329
-0.383
-0.512
-0.526
-0.518
0.018
2.046
2.492
0.133
-0.268
-0.278
-0.377
-0.317
-0.287
-0.303
-0.299
-0.279
-0.254
-0.221
-0.204
-0.199
-0.180
-0.157
-0.132
-0.103
-0.079
-0.063
-0.050
-0.042
136.834
2.154
-0.270
-0.318
-0.316
-0.308
-0.303
-0.304
-0.308
-0.315
-0.312
-0.311
-0.321
-0.344
-0.417
-0.516
-0.497
-0.457
-0.406
-0.345
-0.309
-0.310
-0.311
-0.407
-0.338
-0.292
-0.283
-0.291
-0.288
-0.277
-0.266
-0.249
-0.225
-0.202
-0.180
-0.145
-0.109
-0.084
-0.067
-0.053
-0.045
41.476
0.927
-0.293
-0.319
-0.320
-0.315
-0.298
-0.227
-0.168
-0.228
-0.296
-0.307
-0.309
-0.322
-0.345
-0.396
-0.447
-0.431
-0.386
-0.347
-0.338
-0.563
-0.510
-0.433
0.090
0.626
0.241
-0.270
-0.299
-0.294
-0.285
-0.274
-0.258
-0.231
-0.200
-0.166
-0.126
-0.096
-0.073
-0.057
-0.046
3.355
-0.110
-0.319
-0.323
-0.320
-0.285
0.017
1.543
3.022
1.536
0.045
-0.283
-0.295
-0.297
-0.304
-0.312
-0.327
-0.338
-0.337
-0.331
-0.556
-0.588
-0.548
1.850
49.207
314.842
353.450
65.637
0.565
-0.007
-0.195
-0.192
-0.233
-0.238
-0.201
-0.171
-0.144
-0.113
-0.083
-0.061
-0.048
-0.122
-0.310
-0.324
-0.322
-0.308
-0.141
2.450
23.627
66.128
26.376
2.424
-0.126
-0.293
-0.284
-0.281
-0.278
-0.276
-0.276
-0.277
-0.396
-0.608
-0.597
-0.066
27.647
1026.256
13944.117
16075.486
1493.610
73.778
13.035
1.422
0.772
0.164
-0.175
-0.196
-0.171
-0.148
-0.123
-0.096
-0.070
-0.052
-0.307
-0.316
-0.320
-0.310
-0.283
0.241
8.600
121.943
505.955
136.942
8.847
0.124
-0.291
-0.285
-0.274
-0.259
-0.252
-0.251
-0.285
-0.401
-0.592
-0.582
0.779
113.121
5337.805
99999.828
100007.844
9695.459
10700.952
718.360
13.075
3.977
1.447
0.314
0.265
-0.043
-0.148
-0.124
-0.102
-0.075
-0.056
-0.298
-0.306
-0.308
-0.298
-0.129
2.062
21.272
113.728
305.194
95.929
6.491
0.049
-0.296
-0.292
-0.274
-0.251
-0.242
-0.244
-0.271
-0.368
-0.549
-0.538
0.206
60.817
2779.553
72283.531
84793.859
7449.790
100113.609
4852.857
24.935
5.005
1.869
2.882
4.493
0.908
-0.103
-0.125
-0.103
-0.080
-0.059
-0.286
-0.287
-0.288
-0.277
0.409
15.293
260.152
896.834
178.977
18.430
1.540
-0.196
-0.300
-0.295
-0.280
-0.254
-0.241
-0.239
-0.257
-0.326
-0.484
-0.481
-0.400
4.351
250.117
1677.767
1905.468
497.062
1653.661
211.078
6.870
1.533
0.849
4.017
7.563
1.383
-0.075
-0.122
-0.103
-0.081
-0.059
-0.258
-0.263
-0.270
-0.259
0.841
33.042
1024.671
4809.999
506.707
16.357
0.927
-0.057
-0.270
-0.302
-0.283
-0.264
-0.247
-0.243
-0.251
-0.287
-0.383
-0.427
-0.403
-0.305
0.704
13.404
17.216
4.847
10.399
4.111
0.355
-0.059
-0.062
0.732
1.177
0.192
-0.131
-0.120
-0.102
-0.078
-0.057
-0.239
-0.248
-0.258
-0.268
0.273
12.225
175.929
505.636
109.200
15.932
12.504
3.366
0.121
-0.291
-0.294
-0.289
-0.275
-0.263
-0.248
-0.255
-0.276
-0.312
-0.326
-0.333
0.760
33.271
65.360
6.759
-0.066
-0.185
-0.295
-0.288
-0.265
-0.200
-0.129
-0.149
-0.137
-0.116
-0.098
-0.072
-0.055
-0.227
-0.239
-0.252
-0.275
-0.191
1.201
8.862
17.854
23.645
176.762
258.802
36.988
1.915
-0.234
-0.350
-0.365
-0.357
-0.332
-0.310
-0.280
-0.288
-0.308
-0.326
0.347
177.686
1482.264
2447.527
502.026
10.752
-0.314
-0.318
-0.303
-0.270
-0.226
-0.188
-0.154
-0.130
-0.112
-0.086
-0.067
-0.053
-0.223
-0.235
-0.258
-0.281
-0.301
-0.229
0.108
1.913
37.298
580.366
1024.523
94.659
3.709
-0.222
-0.429
-0.495
-0.535
-0.475
-0.393
-0.305
-0.310
-0.334
-0.344
8.433
909.919
18567.734
38919.934
3616.619
128.088
-0.220
-0.319
-0.301
-0.271
-0.218
-0.177
-0.146
-0.122
-0.096
-0.077
-0.063
-0.052
-0.232
-0.244
-0.265
-0.286
-0.307
-0.320
-0.290
0.531
15.171
136.830
199.811
33.007
1.679
-0.319
-0.484
-0.557
-0.612
-0.631
-0.519
-0.315
-0.330
-0.350
-0.365
6.714
810.241
16285.191
37453.879
3683.043
136.912
-0.045
-0.316
-0.291
-0.253
-0.205
-0.164
-0.130
-0.106
-0.087
-0.071
-0.061
-0.050
-0.245
-0.257
-0.270
-0.296
-0.324
-0.328
-0.326
-0.157
1.517
7.929
9.822
2.677
0.027
-0.261
0.004
-0.353
-0.606
0.672
4.600
1.710
-0.146
-0.353
-0.363
0.148
146.852
1488.205
9008.922
1241.092
19.808
-0.077
-0.315
-0.294
-0.254
-0.205
-0.164
-0.131
-0.102
-0.084
-0.070
-0.059
-0.050
-0.254
-0.272
-0.284
-0.294
-0.290
-0.251
-0.262
-0.306
-0.219
0.057
0.095
-0.162
-0.054
6.583
16.559
8.015
1.672
67.459
1272.195
196.875
3.748
-0.103
-0.321
-0.123
3.548
48.584
159.491
45.682
2.492
-0.242
-0.304
-0.287
-0.244
-0.205
-0.169
-0.142
-0.110
-0.086
-0.069
-0.058
-0.049
-0.255
-0.278
-0.279
-0.271
-0.161
0.046
-0.014
-0.234
-0.321
-0.333
-0.331
-0.330
5.853
141.634
199.028
61.752
10.737
1061.072
99999.953
6034.306
18.027
1.166
-0.038
1.666
33.228
337.607
338.875
34.076
1.731
-0.130
-0.204
-0.018
0.084
-0.125
-0.174
-0.147
-0.122
-0.091
-0.070
-0.058
-0.050
-0.250
-0.264
-0.267
-0.164
1.453
6.170
2.623
0.040
-0.308
-0.329
-0.338
-0.311
13.753
250.096
396.901
113.086
11.473
143.902
4911.915
451.705
14.967
3.109
0.884
7.771
260.759
11287.736
11287.219
259.099
7.586
3.223
2.926
19.448
33.271
3.943
-0.029
-0.152
-0.126
-0.099
-0.074
-0.058
-0.050
-0.493
-0.402
-0.362
-0.342
-0.331
-0.330
-0.336
-0.332
-0.293
0.531
9.848
52.290
52.302
8.881
0.434
-0.229
-0.234
-0.215
-0.191
-0.167
-0.146
-0.134
-0.122
-0.112
-0.104
-0.098
-0.092
-0.092
-0.093
-0.096
-0.107
-0.121
-0.123
-0.128
-0.141
-0.175
-0.206
-0.210
-0.151
2.783
101.188
-0.588
-0.440
-0.372
-0.345
-0.331
-0.327
-0.335
-0.333
-0.334
-0.246
0.381
1.727
1.741
0.350
-0.201
-0.255
-0.234
-0.217
-0.191
-0.168
-0.145
-0.129
-0.118
-0.106
-0.097
-0.091
-0.086
-0.080
-0.081
-0.084
-0.088
-0.101
-0.111
-0.114
-0.123
-0.142
-0.157
-0.149
-0.152
0.244
21.336
-0.679
-0.479
-0.385
-0.351
-0.337
-0.332
-0.331
-0.335
-0.332
-0.330
-0.305
-0.253
-0.244
-0.274
-0.281
-0.263
-0.243
-0.216
-0.191
-0.168
-0.147
-0.131
-0.117
-0.105
-0.096
-0.086
-0.083
-0.077
-0.075
-0.074
-0.078
-0.083
-0.090
-0.099
-0.116
-0.147
-0.150
-0.143
-0.130
0.943
13.942
-0.732
-0.504
-0.406
-0.369
-0.351
-0.342
-0.332
-0.331
-0.331
-0.330
-0.327
-0.326
-0.320
-0.307
-0.293
-0.275
-0.251
-0.222
-0.196
-0.172
-0.150
-0.133
-0.118
-0.103
-0.090
-0.085
-0.080
-0.073
-0.067
-0.067
-0.066
-0.068
-0.076
-0.089
-0.127
-0.197
-0.193
-0.159
1.950
141.852
715.504
-0.693
-0.505
-0.434
-0.399
-0.374
-0.357
-0.348
-0.339
-0.332
-0.331
-0.335
-0.334
-0.329
-0.318
-0.304
-0.281
-0.258
-0.230
-0.205
-0.178
-0.153
-0.133
-0.117
-0.104
-0.093
-0.082
-0.075
-0.070
-0.065
-0.063
-0.064
-0.063
-0.068
-0.090
-0.157
-0.271
-0.271
0.009
18.377
635.247
4675.268
-0.605
-0.507
-0.353
-0.248
-0.358
-0.382
-0.370
-0.358
-0.334
-0.332
-0.334
-0.331
-0.331
-0.323
-0.307
-0.283
-0.265
-0.244
-0.213
-0.182
-0.155
-0.132
-0.117
-0.103
-0.091
-0.084
-0.075
-0.069
-0.064
-0.060
-0.060
-0.058
-0.062
-0.090
-0.177
-0.345
-0.361
-0.047
19.395
501.700
3160.889
-0.562
0.055
6.344
10.955
1.537
-0.324
-0.389
-0.377
-0.353
-0.337
-0.330
-0.329
-0.329
-0.327
-0.314
-0.295
-0.277
-0.256
-0.221
-0.188
-0.161
-0.137
-0.119
-0.105
-0.092
-0.083
-0.073
-0.069
-0.064
-0.059
-0.056
-0.056
-0.060
-0.083
-0.171
-0.389
-0.440
-0.421
4.820
77.836
315.008
-0.338
5.622
198.228
527.496
28.853
0.160
-0.405
-0.391
-0.374
-0.351
-0.339
-0.336
-0.335
-0.336
-0.325
-0.311
-0.290
-0.267
-0.233
-0.197
-0.165
-0.139
-0.121
-0.108
-0.095
-0.083
-0.075
-0.068
-0.063
-0.056
-0.053
-0.051
-0.056
-0.075
-0.141
-0.334
-0.492
-0.513
-0.230
3.674
10.271
1.511
23.416
365.551
1080.306
40.202
0.435
-0.432
-0.405
-0.389
-0.362
-0.350
-0.343
-0.344
-0.347
-0.337
-0.320
-0.299
-0.277
-0.240
-0.207
-0.173
-0.144
-0.125
-0.112
-0.097
-0.087
-0.080
-0.071
-0.068
-0.061
-0.055
-0.053
-0.054
-0.065
-0.108
-0.224
-0.465
-0.524
-0.513
-0.458
-0.277
10.823
227.977
1039.052
256.244
16.219
0.236
-0.415
-0.424
-0.407
-0.381
-0.367
-0.358
-0.358
-0.350
-0.337
-0.318
-0.298
-0.273
-0.240
-0.208
-0.182
-0.153
-0.130
-0.115
-0.101
-0.091
-0.085
-0.079
-0.074
-0.069
-0.064
-0.060
-0.058
-0.059
-0.081
-0.134
-0.257
-0.448
-0.492
-0.440
-0.362
14.978
384.926
2166.796
441.206
16.977
0.273
-0.415
-0.429
-0.414
-0.391
-0.382
-0.375
-0.364
-0.347
-0.331
-0.315
-0.291
-0.264
-0.235
-0.208
-0.185
-0.158
-0.135
-0.119
-0.107
-0.098
-0.092
-0.087
-0.083
-0.083
-0.081
-0.074
-0.071
-0.066
-0.068
-0.085
-0.129
-0.204
-0.303
-0.349
-0.321
4.404
58.602
200.213
68.275
7.144
0.457
-0.125
-0.272
-0.391
-0.396
-0.384
-0.382
-0.368
-0.347
-0.327
-0.295
-0.265
-0.248
-0.230
-0.208
-0.187
-0.164
-0.140
-0.126
-0.116
-0.107
-0.104
-0.105
-0.105
-0.102
-0.099
-0.095
-0.092
-0.082
-0.073
-0.068
-0.074
-0.094
-0.120
-0.137
-0.133
0.007
3.150
13.509
63.270
53.506
8.651
8.018
3.245
0.154
-0.371
-0.391
-0.384
-0.370
-0.345
-0.318
-0.271
-0.232
-0.228
-0.229
-0.211
-0.195
-0.172
-0.149
-0.137
-0.131
-0.127
-0.128
-0.133
-0.124
-0.115
-0.111
-0.107
-0.104
-0.098
-0.091
-0.072
-0.063
-0.059
-0.061
-0.062
-0.060
0.528
0.364
24.110
383.158
290.015
107.698
259.040
74.328
5.072
-0.138
-0.376
-0.377
-0.370
-0.344
-0.315
-0.277
-0.241
-0.237
-0.236
-0.219
-0.203
-0.185
-0.159
-0.156
-0.168
-0.177
-0.183
-0.169
-0.151
-0.112
0.041
0.069
-0.084
-0.111
-0.102
-0.089
-0.066
-0.052
-0.045
-0.042
-0.036
5.704
0.211
8.055
79.704
86.320
892.311
4809.472
580.285
18.905
0.288
-0.355
-0.367
-0.367
-0.344
-0.322
-0.296
-0.272
-0.258
-0.244
-0.232
-0.219
-0.198
-0.175
-0.179
-0.219
-0.286
-0.306
-0.255
-0.174
1.054
9.896
11.299
1.252
-0.078
-0.112
-0.105
-0.080
-0.057
-0.045
-0.037
-0.031
6.668
-0.017
0.934
4.981
21.532
441.271
2167.081
339.211
17.215
1.841
-0.034
-0.298
-0.355
-0.352
-0.332
-0.313
-0.293
-0.273
-0.264
-0.253
-0.236
-0.215
-0.195
-0.200
-0.252
-0.333
-0.421
-0.436
-0.085
12.815
444.832
526.886
16.832
0.190
-0.121
-0.113
-0.095
-0.065
-0.048
-0.038
-0.032
0.890
-0.412
-0.340
0.020
3.013
29.896
83.518
133.535
229.928
52.555
4.174
0.220
-0.236
-0.349
-0.351
-0.332
-0.315
-0.300
-0.283
-0.264
-0.244
-0.223
-0.202
-0.058
-0.021
-0.361
-0.489
-0.548
-0.195
16.678
887.711
1061.637
22.160
0.254
-0.132
-0.122
-0.103
-0.075
-0.052
-0.040
-0.033
-0.484
-0.446
-0.434
-0.396
-0.050
3.231
97.076
9471.745
93989.859
2167.070
30.707
1.551
-0.020
-0.330
-0.375
-0.359
-0.344
-0.316
-0.285
-0.251
-0.229
-0.027
10.760
43.139
14.647
1.962
-0.521
-0.611
-0.569
1.879
25.353
29.489
3.212
0.108
-0.127
-0.133
-0.106
-0.080
-0.057
-0.043
-0.035
-0.478
-0.419
-0.422
-0.408
-0.305
2.984
199.837
76276.469
99999.734
11287.512
59.858
1.818
-0.045
-0.356
-0.407
-0.386
-0.346
0.860
41.735
113.241
21.644
11.328
314.969
715.405
280.663
21.684
0.185
-0.643
-0.654
-0.352
0.459
1.108
0.758
0.124
-0.126
-0.144
-0.110
-0.084
-0.061
-0.046
-0.035
-0.439
-0.397
-0.402
-0.391
-0.339
1.156
46.511
1858.373
9470.542
667.454
17.260
0.503
-0.250
-0.404
-0.443
-0.430
1.508
223.103
3160.757
9173.579
1902.670
155.143
806.638
2155.732
715.400
48.155
1.175
-0.636
-0.644
-0.415
0.001
0.346
0.286
-0.013
-0.146
-0.142
-0.113
-0.087
-0.062
-0.046
-0.037
-0.371
-0.382
-0.390
-0.383
-0.359
-0.110
2.987
26.342
52.244
15.173
1.379
-0.202
-0.308
-0.411
-0.471
-0.350
25.326
2155.629
99999.727
100000.164
61743.195
821.484
317.379
806.291
280.637
18.171
0.207
-0.583
-0.547
0.129
1.417
1.373
0.355
-0.101
-0.158
-0.138
-0.118
-0.088
-0.063
-0.048
-0.037
-0.294
-0.354
-0.370
-0.369
-0.341
-0.315
-0.149
0.371
0.699
0.194
-0.235
-0.318
-0.312
-0.430
-0.515
-0.255
40.840
3597.604
99999.695
99999.828
100000.078
1159.680
14.315
41.772
12.863
0.981
-0.418
-0.503
-0.285
2.107
7.997
8.041
1.844
0.039
-0.151
-0.138
-0.122
-0.090
-0.065
-0.050
-0.038
-0.121
-0.324
-0.347
-0.351
-0.327
-0.308
-0.306
-0.306
-0.311
-0.320
-0.328
-0.337
-0.361
-0.501
-0.577
-0.539
12.225
635.055
16074.716
61741.504
7997.839
280.623
0.162
-0.218
-0.219
-0.324
-0.387
-0.430
-0.070
3.024
12.289
11.067
2.536
0.082
-0.155
-0.143
-0.120
-0.088
-0.065
-0.049
-0.041
1.975
-0.167
-0.323
-0.327
-0.315
-0.302
-0.300
-0.311
-0.324
-0.329
-0.332
-0.343
-0.373
-0.493
-0.612
-0.638
0.577
30.174
314.814
564.201
199.109
3.393
-0.268
-0.314
-0.314
-0.326
-0.347
-0.364
-0.163
1.103
4.240
3.833
0.925
-0.067
-0.168
-0.145
-0.120
-0.089
-0.066
-0.051
-0.041
17.038
0.396
-0.297
-0.311
-0.304
-0.297
-0.296
-0.303
-0.310
-0.318
-0.324
-0.329
-0.347
-0.421
-0.598
-0.625
-0.625
0.011
2.688
3.222
0.360
-0.290
-0.306
-0.302
-0.351
-0.317
-0.307
-0.301
-0.272
-0.088
0.261
0.279
-0.053
-0.193
-0.182
-0.155
-0.122
-0.091
-0.068
-0.053
-0.043
33.119
0.837
-0.279
-0.307
-0.305
-0.290
-0.286
-0.287
-0.287
-0.298
-0.305
-0.314
-0.329
-0.368
-0.464
-0.598
-0.581
-0.544
-0.491
-0.424
-0.379
-0.362
-0.340
-0.453
-0.377
-0.317
-0.298
-0.298
-0.299
-0.286
-0.255
-0.243
-0.242
-0.226
-0.205
-0.174
-0.130
-0.095
-0.072
-0.057
-0.046
12.254
0.278
-0.288
-0.306
-0.302
-0.294
-0.232
0.001
0.185
0.001
-0.234
-0.296
-0.307
-0.333
-0.363
-0.423
-0.504
-0.505
-0.459
-0.418
-0.414
-0.639
-0.581
-0.420
1.041
3.803
2.043
-0.122
-0.311
-0.302
-0.272
-0.255
-0.267
-0.254
-0.224
-0.189
-0.149
-0.108
-0.079
-0.061
-0.048
1.226
-0.195
-0.301
-0.303
-0.302
-0.211
0.846
7.968
18.926
8.865
0.960
-0.207
-0.289
-0.304
-0.313
-0.321
-0.345
-0.369
-0.378
-0.383
-0.660
-0.669
-0.578
5.877
158.689
1026.243
1026.241
199.284
1.897
0.115
0.558
0.827
0.182
-0.191
-0.222
-0.184
-0.155
-0.125
-0.091
-0.066
-0.050
-0.198
-0.294
-0.301
-0.302
-0.283
0.292
13.644
295.053
1597.060
336.846
15.210
0.290
-0.271
-0.284
-0.293
-0.284
-0.285
-0.288
-0.298
-0.453
-0.693
-0.682
0.693
89.264
4099.033
99999.695
100000.359
6110.245
169.428
12.539
14.469
21.140
5.793
0.526
-0.052
-0.145
-0.154
-0.131
-0.105
-0.075
-0.053
-0.288
-0.293
-0.298
-0.291
-0.256
1.116
58.882
5677.423
99999.805
6717.164
66.123
1.228
-0.258
-0.281
-0.281
-0.274
-0.266
-0.266
-0.317
-0.469
-0.661
-0.664
3.090
280.588
33427.539
99999.781
100006.117
72612.234
5298.674
458.243
129.068
227.432
41.984
7.794
8.741
1.579
-0.067
-0.132
-0.107
-0.081
-0.058
-0.277
-0.279
-0.282
-0.275
-0.231
1.144
42.887
2532.920
50769.516
2962.406
46.575
0.962
-0.265
-0.282
-0.273
-0.257
-0.251
-0.257
-0.295
-0.423
-0.615
-0.616
1.528
177.687
13944.053
99999.836
100012.781
26481.777
100281.328
2354.491
192.693
337.205
63.494
171.627
625.560
33.307
0.514
-0.130
-0.107
-0.086
-0.061
-0.254
-0.255
-0.264
-0.266
-0.168
1.414
14.039
99.422
301.116
84.774
6.478
0.064
-0.286
-0.286
-0.275
-0.253
-0.236
-0.245
-0.268
-0.361
-0.550
-0.547
-0.313
16.448
715.262
7997.804
9176.675
1027.997
1011.870
161.790
34.072
46.784
19.107
446.011
1844.317
58.825
0.809
-0.124
-0.107
-0.087
-0.062
-0.224
-0.236
-0.248
-0.259
-0.115
1.984
15.680
35.518
15.961
3.869
0.327
-0.236
-0.290
-0.288
-0.272
-0.255
-0.240
-0.232
-0.254
-0.304
-0.434
-0.482
-0.456
-0.117
5.065
82.029
101.574
9.589
7.892
3.384
2.069
2.477
2.253
22.112
50.909
6.673
0.100
-0.123
-0.104
-0.083
-0.060
-0.206
-0.220
-0.235
-0.255
-0.182
0.850
6.446
12.332
5.030
1.256
0.692
0.057
-0.245
-0.298
-0.285
-0.274
-0.260
-0.251
-0.247
-0.262
-0.304
-0.354
-0.365
-0.162
19.017
250.103
353.373
101.084
0.519
-0.249
-0.227
-0.175
-0.154
0.301
0.662
0.056
-0.133
-0.118
-0.103
-0.077
-0.057
-0.195
-0.207
-0.226
-0.246
-0.263
-0.073
0.643
1.335
1.534
4.313
5.189
1.536
-0.084
-0.314
-0.330
-0.333
-0.322
-0.302
-0.291
-0.285
-0.306
-0.328
-0.335
9.276
909.237
18556.111
38873.906
3597.639
126.548
-0.266
-0.323
-0.301
-0.257
-0.212
-0.178
-0.155
-0.131
-0.113
-0.092
-0.069
-0.055
-0.190
-0.202
-0.226
-0.246
-0.272
-0.282
-0.243
-0.045
1.581
8.850
10.965
3.000
0.034
-0.384
-0.457
-0.492
-0.468
-0.400
-0.347
-0.299
-0.313
-0.334
-0.320
113.052
9173.156
100000.602
100002.234
72284.594
635.227
0.767
-0.318
-0.298
-0.252
-0.208
-0.172
-0.145
-0.125
-0.102
-0.079
-0.064
-0.051
-0.190
-0.203
-0.223
-0.252
-0.276
-0.291
-0.304
-0.209
0.719
3.749
4.646
1.328
-0.183
-0.459
-0.541
-0.601
-0.635
-0.590
-0.449
-0.318
-0.323
-0.346
-0.348
101.024
7998.174
100006.109
100023.953
61751.789
636.001
0.567
-0.305
-0.282
-0.239
-0.198
-0.161
-0.133
-0.107
-0.088
-0.072
-0.061
-0.050
-0.195
-0.207
-0.226
-0.251
-0.282
-0.302
-0.311
-0.295
-0.118
0.319
0.449
-0.039
-0.390
-0.522
-0.594
-0.648
-0.665
-0.264
0.796
0.485
-0.049
-0.254
-0.342
5.226
715.829
12120.047
24863.377
2792.691
114.139
-0.242
-0.310
-0.281
-0.234
-0.195
-0.156
-0.128
-0.100
-0.084
-0.069
-0.058
-0.049
-0.202
-0.215
-0.233
-0.248
-0.265
-0.289
-0.303
-0.308
-0.304
-0.278
-0.276
-0.348
-0.450
-0.456
-0.342
-0.587
-0.277
10.752
79.152
29.350
6.787
1.689
-0.053
-0.232
9.009
180.462
255.819
54.911
0.438
-0.311
-0.296
-0.272
-0.228
-0.193
-0.160
-0.137
-0.108
-0.084
-0.067
-0.056
-0.048
-0.206
-0.223
-0.230
-0.237
-0.250
-0.264
-0.284
-0.295
-0.303
-0.319
-0.333
-0.366
-0.407
0.248
1.269
0.366
0.681
68.003
1281.222
271.306
124.429
23.640
2.170
1.475
4.720
15.803
15.580
3.491
0.052
-0.286
-0.263
-0.093
-0.002
-0.134
-0.165
-0.137
-0.117
-0.089
-0.068
-0.056
-0.048
-0.207
-0.224
-0.223
-0.225
-0.089
0.163
-0.016
-0.260
-0.293
-0.312
-0.331
-0.350
-0.352
0.516
2.263
1.025
0.081
19.880
197.588
484.857
888.112
107.485
11.375
34.118
46.934
90.617
84.471
13.673
0.953
0.142
0.911
11.227
19.177
2.672
-0.071
-0.140
-0.120
-0.095
-0.070
-0.056
-0.048
-0.404
-0.389
-0.364
-0.348
-0.339
-0.330
-0.330
-0.328
-0.236
1.931
41.495
440.865
385.099
37.041
1.583
-0.181
-0.230
-0.215
-0.194
-0.171
-0.151
-0.137
-0.124
-0.116
-0.108
-0.102
-0.102
-0.098
-0.102
-0.113
-0.132
-0.140
-0.142
-0.139
-0.137
-0.161
-0.195
-0.206
-0.216
-0.205
-0.172
-0.607
-0.441
-0.376
-0.353
-0.337
-0.328
-0.328
-0.320
-0.314
-0.101
1.539
6.428
5.787
1.395
-0.092
-0.247
-0.234
-0.219
-0.194
-0.170
-0.148
-0.131
-0.121
-0.110
-0.098
-0.094
-0.090
-0.089
-0.091
-0.095
-0.108
-0.122
-0.127
-0.128
-0.133
-0.143
-0.157
-0.163
-0.169
-0.179
-0.179
-0.701
-0.483
-0.400
-0.363
-0.342
-0.328
-0.320
-0.318
-0.310
-0.304
-0.246
-0.123
-0.117
-0.232
-0.274
-0.262
-0.247
-0.225
-0.199
-0.171
-0.148
-0.134
-0.119
-0.108
-0.098
-0.092
-0.086
-0.082
-0.081
-0.083
-0.088
-0.096
-0.108
-0.116
-0.125
-0.149
-0.168
-0.157
-0.161
-0.162
-0.148
-0.747
-0.524
-0.432
-0.388
-0.358
-0.341
-0.322
-0.317
-0.311
-0.307
-0.305
-0.305
-0.302
-0.296
-0.284
-0.270
-0.249
-0.226
-0.204
-0.179
-0.153
-0.135
-0.121
-0.107
-0.097
-0.088
-0.082
-0.076
-0.074
-0.075
-0.075
-0.078
-0.085
-0.098
-0.120
-0.176
-0.204
-0.194
-0.147
0.367
3.374
-0.719
-0.564
-0.496
-0.442
-0.396
-0.359
-0.339
-0.325
-0.318
-0.318
-0.317
-0.320
-0.321
-0.311
-0.297
-0.274
-0.250
-0.229
-0.208
-0.186
-0.158
-0.137
-0.122
-0.108
-0.098
-0.088
-0.081
-0.075
-0.070
-0.069
-0.070
-0.070
-0.074
-0.088
-0.131
-0.236
-0.272
-0.265
0.193
5.233
34.979
-0.717
-0.633
-0.301
-0.085
-0.335
-0.401
-0.365
-0.346
-0.326
-0.322
-0.325
-0.331
-0.331
-0.319
-0.303
-0.284
-0.262
-0.236
-0.213
-0.192
-0.165
-0.140
-0.122
-0.108
-0.097
-0.088
-0.081
-0.076
-0.069
-0.066
-0.064
-0.063
-0.068
-0.083
-0.136
-0.282
-0.351
-0.355
0.249
7.311
27.181
-0.758
0.753
24.643
50.405
6.276
-0.235
-0.392
-0.365
-0.343
-0.329
-0.331
-0.339
-0.338
-0.327
-0.314
-0.298
-0.279
-0.252
-0.224
-0.196
-0.168
-0.142
-0.126
-0.110
-0.097
-0.087
-0.078
-0.074
-0.067
-0.064
-0.059
-0.058
-0.061
-0.078
-0.132
-0.283
-0.423
-0.428
-0.281
1.666
4.866
-0.586
18.674
4011.363
45763.379
196.534
1.046
-0.413
-0.385
-0.362
-0.341
-0.339
-0.348
-0.348
-0.340
-0.328
-0.314
-0.294
-0.269
-0.239
-0.209
-0.177
-0.147
-0.127
-0.114
-0.101
-0.089
-0.080
-0.073
-0.066
-0.062
-0.057
-0.053
-0.057
-0.070
-0.113
-0.233
-0.454
-0.475
-0.463
-0.353
-0.021
-0.322
25.930
9200.582
100000.555
318.914
1.445
-0.442
-0.407
-0.383
-0.354
-0.349
-0.353
-0.355
-0.349
-0.332
-0.318
-0.301
-0.276
-0.247
-0.219
-0.187
-0.154
-0.131
-0.116
-0.102
-0.093
-0.082
-0.076
-0.070
-0.066
-0.059
-0.056
-0.057
-0.065
-0.091
-0.163
-0.325
-0.499
-0.477
-0.428
-0.354
0.155
8.711
92.039
174.416
15.176
-0.078
-0.467
-0.425
-0.397
-0.371
-0.365
-0.363
-0.359
-0.347
-0.335
-0.315
-0.292
-0.275
-0.246
-0.215
-0.190
-0.161
-0.139
-0.120
-0.106
-0.097
-0.091
-0.083
-0.077
-0.073
-0.065
-0.063
-0.060
-0.062
-0.074
-0.108
-0.183
-0.316
-0.436
-0.421
-0.350
0.725
8.734
19.547
9.595
1.049
-0.345
-0.422
-0.419
-0.397
-0.372
-0.372
-0.370
-0.354
-0.339
-0.307
-0.217
-0.149
-0.187
-0.227
-0.212
-0.191
-0.169
-0.145
-0.126
-0.111
-0.102
-0.097
-0.092
-0.087
-0.088
-0.085
-0.082
-0.076
-0.071
-0.069
-0.079
-0.105
-0.153
-0.208
-0.248
-0.236
-0.013
2.493
5.611
2.677
0.314
0.001
0.200
-0.074
-0.343
-0.381
-0.374
-0.373
-0.354
-0.328
-0.187
0.280
0.570
0.215
-0.154
-0.209
-0.191
-0.174
-0.150
-0.134
-0.121
-0.113
-0.111
-0.111
-0.113
-0.112
-0.108
-0.103
-0.099
-0.092
-0.078
-0.069
-0.070
-0.080
-0.096
-0.107
-0.103
0.982
-0.047
0.573
1.382
2.661
12.336
26.257
10.855
0.962
-0.304
-0.384
-0.376
-0.361
-0.318
-0.048
0.844
1.574
0.682
-0.058
-0.206
-0.195
-0.179
-0.159
-0.142
-0.132
-0.129
-0.132
-0.137
-0.130
-0.124
-0.124
-0.121
-0.116
-0.111
-0.101
-0.081
-0.065
-0.060
-0.055
-0.056
-0.053
112.935
3.753
0.366
3.666
26.357
667.777
3474.092
505.323
16.840
0.236
-0.376
-0.381
-0.371
-0.331
-0.139
0.559
0.982
0.451
-0.106
-0.212
-0.200
-0.186
-0.167
-0.156
-0.160
-0.165
-0.171
-0.163
-0.153
-0.079
0.275
0.279
-0.050
-0.119
-0.113
-0.100
-0.075
-0.057
-0.048
-0.041
-0.037
715.171
66.046
0.098
3.310
122.145
28255.814
99999.633
13486.743
74.409
1.157
-0.343
-0.374
-0.366
-0.345
-0.278
-0.098
0.020
-0.098
-0.212
-0.225
-0.212
-0.201
-0.180
-0.183
-0.217
-0.249
-0.251
-0.221
-0.115
2.696
38.346
44.182
3.522
-0.033
-0.125
-0.114
-0.094
-0.066
-0.050
-0.039
-0.033
806.082
66.037
-0.228
1.618
84.007
9470.561
99999.984
5678.689
54.675
2.009
-0.149
-0.358
-0.365
-0.351
-0.327
-0.288
-0.258
-0.253
-0.254
-0.245
-0.236
-0.220
-0.197
-0.203
-0.250
-0.327
-0.396
-0.338
0.270
50.902
11423.610
17829.367
68.230
0.575
-0.135
-0.128
-0.108
-0.077
-0.056
-0.043
-0.033
158.537
5.886
-0.402
0.072
8.777
137.097
510.836
167.686
114.314
26.666
2.128
-0.229
-0.367
-0.358
-0.345
-0.327
-0.301
-0.282
-0.273
-0.261
-0.248
-0.230
-0.213
-0.227
-0.285
-0.375
-0.463
-0.504
0.232
68.039
45764.621
75487.492
93.905
1.449
-0.063
-0.143
-0.118
-0.088
-0.061
-0.045
-0.034
1.934
-0.346
-0.411
-0.358
0.278
4.463
52.551
1861.361
9471.034
667.338
15.165
0.184
-0.352
-0.370
-0.387
-0.373
-0.335
-0.307
-0.283
-0.268
-0.252
-0.238
-0.222
-0.116
-0.098
-0.398
-0.517
-0.570
-0.349
6.108
127.664
140.881
24.827
4.047
0.217
-0.144
-0.125
-0.094
-0.067
-0.048
-0.038
-0.424
-0.421
-0.411
-0.394
-0.308
1.977
94.776
7966.284
76276.453
2166.599
29.483
0.434
-0.344
-0.394
-0.445
-0.419
-0.382
-0.143
1.673
4.169
0.607
-0.239
0.286
2.007
1.544
-0.001
-0.552
-0.592
-0.552
0.398
7.588
34.237
37.312
7.264
0.455
-0.144
-0.128
-0.099
-0.071
-0.050
-0.040
-0.401
-0.394
-0.396
-0.375
-0.331
0.586
23.546
505.388
1858.373
227.212
8.813
0.045
-0.368
-0.446
-0.499
-0.483
0.058
22.439
314.835
635.106
199.136
3.317
1.968
7.220
3.786
0.406
-0.539
-0.590
-0.531
0.302
3.890
13.448
12.679
2.854
0.133
-0.153
-0.133
-0.102
-0.073
-0.053
-0.042
-0.367
-0.372
-0.377
-0.358
-0.342
-0.179
1.910
13.594
26.341
8.817
0.798
-0.280
-0.385
-0.511
-0.565
-0.555
4.353
223.110
3597.630
9173.132
1900.950
101.119
0.340
1.597
1.198
-0.092
-0.503
-0.535
0.022
5.760
26.887
25.046
6.269
0.703
-0.109
-0.156
-0.133
-0.106
-0.074
-0.055
-0.042
-0.335
-0.340
-0.354
-0.343
-0.323
-0.305
-0.197
0.154
0.372
0.023
-0.273
-0.347
-0.403
-0.562
-0.626
-0.616
7.968
314.801
5337.797
16074.733
3160.739
141.718
-0.134
-0.256
-0.252
-0.383
-0.457
-0.417
2.014
46.538
440.927
385.235
37.188
1.681
-0.109
-0.155
-0.136
-0.106
-0.075
-0.057
-0.044
-0.227
-0.316
-0.324
-0.330
-0.308
-0.295
-0.296
-0.296
-0.305
-0.323
-0.333
-0.348
-0.403
-0.557
-0.673
-0.715
2.628
90.164
909.259
2155.642
564.198
21.981
-0.285
-0.324
-0.346
-0.379
-0.415
-0.324
2.957
83.934
1024.601
886.757
58.869
2.287
-0.094
-0.161
-0.136
-0.103
-0.075
-0.058
-0.043
0.537
-0.256
-0.305
-0.307
-0.301
-0.294
-0.294
-0.301
-0.309
-0.322
-0.329
-0.342
-0.375
-0.505
-0.701
-0.731
-0.486
6.381
46.951
73.886
19.422
0.117
-0.324
-0.329
-0.382
-0.380
-0.380
-0.288
1.070
18.937
136.902
120.974
15.277
0.827
-0.150
-0.165
-0.138
-0.104
-0.075
-0.057
-0.045
2.645
-0.125
-0.287
-0.293
-0.293
-0.287
-0.288
-0.293
-0.298
-0.307
-0.318
-0.329
-0.354
-0.438
-0.627
-0.714
-0.716
-0.589
0.272
0.435
-0.217
-0.381
-0.363
-0.353
-0.395
-0.350
-0.318
-0.303
-0.110
1.388
5.802
5.229
1.276
-0.068
-0.194
-0.172
-0.142
-0.105
-0.077
-0.059
-0.046
3.483
-0.065
-0.278
-0.287
-0.289
-0.277
-0.274
-0.275
-0.272
-0.282
-0.294
-0.309
-0.336
-0.376
-0.468
-0.627
-0.599
-0.545
-0.555
-0.507
-0.451
-0.432
-0.398
-0.502
-0.420
-0.357
-0.325
-0.322
-0.303
-0.214
-0.046
-0.033
-0.181
-0.235
-0.216
-0.192
-0.152
-0.109
-0.079
-0.062
-0.048
1.394
-0.159
-0.277
-0.290
-0.284
-0.271
-0.206
0.081
0.304
0.078
-0.209
-0.291
-0.309
-0.332
-0.363
-0.409
-0.357
-0.323
-0.473
-0.494
-0.480
-0.706
-0.637
-0.518
0.542
1.899
0.794
-0.267
-0.320
-0.283
-0.191
-0.148
-0.222
-0.251
-0.236
-0.211
-0.169
-0.120
-0.086
-0.066
-0.051
-0.002
-0.251
-0.278
-0.290
-0.280
-0.182
1.109
11.009
23.626
11.003
1.240
-0.177
-0.292
-0.307
-0.314
-0.322
-0.282
-0.271
-0.375
-0.410
-0.695
-0.735
-0.676
3.795
86.986
446.039
501.486
113.106
0.360
0.492
3.361
4.659
1.559
-0.004
-0.228
-0.204
-0.168
-0.135
-0.098
-0.071
-0.054
-0.250
-0.268
-0.283
-0.284
-0.258
0.370
16.988
505.472
2962.257
505.464
18.939
0.423
-0.268
-0.293
-0.294
-0.289
-0.291
-0.297
-0.317
-0.473
-0.749
-0.747
0.234
50.660
1677.705
28789.137
33427.645
2447.998
69.293
13.688
137.009
258.768
46.594
2.938
0.226
-0.109
-0.163
-0.138
-0.110
-0.078
-0.056
-0.262
-0.268
-0.279
-0.269
-0.226
1.414
83.961
16158.028
99999.750
19411.297
94.709
1.565
-0.238
-0.282
-0.287
-0.278
-0.274
-0.282
-0.327
-0.480
-0.725
-0.726
1.762
158.651
10533.934
99999.656
100000.578
16089.568
305.385
137.775
7967.427
34242.895
887.780
32.209
33.731
4.509
0.032
-0.138
-0.112
-0.085
-0.059
-0.252
-0.254
-0.261
-0.254
-0.227
1.132
58.872
5677.397
99999.797
6717.179
66.139
1.237
-0.251
-0.276
-0.276
-0.267
-0.264
-0.274
-0.315
-0.450
-0.671
-0.674
0.724
101.029
4675.022
99999.633
100001.250
8033.346
319.550
216.407
19413.332
99999.961
1611.940
2250.969
22414.914
168.375
1.400
-0.128
-0.111
-0.087
-0.061
-0.223
-0.229
-0.243
-0.245
-0.243
0.197
7.473
121.366
441.116
136.922
7.979
0.109
-0.278
-0.277
-0.266
-0.252
-0.244
-0.255
-0.284
-0.379
-0.587
-0.608
-0.468
8.894
353.327
2779.464
3161.208
454.146
30.746
38.642
506.188
1024.827
146.368
11428.973
100000.063
376.402
2.379
-0.119
-0.109
-0.088
-0.061
-0.196
-0.209
-0.227
-0.237
-0.243
-0.122
0.729
3.756
6.154
3.118
0.300
-0.242
-0.286
-0.280
-0.266
-0.248
-0.237
-0.234
-0.260
-0.315
-0.457
-0.545
-0.525
-0.277
2.576
27.121
33.990
2.554
0.973
2.222
9.913
15.263
8.358
106.767
319.193
22.025
0.374
-0.126
-0.105
-0.084
-0.060
-0.179
-0.195
-0.214
-0.231
-0.244
-0.204
0.011
0.211
0.083
-0.125
-0.230
-0.276
-0.291
-0.289
-0.278
-0.261
-0.249
-0.243
-0.245
-0.275
-0.342
-0.424
-0.452
0.170
21.511
223.048
353.338
101.008
1.262
-0.276
-0.013
0.140
0.069
1.035
1.800
0.362
-0.123
-0.119
-0.103
-0.078
-0.058
-0.168
-0.182
-0.203
-0.222
-0.248
-0.254
-0.220
-0.197
-0.203
-0.137
-0.115
-0.237
-0.312
-0.320
-0.321
-0.309
-0.287
-0.277
-0.280
-0.294
-0.344
-0.381
-0.362
11.231
909.225
16074.651
33427.469
3597.556
126.531
-0.210
-0.322
-0.278
-0.237
-0.194
-0.163
-0.155
-0.132
-0.113
-0.094
-0.070
-0.055
-0.159
-0.173
-0.195
-0.218
-0.241
-0.262
-0.272
-0.272
-0.219
-0.057
-0.014
-0.217
-0.355
-0.412
-0.438
-0.423
-0.380
-0.341
-0.320
-0.307
-0.341
-0.364
-0.218
101.023
7997.734
99999.664
99999.703
72283.297
635.033
0.558
-0.301
-0.269
-0.227
-0.194
-0.168
-0.144
-0.123
-0.103
-0.080
-0.062
-0.052
-0.156
-0.169
-0.188
-0.213
-0.239
-0.261
-0.271
-0.279
-0.250
-0.169
-0.162
-0.307
-0.464
-0.554
-0.574
-0.577
-0.519
-0.442
-0.379
-0.336
-0.328
-0.358
-0.308
101.023
6981.288
99999.797
100000.000
52829.371
564.194
0.552
-0.285
-0.253
-0.216
-0.184
-0.157
-0.129
-0.106
-0.088
-0.072
-0.059
-0.048
-0.156
-0.167
-0.186
-0.211
-0.239
-0.264
-0.277
-0.284
-0.284
-0.276
-0.306
-0.420
-0.556
-0.579
-0.621
-0.646
-0.676
-0.570
-0.225
0.230
0.428
-0.035
-0.311
5.314
715.290
12112.019
21450.945
2779.789
101.088
-0.261
-0.287
-0.253
-0.211
-0.177
-0.148
-0.119
-0.097
-0.081
-0.068
-0.056
-0.047
-0.153
-0.165
-0.190
-0.215
-0.232
-0.254
-0.272
-0.283
-0.289
-0.300
-0.347
-0.465
-0.542
-0.579
-0.627
-0.653
-0.670
-0.010
4.126
21.742
29.502
7.907
0.535
-0.152
8.591
177.841
250.329
52.314
0.103
-0.305
-0.282
-0.249
-0.209
-0.176
-0.150
-0.128
-0.100
-0.079
-0.066
-0.055
-0.046
-0.155
-0.168
-0.192
-0.207
-0.216
-0.232
-0.252
-0.269
-0.286
-0.299
-0.347
-0.456
-0.504
-0.548
-0.597
-0.639
-0.578
2.474
56.626
1377.028
2962.342
227.359
8.351
4.463
4.380
1.752
0.585
-0.086
-0.284
-0.296
-0.276
-0.226
-0.182
-0.175
-0.150
-0.130
-0.107
-0.083
-0.065
-0.054
-0.046
-0.155
-0.173
-0.188
-0.195
-0.205
-0.211
-0.230
-0.249
-0.268
-0.292
-0.327
-0.410
-0.445
-0.484
-0.547
-0.609
-0.531
4.428
260.664
62123.035
99999.805
2532.523
53.369
259.379
259.333
31.342
3.205
0.332
-0.219
-0.275
-0.146
0.614
1.019
0.105
-0.146
-0.131
-0.114
-0.087
-0.067
-0.054
-0.047
0.798
-0.194
-0.355
-0.353
-0.347
-0.334
-0.325
-0.314
-0.237
1.542
33.045
295.054
258.795
26.415
1.263
-0.184
-0.229
-0.219
-0.197
-0.177
-0.156
-0.141
-0.130
-0.121
-0.111
-0.107
-0.105
-0.107
-0.114
-0.132
-0.149
-0.151
-0.151
-0.067
0.064
-0.053
-0.174
-0.200
-0.212
-0.206
-0.190
-0.470
-0.412
-0.377
-0.360
-0.346
-0.329
-0.321
-0.306
-0.295
-0.120
1.230
5.204
4.685
1.106
-0.106
-0.250
-0.241
-0.227
-0.197
-0.176
-0.155
-0.137
-0.125
-0.114
-0.105
-0.099
-0.098
-0.097
-0.102
-0.112
-0.128
-0.140
-0.144
-0.142
-0.142
-0.149
-0.156
-0.168
-0.174
-0.184
-0.135
-0.623
-0.463
-0.408
-0.383
-0.352
-0.329
-0.315
-0.303
-0.295
-0.288
-0.235
-0.144
-0.141
-0.233
-0.266
-0.256
-0.244
-0.227
-0.202
-0.181
-0.157
-0.140
-0.122
-0.113
-0.105
-0.096
-0.092
-0.087
-0.088
-0.092
-0.099
-0.112
-0.124
-0.125
-0.129
-0.143
-0.167
-0.170
-0.164
-0.169
-0.120
-0.666
-0.534
-0.479
-0.429
-0.382
-0.346
-0.319
-0.306
-0.296
-0.294
-0.294
-0.295
-0.293
-0.284
-0.275
-0.263
-0.244
-0.222
-0.202
-0.184
-0.164
-0.142
-0.126
-0.113
-0.103
-0.096
-0.087
-0.083
-0.082
-0.083
-0.084
-0.088
-0.094
-0.103
-0.115
-0.146
-0.196
-0.198
-0.184
-0.175
-0.150
-0.730
-0.661
-0.607
-0.535
-0.451
-0.380
-0.341
-0.317
-0.305
-0.304
-0.306
-0.312
-0.306
-0.298
-0.285
-0.264
-0.243
-0.223
-0.204
-0.189
-0.170
-0.146
-0.128
-0.114
-0.103
-0.094
-0.088
-0.081
-0.076
-0.075
-0.074
-0.076
-0.080
-0.089
-0.108
-0.166
-0.257
-0.250
-0.238
-0.194
-0.147
-0.778
-0.725
-0.567
-0.462
-0.530
-0.456
-0.374
-0.337
-0.311
-0.305
-0.311
-0.318
-0.316
-0.306
-0.288
-0.251
-0.236
-0.230
-0.214
-0.192
-0.175
-0.151
-0.130
-0.115
-0.104
-0.093
-0.088
-0.080
-0.075
-0.071
-0.068
-0.067
-0.070
-0.079
-0.106
-0.185
-0.317
-0.320
-0.304
-0.253
-0.134
-0.766
-0.118
6.993
12.294
1.849
-0.454
-0.423
-0.359
-0.327
-0.312
-0.320
-0.329
-0.322
-0.316
-0.293
-0.252
-0.241
-0.248
-0.230
-0.203
-0.181
-0.155
-0.135
-0.119
-0.106
-0.096
-0.088
-0.080
-0.074
-0.068
-0.061
-0.061
-0.064
-0.073
-0.102
-0.178
-0.338
-0.383
-0.365
-0.330
-0.267
-0.713
5.197
270.569
743.607
32.759
0.031
-0.469
-0.383
-0.345
-0.326
-0.332
-0.336
-0.332
-0.328
-0.311
-0.280
-0.267
-0.264
-0.244
-0.219
-0.193
-0.161
-0.137
-0.120
-0.106
-0.096
-0.087
-0.079
-0.071
-0.065
-0.060
-0.058
-0.060
-0.068
-0.089
-0.151
-0.284
-0.429
-0.409
-0.365
-0.306
-0.695
6.963
444.241
1529.346
50.349
0.164
-0.509
-0.415
-0.370
-0.344
-0.343
-0.344
-0.341
-0.330
-0.317
-0.298
-0.283
-0.267
-0.252
-0.228
-0.204
-0.170
-0.142
-0.123
-0.109
-0.097
-0.089
-0.082
-0.076
-0.067
-0.063
-0.061
-0.059
-0.065
-0.078
-0.115
-0.196
-0.323
-0.422
-0.384
-0.319
-0.747
0.569
16.481
32.879
3.958
-0.530
-0.525
-0.434
-0.386
-0.365
-0.355
-0.352
-0.344
-0.329
-0.297
-0.217
-0.157
-0.204
-0.245
-0.232
-0.202
-0.176
-0.147
-0.127
-0.112
-0.102
-0.095
-0.089
-0.079
-0.076
-0.069
-0.067
-0.064
-0.064
-0.069
-0.085
-0.125
-0.187
-0.261
-0.301
-0.287
-0.450
-0.539
-0.009
0.007
-0.545
-0.637
-0.508
-0.447
-0.401
-0.377
-0.371
-0.357
-0.343
-0.308
0.008
1.220
2.189
0.981
-0.038
-0.214
-0.200
-0.178
-0.156
-0.135
-0.119
-0.108
-0.100
-0.094
-0.092
-0.093
-0.087
-0.085
-0.080
-0.072
-0.068
-0.071
-0.083
-0.106
-0.133
-0.150
-0.146
-0.470
-0.399
-0.297
-0.375
-0.609
-0.274
-0.011
-0.161
-0.365
-0.392
-0.381
-0.364
-0.341
-0.182
1.726
13.637
26.402
9.898
1.003
-0.140
-0.199
-0.180
-0.164
-0.141
-0.125
-0.118
-0.114
-0.113
-0.115
-0.117
-0.113
-0.110
-0.105
-0.096
-0.081
-0.072
-0.066
-0.070
-0.075
-0.079
-0.076
42.017
0.616
-0.458
-0.345
0.832
7.827
16.818
7.027
0.625
-0.342
-0.394
-0.373
-0.345
-0.034
4.183
46.576
106.970
33.078
2.773
-0.064
-0.198
-0.182
-0.170
-0.151
-0.139
-0.134
-0.134
-0.141
-0.136
-0.134
-0.133
-0.128
-0.125
-0.120
-0.110
-0.085
-0.068
-0.058
-0.055
-0.052
-0.048
2155.497
177.556
0.123
0.403
15.473
295.219
1374.920
227.154
10.880
0.083
-0.391
-0.386
-0.362
-0.138
2.709
23.608
52.317
16.995
1.797
-0.107
-0.205
-0.194
-0.179
-0.163
-0.155
-0.157
-0.166
-0.163
-0.158
-0.130
0.002
0.027
-0.108
-0.135
-0.127
-0.112
-0.082
-0.064
-0.051
-0.043
-0.037
45280.027
1310.045
8.486
1.901
67.680
5678.387
99999.961
4083.136
46.477
0.749
-0.365
-0.383
-0.372
-0.298
0.319
3.034
5.215
2.475
0.188
-0.204
-0.212
-0.204
-0.191
-0.183
-0.193
-0.208
-0.214
-0.201
-0.155
0.792
8.672
8.693
1.091
-0.110
-0.144
-0.131
-0.105
-0.075
-0.054
-0.044
-0.035
61741.426
1481.928
8.528
1.811
48.689
2532.612
28256.076
1858.717
33.469
0.817
-0.317
-0.373
-0.368
-0.350
-0.271
-0.061
0.076
-0.069
-0.215
-0.241
-0.231
-0.222
-0.204
-0.211
-0.250
-0.297
-0.302
-0.260
-0.026
9.886
319.519
377.421
13.989
0.436
-0.111
-0.144
-0.122
-0.093
-0.062
-0.045
-0.037
3597.540
250.074
0.529
0.340
7.257
84.668
228.405
71.534
13.741
3.567
0.159
-0.341
-0.365
-0.354
-0.337
-0.315
-0.297
-0.279
-0.265
-0.257
-0.255
-0.242
-0.228
-0.237
-0.284
-0.360
-0.430
-0.363
-0.018
15.148
532.890
655.224
46.591
6.864
0.410
-0.132
-0.133
-0.103
-0.073
-0.050
-0.037
100.998
1.840
-0.388
-0.301
0.229
2.520
9.099
48.732
95.008
26.341
2.117
-0.233
-0.362
-0.366
-0.376
-0.379
-0.345
-0.313
-0.289
-0.278
-0.272
-0.263
-0.249
-0.259
-0.316
-0.401
-0.484
-0.475
-0.209
4.448
78.233
908.955
889.018
66.295
2.836
-0.065
-0.139
-0.109
-0.080
-0.055
-0.040
-0.327
-0.376
-0.382
-0.375
-0.343
0.189
8.025
94.691
199.789
52.233
3.321
-0.182
-0.361
-0.391
-0.453
-0.450
-0.412
-0.368
-0.269
-0.258
-0.278
-0.270
-0.259
-0.270
-0.332
-0.425
-0.509
-0.545
-0.258
4.289
155.646
4083.778
4809.554
176.042
4.775
-0.020
-0.148
-0.113
-0.084
-0.058
-0.044
-0.365
-0.372
-0.373
-0.359
-0.341
-0.103
2.985
23.549
46.510
15.149
1.167
-0.263
-0.373
-0.438
-0.546
-0.528
-0.491
0.322
4.071
5.784
0.708
-0.275
-0.274
-0.284
-0.337
-0.431
-0.507
-0.552
-0.211
2.861
45.210
444.590
441.962
46.765
2.045
-0.095
-0.154
-0.117
-0.085
-0.059
-0.044
-0.336
-0.345
-0.353
-0.343
-0.334
-0.293
0.143
1.908
2.989
1.181
-0.078
-0.340
-0.384
-0.492
-0.620
-0.621
-0.344
6.399
52.719
113.099
23.342
-0.013
-0.297
-0.314
-0.364
-0.431
-0.499
-0.465
1.267
26.688
203.201
189.926
36.686
4.705
0.196
-0.168
-0.152
-0.121
-0.084
-0.060
-0.045
-0.296
-0.318
-0.325
-0.324
-0.311
-0.304
-0.280
-0.197
-0.144
-0.244
-0.323
-0.352
-0.394
-0.528
-0.688
-0.715
-0.219
11.296
88.263
158.636
46.424
0.538
-0.338
-0.371
-0.412
-0.455
-0.494
-0.220
8.789
505.467
34243.070
23386.096
337.439
6.060
0.003
-0.176
-0.152
-0.122
-0.084
-0.061
-0.048
-0.024
-0.288
-0.302
-0.306
-0.293
-0.285
-0.286
-0.295
-0.303
-0.315
-0.329
-0.348
-0.392
-0.518
-0.745
-0.778
-0.682
3.947
26.896
36.640
9.303
-0.090
-0.402
-0.423
-0.461
-0.469
-0.467
-0.057
12.207
1185.885
99999.781
99999.813
667.460
8.958
0.051
-0.171
-0.154
-0.118
-0.083
-0.062
-0.048
1.991
-0.198
-0.283
-0.287
-0.284
-0.282
-0.286
-0.293
-0.304
-0.313
-0.324
-0.341
-0.374
-0.480
-0.720
-0.790
-0.804
-0.435
1.802
2.474
0.208
-0.446
-0.453
-0.416
-0.421
-0.405
-0.376
-0.182
4.180
136.880
2530.948
2166.779
94.826
3.135
-0.081
-0.175
-0.152
-0.117
-0.083
-0.062
-0.048
6.552
-0.067
-0.266
-0.276
-0.279
-0.275
-0.279
-0.285
-0.295
-0.302
-0.311
-0.326
-0.356
-0.418
-0.573
-0.749
-0.578
-0.463
-0.608
-0.581
-0.529
-0.495
-0.448
-0.418
-0.381
-0.352
-0.331
-0.295
0.274
5.794
26.489
23.828
4.884
0.245
-0.194
-0.181
-0.155
-0.118
-0.084
-0.062
-0.049
5.378
-0.072
-0.257
-0.272
-0.275
-0.265
-0.264
-0.269
-0.274
-0.282
-0.294
-0.310
-0.338
-0.367
-0.433
-0.214
2.941
5.339
0.447
-0.524
-0.521
-0.510
-0.470
-0.392
-0.350
-0.334
-0.333
-0.331
-0.289
-0.059
0.417
0.524
0.099
-0.180
-0.226
-0.201
-0.166
-0.121
-0.087
-0.065
-0.051
1.220
-0.190
-0.256
-0.273
-0.265
-0.256
-0.231
-0.120
-0.028
-0.127
-0.253
-0.295
-0.316
-0.335
-0.341
0.681
14.383
24.873
3.096
-0.408
-0.513
-0.500
-0.679
-0.600
-0.372
-0.076
-0.274
-0.334
-0.321
-0.250
-0.102
-0.042
-0.166
-0.241
-0.241
-0.222
-0.182
-0.132
-0.091
-0.068
-0.055
-0.084
-0.239
-0.255
-0.268
-0.257
-0.215
0.323
3.071
6.466
3.064
0.306
-0.237
-0.298
-0.307
-0.311
0.137
4.970
7.398
1.166
-0.341
-0.641
-0.770
-0.732
-0.013
7.976
33.412
34.359
1.879
-0.190
0.896
4.904
6.549
2.211
0.056
-0.223
-0.217
-0.184
-0.145
-0.101
-0.072
-0.056
-0.233
-0.240
-0.259
-0.258
-0.249
0.011
4.711
58.819
199.877
66.157
5.225
0.020
-0.280
-0.292
-0.296
-0.255
0.020
0.153
-0.197
-0.455
-0.742
-0.786
-0.699
6.971
141.669
909.235
1026.191
177.736
2.208
19.288
259.268
505.693
74.514
3.872
0.070
-0.181
-0.176
-0.145
-0.112
-0.080
-0.059
-0.232
-0.240
-0.252
-0.247
-0.233
0.392
17.007
440.904
2962.272
505.478
18.951
0.432
-0.258
-0.285
-0.287
-0.283
-0.282
-0.294
-0.339
-0.470
-0.749
-0.767
-0.474
18.355
445.998
4098.943
4675.071
635.549
13.087
200.454
28256.008
99999.898
1858.880
28.330
8.177
1.364
-0.095
-0.144
-0.115
-0.086
-0.060
-0.223
-0.226
-0.235
-0.237
-0.227
0.284
12.289
295.087
1374.997
295.076
13.664
0.304
-0.257
-0.273
-0.280
-0.273
-0.276
-0.289
-0.330
-0.441
-0.696
-0.708
-0.549
10.558
280.448
2155.502
2446.627
397.618
10.197
295.793
93989.781
99999.836
4087.380
173.910
445.487
25.244
0.429
-0.139
-0.114
-0.089
-0.063
-0.195
-0.202
-0.218
-0.226
-0.230
-0.078
2.234
23.647
58.811
23.630
2.461
-0.100
-0.271
-0.267
-0.264
-0.259
-0.261
-0.275
-0.304
-0.380
-0.578
-0.646
-0.660
0.751
23.039
198.913
222.980
26.761
1.854
41.721
1024.557
2530.994
233.329
326.568
1272.935
50.926
0.695
-0.132
-0.110
-0.088
-0.061
-0.172
-0.184
-0.204
-0.220
-0.226
-0.224
-0.028
0.889
1.778
0.872
-0.033
-0.262
-0.277
-0.273
-0.259
-0.249
-0.243
-0.244
-0.249
-0.323
-0.451
-0.594
-0.583
-0.544
-0.181
0.527
0.498
-0.314
-0.162
2.115
15.165
21.157
7.691
19.938
44.169
5.860
0.068
-0.128
-0.104
-0.082
-0.058
-0.157
-0.172
-0.191
-0.211
-0.222
-0.236
-0.244
-0.213
-0.191
-0.228
-0.266
-0.282
-0.289
-0.294
-0.277
-0.260
-0.247
-0.243
-0.251
-0.292
-0.379
-0.502
-0.555
-0.333
5.875
44.520
56.885
14.094
0.228
-0.321
0.068
0.221
0.034
0.287
0.571
0.032
-0.137
-0.118
-0.101
-0.076
-0.054
-0.146
-0.159
-0.177
-0.201
-0.221
-0.236
-0.248
-0.252
-0.259
-0.268
-0.282
-0.305
-0.331
-0.351
-0.347
-0.311
-0.274
-0.263
-0.272
-0.291
-0.387
-0.456
-0.512
3.476
141.653
1310.054
1900.849
445.995
14.193
-0.291
-0.335
-0.275
-0.226
-0.191
-0.168
-0.153
-0.131
-0.111
-0.091
-0.068
-0.053
-0.137
-0.151
-0.167
-0.186
-0.211
-0.231
-0.248
-0.254
-0.263
-0.276
-0.307
-0.356
-0.428
-0.470
-0.424
-0.363
-0.321
-0.306
-0.305
-0.314
-0.384
-0.423
-0.394
12.303
806.164
13944.045
28789.121
3160.674
113.070
-0.088
-0.293
-0.250
-0.212
-0.184
-0.164
-0.140
-0.121
-0.100
-0.077
-0.061
-0.051
-0.131
-0.143
-0.159
-0.176
-0.198
-0.222
-0.239
-0.248
-0.260
-0.282
-0.335
-0.446
-0.554
-0.523
-0.492
-0.443
-0.388
-0.351
-0.332
-0.322
-0.362
-0.401
-0.380
9.502
715.259
12111.834
24832.035
2779.544
101.062
-0.179
-0.260
-0.223
-0.193
-0.170
-0.148
-0.122
-0.101
-0.083
-0.069
-0.056
-0.048
-0.125
-0.139
-0.150
-0.169
-0.191
-0.213
-0.232
-0.241
-0.252
-0.288
-0.379
-0.554
-0.581
-0.588
-0.544
-0.417
-0.450
-0.395
-0.186
0.295
0.423
-0.055
-0.343
0.515
126.536
1026.195
1481.937
353.404
5.486
-0.277
-0.250
-0.216
-0.184
-0.156
-0.135
-0.110
-0.090
-0.076
-0.065
-0.054
-0.045
-0.124
-0.131
-0.149
-0.168
-0.189
-0.210
-0.226
-0.235
-0.249
-0.292
-0.417
-0.574
-0.594
-0.584
0.147
2.048
1.666
0.060
3.298
21.078
32.997
8.810
0.607
-0.180
0.475
13.796
26.703
2.505
-0.283
-0.287
-0.261
-0.218
-0.185
-0.161
-0.139
-0.112
-0.092
-0.075
-0.063
-0.053
-0.045
-0.121
-0.130
-0.150
-0.170
-0.189
-0.204
-0.219
-0.233
-0.248
-0.289
-0.420
-0.536
-0.559
-0.425
1.572
17.361
26.321
3.830
58.912
1597.146
4083.182
258.888
9.170
4.020
3.752
0.956
-0.151
-0.292
-0.294
-0.286
-0.257
-0.218
-0.187
-0.161
-0.138
-0.122
-0.095
-0.076
-0.062
-0.052
-0.043
-0.115
-0.129
-0.152
-0.167
-0.178
-0.188
-0.204
-0.216
-0.234
-0.269
-0.372
-0.469
-0.480
-0.413
0.538
10.472
16.726
6.499
295.693
93990.016
99999.828
2963.733
53.041
227.879
227.273
26.416
1.258
-0.223
-0.290
-0.273
-0.247
-0.194
-0.161
-0.161
-0.140
-0.121
-0.103
-0.078
-0.063
-0.051
-0.043
7.903
0.571
-0.300
-0.346
-0.343
-0.334
-0.320
-0.301
-0.273
0.241
5.213
23.629
21.156
4.229
0.177
-0.231
-0.237
-0.228
-0.210
-0.188
-0.170
-0.157
-0.141
-0.128
-0.120
-0.117
-0.118
-0.121
-0.133
-0.147
-0.163
-0.165
-0.158
0.024
0.355
0.080
-0.161
-0.193
-0.204
-0.203
-0.135
-0.012
-0.324
-0.367
-0.354
-0.345
-0.328
-0.318
-0.299
-0.286
-0.227
0.155
0.979
0.983
0.123
-0.219
-0.249
-0.238
-0.227
-0.208
-0.187
-0.167
-0.148
-0.135
-0.122
-0.116
-0.114
-0.113
-0.111
-0.115
-0.126
-0.144
-0.155
-0.154
-0.151
-0.153
-0.158
-0.160
-0.172
-0.176
-0.179
0.018
-0.446
-0.428
-0.404
-0.385
-0.356
-0.330
-0.314
-0.298
-0.287
-0.281
-0.267
-0.240
-0.236
-0.259
-0.262
-0.253
-0.240
-0.221
-0.205
-0.190
-0.169
-0.149
-0.132
-0.121
-0.116
-0.110
-0.106
-0.101
-0.101
-0.106
-0.115
-0.126
-0.138
-0.136
-0.138
-0.143
-0.156
-0.167
-0.166
-0.165
0.032
-0.575
-0.537
-0.508
-0.465
-0.407
-0.355
-0.320
-0.302
-0.295
-0.289
-0.290
-0.291
-0.285
-0.279
-0.264
-0.237
-0.218
-0.217
-0.204
-0.188
-0.173
-0.154
-0.135
-0.122
-0.115
-0.107
-0.098
-0.092
-0.090
-0.090
-0.091
-0.096
-0.102
-0.108
-0.114
-0.127
-0.151
-0.180
-0.181
-0.171
-0.099
-0.663
-0.625
-0.602
-0.571
-0.504
-0.414
-0.350
-0.311
-0.295
-0.296
-0.303
-0.304
-0.299
-0.278
-0.156
0.053
0.044
-0.133
-0.201
-0.193
-0.175
-0.158
-0.139
-0.124
-0.115
-0.108
-0.097
-0.089
-0.084
-0.082
-0.079
-0.081
-0.084
-0.088
-0.098
-0.121
-0.168
-0.226
-0.221
-0.197
-0.176
-0.681
-0.680
-0.661
-0.617
-0.581
-0.506
-0.398
-0.332
-0.301
-0.297
-0.307
-0.309
-0.304
-0.230
0.190
1.105
0.876
0.112
-0.183
-0.197
-0.180
-0.163
-0.143
-0.128
-0.115
-0.107
-0.098
-0.090
-0.081
-0.076
-0.072
-0.073
-0.074
-0.078
-0.087
-0.121
-0.184
-0.272
-0.272
-0.242
-0.209
-0.697
-0.517
-0.238
-0.029
-0.462
-0.564
-0.458
-0.363
-0.318
-0.306
-0.319
-0.313
-0.306
-0.210
0.405
1.562
1.405
0.217
-0.186
-0.212
-0.190
-0.172
-0.149
-0.132
-0.117
-0.105
-0.097
-0.089
-0.079
-0.073
-0.068
-0.065
-0.066
-0.071
-0.083
-0.113
-0.181
-0.282
-0.320
-0.287
-0.243
0.019
2.211
4.641
5.472
0.548
-0.547
-0.519
-0.395
-0.332
-0.322
-0.325
-0.319
-0.317
-0.264
0.032
0.569
0.496
-0.026
-0.228
-0.229
-0.204
-0.178
-0.151
-0.133
-0.117
-0.107
-0.096
-0.085
-0.076
-0.071
-0.067
-0.063
-0.063
-0.069
-0.077
-0.102
-0.153
-0.237
-0.317
-0.318
-0.272
1.421
5.585
7.452
7.587
0.668
-0.571
-0.564
-0.431
-0.363
-0.344
-0.338
-0.334
-0.304
-0.212
-0.094
-0.084
-0.143
-0.226
-0.254
-0.238
-0.214
-0.186
-0.153
-0.133
-0.120
-0.107
-0.098
-0.087
-0.080
-0.073
-0.069
-0.064
-0.063
-0.065
-0.073
-0.087
-0.118
-0.170
-0.231
-0.264
-0.248
0.428
2.697
2.570
0.763
-0.447
-0.649
-0.585
-0.457
-0.399
-0.372
-0.355
-0.349
-0.260
0.004
0.258
0.316
0.394
0.053
-0.195
-0.241
-0.216
-0.190
-0.158
-0.136
-0.122
-0.108
-0.100
-0.091
-0.084
-0.082
-0.074
-0.069
-0.069
-0.067
-0.066
-0.072
-0.089
-0.111
-0.142
-0.159
-0.156
-0.633
-0.338
-0.506
-0.715
-0.702
-0.654
-0.564
-0.475
-0.431
-0.397
-0.378
-0.353
-0.257
0.108
1.837
11.220
21.173
7.988
0.879
-0.177
-0.212
-0.190
-0.165
-0.142
-0.127
-0.115
-0.106
-0.097
-0.097
-0.093
-0.090
-0.084
-0.079
-0.075
-0.068
-0.067
-0.071
-0.079
-0.087
-0.093
-0.091
-0.443
-0.507
-0.723
-0.699
-0.649
-0.550
-0.405
-0.423
-0.440
-0.421
-0.391
-0.364
-0.298
0.487
15.356
295.120
1185.884
199.865
8.902
0.152
-0.204
-0.190
-0.174
-0.152
-0.137
-0.127
-0.118
-0.115
-0.116
-0.120
-0.118
-0.113
-0.107
-0.095
-0.082
-0.071
-0.065
-0.063
-0.061
-0.063
-0.060
158.508
5.119
-0.446
-0.252
0.303
1.582
2.352
1.036
-0.197
-0.419
-0.407
-0.375
-0.313
1.205
52.299
2962.244
28255.650
1597.084
26.430
0.614
-0.195
-0.194
-0.181
-0.161
-0.147
-0.140
-0.137
-0.141
-0.144
-0.143
-0.142
-0.136
-0.134
-0.129
-0.112
-0.089
-0.071
-0.060
-0.054
-0.049
-0.044
12112.277
564.806
2.911
2.463
9.464
27.030
47.663
16.892
1.591
-0.299
-0.417
-0.386
-0.335
0.703
29.505
886.682
4083.228
505.474
15.245
0.346
-0.203
-0.202
-0.191
-0.172
-0.161
-0.159
-0.161
-0.169
-0.165
-0.157
-0.149
-0.146
-0.154
-0.150
-0.141
-0.121
-0.092
-0.069
-0.053
-0.045
-0.040
100002.477
5341.816
54.679
15.547
73.422
153.662
343.431
84.290
5.661
-0.124
-0.407
-0.393
-0.368
-0.098
3.364
33.042
74.474
23.633
2.227
-0.092
-0.222
-0.216
-0.204
-0.189
-0.184
-0.188
-0.199
-0.196
-0.181
-0.112
0.251
0.290
-0.035
-0.140
-0.149
-0.139
-0.115
-0.086
-0.062
-0.045
-0.038
100002.852
6105.632
55.304
23.893
126.860
140.748
208.881
59.338
4.157
-0.145
-0.393
-0.386
-0.368
-0.327
-0.057
0.951
1.751
0.762
-0.083
-0.237
-0.236
-0.232
-0.223
-0.220
-0.230
-0.243
-0.251
-0.228
-0.200
0.353
3.804
5.946
2.818
0.615
-0.065
-0.145
-0.124
-0.105
-0.071
-0.050
-0.039
21451.227
807.231
5.123
7.157
27.648
27.965
20.262
7.673
1.126
-0.079
-0.345
-0.376
-0.365
-0.346
-0.321
-0.282
-0.251
-0.268
-0.270
-0.263
-0.264
-0.261
-0.245
-0.255
-0.286
-0.318
-0.320
-0.282
-0.190
1.494
21.174
141.643
137.632
19.070
1.096
-0.105
-0.132
-0.112
-0.083
-0.055
-0.040
280.553
13.438
-0.219
0.468
1.982
1.883
1.303
1.707
1.974
0.663
-0.195
-0.360
-0.363
-0.355
-0.353
-0.362
-0.368
-0.341
-0.311
-0.298
-0.290
-0.276
-0.260
-0.271
-0.315
-0.380
-0.402
-0.340
-0.090
6.601
337.656
23386.342
28255.889
385.265
7.321
0.045
-0.138
-0.117
-0.090
-0.060
-0.042
-0.159
-0.353
-0.358
-0.320
-0.263
-0.233
0.165
1.901
2.966
1.156
-0.124
-0.343
-0.354
-0.374
-0.410
-0.465
-0.448
-0.414
-0.374
-0.344
-0.310
-0.290
-0.277
-0.283
-0.330
-0.404
-0.452
-0.391
-0.024
12.292
1186.028
99999.914
99999.844
1375.099
13.768
0.177
-0.147
-0.125
-0.096
-0.064
-0.046
-0.339
-0.344
-0.352
-0.352
-0.345
-0.324
-0.102
0.589
1.167
0.348
-0.223
-0.346
-0.358
-0.402
-0.493
-0.557
-0.535
-0.501
-0.420
-0.361
-0.343
-0.313
-0.275
-0.250
-0.338
-0.428
-0.471
-0.419
-0.041
5.807
203.546
6720.535
7967.258
227.443
5.285
-0.006
-0.159
-0.131
-0.095
-0.064
-0.047
-0.314
-0.322
-0.331
-0.332
-0.325
-0.322
-0.292
-0.178
-0.099
-0.219
-0.318
-0.344
-0.369
-0.435
-0.586
-0.646
-0.639
-0.570
-0.079
0.078
-0.298
-0.362
-0.307
-0.283
-0.400
-0.481
-0.497
-0.362
1.356
27.091
209.025
228.577
71.569
11.192
0.613
-0.157
-0.168
-0.136
-0.092
-0.063
-0.048
-0.273
-0.295
-0.301
-0.307
-0.303
-0.301
-0.303
-0.302
-0.303
-0.316
-0.328
-0.345
-0.382
-0.463
-0.654
-0.740
-0.744
-0.624
0.235
0.528
-0.232
-0.444
-0.445
-0.481
-0.541
-0.580
-0.539
-0.210
7.919
440.918
28256.066
19412.479
296.255
6.249
0.016
-0.191
-0.172
-0.136
-0.090
-0.063
-0.048
0.121
-0.259
-0.280
-0.282
-0.282
-0.280
-0.284
-0.294
-0.302
-0.313
-0.324
-0.342
-0.380
-0.466
-0.663
-0.793
-0.797
-0.777
-0.439
-0.223
-0.495
-0.555
-0.563
-0.564
-0.541
-0.515
-0.472
-0.088
12.194
1024.581
99999.914
100000.156
580.726
8.141
0.043
-0.180
-0.165
-0.130
-0.092
-0.063
-0.049
3.076
-0.140
-0.263
-0.265
-0.267
-0.270
-0.281
-0.293
-0.305
-0.312
-0.320
-0.334
-0.372
-0.444
-0.590
-0.805
-0.794
-0.767
-0.740
-0.675
-0.634
-0.624
-0.577
-0.525
-0.489
-0.453
-0.407
-0.211
3.749
121.056
2167.613
1861.199
86.223
3.425
-0.043
-0.183
-0.159
-0.127
-0.089
-0.065
-0.049
12.295
0.044
-0.248
-0.258
-0.259
-0.264
-0.276
-0.286
-0.293
-0.301
-0.310
-0.327
-0.361
-0.398
-0.485
-0.442
0.968
2.113
-0.035
-0.635
-0.634
-0.593
-0.545
-0.475
-0.287
-0.218
-0.320
-0.302
0.226
5.484
26.092
31.080
10.957
1.709
-0.063
-0.186
-0.160
-0.128
-0.091
-0.065
-0.049
9.932
0.029
-0.240
-0.253
-0.255
-0.257
-0.260
-0.271
-0.280
-0.288
-0.299
-0.320
-0.349
-0.363
-0.335
3.659
105.842
270.757
18.765
-0.160
-0.606
-0.539
-0.500
-0.378
0.025
0.318
-0.227
-0.326
-0.272
0.211
2.252
6.468
4.900
0.917
-0.112
-0.204
-0.169
-0.130
-0.093
-0.067
-0.051
2.027
-0.143
-0.237
-0.248
-0.247
-0.242
-0.248
-0.243
-0.237
-0.258
-0.287
-0.308
-0.330
-0.338
-0.153
14.487
2229.394
11423.311
105.970
0.739
-0.466
-0.485
-0.476
-0.398
-0.056
0.734
-0.112
-0.327
-0.151
0.464
1.264
1.521
0.980
0.070
-0.209
-0.225
-0.184
-0.137
-0.097
-0.070
-0.055
-0.021
-0.218
-0.237
-0.248
-0.240
-0.234
-0.159
0.143
0.445
0.125
-0.193
-0.286
-0.308
-0.318
-0.228
4.995
196.842
625.268
28.790
0.207
-0.423
-0.491
-0.471
-0.425
-0.273
-0.028
-0.110
-0.243
0.639
5.071
9.829
5.605
1.230
-0.067
-0.235
-0.220
-0.196
-0.148
-0.103
-0.073
-0.057
-0.207
-0.221
-0.233
-0.236
-0.233
-0.198
0.335
3.084
6.475
3.072
0.317
-0.229
-0.289
-0.297
-0.294
0.064
3.354
4.996
0.749
-0.313
-0.429
-0.794
-0.753
-0.458
2.357
8.291
6.124
0.291
2.083
17.683
62.885
82.696
17.902
1.318
-0.154
-0.213
-0.188
-0.151
-0.111
-0.077
-0.057
-0.206
-0.213
-0.222
-0.222
-0.226
-0.138
1.142
9.916
23.648
11.030
1.267
-0.154
-0.269
-0.285
-0.292
-0.288
-0.253
-0.246
-0.332
-0.429
-0.651
-0.765
-0.729
0.011
6.962
38.400
42.198
2.625
2.414
44.415
781.127
1862.904
176.617
6.759
0.443
-0.092
-0.177
-0.148
-0.116
-0.081
-0.059
-0.194
-0.196
-0.205
-0.214
-0.221
-0.154
0.905
8.020
17.005
8.005
0.998
-0.174
-0.259
-0.269
-0.282
-0.282
-0.289
-0.309
-0.337
-0.411
-0.594
-0.701
-0.685
-0.281
3.587
16.451
16.837
1.042
1.586
47.747
1187.669
3475.042
259.191
10.260
4.246
0.658
-0.126
-0.142
-0.115
-0.085
-0.060
-0.167
-0.175
-0.189
-0.206
-0.216
-0.203
0.092
1.440
3.083
1.594
0.063
-0.233
-0.256
-0.260
-0.263
-0.268
-0.277
-0.286
-0.314
-0.367
-0.490
-0.643
-0.649
-0.583
0.021
0.555
0.061
-0.416
0.216
10.975
107.043
199.919
37.382
6.164
5.952
1.196
-0.094
-0.135
-0.110
-0.082
-0.060
-0.149
-0.161
-0.176
-0.200
-0.211
-0.218
-0.197
-0.077
0.016
-0.098
-0.232
-0.263
-0.265
-0.265
-0.258
-0.256
-0.258
-0.261
-0.264
-0.320
-0.406
-0.567
-0.620
-0.546
-0.460
-0.448
-0.492
-0.483
-0.358
0.612
4.137
6.443
2.316
0.854
1.040
0.147
-0.139
-0.127
-0.106
-0.078
-0.057
-0.137
-0.148
-0.165
-0.187
-0.206
-0.216
-0.225
-0.233
-0.242
-0.252
-0.266
-0.276
-0.291
-0.297
-0.290
-0.276
-0.259
-0.254
-0.262
-0.283
-0.382
-0.551
-0.640
-0.681
-0.205
2.667
3.382
0.516
-0.542
-0.446
-0.238
-0.073
-0.138
-0.166
-0.135
-0.149
-0.141
-0.117
-0.098
-0.072
-0.053
-0.126
-0.139
-0.153
-0.171
-0.195
-0.213
-0.225
-0.237
-0.247
-0.259
-0.280
-0.314
-0.360
-0.397
-0.383
-0.324
-0.278
-0.262
-0.274
-0.298
-0.405
-0.528
-0.595
-0.365
7.790
45.782
56.051
15.839
0.384
-0.451
-0.374
-0.296
-0.228
-0.191
-0.169
-0.150
-0.129
-0.110
-0.083
-0.063
-0.050
-0.119
-0.129
-0.142
-0.158
-0.177
-0.199
-0.219
-0.235
-0.247
-0.268
-0.311
-0.402
-0.523
-0.489
-0.415
-0.346
-0.298
-0.284
-0.294
-0.314
-0.409
-0.497
-0.554
0.409
27.679
177.696
250.154
74.771
2.332
-0.365
-0.313
-0.258
-0.210
-0.179
-0.158
-0.137
-0.114
-0.090
-0.072
-0.058
-0.049
-0.110
-0.121
-0.134
-0.146
-0.164
-0.180
-0.199
-0.216
-0.235
-0.273
-0.372
-0.562
-0.578
-0.528
-0.431
-0.245
-0.285
-0.302
-0.306
-0.314
-0.353
-0.462
-0.507
0.189
19.634
177.665
250.133
60.120
1.521
-0.313
-0.262
-0.214
-0.176
-0.154
-0.134
-0.114
-0.093
-0.078
-0.065
-0.055
-0.046
-0.106
-0.117
-0.126
-0.137
-0.152
-0.167
-0.183
-0.202
-0.227
-0.290
-0.463
-0.619
-0.602
-0.379
2.673
12.285
13.821
1.076
-0.249
-0.103
-0.054
-0.281
-0.421
-0.373
2.146
20.595
33.238
5.068
-0.130
-0.278
-0.227
-0.186
-0.157
-0.137
-0.118
-0.099
-0.083
-0.072
-0.061
-0.052
-0.044
-0.101
-0.112
-0.121
-0.136
-0.147
-0.162
-0.177
-0.192
-0.223
-0.309
-0.530
-0.602
-0.601
2.162
60.850
501.447
635.033
158.896
2.642
4.892
6.435
2.141
-0.047
-0.341
-0.297
-0.020
0.105
-0.235
-0.297
-0.259
-0.219
-0.187
-0.164
-0.140
-0.119
-0.098
-0.082
-0.069
-0.060
-0.051
-0.041
-0.098
-0.107
-0.119
-0.134
-0.147
-0.159
-0.172
-0.185
-0.215
-0.301
-0.521
-0.555
-0.476
6.850
280.506
2446.596
3597.809
638.561
29.984
98.749
176.430
33.078
2.277
0.905
0.812
0.073
-0.258
-0.285
-0.271
-0.258
-0.224
-0.190
-0.165
-0.144
-0.126
-0.103
-0.083
-0.070
-0.058
-0.049
-0.040
-0.094
-0.101
-0.116
-0.131
-0.147
-0.158
-0.167
-0.178
-0.199
-0.273
-0.456
-0.482
-0.442
4.457
223.064
1900.833
2447.419
460.662
105.747
688.800
1376.640
137.383
10.738
23.840
23.612
4.680
0.197
-0.251
-0.262
-0.253
-0.222
-0.192
-0.168
-0.145
-0.128
-0.111
-0.087
-0.070
-0.058
-0.048
-0.040
18.260
1.480
-0.256
-0.334
-0.336
-0.322
-0.314
-0.296
-0.280
-0.219
0.166
0.990
0.877
0.131
-0.214
-0.254
-0.253
-0.246
-0.227
-0.207
-0.188
-0.171
-0.159
-0.146
-0.136
-0.147
-0.153
-0.149
-0.155
-0.166
-0.187
-0.185
-0.170
-0.099
0.010
-0.084
-0.179
-0.197
-0.204
-0.200
-0.109
2.912
0.016
-0.335
-0.341
-0.342
-0.322
-0.310
-0.299
-0.280
-0.269
-0.227
-0.138
-0.155
-0.229
-0.255
-0.249
-0.247
-0.235
-0.221
-0.206
-0.186
-0.168
-0.156
-0.141
-0.147
-0.157
-0.152
-0.139
-0.137
-0.146
-0.159
-0.171
-0.170
-0.168
-0.164
-0.166
-0.172
-0.178
-0.178
-0.176
0.065
1.097
-0.228
-0.375
-0.368
-0.355
-0.326
-0.308
-0.301
-0.286
-0.278
-0.277
-0.281
-0.273
-0.268
-0.258
-0.245
-0.234
-0.222
-0.209
-0.199
-0.185
-0.165
-0.149
-0.149
-0.153
-0.153
-0.140
-0.126
-0.119
-0.120
-0.128
-0.140
-0.150
-0.149
-0.151
-0.149
-0.154
-0.158
-0.155
-0.161
0.082
-0.181
-0.450
-0.475
-0.455
-0.410
-0.354
-0.317
-0.303
-0.293
-0.288
-0.293
-0.288
-0.282
-0.259
-0.113
0.133
0.114
-0.108
-0.201
-0.197
-0.182
-0.171
-0.156
-0.155
-0.151
-0.144
-0.129
-0.115
-0.106
-0.099
-0.100
-0.104
-0.109
-0.112
-0.117
-0.122
-0.130
-0.143
-0.157
-0.162
-0.079
-0.520
-0.540
-0.527
-0.507
-0.476
-0.421
-0.354
-0.311
-0.294
-0.292
-0.303
-0.302
-0.290
-0.053
1.568
5.810
5.242
1.024
-0.084
-0.197
-0.184
-0.173
-0.159
-0.152
-0.146
-0.136
-0.120
-0.107
-0.095
-0.089
-0.085
-0.088
-0.088
-0.090
-0.094
-0.103
-0.120
-0.148
-0.173
-0.177
-0.166
-0.546
-0.417
-0.487
-0.559
-0.514
-0.471
-0.404
-0.331
-0.296
-0.299
-0.306
-0.302
-0.254
0.650
11.004
52.319
41.541
6.480
0.295
-0.189
-0.188
-0.179
-0.165
-0.155
-0.144
-0.129
-0.116
-0.102
-0.091
-0.082
-0.079
-0.075
-0.077
-0.078
-0.081
-0.092
-0.118
-0.153
-0.193
-0.203
-0.189
2.533
9.265
6.188
0.385
-0.554
-0.501
-0.450
-0.362
-0.308
-0.311
-0.313
-0.304
-0.243
0.962
16.973
94.707
74.485
9.901
0.456
-0.199
-0.199
-0.187
-0.168
-0.152
-0.140
-0.129
-0.111
-0.097
-0.087
-0.080
-0.075
-0.070
-0.070
-0.073
-0.075
-0.086
-0.109
-0.144
-0.187
-0.211
-0.201
42.929
141.600
101.012
11.409
-0.197
-0.532
-0.476
-0.398
-0.334
-0.323
-0.319
-0.312
-0.229
0.530
6.128
23.786
18.970
3.796
0.101
-0.231
-0.216
-0.194
-0.169
-0.150
-0.135
-0.123
-0.107
-0.097
-0.088
-0.079
-0.073
-0.068
-0.068
-0.068
-0.071
-0.079
-0.096
-0.123
-0.157
-0.180
-0.179
126.488
445.958
280.514
30.061
0.381
-0.571
-0.512
-0.424
-0.375
-0.349
-0.339
-0.287
0.200
2.253
4.072
3.429
1.846
0.273
-0.204
-0.243
-0.227
-0.203
-0.170
-0.148
-0.133
-0.121
-0.108
-0.097
-0.089
-0.080
-0.074
-0.069
-0.068
-0.066
-0.067
-0.073
-0.085
-0.099
-0.120
-0.135
-0.133
75.555
222.996
141.571
16.819
-0.049
-0.607
-0.556
-0.506
-0.446
-0.395
-0.367
-0.212
1.511
9.848
17.138
6.579
1.714
0.378
-0.156
-0.243
-0.229
-0.204
-0.172
-0.148
-0.135
-0.123
-0.110
-0.100
-0.094
-0.085
-0.078
-0.073
-0.071
-0.068
-0.067
-0.068
-0.073
-0.080
-0.088
-0.095
-0.095
6.065
20.730
13.829
1.490
-0.612
-0.619
-0.577
-0.578
-0.522
-0.455
-0.403
-0.228
1.500
11.141
21.912
30.318
53.147
18.987
1.772
-0.137
-0.230
-0.202
-0.179
-0.157
-0.143
-0.128
-0.116
-0.108
-0.102
-0.095
-0.089
-0.084
-0.081
-0.076
-0.071
-0.067
-0.066
-0.067
-0.069
-0.069
-0.067
-0.423
-0.047
-0.269
-0.584
-0.564
-0.565
-0.553
-0.633
-0.573
-0.503
-0.434
-0.330
0.306
3.924
41.475
1598.884
11287.431
886.708
21.152
0.449
-0.217
-0.203
-0.187
-0.166
-0.149
-0.139
-0.126
-0.120
-0.117
-0.118
-0.115
-0.112
-0.107
-0.094
-0.085
-0.073
-0.066
-0.059
-0.056
-0.053
-0.052
82.050
2.244
-0.171
0.542
1.898
1.584
0.068
-0.460
-0.566
-0.519
-0.453
-0.394
-0.220
2.715
155.490
62122.328
99999.766
16158.013
74.490
1.272
-0.199
-0.208
-0.194
-0.173
-0.160
-0.153
-0.145
-0.144
-0.149
-0.152
-0.149
-0.145
-0.144
-0.134
-0.116
-0.093
-0.075
-0.063
-0.054
-0.048
-0.042
4110.543
299.455
6.388
21.205
106.981
66.979
9.337
0.843
-0.354
-0.494
-0.455
-0.403
-0.320
1.524
74.454
6717.158
99999.742
2962.255
37.050
0.787
-0.208
-0.215
-0.206
-0.187
-0.173
-0.169
-0.167
-0.175
-0.175
-0.168
-0.168
-0.166
-0.160
-0.155
-0.143
-0.125
-0.099
-0.074
-0.057
-0.047
-0.040
100181.617
2602.693
61.470
337.916
5677.617
2533.468
78.805
4.222
-0.010
-0.431
-0.442
-0.406
-0.358
0.058
7.136
94.682
258.784
66.145
4.227
-0.011
-0.235
-0.232
-0.227
-0.209
-0.199
-0.192
-0.194
-0.203
-0.191
-0.188
-0.175
-0.137
-0.130
-0.150
-0.152
-0.132
-0.115
-0.094
-0.066
-0.050
-0.041
100243.492
2969.316
81.103
668.594
28255.914
9472.494
140.422
4.738
-0.010
-0.398
-0.416
-0.398
-0.367
-0.304
0.113
1.940
3.383
1.566
0.053
-0.243
-0.255
-0.259
-0.252
-0.243
-0.236
-0.230
-0.234
-0.225
-0.213
-0.145
0.348
1.515
1.687
0.489
-0.030
-0.137
-0.122
-0.107
-0.078
-0.053
-0.041
6998.029
424.602
11.610
94.935
886.692
505.864
30.269
1.479
-0.251
-0.387
-0.393
-0.383
-0.358
-0.337
-0.310
-0.252
-0.214
-0.251
-0.281
-0.286
-0.285
-0.278
-0.262
-0.260
-0.266
-0.275
-0.278
-0.261
-0.215
0.615
11.099
66.265
66.633
12.850
1.984
0.031
-0.129
-0.113
-0.091
-0.060
-0.043
142.266
4.962
0.484
4.595
16.876
12.202
1.957
-0.093
-0.307
-0.352
-0.374
-0.361
-0.354
-0.341
-0.336
-0.343
-0.354
-0.359
-0.350
-0.340
-0.311
-0.284
-0.266
-0.266
-0.291
-0.314
-0.317
-0.302
-0.130
4.232
155.152
4809.509
4811.007
183.806
10.087
0.514
-0.130
-0.118
-0.100
-0.064
-0.046
-0.274
-0.333
-0.326
-0.150
0.103
0.018
-0.236
-0.299
-0.282
-0.330
-0.359
-0.349
-0.348
-0.355
-0.373
-0.405
-0.449
-0.453
-0.429
-0.392
-0.341
-0.284
-0.004
0.228
-0.152
-0.343
-0.353
-0.332
-0.083
7.993
440.933
50768.602
50769.406
509.668
11.819
0.344
-0.145
-0.126
-0.107
-0.068
-0.048
-0.328
-0.327
-0.331
-0.344
-0.345
-0.342
-0.345
-0.329
-0.320
-0.342
-0.345
-0.345
-0.353
-0.370
-0.409
-0.495
-0.559
-0.531
-0.501
-0.449
-0.391
-0.129
2.203
5.686
1.179
-0.321
-0.396
-0.355
-0.161
3.387
95.751
1859.409
1858.888
107.411
3.718
-0.026
-0.162
-0.136
-0.106
-0.068
-0.049
-0.298
-0.310
-0.314
-0.315
-0.320
-0.323
-0.331
-0.337
-0.333
-0.333
-0.337
-0.346
-0.363
-0.388
-0.462
-0.601
-0.651
-0.627
-0.594
-0.532
-0.468
-0.109
3.715
9.568
2.010
-0.415
-0.507
-0.403
0.200
5.190
27.225
50.984
34.066
6.249
0.385
-0.169
-0.175
-0.147
-0.101
-0.068
-0.050
-0.260
-0.273
-0.283
-0.291
-0.296
-0.300
-0.308
-0.313
-0.312
-0.315
-0.327
-0.346
-0.371
-0.407
-0.507
-0.676
-0.734
-0.714
-0.680
-0.619
-0.567
-0.481
0.345
1.305
-0.059
-0.579
-0.559
-0.398
1.660
37.055
337.226
296.097
30.571
1.633
-0.113
-0.194
-0.183
-0.145
-0.097
-0.067
-0.050
-0.056
-0.247
-0.257
-0.266
-0.268
-0.277
-0.290
-0.294
-0.297
-0.306
-0.320
-0.342
-0.371
-0.425
-0.509
-0.676
-0.783
-0.759
-0.729
-0.693
-0.677
-0.714
-0.676
-0.576
-0.601
-0.577
-0.506
-0.334
2.660
66.291
770.041
671.484
49.967
2.870
-0.053
-0.191
-0.171
-0.136
-0.096
-0.069
-0.052
1.286
-0.180
-0.242
-0.249
-0.254
-0.262
-0.276
-0.284
-0.291
-0.299
-0.311
-0.332
-0.371
-0.411
-0.474
-0.603
-0.685
-0.588
-0.613
-0.690
-0.751
-0.743
-0.677
-0.527
0.377
0.742
-0.107
-0.329
0.860
18.212
110.214
169.486
71.361
8.962
0.398
-0.169
-0.161
-0.130
-0.093
-0.067
-0.051
4.742
-0.070
-0.231
-0.239
-0.246
-0.258
-0.270
-0.281
-0.289
-0.295
-0.306
-0.327
-0.366
-0.390
-0.419
-0.128
3.002
4.998
1.151
-0.427
-0.703
-0.665
-0.549
1.884
18.785
39.198
8.778
-0.147
-0.006
4.550
71.103
585.336
386.378
29.715
1.164
-0.143
-0.160
-0.128
-0.094
-0.069
-0.052
3.851
-0.073
-0.224
-0.233
-0.241
-0.251
-0.263
-0.272
-0.279
-0.286
-0.300
-0.326
-0.357
-0.369
-0.267
6.554
319.912
1063.893
40.390
0.700
-0.509
-0.540
-0.261
10.392
223.043
445.993
158.618
2.482
-0.130
2.569
42.153
337.275
227.409
21.190
0.913
-0.166
-0.165
-0.129
-0.098
-0.071
-0.053
0.829
-0.170
-0.218
-0.229
-0.236
-0.240
-0.251
-0.260
-0.271
-0.281
-0.293
-0.317
-0.346
-0.346
-0.064
33.224
17829.742
100001.859
320.755
2.055
-0.398
-0.469
-0.365
17.356
353.341
715.347
250.290
6.861
0.968
7.053
17.065
28.115
19.595
3.466
0.057
-0.207
-0.175
-0.135
-0.098
-0.072
-0.055
-0.095
-0.204
-0.215
-0.225
-0.227
-0.231
-0.242
-0.240
-0.232
-0.252
-0.280
-0.302
-0.327
-0.326
-0.172
9.743
744.263
2703.854
59.101
0.716
-0.397
-0.456
-0.476
1.790
113.124
200.079
84.396
2.279
11.080
136.959
337.491
67.574
5.288
0.266
-0.209
-0.217
-0.191
-0.143
-0.101
-0.072
-0.056
-0.191
-0.197
-0.208
-0.215
-0.218
-0.223
-0.210
-0.103
-0.017
-0.120
-0.241
-0.283
-0.303
-0.309
-0.294
0.287
5.729
9.761
1.458
-0.276
-0.402
-0.473
-0.469
-0.408
1.013
6.414
9.534
4.431
33.447
769.233
2964.945
298.736
11.430
0.361
-0.215
-0.211
-0.195
-0.150
-0.104
-0.075
-0.057
-0.179
-0.187
-0.195
-0.203
-0.206
-0.216
-0.162
0.085
0.334
0.070
-0.187
-0.260
-0.279
-0.297
-0.295
-0.294
-0.247
-0.225
-0.314
-0.360
-0.400
-0.474
-0.431
-0.287
0.072
1.927
4.831
2.731
17.340
261.209
782.525
142.326
12.530
0.792
-0.183
-0.208
-0.185
-0.149
-0.108
-0.076
-0.058
-0.169
-0.172
-0.179
-0.192
-0.198
-0.210
-0.169
0.034
0.240
0.049
-0.186
-0.248
-0.259
-0.281
-0.290
-0.296
-0.306
-0.316
-0.339
-0.346
-0.466
-0.624
-0.490
0.331
1.514
1.200
0.503
0.109
2.370
18.152
48.689
35.531
9.128
0.788
-0.128
-0.190
-0.173
-0.141
-0.110
-0.078
-0.057
-0.148
-0.154
-0.166
-0.182
-0.190
-0.202
-0.204
-0.150
-0.088
-0.153
-0.223
-0.241
-0.250
-0.261
-0.270
-0.286
-0.296
-0.303
-0.327
-0.341
-0.377
-0.500
-0.265
1.634
4.889
2.772
0.210
-0.403
-0.157
1.446
5.647
7.679
2.564
0.167
-0.131
-0.174
-0.161
-0.134
-0.106
-0.077
-0.057
-0.131
-0.140
-0.152
-0.169
-0.186
-0.198
-0.207
-0.214
-0.218
-0.229
-0.239
-0.243
-0.256
-0.262
-0.266
-0.268
-0.274
-0.275
-0.283
-0.309
-0.340
-0.437
-0.337
1.059
3.108
1.987
0.072
-0.444
-0.448
-0.264
0.250
0.414
0.079
-0.161
-0.182
-0.172
-0.151
-0.125
-0.097
-0.071
-0.054
-0.121
-0.128
-0.140
-0.156
-0.178
-0.191
-0.203
-0.214
-0.225
-0.234
-0.247
-0.264
-0.287
-0.305
-0.310
-0.299
-0.279
-0.267
-0.272
-0.292
-0.359
-0.500
-0.611
-0.349
0.254
0.991
0.741
-0.468
-0.624
-0.534
-0.411
-0.267
-0.220
-0.203
-0.181
-0.160
-0.138
-0.114
-0.086
-0.066
-0.050
-0.111
-0.120
-0.129
-0.142
-0.163
-0.181
-0.196
-0.209
-0.222
-0.241
-0.271
-0.321
-0.389
-0.442
-0.404
-0.339
-0.293
-0.271
-0.279
-0.302
-0.385
-0.546
-0.635
-0.652
-0.008
4.799
5.014
0.299
-0.567
-0.492
-0.407
-0.291
-0.224
-0.190
-0.167
-0.147
-0.123
-0.098
-0.076
-0.060
-0.048
-0.102
-0.112
-0.122
-0.133
-0.150
-0.164
-0.182
-0.197
-0.215
-0.245
-0.312
-0.446
-0.569
-0.507
-0.432
-0.354
-0.298
-0.283
-0.298
-0.316
-0.360
-0.550
-0.608
-0.656
0.044
4.165
5.189
0.791
-0.480
-0.424
-0.349
-0.253
-0.199
-0.170
-0.148
-0.124
-0.102
-0.082
-0.067
-0.055
-0.046
-0.097
-0.104
-0.113
-0.124
-0.136
-0.149
-0.163
-0.179
-0.203
-0.259
-0.408
-0.629
-0.601
-0.550
0.013
0.971
0.358
-0.255
-0.289
-0.305
-0.345
-0.511
-0.560
-0.595
-0.262
1.593
2.043
0.191
-0.414
-0.349
-0.288
-0.209
-0.162
-0.139
-0.119
-0.102
-0.086
-0.071
-0.061
-0.051
-0.044
-0.092
-0.098
-0.107
-0.117
-0.128
-0.137
-0.151
-0.166
-0.202
-0.295
-0.530
-0.641
-0.633
1.455
31.429
250.187
314.853
65.429
0.184
-0.243
-0.291
-0.351
-0.486
-0.506
-0.498
-0.196
-0.084
-0.338
-0.350
-0.292
-0.232
-0.174
-0.141
-0.120
-0.105
-0.091
-0.076
-0.067
-0.058
-0.049
-0.042
-0.086
-0.094
-0.102
-0.113
-0.122
-0.131
-0.143
-0.160
-0.201
-0.324
-0.601
-0.627
-0.302
26.457
806.267
12111.920
21450.674
2156.866
68.793
1.912
0.560
-0.050
-0.304
-0.423
-0.420
-0.411
-0.379
-0.342
-0.302
-0.247
-0.195
-0.158
-0.136
-0.119
-0.102
-0.087
-0.075
-0.064
-0.056
-0.047
-0.039
-0.084
-0.090
-0.100
-0.108
-0.117
-0.126
-0.136
-0.153
-0.194
-0.323
-0.569
-0.578
0.505
88.654
5337.854
99999.766
100001.383
18596.684
559.553
72.264
8.351
1.658
0.003
-0.192
-0.221
-0.296
-0.313
-0.285
-0.256
-0.221
-0.183
-0.160
-0.140
-0.123
-0.104
-0.088
-0.074
-0.064
-0.054
-0.045
-0.038
-0.080
-0.086
-0.094
-0.106
-0.114
-0.122
-0.131
-0.147
-0.181
-0.288
-0.501
-0.499
0.249
63.433
3597.681
99999.852
100006.195
12634.412
24378.344
1665.390
34.858
4.829
0.680
1.001
0.972
0.147
-0.212
-0.245
-0.228
-0.211
-0.186
-0.164
-0.145
-0.128
-0.109
-0.090
-0.074
-0.064
-0.053
-0.044
-0.038
28.523
1.957
-0.082
-0.230
-0.307
-0.318
-0.305
-0.296
-0.280
-0.266
-0.251
-0.220
-0.225
-0.253
-0.269
-0.271
-0.274
-0.265
-0.240
-0.220
-0.197
-0.184
-0.170
-0.162
-0.167
-0.187
-0.220
-0.221
-0.197
-0.190
-0.194
-0.176
-0.132
-0.138
-0.172
-0.196
-0.195
-0.204
-0.211
-0.205
-0.177
66.418
2.714
0.388
0.087
-0.235
-0.312
-0.302
-0.296
-0.283
-0.271
-0.264
-0.266
-0.266
-0.263
-0.261
-0.260
-0.257
-0.248
-0.236
-0.225
-0.207
-0.190
-0.175
-0.173
-0.186
-0.217
-0.242
-0.210
-0.175
-0.171
-0.174
-0.180
-0.183
-0.183
-0.182
-0.178
-0.180
-0.184
-0.179
-0.180
-0.085
26.362
1.565
0.531
0.208
-0.208
-0.317
-0.303
-0.296
-0.291
-0.281
-0.278
-0.279
-0.272
-0.268
-0.244
-0.198
-0.192
-0.221
-0.226
-0.216
-0.208
-0.196
-0.185
-0.190
-0.214
-0.249
-0.234
-0.185
-0.149
-0.141
-0.146
-0.153
-0.159
-0.164
-0.164
-0.158
-0.154
-0.151
-0.155
-0.161
-0.068
2.618
0.089
-0.022
-0.118
-0.322
-0.344
-0.315
-0.302
-0.294
-0.290
-0.295
-0.290
-0.283
-0.176
0.502
1.779
1.606
0.296
-0.159
-0.208
-0.202
-0.196
-0.193
-0.206
-0.228
-0.229
-0.201
-0.157
-0.129
-0.116
-0.113
-0.115
-0.116
-0.117
-0.122
-0.121
-0.122
-0.129
-0.141
-0.149
-0.129
-0.259
-0.407
-0.389
-0.395
-0.413
-0.387
-0.343
-0.314
-0.295
-0.296
-0.297
-0.293
-0.236
0.853
15.226
74.493
58.822
8.923
0.418
-0.185
-0.198
-0.200
-0.198
-0.199
-0.200
-0.186
-0.166
-0.139
-0.116
-0.102
-0.095
-0.093
-0.093
-0.092
-0.093
-0.097
-0.105
-0.117
-0.134
-0.143
-0.150
-0.027
0.956
0.481
-0.352
-0.456
-0.418
-0.382
-0.332
-0.303
-0.305
-0.304
-0.296
-0.076
5.792
199.860
4083.235
2530.924
94.740
2.780
-0.123
-0.203
-0.204
-0.195
-0.189
-0.178
-0.165
-0.149
-0.127
-0.108
-0.092
-0.085
-0.083
-0.082
-0.080
-0.081
-0.083
-0.092
-0.108
-0.128
-0.141
-0.145
69.194
250.042
158.551
11.824
-0.221
-0.446
-0.402
-0.332
-0.315
-0.317
-0.313
-0.305
0.003
8.934
440.966
19411.340
9470.609
199.875
4.238
-0.104
-0.214
-0.207
-0.198
-0.183
-0.171
-0.159
-0.140
-0.118
-0.103
-0.089
-0.082
-0.077
-0.075
-0.074
-0.075
-0.077
-0.084
-0.097
-0.113
-0.131
-0.135
1309.999
7997.682
3597.513
280.460
3.016
-0.456
-0.424
-0.359
-0.334
-0.330
-0.323
-0.284
0.238
5.048
77.464
770.010
580.574
41.538
1.587
-0.189
-0.229
-0.211
-0.196
-0.177
-0.164
-0.151
-0.133
-0.117
-0.100
-0.088
-0.081
-0.075
-0.071
-0.069
-0.070
-0.072
-0.077
-0.084
-0.097
-0.109
-0.115
6100.983
61741.375
21450.420
909.155
11.816
-0.459
-0.453
-0.410
-0.374
-0.354
-0.338
-0.022
4.644
41.947
88.396
40.851
15.687
2.858
0.000
-0.243
-0.241
-0.218
-0.191
-0.171
-0.159
-0.143
-0.130
-0.116
-0.099
-0.088
-0.082
-0.076
-0.071
-0.068
-0.067
-0.069
-0.072
-0.075
-0.082
-0.088
-0.092
2446.564
16074.584
6981.182
445.893
4.832
-0.521
-0.493
-0.494
-0.442
-0.403
-0.359
0.666
26.338
505.441
1597.319
200.744
9.071
0.531
-0.188
-0.255
-0.248
-0.225
-0.192
-0.170
-0.156
-0.142
-0.129
-0.118
-0.107
-0.092
-0.084
-0.079
-0.075
-0.070
-0.068
-0.065
-0.065
-0.066
-0.070
-0.072
-0.073
198.951
634.921
396.770
32.907
-0.023
-0.572
-0.635
-0.582
-0.533
-0.476
-0.409
0.639
26.326
580.420
1860.076
238.539
30.286
8.319
0.863
-0.199
-0.250
-0.223
-0.200
-0.176
-0.163
-0.148
-0.133
-0.121
-0.115
-0.103
-0.094
-0.089
-0.084
-0.078
-0.073
-0.069
-0.066
-0.063
-0.060
-0.060
-0.059
1.074
5.823
3.414
-0.096
-0.504
-0.505
-0.704
-0.673
-0.618
-0.558
-0.494
-0.029
5.721
52.948
124.169
366.636
1188.332
199.967
9.876
0.124
-0.239
-0.222
-0.207
-0.187
-0.172
-0.158
-0.147
-0.134
-0.128
-0.120
-0.113
-0.108
-0.101
-0.097
-0.088
-0.077
-0.067
-0.060
-0.055
-0.051
-0.049
2.985
1.264
0.208
1.150
3.895
3.077
0.060
-0.656
-0.685
-0.631
-0.548
-0.385
0.241
3.911
56.323
3475.851
34243.102
1597.070
29.535
0.586
-0.226
-0.226
-0.216
-0.196
-0.183
-0.171
-0.161
-0.152
-0.149
-0.150
-0.149
-0.147
-0.142
-0.132
-0.115
-0.095
-0.076
-0.063
-0.054
-0.048
-0.043
359.012
171.070
21.531
47.156
294.865
175.495
16.482
0.177
-0.696
-0.643
-0.537
-0.436
-0.327
0.798
29.635
886.732
4809.370
505.452
15.224
0.315
-0.237
-0.236
-0.230
-0.213
-0.201
-0.187
-0.180
-0.177
-0.179
-0.179
-0.179
-0.175
-0.164
-0.151
-0.136
-0.121
-0.102
-0.077
-0.059
-0.049
-0.042
10798.112
74442.664
464.110
1379.391
99999.656
28255.592
227.176
3.998
-0.487
-0.548
-0.491
-0.426
-0.364
-0.100
3.354
33.027
74.458
23.611
2.198
-0.124
-0.257
-0.257
-0.256
-0.241
-0.227
-0.215
-0.205
-0.206
-0.206
-0.200
-0.195
-0.174
-0.163
-0.153
-0.142
-0.127
-0.116
-0.098
-0.069
-0.053
-0.043
18290.809
100199.672
641.650
4088.222
99999.695
99999.813
441.257
5.935
-0.285
-0.454
-0.440
-0.414
-0.366
-0.320
-0.062
0.939
1.730
0.737
-0.109
-0.273
-0.284
-0.287
-0.277
-0.266
-0.260
-0.252
-0.242
-0.234
-0.229
-0.208
-0.066
0.203
0.526
1.188
0.704
-0.037
-0.120
-0.107
-0.086
-0.059
-0.044
533.630
350.359
39.191
296.014
5677.190
2166.649
74.666
2.001
-0.332
-0.404
-0.403
-0.389
-0.356
-0.335
-0.322
-0.289
-0.260
-0.285
-0.307
-0.310
-0.306
-0.295
-0.279
-0.272
-0.269
-0.275
-0.280
-0.267
-0.255
-0.031
1.618
7.484
15.017
80.835
38.541
1.842
-0.087
-0.112
-0.095
-0.065
-0.045
6.173
2.712
1.421
8.844
36.933
26.305
3.711
-0.033
-0.371
-0.380
-0.384
-0.363
-0.349
-0.338
-0.335
-0.334
-0.339
-0.348
-0.359
-0.352
-0.327
-0.301
-0.223
-0.154
-0.246
-0.295
-0.303
-0.302
-0.250
0.671
12.292
84.842
135.105
2243.522
626.462
9.927
0.013
-0.117
-0.100
-0.071
-0.047
-0.298
-0.292
-0.290
-0.012
0.480
0.266
-0.184
-0.342
-0.370
-0.376
-0.368
-0.352
-0.349
-0.347
-0.351
-0.362
-0.388
-0.419
-0.431
-0.403
-0.364
-0.042
3.367
8.530
1.922
-0.200
-0.334
-0.325
-0.251
1.238
23.640
200.353
249.517
403.038
170.031
4.579
-0.059
-0.125
-0.105
-0.073
-0.052
-0.319
-0.317
-0.319
-0.331
-0.342
-0.344
-0.351
-0.358
-0.366
-0.367
-0.353
-0.355
-0.356
-0.353
-0.367
-0.403
-0.451
-0.509
-0.527
-0.480
-0.388
2.488
123.501
744.036
50.686
0.657
-0.401
-0.370
-0.305
0.443
9.003
52.503
53.611
15.972
4.229
0.255
-0.155
-0.135
-0.107
-0.073
-0.053
-0.289
-0.297
-0.300
-0.301
-0.312
-0.326
-0.336
-0.342
-0.342
-0.336
-0.340
-0.355
-0.360
-0.367
-0.391
-0.408
-0.427
-0.529
-0.600
-0.562
-0.452
4.205
318.867
3287.642
123.175
1.108
-0.563
-0.474
-0.310
0.296
2.248
5.073
4.243
1.163
-0.004
-0.186
-0.175
-0.146
-0.103
-0.069
-0.053
-0.247
-0.258
-0.270
-0.275
-0.283
-0.300
-0.312
-0.312
-0.313
-0.317
-0.333
-0.347
-0.356
-0.379
-0.394
-0.316
-0.209
-0.370
-0.613
-0.639
-0.609
0.415
21.403
78.244
10.724
-0.201
-0.595
-0.506
-0.205
1.563
6.739
6.562
2.132
0.172
-0.184
-0.194
-0.183
-0.148
-0.098
-0.068
-0.053
-0.192
-0.231
-0.244
-0.251
-0.256
-0.271
-0.283
-0.290
-0.297
-0.295
-0.310
-0.338
-0.359
-0.382
-0.397
-0.278
-0.087
-0.212
-0.546
-0.696
-0.749
-0.776
-0.260
0.333
-0.217
-0.385
-0.503
-0.464
-0.071
2.988
14.372
28.117
17.497
2.998
0.081
-0.190
-0.176
-0.135
-0.094
-0.069
-0.055
0.048
-0.210
-0.224
-0.236
-0.242
-0.256
-0.265
-0.274
-0.274
-0.244
-0.254
-0.319
-0.363
-0.383
-0.401
-0.266
0.454
1.598
1.040
-0.244
-0.761
-0.771
-0.712
1.636
14.990
24.168
6.611
-0.038
-0.041
5.695
124.272
1600.423
1025.540
52.459
1.822
-0.122
-0.160
-0.127
-0.093
-0.068
-0.053
0.433
-0.183
-0.213
-0.225
-0.236
-0.248
-0.260
-0.272
-0.265
-0.222
-0.228
-0.309
-0.366
-0.376
-0.363
0.374
7.768
30.397
23.612
3.441
-0.338
-0.675
0.811
48.692
564.140
1310.048
446.014
14.557
0.155
15.374
1186.330
100000.203
62122.316
336.917
5.863
-0.029
-0.155
-0.124
-0.094
-0.069
-0.053
0.382
-0.177
-0.205
-0.217
-0.230
-0.247
-0.258
-0.273
-0.278
-0.264
-0.275
-0.326
-0.363
-0.367
-0.276
2.837
48.464
199.270
112.136
13.595
0.293
-0.519
4.249
445.964
10533.903
38873.820
6981.341
250.165
0.646
11.762
668.530
34243.426
13486.961
199.906
4.273
-0.067
-0.157
-0.125
-0.097
-0.070
-0.054
-0.012
-0.186
-0.198
-0.214
-0.227
-0.245
-0.255
-0.263
-0.269
-0.278
-0.297
-0.327
-0.351
-0.351
-0.202
5.714
187.403
471.191
96.558
10.237
0.244
-0.431
4.430
715.205
24832.107
100000.703
13946.642
398.355
4.448
28.627
89.615
242.784
177.661
17.107
0.809
-0.167
-0.164
-0.129
-0.097
-0.071
-0.056
-0.161
-0.183
-0.193
-0.206
-0.220
-0.236
-0.252
-0.255
-0.261
-0.273
-0.288
-0.312
-0.337
-0.334
-0.284
2.031
36.461
79.137
16.560
1.902
-0.205
-0.410
0.103
198.982
3162.104
9197.344
2258.960
159.351
48.307
1858.645
7967.785
584.858
18.914
1.215
-0.127
-0.203
-0.176
-0.134
-0.097
-0.072
-0.056
-0.167
-0.174
-0.185
-0.193
-0.210
-0.223
-0.238
-0.248
-0.256
-0.265
-0.280
-0.298
-0.322
-0.320
-0.315
-0.141
1.148
2.346
0.693
-0.166
-0.354
-0.406
-0.423
3.275
131.225
432.225
1750.866
214.891
205.558
62122.258
99999.891
7966.536
46.771
0.824
-0.206
-0.209
-0.187
-0.137
-0.096
-0.073
-0.055
-0.160
-0.166
-0.172
-0.182
-0.199
-0.209
-0.224
-0.232
-0.238
-0.254
-0.265
-0.279
-0.292
-0.306
-0.304
-0.316
-0.307
-0.284
-0.317
-0.271
-0.185
-0.242
-0.134
1.316
6.331
71.005
383.309
80.250
87.134
5677.441
50768.898
1375.537
23.898
0.499
-0.209
-0.206
-0.185
-0.137
-0.096
-0.072
-0.055
-0.148
-0.151
-0.158
-0.169
-0.185
-0.198
-0.208
-0.217
-0.225
-0.238
-0.249
-0.258
-0.269
-0.284
-0.301
-0.314
-0.321
-0.329
-0.280
0.066
0.659
0.550
1.654
18.814
66.353
36.572
14.017
4.420
7.542
84.031
176.439
42.136
3.046
-0.028
-0.213
-0.195
-0.173
-0.133
-0.097
-0.070
-0.055
-0.131
-0.135
-0.146
-0.158
-0.176
-0.185
-0.198
-0.208
-0.217
-0.226
-0.234
-0.243
-0.255
-0.268
-0.284
-0.307
-0.317
-0.328
-0.231
0.420
1.683
1.354
4.936
74.356
384.874
155.021
12.327
0.375
0.077
1.734
2.902
1.354
0.083
-0.192
-0.199
-0.186
-0.160
-0.127
-0.091
-0.069
-0.054
-0.118
-0.124
-0.133
-0.147
-0.163
-0.176
-0.188
-0.196
-0.206
-0.219
-0.230
-0.243
-0.259
-0.270
-0.282
-0.293
-0.294
-0.299
-0.243
0.159
0.788
0.693
3.122
46.349
199.744
84.753
8.815
0.204
-0.411
-0.394
-0.258
-0.214
-0.218
-0.206
-0.191
-0.174
-0.145
-0.115
-0.086
-0.066
-0.053
-0.109
-0.114
-0.122
-0.135
-0.150
-0.165
-0.180
-0.190
-0.200
-0.213
-0.235
-0.260
-0.290
-0.322
-0.337
-0.332
-0.304
-0.288
-0.281
-0.201
-0.087
-0.195
0.250
4.821
18.360
59.451
59.730
3.542
-0.531
-0.513
-0.367
-0.273
-0.226
-0.200
-0.181
-0.157
-0.129
-0.100
-0.076
-0.061
-0.050
-0.100
-0.105
-0.114
-0.125
-0.137
-0.151
-0.165
-0.179
-0.195
-0.215
-0.250
-0.315
-0.409
-0.472
-0.429
-0.367
-0.319
-0.289
-0.293
-0.307
-0.321
-0.441
-0.561
-0.084
14.872
744.139
887.260
21.513
-0.245
-0.519
-0.367
-0.261
-0.211
-0.183
-0.162
-0.134
-0.109
-0.086
-0.069
-0.057
-0.045
-0.091
-0.098
-0.107
-0.116
-0.127
-0.137
-0.150
-0.163
-0.183
-0.220
-0.302
-0.469
-0.584
-0.527
-0.452
-0.376
-0.318
-0.294
-0.302
-0.322
-0.352
-0.474
-0.628
-0.520
5.342
143.648
167.875
7.158
-0.339
-0.452
-0.333
-0.232
-0.178
-0.148
-0.128
-0.109
-0.090
-0.074
-0.062
-0.053
-0.045
-0.085
-0.093
-0.099
-0.108
-0.117
-0.127
-0.139
-0.152
-0.177
-0.242
-0.411
-0.641
-0.623
-0.549
0.603
2.608
1.506
-0.201
-0.291
-0.306
-0.337
-0.390
-0.591
-0.613
-0.166
2.614
2.649
-0.001
-0.434
-0.375
-0.278
-0.189
-0.144
-0.123
-0.107
-0.091
-0.077
-0.066
-0.057
-0.050
-0.041
-0.083
-0.088
-0.095
-0.101
-0.110
-0.118
-0.128
-0.142
-0.181
-0.284
-0.550
-0.652
-0.648
3.645
76.192
501.570
715.361
158.724
1.195
-0.240
-0.302
-0.347
-0.400
-0.546
-0.541
-0.486
-0.442
-0.428
-0.369
-0.307
-0.220
-0.157
-0.126
-0.109
-0.096
-0.085
-0.072
-0.062
-0.053
-0.046
-0.039
-0.078
-0.084
-0.088
-0.098
-0.104
-0.113
-0.121
-0.139
-0.183
-0.320
-0.617
-0.638
0.187
51.386
2155.727
61741.555
99999.938
6102.991
163.831
2.437
0.063
-0.282
-0.331
-0.362
-0.447
-0.426
-0.391
-0.353
-0.304
-0.240
-0.175
-0.141
-0.117
-0.103
-0.090
-0.078
-0.068
-0.059
-0.052
-0.043
-0.037
-0.073
-0.078
-0.085
-0.091
-0.096
-0.104
-0.115
-0.133
-0.179
-0.328
-0.572
-0.587
1.773
177.808
18556.223
99999.828
100002.367
99692.805
1435.462
209.637
27.165
1.355
-0.271
-0.298
-0.308
-0.352
-0.323
-0.291
-0.241
-0.189
-0.153
-0.131
-0.116
-0.101
-0.089
-0.076
-0.067
-0.059
-0.049
-0.043
-0.036
-0.070
-0.074
-0.079
-0.086
-0.093
-0.098
-0.108
-0.125
-0.165
-0.292
-0.503
-0.505
0.938
141.817
12111.988
99999.961
100011.430
54792.645
100679.688
9552.790
842.180
127.282
0.313
-0.211
-0.214
-0.242
-0.244
-0.219
-0.195
-0.169
-0.146
-0.128
-0.115
-0.102
-0.088
-0.077
-0.066
-0.057
-0.049
-0.041
-0.034
177.158
6.150
3.150
1.910
0.142
-0.281
-0.298
-0.291
-0.289
-0.273
-0.264
-0.262
-0.270
-0.279
-0.288
-0.290
-0.287
-0.265
-0.246
-0.223
-0.191
-0.106
0.676
0.538
-0.036
-0.241
-0.283
-0.325
-0.274
-0.212
-0.194
-0.168
-0.115
-0.135
-0.180
-0.205
-0.210
-0.211
-0.210
-0.210
-0.218
887.618
18.376
21.357
12.188
1.696
-0.163
-0.298
-0.293
-0.290
-0.275
-0.267
-0.265
-0.270
-0.272
-0.274
-0.275
-0.270
-0.261
-0.248
-0.242
-0.225
-0.209
-0.181
-0.138
-0.211
-0.292
-0.325
-0.342
-0.252
-0.202
-0.181
-0.177
-0.186
-0.187
-0.187
-0.194
-0.188
-0.180
-0.180
-0.188
-0.189
228.563
18.234
37.124
21.064
2.671
-0.115
-0.306
-0.295
-0.291
-0.283
-0.282
-0.279
-0.273
-0.269
-0.230
-0.166
-0.170
-0.223
-0.244
-0.238
-0.233
-0.223
-0.212
-0.231
-0.273
-0.319
-0.360
-0.307
-0.209
-0.172
-0.163
-0.161
-0.161
-0.169
-0.168
-0.159
-0.151
-0.148
-0.155
-0.165
-0.174
12.777
5.038
12.192
7.084
0.894
-0.239
-0.322
-0.308
-0.300
-0.293
-0.292
-0.285
-0.277
-0.118
0.985
3.803
3.081
0.699
-0.138
-0.228
-0.227
-0.222
-0.223
-0.252
-0.294
-0.340
-0.319
-0.240
-0.171
-0.139
-0.127
-0.127
-0.126
-0.127
-0.125
-0.120
-0.118
-0.125
-0.137
-0.148
-0.163
0.279
0.250
0.862
0.464
-0.164
-0.346
-0.340
-0.323
-0.309
-0.304
-0.301
-0.294
-0.204
1.756
33.071
258.815
199.885
18.974
0.909
-0.180
-0.221
-0.226
-0.240
-0.269
-0.291
-0.277
-0.235
-0.189
-0.149
-0.118
-0.105
-0.101
-0.096
-0.096
-0.096
-0.096
-0.102
-0.108
-0.122
-0.134
-0.146
0.451
4.561
2.329
-0.203
-0.386
-0.379
-0.361
-0.340
-0.321
-0.321
-0.316
-0.301
0.058
12.245
768.647
76276.523
34242.887
295.091
5.249
-0.070
-0.226
-0.226
-0.229
-0.232
-0.225
-0.209
-0.187
-0.161
-0.134
-0.109
-0.096
-0.090
-0.083
-0.084
-0.084
-0.084
-0.086
-0.093
-0.108
-0.122
-0.130
396.853
1481.866
806.114
100.975
-0.043
-0.400
-0.382
-0.350
-0.334
-0.336
-0.328
-0.316
0.203
19.085
2531.143
99999.859
99999.766
768.659
8.904
-0.029
-0.234
-0.231
-0.221
-0.209
-0.199
-0.187
-0.172
-0.153
-0.123
-0.104
-0.091
-0.083
-0.076
-0.076
-0.077
-0.075
-0.079
-0.083
-0.093
-0.105
-0.117
16074.647
99999.656
72283.234
1677.604
14.444
-0.406
-0.391
-0.361
-0.352
-0.349
-0.346
-0.248
1.017
12.475
237.407
5681.327
3474.722
106.993
3.060
-0.156
-0.246
-0.238
-0.223
-0.203
-0.194
-0.185
-0.171
-0.149
-0.121
-0.103
-0.091
-0.082
-0.075
-0.070
-0.071
-0.072
-0.072
-0.074
-0.080
-0.089
-0.095
99999.680
99999.758
99999.664
7997.658
100.937
-0.386
-0.430
-0.394
-0.375
-0.363
-0.342
0.493
18.907
295.779
895.816
174.164
39.770
5.491
0.200
-0.251
-0.260
-0.244
-0.224
-0.209
-0.199
-0.187
-0.168
-0.145
-0.121
-0.104
-0.091
-0.083
-0.075
-0.071
-0.068
-0.067
-0.068
-0.068
-0.072
-0.075
-0.079
38873.801
99999.688
99999.602
3160.541
34.174
-0.451
-0.498
-0.417
-0.411
-0.400
-0.313
2.642
155.032
23385.510
100000.039
3475.113
33.938
0.860
-0.238
-0.274
-0.266
-0.247
-0.221
-0.205
-0.195
-0.179
-0.164
-0.143
-0.125
-0.112
-0.098
-0.090
-0.080
-0.074
-0.070
-0.067
-0.065
-0.061
-0.064
-0.064
-0.065
1026.129
5337.681
2779.398
222.900
0.586
-0.519
-0.519
-0.301
-0.428
-0.469
-0.353
2.620
155.021
28255.613
100000.031
4084.726
39.496
1.892
-0.061
-0.270
-0.273
-0.247
-0.224
-0.208
-0.195
-0.184
-0.166
-0.149
-0.132
-0.116
-0.103
-0.095
-0.088
-0.082
-0.076
-0.068
-0.064
-0.062
-0.057
-0.056
-0.056
6.765
52.426
21.521
0.301
-0.503
-0.722
-0.680
-0.506
-0.556
-0.564
-0.463
0.511
23.523
440.959
1376.973
189.856
36.957
11.299
1.085
-0.202
-0.267
-0.250
-0.232
-0.212
-0.199
-0.190
-0.175
-0.159
-0.142
-0.127
-0.117
-0.108
-0.102
-0.094
-0.087
-0.077
-0.067
-0.061
-0.055
-0.052
-0.050
0.562
0.781
0.041
0.313
1.659
1.009
-0.341
-0.719
-0.701
-0.629
-0.556
-0.350
1.143
8.204
18.569
51.508
107.632
33.073
2.721
-0.106
-0.266
-0.252
-0.241
-0.221
-0.208
-0.199
-0.189
-0.174
-0.157
-0.149
-0.143
-0.139
-0.131
-0.125
-0.113
-0.097
-0.079
-0.067
-0.056
-0.050
-0.044
47.396
78.328
12.718
17.305
83.653
51.833
7.006
-0.080
-0.700
-0.673
-0.609
-0.479
-0.320
0.092
3.047
26.545
52.316
18.922
1.745
-0.172
-0.274
-0.266
-0.253
-0.240
-0.227
-0.216
-0.207
-0.193
-0.181
-0.180
-0.178
-0.169
-0.153
-0.142
-0.131
-0.114
-0.100
-0.079
-0.061
-0.050
-0.044
2358.181
10542.736
217.551
230.362
3474.159
1598.501
68.255
6.539
-0.225
-0.676
-0.568
-0.457
-0.376
-0.293
0.312
3.018
5.771
2.427
0.130
-0.264
-0.288
-0.289
-0.280
-0.268
-0.257
-0.244
-0.231
-0.219
-0.209
-0.207
-0.197
-0.184
-0.166
-0.132
-0.124
-0.127
-0.112
-0.096
-0.074
-0.056
-0.044
3369.292
19527.090
254.758
508.969
13487.027
4816.991
165.581
27.785
0.858
-0.510
-0.473
-0.428
-0.371
-0.344
-0.281
-0.088
0.070
-0.119
-0.271
-0.304
-0.307
-0.312
-0.302
-0.288
-0.278
-0.274
-0.264
-0.249
-0.238
-0.231
-0.205
-0.140
0.520
2.705
1.834
0.088
-0.119
-0.104
-0.086
-0.062
-0.046
80.090
157.542
22.635
75.136
580.411
340.400
42.818
10.821
0.250
-0.420
-0.409
-0.389
-0.360
-0.346
-0.338
-0.329
-0.323
-0.325
-0.330
-0.332
-0.330
-0.316
-0.297
-0.288
-0.286
-0.285
-0.286
-0.278
-0.267
-0.237
-0.074
0.783
25.699
527.012
197.031
5.177
-0.027
-0.109
-0.093
-0.069
-0.048
1.206
1.763
0.779
4.170
13.569
10.065
2.620
0.368
-0.327
-0.389
-0.384
-0.365
-0.350
-0.345
-0.335
-0.332
-0.337
-0.343
-0.351
-0.358
-0.333
-0.236
0.026
0.118
-0.181
-0.295
-0.305
-0.307
-0.296
-0.185
0.464
3.995
321.385
100000.539
22414.471
33.335
0.187
-0.115
-0.097
-0.072
-0.050
-0.301
-0.289
-0.306
-0.158
0.072
-0.011
-0.245
-0.358
-0.376
-0.378
-0.376
-0.359
-0.348
-0.339
-0.337
-0.342
-0.347
-0.360
-0.369
-0.359
-0.278
0.667
10.634
29.516
5.865
-0.045
-0.339
-0.335
-0.320
-0.157
0.779
4.514
95.061
7436.575
1844.407
14.700
0.051
-0.124
-0.101
-0.075
-0.052
-0.304
-0.303
-0.315
-0.327
-0.333
-0.336
-0.346
-0.356
-0.365
-0.370
-0.359
-0.351
-0.345
-0.339
-0.329
-0.259
-0.153
-0.247
-0.391
-0.411
-0.198
8.146
889.137
17830.053
271.224
2.095
-0.412
-0.391
-0.353
-0.235
0.261
1.547
4.308
19.759
11.299
0.778
-0.137
-0.131
-0.104
-0.073
-0.053
-0.281
-0.289
-0.288
-0.293
-0.302
-0.318
-0.336
-0.344
-0.343
-0.340
-0.341
-0.341
-0.336
-0.337
-0.209
0.638
2.301
1.380
-0.003
-0.422
-0.265
12.947
4911.482
100000.023
887.315
3.458
-0.596
-0.520
-0.403
-0.293
-0.120
0.099
0.128
0.084
-0.062
-0.177
-0.170
-0.138
-0.101
-0.068
-0.053
-0.236
-0.245
-0.254
-0.261
-0.273
-0.293
-0.301
-0.305
-0.302
-0.284
-0.285
-0.320
-0.340
-0.328
0.200
4.553
13.480
9.665
1.328
-0.362
-0.505
1.887
90.970
444.339
37.767
0.255
-0.623
-0.541
-0.438
-0.238
0.151
0.516
0.366
-0.053
-0.191
-0.193
-0.177
-0.141
-0.096
-0.068
-0.052
-0.209
-0.217
-0.231
-0.238
-0.247
-0.263
-0.272
-0.270
-0.152
0.124
0.204
-0.136
-0.321
-0.321
0.317
6.325
21.122
13.815
2.286
-0.284
-0.707
-0.715
0.403
1.758
0.658
0.376
-0.316
-0.498
-0.367
0.397
6.054
23.874
19.045
3.451
0.106
-0.191
-0.167
-0.127
-0.091
-0.068
-0.052
-0.178
-0.201
-0.213
-0.224
-0.234
-0.244
-0.258
-0.214
0.234
1.543
1.927
0.435
-0.247
-0.349
-0.043
2.266
9.698
17.941
11.744
1.934
-0.556
-0.772
-0.530
7.478
56.627
101.024
32.759
1.149
-0.149
5.230
155.224
2531.029
1375.043
66.188
2.033
-0.110
-0.150
-0.120
-0.091
-0.068
-0.051
-0.143
-0.189
-0.201
-0.214
-0.225
-0.239
-0.255
-0.183
0.491
2.435
3.014
0.796
-0.212
-0.360
-0.178
3.581
75.091
769.085
505.450
36.730
1.001
-0.638
4.648
199.001
3160.656
9173.049
2155.596
126.563
0.305
18.944
1858.482
99999.789
99999.789
505.516
6.522
-0.006
-0.146
-0.118
-0.092
-0.069
-0.054
-0.144
-0.183
-0.194
-0.210
-0.226
-0.239
-0.247
-0.224
0.084
0.967
1.074
0.187
-0.289
-0.361
-0.046
10.977
580.814
34243.539
13486.899
199.671
3.932
-0.337
22.518
2446.593
99999.633
99999.703
99999.797
1159.134
4.683
14.338
887.633
76277.008
28255.771
258.854
4.758
-0.040
-0.147
-0.120
-0.094
-0.070
-0.054
-0.160
-0.175
-0.187
-0.203
-0.222
-0.237
-0.246
-0.251
-0.207
-0.086
-0.081
-0.244
-0.351
-0.362
-0.105
8.051
338.323
9472.744
5677.719
120.862
2.897
-0.289
36.033
4675.021
99999.938
100002.898
100008.852
2159.469
11.951
23.606
83.312
307.603
228.693
21.267
0.929
-0.144
-0.152
-0.123
-0.094
-0.071
-0.054
-0.157
-0.168
-0.181
-0.192
-0.214
-0.235
-0.244
-0.249
-0.258
-0.262
-0.276
-0.310
-0.340
-0.350
-0.286
1.396
27.074
156.107
107.195
13.777
0.590
-0.348
4.069
909.289
38878.355
100181.672
23100.273
713.251
44.146
1186.189
4084.892
390.074
16.346
1.236
-0.099
-0.183
-0.159
-0.125
-0.092
-0.069
-0.055
-0.152
-0.159
-0.168
-0.179
-0.201
-0.223
-0.238
-0.244
-0.250
-0.260
-0.276
-0.297
-0.322
-0.335
-0.334
-0.184
0.963
3.071
2.765
0.709
0.040
-0.207
-0.257
33.789
583.689
6011.394
100397.102
7123.968
161.151
23385.854
99999.789
4083.366
37.181
0.657
-0.192
-0.191
-0.164
-0.122
-0.090
-0.069
-0.055
-0.146
-0.148
-0.151
-0.166
-0.188
-0.209
-0.222
-0.232
-0.240
-0.252
-0.268
-0.285
-0.302
-0.314
-0.323
-0.333
-0.299
-0.230
-0.080
0.963
2.987
2.158
1.282
8.108
33.552
860.469
24155.365
1176.408
77.748
2962.447
19411.287
886.717
18.971
0.351
-0.203
-0.197
-0.163
-0.118
-0.087
-0.068
-0.056
-0.130
-0.133
-0.138
-0.154
-0.172
-0.193
-0.205
-0.214
-0.225
-0.240
-0.256
-0.268
-0.279
-0.291
-0.314
-0.332
-0.337
-0.297
0.580
8.792
32.969
23.872
12.831
227.509
2167.517
595.105
78.878
17.835
6.958
58.789
120.924
33.073
2.487
-0.084
-0.210
-0.191
-0.155
-0.113
-0.084
-0.066
-0.055
-0.115
-0.119
-0.127
-0.140
-0.157
-0.177
-0.191
-0.203
-0.213
-0.229
-0.245
-0.258
-0.265
-0.279
-0.305
-0.329
-0.341
-0.267
1.320
21.072
106.900
66.900
41.211
2531.372
99999.688
13487.063
121.546
2.499
0.166
1.362
2.182
0.872
-0.041
-0.206
-0.194
-0.178
-0.142
-0.106
-0.081
-0.065
-0.051
-0.105
-0.110
-0.117
-0.127
-0.140
-0.158
-0.178
-0.191
-0.202
-0.217
-0.237
-0.251
-0.266
-0.279
-0.298
-0.315
-0.328
-0.286
0.697
9.828
41.471
26.961
23.334
1024.823
23385.867
3477.302
69.234
1.979
-0.355
-0.314
-0.253
-0.228
-0.216
-0.200
-0.184
-0.162
-0.127
-0.097
-0.076
-0.059
-0.049
-0.096
-0.101
-0.106
-0.117
-0.128
-0.144
-0.157
-0.173
-0.188
-0.204
-0.230
-0.258
-0.287
-0.319
-0.340
-0.341
-0.326
-0.309
-0.098
1.206
3.739
2.805
3.360
41.555
188.618
519.044
533.776
16.780
-0.172
-0.381
-0.304
-0.242
-0.204
-0.184
-0.166
-0.137
-0.110
-0.088
-0.069
-0.057
-0.046
-0.088
-0.094
-0.099
-0.108
-0.119
-0.130
-0.141
-0.155
-0.174
-0.199
-0.242
-0.303
-0.389
-0.454
-0.434
-0.382
-0.336
-0.312
-0.293
-0.205
-0.083
-0.167
-0.161
1.602
94.221
100001.523
99999.781
123.204
0.424
-0.392
-0.295
-0.234
-0.189
-0.160
-0.134
-0.113
-0.095
-0.075
-0.063
-0.052
-0.044
-0.081
-0.086
-0.093
-0.101
-0.111
-0.121
-0.129
-0.143
-0.163
-0.203
-0.287
-0.441
-0.574
-0.521
-0.454
-0.385
-0.335
-0.315
-0.312
-0.317
-0.325
-0.341
-0.459
-0.198
24.817
2229.162
3287.608
37.897
0.021
-0.368
-0.263
-0.199
-0.154
-0.130
-0.111
-0.095
-0.081
-0.069
-0.058
-0.050
-0.041
-0.075
-0.082
-0.087
-0.093
-0.103
-0.112
-0.121
-0.133
-0.160
-0.224
-0.383
-0.630
-0.610
-0.563
-0.036
0.919
0.323
-0.286
-0.303
-0.307
-0.325
-0.354
-0.376
-0.523
0.597
10.821
12.451
1.033
-0.386
-0.308
-0.221
-0.164
-0.132
-0.111
-0.096
-0.084
-0.073
-0.063
-0.055
-0.046
-0.040
-0.071
-0.078
-0.082
-0.088
-0.096
-0.104
-0.113
-0.128
-0.161
-0.258
-0.511
-0.641
-0.639
1.310
28.658
199.141
250.188
52.268
0.064
-0.275
-0.302
-0.332
-0.362
-0.376
-0.506
-0.415
-0.364
-0.414
-0.339
-0.248
-0.184
-0.137
-0.114
-0.101
-0.088
-0.077
-0.065
-0.058
-0.050
-0.044
-0.037
-0.068
-0.073
-0.077
-0.083
-0.090
-0.098
-0.108
-0.124
-0.164
-0.289
-0.582
-0.621
-0.345
21.929
635.165
9173.184
13944.212
1678.384
53.815
1.290
0.381
-0.264
-0.313
-0.328
-0.324
-0.407
-0.377
-0.320
-0.256
-0.199
-0.152
-0.122
-0.104
-0.093
-0.082
-0.073
-0.064
-0.055
-0.047
-0.041
-0.035
-0.064
-0.070
-0.075
-0.079
-0.084
-0.091
-0.100
-0.118
-0.162
-0.296
-0.556
-0.566
0.426
78.607
4099.128
99999.813
100000.547
13957.843
411.601
470.607
398.654
52.327
-0.075
-0.279
-0.287
-0.275
-0.277
-0.242
-0.200
-0.159
-0.132
-0.115
-0.100
-0.089
-0.078
-0.068
-0.060
-0.054
-0.046
-0.040
-0.032
-0.061
-0.065
-0.070
-0.075
-0.078
-0.086
-0.096
-0.110
-0.149
-0.263
-0.485
-0.484
0.210
55.763
2779.694
99614.367
100002.711
9342.216
3820.905
33671.637
24839.402
1482.201
21.308
-0.231
-0.261
-0.249
-0.215
-0.191
-0.166
-0.140
-0.120
-0.107
-0.096
-0.084
-0.075
-0.067
-0.059
-0.052
-0.044
-0.038
-0.031
177.473
20.113
46.672
26.342
3.341
-0.077
-0.293
-0.290
-0.289
-0.281
-0.275
-0.274
-0.284
-0.301
-0.301
-0.300
-0.292
-0.272
-0.242
-0.098
1.080
127.019
501.672
397.049
56.101
1.164
-0.369
-0.405
-0.382
-0.249
-0.161
0.172
0.416
-0.034
-0.197
-0.210
-0.216
-0.206
-0.203
-0.212
-0.220
894.877
211.057
1597.283
505.393
23.560
0.705
-0.280
-0.296
-0.291
-0.276
-0.270
-0.272
-0.278
-0.281
-0.283
-0.280
-0.277
-0.265
-0.255
-0.249
-0.224
3.299
33.608
29.800
3.741
-0.114
-0.423
-0.448
-0.367
-0.239
-0.190
-0.177
-0.176
-0.182
-0.185
-0.191
-0.185
-0.172
-0.178
-0.193
-0.204
272.638
511.442
6717.265
1374.904
46.519
1.187
-0.285
-0.308
-0.297
-0.284
-0.277
-0.275
-0.271
-0.267
-0.248
-0.214
-0.217
-0.248
-0.258
-0.256
-0.257
-0.233
-0.056
0.179
-0.196
-0.415
-0.451
-0.464
-0.300
-0.207
-0.174
-0.162
-0.161
-0.164
-0.167
-0.156
-0.147
-0.144
-0.155
-0.172
-0.189
18.511
84.774
440.828
175.881
13.576
0.296
-0.313
-0.321
-0.314
-0.299
-0.293
-0.283
-0.276
-0.180
0.434
1.777
1.592
0.275
-0.193
-0.250
-0.246
-0.244
-0.254
-0.199
-0.203
-0.386
-0.465
-0.349
-0.233
-0.167
-0.143
-0.136
-0.135
-0.130
-0.125
-0.121
-0.119
-0.122
-0.135
-0.152
-0.172
0.828
4.678
12.199
7.107
1.011
-0.238
-0.340
-0.337
-0.330
-0.322
-0.314
-0.303
-0.246
0.854
13.659
74.490
58.814
8.908
0.396
-0.220
-0.240
-0.253
-0.225
0.140
0.293
-0.213
-0.337
-0.251
-0.189
-0.143
-0.121
-0.109
-0.103
-0.101
-0.098
-0.097
-0.101
-0.106
-0.116
-0.134
-0.149
0.345
4.306
2.346
0.049
-0.293
-0.369
-0.360
-0.356
-0.347
-0.349
-0.341
-0.324
-0.115
5.191
175.951
3474.213
2166.679
83.964
2.766
-0.153
-0.245
-0.257
-0.230
0.070
0.228
-0.144
-0.232
-0.199
-0.167
-0.131
-0.109
-0.095
-0.089
-0.086
-0.087
-0.086
-0.085
-0.090
-0.099
-0.115
-0.129
353.444
1310.281
806.289
81.798
-0.240
-0.385
-0.379
-0.366
-0.357
-0.365
-0.359
-0.346
-0.035
8.998
385.289
16158.111
9470.606
175.966
3.798
-0.132
-0.257
-0.254
-0.243
-0.196
-0.166
-0.202
-0.202
-0.183
-0.160
-0.126
-0.104
-0.090
-0.081
-0.080
-0.078
-0.077
-0.079
-0.079
-0.087
-0.094
-0.106
13945.334
100002.852
61742.871
1677.786
13.335
-0.402
-0.394
-0.374
-0.369
-0.375
-0.374
-0.284
0.810
7.956
82.691
771.946
505.917
37.045
1.395
-0.215
-0.270
-0.259
-0.242
-0.229
-0.220
-0.209
-0.198
-0.185
-0.156
-0.126
-0.104
-0.090
-0.080
-0.074
-0.073
-0.072
-0.073
-0.074
-0.078
-0.083
-0.088
100003.688
100012.734
100004.703
7998.157
81.732
-0.414
-0.303
-0.140
-0.315
-0.379
-0.365
0.327
15.155
227.691
584.379
110.170
19.119
2.675
-0.026
-0.280
-0.282
-0.274
-0.254
-0.239
-0.228
-0.215
-0.202
-0.178
-0.151
-0.130
-0.109
-0.094
-0.082
-0.074
-0.072
-0.070
-0.068
-0.066
-0.068
-0.072
-0.074
33430.047
100006.836
100002.797
3160.910
26.422
-0.134
4.274
13.537
5.104
-0.219
-0.319
2.092
106.893
9470.643
100000.016
2167.212
26.818
0.617
-0.271
-0.292
-0.290
-0.274
-0.258
-0.246
-0.233
-0.219
-0.198
-0.170
-0.148
-0.131
-0.114
-0.098
-0.086
-0.079
-0.072
-0.068
-0.064
-0.061
-0.061
-0.063
-0.064
1026.516
4675.840
2446.949
222.974
0.166
0.961
15.900
50.742
22.893
0.742
-0.338
2.087
120.938
13487.116
100000.234
2531.233
29.708
0.552
-0.275
-0.301
-0.295
-0.271
-0.248
-0.236
-0.222
-0.209
-0.194
-0.172
-0.151
-0.136
-0.118
-0.103
-0.091
-0.083
-0.077
-0.071
-0.065
-0.060
-0.058
-0.056
-0.054
5.303
41.654
16.714
0.145
-0.550
0.492
10.227
25.883
12.197
0.602
-0.434
0.444
18.965
295.516
887.543
121.820
7.408
0.433
-0.211
-0.303
-0.291
-0.266
-0.249
-0.234
-0.222
-0.209
-0.196
-0.182
-0.163
-0.145
-0.127
-0.112
-0.101
-0.093
-0.086
-0.076
-0.069
-0.062
-0.055
-0.052
-0.049
1.055
-0.014
-0.400
-0.390
-0.439
-0.397
1.140
3.394
1.250
-0.424
-0.526
-0.342
0.928
6.656
11.564
5.593
2.326
0.756
-0.111
-0.298
-0.288
-0.272
-0.255
-0.241
-0.232
-0.222
-0.210
-0.195
-0.180
-0.159
-0.145
-0.133
-0.126
-0.119
-0.109
-0.095
-0.078
-0.069
-0.058
-0.051
-0.047
16.797
6.099
1.194
1.590
4.664
4.356
3.028
1.119
-0.556
-0.658
-0.571
-0.488
-0.333
-0.076
0.219
0.722
1.099
0.395
-0.181
-0.308
-0.298
-0.286
-0.275
-0.263
-0.251
-0.240
-0.228
-0.216
-0.199
-0.184
-0.176
-0.164
-0.148
-0.138
-0.126
-0.112
-0.097
-0.079
-0.064
-0.053
-0.046
97.329
56.259
9.984
11.306
46.686
58.098
380.682
123.383
2.504
-0.615
-0.601
-0.484
-0.384
-0.341
-0.275
-0.122
0.007
-0.140
-0.296
-0.323
-0.311
-0.306
-0.291
-0.277
-0.267
-0.256
-0.243
-0.234
-0.226
-0.209
-0.194
-0.175
-0.160
-0.140
-0.133
-0.121
-0.105
-0.092
-0.072
-0.057
-0.047
87.784
71.609
11.482
17.341
76.299
323.239
58628.656
3287.947
14.155
-0.448
-0.509
-0.435
-0.376
-0.347
-0.335
-0.317
-0.308
-0.327
-0.337
-0.333
-0.336
-0.330
-0.308
-0.293
-0.283
-0.274
-0.263
-0.257
-0.245
-0.233
-0.206
-0.178
0.078
0.927
0.610
-0.043
-0.116
-0.098
-0.083
-0.061
-0.049
12.226
7.771
2.167
5.256
19.909
72.424
1532.042
319.035
5.529
-0.368
-0.412
-0.386
-0.366
-0.355
-0.349
-0.347
-0.348
-0.351
-0.352
-0.356
-0.350
-0.252
-0.127
-0.159
-0.253
-0.285
-0.290
-0.284
-0.264
-0.249
-0.218
0.030
6.670
58.833
33.331
1.620
-0.090
-0.103
-0.091
-0.067
-0.050
0.440
0.110
-0.141
0.354
1.409
2.994
9.990
4.318
0.012
-0.380
-0.373
-0.363
-0.353
-0.351
-0.347
-0.350
-0.355
-0.357
-0.358
-0.355
-0.145
1.033
3.040
2.023
0.247
-0.258
-0.305
-0.305
-0.289
-0.267
-0.218
0.595
44.183
1529.944
444.845
8.684
-0.002
-0.111
-0.092
-0.069
-0.049
-0.292
-0.309
-0.324
-0.300
-0.260
-0.248
-0.227
-0.299
-0.363
-0.371
-0.367
-0.356
-0.344
-0.336
-0.340
-0.332
-0.310
-0.326
-0.358
-0.300
0.781
10.020
35.848
25.715
4.419
-0.027
-0.330
-0.328
-0.321
-0.291
-0.228
0.268
16.842
271.226
123.662
3.988
-0.062
-0.117
-0.097
-0.071
-0.052
-0.288
-0.292
-0.304
-0.321
-0.321
-0.323
-0.337
-0.345
-0.353
-0.356
-0.345
-0.338
-0.332
-0.333
-0.226
0.346
1.311
0.878
-0.050
-0.219
1.702
23.280
162.820
365.760
38.505
0.788
-0.408
-0.389
-0.359
-0.312
-0.255
-0.154
0.903
5.119
3.039
0.189
-0.142
-0.124
-0.100
-0.071
-0.053
-0.267
-0.272
-0.278
-0.283
-0.296
-0.317
-0.323
-0.332
-0.334
-0.319
-0.313
-0.322
-0.319
-0.264
0.902
12.169
46.493
29.431
3.691
0.034
0.808
13.380
229.898
1291.344
81.256
0.894
-0.612
-0.525
-0.416
-0.326
-0.275
-0.239
-0.206
-0.136
-0.145
-0.182
-0.161
-0.128
-0.095
-0.068
-0.052
-0.228
-0.233
-0.238
-0.251
-0.269
-0.285
-0.292
-0.289
-0.165
0.166
0.205
-0.120
-0.250
-0.042
5.177
120.847
1024.473
440.775
26.287
0.752
-0.185
1.519
17.343
45.738
8.570
-0.307
-0.638
-0.551
-0.460
-0.334
-0.193
-0.016
-0.039
-0.159
-0.201
-0.189
-0.164
-0.128
-0.090
-0.066
-0.052
-0.198
-0.204
-0.220
-0.230
-0.246
-0.256
-0.266
-0.108
1.380
7.150
8.842
2.426
0.089
0.117
7.176
199.802
2166.793
887.205
41.889
1.219
-0.605
-0.680
-0.235
0.174
0.020
0.209
-0.371
-0.512
-0.402
-0.101
1.562
5.813
4.718
1.023
-0.097
-0.185
-0.151
-0.121
-0.085
-0.066
-0.050
-0.181
-0.192
-0.205
-0.215
-0.232
-0.241
-0.235
0.431
9.875
74.459
94.672
16.933
1.104
-0.056
2.192
37.568
206.457
133.501
31.130
3.791
-0.402
-0.760
-0.636
5.757
45.036
77.316
24.473
0.792
-0.276
1.375
23.628
155.131
107.003
12.308
0.649
-0.142
-0.138
-0.115
-0.087
-0.065
-0.051
-0.172
-0.181
-0.195
-0.207
-0.223
-0.235
-0.212
0.678
15.222
136.870
199.831
29.480
1.510
-0.238
0.208
8.167
182.567
2967.083
1859.315
74.327
1.809
-0.611
3.531
158.565
2155.575
6101.017
1677.661
101.045
-0.018
4.676
120.947
1597.105
1024.619
52.376
1.839
-0.097
-0.134
-0.113
-0.089
-0.066
-0.053
-0.164
-0.175
-0.189
-0.203
-0.223
-0.229
-0.225
0.180
5.232
33.065
41.501
8.831
0.503
-0.325
0.119
21.156
2531.060
99999.828
99999.703
580.275
7.016
-0.280
16.753
1677.616
99999.617
99999.680
61741.535
909.305
2.692
3.582
74.771
768.815
505.531
37.102
1.486
-0.114
-0.136
-0.115
-0.089
-0.067
-0.052
-0.155
-0.167
-0.180
-0.197
-0.215
-0.223
-0.231
-0.141
0.518
2.525
2.742
0.711
-0.205
-0.362
0.012
15.117
1185.790
99999.727
50769.078
338.789
6.377
-0.057
24.205
3160.644
99999.844
100001.727
100004.797
1484.329
6.326
4.623
15.606
44.267
29.969
5.301
0.244
-0.155
-0.141
-0.117
-0.089
-0.067
-0.051
-0.146
-0.158
-0.169
-0.187
-0.205
-0.219
-0.222
-0.171
-0.034
0.023
-0.075
-0.247
-0.331
-0.367
-0.267
2.353
52.223
385.268
298.608
36.656
8.128
0.520
2.497
715.322
21453.080
99682.766
14390.946
475.849
9.881
58.946
121.514
31.075
3.621
0.307
-0.146
-0.167
-0.145
-0.116
-0.086
-0.066
-0.052
-0.140
-0.145
-0.155
-0.171
-0.192
-0.210
-0.220
-0.180
-0.116
-0.142
-0.232
-0.290
-0.318
-0.347
-0.359
-0.129
1.491
5.966
8.296
14.296
7.931
1.259
-0.031
21.719
406.915
1753.917
24467.711
1183.968
26.847
227.489
667.403
107.035
5.885
0.063
-0.188
-0.170
-0.147
-0.110
-0.083
-0.065
-0.053
-0.127
-0.131
-0.139
-0.156
-0.179
-0.194
-0.211
-0.216
-0.207
-0.219
-0.257
-0.280
-0.305
-0.328
-0.348
-0.348
-0.291
-0.106
1.299
9.999
34.299
21.321
4.565
11.321
42.755
264.494
2798.980
283.341
15.306
94.831
227.285
52.337
3.446
-0.033
-0.190
-0.172
-0.141
-0.104
-0.080
-0.064
-0.052
-0.114
-0.118
-0.126
-0.142
-0.163
-0.179
-0.194
-0.208
-0.226
-0.242
-0.257
-0.274
-0.292
-0.314
-0.338
-0.355
-0.358
-0.148
5.745
155.132
1597.073
887.092
55.363
442.475
5677.871
1383.072
65.764
10.350
2.004
7.980
13.654
5.234
0.474
-0.164
-0.187
-0.162
-0.128
-0.097
-0.077
-0.063
-0.052
-0.103
-0.108
-0.116
-0.129
-0.147
-0.164
-0.177
-0.192
-0.209
-0.229
-0.251
-0.272
-0.287
-0.301
-0.323
-0.345
-0.357
0.033
12.178
667.313
23385.480
7967.229
183.660
7969.520
99999.781
62122.285
200.251
3.234
-0.086
0.182
0.424
0.075
-0.153
-0.190
-0.171
-0.149
-0.118
-0.091
-0.072
-0.060
-0.049
-0.094
-0.099
-0.105
-0.115
-0.128
-0.144
-0.163
-0.180
-0.198
-0.222
-0.250
-0.268
-0.280
-0.292
-0.308
-0.324
-0.336
-0.108
6.381
175.903
2166.628
1025.276
76.326
2168.449
99999.953
11288.466
108.277
2.399
-0.241
-0.275
-0.256
-0.224
-0.195
-0.175
-0.157
-0.131
-0.105
-0.084
-0.069
-0.057
-0.046
-0.086
-0.091
-0.097
-0.104
-0.114
-0.128
-0.144
-0.163
-0.182
-0.210
-0.242
-0.263
-0.289
-0.303
-0.310
-0.331
-0.321
-0.265
0.707
10.967
41.493
29.693
8.224
66.485
299.614
199.758
88.708
5.495
-0.185
-0.301
-0.265
-0.217
-0.183
-0.161
-0.138
-0.114
-0.094
-0.077
-0.065
-0.053
-0.044
-0.079
-0.083
-0.090
-0.095
-0.108
-0.118
-0.130
-0.145
-0.167
-0.199
-0.239
-0.286
-0.344
-0.313
-0.251
-0.342
-0.330
-0.301
-0.233
0.224
0.961
0.741
0.204
1.988
26.241
1275.390
1844.636
28.800
0.065
-0.287
-0.246
-0.199
-0.162
-0.136
-0.115
-0.098
-0.084
-0.070
-0.059
-0.049
-0.042
-0.073
-0.076
-0.081
-0.090
-0.098
-0.107
-0.119
-0.133
-0.155
-0.197
-0.262
-0.372
-0.503
-0.378
-0.246
-0.319
-0.324
-0.298
-0.307
-0.297
-0.278
-0.292
-0.304
-0.167
8.500
230.701
270.958
11.042
-0.098
-0.260
-0.211
-0.171
-0.136
-0.115
-0.099
-0.087
-0.075
-0.062
-0.054
-0.046
-0.040
-0.067
-0.072
-0.078
-0.083
-0.090
-0.099
-0.109
-0.123
-0.148
-0.204
-0.326
-0.532
-0.575
-0.498
-0.389
-0.255
-0.271
-0.295
-0.303
-0.301
-0.310
-0.320
-0.319
-0.311
0.106
3.718
3.737
0.318
-0.268
-0.225
-0.183
-0.144
-0.119
-0.102
-0.088
-0.077
-0.067
-0.058
-0.050
-0.044
-0.037
-0.063
-0.068
-0.073
-0.078
-0.085
-0.093
-0.101
-0.116
-0.146
-0.220
-0.410
-0.601
-0.583
-0.400
2.094
8.377
7.609
0.393
-0.286
-0.286
-0.292
-0.309
-0.319
-0.313
-0.301
-0.301
-0.282
-0.281
-0.236
-0.191
-0.157
-0.124
-0.104
-0.093
-0.081
-0.072
-0.062
-0.054
-0.048
-0.042
-0.036
-0.060
-0.064
-0.069
-0.074
-0.078
-0.085
-0.093
-0.109
-0.144
-0.239
-0.473
-0.579
-0.571
1.916
46.370
314.899
446.114
113.196
0.683
1.576
1.503
-0.194
-0.289
-0.294
-0.286
-0.265
-0.264
-0.229
-0.196
-0.163
-0.128
-0.108
-0.094
-0.086
-0.076
-0.067
-0.058
-0.049
-0.044
-0.039
-0.032
-0.056
-0.061
-0.065
-0.068
-0.074
-0.079
-0.087
-0.104
-0.137
-0.235
-0.476
-0.524
-0.460
6.163
199.192
1677.813
2155.799
448.210
186.619
910.305
806.418
141.756
0.462
-0.281
-0.282
-0.268
-0.218
-0.194
-0.164
-0.134
-0.113
-0.099
-0.089
-0.081
-0.071
-0.063
-0.056
-0.048
-0.041
-0.035
-0.031
-0.053
-0.057
-0.061
-0.066
-0.069
-0.074
-0.083
-0.098
-0.126
-0.207
-0.409
-0.443
-0.398
3.562
158.792
1159.203
1678.093
459.241
6112.877
100003.430
100000.219
3597.713
67.058
-0.070
-0.284
-0.273
-0.210
-0.164
-0.137
-0.120
-0.105
-0.093
-0.084
-0.075
-0.067
-0.061
-0.053
-0.048
-0.040
-0.035
-0.028
27.222
53.616
258.781
106.901
9.827
0.205
-0.293
-0.294
-0.293
-0.282
-0.278
-0.280
-0.295
-0.306
-0.304
-0.302
-0.244
-0.130
-0.062
0.513
103.734
3162.643
38874.246
24832.174
1310.208
30.634
-0.106
-0.489
-0.486
-0.298
0.004
1.788
3.044
0.557
-0.169
-0.202
-0.207
-0.198
-0.199
-0.208
-0.220
92.746
2169.317
93989.672
9470.529
106.901
2.147
-0.261
-0.307
-0.299
-0.282
-0.268
-0.270
-0.280
-0.289
-0.287
-0.290
-0.289
-0.277
-0.269
-0.256
2.000
223.201
1026.312
806.307
113.203
4.305
-0.502
-0.537
-0.486
-0.280
-0.202
-0.168
-0.149
-0.173
-0.178
-0.183
-0.178
-0.168
-0.175
-0.193
-0.206
76.307
7967.865
99999.750
76276.453
227.216
3.344
-0.236
-0.316
-0.306
-0.295
-0.280
-0.275
-0.269
-0.271
-0.273
-0.266
-0.264
-0.272
-0.270
-0.273
-0.267
0.332
7.483
10.041
2.544
-0.330
-0.551
-0.557
-0.404
-0.244
-0.181
-0.165
-0.161
-0.161
-0.159
-0.155
-0.143
-0.139
-0.152
-0.176
-0.188
16.902
505.835
7966.509
1597.223
46.572
1.181
-0.288
-0.327
-0.323
-0.311
-0.304
-0.289
-0.280
-0.259
-0.130
0.086
0.057
-0.158
-0.258
-0.276
-0.265
-0.265
0.191
4.372
7.316
1.046
-0.483
-0.477
-0.294
-0.198
-0.157
-0.144
-0.137
-0.135
-0.128
-0.118
-0.118
-0.120
-0.132
-0.153
-0.173
1.471
14.350
48.163
24.781
3.279
-0.097
-0.343
-0.346
-0.345
-0.336
-0.335
-0.321
-0.299
-0.080
1.563
5.214
4.694
0.995
-0.127
-0.258
-0.260
-0.244
1.669
38.127
78.553
8.332
-0.170
-0.314
-0.226
-0.169
-0.135
-0.117
-0.109
-0.106
-0.101
-0.100
-0.100
-0.105
-0.113
-0.129
-0.152
-0.048
1.640
3.701
2.566
0.304
-0.316
-0.361
-0.356
-0.354
-0.354
-0.364
-0.351
-0.296
0.535
9.860
46.574
37.034
6.461
0.262
-0.254
-0.263
-0.256
1.063
21.836
43.954
4.972
-0.091
-0.229
-0.195
-0.156
-0.121
-0.102
-0.094
-0.091
-0.089
-0.088
-0.088
-0.091
-0.098
-0.109
-0.126
53.333
202.294
129.507
5.351
-0.090
-0.358
-0.377
-0.370
-0.366
-0.374
-0.375
-0.366
-0.284
0.974
15.249
83.952
66.132
9.882
0.425
-0.259
-0.272
-0.266
-0.097
1.291
1.986
0.279
-0.203
-0.201
-0.187
-0.152
-0.119
-0.098
-0.089
-0.084
-0.081
-0.080
-0.079
-0.081
-0.085
-0.092
-0.101
1053.731
5474.583
2815.319
225.307
0.575
-0.394
-0.366
-0.235
-0.329
-0.381
-0.382
-0.345
-0.040
1.493
7.013
21.957
19.058
3.389
0.029
-0.287
-0.291
-0.272
-0.260
-0.217
-0.183
-0.210
-0.206
-0.195
-0.180
-0.152
-0.124
-0.101
-0.087
-0.081
-0.077
-0.074
-0.074
-0.072
-0.076
-0.079
-0.083
4885.547
41669.656
16403.572
722.471
4.175
-0.006
26.519
126.499
52.165
1.011
-0.378
-0.155
2.685
21.308
37.871
13.094
2.628
0.246
-0.248
-0.306
-0.306
-0.292
-0.272
-0.253
-0.240
-0.228
-0.214
-0.197
-0.172
-0.148
-0.127
-0.103
-0.090
-0.081
-0.077
-0.071
-0.069
-0.067
-0.069
-0.071
-0.072
1991.073
12723.617
5456.465
400.878
1.488
20.234
501.399
1900.809
806.126
81.766
-0.255
0.289
12.552
177.734
443.588
75.781
4.933
-0.057
-0.301
-0.313
-0.314
-0.294
-0.276
-0.255
-0.245
-0.231
-0.214
-0.194
-0.167
-0.143
-0.128
-0.110
-0.092
-0.082
-0.075
-0.071
-0.066
-0.062
-0.062
-0.062
-0.064
164.642
579.593
320.527
21.564
0.377
71.760
1309.974
6100.968
2446.575
177.605
0.083
0.460
15.403
211.064
524.617
90.617
5.497
-0.025
-0.307
-0.319
-0.315
-0.285
-0.266
-0.248
-0.236
-0.222
-0.205
-0.189
-0.169
-0.148
-0.134
-0.114
-0.096
-0.085
-0.078
-0.073
-0.067
-0.062
-0.057
-0.056
-0.054
3.261
3.511
1.004
-0.456
0.044
34.345
501.399
1677.611
806.099
83.515
-0.037
0.036
5.687
45.541
79.859
24.891
2.473
-0.156
-0.316
-0.318
-0.304
-0.281
-0.256
-0.222
-0.214
-0.223
-0.210
-0.193
-0.178
-0.157
-0.141
-0.120
-0.104
-0.093
-0.086
-0.077
-0.069
-0.062
-0.058
-0.053
-0.050
6.941
1.125
-0.320
-0.514
-0.693
4.047
45.843
126.509
65.140
4.129
-0.408
-0.292
1.225
7.892
13.422
4.793
0.480
-0.253
-0.314
-0.316
-0.303
-0.280
-0.215
-0.104
-0.107
-0.195
-0.220
-0.205
-0.192
-0.175
-0.153
-0.136
-0.123
-0.112
-0.101
-0.090
-0.076
-0.065
-0.060
-0.052
-0.049
155.510
6.674
-0.114
-0.402
-0.486
0.342
4.579
5.046
1.299
-0.446
-0.523
-0.443
-0.189
0.569
1.017
0.320
-0.176
-0.299
-0.323
-0.329
-0.314
-0.290
-0.186
-0.014
-0.027
-0.174
-0.226
-0.222
-0.212
-0.194
-0.173
-0.161
-0.145
-0.132
-0.120
-0.108
-0.090
-0.074
-0.061
-0.055
-0.048
2167.151
27.059
0.592
-0.209
1.078
33.581
625.034
167.804
3.444
-0.559
-0.546
-0.476
-0.378
-0.296
-0.260
-0.288
-0.313
-0.325
-0.342
-0.341
-0.329
-0.304
-0.228
-0.127
-0.134
-0.221
-0.251
-0.241
-0.231
-0.219
-0.200
-0.178
-0.160
-0.142
-0.127
-0.112
-0.101
-0.087
-0.068
-0.056
-0.048
1186.418
19.695
0.562
0.270
3.359
377.025
99999.578
6031.638
18.722
-0.421
-0.527
-0.430
-0.374
-0.347
-0.338
-0.337
-0.342
-0.354
-0.361
-0.356
-0.349
-0.322
-0.284
-0.249
-0.236
-0.234
-0.252
-0.257
-0.247
-0.238
-0.213
-0.186
-0.153
-0.077
-0.093
-0.119
-0.108
-0.095
-0.077
-0.059
-0.048
58.887
3.539
-0.072
-0.069
1.471
78.967
2703.214
526.463
6.302
-0.376
-0.414
-0.384
-0.361
-0.355
-0.355
-0.356
-0.364
-0.367
-0.364
-0.369
-0.294
0.128
0.702
0.492
0.023
-0.103
-0.201
-0.262
-0.265
-0.247
-0.222
-0.183
0.144
1.217
0.810
-0.020
-0.115
-0.099
-0.085
-0.063
-0.048
1.717
0.003
-0.316
-0.299
-0.135
1.920
11.051
5.623
0.068
-0.378
-0.368
-0.361
-0.350
-0.345
-0.351
-0.362
-0.364
-0.360
-0.359
-0.309
0.766
9.806
33.002
21.148
2.917
0.224
-0.160
-0.275
-0.282
-0.259
-0.236
-0.159
1.034
5.855
3.986
0.267
-0.118
-0.102
-0.088
-0.063
-0.049
-0.234
-0.293
-0.315
-0.325
-0.331
-0.287
-0.232
-0.280
-0.354
-0.361
-0.353
-0.347
-0.337
-0.333
-0.333
-0.291
-0.232
-0.250
-0.247
0.153
7.180
199.791
1858.533
667.660
29.712
1.085
-0.214
-0.310
-0.302
-0.282
-0.255
-0.195
0.464
3.049
1.819
0.099
-0.128
-0.109
-0.090
-0.065
-0.050
-0.272
-0.281
-0.295
-0.311
-0.323
-0.326
-0.334
-0.338
-0.346
-0.340
-0.330
-0.327
-0.309
-0.296
-0.071
1.498
4.601
3.393
1.245
1.883
17.641
886.823
19412.740
4086.349
84.756
1.901
-0.323
-0.363
-0.339
-0.312
-0.275
-0.243
-0.147
0.080
0.012
-0.141
-0.135
-0.115
-0.091
-0.065
-0.052
-0.242
-0.253
-0.262
-0.285
-0.307
-0.325
-0.328
-0.332
-0.316
-0.260
-0.248
-0.230
-0.028
0.256
3.213
58.755
336.774
176.024
16.600
4.341
8.731
200.096
1860.782
672.322
30.679
0.686
-0.533
-0.476
-0.396
-0.328
-0.282
-0.250
-0.228
-0.207
-0.191
-0.173
-0.143
-0.118
-0.086
-0.064
-0.051
-0.211
-0.216
-0.234
-0.254
-0.282
-0.294
-0.299
-0.245
0.273
1.731
2.191
0.924
1.648
2.975
22.449
1597.202
99999.664
16157.992
176.531
4.465
1.471
9.778
33.111
21.835
2.611
-0.434
-0.612
-0.543
-0.454
-0.340
-0.277
-0.228
-0.209
-0.212
-0.198
-0.173
-0.150
-0.113
-0.082
-0.062
-0.049
-0.190
-0.197
-0.210
-0.233
-0.256
-0.270
-0.253
0.414
9.870
74.456
106.987
19.597
4.734
6.496
32.194
3474.566
99999.797
93989.859
295.267
4.283
-0.237
-0.306
0.243
0.017
-0.514
-0.560
-0.589
-0.509
-0.413
-0.303
-0.041
0.324
0.288
-0.062
-0.181
-0.163
-0.136
-0.110
-0.080
-0.061
-0.050
-0.173
-0.184
-0.197
-0.218
-0.238
-0.248
-0.152
3.061
120.935
4083.217
7966.282
295.492
9.360
3.890
9.595
259.304
2964.875
1194.909
53.883
2.871
-0.375
-0.727
-0.751
0.480
7.180
11.290
2.867
-0.248
-0.357
-0.091
1.406
4.718
4.261
0.824
-0.076
-0.150
-0.129
-0.109
-0.082
-0.063
-0.050
-0.163
-0.175
-0.185
-0.206
-0.224
-0.231
-0.101
4.706
258.816
23385.535
50768.488
667.441
12.672
0.749
0.943
10.665
73.144
353.984
261.658
21.180
0.706
-0.624
0.087
22.009
250.071
501.446
199.027
4.240
-0.289
0.228
4.221
17.012
13.713
2.530
0.061
-0.142
-0.126
-0.109
-0.083
-0.064
-0.052
-0.155
-0.167
-0.177
-0.199
-0.216
-0.225
-0.157
1.910
52.642
886.991
1375.056
106.932
4.188
-0.141
-0.047
7.357
295.588
7966.664
4083.562
107.845
3.512
-0.300
2.061
198.984
3160.634
9173.050
2155.611
126.564
-0.176
0.122
3.436
12.305
9.946
2.052
0.019
-0.148
-0.128
-0.109
-0.084
-0.065
-0.052
-0.146
-0.159
-0.170
-0.192
-0.210
-0.216
-0.108
0.924
5.894
19.015
21.714
5.243
0.241
-0.331
-0.170
5.692
175.871
2962.697
1867.513
126.902
26.403
1.515
1.465
314.748
6101.046
21450.768
4099.598
177.997
0.071
0.189
1.063
2.241
1.866
0.334
-0.119
-0.156
-0.132
-0.109
-0.081
-0.064
-0.050
-0.137
-0.144
-0.161
-0.180
-0.198
-0.205
0.013
1.814
6.653
5.753
1.737
0.076
-0.294
-0.358
-0.331
0.861
16.919
86.443
184.820
1970.835
522.794
11.362
0.079
101.022
1159.377
2783.604
816.534
46.318
0.653
1.773
3.153
1.332
0.200
-0.128
-0.169
-0.157
-0.135
-0.106
-0.080
-0.062
-0.050
-0.124
-0.130
-0.145
-0.166
-0.184
-0.198
-0.023
1.293
4.726
3.818
0.773
-0.174
-0.320
-0.349
-0.385
-0.259
0.612
4.701
120.738
1962.834
523.724
12.668
0.304
0.741
42.980
141.616
79.173
16.939
1.836
4.716
7.190
2.776
0.263
-0.166
-0.172
-0.157
-0.133
-0.099
-0.078
-0.060
-0.051
-0.111
-0.117
-0.132
-0.153
-0.167
-0.184
-0.152
0.173
0.799
0.687
0.025
-0.259
-0.318
-0.344
-0.373
-0.369
-0.330
0.328
10.402
64.953
108.169
60.600
7.678
4.248
10.453
13.982
25.124
9.020
1.107
2.757
4.223
1.793
0.106
-0.174
-0.171
-0.153
-0.122
-0.094
-0.073
-0.060
-0.050
-0.100
-0.107
-0.119
-0.136
-0.151
-0.166
-0.183
-0.165
-0.131
-0.169
-0.253
-0.305
-0.329
-0.349
-0.367
-0.367
-0.361
0.064
12.526
581.359
19411.914
6717.403
125.348
69.083
336.972
137.678
13.034
1.232
-0.028
0.300
0.584
0.189
-0.135
-0.182
-0.161
-0.142
-0.111
-0.087
-0.069
-0.058
-0.050
-0.091
-0.099
-0.107
-0.121
-0.138
-0.153
-0.167
-0.186
-0.212
-0.249
-0.291
-0.320
-0.332
-0.334
-0.341
-0.356
-0.347
0.345
29.466
4809.343
99999.719
100000.125
517.924
391.115
4083.325
1024.545
37.066
0.987
-0.234
-0.227
-0.187
-0.189
-0.188
-0.167
-0.148
-0.127
-0.101
-0.082
-0.066
-0.056
-0.047
-0.083
-0.090
-0.098
-0.110
-0.121
-0.138
-0.156
-0.176
-0.206
-0.252
-0.300
-0.329
-0.333
-0.309
-0.302
-0.328
-0.329
0.055
13.632
768.772
34243.086
9470.993
145.104
203.139
1375.041
440.936
23.700
0.661
-0.248
-0.262
-0.244
-0.203
-0.172
-0.152
-0.135
-0.111
-0.092
-0.077
-0.063
-0.054
-0.044
-0.076
-0.083
-0.090
-0.098
-0.107
-0.120
-0.139
-0.164
-0.199
-0.251
-0.292
-0.319
-0.241
0.426
0.892
-0.001
-0.290
-0.216
1.663
24.156
121.748
84.415
10.446
15.833
52.580
28.351
5.354
0.312
-0.255
-0.243
-0.225
-0.188
-0.159
-0.138
-0.117
-0.098
-0.084
-0.070
-0.060
-0.050
-0.043
-0.070
-0.075
-0.081
-0.088
-0.098
-0.110
-0.124
-0.143
-0.179
-0.228
-0.267
-0.298
0.251
7.402
12.653
2.183
-0.195
-0.270
-0.011
1.247
2.976
1.898
0.399
0.529
2.201
8.569
7.713
0.813
-0.223
-0.232
-0.207
-0.168
-0.138
-0.118
-0.102
-0.088
-0.076
-0.064
-0.055
-0.048
-0.040
-0.065
-0.069
-0.073
-0.080
-0.088
-0.098
-0.111
-0.128
-0.158
-0.206
-0.255
-0.317
0.332
9.570
18.973
2.876
-0.171
-0.277
-0.227
-0.012
0.148
-0.063
-0.245
-0.252
0.198
2.949
3.371
0.329
-0.218
-0.208
-0.182
-0.145
-0.120
-0.102
-0.089
-0.079
-0.069
-0.059
-0.051
-0.044
-0.037
-0.059
-0.064
-0.070
-0.073
-0.080
-0.090
-0.101
-0.114
-0.143
-0.193
-0.267
-0.400
-0.366
1.074
2.119
0.323
-0.266
-0.281
-0.284
-0.251
-0.240
-0.270
-0.284
-0.282
-0.236
-0.008
0.017
-0.186
-0.214
-0.181
-0.157
-0.127
-0.108
-0.092
-0.082
-0.072
-0.062
-0.055
-0.047
-0.041
-0.034
-0.055
-0.060
-0.064
-0.069
-0.076
-0.082
-0.091
-0.106
-0.131
-0.187
-0.305
-0.503
-0.522
-0.409
-0.264
-0.173
-0.235
-0.269
-0.278
-0.276
-0.274
-0.280
-0.292
-0.289
-0.278
-0.245
-0.238
-0.212
-0.185
-0.162
-0.134
-0.112
-0.096
-0.084
-0.074
-0.066
-0.057
-0.051
-0.044
-0.039
-0.031
-0.050
-0.057
-0.060
-0.064
-0.071
-0.076
-0.082
-0.095
-0.120
-0.184
-0.334
-0.521
-0.494
-0.428
0.346
1.545
0.967
-0.146
-0.229
0.071
0.073
-0.217
-0.278
-0.290
-0.286
-0.244
-0.203
-0.182
-0.162
-0.139
-0.116
-0.098
-0.086
-0.078
-0.068
-0.061
-0.054
-0.047
-0.041
-0.035
-0.031
-0.048
-0.052
-0.057
-0.060
-0.066
-0.071
-0.077
-0.089
-0.114
-0.176
-0.324
-0.467
-0.443
-0.278
1.634
8.479
10.759
1.134
52.347
314.917
280.647
28.783
0.344
-0.295
-0.293
-0.267
-0.197
-0.159
-0.133
-0.113
-0.098
-0.088
-0.080
-0.073
-0.065
-0.058
-0.052
-0.044
-0.037
-0.034
-0.029
-0.045
-0.048
-0.054
-0.057
-0.061
-0.065
-0.072
-0.084
-0.105
-0.154
-0.277
-0.391
-0.358
-0.242
0.762
4.779
6.819
34.147
1482.179
13944.263
12111.991
909.379
17.698
-0.146
-0.319
-0.298
-0.196
-0.143
-0.117
-0.102
-0.091
-0.083
-0.077
-0.069
-0.062
-0.056
-0.050
-0.045
-0.035
-0.032
-0.026
3.907
33.145
120.866
58.736
6.393
0.066
-0.306
-0.309
-0.306
-0.291
-0.282
-0.279
-0.298
-0.301
-0.304
-0.229
0.341
1.564
1.472
1.370
318.181
24834.441
100000.109
99999.781
7997.878
113.194
0.778
-0.560
-0.541
-0.340
-0.037
1.557
2.338
0.399
-0.169
-0.198
-0.201
-0.193
-0.194
-0.201
-0.212
19.915
768.860
13486.772
2530.839
58.734
1.347
-0.277
-0.316
-0.310
-0.292
-0.278
-0.274
-0.281
-0.291
-0.297
-0.295
-0.269
-0.207
-0.206
-0.233
16.962
806.290
5337.859
4099.092
397.032
15.255
-0.444
-0.612
-0.572
-0.312
-0.215
-0.178
-0.159
-0.174
-0.176
-0.177
-0.174
-0.164
-0.172
-0.184
-0.204
31.146
2166.917
99999.961
11287.303
120.928
2.145
-0.263
-0.326
-0.320
-0.303
-0.290
-0.281
-0.277
-0.279
-0.280
-0.281
-0.278
-0.278
-0.276
-0.288
-0.263
4.637
46.550
46.633
10.420
0.383
-0.620
-0.631
-0.474
-0.270
-0.191
-0.168
-0.158
-0.158
-0.155
-0.150
-0.140
-0.138
-0.150
-0.168
-0.185
9.429
260.773
2172.066
670.973
30.306
0.877
-0.285
-0.331
-0.344
-0.325
-0.313
-0.305
-0.289
-0.281
-0.273
-0.254
-0.255
-0.270
-0.280
-0.298
-0.289
-0.229
2.680
68.060
168.074
12.446
-0.252
-0.567
-0.339
-0.220
-0.168
-0.147
-0.140
-0.135
-0.127
-0.118
-0.117
-0.118
-0.129
-0.148
-0.166
2.198
26.032
92.732
52.444
7.092
0.279
-0.173
-0.251
-0.339
-0.344
-0.342
-0.340
-0.321
-0.295
-0.182
0.004
-0.014
-0.186
-0.265
-0.287
-0.279
-0.084
19.048
4011.606
45763.613
196.645
1.027
-0.354
-0.254
-0.194
-0.146
-0.123
-0.114
-0.108
-0.105
-0.100
-0.101
-0.103
-0.110
-0.124
-0.145
2.467
37.405
176.626
95.089
9.953
0.450
0.037
-0.127
-0.321
-0.357
-0.362
-0.361
-0.343
-0.263
0.121
0.950
0.745
0.043
-0.243
-0.295
-0.309
-0.137
12.721
1272.655
6032.215
91.386
0.793
-0.250
-0.212
-0.179
-0.135
-0.111
-0.100
-0.093
-0.091
-0.089
-0.091
-0.091
-0.097
-0.105
-0.117
4.233
24.668
63.014
33.362
4.148
0.136
-0.052
-0.156
-0.256
-0.332
-0.376
-0.367
-0.350
-0.245
0.325
1.372
1.227
0.143
-0.248
-0.308
-0.309
-0.287
0.761
13.163
25.835
3.746
-0.023
-0.211
-0.193
-0.173
-0.137
-0.110
-0.096
-0.089
-0.084
-0.082
-0.080
-0.081
-0.085
-0.088
-0.096
174.711
1764.602
300.500
10.447
0.451
-0.272
1.136
7.045
3.285
0.070
-0.337
-0.359
-0.313
-0.149
0.180
0.559
0.410
-0.082
-0.284
-0.315
-0.310
-0.298
-0.200
0.220
0.507
0.105
-0.165
-0.201
-0.189
-0.165
-0.137
-0.115
-0.096
-0.088
-0.080
-0.076
-0.076
-0.074
-0.076
-0.079
-0.081
4127.563
100314.969
8841.749
36.107
0.050
13.340
446.072
1482.825
717.307
66.161
-0.178
-0.292
0.163
1.743
2.769
1.213
0.030
-0.270
-0.307
-0.322
-0.322
-0.306
-0.270
-0.186
-0.121
-0.115
-0.131
-0.163
-0.178
-0.159
-0.135
-0.119
-0.098
-0.085
-0.080
-0.073
-0.071
-0.067
-0.069
-0.069
-0.073
881.010
37562.859
1503.761
17.953
0.985
353.309
12111.832
100000.086
28790.145
909.685
5.272
-0.040
3.557
25.144
47.530
14.681
1.449
-0.221
-0.315
-0.327
-0.322
-0.299
-0.280
-0.258
-0.189
0.003
0.133
-0.030
-0.154
-0.158
-0.134
-0.119
-0.100
-0.086
-0.079
-0.073
-0.069
-0.064
-0.064
-0.062
-0.062
64.087
80.656
25.333
1.037
4.753
909.143
72283.195
99999.648
99999.734
2779.548
21.156
0.658
21.922
445.287
1192.540
178.638
7.514
0.020
-0.319
-0.329
-0.318
-0.292
-0.251
-0.199
-0.123
0.100
0.260
0.063
-0.140
-0.159
-0.138
-0.124
-0.104
-0.089
-0.082
-0.074
-0.068
-0.064
-0.061
-0.058
-0.057
200.317
42.162
3.250
-0.288
3.104
353.285
12111.762
99999.586
28789.063
909.182
5.471
1.032
41.717
1187.052
4811.160
441.670
12.345
0.112
-0.320
-0.323
-0.311
-0.249
0.017
0.510
0.482
0.132
0.030
-0.078
-0.169
-0.170
-0.145
-0.130
-0.108
-0.093
-0.084
-0.075
-0.068
-0.062
-0.059
-0.054
-0.053
81.804
21.843
1.601
-0.560
-0.017
31.204
445.958
1481.874
715.216
56.866
-0.043
0.244
12.203
176.046
441.034
83.992
4.655
-0.106
-0.321
-0.322
-0.305
-0.079
1.392
4.692
4.236
0.919
-0.075
-0.197
-0.199
-0.182
-0.159
-0.140
-0.121
-0.105
-0.093
-0.083
-0.073
-0.064
-0.059
-0.054
-0.049
233.897
11.470
0.270
-0.669
-0.739
0.448
9.312
22.028
9.027
0.482
-0.466
-0.300
1.002
7.107
12.205
4.639
0.315
-0.287
-0.334
-0.329
-0.310
0.045
2.720
11.002
8.890
1.785
-0.040
-0.216
-0.212
-0.201
-0.179
-0.156
-0.140
-0.126
-0.113
-0.097
-0.081
-0.069
-0.060
-0.054
-0.049
4809.683
37.119
0.452
-0.675
-0.564
2.918
18.693
9.471
0.084
-0.547
-0.486
-0.432
-0.300
-0.025
0.143
-0.112
-0.291
-0.337
-0.350
-0.350
-0.327
-0.096
1.376
5.207
4.257
0.935
-0.111
-0.235
-0.226
-0.217
-0.197
-0.175
-0.152
-0.136
-0.123
-0.109
-0.097
-0.079
-0.065
-0.056
-0.048
2530.845
26.325
0.328
-0.510
-0.194
14.156
167.860
58.345
1.638
-0.515
-0.491
-0.410
-0.359
-0.341
-0.334
-0.340
-0.349
-0.362
-0.372
-0.359
-0.341
-0.263
0.058
0.752
1.181
0.890
0.181
-0.185
-0.241
-0.229
-0.217
-0.188
-0.164
-0.144
-0.129
-0.112
-0.102
-0.089
-0.069
-0.058
-0.049
83.889
4.620
-0.135
-0.360
-0.220
5.486
43.735
18.810
0.550
-0.450
-0.408
-0.373
-0.348
-0.345
-0.351
-0.358
-0.364
-0.370
-0.367
-0.362
-0.212
0.506
1.793
1.963
4.120
5.817
2.193
0.084
-0.240
-0.242
-0.224
-0.199
-0.173
-0.144
-0.131
-0.122
-0.108
-0.096
-0.076
-0.058
-0.048
2.415
0.067
-0.313
-0.334
-0.363
0.018
1.159
0.558
-0.294
-0.376
-0.359
-0.346
-0.337
-0.338
-0.346
-0.355
-0.362
-0.356
-0.317
-0.170
1.915
26.327
107.012
60.255
14.656
12.649
4.197
0.292
-0.236
-0.253
-0.233
-0.207
-0.171
-0.113
-0.109
-0.131
-0.113
-0.098
-0.078
-0.059
-0.049
-0.202
-0.283
-0.310
-0.321
-0.344
-0.341
-0.327
-0.341
-0.355
-0.347
-0.341
-0.333
-0.327
-0.326
-0.333
-0.290
-0.236
-0.114
1.158
3.790
20.504
1024.651
28255.637
5678.063
98.693
7.983
1.973
0.045
-0.266
-0.269
-0.248
-0.220
-0.191
-0.146
-0.135
-0.137
-0.120
-0.105
-0.080
-0.060
-0.049
-0.249
-0.262
-0.284
-0.326
-0.343
-0.354
-0.358
-0.353
-0.343
-0.330
-0.319
-0.271
-0.124
-0.027
0.039
1.356
4.169
3.987
21.797
90.640
74.045
7967.835
99999.711
99999.828
295.591
5.019
0.160
-0.277
-0.306
-0.288
-0.269
-0.237
-0.210
-0.189
-0.166
-0.144
-0.124
-0.107
-0.081
-0.062
-0.052
-0.220
-0.244
-0.269
-0.306
-0.351
-0.375
-0.371
-0.356
-0.310
-0.227
-0.157
0.428
3.366
5.877
5.402
41.873
227.289
123.751
90.694
447.706
108.852
1027.687
28255.598
5677.162
94.462
1.748
-0.401
-0.417
-0.352
-0.309
-0.279
-0.246
-0.220
-0.199
-0.176
-0.154
-0.130
-0.102
-0.078
-0.060
-0.051
-0.199
-0.218
-0.250
-0.298
-0.346
-0.356
-0.348
-0.254
0.537
3.031
3.690
5.908
46.712
107.393
46.717
889.352
34242.953
7967.378
139.785
81.254
23.349
27.690
106.734
58.317
5.997
-0.236
-0.585
-0.521
-0.410
-0.322
-0.272
-0.244
-0.224
-0.199
-0.178
-0.157
-0.128
-0.098
-0.076
-0.059
-0.048
-0.178
-0.197
-0.232
-0.280
-0.303
-0.300
-0.262
0.735
16.964
175.962
227.833
45.557
177.958
506.133
118.536
2172.663
99999.938
28255.727
200.980
6.171
1.105
0.442
1.268
0.627
-0.394
-0.618
-0.571
-0.486
-0.403
-0.323
-0.259
-0.209
-0.189
-0.185
-0.167
-0.145
-0.125
-0.098
-0.075
-0.059
-0.048
-0.164
-0.179
-0.209
-0.242
-0.256
-0.257
-0.118
5.217
258.799
28255.654
76276.883
775.339
86.959
176.515
48.176
179.257
1858.944
769.673
37.873
1.295
-0.423
-0.573
-0.679
-0.675
-0.353
-0.136
-0.378
-0.427
-0.352
-0.299
-0.191
-0.058
-0.049
-0.136
-0.158
-0.137
-0.121
-0.099
-0.078
-0.060
-0.049
-0.151
-0.165
-0.186
-0.212
-0.225
-0.235
-0.051
8.056
667.559
99999.898
99999.867
2532.006
27.821
11.451
4.926
7.373
24.746
26.078
12.239
2.022
-0.282
-0.534
-0.633
0.317
5.328
7.612
1.774
-0.294
-0.320
-0.270
-0.087
0.199
0.147
-0.068
-0.151
-0.136
-0.119
-0.100
-0.078
-0.062
-0.050
-0.144
-0.153
-0.171
-0.198
-0.219
-0.226
0.005
4.006
110.642
3477.537
5678.217
258.936
6.750
0.471
0.009
0.944
11.472
52.701
42.300
10.190
8.471
1.141
-0.401
2.500
45.748
126.519
26.998
0.087
-0.304
-0.273
-0.119
0.126
0.088
-0.089
-0.157
-0.139
-0.119
-0.099
-0.078
-0.063
-0.051
-0.129
-0.142
-0.162
-0.189
-0.213
-0.181
0.914
14.113
71.642
85.651
49.769
9.488
0.548
-0.299
-0.332
0.393
7.905
38.259
59.340
369.691
281.297
70.407
0.620
1.984
101.004
177.651
65.369
0.547
-0.301
-0.269
-0.207
-0.127
-0.115
-0.158
-0.163
-0.144
-0.122
-0.097
-0.076
-0.062
-0.050
-0.121
-0.132
-0.154
-0.176
-0.200
-0.103
2.504
52.372
441.141
337.637
30.466
1.570
-0.229
-0.352
-0.372
-0.174
1.399
12.374
1003.260
100159.758
10895.623
187.720
2.476
-0.107
13.398
41.797
8.690
-0.066
-0.269
-0.206
-0.145
-0.171
-0.187
-0.177
-0.162
-0.146
-0.121
-0.094
-0.074
-0.059
-0.049
-0.110
-0.121
-0.141
-0.162
-0.184
-0.124
1.816
33.106
227.316
175.985
18.946
0.831
-0.299
-0.361
-0.389
-0.373
-0.112
7.278
995.614
100042.180
10669.614
80.103
0.885
-0.300
-0.144
0.430
0.440
0.056
-0.209
-0.126
-0.051
-0.130
-0.182
-0.176
-0.160
-0.146
-0.115
-0.089
-0.072
-0.058
-0.048
-0.100
-0.111
-0.127
-0.146
-0.164
-0.163
0.317
4.738
18.970
15.225
3.022
-0.047
-0.356
-0.384
-0.394
-0.380
-0.341
1.022
31.793
291.412
134.554
26.614
3.551
0.424
0.724
0.572
0.288
-0.054
-0.230
-0.169
-0.118
-0.155
-0.185
-0.173
-0.156
-0.135
-0.107
-0.084
-0.069
-0.056
-0.048
-0.091
-0.101
-0.114
-0.134
-0.148
-0.163
-0.137
0.143
0.684
0.544
-0.096
-0.379
-0.419
-0.407
-0.402
-0.385
-0.366
-0.061
5.910
139.144
1598.509
768.840
41.989
5.018
8.872
5.188
0.784
-0.173
-0.263
-0.233
-0.211
-0.198
-0.181
-0.160
-0.143
-0.122
-0.098
-0.078
-0.066
-0.056
-0.047
-0.084
-0.091
-0.102
-0.119
-0.135
-0.148
-0.165
-0.191
-0.229
-0.314
-0.424
-0.473
-0.469
-0.427
-0.393
-0.371
-0.344
0.047
12.274
667.674
23385.926
7966.532
138.006
13.156
29.580
16.937
2.172
-0.090
-0.262
-0.246
-0.225
-0.190
-0.165
-0.147
-0.131
-0.109
-0.089
-0.074
-0.062
-0.054
-0.045
-0.075
-0.082
-0.092
-0.103
-0.118
-0.135
-0.154
-0.192
-0.264
-0.366
-0.467
-0.514
-0.488
-0.270
-0.123
-0.188
-0.162
0.058
7.108
179.594
2172.709
1027.059
47.782
8.278
18.963
10.980
1.551
-0.135
-0.254
-0.243
-0.212
-0.176
-0.152
-0.135
-0.116
-0.097
-0.082
-0.069
-0.058
-0.051
-0.043
-0.068
-0.074
-0.081
-0.091
-0.102
-0.117
-0.142
-0.184
-0.256
-0.365
-0.460
-0.491
0.271
9.619
19.107
3.325
0.589
0.367
3.531
30.188
78.809
42.051
5.785
1.529
2.738
1.771
0.173
-0.224
-0.240
-0.223
-0.197
-0.162
-0.137
-0.118
-0.102
-0.087
-0.076
-0.066
-0.056
-0.047
-0.039
-0.063
-0.068
-0.073
-0.079
-0.089
-0.102
-0.122
-0.159
-0.226
-0.317
-0.394
-0.327
7.333
526.638
2229.568
59.360
1.795
0.569
2.927
24.083
47.831
16.147
1.675
-0.038
-0.016
-0.034
-0.145
-0.226
-0.218
-0.201
-0.175
-0.141
-0.119
-0.103
-0.090
-0.079
-0.070
-0.061
-0.052
-0.045
-0.039
-0.057
-0.062
-0.066
-0.072
-0.082
-0.090
-0.105
-0.133
-0.181
-0.251
-0.315
-0.222
11.039
1061.295
6032.018
106.430
1.498
0.136
0.930
5.808
9.916
3.804
0.307
-0.225
-0.251
-0.220
-0.200
-0.211
-0.196
-0.179
-0.150
-0.123
-0.106
-0.092
-0.081
-0.072
-0.064
-0.055
-0.049
-0.043
-0.035
-0.050
-0.055
-0.060
-0.065
-0.072
-0.082
-0.094
-0.112
-0.148
-0.203
-0.259
-0.306
1.338
33.034
67.837
7.504
0.106
-0.197
-0.119
0.368
0.674
0.203
-0.191
-0.263
-0.254
-0.236
-0.220
-0.199
-0.176
-0.157
-0.134
-0.112
-0.096
-0.084
-0.075
-0.066
-0.058
-0.051
-0.045
-0.038
-0.032
-0.048
-0.051
-0.055
-0.060
-0.065
-0.075
-0.085
-0.097
-0.123
-0.171
-0.236
-0.344
-0.394
0.105
0.500
-0.075
-0.247
-0.254
-0.261
-0.231
-0.218
-0.248
-0.280
-0.290
-0.262
-0.226
-0.198
-0.178
-0.158
-0.137
-0.115
-0.101
-0.087
-0.077
-0.069
-0.061
-0.054
-0.048
-0.041
-0.035
-0.029
-0.043
-0.048
-0.052
-0.056
-0.062
-0.068
-0.075
-0.087
-0.107
-0.148
-0.231
-0.363
-0.428
-0.376
-0.312
-0.259
-0.237
-0.240
-0.237
-0.229
-0.221
-0.260
-0.285
-0.301
-0.297
-0.228
-0.180
-0.156
-0.136
-0.118
-0.101
-0.088
-0.079
-0.072
-0.064
-0.057
-0.049
-0.044
-0.038
-0.033
-0.029
-0.040
-0.045
-0.048
-0.053
-0.059
-0.064
-0.069
-0.077
-0.095
-0.132
-0.209
-0.346
-0.375
-0.326
-0.273
-0.220
-0.213
-0.217
0.482
7.668
9.441
1.336
-0.225
-0.331
-0.322
-0.253
-0.172
-0.135
-0.114
-0.100
-0.090
-0.081
-0.073
-0.065
-0.058
-0.053
-0.047
-0.039
-0.036
-0.032
-0.027
-0.038
-0.041
-0.046
-0.051
-0.054
-0.058
-0.064
-0.071
-0.086
-0.113
-0.174
-0.281
-0.305
-0.261
-0.215
-0.178
-0.172
0.236
82.259
397.063
353.541
52.680
1.786
-0.383
-0.360
-0.302
-0.178
-0.124
-0.102
-0.090
-0.081
-0.075
-0.070
-0.062
-0.057
-0.050
-0.044
-0.038
-0.032
-0.029
-0.022
0.298
4.153
10.942
7.118
0.925
-0.220
-0.323
-0.327
-0.325
-0.304
-0.292
-0.287
-0.293
-0.297
-0.288
-0.004
2.196
8.914
8.037
2.176
200.107
10534.556
99999.836
99999.734
3597.679
79.424
0.501
-0.603
-0.578
-0.347
-0.215
0.037
0.159
-0.101
-0.199
-0.201
-0.200
-0.189
-0.192
-0.199
-0.200
2.494
33.014
136.843
66.103
6.394
0.101
-0.319
-0.328
-0.322
-0.310
-0.299
-0.289
-0.286
-0.295
-0.296
-0.282
-0.194
-0.004
0.005
-0.177
6.732
501.545
2779.602
2155.695
250.223
11.574
-0.554
-0.655
-0.596
-0.325
-0.221
-0.191
-0.181
-0.179
-0.176
-0.176
-0.168
-0.163
-0.171
-0.181
-0.195
3.871
66.643
296.367
137.846
11.202
0.275
-0.287
-0.315
-0.330
-0.316
-0.306
-0.295
-0.282
-0.285
-0.286
-0.277
-0.274
-0.273
-0.277
-0.283
-0.277
2.640
27.979
28.151
8.187
0.196
-0.663
-0.667
-0.494
-0.281
-0.198
-0.173
-0.163
-0.160
-0.156
-0.146
-0.139
-0.138
-0.149
-0.163
-0.176
2.702
30.813
111.300
62.791
8.274
0.619
0.298
0.041
-0.276
-0.336
-0.328
-0.319
-0.301
-0.289
-0.289
-0.282
-0.274
-0.270
-0.283
-0.305
-0.310
-0.262
2.623
67.962
168.056
12.429
-0.292
-0.583
-0.354
-0.232
-0.174
-0.150
-0.140
-0.134
-0.125
-0.118
-0.116
-0.118
-0.126
-0.143
-0.157
10.052
296.643
4087.198
1188.305
47.535
4.209
5.176
2.373
0.113
-0.317
-0.344
-0.341
-0.324
-0.305
-0.296
-0.289
-0.282
-0.279
-0.285
-0.307
-0.332
-0.139
19.162
4012.226
45764.648
197.205
1.112
-0.369
-0.265
-0.203
-0.156
-0.128
-0.116
-0.110
-0.107
-0.103
-0.102
-0.103
-0.109
-0.120
-0.137
21.079
1375.032
62122.254
11287.280
122.002
10.615
16.952
7.093
0.805
-0.269
-0.355
-0.361
-0.353
-0.328
-0.301
-0.279
-0.277
-0.279
-0.289
-0.320
-0.355
-0.166
13.521
1277.892
6042.027
95.684
1.449
-0.218
-0.218
-0.189
-0.148
-0.120
-0.104
-0.098
-0.094
-0.090
-0.091
-0.093
-0.097
-0.102
-0.111
10.439
262.775
2964.011
1024.745
42.270
6.633
11.032
5.872
2.137
0.449
-0.273
-0.318
-0.297
-0.318
-0.300
-0.263
-0.266
-0.292
-0.316
-0.349
-0.384
-0.263
2.605
26.626
54.927
14.661
1.282
-0.126
-0.198
-0.176
-0.151
-0.123
-0.104
-0.093
-0.088
-0.085
-0.083
-0.082
-0.085
-0.088
-0.094
53.446
295.163
110.026
29.210
3.598
1.104
6.137
35.397
49.055
11.491
0.653
0.169
0.227
-0.069
-0.206
-0.250
-0.283
-0.303
-0.322
-0.342
-0.355
-0.260
0.939
8.152
17.291
6.657
0.869
-0.069
-0.181
-0.165
-0.146
-0.126
-0.104
-0.091
-0.084
-0.078
-0.077
-0.076
-0.076
-0.078
-0.079
522.898
12902.666
845.007
12.109
0.087
41.806
911.684
3650.186
1888.164
187.764
2.522
1.561
2.200
2.630
3.481
1.229
-0.071
-0.301
-0.319
-0.334
-0.339
-0.298
-0.007
1.266
2.514
2.267
2.046
0.828
-0.015
-0.157
-0.143
-0.127
-0.107
-0.089
-0.082
-0.075
-0.072
-0.070
-0.069
-0.069
-0.071
214.989
1971.834
283.875
6.137
1.564
715.255
52830.281
100016.367
100059.617
2172.397
18.522
2.424
11.294
95.512
227.498
46.620
3.021
-0.145
-0.320
-0.335
-0.320
-0.301
-0.264
-0.054
1.065
6.594
12.324
4.757
0.510
-0.126
-0.141
-0.124
-0.109
-0.092
-0.082
-0.076
-0.072
-0.068
-0.067
-0.065
-0.063
2173.829
282.979
18.928
0.701
8.389
1900.796
99999.734
100000.930
100002.508
6982.463
65.770
2.651
95.499
7966.605
76276.656
1858.470
26.365
0.371
-0.316
-0.323
-0.315
-0.268
-0.094
0.342
1.819
11.176
21.214
7.246
0.838
-0.111
-0.143
-0.126
-0.110
-0.092
-0.084
-0.075
-0.069
-0.064
-0.061
-0.061
-0.059
76276.711
1858.764
26.466
0.204
4.291
715.188
52829.066
99999.633
99999.688
2155.592
16.928
3.410
227.317
76276.523
99999.742
7966.245
46.532
0.703
-0.306
-0.317
-0.295
0.061
2.741
9.956
9.673
5.852
6.689
2.802
0.277
-0.149
-0.152
-0.133
-0.114
-0.094
-0.083
-0.075
-0.067
-0.061
-0.059
-0.056
-0.053
5679.656
441.096
13.493
-0.112
0.221
52.965
909.183
3597.535
1677.625
141.609
-0.010
1.151
52.234
1858.377
7966.223
580.310
15.167
0.149
-0.315
-0.311
-0.225
1.736
29.527
199.870
155.250
17.580
1.647
0.244
-0.130
-0.187
-0.164
-0.143
-0.120
-0.102
-0.088
-0.079
-0.070
-0.063
-0.058
-0.054
-0.050
116.171
24.029
1.600
-0.514
-0.638
0.657
12.165
33.789
13.242
0.563
-0.409
-0.117
3.323
26.344
46.525
15.163
1.194
-0.247
-0.328
-0.320
-0.178
3.365
83.927
886.696
667.400
41.580
1.658
-0.143
-0.206
-0.200
-0.181
-0.155
-0.131
-0.114
-0.100
-0.086
-0.074
-0.066
-0.059
-0.054
-0.049
260.553
9.618
-0.005
-0.613
-0.635
-0.531
-0.201
-0.177
-0.433
-0.477
-0.429
-0.380
-0.177
0.362
0.698
0.193
-0.248
-0.338
-0.344
-0.344
-0.246
1.725
33.041
227.371
176.349
17.557
1.038
-0.159
-0.219
-0.209
-0.195
-0.167
-0.146
-0.130
-0.117
-0.099
-0.085
-0.071
-0.061
-0.054
-0.049
175.947
7.120
-0.123
-0.499
-0.610
-0.308
0.487
0.107
-0.445
-0.475
-0.433
-0.376
-0.336
-0.319
-0.311
-0.326
-0.341
-0.355
-0.363
-0.353
-0.320
0.078
3.164
13.761
18.121
14.490
4.428
0.382
-0.205
-0.222
-0.202
-0.182
-0.156
-0.136
-0.123
-0.111
-0.097
-0.077
-0.064
-0.055
-0.049
18.901
1.347
-0.248
-0.398
-0.445
-0.334
0.059
-0.163
-0.453
-0.428
-0.378
-0.349
-0.330
-0.333
-0.336
-0.349
-0.354
-0.363
-0.364
-0.356
-0.260
0.228
1.653
12.323
121.580
258.925
52.310
3.402
-0.078
-0.229
-0.212
-0.193
-0.163
-0.146
-0.128
-0.115
-0.104
-0.084
-0.068
-0.055
-0.047
0.734
-0.151
-0.319
-0.352
-0.368
-0.365
-0.330
-0.356
-0.371
-0.354
-0.342
-0.326
-0.326
-0.329
-0.339
-0.349
-0.355
-0.340
-0.197
0.015
1.047
12.220
42.475
47.453
444.494
1186.098
155.084
6.439
0.022
-0.233
-0.219
-0.200
-0.174
-0.153
-0.136
-0.121
-0.109
-0.090
-0.070
-0.058
-0.049
-0.231
-0.269
-0.308
-0.342
-0.361
-0.369
-0.369
-0.364
-0.349
-0.335
-0.324
-0.314
-0.308
-0.302
-0.323
-0.322
-0.300
0.286
7.774
22.299
17.003
259.396
2531.402
897.889
158.161
260.111
52.301
3.026
-0.120
-0.247
-0.232
-0.210
-0.183
-0.161
-0.141
-0.126
-0.114
-0.094
-0.073
-0.060
-0.050
-0.225
-0.254
-0.297
-0.357
-0.413
-0.442
-0.435
-0.402
-0.360
-0.326
-0.296
-0.147
0.390
0.711
0.266
0.234
0.814
7.746
342.538
4865.905
466.573
1193.936
41628.078
6718.577
102.044
14.631
4.208
0.258
-0.268
-0.265
-0.243
-0.222
-0.191
-0.168
-0.148
-0.132
-0.113
-0.093
-0.074
-0.060
-0.052
-0.215
-0.249
-0.312
-0.402
-0.469
-0.469
-0.441
-0.411
-0.353
-0.278
-0.059
2.730
21.118
41.519
14.367
7.903
21.411
31.196
3366.476
100013.953
4861.576
280.122
2531.078
886.638
37.260
1.423
-0.166
-0.341
-0.335
-0.291
-0.259
-0.228
-0.204
-0.180
-0.159
-0.138
-0.114
-0.091
-0.072
-0.060
-0.051
-0.197
-0.242
-0.325
-0.396
-0.404
-0.392
-0.372
-0.313
0.066
1.102
2.513
33.611
1024.623
4809.483
444.143
66.172
295.617
160.826
297.404
3351.934
329.841
19.355
41.475
23.382
3.029
-0.347
-0.526
-0.438
-0.366
-0.308
-0.261
-0.223
-0.197
-0.176
-0.158
-0.134
-0.111
-0.090
-0.073
-0.061
-0.050
-0.178
-0.225
-0.303
-0.321
-0.331
-0.326
-0.299
0.220
6.438
41.572
54.769
118.217
16158.912
99999.914
4087.220
116.200
581.230
259.212
24.590
17.296
6.140
0.581
0.590
0.145
-0.458
-0.585
-0.521
-0.450
-0.376
-0.301
-0.256
-0.220
-0.191
-0.169
-0.149
-0.134
-0.112
-0.091
-0.073
-0.059
-0.049
-0.158
-0.200
-0.242
-0.257
-0.271
-0.268
-0.191
1.972
58.802
1185.917
1859.947
167.768
2171.586
13487.035
888.153
36.112
75.044
46.573
5.853
0.244
-0.318
-0.518
-0.556
-0.640
-0.607
-0.535
-0.464
-0.400
-0.338
-0.288
-0.250
-0.223
-0.190
-0.166
-0.146
-0.131
-0.113
-0.091
-0.074
-0.060
-0.049
-0.142
-0.167
-0.190
-0.214
-0.229
-0.233
-0.117
3.276
107.546
4083.750
6717.635
263.738
53.991
107.152
29.679
3.905
4.004
3.117
0.649
0.647
2.366
0.024
-0.513
-0.510
-0.489
-0.407
-0.387
-0.345
-0.310
-0.279
-0.254
-0.226
-0.194
-0.168
-0.147
-0.130
-0.113
-0.092
-0.074
-0.059
-0.050
-0.129
-0.143
-0.167
-0.198
-0.218
-0.208
0.329
6.612
47.834
354.110
444.562
52.889
3.795
2.025
0.682
-0.059
0.240
0.931
9.780
251.527
564.843
223.082
5.119
-0.435
-0.320
-0.266
-0.328
-0.323
-0.304
-0.279
-0.253
-0.225
-0.196
-0.173
-0.147
-0.130
-0.111
-0.091
-0.073
-0.060
-0.049
-0.117
-0.134
-0.160
-0.191
-0.215
-0.065
4.260
121.179
1599.331
1197.166
71.318
5.618
0.167
-0.275
-0.340
-0.321
-0.004
1.704
235.467
4159.180
13971.576
3162.941
158.640
-0.199
-0.348
-0.299
-0.324
-0.315
-0.296
-0.277
-0.256
-0.222
-0.193
-0.173
-0.152
-0.132
-0.109
-0.088
-0.072
-0.060
-0.048
-0.109
-0.124
-0.151
-0.179
-0.199
0.136
13.705
1024.618
99999.883
62122.535
385.518
5.936
-0.137
-0.354
-0.378
-0.369
-0.214
4.535
603.843
13884.605
45997.895
8012.566
315.075
0.174
-0.348
-0.337
-0.321
-0.309
-0.293
-0.274
-0.249
-0.213
-0.188
-0.171
-0.153
-0.131
-0.106
-0.084
-0.069
-0.058
-0.047
-0.099
-0.115
-0.140
-0.163
-0.187
0.081
8.936
505.505
23385.553
13486.830
199.816
4.136
-0.230
-0.388
-0.401
-0.394
-0.313
3.152
316.262
5506.296
7699.288
1692.644
113.402
-0.230
-0.327
-0.322
-0.304
-0.292
-0.281
-0.263
-0.238
-0.207
-0.184
-0.167
-0.150
-0.124
-0.101
-0.082
-0.068
-0.055
-0.046
-0.091
-0.105
-0.125
-0.148
-0.170
-0.118
1.632
29.576
199.865
155.056
16.862
0.592
-0.426
-0.456
-0.433
-0.399
-0.360
0.266
13.707
174.309
253.964
105.832
1.767
-0.246
-0.271
-0.279
-0.289
-0.273
-0.259
-0.248
-0.225
-0.198
-0.176
-0.158
-0.139
-0.114
-0.094
-0.078
-0.065
-0.053
-0.045
-0.084
-0.094
-0.112
-0.134
-0.151
-0.166
-0.037
1.018
3.381
2.965
0.410
-0.428
-0.584
-0.552
-0.480
-0.423
-0.376
-0.276
1.004
10.160
34.181
23.806
3.773
0.161
0.009
-0.092
-0.241
-0.266
-0.248
-0.235
-0.209
-0.182
-0.161
-0.144
-0.125
-0.105
-0.088
-0.073
-0.062
-0.053
-0.044
-0.074
-0.085
-0.099
-0.118
-0.135
-0.150
-0.173
-0.190
-0.197
-0.290
-0.459
-0.571
-0.632
-0.644
-0.501
-0.288
-0.136
-0.108
1.799
23.147
97.692
67.490
8.246
0.575
0.409
0.172
-0.179
-0.263
-0.245
-0.226
-0.194
-0.168
-0.149
-0.131
-0.112
-0.095
-0.082
-0.068
-0.059
-0.051
-0.042
-0.068
-0.076
-0.087
-0.101
-0.119
-0.135
-0.163
-0.226
-0.308
-0.412
-0.520
-0.608
-0.644
-0.426
0.204
1.532
2.974
1.708
6.420
56.731
144.255
56.198
6.962
0.426
0.240
0.065
-0.190
-0.254
-0.240
-0.213
-0.182
-0.156
-0.134
-0.116
-0.100
-0.087
-0.076
-0.066
-0.056
-0.049
-0.040
-0.060
-0.068
-0.077
-0.086
-0.098
-0.117
-0.151
-0.224
-0.319
-0.432
-0.538
-0.604
0.536
18.819
45.467
18.157
26.593
12.113
34.747
888.289
3478.265
388.115
13.030
0.339
-0.118
-0.171
-0.238
-0.232
-0.215
-0.195
-0.162
-0.136
-0.117
-0.103
-0.091
-0.080
-0.070
-0.062
-0.052
-0.044
-0.038
-0.055
-0.061
-0.066
-0.073
-0.083
-0.099
-0.128
-0.191
-0.306
-0.421
-0.527
-0.443
14.187
2703.205
22416.818
192.079
60.351
22.522
43.774
1375.220
6717.420
580.569
15.281
0.270
-0.233
-0.239
-0.235
-0.209
-0.193
-0.172
-0.141
-0.118
-0.103
-0.092
-0.082
-0.074
-0.066
-0.058
-0.049
-0.041
-0.036
-0.051
-0.054
-0.061
-0.065
-0.075
-0.085
-0.105
-0.153
-0.243
-0.371
-0.477
-0.330
21.650
7435.265
100000.883
327.278
18.952
8.523
10.030
121.026
295.089
66.166
4.227
-0.038
-0.243
-0.233
-0.218
-0.194
-0.178
-0.153
-0.124
-0.107
-0.094
-0.084
-0.076
-0.068
-0.061
-0.053
-0.045
-0.039
-0.034
-0.044
-0.048
-0.052
-0.059
-0.065
-0.075
-0.089
-0.118
-0.173
-0.257
-0.332
-0.340
2.460
78.615
197.035
17.693
1.989
0.845
0.792
4.250
7.206
3.073
0.215
-0.227
-0.238
-0.220
-0.199
-0.176
-0.156
-0.133
-0.111
-0.097
-0.086
-0.078
-0.069
-0.061
-0.054
-0.049
-0.042
-0.036
-0.031
-0.041
-0.044
-0.049
-0.053
-0.059
-0.066
-0.077
-0.094
-0.124
-0.177
-0.230
-0.286
-0.234
0.498
1.065
0.155
-0.121
-0.172
-0.192
-0.067
0.010
-0.143
-0.262
-0.267
-0.236
-0.209
-0.178
-0.154
-0.133
-0.114
-0.100
-0.089
-0.079
-0.070
-0.063
-0.055
-0.050
-0.044
-0.039
-0.032
-0.027
-0.036
-0.041
-0.044
-0.049
-0.053
-0.062
-0.069
-0.080
-0.098
-0.131
-0.183
-0.239
-0.305
-0.325
-0.270
-0.235
-0.219
-0.222
-0.229
-0.240
-0.265
-0.288
-0.306
-0.318
-0.263
-0.198
-0.156
-0.131
-0.114
-0.098
-0.089
-0.081
-0.073
-0.066
-0.059
-0.053
-0.047
-0.040
-0.034
-0.030
-0.026
-0.033
-0.038
-0.042
-0.044
-0.051
-0.056
-0.060
-0.070
-0.083
-0.107
-0.146
-0.210
-0.273
-0.282
-0.236
-0.205
-0.200
-0.212
-0.219
-0.142
-0.091
-0.298
-0.363
-0.362
-0.335
-0.212
-0.145
-0.114
-0.100
-0.090
-0.081
-0.073
-0.067
-0.062
-0.055
-0.049
-0.043
-0.037
-0.033
-0.028
-0.023
-0.030
-0.034
-0.039
-0.043
-0.047
-0.052
-0.056
-0.061
-0.072
-0.090
-0.119
-0.164
-0.216
-0.225
-0.187
-0.165
-0.170
-0.184
0.142
2.665
3.971
0.718
-0.403
-0.420
-0.395
-0.255
-0.149
-0.108
-0.090
-0.082
-0.075
-0.070
-0.062
-0.056
-0.050
-0.046
-0.040
-0.034
-0.031
-0.026
-0.022
-0.271
-0.008
0.308
0.107
-0.204
-0.317
-0.324
-0.325
-0.322
-0.322
-0.331
-0.317
-0.299
-0.286
-0.270
0.121
3.662
14.859
14.839
5.685
13.284
564.345
3597.601
2779.539
314.812
10.910
-0.516
-0.618
-0.572
-0.334
-0.246
-0.220
-0.212
-0.212
-0.210
-0.207
-0.200
-0.192
-0.198
-0.205
-0.215
-0.112
1.063
2.723
1.739
0.108
-0.285
-0.317
-0.322
-0.318
-0.317
-0.334
-0.324
-0.298
-0.289
-0.282
-0.250
0.110
0.968
5.265
52.532
33.590
42.214
250.148
199.091
32.728
1.723
-0.686
-0.670
-0.543
-0.313
-0.226
-0.202
-0.193
-0.187
-0.186
-0.182
-0.168
-0.166
-0.175
-0.183
-0.198
0.093
2.434
6.389
4.193
0.722
-0.084
-0.062
-0.173
-0.300
-0.320
-0.328
-0.331
-0.296
-0.287
-0.280
-0.269
-0.242
-0.153
4.237
52.264
42.099
2.816
2.479
4.191
0.988
-0.593
-0.685
-0.681
-0.442
-0.270
-0.206
-0.182
-0.171
-0.166
-0.155
-0.146
-0.141
-0.141
-0.150
-0.163
-0.172
2.026
27.167
122.701
67.362
8.029
3.831
7.120
3.335
0.235
-0.294
-0.340
-0.338
-0.312
-0.294
-0.290
-0.281
-0.270
-0.265
0.041
3.339
3.881
0.610
0.136
4.484
7.605
1.142
-0.566
-0.536
-0.330
-0.231
-0.176
-0.153
-0.143
-0.136
-0.128
-0.122
-0.118
-0.119
-0.128
-0.141
-0.152
16.903
1024.625
34243.078
6717.572
112.407
61.192
175.954
58.720
4.609
-0.077
-0.334
-0.343
-0.330
-0.302
-0.295
-0.296
-0.285
-0.279
-0.290
-0.231
-0.121
-0.254
2.534
44.708
90.956
13.695
0.544
-0.301
-0.258
-0.204
-0.162
-0.135
-0.122
-0.114
-0.109
-0.105
-0.102
-0.104
-0.109
-0.116
-0.132
41.420
6717.093
99999.688
100000.297
352.259
389.498
1858.479
336.857
13.754
0.313
-0.329
-0.329
-0.326
-0.319
-0.306
-0.301
-0.301
-0.292
-0.308
-0.358
-0.400
-0.009
10.018
142.858
429.273
99.907
5.945
0.031
-0.216
-0.192
-0.162
-0.129
-0.110
-0.101
-0.098
-0.094
-0.093
-0.093
-0.096
-0.100
-0.108
15.349
768.998
23385.695
4809.784
105.888
178.340
769.046
180.439
20.445
4.165
0.268
0.344
0.410
-0.079
-0.284
-0.301
-0.301
-0.311
-0.336
-0.386
-0.418
0.443
26.325
770.036
4085.405
505.997
17.050
0.429
-0.191
-0.175
-0.156
-0.131
-0.110
-0.097
-0.091
-0.087
-0.084
-0.083
-0.085
-0.088
-0.091
4.591
30.794
97.859
52.686
7.735
15.669
42.921
228.507
1652.977
182.057
6.676
11.018
10.922
2.715
0.061
-0.266
-0.300
-0.318
-0.348
-0.389
-0.419
0.195
15.098
295.032
1024.771
200.653
11.177
0.850
-0.073
-0.163
-0.151
-0.132
-0.111
-0.094
-0.086
-0.080
-0.078
-0.077
-0.076
-0.078
-0.078
11.487
36.590
14.708
1.946
0.131
9.452
332.876
3822.818
100501.656
2373.226
27.037
84.103
95.009
16.819
3.275
0.868
-0.117
-0.310
-0.335
-0.347
-0.361
-0.196
1.916
17.124
39.518
30.935
34.781
11.166
1.190
-0.084
-0.149
-0.130
-0.114
-0.093
-0.084
-0.077
-0.075
-0.071
-0.071
-0.069
-0.071
71.816
37.811
8.757
0.422
0.050
250.242
8005.001
62124.477
20101.045
964.878
23.554
107.386
126.928
77.934
122.121
29.540
2.161
-0.191
-0.324
-0.324
-0.320
-0.297
-0.095
1.224
16.519
259.537
768.827
136.958
7.262
0.147
-0.144
-0.129
-0.116
-0.097
-0.084
-0.077
-0.071
-0.070
-0.068
-0.065
-0.064
13487.530
770.218
17.717
0.272
1.107
635.001
38874.441
100007.781
99638.438
1686.187
15.317
20.544
80.141
2535.790
13487.245
768.615
16.933
0.202
-0.311
-0.313
-0.306
-0.209
0.278
2.076
24.938
580.779
2530.998
295.136
11.089
0.254
-0.142
-0.129
-0.115
-0.096
-0.083
-0.076
-0.068
-0.065
-0.062
-0.062
-0.059
99999.734
9470.565
52.198
0.687
0.413
250.044
6981.251
61741.574
16074.986
635.226
2.945
3.891
122.380
13487.289
99999.758
2530.852
29.490
0.450
-0.297
-0.303
-0.259
0.848
12.267
66.585
60.593
102.195
259.420
58.874
4.288
0.032
-0.152
-0.135
-0.119
-0.097
-0.085
-0.075
-0.067
-0.061
-0.060
-0.057
-0.054
62122.402
1597.035
26.227
0.216
-0.321
10.782
314.738
1026.155
501.431
33.315
-0.276
0.842
33.051
768.606
2530.849
295.012
9.838
0.070
-0.301
-0.298
-0.067
7.153
295.054
7966.355
4084.178
126.451
12.250
3.943
0.371
-0.154
-0.166
-0.142
-0.122
-0.101
-0.087
-0.077
-0.067
-0.062
-0.058
-0.054
-0.051
178.361
41.784
2.870
-0.366
-0.528
-0.205
2.557
7.878
2.409
-0.238
-0.374
-0.162
2.388
16.915
29.482
9.831
0.812
-0.254
-0.309
-0.307
0.115
16.946
1597.056
99999.750
99999.836
505.756
6.858
0.130
-0.176
-0.198
-0.180
-0.155
-0.125
-0.106
-0.092
-0.078
-0.070
-0.063
-0.058
-0.055
-0.050
10.935
1.818
-0.169
-0.521
-0.531
-0.525
-0.495
-0.432
-0.431
-0.412
-0.382
-0.342
-0.190
0.246
0.442
0.068
-0.253
-0.324
-0.329
-0.335
-0.063
7.944
336.856
9470.871
5678.533
138.559
4.193
0.008
-0.217
-0.208
-0.192
-0.161
-0.134
-0.115
-0.102
-0.086
-0.074
-0.066
-0.060
-0.054
-0.049
6.469
0.463
-0.333
-0.437
-0.513
-0.524
-0.491
-0.461
-0.431
-0.406
-0.380
-0.338
-0.322
-0.311
-0.307
-0.316
-0.328
-0.343
-0.356
-0.349
-0.280
0.937
15.532
79.927
105.629
93.083
21.777
1.796
-0.135
-0.220
-0.194
-0.166
-0.144
-0.127
-0.112
-0.097
-0.084
-0.071
-0.062
-0.055
-0.049
1.226
-0.060
-0.320
-0.364
-0.400
-0.431
-0.450
-0.438
-0.404
-0.369
-0.346
-0.323
-0.317
-0.319
-0.327
-0.342
-0.347
-0.359
-0.361
-0.352
-0.322
-0.084
2.572
67.936
2963.771
13487.239
667.412
15.215
0.219
-0.219
-0.195
-0.176
-0.152
-0.137
-0.121
-0.107
-0.090
-0.075
-0.066
-0.057
-0.050
-0.126
-0.253
-0.302
-0.335
-0.358
-0.369
-0.368
-0.361
-0.344
-0.330
-0.315
-0.304
-0.308
-0.320
-0.333
-0.344
-0.350
-0.098
3.310
3.457
0.293
1.429
7.395
202.840
50769.113
99999.766
4083.201
37.023
0.576
-0.220
-0.203
-0.186
-0.162
-0.142
-0.126
-0.113
-0.097
-0.081
-0.069
-0.060
-0.053
-0.233
-0.258
-0.297
-0.355
-0.412
-0.433
-0.428
-0.398
-0.362
-0.329
-0.303
-0.294
-0.289
-0.288
-0.314
-0.331
-0.086
52.675
359.118
372.379
60.002
14.468
48.351
92.735
2965.843
11287.361
667.343
15.191
0.191
-0.241
-0.216
-0.193
-0.169
-0.149
-0.133
-0.118
-0.101
-0.086
-0.073
-0.064
-0.056
-0.224
-0.263
-0.343
-0.450
-0.548
-0.563
-0.532
-0.485
-0.407
-0.333
-0.286
-0.102
0.545
1.063
0.316
-0.165
3.407
358.584
2690.519
5242.633
684.760
39.416
137.255
79.851
48.860
74.868
21.096
1.529
-0.207
-0.264
-0.228
-0.200
-0.172
-0.153
-0.135
-0.119
-0.104
-0.090
-0.077
-0.067
-0.057
-0.219
-0.289
-0.421
-0.513
-0.519
-0.508
-0.474
-0.429
-0.377
-0.326
-0.054
3.381
29.513
66.108
18.963
2.227
4.661
367.364
4408.863
102446.734
3112.006
33.097
46.751
26.558
4.400
1.544
0.356
-0.212
-0.309
-0.283
-0.250
-0.207
-0.176
-0.156
-0.137
-0.118
-0.106
-0.093
-0.081
-0.068
-0.058
-0.210
-0.312
-0.420
-0.440
-0.455
-0.428
-0.389
-0.369
-0.265
-0.031
1.347
46.668
1858.432
11287.136
768.882
20.912
6.074
60.434
526.118
2276.822
285.754
7.203
3.758
2.569
0.210
-0.379
-0.401
-0.366
-0.329
-0.290
-0.258
-0.219
-0.182
-0.158
-0.139
-0.121
-0.107
-0.095
-0.082
-0.070
-0.057
-0.198
-0.298
-0.336
-0.358
-0.274
0.276
0.317
-0.113
0.559
2.803
6.398
177.186
62122.270
99999.727
11287.451
61.459
8.361
5.247
8.135
15.647
4.926
0.167
-0.227
-0.326
-0.549
-0.527
-0.444
-0.347
-0.310
-0.286
-0.253
-0.222
-0.187
-0.161
-0.140
-0.122
-0.108
-0.094
-0.081
-0.068
-0.056
-0.173
-0.241
-0.255
-0.273
0.025
1.749
2.436
0.424
3.796
21.194
28.233
81.171
4809.982
50768.484
1597.169
27.362
2.888
1.497
0.188
-0.133
-0.301
-0.453
-0.538
-0.556
-0.561
-0.485
-0.256
0.153
-0.029
-0.253
-0.245
-0.218
-0.190
-0.160
-0.143
-0.124
-0.107
-0.090
-0.078
-0.064
-0.054
-0.143
-0.180
-0.195
-0.216
-0.105
2.013
4.236
1.149
6.441
37.619
47.136
16.591
67.041
155.094
41.477
3.109
0.129
-0.097
-0.063
10.581
41.722
8.816
-0.180
-0.497
-0.456
-0.409
-0.001
0.763
0.234
-0.220
-0.243
-0.218
-0.193
-0.162
-0.143
-0.123
-0.104
-0.088
-0.074
-0.061
-0.052
-0.119
-0.141
-0.165
-0.194
-0.210
0.048
0.950
6.811
28.904
34.903
18.161
4.111
1.794
2.416
0.906
-0.142
-0.333
-0.148
126.571
1677.769
5337.795
1309.985
82.013
-0.195
-0.406
-0.359
-0.197
0.061
-0.095
-0.255
-0.245
-0.223
-0.193
-0.162
-0.142
-0.121
-0.101
-0.086
-0.071
-0.060
-0.050
-0.108
-0.126
-0.161
-0.188
-0.210
-0.024
5.326
176.159
2962.671
1859.701
85.313
2.957
-0.123
-0.272
-0.325
-0.359
-0.352
8.498
1482.855
99617.031
100001.281
72283.484
909.208
3.643
-0.370
-0.341
-0.317
-0.281
-0.279
-0.268
-0.244
-0.222
-0.190
-0.162
-0.140
-0.117
-0.098
-0.081
-0.069
-0.058
-0.048
-0.100
-0.121
-0.153
-0.179
-0.196
0.215
17.062
1597.189
99999.813
99999.813
580.413
7.151
-0.149
-0.356
-0.375
-0.373
-0.362
21.446
3602.136
100018.594
100009.992
100000.719
2155.637
8.662
-0.356
-0.334
-0.314
-0.294
-0.279
-0.261
-0.239
-0.211
-0.184
-0.161
-0.135
-0.113
-0.094
-0.078
-0.067
-0.056
-0.046
-0.093
-0.111
-0.142
-0.170
-0.186
0.110
12.311
768.694
62122.160
28255.631
294.995
5.093
-0.266
-0.421
-0.418
-0.396
-0.373
4.388
913.795
38892.766
100010.016
24833.109
564.194
1.441
-0.332
-0.320
-0.302
-0.286
-0.271
-0.251
-0.222
-0.193
-0.172
-0.151
-0.127
-0.107
-0.091
-0.075
-0.064
-0.053
-0.045
-0.086
-0.102
-0.128
-0.157
-0.177
-0.104
2.030
37.072
258.799
199.818
21.043
0.697
-0.458
-0.540
-0.491
-0.427
-0.381
-0.224
42.643
638.028
1483.779
501.898
21.233
-0.296
-0.315
-0.298
-0.279
-0.265
-0.253
-0.228
-0.200
-0.176
-0.158
-0.138
-0.118
-0.101
-0.085
-0.073
-0.061
-0.051
-0.044
-0.076
-0.091
-0.111
-0.139
-0.160
-0.178
-0.006
1.286
4.209
3.716
0.608
-0.401
-0.567
-0.612
-0.608
-0.471
-0.366
-0.332
-0.168
2.134
6.572
1.673
-0.058
-0.278
-0.294
-0.284
-0.265
-0.247
-0.234
-0.212
-0.182
-0.162
-0.145
-0.124
-0.108
-0.093
-0.080
-0.068
-0.059
-0.049
-0.042
-0.070
-0.080
-0.097
-0.120
-0.142
-0.159
-0.182
-0.181
-0.165
-0.265
-0.427
-0.567
-0.636
-0.668
-0.522
0.314
0.968
0.480
0.769
4.957
8.994
4.553
0.578
-0.216
-0.266
-0.267
-0.260
-0.235
-0.216
-0.194
-0.167
-0.147
-0.130
-0.112
-0.098
-0.086
-0.075
-0.065
-0.055
-0.048
-0.040
-0.064
-0.072
-0.082
-0.098
-0.121
-0.140
-0.167
-0.211
-0.285
-0.384
-0.425
-0.581
-0.687
-0.487
1.864
18.689
46.480
17.606
15.710
227.818
668.508
121.779
6.031
0.047
-0.251
-0.256
-0.249
-0.220
-0.197
-0.176
-0.150
-0.131
-0.115
-0.102
-0.090
-0.079
-0.071
-0.061
-0.052
-0.046
-0.038
-0.057
-0.062
-0.070
-0.082
-0.096
-0.116
-0.153
-0.207
-0.289
-0.411
-0.504
-0.634
-0.375
3.629
22.550
386.076
1858.471
339.293
134.852
19411.902
99999.977
4083.413
41.587
0.685
-0.232
-0.248
-0.236
-0.206
-0.184
-0.156
-0.133
-0.116
-0.102
-0.092
-0.082
-0.074
-0.066
-0.058
-0.049
-0.042
-0.037
-0.050
-0.056
-0.063
-0.069
-0.079
-0.095
-0.129
-0.192
-0.278
-0.399
-0.515
-0.564
2.203
68.534
201.219
1389.664
11287.578
1027.568
202.640
50769.371
99999.805
7966.315
52.342
0.895
-0.216
-0.232
-0.219
-0.194
-0.166
-0.138
-0.118
-0.103
-0.093
-0.084
-0.075
-0.068
-0.062
-0.054
-0.044
-0.039
-0.035
-0.042
-0.048
-0.055
-0.061
-0.067
-0.080
-0.106
-0.171
-0.256
-0.364
-0.471
-0.498
3.037
123.691
330.119
221.957
769.173
176.991
38.706
769.107
2962.303
336.901
11.041
0.197
-0.223
-0.217
-0.203
-0.176
-0.148
-0.125
-0.107
-0.095
-0.085
-0.077
-0.071
-0.064
-0.058
-0.049
-0.042
-0.037
-0.033
-0.038
-0.042
-0.047
-0.051
-0.058
-0.067
-0.085
-0.128
-0.211
-0.328
-0.423
-0.494
0.228
8.456
17.971
11.715
19.067
8.152
2.736
12.369
21.192
8.024
0.799
-0.162
-0.210
-0.197
-0.178
-0.151
-0.129
-0.111
-0.097
-0.086
-0.079
-0.071
-0.065
-0.057
-0.051
-0.045
-0.040
-0.035
-0.030
-0.033
-0.038
-0.041
-0.046
-0.051
-0.060
-0.071
-0.094
-0.137
-0.207
-0.276
-0.322
-0.304
-0.059
0.161
0.235
0.410
0.136
-0.083
0.116
0.271
-0.001
-0.199
-0.216
-0.193
-0.176
-0.151
-0.127
-0.110
-0.098
-0.088
-0.081
-0.073
-0.066
-0.058
-0.050
-0.046
-0.041
-0.036
-0.032
-0.027
-0.031
-0.034
-0.037
-0.042
-0.046
-0.054
-0.063
-0.075
-0.095
-0.128
-0.171
-0.208
-0.230
-0.237
-0.230
-0.209
-0.194
-0.209
-0.225
-0.245
-0.276
-0.306
-0.320
-0.272
-0.210
-0.162
-0.130
-0.110
-0.096
-0.086
-0.080
-0.073
-0.066
-0.060
-0.052
-0.047
-0.042
-0.038
-0.034
-0.028
-0.025
-0.028
-0.032
-0.035
-0.038
-0.042
-0.049
-0.055
-0.063
-0.074
-0.093
-0.119
-0.152
-0.181
-0.199
-0.197
-0.183
-0.188
-0.209
-0.238
-0.282
-0.325
-0.361
-0.382
-0.375
-0.256
-0.163
-0.119
-0.100
-0.089
-0.078
-0.072
-0.066
-0.061
-0.054
-0.050
-0.045
-0.040
-0.034
-0.030
-0.026
-0.021
-0.025
-0.028
-0.033
-0.037
-0.039
-0.043
-0.049
-0.054
-0.063
-0.075
-0.090
-0.112
-0.135
-0.152
-0.155
-0.149
-0.165
-0.202
-0.257
-0.322
-0.385
-0.433
-0.446
-0.440
-0.328
-0.186
-0.118
-0.092
-0.080
-0.073
-0.067
-0.061
-0.056
-0.051
-0.046
-0.042
-0.037
-0.031
-0.027
-0.023
-0.020
-0.312
-0.310
-0.293
-0.297
-0.311
-0.311
-0.314
-0.316
-0.316
-0.347
-0.394
-0.355
-0.316
-0.054
13.478
82.724
49.318
288.745
312.708
575.705
446.552
65.356
43.554
34.045
6.464
-0.230
-0.671
-0.622
-0.470
-0.301
-0.243
-0.226
-0.221
-0.218
-0.214
-0.208
-0.200
-0.201
-0.210
-0.221
-0.238
-0.315
-0.283
-0.217
-0.251
-0.301
-0.304
-0.288
-0.265
-0.286
-0.342
-0.392
-0.365
-0.323
-0.230
2.538
17.184
10.503
49.346
743.065
5340.789
4099.152
396.914
4.972
3.528
0.654
-0.652
-0.680
-0.664
-0.435
-0.278
-0.231
-0.216
-0.209
-0.200
-0.190
-0.181
-0.178
-0.176
-0.185
-0.194
-0.209
-0.252
0.188
0.816
0.522
-0.014
0.137
0.648
0.698
0.121
-0.299
-0.375
-0.369
-0.323
-0.280
-0.231
0.015
0.189
18.275
807.451
5338.044
4099.026
396.936
9.190
-0.362
-0.571
-0.649
-0.675
-0.594
-0.368
-0.249
-0.206
-0.191
-0.183
-0.171
-0.163
-0.155
-0.150
-0.150
-0.154
-0.168
-0.179
0.683
9.839
33.052
21.249
4.852
13.860
33.372
14.818
2.092
-0.163
-0.360
-0.371
-0.329
-0.287
-0.275
-0.269
-0.255
0.866
141.751
635.091
564.200
85.693
2.832
0.203
0.627
-0.017
-0.528
-0.432
-0.293
-0.221
-0.181
-0.161
-0.150
-0.144
-0.134
-0.129
-0.125
-0.125
-0.129
-0.140
-0.153
6.366
155.036
1374.930
581.062
50.885
668.571
4083.324
580.764
19.126
0.393
-0.323
-0.355
-0.341
-0.297
-0.289
-0.288
-0.284
-0.278
0.644
10.883
13.157
3.111
2.426
21.298
52.657
16.922
1.620
-0.202
-0.250
-0.199
-0.167
-0.142
-0.128
-0.120
-0.112
-0.108
-0.105
-0.106
-0.110
-0.115
-0.127
13.571
580.288
13486.798
2964.010
169.372
16159.970
99999.742
13486.886
84.090
1.434
-0.261
-0.236
-0.233
-0.278
-0.300
-0.303
-0.304
-0.305
-0.329
-0.277
-0.244
0.621
32.813
1185.932
7966.510
768.686
21.129
0.447
-0.207
-0.186
-0.166
-0.136
-0.115
-0.106
-0.101
-0.097
-0.095
-0.095
-0.096
-0.098
-0.105
5.718
136.812
1185.834
506.743
78.893
4084.279
93990.039
3479.264
59.654
5.584
1.135
3.325
3.707
0.915
-0.155
-0.298
-0.303
-0.330
-0.369
-0.420
-0.438
1.922
136.571
34242.617
99999.680
16158.057
74.593
1.341
-0.164
-0.173
-0.157
-0.135
-0.113
-0.100
-0.093
-0.087
-0.085
-0.085
-0.085
-0.087
-0.089
0.681
8.078
26.414
17.238
9.081
84.178
300.725
327.766
2344.894
211.597
23.982
155.132
175.882
23.563
1.207
-0.242
-0.313
-0.334
-0.390
-0.448
-0.475
0.977
65.924
4809.293
76276.945
2533.146
40.740
2.486
0.120
-0.151
-0.153
-0.135
-0.114
-0.095
-0.088
-0.081
-0.078
-0.077
-0.077
-0.077
-0.076
0.643
0.849
0.788
0.320
0.216
2.500
31.825
4080.764
100017.375
3355.185
192.638
7966.451
9470.626
259.159
7.029
0.185
-0.260
-0.323
-0.349
-0.379
-0.397
-0.038
6.373
74.865
234.725
153.794
231.807
59.096
3.878
0.047
-0.152
-0.133
-0.117
-0.097
-0.085
-0.079
-0.075
-0.074
-0.072
-0.071
-0.068
21.304
7.430
0.768
-0.292
-0.365
5.415
288.764
1356.148
6309.922
415.054
266.004
16158.174
19412.600
392.486
20.458
4.404
0.324
-0.280
-0.324
-0.333
-0.328
-0.291
0.140
3.626
77.843
5679.004
76276.859
2166.757
29.623
0.677
-0.133
-0.131
-0.119
-0.098
-0.084
-0.078
-0.071
-0.069
-0.068
-0.064
-0.063
887.746
137.081
6.393
-0.088
-0.370
21.131
635.760
2455.803
1186.633
111.015
37.788
385.472
512.843
121.272
157.529
37.085
2.700
-0.168
-0.308
-0.309
-0.303
-0.208
0.379
4.043
156.472
41628.402
99999.852
9470.675
58.881
1.073
-0.129
-0.131
-0.118
-0.097
-0.084
-0.075
-0.069
-0.065
-0.063
-0.061
-0.059
13490.443
769.251
16.905
0.186
-0.378
5.212
280.509
806.339
446.375
26.905
1.952
9.439
22.346
157.775
385.345
74.440
4.169
-0.098
-0.299
-0.295
-0.247
0.853
13.690
67.409
89.649
1194.178
5677.917
580.445
15.297
0.394
-0.148
-0.135
-0.120
-0.098
-0.084
-0.074
-0.066
-0.062
-0.059
-0.057
-0.054
2168.193
227.594
8.790
-0.044
-0.407
-0.087
8.961
52.254
16.815
0.056
-0.256
0.259
4.430
37.093
74.440
21.098
1.527
-0.209
-0.297
-0.291
-0.036
7.966
336.857
9470.799
4812.133
158.336
45.238
13.814
1.313
-0.098
-0.166
-0.143
-0.121
-0.100
-0.088
-0.073
-0.066
-0.061
-0.058
-0.055
-0.051
46.793
13.645
1.147
-0.331
-0.425
-0.403
-0.272
-0.183
-0.332
-0.364
-0.353
-0.289
0.304
2.687
4.164
1.707
-0.031
-0.300
-0.303
-0.299
0.125
16.954
1858.432
99999.758
99999.922
506.101
8.164
0.446
-0.125
-0.196
-0.178
-0.151
-0.124
-0.103
-0.089
-0.075
-0.066
-0.062
-0.058
-0.054
-0.048
1.372
0.372
-0.231
-0.407
-0.432
-0.415
-0.394
-0.381
-0.380
-0.374
-0.347
-0.328
-0.287
-0.167
-0.114
-0.221
-0.305
-0.323
-0.323
-0.326
-0.057
7.944
385.100
11287.425
6718.411
156.958
4.204
0.006
-0.219
-0.207
-0.189
-0.156
-0.129
-0.106
-0.093
-0.081
-0.070
-0.064
-0.059
-0.055
-0.050
-0.018
-0.245
-0.316
-0.355
-0.403
-0.419
-0.396
-0.380
-0.368
-0.359
-0.339
-0.323
-0.318
-0.321
-0.322
-0.327
-0.331
-0.344
-0.355
-0.350
-0.280
0.931
15.524
89.392
112.978
93.086
21.779
1.794
-0.141
-0.220
-0.191
-0.159
-0.130
-0.112
-0.098
-0.088
-0.079
-0.070
-0.063
-0.057
-0.051
-0.195
-0.266
-0.288
-0.314
-0.343
-0.351
-0.361
-0.354
-0.338
-0.320
-0.306
-0.307
-0.309
-0.319
-0.332
-0.345
-0.352
-0.358
-0.303
-0.293
-0.340
-0.200
2.350
67.947
2963.734
13487.237
667.411
15.218
0.215
-0.223
-0.190
-0.164
-0.136
-0.118
-0.103
-0.094
-0.085
-0.075
-0.069
-0.061
-0.055
-0.244
-0.258
-0.280
-0.314
-0.348
-0.365
-0.365
-0.347
-0.321
-0.300
-0.290
-0.286
-0.295
-0.313
-0.336
-0.354
-0.299
13.372
158.617
158.646
13.424
-0.098
3.607
227.454
50768.551
99999.750
4809.365
37.020
0.579
-0.224
-0.198
-0.171
-0.144
-0.126
-0.111
-0.101
-0.093
-0.086
-0.078
-0.070
-0.060
-0.228
-0.253
-0.310
-0.397
-0.487
-0.533
-0.512
-0.454
-0.379
-0.319
-0.287
-0.278
-0.285
-0.301
-0.325
-0.338
13.391
806.262
7998.681
8000.040
807.302
11.360
2.740
67.011
2962.514
13486.957
667.401
15.196
0.193
-0.244
-0.214
-0.180
-0.150
-0.132
-0.117
-0.109
-0.104
-0.099
-0.093
-0.081
-0.070
-0.222
-0.290
-0.424
-0.587
-0.607
-0.590
-0.547
-0.496
-0.437
-0.356
-0.295
-0.201
0.057
0.218
-0.058
-0.237
141.678
7998.594
100012.781
100045.719
8012.708
143.722
2.520
6.806
41.931
84.079
21.157
1.535
-0.192
-0.267
-0.235
-0.192
-0.158
-0.138
-0.124
-0.119
-0.117
-0.117
-0.108
-0.096
-0.079
-0.228
-0.354
-0.529
-0.557
-0.570
-0.560
-0.514
-0.455
-0.386
-0.332
-0.197
1.095
7.964
15.191
5.754
0.508
141.788
7999.627
100040.102
100181.656
8043.885
144.502
0.986
0.843
1.019
1.393
0.467
-0.198
-0.293
-0.276
-0.252
-0.203
-0.165
-0.142
-0.131
-0.125
-0.127
-0.129
-0.124
-0.105
-0.083
-0.240
-0.403
-0.456
-0.495
-0.098
1.896
2.273
0.289
-0.319
-0.282
0.299
10.998
155.090
440.851
94.668
5.229
11.063
807.048
6992.949
7021.711
728.385
11.635
-0.118
-0.208
-0.318
-0.280
-0.252
-0.273
-0.290
-0.276
-0.247
-0.216
-0.177
-0.149
-0.134
-0.128
-0.130
-0.135
-0.126
-0.106
-0.083
-0.233
-0.336
-0.369
-0.106
6.417
61.211
113.151
20.145
0.119
-0.098
1.019
33.104
886.680
4083.196
440.840
13.679
0.351
10.859
142.419
143.464
11.431
-0.276
-0.415
-0.418
-0.395
-0.319
0.202
1.091
0.367
-0.206
-0.242
-0.218
-0.184
-0.156
-0.137
-0.127
-0.127
-0.126
-0.116
-0.098
-0.076
-0.202
-0.251
-0.276
0.627
47.360
564.261
909.332
250.206
4.361
0.374
1.110
15.482
295.066
886.661
155.056
7.135
0.051
-0.306
-0.324
-0.327
-0.357
-0.455
-0.530
-0.536
-0.509
-0.083
6.521
38.203
12.746
0.410
-0.230
-0.218
-0.191
-0.158
-0.138
-0.123
-0.117
-0.110
-0.099
-0.085
-0.066
-0.154
-0.181
-0.202
0.214
82.233
806.301
1482.147
397.300
9.107
0.817
0.974
2.336
15.237
29.491
9.826
0.902
-0.283
-0.369
-0.011
15.171
45.082
12.690
0.534
-0.512
-0.483
0.154
19.058
144.051
38.231
1.308
-0.215
-0.214
-0.191
-0.160
-0.136
-0.118
-0.106
-0.096
-0.085
-0.071
-0.059
-0.117
-0.139
-0.164
-0.171
10.766
223.376
355.067
117.777
8.741
6.333
1.716
0.193
0.408
0.707
0.180
-0.261
-0.358
-0.184
141.611
1900.820
5337.707
1481.862
100.975
0.342
-0.442
-0.180
4.370
21.913
7.508
0.274
-0.229
-0.210
-0.187
-0.154
-0.130
-0.113
-0.098
-0.086
-0.075
-0.063
-0.053
-0.100
-0.121
-0.160
-0.184
-0.113
3.090
12.676
36.709
178.895
137.225
17.038
0.760
-0.264
-0.306
-0.341
-0.356
-0.356
8.394
1677.666
99999.703
99999.680
72283.258
1026.179
6.524
-0.392
-0.363
-0.068
0.389
0.102
-0.214
-0.224
-0.206
-0.178
-0.146
-0.124
-0.107
-0.092
-0.078
-0.069
-0.058
-0.048
-0.092
-0.116
-0.153
-0.179
-0.194
0.238
7.050
142.041
2168.543
1375.152
66.118
2.148
-0.265
-0.355
-0.368
-0.365
-0.362
26.522
3597.669
99999.953
99999.844
99999.688
2155.613
11.935
-0.362
-0.361
-0.311
-0.270
-0.251
-0.231
-0.214
-0.195
-0.164
-0.138
-0.119
-0.101
-0.088
-0.075
-0.065
-0.055
-0.046
-0.086
-0.109
-0.146
-0.172
-0.187
-0.019
3.764
75.127
886.973
580.386
41.479
1.482
-0.339
-0.437
-0.424
-0.391
-0.371
4.077
909.328
45280.383
99999.859
28789.174
635.059
2.583
-0.356
-0.340
-0.296
-0.261
-0.238
-0.222
-0.201
-0.174
-0.149
-0.130
-0.111
-0.097
-0.083
-0.071
-0.061
-0.052
-0.045
-0.079
-0.100
-0.131
-0.165
-0.179
-0.157
0.568
8.947
41.547
33.046
5.141
0.061
-0.445
-0.493
-0.523
-0.450
-0.392
-0.313
41.703
635.123
1677.744
564.187
21.952
-0.225
-0.323
-0.306
-0.277
-0.246
-0.223
-0.201
-0.177
-0.155
-0.136
-0.120
-0.104
-0.091
-0.080
-0.068
-0.057
-0.049
-0.043
-0.073
-0.087
-0.112
-0.147
-0.172
-0.185
-0.127
0.356
1.269
1.180
0.546
0.038
-0.487
-0.573
-0.588
-0.509
-0.344
-0.314
-0.281
1.553
5.433
0.880
-0.259
-0.289
-0.283
-0.273
-0.242
-0.219
-0.199
-0.178
-0.156
-0.140
-0.125
-0.108
-0.096
-0.086
-0.075
-0.064
-0.055
-0.048
-0.041
-0.066
-0.078
-0.095
-0.122
-0.155
-0.176
-0.193
-0.198
-0.152
1.333
6.610
5.233
0.343
-0.626
-0.289
1.054
2.570
1.366
0.605
2.750
4.716
1.782
0.083
-0.242
-0.254
-0.246
-0.224
-0.201
-0.181
-0.159
-0.140
-0.125
-0.113
-0.100
-0.090
-0.080
-0.069
-0.062
-0.054
-0.046
-0.038
-0.059
-0.069
-0.080
-0.099
-0.126
-0.149
-0.167
-0.199
-0.050
4.629
18.657
14.296
1.705
-0.343
4.813
65.767
199.702
59.203
12.907
94.963
258.825
58.819
3.802
-0.049
-0.234
-0.227
-0.210
-0.187
-0.164
-0.145
-0.127
-0.113
-0.102
-0.092
-0.082
-0.074
-0.066
-0.058
-0.051
-0.044
-0.036
-0.053
-0.059
-0.068
-0.080
-0.097
-0.115
-0.142
-0.183
-0.106
2.573
10.651
7.328
0.847
0.819
52.122
4082.927
76276.422
2963.883
100.578
3475.353
23385.576
1185.912
21.176
0.469
-0.213
-0.217
-0.200
-0.175
-0.150
-0.129
-0.115
-0.103
-0.092
-0.084
-0.075
-0.069
-0.061
-0.054
-0.048
-0.041
-0.034
-0.047
-0.052
-0.057
-0.066
-0.077
-0.090
-0.115
-0.160
-0.229
0.028
0.966
0.503
-0.368
2.648
122.298
34242.996
99999.727
23387.545
178.935
5679.162
62122.223
1858.494
26.450
0.549
-0.200
-0.203
-0.188
-0.159
-0.136
-0.118
-0.104
-0.092
-0.085
-0.078
-0.070
-0.064
-0.058
-0.051
-0.042
-0.038
-0.034
-0.039
-0.044
-0.049
-0.056
-0.063
-0.072
-0.096
-0.140
-0.210
-0.320
-0.429
-0.535
-0.428
1.784
34.952
1597.435
13486.848
1186.592
41.921
259.685
768.720
136.945
6.511
0.086
-0.190
-0.181
-0.166
-0.141
-0.121
-0.106
-0.093
-0.085
-0.078
-0.071
-0.066
-0.059
-0.053
-0.046
-0.039
-0.035
-0.032
-0.033
-0.038
-0.042
-0.047
-0.052
-0.060
-0.078
-0.122
-0.186
-0.275
-0.378
-0.460
-0.491
-0.048
3.032
26.484
66.159
23.759
3.488
7.388
12.323
4.754
0.499
-0.143
-0.172
-0.161
-0.143
-0.124
-0.109
-0.097
-0.085
-0.078
-0.072
-0.067
-0.060
-0.053
-0.048
-0.042
-0.037
-0.032
-0.029
-0.028
-0.033
-0.038
-0.042
-0.046
-0.052
-0.064
-0.091
-0.145
-0.226
-0.318
-0.384
-0.394
-0.335
-0.122
0.518
1.023
0.481
-0.018
0.055
0.136
-0.022
-0.167
-0.176
-0.159
-0.145
-0.124
-0.108
-0.096
-0.086
-0.080
-0.073
-0.067
-0.060
-0.053
-0.048
-0.044
-0.039
-0.035
-0.030
-0.027
-0.026
-0.029
-0.033
-0.037
-0.041
-0.046
-0.056
-0.069
-0.092
-0.128
-0.178
-0.219
-0.226
-0.217
-0.206
-0.186
-0.173
-0.193
-0.219
-0.243
-0.268
-0.274
-0.240
-0.197
-0.162
-0.132
-0.110
-0.095
-0.084
-0.078
-0.073
-0.066
-0.060
-0.054
-0.048
-0.043
-0.040
-0.035
-0.032
-0.029
-0.022
-0.024
-0.026
-0.031
-0.031
-0.035
-0.041
-0.050
-0.056
-0.068
-0.084
-0.106
-0.130
-0.153
-0.164
-0.163
-0.165
-0.177
-0.207
-0.251
-0.297
-0.339
-0.370
-0.337
-0.251
-0.175
-0.125
-0.098
-0.084
-0.076
-0.070
-0.064
-0.060
-0.055
-0.049
-0.046
-0.041
-0.037
-0.033
-0.029
-0.023
-0.019
-0.020
-0.023
-0.026
-0.028
-0.033
-0.037
-0.042
-0.049
-0.056
-0.064
-0.076
-0.089
-0.104
-0.115
-0.126
-0.134
-0.161
-0.215
-0.270
-0.331
-0.387
-0.426
-0.439
-0.324
-0.199
-0.125
-0.093
-0.079
-0.071
-0.065
-0.060
-0.056
-0.051
-0.047
-0.043
-0.039
-0.033
-0.028
-0.025
-0.021
-0.018
-0.297
-0.293
-0.289
-0.297
-0.299
-0.301
-0.295
-0.283
-0.315
-0.405
-0.454
-0.422
0.424
101.111
1900.995
8001.110
3489.912
100257.336
38694.742
12230.840
7999.095
715.194
7.988
-0.475
-0.685
-0.762
-0.724
-0.589
-0.365
-0.259
-0.225
-0.221
-0.217
-0.214
-0.210
-0.202
-0.201
-0.209
-0.225
-0.246
-0.260
-0.306
-0.305
-0.302
-0.300
-0.298
-0.274
0.119
1.258
0.532
-0.309
-0.460
-0.425
-0.043
23.465
635.143
2156.774
950.054
1206.917
19078.645
100018.688
100000.180
6981.268
112.978
0.030
-0.686
-0.710
-0.682
-0.533
-0.335
-0.245
-0.216
-0.205
-0.196
-0.193
-0.189
-0.180
-0.177
-0.186
-0.197
-0.210
-0.227
-0.313
-0.234
-0.138
-0.162
-0.187
0.379
7.236
44.408
16.733
0.717
-0.435
-0.417
-0.350
0.450
26.656
126.738
54.031
288.993
21456.346
100000.688
99999.758
6981.324
113.084
0.464
-0.575
-0.631
-0.634
-0.437
-0.294
-0.227
-0.200
-0.184
-0.181
-0.172
-0.164
-0.158
-0.158
-0.161
-0.165
-0.177
-0.192
-0.144
0.927
2.694
1.835
1.841
12.783
48.889
209.391
60.194
1.990
-0.375
-0.407
-0.359
-0.287
-0.240
-0.115
-0.176
41.873
1677.839
16074.764
10533.995
806.260
25.547
0.308
0.240
-0.116
-0.375
-0.346
-0.257
-0.212
-0.186
-0.170
-0.162
-0.154
-0.146
-0.142
-0.136
-0.134
-0.136
-0.143
-0.157
0.586
7.924
26.364
15.864
21.622
505.819
2966.351
530.836
28.358
1.063
-0.337
-0.392
-0.362
-0.297
-0.273
-0.278
-0.280
-0.100
33.858
223.129
177.718
28.192
4.933
16.049
32.872
11.990
1.182
-0.196
-0.234
-0.196
-0.175
-0.152
-0.141
-0.132
-0.125
-0.119
-0.115
-0.110
-0.111
-0.114
-0.124
1.158
16.907
66.112
38.634
88.836
11287.462
99999.922
9471.322
66.599
1.262
-0.246
-0.185
-0.166
-0.249
-0.284
-0.301
-0.315
-0.334
-0.288
0.620
1.233
1.264
26.887
670.214
3474.283
440.735
15.206
0.327
-0.203
-0.185
-0.169
-0.139
-0.124
-0.113
-0.107
-0.101
-0.097
-0.097
-0.097
-0.098
-0.101
0.491
7.098
23.574
16.384
48.977
2962.378
50768.563
2531.800
43.534
1.923
1.460
6.371
7.107
1.713
-0.061
-0.296
-0.316
-0.369
-0.439
-0.491
-0.513
1.507
85.119
9471.581
99999.766
4809.383
52.411
0.944
-0.163
-0.169
-0.157
-0.136
-0.116
-0.101
-0.094
-0.089
-0.087
-0.086
-0.085
-0.086
-0.086
-0.182
0.691
2.129
1.801
6.137
74.461
228.396
91.160
65.203
18.539
38.027
440.838
505.403
52.267
2.171
-0.196
-0.313
-0.368
-0.450
-0.517
-0.542
0.652
41.322
2166.615
19411.660
1187.907
29.758
2.153
0.094
-0.151
-0.152
-0.134
-0.115
-0.098
-0.088
-0.082
-0.080
-0.079
-0.078
-0.076
-0.076
-0.196
-0.206
-0.179
-0.220
0.094
1.950
6.602
80.231
383.300
76.525
582.887
99999.750
99999.703
886.688
12.276
0.042
-0.301
-0.331
-0.388
-0.444
-0.447
-0.141
4.581
52.643
143.592
116.287
179.672
46.848
3.494
0.029
-0.150
-0.133
-0.117
-0.097
-0.086
-0.078
-0.076
-0.075
-0.073
-0.071
-0.069
2.801
0.855
-0.177
-0.351
-0.356
-0.273
1.748
26.800
90.790
34.119
769.927
99999.805
99999.891
1375.421
15.876
0.364
-0.243
-0.306
-0.332
-0.370
-0.367
-0.311
0.060
2.921
61.548
3475.623
28255.943
1375.065
26.495
0.601
-0.133
-0.128
-0.118
-0.097
-0.085
-0.075
-0.070
-0.069
-0.067
-0.065
-0.062
72.205
12.440
0.763
-0.305
-0.367
-0.354
1.588
10.062
6.909
4.401
84.127
1597.302
1859.140
109.248
7.072
1.347
-0.072
-0.293
-0.307
-0.319
-0.314
-0.268
-0.019
2.777
121.460
16158.236
99999.828
4809.461
46.672
0.856
-0.130
-0.129
-0.118
-0.097
-0.084
-0.073
-0.068
-0.065
-0.063
-0.060
-0.058
691.726
44.320
1.978
-0.244
-0.363
-0.362
0.047
2.494
0.608
0.069
3.428
17.248
19.859
7.581
5.647
1.941
0.005
-0.298
-0.298
-0.293
-0.280
0.109
3.082
13.302
39.724
770.931
3474.478
385.173
13.733
0.297
-0.144
-0.132
-0.118
-0.097
-0.085
-0.072
-0.066
-0.062
-0.059
-0.056
-0.053
135.938
18.684
1.064
-0.268
-0.338
-0.341
-0.346
-0.320
-0.340
-0.335
-0.167
0.212
0.588
1.398
1.939
0.707
-0.167
-0.312
-0.300
-0.291
-0.196
1.959
37.033
258.980
178.460
36.224
34.239
11.097
1.173
-0.105
-0.160
-0.138
-0.120
-0.098
-0.085
-0.072
-0.065
-0.061
-0.058
-0.055
-0.051
6.258
1.757
-0.024
-0.319
-0.334
-0.331
-0.334
-0.342
-0.343
-0.345
-0.341
-0.325
-0.263
-0.088
-0.007
-0.174
-0.315
-0.330
-0.315
-0.305
-0.141
3.769
106.960
1374.985
886.846
52.869
2.648
0.271
-0.135
-0.196
-0.172
-0.145
-0.121
-0.100
-0.086
-0.074
-0.066
-0.063
-0.058
-0.055
-0.050
0.005
-0.150
-0.272
-0.317
-0.335
-0.328
-0.322
-0.328
-0.333
-0.335
-0.329
-0.328
-0.326
-0.317
-0.324
-0.350
-0.360
-0.355
-0.346
-0.331
-0.226
1.938
37.013
295.144
200.282
21.735
1.155
-0.153
-0.227
-0.208
-0.186
-0.150
-0.123
-0.101
-0.089
-0.079
-0.071
-0.066
-0.062
-0.057
-0.050
-0.256
-0.262
-0.275
-0.294
-0.306
-0.314
-0.320
-0.320
-0.319
-0.318
-0.321
-0.320
-0.325
-0.337
-0.357
-0.370
-0.365
-0.367
-0.369
-0.361
-0.322
0.101
3.867
15.295
20.137
16.121
4.927
0.382
-0.209
-0.227
-0.189
-0.153
-0.124
-0.106
-0.093
-0.087
-0.079
-0.073
-0.069
-0.063
-0.054
-0.252
-0.256
-0.264
-0.277
-0.284
-0.292
-0.300
-0.297
-0.291
-0.287
-0.289
-0.302
-0.318
-0.345
-0.372
-0.374
-0.374
-0.283
0.110
0.002
-0.339
-0.298
0.539
12.790
137.406
295.257
58.811
3.399
-0.082
-0.231
-0.192
-0.159
-0.128
-0.111
-0.101
-0.092
-0.091
-0.089
-0.083
-0.074
-0.064
-0.231
-0.243
-0.267
-0.298
-0.334
-0.359
-0.362
-0.336
-0.302
-0.278
-0.275
-0.278
-0.297
-0.340
-0.364
-0.378
0.163
53.617
353.359
314.751
52.237
-0.130
0.799
26.477
506.279
1376.275
176.426
7.206
0.022
-0.234
-0.203
-0.168
-0.135
-0.119
-0.109
-0.107
-0.111
-0.113
-0.110
-0.099
-0.081
-0.214
-0.253
-0.329
-0.445
-0.562
-0.602
-0.569
-0.492
-0.394
-0.318
-0.277
-0.268
-0.289
-0.331
-0.357
-0.276
53.682
2446.634
38873.840
38873.887
2155.616
41.684
0.331
11.563
141.951
304.203
54.873
3.597
-0.095
-0.246
-0.221
-0.180
-0.144
-0.129
-0.123
-0.129
-0.145
-0.159
-0.160
-0.142
-0.110
-0.218
-0.312
-0.505
-0.627
-0.632
-0.613
-0.563
-0.498
-0.432
-0.369
-0.297
-0.266
-0.236
-0.252
-0.314
0.080
314.783
38873.848
100000.023
100000.469
33427.906
314.820
0.023
1.879
14.371
23.862
7.435
0.584
-0.251
-0.264
-0.239
-0.195
-0.156
-0.141
-0.137
-0.154
-0.186
-0.217
-0.222
-0.192
-0.145
-0.241
-0.420
-0.553
-0.591
-0.605
-0.223
-0.110
-0.374
-0.395
-0.331
-0.285
-0.083
0.557
0.934
0.301
0.104
314.786
33427.574
100000.391
100001.477
33428.313
314.859
-0.145
-0.047
1.420
2.787
1.091
-0.001
-0.255
-0.269
-0.251
-0.208
-0.168
-0.148
-0.151
-0.175
-0.222
-0.265
-0.268
-0.230
-0.169
-0.270
-0.434
-0.485
-0.380
4.789
29.491
43.056
9.223
0.091
-0.303
-0.198
0.861
5.784
9.850
4.164
0.329
41.881
2155.630
33427.828
33428.230
1901.198
41.669
-0.383
-0.352
0.069
1.321
1.998
0.820
-0.068
-0.265
-0.245
-0.215
-0.180
-0.157
-0.157
-0.183
-0.230
-0.271
-0.276
-0.233
-0.164
-0.269
-0.348
-0.392
3.005
126.694
1159.162
2446.748
564.229
18.134
-0.268
-0.129
1.953
15.202
29.508
9.843
0.923
-0.076
41.662
280.526
280.558
41.654
-0.274
-0.418
-0.357
0.252
2.789
6.684
11.765
4.138
0.068
-0.233
-0.215
-0.190
-0.161
-0.156
-0.172
-0.209
-0.239
-0.238
-0.198
-0.139
-0.225
-0.258
-0.200
13.596
1026.340
33427.625
99614.289
9173.196
250.199
0.050
-0.172
1.083
7.951
13.624
5.172
0.438
-0.306
-0.370
-0.250
-0.264
-0.416
-0.578
-0.600
-0.555
-0.180
2.794
108.547
2230.618
271.287
4.447
-0.174
-0.212
-0.193
-0.161
-0.149
-0.152
-0.168
-0.182
-0.173
-0.143
-0.103
-0.164
-0.183
-0.156
15.747
1901.006
84777.359
100001.086
18558.770
354.547
0.401
-0.242
-0.002
1.073
1.720
0.708
-0.162
-0.373
-0.416
-0.216
2.845
8.109
3.865
-0.092
-0.582
-0.433
3.506
625.732
99999.953
3288.027
11.193
-0.112
-0.209
-0.190
-0.158
-0.137
-0.130
-0.130
-0.130
-0.120
-0.100
-0.073
-0.114
-0.136
-0.158
1.577
397.102
6103.233
16110.372
2550.323
135.278
1.612
-0.061
-0.257
-0.203
-0.173
-0.256
-0.334
-0.369
-0.306
14.398
280.492
635.004
250.076
15.581
-0.173
-0.499
0.784
58.676
744.131
123.584
2.626
-0.180
-0.201
-0.181
-0.150
-0.126
-0.114
-0.105
-0.098
-0.088
-0.074
-0.058
-0.091
-0.119
-0.154
-0.174
8.718
185.045
598.105
1752.710
164.308
8.851
1.168
-0.155
-0.305
-0.314
-0.326
-0.341
-0.358
0.695
250.097
4675.056
16074.681
3597.581
177.649
2.189
-0.484
-0.357
0.870
3.874
1.739
-0.060
-0.212
-0.192
-0.168
-0.139
-0.118
-0.104
-0.092
-0.082
-0.072
-0.062
-0.050
-0.086
-0.114
-0.152
-0.177
-0.082
4.034
90.633
387.816
78.964
19.051
3.087
-0.018
-0.324
-0.341
-0.341
-0.346
-0.352
1.710
501.473
13944.057
61741.457
9173.084
314.797
3.522
-0.449
-0.405
-0.331
-0.225
-0.218
-0.214
-0.197
-0.181
-0.152
-0.127
-0.110
-0.096
-0.085
-0.075
-0.065
-0.055
-0.047
-0.081
-0.106
-0.147
-0.171
-0.172
0.305
4.748
13.796
16.936
11.290
2.188
-0.089
-0.359
-0.385
-0.404
-0.375
-0.358
0.004
177.649
2446.652
7997.766
1900.888
126.570
0.772
-0.406
-0.370
-0.307
-0.248
-0.217
-0.199
-0.184
-0.159
-0.137
-0.118
-0.104
-0.091
-0.080
-0.070
-0.060
-0.052
-0.045
-0.076
-0.097
-0.132
-0.165
-0.178
-0.178
0.046
0.887
2.352
1.797
0.438
-0.105
-0.385
-0.433
-0.453
-0.438
-0.380
-0.359
2.612
126.553
250.135
113.100
3.110
-0.304
-0.349
-0.323
-0.264
-0.224
-0.199
-0.179
-0.158
-0.139
-0.123
-0.109
-0.096
-0.086
-0.075
-0.065
-0.056
-0.050
-0.043
-0.068
-0.086
-0.115
-0.151
-0.171
-0.190
-0.196
-0.137
0.053
7.623
37.016
17.234
1.829
-0.428
-0.501
-0.482
-0.358
-0.320
-0.322
-0.146
0.365
-0.004
-0.284
-0.310
-0.299
-0.270
-0.220
-0.191
-0.170
-0.154
-0.138
-0.124
-0.112
-0.100
-0.090
-0.080
-0.071
-0.061
-0.053
-0.047
-0.041
-0.062
-0.076
-0.096
-0.127
-0.160
-0.182
-0.191
-0.199
5.538
250.225
715.365
353.441
32.960
0.555
-0.325
0.602
1.591
0.696
0.047
0.351
0.651
0.194
-0.190
-0.264
-0.259
-0.230
-0.196
-0.171
-0.152
-0.138
-0.123
-0.112
-0.102
-0.092
-0.084
-0.074
-0.066
-0.059
-0.051
-0.044
-0.038
-0.055
-0.066
-0.079
-0.100
-0.130
-0.159
-0.173
-0.166
22.200
635.168
2155.705
909.318
89.627
2.700
3.234
33.223
83.966
29.602
4.246
9.057
15.239
5.824
0.525
-0.189
-0.221
-0.204
-0.181
-0.157
-0.139
-0.124
-0.112
-0.103
-0.094
-0.085
-0.076
-0.069
-0.062
-0.056
-0.050
-0.041
-0.035
-0.047
-0.056
-0.065
-0.079
-0.100
-0.125
-0.145
-0.155
8.152
280.676
806.288
397.005
45.606
2.096
29.856
1026.017
7966.862
887.111
30.351
66.937
155.157
37.083
2.789
-0.057
-0.201
-0.187
-0.170
-0.144
-0.127
-0.113
-0.103
-0.093
-0.085
-0.078
-0.070
-0.064
-0.059
-0.052
-0.046
-0.038
-0.033
-0.043
-0.048
-0.054
-0.064
-0.077
-0.094
-0.112
-0.132
0.257
14.278
63.373
36.130
5.463
1.100
58.889
4810.169
93990.063
3474.671
54.863
85.118
199.935
52.377
3.465
-0.002
-0.181
-0.169
-0.154
-0.132
-0.115
-0.103
-0.094
-0.085
-0.078
-0.072
-0.065
-0.060
-0.054
-0.048
-0.042
-0.036
-0.031
-0.035
-0.040
-0.045
-0.051
-0.059
-0.070
-0.084
-0.112
-0.156
0.021
0.767
0.454
-0.405
0.153
18.712
505.367
2530.918
385.301
17.738
17.606
33.143
11.087
1.063
-0.100
-0.161
-0.150
-0.138
-0.120
-0.105
-0.095
-0.085
-0.077
-0.071
-0.065
-0.060
-0.056
-0.049
-0.043
-0.038
-0.033
-0.029
-0.029
-0.033
-0.037
-0.044
-0.048
-0.057
-0.069
-0.095
-0.140
-0.214
-0.316
-0.402
-0.460
-0.364
1.361
15.154
33.079
13.721
1.748
1.278
1.847
0.755
0.003
-0.151
-0.147
-0.137
-0.123
-0.107
-0.094
-0.085
-0.077
-0.071
-0.065
-0.060
-0.056
-0.049
-0.045
-0.041
-0.034
-0.030
-0.026
-0.025
-0.030
-0.032
-0.037
-0.042
-0.048
-0.057
-0.079
-0.121
-0.178
-0.257
-0.338
-0.396
-0.378
-0.191
0.270
0.626
0.263
-0.094
-0.125
-0.088
-0.131
-0.159
-0.147
-0.135
-0.123
-0.104
-0.094
-0.084
-0.077
-0.069
-0.065
-0.060
-0.053
-0.049
-0.044
-0.041
-0.037
-0.032
-0.028
-0.025
-0.022
-0.024
-0.028
-0.032
-0.037
-0.041
-0.049
-0.060
-0.082
-0.120
-0.171
-0.216
-0.234
-0.223
-0.206
-0.191
-0.179
-0.180
-0.183
-0.192
-0.197
-0.188
-0.169
-0.149
-0.130
-0.108
-0.093
-0.082
-0.075
-0.070
-0.065
-0.061
-0.054
-0.051
-0.045
-0.041
-0.038
-0.033
-0.029
-0.025
-0.020
-0.018
-0.020
-0.023
-0.028
-0.031
-0.037
-0.041
-0.050
-0.060
-0.074
-0.092
-0.115
-0.135
-0.144
-0.147
-0.147
-0.153
-0.168
-0.195
-0.227
-0.242
-0.230
-0.199
-0.158
-0.122
-0.099
-0.084
-0.074
-0.068
-0.063
-0.060
-0.056
-0.051
-0.046
-0.042
-0.038
-0.035
-0.031
-0.026
-0.020
-0.017
-0.016
-0.017
-0.021
-0.023
-0.027
-0.029
-0.036
-0.042
-0.047
-0.053
-0.064
-0.075
-0.087
-0.096
-0.106
-0.115
-0.133
-0.166
-0.214
-0.270
-0.298
-0.287
-0.231
-0.170
-0.121
-0.094
-0.077
-0.067
-0.062
-0.058
-0.055
-0.051
-0.046
-0.042
-0.038
-0.035
-0.032
-0.027
-0.021
-0.019
-0.016
-0.276
-0.266
-0.271
-0.286
-0.284
-0.275
-0.242
-0.184
-0.279
-0.478
-0.523
-0.468
9.161
1026.291
99614.305
100002.672
100282.781
77126.414
26953.922
33530.906
21451.830
1310.029
19.429
-0.429
-0.757
-0.794
-0.704
-0.504
-0.178
0.184
0.213
-0.052
-0.063
0.182
0.177
-0.072
-0.196
-0.223
-0.244
-0.272
-0.277
-0.293
-0.286
-0.288
-0.289
-0.284
-0.181
1.964
9.761
4.369
-0.049
-0.525
-0.500
3.790
353.478
13944.175
100000.734
28825.338
2129.006
62192.871
100016.508
100000.125
16074.654
177.597
0.521
-0.639
-0.645
-0.656
-0.422
-0.270
-0.174
-0.143
-0.174
-0.169
-0.129
-0.127
-0.167
-0.186
-0.194
-0.209
-0.228
-0.245
-0.317
-0.303
-0.291
-0.286
-0.254
1.065
78.921
2703.479
444.716
5.622
-0.425
-0.483
-0.014
15.780
397.010
1310.258
637.003
550.062
61746.730
100000.594
99999.766
18556.129
177.684
1.156
-0.653
-0.627
-0.425
-0.327
-0.252
-0.215
-0.186
-0.180
-0.174
-0.171
-0.170
-0.164
-0.163
-0.167
-0.175
-0.184
-0.203
-0.340
-0.247
-0.151
-0.147
0.279
5.302
450.200
100002.469
6032.492
16.630
-0.306
-0.457
-0.406
-0.119
1.210
5.317
1.547
101.242
3160.817
45280.152
28789.207
1482.271
46.579
1.477
-0.208
-0.507
-0.372
-0.284
-0.229
-0.205
-0.182
-0.173
-0.167
-0.158
-0.150
-0.145
-0.144
-0.146
-0.146
-0.150
-0.158
-0.324
0.015
0.453
0.504
3.904
42.353
151.261
781.394
200.536
4.019
-0.325
-0.443
-0.389
-0.315
-0.279
-0.296
-0.309
0.187
82.152
353.390
314.973
54.859
71.307
61.295
7.928
1.975
0.077
-0.240
-0.222
-0.197
-0.177
-0.162
-0.154
-0.144
-0.136
-0.131
-0.126
-0.120
-0.118
-0.119
-0.125
-0.298
0.225
0.931
1.141
11.205
227.325
887.748
203.959
12.081
0.370
-0.301
-0.285
-0.293
-0.288
-0.286
-0.309
-0.327
-0.380
-0.270
1.339
2.682
19.881
628.955
563.625
96.543
29.573
2.429
-0.084
-0.206
-0.180
-0.167
-0.144
-0.130
-0.122
-0.113
-0.108
-0.104
-0.098
-0.097
-0.099
-0.100
-0.343
-0.043
0.367
0.574
8.074
120.900
385.070
107.005
7.264
0.175
0.525
2.672
2.668
0.716
-0.163
-0.299
-0.338
-0.414
-0.476
-0.584
-0.511
5.812
101.067
222.885
444.784
107.010
6.486
0.109
-0.186
-0.167
-0.156
-0.135
-0.116
-0.104
-0.096
-0.092
-0.087
-0.086
-0.086
-0.085
-0.085
-0.353
-0.275
-0.197
-0.145
1.201
10.948
23.635
10.430
2.263
1.239
13.654
94.649
106.915
16.938
0.957
-0.237
-0.318
-0.391
-0.486
-0.569
-0.650
-0.005
7.425
67.696
176.288
52.890
4.673
0.434
-0.104
-0.161
-0.151
-0.133
-0.114
-0.099
-0.090
-0.083
-0.081
-0.080
-0.078
-0.076
-0.075
-0.288
-0.315
-0.323
-0.337
-0.223
0.292
0.939
1.767
3.141
4.664
107.129
2962.422
3474.390
155.144
4.669
-0.113
-0.299
-0.340
-0.408
-0.472
-0.533
-0.403
0.753
6.527
15.169
15.984
19.835
6.572
0.758
-0.100
-0.147
-0.131
-0.114
-0.095
-0.086
-0.079
-0.075
-0.075
-0.073
-0.068
-0.067
3.954
0.499
-0.285
-0.340
-0.348
-0.333
-0.238
0.430
1.267
4.476
155.810
4811.782
6719.586
228.015
5.879
-0.091
-0.292
-0.306
-0.338
-0.381
-0.413
-0.374
-0.215
0.627
9.535
107.355
295.185
66.219
4.307
0.071
-0.139
-0.126
-0.114
-0.094
-0.083
-0.073
-0.070
-0.068
-0.067
-0.064
-0.062
744.734
25.440
0.259
-0.331
-0.345
-0.356
-0.347
-0.244
-0.084
1.389
26.031
237.370
268.894
35.804
1.890
-0.179
-0.297
-0.305
-0.306
-0.320
-0.340
-0.316
-0.252
0.432
13.747
227.348
667.446
136.959
6.537
0.153
-0.139
-0.126
-0.115
-0.095
-0.082
-0.072
-0.068
-0.063
-0.060
-0.059
-0.056
100001.008
231.449
1.364
-0.299
-0.330
-0.349
-0.349
-0.336
-0.321
0.094
4.064
17.659
18.398
4.522
0.334
-0.232
-0.303
-0.319
-0.306
-0.290
-0.294
-0.241
0.081
0.989
5.558
46.860
107.042
29.604
2.540
-0.012
-0.144
-0.129
-0.115
-0.095
-0.083
-0.072
-0.066
-0.061
-0.059
-0.056
-0.052
3288.839
51.222
0.545
-0.279
-0.299
-0.329
-0.330
-0.323
-0.323
-0.221
0.587
2.908
2.913
0.728
-0.154
-0.300
-0.332
-0.333
-0.312
-0.291
-0.276
-0.054
1.744
5.847
5.860
4.331
5.382
2.261
0.191
-0.158
-0.150
-0.132
-0.114
-0.095
-0.083
-0.071
-0.065
-0.061
-0.058
-0.055
-0.052
11.375
1.594
-0.183
-0.267
-0.282
-0.295
-0.299
-0.310
-0.316
-0.313
-0.223
-0.011
-0.019
-0.229
-0.331
-0.356
-0.367
-0.358
-0.345
-0.319
-0.282
0.128
3.389
13.658
11.054
2.380
0.233
-0.094
-0.189
-0.196
-0.164
-0.138
-0.115
-0.094
-0.082
-0.073
-0.067
-0.064
-0.060
-0.055
-0.051
-0.118
-0.215
-0.252
-0.258
-0.271
-0.270
-0.275
-0.283
-0.291
-0.303
-0.313
-0.315
-0.331
-0.353
-0.373
-0.391
-0.409
-0.408
-0.392
-0.368
-0.339
-0.044
1.736
6.450
5.269
1.191
-0.077
-0.238
-0.227
-0.209
-0.178
-0.142
-0.116
-0.098
-0.086
-0.076
-0.072
-0.069
-0.065
-0.059
-0.053
-0.237
-0.239
-0.248
-0.253
-0.249
-0.248
-0.261
-0.268
-0.278
-0.284
-0.299
-0.320
-0.342
-0.365
-0.395
-0.434
-0.428
-0.421
-0.410
-0.395
-0.380
-0.274
0.089
0.917
1.428
1.034
0.236
-0.181
-0.244
-0.225
-0.184
-0.146
-0.119
-0.100
-0.093
-0.087
-0.085
-0.083
-0.079
-0.072
-0.062
-0.234
-0.239
-0.241
-0.242
-0.245
-0.253
-0.261
-0.266
-0.268
-0.275
-0.286
-0.303
-0.329
-0.373
-0.426
-0.434
-0.429
-0.287
0.159
0.045
-0.348
-0.348
-0.220
1.845
9.073
8.444
2.707
0.137
-0.235
-0.225
-0.191
-0.153
-0.125
-0.110
-0.105
-0.105
-0.112
-0.119
-0.116
-0.104
-0.083
-0.210
-0.222
-0.242
-0.280
-0.325
-0.354
-0.357
-0.325
-0.290
-0.268
-0.266
-0.280
-0.317
-0.380
-0.420
-0.439
0.328
17.767
141.657
141.631
13.624
-0.182
-0.118
6.951
39.170
45.621
11.209
0.796
-0.219
-0.234
-0.207
-0.166
-0.133
-0.121
-0.123
-0.139
-0.166
-0.195
-0.199
-0.176
-0.133
-0.196
-0.235
-0.322
-0.462
-0.587
-0.611
-0.566
-0.499
-0.396
-0.310
-0.271
-0.267
-0.306
-0.380
-0.410
-0.296
17.864
806.189
6981.279
6981.259
715.236
11.922
-0.055
10.547
290.668
1182.250
92.198
2.385
-0.201
-0.242
-0.224
-0.181
-0.145
-0.140
-0.151
-0.196
-0.262
-0.329
-0.346
-0.298
-0.213
-0.202
-0.315
-0.531
-0.626
-0.637
-0.617
-0.562
-0.488
-0.415
-0.359
-0.290
-0.266
-0.298
-0.369
-0.402
0.191
141.653
6981.275
99999.633
99999.625
6981.244
126.501
-0.056
10.164
447.341
1962.820
119.199
2.832
-0.199
-0.261
-0.240
-0.198
-0.161
-0.159
-0.186
-0.265
-0.383
-0.476
-0.458
-0.382
-0.284
-0.238
-0.443
-0.556
-0.601
-0.510
0.461
0.806
-0.133
-0.385
-0.324
-0.287
-0.261
-0.252
-0.295
-0.359
0.095
126.534
6981.269
99999.625
99999.625
6981.237
126.496
-0.270
1.777
28.013
72.383
18.918
2.857
0.115
-0.250
-0.251
-0.210
-0.181
-0.176
-0.216
-0.325
-0.469
-0.499
-0.439
-0.360
-0.272
-0.278
-0.434
-0.492
0.069
12.817
80.510
126.675
32.303
0.945
-0.293
-0.269
-0.214
-0.051
0.018
-0.192
-0.294
11.588
715.243
6100.992
6100.988
715.204
8.448
-0.388
0.051
5.445
42.778
84.411
23.716
1.999
-0.159
-0.249
-0.222
-0.197
-0.186
-0.231
-0.344
-0.469
-0.457
-0.398
-0.320
-0.237
-0.280
-0.349
-0.349
9.568
397.072
5337.905
13944.171
2155.696
101.108
-0.200
-0.275
-0.177
0.143
0.316
-0.022
-0.309
-0.188
9.861
126.485
126.475
8.444
-0.400
-0.419
0.166
10.908
136.941
339.053
74.935
7.424
0.202
-0.239
-0.222
-0.206
-0.188
-0.216
-0.300
-0.401
-0.394
-0.336
-0.265
-0.193
-0.226
-0.256
-0.012
60.351
4675.219
99999.789
99999.828
84777.297
806.298
1.483
-0.284
-0.226
-0.007
0.122
-0.115
-0.315
-0.378
-0.374
-0.329
-0.356
-0.413
-0.431
-0.685
-0.299
4.943
47.889
173.655
1556.483
233.057
3.527
-0.188
-0.219
-0.207
-0.182
-0.190
-0.235
-0.302
-0.317
-0.268
-0.208
-0.149
-0.159
-0.176
-0.037
101.202
9173.224
100000.273
100004.328
100008.930
1313.381
3.528
-0.285
-0.283
-0.237
-0.212
-0.268
-0.338
-0.359
-0.457
-0.511
-0.244
0.153
-0.287
-0.708
-0.595
0.275
7.251
452.104
97728.641
1844.624
9.818
-0.131
-0.216
-0.200
-0.171
-0.162
-0.175
-0.200
-0.210
-0.193
-0.150
-0.102
-0.107
-0.131
-0.151
10.796
1482.237
52836.531
100282.742
15593.892
472.523
3.800
-0.204
-0.295
-0.303
-0.302
-0.310
-0.347
-0.385
-0.436
0.486
10.689
24.908
11.299
0.845
-0.671
-0.519
0.829
44.359
526.941
106.195
2.292
-0.186
-0.206
-0.188
-0.157
-0.139
-0.134
-0.134
-0.131
-0.116
-0.094
-0.068
-0.086
-0.119
-0.152
-0.096
52.776
595.570
11568.514
100280.820
2801.457
13.065
-0.030
-0.289
-0.304
-0.302
-0.307
-0.330
-0.363
-0.316
6.599
113.207
223.132
90.157
8.784
-0.454
-0.573
-0.439
0.730
3.383
1.511
-0.079
-0.212
-0.193
-0.170
-0.141
-0.122
-0.112
-0.102
-0.093
-0.082
-0.069
-0.054
-0.082
-0.115
-0.149
-0.173
0.113
15.551
1392.844
24153.598
612.276
7.486
-0.020
-0.284
-0.308
-0.313
-0.315
-0.329
-0.346
-0.243
10.757
199.114
396.943
158.646
15.167
-0.227
-0.534
-0.472
-0.336
-0.231
-0.216
-0.214
-0.195
-0.178
-0.150
-0.126
-0.111
-0.099
-0.089
-0.078
-0.069
-0.059
-0.048
-0.077
-0.107
-0.142
-0.167
-0.139
1.264
19.440
53.708
14.056
1.019
-0.140
-0.278
-0.316
-0.329
-0.350
-0.351
-0.348
-0.336
2.667
59.840
141.689
56.347
4.826
-0.420
-0.470
-0.426
-0.306
-0.242
-0.213
-0.193
-0.176
-0.153
-0.131
-0.114
-0.101
-0.090
-0.080
-0.071
-0.062
-0.053
-0.046
-0.071
-0.096
-0.133
-0.157
-0.177
-0.049
0.664
1.435
0.678
0.672
2.590
1.134
-0.163
-0.366
-0.371
-0.387
-0.360
-0.362
-0.229
1.920
5.883
2.768
-0.081
-0.426
-0.387
-0.342
-0.252
-0.211
-0.189
-0.169
-0.148
-0.132
-0.117
-0.104
-0.093
-0.084
-0.073
-0.066
-0.058
-0.050
-0.043
-0.064
-0.085
-0.116
-0.147
-0.175
-0.165
-0.071
0.036
6.942
280.698
806.275
396.967
26.684
0.156
-0.403
-0.406
-0.373
-0.333
-0.345
-0.342
-0.303
-0.341
-0.361
-0.341
-0.323
-0.256
-0.200
-0.173
-0.156
-0.141
-0.128
-0.116
-0.106
-0.095
-0.086
-0.078
-0.068
-0.059
-0.053
-0.047
-0.040
-0.057
-0.073
-0.097
-0.127
-0.161
-0.179
-0.178
0.244
250.322
6981.497
45280.195
12111.919
501.551
7.705
-0.176
0.336
0.264
-0.037
-0.244
-0.251
-0.231
-0.266
-0.290
-0.282
-0.247
-0.205
-0.171
-0.151
-0.135
-0.124
-0.113
-0.105
-0.095
-0.087
-0.080
-0.071
-0.064
-0.057
-0.050
-0.045
-0.038
-0.050
-0.061
-0.079
-0.104
-0.132
-0.152
-0.166
1.590
635.241
38874.023
99999.781
72283.367
1482.016
21.860
5.644
25.770
14.660
3.785
0.486
0.302
0.506
0.133
-0.180
-0.219
-0.198
-0.177
-0.154
-0.135
-0.123
-0.111
-0.104
-0.095
-0.087
-0.079
-0.073
-0.066
-0.061
-0.053
-0.046
-0.040
-0.034
-0.041
-0.050
-0.063
-0.082
-0.104
-0.127
-0.138
0.378
280.714
7997.916
61741.574
13944.171
564.275
12.099
41.714
308.212
145.652
34.633
3.176
1.785
[truncated: 85,185 more chars]
