# Supplementary material for: Networked salt-bridges mediate magnesium-dependent conformational dynamics and functional regulation in type IA topoisomerases
Source: Nat Commun. 2026 Apr 30;17:5907. doi: 10.1038/s41467-026-72556-9 (PMC13338365; doi:10.1038/s41467-026-72556-9)
Supplement: Supplementary file 6 — Source Data 3 [file 41467_2026_72556_MOESM6_ESM.zip › source data supplementary fig 7BC/t3_EEE/IDNZ_t4/wt_mg2_t4.dlg]

          AutoDock 4.2 Release 4.2.6   
         (C) 1989-2012 The Scripps Research Institute
        AutoDock comes with ABSOLUTELY NO WARRANTY.
        AutoDock is free software, and you are welcome
        to redistribute it under certain conditions;
        for details type 'autodock4 -C'

                     main.cc  $Revision: 1.213 $

                   Compiled on Jul 18 2014 at 15:34:58


This file was created at:			12:11 01" p.m., 12/04/2025
                   on host:		"BBC-L02301276"
Current Working Directory = "C:\Users\seoly\Documents\autodocktools\hydrated_docking\wt"

      ________________________________________________________________

                   SETTING UP DEFAULT PARAMETER LIBRARY
      ________________________________________________________________


Random number generator was seeded with values 6108, 1764868262.
Docking parameter file (DPF) used for this docking:		C:/Users/seoly/Documents/autodocktools/hydrated_docking/wt/wt_mg2_t4.dpf
DPF> autodock_parameter_version 4.2       # used by autodock to validate parameter set

	Autodock parameter version 4.2.
DPF> parameter_file AD4_water_forcefield.dat # parameter library filename 

Using read_parameter_library() to try to open and read "AD4_water_forcefield.dat".

DPF> intelec                              # calculate internal electrostatics

Electrostatic energies will be calculated for all non-bonds between moving atoms.
DPF> seed pid time                        # seeds for random generator

Random number generator was seeded with values 6108, 1764868262.
DPF> ligand_types Mg W                    # atoms types in ligand

WARNING: pairwise distance, Rij, 0.65, is not a very reasonable value for the equilibrium separation of two atoms! (0.90 Angstroms <= Rij <= 6.00 Angstroms)

Perhaps you meant to use "intnbp_coeffs" instead of "intnbp_r_eps"?

WARNING: pairwise distance, Rij, 0.00, is not a very reasonable value for the equilibrium separation of two atoms! (0.90 Angstroms <= Rij <= 6.00 Angstroms)

Perhaps you meant to use "intnbp_coeffs" instead of "intnbp_r_eps"?

DPF> fld wt.maps.fld                      # grid_data_file

Opening Grid Map Dimensions file:		wt.maps.fld
Grid Point Spacing =				0.375 Angstroms

Even Number of User-specified Grid Points =	40 x-points
						40 y-points
						40 z-points

Coordinates of Central Grid Point of Maps =	(-11.629, 17.709, 8.920)
Macromolecule file used to create Grid Maps =	wt.pdbqt
Grid Parameter file used to create Grid Maps =	C:/Users/seoly/Documents/autodocktools/hydrated_docking/wt/wt_mg2_t4.gpf
Minimum coordinates in grid = (-19.129, 10.209, 1.420)
Maximum coordinates in grid = (-4.129, 25.209, 16.420)

DPF> map wt.Mg.map                        # atom-specific affinity map

DPF> map wt.W.map                         # atom-specific affinity map

DPF> elecmap wt.e.map                     # electrostatics map

DPF> desolvmap wt.d.map                   # desolvation map

DPF> move IDNZ_mg_t3_t4.pdbqt             # small molecule

1,4-interactions will be _ignored_ in the non-bonded internal energy calculation.

Ligand PDBQT file = "IDNZ_mg_t3_t4.pdbqt"

INPUT LIGAND PDBQT FILE:
________________________

INPUT-LIGAND-PDBQT: REMARK  4 active torsions:
INPUT-LIGAND-PDBQT: REMARK  status: ('A' for Active; 'I' for Inactive)
INPUT-LIGAND-PDBQT: REMARK       A    between atoms: MG_1  and  MG_1 
INPUT-LIGAND-PDBQT: REMARK       A    between atoms: W_3  and  W_6 
INPUT-LIGAND-PDBQT: REMARK       A    between atoms: W_3  and  W_7 
INPUT-LIGAND-PDBQT: REMARK       A    between atoms: W_6  and  W_7 
INPUT-LIGAND-PDBQT: ROOT
INPUT-LIGAND-PDBQT: HETATM    1 MG   MG  A   1     -11.614  17.680   8.929  1.00 36.07     2.000 Mg
INPUT-LIGAND-PDBQT: HETATM    2  W   WAT X  99     -13.297  16.682   8.271  1.00 10.00     0.000 W
INPUT-LIGAND-PDBQT: HETATM    3  W   WAT X  99      -9.960  18.710   9.628  1.00 10.00     0.000 W
INPUT-LIGAND-PDBQT: HETATM    4  W   WAT X  99     -12.689  19.444   9.057  1.00 10.00     0.000 W
INPUT-LIGAND-PDBQT: HETATM    5  W   WAT X  99     -11.153  18.205   6.990  1.00 10.00     0.000 W
INPUT-LIGAND-PDBQT: HETATM    6  W   WAT X  99     -10.479  15.974   8.738  1.00 10.00     0.000 W
INPUT-LIGAND-PDBQT: HETATM    7  W   WAT X  99     -12.112  17.165  10.850  1.00 10.00     0.000 W
INPUT-LIGAND-PDBQT: 
INPUT-LIGAND-PDBQT: ENDROOT
INPUT-LIGAND-PDBQT: TORSDOF 4
________________________________________________________________________________

Total charge on ligand                               =	+2.000 e
REMARK  4 active torsions:
REMARK  status: ('A' for Active; 'I' for Inactive)
REMARK       A    between atoms: MG_1  and  MG_1 
REMARK       A    between atoms: W_3  and  W_6 
REMARK       A    between atoms: W_3  and  W_7 
REMARK       A    between atoms: W_6  and  W_7 

*** No Rotatable Bonds detected in Small Molecule. ***

Number of atoms in ligand:  7

Number of non-hydrogen atoms in ligand:  7

Number of vibrational degrees of freedom of ligand:  15


Number of torsional degrees of freedom = 4
Estimated loss of torsional free energy upon binding = +1.0976 kcal/mol


DPF> about -11.615 17.694 8.923            # small molecule center

Small molecule center of rotation =	(-11.615, +17.694, +8.923)

DPF> tran0 random                         # initial coordinates/A or random

Initial translation =			(-16.580, 18.409, 8.540) Angstroms
DPF> quaternion0 random                   # initial orientation

Each run will begin with a new, random initial orientation.
Initial quaternion,  (x,y,z,w) =	( -0.011, -0.384, -0.784, -0.487 ),
DPF> dihe0 random                         # initial dihedrals (relative) or random

DPF> torsdof 4                            # torsional degrees of freedom

Number of torsional degrees of freedom = 4
Free energy coefficient for torsional degrees of freedom = 0.2744 as specified in parameter library "AD4_water_forcefield.dat".

Estimated loss of torsional free energy upon binding = +1.0976 kcal/mol

DPF> rmstol 2.0                           # cluster_tolerance/A

Maximum RMS tolerance for conformational cluster analysis = 2.00 Angstroms
DPF> extnrg 1000.0                        # external grid energy

External grid energy (beyond grid map walls) = 1000.00

DPF> e0max 0.0 10000                      # max initial energy; max number of retries

Using user-specified maximum number of retries for simanneal initialization, 10000 retries.
If the simanneal initial energy is greater than e0max, 0.000,
then a new, random initial state will be created.

DPF> ga_pop_size 150                      # number of individuals in population

A population of 150 individuals will be used
DPF> ga_num_evals 2500000                 # maximum number of energy evaluations

There will be at most 2500000 function evaluations used.
DPF> ga_num_generations 27000             # maximum number of generations

The GA will run for at most 27000 generations.
DPF> ga_elitism 1                         # number of top individuals to survive to next generation

The 1 best will be preserved each GA generation.
DPF> ga_mutation_rate 0.02                # rate of gene mutation

The mutation rate is 0.020000.
DPF> ga_crossover_rate 0.8                # rate of crossover

The crossover rate is 0.800000.
DPF> ga_window_size 10                    # 

The GA's selection window is 10 generations.
DPF> ga_cauchy_alpha 0.0                  # Alpha parameter of Cauchy distribution

The alpha parameter (for the Cauchy distribution) is being set to 0.000000.
DPF> ga_cauchy_beta 1.0                   # Beta parameter Cauchy distribution

The beta parameter (for the Cauchy distribution) is being set to 1.000000.
DPF> set_ga                               # set the above parameters for GA or LGA

DPF> unbound_model bound                  # state of unbound ligand

DPF> do_global_only 50                    # do this many GA runs

centering ligand on specified point: -11.615 17.694 8.923
Furthest true ligand atom from "about" center is 2.070 Angstroms (maxrad).
Number of requested GA dockings = 50 runs
Unbound model to be used is 'same as bound' [AutoDock 4.2 default].

	BEGINNING GENETIC ALGORITHM DOCKING 1 of 50
Run: 1 Seed: 762322611 1489057730 [ Run 1 of 50 GA/GALS ]
Beginning GENETIC ALGORITHM (GA), with a maximum of 2500000 energy evaluations.

Final-Value: -7.928


	FINAL GENETIC ALGORITHM DOCKED STATE
	_______________________________________________


Detailed state:  trans -7.132 15.091 10.032 quatxyzw 0.068955 0.477295 -0.501551 0.718248 center -11.615 17.694 8.923 ntor 0
State:	 -7.132  15.091  10.032   0.099  0.686 -0.721 88.180  

DOCKED: MODEL        1
DOCKED: USER    Run = 1
DOCKED: USER    DPF = C:/Users/seoly/Documents/autodocktools/hydrated_docking/wt/wt_mg2_t4.dpf
DOCKED: USER  
DOCKED: USER    Estimated Free Energy of Binding    =   -6.83 kcal/mol  [=(1)+(2)+(3)-(4)]
DOCKED: USER    Estimated Inhibition Constant, Ki   =    9.85 uM (micromolar)  [Temperature = 298.15 K]
DOCKED: USER    
DOCKED: USER    (1) Final Intermolecular Energy     =   -7.93 kcal/mol
DOCKED: USER        vdW + Hbond + desolv Energy     =   +0.74 kcal/mol
DOCKED: USER        Electrostatic Energy            =   -8.67 kcal/mol
DOCKED: USER    (2) Final Total Internal Energy     =   +0.00 kcal/mol
DOCKED: USER    (3) Torsional Free Energy           =   +1.10 kcal/mol
DOCKED: USER    (4) Unbound System's Energy  [=(2)] =   +0.00 kcal/mol
DOCKED: USER    
DOCKED: USER    
DOCKED: USER    NEWDPF move IDNZ_mg_t3_t4.pdbqt
DOCKED: USER    NEWDPF about -11.615000 17.694000 8.923000
DOCKED: USER    NEWDPF tran0 -7.132042 15.091133 10.032184
DOCKED: USER    NEWDPF quaternion0 0.068955 0.477295 -0.501551 0.718248
DOCKED: USER    NEWDPF axisangle0 0.099104 0.685979 -0.720840 88.179932
DOCKED: USER    NEWDPF quat0 0.099104 0.685979 -0.720840 88.179932
DOCKED: USER  keepresnum = 1 
DOCKED: USER  
DOCKED: REMARK  4 active torsions:
DOCKED: REMARK  status: ('A' for Active; 'I' for Inactive)
DOCKED: REMARK       A    between atoms: MG_1  and  MG_1 
DOCKED: REMARK       A    between atoms: W_3  and  W_6 
DOCKED: REMARK       A    between atoms: W_3  and  W_7 
DOCKED: REMARK       A    between atoms: W_6  and  W_7 
DOCKED: USER                              x       y       z     vdW  Elec       q    Type
DOCKED: USER                           _______ _______ _______ _____ _____    ______ ____
DOCKED: ROOT
DOCKED: ATOM      1 MG   MG  A   1      -7.127  15.083  10.044 +1.52 -8.67    +2.000 Mg
DOCKED: ATOM      2  W   WAT X  99      -6.047  13.523   9.231 -0.09 -0.00    +0.000 W 
DOCKED: ATOM      3  W   WAT X  99      -8.261  16.620  10.842 -0.20 -0.00    +0.000 W 
DOCKED: ATOM      4  W   WAT X  99      -8.423  15.049   8.431 -0.13 -0.00    +0.000 W 
DOCKED: ATOM      5  W   WAT X  99      -5.988  16.437   8.988 -0.13 -0.00    +0.000 W 
DOCKED: ATOM      6  W   WAT X  99      -5.820  15.216  11.627 -0.10 -0.00    +0.000 W 
DOCKED: ATOM      7  W   WAT X  99      -8.261  13.711  11.062 -0.13 -0.00    +0.000 W 
DOCKED: 
DOCKED: ENDROOT
DOCKED: TORSDOF 4
DOCKED: TER
DOCKED: ENDMDL
________________________________________________________________________________


	BEGINNING GENETIC ALGORITHM DOCKING 2 of 50
Run: 2 Seed: 364917729 1173912880 [ Run 2 of 50 GA/GALS ]
Beginning GENETIC ALGORITHM (GA), with a maximum of 2500000 energy evaluations.

Final-Value: -7.916


	FINAL GENETIC ALGORITHM DOCKED STATE
	_______________________________________________


Detailed state:  trans -7.108 15.089 10.032 quatxyzw -0.147358 -0.495819 0.606710 -0.603616 center -11.615 17.694 8.923 ntor 0
State:	 -7.108  15.089  10.032  -0.185 -0.622  0.761 -105.741  

DOCKED: MODEL        2
DOCKED: USER    Run = 2
DOCKED: USER    DPF = C:/Users/seoly/Documents/autodocktools/hydrated_docking/wt/wt_mg2_t4.dpf
DOCKED: USER  
DOCKED: USER    Estimated Free Energy of Binding    =   -6.82 kcal/mol  [=(1)+(2)+(3)-(4)]
DOCKED: USER    Estimated Inhibition Constant, Ki   =   10.04 uM (micromolar)  [Temperature = 298.15 K]
DOCKED: USER    
DOCKED: USER    (1) Final Intermolecular Energy     =   -7.92 kcal/mol
DOCKED: USER        vdW + Hbond + desolv Energy     =   +0.71 kcal/mol
DOCKED: USER        Electrostatic Energy            =   -8.63 kcal/mol
DOCKED: USER    (2) Final Total Internal Energy     =   +0.00 kcal/mol
DOCKED: USER    (3) Torsional Free Energy           =   +1.10 kcal/mol
DOCKED: USER    (4) Unbound System's Energy  [=(2)] =   +0.00 kcal/mol
DOCKED: USER    
DOCKED: USER    
DOCKED: USER    NEWDPF move IDNZ_mg_t3_t4.pdbqt
DOCKED: USER    NEWDPF about -11.615000 17.694000 8.923000
DOCKED: USER    NEWDPF tran0 -7.108325 15.088648 10.032010
DOCKED: USER    NEWDPF quaternion0 -0.147358 -0.495819 0.606710 -0.603616
DOCKED: USER    NEWDPF axisangle0 -0.184827 -0.621892 0.760979 -105.741348
DOCKED: USER    NEWDPF quat0 -0.184827 -0.621892 0.760979 -105.741348
DOCKED: USER  keepresnum = 1 
DOCKED: USER  
DOCKED: REMARK  4 active torsions:
DOCKED: REMARK  status: ('A' for Active; 'I' for Inactive)
DOCKED: REMARK       A    between atoms: MG_1  and  MG_1 
DOCKED: REMARK       A    between atoms: W_3  and  W_6 
DOCKED: REMARK       A    between atoms: W_3  and  W_7 
DOCKED: REMARK       A    between atoms: W_6  and  W_7 
DOCKED: USER                              x       y       z     vdW  Elec       q    Type
DOCKED: USER                           _______ _______ _______ _____ _____    ______ ____
DOCKED: ROOT
DOCKED: ATOM      1 MG   MG  A   1      -7.105  15.084  10.046 +1.48 -8.63    +2.000 Mg
DOCKED: ATOM      2  W   WAT X  99      -5.625  13.664   9.812 -0.08 -0.00    +0.000 W 
DOCKED: ATOM      3  W   WAT X  99      -8.629  16.468  10.262 -0.21 -0.00    +0.000 W 
DOCKED: ATOM      4  W   WAT X  99      -7.994  14.474   8.279 -0.10 -0.00    +0.000 W 
DOCKED: ATOM      5  W   WAT X  99      -6.011  16.426   8.929 -0.14 -0.00    +0.000 W 
DOCKED: ATOM      6  W   WAT X  99      -6.215  15.786  11.764 -0.11 -0.00    +0.000 W 
DOCKED: ATOM      7  W   WAT X  99      -8.183  13.719  11.132 -0.13 -0.00    +0.000 W 
DOCKED: 
DOCKED: ENDROOT
DOCKED: TORSDOF 4
DOCKED: TER
DOCKED: ENDMDL
________________________________________________________________________________


	BEGINNING GENETIC ALGORITHM DOCKING 3 of 50
Run: 3 Seed: 1019391791 1083244150 [ Run 3 of 50 GA/GALS ]
Beginning GENETIC ALGORITHM (GA), with a maximum of 2500000 energy evaluations.

Final-Value: -7.934


	FINAL GENETIC ALGORITHM DOCKED STATE
	_______________________________________________


Detailed state:  trans -7.147 15.082 10.059 quatxyzw 0.802482 0.060824 0.287039 -0.519549 center -11.615 17.694 8.923 ntor 0
State:	 -7.147  15.082  10.059   0.939  0.071  0.336 -117.396  

DOCKED: MODEL        3
DOCKED: USER    Run = 3
DOCKED: USER    DPF = C:/Users/seoly/Documents/autodocktools/hydrated_docking/wt/wt_mg2_t4.dpf
DOCKED: USER  
DOCKED: USER    Estimated Free Energy of Binding    =   -6.84 kcal/mol  [=(1)+(2)+(3)-(4)]
DOCKED: USER    Estimated Inhibition Constant, Ki   =    9.75 uM (micromolar)  [Temperature = 298.15 K]
DOCKED: USER    
DOCKED: USER    (1) Final Intermolecular Energy     =   -7.93 kcal/mol
DOCKED: USER        vdW + Hbond + desolv Energy     =   +0.74 kcal/mol
DOCKED: USER        Electrostatic Energy            =   -8.68 kcal/mol
DOCKED: USER    (2) Final Total Internal Energy     =   +0.00 kcal/mol
DOCKED: USER    (3) Torsional Free Energy           =   +1.10 kcal/mol
DOCKED: USER    (4) Unbound System's Energy  [=(2)] =   +0.00 kcal/mol
DOCKED: USER    
DOCKED: USER    
DOCKED: USER    NEWDPF move IDNZ_mg_t3_t4.pdbqt
DOCKED: USER    NEWDPF about -11.615000 17.694000 8.923000
DOCKED: USER    NEWDPF tran0 -7.147332 15.081851 10.058632
DOCKED: USER    NEWDPF quaternion0 0.802482 0.060824 0.287039 -0.519549
DOCKED: USER    NEWDPF axisangle0 0.939190 0.071186 0.335938 -117.395986
DOCKED: USER    NEWDPF quat0 0.939190 0.071186 0.335938 -117.395986
DOCKED: USER  keepresnum = 1 
DOCKED: USER  
DOCKED: REMARK  4 active torsions:
DOCKED: REMARK  status: ('A' for Active; 'I' for Inactive)
DOCKED: REMARK       A    between atoms: MG_1  and  MG_1 
DOCKED: REMARK       A    between atoms: W_3  and  W_6 
DOCKED: REMARK       A    between atoms: W_3  and  W_7 
DOCKED: REMARK       A    between atoms: W_6  and  W_7 
DOCKED: USER                              x       y       z     vdW  Elec       q    Type
DOCKED: USER                           _______ _______ _______ _____ _____    ______ ____
DOCKED: ROOT
DOCKED: ATOM      1 MG   MG  A   1      -7.141  15.084  10.045 +1.53 -8.68    +2.000 Mg
DOCKED: ATOM      2  W   WAT X  99      -8.678  15.395   8.703 -0.16 -0.00    +0.000 W 
DOCKED: ATOM      3  W   WAT X  99      -5.612  14.714  11.391 -0.08 -0.00    +0.000 W 
DOCKED: ATOM      4  W   WAT X  99      -8.317  13.757  11.113 -0.13 -0.00    +0.000 W 
DOCKED: ATOM      5  W   WAT X  99      -7.880  16.578  11.257 -0.22 -0.00    +0.000 W 
DOCKED: ATOM      6  W   WAT X  99      -5.959  16.458   9.071 -0.12 -0.00    +0.000 W 
DOCKED: ATOM      7  W   WAT X  99      -6.443  13.585   8.832 -0.07 -0.00    +0.000 W 
DOCKED: 
DOCKED: ENDROOT
DOCKED: TORSDOF 4
DOCKED: TER
DOCKED: ENDMDL
________________________________________________________________________________


	BEGINNING GENETIC ALGORITHM DOCKING 4 of 50
Run: 4 Seed: 1830257609 1420748443 [ Run 4 of 50 GA/GALS ]
Beginning GENETIC ALGORITHM (GA), with a maximum of 2500000 energy evaluations.

Final-Value: -7.950


	FINAL GENETIC ALGORITHM DOCKED STATE
	_______________________________________________


Detailed state:  trans -7.099 15.092 10.063 quatxyzw -0.518713 -0.734489 0.017517 0.437214 center -11.615 17.694 8.923 ntor 0
State:	 -7.099  15.092  10.063  -0.577 -0.817  0.019 128.147  

DOCKED: MODEL        4
DOCKED: USER    Run = 4
DOCKED: USER    DPF = C:/Users/seoly/Documents/autodocktools/hydrated_docking/wt/wt_mg2_t4.dpf
DOCKED: USER  
DOCKED: USER    Estimated Free Energy of Binding    =   -6.85 kcal/mol  [=(1)+(2)+(3)-(4)]
DOCKED: USER    Estimated Inhibition Constant, Ki   =    9.48 uM (micromolar)  [Temperature = 298.15 K]
DOCKED: USER    
DOCKED: USER    (1) Final Intermolecular Energy     =   -7.95 kcal/mol
DOCKED: USER        vdW + Hbond + desolv Energy     =   +0.66 kcal/mol
DOCKED: USER        Electrostatic Energy            =   -8.61 kcal/mol
DOCKED: USER    (2) Final Total Internal Energy     =   +0.00 kcal/mol
DOCKED: USER    (3) Torsional Free Energy           =   +1.10 kcal/mol
DOCKED: USER    (4) Unbound System's Energy  [=(2)] =   +0.00 kcal/mol
DOCKED: USER    
DOCKED: USER    
DOCKED: USER    NEWDPF move IDNZ_mg_t3_t4.pdbqt
DOCKED: USER    NEWDPF about -11.615000 17.694000 8.923000
DOCKED: USER    NEWDPF tran0 -7.099432 15.091596 10.063310
DOCKED: USER    NEWDPF quaternion0 -0.518713 -0.734489 0.017517 0.437214
DOCKED: USER    NEWDPF axisangle0 -0.576759 -0.816682 0.019477 128.147461
DOCKED: USER    NEWDPF quat0 -0.576759 -0.816682 0.019477 128.147461
DOCKED: USER  keepresnum = 1 
DOCKED: USER  
DOCKED: REMARK  4 active torsions:
DOCKED: REMARK  status: ('A' for Active; 'I' for Inactive)
DOCKED: REMARK       A    between atoms: MG_1  and  MG_1 
DOCKED: REMARK       A    between atoms: W_3  and  W_6 
DOCKED: REMARK       A    between atoms: W_3  and  W_7 
DOCKED: REMARK       A    between atoms: W_6  and  W_7 
DOCKED: USER                              x       y       z     vdW  Elec       q    Type
DOCKED: USER                           _______ _______ _______ _____ _____    ______ ____
DOCKED: ROOT
DOCKED: ATOM      1 MG   MG  A   1      -7.107  15.083  10.053 +1.48 -8.61    +2.000 Mg
DOCKED: ATOM      2  W   WAT X  99      -8.159  13.681  11.144 -0.13 -0.00    +0.000 W 
DOCKED: ATOM      3  W   WAT X  99      -6.001  16.458   8.970 -0.14 -0.00    +0.000 W 
DOCKED: ATOM      4  W   WAT X  99      -5.570  15.033  11.439 -0.09 -0.00    +0.000 W 
DOCKED: ATOM      5  W   WAT X  99      -7.945  16.599  11.170 -0.23 -0.00    +0.000 W 
DOCKED: ATOM      6  W   WAT X  99      -8.642  15.235   8.691 -0.15 -0.00    +0.000 W 
DOCKED: ATOM      7  W   WAT X  99      -6.268  13.553   8.976 -0.08 -0.00    +0.000 W 
DOCKED: 
DOCKED: ENDROOT
DOCKED: TORSDOF 4
DOCKED: TER
DOCKED: ENDMDL
________________________________________________________________________________


	BEGINNING GENETIC ALGORITHM DOCKING 5 of 50
Run: 5 Seed: 1374864889 931951288 [ Run 5 of 50 GA/GALS ]
Beginning GENETIC ALGORITHM (GA), with a maximum of 2500000 energy evaluations.

Final-Value: -7.902


	FINAL GENETIC ALGORITHM DOCKED STATE
	_______________________________________________


Detailed state:  trans -7.098 15.076 10.032 quatxyzw 0.732950 0.233990 -0.182510 0.612146 center -11.615 17.694 8.923 ntor 0
State:	 -7.098  15.076  10.032   0.927  0.296 -0.231 104.510  

DOCKED: MODEL        5
DOCKED: USER    Run = 5
DOCKED: USER    DPF = C:/Users/seoly/Documents/autodocktools/hydrated_docking/wt/wt_mg2_t4.dpf
DOCKED: USER  
DOCKED: USER    Estimated Free Energy of Binding    =   -6.80 kcal/mol  [=(1)+(2)+(3)-(4)]
DOCKED: USER    Estimated Inhibition Constant, Ki   =   10.29 uM (micromolar)  [Temperature = 298.15 K]
DOCKED: USER    
DOCKED: USER    (1) Final Intermolecular Energy     =   -7.90 kcal/mol
DOCKED: USER        vdW + Hbond + desolv Energy     =   +0.72 kcal/mol
DOCKED: USER        Electrostatic Energy            =   -8.63 kcal/mol
DOCKED: USER    (2) Final Total Internal Energy     =   +0.00 kcal/mol
DOCKED: USER    (3) Torsional Free Energy           =   +1.10 kcal/mol
DOCKED: USER    (4) Unbound System's Energy  [=(2)] =   +0.00 kcal/mol
DOCKED: USER    
DOCKED: USER    
DOCKED: USER    NEWDPF move IDNZ_mg_t3_t4.pdbqt
DOCKED: USER    NEWDPF about -11.615000 17.694000 8.923000
DOCKED: USER    NEWDPF tran0 -7.098448 15.076362 10.032387
DOCKED: USER    NEWDPF quaternion0 0.732950 0.233990 -0.182510 0.612146
DOCKED: USER    NEWDPF axisangle0 0.926911 0.295911 -0.230807 104.510300
DOCKED: USER    NEWDPF quat0 0.926911 0.295911 -0.230807 104.510300
DOCKED: USER  keepresnum = 1 
DOCKED: USER  
DOCKED: REMARK  4 active torsions:
DOCKED: REMARK  status: ('A' for Active; 'I' for Inactive)
DOCKED: REMARK       A    between atoms: MG_1  and  MG_1 
DOCKED: REMARK       A    between atoms: W_3  and  W_6 
DOCKED: REMARK       A    between atoms: W_3  and  W_7 
DOCKED: REMARK       A    between atoms: W_6  and  W_7 
DOCKED: USER                              x       y       z     vdW  Elec       q    Type
DOCKED: USER                           _______ _______ _______ _____ _____    ______ ____
DOCKED: ROOT
DOCKED: ATOM      1 MG   MG  A   1      -7.103  15.084  10.045 +1.48 -8.63    +2.000 Mg
DOCKED: ATOM      2  W   WAT X  99      -8.244  13.737  11.115 -0.13 -0.00    +0.000 W 
DOCKED: ATOM      3  W   WAT X  99      -6.004  16.443   8.936 -0.14 -0.00    +0.000 W 
DOCKED: ATOM      4  W   WAT X  99      -7.848  14.330   8.268 -0.09 -0.00    +0.000 W 
DOCKED: ATOM      5  W   WAT X  99      -5.586  13.697   9.894 -0.08 -0.00    +0.000 W 
DOCKED: ATOM      6  W   WAT X  99      -6.266  15.812  11.778 -0.12 -0.00    +0.000 W 
DOCKED: ATOM      7  W   WAT X  99      -8.639  16.434  10.188 -0.20 -0.00    +0.000 W 
DOCKED: 
DOCKED: ENDROOT
DOCKED: TORSDOF 4
DOCKED: TER
DOCKED: ENDMDL
________________________________________________________________________________


	BEGINNING GENETIC ALGORITHM DOCKING 6 of 50
Run: 6 Seed: 1434593543 899384281 [ Run 6 of 50 GA/GALS ]
Beginning GENETIC ALGORITHM (GA), with a maximum of 2500000 energy evaluations.

Final-Value: -7.922


	FINAL GENETIC ALGORITHM DOCKED STATE
	_______________________________________________


Detailed state:  trans -7.127 15.074 10.056 quatxyzw -0.965608 0.021089 0.118459 0.230488 center -11.615 17.694 8.923 ntor 0
State:	 -7.127  15.074  10.056  -0.992  0.022  0.122 153.348  

DOCKED: MODEL        6
DOCKED: USER    Run = 6
DOCKED: USER    DPF = C:/Users/seoly/Documents/autodocktools/hydrated_docking/wt/wt_mg2_t4.dpf
DOCKED: USER  
DOCKED: USER    Estimated Free Energy of Binding    =   -6.82 kcal/mol  [=(1)+(2)+(3)-(4)]
DOCKED: USER    Estimated Inhibition Constant, Ki   =    9.95 uM (micromolar)  [Temperature = 298.15 K]
DOCKED: USER    
DOCKED: USER    (1) Final Intermolecular Energy     =   -7.92 kcal/mol
DOCKED: USER        vdW + Hbond + desolv Energy     =   +0.75 kcal/mol
DOCKED: USER        Electrostatic Energy            =   -8.67 kcal/mol
DOCKED: USER    (2) Final Total Internal Energy     =   +0.00 kcal/mol
DOCKED: USER    (3) Torsional Free Energy           =   +1.10 kcal/mol
DOCKED: USER    (4) Unbound System's Energy  [=(2)] =   +0.00 kcal/mol
DOCKED: USER    
DOCKED: USER    
DOCKED: USER    NEWDPF move IDNZ_mg_t3_t4.pdbqt
DOCKED: USER    NEWDPF about -11.615000 17.694000 8.923000
DOCKED: USER    NEWDPF tran0 -7.126821 15.074255 10.056442
DOCKED: USER    NEWDPF quaternion0 -0.965608 0.021089 0.118459 0.230488
DOCKED: USER    NEWDPF axisangle0 -0.992326 0.021673 0.121736 153.348420
DOCKED: USER    NEWDPF quat0 -0.992326 0.021673 0.121736 153.348420
DOCKED: USER  keepresnum = 1 
DOCKED: USER  
DOCKED: REMARK  4 active torsions:
DOCKED: REMARK  status: ('A' for Active; 'I' for Inactive)
DOCKED: REMARK       A    between atoms: MG_1  and  MG_1 
DOCKED: REMARK       A    between atoms: W_3  and  W_6 
DOCKED: REMARK       A    between atoms: W_3  and  W_7 
DOCKED: REMARK       A    between atoms: W_6  and  W_7 
DOCKED: USER                              x       y       z     vdW  Elec       q    Type
DOCKED: USER                           _______ _______ _______ _____ _____    ______ ____
DOCKED: ROOT
DOCKED: ATOM      1 MG   MG  A   1      -7.127  15.084  10.045 +1.52 -8.67    +2.000 Mg
DOCKED: ATOM      2  W   WAT X  99      -8.619  16.425  10.534 -0.25 -0.00    +0.000 W 
DOCKED: ATOM      3  W   WAT X  99      -5.674  13.699   9.541 -0.09 -0.00    +0.000 W 
DOCKED: ATOM      4  W   WAT X  99      -8.177  13.555  10.963 -0.12 -0.00    +0.000 W 
DOCKED: ATOM      5  W   WAT X  99      -6.210  15.425  11.859 -0.12 -0.00    +0.000 W 
DOCKED: ATOM      6  W   WAT X  99      -6.003  16.583   9.194 -0.09 -0.00    +0.000 W 
DOCKED: ATOM      7  W   WAT X  99      -8.076  14.746   8.259 -0.11 -0.00    +0.000 W 
DOCKED: 
DOCKED: ENDROOT
DOCKED: TORSDOF 4
DOCKED: TER
DOCKED: ENDMDL
________________________________________________________________________________


	BEGINNING GENETIC ALGORITHM DOCKING 7 of 50
Run: 7 Seed: 1118644834 763296527 [ Run 7 of 50 GA/GALS ]
Beginning GENETIC ALGORITHM (GA), with a maximum of 2500000 energy evaluations.

Final-Value: -7.908


	FINAL GENETIC ALGORITHM DOCKED STATE
	_______________________________________________


Detailed state:  trans -7.127 15.073 10.108 quatxyzw -0.920023 0.103856 0.337244 0.170404 center -11.615 17.694 8.923 ntor 0
State:	 -7.127  15.073  10.108  -0.934  0.105  0.342 160.377  

DOCKED: MODEL        7
DOCKED: USER    Run = 7
DOCKED: USER    DPF = C:/Users/seoly/Documents/autodocktools/hydrated_docking/wt/wt_mg2_t4.dpf
DOCKED: USER  
DOCKED: USER    Estimated Free Energy of Binding    =   -6.81 kcal/mol  [=(1)+(2)+(3)-(4)]
DOCKED: USER    Estimated Inhibition Constant, Ki   =   10.19 uM (micromolar)  [Temperature = 298.15 K]
DOCKED: USER    
DOCKED: USER    (1) Final Intermolecular Energy     =   -7.91 kcal/mol
DOCKED: USER        vdW + Hbond + desolv Energy     =   +0.65 kcal/mol
DOCKED: USER        Electrostatic Energy            =   -8.55 kcal/mol
DOCKED: USER    (2) Final Total Internal Energy     =   +0.00 kcal/mol
DOCKED: USER    (3) Torsional Free Energy           =   +1.10 kcal/mol
DOCKED: USER    (4) Unbound System's Energy  [=(2)] =   +0.00 kcal/mol
DOCKED: USER    
DOCKED: USER    
DOCKED: USER    NEWDPF move IDNZ_mg_t3_t4.pdbqt
DOCKED: USER    NEWDPF about -11.615000 17.694000 8.923000
DOCKED: USER    NEWDPF tran0 -7.126737 15.072557 10.108479
DOCKED: USER    NEWDPF quaternion0 -0.920023 0.103856 0.337244 0.170404
DOCKED: USER    NEWDPF axisangle0 -0.933679 0.105398 0.342250 160.377430
DOCKED: USER    NEWDPF quat0 -0.933679 0.105398 0.342250 160.377430
DOCKED: USER  keepresnum = 1 
DOCKED: USER  
DOCKED: REMARK  4 active torsions:
DOCKED: REMARK  status: ('A' for Active; 'I' for Inactive)
DOCKED: REMARK       A    between atoms: MG_1  and  MG_1 
DOCKED: REMARK       A    between atoms: W_3  and  W_6 
DOCKED: REMARK       A    between atoms: W_3  and  W_7 
DOCKED: REMARK       A    between atoms: W_6  and  W_7 
DOCKED: USER                              x       y       z     vdW  Elec       q    Type
DOCKED: USER                           _______ _______ _______ _____ _____    ______ ____
DOCKED: ROOT
DOCKED: ATOM      1 MG   MG  A   1      -7.129  15.084  10.098 +1.45 -8.55    +2.000 Mg
DOCKED: ATOM      2  W   WAT X  99      -7.885  16.677  11.170 -0.22 -0.00    +0.000 W 
DOCKED: ATOM      3  W   WAT X  99      -6.424  13.459   9.026 -0.08 -0.00    +0.000 W 
DOCKED: ATOM      4  W   WAT X  99      -8.154  13.758  11.312 -0.13 -0.00    +0.000 W 
DOCKED: ATOM      5  W   WAT X  99      -5.551  14.932  11.415 -0.08 -0.00    +0.000 W 
DOCKED: ATOM      6  W   WAT X  99      -6.021  16.353   8.916 -0.13 -0.00    +0.000 W 
DOCKED: ATOM      7  W   WAT X  99      -8.724  15.242   8.820 -0.16 -0.00    +0.000 W 
DOCKED: 
DOCKED: ENDROOT
DOCKED: TORSDOF 4
DOCKED: TER
DOCKED: ENDMDL
________________________________________________________________________________


	BEGINNING GENETIC ALGORITHM DOCKING 8 of 50
Run: 8 Seed: 227933459 490281117 [ Run 8 of 50 GA/GALS ]
Beginning GENETIC ALGORITHM (GA), with a maximum of 2500000 energy evaluations.

Final-Value: -7.898


	FINAL GENETIC ALGORITHM DOCKED STATE
	_______________________________________________


Detailed state:  trans -7.189 15.085 10.038 quatxyzw -0.515867 0.548531 -0.628814 0.193875 center -11.615 17.694 8.923 ntor 0
State:	 -7.189  15.085  10.038  -0.526  0.559 -0.641 157.642  

DOCKED: MODEL        8
DOCKED: USER    Run = 8
DOCKED: USER    DPF = C:/Users/seoly/Documents/autodocktools/hydrated_docking/wt/wt_mg2_t4.dpf
DOCKED: USER  
DOCKED: USER    Estimated Free Energy of Binding    =   -6.80 kcal/mol  [=(1)+(2)+(3)-(4)]
DOCKED: USER    Estimated Inhibition Constant, Ki   =   10.36 uM (micromolar)  [Temperature = 298.15 K]
DOCKED: USER    
DOCKED: USER    (1) Final Intermolecular Energy     =   -7.90 kcal/mol
DOCKED: USER        vdW + Hbond + desolv Energy     =   +0.79 kcal/mol
DOCKED: USER        Electrostatic Energy            =   -8.69 kcal/mol
DOCKED: USER    (2) Final Total Internal Energy     =   +0.00 kcal/mol
DOCKED: USER    (3) Torsional Free Energy           =   +1.10 kcal/mol
DOCKED: USER    (4) Unbound System's Energy  [=(2)] =   +0.00 kcal/mol
DOCKED: USER    
DOCKED: USER    
DOCKED: USER    NEWDPF move IDNZ_mg_t3_t4.pdbqt
DOCKED: USER    NEWDPF about -11.615000 17.694000 8.923000
DOCKED: USER    NEWDPF tran0 -7.189264 15.085108 10.038044
DOCKED: USER    NEWDPF quaternion0 -0.515867 0.548531 -0.628814 0.193875
DOCKED: USER    NEWDPF axisangle0 -0.525844 0.559140 -0.640976 157.642023
DOCKED: USER    NEWDPF quat0 -0.525844 0.559140 -0.640976 157.642023
DOCKED: USER  keepresnum = 1 
DOCKED: USER  
DOCKED: REMARK  4 active torsions:
DOCKED: REMARK  status: ('A' for Active; 'I' for Inactive)
DOCKED: REMARK       A    between atoms: MG_1  and  MG_1 
DOCKED: REMARK       A    between atoms: W_3  and  W_6 
DOCKED: REMARK       A    between atoms: W_3  and  W_7 
DOCKED: REMARK       A    between atoms: W_6  and  W_7 
DOCKED: USER                              x       y       z     vdW  Elec       q    Type
DOCKED: USER                           _______ _______ _______ _____ _____    ______ ____
DOCKED: ROOT
DOCKED: ATOM      1 MG   MG  A   1      -7.176  15.084  10.045 +1.57 -8.69    +2.000 Mg
DOCKED: ATOM      2  W   WAT X  99      -5.994  16.534   9.172 -0.10 -0.00    +0.000 W 
DOCKED: ATOM      3  W   WAT X  99      -8.354  13.596  10.872 -0.12 -0.00    +0.000 W 
DOCKED: ATOM      4  W   WAT X  99      -8.126  14.746   8.238 -0.11 -0.00    +0.000 W 
DOCKED: ATOM      5  W   WAT X  99      -8.627  16.491  10.445 -0.25 -0.00    +0.000 W 
DOCKED: ATOM      6  W   WAT X  99      -6.323  15.439  11.884 -0.12 -0.00    +0.000 W 
DOCKED: ATOM      7  W   WAT X  99      -5.725  13.701   9.611 -0.08 -0.00    +0.000 W 
DOCKED: 
DOCKED: ENDROOT
DOCKED: TORSDOF 4
DOCKED: TER
DOCKED: ENDMDL
________________________________________________________________________________


	BEGINNING GENETIC ALGORITHM DOCKING 9 of 50
Run: 9 Seed: 1020846843 18622635 [ Run 9 of 50 GA/GALS ]
Beginning GENETIC ALGORITHM (GA), with a maximum of 2500000 energy evaluations.

Final-Value: -7.938


	FINAL GENETIC ALGORITHM DOCKED STATE
	_______________________________________________


Detailed state:  trans -7.100 15.082 10.039 quatxyzw 0.353126 0.521550 -0.757011 0.173846 center -11.615 17.694 8.923 ntor 0
State:	 -7.100  15.082  10.039   0.359  0.530 -0.769 159.977  

DOCKED: MODEL        9
DOCKED: USER    Run = 9
DOCKED: USER    DPF = C:/Users/seoly/Documents/autodocktools/hydrated_docking/wt/wt_mg2_t4.dpf
DOCKED: USER  
DOCKED: USER    Estimated Free Energy of Binding    =   -6.84 kcal/mol  [=(1)+(2)+(3)-(4)]
DOCKED: USER    Estimated Inhibition Constant, Ki   =    9.67 uM (micromolar)  [Temperature = 298.15 K]
DOCKED: USER    
DOCKED: USER    (1) Final Intermolecular Energy     =   -7.94 kcal/mol
DOCKED: USER        vdW + Hbond + desolv Energy     =   +0.68 kcal/mol
DOCKED: USER        Electrostatic Energy            =   -8.62 kcal/mol
DOCKED: USER    (2) Final Total Internal Energy     =   +0.00 kcal/mol
DOCKED: USER    (3) Torsional Free Energy           =   +1.10 kcal/mol
DOCKED: USER    (4) Unbound System's Energy  [=(2)] =   +0.00 kcal/mol
DOCKED: USER    
DOCKED: USER    
DOCKED: USER    NEWDPF move IDNZ_mg_t3_t4.pdbqt
DOCKED: USER    NEWDPF about -11.615000 17.694000 8.923000
DOCKED: USER    NEWDPF tran0 -7.099831 15.081635 10.038727
DOCKED: USER    NEWDPF quaternion0 0.353126 0.521550 -0.757011 0.173846
DOCKED: USER    NEWDPF axisangle0 0.358586 0.529614 -0.768716 159.976958
DOCKED: USER    NEWDPF quat0 0.358586 0.529614 -0.768716 159.976958
DOCKED: USER  keepresnum = 1 
DOCKED: USER  
DOCKED: REMARK  4 active torsions:
DOCKED: REMARK  status: ('A' for Active; 'I' for Inactive)
DOCKED: REMARK       A    between atoms: MG_1  and  MG_1 
DOCKED: REMARK       A    between atoms: W_3  and  W_6 
DOCKED: REMARK       A    between atoms: W_3  and  W_7 
DOCKED: REMARK       A    between atoms: W_6  and  W_7 
DOCKED: USER                              x       y       z     vdW  Elec       q    Type
DOCKED: USER                           _______ _______ _______ _____ _____    ______ ____
DOCKED: ROOT
DOCKED: ATOM      1 MG   MG  A   1      -7.106  15.084  10.052 +1.48 -8.62    +2.000 Mg
DOCKED: ATOM      2  W   WAT X  99      -5.579  14.854  11.422 -0.08 -0.00    +0.000 W 
DOCKED: ATOM      3  W   WAT X  99      -8.640  15.255   8.673 -0.15 -0.00    +0.000 W 
DOCKED: ATOM      4  W   WAT X  99      -6.271  13.622   8.849 -0.08 -0.00    +0.000 W 
DOCKED: ATOM      5  W   WAT X  99      -5.981  16.460   9.010 -0.13 -0.00    +0.000 W 
DOCKED: ATOM      6  W   WAT X  99      -7.932  16.603  11.169 -0.22 -0.00    +0.000 W 
DOCKED: ATOM      7  W   WAT X  99      -8.192  13.692  11.095 -0.13 -0.00    +0.000 W 
DOCKED: 
DOCKED: ENDROOT
DOCKED: TORSDOF 4
DOCKED: TER
DOCKED: ENDMDL
________________________________________________________________________________


	BEGINNING GENETIC ALGORITHM DOCKING 10 of 50
Run: 10 Seed: 891379856 1130095136 [ Run 10 of 50 GA/GALS ]
Beginning GENETIC ALGORITHM (GA), with a maximum of 2500000 energy evaluations.

Final-Value: -7.949


	FINAL GENETIC ALGORITHM DOCKED STATE
	_______________________________________________


Detailed state:  trans -7.136 15.080 10.069 quatxyzw -0.169412 -0.220285 -0.736126 0.617165 center -11.615 17.694 8.923 ntor 0
State:	 -7.136  15.080  10.069  -0.215 -0.280 -0.936 103.781  

DOCKED: MODEL       10
DOCKED: USER    Run = 10
DOCKED: USER    DPF = C:/Users/seoly/Documents/autodocktools/hydrated_docking/wt/wt_mg2_t4.dpf
DOCKED: USER  
DOCKED: USER    Estimated Free Energy of Binding    =   -6.85 kcal/mol  [=(1)+(2)+(3)-(4)]
DOCKED: USER    Estimated Inhibition Constant, Ki   =    9.51 uM (micromolar)  [Temperature = 298.15 K]
DOCKED: USER    
DOCKED: USER    (1) Final Intermolecular Energy     =   -7.95 kcal/mol
DOCKED: USER        vdW + Hbond + desolv Energy     =   +0.67 kcal/mol
DOCKED: USER        Electrostatic Energy            =   -8.61 kcal/mol
DOCKED: USER    (2) Final Total Internal Energy     =   +0.00 kcal/mol
DOCKED: USER    (3) Torsional Free Energy           =   +1.10 kcal/mol
DOCKED: USER    (4) Unbound System's Energy  [=(2)] =   +0.00 kcal/mol
DOCKED: USER    
DOCKED: USER    
DOCKED: USER    NEWDPF move IDNZ_mg_t3_t4.pdbqt
DOCKED: USER    NEWDPF about -11.615000 17.694000 8.923000
DOCKED: USER    NEWDPF tran0 -7.136394 15.080290 10.068678
DOCKED: USER    NEWDPF quaternion0 -0.169412 -0.220285 -0.736126 0.617165
DOCKED: USER    NEWDPF axisangle0 -0.215308 -0.279964 -0.935555 103.781250
DOCKED: USER    NEWDPF quat0 -0.215308 -0.279964 -0.935555 103.781250
DOCKED: USER  keepresnum = 1 
DOCKED: USER  
DOCKED: REMARK  4 active torsions:
DOCKED: REMARK  status: ('A' for Active; 'I' for Inactive)
DOCKED: REMARK       A    between atoms: MG_1  and  MG_1 
DOCKED: REMARK       A    between atoms: W_3  and  W_6 
DOCKED: REMARK       A    between atoms: W_3  and  W_7 
DOCKED: REMARK       A    between atoms: W_6  and  W_7 
DOCKED: USER                              x       y       z     vdW  Elec       q    Type
DOCKED: USER                           _______ _______ _______ _____ _____    ______ ____
DOCKED: ROOT
DOCKED: ATOM      1 MG   MG  A   1      -7.122  15.084  10.066 +1.48 -8.61    +2.000 Mg
DOCKED: ATOM      2  W   WAT X  99      -6.328  13.494   9.015 -0.08 -0.00    +0.000 W 
DOCKED: ATOM      3  W   WAT X  99      -7.915  16.645  11.170 -0.22 -0.00    +0.000 W 
DOCKED: ATOM      4  W   WAT X  99      -8.332  13.793  11.140 -0.14 -0.00    +0.000 W 
DOCKED: ATOM      5  W   WAT X  99      -8.654  15.240   8.696 -0.15 -0.00    +0.000 W 
DOCKED: ATOM      6  W   WAT X  99      -6.004  16.419   8.969 -0.14 -0.00    +0.000 W 
DOCKED: ATOM      7  W   WAT X  99      -5.601  14.888  11.427 -0.08 -0.00    +0.000 W 
DOCKED: 
DOCKED: ENDROOT
DOCKED: TORSDOF 4
DOCKED: TER
DOCKED: ENDMDL
________________________________________________________________________________


	BEGINNING GENETIC ALGORITHM DOCKING 11 of 50
Run: 11 Seed: 138248586 1338214328 [ Run 11 of 50 GA/GALS ]
Beginning GENETIC ALGORITHM (GA), with a maximum of 2500000 energy evaluations.

Final-Value: -7.909


	FINAL GENETIC ALGORITHM DOCKED STATE
	_______________________________________________


Detailed state:  trans -7.139 15.075 10.038 quatxyzw -0.828880 0.341999 -0.256661 -0.360720 center -11.615 17.694 8.923 ntor 0
State:	 -7.139  15.075  10.038  -0.889  0.367 -0.275 -137.711  

DOCKED: MODEL       11
DOCKED: USER    Run = 11
DOCKED: USER    DPF = C:/Users/seoly/Documents/autodocktools/hydrated_docking/wt/wt_mg2_t4.dpf
DOCKED: USER  
DOCKED: USER    Estimated Free Energy of Binding    =   -6.81 kcal/mol  [=(1)+(2)+(3)-(4)]
DOCKED: USER    Estimated Inhibition Constant, Ki   =   10.16 uM (micromolar)  [Temperature = 298.15 K]
DOCKED: USER    
DOCKED: USER    (1) Final Intermolecular Energy     =   -7.91 kcal/mol
DOCKED: USER        vdW + Hbond + desolv Energy     =   +0.76 kcal/mol
DOCKED: USER        Electrostatic Energy            =   -8.67 kcal/mol
DOCKED: USER    (2) Final Total Internal Energy     =   +0.00 kcal/mol
DOCKED: USER    (3) Torsional Free Energy           =   +1.10 kcal/mol
DOCKED: USER    (4) Unbound System's Energy  [=(2)] =   +0.00 kcal/mol
DOCKED: USER    
DOCKED: USER    
DOCKED: USER    NEWDPF move IDNZ_mg_t3_t4.pdbqt
DOCKED: USER    NEWDPF about -11.615000 17.694000 8.923000
DOCKED: USER    NEWDPF tran0 -7.138835 15.074916 10.037776
DOCKED: USER    NEWDPF quaternion0 -0.828880 0.341999 -0.256661 -0.360720
DOCKED: USER    NEWDPF axisangle0 -0.888714 0.366687 -0.275189 -137.711209
DOCKED: USER    NEWDPF quat0 -0.888714 0.366687 -0.275189 -137.711209
DOCKED: USER  keepresnum = 1 
DOCKED: USER  
DOCKED: REMARK  4 active torsions:
DOCKED: REMARK  status: ('A' for Active; 'I' for Inactive)
DOCKED: REMARK       A    between atoms: MG_1  and  MG_1 
DOCKED: REMARK       A    between atoms: W_3  and  W_6 
DOCKED: REMARK       A    between atoms: W_3  and  W_7 
DOCKED: REMARK       A    between atoms: W_6  and  W_7 
DOCKED: USER                              x       y       z     vdW  Elec       q    Type
DOCKED: USER                           _______ _______ _______ _____ _____    ______ ____
DOCKED: ROOT
DOCKED: ATOM      1 MG   MG  A   1      -7.129  15.084  10.045 +1.52 -8.67    +2.000 Mg
DOCKED: ATOM      2  W   WAT X  99      -8.258  16.576  10.916 -0.21 -0.00    +0.000 W 
DOCKED: ATOM      3  W   WAT X  99      -6.003  13.614   9.119 -0.09 -0.00    +0.000 W 
DOCKED: ATOM      4  W   WAT X  99      -8.398  15.054   8.411 -0.13 -0.00    +0.000 W 
DOCKED: ATOM      5  W   WAT X  99      -8.340  13.652  10.900 -0.12 -0.00    +0.000 W 
DOCKED: ATOM      6  W   WAT X  99      -5.886  15.012  11.684 -0.10 -0.00    +0.000 W 
DOCKED: ATOM      7  W   WAT X  99      -5.957  16.530   9.187 -0.10 -0.00    +0.000 W 
DOCKED: 
DOCKED: ENDROOT
DOCKED: TORSDOF 4
DOCKED: TER
DOCKED: ENDMDL
________________________________________________________________________________


	BEGINNING GENETIC ALGORITHM DOCKING 12 of 50
Run: 12 Seed: 2064311402 1382296608 [ Run 12 of 50 GA/GALS ]
Beginning GENETIC ALGORITHM (GA), with a maximum of 2500000 energy evaluations.

Final-Value: -7.898


	FINAL GENETIC ALGORITHM DOCKED STATE
	_______________________________________________


Detailed state:  trans -7.083 15.082 10.031 quatxyzw -0.328068 -0.519045 0.768239 -0.181034 center -11.615 17.694 8.923 ntor 0
State:	 -7.083  15.082  10.031  -0.334 -0.528  0.781 -159.140  

DOCKED: MODEL       12
DOCKED: USER    Run = 12
DOCKED: USER    DPF = C:/Users/seoly/Documents/autodocktools/hydrated_docking/wt/wt_mg2_t4.dpf
DOCKED: USER  
DOCKED: USER    Estimated Free Energy of Binding    =   -6.80 kcal/mol  [=(1)+(2)+(3)-(4)]
DOCKED: USER    Estimated Inhibition Constant, Ki   =   10.36 uM (micromolar)  [Temperature = 298.15 K]
DOCKED: USER    
DOCKED: USER    (1) Final Intermolecular Energy     =   -7.90 kcal/mol
DOCKED: USER        vdW + Hbond + desolv Energy     =   +0.71 kcal/mol
DOCKED: USER        Electrostatic Energy            =   -8.61 kcal/mol
DOCKED: USER    (2) Final Total Internal Energy     =   +0.00 kcal/mol
DOCKED: USER    (3) Torsional Free Energy           =   +1.10 kcal/mol
DOCKED: USER    (4) Unbound System's Energy  [=(2)] =   +0.00 kcal/mol
DOCKED: USER    
DOCKED: USER    
DOCKED: USER    NEWDPF move IDNZ_mg_t3_t4.pdbqt
DOCKED: USER    NEWDPF about -11.615000 17.694000 8.923000
DOCKED: USER    NEWDPF tran0 -7.083218 15.081958 10.030659
DOCKED: USER    NEWDPF quaternion0 -0.328068 -0.519045 0.768239 -0.181034
DOCKED: USER    NEWDPF axisangle0 -0.333580 -0.527765 0.781146 -159.140064
DOCKED: USER    NEWDPF quat0 -0.333580 -0.527765 0.781146 -159.140064
DOCKED: USER  keepresnum = 1 
DOCKED: USER  
DOCKED: REMARK  4 active torsions:
DOCKED: REMARK  status: ('A' for Active; 'I' for Inactive)
DOCKED: REMARK       A    between atoms: MG_1  and  MG_1 
DOCKED: REMARK       A    between atoms: W_3  and  W_6 
DOCKED: REMARK       A    between atoms: W_3  and  W_7 
DOCKED: REMARK       A    between atoms: W_6  and  W_7 
DOCKED: USER                              x       y       z     vdW  Elec       q    Type
DOCKED: USER                           _______ _______ _______ _____ _____    ______ ____
DOCKED: ROOT
DOCKED: ATOM      1 MG   MG  A   1      -7.089  15.084  10.045 +1.47 -8.61    +2.000 Mg
DOCKED: ATOM      2  W   WAT X  99      -5.486  14.884  11.329 -0.08 -0.00    +0.000 W 
DOCKED: ATOM      3  W   WAT X  99      -8.698  15.225   8.750 -0.16 -0.00    +0.000 W 
DOCKED: ATOM      4  W   WAT X  99      -6.294  13.634   8.800 -0.08 -0.00    +0.000 W 
DOCKED: ATOM      5  W   WAT X  99      -6.046  16.478   8.941 -0.10 -0.00    +0.000 W 
DOCKED: ATOM      6  W   WAT X  99      -7.880  16.591  11.202 -0.22 -0.00    +0.000 W 
DOCKED: ATOM      7  W   WAT X  99      -8.092  13.676  11.146 -0.12 -0.00    +0.000 W 
DOCKED: 
DOCKED: ENDROOT
DOCKED: TORSDOF 4
DOCKED: TER
DOCKED: ENDMDL
________________________________________________________________________________


	BEGINNING GENETIC ALGORITHM DOCKING 13 of 50
Run: 13 Seed: 222812436 1870144902 [ Run 13 of 50 GA/GALS ]
Beginning GENETIC ALGORITHM (GA), with a maximum of 2500000 energy evaluations.

Final-Value: -7.955


	FINAL GENETIC ALGORITHM DOCKED STATE
	_______________________________________________


Detailed state:  trans -7.143 15.080 10.047 quatxyzw 0.184754 0.194629 0.744036 -0.611879 center -11.615 17.694 8.923 ntor 0
State:	 -7.143  15.080  10.047   0.234  0.246  0.941 -104.549  

DOCKED: MODEL       13
DOCKED: USER    Run = 13
DOCKED: USER    DPF = C:/Users/seoly/Documents/autodocktools/hydrated_docking/wt/wt_mg2_t4.dpf
DOCKED: USER  
DOCKED: USER    Estimated Free Energy of Binding    =   -6.86 kcal/mol  [=(1)+(2)+(3)-(4)]
DOCKED: USER    Estimated Inhibition Constant, Ki   =    9.40 uM (micromolar)  [Temperature = 298.15 K]
DOCKED: USER    
DOCKED: USER    (1) Final Intermolecular Energy     =   -7.96 kcal/mol
DOCKED: USER        vdW + Hbond + desolv Energy     =   +0.72 kcal/mol
DOCKED: USER        Electrostatic Energy            =   -8.67 kcal/mol
DOCKED: USER    (2) Final Total Internal Energy     =   +0.00 kcal/mol
DOCKED: USER    (3) Torsional Free Energy           =   +1.10 kcal/mol
DOCKED: USER    (4) Unbound System's Energy  [=(2)] =   +0.00 kcal/mol
DOCKED: USER    
DOCKED: USER    
DOCKED: USER    NEWDPF move IDNZ_mg_t3_t4.pdbqt
DOCKED: USER    NEWDPF about -11.615000 17.694000 8.923000
DOCKED: USER    NEWDPF tran0 -7.142906 15.080134 10.047271
DOCKED: USER    NEWDPF quaternion0 0.184754 0.194629 0.744036 -0.611879
DOCKED: USER    NEWDPF axisangle0 0.233585 0.246070 0.940685 -104.549082
DOCKED: USER    NEWDPF quat0 0.233585 0.246070 0.940685 -104.549082
DOCKED: USER  keepresnum = 1 
DOCKED: USER  
DOCKED: REMARK  4 active torsions:
DOCKED: REMARK  status: ('A' for Active; 'I' for Inactive)
DOCKED: REMARK       A    between atoms: MG_1  and  MG_1 
DOCKED: REMARK       A    between atoms: W_3  and  W_6 
DOCKED: REMARK       A    between atoms: W_3  and  W_7 
DOCKED: REMARK       A    between atoms: W_6  and  W_7 
DOCKED: USER                              x       y       z     vdW  Elec       q    Type
DOCKED: USER                           _______ _______ _______ _____ _____    ______ ____
DOCKED: ROOT
DOCKED: ATOM      1 MG   MG  A   1      -7.128  15.084  10.045 +1.51 -8.67    +2.000 Mg
DOCKED: ATOM      2  W   WAT X  99      -6.321  13.564   8.905 -0.08 -0.00    +0.000 W 
DOCKED: ATOM      3  W   WAT X  99      -7.936  16.573  11.236 -0.23 -0.00    +0.000 W 
DOCKED: ATOM      4  W   WAT X  99      -8.345  13.726  11.025 -0.13 -0.00    +0.000 W 
DOCKED: ATOM      5  W   WAT X  99      -8.648  15.322   8.673 -0.16 -0.00    +0.000 W 
DOCKED: ATOM      6  W   WAT X  99      -6.003  16.486   9.044 -0.12 -0.00    +0.000 W 
DOCKED: ATOM      7  W   WAT X  99      -5.620  14.807  11.406 -0.08 -0.00    +0.000 W 
DOCKED: 
DOCKED: ENDROOT
DOCKED: TORSDOF 4
DOCKED: TER
DOCKED: ENDMDL
________________________________________________________________________________


	BEGINNING GENETIC ALGORITHM DOCKING 14 of 50
Run: 14 Seed: 1217011049 539626055 [ Run 14 of 50 GA/GALS ]
Beginning GENETIC ALGORITHM (GA), with a maximum of 2500000 energy evaluations.

Final-Value: -7.932


	FINAL GENETIC ALGORITHM DOCKED STATE
	_______________________________________________


Detailed state:  trans -7.128 15.085 10.037 quatxyzw 0.289866 0.207684 0.501914 0.787990 center -11.615 17.694 8.923 ntor 0
State:	 -7.128  15.085  10.037   0.471  0.337  0.815 76.004  

DOCKED: MODEL       14
DOCKED: USER    Run = 14
DOCKED: USER    DPF = C:/Users/seoly/Documents/autodocktools/hydrated_docking/wt/wt_mg2_t4.dpf
DOCKED: USER  
DOCKED: USER    Estimated Free Energy of Binding    =   -6.83 kcal/mol  [=(1)+(2)+(3)-(4)]
DOCKED: USER    Estimated Inhibition Constant, Ki   =    9.78 uM (micromolar)  [Temperature = 298.15 K]
DOCKED: USER    
DOCKED: USER    (1) Final Intermolecular Energy     =   -7.93 kcal/mol
DOCKED: USER        vdW + Hbond + desolv Energy     =   +0.74 kcal/mol
DOCKED: USER        Electrostatic Energy            =   -8.67 kcal/mol
DOCKED: USER    (2) Final Total Internal Energy     =   +0.00 kcal/mol
DOCKED: USER    (3) Torsional Free Energy           =   +1.10 kcal/mol
DOCKED: USER    (4) Unbound System's Energy  [=(2)] =   +0.00 kcal/mol
DOCKED: USER    
DOCKED: USER    
DOCKED: USER    NEWDPF move IDNZ_mg_t3_t4.pdbqt
DOCKED: USER    NEWDPF about -11.615000 17.694000 8.923000
DOCKED: USER    NEWDPF tran0 -7.128080 15.084678 10.036980
DOCKED: USER    NEWDPF quaternion0 0.289866 0.207684 0.501914 0.787990
DOCKED: USER    NEWDPF axisangle0 0.470799 0.337321 0.815207 76.003936
DOCKED: USER    NEWDPF quat0 0.470799 0.337321 0.815207 76.003936
DOCKED: USER  keepresnum = 1 
DOCKED: USER  
DOCKED: REMARK  4 active torsions:
DOCKED: REMARK  status: ('A' for Active; 'I' for Inactive)
DOCKED: REMARK       A    between atoms: MG_1  and  MG_1 
DOCKED: REMARK       A    between atoms: W_3  and  W_6 
DOCKED: REMARK       A    between atoms: W_3  and  W_7 
DOCKED: REMARK       A    between atoms: W_6  and  W_7 
DOCKED: USER                              x       y       z     vdW  Elec       q    Type
DOCKED: USER                           _______ _______ _______ _____ _____    ______ ____
DOCKED: ROOT
DOCKED: ATOM      1 MG   MG  A   1      -7.141  15.083  10.046 +1.53 -8.67    +2.000 Mg
DOCKED: ATOM      2  W   WAT X  99      -8.716  15.447   8.762 -0.16 -0.00    +0.000 W 
DOCKED: ATOM      3  W   WAT X  99      -5.549  14.777  11.334 -0.08 -0.00    +0.000 W 
DOCKED: ATOM      4  W   WAT X  99      -5.978  16.468   9.038 -0.13 -0.00    +0.000 W 
DOCKED: ATOM      5  W   WAT X  99      -6.403  13.657   8.754 -0.07 -0.00    +0.000 W 
DOCKED: ATOM      6  W   WAT X  99      -8.223  13.635  11.029 -0.12 -0.00    +0.000 W 
DOCKED: ATOM      7  W   WAT X  99      -7.884  16.526  11.298 -0.22 -0.00    +0.000 W 
DOCKED: 
DOCKED: ENDROOT
DOCKED: TORSDOF 4
DOCKED: TER
DOCKED: ENDMDL
________________________________________________________________________________


	BEGINNING GENETIC ALGORITHM DOCKING 15 of 50
Run: 15 Seed: 596693426 1435776881 [ Run 15 of 50 GA/GALS ]
Beginning GENETIC ALGORITHM (GA), with a maximum of 2500000 energy evaluations.

Final-Value: -7.941


	FINAL GENETIC ALGORITHM DOCKED STATE
	_______________________________________________


Detailed state:  trans -7.155 15.080 10.047 quatxyzw 0.181432 0.183696 0.742547 -0.618031 center -11.615 17.694 8.923 ntor 0
State:	 -7.155  15.080  10.047   0.231  0.234  0.945 -103.655  

DOCKED: MODEL       15
DOCKED: USER    Run = 15
DOCKED: USER    DPF = C:/Users/seoly/Documents/autodocktools/hydrated_docking/wt/wt_mg2_t4.dpf
DOCKED: USER  
DOCKED: USER    Estimated Free Energy of Binding    =   -6.84 kcal/mol  [=(1)+(2)+(3)-(4)]
DOCKED: USER    Estimated Inhibition Constant, Ki   =    9.64 uM (micromolar)  [Temperature = 298.15 K]
DOCKED: USER    
DOCKED: USER    (1) Final Intermolecular Energy     =   -7.94 kcal/mol
DOCKED: USER        vdW + Hbond + desolv Energy     =   +0.74 kcal/mol
DOCKED: USER        Electrostatic Energy            =   -8.68 kcal/mol
DOCKED: USER    (2) Final Total Internal Energy     =   +0.00 kcal/mol
DOCKED: USER    (3) Torsional Free Energy           =   +1.10 kcal/mol
DOCKED: USER    (4) Unbound System's Energy  [=(2)] =   +0.00 kcal/mol
DOCKED: USER    
DOCKED: USER    
DOCKED: USER    NEWDPF move IDNZ_mg_t3_t4.pdbqt
DOCKED: USER    NEWDPF about -11.615000 17.694000 8.923000
DOCKED: USER    NEWDPF tran0 -7.155359 15.080412 10.046941
DOCKED: USER    NEWDPF quaternion0 0.181432 0.183696 0.742547 -0.618031
DOCKED: USER    NEWDPF axisangle0 0.230784 0.233664 0.944532 -103.654960
DOCKED: USER    NEWDPF quat0 0.230784 0.233664 0.944532 -103.654960
DOCKED: USER  keepresnum = 1 
DOCKED: USER  
DOCKED: REMARK  4 active torsions:
DOCKED: REMARK  status: ('A' for Active; 'I' for Inactive)
DOCKED: REMARK       A    between atoms: MG_1  and  MG_1 
DOCKED: REMARK       A    between atoms: W_3  and  W_6 
DOCKED: REMARK       A    between atoms: W_3  and  W_7 
DOCKED: REMARK       A    between atoms: W_6  and  W_7 
DOCKED: USER                              x       y       z     vdW  Elec       q    Type
DOCKED: USER                           _______ _______ _______ _____ _____    ______ ____
DOCKED: ROOT
DOCKED: ATOM      1 MG   MG  A   1      -7.141  15.084  10.045 +1.53 -8.68    +2.000 Mg
DOCKED: ATOM      2  W   WAT X  99      -6.331  13.563   8.908 -0.08 -0.00    +0.000 W 
DOCKED: ATOM      3  W   WAT X  99      -7.952  16.573  11.233 -0.23 -0.00    +0.000 W 
DOCKED: ATOM      4  W   WAT X  99      -8.396  13.735  10.987 -0.13 -0.00    +0.000 W 
DOCKED: ATOM      5  W   WAT X  99      -8.629  15.355   8.645 -0.16 -0.00    +0.000 W 
DOCKED: ATOM      6  W   WAT X  99      -5.977  16.480   9.080 -0.12 -0.00    +0.000 W 
DOCKED: ATOM      7  W   WAT X  99      -5.664  14.774  11.433 -0.08 -0.00    +0.000 W 
DOCKED: 
DOCKED: ENDROOT
DOCKED: TORSDOF 4
DOCKED: TER
DOCKED: ENDMDL
________________________________________________________________________________


	BEGINNING GENETIC ALGORITHM DOCKING 16 of 50
Run: 16 Seed: 729897942 1076221296 [ Run 16 of 50 GA/GALS ]
Beginning GENETIC ALGORITHM (GA), with a maximum of 2500000 energy evaluations.

Final-Value: -7.926


	FINAL GENETIC ALGORITHM DOCKED STATE
	_______________________________________________


Detailed state:  trans -7.110 15.086 10.059 quatxyzw 0.484592 0.280475 -0.625176 -0.543745 center -11.615 17.694 8.923 ntor 0
State:	 -7.110  15.086  10.059   0.577  0.334 -0.745 -114.122  

DOCKED: MODEL       16
DOCKED: USER    Run = 16
DOCKED: USER    DPF = C:/Users/seoly/Documents/autodocktools/hydrated_docking/wt/wt_mg2_t4.dpf
DOCKED: USER  
DOCKED: USER    Estimated Free Energy of Binding    =   -6.83 kcal/mol  [=(1)+(2)+(3)-(4)]
DOCKED: USER    Estimated Inhibition Constant, Ki   =    9.88 uM (micromolar)  [Temperature = 298.15 K]
DOCKED: USER    
DOCKED: USER    (1) Final Intermolecular Energy     =   -7.93 kcal/mol
DOCKED: USER        vdW + Hbond + desolv Energy     =   +0.72 kcal/mol
DOCKED: USER        Electrostatic Energy            =   -8.64 kcal/mol
DOCKED: USER    (2) Final Total Internal Energy     =   +0.00 kcal/mol
DOCKED: USER    (3) Torsional Free Energy           =   +1.10 kcal/mol
DOCKED: USER    (4) Unbound System's Energy  [=(2)] =   +0.00 kcal/mol
DOCKED: USER    
DOCKED: USER    
DOCKED: USER    NEWDPF move IDNZ_mg_t3_t4.pdbqt
DOCKED: USER    NEWDPF about -11.615000 17.694000 8.923000
DOCKED: USER    NEWDPF tran0 -7.110152 15.086375 10.059016
DOCKED: USER    NEWDPF quaternion0 0.484592 0.280475 -0.625176 -0.543745
DOCKED: USER    NEWDPF axisangle0 0.577411 0.334197 -0.744922 -114.122067
DOCKED: USER    NEWDPF quat0 0.577411 0.334197 -0.744922 -114.122067
DOCKED: USER  keepresnum = 1 
DOCKED: USER  
DOCKED: REMARK  4 active torsions:
DOCKED: REMARK  status: ('A' for Active; 'I' for Inactive)
DOCKED: REMARK       A    between atoms: MG_1  and  MG_1 
DOCKED: REMARK       A    between atoms: W_3  and  W_6 
DOCKED: REMARK       A    between atoms: W_3  and  W_7 
DOCKED: REMARK       A    between atoms: W_6  and  W_7 
DOCKED: USER                              x       y       z     vdW  Elec       q    Type
DOCKED: USER                           _______ _______ _______ _____ _____    ______ ____
DOCKED: ROOT
DOCKED: ATOM      1 MG   MG  A   1      -7.125  15.084  10.058 +1.50 -8.64    +2.000 Mg
DOCKED: ATOM      2  W   WAT X  99      -7.980  16.599  11.170 -0.23 -0.00    +0.000 W 
DOCKED: ATOM      3  W   WAT X  99      -6.254  13.537   8.994 -0.09 -0.00    +0.000 W 
DOCKED: ATOM      4  W   WAT X  99      -5.550  14.967  11.396 -0.08 -0.00    +0.000 W 
DOCKED: ATOM      5  W   WAT X  99      -6.014  16.466   9.007 -0.11 -0.00    +0.000 W 
DOCKED: ATOM      6  W   WAT X  99      -8.622  15.218   8.652 -0.14 -0.00    +0.000 W 
DOCKED: ATOM      7  W   WAT X  99      -8.224  13.731  11.137 -0.13 -0.00    +0.000 W 
DOCKED: 
DOCKED: ENDROOT
DOCKED: TORSDOF 4
DOCKED: TER
DOCKED: ENDMDL
________________________________________________________________________________


	BEGINNING GENETIC ALGORITHM DOCKING 17 of 50
Run: 17 Seed: 2113239841 1224321792 [ Run 17 of 50 GA/GALS ]
Beginning GENETIC ALGORITHM (GA), with a maximum of 2500000 energy evaluations.

Final-Value: -7.907


	FINAL GENETIC ALGORITHM DOCKED STATE
	_______________________________________________


Detailed state:  trans -7.115 15.087 10.043 quatxyzw 0.231167 0.388098 0.465506 0.761082 center -11.615 17.694 8.923 ntor 0
State:	 -7.115  15.087  10.043   0.356  0.598  0.718 80.881  

DOCKED: MODEL       17
DOCKED: USER    Run = 17
DOCKED: USER    DPF = C:/Users/seoly/Documents/autodocktools/hydrated_docking/wt/wt_mg2_t4.dpf
DOCKED: USER  
DOCKED: USER    Estimated Free Energy of Binding    =   -6.81 kcal/mol  [=(1)+(2)+(3)-(4)]
DOCKED: USER    Estimated Inhibition Constant, Ki   =   10.19 uM (micromolar)  [Temperature = 298.15 K]
DOCKED: USER    
DOCKED: USER    (1) Final Intermolecular Energy     =   -7.91 kcal/mol
DOCKED: USER        vdW + Hbond + desolv Energy     =   +0.76 kcal/mol
DOCKED: USER        Electrostatic Energy            =   -8.67 kcal/mol
DOCKED: USER    (2) Final Total Internal Energy     =   +0.00 kcal/mol
DOCKED: USER    (3) Torsional Free Energy           =   +1.10 kcal/mol
DOCKED: USER    (4) Unbound System's Energy  [=(2)] =   +0.00 kcal/mol
DOCKED: USER    
DOCKED: USER    
DOCKED: USER    NEWDPF move IDNZ_mg_t3_t4.pdbqt
DOCKED: USER    NEWDPF about -11.615000 17.694000 8.923000
DOCKED: USER    NEWDPF tran0 -7.114538 15.086651 10.043402
DOCKED: USER    NEWDPF quaternion0 0.231167 0.388098 0.465506 0.761082
DOCKED: USER    NEWDPF axisangle0 0.356379 0.598312 0.717647 80.880632
DOCKED: USER    NEWDPF quat0 0.356379 0.598312 0.717647 80.880632
DOCKED: USER  keepresnum = 1 
DOCKED: USER  
DOCKED: REMARK  4 active torsions:
DOCKED: REMARK  status: ('A' for Active; 'I' for Inactive)
DOCKED: REMARK       A    between atoms: MG_1  and  MG_1 
DOCKED: REMARK       A    between atoms: W_3  and  W_6 
DOCKED: REMARK       A    between atoms: W_3  and  W_7 
DOCKED: REMARK       A    between atoms: W_6  and  W_7 
DOCKED: USER                              x       y       z     vdW  Elec       q    Type
DOCKED: USER                           _______ _______ _______ _____ _____    ______ ____
DOCKED: ROOT
DOCKED: ATOM      1 MG   MG  A   1      -7.129  15.084  10.048 +1.51 -8.67    +2.000 Mg
DOCKED: ATOM      2  W   WAT X  99      -8.215  15.046   8.292 -0.12 -0.00    +0.000 W 
DOCKED: ATOM      3  W   WAT X  99      -6.038  15.181  11.804 -0.10 -0.00    +0.000 W 
DOCKED: ATOM      4  W   WAT X  99      -5.896  16.555   9.274 -0.09 -0.00    +0.000 W 
DOCKED: ATOM      5  W   WAT X  99      -5.812  13.698   9.276 -0.10 -0.00    +0.000 W 
DOCKED: ATOM      6  W   WAT X  99      -8.271  13.563  10.833 -0.11 -0.00    +0.000 W 
DOCKED: ATOM      7  W   WAT X  99      -8.440  16.481  10.778 -0.23 -0.00    +0.000 W 
DOCKED: 
DOCKED: ENDROOT
DOCKED: TORSDOF 4
DOCKED: TER
DOCKED: ENDMDL
________________________________________________________________________________


	BEGINNING GENETIC ALGORITHM DOCKING 18 of 50
Run: 18 Seed: 986771892 1725563525 [ Run 18 of 50 GA/GALS ]
Beginning GENETIC ALGORITHM (GA), with a maximum of 2500000 energy evaluations.

Final-Value: -7.903


	FINAL GENETIC ALGORITHM DOCKED STATE
	_______________________________________________


Detailed state:  trans -7.088 15.078 10.032 quatxyzw 0.703826 0.244436 -0.173333 0.644077 center -11.615 17.694 8.923 ntor 0
State:	 -7.088  15.078  10.032   0.920  0.320 -0.227 99.807  

DOCKED: MODEL       18
DOCKED: USER    Run = 18
DOCKED: USER    DPF = C:/Users/seoly/Documents/autodocktools/hydrated_docking/wt/wt_mg2_t4.dpf
DOCKED: USER  
DOCKED: USER    Estimated Free Energy of Binding    =   -6.81 kcal/mol  [=(1)+(2)+(3)-(4)]
DOCKED: USER    Estimated Inhibition Constant, Ki   =   10.27 uM (micromolar)  [Temperature = 298.15 K]
DOCKED: USER    
DOCKED: USER    (1) Final Intermolecular Energy     =   -7.90 kcal/mol
DOCKED: USER        vdW + Hbond + desolv Energy     =   +0.71 kcal/mol
DOCKED: USER        Electrostatic Energy            =   -8.61 kcal/mol
DOCKED: USER    (2) Final Total Internal Energy     =   +0.00 kcal/mol
DOCKED: USER    (3) Torsional Free Energy           =   +1.10 kcal/mol
DOCKED: USER    (4) Unbound System's Energy  [=(2)] =   +0.00 kcal/mol
DOCKED: USER    
DOCKED: USER    
DOCKED: USER    NEWDPF move IDNZ_mg_t3_t4.pdbqt
DOCKED: USER    NEWDPF about -11.615000 17.694000 8.923000
DOCKED: USER    NEWDPF tran0 -7.087606 15.077515 10.031657
DOCKED: USER    NEWDPF quaternion0 0.703826 0.244436 -0.173333 0.644077
DOCKED: USER    NEWDPF axisangle0 0.920082 0.319540 -0.226591 99.806997
DOCKED: USER    NEWDPF quat0 0.920082 0.319540 -0.226591 99.806997
DOCKED: USER  keepresnum = 1 
DOCKED: USER  
DOCKED: REMARK  4 active torsions:
DOCKED: REMARK  status: ('A' for Active; 'I' for Inactive)
DOCKED: REMARK       A    between atoms: MG_1  and  MG_1 
DOCKED: REMARK       A    between atoms: W_3  and  W_6 
DOCKED: REMARK       A    between atoms: W_3  and  W_7 
DOCKED: REMARK       A    between atoms: W_6  and  W_7 
DOCKED: USER                              x       y       z     vdW  Elec       q    Type
DOCKED: USER                           _______ _______ _______ _____ _____    ______ ____
DOCKED: ROOT
DOCKED: ATOM      1 MG   MG  A   1      -7.092  15.084  10.045 +1.47 -8.61    +2.000 Mg
DOCKED: ATOM      2  W   WAT X  99      -8.225  13.639  10.988 -0.12 -0.00    +0.000 W 
DOCKED: ATOM      3  W   WAT X  99      -6.001  16.544   9.064 -0.12 -0.00    +0.000 W 
DOCKED: ATOM      4  W   WAT X  99      -7.832  14.489   8.206 -0.10 -0.00    +0.000 W 
DOCKED: ATOM      5  W   WAT X  99      -5.567  13.725   9.771 -0.08 -0.00    +0.000 W 
DOCKED: ATOM      6  W   WAT X  99      -6.260  15.657  11.838 -0.12 -0.00    +0.000 W 
DOCKED: ATOM      7  W   WAT X  99      -8.636  16.406  10.308 -0.23 -0.00    +0.000 W 
DOCKED: 
DOCKED: ENDROOT
DOCKED: TORSDOF 4
DOCKED: TER
DOCKED: ENDMDL
________________________________________________________________________________


	BEGINNING GENETIC ALGORITHM DOCKING 19 of 50
Run: 19 Seed: 751418438 1724345048 [ Run 19 of 50 GA/GALS ]
Beginning GENETIC ALGORITHM (GA), with a maximum of 2500000 energy evaluations.

Final-Value: -7.923


	FINAL GENETIC ALGORITHM DOCKED STATE
	_______________________________________________


Detailed state:  trans -7.090 15.071 10.038 quatxyzw 0.150634 -0.019091 0.979112 0.135219 center -11.615 17.694 8.923 ntor 0
State:	 -7.090  15.071  10.038   0.152 -0.019  0.988 164.457  

DOCKED: MODEL       19
DOCKED: USER    Run = 19
DOCKED: USER    DPF = C:/Users/seoly/Documents/autodocktools/hydrated_docking/wt/wt_mg2_t4.dpf
DOCKED: USER  
DOCKED: USER    Estimated Free Energy of Binding    =   -6.83 kcal/mol  [=(1)+(2)+(3)-(4)]
DOCKED: USER    Estimated Inhibition Constant, Ki   =    9.94 uM (micromolar)  [Temperature = 298.15 K]
DOCKED: USER    
DOCKED: USER    (1) Final Intermolecular Energy     =   -7.92 kcal/mol
DOCKED: USER        vdW + Hbond + desolv Energy     =   +0.69 kcal/mol
DOCKED: USER        Electrostatic Energy            =   -8.61 kcal/mol
DOCKED: USER    (2) Final Total Internal Energy     =   +0.00 kcal/mol
DOCKED: USER    (3) Torsional Free Energy           =   +1.10 kcal/mol
DOCKED: USER    (4) Unbound System's Energy  [=(2)] =   +0.00 kcal/mol
DOCKED: USER    
DOCKED: USER    
DOCKED: USER    NEWDPF move IDNZ_mg_t3_t4.pdbqt
DOCKED: USER    NEWDPF about -11.615000 17.694000 8.923000
DOCKED: USER    NEWDPF tran0 -7.090162 15.070712 10.037861
DOCKED: USER    NEWDPF quaternion0 0.150634 -0.019091 0.979112 0.135219
DOCKED: USER    NEWDPF axisangle0 0.152030 -0.019268 0.988188 164.457402
DOCKED: USER    NEWDPF quat0 0.152030 -0.019268 0.988188 164.457402
DOCKED: USER  keepresnum = 1 
DOCKED: USER  
DOCKED: REMARK  4 active torsions:
DOCKED: REMARK  status: ('A' for Active; 'I' for Inactive)
DOCKED: REMARK       A    between atoms: MG_1  and  MG_1 
DOCKED: REMARK       A    between atoms: W_3  and  W_6 
DOCKED: REMARK       A    between atoms: W_3  and  W_7 
DOCKED: REMARK       A    between atoms: W_6  and  W_7 
DOCKED: USER                              x       y       z     vdW  Elec       q    Type
DOCKED: USER                           _______ _______ _______ _____ _____    ______ ____
DOCKED: ROOT
DOCKED: ATOM      1 MG   MG  A   1      -7.093  15.084  10.045 +1.47 -8.61    +2.000 Mg
DOCKED: ATOM      2  W   WAT X  99      -6.004  16.498   9.008 -0.13 -0.00    +0.000 W 
DOCKED: ATOM      3  W   WAT X  99      -8.135  13.647  11.111 -0.12 -0.00    +0.000 W 
DOCKED: ATOM      4  W   WAT X  99      -5.611  13.677   9.718 -0.08 -0.00    +0.000 W 
DOCKED: ATOM      5  W   WAT X  99      -7.962  14.447   8.288 -0.10 -0.00    +0.000 W 
DOCKED: ATOM      6  W   WAT X  99      -8.634  16.419  10.325 -0.23 -0.00    +0.000 W 
DOCKED: ATOM      7  W   WAT X  99      -6.193  15.721  11.773 -0.12 -0.00    +0.000 W 
DOCKED: 
DOCKED: ENDROOT
DOCKED: TORSDOF 4
DOCKED: TER
DOCKED: ENDMDL
________________________________________________________________________________


	BEGINNING GENETIC ALGORITHM DOCKING 20 of 50
Run: 20 Seed: 134010122 853752706 [ Run 20 of 50 GA/GALS ]
Beginning GENETIC ALGORITHM (GA), with a maximum of 2500000 energy evaluations.

Final-Value: -7.924


	FINAL GENETIC ALGORITHM DOCKED STATE
	_______________________________________________


Detailed state:  trans -7.137 15.083 10.063 quatxyzw 0.711924 0.112488 0.384665 -0.576666 center -11.615 17.694 8.923 ntor 0
State:	 -7.137  15.083  10.063   0.871  0.138  0.471 -109.567  

DOCKED: MODEL       20
DOCKED: USER    Run = 20
DOCKED: USER    DPF = C:/Users/seoly/Documents/autodocktools/hydrated_docking/wt/wt_mg2_t4.dpf
DOCKED: USER  
DOCKED: USER    Estimated Free Energy of Binding    =   -6.83 kcal/mol  [=(1)+(2)+(3)-(4)]
DOCKED: USER    Estimated Inhibition Constant, Ki   =    9.90 uM (micromolar)  [Temperature = 298.15 K]
DOCKED: USER    
DOCKED: USER    (1) Final Intermolecular Energy     =   -7.92 kcal/mol
DOCKED: USER        vdW + Hbond + desolv Energy     =   +0.74 kcal/mol
DOCKED: USER        Electrostatic Energy            =   -8.66 kcal/mol
DOCKED: USER    (2) Final Total Internal Energy     =   +0.00 kcal/mol
DOCKED: USER    (3) Torsional Free Energy           =   +1.10 kcal/mol
DOCKED: USER    (4) Unbound System's Energy  [=(2)] =   +0.00 kcal/mol
DOCKED: USER    
DOCKED: USER    
DOCKED: USER    NEWDPF move IDNZ_mg_t3_t4.pdbqt
DOCKED: USER    NEWDPF about -11.615000 17.694000 8.923000
DOCKED: USER    NEWDPF tran0 -7.137273 15.083475 10.062766
DOCKED: USER    NEWDPF quaternion0 0.711924 0.112488 0.384665 -0.576666
DOCKED: USER    NEWDPF axisangle0 0.871409 0.137687 0.470838 -109.567176
DOCKED: USER    NEWDPF quat0 0.871409 0.137687 0.470838 -109.567176
DOCKED: USER  keepresnum = 1 
DOCKED: USER  
DOCKED: REMARK  4 active torsions:
DOCKED: REMARK  status: ('A' for Active; 'I' for Inactive)
DOCKED: REMARK       A    between atoms: MG_1  and  MG_1 
DOCKED: REMARK       A    between atoms: W_3  and  W_6 
DOCKED: REMARK       A    between atoms: W_3  and  W_7 
DOCKED: REMARK       A    between atoms: W_6  and  W_7 
DOCKED: USER                              x       y       z     vdW  Elec       q    Type
DOCKED: USER                           _______ _______ _______ _____ _____    ______ ____
DOCKED: ROOT
DOCKED: ATOM      1 MG   MG  A   1      -7.129  15.084  10.050 +1.51 -8.66    +2.000 Mg
DOCKED: ATOM      2  W   WAT X  99      -8.434  14.860   8.467 -0.12 -0.00    +0.000 W 
DOCKED: ATOM      3  W   WAT X  99      -5.824  15.250  11.649 -0.10 -0.00    +0.000 W 
DOCKED: ATOM      4  W   WAT X  99      -8.272  13.795  11.197 -0.14 -0.00    +0.000 W 
DOCKED: ATOM      5  W   WAT X  99      -8.278  16.624  10.795 -0.19 -0.00    +0.000 W 
DOCKED: ATOM      6  W   WAT X  99      -6.004  16.438   8.984 -0.13 -0.00    +0.000 W 
DOCKED: ATOM      7  W   WAT X  99      -6.019  13.532   9.300 -0.09 -0.00    +0.000 W 
DOCKED: 
DOCKED: ENDROOT
DOCKED: TORSDOF 4
DOCKED: TER
DOCKED: ENDMDL
________________________________________________________________________________


	BEGINNING GENETIC ALGORITHM DOCKING 21 of 50
Run: 21 Seed: 899216962 19081126 [ Run 21 of 50 GA/GALS ]
Beginning GENETIC ALGORITHM (GA), with a maximum of 2500000 energy evaluations.

Final-Value: -7.906


	FINAL GENETIC ALGORITHM DOCKED STATE
	_______________________________________________


Detailed state:  trans -7.133 15.090 10.054 quatxyzw 0.489104 0.151196 -0.476643 -0.714652 center -11.615 17.694 8.923 ntor 0
State:	 -7.133  15.090  10.054   0.699  0.216 -0.681 -88.771  

DOCKED: MODEL       21
DOCKED: USER    Run = 21
DOCKED: USER    DPF = C:/Users/seoly/Documents/autodocktools/hydrated_docking/wt/wt_mg2_t4.dpf
DOCKED: USER  
DOCKED: USER    Estimated Free Energy of Binding    =   -6.81 kcal/mol  [=(1)+(2)+(3)-(4)]
DOCKED: USER    Estimated Inhibition Constant, Ki   =   10.22 uM (micromolar)  [Temperature = 298.15 K]
DOCKED: USER    
DOCKED: USER    (1) Final Intermolecular Energy     =   -7.91 kcal/mol
DOCKED: USER        vdW + Hbond + desolv Energy     =   +0.76 kcal/mol
DOCKED: USER        Electrostatic Energy            =   -8.67 kcal/mol
DOCKED: USER    (2) Final Total Internal Energy     =   +0.00 kcal/mol
DOCKED: USER    (3) Torsional Free Energy           =   +1.10 kcal/mol
DOCKED: USER    (4) Unbound System's Energy  [=(2)] =   +0.00 kcal/mol
DOCKED: USER    
DOCKED: USER    
DOCKED: USER    NEWDPF move IDNZ_mg_t3_t4.pdbqt
DOCKED: USER    NEWDPF about -11.615000 17.694000 8.923000
DOCKED: USER    NEWDPF tran0 -7.133488 15.090224 10.053668
DOCKED: USER    NEWDPF quaternion0 0.489104 0.151196 -0.476643 -0.714652
DOCKED: USER    NEWDPF axisangle0 0.699240 0.216155 -0.681425 -88.770555
DOCKED: USER    NEWDPF quat0 0.699240 0.216155 -0.681425 -88.770555
DOCKED: USER  keepresnum = 1 
DOCKED: USER  
DOCKED: REMARK  4 active torsions:
DOCKED: REMARK  status: ('A' for Active; 'I' for Inactive)
DOCKED: REMARK       A    between atoms: MG_1  and  MG_1 
DOCKED: REMARK       A    between atoms: W_3  and  W_6 
DOCKED: REMARK       A    between atoms: W_3  and  W_7 
DOCKED: REMARK       A    between atoms: W_6  and  W_7 
DOCKED: USER                              x       y       z     vdW  Elec       q    Type
DOCKED: USER                           _______ _______ _______ _____ _____    ______ ____
DOCKED: ROOT
DOCKED: ATOM      1 MG   MG  A   1      -7.146  15.084  10.048 +1.53 -8.67    +2.000 Mg
DOCKED: ATOM      2  W   WAT X  99      -8.650  16.469  10.330 -0.23 -0.00    +0.000 W 
DOCKED: ATOM      3  W   WAT X  99      -5.640  13.681   9.824 -0.08 -0.00    +0.000 W 
DOCKED: ATOM      4  W   WAT X  99      -6.253  15.668  11.821 -0.12 -0.00    +0.000 W 
DOCKED: ATOM      5  W   WAT X  99      -5.995  16.508   9.102 -0.11 -0.00    +0.000 W 
DOCKED: ATOM      6  W   WAT X  99      -7.945  14.525   8.236 -0.10 -0.00    +0.000 W 
DOCKED: ATOM      7  W   WAT X  99      -8.303  13.695  11.016 -0.13 -0.00    +0.000 W 
DOCKED: 
DOCKED: ENDROOT
DOCKED: TORSDOF 4
DOCKED: TER
DOCKED: ENDMDL
________________________________________________________________________________


	BEGINNING GENETIC ALGORITHM DOCKING 22 of 50
Run: 22 Seed: 1482721216 1171333479 [ Run 22 of 50 GA/GALS ]
Beginning GENETIC ALGORITHM (GA), with a maximum of 2500000 energy evaluations.

Final-Value: -7.939


	FINAL GENETIC ALGORITHM DOCKED STATE
	_______________________________________________


Detailed state:  trans -7.156 15.085 10.048 quatxyzw -0.576497 0.737577 0.145124 -0.320265 center -11.615 17.694 8.923 ntor 0
State:	 -7.156  15.085  10.048  -0.609  0.779  0.153 -142.642  

DOCKED: MODEL       22
DOCKED: USER    Run = 22
DOCKED: USER    DPF = C:/Users/seoly/Documents/autodocktools/hydrated_docking/wt/wt_mg2_t4.dpf
DOCKED: USER  
DOCKED: USER    Estimated Free Energy of Binding    =   -6.84 kcal/mol  [=(1)+(2)+(3)-(4)]
DOCKED: USER    Estimated Inhibition Constant, Ki   =    9.67 uM (micromolar)  [Temperature = 298.15 K]
DOCKED: USER    
DOCKED: USER    (1) Final Intermolecular Energy     =   -7.94 kcal/mol
DOCKED: USER        vdW + Hbond + desolv Energy     =   +0.74 kcal/mol
DOCKED: USER        Electrostatic Energy            =   -8.67 kcal/mol
DOCKED: USER    (2) Final Total Internal Energy     =   +0.00 kcal/mol
DOCKED: USER    (3) Torsional Free Energy           =   +1.10 kcal/mol
DOCKED: USER    (4) Unbound System's Energy  [=(2)] =   +0.00 kcal/mol
DOCKED: USER    
DOCKED: USER    
DOCKED: USER    NEWDPF move IDNZ_mg_t3_t4.pdbqt
DOCKED: USER    NEWDPF about -11.615000 17.694000 8.923000
DOCKED: USER    NEWDPF tran0 -7.156455 15.085037 10.048238
DOCKED: USER    NEWDPF quaternion0 -0.576497 0.737577 0.145124 -0.320265
DOCKED: USER    NEWDPF axisangle0 -0.608551 0.778587 0.153193 -142.642110
DOCKED: USER    NEWDPF quat0 -0.608551 0.778587 0.153193 -142.642110
DOCKED: USER  keepresnum = 1 
DOCKED: USER  
DOCKED: REMARK  4 active torsions:
DOCKED: REMARK  status: ('A' for Active; 'I' for Inactive)
DOCKED: REMARK       A    between atoms: MG_1  and  MG_1 
DOCKED: REMARK       A    between atoms: W_3  and  W_6 
DOCKED: REMARK       A    between atoms: W_3  and  W_7 
DOCKED: REMARK       A    between atoms: W_6  and  W_7 
DOCKED: USER                              x       y       z     vdW  Elec       q    Type
DOCKED: USER                           _______ _______ _______ _____ _____    ______ ____
DOCKED: ROOT
DOCKED: ATOM      1 MG   MG  A   1      -7.142  15.084  10.045 +1.53 -8.67    +2.000 Mg
DOCKED: ATOM      2  W   WAT X  99      -6.182  15.682  11.772 -0.12 -0.00    +0.000 W 
DOCKED: ATOM      3  W   WAT X  99      -8.115  14.541   8.301 -0.10 -0.00    +0.000 W 
DOCKED: ATOM      4  W   WAT X  99      -8.627  16.490  10.363 -0.23 -0.00    +0.000 W 
DOCKED: ATOM      5  W   WAT X  99      -8.288  13.757  11.128 -0.13 -0.00    +0.000 W 
DOCKED: ATOM      6  W   WAT X  99      -5.738  13.612   9.728 -0.08 -0.00    +0.000 W 
DOCKED: ATOM      7  W   WAT X  99      -6.005  16.431   8.998 -0.13 -0.00    +0.000 W 
DOCKED: 
DOCKED: ENDROOT
DOCKED: TORSDOF 4
DOCKED: TER
DOCKED: ENDMDL
________________________________________________________________________________


	BEGINNING GENETIC ALGORITHM DOCKING 23 of 50
Run: 23 Seed: 1878251764 623101869 [ Run 23 of 50 GA/GALS ]
Beginning GENETIC ALGORITHM (GA), with a maximum of 2500000 energy evaluations.

Final-Value: -7.941


	FINAL GENETIC ALGORITHM DOCKED STATE
	_______________________________________________


Detailed state:  trans -7.113 15.088 10.041 quatxyzw -0.249404 -0.464367 -0.400833 -0.749329 center -11.615 17.694 8.923 ntor 0
State:	 -7.113  15.088  10.041  -0.377 -0.701 -0.605 -82.935  

DOCKED: MODEL       23
DOCKED: USER    Run = 23
DOCKED: USER    DPF = C:/Users/seoly/Documents/autodocktools/hydrated_docking/wt/wt_mg2_t4.dpf
DOCKED: USER  
DOCKED: USER    Estimated Free Energy of Binding    =   -6.84 kcal/mol  [=(1)+(2)+(3)-(4)]
DOCKED: USER    Estimated Inhibition Constant, Ki   =    9.64 uM (micromolar)  [Temperature = 298.15 K]
DOCKED: USER    
DOCKED: USER    (1) Final Intermolecular Energy     =   -7.94 kcal/mol
DOCKED: USER        vdW + Hbond + desolv Energy     =   +0.73 kcal/mol
DOCKED: USER        Electrostatic Energy            =   -8.67 kcal/mol
DOCKED: USER    (2) Final Total Internal Energy     =   +0.00 kcal/mol
DOCKED: USER    (3) Torsional Free Energy           =   +1.10 kcal/mol
DOCKED: USER    (4) Unbound System's Energy  [=(2)] =   +0.00 kcal/mol
DOCKED: USER    
DOCKED: USER    
DOCKED: USER    NEWDPF move IDNZ_mg_t3_t4.pdbqt
DOCKED: USER    NEWDPF about -11.615000 17.694000 8.923000
DOCKED: USER    NEWDPF tran0 -7.112815 15.087595 10.041271
DOCKED: USER    NEWDPF quaternion0 -0.249404 -0.464367 -0.400833 -0.749329
DOCKED: USER    NEWDPF axisangle0 -0.376630 -0.701251 -0.605307 -82.935454
DOCKED: USER    NEWDPF quat0 -0.376630 -0.701251 -0.605307 -82.935454
DOCKED: USER  keepresnum = 1 
DOCKED: USER  
DOCKED: REMARK  4 active torsions:
DOCKED: REMARK  status: ('A' for Active; 'I' for Inactive)
DOCKED: REMARK       A    between atoms: MG_1  and  MG_1 
DOCKED: REMARK       A    between atoms: W_3  and  W_6 
DOCKED: REMARK       A    between atoms: W_3  and  W_7 
DOCKED: REMARK       A    between atoms: W_6  and  W_7 
DOCKED: USER                              x       y       z     vdW  Elec       q    Type
DOCKED: USER                           _______ _______ _______ _____ _____    ______ ____
DOCKED: ROOT
DOCKED: ATOM      1 MG   MG  A   1      -7.127  15.084  10.045 +1.51 -8.67    +2.000 Mg
DOCKED: ATOM      2  W   WAT X  99      -8.048  14.661   8.246 -0.10 -0.00    +0.000 W 
DOCKED: ATOM      3  W   WAT X  99      -6.207  15.566  11.836 -0.12 -0.00    +0.000 W 
DOCKED: ATOM      4  W   WAT X  99      -5.988  16.554   9.136 -0.10 -0.00    +0.000 W 
DOCKED: ATOM      5  W   WAT X  99      -5.614  13.758   9.596 -0.09 -0.00    +0.000 W 
DOCKED: ATOM      6  W   WAT X  99      -8.172  13.577  10.979 -0.12 -0.00    +0.000 W 
DOCKED: ATOM      7  W   WAT X  99      -8.632  16.415  10.453 -0.26 -0.00    +0.000 W 
DOCKED: 
DOCKED: ENDROOT
DOCKED: TORSDOF 4
DOCKED: TER
DOCKED: ENDMDL
________________________________________________________________________________


	BEGINNING GENETIC ALGORITHM DOCKING 24 of 50
Run: 24 Seed: 1301124627 99101744 [ Run 24 of 50 GA/GALS ]
Beginning GENETIC ALGORITHM (GA), with a maximum of 2500000 energy evaluations.

Final-Value: -7.945


	FINAL GENETIC ALGORITHM DOCKED STATE
	_______________________________________________


Detailed state:  trans -7.127 15.079 10.060 quatxyzw 0.264089 0.723468 0.632937 -0.079005 center -11.615 17.694 8.923 ntor 0
State:	 -7.127  15.079  10.060   0.265  0.726  0.635 -170.937  

DOCKED: MODEL       24
DOCKED: USER    Run = 24
DOCKED: USER    DPF = C:/Users/seoly/Documents/autodocktools/hydrated_docking/wt/wt_mg2_t4.dpf
DOCKED: USER  
DOCKED: USER    Estimated Free Energy of Binding    =   -6.85 kcal/mol  [=(1)+(2)+(3)-(4)]
DOCKED: USER    Estimated Inhibition Constant, Ki   =    9.57 uM (micromolar)  [Temperature = 298.15 K]
DOCKED: USER    
DOCKED: USER    (1) Final Intermolecular Energy     =   -7.94 kcal/mol
DOCKED: USER        vdW + Hbond + desolv Energy     =   +0.73 kcal/mol
DOCKED: USER        Electrostatic Energy            =   -8.67 kcal/mol
DOCKED: USER    (2) Final Total Internal Energy     =   +0.00 kcal/mol
DOCKED: USER    (3) Torsional Free Energy           =   +1.10 kcal/mol
DOCKED: USER    (4) Unbound System's Energy  [=(2)] =   +0.00 kcal/mol
DOCKED: USER    
DOCKED: USER    
DOCKED: USER    NEWDPF move IDNZ_mg_t3_t4.pdbqt
DOCKED: USER    NEWDPF about -11.615000 17.694000 8.923000
DOCKED: USER    NEWDPF tran0 -7.126933 15.079004 10.059923
DOCKED: USER    NEWDPF quaternion0 0.264089 0.723468 0.632937 -0.079005
DOCKED: USER    NEWDPF axisangle0 0.264917 0.725737 0.634922 -170.937195
DOCKED: USER    NEWDPF quat0 0.264917 0.725737 0.634922 -170.937195
DOCKED: USER  keepresnum = 1 
DOCKED: USER  
DOCKED: REMARK  4 active torsions:
DOCKED: REMARK  status: ('A' for Active; 'I' for Inactive)
DOCKED: REMARK       A    between atoms: MG_1  and  MG_1 
DOCKED: REMARK       A    between atoms: W_3  and  W_6 
DOCKED: REMARK       A    between atoms: W_3  and  W_7 
DOCKED: REMARK       A    between atoms: W_6  and  W_7 
DOCKED: USER                              x       y       z     vdW  Elec       q    Type
DOCKED: USER                           _______ _______ _______ _____ _____    ______ ____
DOCKED: ROOT
DOCKED: ATOM      1 MG   MG  A   1      -7.129  15.084  10.046 +1.52 -8.67    +2.000 Mg
DOCKED: ATOM      2  W   WAT X  99      -6.279  13.638   8.842 -0.08 -0.00    +0.000 W 
DOCKED: ATOM      3  W   WAT X  99      -7.928  16.553  11.266 -0.23 -0.00    +0.000 W 
DOCKED: ATOM      4  W   WAT X  99      -5.662  14.782  11.474 -0.08 -0.00    +0.000 W 
DOCKED: ATOM      5  W   WAT X  99      -8.242  13.642  11.011 -0.12 -0.00    +0.000 W 
DOCKED: ATOM      6  W   WAT X  99      -8.659  15.363   8.697 -0.16 -0.00    +0.000 W 
DOCKED: ATOM      7  W   WAT X  99      -5.990  16.492   9.085 -0.12 -0.00    +0.000 W 
DOCKED: 
DOCKED: ENDROOT
DOCKED: TORSDOF 4
DOCKED: TER
DOCKED: ENDMDL
________________________________________________________________________________


	BEGINNING GENETIC ALGORITHM DOCKING 25 of 50
Run: 25 Seed: 377410016 1609515903 [ Run 25 of 50 GA/GALS ]
Beginning GENETIC ALGORITHM (GA), with a maximum of 2500000 energy evaluations.

Final-Value: -7.929


	FINAL GENETIC ALGORITHM DOCKED STATE
	_______________________________________________


Detailed state:  trans -7.122 15.093 10.056 quatxyzw -0.472123 -0.713764 -0.035113 0.516147 center -11.615 17.694 8.923 ntor 0
State:	 -7.122  15.093  10.056  -0.551 -0.833 -0.041 117.852  

DOCKED: MODEL       25
DOCKED: USER    Run = 25
DOCKED: USER    DPF = C:/Users/seoly/Documents/autodocktools/hydrated_docking/wt/wt_mg2_t4.dpf
DOCKED: USER  
DOCKED: USER    Estimated Free Energy of Binding    =   -6.83 kcal/mol  [=(1)+(2)+(3)-(4)]
DOCKED: USER    Estimated Inhibition Constant, Ki   =    9.82 uM (micromolar)  [Temperature = 298.15 K]
DOCKED: USER    
DOCKED: USER    (1) Final Intermolecular Energy     =   -7.93 kcal/mol
DOCKED: USER        vdW + Hbond + desolv Energy     =   +0.74 kcal/mol
DOCKED: USER        Electrostatic Energy            =   -8.67 kcal/mol
DOCKED: USER    (2) Final Total Internal Energy     =   +0.00 kcal/mol
DOCKED: USER    (3) Torsional Free Energy           =   +1.10 kcal/mol
DOCKED: USER    (4) Unbound System's Energy  [=(2)] =   +0.00 kcal/mol
DOCKED: USER    
DOCKED: USER    
DOCKED: USER    NEWDPF move IDNZ_mg_t3_t4.pdbqt
DOCKED: USER    NEWDPF about -11.615000 17.694000 8.923000
DOCKED: USER    NEWDPF tran0 -7.122104 15.092972 10.055942
DOCKED: USER    NEWDPF quaternion0 -0.472123 -0.713764 -0.035113 0.516147
DOCKED: USER    NEWDPF axisangle0 -0.551223 -0.833350 -0.040996 117.851630
DOCKED: USER    NEWDPF quat0 -0.551223 -0.833350 -0.040996 117.851630
DOCKED: USER  keepresnum = 1 
DOCKED: USER  
DOCKED: REMARK  4 active torsions:
DOCKED: REMARK  status: ('A' for Active; 'I' for Inactive)
DOCKED: REMARK       A    between atoms: MG_1  and  MG_1 
DOCKED: REMARK       A    between atoms: W_3  and  W_6 
DOCKED: REMARK       A    between atoms: W_3  and  W_7 
DOCKED: REMARK       A    between atoms: W_6  and  W_7 
DOCKED: USER                              x       y       z     vdW  Elec       q    Type
DOCKED: USER                           _______ _______ _______ _____ _____    ______ ____
DOCKED: ROOT
DOCKED: ATOM      1 MG   MG  A   1      -7.126  15.083  10.045 +1.51 -8.67    +2.000 Mg
DOCKED: ATOM      2  W   WAT X  99      -8.234  13.625  10.999 -0.12 -0.00    +0.000 W 
DOCKED: ATOM      3  W   WAT X  99      -5.967  16.521   9.110 -0.11 -0.00    +0.000 W 
DOCKED: ATOM      4  W   WAT X  99      -5.880  15.237  11.690 -0.10 -0.00    +0.000 W 
DOCKED: ATOM      5  W   WAT X  99      -8.294  16.548  10.904 -0.22 -0.00    +0.000 W 
DOCKED: ATOM      6  W   WAT X  99      -8.386  15.032   8.418 -0.13 -0.00    +0.000 W 
DOCKED: ATOM      7  W   WAT X  99      -5.965  13.606   9.226 -0.09 -0.00    +0.000 W 
DOCKED: 
DOCKED: ENDROOT
DOCKED: TORSDOF 4
DOCKED: TER
DOCKED: ENDMDL
________________________________________________________________________________


	BEGINNING GENETIC ALGORITHM DOCKING 26 of 50
Run: 26 Seed: 2133143345 200999336 [ Run 26 of 50 GA/GALS ]
Beginning GENETIC ALGORITHM (GA), with a maximum of 2500000 energy evaluations.

Final-Value: -7.938


	FINAL GENETIC ALGORITHM DOCKED STATE
	_______________________________________________


Detailed state:  trans -7.130 15.088 10.045 quatxyzw -0.582353 0.607778 -0.455856 0.289252 center -11.615 17.694 8.923 ntor 0
State:	 -7.130  15.088  10.045  -0.608  0.635 -0.476 146.374  

DOCKED: MODEL       26
DOCKED: USER    Run = 26
DOCKED: USER    DPF = C:/Users/seoly/Documents/autodocktools/hydrated_docking/wt/wt_mg2_t4.dpf
DOCKED: USER  
DOCKED: USER    Estimated Free Energy of Binding    =   -6.84 kcal/mol  [=(1)+(2)+(3)-(4)]
DOCKED: USER    Estimated Inhibition Constant, Ki   =    9.69 uM (micromolar)  [Temperature = 298.15 K]
DOCKED: USER    
DOCKED: USER    (1) Final Intermolecular Energy     =   -7.94 kcal/mol
DOCKED: USER        vdW + Hbond + desolv Energy     =   +0.71 kcal/mol
DOCKED: USER        Electrostatic Energy            =   -8.65 kcal/mol
DOCKED: USER    (2) Final Total Internal Energy     =   +0.00 kcal/mol
DOCKED: USER    (3) Torsional Free Energy           =   +1.10 kcal/mol
DOCKED: USER    (4) Unbound System's Energy  [=(2)] =   +0.00 kcal/mol
DOCKED: USER    
DOCKED: USER    
DOCKED: USER    NEWDPF move IDNZ_mg_t3_t4.pdbqt
DOCKED: USER    NEWDPF about -11.615000 17.694000 8.923000
DOCKED: USER    NEWDPF tran0 -7.129916 15.088290 10.044956
DOCKED: USER    NEWDPF quaternion0 -0.582353 0.607778 -0.455856 0.289252
DOCKED: USER    NEWDPF axisangle0 -0.608359 0.634919 -0.476212 146.373599
DOCKED: USER    NEWDPF quat0 -0.608359 0.634919 -0.476212 146.373599
DOCKED: USER  keepresnum = 1 
DOCKED: USER  
DOCKED: REMARK  4 active torsions:
DOCKED: REMARK  status: ('A' for Active; 'I' for Inactive)
DOCKED: REMARK       A    between atoms: MG_1  and  MG_1 
DOCKED: REMARK       A    between atoms: W_3  and  W_6 
DOCKED: REMARK       A    between atoms: W_3  and  W_7 
DOCKED: REMARK       A    between atoms: W_6  and  W_7 
DOCKED: USER                              x       y       z     vdW  Elec       q    Type
DOCKED: USER                           _______ _______ _______ _____ _____    ______ ____
DOCKED: ROOT
DOCKED: ATOM      1 MG   MG  A   1      -7.115  15.084  10.046 +1.50 -8.65    +2.000 Mg
DOCKED: ATOM      2  W   WAT X  99      -6.004  16.511   9.052 -0.12 -0.00    +0.000 W 
DOCKED: ATOM      3  W   WAT X  99      -8.246  13.630  10.991 -0.12 -0.00    +0.000 W 
DOCKED: ATOM      4  W   WAT X  99      -8.640  15.282   8.661 -0.16 -0.00    +0.000 W 
DOCKED: ATOM      5  W   WAT X  99      -8.044  16.557  11.148 -0.22 -0.00    +0.000 W 
DOCKED: ATOM      6  W   WAT X  99      -5.667  14.910  11.498 -0.09 -0.00    +0.000 W 
DOCKED: ATOM      7  W   WAT X  99      -6.194  13.642   8.918 -0.09 -0.00    +0.000 W 
DOCKED: 
DOCKED: ENDROOT
DOCKED: TORSDOF 4
DOCKED: TER
DOCKED: ENDMDL
________________________________________________________________________________


	BEGINNING GENETIC ALGORITHM DOCKING 27 of 50
Run: 27 Seed: 740193818 1734220045 [ Run 27 of 50 GA/GALS ]
Beginning GENETIC ALGORITHM (GA), with a maximum of 2500000 energy evaluations.

Final-Value: -7.905


	FINAL GENETIC ALGORITHM DOCKED STATE
	_______________________________________________


Detailed state:  trans -7.128 15.080 10.031 quatxyzw -0.627033 -0.167803 0.146382 -0.746488 center -11.615 17.694 8.923 ntor 0
State:	 -7.128  15.080  10.031  -0.942 -0.252  0.220 -83.426  

DOCKED: MODEL       27
DOCKED: USER    Run = 27
DOCKED: USER    DPF = C:/Users/seoly/Documents/autodocktools/hydrated_docking/wt/wt_mg2_t4.dpf
DOCKED: USER  
DOCKED: USER    Estimated Free Energy of Binding    =   -6.81 kcal/mol  [=(1)+(2)+(3)-(4)]
DOCKED: USER    Estimated Inhibition Constant, Ki   =   10.24 uM (micromolar)  [Temperature = 298.15 K]
DOCKED: USER    
DOCKED: USER    (1) Final Intermolecular Energy     =   -7.90 kcal/mol
DOCKED: USER        vdW + Hbond + desolv Energy     =   +0.77 kcal/mol
DOCKED: USER        Electrostatic Energy            =   -8.67 kcal/mol
DOCKED: USER    (2) Final Total Internal Energy     =   +0.00 kcal/mol
DOCKED: USER    (3) Torsional Free Energy           =   +1.10 kcal/mol
DOCKED: USER    (4) Unbound System's Energy  [=(2)] =   +0.00 kcal/mol
DOCKED: USER    
DOCKED: USER    
DOCKED: USER    NEWDPF move IDNZ_mg_t3_t4.pdbqt
DOCKED: USER    NEWDPF about -11.615000 17.694000 8.923000
DOCKED: USER    NEWDPF tran0 -7.128446 15.080454 10.030905
DOCKED: USER    NEWDPF quaternion0 -0.627033 -0.167803 0.146382 -0.746488
DOCKED: USER    NEWDPF axisangle0 -0.942342 -0.252183 0.219991 -83.425940
DOCKED: USER    NEWDPF quat0 -0.942342 -0.252183 0.219991 -83.425940
DOCKED: USER  keepresnum = 1 
DOCKED: USER  
DOCKED: REMARK  4 active torsions:
DOCKED: REMARK  status: ('A' for Active; 'I' for Inactive)
DOCKED: REMARK       A    between atoms: MG_1  and  MG_1 
DOCKED: REMARK       A    between atoms: W_3  and  W_6 
DOCKED: REMARK       A    between atoms: W_3  and  W_7 
DOCKED: REMARK       A    between atoms: W_6  and  W_7 
DOCKED: USER                              x       y       z     vdW  Elec       q    Type
DOCKED: USER                           _______ _______ _______ _____ _____    ______ ____
DOCKED: ROOT
DOCKED: ATOM      1 MG   MG  A   1      -7.130  15.084  10.046 +1.52 -8.67    +2.000 Mg
DOCKED: ATOM      2  W   WAT X  99      -8.352  13.608  10.813 -0.12 -0.00    +0.000 W 
DOCKED: ATOM      3  W   WAT X  99      -5.952  16.589   9.252 -0.08 -0.00    +0.000 W 
DOCKED: ATOM      4  W   WAT X  99      -8.168  15.037   8.256 -0.11 -0.00    +0.000 W 
DOCKED: ATOM      5  W   WAT X  99      -5.877  13.651   9.254 -0.10 -0.00    +0.000 W 
DOCKED: ATOM      6  W   WAT X  99      -6.011  15.110  11.773 -0.10 -0.00    +0.000 W 
DOCKED: ATOM      7  W   WAT X  99      -8.408  16.486  10.822 -0.24 -0.00    +0.000 W 
DOCKED: 
DOCKED: ENDROOT
DOCKED: TORSDOF 4
DOCKED: TER
DOCKED: ENDMDL
________________________________________________________________________________


	BEGINNING GENETIC ALGORITHM DOCKING 28 of 50
Run: 28 Seed: 2057915686 1425024442 [ Run 28 of 50 GA/GALS ]
Beginning GENETIC ALGORITHM (GA), with a maximum of 2500000 energy evaluations.

Final-Value: -7.916


	FINAL GENETIC ALGORITHM DOCKED STATE
	_______________________________________________


Detailed state:  trans -7.154 15.095 10.055 quatxyzw 0.382645 0.691255 0.061866 -0.609854 center -11.615 17.694 8.923 ntor 0
State:	 -7.154  15.095  10.055   0.483  0.872  0.078 -104.842  

DOCKED: MODEL       28
DOCKED: USER    Run = 28
DOCKED: USER    DPF = C:/Users/seoly/Documents/autodocktools/hydrated_docking/wt/wt_mg2_t4.dpf
DOCKED: USER  
DOCKED: USER    Estimated Free Energy of Binding    =   -6.82 kcal/mol  [=(1)+(2)+(3)-(4)]
DOCKED: USER    Estimated Inhibition Constant, Ki   =   10.05 uM (micromolar)  [Temperature = 298.15 K]
DOCKED: USER    
DOCKED: USER    (1) Final Intermolecular Energy     =   -7.92 kcal/mol
DOCKED: USER        vdW + Hbond + desolv Energy     =   +0.76 kcal/mol
DOCKED: USER        Electrostatic Energy            =   -8.68 kcal/mol
DOCKED: USER    (2) Final Total Internal Energy     =   +0.00 kcal/mol
DOCKED: USER    (3) Torsional Free Energy           =   +1.10 kcal/mol
DOCKED: USER    (4) Unbound System's Energy  [=(2)] =   +0.00 kcal/mol
DOCKED: USER    
DOCKED: USER    
DOCKED: USER    NEWDPF move IDNZ_mg_t3_t4.pdbqt
DOCKED: USER    NEWDPF about -11.615000 17.694000 8.923000
DOCKED: USER    NEWDPF tran0 -7.153639 15.095064 10.055227
DOCKED: USER    NEWDPF quaternion0 0.382645 0.691255 0.061866 -0.609854
DOCKED: USER    NEWDPF axisangle0 0.482824 0.872231 0.078063 -104.842082
DOCKED: USER    NEWDPF quat0 0.482824 0.872231 0.078063 -104.842082
DOCKED: USER  keepresnum = 1 
DOCKED: USER  
DOCKED: REMARK  4 active torsions:
DOCKED: REMARK  status: ('A' for Active; 'I' for Inactive)
DOCKED: REMARK       A    between atoms: MG_1  and  MG_1 
DOCKED: REMARK       A    between atoms: W_3  and  W_6 
DOCKED: REMARK       A    between atoms: W_3  and  W_7 
DOCKED: REMARK       A    between atoms: W_6  and  W_7 
DOCKED: USER                              x       y       z     vdW  Elec       q    Type
DOCKED: USER                           _______ _______ _______ _____ _____    ______ ____
DOCKED: ROOT
DOCKED: ATOM      1 MG   MG  A   1      -7.155  15.084  10.045 +1.54 -8.68    +2.000 Mg
DOCKED: ATOM      2  W   WAT X  99      -8.255  13.619  10.997 -0.12 -0.00    +0.000 W 
DOCKED: ATOM      3  W   WAT X  99      -6.004  16.537   9.124 -0.10 -0.00    +0.000 W 
DOCKED: ATOM      4  W   WAT X  99      -6.280  15.619  11.843 -0.12 -0.00    +0.000 W 
DOCKED: ATOM      5  W   WAT X  99      -8.626  16.469  10.450 -0.25 -0.00    +0.000 W 
DOCKED: ATOM      6  W   WAT X  99      -8.057  14.649   8.247 -0.10 -0.00    +0.000 W 
DOCKED: ATOM      7  W   WAT X  99      -5.696  13.690   9.680 -0.08 -0.00    +0.000 W 
DOCKED: 
DOCKED: ENDROOT
DOCKED: TORSDOF 4
DOCKED: TER
DOCKED: ENDMDL
________________________________________________________________________________


	BEGINNING GENETIC ALGORITHM DOCKING 29 of 50
Run: 29 Seed: 1437647784 971823952 [ Run 29 of 50 GA/GALS ]
Beginning GENETIC ALGORITHM (GA), with a maximum of 2500000 energy evaluations.

Final-Value: -7.934


	FINAL GENETIC ALGORITHM DOCKED STATE
	_______________________________________________


Detailed state:  trans -7.127 15.073 10.055 quatxyzw 0.960729 -0.046881 -0.210761 -0.174302 center -11.615 17.694 8.923 ntor 0
State:	 -7.127  15.073  10.055   0.976 -0.048 -0.214 -159.924  

DOCKED: MODEL       29
DOCKED: USER    Run = 29
DOCKED: USER    DPF = C:/Users/seoly/Documents/autodocktools/hydrated_docking/wt/wt_mg2_t4.dpf
DOCKED: USER  
DOCKED: USER    Estimated Free Energy of Binding    =   -6.84 kcal/mol  [=(1)+(2)+(3)-(4)]
DOCKED: USER    Estimated Inhibition Constant, Ki   =    9.74 uM (micromolar)  [Temperature = 298.15 K]
DOCKED: USER    
DOCKED: USER    (1) Final Intermolecular Energy     =   -7.93 kcal/mol
DOCKED: USER        vdW + Hbond + desolv Energy     =   +0.74 kcal/mol
DOCKED: USER        Electrostatic Energy            =   -8.67 kcal/mol
DOCKED: USER    (2) Final Total Internal Energy     =   +0.00 kcal/mol
DOCKED: USER    (3) Torsional Free Energy           =   +1.10 kcal/mol
DOCKED: USER    (4) Unbound System's Energy  [=(2)] =   +0.00 kcal/mol
DOCKED: USER    
DOCKED: USER    
DOCKED: USER    NEWDPF move IDNZ_mg_t3_t4.pdbqt
DOCKED: USER    NEWDPF about -11.615000 17.694000 8.923000
DOCKED: USER    NEWDPF tran0 -7.127183 15.072863 10.055276
DOCKED: USER    NEWDPF quaternion0 0.960729 -0.046881 -0.210761 -0.174302
DOCKED: USER    NEWDPF axisangle0 0.975664 -0.047610 -0.214038 -159.923924
DOCKED: USER    NEWDPF quat0 0.975664 -0.047610 -0.214038 -159.923924
DOCKED: USER  keepresnum = 1 
DOCKED: USER  
DOCKED: REMARK  4 active torsions:
DOCKED: REMARK  status: ('A' for Active; 'I' for Inactive)
DOCKED: REMARK       A    between atoms: MG_1  and  MG_1 
DOCKED: REMARK       A    between atoms: W_3  and  W_6 
DOCKED: REMARK       A    between atoms: W_3  and  W_7 
DOCKED: REMARK       A    between atoms: W_6  and  W_7 
DOCKED: USER                              x       y       z     vdW  Elec       q    Type
DOCKED: USER                           _______ _______ _______ _____ _____    ______ ____
DOCKED: ROOT
DOCKED: ATOM      1 MG   MG  A   1      -7.129  15.084  10.045 +1.52 -8.67    +2.000 Mg
DOCKED: ATOM      2  W   WAT X  99      -8.361  16.499  10.904 -0.24 -0.00    +0.000 W 
DOCKED: ATOM      3  W   WAT X  99      -5.940  13.630   9.173 -0.10 -0.00    +0.000 W 
DOCKED: ATOM      4  W   WAT X  99      -8.187  13.570  10.979 -0.12 -0.00    +0.000 W 
DOCKED: ATOM      5  W   WAT X  99      -5.902  15.129  11.701 -0.10 -0.00    +0.000 W 
DOCKED: ATOM      6  W   WAT X  99      -5.991  16.553   9.161 -0.10 -0.00    +0.000 W 
DOCKED: ATOM      7  W   WAT X  99      -8.381  15.041   8.422 -0.13 -0.00    +0.000 W 
DOCKED: 
DOCKED: ENDROOT
DOCKED: TORSDOF 4
DOCKED: TER
DOCKED: ENDMDL
________________________________________________________________________________


	BEGINNING GENETIC ALGORITHM DOCKING 30 of 50
Run: 30 Seed: 864301282 1307090434 [ Run 30 of 50 GA/GALS ]
Beginning GENETIC ALGORITHM (GA), with a maximum of 2500000 energy evaluations.

Final-Value: -7.891


	FINAL GENETIC ALGORITHM DOCKED STATE
	_______________________________________________


Detailed state:  trans -7.131 15.086 10.030 quatxyzw -0.357966 0.393622 -0.561259 -0.633964 center -11.615 17.694 8.923 ntor 0
State:	 -7.131  15.086  10.030  -0.463  0.509 -0.726 -101.314  

DOCKED: MODEL       30
DOCKED: USER    Run = 30
DOCKED: USER    DPF = C:/Users/seoly/Documents/autodocktools/hydrated_docking/wt/wt_mg2_t4.dpf
DOCKED: USER  
DOCKED: USER    Estimated Free Energy of Binding    =   -6.79 kcal/mol  [=(1)+(2)+(3)-(4)]
DOCKED: USER    Estimated Inhibition Constant, Ki   =   10.48 uM (micromolar)  [Temperature = 298.15 K]
DOCKED: USER    
DOCKED: USER    (1) Final Intermolecular Energy     =   -7.89 kcal/mol
DOCKED: USER        vdW + Hbond + desolv Energy     =   +0.78 kcal/mol
DOCKED: USER        Electrostatic Energy            =   -8.67 kcal/mol
DOCKED: USER    (2) Final Total Internal Energy     =   +0.00 kcal/mol
DOCKED: USER    (3) Torsional Free Energy           =   +1.10 kcal/mol
DOCKED: USER    (4) Unbound System's Energy  [=(2)] =   +0.00 kcal/mol
DOCKED: USER    
DOCKED: USER    
DOCKED: USER    NEWDPF move IDNZ_mg_t3_t4.pdbqt
DOCKED: USER    NEWDPF about -11.615000 17.694000 8.923000
DOCKED: USER    NEWDPF tran0 -7.130676 15.086474 10.029906
DOCKED: USER    NEWDPF quaternion0 -0.357966 0.393622 -0.561259 -0.633964
DOCKED: USER    NEWDPF axisangle0 -0.462869 0.508975 -0.725739 -101.313601
DOCKED: USER    NEWDPF quat0 -0.462869 0.508975 -0.725739 -101.313601
DOCKED: USER  keepresnum = 1 
DOCKED: USER  
DOCKED: REMARK  4 active torsions:
DOCKED: REMARK  status: ('A' for Active; 'I' for Inactive)
DOCKED: REMARK       A    between atoms: MG_1  and  MG_1 
DOCKED: REMARK       A    between atoms: W_3  and  W_6 
DOCKED: REMARK       A    between atoms: W_3  and  W_7 
DOCKED: REMARK       A    between atoms: W_6  and  W_7 
DOCKED: USER                              x       y       z     vdW  Elec       q    Type
DOCKED: USER                           _______ _______ _______ _____ _____    ______ ____
DOCKED: ROOT
DOCKED: ATOM      1 MG   MG  A   1      -7.131  15.084  10.045 +1.52 -8.67    +2.000 Mg
DOCKED: ATOM      2  W   WAT X  99      -8.254  16.635  10.817 -0.19 -0.00    +0.000 W 
DOCKED: ATOM      3  W   WAT X  99      -5.959  13.566   9.265 -0.09 -0.00    +0.000 W 
DOCKED: ATOM      4  W   WAT X  99      -6.322  16.354   8.625 -0.10 -0.00    +0.000 W 
DOCKED: ATOM      5  W   WAT X  99      -8.625  14.662   8.689 -0.12 -0.00    +0.000 W 
DOCKED: ATOM      6  W   WAT X  99      -7.968  13.760  11.380 -0.13 -0.00    +0.000 W 
DOCKED: ATOM      7  W   WAT X  99      -5.652  15.543  11.388 -0.10 -0.00    +0.000 W 
DOCKED: 
DOCKED: ENDROOT
DOCKED: TORSDOF 4
DOCKED: TER
DOCKED: ENDMDL
________________________________________________________________________________


	BEGINNING GENETIC ALGORITHM DOCKING 31 of 50
Run: 31 Seed: 1287948160 398108903 [ Run 31 of 50 GA/GALS ]
Beginning GENETIC ALGORITHM (GA), with a maximum of 2500000 energy evaluations.

Final-Value: -7.908


	FINAL GENETIC ALGORITHM DOCKED STATE
	_______________________________________________


Detailed state:  trans -7.105 15.069 10.049 quatxyzw 0.724032 0.336558 0.587632 0.131126 center -11.615 17.694 8.923 ntor 0
State:	 -7.105  15.069  10.049   0.730  0.339  0.593 164.931  

DOCKED: MODEL       31
DOCKED: USER    Run = 31
DOCKED: USER    DPF = C:/Users/seoly/Documents/autodocktools/hydrated_docking/wt/wt_mg2_t4.dpf
DOCKED: USER  
DOCKED: USER    Estimated Free Energy of Binding    =   -6.81 kcal/mol  [=(1)+(2)+(3)-(4)]
DOCKED: USER    Estimated Inhibition Constant, Ki   =   10.19 uM (micromolar)  [Temperature = 298.15 K]
DOCKED: USER    
DOCKED: USER    (1) Final Intermolecular Energy     =   -7.91 kcal/mol
DOCKED: USER        vdW + Hbond + desolv Energy     =   +0.73 kcal/mol
DOCKED: USER        Electrostatic Energy            =   -8.64 kcal/mol
DOCKED: USER    (2) Final Total Internal Energy     =   +0.00 kcal/mol
DOCKED: USER    (3) Torsional Free Energy           =   +1.10 kcal/mol
DOCKED: USER    (4) Unbound System's Energy  [=(2)] =   +0.00 kcal/mol
DOCKED: USER    
DOCKED: USER    
DOCKED: USER    NEWDPF move IDNZ_mg_t3_t4.pdbqt
DOCKED: USER    NEWDPF about -11.615000 17.694000 8.923000
DOCKED: USER    NEWDPF tran0 -7.105417 15.069470 10.048988
DOCKED: USER    NEWDPF quaternion0 0.724032 0.336558 0.587632 0.131126
DOCKED: USER    NEWDPF axisangle0 0.730338 0.339489 0.592750 164.930665
DOCKED: USER    NEWDPF quat0 0.730338 0.339489 0.592750 164.930665
DOCKED: USER  keepresnum = 1 
DOCKED: USER  
DOCKED: REMARK  4 active torsions:
DOCKED: REMARK  status: ('A' for Active; 'I' for Inactive)
DOCKED: REMARK       A    between atoms: MG_1  and  MG_1 
DOCKED: REMARK       A    between atoms: W_3  and  W_6 
DOCKED: REMARK       A    between atoms: W_3  and  W_7 
DOCKED: REMARK       A    between atoms: W_6  and  W_7 
DOCKED: USER                              x       y       z     vdW  Elec       q    Type
DOCKED: USER                           _______ _______ _______ _____ _____    ______ ____
DOCKED: ROOT
DOCKED: ATOM      1 MG   MG  A   1      -7.110  15.084  10.045 +1.49 -8.64    +2.000 Mg
DOCKED: ATOM      2  W   WAT X  99      -8.391  14.875   8.440 -0.12 -0.00    +0.000 W 
DOCKED: ATOM      3  W   WAT X  99      -5.779  15.283  11.618 -0.10 -0.00    +0.000 W 
DOCKED: ATOM      4  W   WAT X  99      -5.970  13.497   9.363 -0.09 -0.00    +0.000 W 
DOCKED: ATOM      5  W   WAT X  99      -8.214  13.714  11.120 -0.13 -0.00    +0.000 W 
DOCKED: ATOM      6  W   WAT X  99      -8.256  16.611  10.813 -0.19 -0.00    +0.000 W 
DOCKED: ATOM      7  W   WAT X  99      -6.016  16.423   8.944 -0.13 -0.00    +0.000 W 
DOCKED: 
DOCKED: ENDROOT
DOCKED: TORSDOF 4
DOCKED: TER
DOCKED: ENDMDL
________________________________________________________________________________


	BEGINNING GENETIC ALGORITHM DOCKING 32 of 50
Run: 32 Seed: 370658932 1703930890 [ Run 32 of 50 GA/GALS ]
Beginning GENETIC ALGORITHM (GA), with a maximum of 2500000 energy evaluations.

Final-Value: -7.937


	FINAL GENETIC ALGORITHM DOCKED STATE
	_______________________________________________


Detailed state:  trans -7.143 15.087 10.041 quatxyzw -0.558458 0.578224 -0.533212 0.263563 center -11.615 17.694 8.923 ntor 0
State:	 -7.143  15.087  10.041  -0.579  0.599 -0.553 149.437  

DOCKED: MODEL       32
DOCKED: USER    Run = 32
DOCKED: USER    DPF = C:/Users/seoly/Documents/autodocktools/hydrated_docking/wt/wt_mg2_t4.dpf
DOCKED: USER  
DOCKED: USER    Estimated Free Energy of Binding    =   -6.84 kcal/mol  [=(1)+(2)+(3)-(4)]
DOCKED: USER    Estimated Inhibition Constant, Ki   =    9.70 uM (micromolar)  [Temperature = 298.15 K]
DOCKED: USER    
DOCKED: USER    (1) Final Intermolecular Energy     =   -7.94 kcal/mol
DOCKED: USER        vdW + Hbond + desolv Energy     =   +0.73 kcal/mol
DOCKED: USER        Electrostatic Energy            =   -8.67 kcal/mol
DOCKED: USER    (2) Final Total Internal Energy     =   +0.00 kcal/mol
DOCKED: USER    (3) Torsional Free Energy           =   +1.10 kcal/mol
DOCKED: USER    (4) Unbound System's Energy  [=(2)] =   +0.00 kcal/mol
DOCKED: USER    
DOCKED: USER    
DOCKED: USER    NEWDPF move IDNZ_mg_t3_t4.pdbqt
DOCKED: USER    NEWDPF about -11.615000 17.694000 8.923000
DOCKED: USER    NEWDPF tran0 -7.143056 15.086765 10.041347
DOCKED: USER    NEWDPF quaternion0 -0.558458 0.578224 -0.533212 0.263563
DOCKED: USER    NEWDPF axisangle0 -0.578928 0.599419 -0.552757 149.436870
DOCKED: USER    NEWDPF quat0 -0.578928 0.599419 -0.552757 149.436870
DOCKED: USER  keepresnum = 1 
DOCKED: USER  
DOCKED: REMARK  4 active torsions:
DOCKED: REMARK  status: ('A' for Active; 'I' for Inactive)
DOCKED: REMARK       A    between atoms: MG_1  and  MG_1 
DOCKED: REMARK       A    between atoms: W_3  and  W_6 
DOCKED: REMARK       A    between atoms: W_3  and  W_7 
DOCKED: REMARK       A    between atoms: W_6  and  W_7 
DOCKED: USER                              x       y       z     vdW  Elec       q    Type
DOCKED: USER                           _______ _______ _______ _____ _____    ______ ____
DOCKED: ROOT
DOCKED: ATOM      1 MG   MG  A   1      -7.129  15.084  10.045 +1.51 -8.67    +2.000 Mg
DOCKED: ATOM      2  W   WAT X  99      -5.995  16.489   9.044 -0.12 -0.00    +0.000 W 
DOCKED: ATOM      3  W   WAT X  99      -8.273  13.645  10.998 -0.12 -0.00    +0.000 W 
DOCKED: ATOM      4  W   WAT X  99      -8.471  15.020   8.471 -0.13 -0.00    +0.000 W 
DOCKED: ATOM      5  W   WAT X  99      -8.288  16.581  10.858 -0.21 -0.00    +0.000 W 
DOCKED: ATOM      6  W   WAT X  99      -5.872  15.172  11.673 -0.10 -0.00    +0.000 W 
DOCKED: ATOM      7  W   WAT X  99      -5.974  13.614   9.201 -0.09 -0.00    +0.000 W 
DOCKED: 
DOCKED: ENDROOT
DOCKED: TORSDOF 4
DOCKED: TER
DOCKED: ENDMDL
________________________________________________________________________________


	BEGINNING GENETIC ALGORITHM DOCKING 33 of 50
Run: 33 Seed: 1015067859 1673994587 [ Run 33 of 50 GA/GALS ]
Beginning GENETIC ALGORITHM (GA), with a maximum of 2500000 energy evaluations.

Final-Value: -7.933


	FINAL GENETIC ALGORITHM DOCKED STATE
	_______________________________________________


Detailed state:  trans -7.052 15.086 10.037 quatxyzw -0.300463 -0.242741 -0.462887 -0.797831 center -11.615 17.694 8.923 ntor 0
State:	 -7.052  15.086  10.037  -0.498 -0.403 -0.768 -74.153  

DOCKED: MODEL       33
DOCKED: USER    Run = 33
DOCKED: USER    DPF = C:/Users/seoly/Documents/autodocktools/hydrated_docking/wt/wt_mg2_t4.dpf
DOCKED: USER  
DOCKED: USER    Estimated Free Energy of Binding    =   -6.84 kcal/mol  [=(1)+(2)+(3)-(4)]
DOCKED: USER    Estimated Inhibition Constant, Ki   =    9.77 uM (micromolar)  [Temperature = 298.15 K]
DOCKED: USER    
DOCKED: USER    (1) Final Intermolecular Energy     =   -7.93 kcal/mol
DOCKED: USER        vdW + Hbond + desolv Energy     =   +0.63 kcal/mol
DOCKED: USER        Electrostatic Energy            =   -8.56 kcal/mol
DOCKED: USER    (2) Final Total Internal Energy     =   +0.00 kcal/mol
DOCKED: USER    (3) Torsional Free Energy           =   +1.10 kcal/mol
DOCKED: USER    (4) Unbound System's Energy  [=(2)] =   +0.00 kcal/mol
DOCKED: USER    
DOCKED: USER    
DOCKED: USER    NEWDPF move IDNZ_mg_t3_t4.pdbqt
DOCKED: USER    NEWDPF about -11.615000 17.694000 8.923000
DOCKED: USER    NEWDPF tran0 -7.051573 15.085627 10.036707
DOCKED: USER    NEWDPF quaternion0 -0.300463 -0.242741 -0.462887 -0.797831
DOCKED: USER    NEWDPF axisangle0 -0.498378 -0.402636 -0.767792 -74.153013
DOCKED: USER    NEWDPF quat0 -0.498378 -0.402636 -0.767792 -74.153013
DOCKED: USER  keepresnum = 1 
DOCKED: USER  
DOCKED: REMARK  4 active torsions:
DOCKED: REMARK  status: ('A' for Active; 'I' for Inactive)
DOCKED: REMARK       A    between atoms: MG_1  and  MG_1 
DOCKED: REMARK       A    between atoms: W_3  and  W_6 
DOCKED: REMARK       A    between atoms: W_3  and  W_7 
DOCKED: REMARK       A    between atoms: W_6  and  W_7 
DOCKED: USER                              x       y       z     vdW  Elec       q    Type
DOCKED: USER                           _______ _______ _______ _____ _____    ______ ____
DOCKED: ROOT
DOCKED: ATOM      1 MG   MG  A   1      -7.064  15.084  10.045 +1.43 -8.56    +2.000 Mg
DOCKED: ATOM      2  W   WAT X  99      -8.638  15.228   8.718 -0.15 -0.00    +0.000 W 
DOCKED: ATOM      3  W   WAT X  99      -5.479  14.998  11.374 -0.08 -0.00    +0.000 W 
DOCKED: ATOM      4  W   WAT X  99      -6.006  16.501   8.970 -0.13 -0.00    +0.000 W 
DOCKED: ATOM      5  W   WAT X  99      -6.179  13.650   8.858 -0.09 -0.00    +0.000 W 
DOCKED: ATOM      6  W   WAT X  99      -8.037  13.610  11.101 -0.12 -0.00    +0.000 W 
DOCKED: ATOM      7  W   WAT X  99      -7.955  16.530  11.193 -0.23 -0.00    +0.000 W 
DOCKED: 
DOCKED: ENDROOT
DOCKED: TORSDOF 4
DOCKED: TER
DOCKED: ENDMDL
________________________________________________________________________________


	BEGINNING GENETIC ALGORITHM DOCKING 34 of 50
Run: 34 Seed: 1037584126 1625772626 [ Run 34 of 50 GA/GALS ]
Beginning GENETIC ALGORITHM (GA), with a maximum of 2500000 energy evaluations.

Final-Value: -7.876


	FINAL GENETIC ALGORITHM DOCKED STATE
	_______________________________________________


Detailed state:  trans -7.178 15.070 10.044 quatxyzw -0.511636 0.228193 0.762079 -0.324643 center -11.615 17.694 8.923 ntor 0
State:	 -7.178  15.070  10.044  -0.541  0.241  0.806 -142.112  

DOCKED: MODEL       34
DOCKED: USER    Run = 34
DOCKED: USER    DPF = C:/Users/seoly/Documents/autodocktools/hydrated_docking/wt/wt_mg2_t4.dpf
DOCKED: USER  
DOCKED: USER    Estimated Free Energy of Binding    =   -6.78 kcal/mol  [=(1)+(2)+(3)-(4)]
DOCKED: USER    Estimated Inhibition Constant, Ki   =   10.74 uM (micromolar)  [Temperature = 298.15 K]
DOCKED: USER    
DOCKED: USER    (1) Final Intermolecular Energy     =   -7.88 kcal/mol
DOCKED: USER        vdW + Hbond + desolv Energy     =   +0.81 kcal/mol
DOCKED: USER        Electrostatic Energy            =   -8.68 kcal/mol
DOCKED: USER    (2) Final Total Internal Energy     =   +0.00 kcal/mol
DOCKED: USER    (3) Torsional Free Energy           =   +1.10 kcal/mol
DOCKED: USER    (4) Unbound System's Energy  [=(2)] =   +0.00 kcal/mol
DOCKED: USER    
DOCKED: USER    
DOCKED: USER    NEWDPF move IDNZ_mg_t3_t4.pdbqt
DOCKED: USER    NEWDPF about -11.615000 17.694000 8.923000
DOCKED: USER    NEWDPF tran0 -7.178348 15.069911 10.044324
DOCKED: USER    NEWDPF quaternion0 -0.511636 0.228193 0.762079 -0.324643
DOCKED: USER    NEWDPF axisangle0 -0.540934 0.241261 0.805719 -142.112119
DOCKED: USER    NEWDPF quat0 -0.540934 0.241261 0.805719 -142.112119
DOCKED: USER  keepresnum = 1 
DOCKED: USER  
DOCKED: REMARK  4 active torsions:
DOCKED: REMARK  status: ('A' for Active; 'I' for Inactive)
DOCKED: REMARK       A    between atoms: MG_1  and  MG_1 
DOCKED: REMARK       A    between atoms: W_3  and  W_6 
DOCKED: REMARK       A    between atoms: W_3  and  W_7 
DOCKED: REMARK       A    between atoms: W_6  and  W_7 
DOCKED: USER                              x       y       z     vdW  Elec       q    Type
DOCKED: USER                           _______ _______ _______ _____ _____    ______ ____
DOCKED: ROOT
DOCKED: ATOM      1 MG   MG  A   1      -7.172  15.084  10.045 +1.56 -8.68    +2.000 Mg
DOCKED: ATOM      2  W   WAT X  99      -5.583  14.880  11.347 -0.08 -0.00    +0.000 W 
DOCKED: ATOM      3  W   WAT X  99      -8.803  15.286   8.787 -0.17 -0.00    +0.000 W 
DOCKED: ATOM      4  W   WAT X  99      -8.252  13.682  11.118 -0.13 -0.00    +0.000 W 
DOCKED: ATOM      5  W   WAT X  99      -6.452  13.526   8.904 -0.07 -0.00    +0.000 W 
DOCKED: ATOM      6  W   WAT X  99      -6.111  16.419   8.894 -0.08 -0.00    +0.000 W 
DOCKED: ATOM      7  W   WAT X  99      -7.878  16.613  11.215 -0.22 -0.00    +0.000 W 
DOCKED: 
DOCKED: ENDROOT
DOCKED: TORSDOF 4
DOCKED: TER
DOCKED: ENDMDL
________________________________________________________________________________


	BEGINNING GENETIC ALGORITHM DOCKING 35 of 50
Run: 35 Seed: 98712338 1380849255 [ Run 35 of 50 GA/GALS ]
Beginning GENETIC ALGORITHM (GA), with a maximum of 2500000 energy evaluations.

Final-Value: -7.934


	FINAL GENETIC ALGORITHM DOCKED STATE
	_______________________________________________


Detailed state:  trans -7.116 15.085 10.063 quatxyzw 0.328160 0.238104 0.471928 0.782881 center -11.615 17.694 8.923 ntor 0
State:	 -7.116  15.085  10.063   0.527  0.383  0.759 76.950  

DOCKED: MODEL       35
DOCKED: USER    Run = 35
DOCKED: USER    DPF = C:/Users/seoly/Documents/autodocktools/hydrated_docking/wt/wt_mg2_t4.dpf
DOCKED: USER  
DOCKED: USER    Estimated Free Energy of Binding    =   -6.84 kcal/mol  [=(1)+(2)+(3)-(4)]
DOCKED: USER    Estimated Inhibition Constant, Ki   =    9.75 uM (micromolar)  [Temperature = 298.15 K]
DOCKED: USER    
DOCKED: USER    (1) Final Intermolecular Energy     =   -7.93 kcal/mol
DOCKED: USER        vdW + Hbond + desolv Energy     =   +0.68 kcal/mol
DOCKED: USER        Electrostatic Energy            =   -8.61 kcal/mol
DOCKED: USER    (2) Final Total Internal Energy     =   +0.00 kcal/mol
DOCKED: USER    (3) Torsional Free Energy           =   +1.10 kcal/mol
DOCKED: USER    (4) Unbound System's Energy  [=(2)] =   +0.00 kcal/mol
DOCKED: USER    
DOCKED: USER    
DOCKED: USER    NEWDPF move IDNZ_mg_t3_t4.pdbqt
DOCKED: USER    NEWDPF about -11.615000 17.694000 8.923000
DOCKED: USER    NEWDPF tran0 -7.116270 15.084625 10.063094
DOCKED: USER    NEWDPF quaternion0 0.328160 0.238104 0.471928 0.782881
DOCKED: USER    NEWDPF axisangle0 0.527442 0.382698 0.758517 76.949843
DOCKED: USER    NEWDPF quat0 0.527442 0.382698 0.758517 76.949843
DOCKED: USER  keepresnum = 1 
DOCKED: USER  
DOCKED: REMARK  4 active torsions:
DOCKED: REMARK  status: ('A' for Active; 'I' for Inactive)
DOCKED: REMARK       A    between atoms: MG_1  and  MG_1 
DOCKED: REMARK       A    between atoms: W_3  and  W_6 
DOCKED: REMARK       A    between atoms: W_3  and  W_7 
DOCKED: REMARK       A    between atoms: W_6  and  W_7 
DOCKED: USER                              x       y       z     vdW  Elec       q    Type
DOCKED: USER                           _______ _______ _______ _____ _____    ______ ____
DOCKED: ROOT
DOCKED: ATOM      1 MG   MG  A   1      -7.129  15.084  10.072 +1.48 -8.61    +2.000 Mg
DOCKED: ATOM      2  W   WAT X  99      -8.723  15.240   8.770 -0.16 -0.00    +0.000 W 
DOCKED: ATOM      3  W   WAT X  99      -5.521  14.986  11.372 -0.08 -0.00    +0.000 W 
DOCKED: ATOM      4  W   WAT X  99      -6.032  16.403   8.914 -0.13 -0.00    +0.000 W 
DOCKED: ATOM      5  W   WAT X  99      -6.333  13.561   8.933 -0.08 -0.00    +0.000 W 
DOCKED: ATOM      6  W   WAT X  99      -8.143  13.703  11.212 -0.13 -0.00    +0.000 W 
DOCKED: ATOM      7  W   WAT X  99      -7.931  16.618  11.170 -0.23 -0.00    +0.000 W 
DOCKED: 
DOCKED: ENDROOT
DOCKED: TORSDOF 4
DOCKED: TER
DOCKED: ENDMDL
________________________________________________________________________________


	BEGINNING GENETIC ALGORITHM DOCKING 36 of 50
Run: 36 Seed: 1435089537 977557115 [ Run 36 of 50 GA/GALS ]
Beginning GENETIC ALGORITHM (GA), with a maximum of 2500000 energy evaluations.

Final-Value: -7.923


	FINAL GENETIC ALGORITHM DOCKED STATE
	_______________________________________________


Detailed state:  trans -7.126 15.082 10.056 quatxyzw -0.632173 -0.118361 -0.505021 0.575588 center -11.615 17.694 8.923 ntor 0
State:	 -7.126  15.082  10.056  -0.773 -0.145 -0.618 109.718  

DOCKED: MODEL       36
DOCKED: USER    Run = 36
DOCKED: USER    DPF = C:/Users/seoly/Documents/autodocktools/hydrated_docking/wt/wt_mg2_t4.dpf
DOCKED: USER  
DOCKED: USER    Estimated Free Energy of Binding    =   -6.83 kcal/mol  [=(1)+(2)+(3)-(4)]
DOCKED: USER    Estimated Inhibition Constant, Ki   =    9.92 uM (micromolar)  [Temperature = 298.15 K]
DOCKED: USER    
DOCKED: USER    (1) Final Intermolecular Energy     =   -7.92 kcal/mol
DOCKED: USER        vdW + Hbond + desolv Energy     =   +0.72 kcal/mol
DOCKED: USER        Electrostatic Energy            =   -8.65 kcal/mol
DOCKED: USER    (2) Final Total Internal Energy     =   +0.00 kcal/mol
DOCKED: USER    (3) Torsional Free Energy           =   +1.10 kcal/mol
DOCKED: USER    (4) Unbound System's Energy  [=(2)] =   +0.00 kcal/mol
DOCKED: USER    
DOCKED: USER    
DOCKED: USER    NEWDPF move IDNZ_mg_t3_t4.pdbqt
DOCKED: USER    NEWDPF about -11.615000 17.694000 8.923000
DOCKED: USER    NEWDPF tran0 -7.126217 15.082437 10.055600
DOCKED: USER    NEWDPF quaternion0 -0.632173 -0.118361 -0.505021 0.575588
DOCKED: USER    NEWDPF axisangle0 -0.773074 -0.144742 -0.617581 109.718374
DOCKED: USER    NEWDPF quat0 -0.773074 -0.144742 -0.617581 109.718374
DOCKED: USER  keepresnum = 1 
DOCKED: USER  
DOCKED: REMARK  4 active torsions:
DOCKED: REMARK  status: ('A' for Active; 'I' for Inactive)
DOCKED: REMARK       A    between atoms: MG_1  and  MG_1 
DOCKED: REMARK       A    between atoms: W_3  and  W_6 
DOCKED: REMARK       A    between atoms: W_3  and  W_7 
DOCKED: REMARK       A    between atoms: W_6  and  W_7 
DOCKED: USER                              x       y       z     vdW  Elec       q    Type
DOCKED: USER                           _______ _______ _______ _____ _____    ______ ____
DOCKED: ROOT
DOCKED: ATOM      1 MG   MG  A   1      -7.115  15.084  10.045 +1.50 -8.65    +2.000 Mg
DOCKED: ATOM      2  W   WAT X  99      -7.971  14.562   8.241 -0.10 -0.00    +0.000 W 
DOCKED: ATOM      3  W   WAT X  99      -6.254  15.549  11.869 -0.12 -0.00    +0.000 W 
DOCKED: ATOM      4  W   WAT X  99      -8.274  13.674  11.022 -0.13 -0.00    +0.000 W 
DOCKED: ATOM      5  W   WAT X  99      -8.631  16.438  10.387 -0.24 -0.00    +0.000 W 
DOCKED: ATOM      6  W   WAT X  99      -6.002  16.558   9.137 -0.10 -0.00    +0.000 W 
DOCKED: ATOM      7  W   WAT X  99      -5.634  13.711   9.691 -0.08 -0.00    +0.000 W 
DOCKED: 
DOCKED: ENDROOT
DOCKED: TORSDOF 4
DOCKED: TER
DOCKED: ENDMDL
________________________________________________________________________________


	BEGINNING GENETIC ALGORITHM DOCKING 37 of 50
Run: 37 Seed: 500886315 552371248 [ Run 37 of 50 GA/GALS ]
Beginning GENETIC ALGORITHM (GA), with a maximum of 2500000 energy evaluations.

Final-Value: -7.890


	FINAL GENETIC ALGORITHM DOCKED STATE
	_______________________________________________


Detailed state:  trans -7.048 15.090 10.031 quatxyzw -0.119411 -0.525151 0.603466 -0.588036 center -11.615 17.694 8.923 ntor 0
State:	 -7.048  15.090  10.031  -0.148 -0.649  0.746 -107.965  

DOCKED: MODEL       37
DOCKED: USER    Run = 37
DOCKED: USER    DPF = C:/Users/seoly/Documents/autodocktools/hydrated_docking/wt/wt_mg2_t4.dpf
DOCKED: USER  
DOCKED: USER    Estimated Free Energy of Binding    =   -6.79 kcal/mol  [=(1)+(2)+(3)-(4)]
DOCKED: USER    Estimated Inhibition Constant, Ki   =   10.50 uM (micromolar)  [Temperature = 298.15 K]
DOCKED: USER    
DOCKED: USER    (1) Final Intermolecular Energy     =   -7.89 kcal/mol
DOCKED: USER        vdW + Hbond + desolv Energy     =   +0.64 kcal/mol
DOCKED: USER        Electrostatic Energy            =   -8.53 kcal/mol
DOCKED: USER    (2) Final Total Internal Energy     =   +0.00 kcal/mol
DOCKED: USER    (3) Torsional Free Energy           =   +1.10 kcal/mol
DOCKED: USER    (4) Unbound System's Energy  [=(2)] =   +0.00 kcal/mol
DOCKED: USER    
DOCKED: USER    
DOCKED: USER    NEWDPF move IDNZ_mg_t3_t4.pdbqt
DOCKED: USER    NEWDPF about -11.615000 17.694000 8.923000
DOCKED: USER    NEWDPF tran0 -7.048041 15.089522 10.031360
DOCKED: USER    NEWDPF quaternion0 -0.119411 -0.525151 0.603466 -0.588036
DOCKED: USER    NEWDPF axisangle0 -0.147634 -0.649268 0.746093 -107.964514
DOCKED: USER    NEWDPF quat0 -0.147634 -0.649268 0.746093 -107.964514
DOCKED: USER  keepresnum = 1 
DOCKED: USER  
DOCKED: REMARK  4 active torsions:
DOCKED: REMARK  status: ('A' for Active; 'I' for Inactive)
DOCKED: REMARK       A    between atoms: MG_1  and  MG_1 
DOCKED: REMARK       A    between atoms: W_3  and  W_6 
DOCKED: REMARK       A    between atoms: W_3  and  W_7 
DOCKED: REMARK       A    between atoms: W_6  and  W_7 
DOCKED: USER                              x       y       z     vdW  Elec       q    Type
DOCKED: USER                           _______ _______ _______ _____ _____    ______ ____
DOCKED: ROOT
DOCKED: ATOM      1 MG   MG  A   1      -7.045  15.084  10.045 +1.41 -8.53    +2.000 Mg
DOCKED: ATOM      2  W   WAT X  99      -5.489  13.760   9.745 -0.08 -0.00    +0.000 W 
DOCKED: ATOM      3  W   WAT X  99      -8.642  16.371  10.324 -0.24 -0.00    +0.000 W 
DOCKED: ATOM      4  W   WAT X  99      -7.872  14.552   8.224 -0.10 -0.00    +0.000 W 
DOCKED: ATOM      5  W   WAT X  99      -6.004  16.553   9.043 -0.12 -0.00    +0.000 W 
DOCKED: ATOM      6  W   WAT X  99      -6.220  15.711  11.823 -0.12 -0.00    +0.000 W 
DOCKED: ATOM      7  W   WAT X  99      -8.068  13.595  11.015 -0.12 -0.00    +0.000 W 
DOCKED: 
DOCKED: ENDROOT
DOCKED: TORSDOF 4
DOCKED: TER
DOCKED: ENDMDL
________________________________________________________________________________


	BEGINNING GENETIC ALGORITHM DOCKING 38 of 50
Run: 38 Seed: 519032963 1453254622 [ Run 38 of 50 GA/GALS ]
Beginning GENETIC ALGORITHM (GA), with a maximum of 2500000 energy evaluations.

Final-Value: -7.935


	FINAL GENETIC ALGORITHM DOCKED STATE
	_______________________________________________


Detailed state:  trans -7.136 15.093 10.033 quatxyzw 0.059628 0.521358 -0.510396 0.681269 center -11.615 17.694 8.923 ntor 0
State:	 -7.136  15.093  10.033   0.081  0.712 -0.697 94.114  

DOCKED: MODEL       38
DOCKED: USER    Run = 38
DOCKED: USER    DPF = C:/Users/seoly/Documents/autodocktools/hydrated_docking/wt/wt_mg2_t4.dpf
DOCKED: USER  
DOCKED: USER    Estimated Free Energy of Binding    =   -6.84 kcal/mol  [=(1)+(2)+(3)-(4)]
DOCKED: USER    Estimated Inhibition Constant, Ki   =    9.74 uM (micromolar)  [Temperature = 298.15 K]
DOCKED: USER    
DOCKED: USER    (1) Final Intermolecular Energy     =   -7.93 kcal/mol
DOCKED: USER        vdW + Hbond + desolv Energy     =   +0.74 kcal/mol
DOCKED: USER        Electrostatic Energy            =   -8.68 kcal/mol
DOCKED: USER    (2) Final Total Internal Energy     =   +0.00 kcal/mol
DOCKED: USER    (3) Torsional Free Energy           =   +1.10 kcal/mol
DOCKED: USER    (4) Unbound System's Energy  [=(2)] =   +0.00 kcal/mol
DOCKED: USER    
DOCKED: USER    
DOCKED: USER    NEWDPF move IDNZ_mg_t3_t4.pdbqt
DOCKED: USER    NEWDPF about -11.615000 17.694000 8.923000
DOCKED: USER    NEWDPF tran0 -7.135657 15.092619 10.032992
DOCKED: USER    NEWDPF quaternion0 0.059628 0.521358 -0.510396 0.681269
DOCKED: USER    NEWDPF axisangle0 0.081455 0.712205 -0.697230 94.114278
DOCKED: USER    NEWDPF quat0 0.081455 0.712205 -0.697230 94.114278
DOCKED: USER  keepresnum = 1 
DOCKED: USER  
DOCKED: REMARK  4 active torsions:
DOCKED: REMARK  status: ('A' for Active; 'I' for Inactive)
DOCKED: REMARK       A    between atoms: MG_1  and  MG_1 
DOCKED: REMARK       A    between atoms: W_3  and  W_6 
DOCKED: REMARK       A    between atoms: W_3  and  W_7 
DOCKED: REMARK       A    between atoms: W_6  and  W_7 
DOCKED: USER                              x       y       z     vdW  Elec       q    Type
DOCKED: USER                           _______ _______ _______ _____ _____    ______ ____
DOCKED: ROOT
DOCKED: ATOM      1 MG   MG  A   1      -7.131  15.084  10.045 +1.52 -8.68    +2.000 Mg
DOCKED: ATOM      2  W   WAT X  99      -5.883  13.635   9.268 -0.10 -0.00    +0.000 W 
DOCKED: ATOM      3  W   WAT X  99      -8.430  16.508  10.801 -0.24 -0.00    +0.000 W 
DOCKED: ATOM      4  W   WAT X  99      -8.278  15.044   8.322 -0.12 -0.00    +0.000 W 
DOCKED: ATOM      5  W   WAT X  99      -5.998  16.555   9.151 -0.10 -0.00    +0.000 W 
DOCKED: ATOM      6  W   WAT X  99      -5.977  15.225  11.743 -0.10 -0.00    +0.000 W 
DOCKED: ATOM      7  W   WAT X  99      -8.255  13.597  10.900 -0.12 -0.00    +0.000 W 
DOCKED: 
DOCKED: ENDROOT
DOCKED: TORSDOF 4
DOCKED: TER
DOCKED: ENDMDL
________________________________________________________________________________


	BEGINNING GENETIC ALGORITHM DOCKING 39 of 50
Run: 39 Seed: 1513757535 1566965255 [ Run 39 of 50 GA/GALS ]
Beginning GENETIC ALGORITHM (GA), with a maximum of 2500000 energy evaluations.

Final-Value: -7.933


	FINAL GENETIC ALGORITHM DOCKED STATE
	_______________________________________________


Detailed state:  trans -7.171 15.088 10.054 quatxyzw -0.358351 0.833682 0.295481 -0.298746 center -11.615 17.694 8.923 ntor 0
State:	 -7.171  15.088  10.054  -0.375  0.874  0.310 -145.235  

DOCKED: MODEL       39
DOCKED: USER    Run = 39
DOCKED: USER    DPF = C:/Users/seoly/Documents/autodocktools/hydrated_docking/wt/wt_mg2_t4.dpf
DOCKED: USER  
DOCKED: USER    Estimated Free Energy of Binding    =   -6.84 kcal/mol  [=(1)+(2)+(3)-(4)]
DOCKED: USER    Estimated Inhibition Constant, Ki   =    9.76 uM (micromolar)  [Temperature = 298.15 K]
DOCKED: USER    
DOCKED: USER    (1) Final Intermolecular Energy     =   -7.93 kcal/mol
DOCKED: USER        vdW + Hbond + desolv Energy     =   +0.75 kcal/mol
DOCKED: USER        Electrostatic Energy            =   -8.68 kcal/mol
DOCKED: USER    (2) Final Total Internal Energy     =   +0.00 kcal/mol
DOCKED: USER    (3) Torsional Free Energy           =   +1.10 kcal/mol
DOCKED: USER    (4) Unbound System's Energy  [=(2)] =   +0.00 kcal/mol
DOCKED: USER    
DOCKED: USER    
DOCKED: USER    NEWDPF move IDNZ_mg_t3_t4.pdbqt
DOCKED: USER    NEWDPF about -11.615000 17.694000 8.923000
DOCKED: USER    NEWDPF tran0 -7.170597 15.087938 10.053516
DOCKED: USER    NEWDPF quaternion0 -0.358351 0.833682 0.295481 -0.298746
DOCKED: USER    NEWDPF axisangle0 -0.375500 0.873576 0.309621 -145.235396
DOCKED: USER    NEWDPF quat0 -0.375500 0.873576 0.309621 -145.235396
DOCKED: USER  keepresnum = 1 
DOCKED: USER  
DOCKED: REMARK  4 active torsions:
DOCKED: REMARK  status: ('A' for Active; 'I' for Inactive)
DOCKED: REMARK       A    between atoms: MG_1  and  MG_1 
DOCKED: REMARK       A    between atoms: W_3  and  W_6 
DOCKED: REMARK       A    between atoms: W_3  and  W_7 
DOCKED: REMARK       A    between atoms: W_6  and  W_7 
DOCKED: USER                              x       y       z     vdW  Elec       q    Type
DOCKED: USER                           _______ _______ _______ _____ _____    ______ ____
DOCKED: ROOT
DOCKED: ATOM      1 MG   MG  A   1      -7.159  15.084  10.045 +1.55 -8.68    +2.000 Mg
DOCKED: ATOM      2  W   WAT X  99      -5.624  14.760  11.387 -0.08 -0.00    +0.000 W 
DOCKED: ATOM      3  W   WAT X  99      -8.690  15.467   8.706 -0.16 -0.00    +0.000 W 
DOCKED: ATOM      4  W   WAT X  99      -7.880  16.630  11.217 -0.22 -0.00    +0.000 W 
DOCKED: ATOM      5  W   WAT X  99      -8.381  13.818  11.118 -0.14 -0.00    +0.000 W 
DOCKED: ATOM      6  W   WAT X  99      -6.534  13.501   8.888 -0.07 -0.00    +0.000 W 
DOCKED: ATOM      7  W   WAT X  99      -5.929  16.358   9.012 -0.13 -0.00    +0.000 W 
DOCKED: 
DOCKED: ENDROOT
DOCKED: TORSDOF 4
DOCKED: TER
DOCKED: ENDMDL
________________________________________________________________________________


	BEGINNING GENETIC ALGORITHM DOCKING 40 of 50
Run: 40 Seed: 834808221 148061357 [ Run 40 of 50 GA/GALS ]
Beginning GENETIC ALGORITHM (GA), with a maximum of 2500000 energy evaluations.

Final-Value: -7.907


	FINAL GENETIC ALGORITHM DOCKED STATE
	_______________________________________________


Detailed state:  trans -7.136 15.075 10.038 quatxyzw -0.831991 0.327202 -0.270706 -0.356998 center -11.615 17.694 8.923 ntor 0
State:	 -7.136  15.075  10.038  -0.891  0.350 -0.290 -138.168  

DOCKED: MODEL       40
DOCKED: USER    Run = 40
DOCKED: USER    DPF = C:/Users/seoly/Documents/autodocktools/hydrated_docking/wt/wt_mg2_t4.dpf
DOCKED: USER  
DOCKED: USER    Estimated Free Energy of Binding    =   -6.81 kcal/mol  [=(1)+(2)+(3)-(4)]
DOCKED: USER    Estimated Inhibition Constant, Ki   =   10.21 uM (micromolar)  [Temperature = 298.15 K]
DOCKED: USER    
DOCKED: USER    (1) Final Intermolecular Energy     =   -7.91 kcal/mol
DOCKED: USER        vdW + Hbond + desolv Energy     =   +0.76 kcal/mol
DOCKED: USER        Electrostatic Energy            =   -8.67 kcal/mol
DOCKED: USER    (2) Final Total Internal Energy     =   +0.00 kcal/mol
DOCKED: USER    (3) Torsional Free Energy           =   +1.10 kcal/mol
DOCKED: USER    (4) Unbound System's Energy  [=(2)] =   +0.00 kcal/mol
DOCKED: USER    
DOCKED: USER    
DOCKED: USER    NEWDPF move IDNZ_mg_t3_t4.pdbqt
DOCKED: USER    NEWDPF about -11.615000 17.694000 8.923000
DOCKED: USER    NEWDPF tran0 -7.136197 15.074587 10.037650
DOCKED: USER    NEWDPF quaternion0 -0.831991 0.327202 -0.270706 -0.356998
DOCKED: USER    NEWDPF axisangle0 -0.890682 0.350284 -0.289803 -138.168155
DOCKED: USER    NEWDPF quat0 -0.890682 0.350284 -0.289803 -138.168155
DOCKED: USER  keepresnum = 1 
DOCKED: USER  
DOCKED: REMARK  4 active torsions:
DOCKED: REMARK  status: ('A' for Active; 'I' for Inactive)
DOCKED: REMARK       A    between atoms: MG_1  and  MG_1 
DOCKED: REMARK       A    between atoms: W_3  and  W_6 
DOCKED: REMARK       A    between atoms: W_3  and  W_7 
DOCKED: REMARK       A    between atoms: W_6  and  W_7 
DOCKED: USER                              x       y       z     vdW  Elec       q    Type
DOCKED: USER                           _______ _______ _______ _____ _____    ______ ____
DOCKED: ROOT
DOCKED: ATOM      1 MG   MG  A   1      -7.127  15.084  10.045 +1.51 -8.67    +2.000 Mg
DOCKED: ATOM      2  W   WAT X  99      -8.302  16.581  10.844 -0.21 -0.00    +0.000 W 
DOCKED: ATOM      3  W   WAT X  99      -5.953  13.608   9.191 -0.10 -0.00    +0.000 W 
DOCKED: ATOM      4  W   WAT X  99      -8.346  14.994   8.375 -0.12 -0.00    +0.000 W 
DOCKED: ATOM      5  W   WAT X  99      -8.343  13.657  10.901 -0.12 -0.00    +0.000 W 
DOCKED: ATOM      6  W   WAT X  99      -5.932  15.073  11.721 -0.10 -0.00    +0.000 W 
DOCKED: ATOM      7  W   WAT X  99      -5.950  16.525   9.184 -0.10 -0.00    +0.000 W 
DOCKED: 
DOCKED: ENDROOT
DOCKED: TORSDOF 4
DOCKED: TER
DOCKED: ENDMDL
________________________________________________________________________________


	BEGINNING GENETIC ALGORITHM DOCKING 41 of 50
Run: 41 Seed: 1887410168 1276151562 [ Run 41 of 50 GA/GALS ]
Beginning GENETIC ALGORITHM (GA), with a maximum of 2500000 energy evaluations.

Final-Value: -7.857


	FINAL GENETIC ALGORITHM DOCKED STATE
	_______________________________________________


Detailed state:  trans -7.022 15.094 10.057 quatxyzw -0.441853 -0.729759 -0.084360 0.514879 center -11.615 17.694 8.923 ntor 0
State:	 -7.022  15.094  10.057  -0.515 -0.851 -0.098 118.021  

DOCKED: MODEL       41
DOCKED: USER    Run = 41
DOCKED: USER    DPF = C:/Users/seoly/Documents/autodocktools/hydrated_docking/wt/wt_mg2_t4.dpf
DOCKED: USER  
DOCKED: USER    Estimated Free Energy of Binding    =   -6.76 kcal/mol  [=(1)+(2)+(3)-(4)]
DOCKED: USER    Estimated Inhibition Constant, Ki   =   11.10 uM (micromolar)  [Temperature = 298.15 K]
DOCKED: USER    
DOCKED: USER    (1) Final Intermolecular Energy     =   -7.86 kcal/mol
DOCKED: USER        vdW + Hbond + desolv Energy     =   +0.64 kcal/mol
DOCKED: USER        Electrostatic Energy            =   -8.49 kcal/mol
DOCKED: USER    (2) Final Total Internal Energy     =   +0.00 kcal/mol
DOCKED: USER    (3) Torsional Free Energy           =   +1.10 kcal/mol
DOCKED: USER    (4) Unbound System's Energy  [=(2)] =   +0.00 kcal/mol
DOCKED: USER    
DOCKED: USER    
DOCKED: USER    NEWDPF move IDNZ_mg_t3_t4.pdbqt
DOCKED: USER    NEWDPF about -11.615000 17.694000 8.923000
DOCKED: USER    NEWDPF tran0 -7.022015 15.093527 10.056663
DOCKED: USER    NEWDPF quaternion0 -0.441853 -0.729759 -0.084360 0.514879
DOCKED: USER    NEWDPF axisangle0 -0.515423 -0.851267 -0.098406 118.021310
DOCKED: USER    NEWDPF quat0 -0.515423 -0.851267 -0.098406 118.021310
DOCKED: USER  keepresnum = 1 
DOCKED: USER  
DOCKED: REMARK  4 active torsions:
DOCKED: REMARK  status: ('A' for Active; 'I' for Inactive)
DOCKED: REMARK       A    between atoms: MG_1  and  MG_1 
DOCKED: REMARK       A    between atoms: W_3  and  W_6 
DOCKED: REMARK       A    between atoms: W_3  and  W_7 
DOCKED: REMARK       A    between atoms: W_6  and  W_7 
DOCKED: USER                              x       y       z     vdW  Elec       q    Type
DOCKED: USER                           _______ _______ _______ _____ _____    ______ ____
DOCKED: ROOT
DOCKED: ATOM      1 MG   MG  A   1      -7.025  15.084  10.045 +1.38 -8.49    +2.000 Mg
DOCKED: ATOM      2  W   WAT X  99      -7.992  13.477  10.907 -0.11 -0.00    +0.000 W 
DOCKED: ATOM      3  W   WAT X  99      -6.004  16.675   9.203 -0.08 -0.00    +0.000 W 
DOCKED: ATOM      4  W   WAT X  99      -5.850  15.305  11.734 -0.10 -0.00    +0.000 W 
DOCKED: ATOM      5  W   WAT X  99      -8.370  16.377  10.920 -0.24 -0.00    +0.000 W 
DOCKED: ATOM      6  W   WAT X  99      -8.225  14.962   8.378 -0.11 -0.00    +0.000 W 
DOCKED: ATOM      7  W   WAT X  99      -5.686  13.775   9.209 -0.11 -0.00    +0.000 W 
DOCKED: 
DOCKED: ENDROOT
DOCKED: TORSDOF 4
DOCKED: TER
DOCKED: ENDMDL
________________________________________________________________________________


	BEGINNING GENETIC ALGORITHM DOCKING 42 of 50
Run: 42 Seed: 867806554 2067768349 [ Run 42 of 50 GA/GALS ]
Beginning GENETIC ALGORITHM (GA), with a maximum of 2500000 energy evaluations.

Final-Value: -7.953


	FINAL GENETIC ALGORITHM DOCKED STATE
	_______________________________________________


Detailed state:  trans -7.135 15.095 10.036 quatxyzw -0.006867 -0.443691 0.423702 -0.789663 center -11.615 17.694 8.923 ntor 0
State:	 -7.135  15.095  10.036  -0.011 -0.723  0.691 -75.692  

DOCKED: MODEL       42
DOCKED: USER    Run = 42
DOCKED: USER    DPF = C:/Users/seoly/Documents/autodocktools/hydrated_docking/wt/wt_mg2_t4.dpf
DOCKED: USER  
DOCKED: USER    Estimated Free Energy of Binding    =   -6.86 kcal/mol  [=(1)+(2)+(3)-(4)]
DOCKED: USER    Estimated Inhibition Constant, Ki   =    9.44 uM (micromolar)  [Temperature = 298.15 K]
DOCKED: USER    
DOCKED: USER    (1) Final Intermolecular Energy     =   -7.95 kcal/mol
DOCKED: USER        vdW + Hbond + desolv Energy     =   +0.72 kcal/mol
DOCKED: USER        Electrostatic Energy            =   -8.67 kcal/mol
DOCKED: USER    (2) Final Total Internal Energy     =   +0.00 kcal/mol
DOCKED: USER    (3) Torsional Free Energy           =   +1.10 kcal/mol
DOCKED: USER    (4) Unbound System's Energy  [=(2)] =   +0.00 kcal/mol
DOCKED: USER    
DOCKED: USER    
DOCKED: USER    NEWDPF move IDNZ_mg_t3_t4.pdbqt
DOCKED: USER    NEWDPF about -11.615000 17.694000 8.923000
DOCKED: USER    NEWDPF tran0 -7.135321 15.094541 10.036099
DOCKED: USER    NEWDPF quaternion0 -0.006867 -0.443691 0.423702 -0.789663
DOCKED: USER    NEWDPF axisangle0 -0.011193 -0.723165 0.690584 -75.691939
DOCKED: USER    NEWDPF quat0 -0.011193 -0.723165 0.690584 -75.691939
DOCKED: USER  keepresnum = 1 
DOCKED: USER  
DOCKED: REMARK  4 active torsions:
DOCKED: REMARK  status: ('A' for Active; 'I' for Inactive)
DOCKED: REMARK       A    between atoms: MG_1  and  MG_1 
DOCKED: REMARK       A    between atoms: W_3  and  W_6 
DOCKED: REMARK       A    between atoms: W_3  and  W_7 
DOCKED: REMARK       A    between atoms: W_6  and  W_7 
DOCKED: USER                              x       y       z     vdW  Elec       q    Type
DOCKED: USER                           _______ _______ _______ _____ _____    ______ ____
DOCKED: ROOT
DOCKED: ATOM      1 MG   MG  A   1      -7.130  15.084  10.046 +1.52 -8.67    +2.000 Mg
DOCKED: ATOM      2  W   WAT X  99      -6.419  13.548   8.863 -0.08 -0.00    +0.000 W 
DOCKED: ATOM      3  W   WAT X  99      -7.898  16.606  11.221 -0.22 -0.00    +0.000 W 
DOCKED: ATOM      4  W   WAT X  99      -8.656  15.442   8.694 -0.16 -0.00    +0.000 W 
DOCKED: ATOM      5  W   WAT X  99      -5.994  16.440   8.988 -0.13 -0.00    +0.000 W 
DOCKED: ATOM      6  W   WAT X  99      -5.583  14.827  11.379 -0.08 -0.00    +0.000 W 
DOCKED: ATOM      7  W   WAT X  99      -8.269  13.716  11.063 -0.13 -0.00    +0.000 W 
DOCKED: 
DOCKED: ENDROOT
DOCKED: TORSDOF 4
DOCKED: TER
DOCKED: ENDMDL
________________________________________________________________________________


	BEGINNING GENETIC ALGORITHM DOCKING 43 of 50
Run: 43 Seed: 1957136617 1428149770 [ Run 43 of 50 GA/GALS ]
Beginning GENETIC ALGORITHM (GA), with a maximum of 2500000 energy evaluations.

Final-Value: -7.927


	FINAL GENETIC ALGORITHM DOCKED STATE
	_______________________________________________


Detailed state:  trans -7.107 15.091 10.051 quatxyzw -0.493186 -0.168158 0.476193 0.708330 center -11.615 17.694 8.923 ntor 0
State:	 -7.107  15.091  10.051  -0.699 -0.238  0.675 89.802  

DOCKED: MODEL       43
DOCKED: USER    Run = 43
DOCKED: USER    DPF = C:/Users/seoly/Documents/autodocktools/hydrated_docking/wt/wt_mg2_t4.dpf
DOCKED: USER  
DOCKED: USER    Estimated Free Energy of Binding    =   -6.83 kcal/mol  [=(1)+(2)+(3)-(4)]
DOCKED: USER    Estimated Inhibition Constant, Ki   =    9.87 uM (micromolar)  [Temperature = 298.15 K]
DOCKED: USER    
DOCKED: USER    (1) Final Intermolecular Energy     =   -7.93 kcal/mol
DOCKED: USER        vdW + Hbond + desolv Energy     =   +0.73 kcal/mol
DOCKED: USER        Electrostatic Energy            =   -8.66 kcal/mol
DOCKED: USER    (2) Final Total Internal Energy     =   +0.00 kcal/mol
DOCKED: USER    (3) Torsional Free Energy           =   +1.10 kcal/mol
DOCKED: USER    (4) Unbound System's Energy  [=(2)] =   +0.00 kcal/mol
DOCKED: USER    
DOCKED: USER    
DOCKED: USER    NEWDPF move IDNZ_mg_t3_t4.pdbqt
DOCKED: USER    NEWDPF about -11.615000 17.694000 8.923000
DOCKED: USER    NEWDPF tran0 -7.106686 15.090583 10.050577
DOCKED: USER    NEWDPF quaternion0 -0.493186 -0.168158 0.476193 0.708330
DOCKED: USER    NEWDPF axisangle0 -0.698680 -0.238224 0.674607 89.801650
DOCKED: USER    NEWDPF quat0 -0.698680 -0.238224 0.674607 89.801650
DOCKED: USER  keepresnum = 1 
DOCKED: USER  
DOCKED: REMARK  4 active torsions:
DOCKED: REMARK  status: ('A' for Active; 'I' for Inactive)
DOCKED: REMARK       A    between atoms: MG_1  and  MG_1 
DOCKED: REMARK       A    between atoms: W_3  and  W_6 
DOCKED: REMARK       A    between atoms: W_3  and  W_7 
DOCKED: REMARK       A    between atoms: W_6  and  W_7 
DOCKED: USER                              x       y       z     vdW  Elec       q    Type
DOCKED: USER                           _______ _______ _______ _____ _____    ______ ____
DOCKED: ROOT
DOCKED: ATOM      1 MG   MG  A   1      -7.119  15.084  10.045 +1.51 -8.66    +2.000 Mg
DOCKED: ATOM      2  W   WAT X  99      -8.630  16.445  10.398 -0.25 -0.00    +0.000 W 
DOCKED: ATOM      3  W   WAT X  99      -5.605  13.704   9.748 -0.08 -0.00    +0.000 W 
DOCKED: ATOM      4  W   WAT X  99      -6.193  15.627  11.815 -0.12 -0.00    +0.000 W 
DOCKED: ATOM      5  W   WAT X  99      -6.003  16.546   9.115 -0.11 -0.00    +0.000 W 
DOCKED: ATOM      6  W   WAT X  99      -7.953  14.568   8.236 -0.10 -0.00    +0.000 W 
DOCKED: ATOM      7  W   WAT X  99      -8.241  13.657  10.998 -0.12 -0.00    +0.000 W 
DOCKED: 
DOCKED: ENDROOT
DOCKED: TORSDOF 4
DOCKED: TER
DOCKED: ENDMDL
________________________________________________________________________________


	BEGINNING GENETIC ALGORITHM DOCKING 44 of 50
Run: 44 Seed: 1690264483 2105952492 [ Run 44 of 50 GA/GALS ]
Beginning GENETIC ALGORITHM (GA), with a maximum of 2500000 energy evaluations.

Final-Value: -7.915


	FINAL GENETIC ALGORITHM DOCKED STATE
	_______________________________________________


Detailed state:  trans -7.136 15.085 10.046 quatxyzw -0.518974 -0.291739 0.629481 0.499308 center -11.615 17.694 8.923 ntor 0
State:	 -7.136  15.085  10.046  -0.599 -0.337  0.727 120.092  

DOCKED: MODEL       44
DOCKED: USER    Run = 44
DOCKED: USER    DPF = C:/Users/seoly/Documents/autodocktools/hydrated_docking/wt/wt_mg2_t4.dpf
DOCKED: USER  
DOCKED: USER    Estimated Free Energy of Binding    =   -6.82 kcal/mol  [=(1)+(2)+(3)-(4)]
DOCKED: USER    Estimated Inhibition Constant, Ki   =   10.07 uM (micromolar)  [Temperature = 298.15 K]
DOCKED: USER    
DOCKED: USER    (1) Final Intermolecular Energy     =   -7.91 kcal/mol
DOCKED: USER        vdW + Hbond + desolv Energy     =   +0.76 kcal/mol
DOCKED: USER        Electrostatic Energy            =   -8.68 kcal/mol
DOCKED: USER    (2) Final Total Internal Energy     =   +0.00 kcal/mol
DOCKED: USER    (3) Torsional Free Energy           =   +1.10 kcal/mol
DOCKED: USER    (4) Unbound System's Energy  [=(2)] =   +0.00 kcal/mol
DOCKED: USER    
DOCKED: USER    
DOCKED: USER    NEWDPF move IDNZ_mg_t3_t4.pdbqt
DOCKED: USER    NEWDPF about -11.615000 17.694000 8.923000
DOCKED: USER    NEWDPF tran0 -7.136246 15.084976 10.046410
DOCKED: USER    NEWDPF quaternion0 -0.518974 -0.291739 0.629481 0.499308
DOCKED: USER    NEWDPF axisangle0 -0.598984 -0.336716 0.726527 120.091565
DOCKED: USER    NEWDPF quat0 -0.598984 -0.336716 0.726527 120.091565
DOCKED: USER  keepresnum = 1 
DOCKED: USER  
DOCKED: REMARK  4 active torsions:
DOCKED: REMARK  status: ('A' for Active; 'I' for Inactive)
DOCKED: REMARK       A    between atoms: MG_1  and  MG_1 
DOCKED: REMARK       A    between atoms: W_3  and  W_6 
DOCKED: REMARK       A    between atoms: W_3  and  W_7 
DOCKED: REMARK       A    between atoms: W_6  and  W_7 
DOCKED: USER                              x       y       z     vdW  Elec       q    Type
DOCKED: USER                           _______ _______ _______ _____ _____    ______ ____
DOCKED: ROOT
DOCKED: ATOM      1 MG   MG  A   1      -7.151  15.084  10.045 +1.54 -8.68    +2.000 Mg
DOCKED: ATOM      2  W   WAT X  99      -7.906  16.545  11.293 -0.23 -0.00    +0.000 W 
DOCKED: ATOM      3  W   WAT X  99      -6.383  13.585   8.842 -0.08 -0.00    +0.000 W 
DOCKED: ATOM      4  W   WAT X  99      -5.595  14.737  11.364 -0.08 -0.00    +0.000 W 
DOCKED: ATOM      5  W   WAT X  99      -5.943  16.477   9.124 -0.11 -0.00    +0.000 W 
DOCKED: ATOM      6  W   WAT X  99      -8.629  15.448   8.660 -0.16 -0.00    +0.000 W 
DOCKED: ATOM      7  W   WAT X  99      -8.345  13.716  10.997 -0.13 -0.00    +0.000 W 
DOCKED: 
DOCKED: ENDROOT
DOCKED: TORSDOF 4
DOCKED: TER
DOCKED: ENDMDL
________________________________________________________________________________


	BEGINNING GENETIC ALGORITHM DOCKING 45 of 50
Run: 45 Seed: 662115439 1887905325 [ Run 45 of 50 GA/GALS ]
Beginning GENETIC ALGORITHM (GA), with a maximum of 2500000 energy evaluations.

Final-Value: -7.910


	FINAL GENETIC ALGORITHM DOCKED STATE
	_______________________________________________


Detailed state:  trans -7.139 15.083 10.038 quatxyzw 0.509879 -0.475191 0.679124 -0.230234 center -11.615 17.694 8.923 ntor 0
State:	 -7.139  15.083  10.038   0.524 -0.488  0.698 -153.378  

DOCKED: MODEL       45
DOCKED: USER    Run = 45
DOCKED: USER    DPF = C:/Users/seoly/Documents/autodocktools/hydrated_docking/wt/wt_mg2_t4.dpf
DOCKED: USER  
DOCKED: USER    Estimated Free Energy of Binding    =   -6.81 kcal/mol  [=(1)+(2)+(3)-(4)]
DOCKED: USER    Estimated Inhibition Constant, Ki   =   10.15 uM (micromolar)  [Temperature = 298.15 K]
DOCKED: USER    
DOCKED: USER    (1) Final Intermolecular Energy     =   -7.91 kcal/mol
DOCKED: USER        vdW + Hbond + desolv Energy     =   +0.76 kcal/mol
DOCKED: USER        Electrostatic Energy            =   -8.67 kcal/mol
DOCKED: USER    (2) Final Total Internal Energy     =   +0.00 kcal/mol
DOCKED: USER    (3) Torsional Free Energy           =   +1.10 kcal/mol
DOCKED: USER    (4) Unbound System's Energy  [=(2)] =   +0.00 kcal/mol
DOCKED: USER    
DOCKED: USER    
DOCKED: USER    NEWDPF move IDNZ_mg_t3_t4.pdbqt
DOCKED: USER    NEWDPF about -11.615000 17.694000 8.923000
DOCKED: USER    NEWDPF tran0 -7.139036 15.083186 10.038368
DOCKED: USER    NEWDPF quaternion0 0.509879 -0.475191 0.679124 -0.230234
DOCKED: USER    NEWDPF axisangle0 0.523954 -0.488309 0.697872 -153.378314
DOCKED: USER    NEWDPF quat0 0.523954 -0.488309 0.697872 -153.378314
DOCKED: USER  keepresnum = 1 
DOCKED: USER  
DOCKED: REMARK  4 active torsions:
DOCKED: REMARK  status: ('A' for Active; 'I' for Inactive)
DOCKED: REMARK       A    between atoms: MG_1  and  MG_1 
DOCKED: REMARK       A    between atoms: W_3  and  W_6 
DOCKED: REMARK       A    between atoms: W_3  and  W_7 
DOCKED: REMARK       A    between atoms: W_6  and  W_7 
DOCKED: USER                              x       y       z     vdW  Elec       q    Type
DOCKED: USER                           _______ _______ _______ _____ _____    ______ ____
DOCKED: ROOT
DOCKED: ATOM      1 MG   MG  A   1      -7.125  15.084  10.045 +1.51 -8.67    +2.000 Mg
DOCKED: ATOM      2  W   WAT X  99      -6.012  16.394   8.903 -0.14 -0.00    +0.000 W 
DOCKED: ATOM      3  W   WAT X  99      -8.234  13.729  11.149 -0.13 -0.00    +0.000 W 
DOCKED: ATOM      4  W   WAT X  99      -8.069  14.376   8.345 -0.10 -0.00    +0.000 W 
DOCKED: ATOM      5  W   WAT X  99      -8.635  16.479  10.195 -0.19 -0.00    +0.000 W 
DOCKED: ATOM      6  W   WAT X  99      -6.280  15.812  11.775 -0.12 -0.00    +0.000 W 
DOCKED: ATOM      7  W   WAT X  99      -5.618  13.706   9.857 -0.08 -0.00    +0.000 W 
DOCKED: 
DOCKED: ENDROOT
DOCKED: TORSDOF 4
DOCKED: TER
DOCKED: ENDMDL
________________________________________________________________________________


	BEGINNING GENETIC ALGORITHM DOCKING 46 of 50
Run: 46 Seed: 1044108 1009993105 [ Run 46 of 50 GA/GALS ]
Beginning GENETIC ALGORITHM (GA), with a maximum of 2500000 energy evaluations.

Final-Value: -7.927


	FINAL GENETIC ALGORITHM DOCKED STATE
	_______________________________________________


Detailed state:  trans -7.126 15.085 10.037 quatxyzw -0.300164 -0.204883 -0.495170 -0.789134 center -11.615 17.694 8.923 ntor 0
State:	 -7.126  15.085  10.037  -0.489 -0.334 -0.806 -75.791  

DOCKED: MODEL       46
DOCKED: USER    Run = 46
DOCKED: USER    DPF = C:/Users/seoly/Documents/autodocktools/hydrated_docking/wt/wt_mg2_t4.dpf
DOCKED: USER  
DOCKED: USER    Estimated Free Energy of Binding    =   -6.83 kcal/mol  [=(1)+(2)+(3)-(4)]
DOCKED: USER    Estimated Inhibition Constant, Ki   =    9.86 uM (micromolar)  [Temperature = 298.15 K]
DOCKED: USER    
DOCKED: USER    (1) Final Intermolecular Energy     =   -7.93 kcal/mol
DOCKED: USER        vdW + Hbond + desolv Energy     =   +0.75 kcal/mol
DOCKED: USER        Electrostatic Energy            =   -8.68 kcal/mol
DOCKED: USER    (2) Final Total Internal Energy     =   +0.00 kcal/mol
DOCKED: USER    (3) Torsional Free Energy           =   +1.10 kcal/mol
DOCKED: USER    (4) Unbound System's Energy  [=(2)] =   +0.00 kcal/mol
DOCKED: USER    
DOCKED: USER    
DOCKED: USER    NEWDPF move IDNZ_mg_t3_t4.pdbqt
DOCKED: USER    NEWDPF about -11.615000 17.694000 8.923000
DOCKED: USER    NEWDPF tran0 -7.126167 15.085250 10.036666
DOCKED: USER    NEWDPF quaternion0 -0.300164 -0.204883 -0.495170 -0.789134
DOCKED: USER    NEWDPF axisangle0 -0.488690 -0.333565 -0.806174 -75.790759
DOCKED: USER    NEWDPF quat0 -0.488690 -0.333565 -0.806174 -75.790759
DOCKED: USER  keepresnum = 1 
DOCKED: USER  
DOCKED: REMARK  4 active torsions:
DOCKED: REMARK  status: ('A' for Active; 'I' for Inactive)
DOCKED: REMARK       A    between atoms: MG_1  and  MG_1 
DOCKED: REMARK       A    between atoms: W_3  and  W_6 
DOCKED: REMARK       A    between atoms: W_3  and  W_7 
DOCKED: REMARK       A    between atoms: W_6  and  W_7 
DOCKED: USER                              x       y       z     vdW  Elec       q    Type
DOCKED: USER                           _______ _______ _______ _____ _____    ______ ____
DOCKED: ROOT
DOCKED: ATOM      1 MG   MG  A   1      -7.139  15.084  10.045 +1.53 -8.68    +2.000 Mg
DOCKED: ATOM      2  W   WAT X  99      -8.740  15.418   8.787 -0.16 -0.00    +0.000 W 
DOCKED: ATOM      3  W   WAT X  99      -5.521  14.807  11.307 -0.08 -0.00    +0.000 W 
DOCKED: ATOM      4  W   WAT X  99      -6.004  16.460   8.995 -0.13 -0.00    +0.000 W 
DOCKED: ATOM      5  W   WAT X  99      -6.417  13.641   8.763 -0.07 -0.00    +0.000 W 
DOCKED: ATOM      6  W   WAT X  99      -8.194  13.645  11.071 -0.12 -0.00    +0.000 W 
DOCKED: ATOM      7  W   WAT X  99      -7.866  16.542  11.289 -0.21 -0.00    +0.000 W 
DOCKED: 
DOCKED: ENDROOT
DOCKED: TORSDOF 4
DOCKED: TER
DOCKED: ENDMDL
________________________________________________________________________________


	BEGINNING GENETIC ALGORITHM DOCKING 47 of 50
Run: 47 Seed: 992952792 338463116 [ Run 47 of 50 GA/GALS ]
Beginning GENETIC ALGORITHM (GA), with a maximum of 2500000 energy evaluations.

Final-Value: -7.885


	FINAL GENETIC ALGORITHM DOCKED STATE
	_______________________________________________


Detailed state:  trans -7.177 15.090 10.048 quatxyzw -0.537418 0.653410 -0.431156 0.313594 center -11.615 17.694 8.923 ntor 0
State:	 -7.177  15.090  10.048  -0.566  0.688 -0.454 143.448  

DOCKED: MODEL       47
DOCKED: USER    Run = 47
DOCKED: USER    DPF = C:/Users/seoly/Documents/autodocktools/hydrated_docking/wt/wt_mg2_t4.dpf
DOCKED: USER  
DOCKED: USER    Estimated Free Energy of Binding    =   -6.79 kcal/mol  [=(1)+(2)+(3)-(4)]
DOCKED: USER    Estimated Inhibition Constant, Ki   =   10.58 uM (micromolar)  [Temperature = 298.15 K]
DOCKED: USER    
DOCKED: USER    (1) Final Intermolecular Energy     =   -7.89 kcal/mol
DOCKED: USER        vdW + Hbond + desolv Energy     =   +0.79 kcal/mol
DOCKED: USER        Electrostatic Energy            =   -8.67 kcal/mol
DOCKED: USER    (2) Final Total Internal Energy     =   +0.00 kcal/mol
DOCKED: USER    (3) Torsional Free Energy           =   +1.10 kcal/mol
DOCKED: USER    (4) Unbound System's Energy  [=(2)] =   +0.00 kcal/mol
DOCKED: USER    
DOCKED: USER    
DOCKED: USER    NEWDPF move IDNZ_mg_t3_t4.pdbqt
DOCKED: USER    NEWDPF about -11.615000 17.694000 8.923000
DOCKED: USER    NEWDPF tran0 -7.177081 15.090500 10.047904
DOCKED: USER    NEWDPF quaternion0 -0.537418 0.653410 -0.431156 0.313594
DOCKED: USER    NEWDPF axisangle0 -0.565967 0.688121 -0.454060 143.448051
DOCKED: USER    NEWDPF quat0 -0.565967 0.688121 -0.454060 143.448051
DOCKED: USER  keepresnum = 1 
DOCKED: USER  
DOCKED: REMARK  4 active torsions:
DOCKED: REMARK  status: ('A' for Active; 'I' for Inactive)
DOCKED: REMARK       A    between atoms: MG_1  and  MG_1 
DOCKED: REMARK       A    between atoms: W_3  and  W_6 
DOCKED: REMARK       A    between atoms: W_3  and  W_7 
DOCKED: REMARK       A    between atoms: W_6  and  W_7 
DOCKED: USER                              x       y       z     vdW  Elec       q    Type
DOCKED: USER                           _______ _______ _______ _____ _____    ______ ____
DOCKED: ROOT
DOCKED: ATOM      1 MG   MG  A   1      -7.163  15.084  10.049 +1.55 -8.67    +2.000 Mg
DOCKED: ATOM      2  W   WAT X  99      -5.848  16.353   9.090 -0.13 -0.00    +0.000 W 
DOCKED: ATOM      3  W   WAT X  99      -8.501  13.792  10.959 -0.13 -0.00    +0.000 W 
DOCKED: ATOM      4  W   WAT X  99      -8.630  15.522   8.656 -0.13 -0.00    +0.000 W 
DOCKED: ATOM      5  W   WAT X  99      -7.882  16.657  11.170 -0.22 -0.00    +0.000 W 
DOCKED: ATOM      6  W   WAT X  99      -5.770  14.679  11.509 -0.08 -0.00    +0.000 W 
DOCKED: ATOM      7  W   WAT X  99      -6.447  13.543   8.902 -0.07 -0.00    +0.000 W 
DOCKED: 
DOCKED: ENDROOT
DOCKED: TORSDOF 4
DOCKED: TER
DOCKED: ENDMDL
________________________________________________________________________________


	BEGINNING GENETIC ALGORITHM DOCKING 48 of 50
Run: 48 Seed: 398013443 471026394 [ Run 48 of 50 GA/GALS ]
Beginning GENETIC ALGORITHM (GA), with a maximum of 2500000 energy evaluations.

Final-Value: -7.938


	FINAL GENETIC ALGORITHM DOCKED STATE
	_______________________________________________


Detailed state:  trans -7.132 15.069 10.071 quatxyzw 0.775272 0.236370 0.564036 0.157942 center -11.615 17.694 8.923 ntor 0
State:	 -7.132  15.069  10.071   0.785  0.239  0.571 161.825  

DOCKED: MODEL       48
DOCKED: USER    Run = 48
DOCKED: USER    DPF = C:/Users/seoly/Documents/autodocktools/hydrated_docking/wt/wt_mg2_t4.dpf
DOCKED: USER  
DOCKED: USER    Estimated Free Energy of Binding    =   -6.84 kcal/mol  [=(1)+(2)+(3)-(4)]
DOCKED: USER    Estimated Inhibition Constant, Ki   =    9.67 uM (micromolar)  [Temperature = 298.15 K]
DOCKED: USER    
DOCKED: USER    (1) Final Intermolecular Energy     =   -7.94 kcal/mol
DOCKED: USER        vdW + Hbond + desolv Energy     =   +0.68 kcal/mol
DOCKED: USER        Electrostatic Energy            =   -8.62 kcal/mol
DOCKED: USER    (2) Final Total Internal Energy     =   +0.00 kcal/mol
DOCKED: USER    (3) Torsional Free Energy           =   +1.10 kcal/mol
DOCKED: USER    (4) Unbound System's Energy  [=(2)] =   +0.00 kcal/mol
DOCKED: USER    
DOCKED: USER    
DOCKED: USER    NEWDPF move IDNZ_mg_t3_t4.pdbqt
DOCKED: USER    NEWDPF about -11.615000 17.694000 8.923000
DOCKED: USER    NEWDPF tran0 -7.132178 15.069018 10.071240
DOCKED: USER    NEWDPF quaternion0 0.775272 0.236370 0.564036 0.157942
DOCKED: USER    NEWDPF axisangle0 0.785127 0.239374 0.571205 161.825107
DOCKED: USER    NEWDPF quat0 0.785127 0.239374 0.571205 161.825107
DOCKED: USER  keepresnum = 1 
DOCKED: USER  
DOCKED: REMARK  4 active torsions:
DOCKED: REMARK  status: ('A' for Active; 'I' for Inactive)
DOCKED: REMARK       A    between atoms: MG_1  and  MG_1 
DOCKED: REMARK       A    between atoms: W_3  and  W_6 
DOCKED: REMARK       A    between atoms: W_3  and  W_7 
DOCKED: REMARK       A    between atoms: W_6  and  W_7 
DOCKED: USER                              x       y       z     vdW  Elec       q    Type
DOCKED: USER                           _______ _______ _______ _____ _____    ______ ____
DOCKED: ROOT
DOCKED: ATOM      1 MG   MG  A   1      -7.135  15.084  10.070 +1.49 -8.62    +2.000 Mg
DOCKED: ATOM      2  W   WAT X  99      -8.629  15.267   8.657 -0.15 -0.00    +0.000 W 
DOCKED: ATOM      3  W   WAT X  99      -5.598  14.890  11.443 -0.08 -0.00    +0.000 W 
DOCKED: ATOM      4  W   WAT X  99      -6.342  13.468   9.048 -0.08 -0.00    +0.000 W 
DOCKED: ATOM      5  W   WAT X  99      -8.284  13.739  11.128 -0.13 -0.00    +0.000 W 
DOCKED: ATOM      6  W   WAT X  99      -7.931  16.630  11.170 -0.23 -0.00    +0.000 W 
DOCKED: ATOM      7  W   WAT X  99      -6.004  16.405   8.983 -0.14 -0.00    +0.000 W 
DOCKED: 
DOCKED: ENDROOT
DOCKED: TORSDOF 4
DOCKED: TER
DOCKED: ENDMDL
________________________________________________________________________________


	BEGINNING GENETIC ALGORITHM DOCKING 49 of 50
Run: 49 Seed: 1876112960 991574606 [ Run 49 of 50 GA/GALS ]
Beginning GENETIC ALGORITHM (GA), with a maximum of 2500000 energy evaluations.

Final-Value: -8.294


	FINAL GENETIC ALGORITHM DOCKED STATE
	_______________________________________________


Detailed state:  trans -10.021 17.340 3.289 quatxyzw -0.194769 -0.228977 -0.393459 -0.868807 center -11.615 17.694 8.923 ntor 0
State:	-10.021  17.340   3.289  -0.393 -0.462 -0.795 -59.359  

DOCKED: MODEL       49
DOCKED: USER    Run = 49
DOCKED: USER    DPF = C:/Users/seoly/Documents/autodocktools/hydrated_docking/wt/wt_mg2_t4.dpf
DOCKED: USER  
DOCKED: USER    Estimated Free Energy of Binding    =   -7.20 kcal/mol  [=(1)+(2)+(3)-(4)]
DOCKED: USER    Estimated Inhibition Constant, Ki   =    5.31 uM (micromolar)  [Temperature = 298.15 K]
DOCKED: USER    
DOCKED: USER    (1) Final Intermolecular Energy     =   -8.29 kcal/mol
DOCKED: USER        vdW + Hbond + desolv Energy     =   -0.19 kcal/mol
DOCKED: USER        Electrostatic Energy            =   -8.11 kcal/mol
DOCKED: USER    (2) Final Total Internal Energy     =   +0.00 kcal/mol
DOCKED: USER    (3) Torsional Free Energy           =   +1.10 kcal/mol
DOCKED: USER    (4) Unbound System's Energy  [=(2)] =   +0.00 kcal/mol
DOCKED: USER    
DOCKED: USER    
DOCKED: USER    NEWDPF move IDNZ_mg_t3_t4.pdbqt
DOCKED: USER    NEWDPF about -11.615000 17.694000 8.923000
DOCKED: USER    NEWDPF tran0 -10.021214 17.340260 3.288768
DOCKED: USER    NEWDPF quaternion0 -0.194769 -0.228977 -0.393459 -0.868807
DOCKED: USER    NEWDPF axisangle0 -0.393352 -0.462438 -0.794623 -59.359491
DOCKED: USER    NEWDPF quat0 -0.393352 -0.462438 -0.794623 -59.359491
DOCKED: USER  keepresnum = 1 
DOCKED: USER  
DOCKED: REMARK  4 active torsions:
DOCKED: REMARK  status: ('A' for Active; 'I' for Inactive)
DOCKED: REMARK       A    between atoms: MG_1  and  MG_1 
DOCKED: REMARK       A    between atoms: W_3  and  W_6 
DOCKED: REMARK       A    between atoms: W_3  and  W_7 
DOCKED: REMARK       A    between atoms: W_6  and  W_7 
DOCKED: USER                              x       y       z     vdW  Elec       q    Type
DOCKED: USER                           _______ _______ _______ _____ _____    ______ ____
DOCKED: ROOT
DOCKED: ATOM      1 MG   MG  A   1     -10.033  17.334   3.296 +0.76 -8.11    +2.000 Mg
DOCKED: ATOM      2  W   WAT X  99     -11.629  17.380   1.988 -0.25 -0.00    +0.000 W 
DOCKED: ATOM      3  W   WAT X  99      -8.439  17.346   4.618 -0.23 -0.00    +0.000 W 
DOCKED: ATOM      4  W   WAT X  99      -9.330  19.124   2.530 -0.13 -0.00    +0.000 W 
DOCKED: ATOM      5  W   WAT X  99      -8.883  16.377   1.879 -0.03 -0.00    +0.000 W 
DOCKED: ATOM      6  W   WAT X  99     -10.640  15.512   4.035 -0.04 -0.00    +0.000 W 
DOCKED: ATOM      7  W   WAT X  99     -11.192  18.310   4.677 -0.27 -0.00    +0.000 W 
DOCKED: 
DOCKED: ENDROOT
DOCKED: TORSDOF 4
DOCKED: TER
DOCKED: ENDMDL
________________________________________________________________________________


	BEGINNING GENETIC ALGORITHM DOCKING 50 of 50
Run: 50 Seed: 1324681570 1801507123 [ Run 50 of 50 GA/GALS ]
Beginning GENETIC ALGORITHM (GA), with a maximum of 2500000 energy evaluations.

Final-Value: -7.962


	FINAL GENETIC ALGORITHM DOCKED STATE
	_______________________________________________


Detailed state:  trans -7.128 15.080 10.061 quatxyzw -0.265568 -0.738546 -0.613947 0.084212 center -11.615 17.694 8.923 ntor 0
State:	 -7.128  15.080  10.061  -0.267 -0.741 -0.616 170.339  

DOCKED: MODEL       50
DOCKED: USER    Run = 50
DOCKED: USER    DPF = C:/Users/seoly/Documents/autodocktools/hydrated_docking/wt/wt_mg2_t4.dpf
DOCKED: USER  
DOCKED: USER    Estimated Free Energy of Binding    =   -6.86 kcal/mol  [=(1)+(2)+(3)-(4)]
DOCKED: USER    Estimated Inhibition Constant, Ki   =    9.30 uM (micromolar)  [Temperature = 298.15 K]
DOCKED: USER    
DOCKED: USER    (1) Final Intermolecular Energy     =   -7.96 kcal/mol
DOCKED: USER        vdW + Hbond + desolv Energy     =   +0.71 kcal/mol
DOCKED: USER        Electrostatic Energy            =   -8.67 kcal/mol
DOCKED: USER    (2) Final Total Internal Energy     =   +0.00 kcal/mol
DOCKED: USER    (3) Torsional Free Energy           =   +1.10 kcal/mol
DOCKED: USER    (4) Unbound System's Energy  [=(2)] =   +0.00 kcal/mol
DOCKED: USER    
DOCKED: USER    
DOCKED: USER    NEWDPF move IDNZ_mg_t3_t4.pdbqt
DOCKED: USER    NEWDPF about -11.615000 17.694000 8.923000
DOCKED: USER    NEWDPF tran0 -7.127601 15.079795 10.060881
DOCKED: USER    NEWDPF quaternion0 -0.265568 -0.738546 -0.613947 0.084212
DOCKED: USER    NEWDPF axisangle0 -0.266515 -0.741179 -0.616136 170.338625
DOCKED: USER    NEWDPF quat0 -0.266515 -0.741179 -0.616136 170.338625
DOCKED: USER  keepresnum = 1 
DOCKED: USER  
DOCKED: REMARK  4 active torsions:
DOCKED: REMARK  status: ('A' for Active; 'I' for Inactive)
DOCKED: REMARK       A    between atoms: MG_1  and  MG_1 
DOCKED: REMARK       A    between atoms: W_3  and  W_6 
DOCKED: REMARK       A    between atoms: W_3  and  W_7 
DOCKED: REMARK       A    between atoms: W_6  and  W_7 
DOCKED: USER                              x       y       z     vdW  Elec       q    Type
DOCKED: USER                           _______ _______ _______ _____ _____    ______ ____
DOCKED: ROOT
DOCKED: ATOM      1 MG   MG  A   1      -7.130  15.084  10.046 +1.52 -8.67    +2.000 Mg
DOCKED: ATOM      2  W   WAT X  99      -6.293  13.578   8.910 -0.08 -0.00    +0.000 W 
DOCKED: ATOM      3  W   WAT X  99      -7.915  16.615  11.198 -0.22 -0.00    +0.000 W 
DOCKED: ATOM      4  W   WAT X  99      -5.654  14.847  11.478 -0.08 -0.00    +0.000 W 
DOCKED: ATOM      5  W   WAT X  99      -8.241  13.696  11.089 -0.13 -0.00    +0.000 W 
DOCKED: ATOM      6  W   WAT X  99      -8.667  15.303   8.696 -0.16 -0.00    +0.000 W 
DOCKED: ATOM      7  W   WAT X  99      -5.992  16.439   9.010 -0.13 -0.00    +0.000 W 
DOCKED: 
DOCKED: ENDROOT
DOCKED: TORSDOF 4
DOCKED: TER
DOCKED: ENDMDL
________________________________________________________________________________

DPF> analysis                             # perform a ranked cluster analysis


		CLUSTER ANALYSIS OF CONFORMATIONS
		_________________________________

Number of conformations = 50

RMSD cluster analysis will be performed using the ligand atoms only (7 / 7 total atoms).

Outputting structurally similar clusters, ranked in order of increasing energy.


________________________________________________________________________________

Number of distinct conformational clusters found = 2,  out of 50 runs,
Using an rmsd-tolerance of 2.0 A


	CLUSTERING HISTOGRAM
	____________________

________________________________________________________________________________
     |           |     |           |     |                                    
Clus | Lowest    | Run | Mean      | Num | Histogram                          
-ter | Binding   |     | Binding   | in  |                                    
Rank | Energy    |     | Energy    | Clus|    5    10   15   20   25   30   35
_____|___________|_____|___________|_____|____:____|____:____|____:____|____:___
   1 |     -7.20 |  49 |     -7.20 |   1 |#
   2 |     -6.86 |  50 |     -6.82 |  49 |#################################################
_____|___________|_____|___________|_____|______________________________________


Number of multi-member conformational clusters found = 1, out of 50 runs.

	RMSD TABLE
	__________

_____________________________________________________________________
     |      |      |           |         |                 |
Rank | Sub- | Run  | Binding   | Cluster | Reference       | Grep
     | Rank |      | Energy    | RMSD    | RMSD            | Pattern
_____|______|______|___________|_________|_________________|___________
   1      1     49       -7.20      0.00      4.69           RANKING
   2      1     50       -6.86      0.00      4.38           RANKING
   2      2     13       -6.86      0.07      4.37           RANKING
   2      3     42       -6.86      0.09      4.36           RANKING
   2      4      4       -6.85      0.10      4.40           RANKING
   2      5     10       -6.85      0.09      4.37           RANKING
   2      6     24       -6.85      0.08      4.39           RANKING
   2      7     15       -6.84      0.09      4.36           RANKING
   2      8     23       -6.84      0.76      4.42           RANKING
   2      9     22       -6.84      0.78      4.39           RANKING
   2     10     48       -6.84      0.09      4.38           RANKING
   2     11      9       -6.84      0.06      4.40           RANKING
   2     12     26       -6.84      0.10      4.38           RANKING
   2     13     32       -6.84      0.34      4.38           RANKING
   2     14     38       -6.84      0.46      4.39           RANKING
   2     15     29       -6.84      0.37      4.41           RANKING
   2     16      3       -6.84      0.11      4.37           RANKING
   2     17     35       -6.84      0.12      4.39           RANKING
   2     18     39       -6.84      0.15      4.34           RANKING
   2     19     33       -6.84      0.15      4.44           RANKING
   2     20     14       -6.83      0.14      4.38           RANKING
   2     21     25       -6.83      0.37      4.40           RANKING
   2     22      1       -6.83      0.34      4.38           RANKING
   2     23     46       -6.83      0.14      4.38           RANKING
   2     24     43       -6.83      0.82      4.42           RANKING
   2     25     16       -6.83      0.10      4.40           RANKING
   2     26     20       -6.83      0.39      4.39           RANKING
   2     27     36       -6.83      0.81      4.41           RANKING
   2     28     19       -6.83      0.85      4.44           RANKING
   2     29      6       -6.82      0.71      4.41           RANKING
   2     30      2       -6.82      0.87      4.41           RANKING
   2     31     28       -6.82      0.78      4.39           RANKING
   2     32     44       -6.82      0.13      4.37           RANKING
   2     33     45       -6.81      0.90      4.39           RANKING
   2     34     11       -6.81      0.33      4.38           RANKING
   2     35      7       -6.81      0.16      4.39           RANKING
   2     36     31       -6.81      0.40      4.41           RANKING
   2     37     17       -6.81      0.51      4.41           RANKING
   2     38     40       -6.81      0.39      4.39           RANKING
   2     39     21       -6.81      0.85      4.40           RANKING
   2     40     27       -6.81      0.49      4.39           RANKING
   2     41     18       -6.81      0.88      4.44           RANKING
   2     42      5       -6.80      0.95      4.42           RANKING
   2     43     12       -6.80      0.13      4.41           RANKING
   2     44      8       -6.80      0.74      4.36           RANKING
   2     45     30       -6.79      0.51      4.38           RANKING
   2     46     37       -6.79      0.88      4.47           RANKING
   2     47     47       -6.79      0.19      4.33           RANKING
   2     48     34       -6.78      0.13      4.34           RANKING
   2     49     41       -6.76      0.51      4.48           RANKING
_______________________________________________________________________


	INFORMATION ENTROPY ANALYSIS FOR THIS CLUSTERING
	________________________________________________


Information entropy for this clustering = 0.03  (rmstol = 2.00 Angstrom)

_______________________________________________________________________


	STATISTICAL MECHANICAL ANALYSIS
	_______________________________


Partition function, Q =    50.58            at Temperature, T = 298.15 K
Free energy,        A ~ -2324.63 kcal/mol   at Temperature, T = 298.15 K
Internal energy,    U =    -6.83 kcal/mol   at Temperature, T = 298.15 K
Entropy,            S =     7.77 kcal/mol/K at Temperature, T = 298.15 K

_______________________________________________________________________


	LOWEST ENERGY DOCKED CONFORMATION from EACH CLUSTER
	___________________________________________________


Keeping original residue number (specified in the input PDBQ file) for outputting.

MODEL       49
USER    Run = 49
USER    Cluster Rank = 1
USER    Number of conformations in this cluster = 1
USER  
USER    RMSD from reference structure       = 4.695 A
USER  
USER    Estimated Free Energy of Binding    =   -7.20 kcal/mol  [=(1)+(2)+(3)-(4)]
USER    Estimated Inhibition Constant, Ki   =    5.31 uM (micromolar)  [Temperature = 298.15 K]
USER    
USER    (1) Final Intermolecular Energy     =   -8.29 kcal/mol
USER        vdW + Hbond + desolv Energy     =   -0.19 kcal/mol
USER        Electrostatic Energy            =   -8.11 kcal/mol
USER    (2) Final Total Internal Energy     =   +0.00 kcal/mol
USER    (3) Torsional Free Energy           =   +1.10 kcal/mol
USER    (4) Unbound System's Energy  [=(2)] =   +0.00 kcal/mol
USER    
USER    
USER  
USER    DPF = C:/Users/seoly/Documents/autodocktools/hydrated_docking/wt/wt_mg2_t4.dpf
USER    NEWDPF move	IDNZ_mg_t3_t4.pdbqt
USER    NEWDPF about	-11.615000 17.694000 8.923000
USER    NEWDPF tran0	-10.021214 17.340260 3.288768
USER    NEWDPF axisangle0	-0.393352 -0.462438 -0.794623 -59.359491
USER    NEWDPF quaternion0	-0.194769 -0.228977 -0.393459 -0.868807
USER  
USER                              x       y       z    vdW   Elec        q     RMS 
ATOM      1 MG   MG  A   1     -10.033  17.334   3.296 +0.76 -8.11    +2.000     4.695
ATOM      2  W   WAT X  99     -11.629  17.380   1.988 -0.25 -0.00    +0.000     4.695
ATOM      3  W   WAT X  99      -8.439  17.346   4.618 -0.23 -0.00    +0.000     4.695
ATOM      4  W   WAT X  99      -9.330  19.124   2.530 -0.13 -0.00    +0.000     4.695
ATOM      5  W   WAT X  99      -8.883  16.377   1.879 -0.03 -0.00    +0.000     4.695
ATOM      6  W   WAT X  99     -10.640  15.512   4.035 -0.04 -0.00    +0.000     4.695
ATOM      7  W   WAT X  99     -11.192  18.310   4.677 -0.27 -0.00    +0.000     4.695
TER
ENDMDL
MODEL       50
USER    Run = 50
USER    Cluster Rank = 2
USER    Number of conformations in this cluster = 49
USER  
USER    RMSD from reference structure       = 4.381 A
USER  
USER    Estimated Free Energy of Binding    =   -6.86 kcal/mol  [=(1)+(2)+(3)-(4)]
USER    Estimated Inhibition Constant, Ki   =    9.30 uM (micromolar)  [Temperature = 298.15 K]
USER    
USER    (1) Final Intermolecular Energy     =   -7.96 kcal/mol
USER        vdW + Hbond + desolv Energy     =   +0.71 kcal/mol
USER        Electrostatic Energy            =   -8.67 kcal/mol
USER    (2) Final Total Internal Energy     =   +0.00 kcal/mol
USER    (3) Torsional Free Energy           =   +1.10 kcal/mol
USER    (4) Unbound System's Energy  [=(2)] =   +0.00 kcal/mol
USER    
USER    
USER  
USER    DPF = C:/Users/seoly/Documents/autodocktools/hydrated_docking/wt/wt_mg2_t4.dpf
USER    NEWDPF move	IDNZ_mg_t3_t4.pdbqt
USER    NEWDPF about	-11.615000 17.694000 8.923000
USER    NEWDPF tran0	-7.127601 15.079795 10.060881
USER    NEWDPF axisangle0	-0.266515 -0.741179 -0.616136 170.338625
USER    NEWDPF quaternion0	-0.265568 -0.738546 -0.613947 0.084212
USER  
USER                              x       y       z    vdW   Elec        q     RMS 
ATOM      1 MG   MG  A   1      -7.130  15.084  10.046 +1.52 -8.67    +2.000     4.381
ATOM      2  W   WAT X  99      -6.293  13.578   8.910 -0.08 -0.00    +0.000     4.381
ATOM      3  W   WAT X  99      -7.915  16.615  11.198 -0.22 -0.00    +0.000     4.381
ATOM      4  W   WAT X  99      -5.654  14.847  11.478 -0.08 -0.00    +0.000     4.381
ATOM      5  W   WAT X  99      -8.241  13.696  11.089 -0.13 -0.00    +0.000     4.381
ATOM      6  W   WAT X  99      -8.667  15.303   8.696 -0.16 -0.00    +0.000     4.381
ATOM      7  W   WAT X  99      -5.992  16.439   9.010 -0.13 -0.00    +0.000     4.381
TER
ENDMDL


AVSFLD: # AVS field file
AVSFLD: #
AVSFLD: # Created by AutoDock
AVSFLD: #
AVSFLD: ndim=2           # number of dimensions in the field
AVSFLD: nspace=1         # number of physical coordinates
AVSFLD: veclen=7         # vector size
AVSFLD: dim1=7           # atoms
AVSFLD: dim2=2           # conformations
AVSFLD: data=Real       # data type (byte,integer,Real,double)
AVSFLD: field=uniform    # field coordinate layout
AVSFLD: label= x y z vdW Elec q RMS
AVSFLD: variable 1 file = C:/Users/seoly/Documents/autodocktools/hydrated_docking/wt/wt_mg2_t4.dlg.pdb filetype = ascii offset = 5 stride = 12
AVSFLD: variable 2 file = C:/Users/seoly/Documents/autodocktools/hydrated_docking/wt/wt_mg2_t4.dlg.pdb filetype = ascii offset = 6 stride = 12
AVSFLD: variable 3 file = C:/Users/seoly/Documents/autodocktools/hydrated_docking/wt/wt_mg2_t4.dlg.pdb filetype = ascii offset = 7 stride = 12
AVSFLD: variable 4 file = C:/Users/seoly/Documents/autodocktools/hydrated_docking/wt/wt_mg2_t4.dlg.pdb filetype = ascii offset = 8 stride = 12
AVSFLD: variable 5 file = C:/Users/seoly/Documents/autodocktools/hydrated_docking/wt/wt_mg2_t4.dlg.pdb filetype = ascii offset = 9 stride = 12
AVSFLD: variable 6 file = C:/Users/seoly/Documents/autodocktools/hydrated_docking/wt/wt_mg2_t4.dlg.pdb filetype = ascii offset = 10 stride = 12
AVSFLD: variable 7 file = C:/Users/seoly/Documents/autodocktools/hydrated_docking/wt/wt_mg2_t4.dlg.pdb filetype = ascii offset = 11 stride = 12
AVSFLD: # end of file

>>> Closing the docking parameter file (DPF)...
This docking finished at:			12:31 28" p.m., 12/04/2025


________________________________________________________________________________

C:/Users/seoly/Documents/autodocktools/Autodock/4.2.6/autodock4.exe: Successful Completion on "BBC-L02301276"

Real= 20m 26.12s,  CPU= 6m 29.44s,  System= 0.45s
________________________________________________________________________________
