# Supplementary material for: Networked salt-bridges mediate magnesium-dependent conformational dynamics and functional regulation in type IA topoisomerases
Source: Nat Commun. 2026 Apr 30;17:5907. doi: 10.1038/s41467-026-72556-9 (PMC13338365; doi:10.1038/s41467-026-72556-9)
Supplement: Supplementary file 6 — Source Data 3 [file 41467_2026_72556_MOESM6_ESM.zip › source data supplementary fig 7BC/t3_EEE/IDNZ_t4/wt_mg2_t4.gpf]

npts 40 40 40                        # num.grid points in xyz
parameter_file AD4_water_forcefield.dat # force field default parameter file
gridfld wt.maps.fld                  # grid_data_file
spacing 0.375                        # spacing(A)
receptor_types A C HD N OA SA        # receptor atom types
ligand_types Mg W                    # ligand atom types
receptor wt.pdbqt                    # macromolecule
gridcenter -11.629 17.709 8.92       # xyz-coordinates or auto
smooth 0.5                           # store minimum energy w/in rad(A)
map wt.Mg.map                        # atom-specific affinity map
map wt.W.map                         # atom-specific affinity map
elecmap wt.e.map                     # electrostatic potential map
dsolvmap wt.d.map              # desolvation potential map
dielectric -0.1465                   # <0, AD4 distance-dep.diel;>0, constant
