# Supplementary material for: Networked salt-bridges mediate magnesium-dependent conformational dynamics and functional regulation in type IA topoisomerases
Source: Nat Commun. 2026 Apr 30;17:5907. doi: 10.1038/s41467-026-72556-9 (PMC13338365; doi:10.1038/s41467-026-72556-9)
Supplement: Supplementary file 6 — Source Data 3 [file 41467_2026_72556_MOESM6_ESM.zip › source data supplementary fig 7BC/t3_TOPRIM/mg2_t4/wt.d.map]

GRID_PARAMETER_FILE C:/Users/seoly/Documents/autodocktools/hydrated_docking/wt/wt_t4_dxd.gpf
GRID_DATA_FILE wt.maps.fld
MACROMOLECULE wt.pdbqt
SPACING 0.375
NELEMENTS 40 40 40
CENTER 0.553 -10.833 0.727
1.221
1.238
1.237
1.240
1.239
1.241
1.247
1.258
1.273
1.269
1.268
1.273
1.271
1.270
1.262
1.245
1.219
1.204
1.181
1.159
1.132
1.117
1.087
1.072
1.045
1.018
0.997
0.973
0.961
0.936
0.911
0.892
0.874
0.874
0.867
0.851
0.844
0.853
0.868
0.890
0.903
1.214
1.224
1.229
1.234
1.224
1.232
1.238
1.254
1.269
1.256
1.260
1.254
1.255
1.251
1.256
1.231
1.210
1.192
1.168
1.155
1.127
1.114
1.089
1.062
1.030
1.020
1.005
0.988
0.961
0.947
0.921
0.898
0.872
0.877
0.875
0.867
0.866
0.872
0.876
0.898
0.927
1.207
1.205
1.213
1.210
1.210
1.213
1.231
1.234
1.249
1.250
1.246
1.243
1.240
1.239
1.231
1.213
1.200
1.174
1.149
1.137
1.117
1.097
1.071
1.037
1.036
1.027
1.011
1.001
0.964
0.949
0.914
0.912
0.910
0.884
0.877
0.882
0.879
0.878
0.890
0.914
0.937
1.183
1.188
1.190
1.195
1.192
1.207
1.209
1.213
1.226
1.220
1.227
1.222
1.223
1.214
1.209
1.201
1.177
1.156
1.141
1.109
1.095
1.068
1.051
1.043
1.020
1.008
1.006
0.987
0.961
0.947
0.922
0.918
0.923
0.901
0.901
0.888
0.883
0.895
0.906
0.923
0.947
1.164
1.166
1.179
1.169
1.176
1.178
1.181
1.187
1.195
1.204
1.206
1.211
1.200
1.200
1.186
1.170
1.149
1.125
1.110
1.083
1.072
1.065
1.057
1.042
1.026
1.009
1.002
0.992
0.968
0.941
0.926
0.930
0.922
0.908
0.901
0.911
0.910
0.908
0.908
0.936
0.960
1.160
1.153
1.151
1.150
1.154
1.155
1.157
1.169
1.177
1.184
1.175
1.172
1.173
1.167
1.154
1.142
1.126
1.108
1.094
1.059
1.041
1.053
1.044
1.033
1.020
1.003
0.998
0.979
0.960
0.933
0.927
0.925
0.927
0.926
0.913
0.921
0.917
0.915
0.921
0.943
0.967
1.138
1.131
1.120
1.138
1.129
1.134
1.139
1.145
1.147
1.150
1.153
1.146
1.135
1.127
1.119
1.114
1.103
1.089
1.066
1.049
1.032
1.034
1.030
1.019
1.010
0.990
0.978
0.968
0.950
0.927
0.919
0.920
0.926
0.931
0.929
0.931
0.929
0.936
0.940
0.945
0.965
1.114
1.107
1.097
1.111
1.103
1.108
1.113
1.115
1.108
1.116
1.118
1.122
1.108
1.096
1.098
1.098
1.077
1.060
1.053
1.028
1.024
1.014
1.013
1.000
0.999
0.983
0.975
0.962
0.946
0.917
0.914
0.922
0.924
0.933
0.936
0.942
0.952
0.947
0.969
0.965
0.982
1.082
1.075
1.075
1.073
1.073
1.070
1.087
1.088
1.081
1.087
1.093
1.087
1.084
1.074
1.068
1.057
1.044
1.030
1.029
1.013
0.998
0.999
0.995
0.983
0.982
0.966
0.952
0.946
0.933
0.914
0.908
0.926
0.930
0.933
0.938
0.956
0.955
0.963
0.984
0.989
0.995
1.062
1.058
1.044
1.051
1.051
1.050
1.052
1.055
1.057
1.049
1.048
1.056
1.048
1.035
1.020
1.017
1.018
1.000
0.987
0.978
0.963
0.969
0.970
0.962
0.955
0.949
0.934
0.936
0.914
0.901
0.909
0.913
0.929
0.931
0.944
0.955
0.959
0.968
0.992
1.002
0.994
1.034
1.027
1.023
1.018
1.016
1.017
1.024
1.018
1.013
1.019
1.011
1.012
1.011
0.996
0.987
0.991
0.988
0.975
0.955
0.957
0.942
0.948
0.946
0.934
0.922
0.923
0.903
0.901
0.894
0.892
0.903
0.906
0.907
0.935
0.942
0.948
0.970
0.983
1.008
1.004
1.009
0.999
0.996
0.984
0.974
0.977
0.983
0.992
0.985
0.981
0.984
0.977
0.965
0.962
0.962
0.953
0.948
0.947
0.933
0.927
0.920
0.919
0.920
0.913
0.891
0.889
0.891
0.888
0.880
0.862
0.871
0.882
0.895
0.906
0.916
0.939
0.952
0.972
0.984
0.996
1.011
1.023
0.979
0.965
0.949
0.949
0.956
0.947
0.955
0.958
0.947
0.939
0.936
0.922
0.918
0.910
0.910
0.908
0.905
0.891
0.881
0.884
0.880
0.879
0.864
0.870
0.865
0.869
0.854
0.850
0.849
0.857
0.863
0.877
0.888
0.908
0.927
0.950
0.956
0.974
0.988
1.011
1.013
0.951
0.943
0.920
0.919
0.915
0.914
0.919
0.908
0.902
0.895
0.894
0.889
0.877
0.855
0.860
0.855
0.845
0.835
0.836
0.836
0.838
0.847
0.837
0.837
0.838
0.831
0.821
0.826
0.839
0.844
0.852
0.871
0.883
0.897
0.910
0.926
0.950
0.962
0.975
1.001
1.020
0.914
0.908
0.890
0.887
0.888
0.882
0.874
0.863
0.857
0.853
0.850
0.842
0.825
0.802
0.804
0.806
0.808
0.805
0.794
0.793
0.791
0.800
0.802
0.797
0.797
0.793
0.797
0.806
0.816
0.817
0.840
0.854
0.866
0.890
0.907
0.931
0.942
0.950
0.967
0.993
1.015
0.893
0.872
0.861
0.858
0.853
0.842
0.826
0.819
0.809
0.807
0.807
0.789
0.779
0.763
0.759
0.757
0.769
0.755
0.750
0.749
0.753
0.764
0.765
0.764
0.756
0.778
0.775
0.776
0.784
0.799
0.818
0.835
0.847
0.866
0.895
0.907
0.930
0.945
0.963
0.990
1.012
0.859
0.838
0.829
0.815
0.811
0.799
0.791
0.778
0.773
0.756
0.746
0.743
0.728
0.707
0.716
0.713
0.713
0.710
0.709
0.714
0.726
0.728
0.729
0.721
0.730
0.735
0.743
0.751
0.764
0.786
0.801
0.816
0.829
0.843
0.877
0.894
0.917
0.945
0.960
0.981
1.007
0.813
0.800
0.794
0.778
0.766
0.758
0.747
0.730
0.721
0.713
0.699
0.692
0.669
0.665
0.658
0.661
0.665
0.661
0.666
0.670
0.676
0.685
0.686
0.697
0.703
0.712
0.718
0.725
0.735
0.762
0.776
0.792
0.803
0.831
0.865
0.882
0.898
0.934
0.949
0.976
0.989
0.786
0.775
0.764
0.745
0.729
0.720
0.709
0.690
0.683
0.671
0.655
0.633
0.627
0.618
0.613
0.613
0.631
0.634
0.632
0.633
0.635
0.643
0.654
0.663
0.677
0.683
0.691
0.700
0.714
0.731
0.753
0.766
0.792
0.824
0.845
0.873
0.897
0.913
0.935
0.957
0.984
0.755
0.734
0.726
0.706
0.691
0.676
0.671
0.657
0.650
0.628
0.606
0.591
0.580
0.574
0.578
0.571
0.582
0.595
0.589
0.583
0.593
0.597
0.607
0.627
0.651
0.658
0.661
0.668
0.682
0.708
0.718
0.744
0.775
0.804
0.823
0.838
0.878
0.905
0.922
0.942
0.965
0.722
0.697
0.685
0.667
0.657
0.638
0.628
0.614
0.600
0.581
0.576
0.548
0.535
0.537
0.528
0.533
0.541
0.547
0.549
0.554
0.553
0.565
0.584
0.596
0.611
0.627
0.628
0.642
0.658
0.671
0.689
0.714
0.745
0.772
0.793
0.822
0.852
0.894
0.914
0.939
0.954
0.686
0.663
0.653
0.636
0.622
0.597
0.584
0.568
0.555
0.546
0.527
0.508
0.506
0.489
0.479
0.489
0.500
0.507
0.507
0.519
0.527
0.537
0.551
0.567
0.582
0.587
0.603
0.620
0.639
0.657
0.679
0.698
0.718
0.760
0.768
0.816
0.854
0.873
0.902
0.924
0.945
0.655
0.628
0.610
0.593
0.585
0.564
0.537
0.528
0.517
0.501
0.479
0.470
0.458
0.451
0.448
0.457
0.456
0.473
0.473
0.486
0.499
0.507
0.529
0.542
0.565
0.568
0.586
0.594
0.610
0.630
0.659
0.676
0.707
0.719
0.752
0.796
0.823
0.855
0.887
0.915
0.934
0.621
0.601
0.579
0.556
0.540
0.524
0.507
0.492
0.472
0.462
0.443
0.434
0.425
0.415
0.403
0.425
0.436
0.438
0.459
0.467
0.480
0.498
0.520
0.519
0.539
0.555
0.561
0.581
0.599
0.620
0.645
0.669
0.686
0.714
0.743
0.774
0.807
0.839
0.873
0.899
0.927
0.589
0.564
0.545
0.522
0.507
0.486
0.466
0.454
0.438
0.413
0.404
0.386
0.390
0.397
0.385
0.388
0.400
0.413
0.438
0.443
0.454
0.477
0.498
0.512
0.528
0.546
0.552
0.573
0.591
0.617
0.637
0.663
0.678
0.708
0.744
0.772
0.795
0.831
0.857
0.876
0.915
0.572
0.544
0.516
0.490
0.461
0.444
0.432
0.420
0.390
0.373
0.376
0.372
0.374
0.377
0.370
0.373
0.386
0.389
0.407
0.421
0.439
0.455
0.470
0.491
0.503
0.518
0.541
0.564
0.588
0.610
0.631
0.646
0.670
0.699
0.725
0.758
0.785
0.812
0.850
0.879
0.908
0.554
0.520
0.492
0.466
0.431
0.413
0.393
0.372
0.372
0.367
0.360
0.358
0.349
0.352
0.355
0.352
0.364
0.375
0.381
0.407
0.412
0.433
0.457
0.468
0.487
0.490
0.520
0.545
0.571
0.595
0.606
0.640
0.664
0.685
0.722
0.737
0.767
0.798
0.839
0.875
0.906
0.541
0.499
0.463
0.440
0.407
0.385
0.372
0.356
0.347
0.343
0.335
0.341
0.334
0.335
0.346
0.350
0.356
0.368
0.381
0.397
0.411
0.428
0.436
0.450
0.474
0.485
0.497
0.525
0.556
0.580
0.608
0.636
0.654
0.674
0.701
0.739
0.769
0.794
0.836
0.870
0.895
0.523
0.486
0.453
0.425
0.387
0.365
0.350
0.340
0.331
0.325
0.328
0.336
0.331
0.342
0.343
0.339
0.340
0.360
0.374
0.390
0.408
0.426
0.433
0.454
0.462
0.482
0.490
0.510
0.542
0.571
0.613
0.636
0.659
0.678
0.696
0.733
0.766
0.807
0.830
0.857
0.883
0.507
0.467
0.441
0.410
0.382
0.359
0.327
0.336
0.335
0.335
0.320
0.324
0.315
0.326
0.330
0.338
0.342
0.359
0.374
0.392
0.401
0.420
0.436
0.458
0.465
0.488
0.497
0.531
0.556
0.577
0.608
0.633
0.655
0.688
0.719
0.733
0.774
0.804
0.828
0.856
0.870
0.498
0.452
0.423
0.399
0.369
0.340
0.326
0.333
0.327
0.320
0.314
0.315
0.313
0.321
0.329
0.336
0.345
0.361
0.379
0.392
0.402
0.420
0.440
0.454
0.479
0.487
0.507
0.539
0.567
0.590
0.620
0.637
0.658
0.689
0.719
0.740
0.775
0.814
0.834
0.860
0.889
0.471
0.441
0.411
0.385
0.369
0.346
0.330
0.329
0.322
0.316
0.309
0.317
0.314
0.326
0.333
0.343
0.355
0.365
0.373
0.391
0.408
0.429
0.438
0.464
0.491
0.506
0.534
0.557
0.578
0.599
0.636
0.649
0.675
0.695
0.723
0.755
0.787
0.802
0.842
0.874
0.905
0.453
0.426
0.405
0.387
0.364
0.347
0.329
0.316
0.315
0.311
0.313
0.313
0.322
0.332
0.343
0.353
0.361
0.371
0.382
0.402
0.427
0.438
0.454
0.482
0.505
0.524
0.554
0.573
0.590
0.609
0.639
0.660
0.674
0.700
0.733
0.774
0.797
0.819
0.839
0.881
0.905
0.441
0.422
0.401
0.378
0.363
0.335
0.318
0.311
0.306
0.314
0.316
0.321
0.328
0.341
0.349
0.366
0.370
0.384
0.403
0.426
0.442
0.456
0.485
0.506
0.524
0.544
0.573
0.590
0.616
0.620
0.651
0.670
0.698
0.722
0.751
0.782
0.803
0.826
0.850
0.878
0.914
0.437
0.418
0.390
0.371
0.351
0.336
0.320
0.308
0.315
0.319
0.317
0.333
0.342
0.344
0.359
0.382
0.387
0.411
0.424
0.447
0.460
0.486
0.514
0.522
0.545
0.563
0.591
0.609
0.630
0.650
0.671
0.692
0.718
0.743
0.771
0.791
0.816
0.839
0.859
0.886
0.909
0.428
0.408
0.397
0.371
0.354
0.339
0.316
0.317
0.318
0.315
0.328
0.348
0.353
0.372
0.383
0.407
0.421
0.436
0.451
0.478
0.494
0.513
0.537
0.567
0.583
0.592
0.608
0.633
0.653
0.680
0.702
0.714
0.735
0.758
0.786
0.802
0.826
0.849
0.867
0.886
0.916
0.419
0.408
0.384
0.364
0.342
0.337
0.324
0.326
0.329
0.326
0.344
0.353
0.371
0.389
0.405
0.431
0.442
0.463
0.480
0.518
0.532
0.548
0.570
0.590
0.607
0.622
0.632
0.662
0.680
0.701
0.718
0.734
0.762
0.775
0.797
0.819
0.838
0.867
0.893
0.909
0.928
0.404
0.396
0.377
0.365
0.341
0.340
0.333
0.336
0.342
0.342
0.351
0.373
0.390
0.411
0.439
0.451
0.467
0.493
0.517
0.547
0.567
0.589
0.604
0.624
0.639
0.658
0.676
0.682
0.699
0.712
0.737
0.760
0.774
0.794
0.816
0.835
0.866
0.894
0.911
0.923
0.933
0.404
0.387
0.374
0.360
0.350
0.344
0.343
0.347
0.349
0.353
0.364
0.383
0.412
0.438
0.472
0.475
0.506
0.527
0.553
0.586
0.611
0.626
0.648
0.660
0.669
0.686
0.700
0.720
0.727
0.744
0.757
0.781
0.798
0.811
0.834
0.857
0.888
0.913
0.925
0.947
0.960
0.402
0.383
0.367
0.360
0.357
0.343
0.348
0.353
0.361
0.370
0.381
0.394
0.437
0.471
0.496
0.513
0.537
0.561
0.588
0.627
0.646
0.661
0.684
0.696
0.708
0.738
0.738
0.750
0.764
0.784
0.786
0.805
0.818
0.828
0.847
0.880
0.903
0.927
0.938
0.959
0.974
0.394
0.375
0.370
0.360
0.352
0.350
0.358
0.362
0.372
0.385
0.397
0.425
0.454
0.493
0.520
0.542
0.567
0.591
0.626
0.661
0.681
0.699
0.717
0.728
0.750
0.773
0.781
0.780
0.801
0.816
0.811
0.825
0.836
0.847
0.870
0.895
0.916
0.940
0.957
0.965
0.976
1.226
1.222
1.234
1.232
1.240
1.241
1.242
1.241
1.247
1.251
1.249
1.259
1.256
1.253
1.246
1.232
1.204
1.185
1.166
1.138
1.112
1.092
1.071
1.045
1.027
0.997
0.971
0.944
0.921
0.912
0.881
0.865
0.851
0.844
0.837
0.820
0.823
0.831
0.840
0.850
0.873
1.209
1.212
1.217
1.228
1.218
1.224
1.224
1.238
1.240
1.242
1.244
1.247
1.237
1.237
1.233
1.219
1.192
1.167
1.153
1.133
1.114
1.083
1.067
1.029
1.003
0.996
0.975
0.946
0.935
0.917
0.891
0.864
0.849
0.849
0.842
0.827
0.837
0.848
0.855
0.875
0.884
1.195
1.198
1.210
1.208
1.197
1.208
1.223
1.218
1.217
1.222
1.241
1.225
1.212
1.222
1.215
1.194
1.185
1.158
1.136
1.123
1.093
1.070
1.040
1.019
1.008
0.998
0.964
0.947
0.929
0.909
0.896
0.876
0.864
0.848
0.853
0.851
0.846
0.845
0.862
0.881
0.900
1.186
1.188
1.186
1.186
1.184
1.189
1.199
1.200
1.196
1.208
1.217
1.209
1.203
1.201
1.192
1.179
1.156
1.135
1.121
1.090
1.066
1.057
1.028
1.017
1.003
0.982
0.960
0.941
0.928
0.909
0.890
0.878
0.868
0.865
0.865
0.856
0.859
0.858
0.880
0.896
0.905
1.159
1.166
1.172
1.176
1.162
1.166
1.167
1.175
1.183
1.193
1.185
1.180
1.189
1.181
1.167
1.148
1.124
1.110
1.090
1.071
1.043
1.032
1.022
1.012
0.995
0.976
0.961
0.942
0.933
0.913
0.890
0.882
0.881
0.864
0.869
0.870
0.867
0.881
0.889
0.908
0.922
1.149
1.158
1.157
1.151
1.149
1.147
1.154
1.159
1.154
1.164
1.165
1.165
1.156
1.146
1.137
1.117
1.098
1.075
1.063
1.041
1.027
1.021
1.009
1.004
0.988
0.969
0.952
0.938
0.920
0.893
0.881
0.882
0.888
0.887
0.871
0.883
0.886
0.891
0.888
0.910
0.933
1.137
1.136
1.135
1.130
1.123
1.125
1.142
1.134
1.130
1.135
1.137
1.138
1.122
1.099
1.091
1.092
1.078
1.059
1.036
1.021
1.020
1.007
0.994
0.991
0.966
0.953
0.938
0.931
0.908
0.886
0.884
0.883
0.888
0.882
0.887
0.882
0.897
0.894
0.908
0.912
0.933
1.104
1.108
1.109
1.113
1.108
1.097
1.104
1.104
1.104
1.109
1.108
1.101
1.097
1.072
1.072
1.056
1.054
1.027
1.024
1.006
1.000
0.978
0.979
0.972
0.957
0.935
0.931
0.921
0.910
0.882
0.872
0.875
0.889
0.884
0.890
0.902
0.906
0.916
0.918
0.926
0.945
1.083
1.069
1.070
1.067
1.077
1.074
1.076
1.076
1.073
1.083
1.077
1.070
1.064
1.053
1.044
1.030
1.024
1.014
0.998
0.975
0.972
0.955
0.958
0.949
0.939
0.916
0.914
0.905
0.889
0.871
0.865
0.872
0.885
0.888
0.894
0.920
0.924
0.923
0.938
0.946
0.959
1.053
1.054
1.049
1.044
1.041
1.047
1.052
1.052
1.045
1.043
1.041
1.038
1.024
1.023
1.004
0.995
0.987
0.974
0.966
0.951
0.945
0.942
0.938
0.925
0.917
0.902
0.888
0.888
0.874
0.856
0.865
0.872
0.875
0.889
0.910
0.917
0.928
0.931
0.948
0.952
0.971
1.041
1.032
1.037
1.011
1.011
1.017
1.027
1.018
1.012
1.005
1.001
0.996
0.986
0.970
0.967
0.961
0.964
0.942
0.926
0.919
0.916
0.921
0.912
0.900
0.886
0.892
0.873
0.853
0.846
0.845
0.850
0.859
0.862
0.882
0.904
0.915
0.926
0.943
0.953
0.961
0.970
1.019
1.003
0.995
0.989
0.980
0.984
0.988
0.979
0.980
0.969
0.961
0.957
0.949
0.934
0.929
0.923
0.919
0.904
0.895
0.888
0.877
0.885
0.873
0.865
0.859
0.856
0.833
0.830
0.825
0.832
0.835
0.844
0.856
0.869
0.910
0.919
0.931
0.929
0.943
0.960
0.974
0.992
0.972
0.954
0.955
0.955
0.948
0.946
0.947
0.938
0.925
0.926
0.911
0.901
0.899
0.884
0.883
0.875
0.868
0.853
0.850
0.843
0.842
0.840
0.830
0.828
0.834
0.809
0.813
0.811
0.817
0.822
0.840
0.853
0.867
0.887
0.902
0.918
0.923
0.943
0.956
0.983
0.949
0.940
0.921
0.927
0.915
0.911
0.902
0.896
0.892
0.894
0.882
0.865
0.857
0.837
0.844
0.838
0.825
0.829
0.809
0.806
0.803
0.803
0.815
0.808
0.805
0.787
0.788
0.783
0.797
0.807
0.813
0.826
0.835
0.853
0.869
0.889
0.909
0.922
0.943
0.964
0.977
0.929
0.904
0.894
0.895
0.891
0.884
0.866
0.854
0.843
0.842
0.832
0.823
0.807
0.784
0.785
0.789
0.790
0.778
0.768
0.766
0.765
0.764
0.771
0.772
0.763
0.763
0.764
0.772
0.785
0.787
0.799
0.808
0.828
0.845
0.859
0.881
0.896
0.908
0.932
0.955
0.974
0.902
0.880
0.869
0.857
0.857
0.839
0.831
0.818
0.804
0.789
0.787
0.779
0.765
0.738
0.737
0.741
0.737
0.732
0.726
0.723
0.717
0.721
0.737
0.731
0.732
0.736
0.734
0.748
0.756
0.773
0.784
0.800
0.813
0.832
0.858
0.863
0.884
0.904
0.922
0.948
0.969
0.865
0.849
0.838
0.819
0.810
0.800
0.790
0.782
0.764
0.747
0.738
0.731
0.719
0.692
0.691
0.690
0.693
0.689
0.692
0.683
0.687
0.696
0.709
0.698
0.706
0.703
0.711
0.727
0.731
0.753
0.770
0.783
0.792
0.806
0.837
0.866
0.871
0.896
0.916
0.942
0.976
0.834
0.816
0.810
0.792
0.779
0.764
0.752
0.738
0.719
0.703
0.690
0.679
0.667
0.645
0.643
0.644
0.646
0.652
0.645
0.646
0.645
0.654
0.658
0.670
0.671
0.678
0.683
0.700
0.711
0.737
0.747
0.752
0.764
0.791
0.823
0.844
0.864
0.892
0.916
0.937
0.959
0.798
0.775
0.771
0.751
0.748
0.732
0.711
0.705
0.685
0.662
0.645
0.626
0.615
0.604
0.602
0.598
0.606
0.619
0.612
0.609
0.607
0.612
0.618
0.633
0.640
0.653
0.660
0.674
0.673
0.704
0.727
0.734
0.753
0.780
0.795
0.829
0.856
0.886
0.905
0.930
0.945
0.772
0.747
0.735
0.719
0.704
0.686
0.669
0.662
0.653
0.624
0.609
0.587
0.575
0.564
0.561
0.554
0.563
0.565
0.569
0.566
0.569
0.573
0.578
0.587
0.618
0.627
0.633
0.646
0.658
0.676
0.685
0.711
0.733
0.755
0.772
0.799
0.840
0.868
0.893
0.905
0.915
0.738
0.714
0.696
0.676
0.666
0.647
0.628
0.617
0.600
0.587
0.570
0.544
0.534
0.527
0.513
0.513
0.522
0.525
0.518
0.532
0.538
0.540
0.550
0.567
0.575
0.590
0.601
0.609
0.627
0.640
0.659
0.675
0.708
0.728
0.757
0.785
0.814
0.848
0.867
0.891
0.912
0.700
0.679
0.660
0.642
0.632
0.614
0.586
0.578
0.563
0.545
0.526
0.505
0.496
0.487
0.465
0.479
0.482
0.492
0.484
0.492
0.511
0.517
0.527
0.546
0.558
0.569
0.581
0.584
0.604
0.619
0.632
0.665
0.689
0.704
0.720
0.764
0.792
0.824
0.853
0.887
0.897
0.675
0.642
0.627
0.603
0.592
0.570
0.552
0.533
0.522
0.501
0.478
0.465
0.463
0.443
0.431
0.436
0.448
0.455
0.458
0.468
0.482
0.497
0.507
0.527
0.543
0.551
0.570
0.574
0.596
0.615
0.631
0.650
0.687
0.697
0.722
0.752
0.782
0.807
0.849
0.874
0.905
0.639
0.610
0.586
0.578
0.553
0.540
0.521
0.493
0.478
0.467
0.440
0.427
0.414
0.403
0.389
0.400
0.419
0.433
0.444
0.457
0.464
0.478
0.494
0.512
0.521
0.527
0.542
0.566
0.587
0.604
0.625
0.645
0.660
0.694
0.724
0.756
0.774
0.808
0.839
0.872
0.892
0.616
0.592
0.566
0.532
0.515
0.493
0.475
0.456
0.441
0.418
0.409
0.385
0.388
0.391
0.387
0.388
0.394
0.403
0.426
0.436
0.444
0.453
0.470
0.491
0.501
0.523
0.530
0.556
0.567
0.596
0.616
0.632
0.651
0.676
0.714
0.740
0.765
0.809
0.833
0.861
0.887
0.598
0.567
0.542
0.509
0.474
0.464
0.443
0.426
0.405
0.378
0.384
0.370
0.372
0.380
0.372
0.369
0.374
0.384
0.404
0.415
0.417
0.436
0.451
0.468
0.488
0.498
0.517
0.546
0.565
0.580
0.603
0.616
0.643
0.663
0.696
0.731
0.751
0.784
0.825
0.858
0.882
0.580
0.542
0.514
0.490
0.453
0.424
0.410
0.392
0.380
0.363
0.360
0.356
0.353
0.358
0.362
0.354
0.364
0.374
0.377
0.392
0.408
0.416
0.434
0.453
0.472
0.478
0.494
0.516
0.543
0.566
0.583
0.604
0.634
0.661
0.691
0.710
0.741
0.772
0.810
0.848
0.875
0.572
0.542
0.498
0.470
0.430
0.394
0.382
0.370
0.357
0.350
0.343
0.344
0.346
0.342
0.341
0.340
0.356
0.370
0.377
0.391
0.406
0.412
0.427
0.445
0.460
0.469
0.483
0.499
0.525
0.552
0.573
0.611
0.632
0.648
0.680
0.702
0.729
0.771
0.810
0.848
0.872
0.552
0.509
0.481
0.444
0.417
0.382
0.359
0.348
0.350
0.340
0.331
0.332
0.333
0.332
0.335
0.335
0.344
0.352
0.378
0.383
0.401
0.423
0.438
0.444
0.453
0.467
0.480
0.493
0.523
0.547
0.579
0.611
0.644
0.667
0.686
0.708
0.748
0.785
0.816
0.834
0.865
0.535
0.490
0.464
0.436
0.404
0.370
0.356
0.349
0.343
0.339
0.330
0.337
0.326
0.327
0.327
0.347
0.345
0.355
0.373
0.392
0.396
0.421
0.444
0.447
0.463
0.477
0.487
0.506
0.535
0.567
0.580
0.610
0.635
0.667
0.690
0.721
0.763
0.786
0.806
0.833
0.858
0.521
0.475
0.447
0.416
0.389
0.371
0.348
0.345
0.338
0.333
0.321
0.322
0.333
0.325
0.333
0.348
0.347
0.363
0.384
0.396
0.403
0.425
0.439
0.445
0.461
0.478
0.501
0.517
0.554
0.573
0.594
0.625
0.634
0.669
0.697
0.734
0.758
0.784
0.806
0.833
0.851
0.500
0.469
0.434
0.412
0.394
0.372
0.348
0.340
0.337
0.323
0.323
0.329
0.325
0.332
0.339
0.350
0.354
0.372
0.381
0.398
0.418
0.432
0.447
0.458
0.478
0.498
0.523
0.545
0.569
0.587
0.618
0.637
0.654
0.679
0.705
0.746
0.774
0.785
0.818
0.840
0.861
0.487
0.453
0.435
0.419
0.398
0.370
0.347
0.334
0.334
0.320
0.329
0.331
0.335
0.337
0.349
0.357
0.362
0.379
0.395
0.410
0.428
0.449
0.464
0.482
0.496
0.519
0.546
0.559
0.584
0.599
0.624
0.650
0.669
0.701
0.732
0.765
0.781
0.794
0.811
0.844
0.872
0.478
0.454
0.433
0.411
0.395
0.360
0.336
0.330
0.331
0.320
0.332
0.337
0.339
0.347
0.361
0.370
0.381
0.399
0.414
0.427
0.442
0.466
0.487
0.507
0.519
0.533
0.561
0.584
0.600
0.607
0.629
0.661
0.684
0.712
0.741
0.759
0.791
0.802
0.821
0.850
0.873
0.468
0.448
0.426
0.401
0.382
0.358
0.336
0.335
0.328
0.332
0.333
0.347
0.347
0.357
0.372
0.388
0.404
0.418
0.439
0.452
0.475
0.494
0.507
0.526
0.542
0.557
0.573
0.586
0.615
0.622
0.653
0.679
0.701
0.723
0.748
0.768
0.793
0.811
0.831
0.859
0.892
0.473
0.444
0.427
0.410
0.375
0.364
0.348
0.332
0.334
0.331
0.339
0.354
0.358
0.377
0.399
0.423
0.431
0.441
0.462
0.485
0.503
0.519
0.530
0.562
0.565
0.584
0.603
0.621
0.637
0.655
0.667
0.699
0.711
0.747
0.764
0.785
0.798
0.830
0.846
0.873
0.897
0.454
0.441
0.417
0.395
0.378
0.362
0.348
0.339
0.343
0.348
0.360
0.366
0.380
0.406
0.430
0.437
0.449
0.473
0.501
0.523
0.544
0.562
0.571
0.588
0.606
0.619
0.636
0.645
0.675
0.685
0.697
0.703
0.737
0.758
0.776
0.798
0.809
0.833
0.859
0.894
0.911
0.450
0.432
0.411
0.394
0.373
0.363
0.351
0.347
0.358
0.361
0.365
0.383
0.405
0.429
0.449
0.464
0.481
0.505
0.533
0.560
0.579
0.596
0.610
0.622
0.635
0.652
0.674
0.684
0.699
0.706
0.719
0.738
0.767
0.788
0.808
0.817
0.841
0.861
0.886
0.909
0.916
0.445
0.420
0.402
0.393
0.369
0.371
0.368
0.363
0.369
0.369
0.378
0.392
0.429
0.458
0.475
0.496
0.510
0.537
0.570
0.595
0.615
0.627
0.646
0.656
0.678
0.692
0.701
0.714
0.721
0.733
0.743
0.764
0.780
0.805
0.828
0.844
0.863
0.883
0.911
0.930
0.936
0.436
0.412
0.395
0.382
0.375
0.370
0.370
0.367
0.373
0.381
0.393
0.419
0.444
0.483
0.507
0.526
0.547
0.571
0.603
0.629
0.647
0.665
0.684
0.695
0.711
0.726
0.735
0.741
0.748
0.754
0.774
0.785
0.809
0.818
0.846
0.862
0.883
0.904
0.921
0.939
0.957
0.429
0.405
0.391
0.379
0.379
0.372
0.376
0.373
0.384
0.395
0.414
0.442
0.473
0.500
0.529
0.553
0.576
0.603
0.631
0.658
0.683
0.697
0.714
0.732
0.741
0.770
0.775
0.778
0.784
0.785
0.790
0.801
0.824
0.842
0.865
0.879
0.902
0.921
0.934
0.950
0.968
1.219
1.219
1.215
1.222
1.228
1.232
1.230
1.230
1.231
1.226
1.241
1.233
1.235
1.235
1.223
1.209
1.200
1.172
1.146
1.116
1.088
1.074
1.046
1.021
0.997
0.965
0.941
0.925
0.898
0.885
0.854
0.840
0.828
0.806
0.814
0.803
0.803
0.798
0.808
0.826
0.840
1.201
1.205
1.212
1.210
1.218
1.213
1.215
1.208
1.219
1.221
1.223
1.216
1.218
1.208
1.198
1.184
1.181
1.159
1.137
1.108
1.087
1.064
1.037
1.008
0.983
0.967
0.950
0.925
0.914
0.879
0.856
0.833
0.821
0.814
0.811
0.804
0.809
0.810
0.822
0.839
0.855
1.194
1.191
1.199
1.198
1.202
1.194
1.192
1.203
1.204
1.209
1.203
1.208
1.193
1.196
1.195
1.175
1.155
1.141
1.119
1.093
1.062
1.035
1.022
0.996
0.975
0.971
0.938
0.921
0.903
0.878
0.862
0.838
0.821
0.822
0.823
0.816
0.807
0.806
0.835
0.847
0.856
1.179
1.181
1.187
1.183
1.178
1.168
1.189
1.192
1.185
1.184
1.187
1.186
1.168
1.172
1.171
1.154
1.132
1.113
1.100
1.063
1.042
1.024
1.006
0.988
0.967
0.954
0.932
0.916
0.900
0.877
0.857
0.844
0.838
0.835
0.825
0.822
0.818
0.825
0.842
0.860
0.862
1.154
1.165
1.163
1.163
1.149
1.160
1.168
1.168
1.166
1.164
1.154
1.153
1.153
1.145
1.129
1.119
1.101
1.078
1.066
1.037
1.019
1.000
0.999
0.975
0.971
0.946
0.933
0.914
0.897
0.867
0.852
0.849
0.835
0.827
0.828
0.838
0.836
0.843
0.855
0.861
0.884
1.141
1.147
1.142
1.140
1.141
1.152
1.150
1.150
1.144
1.140
1.139
1.136
1.131
1.124
1.108
1.088
1.067
1.051
1.035
1.012
1.001
0.994
0.975
0.973
0.955
0.934
0.925
0.909
0.890
0.870
0.848
0.841
0.842
0.832
0.830
0.838
0.847
0.852
0.861
0.873
0.898
1.127
1.132
1.131
1.127
1.126
1.123
1.131
1.119
1.113
1.109
1.114
1.110
1.100
1.079
1.073
1.057
1.039
1.023
1.008
0.999
0.990
0.980
0.956
0.946
0.925
0.914
0.898
0.891
0.872
0.857
0.844
0.842
0.849
0.843
0.847
0.846
0.859
0.862
0.864
0.879
0.901
1.098
1.094
1.100
1.091
1.103
1.099
1.097
1.088
1.087
1.089
1.086
1.077
1.061
1.053
1.050
1.036
1.020
1.003
0.992
0.973
0.964
0.953
0.938
0.926
0.913
0.896
0.895
0.885
0.859
0.851
0.838
0.839
0.845
0.844
0.844
0.860
0.872
0.874
0.883
0.887
0.910
1.074
1.069
1.063
1.068
1.071
1.072
1.070
1.055
1.055
1.060
1.062
1.045
1.035
1.031
1.016
1.003
0.994
0.979
0.964
0.949
0.941
0.932
0.922
0.907
0.895
0.881
0.877
0.869
0.847
0.831
0.834
0.830
0.841
0.851
0.850
0.875
0.876
0.883
0.892
0.901
0.915
1.062
1.054
1.038
1.034
1.042
1.049
1.051
1.037
1.031
1.026
1.018
1.014
1.002
0.995
0.979
0.964
0.957
0.944
0.935
0.925
0.914
0.902
0.901
0.887
0.876
0.863
0.856
0.844
0.830
0.816
0.821
0.831
0.832
0.851
0.856
0.876
0.878
0.891
0.907
0.910
0.931
1.041
1.030
1.029
1.014
1.008
1.007
1.015
1.008
1.002
0.994
0.977
0.972
0.960
0.957
0.944
0.921
0.917
0.907
0.910
0.897
0.887
0.884
0.873
0.856
0.843
0.838
0.831
0.822
0.810
0.814
0.816
0.815
0.823
0.845
0.862
0.870
0.884
0.891
0.910
0.915
0.919
1.020
1.006
0.995
0.991
0.984
0.979
0.979
0.973
0.967
0.951
0.947
0.931
0.922
0.910
0.902
0.896
0.883
0.878
0.870
0.859
0.849
0.849
0.847
0.831
0.825
0.825
0.804
0.796
0.795
0.802
0.798
0.803
0.808
0.825
0.852
0.871
0.881
0.893
0.913
0.914
0.917
0.990
0.972
0.963
0.961
0.960
0.946
0.931
0.934
0.925
0.905
0.910
0.895
0.870
0.867
0.863
0.861
0.847
0.845
0.840
0.825
0.812
0.813
0.809
0.795
0.797
0.795
0.782
0.783
0.773
0.781
0.785
0.791
0.805
0.824
0.847
0.856
0.880
0.890
0.896
0.909
0.926
0.958
0.937
0.929
0.927
0.915
0.909
0.901
0.882
0.884
0.872
0.853
0.847
0.829
0.825
0.822
0.813
0.812
0.804
0.790
0.780
0.772
0.772
0.769
0.768
0.768
0.752
0.760
0.750
0.756
0.765
0.763
0.779
0.800
0.811
0.830
0.851
0.867
0.875
0.898
0.921
0.932
0.932
0.916
0.903
0.891
0.880
0.874
0.862
0.845
0.835
0.823
0.814
0.811
0.794
0.775
0.767
0.766
0.750
0.754
0.742
0.739
0.734
0.741
0.739
0.727
0.727
0.727
0.727
0.732
0.739
0.747
0.764
0.776
0.786
0.803
0.829
0.837
0.845
0.868
0.897
0.917
0.939
0.895
0.884
0.872
0.862
0.841
0.837
0.823
0.809
0.792
0.784
0.765
0.761
0.744
0.728
0.717
0.714
0.712
0.711
0.707
0.697
0.702
0.699
0.705
0.703
0.707
0.708
0.705
0.710
0.720
0.731
0.747
0.766
0.771
0.781
0.811
0.828
0.840
0.865
0.884
0.910
0.925
0.869
0.858
0.846
0.822
0.812
0.799
0.785
0.771
0.763
0.738
0.728
0.715
0.707
0.681
0.674
0.669
0.676
0.668
0.668
0.658
0.656
0.659
0.670
0.670
0.670
0.666
0.665
0.678
0.696
0.719
0.733
0.738
0.750
0.765
0.787
0.818
0.835
0.854
0.878
0.904
0.927
0.836
0.822
0.814
0.791
0.779
0.764
0.752
0.732
0.712
0.691
0.682
0.667
0.655
0.637
0.628
0.625
0.625
0.625
0.623
0.622
0.618
0.624
0.632
0.639
0.638
0.639
0.639
0.655
0.665
0.692
0.713
0.722
0.729
0.748
0.770
0.802
0.818
0.849
0.882
0.905
0.921
0.804
0.791
0.773
0.765
0.747
0.741
0.719
0.703
0.680
0.665
0.643
0.619
0.604
0.596
0.584
0.576
0.581
0.587
0.578
0.586
0.578
0.586
0.595
0.606
0.612
0.616
0.627
0.630
0.646
0.662
0.679
0.696
0.717
0.740
0.759
0.780
0.810
0.841
0.864
0.878
0.894
0.781
0.761
0.742
0.718
0.698
0.693
0.672
0.658
0.645
0.634
0.598
0.578
0.567
0.552
0.540
0.532
0.535
0.543
0.537
0.544
0.545
0.552
0.557
0.559
0.575
0.584
0.605
0.615
0.622
0.647
0.658
0.669
0.695
0.721
0.739
0.762
0.802
0.826
0.846
0.857
0.879
0.754
0.720
0.706
0.682
0.663
0.641
0.632
0.609
0.598
0.585
0.565
0.537
0.524
0.518
0.499
0.493
0.499
0.504
0.500
0.512
0.524
0.519
0.530
0.539
0.551
0.571
0.583
0.586
0.597
0.621
0.631
0.646
0.679
0.695
0.711
0.739
0.776
0.803
0.827
0.848
0.864
0.709
0.688
0.666
0.652
0.627
0.613
0.588
0.569
0.565
0.553
0.520
0.501
0.488
0.475
0.451
0.452
0.471
0.475
0.472
0.477
0.488
0.499
0.508
0.524
0.534
0.552
0.567
0.573
0.588
0.601
0.614
0.635
0.666
0.678
0.697
0.727
0.758
0.775
0.804
0.830
0.867
0.686
0.651
0.633
0.607
0.591
0.579
0.559
0.541
0.520
0.501
0.470
0.458
0.450
0.427
0.415
0.426
0.439
0.440
0.440
0.445
0.460
0.478
0.491
0.499
0.511
0.529
0.540
0.547
0.573
0.596
0.612
0.631
0.659
0.669
0.687
0.723
0.744
0.763
0.791
0.829
0.860
0.660
0.627
0.605
0.578
0.554
0.544
0.523
0.497
0.489
0.457
0.438
0.428
0.406
0.398
0.387
0.390
0.402
0.414
0.424
0.432
0.442
0.454
0.464
0.478
0.488
0.507
0.519
0.535
0.558
0.590
0.606
0.629
0.641
0.664
0.684
0.718
0.743
0.775
0.797
0.830
0.862
0.637
0.612
0.586
0.549
0.530
0.504
0.484
0.463
0.444
0.420
0.412
0.385
0.384
0.388
0.379
0.379
0.386
0.395
0.415
0.424
0.431
0.440
0.443
0.460
0.480
0.487
0.499
0.526
0.548
0.575
0.597
0.599
0.624
0.654
0.678
0.711
0.736
0.760
0.801
0.839
0.846
0.625
0.590
0.557
0.530
0.492
0.470
0.450
0.435
0.406
0.388
0.380
0.368
0.371
0.375
0.370
0.368
0.369
0.380
0.392
0.400
0.409
0.419
0.436
0.445
0.458
0.471
0.488
0.513
0.534
0.552
0.569
0.591
0.615
0.639
0.667
0.694
0.731
0.756
0.795
0.830
0.853
0.619
0.573
0.538
0.504
0.477
0.436
0.426
0.409
0.384
0.366
0.358
0.349
0.344
0.357
0.355
0.347
0.356
0.372
0.370
0.388
0.402
0.420
0.427
0.439
0.444
0.466
0.480
0.503
0.522
0.547
0.561
0.581
0.607
0.637
0.665
0.689
0.711
0.755
0.787
0.821
0.850
0.598
0.565
0.521
0.494
0.457
0.419
0.392
0.382
0.363
0.356
0.354
0.347
0.341
0.345
0.335
0.345
0.357
0.366
0.376
0.380
0.407
0.415
0.424
0.437
0.451
0.462
0.472
0.484
0.508
0.537
0.547
0.583
0.612
0.631
0.656
0.695
0.721
0.754
0.783
0.802
0.842
0.584
0.538
0.510
0.472
0.439
0.398
0.381
0.372
0.361
0.348
0.350
0.339
0.344
0.329
0.334
0.336
0.347
0.359
0.383
0.395
0.410
0.424
0.438
0.447
0.448
0.463
0.485
0.485
0.508
0.530
0.556
0.583
0.614
0.640
0.665
0.702
0.732
0.754
0.784
0.813
0.837
0.571
0.527
0.494
0.460
0.425
0.397
0.366
0.361
0.360
0.344
0.343
0.341
0.337
0.333
0.338
0.354
0.351
0.360
0.376
0.395
0.399
0.418
0.441
0.440
0.456
0.471
0.484
0.504
0.525
0.546
0.564
0.590
0.609
0.640
0.668
0.694
0.737
0.761
0.773
0.801
0.826
0.565
0.507
0.476
0.440
0.424
0.396
0.376
0.357
0.347
0.343
0.336
0.334
0.333
0.334
0.347
0.359
0.358
0.372
0.384
0.396
0.407
0.425
0.443
0.449
0.449
0.475
0.498
0.519
0.545
0.570
0.580
0.604
0.619
0.648
0.680
0.705
0.736
0.759
0.780
0.801
0.829
0.535
0.492
0.461
0.443
0.418
0.398
0.379
0.362
0.350
0.337
0.338
0.334
0.336
0.346
0.359
0.362
0.358
0.369
0.388
0.405
0.419
0.438
0.448
0.458
0.479
0.493
0.516
0.532
0.563
0.581
0.600
0.617
0.641
0.676
0.710
0.728
0.746
0.769
0.790
0.811
0.833
0.523
0.485
0.465
0.438
0.421
0.402
0.383
0.355
0.340
0.335
0.336
0.347
0.340
0.353
0.366
0.370
0.368
0.384
0.403
0.413
0.426
0.452
0.468
0.486
0.492
0.519
0.527
0.548
0.570
0.591
0.613
0.636
0.667
0.680
0.709
0.749
0.762
0.779
0.795
0.825
0.851
0.517
0.478
0.462
0.442
0.413
0.395
0.359
0.348
0.347
0.345
0.342
0.347
0.355
0.362
0.367
0.383
0.384
0.409
0.420
0.431
0.446
0.475
0.496
0.507
0.521
0.535
0.549
0.557
0.578
0.601
0.617
0.652
0.672
0.696
0.721
0.746
0.780
0.786
0.799
0.825
0.855
0.511
0.481
0.461
0.438
0.411
0.389
0.360
0.352
0.349
0.348
0.351
0.357
0.364
0.380
0.398
0.399
0.414
0.427
0.446
0.459
0.474
0.497
0.515
0.529
0.545
0.556
0.568
0.587
0.599
0.625
0.640
0.657
0.680
0.709
0.730
0.756
0.780
0.796
0.810
0.834
0.863
0.503
0.477
0.457
0.430
0.406
0.379
0.365
0.360
0.359
0.358
0.356
0.364
0.374
0.400
0.414
0.425
0.438
0.457
0.473
0.493
0.509
0.526
0.536
0.554
0.575
0.587
0.608
0.620
0.626
0.637
0.658
0.671
0.699
0.725
0.746
0.770
0.786
0.804
0.823
0.843
0.873
0.499
0.469
0.446
0.429
0.403
0.392
0.370
0.368
0.368
0.371
0.370
0.371
0.397
0.422
0.450
0.458
0.459
0.482
0.504
0.531
0.545
0.562
0.569
0.587
0.595
0.617
0.633
0.642
0.652
0.665
0.687
0.693
0.715
0.737
0.763
0.774
0.794
0.818
0.838
0.869
0.896
0.485
0.464
0.442
0.429
0.401
0.386
0.379
0.368
0.373
0.389
0.389
0.396
0.424
0.447
0.475
0.486
0.493
0.523
0.539
0.564
0.574
0.598
0.605
0.623
0.636
0.643
0.664
0.684
0.691
0.709
0.718
0.726
0.732
0.775
0.790
0.801
0.822
0.841
0.865
0.884
0.900
0.476
0.453
0.431
0.406
0.397
0.384
0.380
0.388
0.388
0.391
0.403
0.411
0.436
0.471
0.499
0.509
0.528
0.554
0.580
0.597
0.610
0.636
0.639
0.655
0.676
0.687
0.702
0.707
0.722
0.732
0.746
0.747
0.770
0.801
0.817
0.834
0.841
0.859
0.882
0.907
0.920
0.465
0.444
0.419
0.402
0.393
0.390
0.390
0.391
0.393
0.408
0.420
0.435
0.464
0.492
0.523
0.538
0.560
0.588
0.619
0.634
0.652
0.668
0.683
0.704
0.719
0.730
0.741
0.745
0.742
0.742
0.757
0.788
0.794
0.811
0.842
0.855
0.871
0.878
0.894
0.909
0.950
0.464
0.432
0.410
0.400
0.395
0.389
0.395
0.400
0.405
0.416
0.437
0.463
0.485
0.513
0.539
0.560
0.589
0.619
0.646
0.664
0.684
0.693
0.724
0.738
0.745
0.762
0.774
0.774
0.770
0.772
0.787
0.806
0.814
0.824
0.855
0.870
0.874
0.896
0.917
0.920
0.954
1.214
1.207
1.209
1.210
1.213
1.208
1.214
1.211
1.225
1.216
1.211
1.212
1.215
1.214
1.197
1.183
1.165
1.152
1.122
1.092
1.075
1.044
1.016
0.997
0.958
0.940
0.910
0.897
0.879
0.856
0.827
0.812
0.794
0.790
0.780
0.775
0.768
0.774
0.782
0.799
0.809
1.201
1.190
1.208
1.207
1.202
1.196
1.203
1.200
1.198
1.201
1.199
1.187
1.193
1.192
1.177
1.165
1.147
1.129
1.100
1.078
1.059
1.020
1.005
0.979
0.962
0.939
0.915
0.901
0.877
0.848
0.819
0.800
0.785
0.790
0.793
0.791
0.783
0.775
0.784
0.810
0.817
1.191
1.182
1.189
1.189
1.192
1.186
1.185
1.183
1.181
1.181
1.186
1.176
1.163
1.164
1.153
1.150
1.126
1.104
1.081
1.064
1.035
0.999
0.991
0.972
0.947
0.939
0.922
0.899
0.868
0.843
0.817
0.805
0.792
0.791
0.798
0.784
0.791
0.778
0.795
0.807
0.825
1.185
1.172
1.169
1.164
1.169
1.163
1.163
1.168
1.169
1.161
1.164
1.151
1.144
1.137
1.129
1.112
1.099
1.083
1.058
1.029
1.005
0.993
0.964
0.962
0.948
0.929
0.916
0.897
0.860
0.840
0.817
0.814
0.796
0.794
0.795
0.800
0.783
0.789
0.804
0.816
0.832
1.149
1.152
1.155
1.148
1.144
1.142
1.148
1.158
1.156
1.151
1.139
1.134
1.124
1.109
1.098
1.085
1.069
1.044
1.026
0.998
0.978
0.973
0.958
0.942
0.938
0.918
0.902
0.875
0.866
0.830
0.824
0.809
0.805
0.795
0.797
0.798
0.792
0.802
0.819
0.820
0.840
1.134
1.135
1.131
1.135
1.134
1.133
1.132
1.130
1.130
1.128
1.111
1.108
1.105
1.086
1.080
1.059
1.038
1.025
0.989
0.968
0.965
0.961
0.945
0.923
0.916
0.905
0.897
0.873
0.853
0.833
0.823
0.801
0.806
0.804
0.792
0.799
0.803
0.810
0.826
0.838
0.851
1.107
1.104
1.114
1.115
1.117
1.117
1.101
1.100
1.104
1.096
1.091
1.085
1.071
1.054
1.047
1.030
1.011
0.989
0.971
0.949
0.945
0.940
0.927
0.918
0.894
0.890
0.870
0.854
0.840
0.828
0.814
0.807
0.813
0.805
0.807
0.800
0.810
0.817
0.826
0.853
0.870
1.085
1.080
1.084
1.082
1.091
1.085
1.085
1.081
1.068
1.067
1.070
1.056
1.039
1.025
1.021
1.003
0.987
0.966
0.949
0.933
0.938
0.916
0.903
0.888
0.867
0.859
0.849
0.844
0.825
0.805
0.808
0.807
0.802
0.809
0.804
0.817
0.829
0.832
0.840
0.854
0.867
1.068
1.067
1.058
1.051
1.057
1.067
1.061
1.046
1.045
1.033
1.038
1.028
1.009
0.998
0.993
0.978
0.949
0.941
0.929
0.919
0.912
0.895
0.874
0.861
0.852
0.838
0.833
0.820
0.806
0.794
0.798
0.795
0.799
0.808
0.812
0.824
0.834
0.840
0.857
0.863
0.873
1.063
1.043
1.031
1.031
1.032
1.039
1.030
1.019
1.018
1.012
0.998
0.990
0.979
0.969
0.955
0.938
0.925
0.907
0.896
0.885
0.877
0.869
0.854
0.847
0.839
0.829
0.818
0.811
0.790
0.777
0.784
0.786
0.790
0.804
0.805
0.834
0.832
0.837
0.853
0.865
0.879
1.037
1.012
1.015
1.004
0.995
1.000
0.995
0.999
0.989
0.975
0.960
0.955
0.942
0.929
0.908
0.901
0.890
0.878
0.877
0.862
0.854
0.837
0.837
0.823
0.817
0.808
0.791
0.782
0.764
0.772
0.776
0.774
0.783
0.792
0.798
0.823
0.842
0.854
0.869
0.866
0.889
1.004
0.985
0.988
0.981
0.977
0.968
0.957
0.961
0.954
0.930
0.923
0.908
0.892
0.886
0.880
0.870
0.850
0.833
0.843
0.832
0.824
0.811
0.816
0.803
0.797
0.784
0.768
0.762
0.751
0.758
0.760
0.760
0.765
0.781
0.802
0.813
0.833
0.849
0.865
0.866
0.871
0.978
0.959
0.952
0.954
0.946
0.932
0.918
0.908
0.906
0.895
0.884
0.871
0.840
0.850
0.842
0.840
0.818
0.813
0.806
0.786
0.783
0.784
0.776
0.770
0.766
0.752
0.745
0.746
0.735
0.741
0.745
0.745
0.762
0.769
0.794
0.813
0.828
0.842
0.852
0.864
0.871
0.951
0.939
0.937
0.917
0.907
0.898
0.887
0.871
0.863
0.854
0.830
0.828
0.806
0.798
0.793
0.798
0.780
0.775
0.765
0.755
0.752
0.745
0.740
0.733
0.726
0.711
0.718
0.712
0.715
0.719
0.726
0.733
0.752
0.768
0.792
0.804
0.818
0.831
0.854
0.876
0.881
0.921
0.907
0.903
0.894
0.873
0.860
0.851
0.829
0.818
0.807
0.799
0.783
0.766
0.755
0.746
0.740
0.725
0.733
0.721
0.714
0.711
0.711
0.713
0.699
0.692
0.700
0.696
0.694
0.692
0.705
0.713
0.725
0.747
0.759
0.779
0.794
0.800
0.816
0.845
0.872
0.886
0.894
0.879
0.864
0.857
0.845
0.824
0.820
0.795
0.777
0.768
0.755
0.734
0.722
0.706
0.699
0.696
0.685
0.687
0.673
0.678
0.670
0.676
0.674
0.670
0.678
0.670
0.668
0.672
0.685
0.697
0.706
0.719
0.738
0.746
0.764
0.789
0.800
0.818
0.839
0.855
0.873
0.876
0.858
0.836
0.828
0.811
0.790
0.779
0.763
0.746
0.727
0.712
0.701
0.678
0.673
0.656
0.652
0.645
0.636
0.631
0.630
0.621
0.623
0.632
0.647
0.651
0.647
0.646
0.650
0.653
0.670
0.685
0.710
0.713
0.725
0.753
0.778
0.793
0.807
0.826
0.863
0.867
0.841
0.821
0.800
0.789
0.779
0.769
0.751
0.728
0.707
0.680
0.678
0.653
0.644
0.629
0.618
0.602
0.600
0.598
0.585
0.581
0.591
0.592
0.598
0.608
0.612
0.612
0.621
0.620
0.631
0.650
0.667
0.692
0.703
0.712
0.732
0.761
0.784
0.803
0.830
0.850
0.858
0.810
0.792
0.768
0.758
0.744
0.736
0.715
0.694
0.673
0.658
0.632
0.615
0.592
0.577
0.570
0.551
0.552
0.543
0.545
0.552
0.557
0.558
0.567
0.575
0.587
0.590
0.600
0.601
0.612
0.633
0.647
0.657
0.674
0.699
0.723
0.747
0.759
0.790
0.821
0.833
0.846
0.790
0.763
0.746
0.726
0.701
0.688
0.669
0.646
0.629
0.619
0.596
0.571
0.553
0.532
0.525
0.502
0.512
0.516
0.508
0.522
0.523
0.528
0.533
0.542
0.555
0.560
0.578
0.576
0.591
0.613
0.630
0.642
0.665
0.677
0.694
0.718
0.753
0.786
0.799
0.813
0.830
0.761
0.729
0.709
0.691
0.663
0.648
0.629
0.609
0.593
0.577
0.556
0.525
0.500
0.497
0.482
0.474
0.480
0.483
0.482
0.488
0.496
0.494
0.509
0.521
0.529
0.555
0.564
0.565
0.579
0.596
0.615
0.628
0.651
0.666
0.674
0.705
0.736
0.749
0.776
0.796
0.825
0.719
0.691
0.669
0.651
0.622
0.611
0.591
0.577
0.553
0.538
0.510
0.483
0.466
0.455
0.443
0.443
0.458
0.455
0.455
0.463
0.464
0.477
0.490
0.499
0.513
0.528
0.539
0.550
0.562
0.586
0.603
0.624
0.645
0.659
0.682
0.701
0.721
0.748
0.764
0.793
0.817
0.702
0.664
0.644
0.616
0.594
0.567
0.551
0.541
0.526
0.503
0.468
0.453
0.436
0.421
0.411
0.407
0.425
0.426
0.433
0.431
0.439
0.452
0.462
0.476
0.490
0.506
0.513
0.529
0.549
0.575
0.591
0.608
0.634
0.648
0.661
0.696
0.717
0.736
0.758
0.786
0.814
0.682
0.645
0.614
0.590
0.571
0.544
0.524
0.514
0.491
0.460
0.437
0.421
0.404
0.397
0.382
0.379
0.381
0.400
0.411
0.421
0.427
0.439
0.443
0.460
0.470
0.483
0.495
0.507
0.534
0.557
0.578
0.589
0.602
0.635
0.660
0.686
0.706
0.735
0.759
0.789
0.814
0.663
0.631
0.602
0.564
0.536
0.509
0.491
0.473
0.450
0.426
0.411
0.387
0.376
0.381
0.367
0.372
0.373
0.391
0.397
0.407
0.419
0.434
0.438
0.446
0.455
0.464
0.475
0.494
0.520
0.542
0.552
0.567
0.596
0.626
0.650
0.677
0.704
0.730
0.752
0.791
0.820
0.660
0.614
0.584
0.555
0.513
0.482
0.460
0.441
0.419
0.393
0.376
0.366
0.363
0.366
0.356
0.358
0.370
0.383
0.391
0.400
0.403
0.421
0.423
0.433
0.450
0.455
0.471
0.492
0.512
0.531
0.542
0.565
0.594
0.618
0.640
0.664
0.691
0.736
0.770
0.788
0.816
0.643
0.609
0.571
0.528
0.499
0.460
0.437
0.413
0.388
0.373
0.367
0.353
0.348
0.355
0.353
0.355
0.361
0.365
0.376
0.386
0.403
0.411
0.418
0.433
0.439
0.451
0.463
0.483
0.500
0.516
0.544
0.564
0.590
0.613
0.642
0.672
0.696
0.726
0.755
0.783
0.813
0.629
0.585
0.550
0.518
0.485
0.444
0.410
0.392
0.380
0.361
0.357
0.341
0.352
0.345
0.342
0.348
0.348
0.361
0.373
0.387
0.394
0.419
0.435
0.443
0.449
0.444
0.467
0.472
0.493
0.523
0.536
0.563
0.586
0.616
0.645
0.676
0.703
0.722
0.753
0.780
0.813
0.618
0.573
0.526
0.504
0.464
0.430
0.402
0.382
0.369
0.365
0.354
0.347
0.338
0.348
0.341
0.337
0.350
0.363
0.381
0.390
0.404
0.420
0.431
0.443
0.446
0.463
0.473
0.475
0.508
0.521
0.543
0.573
0.592
0.622
0.640
0.678
0.701
0.728
0.748
0.781
0.810
0.600
0.557
0.524
0.481
0.452
0.423
0.400
0.381
0.359
0.358
0.352
0.339
0.338
0.350
0.349
0.346
0.348
0.357
0.374
0.382
0.400
0.414
0.436
0.444
0.458
0.469
0.481
0.490
0.519
0.539
0.565
0.582
0.604
0.621
0.650
0.681
0.710
0.732
0.757
0.776
0.809
0.596
0.544
0.505
0.470
0.445
0.419
0.403
0.385
0.366
0.362
0.352
0.345
0.350
0.350
0.352
0.360
0.355
0.368
0.376
0.401
0.414
0.420
0.437
0.447
0.454
0.484
0.500
0.512
0.521
0.551
0.578
0.595
0.606
0.631
0.656
0.692
0.713
0.748
0.769
0.790
0.810
0.568
0.534
0.497
0.469
0.440
0.420
0.403
0.387
0.371
0.359
0.348
0.348
0.354
0.363
0.363
0.368
0.367
0.374
0.389
0.403
0.420
0.437
0.443
0.468
0.481
0.490
0.519
0.528
0.544
0.565
0.578
0.611
0.623
0.650
0.688
0.694
0.724
0.746
0.779
0.799
0.820
0.556
0.525
0.492
0.466
0.439
0.423
0.404
0.390
0.363
0.361
0.356
0.347
0.358
0.361
0.377
0.379
0.378
0.393
0.406
0.424
0.435
0.459
0.480
0.493
0.503
0.512
0.530
0.548
0.552
0.579
0.605
0.622
0.647
0.669
0.687
0.724
0.739
0.760
0.790
0.800
0.820
0.550
0.515
0.485
0.467
0.437
0.420
0.409
0.377
0.363
0.366
0.363
0.355
0.374
0.379
0.384
0.392
0.404
0.421
0.431
0.441
0.459
0.484
0.506
0.518
0.526
0.535
0.547
0.562
0.573
0.595
0.615
0.638
0.655
0.678
0.693
0.723
0.747
0.774
0.793
0.806
0.835
0.543
0.518
0.495
0.466
0.440
0.417
0.396
0.380
0.367
0.364
0.362
0.366
0.388
0.391
0.404
0.422
0.429
0.444
0.450
0.463
0.484
0.502
0.519
0.535
0.545
0.558
0.585
0.590
0.590
0.612
0.635
0.656
0.676
0.695
0.719
0.737
0.758
0.784
0.803
0.815
0.838
0.535
0.515
0.489
0.461
0.436
0.414
0.393
0.385
0.380
0.380
0.374
0.385
0.402
0.414
0.432
0.441
0.448
0.466
0.489
0.505
0.513
0.524
0.537
0.552
0.568
0.582
0.615
0.620
0.621
0.634
0.648
0.656
0.683
0.710
0.733
0.751
0.769
0.786
0.809
0.828
0.847
0.528
0.504
0.481
0.463
0.437
0.419
0.406
0.399
0.390
0.391
0.391
0.391
0.411
0.435
0.458
0.464
0.480
0.500
0.517
0.531
0.542
0.555
0.573
0.586
0.596
0.619
0.630
0.645
0.654
0.662
0.678
0.691
0.697
0.735
0.753
0.762
0.780
0.803
0.824
0.844
0.862
0.526
0.494
0.473
0.453
0.439
0.420
0.403
0.397
0.399
0.397
0.408
0.407
0.437
0.462
0.482
0.494
0.514
0.531
0.553
0.567
0.581
0.593
0.607
0.623
0.635
0.637
0.660
0.677
0.683
0.695
0.708
0.722
0.733
0.761
0.769
0.790
0.805
0.827
0.835
0.864
0.889
0.509
0.485
0.461
0.454
0.423
0.414
0.404
0.396
0.404
0.411
0.421
0.431
0.454
0.482
0.513
0.520
0.546
0.567
0.588
0.603
0.609
0.629
0.639
0.659
0.677
0.694
0.695
0.702
0.714
0.734
0.739
0.756
0.762
0.772
0.789
0.809
0.831
0.848
0.853
0.883
0.907
0.506
0.478
0.456
0.440
0.424
0.417
0.409
0.412
0.416
0.431
0.439
0.453
0.476
0.506
0.525
0.550
0.578
0.604
0.618
0.639
0.656
0.671
0.684
0.697
0.721
0.734
0.743
0.735
0.739
0.749
0.754
0.769
0.775
0.801
0.816
0.836
0.847
0.857
0.890
0.906
0.936
0.503
0.473
0.440
0.427
0.425
0.416
0.420
0.418
0.421
0.441
0.459
0.472
0.503
0.529
0.545
0.568
0.607
0.637
0.650
0.675
0.690
0.703
0.719
0.739
0.760
0.768
0.776
0.774
0.772
0.782
0.794
0.790
0.797
0.826
0.840
0.845
0.864
0.880
0.893
0.913
0.947
1.192
1.198
1.195
1.199
1.198
1.187
1.191
1.197
1.201
1.199
1.205
1.210
1.197
1.186
1.172
1.164
1.139
1.128
1.094
1.058
1.043
1.012
0.990
0.964
0.931
0.898
0.881
0.866
0.844
0.812
0.790
0.782
0.777
0.759
0.756
0.753
0.745
0.749
0.755
0.763
0.785
1.188
1.183
1.186
1.192
1.185
1.180
1.179
1.175
1.176
1.173
1.184
1.174
1.176
1.171
1.150
1.141
1.115
1.101
1.075
1.045
1.018
0.991
0.974
0.945
0.916
0.895
0.875
0.861
0.847
0.814
0.780
0.781
0.755
0.745
0.756
0.759
0.746
0.741
0.752
0.768
0.780
1.196
1.174
1.171
1.170
1.171
1.172
1.164
1.165
1.160
1.169
1.158
1.148
1.133
1.139
1.114
1.102
1.083
1.081
1.064
1.036
1.001
0.979
0.956
0.935
0.911
0.900
0.880
0.872
0.839
0.808
0.789
0.773
0.759
0.758
0.764
0.761
0.749
0.748
0.757
0.767
0.784
1.177
1.158
1.152
1.149
1.144
1.146
1.139
1.148
1.153
1.145
1.142
1.125
1.117
1.101
1.089
1.084
1.063
1.052
1.032
0.997
0.982
0.965
0.938
0.915
0.913
0.893
0.878
0.859
0.837
0.812
0.784
0.774
0.764
0.765
0.760
0.756
0.752
0.754
0.770
0.780
0.801
1.148
1.141
1.143
1.135
1.134
1.134
1.125
1.130
1.134
1.129
1.115
1.103
1.093
1.072
1.069
1.056
1.039
1.021
1.000
0.970
0.956
0.944
0.932
0.910
0.891
0.889
0.862
0.845
0.824
0.805
0.790
0.772
0.764
0.765
0.766
0.768
0.753
0.760
0.777
0.789
0.808
1.131
1.111
1.117
1.119
1.116
1.115
1.109
1.107
1.110
1.102
1.090
1.080
1.076
1.061
1.051
1.027
1.005
0.992
0.958
0.944
0.938
0.927
0.920
0.885
0.879
0.863
0.853
0.834
0.811
0.798
0.780
0.775
0.774
0.772
0.760
0.760
0.755
0.772
0.790
0.799
0.811
1.093
1.089
1.088
1.089
1.087
1.088
1.087
1.081
1.087
1.076
1.066
1.055
1.046
1.031
1.019
1.003
0.985
0.950
0.932
0.919
0.909
0.911
0.897
0.875
0.859
0.849
0.835
0.820
0.807
0.799
0.777
0.783
0.771
0.770
0.765
0.761
0.766
0.773
0.794
0.804
0.824
1.078
1.076
1.067
1.062
1.066
1.071
1.061
1.068
1.051
1.052
1.039
1.031
1.017
1.005
0.990
0.977
0.955
0.933
0.913
0.891
0.898
0.900
0.874
0.860
0.845
0.833
0.816
0.801
0.795
0.776
0.776
0.775
0.765
0.767
0.766
0.773
0.776
0.783
0.800
0.813
0.821
1.065
1.049
1.047
1.042
1.038
1.049
1.043
1.034
1.025
1.017
1.012
1.002
0.987
0.977
0.957
0.947
0.931
0.905
0.891
0.879
0.873
0.867
0.842
0.833
0.823
0.813
0.798
0.781
0.768
0.754
0.757
0.762
0.757
0.761
0.774
0.778
0.784
0.795
0.799
0.807
0.822
1.042
1.026
1.022
1.021
1.023
1.021
1.010
1.001
0.994
0.988
0.974
0.964
0.952
0.937
0.926
0.919
0.901
0.879
0.857
0.856
0.838
0.828
0.824
0.816
0.807
0.796
0.781
0.770
0.751
0.747
0.738
0.748
0.749
0.760
0.762
0.787
0.792
0.793
0.800
0.822
0.836
1.020
1.000
0.988
0.981
0.992
0.988
0.977
0.972
0.968
0.957
0.937
0.922
0.907
0.902
0.880
0.877
0.865
0.847
0.840
0.826
0.818
0.808
0.801
0.795
0.784
0.780
0.762
0.747
0.735
0.734
0.736
0.729
0.741
0.749
0.762
0.773
0.784
0.802
0.818
0.815
0.829
0.994
0.974
0.965
0.956
0.954
0.952
0.942
0.936
0.931
0.914
0.904
0.879
0.875
0.864
0.849
0.845
0.820
0.808
0.807
0.797
0.792
0.781
0.776
0.770
0.766
0.750
0.730
0.725
0.720
0.721
0.724
0.718
0.730
0.743
0.753
0.768
0.784
0.806
0.814
0.823
0.825
0.963
0.952
0.940
0.928
0.920
0.914
0.902
0.892
0.893
0.874
0.856
0.847
0.823
0.819
0.811
0.812
0.791
0.771
0.773
0.750
0.761
0.753
0.744
0.741
0.734
0.719
0.708
0.701
0.704
0.712
0.714
0.708
0.725
0.731
0.749
0.768
0.780
0.795
0.809
0.818
0.825
0.943
0.932
0.919
0.904
0.895
0.883
0.866
0.854
0.838
0.829
0.818
0.797
0.779
0.765
0.764
0.766
0.752
0.741
0.737
0.721
0.723
0.713
0.712
0.693
0.693
0.687
0.683
0.679
0.687
0.686
0.695
0.696
0.715
0.734
0.750
0.763
0.772
0.791
0.805
0.816
0.829
0.919
0.907
0.896
0.874
0.871
0.849
0.839
0.818
0.800
0.781
0.773
0.755
0.743
0.728
0.717
0.715
0.710
0.706
0.694
0.677
0.673
0.670
0.670
0.668
0.666
0.657
0.663
0.655
0.664
0.673
0.684
0.690
0.704
0.725
0.741
0.754
0.756
0.774
0.800
0.815
0.827
0.897
0.881
0.857
0.851
0.840
0.818
0.800
0.783
0.760
0.748
0.731
0.715
0.692
0.689
0.686
0.670
0.649
0.651
0.648
0.639
0.636
0.634
0.643
0.637
0.639
0.637
0.632
0.638
0.648
0.668
0.676
0.689
0.702
0.697
0.721
0.741
0.756
0.769
0.787
0.800
0.815
0.875
0.848
0.830
0.815
0.799
0.784
0.773
0.747
0.726
0.709
0.694
0.670
0.659
0.652
0.645
0.625
0.607
0.603
0.599
0.589
0.592
0.593
0.597
0.608
0.617
0.620
0.620
0.630
0.631
0.643
0.652
0.674
0.679
0.683
0.702
0.735
0.749
0.762
0.788
0.795
0.812
0.838
0.829
0.794
0.784
0.771
0.752
0.745
0.713
0.698
0.676
0.656
0.641
0.626
0.608
0.589
0.572
0.576
0.563
0.561
0.556
0.555
0.551
0.561
0.576
0.586
0.588
0.597
0.593
0.606
0.613
0.627
0.647
0.656
0.670
0.687
0.719
0.746
0.759
0.771
0.784
0.803
0.820
0.798
0.777
0.753
0.730
0.714
0.707
0.681
0.657
0.639
0.617
0.599
0.573
0.559
0.534
0.529
0.522
0.515
0.519
0.530
0.529
0.528
0.538
0.553
0.564
0.563
0.575
0.575
0.584
0.593
0.614
0.624
0.641
0.658
0.673
0.700
0.716
0.742
0.763
0.777
0.794
0.800
0.772
0.749
0.723
0.695
0.674
0.660
0.640
0.616
0.604
0.577
0.549
0.528
0.515
0.502
0.494
0.495
0.491
0.487
0.495
0.498
0.495
0.505
0.523
0.540
0.551
0.563
0.561
0.567
0.585
0.594
0.609
0.627
0.641
0.659
0.682
0.696
0.723
0.751
0.770
0.791
0.767
0.742
0.713
0.689
0.656
0.635
0.624
0.602
0.587
0.561
0.537
0.516
0.493
0.478
0.467
0.464
0.465
0.462
0.459
0.464
0.473
0.475
0.483
0.506
0.505
0.529
0.539
0.543
0.560
0.576
0.592
0.607
0.625
0.637
0.659
0.674
0.697
0.711
0.738
0.768
0.779
0.732
0.707
0.677
0.658
0.637
0.605
0.586
0.571
0.556
0.535
0.507
0.480
0.449
0.443
0.428
0.425
0.435
0.436
0.440
0.446
0.448
0.456
0.469
0.480
0.495
0.504
0.519
0.529
0.541
0.561
0.575
0.592
0.607
0.626
0.637
0.671
0.696
0.723
0.742
0.762
0.773
0.730
0.682
0.657
0.627
0.597
0.570
0.551
0.539
0.516
0.493
0.468
0.443
0.429
0.410
0.397
0.395
0.404
0.412
0.412
0.427
0.430
0.435
0.445
0.460
0.475
0.483
0.493
0.505
0.527
0.547
0.559
0.572
0.591
0.603
0.639
0.659
0.695
0.723
0.731
0.760
0.779
0.704
0.663
0.636
0.604
0.571
0.547
0.527
0.508
0.497
0.456
0.432
0.421
0.392
0.377
0.373
0.372
0.370
0.393
0.396
0.402
0.421
0.427
0.438
0.448
0.461
0.463
0.478
0.481
0.500
0.532
0.549
0.555
0.570
0.605
0.626
0.641
0.679
0.692
0.736
0.763
0.787
0.684
0.651
0.620
0.583
0.553
0.520
0.502
0.481
0.453
0.432
0.410
0.386
0.368
0.372
0.361
0.364
0.373
0.391
0.393
0.398
0.406
0.411
0.421
0.437
0.438
0.450
0.462
0.473
0.491
0.513
0.531
0.541
0.572
0.596
0.610
0.630
0.662
0.704
0.729
0.759
0.786
0.683
0.648
0.607
0.572
0.541
0.506
0.476
0.447
0.423
0.402
0.388
0.368
0.359
0.362
0.358
0.363
0.365
0.375
0.384
0.389
0.401
0.407
0.418
0.432
0.433
0.435
0.452
0.465
0.484
0.498
0.518
0.532
0.565
0.588
0.611
0.634
0.667
0.696
0.718
0.746
0.781
0.672
0.628
0.595
0.547
0.508
0.487
0.455
0.424
0.402
0.381
0.373
0.355
0.352
0.359
0.353
0.351
0.356
0.362
0.373
0.393
0.397
0.405
0.416
0.425
0.440
0.443
0.459
0.470
0.474
0.497
0.521
0.539
0.563
0.590
0.618
0.645
0.676
0.695
0.718
0.745
0.772
0.646
0.606
0.570
0.533
0.501
0.467
0.435
0.405
0.391
0.377
0.359
0.349
0.350
0.351
0.348
0.342
0.344
0.351
0.372
0.389
0.403
0.406
0.428
0.441
0.450
0.455
0.452
0.462
0.482
0.509
0.530
0.551
0.571
0.591
0.621
0.654
0.682
0.697
0.722
0.761
0.778
0.638
0.592
0.551
0.522
0.482
0.454
0.424
0.392
0.388
0.383
0.367
0.350
0.351
0.356
0.350
0.337
0.348
0.358
0.378
0.387
0.398
0.408
0.430
0.450
0.450
0.462
0.467
0.479
0.499
0.518
0.532
0.557
0.586
0.614
0.630
0.656
0.686
0.707
0.735
0.757
0.785
0.621
0.581
0.542
0.501
0.468
0.445
0.422
0.400
0.388
0.370
0.366
0.351
0.351
0.356
0.354
0.357
0.348
0.360
0.370
0.391
0.400
0.416
0.433
0.444
0.449
0.471
0.485
0.495
0.511
0.536
0.549
0.573
0.585
0.611
0.634
0.665
0.690
0.720
0.749
0.767
0.786
0.609
0.567
0.531
0.494
0.470
0.444
0.425
0.403
0.388
0.368
0.365
0.355
0.359
0.364
0.360
0.362
0.368
0.378
0.385
0.396
0.412
0.432
0.433
0.440
0.466
0.490
0.502
0.517
0.523
0.545
0.579
0.583
0.605
0.618
0.646
0.672
0.697
0.728
0.759
0.777
0.796
0.597
0.560
0.526
0.497
0.467
0.454
0.425
0.406
0.388
0.378
0.371
0.365
0.368
0.372
0.375
0.374
0.381
0.385
0.404
0.407
0.430
0.443
0.460
0.471
0.482
0.495
0.519
0.530
0.539
0.564
0.586
0.598
0.625
0.643
0.663
0.681
0.704
0.741
0.763
0.785
0.806
0.599
0.558
0.519
0.495
0.473
0.447
0.422
0.406
0.392
0.383
0.374
0.374
0.373
0.380
0.385
0.382
0.397
0.411
0.416
0.435
0.436
0.473
0.486
0.496
0.504
0.518
0.530
0.536
0.564
0.585
0.603
0.615
0.640
0.665
0.671
0.692
0.725
0.748
0.773
0.797
0.814
0.587
0.549
0.514
0.497
0.466
0.451
0.425
0.412
0.392
0.383
0.390
0.383
0.388
0.392
0.399
0.408
0.412
0.431
0.444
0.448
0.465
0.483
0.504
0.515
0.526
0.539
0.543
0.561
0.589
0.603
0.620
0.631
0.649
0.677
0.684
0.701
0.734
0.761
0.776
0.800
0.818
0.577
0.547
0.527
0.498
0.473
0.450
0.423
0.411
0.399
0.390
0.388
0.388
0.397
0.406
0.415
0.434
0.441
0.450
0.463
0.481
0.497
0.509
0.520
0.534
0.554
0.564
0.580
0.591
0.610
0.616
0.628
0.649
0.665
0.687
0.701
0.727
0.752
0.774
0.792
0.806
0.829
0.569
0.548
0.522
0.494
0.464
0.447
0.428
0.419
0.406
0.404
0.399
0.409
0.420
0.430
0.448
0.457
0.457
0.473
0.491
0.505
0.519
0.532
0.545
0.554
0.581
0.588
0.603
0.620
0.631
0.633
0.643
0.661
0.681
0.697
0.720
0.739
0.757
0.774
0.802
0.824
0.847
0.560
0.538
0.511
0.491
0.472
0.452
0.432
0.431
0.427
0.415
0.420
0.426
0.432
0.453
0.464
0.479
0.485
0.510
0.526
0.543
0.556
0.563
0.572
0.590
0.614
0.627
0.638
0.648
0.660
0.669
0.669
0.684
0.706
0.730
0.742
0.762
0.774
0.789
0.815
0.838
0.854
0.549
0.525
0.507
0.486
0.467
0.439
0.430
0.429
0.429
0.425
0.435
0.441
0.457
0.479
0.495
0.507
0.525
0.546
0.563
0.584
0.592
0.602
0.610
0.624
0.645
0.647
0.661
0.677
0.691
0.696
0.704
0.724
0.740
0.748
0.760
0.782
0.790
0.807
0.827
0.850
0.878
0.551
0.513
0.492
0.476
0.461
0.440
0.429
0.432
0.435
0.432
0.442
0.466
0.482
0.498
0.514
0.544
0.557
0.574
0.592
0.615
0.624
0.636
0.646
0.659
0.676
0.690
0.702
0.708
0.717
0.724
0.734
0.738
0.754
0.766
0.772
0.794
0.816
0.826
0.839
0.862
0.896
0.537
0.522
0.492
0.477
0.448
0.444
0.437
0.439
0.445
0.454
0.459
0.487
0.503
0.513
0.537
0.561
0.585
0.609
0.623
0.644
0.659
0.666
0.683
0.699
0.731
0.740
0.742
0.740
0.748
0.760
0.758
0.769
0.776
0.788
0.805
0.816
0.839
0.841
0.861
0.890
0.912
0.534
0.514
0.483
0.458
0.453
0.449
0.450
0.445
0.458
0.464
0.480
0.507
0.527
0.539
0.560
0.588
0.621
0.640
0.660
0.681
0.702
0.712
0.726
0.747
0.760
0.773
0.778
0.786
0.784
0.802
0.807
0.805
0.799
0.814
0.828
0.830
0.842
0.853
0.874
0.899
0.923
1.187
1.195
1.176
1.175
1.177
1.176
1.181
1.178
1.174
1.182
1.187
1.187
1.194
1.161
1.142
1.118
1.104
1.092
1.054
1.038
1.017
0.998
0.966
0.939
0.908
0.884
0.857
0.839
0.817
0.787
0.768
0.752
0.750
0.731
0.716
0.711
0.719
0.721
0.725
0.738
0.749
1.187
1.172
1.162
1.172
1.164
1.155
1.157
1.153
1.159
1.159
1.154
1.150
1.148
1.131
1.114
1.101
1.085
1.067
1.038
1.021
0.996
0.964
0.944
0.916
0.884
0.860
0.846
0.832
0.807
0.780
0.762
0.750
0.737
0.726
0.714
0.719
0.715
0.724
0.728
0.737
0.759
1.153
1.154
1.151
1.160
1.147
1.146
1.152
1.142
1.147
1.148
1.150
1.129
1.106
1.110
1.099
1.077
1.058
1.045
1.023
1.001
0.961
0.942
0.929
0.897
0.868
0.861
0.840
0.829
0.806
0.781
0.755
0.742
0.735
0.721
0.723
0.721
0.711
0.716
0.719
0.739
0.754
1.148
1.142
1.144
1.130
1.133
1.132
1.120
1.122
1.130
1.124
1.120
1.104
1.083
1.085
1.072
1.060
1.038
1.018
1.000
0.970
0.951
0.929
0.916
0.886
0.864
0.855
0.842
0.826
0.798
0.782
0.759
0.739
0.731
0.723
0.719
0.718
0.718
0.720
0.735
0.739
0.763
1.129
1.129
1.119
1.127
1.115
1.109
1.101
1.101
1.106
1.095
1.081
1.066
1.062
1.048
1.035
1.033
1.011
0.987
0.971
0.944
0.928
0.918
0.893
0.876
0.859
0.844
0.835
0.819
0.799
0.775
0.751
0.738
0.720
0.724
0.722
0.720
0.713
0.720
0.743
0.753
0.765
1.107
1.094
1.106
1.100
1.091
1.082
1.079
1.085
1.082
1.076
1.071
1.049
1.039
1.024
1.007
0.995
0.968
0.958
0.944
0.924
0.906
0.900
0.887
0.862
0.842
0.835
0.809
0.799
0.778
0.766
0.751
0.742
0.726
0.721
0.725
0.720
0.711
0.731
0.746
0.756
0.773
1.084
1.078
1.072
1.076
1.073
1.063
1.062
1.057
1.059
1.048
1.039
1.025
1.010
1.001
0.978
0.952
0.938
0.924
0.912
0.896
0.883
0.871
0.871
0.847
0.830
0.815
0.795
0.776
0.768
0.758
0.743
0.743
0.728
0.717
0.729
0.724
0.714
0.727
0.751
0.758
0.775
1.053
1.060
1.057
1.054
1.044
1.042
1.041
1.038
1.032
1.024
1.009
0.994
0.989
0.966
0.954
0.928
0.916
0.890
0.879
0.870
0.859
0.857
0.839
0.831
0.810
0.798
0.783
0.767
0.752
0.736
0.739
0.734
0.727
0.717
0.714
0.726
0.730
0.731
0.752
0.771
0.778
1.034
1.033
1.039
1.027
1.022
1.019
1.014
1.001
1.001
0.993
0.982
0.965
0.958
0.945
0.919
0.906
0.891
0.869
0.850
0.845
0.837
0.833
0.818
0.803
0.787
0.773
0.762
0.748
0.733
0.721
0.721
0.719
0.718
0.714
0.725
0.725
0.739
0.746
0.753
0.763
0.768
1.024
1.008
1.006
1.000
0.982
0.988
0.979
0.976
0.963
0.956
0.949
0.933
0.917
0.913
0.895
0.878
0.859
0.842
0.818
0.820
0.807
0.796
0.786
0.780
0.765
0.754
0.742
0.727
0.713
0.714
0.702
0.707
0.701
0.706
0.714
0.723
0.736
0.748
0.750
0.760
0.785
1.011
0.989
0.978
0.965
0.970
0.956
0.949
0.947
0.936
0.927
0.918
0.890
0.876
0.869
0.852
0.839
0.823
0.803
0.787
0.791
0.782
0.771
0.763
0.759
0.743
0.741
0.725
0.713
0.702
0.701
0.693
0.687
0.700
0.702
0.715
0.724
0.741
0.749
0.759
0.772
0.784
0.983
0.977
0.961
0.939
0.923
0.921
0.919
0.911
0.896
0.893
0.878
0.856
0.841
0.837
0.821
0.799
0.789
0.775
0.761
0.760
0.751
0.749
0.742
0.737
0.722
0.717
0.700
0.693
0.683
0.686
0.684
0.681
0.685
0.690
0.716
0.717
0.731
0.747
0.764
0.765
0.779
0.955
0.942
0.928
0.911
0.898
0.887
0.876
0.868
0.867
0.849
0.824
0.812
0.791
0.791
0.776
0.765
0.752
0.738
0.732
0.726
0.721
0.717
0.717
0.704
0.692
0.684
0.670
0.668
0.666
0.669
0.664
0.671
0.685
0.695
0.702
0.722
0.731
0.758
0.754
0.767
0.776
0.937
0.923
0.904
0.884
0.878
0.865
0.847
0.832
0.817
0.808
0.792
0.773
0.750
0.741
0.727
0.727
0.711
0.707
0.704
0.688
0.684
0.683
0.674
0.671
0.664
0.658
0.655
0.654
0.648
0.658
0.667
0.665
0.681
0.692
0.705
0.712
0.729
0.750
0.751
0.766
0.784
0.914
0.906
0.886
0.859
0.846
0.832
0.814
0.802
0.788
0.766
0.746
0.728
0.714
0.696
0.697
0.690
0.673
0.672
0.670
0.654
0.635
0.629
0.631
0.638
0.634
0.633
0.627
0.624
0.628
0.641
0.656
0.655
0.671
0.681
0.690
0.707
0.718
0.722
0.753
0.765
0.781
0.899
0.881
0.862
0.841
0.818
0.801
0.779
0.764
0.742
0.721
0.709
0.685
0.675
0.656
0.656
0.638
0.621
0.614
0.615
0.602
0.598
0.601
0.600
0.608
0.609
0.608
0.604
0.608
0.615
0.623
0.631
0.652
0.660
0.661
0.671
0.696
0.708
0.726
0.742
0.752
0.775
0.866
0.847
0.823
0.813
0.796
0.766
0.751
0.728
0.704
0.685
0.665
0.647
0.626
0.617
0.614
0.600
0.579
0.572
0.562
0.565
0.568
0.565
0.561
0.573
0.580
0.578
0.588
0.593
0.598
0.610
0.618
0.631
0.639
0.644
0.655
0.679
0.698
0.708
0.733
0.742
0.762
0.845
0.825
0.797
0.774
0.758
0.739
0.721
0.704
0.679
0.656
0.642
0.615
0.594
0.579
0.570
0.547
0.537
0.534
0.526
0.529
0.529
0.529
0.532
0.555
0.560
0.566
0.572
0.568
0.578
0.584
0.593
0.615
0.624
0.630
0.654
0.666
0.681
0.698
0.721
0.737
0.757
0.825
0.800
0.778
0.754
0.728
0.703
0.679
0.654
0.638
0.615
0.601
0.577
0.549
0.539
0.515
0.508
0.497
0.494
0.495
0.494
0.500
0.499
0.505
0.518
0.532
0.536
0.553
0.555
0.561
0.573
0.579
0.592
0.613
0.622
0.627
0.647
0.663
0.690
0.708
0.725
0.746
0.804
0.780
0.754
0.729
0.693
0.667
0.646
0.631
0.606
0.588
0.565
0.536
0.511
0.496
0.482
0.473
0.460
0.464
0.464
0.465
0.477
0.483
0.486
0.499
0.506
0.525
0.536
0.537
0.549
0.561
0.574
0.583
0.594
0.615
0.621
0.632
0.657
0.679
0.699
0.721
0.746
0.779
0.750
0.720
0.693
0.662
0.637
0.616
0.600
0.573
0.553
0.525
0.496
0.477
0.461
0.446
0.440
0.431
0.433
0.435
0.450
0.450
0.458
0.463
0.471
0.486
0.502
0.512
0.519
0.532
0.543
0.566
0.575
0.593
0.609
0.620
0.635
0.658
0.678
0.697
0.716
0.741
0.748
0.725
0.699
0.666
0.634
0.609
0.590
0.570
0.551
0.525
0.503
0.478
0.438
0.426
0.406
0.405
0.403
0.417
0.423
0.437
0.439
0.446
0.451
0.456
0.473
0.482
0.494
0.512
0.520
0.530
0.550
0.565
0.579
0.594
0.612
0.632
0.662
0.688
0.705
0.716
0.742
0.735
0.706
0.666
0.639
0.607
0.579
0.552
0.532
0.515
0.486
0.460
0.442
0.415
0.400
0.386
0.385
0.389
0.407
0.402
0.414
0.422
0.428
0.436
0.440
0.461
0.466
0.477
0.490
0.512
0.528
0.539
0.547
0.566
0.584
0.611
0.625
0.648
0.679
0.710
0.728
0.746
0.720
0.685
0.657
0.617
0.588
0.556
0.538
0.508
0.486
0.455
0.432
0.409
0.387
0.372
0.371
0.372
0.371
0.383
0.384
0.384
0.399
0.407
0.420
0.432
0.439
0.454
0.462
0.472
0.484
0.510
0.526
0.536
0.544
0.577
0.597
0.617
0.642
0.680
0.710
0.731
0.754
0.706
0.674
0.640
0.598
0.571
0.543
0.510
0.480
0.448
0.432
0.405
0.387
0.368
0.367
0.360
0.357
0.362
0.379
0.379
0.380
0.400
0.414
0.409
0.423
0.428
0.439
0.448
0.459
0.475
0.497
0.509
0.518
0.535
0.568
0.588
0.615
0.642
0.677
0.699
0.727
0.747
0.698
0.658
0.627
0.587
0.554
0.529
0.483
0.451
0.428
0.402
0.386
0.370
0.367
0.363
0.354
0.358
0.359
0.369
0.376
0.382
0.392
0.402
0.412
0.421
0.426
0.429
0.442
0.457
0.468
0.487
0.497
0.517
0.536
0.571
0.588
0.608
0.643
0.669
0.700
0.720
0.736
0.688
0.644
0.616
0.569
0.528
0.497
0.472
0.433
0.418
0.398
0.372
0.369
0.356
0.359
0.346
0.347
0.340
0.349
0.366
0.386
0.396
0.404
0.411
0.421
0.432
0.435
0.450
0.457
0.467
0.478
0.503
0.523
0.537
0.563
0.592
0.625
0.654
0.672
0.702
0.721
0.745
0.671
0.634
0.592
0.559
0.520
0.487
0.449
0.422
0.400
0.392
0.379
0.364
0.355
0.359
0.355
0.349
0.345
0.346
0.373
0.387
0.400
0.406
0.427
0.436
0.444
0.449
0.449
0.463
0.476
0.492
0.513
0.533
0.543
0.577
0.592
0.627
0.661
0.683
0.706
0.729
0.753
0.666
0.621
0.577
0.538
0.510
0.473
0.442
0.418
0.395
0.384
0.388
0.359
0.352
0.359
0.354
0.353
0.358
0.361
0.373
0.388
0.402
0.418
0.428
0.432
0.445
0.464
0.480
0.483
0.489
0.507
0.521
0.539
0.561
0.590
0.611
0.639
0.663
0.690
0.708
0.728
0.752
0.657
0.610
0.565
0.529
0.495
0.467
0.443
0.426
0.407
0.390
0.378
0.362
0.357
0.365
0.369
0.368
0.377
0.375
0.378
0.394
0.403
0.424
0.438
0.439
0.461
0.472
0.487
0.494
0.508
0.535
0.543
0.552
0.581
0.598
0.625
0.647
0.680
0.709
0.728
0.744
0.762
0.628
0.593
0.567
0.523
0.499
0.477
0.454
0.427
0.406
0.397
0.378
0.367
0.369
0.375
0.379
0.376
0.380
0.388
0.400
0.408
0.427
0.431
0.442
0.455
0.474
0.492
0.500
0.515
0.533
0.550
0.564
0.575
0.596
0.619
0.644
0.661
0.681
0.712
0.736
0.757
0.781
0.627
0.592
0.556
0.524
0.497
0.478
0.451
0.430
0.401
0.389
0.383
0.383
0.374
0.384
0.387
0.391
0.392
0.406
0.418
0.425
0.433
0.445
0.462
0.480
0.490
0.499
0.524
0.534
0.550
0.565
0.589
0.601
0.624
0.630
0.664
0.672
0.695
0.719
0.744
0.769
0.784
0.623
0.586
0.554
0.522
0.497
0.471
0.452
0.422
0.413
0.409
0.399
0.393
0.392
0.403
0.401
0.405
0.411
0.426
0.441
0.448
0.451
0.486
0.493
0.497
0.504
0.515
0.528
0.552
0.574
0.586
0.613
0.617
0.636
0.660
0.668
0.692
0.712
0.741
0.747
0.777
0.797
0.622
0.584
0.549
0.516
0.491
0.475
0.461
0.439
0.429
0.410
0.401
0.412
0.412
0.419
0.417
0.418
0.438
0.448
0.463
0.467
0.479
0.498
0.514
0.520
0.524
0.530
0.551
0.567
0.596
0.599
0.627
0.637
0.653
0.681
0.695
0.701
0.725
0.753
0.757
0.783
0.800
0.613
0.575
0.551
0.519
0.491
0.475
0.468
0.443
0.430
0.420
0.417
0.424
0.422
0.434
0.435
0.453
0.462
0.467
0.483
0.496
0.508
0.526
0.531
0.544
0.556
0.568
0.570
0.582
0.616
0.623
0.640
0.654
0.683
0.693
0.706
0.710
0.734
0.761
0.772
0.789
0.803
0.602
0.578
0.550
0.522
0.495
0.477
0.475
0.458
0.437
0.443
0.441
0.439
0.438
0.449
0.464
0.472
0.483
0.500
0.512
0.522
0.537
0.548
0.559
0.560
0.580
0.594
0.606
0.624
0.634
0.642
0.656
0.661
0.690
0.705
0.716
0.733
0.742
0.764
0.785
0.808
0.833
0.590
0.568
0.547
0.513
0.494
0.488
0.472
0.460
0.452
0.447
0.460
0.455
0.455
0.475
0.487
0.501
0.519
0.536
0.548
0.555
0.568
0.577
0.584
0.595
0.612
0.631
0.647
0.660
0.667
0.671
0.684
0.682
0.713
0.723
0.732
0.757
0.765
0.775
0.800
0.814
0.844
0.583
0.562
0.537
0.516
0.499
0.483
0.474
0.471
0.462
0.462
0.467
0.462
0.474
0.487
0.514
0.526
0.548
0.570
0.588
0.594
0.603
0.611
0.621
0.633
0.658
0.668
0.672
0.690
0.702
0.708
0.721
0.720
0.726
0.751
0.759
0.774
0.777
0.789
0.809
0.826
0.855
0.584
0.555
0.532
0.504
0.497
0.476
0.480
0.466
0.472
0.463
0.472
0.486
0.505
0.515
0.530
0.564
0.583
0.602
0.616
0.624
0.639
0.649
0.664
0.669
0.691
0.700
0.704
0.717
0.728
0.735
0.746
0.756
0.765
0.771
0.786
0.791
0.809
0.809
0.821
0.854
0.860
0.583
0.544
0.523
0.508
0.494
0.474
0.468
0.475
0.478
0.486
0.484
0.508
0.522
0.539
0.557
0.586
0.606
0.627
0.643
0.656
0.668
0.684
0.695
0.706
0.736
0.737
0.739
0.753
0.765
0.768
0.772
0.785
0.791
0.793
0.799
0.814
0.822
0.839
0.845
0.868
0.885
0.568
0.546
0.519
0.500
0.483
0.472
0.468
0.472
0.493
0.489
0.501
0.526
0.537
0.560
0.571
0.610
0.639
0.658
0.672
0.690
0.709
0.724
0.748
0.765
0.775
0.790
0.788
0.790
0.806
0.804
0.815
0.812
0.821
0.815
0.830
0.835
0.845
0.840
0.864
0.887
0.903
1.171
1.166
1.175
1.169
1.161
1.159
1.156
1.159
1.159
1.156
1.160
1.154
1.151
1.135
1.117
1.093
1.079
1.066
1.022
1.011
0.985
0.966
0.939
0.919
0.886
0.858
0.835
0.819
0.798
0.765
0.745
0.729
0.714
0.697
0.688
0.680
0.686
0.686
0.690
0.700
0.721
1.167
1.158
1.147
1.151
1.139
1.138
1.144
1.148
1.142
1.136
1.137
1.128
1.122
1.105
1.084
1.067
1.054
1.044
1.010
0.985
0.968
0.938
0.924
0.896
0.864
0.834
0.817
0.810
0.782
0.754
0.733
0.722
0.711
0.695
0.682
0.683
0.682
0.686
0.692
0.709
0.720
1.146
1.135
1.137
1.139
1.125
1.110
1.129
1.123
1.121
1.116
1.106
1.104
1.092
1.086
1.070
1.051
1.035
1.021
0.990
0.966
0.937
0.918
0.906
0.876
0.844
0.826
0.808
0.796
0.774
0.749
0.726
0.715
0.696
0.690
0.687
0.681
0.668
0.678
0.691
0.700
0.721
1.134
1.138
1.129
1.106
1.101
1.108
1.102
1.093
1.099
1.091
1.088
1.074
1.064
1.056
1.043
1.029
1.014
0.992
0.965
0.941
0.925
0.896
0.890
0.867
0.847
0.815
0.804
0.789
0.768
0.745
0.716
0.707
0.695
0.682
0.682
0.685
0.668
0.683
0.689
0.710
0.718
1.123
1.112
1.092
1.095
1.083
1.085
1.077
1.072
1.070
1.074
1.066
1.046
1.032
1.028
1.011
0.997
0.977
0.957
0.947
0.932
0.903
0.884
0.869
0.855
0.827
0.806
0.787
0.768
0.753
0.735
0.717
0.699
0.693
0.678
0.679
0.687
0.676
0.688
0.700
0.708
0.716
1.086
1.085
1.074
1.075
1.069
1.065
1.056
1.062
1.057
1.058
1.034
1.020
1.011
0.990
0.980
0.969
0.947
0.936
0.918
0.899
0.882
0.865
0.854
0.837
0.816
0.796
0.768
0.759
0.744
0.722
0.698
0.687
0.684
0.676
0.681
0.673
0.672
0.684
0.695
0.711
0.725
1.055
1.044
1.053
1.056
1.051
1.049
1.038
1.040
1.031
1.012
0.998
0.989
0.972
0.946
0.944
0.926
0.914
0.896
0.891
0.868
0.854
0.845
0.836
0.813
0.795
0.776
0.752
0.739
0.718
0.707
0.694
0.692
0.682
0.664
0.674
0.672
0.672
0.682
0.704
0.705
0.722
1.036
1.029
1.032
1.029
1.032
1.026
1.017
1.010
0.993
0.986
0.967
0.958
0.931
0.926
0.909
0.893
0.887
0.869
0.855
0.833
0.825
0.831
0.818
0.799
0.776
0.752
0.731
0.733
0.715
0.698
0.692
0.690
0.679
0.662
0.660
0.674
0.673
0.688
0.703
0.718
0.727
1.015
1.004
1.012
1.003
1.000
0.999
0.984
0.963
0.961
0.956
0.940
0.915
0.912
0.901
0.883
0.861
0.853
0.834
0.821
0.808
0.803
0.800
0.787
0.761
0.744
0.735
0.724
0.712
0.700
0.681
0.686
0.680
0.667
0.665
0.659
0.669
0.677
0.686
0.703
0.718
0.724
1.005
0.987
0.985
0.980
0.965
0.968
0.954
0.946
0.929
0.920
0.903
0.886
0.873
0.871
0.854
0.828
0.818
0.800
0.789
0.781
0.776
0.769
0.753
0.743
0.726
0.719
0.706
0.692
0.683
0.677
0.666
0.665
0.665
0.664
0.670
0.667
0.675
0.697
0.702
0.715
0.737
0.991
0.976
0.967
0.946
0.941
0.931
0.922
0.913
0.899
0.883
0.880
0.856
0.838
0.820
0.812
0.791
0.787
0.769
0.756
0.754
0.744
0.745
0.729
0.717
0.702
0.694
0.690
0.672
0.667
0.672
0.658
0.648
0.660
0.660
0.671
0.662
0.685
0.696
0.710
0.725
0.744
0.973
0.965
0.941
0.921
0.902
0.903
0.886
0.868
0.862
0.843
0.844
0.824
0.797
0.781
0.776
0.767
0.749
0.743
0.730
0.726
0.717
0.709
0.703
0.694
0.681
0.680
0.667
0.657
0.654
0.650
0.646
0.641
0.648
0.656
0.668
0.671
0.677
0.693
0.709
0.726
0.739
0.949
0.934
0.914
0.906
0.884
0.867
0.850
0.839
0.821
0.818
0.800
0.777
0.756
0.744
0.731
0.729
0.710
0.707
0.704
0.704
0.696
0.688
0.677
0.667
0.659
0.648
0.646
0.636
0.631
0.634
0.632
0.639
0.646
0.648
0.661
0.663
0.676
0.696
0.710
0.718
0.727
0.931
0.909
0.895
0.873
0.860
0.851
0.823
0.804
0.788
0.775
0.757
0.728
0.722
0.706
0.697
0.688
0.676
0.665
0.667
0.666
0.657
0.644
0.635
0.638
0.636
0.628
0.626
0.610
0.615
0.622
0.621
0.630
0.638
0.640
0.652
0.658
0.673
0.696
0.703
0.720
0.729
0.909
0.892
0.874
0.847
0.828
0.822
0.800
0.771
0.762
0.735
0.709
0.687
0.678
0.665
0.665
0.656
0.640
0.629
0.628
0.616
0.608
0.600
0.598
0.607
0.597
0.602
0.596
0.595
0.595
0.602
0.606
0.614
0.634
0.634
0.646
0.654
0.673
0.679
0.697
0.714
0.712
0.886
0.870
0.847
0.831
0.809
0.791
0.761
0.724
0.715
0.695
0.677
0.649
0.642
0.625
0.615
0.613
0.587
0.579
0.571
0.566
0.567
0.559
0.570
0.579
0.573
0.570
0.568
0.576
0.583
0.594
0.589
0.603
0.613
0.617
0.632
0.645
0.658
0.676
0.693
0.697
0.723
0.857
0.842
0.811
0.803
0.782
0.761
0.743
0.715
0.681
0.660
0.640
0.623
0.603
0.590
0.578
0.571
0.552
0.545
0.529
0.537
0.544
0.546
0.543
0.549
0.550
0.548
0.545
0.549
0.560
0.577
0.577
0.584
0.598
0.601
0.609
0.630
0.655
0.663
0.674
0.701
0.720
0.845
0.817
0.794
0.768
0.746
0.729
0.708
0.685
0.653
0.630
0.609
0.589
0.566
0.545
0.530
0.524
0.508
0.512
0.501
0.511
0.517
0.507
0.510
0.527
0.527
0.531
0.534
0.544
0.552
0.558
0.559
0.564
0.582
0.594
0.604
0.625
0.631
0.651
0.672
0.697
0.713
0.828
0.801
0.771
0.749
0.717
0.693
0.672
0.643
0.623
0.594
0.578
0.557
0.528
0.515
0.508
0.492
0.482
0.481
0.471
0.474
0.478
0.476
0.482
0.490
0.507
0.512
0.520
0.532
0.542
0.553
0.557
0.572
0.573
0.585
0.600
0.617
0.623
0.647
0.663
0.688
0.709
0.809
0.779
0.751
0.721
0.692
0.660
0.637
0.620
0.598
0.576
0.539
0.521
0.505
0.483
0.465
0.457
0.454
0.439
0.444
0.456
0.457
0.466
0.467
0.475
0.483
0.494
0.509
0.519
0.528
0.534
0.548
0.559
0.572
0.583
0.599
0.603
0.629
0.655
0.660
0.680
0.702
0.780
0.759
0.729
0.695
0.668
0.639
0.616
0.597
0.574
0.547
0.510
0.482
0.475
0.449
0.429
0.425
0.418
0.424
0.424
0.446
0.448
0.447
0.456
0.457
0.465
0.479
0.493
0.498
0.514
0.519
0.530
0.545
0.563
0.572
0.584
0.607
0.631
0.643
0.658
0.673
0.708
0.763
0.733
0.704
0.670
0.636
0.606
0.590
0.566
0.545
0.511
0.481
0.469
0.434
0.418
0.400
0.404
0.404
0.407
0.412
0.422
0.427
0.439
0.441
0.448
0.453
0.470
0.474
0.487
0.504
0.513
0.531
0.534
0.553
0.569
0.587
0.608
0.615
0.642
0.666
0.688
0.707
0.751
0.719
0.692
0.651
0.618
0.578
0.556
0.533
0.506
0.479
0.459
0.435
0.407
0.392
0.387
0.387
0.389
0.398
0.396
0.405
0.415
0.413
0.428
0.431
0.442
0.456
0.464
0.477
0.480
0.496
0.509
0.521
0.540
0.559
0.575
0.595
0.613
0.639
0.674
0.702
0.717
0.742
0.702
0.677
0.638
0.599
0.577
0.539
0.507
0.488
0.459
0.432
0.410
0.387
0.373
0.370
0.373
0.374
0.384
0.380
0.387
0.400
0.405
0.406
0.421
0.431
0.433
0.445
0.461
0.469
0.486
0.497
0.517
0.524
0.550
0.577
0.593
0.613
0.641
0.678
0.706
0.719
0.731
0.697
0.662
0.618
0.590
0.554
0.521
0.487
0.463
0.433
0.407
0.392
0.372
0.365
0.349
0.358
0.363
0.374
0.375
0.389
0.395
0.408
0.407
0.414
0.421
0.421
0.435
0.445
0.459
0.467
0.495
0.509
0.525
0.551
0.571
0.591
0.615
0.652
0.675
0.705
0.723
0.726
0.682
0.651
0.605
0.571
0.545
0.506
0.471
0.442
0.422
0.399
0.378
0.376
0.371
0.359
0.357
0.358
0.363
0.382
0.392
0.391
0.402
0.405
0.419
0.424
0.432
0.432
0.453
0.456
0.463
0.491
0.508
0.527
0.544
0.569
0.594
0.615
0.653
0.684
0.706
0.713
0.716
0.667
0.627
0.590
0.555
0.522
0.498
0.460
0.428
0.414
0.392
0.371
0.362
0.365
0.359
0.357
0.354
0.365
0.372
0.391
0.399
0.394
0.412
0.426
0.419
0.434
0.438
0.444
0.456
0.473
0.490
0.511
0.522
0.545
0.573
0.603
0.632
0.661
0.683
0.703
0.724
0.702
0.655
0.608
0.570
0.545
0.513
0.487
0.445
0.416
0.401
0.391
0.373
0.361
0.364
0.359
0.363
0.361
0.367
0.385
0.400
0.412
0.421
0.430
0.446
0.440
0.440
0.448
0.461
0.465
0.486
0.516
0.524
0.526
0.564
0.590
0.605
0.633
0.663
0.685
0.715
0.734
0.691
0.644
0.598
0.567
0.528
0.494
0.474
0.451
0.410
0.394
0.391
0.383
0.368
0.362
0.359
0.372
0.381
0.379
0.390
0.405
0.413
0.429
0.437
0.435
0.450
0.460
0.477
0.479
0.488
0.505
0.514
0.531
0.560
0.569
0.593
0.620
0.643
0.675
0.695
0.715
0.732
0.670
0.633
0.593
0.552
0.525
0.492
0.474
0.453
0.428
0.398
0.401
0.377
0.376
0.374
0.376
0.374
0.375
0.378
0.389
0.410
0.433
0.443
0.446
0.454
0.463
0.476
0.488
0.493
0.515
0.522
0.523
0.545
0.575
0.599
0.611
0.632
0.655
0.694
0.711
0.728
0.745
0.665
0.625
0.585
0.551
0.523
0.499
0.485
0.459
0.428
0.408
0.394
0.384
0.387
0.387
0.390
0.394
0.393
0.404
0.415
0.417
0.438
0.448
0.453
0.472
0.486
0.491
0.503
0.516
0.527
0.539
0.557
0.572
0.579
0.608
0.632
0.648
0.669
0.701
0.724
0.739
0.762
0.666
0.625
0.580
0.548
0.530
0.504
0.478
0.448
0.440
0.421
0.416
0.394
0.392
0.401
0.399
0.400
0.399
0.414
0.434
0.436
0.445
0.467
0.481
0.500
0.503
0.506
0.513
0.536
0.549
0.564
0.585
0.604
0.610
0.624
0.652
0.667
0.675
0.706
0.730
0.754
0.782
0.661
0.616
0.578
0.547
0.536
0.501
0.479
0.457
0.456
0.438
0.422
0.413
0.418
0.417
0.426
0.422
0.431
0.437
0.456
0.463
0.467
0.477
0.507
0.510
0.522
0.522
0.538
0.557
0.569
0.579
0.606
0.629
0.634
0.650
0.666
0.687
0.703
0.718
0.737
0.761
0.772
0.653
0.613
0.578
0.554
0.527
0.508
0.488
0.480
0.471
0.454
0.433
0.422
0.427
0.431
0.445
0.442
0.451
0.467
0.474
0.489
0.496
0.513
0.518
0.538
0.540
0.549
0.564
0.580
0.589
0.605
0.624
0.647
0.669
0.674
0.688
0.700
0.728
0.738
0.756
0.767
0.783
0.648
0.606
0.578
0.551
0.534
0.506
0.505
0.492
0.474
0.449
0.452
0.448
0.439
0.443
0.462
0.475
0.478
0.490
0.500
0.511
0.520
0.537
0.542
0.561
0.573
0.578
0.594
0.610
0.625
0.631
0.644
0.663
0.685
0.704
0.715
0.710
0.732
0.755
0.764
0.772
0.788
0.642
0.608
0.577
0.554
0.540
0.527
0.514
0.497
0.477
0.466
0.468
0.467
0.462
0.465
0.489
0.494
0.501
0.520
0.531
0.544
0.552
0.563
0.577
0.593
0.594
0.612
0.617
0.638
0.650
0.662
0.671
0.674
0.708
0.717
0.728
0.743
0.737
0.759
0.775
0.780
0.810
0.628
0.600
0.579
0.555
0.541
0.531
0.512
0.495
0.493
0.475
0.476
0.478
0.479
0.485
0.510
0.525
0.535
0.554
0.565
0.572
0.583
0.598
0.608
0.620
0.629
0.639
0.645
0.659
0.667
0.678
0.694
0.707
0.717
0.729
0.746
0.748
0.755
0.768
0.773
0.804
0.832
0.621
0.597
0.569
0.547
0.536
0.529
0.509
0.497
0.493
0.483
0.491
0.492
0.501
0.511
0.525
0.555
0.562
0.583
0.594
0.599
0.620
0.635
0.638
0.650
0.670
0.677
0.679
0.692
0.699
0.706
0.717
0.732
0.743
0.747
0.767
0.767
0.781
0.787
0.802
0.821
0.846
0.626
0.589
0.567
0.541
0.532
0.513
0.508
0.510
0.498
0.497
0.501
0.515
0.525
0.538
0.551
0.579
0.591
0.613
0.629
0.639
0.656
0.680
0.678
0.685
0.703
0.711
0.713
0.727
0.724
0.731
0.754
0.761
0.775
0.775
0.782
0.793
0.800
0.805
0.819
0.832
0.860
0.617
0.592
0.563
0.542
0.523
0.509
0.504
0.510
0.507
0.511
0.516
0.537
0.548
0.558
0.576
0.599
0.624
0.643
0.668
0.684
0.698
0.711
0.718
0.719
0.737
0.746
0.746
0.764
0.770
0.772
0.780
0.786
0.795
0.812
0.810
0.830
0.829
0.829
0.835
0.856
0.868
0.610
0.574
0.556
0.531
0.511
0.506
0.498
0.513
0.513
0.519
0.541
0.548
0.563
0.575
0.607
0.617
0.652
0.677
0.700
0.718
0.728
0.748
0.753
0.771
0.781
0.791
0.785
0.796
0.805
0.811
0.809
0.807
0.823
0.827
0.835
0.842
0.842
0.850
0.852
0.873
0.886
1.162
1.170
1.157
1.156
1.149
1.147
1.132
1.141
1.133
1.129
1.129
1.137
1.114
1.100
1.082
1.069
1.054
1.029
1.008
0.981
0.961
0.936
0.911
0.891
0.865
0.830
0.808
0.777
0.763
0.734
0.719
0.708
0.692
0.677
0.654
0.650
0.656
0.632
0.648
0.664
0.677
1.144
1.146
1.143
1.137
1.126
1.130
1.134
1.119
1.120
1.118
1.116
1.104
1.099
1.078
1.063
1.039
1.032
1.014
0.986
0.962
0.939
0.918
0.897
0.880
0.843
0.804
0.785
0.762
0.761
0.728
0.699
0.695
0.684
0.668
0.649
0.651
0.645
0.641
0.660
0.675
0.679
1.117
1.116
1.119
1.110
1.104
1.106
1.100
1.107
1.094
1.081
1.078
1.071
1.066
1.051
1.036
1.023
1.011
0.988
0.954
0.938
0.916
0.897
0.878
0.860
0.827
0.791
0.776
0.769
0.738
0.707
0.699
0.684
0.679
0.658
0.651
0.649
0.643
0.650
0.661
0.671
0.676
1.106
1.104
1.107
1.089
1.080
1.077
1.085
1.063
1.072
1.057
1.055
1.051
1.040
1.017
1.010
1.002
0.979
0.962
0.928
0.916
0.893
0.871
0.858
0.842
0.806
0.783
0.767
0.746
0.728
0.706
0.679
0.669
0.659
0.652
0.637
0.640
0.632
0.653
0.651
0.658
0.672
1.092
1.091
1.076
1.073
1.059
1.060
1.066
1.052
1.052
1.039
1.031
1.022
1.006
0.994
0.983
0.972
0.952
0.937
0.914
0.892
0.872
0.850
0.841
0.820
0.802
0.768
0.748
0.730
0.717
0.693
0.676
0.656
0.652
0.623
0.634
0.639
0.637
0.644
0.648
0.659
0.667
1.065
1.066
1.049
1.053
1.040
1.039
1.032
1.037
1.022
1.020
1.011
0.989
0.975
0.959
0.950
0.934
0.910
0.906
0.889
0.874
0.857
0.835
0.824
0.810
0.784
0.755
0.732
0.717
0.695
0.687
0.668
0.649
0.637
0.626
0.618
0.625
0.627
0.638
0.654
0.665
0.661
1.047
1.045
1.034
1.025
1.021
1.017
1.005
1.003
0.992
0.982
0.959
0.963
0.945
0.922
0.915
0.906
0.888
0.875
0.860
0.846
0.824
0.811
0.798
0.782
0.758
0.739
0.714
0.701
0.688
0.674
0.655
0.640
0.632
0.624
0.617
0.624
0.623
0.635
0.656
0.659
0.662
1.025
1.026
1.008
0.999
0.999
0.998
0.988
0.982
0.958
0.942
0.938
0.915
0.910
0.886
0.881
0.871
0.844
0.838
0.826
0.804
0.793
0.783
0.778
0.758
0.737
0.716
0.706
0.685
0.674
0.657
0.653
0.642
0.624
0.614
0.612
0.620
0.624
0.633
0.657
0.661
0.674
1.006
0.986
0.983
0.976
0.969
0.955
0.955
0.929
0.932
0.916
0.901
0.889
0.873
0.862
0.847
0.829
0.811
0.805
0.790
0.773
0.769
0.765
0.753
0.729
0.711
0.695
0.678
0.662
0.664
0.645
0.646
0.633
0.615
0.611
0.621
0.614
0.620
0.635
0.652
0.669
0.679
0.997
0.967
0.960
0.957
0.938
0.929
0.919
0.915
0.893
0.885
0.857
0.842
0.844
0.829
0.818
0.786
0.779
0.768
0.750
0.746
0.734
0.732
0.727
0.705
0.690
0.673
0.667
0.655
0.641
0.640
0.628
0.620
0.613
0.619
0.610
0.619
0.618
0.639
0.651
0.669
0.677
0.975
0.962
0.945
0.924
0.917
0.909
0.888
0.879
0.861
0.843
0.838
0.821
0.804
0.791
0.777
0.758
0.747
0.737
0.721
0.715
0.713
0.698
0.697
0.680
0.665
0.658
0.646
0.646
0.629
0.630
0.616
0.606
0.604
0.616
0.618
0.610
0.624
0.646
0.654
0.669
0.688
0.953
0.944
0.924
0.902
0.889
0.881
0.862
0.839
0.822
0.810
0.802
0.789
0.774
0.747
0.737
0.736
0.723
0.707
0.692
0.692
0.688
0.674
0.665
0.652
0.646
0.640
0.619
0.613
0.611
0.601
0.598
0.599
0.605
0.609
0.622
0.620
0.623
0.639
0.648
0.668
0.684
0.921
0.917
0.898
0.881
0.868
0.850
0.826
0.816
0.796
0.776
0.764
0.750
0.725
0.716
0.702
0.695
0.688
0.669
0.667
0.664
0.658
0.644
0.635
0.634
0.627
0.612
0.606
0.600
0.592
0.585
0.586
0.592
0.604
0.604
0.623
0.617
0.617
0.637
0.656
0.661
0.666
0.908
0.888
0.877
0.858
0.840
0.821
0.804
0.780
0.761
0.747
0.722
0.698
0.689
0.679
0.669
0.657
0.651
0.622
0.628
0.627
0.616
0.610
0.611
0.604
0.598
0.589
0.577
0.581
0.580
0.578
0.581
0.577
0.589
0.593
0.596
0.600
0.622
0.648
0.656
0.656
0.669
0.899
0.877
0.851
0.825
0.810
0.800
0.774
0.752
0.728
0.709
0.687
0.659
0.657
0.640
0.632
0.627
0.612
0.583
0.593
0.581
0.580
0.581
0.571
0.570
0.567
0.566
0.552
0.565
0.568
0.568
0.570
0.570
0.574
0.581
0.588
0.602
0.612
0.625
0.640
0.658
0.670
0.876
0.863
0.840
0.812
0.789
0.770
0.750
0.717
0.699
0.678
0.656
0.623
0.609
0.601
0.594
0.581
0.563
0.543
0.541
0.541
0.544
0.540
0.541
0.538
0.545
0.541
0.532
0.534
0.542
0.549
0.552
0.560
0.565
0.571
0.581
0.587
0.609
0.614
0.642
0.643
0.659
0.862
0.847
0.812
0.789
0.761
0.744
0.722
0.693
0.666
0.654
0.610
0.590
0.572
0.565
0.545
0.536
0.525
0.516
0.513
0.515
0.516
0.514
0.512
0.518
0.525
0.524
0.516
0.525
0.535
0.538
0.541
0.548
0.563
0.562
0.577
0.585
0.602
0.615
0.631
0.653
0.666
0.842
0.817
0.792
0.767
0.737
0.711
0.692
0.664
0.637
0.614
0.584
0.569
0.545
0.521
0.513
0.503
0.492
0.481
0.481
0.488
0.482
0.481
0.480
0.493
0.502
0.504
0.508
0.510
0.521
0.523
0.534
0.537
0.545
0.558
0.572
0.584
0.591
0.602
0.624
0.648
0.676
0.826
0.794
0.764
0.739
0.703
0.676
0.653
0.638
0.614
0.587
0.557
0.541
0.518
0.498
0.485
0.476
0.462
0.455
0.458
0.451
0.455
0.459
0.461
0.469
0.480
0.486
0.499
0.501
0.506
0.518
0.528
0.535
0.553
0.558
0.568
0.577
0.583
0.603
0.622
0.652
0.665
0.806
0.782
0.753
0.720
0.694
0.647
0.626
0.607
0.587
0.559
0.525
0.506
0.490
0.473
0.449
0.432
0.430
0.419
0.431
0.435
0.448
0.449
0.451
0.451
0.461
0.482
0.491
0.495
0.499
0.508
0.520
0.529
0.544
0.553
0.562
0.571
0.597
0.606
0.618
0.642
0.666
0.774
0.763
0.730
0.703
0.669
0.638
0.616
0.586
0.565
0.536
0.515
0.476
0.460
0.435
0.419
0.415
0.411
0.406
0.418
0.421
0.430
0.434
0.439
0.448
0.450
0.463
0.478
0.484
0.491
0.497
0.504
0.520
0.532
0.549
0.557
0.578
0.586
0.599
0.630
0.653
0.673
0.769
0.751
0.720
0.678
0.645
0.613
0.584
0.565
0.526
0.497
0.484
0.453
0.432
0.414
0.396
0.396
0.394
0.396
0.403
0.403
0.414
0.419
0.434
0.440
0.435
0.454
0.454
0.467
0.476
0.485
0.493
0.503
0.524
0.541
0.546
0.570
0.585
0.601
0.635
0.656
0.675
0.763
0.728
0.706
0.666
0.634
0.595
0.567
0.534
0.506
0.484
0.459
0.430
0.406
0.389
0.384
0.375
0.380
0.381
0.383
0.396
0.401
0.411
0.416
0.423
0.430
0.430
0.448
0.462
0.461
0.478
0.484
0.504
0.516
0.530
0.556
0.572
0.592
0.610
0.636
0.667
0.685
0.750
0.711
0.681
0.646
0.614
0.585
0.550
0.509
0.492
0.455
0.448
0.405
0.396
0.381
0.366
0.361
0.369
0.376
0.382
0.381
0.393
0.407
0.408
0.413
0.426
0.423
0.437
0.452
0.459
0.469
0.477
0.501
0.510
0.527
0.555
0.578
0.593
0.617
0.639
0.663
0.691
0.741
0.700
0.673
0.631
0.601
0.571
0.535
0.502
0.470
0.443
0.431
0.404
0.390
0.374
0.362
0.362
0.364
0.372
0.381
0.387
0.391
0.399
0.407
0.408
0.418
0.422
0.422
0.444
0.449
0.466
0.495
0.498
0.509
0.530
0.551
0.574
0.593
0.623
0.657
0.670
0.691
0.738
0.692
0.654
0.618
0.597
0.552
0.531
0.488
0.448
0.430
0.415
0.409
0.382
0.372
0.363
0.363
0.360
0.368
0.380
0.388
0.390
0.399
0.403
0.419
0.423
0.429
0.431
0.429
0.452
0.463
0.488
0.501
0.516
0.532
0.556
0.571
0.591
0.629
0.656
0.687
0.704
0.735
0.688
0.648
0.599
0.576
0.550
0.506
0.478
0.443
0.424
0.400
0.399
0.380
0.365
0.354
0.360
0.361
0.367
0.380
0.396
0.396
0.405
0.419
0.435
0.431
0.433
0.434
0.444
0.450
0.464
0.497
0.505
0.518
0.542
0.562
0.583
0.608
0.635
0.666
0.684
0.699
0.725
0.683
0.638
0.597
0.558
0.525
0.500
0.476
0.434
0.414
0.400
0.378
0.384
0.373
0.364
0.365
0.381
0.378
0.393
0.400
0.415
0.426
0.437
0.441
0.445
0.442
0.450
0.459
0.476
0.488
0.504
0.518
0.526
0.550
0.574
0.596
0.613
0.643
0.669
0.687
0.715
0.719
0.674
0.618
0.592
0.554
0.515
0.491
0.473
0.452
0.413
0.403
0.384
0.379
0.382
0.371
0.384
0.394
0.395
0.404
0.418
0.437
0.451
0.454
0.451
0.462
0.468
0.474
0.476
0.496
0.504
0.499
0.536
0.545
0.554
0.586
0.610
0.628
0.661
0.680
0.705
0.729
0.703
0.657
0.615
0.577
0.547
0.515
0.494
0.478
0.447
0.421
0.413
0.394
0.391
0.381
0.387
0.390
0.393
0.401
0.407
0.425
0.447
0.464
0.472
0.469
0.479
0.488
0.493
0.494
0.510
0.520
0.527
0.548
0.562
0.581
0.593
0.625
0.651
0.670
0.698
0.720
0.739
0.691
0.658
0.604
0.574
0.554
0.522
0.497
0.484
0.455
0.435
0.422
0.403
0.398
0.397
0.398
0.400
0.399
0.420
0.428
0.441
0.449
0.466
0.477
0.486
0.501
0.502
0.509
0.522
0.530
0.549
0.557
0.566
0.583
0.596
0.610
0.643
0.661
0.680
0.706
0.731
0.751
0.690
0.653
0.610
0.576
0.551
0.531
0.512
0.481
0.458
0.449
0.439
0.418
0.416
0.418
0.419
0.417
0.422
0.428
0.444
0.449
0.455
0.484
0.500
0.515
0.513
0.526
0.529
0.546
0.557
0.570
0.586
0.604
0.612
0.618
0.639
0.657
0.669
0.687
0.709
0.734
0.764
0.681
0.655
0.614
0.577
0.564
0.538
0.518
0.490
0.480
0.462
0.449
0.430
0.434
0.439
0.443
0.444
0.446
0.455
0.472
0.478
0.488
0.498
0.516
0.536
0.537
0.547
0.554
0.571
0.578
0.587
0.610
0.627
0.644
0.645
0.655
0.679
0.698
0.705
0.723
0.749
0.763
0.683
0.645
0.602
0.589
0.560
0.534
0.520
0.510
0.491
0.481
0.465
0.454
0.455
0.456
0.461
0.471
0.474
0.492
0.497
0.507
0.514
0.519
0.532
0.555
0.566
0.574
0.592
0.594
0.604
0.617
0.634
0.640
0.656
0.664
0.681
0.694
0.714
0.723
0.725
0.754
0.767
0.678
0.646
0.616
0.584
0.564
0.541
0.529
0.525
0.504
0.493
0.479
0.473
0.472
0.468
0.476
0.505
0.512
0.511
0.527
0.538
0.545
0.559
0.567
0.584
0.592
0.599
0.612
0.618
0.626
0.644
0.660
0.673
0.680
0.691
0.705
0.705
0.722
0.735
0.755
0.770
0.783
0.666
0.651
0.618
0.590
0.570
0.553
0.546
0.534
0.519
0.504
0.491
0.491
0.485
0.489
0.502
0.519
0.531
0.541
0.561
0.565
0.579
0.593
0.594
0.612
0.618
0.630
0.642
0.649
0.660
0.678
0.681
0.685
0.714
0.719
0.732
0.732
0.736
0.759
0.765
0.782
0.802
0.669
0.644
0.606
0.584
0.571
0.562
0.559
0.545
0.522
0.516
0.503
0.501
0.495
0.517
0.520
0.548
0.554
0.571
0.591
0.599
0.611
0.621
0.628
0.637
0.644
0.662
0.670
0.672
0.683
0.698
0.712
0.711
0.723
0.738
0.749
0.759
0.762
0.764
0.772
0.797
0.825
0.666
0.643
0.611
0.577
0.566
0.559
0.552
0.545
0.526
0.522
0.508
0.510
0.527
0.541
0.543
0.565
0.578
0.594
0.610
0.628
0.634
0.646
0.654
0.661
0.684
0.695
0.692
0.687
0.705
0.716
0.728
0.738
0.748
0.755
0.763
0.764
0.774
0.773
0.797
0.812
0.836
0.668
0.633
0.604
0.577
0.568
0.553
0.548
0.544
0.531
0.522
0.528
0.536
0.555
0.557
0.572
0.591
0.610
0.621
0.646
0.663
0.671
0.686
0.692
0.708
0.723
0.728
0.735
0.731
0.739
0.744
0.753
0.769
0.778
0.785
0.777
0.775
0.785
0.798
0.818
0.828
0.846
0.662
0.628
0.603
0.582
0.557
0.545
0.545
0.543
0.540
0.533
0.546
0.564
0.576
0.577
0.599
0.607
0.641
0.664
0.683
0.699
0.715
0.722
0.732
0.746
0.760
0.771
0.763
0.769
0.777
0.783
0.788
0.802
0.805
0.801
0.809
0.819
0.823
0.824
0.840
0.849
0.859
0.655
0.621
0.591
0.577
0.554
0.534
0.536
0.536
0.541
0.545
0.562
0.584
0.589
0.600
0.630
0.647
0.667
0.684
0.717
0.733
0.744
0.764
0.777
0.780
0.791
0.799
0.797
0.812
0.816
0.814
0.817
0.835
0.841
0.850
0.846
0.852
0.846
0.856
0.860
0.854
0.870
1.122
1.137
1.137
1.141
1.134
1.135
1.122
1.124
1.105
1.105
1.097
1.085
1.079
1.069
1.061
1.046
1.025
1.000
0.973
0.951
0.934
0.911
0.882
0.858
0.832
0.805
0.776
0.757
0.733
0.717
0.694
0.683
0.665
0.652
0.627
0.614
0.621
0.608
0.599
0.618
0.630
1.117
1.116
1.123
1.117
1.120
1.120
1.110
1.102
1.090
1.081
1.083
1.061
1.060
1.052
1.031
1.018
1.005
0.979
0.952
0.932
0.911
0.894
0.871
0.844
0.820
0.793
0.759
0.730
0.713
0.701
0.682
0.673
0.643
0.635
0.610
0.612
0.602
0.589
0.608
0.614
0.625
1.098
1.093
1.096
1.085
1.088
1.086
1.085
1.058
1.054
1.057
1.051
1.041
1.032
1.019
1.015
0.995
0.978
0.952
0.923
0.900
0.890
0.871
0.853
0.827
0.801
0.775
0.745
0.725
0.699
0.682
0.662
0.656
0.643
0.629
0.610
0.606
0.586
0.609
0.616
0.613
0.628
1.089
1.078
1.073
1.062
1.054
1.058
1.055
1.058
1.039
1.023
1.019
1.014
1.002
0.992
0.977
0.965
0.947
0.926
0.895
0.890
0.863
0.844
0.835
0.815
0.786
0.757
0.732
0.718
0.687
0.664
0.647
0.635
0.623
0.618
0.601
0.597
0.591
0.606
0.613
0.617
0.625
1.065
1.067
1.048
1.036
1.034
1.035
1.040
1.029
1.017
1.006
0.988
0.995
0.976
0.961
0.945
0.933
0.914
0.896
0.873
0.865
0.841
0.822
0.810
0.786
0.756
0.735
0.713
0.694
0.667
0.656
0.633
0.626
0.611
0.596
0.594
0.579
0.592
0.613
0.614
0.615
0.621
1.044
1.048
1.033
1.026
1.021
1.017
1.006
1.000
1.003
0.981
0.969
0.961
0.945
0.931
0.911
0.886
0.877
0.864
0.852
0.838
0.820
0.802
0.788
0.769
0.738
0.714
0.698
0.681
0.662
0.651
0.625
0.613
0.593
0.587
0.573
0.577
0.591
0.605
0.607
0.617
0.620
1.024
1.022
1.013
1.001
1.008
0.990
0.977
0.971
0.959
0.946
0.936
0.921
0.904
0.895
0.873
0.858
0.848
0.835
0.826
0.815
0.796
0.776
0.765
0.742
0.727
0.700
0.678
0.660
0.645
0.637
0.622
0.605
0.590
0.571
0.565
0.572
0.573
0.588
0.603
0.605
0.623
1.015
1.009
0.980
0.980
0.972
0.966
0.951
0.942
0.930
0.910
0.891
0.889
0.876
0.856
0.842
0.833
0.821
0.810
0.796
0.784
0.759
0.751
0.730
0.722
0.704
0.675
0.656
0.645
0.635
0.617
0.613
0.601
0.575
0.559
0.560
0.573
0.574
0.592
0.608
0.614
0.623
0.986
0.976
0.968
0.958
0.947
0.930
0.924
0.911
0.898
0.880
0.858
0.855
0.836
0.827
0.809
0.796
0.781
0.771
0.751
0.740
0.725
0.716
0.706
0.701
0.674
0.652
0.645
0.628
0.612
0.605
0.607
0.587
0.561
0.567
0.562
0.575
0.571
0.590
0.600
0.614
0.631
0.974
0.958
0.952
0.940
0.921
0.908
0.888
0.876
0.866
0.844
0.822
0.813
0.803
0.793
0.774
0.755
0.741
0.735
0.709
0.702
0.697
0.692
0.691
0.670
0.652
0.638
0.630
0.619
0.611
0.603
0.590
0.578
0.564
0.566
0.571
0.570
0.568
0.585
0.597
0.615
0.627
0.957
0.937
0.931
0.912
0.891
0.884
0.859
0.849
0.835
0.810
0.790
0.782
0.775
0.761
0.733
0.712
0.710
0.700
0.677
0.681
0.674
0.663
0.659
0.635
0.635
0.619
0.611
0.600
0.580
0.587
0.572
0.565
0.558
0.561
0.570
0.565
0.571
0.590
0.603
0.615
0.631
0.935
0.928
0.905
0.883
0.870
0.858
0.841
0.815
0.797
0.778
0.757
0.746
0.741
0.710
0.702
0.696
0.689
0.681
0.662
0.659
0.649
0.643
0.625
0.616
0.616
0.602
0.588
0.583
0.572
0.561
0.557
0.553
0.560
0.565
0.570
0.567
0.578
0.595
0.595
0.608
0.630
0.915
0.908
0.883
0.866
0.835
0.820
0.804
0.791
0.773
0.753
0.720
0.709
0.693
0.686
0.670
0.669
0.661
0.646
0.626
0.627
0.617
0.614
0.605
0.592
0.586
0.572
0.566
0.554
0.560
0.553
0.549
0.547
0.552
0.558
0.550
0.570
0.569
0.585
0.590
0.616
0.620
0.895
0.877
0.854
0.836
0.817
0.800
0.778
0.754
0.737
0.720
0.688
0.670
0.660
0.649
0.636
0.629
0.612
0.590
0.585
0.587
0.587
0.579
0.577
0.572
0.556
0.547
0.542
0.542
0.543
0.543
0.539
0.547
0.546
0.542
0.542
0.549
0.566
0.580
0.596
0.608
0.616
0.878
0.861
0.837
0.819
0.795
0.778
0.754
0.732
0.709
0.679
0.651
0.641
0.621
0.611
0.595
0.588
0.572
0.550
0.547
0.550
0.547
0.543
0.542
0.531
0.533
0.537
0.527
0.521
0.528
0.531
0.528
0.529
0.532
0.534
0.536
0.543
0.560
0.567
0.595
0.611
0.617
0.869
0.854
0.830
0.803
0.778
0.745
0.729
0.697
0.671
0.653
0.632
0.604
0.582
0.570
0.557
0.547
0.540
0.509
0.512
0.508
0.515
0.514
0.507
0.507
0.512
0.520
0.510
0.509
0.511
0.516
0.517
0.517
0.530
0.534
0.536
0.549
0.558
0.566
0.590
0.599
0.616
0.856
0.840
0.813
0.789
0.752
0.719
0.696
0.667
0.643
0.629
0.603
0.568
0.547
0.532
0.511
0.510
0.497
0.480
0.490
0.487
0.487
0.482
0.485
0.488
0.498
0.499
0.495
0.499
0.505
0.511
0.512
0.514
0.520
0.524
0.532
0.537
0.547
0.565
0.588
0.605
0.609
0.836
0.812
0.784
0.757
0.730
0.697
0.670
0.642
0.618
0.597
0.575
0.547
0.523
0.500
0.489
0.479
0.466
0.460
0.457
0.461
0.457
0.457
0.460
0.458
0.472
0.481
0.489
0.494
0.498
0.504
0.507
0.507
0.523
0.516
0.522
0.530
0.543
0.554
0.581
0.606
0.619
0.822
0.796
0.767
0.740
0.708
0.665
0.631
0.623
0.597
0.566
0.546
0.528
0.494
0.480
0.462
0.449
0.440
0.442
0.439
0.440
0.442
0.447
0.451
0.451
0.454
0.470
0.475
0.477
0.484
0.488
0.499
0.499
0.513
0.523
0.525
0.543
0.545
0.561
0.579
0.600
0.624
0.805
0.787
0.748
0.717
0.681
0.649
0.628
0.598
0.574
0.539
0.515
0.497
0.473
0.464
0.439
0.427
0.418
0.417
0.418
0.425
0.432
0.434
0.439
0.440
0.438
0.447
0.469
0.472
0.477
0.486
0.483
0.495
0.509
0.522
0.529
0.531
0.542
0.565
0.574
0.599
0.626
0.794
0.769
0.739
0.697
0.661
0.636
0.611
0.578
0.560
0.521
0.500
0.481
0.447
0.424
0.402
0.400
0.406
0.406
0.405
0.409
0.412
0.419
0.427
0.435
0.437
0.445
0.457
0.463
0.475
0.476
0.478
0.485
0.503
0.518
0.522
0.537
0.552
0.569
0.585
0.619
0.633
0.776
0.750
0.730
0.688
0.654
0.627
0.587
0.547
0.526
0.508
0.477
0.447
0.423
0.401
0.389
0.388
0.392
0.393
0.392
0.397
0.399
0.416
0.423
0.423
0.423
0.425
0.447
0.450
0.465
0.469
0.474
0.485
0.501
0.510
0.519
0.546
0.557
0.583
0.602
0.624
0.643
0.769
0.733
0.702
0.669
0.638
0.604
0.573
0.526
0.508
0.491
0.462
0.435
0.400
0.393
0.374
0.379
0.387
0.385
0.387
0.388
0.399
0.412
0.415
0.419
0.429
0.425
0.430
0.442
0.452
0.467
0.472
0.486
0.496
0.504
0.527
0.545
0.562
0.584
0.607
0.625
0.646
0.755
0.713
0.683
0.652
0.626
0.593
0.562
0.524
0.497
0.468
0.452
0.427
0.401
0.384
0.375
0.372
0.378
0.381
0.382
0.385
0.401
0.407
0.404
0.411
0.423
0.426
0.426
0.440
0.448
0.464
0.471
0.485
0.496
0.515
0.535
0.542
0.573
0.584
0.614
0.629
0.651
0.749
0.705
0.670
0.639
0.609
0.584
0.548
0.517
0.469
0.453
0.430
0.424
0.401
0.377
0.369
0.372
0.377
0.378
0.389
0.397
0.396
0.399
0.410
0.414
0.418
0.427
0.426
0.433
0.450
0.470
0.472
0.498
0.506
0.525
0.539
0.549
0.571
0.601
0.620
0.642
0.657
0.752
0.702
0.665
0.628
0.606
0.571
0.538
0.499
0.469
0.452
0.426
0.413
0.387
0.382
0.372
0.371
0.373
0.378
0.397
0.404
0.401
0.408
0.404
0.419
0.427
0.434
0.424
0.435
0.445
0.459
0.481
0.500
0.510
0.530
0.540
0.562
0.577
0.602
0.621
0.648
0.666
0.744
0.704
0.660
0.615
0.588
0.569
0.521
0.487
0.468
0.445
0.417
0.404
0.387
0.388
0.364
0.366
0.369
0.368
0.380
0.403
0.414
0.421
0.426
0.438
0.442
0.441
0.443
0.452
0.454
0.464
0.493
0.505
0.522
0.538
0.556
0.574
0.594
0.619
0.637
0.654
0.684
0.750
0.696
0.652
0.614
0.578
0.541
0.514
0.500
0.463
0.430
0.409
0.401
0.387
0.387
0.383
0.380
0.393
0.399
0.405
0.426
0.437
0.447
0.459
0.455
0.457
0.452
0.467
0.469
0.482
0.479
0.488
0.512
0.532
0.547
0.563
0.586
0.606
0.618
0.636
0.677
0.697
0.731
0.689
0.645
0.619
0.577
0.545
0.511
0.488
0.468
0.448
0.419
0.418
0.398
0.384
0.399
0.391
0.404
0.411
0.421
0.428
0.449
0.456
0.459
0.467
0.483
0.482
0.494
0.500
0.492
0.499
0.501
0.523
0.544
0.565
0.580
0.597
0.623
0.632
0.662
0.688
0.708
0.728
0.691
0.638
0.607
0.573
0.544
0.521
0.493
0.473
0.458
0.423
0.423
0.412
0.408
0.400
0.398
0.398
0.415
0.423
0.442
0.450
0.477
0.482
0.498
0.498
0.497
0.503
0.513
0.520
0.520
0.536
0.543
0.558
0.571
0.587
0.618
0.640
0.657
0.681
0.713
0.727
0.722
0.683
0.636
0.602
0.572
0.547
0.528
0.499
0.478
0.458
0.442
0.431
0.429
0.421
0.414
0.407
0.414
0.433
0.448
0.457
0.469
0.479
0.495
0.509
0.532
0.525
0.525
0.533
0.544
0.557
0.562
0.569
0.586
0.604
0.607
0.624
0.646
0.668
0.686
0.718
0.733
0.715
0.681
0.632
0.601
0.573
0.559
0.535
0.513
0.481
0.475
0.467
0.450
0.440
0.433
0.435
0.430
0.445
0.450
0.472
0.480
0.483
0.497
0.513
0.534
0.541
0.532
0.549
0.559
0.572
0.577
0.592
0.605
0.619
0.624
0.639
0.637
0.658
0.681
0.698
0.728
0.745
0.709
0.682
0.642
0.608
0.585
0.565
0.553
0.516
0.500
0.492
0.481
0.463
0.451
0.455
0.459
0.464
0.475
0.484
0.493
0.503
0.512
0.525
0.539
0.556
0.563
0.569
0.575
0.593
0.602
0.611
0.625
0.633
0.635
0.652
0.658
0.669
0.685
0.702
0.705
0.731
0.749
0.710
0.682
0.648
0.613
0.596
0.568
0.547
0.538
0.512
0.512
0.502
0.480
0.476
0.480
0.477
0.485
0.506
0.505
0.509
0.523
0.543
0.558
0.560
0.578
0.588
0.592
0.602
0.618
0.630
0.634
0.646
0.657
0.670
0.675
0.677
0.682
0.703
0.720
0.716
0.735
0.763
0.717
0.681
0.654
0.622
0.605
0.581
0.567
0.547
0.539
0.524
0.505
0.504
0.498
0.500
0.504
0.515
0.524
0.536
0.549
0.563
0.573
0.590
0.594
0.606
0.613
0.619
0.633
0.638
0.645
0.659
0.673
0.676
0.697
0.702
0.714
0.710
0.723
0.739
0.747
0.765
0.787
0.711
0.670
0.654
0.622
0.598
0.587
0.576
0.571
0.549
0.531
0.523
0.527
0.520
0.519
0.527
0.540
0.552
0.567
0.583
0.596
0.604
0.615
0.633
0.641
0.635
0.642
0.664
0.665
0.674
0.687
0.695
0.694
0.715
0.725
0.731
0.738
0.750
0.751
0.761
0.786
0.794
0.706
0.676
0.645
0.614
0.594
0.590
0.585
0.578
0.557
0.541
0.533
0.533
0.534
0.544
0.552
0.561
0.574
0.599
0.610
0.623
0.631
0.642
0.654
0.668
0.665
0.680
0.686
0.688
0.692
0.699
0.716
0.720
0.727
0.748
0.755
0.757
0.766
0.767
0.780
0.809
0.824
0.709
0.673
0.650
0.619
0.592
0.594
0.590
0.576
0.558
0.549
0.546
0.542
0.549
0.567
0.579
0.589
0.612
0.627
0.641
0.652
0.658
0.674
0.685
0.689
0.702
0.708
0.716
0.708
0.721
0.734
0.742
0.748
0.756
0.765
0.770
0.772
0.780
0.784
0.796
0.819
0.837
0.707
0.671
0.642
0.612
0.600
0.594
0.580
0.578
0.566
0.556
0.562
0.564
0.572
0.583
0.604
0.613
0.630
0.649
0.666
0.683
0.699
0.706
0.708
0.719
0.735
0.745
0.752
0.740
0.753
0.760
0.767
0.772
0.779
0.790
0.789
0.794
0.801
0.816
0.820
0.823
0.844
0.692
0.667
0.632
0.621
0.601
0.595
0.587
0.573
0.565
0.564
0.568
0.587
0.601
0.606
0.627
0.640
0.661
0.682
0.694
0.713
0.725
0.732
0.745
0.763
0.779
0.789
0.791
0.779
0.786
0.795
0.799
0.814
0.823
0.819
0.820
0.827
0.833
0.835
0.842
0.842
0.852
0.681
0.665
0.634
0.610
0.597
0.576
0.577
0.572
0.565
0.569
0.595
0.607
0.617
0.633
0.655
0.665
0.684
0.707
0.723
0.745
0.764
0.772
0.787
0.796
0.800
0.814
0.816
0.813
0.831
0.840
0.843
0.852
0.865
0.860
0.859
0.862
0.859
0.853
0.857
0.853
0.880
1.106
1.111
1.122
1.114
1.105
1.097
1.100
1.097
1.070
1.066
1.055
1.057
1.043
1.035
1.027
1.009
0.992
0.975
0.951
0.920
0.895
0.873
0.846
0.827
0.809
0.782
0.758
0.739
0.714
0.696
0.686
0.658
0.643
0.620
0.603
0.589
0.577
0.564
0.562
0.571
0.588
1.079
1.092
1.107
1.097
1.084
1.087
1.078
1.067
1.054
1.048
1.040
1.028
1.014
1.021
1.010
0.991
0.968
0.940
0.916
0.885
0.886
0.864
0.833
0.815
0.791
0.767
0.731
0.719
0.686
0.671
0.661
0.642
0.621
0.601
0.584
0.568
0.566
0.557
0.562
0.581
0.581
1.077
1.068
1.075
1.071
1.058
1.064
1.055
1.038
1.030
1.028
1.016
0.995
0.980
0.981
0.976
0.958
0.947
0.926
0.886
0.872
0.861
0.848
0.820
0.798
0.781
0.748
0.710
0.690
0.671
0.649
0.633
0.626
0.608
0.593
0.583
0.570
0.551
0.566
0.579
0.578
0.580
1.058
1.053
1.054
1.042
1.035
1.035
1.035
1.025
1.013
1.005
0.990
0.969
0.961
0.950
0.946
0.929
0.912
0.899
0.864
0.845
0.836
0.821
0.794
0.778
0.756
0.723
0.697
0.675
0.649
0.621
0.615
0.605
0.597
0.593
0.571
0.562
0.554
0.576
0.577
0.576
0.582
1.045
1.048
1.034
1.026
1.008
1.010
1.013
1.014
0.992
0.975
0.955
0.948
0.942
0.929
0.909
0.897
0.885
0.855
0.835
0.828
0.812
0.797
0.777
0.757
0.735
0.703
0.677
0.659
0.633
0.614
0.599
0.597
0.575
0.557
0.548
0.543
0.551
0.570
0.563
0.557
0.579
1.017
1.027
1.016
1.010
0.991
0.981
0.989
0.978
0.957
0.944
0.927
0.910
0.912
0.892
0.874
0.852
0.842
0.834
0.811
0.801
0.784
0.765
0.747
0.730
0.710
0.671
0.665
0.633
0.620
0.603
0.593
0.573
0.561
0.560
0.534
0.539
0.543
0.555
0.560
0.567
0.572
0.998
1.007
0.996
0.976
0.970
0.967
0.948
0.942
0.931
0.913
0.898
0.885
0.874
0.857
0.847
0.823
0.811
0.801
0.779
0.773
0.764
0.738
0.719
0.710
0.677
0.665
0.637
0.615
0.607
0.594
0.578
0.563
0.558
0.540
0.525
0.525
0.530
0.541
0.553
0.566
0.574
0.988
0.983
0.963
0.952
0.947
0.939
0.935
0.916
0.896
0.882
0.870
0.848
0.834
0.824
0.812
0.791
0.775
0.770
0.745
0.740
0.725
0.706
0.700
0.684
0.653
0.639
0.620
0.599
0.595
0.583
0.568
0.560
0.529
0.517
0.522
0.524
0.533
0.540
0.557
0.566
0.569
0.966
0.964
0.947
0.937
0.920
0.914
0.897
0.880
0.863
0.839
0.826
0.820
0.813
0.791
0.775
0.758
0.744
0.742
0.716
0.711
0.689
0.676
0.664
0.654
0.627
0.610
0.593
0.590
0.578
0.560
0.552
0.543
0.522
0.518
0.522
0.529
0.533
0.539
0.549
0.559
0.573
0.948
0.941
0.932
0.920
0.906
0.880
0.859
0.840
0.826
0.806
0.791
0.782
0.771
0.750
0.741
0.721
0.704
0.700
0.671
0.666
0.659
0.650
0.641
0.624
0.616
0.602
0.587
0.579
0.564
0.544
0.533
0.524
0.524
0.525
0.526
0.521
0.523
0.548
0.540
0.557
0.566
0.939
0.920
0.910
0.890
0.879
0.858
0.828
0.816
0.804
0.782
0.755
0.742
0.733
0.716
0.696
0.685
0.679
0.672
0.651
0.638
0.644
0.635
0.624
0.614
0.594
0.574
0.566
0.556
0.542
0.540
0.534
0.523
0.513
0.521
0.511
0.514
0.520
0.531
0.548
0.561
0.573
0.930
0.906
0.877
0.864
0.844
0.836
0.808
0.790
0.774
0.743
0.728
0.710
0.696
0.691
0.671
0.655
0.653
0.640
0.623
0.620
0.599
0.605
0.598
0.592
0.579
0.559
0.551
0.538
0.533
0.529
0.526
0.516
0.513
0.515
0.513
0.511
0.512
0.538
0.538
0.554
0.574
0.902
0.893
0.863
0.843
0.813
0.800
0.785
0.759
0.748
0.722
0.695
0.672
0.662
0.662
0.639
0.631
0.610
0.594
0.586
0.580
0.574
0.576
0.561
0.562
0.548
0.533
0.529
0.515
0.516
0.515
0.514
0.507
0.512
0.506
0.505
0.502
0.514
0.535
0.542
0.552
0.562
0.873
0.850
0.837
0.820
0.801
0.776
0.751
0.726
0.713
0.686
0.655
0.644
0.619
0.609
0.590
0.582
0.566
0.551
0.546
0.549
0.545
0.540
0.541
0.533
0.519
0.510
0.515
0.507
0.504
0.511
0.511
0.510
0.510
0.502
0.503
0.498
0.504
0.531
0.540
0.563
0.566
0.869
0.836
0.813
0.797
0.782
0.758
0.735
0.703
0.673
0.647
0.631
0.611
0.591
0.569
0.552
0.552
0.541
0.518
0.517
0.514
0.514
0.512
0.509
0.498
0.496
0.493
0.499
0.497
0.498
0.498
0.499
0.495
0.499
0.493
0.504
0.501
0.509
0.514
0.540
0.552
0.571
0.863
0.836
0.812
0.779
0.757
0.730
0.700
0.674
0.639
0.629
0.607
0.578
0.555
0.534
0.521
0.514
0.501
0.484
0.486
0.484
0.474
0.475
0.477
0.477
0.489
0.484
0.486
0.491
0.481
0.490
0.483
0.486
0.494
0.493
0.500
0.504
0.508
0.516
0.534
0.555
0.569
0.852
0.826
0.798
0.770
0.740
0.704
0.678
0.644
0.631
0.608
0.577
0.557
0.522
0.497
0.490
0.487
0.471
0.460
0.463
0.454
0.452
0.457
0.453
0.454
0.465
0.463
0.469
0.475
0.478
0.484
0.480
0.486
0.487
0.492
0.492
0.497
0.499
0.519
0.531
0.551
0.576
0.839
0.802
0.776
0.748
0.719
0.687
0.662
0.632
0.602
0.576
0.551
0.529
0.500
0.482
0.467
0.456
0.448
0.443
0.435
0.439
0.438
0.445
0.447
0.455
0.450
0.452
0.463
0.472
0.469
0.474
0.472
0.482
0.482
0.488
0.484
0.492
0.504
0.517
0.531
0.550
0.578
0.830
0.796
0.766
0.729
0.698
0.662
0.637
0.613
0.576
0.548
0.527
0.503
0.480
0.468
0.451
0.437
0.436
0.422
0.416
0.423
0.424
0.439
0.437
0.442
0.440
0.439
0.453
0.460
0.464
0.469
0.475
0.473
0.479
0.487
0.480
0.493
0.510
0.527
0.536
0.554
0.570
0.808
0.783
0.748
0.711
0.680
0.648
0.619
0.598
0.569
0.519
0.506
0.485
0.465
0.451
0.428
0.408
0.407
0.407
0.397
0.408
0.417
0.423
0.421
0.430
0.432
0.438
0.455
0.446
0.455
0.462
0.465
0.460
0.474
0.475
0.485
0.495
0.510
0.535
0.544
0.548
0.585
0.786
0.767
0.737
0.696
0.664
0.635
0.605
0.570
0.543
0.518
0.483
0.456
0.443
0.418
0.389
0.389
0.398
0.397
0.391
0.398
0.403
0.413
0.423
0.424
0.429
0.429
0.446
0.442
0.457
0.459
0.460
0.463
0.476
0.494
0.493
0.497
0.528
0.541
0.558
0.580
0.594
0.785
0.757
0.721
0.688
0.657
0.633
0.592
0.547
0.522
0.502
0.468
0.442
0.432
0.401
0.382
0.387
0.393
0.396
0.386
0.399
0.397
0.403
0.410
0.418
0.425
0.427
0.431
0.441
0.444
0.457
0.461
0.469
0.469
0.481
0.497
0.521
0.536
0.545
0.566
0.580
0.592
0.766
0.741
0.709
0.673
0.647
0.610
0.585
0.544
0.512
0.487
0.466
0.438
0.415
0.396
0.379
0.385
0.384
0.390
0.385
0.404
0.405
0.406
0.416
0.419
0.428
0.432
0.429
0.431
0.447
0.452
0.460
0.470
0.479
0.488
0.496
0.524
0.534
0.548
0.578
0.589
0.604
0.769
0.729
0.683
0.650
0.638
0.598
0.569
0.539
0.502
0.474
0.448
0.435
0.410
0.379
0.375
0.378
0.385
0.392
0.394
0.400
0.402
0.405
0.414
0.420
0.422
0.426
0.428
0.435
0.439
0.451
0.466
0.468
0.481
0.489
0.519
0.532
0.552
0.558
0.576
0.600
0.611
0.767
0.718
0.681
0.657
0.623
0.596
0.555
0.528
0.498
0.457
0.432
0.436
0.406
0.390
0.377
0.373
0.377
0.388
0.401
0.403
0.398
0.416
0.416
0.421
0.431
0.433
0.424
0.437
0.445
0.457
0.468
0.470
0.491
0.506
0.523
0.542
0.544
0.560
0.579
0.615
0.633
0.762
0.722
0.673
0.640
0.616
0.585
0.546
0.519
0.484
0.462
0.438
0.416
0.403
0.393
0.375
0.379
0.382
0.385
0.395
0.398
0.416
0.425
0.431
0.431
0.438
0.434
0.434
0.447
0.455
0.463
0.469
0.481
0.501
0.517
0.535
0.556
0.566
0.582
0.601
0.618
0.643
0.765
0.724
0.675
0.637
0.605
0.563
0.552
0.515
0.477
0.461
0.427
0.416
0.396
0.389
0.379
0.381
0.388
0.385
0.388
0.416
0.427
0.441
0.439
0.439
0.447
0.454
0.454
0.454
0.471
0.472
0.480
0.486
0.512
0.524
0.543
0.562
0.585
0.602
0.615
0.634
0.649
0.758
0.719
0.664
0.632
0.602
0.569
0.547
0.521
0.493
0.461
0.428
0.423
0.401
0.395
0.383
0.401
0.408
0.401
0.423
0.430
0.447
0.465
0.465
0.472
0.471
0.469
0.473
0.486
0.484
0.487
0.491
0.498
0.519
0.543
0.552
0.578
0.593
0.613
0.623
0.648
0.664
0.757
0.702
0.668
0.630
0.600
0.577
0.550
0.510
0.493
0.467
0.444
0.430
0.413
0.400
0.401
0.410
0.409
0.419
0.435
0.438
0.452
0.473
0.477
0.490
0.497
0.495
0.505
0.514
0.525
0.513
0.508
0.526
0.548
0.561
0.575
0.592
0.616
0.638
0.642
0.660
0.682
0.751
0.701
0.669
0.632
0.605
0.575
0.550
0.514
0.495
0.478
0.450
0.435
0.438
0.426
0.426
0.424
0.421
0.422
0.437
0.464
0.466
0.484
0.500
0.521
0.526
0.534
0.538
0.535
0.536
0.528
0.551
0.555
0.559
0.575
0.602
0.607
0.622
0.648
0.656
0.676
0.691
0.738
0.707
0.672
0.640
0.609
0.585
0.547
0.528
0.507
0.490
0.470
0.462
0.444
0.446
0.441
0.437
0.434
0.447
0.469
0.478
0.481
0.495
0.510
0.534
0.542
0.551
0.556
0.562
0.565
0.572
0.580
0.584
0.584
0.608
0.622
0.626
0.643
0.661
0.672
0.685
0.713
0.742
0.714
0.682
0.645
0.613
0.590
0.571
0.543
0.519
0.505
0.487
0.479
0.455
0.459
0.457
0.463
0.459
0.477
0.488
0.497
0.509
0.521
0.540
0.553
0.569
0.577
0.575
0.589
0.597
0.606
0.613
0.618
0.625
0.638
0.643
0.644
0.661
0.684
0.693
0.701
0.726
0.743
0.708
0.669
0.640
0.613
0.600
0.571
0.552
0.531
0.521
0.504
0.492
0.473
0.478
0.484
0.488
0.487
0.509
0.511
0.534
0.543
0.557
0.568
0.585
0.592
0.604
0.597
0.612
0.619
0.631
0.639
0.643
0.650
0.662
0.668
0.671
0.685
0.701
0.706
0.715
0.732
0.746
0.712
0.674
0.645
0.629
0.608
0.582
0.565
0.553
0.536
0.526
0.509
0.498
0.502
0.497
0.512
0.522
0.532
0.552
0.567
0.577
0.587
0.597
0.609
0.613
0.619
0.629
0.637
0.648
0.653
0.654
0.670
0.681
0.685
0.696
0.698
0.704
0.707
0.724
0.733
0.745
0.743
0.708
0.675
0.656
0.636
0.614
0.594
0.585
0.569
0.547
0.539
0.530
0.523
0.519
0.530
0.538
0.539
0.558
0.574
0.583
0.598
0.606
0.619
0.638
0.641
0.653
0.661
0.664
0.670
0.677
0.682
0.684
0.711
0.715
0.716
0.720
0.719
0.725
0.740
0.751
0.770
0.747
0.708
0.683
0.656
0.630
0.615
0.611
0.596
0.567
0.565
0.553
0.553
0.543
0.546
0.557
0.558
0.571
0.594
0.603
0.612
0.618
0.633
0.655
0.663
0.670
0.683
0.697
0.689
0.693
0.694
0.697
0.710
0.730
0.737
0.743
0.746
0.748
0.755
0.754
0.783
0.804
0.737
0.702
0.686
0.651
0.633
0.624
0.615
0.600
0.583
0.576
0.569
0.564
0.557
0.567
0.577
0.589
0.601
0.621
0.635
0.643
0.654
0.669
0.680
0.680
0.700
0.707
0.710
0.705
0.718
0.717
0.727
0.738
0.749
0.756
0.769
0.769
0.761
0.775
0.782
0.803
0.824
0.741
0.703
0.682
0.653
0.640
0.628
0.620
0.598
0.592
0.577
0.582
0.575
0.588
0.590
0.604
0.618
0.635
0.648
0.655
0.671
0.682
0.696
0.708
0.722
0.736
0.747
0.748
0.739
0.743
0.754
0.756
0.768
0.776
0.782
0.788
0.786
0.791
0.788
0.815
0.824
0.833
0.737
0.707
0.678
0.644
0.637
0.640
0.631
0.599
0.593
0.591
0.590
0.596
0.612
0.612
0.638
0.638
0.661
0.680
0.691
0.703
0.718
0.723
0.735
0.748
0.767
0.775
0.776
0.772
0.777
0.779
0.789
0.793
0.804
0.809
0.806
0.817
0.822
0.817
0.826
0.839
0.851
0.734
0.705
0.675
0.648
0.635
0.632
0.618
0.610
0.591
0.596
0.604
0.612
0.621
0.640
0.659
0.670
0.686
0.700
0.714
0.732
0.750
0.763
0.773
0.782
0.793
0.808
0.806
0.802
0.810
0.821
0.827
0.828
0.838
0.832
0.844
0.838
0.839
0.844
0.849
0.851
0.864
0.724
0.704
0.665
0.645
0.636
0.621
0.618
0.603
0.604
0.608
0.608
0.630
0.635
0.670
0.684
0.692
0.711
0.726
0.742
0.764
0.781
0.781
0.794
0.813
0.820
0.829
0.832
0.834
0.850
0.853
0.863
0.870
0.873
0.868
0.870
0.877
0.870
0.863
0.866
0.874
0.890
1.086
1.088
1.088
1.090
1.075
1.067
1.069
1.069
1.058
1.039
1.021
1.019
1.019
1.004
0.992
0.974
0.962
0.940
0.922
0.884
0.860
0.841
0.820
0.805
0.788
0.753
0.731
0.715
0.702
0.677
0.656
0.641
0.611
0.588
0.571
0.550
0.539
0.537
0.534
0.544
0.558
1.067
1.068
1.074
1.069
1.056
1.040
1.050
1.039
1.035
1.028
0.995
0.987
0.981
0.978
0.976
0.954
0.931
0.912
0.891
0.861
0.841
0.823
0.805
0.786
0.767
0.733
0.705
0.696
0.669
0.651
0.639
0.615
0.588
0.570
0.548
0.529
0.525
0.517
0.518
0.536
0.551
1.051
1.053
1.053
1.048
1.038
1.034
1.026
1.023
1.010
1.003
0.986
0.950
0.950
0.948
0.939
0.929
0.904
0.887
0.854
0.834
0.826
0.806
0.785
0.769
0.744
0.712
0.688
0.665
0.645
0.621
0.610
0.588
0.575
0.550
0.543
0.522
0.515
0.521
0.537
0.538
0.541
1.033
1.034
1.029
1.028
1.020
1.015
1.006
1.000
0.993
0.971
0.958
0.935
0.923
0.915
0.902
0.890
0.881
0.862
0.827
0.809
0.805
0.785
0.769
0.748
0.720
0.688
0.658
0.636
0.615
0.598
0.584
0.573
0.558
0.549
0.532
0.515
0.507
0.522
0.528
0.536
0.543
1.016
1.020
1.014
1.004
0.991
0.982
0.991
0.978
0.967
0.943
0.921
0.909
0.902
0.883
0.864
0.856
0.843
0.828
0.802
0.787
0.774
0.767
0.743
0.725
0.701
0.675
0.647
0.612
0.601
0.575
0.570
0.550
0.540
0.529
0.515
0.504
0.506
0.512
0.516
0.521
0.534
0.993
0.998
0.998
0.984
0.964
0.957
0.951
0.942
0.931
0.904
0.895
0.883
0.865
0.853
0.840
0.824
0.809
0.793
0.770
0.758
0.744
0.734
0.718
0.697
0.674
0.642
0.615
0.601
0.580
0.562
0.550
0.540
0.534
0.508
0.501
0.492
0.507
0.506
0.506
0.521
0.528
0.975
0.976
0.970
0.954
0.945
0.937
0.928
0.918
0.898
0.879
0.869
0.851
0.836
0.828
0.811
0.791
0.775
0.762
0.736
0.732
0.716
0.700
0.683
0.666
0.649
0.614
0.597
0.579
0.565
0.551
0.541
0.529
0.514
0.499
0.483
0.484
0.495
0.499
0.506
0.517
0.519
0.963
0.964
0.955
0.938
0.926
0.908
0.897
0.885
0.865
0.843
0.832
0.813
0.790
0.782
0.778
0.760
0.737
0.729
0.707
0.686
0.678
0.670
0.661
0.642
0.614
0.606
0.573
0.568
0.560
0.544
0.527
0.511
0.484
0.471
0.475
0.479
0.480
0.486
0.496
0.500
0.509
0.952
0.944
0.920
0.916
0.897
0.887
0.866
0.840
0.826
0.807
0.798
0.785
0.770
0.739
0.742
0.722
0.704
0.700
0.677
0.665
0.652
0.640
0.625
0.604
0.587
0.574
0.553
0.548
0.534
0.522
0.504
0.495
0.478
0.472
0.479
0.480
0.484
0.491
0.487
0.500
0.518
0.938
0.921
0.901
0.889
0.885
0.858
0.839
0.821
0.790
0.773
0.764
0.744
0.724
0.712
0.694
0.682
0.673
0.665
0.644
0.641
0.626
0.613
0.603
0.596
0.579
0.563
0.546
0.539
0.522
0.497
0.498
0.480
0.476
0.468
0.476
0.475
0.477
0.486
0.489
0.507
0.514
0.929
0.906
0.889
0.863
0.844
0.829
0.806
0.786
0.772
0.738
0.724
0.711
0.693
0.678
0.670
0.639
0.642
0.636
0.615
0.604
0.590
0.586
0.582
0.572
0.561
0.551
0.538
0.513
0.499
0.494
0.487
0.478
0.481
0.469
0.472
0.464
0.463
0.479
0.489
0.508
0.520
0.906
0.888
0.860
0.843
0.813
0.797
0.779
0.759
0.745
0.714
0.696
0.674
0.654
0.642
0.627
0.609
0.608
0.595
0.573
0.571
0.569
0.566
0.563
0.555
0.535
0.526
0.516
0.502
0.497
0.499
0.480
0.474
0.475
0.468
0.462
0.460
0.467
0.483
0.495
0.505
0.525
0.887
0.872
0.841
0.817
0.799
0.776
0.758
0.729
0.710
0.694
0.661
0.631
0.616
0.599
0.591
0.578
0.574
0.553
0.537
0.537
0.538
0.534
0.519
0.521
0.509
0.502
0.497
0.487
0.488
0.488
0.477
0.473
0.466
0.460
0.466
0.467
0.466
0.480
0.491
0.501
0.509
0.870
0.844
0.816
0.798
0.778
0.753
0.726
0.703
0.683
0.652
0.631
0.619
0.585
0.569
0.560
0.538
0.530
0.519
0.513
0.510
0.506
0.507
0.498
0.488
0.482
0.478
0.483
0.478
0.480
0.482
0.470
0.464
0.467
0.466
0.460
0.465
0.469
0.478
0.492
0.495
0.508
0.851
0.831
0.801
0.776
0.758
0.732
0.711
0.676
0.657
0.622
0.606
0.585
0.555
0.536
0.523
0.506
0.509
0.492
0.482
0.475
0.481
0.480
0.467
0.465
0.471
0.470
0.467
0.460
0.464
0.470
0.463
0.464
0.460
0.460
0.460
0.466
0.468
0.477
0.493
0.496
0.511
0.854
0.824
0.795
0.766
0.733
0.707
0.680
0.662
0.620
0.601
0.571
0.553
0.532
0.503
0.490
0.476
0.473
0.466
0.461
0.451
0.449
0.447
0.451
0.458
0.454
0.449
0.452
0.454
0.458
0.459
0.461
0.450
0.445
0.455
0.464
0.466
0.460
0.470
0.482
0.501
0.519
0.833
0.814
0.784
0.764
0.722
0.689
0.665
0.636
0.605
0.576
0.551
0.530
0.501
0.475
0.467
0.461
0.454
0.442
0.441
0.427
0.429
0.429
0.434
0.437
0.437
0.433
0.434
0.443
0.452
0.452
0.452
0.450
0.446
0.450
0.451
0.458
0.458
0.468
0.483
0.500
0.528
0.828
0.803
0.771
0.741
0.705
0.672
0.642
0.619
0.589
0.556
0.538
0.502
0.476
0.466
0.454
0.436
0.439
0.428
0.418
0.412
0.420
0.433
0.435
0.426
0.433
0.445
0.452
0.445
0.447
0.443
0.447
0.449
0.448
0.446
0.453
0.458
0.473
0.486
0.484
0.501
0.525
0.820
0.793
0.760
0.731
0.690
0.653
0.636
0.605
0.574
0.536
0.514
0.486
0.463
0.448
0.438
0.422
0.419
0.407
0.404
0.408
0.421
0.417
0.417
0.419
0.426
0.429
0.440
0.441
0.444
0.442
0.443
0.448
0.448
0.447
0.454
0.465
0.478
0.496
0.496
0.511
0.526
0.799
0.774
0.754
0.718
0.682
0.641
0.613
0.588
0.558
0.526
0.502
0.471
0.447
0.430
0.404
0.399
0.395
0.392
0.395
0.399
0.408
0.408
0.413
0.426
0.428
0.426
0.428
0.440
0.446
0.441
0.442
0.445
0.450
0.452
0.459
0.475
0.489
0.505
0.521
0.529
0.545
0.792
0.765
0.733
0.693
0.664
0.638
0.597
0.573
0.545
0.508
0.480
0.462
0.434
0.420
0.391
0.388
0.397
0.401
0.393
0.399
0.405
0.400
0.411
0.421
0.422
0.419
0.416
0.427
0.441
0.447
0.448
0.448
0.441
0.449
0.468
0.487
0.506
0.520
0.524
0.541
0.550
0.789
0.764
0.728
0.689
0.663
0.643
0.606
0.568
0.532
0.499
0.481
0.457
0.423
0.412
0.391
0.389
0.391
0.392
0.391
0.397
0.402
0.405
0.411
0.414
0.412
0.418
0.419
0.420
0.431
0.451
0.451
0.453
0.453
0.463
0.475
0.489
0.508
0.523
0.546
0.542
0.552
0.781
0.761
0.721
0.677
0.651
0.631
0.601
0.560
0.525
0.495
0.463
0.443
0.416
0.404
0.390
0.385
0.384
0.394
0.383
0.400
0.409
0.404
0.410
0.416
0.419
0.420
0.418
0.425
0.428
0.450
0.459
0.453
0.456
0.468
0.480
0.498
0.514
0.526
0.546
0.556
0.574
0.785
0.742
0.708
0.677
0.634
0.611
0.588
0.555
0.516
0.490
0.456
0.441
0.416
0.400
0.374
0.378
0.377
0.395
0.394
0.397
0.404
0.412
0.415
0.422
0.426
0.432
0.419
0.427
0.432
0.453
0.459
0.460
0.464
0.475
0.497
0.507
0.526
0.545
0.554
0.574
0.591
0.781
0.739
0.701
0.667
0.633
0.595
0.572
0.535
0.506
0.484
0.455
0.427
0.421
0.403
0.386
0.385
0.390
0.398
0.402
0.405
0.416
0.417
0.424
0.419
0.425
0.430
0.437
0.439
0.452
0.456
0.465
0.470
0.472
0.493
0.505
0.525
0.537
0.551
0.563
0.578
0.605
0.788
0.747
0.691
0.660
0.626
0.586
0.561
0.528
0.504
0.478
0.456
0.439
0.417
0.394
0.386
0.384
0.394
0.390
0.389
0.412
0.419
0.436
0.437
0.427
0.443
0.440
0.452
0.463
0.459
0.464
0.469
0.484
0.495
0.514
0.524
0.538
0.553
0.568
0.584
0.597
0.610
0.780
0.741
0.696
0.646
0.615
0.581
0.566
0.540
0.504
0.479
0.460
0.440
0.413
0.399
0.392
0.399
0.397
0.401
0.406
0.427
0.438
0.447
0.452
0.461
0.462
0.466
0.466
0.473
0.478
0.485
0.494
0.503
0.504
0.528
0.537
0.553
0.576
0.587
0.596
0.612
0.631
0.771
0.732
0.683
0.650
0.620
0.598
0.563
0.547
0.517
0.482
0.462
0.445
0.423
0.411
0.400
0.420
0.409
0.412
0.416
0.430
0.448
0.465
0.474
0.476
0.481
0.485
0.488
0.501
0.513
0.510
0.508
0.522
0.523
0.544
0.556
0.572
0.594
0.605
0.606
0.630
0.650
0.775
0.728
0.685
0.659
0.627
0.601
0.568
0.543
0.517
0.493
0.480
0.462
0.434
0.429
0.423
0.429
0.427
0.439
0.438
0.458
0.464
0.482
0.498
0.499
0.511
0.518
0.518
0.533
0.539
0.533
0.529
0.535
0.551
0.572
0.587
0.592
0.607
0.629
0.639
0.640
0.664
0.768
0.722
0.700
0.662
0.633
0.605
0.571
0.548
0.532
0.509
0.483
0.475
0.456
0.445
0.448
0.442
0.451
0.455
0.462
0.485
0.486
0.499
0.507
0.532
0.546
0.546
0.553
0.552
0.556
0.558
0.559
0.564
0.569
0.581
0.604
0.614
0.631
0.641
0.648
0.662
0.675
0.756
0.729
0.702
0.670
0.642
0.616
0.584
0.563
0.544
0.521
0.510
0.493
0.463
0.449
0.471
0.464
0.475
0.478
0.491
0.506
0.515
0.517
0.535
0.551
0.564
0.575
0.588
0.592
0.594
0.594
0.599
0.596
0.601
0.607
0.625
0.637
0.649
0.661
0.672
0.675
0.692
0.768
0.727
0.704
0.671
0.647
0.628
0.606
0.571
0.555
0.539
0.529
0.509
0.485
0.481
0.485
0.489
0.491
0.502
0.512
0.525
0.542
0.555
0.565
0.581
0.592
0.607
0.619
0.620
0.625
0.619
0.635
0.641
0.632
0.636
0.653
0.654
0.665
0.673
0.686
0.705
0.714
0.777
0.740
0.711
0.681
0.658
0.642
0.614
0.585
0.572
0.551
0.536
0.520
0.513
0.502
0.504
0.508
0.517
0.526
0.544
0.560
0.574
0.580
0.593
0.605
0.621
0.634
0.645
0.652
0.655
0.652
0.662
0.666
0.674
0.669
0.672
0.692
0.686
0.699
0.713
0.727
0.733
0.773
0.740
0.709
0.686
0.664
0.639
0.619
0.611
0.589
0.560
0.546
0.538
0.532
0.526
0.528
0.534
0.548
0.557
0.582
0.586
0.603
0.604
0.622
0.638
0.652
0.662
0.670
0.673
0.681
0.676
0.682
0.685
0.704
0.709
0.702
0.710
0.721
0.720
0.725
0.735
0.755
0.780
0.744
0.719
0.690
0.672
0.641
0.637
0.624
0.602
0.578
0.566
0.554
0.552
0.545
0.545
0.561
0.583
0.588
0.609
0.614
0.625
0.639
0.656
0.669
0.680
0.680
0.690
0.694
0.695
0.697
0.706
0.708
0.729
0.739
0.735
0.736
0.740
0.746
0.747
0.759
0.779
0.774
0.748
0.715
0.696
0.675
0.643
0.644
0.633
0.610
0.590
0.585
0.572
0.570
0.557
0.578
0.585
0.602
0.617
0.631
0.644
0.650
0.667
0.684
0.687
0.695
0.716
0.719
0.715
0.716
0.716
0.724
0.733
0.749
0.759
0.773
0.766
0.758
0.768
0.763
0.792
0.805
0.776
0.741
0.717
0.691
0.664
0.655
0.647
0.627
0.609
0.608
0.595
0.594
0.592
0.591
0.606
0.624
0.632
0.646
0.654
0.660
0.670
0.695
0.711
0.720
0.734
0.748
0.752
0.740
0.733
0.742
0.756
0.761
0.770
0.776
0.791
0.785
0.783
0.770
0.794
0.814
0.807
0.766
0.738
0.714
0.687
0.674
0.670
0.654
0.622
0.623
0.618
0.611
0.605
0.615
0.625
0.635
0.644
0.656
0.673
0.683
0.693
0.709
0.720
0.736
0.741
0.762
0.773
0.784
0.778
0.772
0.776
0.780
0.786
0.811
0.812
0.818
0.817
0.808
0.796
0.812
0.834
0.840
0.770
0.744
0.717
0.682
0.679
0.669
0.650
0.637
0.632
0.623
0.624
0.628
0.635
0.651
0.662
0.670
0.688
0.701
0.710
0.724
0.739
0.750
0.770
0.784
0.788
0.802
0.820
0.803
0.811
0.810
0.813
0.822
0.834
0.826
0.827
0.839
0.822
0.828
0.842
0.852
0.856
0.767
0.742
0.719
0.692
0.680
0.659
0.645
0.636
0.636
0.637
0.641
0.648
0.659
0.673
0.696
0.702
0.714
0.729
0.735
0.752
0.775
0.780
0.790
0.810
0.815
0.833
0.842
0.843
0.845
0.838
0.844
0.850
0.856
0.854
0.863
0.867
0.864
0.865
0.868
0.873
0.888
0.758
0.744
0.712
0.680
0.671
0.661
0.647
0.629
0.643
0.646
0.649
0.659
0.669
0.692
0.709
0.718
0.734
0.750
0.763
0.784
0.795
0.805
0.818
0.834
0.842
0.853
0.873
0.873
0.878
0.871
0.864
0.869
0.886
0.881
0.886
0.890
0.890
0.884
0.887
0.888
0.910
1.069
1.071
1.069
1.069
1.056
1.052
1.045
1.042
1.034
1.010
1.010
0.986
0.984
0.970
0.956
0.948
0.922
0.905
0.888
0.850
0.826
0.812
0.801
0.777
0.749
0.731
0.706
0.685
0.676
0.652
0.631
0.603
0.580
0.559
0.526
0.514
0.504
0.493
0.489
0.497
0.505
1.044
1.048
1.041
1.034
1.029
1.012
1.019
1.017
1.012
0.994
0.977
0.953
0.950
0.940
0.929
0.910
0.908
0.883
0.851
0.823
0.800
0.790
0.772
0.752
0.736
0.711
0.685
0.660
0.644
0.626
0.598
0.574
0.558
0.526
0.507
0.496
0.480
0.485
0.481
0.490
0.510
1.028
1.023
1.027
1.027
1.018
1.000
0.997
0.998
0.994
0.971
0.950
0.920
0.914
0.905
0.892
0.879
0.880
0.852
0.828
0.794
0.777
0.766
0.751
0.723
0.707
0.685
0.656
0.635
0.619
0.596
0.575
0.559
0.535
0.516
0.491
0.473
0.470
0.469
0.477
0.486
0.497
1.003
0.998
1.010
1.000
0.995
0.984
0.979
0.972
0.955
0.947
0.926
0.897
0.886
0.877
0.858
0.860
0.838
0.819
0.789
0.774
0.758
0.750
0.727
0.707
0.692
0.662
0.633
0.601
0.596
0.565
0.552
0.534
0.518
0.496
0.487
0.469
0.461
0.469
0.483
0.481
0.494
0.987
0.991
0.985
0.987
0.957
0.959
0.947
0.943
0.933
0.908
0.901
0.869
0.855
0.836
0.823
0.820
0.809
0.777
0.762
0.742
0.737
0.722
0.701
0.685
0.665
0.634
0.611
0.585
0.566
0.544
0.522
0.513
0.503
0.491
0.471
0.460
0.460
0.472
0.472
0.473
0.490
0.970
0.974
0.976
0.963
0.939
0.928
0.925
0.905
0.894
0.882
0.863
0.845
0.824
0.814
0.796
0.787
0.775
0.748
0.735
0.720
0.705
0.694
0.674
0.658
0.632
0.616
0.585
0.558
0.538
0.525
0.515
0.502
0.480
0.474
0.458
0.453
0.452
0.452
0.463
0.471
0.470
0.956
0.954
0.947
0.934
0.920
0.919
0.892
0.881
0.868
0.848
0.834
0.820
0.789
0.777
0.769
0.760
0.737
0.719
0.700
0.679
0.669
0.662
0.640
0.632
0.613
0.583
0.558
0.534
0.528
0.516
0.508
0.487
0.471
0.456
0.447
0.435
0.444
0.452
0.464
0.466
0.473
0.938
0.932
0.920
0.913
0.899
0.891
0.869
0.835
0.827
0.815
0.801
0.785
0.763
0.738
0.740
0.724
0.702
0.694
0.672
0.650
0.638
0.624
0.604
0.590
0.581
0.556
0.540
0.529
0.510
0.495
0.476
0.472
0.455
0.438
0.435
0.428
0.438
0.439
0.457
0.465
0.465
0.935
0.918
0.902
0.879
0.872
0.851
0.840
0.815
0.787
0.775
0.766
0.747
0.719
0.705
0.694
0.687
0.669
0.655
0.640
0.624
0.604
0.596
0.585
0.583
0.565
0.533
0.520
0.516
0.496
0.474
0.464
0.455
0.441
0.436
0.437
0.429
0.440
0.438
0.456
0.466
0.467
0.925
0.910
0.886
0.866
0.831
0.814
0.809
0.798
0.768
0.733
0.724
0.719
0.693
0.674
0.648
0.641
0.638
0.626
0.614
0.601
0.575
0.578
0.566
0.552
0.538
0.524
0.511
0.498
0.482
0.462
0.459
0.447
0.435
0.434
0.435
0.425
0.431
0.435
0.449
0.468
0.470
0.901
0.883
0.864
0.843
0.825
0.799
0.774
0.753
0.739
0.708
0.693
0.670
0.649
0.644
0.617
0.609
0.602
0.604
0.570
0.564
0.553
0.553
0.540
0.528
0.515
0.508
0.489
0.478
0.457
0.455
0.450
0.440
0.434
0.430
0.423
0.421
0.422
0.433
0.447
0.456
0.461
0.884
0.863
0.843
0.823
0.797
0.779
0.753
0.726
0.707
0.679
0.650
0.635
0.612
0.608
0.591
0.574
0.570
0.545
0.538
0.532
0.521
0.515
0.518
0.496
0.495
0.483
0.477
0.458
0.455
0.464
0.454
0.438
0.431
0.435
0.420
0.419
0.422
0.438
0.450
0.451
0.472
0.866
0.852
0.819
0.795
0.778
0.758
0.734
0.704
0.676
0.655
0.632
0.607
0.583
0.572
0.557
0.534
0.528
0.515
0.501
0.492
0.489
0.484
0.490
0.475
0.477
0.470
0.469
0.453
0.457
0.458
0.447
0.429
0.423
0.422
0.420
0.432
0.428
0.437
0.444
0.453
0.456
0.848
0.834
0.803
0.780
0.754
0.729
0.697
0.677
0.642
0.620
0.599
0.582
0.552
0.533
0.522
0.501
0.496
0.489
0.479
0.472
0.475
0.465
0.453
0.450
0.452
0.449
0.445
0.442
0.437
0.441
0.438
0.430
0.416
0.418
0.418
0.425
0.431
0.426
0.443
0.451
0.452
0.826
0.814
0.783
0.762
0.741
0.703
0.686
0.654
0.623
0.594
0.579
0.551
0.524
0.509
0.497
0.474
0.460
0.457
0.452
0.460
0.458
0.442
0.441
0.442
0.442
0.440
0.438
0.428
0.430
0.432
0.430
0.429
0.412
0.414
0.415
0.421
0.423
0.431
0.447
0.450
0.466
0.832
0.806
0.780
0.748
0.723
0.686
0.665
0.638
0.613
0.580
0.549
0.527
0.501
0.494
0.466
0.444
0.451
0.438
0.433
0.427
0.414
0.428
0.429
0.428
0.428
0.435
0.426
0.424
0.429
0.425
0.428
0.411
0.400
0.404
0.414
0.424
0.426
0.431
0.443
0.451
0.463
0.825
0.792
0.767
0.743
0.711
0.684
0.651
0.623
0.595
0.562
0.537
0.497
0.482
0.465
0.440
0.424
0.434
0.427
0.423
0.419
0.418
0.419
0.417
0.414
0.413
0.422
0.422
0.418
0.416
0.416
0.418
0.411
0.416
0.415
0.416
0.430
0.427
0.431
0.439
0.458
0.476
0.821
0.793
0.768
0.739
0.702
0.668
0.630
0.602
0.577
0.547
0.526
0.490
0.471
0.442
0.431
0.419
0.416
0.416
0.403
0.409
0.405
0.407
0.410
0.411
0.414
0.412
0.420
0.422
0.426
0.423
0.419
0.420
0.423
0.425
0.430
0.429
0.434
0.437
0.449
0.461
0.475
0.813
0.784
0.750
0.722
0.687
0.651
0.615
0.589
0.563
0.531
0.503
0.474
0.449
0.433
0.407
0.404
0.408
0.394
0.391
0.403
0.406
0.404
0.402
0.406
0.410
0.414
0.413
0.418
0.423
0.435
0.424
0.423
0.426
0.428
0.436
0.441
0.447
0.454
0.467
0.474
0.487
0.805
0.777
0.745
0.710
0.680
0.650
0.605
0.582
0.544
0.534
0.493
0.466
0.438
0.414
0.415
0.405
0.400
0.396
0.392
0.400
0.402
0.404
0.404
0.407
0.414
0.413
0.406
0.409
0.427
0.432
0.431
0.425
0.423
0.438
0.443
0.452
0.465
0.472
0.484
0.491
0.503
0.801
0.770
0.738
0.696
0.673
0.643
0.604
0.574
0.546
0.516
0.478
0.462
0.432
0.409
0.407
0.390
0.395
0.389
0.392
0.391
0.397
0.402
0.410
0.415
0.411
0.409
0.403
0.417
0.418
0.436
0.435
0.430
0.436
0.434
0.448
0.458
0.477
0.492
0.493
0.515
0.517
0.800
0.771
0.728
0.690
0.666
0.642
0.605
0.566
0.543
0.516
0.482
0.448
0.414
0.403
0.408
0.394
0.391
0.391
0.384
0.397
0.398
0.403
0.410
0.416
0.414
0.414
0.408
0.413
0.414
0.434
0.435
0.435
0.441
0.449
0.452
0.464
0.487
0.501
0.517
0.524
0.532
0.801
0.753
0.730
0.695
0.658
0.631
0.601
0.561
0.541
0.498
0.470
0.443
0.423
0.396
0.407
0.383
0.384
0.390
0.385
0.391
0.399
0.410
0.415
0.413
0.417
0.423
0.420
0.423
0.425
0.431
0.439
0.451
0.447
0.454
0.469
0.489
0.492
0.510
0.521
0.531
0.549
0.794
0.754
0.715
0.681
0.653
0.616
0.580
0.558
0.525
0.486
0.462
0.439
0.419
0.408
0.395
0.382
0.383
0.389
0.392
0.401
0.409
0.419
0.422
0.414
0.416
0.429
0.432
0.440
0.439
0.444
0.453
0.459
0.464
0.478
0.484
0.495
0.507
0.516
0.527
0.543
0.564
0.802
0.759
0.714
0.675
0.649
0.603
0.576
0.545
0.516
0.491
0.466
0.440
0.426
0.408
0.406
0.396
0.401
0.395
0.404
0.405
0.419
0.429
0.424
0.416
0.433
0.444
0.450
0.452
0.456
0.453
0.463
0.470
0.473
0.493
0.496
0.516
0.523
0.541
0.543
0.556
0.571
0.794
0.756
0.711
0.670
0.645
0.606
0.570
0.538
0.518
0.489
0.474
0.446
0.423
0.419
0.416
0.407
0.404
0.399
0.403
0.422
0.428
0.435
0.434
0.450
0.457
0.455
0.454
0.461
0.470
0.471
0.477
0.475
0.498
0.503
0.507
0.528
0.541
0.565
0.567
0.571
0.582
0.799
0.746
0.708
0.676
0.641
0.610
0.585
0.560
0.513
0.494
0.470
0.459
0.431
0.412
0.417
0.417
0.421
0.417
0.411
0.425
0.439
0.448
0.463
0.470
0.475
0.477
0.470
0.485
0.495
0.501
0.497
0.513
0.510
0.510
0.528
0.544
0.559
0.578
0.583
0.591
0.602
0.794
0.752
0.714
0.675
0.643
0.623
0.580
0.553
0.530
0.501
0.484
0.469
0.441
0.438
0.436
0.443
0.441
0.439
0.441
0.443
0.458
0.468
0.490
0.498
0.499
0.498
0.513
0.510
0.514
0.523
0.526
0.530
0.530
0.536
0.544
0.568
0.578
0.593
0.602
0.611
0.623
0.795
0.753
0.719
0.683
0.653
0.620
0.583
0.561
0.547
0.520
0.497
0.487
0.468
0.454
0.452
0.461
0.451
0.460
0.469
0.475
0.484
0.501
0.501
0.511
0.526
0.529
0.541
0.546
0.553
0.541
0.544
0.561
0.561
0.572
0.581
0.592
0.607
0.614
0.620
0.630
0.653
0.777
0.747
0.718
0.685
0.661
0.633
0.597
0.576
0.563
0.537
0.525
0.494
0.481
0.469
0.466
0.478
0.481
0.481
0.490
0.499
0.511
0.517
0.543
0.551
0.563
0.566
0.566
0.577
0.576
0.587
0.589
0.586
0.581
0.600
0.600
0.620
0.630
0.637
0.650
0.652
0.674
0.786
0.754
0.725
0.699
0.672
0.646
0.614
0.588
0.575
0.556
0.537
0.519
0.504
0.494
0.496
0.488
0.500
0.506
0.525
0.524
0.539
0.547
0.565
0.578
0.578
0.600
0.609
0.615
0.612
0.619
0.624
0.624
0.619
0.623
0.627
0.642
0.646
0.655
0.675
0.685
0.699
0.797
0.763
0.738
0.709
0.683
0.659
0.629
0.610
0.592
0.571
0.557
0.548
0.526
0.515
0.511
0.517
0.521
0.535
0.548
0.552
0.564
0.579
0.591
0.608
0.620
0.639
0.647
0.646
0.644
0.649
0.663
0.657
0.660
0.653
0.661
0.669
0.675
0.681
0.697
0.716
0.716
0.803
0.768
0.740
0.718
0.692
0.672
0.650
0.624
0.604
0.585
0.577
0.563
0.550
0.534
0.534
0.543
0.550
0.571
0.573
0.588
0.603
0.612
0.625
0.630
0.660
0.665
0.666
0.679
0.684
0.681
0.681
0.684
0.687
0.687
0.697
0.700
0.708
0.711
0.713
0.730
0.735
0.809
0.773
0.749
0.731
0.698
0.683
0.655
0.645
0.617
0.598
0.587
0.579
0.564
0.554
0.557
0.565
0.579
0.593
0.607
0.616
0.630
0.641
0.657
0.665
0.683
0.695
0.700
0.693
0.699
0.703
0.704
0.709
0.707
0.721
0.717
0.722
0.734
0.740
0.748
0.757
0.769
0.807
0.775
0.750
0.729
0.707
0.690
0.668
0.654
0.634
0.612
0.598
0.589
0.584
0.573
0.577
0.596
0.607
0.623
0.635
0.650
0.661
0.666
0.685
0.701
0.706
0.720
0.725
0.719
0.726
0.721
0.716
0.742
0.746
0.751
0.754
0.746
0.752
0.764
0.777
0.788
0.781
0.809
0.786
0.756
0.726
0.701
0.689
0.680
0.662
0.631
0.617
0.607
0.599
0.602
0.600
0.616
0.626
0.638
0.650
0.662
0.680
0.689
0.694
0.718
0.733
0.733
0.748
0.750
0.738
0.746
0.742
0.744
0.753
0.757
0.765
0.771
0.762
0.776
0.785
0.793
0.800
0.803
0.816
0.792
0.753
0.726
0.703
0.692
0.687
0.672
0.651
0.636
0.613
0.617
0.617
0.623
0.640
0.653
0.670
0.673
0.679
0.703
0.706
0.722
0.734
0.754
0.760
0.769
0.771
0.770
0.773
0.767
0.770
0.779
0.780
0.788
0.801
0.800
0.799
0.803
0.817
0.815
0.815
0.814
0.790
0.749
0.734
0.712
0.695
0.684
0.666
0.663
0.640
0.635
0.636
0.634
0.656
0.674
0.671
0.682
0.700
0.712
0.732
0.742
0.750
0.765
0.781
0.791
0.802
0.808
0.809
0.810
0.801
0.801
0.814
0.819
0.821
0.833
0.827
0.832
0.833
0.843
0.850
0.840
0.802
0.777
0.746
0.729
0.712
0.698
0.680
0.668
0.657
0.657
0.663
0.658
0.673
0.677
0.693
0.699
0.717
0.726
0.744
0.754
0.760
0.774
0.791
0.820
0.822
0.835
0.842
0.846
0.841
0.835
0.837
0.845
0.850
0.847
0.854
0.853
0.858
0.861
0.871
0.876
0.871
0.799
0.775
0.748
0.728
0.715
0.692
0.672
0.673
0.671
0.668
0.673
0.672
0.688
0.707
0.716
0.725
0.734
0.753
0.768
0.782
0.798
0.794
0.811
0.832
0.842
0.857
0.883
0.885
0.872
0.868
0.865
0.873
0.890
0.878
0.884
0.884
0.881
0.890
0.892
0.905
0.905
0.796
0.767
0.749
0.718
0.704
0.694
0.676
0.675
0.685
0.683
0.690
0.697
0.703
0.725
0.726
0.741
0.757
0.776
0.791
0.803
0.816
0.820
0.833
0.857
0.865
0.877
0.901
0.893
0.898
0.890
0.892
0.894
0.910
0.911
0.904
0.903
0.907
0.903
0.914
0.919
0.922
1.036
1.043
1.047
1.041
1.035
1.039
1.022
1.017
0.993
0.979
0.973
0.962
0.938
0.930
0.917
0.901
0.878
0.864
0.848
0.823
0.805
0.783
0.771
0.747
0.725
0.709
0.681
0.663
0.644
0.628
0.606
0.577
0.559
0.529
0.503
0.491
0.481
0.463
0.459
0.477
0.480
1.027
1.029
1.020
1.010
1.001
1.009
0.996
0.996
0.973
0.951
0.948
0.935
0.907
0.907
0.893
0.887
0.860
0.840
0.815
0.798
0.766
0.757
0.736
0.718
0.710
0.679
0.654
0.631
0.620
0.602
0.571
0.550
0.530
0.506
0.477
0.465
0.457
0.450
0.452
0.464
0.470
1.001
1.002
0.997
0.991
0.978
0.961
0.967
0.959
0.959
0.939
0.920
0.915
0.883
0.871
0.858
0.843
0.833
0.817
0.783
0.760
0.750
0.739
0.714
0.698
0.675
0.653
0.618
0.607
0.584
0.573
0.539
0.525
0.509
0.486
0.465
0.445
0.436
0.434
0.447
0.455
0.468
0.982
0.985
0.984
0.970
0.958
0.940
0.942
0.932
0.923
0.915
0.889
0.873
0.851
0.833
0.825
0.810
0.794
0.765
0.747
0.740
0.719
0.715
0.697
0.670
0.651
0.623
0.600
0.578
0.566
0.541
0.518
0.501
0.482
0.467
0.442
0.434
0.425
0.422
0.439
0.448
0.449
0.964
0.958
0.961
0.953
0.933
0.913
0.910
0.905
0.893
0.878
0.855
0.830
0.811
0.799
0.792
0.775
0.762
0.746
0.718
0.701
0.688
0.679
0.664
0.644
0.620
0.592
0.576
0.549
0.531
0.507
0.499
0.474
0.459
0.446
0.434
0.422
0.422
0.419
0.422
0.435
0.439
0.951
0.945
0.943
0.935
0.909
0.900
0.879
0.871
0.857
0.849
0.831
0.804
0.786
0.769
0.756
0.745
0.724
0.705
0.698
0.676
0.660
0.648
0.629
0.611
0.592
0.564
0.548
0.525
0.500
0.489
0.469
0.446
0.446
0.427
0.427
0.415
0.409
0.421
0.423
0.426
0.435
0.938
0.930
0.919
0.913
0.900
0.881
0.856
0.829
0.825
0.814
0.803
0.770
0.751
0.731
0.722
0.715
0.692
0.679
0.660
0.646
0.626
0.624
0.603
0.582
0.561
0.537
0.526
0.502
0.482
0.476
0.460
0.442
0.431
0.424
0.406
0.399
0.414
0.416
0.420
0.426
0.433
0.920
0.910
0.896
0.874
0.856
0.851
0.824
0.803
0.786
0.775
0.765
0.741
0.723
0.701
0.691
0.679
0.664
0.651
0.628
0.614
0.602
0.585
0.570
0.554
0.544
0.524
0.499
0.480
0.467
0.452
0.445
0.423
0.424
0.407
0.397
0.393
0.403
0.405
0.410
0.414
0.421
0.913
0.898
0.881
0.850
0.832
0.814
0.803
0.776
0.768
0.741
0.720
0.707
0.689
0.672
0.650
0.639
0.636
0.620
0.604
0.577
0.567
0.552
0.543
0.541
0.526
0.501
0.481
0.454
0.451
0.440
0.427
0.418
0.407
0.399
0.384
0.387
0.398
0.400
0.408
0.411
0.429
0.899
0.889
0.861
0.842
0.826
0.789
0.770
0.757
0.729
0.717
0.691
0.666
0.647
0.631
0.616
0.607
0.593
0.579
0.571
0.554
0.549
0.533
0.528
0.517
0.489
0.478
0.468
0.455
0.442
0.427
0.420
0.398
0.396
0.393
0.386
0.391
0.390
0.398
0.401
0.414
0.428
0.885
0.871
0.839
0.821
0.801
0.772
0.742
0.729
0.700
0.678
0.659
0.636
0.610
0.596
0.578
0.572
0.555
0.544
0.545
0.540
0.525
0.513
0.495
0.483
0.468
0.463
0.453
0.441
0.435
0.417
0.410
0.400
0.392
0.392
0.379
0.391
0.384
0.390
0.401
0.411
0.414
0.860
0.842
0.822
0.803
0.773
0.753
0.729
0.694
0.679
0.652
0.624
0.601
0.575
0.564
0.560
0.535
0.522
0.512
0.502
0.498
0.477
0.474
0.466
0.447
0.448
0.442
0.436
0.424
0.426
0.420
0.409
0.387
0.385
0.388
0.386
0.385
0.388
0.395
0.399
0.399
0.419
0.840
0.812
0.795
0.776
0.757
0.732
0.700
0.678
0.643
0.622
0.590
0.565
0.547
0.535
0.517
0.498
0.486
0.486
0.467
0.458
0.453
0.451
0.438
0.430
0.428
0.427
0.416
0.409
0.407
0.404
0.397
0.395
0.389
0.376
0.377
0.394
0.392
0.388
0.396
0.404
0.413
0.834
0.806
0.780
0.760
0.731
0.702
0.682
0.651
0.619
0.593
0.575
0.549
0.524
0.513
0.491
0.474
0.462
0.453
0.437
0.438
0.424
0.423
0.418
0.424
0.423
0.419
0.405
0.401
0.398
0.395
0.389
0.385
0.381
0.382
0.386
0.388
0.383
0.390
0.396
0.401
0.421
0.817
0.791
0.761
0.744
0.723
0.701
0.677
0.633
0.605
0.575
0.552
0.517
0.507
0.487
0.471
0.455
0.442
0.432
0.423
0.419
0.416
0.416
0.408
0.403
0.403
0.410
0.409
0.404
0.403
0.394
0.394
0.387
0.383
0.381
0.377
0.387
0.386
0.389
0.402
0.410
0.415
0.813
0.785
0.765
0.738
0.703
0.683
0.644
0.620
0.591
0.572
0.529
0.501
0.485
0.460
0.444
0.435
0.419
0.412
0.405
0.395
0.410
0.408
0.407
0.403
0.397
0.397
0.401
0.390
0.395
0.392
0.383
0.393
0.380
0.383
0.385
0.391
0.391
0.397
0.399
0.411
0.412
0.821
0.787
0.746
0.729
0.696
0.666
0.637
0.609
0.572
0.544
0.516
0.483
0.462
0.447
0.425
0.409
0.408
0.402
0.401
0.400
0.399
0.399
0.403
0.401
0.400
0.403
0.403
0.397
0.393
0.392
0.388
0.392
0.394
0.392
0.390
0.389
0.394
0.406
0.398
0.408
0.426
0.816
0.793
0.747
0.721
0.691
0.654
0.620
0.596
0.563
0.537
0.508
0.477
0.455
0.426
0.413
0.400
0.400
0.393
0.390
0.395
0.390
0.397
0.403
0.401
0.402
0.404
0.399
0.400
0.396
0.405
0.395
0.395
0.405
0.406
0.403
0.403
0.413
0.414
0.415
0.429
0.434
0.805
0.782
0.738
0.701
0.680
0.651
0.615
0.578
0.559
0.530
0.500
0.460
0.437
0.423
0.414
0.409
0.397
0.390
0.386
0.400
0.403
0.398
0.398
0.397
0.400
0.403
0.394
0.393
0.403
0.406
0.406
0.406
0.404
0.410
0.414
0.412
0.419
0.423
0.434
0.447
0.458
0.795
0.772
0.735
0.697
0.671
0.646
0.611
0.562
0.543
0.520
0.500
0.470
0.423
0.409
0.411
0.406
0.386
0.390
0.383
0.401
0.396
0.399
0.407
0.404
0.404
0.400
0.395
0.399
0.403
0.411
0.415
0.416
0.419
0.417
0.419
0.429
0.434
0.442
0.451
0.469
0.475
0.803
0.769
0.725
0.703
0.662
0.640
0.617
0.569
0.541
0.520
0.493
0.460
0.420
0.409
0.407
0.388
0.386
0.383
0.389
0.395
0.395
0.402
0.404
0.404
0.407
0.404
0.403
0.402
0.404
0.417
0.424
0.428
0.424
0.434
0.435
0.438
0.450
0.461
0.478
0.482
0.494
0.805
0.768
0.731
0.690
0.666
0.632
0.605
0.572
0.547
0.516
0.483
0.447
0.423
0.410
0.399
0.394
0.389
0.387
0.387
0.382
0.397
0.400
0.409
0.404
0.406
0.413
0.410
0.415
0.410
0.420
0.435
0.441
0.443
0.439
0.448
0.459
0.462
0.472
0.493
0.499
0.503
0.806
0.771
0.730
0.696
0.671
0.635
0.595
0.574
0.534
0.508
0.467
0.447
0.431
0.409
0.401
0.390
0.390
0.396
0.397
0.392
0.404
0.408
0.411
0.412
0.412
0.412
0.423
0.427
0.425
0.433
0.436
0.446
0.450
0.448
0.463
0.466
0.471
0.485
0.504
0.515
0.521
0.806
0.766
0.720
0.694
0.670
0.625
0.592
0.552
0.515
0.498
0.473
0.447
0.428
0.419
0.415
0.394
0.393
0.399
0.402
0.408
0.411
0.418
0.415
0.417
0.425
0.425
0.426
0.433
0.447
0.444
0.451
0.454
0.462
0.472
0.476
0.485
0.493
0.501
0.513
0.528
0.535
0.806
0.762
0.727
0.689
0.663
0.626
0.595
0.554
0.515
0.495
0.473
0.445
0.445
0.426
0.423
0.415
0.409
0.413
0.409
0.406
0.419
0.416
0.432
0.433
0.435
0.447
0.446
0.443
0.461
0.466
0.467
0.473
0.477
0.481
0.489
0.500
0.501
0.516
0.530
0.541
0.547
0.808
0.767
0.720
0.689
0.652
0.627
0.592
0.556
0.522
0.505
0.490
0.468
0.438
0.426
0.427
0.426
0.416
0.420
0.417
0.425
0.438
0.452
0.454
0.461
0.467
0.464
0.464
0.474
0.482
0.493
0.492
0.496
0.498
0.497
0.508
0.513
0.523
0.543
0.555
0.555
0.565
0.808
0.758
0.726
0.690
0.659
0.632
0.600
0.573
0.541
0.504
0.486
0.476
0.453
0.444
0.436
0.441
0.443
0.439
0.438
0.438
0.454
0.470
0.483
0.480
0.482
0.491
0.499
0.496
0.510
0.511
0.518
0.516
0.524
0.521
0.525
0.538
0.551
0.554
0.568
0.582
0.594
0.813
0.766
0.736
0.691
0.676
0.644
0.606
0.576
0.558
0.522
0.511
0.487
0.473
0.458
0.461
0.454
0.464
0.468
0.464
0.471
0.478
0.498
0.495
0.502
0.516
0.520
0.530
0.533
0.534
0.538
0.545
0.531
0.539
0.551
0.554
0.564
0.571
0.582
0.594
0.607
0.615
0.802
0.766
0.738
0.710
0.686
0.643
0.610
0.593
0.572
0.541
0.525
0.504
0.489
0.472
0.474
0.477
0.484
0.487
0.483
0.506
0.503
0.515
0.525
0.536
0.549
0.560
0.572
0.574
0.568
0.572
0.570
0.578
0.575
0.581
0.574
0.595
0.602
0.612
0.620
0.630
0.643
0.807
0.765
0.741
0.721
0.688
0.662
0.627
0.610
0.584
0.558
0.549
0.528
0.509
0.504
0.504
0.505
0.503
0.508
0.520
0.520
0.533
0.538
0.549
0.571
0.582
0.595
0.600
0.601
0.602
0.608
0.610
0.605
0.601
0.614
0.608
0.611
0.627
0.637
0.646
0.661
0.669
0.808
0.785
0.750
0.736
0.700
0.672
0.638
0.623
0.599
0.589
0.569
0.543
0.536
0.536
0.525
0.523
0.530
0.538
0.550
0.556
0.565
0.569
0.586
0.598
0.617
0.626
0.626
0.632
0.635
0.630
0.641
0.642
0.641
0.643
0.640
0.651
0.649
0.662
0.677
0.694
0.705
0.821
0.789
0.755
0.749
0.715
0.687
0.661
0.647
0.622
0.608
0.584
0.575
0.558
0.557
0.542
0.554
0.556
0.567
0.571
0.583
0.600
0.608
0.623
0.630
0.651
0.662
0.661
0.659
0.672
0.668
0.678
0.681
0.673
0.668
0.676
0.679
0.689
0.694
0.706
0.711
0.725
0.841
0.799
0.771
0.762
0.725
0.701
0.671
0.665
0.648
0.622
0.603
0.594
0.582
0.577
0.564
0.575
0.592
0.597
0.607
0.617
0.634
0.641
0.656
0.658
0.674
0.690
0.686
0.689
0.704
0.697
0.699
0.700
0.703
0.702
0.709
0.713
0.726
0.718
0.732
0.739
0.751
0.843
0.805
0.781
0.763
0.744
0.719
0.696
0.678
0.653
0.637
0.627
0.609
0.598
0.589
0.589
0.598
0.620
0.630
0.643
0.649
0.659
0.674
0.688
0.696
0.705
0.715
0.723
0.722
0.729
0.724
0.719
0.723
0.740
0.728
0.736
0.745
0.748
0.752
0.757
0.759
0.773
0.847
0.814
0.782
0.767
0.750
0.730
0.712
0.686
0.661
0.648
0.635
0.630
0.615
0.611
0.611
0.629
0.638
0.657
0.673
0.682
0.688
0.699
0.711
0.721
0.732
0.746
0.756
0.741
0.754
0.748
0.742
0.749
0.755
0.764
0.763
0.767
0.774
0.775
0.781
0.780
0.790
0.844
0.815
0.790
0.760
0.746
0.725
0.714
0.693
0.675
0.658
0.643
0.635
0.632
0.640
0.636
0.657
0.671
0.695
0.706
0.711
0.720
0.732
0.740
0.756
0.763
0.777
0.778
0.766
0.774
0.769
0.770
0.767
0.771
0.775
0.793
0.786
0.788
0.797
0.802
0.797
0.820
0.851
0.815
0.792
0.766
0.754
0.741
0.721
0.706
0.689
0.670
0.653
0.644
0.659
0.664
0.681
0.685
0.694
0.712
0.724
0.740
0.749
0.761
0.772
0.786
0.792
0.805
0.808
0.809
0.806
0.806
0.796
0.794
0.802
0.810
0.823
0.825
0.819
0.814
0.834
0.824
0.835
0.847
0.816
0.787
0.770
0.750
0.740
0.716
0.704
0.698
0.678
0.681
0.669
0.674
0.696
0.695
0.704
0.724
0.743
0.746
0.761
0.779
0.788
0.795
0.816
0.824
0.831
0.833
0.831
0.834
0.835
0.833
0.824
0.837
0.843
0.851
0.846
0.836
0.839
0.852
0.848
0.859
0.835
0.819
0.790
0.776
0.756
0.730
0.725
0.715
0.705
0.694
0.694
0.687
0.697
0.714
0.717
0.729
0.749
0.754
0.769
0.781
0.796
0.810
0.823
0.847
0.845
0.862
0.867
0.872
0.875
0.860
0.865
0.864
0.878
0.867
0.879
0.874
0.861
0.872
0.882
0.898
0.904
0.835
0.803
0.783
0.773
0.753
0.737
0.724
0.717
0.719
0.701
0.699
0.710
0.721
0.733
0.742
0.749
0.767
0.773
0.792
0.805
0.819
0.824
0.834
0.862
0.867
0.884
0.895
0.902
0.905
0.891
0.899
0.902
0.897
0.895
0.902
0.905
0.897
0.905
0.912
0.919
0.938
0.827
0.799
0.775
0.753
0.748
0.726
0.723
0.717
0.712
0.716
0.711
0.725
0.744
0.744
0.757
0.771
0.791
0.799
0.814
0.829
0.830
0.840
0.852
0.874
0.892
0.905
0.911
0.925
0.930
0.915
0.920
0.927
0.934
0.929
0.916
0.929
0.919
0.932
0.916
0.943
0.951
1.017
1.019
1.016
1.008
1.001
0.999
0.981
0.970
0.966
0.953
0.943
0.922
0.922
0.901
0.881
0.867
0.853
0.827
0.813
0.794
0.775
0.758
0.746
0.723
0.698
0.681
0.660
0.632
0.617
0.595
0.575
0.554
0.527
0.514
0.483
0.466
0.451
0.446
0.449
0.459
0.454
1.007
1.001
0.999
0.990
0.987
0.977
0.960
0.953
0.941
0.926
0.920
0.897
0.877
0.857
0.849
0.843
0.825
0.801
0.784
0.761
0.738
0.724
0.707
0.692
0.669
0.647
0.619
0.604
0.583
0.564
0.542
0.523
0.502
0.483
0.456
0.429
0.435
0.419
0.425
0.437
0.439
0.983
0.981
0.978
0.966
0.951
0.931
0.923
0.916
0.912
0.902
0.886
0.867
0.852
0.826
0.817
0.810
0.797
0.767
0.747
0.726
0.703
0.692
0.681
0.663
0.647
0.623
0.599
0.571
0.553
0.538
0.510
0.486
0.472
0.449
0.429
0.421
0.404
0.413
0.421
0.429
0.429
0.962
0.961
0.957
0.938
0.926
0.903
0.903
0.900
0.880
0.872
0.857
0.832
0.821
0.788
0.775
0.772
0.761
0.729
0.708
0.688
0.675
0.667
0.660
0.640
0.616
0.598
0.573
0.552
0.530
0.504
0.486
0.463
0.439
0.434
0.417
0.403
0.392
0.400
0.412
0.408
0.420
0.953
0.933
0.926
0.918
0.907
0.880
0.877
0.867
0.857
0.842
0.814
0.801
0.783
0.764
0.742
0.737
0.715
0.700
0.674
0.662
0.647
0.641
0.627
0.604
0.583
0.566
0.539
0.511
0.491
0.477
0.455
0.437
0.424
0.414
0.403
0.390
0.384
0.387
0.384
0.397
0.410
0.933
0.921
0.915
0.894
0.878
0.865
0.843
0.837
0.820
0.802
0.787
0.763
0.740
0.717
0.712
0.709
0.686
0.671
0.652
0.635
0.623
0.605
0.595
0.565
0.554
0.529
0.509
0.494
0.470
0.457
0.432
0.420
0.402
0.396
0.388
0.373
0.365
0.369
0.380
0.379
0.396
0.912
0.899
0.891
0.880
0.843
0.836
0.826
0.805
0.789
0.774
0.760
0.732
0.707
0.695
0.686
0.670
0.654
0.634
0.622
0.593
0.585
0.575
0.568
0.548
0.527
0.503
0.497
0.472
0.446
0.430
0.415
0.396
0.392
0.383
0.379
0.365
0.371
0.376
0.383
0.381
0.385
0.896
0.890
0.875
0.857
0.827
0.807
0.793
0.771
0.765
0.735
0.715
0.707
0.691
0.664
0.654
0.637
0.621
0.605
0.580
0.570
0.553
0.546
0.534
0.518
0.495
0.482
0.466
0.437
0.417
0.410
0.395
0.386
0.388
0.373
0.359
0.358
0.357
0.365
0.380
0.385
0.396
0.889
0.872
0.860
0.827
0.808
0.781
0.770
0.747
0.727
0.713
0.691
0.667
0.656
0.642
0.615
0.603
0.583
0.560
0.550
0.537
0.523
0.514
0.510
0.497
0.484
0.453
0.438
0.419
0.411
0.395
0.382
0.380
0.370
0.358
0.346
0.347
0.358
0.363
0.373
0.377
0.385
0.874
0.860
0.837
0.815
0.791
0.762
0.738
0.708
0.692
0.688
0.667
0.635
0.609
0.589
0.574
0.559
0.547
0.527
0.525
0.520
0.513
0.501
0.487
0.477
0.454
0.430
0.420
0.407
0.395
0.392
0.374
0.362
0.356
0.346
0.347
0.352
0.352
0.363
0.364
0.370
0.378
0.866
0.839
0.822
0.802
0.777
0.748
0.711
0.690
0.675
0.643
0.631
0.604
0.574
0.557
0.542
0.528
0.518
0.506
0.500
0.491
0.477
0.462
0.456
0.448
0.432
0.414
0.411
0.397
0.388
0.379
0.369
0.354
0.353
0.347
0.353
0.355
0.357
0.356
0.363
0.362
0.378
0.845
0.817
0.804
0.778
0.750
0.720
0.698
0.669
0.646
0.614
0.588
0.565
0.542
0.525
0.522
0.508
0.491
0.489
0.473
0.460
0.447
0.436
0.423
0.414
0.408
0.407
0.386
0.380
0.368
0.361
0.365
0.363
0.353
0.347
0.357
0.357
0.352
0.356
0.359
0.358
0.372
0.819
0.787
0.772
0.748
0.731
0.707
0.678
0.661
0.620
0.595
0.560
0.542
0.520
0.507
0.493
0.482
0.460
0.452
0.438
0.432
0.423
0.415
0.410
0.406
0.405
0.401
0.385
0.372
0.362
0.360
0.362
0.360
0.356
0.346
0.345
0.361
0.358
0.353
0.359
0.362
0.367
0.818
0.775
0.759
0.743
0.721
0.698
0.666
0.636
0.598
0.577
0.549
0.530
0.502
0.476
0.468
0.450
0.427
0.422
0.418
0.402
0.403
0.402
0.392
0.396
0.394
0.385
0.381
0.378
0.367
0.366
0.363
0.362
0.358
0.349
0.348
0.351
0.353
0.357
0.360
0.360
0.372
0.808
0.780
0.751
0.729
0.704
0.678
0.648
0.620
0.582
0.567
0.534
0.503
0.481
0.459
0.440
0.427
0.420
0.410
0.403
0.389
0.396
0.390
0.383
0.386
0.381
0.383
0.375
0.372
0.366
0.370
0.360
0.357
0.353
0.355
0.352
0.349
0.355
0.356
0.364
0.366
0.373
0.812
0.775
0.736
0.716
0.689
0.663
0.633
0.607
0.577
0.551
0.514
0.485
0.466
0.441
0.428
0.411
0.402
0.397
0.389
0.382
0.388
0.384
0.386
0.386
0.381
0.381
0.379
0.375
0.362
0.363
0.363
0.366
0.369
0.358
0.358
0.359
0.362
0.365
0.360
0.366
0.376
0.807
0.784
0.744
0.720
0.681
0.652
0.623
0.601
0.568
0.529
0.499
0.469
0.446
0.426
0.410
0.407
0.385
0.380
0.379
0.380
0.379
0.381
0.390
0.387
0.387
0.383
0.378
0.377
0.374
0.371
0.363
0.365
0.376
0.374
0.362
0.367
0.370
0.367
0.368
0.375
0.383
0.806
0.784
0.740
0.715
0.679
0.639
0.609
0.591
0.561
0.527
0.495
0.466
0.443
0.423
0.414
0.404
0.381
0.381
0.381
0.377
0.381
0.388
0.385
0.385
0.382
0.382
0.383
0.377
0.375
0.382
0.384
0.380
0.368
0.384
0.383
0.387
0.385
0.387
0.383
0.382
0.397
0.799
0.772
0.736
0.699
0.656
0.639
0.609
0.580
0.547
0.518
0.498
0.469
0.439
0.417
0.406
0.396
0.389
0.386
0.378
0.383
0.393
0.389
0.387
0.382
0.389
0.390
0.377
0.373
0.377
0.385
0.399
0.397
0.398
0.387
0.391
0.384
0.390
0.397
0.407
0.409
0.421
0.790
0.767
0.727
0.698
0.671
0.636
0.611
0.578
0.553
0.533
0.503
0.469
0.429
0.418
0.408
0.390
0.388
0.386
0.380
0.382
0.390
0.390
0.394
0.390
0.396
0.392
0.387
0.381
0.386
0.395
0.411
0.410
0.411
0.396
0.406
0.413
0.412
0.419
0.428
0.428
0.443
0.801
0.762
0.729
0.692
0.669
0.645
0.607
0.588
0.556
0.524
0.492
0.468
0.440
0.427
0.403
0.382
0.390
0.392
0.383
0.376
0.393
0.395
0.396
0.395
0.400
0.399
0.388
0.393
0.399
0.407
0.407
0.422
0.424
0.421
0.421
0.421
0.430
0.438
0.446
0.451
0.460
0.804
0.766
0.734
0.704
0.673
0.645
0.612
0.582
0.555
0.523
0.483
0.471
0.446
0.420
0.409
0.387
0.397
0.382
0.389
0.388
0.404
0.398
0.394
0.403
0.404
0.401
0.409
0.410
0.418
0.413
0.425
0.431
0.443
0.440
0.427
0.440
0.446
0.450
0.462
0.478
0.474
0.815
0.771
0.730
0.704
0.679
0.641
0.615
0.587
0.539
0.503
0.489
0.470
0.446
0.428
0.417
0.404
0.400
0.394
0.410
0.398
0.408
0.407
0.407
0.413
0.420
0.412
0.418
0.426
0.435
0.435
0.441
0.445
0.450
0.455
0.447
0.448
0.454
0.463
0.470
0.490
0.505
0.811
0.767
0.730
0.695
0.670
0.639
0.614
0.569
0.532
0.501
0.497
0.475
0.442
0.438
0.423
0.412
0.406
0.401
0.412
0.411
0.399
0.420
0.422
0.428
0.432
0.429
0.433
0.443
0.449
0.459
0.466
0.463
0.463
0.469
0.460
0.469
0.478
0.480
0.492
0.506
0.515
0.815
0.769
0.733
0.704
0.671
0.649
0.603
0.571
0.538
0.523
0.497
0.474
0.448
0.441
0.427
0.427
0.419
0.418
0.419
0.425
0.429
0.433
0.445
0.449
0.450
0.460
0.461
0.461
0.473
0.477
0.487
0.480
0.483
0.480
0.482
0.487
0.489
0.496
0.517
0.521
0.527
0.817
0.781
0.744
0.698
0.669
0.640
0.602
0.577
0.538
0.524
0.505
0.488
0.465
0.453
0.438
0.451
0.450
0.443
0.442
0.456
0.458
0.466
0.473
0.475
0.478
0.483
0.490
0.496
0.493
0.499
0.505
0.505
0.504
0.504
0.501
0.498
0.512
0.522
0.537
0.547
0.552
0.817
0.783
0.747
0.707
0.682
0.651
0.621
0.594
0.560
0.540
0.522
0.503
0.477
0.460
0.455
0.469
0.466
0.464
0.469
0.474
0.478
0.486
0.502
0.494
0.504
0.517
0.523
0.526
0.528
0.533
0.529
0.531
0.523
0.522
0.530
0.530
0.546
0.541
0.552
0.570
0.583
0.814
0.783
0.753
0.721
0.695
0.668
0.635
0.606
0.582
0.550
0.541
0.515
0.494
0.475
0.483
0.482
0.481
0.484
0.487
0.493
0.497
0.511
0.516
0.522
0.537
0.553
0.569
0.565
0.564
0.563
0.560
0.556
0.544
0.553
0.558
0.556
0.568
0.577
0.585
0.597
0.616
0.824
0.792
0.759
0.737
0.710
0.677
0.646
0.619
0.596
0.573
0.563
0.536
0.518
0.504
0.506
0.505
0.508
0.519
0.518
0.533
0.538
0.540
0.551
0.570
0.578
0.580
0.597
0.602
0.594
0.587
0.594
0.600
0.600
0.596
0.586
0.591
0.603
0.606
0.621
0.628
0.643
0.832
0.786
0.762
0.750
0.719
0.683
0.655
0.633
0.613
0.596
0.585
0.552
0.538
0.539
0.532
0.532
0.541
0.542
0.550
0.556
0.561
0.563
0.582
0.602
0.617
0.620
0.625
0.626
0.629
0.623
0.623
0.625
0.624
0.631
0.628
0.630
0.633
0.637
0.651
0.660
0.672
0.834
0.805
0.782
0.768
0.731
0.701
0.669
0.646
0.628
0.617
0.599
0.573
0.570
0.567
0.551
0.558
0.568
0.572
0.574
0.577
0.589
0.603
0.612
0.622
0.644
0.652
0.647
0.653
0.663
0.655
0.657
0.655
0.652
0.655
0.662
0.667
0.665
0.668
0.678
0.691
0.707
0.849
0.817
0.794
0.779
0.741
0.718
0.691
0.675
0.657
0.639
0.614
0.604
0.590
0.591
0.575
0.585
0.597
0.600
0.605
0.620
0.628
0.635
0.643
0.651
0.668
0.687
0.685
0.689
0.694
0.692
0.687
0.682
0.692
0.693
0.687
0.699
0.698
0.701
0.712
0.711
0.735
0.860
0.832
0.804
0.789
0.762
0.732
0.713
0.694
0.688
0.655
0.633
0.618
0.619
0.598
0.597
0.616
0.627
0.632
0.643
0.651
0.661
0.676
0.685
0.692
0.695
0.709
0.719
0.711
0.725
0.714
0.709
0.723
0.727
0.724
0.727
0.724
0.727
0.728
0.736
0.749
0.760
0.864
0.839
0.814
0.799
0.776
0.751
0.727
0.719
0.705
0.672
0.654
0.639
0.624
0.617
0.626
0.637
0.655
0.660
0.682
0.694
0.695
0.703
0.709
0.726
0.735
0.741
0.744
0.741
0.742
0.745
0.738
0.738
0.760
0.752
0.748
0.746
0.754
0.756
0.760
0.764
0.782
0.873
0.848
0.816
0.797
0.784
0.759
0.747
0.725
0.706
0.682
0.665
0.655
0.645
0.654
0.651
0.657
0.679
0.702
0.711
0.724
0.729
0.733
0.746
0.758
0.756
0.769
0.778
0.777
0.769
0.770
0.759
0.759
0.778
0.784
0.769
0.776
0.788
0.777
0.779
0.787
0.794
0.880
0.848
0.831
0.808
0.786
0.766
0.753
0.736
0.708
0.700
0.688
0.667
0.681
0.682
0.678
0.691
0.706
0.731
0.738
0.742
0.753
0.763
0.770
0.786
0.787
0.808
0.812
0.803
0.804
0.796
0.790
0.800
0.801
0.795
0.794
0.800
0.801
0.800
0.802
0.818
0.825
0.879
0.847
0.833
0.813
0.795
0.772
0.755
0.743
0.727
0.706
0.707
0.694
0.707
0.698
0.711
0.712
0.735
0.747
0.760
0.777
0.781
0.790
0.802
0.810
0.824
0.842
0.843
0.841
0.839
0.838
0.818
0.820
0.822
0.826
0.821
0.825
0.828
0.824
0.835
0.843
0.851
0.894
0.849
0.823
0.816
0.793
0.780
0.764
0.745
0.737
0.725
0.715
0.713
0.714
0.731
0.728
0.741
0.759
0.774
0.788
0.804
0.815
0.820
0.832
0.837
0.859
0.863
0.871
0.866
0.868
0.863
0.861
0.850
0.855
0.861
0.855
0.849
0.847
0.849
0.863
0.878
0.882
0.890
0.859
0.824
0.817
0.797
0.770
0.760
0.744
0.742
0.735
0.724
0.719
0.727
0.747
0.756
0.763
0.781
0.788
0.793
0.823
0.846
0.840
0.861
0.860
0.883
0.889
0.893
0.897
0.892
0.887
0.889
0.886
0.888
0.895
0.888
0.888
0.873
0.886
0.888
0.911
0.919
0.880
0.852
0.826
0.808
0.787
0.770
0.756
0.753
0.752
0.744
0.744
0.742
0.752
0.762
0.768
0.780
0.793
0.807
0.819
0.843
0.850
0.864
0.877
0.897
0.904
0.902
0.908
0.911
0.917
0.921
0.917
0.917
0.913
0.916
0.910
0.911
0.903
0.916
0.920
0.935
0.955
0.876
0.839
0.819
0.798
0.782
0.769
0.758
0.760
0.754
0.750
0.745
0.761
0.770
0.774
0.782
0.799
0.813
0.830
0.838
0.852
0.861
0.873
0.885
0.911
0.928
0.930
0.930
0.934
0.944
0.947
0.943
0.940
0.934
0.940
0.936
0.929
0.933
0.933
0.936
0.955
0.967
0.989
1.000
0.986
0.980
0.981
0.966
0.951
0.946
0.937
0.924
0.911
0.901
0.888
0.872
0.855
0.848
0.818
0.796
0.780
0.759
0.744
0.735
0.711
0.696
0.674
0.649
0.628
0.607
0.590
0.568
0.549
0.534
0.515
0.488
0.464
0.452
0.436
0.427
0.427
0.426
0.431
0.985
0.982
0.967
0.950
0.954
0.948
0.927
0.919
0.908
0.898
0.882
0.870
0.860
0.831
0.812
0.803
0.789
0.768
0.751
0.724
0.708
0.690
0.681
0.666
0.638
0.618
0.592
0.568
0.557
0.545
0.510
0.496
0.476
0.458
0.432
0.412
0.400
0.408
0.403
0.411
0.416
0.952
0.943
0.935
0.936
0.930
0.918
0.906
0.894
0.878
0.859
0.853
0.837
0.804
0.788
0.773
0.762
0.750
0.729
0.713
0.694
0.676
0.663
0.645
0.625
0.614
0.585
0.566
0.537
0.522
0.503
0.487
0.461
0.443
0.424
0.400
0.385
0.380
0.389
0.385
0.394
0.401
0.939
0.926
0.922
0.903
0.891
0.876
0.862
0.854
0.835
0.818
0.812
0.793
0.775
0.754
0.733
0.720
0.719
0.696
0.676
0.659
0.650
0.625
0.616
0.599
0.583
0.555
0.538
0.509
0.484
0.468
0.458
0.433
0.417
0.406
0.385
0.368
0.363
0.368
0.382
0.386
0.390
0.918
0.910
0.903
0.887
0.864
0.841
0.848
0.830
0.816
0.796
0.781
0.764
0.746
0.730
0.706
0.699
0.673
0.655
0.637
0.621
0.610
0.600
0.590
0.569
0.552
0.526
0.504
0.478
0.454
0.438
0.429
0.417
0.392
0.388
0.374
0.363
0.356
0.350
0.357
0.368
0.378
0.911
0.894
0.873
0.861
0.843
0.824
0.816
0.801
0.776
0.769
0.747
0.737
0.708
0.689
0.678
0.665
0.646
0.615
0.598
0.591
0.578
0.569
0.559
0.540
0.524
0.496
0.481
0.457
0.436
0.417
0.407
0.395
0.372
0.367
0.356
0.350
0.337
0.333
0.342
0.353
0.362
0.890
0.870
0.856
0.839
0.818
0.801
0.783
0.768
0.750
0.731
0.718
0.703
0.683
0.660
0.644
0.623
0.603
0.584
0.567
0.554
0.545
0.536
0.519
0.508
0.493
0.477
0.460
0.431
0.418
0.396
0.381
0.360
0.358
0.349
0.342
0.329
0.326
0.336
0.339
0.352
0.354
0.878
0.863
0.850
0.829
0.797
0.774
0.758
0.730
0.727
0.702
0.684
0.663
0.647
0.629
0.605
0.589
0.570
0.551
0.547
0.530
0.512
0.509
0.491
0.484
0.459
0.446
0.429
0.412
0.396
0.370
0.354
0.353
0.342
0.334
0.324
0.322
0.321
0.326
0.338
0.343
0.352
0.867
0.850
0.837
0.812
0.775
0.753
0.724
0.710
0.698
0.681
0.651
0.630
0.610
0.588
0.567
0.555
0.540
0.522
0.509
0.500
0.492
0.481
0.460
0.447
0.431
0.422
0.410
0.393
0.374
0.355
0.345
0.346
0.331
0.317
0.310
0.310
0.318
0.324
0.324
0.331
0.336
0.855
0.834
0.822
0.792
0.762
0.722
0.710
0.686
0.665
0.649
0.625
0.598
0.575
0.560
0.542
0.523
0.511
0.480
0.483
0.475
0.462
0.449
0.446
0.435
0.416
0.405
0.382
0.374
0.364
0.355
0.345
0.333
0.328
0.318
0.312
0.319
0.317
0.324
0.331
0.326
0.336
0.839
0.820
0.798
0.772
0.746
0.716
0.693
0.671
0.634
0.618
0.597
0.574
0.547
0.513
0.509
0.503
0.481
0.473
0.468
0.453
0.437
0.432
0.419
0.411
0.397
0.376
0.370
0.364
0.354
0.345
0.332
0.336
0.328
0.324
0.315
0.317
0.321
0.318
0.327
0.325
0.331
0.827
0.795
0.775
0.760
0.726
0.704
0.684
0.650
0.624
0.583
0.561
0.538
0.520
0.511
0.492
0.473
0.456
0.445
0.437
0.425
0.420
0.404
0.399
0.394
0.388
0.372
0.358
0.354
0.341
0.327
0.339
0.340
0.330
0.317
0.319
0.318
0.317
0.318
0.327
0.325
0.329
0.804
0.787
0.766
0.737
0.714
0.685
0.662
0.626
0.603
0.565
0.542
0.523
0.509
0.486
0.468
0.451
0.428
0.420
0.407
0.394
0.391
0.383
0.380
0.375
0.371
0.355
0.353
0.351
0.345
0.329
0.339
0.343
0.332
0.325
0.312
0.306
0.325
0.321
0.327
0.324
0.327
0.793
0.763
0.742
0.722
0.698
0.671
0.644
0.603
0.572
0.552
0.522
0.507
0.485
0.461
0.450
0.421
0.407
0.391
0.383
0.376
0.380
0.382
0.371
0.372
0.362
0.356
0.351
0.342
0.338
0.334
0.337
0.337
0.325
0.325
0.320
0.312
0.320
0.323
0.319
0.326
0.332
0.788
0.758
0.733
0.717
0.690
0.653
0.623
0.592
0.570
0.543
0.513
0.487
0.459
0.441
0.428
0.404
0.393
0.383
0.369
0.365
0.369
0.367
0.363
0.362
0.354
0.356
0.349
0.349
0.340
0.340
0.343
0.328
0.326
0.323
0.329
0.318
0.324
0.326
0.323
0.327
0.332
0.787
0.765
0.738
0.706
0.668
0.643
0.615
0.598
0.558
0.532
0.499
0.469
0.449
0.436
0.411
0.395
0.381
0.376
0.369
0.367
0.368
0.369
0.365
0.359
0.354
0.357
0.349
0.350
0.339
0.346
0.343
0.339
0.342
0.331
0.328
0.321
0.333
0.334
0.330
0.336
0.333
0.789
0.758
0.735
0.708
0.666
0.636
0.617
0.588
0.555
0.525
0.490
0.458
0.443
0.435
0.410
0.388
0.375
0.377
0.359
0.365
0.363
0.372
0.366
0.366
0.364
0.362
0.359
0.349
0.350
0.356
0.354
0.352
0.351
0.346
0.344
0.340
0.347
0.347
0.337
0.339
0.349
0.790
0.764
0.738
0.700
0.663
0.639
0.607
0.586
0.559
0.523
0.490
0.469
0.445
0.420
0.407
0.399
0.382
0.380
0.370
0.363
0.371
0.371
0.359
0.358
0.367
0.371
0.360
0.352
0.357
0.360
0.368
0.368
0.358
0.357
0.360
0.363
0.357
0.353
0.358
0.358
0.364
0.787
0.754
0.729
0.694
0.666
0.632
0.607
0.581
0.558
0.526
0.494
0.470
0.437
0.422
0.398
0.396
0.388
0.379
0.373
0.373
0.376
0.373
0.364
0.371
0.380
0.378
0.370
0.364
0.359
0.375
0.377
0.387
0.383
0.381
0.373
0.373
0.379
0.371
0.379
0.385
0.379
0.789
0.758
0.730
0.700
0.671
0.646
0.605
0.582
0.555
0.534
0.501
0.471
0.446
0.433
0.413
0.397
0.394
0.380
0.372
0.375
0.379
0.379
0.384
0.385
0.391
0.387
0.380
0.375
0.381
0.382
0.393
0.390
0.395
0.393
0.395
0.388
0.389
0.387
0.405
0.401
0.404
0.797
0.763
0.731
0.708
0.685
0.647
0.620
0.579
0.553
0.517
0.495
0.467
0.455
0.437
0.418
0.407
0.386
0.382
0.392
0.375
0.376
0.392
0.396
0.394
0.395
0.393
0.389
0.395
0.399
0.399
0.404
0.405
0.414
0.413
0.413
0.408
0.399
0.413
0.418
0.421
0.425
0.800
0.771
0.736
0.710
0.682
0.653
0.617
0.586
0.549
0.512
0.495
0.478
0.452
0.436
0.426
0.417
0.397
0.391
0.396
0.391
0.390
0.401
0.402
0.407
0.412
0.403
0.407
0.413
0.420
0.416
0.423
0.427
0.423
0.425
0.423
0.423
0.423
0.424
0.429
0.438
0.448
0.813
0.772
0.738
0.719
0.685
0.651
0.626
0.581
0.548
0.517
0.496
0.468
0.456
0.438
0.428
0.427
0.410
0.405
0.411
0.403
0.411
0.416
0.416
0.421
0.422
0.421
0.424
0.434
0.438
0.441
0.448
0.448
0.440
0.438
0.438
0.437
0.442
0.450
0.450
0.458
0.471
0.815
0.775
0.749
0.707
0.681
0.651
0.613
0.573
0.550
0.524
0.502
0.481
0.465
0.447
0.444
0.436
0.423
0.414
0.409
0.420
0.424
0.431
0.431
0.440
0.436
0.446
0.454
0.451
0.463
0.467
0.473
0.466
0.456
0.463
0.458
0.453
0.457
0.468
0.479
0.479
0.482
0.823
0.785
0.754
0.723
0.684
0.650
0.619
0.587
0.551
0.539
0.522
0.491
0.468
0.453
0.455
0.454
0.453
0.437
0.428
0.443
0.447
0.449
0.462
0.458
0.468
0.475
0.484
0.489
0.493
0.495
0.498
0.497
0.487
0.483
0.476
0.465
0.474
0.489
0.496
0.495
0.501
0.834
0.802
0.754
0.719
0.693
0.664
0.631
0.599
0.568
0.548
0.534
0.516
0.491
0.472
0.474
0.475
0.479
0.472
0.463
0.471
0.485
0.481
0.492
0.487
0.491
0.515
0.516
0.519
0.518
0.519
0.517
0.518
0.512
0.506
0.502
0.517
0.511
0.518
0.511
0.527
0.531
0.817
0.797
0.768
0.733
0.704
0.677
0.650
0.621
0.591
0.563
0.550
0.523
0.511
0.497
0.495
0.499
0.493
0.492
0.491
0.491
0.493
0.511
0.514
0.525
0.532
0.539
0.553
0.555
0.555
0.551
0.545
0.540
0.536
0.526
0.540
0.541
0.533
0.547
0.555
0.551
0.569
0.835
0.809
0.782
0.761
0.715
0.690
0.657
0.630
0.607
0.585
0.565
0.545
0.531
0.522
0.524
0.518
0.511
0.521
0.518
0.517
0.525
0.525
0.549
0.567
0.566
0.579
0.591
0.593
0.582
0.583
0.577
0.570
0.567
0.561
0.576
0.571
0.576
0.578
0.580
0.589
0.597
0.845
0.820
0.793
0.775
0.738
0.696
0.670
0.645
0.629
0.608
0.586
0.569
0.555
0.542
0.545
0.539
0.535
0.547
0.555
0.562
0.566
0.567
0.571
0.593
0.611
0.612
0.608
0.613
0.610
0.610
0.603
0.606
0.604
0.614
0.609
0.607
0.608
0.603
0.617
0.626
0.638
0.852
0.824
0.799
0.792
0.748
0.722
0.687
0.659
0.640
0.623
0.611
0.583
0.575
0.570
0.566
0.571
0.572
0.579
0.587
0.590
0.594
0.589
0.601
0.614
0.634
0.649
0.637
0.643
0.641
0.643
0.637
0.637
0.640
0.644
0.653
0.646
0.645
0.647
0.645
0.657
0.667
0.866
0.844
0.816
0.803
0.778
0.747
0.710
0.684
0.663
0.652
0.631
0.612
0.602
0.601
0.600
0.592
0.603
0.612
0.618
0.617
0.622
0.632
0.641
0.648
0.658
0.675
0.673
0.678
0.667
0.673
0.670
0.669
0.669
0.675
0.675
0.684
0.682
0.684
0.686
0.690
0.696
0.873
0.860
0.835
0.816
0.787
0.754
0.726
0.704
0.694
0.672
0.654
0.639
0.630
0.612
0.620
0.624
0.628
0.641
0.647
0.650
0.661
0.670
0.678
0.686
0.689
0.702
0.702
0.705
0.716
0.707
0.699
0.706
0.705
0.719
0.702
0.706
0.715
0.714
0.712
0.723
0.726
0.888
0.867
0.850
0.823
0.794
0.766
0.752
0.727
0.715
0.693
0.678
0.661
0.649
0.628
0.634
0.646
0.658
0.673
0.684
0.684
0.696
0.699
0.711
0.720
0.730
0.736
0.738
0.742
0.737
0.749
0.749
0.736
0.738
0.744
0.744
0.728
0.734
0.738
0.737
0.746
0.765
0.896
0.867
0.855
0.829
0.802
0.781
0.760
0.739
0.739
0.705
0.689
0.677
0.667
0.654
0.658
0.680
0.690
0.704
0.712
0.723
0.731
0.732
0.744
0.753
0.759
0.763
0.769
0.775
0.771
0.768
0.767
0.763
0.767
0.772
0.772
0.771
0.763
0.759
0.772
0.772
0.790
0.913
0.879
0.862
0.830
0.818
0.792
0.773
0.767
0.737
0.718
0.696
0.690
0.685
0.690
0.694
0.707
0.723
0.735
0.748
0.752
0.754
0.761
0.779
0.787
0.791
0.791
0.807
0.802
0.803
0.797
0.791
0.790
0.791
0.795
0.795
0.791
0.788
0.779
0.792
0.803
0.811
0.916
0.880
0.868
0.847
0.828
0.802
0.784
0.770
0.762
0.747
0.725
0.708
0.723
0.724
0.721
0.730
0.752
0.762
0.776
0.784
0.784
0.786
0.801
0.811
0.819
0.826
0.836
0.831
0.828
0.823
0.832
0.818
0.822
0.823
0.814
0.811
0.816
0.814
0.817
0.836
0.837
0.921
0.880
0.866
0.855
0.823
0.807
0.794
0.779
0.760
0.746
0.746
0.739
0.745
0.737
0.752
0.757
0.763
0.790
0.807
0.814
0.816
0.822
0.830
0.835
0.847
0.865
0.875
0.870
0.864
0.859
0.861
0.837
0.845
0.847
0.842
0.836
0.844
0.845
0.848
0.861
0.872
0.931
0.887
0.866
0.854
0.826
0.810
0.806
0.780
0.764
0.756
0.756
0.765
0.754
0.754
0.773
0.780
0.795
0.814
0.826
0.832
0.841
0.848
0.862
0.873
0.884
0.897
0.901
0.898
0.890
0.880
0.884
0.886
0.888
0.878
0.874
0.866
0.871
0.874
0.892
0.890
0.890
0.924
0.900
0.871
0.861
0.827
0.811
0.799
0.793
0.786
0.773
0.769
0.772
0.771
0.775
0.794
0.800
0.818
0.820
0.839
0.852
0.868
0.869
0.885
0.902
0.916
0.922
0.922
0.930
0.922
0.909
0.911
0.914
0.914
0.908
0.902
0.902
0.899
0.906
0.908
0.913
0.930
0.922
0.889
0.860
0.844
0.821
0.816
0.805
0.791
0.788
0.779
0.778
0.784
0.792
0.797
0.797
0.814
0.830
0.839
0.851
0.869
0.885
0.890
0.906
0.919
0.937
0.943
0.940
0.948
0.947
0.938
0.942
0.937
0.931
0.936
0.923
0.933
0.923
0.929
0.927
0.948
0.965
0.897
0.874
0.849
0.834
0.827
0.815
0.799
0.793
0.789
0.790
0.782
0.793
0.799
0.802
0.804
0.834
0.848
0.858
0.867
0.886
0.898
0.904
0.922
0.933
0.941
0.949
0.963
0.958
0.966
0.972
0.964
0.959
0.963
0.962
0.949
0.949
0.951
0.948
0.951
0.975
0.983
0.987
0.979
0.962
0.944
0.947
0.938
0.932
0.911
0.904
0.879
0.880
0.871
0.864
0.855
0.825
0.808
0.787
0.763
0.746
0.737
0.716
0.708
0.684
0.661
0.648
0.629
0.607
0.578
0.567
0.544
0.516
0.507
0.495
0.471
0.443
0.434
0.413
0.410
0.407
0.407
0.415
0.951
0.963
0.946
0.935
0.924
0.917
0.905
0.885
0.874
0.856
0.844
0.844
0.825
0.810
0.783
0.772
0.749
0.722
0.707
0.696
0.677
0.662
0.649
0.635
0.610
0.588
0.566
0.546
0.529
0.504
0.487
0.472
0.452
0.438
0.411
0.399
0.389
0.381
0.380
0.387
0.384
0.913
0.910
0.899
0.901
0.899
0.881
0.862
0.857
0.842
0.822
0.804
0.798
0.780
0.766
0.742
0.723
0.703
0.696
0.681
0.656
0.641
0.632
0.620
0.605
0.579
0.554
0.538
0.514
0.493
0.470
0.451
0.436
0.423
0.397
0.368
0.360
0.358
0.360
0.360
0.363
0.369
0.912
0.902
0.884
0.874
0.858
0.837
0.814
0.813
0.798
0.785
0.768
0.749
0.732
0.721
0.695
0.677
0.668
0.667
0.640
0.626
0.609
0.603
0.580
0.563
0.546
0.522
0.497
0.475
0.458
0.439
0.420
0.412
0.392
0.368
0.353
0.338
0.332
0.334
0.336
0.345
0.353
0.890
0.879
0.870
0.858
0.835
0.820
0.795
0.784
0.777
0.763
0.741
0.724
0.705
0.693
0.659
0.643
0.629
0.621
0.604
0.598
0.586
0.567
0.551
0.541
0.518
0.499
0.464
0.451
0.431
0.416
0.404
0.393
0.378
0.357
0.350
0.325
0.321
0.327
0.320
0.337
0.343
0.889
0.867
0.849
0.835
0.811
0.786
0.778
0.769
0.744
0.727
0.714
0.679
0.670
0.646
0.628
0.604
0.598
0.578
0.570
0.543
0.543
0.533
0.522
0.510
0.494
0.473
0.454
0.425
0.402
0.388
0.376
0.361
0.347
0.334
0.323
0.315
0.314
0.312
0.317
0.316
0.321
0.859
0.848
0.843
0.814
0.777
0.766
0.747
0.715
0.705
0.690
0.679
0.663
0.635
0.611
0.588
0.571
0.555
0.540
0.527
0.517
0.510
0.501
0.491
0.473
0.460
0.440
0.429
0.397
0.384
0.371
0.346
0.329
0.321
0.310
0.309
0.302
0.299
0.297
0.311
0.317
0.318
0.845
0.841
0.823
0.806
0.761
0.740
0.729
0.699
0.686
0.664
0.644
0.625
0.606
0.584
0.556
0.544
0.526
0.506
0.486
0.486
0.476
0.473
0.459
0.437
0.429
0.415
0.398
0.385
0.369
0.349
0.322
0.320
0.303
0.292
0.298
0.289
0.289
0.294
0.299
0.306
0.314
0.838
0.825
0.807
0.779
0.749
0.726
0.707
0.681
0.658
0.648
0.617
0.601
0.581
0.552
0.522
0.509
0.495
0.478
0.461
0.449
0.442
0.436
0.422
0.414
0.404
0.388
0.381
0.362
0.343
0.321
0.312
0.304
0.294
0.290
0.278
0.272
0.281
0.279
0.281
0.291
0.299
0.825
0.812
0.795
0.766
0.740
0.706
0.692
0.667
0.637
0.614
0.596
0.569
0.545
0.530
0.504
0.483
0.470
0.447
0.456
0.433
0.425
0.417
0.411
0.404
0.382
0.375
0.363
0.341
0.326
0.319
0.307
0.301
0.292
0.288
0.283
0.274
0.284
0.280
0.289
0.290
0.292
0.819
0.797
0.774
0.746
0.723
0.704
0.676
0.643
0.620
0.592
0.570
0.546
0.512
0.500
0.479
0.470
0.448
0.436
0.433
0.414
0.417
0.394
0.387
0.379
0.372
0.359
0.348
0.336
0.325
0.314
0.303
0.302
0.296
0.284
0.288
0.274
0.278
0.284
0.285
0.287
0.292
0.800
0.782
0.767
0.742
0.713
0.684
0.659
0.629
0.593
0.565
0.534
0.523
0.494
0.480
0.465
0.440
0.425
0.412
0.408
0.402
0.385
0.380
0.377
0.367
0.361
0.347
0.341
0.339
0.324
0.316
0.303
0.307
0.299
0.288
0.280
0.277
0.279
0.278
0.279
0.287
0.280
0.781
0.765
0.751
0.720
0.694
0.669
0.635
0.611
0.581
0.553
0.523
0.499
0.488
0.470
0.445
0.423
0.405
0.393
0.381
0.371
0.367
0.366
0.359
0.356
0.346
0.340
0.331
0.322
0.319
0.313
0.313
0.304
0.302
0.298
0.290
0.283
0.282
0.283
0.281
0.279
0.284
0.779
0.753
0.729
0.708
0.683
0.657
0.613
0.585
0.559
0.533
0.510
0.486
0.468
0.436
0.426
0.406
0.391
0.379
0.363
0.359
0.361
0.362
0.354
0.346
0.337
0.330
0.331
0.329
0.316
0.314
0.315
0.303
0.303
0.305
0.294
0.285
0.286
0.287
0.278
0.285
0.291
0.772
0.747
0.720
0.696
0.669
0.644
0.610
0.582
0.561
0.526
0.490
0.461
0.438
0.423
0.398
0.386
0.383
0.372
0.359
0.351
0.356
0.345
0.347
0.342
0.338
0.329
0.325
0.320
0.321
0.322
0.315
0.305
0.307
0.307
0.298
0.299
0.295
0.291
0.292
0.292
0.286
0.777
0.745
0.725
0.700
0.674
0.638
0.611
0.581
0.552
0.514
0.482
0.456
0.439
0.421
0.402
0.389
0.369
0.363
0.357
0.355
0.355
0.344
0.348
0.344
0.338
0.329
0.324
0.321
0.323
0.320
0.319
0.311
0.317
0.312
0.309
0.305
0.298
0.308
0.301
0.299
0.300
0.782
0.747
0.724
0.700
0.670
0.642
0.610
0.576
0.552
0.518
0.487
0.448
0.435
0.430
0.410
0.385
0.370
0.368
0.364
0.349
0.349
0.344
0.350
0.354
0.352
0.338
0.340
0.332
0.333
0.337
0.337
0.328
0.334
0.327
0.333
0.318
0.315
0.315
0.317
0.312
0.316
0.777
0.747
0.729
0.695
0.677
0.644
0.608
0.571
0.555
0.515
0.486
0.459
0.438
0.418
0.408
0.390
0.377
0.370
0.371
0.358
0.350
0.348
0.360
0.357
0.351
0.346
0.354
0.346
0.339
0.337
0.342
0.349
0.357
0.343
0.343
0.352
0.344
0.332
0.331
0.331
0.326
0.778
0.745
0.720
0.702
0.669
0.638
0.609
0.585
0.552
0.532
0.490
0.456
0.443
0.427
0.415
0.399
0.389
0.377
0.377
0.364
0.366
0.366
0.365
0.370
0.367
0.369
0.364
0.360
0.351
0.355
0.360
0.365
0.366
0.373
0.368
0.355
0.356
0.354
0.354
0.349
0.348
0.787
0.756
0.724
0.697
0.679
0.640
0.618
0.589
0.557
0.527
0.496
0.459
0.446
0.433
0.416
0.402
0.391
0.380
0.379
0.371
0.381
0.378
0.388
0.382
0.377
0.384
0.380
0.376
0.380
0.382
0.381
0.378
0.379
0.391
0.386
0.382
0.370
0.372
0.373
0.368
0.374
0.810
0.762
0.742
0.699
0.677
0.652
0.620
0.585
0.553
0.527
0.489
0.464
0.455
0.438
0.427
0.405
0.394
0.392
0.389
0.378
0.390
0.387
0.393
0.392
0.395
0.397
0.393
0.399
0.403
0.395
0.397
0.397
0.400
0.399
0.398
0.397
0.393
0.384
0.392
0.391
0.403
0.821
0.781
0.739
0.712
0.681
0.642
0.619
0.590
0.558
0.533
0.499
0.469
0.452
0.435
0.426
0.425
0.406
0.405
0.396
0.400
0.399
0.404
0.405
0.406
0.408
0.411
0.415
0.415
0.419
0.419
0.424
0.422
0.419
0.414
0.408
0.410
0.406
0.405
0.400
0.418
0.418
0.825
0.789
0.757
0.724
0.694
0.653
0.613
0.576
0.558
0.532
0.503
0.486
0.467
0.454
0.441
0.434
0.421
0.419
0.416
0.418
0.414
0.417
0.422
0.432
0.427
0.428
0.439
0.439
0.436
0.446
0.445
0.444
0.437
0.432
0.429
0.425
0.416
0.420
0.435
0.440
0.445
0.837
0.799
0.769
0.726
0.694
0.652
0.618
0.589
0.566
0.546
0.519
0.494
0.484
0.463
0.459
0.452
0.437
0.438
0.435
0.430
0.436
0.441
0.444
0.451
0.449
0.453
0.457
0.465
0.476
0.477
0.476
0.479
0.471
0.461
0.456
0.444
0.446
0.450
0.457
0.458
0.457
0.838
0.804
0.776
0.742
0.705
0.667
0.633
0.598
0.576
0.558
0.528
0.504
0.492
0.485
0.475
0.468
0.470
0.465
0.467
0.460
0.466
0.466
0.473
0.476
0.473
0.491
0.493
0.506
0.504
0.505
0.504
0.504
0.496
0.490
0.488
0.480
0.481
0.482
0.472
0.479
0.489
0.836
0.801
0.782
0.745
0.724
0.690
0.651
0.623
0.593
0.567
0.552
0.532
0.525
0.509
0.501
0.504
0.506
0.506
0.497
0.492
0.501
0.504
0.489
0.507
0.517
0.522
0.538
0.540
0.538
0.536
0.530
0.528
0.523
0.518
0.509
0.518
0.511
0.509
0.506
0.511
0.525
0.851
0.818
0.790
0.760
0.736
0.702
0.674
0.648
0.618
0.586
0.576
0.547
0.542
0.537
0.520
0.520
0.530
0.529
0.527
0.523
0.521
0.528
0.542
0.547
0.557
0.558
0.572
0.569
0.572
0.571
0.562
0.554
0.556
0.546
0.542
0.545
0.543
0.549
0.541
0.550
0.561
0.858
0.834
0.811
0.787
0.747
0.721
0.690
0.664
0.640
0.606
0.598
0.571
0.569
0.568
0.552
0.549
0.555
0.555
0.561
0.552
0.557
0.568
0.572
0.586
0.593
0.593
0.610
0.610
0.599
0.593
0.593
0.590
0.585
0.580
0.574
0.587
0.580
0.569
0.577
0.584
0.596
0.868
0.850
0.823
0.799
0.766
0.737
0.704
0.685
0.665
0.641
0.616
0.596
0.585
0.588
0.576
0.577
0.577
0.580
0.579
0.591
0.594
0.595
0.591
0.612
0.628
0.631
0.634
0.635
0.624
0.625
0.621
0.624
0.616
0.613
0.628
0.624
0.613
0.607
0.620
0.620
0.632
0.887
0.861
0.841
0.817
0.796
0.765
0.726
0.700
0.677
0.662
0.634
0.624
0.604
0.616
0.607
0.599
0.607
0.619
0.622
0.629
0.626
0.631
0.623
0.640
0.645
0.664
0.668
0.670
0.668
0.655
0.660
0.661
0.662
0.659
0.672
0.664
0.658
0.657
0.650
0.652
0.668
0.898
0.883
0.853
0.839
0.811
0.771
0.747
0.724
0.704
0.689
0.669
0.649
0.636
0.633
0.639
0.636
0.641
0.646
0.653
0.652
0.657
0.662
0.672
0.682
0.692
0.702
0.699
0.701
0.701
0.702
0.692
0.691
0.698
0.703
0.704
0.699
0.691
0.689
0.694
0.689
0.702
0.914
0.896
0.870
0.845
0.826
0.792
0.763
0.739
0.720
0.708
0.692
0.658
0.665
0.664
0.672
0.663
0.675
0.676
0.687
0.682
0.700
0.704
0.713
0.721
0.726
0.736
0.732
0.732
0.736
0.731
0.735
0.722
0.726
0.732
0.733
0.719
0.728
0.727
0.724
0.729
0.735
0.917
0.890
0.886
0.858
0.838
0.805
0.780
0.764
0.750
0.719
0.703
0.702
0.688
0.674
0.693
0.696
0.701
0.705
0.718
0.721
0.727
0.736
0.745
0.751
0.764
0.771
0.768
0.766
0.763
0.773
0.767
0.761
0.755
0.763
0.764
0.745
0.756
0.760
0.762
0.756
0.768
0.930
0.906
0.885
0.864
0.839
0.820
0.804
0.790
0.768
0.752
0.727
0.714
0.716
0.703
0.716
0.719
0.728
0.739
0.747
0.756
0.757
0.759
0.776
0.782
0.795
0.798
0.805
0.799
0.803
0.794
0.795
0.786
0.791
0.791
0.793
0.788
0.783
0.777
0.782
0.780
0.794
0.945
0.918
0.898
0.871
0.848
0.834
0.824
0.799
0.785
0.769
0.748
0.747
0.738
0.728
0.749
0.746
0.761
0.777
0.791
0.783
0.785
0.787
0.808
0.810
0.823
0.833
0.838
0.832
0.832
0.822
0.826
0.821
0.811
0.819
0.817
0.814
0.816
0.803
0.807
0.810
0.820
0.953
0.920
0.913
0.885
0.862
0.842
0.824
0.814
0.798
0.777
0.772
0.765
0.755
0.752
0.762
0.776
0.792
0.814
0.808
0.812
0.819
0.819
0.833
0.837
0.847
0.853
0.861
0.867
0.864
0.857
0.859
0.843
0.849
0.841
0.833
0.830
0.830
0.826
0.835
0.844
0.847
0.965
0.937
0.915
0.894
0.863
0.842
0.828
0.824
0.803
0.791
0.795
0.784
0.785
0.778
0.789
0.796
0.816
0.835
0.834
0.839
0.842
0.846
0.867
0.875
0.879
0.890
0.901
0.898
0.889
0.893
0.887
0.879
0.881
0.878
0.870
0.861
0.869
0.869
0.873
0.888
0.897
0.968
0.939
0.912
0.892
0.857
0.848
0.844
0.831
0.817
0.808
0.804
0.809
0.807
0.808
0.821
0.824
0.844
0.852
0.851
0.858
0.868
0.870
0.893
0.902
0.913
0.913
0.918
0.922
0.914
0.917
0.923
0.915
0.912
0.896
0.893
0.886
0.891
0.887
0.904
0.914
0.927
0.959
0.940
0.913
0.894
0.870
0.854
0.851
0.839
0.822
0.809
0.811
0.814
0.820
0.826
0.833
0.838
0.852
0.865
0.875
0.880
0.894
0.891
0.915
0.926
0.937
0.942
0.943
0.947
0.943
0.943
0.951
0.933
0.942
0.925
0.916
0.911
0.907
0.912
0.925
0.937
0.948
0.956
0.927
0.899
0.882
0.869
0.856
0.852
0.836
0.824
0.823
0.818
0.828
0.826
0.838
0.846
0.848
0.865
0.874
0.892
0.905
0.916
0.917
0.925
0.946
0.956
0.962
0.960
0.965
0.967
0.969
0.982
0.964
0.957
0.945
0.935
0.937
0.929
0.936
0.950
0.967
0.972
0.938
0.919
0.894
0.867
0.863
0.852
0.839
0.829
0.819
0.825
0.826
0.829
0.833
0.844
0.848
0.866
0.869
0.886
0.889
0.911
0.925
0.934
0.943
0.966
0.973
0.984
0.993
0.988
0.982
0.981
0.997
0.985
0.981
0.976
0.960
0.957
0.952
0.967
0.972
0.988
0.997
0.969
0.959
0.953
0.929
0.925
0.901
0.896
0.884
0.871
0.853
0.845
0.836
0.821
0.807
0.794
0.769
0.748
0.733
0.719
0.709
0.687
0.673
0.656
0.637
0.628
0.619
0.589
0.565
0.546
0.528
0.503
0.482
0.467
0.443
0.425
0.413
0.400
0.397
0.393
0.388
0.395
0.932
0.925
0.925
0.891
0.894
0.885
0.866
0.848
0.841
0.814
0.809
0.797
0.790
0.772
0.755
0.730
0.706
0.687
0.680
0.663
0.652
0.637
0.623
0.607
0.582
0.569
0.550
0.523
0.500
0.485
0.457
0.446
0.431
0.408
0.397
0.387
0.371
0.364
0.363
0.367
0.366
0.905
0.897
0.886
0.878
0.869
0.851
0.835
0.815
0.794
0.784
0.770
0.755
0.742
0.736
0.708
0.677
0.667
0.658
0.638
0.627
0.609
0.600
0.581
0.561
0.547
0.527
0.498
0.488
0.466
0.448
0.429
0.417
0.390
0.380
0.355
0.343
0.334
0.338
0.330
0.341
0.338
0.887
0.880
0.854
0.848
0.834
0.822
0.797
0.780
0.759
0.750
0.738
0.710
0.700
0.685
0.668
0.636
0.626
0.623
0.608
0.593
0.581
0.565
0.554
0.528
0.509
0.492
0.467
0.451
0.435
0.415
0.399
0.387
0.360
0.347
0.324
0.319
0.312
0.302
0.314
0.324
0.327
0.868
0.862
0.839
0.825
0.806
0.778
0.760
0.749
0.731
0.714
0.695
0.682
0.660
0.650
0.631
0.608
0.597
0.590
0.565
0.562
0.545
0.540
0.521
0.499
0.484
0.465
0.440
0.420
0.409
0.393
0.374
0.350
0.349
0.326
0.304
0.300
0.291
0.282
0.292
0.300
0.308
0.858
0.839
0.816
0.797
0.774
0.760
0.734
0.715
0.696
0.679
0.668
0.647
0.630
0.613
0.580
0.565
0.559
0.541
0.528
0.508
0.505
0.493
0.483
0.475
0.466
0.434
0.417
0.406
0.382
0.362
0.348
0.327
0.317
0.300
0.291
0.284
0.282
0.280
0.283
0.290
0.290
0.837
0.827
0.817
0.786
0.753
0.727
0.715
0.700
0.676
0.657
0.641
0.619
0.595
0.570
0.555
0.535
0.525
0.511
0.492
0.475
0.466
0.464
0.451
0.440
0.431
0.411
0.394
0.379
0.364
0.333
0.306
0.297
0.294
0.278
0.277
0.271
0.267
0.270
0.276
0.282
0.288
0.826
0.808
0.797
0.774
0.739
0.713
0.686
0.677
0.660
0.635
0.623
0.592
0.571
0.541
0.519
0.492
0.471
0.465
0.457
0.445
0.438
0.435
0.420
0.409
0.400
0.386
0.361
0.353
0.332
0.312
0.296
0.286
0.268
0.264
0.272
0.261
0.259
0.254
0.261
0.271
0.284
0.812
0.798
0.779
0.758
0.724
0.694
0.671
0.655
0.627
0.615
0.584
0.575
0.545
0.515
0.488
0.467
0.455
0.440
0.428
0.418
0.417
0.410
0.397
0.383
0.371
0.356
0.332
0.328
0.319
0.299
0.294
0.279
0.268
0.262
0.251
0.246
0.243
0.247
0.253
0.270
0.274
0.799
0.788
0.766
0.737
0.715
0.691
0.658
0.639
0.617
0.589
0.566
0.534
0.518
0.502
0.469
0.447
0.433
0.417
0.408
0.403
0.401
0.390
0.385
0.369
0.353
0.350
0.341
0.320
0.306
0.297
0.283
0.268
0.264
0.255
0.249
0.242
0.236
0.247
0.249
0.260
0.259
0.786
0.776
0.760
0.731
0.706
0.678
0.650
0.625
0.603
0.578
0.540
0.523
0.491
0.466
0.445
0.430
0.417
0.410
0.393
0.386
0.379
0.376
0.367
0.362
0.346
0.340
0.327
0.315
0.313
0.302
0.286
0.264
0.261
0.252
0.248
0.245
0.246
0.248
0.239
0.251
0.262
0.776
0.761
0.741
0.722
0.696
0.665
0.634
0.610
0.577
0.545
0.532
0.498
0.477
0.455
0.432
0.413
0.394
0.386
0.378
0.364
0.361
0.364
0.359
0.353
0.337
0.330
0.319
0.311
0.305
0.298
0.284
0.274
0.267
0.265
0.261
0.251
0.250
0.250
0.246
0.253
0.243
0.762
0.740
0.726
0.709
0.682
0.658
0.622
0.587
0.560
0.530
0.504
0.475
0.454
0.439
0.416
0.397
0.385
0.371
0.356
0.345
0.346
0.347
0.344
0.335
0.324
0.319
0.313
0.307
0.301
0.291
0.286
0.283
0.280
0.277
0.265
0.253
0.250
0.253
0.246
0.245
0.250
0.765
0.734
0.716
0.702
0.669
0.632
0.597
0.575
0.552
0.514
0.488
0.466
0.445
0.401
0.390
0.383
0.368
0.352
0.347
0.335
0.344
0.340
0.329
0.324
0.324
0.314
0.310
0.307
0.303
0.292
0.288
0.289
0.277
0.279
0.271
0.263
0.255
0.253
0.245
0.253
0.254
0.758
0.726
0.712
0.690
0.664
0.623
0.602
0.573
0.542
0.502
0.480
0.453
0.430
0.409
0.384
0.367
0.360
0.349
0.343
0.341
0.331
0.336
0.327
0.327
0.324
0.316
0.311
0.301
0.299
0.304
0.300
0.293
0.284
0.274
0.277
0.274
0.259
0.260
0.261
0.256
0.255
0.746
0.736
0.722
0.689
0.662
0.626
0.593
0.563
0.537
0.510
0.466
0.462
0.430
0.415
0.381
0.369
0.350
0.336
0.347
0.346
0.340
0.331
0.333
0.336
0.329
0.321
0.311
0.307
0.313
0.306
0.307
0.302
0.297
0.287
0.281
0.288
0.280
0.273
0.279
0.270
0.274
0.770
0.747
0.726
0.703
0.664
0.628
0.601
0.565
0.541
0.511
0.479
0.449
0.426
0.413
0.393
0.372
0.366
0.355
0.351
0.344
0.335
0.339
0.342
0.341
0.333
0.333
0.331
0.327
0.321
0.324
0.324
0.315
0.306
0.310
0.309
0.299
0.302
0.293
0.287
0.284
0.284
0.788
0.753
0.712
0.688
0.668
0.643
0.606
0.580
0.541
0.517
0.490
0.459
0.439
0.414
0.396
0.387
0.378
0.372
0.359
0.350
0.356
0.350
0.342
0.345
0.343
0.337
0.342
0.337
0.334
0.331
0.327
0.332
0.333
0.330
0.326
0.326
0.317
0.309
0.312
0.301
0.296
0.792
0.763
0.721
0.683
0.661
0.633
0.616
0.588
0.552
0.528
0.495
0.465
0.440
0.431
0.403
0.400
0.388
0.378
0.375
0.365
0.367
0.363
0.360
0.364
0.360
0.363
0.362
0.362
0.357
0.363
0.358
0.348
0.352
0.353
0.341
0.344
0.335
0.331
0.335
0.326
0.324
0.790
0.769
0.738
0.701
0.670
0.646
0.617
0.581
0.565
0.531
0.504
0.468
0.450
0.430
0.422
0.401
0.383
0.382
0.376
0.370
0.376
0.383
0.381
0.383
0.381
0.378
0.380
0.382
0.380
0.380
0.381
0.381
0.368
0.370
0.366
0.359
0.350
0.357
0.350
0.343
0.347
0.808
0.781
0.748
0.716
0.685
0.651
0.617
0.595
0.569
0.535
0.505
0.474
0.461
0.434
0.426
0.402
0.395
0.398
0.393
0.394
0.393
0.393
0.397
0.397
0.399
0.401
0.396
0.406
0.399
0.398
0.398
0.401
0.397
0.391
0.382
0.374
0.374
0.365
0.356
0.357
0.365
0.820
0.790
0.750
0.725
0.693
0.659
0.624
0.592
0.565
0.543
0.512
0.487
0.466
0.449
0.443
0.431
0.417
0.412
0.418
0.411
0.413
0.413
0.420
0.414
0.413
0.418
0.421
0.424
0.421
0.427
0.429
0.426
0.420
0.414
0.398
0.397
0.394
0.383
0.382
0.395
0.396
0.835
0.797
0.770
0.744
0.703
0.660
0.627
0.587
0.573
0.557
0.522
0.490
0.480
0.479
0.460
0.450
0.440
0.431
0.440
0.426
0.436
0.435
0.440
0.441
0.438
0.440
0.443
0.441
0.450
0.461
0.455
0.451
0.448
0.434
0.433
0.418
0.412
0.407
0.418
0.421
0.411
0.839
0.815
0.775
0.741
0.704
0.673
0.639
0.615
0.578
0.561
0.531
0.509
0.501
0.494
0.480
0.468
0.461
0.468
0.464
0.454
0.457
0.461
0.458
0.463
0.466
0.469
0.472
0.479
0.491
0.492
0.486
0.488
0.474
0.470
0.467
0.449
0.436
0.448
0.448
0.444
0.440
0.846
0.827
0.792
0.748
0.729
0.687
0.649
0.630
0.603
0.579
0.554
0.522
0.518
0.517
0.503
0.493
0.497
0.504
0.488
0.488
0.493
0.498
0.489
0.492
0.504
0.510
0.511
0.524
0.524
0.524
0.517
0.506
0.507
0.503
0.488
0.478
0.481
0.480
0.472
0.465
0.477
0.859
0.832
0.806
0.771
0.750
0.716
0.674
0.644
0.625
0.595
0.568
0.552
0.546
0.536
0.530
0.531
0.533
0.533
0.519
0.524
0.522
0.527
0.523
0.529
0.545
0.547
0.557
0.559
0.555
0.553
0.540
0.540
0.541
0.526
0.515
0.511
0.515
0.503
0.506
0.506
0.516
0.876
0.857
0.819
0.784
0.762
0.734
0.696
0.671
0.638
0.616
0.597
0.581
0.578
0.567
0.548
0.553
0.562
0.564
0.559
0.554
0.561
0.565
0.573
0.576
0.574
0.581
0.598
0.596
0.586
0.583
0.582
0.580
0.568
0.561
0.552
0.545
0.547
0.542
0.544
0.557
0.558
0.890
0.872
0.836
0.822
0.781
0.752
0.717
0.702
0.675
0.648
0.628
0.605
0.604
0.602
0.586
0.577
0.589
0.585
0.589
0.591
0.601
0.597
0.598
0.617
0.615
0.622
0.621
0.625
0.615
0.611
0.618
0.610
0.602
0.598
0.593
0.586
0.590
0.584
0.584
0.589
0.596
0.908
0.882
0.856
0.835
0.799
0.767
0.742
0.721
0.699
0.676
0.649
0.631
0.632
0.625
0.616
0.618
0.614
0.615
0.622
0.632
0.626
0.620
0.624
0.631
0.639
0.654
0.661
0.660
0.651
0.648
0.644
0.644
0.635
0.633
0.634
0.628
0.633
0.618
0.614
0.620
0.625
0.926
0.892
0.870
0.856
0.817
0.795
0.766
0.741
0.722
0.709
0.668
0.658
0.658
0.648
0.646
0.641
0.648
0.646
0.663
0.663
0.658
0.660
0.653
0.667
0.674
0.685
0.698
0.698
0.694
0.691
0.682
0.679
0.684
0.674
0.667
0.680
0.668
0.667
0.666
0.658
0.662
0.935
0.920
0.881
0.871
0.842
0.806
0.784
0.756
0.745
0.723
0.693
0.672
0.672
0.674
0.675
0.680
0.679
0.691
0.697
0.692
0.696
0.697
0.696
0.709
0.718
0.725
0.718
0.730
0.725
0.725
0.719
0.715
0.716
0.717
0.722
0.711
0.710
0.698
0.698
0.702
0.704
0.954
0.922
0.910
0.882
0.856
0.828
0.806
0.779
0.761
0.734
0.723
0.706
0.688
0.705
0.704
0.716
0.717
0.720
0.725
0.723
0.723
0.733
0.741
0.746
0.755
0.757
0.757
0.754
0.752
0.762
0.756
0.756
0.745
0.744
0.751
0.743
0.740
0.743
0.744
0.738
0.749
0.970
0.939
0.913
0.884
0.869
0.844
0.817
0.806
0.795
0.771
0.746
0.727
0.730
0.726
0.734
0.737
0.745
0.745
0.751
0.757
0.764
0.765
0.778
0.779
0.789
0.793
0.797
0.795
0.799
0.787
0.789
0.784
0.775
0.777
0.782
0.783
0.776
0.772
0.778
0.769
0.781
0.973
0.951
0.917
0.901
0.880
0.859
0.837
0.822
0.803
0.788
0.767
0.760
0.758
0.753
0.760
0.762
0.773
0.782
0.788
0.801
0.793
0.793
0.814
0.819
0.821
0.830
0.827
0.826
0.834
0.820
0.822
0.813
0.801
0.798
0.808
0.801
0.791
0.794
0.793
0.798
0.808
0.983
0.963
0.938
0.917
0.886
0.873
0.860
0.844
0.818
0.804
0.795
0.790
0.771
0.785
0.788
0.795
0.800
0.813
0.826
0.833
0.823
0.823
0.841
0.842
0.850
0.860
0.862
0.859
0.860
0.859
0.852
0.850
0.841
0.831
0.827
0.834
0.819
0.818
0.822
0.823
0.835
0.991
0.968
0.952
0.926
0.905
0.886
0.870
0.848
0.836
0.817
0.824
0.821
0.802
0.804
0.803
0.817
0.823
0.841
0.852
0.844
0.851
0.849
0.867
0.868
0.876
0.882
0.896
0.894
0.899
0.888
0.887
0.876
0.872
0.871
0.861
0.866
0.853
0.847
0.859
0.860
0.874
0.992
0.977
0.959
0.938
0.922
0.890
0.877
0.868
0.842
0.834
0.837
0.836
0.825
0.823
0.824
0.841
0.859
0.867
0.873
0.873
0.874
0.880
0.898
0.905
0.911
0.922
0.924
0.923
0.923
0.919
0.935
0.910
0.906
0.890
0.886
0.887
0.877
0.885
0.890
0.898
0.903
0.998
0.975
0.973
0.934
0.922
0.885
0.882
0.864
0.847
0.847
0.841
0.842
0.839
0.853
0.849
0.863
0.877
0.889
0.890
0.898
0.901
0.905
0.920
0.924
0.938
0.944
0.949
0.950
0.959
0.951
0.955
0.939
0.932
0.921
0.917
0.904
0.902
0.909
0.915
0.926
0.942
0.991
0.976
0.949
0.937
0.923
0.895
0.879
0.864
0.862
0.850
0.848
0.851
0.850
0.863
0.879
0.882
0.895
0.899
0.909
0.914
0.916
0.924
0.941
0.949
0.967
0.966
0.970
0.978
0.975
0.975
0.977
0.954
0.957
0.946
0.933
0.914
0.922
0.923
0.940
0.949
0.961
0.986
0.962
0.947
0.936
0.916
0.902
0.877
0.863
0.857
0.858
0.856
0.850
0.861
0.870
0.886
0.887
0.900
0.913
0.925
0.933
0.938
0.955
0.955
0.969
0.982
0.984
0.989
0.999
0.992
0.997
1.001
0.984
0.980
0.956
0.954
0.940
0.945
0.959
0.958
0.974
0.969
0.969
0.943
0.945
0.922
0.910
0.889
0.887
0.871
0.867
0.865
0.865
0.863
0.865
0.878
0.893
0.895
0.912
0.922
0.936
0.943
0.955
0.964
0.968
0.978
0.991
0.998
1.007
1.015
1.009
1.014
1.020
1.007
1.005
0.992
0.974
0.970
0.970
0.984
0.983
0.994
0.992
0.948
0.926
0.922
0.913
0.897
0.892
0.878
0.855
0.837
0.820
0.808
0.797
0.780
0.765
0.751
0.728
0.716
0.685
0.680
0.682
0.667
0.646
0.631
0.619
0.600
0.579
0.566
0.538
0.528
0.496
0.481
0.464
0.442
0.420
0.403
0.392
0.383
0.380
0.375
0.369
0.363
0.923
0.908
0.896
0.882
0.874
0.858
0.845
0.828
0.809
0.787
0.774
0.758
0.749
0.729
0.717
0.687
0.664
0.647
0.637
0.639
0.615
0.605
0.587
0.570
0.561
0.546
0.525
0.505
0.473
0.459
0.437
0.425
0.403
0.386
0.374
0.355
0.350
0.352
0.348
0.332
0.340
0.888
0.884
0.873
0.852
0.848
0.835
0.807
0.791
0.771
0.760
0.740
0.726
0.714
0.694
0.666
0.644
0.628
0.619
0.603
0.587
0.574
0.559
0.541
0.531
0.520
0.505
0.487
0.465
0.440
0.421
0.407
0.386
0.367
0.355
0.339
0.326
0.318
0.320
0.313
0.318
0.319
0.868
0.854
0.844
0.825
0.818
0.799
0.773
0.755
0.734
0.717
0.705
0.681
0.671
0.650
0.637
0.612
0.599
0.584
0.555
0.544
0.536
0.529
0.519
0.505
0.483
0.468
0.438
0.427
0.409
0.394
0.381
0.366
0.340
0.323
0.308
0.304
0.287
0.284
0.288
0.294
0.300
0.848
0.846
0.816
0.797
0.781
0.755
0.740
0.719
0.700
0.678
0.658
0.657
0.637
0.617
0.590
0.568
0.554
0.549
0.523
0.511
0.494
0.489
0.486
0.469
0.452
0.440
0.422
0.400
0.377
0.369
0.346
0.324
0.312
0.291
0.284
0.277
0.269
0.261
0.262
0.265
0.286
0.824
0.819
0.797
0.784
0.757
0.736
0.712
0.684
0.662
0.659
0.644
0.623
0.599
0.579
0.546
0.528
0.519
0.507
0.496
0.475
0.464
0.452
0.443
0.432
0.420
0.404
0.387
0.365
0.346
0.325
0.310
0.296
0.287
0.268
0.262
0.262
0.256
0.243
0.244
0.248
0.260
0.810
0.802
0.783
0.761
0.731
0.707
0.680
0.661
0.644
0.626
0.616
0.593
0.573
0.540
0.521
0.502
0.485
0.468
0.458
0.440
0.435
0.421
0.413
0.406
0.394
0.373
0.359
0.347
0.321
0.310
0.289
0.277
0.251
0.256
0.247
0.246
0.239
0.230
0.239
0.249
0.255
0.809
0.789
0.762
0.740
0.711
0.686
0.659
0.644
0.619
0.603
0.586
0.567
0.547
0.516
0.488
0.470
0.451
0.441
0.419
0.417
0.413
0.394
0.386
0.377
0.368
0.346
0.334
0.320
0.310
0.292
0.271
0.259
0.240
0.237
0.235
0.231
0.230
0.224
0.228
0.240
0.250
0.794
0.772
0.752
0.728
0.695
0.675
0.657
0.632
0.603
0.576
0.555
0.533
0.514
0.490
0.466
0.441
0.427
0.413
0.400
0.388
0.384
0.376
0.373
0.364
0.343
0.316
0.312
0.305
0.293
0.283
0.267
0.252
0.239
0.236
0.224
0.217
0.210
0.220
0.219
0.235
0.239
0.777
0.770
0.749
0.716
0.689
0.662
0.642
0.621
0.585
0.567
0.536
0.512
0.498
0.476
0.449
0.420
0.401
0.391
0.388
0.381
0.377
0.367
0.353
0.344
0.331
0.324
0.320
0.303
0.284
0.274
0.258
0.240
0.236
0.233
0.221
0.213
0.211
0.207
0.218
0.231
0.231
0.773
0.763
0.742
0.706
0.679
0.651
0.618
0.596
0.571
0.545
0.520
0.492
0.466
0.440
0.427
0.393
0.392
0.385
0.368
0.361
0.356
0.351
0.350
0.339
0.324
0.322
0.310
0.302
0.290
0.287
0.266
0.249
0.239
0.236
0.222
0.216
0.210
0.221
0.214
0.219
0.232
0.761
0.742
0.715
0.711
0.667
0.636
0.607
0.576
0.551
0.539
0.500
0.462
0.440
0.425
0.413
0.397
0.379
0.368
0.353
0.343
0.342
0.344
0.343
0.332
0.322
0.311
0.300
0.293
0.284
0.283
0.262
0.251
0.250
0.239
0.235
0.221
0.221
0.217
0.212
0.220
0.219
0.755
0.733
0.715
0.692
0.667
0.624
0.597
0.565
0.535
0.509
0.479
0.459
0.431
0.416
0.396
0.380
0.361
0.355
0.338
0.332
0.335
0.337
0.330
0.310
0.300
0.298
0.295
0.288
0.288
0.276
0.264
0.264
0.256
0.249
0.243
0.231
0.221
0.219
0.215
0.211
0.218
0.746
0.729
0.710
0.685
0.653
0.621
0.589
0.554
0.516
0.491
0.469
0.456
0.418
0.390
0.377
0.374
0.354
0.341
0.335
0.330
0.338
0.326
0.313
0.305
0.303
0.305
0.294
0.291
0.286
0.270
0.266
0.269
0.259
0.248
0.241
0.242
0.234
0.226
0.214
0.215
0.221
0.747
0.731
0.702
0.676
0.639
0.614
0.585
0.554
0.517
0.482
0.465
0.452
0.413
0.394
0.374
0.367
0.361
0.341
0.335
0.325
0.323
0.326
0.317
0.316
0.305
0.306
0.300
0.293
0.285
0.281
0.279
0.280
0.264
0.258
0.251
0.239
0.241
0.235
0.241
0.236
0.227
0.747
0.730
0.707
0.676
0.648
0.609
0.580
0.550
0.519
0.490
0.465
0.436
0.417
0.405
0.383
0.369
0.359
0.345
0.339
0.335
0.337
0.326
0.326
0.324
0.321
0.316
0.307
0.304
0.297
0.291
0.287
0.291
0.281
0.265
0.266
0.260
0.263
0.257
0.255
0.250
0.243
0.769
0.748
0.710
0.684
0.657
0.629
0.590
0.559
0.533
0.499
0.468
0.442
0.420
0.412
0.394
0.379
0.376
0.362
0.348
0.341
0.332
0.338
0.338
0.343
0.332
0.327
0.325
0.321
0.313
0.306
0.302
0.298
0.303
0.294
0.294
0.281
0.277
0.270
0.267
0.261
0.257
0.786
0.752
0.717
0.681
0.660
0.639
0.604
0.575
0.539
0.507
0.478
0.462
0.431
0.413
0.392
0.392
0.379
0.368
0.357
0.348
0.351
0.361
0.348
0.339
0.339
0.338
0.338
0.341
0.335
0.324
0.326
0.323
0.320
0.319
0.312
0.304
0.290
0.288
0.286
0.288
0.280
0.786
0.759
0.734
0.688
0.653
0.642
0.619
0.583
0.548
0.521
0.497
0.467
0.440
0.429
0.417
0.400
0.384
0.384
0.369
0.365
0.363
0.372
0.368
0.369
0.364
0.362
0.364
0.359
0.352
0.350
0.351
0.348
0.345
0.341
0.329
0.317
0.311
0.305
0.304
0.301
0.291
0.800
0.771
0.738
0.713
0.687
0.654
0.618
0.589
0.566
0.537
0.492
0.482
0.460
0.444
0.425
0.405
0.388
0.387
0.391
0.391
0.388
0.391
0.393
0.386
0.383
0.382
0.383
0.384
0.378
0.369
0.374
0.371
0.366
0.361
0.355
0.347
0.337
0.326
0.318
0.314
0.313
0.806
0.786
0.759
0.730
0.696
0.652
0.619
0.600
0.572
0.542
0.508
0.494
0.473
0.460
0.446
0.427
0.410
0.409
0.410
0.403
0.410
0.407
0.405
0.402
0.398
0.399
0.401
0.401
0.398
0.394
0.399
0.400
0.394
0.387
0.375
0.367
0.365
0.352
0.345
0.345
0.342
0.827
0.783
0.767
0.736
0.703
0.656
0.635
0.604
0.578
0.556
0.525
0.505
0.487
0.473
0.465
0.450
0.436
0.431
0.430
0.428
0.427
0.431
0.430
0.423
0.418
0.425
0.430
0.425
0.428
0.430
0.434
0.430
0.424
0.411
0.399
0.398
0.387
0.375
0.365
0.375
0.370
0.847
0.813
0.786
0.752
0.707
0.682
0.650
0.611
0.590
0.568
0.542
0.520
0.501
0.498
0.487
0.471
0.460
0.459
0.454
0.449
0.453
0.459
0.451
0.452
0.449
0.452
0.464
0.466
0.463
0.465
0.463
0.457
0.448
0.438
0.436
0.425
0.412
0.400
0.399
0.399
0.401
0.854
0.835
0.800
0.766
0.734
0.696
0.667
0.634
0.610
0.580
0.554
0.531
0.524
0.519
0.508
0.498
0.493
0.493
0.491
0.480
0.478
0.479
0.477
0.482
0.486
0.490
0.493
0.495
0.503
0.497
0.495
0.486
0.486
0.477
0.468
0.455
0.443
0.448
0.433
0.431
0.432
0.867
0.838
0.823
0.779
0.749
0.715
0.683
0.660
0.631
0.607
0.577
0.549
0.548
0.541
0.523
0.516
0.524
0.520
0.514
0.510
0.521
0.518
0.514
0.523
0.528
0.534
0.536
0.541
0.541
0.533
0.524
0.519
0.521
0.508
0.495
0.485
0.486
0.478
0.473
0.472
0.479
0.879
0.854
0.830
0.802
0.774
0.745
0.706
0.672
0.652
0.627
0.602
0.580
0.579
0.571
0.551
0.559
0.555
0.560
0.554
0.550
0.547
0.553
0.551
0.556
0.566
0.577
0.580
0.584
0.579
0.566
0.560
0.552
0.540
0.534
0.532
0.518
0.521
0.509
0.511
0.514
0.513
0.904
0.874
0.847
0.815
0.793
0.763
0.729
0.700
0.674
0.650
0.630
0.619
0.611
0.603
0.583
0.588
0.590
0.595
0.592
0.589
0.590
0.594
0.593
0.592
0.603
0.611
0.615
0.616
0.613
0.605
0.599
0.597
0.585
0.573
0.560
0.557
0.547
0.554
0.543
0.552
0.559
0.916
0.891
0.870
0.848
0.813
0.777
0.744
0.730
0.696
0.676
0.657
0.642
0.642
0.630
0.617
0.614
0.619
0.619
0.623
0.631
0.634
0.631
0.636
0.636
0.640
0.643
0.637
0.647
0.644
0.639
0.631
0.620
0.616
0.610
0.602
0.602
0.595
0.600
0.585
0.588
0.596
0.939
0.911
0.888
0.856
0.841
0.800
0.768
0.755
0.726
0.701
0.680
0.677
0.664
0.653
0.650
0.645
0.647
0.661
0.662
0.669
0.659
0.656
0.654
0.658
0.666
0.674
0.681
0.679
0.678
0.672
0.660
0.657
0.655
0.653
0.651
0.643
0.636
0.636
0.624
0.624
0.627
0.939
0.927
0.907
0.888
0.860
0.826
0.795
0.773
0.751
0.725
0.703
0.688
0.680
0.681
0.685
0.688
0.678
0.681
0.693
0.699
0.694
0.689
0.691
0.694
0.705
0.703
0.705
0.716
0.714
0.712
0.706
0.706
0.702
0.692
0.687
0.682
0.691
0.679
0.672
0.663
0.670
0.964
0.946
0.928
0.904
0.885
0.846
0.825
0.792
0.780
0.757
0.733
0.714
0.709
0.710
0.715
0.716
0.723
0.725
0.729
0.737
0.732
0.724
0.733
0.738
0.744
0.746
0.746
0.750
0.752
0.748
0.738
0.740
0.733
0.742
0.724
0.723
0.715
0.714
0.712
0.713
0.716
0.980
0.952
0.943
0.923
0.897
0.859
0.844
0.827
0.802
0.778
0.762
0.741
0.739
0.741
0.749
0.748
0.750
0.755
0.755
0.762
0.757
0.764
0.779
0.776
0.789
0.786
0.779
0.789
0.785
0.777
0.775
0.773
0.769
0.767
0.764
0.763
0.756
0.752
0.750
0.750
0.744
0.993
0.982
0.960
0.934
0.905
0.880
0.858
0.833
0.817
0.804
0.776
0.766
0.773
0.779
0.778
0.783
0.780
0.782
0.787
0.790
0.791
0.804
0.810
0.807
0.816
0.823
0.817
0.821
0.818
0.805
0.809
0.797
0.793
0.786
0.793
0.794
0.777
0.773
0.773
0.782
0.786
1.007
1.000
0.967
0.939
0.927
0.894
0.872
0.848
0.847
0.832
0.809
0.800
0.793
0.803
0.815
0.812
0.814
0.815
0.822
0.836
0.835
0.840
0.845
0.850
0.858
0.857
0.851
0.855
0.858
0.850
0.840
0.834
0.821
0.821
0.806
0.813
0.804
0.802
0.806
0.810
0.814
1.026
1.006
0.985
0.948
0.931
0.915
0.890
0.867
0.846
0.841
0.835
0.832
0.814
0.817
0.829
0.839
0.838
0.845
0.858
0.864
0.858
0.867
0.867
0.876
0.884
0.887
0.884
0.890
0.886
0.881
0.876
0.865
0.867
0.861
0.849
0.841
0.837
0.831
0.841
0.846
0.842
1.025
1.013
0.985
0.958
0.949
0.924
0.902
0.874
0.862
0.864
0.861
0.849
0.849
0.843
0.849
0.865
0.866
0.871
0.877
0.888
0.877
0.888
0.899
0.900
0.906
0.909
0.921
0.920
0.917
0.908
0.915
0.908
0.906
0.889
0.882
0.877
0.864
0.872
0.867
0.879
0.886
1.032
1.009
0.989
0.969
0.959
0.932
0.905
0.893
0.876
0.872
0.879
0.857
0.863
0.860
0.864
0.880
0.891
0.902
0.907
0.915
0.910
0.917
0.927
0.933
0.944
0.948
0.945
0.946
0.947
0.958
0.956
0.940
0.930
0.918
0.905
0.896
0.902
0.895
0.900
0.909
0.920
1.025
1.009
0.997
0.970
0.956
0.930
0.913
0.895
0.888
0.890
0.882
0.874
0.873
0.881
0.892
0.901
0.917
0.921
0.923
0.927
0.935
0.938
0.953
0.956
0.964
0.973
0.973
0.984
0.983
0.983
0.978
0.962
0.952
0.937
0.930
0.919
0.914
0.919
0.924
0.947
0.948
1.009
1.000
0.988
0.970
0.952
0.936
0.920
0.896
0.896
0.887
0.878
0.876
0.882
0.894
0.905
0.910
0.930
0.941
0.936
0.937
0.961
0.961
0.968
0.966
0.984
0.991
0.997
1.003
0.996
1.003
0.999
0.980
0.963
0.965
0.960
0.937
0.933
0.943
0.956
0.959
0.975
1.017
0.994
0.978
0.972
0.958
0.936
0.925
0.901
0.899
0.900
0.890
0.891
0.898
0.907
0.916
0.921
0.932
0.947
0.962
0.960
0.974
0.979
0.985
0.989
1.006
1.014
1.011
1.019
1.014
1.018
1.016
1.000
0.985
0.986
0.974
0.954
0.952
0.964
0.973
0.982
0.984
1.008
0.997
0.989
0.963
0.960
0.936
0.920
0.906
0.900
0.898
0.895
0.901
0.902
0.907
0.924
0.933
0.942
0.963
0.970
0.966
0.981
0.988
0.995
1.007
1.019
1.020
1.025
1.030
1.031
1.037
1.033
1.025
1.009
1.008
0.993
0.983
0.973
0.993
0.997
1.006
1.002
0.936
0.912
0.894
0.891
0.880
0.869
0.857
0.843
0.808
0.794
0.781
0.765
0.754
0.735
0.713
0.696
0.672
0.659
0.649
0.637
0.619
0.615
0.599
0.586
0.574
0.560
0.538
0.513
0.489
0.478
0.451
0.427
0.415
0.402
0.375
0.372
0.371
0.363
0.356
0.349
0.347
0.905
0.893
0.875
0.865
0.853
0.843
0.819
0.801
0.785
0.765
0.743
0.731
0.717
0.703
0.683
0.654
0.627
0.607
0.611
0.604
0.584
0.561
0.563
0.551
0.530
0.519
0.495
0.470
0.455
0.437
0.414
0.390
0.380
0.371
0.352
0.335
0.331
0.328
0.320
0.313
0.314
0.879
0.871
0.858
0.846
0.837
0.805
0.781
0.770
0.753
0.736
0.717
0.702
0.672
0.657
0.639
0.619
0.592
0.574
0.563
0.557
0.543
0.525
0.516
0.503
0.500
0.473
0.454
0.439
0.416
0.395
0.382
0.363
0.340
0.332
0.325
0.306
0.297
0.296
0.291
0.291
0.294
0.853
0.844
0.834
0.811
0.795
0.771
0.759
0.731
0.710
0.692
0.682
0.656
0.638
0.622
0.598
0.580
0.560
0.545
0.518
0.506
0.503
0.494
0.482
0.477
0.456
0.436
0.414
0.408
0.385
0.369
0.355
0.334
0.313
0.306
0.292
0.284
0.273
0.260
0.266
0.273
0.273
0.827
0.818
0.800
0.779
0.756
0.742
0.724
0.699
0.682
0.657
0.641
0.630
0.611
0.585
0.561
0.536
0.515
0.505
0.479
0.468
0.462
0.451
0.437
0.428
0.425
0.404
0.386
0.369
0.358
0.343
0.326
0.304
0.284
0.272
0.266
0.258
0.247
0.243
0.242
0.244
0.259
0.807
0.791
0.770
0.757
0.732
0.704
0.680
0.655
0.645
0.629
0.615
0.594
0.583
0.545
0.529
0.501
0.482
0.467
0.450
0.437
0.422
0.418
0.415
0.396
0.387
0.372
0.362
0.337
0.324
0.302
0.291
0.276
0.263
0.236
0.231
0.230
0.224
0.222
0.216
0.223
0.240
0.783
0.770
0.752
0.747
0.717
0.689
0.657
0.633
0.620
0.599
0.587
0.569
0.533
0.510
0.496
0.475
0.455
0.443
0.424
0.410
0.401
0.396
0.385
0.369
0.362
0.347
0.328
0.310
0.298
0.281
0.268
0.248
0.229
0.214
0.213
0.213
0.209
0.203
0.208
0.219
0.228
0.788
0.758
0.739
0.718
0.685
0.664
0.648
0.615
0.595
0.579
0.571
0.546
0.520
0.489
0.467
0.444
0.427
0.421
0.408
0.389
0.379
0.372
0.362
0.357
0.341
0.319
0.305
0.296
0.287
0.270
0.254
0.229
0.211
0.209
0.215
0.214
0.203
0.201
0.199
0.205
0.213
0.775
0.749
0.722
0.698
0.672
0.656
0.632
0.609
0.586
0.558
0.536
0.512
0.498
0.477
0.450
0.417
0.404
0.390
0.376
0.368
0.365
0.358
0.343
0.336
0.319
0.311
0.303
0.285
0.270
0.251
0.238
0.220
0.218
0.201
0.204
0.194
0.196
0.189
0.193
0.200
0.209
0.761
0.752
0.716
0.684
0.668
0.641
0.615
0.590
0.563
0.528
0.512
0.483
0.480
0.450
0.427
0.389
0.382
0.374
0.359
0.351
0.351
0.340
0.330
0.327
0.312
0.306
0.295
0.283
0.274
0.252
0.245
0.232
0.219
0.204
0.194
0.195
0.187
0.182
0.186
0.187
0.201
0.750
0.742
0.711
0.689
0.661
0.631
0.595
0.575
0.547
0.521
0.501
0.474
0.435
0.424
0.419
0.391
0.370
0.364
0.348
0.344
0.336
0.327
0.326
0.318
0.313
0.307
0.295
0.274
0.268
0.264
0.249
0.234
0.219
0.208
0.202
0.197
0.193
0.179
0.186
0.181
0.185
0.742
0.728
0.694
0.684
0.655
0.626
0.590
0.553
0.542
0.515
0.485
0.454
0.416
0.417
0.390
0.386
0.372
0.357
0.337
0.326
0.325
0.324
0.322
0.310
0.304
0.296
0.280
0.275
0.267
0.255
0.250
0.240
0.225
0.221
0.212
0.205
0.195
0.183
0.190
0.185
0.187
0.737
0.721
0.684
0.663
0.650
0.613
0.580
0.551
0.515
0.488
0.463
0.452
0.419
0.406
0.385
0.373
0.351
0.339
0.323
0.317
0.320
0.322
0.305
0.291
0.291
0.284
0.276
0.276
0.262
0.256
0.247
0.243
0.239
0.228
0.221
0.207
0.196
0.188
0.183
0.186
0.184
0.740
0.706
0.680
0.659
0.638
0.614
0.580
0.537
0.502
0.474
0.452
0.428
0.413
0.385
0.368
0.362
0.353
0.329
0.320
0.319
0.320
0.317
0.314
0.297
0.292
0.289
0.282
0.274
0.265
0.256
0.253
0.247
0.246
0.233
0.222
0.212
0.202
0.190
0.193
0.187
0.189
0.735
0.714
0.681
0.653
0.635
0.605
0.573
0.530
0.500
0.473
0.458
0.433
0.412
0.385
0.366
0.361
0.350
0.340
0.327
0.324
0.313
0.316
0.314
0.306
0.308
0.299
0.295
0.290
0.278
0.267
0.260
0.258
0.253
0.246
0.232
0.220
0.213
0.202
0.209
0.206
0.195
0.745
0.723
0.687
0.651
0.635
0.612
0.580
0.542
0.507
0.485
0.459
0.434
0.420
0.398
0.380
0.372
0.362
0.342
0.335
0.329
0.328
0.328
0.323
0.322
0.311
0.304
0.306
0.294
0.289
0.283
0.280
0.267
0.259
0.256
0.247
0.247
0.232
0.231
0.222
0.214
0.212
0.761
0.733
0.703
0.671
0.651
0.627
0.591
0.546
0.521
0.491
0.465
0.452
0.431
0.405
0.392
0.387
0.375
0.359
0.338
0.341
0.336
0.336
0.340
0.327
0.319
0.320
0.315
0.314
0.312
0.299
0.292
0.289
0.285
0.279
0.270
0.262
0.251
0.244
0.238
0.226
0.229
0.774
0.753
0.724
0.701
0.647
0.627
0.603
0.569
0.546
0.502
0.488
0.466
0.442
0.418
0.406
0.400
0.382
0.372
0.359
0.352
0.353
0.357
0.357
0.345
0.341
0.340
0.338
0.334
0.332
0.330
0.315
0.316
0.312
0.305
0.299
0.284
0.270
0.260
0.259
0.252
0.242
0.783
0.747
0.724
0.699
0.673
0.642
0.607
0.587
0.557
0.526
0.501
0.483
0.453
0.438
0.426
0.404
0.392
0.386
0.375
0.372
0.371
0.381
0.375
0.370
0.365
0.363
0.363
0.364
0.357
0.348
0.351
0.340
0.332
0.329
0.316
0.305
0.296
0.288
0.273
0.272
0.265
0.796
0.766
0.743
0.716
0.695
0.652
0.620
0.593
0.569
0.535
0.508
0.486
0.469
0.455
0.440
0.416
0.399
0.395
0.396
0.401
0.402
0.397
0.397
0.396
0.389
0.389
0.384
0.389
0.381
0.380
0.370
0.362
0.361
0.354
0.342
0.335
0.320
0.310
0.304
0.299
0.293
0.823
0.794
0.765
0.738
0.701
0.666
0.633
0.608
0.581
0.560
0.515
0.508
0.491
0.481
0.454
0.438
0.428
0.426
0.424
0.415
0.418
0.421
0.420
0.411
0.406
0.406
0.408
0.403
0.409
0.403
0.404
0.399
0.391
0.376
0.367
0.359
0.356
0.346
0.329
0.319
0.314
0.847
0.810
0.786
0.748
0.708
0.686
0.654
0.621
0.598
0.574
0.536
0.530
0.512
0.493
0.476
0.469
0.447
0.444
0.445
0.441
0.443
0.446
0.447
0.440
0.433
0.438
0.440
0.446
0.439
0.436
0.439
0.429
0.422
0.410
0.400
0.396
0.382
0.370
0.358
0.348
0.351
0.853
0.833
0.798
0.769
0.735
0.700
0.681
0.638
0.611
0.591
0.558
0.536
0.519
0.512
0.504
0.497
0.484
0.479
0.473
0.465
0.468
0.469
0.467
0.471
0.473
0.467
0.478
0.478
0.476
0.471
0.470
0.463
0.457
0.443
0.432
0.420
0.409
0.402
0.396
0.385
0.388
0.875
0.849
0.815
0.786
0.756
0.724
0.690
0.663
0.630
0.610
0.579
0.560
0.544
0.539
0.527
0.523
0.509
0.510
0.506
0.498
0.498
0.498
0.501
0.500
0.506
0.502
0.510
0.513
0.516
0.509
0.508
0.499
0.488
0.480
0.471
0.456
0.453
0.436
0.430
0.422
0.436
0.888
0.871
0.842
0.809
0.780
0.746
0.719
0.691
0.659
0.642
0.604
0.589
0.584
0.574
0.558
0.543
0.548
0.546
0.539
0.536
0.543
0.556
0.552
0.547
0.552
0.557
0.560
0.557
0.549
0.545
0.535
0.530
0.521
0.519
0.508
0.500
0.483
0.476
0.461
0.470
0.470
0.903
0.881
0.862
0.826
0.807
0.775
0.744
0.712
0.680
0.652
0.632
0.626
0.607
0.596
0.589
0.586
0.588
0.593
0.585
0.578
0.581
0.585
0.581
0.590
0.597
0.596
0.596
0.604
0.594
0.594
0.581
0.565
0.555
0.552
0.543
0.535
0.522
0.509
0.498
0.508
0.518
0.924
0.900
0.879
0.851
0.820
0.797
0.767
0.723
0.696
0.678
0.661
0.654
0.645
0.633
0.619
0.615
0.626
0.625
0.626
0.617
0.620
0.623
0.629
0.615
0.622
0.635
0.632
0.631
0.630
0.622
0.611
0.610
0.604
0.592
0.584
0.566
0.557
0.550
0.552
0.543
0.555
0.936
0.916
0.892
0.869
0.834
0.809
0.790
0.761
0.724
0.701
0.688
0.674
0.675
0.660
0.655
0.650
0.651
0.655
0.657
0.663
0.654
0.656
0.659
0.646
0.649
0.656
0.661
0.657
0.669
0.658
0.651
0.639
0.642
0.633
0.618
0.609
0.603
0.605
0.591
0.590
0.591
0.953
0.933
0.915
0.883
0.865
0.833
0.806
0.776
0.755
0.723
0.710
0.710
0.703
0.683
0.684
0.684
0.690
0.692
0.693
0.696
0.693
0.687
0.692
0.688
0.689
0.695
0.699
0.698
0.697
0.693
0.687
0.680
0.684
0.677
0.668
0.657
0.645
0.651
0.633
0.631
0.636
0.975
0.960
0.942
0.919
0.888
0.860
0.833
0.808
0.778
0.759
0.737
0.737
0.729
0.724
0.716
0.719
0.727
0.723
0.726
0.732
0.733
0.739
0.727
0.730
0.734
0.735
0.733
0.731
0.729
0.736
0.730
0.730
0.721
0.716
0.708
0.695
0.686
0.684
0.669
0.676
0.681
0.991
0.974
0.968
0.938
0.915
0.883
0.862
0.831
0.799
0.788
0.768
0.747
0.747
0.754
0.752
0.752
0.753
0.755
0.767
0.771
0.766
0.773
0.761
0.773
0.770
0.773
0.772
0.777
0.771
0.762
0.764
0.762
0.759
0.751
0.744
0.732
0.728
0.726
0.713
0.711
0.719
1.008
0.993
0.979
0.951
0.940
0.910
0.869
0.852
0.829
0.811
0.784
0.777
0.793
0.786
0.783
0.791
0.782
0.787
0.794
0.797
0.801
0.806
0.804
0.805
0.816
0.812
0.815
0.815
0.814
0.804
0.791
0.788
0.784
0.776
0.771
0.763
0.765
0.760
0.753
0.745
0.747
1.025
1.002
0.984
0.973
0.951
0.926
0.889
0.882
0.855
0.833
0.816
0.807
0.821
0.816
0.815
0.821
0.820
0.820
0.820
0.827
0.829
0.835
0.839
0.834
0.848
0.855
0.849
0.841
0.840
0.842
0.838
0.821
0.812
0.804
0.795
0.797
0.798
0.791
0.786
0.782
0.782
1.052
1.021
1.006
0.988
0.968
0.937
0.903
0.887
0.871
0.857
0.843
0.843
0.841
0.837
0.843
0.847
0.846
0.852
0.861
0.857
0.871
0.864
0.876
0.874
0.880
0.876
0.880
0.871
0.870
0.869
0.866
0.857
0.838
0.836
0.840
0.823
0.833
0.819
0.819
0.821
0.820
1.061
1.032
1.015
0.987
0.980
0.953
0.917
0.897
0.891
0.877
0.878
0.870
0.867
0.860
0.882
0.883
0.878
0.871
0.881
0.904
0.896
0.895
0.902
0.910
0.908
0.904
0.910
0.908
0.912
0.903
0.902
0.892
0.885
0.880
0.865
0.855
0.855
0.852
0.856
0.852
0.861
1.061
1.036
1.021
1.001
0.983
0.952
0.928
0.915
0.892
0.899
0.902
0.887
0.881
0.891
0.893
0.898
0.904
0.904
0.918
0.923
0.917
0.913
0.925
0.934
0.933
0.933
0.935
0.935
0.938
0.935
0.942
0.932
0.923
0.903
0.896
0.881
0.880
0.878
0.878
0.890
0.895
1.061
1.038
1.031
1.005
0.977
0.954
0.940
0.923
0.908
0.910
0.902
0.894
0.899
0.895
0.912
0.916
0.922
0.937
0.942
0.952
0.944
0.952
0.952
0.967
0.970
0.970
0.969
0.973
0.972
0.977
0.980
0.968
0.946
0.934
0.922
0.909
0.907
0.907
0.906
0.922
0.923
1.065
1.037
1.032
0.998
0.981
0.961
0.953
0.926
0.917
0.918
0.907
0.909
0.903
0.907
0.922
0.929
0.941
0.956
0.961
0.966
0.964
0.979
0.983
0.981
0.988
0.990
1.003
0.999
0.995
0.997
0.995
0.995
0.978
0.960
0.940
0.932
0.927
0.930
0.943
0.956
0.956
1.058
1.031
1.010
1.004
0.986
0.967
0.951
0.936
0.936
0.931
0.920
0.925
0.917
0.929
0.934
0.945
0.950
0.967
0.981
0.980
0.990
0.990
0.994
0.998
1.005
1.017
1.018
1.016
1.017
1.013
1.013
1.009
0.987
0.975
0.970
0.948
0.950
0.955
0.966
0.976
0.982
1.053
1.035
1.009
1.000
0.990
0.972
0.955
0.934
0.933
0.929
0.920
0.928
0.935
0.937
0.940
0.952
0.968
0.973
0.985
0.995
1.005
1.001
1.011
1.018
1.031
1.032
1.033
1.035
1.032
1.028
1.018
1.019
1.004
0.998
0.984
0.969
0.966
0.976
0.978
0.987
0.995
1.046
1.034
1.019
1.010
0.983
0.966
0.947
0.935
0.930
0.928
0.923
0.927
0.926
0.940
0.956
0.957
0.982
0.989
0.998
1.009
1.006
1.015
1.019
1.035
1.045
1.047
1.040
1.042
1.048
1.045
1.037
1.036
1.023
1.017
0.998
0.991
0.987
0.993
1.001
0.996
1.002
0.930
0.902
0.881
0.861
0.851
0.843
0.834
0.819
0.794
0.766
0.748
0.735
0.727
0.706
0.683
0.676
0.647
0.636
0.619
0.608
0.586
0.581
0.576
0.552
0.532
0.524
0.504
0.481
0.473
0.462
0.435
0.421
0.402
0.381
0.374
0.363
0.353
0.341
0.342
0.330
0.328
0.906
0.876
0.859
0.839
0.822
0.816
0.797
0.787
0.764
0.743
0.724
0.699
0.682
0.665
0.642
0.631
0.599
0.584
0.577
0.570
0.548
0.544
0.529
0.511
0.489
0.478
0.463
0.451
0.433
0.416
0.392
0.366
0.354
0.345
0.329
0.328
0.311
0.310
0.308
0.294
0.296
0.866
0.858
0.842
0.823
0.804
0.781
0.759
0.740
0.719
0.711
0.691
0.672
0.641
0.628
0.603
0.586
0.562
0.539
0.537
0.522
0.508
0.498
0.486
0.473
0.447
0.432
0.426
0.407
0.399
0.372
0.361
0.331
0.321
0.308
0.298
0.282
0.279
0.278
0.279
0.271
0.275
0.846
0.831
0.816
0.789
0.766
0.744
0.725
0.695
0.685
0.669
0.649
0.630
0.617
0.597
0.572
0.555
0.530
0.511
0.490
0.475
0.470
0.460
0.452
0.437
0.424
0.410
0.395
0.382
0.363
0.345
0.326
0.302
0.296
0.272
0.271
0.263
0.262
0.248
0.244
0.247
0.254
0.812
0.810
0.796
0.762
0.742
0.713
0.696
0.671
0.657
0.637
0.616
0.601
0.575
0.559
0.542
0.520
0.489
0.479
0.453
0.439
0.430
0.423
0.416
0.409
0.395
0.375
0.365
0.341
0.339
0.317
0.290
0.274
0.267
0.250
0.237
0.234
0.233
0.233
0.233
0.224
0.219
0.792
0.772
0.754
0.732
0.718
0.692
0.656
0.632
0.617
0.611
0.590
0.568
0.546
0.520
0.502
0.482
0.452
0.438
0.421
0.408
0.399
0.398
0.389
0.380
0.363
0.348
0.329
0.300
0.294
0.285
0.269
0.250
0.235
0.226
0.215
0.209
0.202
0.202
0.198
0.204
0.205
0.771
0.751
0.732
0.713
0.685
0.664
0.634
0.602
0.585
0.581
0.563
0.540
0.510
0.488
0.476
0.445
0.425
0.416
0.398
0.386
0.382
0.374
0.364
0.349
0.336
0.321
0.302
0.285
0.275
0.260
0.243
0.225
0.208
0.196
0.194
0.185
0.188
0.179
0.182
0.190
0.201
0.758
0.737
0.712
0.693
0.669
0.649
0.620
0.598
0.577
0.556
0.536
0.511
0.490
0.475
0.453
0.426
0.406
0.391
0.378
0.367
0.362
0.355
0.345
0.329
0.320
0.305
0.288
0.276
0.265
0.254
0.232
0.209
0.195
0.190
0.188
0.185
0.174
0.170
0.172
0.173
0.183
0.747
0.722
0.705
0.678
0.654
0.632
0.615
0.591
0.564
0.535
0.505
0.489
0.471
0.452
0.420
0.404
0.381
0.373
0.361
0.348
0.335
0.330
0.320
0.312
0.300
0.295
0.285
0.265
0.256
0.240
0.218
0.205
0.193
0.183
0.174
0.166
0.166
0.160
0.159
0.164
0.180
0.733
0.715
0.696
0.668
0.646
0.618
0.594
0.576
0.542
0.518
0.497
0.466
0.454
0.430
0.400
0.383
0.364
0.352
0.333
0.334
0.324
0.318
0.314
0.301
0.300
0.293
0.277
0.264
0.252
0.235
0.219
0.211
0.204
0.188
0.179
0.171
0.168
0.160
0.154
0.155
0.160
0.718
0.713
0.703
0.669
0.648
0.618
0.581
0.557
0.534
0.506
0.478
0.454
0.423
0.408
0.392
0.374
0.357
0.351
0.331
0.323
0.321
0.312
0.301
0.302
0.296
0.288
0.277
0.260
0.250
0.237
0.226
0.219
0.204
0.193
0.185
0.178
0.162
0.166
0.154
0.152
0.155
0.730
0.706
0.687
0.658
0.639
0.606
0.572
0.542
0.519
0.508
0.472
0.440
0.407
0.390
0.380
0.367
0.360
0.345
0.320
0.311
0.314
0.309
0.305
0.295
0.285
0.279
0.270
0.259
0.251
0.231
0.231
0.219
0.211
0.203
0.195
0.189
0.168
0.156
0.154
0.157
0.152
0.734
0.695
0.676
0.653
0.635
0.599
0.573
0.535
0.504
0.480
0.454
0.433
0.414
0.388
0.369
0.358
0.342
0.331
0.324
0.312
0.311
0.294
0.291
0.280
0.276
0.269
0.264
0.256
0.244
0.239
0.234
0.224
0.215
0.218
0.202
0.185
0.178
0.161
0.155
0.160
0.156
0.730
0.700
0.674
0.651
0.620
0.604
0.563
0.528
0.496
0.466
0.443
0.422
0.407
0.376
0.365
0.347
0.338
0.326
0.321
0.315
0.307
0.299
0.301
0.296
0.284
0.274
0.268
0.258
0.258
0.250
0.243
0.232
0.222
0.221
0.215
0.193
0.184
0.168
0.165
0.166
0.156
0.732
0.708
0.682
0.649
0.623
0.601
0.563
0.530
0.502
0.476
0.449
0.435
0.413
0.390
0.370
0.361
0.355
0.341
0.331
0.321
0.311
0.306
0.305
0.302
0.301
0.291
0.283
0.273
0.269
0.259
0.249
0.243
0.240
0.226
0.222
0.210
0.201
0.194
0.184
0.175
0.170
0.745
0.717
0.691
0.664
0.628
0.601
0.569
0.538
0.506
0.481
0.459
0.439
0.422
0.411
0.383
0.378
0.365
0.347
0.330
0.327
0.325
0.323
0.324
0.319
0.303
0.299
0.292
0.294
0.283
0.279
0.265
0.255
0.255
0.247
0.232
0.226
0.219
0.208
0.197
0.191
0.183
0.762
0.741
0.711
0.687
0.653
0.616
0.591
0.562
0.516
0.488
0.476
0.454
0.432
0.416
0.404
0.384
0.368
0.366
0.351
0.342
0.339
0.340
0.331
0.326
0.324
0.319
0.312
0.313
0.309
0.293
0.288
0.284
0.286
0.277
0.257
0.239
0.235
0.220
0.211
0.208
0.199
0.779
0.751
0.734
0.708
0.672
0.621
0.605
0.579
0.549
0.522
0.489
0.475
0.450
0.433
0.411
0.400
0.382
0.379
0.370
0.362
0.357
0.357
0.359
0.346
0.339
0.339
0.338
0.338
0.326
0.325
0.321
0.310
0.308
0.299
0.290
0.269
0.261
0.243
0.238
0.225
0.218
0.797
0.774
0.744
0.714
0.684
0.646
0.604
0.592
0.562
0.535
0.508
0.498
0.464
0.447
0.438
0.406
0.398
0.391
0.391
0.382
0.378
0.374
0.382
0.376
0.371
0.368
0.362
0.358
0.361
0.353
0.348
0.343
0.326
0.316
0.312
0.302
0.286
0.274
0.258
0.252
0.248
0.809
0.791
0.766
0.733
0.707
0.668
0.639
0.612
0.579
0.545
0.518
0.499
0.486
0.469
0.448
0.428
0.414
0.411
0.410
0.403
0.404
0.400
0.408
0.405
0.396
0.396
0.383
0.386
0.389
0.383
0.366
0.360
0.361
0.345
0.337
0.324
0.314
0.296
0.295
0.283
0.273
0.835
0.810
0.788
0.758
0.727
0.691
0.659
0.624
0.601
0.571
0.535
0.520
0.508
0.489
0.467
0.442
0.439
0.436
0.433
0.429
0.429
0.429
0.425
0.429
0.418
0.413
0.414
0.417
0.417
0.413
0.407
0.399
0.392
0.384
0.371
0.359
0.346
0.335
0.324
0.303
0.301
0.851
0.829
0.801
0.778
0.740
0.704
0.675
0.647
0.622
0.591
0.564
0.548
0.524
0.499
0.493
0.486
0.468
0.463
0.460
0.453
0.455
0.454
0.452
0.461
0.450
0.448
0.449
0.455
0.448
0.444
0.439
0.436
0.420
0.414
0.401
0.389
0.383
0.372
0.366
0.343
0.347
0.878
0.846
0.817
0.794
0.768
0.733
0.703
0.674
0.637
0.605
0.591
0.572
0.558
0.524
0.517
0.518
0.509
0.495
0.488
0.483
0.476
0.483
0.484
0.493
0.493
0.484
0.488
0.492
0.492
0.485
0.476
0.469
0.457
0.450
0.438
0.427
0.417
0.407
0.392
0.380
0.375
0.888
0.859
0.840
0.813
0.785
0.755
0.725
0.695
0.662
0.639
0.611
0.593
0.582
0.562
0.550
0.549
0.540
0.542
0.522
0.514
0.529
0.527
0.529
0.533
0.527
0.527
0.522
0.522
0.526
0.522
0.513
0.512
0.503
0.490
0.480
0.467
0.455
0.439
0.422
0.414
0.417
0.906
0.886
0.865
0.836
0.816
0.786
0.752
0.725
0.691
0.667
0.633
0.623
0.611
0.593
0.585
0.581
0.575
0.576
0.576
0.567
0.568
0.574
0.575
0.572
0.570
0.572
0.578
0.575
0.569
0.560
0.551
0.545
0.537
0.535
0.523
0.509
0.494
0.479
0.462
0.463
0.463
0.926
0.901
0.879
0.851
0.836
0.806
0.776
0.745
0.706
0.678
0.660
0.655
0.634
0.623
0.617
0.611
0.611
0.615
0.614
0.606
0.605
0.607
0.614
0.607
0.617
0.620
0.617
0.618
0.611
0.607
0.603
0.583
0.574
0.562
0.555
0.541
0.525
0.519
0.518
0.501
0.514
0.943
0.921
0.900
0.876
0.849
0.825
0.795
0.763
0.725
0.698
0.684
0.679
0.667
0.663
0.655
0.641
0.645
0.652
0.653
0.651
0.646
0.646
0.649
0.648
0.652
0.657
0.652
0.649
0.647
0.643
0.633
0.625
0.621
0.607
0.599
0.582
0.571
0.562
0.556
0.550
0.554
0.961
0.944
0.918
0.892
0.857
0.835
0.816
0.790
0.751
0.731
0.712
0.705
0.709
0.701
0.683
0.676
0.684
0.689
0.692
0.688
0.685
0.681
0.686
0.687
0.684
0.679
0.682
0.683
0.677
0.679
0.675
0.668
0.655
0.651
0.645
0.631
0.615
0.608
0.600
0.603
0.603
0.987
0.977
0.949
0.924
0.901
0.868
0.846
0.814
0.780
0.761
0.745
0.741
0.732
0.727
0.724
0.723
0.719
0.724
0.718
0.725
0.731
0.729
0.733
0.730
0.722
0.721
0.718
0.715
0.714
0.712
0.717
0.704
0.697
0.693
0.683
0.678
0.660
0.656
0.647
0.642
0.642
1.000
0.993
0.967
0.941
0.922
0.894
0.872
0.842
0.812
0.793
0.768
0.764
0.759
0.757
0.760
0.756
0.758
0.755
0.757
0.765
0.769
0.767
0.765
0.775
0.754
0.763
0.760
0.750
0.748
0.748
0.751
0.743
0.731
0.726
0.722
0.707
0.695
0.690
0.685
0.686
0.685
1.022
1.004
0.986
0.963
0.932
0.913
0.890
0.868
0.838
0.818
0.794
0.790
0.786
0.797
0.789
0.782
0.788
0.785
0.792
0.801
0.798
0.801
0.798
0.802
0.796
0.790
0.801
0.792
0.793
0.788
0.785
0.778
0.771
0.759
0.755
0.746
0.743
0.734
0.718
0.720
0.718
1.032
1.014
1.009
0.977
0.956
0.944
0.917
0.887
0.865
0.839
0.824
0.807
0.820
0.825
0.821
0.817
0.811
0.823
0.827
0.835
0.841
0.838
0.836
0.835
0.837
0.840
0.842
0.838
0.833
0.832
0.815
0.812
0.810
0.796
0.785
0.786
0.778
0.764
0.761
0.759
0.759
1.050
1.036
1.033
1.010
0.980
0.953
0.932
0.913
0.891
0.863
0.847
0.856
0.858
0.853
0.850
0.854
0.849
0.856
0.863
0.865
0.864
0.865
0.861
0.872
0.876
0.874
0.869
0.864
0.867
0.868
0.851
0.842
0.833
0.822
0.816
0.817
0.808
0.802
0.801
0.795
0.798
1.070
1.046
1.033
1.023
0.990
0.972
0.948
0.935
0.911
0.883
0.882
0.884
0.875
0.878
0.882
0.883
0.880
0.879
0.891
0.894
0.900
0.900
0.894
0.894
0.906
0.907
0.896
0.889
0.889
0.896
0.890
0.878
0.869
0.859
0.860
0.848
0.835
0.832
0.834
0.832
0.832
1.087
1.059
1.036
1.030
1.007
0.989
0.957
0.948
0.916
0.908
0.903
0.902
0.901
0.915
0.906
0.910
0.907
0.908
0.914
0.917
0.927
0.921
0.921
0.925
0.926
0.930
0.929
0.928
0.936
0.928
0.925
0.914
0.900
0.884
0.885
0.870
0.867
0.864
0.862
0.877
0.874
1.081
1.063
1.047
1.036
1.013
0.991
0.964
0.946
0.938
0.929
0.927
0.920
0.917
0.928
0.923
0.927
0.927
0.933
0.945
0.952
0.946
0.945
0.948
0.950
0.958
0.959
0.955
0.957
0.964
0.965
0.966
0.949
0.931
0.917
0.912
0.901
0.889
0.890
0.889
0.904
0.906
1.079
1.072
1.056
1.036
1.011
0.998
0.968
0.954
0.951
0.952
0.939
0.935
0.926
0.929
0.939
0.945
0.948
0.956
0.973
0.967
0.981
0.983
0.982
0.991
0.996
0.988
0.986
0.987
0.992
0.995
1.002
0.987
0.960
0.934
0.938
0.931
0.914
0.915
0.915
0.925
0.929
1.090
1.085
1.067
1.031
1.019
0.996
0.992
0.970
0.964
0.961
0.949
0.950
0.940
0.944
0.953
0.962
0.961
0.982
0.993
0.999
0.993
1.006
1.003
1.010
1.010
1.016
1.016
1.012
1.009
1.013
1.018
1.009
0.985
0.974
0.964
0.945
0.932
0.939
0.942
0.954
0.962
1.086
1.076
1.053
1.038
1.016
1.004
0.985
0.977
0.972
0.957
0.959
0.958
0.955
0.958
0.969
0.971
0.980
0.996
1.003
1.015
1.009
1.015
1.012
1.019
1.033
1.033
1.033
1.023
1.031
1.031
1.024
1.020
0.997
0.996
0.983
0.969
0.967
0.956
0.965
0.977
0.987
1.083
1.069
1.053
1.039
1.024
1.003
0.987
0.982
0.974
0.960
0.960
0.959
0.963
0.969
0.969
0.982
0.996
1.005
1.014
1.021
1.022
1.026
1.030
1.042
1.058
1.059
1.052
1.049
1.043
1.035
1.033
1.031
1.017
1.010
1.007
0.987
0.985
0.976
0.987
0.998
1.004
1.084
1.069
1.054
1.044
1.027
1.000
0.976
0.969
0.967
0.959
0.950
0.960
0.968
0.963
0.979
0.991
1.008
1.016
1.020
1.033
1.040
1.037
1.044
1.046
1.062
1.062
1.062
1.065
1.059
1.055
1.041
1.042
1.025
1.025
1.016
1.002
0.999
0.998
1.001
1.009
1.019
0.917
0.896
0.866
0.852
0.829
0.819
0.807
0.799
0.763
0.750
0.728
0.713
0.693
0.669
0.660
0.650
0.624
0.604
0.583
0.578
0.561
0.556
0.549
0.528
0.510
0.498
0.480
0.465
0.442
0.427
0.417
0.398
0.382
0.373
0.358
0.347
0.335
0.331
0.322
0.315
0.303
0.898
0.853
0.841
0.816
0.796
0.778
0.775
0.751
0.736
0.711
0.696
0.676
0.657
0.635
0.620
0.602
0.574
0.551
0.542
0.528
0.521
0.513
0.509
0.487
0.466
0.454
0.441
0.423
0.406
0.382
0.372
0.361
0.347
0.325
0.321
0.312
0.302
0.294
0.286
0.280
0.273
0.863
0.834
0.816
0.792
0.768
0.742
0.729
0.707
0.695
0.676
0.652
0.636
0.621
0.599
0.577
0.564
0.539
0.518
0.506
0.495
0.479
0.473
0.459
0.445
0.434
0.413
0.406
0.389
0.369
0.347
0.330
0.317
0.307
0.284
0.274
0.273
0.262
0.259
0.260
0.250
0.256
0.828
0.823
0.797
0.767
0.739
0.727
0.707
0.677
0.657
0.643
0.618
0.605
0.584
0.568
0.550
0.526
0.503
0.482
0.465
0.453
0.443
0.433
0.422
0.408
0.395
0.381
0.372
0.359
0.340
0.313
0.296
0.290
0.277
0.256
0.245
0.240
0.245
0.235
0.226
0.224
0.232
0.804
0.795
0.777
0.753
0.718
0.691
0.668
0.644
0.626
0.607
0.594
0.571
0.556
0.531
0.511
0.492
0.469
0.441
0.425
0.409
0.411
0.404
0.396
0.380
0.373
0.356
0.340
0.319
0.312
0.295
0.273
0.251
0.239
0.225
0.215
0.217
0.216
0.216
0.206
0.209
0.209
0.772
0.754
0.739
0.718
0.692
0.672
0.635
0.618
0.591
0.584
0.564
0.543
0.525
0.508
0.480
0.457
0.433
0.405
0.394
0.386
0.378
0.373
0.368
0.347
0.344
0.324
0.309
0.297
0.277
0.257
0.245
0.228
0.209
0.207
0.201
0.184
0.183
0.178
0.191
0.186
0.184
0.747
0.735
0.704
0.694
0.658
0.640
0.622
0.592
0.573
0.554
0.532
0.511
0.494
0.471
0.456
0.438
0.407
0.383
0.368
0.364
0.359
0.347
0.340
0.328
0.312
0.295
0.284
0.266
0.250
0.235
0.227
0.208
0.192
0.183
0.174
0.165
0.158
0.156
0.164
0.164
0.167
0.735
0.718
0.696
0.672
0.654
0.629
0.599
0.581
0.560
0.534
0.506
0.488
0.471
0.450
0.428
0.407
0.382
0.369
0.356
0.347
0.343
0.330
0.311
0.308
0.289
0.282
0.275
0.262
0.249
0.233
0.219
0.189
0.177
0.167
0.168
0.159
0.156
0.149
0.150
0.153
0.152
0.728
0.699
0.688
0.660
0.629
0.606
0.586
0.563
0.543
0.514
0.489
0.471
0.453
0.434
0.401
0.385
0.362
0.356
0.337
0.331
0.322
0.316
0.301
0.293
0.286
0.272
0.265
0.256
0.236
0.225
0.201
0.191
0.178
0.161
0.152
0.149
0.145
0.138
0.135
0.139
0.137
0.716
0.698
0.676
0.652
0.633
0.601
0.573
0.548
0.529
0.503
0.474
0.449
0.446
0.414
0.389
0.374
0.360
0.332
0.327
0.309
0.308
0.293
0.290
0.282
0.273
0.260
0.257
0.245
0.232
0.217
0.206
0.194
0.185
0.173
0.160
0.147
0.142
0.137
0.131
0.127
0.118
0.721
0.702
0.679
0.654
0.619
0.594
0.564
0.547
0.514
0.494
0.460
0.436
0.410
0.391
0.378
0.362
0.348
0.326
0.321
0.303
0.301
0.294
0.289
0.280
0.274
0.265
0.258
0.251
0.231
0.217
0.202
0.194
0.184
0.173
0.171
0.155
0.146
0.137
0.131
0.119
0.120
0.725
0.700
0.675
0.647
0.618
0.595
0.559
0.533
0.509
0.490
0.452
0.433
0.401
0.374
0.369
0.345
0.348
0.328
0.313
0.316
0.289
0.290
0.289
0.278
0.269
0.264
0.253
0.241
0.232
0.222
0.209
0.198
0.188
0.179
0.178
0.169
0.159
0.140
0.131
0.126
0.134
0.730
0.705
0.674
0.653
0.611
0.589
0.561
0.529
0.493
0.463
0.450
0.421
0.405
0.386
0.361
0.342
0.331
0.316
0.317
0.300
0.288
0.284
0.278
0.271
0.262
0.257
0.249
0.242
0.234
0.227
0.218
0.209
0.200
0.187
0.183
0.168
0.157
0.148
0.134
0.138
0.134
0.736
0.705
0.676
0.643
0.617
0.583
0.554
0.515
0.496
0.462
0.447
0.420
0.397
0.382
0.358
0.351
0.332
0.325
0.318
0.311
0.293
0.294
0.286
0.284
0.276
0.271
0.255
0.250
0.242
0.232
0.227
0.221
0.209
0.202
0.191
0.171
0.166
0.159
0.153
0.145
0.143
0.734
0.710
0.686
0.657
0.619
0.590
0.555
0.523
0.502
0.476
0.449
0.429
0.416
0.393
0.365
0.364
0.359
0.333
0.321
0.319
0.312
0.302
0.292
0.291
0.289
0.281
0.273
0.267
0.260
0.247
0.243
0.232
0.219
0.212
0.209
0.197
0.182
0.176
0.163
0.155
0.151
0.742
0.727
0.696
0.677
0.636
0.593
0.569
0.537
0.506
0.485
0.469
0.438
0.431
0.413
0.386
0.381
0.359
0.350
0.335
0.333
0.318
0.319
0.308
0.308
0.294
0.295
0.290
0.285
0.274
0.266
0.262
0.253
0.242
0.240
0.221
0.213
0.206
0.189
0.174
0.177
0.172
0.765
0.736
0.716
0.689
0.662
0.626
0.590
0.557
0.515
0.497
0.475
0.459
0.444
0.415
0.399
0.385
0.368
0.363
0.358
0.339
0.340
0.336
0.323
0.323
0.323
0.322
0.313
0.300
0.295
0.293
0.286
0.280
0.274
0.260
0.249
0.233
0.221
0.208
0.191
0.188
0.179
0.788
0.768
0.743
0.701
0.677
0.636
0.607
0.584
0.545
0.518
0.493
0.477
0.457
0.438
0.421
0.406
0.385
0.384
0.376
0.368
0.356
0.354
0.353
0.353
0.347
0.342
0.335
0.331
0.325
0.326
0.320
0.308
0.301
0.294
0.278
0.265
0.247
0.238
0.222
0.205
0.195
0.814
0.790
0.757
0.723
0.688
0.663
0.632
0.593
0.566
0.539
0.514
0.497
0.468
0.457
0.445
0.418
0.405
0.403
0.390
0.391
0.383
0.379
0.378
0.382
0.381
0.368
0.366
0.362
0.359
0.359
0.345
0.334
0.324
0.310
0.303
0.294
0.280
0.267
0.247
0.235
0.230
0.823
0.799
0.772
0.745
0.718
0.687
0.650
0.623
0.591
0.554
0.531
0.509
0.488
0.473
0.450
0.438
0.425
0.422
0.419
0.411
0.413
0.400
0.409
0.412
0.406
0.397
0.398
0.389
0.387
0.387
0.378
0.361
0.357
0.343
0.330
0.324
0.311
0.293
0.282
0.267
0.258
0.844
0.825
0.804
0.774
0.748
0.715
0.678
0.651
0.616
0.576
0.553
0.534
0.511
0.485
0.476
0.461
0.457
0.454
0.446
0.446
0.439
0.437
0.435
0.435
0.439
0.430
0.427
0.422
0.415
0.416
0.408
0.404
0.387
0.383
0.372
0.356
0.344
0.336
0.311
0.304
0.293
0.860
0.842
0.818
0.791
0.757
0.729
0.703
0.681
0.640
0.602
0.591
0.578
0.544
0.519
0.507
0.505
0.490
0.484
0.473
0.472
0.468
0.468
0.466
0.471
0.473
0.460
0.467
0.459
0.458
0.455
0.449
0.438
0.428
0.413
0.402
0.390
0.383
0.368
0.356
0.340
0.327
0.890
0.867
0.835
0.807
0.786
0.753
0.727
0.702
0.664
0.625
0.613
0.589
0.579
0.557
0.540
0.537
0.536
0.514
0.507
0.502
0.495
0.501
0.506
0.505
0.515
0.512
0.503
0.501
0.497
0.494
0.485
0.479
0.474
0.447
0.445
0.434
0.411
0.403
0.393
0.379
0.381
0.903
0.883
0.856
0.831
0.812
0.789
0.762
0.730
0.696
0.662
0.630
0.616
0.607
0.595
0.583
0.570
0.561
0.564
0.547
0.542
0.545
0.552
0.550
0.549
0.543
0.544
0.546
0.540
0.534
0.531
0.524
0.516
0.509
0.501
0.493
0.477
0.467
0.445
0.422
0.412
0.416
0.936
0.911
0.883
0.859
0.826
0.807
0.778
0.749
0.718
0.679
0.658
0.653
0.646
0.624
0.617
0.606
0.599
0.595
0.596
0.598
0.593
0.594
0.596
0.593
0.593
0.592
0.593
0.594
0.588
0.576
0.565
0.554
0.553
0.536
0.525
0.517
0.502
0.484
0.471
0.466
0.464
0.955
0.935
0.908
0.879
0.851
0.830
0.791
0.764
0.738
0.716
0.693
0.684
0.658
0.659
0.652
0.637
0.635
0.649
0.641
0.628
0.628
0.635
0.638
0.642
0.640
0.639
0.638
0.632
0.625
0.618
0.606
0.602
0.589
0.581
0.572
0.560
0.547
0.530
0.520
0.510
0.511
0.977
0.952
0.932
0.900
0.873
0.855
0.811
0.787
0.765
0.739
0.718
0.712
0.700
0.692
0.687
0.668
0.679
0.676
0.676
0.672
0.664
0.670
0.673
0.671
0.670
0.671
0.664
0.670
0.662
0.654
0.650
0.647
0.634
0.625
0.616
0.601
0.584
0.575
0.566
0.554
0.560
0.998
0.974
0.958
0.922
0.900
0.877
0.849
0.813
0.789
0.772
0.751
0.741
0.735
0.724
0.721
0.716
0.712
0.714
0.717
0.711
0.713
0.721
0.721
0.710
0.712
0.708
0.706
0.698
0.702
0.691
0.699
0.687
0.679
0.671
0.665
0.647
0.632
0.625
0.617
0.602
0.603
1.020
0.988
0.972
0.953
0.935
0.903
0.868
0.842
0.809
0.790
0.772
0.772
0.762
0.758
0.758
0.755
0.751
0.752
0.750
0.753
0.763
0.758
0.755
0.755
0.750
0.744
0.741
0.746
0.735
0.738
0.735
0.722
0.714
0.703
0.696
0.688
0.673
0.655
0.653
0.645
0.646
1.030
1.020
0.991
0.971
0.952
0.925
0.890
0.871
0.839
0.829
0.803
0.797
0.795
0.793
0.793
0.790
0.781
0.791
0.791
0.801
0.796
0.790
0.792
0.798
0.785
0.781
0.785
0.784
0.776
0.775
0.770
0.759
0.755
0.743
0.730
0.733
0.719
0.699
0.691
0.687
0.693
1.047
1.032
1.011
0.990
0.971
0.945
0.933
0.905
0.877
0.849
0.825
0.820
0.819
0.827
0.823
0.819
0.814
0.815
0.829
0.834
0.832
0.824
0.826
0.832
0.826
0.818
0.818
0.817
0.812
0.815
0.808
0.796
0.789
0.780
0.766
0.761
0.759
0.739
0.736
0.728
0.733
1.063
1.057
1.041
1.014
0.984
0.965
0.951
0.934
0.895
0.880
0.867
0.850
0.860
0.860
0.855
0.855
0.851
0.852
0.855
0.857
0.870
0.858
0.863
0.866
0.857
0.856
0.850
0.852
0.860
0.854
0.844
0.837
0.826
0.814
0.812
0.798
0.793
0.778
0.776
0.772
0.770
1.083
1.069
1.055
1.039
1.000
0.983
0.966
0.951
0.927
0.906
0.881
0.889
0.895
0.884
0.884
0.889
0.890
0.889
0.891
0.895
0.899
0.892
0.892
0.889
0.890
0.896
0.890
0.891
0.892
0.883
0.876
0.870
0.862
0.850
0.847
0.841
0.827
0.812
0.811
0.810
0.808
1.094
1.080
1.073
1.042
1.025
0.997
0.986
0.964
0.937
0.912
0.913
0.917
0.920
0.917
0.920
0.917
0.922
0.923
0.917
0.921
0.932
0.929
0.929
0.921
0.926
0.927
0.914
0.916
0.916
0.918
0.918
0.902
0.896
0.882
0.880
0.873
0.856
0.847
0.849
0.842
0.835
1.109
1.091
1.066
1.067
1.035
1.013
0.993
0.976
0.950
0.938
0.937
0.936
0.929
0.944
0.938
0.937
0.944
0.946
0.948
0.944
0.954
0.956
0.947
0.947
0.953
0.950
0.946
0.945
0.955
0.949
0.939
0.940
0.922
0.914
0.910
0.896
0.885
0.874
0.874
0.880
0.882
1.108
1.090
1.075
1.065
1.040
1.029
0.995
0.977
0.968
0.963
0.962
0.943
0.948
0.956
0.962
0.956
0.961
0.957
0.963
0.966
0.974
0.976
0.972
0.966
0.986
0.979
0.975
0.976
0.986
0.981
0.980
0.975
0.954
0.945
0.931
0.926
0.909
0.897
0.899
0.902
0.904
1.102
1.096
1.088
1.066
1.043
1.025
1.005
0.984
0.983
0.979
0.979
0.954
0.963
0.965
0.974
0.968
0.973
0.973
0.987
0.997
0.990
0.997
1.003
1.006
1.012
1.013
1.003
1.011
1.014
1.021
1.007
1.004
0.983
0.965
0.966
0.946
0.932
0.923
0.934
0.933
0.921
1.109
1.103
1.092
1.067
1.050
1.029
1.005
1.004
0.991
0.994
0.985
0.965
0.972
0.987
0.989
0.995
0.994
1.000
1.015
1.016
1.020
1.017
1.016
1.021
1.026
1.031
1.031
1.030
1.034
1.032
1.032
1.020
1.005
0.988
0.981
0.972
0.962
0.945
0.955
0.952
0.959
1.109
1.102
1.095
1.079
1.054
1.028
1.007
1.007
0.987
0.989
0.982
0.984
0.986
0.986
0.996
1.002
1.012
1.024
1.024
1.034
1.034
1.035
1.031
1.045
1.051
1.050
1.048
1.041
1.047
1.049
1.041
1.024
1.019
1.009
1.005
0.984
0.969
0.969
0.968
0.975
0.986
1.109
1.103
1.083
1.077
1.049
1.028
1.010
0.999
0.998
0.983
0.989
0.993
0.985
0.994
1.007
1.012
1.023
1.035
1.044
1.050
1.044
1.044
1.048
1.052
1.064
1.066
1.059
1.056
1.063
1.063
1.052
1.044
1.033
1.019
1.010
1.002
0.995
0.977
0.983
0.998
0.998
1.115
1.101
1.083
1.069
1.058
1.037
1.008
1.005
1.001
0.986
0.984
0.994
0.990
1.003
1.000
1.006
1.026
1.041
1.056
1.057
1.066
1.056
1.070
1.061
1.074
1.081
1.073
1.074
1.072
1.071
1.062
1.062
1.037
1.031
1.026
1.009
1.005
0.990
0.998
1.008
1.019
0.902
0.892
0.855
0.842
0.800
0.782
0.768
0.747
0.735
0.730
0.705
0.681
0.658
0.646
0.635
0.616
0.599
0.577
0.561
0.556
0.536
0.530
0.520
0.502
0.489
0.479
0.461
0.444
0.428
0.416
0.396
0.378
0.364
0.347
0.346
0.334
0.329
0.315
0.304
0.296
0.281
0.866
0.850
0.812
0.801
0.772
0.745
0.735
0.710
0.709
0.691
0.675
0.653
0.621
0.610
0.595
0.580
0.552
0.532
0.526
0.515
0.501
0.488
0.476
0.462
0.443
0.434
0.418
0.400
0.382
0.360
0.344
0.345
0.324
0.316
0.311
0.296
0.279
0.275
0.271
0.266
0.254
0.842
0.823
0.797
0.771
0.741
0.720
0.708
0.690
0.667
0.650
0.637
0.605
0.598
0.578
0.555
0.539
0.503
0.490
0.477
0.466
0.455
0.447
0.435
0.416
0.406
0.389
0.381
0.361
0.334
0.323
0.307
0.304
0.292
0.278
0.263
0.252
0.249
0.242
0.238
0.235
0.231
0.817
0.793
0.778
0.747
0.711
0.694
0.671
0.651
0.627
0.612
0.588
0.569
0.558
0.540
0.512
0.495
0.468
0.457
0.439
0.423
0.417
0.409
0.401
0.388
0.373
0.361
0.351
0.338
0.311
0.295
0.280
0.271
0.256
0.242
0.237
0.229
0.221
0.218
0.212
0.212
0.205
0.782
0.763
0.749
0.730
0.701
0.671
0.645
0.622
0.597
0.585
0.560
0.547
0.523
0.501
0.489
0.463
0.439
0.418
0.404
0.394
0.383
0.379
0.369
0.359
0.347
0.332
0.320
0.298
0.287
0.269
0.253
0.232
0.224
0.212
0.199
0.204
0.201
0.189
0.194
0.189
0.186
0.748
0.727
0.715
0.695
0.672
0.654
0.624
0.605
0.582
0.546
0.529
0.516
0.493
0.480
0.452
0.436
0.415
0.384
0.367
0.363
0.357
0.352
0.342
0.330
0.315
0.309
0.292
0.279
0.256
0.242
0.230
0.211
0.195
0.181
0.177
0.166
0.164
0.171
0.159
0.161
0.165
0.734
0.715
0.688
0.665
0.649
0.627
0.603
0.578
0.549
0.523
0.510
0.484
0.470
0.445
0.434
0.412
0.387
0.361
0.350
0.338
0.342
0.324
0.314
0.308
0.290
0.284
0.272
0.250
0.233
0.219
0.206
0.196
0.189
0.177
0.163
0.151
0.147
0.144
0.140
0.134
0.134
0.728
0.691
0.672
0.641
0.624
0.606
0.587
0.559
0.530
0.501
0.483
0.470
0.447
0.426
0.402
0.385
0.358
0.349
0.336
0.327
0.322
0.307
0.292
0.282
0.270
0.267
0.257
0.239
0.229
0.208
0.199
0.173
0.160
0.159
0.143
0.142
0.133
0.137
0.136
0.124
0.116
0.717
0.689
0.666
0.634
0.611
0.586
0.568
0.546
0.520
0.496
0.477
0.453
0.436
0.414
0.395
0.373
0.353
0.328
0.322
0.313
0.308
0.298
0.278
0.275
0.262
0.258
0.249
0.231
0.218
0.208
0.188
0.176
0.165
0.153
0.141
0.124
0.126
0.125
0.123
0.115
0.111
0.709
0.691
0.666
0.648
0.609
0.577
0.560
0.533
0.510
0.484
0.460
0.435
0.427
0.401
0.382
0.365
0.338
0.321
0.311
0.299
0.284
0.275
0.272
0.264
0.250
0.245
0.238
0.223
0.219
0.197
0.190
0.182
0.169
0.156
0.142
0.132
0.123
0.120
0.116
0.107
0.102
0.715
0.692
0.657
0.631
0.604
0.582
0.544
0.525
0.498
0.473
0.458
0.430
0.397
0.372
0.362
0.353
0.335
0.320
0.300
0.287
0.284
0.276
0.269
0.261
0.251
0.248
0.237
0.234
0.217
0.198
0.191
0.180
0.171
0.156
0.145
0.146
0.129
0.123
0.112
0.104
0.093
0.727
0.695
0.659
0.633
0.600
0.575
0.543
0.518
0.491
0.467
0.449
0.423
0.395
0.375
0.360
0.338
0.331
0.318
0.308
0.304
0.283
0.269
0.266
0.259
0.258
0.247
0.237
0.230
0.221
0.208
0.198
0.184
0.173
0.165
0.149
0.142
0.139
0.116
0.116
0.104
0.099
0.734
0.704
0.674
0.640
0.591
0.569
0.544
0.520
0.475
0.458
0.443
0.420
0.390
0.377
0.359
0.337
0.316
0.321
0.298
0.286
0.284
0.266
0.262
0.261
0.251
0.240
0.235
0.232
0.224
0.218
0.209
0.201
0.191
0.176
0.159
0.147
0.136
0.125
0.112
0.104
0.102
0.726
0.706
0.672
0.636
0.605
0.567
0.543
0.513
0.484
0.457
0.437
0.415
0.390
0.381
0.359
0.347
0.329
0.314
0.298
0.298
0.295
0.277
0.268
0.270
0.266
0.263
0.250
0.242
0.228
0.224
0.217
0.209
0.198
0.183
0.173
0.164
0.156
0.149
0.138
0.118
0.114
0.733
0.704
0.686
0.659
0.629
0.578
0.546
0.525
0.498
0.468
0.433
0.426
0.414
0.396
0.368
0.358
0.347
0.339
0.314
0.311
0.310
0.290
0.289
0.285
0.282
0.274
0.269
0.259
0.251
0.241
0.228
0.218
0.209
0.200
0.196
0.187
0.177
0.162
0.147
0.137
0.130
0.756
0.721
0.695
0.672
0.651
0.611
0.563
0.534
0.508
0.482
0.455
0.438
0.426
0.403
0.393
0.377
0.363
0.349
0.341
0.324
0.323
0.310
0.306
0.301
0.299
0.296
0.287
0.278
0.271
0.264
0.252
0.245
0.235
0.219
0.219
0.205
0.191
0.179
0.162
0.150
0.148
0.780
0.746
0.720
0.688
0.656
0.628
0.593
0.556
0.522
0.486
0.472
0.452
0.436
0.416
0.409
0.384
0.374
0.365
0.356
0.348
0.335
0.325
0.328
0.326
0.318
0.314
0.309
0.301
0.295
0.289
0.284
0.267
0.260
0.244
0.241
0.225
0.211
0.201
0.183
0.167
0.164
0.796
0.771
0.742
0.713
0.675
0.649
0.621
0.575
0.547
0.520
0.498
0.471
0.459
0.444
0.422
0.407
0.397
0.379
0.375
0.363
0.357
0.353
0.360
0.356
0.347
0.343
0.337
0.336
0.329
0.322
0.313
0.302
0.291
0.281
0.270
0.258
0.236
0.224
0.214
0.188
0.181
0.822
0.793
0.762
0.740
0.707
0.682
0.650
0.609
0.579
0.548
0.521
0.495
0.465
0.455
0.443
0.424
0.415
0.405
0.402
0.393
0.393
0.386
0.378
0.383
0.382
0.377
0.367
0.366
0.359
0.351
0.337
0.334
0.312
0.304
0.296
0.291
0.277
0.263
0.241
0.220
0.225
0.833
0.818
0.786
0.759
0.732
0.702
0.672
0.643
0.600
0.566
0.547
0.514
0.497
0.480
0.460
0.446
0.439
0.440
0.428
0.420
0.418
0.416
0.407
0.416
0.415
0.405
0.407
0.402
0.388
0.379
0.376
0.361
0.351
0.349
0.335
0.319
0.308
0.293
0.275
0.262
0.253
0.852
0.847
0.823
0.785
0.756
0.722
0.696
0.674
0.633
0.594
0.578
0.555
0.530
0.512
0.486
0.479
0.473
0.467
0.452
0.455
0.450
0.449
0.443
0.447
0.448
0.442
0.439
0.433
0.418
0.415
0.403
0.404
0.394
0.383
0.366
0.353
0.344
0.327
0.317
0.299
0.290
0.884
0.860
0.834
0.805
0.774
0.749
0.719
0.699
0.667
0.626
0.605
0.586
0.568
0.544
0.527
0.522
0.511
0.502
0.483
0.484
0.486
0.483
0.487
0.480
0.485
0.485
0.478
0.475
0.467
0.453
0.458
0.442
0.432
0.416
0.398
0.391
0.379
0.369
0.352
0.341
0.324
0.899
0.874
0.854
0.834
0.812
0.781
0.751
0.721
0.684
0.650
0.629
0.606
0.603
0.586
0.572
0.558
0.549
0.536
0.527
0.523
0.521
0.521
0.525
0.521
0.525
0.531
0.512
0.516
0.507
0.508
0.496
0.484
0.476
0.472
0.458
0.441
0.422
0.405
0.393
0.386
0.365
0.932
0.906
0.880
0.859
0.836
0.807
0.785
0.744
0.713
0.678
0.655
0.642
0.634
0.625
0.613
0.591
0.580
0.574
0.565
0.576
0.572
0.569
0.565
0.560
0.565
0.567
0.556
0.550
0.552
0.549
0.533
0.524
0.517
0.509
0.491
0.484
0.472
0.455
0.434
0.430
0.413
0.956
0.939
0.909
0.880
0.858
0.831
0.808
0.774
0.742
0.705
0.690
0.679
0.665
0.652
0.648
0.629
0.620
0.627
0.627
0.616
0.605
0.615
0.620
0.622
0.613
0.608
0.602
0.602
0.600
0.587
0.578
0.564
0.561
0.553
0.546
0.532
0.518
0.496
0.488
0.483
0.469
0.976
0.961
0.940
0.916
0.884
0.853
0.823
0.791
0.764
0.738
0.719
0.703
0.700
0.687
0.676
0.661
0.665
0.669
0.661
0.647
0.651
0.655
0.661
0.660
0.649
0.649
0.641
0.652
0.639
0.630
0.630
0.617
0.606
0.593
0.583
0.565
0.548
0.534
0.532
0.525
0.518
0.995
0.977
0.967
0.939
0.912
0.881
0.844
0.819
0.797
0.767
0.749
0.744
0.736
0.717
0.707
0.711
0.707
0.701
0.699
0.692
0.694
0.698
0.697
0.704
0.691
0.694
0.689
0.686
0.682
0.674
0.672
0.664
0.652
0.637
0.625
0.608
0.588
0.585
0.570
0.562
0.556
1.037
1.004
0.982
0.955
0.929
0.905
0.869
0.840
0.813
0.792
0.785
0.784
0.768
0.751
0.749
0.751
0.747
0.745
0.747
0.744
0.737
0.742
0.738
0.738
0.735
0.736
0.734
0.724
0.717
0.716
0.708
0.705
0.693
0.686
0.671
0.656
0.638
0.626
0.613
0.607
0.601
1.047
1.026
1.005
0.988
0.965
0.936
0.902
0.865
0.839
0.816
0.810
0.803
0.797
0.789
0.789
0.785
0.781
0.778
0.792
0.789
0.777
0.779
0.785
0.779
0.775
0.776
0.769
0.764
0.763
0.761
0.751
0.744
0.737
0.721
0.710
0.699
0.693
0.669
0.666
0.662
0.659
1.065
1.044
1.021
1.006
0.979
0.960
0.931
0.907
0.870
0.842
0.840
0.837
0.830
0.830
0.825
0.812
0.812
0.814
0.818
0.827
0.825
0.815
0.819
0.823
0.813
0.817
0.807
0.808
0.808
0.799
0.794
0.783
0.779
0.765
0.744
0.734
0.732
0.714
0.705
0.695
0.704
1.082
1.072
1.049
1.022
0.996
0.980
0.949
0.924
0.910
0.890
0.880
0.865
0.869
0.858
0.853
0.849
0.842
0.847
0.853
0.858
0.866
0.852
0.848
0.855
0.847
0.856
0.844
0.839
0.840
0.842
0.835
0.828
0.815
0.803
0.790
0.780
0.768
0.755
0.747
0.734
0.739
1.096
1.082
1.070
1.048
1.013
0.995
0.977
0.951
0.934
0.916
0.897
0.887
0.891
0.889
0.890
0.886
0.891
0.882
0.886
0.884
0.887
0.886
0.873
0.884
0.890
0.883
0.875
0.880
0.873
0.877
0.869
0.862
0.856
0.836
0.833
0.822
0.814
0.782
0.787
0.770
0.779
1.106
1.100
1.084
1.061
1.024
1.004
0.992
0.978
0.956
0.938
0.922
0.916
0.919
0.920
0.920
0.913
0.917
0.913
0.909
0.913
0.917
0.915
0.919
0.915
0.911
0.911
0.911
0.908
0.909
0.904
0.903
0.897
0.896
0.881
0.868
0.857
0.848
0.822
0.823
0.820
0.823
1.114
1.107
1.099
1.079
1.042
1.026
1.015
0.993
0.974
0.949
0.944
0.943
0.947
0.940
0.941
0.945
0.949
0.949
0.952
0.942
0.950
0.952
0.951
0.940
0.944
0.951
0.943
0.940
0.938
0.931
0.934
0.937
0.929
0.910
0.905
0.899
0.882
0.873
0.854
0.859
0.852
1.127
1.105
1.102
1.091
1.063
1.036
1.027
1.000
0.982
0.977
0.965
0.960
0.966
0.970
0.968
0.967
0.975
0.968
0.968
0.966
0.976
0.977
0.984
0.979
0.975
0.970
0.965
0.969
0.967
0.958
0.966
0.966
0.955
0.947
0.933
0.925
0.908
0.898
0.889
0.892
0.888
1.123
1.125
1.101
1.091
1.069
1.043
1.024
1.001
0.996
0.996
0.984
0.974
0.983
0.983
0.992
0.995
0.995
0.989
0.990
0.999
0.999
0.993
0.997
0.990
0.992
0.992
0.998
0.987
0.999
0.993
0.993
0.994
0.980
0.973
0.959
0.946
0.936
0.918
0.912
0.923
0.921
1.126
1.109
1.101
1.094
1.083
1.059
1.032
1.013
1.014
1.013
1.010
0.988
0.994
1.002
1.002
1.010
1.012
1.003
1.004
1.010
1.024
1.017
1.021
1.025
1.026
1.021
1.028
1.028
1.026
1.018
1.019
1.024
1.000
0.984
0.984
0.977
0.964
0.943
0.943
0.943
0.936
1.136
1.119
1.105
1.095
1.082
1.062
1.034
1.024
1.028
1.022
1.013
0.998
1.009
1.010
1.018
1.029
1.025
1.020
1.022
1.032
1.031
1.041
1.041
1.042
1.044
1.045
1.050
1.049
1.053
1.038
1.035
1.035
1.022
1.013
1.001
0.994
0.978
0.966
0.960
0.955
0.970
1.135
1.129
1.116
1.107
1.079
1.051
1.028
1.035
1.021
1.014
1.014
1.015
1.006
1.013
1.024
1.032
1.028
1.039
1.044
1.050
1.051
1.051
1.049
1.058
1.054
1.058
1.060
1.058
1.064
1.068
1.048
1.051
1.037
1.021
1.021
1.002
0.997
0.978
0.980
0.965
0.987
1.138
1.131
1.113
1.102
1.083
1.052
1.026
1.023
1.024
1.024
1.014
1.013
1.013
1.023
1.027
1.040
1.041
1.059
1.062
1.073
1.063
1.060
1.070
1.071
1.069
1.071
1.071
1.066
1.076
1.073
1.068
1.063
1.048
1.040
1.030
1.030
1.003
1.003
0.992
0.994
1.009
1.136
1.126
1.114
1.105
1.086
1.059
1.020
1.028
1.029
1.023
1.009
1.014
1.019
1.021
1.031
1.042
1.042
1.064
1.072
1.075
1.069
1.074
1.078
1.085
1.076
1.079
1.088
1.084
1.081
1.081
1.076
1.068
1.059
1.042
1.027
1.022
1.023
1.004
1.007
1.014
1.016
0.882
0.868
0.841
0.810
0.775
0.749
0.738
0.707
0.705
0.700
0.684
0.653
0.634
0.613
0.607
0.591
0.574
0.555
0.546
0.532
0.509
0.494
0.485
0.471
0.460
0.444
0.444
0.428
0.407
0.402
0.377
0.363
0.350
0.328
0.323
0.313
0.303
0.293
0.284
0.283
0.278
0.853
0.835
0.807
0.771
0.751
0.724
0.703
0.689
0.678
0.664
0.647
0.617
0.588
0.578
0.569
0.557
0.534
0.514
0.503
0.492
0.470
0.459
0.450
0.427
0.415
0.400
0.393
0.381
0.358
0.346
0.340
0.321
0.306
0.293
0.284
0.277
0.263
0.253
0.245
0.248
0.244
0.831
0.804
0.772
0.746
0.712
0.697
0.681
0.656
0.640
0.624
0.594
0.578
0.561
0.548
0.530
0.517
0.493
0.469
0.444
0.434
0.430
0.423
0.407
0.391
0.380
0.369
0.352
0.332
0.322
0.303
0.290
0.284
0.272
0.264
0.249
0.240
0.232
0.229
0.226
0.210
0.218
0.800
0.775
0.745
0.719
0.686
0.659
0.643
0.629
0.609
0.577
0.570
0.547
0.527
0.514
0.497
0.477
0.444
0.435
0.417
0.398
0.391
0.389
0.378
0.362
0.352
0.337
0.317
0.306
0.292
0.275
0.262
0.250
0.232
0.240
0.225
0.210
0.208
0.208
0.191
0.188
0.191
0.763
0.737
0.724
0.687
0.661
0.646
0.616
0.589
0.575
0.546
0.531
0.513
0.495
0.480
0.464
0.436
0.409
0.392
0.384
0.372
0.358
0.349
0.352
0.339
0.323
0.313
0.294
0.272
0.263
0.259
0.245
0.222
0.205
0.191
0.194
0.194
0.185
0.177
0.171
0.170
0.160
0.739
0.714
0.686
0.663
0.646
0.624
0.599
0.569
0.547
0.525
0.497
0.476
0.457
0.445
0.433
0.416
0.393
0.366
0.349
0.345
0.338
0.328
0.322
0.311
0.299
0.286
0.269
0.253
0.237
0.228
0.212
0.200
0.186
0.168
0.160
0.156
0.154
0.154
0.141
0.142
0.143
0.718
0.693
0.671
0.648
0.618
0.604
0.580
0.547
0.527
0.501
0.477
0.465
0.444
0.422
0.403
0.392
0.361
0.336
0.332
0.324
0.310
0.307
0.298
0.291
0.275
0.265
0.260
0.234
0.224
0.208
0.198
0.184
0.171
0.155
0.142
0.143
0.135
0.125
0.116
0.114
0.117
0.705
0.685
0.656
0.623
0.609
0.581
0.564
0.537
0.516
0.493
0.474
0.454
0.429
0.400
0.380
0.359
0.343
0.328
0.315
0.309
0.300
0.295
0.279
0.267
0.254
0.257
0.236
0.221
0.212
0.197
0.186
0.169
0.151
0.143
0.129
0.118
0.112
0.112
0.107
0.103
0.094
0.694
0.678
0.649
0.618
0.595
0.567
0.541
0.521
0.502
0.481
0.460
0.439
0.411
0.395
0.381
0.352
0.334
0.310
0.303
0.293
0.289
0.276
0.263
0.257
0.248
0.236
0.224
0.213
0.202
0.189
0.177
0.161
0.151
0.141
0.129
0.115
0.103
0.097
0.100
0.090
0.087
0.705
0.679
0.648
0.617
0.591
0.566
0.540
0.517
0.499
0.480
0.445
0.425
0.403
0.382
0.363
0.352
0.318
0.312
0.294
0.277
0.269
0.262
0.255
0.244
0.228
0.220
0.218
0.207
0.201
0.186
0.176
0.170
0.158
0.142
0.131
0.117
0.106
0.100
0.091
0.077
0.082
0.714
0.677
0.650
0.607
0.581
0.562
0.538
0.511
0.494
0.466
0.444
0.413
0.386
0.372
0.351
0.341
0.315
0.298
0.283
0.277
0.267
0.257
0.246
0.239
0.240
0.226
0.221
0.212
0.196
0.185
0.180
0.169
0.161
0.146
0.134
0.128
0.117
0.101
0.084
0.084
0.077
0.712
0.691
0.657
0.614
0.587
0.563
0.537
0.502
0.482
0.455
0.433
0.411
0.381
0.362
0.340
0.326
0.311
0.290
0.289
0.283
0.271
0.257
0.244
0.243
0.239
0.236
0.224
0.209
0.204
0.197
0.187
0.171
0.163
0.151
0.141
0.126
0.124
0.108
0.090
0.084
0.075
0.714
0.695
0.673
0.635
0.599
0.564
0.535
0.504
0.467
0.454
0.433
0.416
0.384
0.368
0.352
0.325
0.307
0.298
0.288
0.273
0.269
0.266
0.248
0.247
0.240
0.238
0.219
0.217
0.215
0.209
0.200
0.191
0.180
0.161
0.150
0.134
0.130
0.119
0.102
0.095
0.080
0.726
0.707
0.672
0.641
0.610
0.569
0.532
0.503
0.481
0.458
0.426
0.406
0.388
0.367
0.355
0.333
0.322
0.303
0.292
0.285
0.285
0.277
0.266
0.263
0.261
0.252
0.238
0.224
0.223
0.217
0.210
0.199
0.186
0.172
0.160
0.150
0.146
0.138
0.123
0.111
0.092
0.739
0.709
0.683
0.655
0.625
0.587
0.554
0.527
0.493
0.465
0.446
0.423
0.410
0.383
0.376
0.355
0.344
0.332
0.317
0.301
0.297
0.291
0.287
0.275
0.269
0.264
0.255
0.250
0.248
0.234
0.227
0.210
0.200
0.191
0.179
0.170
0.161
0.143
0.131
0.121
0.110
0.766
0.733
0.707
0.667
0.641
0.613
0.570
0.531
0.516
0.478
0.452
0.438
0.429
0.404
0.389
0.375
0.364
0.346
0.339
0.313
0.314
0.308
0.302
0.306
0.294
0.288
0.285
0.280
0.267
0.260
0.244
0.242
0.227
0.212
0.202
0.191
0.182
0.158
0.145
0.136
0.130
0.780
0.761
0.739
0.702
0.662
0.625
0.592
0.566
0.524
0.495
0.476
0.455
0.434
0.424
0.402
0.383
0.370
0.362
0.361
0.345
0.335
0.332
0.334
0.322
0.323
0.312
0.308
0.300
0.290
0.283
0.276
0.268
0.251
0.236
0.221
0.215
0.198
0.186
0.168
0.153
0.150
0.801
0.783
0.748
0.717
0.689
0.660
0.633
0.586
0.555
0.520
0.498
0.485
0.463
0.444
0.417
0.414
0.399
0.382
0.378
0.371
0.366
0.358
0.356
0.359
0.357
0.342
0.338
0.333
0.329
0.321
0.312
0.292
0.281
0.267
0.258
0.246
0.232
0.214
0.202
0.184
0.175
0.823
0.806
0.779
0.753
0.728
0.691
0.661
0.620
0.590
0.562
0.531
0.501
0.480
0.463
0.448
0.430
0.419
0.409
0.404
0.402
0.399
0.390
0.387
0.383
0.382
0.375
0.367
0.369
0.366
0.354
0.339
0.322
0.314
0.298
0.292
0.283
0.267
0.250
0.234
0.220
0.199
0.857
0.838
0.802
0.772
0.742
0.717
0.687
0.652
0.631
0.583
0.559
0.542
0.511
0.497
0.473
0.464
0.451
0.440
0.439
0.435
0.429
0.423
0.415
0.416
0.421
0.416
0.411
0.400
0.395
0.382
0.367
0.362
0.354
0.343
0.323
0.321
0.306
0.285
0.265
0.256
0.243
0.873
0.850
0.829
0.799
0.775
0.740
0.720
0.681
0.650
0.621
0.588
0.572
0.548
0.529
0.512
0.494
0.482
0.478
0.472
0.466
0.461
0.462
0.461
0.454
0.451
0.453
0.445
0.437
0.427
0.410
0.405
0.407
0.394
0.382
0.369
0.352
0.334
0.326
0.310
0.307
0.280
0.898
0.878
0.853
0.824
0.805
0.772
0.745
0.724
0.683
0.656
0.619
0.596
0.586
0.570
0.556
0.534
0.517
0.517
0.507
0.498
0.500
0.500
0.497
0.491
0.500
0.496
0.484
0.482
0.469
0.465
0.468
0.461
0.451
0.430
0.407
0.393
0.376
0.368
0.355
0.346
0.326
0.918
0.898
0.877
0.859
0.830
0.800
0.771
0.750
0.715
0.686
0.658
0.636
0.625
0.611
0.593
0.573
0.561
0.560
0.543
0.550
0.548
0.540
0.538
0.535
0.538
0.540
0.525
0.522
0.519
0.519
0.511
0.505
0.489
0.470
0.453
0.439
0.424
0.410
0.398
0.387
0.365
0.950
0.930
0.899
0.881
0.857
0.829
0.806
0.773
0.744
0.714
0.688
0.673
0.656
0.650
0.629
0.617
0.603
0.605
0.585
0.593
0.588
0.591
0.591
0.587
0.577
0.575
0.567
0.562
0.562
0.556
0.545
0.537
0.527
0.511
0.502
0.485
0.470
0.457
0.445
0.432
0.414
0.971
0.954
0.935
0.916
0.888
0.856
0.830
0.803
0.769
0.738
0.719
0.709
0.689
0.679
0.676
0.662
0.645
0.650
0.646
0.640
0.635
0.634
0.638
0.638
0.624
0.620
0.605
0.608
0.612
0.606
0.593
0.583
0.569
0.556
0.545
0.533
0.514
0.502
0.493
0.482
0.467
0.995
0.978
0.961
0.933
0.912
0.877
0.860
0.827
0.799
0.765
0.748
0.734
0.729
0.716
0.712
0.702
0.714
0.690
0.684
0.680
0.674
0.675
0.682
0.686
0.670
0.659
0.671
0.660
0.649
0.657
0.649
0.630
0.617
0.598
0.582
0.578
0.559
0.546
0.540
0.530
0.514
1.018
0.998
0.983
0.949
0.933
0.901
0.883
0.854
0.826
0.797
0.781
0.777
0.765
0.749
0.745
0.748
0.742
0.734
0.740
0.730
0.719
0.716
0.725
0.725
0.722
0.717
0.717
0.707
0.700
0.693
0.683
0.673
0.659
0.644
0.641
0.627
0.601
0.590
0.578
0.575
0.569
1.052
1.023
1.009
0.981
0.954
0.940
0.914
0.880
0.850
0.822
0.813
0.813
0.799
0.781
0.784
0.786
0.781
0.780
0.786
0.771
0.756
0.762
0.766
0.769
0.759
0.765
0.761
0.751
0.748
0.740
0.735
0.722
0.702
0.703
0.686
0.664
0.652
0.637
0.627
0.604
0.609
1.070
1.056
1.029
1.004
0.988
0.972
0.949
0.905
0.879
0.855
0.851
0.848
0.830
0.824
0.821
0.813
0.812
0.812
0.816
0.812
0.806
0.805
0.806
0.804
0.804
0.804
0.793
0.791
0.798
0.787
0.777
0.763
0.750
0.746
0.731
0.719
0.696
0.677
0.668
0.649
0.654
1.096
1.074
1.054
1.034
1.015
0.994
0.967
0.948
0.908
0.889
0.878
0.874
0.861
0.861
0.859
0.855
0.843
0.845
0.846
0.849
0.850
0.846
0.841
0.839
0.847
0.835
0.833
0.835
0.839
0.827
0.819
0.797
0.797
0.783
0.774
0.759
0.749
0.729
0.720
0.708
0.704
1.111
1.092
1.074
1.045
1.025
1.012
0.980
0.961
0.935
0.919
0.904
0.898
0.893
0.896
0.895
0.884
0.884
0.881
0.879
0.885
0.885
0.880
0.880
0.875
0.877
0.887
0.869
0.874
0.871
0.865
0.853
0.841
0.835
0.820
0.802
0.801
0.789
0.765
0.747
0.744
0.737
1.124
1.110
1.085
1.071
1.037
1.018
1.002
0.978
0.964
0.951
0.934
0.943
0.928
0.929
0.920
0.917
0.929
0.916
0.911
0.915
0.913
0.913
0.914
0.913
0.910
0.908
0.899
0.908
0.903
0.903
0.888
0.876
0.868
0.855
0.851
0.841
0.830
0.806
0.792
0.787
0.785
1.133
1.119
1.100
1.087
1.047
1.040
1.024
1.009
0.988
0.970
0.959
0.950
0.954
0.949
0.949
0.948
0.956
0.951
0.945
0.938
0.939
0.941
0.950
0.940
0.935
0.929
0.928
0.935
0.931
0.925
0.920
0.913
0.905
0.891
0.882
0.876
0.857
0.836
0.830
0.829
0.823
1.139
1.119
1.112
1.103
1.080
1.052
1.037
1.022
1.003
0.987
0.982
0.973
0.972
0.976
0.974
0.982
0.978
0.977
0.970
0.974
0.974
0.979
0.975
0.978
0.963
0.966
0.962
0.960
0.965
0.961
0.957
0.952
0.946
0.936
0.920
0.913
0.903
0.882
0.860
0.870
0.861
1.141
1.134
1.129
1.123
1.088
1.056
1.044
1.025
1.007
1.005
0.991
0.990
0.995
0.997
1.000
1.001
1.003
0.992
0.991
0.995
1.006
1.001
1.001
0.990
0.980
0.997
0.998
0.995
0.983
0.977
0.987
0.988
0.972
0.963
0.944
0.945
0.930
0.915
0.898
0.901
0.899
1.156
1.147
1.121
1.118
1.099
1.071
1.046
1.029
1.020
1.025
1.021
1.012
1.007
1.013
1.015
1.016
1.020
1.014
1.011
1.006
1.025
1.017
1.019
1.019
1.002
1.010
1.015
1.010
1.011
1.012
1.020
1.007
0.996
0.988
0.978
0.967
0.954
0.945
0.924
0.926
0.932
1.154
1.146
1.130
1.115
1.102
1.077
1.045
1.039
1.040
1.042
1.026
1.020
1.020
1.024
1.024
1.038
1.035
1.027
1.021
1.031
1.042
1.038
1.037
1.039
1.043
1.035
1.037
1.036
1.035
1.034
1.037
1.040
1.018
1.008
0.996
0.994
0.991
0.971
0.953
0.951
0.955
1.159
1.146
1.127
1.126
1.105
1.073
1.049
1.045
1.056
1.047
1.032
1.023
1.036
1.025
1.039
1.051
1.045
1.045
1.041
1.043
1.052
1.053
1.060
1.060
1.069
1.071
1.063
1.065
1.061
1.052
1.056
1.056
1.034
1.020
1.013
1.015
1.000
0.990
0.979
0.974
0.970
1.160
1.146
1.136
1.120
1.103
1.066
1.055
1.055
1.050
1.038
1.037
1.034
1.038
1.037
1.050
1.052
1.054
1.051
1.061
1.070
1.068
1.072
1.075
1.076
1.078
1.082
1.073
1.076
1.078
1.081
1.070
1.064
1.053
1.040
1.027
1.018
1.018
1.000
0.998
0.992
0.999
1.163
1.151
1.139
1.128
1.100
1.070
1.058
1.049
1.040
1.044
1.041
1.032
1.036
1.038
1.047
1.059
1.058
1.063
1.082
1.074
1.072
1.081
1.085
1.087
1.085
1.082
1.091
1.093
1.090
1.092
1.090
1.074
1.066
1.049
1.036
1.038
1.023
1.010
0.998
1.003
1.016
1.165
1.154
1.142
1.120
1.104
1.079
1.051
1.045
1.048
1.052
1.048
1.034
1.037
1.048
1.052
1.053
1.058
1.060
1.082
1.084
1.076
1.088
1.093
1.088
1.085
1.091
1.092
1.097
1.104
1.100
1.088
1.077
1.067
1.052
1.046
1.044
1.033
1.012
1.017
1.023
1.017
0.864
0.838
0.815
0.787
0.766
0.737
0.711
0.688
0.674
0.674
0.653
0.627
0.608
0.584
0.570
0.559
0.552
0.534
0.516
0.491
0.483
0.470
0.451
0.440
0.427
0.424
0.409
0.399
0.378
0.368
0.359
0.346
0.330
0.317
0.306
0.298
0.286
0.280
0.274
0.275
0.271
0.846
0.815
0.793
0.761
0.725
0.687
0.676
0.660
0.635
0.625
0.606
0.586
0.566
0.547
0.537
0.527
0.511
0.485
0.478
0.459
0.447
0.431
0.417
0.406
0.385
0.379
0.366
0.353
0.344
0.322
0.311
0.302
0.289
0.281
0.268
0.260
0.251
0.242
0.239
0.234
0.232
0.808
0.786
0.758
0.726
0.687
0.664
0.645
0.627
0.608
0.586
0.566
0.552
0.539
0.527
0.505
0.497
0.467
0.456
0.433
0.408
0.402
0.395
0.383
0.367
0.346
0.340
0.330
0.316
0.305
0.291
0.272
0.258
0.256
0.243
0.234
0.225
0.221
0.217
0.209
0.197
0.194
0.777
0.756
0.717
0.694
0.660
0.632
0.617
0.598
0.579
0.560
0.539
0.519
0.506
0.490
0.482
0.461
0.437
0.407
0.395
0.376
0.376
0.365
0.354
0.336
0.319
0.313
0.296
0.290
0.274
0.260
0.245
0.227
0.225
0.224
0.220
0.209
0.200
0.197
0.178
0.174
0.170
0.750
0.726
0.702
0.666
0.639
0.616
0.595
0.563
0.549
0.531
0.512
0.491
0.468
0.457
0.438
0.412
0.395
0.382
0.360
0.349
0.339
0.326
0.324
0.316
0.298
0.285
0.274
0.257
0.246
0.231
0.219
0.206
0.196
0.189
0.180
0.176
0.176
0.161
0.160
0.147
0.146
0.727
0.698
0.688
0.654
0.622
0.591
0.574
0.549
0.522
0.503
0.485
0.455
0.433
0.421
0.410
0.392
0.362
0.343
0.333
0.327
0.317
0.308
0.298
0.300
0.284
0.267
0.252
0.234
0.221
0.210
0.197
0.193
0.175
0.157
0.155
0.141
0.140
0.133
0.131
0.127
0.123
0.707
0.690
0.669
0.625
0.596
0.568
0.540
0.531
0.511
0.484
0.466
0.440
0.423
0.406
0.381
0.364
0.340
0.325
0.311
0.306
0.301
0.294
0.280
0.268
0.255
0.246
0.233
0.222
0.207
0.201
0.184
0.176
0.162
0.137
0.134
0.131
0.121
0.113
0.106
0.105
0.101
0.683
0.666
0.649
0.612
0.590
0.558
0.542
0.518
0.494
0.473
0.452
0.427
0.412
0.389
0.366
0.342
0.320
0.310
0.299
0.294
0.289
0.271
0.262
0.255
0.238
0.229
0.217
0.211
0.207
0.192
0.177
0.161
0.146
0.135
0.121
0.114
0.104
0.103
0.093
0.082
0.085
0.680
0.651
0.624
0.618
0.574
0.553
0.527
0.506
0.485
0.465
0.443
0.416
0.394
0.374
0.361
0.336
0.313
0.295
0.284
0.280
0.272
0.258
0.255
0.244
0.229
0.209
0.203
0.200
0.189
0.177
0.168
0.153
0.136
0.131
0.117
0.103
0.097
0.091
0.077
0.073
0.071
0.683
0.666
0.636
0.606
0.575
0.553
0.525
0.506
0.486
0.465
0.432
0.405
0.391
0.369
0.344
0.331
0.305
0.293
0.276
0.261
0.257
0.253
0.234
0.219
0.216
0.200
0.199
0.197
0.185
0.175
0.164
0.157
0.145
0.130
0.120
0.112
0.093
0.082
0.076
0.069
0.059
0.691
0.667
0.633
0.608
0.569
0.545
0.523
0.511
0.485
0.454
0.426
0.407
0.384
0.357
0.331
0.314
0.294
0.280
0.262
0.267
0.250
0.241
0.229
0.223
0.219
0.215
0.202
0.194
0.186
0.174
0.168
0.157
0.145
0.135
0.125
0.113
0.102
0.086
0.077
0.068
0.064
0.697
0.669
0.646
0.619
0.584
0.553
0.525
0.491
0.471
0.449
0.421
0.398
0.376
0.353
0.326
0.304
0.291
0.284
0.271
0.257
0.257
0.256
0.239
0.230
0.222
0.221
0.206
0.206
0.195
0.185
0.175
0.163
0.150
0.142
0.132
0.119
0.107
0.092
0.080
0.068
0.070
0.712
0.687
0.667
0.629
0.605
0.559
0.526
0.496
0.464
0.442
0.426
0.406
0.372
0.356
0.336
0.306
0.297
0.290
0.277
0.259
0.263
0.251
0.239
0.234
0.229
0.225
0.215
0.208
0.202
0.195
0.189
0.181
0.158
0.151
0.139
0.131
0.118
0.109
0.093
0.083
0.072
0.732
0.690
0.669
0.640
0.608
0.571
0.538
0.502
0.473
0.446
0.421
0.403
0.378
0.365
0.347
0.322
0.318
0.303
0.287
0.273
0.266
0.265
0.266
0.249
0.246
0.237
0.235
0.224
0.209
0.204
0.197
0.188
0.176
0.165
0.152
0.145
0.137
0.124
0.117
0.100
0.092
0.739
0.715
0.694
0.668
0.626
0.579
0.555
0.529
0.500
0.462
0.441
0.418
0.404
0.375
0.364
0.338
0.330
0.321
0.314
0.299
0.295
0.291
0.283
0.267
0.258
0.260
0.257
0.249
0.240
0.226
0.215
0.205
0.192
0.187
0.175
0.158
0.146
0.137
0.126
0.115
0.105
0.767
0.738
0.716
0.686
0.656
0.607
0.580
0.539
0.510
0.488
0.462
0.433
0.422
0.401
0.382
0.363
0.354
0.344
0.338
0.319
0.311
0.305
0.301
0.301
0.291
0.289
0.282
0.275
0.259
0.250
0.247
0.235
0.218
0.208
0.196
0.180
0.160
0.150
0.135
0.124
0.116
0.792
0.767
0.745
0.718
0.679
0.635
0.601
0.568
0.534
0.503
0.477
0.465
0.442
0.421
0.397
0.380
0.365
0.359
0.356
0.345
0.340
0.334
0.333
0.324
0.318
0.312
0.308
0.299
0.289
0.284
0.274
0.260
0.243
0.231
0.215
0.194
0.189
0.176
0.167
0.153
0.147
0.817
0.794
0.765
0.734
0.703
0.676
0.635
0.605
0.569
0.539
0.511
0.493
0.475
0.445
0.420
0.410
0.393
0.385
0.385
0.378
0.373
0.364
0.361
0.359
0.354
0.344
0.339
0.330
0.330
0.311
0.301
0.289
0.277
0.258
0.245
0.227
0.223
0.211
0.201
0.188
0.179
0.847
0.818
0.797
0.767
0.732
0.703
0.670
0.636
0.605
0.574
0.544
0.519
0.490
0.475
0.456
0.430
0.425
0.419
0.414
0.411
0.404
0.401
0.391
0.392
0.383
0.380
0.373
0.372
0.365
0.348
0.330
0.324
0.308
0.306
0.295
0.287
0.267
0.250
0.239
0.216
0.199
0.861
0.850
0.823
0.791
0.761
0.734
0.705
0.675
0.635
0.613
0.575
0.547
0.529
0.513
0.483
0.473
0.458
0.453
0.452
0.449
0.440
0.433
0.421
0.421
0.421
0.413
0.415
0.403
0.390
0.376
0.370
0.363
0.355
0.350
0.336
0.319
0.309
0.287
0.276
0.257
0.241
0.883
0.867
0.847
0.814
0.785
0.761
0.731
0.699
0.670
0.641
0.614
0.589
0.563
0.555
0.528
0.509
0.499
0.490
0.493
0.480
0.476
0.476
0.479
0.459
0.458
0.457
0.454
0.437
0.428
0.423
0.419
0.414
0.407
0.390
0.368
0.350
0.337
0.328
0.315
0.303
0.276
0.909
0.895
0.873
0.848
0.822
0.799
0.776
0.742
0.706
0.677
0.641
0.616
0.602
0.584
0.578
0.555
0.545
0.537
0.527
0.515
0.517
0.512
0.514
0.509
0.506
0.507
0.500
0.490
0.487
0.477
0.475
0.468
0.452
0.434
0.418
0.396
0.375
0.370
0.357
0.338
0.323
0.940
0.918
0.896
0.873
0.847
0.817
0.800
0.775
0.733
0.708
0.685
0.662
0.641
0.631
0.613
0.596
0.587
0.573
0.569
0.570
0.560
0.558
0.558
0.556
0.551
0.546
0.537
0.531
0.528
0.522
0.511
0.504
0.492
0.480
0.460
0.442
0.426
0.413
0.398
0.394
0.375
0.974
0.950
0.920
0.898
0.874
0.846
0.828
0.802
0.760
0.736
0.718
0.703
0.681
0.670
0.651
0.633
0.627
0.613
0.605
0.611
0.601
0.597
0.600
0.599
0.589
0.585
0.573
0.562
0.566
0.568
0.558
0.544
0.536
0.520
0.507
0.486
0.474
0.465
0.457
0.438
0.414
0.993
0.971
0.948
0.934
0.907
0.885
0.856
0.823
0.786
0.768
0.746
0.732
0.719
0.710
0.696
0.684
0.680
0.673
0.660
0.654
0.650
0.647
0.646
0.657
0.642
0.634
0.633
0.623
0.615
0.611
0.606
0.593
0.579
0.566
0.550
0.533
0.522
0.502
0.497
0.480
0.469
1.016
0.992
0.971
0.960
0.928
0.907
0.880
0.852
0.823
0.806
0.777
0.765
0.760
0.747
0.735
0.730
0.731
0.723
0.716
0.703
0.696
0.690
0.698
0.703
0.690
0.688
0.690
0.678
0.680
0.667
0.662
0.645
0.630
0.614
0.599
0.585
0.567
0.556
0.537
0.537
0.518
1.040
1.006
0.991
0.981
0.952
0.930
0.909
0.883
0.858
0.834
0.815
0.805
0.800
0.772
0.770
0.772
0.770
0.765
0.763
0.764
0.740
0.733
0.743
0.744
0.742
0.750
0.744
0.736
0.730
0.715
0.704
0.692
0.678
0.662
0.651
0.635
0.610
0.607
0.588
0.574
0.566
1.078
1.037
1.028
1.009
0.986
0.953
0.933
0.906
0.882
0.855
0.848
0.847
0.834
0.816
0.804
0.810
0.799
0.805
0.803
0.795
0.785
0.774
0.784
0.789
0.793
0.792
0.795
0.787
0.770
0.761
0.750
0.737
0.728
0.711
0.697
0.679
0.670
0.646
0.639
0.613
0.602
1.099
1.073
1.043
1.022
1.016
0.996
0.968
0.944
0.913
0.890
0.879
0.881
0.859
0.857
0.846
0.845
0.831
0.840
0.840
0.832
0.829
0.825
0.826
0.829
0.832
0.835
0.836
0.830
0.817
0.806
0.793
0.780
0.764
0.757
0.738
0.734
0.715
0.695
0.679
0.657
0.659
1.115
1.093
1.074
1.048
1.034
1.006
0.993
0.972
0.944
0.920
0.911
0.901
0.887
0.888
0.885
0.876
0.875
0.870
0.871
0.864
0.873
0.873
0.867
0.859
0.871
0.867
0.876
0.867
0.854
0.846
0.838
0.822
0.814
0.793
0.784
0.776
0.758
0.734
0.720
0.705
0.708
1.131
1.111
1.093
1.068
1.048
1.018
1.014
0.988
0.963
0.939
0.938
0.940
0.927
0.915
0.916
0.915
0.918
0.911
0.899
0.895
0.910
0.902
0.904
0.895
0.907
0.900
0.897
0.897
0.889
0.880
0.875
0.861
0.855
0.837
0.824
0.814
0.798
0.780
0.757
0.747
0.742
1.143
1.127
1.107
1.093
1.062
1.046
1.023
1.018
0.989
0.977
0.957
0.972
0.964
0.950
0.952
0.947
0.953
0.947
0.933
0.945
0.947
0.940
0.924
0.937
0.931
0.936
0.927
0.924
0.916
0.910
0.907
0.898
0.884
0.874
0.865
0.853
0.839
0.820
0.803
0.792
0.793
1.148
1.141
1.117
1.107
1.081
1.070
1.054
1.030
1.014
0.997
0.989
0.990
0.987
0.979
0.978
0.974
0.977
0.972
0.980
0.976
0.972
0.967
0.958
0.966
0.961
0.961
0.953
0.952
0.950
0.943
0.939
0.927
0.918
0.909
0.897
0.888
0.873
0.856
0.842
0.832
0.832
1.152
1.149
1.127
1.124
1.107
1.079
1.060
1.047
1.026
1.017
1.015
1.000
1.004
1.003
1.003
1.003
1.001
1.002
1.006
1.004
0.998
1.003
0.998
0.998
0.991
0.973
0.975
0.982
0.978
0.974
0.968
0.962
0.960
0.948
0.935
0.924
0.918
0.905
0.885
0.883
0.871
1.162
1.155
1.146
1.138
1.108
1.085
1.062
1.052
1.038
1.033
1.026
1.016
1.024
1.022
1.026
1.023
1.022
1.013
1.021
1.020
1.022
1.020
1.021
1.023
1.009
1.000
1.006
1.008
1.002
1.001
0.992
0.999
0.989
0.984
0.963
0.960
0.941
0.931
0.913
0.906
0.914
1.171
1.160
1.149
1.139
1.115
1.090
1.072
1.065
1.052
1.060
1.038
1.042
1.027
1.033
1.042
1.036
1.039
1.031
1.038
1.030
1.034
1.040
1.032
1.032
1.029
1.024
1.025
1.028
1.019
1.018
1.025
1.018
1.003
1.005
0.996
0.981
0.977
0.955
0.931
0.935
0.940
1.172
1.172
1.155
1.134
1.114
1.093
1.074
1.072
1.066
1.070
1.054
1.044
1.036
1.042
1.045
1.054
1.057
1.047
1.046
1.046
1.053
1.049
1.049
1.050
1.050
1.054
1.049
1.048
1.045
1.053
1.050
1.041
1.031
1.027
1.024
1.015
1.006
0.990
0.971
0.961
0.963
1.172
1.163
1.149
1.132
1.112
1.094
1.070
1.072
1.072
1.070
1.050
1.045
1.043
1.050
1.061
1.071
1.057
1.062
1.065
1.069
1.064
1.065
1.076
1.071
1.078
1.078
1.073
1.063
1.074
1.073
1.072
1.062
1.052
1.045
1.032
1.029
1.020
1.008
0.998
0.987
0.980
1.180
1.167
1.153
1.136
1.108
1.089
1.081
1.065
1.071
1.062
1.048
1.049
1.064
1.060
1.071
1.078
1.077
1.070
1.074
1.078
1.079
1.072
1.075
1.082
1.079
1.097
1.091
1.091
1.090
1.093
1.085
1.079
1.064
1.051
1.042
1.031
1.032
1.012
1.010
0.999
1.004
1.182
1.175
1.159
1.137
1.120
1.101
1.077
1.073
1.065
1.071
1.061
1.054
1.055
1.066
1.073
1.075
1.076
1.076
1.088
1.092
1.078
1.082
1.093
1.091
1.089
1.097
1.094
1.106
1.098
1.095
1.090
1.086
1.077
1.072
1.055
1.036
1.034
1.019
1.016
1.005
1.014
1.182
1.167
1.155
1.135
1.129
1.091
1.080
1.068
1.066
1.074
1.066
1.064
1.065
1.068
1.071
1.074
1.071
1.080
1.095
1.101
1.077
1.091
1.089
1.091
1.097
1.101
1.111
1.119
1.117
1.106
1.094
1.097
1.084
1.073
1.061
1.053
1.037
1.024
1.016
1.024
1.018
0.842
0.826
0.805
0.780
0.744
0.710
0.676
0.666
0.642
0.631
0.629
0.610
0.584
0.560
0.541
0.533
0.510
0.498
0.485
0.467
0.453
0.446
0.436
0.421
0.410
0.401
0.383
0.370
0.361
0.352
0.344
0.331
0.316
0.303
0.291
0.280
0.277
0.268
0.266
0.264
0.257
0.828
0.803
0.777
0.739
0.704
0.675
0.641
0.630
0.610
0.589
0.579
0.560
0.553
0.524
0.515
0.498
0.483
0.461
0.446
0.436
0.420
0.410
0.393
0.378
0.369
0.355
0.346
0.336
0.322
0.309
0.300
0.283
0.280
0.269
0.258
0.246
0.234
0.237
0.232
0.235
0.223
0.799
0.776
0.743
0.702
0.671
0.644
0.613
0.596
0.579
0.558
0.540
0.530
0.511
0.496
0.478
0.464
0.449
0.431
0.413
0.390
0.377
0.368
0.351
0.340
0.322
0.312
0.306
0.297
0.280
0.272
0.255
0.254
0.247
0.238
0.226
0.218
0.205
0.202
0.202
0.193
0.187
0.757
0.740
0.703
0.675
0.639
0.613
0.587
0.567
0.552
0.542
0.513
0.494
0.478
0.464
0.452
0.436
0.408
0.389
0.361
0.350
0.345
0.335
0.323
0.309
0.296
0.289
0.279
0.268
0.261
0.245
0.226
0.215
0.210
0.208
0.198
0.194
0.190
0.182
0.173
0.156
0.161
0.731
0.712
0.679
0.651
0.622
0.588
0.564
0.541
0.531
0.514
0.495
0.464
0.451
0.435
0.409
0.396
0.369
0.359
0.335
0.324
0.311
0.306
0.296
0.289
0.275
0.270
0.255
0.245
0.228
0.215
0.196
0.184
0.177
0.178
0.170
0.163
0.151
0.146
0.138
0.137
0.129
0.704
0.687
0.675
0.639
0.597
0.567
0.547
0.523
0.500
0.491
0.461
0.432
0.418
0.398
0.386
0.373
0.346
0.325
0.315
0.308
0.304
0.290
0.281
0.268
0.263
0.253
0.236
0.220
0.207
0.193
0.177
0.172
0.165
0.156
0.144
0.138
0.126
0.126
0.119
0.115
0.113
0.685
0.670
0.647
0.616
0.583
0.557
0.528
0.502
0.491
0.459
0.440
0.425
0.401
0.386
0.365
0.347
0.326
0.303
0.295
0.289
0.288
0.275
0.248
0.240
0.241
0.231
0.216
0.208
0.194
0.181
0.178
0.165
0.147
0.134
0.125
0.123
0.117
0.100
0.100
0.095
0.092
0.669
0.650
0.625
0.597
0.580
0.542
0.518
0.493
0.467
0.450
0.423
0.409
0.390
0.361
0.354
0.329
0.307
0.290
0.277
0.276
0.271
0.257
0.241
0.235
0.227
0.216
0.208
0.199
0.190
0.184
0.171
0.149
0.135
0.128
0.116
0.112
0.095
0.090
0.077
0.071
0.072
0.674
0.641
0.605
0.595
0.568
0.539
0.505
0.482
0.461
0.439
0.412
0.393
0.378
0.357
0.332
0.317
0.298
0.285
0.269
0.260
0.255
0.243
0.236
0.219
0.215
0.203
0.190
0.184
0.173
0.167
0.156
0.139
0.128
0.121
0.106
0.090
0.094
0.079
0.069
0.066
0.055
0.682
0.650
0.616
0.583
0.564
0.540
0.514
0.493
0.466
0.440
0.411
0.385
0.357
0.342
0.325
0.301
0.290
0.276
0.258
0.250
0.237
0.227
0.217
0.206
0.201
0.195
0.185
0.176
0.174
0.164
0.154
0.143
0.135
0.121
0.112
0.101
0.081
0.077
0.068
0.062
0.054
0.681
0.649
0.624
0.594
0.559
0.540
0.515
0.495
0.469
0.433
0.407
0.384
0.358
0.331
0.302
0.301
0.277
0.259
0.261
0.244
0.234
0.219
0.216
0.206
0.202
0.196
0.186
0.182
0.175
0.166
0.154
0.144
0.136
0.124
0.112
0.101
0.094
0.077
0.064
0.059
0.059
0.675
0.664
0.635
0.610
0.591
0.556
0.514
0.489
0.448
0.428
0.408
0.375
0.352
0.322
0.306
0.289
0.271
0.259
0.259
0.251
0.238
0.234
0.226
0.222
0.210
0.205
0.197
0.190
0.182
0.173
0.164
0.149
0.141
0.133
0.125
0.114
0.092
0.082
0.068
0.063
0.059
0.716
0.683
0.658
0.636
0.608
0.570
0.522
0.483
0.454
0.439
0.413
0.392
0.360
0.338
0.315
0.289
0.283
0.270
0.259
0.254
0.249
0.239
0.239
0.228
0.217
0.212
0.205
0.203
0.195
0.184
0.174
0.160
0.150
0.142
0.131
0.120
0.104
0.098
0.085
0.077
0.065
0.736
0.710
0.666
0.640
0.613
0.579
0.541
0.510
0.474
0.447
0.424
0.399
0.370
0.353
0.337
0.308
0.309
0.286
0.278
0.268
0.260
0.257
0.259
0.250
0.234
0.225
0.223
0.215
0.203
0.198
0.187
0.176
0.168
0.150
0.142
0.135
0.121
0.114
0.104
0.093
0.088
0.748
0.727
0.698
0.667
0.629
0.601
0.566
0.530
0.506
0.465
0.444
0.421
0.394
0.368
0.351
0.333
0.320
0.314
0.311
0.290
0.295
0.281
0.281
0.272
0.259
0.254
0.251
0.248
0.238
0.218
0.204
0.191
0.189
0.180
0.161
0.142
0.136
0.120
0.115
0.107
0.103
0.772
0.754
0.724
0.697
0.664
0.621
0.591
0.554
0.521
0.499
0.470
0.442
0.418
0.400
0.377
0.363
0.349
0.339
0.337
0.320
0.310
0.307
0.302
0.298
0.291
0.278
0.273
0.270
0.259
0.246
0.237
0.225
0.213
0.198
0.183
0.169
0.149
0.139
0.132
0.124
0.117
0.801
0.783
0.759
0.729
0.685
0.651
0.619
0.588
0.546
0.519
0.483
0.467
0.451
0.420
0.394
0.383
0.366
0.358
0.357
0.351
0.348
0.338
0.334
0.330
0.319
0.309
0.304
0.300
0.286
0.278
0.264
0.253
0.239
0.223
0.202
0.195
0.179
0.165
0.160
0.161
0.148
0.828
0.804
0.777
0.750
0.723
0.684
0.649
0.618
0.588
0.553
0.516
0.498
0.472
0.452
0.427
0.413
0.397
0.389
0.388
0.386
0.382
0.372
0.363
0.357
0.350
0.339
0.326
0.329
0.322
0.310
0.297
0.286
0.269
0.251
0.244
0.222
0.217
0.205
0.195
0.183
0.178
0.858
0.828
0.798
0.784
0.758
0.713
0.677
0.647
0.625
0.593
0.557
0.529
0.503
0.489
0.476
0.454
0.436
0.426
0.427
0.421
0.412
0.408
0.400
0.393
0.386
0.382
0.371
0.374
0.357
0.350
0.343
0.328
0.318
0.300
0.288
0.275
0.262
0.244
0.231
0.214
0.206
0.886
0.861
0.832
0.803
0.786
0.747
0.722
0.686
0.652
0.632
0.591
0.561
0.538
0.525
0.508
0.495
0.480
0.470
0.463
0.453
0.452
0.447
0.438
0.432
0.423
0.420
0.413
0.400
0.397
0.390
0.376
0.369
0.356
0.340
0.330
0.314
0.301
0.294
0.276
0.257
0.234
0.906
0.882
0.860
0.829
0.799
0.777
0.752
0.717
0.692
0.659
0.633
0.597
0.572
0.563
0.550
0.530
0.517
0.506
0.506
0.492
0.494
0.486
0.478
0.469
0.463
0.462
0.464
0.453
0.445
0.439
0.424
0.410
0.404
0.383
0.368
0.355
0.340
0.332
0.312
0.297
0.276
0.932
0.907
0.885
0.855
0.832
0.813
0.786
0.753
0.729
0.695
0.668
0.643
0.616
0.604
0.583
0.571
0.565
0.549
0.544
0.537
0.529
0.522
0.521
0.520
0.523
0.512
0.509
0.495
0.483
0.476
0.473
0.464
0.451
0.434
0.426
0.401
0.374
0.364
0.352
0.343
0.325
0.973
0.950
0.912
0.886
0.869
0.838
0.811
0.787
0.765
0.728
0.715
0.691
0.668
0.652
0.626
0.606
0.600
0.580
0.581
0.579
0.582
0.569
0.570
0.566
0.560
0.554
0.545
0.534
0.525
0.532
0.522
0.510
0.499
0.488
0.469
0.451
0.430
0.422
0.401
0.391
0.371
0.989
0.972
0.936
0.917
0.894
0.864
0.841
0.813
0.788
0.771
0.749
0.725
0.709
0.691
0.663
0.660
0.649
0.629
0.623
0.628
0.616
0.615
0.616
0.614
0.597
0.597
0.593
0.583
0.579
0.573
0.565
0.555
0.549
0.533
0.516
0.501
0.486
0.468
0.453
0.437
0.422
1.011
0.987
0.964
0.957
0.932
0.904
0.865
0.843
0.811
0.795
0.777
0.758
0.747
0.730
0.712
0.701
0.705
0.699
0.682
0.677
0.671
0.663
0.666
0.668
0.659
0.653
0.651
0.645
0.638
0.629
0.618
0.598
0.588
0.571
0.565
0.538
0.531
0.508
0.498
0.484
0.484
1.029
1.015
0.991
0.977
0.950
0.928
0.898
0.879
0.854
0.837
0.818
0.797
0.784
0.769
0.753
0.759
0.746
0.746
0.745
0.725
0.717
0.714
0.715
0.719
0.721
0.718
0.716
0.709
0.696
0.681
0.667
0.655
0.641
0.628
0.609
0.596
0.579
0.561
0.546
0.534
0.527
1.068
1.035
1.007
0.996
0.974
0.949
0.925
0.903
0.888
0.866
0.856
0.837
0.824
0.805
0.799
0.792
0.791
0.791
0.787
0.781
0.758
0.756
0.769
0.763
0.769
0.764
0.768
0.761
0.751
0.730
0.719
0.709
0.690
0.675
0.663
0.647
0.632
0.613
0.591
0.585
0.576
1.091
1.069
1.038
1.030
0.995
0.971
0.954
0.929
0.907
0.891
0.884
0.867
0.853
0.840
0.837
0.832
0.824
0.826
0.826
0.814
0.806
0.805
0.809
0.801
0.818
0.813
0.816
0.805
0.795
0.782
0.767
0.757
0.745
0.722
0.705
0.690
0.682
0.660
0.642
0.625
0.615
1.113
1.095
1.064
1.046
1.022
1.005
0.986
0.965
0.939
0.920
0.918
0.902
0.886
0.877
0.877
0.876
0.866
0.859
0.858
0.849
0.854
0.850
0.847
0.848
0.856
0.846
0.854
0.848
0.836
0.821
0.811
0.801
0.785
0.772
0.754
0.735
0.717
0.700
0.683
0.671
0.656
1.131
1.125
1.083
1.069
1.047
1.027
1.008
0.987
0.970
0.953
0.934
0.927
0.916
0.915
0.908
0.907
0.904
0.902
0.897
0.894
0.895
0.892
0.882
0.885
0.886
0.885
0.894
0.885
0.872
0.855
0.849
0.843
0.832
0.814
0.799
0.783
0.759
0.743
0.735
0.720
0.702
1.140
1.130
1.108
1.085
1.069
1.042
1.029
1.006
0.990
0.984
0.971
0.976
0.954
0.940
0.940
0.937
0.937
0.940
0.931
0.924
0.930
0.919
0.921
0.922
0.918
0.921
0.922
0.915
0.909
0.897
0.891
0.875
0.866
0.855
0.839
0.827
0.804
0.793
0.773
0.764
0.750
1.150
1.142
1.128
1.111
1.090
1.062
1.057
1.041
1.023
1.005
0.999
1.006
0.989
0.982
0.968
0.976
0.975
0.973
0.969
0.965
0.962
0.955
0.944
0.952
0.954
0.947
0.951
0.939
0.935
0.928
0.923
0.916
0.903
0.891
0.878
0.862
0.842
0.840
0.819
0.806
0.798
1.166
1.150
1.136
1.129
1.106
1.093
1.077
1.054
1.038
1.024
1.025
1.022
1.013
1.008
1.003
0.992
1.001
0.998
1.007
0.996
0.993
0.991
0.977
0.984
0.979
0.979
0.972
0.966
0.966
0.962
0.956
0.944
0.929
0.919
0.908
0.898
0.881
0.879
0.865
0.847
0.848
1.160
1.158
1.149
1.140
1.127
1.107
1.082
1.070
1.041
1.049
1.037
1.024
1.029
1.022
1.022
1.022
1.021
1.018
1.022
1.023
1.022
1.021
1.002
1.010
1.000
0.996
0.990
0.997
0.996
0.989
0.980
0.978
0.971
0.967
0.958
0.939
0.929
0.912
0.905
0.893
0.887
1.168
1.166
1.153
1.146
1.137
1.108
1.084
1.069
1.059
1.061
1.052
1.040
1.038
1.039
1.044
1.034
1.037
1.041
1.036
1.036
1.041
1.040
1.024
1.030
1.018
1.020
1.021
1.020
1.012
1.010
1.008
1.003
0.994
0.986
0.977
0.966
0.960
0.948
0.930
0.920
0.928
1.187
1.166
1.156
1.162
1.139
1.110
1.095
1.089
1.072
1.069
1.060
1.059
1.055
1.058
1.057
1.056
1.058
1.051
1.044
1.049
1.049
1.048
1.048
1.046
1.037
1.038
1.032
1.033
1.035
1.033
1.025
1.032
1.019
1.014
1.006
0.994
0.988
0.975
0.945
0.956
0.956
1.193
1.184
1.171
1.151
1.130
1.104
1.099
1.088
1.086
1.080
1.064
1.071
1.060
1.070
1.070
1.063
1.068
1.068
1.066
1.062
1.060
1.068
1.067
1.057
1.049
1.065
1.063
1.063
1.061
1.064
1.054
1.051
1.041
1.047
1.039
1.020
1.011
0.997
0.980
0.964
0.966
1.175
1.175
1.168
1.137
1.117
1.118
1.095
1.094
1.094
1.081
1.070
1.070
1.061
1.076
1.068
1.083
1.092
1.089
1.090
1.069
1.079
1.072
1.079
1.069
1.072
1.084
1.090
1.091
1.086
1.084
1.072
1.065
1.073
1.060
1.044
1.032
1.025
1.018
1.005
0.984
0.988
1.197
1.180
1.165
1.163
1.129
1.118
1.112
1.089
1.084
1.086
1.073
1.067
1.070
1.079
1.087
1.095
1.098
1.098
1.095
1.079
1.084
1.090
1.080
1.080
1.084
1.092
1.098
1.097
1.102
1.093
1.086
1.081
1.076
1.069
1.053
1.042
1.039
1.021
1.013
1.003
1.000
1.192
1.185
1.170
1.147
1.144
1.126
1.095
1.085
1.087
1.090
1.081
1.078
1.080
1.096
1.087
1.093
1.092
1.092
1.095
1.100
1.086
1.090
1.095
1.094
1.085
1.090
1.100
1.109
1.114
1.104
1.102
1.103
1.081
1.072
1.062
1.053
1.043
1.026
1.021
1.013
1.006
1.190
1.181
1.171
1.152
1.136
1.122
1.103
1.080
1.077
1.080
1.089
1.086
1.073
1.092
1.082
1.087
1.086
1.095
1.098
1.098
1.088
1.096
1.090
1.103
1.106
1.107
1.112
1.119
1.120
1.114
1.111
1.114
1.101
1.074
1.067
1.059
1.046
1.029
1.022
1.024
1.022
0.827
0.806
0.781
0.752
0.714
0.678
0.649
0.634
0.616
0.599
0.585
0.563
0.546
0.528
0.517
0.507
0.493
0.470
0.454
0.439
0.431
0.415
0.409
0.395
0.385
0.377
0.363
0.355
0.343
0.340
0.323
0.313
0.299
0.284
0.278
0.267
0.253
0.260
0.260
0.254
0.253
0.814
0.786
0.756
0.713
0.681
0.651
0.624
0.605
0.585
0.561
0.538
0.536
0.524
0.493
0.481
0.469
0.452
0.434
0.417
0.405
0.392
0.383
0.370
0.355
0.344
0.326
0.323
0.313
0.302
0.291
0.279
0.271
0.264
0.252
0.237
0.231
0.226
0.222
0.231
0.219
0.211
0.783
0.755
0.726
0.684
0.643
0.616
0.592
0.564
0.547
0.532
0.512
0.503
0.484
0.467
0.445
0.436
0.417
0.398
0.380
0.366
0.357
0.346
0.328
0.317
0.305
0.296
0.283
0.275
0.264
0.253
0.246
0.248
0.232
0.226
0.211
0.205
0.204
0.196
0.190
0.188
0.179
0.739
0.721
0.699
0.656
0.622
0.590
0.569
0.545
0.522
0.512
0.493
0.471
0.455
0.442
0.428
0.406
0.385
0.369
0.343
0.335
0.323
0.312
0.300
0.286
0.276
0.271
0.256
0.249
0.239
0.232
0.215
0.207
0.201
0.197
0.188
0.176
0.178
0.171
0.162
0.153
0.145
0.715
0.697
0.663
0.627
0.604
0.567
0.536
0.523
0.495
0.484
0.463
0.439
0.430
0.409
0.390
0.372
0.349
0.338
0.317
0.308
0.300
0.289
0.277
0.267
0.258
0.247
0.236
0.226
0.208
0.193
0.185
0.180
0.175
0.167
0.157
0.147
0.141
0.136
0.133
0.125
0.121
0.691
0.666
0.645
0.608
0.574
0.549
0.526
0.504
0.476
0.458
0.445
0.411
0.396
0.380
0.365
0.340
0.322
0.307
0.288
0.290
0.284
0.270
0.256
0.248
0.240
0.231
0.217
0.205
0.193
0.172
0.165
0.161
0.154
0.141
0.135
0.126
0.114
0.107
0.104
0.107
0.104
0.661
0.650
0.620
0.603
0.568
0.540
0.511
0.489
0.448
0.428
0.418
0.403
0.378
0.353
0.339
0.319
0.305
0.284
0.270
0.267
0.261
0.251
0.239
0.230
0.217
0.214
0.202
0.196
0.182
0.165
0.157
0.150
0.135
0.128
0.120
0.104
0.094
0.088
0.086
0.081
0.080
0.671
0.639
0.605
0.583
0.566
0.537
0.499
0.472
0.440
0.423
0.395
0.386
0.364
0.335
0.317
0.307
0.291
0.275
0.253
0.249
0.248
0.242
0.221
0.213
0.208
0.206
0.200
0.190
0.177
0.164
0.154
0.131
0.122
0.115
0.115
0.096
0.086
0.076
0.074
0.074
0.060
0.679
0.643
0.613
0.585
0.553
0.537
0.495
0.470
0.445
0.421
0.393
0.374
0.352
0.328
0.299
0.276
0.274
0.265
0.249
0.231
0.227
0.220
0.221
0.213
0.208
0.198
0.184
0.171
0.163
0.150
0.139
0.131
0.123
0.114
0.104
0.096
0.075
0.073
0.065
0.061
0.055
0.681
0.649
0.611
0.583
0.559
0.526
0.502
0.467
0.446
0.425
0.393
0.362
0.345
0.317
0.293
0.277
0.262
0.250
0.243
0.233
0.223
0.218
0.206
0.194
0.191
0.182
0.168
0.165
0.157
0.144
0.140
0.133
0.121
0.115
0.097
0.087
0.084
0.069
0.063
0.053
0.048
0.676
0.656
0.625
0.595
0.562
0.533
0.506
0.467
0.444
0.411
0.395
0.368
0.344
0.316
0.286
0.273
0.262
0.248
0.242
0.230
0.220
0.214
0.206
0.200
0.193
0.187
0.179
0.165
0.160
0.149
0.141
0.133
0.118
0.111
0.107
0.092
0.086
0.076
0.061
0.058
0.049
0.686
0.668
0.647
0.616
0.587
0.549
0.511
0.469
0.437
0.420
0.396
0.378
0.351
0.311
0.295
0.276
0.254
0.250
0.246
0.239
0.233
0.225
0.219
0.212
0.199
0.195
0.183
0.173
0.161
0.157
0.152
0.141
0.132
0.125
0.120
0.105
0.086
0.075
0.065
0.057
0.053
0.711
0.686
0.666
0.634
0.602
0.572
0.515
0.483
0.454
0.427
0.409
0.385
0.358
0.333
0.307
0.289
0.278
0.270
0.254
0.248
0.242
0.236
0.236
0.221
0.205
0.203
0.197
0.183
0.175
0.170
0.161
0.154
0.145
0.132
0.124
0.111
0.098
0.090
0.081
0.072
0.063
0.726
0.703
0.670
0.641
0.614
0.579
0.548
0.505
0.477
0.449
0.423
0.396
0.363
0.352
0.332
0.301
0.300
0.280
0.272
0.263
0.257
0.256
0.247
0.247
0.236
0.221
0.214
0.206
0.200
0.184
0.178
0.167
0.154
0.146
0.136
0.126
0.117
0.106
0.094
0.083
0.087
0.758
0.728
0.707
0.669
0.629
0.603
0.576
0.543
0.501
0.471
0.446
0.418
0.393
0.372
0.357
0.333
0.319
0.314
0.310
0.301
0.287
0.278
0.278
0.271
0.263
0.245
0.241
0.235
0.223
0.206
0.196
0.190
0.183
0.169
0.153
0.139
0.125
0.116
0.108
0.099
0.097
0.784
0.765
0.730
0.698
0.662
0.633
0.597
0.569
0.527
0.496
0.474
0.446
0.417
0.399
0.379
0.360
0.348
0.337
0.333
0.326
0.315
0.308
0.300
0.297
0.293
0.279
0.267
0.261
0.251
0.240
0.237
0.213
0.205
0.187
0.184
0.158
0.153
0.143
0.128
0.123
0.118
0.808
0.789
0.767
0.729
0.691
0.669
0.632
0.595
0.560
0.526
0.496
0.470
0.450
0.423
0.407
0.392
0.369
0.366
0.363
0.360
0.353
0.346
0.332
0.326
0.317
0.309
0.296
0.285
0.277
0.274
0.260
0.252
0.240
0.216
0.205
0.193
0.174
0.169
0.163
0.154
0.144
0.839
0.818
0.794
0.761
0.723
0.689
0.666
0.628
0.606
0.563
0.524
0.502
0.482
0.467
0.449
0.428
0.411
0.403
0.393
0.395
0.388
0.381
0.368
0.361
0.356
0.339
0.325
0.318
0.315
0.312
0.298
0.286
0.273
0.258
0.239
0.228
0.216
0.197
0.192
0.182
0.176
0.869
0.841
0.819
0.793
0.755
0.734
0.695
0.670
0.640
0.602
0.561
0.543
0.514
0.501
0.486
0.469
0.454
0.445
0.439
0.429
0.417
0.413
0.400
0.391
0.391
0.375
0.367
0.359
0.352
0.355
0.344
0.326
0.312
0.302
0.280
0.272
0.254
0.247
0.223
0.221
0.207
0.893
0.868
0.849
0.817
0.787
0.755
0.724
0.702
0.673
0.638
0.620
0.577
0.549
0.532
0.522
0.511
0.488
0.485
0.478
0.467
0.456
0.452
0.442
0.432
0.423
0.421
0.421
0.404
0.399
0.396
0.382
0.374
0.354
0.338
0.335
0.317
0.301
0.284
0.269
0.254
0.234
0.915
0.905
0.875
0.853
0.824
0.786
0.764
0.735
0.705
0.678
0.654
0.619
0.591
0.577
0.556
0.541
0.519
0.517
0.515
0.509
0.500
0.497
0.477
0.468
0.465
0.468
0.465
0.456
0.436
0.433
0.422
0.413
0.407
0.391
0.374
0.361
0.345
0.330
0.307
0.285
0.279
0.961
0.942
0.905
0.881
0.846
0.823
0.799
0.765
0.748
0.719
0.694
0.668
0.648
0.623
0.604
0.590
0.572
0.555
0.556
0.542
0.538
0.537
0.531
0.529
0.526
0.514
0.511
0.503
0.492
0.478
0.469
0.464
0.460
0.443
0.427
0.402
0.386
0.374
0.360
0.342
0.321
0.985
0.968
0.946
0.920
0.868
0.851
0.828
0.807
0.786
0.760
0.745
0.714
0.691
0.666
0.640
0.629
0.616
0.608
0.596
0.599
0.595
0.585
0.581
0.581
0.567
0.564
0.553
0.551
0.540
0.533
0.518
0.516
0.506
0.490
0.469
0.455
0.442
0.420
0.397
0.390
0.370
1.001
0.988
0.971
0.935
0.906
0.881
0.860
0.835
0.814
0.796
0.778
0.756
0.732
0.709
0.683
0.676
0.663
0.654
0.641
0.643
0.641
0.635
0.629
0.627
0.616
0.611
0.611
0.604
0.596
0.590
0.575
0.564
0.553
0.536
0.522
0.498
0.483
0.464
0.458
0.449
0.428
1.034
1.020
0.987
0.974
0.939
0.917
0.890
0.866
0.851
0.829
0.809
0.799
0.766
0.752
0.729
0.720
0.712
0.714
0.702
0.698
0.690
0.680
0.686
0.692
0.678
0.678
0.673
0.663
0.652
0.647
0.631
0.608
0.593
0.582
0.566
0.546
0.535
0.521
0.508
0.497
0.482
1.054
1.025
1.011
0.985
0.962
0.947
0.922
0.900
0.881
0.861
0.844
0.838
0.799
0.783
0.773
0.773
0.762
0.761
0.753
0.742
0.742
0.732
0.740
0.738
0.739
0.736
0.726
0.718
0.704
0.699
0.682
0.669
0.654
0.631
0.623
0.601
0.584
0.572
0.554
0.541
0.525
1.085
1.049
1.025
1.004
0.980
0.966
0.945
0.932
0.909
0.891
0.872
0.867
0.840
0.828
0.821
0.812
0.799
0.802
0.807
0.790
0.784
0.784
0.778
0.784
0.783
0.779
0.782
0.771
0.764
0.750
0.735
0.719
0.704
0.690
0.671
0.658
0.641
0.622
0.608
0.594
0.568
1.110
1.082
1.056
1.030
1.010
0.989
0.976
0.961
0.945
0.925
0.912
0.900
0.866
0.860
0.859
0.848
0.847
0.846
0.842
0.840
0.819
0.831
0.828
0.828
0.828
0.825
0.823
0.822
0.805
0.802
0.785
0.771
0.759
0.738
0.723
0.705
0.692
0.672
0.652
0.640
0.622
1.132
1.112
1.081
1.064
1.037
1.018
1.004
0.989
0.968
0.949
0.935
0.927
0.910
0.897
0.901
0.894
0.881
0.882
0.888
0.872
0.859
0.866
0.868
0.874
0.866
0.866
0.864
0.864
0.854
0.839
0.830
0.812
0.798
0.785
0.771
0.754
0.734
0.711
0.696
0.684
0.667
1.147
1.133
1.110
1.082
1.064
1.038
1.021
1.008
0.995
0.981
0.960
0.964
0.934
0.936
0.930
0.929
0.928
0.925
0.919
0.907
0.902
0.902
0.908
0.909
0.907
0.898
0.900
0.899
0.890
0.879
0.869
0.853
0.836
0.820
0.809
0.796
0.774
0.753
0.740
0.728
0.708
1.161
1.150
1.127
1.104
1.085
1.057
1.038
1.031
1.020
1.019
1.002
0.999
0.981
0.965
0.962
0.954
0.957
0.961
0.951
0.944
0.938
0.936
0.933
0.938
0.941
0.931
0.935
0.926
0.917
0.913
0.903
0.887
0.876
0.858
0.848
0.844
0.832
0.809
0.791
0.770
0.750
1.171
1.162
1.146
1.129
1.105
1.075
1.067
1.068
1.048
1.040
1.030
1.024
1.005
0.991
0.992
0.990
0.983
0.987
0.983
0.978
0.982
0.966
0.961
0.969
0.962
0.960
0.968
0.955
0.955
0.947
0.931
0.917
0.915
0.901
0.894
0.882
0.864
0.847
0.827
0.814
0.802
1.168
1.165
1.156
1.146
1.120
1.102
1.082
1.075
1.064
1.052
1.056
1.035
1.028
1.014
1.011
1.010
1.010
1.001
1.006
1.008
1.019
0.997
0.995
0.996
0.993
0.987
0.988
0.977
0.982
0.975
0.966
0.957
0.947
0.935
0.925
0.909
0.891
0.893
0.877
0.855
0.845
1.175
1.176
1.168
1.157
1.146
1.118
1.103
1.083
1.076
1.065
1.062
1.049
1.046
1.045
1.027
1.033
1.033
1.035
1.038
1.038
1.043
1.038
1.013
1.019
1.009
1.015
1.005
1.002
1.009
1.002
0.991
0.988
0.980
0.977
0.961
0.950
0.933
0.930
0.918
0.892
0.888
1.178
1.177
1.169
1.160
1.149
1.120
1.111
1.093
1.074
1.080
1.065
1.068
1.057
1.063
1.057
1.049
1.055
1.046
1.053
1.049
1.056
1.050
1.032
1.032
1.020
1.036
1.030
1.036
1.026
1.019
1.018
1.016
1.003
1.002
0.994
0.984
0.968
0.962
0.950
0.941
0.930
1.195
1.184
1.167
1.165
1.159
1.121
1.117
1.096
1.080
1.086
1.078
1.078
1.075
1.074
1.081
1.074
1.070
1.076
1.057
1.059
1.065
1.064
1.052
1.048
1.045
1.046
1.047
1.058
1.049
1.036
1.034
1.034
1.025
1.021
1.014
1.007
0.990
0.980
0.965
0.968
0.963
1.198
1.184
1.186
1.164
1.138
1.122
1.108
1.104
1.105
1.088
1.084
1.085
1.077
1.087
1.090
1.091
1.082
1.087
1.073
1.074
1.071
1.069
1.065
1.060
1.047
1.061
1.069
1.072
1.066
1.057
1.056
1.067
1.045
1.045
1.041
1.020
1.011
1.002
0.988
0.987
0.979
1.196
1.184
1.177
1.161
1.145
1.119
1.108
1.110
1.102
1.099
1.090
1.085
1.087
1.087
1.089
1.097
1.102
1.093
1.092
1.078
1.082
1.086
1.081
1.066
1.072
1.081
1.097
1.091
1.085
1.085
1.079
1.079
1.078
1.071
1.051
1.037
1.026
1.029
1.005
0.996
0.994
1.202
1.195
1.180
1.156
1.155
1.144
1.127
1.118
1.104
1.093
1.085
1.086
1.087
1.100
1.103
1.103
1.110
1.100
1.102
1.086
1.081
1.093
1.102
1.081
1.086
1.096
1.107
1.110
1.099
1.100
1.095
1.086
1.083
1.075
1.062
1.049
1.034
1.035
1.019
1.009
0.990
1.204
1.196
1.171
1.157
1.160
1.142
1.126
1.104
1.110
1.100
1.104
1.095
1.094
1.095
1.095
1.104
1.112
1.116
1.103
1.094
1.096
1.101
1.092
1.093
1.088
1.103
1.115
1.119
1.119
1.112
1.115
1.102
1.093
1.080
1.066
1.059
1.054
1.034
1.033
1.011
1.007
1.212
1.195
1.178
1.167
1.159
1.151
1.124
1.108
1.111
1.102
1.110
1.101
1.086
1.095
1.103
1.096
1.100
1.102
1.104
1.100
1.092
1.103
1.105
1.100
1.106
1.107
1.117
1.114
1.125
1.123
1.129
1.114
1.093
1.084
1.074
1.065
1.056
1.040
1.031
1.020
1.018
0.815
0.785
0.748
0.723
0.688
0.650
0.626
0.611
0.593
0.577
0.557
0.535
0.524
0.507
0.489
0.479
0.467
0.443
0.421
0.409
0.396
0.390
0.379
0.371
0.358
0.350
0.337
0.324
0.320
0.310
0.304
0.286
0.282
0.273
0.266
0.255
0.244
0.245
0.251
0.249
0.242
0.782
0.758
0.730
0.691
0.659
0.618
0.591
0.572
0.558
0.535
0.513
0.506
0.487
0.474
0.455
0.442
0.428
0.412
0.391
0.378
0.364
0.358
0.352
0.337
0.323
0.308
0.302
0.296
0.278
0.272
0.265
0.255
0.243
0.237
0.233
0.222
0.218
0.215
0.216
0.207
0.208
0.743
0.726
0.698
0.670
0.626
0.589
0.566
0.543
0.523
0.509
0.493
0.470
0.457
0.444
0.425
0.417
0.398
0.374
0.358
0.343
0.337
0.331
0.312
0.296
0.288
0.275
0.262
0.254
0.244
0.240
0.233
0.226
0.219
0.204
0.199
0.197
0.193
0.189
0.182
0.171
0.173
0.714
0.698
0.676
0.643
0.605
0.569
0.532
0.517
0.494
0.480
0.464
0.438
0.423
0.418
0.402
0.381
0.356
0.342
0.325
0.323
0.308
0.292
0.283
0.270
0.260
0.247
0.239
0.229
0.225
0.208
0.201
0.195
0.186
0.179
0.167
0.166
0.164
0.157
0.145
0.143
0.135
0.691
0.680
0.647
0.611
0.587
0.549
0.514
0.503
0.474
0.459
0.433
0.414
0.396
0.381
0.368
0.348
0.327
0.314
0.299
0.298
0.287
0.275
0.260
0.246
0.239
0.223
0.216
0.207
0.188
0.186
0.180
0.167
0.166
0.152
0.144
0.143
0.135
0.134
0.118
0.107
0.105
0.678
0.652
0.621
0.596
0.575
0.537
0.509
0.485
0.453
0.432
0.418
0.399
0.377
0.361
0.340
0.325
0.305
0.285
0.279
0.275
0.266
0.256
0.242
0.230
0.219
0.211
0.202
0.191
0.176
0.165
0.157
0.154
0.146
0.132
0.118
0.115
0.109
0.097
0.096
0.097
0.092
0.668
0.640
0.607
0.582
0.555
0.529
0.503
0.463
0.435
0.404
0.391
0.382
0.364
0.336
0.317
0.308
0.282
0.268
0.259
0.254
0.247
0.238
0.217
0.214
0.206
0.196
0.186
0.173
0.166
0.155
0.147
0.141
0.129
0.122
0.105
0.096
0.082
0.078
0.082
0.077
0.075
0.664
0.629
0.593
0.574
0.547
0.522
0.485
0.454
0.415
0.401
0.378
0.366
0.342
0.320
0.300
0.281
0.268
0.258
0.240
0.232
0.229
0.222
0.214
0.201
0.203
0.192
0.183
0.170
0.163
0.156
0.144
0.128
0.112
0.108
0.101
0.081
0.075
0.069
0.067
0.065
0.054
0.673
0.642
0.609
0.577
0.545
0.520
0.485
0.456
0.431
0.406
0.383
0.349
0.333
0.316
0.289
0.263
0.244
0.245
0.238
0.225
0.211
0.217
0.213
0.206
0.193
0.186
0.163
0.155
0.154
0.143
0.127
0.117
0.113
0.102
0.084
0.078
0.068
0.069
0.056
0.046
0.049
0.659
0.635
0.616
0.583
0.552
0.518
0.497
0.461
0.429
0.402
0.386
0.354
0.322
0.302
0.285
0.260
0.246
0.239
0.230
0.220
0.221
0.202
0.195
0.189
0.179
0.164
0.162
0.150
0.142
0.133
0.124
0.114
0.102
0.096
0.083
0.077
0.071
0.062
0.051
0.046
0.038
0.670
0.653
0.628
0.592
0.559
0.530
0.504
0.474
0.435
0.409
0.388
0.364
0.329
0.297
0.278
0.264
0.254
0.241
0.238
0.229
0.214
0.203
0.194
0.190
0.175
0.171
0.169
0.152
0.143
0.131
0.124
0.120
0.112
0.107
0.096
0.083
0.074
0.067
0.055
0.051
0.043
0.688
0.667
0.643
0.620
0.587
0.555
0.511
0.472
0.442
0.416
0.392
0.377
0.346
0.314
0.292
0.274
0.258
0.245
0.239
0.230
0.218
0.219
0.212
0.197
0.183
0.169
0.168
0.156
0.148
0.143
0.135
0.129
0.123
0.119
0.104
0.092
0.081
0.076
0.070
0.058
0.048
0.711
0.683
0.663
0.636
0.604
0.566
0.532
0.493
0.463
0.428
0.396
0.384
0.362
0.330
0.304
0.286
0.268
0.258
0.252
0.239
0.238
0.230
0.223
0.212
0.198
0.191
0.186
0.175
0.165
0.153
0.150
0.143
0.136
0.123
0.109
0.106
0.099
0.088
0.074
0.069
0.064
0.738
0.702
0.674
0.647
0.620
0.585
0.556
0.522
0.489
0.449
0.423
0.391
0.366
0.349
0.331
0.306
0.287
0.276
0.266
0.257
0.251
0.244
0.239
0.235
0.221
0.208
0.202
0.194
0.186
0.170
0.166
0.152
0.146
0.136
0.123
0.120
0.115
0.101
0.091
0.085
0.080
0.759
0.731
0.709
0.680
0.640
0.610
0.591
0.552
0.511
0.483
0.448
0.413
0.400
0.376
0.348
0.330
0.316
0.306
0.297
0.291
0.281
0.272
0.270
0.264
0.253
0.233
0.224
0.219
0.207
0.198
0.186
0.174
0.166
0.159
0.151
0.137
0.129
0.125
0.114
0.106
0.097
0.791
0.763
0.738
0.709
0.675
0.648
0.612
0.584
0.540
0.512
0.473
0.443
0.422
0.408
0.376
0.361
0.346
0.343
0.337
0.328
0.318
0.311
0.300
0.294
0.287
0.272
0.256
0.247
0.240
0.233
0.221
0.211
0.195
0.184
0.172
0.161
0.151
0.142
0.144
0.129
0.123
0.821
0.799
0.768
0.742
0.706
0.680
0.649
0.614
0.579
0.543
0.502
0.483
0.447
0.431
0.414
0.399
0.379
0.374
0.362
0.359
0.351
0.349
0.339
0.330
0.315
0.307
0.290
0.281
0.276
0.269
0.259
0.241
0.234
0.218
0.208
0.192
0.180
0.176
0.165
0.152
0.138
0.856
0.828
0.795
0.766
0.741
0.707
0.686
0.653
0.620
0.573
0.545
0.529
0.490
0.473
0.449
0.438
0.415
0.409
0.407
0.401
0.384
0.375
0.367
0.357
0.351
0.338
0.326
0.318
0.317
0.304
0.290
0.278
0.268
0.260
0.242
0.233
0.211
0.198
0.188
0.177
0.166
0.881
0.863
0.825
0.806
0.783
0.746
0.715
0.676
0.646
0.620
0.588
0.560
0.535
0.507
0.492
0.473
0.458
0.454
0.451
0.434
0.419
0.411
0.399
0.391
0.380
0.374
0.366
0.362
0.349
0.340
0.332
0.314
0.305
0.294
0.280
0.260
0.251
0.237
0.229
0.215
0.196
0.914
0.889
0.864
0.830
0.805
0.772
0.742
0.711
0.688
0.660
0.621
0.599
0.579
0.542
0.529
0.519
0.498
0.492
0.486
0.481
0.463
0.454
0.442
0.431
0.425
0.421
0.421
0.408
0.400
0.385
0.380
0.371
0.357
0.341
0.325
0.312
0.302
0.285
0.254
0.245
0.232
0.939
0.912
0.887
0.857
0.824
0.796
0.773
0.744
0.722
0.696
0.679
0.647
0.617
0.584
0.569
0.558
0.541
0.526
0.522
0.511
0.508
0.500
0.496
0.471
0.473
0.471
0.468
0.460
0.444
0.435
0.424
0.413
0.399
0.390
0.377
0.360
0.345
0.318
0.298
0.290
0.275
0.978
0.949
0.926
0.885
0.858
0.833
0.810
0.787
0.765
0.740
0.718
0.686
0.666
0.643
0.620
0.597
0.584
0.573
0.567
0.556
0.551
0.551
0.546
0.536
0.528
0.521
0.519
0.511
0.504
0.490
0.479
0.464
0.460
0.445
0.430
0.407
0.393
0.372
0.354
0.333
0.323
0.998
0.979
0.957
0.921
0.896
0.872
0.841
0.826
0.807
0.784
0.756
0.728
0.706
0.678
0.660
0.643
0.627
0.619
0.610
0.607
0.605
0.601
0.594
0.598
0.585
0.576
0.575
0.571
0.557
0.543
0.533
0.520
0.510
0.495
0.478
0.461
0.439
0.417
0.410
0.393
0.377
1.016
1.003
0.984
0.950
0.923
0.908
0.884
0.860
0.837
0.820
0.797
0.774
0.750
0.721
0.692
0.682
0.674
0.668
0.662
0.654
0.652
0.649
0.641
0.649
0.640
0.632
0.625
0.619
0.604
0.596
0.594
0.574
0.557
0.545
0.527
0.508
0.489
0.476
0.468
0.458
0.428
1.051
1.022
1.002
0.969
0.954
0.937
0.922
0.894
0.869
0.853
0.831
0.811
0.792
0.763
0.742
0.727
0.723
0.721
0.717
0.716
0.709
0.698
0.705
0.708
0.696
0.689
0.677
0.670
0.660
0.652
0.646
0.622
0.608
0.594
0.574
0.558
0.543
0.533
0.519
0.504
0.484
1.070
1.045
1.015
0.998
0.978
0.963
0.941
0.919
0.899
0.878
0.861
0.853
0.827
0.795
0.784
0.779
0.772
0.767
0.766
0.758
0.755
0.745
0.754
0.756
0.752
0.744
0.732
0.723
0.706
0.703
0.694
0.681
0.657
0.643
0.624
0.608
0.588
0.583
0.564
0.553
0.532
1.099
1.062
1.032
1.014
0.996
0.989
0.969
0.945
0.920
0.907
0.889
0.879
0.858
0.844
0.838
0.819
0.814
0.816
0.811
0.802
0.794
0.792
0.799
0.793
0.801
0.787
0.787
0.775
0.770
0.759
0.746
0.736
0.714
0.697
0.681
0.671
0.649
0.639
0.613
0.602
0.581
1.120
1.091
1.061
1.040
1.023
1.013
0.998
0.978
0.960
0.940
0.923
0.914
0.898
0.880
0.874
0.862
0.866
0.860
0.865
0.847
0.836
0.847
0.842
0.839
0.841
0.835
0.830
0.823
0.819
0.814
0.796
0.784
0.762
0.744
0.731
0.715
0.708
0.686
0.670
0.650
0.625
1.139
1.121
1.096
1.064
1.046
1.036
1.025
1.001
0.984
0.976
0.958
0.944
0.935
0.918
0.917
0.916
0.902
0.903
0.895
0.887
0.869
0.884
0.881
0.882
0.885
0.878
0.866
0.875
0.860
0.856
0.839
0.823
0.807
0.789
0.774
0.764
0.752
0.729
0.713
0.693
0.682
1.157
1.142
1.121
1.098
1.073
1.055
1.039
1.020
1.016
1.004
0.976
0.975
0.966
0.949
0.946
0.943
0.939
0.940
0.942
0.920
0.916
0.914
0.909
0.919
0.919
0.915
0.902
0.904
0.904
0.887
0.878
0.862
0.844
0.830
0.812
0.804
0.790
0.776
0.756
0.737
0.724
1.169
1.159
1.139
1.119
1.089
1.079
1.056
1.050
1.043
1.034
1.022
1.018
1.002
0.990
0.978
0.976
0.978
0.974
0.967
0.963
0.946
0.936
0.941
0.948
0.956
0.949
0.938
0.937
0.934
0.924
0.907
0.896
0.878
0.861
0.863
0.852
0.841
0.818
0.802
0.783
0.766
1.180
1.174
1.156
1.134
1.114
1.095
1.088
1.078
1.061
1.053
1.052
1.041
1.026
1.011
1.010
1.001
1.002
0.997
0.998
0.999
0.979
0.971
0.970
0.976
0.987
0.975
0.973
0.969
0.964
0.952
0.943
0.930
0.921
0.912
0.904
0.891
0.883
0.864
0.848
0.836
0.818
1.178
1.179
1.166
1.149
1.140
1.117
1.112
1.086
1.073
1.072
1.063
1.051
1.043
1.039
1.026
1.031
1.018
1.014
1.015
1.023
1.021
1.000
1.003
1.001
1.006
0.992
0.998
0.988
0.991
0.984
0.972
0.967
0.958
0.950
0.939
0.921
0.907
0.899
0.881
0.872
0.871
1.191
1.187
1.175
1.156
1.148
1.131
1.119
1.093
1.089
1.083
1.068
1.073
1.064
1.065
1.049
1.051
1.032
1.034
1.040
1.043
1.044
1.035
1.028
1.021
1.026
1.013
1.017
1.011
1.010
1.013
1.006
0.995
0.997
0.989
0.977
0.962
0.942
0.942
0.933
0.909
0.903
1.193
1.188
1.175
1.159
1.153
1.148
1.126
1.113
1.107
1.098
1.087
1.080
1.073
1.074
1.074
1.070
1.064
1.056
1.061
1.062
1.056
1.048
1.044
1.034
1.036
1.036
1.031
1.030
1.031
1.032
1.029
1.031
1.016
1.009
0.999
0.992
0.974
0.976
0.964
0.952
0.943
1.202
1.193
1.166
1.159
1.164
1.144
1.129
1.127
1.103
1.096
1.088
1.092
1.089
1.091
1.091
1.083
1.081
1.077
1.082
1.077
1.075
1.068
1.055
1.055
1.054
1.050
1.052
1.065
1.057
1.050
1.051
1.042
1.026
1.020
1.027
1.013
1.003
0.992
0.987
0.980
0.964
1.207
1.198
1.181
1.169
1.161
1.142
1.127
1.113
1.106
1.101
1.105
1.100
1.092
1.095
1.106
1.100
1.092
1.094
1.084
1.085
1.082
1.079
1.071
1.071
1.058
1.066
1.083
1.079
1.072
1.068
1.066
1.062
1.042
1.046
1.040
1.032
1.023
1.012
1.005
1.004
0.982
1.212
1.198
1.180
1.167
1.163
1.151
1.128
1.111
1.107
1.106
1.106
1.102
1.110
1.103
1.111
1.108
1.105
1.102
1.093
1.085
1.088
1.090
1.084
1.068
1.062
1.082
1.093
1.094
1.095
1.087
1.086
1.079
1.074
1.064
1.055
1.044
1.037
1.028
1.017
1.014
1.006
1.210
1.203
1.185
1.184
1.176
1.148
1.124
1.119
1.118
1.106
1.106
1.108
1.111
1.103
1.116
1.109
1.109
1.107
1.097
1.097
1.094
1.093
1.089
1.079
1.091
1.099
1.110
1.109
1.106
1.097
1.101
1.095
1.091
1.074
1.059
1.052
1.048
1.037
1.030
1.024
1.023
1.226
1.199
1.187
1.182
1.173
1.162
1.139
1.125
1.126
1.118
1.111
1.109
1.111
1.111
1.104
1.103
1.102
1.108
1.104
1.104
1.101
1.097
1.092
1.096
1.097
1.104
1.110
1.120
1.112
1.111
1.105
1.114
1.101
1.083
1.070
1.063
1.058
1.036
1.031
1.025
1.025
1.212
1.200
1.195
1.182
1.166
1.173
1.142
1.138
1.120
1.121
1.124
1.113
1.105
1.106
1.105
1.099
1.103
1.104
1.107
1.102
1.094
1.101
1.104
1.112
1.109
1.113
1.102
1.124
1.115
1.120
1.114
1.121
1.103
1.091
1.082
1.072
1.065
1.041
1.035
1.029
1.026
0.782
0.758
0.727
0.692
0.657
0.631
0.599
0.588
0.568
0.551
0.532
0.513
0.499
0.484
0.470
0.455
0.447
0.420
0.404
0.384
0.376
0.370
0.354
0.352
0.341
0.327
0.319
0.306
0.299
0.294
0.290
0.272
0.266
0.266
0.254
0.244
0.240
0.237
0.231
0.232
0.231
0.754
0.733
0.709
0.677
0.639
0.608
0.572
0.546
0.540
0.515
0.504
0.484
0.471
0.450
0.436
0.422
0.411
0.384
0.366
0.348
0.344
0.338
0.328
0.321
0.300
0.286
0.276
0.268
0.258
0.257
0.252
0.242
0.235
0.228
0.220
0.214
0.210
0.211
0.205
0.195
0.191
0.715
0.703
0.676
0.647
0.604
0.581
0.544
0.519
0.501
0.495
0.469
0.455
0.431
0.418
0.409
0.395
0.373
0.354
0.333
0.323
0.314
0.303
0.288
0.276
0.266
0.253
0.241
0.238
0.225
0.228
0.219
0.208
0.203
0.195
0.193
0.185
0.182
0.179
0.175
0.163
0.160
0.696
0.678
0.659
0.619
0.584
0.548
0.514
0.492
0.471
0.459
0.440
0.423
0.406
0.385
0.378
0.353
0.336
0.322
0.311
0.299
0.289
0.270
0.254
0.245
0.236
0.231
0.227
0.219
0.206
0.193
0.181
0.176
0.172
0.166
0.157
0.158
0.152
0.142
0.132
0.132
0.132
0.686
0.654
0.620
0.595
0.569
0.532
0.501
0.476
0.459
0.430
0.409
0.396
0.374
0.360
0.346
0.331
0.308
0.299
0.286
0.276
0.271
0.252
0.238
0.223
0.216
0.210
0.201
0.193
0.184
0.175
0.167
0.154
0.146
0.140
0.136
0.132
0.130
0.116
0.113
0.111
0.105
0.669
0.640
0.599
0.576
0.550
0.524
0.500
0.470
0.448
0.422
0.394
0.372
0.357
0.344
0.325
0.310
0.288
0.281
0.264
0.252
0.245
0.235
0.224
0.210
0.206
0.196
0.189
0.176
0.163
0.153
0.144
0.139
0.129
0.117
0.107
0.101
0.102
0.091
0.090
0.089
0.088
0.665
0.632
0.596
0.557
0.539
0.510
0.486
0.455
0.425
0.391
0.378
0.357
0.344
0.315
0.300
0.286
0.269
0.253
0.236
0.233
0.223
0.219
0.213
0.203
0.194
0.181
0.175
0.160
0.154
0.143
0.134
0.125
0.108
0.111
0.096
0.085
0.071
0.070
0.068
0.068
0.063
0.657
0.617
0.599
0.560
0.531
0.498
0.471
0.438
0.411
0.394
0.366
0.338
0.322
0.307
0.288
0.270
0.252
0.234
0.219
0.215
0.218
0.210
0.204
0.196
0.189
0.180
0.166
0.159
0.151
0.141
0.133
0.120
0.103
0.094
0.085
0.075
0.069
0.064
0.059
0.056
0.050
0.649
0.631
0.601
0.572
0.541
0.510
0.473
0.446
0.417
0.385
0.362
0.332
0.310
0.300
0.272
0.253
0.235
0.228
0.215
0.205
0.207
0.201
0.202
0.194
0.180
0.168
0.155
0.150
0.143
0.135
0.122
0.110
0.097
0.084
0.081
0.073
0.063
0.057
0.050
0.045
0.040
0.654
0.636
0.605
0.582
0.548
0.513
0.493
0.461
0.425
0.392
0.369
0.339
0.308
0.285
0.273
0.254
0.242
0.229
0.219
0.209
0.202
0.195
0.183
0.176
0.170
0.154
0.148
0.137
0.121
0.115
0.110
0.099
0.089
0.081
0.073
0.073
0.066
0.049
0.048
0.045
0.035
0.681
0.650
0.620
0.594
0.561
0.539
0.504
0.472
0.438
0.406
0.374
0.348
0.320
0.290
0.275
0.262
0.246
0.232
0.226
0.219
0.209
0.200
0.189
0.176
0.165
0.154
0.150
0.141
0.127
0.125
0.118
0.110
0.098
0.093
0.090
0.075
0.068
0.060
0.051
0.045
0.042
0.694
0.670
0.643
0.606
0.581
0.560
0.516
0.482
0.448
0.414
0.387
0.356
0.340
0.313
0.294
0.270
0.257
0.238
0.234
0.220
0.215
0.210
0.199
0.186
0.180
0.160
0.156
0.150
0.143
0.138
0.130
0.121
0.108
0.098
0.091
0.084
0.075
0.071
0.060
0.053
0.049
0.714
0.687
0.659
0.638
0.608
0.575
0.537
0.503
0.476
0.434
0.388
0.370
0.348
0.322
0.306
0.286
0.264
0.253
0.244
0.232
0.225
0.220
0.219
0.210
0.196
0.188
0.175
0.164
0.154
0.148
0.139
0.129
0.115
0.107
0.100
0.100
0.090
0.077
0.069
0.070
0.065
0.741
0.715
0.686
0.661
0.634
0.599
0.570
0.534
0.493
0.458
0.423
0.384
0.357
0.337
0.325
0.307
0.289
0.272
0.254
0.245
0.238
0.233
0.230
0.228
0.211
0.200
0.191
0.186
0.179
0.165
0.152
0.137
0.130
0.127
0.121
0.112
0.107
0.095
0.095
0.087
0.080
0.768
0.742
0.723
0.694
0.659
0.624
0.605
0.566
0.533
0.490
0.457
0.415
0.389
0.371
0.355
0.330
0.315
0.304
0.304
0.287
0.278
0.269
0.265
0.261
0.244
0.231
0.219
0.207
0.201
0.184
0.172
0.165
0.157
0.153
0.147
0.137
0.129
0.121
0.113
0.103
0.097
0.795
0.777
0.746
0.717
0.691
0.668
0.636
0.598
0.561
0.526
0.482
0.455
0.425
0.408
0.372
0.363
0.342
0.347
0.341
0.327
0.319
0.297
0.291
0.286
0.283
0.272
0.251
0.235
0.228
0.224
0.207
0.204
0.192
0.177
0.169
0.159
0.152
0.154
0.144
0.125
0.119
0.827
0.807
0.785
0.751
0.725
0.693
0.666
0.630
0.587
0.548
0.523
0.484
0.459
0.435
0.411
0.386
0.383
0.376
0.369
0.361
0.346
0.343
0.331
0.320
0.309
0.300
0.285
0.280
0.270
0.252
0.250
0.237
0.225
0.206
0.204
0.192
0.181
0.175
0.164
0.151
0.143
0.866
0.844
0.819
0.781
0.759
0.731
0.701
0.666
0.632
0.593
0.562
0.537
0.510
0.477
0.462
0.444
0.423
0.420
0.412
0.398
0.388
0.378
0.362
0.354
0.342
0.332
0.327
0.316
0.310
0.296
0.285
0.272
0.265
0.259
0.242
0.226
0.207
0.195
0.185
0.175
0.167
0.893
0.877
0.848
0.823
0.797
0.761
0.722
0.693
0.667
0.644
0.603
0.568
0.540
0.522
0.504
0.486
0.465
0.461
0.453
0.443
0.428
0.418
0.404
0.397
0.380
0.375
0.366
0.360
0.352
0.344
0.331
0.320
0.309
0.298
0.280
0.257
0.245
0.227
0.220
0.211
0.206
0.919
0.899
0.886
0.846
0.815
0.791
0.760
0.725
0.706
0.671
0.638
0.612
0.588
0.559
0.544
0.527
0.510
0.499
0.491
0.484
0.469
0.462
0.448
0.440
0.423
0.425
0.421
0.410
0.398
0.389
0.386
0.369
0.354
0.335
0.324
0.304
0.292
0.276
0.262
0.257
0.240
0.953
0.928
0.900
0.872
0.846
0.822
0.790
0.772
0.740
0.709
0.690
0.666
0.634
0.609
0.581
0.566
0.546
0.541
0.530
0.522
0.515
0.510
0.503
0.494
0.478
0.475
0.473
0.461
0.456
0.445
0.438
0.419
0.405
0.387
0.377
0.370
0.352
0.327
0.312
0.296
0.279
0.981
0.957
0.933
0.899
0.868
0.842
0.824
0.795
0.773
0.749
0.724
0.703
0.676
0.660
0.631
0.610
0.595
0.583
0.572
0.561
0.560
0.556
0.551
0.546
0.547
0.535
0.530
0.528
0.520
0.499
0.488
0.472
0.458
0.450
0.434
0.416
0.397
0.381
0.358
0.347
0.329
1.007
0.989
0.963
0.948
0.919
0.890
0.859
0.839
0.816
0.794
0.764
0.741
0.724
0.696
0.672
0.651
0.638
0.628
0.627
0.614
0.614
0.605
0.606
0.607
0.607
0.593
0.581
0.579
0.567
0.553
0.538
0.526
0.516
0.501
0.481
0.465
0.448
0.429
0.417
0.390
0.378
1.036
1.024
0.993
0.972
0.945
0.935
0.904
0.880
0.852
0.831
0.804
0.781
0.765
0.738
0.714
0.685
0.681
0.678
0.677
0.670
0.656
0.657
0.655
0.659
0.654
0.643
0.628
0.623
0.610
0.601
0.593
0.580
0.572
0.553
0.530
0.515
0.499
0.481
0.474
0.449
0.434
1.069
1.035
1.013
0.990
0.976
0.959
0.930
0.909
0.888
0.868
0.846
0.827
0.807
0.776
0.746
0.734
0.732
0.727
0.720
0.717
0.714
0.705
0.715
0.709
0.701
0.697
0.688
0.671
0.663
0.652
0.649
0.633
0.619
0.602
0.585
0.567
0.550
0.533
0.528
0.506
0.484
1.095
1.064
1.032
1.010
0.990
0.977
0.956
0.938
0.912
0.897
0.879
0.862
0.844
0.823
0.798
0.778
0.783
0.784
0.771
0.773
0.762
0.759
0.764
0.760
0.760
0.743
0.742
0.729
0.710
0.702
0.703
0.689
0.670
0.650
0.630
0.618
0.600
0.583
0.571
0.559
0.537
1.111
1.077
1.049
1.032
1.021
1.006
0.982
0.959
0.940
0.927
0.909
0.894
0.877
0.868
0.846
0.841
0.826
0.818
0.827
0.811
0.810
0.812
0.808
0.807
0.802
0.798
0.794
0.779
0.769
0.760
0.753
0.738
0.720
0.702
0.685
0.672
0.657
0.644
0.617
0.610
0.584
1.115
1.090
1.074
1.054
1.043
1.030
1.008
0.991
0.969
0.958
0.940
0.936
0.918
0.909
0.884
0.880
0.875
0.873
0.870
0.858
0.848
0.856
0.850
0.848
0.844
0.843
0.838
0.824
0.828
0.814
0.801
0.787
0.773
0.748
0.733
0.723
0.715
0.696
0.681
0.654
0.636
1.138
1.121
1.097
1.079
1.062
1.052
1.035
1.014
0.995
0.991
0.975
0.962
0.954
0.935
0.930
0.930
0.915
0.917
0.905
0.898
0.889
0.890
0.885
0.892
0.888
0.880
0.880
0.872
0.872
0.863
0.843
0.828
0.816
0.793
0.778
0.770
0.763
0.740
0.725
0.703
0.688
1.161
1.142
1.124
1.106
1.083
1.072
1.052
1.040
1.030
1.022
1.000
0.993
0.975
0.964
0.959
0.949
0.950
0.951
0.947
0.934
0.919
0.922
0.919
0.925
0.927
0.929
0.917
0.906
0.907
0.897
0.878
0.869
0.851
0.835
0.823
0.821
0.804
0.787
0.774
0.752
0.738
1.178
1.163
1.141
1.125
1.102
1.081
1.074
1.063
1.058
1.044
1.034
1.019
1.011
1.004
0.990
0.983
0.979
0.984
0.977
0.962
0.955
0.950
0.947
0.954
0.964
0.958
0.946
0.946
0.938
0.927
0.911
0.899
0.891
0.880
0.863
0.865
0.849
0.831
0.823
0.805
0.788
1.186
1.175
1.160
1.146
1.126
1.109
1.099
1.088
1.066
1.064
1.051
1.053
1.031
1.030
1.013
1.011
1.006
1.006
1.003
0.995
0.982
0.978
0.981
0.983
0.991
0.980
0.982
0.976
0.968
0.960
0.951
0.935
0.931
0.917
0.905
0.899
0.886
0.867
0.863
0.844
0.835
1.189
1.186
1.170
1.153
1.154
1.130
1.123
1.095
1.082
1.079
1.072
1.069
1.058
1.053
1.041
1.038
1.028
1.019
1.026
1.025
1.010
1.019
1.003
1.006
1.007
1.005
1.002
1.001
0.990
0.987
0.985
0.968
0.968
0.964
0.952
0.933
0.930
0.916
0.903
0.884
0.880
1.195
1.184
1.174
1.164
1.156
1.148
1.123
1.100
1.095
1.090
1.089
1.077
1.076
1.069
1.061
1.051
1.043
1.039
1.042
1.044
1.035
1.035
1.023
1.024
1.024
1.020
1.010
1.017
1.015
1.015
1.016
1.006
1.005
0.993
0.984
0.974
0.969
0.956
0.942
0.929
0.918
1.199
1.186
1.176
1.163
1.163
1.159
1.137
1.122
1.112
1.106
1.098
1.093
1.097
1.081
1.078
1.069
1.059
1.053
1.061
1.067
1.061
1.060
1.055
1.061
1.054
1.041
1.040
1.043
1.036
1.041
1.038
1.037
1.019
1.013
1.002
1.003
0.986
0.979
0.974
0.959
0.948
1.207
1.205
1.192
1.169
1.167
1.161
1.139
1.130
1.112
1.100
1.099
1.100
1.097
1.094
1.092
1.085
1.077
1.075
1.079
1.079
1.080
1.076
1.068
1.062
1.060
1.062
1.056
1.066
1.065
1.060
1.061
1.046
1.030
1.024
1.030
1.017
1.004
1.006
1.000
0.990
0.979
1.214
1.206
1.187
1.177
1.167
1.151
1.143
1.120
1.115
1.103
1.108
1.113
1.111
1.108
1.098
1.113
1.101
1.092
1.091
1.087
1.084
1.080
1.076
1.076
1.072
1.067
1.072
1.073
1.078
1.079
1.071
1.060
1.047
1.045
1.044
1.033
1.029
1.023
1.009
1.013
1.010
1.213
1.197
1.184
1.175
1.171
1.160
1.136
1.125
1.129
1.117
1.104
1.113
1.121
1.111
1.114
1.122
1.108
1.098
1.110
1.095
1.090
1.088
1.076
1.074
1.067
1.068
1.086
1.094
1.092
1.094
1.083
1.083
1.068
1.068
1.056
1.049
1.047
1.035
1.027
1.024
1.021
1.216
1.203
1.190
1.193
1.182
1.157
1.144
1.137
1.139
1.127
1.120
1.123
1.122
1.110
1.116
1.116
1.115
1.109
1.110
1.100
1.099
1.088
1.090
1.089
1.082
1.103
1.098
1.104
1.105
1.099
1.096
1.093
1.082
1.073
1.068
1.062
1.062
1.052
1.037
1.026
1.037
1.223
1.206
1.212
1.194
1.188
1.165
1.153
1.137
1.139
1.126
1.121
1.115
1.128
1.120
1.115
1.113
1.107
1.114
1.109
1.107
1.093
1.086
1.096
1.090
1.101
1.104
1.111
1.111
1.115
1.099
1.094
1.100
1.091
1.089
1.080
1.076
1.065
1.044
1.037
1.035
1.035
1.219
1.204
1.204
1.193
1.178
1.179
1.154
1.141
1.129
1.134
1.127
1.128
1.125
1.118
1.119
1.109
1.105
1.110
1.095
1.101
1.093
1.094
1.093
1.102
1.096
1.106
1.112
1.105
1.116
1.108
1.107
1.108
1.106
1.095
1.086
1.084
1.063
1.050
1.032
1.025
1.041
0.759
0.725
0.700
0.669
0.641
0.614
0.579
0.557
0.536
0.527
0.510
0.489
0.475
0.460
0.446
0.435
0.417
0.397
0.379
0.358
0.353
0.344
0.336
0.329
0.312
0.296
0.292
0.280
0.277
0.275
0.270
0.259
0.253
0.247
0.236
0.232
0.234
0.228
0.226
0.214
0.217
0.733
0.700
0.675
0.651
0.614
0.578
0.545
0.518
0.509
0.495
0.479
0.459
0.450
0.432
0.417
0.403
0.384
0.359
0.346
0.331
0.325
0.309
0.306
0.292
0.273
0.263
0.250
0.244
0.241
0.243
0.236
0.228
0.222
0.216
0.208
0.201
0.201
0.203
0.198
0.187
0.184
0.694
0.669
0.646
0.617
0.603
0.557
0.523
0.501
0.479
0.465
0.441
0.432
0.414
0.401
0.384
0.363
0.346
0.337
0.318
0.306
0.297
0.282
0.264
0.255
0.244
0.236
0.228
0.218
0.210
0.207
0.203
0.199
0.193
0.187
0.179
0.176
0.169
0.169
0.160
0.151
0.153
0.681
0.657
0.625
0.594
0.556
0.530
0.497
0.474
0.451
0.427
0.421
0.396
0.382
0.368
0.356
0.333
0.313
0.301
0.294
0.284
0.276
0.245
0.235
0.224
0.217
0.215
0.207
0.200
0.193
0.182
0.167
0.164
0.164
0.154
0.150
0.148
0.138
0.134
0.125
0.129
0.131
0.664
0.637
0.603
0.578
0.546
0.519
0.488
0.471
0.437
0.417
0.400
0.374
0.350
0.338
0.315
0.312
0.284
0.280
0.263
0.259
0.240
0.224
0.213
0.211
0.199
0.190
0.182
0.178
0.171
0.153
0.155
0.148
0.139
0.131
0.126
0.122
0.123
0.112
0.110
0.111
0.103
0.641
0.617
0.585
0.560
0.532
0.503
0.483
0.460
0.431
0.398
0.375
0.359
0.340
0.321
0.308
0.291
0.272
0.256
0.242
0.229
0.221
0.215
0.207
0.199
0.188
0.181
0.171
0.161
0.148
0.141
0.128
0.128
0.122
0.108
0.103
0.096
0.086
0.086
0.088
0.086
0.084
0.640
0.608
0.581
0.556
0.520
0.492
0.468
0.444
0.415
0.379
0.357
0.342
0.326
0.299
0.286
0.273
0.256
0.234
0.216
0.211
0.204
0.196
0.196
0.191
0.178
0.166
0.156
0.147
0.138
0.135
0.121
0.110
0.100
0.099
0.086
0.076
0.069
0.070
0.067
0.065
0.061
0.632
0.601
0.584
0.552
0.528
0.500
0.464
0.437
0.405
0.374
0.346
0.317
0.301
0.291
0.267
0.250
0.236
0.222
0.206
0.199
0.199
0.188
0.185
0.179
0.174
0.167
0.153
0.146
0.137
0.129
0.112
0.102
0.092
0.086
0.082
0.068
0.063
0.060
0.055
0.049
0.047
0.643
0.620
0.596
0.571
0.537
0.505
0.476
0.441
0.410
0.379
0.352
0.319
0.292
0.273
0.266
0.244
0.224
0.216
0.205
0.195
0.184
0.180
0.178
0.175
0.161
0.151
0.145
0.133
0.124
0.116
0.103
0.095
0.089
0.081
0.075
0.068
0.054
0.050
0.046
0.036
0.039
0.660
0.633
0.605
0.576
0.545
0.518
0.486
0.453
0.419
0.386
0.360
0.332
0.296
0.276
0.253
0.241
0.230
0.218
0.205
0.197
0.188
0.182
0.169
0.162
0.156
0.141
0.139
0.129
0.115
0.107
0.092
0.085
0.083
0.077
0.066
0.064
0.050
0.047
0.042
0.039
0.040
0.678
0.650
0.617
0.586
0.561
0.538
0.501
0.472
0.431
0.398
0.368
0.342
0.313
0.280
0.271
0.252
0.227
0.222
0.215
0.208
0.195
0.186
0.173
0.158
0.152
0.144
0.132
0.132
0.117
0.113
0.104
0.097
0.090
0.087
0.078
0.062
0.062
0.054
0.044
0.040
0.039
0.687
0.674
0.642
0.611
0.587
0.550
0.528
0.481
0.445
0.414
0.377
0.357
0.335
0.307
0.285
0.266
0.250
0.222
0.224
0.211
0.200
0.194
0.186
0.173
0.165
0.155
0.147
0.141
0.134
0.124
0.115
0.108
0.096
0.085
0.080
0.075
0.066
0.065
0.058
0.055
0.052
0.711
0.691
0.662
0.635
0.606
0.573
0.539
0.508
0.469
0.434
0.393
0.366
0.341
0.312
0.298
0.284
0.257
0.246
0.227
0.215
0.209
0.205
0.198
0.193
0.181
0.176
0.163
0.149
0.145
0.130
0.119
0.114
0.106
0.098
0.091
0.093
0.083
0.075
0.065
0.069
0.062
0.742
0.719
0.695
0.666
0.642
0.602
0.572
0.545
0.502
0.461
0.433
0.394
0.356
0.338
0.316
0.294
0.280
0.268
0.253
0.242
0.236
0.227
0.220
0.213
0.199
0.188
0.178
0.173
0.162
0.147
0.138
0.134
0.127
0.122
0.109
0.108
0.106
0.099
0.097
0.089
0.086
0.771
0.748
0.730
0.697
0.663
0.635
0.610
0.582
0.534
0.498
0.463
0.427
0.399
0.371
0.351
0.331
0.311
0.304
0.299
0.285
0.272
0.261
0.254
0.243
0.234
0.220
0.204
0.195
0.189
0.180
0.162
0.158
0.158
0.151
0.144
0.134
0.127
0.123
0.113
0.107
0.102
0.801
0.775
0.758
0.731
0.705
0.672
0.644
0.607
0.568
0.534
0.498
0.461
0.442
0.407
0.374
0.360
0.346
0.341
0.330
0.315
0.314
0.298
0.291
0.285
0.276
0.264
0.237
0.233
0.223
0.209
0.201
0.196
0.182
0.173
0.165
0.156
0.152
0.153
0.146
0.130
0.121
0.835
0.814
0.793
0.767
0.736
0.706
0.673
0.635
0.606
0.575
0.535
0.498
0.486
0.442
0.421
0.395
0.382
0.381
0.375
0.364
0.344
0.338
0.322
0.311
0.304
0.293
0.285
0.274
0.261
0.256
0.245
0.224
0.214
0.204
0.199
0.189
0.181
0.175
0.166
0.152
0.153
0.871
0.855
0.831
0.799
0.771
0.739
0.709
0.679
0.639
0.612
0.581
0.551
0.520
0.494
0.458
0.448
0.428
0.423
0.417
0.398
0.390
0.379
0.365
0.352
0.344
0.334
0.326
0.315
0.313
0.299
0.284
0.271
0.267
0.248
0.235
0.219
0.211
0.196
0.188
0.182
0.172
0.895
0.878
0.860
0.830
0.804
0.766
0.744
0.722
0.682
0.648
0.614
0.591
0.555
0.536
0.504
0.496
0.476
0.464
0.454
0.447
0.430
0.420
0.408
0.400
0.390
0.376
0.367
0.367
0.355
0.344
0.333
0.320
0.310
0.298
0.277
0.260
0.246
0.224
0.221
0.221
0.203
0.925
0.905
0.890
0.857
0.834
0.804
0.785
0.745
0.723
0.687
0.655
0.628
0.589
0.573
0.551
0.532
0.517
0.508
0.496
0.488
0.468
0.469
0.455
0.448
0.436
0.423
0.420
0.405
0.400
0.389
0.385
0.366
0.349
0.337
0.323
0.304
0.288
0.283
0.269
0.263
0.246
0.962
0.944
0.922
0.900
0.865
0.844
0.816
0.783
0.760
0.727
0.700
0.665
0.637
0.620
0.591
0.570
0.554
0.547
0.535
0.525
0.521
0.511
0.505
0.501
0.491
0.489
0.479
0.471
0.463
0.452
0.442
0.430
0.407
0.390
0.369
0.368
0.342
0.326
0.315
0.302
0.295
0.988
0.973
0.951
0.936
0.897
0.872
0.850
0.822
0.795
0.770
0.744
0.710
0.683
0.665
0.644
0.620
0.598
0.588
0.582
0.567
0.565
0.561
0.560
0.553
0.551
0.546
0.531
0.528
0.522
0.504
0.493
0.481
0.467
0.444
0.434
0.423
0.405
0.373
0.363
0.349
0.335
1.016
0.995
0.972
0.954
0.932
0.905
0.874
0.849
0.822
0.798
0.769
0.749
0.734
0.714
0.684
0.662
0.648
0.641
0.631
0.626
0.613
0.614
0.608
0.613
0.610
0.596
0.587
0.577
0.568
0.552
0.538
0.534
0.520
0.509
0.493
0.474
0.462
0.440
0.409
0.393
0.383
1.040
1.026
1.010
0.987
0.967
0.941
0.923
0.884
0.860
0.829
0.803
0.795
0.776
0.752
0.727
0.695
0.688
0.687
0.689
0.677
0.666
0.659
0.657
0.663
0.655
0.647
0.640
0.628
0.614
0.600
0.593
0.579
0.573
0.560
0.544
0.525
0.505
0.486
0.474
0.447
0.446
1.066
1.054
1.024
1.013
0.996
0.962
0.941
0.925
0.898
0.882
0.853
0.836
0.810
0.787
0.757
0.747
0.734
0.735
0.730
0.728
0.715
0.717
0.714
0.716
0.701
0.694
0.693
0.683
0.656
0.651
0.645
0.633
0.622
0.610
0.593
0.575
0.552
0.543
0.524
0.503
0.503
1.096
1.079
1.048
1.025
1.003
0.984
0.963
0.948
0.927
0.911
0.889
0.872
0.850
0.830
0.808
0.791
0.789
0.792
0.783
0.774
0.772
0.766
0.771
0.763
0.757
0.746
0.743
0.732
0.710
0.706
0.703
0.689
0.673
0.659
0.638
0.624
0.606
0.598
0.576
0.563
0.546
1.117
1.094
1.068
1.051
1.024
1.010
0.990
0.973
0.957
0.937
0.922
0.907
0.881
0.877
0.859
0.841
0.828
0.827
0.827
0.823
0.818
0.817
0.811
0.810
0.801
0.798
0.789
0.785
0.764
0.754
0.749
0.738
0.722
0.708
0.688
0.680
0.661
0.649
0.634
0.625
0.606
1.133
1.109
1.084
1.070
1.055
1.035
1.020
1.001
0.989
0.969
0.946
0.937
0.928
0.917
0.907
0.887
0.877
0.873
0.870
0.863
0.855
0.862
0.855
0.850
0.850
0.843
0.837
0.831
0.827
0.814
0.799
0.785
0.770
0.755
0.737
0.726
0.719
0.706
0.685
0.670
0.650
1.134
1.121
1.104
1.092
1.076
1.058
1.040
1.029
1.012
1.000
0.979
0.966
0.961
0.940
0.940
0.930
0.925
0.912
0.915
0.896
0.891
0.902
0.891
0.890
0.893
0.884
0.875
0.876
0.868
0.862
0.844
0.834
0.819
0.794
0.786
0.779
0.765
0.754
0.741
0.714
0.700
1.161
1.141
1.129
1.104
1.088
1.079
1.069
1.054
1.038
1.019
1.005
0.992
0.992
0.970
0.969
0.956
0.951
0.950
0.944
0.930
0.921
0.925
0.923
0.929
0.931
0.921
0.917
0.921
0.911
0.896
0.880
0.870
0.856
0.846
0.829
0.824
0.817
0.805
0.793
0.773
0.756
1.184
1.161
1.148
1.129
1.107
1.093
1.090
1.073
1.061
1.053
1.037
1.030
1.015
1.011
1.003
0.988
0.979
0.988
0.974
0.964
0.949
0.946
0.954
0.957
0.969
0.961
0.957
0.948
0.949
0.931
0.916
0.906
0.894
0.889
0.872
0.873
0.863
0.849
0.836
0.817
0.803
1.191
1.173
1.162
1.148
1.128
1.118
1.109
1.093
1.079
1.060
1.058
1.057
1.047
1.039
1.030
1.010
1.011
1.002
0.998
0.993
0.981
0.977
0.983
0.989
0.991
0.992
0.986
0.976
0.966
0.966
0.956
0.945
0.938
0.919
0.913
0.917
0.902
0.884
0.867
0.854
0.846
1.191
1.179
1.177
1.166
1.146
1.135
1.122
1.105
1.087
1.082
1.078
1.077
1.069
1.057
1.043
1.034
1.031
1.032
1.028
1.017
1.003
1.003
1.010
1.013
1.007
1.008
1.005
1.006
0.993
0.986
0.994
0.973
0.965
0.960
0.953
0.944
0.931
0.922
0.914
0.904
0.885
1.199
1.183
1.188
1.170
1.151
1.144
1.135
1.117
1.101
1.088
1.100
1.087
1.087
1.080
1.063
1.047
1.043
1.039
1.040
1.036
1.033
1.028
1.032
1.029
1.028
1.026
1.024
1.025
1.017
1.022
1.017
0.999
1.001
1.002
0.992
0.984
0.980
0.960
0.950
0.940
0.922
1.213
1.197
1.184
1.180
1.163
1.156
1.149
1.121
1.110
1.105
1.109
1.099
1.100
1.092
1.087
1.072
1.058
1.062
1.059
1.064
1.070
1.063
1.056
1.056
1.049
1.045
1.049
1.034
1.042
1.047
1.041
1.034
1.024
1.022
1.010
1.012
0.997
0.993
0.989
0.963
0.963
1.214
1.212
1.192
1.178
1.168
1.167
1.146
1.129
1.115
1.107
1.114
1.109
1.109
1.100
1.099
1.089
1.081
1.082
1.082
1.083
1.071
1.073
1.063
1.074
1.075
1.065
1.058
1.063
1.063
1.065
1.060
1.055
1.041
1.038
1.032
1.023
1.009
1.013
1.002
0.998
0.996
1.217
1.201
1.191
1.176
1.175
1.157
1.153
1.134
1.134
1.110
1.104
1.114
1.114
1.107
1.103
1.108
1.090
1.094
1.089
1.089
1.082
1.081
1.069
1.083
1.088
1.066
1.065
1.069
1.079
1.075
1.070
1.066
1.053
1.055
1.043
1.032
1.028
1.032
1.022
1.012
1.021
1.218
1.205
1.194
1.189
1.166
1.168
1.152
1.147
1.137
1.128
1.117
1.117
1.115
1.109
1.111
1.110
1.104
1.101
1.100
1.091
1.079
1.079
1.089
1.085
1.076
1.077
1.077
1.081
1.079
1.088
1.082
1.075
1.074
1.066
1.058
1.052
1.050
1.044
1.037
1.023
1.042
1.220
1.207
1.209
1.191
1.182
1.181
1.159
1.152
1.140
1.129
1.129
1.128
1.123
1.112
1.109
1.107
1.101
1.100
1.107
1.087
1.087
1.087
1.099
1.094
1.089
1.078
1.096
1.097
1.106
1.102
1.098
1.097
1.098
1.074
1.066
1.067
1.069
1.046
1.036
1.035
1.046
1.227
1.217
1.207
1.192
1.190
1.173
1.153
1.147
1.150
1.145
1.135
1.118
1.129
1.120
1.118
1.121
1.108
1.103
1.104
1.090
1.100
1.091
1.107
1.091
1.110
1.111
1.112
1.105
1.107
1.100
1.093
1.098
1.097
1.086
1.082
1.075
1.068
1.051
1.035
1.037
1.038
1.228
1.225
1.210
1.203
1.183
1.182
1.168
1.157
1.153
1.149
1.140
1.128
1.133
1.125
1.123
1.119
1.108
1.108
1.109
1.105
1.097
1.098
1.088
1.090
1.109
1.118
1.114
1.110
1.107
1.100
1.095
1.105
1.096
1.090
1.085
1.079
1.079
1.052
1.039
1.047
1.050
0.725
0.698
0.667
0.644
0.613
0.590
0.554
0.531
0.503
0.497
0.479
0.467
0.451
0.436
0.424
0.408
0.384
0.372
0.352
0.342
0.332
0.323
0.305
0.301
0.294
0.286
0.270
0.263
0.261
0.256
0.256
0.245
0.240
0.238
0.226
0.215
0.223
0.222
0.217
0.207
0.212
0.688
0.677
0.647
0.613
0.585
0.552
0.534
0.507
0.483
0.467
0.453
0.438
0.423
0.406
0.395
0.376
0.358
0.339
0.325
0.313
0.304
0.278
0.276
0.269
0.256
0.246
0.233
0.230
0.224
0.222
0.226
0.216
0.213
0.208
0.195
0.191
0.193
0.189
0.187
0.184
0.178
0.669
0.641
0.613
0.590
0.572
0.528
0.505
0.474
0.452
0.436
0.427
0.409
0.390
0.379
0.353
0.337
0.326
0.305
0.295
0.283
0.267
0.253
0.241
0.236
0.227
0.217
0.207
0.198
0.197
0.195
0.186
0.179
0.181
0.171
0.165
0.163
0.161
0.156
0.150
0.146
0.148
0.649
0.623
0.601
0.575
0.547
0.511
0.469
0.446
0.426
0.407
0.395
0.379
0.360
0.347
0.334
0.308
0.288
0.274
0.262
0.255
0.246
0.232
0.224
0.207
0.200
0.197
0.187
0.178
0.175
0.169
0.157
0.155
0.153
0.137
0.141
0.140
0.133
0.124
0.124
0.126
0.125
0.637
0.620
0.595
0.562
0.530
0.511
0.478
0.439
0.414
0.398
0.378
0.355
0.342
0.313
0.304
0.288
0.264
0.249
0.239
0.234
0.221
0.217
0.212
0.194
0.185
0.173
0.164
0.163
0.156
0.143
0.142
0.140
0.129
0.121
0.114
0.112
0.116
0.108
0.105
0.108
0.103
0.627
0.607
0.581
0.548
0.524
0.493
0.469
0.438
0.411
0.374
0.358
0.330
0.318
0.303
0.289
0.268
0.249
0.234
0.222
0.218
0.207
0.197
0.197
0.188
0.175
0.165
0.156
0.144
0.134
0.125
0.116
0.114
0.106
0.100
0.095
0.089
0.084
0.081
0.084
0.077
0.078
0.623
0.593
0.569
0.541
0.513
0.484
0.458
0.428
0.404
0.364
0.343
0.323
0.300
0.284
0.255
0.254
0.241
0.216
0.212
0.196
0.188
0.182
0.181
0.174
0.159
0.154
0.141
0.129
0.121
0.115
0.106
0.093
0.095
0.088
0.080
0.071
0.067
0.072
0.063
0.061
0.058
0.634
0.596
0.580
0.549
0.521
0.492
0.461
0.425
0.394
0.371
0.329
0.310
0.291
0.270
0.255
0.243
0.225
0.213
0.197
0.191
0.186
0.181
0.169
0.162
0.156
0.154
0.142
0.123
0.119
0.112
0.103
0.091
0.087
0.081
0.076
0.066
0.055
0.055
0.051
0.045
0.048
0.640
0.623
0.584
0.555
0.537
0.501
0.470
0.432
0.397
0.371
0.339
0.311
0.284
0.265
0.248
0.232
0.215
0.210
0.195
0.186
0.176
0.177
0.164
0.159
0.151
0.140
0.135
0.119
0.113
0.105
0.097
0.088
0.086
0.076
0.068
0.060
0.049
0.045
0.042
0.040
0.040
0.660
0.629
0.604
0.575
0.543
0.505
0.485
0.442
0.413
0.383
0.350
0.318
0.292
0.273
0.242
0.224
0.213
0.209
0.200
0.189
0.183
0.173
0.167
0.153
0.148
0.141
0.134
0.121
0.101
0.094
0.091
0.083
0.076
0.069
0.065
0.055
0.049
0.046
0.039
0.039
0.040
0.671
0.647
0.622
0.587
0.559
0.536
0.499
0.468
0.431
0.399
0.363
0.336
0.302
0.281
0.259
0.236
0.220
0.203
0.202
0.194
0.184
0.175
0.165
0.151
0.141
0.134
0.125
0.121
0.110
0.105
0.096
0.089
0.082
0.073
0.069
0.064
0.061
0.050
0.044
0.040
0.043
0.691
0.671
0.653
0.618
0.591
0.558
0.523
0.475
0.454
0.403
0.388
0.356
0.332
0.301
0.280
0.263
0.244
0.215
0.211
0.200
0.191
0.187
0.181
0.171
0.162
0.148
0.138
0.131
0.124
0.112
0.104
0.093
0.088
0.081
0.079
0.073
0.064
0.064
0.058
0.059
0.050
0.716
0.698
0.667
0.643
0.618
0.582
0.542
0.512
0.481
0.443
0.404
0.370
0.341
0.310
0.298
0.278
0.255
0.240
0.223
0.213
0.206
0.200
0.194
0.188
0.172
0.154
0.142
0.134
0.130
0.123
0.115
0.113
0.105
0.099
0.094
0.088
0.086
0.078
0.079
0.076
0.070
0.751
0.727
0.705
0.681
0.637
0.612
0.581
0.553
0.518
0.468
0.439
0.399
0.368
0.350
0.319
0.295
0.272
0.263
0.248
0.231
0.230
0.219
0.219
0.205
0.197
0.179
0.169
0.161
0.154
0.146
0.137
0.132
0.125
0.118
0.114
0.108
0.102
0.098
0.097
0.089
0.091
0.778
0.753
0.732
0.710
0.676
0.638
0.612
0.587
0.554
0.510
0.463
0.441
0.412
0.388
0.350
0.324
0.319
0.302
0.283
0.283
0.264
0.251
0.248
0.234
0.226
0.211
0.205
0.196
0.189
0.175
0.162
0.159
0.154
0.147
0.141
0.136
0.129
0.124
0.118
0.106
0.101
0.813
0.793
0.770
0.744
0.712
0.681
0.647
0.616
0.587
0.541
0.502
0.467
0.453
0.418
0.389
0.364
0.355
0.345
0.333
0.317
0.308
0.285
0.275
0.269
0.265
0.247
0.237
0.224
0.213
0.207
0.203
0.191
0.179
0.174
0.167
0.160
0.160
0.152
0.145
0.129
0.131
0.843
0.828
0.801
0.778
0.746
0.717
0.679
0.654
0.627
0.581
0.544
0.508
0.487
0.458
0.432
0.405
0.391
0.380
0.371
0.360
0.349
0.338
0.325
0.307
0.306
0.291
0.280
0.263
0.258
0.247
0.237
0.222
0.211
0.204
0.198
0.190
0.183
0.174
0.164
0.156
0.154
0.879
0.863
0.837
0.810
0.783
0.751
0.721
0.685
0.655
0.616
0.581
0.555
0.530
0.496
0.471
0.451
0.434
0.422
0.417
0.403
0.388
0.373
0.370
0.357
0.342
0.331
0.323
0.320
0.312
0.298
0.287
0.269
0.262
0.245
0.230
0.224
0.213
0.198
0.192
0.185
0.181
0.906
0.894
0.864
0.837
0.805
0.783
0.753
0.726
0.690
0.653
0.625
0.598
0.566
0.539
0.520
0.498
0.482
0.462
0.454
0.444
0.431
0.421
0.410
0.403
0.395
0.372
0.374
0.363
0.355
0.347
0.341
0.329
0.312
0.295
0.275
0.262
0.249
0.241
0.228
0.225
0.209
0.946
0.921
0.892
0.879
0.850
0.824
0.792
0.767
0.726
0.707
0.673
0.632
0.602
0.585
0.558
0.536
0.521
0.513
0.497
0.488
0.476
0.465
0.458
0.450
0.436
0.431
0.427
0.405
0.401
0.398
0.387
0.374
0.358
0.338
0.319
0.305
0.294
0.284
0.271
0.264
0.250
0.973
0.961
0.941
0.917
0.886
0.853
0.827
0.799
0.769
0.736
0.708
0.673
0.654
0.630
0.609
0.574
0.559
0.549
0.541
0.530
0.520
0.514
0.507
0.500
0.497
0.491
0.483
0.468
0.465
0.453
0.441
0.426
0.402
0.383
0.377
0.356
0.334
0.331
0.319
0.310
0.298
1.004
0.992
0.963
0.949
0.920
0.887
0.866
0.834
0.810
0.777
0.749
0.726
0.702
0.680
0.654
0.634
0.605
0.594
0.587
0.574
0.569
0.561
0.558
0.554
0.557
0.546
0.533
0.532
0.520
0.501
0.492
0.482
0.468
0.454
0.437
0.419
0.398
0.384
0.369
0.357
0.341
1.023
1.009
0.993
0.981
0.950
0.918
0.893
0.866
0.832
0.812
0.791
0.764
0.739
0.720
0.698
0.672
0.654
0.647
0.643
0.632
0.620
0.619
0.610
0.607
0.603
0.594
0.591
0.583
0.567
0.552
0.539
0.530
0.521
0.506
0.493
0.483
0.462
0.435
0.417
0.408
0.396
1.055
1.038
1.024
1.005
0.974
0.959
0.930
0.890
0.871
0.847
0.822
0.799
0.780
0.756
0.739
0.714
0.695
0.688
0.686
0.688
0.673
0.666
0.659
0.664
0.653
0.644
0.636
0.630
0.617
0.603
0.589
0.585
0.571
0.560
0.550
0.530
0.513
0.491
0.474
0.454
0.458
1.080
1.056
1.044
1.027
1.001
0.975
0.954
0.933
0.909
0.884
0.852
0.831
0.816
0.787
0.773
0.759
0.740
0.739
0.735
0.724
0.727
0.712
0.713
0.714
0.698
0.698
0.690
0.681
0.662
0.652
0.646
0.632
0.620
0.611
0.599
0.579
0.561
0.546
0.533
0.517
0.507
1.105
1.079
1.074
1.040
1.018
0.999
0.984
0.963
0.940
0.920
0.886
0.864
0.850
0.823
0.819
0.794
0.785
0.790
0.777
0.779
0.767
0.772
0.771
0.769
0.760
0.746
0.742
0.731
0.715
0.708
0.699
0.682
0.676
0.658
0.649
0.628
0.606
0.600
0.583
0.574
0.559
1.124
1.105
1.081
1.062
1.038
1.013
0.999
0.983
0.964
0.950
0.914
0.912
0.893
0.879
0.853
0.846
0.845
0.829
0.822
0.824
0.823
0.814
0.817
0.813
0.811
0.804
0.785
0.780
0.774
0.758
0.746
0.740
0.727
0.710
0.701
0.678
0.670
0.661
0.640
0.638
0.609
1.146
1.127
1.099
1.080
1.067
1.040
1.019
1.010
0.995
0.983
0.952
0.941
0.939
0.925
0.910
0.896
0.874
0.869
0.869
0.863
0.858
0.863
0.857
0.853
0.853
0.844
0.833
0.832
0.822
0.808
0.795
0.785
0.770
0.756
0.750
0.731
0.721
0.711
0.692
0.686
0.665
1.166
1.135
1.110
1.103
1.085
1.072
1.054
1.038
1.021
0.999
0.981
0.969
0.966
0.946
0.943
0.936
0.918
0.914
0.906
0.888
0.890
0.899
0.890
0.889
0.889
0.889
0.877
0.882
0.871
0.853
0.840
0.830
0.818
0.801
0.796
0.788
0.783
0.769
0.753
0.727
0.716
1.152
1.145
1.126
1.114
1.099
1.096
1.085
1.064
1.037
1.010
1.002
1.004
0.997
0.978
0.977
0.957
0.953
0.950
0.936
0.928
0.919
0.923
0.921
0.925
0.926
0.926
0.926
0.917
0.913
0.896
0.882
0.874
0.863
0.848
0.845
0.837
0.831
0.815
0.801
0.782
0.768
1.169
1.154
1.138
1.119
1.112
1.113
1.102
1.079
1.059
1.046
1.034
1.035
1.020
1.016
1.015
0.996
0.987
0.984
0.964
0.956
0.947
0.947
0.948
0.961
0.960
0.954
0.964
0.955
0.945
0.938
0.922
0.912
0.902
0.888
0.889
0.881
0.872
0.862
0.843
0.823
0.822
1.187
1.172
1.160
1.153
1.136
1.124
1.113
1.095
1.087
1.067
1.058
1.059
1.049
1.042
1.031
1.014
1.013
1.003
0.997
0.996
0.984
0.978
0.974
0.984
0.986
0.992
0.987
0.978
0.974
0.969
0.965
0.953
0.941
0.927
0.924
0.925
0.907
0.898
0.878
0.875
0.864
1.193
1.188
1.173
1.166
1.153
1.143
1.130
1.116
1.088
1.081
1.077
1.075
1.072
1.052
1.040
1.033
1.029
1.026
1.026
1.015
1.003
1.009
1.008
1.012
1.000
1.007
1.009
1.006
1.001
1.005
0.994
0.981
0.967
0.968
0.963
0.957
0.940
0.927
0.919
0.911
0.904
1.200
1.193
1.192
1.174
1.164
1.148
1.148
1.126
1.101
1.090
1.096
1.086
1.079
1.076
1.056
1.052
1.045
1.042
1.032
1.033
1.031
1.033
1.035
1.035
1.021
1.023
1.036
1.025
1.020
1.022
1.019
1.002
1.003
0.996
0.991
0.983
0.981
0.966
0.962
0.950
0.943
1.210
1.199
1.190
1.186
1.172
1.170
1.165
1.125
1.106
1.098
1.109
1.104
1.103
1.090
1.082
1.073
1.066
1.065
1.064
1.053
1.053
1.054
1.050
1.051
1.051
1.056
1.051
1.040
1.041
1.040
1.038
1.035
1.033
1.027
1.014
1.013
1.008
1.001
1.001
0.977
0.977
1.215
1.202
1.205
1.189
1.179
1.172
1.155
1.137
1.116
1.112
1.118
1.111
1.109
1.103
1.096
1.083
1.080
1.083
1.074
1.074
1.073
1.070
1.061
1.068
1.080
1.076
1.069
1.056
1.051
1.056
1.057
1.058
1.050
1.038
1.041
1.031
1.025
1.022
1.022
1.003
1.008
1.205
1.207
1.204
1.192
1.187
1.169
1.160
1.135
1.139
1.128
1.125
1.120
1.118
1.110
1.102
1.101
1.099
1.090
1.087
1.075
1.081
1.077
1.080
1.085
1.083
1.083
1.077
1.069
1.066
1.064
1.065
1.068
1.057
1.059
1.054
1.040
1.039
1.035
1.022
1.022
1.028
1.217
1.205
1.196
1.187
1.181
1.171
1.161
1.140
1.144
1.139
1.119
1.127
1.122
1.115
1.113
1.102
1.107
1.101
1.089
1.079
1.078
1.082
1.084
1.093
1.090
1.089
1.082
1.081
1.081
1.077
1.067
1.066
1.076
1.068
1.060
1.052
1.042
1.034
1.028
1.040
1.045
1.221
1.220
1.201
1.192
1.195
1.174
1.179
1.155
1.157
1.143
1.138
1.136
1.137
1.124
1.118
1.109
1.108
1.101
1.091
1.089
1.087
1.091
1.095
1.090
1.096
1.102
1.091
1.102
1.100
1.092
1.088
1.090
1.080
1.079
1.065
1.050
1.059
1.052
1.036
1.051
1.051
1.228
1.218
1.221
1.191
1.182
1.178
1.172
1.184
1.155
1.157
1.151
1.137
1.133
1.130
1.115
1.107
1.108
1.115
1.099
1.090
1.089
1.090
1.095
1.092
1.106
1.102
1.105
1.102
1.110
1.095
1.097
1.092
1.086
1.085
1.071
1.078
1.060
1.052
1.038
1.046
1.052
1.232
1.221
1.211
1.198
1.193
1.184
1.175
1.173
1.155
1.157
1.150
1.141
1.140
1.127
1.114
1.109
1.112
1.108
1.094
1.108
1.090
1.093
1.090
1.097
1.108
1.110
1.110
1.113
1.110
1.096
1.095
1.089
1.088
1.086
1.082
1.077
1.072
1.059
1.054
1.050
1.045
0.691
0.661
0.649
0.620
0.586
0.559
0.528
0.510
0.484
0.463
0.452
0.441
0.426
0.408
0.393
0.373
0.359
0.339
0.332
0.316
0.299
0.291
0.287
0.286
0.277
0.268
0.257
0.242
0.241
0.243
0.244
0.232
0.224
0.220
0.214
0.212
0.206
0.205
0.205
0.203
0.205
0.662
0.632
0.612
0.585
0.562
0.532
0.509
0.483
0.459
0.439
0.430
0.412
0.395
0.380
0.364
0.342
0.332
0.309
0.297
0.282
0.271
0.266
0.259
0.252
0.242
0.232
0.221
0.214
0.213
0.212
0.208
0.196
0.194
0.192
0.181
0.179
0.177
0.173
0.168
0.170
0.162
0.640
0.606
0.595
0.569
0.549
0.509
0.471
0.450
0.432
0.405
0.395
0.387
0.369
0.359
0.337
0.312
0.293
0.282
0.269
0.261
0.244
0.240
0.234
0.225
0.217
0.201
0.195
0.187
0.186
0.182
0.172
0.168
0.163
0.161
0.160
0.156
0.149
0.147
0.148
0.142
0.138
0.634
0.611
0.584
0.559
0.529
0.488
0.459
0.433
0.409
0.382
0.363
0.351
0.342
0.326
0.306
0.281
0.263
0.252
0.245
0.233
0.225
0.218
0.205
0.196
0.182
0.178
0.174
0.167
0.162
0.147
0.141
0.141
0.140
0.128
0.125
0.123
0.127
0.122
0.123
0.121
0.119
0.625
0.610
0.585
0.555
0.519
0.489
0.452
0.429
0.406
0.383
0.354
0.334
0.319
0.304
0.279
0.263
0.246
0.239
0.226
0.213
0.203
0.199
0.197
0.170
0.162
0.159
0.154
0.148
0.140
0.132
0.131
0.129
0.114
0.114
0.108
0.107
0.102
0.099
0.098
0.101
0.096
0.621
0.597
0.570
0.548
0.503
0.482
0.451
0.420
0.390
0.366
0.332
0.315
0.300
0.283
0.264
0.254
0.241
0.221
0.208
0.196
0.192
0.182
0.180
0.169
0.159
0.148
0.143
0.132
0.121
0.115
0.111
0.103
0.093
0.094
0.088
0.082
0.083
0.083
0.079
0.074
0.071
0.624
0.596
0.562
0.528
0.498
0.473
0.443
0.422
0.385
0.357
0.324
0.310
0.293
0.267
0.253
0.240
0.227
0.206
0.197
0.185
0.173
0.173
0.163
0.156
0.145
0.139
0.128
0.119
0.112
0.099
0.094
0.086
0.087
0.072
0.066
0.066
0.066
0.063
0.061
0.058
0.058
0.622
0.598
0.571
0.543
0.512
0.477
0.454
0.421
0.390
0.355
0.321
0.298
0.279
0.266
0.240
0.232
0.222
0.203
0.184
0.178
0.175
0.160
0.151
0.146
0.145
0.130
0.130
0.117
0.113
0.102
0.094
0.089
0.080
0.073
0.067
0.065
0.057
0.047
0.039
0.042
0.048
0.634
0.618
0.580
0.553
0.523
0.489
0.459
0.432
0.404
0.367
0.337
0.301
0.282
0.261
0.239
0.216
0.209
0.191
0.183
0.175
0.164
0.164
0.152
0.150
0.141
0.128
0.124
0.111
0.104
0.093
0.089
0.084
0.078
0.071
0.072
0.055
0.045
0.041
0.038
0.040
0.040
0.666
0.630
0.602
0.577
0.538
0.495
0.468
0.439
0.414
0.378
0.341
0.314
0.289
0.262
0.243
0.218
0.203
0.190
0.180
0.173
0.169
0.162
0.155
0.146
0.137
0.132
0.119
0.111
0.099
0.093
0.087
0.080
0.070
0.065
0.055
0.057
0.048
0.042
0.038
0.039
0.036
0.672
0.644
0.624
0.591
0.553
0.528
0.493
0.457
0.424
0.392
0.364
0.327
0.302
0.275
0.258
0.235
0.207
0.196
0.189
0.178
0.171
0.165
0.153
0.145
0.133
0.122
0.114
0.107
0.103
0.091
0.087
0.080
0.072
0.071
0.069
0.062
0.054
0.049
0.045
0.039
0.043
0.687
0.669
0.650
0.617
0.586
0.552
0.514
0.469
0.445
0.408
0.380
0.355
0.334
0.300
0.278
0.259
0.236
0.217
0.206
0.198
0.188
0.175
0.164
0.154
0.145
0.133
0.124
0.115
0.111
0.100
0.097
0.090
0.083
0.082
0.076
0.072
0.067
0.063
0.061
0.054
0.050
0.719
0.692
0.666
0.640
0.612
0.580
0.548
0.515
0.479
0.437
0.409
0.379
0.342
0.318
0.299
0.277
0.253
0.239
0.223
0.209
0.198
0.194
0.189
0.182
0.170
0.158
0.144
0.131
0.127
0.119
0.115
0.110
0.102
0.091
0.092
0.091
0.085
0.082
0.084
0.081
0.075
0.752
0.723
0.693
0.665
0.642
0.610
0.580
0.557
0.518
0.470
0.442
0.404
0.382
0.342
0.323
0.304
0.282
0.261
0.248
0.242
0.223
0.215
0.210
0.200
0.192
0.179
0.170
0.165
0.156
0.145
0.137
0.128
0.126
0.121
0.115
0.112
0.106
0.100
0.093
0.091
0.091
0.786
0.758
0.733
0.711
0.679
0.646
0.612
0.583
0.563
0.524
0.473
0.445
0.414
0.389
0.355
0.336
0.320
0.301
0.285
0.277
0.258
0.246
0.235
0.232
0.223
0.210
0.204
0.188
0.180
0.168
0.160
0.157
0.152
0.146
0.142
0.135
0.126
0.127
0.118
0.109
0.108
0.815
0.802
0.773
0.745
0.717
0.686
0.651
0.629
0.596
0.547
0.509
0.476
0.441
0.422
0.385
0.368
0.356
0.346
0.332
0.317
0.304
0.288
0.281
0.266
0.256
0.247
0.234
0.220
0.210
0.210
0.197
0.183
0.179
0.173
0.169
0.159
0.159
0.151
0.146
0.134
0.137
0.849
0.835
0.811
0.783
0.754
0.727
0.689
0.658
0.629
0.592
0.549
0.515
0.489
0.455
0.442
0.417
0.401
0.385
0.373
0.357
0.341
0.329
0.312
0.307
0.297
0.285
0.269
0.255
0.251
0.244
0.234
0.218
0.214
0.206
0.197
0.189
0.183
0.175
0.168
0.158
0.159
0.882
0.864
0.841
0.810
0.781
0.763
0.715
0.687
0.663
0.631
0.590
0.560
0.523
0.501
0.480
0.463
0.439
0.420
0.414
0.401
0.382
0.373
0.363
0.355
0.345
0.334
0.326
0.311
0.297
0.287
0.280
0.279
0.260
0.248
0.232
0.226
0.214
0.202
0.195
0.191
0.184
0.908
0.897
0.875
0.848
0.825
0.792
0.754
0.732
0.700
0.663
0.625
0.600
0.570
0.546
0.526
0.505
0.481
0.464
0.450
0.440
0.428
0.414
0.413
0.399
0.390
0.383
0.376
0.362
0.354
0.344
0.331
0.319
0.307
0.290
0.268
0.263
0.253
0.247
0.238
0.234
0.213
0.953
0.925
0.907
0.891
0.866
0.835
0.801
0.773
0.740
0.708
0.676
0.638
0.606
0.597
0.574
0.550
0.526
0.515
0.493
0.481
0.475
0.465
0.458
0.453
0.437
0.440
0.434
0.412
0.402
0.398
0.389
0.373
0.352
0.337
0.326
0.306
0.297
0.288
0.277
0.273
0.254
0.979
0.967
0.949
0.933
0.909
0.875
0.840
0.811
0.779
0.751
0.718
0.681
0.652
0.639
0.622
0.590
0.568
0.554
0.542
0.531
0.524
0.511
0.503
0.503
0.498
0.489
0.479
0.467
0.459
0.448
0.436
0.428
0.406
0.390
0.372
0.360
0.340
0.330
0.325
0.320
0.300
1.013
0.998
0.976
0.958
0.939
0.900
0.873
0.842
0.815
0.783
0.756
0.727
0.708
0.681
0.667
0.638
0.605
0.601
0.595
0.570
0.577
0.564
0.563
0.552
0.542
0.540
0.535
0.534
0.517
0.500
0.489
0.481
0.469
0.446
0.433
0.422
0.396
0.381
0.374
0.364
0.355
1.040
1.022
1.003
0.983
0.963
0.931
0.901
0.877
0.839
0.817
0.796
0.764
0.748
0.722
0.705
0.681
0.659
0.648
0.644
0.630
0.620
0.612
0.610
0.613
0.600
0.589
0.589
0.585
0.570
0.552
0.537
0.534
0.518
0.510
0.493
0.478
0.463
0.438
0.428
0.415
0.402
1.069
1.055
1.037
1.009
0.987
0.956
0.934
0.906
0.878
0.855
0.831
0.802
0.783
0.755
0.741
0.718
0.701
0.697
0.691
0.682
0.673
0.663
0.660
0.661
0.652
0.641
0.639
0.633
0.618
0.604
0.591
0.582
0.570
0.556
0.550
0.526
0.518
0.489
0.486
0.465
0.458
1.093
1.076
1.069
1.037
1.007
0.986
0.961
0.931
0.906
0.891
0.867
0.840
0.817
0.797
0.786
0.769
0.747
0.735
0.729
0.730
0.720
0.712
0.715
0.707
0.706
0.694
0.681
0.676
0.665
0.655
0.641
0.632
0.615
0.607
0.603
0.582
0.563
0.549
0.534
0.517
0.515
1.110
1.090
1.072
1.049
1.016
1.003
0.981
0.962
0.945
0.924
0.894
0.867
0.850
0.839
0.824
0.805
0.798
0.784
0.776
0.771
0.766
0.756
0.761
0.762
0.756
0.749
0.740
0.726
0.722
0.708
0.692
0.679
0.664
0.654
0.647
0.628
0.608
0.606
0.594
0.579
0.564
1.123
1.110
1.103
1.073
1.059
1.033
1.012
1.000
0.981
0.951
0.918
0.906
0.892
0.879
0.856
0.856
0.837
0.828
0.827
0.824
0.816
0.811
0.813
0.813
0.804
0.797
0.785
0.773
0.763
0.757
0.742
0.730
0.717
0.710
0.700
0.681
0.670
0.661
0.649
0.641
0.622
1.151
1.125
1.100
1.079
1.069
1.052
1.040
1.025
1.010
0.981
0.955
0.937
0.935
0.910
0.905
0.898
0.875
0.870
0.867
0.855
0.858
0.856
0.852
0.853
0.841
0.842
0.828
0.831
0.816
0.812
0.787
0.777
0.767
0.760
0.750
0.734
0.720
0.721
0.707
0.694
0.672
1.174
1.145
1.118
1.102
1.092
1.076
1.054
1.043
1.023
1.003
0.977
0.962
0.969
0.946
0.941
0.919
0.910
0.905
0.899
0.891
0.887
0.894
0.891
0.891
0.884
0.881
0.871
0.883
0.866
0.851
0.842
0.823
0.810
0.807
0.800
0.793
0.787
0.770
0.757
0.740
0.737
1.175
1.140
1.126
1.119
1.117
1.102
1.081
1.063
1.036
1.015
1.000
1.000
0.994
0.983
0.965
0.951
0.936
0.935
0.928
0.919
0.916
0.921
0.921
0.921
0.916
0.915
0.924
0.916
0.902
0.888
0.885
0.868
0.864
0.850
0.844
0.846
0.832
0.812
0.802
0.793
0.793
1.172
1.148
1.135
1.132
1.130
1.115
1.101
1.083
1.060
1.047
1.033
1.023
1.017
1.018
1.009
0.989
0.986
0.973
0.970
0.957
0.950
0.943
0.945
0.952
0.953
0.952
0.956
0.955
0.948
0.935
0.932
0.909
0.903
0.896
0.893
0.891
0.883
0.866
0.851
0.847
0.844
1.178
1.155
1.151
1.151
1.136
1.125
1.115
1.097
1.086
1.061
1.062
1.047
1.041
1.039
1.029
1.005
1.004
0.992
0.991
0.986
0.983
0.987
0.971
0.978
0.983
0.983
0.982
0.985
0.980
0.986
0.968
0.957
0.941
0.931
0.929
0.929
0.919
0.903
0.900
0.897
0.896
1.182
1.169
1.169
1.157
1.158
1.137
1.127
1.118
1.088
1.075
1.073
1.067
1.065
1.047
1.041
1.032
1.015
1.017
1.016
1.007
1.001
1.007
1.012
1.010
0.995
1.003
1.004
1.009
1.007
1.001
0.995
0.986
0.975
0.951
0.965
0.964
0.942
0.932
0.948
0.934
0.932
1.189
1.178
1.177
1.177
1.166
1.150
1.144
1.119
1.101
1.091
1.090
1.079
1.082
1.070
1.055
1.055
1.038
1.034
1.035
1.024
1.029
1.035
1.034
1.038
1.031
1.038
1.033
1.027
1.023
1.018
1.019
1.005
0.996
0.992
0.994
0.985
0.987
0.977
0.984
0.968
0.962
1.184
1.189
1.187
1.180
1.170
1.157
1.156
1.130
1.114
1.098
1.106
1.102
1.088
1.083
1.077
1.064
1.055
1.052
1.050
1.047
1.050
1.047
1.047
1.048
1.058
1.065
1.056
1.049
1.052
1.036
1.039
1.029
1.021
1.019
1.021
1.019
1.007
1.011
1.011
0.999
0.991
1.207
1.204
1.200
1.195
1.173
1.162
1.154
1.138
1.121
1.117
1.120
1.103
1.100
1.098
1.090
1.084
1.075
1.067
1.065
1.068
1.056
1.060
1.061
1.077
1.070
1.076
1.078
1.065
1.053
1.051
1.055
1.045
1.040
1.042
1.053
1.037
1.036
1.030
1.028
1.017
1.024
1.207
1.209
1.204
1.191
1.194
1.177
1.155
1.140
1.136
1.138
1.132
1.121
1.109
1.099
1.098
1.101
1.094
1.083
1.081
1.073
1.060
1.066
1.069
1.077
1.082
1.084
1.085
1.080
1.062
1.057
1.069
1.068
1.056
1.060
1.057
1.044
1.046
1.045
1.035
1.039
1.042
1.209
1.207
1.190
1.177
1.190
1.177
1.162
1.150
1.157
1.147
1.125
1.128
1.118
1.113
1.118
1.100
1.108
1.092
1.086
1.074
1.066
1.079
1.087
1.086
1.086
1.093
1.086
1.085
1.078
1.080
1.084
1.070
1.067
1.061
1.053
1.053
1.052
1.037
1.042
1.046
1.053
1.214
1.208
1.205
1.186
1.194
1.193
1.185
1.165
1.162
1.164
1.142
1.136
1.131
1.117
1.114
1.107
1.109
1.099
1.090
1.079
1.069
1.084
1.085
1.077
1.092
1.093
1.095
1.086
1.080
1.089
1.094
1.085
1.071
1.064
1.063
1.053
1.055
1.046
1.046
1.051
1.054
1.226
1.220
1.210
1.184
1.192
1.188
1.182
1.174
1.168
1.166
1.166
1.151
1.138
1.128
1.121
1.105
1.101
1.102
1.088
1.079
1.075
1.087
1.079
1.084
1.086
1.100
1.098
1.096
1.098
1.101
1.094
1.091
1.071
1.065
1.068
1.063
1.053
1.048
1.052
1.065
1.051
1.243
1.217
1.220
1.203
1.195
1.185
1.186
1.179
1.165
1.164
1.160
1.163
1.144
1.142
1.112
1.108
1.103
1.099
1.083
1.087
1.079
1.079
1.085
1.093
1.104
1.111
1.101
1.091
1.101
1.097
1.093
1.084
1.073
1.079
1.070
1.059
1.066
1.058
1.060
1.057
1.052
0.653
0.634
0.611
0.583
0.563
0.537
0.512
0.484
0.458
0.442
0.429
0.419
0.399
0.373
0.357
0.339
0.331
0.315
0.307
0.281
0.280
0.270
0.266
0.263
0.255
0.250
0.239
0.231
0.221
0.224
0.218
0.212
0.211
0.211
0.194
0.197
0.197
0.193
0.185
0.183
0.185
0.621
0.605
0.586
0.561
0.542
0.522
0.499
0.462
0.429
0.407
0.401
0.389
0.368
0.345
0.331
0.317
0.308
0.286
0.272
0.260
0.254
0.250
0.239
0.225
0.222
0.216
0.204
0.198
0.197
0.193
0.188
0.180
0.180
0.181
0.169
0.169
0.172
0.163
0.165
0.158
0.162
0.620
0.599
0.573
0.552
0.528
0.489
0.471
0.442
0.414
0.388
0.366
0.360
0.345
0.331
0.309
0.287
0.265
0.257
0.250
0.238
0.231
0.226
0.217
0.205
0.196
0.184
0.176
0.170
0.170
0.167
0.160
0.160
0.153
0.141
0.145
0.148
0.145
0.144
0.144
0.133
0.137
0.612
0.590
0.566
0.536
0.512
0.482
0.447
0.425
0.390
0.364
0.352
0.330
0.316
0.302
0.279
0.259
0.243
0.236
0.229
0.215
0.209
0.206
0.188
0.178
0.168
0.164
0.158
0.152
0.148
0.137
0.136
0.131
0.124
0.118
0.115
0.116
0.114
0.117
0.114
0.111
0.115
0.604
0.587
0.561
0.533
0.499
0.473
0.446
0.417
0.390
0.363
0.339
0.311
0.297
0.272
0.265
0.244
0.228
0.224
0.204
0.202
0.195
0.186
0.176
0.160
0.150
0.142
0.145
0.138
0.129
0.122
0.116
0.116
0.107
0.098
0.100
0.096
0.091
0.094
0.090
0.093
0.097
0.616
0.581
0.554
0.528
0.490
0.469
0.439
0.412
0.378
0.353
0.320
0.300
0.280
0.270
0.257
0.239
0.223
0.204
0.195
0.187
0.184
0.173
0.159
0.159
0.148
0.140
0.131
0.122
0.111
0.106
0.105
0.095
0.087
0.085
0.082
0.077
0.083
0.078
0.075
0.070
0.074
0.616
0.591
0.549
0.515
0.491
0.461
0.443
0.413
0.376
0.341
0.320
0.292
0.269
0.253
0.245
0.229
0.217
0.192
0.180
0.177
0.162
0.162
0.154
0.149
0.142
0.131
0.120
0.110
0.102
0.093
0.088
0.079
0.076
0.067
0.064
0.061
0.057
0.055
0.061
0.057
0.058
0.612
0.585
0.562
0.538
0.508
0.476
0.444
0.412
0.377
0.339
0.316
0.288
0.265
0.254
0.234
0.216
0.203
0.194
0.168
0.159
0.160
0.150
0.143
0.140
0.138
0.124
0.117
0.111
0.107
0.097
0.081
0.077
0.074
0.073
0.065
0.056
0.052
0.044
0.040
0.042
0.045
0.622
0.599
0.571
0.545
0.512
0.480
0.451
0.425
0.393
0.350
0.320
0.292
0.277
0.261
0.236
0.210
0.189
0.173
0.170
0.166
0.157
0.155
0.144
0.138
0.133
0.125
0.118
0.108
0.093
0.086
0.082
0.081
0.071
0.065
0.064
0.052
0.040
0.041
0.038
0.040
0.035
0.654
0.622
0.597
0.573
0.541
0.497
0.463
0.435
0.397
0.358
0.332
0.306
0.278
0.262
0.239
0.209
0.191
0.180
0.168
0.162
0.162
0.153
0.145
0.136
0.126
0.123
0.108
0.102
0.088
0.086
0.080
0.073
0.068
0.059
0.057
0.052
0.041
0.037
0.038
0.038
0.036
0.672
0.647
0.625
0.592
0.556
0.517
0.485
0.445
0.417
0.386
0.356
0.330
0.296
0.273
0.254
0.226
0.210
0.196
0.191
0.170
0.161
0.156
0.142
0.135
0.118
0.117
0.106
0.097
0.088
0.077
0.075
0.071
0.067
0.066
0.061
0.058
0.049
0.048
0.044
0.038
0.042
0.683
0.664
0.641
0.614
0.581
0.543
0.508
0.468
0.443
0.416
0.379
0.357
0.330
0.305
0.284
0.254
0.235
0.219
0.207
0.196
0.180
0.169
0.162
0.153
0.142
0.127
0.118
0.111
0.107
0.100
0.091
0.088
0.084
0.076
0.074
0.072
0.069
0.066
0.062
0.058
0.055
0.711
0.695
0.665
0.638
0.611
0.585
0.547
0.519
0.468
0.443
0.414
0.384
0.350
0.315
0.295
0.277
0.256
0.236
0.219
0.211
0.195
0.189
0.182
0.177
0.163
0.155
0.144
0.127
0.126
0.119
0.111
0.103
0.094
0.093
0.090
0.091
0.088
0.083
0.084
0.081
0.071
0.746
0.717
0.698
0.670
0.643
0.609
0.587
0.552
0.522
0.481
0.445
0.414
0.380
0.349
0.327
0.305
0.288
0.270
0.252
0.230
0.222
0.213
0.200
0.197
0.188
0.178
0.173
0.160
0.154
0.138
0.133
0.128
0.125
0.119
0.114
0.111
0.105
0.100
0.092
0.090
0.091
0.784
0.764
0.735
0.709
0.681
0.643
0.621
0.586
0.556
0.519
0.474
0.441
0.413
0.396
0.355
0.336
0.322
0.310
0.283
0.268
0.252
0.240
0.237
0.222
0.213
0.208
0.195
0.182
0.177
0.174
0.159
0.154
0.151
0.145
0.136
0.132
0.132
0.127
0.118
0.110
0.120
0.821
0.804
0.783
0.742
0.715
0.689
0.665
0.626
0.587
0.554
0.514
0.482
0.449
0.425
0.393
0.371
0.354
0.343
0.324
0.308
0.300
0.286
0.275
0.270
0.252
0.241
0.226
0.212
0.209
0.206
0.195
0.178
0.172
0.170
0.167
0.158
0.156
0.150
0.142
0.139
0.139
0.846
0.832
0.806
0.785
0.750
0.724
0.692
0.657
0.632
0.596
0.549
0.519
0.488
0.463
0.437
0.418
0.401
0.389
0.372
0.354
0.338
0.324
0.311
0.307
0.296
0.281
0.257
0.256
0.242
0.232
0.225
0.221
0.207
0.201
0.194
0.191
0.181
0.172
0.172
0.163
0.161
0.878
0.857
0.846
0.819
0.790
0.765
0.725
0.691
0.666
0.633
0.596
0.556
0.528
0.506
0.484
0.463
0.440
0.429
0.414
0.394
0.375
0.365
0.358
0.346
0.334
0.328
0.314
0.306
0.290
0.288
0.279
0.272
0.261
0.246
0.236
0.224
0.214
0.206
0.200
0.190
0.191
0.917
0.900
0.875
0.853
0.833
0.801
0.764
0.728
0.700
0.669
0.632
0.592
0.572
0.550
0.526
0.507
0.485
0.476
0.456
0.432
0.419
0.409
0.404
0.393
0.382
0.380
0.374
0.358
0.353
0.338
0.333
0.319
0.300
0.287
0.270
0.262
0.254
0.254
0.246
0.235
0.221
0.945
0.933
0.914
0.899
0.872
0.844
0.807
0.777
0.752
0.714
0.679
0.638
0.613
0.596
0.577
0.551
0.529
0.511
0.492
0.473
0.477
0.468
0.453
0.454
0.443
0.436
0.425
0.415
0.407
0.395
0.383
0.368
0.353
0.339
0.319
0.315
0.306
0.290
0.285
0.277
0.264
0.979
0.976
0.967
0.941
0.916
0.880
0.847
0.813
0.780
0.752
0.714
0.676
0.656
0.640
0.623
0.594
0.571
0.552
0.546
0.526
0.520
0.514
0.507
0.508
0.490
0.483
0.479
0.469
0.459
0.446
0.435
0.420
0.400
0.389
0.377
0.363
0.345
0.340
0.327
0.321
0.307
1.022
1.011
0.992
0.971
0.951
0.911
0.886
0.842
0.812
0.784
0.759
0.720
0.703
0.685
0.666
0.638
0.610
0.605
0.590
0.581
0.573
0.564
0.554
0.552
0.544
0.534
0.523
0.526
0.512
0.500
0.482
0.468
0.455
0.438
0.432
0.412
0.398
0.383
0.381
0.371
0.361
1.058
1.036
1.015
1.003
0.981
0.952
0.909
0.872
0.848
0.826
0.796
0.764
0.751
0.726
0.706
0.693
0.663
0.649
0.647
0.627
0.620
0.605
0.607
0.601
0.593
0.586
0.587
0.574
0.563
0.548
0.533
0.530
0.514
0.496
0.487
0.471
0.455
0.437
0.433
0.418
0.399
1.084
1.065
1.039
1.024
1.003
0.966
0.945
0.911
0.880
0.860
0.831
0.805
0.783
0.765
0.750
0.735
0.709
0.701
0.690
0.680
0.669
0.656
0.652
0.647
0.646
0.645
0.635
0.630
0.615
0.601
0.593
0.582
0.564
0.560
0.539
0.526
0.508
0.493
0.488
0.471
0.456
1.100
1.083
1.063
1.044
1.016
0.993
0.971
0.947
0.913
0.890
0.868
0.839
0.825
0.805
0.784
0.773
0.756
0.735
0.736
0.724
0.711
0.706
0.707
0.701
0.698
0.691
0.681
0.677
0.663
0.658
0.640
0.627
0.618
0.609
0.594
0.581
0.563
0.548
0.540
0.529
0.521
1.118
1.101
1.086
1.070
1.033
1.014
0.996
0.964
0.943
0.922
0.898
0.874
0.860
0.843
0.832
0.826
0.794
0.781
0.778
0.768
0.758
0.754
0.746
0.753
0.754
0.746
0.732
0.724
0.720
0.705
0.694
0.674
0.662
0.661
0.644
0.636
0.620
0.606
0.590
0.580
0.585
1.130
1.123
1.108
1.084
1.061
1.034
1.011
0.993
0.977
0.957
0.929
0.905
0.896
0.889
0.864
0.851
0.842
0.817
0.817
0.816
0.813
0.808
0.806
0.802
0.798
0.780
0.775
0.773
0.764
0.756
0.738
0.727
0.715
0.714
0.706
0.687
0.671
0.659
0.648
0.642
0.644
1.153
1.127
1.118
1.099
1.080
1.059
1.035
1.027
1.004
0.982
0.948
0.931
0.934
0.915
0.905
0.896
0.876
0.858
0.852
0.847
0.847
0.850
0.847
0.852
0.844
0.831
0.820
0.823
0.809
0.802
0.784
0.772
0.762
0.764
0.752
0.743
0.734
0.721
0.719
0.708
0.698
1.158
1.142
1.127
1.114
1.100
1.079
1.065
1.038
1.021
1.003
0.983
0.957
0.961
0.948
0.931
0.920
0.912
0.901
0.884
0.880
0.879
0.891
0.890
0.884
0.872
0.870
0.870
0.859
0.851
0.843
0.832
0.822
0.814
0.813
0.808
0.787
0.783
0.780
0.771
0.758
0.749
1.180
1.147
1.133
1.122
1.122
1.099
1.082
1.061
1.034
1.022
1.012
0.997
0.990
0.985
0.974
0.949
0.950
0.930
0.919
0.909
0.911
0.919
0.921
0.915
0.908
0.905
0.910
0.908
0.897
0.886
0.879
0.871
0.854
0.856
0.849
0.838
0.842
0.823
0.817
0.810
0.801
1.188
1.155
1.136
1.134
1.127
1.111
1.096
1.081
1.058
1.039
1.038
1.029
1.014
1.012
0.997
0.982
0.980
0.957
0.950
0.943
0.944
0.949
0.944
0.945
0.947
0.950
0.948
0.949
0.943
0.934
0.919
0.914
0.902
0.902
0.892
0.885
0.887
0.871
0.866
0.862
0.857
1.159
1.161
1.151
1.149
1.139
1.119
1.108
1.097
1.075
1.061
1.059
1.042
1.041
1.029
1.019
1.012
0.997
0.977
0.983
0.984
0.978
0.976
0.977
0.974
0.977
0.978
0.980
0.974
0.984
0.978
0.964
0.961
0.948
0.935
0.932
0.926
0.928
0.914
0.906
0.908
0.901
1.160
1.177
1.160
1.158
1.145
1.137
1.115
1.104
1.092
1.087
1.072
1.066
1.057
1.044
1.033
1.028
1.008
1.007
1.008
1.006
0.991
1.001
1.014
1.002
0.998
1.000
1.009
1.015
1.014
1.005
0.991
0.988
0.976
0.968
0.969
0.965
0.970
0.948
0.958
0.954
0.950
1.175
1.172
1.168
1.163
1.160
1.149
1.125
1.123
1.102
1.101
1.096
1.090
1.073
1.057
1.054
1.046
1.038
1.032
1.032
1.021
1.017
1.032
1.036
1.038
1.033
1.036
1.045
1.032
1.033
1.025
1.012
1.010
0.997
0.992
0.999
1.000
1.003
0.999
0.987
0.982
0.981
1.180
1.190
1.187
1.179
1.167
1.150
1.146
1.136
1.119
1.108
1.108
1.106
1.074
1.079
1.069
1.062
1.056
1.051
1.044
1.038
1.040
1.045
1.048
1.058
1.059
1.064
1.062
1.054
1.051
1.047
1.044
1.030
1.029
1.017
1.025
1.035
1.030
1.020
1.011
1.013
1.007
1.203
1.192
1.197
1.177
1.168
1.159
1.151
1.137
1.131
1.120
1.117
1.114
1.093
1.092
1.075
1.073
1.061
1.057
1.061
1.053
1.054
1.054
1.063
1.072
1.065
1.076
1.075
1.066
1.065
1.073
1.062
1.059
1.037
1.031
1.046
1.038
1.051
1.042
1.027
1.034
1.033
1.206
1.192
1.195
1.190
1.179
1.174
1.158
1.144
1.146
1.141
1.140
1.115
1.101
1.094
1.087
1.082
1.076
1.067
1.072
1.061
1.055
1.063
1.076
1.074
1.086
1.085
1.075
1.075
1.077
1.068
1.070
1.064
1.049
1.043
1.057
1.059
1.063
1.054
1.047
1.051
1.053
1.205
1.192
1.200
1.195
1.185
1.186
1.173
1.164
1.159
1.160
1.124
1.122
1.115
1.103
1.101
1.097
1.086
1.079
1.079
1.057
1.059
1.070
1.079
1.077
1.086
1.092
1.090
1.084
1.079
1.072
1.071
1.067
1.063
1.054
1.060
1.065
1.060
1.057
1.054
1.058
1.062
1.214
1.206
1.199
1.198
1.194
1.181
1.179
1.170
1.160
1.164
1.153
1.140
1.128
1.118
1.099
1.093
1.091
1.078
1.087
1.071
1.054
1.072
1.074
1.075
1.087
1.088
1.095
1.085
1.084
1.081
1.081
1.074
1.071
1.071
1.073
1.068
1.051
1.058
1.055
1.061
1.057
1.219
1.209
1.199
1.187
1.198
1.184
1.180
1.161
1.168
1.166
1.158
1.147
1.148
1.127
1.106
1.091
1.095
1.083
1.076
1.070
1.058
1.070
1.065
1.074
1.081
1.086
1.087
1.087
1.085
1.092
1.083
1.080
1.069
1.064
1.073
1.064
1.056
1.054
1.061
1.061
1.066
1.232
1.222
1.205
1.193
1.200
1.198
1.178
1.167
1.168
1.165
1.164
1.159
1.160
1.139
1.122
1.107
1.095
1.088
1.084
1.081
1.058
1.057
1.071
1.075
1.082
1.099
1.093
1.081
1.083
1.087
1.088
1.082
1.066
1.064
1.064
1.067
1.059
1.055
1.064
1.061
1.062
0.630
0.611
0.584
0.558
0.536
0.520
0.490
0.467
0.446
0.418
0.403
0.391
0.376
0.349
0.328
0.320
0.307
0.289
0.279
0.271
0.260
0.251
0.248
0.247
0.240
0.233
0.222
0.211
0.208
0.212
0.205
0.196
0.190
0.190
0.183
0.187
0.187
0.178
0.173
0.179
0.181
0.611
0.592
0.562
0.541
0.514
0.490
0.464
0.439
0.410
0.386
0.373
0.355
0.338
0.321
0.304
0.288
0.275
0.262
0.247
0.243
0.237
0.225
0.219
0.212
0.207
0.201
0.192
0.189
0.180
0.178
0.176
0.167
0.163
0.162
0.159
0.162
0.163
0.158
0.153
0.155
0.159
0.594
0.580
0.560
0.525
0.500
0.471
0.451
0.416
0.396
0.368
0.352
0.331
0.318
0.304
0.292
0.264
0.248
0.237
0.226
0.221
0.210
0.201
0.197
0.188
0.180
0.173
0.161
0.158
0.157
0.152
0.149
0.147
0.141
0.133
0.136
0.136
0.135
0.136
0.124
0.131
0.129
0.599
0.570
0.543
0.511
0.489
0.466
0.435
0.404
0.381
0.359
0.331
0.305
0.295
0.285
0.265
0.241
0.230
0.217
0.206
0.204
0.194
0.188
0.179
0.165
0.158
0.151
0.146
0.139
0.134
0.125
0.125
0.117
0.112
0.108
0.109
0.105
0.106
0.109
0.109
0.106
0.114
0.588
0.567
0.538
0.525
0.480
0.454
0.431
0.398
0.378
0.348
0.316
0.295
0.272
0.267
0.250
0.233
0.219
0.204
0.192
0.186
0.181
0.168
0.163
0.151
0.137
0.131
0.128
0.123
0.116
0.115
0.108
0.101
0.094
0.094
0.089
0.088
0.085
0.085
0.085
0.089
0.097
0.604
0.576
0.542
0.514
0.482
0.454
0.421
0.398
0.368
0.343
0.313
0.283
0.262
0.256
0.248
0.224
0.208
0.184
0.180
0.172
0.169
0.159
0.151
0.146
0.135
0.129
0.119
0.111
0.101
0.099
0.091
0.084
0.079
0.078
0.073
0.067
0.078
0.073
0.069
0.077
0.078
0.609
0.591
0.545
0.515
0.484
0.444
0.420
0.393
0.367
0.329
0.305
0.284
0.262
0.239
0.236
0.221
0.204
0.176
0.170
0.161
0.150
0.143
0.140
0.133
0.128
0.118
0.106
0.097
0.093
0.082
0.078
0.072
0.071
0.062
0.058
0.056
0.052
0.051
0.053
0.062
0.057
0.612
0.579
0.561
0.522
0.494
0.471
0.437
0.388
0.370
0.325
0.300
0.279
0.260
0.245
0.222
0.206
0.186
0.174
0.157
0.150
0.146
0.140
0.135
0.131
0.126
0.118
0.108
0.098
0.089
0.080
0.075
0.073
0.068
0.067
0.060
0.047
0.044
0.047
0.046
0.049
0.051
0.606
0.590
0.561
0.534
0.504
0.475
0.441
0.416
0.376
0.351
0.314
0.286
0.267
0.252
0.225
0.205
0.179
0.166
0.156
0.154
0.142
0.146
0.138
0.133
0.115
0.113
0.102
0.097
0.088
0.081
0.078
0.071
0.065
0.059
0.055
0.047
0.041
0.042
0.046
0.043
0.042
0.643
0.615
0.590
0.562
0.530
0.491
0.448
0.415
0.379
0.361
0.327
0.297
0.275
0.256
0.237
0.200
0.185
0.178
0.164
0.151
0.149
0.141
0.133
0.127
0.117
0.111
0.099
0.093
0.084
0.076
0.069
0.066
0.063
0.052
0.051
0.046
0.042
0.039
0.043
0.044
0.046
0.667
0.643
0.608
0.580
0.545
0.520
0.483
0.441
0.411
0.383
0.354
0.331
0.295
0.277
0.253
0.227
0.204
0.195
0.188
0.169
0.154
0.150
0.134
0.124
0.111
0.106
0.095
0.089
0.086
0.076
0.071
0.068
0.064
0.063
0.063
0.059
0.054
0.053
0.050
0.052
0.053
0.679
0.661
0.636
0.608
0.579
0.547
0.513
0.466
0.437
0.410
0.379
0.355
0.323
0.291
0.272
0.244
0.231
0.217
0.203
0.179
0.173
0.166
0.158
0.146
0.135
0.120
0.115
0.106
0.100
0.097
0.084
0.081
0.077
0.073
0.072
0.076
0.068
0.066
0.073
0.063
0.063
0.716
0.695
0.671
0.643
0.612
0.582
0.544
0.509
0.478
0.447
0.418
0.380
0.348
0.317
0.297
0.276
0.260
0.244
0.226
0.207
0.194
0.182
0.175
0.162
0.156
0.149
0.132
0.125
0.121
0.113
0.104
0.097
0.097
0.093
0.090
0.092
0.090
0.087
0.086
0.086
0.078
0.750
0.730
0.702
0.684
0.646
0.618
0.582
0.553
0.524
0.488
0.437
0.403
0.377
0.347
0.316
0.309
0.288
0.267
0.256
0.230
0.220
0.209
0.204
0.188
0.181
0.170
0.165
0.155
0.147
0.140
0.132
0.124
0.118
0.116
0.111
0.108
0.106
0.101
0.096
0.100
0.112
0.789
0.765
0.741
0.712
0.685
0.643
0.626
0.591
0.550
0.512
0.471
0.437
0.410
0.384
0.362
0.340
0.320
0.297
0.287
0.263
0.241
0.237
0.232
0.223
0.216
0.202
0.191
0.181
0.175
0.169
0.159
0.150
0.147
0.141
0.132
0.125
0.133
0.128
0.116
0.123
0.128
0.822
0.800
0.775
0.746
0.718
0.691
0.657
0.625
0.585
0.559
0.516
0.484
0.453
0.422
0.402
0.376
0.351
0.341
0.315
0.305
0.287
0.272
0.266
0.258
0.248
0.236
0.217
0.214
0.203
0.195
0.192
0.177
0.168
0.169
0.161
0.153
0.154
0.151
0.147
0.145
0.146
0.854
0.837
0.816
0.788
0.765
0.736
0.699
0.660
0.636
0.598
0.558
0.519
0.490
0.467
0.440
0.418
0.397
0.384
0.377
0.352
0.333
0.317
0.309
0.301
0.288
0.279
0.254
0.242
0.235
0.235
0.226
0.220
0.208
0.201
0.194
0.189
0.181
0.180
0.178
0.166
0.165
0.881
0.863
0.857
0.830
0.804
0.770
0.737
0.702
0.670
0.634
0.594
0.554
0.527
0.509
0.482
0.461
0.443
0.430
0.414
0.398
0.371
0.358
0.350
0.336
0.326
0.323
0.320
0.308
0.293
0.278
0.273
0.269
0.259
0.248
0.234
0.230
0.215
0.206
0.208
0.197
0.195
0.918
0.907
0.891
0.865
0.841
0.809
0.772
0.739
0.707
0.676
0.636
0.594
0.564
0.548
0.533
0.504
0.483
0.470
0.447
0.431
0.420
0.411
0.401
0.384
0.381
0.382
0.375
0.359
0.346
0.332
0.327
0.311
0.300
0.290
0.279
0.267
0.259
0.253
0.249
0.233
0.231
0.956
0.952
0.929
0.911
0.890
0.858
0.823
0.798
0.755
0.716
0.677
0.642
0.618
0.593
0.575
0.547
0.523
0.507
0.502
0.478
0.470
0.451
0.454
0.448
0.434
0.427
0.416
0.408
0.399
0.393
0.371
0.363
0.345
0.331
0.329
0.314
0.309
0.301
0.289
0.291
0.275
1.013
0.994
0.981
0.960
0.930
0.900
0.866
0.830
0.790
0.746
0.716
0.681
0.663
0.644
0.615
0.595
0.567
0.561
0.540
0.520
0.516
0.506
0.498
0.498
0.488
0.475
0.472
0.463
0.457
0.446
0.429
0.411
0.394
0.384
0.374
0.363
0.354
0.343
0.337
0.332
0.312
1.044
1.031
1.014
0.996
0.968
0.935
0.892
0.860
0.816
0.791
0.752
0.721
0.700
0.683
0.661
0.651
0.619
0.595
0.584
0.577
0.564
0.554
0.550
0.544
0.539
0.535
0.531
0.517
0.504
0.489
0.475
0.466
0.450
0.438
0.429
0.414
0.397
0.390
0.379
0.373
0.362
1.074
1.056
1.035
1.022
1.002
0.967
0.926
0.889
0.857
0.828
0.800
0.760
0.746
0.728
0.710
0.695
0.670
0.654
0.644
0.623
0.607
0.598
0.601
0.595
0.587
0.583
0.583
0.569
0.556
0.544
0.527
0.520
0.506
0.496
0.480
0.464
0.451
0.441
0.436
0.417
0.408
1.093
1.080
1.057
1.048
1.030
0.994
0.960
0.926
0.899
0.860
0.823
0.801
0.789
0.768
0.750
0.736
0.712
0.700
0.693
0.676
0.651
0.659
0.650
0.642
0.631
0.632
0.626
0.621
0.603
0.593
0.584
0.572
0.555
0.553
0.539
0.519
0.505
0.492
0.482
0.477
0.460
1.101
1.088
1.079
1.067
1.044
1.012
0.991
0.958
0.925
0.893
0.864
0.840
0.826
0.809
0.784
0.775
0.754
0.740
0.725
0.719
0.715
0.705
0.695
0.691
0.685
0.679
0.668
0.667
0.661
0.650
0.632
0.624
0.605
0.605
0.586
0.584
0.566
0.551
0.542
0.536
0.534
1.129
1.108
1.096
1.084
1.065
1.036
1.008
0.977
0.942
0.914
0.893
0.877
0.865
0.844
0.834
0.824
0.800
0.784
0.763
0.763
0.760
0.758
0.739
0.734
0.737
0.727
0.716
0.710
0.705
0.697
0.675
0.673
0.656
0.649
0.650
0.636
0.623
0.610
0.600
0.595
0.592
1.148
1.139
1.125
1.105
1.085
1.056
1.025
0.991
0.966
0.946
0.923
0.909
0.898
0.883
0.860
0.848
0.845
0.814
0.804
0.797
0.797
0.799
0.791
0.786
0.787
0.772
0.764
0.761
0.755
0.747
0.733
0.718
0.709
0.704
0.697
0.694
0.682
0.672
0.665
0.650
0.655
1.163
1.156
1.133
1.119
1.089
1.077
1.050
1.017
0.988
0.975
0.956
0.937
0.920
0.919
0.904
0.894
0.872
0.857
0.843
0.844
0.849
0.839
0.841
0.840
0.826
0.820
0.810
0.803
0.794
0.787
0.783
0.767
0.758
0.760
0.758
0.754
0.744
0.730
0.719
0.712
0.710
1.173
1.163
1.138
1.126
1.109
1.096
1.067
1.031
1.008
0.998
0.976
0.962
0.959
0.949
0.935
0.926
0.908
0.902
0.873
0.879
0.875
0.870
0.878
0.877
0.862
0.859
0.857
0.848
0.838
0.833
0.826
0.816
0.811
0.813
0.799
0.803
0.799
0.783
0.774
0.772
0.760
1.184
1.166
1.145
1.133
1.118
1.095
1.074
1.046
1.027
1.021
1.007
0.994
0.978
0.970
0.959
0.949
0.941
0.931
0.910
0.915
0.904
0.901
0.911
0.911
0.906
0.893
0.900
0.897
0.879
0.886
0.876
0.852
0.852
0.852
0.855
0.853
0.849
0.828
0.824
0.818
0.799
1.195
1.162
1.155
1.138
1.124
1.109
1.086
1.063
1.048
1.037
1.028
1.018
1.014
0.998
0.980
0.975
0.970
0.957
0.943
0.944
0.947
0.944
0.948
0.939
0.943
0.939
0.934
0.936
0.934
0.930
0.920
0.912
0.903
0.894
0.894
0.896
0.902
0.878
0.880
0.873
0.856
1.180
1.174
1.152
1.148
1.137
1.117
1.091
1.076
1.062
1.054
1.050
1.029
1.032
1.019
0.999
0.994
0.985
0.982
0.977
0.977
0.978
0.972
0.970
0.972
0.971
0.971
0.968
0.983
0.982
0.967
0.957
0.948
0.942
0.945
0.931
0.934
0.945
0.919
0.919
0.915
0.912
1.161
1.178
1.162
1.156
1.146
1.127
1.098
1.089
1.078
1.075
1.064
1.061
1.044
1.029
1.029
1.023
1.010
1.003
0.995
0.997
1.005
1.007
1.011
0.998
0.995
1.003
1.003
1.010
1.013
0.995
0.994
0.981
0.980
0.971
0.971
0.983
0.980
0.955
0.963
0.957
0.957
1.184
1.179
1.166
1.155
1.150
1.136
1.119
1.105
1.109
1.085
1.079
1.077
1.063
1.044
1.051
1.036
1.033
1.020
1.026
1.020
1.027
1.032
1.032
1.029
1.029
1.030
1.036
1.037
1.033
1.031
1.016
1.015
1.003
0.998
0.994
1.010
1.006
0.995
0.984
0.984
0.994
1.175
1.183
1.180
1.164
1.158
1.153
1.146
1.132
1.124
1.106
1.105
1.093
1.075
1.073
1.056
1.056
1.052
1.036
1.032
1.036
1.037
1.048
1.050
1.051
1.050
1.054
1.056
1.052
1.050
1.055
1.043
1.039
1.033
1.027
1.027
1.034
1.029
1.023
1.011
1.018
1.024
1.198
1.191
1.188
1.177
1.171
1.166
1.145
1.140
1.133
1.120
1.120
1.113
1.099
1.079
1.072
1.064
1.058
1.047
1.037
1.046
1.043
1.055
1.065
1.061
1.066
1.068
1.073
1.055
1.064
1.074
1.067
1.056
1.060
1.053
1.046
1.055
1.049
1.041
1.038
1.039
1.044
1.204
1.198
1.184
1.176
1.174
1.155
1.161
1.146
1.152
1.138
1.126
1.129
1.108
1.098
1.089
1.076
1.069
1.056
1.046
1.057
1.047
1.061
1.074
1.070
1.085
1.081
1.082
1.081
1.081
1.074
1.068
1.061
1.069
1.067
1.056
1.061
1.062
1.050
1.050
1.055
1.059
1.208
1.208
1.186
1.185
1.182
1.171
1.175
1.158
1.165
1.151
1.137
1.137
1.122
1.103
1.093
1.087
1.074
1.068
1.050
1.059
1.052
1.071
1.080
1.083
1.083
1.086
1.089
1.090
1.087
1.083
1.067
1.065
1.073
1.065
1.075
1.061
1.069
1.050
1.057
1.068
1.072
1.212
1.211
1.199
1.197
1.173
1.177
1.173
1.168
1.158
1.158
1.147
1.157
1.134
1.107
1.097
1.090
1.082
1.066
1.055
1.068
1.053
1.057
1.070
1.084
1.086
1.084
1.094
1.096
1.086
1.086
1.070
1.056
1.061
1.070
1.077
1.069
1.058
1.054
1.060
1.072
1.068
1.218
1.212
1.200
1.184
1.181
1.176
1.181
1.169
1.165
1.164
1.160
1.151
1.148
1.126
1.101
1.091
1.085
1.065
1.060
1.051
1.059
1.062
1.072
1.068
1.082
1.084
1.086
1.078
1.084
1.077
1.066
1.057
1.061
1.063
1.076
1.069
1.066
1.069
1.059
1.070
1.066
1.217
1.214
1.204
1.207
1.188
1.193
1.184
1.171
1.165
1.179
1.169
1.156
1.150
1.135
1.115
1.107
1.102
1.076
1.062
1.050
1.053
1.053
1.063
1.064
1.073
1.080
1.087
1.080
1.085
1.081
1.072
1.074
1.061
1.062
1.071
1.081
1.068
1.065
1.066
1.064
1.068
0.606
0.580
0.555
0.530
0.506
0.482
0.458
0.430
0.412
0.391
0.382
0.359
0.342
0.322
0.308
0.302
0.276
0.267
0.256
0.248
0.240
0.234
0.228
0.225
0.220
0.216
0.204
0.193
0.188
0.193
0.185
0.178
0.180
0.174
0.172
0.179
0.170
0.165
0.168
0.173
0.173
0.587
0.570
0.534
0.509
0.496
0.465
0.438
0.413
0.386
0.368
0.355
0.334
0.317
0.299
0.283
0.268
0.254
0.240
0.220
0.215
0.210
0.206
0.198
0.194
0.187
0.178
0.175
0.168
0.165
0.160
0.161
0.158
0.152
0.151
0.152
0.148
0.148
0.143
0.144
0.149
0.156
0.572
0.553
0.535
0.501
0.480
0.448
0.426
0.399
0.371
0.350
0.334
0.314
0.290
0.284
0.269
0.251
0.228
0.217
0.209
0.203
0.197
0.187
0.183
0.174
0.166
0.154
0.146
0.143
0.139
0.137
0.134
0.134
0.129
0.125
0.125
0.120
0.121
0.122
0.122
0.126
0.130
0.577
0.547
0.520
0.497
0.469
0.442
0.409
0.382
0.359
0.336
0.310
0.296
0.274
0.255
0.248
0.218
0.212
0.197
0.192
0.188
0.179
0.175
0.166
0.154
0.146
0.139
0.132
0.124
0.124
0.116
0.116
0.107
0.097
0.103
0.102
0.096
0.094
0.100
0.107
0.111
0.118
0.571
0.551
0.518
0.505
0.468
0.432
0.413
0.380
0.355
0.333
0.305
0.277
0.258
0.240
0.231
0.211
0.193
0.181
0.173
0.173
0.167
0.156
0.151
0.143
0.125
0.118
0.117
0.113
0.102
0.097
0.091
0.089
0.082
0.080
0.073
0.082
0.080
0.086
0.091
0.095
0.105
0.591
0.567
0.531
0.496
0.466
0.433
0.397
0.379
0.358
0.322
0.301
0.276
0.248
0.233
0.223
0.205
0.188
0.171
0.168
0.158
0.159
0.151
0.140
0.134
0.129
0.115
0.109
0.095
0.091
0.086
0.082
0.077
0.076
0.067
0.067
0.065
0.061
0.068
0.071
0.080
0.086
0.596
0.567
0.535
0.498
0.467
0.431
0.404
0.381
0.351
0.318
0.296
0.274
0.252
0.233
0.223
0.199
0.182
0.166
0.161
0.153
0.141
0.134
0.130
0.126
0.121
0.110
0.097
0.091
0.080
0.073
0.068
0.066
0.055
0.057
0.055
0.050
0.051
0.058
0.060
0.056
0.062
0.600
0.569
0.548
0.512
0.482
0.442
0.415
0.383
0.353
0.327
0.293
0.277
0.249
0.237
0.216
0.191
0.183
0.158
0.143
0.141
0.133
0.125
0.126
0.126
0.119
0.106
0.096
0.083
0.079
0.070
0.060
0.060
0.058
0.053
0.043
0.044
0.050
0.051
0.049
0.049
0.060
0.609
0.579
0.558
0.529
0.504
0.460
0.424
0.392
0.373
0.348
0.304
0.278
0.261
0.242
0.209
0.194
0.176
0.169
0.153
0.142
0.134
0.129
0.123
0.114
0.104
0.096
0.093
0.088
0.076
0.073
0.068
0.064
0.055
0.053
0.052
0.049
0.047
0.042
0.041
0.044
0.050
0.639
0.618
0.586
0.556
0.520
0.478
0.442
0.404
0.378
0.353
0.326
0.293
0.275
0.242
0.217
0.203
0.188
0.181
0.158
0.151
0.151
0.140
0.125
0.113
0.108
0.099
0.092
0.082
0.073
0.065
0.066
0.059
0.059
0.052
0.054
0.045
0.045
0.042
0.043
0.041
0.051
0.656
0.632
0.601
0.572
0.538
0.511
0.482
0.438
0.410
0.384
0.352
0.322
0.284
0.263
0.247
0.223
0.208
0.196
0.180
0.160
0.143
0.136
0.128
0.120
0.113
0.103
0.089
0.081
0.079
0.068
0.066
0.064
0.061
0.063
0.060
0.058
0.057
0.054
0.054
0.056
0.061
0.681
0.657
0.638
0.601
0.577
0.544
0.514
0.477
0.435
0.410
0.380
0.350
0.319
0.295
0.269
0.242
0.229
0.220
0.205
0.184
0.163
0.154
0.144
0.130
0.122
0.113
0.105
0.097
0.094
0.088
0.079
0.076
0.072
0.075
0.074
0.069
0.068
0.071
0.070
0.066
0.070
0.730
0.708
0.679
0.644
0.612
0.578
0.546
0.521
0.488
0.442
0.417
0.377
0.353
0.321
0.292
0.270
0.254
0.240
0.222
0.209
0.193
0.182
0.171
0.158
0.149
0.143
0.129
0.121
0.117
0.110
0.099
0.097
0.093
0.092
0.092
0.090
0.085
0.090
0.090
0.086
0.083
0.761
0.743
0.703
0.682
0.650
0.617
0.579
0.546
0.520
0.478
0.446
0.414
0.382
0.349
0.319
0.308
0.286
0.266
0.255
0.236
0.215
0.205
0.199
0.190
0.172
0.171
0.160
0.151
0.139
0.138
0.131
0.118
0.113
0.112
0.111
0.106
0.104
0.104
0.100
0.101
0.113
0.791
0.763
0.737
0.710
0.685
0.650
0.623
0.593
0.552
0.508
0.475
0.449
0.416
0.375
0.350
0.331
0.313
0.296
0.280
0.265
0.243
0.231
0.225
0.219
0.215
0.200
0.185
0.175
0.170
0.163
0.153
0.147
0.140
0.136
0.131
0.129
0.125
0.126
0.119
0.128
0.126
0.817
0.796
0.776
0.749
0.724
0.699
0.665
0.626
0.592
0.557
0.518
0.494
0.461
0.427
0.401
0.378
0.352
0.334
0.313
0.297
0.283
0.267
0.261
0.251
0.243
0.236
0.216
0.205
0.195
0.192
0.189
0.178
0.169
0.163
0.158
0.156
0.154
0.153
0.154
0.150
0.148
0.857
0.836
0.818
0.794
0.766
0.742
0.701
0.663
0.632
0.602
0.555
0.527
0.500
0.467
0.436
0.417
0.399
0.381
0.365
0.339
0.317
0.306
0.298
0.286
0.275
0.263
0.259
0.250
0.233
0.233
0.224
0.214
0.207
0.202
0.195
0.189
0.187
0.182
0.181
0.171
0.168
0.884
0.870
0.853
0.835
0.805
0.777
0.747
0.706
0.673
0.643
0.591
0.560
0.532
0.514
0.477
0.462
0.442
0.420
0.405
0.396
0.372
0.358
0.340
0.332
0.324
0.326
0.312
0.294
0.290
0.277
0.276
0.266
0.257
0.240
0.236
0.229
0.218
0.210
0.212
0.198
0.202
0.924
0.911
0.894
0.868
0.839
0.816
0.786
0.744
0.711
0.679
0.627
0.599
0.567
0.551
0.533
0.500
0.475
0.466
0.444
0.433
0.415
0.400
0.389
0.386
0.378
0.371
0.360
0.353
0.332
0.329
0.316
0.309
0.299
0.293
0.277
0.271
0.266
0.258
0.256
0.248
0.238
0.973
0.958
0.947
0.923
0.900
0.861
0.830
0.785
0.758
0.708
0.682
0.650
0.619
0.598
0.570
0.544
0.517
0.503
0.491
0.473
0.457
0.450
0.446
0.439
0.434
0.419
0.411
0.393
0.394
0.381
0.366
0.356
0.341
0.329
0.327
0.315
0.306
0.303
0.305
0.292
0.286
1.020
1.002
0.980
0.965
0.935
0.911
0.872
0.832
0.792
0.752
0.726
0.691
0.667
0.645
0.628
0.595
0.569
0.559
0.528
0.517
0.508
0.497
0.492
0.487
0.476
0.473
0.464
0.455
0.449
0.438
0.419
0.401
0.390
0.378
0.376
0.363
0.353
0.346
0.340
0.332
0.325
1.044
1.026
1.014
0.993
0.974
0.941
0.914
0.868
0.828
0.789
0.766
0.723
0.706
0.691
0.662
0.650
0.621
0.597
0.584
0.574
0.549
0.544
0.540
0.530
0.527
0.520
0.521
0.505
0.492
0.485
0.468
0.457
0.436
0.439
0.423
0.420
0.398
0.393
0.382
0.370
0.359
1.072
1.056
1.043
1.022
1.005
0.977
0.936
0.897
0.861
0.830
0.796
0.759
0.747
0.731
0.713
0.689
0.666
0.651
0.635
0.619
0.605
0.593
0.580
0.573
0.569
0.569
0.568
0.559
0.542
0.532
0.518
0.516
0.493
0.483
0.474
0.467
0.459
0.441
0.429
0.422
0.415
1.106
1.087
1.072
1.053
1.033
1.006
0.964
0.934
0.894
0.869
0.838
0.796
0.787
0.764
0.746
0.723
0.710
0.700
0.684
0.668
0.647
0.642
0.640
0.627
0.620
0.621
0.615
0.603
0.589
0.579
0.572
0.561
0.546
0.538
0.524
0.520
0.517
0.495
0.487
0.484
0.483
1.124
1.107
1.091
1.083
1.061
1.025
0.993
0.958
0.928
0.895
0.863
0.841
0.820
0.805
0.776
0.764
0.751
0.737
0.722
0.713
0.703
0.692
0.681
0.671
0.670
0.664
0.655
0.648
0.645
0.625
0.616
0.605
0.597
0.589
0.578
0.580
0.573
0.556
0.552
0.536
0.536
1.132
1.127
1.108
1.095
1.083
1.049
1.017
0.979
0.946
0.918
0.896
0.886
0.861
0.842
0.825
0.815
0.786
0.774
0.764
0.757
0.755
0.743
0.725
0.714
0.720
0.707
0.697
0.700
0.696
0.689
0.665
0.657
0.651
0.648
0.637
0.631
0.629
0.623
0.604
0.591
0.590
1.161
1.145
1.134
1.114
1.093
1.072
1.030
0.995
0.969
0.946
0.929
0.911
0.899
0.874
0.860
0.845
0.827
0.810
0.801
0.793
0.793
0.781
0.778
0.782
0.772
0.755
0.748
0.748
0.742
0.736
0.718
0.703
0.700
0.699
0.701
0.694
0.692
0.690
0.669
0.659
0.656
1.170
1.150
1.144
1.132
1.108
1.086
1.060
1.018
0.991
0.971
0.959
0.935
0.918
0.912
0.892
0.883
0.859
0.852
0.835
0.828
0.826
0.815
0.814
0.823
0.810
0.799
0.801
0.791
0.780
0.776
0.774
0.755
0.761
0.763
0.766
0.749
0.744
0.735
0.734
0.714
0.717
1.185
1.165
1.152
1.142
1.112
1.090
1.065
1.028
1.008
1.002
0.978
0.957
0.951
0.942
0.929
0.915
0.897
0.886
0.871
0.873
0.869
0.864
0.857
0.871
0.856
0.852
0.845
0.832
0.822
0.819
0.825
0.803
0.811
0.813
0.808
0.808
0.794
0.793
0.777
0.762
0.768
1.184
1.175
1.151
1.139
1.115
1.094
1.070
1.048
1.022
1.014
0.999
0.987
0.964
0.962
0.950
0.930
0.926
0.919
0.907
0.912
0.908
0.905
0.896
0.904
0.896
0.893
0.891
0.885
0.880
0.881
0.862
0.860
0.852
0.854
0.852
0.850
0.838
0.845
0.828
0.820
0.814
1.181
1.153
1.151
1.138
1.125
1.106
1.087
1.065
1.041
1.031
1.018
1.009
0.991
0.983
0.971
0.964
0.949
0.948
0.938
0.935
0.939
0.932
0.938
0.929
0.925
0.930
0.922
0.926
0.925
0.925
0.926
0.904
0.896
0.889
0.893
0.893
0.887
0.893
0.880
0.878
0.870
1.173
1.165
1.148
1.139
1.128
1.107
1.096
1.082
1.063
1.052
1.042
1.034
1.017
1.000
0.996
0.986
0.969
0.964
0.971
0.975
0.972
0.970
0.960
0.962
0.961
0.963
0.964
0.968
0.974
0.955
0.966
0.954
0.942
0.930
0.940
0.939
0.927
0.926
0.925
0.919
0.920
1.185
1.169
1.157
1.145
1.129
1.119
1.105
1.084
1.068
1.065
1.056
1.052
1.041
1.025
1.023
1.001
0.987
0.998
1.004
1.001
0.996
0.990
0.996
0.990
0.991
0.996
0.996
0.993
1.007
1.001
0.999
0.987
0.981
0.967
0.969
0.974
0.972
0.967
0.958
0.958
0.965
1.177
1.168
1.162
1.156
1.149
1.132
1.129
1.100
1.091
1.090
1.078
1.072
1.060
1.042
1.036
1.028
1.019
1.013
1.014
1.014
1.016
1.016
1.023
1.023
1.017
1.023
1.026
1.029
1.027
1.022
1.021
1.023
1.019
0.997
1.002
0.996
0.999
1.008
0.990
0.993
1.000
1.171
1.167
1.171
1.166
1.157
1.156
1.140
1.121
1.105
1.092
1.090
1.092
1.080
1.062
1.054
1.041
1.038
1.030
1.021
1.023
1.030
1.028
1.042
1.038
1.046
1.051
1.037
1.046
1.043
1.054
1.045
1.049
1.036
1.028
1.023
1.029
1.040
1.035
1.019
1.027
1.028
1.178
1.183
1.178
1.173
1.162
1.153
1.143
1.127
1.113
1.108
1.118
1.118
1.098
1.088
1.077
1.066
1.050
1.040
1.028
1.031
1.033
1.037
1.049
1.052
1.056
1.062
1.058
1.049
1.059
1.063
1.062
1.070
1.067
1.056
1.038
1.051
1.055
1.050
1.038
1.051
1.048
1.196
1.184
1.187
1.180
1.164
1.163
1.152
1.139
1.136
1.128
1.116
1.124
1.115
1.109
1.086
1.079
1.069
1.049
1.040
1.033
1.039
1.046
1.053
1.063
1.070
1.071
1.067
1.066
1.073
1.081
1.066
1.076
1.074
1.066
1.056
1.072
1.064
1.055
1.053
1.066
1.072
1.199
1.186
1.200
1.189
1.181
1.172
1.167
1.150
1.149
1.134
1.138
1.136
1.128
1.113
1.094
1.091
1.076
1.059
1.045
1.045
1.049
1.058
1.067
1.063
1.066
1.078
1.074
1.088
1.079
1.080
1.073
1.074
1.074
1.074
1.064
1.080
1.059
1.051
1.060
1.075
1.074
1.203
1.200
1.190
1.192
1.173
1.176
1.171
1.159
1.148
1.157
1.151
1.145
1.138
1.122
1.103
1.093
1.074
1.062
1.050
1.056
1.049
1.057
1.073
1.067
1.068
1.078
1.083
1.092
1.086
1.083
1.075
1.076
1.075
1.072
1.072
1.069
1.059
1.052
1.066
1.068
1.071
1.211
1.201
1.190
1.183
1.173
1.173
1.175
1.155
1.148
1.165
1.163
1.152
1.141
1.134
1.115
1.099
1.078
1.062
1.058
1.037
1.048
1.044
1.068
1.065
1.071
1.076
1.078
1.087
1.083
1.084
1.065
1.067
1.062
1.056
1.054
1.068
1.075
1.060
1.067
1.073
1.079
1.204
1.204
1.204
1.199
1.185
1.189
1.184
1.169
1.163
1.174
1.174
1.163
1.150
1.132
1.123
1.111
1.088
1.071
1.059
1.052
1.046
1.044
1.048
1.056
1.066
1.074
1.077
1.077
1.071
1.076
1.070
1.056
1.054
1.057
1.060
1.069
1.063
1.065
1.063
1.066
1.065
0.578
0.544
0.520
0.502
0.486
0.464
0.438
0.407
0.390
0.363
0.349
0.339
0.322
0.299
0.278
0.266
0.252
0.245
0.233
0.229
0.223
0.220
0.214
0.207
0.208
0.203
0.193
0.186
0.180
0.179
0.178
0.172
0.164
0.165
0.163
0.153
0.153
0.156
0.160
0.158
0.169
0.565
0.543
0.507
0.483
0.467
0.450
0.424
0.395
0.370
0.344
0.323
0.315
0.292
0.281
0.253
0.240
0.229
0.226
0.206
0.204
0.201
0.197
0.183
0.179
0.175
0.163
0.163
0.158
0.151
0.147
0.143
0.148
0.139
0.140
0.132
0.131
0.134
0.137
0.142
0.145
0.156
0.554
0.527
0.510
0.477
0.456
0.432
0.415
0.383
0.351
0.332
0.312
0.291
0.272
0.263
0.236
0.224
0.206
0.205
0.194
0.191
0.183
0.175
0.171
0.158
0.151
0.144
0.136
0.132
0.130
0.122
0.126
0.116
0.118
0.116
0.111
0.108
0.116
0.122
0.122
0.124
0.134
0.548
0.528
0.508
0.483
0.450
0.424
0.400
0.370
0.346
0.324
0.302
0.277
0.253
0.240
0.209
0.202
0.200
0.179
0.178
0.173
0.171
0.164
0.156
0.140
0.136
0.127
0.123
0.116
0.112
0.106
0.104
0.095
0.088
0.084
0.088
0.090
0.098
0.101
0.105
0.114
0.125
0.554
0.534
0.507
0.481
0.454
0.420
0.390
0.362
0.345
0.311
0.290
0.265
0.251
0.235
0.205
0.185
0.182
0.168
0.160
0.161
0.157
0.149
0.138
0.134
0.115
0.109
0.109
0.105
0.092
0.088
0.082
0.079
0.075
0.071
0.068
0.076
0.078
0.084
0.094
0.102
0.113
0.570
0.543
0.515
0.485
0.448
0.416
0.391
0.355
0.339
0.308
0.288
0.269
0.240
0.229
0.197
0.184
0.173
0.170
0.155
0.145
0.143
0.137
0.132
0.122
0.117
0.100
0.094
0.085
0.081
0.074
0.065
0.068
0.065
0.064
0.061
0.060
0.065
0.069
0.072
0.083
0.092
0.575
0.557
0.520
0.487
0.454
0.423
0.392
0.369
0.336
0.313
0.285
0.266
0.244
0.221
0.200
0.191
0.162
0.151
0.146
0.138
0.129
0.120
0.119
0.112
0.110
0.103
0.086
0.074
0.068
0.058
0.059
0.057
0.052
0.049
0.051
0.054
0.055
0.062
0.061
0.065
0.074
0.591
0.560
0.528
0.503
0.466
0.436
0.400
0.371
0.346
0.314
0.295
0.266
0.246
0.223
0.199
0.184
0.177
0.157
0.137
0.126
0.119
0.113
0.107
0.105
0.098
0.088
0.078
0.069
0.065
0.063
0.054
0.050
0.048
0.048
0.043
0.047
0.049
0.053
0.054
0.058
0.065
0.595
0.567
0.537
0.515
0.487
0.445
0.418
0.387
0.363
0.340
0.303
0.273
0.254
0.226
0.204
0.189
0.174
0.159
0.151
0.130
0.119
0.118
0.111
0.105
0.094
0.087
0.081
0.072
0.065
0.060
0.058
0.056
0.053
0.051
0.051
0.048
0.047
0.043
0.046
0.053
0.059
0.623
0.605
0.575
0.534
0.511
0.474
0.431
0.403
0.375
0.360
0.328
0.287
0.267
0.240
0.217
0.205
0.186
0.177
0.160
0.147
0.141
0.123
0.115
0.108
0.096
0.088
0.075
0.071
0.066
0.058
0.059
0.056
0.059
0.054
0.052
0.048
0.052
0.050
0.052
0.053
0.057
0.660
0.624
0.596
0.573
0.541
0.513
0.481
0.436
0.408
0.377
0.361
0.320
0.288
0.261
0.238
0.217
0.205
0.189
0.170
0.158
0.145
0.129
0.114
0.112
0.103
0.094
0.084
0.071
0.068
0.065
0.066
0.066
0.061
0.059
0.054
0.053
0.064
0.062
0.061
0.064
0.073
0.679
0.652
0.636
0.613
0.576
0.549
0.514
0.468
0.428
0.414
0.386
0.346
0.317
0.283
0.266
0.242
0.227
0.218
0.200
0.181
0.171
0.153
0.136
0.121
0.118
0.109
0.101
0.096
0.093
0.081
0.075
0.077
0.074
0.074
0.074
0.076
0.068
0.077
0.075
0.072
0.080
0.717
0.690
0.670
0.641
0.614
0.575
0.541
0.520
0.481
0.445
0.416
0.385
0.347
0.322
0.288
0.262
0.248
0.239
0.223
0.202
0.195
0.173
0.166
0.151
0.142
0.132
0.120
0.118
0.112
0.106
0.096
0.095
0.092
0.093
0.090
0.090
0.086
0.088
0.094
0.091
0.097
0.758
0.733
0.699
0.676
0.640
0.616
0.588
0.556
0.518
0.476
0.446
0.413
0.386
0.351
0.323
0.298
0.279
0.259
0.246
0.226
0.220
0.204
0.193
0.183
0.174
0.169
0.156
0.141
0.129
0.128
0.122
0.119
0.112
0.108
0.108
0.107
0.109
0.103
0.107
0.115
0.116
0.802
0.771
0.751
0.711
0.685
0.654
0.631
0.593
0.548
0.512
0.476
0.450
0.411
0.372
0.356
0.332
0.304
0.290
0.276
0.262
0.243
0.231
0.217
0.216
0.210
0.199
0.185
0.173
0.163
0.159
0.150
0.144
0.144
0.134
0.127
0.123
0.126
0.121
0.130
0.129
0.131
0.837
0.808
0.783
0.755
0.720
0.696
0.666
0.627
0.586
0.554
0.523
0.491
0.451
0.426
0.398
0.380
0.349
0.331
0.311
0.293
0.279
0.265
0.254
0.244
0.236
0.226
0.219
0.206
0.192
0.192
0.185
0.178
0.168
0.167
0.156
0.155
0.161
0.154
0.149
0.154
0.153
0.873
0.844
0.818
0.796
0.768
0.735
0.703
0.667
0.628
0.601
0.564
0.530
0.496
0.472
0.439
0.417
0.397
0.371
0.354
0.335
0.319
0.307
0.287
0.276
0.267
0.264
0.256
0.243
0.231
0.224
0.216
0.210
0.202
0.196
0.186
0.185
0.184
0.190
0.180
0.175
0.176
0.895
0.879
0.859
0.832
0.806
0.774
0.737
0.707
0.670
0.640
0.591
0.564
0.533
0.509
0.481
0.459
0.434
0.413
0.395
0.382
0.366
0.350
0.335
0.322
0.317
0.311
0.301
0.297
0.287
0.278
0.269
0.267
0.256
0.244
0.240
0.226
0.214
0.217
0.217
0.211
0.209
0.933
0.910
0.896
0.873
0.853
0.816
0.789
0.746
0.709
0.678
0.633
0.610
0.577
0.548
0.527
0.501
0.476
0.460
0.438
0.422
0.407
0.392
0.393
0.375
0.374
0.366
0.352
0.342
0.328
0.317
0.316
0.307
0.298
0.290
0.282
0.274
0.264
0.262
0.261
0.250
0.247
0.972
0.969
0.940
0.916
0.899
0.870
0.837
0.798
0.750
0.718
0.686
0.658
0.621
0.596
0.578
0.556
0.520
0.503
0.482
0.465
0.452
0.446
0.436
0.429
0.418
0.406
0.404
0.383
0.376
0.367
0.359
0.346
0.335
0.331
0.329
0.318
0.309
0.307
0.306
0.297
0.292
1.021
1.001
0.979
0.960
0.936
0.914
0.879
0.830
0.791
0.750
0.724
0.699
0.666
0.643
0.626
0.604
0.560
0.549
0.528
0.513
0.502
0.490
0.481
0.474
0.463
0.462
0.448
0.442
0.433
0.421
0.402
0.395
0.377
0.377
0.375
0.371
0.367
0.352
0.346
0.334
0.328
1.058
1.034
1.010
1.000
0.979
0.944
0.907
0.869
0.826
0.784
0.770
0.728
0.701
0.679
0.666
0.643
0.621
0.595
0.576
0.576
0.547
0.533
0.526
0.520
0.512
0.509
0.506
0.497
0.485
0.471
0.448
0.442
0.427
0.427
0.422
0.416
0.410
0.402
0.391
0.384
0.376
1.080
1.060
1.047
1.027
1.004
0.979
0.945
0.887
0.855
0.830
0.797
0.762
0.740
0.725
0.703
0.678
0.664
0.643
0.634
0.618
0.598
0.591
0.576
0.563
0.557
0.553
0.555
0.540
0.531
0.525
0.511
0.490
0.479
0.478
0.467
0.466
0.465
0.448
0.437
0.426
0.431
1.111
1.099
1.079
1.057
1.029
1.000
0.971
0.920
0.883
0.871
0.836
0.799
0.778
0.761
0.739
0.723
0.705
0.695
0.677
0.665
0.646
0.633
0.615
0.612
0.603
0.607
0.601
0.590
0.577
0.572
0.558
0.551
0.535
0.527
0.526
0.519
0.512
0.510
0.503
0.488
0.483
1.132
1.114
1.095
1.081
1.058
1.030
0.988
0.950
0.923
0.897
0.863
0.843
0.818
0.802
0.779
0.758
0.754
0.739
0.717
0.701
0.696
0.682
0.664
0.652
0.652
0.647
0.641
0.634
0.629
0.614
0.609
0.597
0.591
0.578
0.578
0.578
0.585
0.572
0.554
0.553
0.541
1.152
1.129
1.110
1.095
1.077
1.052
1.011
0.987
0.960
0.927
0.899
0.876
0.854
0.840
0.812
0.806
0.786
0.778
0.754
0.747
0.743
0.732
0.709
0.696
0.699
0.684
0.676
0.679
0.672
0.666
0.650
0.641
0.644
0.642
0.633
0.635
0.639
0.624
0.618
0.606
0.601
1.165
1.152
1.129
1.115
1.093
1.061
1.020
1.001
0.978
0.956
0.930
0.909
0.890
0.878
0.855
0.838
0.819
0.806
0.789
0.782
0.780
0.767
0.759
0.749
0.750
0.740
0.725
0.723
0.718
0.718
0.704
0.703
0.694
0.703
0.696
0.695
0.688
0.677
0.672
0.666
0.664
1.169
1.154
1.139
1.125
1.099
1.073
1.055
1.019
0.993
0.984
0.956
0.940
0.920
0.905
0.889
0.872
0.851
0.843
0.817
0.813
0.817
0.809
0.802
0.803
0.801
0.789
0.785
0.777
0.770
0.770
0.764
0.767
0.761
0.761
0.756
0.746
0.744
0.742
0.726
0.719
0.718
1.181
1.168
1.152
1.134
1.103
1.085
1.060
1.035
1.016
1.007
0.984
0.963
0.944
0.933
0.918
0.903
0.892
0.882
0.857
0.860
0.856
0.850
0.851
0.851
0.849
0.839
0.840
0.832
0.825
0.835
0.829
0.822
0.810
0.805
0.805
0.799
0.784
0.791
0.775
0.771
0.769
1.182
1.172
1.152
1.139
1.122
1.096
1.077
1.061
1.036
1.015
0.997
0.993
0.963
0.950
0.949
0.927
0.925
0.911
0.903
0.898
0.890
0.891
0.894
0.884
0.884
0.879
0.877
0.868
0.877
0.881
0.885
0.875
0.865
0.856
0.851
0.843
0.841
0.844
0.826
0.826
0.825
1.176
1.168
1.148
1.139
1.114
1.097
1.088
1.075
1.042
1.035
1.017
1.004
0.991
0.972
0.973
0.959
0.953
0.945
0.921
0.922
0.925
0.919
0.927
0.920
0.924
0.926
0.926
0.918
0.922
0.923
0.922
0.923
0.908
0.906
0.890
0.892
0.887
0.889
0.880
0.875
0.883
1.176
1.160
1.146
1.129
1.121
1.112
1.092
1.074
1.062
1.044
1.029
1.025
1.018
0.999
0.993
0.980
0.976
0.974
0.956
0.949
0.953
0.948
0.945
0.951
0.956
0.956
0.957
0.957
0.956
0.962
0.957
0.964
0.949
0.953
0.941
0.929
0.926
0.918
0.920
0.916
0.933
1.164
1.166
1.150
1.137
1.128
1.122
1.107
1.096
1.079
1.050
1.046
1.043
1.031
1.013
1.009
1.004
0.994
0.997
0.983
0.985
0.984
0.975
0.980
0.974
0.985
0.986
0.991
0.983
0.996
0.987
0.994
0.997
0.988
0.982
0.977
0.966
0.958
0.962
0.956
0.963
0.977
1.172
1.167
1.147
1.137
1.137
1.123
1.114
1.108
1.085
1.068
1.066
1.060
1.045
1.042
1.031
1.023
1.012
1.006
1.001
1.000
0.998
0.996
1.013
1.009
1.007
1.011
1.019
1.018
1.024
1.014
1.017
1.018
1.018
1.012
1.000
0.993
0.986
0.998
0.998
0.994
1.004
1.178
1.175
1.168
1.160
1.152
1.147
1.130
1.118
1.095
1.085
1.088
1.089
1.068
1.059
1.057
1.045
1.031
1.021
1.020
1.018
1.006
1.011
1.031
1.027
1.034
1.038
1.033
1.033
1.039
1.041
1.046
1.041
1.037
1.028
1.027
1.017
1.025
1.023
1.025
1.027
1.028
1.175
1.179
1.181
1.172
1.147
1.151
1.140
1.120
1.112
1.103
1.096
1.104
1.093
1.075
1.073
1.064
1.052
1.033
1.024
1.025
1.014
1.027
1.035
1.037
1.049
1.056
1.053
1.039
1.054
1.060
1.057
1.062
1.056
1.049
1.049
1.050
1.044
1.041
1.043
1.053
1.057
1.189
1.193
1.192
1.171
1.155
1.158
1.140
1.133
1.131
1.114
1.117
1.113
1.102
1.097
1.086
1.067
1.056
1.035
1.042
1.035
1.028
1.038
1.044
1.051
1.060
1.060
1.061
1.064
1.067
1.080
1.074
1.071
1.065
1.068
1.063
1.075
1.061
1.054
1.061
1.066
1.057
1.184
1.188
1.197
1.186
1.173
1.155
1.150
1.148
1.150
1.128
1.134
1.127
1.122
1.114
1.091
1.069
1.057
1.048
1.048
1.050
1.035
1.047
1.059
1.049
1.057
1.058
1.065
1.075
1.078
1.077
1.075
1.082
1.070
1.074
1.073
1.079
1.063
1.056
1.065
1.070
1.072
1.195
1.193
1.191
1.186
1.168
1.168
1.157
1.148
1.145
1.148
1.147
1.142
1.132
1.118
1.118
1.091
1.063
1.053
1.050
1.050
1.041
1.043
1.062
1.055
1.065
1.066
1.075
1.081
1.082
1.076
1.079
1.077
1.071
1.075
1.078
1.080
1.066
1.061
1.071
1.080
1.073
1.202
1.191
1.197
1.185
1.175
1.179
1.161
1.159
1.163
1.158
1.153
1.147
1.140
1.134
1.119
1.105
1.072
1.061
1.059
1.043
1.036
1.040
1.048
1.061
1.068
1.075
1.071
1.078
1.082
1.070
1.073
1.062
1.065
1.067
1.071
1.064
1.063
1.060
1.074
1.068
1.069
1.186
1.206
1.202
1.196
1.179
1.178
1.191
1.166
1.174
1.166
1.164
1.158
1.152
1.135
1.127
1.114
1.091
1.066
1.046
1.052
1.039
1.032
1.038
1.056
1.068
1.072
1.067
1.074
1.071
1.070
1.068
1.055
1.055
1.062
1.063
1.056
1.060
1.059
1.055
1.058
1.059
0.549
0.524
0.503
0.479
0.460
0.447
0.422
0.383
0.366
0.342
0.328
0.314
0.296
0.279
0.263
0.243
0.225
0.221
0.217
0.214
0.205
0.203
0.197
0.193
0.196
0.191
0.181
0.175
0.165
0.165
0.161
0.162
0.154
0.148
0.143
0.142
0.145
0.154
0.152
0.160
0.178
0.538
0.513
0.494
0.468
0.447
0.426
0.405
0.377
0.346
0.325
0.307
0.296
0.275
0.247
0.243
0.216
0.208
0.205
0.192
0.191
0.187
0.185
0.176
0.166
0.163
0.151
0.147
0.145
0.141
0.137
0.134
0.129
0.127
0.117
0.117
0.121
0.135
0.133
0.141
0.154
0.154
0.531
0.513
0.492
0.470
0.445
0.412
0.397
0.369
0.337
0.314
0.306
0.279
0.252
0.229
0.221
0.199
0.190
0.174
0.175
0.169
0.167
0.160
0.155
0.147
0.137
0.132
0.125
0.121
0.119
0.112
0.111
0.103
0.098
0.099
0.104
0.107
0.108
0.116
0.120
0.135
0.141
0.534
0.509
0.482
0.451
0.427
0.401
0.381
0.353
0.333
0.308
0.280
0.259
0.236
0.219
0.200
0.186
0.177
0.163
0.162
0.159
0.156
0.153
0.141
0.130
0.124
0.114
0.111
0.108
0.100
0.092
0.084
0.083
0.080
0.078
0.082
0.085
0.091
0.104
0.111
0.120
0.126
0.539
0.513
0.483
0.464
0.431
0.405
0.369
0.345
0.327
0.296
0.270
0.256
0.243
0.210
0.191
0.172
0.164
0.153
0.145
0.145
0.141
0.132
0.120
0.116
0.102
0.097
0.094
0.088
0.079
0.072
0.071
0.071
0.069
0.066
0.067
0.075
0.081
0.084
0.098
0.106
0.111
0.551
0.524
0.501
0.474
0.434
0.408
0.376
0.350
0.321
0.297
0.275
0.256
0.228
0.210
0.187
0.176
0.160
0.150
0.138
0.130
0.130
0.126
0.121
0.107
0.102
0.089
0.074
0.068
0.062
0.059
0.052
0.053
0.059
0.056
0.061
0.065
0.067
0.070
0.077
0.091
0.093
0.565
0.541
0.506
0.473
0.443
0.418
0.380
0.360
0.327
0.300
0.282
0.257
0.233
0.214
0.198
0.178
0.159
0.149
0.136
0.122
0.110
0.105
0.109
0.104
0.097
0.080
0.066
0.064
0.058
0.051
0.049
0.043
0.047
0.048
0.053
0.058
0.056
0.060
0.071
0.071
0.074
0.567
0.550
0.520
0.490
0.466
0.434
0.394
0.364
0.339
0.313
0.278
0.256
0.241
0.207
0.197
0.183
0.166
0.152
0.140
0.126
0.112
0.101
0.095
0.089
0.079
0.073
0.066
0.054
0.048
0.043
0.044
0.048
0.043
0.041
0.050
0.052
0.054
0.052
0.059
0.062
0.069
0.588
0.562
0.533
0.515
0.482
0.447
0.420
0.384
0.347
0.321
0.294
0.262
0.243
0.216
0.199
0.183
0.173
0.155
0.149
0.136
0.120
0.110
0.093
0.087
0.086
0.079
0.068
0.063
0.055
0.056
0.054
0.049
0.051
0.043
0.054
0.042
0.045
0.045
0.055
0.056
0.059
0.616
0.591
0.561
0.539
0.507
0.472
0.427
0.405
0.376
0.349
0.323
0.300
0.264
0.228
0.210
0.193
0.182
0.165
0.154
0.146
0.130
0.119
0.110
0.098
0.091
0.078
0.072
0.065
0.060
0.054
0.052
0.050
0.050
0.048
0.049
0.052
0.050
0.051
0.053
0.057
0.067
0.649
0.624
0.583
0.565
0.540
0.511
0.480
0.422
0.392
0.371
0.355
0.325
0.298
0.259
0.229
0.212
0.202
0.185
0.166
0.159
0.140
0.119
0.111
0.104
0.095
0.090
0.078
0.071
0.064
0.061
0.061
0.059
0.055
0.057
0.060
0.060
0.062
0.065
0.061
0.074
0.075
0.687
0.660
0.635
0.602
0.571
0.548
0.509
0.470
0.441
0.417
0.387
0.337
0.312
0.285
0.253
0.235
0.222
0.207
0.192
0.178
0.165
0.152
0.128
0.116
0.110
0.104
0.095
0.091
0.086
0.085
0.076
0.073
0.074
0.072
0.081
0.079
0.075
0.074
0.076
0.082
0.088
0.727
0.694
0.669
0.636
0.607
0.578
0.539
0.513
0.480
0.453
0.415
0.382
0.343
0.314
0.289
0.261
0.244
0.233
0.217
0.198
0.184
0.178
0.161
0.149
0.136
0.130
0.119
0.112
0.105
0.101
0.096
0.089
0.089
0.088
0.089
0.089
0.086
0.089
0.092
0.100
0.107
0.772
0.744
0.708
0.682
0.652
0.625
0.581
0.550
0.522
0.477
0.450
0.418
0.372
0.341
0.313
0.284
0.267
0.257
0.243
0.224
0.210
0.203
0.183
0.177
0.171
0.160
0.147
0.135
0.126
0.127
0.121
0.117
0.110
0.107
0.105
0.109
0.106
0.101
0.110
0.117
0.123
0.815
0.785
0.750
0.724
0.696
0.654
0.629
0.592
0.557
0.512
0.482
0.451
0.416
0.372
0.352
0.327
0.304
0.281
0.271
0.258
0.240
0.231
0.216
0.207
0.201
0.194
0.181
0.172
0.154
0.155
0.149
0.141
0.133
0.129
0.127
0.130
0.131
0.122
0.131
0.129
0.135
0.845
0.822
0.795
0.768
0.734
0.685
0.665
0.629
0.590
0.556
0.529
0.487
0.461
0.417
0.395
0.372
0.344
0.318
0.307
0.286
0.270
0.258
0.247
0.239
0.230
0.218
0.212
0.201
0.192
0.185
0.175
0.173
0.165
0.162
0.152
0.155
0.159
0.160
0.156
0.155
0.154
0.884
0.864
0.832
0.802
0.766
0.735
0.694
0.663
0.633
0.604
0.560
0.527
0.501
0.463
0.433
0.419
0.391
0.367
0.345
0.325
0.309
0.301
0.288
0.274
0.266
0.267
0.256
0.245
0.230
0.224
0.219
0.208
0.198
0.190
0.183
0.184
0.184
0.192
0.183
0.182
0.188
0.917
0.900
0.869
0.836
0.803
0.780
0.740
0.707
0.673
0.645
0.598
0.574
0.547
0.513
0.483
0.451
0.432
0.407
0.387
0.367
0.352
0.347
0.327
0.317
0.316
0.303
0.290
0.286
0.283
0.270
0.270
0.259
0.254
0.245
0.239
0.227
0.217
0.219
0.215
0.218
0.217
0.950
0.922
0.902
0.878
0.848
0.830
0.800
0.765
0.718
0.680
0.635
0.610
0.582
0.553
0.525
0.500
0.475
0.461
0.432
0.415
0.402
0.388
0.380
0.362
0.362
0.355
0.339
0.329
0.319
0.310
0.302
0.302
0.294
0.283
0.280
0.275
0.270
0.266
0.263
0.253
0.250
0.985
0.964
0.952
0.926
0.901
0.870
0.836
0.799
0.756
0.728
0.680
0.656
0.622
0.594
0.565
0.551
0.521
0.500
0.478
0.462
0.444
0.432
0.426
0.415
0.404
0.395
0.388
0.375
0.364
0.358
0.347
0.342
0.330
0.327
0.321
0.316
0.317
0.318
0.305
0.298
0.298
1.035
1.004
0.992
0.966
0.944
0.908
0.863
0.817
0.789
0.761
0.721
0.687
0.659
0.636
0.614
0.590
0.569
0.538
0.525
0.509
0.500
0.477
0.467
0.459
0.450
0.437
0.430
0.421
0.417
0.404
0.389
0.380
0.369
0.375
0.365
0.367
0.368
0.360
0.353
0.341
0.344
1.066
1.047
1.021
0.999
0.975
0.937
0.898
0.856
0.821
0.787
0.758
0.733
0.698
0.678
0.659
0.635
0.616
0.588
0.575
0.561
0.547
0.517
0.509
0.505
0.495
0.490
0.484
0.476
0.464
0.456
0.440
0.433
0.419
0.420
0.424
0.415
0.416
0.407
0.402
0.395
0.386
1.092
1.078
1.051
1.028
1.007
0.965
0.925
0.894
0.860
0.813
0.794
0.763
0.745
0.718
0.694
0.671
0.661
0.638
0.624
0.603
0.587
0.580
0.556
0.551
0.545
0.539
0.541
0.523
0.511
0.505
0.490
0.475
0.472
0.471
0.471
0.471
0.464
0.465
0.451
0.445
0.439
1.119
1.106
1.079
1.049
1.023
0.985
0.959
0.920
0.898
0.864
0.843
0.804
0.782
0.759
0.731
0.713
0.699
0.688
0.667
0.648
0.630
0.625
0.604
0.590
0.589
0.588
0.588
0.579
0.571
0.562
0.542
0.530
0.526
0.527
0.519
0.517
0.521
0.515
0.509
0.501
0.497
1.141
1.123
1.097
1.079
1.039
1.011
0.983
0.961
0.927
0.899
0.868
0.841
0.818
0.795
0.763
0.758
0.754
0.736
0.718
0.691
0.688
0.669
0.645
0.641
0.637
0.638
0.632
0.622
0.618
0.605
0.600
0.602
0.586
0.582
0.584
0.581
0.577
0.564
0.552
0.558
0.548
1.151
1.136
1.106
1.087
1.064
1.038
1.012
0.985
0.961
0.927
0.899
0.876
0.850
0.827
0.811
0.803
0.787
0.767
0.745
0.734
0.734
0.719
0.703
0.692
0.690
0.681
0.669
0.672
0.666
0.655
0.653
0.649
0.640
0.634
0.634
0.637
0.634
0.623
0.613
0.613
0.603
1.162
1.142
1.123
1.098
1.085
1.057
1.031
1.005
0.981
0.956
0.931
0.904
0.880
0.861
0.843
0.830
0.814
0.793
0.779
0.776
0.777
0.760
0.750
0.743
0.738
0.737
0.725
0.718
0.711
0.708
0.707
0.704
0.693
0.688
0.693
0.690
0.686
0.679
0.672
0.673
0.663
1.174
1.153
1.131
1.117
1.096
1.073
1.058
1.024
1.000
0.981
0.967
0.943
0.912
0.904
0.885
0.863
0.843
0.839
0.817
0.812
0.806
0.798
0.794
0.802
0.789
0.778
0.782
0.771
0.767
0.767
0.759
0.761
0.750
0.758
0.744
0.742
0.740
0.732
0.728
0.726
0.726
1.174
1.155
1.145
1.125
1.108
1.090
1.066
1.042
1.021
0.997
0.985
0.965
0.933
0.931
0.919
0.894
0.880
0.867
0.852
0.849
0.847
0.845
0.837
0.838
0.836
0.818
0.819
0.816
0.821
0.830
0.828
0.823
0.817
0.811
0.800
0.789
0.786
0.786
0.773
0.773
0.775
1.174
1.161
1.147
1.128
1.121
1.100
1.081
1.053
1.032
1.009
1.000
0.978
0.958
0.944
0.933
0.928
0.910
0.908
0.887
0.891
0.880
0.881
0.880
0.878
0.872
0.862
0.856
0.868
0.873
0.873
0.880
0.875
0.871
0.866
0.858
0.839
0.842
0.840
0.830
0.826
0.832
1.185
1.162
1.145
1.132
1.124
1.107
1.094
1.083
1.051
1.030
1.016
0.996
0.982
0.954
0.955
0.956
0.946
0.937
0.918
0.919
0.920
0.916
0.917
0.915
0.911
0.901
0.913
0.916
0.915
0.918
0.917
0.918
0.910
0.913
0.906
0.890
0.886
0.880
0.875
0.867
0.883
1.182
1.170
1.149
1.143
1.127
1.112
1.103
1.090
1.063
1.036
1.018
1.023
1.005
0.989
0.989
0.989
0.981
0.960
0.954
0.956
0.949
0.942
0.939
0.936
0.941
0.952
0.955
0.943
0.954
0.950
0.956
0.963
0.953
0.950
0.951
0.938
0.928
0.938
0.920
0.923
0.935
1.169
1.159
1.157
1.133
1.125
1.111
1.105
1.092
1.073
1.048
1.047
1.034
1.016
1.017
1.006
0.996
0.998
0.990
0.978
0.986
0.983
0.968
0.966
0.958
0.980
0.979
0.981
0.979
0.976
0.978
0.993
0.990
0.990
0.983
0.981
0.985
0.968
0.967
0.960
0.965
0.977
1.168
1.160
1.150
1.137
1.125
1.124
1.109
1.108
1.084
1.073
1.057
1.054
1.034
1.032
1.025
1.022
1.022
1.003
0.993
1.000
0.993
0.989
1.005
1.003
1.001
1.005
1.014
1.014
1.003
1.007
1.014
1.016
1.017
1.012
1.011
1.004
1.007
1.001
0.989
1.001
1.007
1.168
1.149
1.149
1.147
1.139
1.143
1.117
1.112
1.092
1.093
1.070
1.074
1.060
1.058
1.054
1.048
1.038
1.029
1.013
1.009
1.008
1.005
1.022
1.030
1.026
1.023
1.033
1.035
1.031
1.040
1.036
1.035
1.032
1.036
1.025
1.031
1.039
1.033
1.024
1.025
1.040
1.171
1.173
1.163
1.161
1.152
1.140
1.133
1.121
1.115
1.101
1.090
1.094
1.087
1.080
1.067
1.064
1.061
1.035
1.034
1.023
1.021
1.018
1.029
1.039
1.044
1.048
1.046
1.044
1.048
1.052
1.053
1.044
1.057
1.046
1.047
1.052
1.065
1.052
1.044
1.046
1.063
1.180
1.185
1.181
1.166
1.158
1.148
1.137
1.126
1.120
1.118
1.105
1.115
1.099
1.099
1.079
1.063
1.062
1.052
1.037
1.040
1.037
1.025
1.036
1.051
1.054
1.060
1.066
1.059
1.059
1.063
1.071
1.060
1.068
1.066
1.070
1.066
1.072
1.066
1.052
1.056
1.067
1.173
1.189
1.190
1.176
1.168
1.151
1.142
1.139
1.131
1.129
1.113
1.119
1.110
1.103
1.087
1.075
1.062
1.053
1.041
1.043
1.049
1.042
1.046
1.047
1.055
1.062
1.068
1.070
1.066
1.074
1.066
1.066
1.072
1.069
1.082
1.076
1.072
1.072
1.063
1.069
1.076
1.188
1.180
1.187
1.181
1.165
1.154
1.148
1.138
1.145
1.140
1.136
1.128
1.114
1.110
1.110
1.082
1.059
1.063
1.057
1.049
1.044
1.052
1.048
1.052
1.053
1.061
1.078
1.076
1.066
1.069
1.062
1.070
1.077
1.077
1.088
1.072
1.073
1.077
1.070
1.070
1.075
1.183
1.180
1.195
1.182
1.168
1.165
1.162
1.154
1.162
1.146
1.149
1.143
1.127
1.132
1.125
1.096
1.073
1.060
1.051
1.051
1.054
1.055
1.043
1.055
1.063
1.062
1.079
1.062
1.051
1.061
1.059
1.060
1.064
1.069
1.071
1.074
1.078
1.071
1.072
1.063
1.075
1.185
1.182
1.184
1.195
1.183
1.176
1.173
1.176
1.172
1.167
1.158
1.136
1.132
1.138
1.134
1.108
1.075
1.067
1.052
1.051
1.050
1.047
1.045
1.048
1.063
1.070
1.061
1.066
1.049
1.057
1.055
1.053
1.064
1.064
1.063
1.068
1.079
1.051
1.057
1.060
1.068
0.517
0.503
0.484
0.462
0.438
0.417
0.384
0.361
0.342
0.323
0.301
0.289
0.276
0.257
0.241
0.223
0.207
0.197
0.195
0.189
0.189
0.188
0.183
0.183
0.179
0.178
0.167
0.162
0.155
0.151
0.141
0.136
0.135
0.136
0.135
0.142
0.145
0.147
0.155
0.166
0.176
0.515
0.491
0.471
0.447
0.433
0.407
0.386
0.366
0.334
0.312
0.296
0.270
0.244
0.235
0.214
0.203
0.196
0.185
0.176
0.170
0.168
0.168
0.159
0.159
0.152
0.140
0.136
0.136
0.134
0.124
0.121
0.111
0.110
0.106
0.115
0.120
0.126
0.130
0.145
0.149
0.153
0.511
0.490
0.469
0.445
0.423
0.397
0.375
0.353
0.326
0.297
0.282
0.254
0.236
0.217
0.195
0.184
0.169
0.172
0.158
0.154
0.145
0.144
0.140
0.132
0.121
0.118
0.111
0.108
0.107
0.090
0.087
0.090
0.088
0.090
0.097
0.098
0.106
0.114
0.126
0.131
0.138
0.512
0.495
0.465
0.442
0.408
0.386
0.366
0.335
0.320
0.292
0.259
0.239
0.225
0.204
0.181
0.176
0.157
0.152
0.154
0.141
0.137
0.135
0.126
0.115
0.104
0.098
0.095
0.090
0.080
0.073
0.072
0.078
0.075
0.076
0.079
0.088
0.091
0.103
0.109
0.117
0.123
0.516
0.501
0.472
0.448
0.417
0.382
0.352
0.334
0.313
0.280
0.257
0.239
0.224
0.200
0.180
0.166
0.149
0.143
0.137
0.128
0.123
0.115
0.108
0.104
0.087
0.083
0.074
0.065
0.063
0.061
0.065
0.066
0.060
0.065
0.071
0.075
0.078
0.090
0.098
0.108
0.114
0.539
0.505
0.487
0.460
0.424
0.404
0.361
0.335
0.302
0.284
0.264
0.246
0.213
0.198
0.180
0.166
0.149
0.138
0.124
0.117
0.102
0.101
0.100
0.093
0.089
0.072
0.058
0.057
0.052
0.046
0.042
0.048
0.052
0.063
0.065
0.065
0.068
0.075
0.080
0.090
0.093
0.550
0.531
0.499
0.461
0.432
0.405
0.368
0.343
0.317
0.295
0.269
0.242
0.224
0.200
0.195
0.163
0.150
0.145
0.132
0.119
0.107
0.096
0.094
0.089
0.082
0.063
0.051
0.050
0.042
0.042
0.037
0.039
0.043
0.052
0.054
0.055
0.056
0.069
0.070
0.075
0.081
0.560
0.536
0.516
0.484
0.443
0.416
0.384
0.359
0.330
0.304
0.264
0.250
0.233
0.207
0.191
0.168
0.157
0.145
0.137
0.126
0.109
0.096
0.086
0.077
0.072
0.065
0.062
0.047
0.044
0.044
0.042
0.040
0.042
0.048
0.051
0.053
0.055
0.056
0.061
0.066
0.072
0.581
0.557
0.530
0.508
0.469
0.437
0.416
0.377
0.341
0.312
0.293
0.264
0.238
0.216
0.190
0.181
0.167
0.152
0.142
0.128
0.119
0.100
0.084
0.080
0.076
0.065
0.058
0.059
0.054
0.051
0.045
0.044
0.049
0.050
0.045
0.044
0.046
0.057
0.055
0.058
0.064
0.622
0.592
0.560
0.532
0.505
0.466
0.432
0.401
0.377
0.344
0.322
0.295
0.261
0.230
0.212
0.192
0.181
0.162
0.150
0.137
0.122
0.110
0.101
0.092
0.081
0.077
0.068
0.058
0.056
0.051
0.049
0.051
0.052
0.049
0.050
0.055
0.047
0.053
0.057
0.061
0.072
0.647
0.619
0.585
0.559
0.524
0.499
0.466
0.433
0.399
0.375
0.354
0.322
0.296
0.257
0.229
0.214
0.194
0.176
0.165
0.151
0.145
0.124
0.106
0.096
0.087
0.083
0.073
0.066
0.067
0.058
0.056
0.056
0.059
0.057
0.060
0.058
0.065
0.064
0.071
0.071
0.080
0.686
0.662
0.637
0.606
0.568
0.539
0.515
0.475
0.444
0.409
0.382
0.341
0.307
0.283
0.249
0.234
0.217
0.199
0.180
0.175
0.160
0.145
0.125
0.114
0.104
0.094
0.092
0.084
0.086
0.081
0.071
0.073
0.071
0.077
0.074
0.075
0.072
0.075
0.085
0.089
0.094
0.735
0.709
0.673
0.646
0.607
0.582
0.554
0.521
0.477
0.445
0.411
0.375
0.332
0.311
0.286
0.260
0.242
0.224
0.207
0.195
0.183
0.171
0.155
0.141
0.132
0.130
0.115
0.108
0.102
0.097
0.094
0.091
0.087
0.093
0.091
0.086
0.086
0.090
0.094
0.100
0.108
0.781
0.755
0.720
0.683
0.651
0.623
0.589
0.552
0.510
0.482
0.455
0.411
0.373
0.342
0.313
0.286
0.269
0.254
0.229
0.218
0.209
0.197
0.181
0.176
0.165
0.157
0.143
0.127
0.126
0.120
0.118
0.112
0.108
0.109
0.107
0.104
0.102
0.101
0.114
0.125
0.127
0.817
0.790
0.767
0.729
0.702
0.664
0.628
0.591
0.555
0.520
0.482
0.450
0.415
0.383
0.355
0.321
0.299
0.287
0.264
0.247
0.235
0.223
0.216
0.204
0.189
0.181
0.173
0.163
0.153
0.149
0.143
0.134
0.134
0.132
0.127
0.128
0.126
0.123
0.132
0.138
0.139
0.844
0.831
0.805
0.763
0.734
0.693
0.674
0.638
0.596
0.559
0.520
0.487
0.462
0.423
0.393
0.364
0.341
0.314
0.299
0.279
0.269
0.258
0.251
0.236
0.225
0.214
0.205
0.199
0.191
0.183
0.173
0.164
0.161
0.161
0.161
0.156
0.157
0.153
0.156
0.154
0.165
0.883
0.863
0.841
0.807
0.769
0.738
0.710
0.684
0.635
0.597
0.558
0.524
0.498
0.461
0.437
0.407
0.379
0.358
0.337
0.317
0.307
0.296
0.279
0.271
0.262
0.253
0.246
0.239
0.222
0.222
0.210
0.206
0.193
0.188
0.184
0.192
0.183
0.189
0.183
0.186
0.194
0.916
0.899
0.874
0.846
0.803
0.782
0.747
0.724
0.677
0.637
0.603
0.573
0.544
0.506
0.483
0.448
0.427
0.409
0.378
0.359
0.348
0.341
0.317
0.312
0.304
0.298
0.287
0.276
0.271
0.265
0.261
0.247
0.239
0.235
0.235
0.231
0.231
0.226
0.219
0.219
0.220
0.963
0.933
0.901
0.885
0.851
0.828
0.797
0.762
0.720
0.687
0.637
0.609
0.583
0.546
0.514
0.487
0.463
0.456
0.430
0.412
0.386
0.379
0.359
0.350
0.349
0.341
0.329
0.322
0.310
0.307
0.296
0.292
0.280
0.275
0.278
0.275
0.280
0.277
0.258
0.254
0.257
0.993
0.964
0.950
0.933
0.898
0.864
0.838
0.796
0.761
0.725
0.682
0.644
0.620
0.587
0.564
0.533
0.513
0.495
0.480
0.457
0.442
0.425
0.416
0.403
0.390
0.383
0.374
0.360
0.354
0.342
0.341
0.336
0.322
0.316
0.313
0.314
0.326
0.323
0.317
0.306
0.304
1.031
1.016
0.991
0.955
0.930
0.895
0.862
0.830
0.795
0.762
0.722
0.696
0.655
0.627
0.607
0.588
0.568
0.539
0.527
0.498
0.488
0.474
0.455
0.444
0.430
0.425
0.416
0.408
0.402
0.390
0.379
0.377
0.367
0.368
0.363
0.364
0.366
0.368
0.361
0.355
0.353
1.064
1.054
1.019
0.985
0.959
0.925
0.897
0.862
0.824
0.793
0.757
0.728
0.696
0.676
0.649
0.632
0.609
0.585
0.570
0.548
0.534
0.510
0.498
0.488
0.478
0.470
0.468
0.459
0.453
0.448
0.436
0.419
0.416
0.417
0.412
0.418
0.413
0.417
0.406
0.402
0.404
1.096
1.074
1.037
1.013
0.984
0.965
0.934
0.892
0.861
0.824
0.792
0.763
0.735
0.711
0.687
0.677
0.656
0.636
0.610
0.588
0.574
0.560
0.550
0.536
0.529
0.518
0.510
0.503
0.496
0.492
0.484
0.471
0.470
0.479
0.475
0.473
0.471
0.460
0.457
0.457
0.457
1.113
1.091
1.068
1.041
1.014
0.992
0.964
0.930
0.895
0.853
0.831
0.792
0.774
0.740
0.722
0.706
0.690
0.673
0.658
0.640
0.629
0.606
0.598
0.582
0.574
0.574
0.572
0.545
0.546
0.536
0.530
0.528
0.524
0.521
0.526
0.529
0.527
0.519
0.513
0.505
0.503
1.127
1.115
1.092
1.060
1.042
1.014
0.992
0.960
0.924
0.891
0.868
0.832
0.813
0.775
0.769
0.749
0.742
0.722
0.698
0.686
0.680
0.664
0.637
0.633
0.627
0.624
0.628
0.612
0.607
0.595
0.594
0.593
0.571
0.580
0.584
0.580
0.573
0.565
0.565
0.563
0.559
1.143
1.127
1.101
1.075
1.063
1.039
1.000
0.977
0.954
0.932
0.902
0.878
0.851
0.814
0.794
0.785
0.774
0.760
0.738
0.726
0.725
0.722
0.694
0.687
0.688
0.675
0.666
0.661
0.657
0.652
0.642
0.649
0.636
0.638
0.642
0.636
0.628
0.619
0.616
0.614
0.611
1.151
1.133
1.114
1.095
1.082
1.063
1.030
1.005
0.982
0.956
0.926
0.913
0.881
0.846
0.824
0.829
0.813
0.793
0.774
0.772
0.771
0.758
0.745
0.736
0.729
0.721
0.715
0.711
0.707
0.704
0.695
0.705
0.691
0.698
0.697
0.690
0.682
0.685
0.675
0.671
0.665
1.163
1.148
1.127
1.116
1.099
1.074
1.053
1.025
1.004
0.981
0.958
0.936
0.916
0.879
0.875
0.867
0.844
0.824
0.809
0.809
0.807
0.793
0.787
0.786
0.779
0.766
0.760
0.756
0.754
0.760
0.758
0.754
0.745
0.745
0.745
0.742
0.736
0.729
0.725
0.721
0.718
1.166
1.142
1.130
1.125
1.106
1.092
1.066
1.040
1.014
0.995
0.975
0.956
0.929
0.916
0.909
0.892
0.870
0.860
0.854
0.843
0.841
0.836
0.832
0.834
0.828
0.812
0.807
0.797
0.813
0.813
0.808
0.809
0.809
0.803
0.802
0.796
0.795
0.783
0.780
0.780
0.782
1.169
1.143
1.138
1.129
1.112
1.102
1.075
1.059
1.027
1.012
0.994
0.964
0.956
0.940
0.934
0.912
0.902
0.903
0.882
0.888
0.872
0.870
0.868
0.867
0.859
0.853
0.845
0.859
0.856
0.862
0.864
0.857
0.852
0.864
0.852
0.849
0.849
0.836
0.833
0.834
0.844
1.167
1.156
1.140
1.139
1.117
1.104
1.072
1.070
1.047
1.025
1.012
0.997
0.971
0.953
0.955
0.939
0.935
0.926
0.912
0.915
0.913
0.896
0.901
0.903
0.896
0.894
0.889
0.904
0.911
0.903
0.905
0.904
0.901
0.913
0.906
0.892
0.896
0.876
0.884
0.877
0.885
1.165
1.160
1.142
1.138
1.129
1.110
1.087
1.081
1.062
1.041
1.029
1.007
0.988
0.989
0.980
0.975
0.967
0.956
0.945
0.952
0.945
0.937
0.919
0.925
0.926
0.937
0.944
0.939
0.949
0.941
0.947
0.950
0.958
0.952
0.949
0.939
0.935
0.932
0.929
0.924
0.931
1.163
1.161
1.148
1.146
1.122
1.113
1.108
1.098
1.076
1.047
1.032
1.027
1.024
1.004
1.005
1.000
0.984
0.989
0.976
0.974
0.969
0.959
0.954
0.948
0.965
0.974
0.966
0.974
0.979
0.976
0.974
0.990
0.989
0.988
0.981
0.970
0.967
0.980
0.967
0.965
0.976
1.170
1.148
1.140
1.131
1.130
1.117
1.114
1.097
1.079
1.063
1.051
1.054
1.035
1.019
1.015
1.018
1.013
1.007
0.994
0.992
0.989
0.979
0.988
0.988
0.988
0.997
1.003
1.009
1.011
1.006
1.007
1.014
1.015
1.018
0.999
1.001
1.011
1.008
1.008
1.006
1.010
1.167
1.149
1.152
1.138
1.140
1.126
1.123
1.093
1.091
1.086
1.067
1.062
1.050
1.050
1.045
1.043
1.037
1.025
1.014
1.009
1.001
0.994
1.007
1.015
1.016
1.006
1.024
1.037
1.029
1.031
1.038
1.041
1.031
1.032
1.022
1.018
1.041
1.038
1.035
1.035
1.036
1.158
1.158
1.159
1.155
1.139
1.130
1.126
1.112
1.103
1.105
1.085
1.077
1.072
1.068
1.051
1.054
1.058
1.031
1.030
1.026
1.018
1.011
1.018
1.028
1.033
1.037
1.043
1.045
1.042
1.039
1.054
1.050
1.057
1.048
1.029
1.039
1.059
1.064
1.049
1.058
1.052
1.163
1.162
1.163
1.148
1.144
1.139
1.119
1.113
1.113
1.115
1.092
1.106
1.090
1.091
1.074
1.062
1.061
1.044
1.039
1.037
1.030
1.016
1.027
1.037
1.042
1.057
1.053
1.055
1.057
1.056
1.063
1.055
1.063
1.061
1.058
1.058
1.075
1.071
1.065
1.065
1.069
1.167
1.172
1.161
1.159
1.149
1.137
1.133
1.126
1.122
1.120
1.114
1.121
1.111
1.111
1.090
1.067
1.061
1.053
1.049
1.045
1.047
1.044
1.048
1.049
1.047
1.059
1.060
1.063
1.056
1.068
1.071
1.066
1.067
1.070
1.067
1.070
1.078
1.075
1.080
1.069
1.083
1.180
1.178
1.167
1.167
1.151
1.142
1.139
1.142
1.138
1.133
1.135
1.132
1.118
1.121
1.106
1.084
1.073
1.053
1.062
1.043
1.033
1.044
1.044
1.052
1.047
1.057
1.063
1.079
1.069
1.063
1.064
1.064
1.071
1.070
1.075
1.067
1.071
1.079
1.081
1.081
1.079
1.187
1.179
1.177
1.167
1.154
1.157
1.152
1.152
1.142
1.147
1.131
1.132
1.137
1.125
1.117
1.101
1.077
1.075
1.067
1.050
1.046
1.050
1.037
1.044
1.045
1.058
1.068
1.065
1.057
1.063
1.060
1.065
1.066
1.058
1.069
1.064
1.076
1.076
1.077
1.083
1.082
1.182
1.178
1.180
1.186
1.178
1.164
1.162
1.162
1.162
1.159
1.146
1.139
1.133
1.127
1.129
1.123
1.091
1.076
1.059
1.055
1.055
1.041
1.031
1.042
1.045
1.066
1.063
1.063
1.055
1.059
1.048
1.061
1.055
1.048
1.050
1.053
1.051
1.064
1.072
1.078
1.071
0.486
0.465
0.449
0.427
0.413
0.394
0.366
0.341
0.318
0.310
0.282
0.253
0.250
0.235
0.224
0.206
0.194
0.185
0.181
0.177
0.171
0.167
0.166
0.163
0.160
0.151
0.147
0.148
0.136
0.133
0.126
0.119
0.125
0.123
0.129
0.139
0.139
0.142
0.155
0.162
0.169
0.490
0.477
0.446
0.420
0.406
0.388
0.365
0.339
0.316
0.301
0.273
0.246
0.226
0.217
0.199
0.180
0.182
0.170
0.163
0.155
0.153
0.147
0.143
0.139
0.129
0.126
0.123
0.119
0.115
0.103
0.104
0.107
0.104
0.105
0.109
0.112
0.119
0.130
0.138
0.144
0.151
0.494
0.463
0.448
0.420
0.398
0.377
0.357
0.332
0.302
0.275
0.261
0.236
0.212
0.200
0.185
0.170
0.157
0.149
0.145
0.136
0.130
0.130
0.125
0.110
0.108
0.105
0.096
0.091
0.080
0.078
0.082
0.083
0.078
0.087
0.093
0.096
0.106
0.117
0.124
0.128
0.138
0.497
0.479
0.448
0.421
0.391
0.366
0.348
0.321
0.301
0.270
0.241
0.226
0.207
0.187
0.171
0.159
0.148
0.137
0.130
0.122
0.115
0.118
0.103
0.096
0.086
0.083
0.082
0.070
0.070
0.068
0.069
0.068
0.067
0.076
0.078
0.083
0.094
0.105
0.112
0.118
0.128
0.504
0.479
0.457
0.434
0.398
0.368
0.334
0.317
0.293
0.268
0.243
0.224
0.200
0.187
0.171
0.154
0.144
0.135
0.127
0.122
0.109
0.101
0.094
0.090
0.074
0.070
0.055
0.054
0.053
0.055
0.051
0.057
0.066
0.068
0.071
0.073
0.082
0.088
0.098
0.108
0.116
0.528
0.498
0.469
0.448
0.414
0.391
0.353
0.328
0.300
0.278
0.257
0.225
0.203
0.188
0.178
0.154
0.145
0.134
0.123
0.109
0.102
0.093
0.089
0.078
0.071
0.050
0.050
0.041
0.041
0.041
0.041
0.043
0.055
0.057
0.060
0.062
0.073
0.078
0.085
0.094
0.098
0.540
0.518
0.492
0.454
0.425
0.399
0.364
0.331
0.310
0.285
0.254
0.239
0.210
0.193
0.174
0.158
0.147
0.132
0.124
0.119
0.108
0.090
0.082
0.081
0.065
0.056
0.046
0.041
0.041
0.034
0.036
0.039
0.047
0.052
0.052
0.055
0.063
0.072
0.073
0.079
0.089
0.554
0.533
0.509
0.487
0.444
0.402
0.380
0.356
0.327
0.294
0.262
0.243
0.215
0.197
0.180
0.159
0.152
0.141
0.131
0.119
0.107
0.091
0.082
0.071
0.064
0.059
0.050
0.039
0.039
0.038
0.041
0.043
0.043
0.046
0.048
0.051
0.058
0.058
0.065
0.070
0.076
0.573
0.548
0.523
0.497
0.469
0.427
0.404
0.369
0.344
0.317
0.291
0.258
0.232
0.210
0.193
0.174
0.156
0.143
0.133
0.122
0.114
0.097
0.078
0.073
0.064
0.058
0.049
0.046
0.045
0.044
0.043
0.044
0.043
0.044
0.046
0.049
0.056
0.056
0.055
0.063
0.069
0.617
0.584
0.556
0.530
0.504
0.464
0.421
0.400
0.374
0.346
0.323
0.286
0.262
0.233
0.207
0.195
0.175
0.158
0.143
0.125
0.112
0.109
0.090
0.078
0.077
0.073
0.064
0.054
0.046
0.045
0.047
0.047
0.046
0.046
0.047
0.049
0.049
0.057
0.061
0.070
0.077
0.651
0.620
0.587
0.563
0.533
0.499
0.465
0.431
0.408
0.373
0.339
0.313
0.282
0.255
0.224
0.211
0.195
0.170
0.160
0.148
0.133
0.119
0.109
0.089
0.080
0.075
0.065
0.064
0.063
0.054
0.053
0.059
0.055
0.054
0.057
0.059
0.068
0.067
0.068
0.077
0.086
0.687
0.665
0.637
0.599
0.576
0.543
0.515
0.470
0.438
0.396
0.367
0.333
0.314
0.272
0.247
0.226
0.214
0.194
0.174
0.165
0.153
0.142
0.127
0.105
0.102
0.091
0.083
0.077
0.081
0.076
0.071
0.073
0.076
0.074
0.070
0.072
0.074
0.085
0.088
0.093
0.097
0.739
0.713
0.682
0.645
0.618
0.589
0.561
0.525
0.477
0.447
0.401
0.363
0.335
0.302
0.271
0.256
0.235
0.221
0.204
0.191
0.181
0.163
0.146
0.135
0.129
0.124
0.115
0.107
0.098
0.097
0.091
0.091
0.092
0.093
0.089
0.085
0.089
0.096
0.097
0.108
0.115
0.778
0.753
0.716
0.689
0.667
0.631
0.595
0.563
0.508
0.481
0.450
0.408
0.365
0.344
0.315
0.287
0.265
0.255
0.227
0.213
0.201
0.190
0.180
0.169
0.156
0.149
0.133
0.127
0.120
0.112
0.114
0.108
0.114
0.108
0.105
0.100
0.099
0.104
0.126
0.124
0.128
0.821
0.789
0.771
0.740
0.703
0.664
0.633
0.602
0.555
0.522
0.486
0.444
0.416
0.383
0.352
0.314
0.303
0.279
0.260
0.239
0.233
0.221
0.212
0.200
0.185
0.177
0.171
0.154
0.147
0.140
0.141
0.132
0.137
0.134
0.125
0.128
0.123
0.127
0.139
0.143
0.140
0.856
0.831
0.804
0.777
0.730
0.697
0.671
0.656
0.611
0.560
0.518
0.490
0.459
0.426
0.393
0.365
0.328
0.311
0.283
0.276
0.260
0.254
0.243
0.230
0.213
0.205
0.205
0.197
0.180
0.177
0.166
0.158
0.160
0.165
0.162
0.159
0.149
0.151
0.155
0.164
0.170
0.888
0.863
0.840
0.812
0.777
0.748
0.723
0.689
0.649
0.603
0.555
0.526
0.494
0.466
0.435
0.403
0.372
0.349
0.326
0.318
0.303
0.287
0.274
0.259
0.259
0.246
0.236
0.237
0.223
0.215
0.204
0.200
0.197
0.191
0.185
0.193
0.194
0.182
0.185
0.195
0.195
0.917
0.903
0.878
0.850
0.819
0.788
0.752
0.724
0.681
0.638
0.604
0.567
0.538
0.505
0.481
0.449
0.413
0.388
0.380
0.368
0.344
0.325
0.311
0.302
0.296
0.283
0.276
0.264
0.256
0.248
0.248
0.240
0.227
0.224
0.234
0.231
0.234
0.230
0.222
0.219
0.230
0.958
0.935
0.917
0.888
0.859
0.830
0.795
0.757
0.722
0.689
0.646
0.615
0.580
0.540
0.516
0.480
0.455
0.447
0.419
0.404
0.386
0.375
0.356
0.342
0.333
0.329
0.319
0.312
0.306
0.294
0.284
0.283
0.269
0.266
0.274
0.280
0.284
0.270
0.268
0.264
0.258
1.000
0.972
0.954
0.925
0.894
0.864
0.830
0.799
0.763
0.729
0.678
0.652
0.618
0.581
0.557
0.527
0.518
0.490
0.476
0.449
0.428
0.411
0.400
0.388
0.382
0.368
0.352
0.350
0.344
0.338
0.331
0.324
0.314
0.309
0.313
0.320
0.327
0.318
0.316
0.318
0.315
1.031
1.014
0.999
0.958
0.916
0.892
0.866
0.833
0.798
0.766
0.714
0.686
0.664
0.620
0.597
0.579
0.559
0.534
0.522
0.490
0.468
0.461
0.450
0.434
0.422
0.414
0.400
0.398
0.384
0.382
0.375
0.370
0.363
0.358
0.355
0.364
0.372
0.377
0.372
0.367
0.364
1.058
1.052
1.018
0.979
0.960
0.926
0.898
0.862
0.827
0.796
0.753
0.726
0.704
0.663
0.639
0.631
0.606
0.578
0.557
0.543
0.520
0.504
0.496
0.480
0.466
0.458
0.455
0.441
0.437
0.429
0.424
0.419
0.413
0.415
0.416
0.415
0.417
0.419
0.410
0.412
0.416
1.080
1.069
1.037
1.012
0.985
0.961
0.926
0.889
0.862
0.830
0.795
0.765
0.733
0.705
0.685
0.674
0.642
0.617
0.599
0.583
0.557
0.544
0.540
0.536
0.521
0.509
0.501
0.485
0.480
0.477
0.472
0.471
0.465
0.469
0.474
0.476
0.461
0.467
0.464
0.460
0.464
1.106
1.088
1.059
1.036
1.021
0.996
0.967
0.923
0.897
0.863
0.827
0.797
0.761
0.738
0.720
0.712
0.687
0.658
0.638
0.627
0.616
0.595
0.585
0.574
0.561
0.560
0.554
0.539
0.539
0.536
0.529
0.527
0.517
0.517
0.530
0.529
0.525
0.516
0.511
0.506
0.511
1.121
1.099
1.083
1.065
1.043
1.018
0.982
0.962
0.925
0.888
0.868
0.840
0.813
0.783
0.756
0.752
0.727
0.710
0.686
0.674
0.662
0.641
0.627
0.623
0.609
0.608
0.604
0.593
0.590
0.584
0.578
0.583
0.581
0.576
0.583
0.579
0.579
0.572
0.570
0.562
0.565
1.128
1.117
1.098
1.079
1.064
1.038
1.006
0.981
0.961
0.922
0.895
0.868
0.844
0.815
0.797
0.790
0.773
0.750
0.728
0.716
0.712
0.700
0.691
0.677
0.668
0.661
0.653
0.650
0.646
0.638
0.633
0.638
0.629
0.640
0.635
0.635
0.629
0.624
0.623
0.610
0.617
1.139
1.129
1.109
1.094
1.078
1.054
1.023
1.004
0.982
0.948
0.923
0.907
0.883
0.840
0.832
0.831
0.809
0.784
0.772
0.762
0.759
0.750
0.732
0.733
0.726
0.726
0.705
0.702
0.693
0.689
0.692
0.696
0.691
0.693
0.689
0.685
0.683
0.684
0.674
0.665
0.668
1.151
1.138
1.131
1.105
1.094
1.073
1.046
1.020
0.996
0.981
0.949
0.932
0.902
0.887
0.869
0.851
0.840
0.833
0.810
0.808
0.801
0.789
0.773
0.768
0.770
0.760
0.759
0.751
0.738
0.745
0.753
0.750
0.752
0.740
0.739
0.739
0.741
0.735
0.735
0.725
0.723
1.158
1.142
1.125
1.122
1.104
1.089
1.069
1.036
1.009
0.990
0.967
0.952
0.933
0.928
0.899
0.881
0.867
0.865
0.854
0.840
0.842
0.826
0.817
0.817
0.810
0.806
0.805
0.795
0.808
0.799
0.796
0.795
0.801
0.805
0.798
0.788
0.802
0.794
0.795
0.783
0.787
1.158
1.141
1.136
1.123
1.108
1.093
1.069
1.052
1.023
1.005
0.990
0.972
0.953
0.946
0.922
0.906
0.900
0.905
0.884
0.874
0.862
0.864
0.848
0.856
0.856
0.841
0.849
0.849
0.847
0.857
0.853
0.851
0.855
0.857
0.851
0.848
0.849
0.842
0.838
0.838
0.842
1.171
1.154
1.139
1.132
1.114
1.092
1.070
1.054
1.045
1.027
1.010
0.992
0.987
0.978
0.958
0.940
0.924
0.929
0.904
0.905
0.896
0.887
0.877
0.882
0.888
0.882
0.886
0.892
0.898
0.902
0.894
0.908
0.902
0.900
0.904
0.903
0.892
0.887
0.883
0.892
0.895
1.163
1.148
1.137
1.126
1.116
1.108
1.087
1.072
1.061
1.039
1.028
1.012
1.004
0.989
0.976
0.961
0.955
0.952
0.933
0.930
0.927
0.918
0.908
0.903
0.921
0.925
0.923
0.932
0.932
0.936
0.937
0.950
0.946
0.938
0.945
0.941
0.937
0.932
0.931
0.932
0.941
1.162
1.135
1.123
1.129
1.119
1.104
1.092
1.090
1.068
1.043
1.036
1.028
1.015
1.002
0.997
0.978
0.978
0.986
0.971
0.965
0.962
0.943
0.944
0.944
0.947
0.960
0.955
0.953
0.965
0.967
0.970
0.981
0.979
0.975
0.976
0.978
0.966
0.973
0.973
0.975
0.978
1.148
1.141
1.136
1.131
1.121
1.105
1.091
1.089
1.071
1.069
1.046
1.043
1.028
1.024
1.015
1.003
1.007
0.997
0.993
0.993
0.981
0.963
0.981
0.977
0.980
0.981
0.987
0.986
1.001
1.002
0.998
1.006
1.014
1.009
1.002
1.005
1.005
1.006
1.007
1.011
1.019
1.154
1.147
1.149
1.134
1.133
1.116
1.103
1.091
1.072
1.064
1.065
1.066
1.047
1.042
1.036
1.030
1.032
1.021
1.009
1.011
1.001
0.983
1.000
0.999
0.999
0.997
1.014
1.010
1.017
1.026
1.025
1.029
1.034
1.025
1.021
1.026
1.029
1.033
1.035
1.046
1.037
1.148
1.148
1.147
1.147
1.132
1.125
1.109
1.096
1.086
1.093
1.086
1.079
1.065
1.060
1.052
1.051
1.041
1.030
1.024
1.016
1.022
1.004
1.019
1.019
1.010
1.009
1.026
1.027
1.028
1.042
1.044
1.040
1.045
1.040
1.035
1.046
1.052
1.051
1.056
1.065
1.066
1.158
1.145
1.152
1.137
1.131
1.125
1.114
1.099
1.105
1.108
1.101
1.089
1.092
1.083
1.078
1.063
1.048
1.035
1.033
1.036
1.034
1.028
1.025
1.034
1.037
1.041
1.035
1.043
1.042
1.048
1.047
1.050
1.047
1.051
1.050
1.060
1.068
1.073
1.071
1.082
1.086
1.156
1.153
1.161
1.144
1.145
1.135
1.126
1.116
1.120
1.124
1.103
1.105
1.103
1.099
1.092
1.081
1.065
1.042
1.042
1.045
1.040
1.043
1.042
1.043
1.050
1.043
1.048
1.046
1.048
1.047
1.047
1.060
1.060
1.054
1.055
1.062
1.069
1.071
1.077
1.088
1.092
1.174
1.155
1.151
1.154
1.143
1.133
1.140
1.139
1.135
1.130
1.121
1.122
1.117
1.114
1.097
1.094
1.070
1.059
1.050
1.055
1.051
1.046
1.043
1.036
1.051
1.044
1.056
1.051
1.055
1.059
1.055
1.067
1.067
1.063
1.058
1.072
1.070
1.079
1.079
1.086
1.092
1.174
1.163
1.156
1.154
1.156
1.160
1.151
1.144
1.145
1.139
1.128
1.134
1.127
1.126
1.109
1.103
1.091
1.073
1.058
1.049
1.053
1.044
1.040
1.040
1.042
1.036
1.043
1.053
1.059
1.056
1.047
1.058
1.061
1.046
1.062
1.069
1.069
1.074
1.073
1.083
1.099
1.169
1.153
1.173
1.171
1.174
1.170
1.161
1.153
1.156
1.156
1.138
1.141
1.133
1.128
1.126
1.103
1.090
1.072
1.056
1.053
1.048
1.049
1.035
1.032
1.036
1.041
1.046
1.046
1.045
1.038
1.035
1.048
1.039
1.044
1.058
1.053
1.055
1.066
1.068
1.079
1.081
0.472
0.455
0.428
0.407
0.389
0.368
0.351
0.322
0.298
0.283
0.256
0.241
0.229
0.215
0.198
0.192
0.176
0.167
0.165
0.157
0.152
0.158
0.154
0.149
0.147
0.137
0.134
0.138
0.119
0.107
0.115
0.113
0.113
0.119
0.123
0.129
0.136
0.142
0.149
0.151
0.163
0.472
0.455
0.431
0.400
0.378
0.360
0.344
0.322
0.290
0.263
0.251
0.225
0.214
0.198
0.191
0.173
0.164
0.152
0.141
0.137
0.135
0.128
0.130
0.128
0.119
0.113
0.107
0.099
0.095
0.093
0.098
0.092
0.095
0.100
0.106
0.103
0.116
0.125
0.132
0.136
0.150
0.479
0.452
0.429
0.411
0.384
0.357
0.336
0.312
0.279
0.249
0.241
0.214
0.202
0.185
0.174
0.161
0.150
0.137
0.134
0.124
0.114
0.108
0.099
0.087
0.094
0.092
0.084
0.079
0.070
0.072
0.074
0.074
0.083
0.083
0.085
0.098
0.105
0.116
0.123
0.127
0.142
0.485
0.463
0.434
0.411
0.375
0.343
0.322
0.293
0.283
0.248
0.225
0.209
0.189
0.172
0.164
0.155
0.141
0.132
0.123
0.120
0.108
0.100
0.087
0.078
0.074
0.068
0.065
0.060
0.061
0.059
0.057
0.067
0.073
0.075
0.078
0.086
0.094
0.098
0.111
0.119
0.134
0.491
0.466
0.450
0.419
0.393
0.363
0.323
0.306
0.284
0.263
0.236
0.201
0.188
0.172
0.161
0.146
0.138
0.131
0.122
0.114
0.102
0.092
0.090
0.077
0.059
0.056
0.051
0.045
0.049
0.051
0.049
0.058
0.063
0.068
0.070
0.077
0.087
0.089
0.097
0.106
0.114
0.512
0.488
0.465
0.432
0.397
0.368
0.343
0.313
0.284
0.267
0.238
0.209
0.194
0.181
0.170
0.152
0.142
0.125
0.115
0.108
0.097
0.084
0.079
0.069
0.064
0.047
0.037
0.039
0.039
0.040
0.044
0.048
0.055
0.058
0.058
0.065
0.073
0.080
0.087
0.090
0.106
0.529
0.499
0.471
0.446
0.424
0.384
0.349
0.327
0.303
0.273
0.250
0.218
0.200
0.177
0.162
0.152
0.132
0.126
0.119
0.104
0.103
0.087
0.073
0.060
0.058
0.046
0.040
0.038
0.033
0.033
0.039
0.043
0.047
0.053
0.053
0.058
0.066
0.071
0.075
0.083
0.098
0.548
0.526
0.493
0.468
0.436
0.402
0.373
0.342
0.310
0.295
0.259
0.226
0.205
0.189
0.171
0.158
0.136
0.135
0.125
0.113
0.101
0.090
0.069
0.065
0.057
0.049
0.044
0.038
0.037
0.037
0.036
0.040
0.041
0.043
0.049
0.054
0.058
0.062
0.069
0.075
0.082
0.584
0.554
0.524
0.491
0.460
0.431
0.396
0.366
0.342
0.315
0.289
0.251
0.234
0.213
0.192
0.175
0.161
0.138
0.125
0.119
0.105
0.096
0.081
0.065
0.059
0.049
0.042
0.037
0.032
0.035
0.039
0.038
0.041
0.042
0.040
0.051
0.056
0.061
0.062
0.070
0.079
0.623
0.593
0.564
0.536
0.503
0.457
0.433
0.393
0.366
0.347
0.316
0.286
0.254
0.232
0.211
0.189
0.169
0.157
0.136
0.124
0.113
0.097
0.087
0.071
0.066
0.068
0.060
0.054
0.043
0.043
0.042
0.043
0.040
0.044
0.045
0.049
0.057
0.058
0.068
0.074
0.087
0.650
0.623
0.599
0.570
0.537
0.513
0.469
0.434
0.400
0.363
0.336
0.301
0.281
0.247
0.223
0.204
0.187
0.169
0.147
0.136
0.121
0.111
0.101
0.092
0.075
0.070
0.063
0.061
0.056
0.051
0.050
0.057
0.051
0.050
0.050
0.060
0.063
0.068
0.072
0.079
0.087
0.696
0.674
0.644
0.604
0.574
0.551
0.513
0.479
0.440
0.402
0.358
0.327
0.304
0.278
0.239
0.221
0.203
0.186
0.173
0.155
0.148
0.133
0.124
0.110
0.093
0.086
0.082
0.078
0.077
0.069
0.072
0.073
0.073
0.072
0.069
0.071
0.079
0.081
0.088
0.093
0.104
0.743
0.714
0.687
0.657
0.624
0.599
0.561
0.521
0.474
0.446
0.400
0.363
0.335
0.310
0.272
0.251
0.231
0.207
0.195
0.185
0.167
0.159
0.141
0.128
0.122
0.120
0.112
0.100
0.093
0.092
0.091
0.096
0.092
0.092
0.085
0.085
0.087
0.097
0.097
0.112
0.116
0.780
0.760
0.726
0.701
0.666
0.637
0.595
0.561
0.516
0.485
0.440
0.401
0.373
0.339
0.313
0.292
0.265
0.241
0.226
0.212
0.193
0.180
0.171
0.162
0.157
0.146
0.131
0.125
0.119
0.111
0.111
0.116
0.115
0.106
0.105
0.096
0.103
0.111
0.123
0.127
0.127
0.821
0.797
0.767
0.737
0.701
0.663
0.629
0.606
0.564
0.522
0.495
0.446
0.414
0.384
0.346
0.322
0.298
0.271
0.252
0.239
0.219
0.222
0.214
0.193
0.181
0.169
0.163
0.148
0.139
0.142
0.133
0.135
0.134
0.133
0.127
0.118
0.126
0.138
0.141
0.144
0.147
0.854
0.831
0.807
0.771
0.746
0.705
0.679
0.650
0.606
0.570
0.527
0.484
0.460
0.436
0.388
0.366
0.333
0.305
0.282
0.273
0.261
0.251
0.237
0.228
0.212
0.201
0.198
0.187
0.175
0.170
0.161
0.153
0.155
0.152
0.155
0.153
0.148
0.156
0.160
0.169
0.166
0.889
0.866
0.844
0.818
0.789
0.755
0.725
0.696
0.650
0.603
0.564
0.526
0.495
0.470
0.432
0.395
0.366
0.343
0.327
0.310
0.299
0.279
0.268
0.260
0.250
0.238
0.235
0.229
0.215
0.204
0.200
0.187
0.196
0.194
0.182
0.186
0.189
0.184
0.193
0.193
0.200
0.920
0.900
0.884
0.865
0.823
0.796
0.761
0.723
0.680
0.645
0.606
0.566
0.528
0.501
0.474
0.442
0.406
0.390
0.369
0.354
0.342
0.313
0.301
0.293
0.285
0.274
0.267
0.263
0.244
0.244
0.237
0.233
0.224
0.223
0.227
0.224
0.228
0.226
0.224
0.230
0.231
0.965
0.931
0.920
0.896
0.866
0.828
0.792
0.762
0.726
0.686
0.651
0.623
0.571
0.538
0.511
0.474
0.453
0.425
0.411
0.394
0.385
0.361
0.351
0.326
0.320
0.313
0.303
0.305
0.293
0.289
0.279
0.267
0.263
0.262
0.272
0.283
0.280
0.272
0.267
0.270
0.271
0.999
0.979
0.959
0.930
0.888
0.864
0.825
0.797
0.761
0.733
0.691
0.658
0.615
0.576
0.552
0.525
0.504
0.471
0.454
0.440
0.422
0.402
0.390
0.387
0.370
0.359
0.347
0.339
0.338
0.330
0.321
0.313
0.305
0.308
0.311
0.327
0.328
0.329
0.326
0.322
0.322
1.047
1.022
0.992
0.962
0.930
0.898
0.858
0.832
0.798
0.768
0.731
0.695
0.658
0.622
0.587
0.566
0.552
0.529
0.505
0.475
0.452
0.453
0.438
0.425
0.418
0.398
0.387
0.385
0.376
0.370
0.363
0.362
0.360
0.362
0.353
0.372
0.376
0.375
0.368
0.368
0.371
1.055
1.036
1.022
0.996
0.951
0.934
0.905
0.874
0.826
0.795
0.759
0.729
0.693
0.659
0.636
0.613
0.598
0.576
0.553
0.526
0.510
0.498
0.486
0.475
0.462
0.446
0.436
0.425
0.415
0.406
0.415
0.414
0.406
0.408
0.411
0.417
0.425
0.417
0.409
0.417
0.421
1.070
1.062
1.039
1.010
0.992
0.960
0.928
0.894
0.865
0.828
0.784
0.760
0.725
0.696
0.673
0.655
0.645
0.617
0.597
0.586
0.563
0.548
0.531
0.529
0.512
0.499
0.489
0.479
0.469
0.471
0.471
0.465
0.457
0.464
0.467
0.463
0.468
0.468
0.471
0.466
0.472
1.093
1.088
1.072
1.045
1.019
0.989
0.952
0.924
0.896
0.865
0.827
0.791
0.759
0.736
0.720
0.691
0.674
0.655
0.637
0.621
0.604
0.596
0.581
0.572
0.555
0.549
0.542
0.530
0.529
0.524
0.513
0.517
0.517
0.520
0.530
0.528
0.518
0.511
0.519
0.511
0.518
1.112
1.104
1.078
1.063
1.042
1.023
0.984
0.948
0.918
0.895
0.862
0.830
0.795
0.774
0.759
0.736
0.733
0.702
0.683
0.672
0.670
0.641
0.634
0.620
0.600
0.599
0.596
0.587
0.581
0.573
0.565
0.569
0.569
0.577
0.578
0.578
0.576
0.571
0.575
0.564
0.568
1.130
1.109
1.096
1.080
1.066
1.037
1.004
0.972
0.953
0.919
0.887
0.864
0.844
0.811
0.795
0.775
0.766
0.749
0.739
0.721
0.706
0.678
0.674
0.662
0.660
0.650
0.645
0.639
0.638
0.627
0.627
0.626
0.629
0.632
0.632
0.629
0.631
0.631
0.628
0.619
0.619
1.135
1.121
1.112
1.092
1.073
1.056
1.025
1.000
0.983
0.947
0.919
0.892
0.871
0.849
0.835
0.816
0.810
0.795
0.772
0.761
0.745
0.723
0.714
0.705
0.702
0.709
0.702
0.688
0.684
0.679
0.681
0.686
0.681
0.687
0.690
0.690
0.686
0.685
0.684
0.677
0.679
1.146
1.128
1.119
1.102
1.094
1.068
1.043
1.025
0.995
0.969
0.943
0.921
0.902
0.879
0.865
0.847
0.836
0.833
0.813
0.795
0.794
0.763
0.760
0.755
0.754
0.745
0.749
0.739
0.734
0.739
0.740
0.744
0.745
0.740
0.737
0.744
0.737
0.735
0.730
0.733
0.730
1.150
1.141
1.123
1.115
1.111
1.086
1.062
1.047
1.004
0.983
0.967
0.949
0.930
0.913
0.901
0.877
0.864
0.863
0.834
0.833
0.825
0.808
0.794
0.793
0.794
0.793
0.791
0.786
0.792
0.798
0.795
0.786
0.797
0.798
0.797
0.798
0.794
0.794
0.788
0.787
0.784
1.147
1.152
1.134
1.116
1.105
1.094
1.070
1.057
1.027
1.006
0.984
0.968
0.959
0.956
0.935
0.911
0.896
0.886
0.873
0.859
0.853
0.834
0.834
0.839
0.829
0.835
0.832
0.835
0.845
0.846
0.852
0.850
0.846
0.847
0.857
0.850
0.845
0.844
0.846
0.848
0.851
1.168
1.159
1.136
1.125
1.121
1.104
1.073
1.049
1.032
1.017
1.004
0.988
0.983
0.976
0.959
0.946
0.934
0.921
0.904
0.889
0.877
0.861
0.865
0.872
0.860
0.880
0.882
0.881
0.887
0.888
0.892
0.901
0.897
0.892
0.895
0.892
0.890
0.892
0.893
0.895
0.900
1.162
1.140
1.132
1.126
1.116
1.102
1.081
1.068
1.057
1.029
1.013
1.017
1.007
1.000
0.972
0.961
0.956
0.948
0.931
0.923
0.912
0.894
0.888
0.898
0.908
0.909
0.912
0.930
0.932
0.930
0.931
0.941
0.940
0.929
0.933
0.930
0.928
0.934
0.944
0.945
0.937
1.144
1.129
1.124
1.124
1.116
1.099
1.089
1.077
1.057
1.050
1.039
1.030
1.020
0.997
0.977
0.974
0.970
0.976
0.963
0.963
0.948
0.924
0.922
0.936
0.936
0.940
0.939
0.958
0.963
0.955
0.966
0.972
0.975
0.974
0.974
0.975
0.967
0.968
0.979
0.981
0.982
1.155
1.150
1.122
1.123
1.116
1.093
1.083
1.077
1.074
1.062
1.052
1.034
1.037
1.022
0.999
0.997
1.007
0.997
0.986
0.984
0.975
0.959
0.959
0.957
0.972
0.973
0.969
0.988
0.984
0.992
0.990
0.999
0.998
1.002
0.998
1.000
1.002
1.004
1.008
1.011
1.015
1.152
1.146
1.147
1.135
1.113
1.095
1.092
1.087
1.077
1.075
1.049
1.048
1.056
1.045
1.033
1.018
1.025
1.020
1.006
1.002
0.998
0.984
0.998
0.986
0.991
0.996
1.009
1.010
1.008
1.016
1.018
1.019
1.016
1.021
1.026
1.019
1.025
1.037
1.046
1.041
1.048
1.139
1.135
1.136
1.125
1.114
1.099
1.089
1.084
1.080
1.088
1.082
1.072
1.075
1.060
1.058
1.048
1.040
1.028
1.018
1.013
1.009
1.014
1.017
1.022
1.010
1.019
1.029
1.026
1.031
1.028
1.028
1.032
1.035
1.036
1.042
1.034
1.043
1.057
1.060
1.074
1.070
1.139
1.133
1.123
1.116
1.117
1.121
1.098
1.087
1.086
1.096
1.088
1.087
1.078
1.084
1.079
1.068
1.058
1.042
1.033
1.024
1.018
1.018
1.028
1.035
1.035
1.040
1.032
1.036
1.043
1.049
1.038
1.037
1.041
1.050
1.047
1.044
1.056
1.071
1.070
1.086
1.083
1.143
1.130
1.135
1.135
1.126
1.123
1.120
1.104
1.101
1.108
1.103
1.099
1.097
1.100
1.097
1.087
1.073
1.050
1.038
1.036
1.034
1.037
1.030
1.039
1.042
1.042
1.035
1.044
1.041
1.048
1.046
1.044
1.048
1.056
1.051
1.057
1.066
1.066
1.081
1.093
1.099
1.134
1.134
1.142
1.134
1.130
1.133
1.139
1.127
1.114
1.123
1.111
1.115
1.113
1.105
1.103
1.101
1.078
1.062
1.051
1.041
1.048
1.045
1.028
1.039
1.042
1.042
1.042
1.045
1.043
1.045
1.052
1.050
1.044
1.053
1.058
1.065
1.067
1.073
1.091
1.093
1.093
1.138
1.150
1.143
1.143
1.144
1.153
1.143
1.139
1.128
1.127
1.125
1.129
1.129
1.115
1.101
1.110
1.097
1.075
1.054
1.042
1.048
1.044
1.042
1.043
1.039
1.035
1.043
1.041
1.040
1.044
1.043
1.047
1.040
1.043
1.054
1.062
1.067
1.076
1.088
1.088
1.089
1.149
1.160
1.160
1.161
1.159
1.168
1.159
1.148
1.130
1.132
1.134
1.135
1.130
1.125
1.120
1.104
1.103
1.075
1.055
1.043
1.036
1.038
1.038
1.042
1.045
1.037
1.041
1.040
1.039
1.031
1.033
1.040
1.034
1.030
1.043
1.054
1.066
1.069
1.087
1.077
1.082
0.449
0.434
0.402
0.386
0.367
0.346
0.330
0.302
0.270
0.253
0.236
0.226
0.212
0.198
0.187
0.177
0.162
0.163
0.142
0.135
0.128
0.131
0.129
0.127
0.121
0.116
0.113
0.104
0.094
0.100
0.101
0.104
0.110
0.115
0.117
0.127
0.136
0.141
0.142
0.148
0.157
0.455
0.426
0.406
0.381
0.360
0.334
0.310
0.294
0.274
0.241
0.228
0.215
0.190
0.183
0.174
0.164
0.143
0.139
0.133
0.125
0.120
0.111
0.106
0.108
0.100
0.098
0.090
0.086
0.083
0.082
0.082
0.092
0.095
0.095
0.097
0.110
0.116
0.123
0.130
0.138
0.150
0.458
0.433
0.409
0.392
0.357
0.333
0.309
0.286
0.263
0.241
0.220
0.202
0.186
0.172
0.157
0.149
0.143
0.133
0.122
0.115
0.105
0.100
0.089
0.082
0.084
0.079
0.072
0.064
0.066
0.070
0.068
0.078
0.081
0.081
0.084
0.093
0.101
0.113
0.120
0.131
0.143
0.465
0.441
0.424
0.397
0.368
0.333
0.311
0.291
0.262
0.240
0.210
0.195
0.176
0.166
0.155
0.143
0.138
0.128
0.119
0.108
0.100
0.085
0.080
0.066
0.064
0.057
0.057
0.053
0.052
0.054
0.056
0.063
0.071
0.074
0.080
0.087
0.094
0.097
0.108
0.119
0.134
0.484
0.461
0.441
0.412
0.378
0.354
0.316
0.296
0.275
0.242
0.218
0.201
0.178
0.163
0.147
0.141
0.133
0.122
0.115
0.099
0.091
0.081
0.075
0.066
0.050
0.044
0.043
0.043
0.043
0.043
0.050
0.055
0.063
0.065
0.074
0.081
0.086
0.091
0.095
0.109
0.116
0.494
0.469
0.446
0.427
0.393
0.371
0.338
0.314
0.281
0.258
0.233
0.200
0.184
0.167
0.155
0.142
0.122
0.111
0.103
0.097
0.090
0.078
0.071
0.060
0.044
0.035
0.037
0.038
0.036
0.040
0.047
0.048
0.052
0.056
0.063
0.068
0.073
0.083
0.091
0.095
0.111
0.526
0.495
0.471
0.437
0.415
0.378
0.349
0.329
0.301
0.273
0.243
0.210
0.191
0.171
0.151
0.144
0.128
0.117
0.105
0.095
0.087
0.079
0.056
0.053
0.048
0.036
0.036
0.031
0.032
0.036
0.042
0.044
0.048
0.051
0.058
0.064
0.069
0.069
0.079
0.090
0.099
0.555
0.524
0.492
0.456
0.435
0.405
0.367
0.338
0.310
0.288
0.258
0.225
0.203
0.176
0.163
0.154
0.140
0.129
0.123
0.109
0.095
0.084
0.072
0.055
0.050
0.043
0.032
0.036
0.032
0.032
0.037
0.041
0.040
0.045
0.052
0.060
0.060
0.066
0.074
0.081
0.092
0.590
0.557
0.526
0.497
0.456
0.428
0.389
0.357
0.337
0.312
0.285
0.254
0.236
0.211
0.191
0.174
0.156
0.144
0.115
0.110
0.101
0.086
0.079
0.062
0.056
0.049
0.040
0.029
0.028
0.029
0.030
0.031
0.032
0.034
0.043
0.055
0.060
0.063
0.069
0.079
0.089
0.624
0.590
0.567
0.535
0.491
0.463
0.431
0.390
0.359
0.323
0.308
0.278
0.250
0.224
0.202
0.187
0.165
0.151
0.134
0.118
0.105
0.093
0.081
0.066
0.058
0.056
0.047
0.039
0.030
0.034
0.038
0.036
0.038
0.038
0.044
0.049
0.057
0.063
0.075
0.080
0.098
0.658
0.632
0.604
0.578
0.539
0.508
0.478
0.439
0.398
0.369
0.327
0.289
0.271
0.243
0.220
0.193
0.176
0.163
0.147
0.131
0.116
0.108
0.096
0.086
0.072
0.066
0.061
0.059
0.055
0.052
0.054
0.049
0.047
0.050
0.058
0.063
0.064
0.069
0.074
0.089
0.098
0.707
0.678
0.645
0.615
0.589
0.555
0.519
0.478
0.432
0.406
0.364
0.327
0.302
0.270
0.244
0.218
0.197
0.183
0.166
0.157
0.137
0.130
0.117
0.102
0.087
0.087
0.077
0.070
0.066
0.068
0.073
0.073
0.069
0.066
0.068
0.072
0.078
0.081
0.087
0.095
0.110
0.748
0.719
0.687
0.656
0.627
0.596
0.559
0.517
0.477
0.438
0.403
0.356
0.331
0.305
0.270
0.250
0.225
0.208
0.194
0.178
0.168
0.148
0.137
0.125
0.120
0.105
0.104
0.098
0.092
0.096
0.095
0.097
0.093
0.085
0.087
0.087
0.089
0.096
0.104
0.113
0.117
0.792
0.764
0.734
0.700
0.670
0.627
0.598
0.558
0.518
0.480
0.446
0.407
0.374
0.345
0.309
0.290
0.261
0.237
0.224
0.208
0.190
0.182
0.167
0.157
0.152
0.140
0.129
0.120
0.114
0.110
0.111
0.113
0.113
0.112
0.101
0.102
0.104
0.115
0.120
0.124
0.134
0.823
0.801
0.774
0.739
0.707
0.671
0.633
0.602
0.565
0.529
0.481
0.444
0.413
0.379
0.345
0.321
0.298
0.270
0.247
0.234
0.223
0.212
0.207
0.193
0.171
0.163
0.156
0.143
0.139
0.134
0.133
0.132
0.132
0.131
0.129
0.118
0.132
0.136
0.141
0.141
0.157
0.861
0.838
0.815
0.786
0.753
0.715
0.675
0.646
0.609
0.574
0.529
0.489
0.460
0.424
0.388
0.356
0.332
0.297
0.280
0.267
0.253
0.247
0.236
0.222
0.204
0.205
0.186
0.177
0.169
0.162
0.161
0.150
0.149
0.149
0.151
0.149
0.157
0.167
0.168
0.169
0.173
0.893
0.877
0.849
0.820
0.799
0.765
0.730
0.692
0.645
0.610
0.569
0.523
0.498
0.469
0.420
0.396
0.364
0.341
0.317
0.304
0.298
0.281
0.260
0.253
0.238
0.235
0.228
0.224
0.202
0.194
0.189
0.188
0.186
0.188
0.176
0.179
0.176
0.195
0.202
0.203
0.203
0.931
0.901
0.881
0.865
0.834
0.797
0.764
0.726
0.689
0.646
0.609
0.570
0.536
0.503
0.456
0.432
0.406
0.374
0.356
0.350
0.330
0.317
0.301
0.287
0.275
0.266
0.264
0.260
0.245
0.229
0.222
0.224
0.216
0.214
0.219
0.227
0.228
0.224
0.224
0.231
0.240
0.967
0.947
0.921
0.901
0.871
0.829
0.798
0.769
0.727
0.689
0.651
0.613
0.572
0.533
0.498
0.476
0.443
0.420
0.402
0.384
0.374
0.358
0.337
0.327
0.310
0.305
0.299
0.294
0.279
0.277
0.266
0.263
0.258
0.260
0.264
0.270
0.270
0.267
0.268
0.284
0.287
1.005
0.982
0.965
0.930
0.899
0.864
0.832
0.796
0.759
0.728
0.695
0.658
0.614
0.584
0.548
0.524
0.497
0.459
0.445
0.430
0.411
0.393
0.383
0.373
0.359
0.343
0.333
0.330
0.322
0.318
0.312
0.304
0.301
0.311
0.309
0.326
0.326
0.328
0.322
0.323
0.340
1.039
1.010
0.993
0.961
0.936
0.910
0.867
0.838
0.801
0.767
0.728
0.693
0.647
0.617
0.585
0.561
0.539
0.522
0.496
0.476
0.451
0.440
0.430
0.415
0.410
0.391
0.370
0.374
0.368
0.358
0.358
0.354
0.344
0.357
0.362
0.375
0.373
0.373
0.367
0.371
0.380
1.059
1.033
1.018
0.990
0.969
0.937
0.904
0.879
0.837
0.801
0.764
0.727
0.685
0.654
0.629
0.605
0.584
0.568
0.546
0.519
0.500
0.500
0.476
0.468
0.457
0.436
0.423
0.412
0.409
0.410
0.409
0.408
0.401
0.403
0.409
0.416
0.417
0.418
0.419
0.425
0.430
1.076
1.054
1.047
1.027
0.989
0.969
0.932
0.899
0.871
0.836
0.801
0.765
0.732
0.692
0.675
0.651
0.629
0.611
0.592
0.572
0.558
0.552
0.531
0.514
0.503
0.487
0.481
0.461
0.459
0.459
0.461
0.465
0.459
0.454
0.462
0.459
0.468
0.469
0.472
0.476
0.477
1.094
1.082
1.065
1.048
1.016
0.997
0.959
0.929
0.892
0.862
0.823
0.794
0.762
0.731
0.712
0.697
0.676
0.656
0.633
0.614
0.609
0.603
0.586
0.571
0.559
0.537
0.531
0.522
0.512
0.503
0.505
0.512
0.505
0.515
0.521
0.517
0.510
0.520
0.518
0.523
0.526
1.114
1.094
1.089
1.070
1.047
1.019
0.979
0.946
0.917
0.896
0.864
0.826
0.796
0.776
0.752
0.733
0.724
0.711
0.692
0.668
0.656
0.643
0.633
0.610
0.601
0.599
0.585
0.580
0.575
0.555
0.553
0.559
0.570
0.573
0.574
0.575
0.570
0.578
0.574
0.575
0.578
1.134
1.114
1.102
1.087
1.069
1.042
1.002
0.964
0.937
0.921
0.881
0.853
0.827
0.817
0.797
0.770
0.763
0.749
0.728
0.720
0.702
0.677
0.671
0.660
0.645
0.641
0.632
0.627
0.624
0.617
0.607
0.616
0.626
0.629
0.631
0.631
0.630
0.629
0.627
0.633
0.622
1.143
1.126
1.109
1.099
1.081
1.054
1.024
[truncated: 13,735 more chars]
