# Supplementary material for: Networked salt-bridges mediate magnesium-dependent conformational dynamics and functional regulation in type IA topoisomerases
Source: Nat Commun. 2026 Apr 30;17:5907. doi: 10.1038/s41467-026-72556-9 (PMC13338365; doi:10.1038/s41467-026-72556-9)
Supplement: Supplementary file 6 — Source Data 3 [file 41467_2026_72556_MOESM6_ESM.zip › source data supplementary fig 7BC/t3_TOPRIM/mg2_t4/wt.e.map]

GRID_PARAMETER_FILE C:/Users/seoly/Documents/autodocktools/hydrated_docking/wt/wt_t4_dxd.gpf
GRID_DATA_FILE wt.maps.fld
MACROMOLECULE wt.pdbqt
SPACING 0.375
NELEMENTS 40 40 40
CENTER 0.553 -10.833 0.727
0.927
0.511
0.123
-0.180
-0.372
-0.284
0.828
4.337
4.782
1.815
-0.475
-0.870
-0.862
-0.835
-0.802
-0.695
-0.566
-0.480
-0.421
-0.340
-0.267
-0.219
-0.216
-0.270
-0.350
-0.420
-0.464
-0.470
-0.450
-0.429
-0.414
-0.385
-0.333
-0.260
-0.172
-0.069
0.044
0.155
0.257
0.338
0.390
0.883
0.401
0.052
-0.139
-0.162
0.127
1.145
3.785
3.933
0.453
-1.163
-1.171
-0.980
-0.845
-0.746
-0.613
-0.505
-0.468
-0.459
-0.429
-0.383
-0.354
-0.348
-0.379
-0.424
-0.474
-0.504
-0.515
-0.504
-0.487
-0.455
-0.410
-0.344
-0.256
-0.150
-0.023
0.121
0.280
0.428
0.532
0.577
0.331
-0.054
-0.243
-0.279
-0.205
0.013
0.425
0.872
0.214
-1.239
-1.558
-1.281
-1.010
-0.840
-0.700
-0.604
-0.537
-0.512
-0.509
-0.492
-0.465
-0.445
-0.446
-0.468
-0.503
-0.542
-0.569
-0.582
-0.575
-0.551
-0.509
-0.449
-0.368
-0.266
-0.138
0.023
0.223
0.474
0.742
0.907
0.901
-1.022
-1.036
-0.816
-0.587
-0.407
-0.237
-0.096
-0.155
-0.570
-1.065
-1.188
-1.104
-0.958
-0.782
-0.619
-0.539
-0.519
-0.532
-0.540
-0.531
-0.514
-0.512
-0.522
-0.551
-0.584
-0.621
-0.650
-0.663
-0.655
-0.626
-0.571
-0.499
-0.405
-0.284
-0.131
0.067
0.338
0.748
1.386
1.767
1.464
-3.850
-2.786
-1.631
-0.982
-0.652
-0.462
-0.356
-0.359
-0.430
-0.561
-0.769
-0.944
-0.944
-0.788
-0.578
-0.474
-0.475
-0.514
-0.538
-0.544
-0.546
-0.562
-0.587
-0.627
-0.673
-0.717
-0.749
-0.762
-0.748
-0.707
-0.641
-0.552
-0.441
-0.303
-0.127
0.104
0.428
0.990
1.987
2.431
2.154
-8.905
-5.388
-2.466
-1.328
-0.855
-0.657
-0.559
-0.518
-0.501
-0.557
-0.774
-1.006
-1.034
-0.877
-0.656
-0.530
-0.508
-0.513
-0.523
-0.541
-0.566
-0.603
-0.649
-0.710
-0.772
-0.830
-0.869
-0.876
-0.848
-0.792
-0.706
-0.597
-0.468
-0.313
-0.118
0.124
0.451
0.969
1.842
2.497
2.569
-9.695
-6.094
-2.612
-1.364
-0.926
-0.799
-0.781
-0.779
-0.781
-0.847
-1.001
-1.163
-1.180
-1.061
-0.919
-0.813
-0.711
-0.592
-0.531
-0.541
-0.583
-0.643
-0.718
-0.807
-0.894
-0.971
-1.013
-1.007
-0.958
-0.868
-0.748
-0.617
-0.461
-0.292
-0.088
0.155
0.444
0.815
1.338
2.081
3.517
-5.639
-3.572
-1.777
-0.998
-0.819
-0.876
-0.982
-1.074
-1.132
-1.182
-1.239
-1.316
-1.346
-1.377
-1.449
-1.534
-1.358
-0.948
-0.666
-0.587
-0.617
-0.700
-0.809
-0.930
-1.049
-1.149
-1.183
-1.159
-1.073
-0.933
-0.769
-0.592
-0.413
-0.221
-0.018
0.206
0.443
0.684
1.016
1.833
4.980
-2.108
-1.370
-0.436
-0.200
-0.521
-0.900
-1.195
-1.401
-1.522
-1.556
-1.542
-1.541
-1.595
-1.863
-2.603
-3.616
-3.554
-2.194
-1.168
-0.761
-0.703
-0.775
-0.910
-1.079
-1.241
-1.369
-1.403
-1.347
-1.188
-0.975
-0.740
-0.515
-0.297
-0.096
0.101
0.295
0.456
0.545
0.616
1.043
3.273
-0.882
-0.057
1.148
0.905
-0.162
-0.917
-1.407
-1.765
-2.004
-2.078
-2.013
-1.893
-1.919
-2.471
-4.663
-9.865
-10.077
-5.017
-2.012
-1.050
-0.821
-0.857
-1.020
-1.236
-1.456
-1.615
-1.655
-1.537
-1.295
-0.989
-0.669
-0.374
-0.119
0.102
0.286
0.439
0.515
0.456
0.208
-0.014
0.501
-0.731
0.007
1.348
1.003
-0.271
-1.069
-1.650
-2.157
-2.591
-2.804
-2.683
-2.380
-2.175
-2.680
-5.936
-12.261
-13.342
-7.380
-2.532
-1.222
-0.896
-0.921
-1.099
-1.371
-1.652
-1.862
-1.888
-1.700
-1.354
-0.944
-0.532
-0.166
0.133
0.360
0.535
0.644
0.657
0.500
0.116
-0.365
-0.522
-1.147
-1.158
-0.683
-0.534
-0.870
-1.298
-1.833
-2.544
-3.240
-3.623
-3.449
-2.868
-2.239
-1.981
-3.339
-8.516
-9.384
-4.871
-2.086
-1.139
-0.880
-0.915
-1.120
-1.416
-1.738
-1.970
-1.982
-1.743
-1.319
-0.816
-0.312
0.123
0.465
0.696
0.840
0.910
0.889
0.733
0.405
-0.014
-0.230
-1.516
-2.159
-2.170
-1.650
-1.286
-1.317
-1.799
-2.661
-3.679
-4.258
-4.068
-3.219
-2.170
-1.083
-0.427
-1.449
-2.553
-2.048
-1.269
-0.857
-0.758
-0.829
-1.037
-1.328
-1.638
-1.852
-1.847
-1.580
-1.119
-0.557
0.018
0.545
0.941
1.148
1.208
1.205
1.156
1.025
0.806
0.539
0.315
-1.487
-2.158
-2.230
-1.674
-1.066
-0.890
-1.303
-2.274
-3.440
-4.205
-4.041
-3.199
-2.091
-0.863
0.144
0.111
-0.508
-0.752
-0.660
-0.567
-0.573
-0.670
-0.855
-1.097
-1.345
-1.509
-1.483
-1.228
-0.770
-0.181
0.495
1.192
1.742
1.847
1.638
1.419
1.346
1.275
1.133
0.923
0.679
-1.228
-1.617
-1.581
-1.031
-0.346
0.025
-0.321
-1.323
-2.492
-3.308
-3.320
-2.739
-1.874
-0.969
-0.264
-0.038
-0.159
-0.289
-0.329
-0.344
-0.380
-0.464
-0.596
-0.767
-0.933
-1.028
-0.982
-0.749
-0.331
0.261
1.092
2.268
3.443
3.271
2.135
1.436
1.330
1.378
1.326
1.130
0.821
-1.028
-1.143
-0.943
-0.313
0.706
1.678
1.466
0.083
-1.278
-2.092
-2.307
-2.005
-1.486
-0.933
-0.470
-0.223
-0.146
-0.155
-0.161
-0.169
-0.187
-0.228
-0.295
-0.384
-0.470
-0.510
-0.458
-0.261
0.098
0.675
1.654
3.587
6.214
5.790
2.532
1.187
1.150
1.408
1.448
1.255
0.879
-0.916
-0.862
-0.538
0.286
2.179
4.789
4.700
1.837
-0.209
-1.108
-1.392
-1.309
-1.046
-0.733
-0.456
-0.267
-0.154
-0.094
-0.057
-0.033
-0.008
0.010
0.021
0.023
0.010
0.002
0.042
0.181
0.459
0.952
1.842
3.678
6.248
5.643
2.301
0.995
1.240
1.721
1.737
1.406
0.924
-0.844
-0.724
-0.376
0.496
2.976
6.387
6.250
2.850
0.323
-0.524
-0.801
-0.797
-0.680
-0.532
-0.376
-0.239
-0.130
-0.052
0.017
0.081
0.150
0.237
0.328
0.421
0.468
0.476
0.489
0.558
0.743
1.077
1.649
2.577
3.504
3.146
1.910
1.567
2.342
3.016
2.529
1.716
1.006
-0.791
-0.669
-0.377
0.257
1.674
4.071
4.021
1.647
0.271
-0.307
-0.510
-0.523
-0.473
-0.394
-0.297
-0.198
-0.101
-0.011
0.076
0.171
0.285
0.430
0.598
0.764
0.872
0.888
0.869
0.874
0.958
1.142
1.441
1.807
2.080
2.038
1.941
2.592
5.114
5.925
4.350
2.163
1.071
-0.744
-0.653
-0.465
-0.117
0.437
1.036
1.049
0.486
-0.015
-0.302
-0.411
-0.415
-0.378
-0.318
-0.245
-0.163
-0.075
0.020
0.120
0.237
0.383
0.563
0.783
1.009
1.163
1.203
1.173
1.161
1.171
1.224
1.327
1.459
1.575
1.677
1.969
3.087
5.863
7.311
5.304
2.275
1.025
-0.701
-0.651
-0.554
-0.381
-0.160
0.018
0.043
-0.088
-0.253
-0.365
-0.397
-0.384
-0.342
-0.288
-0.222
-0.144
-0.055
0.039
0.149
0.276
0.436
0.630
0.870
1.112
1.299
1.402
1.442
1.453
1.422
1.375
1.337
1.330
1.366
1.483
1.780
2.555
4.233
5.276
3.537
1.820
0.839
-0.670
-0.653
-0.605
-0.530
-0.434
-0.359
-0.337
-0.360
-0.399
-0.420
-0.415
-0.385
-0.337
-0.279
-0.212
-0.133
-0.049
0.050
0.161
0.295
0.452
0.651
0.881
1.124
1.354
1.550
1.729
1.857
1.836
1.642
1.432
1.293
1.242
1.295
1.474
1.831
2.300
2.445
1.956
1.253
0.641
-0.650
-0.651
-0.637
-0.600
-0.556
-0.518
-0.493
-0.483
-0.475
-0.461
-0.435
-0.392
-0.340
-0.280
-0.212
-0.136
-0.049
0.048
0.158
0.289
0.446
0.634
0.853
1.096
1.373
1.706
2.137
2.567
2.561
2.088
1.594
1.280
1.136
1.113
1.184
1.315
1.450
1.443
1.239
0.902
0.537
-0.643
-0.653
-0.651
-0.637
-0.618
-0.591
-0.569
-0.544
-0.519
-0.489
-0.451
-0.403
-0.349
-0.287
-0.220
-0.145
-0.060
0.034
0.142
0.268
0.418
0.592
0.801
1.046
1.348
1.799
2.574
3.578
3.673
2.602
1.721
1.234
1.013
0.934
0.944
0.993
1.035
1.022
0.926
0.753
0.539
-0.644
-0.665
-0.669
-0.664
-0.650
-0.631
-0.607
-0.579
-0.547
-0.510
-0.466
-0.418
-0.361
-0.301
-0.235
-0.161
-0.080
0.011
0.113
0.230
0.370
0.526
0.716
0.942
1.235
1.701
2.540
3.748
3.877
2.616
1.604
1.085
0.839
0.746
0.737
0.770
0.812
0.824
0.803
0.738
0.641
-0.659
-0.682
-0.693
-0.690
-0.680
-0.659
-0.637
-0.607
-0.572
-0.532
-0.486
-0.435
-0.379
-0.320
-0.254
-0.183
-0.108
-0.023
0.070
0.179
0.301
0.443
0.604
0.792
1.028
1.370
1.918
2.548
2.595
1.887
1.219
0.820
0.614
0.543
0.549
0.600
0.668
0.731
0.778
0.801
0.807
-0.683
-0.712
-0.724
-0.723
-0.710
-0.690
-0.665
-0.634
-0.597
-0.555
-0.509
-0.458
-0.402
-0.343
-0.280
-0.214
-0.141
-0.063
0.022
0.115
0.221
0.335
0.464
0.607
0.767
0.964
1.206
1.420
1.383
1.082
0.734
0.471
0.334
0.304
0.352
0.449
0.568
0.691
0.805
0.913
1.017
-0.723
-0.757
-0.765
-0.762
-0.748
-0.726
-0.698
-0.665
-0.627
-0.584
-0.537
-0.485
-0.430
-0.372
-0.312
-0.248
-0.182
-0.111
-0.036
0.044
0.128
0.218
0.312
0.410
0.507
0.597
0.678
0.720
0.656
0.475
0.248
0.077
-0.002
0.031
0.136
0.298
0.478
0.672
0.864
1.060
1.270
-0.780
-0.811
-0.818
-0.811
-0.791
-0.767
-0.737
-0.702
-0.662
-0.617
-0.569
-0.517
-0.462
-0.405
-0.346
-0.285
-0.224
-0.162
-0.098
-0.032
0.032
0.097
0.161
0.217
0.260
0.294
0.299
0.262
0.154
-0.022
-0.217
-0.360
-0.380
-0.279
-0.098
0.142
0.399
0.653
0.922
1.215
1.545
-0.854
-0.878
-0.876
-0.864
-0.842
-0.813
-0.778
-0.743
-0.701
-0.654
-0.604
-0.552
-0.496
-0.439
-0.382
-0.325
-0.269
-0.216
-0.161
-0.109
-0.062
-0.018
0.018
0.042
0.048
0.029
-0.018
-0.116
-0.276
-0.496
-0.700
-0.810
-0.774
-0.603
-0.328
-0.008
0.311
0.636
0.962
1.326
1.749
-0.933
-0.951
-0.944
-0.921
-0.894
-0.862
-0.825
-0.785
-0.741
-0.693
-0.642
-0.587
-0.531
-0.476
-0.420
-0.367
-0.315
-0.267
-0.223
-0.184
-0.151
-0.126
-0.113
-0.115
-0.137
-0.192
-0.287
-0.433
-0.650
-0.895
-1.113
-1.221
-1.132
-0.869
-0.514
-0.135
0.243
0.607
0.969
1.352
1.808
-1.015
-1.025
-1.008
-0.980
-0.946
-0.909
-0.870
-0.827
-0.780
-0.730
-0.678
-0.622
-0.567
-0.511
-0.456
-0.406
-0.360
-0.319
-0.282
-0.254
-0.233
-0.223
-0.227
-0.248
-0.290
-0.368
-0.484
-0.660
-0.897
-1.163
-1.392
-1.465
-1.339
-1.031
-0.630
-0.205
0.207
0.587
0.945
1.307
1.691
-1.103
-1.098
-1.069
-1.034
-0.992
-0.953
-0.909
-0.865
-0.816
-0.766
-0.711
-0.655
-0.597
-0.543
-0.491
-0.443
-0.400
-0.366
-0.338
-0.318
-0.309
-0.310
-0.324
-0.353
-0.408
-0.493
-0.620
-0.790
-1.016
-1.252
-1.447
-1.491
-1.350
-1.034
-0.638
-0.213
0.200
0.574
0.914
1.206
1.477
-1.192
-1.166
-1.124
-1.079
-1.032
-0.986
-0.941
-0.895
-0.845
-0.794
-0.738
-0.681
-0.624
-0.571
-0.520
-0.476
-0.439
-0.411
-0.392
-0.381
-0.382
-0.389
-0.408
-0.440
-0.494
-0.573
-0.681
-0.829
-1.011
-1.195
-1.328
-1.340
-1.196
-0.915
-0.554
-0.163
0.220
0.576
0.881
1.120
1.305
-1.284
-1.227
-1.168
-1.113
-1.059
-1.011
-0.964
-0.914
-0.866
-0.813
-0.758
-0.701
-0.645
-0.592
-0.543
-0.503
-0.473
-0.452
-0.443
-0.445
-0.453
-0.468
-0.488
-0.516
-0.558
-0.618
-0.700
-0.806
-0.933
-1.044
-1.120
-1.101
-0.966
-0.720
-0.413
-0.081
0.260
0.582
0.856
1.075
1.265
-1.362
-1.274
-1.196
-1.130
-1.071
-1.022
-0.972
-0.924
-0.874
-0.822
-0.767
-0.712
-0.657
-0.605
-0.560
-0.524
-0.500
-0.493
-0.498
-0.517
-0.541
-0.561
-0.577
-0.594
-0.615
-0.649
-0.694
-0.758
-0.824
-0.876
-0.900
-0.850
-0.721
-0.525
-0.273
0.006
0.298
0.580
0.825
1.037
1.247
-1.418
-1.300
-1.208
-1.131
-1.069
-1.016
-0.967
-0.918
-0.871
-0.819
-0.767
-0.714
-0.660
-0.610
-0.568
-0.537
-0.524
-0.533
-0.563
-0.611
-0.661
-0.692
-0.705
-0.696
-0.683
-0.682
-0.687
-0.700
-0.720
-0.727
-0.709
-0.645
-0.524
-0.358
-0.150
0.085
0.332
0.573
0.797
0.991
1.186
-1.432
-1.298
-1.194
-1.115
-1.051
-0.997
-0.949
-0.904
-0.858
-0.810
-0.759
-0.707
-0.654
-0.605
-0.564
-0.538
-0.537
-0.572
-0.646
-0.753
-0.854
-0.913
-0.911
-0.858
-0.789
-0.733
-0.691
-0.665
-0.643
-0.616
-0.570
-0.492
-0.384
-0.234
-0.054
0.149
0.366
0.585
0.793
0.963
1.101
-1.405
-1.263
-1.160
-1.080
-1.019
-0.967
-0.922
-0.879
-0.837
-0.792
-0.744
-0.693
-0.642
-0.590
-0.546
-0.523
-0.535
-0.600
-0.748
-0.974
-1.216
-1.348
-1.288
-1.122
-0.949
-0.817
-0.720
-0.654
-0.598
-0.545
-0.481
-0.396
-0.288
-0.149
0.010
0.197
0.407
0.629
0.845
1.006
1.073
-1.338
-1.203
-1.104
-1.030
-0.974
-0.925
-0.885
-0.847
-0.808
-0.768
-0.725
-0.676
-0.622
-0.568
-0.517
-0.485
-0.494
-0.593
-0.850
-1.327
-1.907
-2.217
-2.001
-1.553
-1.176
-0.925
-0.772
-0.668
-0.586
-0.510
-0.437
-0.347
-0.238
-0.110
0.049
0.236
0.456
0.726
1.022
1.232
1.235
-1.236
-1.120
-1.033
-0.969
-0.918
-0.878
-0.843
-0.811
-0.780
-0.744
-0.704
-0.656
-0.601
-0.539
-0.474
-0.418
-0.393
-0.481
-0.826
-1.717
-3.194
-4.080
-3.266
-2.127
-1.422
-1.043
-0.830
-0.698
-0.598
-0.513
-0.429
-0.336
-0.227
-0.097
0.061
0.254
0.508
0.877
1.431
1.906
1.716
0.367
0.123
-0.132
-0.337
-0.451
-0.157
1.880
6.762
9.729
5.282
0.867
-0.362
-0.770
-1.007
-1.210
-1.346
-1.297
-1.088
-0.830
-0.625
-0.491
-0.420
-0.402
-0.432
-0.483
-0.535
-0.576
-0.589
-0.581
-0.558
-0.523
-0.469
-0.399
-0.309
-0.204
-0.093
0.029
0.148
0.258
0.338
0.385
0.101
-0.098
-0.233
-0.283
-0.150
0.450
2.469
6.859
8.107
4.643
0.673
-0.476
-0.870
-1.077
-1.288
-1.483
-1.459
-1.206
-0.915
-0.692
-0.560
-0.494
-0.480
-0.502
-0.541
-0.589
-0.626
-0.641
-0.634
-0.607
-0.559
-0.492
-0.405
-0.297
-0.176
-0.038
0.122
0.291
0.451
0.562
0.604
-0.481
-0.568
-0.536
-0.418
-0.172
0.339
1.375
2.980
3.376
1.570
-0.007
-0.738
-0.965
-1.019
-1.098
-1.207
-1.236
-1.066
-0.846
-0.676
-0.576
-0.537
-0.541
-0.569
-0.617
-0.668
-0.705
-0.725
-0.717
-0.682
-0.620
-0.534
-0.428
-0.300
-0.152
0.023
0.238
0.515
0.822
1.006
0.976
-1.766
-1.531
-1.104
-0.733
-0.387
0.015
0.525
0.987
0.921
0.192
-0.624
-1.097
-1.116
-0.873
-0.611
-0.584
-0.654
-0.671
-0.624
-0.565
-0.545
-0.551
-0.586
-0.641
-0.704
-0.768
-0.815
-0.838
-0.828
-0.784
-0.704
-0.596
-0.464
-0.309
-0.132
0.085
0.377
0.860
1.747
2.072
1.675
-5.165
-3.504
-1.984
-1.147
-0.678
-0.329
-0.041
0.129
-0.001
-0.528
-1.198
-1.591
-1.399
-0.787
-0.180
0.049
-0.062
-0.211
-0.312
-0.393
-0.471
-0.549
-0.630
-0.716
-0.805
-0.891
-0.953
-0.984
-0.965
-0.903
-0.796
-0.659
-0.499
-0.318
-0.114
0.136
0.490
1.172
2.356
3.187
2.523
-11.051
-7.228
-2.952
-1.533
-0.934
-0.639
-0.460
-0.408
-0.590
-1.046
-1.680
-2.028
-1.719
-0.921
-0.145
0.254
0.303
0.203
0.033
-0.180
-0.376
-0.535
-0.677
-0.811
-0.936
-1.049
-1.128
-1.151
-1.122
-1.028
-0.890
-0.714
-0.521
-0.315
-0.087
0.175
0.531
1.126
2.188
2.804
2.865
-13.093
-8.435
-3.146
-1.628
-1.081
-0.877
-0.806
-0.827
-0.970
-1.308
-1.759
-2.027
-1.788
-1.156
-0.512
-0.043
0.326
0.550
0.410
0.043
-0.294
-0.541
-0.750
-0.935
-1.108
-1.253
-1.341
-1.357
-1.296
-1.151
-0.961
-0.741
-0.513
-0.278
-0.042
0.216
0.524
0.941
1.544
2.343
3.608
-7.480
-4.509
-2.300
-1.390
-1.085
-1.045
-1.101
-1.180
-1.263
-1.371
-1.524
-1.685
-1.673
-1.459
-1.258
-0.960
-0.285
0.518
0.576
0.120
-0.297
-0.607
-0.870
-1.115
-1.345
-1.527
-1.625
-1.620
-1.484
-1.271
-0.996
-0.715
-0.446
-0.192
0.049
0.286
0.536
0.830
1.276
2.192
4.906
-2.433
-2.005
-1.292
-0.972
-1.003
-1.191
-1.409
-1.603
-1.688
-1.646
-1.557
-1.588
-1.720
-1.974
-2.637
-3.472
-2.921
-1.035
-0.118
-0.171
-0.454
-0.737
-1.044
-1.360
-1.676
-1.919
-2.019
-1.942
-1.702
-1.358
-0.979
-0.626
-0.310
-0.044
0.194
0.404
0.588
0.773
1.035
1.742
3.866
-1.164
-0.960
-0.637
-0.632
-0.966
-1.381
-1.810
-2.204
-2.470
-2.489
-2.275
-2.081
-2.067
-2.638
-4.925
-10.217
-10.243
-4.769
-1.565
-0.755
-0.710
-0.922
-1.258
-1.664
-2.106
-2.464
-2.565
-2.372
-1.944
-1.429
-0.909
-0.458
-0.088
0.192
0.420
0.594
0.717
0.788
0.837
1.089
1.813
-0.962
-0.788
-0.584
-0.698
-1.118
-1.665
-2.320
-3.069
-3.757
-4.010
-3.657
-2.984
-2.469
-2.743
-5.977
-12.771
-14.100
-7.735
-2.517
-1.177
-0.927
-1.090
-1.447
-1.970
-2.563
-3.051
-3.180
-2.827
-2.165
-1.443
-0.760
-0.205
0.210
0.516
0.728
0.879
0.948
0.925
0.814
0.746
0.827
-1.109
-1.113
-1.077
-1.143
-1.450
-1.979
-2.834
-4.129
-5.616
-6.329
-5.569
-4.064
-2.657
-1.513
-1.362
-6.820
-9.216
-5.085
-2.210
-1.224
-1.012
-1.166
-1.561
-2.142
-2.870
-3.453
-3.581
-3.104
-2.241
-1.341
-0.519
0.134
0.611
0.925
1.131
1.253
1.293
1.203
1.001
0.781
0.622
-1.271
-1.461
-1.543
-1.539
-1.657
-2.087
-3.062
-4.880
-7.347
-8.813
-7.485
-4.962
-2.682
0.097
2.563
1.309
-1.592
-2.032
-1.378
-1.006
-0.944
-1.119
-1.511
-2.081
-2.790
-3.354
-3.455
-2.938
-2.040
-1.058
-0.161
0.605
1.147
1.446
1.581
1.653
1.667
1.561
1.322
1.013
0.732
-1.290
-1.557
-1.643
-1.571
-1.525
-1.761
-2.610
-4.494
-7.284
-8.992
-7.610
-5.022
-2.690
-0.212
2.582
2.602
0.182
-0.699
-0.788
-0.738
-0.788
-0.975
-1.308
-1.790
-2.334
-2.764
-2.782
-2.319
-1.525
-0.590
0.375
1.344
2.083
2.264
2.025
1.849
1.872
1.815
1.577
1.247
0.874
-1.204
-1.409
-1.443
-1.288
-1.030
-0.912
-1.364
-2.838
-5.043
-6.421
-5.794
-4.169
-2.498
-0.989
0.220
0.468
0.
-0.345
-0.469
-0.520
-0.598
-0.753
-1.004
-1.326
-1.683
-1.934
-1.898
-1.538
-0.886
-0.030
1.102
2.737
4.712
4.260
2.249
1.343
1.540
1.800
1.702
1.397
0.972
-1.103
-1.211
-1.159
-0.860
-0.268
0.410
0.356
-0.863
-2.636
-3.735
-3.730
-3.001
-2.046
-1.173
-0.529
-0.230
-0.213
-0.269
-0.316
-0.351
-0.409
-0.507
-0.660
-0.849
-1.030
-1.146
-1.085
-0.790
-0.284
0.489
1.792
4.911
8.144
6.743
1.683
-0.802
0.435
1.516
1.718
1.467
1.018
-1.010
-1.053
-0.919
-0.445
0.702
2.593
2.659
0.607
-1.125
-2.070
-2.305
-2.033
-1.543
-1.052
-0.661
-0.413
-0.290
-0.244
-0.223
-0.214
-0.229
-0.261
-0.319
-0.399
-0.473
-0.498
-0.428
-0.211
0.181
0.816
1.992
4.946
7.916
6.173
0.062
-2.833
-0.288
1.515
1.860
1.561
1.033
-0.940
-0.938
-0.772
-0.243
1.167
3.572
3.623
1.132
-0.467
-1.234
-1.466
-1.374
-1.131
-0.851
-0.607
-0.420
-0.289
-0.202
-0.148
-0.101
-0.066
-0.038
-0.022
-0.007
-0.005
0.017
0.081
0.232
0.504
0.948
1.683
2.941
4.443
3.389
0.422
-0.616
1.328
2.787
2.585
1.792
1.046
-0.878
-0.869
-0.733
-0.341
0.538
1.812
1.840
0.534
-0.401
-0.862
-1.015
-0.980
-0.847
-0.683
-0.517
-0.372
-0.255
-0.161
-0.079
-0.005
0.070
0.146
0.227
0.301
0.360
0.407
0.460
0.561
0.734
0.998
1.375
1.849
2.146
1.884
1.388
1.920
4.728
5.831
4.432
2.156
1.005
-0.814
-0.820
-0.752
-0.547
-0.179
0.208
0.214
-0.145
-0.522
-0.727
-0.795
-0.760
-0.670
-0.553
-0.435
-0.321
-0.215
-0.120
-0.024
0.070
0.171
0.286
0.407
0.531
0.629
0.701
0.757
0.825
0.919
1.049
1.220
1.404
1.526
1.584
1.786
2.899
5.819
7.530
5.290
2.231
0.860
-0.759
-0.788
-0.764
-0.686
-0.545
-0.427
-0.410
-0.502
-0.620
-0.684
-0.691
-0.644
-0.569
-0.475
-0.379
-0.280
-0.181
-0.086
0.015
0.122
0.241
0.373
0.525
0.673
0.805
0.910
0.993
1.062
1.112
1.147
1.183
1.234
1.297
1.420
1.705
2.487
4.245
5.254
3.537
1.708
0.624
-0.723
-0.758
-0.768
-0.741
-0.699
-0.652
-0.633
-0.645
-0.662
-0.660
-0.632
-0.579
-0.506
-0.426
-0.339
-0.252
-0.157
-0.062
0.039
0.152
0.277
0.418
0.580
0.744
0.913
1.067
1.214
1.324
1.350
1.294
1.216
1.170
1.170
1.241
1.434
1.797
2.263
2.413
1.911
1.135
0.411
-0.703
-0.741
-0.764
-0.766
-0.749
-0.728
-0.707
-0.692
-0.673
-0.644
-0.598
-0.542
-0.472
-0.398
-0.318
-0.233
-0.146
-0.050
0.049
0.163
0.289
0.433
0.594
0.773
0.969
1.191
1.438
1.627
1.643
1.485
1.279
1.131
1.064
1.077
1.166
1.308
1.440
1.436
1.208
0.819
0.366
-0.697
-0.738
-0.761
-0.770
-0.765
-0.749
-0.727
-0.702
-0.671
-0.630
-0.579
-0.523
-0.459
-0.385
-0.309
-0.229
-0.145
-0.054
0.044
0.154
0.276
0.417
0.573
0.754
0.972
1.250
1.594
1.888
1.922
1.634
1.301
1.069
0.951
0.922
0.953
1.015
1.064
1.046
0.929
0.733
0.470
-0.706
-0.746
-0.769
-0.777
-0.773
-0.760
-0.737
-0.706
-0.670
-0.626
-0.575
-0.517
-0.452
-0.384
-0.312
-0.236
-0.155
-0.069
0.025
0.129
0.245
0.374
0.520
0.693
0.904
1.181
1.535
1.873
1.893
1.572
1.205
0.944
0.809
0.770
0.785
0.833
0.875
0.891
0.863
0.787
0.667
-0.728
-0.769
-0.789
-0.795
-0.790
-0.773
-0.749
-0.717
-0.679
-0.633
-0.581
-0.523
-0.461
-0.394
-0.325
-0.251
-0.174
-0.091
-0.005
0.091
0.196
0.312
0.439
0.588
0.767
0.988
1.254
1.482
1.482
1.244
0.962
0.748
0.638
0.609
0.641
0.707
0.784
0.854
0.897
0.917
0.925
-0.772
-0.809
-0.827
-0.827
-0.817
-0.799
-0.771
-0.738
-0.697
-0.650
-0.598
-0.540
-0.478
-0.414
-0.346
-0.275
-0.203
-0.125
-0.045
0.041
0.132
0.230
0.337
0.451
0.579
0.729
0.877
0.981
0.964
0.820
0.639
0.502
0.434
0.435
0.500
0.608
0.736
0.865
0.996
1.113
1.244
-0.835
-0.873
-0.882
-0.875
-0.861
-0.838
-0.807
-0.770
-0.727
-0.678
-0.624
-0.565
-0.505
-0.440
-0.374
-0.306
-0.237
-0.165
-0.093
-0.019
0.060
0.139
0.220
0.303
0.389
0.468
0.534
0.564
0.528
0.425
0.309
0.220
0.194
0.248
0.359
0.517
0.702
0.909
1.120
1.354
1.628
-0.929
-0.951
-0.951
-0.937
-0.915
-0.884
-0.851
-0.811
-0.766
-0.717
-0.660
-0.600
-0.538
-0.473
-0.408
-0.342
-0.276
-0.213
-0.148
-0.082
-0.019
0.041
0.102
0.153
0.199
0.232
0.247
0.231
0.172
0.075
-0.021
-0.070
-0.055
0.044
0.206
0.424
0.673
0.951
1.251
1.610
2.101
-1.040
-1.047
-1.033
-1.008
-0.978
-0.943
-0.904
-0.860
-0.814
-0.760
-0.701
-0.639
-0.576
-0.511
-0.446
-0.382
-0.321
-0.260
-0.204
-0.151
-0.100
-0.054
-0.017
0.014
0.030
0.031
0.008
-0.049
-0.133
-0.233
-0.320
-0.353
-0.296
-0.155
0.063
0.333
0.639
0.972
1.341
1.813
2.494
-1.165
-1.150
-1.119
-1.082
-1.044
-1.004
-0.962
-0.915
-0.864
-0.807
-0.746
-0.683
-0.616
-0.550
-0.486
-0.423
-0.366
-0.312
-0.262
-0.217
-0.178
-0.147
-0.126
-0.115
-0.118
-0.143
-0.193
-0.273
-0.381
-0.493
-0.581
-0.589
-0.501
-0.319
-0.053
0.261
0.607
0.979
1.384
1.884
2.590
-1.284
-1.249
-1.205
-1.157
-1.110
-1.065
-1.019
-0.969
-0.916
-0.858
-0.793
-0.725
-0.658
-0.590
-0.526
-0.466
-0.412
-0.363
-0.319
-0.283
-0.255
-0.235
-0.225
-0.228
-0.247
-0.287
-0.350
-0.446
-0.561
-0.671
-0.750
-0.743
-0.639
-0.425
-0.129
0.214
0.587
0.974
1.376
1.792
2.298
-1.396
-1.342
-1.282
-1.226
-1.173
-1.122
-1.072
-1.020
-0.961
-0.900
-0.835
-0.765
-0.695
-0.628
-0.565
-0.506
-0.454
-0.411
-0.376
-0.349
-0.329
-0.319
-0.318
-0.326
-0.352
-0.398
-0.464
-0.553
-0.661
-0.761
-0.823
-0.797
-0.677
-0.454
-0.146
0.203
0.589
0.981
1.349
1.628
1.793
-1.495
-1.421
-1.350
-1.282
-1.221
-1.165
-1.113
-1.059
-0.999
-0.937
-0.868
-0.799
-0.727
-0.659
-0.597
-0.543
-0.496
-0.460
-0.433
-0.415
-0.404
-0.399
-0.401
-0.413
-0.438
-0.477
-0.532
-0.610
-0.692
-0.767
-0.796
-0.760
-0.628
-0.407
-0.123
0.218
0.595
0.983
1.328
1.503
1.447
-1.591
-1.491
-1.398
-1.320
-1.254
-1.193
-1.139
-1.084
-1.022
-0.960
-0.891
-0.820
-0.750
-0.684
-0.625
-0.574
-0.536
-0.509
-0.494
-0.488
-0.488
-0.489
-0.492
-0.499
-0.515
-0.540
-0.574
-0.622
-0.674
-0.713
-0.717
-0.664
-0.531
-0.332
-0.071
0.241
0.595
0.959
1.278
1.450
1.458
-1.671
-1.532
-1.426
-1.338
-1.266
-1.205
-1.148
-1.091
-1.030
-0.967
-0.900
-0.832
-0.762
-0.699
-0.644
-0.601
-0.572
-0.560
-0.563
-0.576
-0.592
-0.603
-0.602
-0.598
-0.594
-0.593
-0.601
-0.620
-0.638
-0.643
-0.621
-0.552
-0.423
-0.243
-0.008
0.263
0.567
0.893
1.176
1.381
1.540
-1.719
-1.548
-1.426
-1.333
-1.256
-1.194
-1.137
-1.079
-1.022
-0.960
-0.895
-0.829
-0.764
-0.704
-0.653
-0.619
-0.603
-0.616
-0.650
-0.700
-0.747
-0.770
-0.765
-0.732
-0.693
-0.658
-0.631
-0.615
-0.602
-0.577
-0.528
-0.449
-0.329
-0.165
0.036
0.272
0.534
0.801
1.048
1.262
1.476
-1.724
-1.534
-1.402
-1.302
-1.227
-1.164
-1.107
-1.054
-0.998
-0.940
-0.878
-0.816
-0.753
-0.697
-0.652
-0.629
-0.633
-0.676
-0.771
-0.896
-1.014
-1.068
-1.033
-0.939
-0.835
-0.743
-0.674
-0.623
-0.576
-0.529
-0.465
-0.378
-0.262
-0.110
0.068
0.277
0.505
0.733
0.951
1.133
1.298
-1.666
-1.482
-1.348
-1.252
-1.177
-1.116
-1.063
-1.013
-0.962
-0.908
-0.851
-0.791
-0.732
-0.679
-0.636
-0.622
-0.649
-0.749
-0.939
-1.225
-1.526
-1.663
-1.550
-1.297
-1.048
-0.865
-0.737
-0.642
-0.573
-0.506
-0.430
-0.340
-0.223
-0.082
0.086
0.276
0.486
0.704
0.913
1.070
1.146
-1.566
-1.396
-1.273
-1.184
-1.114
-1.057
-1.010
-0.963
-0.918
-0.870
-0.816
-0.761
-0.703
-0.648
-0.609
-0.597
-0.641
-0.801
-1.163
-1.817
-2.689
-3.093
-2.648
-1.908
-1.348
-1.012
-0.812
-0.682
-0.589
-0.509
-0.429
-0.334
-0.221
-0.082
0.080
0.269
0.480
0.717
0.953
1.123
1.138
-1.433
-1.287
-1.179
-1.101
-1.041
-0.993
-0.950
-0.911
-0.869
-0.826
-0.779
-0.727
-0.669
-0.613
-0.566
-0.540
-0.585
-0.777
-1.363
-2.805
-5.684
-7.656
-5.121
-2.815
-1.692
-1.160
-0.889
-0.729
-0.626
-0.542
-0.457
-0.364
-0.249
-0.110
0.056
0.251
0.482
0.764
1.075
1.308
1.299
0.098
-0.114
-0.302
-0.446
-0.488
-0.179
1.300
5.457
6.608
3.827
0.980
-0.202
-0.826
-1.316
-1.937
-2.522
-2.523
-1.950
-1.335
-0.928
-0.697
-0.585
-0.550
-0.562
-0.599
-0.646
-0.685
-0.704
-0.701
-0.675
-0.627
-0.558
-0.467
-0.363
-0.248
-0.126
0.
0.123
0.234
0.315
0.367
-0.270
-0.381
-0.431
-0.390
-0.174
0.490
2.184
5.909
7.243
3.926
1.128
-0.236
-0.927
-1.485
-2.301
-3.275
-3.355
-2.388
-1.512
-1.003
-0.744
-0.625
-0.595
-0.609
-0.654
-0.707
-0.747
-0.772
-0.768
-0.736
-0.673
-0.587
-0.478
-0.353
-0.216
-0.067
0.091
0.257
0.408
0.518
0.574
-0.804
-0.802
-0.703
-0.506
-0.155
0.515
1.742
3.484
4.115
2.569
0.605
-0.588
-1.083
-1.311
-1.771
-2.576
-2.732
-2.020
-1.316
-0.905
-0.709
-0.630
-0.628
-0.669
-0.730
-0.798
-0.856
-0.889
-0.887
-0.840
-0.759
-0.646
-0.512
-0.360
-0.195
-0.008
0.203
0.450
0.710
0.869
0.881
-1.713
-1.536
-1.163
-0.771
-0.347
0.225
1.067
2.076
2.393
1.248
-0.448
-1.462
-1.471
-0.857
-0.308
-0.480
-0.943
-0.975
-0.789
-0.644
-0.584
-0.594
-0.649
-0.730
-0.828
-0.924
-1.007
-1.053
-1.052
-0.990
-0.879
-0.729
-0.560
-0.372
-0.173
0.054
0.327
0.717
1.247
1.551
1.374
-3.668
-2.862
-1.827
-1.133
-0.643
-0.178
0.353
0.846
0.767
-0.353
-2.101
-3.145
-2.394
-0.563
1.324
1.732
0.783
0.150
-0.119
-0.273
-0.411
-0.536
-0.668
-0.807
-0.950
-1.089
-1.201
-1.268
-1.260
-1.175
-1.020
-0.827
-0.609
-0.380
-0.150
0.111
0.438
0.944
1.848
2.249
1.917
-7.826
-4.707
-2.511
-1.462
-0.926
-0.575
-0.308
-0.176
-0.494
-1.643
-3.591
-4.942
-3.475
-0.831
1.532
2.306
1.693
1.142
0.660
0.180
-0.196
-0.475
-0.696
-0.909
-1.105
-1.298
-1.445
-1.519
-1.505
-1.372
-1.164
-0.913
-0.642
-0.378
-0.113
0.163
0.495
0.969
1.691
2.229
2.210
-8.067
-5.127
-2.633
-1.590
-1.135
-0.914
-0.809
-0.823
-1.078
-1.869
-3.290
-4.318
-3.279
-1.282
0.444
1.488
2.087
2.547
1.853
0.746
0.017
-0.437
-0.772
-1.060
-1.330
-1.565
-1.748
-1.830
-1.767
-1.574
-1.288
-0.960
-0.637
-0.333
-0.052
0.223
0.526
0.901
1.380
1.934
2.568
-4.040
-3.274
-2.125
-1.490
-1.240
-1.178
-1.204
-1.257
-1.304
-1.290
-1.442
-2.055
-2.127
-1.431
-0.567
0.451
2.510
4.706
3.629
1.238
0.104
-0.485
-0.907
-1.295
-1.656
-1.974
-2.173
-2.209
-2.053
-1.743
-1.345
-0.937
-0.553
-0.223
0.060
0.324
0.588
0.874
1.262
1.878
2.952
-1.595
-1.785
-1.510
-1.320
-1.311
-1.438
-1.624
-1.771
-1.698
-1.202
-0.474
-0.855
-1.485
-1.675
-1.691
-1.359
0.686
3.542
3.026
0.943
-0.068
-0.652
-1.153
-1.655
-2.178
-2.604
-2.830
-2.732
-2.395
-1.887
-1.319
-0.806
-0.376
-0.026
0.250
0.490
0.701
0.913
1.183
1.676
2.569
-0.995
-1.169
-1.164
-1.234
-1.437
-1.773
-2.202
-2.631
-2.858
-2.550
-1.863
-1.682
-1.834
-2.110
-3.017
-4.493
-3.863
-0.939
0.264
0.013
-0.451
-0.922
-1.478
-2.170
-2.956
-3.662
-3.898
-3.571
-2.846
-2.003
-1.210
-0.547
-0.061
0.278
0.530
0.745
0.911
1.043
1.162
1.375
1.777
-0.999
-1.078
-1.157
-1.329
-1.672
-2.205
-2.967
-4.036
-5.103
-5.425
-4.645
-3.429
-2.544
-2.182
-3.087
-6.236
-6.892
-3.397
-1.301
-0.745
-0.823
-1.203
-1.833
-2.756
-3.948
-5.126
-5.516
-4.716
-3.386
-2.097
-1.002
-0.175
0.373
0.712
0.946
1.150
1.284
1.310
1.274
1.227
1.251
-1.139
-1.233
-1.359
-1.575
-1.954
-2.633
-3.865
-6.043
-9.225
-11.159
-8.992
-5.595
-3.128
-1.077
0.667
-1.188
-3.687
-2.728
-1.517
-1.013
-1.016
-1.374
-2.060
-3.157
-4.766
-6.503
-7.021
-5.704
-3.738
-2.050
-0.718
0.253
0.861
1.226
1.486
1.731
1.853
1.792
1.562
1.307
1.087
-1.254
-1.411
-1.583
-1.800
-2.145
-2.854
-4.409
-7.947
-15.424
-21.987
-15.160
-7.706
-3.546
0.443
4.050
3.330
0.124
-1.219
-1.109
-0.948
-1.041
-1.389
-2.057
-3.160
-4.763
-6.438
-6.913
-5.533
-3.502
-1.748
-0.347
0.703
1.408
1.811
2.145
2.439
2.590
2.429
1.993
1.538
1.131
-1.305
-1.509
-1.705
-1.881
-2.101
-2.544
-3.823
-7.513
-15.976
-22.585
-16.278
-8.018
-3.677
-0.295
3.035
3.106
0.687
-0.492
-0.733
-0.785
-0.936
-1.255
-1.810
-2.671
-3.829
-4.937
-5.201
-4.222
-2.686
-1.177
0.146
1.311
2.167
2.514
2.649
2.934
3.205
2.987
2.407
1.779
1.233
-1.299
-1.508
-1.705
-1.809
-1.807
-1.654
-1.664
-3.835
-9.017
-12.508
-10.127
-6.208
-3.326
-1.278
0.258
0.597
0.061
-0.355
-0.537
-0.633
-0.772
-1.021
-1.422
-1.996
-2.670
-3.230
-3.288
-2.673
-1.667
-0.498
0.795
2.318
3.763
3.561
2.223
1.936
2.753
3.024
2.580
1.914
1.324
-1.256
-1.459
-1.615
-1.643
-1.416
-0.656
0.752
-0.033
-3.729
-5.828
-5.601
-4.133
-2.687
-1.510
-0.712
-0.340
-0.297
-0.370
-0.429
-0.491
-0.591
-0.756
-1.005
-1.323
-1.672
-1.910
-1.862
-1.477
-0.795
0.120
1.408
3.641
6.267
4.895
-1.252
-2.632
0.144
2.282
2.397
1.921
1.347
-1.197
-1.373
-1.498
-1.460
-1.077
-0.219
0.706
0.170
-1.824
-3.106
-3.258
-2.723
-2.019
-1.366
-0.866
-0.562
-0.421
-0.361
-0.349
-0.365
-0.410
-0.494
-0.618
-0.774
-0.920
-0.991
-0.913
-0.643
-0.167
0.527
1.608
3.615
5.957
3.769
-3.430
-6.788
-2.488
1.624
2.196
1.855
1.296
-1.121
-1.277
-1.372
-1.316
-0.915
-0.285
0.016
-0.507
-1.404
-1.976
-2.100
-1.876
-1.510
-1.126
-0.809
-0.577
-0.425
-0.334
-0.281
-0.254
-0.249
-0.267
-0.299
-0.346
-0.380
-0.376
-0.291
-0.093
0.235
0.721
1.419
2.408
3.228
1.766
-2.644
-3.461
-0.321
2.091
2.354
1.838
1.145
-1.032
-1.170
-1.260
-1.229
-0.998
-0.638
-0.566
-0.870
-1.252
-1.489
-1.510
-1.374
-1.159
-0.922
-0.700
-0.524
-0.387
-0.289
-0.214
-0.155
-0.111
-0.075
-0.046
-0.020
0.004
0.049
0.133
0.279
0.496
0.798
1.189
1.609
1.806
1.411
0.620
0.742
2.374
3.560
2.928
1.825
0.882
-0.940
-1.063
-1.154
-1.168
-1.086
-0.971
-0.942
-1.046
-1.165
-1.221
-1.186
-1.076
-0.925
-0.757
-0.599
-0.456
-0.340
-0.240
-0.151
-0.075
-0.001
0.070
0.141
0.213
0.279
0.348
0.432
0.538
0.679
0.856
1.058
1.251
1.365
1.374
1.432
2.019
3.433
4.419
3.117
1.650
0.502
-0.856
-0.974
-1.061
-1.100
-1.092
-1.063
-1.052
-1.059
-1.071
-1.049
-0.986
-0.890
-0.770
-0.642
-0.517
-0.398
-0.291
-0.195
-0.101
-0.014
0.078
0.172
0.271
0.368
0.465
0.560
0.653
0.744
0.833
0.919
1.010
1.101
1.189
1.282
1.483
1.963
2.739
3.089
2.316
1.214
0.168
-0.795
-0.902
-0.980
-1.026
-1.043
-1.041
-1.027
-1.006
-0.972
-0.929
-0.855
-0.769
-0.667
-0.563
-0.458
-0.356
-0.256
-0.161
-0.067
0.029
0.130
0.236
0.348
0.468
0.589
0.707
0.824
0.919
0.973
0.999
1.009
1.031
1.074
1.155
1.309
1.564
1.840
1.884
1.476
0.808
0.007
-0.764
-0.856
-0.920
-0.963
-0.980
-0.984
-0.968
-0.940
-0.897
-0.839
-0.769
-0.690
-0.602
-0.511
-0.417
-0.326
-0.234
-0.142
-0.047
0.049
0.155
0.264
0.385
0.517
0.658
0.807
0.952
1.065
1.106
1.078
1.021
0.977
0.978
1.017
1.103
1.220
1.309
1.269
1.032
0.629
0.086
-0.758
-0.832
-0.887
-0.919
-0.932
-0.931
-0.915
-0.880
-0.836
-0.782
-0.715
-0.643
-0.562
-0.479
-0.396
-0.310
-0.223
-0.135
-0.043
0.054
0.155
0.268
0.389
0.522
0.675
0.844
1.013
1.144
1.174
1.109
1.000
0.915
0.879
0.888
0.940
1.003
1.043
1.014
0.886
0.662
0.357
-0.775
-0.837
-0.878
-0.902
-0.907
-0.902
-0.881
-0.847
-0.803
-0.750
-0.687
-0.618
-0.544
-0.466
-0.388
-0.306
-0.225
-0.141
-0.051
0.041
0.140
0.244
0.362
0.490
0.639
0.804
0.973
1.105
1.128
1.041
0.916
0.819
0.770
0.773
0.814
0.870
0.924
0.944
0.908
0.824
0.709
-0.808
-0.865
-0.896
-0.910
-0.911
-0.895
-0.872
-0.838
-0.793
-0.741
-0.681
-0.615
-0.543
-0.469
-0.393
-0.317
-0.238
-0.158
-0.073
0.013
0.106
0.202
0.307
0.422
0.549
0.687
0.829
0.925
0.940
0.867
0.759
0.678
0.643
0.656
0.715
0.800
0.897
0.977
1.021
1.044
1.059
-0.872
-0.922
-0.942
-0.945
-0.936
-0.917
-0.889
-0.851
-0.804
-0.751
-0.691
-0.626
-0.557
-0.484
-0.410
-0.336
-0.261
-0.183
-0.105
-0.025
0.056
0.145
0.231
0.327
0.427
0.530
0.622
0.680
0.687
0.636
0.555
0.509
0.496
0.537
0.629
0.757
0.910
1.070
1.209
1.299
1.414
-0.971
-1.004
-1.011
-1.004
-0.984
-0.958
-0.924
-0.884
-0.835
-0.780
-0.720
-0.653
-0.582
-0.510
-0.437
-0.364
-0.291
-0.219
-0.145
-0.074
0.000
0.070
0.144
0.216
0.287
0.354
0.407
0.432
0.425
0.383
0.339
0.316
0.335
0.413
0.545
0.721
0.945
1.187
1.422
1.637
1.939
-1.110
-1.116
-1.104
-1.079
-1.052
-1.017
-0.979
-0.935
-0.883
-0.825
-0.760
-0.692
-0.619
-0.545
-0.472
-0.399
-0.329
-0.261
-0.193
-0.129
-0.066
-0.007
0.048
0.101
0.147
0.183
0.205
0.204
0.184
0.149
0.119
0.122
0.172
0.286
0.456
0.685
0.960
1.282
1.628
2.042
2.670
-1.278
-1.250
-1.211
-1.173
-1.130
-1.090
-1.046
-0.998
-0.943
-0.880
-0.812
-0.740
-0.664
-0.588
-0.513
-0.441
-0.372
-0.306
-0.246
-0.188
-0.136
-0.086
-0.045
-0.010
0.015
0.030
0.027
0.006
-0.025
-0.059
-0.080
-0.057
0.018
0.159
0.365
0.640
0.965
1.342
1.789
2.367
3.415
-1.457
-1.389
-1.328
-1.268
-1.219
-1.172
-1.123
-1.069
-1.011
-0.943
-0.872
-0.793
-0.713
-0.635
-0.558
-0.485
-0.418
-0.356
-0.300
-0.249
-0.205
-0.167
-0.137
-0.117
-0.106
-0.109
-0.124
-0.157
-0.200
-0.236
-0.248
-0.213
-0.117
0.056
0.292
0.597
0.954
1.370
1.851
2.486
3.599
-1.622
-1.523
-1.437
-1.367
-1.309
-1.252
-1.201
-1.143
-1.080
-1.009
-0.932
-0.848
-0.765
-0.682
-0.603
-0.530
-0.465
-0.407
-0.355
-0.312
-0.276
-0.245
-0.226
-0.212
-0.213
-0.227
-0.250
-0.288
-0.332
-0.363
-0.373
-0.324
-0.210
-0.020
0.240
0.566
0.957
1.409
1.882
2.370
3.039
-1.760
-1.639
-1.537
-1.456
-1.386
-1.328
-1.271
-1.212
-1.145
-1.071
-0.988
-0.899
-0.811
-0.726
-0.646
-0.575
-0.511
-0.459
-0.413
-0.377
-0.348
-0.325
-0.312
-0.304
-0.308
-0.322
-0.348
-0.384
-0.421
-0.450
-0.441
-0.381
-0.256
-0.054
0.217
0.557
0.984
1.480
1.970
2.223
1.969
-1.869
-1.728
-1.618
-1.522
-1.452
-1.388
-1.329
-1.265
-1.196
-1.118
-1.031
-0.943
-0.851
-0.766
-0.685
-0.616
-0.559
-0.510
-0.473
-0.446
-0.425
-0.408
-0.397
-0.391
-0.392
-0.405
-0.422
-0.449
-0.471
-0.482
-0.460
-0.390
-0.258
-0.058
0.209
0.557
0.993
1.536
2.108
2.239
1.221
-1.960
-1.796
-1.670
-1.570
-1.489
-1.424
-1.361
-1.299
-1.229
-1.149
-1.062
-0.970
-0.879
-0.794
-0.717
-0.653
-0.602
-0.564
-0.539
-0.524
-0.512
-0.503
-0.493
-0.482
-0.476
-0.474
-0.479
-0.487
-0.491
-0.484
-0.447
-0.367
-0.229
-0.039
0.216
0.544
0.966
1.483
2.044
2.219
1.521
-2.028
-1.836
-1.696
-1.586
-1.504
-1.433
-1.370
-1.304
-1.235
-1.157
-1.071
-0.981
-0.892
-0.811
-0.739
-0.682
-0.643
-0.621
-0.615
-0.621
-0.624
-0.623
-0.613
-0.590
-0.567
-0.545
-0.529
-0.513
-0.499
-0.470
-0.416
-0.328
-0.198
-0.016
0.212
0.504
0.865
1.300
1.729
1.950
1.861
-2.060
-1.841
-1.684
-1.573
-1.485
-1.414
-1.350
-1.285
-1.217
-1.141
-1.059
-0.974
-0.891
-0.814
-0.751
-0.705
-0.682
-0.685
-0.713
-0.756
-0.791
-0.807
-0.785
-0.741
-0.681
-0.627
-0.581
-0.542
-0.503
-0.455
-0.390
-0.298
-0.169
-0.001
0.205
0.455
0.749
1.075
1.388
1.613
1.807
-2.042
-1.800
-1.638
-1.525
-1.438
-1.366
-1.304
-1.242
-1.176
-1.107
-1.029
-0.949
-0.873
-0.804
-0.749
-0.715
-0.716
-0.762
-0.846
-0.967
-1.073
-1.117
-1.075
-0.967
-0.840
-0.733
-0.646
-0.577
-0.516
-0.452
-0.378
-0.278
-0.156
-0.002
0.184
0.401
0.644
0.900
1.142
1.337
1.527
-1.953
-1.718
-1.563
-1.451
-1.366
-1.299
-1.238
-1.181
-1.120
-1.056
-0.984
-0.912
-0.842
-0.778
-0.732
-0.714
-0.746
-0.844
-1.038
-1.318
-1.605
-1.728
-1.598
-1.334
-1.068
-0.869
-0.726
-0.625
-0.545
-0.467
-0.385
-0.287
-0.165
-0.019
0.155
0.349
0.565
0.779
0.992
1.155
1.266
-1.812
-1.601
-1.459
-1.355
-1.278
-1.216
-1.160
-1.108
-1.053
-0.996
-0.934
-0.867
-0.802
-0.741
-0.697
-0.690
-0.750
-0.926
-1.295
-1.945
-2.752
-3.144
-2.670
-1.946
-1.378
-1.028
-0.817
-0.684
-0.587
-0.504
-0.422
-0.324
-0.204
-0.059
0.108
0.298
0.506
0.720
0.926
1.081
1.158
-1.634
-1.461
-1.338
-1.248
-1.182
-1.126
-1.076
-1.032
-0.984
-0.931
-0.875
-0.815
-0.751
-0.692
-0.651
-0.644
-0.714
-0.954
-1.561
-2.964
-5.604
-7.235
-5.019
-2.851
-1.733
-1.185
-0.907
-0.750
-0.645
-0.569
-0.493
-0.400
-0.276
-0.129
0.045
0.241
0.451
0.682
0.908
1.088
1.185
-0.033
-0.274
-0.437
-0.535
-0.508
-0.260
0.539
1.912
2.622
1.792
0.600
-0.297
-0.969
-1.753
-3.106
-4.879
-4.996
-3.234
-1.891
-1.198
-0.862
-0.711
-0.655
-0.660
-0.694
-0.740
-0.784
-0.812
-0.814
-0.785
-0.727
-0.641
-0.538
-0.420
-0.294
-0.165
-0.035
0.087
0.196
0.283
0.348
-0.518
-0.577
-0.580
-0.504
-0.250
0.347
1.565
3.388
4.298
2.949
1.067
-0.265
-1.105
-2.081
-4.328
-8.591
-8.775
-4.615
-2.259
-1.295
-0.894
-0.730
-0.686
-0.702
-0.751
-0.813
-0.873
-0.910
-0.910
-0.873
-0.798
-0.689
-0.563
-0.420
-0.269
-0.114
0.044
0.197
0.333
0.443
0.515
-0.982
-0.928
-0.805
-0.586
-0.203
0.537
1.954
4.493
6.704
4.267
1.070
-0.637
-1.307
-1.743
-3.218
-6.987
-7.522
-3.883
-1.950
-1.150
-0.822
-0.708
-0.699
-0.753
-0.836
-0.933
-1.021
-1.076
-1.079
-1.030
-0.926
-0.780
-0.614
-0.434
-0.250
-0.062
0.136
0.337
0.532
0.667
0.730
-1.451
-1.358
-1.103
-0.779
-0.342
0.367
1.718
4.464
6.560
3.921
-0.238
-2.144
-2.010
-0.664
0.598
-0.193
-1.719
-1.576
-1.066
-0.751
-0.639
-0.637
-0.706
-0.815
-0.951
-1.097
-1.231
-1.320
-1.331
-1.258
-1.107
-0.911
-0.686
-0.461
-0.236
-0.009
0.236
0.509
0.787
0.967
0.999
-2.052
-1.910
-1.478
-1.038
-0.601
-0.047
0.819
2.092
2.708
0.271
-3.941
-6.710
-4.334
0.345
5.345
5.775
2.344
0.442
-0.022
-0.226
-0.378
-0.537
-0.700
-0.888
-1.096
-1.309
-1.512
-1.643
-1.664
-1.549
-1.340
-1.062
-0.769
-0.489
-0.222
0.046
0.329
0.653
1.019
1.253
1.285
-2.645
-2.444
-1.795
-1.266
-0.881
-0.517
-0.127
0.182
-0.238
-2.568
-9.038
-12.030
-8.686
-0.434
5.687
6.906
3.826
1.961
1.103
0.423
-0.073
-0.420
-0.712
-0.988
-1.278
-1.585
-1.852
-2.039
-2.053
-1.898
-1.586
-1.208
-0.836
-0.491
-0.185
0.106
0.403
0.734
1.092
1.373
1.513
-2.357
-2.408
-1.847
-1.398
-1.118
-0.919
-0.793
-0.792
-1.181
-2.676
-7.231
-10.489
-7.340
-1.566
2.192
3.700
3.951
4.538
3.121
1.273
0.236
-0.343
-0.760
-1.144
-1.531
-1.917
-2.261
-2.481
-2.462
-2.222
-1.788
-1.306
-0.849
-0.450
-0.112
0.190
0.477
0.779
1.100
1.419
1.714
-1.244
-1.818
-1.631
-1.406
-1.294
-1.263
-1.276
-1.297
-1.217
-0.647
-0.324
-2.022
-2.874
-1.427
0.205
1.847
5.335
7.902
5.875
2.155
0.427
-0.367
-0.909
-1.406
-1.910
-2.405
-2.803
-2.977
-2.861
-2.465
-1.888
-1.274
-0.742
-0.317
0.026
0.322
0.590
0.849
1.121
1.447
1.832
-0.639
-1.270
-1.381
-1.410
-1.471
-1.606
-1.779
-1.850
-1.510
0.549
2.342
1.509
-0.858
-1.257
-0.731
0.487
4.174
7.182
5.495
1.956
0.277
-0.539
-1.193
-1.862
-2.594
-3.282
-3.730
-3.719
-3.314
-2.612
-1.813
-1.053
-0.478
-0.063
0.251
0.532
0.764
0.977
1.181
1.434
1.746
-0.674
-1.090
-1.293
-1.469
-1.702
-2.040
-2.462
-2.885
-2.945
-1.882
0.286
-0.105
-1.271
-1.529
-1.466
-1.112
0.343
2.425
2.042
0.733
-0.158
-0.861
-1.628
-2.614
-3.870
-5.136
-5.669
-5.156
-3.980
-2.715
-1.546
-0.594
0.019
0.358
0.604
0.847
1.066
1.219
1.311
1.405
1.515
-0.910
-1.151
-1.377
-1.645
-2.019
-2.576
-3.439
-4.640
-5.969
-6.300
-4.950
-3.448
-2.453
-1.791
-1.528
-1.704
-1.509
-0.621
-0.108
-0.211
-0.626
-1.229
-2.146
-3.586
-5.915
-8.804
-9.842
-7.816
-4.997
-2.819
-1.112
0.147
0.760
0.952
1.111
1.377
1.601
1.671
1.594
1.467
1.363
-1.138
-1.326
-1.578
-1.898
-2.377
-3.151
-4.596
-7.403
-12.465
-16.018
-11.881
-6.690
-3.551
-1.548
-0.135
-0.298
-1.062
-1.021
-0.724
-0.681
-0.936
-1.507
-2.529
-4.414
-7.922
-13.804
-16.348
-11.038
-5.908
-2.809
-0.667
0.889
1.554
1.653
1.869
2.295
2.557
2.476
2.122
1.705
1.365
-1.297
-1.513
-1.801
-2.167
-2.671
-3.528
-5.422
-10.455
-23.768
-31.015
-23.417
-9.946
-4.401
-1.187
1.807
1.837
-0.007
-0.671
-0.750
-0.812
-1.055
-1.586
-2.580
-4.446
-8.037
-13.888
-16.592
-10.915
-5.708
-2.484
-0.335
1.215
2.011
2.363
2.936
3.802
4.198
3.767
2.890
2.069
1.476
-1.402
-1.670
-2.016
-2.400
-2.837
-3.382
-4.750
-9.957
-24.122
-34.431
-24.339
-10.498
-4.609
-1.483
0.817
1.192
0.162
-0.438
-0.645
-0.781
-1.018
-1.478
-2.296
-3.687
-6.008
-8.885
-9.845
-7.359
-4.214
-1.820
-0.027
1.364
2.314
3.016
4.065
5.671
6.489
5.436
3.756
2.446
1.624
-1.461
-1.784
-2.174
-2.590
-2.887
-2.500
-1.105
-3.851
-12.609
-19.873
-14.409
-7.707
-4.063
-1.877
-0.508
-0.044
-0.192
-0.424
-0.564
-0.696
-0.892
-1.236
-1.797
-2.656
-3.807
-4.910
-5.155
-4.149
-2.572
-1.010
0.412
1.728
2.753
3.314
4.014
5.915
7.484
6.267
4.156
2.642
1.732
-1.476
-1.836
-2.283
-2.771
-3.002
-1.809
1.086
1.118
-3.758
-7.501
-6.995
-4.969
-3.163
-1.861
-1.015
-0.579
-0.456
-0.463
-0.511
-0.586
-0.727
-0.951
-1.292
-1.769
-2.298
-2.706
-2.718
-2.209
-1.336
-0.298
0.839
2.130
3.129
2.703
0.334
0.986
4.561
5.093
3.779
2.620
1.827
-1.441
-1.811
-2.283
-2.820
-3.172
-2.506
0.133
0.341
-2.282
-3.964
-3.981
-3.252
-2.373
-1.622
-1.070
-0.727
-0.545
-0.473
-0.454
-0.477
-0.549
-0.673
-0.858
-1.085
-1.321
-1.442
-1.383
-1.063
-0.530
0.178
1.055
2.077
2.780
1.473
-2.429
-2.845
0.517
3.211
3.053
2.443
1.863
-1.361
-1.713
-2.149
-2.664
-3.068
-3.010
-2.351
-2.006
-2.407
-2.759
-2.656
-2.284
-1.810
-1.347
-0.977
-0.719
-0.544
-0.444
-0.385
-0.372
-0.387
-0.433
-0.509
-0.603
-0.681
-0.697
-0.610
-0.386
-0.031
0.444
1.033
1.664
1.944
1.064
-1.613
-2.472
0.627
2.342
2.493
2.137
1.590
-1.235
-1.551
-1.917
-2.319
-2.635
-2.758
-2.579
-2.357
-2.236
-2.151
-1.981
-1.709
-1.410
-1.108
-0.852
-0.649
-0.501
-0.393
-0.320
-0.275
-0.247
-0.242
-0.246
-0.252
-0.255
-0.220
-0.124
0.037
0.274
0.582
0.945
1.284
1.438
1.198
0.683
0.750
1.676
2.325
2.215
1.679
0.916
-1.094
-1.366
-1.645
-1.930
-2.154
-2.257
-2.189
-2.062
-1.903
-1.740
-1.557
-1.351
-1.134
-0.924
-0.733
-0.570
-0.444
-0.338
-0.254
-0.190
-0.135
-0.089
-0.051
-0.010
0.034
0.098
0.186
0.308
0.470
0.663
0.878
1.077
1.200
1.232
1.264
1.535
2.019
2.265
1.906
1.159
0.132
-0.966
-1.192
-1.406
-1.600
-1.744
-1.810
-1.790
-1.694
-1.573
-1.427
-1.273
-1.109
-0.944
-0.785
-0.636
-0.503
-0.387
-0.288
-0.200
-0.123
-0.050
0.020
0.087
0.157
0.228
0.306
0.394
0.494
0.607
0.724
0.849
0.970
1.071
1.161
1.296
1.527
1.801
1.844
1.444
0.683
-0.405
-0.877
-1.061
-1.224
-1.350
-1.438
-1.486
-1.471
-1.409
-1.312
-1.201
-1.072
-0.946
-0.810
-0.683
-0.561
-0.445
-0.343
-0.247
-0.159
-0.072
0.009
0.091
0.176
0.264
0.356
0.447
0.543
0.630
0.709
0.777
0.839
0.903
0.970
1.060
1.170
1.314
1.422
1.372
1.031
0.407
-0.542
-0.829
-0.975
-1.090
-1.182
-1.243
-1.265
-1.250
-1.201
-1.132
-1.039
-0.937
-0.830
-0.720
-0.612
-0.507
-0.406
-0.310
-0.219
-0.131
-0.044
0.044
0.134
0.230
0.327
0.430
0.535
0.635
0.719
0.777
0.808
0.828
0.848
0.887
0.944
1.020
1.102
1.141
1.067
0.833
0.391
-0.280
-0.826
-0.936
-1.019
-1.079
-1.114
-1.123
-1.107
-1.070
-1.006
-0.934
-0.849
-0.757
-0.663
-0.567
-0.474
-0.382
-0.293
-0.205
-0.119
-0.031
0.057
0.149
0.246
0.348
0.457
0.567
0.673
0.759
0.801
0.809
0.796
0.792
0.806
0.845
0.904
0.963
0.993
0.959
0.820
0.582
0.244
-0.853
-0.936
-0.993
-1.031
-1.051
-1.049
-1.029
-0.992
-0.938
-0.872
-0.796
-0.716
-0.630
-0.544
-0.458
-0.372
-0.288
-0.204
-0.120
-0.035
0.052
0.142
0.237
0.336
0.439
0.550
0.652
0.728
0.763
0.758
0.733
0.717
0.727
0.762
0.826
0.899
0.962
0.995
0.955
0.880
0.814
-0.903
-0.971
-1.009
-1.030
-1.033
-1.024
-0.998
-0.959
-0.909
-0.848
-0.778
-0.703
-0.623
-0.541
-0.459
-0.376
-0.294
-0.214
-0.134
-0.052
0.031
0.116
0.202
0.293
0.386
0.485
0.568
0.634
0.661
0.652
0.630
0.619
0.637
0.688
0.773
0.884
1.014
1.129
1.189
1.175
1.215
-0.994
-1.044
-1.065
-1.067
-1.058
-1.038
-1.008
-0.968
-0.916
-0.855
-0.787
-0.712
-0.635
-0.555
-0.473
-0.394
-0.314
-0.235
-0.158
-0.081
-0.004
0.072
0.150
0.227
0.307
0.383
0.449
0.496
0.516
0.512
0.500
0.506
0.542
0.615
0.739
0.902
1.119
1.333
1.489
1.496
1.401
-1.134
-1.156
-1.151
-1.138
-1.116
-1.087
-1.049
-1.006
-0.950
-0.889
-0.819
-0.742
-0.664
-0.582
-0.501
-0.420
-0.342
-0.266
-0.193
-0.121
-0.051
0.019
0.083
0.150
0.210
0.266
0.313
0.341
0.354
0.356
0.358
0.382
0.438
0.543
0.701
0.927
1.225
1.566
1.855
1.926
1.832
-1.331
-1.303
-1.270
-1.235
-1.201
-1.162
-1.118
-1.069
-1.012
-0.945
-0.871
-0.790
-0.706
-0.623
-0.538
-0.458
-0.380
-0.305
-0.234
-0.168
-0.104
-0.044
0.011
0.062
0.108
0.146
0.172
0.189
0.195
0.199
0.213
0.252
0.331
0.464
0.658
0.929
1.291
1.722
2.154
2.474
2.918
-1.563
-1.480
-1.409
-1.354
-1.305
-1.257
-1.210
-1.154
-1.091
-1.020
-0.938
-0.851
-0.762
-0.671
-0.584
-0.501
-0.423
-0.350
-0.283
-0.220
-0.164
-0.113
-0.067
-0.028
0.006
0.029
0.044
0.050
0.051
0.054
0.076
0.130
0.228
0.382
0.603
0.911
1.305
1.779
2.295
2.921
4.143
-1.807
-1.661
-1.558
-1.481
-1.421
-1.367
-1.312
-1.254
-1.185
-1.107
-1.018
-0.923
-0.825
-0.727
-0.635
-0.549
-0.470
-0.399
-0.334
-0.276
-0.226
-0.182
-0.145
-0.116
-0.093
-0.079
-0.074
-0.074
-0.077
-0.068
-0.043
0.025
0.138
0.311
0.556
0.875
1.288
1.783
2.354
3.095
4.620
-2.023
-1.839
-1.703
-1.610
-1.538
-1.479
-1.421
-1.357
-1.284
-1.198
-1.102
-0.998
-0.890
-0.787
-0.690
-0.600
-0.521
-0.451
-0.391
-0.338
-0.294
-0.255
-0.225
-0.201
-0.187
-0.177
-0.177
-0.181
-0.180
-0.169
-0.135
-0.061
0.067
0.253
0.512
0.857
1.300
1.854
2.474
3.060
3.800
-2.192
-1.982
-1.834
-1.726
-1.647
-1.582
-1.521
-1.456
-1.378
-1.285
-1.181
-1.067
-0.951
-0.842
-0.740
-0.651
-0.572
-0.505
-0.449
-0.402
-0.364
-0.332
-0.305
-0.286
-0.271
-0.268
-0.263
-0.264
-0.261
-0.242
-0.198
-0.115
0.019
0.217
0.484
0.854
1.360
2.065
2.925
3.370
2.207
-2.309
-2.086
-1.932
-1.820
-1.734
-1.664
-1.603
-1.536
-1.455
-1.357
-1.246
-1.125
-1.004
-0.890
-0.787
-0.697
-0.622
-0.561
-0.511
-0.471
-0.440
-0.414
-0.390
-0.372
-0.357
-0.344
-0.337
-0.331
-0.317
-0.291
-0.238
-0.145
-0.005
0.192
0.465
0.847
1.398
2.298
3.736
4.734
1.295
-2.382
-2.157
-1.994
-1.875
-1.787
-1.717
-1.651
-1.582
-1.500
-1.401
-1.285
-1.162
-1.041
-0.925
-0.824
-0.738
-0.668
-0.618
-0.579
-0.551
-0.530
-0.509
-0.486
-0.463
-0.441
-0.422
-0.403
-0.384
-0.359
-0.319
-0.256
-0.159
-0.019
0.176
0.437
0.803
1.345
2.239
3.716
4.886
2.347
-2.428
-2.183
-2.013
-1.888
-1.799
-1.727
-1.661
-1.588
-1.506
-1.407
-1.294
-1.174
-1.054
-0.943
-0.848
-0.769
-0.713
-0.677
-0.658
-0.647
-0.641
-0.628
-0.605
-0.573
-0.536
-0.502
-0.468
-0.432
-0.394
-0.340
-0.267
-0.166
-0.027
0.158
0.399
0.720
1.167
1.818
2.658
3.170
2.488
-2.424
-2.160
-1.985
-1.861
-1.769
-1.692
-1.625
-1.556
-1.476
-1.382
-1.273
-1.159
-1.048
-0.944
-0.858
-0.794
-0.753
-0.740
-0.754
-0.778
-0.799
-0.798
-0.771
-0.719
-0.657
-0.593
-0.534
-0.482
-0.428
-0.363
-0.281
-0.175
-0.043
0.130
0.345
0.616
0.958
1.373
1.819
2.098
2.143
-2.366
-2.094
-1.914
-1.788
-1.697
-1.620
-1.552
-1.485
-1.409
-1.322
-1.225
-1.121
-1.018
-0.926
-0.854
-0.805
-0.791
-0.814
-0.879
-0.964
-1.044
-1.069
-1.026
-0.923
-0.810
-0.703
-0.612
-0.536
-0.464
-0.391
-0.307
-0.199
-0.069
0.092
0.285
0.513
0.773
1.061
1.334
1.550
1.714
-2.234
-1.978
-1.804
-1.682
-1.591
-1.518
-1.455
-1.390
-1.322
-1.242
-1.157
-1.063
-0.973
-0.891
-0.829
-0.798
-0.813
-0.890
-1.043
-1.258
-1.464
-1.539
-1.442
-1.232
-1.017
-0.838
-0.700
-0.601
-0.518
-0.436
-0.347
-0.241
-0.116
0.038
0.218
0.418
0.639
0.861
1.080
1.259
1.411
-2.049
-1.816
-1.662
-1.555
-1.473
-1.402
-1.344
-1.285
-1.221
-1.153
-1.078
-0.997
-0.915
-0.841
-0.786
-0.769
-0.816
-0.954
-1.252
-1.702
-2.209
-2.435
-2.171
-1.697
-1.273
-0.987
-0.799
-0.675
-0.583
-0.501
-0.419
-0.316
-0.190
-0.038
0.138
0.329
0.531
0.738
0.938
1.109
1.264
-1.823
-1.637
-1.507
-1.412
-1.341
-1.279
-1.228
-1.176
-1.124
-1.062
-0.997
-0.922
-0.847
-0.774
-0.721
-0.707
-0.773
-0.986
-1.442
-2.313
-3.520
-4.105
-3.358
-2.276
-1.547
-1.126
-0.889
-0.751
-0.663
-0.599
-0.531
-0.437
-0.310
-0.151
0.034
0.236
0.444
0.653
0.855
1.049
1.256
-0.213
-0.452
-0.581
-0.644
-0.602
-0.351
0.187
0.932
1.352
1.028
0.288
-0.441
-1.120
-2.067
-4.008
-7.368
-7.489
-4.196
-2.218
-1.347
-0.960
-0.788
-0.724
-0.728
-0.764
-0.817
-0.871
-0.908
-0.914
-0.884
-0.820
-0.725
-0.606
-0.477
-0.339
-0.205
-0.072
0.049
0.159
0.250
0.330
-0.885
-0.829
-0.762
-0.658
-0.414
0.124
1.180
2.843
4.056
2.836
0.924
-0.383
-1.284
-2.528
-6.316
-11.843
-12.318
-6.778
-2.751
-1.465
-0.983
-0.799
-0.742
-0.763
-0.828
-0.911
-0.989
-1.047
-1.055
-1.018
-0.926
-0.800
-0.647
-0.486
-0.322
-0.163
-0.008
0.137
0.265
0.369
0.454
-1.337
-1.125
-0.936
-0.724
-0.353
0.390
2.062
6.556
8.712
6.402
1.420
-0.716
-1.480
-2.095
-4.732
-9.577
-10.146
-5.705
-2.359
-1.291
-0.887
-0.754
-0.745
-0.812
-0.924
-1.056
-1.186
-1.279
-1.303
-1.245
-1.112
-0.931
-0.727
-0.520
-0.315
-0.123
0.060
0.237
0.392
0.513
0.594
-1.479
-1.311
-1.105
-0.840
-0.436
0.327
2.110
6.783
10.833
6.174
0.192
-2.491
-2.311
-0.716
0.956
-0.674
-2.850
-2.170
-1.271
-0.830
-0.671
-0.658
-0.737
-0.876
-1.056
-1.278
-1.485
-1.638
-1.680
-1.594
-1.392
-1.124
-0.842
-0.568
-0.315
-0.080
0.140
0.350
0.538
0.675
0.750
-1.363
-1.404
-1.243
-0.993
-0.642
-0.065
1.058
3.342
5.172
1.490
-5.026
-9.539
-5.719
0.826
6.841
7.227
3.022
0.417
-0.094
-0.245
-0.374
-0.526
-0.714
-0.950
-1.233
-1.559
-1.901
-2.150
-2.232
-2.089
-1.772
-1.374
-0.977
-0.620
-0.309
-0.034
0.219
0.460
0.677
0.835
0.913
-1.093
-1.396
-1.329
-1.134
-0.887
-0.550
-0.080
0.394
0.046
-3.020
-10.936
-17.315
-10.514
-0.253
7.096
8.441
4.677
1.993
1.050
0.420
-0.035
-0.380
-0.690
-1.039
-1.435
-1.900
-2.411
-2.803
-2.938
-2.701
-2.214
-1.631
-1.098
-0.648
-0.278
0.033
0.305
0.559
0.783
0.962
1.063
-0.637
-1.254
-1.330
-1.242
-1.118
-0.979
-0.842
-0.809
-1.239
-3.201
-9.435
-13.292
-9.814
-1.815
3.063
4.620
3.923
3.736
2.581
1.182
0.301
-0.255
-0.706
-1.151
-1.668
-2.281
-2.940
-3.518
-3.680
-3.321
-2.602
-1.818
-1.144
-0.610
-0.198
0.135
0.412
0.660
0.880
1.069
1.194
-0.232
-1.022
-1.265
-1.310
-1.324
-1.336
-1.352
-1.347
-1.242
-0.418
-0.624
-2.884
-3.427
-1.471
0.497
2.057
4.404
6.188
5.137
1.915
0.528
-0.228
-0.802
-1.373
-1.987
-2.708
-3.513
-4.137
-4.258
-3.712
-2.761
-1.804
-1.030
-0.460
-0.044
0.294
0.565
0.799
0.989
1.158
1.291
-0.194
-0.910
-1.229
-1.405
-1.552
-1.711
-1.860
-1.910
-1.421
1.270
3.934
2.033
-0.619
-1.026
-0.293
0.952
3.523
5.752
4.867
1.851
0.455
-0.371
-1.075
-1.822
-2.666
-3.574
-4.415
-4.828
-4.606
-3.747
-2.558
-1.456
-0.650
-0.162
0.205
0.517
0.792
0.999
1.143
1.248
1.328
-0.480
-0.965
-1.297
-1.568
-1.845
-2.181
-2.561
-2.915
-2.839
-1.428
0.847
0.765
-1.000
-1.213
-0.814
-0.059
1.205
2.431
2.119
1.011
0.089
-0.704
-1.568
-2.730
-4.269
-6.072
-7.078
-6.581
-5.183
-3.576
-1.930
-0.565
0.157
0.360
0.530
0.838
1.151
1.331
1.387
1.376
1.347
-0.828
-1.161
-1.478
-1.813
-2.218
-2.766
-3.559
-4.626
-5.694
-5.752
-4.459
-3.113
-2.299
-1.626
-1.068
-0.631
-0.128
0.382
0.515
0.193
-0.385
-1.137
-2.234
-4.063
-7.519
-13.143
-15.838
-11.182
-6.532
-3.432
-0.874
1.249
1.767
1.145
0.971
1.365
1.783
1.933
1.818
1.618
1.401
-1.120
-1.396
-1.739
-2.143
-2.671
-3.435
-4.765
-7.172
-10.968
-13.463
-10.389
-6.196
-3.552
-1.926
-0.963
-0.548
-0.437
-0.293
-0.204
-0.363
-0.767
-1.489
-2.758
-5.319
-11.618
-24.473
-28.500
-19.691
-8.104
-3.304
0.189
3.689
3.864
2.061
1.697
2.530
3.207
3.122
2.576
1.999
1.541
-1.349
-1.656
-2.050
-2.555
-3.167
-4.055
-5.751
-9.868
-20.282
-25.589
-19.526
-9.051
-4.474
-2.115
-0.739
-0.260
-0.339
-0.444
-0.498
-0.641
-0.989
-1.657
-2.905
-5.451
-11.822
-24.888
-29.301
-19.974
-7.804
-2.957
0.306
3.177
3.653
2.838
3.432
5.451
6.516
5.523
3.825
2.515
1.724
-1.521
-1.897
-2.407
-3.034
-3.734
-4.440
-5.657
-9.672
-21.906
-26.944
-21.451
-9.575
-4.680
-2.262
-0.878
-0.336
-0.361
-0.479
-0.575
-0.730
-1.029
-1.582
-2.569
-4.435
-8.018
-13.883
-16.582
-10.832
-5.551
-2.249
0.076
1.836
2.817
3.688
6.269
11.491
14.113
9.794
5.366
2.995
1.860
-1.642
-2.116
-2.780
-3.664
-4.559
-4.711
-3.404
-5.005
-11.623
-16.343
-12.552
-7.370
-4.137
-2.266
-1.164
-0.641
-0.505
-0.532
-0.593
-0.714
-0.948
-1.355
-2.029
-3.127
-4.717
-6.429
-6.875
-5.369
-3.257
-1.385
0.190
1.501
2.622
4.178
8.128
17.895
21.733
13.684
6.345
3.202
1.996
-1.715
-2.273
-3.124
-4.350
-5.778
-5.872
-3.051
-2.115
-5.195
-7.622
-6.900
-4.997
-3.297
-2.086
-1.281
-0.831
-0.630
-0.563
-0.579
-0.648
-0.803
-1.064
-1.476
-2.054
-2.727
-3.284
-3.338
-2.731
-1.742
-0.632
0.454
1.494
2.459
3.577
6.105
12.584
16.907
10.910
5.625
3.195
2.402
-1.713
-2.316
-3.266
-4.730
-6.745
-7.849
-5.001
-2.931
-3.997
-4.672
-4.326
-3.458
-2.536
-1.786
-1.231
-0.869
-0.665
-0.564
-0.530
-0.555
-0.639
-0.788
-1.010
-1.288
-1.572
-1.748
-1.704
-1.368
-0.796
-0.103
0.652
1.421
2.050
2.414
2.808
4.623
6.835
6.021
4.144
3.232
3.250
-1.623
-2.196
-3.075
-4.421
-6.242
-7.594
-6.704
-4.877
-3.951
-3.540
-3.100
-2.553
-1.985
-1.492
-1.109
-0.825
-0.643
-0.525
-0.469
-0.457
-0.482
-0.548
-0.649
-0.772
-0.873
-0.902
-0.823
-0.594
-0.240
0.213
0.728
1.241
1.612
1.672
1.538
2.089
3.142
3.415
3.024
2.928
3.266
-1.460
-1.971
-2.670
-3.623
-4.746
-5.489
-5.212
-4.246
-3.407
-2.820
-2.373
-1.970
-1.591
-1.247
-0.967
-0.748
-0.587
-0.473
-0.402
-0.361
-0.347
-0.354
-0.382
-0.412
-0.427
-0.398
-0.313
-0.147
0.099
0.396
0.732
1.066
1.294
1.376
1.424
1.682
2.129
2.302
2.176
1.968
1.581
-1.266
-1.681
-2.184
-2.775
-3.372
-3.718
-3.647
-3.182
-2.681
-2.246
-1.891
-1.576
-1.300
-1.048
-0.835
-0.662
-0.523
-0.415
-0.336
-0.275
-0.233
-0.204
-0.185
-0.164
-0.133
-0.078
0.010
0.136
0.303
0.504
0.722
0.929
1.102
1.218
1.341
1.516
1.729
1.751
1.498
0.972
-0.062
-1.083
-1.421
-1.768
-2.119
-2.427
-2.599
-2.573
-2.355
-2.077
-1.788
-1.534
-1.297
-1.086
-0.894
-0.729
-0.585
-0.462
-0.361
-0.277
-0.206
-0.146
-0.093
-0.043
0.004
0.062
0.130
0.216
0.314
0.439
0.572
0.712
0.849
0.978
1.093
1.206
1.341
1.428
1.357
1.009
0.316
-0.996
-0.960
-1.223
-1.460
-1.676
-1.843
-1.935
-1.920
-1.810
-1.642
-1.453
-1.269
-1.092
-0.932
-0.780
-0.643
-0.521
-0.412
-0.316
-0.230
-0.154
-0.083
-0.013
0.051
0.120
0.191
0.265
0.348
0.436
0.525
0.611
0.700
0.793
0.882
0.975
1.069
1.148
1.170
1.056
0.729
0.077
-1.125
-0.901
-1.096
-1.260
-1.397
-1.490
-1.537
-1.523
-1.454
-1.348
-1.221
-1.085
-0.953
-0.819
-0.697
-0.581
-0.473
-0.374
-0.282
-0.197
-0.117
-0.042
0.035
0.110
0.187
0.267
0.350
0.431
0.503
0.574
0.632
0.687
0.743
0.809
0.876
0.949
1.003
1.005
0.915
0.654
0.176
-0.651
-0.897
-1.041
-1.149
-1.234
-1.286
-1.311
-1.294
-1.242
-1.166
-1.071
-0.966
-0.857
-0.748
-0.643
-0.540
-0.443
-0.350
-0.262
-0.179
-0.098
-0.018
0.061
0.139
0.221
0.303
0.385
0.464
0.534
0.588
0.626
0.659
0.699
0.743
0.802
0.868
0.925
0.950
0.910
0.767
0.527
0.202
-0.934
-1.033
-1.107
-1.159
-1.186
-1.192
-1.170
-1.127
-1.062
-0.986
-0.899
-0.806
-0.709
-0.613
-0.521
-0.429
-0.340
-0.255
-0.174
-0.095
-0.015
0.064
0.144
0.223
0.304
0.382
0.456
0.520
0.561
0.591
0.616
0.643
0.686
0.748
0.828
0.917
0.997
1.045
1.023
0.965
1.056
-1.010
-1.080
-1.125
-1.149
-1.156
-1.147
-1.121
-1.078
-1.021
-0.950
-0.872
-0.786
-0.697
-0.607
-0.516
-0.430
-0.344
-0.262
-0.182
-0.104
-0.026
0.049
0.124
0.202
0.274
0.346
0.412
0.465
0.500
0.528
0.549
0.579
0.631
0.710
0.817
0.963
1.139
1.318
1.409
1.366
1.419
-1.131
-1.173
-1.189
-1.189
-1.181
-1.160
-1.129
-1.083
-1.026
-0.958
-0.881
-0.797
-0.708
-0.620
-0.532
-0.445
-0.361
-0.280
-0.200
-0.125
-0.051
0.019
0.090
0.158
0.222
0.285
0.339
0.382
0.414
0.440
0.465
0.505
0.571
0.676
0.827
1.048
1.353
1.740
2.021
1.781
0.963
-1.317
-1.313
-1.299
-1.276
-1.250
-1.219
-1.180
-1.132
-1.072
-1.001
-0.921
-0.835
-0.743
-0.651
-0.561
-0.473
-0.388
-0.308
-0.231
-0.158
-0.088
-0.022
0.041
0.101
0.156
0.206
0.248
0.284
0.313
0.338
0.371
0.423
0.507
0.638
0.832
1.127
1.571
2.218
2.827
2.522
0.564
-1.568
-1.501
-1.446
-1.397
-1.355
-1.316
-1.269
-1.216
-1.151
-1.075
-0.988
-0.894
-0.796
-0.699
-0.603
-0.511
-0.426
-0.345
-0.269
-0.199
-0.133
-0.072
-0.016
0.035
0.080
0.120
0.153
0.183
0.205
0.233
0.274
0.339
0.438
0.592
0.821
1.168
1.681
2.448
3.267
3.297
2.078
-1.875
-1.727
-1.625
-1.548
-1.492
-1.442
-1.390
-1.333
-1.263
-1.177
-1.080
-0.975
-0.868
-0.760
-0.657
-0.560
-0.470
-0.389
-0.314
-0.247
-0.185
-0.129
-0.080
-0.036
0.001
0.031
0.057
0.081
0.102
0.135
0.180
0.256
0.373
0.541
0.787
1.144
1.653
2.329
3.073
3.543
4.183
-2.189
-1.962
-1.813
-1.717
-1.646
-1.592
-1.537
-1.473
-1.398
-1.301
-1.191
-1.073
-0.950
-0.829
-0.719
-0.615
-0.523
-0.439
-0.365
-0.301
-0.243
-0.193
-0.149
-0.111
-0.081
-0.055
-0.033
-0.016
0.007
0.042
0.094
0.179
0.304
0.488
0.748
1.101
1.583
2.184
2.859
3.558
5.015
-2.470
-2.180
-2.001
-1.888
-1.810
-1.748
-1.693
-1.630
-1.541
-1.436
-1.311
-1.177
-1.036
-0.906
-0.783
-0.673
-0.576
-0.493
-0.422
-0.360
-0.307
-0.261
-0.221
-0.189
-0.162
-0.139
-0.120
-0.100
-0.075
-0.039
0.019
0.113
0.249
0.442
0.708
1.076
1.571
2.225
3.000
3.656
4.422
-2.673
-2.362
-2.167
-2.045
-1.962
-1.900
-1.843
-1.776
-1.686
-1.572
-1.429
-1.276
-1.122
-0.978
-0.845
-0.730
-0.634
-0.551
-0.481
-0.423
-0.374
-0.334
-0.297
-0.268
-0.243
-0.220
-0.201
-0.178
-0.148
-0.107
-0.039
0.059
0.200
0.401
0.678
1.067
1.650
2.548
3.979
5.103
3.577
-2.800
-2.497
-2.302
-2.173
-2.089
-2.021
-1.968
-1.899
-1.805
-1.681
-1.527
-1.362
-1.194
-1.040
-0.900
-0.785
-0.688
-0.609
-0.546
-0.493
-0.450
-0.413
-0.380
-0.352
-0.325
-0.300
-0.275
-0.247
-0.212
-0.160
-0.088
0.018
0.164
0.365
0.646
1.051
1.713
3.022
6.446
7.958
4.313
-2.851
-2.569
-2.377
-2.249
-2.165
-2.101
-2.044
-1.972
-1.878
-1.750
-1.590
-1.415
-1.242
-1.083
-0.945
-0.831
-0.740
-0.669
-0.614
-0.572
-0.538
-0.505
-0.474
-0.443
-0.412
-0.380
-0.347
-0.310
-0.264
-0.206
-0.127
-0.016
0.133
0.330
0.602
0.992
1.636
2.960
6.434
8.358
5.121
-2.856
-2.581
-2.398
-2.266
-2.179
-2.109
-2.051
-1.985
-1.888
-1.757
-1.598
-1.427
-1.258
-1.103
-0.972
-0.867
-0.787
-0.729
-0.690
-0.664
-0.641
-0.617
-0.588
-0.550
-0.508
-0.464
-0.419
-0.372
-0.317
-0.249
-0.162
-0.050
0.097
0.286
0.535
0.879
1.395
2.264
3.737
5.098
3.755
-2.806
-2.530
-2.344
-2.220
-2.125
-2.053
-1.991
-1.918
-1.827
-1.707
-1.559
-1.398
-1.242
-1.101
-0.981
-0.891
-0.827
-0.791
-0.776
-0.778
-0.778
-0.767
-0.734
-0.682
-0.622
-0.559
-0.497
-0.434
-0.370
-0.294
-0.200
-0.086
0.054
0.234
0.457
0.739
1.113
1.604
2.168
2.540
2.417
-2.694
-2.416
-2.236
-2.113
-2.019
-1.941
-1.872
-1.806
-1.720
-1.607
-1.480
-1.339
-1.198
-1.074
-0.971
-0.895
-0.856
-0.853
-0.882
-0.927
-0.970
-0.977
-0.933
-0.855
-0.758
-0.667
-0.581
-0.505
-0.428
-0.346
-0.250
-0.137
0.003
0.168
0.365
0.600
0.874
1.184
1.485
1.694
1.818
-2.512
-2.247
-2.078
-1.960
-1.867
-1.793
-1.728
-1.656
-1.577
-1.483
-1.372
-1.251
-1.134
-1.025
-0.936
-0.880
-0.867
-0.906
-0.998
-1.127
-1.250
-1.288
-1.219
-1.083
-0.924
-0.785
-0.671
-0.578
-0.495
-0.412
-0.318
-0.205
-0.070
0.091
0.275
0.480
0.702
0.928
1.146
1.332
1.484
-2.273
-2.043
-1.891
-1.781
-1.695
-1.626
-1.561
-1.498
-1.430
-1.349
-1.256
-1.156
-1.051
-0.953
-0.877
-0.835
-0.846
-0.941
-1.120
-1.384
-1.647
-1.742
-1.626
-1.370
-1.116
-0.912
-0.766
-0.659
-0.577
-0.501
-0.415
-0.308
-0.175
-0.015
0.169
0.366
0.567
0.765
0.962
1.145
1.345
-2.000
-1.816
-1.688
-1.593
-1.520
-1.459
-1.404
-1.349
-1.290
-1.219
-1.141
-1.051
-0.958
-0.867
-0.788
-0.748
-0.774
-0.910
-1.202
-1.646
-2.133
-2.335
-2.104
-1.672
-1.288
-1.023
-0.851
-0.744
-0.679
-0.621
-0.561
-0.472
-0.335
-0.161
0.038
0.244
0.451
0.651
0.845
1.049
1.321
-0.660
-0.724
-0.793
-0.850
-0.809
-0.592
-0.171
0.354
0.665
0.475
-0.052
-0.593
-1.158
-1.966
-3.468
-5.607
-5.737
-3.606
-2.078
-1.321
-0.976
-0.816
-0.759
-0.763
-0.809
-0.875
-0.938
-0.990
-1.006
-0.975
-0.905
-0.796
-0.666
-0.523
-0.379
-0.239
-0.106
0.017
0.128
0.225
0.316
-1.637
-1.176
-1.005
-0.910
-0.713
-0.267
0.565
1.833
2.679
1.881
0.492
-0.561
-1.306
-2.343
-4.970
-9.425
-9.614
-5.269
-2.488
-1.420
-0.986
-0.810
-0.764
-0.796
-0.871
-0.975
-1.083
-1.170
-1.191
-1.155
-1.047
-0.901
-0.730
-0.549
-0.374
-0.207
-0.053
0.085
0.205
0.309
0.405
-2.177
-1.456
-1.154
-0.960
-0.659
-0.032
1.314
4.352
6.692
4.775
0.907
-0.802
-1.469
-2.039
-3.935
-8.173
-8.429
-4.487
-2.168
-1.251
-0.883
-0.756
-0.755
-0.835
-0.978
-1.159
-1.343
-1.479
-1.530
-1.468
-1.311
-1.088
-0.841
-0.603
-0.381
-0.181
0.002
0.161
0.294
0.406
0.495
-1.940
-1.465
-1.213
-1.012
-0.699
-0.060
1.410
5.352
7.259
5.033
-0.027
-2.080
-2.087
-1.115
-0.436
-1.537
-2.577
-1.978
-1.231
-0.824
-0.667
-0.650
-0.735
-0.903
-1.137
-1.438
-1.753
-2.005
-2.100
-1.989
-1.717
-1.366
-1.007
-0.680
-0.398
-0.149
0.062
0.244
0.396
0.510
0.589
-1.306
-1.283
-1.213
-1.076
-0.829
-0.341
0.595
2.311
3.571
0.939
-3.376
-5.799
-4.041
-0.338
4.003
4.359
1.329
0.064
-0.227
-0.296
-0.377
-0.504
-0.694
-0.971
-1.350
-1.829
-2.376
-2.837
-3.014
-2.819
-2.328
-1.745
-1.214
-0.765
-0.403
-0.107
0.135
0.339
0.502
0.623
0.698
-0.669
-1.043
-1.162
-1.135
-1.000
-0.739
-0.333
0.077
-0.199
-2.306
-7.457
-10.932
-7.253
-0.949
4.406
5.402
2.622
1.244
0.648
0.259
-0.038
-0.317
-0.630
-1.031
-1.569
-2.294
-3.182
-4.024
-4.405
-3.996
-3.122
-2.196
-1.418
-0.826
-0.378
-0.033
0.231
0.445
0.615
0.736
0.802
-0.169
-0.831
-1.102
-1.193
-1.184
-1.103
-0.990
-0.965
-1.312
-2.703
-6.347
-9.919
-6.333
-1.628
1.485
2.657
2.403
2.022
1.492
0.831
0.299
-0.124
-0.547
-1.055
-1.731
-2.679
-3.983
-5.430
-6.080
-5.394
-3.920
-2.568
-1.523
-0.804
-0.290
0.083
0.363
0.579
0.739
0.855
0.912
0.046
-0.703
-1.083
-1.266
-1.372
-1.427
-1.456
-1.468
-1.456
-1.374
-1.547
-2.918
-2.858
-1.342
0.169
1.285
2.175
2.729
2.235
1.284
0.549
0.011
-0.508
-1.091
-1.780
-2.765
-4.370
-6.298
-7.189
-6.196
-4.309
-2.613
-1.427
-0.653
-0.123
0.266
0.554
0.758
0.896
0.985
1.020
-0.071
-0.716
-1.121
-1.393
-1.599
-1.772
-1.920
-1.966
-1.719
-0.618
1.108
0.264
-1.171
-1.038
-0.311
0.598
1.689
2.579
2.347
1.447
0.609
-0.043
-0.668
-1.339
-1.949
-2.625
-4.316
-6.292
-6.984
-5.816
-3.832
-2.090
-0.977
-0.319
0.127
0.504
0.811
1.012
1.114
1.149
1.128
-0.394
-0.886
-1.274
-1.605
-1.907
-2.218
-2.540
-2.805
-2.746
-2.027
-0.829
-0.847
-1.277
-1.150
-0.669
0.014
0.833
1.615
1.878
1.311
0.419
-0.349
-1.161
-2.149
-3.229
-4.221
-5.887
-7.047
-6.452
-4.791
-2.611
-0.730
0.115
0.171
0.288
0.716
1.166
1.397
1.433
1.374
1.262
-0.761
-1.145
-1.520
-1.902
-2.318
-2.796
-3.401
-4.105
-4.689
-4.612
-3.784
-2.865
-2.162
-1.543
-0.963
-0.422
0.139
0.695
1.087
0.758
-0.017
-0.820
-1.885
-3.620
-6.724
-11.770
-14.929
-11.207
-7.040
-3.846
-0.604
3.052
3.161
0.680
-0.035
0.836
1.760
2.064
1.957
1.693
1.444
-1.104
-1.444
-1.849
-2.305
-2.839
-3.511
-4.447
-5.866
-7.559
-8.280
-6.977
-4.820
-3.112
-1.955
-1.161
-0.645
-0.277
0.022
0.201
0.007
-0.513
-1.282
-2.546
-5.054
-11.078
-23.730
-28.211
-19.534
-8.270
-3.294
1.747
6.166
5.560
0.941
-1.068
1.426
3.248
3.438
2.846
2.167
1.652
-1.389
-1.766
-2.264
-2.860
-3.559
-4.367
-5.512
-7.587
-10.744
-12.683
-10.165
-6.410
-3.822
-2.252
-1.279
-0.746
-0.478
-0.334
-0.306
-0.457
-0.841
-1.529
-2.770
-5.322
-11.632
-24.446
-28.818
-19.828
-7.861
-2.867
1.410
5.220
5.097
1.427
1.076
5.429
7.976
6.591
4.316
2.683
1.830
-1.627
-2.097
-2.758
-3.650
-4.645
-5.563
-6.472
-8.182
-11.455
-13.540
-10.808
-6.730
-4.040
-2.364
-1.373
-0.832
-0.590
-0.510
-0.526
-0.664
-0.967
-1.529
-2.524
-4.390
-7.961
-13.786
-16.299
-10.838
-5.616
-2.248
0.306
2.414
3.084
3.429
7.084
17.714
22.141
13.800
6.206
2.961
1.789
-1.811
-2.420
-3.373
-4.788
-6.660
-8.123
-7.985
-7.810
-9.154
-9.962
-8.333
-5.749
-3.677
-2.309
-1.438
-0.937
-0.693
-0.600
-0.606
-0.705
-0.939
-1.347
-2.030
-3.130
-4.728
-6.387
-6.842
-5.428
-3.345
-1.485
0.097
1.411
2.603
4.708
11.638
26.241
36.549
21.720
7.098
2.441
1.543
-1.935
-2.680
-3.967
-6.254
-10.236
-14.710
-12.705
-8.282
-7.216
-6.887
-5.852
-4.421
-3.097
-2.095
-1.410
-0.978
-0.742
-0.634
-0.610
-0.670
-0.825
-1.089
-1.506
-2.092
-2.772
-3.338
-3.406
-2.811
-1.849
-0.777
0.259
1.264
2.418
4.451
9.793
22.281
25.931
16.896
5.727
2.071
2.363
-1.949
-2.784
-4.239
-7.190
-13.589
-22.646
-20.266
-10.357
-6.553
-5.235
-4.299
-3.356
-2.516
-1.825
-1.313
-0.962
-0.743
-0.625
-0.579
-0.595
-0.682
-0.833
-1.061
-1.347
-1.637
-1.820
-1.773
-1.450
-0.916
-0.265
0.438
1.186
2.019
3.261
5.603
9.403
11.205
7.873
4.209
3.530
5.511
-1.858
-2.652
-4.010
-6.570
-11.556
-18.155
-16.086
-9.454
-5.845
-4.255
-3.334
-2.640
-2.045
-1.558
-1.174
-0.897
-0.705
-0.584
-0.521
-0.507
-0.536
-0.609
-0.715
-0.838
-0.955
-0.991
-0.915
-0.698
-0.360
0.064
0.546
1.052
1.595
2.222
3.062
4.149
4.676
4.042
3.233
4.199
6.296
-1.667
-2.338
-3.372
-4.998
-7.383
-9.477
-8.996
-6.548
-4.592
-3.400
-2.665
-2.125
-1.684
-1.324
-1.033
-0.812
-0.644
-0.530
-0.455
-0.417
-0.406
-0.423
-0.458
-0.498
-0.518
-0.497
-0.416
-0.257
-0.023
0.263
0.592
0.929
1.264
1.594
1.948
2.333
2.543
2.436
2.225
2.535
3.281
-1.427
-1.967
-2.655
-3.556
-4.577
-5.294
-5.143
-4.311
-3.393
-2.667
-2.136
-1.733
-1.402
-1.129
-0.905
-0.721
-0.579
-0.470
-0.389
-0.335
-0.299
-0.278
-0.267
-0.257
-0.236
-0.185
-0.102
0.021
0.186
0.384
0.603
0.829
1.048
1.251
1.445
1.625
1.704
1.610
1.374
0.961
-0.003
-1.207
-1.627
-2.071
-2.573
-3.034
-3.322
-3.286
-2.939
-2.504
-2.085
-1.729
-1.432
-1.185
-0.975
-0.793
-0.643
-0.516
-0.413
-0.332
-0.265
-0.211
-0.169
-0.130
-0.090
-0.043
0.014
0.095
0.194
0.317
0.453
0.605
0.755
0.904
1.045
1.166
1.258
1.271
1.147
0.804
0.116
-1.340
-1.053
-1.373
-1.665
-1.950
-2.187
-2.312
-2.295
-2.135
-1.909
-1.653
-1.422
-1.211
-1.018
-0.852
-0.703
-0.575
-0.463
-0.366
-0.283
-0.211
-0.147
-0.088
-0.034
0.021
0.079
0.146
0.219
0.303
0.396
0.495
0.597
0.703
0.808
0.904
0.993
1.044
1.027
0.888
0.542
-0.145
-1.533
-0.975
-1.211
-1.408
-1.574
-1.700
-1.769
-1.755
-1.661
-1.529
-1.368
-1.207
-1.046
-0.897
-0.761
-0.636
-0.525
-0.422
-0.329
-0.246
-0.171
-0.101
-0.034
0.029
0.092
0.157
0.226
0.297
0.369
0.442
0.514
0.587
0.665
0.743
0.816
0.886
0.928
0.909
0.800
0.534
0.038
-0.901
-0.974
-1.134
-1.267
-1.366
-1.435
-1.465
-1.449
-1.391
-1.298
-1.186
-1.064
-0.939
-0.819
-0.702
-0.592
-0.490
-0.394
-0.307
-0.225
-0.146
-0.074
-0.004
0.064
0.132
0.200
0.267
0.334
0.398
0.455
0.512
0.566
0.627
0.692
0.760
0.828
0.888
0.912
0.872
0.733
0.483
0.174
-1.023
-1.128
-1.211
-1.268
-1.305
-1.313
-1.289
-1.243
-1.171
-1.083
-0.982
-0.880
-0.774
-0.670
-0.570
-0.474
-0.382
-0.296
-0.215
-0.138
-0.063
0.008
0.077
0.145
0.212
0.277
0.339
0.396
0.446
0.492
0.537
0.590
0.653
0.729
0.821
0.922
1.023
1.094
1.085
1.029
1.279
-1.121
-1.184
-1.226
-1.255
-1.265
-1.258
-1.231
-1.183
-1.119
-1.043
-0.954
-0.859
-0.761
-0.662
-0.566
-0.473
-0.383
-0.299
-0.218
-0.141
-0.068
0.003
0.072
0.137
0.200
0.261
0.316
0.366
0.409
0.451
0.496
0.550
0.620
0.714
0.843
1.022
1.251
1.510
1.687
1.591
1.622
-1.274
-1.298
-1.305
-1.304
-1.296
-1.276
-1.242
-1.193
-1.131
-1.056
-0.969
-0.875
-0.778
-0.680
-0.583
-0.489
-0.400
-0.314
-0.233
-0.158
-0.085
-0.015
0.050
0.112
0.169
0.222
0.272
0.316
0.357
0.396
0.441
0.504
0.588
0.710
0.889
1.164
1.586
2.260
2.979
2.578
0.320
-1.500
-1.468
-1.438
-1.410
-1.383
-1.350
-1.309
-1.258
-1.191
-1.114
-1.022
-0.924
-0.821
-0.718
-0.616
-0.519
-0.428
-0.341
-0.260
-0.183
-0.112
-0.047
0.016
0.072
0.125
0.172
0.214
0.253
0.290
0.330
0.380
0.452
0.554
0.700
0.925
1.291
1.942
3.267
5.739
5.119
-1.214
-1.809
-1.698
-1.617
-1.563
-1.518
-1.476
-1.428
-1.373
-1.303
-1.215
-1.113
-1.004
-0.891
-0.776
-0.666
-0.563
-0.466
-0.377
-0.295
-0.220
-0.151
-0.087
-0.030
0.022
0.068
0.108
0.147
0.181
0.217
0.259
0.317
0.395
0.511
0.680
0.935
1.351
2.088
3.635
6.467
6.137
0.792
-2.171
-1.968
-1.834
-1.750
-1.694
-1.645
-1.595
-1.536
-1.455
-1.356
-1.241
-1.113
-0.981
-0.852
-0.729
-0.617
-0.515
-0.422
-0.339
-0.264
-0.197
-0.137
-0.084
-0.037
0.005
0.041
0.074
0.106
0.143
0.188
0.248
0.338
0.463
0.644
0.912
1.319
1.970
3.029
4.455
4.830
3.703
-2.556
-2.253
-2.078
-1.972
-1.902
-1.850
-1.802
-1.738
-1.653
-1.536
-1.399
-1.245
-1.089
-0.941
-0.803
-0.679
-0.571
-0.474
-0.390
-0.316
-0.251
-0.195
-0.144
-0.101
-0.064
-0.030
-0.001
0.031
0.069
0.116
0.183
0.279
0.416
0.605
0.871
1.251
1.787
2.507
3.279
3.828
4.555
-2.903
-2.534
-2.322
-2.200
-2.128
-2.074
-2.032
-1.973
-1.878
-1.742
-1.576
-1.394
-1.209
-1.038
-0.882
-0.748
-0.631
-0.532
-0.448
-0.374
-0.313
-0.258
-0.212
-0.172
-0.136
-0.106
-0.075
-0.044
-0.004
0.050
0.124
0.225
0.367
0.561
0.829
1.202
1.713
2.393
3.146
3.796
4.366
-3.167
-2.770
-2.552
-2.422
-2.350
-2.304
-2.263
-2.212
-2.111
-1.958
-1.759
-1.545
-1.327
-1.133
-0.960
-0.816
-0.693
-0.594
-0.509
-0.441
-0.380
-0.330
-0.286
-0.248
-0.215
-0.184
-0.152
-0.117
-0.073
-0.012
0.067
0.175
0.322
0.520
0.793
1.176
1.747
2.643
4.010
5.186
4.368
-3.299
-2.939
-2.735
-2.608
-2.542
-2.493
-2.470
-2.413
-2.315
-2.146
-1.922
-1.671
-1.429
-1.215
-1.030
-0.879
-0.756
-0.656
-0.576
-0.511
-0.455
-0.409
-0.369
-0.331
-0.297
-0.265
-0.228
-0.188
-0.138
-0.073
0.015
0.130
0.276
0.480
0.755
1.155
1.794
3.049
6.157
7.901
6.050
-3.344
-3.042
-2.850
-2.734
-2.652
-2.615
-2.583
-2.540
-2.440
-2.261
-2.018
-1.752
-1.499
-1.273
-1.084
-0.932
-0.812
-0.719
-0.646
-0.589
-0.540
-0.500
-0.460
-0.424
-0.387
-0.347
-0.306
-0.260
-0.200
-0.129
-0.035
0.082
0.235
0.431
0.697
1.081
1.711
2.963
6.284
8.034
6.073
-3.308
-3.043
-2.877
-2.760
-2.684
-2.628
-2.600
-2.554
-2.445
-2.267
-2.026
-1.765
-1.518
-1.299
-1.116
-0.974
-0.861
-0.780
-0.719
-0.675
-0.638
-0.603
-0.567
-0.527
-0.483
-0.437
-0.388
-0.332
-0.266
-0.186
-0.089
0.035
0.186
0.376
0.622
0.960
1.460
2.289
3.684
4.966
3.859
-3.207
-2.959
-2.809
-2.691
-2.601
-2.537
-2.493
-2.435
-2.337
-2.174
-1.951
-1.719
-1.492
-1.290
-1.125
-0.997
-0.902
-0.837
-0.797
-0.773
-0.754
-0.728
-0.691
-0.644
-0.591
-0.533
-0.474
-0.407
-0.334
-0.247
-0.144
-0.021
0.130
0.309
0.534
0.811
1.177
1.655
2.203
2.543
2.422
-3.027
-2.791
-2.643
-2.524
-2.433
-2.360
-2.302
-2.237
-2.138
-1.995
-1.818
-1.619
-1.423
-1.249
-1.106
-1.000
-0.926
-0.887
-0.880
-0.889
-0.895
-0.882
-0.844
-0.782
-0.710
-0.633
-0.562
-0.485
-0.404
-0.314
-0.210
-0.086
0.060
0.234
0.437
0.669
0.935
1.227
1.515
1.714
1.781
-2.774
-2.557
-2.409
-2.301
-2.206
-2.129
-2.064
-2.000
-1.911
-1.791
-1.647
-1.486
-1.326
-1.179
-1.061
-0.972
-0.926
-0.922
-0.957
-1.016
-1.065
-1.073
-1.033
-0.945
-0.840
-0.740
-0.649
-0.565
-0.482
-0.396
-0.294
-0.170
-0.027
0.141
0.329
0.536
0.751
0.967
1.170
1.336
1.470
-2.474
-2.281
-2.149
-2.042
-1.960
-1.888
-1.824
-1.758
-1.685
-1.589
-1.472
-1.345
-1.214
-1.089
-0.983
-0.909
-0.883
-0.914
-1.005
-1.137
-1.259
-1.302
-1.242
-1.116
-0.971
-0.841
-0.737
-0.649
-0.572
-0.494
-0.404
-0.291
-0.151
0.021
0.211
0.410
0.607
0.797
0.975
1.146
1.335
-2.152
-1.999
-1.883
-1.796
-1.720
-1.658
-1.602
-1.544
-1.483
-1.408
-1.314
-1.209
-1.094
-0.971
-0.857
-0.780
-0.764
-0.832
-0.991
-1.215
-1.418
-1.515
-1.449
-1.270
-1.082
-0.927
-0.818
-0.739
-0.680
-0.637
-0.574
-0.477
-0.334
-0.145
0.065
0.280
0.481
0.668
0.846
1.039
1.292
-1.243
-1.011
-1.065
-1.191
-1.203
-1.043
-0.718
-0.334
-0.097
-0.151
-0.410
-0.747
-1.111
-1.599
-2.348
-3.113
-3.127
-2.389
-1.648
-1.168
-0.922
-0.806
-0.764
-0.776
-0.825
-0.896
-0.980
-1.051
-1.073
-1.048
-0.970
-0.855
-0.713
-0.561
-0.409
-0.264
-0.131
-0.006
0.104
0.204
0.304
-2.581
-1.456
-1.273
-1.283
-1.198
-0.890
-0.334
0.376
0.792
0.511
-0.154
-0.758
-1.242
-1.834
-2.869
-4.184
-4.275
-2.949
-1.844
-1.215
-0.916
-0.785
-0.750
-0.779
-0.859
-0.991
-1.137
-1.258
-1.308
-1.270
-1.151
-0.983
-0.791
-0.597
-0.412
-0.241
-0.088
0.046
0.164
0.267
0.361
-3.261
-1.720
-1.396
-1.328
-1.164
-0.751
0.042
1.202
2.010
1.254
-0.038
-0.925
-1.357
-1.708
-2.427
-3.539
-3.628
-2.571
-1.611
-1.067
-0.808
-0.717
-0.718
-0.803
-0.963
-1.183
-1.439
-1.643
-1.736
-1.669
-1.482
-1.216
-0.939
-0.672
-0.433
-0.223
-0.045
0.105
0.232
0.336
0.420
-2.646
-1.651
-1.414
-1.328
-1.154
-0.722
0.083
1.338
2.179
1.104
-0.594
-1.573
-1.667
-1.300
-1.089
-1.397
-1.672
-1.398
-1.008
-0.746
-0.619
-0.605
-0.684
-0.862
-1.142
-1.530
-1.981
-2.361
-2.519
-2.393
-2.037
-1.583
-1.152
-0.770
-0.459
-0.201
0.007
0.174
0.309
0.415
0.489
-1.516
-1.341
-1.329
-1.303
-1.173
-0.862
-0.313
0.416
0.665
-0.340
-1.967
-2.890
-2.389
-1.018
0.210
0.496
0.044
-0.267
-0.328
-0.325
-0.350
-0.442
-0.623
-0.929
-1.397
-2.063
-2.864
-3.635
-3.972
-3.673
-2.930
-2.130
-1.429
-0.891
-0.478
-0.164
0.076
0.262
0.404
0.504
0.566
-0.579
-0.982
-1.185
-1.263
-1.233
-1.081
-0.815
-0.597
-0.759
-1.712
-3.272
-4.196
-3.174
-1.178
0.545
1.168
0.883
0.498
0.269
0.112
-0.027
-0.204
-0.482
-0.939
-1.649
-2.688
-4.191
-5.874
-6.741
-5.934
-4.302
-2.802
-1.723
-0.976
-0.454
-0.085
0.182
0.378
0.516
0.605
0.655
-0.010
-0.696
-1.070
-1.259
-1.329
-1.307
-1.248
-1.219
-1.433
-2.093
-3.221
-3.920
-2.985
-1.305
0.132
0.877
1.018
0.949
0.778
0.555
0.353
0.136
-0.210
-0.803
-1.706
-3.149
-5.685
-9.319
-11.611
-9.462
-5.926
-3.454
-1.922
-0.976
-0.357
0.056
0.343
0.535
0.659
0.733
0.761
0.177
-0.558
-1.015
-1.294
-1.456
-1.542
-1.587
-1.620
-1.674
-1.794
-2.086
-2.391
-2.071
-1.195
-0.245
0.468
0.954
1.213
1.213
0.966
0.726
0.528
0.156
-0.523
-1.339
-2.676
-5.977
-11.811
-16.080
-12.176
-6.893
-3.674
-1.865
-0.808
-0.139
0.297
0.586
0.753
0.851
0.890
0.884
0.053
-0.608
-1.076
-1.405
-1.645
-1.824
-1.954
-2.021
-1.958
-1.702
-1.446
-1.465
-1.455
-1.066
-0.472
0.158
0.777
1.360
1.755
1.470
0.973
0.689
0.267
-0.376
-0.402
-0.044
-3.027
-9.602
-12.976
-10.340
-5.982
-3.046
-1.382
-0.474
0.152
0.601
0.903
1.061
1.110
1.093
1.034
-0.275
-0.807
-1.252
-1.612
-1.928
-2.204
-2.445
-2.621
-2.631
-2.373
-1.968
-1.705
-1.519
-1.171
-0.702
-0.144
0.501
1.460
2.242
1.968
0.976
0.335
-0.262
-0.949
-0.375
0.304
-2.331
-6.777
-8.404
-6.769
-3.896
-1.506
-0.383
-0.140
0.179
0.803
1.289
1.482
1.479
1.379
1.234
-0.680
-1.103
-1.529
-1.929
-2.322
-2.720
-3.130
-3.515
-3.770
-3.655
-3.186
-2.589
-2.006
-1.460
-0.949
-0.432
0.135
1.030
1.803
1.553
0.519
-0.307
-1.153
-2.339
-3.549
-4.525
-6.630
-7.954
-6.700
-4.411
-1.409
1.819
1.781
-0.827
-1.703
0.276
1.725
2.113
2.016
1.755
1.485
-1.072
-1.457
-1.901
-2.378
-2.888
-3.427
-3.998
-4.661
-5.231
-5.322
-4.664
-3.600
-2.600
-1.794
-1.159
-0.676
-0.242
0.220
0.622
0.443
-0.188
-0.896
-1.938
-3.663
-6.883
-12.242
-15.111
-10.936
-6.527
-3.171
0.882
4.503
3.385
-2.926
-4.884
-1.295
2.784
3.320
2.847
2.237
1.773
-1.407
-1.829
-2.366
-3.009
-3.728
-4.417
-5.083
-5.847
-6.641
-6.825
-5.919
-4.402
-3.059
-2.049
-1.332
-0.849
-0.512
-0.274
-0.170
-0.286
-0.650
-1.260
-2.275
-4.074
-7.543
-13.196
-15.785
-10.830
-5.924
-2.542
0.880
4.197
3.262
-2.535
-3.304
1.794
6.492
5.948
4.024
2.625
1.929
-1.691
-2.220
-2.975
-3.993
-5.188
-6.195
-6.708
-7.007
-7.372
-7.337
-6.280
-4.674
-3.224
-2.164
-1.433
-0.963
-0.677
-0.517
-0.476
-0.576
-0.847
-1.341
-2.167
-3.580
-5.851
-8.693
-9.712
-7.414
-4.403
-1.984
0.153
1.838
2.055
1.392
3.880
12.694
17.711
11.223
5.001
2.101
1.494
-1.915
-2.620
-3.716
-5.511
-8.131
-10.552
-10.472
-8.675
-7.578
-6.806
-5.693
-4.313
-3.072
-2.120
-1.454
-1.025
-0.761
-0.627
-0.594
-0.670
-0.869
-1.231
-1.813
-2.690
-3.861
-4.985
-5.241
-4.314
-2.824
-1.347
0.000
1.147
2.162
3.955
9.389
22.246
25.986
16.524
3.481
-1.538
-0.111
-2.075
-2.930
-4.482
-7.541
-14.403
-23.853
-22.458
-12.181
-7.805
-6.031
-4.803
-3.700
-2.730
-1.972
-1.410
-1.034
-0.792
-0.662
-0.619
-0.661
-0.791
-1.034
-1.395
-1.878
-2.424
-2.852
-2.899
-2.444
-1.661
-0.758
0.154
1.055
2.161
4.144
8.665
18.710
22.128
12.155
0.908
-2.768
-0.581
-2.109
-3.066
-4.870
-8.952
-21.740
-35.595
-30.168
-15.989
-7.952
-5.346
-4.032
-3.097
-2.357
-1.763
-1.313
-0.992
-0.783
-0.653
-0.597
-0.606
-0.680
-0.814
-1.021
-1.268
-1.512
-1.667
-1.624
-1.342
-0.889
-0.305
0.324
1.018
1.890
3.224
5.522
8.609
9.671
6.293
1.436
0.009
4.198
-2.020
-2.929
-4.569
-8.078
-17.048
-27.055
-25.118
-13.181
-7.043
-4.580
-3.376
-2.599
-2.004
-1.538
-1.187
-0.925
-0.737
-0.613
-0.547
-0.528
-0.555
-0.617
-0.718
-0.826
-0.925
-0.955
-0.887
-0.700
-0.392
-0.007
0.436
0.930
1.514
2.285
3.281
4.270
4.453
3.548
2.416
3.666
6.465
-1.816
-2.575
-3.782
-5.903
-9.362
-12.955
-12.084
-8.171
-5.330
-3.723
-2.776
-2.161
-1.702
-1.340
-1.057
-0.841
-0.676
-0.561
-0.487
-0.445
-0.435
-0.449
-0.484
-0.518
-0.538
-0.518
-0.443
-0.297
-0.085
0.185
0.492
0.832
1.208
1.629
2.075
2.418
2.499
2.242
1.965
2.406
3.672
-1.563
-2.145
-2.945
-4.034
-5.341
-6.321
-6.136
-5.017
-3.803
-2.904
-2.267
-1.801
-1.446
-1.162
-0.937
-0.754
-0.610
-0.501
-0.423
-0.368
-0.336
-0.317
-0.308
-0.300
-0.282
-0.238
-0.159
-0.044
0.111
0.301
0.516
0.744
0.983
1.223
1.452
1.600
1.612
1.474
1.207
0.860
0.026
-1.320
-1.764
-2.265
-2.850
-3.413
-3.760
-3.696
-3.281
-2.745
-2.242
-1.834
-1.503
-1.235
-1.013
-0.827
-0.675
-0.548
-0.445
-0.364
-0.301
-0.252
-0.213
-0.180
-0.145
-0.107
-0.051
0.021
0.117
0.234
0.370
0.520
0.678
0.838
0.988
1.110
1.178
1.165
1.016
0.679
0.036
-1.344
-1.146
-1.483
-1.804
-2.124
-2.392
-2.538
-2.517
-2.331
-2.063
-1.777
-1.507
-1.274
-1.072
-0.894
-0.740
-0.608
-0.495
-0.399
-0.316
-0.246
-0.186
-0.136
-0.086
-0.040
0.012
0.073
0.138
0.220
0.311
0.412
0.520
0.632
0.744
0.847
0.928
0.963
0.927
0.777
0.445
-0.209
-1.517
-1.065
-1.303
-1.511
-1.694
-1.841
-1.909
-1.893
-1.797
-1.642
-1.462
-1.280
-1.106
-0.948
-0.803
-0.674
-0.556
-0.453
-0.360
-0.278
-0.206
-0.140
-0.080
-0.022
0.033
0.089
0.148
0.213
0.282
0.354
0.432
0.516
0.597
0.681
0.761
0.822
0.859
0.839
0.725
0.466
-0.026
-0.932
-1.054
-1.217
-1.352
-1.459
-1.537
-1.569
-1.555
-1.486
-1.386
-1.262
-1.130
-0.996
-0.866
-0.742
-0.629
-0.522
-0.424
-0.336
-0.254
-0.178
-0.109
-0.045
0.016
0.077
0.136
0.195
0.254
0.314
0.373
0.437
0.501
0.571
0.641
0.719
0.788
0.844
0.872
0.832
0.695
0.434
0.086
-1.106
-1.210
-1.293
-1.356
-1.392
-1.402
-1.378
-1.329
-1.251
-1.155
-1.047
-0.935
-0.823
-0.711
-0.605
-0.506
-0.411
-0.323
-0.241
-0.165
-0.094
-0.027
0.036
0.098
0.156
0.214
0.268
0.320
0.374
0.427
0.483
0.548
0.620
0.703
0.800
0.904
1.011
1.088
1.094
1.011
1.117
-1.218
-1.273
-1.314
-1.341
-1.353
-1.347
-1.320
-1.270
-1.201
-1.119
-1.022
-0.919
-0.813
-0.708
-0.604
-0.506
-0.412
-0.324
-0.241
-0.165
-0.091
-0.023
0.041
0.101
0.158
0.210
0.260
0.307
0.357
0.405
0.458
0.523
0.605
0.709
0.845
1.031
1.285
1.604
1.829
1.709
1.540
-1.397
-1.404
-1.406
-1.404
-1.396
-1.375
-1.340
-1.290
-1.222
-1.141
-1.047
-0.944
-0.837
-0.730
-0.624
-0.524
-0.428
-0.338
-0.254
-0.175
-0.102
-0.034
0.029
0.089
0.142
0.191
0.236
0.280
0.323
0.371
0.426
0.497
0.590
0.721
0.910
1.202
1.701
2.566
3.732
3.461
0.852
-1.654
-1.599
-1.560
-1.529
-1.505
-1.474
-1.433
-1.380
-1.308
-1.220
-1.121
-1.009
-0.894
-0.776
-0.664
-0.558
-0.457
-0.363
-0.277
-0.197
-0.123
-0.056
0.007
0.063
0.113
0.157
0.200
0.238
0.281
0.330
0.389
0.467
0.574
0.730
0.965
1.356
2.128
4.033
7.156
6.867
0.327
-1.994
-1.859
-1.773
-1.717
-1.673
-1.638
-1.594
-1.535
-1.459
-1.360
-1.242
-1.113
-0.981
-0.849
-0.724
-0.606
-0.499
-0.401
-0.310
-0.228
-0.154
-0.089
-0.027
0.026
0.073
0.114
0.151
0.190
0.231
0.281
0.345
0.430
0.550
0.722
0.990
1.428
2.284
4.499
8.135
8.525
2.575
-2.410
-2.175
-2.041
-1.953
-1.902
-1.860
-1.818
-1.758
-1.676
-1.556
-1.415
-1.258
-1.098
-0.944
-0.799
-0.668
-0.551
-0.447
-0.354
-0.270
-0.197
-0.131
-0.073
-0.023
0.021
0.060
0.097
0.133
0.174
0.227
0.296
0.391
0.518
0.703
0.969
1.384
2.101
3.404
5.624
6.103
3.640
-2.860
-2.522
-2.337
-2.239
-2.179
-2.146
-2.110
-2.050
-1.955
-1.821
-1.643
-1.441
-1.244
-1.056
-0.890
-0.742
-0.614
-0.503
-0.407
-0.322
-0.248
-0.184
-0.129
-0.081
-0.038
-0.001
0.033
0.071
0.114
0.171
0.244
0.345
0.481
0.669
0.930
1.302
1.844
2.583
3.372
3.742
3.835
-3.268
-2.872
-2.666
-2.556
-2.496
-2.471
-2.452
-2.414
-2.309
-2.139
-1.911
-1.660
-1.410
-1.183
-0.987
-0.822
-0.682
-0.565
-0.467
-0.381
-0.308
-0.247
-0.193
-0.148
-0.108
-0.073
-0.036
0.002
0.050
0.112
0.193
0.300
0.439
0.629
0.883
1.232
1.694
2.283
2.902
3.367
3.703
-3.584
-3.186
-2.983
-2.875
-2.827
-2.820
-2.828
-2.816
-2.708
-2.502
-2.211
-1.887
-1.575
-1.307
-1.085
-0.904
-0.754
-0.630
-0.531
-0.448
-0.378
-0.318
-0.269
-0.225
-0.187
-0.150
-0.113
-0.071
-0.017
0.052
0.138
0.251
0.397
0.589
0.844
1.186
1.665
2.340
3.170
3.748
3.681
-3.779
-3.441
-3.268
-3.166
-3.118
-3.130
-3.165
-3.188
-3.090
-2.841
-2.480
-2.088
-1.724
-1.419
-1.174
-0.977
-0.824
-0.699
-0.601
-0.521
-0.454
-0.398
-0.352
-0.311
-0.273
-0.236
-0.195
-0.147
-0.087
-0.011
0.084
0.203
0.352
0.545
0.799
1.147
1.665
2.473
3.741
4.814
4.046
-3.854
-3.604
-3.471
-3.376
-3.327
-3.331
-3.384
-3.422
-3.326
-3.055
-2.646
-2.218
-1.827
-1.499
-1.242
-1.041
-0.887
-0.767
-0.674
-0.599
-0.540
-0.489
-0.445
-0.405
-0.367
-0.327
-0.283
-0.229
-0.162
-0.077
0.025
0.149
0.304
0.495
0.740
1.075
1.575
2.367
3.642
4.731
3.877
-3.815
-3.648
-3.543
-3.445
-3.371
-3.356
-3.403
-3.424
-3.330
-3.061
-2.668
-2.238
-1.850
-1.529
-1.280
-1.087
-0.942
-0.833
-0.749
-0.687
-0.633
-0.588
-0.548
-0.507
-0.469
-0.424
-0.376
-0.315
-0.240
-0.148
-0.037
0.092
0.247
0.436
0.670
0.972
1.381
1.967
2.720
3.218
2.887
-3.667
-3.535
-3.442
-3.341
-3.243
-3.202
-3.207
-3.205
-3.110
-2.870
-2.522
-2.147
-1.802
-1.514
-1.286
-1.114
-0.985
-0.890
-0.825
-0.775
-0.735
-0.699
-0.659
-0.619
-0.575
-0.526
-0.471
-0.404
-0.321
-0.223
-0.107
0.027
0.183
0.369
0.585
0.843
1.156
1.530
1.919
2.156
2.100
-3.410
-3.279
-3.184
-3.081
-2.973
-2.899
-2.868
-2.830
-2.736
-2.551
-2.272
-1.976
-1.700
-1.459
-1.266
-1.118
-1.011
-0.940
-0.893
-0.866
-0.845
-0.819
-0.783
-0.736
-0.684
-0.627
-0.563
-0.489
-0.404
-0.304
-0.186
-0.048
0.110
0.290
0.494
0.716
0.959
1.207
1.436
1.589
1.639
-3.067
-2.934
-2.829
-2.732
-2.631
-2.541
-2.480
-2.427
-2.344
-2.199
-1.993
-1.780
-1.563
-1.370
-1.212
-1.089
-1.004
-0.959
-0.948
-0.951
-0.957
-0.949
-0.908
-0.855
-0.790
-0.722
-0.651
-0.575
-0.491
-0.393
-0.279
-0.142
0.017
0.197
0.394
0.599
0.800
0.990
1.156
1.292
1.387
-2.681
-2.548
-2.456
-2.360
-2.268
-2.185
-2.122
-2.065
-1.985
-1.876
-1.737
-1.579
-1.413
-1.254
-1.116
-1.009
-0.947
-0.931
-0.960
-1.010
-1.056
-1.066
-1.034
-0.965
-0.885
-0.806
-0.730
-0.656
-0.579
-0.494
-0.393
-0.265
-0.107
0.077
0.277
0.477
0.665
0.835
0.987
1.122
1.261
-2.299
-2.190
-2.099
-2.015
-1.940
-1.872
-1.813
-1.764
-1.696
-1.620
-1.519
-1.397
-1.260
-1.113
-0.969
-0.846
-0.790
-0.805
-0.889
-0.999
-1.104
-1.146
-1.124
-1.047
-0.960
-0.872
-0.799
-0.737
-0.684
-0.633
-0.560
-0.447
-0.294
-0.090
0.131
0.346
0.543
0.707
0.863
1.009
1.189
-1.209
-1.039
-1.414
-1.772
-1.886
-1.752
-1.437
-1.079
-0.803
-0.704
-0.764
-0.892
-1.063
-1.288
-1.567
-1.813
-1.804
-1.542
-1.232
-0.991
-0.849
-0.778
-0.758
-0.771
-0.823
-0.906
-1.017
-1.098
-1.133
-1.101
-1.015
-0.888
-0.740
-0.582
-0.426
-0.279
-0.142
-0.021
0.090
0.190
0.290
-1.998
-1.151
-1.531
-1.894
-1.996
-1.762
-1.331
-0.842
-0.523
-0.504
-0.690
-0.932
-1.165
-1.426
-1.771
-2.077
-2.067
-1.721
-1.301
-0.994
-0.817
-0.727
-0.689
-0.695
-0.758
-0.909
-1.119
-1.294
-1.370
-1.338
-1.215
-1.035
-0.834
-0.628
-0.435
-0.262
-0.110
0.022
0.137
0.238
0.327
-2.763
-1.380
-1.611
-1.915
-1.947
-1.687
-1.181
-0.597
-0.249
-0.353
-0.717
-1.054
-1.240
-1.387
-1.596
-1.826
-1.833
-1.515
-1.141
-0.872
-0.713
-0.642
-0.619
-0.663
-0.793
-1.051
-1.410
-1.706
-1.856
-1.796
-1.594
-1.299
-0.994
-0.708
-0.462
-0.251
-0.075
0.070
0.191
0.289
0.369
-2.538
-1.577
-1.635
-1.830
-1.822
-1.576
-1.104
-0.575
-0.304
-0.518
-1.000
-1.340
-1.383
-1.245
-1.128
-1.143
-1.134
-1.005
-0.801
-0.636
-0.544
-0.523
-0.572
-0.717
-1.001
-1.457
-2.044
-2.550
-2.804
-2.657
-2.250
-1.727
-1.238
-0.829
-0.496
-0.233
-0.028
0.132
0.257
0.352
0.423
-1.557
-1.402
-1.538
-1.682
-1.696
-1.521
-1.192
-0.848
-0.735
-1.021
-1.519
-1.806
-1.616
-1.141
-0.681
-0.441
-0.423
-0.419
-0.376
-0.324
-0.303
-0.347
-0.493
-0.805
-1.321
-2.131
-3.189
-4.258
-4.779
-4.367
-3.390
-2.384
-1.566
-0.958
-0.519
-0.194
0.042
0.216
0.343
0.430
0.485
-0.591
-1.036
-1.341
-1.534
-1.596
-1.530
-1.372
-1.217
-1.244
-1.544
-1.990
-2.179
-1.836
-1.131
-0.456
-0.069
0.034
0.036
0.026
0.032
0.031
-0.028
-0.264
-0.770
-1.608
-2.960
-5.072
-7.837
-9.427
-7.973
-5.323
-3.270
-1.926
-1.070
-0.493
-0.102
0.161
0.338
0.458
0.531
0.568
0.053
-0.686
-1.145
-1.421
-1.561
-1.587
-1.554
-1.519
-1.583
-1.805
-2.103
-2.177
-1.809
-1.124
-0.453
0.005
0.245
0.349
0.391
0.422
0.500
0.580
0.347
-0.418
-1.615
-3.602
-7.650
-15.808
-22.513
-16.044
-8.130
-4.190
-2.200
-1.063
-0.359
0.076
0.351
0.518
0.614
0.666
0.672
0.377
-0.467
-1.036
-1.379
-1.589
-1.696
-1.738
-1.756
-1.782
-1.841
-1.910
-1.873
-1.595
-1.088
-0.541
-0.056
0.299
0.577
0.751
0.858
1.098
1.695
1.720
0.388
-1.021
-3.058
-8.697
-22.710
-30.742
-23.314
-10.033
-4.571
-2.171
-0.849
-0.061
0.408
0.662
0.785
0.832
0.839
0.810
0.353
-0.475
-1.053
-1.443
-1.703
-1.881
-1.987
-2.037
-2.017
-1.948
-1.821
-1.688
-1.444
-1.075
-0.633
-0.166
0.303
0.816
1.334
1.416
1.539
2.564
2.810
1.053
0.403
0.183
-4.559
-17.238
-24.348
-18.471
-8.437
-3.918
-1.670
-0.394
0.470
0.966
1.128
1.161
1.135
1.072
0.995
-0.020
-0.685
-1.218
-1.624
-1.930
-2.166
-2.348
-2.450
-2.454
-2.319
-2.099
-1.832
-1.530
-1.169
-0.760
-0.308
0.228
1.133
1.991
1.968
1.438
1.577
1.446
0.414
1.138
2.136
-1.330
-7.903
-11.368
-9.128
-5.270
-2.405
-0.828
0.141
1.083
1.709
1.774
1.663
1.533
1.393
1.236
-0.533
-1.032
-1.504
-1.918
-2.274
-2.585
-2.852
-3.043
-3.106
-2.988
-2.685
-2.259
-1.811
-1.370
-0.932
-0.497
0.020
0.886
1.702
1.624
0.818
0.318
-0.215
-1.025
-1.305
-0.843
-2.636
-5.828
-6.409
-4.953
-2.670
-0.580
0.035
-0.536
0.099
1.899
2.375
2.280
2.060
1.821
1.565
-1.012
-1.432
-1.885
-2.351
-2.793
-3.201
-3.544
-3.803
-3.930
-3.799
-3.378
-2.796
-2.158
-1.596
-1.104
-0.686
-0.279
0.184
0.622
0.525
0.035
-0.493
-1.195
-2.241
-3.596
-5.130
-6.302
-6.148
-4.915
-3.137
-0.962
0.985
0.331
-3.364
-3.490
-0.057
2.836
3.110
2.765
2.366
1.997
-1.405
-1.833
-2.361
-2.976
-3.613
-4.149
-4.518
-4.712
-4.766
-4.546
-3.979
-3.221
-2.438
-1.780
-1.256
-0.847
-0.530
-0.280
-0.141
-0.205
-0.473
-0.925
-1.632
-2.735
-4.307
-6.029
-6.781
-5.821
-4.081
-2.244
-0.360
1.135
0.379
-3.345
-3.451
0.816
4.505
4.507
3.566
2.890
2.457
-1.713
-2.232
-2.968
-3.921
-4.998
-5.893
-6.144
-5.887
-5.524
-5.008
-4.275
-3.419
-2.566
-1.877
-1.348
-0.960
-0.689
-0.512
-0.448
-0.509
-0.715
-1.090
-1.671
-2.560
-3.739
-4.904
-5.305
-4.512
-3.122
-1.662
-0.285
0.767
0.961
0.417
1.687
6.008
8.225
6.448
3.575
2.189
2.265
-1.951
-2.621
-3.674
-5.329
-7.702
-9.736
-9.628
-7.831
-6.269
-5.168
-4.238
-3.333
-2.534
-1.867
-1.367
-1.011
-0.767
-0.625
-0.573
-0.618
-0.772
-1.050
-1.482
-2.078
-2.788
-3.397
-3.530
-3.022
-2.140
-1.121
-0.140
0.745
1.528
2.699
5.362
9.779
11.455
7.059
0.024
-2.292
-0.481
-2.103
-2.929
-4.404
-7.159
-12.688
-20.184
-18.264
-11.113
-7.107
-5.136
-3.979
-3.091
-2.360
-1.777
-1.333
-1.013
-0.794
-0.662
-0.606
-0.631
-0.728
-0.916
-1.191
-1.550
-1.922
-2.199
-2.203
-1.890
-1.332
-0.646
0.068
0.822
1.715
3.082
5.463
8.668
9.597
5.212
-2.217
-7.658
-2.426
-2.149
-3.060
-4.764
-8.384
-17.729
-27.766
-25.871
-13.897
-7.471
-4.930
-3.616
-2.766
-2.132
-1.639
-1.256
-0.974
-0.777
-0.654
-0.592
-0.589
-0.641
-0.748
-0.907
-1.102
-1.283
-1.387
-1.343
-1.126
-0.756
-0.278
0.247
0.843
1.589
2.633
4.073
5.599
5.745
3.395
-1.452
-2.779
0.675
-2.064
-2.928
-4.482
-7.558
-14.469
-23.932
-22.550
-11.784
-6.720
-4.379
-3.180
-2.427
-1.885
-1.471
-1.151
-0.909
-0.737
-0.616
-0.549
-0.522
-0.536
-0.588
-0.666
-0.755
-0.827
-0.847
-0.777
-0.616
-0.359
-0.025
0.357
0.807
1.327
1.975
2.731
3.336
3.361
2.482
1.274
1.280
3.243
-1.875
-2.590
-3.744
-5.680
-8.661
-11.513
-10.850
-7.740
-5.163
-3.632
-2.703
-2.086
-1.647
-1.304
-1.040
-0.833
-0.680
-0.568
-0.492
-0.450
-0.437
-0.443
-0.469
-0.495
-0.510
-0.486
-0.418
-0.284
-0.096
0.142
0.418
0.729
1.080
1.468
1.839
2.105
2.107
1.802
1.433
1.430
1.603
-1.633
-2.190
-2.946
-3.984
-5.205
-6.066
-5.905
-4.882
-3.757
-2.873
-2.239
-1.775
-1.424
-1.152
-0.932
-0.757
-0.618
-0.512
-0.434
-0.380
-0.346
-0.326
-0.316
-0.305
-0.285
-0.244
-0.176
-0.066
0.076
0.246
0.444
0.664
0.893
1.121
1.322
1.443
1.423
1.251
0.985
0.608
-0.116
-1.397
-1.814
-2.297
-2.854
-3.397
-3.727
-3.666
-3.286
-2.756
-2.250
-1.838
-1.504
-1.237
-1.017
-0.834
-0.682
-0.558
-0.459
-0.378
-0.317
-0.267
-0.231
-0.199
-0.167
-0.130
-0.082
-0.014
0.076
0.185
0.314
0.456
0.610
0.765
0.907
1.018
1.076
1.043
0.893
0.585
0.033
-1.021
-1.231
-1.535
-1.846
-2.159
-2.422
-2.565
-2.545
-2.359
-2.089
-1.801
-1.528
-1.287
-1.083
-0.904
-0.752
-0.621
-0.507
-0.412
-0.331
-0.263
-0.206
-0.157
-0.112
-0.066
-0.022
0.030
0.093
0.168
0.256
0.354
0.459
0.569
0.677
0.776
0.853
0.881
0.842
0.695
0.401
-0.155
-1.175
-1.135
-1.356
-1.556
-1.740
-1.878
-1.947
-1.930
-1.831
-1.674
-1.490
-1.307
-1.130
-0.969
-0.821
-0.690
-0.571
-0.467
-0.375
-0.294
-0.222
-0.159
-0.102
-0.049
0.002
0.052
0.107
0.165
0.228
0.299
0.376
0.458
0.543
0.628
0.704
0.766
0.795
0.772
0.663
0.432
0.001
-0.744
-1.121
-1.269
-1.398
-1.509
-1.582
-1.616
-1.596
-1.530
-1.428
-1.299
-1.163
-1.024
-0.890
-0.764
-0.647
-0.540
-0.440
-0.350
-0.267
-0.194
-0.127
-0.064
-0.007
0.047
0.101
0.153
0.207
0.264
0.323
0.386
0.454
0.525
0.599
0.673
0.738
0.793
0.811
0.772
0.636
0.384
-0.006
-1.173
-1.265
-1.344
-1.406
-1.444
-1.455
-1.431
-1.376
-1.295
-1.198
-1.085
-0.969
-0.851
-0.737
-0.627
-0.523
-0.427
-0.337
-0.253
-0.176
-0.106
-0.041
0.020
0.076
0.128
0.179
0.229
0.279
0.331
0.387
0.445
0.513
0.588
0.670
0.761
0.859
0.956
1.022
1.009
0.881
0.766
-1.290
-1.338
-1.377
-1.402
-1.414
-1.408
-1.380
-1.331
-1.260
-1.170
-1.069
-0.962
-0.848
-0.738
-0.630
-0.525
-0.428
-0.336
-0.250
-0.171
-0.098
-0.029
0.032
0.088
0.141
0.188
0.234
0.279
0.325
0.376
0.434
0.501
0.583
0.684
0.815
0.984
1.208
1.477
1.656
1.545
1.274
-1.486
-1.479
-1.482
-1.479
-1.473
-1.454
-1.419
-1.369
-1.299
-1.212
-1.108
-0.998
-0.884
-0.768
-0.653
-0.546
-0.445
-0.348
-0.260
-0.178
-0.101
-0.032
0.031
0.087
0.137
0.184
0.224
0.265
0.309
0.357
0.416
0.488
0.581
0.708
0.883
1.148
1.576
2.257
3.048
2.863
1.490
-1.756
-1.693
-1.658
-1.629
-1.607
-1.581
-1.542
-1.487
-1.415
-1.319
-1.207
-1.085
-0.954
-0.823
-0.700
-0.584
-0.475
-0.374
-0.281
-0.195
-0.117
-0.045
0.019
0.076
0.123
0.167
0.204
0.241
0.283
0.331
0.393
0.472
0.578
0.725
0.945
1.296
1.941
3.295
5.963
5.830
2.173
-2.115
-1.981
-1.903
-1.853
-1.819
-1.786
-1.750
-1.692
-1.609
-1.500
-1.365
-1.218
-1.063
-0.913
-0.770
-0.639
-0.520
-0.411
-0.314
-0.224
-0.143
-0.070
-0.005
0.049
0.097
0.137
0.171
0.208
0.248
0.297
0.364
0.449
0.566
0.729
0.973
1.360
2.080
3.603
6.488
6.463
3.118
-2.556
-2.335
-2.214
-2.144
-2.104
-2.078
-2.049
-1.996
-1.905
-1.768
-1.598
-1.406
-1.213
-1.030
-0.861
-0.711
-0.577
-0.460
-0.357
-0.264
-0.181
-0.107
-0.043
0.012
0.057
0.095
0.128
0.163
0.204
0.259
0.329
0.421
0.544
0.719
0.959
1.331
1.928
2.928
4.306
4.531
3.159
-3.038
-2.739
-2.585
-2.504
-2.474
-2.459
-2.452
-2.415
-2.315
-2.145
-1.914
-1.660
-1.405
-1.170
-0.969
-0.795
-0.647
-0.521
-0.410
-0.315
-0.231
-0.159
-0.095
-0.042
0.001
0.038
0.073
0.109
0.155
0.212
0.286
0.387
0.516
0.688
0.927
1.251
1.713
2.306
2.901
3.134
3.021
-3.509
-3.185
-3.018
-2.936
-2.914
-2.932
-2.973
-2.977
-2.872
-2.652
-2.322
-1.967
-1.628
-1.335
-1.090
-0.889
-0.724
-0.588
-0.474
-0.375
-0.292
-0.221
-0.160
-0.111
-0.069
-0.033
0.003
0.044
0.093
0.158
0.241
0.346
0.482
0.655
0.881
1.183
1.563
2.017
2.442
2.740
2.910
-3.927
-3.628
-3.493
-3.420
-3.406
-3.470
-3.589
-3.673
-3.589
-3.284
-2.818
-2.310
-1.865
-1.500
-1.210
-0.983
-0.805
-0.661
-0.543
-0.445
-0.365
-0.295
-0.240
-0.193
-0.151
-0.118
-0.077
-0.033
0.025
0.097
0.188
0.302
0.444
0.618
0.843
1.129
1.497
1.936
2.393
2.715
2.798
-4.249
-4.055
-3.968
-3.910
-3.894
-3.984
-4.209
-4.398
-4.364
-3.948
-3.295
-2.639
-2.080
-1.652
-1.322
-1.072
-0.885
-0.737
-0.619
-0.523
-0.445
-0.381
-0.329
-0.286
-0.250
-0.212
-0.170
-0.120
-0.054
0.029
0.131
0.252
0.399
0.579
0.802
1.086
1.451
1.927
2.448
2.775
2.716
-4.445
-4.389
-4.381
-4.320
-4.252
-4.328
-4.616
-4.905
-4.900
-4.418
-3.624
-2.853
-2.232
-1.756
-1.406
-1.150
-0.958
-0.813
-0.699
-0.608
-0.535
-0.476
-0.428
-0.389
-0.355
-0.318
-0.275
-0.217
-0.142
-0.047
0.063
0.196
0.350
0.531
0.750
1.024
1.375
1.823
2.322
2.624
2.512
-4.480
-4.550
-4.586
-4.491
-4.362
-4.383
-4.616
-4.927
-4.927
-4.422
-3.656
-2.890
-2.264
-1.794
-1.459
-1.211
-1.027
-0.886
-0.781
-0.697
-0.630
-0.577
-0.536
-0.499
-0.467
-0.433
-0.387
-0.323
-0.239
-0.135
-0.011
0.132
0.296
0.479
0.694
0.946
1.248
1.606
1.977
2.190
2.123
-4.289
-4.396
-4.437
-4.335
-4.158
-4.094
-4.231
-4.401
-4.375
-3.983
-3.348
-2.715
-2.179
-1.776
-1.471
-1.245
-1.080
-0.955
-0.861
-0.788
-0.731
-0.683
-0.646
-0.614
-0.585
-0.550
-0.501
-0.433
-0.340
-0.223
-0.092
0.058
0.231
0.420
0.629
0.861
1.106
1.370
1.605
1.741
1.745
-3.912
-3.991
-4.005
-3.883
-3.705
-3.588
-3.598
-3.668
-3.602
-3.332
-2.888
-2.434
-2.026
-1.695
-1.448
-1.259
-1.117
-1.013
-0.934
-0.875
-0.831
-0.791
-0.757
-0.725
-0.692
-0.657
-0.608
-0.535
-0.442
-0.317
-0.178
-0.022
0.156
0.353
0.560
0.776
0.982
1.171
1.326
1.430
1.462
-3.427
-3.434
-3.406
-3.299
-3.149
-3.023
-2.976
-2.958
-2.887
-2.701
-2.433
-2.123
-1.835
-1.589
-1.392
-1.239
-1.127
-1.045
-0.990
-0.954
-0.920
-0.891
-0.859
-0.825
-0.790
-0.748
-0.697
-0.629
-0.530
-0.415
-0.275
-0.117
0.065
0.267
0.483
0.691
0.875
1.020
1.141
1.223
1.281
-2.910
-2.885
-2.834
-2.737
-2.611
-2.507
-2.440
-2.397
-2.328
-2.208
-2.042
-1.845
-1.645
-1.460
-1.301
-1.173
-1.081
-1.022
-0.997
-0.992
-0.985
-0.970
-0.942
-0.908
-0.866
-0.822
-0.767
-0.699
-0.612
-0.510
-0.386
-0.234
-0.050
0.157
0.384
0.595
0.770
0.902
1.001
1.089
1.167
-2.441
-2.389
-2.332
-2.250
-2.165
-2.079
-2.019
-1.974
-1.922
-1.846
-1.746
-1.613
-1.470
-1.311
-1.151
-1.011
-0.921
-0.890
-0.918
-0.964
-1.000
-1.013
-0.996
-0.963
-0.917
-0.870
-0.817
-0.762
-0.701
-0.623
-0.527
-0.393
-0.214
0.007
0.243
0.469
0.652
0.789
0.893
0.991
1.091
-0.016
-0.825
-2.021
-2.837
-3.118
-2.884
-2.368
-1.852
-1.433
-1.165
-1.048
-1.015
-1.033
-1.091
-1.163
-1.212
-1.186
-1.082
-0.953
-0.848
-0.791
-0.776
-0.795
-0.812
-0.854
-0.971
-1.102
-1.183
-1.201
-1.142
-1.036
-0.900
-0.742
-0.582
-0.424
-0.279
-0.146
-0.027
0.083
0.183
0.276
1.505
0.297
-2.004
-3.066
-3.389
-3.094
-2.488
-1.873
-1.409
-1.165
-1.081
-1.082
-1.119
-1.178
-1.259
-1.310
-1.271
-1.134
-0.968
-0.821
-0.728
-0.669
-0.599
-0.476
-0.401
-0.601
-0.976
-1.283
-1.397
-1.366
-1.234
-1.047
-0.835
-0.628
-0.437
-0.267
-0.119
0.011
0.120
0.218
0.303
1.035
0.170
-1.994
-2.975
-3.271
-2.985
-2.396
-1.795
-1.372
-1.167
-1.144
-1.169
-1.187
-1.190
-1.211
-1.221
-1.160
-1.024
-0.860
-0.723
-0.619
-0.545
-0.448
-0.295
-0.228
-0.531
-1.112
-1.609
-1.831
-1.807
-1.598
-1.307
-1.000
-0.714
-0.468
-0.258
-0.087
0.052
0.165
0.260
0.335
-0.831
-1.122
-2.030
-2.658
-2.861
-2.652
-2.211
-1.724
-1.386
-1.264
-1.283
-1.301
-1.251
-1.149
-1.043
-0.969
-0.886
-0.775
-0.656
-0.544
-0.468
-0.422
-0.397
-0.396
-0.541
-1.027
-1.785
-2.447
-2.781
-2.663
-2.263
-1.734
-1.244
-0.827
-0.498
-0.241
-0.043
0.108
0.224
0.313
0.378
-1.296
-1.450
-1.899
-2.285
-2.435
-2.321
-2.020
-1.713
-1.489
-1.447
-1.490
-1.480
-1.341
-1.102
-0.854
-0.682
-0.567
-0.477
-0.393
-0.309
-0.255
-0.254
-0.334
-0.569
-1.052
-1.881
-3.049
-4.224
-4.809
-4.408
-3.422
-2.402
-1.573
-0.962
-0.521
-0.200
0.030
0.191
0.306
0.386
0.436
-0.677
-1.182
-1.626
-1.943
-2.095
-2.065
-1.916
-1.747
-1.639
-1.631
-1.669
-1.625
-1.407
-1.079
-0.733
-0.476
-0.310
-0.202
-0.117
-0.022
0.071
0.106
-0.070
-0.572
-1.436
-2.846
-5.108
-8.060
-9.785
-8.235
-5.453
-3.301
-1.934
-1.056
-0.483
-0.098
0.153
0.319
0.424
0.483
0.515
0.077
-0.755
-1.322
-1.684
-1.874
-1.924
-1.885
-1.811
-1.759
-1.750
-1.748
-1.660
-1.422
-1.061
-0.683
-0.372
-0.144
0.018
0.160
0.335
0.611
0.973
0.873
-0.068
-1.481
-3.666
-7.959
-17.102
-23.537
-17.319
-8.350
-4.277
-2.204
-1.037
-0.315
0.123
0.374
0.514
0.585
0.618
0.622
0.821
-0.399
-1.113
-1.538
-1.773
-1.887
-1.921
-1.903
-1.868
-1.819
-1.757
-1.619
-1.378
-1.050
-0.690
-0.354
-0.063
0.195
0.429
0.729
1.444
3.255
3.321
1.360
-0.959
-3.568
-9.557
-23.937
-35.383
-24.406
-10.484
-4.686
-2.154
-0.756
0.087
0.561
0.759
0.813
0.823
0.804
0.768
1.087
-0.294
-1.065
-1.519
-1.794
-1.954
-2.033
-2.052
-2.016
-1.927
-1.801
-1.623
-1.376
-1.069
-0.724
-0.378
-0.026
0.349
0.726
1.071
2.031
4.228
5.349
2.586
-0.080
-1.863
-6.929
-19.403
-25.524
-20.132
-8.795
-4.023
-1.616
-0.065
1.010
1.481
1.433
1.263
1.148
1.056
0.962
0.504
-0.532
-1.206
-1.639
-1.933
-2.135
-2.256
-2.309
-2.274
-2.163
-1.977
-1.738
-1.460
-1.142
-0.804
-0.443
-0.051
0.451
1.029
1.233
1.576
3.186
3.192
1.410
0.096
-0.220
-3.318
-8.724
-11.665
-9.395
-5.505
-2.688
-0.743
1.150
3.402
3.707
2.568
1.878
1.573
1.391
1.232
-0.331
-0.958
-1.477
-1.884
-2.208
-2.446
-2.606
-2.684
-2.666
-2.527
-2.279
-1.971
-1.628
-1.271
-0.916
-0.565
-0.180
0.302
0.824
0.898
0.750
0.795
0.540
-0.282
-0.965
-1.470
-3.052
-5.111
-5.819
-4.891
-3.079
-1.351
0.018
2.285
5.312
5.983
3.845
2.539
2.114
1.870
1.645
-0.966
-1.400
-1.835
-2.258
-2.629
-2.919
-3.111
-3.193
-3.152
-2.975
-2.657
-2.251
-1.828
-1.421
-1.042
-0.701
-0.372
-0.045
0.215
0.238
0.060
-0.203
-0.647
-1.309
-2.077
-2.883
-3.675
-4.094
-3.845
-2.923
-1.642
-0.459
0.214
1.094
3.596
5.249
3.976
3.114
2.759
2.606
2.337
-1.401
-1.795
-2.262
-2.775
-3.275
-3.665
-3.859
-3.847
-3.695
-3.410
-2.998
-2.507
-2.002
-1.545
-1.155
-0.824
-0.551
-0.337
-0.208
-0.221
-0.376
-0.664
-1.117
-1.751
-2.541
-3.273
-3.687
-3.556
-2.894
-1.960
-0.891
-0.009
0.298
0.075
1.044
3.160
3.858
3.713
3.600
3.952
3.796
-1.704
-2.157
-2.761
-3.516
-4.318
-4.899
-5.047
-4.773
-4.293
-3.787
-3.232
-2.652
-2.105
-1.622
-1.223
-0.914
-0.680
-0.519
-0.441
-0.462
-0.597
-0.846
-1.233
-1.772
-2.389
-2.924
-3.106
-2.831
-2.188
-1.351
-0.486
0.246
0.704
1.039
2.066
3.720
4.563
4.188
3.999
5.731
5.926
-1.920
-2.492
-3.330
-4.514
-6.007
-7.117
-7.082
-6.090
-4.954
-4.053
-3.312
-2.672
-2.106
-1.626
-1.246
-0.957
-0.745
-0.611
-0.547
-0.560
-0.664
-0.856
-1.154
-1.522
-1.934
-2.256
-2.317
-2.064
-1.554
-0.896
-0.204
0.463
1.100
1.915
3.178
4.596
5.065
3.885
2.026
2.816
4.416
-2.052
-2.732
-3.846
-5.621
-8.324
-10.743
-10.294
-7.804
-5.598
-4.196
-3.275
-2.578
-2.026
-1.580
-1.228
-0.958
-0.767
-0.640
-0.579
-0.580
-0.646
-0.780
-0.970
-1.210
-1.438
-1.604
-1.596
-1.392
-1.006
-0.518
0.025
0.609
1.282
2.145
3.287
4.377
4.495
2.841
-0.846
-1.846
0.663
-2.076
-2.817
-4.074
-6.244
-9.938
-13.779
-12.928
-8.846
-5.868
-4.133
-3.108
-2.414
-1.891
-1.482
-1.167
-0.928
-0.751
-0.632
-0.569
-0.553
-0.582
-0.660
-0.771
-0.905
-1.023
-1.080
-1.037
-0.870
-0.590
-0.229
0.194
0.677
1.236
1.926
2.726
3.390
3.328
2.134
-0.046
-1.118
0.390
-2.002
-2.701
-3.876
-5.815
-8.847
-11.872
-11.205
-7.958
-5.375
-3.787
-2.821
-2.181
-1.721
-1.365
-1.086
-0.874
-0.712
-0.601
-0.530
-0.498
-0.500
-0.532
-0.584
-0.646
-0.694
-0.698
-0.634
-0.498
-0.292
-0.017
0.299
0.663
1.091
1.561
2.054
2.380
2.326
1.780
0.981
0.667
0.939
-1.833
-2.429
-3.326
-4.670
-6.370
-7.748
-7.500
-5.914
-4.353
-3.236
-2.466
-1.929
-1.537
-1.231
-0.994
-0.806
-0.662
-0.557
-0.479
-0.435
-0.414
-0.415
-0.427
-0.441
-0.444
-0.422
-0.355
-0.241
-0.081
0.120
0.360
0.627
0.919
1.226
1.505
1.678
1.650
1.392
1.052
0.820
0.571
-1.628
-2.096
-2.719
-3.511
-4.371
-4.936
-4.835
-4.170
-3.351
-2.634
-2.089
-1.673
-1.360
-1.104
-0.901
-0.738
-0.605
-0.504
-0.426
-0.373
-0.334
-0.313
-0.297
-0.285
-0.262
-0.222
-0.159
-0.062
0.062
0.214
0.388
0.581
0.784
0.981
1.139
1.226
1.191
1.044
0.787
0.433
-0.142
-1.428
-1.778
-2.185
-2.643
-3.071
-3.320
-3.269
-2.965
-2.549
-2.116
-1.750
-1.445
-1.196
-0.988
-0.817
-0.672
-0.553
-0.453
-0.375
-0.313
-0.265
-0.226
-0.193
-0.164
-0.128
-0.081
-0.020
0.061
0.159
0.273
0.405
0.542
0.684
0.811
0.906
0.948
0.916
0.778
0.522
0.085
-0.637
-1.273
-1.525
-1.798
-2.063
-2.283
-2.403
-2.383
-2.231
-1.988
-1.731
-1.478
-1.256
-1.059
-0.889
-0.742
-0.615
-0.503
-0.410
-0.329
-0.263
-0.206
-0.156
-0.114
-0.072
-0.031
0.019
0.076
0.143
0.223
0.314
0.413
0.515
0.618
0.705
0.771
0.795
0.758
0.634
0.392
-0.030
-0.733
-1.179
-1.365
-1.543
-1.704
-1.828
-1.887
-1.871
-1.778
-1.631
-1.461
-1.285
-1.116
-0.957
-0.815
-0.686
-0.571
-0.466
-0.375
-0.293
-0.221
-0.158
-0.103
-0.053
-0.005
0.041
0.089
0.141
0.199
0.266
0.338
0.416
0.498
0.577
0.650
0.704
0.729
0.704
0.613
0.418
0.074
-0.467
-1.160
-1.290
-1.405
-1.504
-1.570
-1.601
-1.581
-1.517
-1.417
-1.295
-1.160
-1.025
-0.892
-0.765
-0.648
-0.540
-0.440
-0.349
-0.267
-0.192
-0.124
-0.062
-0.007
0.042
0.090
0.139
0.186
0.236
0.292
0.352
0.419
0.488
0.557
0.625
0.686
0.731
0.742
0.703
0.583
0.356
0.002
-1.208
-1.293
-1.365
-1.419
-1.457
-1.463
-1.443
-1.387
-1.310
-1.209
-1.099
-0.979
-0.862
-0.745
-0.633
-0.527
-0.428
-0.334
-0.250
-0.172
-0.099
-0.034
0.024
0.078
0.125
0.169
0.214
0.257
0.307
0.359
0.418
0.482
0.554
0.631
0.712
0.792
0.861
0.901
0.868
0.724
0.524
-1.330
-1.370
-1.406
-1.433
-1.443
-1.440
-1.411
-1.361
-1.289
-1.200
-1.095
-0.984
-0.867
-0.752
-0.638
-0.532
-0.430
-0.334
-0.244
-0.162
-0.087
-0.017
0.045
0.098
0.146
0.189
0.227
0.268
0.310
0.358
0.415
0.481
0.556
0.649
0.761
0.897
1.060
1.224
1.300
1.212
0.972
-1.521
-1.519
-1.523
-1.525
-1.521
-1.507
-1.475
-1.422
-1.350
-1.260
-1.154
-1.035
-0.913
-0.790
-0.669
-0.554
-0.447
-0.346
-0.251
-0.164
-0.083
-0.010
0.056
0.112
0.159
0.198
0.232
0.267
0.305
0.351
0.407
0.477
0.563
0.674
0.821
1.026
1.315
1.685
1.991
1.886
1.357
-1.795
-1.746
-1.717
-1.699
-1.682
-1.661
-1.630
-1.577
-1.498
-1.398
-1.274
-1.142
-0.999
-0.857
-0.724
-0.598
-0.479
-0.370
-0.270
-0.177
-0.090
-0.013
0.056
0.116
0.163
0.198
0.227
0.257
0.293
0.338
0.396
0.470
0.567
0.698
0.877
1.143
1.552
2.177
2.841
2.775
1.824
-2.160
-2.050
-1.986
-1.954
-1.935
-1.913
-1.885
-1.832
-1.745
-1.626
-1.473
-1.305
-1.130
-0.960
-0.803
-0.659
-0.528
-0.408
-0.300
-0.200
-0.111
-0.029
0.043
0.105
0.151
0.184
0.210
0.237
0.271
0.315
0.376
0.457
0.563
0.709
0.905
1.200
1.662
2.354
3.143
3.177
2.231
-2.597
-2.438
-2.346
-2.306
-2.285
-2.278
-2.263
-2.221
-2.132
-1.977
-1.770
-1.542
-1.313
-1.100
-0.907
-0.740
-0.590
-0.460
-0.344
-0.239
-0.144
-0.059
0.014
0.076
0.120
0.153
0.177
0.202
0.238
0.286
0.351
0.439
0.551
0.701
0.906
1.191
1.594
2.143
2.684
2.785
2.329
-3.105
-2.901
-2.800
-2.761
-2.754
-2.772
-2.810
-2.800
-2.708
-2.501
-2.197
-1.874
-1.552
-1.271
-1.035
-0.833
-0.666
-0.522
-0.398
-0.290
-0.193
-0.108
-0.035
0.024
0.068
0.100
0.124
0.153
0.193
0.246
0.319
0.411
0.531
0.683
0.880
1.139
1.471
1.867
2.213
2.350
2.296
-3.654
-3.456
-3.376
-3.342
-3.363
-3.443
-3.561
-3.661
-3.582
-3.263
-2.796
-2.298
-1.847
-1.475
-1.177
-0.942
-0.752
-0.595
-0.464
-0.352
-0.257
-0.174
-0.105
-0.050
-0.008
0.021
0.051
0.085
0.133
0.196
0.278
0.379
0.503
0.658
0.850
1.087
1.371
1.681
1.959
2.145
2.233
-4.211
-4.118
-4.092
-4.071
-4.088
-4.248
-4.555
-4.886
-4.858
-4.373
-3.598
-2.818
-2.173
-1.692
-1.326
-1.053
-0.843
-0.677
-0.540
-0.429
-0.333
-0.256
-0.193
-0.145
-0.106
-0.074
-0.041
0.001
0.059
0.134
0.227
0.338
0.471
0.628
0.817
1.045
1.308
1.596
1.856
2.049
2.135
-4.763
-4.861
-4.950
-4.926
-4.873
-5.087
-5.709
-6.433
-6.612
-5.776
-4.488
-3.347
-2.487
-1.884
-1.462
-1.161
-0.935
-0.761
-0.625
-0.514
-0.424
-0.353
-0.294
-0.254
-0.220
-0.190
-0.156
-0.103
-0.034
0.058
0.166
0.290
0.431
0.594
0.783
1.007
1.262
1.542
1.802
1.985
2.023
-5.239
-5.634
-5.880
-5.771
-5.560
-5.703
-6.541
-7.800
-8.188
-6.973
-5.201
-3.710
-2.701
-2.024
-1.570
-1.253
-1.025
-0.850
-0.714
-0.609
-0.522
-0.458
-0.410
-0.374
-0.349
-0.323
-0.285
-0.227
-0.144
-0.036
0.091
0.230
0.385
0.556
0.751
0.967
1.211
1.473
1.711
1.860
1.869
-5.470
-6.108
-6.488
-6.256
-5.805
-5.801
-6.567
-7.780
-8.252
-7.037
-5.219
-3.737
-2.740
-2.074
-1.633
-1.325
-1.106
-0.939
-0.811
-0.705
-0.629
-0.570
-0.527
-0.503
-0.489
-0.470
-0.431
-0.369
-0.270
-0.142
0.003
0.159
0.333
0.518
0.715
0.928
1.146
1.366
1.558
1.673
1.670
-5.282
-5.939
-6.281
-6.020
-5.471
-5.247
-5.660
-6.428
-6.677
-5.867
-4.587
-3.445
-2.616
-2.045
-1.655
-1.382
-1.179
-1.028
-0.906
-0.812
-0.738
-0.684
-0.648
-0.632
-0.625
-0.618
-0.587
-0.518
-0.406
-0.262
-0.098
0.078
0.269
0.470
0.685
0.898
1.091
1.260
1.394
1.462
1.474
-4.681
-5.152
-5.370
-5.138
-4.663
-4.381
-4.499
-4.797
-4.861
-4.449
-3.703
-2.977
-2.389
-1.955
-1.641
-1.416
-1.244
-1.113
-1.003
-0.913
-0.845
-0.795
-0.764
-0.750
-0.753
-0.749
-0.726
-0.656
-0.537
-0.379
-0.197
-0.008
0.200
0.425
0.661
0.878
1.059
1.177
1.256
1.299
1.310
-3.923
-4.170
-4.246
-4.063
-3.752
-3.511
-3.469
-3.555
-3.538
-3.306
-2.927
-2.509
-2.132
-1.838
-1.608
-1.433
-1.293
-1.181
-1.087
-1.007
-0.945
-0.894
-0.863
-0.851
-0.849
-0.850
-0.829
-0.758
-0.638
-0.478
-0.301
-0.103
0.115
0.365
0.626
0.870
1.031
1.115
1.155
1.177
1.184
-3.188
-3.285
-3.297
-3.156
-2.966
-2.788
-2.710
-2.701
-2.660
-2.553
-2.357
-2.129
-1.909
-1.717
-1.550
-1.418
-1.304
-1.217
-1.138
-1.071
-1.015
-0.969
-0.939
-0.919
-0.914
-0.907
-0.877
-0.817
-0.705
-0.562
-0.399
-0.209
0.008
0.269
0.550
0.806
0.972
1.043
1.065
1.080
1.097
-2.587
-2.611
-2.567
-2.482
-2.348
-2.239
-2.166
-2.141
-2.116
-2.060
-1.970
-1.848
-1.720
-1.582
-1.443
-1.311
-1.215
-1.148
-1.112
-1.078
-1.047
-1.011
-0.984
-0.962
-0.947
-0.927
-0.894
-0.840
-0.754
-0.640
-0.505
-0.337
-0.121
0.139
0.426
0.685
0.854
0.940
0.972
0.994
1.021
0.607
-1.295
-3.432
-5.005
-5.476
-4.790
-3.681
-2.698
-2.013
-1.562
-1.286
-1.121
-1.026
-0.971
-0.951
-0.930
-0.891
-0.838
-0.784
-0.755
-0.769
-0.833
-0.940
-1.059
-1.191
-1.399
-1.530
-1.456
-1.318
-1.185
-1.044
-0.890
-0.724
-0.564
-0.410
-0.269
-0.139
-0.024
0.081
0.177
0.269
3.266
0.596
-3.551
-5.680
-6.259
-5.400
-4.042
-2.901
-2.134
-1.650
-1.374
-1.211
-1.111
-1.054
-1.017
-0.985
-0.931
-0.856
-0.778
-0.716
-0.676
-0.632
-0.502
-0.010
0.800
0.463
-0.691
-1.277
-1.410
-1.360
-1.207
-1.012
-0.808
-0.606
-0.420
-0.257
-0.114
0.008
0.114
0.204
0.286
3.065
0.624
-3.330
-5.226
-5.754
-5.078
-3.882
-2.857
-2.143
-1.707
-1.448
-1.290
-1.176
-1.088
-1.017
-0.958
-0.884
-0.793
-0.703
-0.623
-0.553
-0.455
-0.182
0.548
1.746
1.335
-0.368
-1.356
-1.700
-1.706
-1.510
-1.235
-0.951
-0.677
-0.443
-0.247
-0.087
0.045
0.153
0.239
0.311
0.219
-1.284
-3.035
-4.184
-4.558
-4.174
-3.400
-2.653
-2.101
-1.743
-1.521
-1.365
-1.227
-1.089
-0.961
-0.858
-0.760
-0.662
-0.569
-0.488
-0.414
-0.321
-0.147
0.219
0.558
0.066
-1.120
-2.042
-2.449
-2.410
-2.057
-1.607
-1.158
-0.778
-0.472
-0.230
-0.043
0.099
0.206
0.287
0.349
-1.230
-1.774
-2.573
-3.234
-3.464
-3.302
-2.885
-2.425
-2.041
-1.774
-1.599
-1.434
-1.262
-1.076
-0.888
-0.729
-0.604
-0.495
-0.400
-0.310
-0.238
-0.192
-0.178
-0.254
-0.551
-1.296
-2.418
-3.502
-4.020
-3.775
-2.988
-2.150
-1.443
-0.890
-0.481
-0.186
0.029
0.178
0.283
0.355
0.403
-0.907
-1.493
-2.076
-2.522
-2.726
-2.694
-2.494
-2.233
-1.992
-1.806
-1.655
-1.488
-1.288
-1.053
-0.824
-0.624
-0.462
-0.326
-0.210
-0.083
0.038
0.105
-0.011
-0.401
-1.138
-2.341
-4.097
-6.136
-7.216
-6.335
-4.489
-2.863
-1.731
-0.953
-0.428
-0.077
0.155
0.301
0.394
0.449
0.477
-0.025
-0.963
-1.626
-2.047
-2.274
-2.321
-2.254
-2.111
-1.966
-1.819
-1.681
-1.511
-1.294
-1.040
-0.781
-0.550
-0.350
-0.176
-0.011
0.196
0.496
0.835
0.761
-0.056
-1.306
-3.086
-5.998
-10.472
-13.566
-10.657
-6.365
-3.588
-1.918
-0.897
-0.252
0.150
0.379
0.499
0.557
0.581
0.582
1.343
-0.432
-1.297
-1.765
-2.017
-2.125
-2.128
-2.060
-1.960
-1.839
-1.697
-1.513
-1.292
-1.036
-0.765
-0.511
-0.278
-0.056
0.173
0.500
1.181
2.652
2.999
1.010
-1.021
-3.238
-7.043
-14.092
-20.249
-14.328
-7.505
-3.824
-1.841
-0.592
0.203
0.625
0.785
0.807
0.789
0.762
0.726
2.223
-0.213
-1.169
-1.657
-1.926
-2.066
-2.111
-2.089
-2.013
-1.892
-1.732
-1.540
-1.310
-1.053
-0.781
-0.510
-0.244
0.025
0.305
0.684
1.625
3.654
4.049
2.024
-0.600
-2.639
-5.931
-11.319
-15.313
-11.603
-6.525
-3.328
-1.310
0.169
1.270
1.680
1.506
1.269
1.111
1.013
0.920
1.105
-0.482
-1.259
-1.703
-1.971
-2.127
-2.200
-2.204
-2.137
-2.012
-1.834
-1.618
-1.370
-1.101
-0.825
-0.549
-0.265
0.034
0.330
0.627
1.195
2.520
2.918
1.055
-0.604
-1.989
-4.076
-6.735
-8.201
-6.917
-4.454
-2.295
-0.462
1.674
4.380
4.540
2.804
1.892
1.533
1.349
1.200
-0.221
-0.967
-1.501
-1.873
-2.140
-2.311
-2.410
-2.421
-2.352
-2.204
-1.997
-1.749
-1.467
-1.179
-0.895
-0.621
-0.344
-0.064
0.188
0.349
0.511
0.702
0.540
-0.168
-1.010
-1.873
-3.030
-4.188
-4.607
-3.972
-2.704
-1.262
0.360
3.615
7.438
7.335
4.357
2.564
2.045
1.837
1.636
-1.011
-1.421
-1.801
-2.145
-2.436
-2.636
-2.741
-2.742
-2.646
-2.458
-2.204
-1.904
-1.583
-1.272
-0.977
-0.709
-0.458
-0.234
-0.068
0.007
-0.013
-0.121
-0.391
-0.870
-1.439
-2.039
-2.636
-3.029
-3.002
-2.448
-1.565
-0.559
0.641
3.184
6.477
6.843
4.326
2.969
2.683
2.689
2.484
-1.453
-1.777
-2.144
-2.524
-2.881
-3.133
-3.234
-3.172
-3.000
-2.735
-2.409
-2.048
-1.689
-1.354
-1.051
-0.795
-0.578
-0.403
-0.293
-0.270
-0.335
-0.500
-0.788
-1.185
-1.643
-2.074
-2.366
-2.400
-2.138
-1.599
-0.904
-0.150
0.623
1.717
3.352
3.984
3.502
3.249
3.620
4.819
4.836
-1.709
-2.049
-2.503
-3.014
-3.524
-3.887
-3.950
-3.744
-3.390
-2.986
-2.567
-2.153
-1.758
-1.405
-1.104
-0.855
-0.661
-0.520
-0.442
-0.436
-0.508
-0.669
-0.910
-1.226
-1.569
-1.862
-1.988
-1.898
-1.565
-1.066
-0.482
0.110
0.709
1.374
2.207
2.938
3.229
3.414
4.740
7.631
8.154
-1.861
-2.274
-2.860
-3.598
-4.408
-4.944
-4.937
-4.481
-3.821
-3.202
-2.665
-2.184
-1.774
-1.417
-1.125
-0.887
-0.707
-0.585
-0.519
-0.512
-0.570
-0.695
-0.880
-1.111
-1.343
-1.516
-1.552
-1.415
-1.113
-0.692
-0.200
0.311
0.856
1.482
2.179
2.820
3.105
3.102
4.159
7.020
7.813
-1.935
-2.429
-3.153
-4.169
-5.333
-6.182
-6.097
-5.228
-4.183
-3.329
-2.674
-2.156
-1.737
-1.386
-1.107
-0.887
-0.720
-0.606
-0.542
-0.529
-0.562
-0.650
-0.770
-0.920
-1.063
-1.147
-1.135
-0.995
-0.738
-0.396
0.006
0.452
0.949
1.513
2.116
2.613
2.699
2.403
2.193
3.233
3.863
-1.936
-2.469
-3.271
-4.416
-5.850
-6.877
-6.722
-5.567
-4.285
-3.298
-2.586
-2.059
-1.651
-1.323
-1.063
-0.860
-0.707
-0.597
-0.531
-0.505
-0.516
-0.562
-0.633
-0.714
-0.787
-0.815
-0.774
-0.650
-0.441
-0.166
0.160
0.525
0.940
1.399
1.855
2.178
2.181
1.810
1.297
1.172
1.382
-1.868
-2.370
-3.128
-4.193
-5.461
-6.366
-6.217
-5.169
-4.002
-3.082
-2.401
-1.907
-1.533
-1.235
-1.000
-0.815
-0.672
-0.568
-0.499
-0.459
-0.450
-0.465
-0.496
-0.532
-0.553
-0.547
-0.491
-0.381
-0.219
-0.001
0.254
0.541
0.858
1.193
1.511
1.697
1.687
1.432
1.085
0.867
0.783
-1.738
-2.172
-2.780
-3.576
-4.445
-5.020
-4.922
-4.257
-3.426
-2.702
-2.144
-1.724
-1.396
-1.136
-0.926
-0.759
-0.625
-0.526
-0.454
-0.404
-0.379
-0.367
-0.368
-0.374
-0.366
-0.340
-0.279
-0.185
-0.052
0.116
0.311
0.528
0.762
0.996
1.191
1.305
1.284
1.128
0.900
0.656
0.396
-1.567
-1.914
-2.358
-2.890
-3.396
-3.714
-3.677
-3.292
-2.775
-2.281
-1.863
-1.526
-1.253
-1.031
-0.850
-0.697
-0.578
-0.480
-0.405
-0.348
-0.309
-0.281
-0.262
-0.243
-0.219
-0.184
-0.124
-0.041
0.065
0.197
0.344
0.505
0.675
0.832
0.959
1.015
0.997
0.877
0.673
0.387
-0.006
-1.402
-1.670
-1.976
-2.314
-2.603
-2.775
-2.738
-2.533
-2.231
-1.901
-1.604
-1.341
-1.120
-0.934
-0.776
-0.642
-0.529
-0.435
-0.357
-0.295
-0.244
-0.204
-0.170
-0.140
-0.106
-0.063
-0.007
0.063
0.149
0.249
0.364
0.485
0.606
0.713
0.790
0.825
0.797
0.688
0.493
0.178
-0.282
-1.267
-1.470
-1.682
-1.889
-2.061
-2.144
-2.125
-2.010
-1.818
-1.603
-1.385
-1.189
-1.009
-0.852
-0.714
-0.591
-0.485
-0.393
-0.314
-0.246
-0.188
-0.139
-0.096
-0.057
-0.019
0.025
0.074
0.137
0.207
0.288
0.376
0.467
0.559
0.638
0.692
0.712
0.683
0.585
0.396
0.099
-0.356
-1.186
-1.336
-1.482
-1.613
-1.711
-1.758
-1.740
-1.664
-1.537
-1.386
-1.228
-1.073
-0.926
-0.788
-0.665
-0.552
-0.450
-0.359
-0.278
-0.204
-0.140
-0.086
-0.037
0.007
0.049
0.090
0.137
0.190
0.247
0.313
0.385
0.458
0.531
0.596
0.644
0.664
0.641
0.568
0.417
0.162
-0.208
-1.163
-1.275
-1.375
-1.459
-1.516
-1.537
-1.516
-1.458
-1.368
-1.254
-1.129
-0.998
-0.872
-0.749
-0.634
-0.526
-0.426
-0.334
-0.251
-0.173
-0.105
-0.043
0.010
0.058
0.101
0.141
0.181
0.226
0.276
0.331
0.391
0.456
0.519
0.579
0.633
0.669
0.674
0.637
0.532
0.349
0.078
-1.211
-1.284
-1.350
-1.400
-1.431
-1.438
-1.415
-1.364
-1.290
-1.193
-1.086
-0.970
-0.852
-0.736
-0.622
-0.516
-0.415
-0.320
-0.231
-0.150
-0.076
-0.010
0.049
0.099
0.141
0.179
0.214
0.253
0.295
0.343
0.397
0.458
0.521
0.588
0.654
0.718
0.766
0.775
0.730
0.609
0.422
-1.326
-1.367
-1.404
-1.429
-1.443
-1.436
-1.412
-1.363
-1.294
-1.201
-1.098
-0.985
-0.867
-0.749
-0.635
-0.523
-0.418
-0.318
-0.224
-0.136
-0.055
0.017
0.080
0.133
0.176
0.210
0.240
0.271
0.306
0.350
0.400
0.461
0.530
0.608
0.696
0.797
0.898
0.982
1.003
0.921
0.750
-1.512
-1.520
-1.531
-1.539
-1.540
-1.527
-1.498
-1.449
-1.377
-1.283
-1.173
-1.050
-0.923
-0.794
-0.669
-0.550
-0.435
-0.328
-0.227
-0.133
-0.045
0.036
0.105
0.162
0.206
0.236
0.259
0.282
0.312
0.351
0.402
0.463
0.540
0.634
0.747
0.892
1.064
1.239
1.343
1.276
1.060
-1.774
-1.750
-1.737
-1.732
-1.722
-1.707
-1.680
-1.631
-1.555
-1.444
-1.319
-1.174
-1.023
-0.872
-0.730
-0.596
-0.470
-0.352
-0.242
-0.140
-0.043
0.045
0.125
0.189
0.232
0.258
0.271
0.287
0.310
0.347
0.397
0.464
0.549
0.658
0.795
0.975
1.209
1.472
1.677
1.631
1.354
-2.119
-2.062
-2.032
-2.017
-2.007
-1.999
-1.981
-1.933
-1.844
-1.717
-1.552
-1.363
-1.174
-0.988
-0.817
-0.661
-0.520
-0.388
-0.271
-0.159
-0.054
0.043
0.131
0.204
0.249
0.267
0.272
0.279
0.298
0.335
0.386
0.460
0.552
0.672
0.824
1.025
1.284
1.589
1.833
1.832
1.585
-2.554
-2.467
-2.429
-2.419
-2.418
-2.427
-2.434
-2.406
-2.310
-2.139
-1.908
-1.649
-1.387
-1.145
-0.932
-0.747
-0.584
-0.441
-0.312
-0.193
-0.081
0.022
0.116
0.191
0.238
0.253
0.251
0.256
0.274
0.312
0.371
0.449
0.548
0.674
0.830
1.034
1.286
1.565
1.788
1.838
1.713
-3.083
-2.991
-2.964
-2.963
-2.990
-3.045
-3.121
-3.148
-3.061
-2.820
-2.454
-2.050
-1.670
-1.345
-1.078
-0.853
-0.664
-0.506
-0.366
-0.243
-0.129
-0.025
0.067
0.140
0.185
0.199
0.200
0.209
0.234
0.279
0.344
0.430
0.535
0.665
0.822
1.016
1.238
1.469
1.663
1.751
1.736
-3.713
-3.684
-3.703
-3.718
-3.763
-3.909
-4.139
-4.370
-4.315
-3.902
-3.265
-2.600
-2.029
-1.586
-1.240
-0.970
-0.759
-0.583
-0.436
-0.308
-0.195
-0.098
-0.014
0.049
0.087
0.107
0.115
0.135
0.173
0.231
0.307
0.403
0.517
0.650
0.806
0.986
1.185
1.386
1.559
1.676
1.719
-4.465
-4.635
-4.775
-4.776
-4.783
-5.033
-5.677
-6.416
-6.597
-5.755
-4.466
-3.321
-2.455
-1.841
-1.411
-1.098
-0.859
-0.671
-0.521
-0.390
-0.282
-0.192
-0.122
-0.069
-0.038
-0.017
0.002
0.036
0.090
0.167
0.261
0.370
0.493
0.632
0.785
0.960
1.149
1.333
1.496
1.613
1.675
-5.378
-5.994
-6.370
-6.251
-6.045
-6.351
-7.730
-9.874
-10.756
-8.777
-6.067
-4.093
-2.860
-2.079
-1.575
-1.221
-0.965
-0.768
-0.611
-0.486
-0.383
-0.303
-0.243
-0.206
-0.182
-0.166
-0.139
-0.093
-0.017
0.081
0.197
0.325
0.462
0.612
0.768
0.943
1.121
1.295
1.447
1.550
1.603
-6.393
-7.783
-8.658
-8.178
-7.250
-7.382
-9.551
-14.253
-16.925
-12.386
-7.518
-4.693
-3.155
-2.263
-1.703
-1.330
-1.069
-0.873
-0.717
-0.593
-0.497
-0.425
-0.379
-0.356
-0.347
-0.343
-0.316
-0.258
-0.161
-0.032
0.114
0.267
0.425
0.588
0.759
0.930
1.099
1.256
1.393
1.479
1.505
-7.100
-9.362
-10.829
-9.771
-7.874
-7.411
-9.475
-14.386
-17.289
-12.595
-7.608
-4.758
-3.207
-2.328
-1.784
-1.427
-1.172
-0.980
-0.832
-0.712
-0.621
-0.559
-0.522
-0.516
-0.529
-0.543
-0.532
-0.463
-0.340
-0.174
0.009
0.191
0.373
0.561
0.754
0.935
1.099
1.233
1.335
1.384
1.399
-6.917
-9.098
-10.492
-9.337
-7.290
-6.370
-7.409
-9.884
-11.070
-9.055
-6.218
-4.241
-3.039
-2.290
-1.820
-1.506
-1.278
-1.100
-0.957
-0.839
-0.749
-0.689
-0.666
-0.674
-0.717
-0.759
-0.768
-0.699
-0.549
-0.339
-0.117
0.098
0.314
0.536
0.772
0.981
1.133
1.229
1.278
1.297
1.293
-5.841
-7.210
-7.952
-7.215
-5.819
-4.977
-5.205
-6.114
-6.540
-5.837
-4.616
-3.519
-2.718
-2.199
-1.835
-1.581
-1.389
-1.229
-1.094
-0.972
-0.879
-0.819
-0.798
-0.818
-0.880
-0.953
-0.983
-0.919
-0.741
-0.504
-0.248
-0.008
0.237
0.515
0.823
1.088
1.238
1.270
1.255
1.223
1.199
-4.582
-5.200
-5.484
-5.081
-4.323
-3.803
-3.734
-4.016
-4.162
-3.923
-3.410
-2.870
-2.422
-2.091
-1.848
-1.667
-1.513
-1.375
-1.234
-1.108
-1.005
-0.935
-0.906
-0.928
-0.993
-1.070
-1.118
-1.048
-0.874
-0.627
-0.368
-0.119
0.148
0.483
0.876
1.234
1.384
1.332
1.243
1.167
1.120
-3.510
-3.756
-3.808
-3.601
-3.223
-2.910
-2.797
-2.866
-2.912
-2.832
-2.638
-2.389
-2.175
-1.999
-1.869
-1.753
-1.644
-1.515
-1.377
-1.234
-1.117
-1.031
-0.991
-0.993
-1.040
-1.099
-1.128
-1.071
-0.914
-0.686
-0.454
-0.220
0.050
0.407
0.864
1.272
1.426
1.341
1.199
1.104
1.053
-2.725
-2.803
-2.794
-2.642
-2.442
-2.264
-2.186
-2.191
-2.216
-2.215
-2.165
-2.083
-2.004
-1.932
-1.870
-1.810
-1.729
-1.616
-1.476
-1.331
-1.195
-1.096
-1.043
-1.025
-1.040
-1.065
-1.070
-1.009
-0.882
-0.705
-0.512
-0.307
-0.058
0.282
0.708
1.095
1.266
1.213
1.110
1.031
0.987
-1.043
-3.013
-6.156
-9.592
-10.677
-8.178
-5.444
-3.631
-2.547
-1.887
-1.481
-1.207
-1.027
-0.902
-0.828
-0.776
-0.735
-0.701
-0.686
-0.708
-0.792
-0.966
-1.334
-2.009
-3.179
-3.956
-3.109
-2.126
-1.561
-1.249
-1.035
-0.857
-0.686
-0.529
-0.380
-0.246
-0.124
-0.013
0.085
0.178
0.263
0.849
-2.623
-7.141
-12.173
-13.763
-9.921
-6.206
-3.996
-2.771
-2.051
-1.607
-1.324
-1.126
-0.994
-0.898
-0.829
-0.766
-0.710
-0.672
-0.653
-0.662
-0.676
-0.527
0.523
2.134
1.606
-0.606
-1.456
-1.471
-1.323
-1.141
-0.945
-0.748
-0.560
-0.387
-0.234
-0.102
0.013
0.112
0.198
0.275
0.789
-2.430
-6.328
-10.193
-11.404
-8.741
-5.821
-3.943
-2.805
-2.128
-1.693
-1.407
-1.202
-1.049
-0.931
-0.833
-0.749
-0.677
-0.614
-0.566
-0.522
-0.413
0.014
1.877
4.372
3.789
0.691
-1.124
-1.535
-1.530
-1.353
-1.112
-0.853
-0.616
-0.404
-0.222
-0.074
0.048
0.148
0.228
0.297
-1.204
-2.676
-4.808
-6.723
-7.332
-6.292
-4.780
-3.553
-2.703
-2.131
-1.744
-1.463
-1.247
-1.068
-0.922
-0.796
-0.694
-0.600
-0.525
-0.457
-0.390
-0.276
0.037
0.903
2.419
1.885
-0.292
-1.541
-1.989
-2.000
-1.738
-1.383
-1.018
-0.690
-0.418
-0.203
-0.036
0.096
0.196
0.271
0.329
-1.776
-2.520
-3.580
-4.490
-4.834
-4.508
-3.798
-3.112
-2.535
-2.089
-1.761
-1.498
-1.269
-1.069
-0.890
-0.740
-0.612
-0.504
-0.410
-0.329
-0.255
-0.183
-0.094
0.029
-0.006
-0.597
-1.633
-2.532
-2.972
-2.846
-2.368
-1.760
-1.218
-0.761
-0.417
-0.158
0.036
0.170
0.266
0.333
0.378
-1.409
-2.010
-2.688
-3.223
-3.479
-3.406
-3.108
-2.723
-2.356
-2.029
-1.750
-1.509
-1.275
-1.060
-0.856
-0.681
-0.530
-0.399
-0.281
-0.169
-0.067
-0.007
-0.068
-0.316
-0.825
-1.683
-2.841
-3.971
-4.542
-4.165
-3.238
-2.221
-1.413
-0.800
-0.361
-0.051
0.151
0.287
0.366
0.419
0.447
-0.530
-1.396
-2.048
-2.497
-2.729
-2.764
-2.651
-2.449
-2.205
-1.958
-1.727
-1.498
-1.270
-1.044
-0.828
-0.630
-0.458
-0.302
-0.150
0.018
0.221
0.382
0.275
-0.244
-1.091
-2.281
-3.900
-5.678
-6.614
-5.817
-4.160
-2.632
-1.515
-0.730
-0.192
0.156
0.358
0.463
0.516
0.541
0.545
0.795
-0.821
-1.623
-2.073
-2.312
-2.402
-2.369
-2.255
-2.092
-1.901
-1.700
-1.485
-1.264
-1.033
-0.812
-0.600
-0.408
-0.223
-0.033
0.210
0.569
1.017
0.975
0.134
-1.040
-2.462
-4.394
-6.698
-7.903
-6.750
-4.600
-2.737
-1.396
-0.458
0.191
0.555
0.707
0.735
0.727
0.708
0.675
1.661
-0.552
-1.430
-1.866
-2.103
-2.211
-2.223
-2.156
-2.038
-1.883
-1.692
-1.490
-1.267
-1.037
-0.811
-0.594
-0.383
-0.184
0.028
0.300
0.752
1.396
1.490
0.416
-0.878
-2.250
-3.988
-5.956
-6.967
-6.032
-4.114
-2.368
-0.987
0.142
0.983
1.341
1.287
1.135
1.014
0.928
0.856
0.682
-0.760
-1.453
-1.829
-2.047
-2.156
-2.188
-2.152
-2.058
-1.908
-1.728
-1.514
-1.294
-1.060
-0.832
-0.613
-0.397
-0.192
0.011
0.241
0.562
0.957
0.929
0.138
-0.846
-1.895
-3.135
-4.346
-4.898
-4.325
-3.063
-1.675
-0.333
1.144
2.583
2.841
2.160
1.636
1.371
1.228
1.104
-0.559
-1.195
-1.626
-1.911
-2.104
-2.221
-2.260
-2.234
-2.135
-1.986
-1.797
-1.574
-1.341
-1.104
-0.870
-0.653
-0.444
-0.253
-0.080
0.063
0.203
0.284
0.126
-0.337
-0.976
-1.676
-2.412
-3.044
-3.252
-2.853
-2.014
-0.966
0.293
2.172
4.786
4.857
3.057
2.142
1.798
1.643
1.486
-1.268
-1.562
-1.839
-2.080
-2.266
-2.393
-2.435
-2.395
-2.283
-2.116
-1.898
-1.655
-1.401
-1.151
-0.916
-0.706
-0.513
-0.344
-0.217
-0.139
-0.116
-0.171
-0.357
-0.688
-1.110
-1.557
-1.964
-2.227
-2.208
-1.856
-1.248
-0.454
0.591
2.199
4.362
4.528
3.174
2.464
2.309
2.332
2.193
-1.612
-1.812
-2.055
-2.306
-2.520
-2.670
-2.712
-2.641
-2.486
-2.258
-2.008
-1.734
-1.459
-1.202
-0.963
-0.758
-0.581
-0.440
-0.346
-0.306
-0.329
-0.423
-0.603
-0.855
-1.152
-1.441
-1.651
-1.711
-1.569
-1.227
-0.732
-0.123
0.618
1.581
2.599
2.963
2.759
2.649
3.010
3.721
3.690
-1.771
-1.980
-2.260
-2.573
-2.866
-3.068
-3.089
-2.960
-2.716
-2.420
-2.106
-1.796
-1.497
-1.232
-0.996
-0.794
-0.633
-0.510
-0.437
-0.413
-0.446
-0.538
-0.692
-0.882
-1.095
-1.270
-1.362
-1.314
-1.135
-0.813
-0.399
0.089
0.633
1.242
1.836
2.246
2.452
2.733
3.750
6.313
6.367
-1.813
-2.074
-2.429
-2.861
-3.279
-3.544
-3.558
-3.319
-2.945
-2.553
-2.169
-1.822
-1.512
-1.237
-1.007
-0.812
-0.661
-0.553
-0.486
-0.465
-0.493
-0.561
-0.676
-0.816
-0.955
-1.056
-1.077
-0.987
-0.799
-0.511
-0.154
0.239
0.683
1.151
1.605
1.983
2.216
2.522
3.501
6.093
6.190
-1.803
-2.115
-2.560
-3.096
-3.645
-4.001
-3.972
-3.626
-3.123
-2.621
-2.182
-1.804
-1.488
-1.216
-0.990
-0.810
-0.668
-0.564
-0.501
-0.475
-0.486
-0.531
-0.607
-0.697
-0.775
-0.818
-0.802
-0.707
-0.527
-0.283
0.017
0.354
0.718
1.107
1.484
1.773
1.942
2.042
2.402
3.167
3.265
-1.763
-2.093
-2.571
-3.183
-3.794
-4.187
-4.137
-3.731
-3.141
-2.589
-2.124
-1.744
-1.428
-1.169
-0.956
-0.784
-0.651
-0.552
-0.486
-0.453
-0.447
-0.469
-0.510
-0.555
-0.594
-0.603
-0.563
-0.466
-0.309
-0.108
0.138
0.417
0.722
1.031
1.315
1.529
1.609
1.571
1.544
1.612
1.561
-1.693
-2.011
-2.471
-3.037
-3.606
-3.967
-3.915
-3.526
-2.966
-2.443
-2.001
-1.638
-1.343
-1.104
-0.906
-0.747
-0.620
-0.525
-0.457
-0.414
-0.393
-0.391
-0.404
-0.420
-0.425
-0.415
-0.366
-0.274
-0.143
0.022
0.221
0.446
0.684
0.921
1.127
1.261
1.292
1.220
1.093
0.987
0.847
-1.598
-1.876
-2.254
-2.711
-3.150
-3.410
-3.383
-3.075
-2.639
-2.204
-1.817
-1.500
-1.242
-1.024
-0.846
-0.699
-0.580
-0.486
-0.416
-0.366
-0.333
-0.315
-0.305
-0.298
-0.286
-0.255
-0.205
-0.124
-0.016
0.119
0.276
0.453
0.629
0.805
0.947
1.026
1.035
0.955
0.825
0.657
0.446
-1.483
-1.708
-2.002
-2.325
-2.618
-2.794
-2.773
-2.566
-2.252
-1.927
-1.620
-1.355
-1.133
-0.941
-0.782
-0.648
-0.536
-0.444
-0.369
-0.313
-0.271
-0.239
-0.213
-0.194
-0.169
-0.133
-0.081
-0.010
0.079
0.186
0.309
0.442
0.575
0.701
0.798
0.848
0.835
0.754
0.618
0.420
0.155
-1.349
-1.528
-1.744
-1.963
-2.160
-2.256
-2.239
-2.104
-1.892
-1.662
-1.429
-1.217
-1.030
-0.864
-0.722
-0.598
-0.492
-0.401
-0.325
-0.262
-0.210
-0.168
-0.135
-0.101
-0.070
-0.033
0.014
0.074
0.150
0.236
0.333
0.433
0.534
0.623
0.690
0.718
0.695
0.622
0.481
0.267
-0.024
-1.229
-1.379
-1.536
-1.684
-1.802
-1.860
-1.844
-1.753
-1.612
-1.443
-1.266
-1.097
-0.939
-0.798
-0.668
-0.555
-0.453
-0.364
-0.283
-0.215
-0.156
-0.106
-0.064
-0.027
0.008
0.046
0.089
0.140
0.201
0.271
0.348
0.428
0.504
0.574
0.619
0.638
0.619
0.544
0.410
0.206
-0.080
-1.151
-1.269
-1.389
-1.491
-1.563
-1.596
-1.580
-1.516
-1.412
-1.283
-1.146
-1.009
-0.874
-0.747
-0.628
-0.521
-0.421
-0.329
-0.246
-0.173
-0.108
-0.051
-0.003
0.038
0.072
0.107
0.147
0.190
0.240
0.298
0.361
0.426
0.489
0.547
0.589
0.606
0.592
0.531
0.418
0.243
-0.002
-1.129
-1.225
-1.310
-1.380
-1.427
-1.443
-1.424
-1.370
-1.289
-1.187
-1.074
-0.953
-0.834
-0.716
-0.605
-0.498
-0.398
-0.306
-0.219
-0.139
-0.067
-0.005
0.048
0.092
0.129
0.160
0.192
0.227
0.270
0.318
0.372
0.428
0.487
0.540
0.585
0.612
0.614
0.579
0.497
0.360
0.166
-1.171
-1.241
-1.303
-1.350
-1.378
-1.379
-1.360
-1.313
-1.242
-1.152
-1.050
-0.938
-0.824
-0.710
-0.599
-0.491
-0.389
-0.290
-0.199
-0.112
-0.033
0.036
0.095
0.141
0.178
0.204
0.231
0.257
0.292
0.334
0.383
0.435
0.492
0.549
0.604
0.648
0.678
0.675
0.633
0.530
0.382
-1.283
-1.327
-1.366
-1.396
-1.411
-1.405
-1.382
-1.334
-1.268
-1.179
-1.078
-0.967
-0.849
-0.732
-0.615
-0.501
-0.392
-0.287
-0.188
-0.093
-0.006
0.072
0.138
0.189
0.224
0.247
0.266
0.284
0.310
0.346
0.390
0.444
0.503
0.568
0.637
0.707
0.770
0.807
0.804
0.739
0.610
-1.457
-1.482
-1.501
-1.517
-1.523
-1.515
-1.488
-1.440
-1.369
-1.276
-1.167
-1.043
-0.912
-0.781
-0.654
-0.529
-0.409
-0.297
-0.186
-0.082
0.014
0.102
0.184
0.243
0.280
0.296
0.301
0.307
0.325
0.354
0.398
0.451
0.516
0.593
0.680
0.776
0.873
0.959
0.991
0.948
0.829
-1.703
-1.707
-1.712
-1.723
-1.723
-1.713
-1.690
-1.643
-1.566
-1.460
-1.327
-1.176
-1.020
-0.866
-0.717
-0.576
-0.443
-0.318
-0.196
-0.083
0.029
0.135
0.232
0.310
0.351
0.355
0.339
0.329
0.333
0.357
0.401
0.458
0.530
0.617
0.720
0.836
0.971
1.090
1.163
1.143
1.038
-2.034
-2.020
-2.019
-2.024
-2.031
-2.034
-2.017
-1.976
-1.888
-1.753
-1.579
-1.388
-1.182
-0.990
-0.810
-0.644
-0.493
-0.352
-0.221
-0.093
0.032
0.154
0.274
0.378
0.430
0.415
0.372
0.337
0.332
0.354
0.398
0.459
0.539
0.634
0.749
0.880
1.031
1.173
1.274
1.278
1.196
-2.454
-2.436
-2.439
-2.456
-2.476
-2.500
-2.524
-2.504
-2.407
-2.227
-1.980
-1.696
-1.412
-1.155
-0.931
-0.732
-0.558
-0.401
-0.256
-0.119
0.015
0.149
0.286
0.408
0.465
0.437
0.369
0.325
0.316
0.340
0.388
0.456
0.541
0.642
0.761
0.900
1.052
1.202
1.307
1.342
1.303
-2.978
-2.999
-3.037
-3.071
-3.118
-3.195
-3.303
-3.369
-3.286
-3.009
-2.590
-2.137
-1.725
-1.375
-1.084
-0.842
-0.643
-0.468
-0.311
-0.166
-0.027
0.107
0.235
0.348
0.402
0.374
0.316
0.280
0.280
0.312
0.371
0.447
0.539
0.646
0.766
0.905
1.050
1.186
1.297
1.356
1.360
-3.671
-3.814
-3.934
-3.980
-4.019
-4.196
-4.535
-4.854
-4.854
-4.342
-3.565
-2.779
-2.127
-1.635
-1.258
-0.969
-0.738
-0.549
-0.383
-0.234
-0.100
0.022
0.132
0.217
0.252
0.241
0.210
0.199
0.219
0.267
0.342
0.430
0.533
0.643
0.768
0.898
1.034
1.167
1.275
1.344
1.376
-4.623
-5.091
-5.381
-5.382
-5.313
-5.594
-6.495
-7.710
-8.142
-6.923
-5.114
-3.643
-2.608
-1.923
-1.447
-1.105
-0.846
-0.643
-0.471
-0.324
-0.197
-0.091
-0.006
0.051
0.072
0.068
0.064
0.080
0.129
0.204
0.302
0.405
0.520
0.641
0.769
0.896
1.024
1.148
1.250
1.325
1.365
-5.994
-7.318
-8.111
-7.800
-7.054
-7.304
-9.537
-14.221
-16.861
-12.341
-7.481
-4.652
-3.104
-2.199
-1.628
-1.241
-0.964
-0.751
-0.577
-0.432
-0.316
-0.224
-0.161
-0.130
-0.124
-0.129
-0.125
-0.082
0.000
0.112
0.242
0.373
0.506
0.638
0.768
0.899
1.022
1.137
1.229
1.294
1.335
-7.887
-11.273
-13.916
-12.094
-9.139
-8.687
-12.864
-25.031
-29.527
-22.114
-9.938
-5.469
-3.453
-2.400
-1.776
-1.372
-1.083
-0.867
-0.697
-0.558
-0.450
-0.372
-0.330
-0.324
-0.344
-0.371
-0.371
-0.307
-0.187
-0.022
0.154
0.320
0.480
0.631
0.777
0.913
1.035
1.136
1.209
1.259
1.285
-9.575
-16.575
-23.941
-18.083
-10.484
-8.330
-12.366
-25.166
-30.538
-23.035
-10.002
-5.513
-3.514
-2.480
-1.876
-1.488
-1.215
-1.004
-0.837
-0.697
-0.593
-0.526
-0.506
-0.528
-0.593
-0.671
-0.700
-0.632
-0.448
-0.214
0.026
0.240
0.438
0.621
0.805
0.968
1.090
1.163
1.206
1.226
1.230
-9.320
-16.259
-23.419
-17.236
-9.337
-6.019
-7.882
-14.062
-17.784
-12.902
-7.682
-4.827
-3.304
-2.462
-1.941
-1.604
-1.358
-1.161
-0.995
-0.856
-0.752
-0.690
-0.681
-0.740
-0.858
-1.013
-1.119
-1.050
-0.798
-0.460
-0.145
0.124
0.369
0.617
0.881
1.109
1.234
1.260
1.231
1.201
1.175
-7.338
-10.542
-12.727
-10.603
-6.661
-4.205
-4.714
-6.841
-7.916
-6.971
-5.266
-3.874
-2.951
-2.372
-2.002
-1.744
-1.541
-1.356
-1.190
-1.036
-0.915
-0.848
-0.844
-0.922
-1.099
-1.343
-1.541
-1.488
-1.168
-0.727
-0.330
-0.015
0.272
0.614
1.054
1.463
1.581
1.467
1.305
1.193
1.127
-5.252
-6.427
-6.945
-6.163
-4.581
-3.409
-3.363
-4.022
-4.427
-4.264
-3.694
-3.105
-2.633
-2.306
-2.089
-1.932
-1.784
-1.609
-1.420
-1.238
-1.088
-0.991
-0.972
-1.050
-1.247
-1.520
-1.751
-1.726
-1.374
-0.903
-0.489
-0.166
0.142
0.599
1.345
2.129
2.221
1.776
1.393
1.187
1.081
-3.776
-4.167
-4.266
-3.868
-3.211
-2.672
-2.532
-2.704
-2.901
-2.928
-2.782
-2.584
-2.407
-2.303
-2.238
-2.195
-2.108
-1.932
-1.710
-1.465
-1.256
-1.118
-1.059
-1.112
-1.261
-1.482
-1.667
-1.632
-1.337
-0.932
-0.578
-0.298
-0.003
0.503
1.481
2.634
2.663
1.935
1.423
1.155
1.033
-2.802
-2.904
-2.880
-2.662
-2.349
-2.069
-1.951
-2.028
-2.152
-2.248
-2.278
-2.282
-2.292
-2.353
-2.439
-2.527
-2.512
-2.325
-2.027
-1.690
-1.411
-1.213
-1.116
-1.113
-1.187
-1.311
-1.397
-1.347
-1.143
-0.860
-0.594
-0.369
-0.119
0.321
1.122
2.039
2.156
1.703
1.307
1.086
0.975
-2.518
-4.778
-9.642
-18.670
-22.295
-13.361
-7.237
-4.395
-2.963
-2.144
-1.625
-1.269
-1.010
-0.838
-0.744
-0.687
-0.643
-0.615
-0.621
-0.673
-0.809
-1.134
-1.907
-4.134
-9.539
-10.806
-6.817
-3.079
-1.810
-1.276
-0.997
-0.798
-0.629
-0.478
-0.339
-0.213
-0.101
0.002
0.096
0.181
0.260
-2.524
-5.387
-12.465
-25.306
-28.355
-18.543
-8.580
-4.955
-3.296
-2.372
-1.798
-1.414
-1.153
-0.962
-0.833
-0.744
-0.676
-0.627
-0.604
-0.614
-0.666
-0.782
-0.875
-0.449
-0.085
-0.999
-1.970
-1.925
-1.550
-1.273
-1.052
-0.855
-0.670
-0.495
-0.339
-0.202
-0.079
0.026
0.118
0.199
0.269
-2.580
-5.047
-10.302
-20.577
-23.195
-14.460
-7.902
-4.882
-3.374
-2.478
-1.915
-1.522
-1.241
-1.037
-0.881
-0.767
-0.677
-0.611
-0.564
-0.537
-0.522
-0.467
-0.134
1.521
3.749
3.238
0.357
-1.162
-1.408
-1.343
-1.170
-0.960
-0.739
-0.532
-0.347
-0.189
-0.054
0.057
0.148
0.224
0.286
-2.697
-4.168
-6.794
-10.007
-10.955
-8.742
-6.162
-4.382
-3.242
-2.494
-1.956
-1.580
-1.292
-1.073
-0.899
-0.762
-0.653
-0.570
-0.501
-0.449
-0.395
-0.302
-0.013
0.824
2.307
1.854
-0.144
-1.220
-1.583
-1.581
-1.397
-1.127
-0.843
-0.579
-0.353
-0.167
-0.016
0.100
0.191
0.261
0.316
-2.551
-3.351
-4.586
-5.756
-6.227
-5.667
-4.703
-3.772
-3.015
-2.417
-1.960
-1.602
-1.315
-1.082
-0.894
-0.739
-0.613
-0.509
-0.423
-0.355
-0.290
-0.228
-0.127
0.029
0.108
-0.315
-1.111
-1.772
-2.086
-2.041
-1.757
-1.363
-0.965
-0.620
-0.338
-0.118
0.047
0.167
0.253
0.316
0.358
-2.075
-2.624
-3.314
-3.912
-4.213
-4.118
-3.743
-3.237
-2.750
-2.291
-1.908
-1.586
-1.308
-1.072
-0.875
-0.705
-0.561
-0.445
-0.339
-0.246
-0.175
-0.144
-0.171
-0.317
-0.626
-1.170
-1.874
-2.512
-2.823
-2.667
-2.195
-1.611
-1.076
-0.629
-0.280
-0.027
0.148
0.266
0.342
0.391
0.421
-1.358
-1.978
-2.539
-2.976
-3.209
-3.240
-3.095
-2.813
-2.488
-2.148
-1.836
-1.544
-1.288
-1.056
-0.852
-0.673
-0.516
-0.381
-0.256
-0.136
-0.028
0.021
-0.078
-0.385
-0.898
-1.605
-2.438
-3.225
-3.574
-3.307
-2.595
-1.807
-1.111
-0.552
-0.143
0.138
0.311
0.414
0.468
0.496
0.506
-0.582
-1.490
-2.069
-2.439
-2.646
-2.718
-2.656
-2.497
-2.270
-2.014
-1.753
-1.501
-1.261
-1.040
-0.835
-0.651
-0.482
-0.333
-0.188
-0.036
0.120
0.215
0.101
-0.309
-0.947
-1.755
-2.690
-3.556
-3.965
-3.590
-2.748
-1.818
-0.998
-0.344
0.132
0.426
0.571
0.629
0.643
0.639
0.618
-0.218
-1.256
-1.834
-2.147
-2.326
-2.400
-2.376
-2.273
-2.111
-1.908
-1.691
-1.464
-1.241
-1.027
-0.826
-0.639
-0.467
-0.308
-0.153
0.012
0.190
0.309
0.201
-0.250
-0.901
-1.685
-2.543
-3.334
-3.654
-3.318
-2.498
-1.582
-0.709
0.035
0.593
0.888
0.958
0.917
0.869
0.823
0.771
-0.687
-1.384
-1.785
-2.024
-2.166
-2.227
-2.217
-2.147
-2.017
-1.849
-1.655
-1.448
-1.233
-1.026
-0.830
-0.642
-0.473
-0.314
-0.168
-0.024
0.116
0.184
0.067
-0.309
-0.869
-1.506
-2.169
-2.722
-2.930
-2.635
-1.979
-1.156
-0.293
0.560
1.260
1.542
1.443
1.268
1.140
1.054
0.974
-1.363
-1.644
-1.865
-2.015
-2.117
-2.173
-2.170
-2.110
-1.996
-1.839
-1.654
-1.452
-1.244
-1.036
-0.843
-0.661
-0.496
-0.350
-0.225
-0.123
-0.048
-0.043
-0.172
-0.470
-0.871
-1.321
-1.769
-2.086
-2.174
-1.911
-1.389
-0.700
0.119
1.043
1.873
2.133
1.874
1.598
1.456
1.361
1.257
-1.794
-1.861
-1.963
-2.065
-2.154
-2.209
-2.208
-2.145
-2.033
-1.872
-1.681
-1.476
-1.261
-1.055
-0.864
-0.689
-0.532
-0.402
-0.302
-0.234
-0.212
-0.253
-0.378
-0.598
-0.880
-1.179
-1.435
-1.588
-1.567
-1.324
-0.907
-0.341
0.360
1.193
1.957
2.211
2.036
1.846
1.794
1.785
1.674
-1.931
-1.961
-2.041
-2.151
-2.256
-2.321
-2.322
-2.245
-2.110
-1.927
-1.724
-1.503
-1.282
-1.075
-0.883
-0.714
-0.571
-0.455
-0.373
-0.327
-0.330
-0.386
-0.498
-0.665
-0.862
-1.048
-1.179
-1.219
-1.128
-0.898
-0.544
-0.091
0.451
1.072
1.627
1.918
1.954
1.988
2.163
2.385
2.298
-1.895
-1.962
-2.085
-2.249
-2.397
-2.485
-2.483
-2.387
-2.216
-2.002
-1.763
-1.525
-1.297
-1.084
-0.898
-0.733
-0.597
-0.494
-0.424
-0.394
-0.400
-0.451
-0.544
-0.663
-0.794
-0.904
-0.961
-0.939
-0.813
-0.593
-0.290
0.079
0.497
0.946
1.357
1.640
1.819
2.022
2.441
2.976
2.964
-1.778
-1.900
-2.099
-2.330
-2.552
-2.673
-2.670
-2.537
-2.318
-2.057
-1.791
-1.531
-1.296
-1.084
-0.895
-0.740
-0.611
-0.515
-0.450
-0.421
-0.425
-0.463
-0.527
-0.610
-0.693
-0.746
-0.758
-0.698
-0.570
-0.364
-0.104
0.201
0.535
0.877
1.202
1.459
1.656
1.897
2.314
2.861
2.862
-1.627
-1.803
-2.074
-2.380
-2.660
-2.831
-2.816
-2.655
-2.384
-2.083
-1.786
-1.514
-1.271
-1.063
-0.880
-0.729
-0.608
-0.517
-0.453
-0.422
-0.416
-0.436
-0.475
-0.526
-0.569
-0.589
-0.567
-0.496
-0.367
-0.189
0.035
0.288
0.566
0.837
1.098
1.306
1.458
1.603
1.839
2.091
2.045
-1.507
-1.702
-2.012
-2.369
-2.674
-2.862
-2.845
-2.665
-2.362
-2.046
-1.736
-1.466
-1.226
-1.023
-0.851
-0.706
-0.590
-0.501
-0.439
-0.399
-0.382
-0.387
-0.402
-0.423
-0.441
-0.437
-0.401
-0.328
-0.211
-0.055
0.136
0.345
0.569
0.792
0.989
1.137
1.232
1.292
1.343
1.378
1.283
-1.448
-1.633
-1.927
-2.267
-2.558
-2.727
-2.719
-2.532
-2.250
-1.944
-1.647
-1.388
-1.164
-0.973
-0.810
-0.672
-0.562
-0.473
-0.407
-0.362
-0.336
-0.323
-0.321
-0.323
-0.317
-0.299
-0.255
-0.184
-0.083
0.049
0.203
0.373
0.553
0.724
0.872
0.981
1.028
1.024
0.990
0.925
0.804
-1.430
-1.571
-1.808
-2.081
-2.325
-2.462
-2.450
-2.298
-2.052
-1.788
-1.524
-1.292
-1.087
-0.911
-0.759
-0.632
-0.526
-0.438
-0.369
-0.318
-0.282
-0.256
-0.239
-0.226
-0.208
-0.180
-0.135
-0.069
0.019
0.128
0.252
0.389
0.529
0.660
0.762
0.834
0.856
0.821
0.747
0.638
0.491
-1.390
-1.495
-1.667
-1.868
-2.043
-2.143
-2.130
-2.008
-1.816
-1.600
-1.387
-1.182
-1.005
-0.846
-0.707
-0.587
-0.485
-0.399
-0.328
-0.268
-0.223
-0.188
-0.161
-0.135
-0.111
-0.078
-0.037
0.022
0.097
0.186
0.286
0.392
0.500
0.597
0.674
0.714
0.713
0.671
0.583
0.453
0.278
-1.285
-1.384
-1.516
-1.662
-1.776
-1.837
-1.822
-1.733
-1.594
-1.425
-1.250
-1.081
-0.923
-0.785
-0.657
-0.544
-0.446
-0.359
-0.284
-0.219
-0.166
-0.121
-0.085
-0.054
-0.026
0.005
0.045
0.095
0.157
0.230
0.309
0.395
0.476
0.548
0.603
0.629
0.619
0.571
0.475
0.336
0.151
-1.168
-1.269
-1.381
-1.481
-1.560
-1.595
-1.579
-1.514
-1.407
-1.275
-1.134
-0.993
-0.858
-0.732
-0.614
-0.507
-0.410
-0.322
-0.242
-0.171
-0.109
-0.058
-0.015
0.018
0.048
0.078
0.111
0.152
0.204
0.261
0.328
0.395
0.461
0.520
0.561
0.579
0.566
0.517
0.426
0.288
0.107
-1.077
-1.182
-1.275
-1.354
-1.404
-1.423
-1.410
-1.355
-1.272
-1.166
-1.048
-0.928
-0.807
-0.692
-0.582
-0.477
-0.380
-0.288
-0.204
-0.126
-0.057
0.002
0.049
0.086
0.115
0.139
0.166
0.198
0.240
0.288
0.343
0.401
0.456
0.505
0.541
0.557
0.548
0.507
0.426
0.305
0.146
-1.052
-1.145
-1.224
-1.281
-1.318
-1.330
-1.311
-1.265
-1.193
-1.103
-1.000
-0.892
-0.781
-0.670
-0.564
-0.459
-0.359
-0.263
-0.173
-0.087
-0.010
0.056
0.110
0.147
0.173
0.191
0.211
0.237
0.268
0.312
0.358
0.408
0.459
0.505
0.542
0.563
0.563
0.539
0.476
0.379
0.245
-1.096
-1.168
-1.231
-1.276
-1.300
-1.302
-1.283
-1.239
-1.173
-1.091
-0.996
-0.891
-0.782
-0.671
-0.562
-0.454
-0.351
-0.248
-0.150
-0.056
0.029
0.106
0.165
0.205
0.228
0.241
0.255
0.270
0.295
0.328
0.372
0.419
0.469
0.517
0.560
0.594
0.611
0.603
0.567
0.491
0.385
-1.202
-1.257
-1.304
-1.333
-1.351
-1.347
-1.325
-1.280
-1.217
-1.133
-1.036
-0.927
-0.813
-0.697
-0.580
-0.465
-0.352
-0.243
-0.135
-0.032
0.066
0.151
0.221
0.269
0.291
0.299
0.296
0.301
0.317
0.345
0.383
0.429
0.482
0.536
0.590
0.640
0.676
0.691
0.677
0.626
0.539
-1.368
-1.408
-1.438
-1.461
-1.472
-1.469
-1.445
-1.400
-1.330
-1.242
-1.133
-1.011
-0.881
-0.749
-0.620
-0.493
-0.369
-0.249
-0.130
-0.015
0.098
0.201
0.292
0.353
0.384
0.373
0.351
0.336
0.338
0.359
0.394
0.442
0.498
0.560
0.626
0.691
0.747
0.786
0.797
0.763
0.694
-1.599
-1.625
-1.648
-1.667
-1.681
-1.675
-1.652
-1.609
-1.535
-1.429
-1.298
-1.150
-0.992
-0.836
-0.684
-0.539
-0.400
-0.266
-0.134
-0.003
0.130
0.257
0.384
0.491
0.534
0.493
0.423
0.372
0.356
0.369
0.402
0.453
0.514
0.585
0.660
0.740
0.817
0.876
0.906
0.894
0.836
-1.898
-1.920
-1.948
-1.971
-1.990
-1.996
-1.985
-1.946
-1.861
-1.731
-1.557
-1.360
-1.157
-0.960
-0.777
-0.605
-0.447
-0.295
-0.149
0.000
0.153
0.314
0.499
0.693
0.783
0.669
0.507
0.407
0.366
0.372
0.408
0.459
0.527
0.605
0.689
0.779
0.864
0.942
0.991
0.995
0.960
-2.289
-2.328
-2.372
-2.406
-2.438
-2.474
-2.492
-2.475
-2.390
-2.202
-1.954
-1.669
-1.390
-1.129
-0.898
-0.693
-0.510
-0.341
-0.176
-0.015
0.153
0.340
0.570
0.855
1.004
0.803
0.552
0.412
0.362
0.366
0.405
0.464
0.538
0.621
0.711
0.804
0.899
0.983
1.039
1.062
1.048
-2.803
-2.898
-2.981
-3.040
-3.094
-3.171
-3.274
-3.340
-3.259
-2.983
-2.565
-2.121
-1.698
-1.344
-1.049
-0.802
-0.591
-0.403
-0.226
-0.054
0.119
0.306
0.519
0.764
0.874
0.709
0.488
0.365
0.330
0.346
0.395
0.465
0.546
0.636
0.727
0.821
0.915
1.001
1.066
1.102
1.109
-3.505
-3.765
-3.931
-4.002
-4.044
-4.183
-4.506
-4.825
-4.829
-4.342
-3.541
-2.754
-2.109
-1.606
-1.224
-0.926
-0.687
-0.483
-0.298
-0.124
0.042
0.205
0.361
0.495
0.540
0.457
0.337
0.271
0.266
0.307
0.379
0.463
0.555
0.648
0.744
0.838
0.928
1.011
1.077
1.122
1.147
-4.568
-5.212
-5.616
-5.583
-5.415
-5.606
-6.502
-7.736
-8.133
-6.959
-5.125
-3.619
-2.594
-1.897
-1.417
-1.068
-0.801
-0.582
-0.391
-0.222
-0.070
0.062
0.168
0.231
0.237
0.190
0.141
0.134
0.174
0.255
0.353
0.460
0.564
0.665
0.762
0.855
0.940
1.018
1.083
1.128
1.159
-6.216
-8.042
-9.190
-8.607
-7.426
-7.364
-9.536
-14.379
-17.178
-12.506
-7.474
-4.633
-3.082
-2.175
-1.602
-1.209
-0.924
-0.697
-0.507
-0.344
-0.207
-0.101
-0.033
-0.013
-0.034
-0.072
-0.093
-0.060
0.031
0.164
0.310
0.450
0.575
0.684
0.787
0.881
0.960
1.030
1.087
1.129
1.161
-8.786
-14.498
-19.930
-15.696
-10.041
-8.513
-12.563
-25.043
-30.165
-22.727
-9.952
-5.452
-3.438
-2.383
-1.763
-1.353
-1.061
-0.833
-0.645
-0.487
-0.363
-0.276
-0.240
-0.255
-0.319
-0.396
-0.428
-0.352
-0.192
0.028
0.240
0.422
0.575
0.706
0.825
0.925
1.006
1.059
1.099
1.125
1.146
-11.364
-24.778
-34.117
-25.935
-11.972
-6.736
-10.912
-24.771
-31.113
-23.151
-10.089
-5.532
-3.526
-2.491
-1.882
-1.497
-1.214
-0.994
-0.810
-0.654
-0.538
-0.469
-0.457
-0.526
-0.657
-0.834
-0.942
-0.862
-0.576
-0.218
0.107
0.357
0.553
0.719
0.883
1.014
1.097
1.129
1.128
1.125
1.124
-11.175
-24.318
-32.804
-24.889
-9.409
-2.874
-4.782
-13.107
-17.845
-12.859
-7.643
-4.812
-3.328
-2.490
-1.992
-1.657
-1.408
-1.193
-1.010
-0.849
-0.725
-0.662
-0.677
-0.802
-1.059
-1.428
-1.763
-1.700
-1.219
-0.594
-0.109
0.220
0.468
0.704
0.983
1.234
1.341
1.294
1.206
1.138
1.097
-8.254
-13.452
-18.112
-13.431
-5.834
-1.080
-1.576
-5.680
-7.572
-6.853
-5.233
-3.867
-3.003
-2.454
-2.110
-1.870
-1.668
-1.472
-1.270
-1.080
-0.932
-0.854
-0.876
-1.048
-1.433
-2.076
-2.792
-2.841
-2.017
-1.049
-0.393
0.009
0.287
0.649
1.272
1.909
2.015
1.669
1.347
1.167
1.072
-5.548
-7.091
-7.820
-6.550
-4.037
-1.947
-1.971
-3.215
-4.046
-4.074
-3.626
-3.123
-2.718
-2.460
-2.305
-2.197
-2.060
-1.861
-1.619
-1.360
-1.154
-1.029
-1.032
-1.204
-1.635
-2.418
-3.362
-3.486
-2.479
-1.353
-0.643
-0.259
0.012
0.536
1.949
4.249
3.985
2.371
1.552
1.198
1.050
-3.810
-4.250
-4.321
-3.780
-2.799
-1.947
-1.735
-2.105
-2.540
-2.741
-2.745
-2.649
-2.570
-2.575
-2.654
-2.716
-2.676
-2.455
-2.101
-1.712
-1.391
-1.190
-1.129
-1.243
-1.583
-2.180
-2.827
-2.924
-2.182
-1.330
-0.762
-0.485
-0.333
0.219
2.527
5.436
5.450
2.897
1.633
1.190
1.013
-2.754
-2.805
-2.731
-2.421
-1.951
-1.513
-1.350
-1.520
-1.835
-2.103
-2.272
-2.404
-2.568
-2.821
-3.170
-3.533
-3.649
-3.326
-2.747
-2.137
-1.642
-1.323
-1.174
-1.193
-1.372
-1.689
-1.981
-1.977
-1.586
-1.092
-0.728
-0.564
-0.506
-0.165
1.422
4.240
4.219
2.352
1.482
1.122
0.963
-3.034
-5.395
-10.839
-22.214
-24.323
-15.197
-7.799
-4.686
-3.170
-2.302
-1.728
-1.313
-0.991
-0.778
-0.680
-0.625
-0.578
-0.553
-0.563
-0.626
-0.785
-1.163
-2.126
-5.122
-11.456
-13.073
-8.277
-3.388
-1.839
-1.221
-0.914
-0.713
-0.551
-0.414
-0.290
-0.175
-0.072
0.022
0.109
0.187
0.261
-3.495
-6.325
-14.443
-29.193
-35.841
-22.626
-9.474
-5.383
-3.600
-2.589
-1.947
-1.494
-1.174
-0.944
-0.793
-0.687
-0.615
-0.570
-0.552
-0.573
-0.658
-0.837
-1.207
-1.977
-3.324
-4.271
-3.326
-2.173
-1.520
-1.159
-0.926
-0.739
-0.571
-0.421
-0.285
-0.159
-0.052
0.044
0.128
0.202
0.267
-3.598
-5.944
-11.773
-23.463
-25.770
-16.704
-8.758
-5.436
-3.786
-2.777
-2.107
-1.630
-1.287
-1.037
-0.858
-0.726
-0.633
-0.562
-0.521
-0.508
-0.518
-0.536
-0.499
-0.171
0.553
0.169
-0.952
-1.301
-1.281
-1.140
-0.973
-0.795
-0.611
-0.438
-0.281
-0.144
-0.027
0.071
0.154
0.223
0.281
-3.460
-4.848
-7.565
-11.133
-12.382
-9.785
-6.942
-5.016
-3.743
-2.834
-2.187
-1.705
-1.349
-1.086
-0.889
-0.740
-0.625
-0.541
-0.479
-0.439
-0.407
-0.370
-0.248
0.069
0.437
0.163
-0.596
-1.097
-1.273
-1.235
-1.088
-0.889
-0.670
-0.461
-0.276
-0.123
0.007
0.109
0.191
0.255
0.306
-3.152
-3.861
-5.098
-6.346
-6.925
-6.441
-5.476
-4.453
-3.536
-2.777
-2.183
-1.725
-1.374
-1.104
-0.897
-0.734
-0.607
-0.505
-0.428
-0.371
-0.330
-0.293
-0.241
-0.177
-0.187
-0.456
-0.929
-1.310
-1.484
-1.455
-1.264
-1.012
-0.731
-0.476
-0.257
-0.080
0.059
0.165
0.243
0.302
0.343
-2.696
-3.120
-3.764
-4.410
-4.811
-4.789
-4.432
-3.853
-3.214
-2.611
-2.103
-1.695
-1.364
-1.100
-0.888
-0.718
-0.578
-0.468
-0.377
-0.304
-0.257
-0.243
-0.269
-0.366
-0.554
-0.892
-1.292
-1.638
-1.808
-1.731
-1.477
-1.133
-0.780
-0.467
-0.206
-0.006
0.144
0.246
0.317
0.366
0.395
-2.156
-2.547
-2.989
-3.412
-3.689
-3.780
-3.630
-3.289
-2.849
-2.396
-1.982
-1.622
-1.326
-1.077
-0.870
-0.695
-0.550
-0.427
-0.324
-0.242
-0.184
-0.176
-0.255
-0.436
-0.738
-1.136
-1.583
-1.951
-2.107
-1.987
-1.644
-1.213
-0.780
-0.405
-0.104
0.119
0.266
0.361
0.421
0.451
0.465
-1.710
-2.172
-2.518
-2.818
-3.016
-3.090
-3.018
-2.808
-2.510
-2.173
-1.846
-1.542
-1.276
-1.047
-0.846
-0.674
-0.524
-0.396
-0.285
-0.191
-0.122
-0.111
-0.207
-0.441
-0.798
-1.233
-1.707
-2.084
-2.232
-2.081
-1.684
-1.183
-0.690
-0.254
0.079
0.310
0.448
0.521
0.553
0.563
0.559
-1.681
-2.034
-2.275
-2.457
-2.583
-2.632
-2.581
-2.443
-2.232
-1.976
-1.714
-1.464
-1.229
-1.019
-0.826
-0.658
-0.508
-0.379
-0.264
-0.169
-0.095
-0.083
-0.189
-0.432
-0.795
-1.220
-1.654
-1.998
-2.118
-1.949
-1.543
-1.022
-0.496
-0.025
0.346
0.579
0.690
0.721
0.721
0.705
0.677
-2.036
-2.129
-2.189
-2.258
-2.315
-2.331
-2.295
-2.187
-2.030
-1.837
-1.620
-1.404
-1.192
-0.996
-0.815
-0.651
-0.507
-0.380
-0.272
-0.184
-0.125
-0.123
-0.227
-0.447
-0.761
-1.121
-1.467
-1.737
-1.796
-1.636
-1.254
-0.769
-0.245
0.260
0.670
0.897
0.962
0.947
0.915
0.875
0.826
-2.445
-2.262
-2.179
-2.162
-2.167
-2.163
-2.125
-2.036
-1.906
-1.740
-1.555
-1.361
-1.166
-0.982
-0.808
-0.653
-0.515
-0.397
-0.300
-0.230
-0.192
-0.209
-0.308
-0.489
-0.729
-1.002
-1.249
-1.408
-1.427
-1.257
-0.929
-0.492
0.011
0.525
0.936
1.156
1.202
1.162
1.122
1.081
1.013
-2.575
-2.309
-2.155
-2.103
-2.098
-2.087
-2.046
-1.968
-1.849
-1.696
-1.524
-1.337
-1.154
-0.974
-0.808
-0.659
-0.531
-0.422
-0.339
-0.285
-0.268
-0.296
-0.380
-0.519
-0.696
-0.882
-1.033
-1.110
-1.082
-0.907
-0.624
-0.242
0.201
0.664
1.057
1.270
1.331
1.326
1.331
1.316
1.242
-2.437
-2.199
-2.092
-2.067
-2.072
-2.072
-2.039
-1.960
-1.840
-1.686
-1.513
-1.327
-1.143
-0.971
-0.811
-0.666
-0.546
-0.449
-0.376
-0.334
-0.326
-0.357
-0.425
-0.527
-0.651
-0.770
-0.849
-0.862
-0.796
-0.628
-0.381
-0.062
0.312
0.694
1.030
1.246
1.361
1.425
1.514
1.561
1.492
-2.114
-1.998
-1.983
-2.019
-2.070
-2.092
-2.066
-1.986
-1.852
-1.687
-1.506
-1.318
-1.134
-0.963
-0.810
-0.672
-0.556
-0.466
-0.401
-0.366
-0.359
-0.385
-0.435
-0.509
-0.589
-0.655
-0.684
-0.664
-0.571
-0.415
-0.192
0.077
0.376
0.682
0.960
1.168
1.321
1.449
1.602
1.725
1.668
-1.732
-1.737
-1.836
-1.957
-2.070
-2.129
-2.112
-2.022
-1.877
-1.695
-1.500
-1.304
-1.119
-0.948
-0.797
-0.666
-0.558
-0.472
-0.412
-0.377
-0.368
-0.382
-0.415
-0.460
-0.505
-0.537
-0.536
-0.489
-0.391
-0.246
-0.052
0.174
0.418
0.670
0.894
1.080
1.228
1.377
1.542
1.661
1.616
-1.321
-1.439
-1.664
-1.884
-2.056
-2.142
-2.135
-2.040
-1.877
-1.681
-1.476
-1.277
-1.092
-0.925
-0.778
-0.653
-0.547
-0.466
-0.404
-0.368
-0.352
-0.353
-0.370
-0.396
-0.415
-0.421
-0.399
-0.342
-0.246
-0.113
0.052
0.242
0.448
0.650
0.837
0.990
1.107
1.220
1.327
1.389
1.332
-1.003
-1.199
-1.512
-1.798
-2.002
-2.106
-2.106
-2.007
-1.840
-1.639
-1.431
-1.234
-1.053
-0.891
-0.749
-0.629
-0.527
-0.448
-0.386
-0.343
-0.320
-0.310
-0.312
-0.317
-0.321
-0.307
-0.275
-0.215
-0.126
-0.008
0.136
0.295
0.460
0.621
0.770
0.887
0.969
1.033
1.065
1.062
0.995
-0.984
-1.142
-1.433
-1.710
-1.907
-2.011
-2.009
-1.915
-1.753
-1.560
-1.360
-1.175
-1.002
-0.848
-0.713
-0.598
-0.500
-0.420
-0.356
-0.310
-0.277
-0.256
-0.245
-0.238
-0.225
-0.204
-0.168
-0.107
-0.027
0.075
0.192
0.324
0.461
0.590
0.701
0.788
0.835
0.854
0.841
0.799
0.713
-1.200
-1.226
-1.412
-1.616
-1.780
-1.861
-1.859
-1.771
-1.626
-1.454
-1.274
-1.102
-0.941
-0.797
-0.671
-0.561
-0.466
-0.385
-0.319
-0.266
-0.226
-0.197
-0.173
-0.155
-0.136
-0.110
-0.071
-0.019
0.053
0.140
0.237
0.344
0.451
0.553
0.635
0.691
0.718
0.711
0.671
0.600
0.499
-1.303
-1.283
-1.382
-1.516
-1.623
-1.684
-1.676
-1.601
-1.478
-1.333
-1.176
-1.022
-0.878
-0.747
-0.628
-0.524
-0.430
-0.347
-0.276
-0.218
-0.170
-0.130
-0.101
-0.077
-0.053
-0.025
0.010
0.057
0.118
0.188
0.269
0.357
0.441
0.520
0.579
0.616
0.628
0.605
0.550
0.465
0.349
-1.231
-1.253
-1.318
-1.400
-1.476
-1.511
-1.498
-1.436
-1.338
-1.214
-1.080
-0.948
-0.818
-0.698
-0.588
-0.484
-0.392
-0.308
-0.233
-0.166
-0.109
-0.062
-0.027
0.002
0.026
0.049
0.080
0.120
0.168
0.228
0.295
0.364
0.432
0.492
0.538
0.561
0.563
0.532
0.468
0.378
0.259
-1.080
-1.157
-1.232
-1.296
-1.346
-1.367
-1.351
-1.297
-1.217
-1.115
-1.001
-0.884
-0.770
-0.658
-0.552
-0.451
-0.357
-0.271
-0.189
-0.115
-0.049
0.007
0.049
0.080
0.100
0.118
0.141
0.170
0.212
0.259
0.315
0.372
0.428
0.476
0.513
0.529
0.524
0.491
0.430
0.341
0.223
-0.964
-1.074
-1.154
-1.211
-1.253
-1.264
-1.248
-1.201
-1.134
-1.044
-0.947
-0.841
-0.733
-0.628
-0.526
-0.425
-0.330
-0.238
-0.148
-0.063
0.013
0.077
0.125
0.155
0.170
0.179
0.194
0.215
0.246
0.287
0.332
0.381
0.430
0.472
0.503
0.521
0.515
0.486
0.434
0.349
0.241
-0.932
-1.046
-1.122
-1.174
-1.202
-1.211
-1.192
-1.151
-1.088
-1.010
-0.919
-0.821
-0.718
-0.614
-0.513
-0.410
-0.310
-0.211
-0.112
-0.017
0.074
0.147
0.199
0.227
0.234
0.235
0.239
0.250
0.273
0.307
0.348
0.393
0.437
0.479
0.509
0.529
0.531
0.510
0.467
0.396
0.305
-0.980
-1.074
-1.141
-1.185
-1.209
-1.209
-1.194
-1.150
-1.092
-1.017
-0.928
-0.829
-0.725
-0.620
-0.513
-0.408
-0.300
-0.194
-0.085
0.022
0.121
0.208
0.271
0.297
0.299
0.290
0.281
0.282
0.297
0.324
0.363
0.406
0.450
0.492
0.529
0.555
0.566
0.557
0.526
0.472
0.398
-1.092
-1.163
-1.217
-1.252
-1.270
-1.271
-1.247
-1.207
-1.147
-1.070
-0.977
-0.874
-0.763
-0.647
-0.533
-0.417
-0.302
-0.185
-0.066
0.052
0.166
0.265
0.335
0.371
0.373
0.350
0.327
0.316
0.321
0.343
0.378
0.420
0.468
0.514
0.556
0.593
0.614
0.621
0.602
0.563
0.500
-1.251
-1.307
-1.350
-1.377
-1.394
-1.392
-1.372
-1.330
-1.263
-1.178
-1.075
-0.956
-0.829
-0.702
-0.572
-0.444
-0.317
-0.188
-0.055
0.077
0.207
0.326
0.424
0.484
0.489
0.452
0.393
0.354
0.344
0.359
0.392
0.436
0.485
0.538
0.590
0.634
0.668
0.687
0.688
0.660
0.611
-1.461
-1.507
-1.546
-1.576
-1.593
-1.595
-1.577
-1.532
-1.461
-1.359
-1.231
-1.088
-0.937
-0.784
-0.634
-0.486
-0.343
-0.200
-0.052
0.099
0.254
0.411
0.570
0.714
0.752
0.649
0.503
0.408
0.369
0.373
0.405
0.451
0.506
0.563
0.622
0.676
0.722
0.755
0.766
0.753
0.718
-1.732
-1.784
-1.828
-1.864
-1.887
-1.897
-1.888
-1.851
-1.769
-1.638
-1.478
-1.288
-1.092
-0.902
-0.720
-0.548
-0.382
-0.222
-0.056
0.121
0.306
0.519
0.793
1.208
1.454
1.054
0.659
0.465
0.391
0.385
0.414
0.465
0.524
0.588
0.653
0.713
0.767
0.810
0.832
0.832
0.811
-2.081
-2.155
-2.219
-2.261
-2.302
-2.334
-2.351
-2.331
-2.240
-2.071
-1.840
-1.571
-1.305
-1.058
-0.833
-0.628
-0.439
-0.257
-0.070
0.126
0.342
0.598
0.989
1.795
2.055
1.576
0.770
0.491
0.393
0.385
0.419
0.476
0.542
0.611
0.681
0.745
0.805
0.851
0.881
0.896
0.887
-2.543
-2.674
-2.782
-2.848
-2.902
-2.961
-3.042
-3.079
-2.995
-2.745
-2.380
-1.975
-1.595
-1.260
-0.973
-0.730
-0.514
-0.310
-0.111
0.100
0.326
0.588
0.936
1.590
1.835
1.308
0.695
0.448
0.367
0.373
0.420
0.489
0.562
0.637
0.708
0.773
0.835
0.885
0.920
0.941
0.947
-3.181
-3.454
-3.648
-3.731
-3.746
-3.861
-4.071
-4.302
-4.254
-3.848
-3.208
-2.536
-1.955
-1.497
-1.137
-0.850
-0.603
-0.386
-0.176
0.033
0.250
0.467
0.684
0.905
0.966
0.738
0.479
0.341
0.310
0.347
0.421
0.506
0.591
0.667
0.740
0.802
0.860
0.910
0.948
0.977
0.993
-4.138
-4.776
-5.170
-5.137
-4.973
-5.048
-5.611
-6.400
-6.567
-5.725
-4.420
-3.262
-2.377
-1.765
-1.320
-0.982
-0.713
-0.485
-0.273
-0.070
0.121
0.290
0.425
0.484
0.458
0.341
0.232
0.188
0.224
0.313
0.423
0.531
0.628
0.713
0.781
0.840
0.890
0.933
0.970
1.001
1.029
-5.642
-7.260
-8.282
-7.768
-6.672
-6.383
-7.582
-9.919
-10.946
-8.898
-6.093
-4.072
-2.803
-2.016
-1.497
-1.127
-0.840
-0.604
-0.399
-0.209
-0.040
0.092
0.165
0.169
0.105
0.009
-0.046
-0.017
0.103
0.264
0.427
0.575
0.689
0.772
0.838
0.889
0.929
0.964
0.992
1.021
1.055
-7.879
-12.433
-16.324
-13.323
-8.785
-7.069
-8.964
-14.313
-17.786
-12.721
-7.585
-4.659
-3.115
-2.215
-1.658
-1.276
-0.989
-0.754
-0.551
-0.374
-0.227
-0.121
-0.087
-0.135
-0.246
-0.387
-0.446
-0.355
-0.115
0.175
0.428
0.611
0.746
0.844
0.904
0.951
0.990
1.009
1.020
1.036
1.065
-9.988
-20.849
-27.365
-22.881
-9.779
-4.516
-6.674
-13.669
-17.939
-12.847
-7.590
-4.727
-3.195
-2.336
-1.804
-1.439
-1.167
-0.942
-0.740
-0.569
-0.432
-0.351
-0.351
-0.460
-0.684
-0.971
-1.180
-1.048
-0.582
-0.046
0.355
0.616
0.775
0.888
0.978
1.056
1.089
1.087
1.065
1.053
1.059
-9.830
-20.426
-26.693
-21.841
-6.825
-0.236
-1.895
-7.635
-10.529
-8.834
-6.111
-4.213
-3.073
-2.374
-1.942
-1.639
-1.401
-1.187
-0.984
-0.797
-0.658
-0.584
-0.617
-0.815
-1.240
-1.952
-2.721
-2.730
-1.669
-0.541
0.142
0.498
0.699
0.850
1.044
1.250
1.326
1.257
1.148
1.073
1.039
-7.427
-11.638
-14.777
-11.090
-4.083
0.751
0.304
-3.622
-5.514
-5.397
-4.444
-3.511
-2.833
-2.409
-2.138
-1.934
-1.744
-1.532
-1.307
-1.077
-0.903
-0.810
-0.858
-1.125
-1.793
-3.249
-5.820
-6.527
-3.582
-1.312
-0.253
0.198
0.362
0.575
1.142
1.917
2.070
1.660
1.307
1.112
1.022
-5.041
-6.352
-6.886
-5.581
-2.982
-0.568
-0.475
-1.914
-3.043
-3.395
-3.234
-2.917
-2.664
-2.519
-2.454
-2.405
-2.296
-2.076
-1.760
-1.436
-1.172
-1.023
-1.035
-1.315
-2.102
-3.968
-8.150
-8.862
-4.887
-1.875
-0.669
-0.289
-0.302
-0.154
1.460
4.366
4.711
2.479
1.514
1.144
1.001
-3.494
-3.790
-3.749
-3.095
-1.907
-0.686
-0.217
-0.848
-1.762
-2.307
-2.512
-2.569
-2.633
-2.787
-3.018
-3.243
-3.261
-2.969
-2.466
-1.922
-1.482
-1.206
-1.135
-1.330
-1.921
-3.236
-5.427
-5.992
-3.694
-1.788
-0.890
-0.751
-1.188
-1.577
1.297
6.122
5.939
3.171
1.607
1.141
0.972
-2.483
-2.391
-2.212
-1.827
-1.169
-0.378
0.044
-0.417
-1.194
-1.784
-2.149
-2.442
-2.760
-3.268
-3.960
-4.736
-5.080
-4.580
-3.561
-2.555
-1.805
-1.355
-1.149
-1.208
-1.527
-2.139
-2.835
-2.917
-2.161
-1.335
-0.870
-0.918
-1.617
-2.596
-1.202
3.029
4.295
2.388
1.428
1.074
0.920
-2.778
-4.519
-7.933
-13.188
-15.061
-10.349
-6.512
-4.364
-3.159
-2.362
-1.777
-1.345
-1.004
-0.776
-0.654
-0.580
-0.525
-0.495
-0.495
-0.540
-0.669
-0.968
-1.659
-3.315
-6.530
-7.713
-4.721
-2.517
-1.506
-1.035
-0.778
-0.603
-0.463
-0.341
-0.230
-0.130
-0.037
0.047
0.125
0.197
0.264
-3.331
-5.315
-9.900
-19.086
-21.930
-13.515
-7.775
-5.178
-3.721
-2.744
-2.060
-1.562
-1.199
-0.942
-0.767
-0.649
-0.567
-0.515
-0.494
-0.510
-0.589
-0.757
-1.123
-1.844
-2.918
-3.354
-2.621
-1.803
-1.275
-0.967
-0.765
-0.606
-0.465
-0.338
-0.222
-0.116
-0.019
0.065
0.141
0.209
0.267
-3.584
-5.239
-8.706
-14.348
-16.455
-11.664
-7.822
-5.594
-4.118
-3.058
-2.283
-1.727
-1.331
-1.044
-0.841
-0.694
-0.588
-0.519
-0.476
-0.465
-0.482
-0.546
-0.644
-0.772
-0.951
-1.183
-1.267
-1.209
-1.062
-0.924
-0.775
-0.628
-0.482
-0.343
-0.214
-0.098
0.003
0.089
0.164
0.226
0.279
-3.584
-4.562
-6.468
-8.756
-9.709
-8.766
-7.186
-5.664
-4.309
-3.234
-2.423
-1.830
-1.406
-1.106
-0.882
-0.718
-0.600
-0.509
-0.452
-0.416
-0.402
-0.399
-0.398
-0.379
-0.401
-0.570
-0.816
-0.967
-1.006
-0.943
-0.826
-0.673
-0.510
-0.350
-0.202
-0.074
0.033
0.121
0.194
0.253
0.300
-3.411
-3.918
-4.920
-6.067
-6.838
-6.961
-6.432
-5.394
-4.241
-3.234
-2.433
-1.861
-1.439
-1.131
-0.900
-0.724
-0.593
-0.495
-0.421
-0.372
-0.345
-0.330
-0.329
-0.344
-0.412
-0.582
-0.810
-0.992
-1.065
-1.028
-0.909
-0.732
-0.537
-0.349
-0.179
-0.038
0.077
0.166
0.237
0.290
0.331
-3.096
-3.383
-3.970
-4.684
-5.320
-5.641
-5.465
-4.793
-3.895
-3.038
-2.350
-1.816
-1.423
-1.123
-0.893
-0.716
-0.577
-0.472
-0.389
-0.330
-0.296
-0.291
-0.317
-0.392
-0.522
-0.717
-0.938
-1.117
-1.199
-1.146
-0.997
-0.784
-0.551
-0.329
-0.137
0.020
0.141
0.232
0.297
0.343
0.375
-2.756
-2.970
-3.333
-3.786
-4.229
-4.486
-4.414
-3.997
-3.365
-2.730
-2.166
-1.720
-1.368
-1.094
-0.875
-0.698
-0.559
-0.448
-0.360
-0.297
-0.261
-0.265
-0.316
-0.430
-0.612
-0.834
-1.064
-1.247
-1.313
-1.245
-1.060
-0.808
-0.533
-0.276
-0.058
0.109
0.234
0.318
0.377
0.412
0.432
-2.586
-2.736
-2.925
-3.180
-3.421
-3.567
-3.515
-3.240
-2.839
-2.384
-1.965
-1.600
-1.299
-1.048
-0.846
-0.678
-0.540
-0.427
-0.336
-0.267
-0.231
-0.239
-0.306
-0.443
-0.644
-0.880
-1.121
-1.299
-1.360
-1.267
-1.054
-0.763
-0.461
-0.179
0.062
0.240
0.357
0.432
0.475
0.497
0.503
-2.846
-2.737
-2.700
-2.763
-2.852
-2.907
-2.851
-2.669
-2.391
-2.081
-1.765
-1.480
-1.223
-1.005
-0.818
-0.661
-0.526
-0.412
-0.322
-0.255
-0.220
-0.229
-0.299
-0.442
-0.643
-0.873
-1.096
-1.247
-1.293
-1.184
-0.959
-0.659
-0.336
-0.034
0.222
0.398
0.511
0.567
0.594
0.598
0.591
-3.424
-2.864
-2.594
-2.494
-2.479
-2.455
-2.396
-2.263
-2.071
-1.843
-1.601
-1.372
-1.156
-0.963
-0.793
-0.643
-0.514
-0.408
-0.325
-0.261
-0.231
-0.241
-0.309
-0.440
-0.617
-0.817
-1.000
-1.116
-1.130
-1.021
-0.802
-0.502
-0.175
0.139
0.393
0.577
0.674
0.713
0.727
0.719
0.694
-3.823
-2.960
-2.521
-2.321
-2.231
-2.175
-2.107
-2.004
-1.853
-1.674
-1.482
-1.289
-1.100
-0.927
-0.770
-0.633
-0.512
-0.412
-0.334
-0.281
-0.254
-0.271
-0.331
-0.441
-0.585
-0.736
-0.866
-0.945
-0.928
-0.811
-0.600
-0.323
-0.012
0.298
0.552
0.730
0.818
0.855
0.863
0.848
0.815
-3.669
-2.838
-2.397
-2.171
-2.066
-2.002
-1.935
-1.839
-1.714
-1.565
-1.398
-1.229
-1.058
-0.900
-0.753
-0.624
-0.513
-0.420
-0.350
-0.302
-0.287
-0.302
-0.354
-0.437
-0.545
-0.647
-0.730
-0.768
-0.724
-0.609
-0.411
-0.159
0.123
0.408
0.655
0.824
0.920
0.966
0.985
0.984
0.941
-3.110
-2.525
-2.190
-2.026
-1.944
-1.895
-1.834
-1.749
-1.632
-1.495
-1.344
-1.186
-1.027
-0.878
-0.740
-0.618
-0.512
-0.426
-0.364
-0.323
-0.310
-0.321
-0.361
-0.423
-0.495
-0.559
-0.603
-0.602
-0.546
-0.425
-0.250
-0.022
0.225
0.476
0.694
0.858
0.967
1.036
1.082
1.092
1.049
-2.397
-2.085
-1.926
-1.866
-1.844
-1.821
-1.774
-1.695
-1.589
-1.454
-1.305
-1.151
-1.000
-0.856
-0.726
-0.608
-0.511
-0.429
-0.370
-0.333
-0.319
-0.325
-0.353
-0.393
-0.437
-0.471
-0.483
-0.458
-0.388
-0.274
-0.113
0.079
0.291
0.506
0.694
0.850
0.965
1.054
1.123
1.148
1.105
-1.619
-1.551
-1.607
-1.689
-1.744
-1.760
-1.739
-1.667
-1.555
-1.421
-1.273
-1.121
-0.972
-0.834
-0.708
-0.595
-0.501
-0.426
-0.369
-0.331
-0.313
-0.312
-0.326
-0.348
-0.370
-0.383
-0.373
-0.333
-0.259
-0.148
-0.007
0.157
0.340
0.517
0.677
0.817
0.926
1.015
1.088
1.116
1.072
-0.629
-0.916
-1.274
-1.514
-1.647
-1.703
-1.695
-1.630
-1.520
-1.383
-1.235
-1.086
-0.941
-0.805
-0.684
-0.577
-0.486
-0.413
-0.355
-0.316
-0.292
-0.284
-0.286
-0.292
-0.297
-0.293
-0.269
-0.224
-0.151
-0.049
0.077
0.219
0.369
0.517
0.653
0.770
0.858
0.929
0.981
0.991
0.944
0.443
-0.332
-1.000
-1.358
-1.555
-1.638
-1.639
-1.578
-1.468
-1.337
-1.189
-1.041
-0.902
-0.772
-0.655
-0.552
-0.463
-0.391
-0.333
-0.290
-0.261
-0.244
-0.234
-0.229
-0.224
-0.207
-0.178
-0.127
-0.057
0.034
0.142
0.260
0.387
0.509
0.620
0.710
0.777
0.823
0.846
0.833
0.780
0.372
-0.314
-0.927
-1.282
-1.469
-1.553
-1.559
-1.502
-1.401
-1.271
-1.129
-0.992
-0.858
-0.735
-0.621
-0.522
-0.436
-0.362
-0.302
-0.254
-0.218
-0.193
-0.175
-0.161
-0.146
-0.125
-0.094
-0.044
0.020
0.099
0.194
0.293
0.395
0.495
0.579
0.648
0.692
0.715
0.709
0.678
0.620
-0.720
-0.761
-1.034
-1.253
-1.389
-1.458
-1.456
-1.406
-1.310
-1.192
-1.063
-0.933
-0.809
-0.693
-0.585
-0.489
-0.404
-0.330
-0.264
-0.212
-0.169
-0.135
-0.109
-0.090
-0.071
-0.047
-0.015
0.027
0.084
0.154
0.231
0.314
0.398
0.477
0.543
0.590
0.619
0.622
0.597
0.553
0.485
-1.282
-1.090
-1.137
-1.231
-1.312
-1.352
-1.348
-1.297
-1.214
-1.111
-0.994
-0.877
-0.761
-0.652
-0.549
-0.454
-0.368
-0.291
-0.222
-0.162
-0.110
-0.070
-0.038
-0.015
0.006
0.027
0.055
0.091
0.139
0.197
0.263
0.331
0.399
0.461
0.511
0.543
0.557
0.549
0.515
0.460
0.385
-1.241
-1.145
-1.147
-1.193
-1.234
-1.255
-1.241
-1.197
-1.124
-1.032
-0.929
-0.822
-0.714
-0.612
-0.514
-0.420
-0.335
-0.252
-0.176
-0.106
-0.045
0.003
0.043
0.067
0.082
0.097
0.117
0.145
0.184
0.232
0.286
0.345
0.401
0.450
0.487
0.512
0.517
0.499
0.460
0.400
0.325
-1.001
-1.054
-1.094
-1.132
-1.159
-1.169
-1.153
-1.113
-1.049
-0.968
-0.876
-0.779
-0.679
-0.580
-0.484
-0.391
-0.301
-0.213
-0.128
-0.046
0.028
0.091
0.134
0.155
0.164
0.166
0.174
0.191
0.220
0.261
0.307
0.356
0.405
0.447
0.478
0.495
0.495
0.474
0.435
0.375
0.301
-0.812
-0.963
-1.037
-1.084
-1.107
-1.113
-1.097
-1.057
-1.000
-0.926
-0.840
-0.751
-0.654
-0.559
-0.463
-0.368
-0.274
-0.179
-0.082
0.016
0.107
0.185
0.234
0.255
0.248
0.231
0.224
0.232
0.252
0.285
0.326
0.369
0.412
0.450
0.478
0.492
0.494
0.474
0.436
0.381
0.310
-0.773
-0.928
-1.016
-1.064
-1.086
-1.090
-1.074
-1.036
-0.982
-0.913
-0.833
-0.742
-0.648
-0.551
-0.454
-0.354
-0.253
-0.149
-0.038
0.077
0.188
0.284
0.343
0.350
0.324
0.293
0.268
0.262
0.276
0.305
0.342
0.383
0.423
0.462
0.490
0.507
0.508
0.496
0.461
0.413
0.351
-0.841
-0.963
-1.039
-1.086
-1.109
-1.110
-1.091
-1.055
-1.001
-0.932
-0.851
-0.759
-0.662
-0.561
-0.456
-0.352
-0.243
-0.126
-0.004
0.125
0.255
0.370
0.433
0.441
0.399
0.346
0.306
0.289
0.295
0.321
0.357
0.400
0.441
0.481
0.510
0.532
0.539
0.530
0.506
0.466
0.411
-0.959
-1.049
-1.114
-1.156
-1.176
-1.176
-1.156
-1.119
-1.063
-0.989
-0.901
-0.804
-0.699
-0.589
-0.476
-0.360
-0.242
-0.117
0.016
0.157
0.303
0.427
0.507
0.512
0.463
0.396
0.341
0.316
0.313
0.335
0.372
0.416
0.462
0.503
0.540
0.565
0.580
0.578
0.562
0.531
0.488
-1.116
-1.186
-1.241
-1.274
-1.296
-1.298
-1.279
-1.235
-1.176
-1.094
-0.994
-0.883
-0.764
-0.638
-0.512
-0.384
-0.253
-0.116
0.031
0.186
0.345
0.489
0.581
0.614
0.575
0.487
0.400
0.350
0.336
0.352
0.387
0.434
0.484
0.533
0.573
0.605
0.626
0.633
0.624
0.603
0.569
-1.306
-1.367
-1.419
-1.456
-1.477
-1.481
-1.465
-1.424
-1.355
-1.260
-1.140
-1.004
-0.861
-0.714
-0.566
-0.420
-0.274
-0.122
0.040
0.217
0.401
0.582
0.747
0.872
0.869
0.706
0.514
0.402
0.361
0.368
0.404
0.452
0.508
0.561
0.608
0.645
0.673
0.685
0.686
0.675
0.649
-1.543
-1.606
-1.661
-1.705
-1.734
-1.746
-1.738
-1.696
-1.621
-1.505
-1.350
-1.179
-0.999
-0.818
-0.644
-0.473
-0.305
-0.134
0.049
0.260
0.497
0.753
1.069
1.554
1.803
1.237
0.706
0.471
0.386
0.382
0.417
0.470
0.531
0.589
0.639
0.682
0.716
0.735
0.743
0.738
0.723
-1.837
-1.918
-1.996
-2.051
-2.087
-2.122
-2.126
-2.101
-2.015
-1.862
-1.656
-1.422
-1.183
-0.954
-0.741
-0.543
-0.352
-0.156
0.054
0.303
0.594
0.939
1.414
2.249
2.815
1.843
0.864
0.508
0.398
0.388
0.429
0.489
0.556
0.620
0.674
0.720
0.753
0.778
0.793
0.795
0.787
-2.211
-2.349
-2.451
-2.529
-2.581
-2.631
-2.673
-2.683
-2.591
-2.389
-2.092
-1.754
-1.423
-1.125
-0.864
-0.629
-0.412
-0.197
0.036
0.306
0.621
0.984
1.422
2.158
2.314
1.709
0.797
0.475
0.378
0.386
0.440
0.514
0.589
0.654
0.711
0.754
0.788
0.813
0.832
0.840
0.847
-2.720
-2.951
-3.131
-3.203
-3.248
-3.314
-3.434
-3.528
-3.459
-3.162
-2.695
-2.189
-1.716
-1.329
-1.004
-0.732
-0.491
-0.261
-0.020
0.247
0.549
0.861
1.129
1.343
1.321
0.930
0.554
0.367
0.327
0.373
0.459
0.552
0.638
0.706
0.755
0.795
0.827
0.849
0.867
0.882
0.895
-3.432
-3.885
-4.195
-4.235
-4.137
-4.146
-4.412
-4.756
-4.783
-4.281
-3.486
-2.702
-2.048
-1.551
-1.162
-0.853
-0.590
-0.351
-0.114
0.134
0.395
0.630
0.790
0.819
0.699
0.484
0.296
0.213
0.261
0.374
0.505
0.624
0.716
0.781
0.824
0.850
0.866
0.883
0.898
0.918
0.943
-4.419
-5.415
-6.027
-5.834
-5.238
-5.006
-5.455
-6.268
-6.507
-5.737
-4.403
-3.237
-2.374
-1.762
-1.323
-0.988
-0.712
-0.472
-0.243
-0.018
0.199
0.382
0.482
0.452
0.310
0.126
0.010
0.033
0.199
0.408
0.600
0.746
0.844
0.899
0.918
0.925
0.924
0.924
0.930
0.947
0.985
-5.705
-7.844
-9.249
-8.272
-6.329
-5.357
-5.908
-7.351
-8.075
-6.931
-5.112
-3.626
-2.611
-1.942
-1.480
-1.139
-0.864
-0.631
-0.413
-0.204
-0.019
0.122
0.173
0.101
-0.085
-0.294
-0.382
-0.226
0.121
0.487
0.753
0.925
1.029
1.058
1.049
1.013
0.990
0.971
0.962
0.972
1.015
-6.746
-10.345
-13.088
-10.737
-6.594
-4.211
-4.685
-6.745
-7.854
-6.875
-5.088
-3.659
-2.692
-2.070
-1.629
-1.317
-1.063
-0.837
-0.621
-0.424
-0.259
-0.145
-0.143
-0.283
-0.578
-0.965
-1.177
-0.903
-0.140
0.531
0.912
1.119
1.235
1.234
1.175
1.114
1.068
1.035
1.001
0.990
1.009
-6.672
-10.194
-12.765
-10.033
-5.149
-1.195
-1.825
-4.465
-5.767
-5.435
-4.386
-3.382
-2.644
-2.147
-1.806
-1.553
-1.325
-1.110
-0.890
-0.688
-0.519
-0.424
-0.460
-0.700
-1.234
-2.167
-3.329
-3.191
-1.303
0.226
0.901
1.169
1.284
1.233
1.170
1.187
1.198
1.139
1.053
1.004
0.990
-5.418
-7.376
-8.325
-6.719
-3.362
-0.185
-0.350
-2.332
-3.562
-3.812
-3.443
-2.943
-2.538
-2.254
-2.058
-1.901
-1.732
-1.512
-1.260
-1.004
-0.796
-0.691
-0.740
-1.070
-1.930
-4.127
-8.764
-9.071
-4.612
-0.755
0.470
0.845
0.840
0.654
0.751
1.216
1.469
1.333
1.140
1.022
0.964
-4.005
-4.715
-4.810
-3.823
-1.945
0.020
0.674
-0.510
-1.857
-2.524
-2.667
-2.584
-2.495
-2.463
-2.482
-2.483
-2.398
-2.157
-1.798
-1.417
-1.104
-0.927
-0.946
-1.282
-2.282
-5.413
-11.253
-13.753
-7.534
-1.746
-0.201
0.050
-0.473
-1.424
-1.004
1.379
2.278
1.673
1.237
1.029
0.938
-2.886
-2.894
-2.680
-1.979
-0.679
1.506
3.144
1.634
-0.668
-1.707
-2.162
-2.386
-2.579
-2.857
-3.223
-3.548
-3.635
-3.294
-2.655
-1.987
-1.451
-1.122
-1.037
-1.270
-2.053
-4.021
-8.517
-9.029
-4.980
-1.791
-0.711
-0.852
-2.513
-6.671
-7.001
-0.147
2.983
1.827
1.242
1.005
0.904
-1.988
-1.620
-1.352
-0.906
0.022
1.916
3.397
2.007
-0.247
-1.356
-1.940
-2.361
-2.831
-3.521
-4.523
-5.684
-6.282
-5.545
-4.115
-2.758
-1.822
-1.266
-1.017
-1.087
-1.500
-2.318
-3.339
-3.529
-2.422
-1.316
-0.839
-1.253
-3.570
-9.212
-9.674
-3.451
1.157
1.331
1.103
0.942
0.853
-2.040
-2.907
-4.228
-5.430
-5.737
-5.380
-4.656
-3.826
-3.023
-2.348
-1.804
-1.366
-1.033
-0.799
-0.646
-0.546
-0.475
-0.431
-0.417
-0.433
-0.497
-0.622
-0.841
-1.136
-1.454
-1.724
-1.654
-1.306
-0.989
-0.759
-0.598
-0.472
-0.362
-0.262
-0.169
-0.083
-0.002
0.073
0.142
0.208
0.268
-2.601
-3.546
-4.901
-5.574
-5.264
-5.627
-5.665
-4.814
-3.785
-2.862
-2.145
-1.607
-1.216
-0.939
-0.743
-0.610
-0.517
-0.456
-0.424
-0.423
-0.461
-0.550
-0.713
-0.958
-1.284
-1.445
-1.345
-1.123
-0.896
-0.726
-0.589
-0.468
-0.357
-0.253
-0.157
-0.069
0.015
0.089
0.157
0.217
0.271
-3.010
-3.779
-4.906
-5.149
-5.125
-6.265
-6.912
-5.957
-4.560
-3.360
-2.456
-1.814
-1.360
-1.043
-0.820
-0.661
-0.547
-0.469
-0.422
-0.400
-0.405
-0.444
-0.522
-0.645
-0.785
-0.904
-0.933
-0.883
-0.794
-0.692
-0.583
-0.474
-0.359
-0.250
-0.145
-0.051
0.036
0.110
0.175
0.232
0.280
-3.228
-3.752
-4.690
-5.626
-6.607
-8.011
-8.383
-7.089
-5.252
-3.736
-2.670
-1.952
-1.456
-1.108
-0.867
-0.692
-0.564
-0.474
-0.413
-0.374
-0.363
-0.370
-0.391
-0.437
-0.510
-0.609
-0.700
-0.751
-0.747
-0.690
-0.601
-0.488
-0.369
-0.247
-0.132
-0.028
0.061
0.137
0.200
0.254
0.298
-3.294
-3.610
-4.395
-5.531
-7.032
-8.557
-8.900
-7.434
-5.436
-3.835
-2.729
-1.989
-1.491
-1.139
-0.889
-0.704
-0.570
-0.469
-0.399
-0.352
-0.329
-0.321
-0.338
-0.371
-0.444
-0.545
-0.652
-0.734
-0.758
-0.724
-0.634
-0.511
-0.375
-0.238
-0.110
0.002
0.098
0.174
0.235
0.285
0.323
-3.232
-3.396
-3.992
-4.938
-6.221
-7.462
-7.675
-6.574
-4.955
-3.599
-2.619
-1.945
-1.471
-1.131
-0.886
-0.701
-0.563
-0.459
-0.385
-0.330
-0.303
-0.297
-0.323
-0.372
-0.458
-0.570
-0.691
-0.780
-0.804
-0.769
-0.667
-0.528
-0.372
-0.214
-0.073
0.048
0.147
0.224
0.282
0.326
0.357
-3.135
-3.204
-3.555
-4.179
-4.969
-5.679
-5.773
-5.117
-4.108
-3.140
-2.378
-1.817
-1.406
-1.098
-0.864
-0.688
-0.551
-0.446
-0.367
-0.312
-0.283
-0.284
-0.314
-0.385
-0.490
-0.614
-0.735
-0.824
-0.851
-0.802
-0.683
-0.527
-0.346
-0.173
-0.014
0.112
0.214
0.288
0.341
0.378
0.402
-3.283
-3.153
-3.211
-3.499
-3.899
-4.201
-4.197
-3.844
-3.249
-2.628
-2.093
-1.653
-1.310
-1.044
-0.834
-0.667
-0.536
-0.431
-0.350
-0.297
-0.268
-0.270
-0.314
-0.392
-0.505
-0.632
-0.757
-0.838
-0.857
-0.795
-0.669
-0.488
-0.294
-0.102
0.065
0.200
0.298
0.368
0.414
0.442
0.455
-3.970
-3.291
-3.011
-2.996
-3.111
-3.207
-3.160
-2.945
-2.590
-2.196
-1.819
-1.485
-1.213
-0.983
-0.797
-0.644
-0.519
-0.418
-0.341
-0.287
-0.261
-0.267
-0.309
-0.391
-0.499
-0.624
-0.735
-0.806
-0.814
-0.743
-0.600
-0.416
-0.210
-0.009
0.164
0.304
0.400
0.461
0.497
0.515
0.519
-4.950
-3.537
-2.916
-2.669
-2.608
-2.584
-2.506
-2.354
-2.125
-1.862
-1.592
-1.341
-1.119
-0.925
-0.760
-0.620
-0.504
-0.410
-0.336
-0.286
-0.260
-0.267
-0.307
-0.383
-0.479
-0.589
-0.679
-0.731
-0.724
-0.645
-0.502
-0.315
-0.105
0.099
0.275
0.413
0.503
0.558
0.589
0.597
0.591
-5.498
-3.620
-2.798
-2.429
-2.272
-2.185
-2.098
-1.973
-1.812
-1.623
-1.420
-1.223
-1.042
-0.875
-0.726
-0.600
-0.493
-0.405
-0.337
-0.291
-0.268
-0.274
-0.309
-0.370
-0.451
-0.535
-0.599
-0.629
-0.608
-0.520
-0.380
-0.198
0.003
0.203
0.378
0.508
0.596
0.650
0.674
0.681
0.666
-4.982
-3.370
-2.595
-2.216
-2.035
-1.931
-1.840
-1.738
-1.609
-1.459
-1.296
-1.134
-0.978
-0.831
-0.698
-0.581
-0.482
-0.401
-0.338
-0.296
-0.275
-0.279
-0.307
-0.353
-0.413
-0.469
-0.509
-0.519
-0.479
-0.393
-0.257
-0.085
0.102
0.292
0.455
0.584
0.672
0.724
0.753
0.758
0.736
-3.854
-2.836
-2.277
-1.985
-1.843
-1.752
-1.674
-1.585
-1.474
-1.348
-1.210
-1.068
-0.926
-0.794
-0.672
-0.565
-0.471
-0.397
-0.338
-0.299
-0.279
-0.281
-0.297
-0.329
-0.369
-0.404
-0.421
-0.409
-0.361
-0.271
-0.145
0.010
0.181
0.353
0.504
0.623
0.716
0.776
0.808
0.816
0.791
-2.697
-2.175
-1.889
-1.744
-1.668
-1.619
-1.560
-1.483
-1.385
-1.269
-1.144
-1.014
-0.883
-0.760
-0.648
-0.547
-0.461
-0.389
-0.333
-0.295
-0.274
-0.270
-0.280
-0.299
-0.318
-0.334
-0.331
-0.307
-0.251
-0.166
-0.046
0.092
0.243
0.392
0.529
0.640
0.728
0.792
0.832
0.839
0.812
-1.466
-1.373
-1.438
-1.490
-1.513
-1.506
-1.472
-1.405
-1.318
-1.210
-1.091
-0.967
-0.845
-0.729
-0.622
-0.527
-0.444
-0.376
-0.323
-0.285
-0.261
-0.250
-0.251
-0.257
-0.265
-0.265
-0.249
-0.214
-0.154
-0.070
0.034
0.157
0.286
0.416
0.536
0.634
0.713
0.772
0.812
0.819
0.793
0.582
-0.281
-0.935
-1.240
-1.363
-1.406
-1.394
-1.342
-1.260
-1.158
-1.044
-0.925
-0.809
-0.698
-0.596
-0.504
-0.424
-0.358
-0.305
-0.264
-0.237
-0.220
-0.212
-0.209
-0.205
-0.194
-0.172
-0.132
-0.074
0.005
0.100
0.204
0.319
0.430
0.527
0.615
0.681
0.731
0.760
0.759
0.728
3.289
1.034
-0.530
-1.048
-1.243
-1.316
-1.322
-1.278
-1.199
-1.103
-0.993
-0.882
-0.770
-0.663
-0.566
-0.478
-0.401
-0.334
-0.280
-0.236
-0.205
-0.181
-0.166
-0.156
-0.143
-0.125
-0.097
-0.056
0.000
0.069
0.153
0.246
0.342
0.433
0.515
0.584
0.636
0.670
0.683
0.674
0.638
2.954
1.003
-0.461
-0.969
-1.164
-1.241
-1.247
-1.206
-1.139
-1.046
-0.943
-0.835
-0.730
-0.628
-0.535
-0.449
-0.371
-0.303
-0.247
-0.201
-0.162
-0.133
-0.112
-0.095
-0.077
-0.058
-0.030
0.010
0.061
0.124
0.196
0.274
0.356
0.429
0.497
0.552
0.588
0.607
0.607
0.587
0.546
0.058
-0.264
-0.729
-0.984
-1.115
-1.170
-1.172
-1.133
-1.071
-0.986
-0.890
-0.789
-0.689
-0.594
-0.501
-0.417
-0.339
-0.271
-0.209
-0.156
-0.112
-0.075
-0.049
-0.027
-0.011
0.008
0.034
0.070
0.115
0.169
0.230
0.297
0.363
0.426
0.478
0.518
0.542
0.550
0.537
0.510
0.465
-1.436
-0.972
-0.956
-1.026
-1.079
-1.107
-1.100
-1.064
-1.003
-0.926
-0.838
-0.744
-0.650
-0.559
-0.468
-0.386
-0.307
-0.232
-0.164
-0.103
-0.050
-0.007
0.026
0.047
0.062
0.076
0.095
0.124
0.162
0.207
0.261
0.316
0.373
0.423
0.465
0.494
0.508
0.504
0.485
0.450
0.400
-1.351
-1.091
-1.016
-1.027
-1.043
-1.051
-1.035
-1.000
-0.944
-0.873
-0.792
-0.705
-0.616
-0.527
-0.439
-0.354
-0.272
-0.192
-0.115
-0.040
0.027
0.082
0.120
0.139
0.145
0.146
0.153
0.171
0.201
0.239
0.285
0.334
0.381
0.423
0.455
0.479
0.484
0.473
0.451
0.412
0.363
-0.942
-0.985
-0.986
-0.994
-1.003
-1.004
-0.986
-0.950
-0.901
-0.835
-0.758
-0.675
-0.589
-0.501
-0.414
-0.327
-0.240
-0.150
-0.060
0.033
0.122
0.195
0.241
0.253
0.241
0.220
0.209
0.213
0.233
0.264
0.305
0.349
0.391
0.428
0.454
0.472
0.476
0.462
0.437
0.398
0.346
-0.670
-0.862
-0.931
-0.961
-0.976
-0.979
-0.958
-0.925
-0.875
-0.813
-0.741
-0.660
-0.575
-0.487
-0.398
-0.307
-0.211
-0.112
-0.004
0.115
0.237
0.340
0.399
0.395
0.351
0.295
0.258
0.247
0.259
0.286
0.323
0.364
0.404
0.439
0.465
0.479
0.481
0.468
0.441
0.402
0.355
-0.614
-0.816
-0.910
-0.956
-0.977
-0.977
-0.958
-0.925
-0.876
-0.813
-0.741
-0.660
-0.574
-0.484
-0.389
-0.292
-0.190
-0.078
0.048
0.198
0.359
0.505
0.590
0.561
0.462
0.364
0.300
0.272
0.276
0.301
0.340
0.381
0.420
0.456
0.481
0.496
0.499
0.487
0.463
0.427
0.382
-0.698
-0.852
-0.937
-0.983
-1.005
-1.006
-0.990
-0.956
-0.907
-0.841
-0.767
-0.681
-0.589
-0.495
-0.394
-0.290
-0.179
-0.055
0.089
0.264
0.460
0.652
0.755
0.702
0.552
0.414
0.322
0.286
0.289
0.315
0.353
0.399
0.441
0.480
0.508
0.524
0.529
0.521
0.500
0.469
0.429
-0.829
-0.934
-1.008
-1.053
-1.074
-1.076
-1.058
-1.024
-0.970
-0.900
-0.818
-0.726
-0.625
-0.521
-0.411
-0.298
-0.178
-0.042
0.110
0.295
0.509
0.712
0.817
0.755
0.576
0.423
0.327
0.289
0.293
0.325
0.367
0.417
0.467
0.507
0.541
0.561
0.567
0.560
0.544
0.518
0.484
-0.977
-1.058
-1.120
-1.163
-1.185
-1.188
-1.172
-1.133
-1.076
-0.998
-0.906
-0.798
-0.685
-0.566
-0.444
-0.317
-0.186
-0.042
0.121
0.308
0.519
0.699
0.795
0.741
0.595
0.445
0.346
0.305
0.305
0.332
0.384
0.439
0.495
0.543
0.579
0.602
0.610
0.609
0.596
0.575
0.546
-1.144
-1.217
-1.274
-1.316
-1.344
-1.349
-1.334
-1.295
-1.230
-1.140
-1.029
-0.904
-0.770
-0.630
-0.489
-0.348
-0.200
-0.042
0.134
0.338
0.562
0.759
0.888
0.875
0.769
0.580
0.420
0.338
0.321
0.348
0.399
0.462
0.525
0.581
0.619
0.645
0.656
0.657
0.647
0.632
0.610
-1.338
-1.416
-1.474
-1.523
-1.559
-1.572
-1.560
-1.522
-1.450
-1.342
-1.205
-1.051
-0.884
-0.719
-0.553
-0.390
-0.222
-0.042
0.164
0.415
0.716
1.043
1.275
1.406
1.339
0.927
0.570
0.392
0.343
0.362
0.417
0.484
0.555
0.615
0.659
0.687
0.698
0.703
0.696
0.685
0.671
-1.573
-1.660
-1.735
-1.798
-1.836
-1.864
-1.862
-1.831
-1.750
-1.621
-1.448
-1.246
-1.034
-0.830
-0.630
-0.443
-0.252
-0.045
0.198
0.515
0.950
1.468
1.901
2.199
2.137
1.358
0.712
0.438
0.355
0.372
0.431
0.509
0.587
0.648
0.697
0.722
0.737
0.741
0.740
0.735
0.726
-1.852
-1.969
-2.067
-2.145
-2.205
-2.242
-2.267
-2.251
-2.162
-1.996
-1.763
-1.494
-1.223
-0.968
-0.729
-0.510
-0.291
-0.066
0.207
0.571
1.079
1.725
2.188
2.309
2.095
1.295
0.698
0.414
0.340
0.372
0.452
0.543
0.626
0.692
0.738
0.762
0.775
0.779
0.781
0.780
0.779
-2.192
-2.369
-2.507
-2.603
-2.664
-2.716
-2.776
-2.801
-2.721
-2.497
-2.169
-1.804
-1.446
-1.123
-0.841
-0.588
-0.349
-0.108
0.168
0.524
0.999
1.528
1.871
1.809
1.445
0.930
0.516
0.314
0.293
0.368
0.485
0.597
0.691
0.756
0.792
0.809
0.816
0.816
0.817
0.820
0.830
-2.594
-2.872
-3.073
-3.180
-3.199
-3.248
-3.357
-3.454
-3.397
-3.115
-2.658
-2.145
-1.687
-1.295
-0.965
-0.685
-0.434
-0.183
0.086
0.404
0.784
1.161
1.391
1.307
0.981
0.582
0.263
0.149
0.224
0.398
0.569
0.717
0.815
0.866
0.883
0.877
0.865
0.855
0.851
0.859
0.880
-3.050
-3.476
-3.810
-3.881
-3.768
-3.715
-3.856
-4.108
-4.115
-3.751
-3.122
-2.475
-1.912
-1.460
-1.098
-0.803
-0.540
-0.296
-0.048
0.233
0.540
0.825
0.981
0.907
0.604
0.230
-0.016
0.010
0.230
0.541
0.772
0.944
1.041
1.063
1.031
0.980
0.934
0.900
0.888
0.894
0.929
-3.512
-4.178
-4.654
-4.636
-4.217
-3.877
-4.028
-4.403
-4.559
-4.156
-3.451
-2.698
-2.083
-1.613
-1.243
-0.945
-0.693
-0.457
-0.220
0.026
0.286
0.506
0.610
0.517
0.202
-0.165
-0.316
-0.061
0.491
0.955
1.206
1.345
1.428
1.390
1.253
1.113
1.015
0.944
0.917
0.919
0.959
-3.857
-4.732
-5.374
-5.169
-4.197
-3.445
-3.475
-4.031
-4.355
-4.071
-3.423
-2.743
-2.174
-1.737
-1.401
-1.129
-0.892
-0.667
-0.442
-0.214
0.003
0.177
0.221
0.074
-0.297
-0.715
-0.824
-0.121
1.162
1.877
1.908
1.960
2.037
1.877
1.541
1.253
1.082
0.989
0.942
0.930
0.962
-3.933
-4.872
-5.414
-4.916
-3.546
-2.428
-2.322
-2.955
-3.470
-3.466
-3.085
-2.602
-2.183
-1.853
-1.599
-1.380
-1.173
-0.957
-0.730
-0.503
-0.295
-0.164
-0.166
-0.395
-0.910
-1.685
-2.276
-1.188
1.706
2.912
2.559
2.540
2.740
2.387
1.705
1.262
1.098
1.011
0.957
0.930
0.938
-3.535
-4.250
-4.431
-3.767
-2.421
-1.152
-0.898
-1.541
-2.273
-2.613
-2.587
-2.387
-2.182
-2.014
-1.880
-1.753
-1.598
-1.375
-1.113
-0.846
-0.610
-0.470
-0.499
-0.796
-1.558
-3.221
-6.543
-6.221
-0.578
2.187
2.289
2.454
2.657
1.975
1.010
0.818
0.939
0.985
0.952
0.916
0.905
-2.848
-3.105
-2.960
-2.249
-0.996
0.688
1.811
0.620
-0.991
-1.805
-2.126
-2.203
-2.229
-2.275
-2.339
-2.372
-2.278
-2.033
-1.660
-1.262
-0.927
-0.729
-0.726
-1.020
-1.876
-4.184
-8.700
-9.012
-4.015
0.154
1.097
1.232
0.658
-1.200
-2.214
-0.815
0.481
0.888
0.915
0.884
0.869
-2.144
-1.873
-1.472
-0.761
0.533
3.613
5.597
3.545
0.235
-1.222
-1.820
-2.134
-2.401
-2.725
-3.112
-3.476
-3.534
-3.179
-2.520
-1.827
-1.269
-0.918
-0.814
-1.013
-1.669
-3.226
-6.195
-6.982
-3.297
-0.827
0.
-0.302
-2.610
-8.666
-10.097
-5.143
-0.459
0.649
0.834
0.838
0.824
-1.236
-0.562
-0.194
0.331
1.327
4.062
6.030
3.825
0.517
-1.005
-1.716
-2.198
-2.714
-3.439
-4.456
-5.670
-6.268
-5.487
-3.965
-2.598
-1.617
-1.028
-0.768
-0.823
-1.178
-1.871
-2.675
-2.721
-1.785
-0.857
-0.497
-1.123
-4.396
-11.699
-16.256
-8.220
-1.241
0.387
0.731
0.788
0.780
-1.072
-1.308
-1.516
-1.276
-1.026
-2.455
-3.387
-3.362
-2.880
-2.300
-1.778
-1.356
-1.026
-0.788
-0.618
-0.498
-0.415
-0.359
-0.326
-0.310
-0.305
-0.282
-0.157
0.348
1.491
1.456
0.181
-0.397
-0.509
-0.480
-0.414
-0.337
-0.258
-0.181
-0.106
-0.035
0.036
0.101
0.163
0.221
0.274
-1.668
-1.931
-1.789
0.191
1.093
-1.663
-4.627
-4.757
-3.906
-2.948
-2.187
-1.616
-1.207
-0.914
-0.707
-0.564
-0.459
-0.390
-0.344
-0.319
-0.306
-0.303
-0.281
-0.193
-0.075
-0.148
-0.370
-0.504
-0.521
-0.474
-0.407
-0.330
-0.250
-0.170
-0.092
-0.019
0.051
0.115
0.174
0.228
0.277
-2.185
-2.467
-2.391
-0.604
-0.139
-4.254
-7.754
-7.131
-5.272
-3.688
-2.592
-1.861
-1.361
-1.021
-0.783
-0.615
-0.497
-0.413
-0.355
-0.322
-0.305
-0.302
-0.309
-0.322
-0.349
-0.412
-0.482
-0.519
-0.512
-0.471
-0.407
-0.331
-0.247
-0.163
-0.081
-0.004
0.069
0.133
0.190
0.241
0.285
-2.566
-2.873
-3.380
-3.827
-5.594
-10.985
-13.756
-10.497
-6.751
-4.335
-2.903
-2.029
-1.467
-1.094
-0.837
-0.653
-0.522
-0.426
-0.362
-0.320
-0.294
-0.288
-0.292
-0.318
-0.357
-0.416
-0.472
-0.504
-0.508
-0.473
-0.414
-0.334
-0.247
-0.154
-0.066
0.016
0.091
0.155
0.211
0.259
0.299
-2.838
-3.135
-3.931
-5.535
-8.977
-14.966
-17.719
-12.399
-7.399
-4.564
-3.019
-2.093
-1.515
-1.127
-0.864
-0.672
-0.533
-0.432
-0.360
-0.314
-0.284
-0.274
-0.282
-0.307
-0.353
-0.414
-0.474
-0.511
-0.517
-0.488
-0.426
-0.342
-0.244
-0.142
-0.046
0.043
0.120
0.184
0.239
0.283
0.319
-2.990
-3.184
-3.918
-5.386
-8.082
-11.884
-13.273
-10.100
-6.532
-4.230
-2.877
-2.033
-1.494
-1.124
-0.862
-0.673
-0.533
-0.431
-0.357
-0.306
-0.278
-0.267
-0.279
-0.310
-0.363
-0.425
-0.488
-0.528
-0.538
-0.505
-0.438
-0.342
-0.233
-0.121
-0.016
0.078
0.157
0.223
0.273
0.315
0.345
-3.150
-3.178
-3.622
-4.556
-6.032
-7.583
-8.029
-6.788
-5.025
-3.577
-2.563
-1.882
-1.414
-1.083
-0.841
-0.661
-0.526
-0.425
-0.349
-0.297
-0.269
-0.263
-0.280
-0.320
-0.376
-0.444
-0.506
-0.548
-0.552
-0.512
-0.438
-0.331
-0.209
-0.085
0.027
0.124
0.206
0.269
0.318
0.354
0.379
-3.621
-3.264
-3.313
-3.725
-4.352
-4.939
-5.047
-4.545
-3.687
-2.863
-2.185
-1.681
-1.306
-1.023
-0.806
-0.640
-0.513
-0.414
-0.339
-0.290
-0.262
-0.257
-0.278
-0.322
-0.383
-0.451
-0.514
-0.547
-0.548
-0.500
-0.416
-0.302
-0.169
-0.036
0.083
0.185
0.266
0.327
0.371
0.400
0.418
-4.646
-3.527
-3.124
-3.123
-3.304
-3.488
-3.467
-3.201
-2.761
-2.279
-1.844
-1.477
-1.186
-0.948
-0.764
-0.613
-0.496
-0.402
-0.331
-0.282
-0.256
-0.256
-0.275
-0.318
-0.377
-0.442
-0.496
-0.524
-0.516
-0.462
-0.370
-0.247
-0.110
0.028
0.152
0.255
0.332
0.390
0.429
0.453
0.464
-6.061
-3.892
-3.028
-2.722
-2.660
-2.646
-2.577
-2.409
-2.155
-1.860
-1.565
-1.300
-1.073
-0.881
-0.720
-0.586
-0.477
-0.390
-0.324
-0.278
-0.254
-0.250
-0.271
-0.311
-0.362
-0.414
-0.459
-0.476
-0.459
-0.398
-0.302
-0.177
-0.040
0.098
0.223
0.325
0.402
0.456
0.490
0.508
0.511
-6.761
-3.986
-2.895
-2.441
-2.245
-2.158
-2.062
-1.937
-1.762
-1.563
-1.355
-1.159
-0.975
-0.815
-0.677
-0.557
-0.459
-0.380
-0.318
-0.276
-0.252
-0.249
-0.265
-0.296
-0.334
-0.379
-0.407
-0.412
-0.384
-0.322
-0.225
-0.098
0.036
0.170
0.293
0.393
0.467
0.519
0.550
0.564
0.560
-5.913
-3.666
-2.653
-2.184
-1.961
-1.841
-1.746
-1.638
-1.510
-1.359
-1.201
-1.047
-0.898
-0.761
-0.638
-0.531
-0.442
-0.368
-0.312
-0.271
-0.248
-0.242
-0.253
-0.275
-0.303
-0.332
-0.347
-0.338
-0.303
-0.236
-0.140
-0.024
0.107
0.233
0.352
0.446
0.521
0.571
0.601
0.609
0.604
-4.344
-2.984
-2.277
-1.915
-1.733
-1.623
-1.534
-1.445
-1.338
-1.216
-1.090
-0.959
-0.832
-0.713
-0.605
-0.507
-0.425
-0.356
-0.303
-0.264
-0.241
-0.232
-0.237
-0.249
-0.266
-0.281
-0.282
-0.263
-0.221
-0.154
-0.061
0.046
0.167
0.287
0.396
0.485
0.557
0.606
0.636
0.645
0.633
-2.879
-2.212
-1.834
-1.635
-1.523
-1.452
-1.385
-1.307
-1.220
-1.119
-1.006
-0.891
-0.780
-0.672
-0.572
-0.483
-0.408
-0.343
-0.291
-0.253
-0.229
-0.217
-0.215
-0.219
-0.225
-0.226
-0.216
-0.190
-0.144
-0.077
0.010
0.108
0.217
0.326
0.422
0.507
0.572
0.621
0.649
0.656
0.643
-1.478
-1.334
-1.332
-1.347
-1.336
-1.311
-1.267
-1.209
-1.128
-1.041
-0.941
-0.838
-0.735
-0.634
-0.543
-0.459
-0.386
-0.324
-0.274
-0.237
-0.210
-0.193
-0.185
-0.182
-0.178
-0.170
-0.152
-0.122
-0.074
-0.009
0.070
0.162
0.257
0.351
0.440
0.514
0.574
0.618
0.643
0.648
0.629
0.837
-0.118
-0.797
-1.069
-1.169
-1.192
-1.171
-1.127
-1.060
-0.976
-0.885
-0.789
-0.692
-0.600
-0.512
-0.433
-0.363
-0.303
-0.253
-0.213
-0.184
-0.163
-0.150
-0.139
-0.129
-0.115
-0.092
-0.058
-0.011
0.051
0.124
0.203
0.288
0.369
0.446
0.509
0.561
0.596
0.615
0.616
0.596
3.700
1.412
-0.349
-0.867
-1.037
-1.092
-1.090
-1.054
-0.994
-0.920
-0.834
-0.746
-0.653
-0.566
-0.482
-0.406
-0.337
-0.277
-0.226
-0.184
-0.151
-0.126
-0.106
-0.091
-0.078
-0.059
-0.035
0.002
0.046
0.102
0.166
0.239
0.309
0.381
0.445
0.497
0.539
0.564
0.577
0.569
0.547
3.082
1.329
-0.308
-0.792
-0.963
-1.015
-1.018
-0.989
-0.935
-0.865
-0.786
-0.702
-0.615
-0.532
-0.451
-0.376
-0.308
-0.247
-0.193
-0.146
-0.108
-0.079
-0.056
-0.036
-0.020
-0.002
0.021
0.055
0.097
0.147
0.204
0.267
0.328
0.389
0.440
0.484
0.514
0.529
0.531
0.521
0.494
-0.226
-0.213
-0.606
-0.828
-0.922
-0.961
-0.957
-0.929
-0.880
-0.814
-0.742
-0.662
-0.581
-0.498
-0.421
-0.346
-0.277
-0.212
-0.153
-0.102
-0.056
-0.021
0.008
0.027
0.041
0.058
0.078
0.105
0.142
0.186
0.236
0.291
0.343
0.393
0.436
0.470
0.491
0.496
0.492
0.473
0.446
-1.841
-1.000
-0.864
-0.877
-0.906
-0.913
-0.905
-0.876
-0.829
-0.771
-0.702
-0.628
-0.548
-0.469
-0.391
-0.316
-0.243
-0.173
-0.107
-0.045
0.012
0.056
0.089
0.106
0.115
0.120
0.132
0.152
0.181
0.220
0.264
0.310
0.359
0.400
0.434
0.458
0.472
0.472
0.462
0.440
0.408
-1.541
-1.095
-0.932
-0.893
-0.884
-0.879
-0.863
-0.834
-0.791
-0.734
-0.670
-0.596
-0.521
-0.444
-0.365
-0.288
-0.211
-0.131
-0.052
0.026
0.100
0.162
0.200
0.212
0.204
0.193
0.187
0.195
0.217
0.248
0.288
0.331
0.372
0.407
0.437
0.455
0.463
0.459
0.444
0.417
0.384
-0.947
-0.930
-0.891
-0.872
-0.866
-0.855
-0.837
-0.809
-0.767
-0.711
-0.648
-0.577
-0.502
-0.425
-0.345
-0.263
-0.178
-0.088
0.010
0.115
0.225
0.319
0.369
0.366
0.325
0.274
0.241
0.231
0.246
0.272
0.309
0.349
0.386
0.419
0.445
0.461
0.464
0.457
0.439
0.411
0.377
-0.588
-0.781
-0.839
-0.852
-0.855
-0.849
-0.830
-0.801
-0.759
-0.705
-0.641
-0.570
-0.494
-0.413
-0.330
-0.242
-0.150
-0.043
0.079
0.226
0.392
0.551
0.629
0.598
0.487
0.364
0.289
0.260
0.265
0.288
0.325
0.366
0.406
0.438
0.461
0.474
0.475
0.466
0.448
0.419
0.386
-0.520
-0.730
-0.818
-0.854
-0.866
-0.866
-0.849
-0.819
-0.772
-0.717
-0.651
-0.577
-0.497
-0.412
-0.324
-0.229
-0.126
-0.007
0.142
0.340
0.600
0.885
1.045
0.941
0.678
0.449
0.321
0.270
0.272
0.298
0.340
0.384
0.427
0.461
0.485
0.498
0.499
0.488
0.469
0.443
0.409
-0.597
-0.756
-0.842
-0.887
-0.905
-0.906
-0.891
-0.859
-0.811
-0.751
-0.682
-0.601
-0.515
-0.424
-0.328
-0.227
-0.114
0.018
0.190
0.439
0.789
1.229
1.518
1.299
0.836
0.487
0.315
0.258
0.268
0.302
0.352
0.403
0.453
0.494
0.520
0.533
0.532
0.521
0.501
0.476
0.445
-0.717
-0.831
-0.906
-0.951
-0.976
-0.978
-0.963
-0.928
-0.877
-0.812
-0.733
-0.644
-0.549
-0.448
-0.344
-0.233
-0.113
0.030
0.205
0.456
0.839
1.322
1.628
1.325
0.777
0.410
0.256
0.230
0.252
0.304
0.364
0.427
0.487
0.532
0.562
0.576
0.575
0.562
0.543
0.517
0.490
-0.850
-0.939
-1.004
-1.049
-1.078
-1.081
-1.067
-1.028
-0.973
-0.898
-0.808
-0.708
-0.601
-0.488
-0.369
-0.249
-0.121
0.027
0.203
0.430
0.735
1.047
1.167
0.917
0.515
0.266
0.199
0.202
0.239
0.305
0.378
0.455
0.525
0.580
0.616
0.628
0.623
0.610
0.589
0.564
0.539
-0.989
-1.069
-1.131
-1.179
-1.211
-1.218
-1.204
-1.165
-1.104
-1.018
-0.914
-0.797
-0.671
-0.541
-0.407
-0.271
-0.129
0.028
0.210
0.430
0.683
0.882
0.892
0.657
0.390
0.245
0.185
0.198
0.241
0.311
0.393
0.483
0.568
0.632
0.668
0.678
0.673
0.656
0.634
0.613
0.589
-1.143
-1.221
-1.288
-1.341
-1.379
-1.393
-1.382
-1.346
-1.275
-1.175
-1.053
-0.912
-0.761
-0.610
-0.457
-0.300
-0.140
0.040
0.250
0.537
0.922
1.340
1.497
1.175
0.756
0.446
0.297
0.240
0.260
0.323
0.412
0.511
0.605
0.677
0.716
0.728
0.715
0.699
0.679
0.658
0.641
-1.314
-1.392
-1.470
-1.538
-1.587
-1.615
-1.608
-1.570
-1.496
-1.380
-1.232
-1.059
-0.877
-0.693
-0.511
-0.334
-0.150
0.058
0.321
0.726
1.417
2.587
3.358
2.467
1.436
0.797
0.435
0.286
0.272
0.331
0.426
0.537
0.638
0.715
0.755
0.764
0.753
0.737
0.718
0.702
0.688
-1.497
-1.594
-1.685
-1.767
-1.834
-1.873
-1.885
-1.856
-1.779
-1.639
-1.454
-1.236
-1.013
-0.792
-0.577
-0.372
-0.165
0.068
0.373
0.858
1.780
3.542
4.970
3.413
1.840
0.968
0.493
0.278
0.254
0.332
0.450
0.573
0.681
0.756
0.793
0.799
0.788
0.770
0.754
0.741
0.737
-1.677
-1.790
-1.912
-2.018
-2.105
-2.171
-2.199
-2.191
-2.116
-1.951
-1.714
-1.447
-1.169
-0.903
-0.653
-0.418
-0.189
0.057
0.372
0.841
1.629
2.835
3.578
2.827
1.714
0.886
0.370
0.153
0.179
0.313
0.483
0.635
0.749
0.821
0.845
0.843
0.823
0.803
0.789
0.780
0.782
-1.823
-1.922
-2.073
-2.251
-2.380
-2.471
-2.525
-2.547
-2.479
-2.283
-1.998
-1.665
-1.328
-1.019
-0.740
-0.478
-0.236
0.012
0.306
0.715
1.283
1.957
2.357
2.124
1.402
0.623
0.081
-0.112
0.039
0.331
0.594
0.781
0.902
0.949
0.951
0.916
0.876
0.842
0.821
0.816
0.827
-1.808
-1.775
-1.971
-2.335
-2.580
-2.688
-2.777
-2.835
-2.788
-2.580
-2.248
-1.861
-1.483
-1.144
-0.834
-0.566
-0.315
-0.077
0.197
0.534
0.981
1.485
1.844
1.761
1.113
0.271
-0.353
-0.419
-0.009
0.504
0.875
1.107
1.217
1.217
1.142
1.040
0.950
0.887
0.855
0.849
0.871
-1.550
-0.954
-1.191
-2.165
-2.647
-2.751
-2.830
-2.935
-2.936
-2.746
-2.399
-1.997
-1.614
-1.266
-0.961
-0.690
-0.446
-0.221
0.023
0.322
0.695
1.107
1.424
1.336
0.716
-0.134
-0.680
-0.373
0.537
1.281
1.582
1.754
1.852
1.743
1.486
1.224
1.041
0.933
0.884
0.872
0.899
-1.411
0.041
-0.197
-2.003
-2.560
-2.548
-2.555
-2.690
-2.768
-2.664
-2.387
-2.034
-1.697
-1.390
-1.117
-0.877
-0.649
-0.433
-0.207
0.060
0.357
0.669
0.852
0.722
0.164
-0.518
-0.664
0.618
3.058
3.722
3.022
2.951
3.170
2.840
2.062
1.455
1.128
0.966
0.900
0.881
0.906
-1.884
-1.312
-1.523
-2.317
-2.334
-2.029
-1.931
-2.108
-2.313
-2.357
-2.209
-1.991
-1.751
-1.527
-1.330
-1.134
-0.940
-0.734
-0.500
-0.251
0.002
0.218
0.288
0.098
-0.394
-0.951
-0.765
2.324
6.926
7.607
4.955
4.684
6.100
5.034
2.766
1.577
1.118
0.946
0.885
0.872
0.887
-2.296
-2.511
-2.499
-2.264
-1.707
-1.094
-0.859
-1.148
-1.593
-1.873
-1.959
-1.904
-1.814
-1.714
-1.613
-1.503
-1.351
-1.136
-0.875
-0.596
-0.334
-0.161
-0.140
-0.353
-0.861
-1.611
-1.860
1.241
6.372
7.479
5.035
5.547
7.810
6.597
2.625
1.158
0.859
0.835
0.827
0.836
0.859
-2.113
-2.212
-1.902
-1.257
-0.440
0.562
1.185
0.418
-0.694
-1.381
-1.701
-1.851
-1.926
-1.997
-2.049
-2.056
-1.966
-1.724
-1.368
-0.990
-0.659
-0.442
-0.399
-0.590
-1.106
-2.025
-2.951
-1.830
1.832
3.321
2.937
3.558
4.814
2.665
-0.093
-0.369
0.209
0.582
0.737
0.785
0.814
-1.514
-1.061
-0.312
0.569
1.325
3.016
4.172
2.808
0.162
-0.990
-1.547
-1.876
-2.134
-2.416
-2.725
-2.980
-2.980
-2.650
-2.077
-1.461
-0.939
-0.611
-0.487
-0.607
-1.006
-1.707
-2.425
-2.111
-0.533
0.661
1.060
0.999
-0.222
-3.852
-6.074
-3.132
-0.721
0.272
0.612
0.719
0.763
-0.472
0.497
1.432
2.396
2.618
3.715
4.526
3.096
0.347
-0.884
-1.539
-1.982
-2.443
-3.037
-3.808
-4.572
-4.871
-4.274
-3.149
-2.030
-1.191
-0.657
-0.418
-0.445
-0.690
-1.066
-1.392
-1.278
-0.705
-0.147
0.049
-0.361
-2.272
-7.505
-9.110
-4.790
-1.196
0.102
0.536
0.676
0.718
-0.055
0.277
0.609
0.449
-0.202
-1.772
-2.878
-3.086
-2.734
-2.205
-1.700
-1.292
-0.974
-0.733
-0.559
-0.432
-0.342
-0.274
-0.225
-0.184
-0.132
-0.033
0.215
0.825
1.848
1.860
0.746
0.075
-0.178
-0.246
-0.245
-0.208
-0.158
-0.103
-0.043
0.015
0.073
0.129
0.183
0.235
0.284
-0.716
-0.663
-0.401
0.926
0.710
-2.207
-4.843
-4.937
-3.970
-2.954
-2.156
-1.571
-1.158
-0.863
-0.652
-0.500
-0.393
-0.313
-0.255
-0.213
-0.170
-0.113
-0.003
0.191
0.405
0.367
0.098
-0.127
-0.240
-0.265
-0.245
-0.205
-0.150
-0.092
-0.031
0.030
0.088
0.143
0.194
0.242
0.285
-1.282
-1.463
-1.510
-0.550
-1.970
-6.983
-10.593
-8.726
-5.880
-3.873
-2.621
-1.839
-1.318
-0.969
-0.729
-0.559
-0.434
-0.345
-0.281
-0.235
-0.199
-0.165
-0.123
-0.075
-0.047
-0.081
-0.163
-0.244
-0.281
-0.281
-0.252
-0.204
-0.146
-0.082
-0.019
0.044
0.103
0.157
0.206
0.252
0.292
-1.720
-2.107
-2.790
-4.209
-8.576
-20.928
-24.387
-16.291
-8.296
-4.757
-3.006
-2.037
-1.439
-1.050
-0.785
-0.598
-0.465
-0.368
-0.299
-0.251
-0.219
-0.193
-0.178
-0.173
-0.188
-0.215
-0.258
-0.297
-0.309
-0.293
-0.256
-0.205
-0.143
-0.073
-0.005
0.062
0.122
0.176
0.225
0.267
0.303
-2.065
-2.519
-3.580
-5.978
-12.681
-26.106
-31.940
-22.362
-9.506
-5.122
-3.161
-2.117
-1.487
-1.087
-0.813
-0.622
-0.485
-0.382
-0.311
-0.261
-0.227
-0.208
-0.206
-0.210
-0.232
-0.266
-0.299
-0.324
-0.327
-0.308
-0.267
-0.206
-0.135
-0.060
0.012
0.081
0.144
0.199
0.246
0.286
0.319
-2.330
-2.709
-3.697
-5.796
-10.445
-20.257
-23.892
-15.275
-8.073
-4.711
-3.004
-2.055
-1.467
-1.081
-0.817
-0.629
-0.491
-0.389
-0.316
-0.267
-0.233
-0.217
-0.217
-0.230
-0.255
-0.289
-0.323
-0.341
-0.339
-0.316
-0.267
-0.200
-0.124
-0.043
0.036
0.109
0.173
0.228
0.272
0.309
0.339
-2.652
-2.789
-3.423
-4.719
-6.897
-9.650
-10.627
-8.442
-5.743
-3.816
-2.634
-1.880
-1.383
-1.041
-0.797
-0.618
-0.486
-0.388
-0.314
-0.264
-0.234
-0.220
-0.224
-0.242
-0.273
-0.306
-0.337
-0.351
-0.346
-0.315
-0.263
-0.188
-0.104
-0.016
0.067
0.144
0.209
0.263
0.305
0.338
0.364
-3.253
-2.949
-3.109
-3.700
-4.598
-5.471
-5.684
-5.029
-3.958
-2.957
-2.209
-1.653
-1.265
-0.976
-0.761
-0.597
-0.475
-0.381
-0.312
-0.262
-0.233
-0.221
-0.226
-0.246
-0.276
-0.312
-0.336
-0.349
-0.339
-0.304
-0.243
-0.164
-0.072
0.021
0.108
0.186
0.251
0.304
0.343
0.372
0.393
-4.344
-3.268
-2.931
-3.016
-3.303
-3.575
-3.598
-3.319
-2.815
-2.290
-1.817
-1.431
-1.131
-0.897
-0.715
-0.571
-0.457
-0.370
-0.304
-0.257
-0.229
-0.219
-0.224
-0.244
-0.273
-0.302
-0.326
-0.333
-0.315
-0.276
-0.211
-0.127
-0.032
0.065
0.155
0.234
0.297
0.347
0.384
0.409
0.424
-5.710
-3.645
-2.835
-2.586
-2.565
-2.599
-2.557
-2.392
-2.120
-1.805
-1.504
-1.238
-1.009
-0.820
-0.666
-0.538
-0.437
-0.357
-0.296
-0.251
-0.224
-0.214
-0.217
-0.236
-0.259
-0.283
-0.300
-0.300
-0.280
-0.233
-0.166
-0.077
0.017
0.115
0.206
0.283
0.346
0.392
0.426
0.448
0.458
-6.385
-3.769
-2.718
-2.288
-2.126
-2.050
-1.976
-1.847
-1.678
-1.479
-1.270
-1.079
-0.903
-0.749
-0.618
-0.507
-0.417
-0.343
-0.285
-0.246
-0.219
-0.207
-0.208
-0.223
-0.240
-0.255
-0.265
-0.258
-0.231
-0.182
-0.112
-0.023
0.070
0.165
0.253
0.329
0.390
0.435
0.466
0.483
0.489
-5.642
-3.470
-2.486
-2.030
-1.823
-1.712
-1.618
-1.520
-1.395
-1.252
-1.102
-0.953
-0.815
-0.686
-0.573
-0.477
-0.395
-0.327
-0.275
-0.236
-0.210
-0.197
-0.196
-0.202
-0.213
-0.221
-0.221
-0.208
-0.176
-0.124
-0.054
0.030
0.121
0.215
0.298
0.371
0.428
0.472
0.501
0.513
0.516
-4.156
-2.831
-2.136
-1.770
-1.585
-1.476
-1.392
-1.305
-1.206
-1.095
-0.976
-0.856
-0.741
-0.633
-0.535
-0.448
-0.373
-0.311
-0.262
-0.223
-0.198
-0.185
-0.179
-0.179
-0.182
-0.183
-0.174
-0.155
-0.117
-0.066
0.003
0.083
0.170
0.255
0.335
0.402
0.458
0.500
0.523
0.535
0.534
-2.798
-2.119
-1.720
-1.500
-1.376
-1.296
-1.226
-1.155
-1.073
-0.980
-0.883
-0.782
-0.681
-0.586
-0.499
-0.419
-0.351
-0.292
-0.244
-0.208
-0.181
-0.165
-0.155
-0.150
-0.147
-0.140
-0.126
-0.100
-0.062
-0.009
0.056
0.130
0.210
0.289
0.362
0.425
0.476
0.514
0.537
0.546
0.541
-1.660
-1.384
-1.283
-1.232
-1.188
-1.149
-1.100
-1.044
-0.973
-0.896
-0.809
-0.721
-0.632
-0.546
-0.465
-0.392
-0.327
-0.271
-0.225
-0.188
-0.160
-0.141
-0.127
-0.118
-0.109
-0.096
-0.078
-0.049
-0.008
0.042
0.104
0.173
0.243
0.315
0.380
0.437
0.483
0.515
0.535
0.541
0.534
-0.355
-0.583
-0.850
-0.982
-1.030
-1.023
-0.997
-0.952
-0.895
-0.826
-0.749
-0.668
-0.588
-0.508
-0.433
-0.364
-0.302
-0.247
-0.201
-0.164
-0.133
-0.110
-0.094
-0.079
-0.065
-0.049
-0.028
0.001
0.040
0.090
0.146
0.209
0.273
0.335
0.392
0.442
0.479
0.509
0.523
0.525
0.515
1.180
0.154
-0.532
-0.801
-0.901
-0.923
-0.910
-0.875
-0.828
-0.768
-0.697
-0.624
-0.548
-0.474
-0.403
-0.335
-0.275
-0.220
-0.172
-0.132
-0.100
-0.074
-0.053
-0.037
-0.020
-0.003
0.021
0.049
0.087
0.132
0.184
0.239
0.296
0.351
0.399
0.442
0.473
0.494
0.503
0.501
0.489
0.613
0.056
-0.489
-0.728
-0.818
-0.844
-0.839
-0.811
-0.769
-0.715
-0.651
-0.583
-0.512
-0.442
-0.373
-0.305
-0.245
-0.190
-0.138
-0.095
-0.058
-0.028
-0.004
0.013
0.030
0.046
0.068
0.095
0.129
0.170
0.217
0.267
0.316
0.363
0.404
0.439
0.463
0.476
0.482
0.475
0.458
-1.525
-0.684
-0.684
-0.744
-0.775
-0.790
-0.779
-0.755
-0.717
-0.670
-0.611
-0.547
-0.481
-0.411
-0.344
-0.278
-0.215
-0.154
-0.100
-0.049
-0.004
0.030
0.058
0.075
0.087
0.099
0.114
0.138
0.168
0.204
0.247
0.291
0.336
0.374
0.411
0.437
0.454
0.462
0.461
0.450
0.431
-2.079
-1.101
-0.836
-0.771
-0.756
-0.748
-0.736
-0.713
-0.679
-0.633
-0.579
-0.517
-0.452
-0.385
-0.316
-0.249
-0.181
-0.116
-0.052
0.010
0.066
0.111
0.142
0.154
0.159
0.159
0.163
0.178
0.202
0.235
0.274
0.314
0.353
0.389
0.418
0.438
0.449
0.453
0.445
0.430
0.410
-1.590
-1.068
-0.858
-0.775
-0.742
-0.726
-0.710
-0.685
-0.651
-0.607
-0.557
-0.496
-0.431
-0.363
-0.293
-0.221
-0.148
-0.072
0.006
0.088
0.167
0.235
0.273
0.275
0.256
0.229
0.214
0.216
0.231
0.261
0.298
0.335
0.372
0.404
0.427
0.444
0.451
0.449
0.439
0.421
0.397
-0.990
-0.886
-0.806
-0.759
-0.735
-0.716
-0.699
-0.675
-0.642
-0.598
-0.544
-0.484
-0.417
-0.348
-0.274
-0.197
-0.116
-0.026
0.075
0.191
0.322
0.432
0.490
0.470
0.400
0.320
0.266
0.246
0.256
0.281
0.318
0.356
0.392
0.422
0.445
0.456
0.461
0.454
0.441
0.421
0.398
-0.618
-0.731
-0.750
-0.746
-0.737
-0.727
-0.711
-0.685
-0.648
-0.602
-0.546
-0.483
-0.414
-0.340
-0.262
-0.178
-0.087
0.020
0.154
0.330
0.553
0.791
0.925
0.836
0.621
0.425
0.306
0.261
0.266
0.294
0.334
0.376
0.415
0.447
0.470
0.480
0.479
0.472
0.455
0.432
0.408
-0.506
-0.665
-0.729
-0.756
-0.763
-0.757
-0.743
-0.715
-0.674
-0.624
-0.564
-0.495
-0.421
-0.340
-0.256
-0.166
-0.065
0.059
0.230
0.487
0.902
1.456
1.834
1.558
0.962
0.530
0.316
0.253
0.260
0.295
0.344
0.397
0.443
0.480
0.502
0.512
0.508
0.497
0.478
0.455
0.429
-0.548
-0.681
-0.756
-0.796
-0.812
-0.812
-0.798
-0.765
-0.722
-0.664
-0.596
-0.521
-0.438
-0.352
-0.261
-0.162
-0.051
0.084
0.280
0.610
1.266
2.488
3.612
2.758
1.292
0.538
0.261
0.207
0.232
0.291
0.356
0.421
0.478
0.522
0.550
0.557
0.551
0.533
0.511
0.487
0.460
-0.637
-0.743
-0.815
-0.861
-0.887
-0.888
-0.874
-0.841
-0.790
-0.724
-0.647
-0.562
-0.469
-0.373
-0.273
-0.168
-0.053
0.089
0.284
0.626
1.332
2.866
4.644
3.149
1.078
0.296
0.108
0.121
0.190
0.273
0.364
0.450
0.526
0.583
0.609
0.614
0.603
0.577
0.552
0.524
0.498
-0.740
-0.830
-0.900
-0.950
-0.980
-0.988
-0.973
-0.937
-0.878
-0.804
-0.715
-0.617
-0.514
-0.405
-0.296
-0.178
-0.055
0.079
0.252
0.510
0.935
1.651
2.140
1.142
0.104
-0.157
-0.094
0.026
0.146
0.261
0.375
0.486
0.586
0.657
0.686
0.685
0.660
0.629
0.595
0.566
0.540
-0.847
-0.930
-1.001
-1.058
-1.093
-1.104
-1.093
-1.053
-0.986
-0.903
-0.803
-0.690
-0.570
-0.448
-0.321
-0.195
-0.063
0.076
0.235
0.421
0.618
0.680
0.286
-0.398
-0.646
-0.452
-0.210
-0.018
0.131
0.259
0.391
0.530
0.655
0.743
0.773
0.758
0.721
0.679
0.640
0.607
0.583
-0.959
-1.039
-1.116
-1.180
-1.222
-1.242
-1.233
-1.190
-1.121
-1.025
-0.909
-0.778
-0.639
-0.497
-0.355
-0.212
-0.062
0.098
0.283
0.534
0.886
1.266
1.113
0.254
-0.265
-0.270
-0.123
0.010
0.133
0.264
0.411
0.571
0.718
0.818
0.847
0.825
0.775
0.723
0.682
0.649
0.624
-1.071
-1.151
-1.234
-1.310
-1.365
-1.395
-1.394
-1.354
-1.278
-1.169
-1.038
-0.884
-0.722
-0.554
-0.389
-0.224
-0.055
0.137
0.395
0.816
1.715
4.124
4.771
3.132
0.911
0.260
0.087
0.085
0.159
0.273
0.426
0.592
0.748
0.856
0.891
0.863
0.810
0.759
0.718
0.688
0.666
-1.170
-1.255
-1.350
-1.441
-1.516
-1.562
-1.573
-1.539
-1.462
-1.343
-1.183
-1.004
-0.811
-0.616
-0.422
-0.231
-0.037
0.181
0.489
1.047
2.399
5.492
7.960
5.066
1.892
0.698
0.226
0.100
0.141
0.273
0.438
0.616
0.767
0.868
0.901
0.877
0.830
0.782
0.746
0.722
0.706
-1.236
-1.304
-1.419
-1.539
-1.656
-1.736
-1.757
-1.739
-1.659
-1.530
-1.350
-1.137
-0.908
-0.680
-0.448
-0.229
-0.014
0.224
0.535
1.083
2.196
4.562
5.828
4.272
2.024
0.809
0.134
-0.094
0.006
0.227
0.467
0.662
0.809
0.900
0.920
0.896
0.847
0.806
0.771
0.753
0.744
-1.195
-1.198
-1.332
-1.555
-1.756
-1.883
-1.938
-1.930
-1.852
-1.717
-1.513
-1.270
-1.011
-0.747
-0.482
-0.229
0.000
0.233
0.527
0.988
1.754
2.841
3.677
3.322
2.031
0.612
-0.387
-0.672
-0.350
0.144
0.544
0.805
0.951
1.010
1.004
0.951
0.889
0.835
0.801
0.783
0.785
-0.893
-0.507
-0.662
-1.297
-1.767
-1.979
-2.058
-2.071
-2.008
-1.857
-1.644
-1.384
-1.104
-0.823
-0.533
-0.258
-0.013
0.206
0.458
0.848
1.484
2.410
3.494
3.727
2.170
0.141
-1.453
-1.848
-0.927
0.169
0.808
1.148
1.290
1.299
1.206
1.073
0.959
0.877
0.827
0.813
0.822
-0.053
2.120
1.947
-0.505
-1.682
-2.000
-2.082
-2.094
-2.057
-1.926
-1.727
-1.474
-1.197
-0.918
-0.626
-0.349
-0.112
0.091
0.314
0.646
1.192
2.046
3.141
3.446
1.801
-0.544
-2.578
-2.781
-0.820
0.864
1.562
1.895
2.071
1.943
1.610
1.289
1.059
0.919
0.852
0.833
0.847
0.630
3.367
3.171
0.118
-1.671
-1.932
-1.946
-1.954
-1.950
-1.878
-1.721
-1.513
-1.279
-1.036
-0.784
-0.537
-0.321
-0.131
0.077
0.368
0.795
1.380
1.987
1.961
0.850
-0.841
-2.162
-1.188
2.349
3.757
3.239
3.414
3.947
3.487
2.389
1.584
1.161
0.954
0.864
0.842
0.859
-0.815
0.717
0.464
-1.325
-1.866
-1.717
-1.593
-1.616
-1.684
-1.702
-1.645
-1.520
-1.363
-1.190
-1.009
-0.819
-0.633
-0.442
-0.224
0.037
0.365
0.701
0.922
0.769
0.122
-0.711
-0.733
2.695
7.702
8.348
5.685
6.219
8.602
7.716
3.645
1.854
1.178
0.932
0.845
0.827
0.852
-2.236
-2.786
-2.915
-2.376
-1.656
-1.148
-0.933
-1.045
-1.273
-1.446
-1.525
-1.517
-1.467
-1.393
-1.295
-1.175
-1.022
-0.820
-0.584
-0.304
-0.024
0.205
0.296
0.144
-0.270
-0.659
-0.205
3.500
8.324
8.727
6.152
8.463
12.786
9.580
4.343
1.673
0.986
0.813
0.782
0.791
0.823
-2.184
-2.715
-2.344
-1.258
-0.398
0.019
0.143
-0.220
-0.752
-1.173
-1.411
-1.538
-1.615
-1.652
-1.677
-1.637
-1.519
-1.301
-0.990
-0.646
-0.322
-0.092
-0.015
-0.126
-0.418
-0.719
-0.495
1.123
4.020
4.578
3.897
5.568
7.881
6.483
2.245
0.704
0.514
0.590
0.675
0.729
0.779
-1.353
-0.918
0.563
2.378
2.162
1.615
1.427
0.643
-0.307
-0.964
-1.364
-1.617
-1.817
-2.015
-2.198
-2.292
-2.223
-1.922
-1.470
-0.966
-0.537
-0.229
-0.103
-0.163
-0.363
-0.598
-0.611
-0.039
0.918
1.517
1.775
2.123
2.184
0.773
-0.701
-0.686
-0.095
0.345
0.563
0.664
0.724
-0.154
1.123
4.204
6.157
5.372
2.671
1.849
0.851
-0.198
-0.933
-1.406
-1.758
-2.087
-2.475
-2.886
-3.225
-3.252
-2.785
-2.055
-1.289
-0.631
-0.206
-0.007
-0.022
-0.162
-0.333
-0.398
-0.225
0.118
0.403
0.491
0.381
-0.243
-1.496
-2.150
-1.389
-0.387
0.207
0.499
0.620
0.675
0.865
2.047
3.011
1.819
-0.302
-1.766
-2.634
-2.784
-2.468
-2.003
-1.556
-1.171
-0.871
-0.646
-0.474
-0.349
-0.254
-0.182
-0.119
-0.066
0.006
0.115
0.308
0.653
1.044
1.019
0.599
0.221
0.010
-0.080
-0.104
-0.094
-0.065
-0.028
0.016
0.063
0.111
0.159
0.205
0.251
0.293
0.171
0.295
0.316
-0.264
-1.613
-3.640
-4.903
-4.678
-3.744
-2.753
-1.998
-1.445
-1.055
-0.773
-0.571
-0.421
-0.310
-0.229
-0.163
-0.107
-0.052
0.023
0.128
0.286
0.411
0.386
0.225
0.049
-0.060
-0.107
-0.113
-0.094
-0.061
-0.018
0.028
0.076
0.124
0.169
0.215
0.257
0.296
-0.339
-0.711
-1.236
-2.234
-4.633
-8.787
-10.895
-8.645
-5.711
-3.711
-2.483
-1.717
-1.222
-0.886
-0.650
-0.482
-0.361
-0.270
-0.200
-0.147
-0.101
-0.053
0.
0.057
0.089
0.075
0.003
-0.068
-0.115
-0.134
-0.123
-0.095
-0.057
-0.010
0.039
0.089
0.137
0.183
0.226
0.266
0.302
-0.705
-1.349
-2.372
-4.432
-9.606
-21.777
-24.857
-16.733
-8.202
-4.616
-2.884
-1.923
-1.342
-0.965
-0.709
-0.530
-0.398
-0.303
-0.233
-0.179
-0.137
-0.105
-0.076
-0.060
-0.054
-0.072
-0.107
-0.140
-0.155
-0.154
-0.133
-0.098
-0.054
-0.003
0.051
0.103
0.152
0.198
0.239
0.277
0.311
-1.007
-1.755
-3.035
-5.714
-12.817
-26.920
-33.689
-22.789
-9.471
-5.002
-3.028
-2.005
-1.399
-1.005
-0.743
-0.556
-0.423
-0.324
-0.252
-0.200
-0.162
-0.136
-0.123
-0.118
-0.125
-0.140
-0.160
-0.177
-0.180
-0.167
-0.138
-0.098
-0.048
0.008
0.064
0.119
0.170
0.216
0.257
0.292
0.323
-1.286
-1.938
-3.101
-5.398
-10.286
-20.748
-23.891
-15.489
-8.007
-4.569
-2.880
-1.948
-1.376
-1.003
-0.748
-0.566
-0.434
-0.337
-0.264
-0.213
-0.177
-0.157
-0.147
-0.148
-0.158
-0.174
-0.190
-0.199
-0.194
-0.176
-0.140
-0.094
-0.037
0.023
0.083
0.141
0.192
0.238
0.277
0.310
0.338
-1.638
-2.048
-2.849
-4.302
-6.626
-9.528
-10.592
-8.373
-5.595
-3.705
-2.515
-1.778
-1.295
-0.963
-0.730
-0.561
-0.434
-0.340
-0.270
-0.219
-0.187
-0.168
-0.161
-0.167
-0.178
-0.193
-0.203
-0.209
-0.200
-0.174
-0.134
-0.082
-0.021
0.043
0.106
0.166
0.218
0.263
0.300
0.331
0.356
-2.194
-2.198
-2.562
-3.284
-4.282
-5.257
-5.523
-4.892
-3.804
-2.842
-2.092
-1.561
-1.178
-0.901
-0.695
-0.541
-0.425
-0.336
-0.269
-0.221
-0.190
-0.172
-0.167
-0.172
-0.183
-0.198
-0.206
-0.207
-0.195
-0.165
-0.120
-0.062
0.002
0.068
0.135
0.196
0.248
0.292
0.327
0.356
0.377
-3.072
-2.506
-2.411
-2.631
-3.007
-3.339
-3.422
-3.149
-2.681
-2.161
-1.705
-1.338
-1.046
-0.823
-0.650
-0.514
-0.408
-0.326
-0.263
-0.219
-0.189
-0.171
-0.168
-0.171
-0.182
-0.194
-0.199
-0.196
-0.179
-0.144
-0.097
-0.036
0.033
0.102
0.169
0.229
0.281
0.323
0.357
0.382
0.399
-4.110
-2.852
-2.338
-2.234
-2.299
-2.382
-2.370
-2.231
-1.979
-1.689
-1.400
-1.139
-0.923
-0.745
-0.600
-0.483
-0.388
-0.313
-0.255
-0.212
-0.185
-0.168
-0.163
-0.166
-0.172
-0.179
-0.183
-0.174
-0.153
-0.117
-0.065
-0.001
0.068
0.138
0.204
0.265
0.315
0.355
0.387
0.408
0.422
-4.634
-3.005
-2.270
-1.981
-1.889
-1.851
-1.801
-1.700
-1.544
-1.355
-1.163
-0.981
-0.814
-0.671
-0.550
-0.449
-0.365
-0.297
-0.244
-0.205
-0.177
-0.160
-0.154
-0.152
-0.157
-0.159
-0.157
-0.143
-0.118
-0.078
-0.027
0.037
0.105
0.175
0.241
0.298
0.347
0.385
0.413
0.433
0.442
-4.239
-2.810
-2.097
-1.761
-1.612
-1.526
-1.460
-1.371
-1.258
-1.129
-0.989
-0.853
-0.724
-0.607
-0.506
-0.416
-0.342
-0.279
-0.230
-0.193
-0.167
-0.149
-0.140
-0.137
-0.136
-0.134
-0.125
-0.109
-0.080
-0.039
0.015
0.075
0.143
0.210
0.273
0.329
0.376
0.412
0.438
0.453
0.460
-3.319
-2.389
-1.841
-1.552
-1.394
-1.306
-1.234
-1.158
-1.069
-0.968
-0.862
-0.754
-0.649
-0.551
-0.462
-0.385
-0.318
-0.261
-0.215
-0.178
-0.152
-0.134
-0.123
-0.116
-0.110
-0.103
-0.092
-0.070
-0.039
0.004
0.055
0.115
0.180
0.242
0.303
0.355
0.398
0.432
0.455
0.468
0.472
-2.418
-1.862
-1.528
-1.330
-1.215
-1.140
-1.076
-1.009
-0.934
-0.852
-0.765
-0.675
-0.587
-0.502
-0.424
-0.354
-0.292
-0.240
-0.196
-0.160
-0.134
-0.114
-0.101
-0.091
-0.081
-0.070
-0.053
-0.030
0.003
0.046
0.097
0.153
0.212
0.271
0.327
0.375
0.415
0.445
0.466
0.476
0.477
-1.654
-1.373
-1.213
-1.110
-1.053
-1.000
-0.949
-0.897
-0.831
-0.765
-0.690
-0.613
-0.535
-0.460
-0.389
-0.324
-0.267
-0.217
-0.174
-0.140
-0.112
-0.091
-0.074
-0.061
-0.048
-0.034
-0.014
0.011
0.044
0.086
0.134
0.185
0.242
0.295
0.345
0.389
0.425
0.451
0.467
0.475
0.474
-1.090
-0.930
-0.923
-0.917
-0.910
-0.882
-0.845
-0.804
-0.752
-0.693
-0.628
-0.559
-0.490
-0.421
-0.356
-0.295
-0.240
-0.192
-0.149
-0.114
-0.085
-0.062
-0.044
-0.028
-0.014
0.004
0.025
0.051
0.085
0.123
0.169
0.218
0.268
0.316
0.360
0.399
0.430
0.452
0.465
0.468
0.465
-0.852
-0.671
-0.724
-0.775
-0.790
-0.781
-0.756
-0.722
-0.683
-0.634
-0.576
-0.514
-0.450
-0.387
-0.325
-0.267
-0.212
-0.163
-0.120
-0.083
-0.052
-0.026
-0.005
0.011
0.026
0.044
0.064
0.091
0.122
0.159
0.202
0.246
0.291
0.334
0.373
0.405
0.431
0.447
0.456
0.457
0.450
-1.196
-0.722
-0.678
-0.694
-0.705
-0.695
-0.681
-0.656
-0.624
-0.580
-0.530
-0.474
-0.415
-0.354
-0.296
-0.238
-0.184
-0.132
-0.085
-0.046
-0.011
0.018
0.040
0.058
0.071
0.087
0.105
0.129
0.159
0.193
0.232
0.273
0.313
0.352
0.383
0.410
0.430
0.442
0.446
0.444
0.435
-1.757
-0.970
-0.735
-0.670
-0.643
-0.632
-0.621
-0.600
-0.574
-0.538
-0.493
-0.442
-0.385
-0.327
-0.268
-0.210
-0.152
-0.097
-0.047
0.001
0.041
0.075
0.100
0.115
0.124
0.134
0.146
0.167
0.193
0.225
0.262
0.299
0.335
0.369
0.396
0.417
0.432
0.439
0.439
0.432
0.421
-1.811
-1.069
-0.776
-0.656
-0.610
-0.585
-0.575
-0.560
-0.538
-0.505
-0.465
-0.417
-0.361
-0.303
-0.243
-0.183
-0.121
-0.060
0.001
0.058
0.113
0.157
0.183
0.193
0.192
0.188
0.189
0.200
0.224
0.254
0.289
0.325
0.358
0.388
0.411
0.427
0.437
0.440
0.435
0.426
0.410
-1.400
-0.971
-0.756
-0.644
-0.590
-0.568
-0.553
-0.540
-0.518
-0.488
-0.448
-0.400
-0.344
-0.285
-0.221
-0.156
-0.088
-0.017
0.058
0.140
0.219
0.280
0.316
0.314
0.284
0.252
0.232
0.231
0.249
0.278
0.313
0.350
0.383
0.410
0.429
0.442
0.447
0.445
0.437
0.424
0.407
-0.937
-0.801
-0.692
-0.631
-0.592
-0.574
-0.558
-0.543
-0.519
-0.488
-0.444
-0.392
-0.335
-0.272
-0.204
-0.133
-0.057
0.029
0.131
0.247
0.381
0.509
0.569
0.529
0.431
0.332
0.271
0.253
0.265
0.296
0.334
0.374
0.410
0.437
0.456
0.464
0.466
0.458
0.448
0.430
0.412
-0.639
-0.666
-0.652
-0.635
-0.617
-0.602
-0.589
-0.570
-0.541
-0.503
-0.453
-0.397
-0.335
-0.266
-0.193
-0.114
-0.029
0.076
0.208
0.393
0.661
0.958
1.126
0.994
0.682
0.432
0.301
0.256
0.265
0.305
0.351
0.400
0.440
0.470
0.488
0.495
0.491
0.481
0.464
0.446
0.426
-0.523
-0.609
-0.649
-0.660
-0.661
-0.655
-0.642
-0.617
-0.581
-0.534
-0.477
-0.415
-0.344
-0.268
-0.188
-0.104
-0.007
0.111
0.285
0.577
1.105
1.976
2.689
2.157
1.131
0.517
0.277
0.222
0.241
0.297
0.361
0.422
0.476
0.513
0.533
0.536
0.527
0.513
0.491
0.469
0.446
-0.522
-0.618
-0.678
-0.712
-0.729
-0.728
-0.717
-0.683
-0.640
-0.582
-0.515
-0.442
-0.363
-0.279
-0.192
-0.099
0.005
0.133
0.333
0.714
1.644
4.278
6.408
5.264
1.648
0.446
0.151
0.129
0.187
0.273
0.365
0.450
0.522
0.572
0.594
0.596
0.579
0.554
0.526
0.500
0.474
-0.577
-0.667
-0.737
-0.785
-0.812
-0.821
-0.803
-0.767
-0.713
-0.646
-0.566
-0.482
-0.392
-0.296
-0.201
-0.100
0.007
0.131
0.315
0.675
1.708
5.272
8.102
5.031
1.131
-0.093
-0.147
-0.028
0.112
0.243
0.368
0.487
0.594
0.661
0.687
0.675
0.644
0.604
0.568
0.535
0.507
-0.651
-0.739
-0.814
-0.874
-0.913
-0.924
-0.907
-0.863
-0.802
-0.719
-0.629
-0.531
-0.429
-0.323
-0.216
-0.109
0.001
0.113
0.249
0.442
0.888
2.080
2.647
0.269
-1.526
-1.094
-0.545
-0.189
0.035
0.209
0.372
0.542
0.692
0.793
0.820
0.785
0.724
0.664
0.614
0.574
0.544
-0.725
-0.818
-0.899
-0.969
-1.017
-1.034
-1.017
-0.968
-0.896
-0.804
-0.701
-0.590
-0.474
-0.354
-0.236
-0.119
-0.004
0.104
0.200
0.259
0.168
-0.560
-2.895
-5.179
-3.720
-1.805
-0.788
-0.290
-0.018
0.187
0.391
0.613
0.834
0.968
0.981
0.904
0.809
0.725
0.660
0.614
0.581
-0.795
-0.887
-0.976
-1.056
-1.116
-1.138
-1.127
-1.079
-0.999
-0.900
-0.781
-0.655
-0.523
-0.388
-0.254
-0.125
0.004
0.128
0.249
0.345
0.343
-0.138
-1.765
-3.459
-2.791
-1.486
-0.686
-0.259
-0.013
0.189
0.410
0.674
0.960
1.126
1.130
1.013
0.877
0.770
0.698
0.651
0.617
-0.850
-0.941
-1.041
-1.137
-1.208
-1.241
-1.236
-1.190
-1.108
-0.999
-0.871
-0.725
-0.576
-0.420
-0.264
-0.116
0.030
0.187
0.369
0.650
1.261
2.731
3.023
1.006
-0.472
-0.542
-0.334
-0.144
0.028
0.201
0.417
0.701
0.996
1.183
1.180
1.054
0.911
0.803
0.728
0.681
0.654
-0.879
-0.969
-1.082
-1.192
-1.286
-1.336
-1.343
-1.304
-1.222
-1.106
-0.964
-0.803
-0.628
-0.445
-0.263
-0.085
0.086
0.267
0.513
0.970
2.092
4.797
5.959
4.117
1.214
0.260
-0.044
-0.076
0.038
0.215
0.428
0.676
0.932
1.100
1.117
1.019
0.906
0.812
0.749
0.707
0.685
-0.864
-0.935
-1.056
-1.208
-1.336
-1.421
-1.441
-1.412
-1.335
-1.214
-1.059
-0.876
-0.679
-0.461
-0.238
-0.017
0.180
0.370
0.623
1.115
2.128
4.129
5.684
4.027
1.934
0.611
-0.106
-0.313
-0.106
0.185
0.459
0.686
0.882
1.005
1.032
0.976
0.891
0.814
0.763
0.731
0.716
-0.769
-0.766
-0.901
-1.144
-1.359
-1.492
-1.533
-1.513
-1.438
-1.314
-1.147
-0.951
-0.722
-0.474
-0.195
0.086
0.325
0.494
0.706
1.136
1.963
3.286
4.672
4.783
2.767
0.535
-1.026
-1.401
-0.742
0.036
0.523
0.792
0.957
1.034
1.031
0.973
0.894
0.826
0.779
0.755
0.748
-0.472
-0.158
-0.311
-0.894
-1.330
-1.538
-1.595
-1.578
-1.505
-1.389
-1.220
-1.013
-0.774
-0.494
-0.162
0.193
0.473
0.610
0.734
1.097
1.897
3.490
6.951
7.759
4.613
-0.219
-3.956
-5.054
-2.438
-0.288
0.676
1.067
1.244
1.264
1.181
1.058
0.941
0.853
0.801
0.778
0.778
0.122
1.959
1.772
-0.413
-1.334
-1.580
-1.621
-1.590
-1.525
-1.418
-1.259
-1.069
-0.833
-0.554
-0.216
0.162
0.465
0.567
0.640
0.944
1.678
3.274
7.040
7.851
4.583
-1.648
-8.775
-9.703
-4.688
-0.287
1.152
1.687
1.894
1.820
1.542
1.244
1.024
0.888
0.819
0.796
0.806
0.139
1.913
1.555
-0.553
-1.625
-1.664
-1.588
-1.521
-1.469
-1.384
-1.265
-1.106
-0.913
-0.675
-0.388
-0.069
0.187
0.299
0.392
0.654
1.226
2.223
3.719
4.366
1.875
-1.997
-7.826
-8.324
-2.531
1.303
2.338
2.906
3.370
3.058
2.220
1.524
1.121
0.921
0.830
0.804
0.820
-2.087
-2.826
-3.635
-3.177
-2.255
-1.683
-1.420
-1.345
-1.320
-1.300
-1.241
-1.147
-1.015
-0.849
-0.648
-0.430
-0.238
-0.102
0.053
0.310
0.696
1.206
1.638
1.531
0.506
-1.128
-2.595
-1.480
2.784
4.378
3.919
4.889
7.019
5.878
3.206
1.780
1.164
0.907
0.812
0.795
0.825
-4.007
-8.902
-9.529
-5.168
-2.401
-1.388
-1.061
-1.029
-1.102
-1.176
-1.204
-1.188
-1.142
-1.064
-0.955
-0.818
-0.658
-0.496
-0.294
-0.032
0.276
0.568
0.721
0.579
0.119
-0.444
-0.424
1.221
4.443
5.146
4.395
6.277
8.950
7.911
3.713
1.731
1.051
0.823
0.760
0.764
0.809
-3.383
-6.011
-6.192
-2.997
-1.087
-0.506
-0.453
-0.613
-0.852
-1.059
-1.194
-1.269
-1.307
-1.313
-1.288
-1.219
-1.086
-0.877
-0.609
-0.303
0.006
0.242
0.346
0.270
0.046
-0.148
0.040
0.999
2.486
3.083
3.244
4.538
6.897
5.492
2.533
1.195
0.759
0.663
0.673
0.708
0.770
-1.782
-1.846
-0.138
2.817
2.235
0.890
0.249
-0.214
-0.650
-0.989
-1.227
-1.390
-1.514
-1.604
-1.664
-1.649
-1.527
-1.261
-0.899
-0.487
-0.112
0.167
0.292
0.263
0.122
0.010
0.096
0.507
1.076
1.492
1.760
2.161
2.454
1.843
0.883
0.423
0.385
0.483
0.576
0.649
0.711
-0.408
0.841
4.617
8.315
5.683
2.119
0.652
-0.072
-0.613
-1.032
-1.332
-1.555
-1.749
-1.937
-2.081
-2.113
-1.965
-1.616
-1.098
-0.553
-0.042
0.316
0.457
0.425
0.307
0.201
0.191
0.303
0.489
0.621
0.671
0.686
0.552
0.208
-0.094
-0.065
0.152
0.368
0.518
0.599
0.655
1.376
2.682
3.491
2.202
-0.239
-1.563
-2.214
-2.333
-2.097
-1.709
-1.334
-1.003
-0.732
-0.524
-0.366
-0.244
-0.152
-0.076
-0.010
0.055
0.126
0.215
0.332
0.482
0.601
0.579
0.425
0.245
0.110
0.036
0.005
0.003
0.016
0.041
0.072
0.108
0.148
0.188
0.228
0.268
0.306
0.849
0.860
0.665
-0.350
-1.838
-3.292
-4.029
-3.842
-3.116
-2.350
-1.727
-1.260
-0.909
-0.653
-0.466
-0.325
-0.218
-0.135
-0.067
-0.007
0.052
0.118
0.193
0.278
0.337
0.321
0.234
0.133
0.050
0.008
-0.008
-0.002
0.019
0.048
0.082
0.120
0.158
0.198
0.237
0.274
0.310
0.549
-0.043
-0.796
-2.095
-4.124
-6.584
-7.651
-6.450
-4.614
-3.141
-2.148
-1.505
-1.065
-0.764
-0.548
-0.393
-0.277
-0.187
-0.118
-0.062
-0.012
0.034
0.081
0.121
0.148
0.134
0.092
0.038
-0.003
-0.021
-0.021
-0.005
0.020
0.053
0.091
0.130
0.170
0.209
0.247
0.282
0.315
0.416
-0.519
-1.674
-3.540
-6.910
-11.983
-14.280
-10.265
-6.233
-3.854
-2.498
-1.688
-1.180
-0.845
-0.613
-0.445
-0.321
-0.229
-0.158
-0.104
-0.062
-0.026
0.001
0.021
0.029
0.021
-0.001
-0.025
-0.040
-0.043
-0.033
-0.009
0.022
0.060
0.100
0.141
0.182
0.220
0.258
0.291
0.322
0.276
-0.774
-2.118
-4.289
-8.444
-15.552
-19.122
-12.599
-7.001
-4.138
-2.631
-1.768
-1.240
-0.887
-0.647
-0.476
-0.350
-0.256
-0.188
-0.135
-0.096
-0.067
-0.046
-0.036
-0.037
-0.044
-0.053
-0.064
-0.066
-0.058
-0.040
-0.010
0.027
0.068
0.111
0.155
0.196
0.235
0.271
0.303
0.332
0.075
-0.871
-2.132
-4.029
-7.232
-11.670
-13.558
-9.966
-6.145
-3.842
-2.513
-1.724
-1.228
-0.890
-0.659
-0.490
-0.367
-0.275
-0.207
-0.156
-0.119
-0.095
-0.080
-0.073
-0.074
-0.080
-0.086
-0.087
-0.081
-0.067
-0.042
-0.008
0.034
0.079
0.125
0.171
0.213
0.251
0.286
0.316
0.342
-0.189
-0.926
-1.900
-3.261
-5.075
-6.928
-7.635
-6.370
-4.588
-3.181
-2.219
-1.583
-1.157
-0.858
-0.644
-0.488
-0.371
-0.283
-0.217
-0.168
-0.134
-0.110
-0.098
-0.092
-0.094
-0.099
-0.102
-0.099
-0.090
-0.070
-0.038
0.002
0.047
0.095
0.142
0.189
0.232
0.270
0.303
0.331
0.355
-0.631
-1.073
-1.684
-2.499
-3.436
-4.233
-4.488
-4.045
-3.254
-2.480
-1.851
-1.390
-1.051
-0.798
-0.613
-0.471
-0.365
-0.281
-0.219
-0.173
-0.141
-0.119
-0.108
-0.103
-0.104
-0.106
-0.107
-0.100
-0.085
-0.061
-0.028
0.015
0.063
0.114
0.163
0.211
0.253
0.291
0.322
0.348
0.369
-1.346
-1.373
-1.603
-2.003
-2.440
-2.794
-2.896
-2.714
-2.336
-1.907
-1.516
-1.188
-0.933
-0.729
-0.570
-0.447
-0.349
-0.274
-0.215
-0.172
-0.142
-0.122
-0.111
-0.106
-0.106
-0.105
-0.103
-0.094
-0.076
-0.049
-0.012
0.034
0.085
0.137
0.188
0.235
0.277
0.313
0.342
0.366
0.384
-2.119
-1.725
-1.619
-1.712
-1.877
-2.018
-2.051
-1.950
-1.741
-1.490
-1.238
-1.010
-0.818
-0.654
-0.522
-0.416
-0.330
-0.262
-0.208
-0.168
-0.138
-0.119
-0.107
-0.102
-0.099
-0.096
-0.092
-0.079
-0.058
-0.028
0.011
0.058
0.109
0.162
0.213
0.260
0.300
0.335
0.363
0.384
0.400
-2.648
-1.963
-1.634
-1.540
-1.545
-1.572
-1.553
-1.479
-1.353
-1.193
-1.024
-0.859
-0.713
-0.586
-0.475
-0.383
-0.307
-0.245
-0.196
-0.158
-0.130
-0.112
-0.099
-0.092
-0.086
-0.082
-0.072
-0.058
-0.035
-0.003
0.039
0.086
0.137
0.189
0.239
0.285
0.326
0.357
0.383
0.401
0.413
-2.651
-1.961
-1.580
-1.405
-1.332
-1.293
-1.257
-1.190
-1.097
-0.985
-0.863
-0.742
-0.626
-0.523
-0.429
-0.350
-0.283
-0.227
-0.182
-0.146
-0.119
-0.100
-0.087
-0.078
-0.070
-0.062
-0.050
-0.032
-0.007
0.027
0.068
0.115
0.166
0.216
0.265
0.308
0.346
0.376
0.400
0.415
0.425
-2.300
-1.775
-1.454
-1.266
-1.172
-1.114
-1.063
-1.000
-0.925
-0.837
-0.744
-0.645
-0.554
-0.467
-0.388
-0.319
-0.258
-0.207
-0.165
-0.131
-0.105
-0.085
-0.070
-0.059
-0.049
-0.039
-0.024
-0.002
0.025
0.059
0.099
0.145
0.193
0.242
0.288
0.329
0.364
0.392
0.413
0.426
0.434
-1.827
-1.496
-1.268
-1.125
-1.037
-0.975
-0.921
-0.864
-0.799
-0.728
-0.648
-0.569
-0.493
-0.418
-0.349
-0.286
-0.232
-0.185
-0.145
-0.112
-0.086
-0.066
-0.050
-0.037
-0.024
-0.012
0.005
0.028
0.056
0.091
0.130
0.174
0.221
0.266
0.309
0.347
0.378
0.404
0.423
0.434
0.437
-1.432
-1.219
-1.073
-0.977
-0.913
-0.860
-0.811
-0.759
-0.703
-0.642
-0.577
-0.509
-0.441
-0.375
-0.313
-0.257
-0.206
-0.161
-0.122
-0.090
-0.064
-0.043
-0.026
-0.011
0.003
0.018
0.037
0.060
0.090
0.123
0.162
0.204
0.246
0.288
0.327
0.361
0.390
0.412
0.426
0.436
0.437
-1.177
-0.996
-0.897
-0.838
-0.793
-0.751
-0.714
-0.670
-0.624
-0.571
-0.515
-0.456
-0.396
-0.338
-0.281
-0.228
-0.178
-0.135
-0.097
-0.064
-0.037
-0.015
0.003
0.018
0.033
0.050
0.069
0.093
0.122
0.154
0.191
0.230
0.270
0.307
0.343
0.374
0.397
0.417
0.428
0.434
0.433
-1.111
-0.874
-0.768
-0.714
-0.679
-0.649
-0.620
-0.587
-0.552
-0.511
-0.463
-0.411
-0.358
-0.303
-0.249
-0.198
-0.150
-0.106
-0.068
-0.034
-0.005
0.018
0.037
0.053
0.068
0.083
0.103
0.126
0.154
0.186
0.221
0.257
0.294
0.328
0.358
0.385
0.405
0.419
0.428
0.430
0.427
-1.245
-0.867
-0.700
-0.624
-0.574
-0.547
-0.525
-0.511
-0.486
-0.459
-0.419
-0.374
-0.324
-0.272
-0.220
-0.169
-0.121
-0.076
-0.035
0.002
0.033
0.059
0.078
0.093
0.107
0.121
0.138
0.159
0.186
0.217
0.250
0.285
0.318
0.348
0.374
0.396
0.411
0.422
0.426
0.425
0.420
-1.393
-0.910
-0.662
-0.548
-0.485
-0.456
-0.448
-0.443
-0.435
-0.414
-0.383
-0.342
-0.295
-0.246
-0.194
-0.142
-0.091
-0.042
0.004
0.046
0.084
0.112
0.132
0.144
0.153
0.161
0.174
0.191
0.217
0.247
0.279
0.313
0.344
0.371
0.394
0.409
0.420
0.425
0.427
0.423
0.415
-1.330
-0.884
-0.637
-0.493
-0.421
-0.395
-0.394
-0.399
-0.399
-0.385
-0.357
-0.318
-0.274
-0.224
-0.170
-0.116
-0.061
-0.006
0.048
0.101
0.147
0.185
0.206
0.214
0.209
0.206
0.208
0.223
0.245
0.276
0.309
0.343
0.372
0.397
0.415
0.427
0.432
0.434
0.431
0.424
0.413
-1.069
-0.783
-0.585
-0.467
-0.400
-0.375
-0.376
-0.385
-0.386
-0.372
-0.344
-0.306
-0.259
-0.207
-0.150
-0.091
-0.029
0.035
0.104
0.173
0.243
0.299
0.326
0.318
0.288
0.257
0.242
0.247
0.267
0.302
0.338
0.375
0.404
0.428
0.442
0.449
0.451
0.447
0.440
0.429
0.415
-0.792
-0.657
-0.546
-0.470
-0.422
-0.402
-0.399
-0.403
-0.397
-0.379
-0.346
-0.305
-0.253
-0.195
-0.135
-0.069
0.001
0.079
0.166
0.270
0.389
0.497
0.545
0.506
0.409
0.316
0.267
0.257
0.281
0.319
0.365
0.407
0.441
0.463
0.476
0.480
0.475
0.467
0.454
0.440
0.425
-0.593
-0.568
-0.531
-0.497
-0.477
-0.461
-0.458
-0.452
-0.434
-0.404
-0.364
-0.315
-0.257
-0.193
-0.124
-0.051
0.026
0.119
0.239
0.405
0.634
0.895
1.028
0.896
0.596
0.373
0.263
0.240
0.272
0.325
0.383
0.439
0.479
0.506
0.518
0.518
0.509
0.494
0.477
0.457
0.439
-0.500
-0.537
-0.551
-0.557
-0.555
-0.553
-0.541
-0.522
-0.491
-0.449
-0.396
-0.334
-0.268
-0.196
-0.120
-0.038
0.050
0.155
0.301
0.547
1.014
1.782
2.357
1.837
0.890
0.371
0.190
0.180
0.233
0.309
0.393
0.467
0.526
0.561
0.577
0.570
0.553
0.531
0.505
0.482
0.460
-0.490
-0.557
-0.604
-0.639
-0.657
-0.661
-0.648
-0.615
-0.567
-0.507
-0.440
-0.366
-0.287
-0.205
-0.121
-0.032
0.063
0.172
0.330
0.637
1.432
3.647
5.616
4.324
1.065
0.109
-0.028
0.035
0.152
0.274
0.391
0.496
0.587
0.641
0.659
0.646
0.614
0.577
0.544
0.513
0.486
-0.527
-0.608
-0.678
-0.735
-0.774
-0.783
-0.766
-0.721
-0.654
-0.578
-0.494
-0.406
-0.315
-0.221
-0.126
-0.030
0.063
0.165
0.288
0.539
1.268
4.350
5.513
2.857
-0.324
-0.770
-0.464
-0.173
0.040
0.217
0.383
0.540
0.682
0.777
0.794
0.758
0.697
0.636
0.588
0.546
0.516
-0.576
-0.670
-0.760
-0.839
-0.895
-0.913
-0.887
-0.831
-0.751
-0.656
-0.555
-0.452
-0.346
-0.242
-0.137
-0.033
0.063
0.146
0.204
0.234
0.243
0.173
-2.582
-7.053
-5.470
-2.389
-1.044
-0.412
-0.078
0.156
0.377
0.624
0.867
1.011
1.020
0.926
0.809
0.710
0.636
0.586
0.549
-0.623
-0.727
-0.835
-0.933
-1.002
-1.028
-1.007
-0.938
-0.843
-0.735
-0.618
-0.499
-0.381
-0.261
-0.148
-0.038
0.064
0.131
0.142
0.001
-0.630
-3.137
-10.475
-14.507
-10.620
-3.565
-1.388
-0.552
-0.160
0.098
0.372
0.741
1.172
1.421
1.361
1.139
0.935
0.783
0.683
0.622
0.583
-0.650
-0.767
-0.887
-1.000
-1.086
-1.123
-1.099
-1.030
-0.927
-0.806
-0.680
-0.548
-0.416
-0.284
-0.156
-0.035
0.073
0.149
0.165
0.048
-0.486
-2.446
-8.181
-11.034
-7.252
-2.932
-1.233
-0.518
-0.177
0.071
0.367
0.870
1.509
1.921
1.735
1.348
1.033
0.838
0.724
0.655
0.614
-0.644
-0.765
-0.903
-1.033
-1.132
-1.181
-1.165
-1.100
-0.998
-0.874
-0.738
-0.593
-0.443
-0.296
-0.150
-0.010
0.106
0.204
0.286
0.351
0.340
0.013
-1.279
-2.825
-2.456
-1.432
-0.729
-0.352
-0.116
0.078
0.350
0.857
1.602
2.051
1.839
1.413
1.068
0.865
0.743
0.678
0.644
-0.595
-0.725
-0.875
-1.028
-1.144
-1.211
-1.211
-1.154
-1.059
-0.933
-0.790
-0.632
-0.465
-0.288
-0.114
0.051
0.189
0.306
0.442
0.696
1.144
1.871
2.093
1.003
0.065
-0.249
-0.280
-0.165
-0.009
0.149
0.359
0.732
1.278
1.640
1.553
1.272
1.012
0.851
0.754
0.697
0.668
-0.508
-0.631
-0.809
-0.990
-1.136
-1.220
-1.240
-1.195
-1.107
-0.985
-0.835
-0.663
-0.473
-0.263
-0.023
0.207
0.381
0.483
0.610
0.935
1.570
2.516
3.141
2.589
1.417
0.376
-0.187
-0.214
0.086
0.314
0.456
0.668
0.964
1.179
1.203
1.075
0.938
0.828
0.752
0.713
0.692
-0.383
-0.485
-0.679
-0.923
-1.122
-1.236
-1.265
-1.229
-1.147
-1.024
-0.872
-0.688
-0.474
-0.209
0.130
0.520
0.796
0.820
0.804
1.092
1.839
3.073
4.633
5.120
2.942
0.443
-1.154
-1.296
-0.230
0.451
0.638
0.758
0.894
1.013
1.029
0.973
0.888
0.809
0.755
0.726
0.717
-0.269
-0.271
-0.498
-0.868
-1.142
-1.270
-1.295
-1.257
-1.171
-1.052
-0.900
-0.713
-0.478
-0.161
0.301
0.947
1.483
1.335
0.989
1.174
2.027
3.977
7.960
9.406
5.777
-0.453
-5.663
-7.131
-2.418
0.153
0.777
0.976
1.081
1.114
1.078
0.989
0.891
0.814
0.764
0.742
0.741
-0.305
-0.173
-0.468
-1.022
-1.321
-1.370
-1.330
-1.264
-1.174
-1.059
-0.911
-0.732
-0.507
-0.185
0.320
1.119
1.840
1.573
1.006
1.087
1.946
3.994
8.233
10.398
5.525
-2.556
-11.078
-14.245
-7.289
-0.619
0.923
1.366
1.526
1.481
1.309
1.109
0.947
0.838
0.778
0.758
0.765
-1.236
-1.797
-2.369
-2.301
-1.873
-1.550
-1.368
-1.237
-1.143
-1.036
-0.915
-0.765
-0.576
-0.313
0.095
0.675
1.156
1.014
0.693
0.817
1.482
2.752
4.798
5.819
2.406
-2.903
-10.275
-11.912
-6.218
-0.282
1.398
2.006
2.293
2.153
1.714
1.295
1.018
0.860
0.787
0.768
0.789
-3.900
-9.164
-10.116
-5.967
-2.832
-1.734
-1.333
-1.165
-1.077
-1.001
-0.918
-0.812
-0.685
-0.512
-0.272
0.035
0.258
0.288
0.264
0.454
0.926
1.557
2.089
1.965
0.718
-1.442
-4.117
-4.515
-1.273
1.126
2.131
2.869
3.413
3.094
2.178
1.466
1.057
0.858
0.775
0.764
0.805
-6.211
-13.575
-16.602
-9.389
-3.225
-1.652
-1.160
-1.023
-0.987
-0.964
-0.931
-0.888
-0.832
-0.752
-0.625
-0.473
-0.333
-0.222
-0.087
0.158
0.496
0.842
1.026
0.878
0.335
-0.418
-0.878
-0.440
0.891
1.906
2.482
3.275
4.089
3.594
2.335
1.444
0.996
0.806
0.741
0.742
0.808
-4.649
-10.323
-10.770
-5.601
-2.029
-1.031
-0.808
-0.819
-0.898
-0.961
-0.998
-1.011
-1.019
-1.006
-0.952
-0.859
-0.725
-0.551
-0.323
-0.039
0.271
0.531
0.639
0.565
0.325
0.080
0.042
0.450
1.130
1.685
2.096
2.663
3.191
2.805
1.848
1.148
0.816
0.698
0.675
0.700
0.774
-2.342
-3.253
-2.450
-0.222
0.402
-0.018
-0.378
-0.639
-0.857
-1.014
-1.118
-1.190
-1.242
-1.268
-1.257
-1.173
-1.009
-0.774
-0.458
-0.099
0.260
0.528
0.651
0.611
0.474
0.346
0.345
0.537
0.849
1.140
1.358
1.607
1.742
1.492
1.044
0.716
0.584
0.572
0.596
0.643
0.706
-0.858
-0.251
1.874
4.169
3.001
0.878
-0.081
-0.579
-0.904
-1.133
-1.292
-1.405
-1.485
-1.528
-1.516
-1.400
-1.174
-0.855
-0.468
0.008
0.486
0.853
0.983
0.902
0.730
0.590
0.529
0.549
0.606
0.651
0.660
0.679
0.660
0.566
0.440
0.375
0.402
0.472
0.535
0.590
0.638
1.417
1.774
1.989
0.997
-0.311
-1.219
-1.688
-1.788
-1.633
-1.357
-1.065
-0.793
-0.565
-0.379
-0.235
-0.123
-0.035
0.037
0.109
0.176
0.243
0.306
0.368
0.427
0.455
0.429
0.353
0.258
0.178
0.121
0.093
0.081
0.086
0.100
0.124
0.152
0.183
0.217
0.252
0.287
0.322
1.261
0.962
0.546
-0.325
-1.412
-2.341
-2.830
-2.762
-2.359
-1.848
-1.392
-1.019
-0.731
-0.509
-0.343
-0.214
-0.116
-0.038
0.030
0.089
0.145
0.195
0.244
0.286
0.307
0.289
0.241
0.177
0.125
0.091
0.075
0.075
0.086
0.105
0.131
0.162
0.193
0.227
0.261
0.294
0.327
1.320
0.495
-0.330
-1.407
-2.744
-4.007
-4.556
-4.161
-3.268
-2.389
-1.724
-1.232
-0.878
-0.620
-0.433
-0.292
-0.184
-0.102
-0.034
0.021
0.068
0.108
0.144
0.171
0.180
0.169
0.143
0.111
0.081
0.065
0.060
0.069
0.086
0.111
0.139
0.171
0.203
0.236
0.269
0.301
0.332
1.510
0.304
-0.827
-2.218
-4.043
-5.896
-6.631
-5.670
-4.144
-2.867
-1.976
-1.391
-0.980
-0.702
-0.498
-0.348
-0.235
-0.150
-0.085
-0.032
0.010
0.044
0.068
0.087
0.092
0.088
0.073
0.058
0.045
0.042
0.048
0.063
0.087
0.114
0.146
0.179
0.213
0.245
0.277
0.308
0.337
1.650
0.305
-1.017
-2.606
-4.652
-6.824
-7.630
-6.392
-4.531
-3.064
-2.097
-1.457
-1.038
-0.746
-0.537
-0.386
-0.271
-0.188
-0.121
-0.069
-0.033
-0.003
0.018
0.030
0.035
0.033
0.026
0.023
0.020
0.025
0.040
0.061
0.089
0.120
0.154
0.188
0.223
0.256
0.288
0.317
0.343
1.708
0.441
-0.909
-2.428
-4.217
-5.950
-6.587
-5.673
-4.138
-2.900
-2.016
-1.435
-1.035
-0.753
-0.550
-0.404
-0.292
-0.209
-0.144
-0.097
-0.061
-0.034
-0.017
-0.007
-0.003
-0.002
-0.002
-0.001
0.005
0.017
0.036
0.062
0.093
0.128
0.164
0.200
0.235
0.267
0.298
0.326
0.351
1.708
0.564
-0.695
-1.968
-3.235
-4.327
-4.707
-4.236
-3.329
-2.472
-1.808
-1.326
-0.978
-0.726
-0.543
-0.404
-0.299
-0.220
-0.159
-0.112
-0.079
-0.054
-0.038
-0.029
-0.024
-0.021
-0.019
-0.014
-0.004
0.014
0.037
0.067
0.102
0.139
0.177
0.213
0.249
0.281
0.311
0.337
0.359
1.385
0.444
-0.557
-1.498
-2.343
-2.978
-3.200
-2.987
-2.516
-1.995
-1.533
-1.172
-0.893
-0.677
-0.517
-0.393
-0.296
-0.222
-0.164
-0.120
-0.088
-0.065
-0.051
-0.041
-0.035
-0.032
-0.025
-0.017
-0.004
0.016
0.044
0.076
0.113
0.152
0.191
0.229
0.264
0.296
0.324
0.348
0.369
0.591
0.019
-0.619
-1.209
-1.721
-2.083
-2.219
-2.138
-1.885
-1.571
-1.270
-1.008
-0.792
-0.616
-0.481
-0.372
-0.285
-0.217
-0.163
-0.122
-0.092
-0.070
-0.055
-0.046
-0.039
-0.033
-0.026
-0.014
0.003
0.026
0.056
0.090
0.128
0.168
0.208
0.247
0.280
0.311
0.338
0.360
0.378
-0.320
-0.523
-0.787
-1.087
-1.358
-1.547
-1.622
-1.582
-1.439
-1.244
-1.046
-0.858
-0.691
-0.552
-0.437
-0.343
-0.266
-0.205
-0.156
-0.118
-0.089
-0.068
-0.054
-0.043
-0.036
-0.027
-0.018
-0.004
0.014
0.041
0.071
0.108
0.147
0.187
0.226
0.264
0.298
0.327
0.352
0.372
0.388
-0.999
-0.933
-0.946
-1.043
-1.147
-1.230
-1.259
-1.220
-1.126
-1.003
-0.865
-0.727
-0.600
-0.489
-0.392
-0.313
-0.245
-0.189
-0.145
-0.109
-0.082
-0.063
-0.047
-0.037
-0.026
-0.017
-0.006
0.011
0.031
0.059
0.090
0.127
0.167
0.207
0.246
0.282
0.315
0.343
0.366
0.384
0.398
-1.338
-1.142
-1.036
-1.010
-1.026
-1.043
-1.030
-0.989
-0.920
-0.827
-0.723
-0.620
-0.521
-0.431
-0.350
-0.281
-0.222
-0.171
-0.130
-0.097
-0.071
-0.052
-0.037
-0.024
-0.014
-0.003
0.011
0.029
0.052
0.079
0.113
0.149
0.188
0.227
0.265
0.301
0.332
0.357
0.378
0.394
0.406
-1.361
-1.171
-1.033
-0.967
-0.933
-0.913
-0.879
-0.835
-0.773
-0.698
-0.618
-0.535
-0.455
-0.379
-0.311
-0.250
-0.197
-0.151
-0.113
-0.081
-0.057
-0.037
-0.022
-0.009
0.004
0.017
0.032
0.052
0.075
0.104
0.136
0.173
0.211
0.249
0.284
0.318
0.347
0.371
0.389
0.402
0.412
-1.252
-1.095
-0.980
-0.909
-0.857
-0.816
-0.773
-0.724
-0.667
-0.603
-0.535
-0.465
-0.397
-0.332
-0.272
-0.218
-0.170
-0.128
-0.093
-0.063
-0.039
-0.020
-0.004
0.010
0.024
0.038
0.055
0.076
0.100
0.129
0.161
0.196
0.232
0.269
0.302
0.332
0.359
0.380
0.397
0.408
0.415
-1.091
-0.990
-0.896
-0.834
-0.780
-0.731
-0.683
-0.634
-0.583
-0.527
-0.467
-0.406
-0.348
-0.291
-0.237
-0.188
-0.144
-0.105
-0.070
-0.042
-0.017
0.002
0.019
0.034
0.048
0.063
0.081
0.102
0.127
0.156
0.187
0.220
0.255
0.288
0.320
0.347
0.370
0.390
0.403
0.412
0.416
-0.992
-0.888
-0.803
-0.740
-0.690
-0.639
-0.596
-0.552
-0.507
-0.458
-0.409
-0.358
-0.305
-0.254
-0.205
-0.158
-0.116
-0.077
-0.044
-0.015
0.008
0.028
0.046
0.060
0.074
0.090
0.107
0.128
0.154
0.182
0.213
0.246
0.278
0.308
0.336
0.361
0.380
0.397
0.407
0.413
0.416
-0.949
-0.812
-0.704
-0.627
-0.573
-0.521
-0.491
-0.460
-0.432
-0.399
-0.357
-0.313
-0.267
-0.220
-0.174
-0.130
-0.087
-0.050
-0.015
0.014
0.039
0.059
0.077
0.090
0.104
0.120
0.137
0.158
0.182
0.212
0.241
0.272
0.302
0.330
0.354
0.375
0.391
0.403
0.411
0.414
0.414
-0.967
-0.758
-0.608
-0.492
-0.418
-0.376
-0.369
-0.365
-0.359
-0.341
-0.313
-0.276
-0.234
-0.191
-0.145
-0.101
-0.059
-0.019
0.018
0.049
0.076
0.097
0.114
0.126
0.138
0.150
0.166
0.186
0.212
0.240
0.270
0.300
0.329
0.353
0.374
0.390
0.403
0.410
0.414
0.416
0.413
-0.977
-0.706
-0.503
-0.346
-0.249
-0.222
-0.243
-0.277
-0.293
-0.293
-0.276
-0.246
-0.208
-0.164
-0.120
-0.075
-0.029
0.014
0.054
0.090
0.120
0.144
0.159
0.168
0.177
0.184
0.197
0.216
0.242
0.272
0.303
0.333
0.360
0.380
0.398
0.410
0.417
0.421
0.421
0.418
0.413
-0.892
-0.625
-0.405
-0.235
-0.132
-0.116
-0.159
-0.215
-0.248
-0.262
-0.250
-0.224
-0.187
-0.144
-0.097
-0.050
0.001
0.050
0.097
0.140
0.177
0.206
0.221
0.225
0.221
0.218
0.225
0.242
0.270
0.303
0.337
0.370
0.396
0.414
0.426
0.433
0.435
0.434
0.430
0.424
0.416
-0.747
-0.535
-0.350
-0.198
-0.109
-0.097
-0.143
-0.202
-0.241
-0.253
-0.242
-0.214
-0.175
-0.129
-0.078
-0.025
0.031
0.088
0.145
0.201
0.252
0.294
0.308
0.295
0.275
0.252
0.246
0.262
0.293
0.334
0.376
0.412
0.439
0.455
0.463
0.463
0.460
0.453
0.444
0.434
0.423
-0.586
-0.463
-0.340
-0.237
-0.174
-0.169
-0.201
-0.242
-0.267
-0.270
-0.249
-0.215
-0.171
-0.119
-0.064
-0.004
0.058
0.124
0.197
0.277
0.357
0.429
0.448
0.413
0.342
0.283
0.251
0.267
0.304
0.359
0.413
0.460
0.490
0.505
0.508
0.502
0.491
0.478
0.463
0.448
0.435
-0.478
-0.427
-0.374
-0.325
-0.295
-0.292
-0.310
-0.322
-0.323
-0.306
-0.275
-0.231
-0.177
-0.117
-0.054
0.015
0.086
0.163
0.252
0.368
0.511
0.657
0.707
0.603
0.412
0.279
0.222
0.237
0.294
0.368
0.442
0.506
0.546
0.560
0.562
0.550
0.531
0.510
0.489
0.468
0.451
-0.428
-0.438
-0.441
-0.438
-0.440
-0.443
-0.442
-0.433
-0.407
-0.367
-0.316
-0.256
-0.191
-0.121
-0.047
0.029
0.107
0.194
0.299
0.449
0.689
1.023
1.203
0.894
0.425
0.165
0.104
0.150
0.243
0.349
0.457
0.542
0.603
0.630
0.631
0.612
0.583
0.551
0.520
0.494
0.472
-0.434
-0.485
-0.533
-0.573
-0.601
-0.611
-0.599
-0.560
-0.508
-0.441
-0.370
-0.291
-0.214
-0.131
-0.045
0.042
0.124
0.210
0.308
0.453
0.767
1.402
1.819
1.015
0.025
-0.240
-0.172
-0.018
0.147
0.298
0.442
0.571
0.672
0.724
0.733
0.702
0.653
0.604
0.560
0.525
0.496
-0.470
-0.552
-0.640
-0.718
-0.776
-0.798
-0.772
-0.709
-0.622
-0.525
-0.429
-0.334
-0.240
-0.143
-0.046
0.050
0.139
0.211
0.259
0.316
0.425
0.709
0.487
-1.318
-1.914
-1.279
-0.665
-0.264
0.003
0.205
0.403
0.607
0.790
0.902
0.910
0.846
0.750
0.670
0.606
0.559
0.525
-0.511
-0.621
-0.746
-0.866
-0.954
-0.990
-0.947
-0.855
-0.740
-0.612
-0.494
-0.378
-0.266
-0.157
-0.049
0.058
0.152
0.206
0.187
0.040
-0.463
-2.097
-7.388
-10.469
-7.231
-2.985
-1.268
-0.530
-0.159
0.087
0.346
0.679
1.062
1.293
1.271
1.077
0.890
0.752
0.656
0.595
0.555
-0.538
-0.673
-0.832
-0.987
-1.108
-1.150
-1.105
-0.991
-0.841
-0.694
-0.553
-0.421
-0.296
-0.173
-0.051
0.063
0.156
0.197
0.136
-0.162
-1.151
-4.427
-12.612
-18.609
-11.830
-4.194
-1.644
-0.700
-0.297
-0.038
0.274
0.848
1.709
2.258
1.984
1.448
1.065
0.834
0.705
0.629
0.583
-0.530
-0.685
-0.868
-1.053
-1.195
-1.248
-1.203
-1.080
-0.920
-0.757
-0.601
-0.456
-0.318
-0.184
-0.055
0.063
0.161
0.204
0.145
-0.135
-0.991
-3.521
-10.443
-12.703
-8.784
-3.419
-1.455
-0.679
-0.356
-0.173
0.162
1.064
2.933
4.248
3.102
1.867
1.216
0.900
0.740
0.655
0.611
-0.452
-0.632
-0.833
-1.036
-1.193
-1.255
-1.226
-1.109
-0.960
-0.796
-0.637
-0.479
-0.329
-0.181
-0.038
0.085
0.183
0.233
0.222
0.111
-0.286
-1.249
-3.069
-4.277
-3.260
-1.817
-0.923
-0.477
-0.297
-0.220
0.015
0.974
3.348
5.192
3.529
1.968
1.240
0.914
0.755
0.675
0.631
-0.300
-0.503
-0.734
-0.959
-1.124
-1.202
-1.191
-1.103
-0.966
-0.815
-0.655
-0.492
-0.326
-0.154
0.017
0.161
0.260
0.294
0.335
0.399
0.465
0.408
0.044
-0.441
-0.641
-0.556
-0.367
-0.149
-0.032
-0.044
-0.006
0.535
1.918
2.946
2.428
1.603
1.124
0.876
0.752
0.684
0.652
-0.076
-0.317
-0.600
-0.845
-1.036
-1.134
-1.135
-1.071
-0.961
-0.818
-0.659
-0.489
-0.299
-0.087
0.149
0.385
0.518
0.498
0.455
0.625
1.044
1.525
1.749
1.466
0.816
0.207
-0.024
0.252
0.634
0.542
0.295
0.381
0.887
1.365
1.391
1.172
0.960
0.821
0.735
0.688
0.668
0.169
-0.119
-0.457
-0.755
-0.971
-1.076
-1.100
-1.049
-0.946
-0.810
-0.657
-0.477
-0.264
0.018
0.428
0.976
1.378
1.077
0.642
0.791
1.523
2.559
3.497
3.499
2.099
0.469
-0.333
0.615
2.455
1.835
0.863
0.577
0.677
0.884
0.957
0.929
0.847
0.772
0.723
0.695
0.687
0.273
-0.026
-0.418
-0.771
-0.989
-1.080
-1.084
-1.034
-0.932
-0.801
-0.642
-0.457
-0.225
0.132
0.805
2.213
4.098
2.792
0.970
0.847
1.917
3.650
5.895
6.956
3.553
-0.105
-2.716
-1.181
2.313
3.053
1.321
0.872
0.834
0.881
0.907
0.873
0.814
0.759
0.723
0.705
0.705
0.087
-0.322
-0.801
-1.112
-1.203
-1.186
-1.117
-1.032
-0.915
-0.780
-0.627
-0.446
-0.222
0.153
0.946
3.097
4.918
3.879
1.093
0.774
1.954
3.897
6.438
7.249
3.492
-1.478
-7.740
-7.295
-0.978
1.360
1.198
1.117
1.116
1.102
1.031
0.930
0.839
0.768
0.729
0.715
0.727
-0.739
-1.911
-2.689
-2.308
-1.741
-1.380
-1.177
-1.026
-0.891
-0.750
-0.602
-0.446
-0.259
0.028
0.609
1.848
3.326
2.230
0.646
0.574
1.526
2.889
4.109
4.063
1.784
-1.800
-7.091
-8.162
-3.072
0.114
1.072
1.379
1.488
1.429
1.244
1.040
0.880
0.784
0.736
0.727
0.751
-2.596
-7.242
-9.116
-5.029
-2.568
-1.613
-1.222
-1.016
-0.875
-0.734
-0.592
-0.471
-0.353
-0.201
0.080
0.484
0.775
0.526
0.191
0.352
0.974
1.714
2.161
1.888
0.760
-0.980
-2.798
-3.125
-1.273
0.385
1.228
1.675
1.852
1.757
1.440
1.129
0.907
0.783
0.731
0.728
0.775
-4.305
-10.452
-11.936
-7.195
-2.979
-1.650
-1.186
-0.989
-0.859
-0.742
-0.631
-0.550
-0.503
-0.456
-0.361
-0.220
-0.133
-0.118
-0.070
0.173
0.587
0.987
1.180
1.003
0.467
-0.217
-0.746
-0.644
0.061
0.841
1.401
1.791
1.998
1.853
1.471
1.111
0.870
0.751
0.705
0.715
0.792
-3.654
-8.078
-9.477
-4.934
-2.298
-1.332
-1.030
-0.939
-0.891
-0.826
-0.756
-0.718
-0.716
-0.724
-0.698
-0.624
-0.515
-0.389
-0.185
0.099
0.429
0.712
0.839
0.753
0.506
0.228
0.102
0.216
0.579
0.960
1.288
1.568
1.707
1.578
1.253
0.956
0.772
0.682
0.657
0.683
0.764
-2.128
-3.076
-3.047
-1.818
-0.940
-0.762
-0.821
-0.917
-0.986
-1.000
-0.990
-0.987
-0.997
-1.008
-0.974
-0.883
-0.723
-0.503
-0.207
0.154
0.524
0.806
0.923
0.870
0.717
0.550
0.461
0.527
0.663
0.840
0.990
1.118
1.162
1.078
0.893
0.726
0.630
0.595
0.600
0.633
0.696
-1.119
-1.050
-0.499
0.175
0.155
-0.298
-0.708
-0.981
-1.167
-1.258
-1.288
-1.297
-1.295
-1.272
-1.198
-1.029
-0.790
-0.490
-0.122
0.370
0.911
1.316
1.452
1.333
1.085
0.873
0.734
0.668
0.644
0.629
0.612
0.604
0.599
0.574
0.527
0.499
0.496
0.517
0.549
0.581
0.622
1.312
1.174
0.917
0.366
-0.305
-0.848
-1.172
-1.265
-1.187
-0.998
-0.785
-0.568
-0.378
-0.217
-0.089
0.009
0.088
0.159
0.229
0.302
0.363
0.405
0.429
0.435
0.423
0.392
0.341
0.282
0.229
0.187
0.159
0.148
0.147
0.155
0.171
0.193
0.218
0.246
0.277
0.309
0.341
1.461
0.971
0.458
-0.185
-0.905
-1.503
-1.840
-1.858
-1.656
-1.345
-1.042
-0.763
-0.536
-0.352
-0.210
-0.098
-0.008
0.063
0.127
0.184
0.235
0.272
0.297
0.310
0.309
0.291
0.259
0.220
0.184
0.158
0.143
0.139
0.145
0.158
0.177
0.200
0.227
0.255
0.285
0.316
0.347
1.794
0.900
0.107
-0.724
-1.586
-2.318
-2.656
-2.573
-2.178
-1.701
-1.285
-0.938
-0.667
-0.462
-0.306
-0.183
-0.090
-0.011
0.048
0.099
0.142
0.176
0.201
0.214
0.217
0.206
0.188
0.165
0.145
0.131
0.126
0.131
0.143
0.161
0.183
0.207
0.234
0.263
0.293
0.322
0.351
2.286
1.010
-0.047
-1.104
-2.165
-3.061
-3.450
-3.204
-2.621
-1.990
-1.466
-1.063
-0.768
-0.540
-0.372
-0.247
-0.148
-0.070
-0.010
0.038
0.077
0.106
0.126
0.140
0.144
0.141
0.132
0.121
0.114
0.110
0.113
0.125
0.141
0.163
0.187
0.214
0.242
0.271
0.300
0.328
0.355
2.833
1.335
0.033
-1.212
-2.402
-3.378
-3.776
-3.472
-2.814
-2.123
-1.549
-1.128
-0.817
-0.586
-0.415
-0.286
-0.187
-0.112
-0.052
-0.006
0.029
0.056
0.076
0.088
0.095
0.094
0.092
0.090
0.089
0.094
0.104
0.120
0.141
0.165
0.193
0.221
0.250
0.278
0.307
0.334
0.360
3.640
1.937
0.332
-1.031
-2.223
-3.108
-3.479
-3.248
-2.664
-2.031
-1.511
-1.118
-0.821
-0.600
-0.435
-0.308
-0.213
-0.139
-0.081
-0.037
-0.003
0.022
0.041
0.052
0.059
0.063
0.064
0.067
0.074
0.084
0.100
0.119
0.143
0.171
0.200
0.229
0.259
0.287
0.314
0.340
0.364
4.818
2.579
0.660
-0.710
-1.771
-2.491
-2.805
-2.666
-2.262
-1.795
-1.378
-1.040
-0.783
-0.585
-0.430
-0.314
-0.225
-0.154
-0.098
-0.056
-0.024
0.000
0.016
0.029
0.036
0.042
0.048
0.054
0.065
0.079
0.098
0.121
0.148
0.177
0.207
0.239
0.268
0.296
0.323
0.347
0.369
4.732
2.543
0.727
-0.489
-1.317
-1.860
-2.096
-2.059
-1.818
-1.505
-1.194
-0.931
-0.717
-0.546
-0.412
-0.306
-0.223
-0.159
-0.107
-0.066
-0.037
-0.013
0.003
0.015
0.024
0.031
0.039
0.048
0.062
0.079
0.102
0.127
0.157
0.186
0.219
0.248
0.279
0.306
0.331
0.354
0.374
2.947
1.630
0.457
-0.408
-1.007
-1.377
-1.555
-1.549
-1.416
-1.218
-1.006
-0.808
-0.637
-0.497
-0.382
-0.289
-0.214
-0.155
-0.107
-0.070
-0.042
-0.019
-0.002
0.009
0.019
0.027
0.036
0.050
0.064
0.085
0.109
0.137
0.167
0.198
0.230
0.261
0.289
0.317
0.341
0.362
0.380
1.281
0.662
0.040
-0.460
-0.830
-1.070
-1.191
-1.191
-1.111
-0.982
-0.831
-0.689
-0.556
-0.441
-0.345
-0.265
-0.199
-0.145
-0.101
-0.067
-0.040
-0.019
-0.003
0.009
0.019
0.030
0.041
0.055
0.072
0.095
0.119
0.149
0.180
0.211
0.243
0.274
0.302
0.328
0.350
0.370
0.385
0.229
-0.030
-0.302
-0.552
-0.749
-0.884
-0.951
-0.946
-0.890
-0.798
-0.693
-0.583
-0.480
-0.387
-0.306
-0.238
-0.179
-0.130
-0.091
-0.059
-0.034
-0.014
0.002
0.014
0.025
0.037
0.050
0.065
0.084
0.107
0.133
0.163
0.194
0.226
0.258
0.287
0.315
0.339
0.359
0.377
0.391
-0.367
-0.438
-0.528
-0.633
-0.719
-0.778
-0.801
-0.780
-0.733
-0.663
-0.580
-0.495
-0.413
-0.336
-0.268
-0.208
-0.157
-0.114
-0.078
-0.047
-0.024
-0.005
0.011
0.024
0.036
0.048
0.062
0.079
0.099
0.123
0.150
0.179
0.211
0.242
0.273
0.301
0.327
0.349
0.368
0.384
0.396
-0.647
-0.651
-0.661
-0.684
-0.705
-0.715
-0.703
-0.671
-0.620
-0.560
-0.489
-0.421
-0.352
-0.288
-0.231
-0.178
-0.132
-0.093
-0.060
-0.033
-0.010
0.009
0.024
0.037
0.050
0.063
0.078
0.095
0.117
0.141
0.168
0.198
0.228
0.259
0.288
0.315
0.339
0.360
0.377
0.390
0.400
-0.753
-0.738
-0.722
-0.714
-0.700
-0.674
-0.640
-0.592
-0.537
-0.480
-0.419
-0.360
-0.300
-0.246
-0.195
-0.148
-0.107
-0.071
-0.040
-0.014
0.007
0.025
0.041
0.054
0.067
0.081
0.097
0.115
0.138
0.161
0.189
0.217
0.247
0.276
0.304
0.328
0.350
0.369
0.384
0.395
0.403
-0.768
-0.757
-0.738
-0.712
-0.681
-0.634
-0.583
-0.528
-0.470
-0.414
-0.360
-0.308
-0.255
-0.207
-0.160
-0.118
-0.080
-0.047
-0.017
0.008
0.029
0.046
0.061
0.074
0.088
0.101
0.118
0.137
0.159
0.184
0.211
0.238
0.267
0.294
0.319
0.342
0.361
0.378
0.389
0.399
0.405
-0.765
-0.741
-0.716
-0.678
-0.626
-0.563
-0.504
-0.453
-0.403
-0.355
-0.309
-0.262
-0.215
-0.171
-0.129
-0.089
-0.053
-0.020
0.009
0.033
0.054
0.071
0.085
0.098
0.110
0.125
0.141
0.160
0.183
0.207
0.234
0.262
0.288
0.313
0.336
0.356
0.373
0.386
0.396
0.403
0.407
-0.742
-0.696
-0.644
-0.570
-0.496
-0.422
-0.385
-0.354
-0.325
-0.294
-0.258
-0.219
-0.180
-0.138
-0.098
-0.060
-0.024
0.009
0.038
0.063
0.083
0.100
0.114
0.125
0.137
0.150
0.166
0.186
0.208
0.234
0.261
0.288
0.313
0.337
0.356
0.372
0.385
0.395
0.402
0.406
0.408
-0.709
-0.615
-0.488
-0.343
-0.228
-0.181
-0.190
-0.225
-0.238
-0.234
-0.212
-0.182
-0.148
-0.109
-0.070
-0.032
0.005
0.040
0.071
0.097
0.118
0.134
0.146
0.156
0.165
0.176
0.193
0.212
0.237
0.264
0.292
0.320
0.343
0.363
0.379
0.391
0.400
0.407
0.409
0.411
0.410
-0.653
-0.485
-0.272
-0.034
0.142
0.143
0.031
-0.084
-0.153
-0.177
-0.174
-0.152
-0.121
-0.084
-0.044
-0.004
0.035
0.074
0.108
0.136
0.159
0.174
0.184
0.192
0.196
0.205
0.218
0.239
0.266
0.297
0.330
0.357
0.380
0.396
0.408
0.415
0.419
0.421
0.419
0.418
0.414
-0.547
-0.348
-0.082
0.218
0.421
0.370
0.193
0.016
-0.092
-0.139
-0.147
-0.131
-0.101
-0.065
-0.023
0.022
0.065
0.108
0.147
0.182
0.206
0.223
0.231
0.230
0.229
0.230
0.241
0.264
0.297
0.335
0.374
0.405
0.428
0.439
0.445
0.445
0.444
0.439
0.433
0.427
0.421
-0.444
-0.254
-0.011
0.259
0.423
0.374
0.199
0.025
-0.084
-0.129
-0.139
-0.123
-0.092
-0.049
-0.004
0.045
0.095
0.146
0.191
0.232
0.265
0.284
0.287
0.275
0.256
0.247
0.256
0.282
0.325
0.379
0.430
0.468
0.489
0.495
0.492
0.483
0.473
0.462
0.450
0.439
0.430
-0.356
-0.226
-0.060
0.111
0.217
0.190
0.070
-0.048
-0.125
-0.155
-0.153
-0.129
-0.089
-0.043
0.009
0.066
0.125
0.180
0.236
0.284
0.330
0.355
0.353
0.320
0.274
0.246
0.248
0.284
0.344
0.418
0.495
0.547
0.567
0.564
0.549
0.530
0.510
0.491
0.473
0.457
0.443
-0.314
-0.254
-0.170
-0.091
-0.053
-0.071
-0.125
-0.177
-0.208
-0.210
-0.186
-0.148
-0.099
-0.042
0.021
0.085
0.152
0.215
0.277
0.336
0.395
0.435
0.425
0.350
0.254
0.196
0.197
0.249
0.340
0.454
0.558
0.630
0.654
0.642
0.619
0.587
0.556
0.527
0.501
0.478
0.460
-0.314
-0.314
-0.311
-0.303
-0.307
-0.324
-0.339
-0.339
-0.325
-0.288
-0.239
-0.180
-0.116
-0.046
0.028
0.104
0.177
0.244
0.308
0.364
0.428
0.479
0.440
0.277
0.091
0.028
0.065
0.159
0.295
0.446
0.590
0.695
0.733
0.731
0.701
0.658
0.615
0.571
0.534
0.505
0.480
-0.350
-0.402
-0.463
-0.515
-0.567
-0.587
-0.576
-0.528
-0.462
-0.382
-0.303
-0.220
-0.138
-0.050
0.036
0.125
0.211
0.278
0.322
0.332
0.330
0.297
0.103
-0.228
-0.427
-0.387
-0.208
-0.003
0.187
0.375
0.559
0.705
0.802
0.830
0.810
0.755
0.689
0.624
0.572
0.534
0.505
-0.404
-0.506
-0.624
-0.748
-0.847
-0.888
-0.842
-0.740
-0.616
-0.490
-0.374
-0.267
-0.164
-0.062
0.044
0.152
0.251
0.319
0.312
0.212
-0.009
-0.478
-1.297
-2.021
-1.840
-1.201
-0.628
-0.245
0.017
0.232
0.453
0.677
0.890
1.011
1.003
0.907
0.793
0.693
0.618
0.565
0.530
-0.458
-0.602
-0.782
-0.986
-1.154
-1.214
-1.138
-0.971
-0.776
-0.598
-0.446
-0.312
-0.191
-0.073
0.053
0.179
0.298
0.360
0.300
0.045
-0.581
-1.949
-4.531
-6.273
-4.432
-2.315
-1.121
-0.511
-0.195
0.017
0.266
0.654
1.156
1.489
1.431
1.183
0.941
0.775
0.667
0.598
0.555
-0.478
-0.664
-0.907
-1.187
-1.428
-1.526
-1.406
-1.165
-0.912
-0.692
-0.509
-0.353
-0.213
-0.082
0.055
0.197
0.326
0.390
0.288
-0.077
-0.968
-3.059
-7.443
-10.624
-6.565
-3.021
-1.402
-0.706
-0.405
-0.278
-0.057
0.654
2.118
3.116
2.537
1.666
1.138
0.862
0.712
0.627
0.580
-0.438
-0.662
-0.942
-1.277
-1.567
-1.674
-1.546
-1.279
-0.990
-0.746
-0.550
-0.379
-0.228
-0.087
0.056
0.193
0.320
0.370
0.274
-0.059
-0.854
-2.556
-5.499
-7.337
-5.042
-2.593
-1.279
-0.723
-0.578
-0.654
-0.616
0.583
4.803
6.905
5.191
2.283
1.308
0.919
0.742
0.649
0.602
-0.287
-0.546
-0.858
-1.199
-1.488
-1.600
-1.496
-1.257
-0.996
-0.764
-0.564
-0.389
-0.227
-0.080
0.062
0.190
0.279
0.314
0.247
0.053
-0.377
-1.202
-2.388
-3.010
-2.459
-1.508
-0.849
-0.550
-0.575
-0.911
-1.254
-0.148
4.681
8.553
6.064
2.442
1.317
0.917
0.748
0.659
0.616
0.031
-0.309
-0.669
-1.006
-1.267
-1.376
-1.324
-1.158
-0.945
-0.740
-0.553
-0.377
-0.207
-0.043
0.110
0.225
0.273
0.245
0.207
0.187
0.164
-0.001
-0.338
-0.643
-0.695
-0.540
-0.338
-0.169
-0.232
-0.675
-1.340
-1.014
2.006
4.796
3.377
1.804
1.134
0.861
0.730
0.662
0.630
0.549
0.063
-0.414
-0.782
-1.030
-1.154
-1.137
-1.031
-0.874
-0.699
-0.520
-0.344
-0.160
0.034
0.240
0.423
0.443
0.242
0.075
0.236
0.671
1.056
1.132
0.858
0.439
0.126
0.178
0.605
0.909
0.336
-0.538
-0.782
0.069
1.134
1.362
1.126
0.911
0.780
0.703
0.661
0.642
1.165
0.473
-0.151
-0.586
-0.865
-0.991
-1.000
-0.932
-0.804
-0.650
-0.477
-0.295
-0.090
0.172
0.555
1.095
1.358
0.587
-0.216
0.088
1.189
2.348
2.820
2.292
1.303
0.482
0.518
2.499
4.046
2.870
0.691
0.012
0.110
0.503
0.746
0.798
0.761
0.715
0.682
0.660
0.655
1.503
0.726
0.005
-0.510
-0.806
-0.927
-0.934
-0.866
-0.746
-0.597
-0.421
-0.237
-0.015
0.322
1.019
2.912
4.187
2.452
-0.722
-0.384
1.822
4.327
5.078
3.832
1.938
0.368
0.094
3.035
7.981
4.536
1.595
0.589
0.453
0.558
0.664
0.714
0.708
0.691
0.673
0.666
0.669
1.508
0.820
-0.042
-0.638
-0.909
-0.969
-0.930
-0.842
-0.706
-0.538
-0.358
-0.175
0.034
0.383
1.234
4.148
7.033
2.929
-1.141
-0.808
2.121
5.588
6.377
4.342
1.925
-0.167
-1.310
0.932
3.375
3.565
1.441
0.882
0.750
0.750
0.758
0.745
0.719
0.690
0.675
0.672
0.687
1.667
0.909
-0.476
-1.167
-1.227
-1.112
-0.987
-0.843
-0.671
-0.478
-0.272
-0.103
0.043
0.275
0.841
2.405
3.702
2.017
-1.025
-0.608
1.556
3.913
4.455
3.114
1.298
-0.489
-1.805
-1.510
0.184
0.989
1.011
0.983
0.979
0.948
0.890
0.817
0.747
0.702
0.681
0.682
0.707
1.976
0.697
-1.830
-2.175
-1.705
-1.309
-1.061
-0.861
-0.658
-0.415
-0.170
-0.021
0.027
0.077
0.267
0.593
0.704
0.017
-0.628
-0.223
0.874
1.958
2.289
1.730
0.748
-0.310
-1.092
-1.051
-0.263
0.483
0.878
1.073
1.142
1.107
0.994
0.867
0.767
0.702
0.677
0.685
0.727
0.500
-1.332
-3.589
-3.081
-2.023
-1.432
-1.118
-0.912
-0.695
-0.428
-0.144
-0.013
-0.064
-0.159
-0.185
-0.147
-0.195
-0.338
-0.363
-0.056
0.527
1.032
1.212
0.992
0.525
0.023
-0.305
-0.268
0.127
0.570
0.903
1.106
1.193
1.145
1.011
0.865
0.753
0.688
0.663
0.675
0.739
-1.107
-2.496
-3.385
-2.784
-1.885
-1.378
-1.137
-0.992
-0.832
-0.598
-0.348
-0.230
-0.311
-0.459
-0.526
-0.530
-0.486
-0.413
-0.237
0.065
0.450
0.762
0.894
0.811
0.590
0.343
0.210
0.252
0.437
0.681
0.888
1.024
1.078
1.035
0.917
0.787
0.695
0.645
0.628
0.652
0.716
-1.427
-2.013
-2.198
-1.818
-1.391
-1.186
-1.145
-1.140
-1.090
-0.949
-0.781
-0.687
-0.730
-0.816
-0.842
-0.779
-0.634
-0.421
-0.136
0.245
0.633
0.943
1.057
1.004
0.837
0.664
0.553
0.537
0.604
0.691
0.777
0.833
0.854
0.813
0.740
0.662
0.609
0.585
0.591
0.611
0.662
-1.205
-1.317
-1.249
-1.032
-0.943
-1.034
-1.211
-1.369
-1.456
-1.421
-1.308
-1.216
-1.182
-1.171
-1.097
-0.915
-0.657
-0.362
0.027
0.566
1.136
1.595
1.732
1.575
1.288
1.030
0.854
0.751
0.690
0.649
0.610
0.585
0.568
0.553
0.536
0.525
0.523
0.529
0.546
0.568
0.598
1.228
0.941
0.619
0.228
-0.190
-0.536
-0.760
-0.834
-0.794
-0.675
-0.516
-0.350
-0.191
-0.051
0.061
0.146
0.212
0.275
0.345
0.412
0.472
0.497
0.495
0.470
0.436
0.398
0.356
0.311
0.272
0.238
0.217
0.203
0.200
0.204
0.215
0.231
0.251
0.276
0.303
0.333
0.365
1.507
0.998
0.510
0.004
-0.490
-0.888
-1.124
-1.179
-1.088
-0.916
-0.717
-0.519
-0.343
-0.196
-0.076
0.020
0.094
0.159
0.218
0.270
0.312
0.341
0.349
0.349
0.334
0.314
0.287
0.257
0.231
0.211
0.199
0.194
0.196
0.205
0.219
0.238
0.260
0.285
0.312
0.341
0.371
1.957
1.152
0.456
-0.199
-0.801
-1.273
-1.528
-1.541
-1.391
-1.145
-0.897
-0.660
-0.466
-0.305
-0.177
-0.076
0.006
0.072
0.126
0.172
0.209
0.235
0.249
0.256
0.252
0.243
0.228
0.211
0.196
0.188
0.182
0.184
0.192
0.205
0.223
0.243
0.266
0.291
0.318
0.346
0.375
2.602
1.494
0.540
-0.298
-1.038
-1.581
-1.855
-1.841
-1.625
-1.327
-1.026
-0.765
-0.554
-0.383
-0.247
-0.143
-0.060
0.006
0.060
0.103
0.136
0.162
0.178
0.187
0.191
0.187
0.182
0.174
0.167
0.166
0.169
0.176
0.189
0.205
0.225
0.248
0.272
0.297
0.324
0.350
0.378
3.617
2.160
0.846
-0.231
-1.088
-1.695
-2.000
-1.974
-1.727
-1.407
-1.091
-0.816
-0.602
-0.430
-0.294
-0.189
-0.106
-0.040
0.013
0.054
0.086
0.111
0.128
0.138
0.144
0.146
0.145
0.145
0.146
0.150
0.157
0.171
0.186
0.207
0.228
0.252
0.277
0.303
0.328
0.354
0.380
6.013
3.460
1.385
0.000
-0.964
-1.592
-1.887
-1.878
-1.665
-1.368
-1.072
-0.817
-0.610
-0.445
-0.316
-0.214
-0.134
-0.069
-0.019
0.020
0.052
0.074
0.092
0.103
0.111
0.116
0.120
0.124
0.130
0.139
0.151
0.167
0.187
0.208
0.232
0.257
0.283
0.308
0.333
0.357
0.381
10.419
5.267
1.928
0.255
-0.723
-1.315
-1.611
-1.627
-1.477
-1.242
-0.993
-0.772
-0.590
-0.437
-0.319
-0.223
-0.146
-0.086
-0.039
-0.001
0.029
0.051
0.067
0.080
0.089
0.097
0.103
0.110
0.120
0.133
0.148
0.167
0.189
0.213
0.237
0.263
0.288
0.313
0.338
0.361
0.383
10.561
5.414
1.963
0.368
-0.505
-1.026
-1.278
-1.328
-1.236
-1.065
-0.872
-0.698
-0.542
-0.411
-0.306
-0.219
-0.149
-0.094
-0.048
-0.013
0.014
0.036
0.052
0.064
0.075
0.084
0.093
0.103
0.115
0.131
0.149
0.170
0.193
0.218
0.244
0.270
0.295
0.320
0.343
0.364
0.384
6.116
3.383
1.421
0.279
-0.397
-0.793
-0.994
-1.050
-1.000
-0.882
-0.747
-0.609
-0.482
-0.373
-0.281
-0.204
-0.143
-0.092
-0.051
-0.018
0.009
0.029
0.045
0.058
0.068
0.079
0.089
0.101
0.116
0.132
0.152
0.175
0.199
0.225
0.252
0.278
0.303
0.326
0.348
0.368
0.386
2.612
1.657
0.745
0.080
-0.367
-0.644
-0.793
-0.836
-0.801
-0.723
-0.623
-0.519
-0.418
-0.328
-0.251
-0.184
-0.129
-0.084
-0.046
-0.016
0.009
0.028
0.043
0.056
0.068
0.079
0.090
0.104
0.119
0.139
0.159
0.184
0.208
0.235
0.262
0.287
0.311
0.334
0.354
0.373
0.389
1.086
0.659
0.230
-0.136
-0.396
-0.567
-0.656
-0.682
-0.654
-0.596
-0.518
-0.436
-0.356
-0.281
-0.217
-0.159
-0.112
-0.072
-0.037
-0.009
0.013
0.031
0.047
0.059
0.071
0.083
0.096
0.110
0.128
0.147
0.169
0.193
0.219
0.245
0.272
0.297
0.320
0.341
0.360
0.377
0.391
0.284
0.081
-0.122
-0.312
-0.450
-0.537
-0.581
-0.580
-0.550
-0.496
-0.433
-0.365
-0.300
-0.238
-0.182
-0.133
-0.091
-0.055
-0.024
0.002
0.023
0.040
0.054
0.067
0.079
0.092
0.105
0.121
0.139
0.159
0.182
0.206
0.231
0.258
0.284
0.307
0.329
0.349
0.367
0.381
0.394
-0.150
-0.256
-0.359
-0.453
-0.517
-0.543
-0.542
-0.517
-0.474
-0.422
-0.364
-0.305
-0.249
-0.196
-0.148
-0.105
-0.068
-0.034
-0.007
0.016
0.036
0.053
0.066
0.079
0.092
0.104
0.118
0.134
0.153
0.173
0.196
0.221
0.246
0.271
0.296
0.318
0.338
0.357
0.373
0.386
0.396
-0.386
-0.461
-0.527
-0.567
-0.584
-0.571
-0.530
-0.476
-0.419
-0.362
-0.306
-0.252
-0.204
-0.157
-0.114
-0.077
-0.042
-0.012
0.012
0.034
0.053
0.068
0.082
0.094
0.106
0.119
0.133
0.149
0.169
0.190
0.213
0.237
0.262
0.286
0.308
0.330
0.349
0.365
0.379
0.389
0.399
-0.517
-0.592
-0.650
-0.678
-0.657
-0.594
-0.520
-0.442
-0.372
-0.311
-0.255
-0.208
-0.162
-0.120
-0.082
-0.047
-0.015
0.012
0.036
0.057
0.074
0.088
0.100
0.111
0.124
0.136
0.151
0.168
0.187
0.209
0.232
0.256
0.280
0.302
0.324
0.342
0.359
0.373
0.385
0.393
0.401
-0.584
-0.660
-0.723
-0.735
-0.684
-0.579
-0.476
-0.388
-0.320
-0.259
-0.209
-0.165
-0.124
-0.086
-0.051
-0.017
0.012
0.039
0.063
0.083
0.099
0.113
0.123
0.133
0.144
0.156
0.172
0.188
0.208
0.231
0.255
0.278
0.300
0.322
0.341
0.357
0.371
0.383
0.391
0.398
0.404
-0.599
-0.666
-0.705
-0.663
-0.555
-0.429
-0.335
-0.286
-0.240
-0.201
-0.161
-0.127
-0.089
-0.055
-0.019
0.011
0.042
0.069
0.093
0.114
0.129
0.140
0.150
0.158
0.167
0.178
0.192
0.211
0.233
0.256
0.281
0.305
0.327
0.345
0.361
0.375
0.385
0.393
0.399
0.403
0.407
-0.547
-0.559
-0.485
-0.288
-0.061
0.025
-0.031
-0.104
-0.131
-0.131
-0.116
-0.090
-0.060
-0.026
0.007
0.040
0.073
0.103
0.129
0.149
0.165
0.173
0.179
0.185
0.191
0.202
0.215
0.236
0.261
0.287
0.314
0.339
0.359
0.375
0.388
0.397
0.402
0.407
0.409
0.410
0.410
-0.430
-0.331
-0.061
0.473
0.922
0.806
0.415
0.122
-0.014
-0.065
-0.074
-0.059
-0.033
-0.002
0.034
0.070
0.106
0.139
0.167
0.189
0.204
0.210
0.214
0.215
0.217
0.223
0.239
0.262
0.291
0.325
0.356
0.383
0.403
0.414
0.422
0.424
0.425
0.423
0.422
0.419
0.417
-0.281
-0.094
0.359
1.169
1.793
1.474
0.762
0.292
0.072
-0.020
-0.045
-0.039
-0.014
0.018
0.056
0.097
0.137
0.177
0.209
0.233
0.248
0.251
0.249
0.243
0.240
0.243
0.260
0.288
0.327
0.372
0.415
0.447
0.463
0.470
0.466
0.460
0.453
0.445
0.437
0.431
0.425
-0.163
0.039
0.462
1.143
1.630
1.354
0.745
0.313
0.085
-0.012
-0.038
-0.031
-0.006
0.031
0.075
0.122
0.169
0.214
0.253
0.278
0.293
0.292
0.281
0.267
0.255
0.253
0.270
0.307
0.366
0.435
0.498
0.541
0.552
0.543
0.526
0.506
0.488
0.472
0.458
0.446
0.436
-0.107
0.035
0.298
0.656
0.878
0.764
0.446
0.177
0.023
-0.042
-0.056
-0.042
-0.006
0.039
0.089
0.143
0.198
0.251
0.291
0.321
0.332
0.327
0.302
0.271
0.246
0.237
0.261
0.315
0.401
0.514
0.619
0.680
0.680
0.643
0.600
0.563
0.531
0.505
0.483
0.465
0.451
-0.109
-0.047
0.069
0.204
0.274
0.229
0.097
-0.017
-0.088
-0.111
-0.099
-0.064
-0.017
0.038
0.099
0.164
0.229
0.285
0.326
0.348
0.354
0.333
0.286
0.228
0.180
0.168
0.205
0.292
0.423
0.597
0.777
0.872
0.844
0.763
0.689
0.631
0.582
0.544
0.511
0.486
0.468
-0.165
-0.169
-0.162
-0.154
-0.157
-0.191
-0.231
-0.251
-0.241
-0.207
-0.160
-0.101
-0.038
0.034
0.108
0.188
0.266
0.327
0.358
0.361
0.332
0.267
0.177
0.072
-0.001
0.012
0.086
0.213
0.395
0.630
0.889
1.033
0.985
0.880
0.786
0.709
0.642
0.589
0.544
0.512
0.487
-0.243
-0.309
-0.385
-0.477
-0.553
-0.590
-0.576
-0.509
-0.420
-0.326
-0.236
-0.149
-0.063
0.025
0.123
0.222
0.324
0.394
0.404
0.349
0.222
0.047
-0.185
-0.368
-0.410
-0.305
-0.133
0.064
0.289
0.550
0.829
1.011
1.034
0.976
0.895
0.804
0.714
0.641
0.583
0.538
0.509
-0.330
-0.459
-0.627
-0.830
-1.001
-1.070
-0.993
-0.820
-0.631
-0.463
-0.322
-0.202
-0.092
0.017
0.140
0.280
0.419
0.518
0.488
0.318
0.007
-0.444
-0.953
-1.259
-1.163
-0.811
-0.446
-0.146
0.100
0.340
0.592
0.839
1.014
1.085
1.050
0.940
0.808
0.704
0.624
0.568
0.531
-0.406
-0.599
-0.875
-1.238
-1.587
-1.708
-1.532
-1.184
-0.860
-0.601
-0.405
-0.252
-0.119
0.012
0.165
0.345
0.558
0.708
0.647
0.310
-0.255
-1.094
-2.055
-2.560
-2.161
-1.380
-0.760
-0.388
-0.157
-0.005
0.180
0.529
1.030
1.378
1.383
1.163
0.931
0.771
0.664
0.594
0.553
-0.442
-0.689
-1.085
-1.634
-2.223
-2.444
-2.100
-1.544
-1.062
-0.717
-0.472
-0.291
-0.138
0.007
0.177
0.393
0.657
0.859
0.788
0.324
-0.425
-1.476
-2.781
-3.432
-2.739
-1.678
-0.953
-0.576
-0.472
-0.563
-0.644
-0.178
1.253
2.500
2.246
1.529
1.085
0.836
0.696
0.617
0.572
-0.391
-0.693
-1.148
-1.813
-2.549
-2.827
-2.406
-1.710
-1.157
-0.773
-0.510
-0.313
-0.147
0.004
0.173
0.376
0.624
0.810
0.726
0.297
-0.385
-1.304
-2.360
-2.848
-2.330
-1.482
-0.901
-0.666
-0.792
-1.351
-2.310
-2.242
2.226
5.297
4.315
2.023
1.201
0.873
0.712
0.631
0.588
-0.198
-0.546
-1.018
-1.622
-2.244
-2.493
-2.166
-1.608
-1.123
-0.767
-0.505
-0.308
-0.140
0.014
0.167
0.316
0.460
0.539
0.473
0.214
-0.180
-0.705
-1.258
-1.559
-1.349
-0.941
-0.637
-0.583
-0.948
-2.064
-4.642
-7.137
-1.079
5.332
5.065
2.055
1.169
0.847
0.707
0.636
0.600
0.322
-0.196
-0.714
-1.221
-1.650
-1.837
-1.676
-1.336
-0.989
-0.702
-0.466
-0.271
-0.106
0.048
0.174
0.262
0.284
0.217
0.129
0.071
0.077
-0.007
-0.209
-0.407
-0.463
-0.379
-0.277
-0.276
-0.671
-1.925
-4.705
-8.022
-3.732
2.352
2.320
1.431
0.972
0.776
0.681
0.632
0.608
1.381
0.438
-0.306
-0.810
-1.152
-1.298
-1.239
-1.065
-0.831
-0.610
-0.404
-0.213
-0.038
0.126
0.271
0.317
0.158
-0.209
-0.444
-0.208
0.365
0.822
0.875
0.559
0.216
0.038
0.129
0.392
0.301
-0.683
-2.451
-3.730
-2.521
-0.293
0.695
0.821
0.760
0.693
0.648
0.627
0.616
3.126
1.233
0.130
-0.481
-0.819
-0.970
-0.967
-0.864
-0.699
-0.513
-0.322
-0.130
0.058
0.252
0.473
0.626
0.238
-1.067
-2.007
-1.079
0.791
2.520
2.744
1.719
0.722
0.281
0.511
1.639
2.621
1.340
-0.342
-1.151
-0.932
-0.210
0.332
0.562
0.629
0.635
0.626
0.624
0.626
4.083
1.812
0.495
-0.253
-0.638
-0.809
-0.821
-0.745
-0.601
-0.419
-0.224
-0.029
0.164
0.398
0.764
1.392
1.344
-2.982
-6.939
-3.422
1.826
6.940
7.345
3.411
1.111
0.242
0.526
2.726
4.313
3.152
0.858
0.040
-0.065
0.149
0.377
0.521
0.586
0.610
0.618
0.624
0.638
3.644
2.309
0.892
-0.121
-0.597
-0.775
-0.780
-0.685
-0.525
-0.314
-0.095
0.105
0.270
0.476
0.902
1.954
1.745
-5.095
-9.460
-5.666
2.681
9.109
9.377
4.525
1.125
-0.012
0.017
1.455
3.233
2.273
1.042
0.531
0.393
0.439
0.516
0.572
0.598
0.611
0.619
0.632
0.650
5.188
4.843
1.771
-0.045
-0.707
-0.855
-0.816
-0.674
-0.462
-0.177
0.121
0.316
0.381
0.447
0.655
1.062
0.745
-3.447
-7.174
-3.577
1.583
6.723
6.971
3.065
0.789
-0.208
-0.425
0.085
0.838
0.998
0.818
0.681
0.634
0.638
0.642
0.639
0.631
0.623
0.624
0.635
0.661
7.563
7.493
3.065
-0.249
-0.958
-1.014
-0.905
-0.714
-0.428
-0.005
0.480
0.717
0.565
0.339
0.258
0.193
-0.310
-1.566
-2.374
-1.344
0.586
2.261
2.462
1.463
0.473
-0.135
-0.347
-0.170
0.220
0.547
0.684
0.744
0.763
0.759
0.726
0.689
0.652
0.631
0.626
0.637
0.669
5.841
5.526
1.565
-0.915
-1.292
-1.196
-1.032
-0.818
-0.474
0.097
0.895
1.216
0.707
0.185
-0.098
-0.281
-0.510
-0.818
-0.899
-0.454
0.311
0.929
1.085
0.801
0.395
0.084
-0.041
0.038
0.269
0.503
0.676
0.776
0.809
0.800
0.756
0.700
0.654
0.623
0.617
0.631
0.670
0.957
0.565
-0.960
-1.580
-1.531
-1.349
-1.196
-1.018
-0.711
-0.149
0.633
0.968
0.417
-0.163
-0.472
-0.592
-0.619
-0.580
-0.420
-0.091
0.339
0.679
0.803
0.713
0.532
0.370
0.301
0.324
0.446
0.579
0.696
0.765
0.792
0.770
0.723
0.671
0.627
0.601
0.598
0.611
0.651
-1.231
-1.615
-1.851
-1.776
-1.571
-1.446
-1.394
-1.346
-1.175
-0.813
-0.316
-0.108
-0.336
-0.677
-0.853
-0.855
-0.729
-0.496
-0.177
0.201
0.594
0.897
1.021
0.974
0.823
0.689
0.602
0.584
0.611
0.654
0.689
0.705
0.704
0.680
0.646
0.609
0.582
0.570
0.569
0.584
0.612
-1.507
-1.731
-1.715
-1.582
-1.487
-1.524
-1.668
-1.803
-1.828
-1.637
-1.328
-1.101
-1.095
-1.208
-1.225
-1.055
-0.734
-0.366
0.064
0.581
1.153
1.570
1.699
1.547
1.285
1.052
0.907
0.814
0.756
0.708
0.656
0.612
0.577
0.553
0.541
0.531
0.530
0.532
0.540
0.553
0.568
1.153
0.869
0.564
0.256
-0.038
-0.280
-0.437
-0.500
-0.481
-0.402
-0.288
-0.155
-0.016
0.104
0.200
0.271
0.325
0.376
0.433
0.495
0.545
0.558
0.541
0.503
0.459
0.418
0.380
0.342
0.310
0.284
0.264
0.253
0.246
0.248
0.256
0.268
0.286
0.307
0.332
0.360
0.392
1.455
1.014
0.596
0.199
-0.163
-0.452
-0.635
-0.696
-0.667
-0.572
-0.444
-0.303
-0.169
-0.048
0.049
0.127
0.190
0.242
0.291
0.337
0.374
0.391
0.393
0.380
0.361
0.340
0.317
0.294
0.272
0.256
0.246
0.240
0.241
0.247
0.259
0.274
0.293
0.315
0.341
0.369
0.399
1.902
1.269
0.684
0.160
-0.286
-0.627
-0.831
-0.892
-0.842
-0.728
-0.573
-0.424
-0.280
-0.160
-0.058
0.026
0.092
0.148
0.193
0.232
0.263
0.283
0.293
0.294
0.287
0.278
0.266
0.252
0.241
0.233
0.229
0.230
0.236
0.246
0.260
0.278
0.298
0.321
0.346
0.373
0.403
2.562
1.701
0.898
0.206
-0.350
-0.748
-0.978
-1.040
-0.973
-0.837
-0.671
-0.508
-0.361
-0.235
-0.131
-0.045
0.022
0.077
0.123
0.161
0.189
0.210
0.223
0.230
0.230
0.228
0.224
0.218
0.214
0.213
0.214
0.221
0.231
0.244
0.261
0.280
0.302
0.325
0.350
0.376
0.404
3.778
2.519
1.309
0.368
-0.320
-0.778
-1.036
-1.103
-1.035
-0.887
-0.717
-0.552
-0.406
-0.279
-0.178
-0.094
-0.025
0.029
0.073
0.109
0.138
0.158
0.173
0.182
0.188
0.190
0.190
0.191
0.192
0.197
0.204
0.214
0.227
0.243
0.261
0.282
0.304
0.327
0.352
0.377
0.403
7.044
4.131
1.929
0.618
-0.197
-0.708
-0.981
-1.071
-1.005
-0.875
-0.714
-0.559
-0.418
-0.299
-0.202
-0.121
-0.055
-0.003
0.041
0.075
0.102
0.122
0.137
0.149
0.156
0.162
0.166
0.171
0.177
0.185
0.196
0.209
0.224
0.243
0.263
0.285
0.307
0.330
0.354
0.377
0.402
12.332
6.649
2.567
0.849
-0.056
-0.579
-0.855
-0.944
-0.915
-0.806
-0.671
-0.531
-0.407
-0.299
-0.208
-0.133
-0.070
-0.021
0.020
0.051
0.077
0.098
0.113
0.125
0.135
0.142
0.149
0.157
0.165
0.177
0.191
0.206
0.225
0.244
0.265
0.288
0.310
0.333
0.356
0.378
0.400
12.836
6.916
2.591
0.903
0.040
-0.440
-0.699
-0.796
-0.783
-0.704
-0.597
-0.482
-0.375
-0.279
-0.199
-0.132
-0.075
-0.029
0.008
0.039
0.063
0.082
0.098
0.110
0.120
0.130
0.138
0.149
0.160
0.173
0.189
0.207
0.226
0.248
0.269
0.291
0.314
0.336
0.358
0.378
0.398
7.744
4.200
1.948
0.734
0.053
-0.343
-0.562
-0.650
-0.646
-0.592
-0.510
-0.420
-0.332
-0.252
-0.182
-0.121
-0.071
-0.030
0.005
0.033
0.056
0.075
0.089
0.102
0.113
0.123
0.134
0.144
0.158
0.173
0.190
0.209
0.229
0.252
0.274
0.296
0.318
0.340
0.360
0.379
0.398
3.229
2.169
1.163
0.450
-0.014
-0.300
-0.457
-0.527
-0.529
-0.491
-0.427
-0.356
-0.283
-0.216
-0.157
-0.104
-0.059
-0.023
0.008
0.034
0.055
0.072
0.087
0.099
0.110
0.121
0.132
0.145
0.160
0.176
0.194
0.214
0.235
0.257
0.280
0.302
0.323
0.344
0.363
0.380
0.397
1.516
1.053
0.572
0.172
-0.116
-0.297
-0.403
-0.441
-0.439
-0.405
-0.351
-0.291
-0.234
-0.177
-0.127
-0.082
-0.044
-0.011
0.017
0.039
0.059
0.075
0.089
0.101
0.112
0.124
0.136
0.149
0.164
0.182
0.201
0.221
0.243
0.265
0.287
0.309
0.329
0.348
0.366
0.382
0.397
0.664
0.414
0.157
-0.065
-0.231
-0.336
-0.384
-0.395
-0.373
-0.335
-0.286
-0.237
-0.187
-0.139
-0.096
-0.058
-0.024
0.005
0.029
0.050
0.068
0.083
0.096
0.107
0.118
0.130
0.142
0.157
0.172
0.190
0.209
0.231
0.252
0.274
0.296
0.316
0.335
0.354
0.370
0.384
0.397
0.176
0.009
-0.145
-0.283
-0.367
-0.404
-0.399
-0.373
-0.331
-0.284
-0.236
-0.187
-0.143
-0.101
-0.065
-0.031
-0.002
0.024
0.046
0.065
0.080
0.093
0.105
0.116
0.128
0.139
0.152
0.166
0.183
0.201
0.221
0.242
0.264
0.284
0.305
0.325
0.343
0.360
0.374
0.387
0.398
-0.136
-0.280
-0.410
-0.501
-0.535
-0.507
-0.446
-0.374
-0.306
-0.243
-0.191
-0.145
-0.102
-0.066
-0.033
-0.003
0.023
0.046
0.066
0.083
0.097
0.109
0.119
0.130
0.140
0.151
0.164
0.179
0.196
0.215
0.235
0.255
0.276
0.297
0.316
0.335
0.351
0.366
0.379
0.390
0.399
-0.343
-0.514
-0.665
-0.758
-0.747
-0.641
-0.509
-0.385
-0.283
-0.211
-0.152
-0.106
-0.066
-0.032
-0.002
0.025
0.050
0.072
0.090
0.106
0.118
0.129
0.138
0.146
0.156
0.167
0.179
0.195
0.212
0.232
0.251
0.272
0.293
0.312
0.331
0.347
0.361
0.374
0.385
0.394
0.401
-0.483
-0.707
-0.931
-1.045
-0.978
-0.768
-0.542
-0.373
-0.251
-0.170
-0.112
-0.067
-0.031
0.001
0.029
0.055
0.079
0.100
0.118
0.133
0.143
0.152
0.160
0.167
0.175
0.184
0.197
0.213
0.231
0.251
0.272
0.293
0.313
0.331
0.348
0.362
0.374
0.383
0.392
0.398
0.404
-0.548
-0.822
-1.102
-1.238
-1.046
-0.707
-0.434
-0.282
-0.183
-0.118
-0.070
-0.032
0.002
0.031
0.059
0.085
0.111
0.133
0.152
0.166
0.175
0.182
0.185
0.189
0.196
0.204
0.216
0.233
0.253
0.276
0.299
0.320
0.339
0.356
0.369
0.380
0.388
0.395
0.400
0.404
0.408
-0.483
-0.725
-0.914
-0.762
-0.272
-0.004
-0.006
-0.059
-0.065
-0.048
-0.022
0.004
0.032
0.059
0.088
0.117
0.145
0.170
0.191
0.205
0.214
0.216
0.215
0.216
0.217
0.224
0.238
0.257
0.280
0.308
0.334
0.356
0.375
0.389
0.397
0.403
0.407
0.410
0.411
0.412
0.413
-0.306
-0.364
-0.108
1.122
2.693
2.023
0.847
0.284
0.090
0.028
0.021
0.034
0.057
0.086
0.116
0.149
0.182
0.213
0.236
0.252
0.258
0.255
0.249
0.244
0.241
0.245
0.260
0.282
0.314
0.348
0.382
0.408
0.425
0.433
0.436
0.435
0.432
0.429
0.425
0.422
0.421
-0.076
0.074
0.839
3.493
5.806
4.412
1.585
0.565
0.210
0.085
0.053
0.056
0.075
0.104
0.139
0.178
0.220
0.258
0.288
0.305
0.306
0.297
0.282
0.268
0.260
0.260
0.278
0.310
0.355
0.406
0.454
0.487
0.501
0.499
0.488
0.475
0.464
0.453
0.443
0.436
0.430
0.090
0.297
1.039
2.907
4.921
3.389
1.486
0.593
0.235
0.099
0.058
0.061
0.083
0.118
0.159
0.207
0.257
0.306
0.343
0.361
0.357
0.337
0.307
0.283
0.267
0.266
0.290
0.338
0.408
0.495
0.576
0.620
0.622
0.594
0.560
0.528
0.503
0.482
0.465
0.452
0.442
0.166
0.295
0.687
1.395
1.915
1.570
0.878
0.399
0.159
0.065
0.040
0.050
0.078
0.120
0.172
0.229
0.291
0.347
0.391
0.405
0.393
0.360
0.316
0.273
0.251
0.249
0.281
0.355
0.471
0.626
0.791
0.867
0.820
0.732
0.654
0.596
0.552
0.517
0.490
0.471
0.456
0.127
0.166
0.300
0.517
0.652
0.542
0.316
0.125
0.020
-0.012
-0.008
0.022
0.065
0.119
0.182
0.250
0.321
0.384
0.428
0.435
0.402
0.348
0.281
0.219
0.184
0.188
0.241
0.348
0.527
0.811
1.187
1.359
1.144
0.915
0.770
0.674
0.607
0.557
0.520
0.493
0.474
0.023
-0.006
-0.009
0.
-0.009
-0.062
-0.127
-0.157
-0.155
-0.125
-0.078
-0.021
0.041
0.111
0.190
0.278
0.366
0.435
0.468
0.445
0.375
0.274
0.168
0.081
0.039
0.056
0.146
0.291
0.538
0.958
1.676
2.000
1.497
1.094
0.890
0.761
0.672
0.602
0.553
0.517
0.491
-0.108
-0.194
-0.307
-0.428
-0.536
-0.601
-0.575
-0.487
-0.377
-0.263
-0.164
-0.076
0.012
0.101
0.205
0.323
0.452
0.545
0.554
0.462
0.304
0.120
-0.064
-0.191
-0.218
-0.152
-0.023
0.175
0.445
0.863
1.488
1.841
1.511
1.203
1.001
0.855
0.738
0.649
0.587
0.541
0.511
-0.234
-0.388
-0.613
-0.919
-1.216
-1.327
-1.195
-0.915
-0.640
-0.425
-0.261
-0.133
-0.019
0.095
0.233
0.413
0.635
0.821
0.807
0.565
0.218
-0.131
-0.432
-0.610
-0.592
-0.443
-0.230
-0.011
0.249
0.568
0.951
1.249
1.318
1.243
1.112
0.956
0.811
0.701
0.620
0.566
0.530
-0.341
-0.577
-0.967
-1.589
-2.311
-2.608
-2.164
-1.494
-0.957
-0.597
-0.358
-0.189
-0.048
0.094
0.275
0.550
0.969
1.390
1.390
0.825
0.176
-0.398
-0.837
-1.051
-0.968
-0.696
-0.428
-0.205
-0.031
0.109
0.304
0.623
1.024
1.260
1.239
1.066
0.887
0.746
0.649
0.583
0.547
-0.412
-0.723
-1.300
-2.407
-4.090
-4.801
-3.585
-2.134
-1.240
-0.739
-0.433
-0.228
-0.066
0.089
0.297
0.645
1.280
2.139
2.172
1.136
0.169
-0.540
-1.060
-1.269
-1.123
-0.783
-0.515
-0.386
-0.425
-0.642
-0.988
-0.955
0.017
1.150
1.420
1.203
0.947
0.776
0.668
0.599
0.560
-0.402
-0.765
-1.440
-2.841
-5.314
-6.612
-4.478
-2.471
-1.375
-0.805
-0.467
-0.244
-0.071
0.091
0.290
0.617
1.220
2.003
2.007
1.030
0.132
-0.499
-0.933
-1.079
-0.908
-0.631
-0.463
-0.503
-0.862
-1.865
-4.068
-6.473
-3.701
0.617
1.572
1.266
0.957
0.769
0.667
0.607
0.569
-0.248
-0.663
-1.264
-2.367
-4.060
-4.870
-3.618
-2.180
-1.286
-0.774
-0.451
-0.228
-0.055
0.099
0.257
0.469
0.784
1.080
1.028
0.539
0.069
-0.291
-0.531
-0.617
-0.513
-0.358
-0.324
-0.517
-1.180
-3.084
-9.563
-14.597
-10.442
-1.459
1.138
1.094
0.872
0.731
0.646
0.603
0.577
0.297
-0.319
-0.901
-1.577
-2.338
-2.666
-2.273
-1.598
-1.051
-0.666
-0.386
-0.174
-0.005
0.140
0.253
0.332
0.355
0.299
0.196
0.074
0.046
0.012
-0.077
-0.154
-0.177
-0.144
-0.156
-0.365
-1.066
-3.075
-9.737
-15.201
-11.765
-3.237
0.139
0.675
0.704
0.657
0.617
0.596
0.583
1.923
0.442
-0.421
-0.949
-1.330
-1.510
-1.391
-1.113
-0.802
-0.525
-0.289
-0.084
0.087
0.223
0.305
0.244
-0.037
-0.509
-0.764
-0.513
0.063
0.500
0.543
0.238
-0.026
-0.088
-0.028
-0.017
-0.429
-1.730
-4.468
-7.710
-6.017
-2.178
-0.245
0.369
0.550
0.587
0.590
0.589
0.593
5.717
1.638
0.128
-0.509
-0.829
-0.972
-0.950
-0.806
-0.605
-0.388
-0.167
0.040
0.217
0.353
0.411
0.223
-0.631
-2.298
-3.270
-1.982
0.198
1.914
1.935
0.735
-0.110
-0.256
0.022
0.438
0.520
-0.231
-1.425
-2.261
-1.953
-0.938
-0.121
0.298
0.475
0.545
0.572
0.589
0.605
6.906
2.505
0.638
-0.187
-0.573
-0.730
-0.730
-0.637
-0.469
-0.258
-0.025
0.203
0.386
0.512
0.544
0.199
-1.668
-7.984
-10.334
-6.282
0.855
6.141
6.014
1.650
-0.514
-0.662
-0.117
0.691
1.184
0.724
-0.047
-0.512
-0.507
-0.209
0.119
0.351
0.469
0.532
0.568
0.596
0.620
5.327
2.929
1.183
0.089
-0.456
-0.655
-0.661
-0.557
-0.365
-0.112
0.168
0.413
0.561
0.620
0.601
0.179
-2.506
-10.434
-19.690
-9.014
1.466
8.286
7.950
2.244
-0.973
-1.054
-0.394
0.413
0.966
0.832
0.426
0.156
0.106
0.199
0.324
0.431
0.497
0.542
0.573
0.600
0.628
5.998
5.578
2.305
0.301
-0.468
-0.695
-0.686
-0.544
-0.281
0.104
0.537
0.796
0.784
0.642
0.484
0.019
-1.956
-8.233
-10.533
-6.449
0.582
5.831
5.716
1.220
-0.896
-0.991
-0.502
0.027
0.457
0.581
0.496
0.411
0.396
0.425
0.467
0.509
0.538
0.555
0.577
0.599
0.627
8.159
8.431
3.852
0.238
-0.673
-0.858
-0.798
-0.594
-0.213
0.461
1.464
1.911
1.274
0.629
0.242
-0.173
-1.110
-2.743
-3.622
-2.228
-0.009
1.656
1.637
0.410
-0.423
-0.564
-0.341
-0.031
0.262
0.437
0.508
0.533
0.544
0.555
0.564
0.566
0.566
0.571
0.579
0.597
0.622
5.847
5.679
2.046
-0.567
-1.098
-1.109
-0.989
-0.751
-0.261
0.860
3.099
3.645
2.092
0.549
-0.078
-0.422
-0.791
-1.196
-1.290
-0.813
-0.025
0.544
0.620
0.304
-0.015
-0.113
-0.034
0.130
0.315
0.462
0.554
0.602
0.626
0.625
0.611
0.594
0.579
0.575
0.576
0.591
0.614
-0.075
-0.674
-1.560
-1.712
-1.562
-1.397
-1.259
-1.051
-0.598
0.516
2.812
3.366
1.775
0.125
-0.518
-0.751
-0.826
-0.795
-0.612
-0.274
0.137
0.447
0.550
0.475
0.342
0.285
0.296
0.367
0.471
0.559
0.617
0.647
0.655
0.643
0.619
0.596
0.575
0.566
0.566
0.577
0.597
-2.733
-3.562
-3.080
-2.307
-1.852
-1.672
-1.625
-1.561
-1.296
-0.624
0.486
0.990
0.195
-0.653
-1.093
-1.173
-1.001
-0.709
-0.351
0.048
0.437
0.710
0.824
0.795
0.709
0.636
0.601
0.624
0.653
0.678
0.680
0.670
0.649
0.624
0.599
0.575
0.559
0.551
0.550
0.558
0.572
-2.501
-2.997
-2.713
-2.186
-1.919
-1.920
-2.100
-2.305
-2.351
-1.980
-1.308
-0.837
-0.990
-1.465
-1.715
-1.574
-1.114
-0.574
-0.064
0.444
0.951
1.285
1.395
1.299
1.126
0.984
0.920
0.881
0.852
0.807
0.740
0.672
0.621
0.583
0.557
0.543
0.537
0.533
0.535
0.539
0.543
1.097
0.840
0.581
0.329
0.105
-0.070
-0.189
-0.245
-0.238
-0.187
-0.100
0.011
0.126
0.232
0.316
0.373
0.409
0.447
0.489
0.538
0.571
0.581
0.558
0.517
0.474
0.436
0.402
0.371
0.346
0.325
0.307
0.296
0.290
0.289
0.295
0.304
0.319
0.339
0.363
0.391
0.425
1.368
1.014
0.668
0.349
0.066
-0.148
-0.293
-0.358
-0.357
-0.308
-0.224
-0.125
-0.022
0.076
0.153
0.218
0.268
0.309
0.349
0.382
0.412
0.422
0.420
0.406
0.387
0.367
0.347
0.328
0.311
0.297
0.288
0.283
0.283
0.287
0.295
0.309
0.325
0.346
0.371
0.400
0.432
1.756
1.277
0.807
0.390
0.042
-0.224
-0.389
-0.465
-0.468
-0.411
-0.324
-0.223
-0.124
-0.031
0.046
0.113
0.166
0.212
0.249
0.282
0.305
0.321
0.326
0.326
0.318
0.310
0.299
0.288
0.279
0.274
0.270
0.271
0.276
0.283
0.296
0.310
0.329
0.351
0.375
0.404
0.435
2.324
1.681
1.045
0.495
0.058
-0.264
-0.455
-0.543
-0.545
-0.484
-0.396
-0.293
-0.194
-0.103
-0.025
0.041
0.096
0.141
0.178
0.209
0.233
0.249
0.261
0.266
0.266
0.264
0.260
0.256
0.254
0.253
0.255
0.260
0.268
0.280
0.294
0.311
0.331
0.353
0.378
0.404
0.433
3.305
2.357
1.425
0.666
0.120
-0.250
-0.475
-0.576
-0.578
-0.519
-0.433
-0.333
-0.235
-0.148
-0.071
-0.006
0.048
0.093
0.129
0.159
0.183
0.200
0.213
0.221
0.227
0.228
0.230
0.231
0.234
0.237
0.243
0.252
0.263
0.277
0.293
0.311
0.332
0.354
0.378
0.403
0.430
5.276
3.483
1.932
0.896
0.222
-0.199
-0.440
-0.551
-0.567
-0.513
-0.434
-0.342
-0.251
-0.167
-0.096
-0.035
0.018
0.060
0.095
0.124
0.146
0.165
0.178
0.189
0.197
0.202
0.207
0.212
0.217
0.224
0.234
0.245
0.259
0.275
0.292
0.311
0.332
0.354
0.377
0.401
0.426
8.936
4.902
2.382
1.072
0.326
-0.124
-0.378
-0.494
-0.514
-0.476
-0.406
-0.326
-0.246
-0.169
-0.103
-0.047
0.001
0.041
0.074
0.101
0.123
0.141
0.155
0.166
0.174
0.183
0.190
0.197
0.205
0.215
0.227
0.241
0.257
0.274
0.292
0.312
0.332
0.354
0.376
0.399
0.421
9.387
4.965
2.404
1.087
0.359
-0.059
-0.301
-0.412
-0.442
-0.418
-0.363
-0.294
-0.223
-0.158
-0.098
-0.047
-0.004
0.032
0.063
0.088
0.109
0.125
0.139
0.151
0.161
0.169
0.178
0.188
0.198
0.210
0.224
0.239
0.256
0.274
0.293
0.313
0.334
0.354
0.375
0.395
0.416
5.412
3.500
1.893
0.914
0.325
-0.029
-0.236
-0.334
-0.366
-0.347
-0.305
-0.249
-0.192
-0.136
-0.084
-0.040
-0.001
0.032
0.059
0.082
0.101
0.117
0.130
0.142
0.151
0.161
0.172
0.182
0.194
0.208
0.222
0.239
0.257
0.275
0.295
0.315
0.335
0.355
0.374
0.394
0.412
2.887
2.070
1.261
0.642
0.225
-0.039
-0.194
-0.273
-0.295
-0.282
-0.249
-0.202
-0.154
-0.107
-0.063
-0.026
0.009
0.038
0.061
0.082
0.100
0.114
0.127
0.138
0.148
0.159
0.169
0.180
0.194
0.208
0.224
0.241
0.260
0.279
0.299
0.318
0.338
0.356
0.375
0.392
0.409
1.572
1.162
0.729
0.361
0.093
-0.082
-0.184
-0.233
-0.242
-0.224
-0.194
-0.154
-0.114
-0.074
-0.037
-0.005
0.024
0.048
0.069
0.087
0.103
0.116
0.128
0.139
0.149
0.159
0.170
0.183
0.196
0.211
0.228
0.246
0.264
0.284
0.303
0.322
0.341
0.359
0.376
0.392
0.406
0.830
0.581
0.327
0.100
-0.062
-0.164
-0.211
-0.222
-0.207
-0.180
-0.145
-0.110
-0.074
-0.040
-0.010
0.018
0.042
0.063
0.082
0.097
0.111
0.122
0.133
0.143
0.152
0.163
0.174
0.187
0.201
0.217
0.234
0.252
0.271
0.290
0.309
0.327
0.345
0.362
0.377
0.392
0.405
0.358
0.170
-0.014
-0.165
-0.255
-0.285
-0.272
-0.237
-0.192
-0.146
-0.105
-0.069
-0.036
-0.006
0.020
0.044
0.064
0.082
0.098
0.112
0.123
0.133
0.142
0.151
0.160
0.170
0.181
0.194
0.209
0.226
0.243
0.261
0.279
0.299
0.317
0.334
0.350
0.366
0.380
0.392
0.404
0.027
-0.170
-0.356
-0.490
-0.521
-0.472
-0.378
-0.277
-0.192
-0.122
-0.072
-0.031
0.000
0.028
0.051
0.071
0.089
0.105
0.118
0.130
0.140
0.149
0.155
0.162
0.171
0.180
0.191
0.205
0.220
0.236
0.254
0.273
0.291
0.309
0.326
0.343
0.358
0.371
0.384
0.395
0.404
-0.234
-0.505
-0.783
-0.958
-0.950
-0.767
-0.539
-0.342
-0.202
-0.105
-0.041
0.004
0.035
0.061
0.082
0.100
0.117
0.131
0.143
0.153
0.161
0.167
0.173
0.178
0.185
0.193
0.204
0.217
0.233
0.250
0.269
0.287
0.306
0.323
0.339
0.353
0.366
0.378
0.388
0.397
0.406
-0.444
-0.876
-1.410
-1.743
-1.653
-1.176
-0.718
-0.396
-0.195
-0.080
-0.008
0.038
0.069
0.093
0.113
0.131
0.148
0.162
0.174
0.183
0.188
0.191
0.194
0.196
0.201
0.209
0.219
0.233
0.249
0.268
0.288
0.307
0.325
0.340
0.355
0.367
0.378
0.387
0.395
0.402
0.408
-0.555
-1.221
-2.181
-2.973
-2.591
-1.574
-0.773
-0.362
-0.150
-0.038
0.029
0.073
0.101
0.124
0.144
0.163
0.182
0.198
0.211
0.220
0.224
0.223
0.220
0.220
0.221
0.226
0.236
0.251
0.270
0.291
0.312
0.332
0.351
0.365
0.376
0.386
0.392
0.399
0.403
0.408
0.412
-0.488
-1.291
-2.534
-3.563
-2.564
-1.021
-0.381
-0.156
-0.038
0.028
0.072
0.104
0.130
0.152
0.174
0.198
0.221
0.243
0.259
0.267
0.267
0.262
0.253
0.246
0.242
0.246
0.256
0.274
0.296
0.322
0.348
0.371
0.387
0.399
0.406
0.410
0.413
0.414
0.415
0.416
0.417
-0.221
-0.777
-1.353
-0.137
2.393
2.522
0.776
0.258
0.131
0.105
0.116
0.134
0.154
0.177
0.203
0.233
0.266
0.296
0.320
0.330
0.324
0.309
0.290
0.273
0.265
0.264
0.276
0.299
0.332
0.366
0.401
0.426
0.441
0.447
0.446
0.443
0.438
0.434
0.430
0.427
0.425
0.107
-0.035
0.611
4.439
9.963
5.844
2.027
0.653
0.275
0.172
0.146
0.151
0.169
0.196
0.229
0.270
0.314
0.360
0.395
0.408
0.395
0.362
0.330
0.301
0.285
0.281
0.296
0.328
0.378
0.432
0.485
0.518
0.527
0.520
0.505
0.487
0.472
0.458
0.448
0.440
0.435
0.365
0.398
1.235
4.670
6.704
5.592
1.922
0.722
0.328
0.191
0.156
0.157
0.176
0.208
0.248
0.302
0.363
0.429
0.479
0.494
0.467
0.417
0.363
0.321
0.293
0.288
0.310
0.362
0.439
0.538
0.629
0.680
0.670
0.631
0.585
0.545
0.514
0.490
0.470
0.457
0.447
0.487
0.473
0.874
1.821
2.688
2.089
1.111
0.522
0.256
0.161
0.135
0.144
0.169
0.209
0.261
0.328
0.406
0.489
0.554
0.566
0.525
0.453
0.378
0.320
0.280
0.273
0.309
0.387
0.523
0.714
0.927
1.022
0.935
0.802
0.696
0.620
0.567
0.525
0.497
0.476
0.461
0.423
0.353
0.463
0.696
0.851
0.734
0.455
0.237
0.120
0.084
0.087
0.111
0.150
0.203
0.268
0.347
0.435
0.531
0.594
0.601
0.546
0.455
0.356
0.279
0.231
0.227
0.279
0.397
0.614
1.003
1.690
1.984
1.453
1.047
0.837
0.710
0.628
0.569
0.526
0.497
0.477
0.246
0.154
0.124
0.116
0.104
0.040
-0.030
-0.066
-0.063
-0.032
0.014
0.064
0.123
0.189
0.266
0.362
0.472
0.563
0.622
0.601
0.519
0.399
0.279
0.180
0.125
0.130
0.201
0.362
0.663
1.295
2.355
2.902
2.167
1.304
0.986
0.810
0.695
0.614
0.558
0.519
0.494
0.054
-0.055
-0.189
-0.343
-0.491
-0.563
-0.531
-0.428
-0.297
-0.180
-0.081
0.007
0.088
0.169
0.272
0.406
0.557
0.684
0.715
0.626
0.466
0.290
0.132
0.016
-0.042
-0.028
0.072
0.265
0.599
1.211
2.250
2.654
2.154
1.471
1.132
0.913
0.760
0.659
0.587
0.540
0.511
-0.111
-0.268
-0.534
-0.913
-1.325
-1.500
-1.295
-0.927
-0.600
-0.355
-0.184
-0.058
0.050
0.158
0.298
0.506
0.802
1.098
1.119
0.798
0.433
0.143
-0.070
-0.194
-0.242
-0.206
-0.086
0.118
0.426
0.881
1.529
1.996
1.936
1.606
1.259
1.000
0.819
0.697
0.615
0.560
0.525
-0.244
-0.482
-0.938
-1.823
-3.069
-3.613
-2.765
-1.695
-0.975
-0.543
-0.287
-0.117
0.016
0.150
0.331
0.674
1.403
2.532
2.629
1.390
0.488
0.017
-0.244
-0.360
-0.369
-0.296
-0.202
-0.045
0.171
0.468
0.938
1.546
1.886
1.662
1.324
1.049
0.850
0.717
0.630
0.571
0.537
-0.356
-0.641
-1.344
-3.160
-7.483
-9.090
-5.770
-2.685
-1.330
-0.706
-0.365
-0.157
-0.004
0.142
0.364
0.847
2.229
4.811
4.888
2.373
0.550
-0.065
-0.320
-0.361
-0.281
-0.198
-0.165
-0.167
-0.183
-0.259
-0.297
0.056
0.748
1.109
1.136
0.991
0.837
0.716
0.633
0.578
0.547
-0.458
-0.759
-1.501
-3.945
-9.660
-12.195
-8.532
-3.246
-1.505
-0.778
-0.400
-0.168
-0.007
0.148
0.354
0.789
2.071
4.509
4.552
2.112
0.434
-0.100
-0.252
-0.165
0.050
0.157
0.025
-0.240
-0.619
-1.474
-3.255
-5.260
-3.600
-0.699
0.561
0.806
0.766
0.685
0.617
0.578
0.551
-0.548
-0.837
-1.335
-2.943
-7.302
-8.939
-5.828
-2.699
-1.371
-0.728
-0.373
-0.147
0.024
0.171
0.327
0.585
1.090
1.905
1.878
0.842
0.162
-0.095
-0.109
0.069
0.352
0.450
0.190
-0.253
-0.966
-2.725
-7.926
-12.924
-10.782
-3.382
-0.268
0.503
0.624
0.618
0.592
0.568
0.555
-0.472
-0.917
-1.125
-1.697
-2.872
-3.553
-2.799
-1.766
-1.041
-0.589
-0.291
-0.072
0.100
0.236
0.340
0.431
0.476
0.468
0.307
0.073
-0.032
-0.044
-0.005
0.090
0.265
0.347
0.145
-0.244
-1.000
-2.877
-8.259
-13.539
-11.401
-4.042
-0.774
0.221
0.483
0.549
0.562
0.560
0.561
0.585
-0.613
-0.921
-1.079
-1.364
-1.569
-1.437
-1.087
-0.727
-0.419
-0.169
0.051
0.231
0.363
0.429
0.382
0.131
-0.302
-0.608
-0.516
-0.176
0.078
0.042
-0.152
-0.227
-0.125
-0.077
-0.197
-0.686
-1.891
-4.256
-6.840
-5.664
-2.522
-0.669
0.098
0.393
0.496
0.536
0.560
0.573
3.954
0.462
-0.467
-0.699
-0.829
-0.908
-0.870
-0.709
-0.500
-0.259
-0.010
0.241
0.440
0.567
0.598
0.408
-0.308
-1.607
-2.375
-1.673
-0.347
0.483
0.154
-0.889
-1.344
-0.936
-0.425
-0.154
-0.248
-0.798
-1.702
-2.331
-2.050
-1.137
-0.322
0.136
0.367
0.470
0.527
0.567
0.600
5.655
1.527
0.105
-0.382
-0.582
-0.663
-0.639
-0.530
-0.347
-0.106
0.184
0.501
0.741
0.832
0.798
0.458
-1.000
-4.637
-7.480
-4.225
-0.489
1.711
0.580
-3.066
-4.005
-2.294
-0.892
-0.165
0.061
-0.117
-0.490
-0.741
-0.670
-0.359
-0.015
0.231
0.386
0.472
0.528
0.582
0.637
4.044
1.921
0.617
-0.114
-0.467
-0.596
-0.576
-0.455
-0.246
0.046
0.417
0.812
1.067
1.035
0.896
0.461
-1.516
-7.690
-10.283
-6.524
-0.596
2.755
0.762
-5.696
-7.057
-3.412
-1.249
-0.263
0.130
0.169
0.029
-0.072
-0.054
0.057
0.213
0.335
0.425
0.488
0.535
0.587
0.643
3.350
2.636
1.084
-0.025
-0.512
-0.652
-0.615
-0.461
-0.171
0.266
0.813
1.208
1.245
1.019
0.742
0.307
-1.176
-4.824
-7.650
-4.363
-0.666
1.348
-0.075
-4.360
-5.324
-2.769
-1.128
-0.286
0.117
0.255
0.249
0.237
0.245
0.294
0.359
0.424
0.470
0.507
0.541
0.578
0.615
3.602
3.463
1.021
-0.320
-0.767
-0.839
-0.748
-0.535
-0.116
0.672
1.938
2.553
1.688
0.877
0.393
-0.013
-0.785
-2.051
-2.746
-1.934
-0.547
0.219
-0.276
-1.613
-2.049
-1.415
-0.650
-0.141
0.159
0.310
0.374
0.396
0.414
0.440
0.466
0.489
0.507
0.525
0.544
0.568
0.593
0.607
-0.179
-1.233
-1.358
-1.276
-1.136
-0.991
-0.730
-0.195
1.152
3.695
4.605
2.854
0.675
-0.077
-0.436
-0.765
-1.089
-1.190
-0.858
-0.314
0.016
-0.079
-0.447
-0.612
-0.465
-0.161
0.100
0.296
0.421
0.485
0.512
0.526
0.530
0.532
0.532
0.534
0.535
0.545
0.558
0.577
-5.636
-7.528
-5.474
-2.760
-1.855
-1.512
-1.342
-1.126
-0.620
0.736
3.368
4.295
2.412
0.068
-0.739
-1.014
-1.040
-0.933
-0.729
-0.405
-0.065
0.169
0.210
0.144
0.092
0.128
0.244
0.377
0.490
0.565
0.601
0.611
0.600
0.587
0.568
0.555
0.545
0.540
0.541
0.550
0.560
-7.845
-9.533
-6.894
-3.382
-2.212
-1.874
-1.820
-1.781
-1.506
-0.659
0.868
1.625
0.371
-0.965
-1.687
-1.807
-1.513
-1.042
-0.577
-0.139
0.238
0.484
0.584
0.575
0.540
0.543
0.590
0.665
0.719
0.747
0.728
0.691
0.648
0.614
0.584
0.563
0.547
0.539
0.537
0.539
0.543
-4.524
-5.868
-4.419
-2.924
-2.272
-2.220
-2.498
-2.857
-2.955
-2.415
-1.155
-0.151
-0.720
-2.088
-2.864
-2.754
-2.018
-1.142
-0.407
0.179
0.656
0.957
1.053
0.993
0.922
0.892
0.915
0.965
0.994
0.961
0.862
0.762
0.679
0.622
0.586
0.559
0.548
0.538
0.532
0.529
0.526
1.052
0.832
0.607
0.404
0.228
0.085
-0.007
-0.056
-0.057
-0.025
0.043
0.129
0.230
0.321
0.395
0.438
0.462
0.485
0.508
0.541
0.563
0.569
0.549
0.517
0.483
0.452
0.423
0.400
0.380
0.362
0.347
0.337
0.331
0.329
0.333
0.340
0.354
0.372
0.396
0.427
0.464
1.281
0.989
0.708
0.449
0.230
0.060
-0.059
-0.123
-0.136
-0.110
-0.057
0.016
0.094
0.173
0.236
0.283
0.323
0.353
0.382
0.408
0.427
0.436
0.434
0.422
0.406
0.390
0.373
0.357
0.345
0.334
0.326
0.322
0.321
0.324
0.331
0.343
0.358
0.379
0.404
0.435
0.470
1.587
1.209
0.846
0.520
0.245
0.036
-0.105
-0.183
-0.202
-0.183
-0.133
-0.067
0.003
0.072
0.132
0.183
0.226
0.261
0.290
0.316
0.335
0.347
0.353
0.350
0.345
0.337
0.329
0.321
0.315
0.310
0.307
0.308
0.312
0.320
0.329
0.343
0.361
0.382
0.407
0.437
0.471
2.005
1.528
1.046
0.628
0.289
0.035
-0.131
-0.223
-0.248
-0.229
-0.185
-0.124
-0.057
0.007
0.067
0.115
0.159
0.195
0.225
0.250
0.269
0.283
0.292
0.296
0.297
0.295
0.292
0.292
0.290
0.290
0.291
0.297
0.303
0.314
0.326
0.342
0.361
0.382
0.407
0.436
0.467
2.623
1.975
1.327
0.776
0.355
0.060
-0.127
-0.233
-0.266
-0.253
-0.213
-0.156
-0.093
-0.032
0.022
0.071
0.113
0.148
0.177
0.202
0.222
0.236
0.248
0.255
0.259
0.262
0.264
0.266
0.269
0.273
0.278
0.286
0.296
0.308
0.323
0.340
0.360
0.382
0.405
0.431
0.460
3.476
2.569
1.653
0.939
0.440
0.107
-0.100
-0.216
-0.257
-0.254
-0.215
-0.164
-0.108
-0.053
-0.002
0.046
0.083
0.117
0.146
0.169
0.188
0.203
0.215
0.224
0.231
0.237
0.242
0.247
0.252
0.259
0.267
0.278
0.290
0.304
0.320
0.338
0.358
0.379
0.402
0.426
0.452
4.351
3.085
1.888
1.049
0.508
0.153
-0.064
-0.179
-0.227
-0.229
-0.198
-0.156
-0.106
-0.056
-0.010
0.032
0.068
0.099
0.125
0.147
0.165
0.180
0.193
0.202
0.210
0.217
0.225
0.232
0.240
0.249
0.260
0.272
0.286
0.301
0.318
0.336
0.356
0.376
0.398
0.420
0.444
4.330
3.072
1.876
1.052
0.520
0.185
-0.020
-0.134
-0.184
-0.189
-0.169
-0.133
-0.090
-0.046
-0.006
0.031
0.062
0.090
0.114
0.134
0.150
0.165
0.177
0.187
0.196
0.204
0.212
0.222
0.231
0.242
0.254
0.268
0.283
0.299
0.317
0.335
0.354
0.374
0.394
0.415
0.436
3.335
2.461
1.576
0.921
0.477
0.184
0.008
-0.092
-0.138
-0.143
-0.127
-0.099
-0.064
-0.028
0.006
0.037
0.065
0.089
0.110
0.128
0.143
0.156
0.167
0.177
0.187
0.196
0.205
0.215
0.225
0.238
0.251
0.266
0.282
0.299
0.317
0.335
0.353
0.372
0.391
0.410
0.429
2.234
1.710
1.165
0.708
0.375
0.153
0.016
-0.062
-0.095
-0.099
-0.086
-0.061
-0.032
-0.003
0.025
0.052
0.074
0.095
0.113
0.128
0.141
0.153
0.163
0.173
0.182
0.191
0.201
0.212
0.223
0.236
0.251
0.266
0.282
0.300
0.317
0.335
0.353
0.371
0.389
0.406
0.423
1.418
1.106
0.767
0.470
0.246
0.091
0.000
-0.046
-0.063
-0.059
-0.042
-0.022
0.003
0.026
0.049
0.071
0.089
0.105
0.120
0.133
0.145
0.154
0.164
0.172
0.181
0.190
0.200
0.211
0.224
0.237
0.252
0.268
0.285
0.302
0.320
0.337
0.354
0.371
0.387
0.403
0.418
0.867
0.647
0.417
0.218
0.078
-0.006
-0.047
-0.057
-0.045
-0.026
-0.004
0.018
0.039
0.059
0.076
0.092
0.107
0.121
0.133
0.143
0.152
0.160
0.168
0.175
0.184
0.193
0.202
0.214
0.226
0.241
0.256
0.272
0.289
0.306
0.323
0.340
0.357
0.372
0.387
0.402
0.415
0.462
0.271
0.085
-0.066
-0.150
-0.167
-0.139
-0.093
-0.046
-0.004
0.029
0.055
0.075
0.091
0.106
0.118
0.129
0.140
0.149
0.157
0.164
0.170
0.176
0.182
0.189
0.197
0.207
0.219
0.232
0.247
0.262
0.279
0.296
0.312
0.329
0.345
0.360
0.375
0.388
0.401
0.413
0.151
-0.082
-0.318
-0.474
-0.501
-0.427
-0.297
-0.166
-0.063
0.010
0.058
0.090
0.111
0.126
0.137
0.147
0.156
0.163
0.170
0.175
0.180
0.185
0.188
0.193
0.198
0.205
0.215
0.227
0.239
0.255
0.271
0.288
0.304
0.321
0.337
0.352
0.365
0.378
0.390
0.401
0.412
-0.129
-0.503
-0.904
-1.181
-1.151
-0.884
-0.545
-0.276
-0.094
0.020
0.085
0.124
0.146
0.160
0.168
0.177
0.184
0.191
0.196
0.200
0.202
0.204
0.205
0.207
0.210
0.216
0.225
0.236
0.250
0.266
0.283
0.301
0.317
0.333
0.348
0.361
0.373
0.384
0.394
0.403
0.412
-0.376
-1.052
-1.977
-2.720
-2.523
-1.685
-0.902
-0.406
-0.123
0.032
0.114
0.157
0.180
0.192
0.202
0.210
0.217
0.223
0.229
0.232
0.232
0.229
0.226
0.224
0.225
0.229
0.236
0.249
0.264
0.282
0.300
0.318
0.334
0.349
0.362
0.374
0.384
0.392
0.400
0.407
0.414
-0.505
-1.720
-3.955
-6.661
-5.886
-2.969
-1.267
-0.471
-0.110
0.059
0.148
0.188
0.211
0.224
0.234
0.244
0.255
0.266
0.272
0.275
0.271
0.263
0.254
0.246
0.242
0.244
0.252
0.264
0.283
0.303
0.323
0.343
0.358
0.372
0.383
0.391
0.398
0.403
0.408
0.413
0.418
-0.336
-2.042
-6.361
-11.235
-10.028
-3.860
-1.195
-0.359
-0.033
0.114
0.183
0.219
0.238
0.252
0.267
0.283
0.301
0.319
0.331
0.334
0.325
0.309
0.289
0.275
0.264
0.262
0.269
0.284
0.306
0.332
0.357
0.378
0.395
0.405
0.411
0.415
0.417
0.418
0.420
0.421
0.423
0.142
-1.392
-4.919
-8.369
-5.706
-1.175
-0.195
0.015
0.123
0.179
0.220
0.244
0.262
0.277
0.297
0.324
0.356
0.390
0.415
0.420
0.403
0.370
0.335
0.305
0.287
0.280
0.288
0.308
0.339
0.373
0.408
0.434
0.450
0.454
0.454
0.448
0.443
0.437
0.434
0.431
0.430
0.512
-0.308
-1.143
0.439
2.861
3.581
1.097
0.435
0.277
0.247
0.248
0.260
0.275
0.295
0.325
0.367
0.422
0.485
0.536
0.543
0.508
0.449
0.388
0.339
0.310
0.296
0.308
0.338
0.385
0.440
0.490
0.524
0.535
0.528
0.511
0.494
0.477
0.463
0.452
0.444
0.439
0.711
0.358
0.497
2.321
4.653
3.399
1.363
0.594
0.346
0.270
0.257
0.261
0.277
0.305
0.348
0.408
0.496
0.603
0.700
0.716
0.643
0.538
0.441
0.373
0.326
0.307
0.322
0.370
0.448
0.544
0.635
0.685
0.679
0.640
0.594
0.554
0.520
0.494
0.474
0.460
0.451
0.874
0.551
0.686
1.292
1.879
1.582
0.922
0.500
0.317
0.248
0.234
0.246
0.267
0.304
0.359
0.438
0.552
0.705
0.862
0.895
0.772
0.617
0.489
0.391
0.325
0.304
0.327
0.400
0.532
0.720
0.919
1.008
0.937
0.817
0.712
0.632
0.574
0.531
0.501
0.479
0.464
0.768
0.483
0.483
0.624
0.730
0.656
0.458
0.291
0.209
0.182
0.187
0.209
0.244
0.291
0.356
0.448
0.576
0.749
0.913
0.946
0.819
0.645
0.493
0.376
0.296
0.267
0.303
0.415
0.631
0.992
1.539
1.783
1.413
1.069
0.860
0.728
0.638
0.573
0.529
0.498
0.478
0.480
0.310
0.225
0.199
0.168
0.114
0.061
0.040
0.048
0.077
0.116
0.160
0.208
0.265
0.341
0.442
0.576
0.726
0.856
0.871
0.770
0.612
0.448
0.317
0.213
0.179
0.228
0.390
0.696
1.277
2.269
2.581
2.040
1.364
1.038
0.837
0.707
0.617
0.558
0.518
0.492
0.233
0.112
-0.023
-0.184
-0.326
-0.408
-0.388
-0.284
-0.168
-0.059
0.027
0.098
0.162
0.233
0.320
0.437
0.590
0.745
0.829
0.786
0.665
0.511
0.348
0.196
0.082
0.024
0.095
0.300
0.676
1.295
2.371
2.783
2.295
1.664
1.241
0.958
0.775
0.660
0.584
0.536
0.506
0.056
-0.078
-0.304
-0.672
-1.093
-1.273
-1.104
-0.763
-0.448
-0.226
-0.076
0.031
0.115
0.198
0.303
0.460
0.729
1.028
1.060
0.814
0.546
0.364
0.194
0.048
-0.084
-0.155
-0.094
0.151
0.566
1.177
2.026
2.806
2.833
2.133
1.478
1.071
0.835
0.691
0.603
0.549
0.519
-0.085
-0.238
-0.606
-1.441
-2.736
-3.364
-2.554
-1.507
-0.806
-0.412
-0.177
-0.032
0.077
0.171
0.299
0.559
1.223
2.515
2.615
1.193
0.438
0.170
0.052
-0.040
-0.137
-0.220
-0.218
-0.001
0.394
0.998
2.111
4.143
4.834
2.898
1.665
1.122
0.852
0.702
0.612
0.558
0.525
-0.231
-0.349
-0.795
-2.505
-7.151
-8.795
-5.683
-2.485
-1.162
-0.565
-0.259
-0.075
0.047
0.154
0.296
0.660
2.091
4.548
4.688
2.112
0.294
0.009
0.007
0.108
0.228
0.170
-0.034
-0.057
0.163
0.535
1.505
3.819
4.428
2.823
1.500
1.021
0.806
0.679
0.604
0.556
0.530
-0.492
-0.479
-0.674
-2.825
-8.768
-12.471
-8.284
-3.029
-1.327
-0.634
-0.286
-0.087
0.052
0.164
0.291
0.598
1.813
3.998
3.950
1.542
0.007
-0.098
0.084
0.534
1.238
1.381
0.634
0.074
-0.145
-0.367
-0.605
-0.119
0.754
0.786
0.773
0.750
0.689
0.627
0.577
0.548
0.531
-1.149
-0.943
-0.471
-1.329
-6.237
-8.272
-5.543
-2.450
-1.170
-0.581
-0.260
-0.050
0.094
0.216
0.317
0.461
0.794
1.486
1.252
0.167
-0.217
-0.138
0.153
0.854
2.118
2.527
1.187
0.189
-0.420
-1.288
-2.990
-4.686
-3.626
-1.310
-0.060
0.405
0.530
0.556
0.546
0.536
0.533
-2.539
-2.301
-1.041
-0.571
-1.768
-2.890
-2.412
-1.497
-0.863
-0.449
-0.171
0.033
0.196
0.330
0.430
0.495
0.474
0.325
0.019
-0.222
-0.272
-0.172
0.044
0.540
1.355
1.630
0.865
0.119
-0.544
-1.593
-3.571
-5.582
-4.618
-2.057
-0.508
0.156
0.404
0.484
0.513
0.530
0.540
-3.902
-3.844
-1.924
-0.842
-0.817
-1.127
-1.129
-0.861
-0.564
-0.285
-0.035
0.185
0.376
0.535
0.652
0.696
0.577
0.213
-0.172
-0.357
-0.311
-0.258
-0.329
-0.332
-0.089
0.173
0.158
-0.075
-0.490
-1.234
-2.402
-3.356
-2.876
-1.543
-0.495
0.072
0.326
0.439
0.493
0.532
0.559
-2.257
-3.039
-1.846
-0.966
-0.689
-0.690
-0.665
-0.545
-0.357
-0.124
0.147
0.443
0.707
0.868
1.010
1.135
0.911
0.105
-0.653
-0.757
-0.497
-0.479
-1.128
-2.140
-2.208
-1.303
-0.562
-0.274
-0.347
-0.699
-1.215
-1.565
-1.374
-0.803
-0.253
0.106
0.315
0.421
0.491
0.552
0.618
0.465
-0.934
-0.978
-0.735
-0.604
-0.558
-0.511
-0.407
-0.234
0.018
0.383
0.909
1.408
1.416
1.487
1.892
1.826
0.066
-1.654
-1.544
-0.794
-0.784
-2.987
-7.423
-7.659
-3.553
-1.291
-0.443
-0.220
-0.318
-0.522
-0.627
-0.537
-0.290
-0.016
0.192
0.337
0.428
0.502
0.588
0.706
1.230
0.198
-0.294
-0.495
-0.559
-0.553
-0.501
-0.373
-0.166
0.143
0.626
1.513
2.106
2.039
1.786
2.497
3.033
0.269
-2.399
-2.114
-1.009
-1.084
-5.159
-11.470
-11.501
-5.791
-1.755
-0.532
-0.147
-0.080
-0.132
-0.154
-0.093
0.028
0.169
0.292
0.378
0.449
0.511
0.594
0.709
1.016
0.446
-0.156
-0.505
-0.641
-0.649
-0.570
-0.409
-0.142
0.270
0.836
1.572
2.066
1.731
1.435
1.837
1.937
0.052
-1.843
-1.735
-0.965
-1.065
-3.844
-8.625
-8.844
-4.360
-1.515
-0.447
-0.049
0.078
0.099
0.126
0.166
0.238
0.309
0.377
0.427
0.471
0.514
0.566
0.628
0.048
-0.463
-0.850
-0.970
-0.938
-0.854
-0.735
-0.533
-0.180
0.441
1.273
1.790
1.527
1.004
0.693
0.658
0.445
-0.381
-1.087
-1.070
-0.722
-0.757
-1.740
-3.310
-3.446
-2.027
-0.864
-0.211
0.096
0.228
0.285
0.316
0.351
0.388
0.418
0.448
0.470
0.493
0.517
0.546
0.575
-3.123
-4.575
-3.376
-2.076
-1.460
-1.184
-1.002
-0.773
-0.346
0.551
2.184
2.973
1.504
0.380
-0.141
-0.341
-0.458
-0.655
-0.771
-0.654
-0.456
-0.398
-0.654
-1.003
-1.041
-0.689
-0.236
0.091
0.299
0.401
0.454
0.476
0.491
0.498
0.500
0.501
0.503
0.510
0.521
0.535
0.552
-8.725
-11.470
-8.453
-3.509
-2.043
-1.571
-1.398
-1.220
-0.824
0.088
1.785
2.559
0.895
-0.493
-1.183
-1.352
-1.246
-1.006
-0.745
-0.462
-0.211
-0.057
-0.057
-0.115
-0.106
0.027
0.228
0.408
0.532
0.608
0.625
0.618
0.600
0.578
0.557
0.538
0.528
0.523
0.524
0.530
0.537
-9.884
-13.819
-9.247
-3.993
-2.371
-1.960
-1.940
-1.969
-1.776
-1.074
0.125
0.723
-0.266
-1.778
-2.721
-2.782
-2.219
-1.483
-0.846
-0.344
0.048
0.280
0.379
0.399
0.422
0.494
0.598
0.727
0.825
0.855
0.813
0.747
0.685
0.635
0.596
0.567
0.548
0.534
0.527
0.525
0.524
-5.848
-8.000
-5.450
-3.193
-2.387
-2.350
-2.712
-3.229
-3.495
-2.846
-0.810
1.531
-0.110
-3.457
-5.221
-4.963
-3.482
-1.997
-0.903
-0.142
0.382
0.695
0.807
0.800
0.784
0.827
0.945
1.088
1.230
1.214
1.037
0.867
0.753
0.673
0.621
0.585
0.560
0.545
0.534
0.524
0.515
1.025
0.826
0.633
0.464
0.319
0.204
0.128
0.086
0.076
0.094
0.140
0.208
0.287
0.366
0.425
0.463
0.480
0.493
0.507
0.525
0.536
0.540
0.529
0.512
0.488
0.465
0.446
0.428
0.411
0.397
0.385
0.376
0.370
0.367
0.369
0.377
0.388
0.407
0.433
0.467
0.510
1.197
0.954
0.722
0.514
0.338
0.199
0.102
0.044
0.023
0.033
0.065
0.118
0.177
0.238
0.288
0.328
0.356
0.380
0.401
0.420
0.434
0.442
0.440
0.433
0.422
0.410
0.399
0.387
0.377
0.368
0.362
0.359
0.357
0.360
0.366
0.377
0.392
0.413
0.440
0.473
0.515
1.429
1.123
0.838
0.587
0.371
0.204
0.084
0.012
-0.016
-0.015
0.012
0.052
0.101
0.151
0.198
0.238
0.270
0.297
0.321
0.340
0.356
0.367
0.370
0.370
0.367
0.363
0.358
0.353
0.348
0.344
0.343
0.343
0.347
0.353
0.363
0.375
0.392
0.414
0.441
0.473
0.512
1.716
1.345
0.991
0.676
0.417
0.219
0.081
-0.005
-0.041
-0.047
-0.025
0.008
0.051
0.098
0.140
0.177
0.210
0.238
0.262
0.282
0.298
0.310
0.318
0.322
0.324
0.323
0.323
0.323
0.322
0.323
0.326
0.329
0.336
0.346
0.357
0.372
0.391
0.413
0.439
0.469
0.504
2.066
1.614
1.170
0.785
0.476
0.247
0.091
-0.005
-0.050
-0.060
-0.046
-0.013
0.024
0.063
0.102
0.138
0.169
0.197
0.219
0.240
0.255
0.268
0.278
0.285
0.289
0.293
0.295
0.298
0.301
0.305
0.310
0.318
0.327
0.338
0.352
0.368
0.387
0.409
0.434
0.462
0.493
2.434
1.900
1.353
0.891
0.541
0.286
0.118
0.012
-0.041
-0.055
-0.045
-0.020
0.012
0.047
0.082
0.114
0.143
0.169
0.191
0.208
0.225
0.237
0.247
0.256
0.262
0.268
0.273
0.278
0.284
0.291
0.298
0.308
0.319
0.332
0.347
0.364
0.383
0.404
0.428
0.454
0.481
2.686
2.091
1.473
0.965
0.586
0.321
0.146
0.038
-0.017
-0.037
-0.032
-0.012
0.014
0.045
0.075
0.104
0.129
0.152
0.172
0.189
0.203
0.215
0.226
0.235
0.242
0.249
0.256
0.263
0.271
0.279
0.289
0.300
0.313
0.327
0.343
0.360
0.379
0.399
0.421
0.444
0.470
2.628
2.054
1.453
0.955
0.593
0.341
0.172
0.069
0.016
-0.008
-0.006
0.007
0.029
0.053
0.078
0.102
0.125
0.144
0.161
0.176
0.189
0.201
0.211
0.219
0.228
0.235
0.243
0.252
0.261
0.270
0.282
0.294
0.308
0.323
0.339
0.357
0.375
0.395
0.415
0.436
0.458
2.232
1.768
1.287
0.868
0.555
0.334
0.190
0.099
0.050
0.028
0.027
0.036
0.052
0.072
0.090
0.110
0.128
0.144
0.158
0.171
0.182
0.192
0.201
0.210
0.218
0.226
0.234
0.244
0.254
0.264
0.277
0.290
0.305
0.321
0.337
0.354
0.372
0.391
0.410
0.429
0.448
1.717
1.387
1.035
0.719
0.479
0.307
0.189
0.122
0.081
0.065
0.063
0.069
0.082
0.094
0.110
0.124
0.137
0.150
0.161
0.171
0.180
0.189
0.197
0.204
0.212
0.220
0.229
0.238
0.249
0.261
0.274
0.289
0.303
0.320
0.336
0.352
0.370
0.387
0.405
0.422
0.440
1.240
1.008
0.760
0.540
0.368
0.245
0.172
0.127
0.106
0.100
0.101
0.107
0.116
0.124
0.134
0.143
0.152
0.160
0.168
0.176
0.183
0.190
0.196
0.203
0.210
0.218
0.227
0.237
0.248
0.260
0.274
0.288
0.304
0.320
0.336
0.352
0.369
0.385
0.401
0.418
0.433
0.854
0.673
0.485
0.327
0.214
0.148
0.120
0.112
0.121
0.129
0.139
0.147
0.152
0.157
0.162
0.166
0.171
0.176
0.181
0.186
0.191
0.195
0.200
0.205
0.211
0.219
0.227
0.237
0.249
0.262
0.275
0.291
0.306
0.321
0.338
0.353
0.369
0.384
0.399
0.413
0.427
0.540
0.364
0.189
0.055
-0.013
-0.017
0.023
0.073
0.120
0.153
0.174
0.186
0.190
0.191
0.192
0.193
0.194
0.196
0.198
0.200
0.202
0.204
0.207
0.210
0.215
0.222
0.230
0.239
0.252
0.265
0.279
0.295
0.310
0.326
0.342
0.357
0.371
0.385
0.399
0.411
0.424
0.269
0.032
-0.205
-0.375
-0.394
-0.304
-0.152
-0.008
0.098
0.168
0.209
0.223
0.229
0.228
0.226
0.222
0.221
0.220
0.219
0.219
0.218
0.218
0.218
0.219
0.222
0.227
0.234
0.244
0.256
0.270
0.286
0.301
0.317
0.332
0.347
0.361
0.375
0.387
0.399
0.410
0.421
0.022
-0.396
-0.861
-1.177
-1.144
-0.826
-0.445
-0.141
0.059
0.179
0.240
0.264
0.269
0.264
0.259
0.254
0.252
0.249
0.247
0.244
0.240
0.237
0.233
0.231
0.231
0.234
0.242
0.252
0.264
0.279
0.295
0.311
0.327
0.342
0.356
0.369
0.380
0.392
0.402
0.411
0.420
-0.189
-0.994
-2.132
-3.064
-2.887
-1.824
-0.886
-0.308
0.021
0.192
0.271
0.300
0.306
0.301
0.295
0.290
0.287
0.285
0.283
0.277
0.271
0.262
0.254
0.248
0.243
0.245
0.250
0.260
0.275
0.291
0.308
0.326
0.342
0.357
0.369
0.380
0.390
0.398
0.406
0.414
0.422
-0.223
-1.734
-4.815
-9.120
-7.905
-3.693
-1.448
-0.454
0.004
0.209
0.304
0.334
0.340
0.335
0.329
0.329
0.328
0.332
0.331
0.325
0.314
0.299
0.283
0.269
0.260
0.257
0.261
0.273
0.290
0.309
0.329
0.347
0.364
0.377
0.388
0.396
0.403
0.408
0.413
0.419
0.424
0.454
-2.015
-8.924
-15.524
-13.214
-5.761
-1.715
-0.434
0.042
0.246
0.333
0.361
0.367
0.365
0.365
0.371
0.382
0.394
0.402
0.398
0.379
0.352
0.321
0.296
0.278
0.272
0.275
0.289
0.309
0.334
0.358
0.380
0.397
0.408
0.415
0.419
0.420
0.422
0.424
0.426
0.428
1.503
-1.036
-7.330
-13.060
-10.977
-4.353
-1.110
-0.182
0.155
0.300
0.358
0.379
0.386
0.388
0.399
0.418
0.449
0.487
0.514
0.513
0.480
0.428
0.375
0.333
0.303
0.288
0.291
0.307
0.337
0.372
0.404
0.429
0.446
0.454
0.453
0.450
0.444
0.440
0.437
0.435
0.435
1.759
-0.023
-2.504
-4.522
-3.083
-0.824
-0.074
0.176
0.280
0.346
0.375
0.389
0.395
0.405
0.428
0.470
0.538
0.627
0.709
0.717
0.645
0.540
0.446
0.375
0.329
0.305
0.306
0.333
0.378
0.428
0.479
0.511
0.525
0.521
0.509
0.493
0.477
0.464
0.454
0.447
0.444
1.169
0.402
-0.237
-0.212
0.424
0.684
0.515
0.400
0.368
0.366
0.374
0.382
0.391
0.411
0.451
0.521
0.641
0.830
1.054
1.101
0.909
0.688
0.533
0.425
0.353
0.321
0.321
0.361
0.431
0.518
0.598
0.647
0.652
0.625
0.587
0.551
0.520
0.494
0.475
0.462
0.454
1.095
0.572
0.374
0.491
0.705
0.721
0.566
0.428
0.373
0.350
0.352
0.358
0.376
0.405
0.460
0.557
0.731
1.053
1.565
1.691
1.214
0.843
0.618
0.473
0.373
0.321
0.326
0.390
0.505
0.655
0.805
0.884
0.856
0.779
0.696
0.627
0.572
0.530
0.499
0.478
0.466
0.952
0.567
0.438
0.443
0.488
0.476
0.402
0.336
0.303
0.297
0.306
0.323
0.347
0.383
0.448
0.557
0.754
1.101
1.642
1.794
1.317
0.933
0.682
0.500
0.369
0.297
0.303
0.402
0.587
0.850
1.143
1.272
1.172
0.998
0.843
0.723
0.634
0.569
0.525
0.496
0.477
0.635
0.439
0.328
0.276
0.240
0.209
0.185
0.175
0.192
0.213
0.239
0.270
0.302
0.345
0.409
0.514
0.686
0.954
1.262
1.377
1.193
0.929
0.690
0.483
0.313
0.210
0.223
0.365
0.648
1.063
1.547
1.781
1.588
1.284
1.031
0.841
0.704
0.612
0.552
0.514
0.490
0.396
0.292
0.186
0.060
-0.055
-0.129
-0.120
-0.057
0.027
0.100
0.157
0.205
0.246
0.290
0.350
0.434
0.567
0.748
0.943
1.062
1.015
0.839
0.628
0.396
0.162
-0.007
0.016
0.242
0.662
1.215
1.844
2.234
2.109
1.696
1.273
0.972
0.774
0.652
0.575
0.527
0.500
0.238
0.169
0.046
-0.189
-0.498
-0.665
-0.606
-0.398
-0.190
-0.042
0.064
0.135
0.188
0.225
0.266
0.318
0.405
0.499
0.587
0.645
0.691
0.626
0.468
0.212
-0.109
-0.377
-0.365
0.013
0.611
1.380
2.307
3.288
3.420
2.472
1.613
1.104
0.831
0.677
0.590
0.537
0.508
0.122
0.129
0.012
-0.448
-1.241
-1.738
-1.459
-0.895
-0.456
-0.190
-0.029
0.068
0.133
0.165
0.176
0.176
0.179
0.172
-0.078
-0.169
0.085
0.247
0.231
0.054
-0.327
-0.776
-0.823
-0.289
0.532
1.538
3.180
5.873
6.251
4.024
1.949
1.184
0.852
0.681
0.591
0.540
0.512
-0.018
0.188
0.348
-0.274
-2.312
-3.751
-2.764
-1.460
-0.710
-0.315
-0.102
0.023
0.095
0.129
0.106
0.017
-0.148
-0.363
-1.569
-1.727
-0.787
-0.162
0.104
0.219
0.180
-0.322
-0.778
-0.395
0.428
1.435
3.280
6.399
7.698
4.696
1.897
1.114
0.800
0.653
0.576
0.534
0.512
-0.394
0.219
1.521
1.942
-1.846
-5.192
-3.516
-1.717
-0.817
-0.370
-0.134
0.012
0.101
0.137
0.118
-0.075
-0.638
-2.096
-4.524
-3.331
-1.388
-0.413
0.180
1.045
3.110
2.905
0.833
-0.005
0.309
0.835
1.680
3.704
4.098
2.359
1.255
0.849
0.677
0.593
0.546
0.520
0.511
-1.720
-0.682
2.623
4.866
1.898
-2.509
-2.401
-1.375
-0.722
-0.336
-0.108
0.048
0.156
0.229
0.241
0.087
-0.469
-1.868
-3.276
-2.449
-1.181
-0.402
0.274
1.777
4.683
5.387
2.845
0.497
0.165
0.100
-0.036
-0.004
0.253
0.419
0.489
0.523
0.524
0.515
0.512
0.511
0.512
-6.238
-4.688
0.245
3.839
2.120
-0.420
-1.064
-0.833
-0.511
-0.239
-0.036
0.132
0.279
0.401
0.509
0.542
0.357
-0.248
-0.873
-0.947
-0.656
-0.321
0.112
1.128
3.616
4.039
1.909
0.497
0.009
-0.348
-0.828
-1.183
-0.985
-0.431
0.024
0.283
0.395
0.448
0.479
0.500
0.518
-11.218
-10.034
-3.355
0.129
0.498
-0.152
-0.476
-0.469
-0.316
-0.122
0.084
0.290
0.484
0.674
0.898
1.145
1.230
0.960
0.366
-0.125
-0.315
-0.370
-0.390
-0.151
0.456
0.819
0.555
0.180
-0.112
-0.453
-0.850
-1.108
-0.980
-0.525
-0.107
0.170
0.321
0.404
0.461
0.504
0.542
-9.974
-9.450
-3.773
-1.075
-0.318
-0.283
-0.340
-0.310
-0.185
-0.003
0.254
0.573
0.880
1.108
1.443
2.014
2.392
1.872
0.848
0.101
-0.306
-0.696
-1.320
-1.962
-1.798
-0.951
-0.303
-0.097
-0.177
-0.386
-0.616
-0.719
-0.615
-0.342
-0.057
0.160
0.297
0.393
0.461
0.532
0.611
-3.552
-3.693
-2.121
-1.013
-0.552
-0.403
-0.350
-0.268
-0.132
0.105
0.486
1.178
1.894
1.893
2.191
3.851
5.627
3.953
1.135
-0.036
-0.507
-1.196
-3.022
-6.001
-5.824
-2.800
-0.973
-0.270
-0.164
-0.294
-0.407
-0.407
-0.299
-0.130
0.057
0.207
0.317
0.400
0.473
0.574
0.709
-0.641
-1.140
-1.026
-0.782
-0.595
-0.497
-0.410
-0.299
-0.121
0.167
0.696
1.834
3.038
2.562
2.698
5.675
8.139
5.413
1.387
-0.212
-0.691
-1.590
-4.557
-9.114
-9.012
-4.284
-1.326
-0.328
-0.122
-0.186
-0.221
-0.173
-0.070
0.058
0.175
0.276
0.353
0.420
0.484
0.582
0.710
-0.217
-0.615
-0.797
-0.792
-0.712
-0.624
-0.527
-0.380
-0.163
0.170
0.690
1.723
2.327
2.184
2.110
4.120
5.635
4.333
0.866
-0.318
-0.714
-1.453
-3.652
-7.785
-7.672
-3.420
-1.151
-0.260
-0.036
-0.021
-0.021
0.045
0.132
0.223
0.296
0.352
0.403
0.446
0.492
0.550
0.624
-0.957
-1.361
-1.389
-1.179
-0.987
-0.841
-0.712
-0.541
-0.288
0.093
0.589
1.022
1.186
0.952
0.921
1.397
1.794
1.135
0.125
-0.377
-0.590
-0.980
-1.875
-2.951
-2.907
-1.685
-0.635
-0.079
0.128
0.180
0.214
0.267
0.324
0.370
0.406
0.430
0.447
0.471
0.498
0.528
0.561
-2.975
-3.853
-3.075
-2.019
-1.419
-1.136
-0.980
-0.817
-0.546
-0.100
0.446
0.669
0.396
-0.043
-0.284
-0.261
-0.179
-0.226
-0.382
-0.429
-0.426
-0.527
-0.778
-1.033
-0.969
-0.578
-0.133
0.185
0.348
0.420
0.458
0.485
0.501
0.507
0.502
0.495
0.491
0.494
0.505
0.520
0.536
-6.417
-8.696
-5.778
-2.978
-1.870
-1.486
-1.353
-1.260
-1.042
-0.600
-0.034
0.126
-0.413
-1.178
-1.672
-1.702
-1.423
-1.045
-0.732
-0.474
-0.276
-0.165
-0.169
-0.183
-0.123
0.065
0.289
0.479
0.614
0.680
0.696
0.679
0.648
0.610
0.573
0.543
0.523
0.513
0.510
0.514
0.523
-7.278
-9.244
-6.407
-3.199
-2.093
-1.827
-1.886
-1.990
-1.929
-1.494
-0.771
-0.440
-1.320
-2.893
-3.921
-3.832
-2.906
-1.890
-1.080
-0.495
-0.097
0.156
0.267
0.321
0.383
0.494
0.645
0.810
0.944
0.987
0.930
0.839
0.758
0.688
0.629
0.583
0.551
0.532
0.521
0.515
0.513
-4.165
-5.187
-3.888
-2.526
-2.051
-2.190
-2.645
-3.231
-3.587
-3.073
-1.206
0.855
-1.287
-5.883
-8.762
-7.975
-5.184
-2.870
-1.386
-0.428
0.182
0.549
0.703
0.726
0.748
0.822
0.979
1.212
1.505
1.519
1.217
0.984
0.837
0.736
0.666
0.612
0.577
0.552
0.534
0.519
0.509
0.995
0.818
0.651
0.507
0.383
0.291
0.224
0.184
0.170
0.176
0.203
0.253
0.314
0.376
0.423
0.456
0.473
0.482
0.491
0.502
0.512
0.518
0.516
0.507
0.495
0.482
0.469
0.456
0.444
0.431
0.421
0.413
0.407
0.404
0.406
0.412
0.425
0.444
0.472
0.510
0.562
1.119
0.911
0.721
0.552
0.408
0.296
0.213
0.162
0.138
0.134
0.156
0.189
0.234
0.279
0.318
0.348
0.372
0.392
0.409
0.423
0.434
0.442
0.445
0.443
0.437
0.431
0.423
0.415
0.408
0.402
0.397
0.393
0.393
0.395
0.401
0.411
0.427
0.449
0.478
0.516
0.564
1.282
1.033
0.811
0.610
0.442
0.310
0.211
0.148
0.113
0.107
0.117
0.143
0.176
0.212
0.246
0.276
0.301
0.323
0.342
0.358
0.371
0.381
0.387
0.390
0.389
0.387
0.384
0.380
0.378
0.376
0.375
0.376
0.379
0.385
0.395
0.408
0.425
0.448
0.477
0.513
0.558
1.475
1.186
0.918
0.682
0.489
0.334
0.218
0.144
0.104
0.088
0.093
0.112
0.138
0.168
0.198
0.226
0.252
0.273
0.292
0.309
0.322
0.331
0.340
0.345
0.348
0.350
0.350
0.351
0.352
0.353
0.357
0.360
0.367
0.376
0.388
0.403
0.421
0.444
0.472
0.505
0.545
1.673
1.343
1.035
0.763
0.539
0.363
0.238
0.154
0.104
0.084
0.084
0.096
0.118
0.143
0.169
0.193
0.216
0.237
0.256
0.271
0.284
0.295
0.304
0.311
0.316
0.320
0.324
0.326
0.330
0.334
0.340
0.347
0.356
0.367
0.380
0.396
0.415
0.438
0.464
0.495
0.529
1.846
1.484
1.137
0.832
0.586
0.398
0.262
0.172
0.117
0.093
0.086
0.095
0.111
0.132
0.154
0.175
0.195
0.214
0.230
0.244
0.257
0.268
0.276
0.284
0.290
0.296
0.301
0.306
0.312
0.319
0.326
0.336
0.346
0.359
0.374
0.390
0.409
0.430
0.455
0.482
0.513
1.925
1.565
1.196
0.880
0.621
0.427
0.291
0.199
0.141
0.114
0.102
0.107
0.117
0.132
0.149
0.166
0.184
0.199
0.214
0.226
0.237
0.248
0.256
0.263
0.270
0.277
0.283
0.291
0.298
0.306
0.316
0.326
0.338
0.352
0.367
0.384
0.402
0.423
0.445
0.470
0.497
1.868
1.528
1.183
0.877
0.634
0.450
0.317
0.230
0.173
0.142
0.128
0.126
0.133
0.142
0.155
0.168
0.181
0.193
0.205
0.215
0.225
0.234
0.241
0.249
0.256
0.263
0.270
0.278
0.287
0.297
0.307
0.319
0.332
0.346
0.361
0.378
0.397
0.416
0.437
0.459
0.482
1.664
1.387
1.090
0.827
0.616
0.454
0.338
0.259
0.208
0.178
0.161
0.157
0.157
0.162
0.169
0.176
0.185
0.194
0.202
0.211
0.218
0.225
0.232
0.239
0.246
0.253
0.261
0.269
0.279
0.289
0.301
0.313
0.327
0.342
0.357
0.374
0.391
0.410
0.429
0.449
0.469
1.392
1.174
0.947
0.738
0.569
0.438
0.347
0.284
0.243
0.217
0.200
0.192
0.188
0.187
0.189
0.192
0.196
0.201
0.206
0.211
0.216
0.221
0.227
0.233
0.239
0.246
0.254
0.263
0.273
0.284
0.296
0.310
0.324
0.338
0.354
0.370
0.387
0.404
0.422
0.440
0.458
1.107
0.941
0.768
0.614
0.490
0.401
0.340
0.300
0.275
0.255
0.242
0.232
0.224
0.219
0.215
0.212
0.212
0.213
0.215
0.217
0.219
0.222
0.226
0.230
0.236
0.242
0.250
0.259
0.270
0.281
0.294
0.307
0.322
0.337
0.352
0.368
0.384
0.400
0.417
0.433
0.449
0.851
0.710
0.569
0.454
0.372
0.328
0.305
0.302
0.299
0.296
0.287
0.277
0.266
0.255
0.245
0.239
0.232
0.230
0.227
0.226
0.226
0.227
0.228
0.231
0.235
0.241
0.248
0.257
0.268
0.280
0.293
0.307
0.322
0.337
0.352
0.367
0.382
0.398
0.412
0.427
0.442
0.625
0.475
0.331
0.226
0.180
0.187
0.228
0.273
0.312
0.333
0.334
0.326
0.310
0.294
0.279
0.267
0.257
0.250
0.244
0.240
0.237
0.235
0.234
0.235
0.237
0.242
0.249
0.257
0.268
0.281
0.294
0.309
0.324
0.339
0.354
0.368
0.382
0.397
0.410
0.423
0.436
0.428
0.207
-0.002
-0.139
-0.156
-0.064
0.079
0.215
0.311
0.365
0.385
0.377
0.359
0.338
0.316
0.299
0.286
0.275
0.266
0.258
0.253
0.247
0.243
0.242
0.242
0.245
0.251
0.259
0.270
0.283
0.298
0.313
0.329
0.343
0.357
0.372
0.385
0.397
0.409
0.421
0.432
0.250
-0.136
-0.545
-0.819
-0.790
-0.518
-0.179
0.109
0.299
0.397
0.433
0.431
0.409
0.381
0.355
0.334
0.318
0.305
0.294
0.284
0.274
0.265
0.257
0.251
0.248
0.249
0.254
0.263
0.275
0.289
0.304
0.320
0.335
0.350
0.364
0.377
0.389
0.400
0.411
0.420
0.430
0.129
-0.598
-1.524
-2.257
-2.110
-1.333
-0.568
-0.031
0.274
0.429
0.481
0.481
0.455
0.423
0.394
0.372
0.355
0.343
0.332
0.319
0.304
0.290
0.276
0.264
0.257
0.255
0.259
0.267
0.281
0.298
0.314
0.331
0.347
0.362
0.375
0.386
0.396
0.405
0.414
0.422
0.430
0.262
-1.080
-3.241
-5.529
-5.028
-2.701
-1.045
-0.176
0.263
0.458
0.522
0.522
0.495
0.461
0.433
0.413
0.401
0.392
0.384
0.371
0.350
0.327
0.304
0.283
0.269
0.264
0.265
0.275
0.290
0.309
0.330
0.349
0.366
0.380
0.391
0.400
0.407
0.413
0.420
0.425
0.431
1.415
-0.950
-5.164
-10.447
-9.566
-3.994
-1.328
-0.212
0.276
0.485
0.552
0.549
0.521
0.493
0.470
0.459
0.457
0.463
0.463
0.450
0.422
0.384
0.342
0.309
0.284
0.273
0.272
0.284
0.303
0.328
0.354
0.375
0.394
0.406
0.414
0.420
0.422
0.426
0.428
0.431
0.434
2.977
0.169
-4.267
-9.545
-8.122
-3.333
-1.051
-0.084
0.328
0.502
0.560
0.557
0.537
0.514
0.504
0.511
0.535
0.570
0.597
0.588
0.539
0.470
0.402
0.345
0.304
0.284
0.281
0.296
0.323
0.358
0.391
0.418
0.436
0.446
0.449
0.448
0.445
0.441
0.440
0.439
0.440
2.456
0.794
-1.799
-3.485
-3.045
-1.458
-0.356
0.168
0.404
0.515
0.552
0.550
0.535
0.526
0.533
0.569
0.640
0.749
0.855
0.868
0.755
0.612
0.487
0.397
0.331
0.296
0.290
0.312
0.351
0.402
0.448
0.485
0.502
0.506
0.498
0.486
0.474
0.463
0.454
0.450
0.447
1.439
0.570
-0.296
-0.754
-0.602
-0.159
0.179
0.365
0.459
0.513
0.530
0.529
0.524
0.528
0.557
0.627
0.772
1.049
1.472
1.570
1.164
0.819
0.605
0.460
0.365
0.310
0.301
0.331
0.393
0.471
0.542
0.591
0.604
0.594
0.568
0.539
0.512
0.490
0.473
0.462
0.455
1.031
0.601
0.273
0.149
0.213
0.326
0.402
0.445
0.475
0.491
0.496
0.498
0.500
0.517
0.562
0.669
0.893
1.447
2.353
2.545
1.814
1.071
0.743
0.544
0.405
0.323
0.303
0.350
0.450
0.574
0.690
0.757
0.761
0.722
0.665
0.609
0.560
0.522
0.495
0.476
0.465
0.875
0.600
0.442
0.379
0.394
0.414
0.435
0.442
0.442
0.447
0.448
0.451
0.460
0.487
0.541
0.665
0.922
1.526
2.482
2.752
2.028
1.262
0.894
0.645
0.449
0.323
0.286
0.351
0.512
0.719
0.904
1.005
0.990
0.902
0.797
0.697
0.617
0.558
0.518
0.491
0.475
0.690
0.547
0.439
0.395
0.375
0.369
0.364
0.370
0.373
0.385
0.389
0.394
0.409
0.433
0.484
0.598
0.824
1.251
1.886
2.189
1.819
1.392
1.040
0.737
0.459
0.245
0.176
0.307
0.575
0.913
1.204
1.360
1.326
1.162
0.969
0.806
0.682
0.596
0.540
0.504
0.484
0.537
0.469
0.409
0.349
0.285
0.244
0.234
0.252
0.275
0.297
0.313
0.327
0.338
0.355
0.384
0.447
0.587
0.885
1.356
1.776
1.757
1.447
1.109
0.737
0.318
-0.060
-0.137
0.133
0.619
1.160
1.631
1.898
1.851
1.563
1.209
0.935
0.747
0.631
0.558
0.515
0.491
0.427
0.432
0.426
0.344
0.193
0.059
0.018
0.072
0.144
0.194
0.229
0.254
0.268
0.264
0.237
0.188
0.110
0.119
0.455
1.072
1.373
1.223
0.942
0.510
-0.201
-0.883
-0.972
-0.309
0.633
1.556
2.350
2.971
2.949
2.246
1.518
1.063
0.801
0.652
0.569
0.521
0.496
0.351
0.494
0.640
0.578
0.209
-0.169
-0.263
-0.155
-0.018
0.082
0.149
0.185
0.196
0.169
0.069
-0.204
-0.836
-1.920
-2.457
-1.195
0.124
0.583
0.541
0.041
-1.162
-2.646
-2.734
-1.140
0.662
2.154
3.455
5.161
5.493
3.289
1.819
1.144
0.819
0.652
0.565
0.517
0.495
0.245
0.709
1.453
1.786
0.903
-0.198
-0.532
-0.374
-0.158
-0.012
0.084
0.136
0.150
0.110
-0.069
-0.615
-2.306
-7.741
-9.644
-6.419
-1.731
-0.222
0.148
-0.138
-1.543
-4.369
-4.675
-1.837
0.688
2.570
4.066
6.110
6.028
3.630
1.824
1.095
0.771
0.618
0.545
0.508
0.494
-0.144
0.960
3.895
6.352
4.142
0.514
-0.472
-0.438
-0.223
-0.064
0.047
0.117
0.148
0.122
-0.060
-0.711
-3.133
-9.814
-14.784
-9.341
-2.836
-0.697
0.043
0.581
1.539
-0.564
-2.516
-1.252
0.715
2.247
3.167
3.952
3.874
2.425
1.373
0.890
0.662
0.557
0.511
0.493
0.490
-1.642
0.118
5.863
11.984
7.099
1.841
-0.036
-0.286
-0.183
-0.058
0.053
0.142
0.207
0.237
0.179
-0.193
-1.638
-6.073
-8.884
-5.882
-2.161
-0.654
0.148
1.556
3.953
4.273
1.614
0.018
0.640
1.385
1.736
1.786
1.568
1.159
0.825
0.614
0.525
0.485
0.475
0.478
0.490
-7.321
-5.033
2.793
7.187
6.120
1.778
0.250
-0.115
-0.108
-0.020
0.092
0.208
0.323
0.447
0.600
0.753
0.718
-0.055
-1.277
-1.423
-0.892
-0.409
0.069
1.059
3.466
3.713
1.657
0.483
0.461
0.658
0.718
0.653
0.545
0.464
0.416
0.395
0.397
0.420
0.442
0.469
0.496
-13.446
-11.147
-3.149
1.531
1.821
0.822
0.183
-0.041
-0.048
0.039
0.171
0.332
0.514
0.737
1.089
1.669
2.494
2.915
1.788
0.467
-0.143
-0.322
-0.282
0.019
0.654
0.967
0.672
0.366
0.244
0.207
0.172
0.141
0.125
0.141
0.202
0.261
0.320
0.375
0.426
0.475
0.519
-11.196
-10.458
-4.109
-0.742
0.132
0.145
0.002
-0.065
-0.026
0.090
0.283
0.541
0.824
1.116
1.617
2.556
3.595
3.696
2.399
0.931
0.042
-0.480
-0.895
-1.102
-0.832
-0.263
0.180
0.245
0.064
-0.134
-0.195
-0.137
-0.050
0.037
0.133
0.208
0.290
0.361
0.425
0.494
0.561
-4.293
-4.419
-2.351
-0.965
-0.381
-0.203
-0.169
-0.132
-0.043
0.128
0.423
0.910
1.416
1.647
2.258
4.170
6.404
5.061
2.399
0.804
-0.097
-0.826
-1.727
-2.564
-2.298
-1.040
0.050
0.365
-0.005
-0.384
-0.460
-0.304
-0.127
0.024
0.132
0.222
0.302
0.368
0.442
0.522
0.624
-0.994
-1.427
-1.180
-0.804
-0.535
-0.391
-0.312
-0.221
-0.096
0.122
0.508
1.308
1.987
2.128
2.611
5.913
8.137
6.277
2.432
0.580
-0.287
-1.078
-2.291
-3.690
-3.380
-1.524
0.085
0.523
0.064
-0.438
-0.525
-0.322
-0.084
0.082
0.195
0.272
0.335
0.391
0.456
0.532
0.629
-0.512
-0.840
-0.906
-0.801
-0.670
-0.554
-0.458
-0.354
-0.201
0.030
0.399
1.035
1.693
1.627
1.981
4.128
5.936
4.890
1.632
0.275
-0.373
-1.022
-2.010
-3.019
-2.800
-1.312
-0.013
0.414
0.111
-0.245
-0.292
-0.123
0.087
0.218
0.294
0.348
0.386
0.423
0.468
0.523
0.580
-0.908
-1.198
-1.222
-1.061
-0.888
-0.751
-0.649
-0.539
-0.382
-0.160
0.125
0.418
0.597
0.602
0.787
1.411
1.954
1.455
0.553
-0.032
-0.384
-0.749
-1.229
-1.647
-1.462
-0.739
-0.019
0.284
0.228
0.095
0.110
0.220
0.331
0.396
0.422
0.428
0.438
0.455
0.480
0.511
0.546
-1.817
-2.209
-1.985
-1.517
-1.183
-0.998
-0.900
-0.806
-0.667
-0.462
-0.249
-0.144
-0.245
-0.412
-0.482
-0.327
-0.111
-0.085
-0.188
-0.283
-0.344
-0.439
-0.589
-0.677
-0.550
-0.204
0.163
0.385
0.449
0.466
0.510
0.556
0.580
0.568
0.533
0.504
0.488
0.482
0.490
0.506
0.527
-2.873
-3.428
-2.813
-1.948
-1.444
-1.255
-1.226
-1.208
-1.133
-0.957
-0.775
-0.789
-1.150
-1.652
-1.987
-1.900
-1.523
-1.083
-0.730
-0.467
-0.284
-0.181
-0.135
-0.089
0.018
0.211
0.432
0.616
0.732
0.803
0.829
0.818
0.769
0.696
0.625
0.565
0.527
0.506
0.500
0.505
0.514
-3.022
-3.570
-2.840
-1.927
-1.532
-1.516
-1.660
-1.832
-1.890
-1.722
-1.454
-1.496
-2.308
-3.648
-4.527
-4.307
-3.223
-2.072
-1.209
-0.590
-0.177
0.084
0.230
0.319
0.416
0.550
0.723
0.912
1.067
1.124
1.085
0.995
0.885
0.775
0.681
0.608
0.558
0.529
0.512
0.505
0.506
-2.138
-2.249
-1.732
-1.315
-1.392
-1.764
-2.289
-2.842
-3.177
-3.007
-2.272
-1.915
-3.776
-7.528
-10.727
-9.527
-5.953
-3.284
-1.641
-0.618
0.041
0.442
0.646
0.699
0.745
0.845
1.024
1.269
1.531
1.564
1.334
1.112
0.947
0.817
0.714
0.640
0.589
0.555
0.530
0.515
0.503
0.956
0.797
0.654
0.531
0.428
0.349
0.291
0.253
0.233
0.231
0.246
0.277
0.321
0.366
0.403
0.431
0.450
0.463
0.473
0.484
0.497
0.505
0.508
0.510
0.505
0.500
0.493
0.485
0.476
0.466
0.457
0.450
0.445
0.441
0.443
0.450
0.462
0.484
0.516
0.559
0.620
1.035
0.863
0.705
0.566
0.453
0.359
0.291
0.243
0.216
0.210
0.217
0.238
0.267
0.301
0.331
0.357
0.377
0.394
0.411
0.423
0.435
0.445
0.451
0.454
0.454
0.451
0.447
0.444
0.439
0.434
0.430
0.427
0.427
0.429
0.435
0.446
0.463
0.486
0.518
0.561
0.619
1.151
0.949
0.772
0.615
0.483
0.377
0.297
0.239
0.208
0.194
0.195
0.208
0.230
0.254
0.280
0.303
0.323
0.342
0.358
0.372
0.384
0.393
0.402
0.406
0.408
0.409
0.409
0.408
0.407
0.406
0.406
0.407
0.411
0.417
0.426
0.440
0.458
0.482
0.514
0.554
0.606
1.278
1.049
0.845
0.672
0.523
0.403
0.313
0.248
0.208
0.188
0.184
0.191
0.205
0.225
0.245
0.265
0.284
0.302
0.317
0.331
0.342
0.353
0.360
0.366
0.370
0.374
0.376
0.378
0.380
0.382
0.385
0.390
0.396
0.405
0.417
0.432
0.451
0.476
0.506
0.543
0.587
1.394
1.146
0.926
0.733
0.567
0.435
0.334
0.264
0.218
0.192
0.182
0.183
0.193
0.208
0.223
0.241
0.256
0.272
0.286
0.299
0.310
0.320
0.328
0.334
0.339
0.344
0.348
0.353
0.357
0.362
0.367
0.375
0.383
0.395
0.408
0.424
0.443
0.467
0.495
0.528
0.567
1.482
1.227
0.993
0.786
0.610
0.470
0.365
0.289
0.238
0.207
0.193
0.188
0.193
0.202
0.214
0.226
0.240
0.253
0.264
0.275
0.285
0.294
0.302
0.309
0.315
0.321
0.327
0.332
0.339
0.345
0.353
0.362
0.372
0.384
0.399
0.416
0.435
0.457
0.483
0.512
0.546
1.511
1.266
1.033
0.823
0.646
0.506
0.398
0.321
0.267
0.233
0.214
0.204
0.203
0.207
0.215
0.223
0.232
0.242
0.250
0.259
0.269
0.275
0.283
0.289
0.296
0.302
0.309
0.315
0.323
0.331
0.340
0.351
0.363
0.376
0.391
0.407
0.426
0.447
0.471
0.496
0.525
1.469
1.247
1.031
0.835
0.671
0.539
0.435
0.359
0.305
0.267
0.244
0.229
0.223
0.222
0.223
0.227
0.232
0.238
0.244
0.251
0.257
0.263
0.269
0.275
0.281
0.288
0.295
0.302
0.311
0.320
0.330
0.341
0.354
0.368
0.383
0.400
0.418
0.438
0.459
0.482
0.507
1.357
1.174
0.988
0.820
0.678
0.562
0.471
0.401
0.349
0.309
0.282
0.264
0.252
0.243
0.240
0.238
0.239
0.240
0.243
0.247
0.251
0.255
0.260
0.265
0.271
0.277
0.284
0.292
0.301
0.311
0.322
0.334
0.348
0.362
0.377
0.394
0.411
0.430
0.449
0.470
0.491
1.202
1.057
0.913
0.779
0.668
0.575
0.503
0.443
0.397
0.359
0.330
0.306
0.288
0.273
0.263
0.256
0.251
0.248
0.248
0.248
0.249
0.251
0.255
0.259
0.263
0.269
0.276
0.285
0.294
0.305
0.316
0.329
0.343
0.357
0.372
0.388
0.405
0.422
0.440
0.458
0.477
1.032
0.921
0.812
0.715
0.637
0.572
0.525
0.484
0.448
0.414
0.383
0.355
0.331
0.309
0.292
0.278
0.269
0.262
0.256
0.254
0.252
0.251
0.253
0.255
0.259
0.264
0.271
0.279
0.288
0.299
0.312
0.325
0.339
0.353
0.369
0.384
0.400
0.416
0.433
0.449
0.466
0.871
0.777
0.686
0.615
0.567
0.541
0.525
0.512
0.496
0.471
0.444
0.412
0.382
0.351
0.327
0.307
0.291
0.280
0.270
0.263
0.258
0.255
0.254
0.254
0.256
0.261
0.267
0.275
0.285
0.296
0.309
0.323
0.337
0.351
0.366
0.382
0.397
0.412
0.427
0.442
0.457
0.727
0.620
0.524
0.458
0.439
0.460
0.496
0.527
0.543
0.537
0.514
0.478
0.438
0.401
0.366
0.340
0.318
0.300
0.287
0.277
0.269
0.262
0.258
0.256
0.257
0.260
0.265
0.273
0.283
0.295
0.308
0.322
0.337
0.351
0.366
0.381
0.395
0.409
0.423
0.436
0.450
0.607
0.435
0.283
0.199
0.203
0.290
0.408
0.516
0.588
0.609
0.592
0.551
0.501
0.450
0.409
0.374
0.348
0.326
0.309
0.296
0.283
0.273
0.265
0.260
0.258
0.259
0.264
0.271
0.282
0.294
0.308
0.324
0.339
0.353
0.368
0.382
0.395
0.408
0.420
0.433
0.445
0.533
0.219
-0.077
-0.255
-0.216
-0.018
0.251
0.483
0.635
0.693
0.685
0.632
0.566
0.505
0.453
0.414
0.382
0.358
0.337
0.319
0.304
0.289
0.276
0.267
0.261
0.259
0.263
0.271
0.282
0.296
0.311
0.328
0.343
0.358
0.372
0.385
0.398
0.409
0.420
0.431
0.441
0.536
-0.054
-0.639
-1.034
-0.963
-0.511
0.012
0.426
0.683
0.788
0.782
0.710
0.632
0.556
0.499
0.455
0.421
0.397
0.374
0.353
0.333
0.311
0.293
0.276
0.266
0.260
0.262
0.270
0.283
0.299
0.317
0.335
0.351
0.367
0.380
0.392
0.403
0.412
0.422
0.431
0.439
0.695
-0.260
-1.374
-2.216
-2.081
-1.164
-0.267
0.359
0.719
0.861
0.855
0.776
0.685
0.602
0.541
0.498
0.468
0.446
0.426
0.404
0.376
0.346
0.315
0.289
0.271
0.262
0.261
0.271
0.286
0.306
0.327
0.347
0.365
0.380
0.393
0.403
0.412
0.419
0.426
0.432
0.439
1.312
-0.105
-1.907
-3.306
-3.049
-1.664
-0.449
0.312
0.728
0.891
0.887
0.808
0.714
0.636
0.579
0.544
0.527
0.517
0.505
0.484
0.446
0.398
0.350
0.309
0.279
0.260
0.259
0.271
0.290
0.317
0.343
0.367
0.387
0.402
0.412
0.419
0.424
0.428
0.432
0.437
0.441
2.162
0.549
-1.539
-2.924
-2.707
-1.440
-0.332
0.341
0.709
0.855
0.861
0.796
0.721
0.656
0.614
0.598
0.603
0.625
0.640
0.619
0.563
0.484
0.406
0.337
0.289
0.261
0.256
0.269
0.298
0.334
0.369
0.399
0.421
0.434
0.440
0.443
0.442
0.442
0.441
0.443
0.445
2.099
0.739
-0.658
-1.477
-1.389
-0.698
-0.026
0.433
0.685
0.794
0.803
0.763
0.707
0.663
0.642
0.656
0.709
0.804
0.896
0.897
0.780
0.627
0.492
0.382
0.304
0.260
0.249
0.269
0.311
0.365
0.412
0.451
0.473
0.483
0.482
0.475
0.468
0.460
0.454
0.451
0.450
1.206
0.638
0.012
-0.343
-0.308
-0.021
0.291
0.526
0.666
0.730
0.739
0.711
0.678
0.656
0.663
0.714
0.842
1.096
1.467
1.547
1.188
0.853
0.621
0.456
0.338
0.265
0.242
0.273
0.334
0.411
0.482
0.531
0.554
0.554
0.541
0.519
0.500
0.482
0.469
0.461
0.456
0.913
0.632
0.367
0.230
0.237
0.354
0.488
0.588
0.654
0.681
0.680
0.661
0.641
0.637
0.664
0.755
0.974
1.479
2.331
2.510
1.821
1.157
0.818
0.579
0.397
0.280
0.239
0.277
0.373
0.486
0.589
0.655
0.674
0.659
0.621
0.579
0.540
0.509
0.486
0.472
0.463
0.815
0.656
0.523
0.468
0.473
0.517
0.580
0.620
0.634
0.635
0.621
0.604
0.592
0.595
0.637
0.753
1.018
1.618
2.600
2.884
2.219
1.501
1.096
0.791
0.518
0.306
0.225
0.274
0.425
0.606
0.761
0.849
0.857
0.808
0.731
0.654
0.588
0.540
0.506
0.483
0.470
0.740
0.650
0.580
0.559
0.564
0.592
0.624
0.631
0.615
0.586
0.561
0.541
0.527
0.531
0.570
0.682
0.947
1.482
2.310
2.844
2.555
1.949
1.500
1.139
0.706
0.308
0.141
0.227
0.495
0.799
1.040
1.154
1.137
1.024
0.879
0.747
0.642
0.570
0.522
0.492
0.476
0.688
0.649
0.630
0.634
0.636
0.647
0.651
0.626
0.577
0.530
0.496
0.468
0.449
0.437
0.448
0.511
0.720
1.251
2.337
3.645
3.480
2.511
1.943
1.521
0.830
0.074
-0.240
0.017
0.585
1.137
1.518
1.662
1.574
1.340
1.077
0.851
0.698
0.595
0.533
0.498
0.478
0.638
0.671
0.736
0.796
0.783
0.725
0.653
0.585
0.512
0.457
0.419
0.389
0.359
0.321
0.269
0.194
0.168
0.459
1.710
3.928
3.871
2.567
2.007
1.508
0.275
-1.242
-1.564
-0.614
0.735
1.844
2.437
2.524
2.283
1.789
1.304
0.954
0.740
0.609
0.537
0.498
0.479
0.567
0.757
1.040
1.254
1.188
0.914
0.670
0.517
0.427
0.372
0.339
0.312
0.275
0.207
0.057
-0.269
-0.939
-1.854
-1.730
0.422
1.660
1.595
1.371
0.572
-1.923
-6.004
-6.084
-2.182
1.099
3.444
4.158
3.824
3.204
2.279
1.497
1.010
0.743
0.600
0.527
0.491
0.476
0.444
0.976
1.840
2.498
2.214
1.421
0.783
0.476
0.345
0.295
0.269
0.249
0.212
0.127
-0.111
-0.733
-2.510
-7.267
-9.425
-5.578
-1.111
0.265
0.455
-0.537
-4.804
-11.103
-11.132
-4.317
1.730
6.184
6.444
4.779
3.629
2.428
1.494
0.967
0.693
0.562
0.501
0.477
0.470
0.148
1.207
3.540
6.021
4.655
2.297
1.012
0.480
0.291
0.238
0.222
0.218
0.197
0.131
-0.098
-0.782
-3.179
-9.753
-13.174
-9.144
-2.590
-0.557
-0.064
-0.566
-3.462
-9.012
-9.549
-3.508
1.798
5.781
6.006
4.232
3.025
2.007
1.250
0.809
0.593
0.498
0.463
0.458
0.467
-0.742
0.681
5.278
8.509
7.408
2.955
1.154
0.496
0.262
0.199
0.197
0.216
0.236
0.242
0.191
-0.066
-1.214
-4.919
-8.253
-5.293
-2.000
-0.651
-0.111
0.155
0.126
-1.519
-2.776
-1.005
1.260
3.086
3.517
2.887
2.119
1.402
0.886
0.593
0.463
0.424
0.424
0.442
0.464
-3.054
-1.874
2.617
6.567
5.396
2.384
0.995
0.438
0.227
0.184
0.202
0.254
0.328
0.440
0.668
1.169
2.395
3.518
1.092
-0.682
-0.704
-0.393
-0.100
0.305
0.806
0.758
0.040
0.142
0.854
1.634
2.020
1.891
1.432
0.924
0.574
0.398
0.351
0.360
0.393
0.434
0.474
-6.342
-5.689
-1.066
1.700
1.991
1.240
0.625
0.300
0.177
0.169
0.223
0.326
0.462
0.682
1.144
2.266
5.622
7.769
6.028
1.624
0.149
-0.215
-0.229
-0.030
0.287
0.470
0.441
0.411
0.497
0.739
1.058
1.141
0.913
0.571
0.348
0.261
0.268
0.318
0.378
0.440
0.498
-3.449
-5.021
-2.015
-0.178
0.437
0.417
0.257
0.136
0.105
0.151
0.259
0.422
0.625
0.926
1.492
2.673
5.044
7.489
5.023
1.814
0.347
-0.231
-0.482
-0.471
-0.183
0.300
0.749
0.688
0.132
-0.186
0.010
0.305
0.377
0.293
0.213
0.200
0.244
0.311
0.383
0.459
0.532
-0.290
-2.015
-1.390
-0.578
-0.158
-0.018
-0.014
-0.015
0.020
0.117
0.287
0.540
0.821
1.132
1.746
2.948
4.303
4.293
2.811
1.214
0.190
-0.407
-0.790
-0.919
-0.539
0.513
1.908
1.842
0.029
-1.210
-1.097
-0.467
-0.052
0.108
0.163
0.204
0.258
0.326
0.401
0.480
0.558
-0.064
-0.782
-0.817
-0.585
-0.388
-0.268
-0.208
-0.161
-0.080
0.049
0.262
0.576
0.901
1.176
1.753
3.104
4.565
3.683
1.926
0.722
-0.022
-0.546
-0.989
-1.189
-0.721
0.746
3.308
3.318
0.184
-1.686
-1.600
-0.801
-0.212
0.075
0.191
0.255
0.304
0.362
0.424
0.495
0.565
-0.245
-0.588
-0.693
-0.639
-0.528
-0.446
-0.382
-0.310
-0.222
-0.088
0.112
0.378
0.627
0.828
1.256
2.181
3.034
2.411
1.201
0.356
-0.164
-0.565
-0.908
-1.069
-0.657
0.487
2.080
2.080
0.151
-1.124
-1.104
-0.487
-0.009
0.220
0.305
0.337
0.367
0.398
0.447
0.500
0.555
-0.588
-0.808
-0.869
-0.799
-0.693
-0.621
-0.556
-0.494
-0.417
-0.306
-0.169
-0.023
0.079
0.161
0.372
0.780
1.080
0.900
0.423
0.029
-0.243
-0.449
-0.634
-0.671
-0.405
0.204
0.821
0.851
0.235
-0.207
-0.148
0.171
0.401
0.461
0.460
0.439
0.430
0.438
0.462
0.500
0.539
-1.020
-1.206
-1.172
-1.016
-0.883
-0.801
-0.768
-0.739
-0.691
-0.618
-0.546
-0.536
-0.601
-0.682
-0.674
-0.508
-0.302
-0.193
-0.206
-0.239
-0.267
-0.297
-0.327
-0.276
-0.090
0.217
0.510
0.627
0.565
0.546
0.670
0.800
0.800
0.711
0.610
0.532
0.487
0.472
0.478
0.497
0.525
-1.358
-1.530
-1.387
-1.150
-1.008
-0.985
-1.026
-1.076
-1.089
-1.063
-1.061
-1.170
-1.448
-1.808
-1.987
-1.875
-1.486
-1.066
-0.720
-0.455
-0.270
-0.146
-0.053
0.046
0.196
0.399
0.609
0.792
0.920
1.037
1.148
1.158
1.048
0.872
0.716
0.599
0.532
0.497
0.487
0.493
0.510
-1.344
-1.384
-1.127
-0.927
-0.961
-1.136
-1.351
-1.555
-1.673
-1.711
-1.731
-1.961
-2.635
-3.530
-4.155
-3.868
-2.962
-1.992
-1.197
-0.610
-0.219
0.046
0.215
0.343
0.464
0.631
0.836
1.058
1.265
1.375
1.373
1.287
1.119
0.927
0.761
0.639
0.561
0.518
0.497
0.492
0.497
-0.907
-0.540
0.096
0.019
-0.625
-1.250
-1.774
-2.235
-2.553
-2.639
-2.599
-2.936
-4.290
-6.591
-8.411
-7.624
-5.177
-3.036
-1.616
-0.692
-0.078
0.328
0.552
0.656
0.739
0.870
1.075
1.358
1.616
1.655
1.503
1.304
1.104
0.924
0.772
0.665
0.589
0.543
0.516
0.499
0.492
0.899
0.763
0.643
0.540
0.454
0.387
0.337
0.301
0.279
0.271
0.276
0.292
0.321
0.352
0.383
0.407
0.426
0.442
0.457
0.473
0.488
0.500
0.511
0.518
0.521
0.522
0.520
0.515
0.509
0.502
0.494
0.487
0.482
0.478
0.480
0.487
0.501
0.524
0.560
0.612
0.684
0.948
0.806
0.679
0.569
0.475
0.399
0.343
0.301
0.274
0.261
0.262
0.273
0.292
0.315
0.337
0.359
0.378
0.395
0.410
0.426
0.439
0.450
0.460
0.466
0.471
0.473
0.473
0.471
0.469
0.466
0.462
0.460
0.461
0.463
0.470
0.480
0.498
0.524
0.560
0.609
0.674
1.026
0.869
0.730
0.607
0.505
0.421
0.355
0.307
0.275
0.258
0.254
0.259
0.270
0.287
0.306
0.323
0.340
0.355
0.370
0.383
0.396
0.407
0.416
0.422
0.428
0.431
0.433
0.434
0.435
0.435
0.436
0.438
0.441
0.447
0.458
0.472
0.491
0.517
0.553
0.597
0.656
1.109
0.936
0.787
0.655
0.541
0.449
0.377
0.321
0.285
0.262
0.251
0.251
0.258
0.268
0.282
0.296
0.310
0.325
0.337
0.349
0.361
0.370
0.379
0.386
0.393
0.396
0.400
0.403
0.406
0.409
0.413
0.418
0.425
0.434
0.446
0.462
0.482
0.508
0.540
0.581
0.632
1.183
1.003
0.843
0.703
0.585
0.484
0.404
0.345
0.304
0.274
0.259
0.253
0.255
0.260
0.269
0.280
0.290
0.301
0.311
0.322
0.332
0.341
0.349
0.356
0.362
0.367
0.372
0.377
0.382
0.388
0.394
0.401
0.410
0.421
0.434
0.451
0.472
0.496
0.526
0.562
0.605
1.233
1.057
0.896
0.753
0.628
0.524
0.442
0.378
0.330
0.298
0.278
0.265
0.261
0.261
0.265
0.271
0.279
0.287
0.295
0.302
0.310
0.318
0.326
0.332
0.338
0.344
0.350
0.356
0.362
0.370
0.377
0.386
0.397
0.410
0.424
0.441
0.461
0.484
0.511
0.542
0.578
1.252
1.087
0.934
0.794
0.673
0.570
0.486
0.421
0.369
0.331
0.305
0.288
0.277
0.272
0.271
0.272
0.274
0.279
0.284
0.289
0.295
0.301
0.307
0.313
0.319
0.325
0.332
0.338
0.346
0.354
0.364
0.374
0.386
0.399
0.414
0.431
0.450
0.471
0.496
0.524
0.554
1.233
1.089
0.951
0.826
0.713
0.621
0.540
0.474
0.419
0.377
0.344
0.320
0.303
0.290
0.283
0.279
0.277
0.277
0.279
0.282
0.286
0.289
0.294
0.299
0.304
0.310
0.317
0.325
0.332
0.342
0.352
0.363
0.376
0.390
0.405
0.422
0.440
0.460
0.482
0.506
0.532
1.175
1.060
0.950
0.847
0.754
0.674
0.600
0.534
0.479
0.433
0.394
0.362
0.337
0.318
0.304
0.293
0.287
0.282
0.280
0.279
0.280
0.282
0.284
0.288
0.293
0.299
0.305
0.313
0.322
0.332
0.342
0.354
0.367
0.382
0.397
0.413
0.431
0.450
0.470
0.491
0.514
1.097
1.013
0.933
0.858
0.791
0.728
0.666
0.607
0.548
0.498
0.454
0.413
0.380
0.353
0.331
0.314
0.302
0.292
0.285
0.281
0.279
0.278
0.280
0.281
0.285
0.290
0.296
0.304
0.313
0.323
0.335
0.347
0.361
0.375
0.390
0.406
0.423
0.441
0.459
0.478
0.498
1.006
0.950
0.898
0.855
0.819
0.781
0.736
0.684
0.628
0.577
0.525
0.474
0.433
0.396
0.365
0.341
0.321
0.306
0.295
0.287
0.281
0.278
0.276
0.277
0.279
0.283
0.289
0.296
0.306
0.317
0.329
0.342
0.356
0.370
0.385
0.401
0.416
0.433
0.450
0.467
0.484
0.919
0.876
0.843
0.830
0.821
0.814
0.796
0.761
0.716
0.666
0.609
0.551
0.496
0.447
0.405
0.373
0.345
0.325
0.309
0.297
0.288
0.281
0.276
0.275
0.275
0.278
0.283
0.291
0.300
0.311
0.324
0.337
0.351
0.366
0.381
0.396
0.411
0.427
0.442
0.458
0.473
0.845
0.790
0.758
0.753
0.779
0.806
0.830
0.833
0.813
0.770
0.710
0.640
0.568
0.505
0.451
0.409
0.375
0.348
0.326
0.310
0.297
0.286
0.279
0.274
0.273
0.274
0.279
0.286
0.296
0.308
0.320
0.334
0.349
0.364
0.379
0.393
0.408
0.422
0.437
0.451
0.465
0.795
0.689
0.616
0.599
0.642
0.731
0.823
0.900
0.930
0.908
0.835
0.746
0.650
0.569
0.501
0.448
0.407
0.374
0.349
0.327
0.309
0.295
0.284
0.275
0.271
0.270
0.274
0.281
0.291
0.304
0.318
0.333
0.348
0.364
0.378
0.393
0.406
0.420
0.433
0.446
0.458
0.806
0.575
0.407
0.341
0.404
0.577
0.779
0.971
1.089
1.088
0.999
0.870
0.745
0.639
0.553
0.490
0.444
0.405
0.376
0.350
0.327
0.307
0.291
0.277
0.269
0.266
0.268
0.276
0.288
0.301
0.317
0.334
0.350
0.365
0.380
0.394
0.407
0.419
0.431
0.442
0.453
0.904
0.461
0.128
-0.033
0.054
0.333
0.705
1.059
1.283
1.318
1.192
1.007
0.834
0.702
0.606
0.535
0.483
0.444
0.411
0.381
0.352
0.325
0.301
0.281
0.267
0.261
0.262
0.270
0.283
0.300
0.317
0.337
0.354
0.370
0.385
0.398
0.409
0.420
0.431
0.441
0.450
1.052
0.363
-0.165
-0.471
-0.376
0.058
0.604
1.136
1.482
1.546
1.366
1.117
0.908
0.760
0.654
0.581
0.530
0.491
0.458
0.425
0.390
0.352
0.316
0.285
0.263
0.253
0.252
0.261
0.277
0.299
0.322
0.344
0.363
0.380
0.394
0.406
0.416
0.424
0.432
0.440
0.448
1.137
0.396
-0.337
-0.764
-0.672
-0.141
0.520
1.116
1.529
1.609
1.413
1.159
0.945
0.797
0.693
0.629
0.585
0.556
0.528
0.493
0.449
0.393
0.341
0.293
0.258
0.239
0.236
0.249
0.271
0.299
0.328
0.355
0.378
0.395
0.408
0.418
0.425
0.431
0.437
0.442
0.448
1.235
0.540
-0.208
-0.671
-0.603
-0.114
0.486
1.007
1.359
1.438
1.310
1.113
0.939
0.810
0.727
0.676
0.655
0.649
0.640
0.610
0.547
0.466
0.379
0.304
0.247
0.218
0.213
0.231
0.264
0.303
0.342
0.377
0.402
0.420
0.430
0.436
0.439
0.441
0.444
0.446
0.450
1.149
0.647
0.078
-0.247
-0.220
0.115
0.528
0.890
1.136
1.209
1.147
1.026
0.905
0.812
0.752
0.730
0.746
0.793
0.836
0.816
0.720
0.583
0.449
0.329
0.238
0.188
0.181
0.207
0.257
0.315
0.369
0.413
0.442
0.457
0.463
0.462
0.459
0.455
0.453
0.452
0.453
0.953
0.670
0.353
0.164
0.193
0.380
0.618
0.838
0.980
1.026
1.005
0.936
0.862
0.795
0.765
0.779
0.856
1.005
1.167
1.190
1.011
0.780
0.562
0.380
0.242
0.153
0.138
0.179
0.255
0.338
0.415
0.473
0.504
0.514
0.510
0.497
0.484
0.473
0.464
0.459
0.457
0.852
0.694
0.536
0.458
0.483
0.589
0.718
0.834
0.901
0.924
0.904
0.861
0.808
0.771
0.764
0.816
0.968
1.255
1.640
1.754
1.443
1.082
0.778
0.509
0.283
0.139
0.093
0.152
0.265
0.390
0.500
0.568
0.598
0.596
0.575
0.546
0.518
0.494
0.476
0.466
0.460
0.832
0.737
0.653
0.623
0.658
0.738
0.815
0.872
0.878
0.863
0.827
0.786
0.743
0.720
0.733
0.817
1.035
1.445
2.019
2.290
2.005
1.564
1.180
0.837
0.475
0.182
0.060
0.127
0.301
0.489
0.641
0.725
0.743
0.714
0.661
0.605
0.554
0.517
0.489
0.473
0.464
0.860
0.783
0.733
0.739
0.797
0.888
0.961
0.967
0.904
0.827
0.763
0.709
0.670
0.642
0.660
0.758
1.028
1.587
2.496
3.327
3.135
2.434
1.970
1.634
1.034
0.363
0.037
0.102
0.374
0.682
0.897
0.984
0.969
0.884
0.777
0.674
0.596
0.537
0.500
0.478
0.466
0.912
0.834
0.816
0.868
0.963
1.085
1.171
1.112
0.942
0.794
0.695
0.627
0.575
0.537
0.535
0.610
0.885
1.671
3.746
6.391
6.258
3.766
3.246
3.370
2.190
0.539
-0.205
-0.038
0.524
1.083
1.396
1.445
1.320
1.120
0.922
0.752
0.632
0.553
0.504
0.477
0.465
0.915
0.869
0.951
1.125
1.267
1.346
1.354
1.201
0.936
0.740
0.617
0.536
0.469
0.409
0.352
0.326
0.463
1.229
4.473
7.923
7.248
4.541
4.176
5.291
3.012
-0.335
-1.406
-0.573
0.865
2.078
2.481
2.248
1.835
1.423
1.071
0.817
0.651
0.552
0.498
0.472
0.461
0.773
0.863
1.222
1.681
1.914
1.775
1.488
1.156
0.861
0.658
0.528
0.445
0.367
0.278
0.139
-0.083
-0.375
-0.381
1.182
4.217
4.895
3.110
3.209
3.466
0.206
-5.505
-6.111
-2.024
1.896
5.295
5.338
3.606
2.461
1.709
1.180
0.835
0.634
0.528
0.479
0.457
0.453
0.502
0.896
1.775
2.793
3.186
2.555
1.711
1.127
0.771
0.565
0.444
0.364
0.284
0.180
-0.032
-0.469
-1.367
-2.850
-3.268
-1.160
0.591
1.159
1.289
0.354
-4.555
-11.590
-11.615
-4.145
4.046
9.321
9.030
5.221
2.903
1.829
1.163
0.774
0.568
0.478
0.443
0.438
0.445
0.217
0.939
2.490
4.288
4.696
3.346
1.932
1.098
0.687
0.479
0.373
0.304
0.245
0.153
-0.027
-0.475
-1.590
-3.966
-5.589
-3.420
-1.096
-0.035
0.152
-0.763
-4.676
-10.596
-10.402
-3.450
3.948
8.941
8.874
5.156
2.842
1.684
0.995
0.621
0.459
0.403
0.400
0.416
0.436
-0.093
0.725
2.697
4.779
4.841
3.259
1.824
0.995
0.594
0.402
0.313
0.272
0.246
0.225
0.192
0.133
-0.113
-1.123
-2.567
-2.165
-1.100
-0.406
-0.188
-0.549
-1.888
-4.105
-4.037
-1.119
2.129
5.124
5.520
4.023
2.538
1.415
0.730
0.415
0.317
0.318
0.353
0.398
0.436
-0.359
-0.017
1.606
3.279
3.354
2.322
1.376
0.781
0.468
0.327
0.274
0.267
0.290
0.366
0.583
1.277
3.625
5.480
3.799
0.338
-0.371
-0.329
-0.222
-0.226
-0.437
-0.798
-0.728
0.046
1.294
2.710
3.728
3.634
2.353
1.137
0.474
0.220
0.195
0.247
0.321
0.391
0.452
0.675
-0.645
0.252
1.349
1.635
1.299
0.852
0.513
0.332
0.253
0.245
0.278
0.352
0.522
0.926
2.263
6.697
12.235
7.185
2.158
0.206
-0.184
-0.222
-0.143
-0.026
0.090
0.230
0.387
0.681
1.419
2.633
2.995
1.925
0.844
0.265
0.090
0.120
0.212
0.312
0.403
0.487
2.647
-0.377
-0.358
0.256
0.558
0.546
0.412
0.274
0.193
0.178
0.214
0.292
0.411
0.627
1.072
2.224
5.497
7.805
6.245
1.905
0.315
-0.169
-0.276
-0.184
0.108
0.610
1.116
0.839
-0.288
-0.731
0.241
1.114
0.932
0.439
0.131
0.057
0.119
0.222
0.328
0.428
0.537
2.903
0.014
-0.384
-0.173
0.032
0.102
0.093
0.068
0.062
0.097
0.173
0.291
0.442
0.664
1.066
1.780
2.795
3.380
2.384
0.976
0.150
-0.232
-0.360
-0.241
0.262
1.554
3.898
3.128
-1.387
-4.570
-3.112
-0.913
-0.032
0.112
0.085
0.105
0.171
0.260
0.361
0.456
0.556
0.871
-0.051
-0.349
-0.321
-0.220
-0.155
-0.121
-0.104
-0.072
-0.009
0.090
0.219
0.376
0.579
0.907
1.417
1.838
1.727
1.128
0.453
-0.016
-0.288
-0.402
-0.269
0.364
2.428
5.605
5.053
-1.656
-7.632
-5.121
-1.841
-0.418
0.038
0.146
0.194
0.245
0.317
0.394
0.478
0.563
0.094
-0.250
-0.411
-0.427
-0.379
-0.330
-0.295
-0.260
-0.221
-0.155
-0.070
0.040
0.159
0.301
0.545
0.890
1.130
0.976
0.563
0.158
-0.123
-0.303
-0.369
-0.246
0.301
1.727
4.173
3.437
-1.094
-4.369
-3.209
-1.148
-0.098
0.239
0.311
0.319
0.334
0.373
0.426
0.491
0.565
-0.289
-0.465
-0.542
-0.544
-0.507
-0.473
-0.452
-0.428
-0.403
-0.366
-0.318
-0.268
-0.222
-0.163
-0.030
0.161
0.308
0.274
0.113
-0.070
-0.187
-0.264
-0.264
-0.147
0.198
0.813
1.459
1.177
-0.168
-0.947
-0.472
0.321
0.643
0.636
0.538
0.457
0.418
0.419
0.447
0.496
0.553
-0.555
-0.660
-0.686
-0.652
-0.618
-0.601
-0.611
-0.626
-0.638
-0.643
-0.652
-0.688
-0.749
-0.800
-0.780
-0.660
-0.495
-0.374
-0.306
-0.268
-0.231
-0.197
-0.127
-0.004
0.210
0.513
0.760
0.775
0.642
0.769
1.298
1.583
1.363
1.005
0.732
0.567
0.485
0.454
0.461
0.490
0.532
-0.692
-0.745
-0.698
-0.651
-0.657
-0.708
-0.791
-0.875
-0.949
-1.009
-1.083
-1.226
-1.448
-1.669
-1.760
-1.635
-1.350
-1.000
-0.693
-0.444
-0.258
-0.100
0.028
0.163
0.334
0.543
0.756
0.961
1.199
1.541
1.972
2.065
1.664
1.183
0.844
0.642
0.529
0.477
0.467
0.481
0.509
-0.642
-0.544
-0.375
-0.359
-0.544
-0.777
-1.004
-1.202
-1.365
-1.493
-1.645
-1.907
-2.375
-2.891
-3.207
-2.999
-2.382
-1.689
-1.061
-0.593
-0.239
0.012
0.201
0.350
0.505
0.696
0.945
1.286
1.664
1.900
1.991
1.893
1.553
1.162
0.864
0.665
0.552
0.495
0.473
0.473
0.488
-0.369
0.180
0.948
0.731
-0.146
-0.814
-1.264
-1.643
-1.927
-2.126
-2.328
-2.737
-3.561
-4.684
-5.407
-4.969
-3.720
-2.424
-1.415
-0.681
-0.160
0.203
0.431
0.576
0.705
0.873
1.161
1.650
2.296
2.262
1.897
1.622
1.339
1.055
0.829
0.670
0.569
0.512
0.485
0.475
0.476
0.827
0.718
0.621
0.536
0.465
0.410
0.366
0.334
0.311
0.299
0.296
0.304
0.320
0.342
0.365
0.389
0.409
0.428
0.447
0.468
0.487
0.505
0.520
0.534
0.541
0.546
0.548
0.546
0.543
0.536
0.530
0.522
0.518
0.514
0.517
0.524
0.540
0.566
0.607
0.666
0.748
0.855
0.748
0.649
0.561
0.486
0.425
0.376
0.339
0.314
0.300
0.295
0.299
0.311
0.325
0.344
0.361
0.379
0.394
0.412
0.430
0.445
0.460
0.472
0.483
0.490
0.496
0.498
0.499
0.498
0.496
0.494
0.493
0.492
0.495
0.503
0.514
0.533
0.562
0.602
0.657
0.732
0.909
0.791
0.686
0.595
0.514
0.448
0.394
0.353
0.323
0.306
0.297
0.296
0.301
0.312
0.324
0.338
0.353
0.368
0.381
0.395
0.408
0.419
0.431
0.440
0.448
0.453
0.457
0.460
0.462
0.463
0.464
0.467
0.471
0.478
0.488
0.503
0.524
0.552
0.590
0.641
0.705
0.967
0.844
0.733
0.636
0.550
0.478
0.420
0.373
0.341
0.317
0.304
0.298
0.299
0.303
0.312
0.321
0.332
0.343
0.354
0.366
0.377
0.387
0.397
0.405
0.412
0.418
0.423
0.427
0.431
0.435
0.439
0.445
0.452
0.461
0.474
0.490
0.512
0.539
0.575
0.619
0.674
1.022
0.895
0.781
0.683
0.593
0.518
0.455
0.405
0.367
0.338
0.320
0.309
0.303
0.303
0.307
0.311
0.318
0.326
0.335
0.344
0.352
0.361
0.368
0.376
0.382
0.389
0.395
0.400
0.406
0.412
0.418
0.426
0.436
0.446
0.460
0.478
0.499
0.525
0.557
0.595
0.642
1.060
0.940
0.832
0.732
0.644
0.567
0.502
0.447
0.404
0.370
0.346
0.328
0.317
0.310
0.308
0.309
0.311
0.316
0.321
0.327
0.333
0.339
0.347
0.353
0.359
0.365
0.372
0.378
0.385
0.392
0.400
0.410
0.421
0.433
0.448
0.466
0.486
0.510
0.538
0.571
0.610
1.083
0.977
0.877
0.785
0.701
0.628
0.562
0.504
0.455
0.415
0.382
0.358
0.339
0.327
0.318
0.313
0.311
0.311
0.313
0.316
0.320
0.324
0.329
0.334
0.340
0.346
0.353
0.360
0.367
0.376
0.385
0.396
0.408
0.421
0.436
0.454
0.473
0.496
0.522
0.550
0.583
1.086
1.000
0.917
0.841
0.768
0.701
0.637
0.576
0.519
0.473
0.431
0.398
0.372
0.352
0.336
0.325
0.318
0.312
0.310
0.310
0.311
0.312
0.316
0.320
0.325
0.331
0.337
0.345
0.353
0.362
0.372
0.384
0.397
0.411
0.426
0.443
0.461
0.483
0.505
0.531
0.557
1.075
1.014
0.957
0.903
0.852
0.794
0.733
0.667
0.602
0.545
0.493
0.449
0.413
0.384
0.360
0.343
0.329
0.319
0.313
0.308
0.306
0.306
0.307
0.309
0.314
0.318
0.325
0.332
0.341
0.351
0.362
0.374
0.387
0.401
0.416
0.433
0.451
0.470
0.491
0.513
0.536
1.050
1.017
0.994
0.975
0.950
0.909
0.850
0.779
0.704
0.633
0.571
0.514
0.466
0.426
0.394
0.367
0.346
0.331
0.319
0.311
0.305
0.302
0.301
0.302
0.304
0.308
0.315
0.322
0.331
0.341
0.352
0.365
0.378
0.393
0.408
0.424
0.442
0.459
0.479
0.498
0.518
1.021
1.017
1.030
1.046
1.062
1.043
0.992
0.912
0.826
0.740
0.662
0.593
0.531
0.477
0.433
0.398
0.369
0.347
0.329
0.317
0.308
0.301
0.298
0.296
0.297
0.300
0.306
0.313
0.322
0.333
0.344
0.357
0.371
0.386
0.401
0.417
0.434
0.450
0.468
0.485
0.503
0.990
1.009
1.050
1.111
1.161
1.179
1.133
1.059
0.965
0.867
0.778
0.688
0.607
0.537
0.480
0.433
0.396
0.366
0.344
0.327
0.313
0.303
0.296
0.293
0.291
0.293
0.298
0.305
0.314
0.325
0.338
0.351
0.365
0.380
0.396
0.411
0.427
0.443
0.458
0.475
0.490
0.967
0.987
1.034
1.126
1.216
1.265
1.256
1.208
1.127
1.031
0.918
0.804
0.698
0.604
0.532
0.474
0.426
0.390
0.362
0.339
0.321
0.307
0.297
0.290
0.287
0.287
0.291
0.298
0.307
0.318
0.332
0.346
0.361
0.376
0.391
0.407
0.422
0.437
0.452
0.466
0.481
0.965
0.944
0.972
1.059
1.172
1.276
1.343
1.367
1.338
1.252
1.108
0.948
0.805
0.685
0.590
0.517
0.460
0.418
0.382
0.355
0.331
0.313
0.298
0.287
0.282
0.280
0.282
0.289
0.299
0.312
0.327
0.342
0.358
0.373
0.389
0.404
0.418
0.433
0.446
0.459
0.472
1.004
0.895
0.856
0.915
1.043
1.218
1.406
1.578
1.668
1.596
1.377
1.136
0.927
0.767
0.650
0.563
0.498
0.449
0.409
0.375
0.346
0.321
0.300
0.284
0.274
0.270
0.272
0.280
0.291
0.305
0.322
0.340
0.356
0.373
0.388
0.402
0.417
0.430
0.442
0.455
0.466
1.107
0.837
0.711
0.709
0.846
1.111
1.475
1.897
2.215
2.142
1.761
1.354
1.053
0.850
0.710
0.611
0.538
0.483
0.440
0.401
0.365
0.333
0.305
0.281
0.265
0.257
0.258
0.265
0.280
0.298
0.317
0.338
0.357
0.374
0.390
0.404
0.417
0.429
0.440
0.451
0.462
1.193
0.785
0.562
0.508
0.649
0.993
1.525
2.260
2.931
2.872
2.172
1.552
1.157
0.916
0.764
0.657
0.584
0.527
0.480
0.436
0.393
0.349
0.309
0.275
0.250
0.237
0.236
0.248
0.266
0.290
0.315
0.338
0.360
0.379
0.396
0.409
0.420
0.430
0.440
0.449
0.458
1.141
0.755
0.473
0.367
0.504
0.873
1.481
2.336
3.185
3.102
2.290
1.611
1.207
0.958
0.808
0.704
0.634
0.583
0.537
0.490
0.437
0.375
0.315
0.265
0.226
0.205
0.203
0.220
0.247
0.279
0.312
0.343
0.369
0.389
0.405
0.416
0.426
0.434
0.442
0.449
0.457
1.038
0.738
0.474
0.357
0.472
0.784
1.294
1.930
2.498
2.481
1.995
1.512
1.185
0.974
0.839
0.751
0.695
0.658
0.622
0.574
0.506
0.420
0.327
0.248
0.188
0.152
0.154
0.180
0.220
0.270
0.315
0.353
0.383
0.405
0.420
0.430
0.436
0.441
0.446
0.451
0.456
0.951
0.755
0.555
0.457
0.534
0.768
1.102
1.470
1.759
1.786
1.592
1.339
1.133
0.971
0.861
0.795
0.768
0.763
0.755
0.713
0.623
0.496
0.358
0.221
0.124
0.074
0.079
0.121
0.189
0.260
0.324
0.374
0.411
0.432
0.444
0.448
0.450
0.451
0.451
0.453
0.456
0.888
0.765
0.641
0.590
0.645
0.801
1.008
1.206
1.354
1.385
1.324
1.202
1.069
0.956
0.874
0.839
0.850
0.903
0.954
0.935
0.814
0.630
0.414
0.207
0.039
-0.045
-0.033
0.046
0.150
0.257
0.349
0.413
0.454
0.473
0.478
0.475
0.469
0.463
0.458
0.457
0.458
0.867
0.796
0.724
0.702
0.758
0.871
1.002
1.114
1.185
1.204
1.171
1.101
1.007
0.921
0.866
0.867
0.937
1.074
1.225
1.269
1.132
0.877
0.576
0.249
-0.034
-0.189
-0.180
-0.047
0.118
0.277
0.401
0.484
0.525
0.535
0.527
0.509
0.493
0.476
0.467
0.461
0.458
0.913
0.846
0.794
0.800
0.871
0.985
1.100
1.157
1.155
1.123
1.076
1.012
0.931
0.863
0.830
0.865
1.007
1.272
1.599
1.803
1.695
1.371
0.992
0.543
0.045
-0.289
-0.318
-0.132
0.115
0.346
0.509
0.605
0.637
0.625
0.591
0.551
0.518
0.491
0.473
0.462
0.458
1.055
0.934
0.869
0.900
1.012
1.201
1.372
1.374
1.227
1.095
0.997
0.912
0.834
0.772
0.753
0.819
1.038
1.506
2.289
3.053
2.945
2.373
2.066
1.758
0.869
-0.051
-0.358
-0.174
0.180
0.516
0.729
0.821
0.811
0.752
0.674
0.601
0.544
0.503
0.477
0.462
0.456
1.315
1.039
0.942
1.028
1.235
1.575
2.067
1.928
1.383
1.078
0.912
0.804
0.717
0.653
0.627
0.694
0.969
1.732
3.685
6.293
6.218
3.994
4.410
6.311
4.099
0.784
-0.302
-0.160
0.383
0.886
1.167
1.190
1.082
0.923
0.771
0.646
0.558
0.505
0.473
0.456
0.450
1.535
1.042
1.004
1.284
1.635
2.009
2.405
2.192
1.443
1.028
0.815
0.689
0.589
0.508
0.452
0.469
0.680
1.520
4.564
7.658
7.293
5.078
7.489
9.898
6.966
1.373
-0.686
-0.310
0.808
1.804
2.131
1.862
1.474
1.129
0.859
0.672
0.556
0.488
0.455
0.444
0.442
1.119
0.732
1.098
1.952
2.595
2.588
2.345
1.871
1.281
0.913
0.704
0.572
0.465
0.362
0.248
0.138
0.129
0.545
2.280
5.052
5.244
3.809
5.687
7.709
5.011
-0.986
-2.569
-0.827
1.825
4.403
4.458
3.005
1.948
1.311
0.896
0.643
0.512
0.448
0.424
0.422
0.428
0.232
0.292
1.464
3.724
5.491
4.111
2.523
1.627
1.097
0.781
0.592
0.462
0.355
0.232
0.075
-0.153
-0.470
-0.681
-0.263
0.820
1.477
1.749
2.263
2.312
-0.487
-5.188
-5.503
-1.456
3.626
7.878
7.840
4.375
2.367
1.376
0.819
0.535
0.413
0.377
0.377
0.392
0.415
-0.325
0.122
1.931
5.958
7.606
6.031
2.792
1.532
0.953
0.657
0.486
0.373
0.272
0.166
0.002
-0.255
-0.681
-1.223
-1.364
-0.814
-0.084
0.395
0.527
-0.052
-2.105
-5.205
-4.972
-1.199
3.653
8.038
8.152
4.672
2.497
1.273
0.596
0.316
0.249
0.272
0.320
0.366
0.404
-0.272
0.220
1.825
4.694
6.632
4.689
2.406
1.316
0.799
0.539
0.393
0.305
0.229
0.150
0.069
-0.017
-0.083
-0.349
-0.805
-0.879
-0.534
-0.196
-0.103
-0.431
-1.349
-2.419
-2.175
-0.292
2.334
5.050
6.014
4.806
2.742
1.073
0.239
0.007
0.051
0.161
0.264
0.345
0.405
0.159
0.297
1.206
2.503
3.150
2.537
1.612
0.978
0.609
0.417
0.313
0.254
0.211
0.196
0.234
0.524
1.442
2.542
1.244
-0.178
-0.450
-0.341
-0.256
-0.317
-0.558
-0.762
-0.556
0.247
1.630
3.774
7.103
7.671
3.657
0.906
-0.148
-0.280
-0.118
0.077
0.229
0.341
0.425
1.187
0.395
0.606
1.153
1.452
1.295
0.937
0.622
0.419
0.299
0.240
0.215
0.209
0.244
0.387
0.906
2.868
4.621
3.256
0.375
-0.288
-0.335
-0.255
-0.188
-0.115
-0.012
0.139
0.348
0.816
2.645
6.966
7.652
3.911
0.681
-0.342
-0.411
-0.184
0.057
0.231
0.363
0.473
2.462
0.589
0.242
0.419
0.576
0.575
0.463
0.336
0.238
0.185
0.170
0.180
0.207
0.269
0.411
0.828
1.932
3.236
1.778
0.212
-0.264
-0.317
-0.242
-0.091
0.161
0.547
0.819
0.296
-1.080
-1.269
1.591
3.462
1.820
0.297
-0.305
-0.317
-0.117
0.096
0.266
0.403
0.534
1.989
0.524
0.067
0.047
0.129
0.166
0.145
0.109
0.082
0.074
0.094
0.124
0.174
0.250
0.366
0.571
0.804
0.843
0.381
-0.072
-0.275
-0.291
-0.219
-0.015
0.427
1.383
2.968
1.623
-5.553
-9.446
-6.492
-1.261
0.000
-0.038
-0.174
-0.131
0.013
0.174
0.319
0.447
0.573
0.850
0.216
-0.081
-0.144
-0.110
-0.080
-0.067
-0.064
-0.059
-0.044
-0.013
0.033
0.087
0.156
0.261
0.369
0.426
0.305
0.061
-0.156
-0.254
-0.271
-0.190
0.043
0.592
2.098
4.296
2.098
-7.505
-15.547
-9.998
-3.020
-0.602
-0.045
0.031
0.079
0.161
0.266
0.371
0.482
0.598
0.208
-0.063
-0.220
-0.272
-0.255
-0.234
-0.217
-0.209
-0.200
-0.186
-0.163
-0.129
-0.094
-0.042
0.042
0.138
0.164
0.087
-0.053
-0.177
-0.231
-0.225
-0.145
0.065
0.539
1.602
3.452
2.022
-4.940
-9.221
-6.482
-1.615
-0.037
0.302
0.312
0.285
0.295
0.339
0.412
0.503
0.609
-0.120
-0.256
-0.333
-0.361
-0.355
-0.343
-0.338
-0.347
-0.354
-0.363
-0.367
-0.371
-0.373
-0.357
-0.310
-0.236
-0.177
-0.172
-0.206
-0.229
-0.225
-0.180
-0.085
0.093
0.406
0.875
1.270
0.697
-0.935
-1.707
-0.176
1.314
1.308
0.921
0.629
0.464
0.395
0.391
0.431
0.500
0.591
-0.306
-0.378
-0.405
-0.417
-0.405
-0.416
-0.444
-0.483
-0.530
-0.581
-0.635
-0.699
-0.757
-0.806
-0.805
-0.732
-0.621
-0.508
-0.414
-0.321
-0.230
-0.131
-0.016
0.144
0.359
0.612
0.800
0.774
0.767
1.576
3.706
4.475
2.729
1.494
0.893
0.597
0.463
0.423
0.437
0.484
0.554
-0.397
-0.405
-0.387
-0.381
-0.411
-0.464
-0.543
-0.640
-0.751
-0.858
-0.972
-1.109
-1.271
-1.406
-1.451
-1.360
-1.161
-0.899
-0.655
-0.433
-0.242
-0.081
0.072
0.229
0.413
0.615
0.837
1.103
1.560
2.562
4.360
4.708
2.938
1.663
0.998
0.662
0.499
0.436
0.431
0.461
0.510
-0.386
-0.293
-0.188
-0.190
-0.320
-0.484
-0.658
-0.838
-1.019
-1.193
-1.375
-1.617
-1.909
-2.192
-2.313
-2.165
-1.809
-1.345
-0.905
-0.541
-0.242
-0.009
0.178
0.343
0.515
0.722
1.018
1.492
2.163
2.652
3.084
3.025
2.248
1.469
0.960
0.663
0.507
0.439
0.425
0.443
0.473
-0.323
-0.004
0.390
0.329
-0.121
-0.498
-0.807
-1.084
-1.354
-1.594
-1.843
-2.189
-2.644
-3.144
-3.385
-3.151
-2.540
-1.802
-1.145
-0.618
-0.205
0.096
0.319
0.485
0.643
0.854
1.209
2.060
2.836
2.899
2.418
2.051
1.635
1.196
0.860
0.634
0.509
0.450
0.430
0.432
0.448
0.746
0.666
0.590
0.523
0.467
0.420
0.382
0.354
0.333
0.319
0.314
0.316
0.326
0.340
0.359
0.378
0.399
0.421
0.444
0.468
0.491
0.513
0.533
0.552
0.564
0.572
0.578
0.578
0.576
0.570
0.564
0.557
0.553
0.550
0.552
0.561
0.578
0.608
0.653
0.719
0.812
0.768
0.688
0.613
0.545
0.486
0.436
0.395
0.365
0.342
0.327
0.319
0.319
0.324
0.335
0.350
0.365
0.381
0.398
0.417
0.435
0.453
0.471
0.486
0.500
0.510
0.518
0.524
0.526
0.527
0.526
0.524
0.524
0.524
0.527
0.534
0.547
0.568
0.599
0.643
0.704
0.787
0.806
0.723
0.646
0.575
0.514
0.462
0.418
0.384
0.359
0.340
0.329
0.325
0.326
0.332
0.340
0.353
0.364
0.377
0.391
0.406
0.420
0.433
0.446
0.457
0.467
0.473
0.480
0.484
0.487
0.489
0.492
0.495
0.499
0.506
0.517
0.533
0.556
0.586
0.627
0.681
0.753
0.851
0.767
0.686
0.615
0.550
0.496
0.450
0.411
0.382
0.358
0.344
0.334
0.331
0.332
0.335
0.342
0.350
0.360
0.370
0.381
0.392
0.403
0.413
0.423
0.430
0.438
0.444
0.449
0.454
0.460
0.465
0.471
0.478
0.488
0.501
0.519
0.541
0.570
0.607
0.655
0.715
0.896
0.813
0.733
0.663
0.599
0.541
0.492
0.450
0.415
0.388
0.367
0.351
0.343
0.338
0.336
0.339
0.343
0.347
0.354
0.362
0.370
0.379
0.386
0.394
0.402
0.408
0.415
0.422
0.428
0.434
0.441
0.450
0.459
0.471
0.486
0.504
0.526
0.553
0.587
0.627
0.676
0.937
0.860
0.787
0.721
0.658
0.601
0.550
0.503
0.463
0.428
0.400
0.379
0.362
0.351
0.344
0.340
0.340
0.341
0.344
0.348
0.353
0.359
0.365
0.371
0.378
0.385
0.391
0.398
0.406
0.413
0.422
0.432
0.443
0.456
0.472
0.490
0.511
0.536
0.566
0.601
0.641
0.973
0.906
0.846
0.788
0.734
0.679
0.626
0.574
0.525
0.482
0.446
0.415
0.392
0.373
0.358
0.350
0.343
0.339
0.338
0.339
0.341
0.344
0.348
0.353
0.359
0.365
0.372
0.379
0.387
0.396
0.406
0.417
0.429
0.443
0.458
0.476
0.496
0.520
0.546
0.576
0.610
0.998
0.954
0.914
0.873
0.832
0.784
0.728
0.671
0.611
0.554
0.506
0.464
0.430
0.402
0.381
0.364
0.351
0.343
0.337
0.334
0.333
0.334
0.336
0.340
0.344
0.349
0.356
0.363
0.372
0.381
0.392
0.403
0.416
0.431
0.446
0.464
0.483
0.505
0.528
0.554
0.583
1.022
1.003
0.993
0.985
0.968
0.930
0.869
0.798
0.719
0.647
0.582
0.527
0.482
0.441
0.411
0.386
0.366
0.352
0.341
0.334
0.329
0.327
0.327
0.328
0.332
0.336
0.343
0.350
0.359
0.368
0.379
0.392
0.405
0.420
0.436
0.453
0.471
0.491
0.513
0.535
0.559
1.042
1.061
1.092
1.129
1.149
1.131
1.062
0.964
0.860
0.765
0.679
0.605
0.542
0.490
0.449
0.414
0.386
0.365
0.349
0.337
0.329
0.323
0.320
0.320
0.322
0.326
0.331
0.338
0.347
0.357
0.369
0.382
0.396
0.411
0.426
0.443
0.461
0.479
0.499
0.519
0.539
1.063
1.120
1.207
1.312
1.393
1.401
1.314
1.178
1.034
0.907
0.795
0.700
0.619
0.551
0.493
0.448
0.411
0.382
0.360
0.343
0.330
0.321
0.316
0.313
0.313
0.316
0.321
0.328
0.337
0.348
0.360
0.373
0.387
0.402
0.418
0.434
0.451
0.468
0.486
0.504
0.523
1.080
1.171
1.314
1.504
1.672
1.717
1.608
1.423
1.240
1.081
0.939
0.815
0.709
0.619
0.545
0.487
0.440
0.404
0.375
0.353
0.336
0.322
0.313
0.308
0.306
0.307
0.311
0.318
0.327
0.338
0.351
0.365
0.380
0.395
0.411
0.427
0.443
0.460
0.476
0.493
0.509
1.099
1.204
1.380
1.630
1.877
1.973
1.860
1.671
1.479
1.294
1.122
0.959
0.817
0.699
0.605
0.531
0.474
0.428
0.392
0.364
0.342
0.325
0.311
0.303
0.298
0.298
0.301
0.308
0.318
0.329
0.343
0.358
0.374
0.389
0.405
0.421
0.436
0.452
0.467
0.483
0.498
1.111
1.201
1.370
1.626
1.888
2.035
2.021
1.917
1.777
1.601
1.375
1.141
0.945
0.790
0.669
0.579
0.510
0.456
0.413
0.378
0.350
0.328
0.310
0.298
0.290
0.287
0.289
0.296
0.306
0.320
0.335
0.351
0.368
0.384
0.400
0.416
0.431
0.446
0.460
0.475
0.488
1.140
1.173
1.290
1.495
1.746
1.961
2.120
2.250
2.305
2.132
1.766
1.389
1.096
0.883
0.737
0.628
0.548
0.485
0.436
0.395
0.360
0.331
0.308
0.289
0.277
0.272
0.274
0.281
0.294
0.309
0.327
0.345
0.363
0.381
0.397
0.413
0.427
0.442
0.455
0.468
0.481
1.185
1.128
1.172
1.320
1.563
1.862
2.285
2.894
3.508
3.281
2.427
1.701
1.252
0.981
0.802
0.678
0.588
0.518
0.463
0.416
0.374
0.336
0.304
0.277
0.260
0.251
0.252
0.262
0.278
0.297
0.318
0.339
0.359
0.378
0.396
0.411
0.426
0.439
0.451
0.463
0.475
1.199
1.074
1.060
1.166
1.390
1.787
2.463
3.931
6.396
5.908
3.356
2.012
1.384
1.060
0.858
0.727
0.631
0.556
0.497
0.441
0.390
0.341
0.296
0.258
0.232
0.218
0.220
0.232
0.254
0.281
0.308
0.334
0.359
0.380
0.397
0.412
0.426
0.438
0.448
0.460
0.470
1.139
1.012
0.968
1.037
1.251
1.645
2.425
4.266
6.880
6.630
3.694
2.102
1.441
1.108
0.908
0.772
0.676
0.602
0.540
0.479
0.414
0.348
0.283
0.228
0.186
0.166
0.169
0.189
0.223
0.259
0.298
0.332
0.360
0.383
0.402
0.417
0.429
0.439
0.448
0.457
0.466
1.043
0.957
0.914
0.957
1.127
1.446
2.012
3.091
4.574
4.352
2.853
1.903
1.412
1.129
0.947
0.817
0.727
0.659
0.597
0.532
0.453
0.362
0.263
0.175
0.107
0.079
0.088
0.126
0.178
0.234
0.287
0.331
0.366
0.392
0.411
0.425
0.434
0.442
0.450
0.456
0.463
0.962
0.914
0.887
0.919
1.050
1.270
1.587
2.025
2.425
2.404
2.043
1.655
1.361
1.140
0.974
0.859
0.784
0.731
0.686
0.619
0.519
0.383
0.234
0.086
-0.026
-0.071
-0.043
0.027
0.117
0.204
0.280
0.340
0.381
0.409
0.426
0.436
0.443
0.448
0.451
0.456
0.461
0.918
0.893
0.883
0.914
1.009
1.159
1.341
1.531
1.686
1.736
1.653
1.506
1.322
1.140
0.992
0.892
0.842
0.828
0.806
0.753
0.630
0.442
0.197
-0.057
-0.255
-0.329
-0.266
-0.124
0.035
0.173
0.283
0.359
0.410
0.436
0.449
0.455
0.455
0.455
0.455
0.456
0.459
0.924
0.899
0.892
0.930
1.014
1.127
1.263
1.375
1.462
1.505
1.503
1.418
1.271
1.112
0.982
0.912
0.902
0.943
0.986
0.969
0.838
0.578
0.199
-0.247
-0.657
-0.779
-0.615
-0.326
-0.055
0.155
0.308
0.404
0.456
0.480
0.483
0.477
0.469
0.463
0.457
0.456
0.457
1.010
0.949
0.919
0.958
1.058
1.200
1.336
1.413
1.431
1.424
1.389
1.307
1.180
1.043
0.938
0.903
0.952
1.088
1.260
1.353
1.242
0.916
0.394
-0.380
-1.223
-1.466
-1.080
-0.559
-0.129
0.176
0.377
0.486
0.536
0.541
0.525
0.505
0.483
0.468
0.459
0.454
0.453
1.287
1.066
0.950
0.997
1.164
1.421
1.699
1.712
1.528
1.381
1.273
1.172
1.045
0.928
0.850
0.849
0.972
1.258
1.704
2.080
2.018
1.653
1.217
0.325
-1.253
-1.971
-1.435
-0.692
-0.114
0.292
0.535
0.644
0.662
0.629
0.578
0.529
0.494
0.469
0.453
0.447
0.446
1.972
1.217
0.954
1.062
1.362
1.914
2.527
2.442
1.761
1.342
1.146
1.007
0.885
0.779
0.717
0.736
0.919
1.391
2.317
3.329
3.314
2.828
3.405
4.529
1.790
-1.035
-1.253
-0.610
0.062
0.581
0.852
0.909
0.847
0.739
0.630
0.547
0.490
0.457
0.441
0.435
0.437
3.151
1.138
0.789
1.174
1.702
2.444
3.125
2.787
1.859
1.265
1.010
0.849
0.721
0.612
0.542
0.540
0.705
1.245
2.475
4.084
4.062
3.645
6.383
8.520
5.789
0.821
-0.763
-0.385
0.469
1.191
1.460
1.358
1.103
0.851
0.659
0.533
0.461
0.426
0.414
0.415
0.422
2.334
-0.033
0.333
1.691
2.740
2.927
2.874
2.407
1.559
1.104
0.856
0.690
0.560
0.444
0.339
0.273
0.324
0.678
1.544
2.632
2.874
2.999
5.153
7.320
5.436
0.573
-0.865
-0.244
1.121
2.318
2.539
2.003
1.388
0.923
0.619
0.456
0.383
0.364
0.370
0.385
0.404
-1.149
-2.081
-0.027
3.877
6.229
4.987
2.842
1.854
1.275
0.920
0.701
0.545
0.414
0.284
0.139
-0.013
-0.119
-0.069
0.287
0.854
1.251
1.564
2.215
2.648
1.183
-0.904
-1.388
-0.189
1.857
3.793
3.919
2.688
1.600
0.862
0.439
0.259
0.232
0.267
0.309
0.351
0.385
-2.511
-2.699
0.365
5.737
10.742
6.772
3.136
1.691
1.080
0.759
0.560
0.419
0.290
0.155
-0.021
-0.245
-0.507
-0.703
-0.623
-0.281
0.133
0.464
0.633
0.425
-0.424
-1.393
-1.356
-0.001
2.072
4.114
4.384
3.153
1.700
0.553
-0.019
-0.113
-0.009
0.124
0.236
0.312
0.369
-1.577
-1.394
0.680
4.999
6.931
5.751
2.571
1.403
0.880
0.603
0.435
0.311
0.193
0.056
-0.143
-0.440
-0.850
-1.238
-1.296
-0.967
-0.516
-0.166
-0.022
-0.174
-0.582
-0.946
-0.731
0.264
1.852
3.677
5.025
4.510
2.014
-0.108
-0.872
-0.695
-0.319
-0.025
0.171
0.291
0.368
-0.391
-0.307
0.594
2.066
3.058
2.547
1.628
1.008
0.653
0.450
0.322
0.227
0.122
-0.013
-0.242
-0.654
-1.502
-2.620
-2.623
-1.693
-0.914
-0.476
-0.274
-0.240
-0.334
-0.396
-0.185
0.425
1.624
4.118
8.384
8.501
3.610
-1.018
-2.048
-1.341
-0.603
-0.131
0.132
0.289
0.393
0.449
0.201
0.415
0.890
1.230
1.167
0.891
0.629
0.432
0.307
0.221
0.148
0.065
-0.060
-0.314
-0.913
-2.640
-5.855
-5.567
-2.524
-1.176
-0.603
-0.324
-0.184
-0.100
-0.019
0.097
0.288
0.917
3.604
8.892
11.004
4.760
-1.352
-2.410
-1.539
-0.670
-0.144
0.152
0.329
0.450
0.926
0.383
0.237
0.347
0.476
0.499
0.430
0.328
0.239
0.173
0.125
0.082
0.023
-0.078
-0.326
-0.933
-2.724
-6.152
-5.504
-2.510
-1.167
-0.606
-0.303
-0.094
0.105
0.295
0.321
-0.195
-1.115
-0.601
3.684
5.244
1.852
-0.914
-1.570
-1.080
-0.481
-0.049
0.217
0.390
0.526
0.849
0.335
0.085
0.058
0.106
0.140
0.138
0.112
0.080
0.055
0.036
0.012
-0.022
-0.099
-0.269
-0.671
-1.558
-2.677
-2.584
-1.605
-0.890
-0.500
-0.242
0.002
0.307
0.673
0.759
-0.792
-5.627
-8.804
-5.327
-0.779
-0.122
-0.556
-0.741
-0.524
-0.192
0.091
0.300
0.453
0.606
0.463
0.142
-0.048
-0.105
-0.095
-0.064
-0.048
-0.046
-0.053
-0.065
-0.068
-0.080
-0.102
-0.142
-0.238
-0.432
-0.766
-1.089
-1.137
-0.885
-0.596
-0.361
-0.156
0.086
0.434
0.948
1.213
-0.909
-8.595
-13.011
-9.305
-2.579
-0.540
-0.185
-0.166
-0.088
0.057
0.220
0.365
0.509
0.668
0.132
-0.041
-0.159
-0.207
-0.201
-0.180
-0.164
-0.164
-0.171
-0.184
-0.196
-0.210
-0.232
-0.256
-0.291
-0.369
-0.472
-0.582
-0.595
-0.516
-0.395
-0.247
-0.084
0.142
0.449
0.856
0.990
-0.505
-5.145
-8.674
-5.280
-0.988
0.267
0.397
0.289
0.220
0.233
0.303
0.405
0.526
0.697
-0.072
-0.167
-0.231
-0.255
-0.250
-0.236
-0.240
-0.256
-0.283
-0.320
-0.356
-0.391
-0.423
-0.457
-0.472
-0.475
-0.483
-0.479
-0.454
-0.384
-0.284
-0.162
-0.021
0.170
0.403
0.651
0.695
0.130
-0.919
-0.909
1.696
3.380
2.228
1.226
0.703
0.440
0.346
0.351
0.411
0.512
0.661
-0.195
-0.244
-0.266
-0.269
-0.254
-0.253
-0.272
-0.321
-0.395
-0.476
-0.552
-0.627
-0.698
-0.745
-0.759
-0.737
-0.670
-0.584
-0.482
-0.366
-0.245
-0.106
0.042
0.202
0.396
0.583
0.703
0.746
1.054
2.957
6.736
7.688
4.759
1.973
0.999
0.575
0.400
0.362
0.399
0.475
0.585
-0.264
-0.272
-0.255
-0.227
-0.215
-0.224
-0.269
-0.371
-0.516
-0.657
-0.793
-0.922
-1.043
-1.133
-1.166
-1.109
-0.976
-0.795
-0.600
-0.413
-0.231
-0.066
0.095
0.258
0.432
0.616
0.843
1.158
1.838
3.801
7.196
7.667
4.732
2.101
1.082
0.613
0.414
0.351
0.371
0.431
0.509
-0.304
-0.266
-0.187
-0.146
-0.143
-0.170
-0.260
-0.433
-0.656
-0.871
-1.073
-1.267
-1.462
-1.605
-1.664
-1.574
-1.347
-1.057
-0.760
-0.481
-0.235
-0.026
0.157
0.325
0.499
0.704
0.997
1.475
2.195
3.097
4.296
4.439
2.965
1.712
0.969
0.577
0.391
0.337
0.348
0.392
0.450
-0.397
-0.333
-0.181
-0.085
-0.081
-0.152
-0.294
-0.540
-0.836
-1.110
-1.372
-1.632
-1.906
-2.126
-2.213
-2.070
-1.747
-1.334
-0.914
-0.536
-0.224
0.031
0.233
0.405
0.578
0.788
1.128
1.815
2.599
2.898
2.641
2.376
1.848
1.257
0.806
0.517
0.377
0.334
0.339
0.373
0.409
0.670
0.610
0.554
0.503
0.458
0.421
0.389
0.365
0.347
0.335
0.328
0.327
0.332
0.342
0.358
0.376
0.396
0.420
0.446
0.474
0.501
0.527
0.550
0.571
0.586
0.598
0.605
0.607
0.606
0.601
0.595
0.590
0.586
0.583
0.586
0.596
0.615
0.648
0.697
0.770
0.873
0.688
0.630
0.574
0.523
0.477
0.439
0.405
0.381
0.360
0.346
0.337
0.335
0.339
0.345
0.356
0.369
0.386
0.404
0.423
0.443
0.463
0.484
0.501
0.517
0.530
0.540
0.547
0.551
0.554
0.553
0.553
0.552
0.553
0.557
0.565
0.579
0.602
0.634
0.682
0.747
0.837
0.719
0.661
0.605
0.553
0.507
0.467
0.432
0.403
0.380
0.363
0.352
0.346
0.345
0.348
0.355
0.363
0.375
0.387
0.402
0.417
0.433
0.447
0.461
0.474
0.484
0.494
0.501
0.507
0.511
0.514
0.517
0.521
0.526
0.535
0.545
0.563
0.586
0.618
0.662
0.719
0.794
0.758
0.699
0.644
0.594
0.547
0.505
0.468
0.436
0.410
0.388
0.373
0.362
0.356
0.353
0.355
0.360
0.366
0.374
0.385
0.396
0.407
0.418
0.429
0.439
0.449
0.457
0.464
0.471
0.477
0.482
0.488
0.495
0.503
0.514
0.528
0.546
0.569
0.600
0.639
0.688
0.749
0.802
0.747
0.694
0.646
0.600
0.557
0.518
0.482
0.450
0.424
0.402
0.385
0.373
0.365
0.362
0.361
0.362
0.365
0.371
0.378
0.386
0.394
0.403
0.411
0.419
0.427
0.434
0.441
0.448
0.456
0.463
0.472
0.483
0.495
0.510
0.529
0.552
0.581
0.614
0.657
0.708
0.849
0.800
0.755
0.712
0.669
0.628
0.586
0.546
0.507
0.472
0.442
0.418
0.399
0.383
0.373
0.367
0.363
0.362
0.363
0.366
0.370
0.376
0.382
0.389
0.395
0.402
0.409
0.417
0.425
0.434
0.443
0.453
0.465
0.479
0.495
0.513
0.535
0.561
0.592
0.628
0.670
0.894
0.861
0.830
0.798
0.765
0.725
0.680
0.631
0.584
0.539
0.498
0.462
0.434
0.411
0.392
0.379
0.369
0.362
0.360
0.358
0.359
0.362
0.366
0.370
0.376
0.382
0.389
0.397
0.406
0.415
0.425
0.437
0.449
0.464
0.480
0.499
0.520
0.544
0.571
0.601
0.636
0.946
0.930
0.923
0.913
0.897
0.864
0.811
0.751
0.686
0.623
0.567
0.521
0.479
0.446
0.419
0.397
0.380
0.369
0.360
0.355
0.352
0.352
0.353
0.356
0.360
0.366
0.373
0.380
0.389
0.399
0.410
0.422
0.436
0.451
0.467
0.485
0.505
0.527
0.551
0.578
0.606
0.999
1.018
1.046
1.077
1.089
1.066
1.005
0.916
0.825
0.738
0.659
0.594
0.538
0.491
0.453
0.422
0.398
0.379
0.365
0.356
0.349
0.345
0.344
0.345
0.348
0.352
0.359
0.366
0.375
0.385
0.397
0.410
0.424
0.439
0.455
0.473
0.492
0.512
0.534
0.558
0.582
1.057
1.123
1.212
1.313
1.385
1.383
1.290
1.151
1.007
0.881
0.773
0.683
0.610
0.545
0.495
0.454
0.420
0.394
0.374
0.359
0.349
0.342
0.337
0.336
0.337
0.341
0.346
0.353
0.362
0.373
0.385
0.398
0.413
0.429
0.445
0.462
0.480
0.499
0.519
0.540
0.561
1.122
1.238
1.420
1.652
1.858
1.883
1.721
1.470
1.241
1.062
0.915
0.796
0.695
0.613
0.545
0.491
0.447
0.413
0.386
0.366
0.351
0.339
0.332
0.329
0.328
0.330
0.335
0.342
0.351
0.362
0.374
0.388
0.403
0.419
0.435
0.452
0.470
0.488
0.506
0.525
0.544
1.179
1.354
1.651
2.075
2.521
2.642
2.298
1.864
1.525
1.275
1.087
0.928
0.799
0.691
0.603
0.534
0.479
0.435
0.401
0.375
0.354
0.339
0.328
0.322
0.319
0.319
0.324
0.330
0.340
0.351
0.364
0.379
0.394
0.410
0.427
0.443
0.460
0.477
0.495
0.512
0.529
1.224
1.438
1.801
2.416
3.147
3.364
2.844
2.240
1.830
1.542
1.302
1.092
0.919
0.779
0.667
0.581
0.514
0.461
0.419
0.386
0.359
0.339
0.324
0.314
0.309
0.308
0.311
0.318
0.328
0.340
0.354
0.369
0.386
0.402
0.419
0.436
0.452
0.469
0.485
0.501
0.516
1.252
1.457
1.822
2.422
3.137
3.387
3.010
2.541
2.201
1.898
1.583
1.294
1.057
0.875
0.736
0.632
0.551
0.487
0.437
0.397
0.366
0.340
0.320
0.305
0.297
0.294
0.296
0.303
0.313
0.328
0.344
0.361
0.378
0.395
0.413
0.429
0.445
0.461
0.477
0.491
0.506
1.262
1.426
1.713
2.150
2.652
2.945
2.955
2.906
2.829
2.520
2.032
1.564
1.219
0.981
0.808
0.683
0.589
0.517
0.458
0.411
0.371
0.338
0.313
0.293
0.280
0.274
0.276
0.284
0.297
0.313
0.332
0.351
0.370
0.389
0.407
0.424
0.440
0.455
0.469
0.484
0.497
1.259
1.367
1.575
1.890
2.274
2.638
3.030
3.680
4.439
4.081
2.809
1.906
1.387
1.077
0.876
0.735
0.630
0.546
0.481
0.426
0.378
0.336
0.300
0.274
0.255
0.246
0.248
0.258
0.275
0.296
0.319
0.342
0.365
0.385
0.404
0.420
0.436
0.451
0.464
0.477
0.489
1.236
1.299
1.449
1.704
2.047
2.473
3.199
5.224
7.777
7.257
4.089
2.237
1.518
1.161
0.937
0.782
0.669
0.580
0.507
0.442
0.384
0.331
0.283
0.243
0.216
0.203
0.206
0.222
0.245
0.274
0.303
0.332
0.358
0.381
0.401
0.419
0.434
0.447
0.459
0.471
0.482
1.180
1.229
1.350
1.557
1.850
2.265
3.046
5.754
9.241
8.222
4.513
2.298
1.569
1.216
0.993
0.829
0.709
0.616
0.538
0.465
0.391
0.320
0.251
0.190
0.148
0.132
0.138
0.165
0.203
0.244
0.285
0.323
0.354
0.380
0.402
0.418
0.433
0.446
0.456
0.467
0.477
1.104
1.151
1.250
1.409
1.649
1.952
2.438
3.578
5.754
5.530
3.157
2.059
1.570
1.260
1.040
0.876
0.754
0.658
0.576
0.494
0.402
0.302
0.196
0.101
0.038
0.010
0.030
0.078
0.141
0.206
0.265
0.314
0.354
0.383
0.406
0.422
0.435
0.446
0.455
0.464
0.472
1.029
1.077
1.157
1.285
1.462
1.658
1.865
2.147
2.447
2.468
2.196
1.894
1.593
1.316
1.091
0.919
0.798
0.709
0.627
0.535
0.420
0.276
0.110
-0.053
-0.171
-0.207
-0.162
-0.061
0.053
0.159
0.243
0.309
0.356
0.390
0.412
0.428
0.439
0.447
0.454
0.461
0.468
0.981
1.025
1.087
1.184
1.310
1.456
1.576
1.670
1.778
1.906
1.995
1.918
1.668
1.367
1.126
0.954
0.841
0.767
0.699
0.606
0.462
0.247
-0.033
-0.346
-0.577
-0.629
-0.493
-0.281
-0.072
0.099
0.226
0.313
0.370
0.406
0.426
0.438
0.445
0.450
0.454
0.457
0.464
0.976
0.996
1.036
1.113
1.224
1.354
1.471
1.577
1.697
1.854
1.990
1.947
1.685
1.375
1.126
0.964
0.877
0.835
0.804
0.725
0.552
0.246
-0.244
-0.896
-1.477
-1.523
-1.110
-0.612
-0.222
0.044
0.222
0.331
0.397
0.432
0.447
0.451
0.451
0.451
0.452
0.453
0.458
1.060
1.014
1.005
1.065
1.193
1.350
1.500
1.610
1.704
1.807
1.877
1.797
1.562
1.286
1.068
0.940
0.895
0.917
0.952
0.932
0.755
0.342
-0.474
-1.923
-3.655
-3.641
-2.170
-1.041
-0.375
0.018
0.254
0.382
0.446
0.470
0.471
0.464
0.456
0.450
0.447
0.447
0.451
1.379
1.101
0.972
1.031
1.214
1.471
1.730
1.811
1.755
1.709
1.651
1.531
1.334
1.120
0.954
0.869
0.882
0.990
1.158
1.248
1.113
0.671
-0.333
-3.030
-7.362
-7.592
-3.458
-1.385
-0.433
0.075
0.347
0.480
0.523
0.521
0.497
0.472
0.454
0.442
0.438
0.437
0.441
2.364
1.206
0.828
0.961
1.280
1.743
2.359
2.327
1.872
1.601
1.421
1.257
1.086
0.921
0.796
0.747
0.805
1.006
1.332
1.608
1.580
1.286
0.736
-1.519
-6.269
-7.078
-3.341
-1.309
-0.304
0.254
0.546
0.645
0.630
0.575
0.512
0.464
0.435
0.420
0.416
0.419
0.427
4.036
0.815
0.278
0.804
1.418
2.033
2.610
2.505
1.846
1.439
1.198
1.016
0.857
0.714
0.608
0.565
0.632
0.862
1.271
1.676
1.800
1.789
2.194
2.156
-0.662
-2.572
-1.849
-0.802
0.029
0.618
0.883
0.886
0.763
0.612
0.491
0.417
0.383
0.375
0.381
0.392
0.405
1.422
-2.329
-1.309
0.690
1.939
2.350
2.405
2.083
1.571
1.215
0.979
0.800
0.650
0.516
0.395
0.324
0.330
0.493
0.837
1.208
1.409
1.626
2.209
2.703
1.286
-0.500
-0.823
-0.303
0.483
1.127
1.351
1.182
0.869
0.571
0.372
0.292
0.274
0.296
0.329
0.355
0.382
-6.764
-8.806
-3.873
1.220
3.793
3.384
2.360
1.711
1.281
0.986
0.778
0.612
0.462
0.322
0.167
0.027
-0.070
-0.048
0.146
0.434
0.705
0.932
1.231
1.259
0.549
-0.314
-0.496
0.028
0.901
1.655
1.833
1.457
0.860
0.332
0.047
-0.001
0.076
0.171
0.251
0.311
0.353
-8.885
-9.699
-3.981
2.568
5.672
4.575
2.452
1.508
1.057
0.784
0.598
0.446
0.304
0.140
-0.064
-0.328
-0.602
-0.764
-0.670
-0.367
-0.029
0.252
0.398
0.317
-0.027
-0.390
-0.338
0.252
1.150
1.989
2.240
1.696
0.612
-0.372
-0.744
-0.563
-0.252
0.000
0.164
0.266
0.331
-4.146
-4.696
-1.626
2.065
4.617
3.496
2.005
1.229
0.831
0.602
0.445
0.310
0.163
-0.029
-0.325
-0.800
-1.493
-2.086
-2.011
-1.326
-0.681
-0.272
-0.068
-0.060
-0.204
-0.305
-0.124
0.409
1.273
2.307
3.078
2.432
0.054
-2.375
-2.726
-1.612
-0.702
-0.182
0.096
0.236
0.328
-1.153
-1.277
-0.344
0.989
1.905
1.795
1.284
0.864
0.606
0.435
0.311
0.191
0.047
-0.178
-0.602
-1.479
-3.400
-6.250
-5.582
-2.867
-1.326
-0.618
-0.301
-0.181
-0.159
-0.123
0.045
0.454
1.240
2.806
5.545
5.434
-0.752
-6.855
-7.134
-3.060
-1.144
-0.303
0.073
0.250
0.358
-0.056
-0.237
-0.034
0.395
0.752
0.825
0.694
0.525
0.388
0.281
0.191
0.094
-0.043
-0.284
-0.814
-2.174
-6.696
-11.665
-10.342
-4.885
-1.846
-0.822
-0.372
-0.177
-0.061
0.027
0.108
0.267
0.789
2.435
6.306
5.718
-0.941
-7.566
-7.895
-3.414
-1.198
-0.271
0.127
0.314
0.428
0.276
0.029
-0.050
0.063
0.218
0.302
0.307
0.260
0.204
0.149
0.088
0.013
-0.106
-0.335
-0.841
-2.160
-6.375
-10.983
-9.942
-4.742
-1.833
-0.812
-0.363
-0.111
0.054
0.148
0.094
-0.197
-0.491
0.073
2.140
2.671
-0.685
-4.198
-4.202
-2.189
-0.821
-0.106
0.247
0.409
0.541
0.268
0.014
-0.120
-0.119
-0.044
0.031
0.067
0.072
0.059
0.031
-0.002
-0.060
-0.152
-0.334
-0.702
-1.518
-3.230
-5.509
-5.030
-2.738
-1.345
-0.660
-0.278
-0.025
0.183
0.287
0.096
-0.777
-2.434
-3.367
-1.871
-0.498
-0.687
-1.439
-1.520
-0.952
-0.341
0.096
0.349
0.507
0.662
0.127
-0.061
-0.182
-0.207
-0.169
-0.114
-0.072
-0.053
-0.055
-0.069
-0.096
-0.139
-0.206
-0.329
-0.546
-0.932
-1.521
-2.036
-1.946
-1.393
-0.841
-0.448
-0.164
0.066
0.282
0.405
0.178
-0.985
-3.503
-5.473
-3.548
-1.217
-0.400
-0.378
-0.403
-0.252
-0.004
0.233
0.407
0.560
0.766
-0.006
-0.129
-0.215
-0.237
-0.212
-0.171
-0.144
-0.134
-0.142
-0.166
-0.195
-0.237
-0.291
-0.371
-0.484
-0.649
-0.853
-0.976
-0.954
-0.754
-0.508
-0.275
-0.066
0.139
0.338
0.473
0.303
-0.557
-2.181
-3.082
-1.618
0.070
0.580
0.444
0.231
0.148
0.183
0.291
0.413
0.567
0.808
-0.102
-0.173
-0.218
-0.226
-0.200
-0.169
-0.155
-0.171
-0.209
-0.260
-0.312
-0.365
-0.421
-0.479
-0.541
-0.598
-0.645
-0.656
-0.601
-0.483
-0.331
-0.162
0.010
0.194
0.371
0.508
0.474
0.176
-0.160
0.416
2.522
3.558
2.414
1.323
0.682
0.369
0.268
0.295
0.387
0.525
0.740
-0.157
-0.191
-0.200
-0.180
-0.140
-0.100
-0.096
-0.152
-0.252
-0.356
-0.453
-0.532
-0.601
-0.659
-0.695
-0.696
-0.672
-0.608
-0.514
-0.386
-0.244
-0.089
0.066
0.232
0.400
0.547
0.651
0.765
1.242
3.093
6.632
7.367
4.629
2.053
0.959
0.451
0.267
0.255
0.334
0.455
0.616
-0.196
-0.197
-0.171
-0.111
-0.031
0.053
0.073
-0.055
-0.263
-0.453
-0.607
-0.731
-0.836
-0.902
-0.931
-0.904
-0.816
-0.693
-0.543
-0.380
-0.215
-0.055
0.107
0.268
0.437
0.605
0.802
1.115
1.819
3.649
7.008
7.532
4.630
2.162
0.979
0.412
0.208
0.200
0.272
0.380
0.498
-0.246
-0.224
-0.150
-0.031
0.106
0.273
0.354
0.107
-0.267
-0.565
-0.785
-0.960
-1.097
-1.197
-1.221
-1.166
-1.033
-0.845
-0.633
-0.419
-0.216
-0.027
0.142
0.305
0.471
0.660
0.907
1.285
1.898
2.856
4.138
4.341
3.012
1.679
0.790
0.314
0.147
0.149
0.226
0.319
0.413
-0.378
-0.374
-0.251
-0.021
0.235
0.426
0.473
0.136
-0.331
-0.694
-0.969
-1.190
-1.369
-1.493
-1.529
-1.448
-1.265
-1.008
-0.734
-0.465
-0.222
-0.005
0.180
0.344
0.508
0.696
0.957
1.348
1.853
2.238
2.466
2.360
1.837
1.142
0.577
0.242
0.127
0.140
0.210
0.284
0.356
0.600
0.557
0.515
0.475
0.441
0.412
0.388
0.370
0.354
0.345
0.339
0.338
0.340
0.348
0.362
0.379
0.401
0.426
0.453
0.482
0.512
0.541
0.565
0.589
0.607
0.621
0.630
0.633
0.634
0.630
0.625
0.620
0.616
0.615
0.618
0.629
0.650
0.684
0.738
0.815
0.925
0.616
0.576
0.534
0.496
0.462
0.433
0.407
0.386
0.370
0.357
0.350
0.347
0.349
0.354
0.365
0.378
0.393
0.411
0.431
0.453
0.475
0.496
0.516
0.534
0.549
0.561
0.569
0.574
0.577
0.578
0.579
0.579
0.581
0.585
0.595
0.609
0.633
0.668
0.718
0.787
0.878
0.645
0.604
0.565
0.527
0.492
0.462
0.435
0.412
0.393
0.378
0.367
0.362
0.359
0.361
0.366
0.374
0.385
0.398
0.412
0.427
0.444
0.460
0.476
0.489
0.502
0.513
0.521
0.527
0.532
0.537
0.540
0.545
0.552
0.560
0.572
0.590
0.615
0.648
0.693
0.752
0.828
0.682
0.643
0.606
0.570
0.536
0.504
0.476
0.449
0.427
0.408
0.393
0.382
0.375
0.371
0.371
0.374
0.380
0.388
0.397
0.408
0.419
0.431
0.443
0.454
0.465
0.474
0.482
0.490
0.496
0.503
0.510
0.517
0.527
0.538
0.552
0.571
0.596
0.627
0.667
0.717
0.780
0.728
0.693
0.660
0.627
0.595
0.563
0.533
0.501
0.474
0.448
0.427
0.409
0.396
0.386
0.380
0.378
0.379
0.380
0.386
0.392
0.400
0.409
0.417
0.426
0.435
0.443
0.451
0.459
0.468
0.475
0.484
0.494
0.505
0.518
0.534
0.553
0.577
0.606
0.642
0.684
0.735
0.781
0.754
0.728
0.703
0.675
0.644
0.610
0.575
0.538
0.504
0.473
0.447
0.427
0.409
0.395
0.387
0.382
0.379
0.379
0.382
0.385
0.390
0.397
0.404
0.411
0.418
0.427
0.435
0.443
0.452
0.462
0.473
0.486
0.500
0.517
0.536
0.559
0.586
0.617
0.653
0.694
0.842
0.830
0.818
0.804
0.788
0.758
0.718
0.675
0.625
0.577
0.536
0.498
0.465
0.439
0.419
0.402
0.390
0.382
0.377
0.375
0.375
0.377
0.381
0.385
0.391
0.398
0.405
0.414
0.423
0.433
0.444
0.456
0.470
0.485
0.502
0.521
0.543
0.567
0.595
0.626
0.660
0.911
0.921
0.937
0.951
0.946
0.924
0.877
0.812
0.745
0.677
0.616
0.564
0.518
0.479
0.449
0.423
0.404
0.390
0.379
0.373
0.369
0.367
0.368
0.371
0.376
0.381
0.388
0.396
0.406
0.416
0.428
0.441
0.455
0.470
0.488
0.507
0.527
0.550
0.574
0.601
0.630
0.992
1.042
1.098
1.159
1.198
1.181
1.112
1.014
0.905
0.807
0.719
0.645
0.582
0.529
0.487
0.451
0.424
0.401
0.386
0.374
0.366
0.361
0.359
0.360
0.362
0.367
0.373
0.381
0.391
0.402
0.414
0.427
0.442
0.458
0.475
0.494
0.513
0.534
0.557
0.580
0.605
1.086
1.187
1.327
1.491
1.611
1.622
1.493
1.307
1.125
0.975
0.850
0.747
0.661
0.591
0.533
0.486
0.447
0.418
0.395
0.378
0.365
0.357
0.352
0.351
0.351
0.354
0.360
0.368
0.377
0.389
0.401
0.415
0.430
0.446
0.464
0.482
0.501
0.520
0.541
0.562
0.584
1.186
1.356
1.625
2.009
2.397
2.463
2.150
1.734
1.419
1.185
1.013
0.871
0.755
0.665
0.587
0.525
0.477
0.438
0.408
0.384
0.367
0.355
0.346
0.342
0.341
0.343
0.347
0.355
0.365
0.376
0.389
0.404
0.419
0.436
0.453
0.471
0.489
0.508
0.527
0.546
0.565
1.275
1.534
1.985
2.818
4.035
4.337
3.266
2.318
1.771
1.442
1.207
1.019
0.871
0.748
0.650
0.571
0.510
0.461
0.423
0.393
0.370
0.353
0.341
0.334
0.330
0.331
0.335
0.342
0.352
0.364
0.378
0.393
0.409
0.426
0.443
0.461
0.479
0.497
0.515
0.532
0.550
1.343
1.660
2.264
3.602
6.486
6.946
4.559
2.889
2.156
1.743
1.439
1.200
1.000
0.842
0.717
0.621
0.546
0.486
0.439
0.403
0.374
0.352
0.336
0.325
0.319
0.317
0.320
0.328
0.338
0.351
0.366
0.382
0.399
0.417
0.435
0.452
0.469
0.487
0.504
0.520
0.536
1.376
1.689
2.277
3.527
5.921
6.766
4.580
3.216
2.551
2.113
1.735
1.404
1.143
0.944
0.791
0.674
0.584
0.514
0.458
0.413
0.378
0.350
0.328
0.313
0.303
0.301
0.303
0.311
0.322
0.336
0.353
0.371
0.390
0.408
0.426
0.444
0.461
0.478
0.495
0.510
0.525
1.375
1.646
2.097
2.850
3.836
4.303
3.906
3.452
3.087
2.636
2.109
1.643
1.297
1.044
0.865
0.726
0.623
0.541
0.475
0.424
0.381
0.345
0.317
0.296
0.283
0.277
0.280
0.288
0.303
0.319
0.339
0.359
0.380
0.400
0.419
0.437
0.454
0.471
0.486
0.501
0.515
1.356
1.581
1.918
2.403
2.980
3.446
3.725
3.915
4.061
3.561
2.623
1.887
1.430
1.139
0.932
0.777
0.660
0.569
0.496
0.433
0.381
0.336
0.299
0.270
0.253
0.244
0.247
0.259
0.277
0.299
0.323
0.347
0.370
0.393
0.412
0.431
0.448
0.464
0.479
0.493
0.506
1.320
1.513
1.800
2.206
2.696
3.205
3.691
4.464
6.124
5.414
3.148
2.060
1.528
1.216
0.992
0.829
0.700
0.598
0.514
0.442
0.378
0.322
0.272
0.231
0.205
0.194
0.198
0.214
0.242
0.271
0.303
0.334
0.361
0.386
0.408
0.427
0.443
0.459
0.473
0.486
0.498
1.267
1.431
1.684
2.035
2.472
2.910
3.257
3.764
4.691
4.580
2.882
1.994
1.571
1.281
1.055
0.875
0.736
0.627
0.533
0.450
0.372
0.297
0.225
0.167
0.126
0.110
0.122
0.150
0.190
0.236
0.279
0.318
0.352
0.380
0.404
0.423
0.440
0.455
0.468
0.479
0.491
1.188
1.339
1.551
1.837
2.181
2.453
2.466
1.988
1.234
1.478
1.869
1.853
1.634
1.364
1.126
0.926
0.776
0.658
0.556
0.460
0.361
0.254
0.148
0.054
-0.011
-0.031
-0.009
0.050
0.119
0.188
0.250
0.302
0.345
0.377
0.403
0.422
0.438
0.452
0.464
0.474
0.484
1.113
1.237
1.415
1.630
1.860
2.017
1.945
1.439
0.805
1.067
1.833
2.067
1.863
1.514
1.206
0.978
0.814
0.689
0.581
0.472
0.343
0.191
0.019
-0.148
-0.262
-0.288
-0.225
-0.114
0.015
0.127
0.219
0.289
0.340
0.378
0.405
0.424
0.438
0.450
0.459
0.468
0.477
1.045
1.145
1.273
1.439
1.608
1.732
1.734
1.596
1.533
1.923
2.542
2.697
2.228
1.680
1.276
1.018
0.844
0.721
0.616
0.493
0.331
0.099
-0.200
-0.538
-0.784
-0.804
-0.629
-0.371
-0.133
0.052
0.186
0.278
0.343
0.382
0.410
0.428
0.439
0.448
0.455
0.463
0.470
1.008
1.070
1.160
1.283
1.424
1.553
1.652
1.728
1.925
2.427
3.111
3.189
2.451
1.746
1.290
1.020
0.857
0.751
0.659
0.535
0.334
-0.018
-0.570
-1.332
-1.995
-1.985
-1.400
-0.776
-0.324
-0.030
0.161
0.281
0.353
0.395
0.421
0.432
0.440
0.446
0.451
0.456
0.462
1.041
1.029
1.061
1.159
1.302
1.465
1.624
1.791
2.019
2.401
2.830
2.805
2.218
1.618
1.218
0.979
0.849
0.776
0.721
0.615
0.377
-0.109
-1.097
-3.051
-5.651
-5.301
-2.884
-1.338
-0.532
-0.089
0.161
0.303
0.378
0.414
0.430
0.435
0.439
0.440
0.444
0.446
0.452
1.216
1.007
0.941
1.032
1.215
1.448
1.674
1.878
2.039
2.168
2.231
2.094
1.740
1.358
1.069
0.888
0.804
0.783
0.787
0.723
0.500
-0.066
-1.508
-5.950
-10.943
-10.217
-5.014
-1.829
-0.645
-0.084
0.207
0.355
0.419
0.438
0.438
0.432
0.429
0.426
0.429
0.433
0.439
1.712
0.886
0.653
0.822
1.140
1.479
1.791
1.995
2.084
1.974
1.769
1.561
1.316
1.071
0.871
0.750
0.705
0.740
0.799
0.815
0.668
0.190
-1.127
-5.675
-11.038
-10.417
-5.110
-1.780
-0.557
0.029
0.317
0.444
0.473
0.453
0.428
0.407
0.398
0.398
0.404
0.412
0.420
2.323
-0.019
-0.176
0.431
1.048
1.506
1.827
1.941
1.897
1.685
1.416
1.188
0.993
0.810
0.663
0.565
0.536
0.595
0.706
0.788
0.753
0.505
-0.142
-1.985
-5.218
-5.230
-2.770
-1.157
-0.265
0.247
0.496
0.564
0.513
0.437
0.370
0.339
0.334
0.347
0.363
0.378
0.395
-1.182
-4.568
-2.443
-0.201
1.026
1.566
1.716
1.673
1.521
1.315
1.093
0.902
0.732
0.576
0.435
0.332
0.284
0.320
0.426
0.552
0.616
0.574
0.414
-0.148
-1.107
-1.523
-1.146
-0.504
0.096
0.527
0.711
0.672
0.502
0.324
0.208
0.183
0.213
0.260
0.302
0.334
0.363
-9.535
-12.403
-6.813
-0.821
1.292
1.774
1.637
1.410
1.199
1.004
0.825
0.664
0.508
0.355
0.199
0.044
-0.068
-0.099
-0.023
0.122
0.267
0.361
0.361
0.171
-0.209
-0.502
-0.439
-0.063
0.414
0.803
0.910
0.721
0.330
-0.032
-0.190
-0.140
-0.003
0.126
0.219
0.281
0.324
-11.094
-13.720
-7.403
-0.693
1.599
1.905
1.540
1.188
0.946
0.764
0.614
0.470
0.319
0.144
-0.075
-0.334
-0.598
-0.767
-0.708
-0.477
-0.200
0.006
0.101
0.044
-0.102
-0.211
-0.124
0.197
0.645
1.024
1.083
0.639
-0.199
-1.001
-1.166
-0.800
-0.367
-0.049
0.129
0.227
0.285
-5.367
-6.704
-3.127
-0.164
1.320
1.540
1.232
0.932
0.720
0.565
0.436
0.306
0.151
-0.058
-0.376
-0.850
-1.504
-2.042
-1.951
-1.345
-0.745
-0.352
-0.144
-0.082
-0.099
-0.093
0.039
0.341
0.780
1.220
1.336
0.511
-1.604
-4.085
-3.916
-2.114
-0.860
-0.228
0.068
0.191
0.262
-0.992
-1.493
-0.971
-0.031
0.675
0.897
0.795
0.639
0.506
0.391
0.288
0.173
0.013
-0.242
-0.690
-1.556
-3.210
-5.148
-4.722
-2.690
-1.346
-0.649
-0.304
-0.144
-0.067
0.001
0.133
0.371
0.791
1.366
1.710
0.447
-4.689
-9.804
-9.131
-4.072
-1.321
-0.302
0.087
0.212
0.277
-0.007
-0.410
-0.473
-0.196
0.159
0.355
0.406
0.367
0.308
0.241
0.166
0.061
-0.096
-0.372
-0.934
-2.198
-5.485
-9.555
-8.973
-4.264
-1.818
-0.829
-0.377
-0.141
-0.018
0.070
0.146
0.267
0.529
1.071
1.623
0.366
-5.928
-12.196
-10.353
-4.590
-1.321
-0.154
0.239
0.319
0.365
0.018
-0.335
-0.486
-0.397
-0.179
0.017
0.115
0.155
0.146
0.115
0.061
-0.023
-0.165
-0.432
-0.970
-2.195
-5.339
-9.346
-8.784
-4.168
-1.804
-0.832
-0.355
-0.096
0.061
0.147
0.134
0.025
-0.050
0.169
0.531
-0.109
-2.908
-7.096
-6.157
-2.692
-0.769
0.142
0.453
0.483
0.532
-0.088
-0.367
-0.525
-0.484
-0.329
-0.168
-0.055
0.004
0.024
0.012
-0.023
-0.089
-0.208
-0.423
-0.829
-1.628
-3.104
-4.779
-4.410
-2.632
-1.359
-0.660
-0.264
-0.013
0.159
0.230
0.123
-0.234
-0.734
-0.896
-0.615
-0.543
-1.200
-2.030
-1.951
-1.086
-0.216
0.358
0.580
0.609
0.723
-0.155
-0.352
-0.466
-0.446
-0.353
-0.234
-0.138
-0.084
-0.065
-0.068
-0.095
-0.147
-0.242
-0.396
-0.650
-1.060
-1.614
-2.071
-1.979
-1.432
-0.874
-0.445
-0.146
0.087
0.264
0.346
0.202
-0.261
-0.970
-1.314
-0.910
-0.386
-0.286
-0.468
-0.497
-0.274
0.080
0.383
0.545
0.649
0.866
-0.169
-0.298
-0.371
-0.363
-0.297
-0.216
-0.159
-0.125
-0.123
-0.138
-0.168
-0.216
-0.288
-0.394
-0.540
-0.729
-0.937
-1.065
-1.011
-0.793
-0.522
-0.263
-0.036
0.178
0.352
0.458
0.370
0.024
-0.462
-0.550
0.022
0.639
0.724
0.448
0.175
0.096
0.173
0.323
0.457
0.615
0.887
-0.168
-0.237
-0.272
-0.254
-0.203
-0.145
-0.107
-0.110
-0.150
-0.199
-0.251
-0.308
-0.373
-0.449
-0.533
-0.615
-0.672
-0.685
-0.624
-0.493
-0.317
-0.134
0.054
0.238
0.412
0.540
0.567
0.457
0.438
0.915
1.981
2.610
2.171
1.301
0.594
0.232
0.150
0.220
0.353
0.529
0.792
-0.159
-0.190
-0.181
-0.142
-0.068
0.018
0.055
-0.008
-0.132
-0.250
-0.345
-0.424
-0.496
-0.559
-0.607
-0.628
-0.621
-0.574
-0.484
-0.367
-0.219
-0.060
0.104
0.272
0.441
0.591
0.704
0.829
1.198
2.268
4.151
4.970
3.689
1.976
0.764
0.155
0.007
0.086
0.236
0.418
0.625
-0.154
-0.152
-0.104
-0.013
0.134
0.352
0.507
0.303
-0.040
-0.286
-0.450
-0.566
-0.654
-0.717
-0.747
-0.737
-0.685
-0.592
-0.473
-0.335
-0.180
-0.027
0.131
0.287
0.448
0.608
0.775
1.018
1.550
2.706
4.520
5.372
4.000
2.017
0.590
-0.075
-0.192
-0.061
0.128
0.307
0.472
-0.179
-0.143
-0.039
0.137
0.410
0.951
1.309
0.963
0.111
-0.315
-0.556
-0.717
-0.830
-0.903
-0.929
-0.897
-0.812
-0.686
-0.526
-0.355
-0.183
-0.016
0.143
0.298
0.449
0.609
0.803
1.079
1.551
2.326
3.318
3.698
2.874
1.419
0.234
-0.321
-0.345
-0.156
0.050
0.227
0.365
-0.258
-0.208
-0.022
0.301
0.713
1.349
1.602
1.130
0.150
-0.370
-0.666
-0.865
-1.006
-1.092
-1.124
-1.080
-0.971
-0.805
-0.609
-0.405
-0.204
-0.019
0.146
0.301
0.448
0.606
0.792
1.044
1.385
1.787
2.143
2.185
1.678
0.788
0.010
-0.354
-0.340
-0.163
0.027
0.179
0.288
0.534
0.503
0.473
0.444
0.419
0.397
0.379
0.366
0.355
0.347
0.344
0.344
0.348
0.355
0.368
0.385
0.407
0.433
0.462
0.492
0.524
0.554
0.581
0.606
0.625
0.641
0.651
0.656
0.657
0.655
0.651
0.646
0.643
0.643
0.647
0.659
0.682
0.718
0.774
0.854
0.966
0.551
0.521
0.492
0.464
0.439
0.418
0.399
0.384
0.373
0.363
0.357
0.355
0.356
0.362
0.371
0.384
0.400
0.419
0.440
0.462
0.486
0.508
0.529
0.549
0.564
0.577
0.588
0.595
0.599
0.601
0.602
0.603
0.605
0.611
0.621
0.637
0.662
0.698
0.749
0.818
0.911
0.578
0.550
0.522
0.496
0.472
0.449
0.430
0.412
0.398
0.386
0.376
0.371
0.369
0.371
0.375
0.383
0.393
0.407
0.421
0.438
0.455
0.472
0.488
0.503
0.517
0.528
0.538
0.546
0.552
0.557
0.562
0.568
0.575
0.584
0.597
0.616
0.641
0.675
0.721
0.779
0.856
0.616
0.591
0.564
0.541
0.517
0.495
0.474
0.452
0.435
0.418
0.405
0.393
0.386
0.383
0.382
0.384
0.390
0.398
0.408
0.419
0.430
0.443
0.455
0.468
0.479
0.489
0.499
0.507
0.515
0.522
0.530
0.538
0.548
0.561
0.576
0.596
0.621
0.652
0.692
0.743
0.804
0.666
0.645
0.623
0.603
0.581
0.559
0.534
0.509
0.486
0.463
0.442
0.425
0.411
0.401
0.394
0.391
0.391
0.393
0.398
0.404
0.412
0.421
0.430
0.439
0.449
0.458
0.467
0.476
0.485
0.494
0.503
0.513
0.526
0.539
0.557
0.577
0.600
0.630
0.666
0.708
0.758
0.725
0.713
0.701
0.686
0.670
0.647
0.619
0.589
0.555
0.522
0.493
0.467
0.444
0.426
0.413
0.403
0.396
0.393
0.392
0.394
0.398
0.403
0.410
0.417
0.424
0.433
0.441
0.450
0.460
0.470
0.481
0.493
0.506
0.521
0.539
0.559
0.582
0.609
0.641
0.677
0.717
0.798
0.801
0.804
0.803
0.794
0.772
0.737
0.697
0.650
0.603
0.560
0.520
0.488
0.460
0.437
0.420
0.406
0.397
0.391
0.388
0.388
0.390
0.394
0.399
0.405
0.412
0.420
0.429
0.439
0.450
0.462
0.474
0.489
0.505
0.523
0.543
0.565
0.590
0.618
0.649
0.683
0.886
0.911
0.943
0.968
0.975
0.956
0.911
0.848
0.777
0.710
0.646
0.593
0.543
0.503
0.470
0.443
0.422
0.406
0.394
0.387
0.382
0.380
0.382
0.384
0.389
0.395
0.402
0.411
0.421
0.433
0.445
0.459
0.474
0.491
0.508
0.528
0.550
0.573
0.598
0.625
0.654
0.991
1.056
1.135
1.209
1.256
1.244
1.172
1.069
0.955
0.849
0.758
0.680
0.614
0.558
0.511
0.472
0.443
0.419
0.401
0.389
0.380
0.374
0.372
0.372
0.375
0.380
0.387
0.396
0.405
0.418
0.431
0.445
0.461
0.477
0.495
0.515
0.535
0.557
0.580
0.604
0.628
1.113
1.238
1.399
1.591
1.741
1.752
1.595
1.389
1.193
1.034
0.901
0.792
0.700
0.624
0.562
0.510
0.469
0.436
0.412
0.393
0.379
0.370
0.364
0.362
0.363
0.367
0.373
0.381
0.391
0.404
0.417
0.432
0.448
0.465
0.483
0.502
0.522
0.543
0.564
0.585
0.607
1.242
1.453
1.768
2.226
2.718
2.818
2.372
1.877
1.510
1.261
1.077
0.926
0.803
0.701
0.620
0.552
0.499
0.457
0.424
0.399
0.381
0.367
0.358
0.353
0.352
0.354
0.359
0.368
0.378
0.390
0.404
0.420
0.436
0.454
0.472
0.491
0.510
0.530
0.550
0.570
0.589
1.361
1.665
2.206
3.319
5.393
6.009
3.915
2.555
1.912
1.545
1.288
1.088
0.923
0.791
0.683
0.601
0.534
0.481
0.440
0.407
0.383
0.365
0.352
0.344
0.341
0.341
0.346
0.354
0.364
0.377
0.392
0.408
0.425
0.443
0.462
0.481
0.499
0.518
0.537
0.555
0.573
1.446
1.812
2.521
4.534
8.063
9.340
6.207
3.268
2.346
1.879
1.547
1.276
1.062
0.886
0.755
0.653
0.571
0.507
0.456
0.416
0.386
0.362
0.345
0.333
0.328
0.326
0.330
0.338
0.349
0.363
0.379
0.396
0.414
0.433
0.452
0.470
0.489
0.507
0.525
0.543
0.560
1.486
1.847
2.513
4.197
7.373
8.214
5.920
3.632
2.813
2.273
1.833
1.478
1.205
0.992
0.828
0.705
0.608
0.533
0.472
0.425
0.387
0.358
0.335
0.319
0.311
0.308
0.311
0.319
0.332
0.347
0.364
0.383
0.403
0.423
0.442
0.461
0.480
0.497
0.515
0.531
0.547
1.481
1.807
2.304
3.144
4.517
5.261
4.630
3.957
3.339
2.699
2.134
1.683
1.342
1.090
0.902
0.758
0.646
0.558
0.489
0.433
0.387
0.350
0.322
0.300
0.288
0.282
0.286
0.295
0.309
0.328
0.349
0.370
0.391
0.413
0.433
0.452
0.471
0.488
0.505
0.521
0.536
1.464
1.757
2.170
2.771
3.555
4.315
4.711
4.464
3.755
2.975
2.304
1.808
1.447
1.176
0.969
0.807
0.683
0.585
0.505
0.439
0.384
0.338
0.301
0.272
0.255
0.247
0.251
0.263
0.282
0.305
0.330
0.355
0.380
0.403
0.425
0.445
0.463
0.481
0.497
0.511
0.525
1.428
1.706
2.112
2.700
3.522
4.432
4.882
4.250
2.890
2.197
1.992
1.771
1.495
1.245
1.032
0.856
0.720
0.609
0.519
0.441
0.375
0.317
0.267
0.228
0.203
0.193
0.199
0.217
0.244
0.276
0.307
0.339
0.368
0.394
0.417
0.438
0.457
0.473
0.489
0.503
0.516
1.369
1.632
2.023
2.584
3.352
4.122
4.143
1.843
-1.421
-1.686
0.786
1.566
1.527
1.318
1.102
0.910
0.755
0.633
0.530
0.442
0.359
0.283
0.214
0.156
0.118
0.107
0.117
0.150
0.190
0.236
0.280
0.320
0.355
0.385
0.411
0.432
0.451
0.467
0.481
0.495
0.507
1.294
1.529
1.860
2.336
2.903
3.343
2.920
-0.700
-4.515
-3.676
0.010
1.586
1.693
1.457
1.188
0.964
0.791
0.654
0.540
0.437
0.333
0.228
0.127
0.037
-0.019
-0.036
-0.007
0.048
0.116
0.184
0.248
0.301
0.343
0.378
0.406
0.428
0.446
0.462
0.475
0.487
0.498
1.203
1.398
1.659
2.000
2.371
2.584
2.230
0.482
-2.505
-1.489
1.388
2.400
2.182
1.704
1.306
1.022
0.824
0.674
0.548
0.426
0.295
0.146
-0.013
-0.166
-0.269
-0.286
-0.221
-0.113
0.009
0.120
0.210
0.280
0.333
0.374
0.403
0.426
0.444
0.457
0.469
0.480
0.490
1.113
1.262
1.451
1.693
1.937
2.088
1.990
1.573
1.252
2.090
4.055
4.628
3.155
2.030
1.417
1.066
0.844
0.687
0.556
0.418
0.247
0.026
-0.249
-0.544
-0.747
-0.764
-0.597
-0.363
-0.140
0.038
0.170
0.263
0.328
0.371
0.403
0.425
0.441
0.453
0.463
0.472
0.480
1.031
1.140
1.272
1.444
1.631
1.772
1.865
1.930
2.252
3.498
5.897
6.160
3.930
2.206
1.455
1.071
0.844
0.692
0.561
0.411
0.196
-0.127
-0.618
-1.250
-1.778
-1.759
-1.278
-0.733
-0.323
-0.047
0.134
0.252
0.327
0.376
0.406
0.424
0.438
0.448
0.456
0.463
0.470
0.983
1.031
1.112
1.237
1.406
1.586
1.772
1.993
2.411
3.298
4.997
5.189
3.271
2.005
1.360
1.013
0.812
0.681
0.566
0.417
0.164
-0.295
-1.130
-2.598
-4.226
-4.003
-2.439
-1.224
-0.520
-0.119
0.117
0.256
0.335
0.382
0.407
0.423
0.433
0.440
0.447
0.453
0.458
0.959
0.904
0.920
1.043
1.231
1.452
1.705
2.038
2.469
2.778
3.002
2.866
2.221
1.592
1.165
0.902
0.746
0.650
0.565
0.430
0.168
-0.383
-1.570
-4.394
-8.535
-8.345
-3.857
-1.635
-0.639
-0.138
0.135
0.279
0.352
0.390
0.403
0.411
0.418
0.425
0.430
0.436
0.442
0.930
0.621
0.580
0.767
1.055
1.342
1.651
2.146
2.558
2.543
2.171
1.871
1.531
1.199
0.931
0.748
0.637
0.572
0.527
0.434
0.215
-0.279
-1.459
-4.350
-8.591
-8.324
-3.890
-1.607
-0.589
-0.075
0.193
0.322
0.371
0.382
0.382
0.381
0.388
0.397
0.405
0.414
0.420
0.431
-0.277
-0.186
0.337
0.829
1.214
1.522
1.927
2.238
2.113
1.641
1.342
1.104
0.884
0.701
0.563
0.477
0.440
0.424
0.384
0.251
-0.087
-0.826
-2.345
-4.201
-4.060
-2.400
-1.110
-0.363
0.064
0.285
0.370
0.372
0.341
0.317
0.313
0.327
0.348
0.365
0.381
0.390
-1.827
-3.021
-1.777
-0.308
0.591
1.080
1.327
1.482
1.573
1.440
1.189
0.974
0.793
0.625
0.472
0.343
0.262
0.221
0.224
0.228
0.188
0.041
-0.292
-0.884
-1.479
-1.585
-1.123
-0.550
-0.073
0.245
0.392
0.396
0.307
0.208
0.158
0.166
0.209
0.263
0.305
0.330
0.351
-6.583
-8.450
-4.044
-0.976
0.434
0.975
1.142
1.155
1.106
1.000
0.852
0.701
0.548
0.394
0.232
0.081
-0.042
-0.108
-0.094
-0.040
0.015
0.007
-0.090
-0.291
-0.517
-0.589
-0.438
-0.136
0.182
0.415
0.473
0.343
0.103
-0.125
-0.205
-0.127
0.014
0.137
0.221
0.264
0.295
-6.671
-8.368
-4.229
-1.064
0.346
0.853
0.941
0.903
0.818
0.722
0.609
0.484
0.342
0.178
-0.020
-0.244
-0.466
-0.602
-0.586
-0.440
-0.267
-0.143
-0.099
-0.130
-0.194
-0.200
-0.093
0.121
0.364
0.538
0.503
0.163
-0.425
-0.946
-1.016
-0.684
-0.283
-0.015
0.127
0.186
0.221
-0.762
-2.647
-1.977
-0.679
0.206
0.594
0.685
0.657
0.592
0.513
0.419
0.307
0.166
-0.028
-0.295
-0.673
-1.107
-1.423
-1.373
-1.027
-0.640
-0.352
-0.184
-0.110
-0.081
-0.030
0.075
0.255
0.465
0.617
0.471
-0.209
-1.585
-3.012
-2.853
-1.632
-0.662
-0.126
0.084
0.116
0.131
1.715
0.031
-0.831
-0.596
-0.096
0.243
0.390
0.415
0.394
0.341
0.266
0.164
0.019
-0.207
-0.573
-1.167
-2.020
-2.779
-2.619
-1.803
-1.042
-0.551
-0.266
-0.109
-0.013
0.061
0.167
0.309
0.481
0.611
0.404
-0.677
-3.467
-7.537
-6.541
-2.843
-0.902
-0.031
0.191
0.110
0.065
0.889
-0.258
-0.981
-0.901
-0.471
-0.103
0.110
0.199
0.219
0.197
0.142
0.055
-0.092
-0.334
-0.771
-1.559
-2.890
-4.287
-3.976
-2.480
-1.327
-0.670
-0.304
-0.090
0.045
0.134
0.205
0.276
0.371
0.441
0.248
-0.877
-4.096
-8.219
-7.720
-3.006
-0.632
0.472
0.639
0.258
0.092
-0.091
-0.904
-1.391
-1.203
-0.754
-0.355
-0.101
0.029
0.079
0.082
0.048
-0.029
-0.162
-0.399
-0.816
-1.582
-2.866
-4.206
-3.902
-2.450
-1.330
-0.663
-0.278
-0.035
0.122
0.218
0.246
0.210
0.154
0.126
-0.015
-0.739
-2.461
-4.494
-3.973
-1.789
0.033
1.206
1.217
0.565
0.310
-0.479
-1.036
-1.326
-1.174
-0.784
-0.444
-0.209
-0.081
-0.018
-0.001
-0.021
-0.084
-0.198
-0.396
-0.732
-1.275
-2.060
-2.716
-2.578
-1.796
-1.046
-0.527
-0.187
0.054
0.229
0.345
0.338
0.187
-0.031
-0.174
-0.243
-0.484
-1.072
-1.619
-1.464
-0.637
0.443
1.278
1.290
0.750
0.643
-0.484
-0.813
-0.981
-0.894
-0.652
-0.412
-0.237
-0.132
-0.080
-0.064
-0.072
-0.114
-0.212
-0.366
-0.596
-0.912
-1.285
-1.530
-1.469
-1.115
-0.702
-0.353
-0.068
0.166
0.372
0.516
0.526
0.327
0.000
-0.194
-0.135
-0.064
-0.157
-0.354
-0.370
-0.087
0.398
0.815
0.871
0.731
0.890
-0.371
-0.555
-0.639
-0.596
-0.459
-0.314
-0.205
-0.136
-0.112
-0.107
-0.112
-0.146
-0.230
-0.352
-0.498
-0.661
-0.823
-0.908
-0.846
-0.668
-0.425
-0.186
0.040
0.266
0.499
0.700
0.790
0.617
0.273
0.185
0.468
0.820
0.815
0.472
0.148
0.083
0.221
0.420
0.534
0.637
0.932
-0.259
-0.352
-0.390
-0.352
-0.264
-0.171
-0.104
-0.091
-0.116
-0.147
-0.172
-0.208
-0.281
-0.376
-0.465
-0.547
-0.599
-0.608
-0.540
-0.416
-0.252
-0.071
0.118
0.332
0.561
0.798
0.930
0.845
0.665
0.905
1.742
2.626
2.440
1.357
0.427
-0.003
-0.028
0.129
0.307
0.507
0.805
-0.180
-0.213
-0.209
-0.154
-0.054
0.054
0.111
0.050
-0.074
-0.184
-0.256
-0.315
-0.380
-0.452
-0.505
-0.534
-0.535
-0.493
-0.413
-0.297
-0.160
-0.005
0.160
0.346
0.552
0.759
0.888
0.906
0.996
1.679
3.478
5.805
5.221
2.284
0.317
-0.422
-0.416
-0.163
0.109
0.365
0.623
-0.130
-0.119
-0.066
0.041
0.213
0.480
0.694
0.454
0.053
-0.204
-0.347
-0.437
-0.506
-0.564
-0.597
-0.598
-0.562
-0.492
-0.389
-0.265
-0.125
0.021
0.173
0.329
0.502
0.665
0.787
0.893
1.187
2.110
4.289
7.725
6.786
2.244
-0.403
-1.238
-0.953
-0.454
-0.061
0.219
0.443
-0.107
-0.054
0.064
0.254
0.571
1.308
1.668
1.197
0.277
-0.199
-0.422
-0.550
-0.638
-0.697
-0.728
-0.711
-0.656
-0.557
-0.433
-0.287
-0.136
0.015
0.163
0.303
0.446
0.580
0.703
0.856
1.177
1.909
3.270
4.695
3.829
0.939
-1.367
-1.918
-1.327
-0.644
-0.169
0.116
0.307
-0.118
-0.023
0.204
0.558
1.016
1.763
2.159
1.434
0.379
-0.194
-0.476
-0.650
-0.764
-0.837
-0.874
-0.859
-0.791
-0.676
-0.519
-0.348
-0.176
-0.013
0.138
0.275
0.407
0.525
0.649
0.801
1.048
1.440
1.957
2.225
1.543
-0.011
-1.408
-1.728
-1.213
-0.612
-0.188
0.068
0.220
0.471
0.448
0.426
0.406
0.388
0.375
0.363
0.355
0.348
0.345
0.344
0.346
0.352
0.361
0.374
0.392
0.414
0.441
0.471
0.502
0.533
0.565
0.593
0.619
0.640
0.657
0.668
0.674
0.676
0.676
0.672
0.669
0.667
0.667
0.672
0.686
0.709
0.747
0.802
0.882
0.993
0.487
0.466
0.446
0.426
0.409
0.396
0.384
0.374
0.365
0.360
0.357
0.358
0.361
0.367
0.377
0.390
0.406
0.425
0.447
0.472
0.495
0.519
0.541
0.560
0.577
0.591
0.603
0.611
0.616
0.620
0.621
0.624
0.628
0.634
0.644
0.662
0.687
0.723
0.775
0.842
0.932
0.514
0.494
0.476
0.459
0.442
0.429
0.415
0.403
0.394
0.384
0.378
0.374
0.374
0.375
0.381
0.390
0.400
0.413
0.429
0.446
0.464
0.481
0.498
0.515
0.529
0.542
0.553
0.561
0.569
0.574
0.581
0.587
0.596
0.606
0.620
0.639
0.665
0.699
0.745
0.802
0.874
0.554
0.536
0.521
0.505
0.491
0.475
0.461
0.445
0.431
0.418
0.408
0.399
0.393
0.389
0.389
0.393
0.397
0.406
0.416
0.427
0.439
0.453
0.466
0.479
0.491
0.502
0.513
0.522
0.531
0.539
0.548
0.557
0.569
0.581
0.598
0.618
0.644
0.676
0.716
0.764
0.824
0.607
0.593
0.584
0.571
0.558
0.542
0.525
0.505
0.484
0.465
0.447
0.431
0.419
0.409
0.403
0.400
0.400
0.401
0.406
0.413
0.421
0.430
0.440
0.450
0.460
0.471
0.481
0.491
0.500
0.510
0.521
0.532
0.546
0.560
0.578
0.599
0.624
0.654
0.688
0.730
0.778
0.673
0.669
0.667
0.661
0.651
0.636
0.614
0.588
0.557
0.528
0.500
0.475
0.454
0.436
0.423
0.412
0.406
0.402
0.401
0.404
0.407
0.413
0.420
0.428
0.436
0.445
0.454
0.465
0.475
0.486
0.498
0.511
0.526
0.542
0.560
0.582
0.605
0.633
0.664
0.699
0.739
0.757
0.767
0.780
0.787
0.783
0.767
0.736
0.699
0.657
0.612
0.570
0.533
0.500
0.473
0.449
0.431
0.418
0.408
0.402
0.399
0.398
0.400
0.404
0.410
0.416
0.424
0.433
0.443
0.454
0.466
0.479
0.493
0.509
0.525
0.544
0.566
0.588
0.614
0.642
0.672
0.705
0.859
0.894
0.933
0.962
0.972
0.955
0.911
0.853
0.788
0.722
0.662
0.608
0.560
0.519
0.484
0.456
0.434
0.418
0.406
0.397
0.393
0.391
0.392
0.395
0.400
0.407
0.415
0.425
0.436
0.448
0.462
0.477
0.493
0.511
0.530
0.551
0.573
0.597
0.622
0.649
0.677
0.985
1.061
1.145
1.217
1.258
1.237
1.170
1.073
0.965
0.867
0.777
0.701
0.633
0.574
0.527
0.488
0.456
0.431
0.413
0.399
0.390
0.385
0.383
0.383
0.386
0.392
0.400
0.409
0.420
0.433
0.447
0.463
0.480
0.497
0.517
0.537
0.559
0.581
0.605
0.629
0.654
1.131
1.271
1.434
1.599
1.708
1.690
1.563
1.377
1.202
1.053
0.926
0.817
0.724
0.645
0.578
0.526
0.483
0.449
0.423
0.404
0.389
0.380
0.375
0.373
0.374
0.378
0.385
0.394
0.406
0.418
0.433
0.449
0.467
0.485
0.505
0.525
0.546
0.567
0.589
0.611
0.633
1.290
1.514
1.814
2.164
2.501
2.521
2.191
1.808
1.511
1.289
1.108
0.960
0.832
0.725
0.640
0.570
0.515
0.471
0.436
0.410
0.390
0.377
0.368
0.363
0.362
0.365
0.371
0.380
0.391
0.405
0.420
0.436
0.454
0.473
0.493
0.513
0.534
0.554
0.575
0.595
0.615
1.440
1.759
2.213
2.947
4.134
4.406
3.228
2.359
1.889
1.588
1.339
1.129
0.959
0.818
0.707
0.620
0.550
0.494
0.451
0.418
0.393
0.374
0.361
0.353
0.350
0.352
0.357
0.365
0.376
0.390
0.406
0.424
0.442
0.462
0.482
0.502
0.522
0.542
0.562
0.581
0.600
1.546
1.917
2.452
3.534
5.728
6.099
4.351
2.930
2.360
1.959
1.609
1.331
1.099
0.922
0.781
0.673
0.587
0.520
0.467
0.426
0.394
0.370
0.353
0.342
0.336
0.336
0.340
0.349
0.361
0.375
0.392
0.411
0.430
0.450
0.471
0.491
0.511
0.530
0.550
0.568
0.585
1.590
1.947
2.384
2.986
4.331
4.572
4.072
3.477
2.968
2.425
1.931
1.543
1.251
1.025
0.855
0.727
0.625
0.545
0.483
0.433
0.395
0.364
0.342
0.327
0.319
0.317
0.320
0.329
0.342
0.359
0.377
0.397
0.418
0.439
0.460
0.481
0.501
0.520
0.538
0.556
0.572
1.588
1.918
2.259
2.481
2.560
3.266
4.445
4.571
3.863
2.968
2.254
1.746
1.389
1.123
0.927
0.777
0.662
0.570
0.498
0.439
0.392
0.355
0.326
0.306
0.295
0.291
0.294
0.304
0.320
0.338
0.360
0.383
0.405
0.428
0.450
0.471
0.491
0.510
0.528
0.544
0.560
1.567
1.895
2.317
2.831
3.687
5.249
6.808
6.573
4.823
3.274
2.377
1.849
1.481
1.206
0.998
0.830
0.699
0.594
0.511
0.442
0.386
0.340
0.303
0.277
0.260
0.255
0.258
0.271
0.291
0.315
0.341
0.366
0.392
0.417
0.440
0.461
0.482
0.500
0.517
0.534
0.548
1.531
1.879
2.397
3.242
4.747
7.188
9.244
7.855
4.228
2.284
1.945
1.757
1.522
1.276
1.060
0.879
0.733
0.617
0.521
0.441
0.374
0.317
0.269
0.232
0.210
0.201
0.209
0.227
0.253
0.284
0.316
0.348
0.378
0.405
0.430
0.453
0.473
0.491
0.508
0.523
0.537
1.474
1.829
2.368
3.254
4.791
7.022
8.364
5.193
-0.406
-1.823
0.686
1.540
1.564
1.363
1.131
0.929
0.765
0.634
0.527
0.435
0.352
0.279
0.214
0.164
0.132
0.121
0.132
0.163
0.202
0.245
0.288
0.328
0.364
0.395
0.421
0.445
0.465
0.483
0.499
0.514
0.527
1.392
1.707
2.167
2.895
3.968
5.193
5.354
1.317
-3.619
-3.509
0.066
1.666
1.771
1.522
1.228
0.987
0.798
0.649
0.528
0.422
0.322
0.224
0.132
0.055
0.005
-0.005
0.019
0.070
0.131
0.196
0.255
0.306
0.349
0.385
0.415
0.438
0.458
0.476
0.491
0.504
0.516
1.290
1.542
1.896
2.409
3.045
3.568
3.393
1.482
-1.953
-1.058
1.805
2.785
2.415
1.814
1.357
1.042
0.824
0.657
0.524
0.400
0.275
0.141
0.003
-0.121
-0.200
-0.217
-0.161
-0.070
0.035
0.133
0.217
0.284
0.336
0.378
0.409
0.434
0.453
0.470
0.483
0.495
0.505
1.175
1.366
1.621
1.948
2.312
2.591
2.561
2.099
1.734
2.744
5.439
5.858
3.794
2.218
1.485
1.087
0.837
0.660
0.515
0.375
0.215
0.026
-0.192
-0.413
-0.561
-0.571
-0.450
-0.271
-0.089
0.061
0.176
0.262
0.326
0.372
0.407
0.430
0.449
0.464
0.476
0.486
0.495
1.064
1.201
1.379
1.595
1.836
2.050
2.165
2.235
2.628
4.407
7.584
8.334
5.141
2.455
1.527
1.086
0.827
0.649
0.499
0.344
0.150
-0.120
-0.480
-0.884
-1.187
-1.188
-0.909
-0.544
-0.240
-0.016
0.140
0.248
0.320
0.370
0.404
0.428
0.445
0.458
0.468
0.476
0.483
0.952
1.046
1.164
1.325
1.516
1.714
1.918
2.181
2.678
3.922
6.218
6.276
3.978
2.198
1.418
1.020
0.780
0.617
0.475
0.315
0.083
-0.269
-0.823
-1.573
-2.209
-2.181
-1.538
-0.868
-0.391
-0.081
0.118
0.241
0.321
0.370
0.402
0.424
0.439
0.451
0.459
0.465
0.470
0.828
0.860
0.944
1.083
1.274
1.486
1.747
2.127
2.653
3.055
3.443
3.323
2.479
1.702
1.204
0.898
0.702
0.564
0.441
0.290
0.047
-0.365
-1.087
-2.245
-3.379
-3.255
-2.115
-1.103
-0.478
-0.105
0.118
0.250
0.328
0.369
0.397
0.415
0.430
0.439
0.446
0.451
0.454
0.640
0.587
0.645
0.814
1.043
1.290
1.598
2.184
2.696
2.674
2.323
2.008
1.643
1.259
0.958
0.740
0.592
0.483
0.384
0.257
0.045
-0.342
-1.060
-2.228
-3.404
-3.285
-2.093
-1.085
-0.440
-0.067
0.152
0.272
0.331
0.359
0.374
0.390
0.406
0.417
0.427
0.430
0.433
0.257
0.060
0.161
0.463
0.793
1.085
1.382
1.877
2.264
2.170
1.709
1.400
1.154
0.923
0.722
0.562
0.444
0.359
0.291
0.203
0.049
-0.235
-0.744
-1.490
-2.193
-2.157
-1.492
-0.785
-0.289
0.026
0.211
0.294
0.320
0.321
0.322
0.334
0.357
0.378
0.393
0.400
0.400
-0.493
-0.877
-0.561
0.017
0.521
0.871
1.117
1.344
1.523
1.435
1.205
1.004
0.826
0.656
0.499
0.365
0.259
0.188
0.143
0.099
0.015
-0.139
-0.408
-0.780
-1.089
-1.105
-0.803
-0.424
-0.083
0.146
0.274
0.300
0.267
0.217
0.199
0.224
0.274
0.310
0.341
0.352
0.354
-0.913
-1.739
-1.221
-0.343
0.289
0.660
0.864
0.971
1.009
0.960
0.849
0.713
0.574
0.427
0.280
0.139
0.023
-0.051
-0.080
-0.076
-0.075
-0.114
-0.217
-0.358
-0.475
-0.476
-0.335
-0.114
0.108
0.269
0.322
0.253
0.104
-0.014
-0.053
0.012
0.128
0.215
0.260
0.269
0.275
1.411
-0.591
-0.993
-0.457
0.086
0.447
0.627
0.702
0.713
0.671
0.592
0.491
0.367
0.221
0.059
-0.120
-0.280
-0.385
-0.394
-0.333
-0.246
-0.179
-0.158
-0.169
-0.188
-0.155
-0.056
0.098
0.257
0.355
0.322
0.112
-0.220
-0.510
-0.534
-0.327
-0.073
0.106
0.161
0.149
0.136
6.346
2.839
-0.196
-0.506
-0.164
0.169
0.378
0.463
0.482
0.461
0.402
0.313
0.195
0.038
-0.169
-0.415
-0.674
-0.838
-0.836
-0.673
-0.460
-0.284
-0.162
-0.097
-0.046
0.009
0.100
0.225
0.342
0.398
0.276
-0.133
-0.811
-1.394
-1.354
-0.816
-0.250
0.060
0.096
-0.042
-0.101
7.013
3.176
-0.523
-1.063
-0.625
-0.172
0.106
0.248
0.296
0.294
0.252
0.173
0.055
-0.121
-0.376
-0.723
-1.113
-1.396
-1.355
-1.052
-0.683
-0.394
-0.190
-0.059
0.036
0.115
0.203
0.290
0.372
0.383
0.182
-0.417
-1.505
-2.525
-2.338
-1.217
-0.173
0.400
0.262
-0.246
-0.474
2.700
-0.474
-2.562
-2.195
-1.222
-0.534
-0.142
0.057
0.139
0.159
0.133
0.067
-0.053
-0.237
-0.525
-0.943
-1.455
-1.848
-1.778
-1.324
-0.836
-0.454
-0.192
-0.017
0.113
0.207
0.279
0.324
0.343
0.303
0.063
-0.572
-1.727
-2.816
-2.519
-1.069
0.545
1.877
1.385
-0.245
-0.911
-0.537
-2.854
-4.145
-2.981
-1.587
-0.756
-0.311
-0.084
0.023
0.060
0.049
-0.008
-0.116
-0.294
-0.571
-0.978
-1.476
-1.851
-1.773
-1.318
-0.823
-0.435
-0.154
0.056
0.219
0.330
0.386
0.369
0.296
0.172
-0.035
-0.493
-1.249
-1.890
-1.620
-0.396
1.698
4.192
3.508
0.221
-0.867
-1.182
-2.633
-3.279
-2.507
-1.463
-0.765
-0.376
-0.162
-0.053
-0.007
-0.004
-0.044
-0.143
-0.301
-0.537
-0.849
-1.212
-1.447
-1.380
-1.064
-0.670
-0.333
-0.066
0.161
0.367
0.540
0.618
0.521
0.291
0.065
-0.097
-0.310
-0.631
-0.870
-0.684
0.112
1.744
4.074
3.579
0.591
-0.158
-0.950
-1.599
-1.891
-1.581
-1.060
-0.631
-0.350
-0.184
-0.093
-0.046
-0.018
-0.036
-0.131
-0.275
-0.457
-0.666
-0.869
-0.984
-0.937
-0.731
-0.465
-0.200
0.044
0.291
0.570
0.871
1.091
0.930
0.420
0.015
-0.065
-0.012
-0.066
-0.178
-0.158
0.196
0.916
1.658
1.398
0.590
0.607
-0.608
-0.901
-1.014
-0.908
-0.667
-0.437
-0.265
-0.167
-0.109
-0.065
0.000
0.035
-0.094
-0.253
-0.389
-0.515
-0.615
-0.655
-0.602
-0.466
-0.277
-0.073
0.147
0.409
0.757
1.261
1.774
1.592
0.620
0.005
0.186
0.661
0.762
0.424
0.111
0.064
0.283
0.530
0.570
0.535
0.867
-0.360
-0.493
-0.540
-0.485
-0.360
-0.233
-0.146
-0.108
-0.112
-0.102
-0.038
0.018
-0.119
-0.269
-0.369
-0.438
-0.472
-0.463
-0.402
-0.291
-0.147
0.021
0.216
0.464
0.827
1.391
2.010
1.777
0.571
0.064
1.088
2.700
2.748
1.281
0.122
-0.321
-0.241
0.009
0.236
0.439
0.788
-0.207
-0.256
-0.256
-0.198
-0.096
0.004
0.053
0.001
-0.104
-0.176
-0.182
-0.180
-0.253
-0.339
-0.400
-0.428
-0.422
-0.378
-0.300
-0.194
-0.069
0.078
0.243
0.453
0.738
1.120
1.435
1.150
0.381
0.547
3.384
7.621
7.281
2.516
-0.592
-1.378
-1.002
-0.438
-0.008
0.310
0.600
-0.110
-0.110
-0.057
0.034
0.174
0.344
0.426
0.244
-0.067
-0.266
-0.321
-0.346
-0.391
-0.440
-0.473
-0.479
-0.447
-0.377
-0.278
-0.164
-0.042
0.089
0.233
0.396
0.587
0.778
0.866
0.679
0.480
1.198
5.115
10.211
9.044
2.162
-3.305
-3.859
-2.179
-0.918
-0.220
0.174
0.409
-0.051
-0.001
0.109
0.274
0.497
0.834
1.130
0.691
0.051
-0.300
-0.409
-0.454
-0.505
-0.554
-0.583
-0.577
-0.534
-0.443
-0.325
-0.195
-0.061
0.072
0.198
0.333
0.461
0.570
0.599
0.563
0.637
1.318
3.363
6.758
5.619
-0.930
-6.885
-6.793
-3.084
-1.228
-0.358
0.058
0.251
-0.015
0.088
0.295
0.585
0.911
1.256
1.512
0.944
0.197
-0.225
-0.421
-0.524
-0.604
-0.669
-0.714
-0.722
-0.682
-0.578
-0.443
-0.281
-0.125
0.021
0.153
0.275
0.381
0.459
0.508
0.552
0.668
1.033
1.686
2.158
1.111
-1.818
-5.310
-4.986
-2.631
-1.129
-0.364
0.003
0.154
0.406
0.388
0.373
0.360
0.351
0.343
0.339
0.335
0.335
0.336
0.338
0.344
0.352
0.363
0.378
0.397
0.421
0.448
0.477
0.509
0.541
0.572
0.601
0.627
0.651
0.667
0.679
0.687
0.691
0.691
0.689
0.687
0.686
0.688
0.695
0.709
0.733
0.769
0.824
0.901
1.005
0.420
0.404
0.392
0.379
0.371
0.363
0.359
0.355
0.353
0.351
0.351
0.355
0.360
0.368
0.379
0.393
0.410
0.431
0.453
0.477
0.501
0.525
0.548
0.569
0.587
0.602
0.614
0.623
0.629
0.634
0.638
0.642
0.647
0.654
0.666
0.683
0.709
0.745
0.794
0.859
0.943
0.448
0.433
0.421
0.413
0.405
0.397
0.390
0.384
0.379
0.375
0.372
0.372
0.373
0.376
0.383
0.392
0.404
0.418
0.435
0.452
0.470
0.489
0.506
0.523
0.539
0.552
0.564
0.573
0.582
0.590
0.597
0.605
0.614
0.626
0.640
0.661
0.687
0.720
0.764
0.819
0.886
0.489
0.477
0.470
0.461
0.453
0.445
0.437
0.427
0.418
0.409
0.403
0.396
0.392
0.391
0.392
0.396
0.402
0.411
0.421
0.433
0.446
0.460
0.473
0.487
0.501
0.513
0.524
0.535
0.545
0.555
0.564
0.575
0.587
0.601
0.619
0.640
0.666
0.697
0.736
0.782
0.837
0.543
0.537
0.534
0.529
0.523
0.514
0.502
0.488
0.473
0.457
0.443
0.430
0.419
0.411
0.407
0.403
0.404
0.407
0.412
0.420
0.428
0.438
0.448
0.459
0.470
0.481
0.492
0.503
0.514
0.526
0.537
0.550
0.564
0.581
0.600
0.621
0.646
0.676
0.710
0.749
0.794
0.617
0.619
0.623
0.623
0.619
0.610
0.593
0.571
0.546
0.521
0.498
0.475
0.456
0.439
0.427
0.418
0.411
0.409
0.408
0.410
0.415
0.421
0.428
0.437
0.446
0.456
0.466
0.478
0.489
0.502
0.515
0.529
0.545
0.563
0.582
0.604
0.629
0.656
0.687
0.721
0.758
0.709
0.725
0.741
0.754
0.754
0.740
0.715
0.682
0.645
0.605
0.570
0.534
0.504
0.477
0.455
0.437
0.424
0.414
0.408
0.406
0.406
0.408
0.413
0.419
0.426
0.435
0.445
0.456
0.468
0.481
0.496
0.511
0.528
0.546
0.567
0.589
0.612
0.638
0.667
0.696
0.728
0.825
0.869
0.909
0.938
0.944
0.926
0.884
0.835
0.774
0.716
0.660
0.609
0.563
0.524
0.490
0.462
0.441
0.424
0.412
0.405
0.400
0.399
0.400
0.404
0.410
0.418
0.427
0.438
0.450
0.464
0.479
0.495
0.513
0.532
0.552
0.574
0.598
0.622
0.648
0.675
0.702
0.969
1.053
1.138
1.197
1.214
1.187
1.120
1.036
0.944
0.859
0.777
0.703
0.639
0.582
0.535
0.495
0.464
0.439
0.420
0.406
0.398
0.392
0.391
0.392
0.396
0.403
0.411
0.422
0.434
0.448
0.464
0.480
0.499
0.519
0.540
0.561
0.584
0.608
0.632
0.656
0.680
1.144
1.298
1.458
1.572
1.605
1.548
1.434
1.300
1.164
1.037
0.926
0.821
0.730
0.652
0.587
0.533
0.490
0.457
0.431
0.411
0.397
0.388
0.383
0.381
0.383
0.389
0.396
0.406
0.419
0.433
0.449
0.467
0.486
0.506
0.527
0.549
0.572
0.594
0.617
0.640
0.662
1.345
1.602
1.879
2.071
2.099
1.996
1.807
1.622
1.444
1.274
1.112
0.966
0.843
0.735
0.649
0.579
0.523
0.478
0.444
0.417
0.398
0.384
0.376
0.371
0.371
0.375
0.382
0.392
0.404
0.419
0.436
0.454
0.473
0.494
0.515
0.537
0.559
0.582
0.603
0.624
0.645
1.546
1.919
2.343
2.548
2.423
2.207
2.083
1.958
1.784
1.568
1.349
1.144
0.971
0.830
0.719
0.628
0.557
0.502
0.459
0.424
0.399
0.381
0.368
0.361
0.359
0.361
0.367
0.377
0.389
0.405
0.422
0.441
0.461
0.482
0.504
0.526
0.548
0.569
0.590
0.611
0.630
1.683
2.151
2.582
2.348
0.752
0.208
1.648
2.294
2.262
1.980
1.650
1.361
1.118
0.936
0.794
0.682
0.595
0.527
0.473
0.432
0.400
0.376
0.360
0.349
0.344
0.345
0.350
0.360
0.373
0.389
0.407
0.427
0.449
0.471
0.493
0.515
0.537
0.558
0.578
0.597
0.615
1.735
2.172
2.406
1.114
-2.262
-2.593
0.655
3.054
3.097
2.582
2.033
1.597
1.278
1.046
0.868
0.736
0.634
0.553
0.488
0.438
0.399
0.370
0.348
0.334
0.326
0.326
0.330
0.340
0.354
0.372
0.392
0.413
0.435
0.458
0.481
0.503
0.525
0.546
0.566
0.584
0.602
1.707
2.077
2.259
1.313
-1.445
-0.556
3.592
5.536
4.679
3.401
2.448
1.840
1.429
1.151
0.943
0.789
0.670
0.575
0.502
0.443
0.396
0.360
0.332
0.313
0.303
0.300
0.305
0.316
0.332
0.352
0.373
0.398
0.422
0.446
0.470
0.492
0.514
0.535
0.554
0.572
0.589
1.666
2.055
2.455
2.814
3.501
6.854
11.950
11.408
7.185
4.247
2.765
1.988
1.546
1.240
1.011
0.840
0.704
0.597
0.512
0.444
0.388
0.343
0.309
0.284
0.270
0.265
0.271
0.284
0.303
0.327
0.353
0.380
0.408
0.433
0.458
0.481
0.503
0.523
0.542
0.560
0.576
1.620
2.039
2.662
3.805
6.512
13.382
22.788
20.628
9.212
4.321
2.663
1.997
1.611
1.314
1.075
0.887
0.734
0.616
0.519
0.439
0.375
0.320
0.275
0.244
0.224
0.217
0.225
0.243
0.268
0.298
0.330
0.362
0.392
0.420
0.447
0.471
0.493
0.513
0.531
0.548
0.563
1.564
1.970
2.665
3.943
6.702
13.045
21.923
17.940
7.015
2.696
2.058
1.901
1.672
1.392
1.142
0.933
0.764
0.631
0.522
0.431
0.353
0.283
0.225
0.182
0.155
0.148
0.160
0.186
0.222
0.262
0.302
0.341
0.377
0.409
0.437
0.462
0.484
0.503
0.520
0.536
0.550
1.472
1.838
2.437
3.440
5.265
8.176
10.667
8.285
2.932
1.120
1.725
2.011
1.852
1.535
1.234
0.983
0.790
0.641
0.518
0.414
0.320
0.232
0.152
0.092
0.054
0.044
0.065
0.108
0.160
0.218
0.271
0.319
0.361
0.398
0.428
0.454
0.476
0.495
0.511
0.525
0.537
1.363
1.649
2.090
2.752
3.696
4.798
5.296
4.274
2.349
1.830
2.519
2.747
2.331
1.782
1.341
1.033
0.809
0.645
0.508
0.389
0.275
0.161
0.051
-0.045
-0.104
-0.112
-0.071
-0.001
0.083
0.163
0.236
0.297
0.347
0.388
0.421
0.448
0.469
0.488
0.502
0.514
0.525
1.234
1.452
1.748
2.161
2.654
3.112
3.305
3.062
2.745
3.160
4.469
4.705
3.217
2.090
1.442
1.063
0.817
0.635
0.491
0.355
0.217
0.065
-0.097
-0.244
-0.332
-0.346
-0.269
-0.144
-0.016
0.103
0.200
0.277
0.336
0.383
0.417
0.444
0.465
0.482
0.495
0.505
0.513
1.106
1.262
1.465
1.723
2.017
2.305
2.491
2.609
2.867
3.905
6.078
6.125
3.899
2.233
1.469
1.055
0.796
0.613
0.463
0.317
0.150
-0.046
-0.281
-0.517
-0.673
-0.676
-0.533
-0.323
-0.123
0.042
0.169
0.260
0.329
0.379
0.414
0.442
0.463
0.477
0.487
0.494
0.501
0.971
1.081
1.230
1.405
1.622
1.841
2.054
2.300
2.683
3.495
4.916
5.057
3.264
2.025
1.367
0.985
0.745
0.573
0.427
0.277
0.092
-0.156
-0.477
-0.841
-1.094
-1.089
-0.834
-0.506
-0.221
-0.004
0.148
0.254
0.327
0.378
0.415
0.441
0.460
0.474
0.481
0.485
0.488
0.815
0.896
1.000
1.146
1.324
1.532
1.763
2.055
2.406
2.737
3.030
2.900
2.257
1.611
1.165
0.866
0.664
0.513
0.380
0.238
0.045
-0.232
-0.614
-1.086
-1.429
-1.418
-1.057
-0.627
-0.273
-0.022
0.147
0.260
0.333
0.379
0.414
0.439
0.458
0.470
0.475
0.476
0.472
0.648
0.689
0.766
0.895
1.072
1.278
1.519
1.859
2.252
2.273
2.106
1.892
1.564
1.224
0.938
0.719
0.558
0.433
0.322
0.195
0.018
-0.241
-0.620
-1.075
-1.433
-1.402
-1.037
-0.603
-0.244
0.006
0.172
0.276
0.340
0.376
0.406
0.432
0.448
0.461
0.466
0.461
0.453
0.480
0.439
0.487
0.632
0.824
1.037
1.262
1.549
1.839
1.786
1.552
1.343
1.129
0.912
0.718
0.556
0.428
0.326
0.238
0.144
0.009
-0.191
-0.484
-0.822
-1.079
-1.052
-0.797
-0.451
-0.147
0.074
0.219
0.298
0.340
0.360
0.377
0.403
0.428
0.447
0.449
0.443
0.425
0.444
0.253
0.213
0.364
0.585
0.799
0.985
1.164
1.287
1.260
1.128
0.977
0.820
0.662
0.513
0.384
0.276
0.192
0.126
0.064
-0.018
-0.141
-0.312
-0.506
-0.649
-0.625
-0.462
-0.228
-0.006
0.173
0.279
0.320
0.316
0.305
0.309
0.341
0.383
0.412
0.419
0.404
0.378
1.109
0.497
0.133
0.166
0.355
0.557
0.724
0.840
0.897
0.881
0.805
0.702
0.581
0.454
0.323
0.200
0.097
0.020
-0.026
-0.051
-0.074
-0.116
-0.186
-0.269
-0.318
-0.290
-0.181
-0.020
0.144
0.272
0.338
0.325
0.253
0.186
0.169
0.221
0.300
0.352
0.356
0.323
0.288
4.287
2.029
0.394
0.001
0.099
0.300
0.467
0.576
0.622
0.619
0.568
0.489
0.388
0.271
0.135
0.004
-0.114
-0.191
-0.219
-0.204
-0.167
-0.134
-0.125
-0.132
-0.119
-0.071
0.018
0.139
0.272
0.372
0.402
0.309
0.136
-0.032
-0.062
0.043
0.193
0.272
0.240
0.146
0.086
9.309
5.279
0.555
-0.405
-0.311
-0.027
0.207
0.343
0.408
0.419
0.387
0.324
0.230
0.110
-0.037
-0.199
-0.349
-0.448
-0.458
-0.389
-0.286
-0.186
-0.109
-0.048
0.004
0.071
0.157
0.260
0.364
0.441
0.426
0.252
-0.062
-0.359
-0.380
-0.151
0.123
0.236
0.056
-0.266
-0.413
9.184
4.044
-1.261
-1.739
-1.039
-0.433
-0.072
0.135
0.233
0.262
0.244
0.190
0.103
-0.024
-0.192
-0.388
-0.578
-0.705
-0.692
-0.568
-0.397
-0.232
-0.100
0.004
0.096
0.173
0.252
0.336
0.410
0.459
0.402
0.152
-0.303
-0.696
-0.684
-0.235
0.342
0.602
-0.003
-1.149
-1.585
2.748
-3.665
-7.191
-4.573
-2.016
-0.865
-0.311
-0.041
0.089
0.139
0.136
0.091
0.006
-0.123
-0.299
-0.523
-0.744
-0.886
-0.858
-0.695
-0.469
-0.255
-0.079
0.063
0.183
0.281
0.355
0.399
0.416
0.397
0.299
0.019
-0.444
-0.814
-0.709
0.009
1.324
2.973
1.303
-2.781
-4.021
-2.013
-7.800
-10.073
-6.826
-2.610
-1.116
-0.471
-0.164
-0.016
0.050
0.059
0.027
-0.053
-0.179
-0.350
-0.562
-0.772
-0.901
-0.874
-0.691
-0.454
-0.227
-0.024
0.151
0.309
0.444
0.520
0.501
0.403
0.295
0.150
-0.084
-0.417
-0.656
-0.449
0.441
3.110
5.743
3.282
-3.546
-6.037
-2.325
-5.958
-7.971
-4.719
-2.218
-1.067
-0.501
-0.223
-0.077
-0.006
0.020
0.000
-0.075
-0.192
-0.340
-0.521
-0.684
-0.771
-0.736
-0.579
-0.369
-0.147
0.062
0.271
0.506
0.744
0.897
0.793
0.450
0.135
-0.040
-0.144
-0.283
-0.365
-0.170
0.585
2.759
5.102
3.341
-1.792
-3.336
-1.450
-2.618
-3.080
-2.403
-1.464
-0.816
-0.438
-0.224
-0.102
-0.025
0.040
0.059
-0.035
-0.172
-0.305
-0.433
-0.539
-0.585
-0.545
-0.420
-0.243
-0.049
0.166
0.422
0.782
1.327
1.899
1.719
0.625
-0.205
-0.357
-0.198
-0.092
-0.092
-0.017
0.359
1.170
2.117
1.381
-0.393
-0.559
-0.819
-1.219
-1.393
-1.199
-0.852
-0.539
-0.318
-0.188
-0.107
-0.025
0.145
0.206
0.083
-0.142
-0.270
-0.357
-0.412
-0.420
-0.362
-0.258
-0.115
0.054
0.261
0.556
1.072
2.189
4.446
4.066
0.816
-1.149
-0.974
-0.086
0.331
0.216
-0.018
0.004
0.250
0.499
0.396
0.165
0.491
-0.443
-0.608
-0.665
-0.599
-0.445
-0.297
-0.192
-0.140
-0.125
-0.069
0.105
0.235
0.061
-0.159
-0.265
-0.314
-0.327
-0.299
-0.237
-0.136
-0.015
0.134
0.321
0.613
1.159
2.480
4.877
4.164
-0.178
-3.192
-1.640
1.005
1.675
0.670
-0.315
-0.629
-0.431
-0.097
0.124
0.305
0.669
-0.224
-0.288
-0.299
-0.250
-0.159
-0.075
-0.044
-0.092
-0.192
-0.224
-0.125
-0.024
-0.123
-0.239
-0.303
-0.321
-0.299
-0.243
-0.157
-0.057
0.056
0.180
0.334
0.570
0.956
1.698
2.726
1.900
-1.717
-3.885
-0.455
5.148
5.518
1.105
-1.769
-2.286
-1.452
-0.599
-0.043
0.295
0.563
-0.096
-0.104
-0.072
-0.004
0.087
0.161
0.149
-0.038
-0.395
-0.570
-0.396
-0.296
-0.300
-0.343
-0.373
-0.370
-0.326
-0.244
-0.134
-0.024
0.082
0.189
0.312
0.469
0.682
0.928
0.978
0.263
-1.201
-1.565
1.922
6.944
6.296
-0.661
-7.170
-7.576
-3.242
-1.170
-0.206
0.242
0.395
-0.012
0.022
0.103
0.216
0.340
0.436
0.405
0.094
-0.475
-0.712
-0.550
-0.419
-0.413
-0.443
-0.473
-0.469
-0.419
-0.316
-0.183
-0.052
0.059
0.159
0.261
0.371
0.483
0.550
0.476
0.155
-0.256
-0.012
1.794
4.693
3.125
-5.115
-12.343
-10.637
-4.936
-1.570
-0.326
0.165
0.248
0.040
0.124
0.274
0.463
0.638
0.731
0.645
0.305
-0.204
-0.508
-0.476
-0.460
-0.499
-0.555
-0.607
-0.627
-0.589
-0.481
-0.329
-0.172
-0.031
0.089
0.195
0.286
0.367
0.402
0.370
0.270
0.217
0.392
0.927
1.281
-0.012
-4.307
-9.020
-8.673
-3.915
-1.399
-0.355
0.071
0.112
0.332
0.319
0.311
0.305
0.303
0.303
0.305
0.309
0.314
0.320
0.327
0.337
0.347
0.362
0.379
0.399
0.424
0.451
0.480
0.512
0.544
0.576
0.605
0.631
0.654
0.671
0.685
0.694
0.698
0.701
0.700
0.700
0.701
0.704
0.712
0.727
0.751
0.786
0.837
0.908
1.004
0.345
0.334
0.328
0.323
0.322
0.322
0.325
0.327
0.330
0.335
0.340
0.347
0.355
0.365
0.378
0.394
0.412
0.433
0.455
0.480
0.505
0.529
0.552
0.574
0.593
0.609
0.622
0.632
0.640
0.646
0.651
0.656
0.663
0.671
0.684
0.702
0.727
0.762
0.808
0.869
0.943
0.373
0.364
0.359
0.356
0.355
0.355
0.356
0.357
0.357
0.357
0.360
0.363
0.368
0.374
0.381
0.392
0.405
0.420
0.437
0.455
0.474
0.492
0.511
0.529
0.545
0.559
0.572
0.583
0.593
0.603
0.611
0.620
0.631
0.643
0.660
0.680
0.706
0.739
0.781
0.832
0.893
0.414
0.408
0.405
0.405
0.404
0.403
0.402
0.399
0.395
0.391
0.389
0.387
0.386
0.388
0.390
0.395
0.403
0.412
0.424
0.436
0.450
0.464
0.479
0.493
0.507
0.521
0.533
0.545
0.556
0.568
0.579
0.591
0.605
0.620
0.638
0.660
0.686
0.717
0.755
0.798
0.848
0.472
0.470
0.472
0.474
0.474
0.472
0.466
0.458
0.450
0.440
0.430
0.420
0.414
0.408
0.405
0.403
0.405
0.409
0.415
0.423
0.432
0.443
0.454
0.466
0.477
0.490
0.502
0.514
0.526
0.539
0.552
0.567
0.583
0.600
0.620
0.642
0.669
0.698
0.731
0.769
0.810
0.549
0.555
0.562
0.570
0.571
0.567
0.556
0.541
0.521
0.503
0.483
0.465
0.450
0.436
0.425
0.417
0.412
0.410
0.412
0.414
0.419
0.426
0.434
0.443
0.454
0.465
0.476
0.489
0.502
0.516
0.530
0.546
0.564
0.583
0.604
0.627
0.652
0.680
0.711
0.744
0.779
0.647
0.668
0.689
0.704
0.707
0.696
0.677
0.650
0.617
0.585
0.554
0.523
0.497
0.473
0.453
0.437
0.425
0.416
0.412
0.410
0.410
0.414
0.419
0.426
0.434
0.444
0.455
0.468
0.481
0.496
0.512
0.529
0.547
0.568
0.589
0.613
0.638
0.664
0.693
0.722
0.752
0.773
0.819
0.865
0.893
0.894
0.879
0.841
0.793
0.744
0.693
0.645
0.598
0.555
0.520
0.489
0.463
0.442
0.427
0.416
0.409
0.405
0.404
0.407
0.412
0.418
0.427
0.437
0.450
0.464
0.479
0.495
0.514
0.533
0.554
0.576
0.600
0.624
0.651
0.677
0.704
0.730
0.935
1.030
1.115
1.170
1.168
1.121
1.052
0.978
0.904
0.831
0.758
0.694
0.631
0.579
0.532
0.495
0.465
0.441
0.423
0.411
0.402
0.398
0.397
0.399
0.404
0.412
0.421
0.434
0.448
0.463
0.481
0.499
0.520
0.541
0.564
0.588
0.613
0.637
0.662
0.687
0.711
1.140
1.324
1.496
1.579
1.548
1.442
1.317
1.209
1.108
1.003
0.903
0.809
0.722
0.648
0.585
0.533
0.492
0.459
0.433
0.415
0.402
0.393
0.389
0.389
0.392
0.398
0.407
0.418
0.433
0.448
0.466
0.486
0.507
0.529
0.552
0.576
0.601
0.625
0.649
0.672
0.695
1.400
1.734
2.094
2.241
2.046
1.760
1.574
1.471
1.355
1.224
1.086
0.954
0.832
0.731
0.647
0.579
0.524
0.480
0.446
0.421
0.402
0.389
0.381
0.378
0.379
0.384
0.393
0.403
0.418
0.434
0.453
0.473
0.495
0.517
0.541
0.565
0.589
0.613
0.636
0.659
0.680
1.666
2.267
3.036
3.320
2.418
1.651
1.607
1.710
1.679
1.522
1.324
1.132
0.964
0.828
0.716
0.629
0.557
0.503
0.460
0.427
0.402
0.385
0.373
0.367
0.366
0.370
0.377
0.388
0.403
0.420
0.439
0.460
0.482
0.506
0.529
0.554
0.578
0.601
0.624
0.645
0.665
1.875
2.718
4.078
4.395
0.850
-0.973
0.916
2.017
2.187
1.960
1.642
1.351
1.119
0.933
0.791
0.680
0.594
0.527
0.475
0.434
0.403
0.380
0.364
0.355
0.352
0.354
0.360
0.371
0.386
0.404
0.424
0.446
0.469
0.493
0.518
0.542
0.566
0.589
0.611
0.632
0.651
1.929
2.729
3.843
2.947
-2.193
-3.747
-0.012
2.988
3.165
2.635
2.061
1.614
1.286
1.046
0.869
0.733
0.631
0.551
0.488
0.439
0.401
0.373
0.353
0.340
0.334
0.334
0.340
0.352
0.367
0.386
0.408
0.431
0.455
0.480
0.506
0.530
0.554
0.577
0.598
0.618
0.637
1.846
2.436
2.937
1.956
-1.267
-0.492
4.189
6.415
5.203
3.661
2.566
1.894
1.451
1.153
0.942
0.786
0.666
0.572
0.500
0.443
0.397
0.363
0.337
0.320
0.311
0.311
0.316
0.328
0.345
0.366
0.390
0.415
0.441
0.467
0.493
0.518
0.542
0.564
0.585
0.605
0.623
1.755
2.230
2.760
3.199
4.157
9.209
17.974
16.255
9.031
4.945
3.052
2.120
1.582
1.249
1.010
0.834
0.699
0.593
0.509
0.442
0.389
0.347
0.315
0.293
0.282
0.279
0.285
0.299
0.319
0.343
0.370
0.398
0.426
0.453
0.480
0.505
0.530
0.552
0.572
0.591
0.608
1.686
2.146
2.856
4.228
7.812
20.300
32.421
27.556
13.479
5.831
3.274
2.229
1.677
1.330
1.072
0.879
0.729
0.609
0.514
0.437
0.375
0.324
0.285
0.256
0.240
0.237
0.245
0.262
0.287
0.316
0.347
0.379
0.410
0.440
0.468
0.494
0.518
0.540
0.559
0.577
0.594
1.607
2.056
2.824
4.316
7.901
19.202
29.626
25.819
12.321
5.339
3.091
2.228
1.751
1.405
1.135
0.922
0.753
0.621
0.514
0.426
0.353
0.292
0.242
0.205
0.184
0.179
0.191
0.214
0.246
0.284
0.321
0.359
0.395
0.426
0.457
0.484
0.507
0.528
0.547
0.564
0.579
1.518
1.903
2.529
3.676
5.858
10.120
15.141
13.159
7.334
4.081
2.829
2.274
1.876
1.509
1.204
0.960
0.771
0.626
0.507
0.409
0.323
0.247
0.183
0.134
0.106
0.099
0.117
0.150
0.196
0.245
0.293
0.339
0.379
0.415
0.446
0.474
0.498
0.518
0.536
0.550
0.564
1.401
1.702
2.161
2.874
3.948
5.359
6.419
6.012
4.483
3.382
2.902
2.563
2.114
1.650
1.276
0.994
0.784
0.623
0.494
0.383
0.283
0.190
0.105
0.037
-0.005
-0.009
0.019
0.071
0.135
0.201
0.262
0.318
0.366
0.406
0.439
0.467
0.490
0.510
0.526
0.539
0.549
1.280
1.495
1.806
2.231
2.779
3.363
3.758
3.766
3.471
3.307
3.320
3.090
2.441
1.804
1.334
1.009
0.779
0.609
0.472
0.350
0.233
0.117
0.004
-0.091
-0.148
-0.151
-0.108
-0.027
0.066
0.157
0.233
0.301
0.355
0.399
0.435
0.464
0.487
0.504
0.517
0.528
0.535
1.159
1.304
1.511
1.787
2.111
2.438
2.730
2.909
3.029
3.259
3.594
3.404
2.620
1.845
1.328
0.988
0.754
0.583
0.441
0.313
0.180
0.035
-0.112
-0.246
-0.329
-0.330
-0.253
-0.135
-0.006
0.113
0.208
0.289
0.349
0.398
0.435
0.466
0.487
0.504
0.513
0.519
0.523
1.022
1.127
1.274
1.462
1.680
1.927
2.172
2.401
2.614
2.881
3.134
2.979
2.339
1.696
1.236
0.921
0.704
0.540
0.401
0.269
0.127
-0.043
-0.224
-0.399
-0.517
-0.513
-0.398
-0.234
-0.066
0.080
0.196
0.284
0.351
0.402
0.441
0.471
0.493
0.506
0.513
0.514
0.510
0.878
0.965
1.064
1.202
1.365
1.569
1.781
2.000
2.191
2.342
2.396
2.236
1.847
1.417
1.070
0.816
0.626
0.480
0.354
0.226
0.083
-0.095
-0.304
-0.505
-0.638
-0.632
-0.489
-0.291
-0.092
0.072
0.199
0.292
0.360
0.413
0.451
0.483
0.506
0.516
0.517
0.510
0.498
0.757
0.814
0.869
0.972
1.115
1.276
1.462
1.654
1.815
1.861
1.803
1.643
1.393
1.122
0.879
0.684
0.531
0.407
0.295
0.185
0.053
-0.111
-0.310
-0.512
-0.641
-0.631
-0.484
-0.272
-0.071
0.095
0.224
0.312
0.377
0.423
0.462
0.494
0.519
0.531
0.527
0.510
0.485
0.697
0.699
0.705
0.766
0.879
1.021
1.178
1.332
1.448
1.456
1.369
1.224
1.052
0.865
0.693
0.544
0.420
0.318
0.226
0.137
0.033
-0.103
-0.259
-0.416
-0.509
-0.493
-0.370
-0.185
-0.001
0.157
0.271
0.350
0.398
0.434
0.467
0.505
0.535
0.550
0.538
0.515
0.468
0.857
0.704
0.592
0.578
0.653
0.777
0.906
1.024
1.096
1.094
1.025
0.917
0.788
0.652
0.517
0.398
0.295
0.212
0.144
0.079
0.007
-0.080
-0.179
-0.274
-0.329
-0.303
-0.198
-0.050
0.109
0.245
0.347
0.406
0.426
0.437
0.461
0.505
0.544
0.566
0.554
0.507
0.446
1.515
1.022
0.592
0.411
0.435
0.536
0.652
0.746
0.801
0.802
0.755
0.677
0.577
0.467
0.356
0.250
0.161
0.088
0.039
0.004
-0.029
-0.065
-0.108
-0.146
-0.159
-0.122
-0.033
0.092
0.236
0.365
0.462
0.496
0.464
0.419
0.417
0.471
0.535
0.568
0.538
0.469
0.375
3.187
1.823
0.658
0.174
0.133
0.264
0.398
0.504
0.560
0.572
0.544
0.486
0.405
0.310
0.205
0.102
0.015
-0.048
-0.081
-0.090
-0.079
-0.071
-0.063
-0.054
-0.028
0.021
0.106
0.222
0.364
0.510
0.634
0.653
0.534
0.383
0.315
0.386
0.486
0.515
0.446
0.303
0.169
6.276
2.703
0.280
-0.425
-0.339
-0.086
0.138
0.284
0.364
0.390
0.377
0.334
0.263
0.172
0.069
-0.041
-0.137
-0.195
-0.214
-0.190
-0.141
-0.086
-0.036
0.015
0.069
0.133
0.220
0.331
0.475
0.662
0.845
0.891
0.655
0.317
0.173
0.266
0.419
0.430
0.151
-0.272
-0.514
5.497
0.765
-2.176
-2.053
-1.168
-0.525
-0.135
0.085
0.196
0.245
0.246
0.212
0.150
0.061
-0.047
-0.163
-0.268
-0.330
-0.335
-0.283
-0.196
-0.103
-0.011
0.074
0.151
[truncated: 43,965 more chars]
