# Supplementary material for: Networked salt-bridges mediate magnesium-dependent conformational dynamics and functional regulation in type IA topoisomerases
Source: Nat Commun. 2026 Apr 30;17:5907. doi: 10.1038/s41467-026-72556-9 (PMC13338365; doi:10.1038/s41467-026-72556-9)
Supplement: Supplementary file 6 — Source Data 3 [file 41467_2026_72556_MOESM6_ESM.zip › source data supplementary fig 7BC/t3_TOPRIM/mg2_t4/wt.Mg.map]

GRID_PARAMETER_FILE C:/Users/seoly/Documents/autodocktools/hydrated_docking/wt/wt_t4_dxd.gpf
GRID_DATA_FILE wt.maps.fld
MACROMOLECULE wt.pdbqt
SPACING 0.375
NELEMENTS 40 40 40
CENTER 0.553 -10.833 0.727
-0.938
-1.026
-0.982
-0.242
9.256
183.414
5996.226
100038.906
100093.727
47678.648
1074.187
50.895
2.841
-0.769
-0.604
-0.028
0.095
-0.450
-0.532
1.134
9.227
29.147
48.136
29.437
8.671
4.200
22.270
163.141
746.863
915.246
282.455
41.028
4.347
0.050
-0.363
-0.324
0.021
1.180
3.112
3.621
1.914
-0.695
-0.987
-0.977
-0.381
7.209
149.230
3751.557
100061.094
100390.203
24593.785
978.504
63.416
3.832
-0.612
-0.618
-0.251
-0.292
-0.687
-0.876
-0.538
0.815
3.268
5.210
3.455
1.071
0.560
4.336
23.130
67.802
73.852
34.771
7.583
0.846
-0.268
-0.368
0.108
3.118
18.199
52.627
67.759
34.645
0.843
-0.101
-0.775
-0.623
2.957
44.848
560.441
4782.910
7997.193
2466.645
395.073
41.018
2.898
-0.017
0.527
0.790
0.178
-0.563
-0.883
-0.870
-0.684
-0.398
-0.158
-0.223
-0.414
-0.405
0.229
2.136
5.455
5.931
3.080
0.718
-0.232
-0.423
-0.241
2.001
25.082
234.423
1388.636
2137.247
611.152
38.856
16.227
2.000
-0.589
0.067
7.037
47.999
187.473
313.082
253.915
86.466
13.879
1.481
1.693
4.069
4.216
1.833
-0.005
-0.710
-0.874
-0.865
-0.811
-0.732
-0.677
-0.629
-0.585
-0.493
-0.286
-0.040
0.019
-0.161
-0.380
-0.470
-0.466
0.027
6.406
113.918
2386.149
54813.617
100000.141
12492.191
1771.094
339.683
23.876
0.696
-0.697
0.308
4.534
14.103
24.819
24.357
11.968
3.357
1.597
3.996
9.080
9.351
4.973
1.609
0.288
-0.455
-0.752
-0.822
-0.775
-0.718
-0.668
-0.624
-0.596
-0.563
-0.523
-0.501
-0.508
-0.523
-0.516
-0.494
0.165
10.320
213.698
8593.406
100000.594
100005.875
73239.266
100002.148
5056.849
116.663
4.020
-0.736
-0.822
-0.300
0.767
1.846
2.294
2.086
2.079
2.016
4.324
9.567
11.110
9.269
8.759
5.879
1.631
-0.240
-0.751
-0.799
-0.737
-0.693
-0.647
-0.610
-0.583
-0.563
-0.552
-0.552
-0.555
-0.550
-0.539
-0.008
7.448
135.927
3745.301
100005.867
100062.203
21452.717
100007.133
8853.879
159.532
4.447
-0.766
-1.009
-0.954
-0.835
-0.658
-0.272
0.595
1.209
1.253
2.334
6.484
13.251
26.949
40.354
27.737
8.653
1.162
-0.543
-0.800
-0.749
-0.692
-0.648
-0.616
-0.600
-0.591
-0.586
-0.585
-0.585
-0.579
-0.588
-0.351
2.682
34.691
376.827
2692.239
5223.588
15312.274
7689.345
959.598
47.308
1.741
-0.921
-1.057
-1.075
-1.067
-1.034
-0.873
-0.487
-0.143
0.082
3.095
17.741
57.518
102.044
125.553
72.472
20.176
3.072
-0.326
-0.777
-0.759
-0.690
-0.638
-0.604
-0.590
-0.593
-0.598
-0.601
-0.605
-0.612
-0.638
-0.603
0.089
5.020
34.859
154.477
1685.773
100069.727
151.809
48.818
7.685
0.847
-0.851
-1.074
-1.100
-1.110
-1.124
-1.119
-1.031
-0.871
0.712
18.206
205.622
1224.867
1582.056
407.465
101.067
22.670
3.272
-0.321
-0.768
-0.753
-0.680
-0.621
-0.581
-0.569
-0.574
-0.595
-0.619
-0.635
-0.659
-0.696
-0.720
-0.641
0.154
5.245
52.944
1159.185
73267.789
8.101
8.228
38.537
18.741
0.604
-0.980
-1.017
-0.964
-0.952
-1.011
-1.105
-0.881
3.504
84.124
2724.036
100110.391
100157.484
5861.297
195.763
17.494
1.764
-0.518
-0.770
-0.740
-0.666
-0.601
-0.557
-0.548
-0.555
-0.585
-0.634
-0.669
-0.706
-0.755
-0.786
-0.809
-0.574
2.283
28.881
293.062
3496.034
5.725
20.395
89.692
43.089
2.681
-0.565
-0.660
-0.331
0.024
-0.004
-0.525
-0.634
5.475
159.811
9865.678
100097.250
100129.289
26710.080
334.130
14.135
0.533
-0.710
-0.765
-0.721
-0.638
-0.535
-0.480
-0.501
-0.540
-0.583
-0.645
-0.700
-0.730
-0.784
-0.832
-0.857
-0.737
1.032
15.572
88.697
277.573
21.481
67.119
87.032
33.819
6.073
1.119
0.761
1.576
3.290
3.782
1.755
-0.118
3.340
81.913
2399.759
78961.516
100045.648
5081.939
147.194
7.560
-0.227
-0.779
-0.750
-0.701
-0.585
-0.440
-0.378
-0.437
-0.519
-0.587
-0.656
-0.698
-0.726
-0.784
-0.849
-0.885
-0.854
-0.171
4.649
23.245
46.203
43.158
142.065
171.804
56.818
14.921
8.560
6.566
6.029
9.549
11.283
6.310
0.948
0.666
17.285
201.823
1074.991
1180.320
261.050
25.392
1.463
-0.614
-0.756
-0.733
-0.677
-0.555
-0.415
-0.356
-0.424
-0.521
-0.592
-0.644
-0.688
-0.704
-0.650
-0.514
-0.505
-0.662
-0.669
0.457
4.711
13.864
34.095
81.360
97.624
44.697
34.345
41.515
32.960
20.025
15.492
14.506
7.192
1.334
-0.205
2.600
19.860
36.917
33.162
13.402
2.140
-0.364
-0.709
-0.721
-0.703
-0.635
-0.551
-0.462
-0.425
-0.460
-0.530
-0.580
-0.633
-0.587
-0.067
1.009
2.884
3.847
1.685
-0.092
-0.260
1.846
8.926
13.607
17.607
23.503
37.529
126.692
282.301
267.069
105.933
31.615
10.515
3.527
0.511
-0.444
-0.457
0.447
1.297
0.980
0.182
-0.428
-0.643
-0.678
-0.677
-0.643
-0.586
-0.530
-0.486
-0.466
-0.483
-0.524
-0.568
-0.542
1.724
17.527
22.371
35.337
45.134
18.718
3.811
0.361
0.666
4.331
3.185
3.154
13.051
120.588
1433.690
9786.472
9786.759
1439.679
119.025
13.981
1.682
-0.229
-0.607
-0.742
-0.755
-0.649
-0.558
-0.522
-0.542
-0.588
-0.618
-0.614
-0.586
-0.551
-0.512
-0.483
-0.467
-0.482
-0.520
-0.564
-0.174
21.346
604.787
406.365
218.133
287.118
102.609
23.993
7.142
1.927
1.072
0.030
1.314
24.672
560.188
27381.635
100027.445
100036.352
23958.520
516.870
25.358
1.445
-0.536
-0.720
-0.756
-0.741
-0.650
-0.549
-0.485
-0.485
-0.534
-0.556
-0.543
-0.533
-0.524
-0.500
-0.477
-0.472
-0.491
-0.526
-0.561
-0.132
21.568
606.972
378.856
446.400
633.251
326.398
236.624
106.331
22.980
2.897
-0.543
1.211
29.691
916.636
84842.469
100006.750
100010.164
84848.445
831.437
30.911
1.344
-0.573
-0.707
-0.709
-0.670
-0.599
-0.524
-0.469
-0.466
-0.479
-0.488
-0.488
-0.485
-0.483
-0.471
-0.463
-0.468
-0.494
-0.527
-0.549
-0.466
1.851
19.135
52.007
227.535
717.076
4295.545
11028.326
2668.996
234.394
17.788
-0.607
0.617
18.042
375.375
12491.059
100000.781
100001.477
11014.306
342.094
17.018
0.642
-0.562
-0.624
-0.602
-0.557
-0.507
-0.460
-0.426
-0.417
-0.426
-0.437
-0.444
-0.447
-0.446
-0.442
-0.442
-0.455
-0.487
-0.533
-0.548
-0.540
-0.302
1.955
17.209
159.033
4257.114
100038.828
100015.289
84842.555
1719.970
61.960
-0.605
-0.135
4.921
57.144
553.545
2983.269
2983.358
553.735
57.303
4.626
-0.091
-0.511
-0.517
-0.499
-0.450
-0.399
-0.368
-0.356
-0.356
-0.370
-0.396
-0.408
-0.418
-0.422
-0.428
-0.438
-0.453
-0.482
-0.533
-0.559
-0.541
-0.472
0.674
12.121
193.478
8631.777
100046.313
100021.711
100005.367
2983.890
87.466
-0.565
-0.446
0.498
6.417
32.017
80.486
80.499
32.051
6.468
0.573
-0.351
-0.429
-0.418
-0.392
-0.346
-0.312
-0.295
-0.291
-0.303
-0.328
-0.361
-0.383
-0.396
-0.407
-0.417
-0.419
-0.425
-0.451
-0.498
-0.536
-0.533
-0.497
0.225
7.373
97.938
2165.134
63326.754
100016.727
31349.027
1015.093
44.322
-0.481
-0.456
-0.329
0.274
1.885
4.043
4.052
1.919
0.343
-0.233
-0.340
-0.332
-0.316
-0.288
-0.261
-0.247
-0.242
-0.246
-0.264
-0.294
-0.330
-0.356
-0.375
-0.390
-0.392
-0.390
-0.398
-0.402
-0.430
-0.494
-0.507
-0.497
-0.204
2.578
23.776
205.102
1400.334
2673.521
917.199
114.170
11.058
-0.422
-0.389
-0.372
-0.317
-0.186
-0.048
-0.034
-0.159
-0.251
-0.279
-0.266
-0.252
-0.232
-0.209
-0.194
-0.190
-0.192
-0.204
-0.222
-0.252
-0.292
-0.328
-0.357
-0.369
-0.370
-0.368
-0.210
0.649
0.746
-0.190
-0.463
-0.476
-0.419
0.223
3.624
17.608
55.062
75.382
41.444
10.356
1.309
-0.380
-0.345
-0.320
-0.293
-0.274
-0.258
-0.247
-0.239
-0.228
-0.218
-0.206
-0.191
-0.170
-0.153
-0.144
-0.146
-0.153
-0.164
-0.186
-0.216
-0.258
-0.305
-0.336
-0.347
-0.351
-0.279
1.078
12.720
16.503
1.770
-0.314
-0.446
-0.447
-0.375
0.058
1.233
3.195
3.843
2.392
0.443
-0.436
-0.350
-0.309
-0.280
-0.248
-0.226
-0.211
-0.199
-0.191
-0.182
-0.171
-0.156
-0.137
-0.125
-0.118
-0.112
-0.114
-0.121
-0.134
-0.156
-0.185
-0.226
-0.277
-0.310
-0.327
-0.325
-0.148
1.999
22.387
29.079
3.397
-0.166
-0.426
-0.428
-0.425
-0.398
-0.314
-0.206
-0.197
-0.339
-0.502
-0.631
-0.339
-0.279
-0.235
-0.206
-0.186
-0.174
-0.163
-0.153
-0.139
-0.125
-0.114
-0.104
-0.097
-0.094
-0.092
-0.094
-0.101
-0.112
-0.131
-0.159
-0.199
-0.248
-0.280
-0.303
-0.300
-0.122
0.970
4.980
5.969
1.215
-0.163
-0.407
-0.429
-0.419
-0.409
-0.408
-0.427
-0.462
-0.504
-0.553
-0.626
-0.335
-0.256
-0.203
-0.170
-0.147
-0.134
-0.122
-0.112
-0.104
-0.096
-0.089
-0.083
-0.078
-0.077
-0.077
-0.079
-0.086
-0.097
-0.112
-0.138
-0.172
-0.217
-0.255
-0.278
-0.289
-0.179
0.242
0.968
0.972
0.258
-0.263
-0.401
-0.419
-0.421
-0.419
-0.415
-0.439
-0.471
-0.504
-0.550
-0.610
-0.329
-0.245
-0.185
-0.149
-0.124
-0.108
-0.097
-0.089
-0.082
-0.077
-0.072
-0.069
-0.067
-0.066
-0.068
-0.071
-0.077
-0.086
-0.101
-0.122
-0.151
-0.192
-0.232
-0.257
-0.284
-0.265
-0.134
0.043
0.020
-0.187
-0.341
-0.388
-0.388
-0.395
-0.400
-0.414
-0.443
-0.468
-0.494
-0.534
-0.512
-0.317
-0.244
-0.182
-0.140
-0.111
-0.094
-0.083
-0.075
-0.070
-0.065
-0.063
-0.062
-0.061
-0.062
-0.063
-0.065
-0.070
-0.079
-0.092
-0.109
-0.134
-0.167
-0.207
-0.238
-0.268
-0.302
-0.308
-0.298
-0.309
-0.344
-0.371
-0.370
-0.366
-0.366
-0.370
-0.396
-0.431
-0.453
-0.474
-0.475
-0.243
-0.311
-0.243
-0.185
-0.137
-0.107
-0.088
-0.074
-0.069
-0.065
-0.062
-0.059
-0.058
-0.056
-0.058
-0.060
-0.063
-0.068
-0.076
-0.086
-0.101
-0.120
-0.147
-0.182
-0.220
-0.249
-0.287
-0.326
-0.351
-0.358
-0.359
-0.359
-0.357
-0.355
-0.347
-0.356
-0.385
-0.433
-0.447
-0.457
-0.408
0.126
-0.302
-0.243
-0.190
-0.140
-0.106
-0.085
-0.072
-0.067
-0.063
-0.059
-0.057
-0.056
-0.055
-0.057
-0.060
-0.063
-0.068
-0.076
-0.086
-0.097
-0.112
-0.133
-0.161
-0.196
-0.236
-0.273
-0.315
-0.337
-0.347
-0.352
-0.343
-0.323
-0.323
-0.335
-0.348
-0.384
-0.435
-0.446
-0.455
-0.366
0.416
-0.282
-0.243
-0.195
-0.142
-0.108
-0.086
-0.074
-0.067
-0.062
-0.059
-0.057
-0.057
-0.057
-0.060
-0.063
-0.067
-0.073
-0.080
-0.088
-0.099
-0.112
-0.130
-0.150
-0.179
-0.215
-0.259
-0.305
-0.328
-0.338
-0.338
-0.307
-0.277
-0.293
-0.327
-0.350
-0.390
-0.433
-0.444
-0.452
-0.239
0.839
-0.268
-0.240
-0.198
-0.146
-0.109
-0.088
-0.075
-0.067
-0.063
-0.060
-0.059
-0.059
-0.061
-0.064
-0.069
-0.075
-0.081
-0.089
-0.098
-0.110
-0.123
-0.136
-0.152
-0.175
-0.204
-0.242
-0.285
-0.306
-0.314
-0.315
-0.297
-0.282
-0.298
-0.333
-0.358
-0.400
-0.436
-0.449
-0.402
0.104
2.208
-0.266
-0.236
-0.200
-0.146
-0.110
-0.087
-0.075
-0.068
-0.064
-0.063
-0.063
-0.064
-0.067
-0.073
-0.079
-0.088
-0.097
-0.109
-0.122
-0.136
-0.148
-0.159
-0.172
-0.187
-0.207
-0.236
-0.272
-0.295
-0.303
-0.305
-0.308
-0.309
-0.324
-0.344
-0.371
-0.413
-0.442
-0.459
-0.381
0.376
3.643
-0.270
-0.234
-0.195
-0.142
-0.108
-0.088
-0.076
-0.069
-0.068
-0.067
-0.068
-0.072
-0.077
-0.084
-0.095
-0.110
-0.125
-0.145
-0.163
-0.182
-0.195
-0.206
-0.214
-0.219
-0.228
-0.244
-0.269
-0.295
-0.303
-0.308
-0.314
-0.323
-0.337
-0.357
-0.387
-0.428
-0.447
-0.462
-0.417
0.115
2.202
-0.266
-0.230
-0.187
-0.137
-0.106
-0.088
-0.077
-0.073
-0.072
-0.071
-0.075
-0.083
-0.091
-0.105
-0.122
-0.146
-0.173
-0.203
-0.231
-0.253
-0.262
-0.269
-0.274
-0.277
-0.274
-0.272
-0.279
-0.296
-0.313
-0.319
-0.326
-0.336
-0.352
-0.373
-0.402
-0.419
-0.434
-0.458
-0.483
-0.322
0.360
-0.261
-0.226
-0.170
-0.127
-0.101
-0.087
-0.078
-0.076
-0.076
-0.078
-0.086
-0.095
-0.110
-0.132
-0.161
-0.199
-0.243
-0.281
-0.302
-0.319
-0.328
-0.331
-0.330
-0.326
-0.321
-0.318
-0.305
-0.305
-0.312
-0.324
-0.336
-0.348
-0.365
-0.380
-0.384
-0.398
-0.415
-0.389
-0.344
-0.321
-0.282
-0.252
-0.205
-0.152
-0.117
-0.095
-0.085
-0.080
-0.079
-0.082
-0.087
-0.097
-0.114
-0.137
-0.171
-0.218
-0.272
-0.316
-0.338
-0.356
-0.353
-0.309
-0.283
-0.324
-0.369
-0.371
-0.360
-0.350
-0.325
-0.315
-0.316
-0.326
-0.341
-0.357
-0.361
-0.364
-0.354
-0.160
0.633
2.131
2.970
1.857
-0.234
-0.177
-0.134
-0.107
-0.091
-0.084
-0.082
-0.083
-0.088
-0.097
-0.113
-0.138
-0.174
-0.225
-0.288
-0.339
-0.364
-0.385
-0.305
0.231
1.530
2.305
1.066
-0.025
-0.375
-0.406
-0.389
-0.365
-0.333
-0.319
-0.321
-0.334
-0.347
-0.345
-0.339
-0.093
1.711
11.262
37.678
57.155
34.816
-0.198
-0.149
-0.116
-0.097
-0.088
-0.082
-0.083
-0.087
-0.096
-0.111
-0.134
-0.168
-0.222
-0.289
-0.349
-0.392
-0.404
-0.262
0.918
7.883
33.006
52.874
24.457
4.102
0.014
-0.436
-0.436
-0.410
-0.366
-0.338
-0.331
-0.341
-0.343
-0.342
-0.258
0.900
12.247
113.965
746.677
1544.736
748.300
-0.160
-0.124
-0.103
-0.089
-0.083
-0.081
-0.085
-0.092
-0.106
-0.127
-0.159
-0.208
-0.276
-0.348
-0.411
-0.433
-0.160
1.500
10.074
74.875
608.019
1384.835
381.215
32.537
1.783
-0.393
-0.484
-0.459
-0.412
-0.371
-0.354
-0.359
-0.353
-0.348
-0.101
3.166
52.679
1014.482
20950.461
98489.430
18381.178
-0.789
-1.011
-0.961
0.054
14.432
353.028
20991.293
100052.242
100024.828
100012.141
2391.388
63.230
2.748
-0.431
1.128
4.469
4.455
1.309
-0.484
-0.556
0.483
2.459
3.674
2.420
0.794
0.445
3.505
16.852
44.565
52.658
25.142
6.020
0.637
-0.251
-0.348
-0.272
0.160
1.602
4.017
4.667
2.544
-0.827
-0.992
-0.972
-0.190
11.062
258.418
12496.959
100019.219
100034.695
100032.875
1560.033
55.923
2.913
0.878
5.279
13.808
13.030
4.260
-0.011
-0.769
-0.588
-0.174
0.124
-0.008
-0.323
-0.309
0.599
3.634
8.194
9.630
5.107
1.299
-0.060
-0.346
-0.316
0.280
4.376
25.146
80.504
104.365
48.329
1.336
0.138
-0.711
-0.539
4.465
69.328
1135.928
14224.926
27441.582
4782.644
306.385
23.520
3.259
6.334
15.756
23.521
17.324
5.397
0.177
-0.809
-0.820
-0.733
-0.662
-0.609
-0.586
-0.538
-0.340
0.151
0.792
0.915
0.382
-0.143
-0.352
-0.388
-0.139
2.652
32.070
375.324
2386.207
4202.397
1125.434
70.466
23.894
2.857
-0.427
0.645
12.147
86.497
356.915
499.649
224.398
52.616
12.390
9.397
27.905
74.894
77.200
33.111
7.546
0.733
-0.603
-0.805
-0.805
-0.759
-0.706
-0.648
-0.601
-0.557
-0.482
-0.383
-0.342
-0.379
-0.427
-0.432
-0.406
0.168
8.891
162.729
5309.537
99999.680
100000.094
35959.953
5059.060
672.286
38.796
1.379
-0.427
1.854
11.633
36.915
56.422
41.837
26.853
27.755
26.497
71.163
214.367
215.246
71.728
17.935
5.606
1.262
-0.380
-0.770
-0.778
-0.719
-0.677
-0.629
-0.589
-0.553
-0.525
-0.502
-0.488
-0.484
-0.473
-0.437
0.398
14.285
341.108
20950.506
100000.563
100005.461
100023.117
100013.836
18522.367
219.558
6.120
-0.576
-0.316
1.819
6.499
10.730
14.865
37.038
61.202
46.405
75.510
197.400
204.820
105.671
80.094
49.707
14.084
1.996
-0.469
-0.776
-0.733
-0.690
-0.651
-0.607
-0.572
-0.547
-0.533
-0.531
-0.531
-0.524
-0.498
0.180
10.337
213.745
8593.861
100005.461
100052.570
73627.414
100047.953
40643.406
304.416
7.460
-0.659
-0.882
-0.526
0.224
1.617
7.618
28.614
49.727
33.990
34.297
75.494
122.384
339.593
681.886
413.982
87.459
10.036
0.450
-0.705
-0.739
-0.691
-0.650
-0.610
-0.585
-0.570
-0.563
-0.572
-0.577
-0.567
-0.563
-0.252
3.529
48.372
676.753
5999.845
11426.007
11859.765
29577.139
2288.861
78.043
2.866
-0.862
-1.051
-1.025
-0.899
-0.448
1.892
8.664
13.816
10.331
10.940
36.536
182.934
1297.733
3762.552
1919.398
257.311
22.807
1.485
-0.619
-0.727
-0.669
-0.620
-0.581
-0.564
-0.561
-0.572
-0.595
-0.613
-0.617
-0.626
-0.563
0.305
6.953
46.989
193.659
1445.383
98577.219
321.486
81.734
8.617
-0.224
-1.017
-1.078
-1.087
-1.075
-0.995
-0.479
0.729
1.545
2.265
19.156
224.170
1454.072
2914.947
4062.348
1945.794
259.283
22.959
1.493
-0.588
-0.707
-0.635
-0.564
-0.518
-0.532
-0.551
-0.575
-0.615
-0.649
-0.664
-0.678
-0.689
-0.564
0.304
4.942
43.108
926.148
47557.707
20.025
4.436
0.563
-0.521
-0.978
-1.055
-1.054
-0.980
-0.810
-0.607
-0.578
-0.527
3.423
87.327
3053.830
100054.133
100289.086
7250.265
585.637
87.913
10.479
0.417
-0.642
-0.684
-0.532
-0.293
-0.206
-0.352
-0.516
-0.583
-0.627
-0.672
-0.693
-0.718
-0.740
-0.744
-0.635
0.751
14.537
181.937
2392.056
2.499
0.808
0.889
0.123
-0.765
-0.954
-0.793
0.130
2.858
4.850
2.730
0.250
5.488
171.696
11291.475
100016.500
100041.703
31001.189
395.650
25.576
2.605
-0.360
-0.691
-0.615
-0.173
0.719
1.124
0.374
-0.344
-0.576
-0.636
-0.679
-0.696
-0.730
-0.770
-0.777
-0.774
-0.356
3.057
24.254
119.024
1.209
2.505
3.082
1.261
-0.162
-0.145
0.932
7.355
35.917
63.705
31.859
5.590
3.883
97.471
3306.798
100192.820
100013.906
5768.024
159.609
8.065
0.079
-0.671
-0.697
-0.511
0.451
2.430
3.338
1.593
-0.070
-0.553
-0.641
-0.664
-0.689
-0.697
-0.675
-0.613
-0.622
-0.623
0.020
2.937
9.101
2.003
4.616
5.461
2.650
1.904
5.192
12.014
33.952
166.128
381.515
159.804
19.721
2.703
80.786
11108.057
6947.113
1346.718
285.051
24.266
1.501
-0.591
-0.721
-0.684
-0.487
0.483
2.450
3.352
1.605
-0.025
-0.556
-0.629
-0.653
-0.597
-0.194
0.686
1.274
0.840
0.001
-0.502
-0.172
0.735
1.650
3.236
3.764
3.952
10.665
37.722
97.086
132.649
243.348
485.980
178.766
21.864
1.539
19.877
515.159
458.062
45.222
12.955
2.138
-0.371
-0.700
-0.697
-0.670
-0.533
-0.055
0.886
1.160
0.401
-0.319
-0.581
-0.617
-0.372
1.178
6.056
17.683
23.797
12.365
3.335
0.094
-0.532
-0.167
0.380
0.713
2.253
11.458
62.336
243.922
661.066
726.309
274.672
139.079
51.197
8.693
0.147
0.192
5.031
5.293
1.471
0.171
-0.449
-0.645
-0.666
-0.662
-0.624
-0.548
-0.405
-0.185
-0.121
-0.295
-0.495
-0.578
-0.390
6.635
94.440
122.235
354.129
538.999
159.349
21.407
2.390
-0.293
-0.481
-0.471
-0.022
5.549
61.092
583.442
3220.667
3794.254
2100.604
472.537
67.503
11.088
1.339
-0.598
-0.794
-0.686
-0.625
-0.621
-0.621
-0.626
-0.619
-0.609
-0.596
-0.552
-0.500
-0.460
-0.422
-0.414
-0.460
-0.509
-0.554
0.563
120.220
56134.629
14170.778
7544.299
14932.887
1881.603
107.902
12.635
1.902
-0.319
-0.684
0.285
13.292
236.903
5997.746
98626.047
99043.063
6654.169
449.033
48.935
4.926
-0.179
-0.743
-0.754
-0.725
-0.672
-0.617
-0.584
-0.563
-0.539
-0.521
-0.506
-0.494
-0.461
-0.435
-0.420
-0.422
-0.455
-0.495
-0.540
0.621
120.918
43847.730
12107.878
30978.238
78960.977
5911.192
424.555
122.744
25.193
2.639
-0.675
0.554
18.059
376.121
14192.028
100032.273
100095.789
12604.829
424.000
28.090
2.124
-0.439
-0.677
-0.682
-0.654
-0.589
-0.534
-0.496
-0.466
-0.444
-0.431
-0.430
-0.433
-0.429
-0.418
-0.411
-0.417
-0.450
-0.489
-0.529
-0.286
6.954
100.129
484.236
5799.373
11741.340
6198.274
11099.799
2988.417
257.191
19.257
-0.644
0.208
11.088
178.160
3341.815
35963.051
35969.137
2995.732
168.999
12.244
0.603
-0.512
-0.581
-0.576
-0.529
-0.464
-0.419
-0.391
-0.372
-0.364
-0.367
-0.379
-0.385
-0.385
-0.387
-0.394
-0.409
-0.435
-0.474
-0.506
-0.495
0.166
6.469
57.408
393.265
4553.687
100116.867
100016.227
98490.086
1719.402
61.883
-0.574
-0.285
2.957
31.939
257.333
1015.029
1015.524
258.452
32.716
3.276
-0.151
-0.488
-0.477
-0.458
-0.408
-0.357
-0.326
-0.309
-0.304
-0.308
-0.323
-0.339
-0.347
-0.353
-0.365
-0.380
-0.400
-0.425
-0.466
-0.500
-0.496
-0.402
0.928
13.290
208.289
9739.760
100009.344
100002.852
100000.148
3340.437
87.350
-0.443
-0.468
0.241
3.924
19.686
44.581
44.637
18.288
4.034
0.286
-0.348
-0.390
-0.375
-0.350
-0.307
-0.278
-0.262
-0.255
-0.256
-0.268
-0.285
-0.304
-0.324
-0.339
-0.357
-0.379
-0.396
-0.411
-0.442
-0.489
-0.492
-0.475
-0.017
5.998
97.266
2388.862
73216.328
100000.867
35958.645
1014.298
48.093
-0.368
-0.452
-0.366
0.080
1.165
2.663
2.680
1.215
0.127
-0.256
-0.322
-0.310
-0.292
-0.259
-0.227
-0.213
-0.207
-0.208
-0.213
-0.228
-0.249
-0.276
-0.306
-0.335
-0.359
-0.367
-0.374
-0.383
-0.406
-0.449
-0.467
-0.472
-0.301
1.627
20.118
214.598
1389.570
2667.207
1014.525
124.289
11.002
-0.368
-0.394
-0.379
-0.348
-0.256
-0.149
-0.132
-0.201
-0.264
-0.276
-0.261
-0.244
-0.220
-0.190
-0.170
-0.163
-0.162
-0.167
-0.176
-0.194
-0.219
-0.252
-0.290
-0.329
-0.343
-0.345
-0.348
-0.332
-0.346
-0.404
-0.437
-0.448
-0.424
0.001
2.728
15.716
52.863
80.559
44.451
11.083
1.286
-0.382
-0.355
-0.327
-0.313
-0.290
-0.273
-0.260
-0.246
-0.233
-0.221
-0.205
-0.184
-0.160
-0.141
-0.129
-0.126
-0.130
-0.137
-0.149
-0.168
-0.194
-0.230
-0.273
-0.309
-0.317
-0.320
-0.290
-0.138
-0.102
-0.319
-0.403
-0.416
-0.426
-0.381
-0.058
0.962
2.863
3.618
2.293
0.484
-0.431
-0.376
-0.324
-0.296
-0.265
-0.239
-0.221
-0.207
-0.196
-0.187
-0.172
-0.155
-0.134
-0.120
-0.111
-0.104
-0.103
-0.106
-0.114
-0.128
-0.147
-0.173
-0.209
-0.252
-0.285
-0.294
-0.300
-0.245
0.025
0.052
-0.253
-0.367
-0.393
-0.400
-0.397
-0.380
-0.318
-0.240
-0.224
-0.345
-0.522
-0.645
-0.367
-0.300
-0.258
-0.221
-0.196
-0.181
-0.168
-0.156
-0.142
-0.126
-0.115
-0.102
-0.094
-0.090
-0.087
-0.086
-0.090
-0.098
-0.111
-0.129
-0.153
-0.189
-0.231
-0.261
-0.276
-0.282
-0.253
-0.154
-0.153
-0.278
-0.341
-0.363
-0.386
-0.386
-0.383
-0.402
-0.434
-0.470
-0.517
-0.560
-0.568
-0.374
-0.286
-0.225
-0.185
-0.157
-0.139
-0.128
-0.116
-0.107
-0.096
-0.089
-0.082
-0.077
-0.075
-0.075
-0.075
-0.080
-0.087
-0.097
-0.114
-0.137
-0.168
-0.208
-0.238
-0.260
-0.271
-0.268
-0.255
-0.266
-0.304
-0.330
-0.343
-0.359
-0.371
-0.381
-0.404
-0.438
-0.471
-0.505
-0.491
-0.305
-0.378
-0.279
-0.207
-0.163
-0.133
-0.113
-0.102
-0.093
-0.085
-0.079
-0.073
-0.070
-0.068
-0.066
-0.066
-0.067
-0.072
-0.080
-0.089
-0.104
-0.124
-0.151
-0.185
-0.218
-0.242
-0.261
-0.276
-0.285
-0.300
-0.319
-0.329
-0.337
-0.342
-0.345
-0.359
-0.394
-0.431
-0.461
-0.485
-0.351
0.358
-0.365
-0.274
-0.202
-0.153
-0.122
-0.101
-0.088
-0.079
-0.075
-0.069
-0.065
-0.063
-0.061
-0.060
-0.061
-0.063
-0.067
-0.073
-0.084
-0.095
-0.113
-0.137
-0.167
-0.199
-0.222
-0.245
-0.270
-0.291
-0.311
-0.323
-0.324
-0.324
-0.329
-0.331
-0.347
-0.382
-0.422
-0.447
-0.451
-0.144
1.783
-0.354
-0.275
-0.205
-0.152
-0.118
-0.096
-0.083
-0.075
-0.070
-0.066
-0.062
-0.061
-0.059
-0.058
-0.059
-0.063
-0.066
-0.072
-0.080
-0.092
-0.105
-0.125
-0.150
-0.177
-0.208
-0.232
-0.257
-0.285
-0.307
-0.312
-0.311
-0.311
-0.307
-0.313
-0.340
-0.384
-0.424
-0.434
-0.423
0.116
4.455
-0.339
-0.274
-0.212
-0.155
-0.118
-0.096
-0.082
-0.075
-0.069
-0.065
-0.061
-0.059
-0.060
-0.058
-0.060
-0.064
-0.067
-0.073
-0.082
-0.091
-0.102
-0.118
-0.137
-0.159
-0.187
-0.217
-0.249
-0.279
-0.298
-0.301
-0.300
-0.296
-0.292
-0.304
-0.335
-0.389
-0.422
-0.432
-0.386
0.465
6.503
-0.323
-0.271
-0.219
-0.161
-0.122
-0.099
-0.084
-0.076
-0.071
-0.065
-0.063
-0.062
-0.061
-0.062
-0.064
-0.068
-0.072
-0.078
-0.085
-0.094
-0.106
-0.117
-0.132
-0.150
-0.173
-0.201
-0.234
-0.265
-0.281
-0.284
-0.286
-0.285
-0.287
-0.301
-0.336
-0.393
-0.421
-0.429
-0.251
1.577
11.352
-0.312
-0.266
-0.225
-0.167
-0.127
-0.102
-0.087
-0.078
-0.074
-0.068
-0.067
-0.066
-0.066
-0.067
-0.071
-0.075
-0.080
-0.088
-0.097
-0.106
-0.116
-0.127
-0.138
-0.152
-0.169
-0.192
-0.221
-0.249
-0.266
-0.271
-0.275
-0.280
-0.287
-0.305
-0.343
-0.393
-0.416
-0.410
0.094
5.029
38.758
-0.308
-0.264
-0.227
-0.169
-0.129
-0.104
-0.089
-0.081
-0.077
-0.073
-0.072
-0.072
-0.072
-0.076
-0.081
-0.088
-0.097
-0.108
-0.119
-0.130
-0.140
-0.150
-0.158
-0.167
-0.177
-0.192
-0.215
-0.241
-0.260
-0.265
-0.272
-0.280
-0.291
-0.312
-0.351
-0.390
-0.415
-0.395
0.360
8.291
71.746
-0.307
-0.262
-0.223
-0.166
-0.129
-0.105
-0.092
-0.086
-0.081
-0.079
-0.078
-0.080
-0.082
-0.088
-0.097
-0.110
-0.125
-0.142
-0.160
-0.175
-0.188
-0.196
-0.198
-0.199
-0.201
-0.205
-0.216
-0.234
-0.255
-0.267
-0.276
-0.285
-0.298
-0.320
-0.355
-0.392
-0.416
-0.418
0.120
5.289
40.958
-0.306
-0.259
-0.214
-0.162
-0.126
-0.107
-0.095
-0.088
-0.085
-0.084
-0.085
-0.090
-0.095
-0.107
-0.123
-0.146
-0.170
-0.197
-0.222
-0.238
-0.244
-0.248
-0.248
-0.250
-0.244
-0.235
-0.233
-0.239
-0.251
-0.265
-0.277
-0.291
-0.303
-0.325
-0.353
-0.387
-0.404
-0.434
-0.276
1.328
9.767
-0.295
-0.253
-0.199
-0.151
-0.122
-0.105
-0.096
-0.091
-0.090
-0.091
-0.096
-0.103
-0.115
-0.136
-0.163
-0.196
-0.236
-0.268
-0.285
-0.296
-0.302
-0.303
-0.299
-0.292
-0.286
-0.281
-0.265
-0.253
-0.255
-0.261
-0.270
-0.282
-0.301
-0.321
-0.339
-0.369
-0.398
-0.415
-0.399
-0.144
0.928
-0.285
-0.236
-0.180
-0.140
-0.116
-0.103
-0.096
-0.093
-0.095
-0.099
-0.107
-0.121
-0.143
-0.174
-0.217
-0.269
-0.307
-0.324
-0.338
-0.303
-0.191
-0.133
-0.231
-0.323
-0.333
-0.317
-0.307
-0.284
-0.267
-0.263
-0.268
-0.282
-0.302
-0.315
-0.328
-0.347
-0.300
-0.001
0.592
0.931
0.535
-0.263
-0.208
-0.158
-0.128
-0.108
-0.100
-0.097
-0.096
-0.100
-0.108
-0.121
-0.143
-0.179
-0.227
-0.287
-0.340
-0.365
-0.381
-0.212
0.852
3.776
5.506
2.819
0.413
-0.297
-0.368
-0.345
-0.324
-0.292
-0.278
-0.278
-0.292
-0.308
-0.313
-0.323
-0.229
0.484
3.660
11.217
16.684
10.330
-0.231
-0.176
-0.138
-0.114
-0.102
-0.096
-0.096
-0.098
-0.106
-0.119
-0.140
-0.174
-0.223
-0.291
-0.357
-0.403
-0.419
-0.239
1.733
18.840
117.548
197.831
78.139
10.518
0.530
-0.375
-0.395
-0.368
-0.332
-0.306
-0.304
-0.315
-0.324
-0.323
-0.300
0.207
4.029
29.529
124.425
213.773
114.414
-0.190
-0.147
-0.119
-0.103
-0.096
-0.093
-0.095
-0.101
-0.113
-0.132
-0.164
-0.211
-0.279
-0.353
-0.425
-0.448
-0.265
1.231
15.266
279.829
5808.974
21589.182
2598.638
105.829
4.485
-0.250
-0.453
-0.422
-0.386
-0.351
-0.340
-0.347
-0.350
-0.349
-0.253
1.103
14.363
148.751
1014.461
2386.503
918.005
0.717
-0.824
-0.932
-0.165
9.978
188.043
6013.742
100054.164
100042.672
47573.527
1021.914
42.156
2.222
2.966
29.450
117.134
116.912
31.990
3.251
-0.557
-0.754
-0.533
-0.387
-0.398
-0.489
-0.450
-0.015
1.231
3.096
3.399
1.896
0.384
-0.215
-0.328
-0.328
-0.277
0.023
1.027
2.465
2.855
1.625
-0.120
-0.911
-0.957
-0.346
7.755
153.304
3778.275
100150.094
100311.367
24105.359
791.969
41.258
3.932
11.710
93.759
483.517
537.142
96.163
8.468
-0.187
-0.799
-0.753
-0.692
-0.622
-0.587
-0.539
-0.376
0.030
0.556
0.670
0.250
-0.145
-0.327
-0.347
-0.312
0.100
2.711
14.396
41.050
52.634
27.157
0.668
-0.300
-0.802
-0.561
4.029
55.021
658.148
5468.171
9522.404
2735.785
314.351
32.307
12.460
45.135
175.070
484.384
417.777
85.662
8.016
-0.156
-0.790
-0.777
-0.761
-0.702
-0.635
-0.588
-0.534
-0.439
-0.316
-0.263
-0.309
-0.369
-0.379
-0.366
-0.197
1.752
19.783
162.789
915.262
1249.605
413.129
29.682
11.134
1.346
-0.556
1.328
20.266
180.660
1288.448
3198.385
1491.157
242.026
71.407
66.186
318.722
1407.935
1452.987
375.082
57.350
6.930
0.203
-0.677
-0.774
-0.766
-0.717
-0.667
-0.619
-0.581
-0.541
-0.499
-0.464
-0.446
-0.434
-0.412
-0.388
0.046
5.552
80.536
1544.652
23926.189
47549.895
6739.619
964.062
220.241
17.983
0.505
0.125
7.603
66.009
384.521
841.631
499.697
346.592
615.247
352.956
1287.627
8599.456
9731.405
1266.761
116.145
22.370
5.347
0.382
-0.629
-0.762
-0.716
-0.687
-0.645
-0.593
-0.546
-0.513
-0.491
-0.486
-0.479
-0.456
-0.420
0.167
8.224
162.736
4721.076
100000.094
100002.398
31353.713
34627.035
2286.720
86.167
2.949
-0.459
1.666
13.129
53.366
103.448
167.593
1062.202
3460.480
1139.313
1345.244
8605.229
8629.043
1428.168
509.060
264.309
57.521
7.228
0.143
-0.680
-0.717
-0.683
-0.645
-0.602
-0.564
-0.533
-0.515
-0.517
-0.527
-0.508
-0.476
-0.003
6.429
104.369
2137.553
47552.406
100019.680
11117.303
79403.977
3867.867
106.011
3.658
-0.693
-0.479
1.214
5.511
14.751
93.078
835.113
2113.231
779.104
362.780
1151.779
1533.290
3624.040
14220.817
5981.782
553.614
40.660
2.507
-0.518
-0.690
-0.609
-0.522
-0.487
-0.511
-0.531
-0.539
-0.546
-0.565
-0.561
-0.544
-0.324
2.102
27.159
283.145
1728.829
2771.438
1761.587
3717.649
547.899
36.110
1.178
-0.894
-0.954
-0.757
-0.184
2.516
23.960
136.762
261.901
134.819
60.678
143.831
1226.767
41367.234
100013.734
98490.922
2983.389
104.194
5.671
-0.287
-0.592
-0.373
-0.168
-0.157
-0.327
-0.478
-0.544
-0.576
-0.600
-0.609
-0.601
-0.546
0.054
4.235
26.194
97.535
361.913
4251.153
273.676
41.988
4.693
-0.499
-1.006
-1.036
-1.025
-0.935
-0.245
6.407
38.484
30.641
13.100
16.378
115.215
1389.246
41635.660
100087.977
98500.516
2668.267
104.585
5.782
-0.227
-0.455
0.048
0.637
0.680
0.127
-0.365
-0.545
-0.586
-0.627
-0.655
-0.646
-0.646
-0.565
0.016
2.712
18.122
200.869
2670.164
41.230
4.514
-0.267
-0.977
-1.020
-1.034
-0.984
-0.671
0.246
2.146
6.821
3.954
2.490
30.472
501.236
4729.878
9102.526
15019.047
6029.424
558.016
38.387
2.790
-0.377
-0.222
1.160
3.732
4.231
2.035
0.107
-0.504
-0.600
-0.646
-0.668
-0.643
-0.641
-0.668
-0.634
0.001
5.597
52.908
413.360
4.866
-0.095
-0.877
-0.987
-0.969
-0.863
-0.252
3.816
19.789
35.224
19.908
3.550
2.427
50.094
1178.550
19913.047
26824.160
2485.687
322.838
58.724
8.314
0.467
-0.497
0.376
5.384
21.010
30.246
13.049
2.064
-0.299
-0.620
-0.643
-0.608
-0.484
-0.410
-0.414
-0.505
-0.475
0.779
7.995
37.619
-0.251
-0.719
-0.805
-0.820
-0.496
0.829
5.600
46.316
426.816
1221.178
424.759
38.819
4.215
47.171
1032.345
4876.731
5079.641
763.443
63.603
8.473
1.047
-0.389
-0.506
1.229
15.359
78.369
117.430
43.358
5.938
0.015
-0.605
-0.605
-0.480
-0.089
0.536
1.177
1.150
0.484
-0.155
0.386
2.538
-0.798
-0.718
-0.662
-0.197
3.087
17.032
53.524
272.691
6694.878
40644.953
5803.608
197.235
9.049
125.424
100053.766
44034.031
322.491
73.361
10.947
0.952
-0.407
-0.630
-0.513
1.342
16.687
78.107
117.187
43.229
5.893
0.018
-0.589
-0.592
-0.222
1.377
5.449
10.350
11.360
6.405
1.315
-0.345
-0.541
-0.832
-0.742
-0.421
2.129
24.177
197.633
838.433
1399.772
9164.071
66859.445
8857.612
244.942
8.856
28.723
1771.067
1029.251
31.455
5.491
0.758
-0.471
-0.663
-0.651
-0.566
0.243
5.402
22.165
32.406
13.851
2.155
-0.313
-0.593
-0.340
2.018
13.564
49.249
81.628
66.546
27.306
6.107
0.341
-0.729
-0.877
-0.777
0.242
9.071
106.429
1568.394
18398.902
27439.746
4194.462
2812.293
770.381
64.693
3.095
0.665
8.138
7.594
0.926
-0.200
-0.523
-0.629
-0.641
-0.618
-0.571
-0.350
0.584
2.790
3.744
1.622
-0.023
-0.528
-0.455
2.981
35.918
189.024
1497.423
2443.500
616.357
86.454
13.588
1.191
-0.637
-0.868
-0.605
1.921
24.171
243.666
4460.328
98747.023
100088.109
11066.785
485.854
60.964
7.851
0.111
-0.722
-0.655
-0.617
-0.621
-0.602
-0.589
-0.582
-0.577
-0.554
-0.510
-0.460
-0.342
-0.139
-0.089
-0.277
-0.478
-0.558
0.019
30.649
1083.175
2889.381
100025.703
100046.273
14988.345
349.647
22.081
2.565
-0.392
-0.790
-0.316
4.228
51.267
509.328
3636.586
22670.795
31720.801
3791.763
221.246
16.561
1.051
-0.576
-0.699
-0.683
-0.645
-0.587
-0.547
-0.522
-0.501
-0.485
-0.468
-0.437
-0.407
-0.388
-0.377
-0.386
-0.433
-0.482
-0.532
0.099
28.226
966.758
8012.553
100019.148
100031.586
93002.117
757.727
64.769
12.413
1.212
-0.707
-0.208
5.501
64.774
700.832
3536.369
4256.468
1861.231
403.844
53.912
5.075
-0.106
-0.592
-0.614
-0.595
-0.540
-0.487
-0.450
-0.422
-0.401
-0.385
-0.377
-0.373
-0.366
-0.355
-0.354
-0.367
-0.407
-0.457
-0.510
-0.314
4.482
72.972
1884.818
78939.516
100151.523
12204.043
1803.176
622.062
88.094
8.501
-0.541
-0.290
3.248
35.231
286.471
1144.068
1174.304
340.090
62.350
9.420
0.882
-0.412
-0.514
-0.509
-0.469
-0.414
-0.375
-0.348
-0.329
-0.319
-0.310
-0.309
-0.313
-0.321
-0.328
-0.337
-0.352
-0.384
-0.433
-0.472
-0.455
0.485
11.346
131.210
980.247
2303.177
11362.923
31379.285
6741.454
413.014
26.836
-0.167
-0.422
0.815
8.880
48.837
126.151
127.998
52.197
11.135
1.549
-0.209
-0.443
-0.426
-0.401
-0.355
-0.312
-0.285
-0.271
-0.261
-0.258
-0.257
-0.262
-0.271
-0.281
-0.295
-0.307
-0.326
-0.354
-0.400
-0.445
-0.465
-0.316
1.317
12.353
94.418
1423.417
27380.514
98491.625
14185.712
675.046
34.437
0.342
-0.428
-0.225
1.223
5.516
12.338
11.535
5.789
1.326
-0.080
-0.366
-0.361
-0.340
-0.311
-0.267
-0.237
-0.222
-0.214
-0.210
-0.213
-0.220
-0.229
-0.244
-0.260
-0.278
-0.297
-0.315
-0.337
-0.376
-0.427
-0.448
-0.444
-0.129
3.153
39.109
503.396
5310.451
12490.677
3340.478
282.169
19.410
0.473
-0.375
-0.419
-0.237
0.233
0.705
0.727
0.248
-0.150
-0.308
-0.310
-0.293
-0.273
-0.233
-0.199
-0.181
-0.174
-0.171
-0.172
-0.178
-0.189
-0.205
-0.225
-0.248
-0.273
-0.296
-0.309
-0.323
-0.352
-0.399
-0.430
-0.431
-0.351
0.671
9.676
73.932
341.146
611.094
257.053
48.166
5.224
0.124
-0.356
-0.386
-0.376
-0.332
-0.276
-0.255
-0.270
-0.284
-0.273
-0.256
-0.237
-0.206
-0.173
-0.151
-0.142
-0.139
-0.139
-0.143
-0.151
-0.166
-0.186
-0.211
-0.240
-0.269
-0.286
-0.291
-0.300
-0.321
-0.359
-0.402
-0.419
-0.401
-0.173
1.285
7.582
23.110
31.933
18.023
5.292
0.404
-0.224
-0.357
-0.338
-0.324
-0.306
-0.288
-0.271
-0.254
-0.240
-0.222
-0.204
-0.178
-0.151
-0.131
-0.117
-0.112
-0.112
-0.116
-0.122
-0.133
-0.149
-0.170
-0.198
-0.231
-0.260
-0.269
-0.274
-0.282
-0.296
-0.323
-0.360
-0.391
-0.394
-0.373
-0.201
0.386
1.359
1.761
1.005
-0.021
-0.535
-0.367
-0.335
-0.303
-0.282
-0.254
-0.231
-0.216
-0.203
-0.190
-0.172
-0.151
-0.129
-0.114
-0.104
-0.096
-0.094
-0.095
-0.099
-0.108
-0.120
-0.136
-0.158
-0.185
-0.220
-0.247
-0.254
-0.259
-0.267
-0.277
-0.295
-0.322
-0.353
-0.364
-0.366
-0.374
-0.366
-0.329
-0.350
-0.455
-0.536
-0.488
-0.391
-0.314
-0.269
-0.235
-0.204
-0.185
-0.170
-0.156
-0.140
-0.126
-0.112
-0.100
-0.091
-0.086
-0.082
-0.081
-0.082
-0.087
-0.096
-0.107
-0.123
-0.145
-0.174
-0.206
-0.231
-0.241
-0.248
-0.255
-0.263
-0.274
-0.292
-0.318
-0.337
-0.343
-0.364
-0.401
-0.440
-0.482
-0.482
-0.222
0.517
-0.401
-0.308
-0.243
-0.196
-0.166
-0.144
-0.131
-0.119
-0.107
-0.096
-0.088
-0.080
-0.075
-0.073
-0.071
-0.070
-0.073
-0.080
-0.086
-0.098
-0.114
-0.135
-0.161
-0.191
-0.215
-0.231
-0.239
-0.247
-0.255
-0.265
-0.277
-0.292
-0.304
-0.319
-0.350
-0.391
-0.428
-0.456
-0.331
0.709
4.177
-0.415
-0.306
-0.225
-0.176
-0.143
-0.121
-0.106
-0.097
-0.087
-0.081
-0.076
-0.071
-0.067
-0.066
-0.063
-0.066
-0.069
-0.075
-0.082
-0.091
-0.108
-0.125
-0.148
-0.175
-0.202
-0.219
-0.232
-0.241
-0.251
-0.262
-0.268
-0.277
-0.281
-0.293
-0.328
-0.379
-0.417
-0.434
-0.180
1.896
9.336
-0.412
-0.302
-0.220
-0.166
-0.132
-0.109
-0.095
-0.087
-0.080
-0.073
-0.070
-0.065
-0.064
-0.060
-0.061
-0.062
-0.066
-0.071
-0.080
-0.089
-0.102
-0.118
-0.138
-0.161
-0.184
-0.206
-0.222
-0.234
-0.247
-0.257
-0.265
-0.268
-0.270
-0.282
-0.317
-0.371
-0.406
-0.419
-0.146
2.162
14.959
-0.394
-0.308
-0.224
-0.166
-0.130
-0.107
-0.091
-0.083
-0.078
-0.071
-0.068
-0.065
-0.062
-0.060
-0.061
-0.064
-0.066
-0.071
-0.078
-0.087
-0.097
-0.111
-0.129
-0.146
-0.168
-0.190
-0.210
-0.229
-0.244
-0.254
-0.259
-0.259
-0.262
-0.278
-0.314
-0.374
-0.405
-0.419
-0.192
2.406
27.720
-0.375
-0.307
-0.234
-0.171
-0.134
-0.110
-0.095
-0.085
-0.078
-0.073
-0.069
-0.065
-0.063
-0.062
-0.064
-0.066
-0.068
-0.074
-0.080
-0.088
-0.097
-0.109
-0.122
-0.137
-0.153
-0.173
-0.194
-0.215
-0.234
-0.246
-0.249
-0.253
-0.258
-0.277
-0.317
-0.378
-0.406
-0.416
-0.135
3.282
36.962
-0.357
-0.302
-0.244
-0.181
-0.140
-0.116
-0.101
-0.091
-0.084
-0.077
-0.073
-0.069
-0.067
-0.067
-0.069
-0.070
-0.072
-0.077
-0.085
-0.093
-0.101
-0.112
-0.122
-0.133
-0.148
-0.164
-0.182
-0.202
-0.222
-0.235
-0.242
-0.247
-0.257
-0.280
-0.322
-0.377
-0.404
-0.386
0.380
8.658
74.208
-0.344
-0.300
-0.252
-0.189
-0.148
-0.123
-0.109
-0.097
-0.089
-0.084
-0.079
-0.076
-0.073
-0.073
-0.076
-0.078
-0.081
-0.088
-0.096
-0.104
-0.112
-0.121
-0.130
-0.139
-0.148
-0.162
-0.176
-0.193
-0.211
-0.227
-0.237
-0.245
-0.259
-0.280
-0.321
-0.368
-0.395
-0.299
1.844
32.061
486.644
-0.333
-0.299
-0.255
-0.196
-0.153
-0.129
-0.113
-0.104
-0.098
-0.092
-0.086
-0.083
-0.082
-0.082
-0.085
-0.091
-0.097
-0.108
-0.117
-0.126
-0.135
-0.144
-0.150
-0.154
-0.159
-0.167
-0.177
-0.189
-0.205
-0.221
-0.232
-0.244
-0.257
-0.279
-0.320
-0.358
-0.393
-0.225
3.162
60.415
1477.574
-0.331
-0.299
-0.253
-0.197
-0.157
-0.134
-0.119
-0.111
-0.105
-0.100
-0.095
-0.093
-0.092
-0.096
-0.104
-0.112
-0.124
-0.139
-0.155
-0.169
-0.179
-0.186
-0.188
-0.186
-0.183
-0.182
-0.184
-0.192
-0.202
-0.217
-0.228
-0.239
-0.253
-0.277
-0.318
-0.357
-0.393
-0.272
2.287
38.530
597.626
-0.333
-0.296
-0.246
-0.192
-0.156
-0.135
-0.123
-0.116
-0.111
-0.107
-0.103
-0.103
-0.106
-0.115
-0.128
-0.145
-0.167
-0.192
-0.215
-0.227
-0.231
-0.233
-0.232
-0.231
-0.225
-0.213
-0.206
-0.203
-0.206
-0.213
-0.224
-0.234
-0.251
-0.276
-0.318
-0.362
-0.386
-0.383
0.432
9.248
78.674
-0.330
-0.284
-0.232
-0.183
-0.152
-0.135
-0.124
-0.119
-0.116
-0.114
-0.113
-0.115
-0.126
-0.143
-0.167
-0.197
-0.230
-0.259
-0.271
-0.280
-0.282
-0.281
-0.275
-0.268
-0.260
-0.255
-0.238
-0.222
-0.216
-0.217
-0.225
-0.235
-0.253
-0.280
-0.315
-0.354
-0.381
-0.421
-0.332
0.824
5.733
-0.312
-0.265
-0.213
-0.171
-0.144
-0.131
-0.124
-0.119
-0.118
-0.121
-0.125
-0.134
-0.154
-0.182
-0.221
-0.267
-0.303
-0.318
-0.326
-0.291
-0.183
-0.129
-0.205
-0.294
-0.303
-0.288
-0.279
-0.256
-0.238
-0.233
-0.236
-0.247
-0.264
-0.290
-0.309
-0.344
-0.370
-0.321
-0.234
-0.091
0.126
-0.285
-0.240
-0.188
-0.153
-0.135
-0.125
-0.120
-0.120
-0.122
-0.127
-0.139
-0.157
-0.188
-0.234
-0.291
-0.341
-0.364
-0.381
-0.231
0.746
3.437
5.031
2.582
0.375
-0.276
-0.335
-0.316
-0.298
-0.271
-0.258
-0.259
-0.269
-0.288
-0.301
-0.314
-0.321
-0.169
0.437
1.787
2.514
1.559
-0.259
-0.207
-0.163
-0.137
-0.124
-0.119
-0.117
-0.119
-0.124
-0.137
-0.156
-0.187
-0.234
-0.295
-0.358
-0.400
-0.429
-0.317
1.403
16.897
95.665
177.801
64.012
9.601
0.476
-0.352
-0.367
-0.346
-0.318
-0.296
-0.295
-0.308
-0.322
-0.323
-0.330
-0.219
0.630
4.325
13.169
19.627
12.214
-0.221
-0.172
-0.140
-0.123
-0.115
-0.111
-0.113
-0.119
-0.129
-0.147
-0.178
-0.224
-0.284
-0.350
-0.418
-0.462
-0.402
0.452
10.867
222.111
4415.444
13713.178
2009.858
95.516
4.086
-0.244
-0.429
-0.405
-0.378
-0.348
-0.335
-0.342
-0.351
-0.354
-0.344
-0.020
2.246
14.328
52.599
87.724
53.136
7.346
-0.231
-0.886
-0.554
3.550
43.426
483.392
3834.635
6130.853
1485.161
161.210
15.292
1.895
17.057
305.441
2598.753
2959.912
339.825
19.752
0.359
-0.825
-0.823
-0.766
-0.695
-0.626
-0.576
-0.508
-0.386
-0.209
-0.146
-0.217
-0.307
-0.337
-0.324
-0.311
-0.293
-0.158
0.204
0.742
0.854
0.337
2.777
-0.582
-0.928
-0.588
3.568
46.603
504.456
3931.470
8405.212
2930.965
371.658
33.832
7.228
57.543
1792.249
56502.891
66824.336
2011.786
57.985
1.685
-0.722
-0.785
-0.767
-0.709
-0.642
-0.594
-0.555
-0.491
-0.412
-0.361
-0.350
-0.360
-0.352
-0.333
-0.320
-0.150
0.862
4.427
10.493
13.240
7.541
0.844
-0.606
-0.904
-0.605
3.632
56.806
914.215
21325.893
100553.648
36174.293
1586.519
84.886
34.882
194.357
1723.106
29998.451
34734.801
1401.933
49.987
1.759
-0.696
-0.763
-0.762
-0.725
-0.671
-0.628
-0.590
-0.545
-0.492
-0.449
-0.418
-0.398
-0.374
-0.354
-0.284
0.421
5.607
32.130
114.035
148.756
67.793
5.848
1.969
-0.342
-0.600
3.048
55.086
1262.916
47587.688
100046.828
84886.242
2533.668
382.792
282.692
2419.444
21097.201
24885.389
3346.079
310.571
23.807
1.550
-0.541
-0.747
-0.755
-0.718
-0.684
-0.640
-0.587
-0.536
-0.494
-0.466
-0.446
-0.438
-0.411
-0.387
-0.202
1.606
19.791
162.795
826.421
1249.699
413.348
64.861
22.707
3.022
-0.392
1.294
27.222
414.378
5981.875
27380.680
8827.199
4591.796
14991.718
3908.811
21161.342
100022.531
100038.313
21001.541
495.679
46.334
8.747
1.006
-0.513
-0.725
-0.708
-0.677
-0.626
-0.583
-0.540
-0.502
-0.476
-0.472
-0.474
-0.458
-0.425
-0.176
2.659
32.082
341.183
2386.373
3745.583
1016.708
433.395
109.788
11.443
0.050
-0.088
6.617
57.040
342.507
775.745
1344.752
57372.270
100029.445
57746.535
19204.227
100033.281
100059.719
21327.320
1371.149
573.538
105.469
11.972
0.626
-0.614
-0.668
-0.577
-0.470
-0.439
-0.481
-0.502
-0.500
-0.499
-0.506
-0.500
-0.482
-0.283
1.830
23.141
213.852
1126.160
1723.665
569.448
791.531
142.147
14.318
0.190
-0.696
0.388
5.576
20.540
58.815
690.819
30949.588
100013.758
26769.938
2515.681
18425.707
18983.949
14628.294
84975.188
27374.189
1389.588
67.793
4.123
-0.270
-0.405
0.072
0.575
0.540
0.057
-0.306
-0.472
-0.530
-0.542
-0.543
-0.535
-0.439
0.513
7.517
48.564
180.307
249.101
178.599
585.404
61.465
6.087
-0.361
-0.919
-0.805
-0.299
1.245
10.243
153.811
1884.302
4138.342
1195.148
233.965
509.467
3399.571
100127.602
100022.703
100005.133
9724.726
196.208
9.111
0.285
0.400
2.484
4.970
4.636
2.002
0.262
-0.374
-0.539
-0.573
-0.588
-0.591
-0.564
-0.305
1.152
7.246
21.577
48.853
175.206
247.221
17.649
1.015
-0.811
-0.980
-0.965
-0.902
-0.680
2.312
148.445
13684.052
1853.787
59.907
24.301
108.115
3027.790
100037.133
100018.977
100014.523
9732.799
199.645
10.102
0.739
1.859
7.860
16.517
14.608
6.721
1.304
-0.238
-0.540
-0.594
-0.597
-0.542
-0.515
-0.532
-0.362
0.576
4.240
25.043
137.158
48.965
3.683
-0.507
-0.980
-0.989
-0.992
-0.869
-0.327
1.637
21.660
264.184
91.739
5.747
7.917
67.806
682.792
12649.913
84901.945
23960.949
1273.685
76.988
6.531
0.771
3.298
15.722
41.875
46.854
21.226
4.076
0.026
-0.546
-0.524
-0.329
0.096
0.255
-0.076
-0.449
-0.419
0.899
8.756
37.550
5.547
-0.074
-0.926
-1.000
-0.937
-0.745
0.373
7.868
47.477
95.745
45.391
9.213
1.023
7.550
66.868
314.913
660.106
926.671
540.427
120.055
21.372
3.073
0.533
5.756
59.881
393.656
611.273
183.159
18.113
1.032
-0.398
0.108
1.075
3.062
3.912
2.548
0.945
0.099
-0.081
1.392
6.114
-0.250
-0.885
-1.003
-0.850
-0.168
2.053
10.563
111.741
2012.741
7678.700
1770.711
105.310
5.079
6.895
63.116
153.824
161.120
81.158
39.655
18.356
5.834
0.807
0.385
12.234
222.454
3862.181
8857.639
1223.050
58.472
2.742
-0.074
1.675
3.650
8.506
13.544
14.018
11.491
6.340
1.567
-0.035
0.076
-0.953
-0.992
-0.888
0.040
6.082
35.184
122.924
880.549
100052.320
100010.039
94172.828
672.092
16.718
11.066
228.714
182.275
32.112
12.517
5.768
2.817
0.881
-0.208
0.118
11.618
245.411
3858.396
10226.344
1221.377
64.001
2.648
-0.201
0.951
3.745
12.942
36.812
94.670
116.176
57.450
13.008
1.434
-0.491
-0.972
-0.924
-0.533
3.683
48.447
554.731
3765.811
6268.634
101125.289
100104.109
100007.859
851.132
18.152
4.225
43.079
38.859
4.876
1.060
0.236
-0.146
-0.393
-0.530
-0.262
4.048
58.003
425.298
756.038
197.612
18.279
0.787
-0.483
0.057
4.131
28.432
160.552
651.464
1032.159
378.846
57.950
6.350
0.234
-0.924
-0.831
0.167
12.631
236.829
8598.343
100012.477
100179.984
31778.988
25819.621
4440.773
161.463
7.020
-0.103
0.907
0.883
-0.219
-0.483
-0.535
-0.565
-0.581
-0.572
-0.484
0.320
5.459
22.200
32.429
13.861
2.169
-0.288
-0.529
0.761
14.299
156.156
1215.022
3196.518
3333.326
950.384
108.632
11.603
1.407
-0.851
-0.707
0.891
20.947
466.976
31370.420
100026.039
100026.234
100098.164
1586.985
140.313
16.279
0.797
-0.625
-0.657
-0.627
-0.598
-0.559
-0.538
-0.534
-0.536
-0.509
-0.474
-0.370
0.063
0.969
1.362
0.509
-0.297
-0.536
-0.407
3.252
57.081
1500.747
49143.938
101014.992
9226.481
765.144
86.531
11.127
1.861
-0.769
-0.603
1.153
18.894
289.690
8672.472
100071.539
100029.039
27374.842
681.993
32.963
2.309
-0.399
-0.619
-0.599
-0.578
-0.528
-0.490
-0.469
-0.452
-0.438
-0.428
-0.404
-0.384
-0.357
-0.320
-0.316
-0.396
-0.479
-0.523
-0.351
4.032
93.214
3926.250
100045.945
100182.133
36250.625
561.409
48.280
8.321
1.651
-0.601
-0.542
0.908
11.990
91.225
714.902
4304.909
6015.642
1133.302
105.657
9.032
0.306
-0.501
-0.533
-0.516
-0.476
-0.432
-0.401
-0.373
-0.354
-0.343
-0.339
-0.337
-0.327
-0.320
-0.322
-0.340
-0.382
-0.440
-0.489
-0.407
2.042
45.946
1172.648
30945.650
78961.508
5865.065
316.947
75.406
17.183
2.471
-0.032
-0.482
0.284
5.402
29.218
88.821
164.702
156.885
62.104
12.004
1.428
-0.291
-0.456
-0.442
-0.406
-0.355
-0.321
-0.298
-0.281
-0.271
-0.265
-0.264
-0.270
-0.278
-0.287
-0.295
-0.312
-0.349
-0.405
-0.448
-0.441
0.281
9.171
96.431
607.853
1007.262
633.957
639.089
260.012
48.524
5.374
1.540
-0.339
-0.211
1.362
6.902
15.355
18.874
12.515
5.092
1.028
-0.171
-0.400
-0.390
-0.353
-0.309
-0.265
-0.241
-0.227
-0.217
-0.214
-0.212
-0.214
-0.220
-0.229
-0.242
-0.255
-0.275
-0.303
-0.352
-0.403
-0.433
-0.329
0.884
7.741
34.549
131.053
565.887
1017.220
413.339
67.594
6.889
3.583
-0.151
-0.408
-0.100
0.797
1.917
2.144
1.236
0.225
-0.241
-0.363
-0.342
-0.314
-0.278
-0.233
-0.203
-0.187
-0.178
-0.174
-0.173
-0.176
-0.180
-0.190
-0.201
-0.214
-0.231
-0.249
-0.273
-0.314
-0.367
-0.402
-0.426
-0.279
0.960
8.700
53.929
235.106
375.350
177.940
34.522
4.344
3.951
-0.079
-0.428
-0.384
-0.261
-0.120
-0.092
-0.204
-0.295
-0.326
-0.304
-0.280
-0.252
-0.210
-0.177
-0.158
-0.149
-0.144
-0.143
-0.146
-0.150
-0.160
-0.172
-0.185
-0.202
-0.219
-0.238
-0.259
-0.290
-0.336
-0.374
-0.395
-0.392
-0.060
2.238
13.237
40.943
62.157
34.563
8.624
1.231
2.208
-0.173
-0.392
-0.389
-0.375
-0.337
-0.316
-0.308
-0.294
-0.275
-0.253
-0.228
-0.190
-0.158
-0.137
-0.124
-0.121
-0.119
-0.121
-0.124
-0.133
-0.144
-0.158
-0.176
-0.195
-0.217
-0.234
-0.250
-0.273
-0.308
-0.346
-0.368
-0.382
-0.325
0.105
1.832
5.017
6.334
4.137
1.035
-0.243
0.406
-0.305
-0.347
-0.333
-0.323
-0.300
-0.280
-0.264
-0.246
-0.225
-0.199
-0.169
-0.142
-0.122
-0.108
-0.100
-0.097
-0.100
-0.105
-0.112
-0.121
-0.134
-0.149
-0.170
-0.192
-0.214
-0.229
-0.239
-0.256
-0.280
-0.310
-0.332
-0.349
-0.369
-0.339
-0.178
0.077
0.164
-0.115
-0.411
-0.534
-0.245
-0.334
-0.305
-0.287
-0.265
-0.241
-0.223
-0.208
-0.190
-0.167
-0.146
-0.124
-0.108
-0.098
-0.089
-0.086
-0.085
-0.089
-0.094
-0.102
-0.113
-0.127
-0.144
-0.164
-0.188
-0.209
-0.221
-0.229
-0.241
-0.257
-0.276
-0.296
-0.311
-0.333
-0.366
-0.402
-0.419
-0.463
-0.481
-0.228
0.634
-0.398
-0.324
-0.274
-0.243
-0.210
-0.186
-0.169
-0.155
-0.139
-0.123
-0.108
-0.096
-0.087
-0.082
-0.076
-0.075
-0.077
-0.082
-0.087
-0.096
-0.106
-0.120
-0.137
-0.158
-0.182
-0.203
-0.216
-0.222
-0.230
-0.241
-0.252
-0.262
-0.281
-0.305
-0.341
-0.386
-0.423
-0.451
-0.127
2.224
10.729
-0.416
-0.322
-0.258
-0.207
-0.173
-0.149
-0.133
-0.119
-0.107
-0.097
-0.088
-0.080
-0.074
-0.072
-0.069
-0.069
-0.071
-0.075
-0.081
-0.090
-0.102
-0.115
-0.131
-0.152
-0.172
-0.192
-0.207
-0.216
-0.222
-0.228
-0.232
-0.237
-0.250
-0.279
-0.328
-0.373
-0.410
-0.350
0.858
11.787
71.940
-0.438
-0.324
-0.242
-0.187
-0.153
-0.128
-0.112
-0.101
-0.092
-0.083
-0.078
-0.071
-0.069
-0.066
-0.064
-0.065
-0.067
-0.072
-0.079
-0.087
-0.097
-0.112
-0.129
-0.146
-0.164
-0.180
-0.196
-0.205
-0.211
-0.216
-0.216
-0.219
-0.230
-0.258
-0.309
-0.357
-0.395
-0.254
1.966
24.385
192.920
-0.448
-0.326
-0.234
-0.179
-0.143
-0.120
-0.104
-0.094
-0.086
-0.080
-0.074
-0.069
-0.065
-0.064
-0.062
-0.062
-0.066
-0.071
-0.079
-0.087
-0.097
-0.109
-0.123
-0.139
-0.153
-0.170
-0.183
-0.192
-0.201
-0.204
-0.205
-0.210
-0.220
-0.248
-0.299
-0.351
-0.386
-0.264
1.768
20.327
150.708
-0.419
-0.333
-0.243
-0.180
-0.144
-0.120
-0.106
-0.096
-0.086
-0.081
-0.076
-0.069
-0.066
-0.065
-0.064
-0.064
-0.066
-0.071
-0.078
-0.085
-0.095
-0.106
-0.120
-0.132
-0.146
-0.159
-0.171
-0.180
-0.190
-0.195
-0.200
-0.204
-0.216
-0.242
-0.297
-0.359
-0.386
-0.350
0.647
10.742
103.493
-0.392
-0.337
-0.255
-0.190
-0.151
-0.128
-0.114
-0.104
-0.095
-0.088
-0.081
-0.075
-0.071
-0.068
-0.067
-0.068
-0.069
-0.074
-0.080
-0.089
-0.098
-0.106
-0.118
-0.128
-0.139
-0.152
-0.163
-0.172
-0.179
-0.188
-0.196
-0.202
-0.214
-0.242
-0.297
-0.372
-0.387
-0.387
0.322
8.400
128.130
-0.374
-0.336
-0.271
-0.205
-0.163
-0.140
-0.126
-0.116
-0.107
-0.098
-0.089
-0.082
-0.078
-0.075
-0.073
-0.074
-0.075
-0.079
-0.086
-0.093
-0.102
-0.111
-0.119
-0.130
-0.138
-0.147
-0.158
-0.166
-0.175
-0.184
-0.191
-0.202
-0.215
-0.243
-0.299
-0.364
-0.388
-0.327
1.228
20.800
246.945
-0.356
-0.338
-0.282
-0.220
-0.177
-0.154
-0.141
-0.131
-0.120
-0.111
-0.101
-0.091
-0.086
-0.081
-0.082
-0.082
-0.084
-0.090
-0.097
-0.105
-0.112
-0.121
-0.129
-0.136
-0.142
-0.148
-0.155
-0.164
-0.171
-0.181
-0.191
-0.201
-0.217
-0.244
-0.297
-0.350
-0.384
-0.079
5.588
101.695
3061.223
-0.333
-0.342
-0.288
-0.232
-0.190
-0.169
-0.156
-0.144
-0.134
-0.124
-0.113
-0.103
-0.097
-0.093
-0.093
-0.095
-0.101
-0.109
-0.117
-0.125
-0.134
-0.142
-0.147
-0.151
-0.153
-0.155
-0.159
-0.165
-0.171
-0.181
-0.190
-0.200
-0.215
-0.244
-0.294
-0.336
-0.369
0.487
21.432
311.602
17239.670
-0.338
-0.347
-0.291
-0.239
-0.201
-0.179
-0.166
-0.156
-0.146
-0.136
-0.124
-0.115
-0.110
-0.107
-0.110
-0.117
-0.126
-0.138
-0.150
-0.162
-0.173
-0.178
-0.179
-0.177
-0.173
-0.170
-0.171
-0.172
-0.174
-0.181
-0.190
-0.201
-0.217
-0.245
-0.295
-0.333
-0.368
0.446
20.936
234.471
4483.720
-0.357
-0.342
-0.287
-0.238
-0.204
-0.185
-0.173
-0.164
-0.155
-0.146
-0.135
-0.128
-0.126
-0.127
-0.135
-0.148
-0.165
-0.187
-0.207
-0.220
-0.223
-0.224
-0.223
-0.220
-0.210
-0.198
-0.192
-0.185
-0.183
-0.186
-0.193
-0.201
-0.218
-0.248
-0.297
-0.340
-0.377
-0.202
3.235
29.415
286.972
-0.365
-0.325
-0.276
-0.231
-0.202
-0.185
-0.175
-0.168
-0.160
-0.152
-0.145
-0.141
-0.144
-0.154
-0.173
-0.196
-0.227
-0.255
-0.265
-0.269
-0.269
-0.266
-0.261
-0.254
-0.247
-0.241
-0.221
-0.207
-0.199
-0.198
-0.203
-0.212
-0.227
-0.258
-0.302
-0.346
-0.371
-0.404
-0.124
2.254
14.071
-0.345
-0.304
-0.256
-0.215
-0.192
-0.179
-0.170
-0.164
-0.160
-0.155
-0.155
-0.158
-0.172
-0.194
-0.226
-0.267
-0.305
-0.319
-0.326
-0.316
-0.269
-0.241
-0.269
-0.295
-0.286
-0.273
-0.264
-0.241
-0.224
-0.219
-0.222
-0.231
-0.248
-0.276
-0.303
-0.343
-0.378
-0.412
-0.435
-0.299
0.335
-0.313
-0.278
-0.228
-0.197
-0.176
-0.167
-0.162
-0.158
-0.158
-0.160
-0.167
-0.181
-0.207
-0.244
-0.293
-0.341
-0.362
-0.378
-0.328
0.079
1.100
1.549
0.785
-0.052
-0.309
-0.319
-0.303
-0.285
-0.262
-0.254
-0.255
-0.266
-0.281
-0.299
-0.312
-0.341
-0.364
-0.315
-0.190
-0.160
-0.267
-0.287
-0.242
-0.199
-0.175
-0.161
-0.155
-0.152
-0.153
-0.156
-0.166
-0.183
-0.210
-0.248
-0.293
-0.351
-0.394
-0.422
-0.407
0.294
4.985
22.193
35.680
16.762
3.108
-0.032
-0.365
-0.355
-0.341
-0.316
-0.302
-0.301
-0.310
-0.325
-0.336
-0.340
-0.346
-0.258
0.119
0.870
1.298
0.810
-0.252
-0.204
-0.170
-0.153
-0.146
-0.142
-0.143
-0.146
-0.155
-0.174
-0.203
-0.241
-0.286
-0.347
-0.410
-0.454
-0.474
-0.195
3.291
43.650
340.443
672.541
219.909
22.147
1.304
-0.362
-0.424
-0.408
-0.380
-0.349
-0.338
-0.341
-0.355
-0.364
-0.374
-0.345
-0.053
1.030
3.325
4.603
3.332
24.860
0.977
-0.817
-0.778
0.560
10.285
68.078
283.905
477.847
276.289
62.774
8.238
2.166
36.141
959.753
18522.484
18521.623
1081.080
38.875
1.054
-0.776
-0.818
-0.779
-0.718
-0.658
-0.608
-0.571
-0.529
-0.481
-0.433
-0.388
-0.353
-0.332
-0.316
-0.298
-0.281
-0.254
-0.181
-0.092
-0.111
-0.285
13.092
0.516
-0.851
-0.721
1.892
29.865
402.702
5397.485
24040.277
7658.137
624.017
43.901
10.244
129.746
10255.054
100029.102
100012.813
11833.640
144.252
3.408
-0.644
-0.781
-0.772
-0.729
-0.684
-0.644
-0.601
-0.555
-0.505
-0.452
-0.403
-0.372
-0.348
-0.325
-0.306
-0.263
-0.033
0.641
1.632
1.890
1.013
7.924
0.237
-0.857
-0.608
4.179
82.362
2677.245
100026.984
100034.930
100020.695
5324.138
154.286
47.116
312.633
6629.957
100826.047
100213.492
7707.739
108.747
3.374
-0.619
-0.759
-0.763
-0.735
-0.693
-0.657
-0.605
-0.554
-0.504
-0.459
-0.425
-0.403
-0.379
-0.347
-0.315
-0.140
0.785
4.098
10.511
13.269
6.987
5.255
0.131
-0.803
-0.581
4.699
104.589
4204.524
100005.078
100009.250
100037.813
9955.445
743.564
436.292
4259.912
63723.145
67708.375
9135.474
691.476
37.885
2.085
-0.509
-0.724
-0.741
-0.714
-0.677
-0.627
-0.587
-0.539
-0.494
-0.461
-0.441
-0.430
-0.413
-0.378
-0.322
0.106
2.722
14.415
41.076
52.684
25.122
10.482
1.893
-0.423
-0.637
2.412
48.101
1125.467
35959.855
100018.945
63726.883
13203.097
67278.383
12037.138
55205.191
100036.102
100075.430
54898.031
788.840
45.807
7.167
0.749
-0.505
-0.684
-0.675
-0.620
-0.542
-0.502
-0.479
-0.449
-0.443
-0.453
-0.456
-0.441
-0.424
-0.354
0.216
4.047
23.214
73.929
95.819
44.881
42.346
7.412
0.440
-0.691
0.228
10.884
113.696
827.961
2431.397
3234.689
100164.117
100042.078
100676.719
49420.902
100046.820
100045.039
55030.082
1249.867
338.156
69.541
8.920
0.625
-0.350
-0.333
-0.031
0.351
0.408
0.212
0.091
-0.180
-0.393
-0.482
-0.486
-0.471
-0.423
0.041
3.116
16.807
48.530
62.890
33.823
121.538
12.941
0.977
-0.716
-0.652
0.980
9.299
39.113
96.762
1519.394
100024.875
100020.055
100178.734
5060.171
47607.559
47892.629
8466.780
24123.219
8607.872
678.858
46.099
4.116
0.918
1.481
4.391
8.144
7.809
4.175
2.270
0.784
-0.187
-0.488
-0.524
-0.518
-0.500
-0.271
0.991
5.485
14.597
19.947
15.848
185.951
12.185
0.464
-0.785
-0.879
-0.694
0.114
2.351
15.107
267.269
6888.687
12001.550
2724.906
370.771
743.196
2065.767
73396.203
100038.672
100030.086
3768.686
135.233
10.724
3.717
7.907
29.966
62.439
57.857
23.270
6.864
2.046
0.041
-0.490
-0.557
-0.538
-0.527
-0.471
-0.177
0.881
2.835
5.550
11.595
105.880
6.740
-0.236
-0.872
-0.920
-0.898
-0.799
-0.502
3.806
442.224
100078.414
11077.528
105.921
29.399
85.320
1418.140
63323.590
100084.125
100195.617
3908.158
174.370
17.989
6.869
21.920
115.483
313.104
261.070
83.530
14.647
2.455
-0.006
-0.473
-0.318
0.093
0.217
-0.093
-0.402
-0.358
0.244
2.265
8.274
24.927
1.821
-0.689
-0.929
-0.934
-0.916
-0.797
-0.365
1.630
39.784
855.479
226.951
8.394
3.686
27.541
352.287
4763.111
21188.350
9341.135
1229.434
181.758
23.858
7.866
32.917
192.911
624.717
608.014
164.544
23.231
2.429
-0.068
0.469
2.433
6.868
8.954
4.436
0.774
-0.337
-0.362
0.526
3.128
2.929
-0.356
-0.893
-0.948
-0.898
-0.704
0.211
5.981
32.306
58.664
33.308
7.791
0.370
0.651
8.434
50.412
259.126
694.326
959.013
616.326
145.546
20.116
5.473
29.794
316.184
3659.353
7912.890
1149.498
69.691
4.293
2.402
20.230
28.368
55.546
72.494
33.532
8.474
1.911
0.056
-0.255
0.207
-0.455
-0.880
-0.955
-0.810
-0.222
1.851
8.878
75.847
853.741
2960.310
850.622
63.626
3.404
0.125
3.192
11.762
33.079
96.813
211.507
154.140
49.586
8.562
3.059
41.754
1794.520
100052.625
100044.523
21603.561
276.725
8.744
12.880
225.957
180.022
217.072
326.535
139.761
60.129
24.496
5.882
0.580
-0.455
-0.933
-0.947
-0.847
-0.039
5.186
29.846
100.612
529.781
21631.105
100009.336
18522.404
379.861
11.191
0.201
1.706
3.384
5.900
15.358
26.245
23.458
8.855
1.632
1.532
36.814
1774.725
100005.961
100005.492
25210.898
273.716
8.145
6.069
80.535
91.921
228.133
440.326
781.048
1030.558
377.187
58.213
7.081
0.726
-0.940
-0.894
-0.523
3.184
41.429
456.950
2682.049
4221.649
35412.684
100087.523
29504.385
476.471
12.371
0.010
0.199
0.401
0.416
1.322
2.547
2.057
0.697
-0.156
0.175
11.635
245.350
3858.190
10226.140
1221.296
63.976
2.680
0.324
4.511
21.530
131.023
1213.908
16177.991
35970.711
5982.720
349.157
31.389
6.677
-0.890
-0.810
0.095
11.570
202.146
5994.409
100020.117
100110.070
17904.184
8180.168
1796.295
107.205
4.810
-0.396
-0.572
-0.540
-0.514
-0.381
-0.270
-0.301
-0.430
-0.493
-0.367
1.468
16.772
86.399
129.924
43.235
5.913
0.069
-0.463
0.839
13.537
175.705
3881.837
100194.266
100067.719
31363.574
947.852
82.936
24.167
-0.804
-0.699
0.940
22.777
419.774
21096.605
100108.547
100036.234
84905.938
1243.175
96.036
11.692
0.542
-0.566
-0.600
-0.576
-0.530
-0.495
-0.481
-0.486
-0.498
-0.473
-0.441
-0.255
0.649
2.837
3.780
1.648
-0.002
-0.486
-0.498
0.999
20.266
259.820
3393.500
43698.410
100537.570
12549.380
606.571
108.815
37.234
-0.698
-0.611
1.159
22.705
321.985
7168.194
100308.469
100055.477
18379.445
558.130
27.741
1.903
-0.376
-0.549
-0.537
-0.513
-0.463
-0.433
-0.412
-0.398
-0.398
-0.396
-0.385
-0.370
-0.322
-0.240
-0.215
-0.336
-0.472
-0.513
-0.470
1.127
24.322
377.227
4197.195
9226.016
4156.274
996.450
137.120
50.060
37.225
-0.382
-0.559
0.495
12.045
111.523
752.212
3166.459
4241.171
919.585
88.252
7.671
0.249
-0.450
-0.465
-0.449
-0.411
-0.374
-0.344
-0.326
-0.314
-0.310
-0.314
-0.315
-0.308
-0.304
-0.307
-0.325
-0.365
-0.428
-0.472
-0.466
0.514
12.363
159.565
1196.068
1961.291
553.455
106.527
28.373
15.699
37.249
0.884
-0.405
-0.138
3.211
20.715
68.150
126.202
123.364
50.089
10.600
1.160
-0.259
-0.419
-0.391
-0.351
-0.306
-0.274
-0.255
-0.244
-0.239
-0.236
-0.237
-0.245
-0.256
-0.263
-0.269
-0.287
-0.323
-0.381
-0.426
-0.443
-0.165
2.884
24.662
99.001
139.491
74.785
38.128
18.678
6.358
5.763
5.396
-0.032
-0.412
0.179
2.381
6.344
8.991
7.607
3.508
0.732
-0.175
-0.375
-0.362
-0.314
-0.269
-0.231
-0.207
-0.194
-0.186
-0.183
-0.182
-0.184
-0.191
-0.201
-0.214
-0.227
-0.244
-0.271
-0.316
-0.367
-0.405
-0.378
0.065
2.375
8.359
17.282
30.008
36.082
19.856
5.437
1.520
12.137
0.391
-0.412
-0.382
-0.143
0.228
0.397
0.242
-0.086
-0.278
-0.340
-0.330
-0.291
-0.249
-0.206
-0.178
-0.162
-0.153
-0.148
-0.147
-0.149
-0.152
-0.159
-0.169
-0.177
-0.191
-0.207
-0.229
-0.268
-0.321
-0.365
-0.391
-0.378
-0.079
1.177
5.584
14.536
19.655
11.095
3.183
1.721
13.193
0.483
-0.387
-0.408
-0.383
-0.343
-0.314
-0.312
-0.319
-0.314
-0.300
-0.271
-0.231
-0.190
-0.158
-0.139
-0.130
-0.124
-0.123
-0.124
-0.127
-0.133
-0.141
-0.150
-0.161
-0.173
-0.188
-0.207
-0.235
-0.279
-0.327
-0.355
-0.382
-0.348
0.023
1.374
3.897
4.923
3.167
0.711
0.841
7.009
0.143
-0.380
-0.390
-0.372
-0.342
-0.318
-0.304
-0.292
-0.274
-0.251
-0.214
-0.176
-0.144
-0.123
-0.111
-0.106
-0.105
-0.105
-0.109
-0.114
-0.120
-0.129
-0.141
-0.152
-0.165
-0.178
-0.194
-0.216
-0.245
-0.285
-0.321
-0.346
-0.367
-0.318
-0.073
0.360
0.510
0.125
-0.356
-0.146
1.713
-0.189
-0.348
-0.341
-0.332
-0.309
-0.288
-0.268
-0.250
-0.220
-0.188
-0.158
-0.131
-0.111
-0.099
-0.092
-0.088
-0.091
-0.093
-0.098
-0.106
-0.114
-0.125
-0.136
-0.149
-0.161
-0.175
-0.187
-0.201
-0.222
-0.248
-0.279
-0.305
-0.339
-0.373
-0.386
-0.381
-0.408
-0.495
-0.498
-0.219
-0.021
-0.314
-0.305
-0.286
-0.268
-0.243
-0.224
-0.205
-0.183
-0.161
-0.138
-0.118
-0.101
-0.092
-0.083
-0.080
-0.080
-0.084
-0.087
-0.093
-0.100
-0.110
-0.121
-0.134
-0.146
-0.160
-0.173
-0.184
-0.193
-0.204
-0.219
-0.240
-0.270
-0.298
-0.339
-0.390
-0.431
-0.482
-0.348
0.782
4.742
-0.379
-0.330
-0.277
-0.246
-0.213
-0.187
-0.168
-0.151
-0.135
-0.120
-0.106
-0.093
-0.084
-0.078
-0.074
-0.074
-0.074
-0.078
-0.083
-0.089
-0.099
-0.109
-0.120
-0.134
-0.146
-0.158
-0.170
-0.179
-0.185
-0.190
-0.197
-0.211
-0.236
-0.273
-0.321
-0.362
-0.403
-0.357
0.975
11.732
72.140
-0.426
-0.328
-0.265
-0.214
-0.177
-0.153
-0.135
-0.120
-0.108
-0.097
-0.088
-0.080
-0.074
-0.071
-0.069
-0.068
-0.070
-0.074
-0.080
-0.089
-0.098
-0.109
-0.122
-0.134
-0.147
-0.158
-0.168
-0.174
-0.176
-0.179
-0.184
-0.192
-0.212
-0.250
-0.306
-0.347
-0.387
-0.017
5.708
86.955
1170.787
-0.447
-0.335
-0.252
-0.196
-0.160
-0.136
-0.119
-0.106
-0.097
-0.089
-0.080
-0.074
-0.070
-0.067
-0.066
-0.065
-0.067
-0.071
-0.080
-0.089
-0.100
-0.110
-0.124
-0.137
-0.148
-0.157
-0.163
-0.167
-0.170
-0.172
-0.175
-0.182
-0.199
-0.234
-0.291
-0.332
-0.352
0.561
13.686
235.807
6576.157
-0.458
-0.339
-0.248
-0.191
-0.154
-0.132
-0.116
-0.104
-0.096
-0.090
-0.082
-0.074
-0.070
-0.068
-0.066
-0.064
-0.067
-0.073
-0.081
-0.090
-0.100
-0.112
-0.125
-0.138
-0.146
-0.155
-0.160
-0.163
-0.165
-0.166
-0.167
-0.175
-0.193
-0.229
-0.286
-0.331
-0.347
0.584
12.567
162.940
3478.804
-0.430
-0.348
-0.258
-0.196
-0.159
-0.138
-0.124
-0.113
-0.105
-0.095
-0.088
-0.079
-0.074
-0.071
-0.068
-0.068
-0.069
-0.074
-0.081
-0.091
-0.101
-0.113
-0.125
-0.136
-0.144
-0.152
-0.157
-0.160
-0.161
-0.163
-0.165
-0.173
-0.188
-0.223
-0.287
-0.342
-0.371
-0.066
3.731
40.848
380.751
-0.404
-0.353
-0.277
-0.213
-0.175
-0.154
-0.141
-0.130
-0.121
-0.109
-0.099
-0.089
-0.082
-0.077
-0.073
-0.072
-0.074
-0.079
-0.085
-0.094
-0.105
-0.116
-0.125
-0.134
-0.144
-0.151
-0.155
-0.158
-0.158
-0.160
-0.167
-0.172
-0.188
-0.222
-0.287
-0.358
-0.373
-0.338
0.869
12.541
177.010
-0.393
-0.358
-0.300
-0.237
-0.199
-0.179
-0.165
-0.154
-0.142
-0.130
-0.117
-0.104
-0.093
-0.086
-0.081
-0.079
-0.081
-0.085
-0.092
-0.099
-0.110
-0.120
-0.130
-0.138
-0.144
-0.149
-0.154
-0.156
-0.157
-0.161
-0.166
-0.173
-0.191
-0.223
-0.287
-0.358
-0.375
-0.312
1.386
20.710
230.577
-0.382
-0.370
-0.321
-0.263
-0.226
-0.205
-0.191
-0.178
-0.166
-0.152
-0.136
-0.120
-0.106
-0.096
-0.090
-0.088
-0.091
-0.096
-0.102
-0.111
-0.118
-0.130
-0.138
-0.144
-0.148
-0.152
-0.154
-0.155
-0.159
-0.163
-0.168
-0.176
-0.193
-0.226
-0.283
-0.340
-0.376
0.190
13.657
144.941
2726.950
-0.367
-0.386
-0.337
-0.287
-0.250
-0.230
-0.215
-0.200
-0.183
-0.169
-0.155
-0.138
-0.121
-0.110
-0.103
-0.103
-0.105
-0.112
-0.120
-0.127
-0.136
-0.144
-0.151
-0.154
-0.157
-0.158
-0.157
-0.159
-0.163
-0.166
-0.171
-0.179
-0.195
-0.227
-0.280
-0.324
-0.338
2.755
313.021
27281.830
14190.956
-0.373
-0.399
-0.348
-0.302
-0.269
-0.249
-0.231
-0.213
-0.197
-0.183
-0.169
-0.153
-0.137
-0.126
-0.121
-0.124
-0.129
-0.138
-0.149
-0.160
-0.170
-0.175
-0.176
-0.177
-0.175
-0.172
-0.170
-0.168
-0.170
-0.171
-0.175
-0.184
-0.199
-0.230
-0.280
-0.320
-0.330
3.023
431.493
72350.523
5681.776
-0.404
-0.398
-0.349
-0.305
-0.274
-0.256
-0.240
-0.224
-0.208
-0.196
-0.183
-0.169
-0.155
-0.147
-0.148
-0.155
-0.165
-0.182
-0.198
-0.211
-0.219
-0.221
-0.220
-0.214
-0.207
-0.196
-0.187
-0.183
-0.181
-0.180
-0.183
-0.192
-0.207
-0.235
-0.284
-0.326
-0.360
0.209
15.568
122.394
263.491
-0.417
-0.382
-0.338
-0.298
-0.271
-0.254
-0.242
-0.231
-0.219
-0.207
-0.196
-0.183
-0.174
-0.175
-0.184
-0.201
-0.223
-0.249
-0.262
-0.265
-0.264
-0.260
-0.255
-0.251
-0.249
-0.235
-0.218
-0.205
-0.199
-0.198
-0.199
-0.207
-0.222
-0.248
-0.291
-0.342
-0.370
-0.381
0.109
3.031
14.435
-0.390
-0.358
-0.317
-0.281
-0.259
-0.243
-0.235
-0.230
-0.223
-0.212
-0.205
-0.199
-0.202
-0.214
-0.236
-0.266
-0.302
-0.321
-0.329
-0.330
-0.321
-0.308
-0.302
-0.291
-0.282
-0.273
-0.258
-0.239
-0.227
-0.223
-0.225
-0.234
-0.248
-0.269
-0.305
-0.348
-0.378
-0.412
-0.453
-0.326
0.309
-0.357
-0.329
-0.285
-0.257
-0.241
-0.229
-0.224
-0.221
-0.217
-0.212
-0.212
-0.221
-0.235
-0.256
-0.286
-0.331
-0.362
-0.374
-0.379
-0.311
-0.116
-0.016
-0.158
-0.298
-0.330
-0.315
-0.305
-0.284
-0.268
-0.262
-0.265
-0.273
-0.286
-0.305
-0.324
-0.349
-0.390
-0.426
-0.470
-0.528
-0.539
-0.327
-0.291
-0.251
-0.231
-0.217
-0.211
-0.208
-0.207
-0.208
-0.213
-0.224
-0.244
-0.263
-0.295
-0.344
-0.397
-0.418
-0.437
-0.331
0.423
2.500
3.382
1.855
0.157
-0.333
-0.374
-0.358
-0.346
-0.327
-0.318
-0.315
-0.320
-0.334
-0.353
-0.361
-0.370
-0.395
-0.406
-0.402
-0.416
-0.473
-0.290
-0.247
-0.216
-0.200
-0.193
-0.191
-0.191
-0.193
-0.200
-0.215
-0.239
-0.262
-0.296
-0.345
-0.380
-0.371
-0.358
-0.375
0.163
4.077
18.340
26.729
12.585
2.219
-0.170
-0.444
-0.433
-0.424
-0.388
-0.364
-0.356
-0.358
-0.369
-0.386
-0.394
-0.408
-0.402
-0.344
-0.248
-0.189
-0.308
42.925
2.736
-0.676
-0.847
-0.303
3.976
29.416
129.761
241.034
152.462
35.729
4.989
1.263
22.395
425.881
4414.092
5057.106
475.866
23.986
0.507
-0.792
-0.817
-0.771
-0.707
-0.658
-0.621
-0.580
-0.541
-0.497
-0.448
-0.403
-0.359
-0.328
-0.302
-0.275
-0.257
-0.255
-0.262
-0.281
-0.332
-0.411
64.536
4.472
-0.575
-0.803
0.902
19.922
259.190
2988.004
9727.548
3748.136
414.404
30.280
6.746
71.902
2976.491
100016.406
100007.203
3378.240
78.106
2.191
-0.680
-0.789
-0.779
-0.730
-0.683
-0.649
-0.615
-0.571
-0.521
-0.472
-0.424
-0.380
-0.346
-0.314
-0.283
-0.268
-0.243
-0.171
-0.074
-0.105
-0.262
88.690
5.635
-0.511
-0.707
2.929
62.195
1545.366
63296.215
100002.203
100002.688
2989.449
115.126
28.721
150.449
2320.293
79536.242
79321.625
2300.317
65.816
2.175
-0.640
-0.754
-0.770
-0.736
-0.692
-0.653
-0.614
-0.570
-0.521
-0.474
-0.429
-0.397
-0.373
-0.333
-0.302
-0.273
-0.154
0.220
0.695
0.818
0.334
39.850
2.958
-0.655
-0.644
3.502
73.525
2386.165
100000.070
100002.188
100018.563
4826.660
352.556
208.315
1282.829
8793.338
10156.455
2812.751
316.343
23.474
1.125
-0.594
-0.706
-0.724
-0.715
-0.670
-0.619
-0.581
-0.534
-0.474
-0.447
-0.432
-0.411
-0.394
-0.368
-0.336
-0.273
0.035
0.947
2.506
2.924
1.554
16.864
1.239
-0.742
-0.709
1.749
37.354
675.038
14185.942
84848.805
24081.186
3507.525
7583.684
2395.793
8750.372
100021.133
100041.344
8637.573
330.588
23.318
2.913
0.059
-0.375
-0.422
-0.455
-0.445
-0.350
-0.208
0.067
0.206
0.012
-0.302
-0.423
-0.425
-0.408
-0.390
-0.302
0.120
1.478
3.740
4.373
2.664
26.172
1.955
-0.629
-0.798
0.079
8.499
80.197
554.539
1271.669
1272.528
23106.650
100027.719
23275.346
8202.822
100024.469
100014.727
7655.790
371.636
79.101
20.155
4.252
1.761
1.599
1.365
1.868
2.951
3.665
5.245
6.990
3.764
0.680
-0.314
-0.464
-0.449
-0.442
-0.368
-0.029
1.063
2.884
3.439
1.993
42.050
3.304
-0.464
-0.825
-0.668
0.636
7.276
27.969
66.938
464.634
12981.747
92940.695
13056.699
1558.271
7631.750
7674.659
1582.953
1220.278
695.284
136.719
22.974
11.490
12.243
11.816
23.519
45.434
45.517
38.077
42.769
22.682
4.097
0.069
-0.482
-0.500
-0.498
-0.462
-0.290
0.193
0.917
1.255
0.975
42.054
3.448
-0.455
-0.821
-0.836
-0.686
-0.035
1.671
8.696
96.908
908.948
2143.194
760.454
167.992
279.384
455.166
2241.160
7700.672
3538.242
540.862
91.542
41.180
42.961
54.874
240.338
748.620
683.861
192.449
106.434
45.475
8.084
0.359
-0.442
-0.390
-0.352
-0.423
-0.449
-0.351
-0.156
0.088
0.406
22.941
2.090
-0.567
-0.833
-0.861
-0.846
-0.744
-0.528
1.286
32.769
398.669
184.269
42.675
16.354
31.845
218.359
2240.162
8522.693
7544.035
3362.035
503.411
93.182
77.012
179.042
1925.050
12495.181
8602.897
1043.422
127.232
32.709
5.387
0.318
0.625
2.216
2.980
1.451
0.037
-0.467
-0.496
-0.330
0.019
6.814
0.351
-0.726
-0.855
-0.864
-0.840
-0.767
-0.592
0.056
5.957
39.063
19.111
2.728
1.357
9.315
86.069
696.653
6435.551
48161.457
31460.963
2161.707
146.416
60.021
256.663
4222.215
41388.738
27462.289
2183.403
129.834
14.530
2.350
3.754
14.738
45.124
65.097
28.654
5.478
0.287
-0.488
-0.507
-0.348
0.891
-0.546
-0.836
-0.866
-0.825
-0.723
-0.355
1.367
7.070
11.542
7.327
1.734
-0.365
-0.359
2.888
28.693
331.530
5397.752
47612.371
27384.059
2144.291
124.427
28.396
142.313
1767.046
11553.880
14417.536
1908.805
127.313
9.034
15.445
316.422
304.742
938.164
1477.599
391.767
41.741
5.498
0.596
-0.418
-0.574
-0.630
-0.836
-0.861
-0.778
-0.434
0.505
3.094
16.271
87.654
177.952
86.102
12.329
0.488
-0.582
0.458
9.197
92.592
833.256
3750.240
2669.048
414.404
43.024
10.158
64.827
1741.605
100553.672
100455.141
21711.307
290.234
11.160
163.550
100026.070
27628.434
9888.471
26665.201
3107.715
221.030
48.436
11.161
1.850
-0.083
-0.867
-0.856
-0.794
-0.315
2.255
11.498
33.054
87.657
550.659
1566.790
534.098
47.425
2.479
-0.537
-0.409
1.710
14.635
74.360
178.451
148.833
44.585
7.810
2.909
39.990
1786.928
100032.055
100029.516
25220.721
275.761
9.038
58.262
4732.023
2735.612
11331.346
26927.895
4961.805
3481.716
924.841
121.592
18.908
5.564
-0.859
-0.817
-0.562
1.729
17.997
119.911
464.255
613.634
851.115
2039.442
675.721
52.644
3.143
-0.487
-0.607
-0.251
1.406
5.877
11.185
9.513
3.892
0.694
0.423
12.011
246.391
3859.949
8855.537
1222.126
64.244
2.829
2.642
26.760
147.229
1069.433
5407.387
100433.898
100044.578
31368.330
1010.847
181.445
61.706
-0.816
-0.744
0.210
10.376
100.808
891.266
6097.473
7650.612
1691.771
429.604
139.810
19.085
1.022
-0.526
-0.590
-0.537
-0.347
0.010
0.370
0.300
-0.093
-0.368
-0.320
1.521
16.867
78.274
117.309
43.296
5.940
0.077
-0.273
2.453
27.502
340.729
18454.412
100046.391
100021.359
100107.109
3499.317
1734.741
484.674
-0.730
-0.588
2.004
42.423
694.772
6777.041
23910.980
31592.811
3772.257
257.829
26.245
3.592
-0.153
-0.550
-0.541
-0.520
-0.474
-0.430
-0.407
-0.416
-0.448
-0.439
-0.413
-0.238
0.654
2.839
3.781
1.653
0.014
-0.471
-0.497
0.529
12.929
212.795
7658.795
100068.195
100040.078
98683.086
3654.582
4500.992
1060.705
-0.622
-0.448
3.345
91.380
3022.484
67641.828
35475.559
9552.833
1575.436
127.195
10.520
0.644
-0.429
-0.486
-0.481
-0.452
-0.405
-0.376
-0.359
-0.357
-0.368
-0.375
-0.370
-0.359
-0.312
-0.229
-0.219
-0.328
-0.458
-0.500
-0.505
0.045
6.373
70.847
762.402
6855.325
14238.443
3077.598
902.506
1219.434
2156.869
-0.239
-0.420
2.356
54.512
1238.372
13837.380
8180.601
1087.938
215.819
30.644
3.442
-0.047
-0.421
-0.411
-0.395
-0.354
-0.319
-0.297
-0.283
-0.281
-0.287
-0.298
-0.304
-0.299
-0.295
-0.298
-0.314
-0.350
-0.412
-0.456
-0.480
-0.231
2.470
19.213
89.992
238.288
284.299
135.333
90.454
164.205
10982.383
1.565
-0.290
0.425
10.958
108.914
438.076
372.817
90.914
23.231
4.694
0.425
-0.312
-0.386
-0.349
-0.306
-0.265
-0.238
-0.224
-0.217
-0.213
-0.214
-0.219
-0.228
-0.240
-0.248
-0.254
-0.271
-0.302
-0.355
-0.400
-0.429
-0.387
0.310
3.693
12.729
19.990
17.715
11.229
8.360
14.697
106.148
8.115
0.157
-0.317
0.868
6.445
16.635
15.432
6.676
2.007
0.228
-0.260
-0.360
-0.328
-0.280
-0.236
-0.201
-0.179
-0.170
-0.164
-0.162
-0.164
-0.168
-0.173
-0.183
-0.194
-0.207
-0.222
-0.245
-0.284
-0.336
-0.374
-0.397
-0.326
0.129
1.216
2.273
2.598
2.209
1.332
0.699
2.574
19.643
0.792
-0.379
-0.342
-0.022
0.459
0.512
0.101
-0.183
-0.298
-0.325
-0.310
-0.265
-0.221
-0.182
-0.156
-0.140
-0.133
-0.130
-0.131
-0.132
-0.136
-0.141
-0.148
-0.157
-0.168
-0.181
-0.200
-0.232
-0.280
-0.331
-0.359
-0.381
-0.373
-0.233
0.134
0.658
0.823
0.351
-0.176
2.634
21.334
0.908
-0.367
-0.401
-0.380
-0.345
-0.322
-0.316
-0.309
-0.301
-0.292
-0.255
-0.209
-0.169
-0.140
-0.123
-0.113
-0.111
-0.110
-0.112
-0.115
-0.119
-0.124
-0.130
-0.138
-0.147
-0.158
-0.175
-0.198
-0.235
-0.286
-0.325
-0.351
-0.376
-0.370
-0.271
-0.101
-0.059
-0.267
-0.442
2.065
10.430
0.400
-0.370
-0.386
-0.368
-0.339
-0.312
-0.296
-0.286
-0.270
-0.237
-0.197
-0.159
-0.131
-0.112
-0.101
-0.096
-0.096
-0.096
-0.099
-0.104
-0.109
-0.115
-0.122
-0.131
-0.138
-0.148
-0.159
-0.177
-0.203
-0.240
-0.283
-0.317
-0.347
-0.384
-0.404
-0.420
-0.471
-0.545
-0.596
0.320
2.652
-0.114
-0.342
-0.339
-0.334
-0.311
-0.289
-0.266
-0.240
-0.207
-0.175
-0.145
-0.121
-0.103
-0.093
-0.087
-0.084
-0.085
-0.087
-0.090
-0.097
-0.104
-0.112
-0.121
-0.128
-0.137
-0.144
-0.152
-0.163
-0.180
-0.204
-0.236
-0.271
-0.307
-0.349
-0.404
-0.454
-0.514
-0.542
-0.433
0.242
0.116
-0.303
-0.302
-0.280
-0.264
-0.238
-0.215
-0.195
-0.172
-0.151
-0.129
-0.111
-0.096
-0.087
-0.080
-0.076
-0.076
-0.080
-0.083
-0.089
-0.098
-0.107
-0.114
-0.124
-0.131
-0.138
-0.145
-0.150
-0.156
-0.166
-0.179
-0.200
-0.231
-0.271
-0.316
-0.366
-0.407
-0.450
-0.161
2.042
11.338
-0.362
-0.330
-0.277
-0.246
-0.212
-0.186
-0.164
-0.146
-0.130
-0.115
-0.102
-0.090
-0.083
-0.077
-0.072
-0.072
-0.073
-0.077
-0.083
-0.090
-0.100
-0.110
-0.121
-0.130
-0.138
-0.143
-0.148
-0.151
-0.153
-0.157
-0.164
-0.178
-0.203
-0.244
-0.300
-0.340
-0.382
-0.228
2.221
28.714
233.997
-0.427
-0.328
-0.269
-0.219
-0.180
-0.155
-0.137
-0.122
-0.110
-0.099
-0.088
-0.082
-0.075
-0.072
-0.068
-0.068
-0.069
-0.074
-0.083
-0.094
-0.105
-0.117
-0.127
-0.137
-0.145
-0.150
-0.153
-0.153
-0.152
-0.152
-0.156
-0.166
-0.186
-0.226
-0.281
-0.319
-0.333
0.921
17.514
265.874
7507.930
-0.445
-0.339
-0.259
-0.204
-0.167
-0.144
-0.126
-0.114
-0.103
-0.095
-0.087
-0.079
-0.073
-0.070
-0.069
-0.068
-0.070
-0.075
-0.086
-0.097
-0.110
-0.123
-0.136
-0.145
-0.151
-0.156
-0.156
-0.156
-0.153
-0.151
-0.153
-0.160
-0.177
-0.218
-0.269
-0.308
-0.193
7.448
245.953
1358.575
100023.930
-0.451
-0.346
-0.258
-0.202
-0.169
-0.146
-0.131
-0.119
-0.109
-0.100
-0.093
-0.082
-0.076
-0.073
-0.070
-0.070
-0.073
-0.079
-0.089
-0.101
-0.115
-0.129
-0.140
-0.147
-0.154
-0.160
-0.163
-0.160
-0.155
-0.152
-0.151
-0.157
-0.175
-0.215
-0.269
-0.312
-0.165
10.300
445.475
1616.233
41980.414
-0.431
-0.357
-0.273
-0.215
-0.182
-0.162
-0.149
-0.140
-0.129
-0.117
-0.105
-0.093
-0.084
-0.079
-0.076
-0.075
-0.079
-0.083
-0.092
-0.105
-0.118
-0.133
-0.144
-0.150
-0.157
-0.161
-0.164
-0.162
-0.158
-0.155
-0.154
-0.157
-0.175
-0.212
-0.274
-0.326
-0.313
1.564
24.434
122.189
1362.248
-0.415
-0.365
-0.303
-0.244
-0.211
-0.193
-0.182
-0.170
-0.157
-0.143
-0.127
-0.110
-0.097
-0.088
-0.083
-0.080
-0.082
-0.088
-0.097
-0.109
-0.124
-0.136
-0.146
-0.154
-0.160
-0.165
-0.166
-0.165
-0.161
-0.157
-0.156
-0.161
-0.176
-0.213
-0.279
-0.345
-0.365
-0.241
1.442
13.796
111.701
-0.418
-0.381
-0.338
-0.282
-0.250
-0.233
-0.216
-0.197
-0.179
-0.165
-0.151
-0.134
-0.114
-0.101
-0.092
-0.089
-0.089
-0.095
-0.104
-0.115
-0.127
-0.140
-0.151
-0.160
-0.164
-0.167
-0.170
-0.167
-0.163
-0.160
-0.161
-0.165
-0.181
-0.213
-0.279
-0.354
-0.369
-0.349
0.630
9.381
78.866
-0.427
-0.405
-0.374
-0.322
-0.291
-0.266
-0.240
-0.216
-0.198
-0.182
-0.168
-0.156
-0.136
-0.118
-0.104
-0.099
-0.099
-0.105
-0.113
-0.123
-0.133
-0.149
-0.158
-0.164
-0.168
-0.170
-0.170
-0.169
-0.167
-0.165
-0.167
-0.170
-0.185
-0.217
-0.276
-0.339
-0.376
0.039
9.104
67.740
373.370
-0.435
-0.427
-0.394
-0.348
-0.316
-0.283
-0.255
-0.233
-0.216
-0.198
-0.182
-0.171
-0.157
-0.136
-0.120
-0.113
-0.115
-0.120
-0.128
-0.137
-0.147
-0.158
-0.167
-0.172
-0.175
-0.174
-0.175
-0.174
-0.173
-0.171
-0.173
-0.178
-0.191
-0.222
-0.276
-0.322
-0.344
1.969
191.840
8852.960
1646.714
-0.445
-0.439
-0.398
-0.353
-0.324
-0.295
-0.268
-0.243
-0.227
-0.214
-0.199
-0.186
-0.175
-0.156
-0.140
-0.136
-0.137
-0.143
-0.152
-0.162
-0.172
-0.181
-0.185
-0.188
-0.188
-0.187
-0.184
-0.182
-0.182
-0.181
-0.182
-0.187
-0.202
-0.228
-0.276
-0.314
-0.328
2.222
262.209
17096.715
1283.307
-0.464
-0.442
-0.392
-0.351
-0.327
-0.303
-0.279
-0.255
-0.236
-0.228
-0.217
-0.205
-0.195
-0.178
-0.167
-0.166
-0.171
-0.183
-0.195
-0.206
-0.215
-0.220
-0.220
-0.216
-0.213
-0.207
-0.202
-0.199
-0.196
-0.194
-0.195
-0.199
-0.212
-0.236
-0.279
-0.321
-0.352
0.059
11.390
83.028
80.770
-0.471
-0.429
-0.382
-0.344
-0.326
-0.309
-0.285
-0.264
-0.248
-0.240
-0.235
-0.226
-0.218
-0.207
-0.205
-0.212
-0.227
-0.246
-0.261
-0.268
-0.267
-0.264
-0.261
-0.260
-0.252
-0.241
-0.231
-0.222
-0.217
-0.215
-0.216
-0.219
-0.232
-0.252
-0.288
-0.337
-0.368
-0.388
-0.073
1.409
5.211
-0.450
-0.414
-0.365
-0.333
-0.322
-0.310
-0.288
-0.271
-0.259
-0.255
-0.254
-0.251
-0.245
-0.244
-0.251
-0.266
-0.293
-0.319
-0.330
-0.330
-0.325
-0.315
-0.305
-0.297
-0.294
-0.286
-0.268
-0.255
-0.248
-0.245
-0.247
-0.251
-0.260
-0.279
-0.309
-0.353
-0.388
-0.414
-0.456
-0.434
-0.164
-0.420
-0.394
-0.347
-0.318
-0.308
-0.298
-0.288
-0.275
-0.270
-0.271
-0.274
-0.274
-0.273
-0.274
-0.292
-0.324
-0.362
-0.380
-0.389
-0.392
-0.382
-0.368
-0.361
-0.350
-0.338
-0.329
-0.317
-0.299
-0.290
-0.289
-0.293
-0.300
-0.310
-0.323
-0.343
-0.370
-0.403
-0.433
-0.476
-0.543
-0.583
-0.391
-0.353
-0.319
-0.296
-0.283
-0.274
-0.271
-0.270
-0.274
-0.280
-0.283
-0.287
-0.291
-0.311
-0.342
-0.372
-0.397
-0.421
-0.448
-0.399
-0.238
-0.160
-0.280
-0.387
-0.404
-0.386
-0.377
-0.362
-0.351
-0.347
-0.344
-0.349
-0.361
-0.378
-0.394
-0.401
-0.416
-0.452
-0.502
-0.561
-0.589
-0.342
-0.305
-0.280
-0.267
-0.257
-0.251
-0.250
-0.254
-0.264
-0.274
-0.286
-0.297
-0.318
-0.318
-0.193
0.047
0.205
0.005
-0.254
-0.159
0.423
0.822
0.270
-0.314
-0.477
-0.469
-0.457
-0.443
-0.411
-0.393
-0.389
-0.393
-0.404
-0.420
-0.438
-0.447
-0.455
-0.471
-0.514
-0.561
-0.574
78.062
5.411
-0.491
-0.858
-0.623
0.937
8.726
32.080
57.307
37.645
11.924
1.643
-0.057
4.370
47.667
219.909
219.730
52.208
5.065
-0.415
-0.822
-0.792
-0.741
-0.672
-0.601
-0.541
-0.519
-0.518
-0.500
-0.463
-0.413
-0.364
-0.313
-0.276
-0.255
-0.240
-0.237
-0.247
-0.273
-0.322
-0.392
395.080
15.548
0.004
-0.835
-0.120
6.652
62.123
375.291
826.402
455.069
87.554
10.362
2.033
13.910
164.696
1085.986
1223.265
178.167
13.671
0.097
-0.761
-0.783
-0.751
-0.694
-0.654
-0.628
-0.597
-0.563
-0.521
-0.478
-0.433
-0.380
-0.330
-0.294
-0.267
-0.249
-0.245
-0.254
-0.271
-0.312
-0.380
668.233
21.695
0.209
-0.787
0.683
17.804
234.178
2386.055
8593.336
3340.979
376.659
32.347
8.701
32.702
178.467
899.309
872.250
148.518
11.995
0.152
-0.720
-0.765
-0.771
-0.713
-0.661
-0.618
-0.589
-0.562
-0.526
-0.482
-0.428
-0.382
-0.351
-0.322
-0.288
-0.267
-0.258
-0.245
-0.225
-0.253
-0.336
235.469
10.864
-0.191
-0.770
0.929
22.755
309.990
3744.631
14185.962
5313.814
518.950
65.967
39.739
143.980
482.717
561.109
253.425
51.143
5.892
-0.072
-0.649
-0.638
-0.649
-0.659
-0.639
-0.601
-0.539
-0.419
-0.312
-0.328
-0.388
-0.392
-0.369
-0.354
-0.324
-0.301
-0.276
-0.216
-0.129
-0.137
-0.246
48.746
3.564
-0.585
-0.814
0.288
11.821
124.169
1014.415
2669.038
1412.800
335.910
306.956
190.678
477.867
2142.883
2146.009
464.379
53.019
6.072
0.588
0.088
0.514
0.773
0.355
-0.046
-0.001
0.588
2.405
3.746
2.263
0.315
-0.313
-0.404
-0.393
-0.378
-0.353
-0.314
-0.218
-0.083
-0.054
-0.201
52.891
2.839
-0.614
-0.841
-0.427
2.993
24.800
104.522
218.901
184.048
513.297
1179.222
526.023
472.795
1921.580
1919.311
462.666
60.300
14.648
5.702
5.702
11.399
14.358
9.186
5.875
7.639
13.610
42.271
78.924
39.393
7.247
0.370
-0.402
-0.432
-0.421
-0.405
-0.372
-0.296
-0.182
-0.153
-0.252
55.099
3.582
-0.428
-0.809
-0.756
-0.105
2.549
9.677
19.793
59.967
392.543
934.224
368.035
169.830
418.699
423.241
160.540
90.894
71.638
42.363
44.551
107.002
137.913
79.405
72.060
141.430
172.782
517.519
1387.876
477.081
43.313
2.753
-0.309
-0.480
-0.470
-0.461
-0.442
-0.398
-0.355
-0.340
-0.371
35.173
4.039
-0.200
-0.762
-0.812
-0.720
-0.402
0.302
2.451
15.140
72.890
141.428
75.786
32.781
49.441
68.676
141.339
401.945
863.462
599.361
277.486
631.044
925.885
437.322
1067.765
5321.349
4309.198
2382.616
7731.112
1775.680
106.078
5.430
-0.093
-0.216
-0.153
-0.293
-0.427
-0.473
-0.472
-0.481
-0.472
21.799
3.690
-0.170
-0.741
-0.808
-0.790
-0.724
-0.626
-0.195
2.337
9.594
13.027
8.208
4.153
8.461
39.598
365.417
5473.371
54930.379
31397.857
2377.243
1505.286
2170.199
1229.852
21031.906
100012.539
100060.094
9350.518
2541.219
768.563
58.822
3.778
1.875
5.767
6.893
3.649
0.620
-0.361
-0.524
-0.537
-0.540
11.278
1.945
-0.360
-0.760
-0.800
-0.771
-0.728
-0.681
-0.575
-0.153
0.809
0.728
0.034
0.042
3.724
49.786
1157.930
84896.328
100042.594
100029.063
18498.768
955.271
969.319
1437.863
84892.477
100025.477
100039.336
27447.729
601.910
89.496
13.325
6.081
32.478
154.912
208.961
78.781
11.929
0.942
-0.415
-0.563
-0.577
2.861
0.269
-0.610
-0.767
-0.756
-0.712
-0.641
-0.365
0.306
0.679
0.224
-0.399
-0.679
-0.505
2.250
43.070
1132.162
84849.359
100008.188
100007.883
18401.906
438.848
164.174
523.027
16193.953
100342.391
100535.117
6904.149
238.610
17.729
11.654
162.821
568.811
7510.194
17210.900
2384.044
118.834
8.557
0.672
-0.345
-0.550
-0.062
-0.563
-0.723
-0.732
-0.608
-0.312
0.203
1.675
5.714
9.513
5.218
0.754
-0.528
-0.614
0.673
16.956
258.094
5310.873
41317.684
27366.158
1920.691
115.853
28.122
92.772
969.537
6718.059
10345.314
1537.065
103.290
8.068
79.345
8886.343
7757.102
100027.180
100016.008
49009.762
598.219
49.678
10.233
2.748
0.612
-0.699
-0.733
-0.724
-0.539
0.348
2.721
6.268
10.148
21.798
33.423
18.390
3.141
-0.220
-0.641
-0.234
3.515
31.996
213.828
675.330
501.866
124.930
17.990
4.750
20.793
261.641
3472.673
7758.957
1111.168
63.849
4.121
31.129
1096.464
4516.224
100030.750
100195.281
58416.184
2318.102
635.725
107.755
45.376
18.978
-0.770
-0.726
-0.553
0.914
8.361
27.390
51.500
56.402
44.216
41.120
21.000
4.027
-0.123
-0.592
-0.530
0.083
3.008
12.144
25.036
21.290
8.867
1.743
0.403
5.136
55.421
385.215
677.128
179.956
17.311
1.045
2.654
36.248
548.843
8682.291
21790.934
44008.527
100135.273
14287.827
1220.546
1343.290
390.384
-0.726
-0.655
0.343
12.645
127.113
533.750
575.854
294.929
101.513
30.206
9.636
1.616
-0.320
-0.553
-0.546
-0.465
-0.159
0.478
1.122
0.897
0.238
-0.240
-0.343
0.458
5.705
22.533
29.768
12.772
2.013
-0.252
-0.095
4.415
44.356
366.736
7862.642
100089.219
100045.172
99322.445
28189.773
100052.648
8588.761
-0.664
-0.481
3.390
87.928
3391.203
79321.938
34961.801
1414.627
194.121
28.738
4.228
0.240
-0.449
-0.496
-0.487
-0.465
-0.415
-0.359
-0.316
-0.338
-0.387
-0.400
-0.390
-0.323
0.048
0.873
1.231
0.449
-0.260
-0.487
-0.466
0.450
9.481
143.849
3756.208
100009.461
100052.250
33454.434
100915.297
100043.398
41957.273
-0.586
-0.301
6.613
246.125
29506.691
100062.352
100213.867
6038.058
166.960
19.510
2.236
-0.147
-0.432
-0.428
-0.421
-0.381
-0.342
-0.323
-0.314
-0.322
-0.341
-0.359
-0.358
-0.351
-0.329
-0.288
-0.286
-0.354
-0.441
-0.476
-0.489
-0.236
2.953
36.506
417.115
3346.967
6770.233
2386.849
17373.074
57353.035
10465.038
-0.284
-0.310
4.509
144.614
8856.827
100016.859
100044.633
2058.541
71.318
7.322
0.679
-0.294
-0.390
-0.366
-0.340
-0.302
-0.274
-0.259
-0.251
-0.255
-0.266
-0.282
-0.294
-0.292
-0.287
-0.288
-0.301
-0.332
-0.389
-0.433
-0.449
-0.396
0.472
6.455
37.135
127.736
170.565
146.445
450.032
953.675
56364.828
1.164
-0.287
1.019
24.505
340.924
2012.514
1386.929
151.057
13.465
1.518
-0.125
-0.348
-0.351
-0.308
-0.267
-0.230
-0.209
-0.200
-0.195
-0.196
-0.199
-0.204
-0.214
-0.225
-0.235
-0.243
-0.256
-0.282
-0.325
-0.372
-0.395
-0.420
-0.275
0.608
3.367
7.429
9.611
10.543
18.824
35.297
202.547
5.888
0.034
-0.211
1.865
12.795
36.115
30.248
8.793
1.267
-0.111
-0.324
-0.329
-0.295
-0.249
-0.205
-0.176
-0.160
-0.151
-0.148
-0.149
-0.151
-0.156
-0.161
-0.169
-0.178
-0.189
-0.202
-0.222
-0.254
-0.301
-0.341
-0.374
-0.398
-0.329
-0.085
0.193
0.284
0.323
0.635
1.074
3.375
14.262
0.473
-0.390
-0.263
0.284
1.014
0.846
0.150
-0.226
-0.312
-0.302
-0.281
-0.241
-0.196
-0.160
-0.138
-0.126
-0.121
-0.119
-0.122
-0.124
-0.126
-0.131
-0.136
-0.143
-0.151
-0.163
-0.178
-0.204
-0.244
-0.295
-0.333
-0.358
-0.387
-0.410
-0.406
-0.415
-0.453
-0.499
-0.465
2.350
15.480
0.572
-0.378
-0.399
-0.368
-0.321
-0.300
-0.304
-0.298
-0.283
-0.266
-0.233
-0.188
-0.151
-0.126
-0.112
-0.105
-0.102
-0.102
-0.104
-0.107
-0.112
-0.116
-0.121
-0.127
-0.134
-0.142
-0.154
-0.173
-0.202
-0.246
-0.294
-0.329
-0.354
-0.388
-0.429
-0.467
-0.528
-0.580
-0.548
1.650
7.590
0.194
-0.367
-0.375
-0.363
-0.332
-0.306
-0.287
-0.271
-0.252
-0.217
-0.177
-0.143
-0.119
-0.103
-0.095
-0.091
-0.091
-0.091
-0.095
-0.100
-0.104
-0.111
-0.116
-0.122
-0.128
-0.134
-0.142
-0.153
-0.173
-0.202
-0.242
-0.286
-0.324
-0.362
-0.413
-0.479
-0.542
-0.580
-0.588
0.265
1.870
-0.168
-0.338
-0.328
-0.319
-0.295
-0.270
-0.247
-0.221
-0.190
-0.160
-0.133
-0.111
-0.097
-0.087
-0.083
-0.081
-0.084
-0.086
-0.091
-0.099
-0.106
-0.112
-0.120
-0.125
-0.129
-0.133
-0.138
-0.144
-0.156
-0.174
-0.201
-0.235
-0.276
-0.320
-0.374
-0.426
-0.486
-0.516
-0.421
0.102
0.004
-0.311
-0.301
-0.277
-0.256
-0.227
-0.204
-0.183
-0.162
-0.141
-0.121
-0.105
-0.092
-0.083
-0.076
-0.075
-0.076
-0.080
-0.086
-0.094
-0.103
-0.114
-0.122
-0.129
-0.134
-0.136
-0.139
-0.139
-0.141
-0.145
-0.157
-0.174
-0.200
-0.240
-0.291
-0.343
-0.381
-0.425
-0.167
1.674
9.078
-0.376
-0.331
-0.280
-0.245
-0.210
-0.183
-0.161
-0.143
-0.128
-0.114
-0.101
-0.089
-0.082
-0.077
-0.073
-0.072
-0.074
-0.080
-0.089
-0.100
-0.111
-0.123
-0.133
-0.141
-0.145
-0.148
-0.148
-0.148
-0.144
-0.143
-0.148
-0.159
-0.181
-0.216
-0.271
-0.311
-0.353
-0.202
2.219
24.266
172.512
-0.423
-0.329
-0.270
-0.222
-0.185
-0.159
-0.142
-0.126
-0.113
-0.103
-0.092
-0.083
-0.076
-0.074
-0.071
-0.072
-0.075
-0.083
-0.093
-0.107
-0.122
-0.132
-0.141
-0.145
-0.147
-0.152
-0.154
-0.154
-0.149
-0.146
-0.145
-0.152
-0.169
-0.206
-0.258
-0.291
-0.271
1.920
33.723
226.090
5062.743
-0.438
-0.339
-0.262
-0.210
-0.177
-0.154
-0.139
-0.125
-0.113
-0.103
-0.094
-0.085
-0.077
-0.074
-0.072
-0.074
-0.078
-0.087
-0.100
-0.116
-0.132
-0.141
-0.145
-0.150
-0.151
-0.153
-0.156
-0.160
-0.156
-0.151
-0.149
-0.152
-0.165
-0.204
-0.253
-0.285
-0.003
25.218
4723.438
22122.885
57393.660
-0.438
-0.347
-0.267
-0.216
-0.185
-0.165
-0.152
-0.142
-0.128
-0.117
-0.106
-0.095
-0.085
-0.079
-0.076
-0.078
-0.084
-0.092
-0.106
-0.124
-0.138
-0.145
-0.149
-0.151
-0.155
-0.158
-0.162
-0.163
-0.163
-0.157
-0.150
-0.152
-0.169
-0.203
-0.253
-0.292
0.066
37.644
21471.967
100432.438
23185.277
-0.425
-0.362
-0.292
-0.240
-0.212
-0.195
-0.185
-0.174
-0.161
-0.144
-0.131
-0.112
-0.099
-0.089
-0.084
-0.083
-0.087
-0.096
-0.110
-0.129
-0.145
-0.150
-0.153
-0.157
-0.160
-0.163
-0.166
-0.168
-0.171
-0.163
-0.155
-0.156
-0.171
-0.206
-0.260
-0.308
-0.249
4.026
107.016
262.144
954.780
-0.424
-0.384
-0.332
-0.284
-0.258
-0.242
-0.225
-0.204
-0.185
-0.169
-0.156
-0.138
-0.120
-0.104
-0.095
-0.092
-0.094
-0.103
-0.117
-0.133
-0.149
-0.155
-0.158
-0.164
-0.168
-0.170
-0.173
-0.175
-0.176
-0.169
-0.163
-0.163
-0.173
-0.206
-0.268
-0.329
-0.360
-0.154
1.699
9.930
53.370
-0.438
-0.413
-0.381
-0.336
-0.309
-0.279
-0.250
-0.226
-0.207
-0.189
-0.173
-0.158
-0.144
-0.123
-0.107
-0.100
-0.100
-0.109
-0.123
-0.138
-0.154
-0.163
-0.168
-0.174
-0.177
-0.179
-0.181
-0.185
-0.185
-0.177
-0.171
-0.171
-0.180
-0.209
-0.268
-0.347
-0.368
-0.385
-0.096
2.324
16.020
-0.455
-0.431
-0.406
-0.360
-0.327
-0.297
-0.268
-0.242
-0.224
-0.209
-0.190
-0.174
-0.164
-0.145
-0.125
-0.114
-0.113
-0.118
-0.130
-0.145
-0.160
-0.172
-0.181
-0.184
-0.189
-0.191
-0.195
-0.198
-0.192
-0.184
-0.180
-0.181
-0.189
-0.215
-0.268
-0.338
-0.381
-0.323
0.887
6.285
28.177
-0.470
-0.445
-0.417
-0.372
-0.331
-0.307
-0.285
-0.235
-0.198
-0.204
-0.208
-0.191
-0.178
-0.166
-0.145
-0.130
-0.127
-0.132
-0.141
-0.155
-0.169
-0.183
-0.193
-0.201
-0.204
-0.208
-0.211
-0.209
-0.202
-0.195
-0.191
-0.193
-0.203
-0.224
-0.272
-0.324
-0.372
-0.081
6.852
43.093
58.201
-0.485
-0.455
-0.420
-0.377
-0.337
-0.310
-0.283
-0.203
-0.146
-0.174
-0.218
-0.212
-0.197
-0.187
-0.166
-0.153
-0.149
-0.153
-0.161
-0.172
-0.184
-0.198
-0.207
-0.216
-0.221
-0.224
-0.224
-0.222
-0.217
-0.211
-0.207
-0.208
-0.217
-0.238
-0.279
-0.321
-0.357
-0.047
7.613
46.497
43.036
-0.500
-0.461
-0.418
-0.379
-0.335
-0.303
-0.274
-0.213
-0.161
-0.189
-0.232
-0.234
-0.221
-0.212
-0.195
-0.183
-0.182
-0.188
-0.197
-0.208
-0.217
-0.226
-0.233
-0.238
-0.239
-0.242
-0.241
-0.240
-0.236
-0.232
-0.228
-0.227
-0.237
-0.253
-0.288
-0.331
-0.358
-0.321
0.814
4.590
8.657
-0.505
-0.453
-0.411
-0.377
-0.328
-0.291
-0.284
-0.263
-0.237
-0.243
-0.259
-0.258
-0.250
-0.245
-0.232
-0.228
-0.233
-0.245
-0.256
-0.265
-0.270
-0.274
-0.275
-0.273
-0.271
-0.269
-0.265
-0.262
-0.259
-0.256
-0.255
-0.256
-0.262
-0.276
-0.304
-0.345
-0.374
-0.404
-0.383
-0.119
0.578
-0.492
-0.443
-0.398
-0.374
-0.338
-0.306
-0.304
-0.306
-0.294
-0.285
-0.285
-0.289
-0.290
-0.282
-0.271
-0.276
-0.288
-0.309
-0.327
-0.334
-0.332
-0.327
-0.321
-0.320
-0.317
-0.308
-0.298
-0.294
-0.291
-0.290
-0.291
-0.293
-0.300
-0.310
-0.332
-0.365
-0.403
-0.427
-0.463
-0.503
-0.492
-0.478
-0.427
-0.385
-0.366
-0.358
-0.338
-0.330
-0.321
-0.310
-0.306
-0.315
-0.325
-0.320
-0.308
-0.310
-0.327
-0.354
-0.382
-0.392
-0.395
-0.398
-0.396
-0.381
-0.369
-0.365
-0.359
-0.344
-0.336
-0.333
-0.336
-0.344
-0.349
-0.356
-0.363
-0.376
-0.397
-0.426
-0.459
-0.486
-0.534
-0.599
-0.460
-0.408
-0.371
-0.355
-0.353
-0.351
-0.339
-0.327
-0.322
-0.330
-0.347
-0.345
-0.337
-0.338
-0.327
-0.304
-0.305
-0.362
-0.438
-0.475
-0.476
-0.472
-0.465
-0.443
-0.426
-0.418
-0.405
-0.396
-0.396
-0.397
-0.399
-0.404
-0.414
-0.430
-0.441
-0.450
-0.459
-0.476
-0.511
-0.560
-0.599
-0.417
-0.382
-0.355
-0.338
-0.328
-0.322
-0.317
-0.320
-0.327
-0.344
-0.352
-0.349
-0.346
-0.231
0.194
1.128
1.619
1.059
0.109
-0.395
-0.516
-0.522
-0.539
-0.542
-0.515
-0.499
-0.489
-0.474
-0.454
-0.445
-0.445
-0.452
-0.467
-0.481
-0.497
-0.511
-0.509
-0.510
-0.531
-0.567
-0.588
102.236
7.015
-0.359
-0.839
-0.782
-0.369
1.189
4.736
7.852
5.589
1.646
-0.179
-0.626
-0.103
2.808
9.283
9.241
3.012
-0.098
-0.782
-0.813
-0.771
-0.696
-0.492
-0.158
0.084
-0.010
-0.272
-0.438
-0.450
-0.411
-0.360
-0.307
-0.260
-0.231
-0.222
-0.222
-0.225
-0.247
-0.287
-0.346
762.565
26.531
0.403
-0.814
-0.619
0.892
8.538
31.702
52.295
34.412
10.944
1.550
-0.192
1.117
8.547
24.955
24.522
8.537
0.703
-0.680
-0.789
-0.763
-0.719
-0.643
-0.558
-0.502
-0.515
-0.531
-0.513
-0.468
-0.427
-0.380
-0.321
-0.274
-0.247
-0.235
-0.227
-0.231
-0.250
-0.283
-0.331
1493.415
36.748
0.693
-0.809
-0.433
2.730
22.820
104.089
194.775
124.239
31.987
4.897
1.124
3.559
12.229
25.810
24.909
7.867
0.677
-0.621
-0.755
-0.764
-0.736
-0.685
-0.629
-0.586
-0.568
-0.548
-0.511
-0.477
-0.433
-0.376
-0.335
-0.302
-0.273
-0.252
-0.241
-0.245
-0.260
-0.287
-0.326
438.070
17.292
0.041
-0.844
-0.388
3.286
29.215
135.754
257.067
163.083
39.371
8.532
4.921
12.098
29.505
33.369
18.373
5.071
0.356
-0.579
-0.591
-0.476
-0.433
-0.510
-0.569
-0.568
-0.454
-0.211
-0.002
-0.147
-0.324
-0.376
-0.348
-0.332
-0.310
-0.281
-0.266
-0.269
-0.278
-0.299
-0.331
67.048
4.756
-0.485
-0.865
-0.559
1.829
15.206
62.062
114.104
75.989
27.592
17.041
13.769
27.294
62.850
68.581
28.076
5.970
0.619
0.024
0.966
2.854
3.729
2.067
0.620
0.321
1.829
7.400
12.669
7.235
1.506
-0.148
-0.375
-0.365
-0.361
-0.331
-0.312
-0.307
-0.307
-0.317
-0.339
61.066
4.227
-0.384
-0.835
-0.729
0.082
3.687
13.011
21.827
19.818
22.146
30.397
22.212
29.380
62.828
62.557
26.107
7.549
3.366
4.915
17.467
52.673
67.875
35.843
12.247
10.421
31.350
200.855
476.956
197.752
24.394
1.679
-0.302
-0.403
-0.398
-0.381
-0.363
-0.360
-0.354
-0.350
-0.360
85.322
9.215
0.373
-0.720
-0.798
-0.584
0.096
1.482
3.047
5.815
16.206
24.386
16.696
14.901
25.717
26.570
17.523
20.356
32.920
44.537
187.639
1016.818
1546.623
514.296
130.865
165.249
382.038
7723.060
56489.621
7679.136
245.012
8.730
-0.013
-0.441
-0.437
-0.430
-0.412
-0.410
-0.408
-0.402
-0.398
157.948
22.790
1.770
-0.546
-0.765
-0.726
-0.615
-0.425
-0.058
1.323
4.794
7.547
5.527
3.785
5.882
10.801
42.549
243.559
687.214
637.007
1525.663
20969.762
47560.789
6843.733
1591.836
6779.387
6067.595
94847.406
100057.273
94176.672
756.323
16.737
0.373
-0.194
-0.147
-0.259
-0.398
-0.448
-0.458
-0.460
-0.457
239.587
29.784
2.564
-0.449
-0.737
-0.729
-0.704
-0.659
-0.590
-0.284
0.323
0.806
0.423
0.224
1.829
19.295
287.881
5318.049
47563.340
31471.719
5478.972
98604.617
100034.602
21562.570
28040.959
100044.219
100342.664
26934.754
100282.477
15935.153
341.013
11.903
2.044
5.350
6.492
3.488
0.588
-0.341
-0.486
-0.500
-0.511
125.128
19.527
1.731
-0.513
-0.731
-0.710
-0.687
-0.654
-0.639
-0.623
-0.572
-0.540
-0.585
-0.456
2.082
41.914
1127.982
84843.000
100008.305
100075.172
19621.641
18715.199
41373.789
7229.325
100342.227
100027.305
100048.367
36385.836
1723.634
445.343
44.835
6.265
28.891
127.813
192.482
74.420
11.249
0.811
-0.405
-0.520
-0.527
29.342
5.693
0.232
-0.617
-0.691
-0.664
-0.653
-0.627
-0.578
-0.557
-0.618
-0.674
-0.676
-0.531
1.864
37.882
1126.123
73215.055
100002.422
100018.547
18534.488
1169.592
1430.147
1010.887
21018.635
100025.750
100030.977
7631.535
263.919
26.809
5.990
26.849
392.050
5764.434
12997.127
1893.062
108.015
6.878
0.326
-0.355
-0.476
3.701
0.556
-0.470
-0.654
-0.626
-0.555
-0.484
-0.377
-0.162
-0.071
-0.314
-0.565
-0.658
-0.574
0.641
16.684
257.273
4721.172
41316.996
27367.949
1932.140
149.998
72.211
119.988
848.733
4274.898
3089.713
542.127
55.316
5.379
6.264
99.717
3064.095
100004.641
100021.984
36009.547
500.620
26.907
5.653
2.538
1.031
-0.204
-0.535
-0.636
-0.582
-0.290
0.207
0.630
0.719
0.922
0.883
0.250
-0.377
-0.604
-0.603
-0.213
3.539
31.958
213.751
611.197
502.109
125.921
20.226
6.912
13.261
61.117
175.677
193.908
71.716
11.832
1.135
4.335
84.207
3055.732
100008.180
100049.656
36161.910
739.946
140.095
61.880
57.994
27.271
-0.679
-0.651
-0.536
0.299
3.789
10.484
11.038
6.385
3.370
1.712
0.526
-0.267
-0.531
-0.554
-0.478
0.135
3.060
12.196
25.085
21.359
8.299
1.914
0.383
1.454
8.107
25.723
34.578
15.073
2.680
-0.072
1.111
24.872
435.095
6598.404
15209.716
4026.385
3467.685
1161.425
1428.751
3061.101
751.719
-0.665
-0.600
0.103
8.038
79.282
277.735
230.774
52.061
10.573
2.473
0.360
-0.322
-0.490
-0.488
-0.481
-0.402
-0.104
0.533
1.174
0.947
0.276
-0.206
-0.358
-0.178
0.766
2.897
3.724
1.615
0.013
-0.461
-0.164
3.631
35.026
203.591
884.764
7686.507
14243.166
4645.558
100235.102
100021.961
26652.807
-0.618
-0.481
2.414
58.181
1564.277
18528.102
10241.495
552.320
31.632
3.411
0.179
-0.361
-0.441
-0.433
-0.420
-0.384
-0.348
-0.301
-0.273
-0.291
-0.346
-0.374
-0.369
-0.360
-0.292
-0.121
-0.077
-0.248
-0.424
-0.479
-0.457
0.145
4.748
41.068
421.430
3347.952
6819.088
6166.520
100162.836
100014.453
100004.422
-0.574
-0.347
4.911
160.126
10226.789
100004.750
100010.508
2296.106
54.634
3.508
0.051
-0.352
-0.391
-0.382
-0.358
-0.315
-0.289
-0.278
-0.280
-0.291
-0.312
-0.338
-0.345
-0.340
-0.329
-0.320
-0.323
-0.358
-0.413
-0.450
-0.466
-0.344
1.019
12.577
88.347
415.563
652.822
1548.271
57331.758
100009.844
17275.400
-0.428
-0.362
3.344
86.406
3377.088
79227.852
34590.184
963.085
34.945
1.805
-0.171
-0.348
-0.354
-0.325
-0.288
-0.257
-0.238
-0.227
-0.226
-0.232
-0.244
-0.262
-0.276
-0.281
-0.278
-0.278
-0.287
-0.311
-0.357
-0.404
-0.412
-0.398
-0.084
2.060
11.411
32.795
53.344
128.277
838.606
1670.280
570.671
0.174
-0.391
0.678
16.764
197.789
959.102
673.353
96.547
7.240
0.316
-0.309
-0.332
-0.312
-0.268
-0.226
-0.198
-0.184
-0.178
-0.178
-0.179
-0.184
-0.190
-0.198
-0.209
-0.220
-0.227
-0.240
-0.256
-0.286
-0.330
-0.360
-0.383
-0.368
-0.062
0.869
2.527
4.228
8.599
24.700
36.041
29.452
1.943
-0.263
-0.281
1.339
9.632
24.512
20.401
5.694
0.614
-0.246
-0.307
-0.289
-0.261
-0.216
-0.176
-0.153
-0.141
-0.135
-0.136
-0.137
-0.141
-0.145
-0.150
-0.156
-0.163
-0.174
-0.184
-0.198
-0.222
-0.261
-0.308
-0.339
-0.378
-0.386
-0.317
-0.217
-0.139
0.119
0.771
1.117
1.328
4.629
-0.051
-0.417
-0.302
0.127
0.692
0.550
0.044
-0.249
-0.288
-0.273
-0.253
-0.213
-0.169
-0.140
-0.123
-0.114
-0.110
-0.111
-0.113
-0.116
-0.119
-0.124
-0.129
-0.134
-0.141
-0.150
-0.161
-0.180
-0.210
-0.253
-0.300
-0.335
-0.367
-0.393
-0.414
-0.452
-0.498
-0.503
-0.499
0.477
5.046
0.002
-0.398
-0.391
-0.364
-0.318
-0.293
-0.289
-0.273
-0.257
-0.245
-0.206
-0.165
-0.134
-0.113
-0.103
-0.097
-0.095
-0.097
-0.099
-0.104
-0.108
-0.114
-0.119
-0.122
-0.128
-0.132
-0.141
-0.154
-0.175
-0.206
-0.250
-0.298
-0.336
-0.366
-0.406
-0.453
-0.514
-0.555
-0.563
0.284
2.614
-0.130
-0.377
-0.360
-0.344
-0.313
-0.287
-0.267
-0.249
-0.228
-0.193
-0.157
-0.128
-0.108
-0.096
-0.088
-0.086
-0.086
-0.089
-0.095
-0.101
-0.107
-0.113
-0.119
-0.123
-0.125
-0.129
-0.134
-0.140
-0.154
-0.174
-0.204
-0.243
-0.286
-0.331
-0.379
-0.440
-0.499
-0.537
-0.564
-0.260
0.518
-0.288
-0.336
-0.318
-0.301
-0.273
-0.248
-0.224
-0.200
-0.171
-0.147
-0.121
-0.104
-0.092
-0.083
-0.079
-0.080
-0.083
-0.089
-0.096
-0.105
-0.116
-0.123
-0.129
-0.134
-0.134
-0.136
-0.136
-0.137
-0.143
-0.154
-0.174
-0.200
-0.237
-0.283
-0.339
-0.392
-0.447
-0.492
-0.471
-0.290
-0.232
-0.338
-0.301
-0.273
-0.245
-0.216
-0.192
-0.171
-0.151
-0.132
-0.116
-0.101
-0.090
-0.081
-0.076
-0.076
-0.078
-0.084
-0.093
-0.104
-0.116
-0.128
-0.137
-0.140
-0.144
-0.146
-0.145
-0.145
-0.141
-0.141
-0.147
-0.156
-0.175
-0.207
-0.253
-0.308
-0.346
-0.397
-0.328
0.408
2.874
-0.402
-0.332
-0.281
-0.244
-0.209
-0.178
-0.159
-0.141
-0.124
-0.111
-0.100
-0.092
-0.082
-0.077
-0.074
-0.075
-0.079
-0.088
-0.101
-0.116
-0.130
-0.138
-0.141
-0.145
-0.147
-0.148
-0.150
-0.151
-0.150
-0.144
-0.144
-0.149
-0.163
-0.192
-0.241
-0.279
-0.315
-0.284
0.700
7.794
37.672
-0.417
-0.330
-0.273
-0.223
-0.188
-0.164
-0.144
-0.130
-0.117
-0.106
-0.095
-0.088
-0.081
-0.076
-0.073
-0.077
-0.083
-0.094
-0.110
-0.129
-0.139
-0.143
-0.147
-0.151
-0.151
-0.152
-0.152
-0.154
-0.156
-0.152
-0.148
-0.148
-0.159
-0.189
-0.236
-0.266
-0.282
0.669
10.758
54.796
433.685
-0.429
-0.338
-0.267
-0.218
-0.186
-0.165
-0.150
-0.139
-0.125
-0.113
-0.103
-0.091
-0.086
-0.080
-0.078
-0.081
-0.090
-0.102
-0.122
-0.139
-0.146
-0.151
-0.155
-0.157
-0.157
-0.157
-0.158
-0.159
-0.161
-0.162
-0.154
-0.152
-0.160
-0.191
-0.236
-0.266
-0.153
7.671
267.081
704.839
1682.288
-0.427
-0.347
-0.276
-0.233
-0.206
-0.187
-0.177
-0.166
-0.154
-0.137
-0.123
-0.108
-0.096
-0.089
-0.084
-0.088
-0.098
-0.111
-0.131
-0.147
-0.154
-0.160
-0.162
-0.155
-0.151
-0.158
-0.165
-0.166
-0.168
-0.169
-0.160
-0.158
-0.165
-0.193
-0.240
-0.275
-0.128
9.792
510.567
1298.764
1081.242
-0.426
-0.371
-0.311
-0.270
-0.248
-0.233
-0.220
-0.203
-0.185
-0.169
-0.155
-0.135
-0.117
-0.102
-0.096
-0.095
-0.103
-0.117
-0.137
-0.152
-0.161
-0.168
-0.168
-0.154
-0.147
-0.159
-0.173
-0.175
-0.176
-0.177
-0.171
-0.166
-0.171
-0.198
-0.246
-0.291
-0.294
1.332
23.132
50.927
132.906
-0.438
-0.407
-0.363
-0.326
-0.307
-0.279
-0.252
-0.230
-0.208
-0.189
-0.172
-0.159
-0.144
-0.123
-0.109
-0.105
-0.109
-0.125
-0.145
-0.160
-0.166
-0.174
-0.176
-0.169
-0.164
-0.174
-0.185
-0.188
-0.188
-0.191
-0.183
-0.175
-0.179
-0.202
-0.253
-0.313
-0.362
-0.286
0.474
3.247
13.137
-0.451
-0.432
-0.399
-0.358
-0.325
-0.302
-0.276
-0.242
-0.217
-0.208
-0.194
-0.175
-0.164
-0.149
-0.128
-0.117
-0.118
-0.130
-0.150
-0.166
-0.173
-0.183
-0.191
-0.192
-0.192
-0.199
-0.203
-0.205
-0.206
-0.206
-0.196
-0.189
-0.191
-0.210
-0.257
-0.332
-0.376
-0.393
-0.371
0.120
2.356
-0.462
-0.448
-0.419
-0.370
-0.334
-0.310
-0.242
-0.088
0.000
-0.078
-0.182
-0.194
-0.179
-0.171
-0.149
-0.133
-0.130
-0.138
-0.156
-0.175
-0.186
-0.194
-0.202
-0.211
-0.215
-0.221
-0.224
-0.227
-0.228
-0.223
-0.212
-0.204
-0.207
-0.222
-0.262
-0.333
-0.390
-0.409
-0.369
0.079
1.857
-0.481
-0.447
-0.409
-0.363
-0.322
-0.247
0.049
0.677
1.096
0.564
-0.026
-0.202
-0.199
-0.187
-0.172
-0.151
-0.144
-0.151
-0.164
-0.182
-0.199
-0.208
-0.217
-0.228
-0.238
-0.245
-0.252
-0.256
-0.255
-0.244
-0.232
-0.223
-0.224
-0.237
-0.274
-0.328
-0.378
-0.412
-0.237
0.514
2.407
-0.475
-0.377
-0.275
-0.222
-0.183
-0.019
0.603
2.064
2.955
1.662
0.228
-0.189
-0.221
-0.207
-0.195
-0.176
-0.167
-0.168
-0.180
-0.195
-0.212
-0.229
-0.241
-0.253
-0.264
-0.275
-0.284
-0.285
-0.278
-0.268
-0.258
-0.250
-0.249
-0.260
-0.289
-0.333
-0.372
-0.406
-0.240
0.377
1.602
-0.451
-0.241
-0.035
0.014
0.122
0.412
0.960
2.438
3.274
1.646
0.253
-0.203
-0.248
-0.235
-0.226
-0.206
-0.199
-0.200
-0.209
-0.220
-0.235
-0.249
-0.263
-0.279
-0.292
-0.302
-0.305
-0.305
-0.302
-0.298
-0.288
-0.281
-0.283
-0.290
-0.313
-0.350
-0.380
-0.414
-0.408
-0.217
0.244
-0.476
-0.263
-0.048
0.098
0.346
0.698
0.882
1.148
1.277
0.589
-0.066
-0.266
-0.281
-0.275
-0.265
-0.251
-0.246
-0.251
-0.260
-0.267
-0.276
-0.285
-0.294
-0.306
-0.315
-0.318
-0.316
-0.316
-0.320
-0.326
-0.326
-0.322
-0.320
-0.327
-0.343
-0.374
-0.405
-0.425
-0.455
-0.467
-0.403
-0.514
-0.385
-0.244
-0.092
0.239
0.574
0.515
0.278
0.067
-0.132
-0.280
-0.320
-0.326
-0.324
-0.304
-0.294
-0.296
-0.306
-0.320
-0.335
-0.341
-0.342
-0.344
-0.346
-0.347
-0.340
-0.335
-0.335
-0.344
-0.357
-0.367
-0.369
-0.369
-0.373
-0.383
-0.401
-0.432
-0.453
-0.475
-0.508
-0.543
-0.529
-0.463
-0.407
-0.312
-0.098
0.100
0.042
-0.154
-0.280
-0.335
-0.351
-0.364
-0.366
-0.354
-0.343
-0.345
-0.357
-0.377
-0.396
-0.407
-0.408
-0.412
-0.408
-0.406
-0.397
-0.379
-0.372
-0.372
-0.384
-0.404
-0.422
-0.431
-0.432
-0.432
-0.431
-0.437
-0.455
-0.483
-0.510
-0.537
-0.578
-0.520
-0.464
-0.433
-0.394
-0.322
-0.258
-0.270
-0.314
-0.350
-0.367
-0.388
-0.400
-0.396
-0.372
-0.318
-0.240
-0.209
-0.290
-0.417
-0.483
-0.491
-0.487
-0.486
-0.477
-0.466
-0.444
-0.428
-0.430
-0.447
-0.471
-0.488
-0.498
-0.501
-0.502
-0.499
-0.497
-0.502
-0.516
-0.537
-0.562
-0.588
-0.503
-0.455
-0.426
-0.407
-0.388
-0.374
-0.364
-0.361
-0.369
-0.393
-0.413
-0.414
-0.378
-0.164
0.596
2.188
3.051
2.112
0.540
-0.318
-0.557
-0.585
-0.580
-0.570
-0.552
-0.533
-0.515
-0.514
-0.517
-0.526
-0.538
-0.552
-0.558
-0.561
-0.562
-0.567
-0.565
-0.567
-0.564
-0.565
-0.583
78.017
8.707
0.030
0.113
0.303
-0.186
-0.361
-0.075
0.234
0.030
-0.315
-0.246
0.125
0.300
0.046
-0.073
-0.253
-0.553
-0.770
-0.820
-0.798
-0.734
-0.310
1.280
4.392
5.948
3.758
1.150
-0.127
-0.418
-0.410
-0.364
-0.307
-0.251
-0.213
-0.195
-0.195
-0.201
-0.218
-0.250
-0.294
4126.526
100.792
1.675
0.645
0.947
0.314
0.527
2.087
3.335
2.279
0.522
-0.302
-0.456
-0.353
-0.059
0.349
0.250
-0.334
-0.705
-0.799
-0.783
-0.739
-0.570
0.085
1.476
1.758
0.570
-0.215
-0.466
-0.471
-0.424
-0.384
-0.316
-0.259
-0.223
-0.209
-0.205
-0.208
-0.223
-0.246
-0.282
4323.391
106.180
1.710
0.221
0.465
0.300
1.659
5.673
8.585
6.692
2.105
-0.040
-0.493
-0.275
0.268
0.726
0.471
-0.244
-0.663
-0.751
-0.761
-0.746
-0.676
-0.399
0.355
0.371
-0.266
-0.500
-0.508
-0.476
-0.433
-0.378
-0.325
-0.282
-0.246
-0.228
-0.219
-0.221
-0.230
-0.246
-0.275
210.472
14.171
0.065
-0.543
-0.403
-0.056
1.936
6.721
10.998
7.970
2.708
0.299
-0.119
0.447
1.404
1.604
0.737
-0.200
-0.603
-0.650
-0.535
-0.351
-0.266
-0.326
-0.302
-0.368
-0.404
-0.175
0.053
-0.119
-0.321
-0.369
-0.330
-0.304
-0.280
-0.258
-0.243
-0.239
-0.244
-0.256
-0.278
36.013
3.189
-0.536
-0.807
-0.733
-0.418
0.972
3.720
6.228
4.608
1.789
0.590
0.474
1.452
3.158
3.168
1.353
-0.009
-0.391
0.045
1.984
5.258
6.765
3.827
1.042
0.280
1.833
8.011
13.877
7.933
1.681
-0.112
-0.349
-0.335
-0.327
-0.302
-0.281
-0.272
-0.271
-0.277
-0.292
46.921
5.967
0.029
-0.762
-0.795
-0.634
-0.108
0.792
1.497
1.380
0.948
0.938
0.829
1.618
2.909
2.922
1.586
0.683
1.256
6.177
32.266
113.893
148.694
68.404
17.756
8.107
33.452
246.709
599.192
245.003
29.493
1.884
-0.266
-0.370
-0.363
-0.352
-0.333
-0.321
-0.312
-0.310
-0.315
257.837
33.382
2.829
-0.478
-0.766
-0.715
-0.572
-0.356
-0.183
-0.016
0.346
0.574
0.488
0.626
1.389
1.789
2.657
6.705
14.955
51.819
459.796
3746.066
6739.886
1725.881
176.737
80.760
358.685
11850.946
100004.008
11831.412
273.067
10.538
0.061
-0.397
-0.391
-0.388
-0.370
-0.367
-0.367
-0.357
-0.351
2147.876
125.112
8.623
-0.013
-0.705
-0.701
-0.659
-0.610
-0.564
-0.459
-0.250
-0.125
-0.182
-0.197
0.184
2.191
16.043
74.989
204.709
341.363
6026.997
100008.578
100005.344
54858.570
1467.746
1187.463
1976.128
100213.992
100025.125
100002.430
958.807
20.195
0.414
-0.295
-0.260
-0.328
-0.388
-0.409
-0.419
-0.421
-0.405
4723.623
213.833
11.955
0.233
-0.651
-0.667
-0.652
-0.630
-0.614
-0.593
-0.550
-0.531
-0.552
-0.528
0.207
7.664
88.038
827.596
3758.823
2977.571
18826.830
100041.969
100017.000
100195.375
5727.824
24007.486
18800.406
26928.402
100095.711
25215.557
425.728
12.822
1.011
2.160
3.552
2.140
0.177
-0.370
-0.448
-0.462
-0.462
1719.850
113.786
7.980
0.023
-0.637
-0.654
-0.647
-0.621
-0.603
-0.605
-0.620
-0.631
-0.626
-0.541
0.684
16.745
257.362
5310.335
47559.121
27527.871
7226.221
100105.742
100025.617
47891.727
9608.558
100044.773
73264.828
4279.200
1725.782
543.662
48.463
4.636
10.257
40.913
137.511
78.775
7.729
0.249
-0.412
-0.461
-0.467
194.906
27.005
2.397
-0.383
-0.623
-0.614
-0.603
-0.594
-0.589
-0.587
-0.605
-0.620
-0.613
-0.527
0.688
16.700
257.226
4721.308
41319.789
27402.842
2329.816
3446.471
5998.236
1567.833
2803.614
18384.553
12496.700
1406.707
117.794
23.134
4.509
8.110
87.295
601.194
8051.269
3406.123
53.625
2.737
-0.129
-0.390
-0.431
16.574
3.445
0.002
-0.549
-0.582
-0.560
-0.540
-0.524
-0.529
-0.544
-0.568
-0.587
-0.593
-0.542
0.140
7.497
87.683
826.395
3341.327
2391.712
443.115
134.273
132.116
97.941
271.795
831.225
679.265
165.196
22.890
2.784
1.347
20.290
350.374
4483.859
11973.192
2681.431
115.234
8.333
1.914
1.450
0.748
0.912
-0.174
-0.523
-0.561
-0.487
-0.368
-0.316
-0.368
-0.418
-0.449
-0.496
-0.534
-0.533
-0.524
-0.295
1.636
14.302
73.872
178.217
149.351
46.832
13.195
7.953
8.733
22.049
44.000
41.274
16.218
3.255
0.121
0.921
20.146
349.951
5061.472
11308.891
1693.502
122.810
25.990
24.337
39.625
29.435
-0.553
-0.584
-0.547
-0.262
0.772
2.158
2.154
0.797
-0.062
-0.333
-0.427
-0.475
-0.477
-0.472
-0.426
-0.082
1.420
5.552
10.462
9.692
4.173
1.129
0.307
0.485
1.814
3.893
3.888
1.705
0.124
-0.402
0.132
7.597
87.056
601.772
1071.156
372.733
162.544
120.022
413.334
1251.898
1082.730
-0.630
-0.580
-0.293
1.991
15.319
39.646
33.190
9.578
1.369
-0.133
-0.376
-0.424
-0.435
-0.423
-0.400
-0.349
-0.178
0.164
0.523
0.388
0.001
-0.263
-0.354
-0.332
-0.184
0.049
0.067
-0.195
-0.423
-0.485
-0.345
1.269
11.715
44.917
103.005
203.826
284.491
595.934
9870.263
27248.035
4932.259
-0.600
-0.535
0.434
11.515
130.025
534.170
381.157
65.145
5.741
0.219
-0.335
-0.382
-0.392
-0.383
-0.345
-0.314
-0.297
-0.276
-0.264
-0.279
-0.324
-0.354
-0.350
-0.350
-0.354
-0.343
-0.346
-0.383
-0.424
-0.450
-0.462
-0.232
1.263
8.073
38.126
128.198
216.540
1124.278
41951.914
100018.672
12990.212
-0.577
-0.479
1.115
24.372
380.227
2283.852
1563.427
160.917
11.113
0.430
-0.315
-0.350
-0.354
-0.332
-0.294
-0.264
-0.247
-0.241
-0.249
-0.262
-0.282
-0.308
-0.330
-0.327
-0.317
-0.309
-0.312
-0.335
-0.380
-0.414
-0.428
-0.402
-0.026
2.177
11.516
36.108
65.026
411.951
6577.109
17210.875
2692.198
-0.532
-0.473
0.771
16.746
197.702
1081.493
756.355
95.958
7.555
0.197
-0.321
-0.327
-0.315
-0.275
-0.238
-0.217
-0.206
-0.203
-0.204
-0.212
-0.224
-0.239
-0.252
-0.260
-0.265
-0.265
-0.272
-0.290
-0.321
-0.357
-0.370
-0.380
-0.308
0.202
2.055
5.478
11.371
49.379
257.490
432.361
172.090
-0.367
-0.485
-0.069
4.123
29.521
95.638
78.265
16.935
1.811
-0.144
-0.305
-0.292
-0.269
-0.225
-0.189
-0.169
-0.161
-0.159
-0.161
-0.164
-0.169
-0.174
-0.181
-0.189
-0.196
-0.206
-0.213
-0.225
-0.247
-0.281
-0.318
-0.348
-0.369
-0.310
-0.079
0.332
1.120
4.251
13.040
16.807
9.333
0.078
-0.436
-0.396
0.202
2.572
6.103
5.095
1.616
0.028
-0.269
-0.271
-0.259
-0.226
-0.182
-0.152
-0.135
-0.126
-0.124
-0.125
-0.128
-0.131
-0.135
-0.140
-0.145
-0.149
-0.156
-0.165
-0.175
-0.193
-0.222
-0.262
-0.300
-0.339
-0.374
-0.374
-0.360
-0.328
-0.141
0.262
0.444
0.162
0.585
-0.368
-0.433
-0.371
-0.189
0.024
-0.011
-0.179
-0.261
-0.258
-0.246
-0.226
-0.180
-0.145
-0.121
-0.110
-0.105
-0.104
-0.104
-0.107
-0.110
-0.115
-0.120
-0.124
-0.128
-0.132
-0.138
-0.146
-0.160
-0.181
-0.212
-0.255
-0.294
-0.336
-0.369
-0.392
-0.425
-0.470
-0.481
-0.500
-0.353
0.698
-0.339
-0.410
-0.380
-0.354
-0.316
-0.287
-0.266
-0.252
-0.238
-0.217
-0.177
-0.142
-0.118
-0.102
-0.094
-0.092
-0.092
-0.094
-0.098
-0.103
-0.110
-0.116
-0.119
-0.122
-0.124
-0.129
-0.133
-0.142
-0.155
-0.177
-0.208
-0.248
-0.290
-0.330
-0.373
-0.410
-0.464
-0.506
-0.539
-0.403
0.246
-0.351
-0.381
-0.352
-0.322
-0.288
-0.263
-0.240
-0.225
-0.202
-0.169
-0.139
-0.114
-0.099
-0.089
-0.085
-0.086
-0.087
-0.092
-0.098
-0.107
-0.116
-0.123
-0.128
-0.132
-0.132
-0.132
-0.133
-0.135
-0.142
-0.154
-0.175
-0.202
-0.236
-0.279
-0.327
-0.382
-0.445
-0.484
-0.512
-0.481
-0.201
-0.366
-0.338
-0.312
-0.283
-0.251
-0.227
-0.202
-0.179
-0.154
-0.133
-0.113
-0.097
-0.087
-0.081
-0.080
-0.083
-0.088
-0.095
-0.106
-0.120
-0.131
-0.138
-0.142
-0.145
-0.146
-0.144
-0.142
-0.139
-0.139
-0.143
-0.154
-0.173
-0.201
-0.237
-0.283
-0.340
-0.390
-0.443
-0.467
-0.465
-0.390
-0.356
-0.306
-0.273
-0.235
-0.204
-0.180
-0.160
-0.140
-0.124
-0.109
-0.098
-0.088
-0.080
-0.077
-0.079
-0.084
-0.093
-0.106
-0.122
-0.136
-0.142
-0.146
-0.147
-0.148
-0.149
-0.149
-0.151
-0.150
-0.146
-0.141
-0.147
-0.158
-0.181
-0.217
-0.264
-0.304
-0.347
-0.384
-0.253
0.168
-0.420
-0.341
-0.288
-0.243
-0.205
-0.177
-0.156
-0.138
-0.123
-0.111
-0.099
-0.091
-0.082
-0.079
-0.078
-0.081
-0.088
-0.101
-0.120
-0.139
-0.146
-0.150
-0.152
-0.155
-0.155
-0.155
-0.152
-0.153
-0.154
-0.153
-0.147
-0.146
-0.153
-0.174
-0.210
-0.254
-0.281
-0.318
-0.157
0.941
4.472
-0.416
-0.336
-0.275
-0.226
-0.191
-0.169
-0.149
-0.134
-0.123
-0.111
-0.100
-0.091
-0.084
-0.082
-0.079
-0.084
-0.094
-0.110
-0.132
-0.148
-0.155
-0.160
-0.158
-0.143
-0.136
-0.143
-0.157
-0.159
-0.158
-0.160
-0.157
-0.150
-0.155
-0.175
-0.215
-0.247
-0.276
-0.207
0.766
5.487
24.047
-0.425
-0.335
-0.271
-0.227
-0.197
-0.177
-0.164
-0.153
-0.140
-0.125
-0.112
-0.101
-0.092
-0.088
-0.087
-0.092
-0.105
-0.126
-0.147
-0.158
-0.167
-0.165
-0.122
-0.034
0.008
-0.041
-0.126
-0.163
-0.167
-0.165
-0.165
-0.158
-0.160
-0.180
-0.219
-0.250
-0.272
0.185
4.495
14.573
54.975
-0.419
-0.347
-0.287
-0.251
-0.229
-0.214
-0.202
-0.190
-0.176
-0.161
-0.141
-0.126
-0.109
-0.098
-0.098
-0.101
-0.115
-0.137
-0.157
-0.166
-0.177
-0.147
-0.018
0.192
0.329
0.166
-0.041
-0.159
-0.177
-0.175
-0.175
-0.169
-0.169
-0.188
-0.227
-0.260
-0.283
0.278
5.212
14.349
42.366
-0.428
-0.384
-0.332
-0.303
-0.285
-0.269
-0.245
-0.222
-0.202
-0.186
-0.168
-0.157
-0.137
-0.120
-0.110
-0.110
-0.122
-0.145
-0.164
-0.176
-0.183
-0.134
0.078
0.399
0.553
0.359
0.021
-0.154
-0.192
-0.189
-0.190
-0.182
-0.179
-0.194
-0.234
-0.277
-0.319
-0.212
0.893
3.607
12.258
-0.450
-0.417
-0.378
-0.349
-0.325
-0.299
-0.273
-0.247
-0.227
-0.208
-0.189
-0.173
-0.164
-0.146
-0.128
-0.122
-0.131
-0.154
-0.174
-0.185
-0.194
-0.154
0.024
0.301
0.429
0.261
-0.032
-0.178
-0.212
-0.210
-0.209
-0.198
-0.194
-0.206
-0.242
-0.296
-0.346
-0.383
-0.292
0.176
1.639
-0.461
-0.440
-0.403
-0.364
-0.331
-0.311
-0.250
-0.090
0.001
-0.093
-0.187
-0.194
-0.178
-0.170
-0.150
-0.137
-0.143
-0.160
-0.183
-0.194
-0.205
-0.197
-0.117
0.022
0.086
-0.022
-0.160
-0.231
-0.240
-0.237
-0.233
-0.220
-0.213
-0.220
-0.252
-0.310
-0.375
-0.409
-0.427
-0.388
-0.106
-0.471
-0.426
-0.372
-0.334
-0.313
-0.181
0.406
2.004
2.690
1.520
0.243
-0.169
-0.197
-0.185
-0.175
-0.156
-0.154
-0.168
-0.191
-0.205
-0.217
-0.229
-0.220
-0.192
-0.181
-0.215
-0.258
-0.278
-0.276
-0.273
-0.263
-0.246
-0.235
-0.241
-0.266
-0.320
-0.392
-0.430
-0.440
-0.441
-0.335
-0.367
-0.048
0.249
0.237
0.115
0.671
4.266
15.586
24.582
11.718
2.243
0.063
-0.214
-0.205
-0.197
-0.176
-0.169
-0.176
-0.195
-0.217
-0.231
-0.246
-0.260
-0.274
-0.287
-0.302
-0.314
-0.319
-0.320
-0.315
-0.297
-0.278
-0.269
-0.270
-0.288
-0.332
-0.390
-0.435
-0.450
-0.438
-0.345
0.107
1.790
3.488
2.867
2.089
3.630
12.897
59.190
95.950
39.468
6.778
0.422
-0.219
-0.230
-0.220
-0.200
-0.188
-0.192
-0.207
-0.229
-0.249
-0.266
-0.284
-0.305
-0.324
-0.335
-0.342
-0.347
-0.352
-0.349
-0.336
-0.318
-0.310
-0.308
-0.322
-0.354
-0.398
-0.432
-0.452
-0.453
-0.391
0.824
4.936
9.884
7.733
6.573
9.883
19.074
61.371
106.737
43.523
6.755
0.395
-0.247
-0.261
-0.252
-0.232
-0.219
-0.221
-0.231
-0.247
-0.267
-0.291
-0.315
-0.336
-0.345
-0.352
-0.361
-0.363
-0.363
-0.367
-0.372
-0.365
-0.356
-0.354
-0.362
-0.387
-0.422
-0.443
-0.456
-0.473
-0.458
0.797
4.948
9.211
8.860
10.721
16.402
17.854
23.995
30.928
14.227
2.648
0.014
-0.303
-0.306
-0.300
-0.279
-0.267
-0.269
-0.275
-0.284
-0.297
-0.316
-0.339
-0.357
-0.359
-0.365
-0.368
-0.369
-0.374
-0.385
-0.403
-0.414
-0.406
-0.400
-0.401
-0.415
-0.445
-0.470
-0.475
-0.487
-0.508
-0.016
1.610
3.498
4.495
8.345
14.579
12.219
7.468
4.736
2.120
0.226
-0.291
-0.361
-0.360
-0.347
-0.326
-0.320
-0.324
-0.331
-0.342
-0.351
-0.362
-0.375
-0.376
-0.375
-0.376
-0.379
-0.383
-0.397
-0.421
-0.445
-0.462
-0.456
-0.441
-0.433
-0.437
-0.457
-0.489
-0.509
-0.512
-0.528
-0.483
-0.125
0.353
1.144
3.244
5.549
4.802
2.315
0.599
-0.095
-0.337
-0.401
-0.410
-0.404
-0.386
-0.374
-0.376
-0.389
-0.401
-0.410
-0.420
-0.430
-0.432
-0.419
-0.409
-0.404
-0.406
-0.414
-0.439
-0.470
-0.501
-0.519
-0.515
-0.496
-0.481
-0.476
-0.484
-0.507
-0.535
-0.549
-0.554
-0.591
-0.518
-0.392
-0.099
0.498
1.048
0.963
0.255
-0.199
-0.372
-0.416
-0.439
-0.446
-0.421
-0.356
-0.269
-0.225
-0.294
-0.415
-0.491
-0.508
-0.511
-0.517
-0.495
-0.471
-0.458
-0.456
-0.470
-0.501
-0.542
-0.574
-0.594
-0.588
-0.565
-0.546
-0.535
-0.533
-0.544
-0.564
-0.567
-0.567
-0.585
-0.541
-0.497
-0.423
-0.301
-0.199
-0.199
-0.302
-0.381
-0.422
-0.446
-0.464
-0.437
-0.225
0.511
2.020
2.829
1.952
0.475
-0.347
-0.582
-0.613
-0.611
-0.599
-0.562
-0.539
-0.535
-0.550
-0.581
-0.612
-0.635
-0.643
-0.631
-0.609
-0.596
-0.588
-0.585
-0.588
-0.590
-0.581
-0.573
97.036
11.048
5.470
19.793
24.008
9.240
1.181
-0.509
-0.658
-0.511
0.434
4.032
10.185
12.003
6.234
1.436
-0.317
-0.696
-0.782
-0.795
-0.773
-0.433
2.592
21.408
84.267
103.395
43.624
9.153
1.066
-0.301
-0.419
-0.367
-0.312
-0.247
-0.202
-0.177
-0.168
-0.169
-0.181
-0.205
-0.240
72279.727
264.380
11.366
38.886
47.315
18.069
2.561
-0.221
-0.438
-0.479
-0.357
0.382
1.576
1.750
0.761
-0.172
-0.595
-0.727
-0.769
-0.786
-0.767
-0.588
0.712
9.918
57.335
58.812
13.617
2.321
-0.129
-0.460
-0.431
-0.384
-0.317
-0.249
-0.205
-0.181
-0.174
-0.175
-0.185
-0.203
-0.228
72294.867
265.160
7.850
21.809
26.441
11.246
1.545
-0.078
-0.070
-0.257
-0.482
-0.508
-0.383
-0.320
-0.454
-0.605
-0.688
-0.721
-0.734
-0.753
-0.753
-0.691
-0.245
5.826
68.159
59.873
4.921
0.057
-0.455
-0.479
-0.431
-0.382
-0.319
-0.263
-0.221
-0.197
-0.185
-0.188
-0.195
-0.206
-0.223
112.745
11.911
1.428
4.140
5.114
2.232
0.095
-0.134
-0.001
-0.147
-0.440
-0.617
-0.635
-0.588
-0.556
-0.571
-0.622
-0.662
-0.682
-0.665
-0.564
-0.352
-0.204
0.824
6.479
5.672
0.456
-0.283
-0.242
-0.295
-0.391
-0.371
-0.317
-0.284
-0.248
-0.220
-0.206
-0.207
-0.209
-0.215
-0.227
11.639
1.481
-0.383
-0.190
-0.112
-0.370
-0.501
-0.356
-0.201
-0.298
-0.489
-0.598
-0.614
-0.549
-0.439
-0.437
-0.528
-0.603
-0.538
-0.040
1.610
4.461
5.755
3.250
0.965
0.132
0.654
3.354
5.424
3.365
0.545
-0.253
-0.331
-0.303
-0.287
-0.258
-0.239
-0.233
-0.228
-0.228
-0.237
54.278
9.162
0.578
-0.643
-0.741
-0.708
-0.651
-0.540
-0.482
-0.505
-0.544
-0.579
-0.591
-0.533
-0.442
-0.422
-0.450
-0.350
0.337
4.783
27.182
87.579
113.836
57.366
12.891
3.843
11.856
64.557
130.020
64.009
10.549
0.668
-0.310
-0.342
-0.327
-0.307
-0.287
-0.272
-0.260
-0.255
-0.254
831.707
74.079
5.641
-0.260
-0.723
-0.700
-0.669
-0.623
-0.590
-0.572
-0.557
-0.566
-0.584
-0.564
-0.508
-0.381
0.080
1.519
5.568
34.572
342.396
2386.490
4202.686
1127.150
120.513
26.595
82.410
963.744
3377.773
958.820
70.704
4.158
-0.161
-0.363
-0.347
-0.335
-0.316
-0.313
-0.307
-0.292
-0.281
16134.963
413.191
17.890
0.529
-0.653
-0.673
-0.647
-0.607
-0.576
-0.567
-0.559
-0.569
-0.584
-0.578
-0.485
0.119
3.305
13.709
33.056
159.563
3754.103
100001.945
100001.336
23935.396
792.042
147.951
268.158
4446.031
25214.082
4414.294
177.816
7.272
-0.004
-0.367
-0.341
-0.346
-0.349
-0.346
-0.352
-0.347
-0.322
63295.109
746.604
26.973
1.029
-0.577
-0.627
-0.605
-0.580
-0.557
-0.552
-0.560
-0.574
-0.571
-0.553
-0.330
1.594
14.281
74.586
189.803
383.588
11061.353
100007.922
100004.180
100029.609
1740.380
669.676
600.797
1687.726
6686.986
1564.723
95.688
5.016
0.065
0.380
1.574
1.197
-0.082
-0.365
-0.385
-0.395
-0.378
12490.575
340.954
16.599
0.554
-0.549
-0.587
-0.580
-0.571
-0.553
-0.547
-0.556
-0.565
-0.552
-0.520
-0.113
3.605
34.753
214.335
683.316
638.241
3465.575
98506.070
100006.297
23971.270
986.138
1159.539
934.704
331.536
298.543
119.776
16.975
1.517
1.772
14.279
167.890
121.997
5.724
-0.146
-0.386
-0.397
-0.398
675.162
62.124
4.907
-0.127
-0.564
-0.562
-0.556
-0.541
-0.530
-0.525
-0.528
-0.540
-0.535
-0.505
-0.090
3.632
32.026
214.010
678.157
531.755
435.242
2154.852
3345.893
1042.308
267.585
512.108
415.914
121.075
26.444
7.945
1.589
1.218
10.173
150.410
72290.805
17088.230
46.632
0.675
-0.342
-0.383
-0.392
37.562
7.402
0.574
-0.465
-0.537
-0.520
-0.508
-0.485
-0.479
-0.483
-0.491
-0.501
-0.495
-0.479
-0.249
1.679
14.335
73.942
178.753
153.194
68.164
82.032
106.775
56.541
46.533
82.428
68.266
25.512
5.235
0.631
-0.033
2.806
24.664
170.502
8962.758
3902.397
35.077
1.555
0.228
0.589
0.484
2.210
0.199
-0.436
-0.525
-0.498
-0.477
-0.456
-0.439
-0.431
-0.435
-0.449
-0.456
-0.447
-0.435
-0.356
0.244
3.158
12.276
25.233
21.930
10.375
6.501
5.725
4.378
5.922
9.247
8.362
3.431
0.644
-0.310
-0.182
2.789
24.017
118.781
183.877
82.877
14.278
4.049
7.264
54.825
68.622
-0.430
-0.533
-0.539
-0.468
-0.292
-0.062
-0.094
-0.275
-0.380
-0.394
-0.403
-0.418
-0.412
-0.388
-0.361
-0.246
0.210
1.361
2.497
2.314
1.045
0.277
0.058
0.042
0.257
0.582
0.509
0.029
-0.332
-0.465
-0.346
1.088
9.135
34.920
47.767
26.417
12.671
16.309
79.794
11002.694
43831.469
-0.619
-0.571
-0.490
-0.120
1.314
3.101
2.587
0.799
-0.170
-0.358
-0.370
-0.382
-0.382
-0.350
-0.318
-0.301
-0.253
-0.147
-0.050
-0.083
-0.217
-0.317
-0.346
-0.347
-0.332
-0.309
-0.329
-0.391
-0.437
-0.458
-0.442
-0.081
1.534
5.859
10.244
12.898
17.209
56.815
328.947
17549.277
72416.773
-0.611
-0.568
-0.379
1.025
7.272
18.458
15.365
4.654
0.413
-0.294
-0.345
-0.350
-0.345
-0.312
-0.279
-0.259
-0.253
-0.254
-0.261
-0.274
-0.297
-0.320
-0.334
-0.337
-0.339
-0.336
-0.342
-0.359
-0.389
-0.415
-0.425
-0.389
-0.092
0.889
3.371
7.965
15.779
84.283
602.455
1109.384
451.997
-0.596
-0.555
-0.256
2.048
15.301
39.365
32.540
8.866
0.927
-0.242
-0.325
-0.321
-0.303
-0.264
-0.238
-0.224
-0.213
-0.214
-0.222
-0.234
-0.252
-0.276
-0.298
-0.307
-0.300
-0.292
-0.294
-0.310
-0.343
-0.369
-0.366
-0.374
-0.340
-0.012
1.016
3.059
7.667
43.360
232.142
389.218
141.093
-0.572
-0.534
-0.306
1.490
10.574
26.894
22.305
6.140
0.651
-0.237
-0.296
-0.287
-0.263
-0.221
-0.194
-0.182
-0.179
-0.181
-0.185
-0.193
-0.202
-0.213
-0.222
-0.231
-0.236
-0.240
-0.245
-0.254
-0.271
-0.297
-0.319
-0.335
-0.356
-0.286
-0.023
0.426
1.805
8.884
31.489
45.004
21.859
-0.535
-0.519
-0.424
0.191
2.582
6.116
5.105
1.623
0.039
-0.262
-0.267
-0.257
-0.223
-0.183
-0.158
-0.145
-0.142
-0.141
-0.143
-0.148
-0.153
-0.159
-0.164
-0.169
-0.174
-0.178
-0.185
-0.193
-0.208
-0.234
-0.269
-0.299
-0.334
-0.354
-0.329
-0.279
-0.090
0.774
2.583
3.714
1.889
-0.458
-0.496
-0.459
-0.334
0.024
0.480
0.440
-0.012
-0.231
-0.252
-0.244
-0.227
-0.185
-0.152
-0.130
-0.117
-0.113
-0.113
-0.113
-0.118
-0.122
-0.127
-0.130
-0.135
-0.139
-0.143
-0.149
-0.154
-0.167
-0.187
-0.218
-0.252
-0.287
-0.325
-0.347
-0.364
-0.378
-0.336
-0.224
-0.166
-0.313
-0.358
-0.468
-0.438
-0.402
-0.341
-0.269
-0.249
-0.256
-0.250
-0.237
-0.220
-0.186
-0.151
-0.124
-0.106
-0.099
-0.097
-0.097
-0.099
-0.103
-0.107
-0.113
-0.118
-0.122
-0.125
-0.127
-0.131
-0.134
-0.144
-0.158
-0.179
-0.210
-0.246
-0.282
-0.315
-0.337
-0.365
-0.402
-0.439
-0.461
-0.481
-0.333
-0.442
-0.415
-0.379
-0.335
-0.297
-0.268
-0.245
-0.228
-0.213
-0.183
-0.149
-0.125
-0.105
-0.093
-0.089
-0.089
-0.091
-0.093
-0.101
-0.107
-0.114
-0.120
-0.126
-0.128
-0.129
-0.129
-0.130
-0.133
-0.141
-0.155
-0.175
-0.201
-0.235
-0.272
-0.312
-0.347
-0.388
-0.432
-0.459
-0.479
-0.370
-0.409
-0.382
-0.354
-0.310
-0.269
-0.243
-0.221
-0.200
-0.173
-0.147
-0.123
-0.105
-0.092
-0.084
-0.084
-0.085
-0.090
-0.096
-0.108
-0.119
-0.128
-0.138
-0.142
-0.145
-0.144
-0.141
-0.137
-0.136
-0.135
-0.141
-0.153
-0.171
-0.195
-0.224
-0.263
-0.307
-0.360
-0.413
-0.439
-0.465
-0.416
-0.382
-0.343
-0.308
-0.268
-0.232
-0.205
-0.182
-0.159
-0.138
-0.119
-0.105
-0.092
-0.083
-0.080
-0.081
-0.087
-0.095
-0.107
-0.122
-0.137
-0.147
-0.151
-0.153
-0.152
-0.152
-0.152
-0.151
-0.146
-0.140
-0.139
-0.141
-0.152
-0.169
-0.197
-0.232
-0.278
-0.324
-0.372
-0.412
-0.439
-0.428
-0.362
-0.318
-0.273
-0.228
-0.196
-0.170
-0.151
-0.134
-0.116
-0.103
-0.096
-0.086
-0.081
-0.080
-0.083
-0.091
-0.105
-0.124
-0.143
-0.151
-0.158
-0.160
-0.161
-0.162
-0.159
-0.155
-0.155
-0.155
-0.152
-0.144
-0.139
-0.145
-0.159
-0.184
-0.222
-0.263
-0.297
-0.343
-0.386
-0.375
-0.420
-0.354
-0.298
-0.245
-0.205
-0.176
-0.154
-0.137
-0.122
-0.110
-0.099
-0.090
-0.085
-0.082
-0.081
-0.088
-0.100
-0.118
-0.142
-0.155
-0.165
-0.172
-0.166
-0.143
-0.129
-0.140
-0.158
-0.162
-0.160
-0.160
-0.155
-0.146
-0.146
-0.158
-0.184
-0.226
-0.254
-0.284
-0.316
-0.248
0.036
-0.422
-0.346
-0.280
-0.232
-0.197
-0.172
-0.157
-0.141
-0.127
-0.116
-0.104
-0.095
-0.088
-0.086
-0.087
-0.095
-0.112
-0.134
-0.156
-0.169
-0.180
-0.155
-0.034
0.163
0.257
0.142
-0.047
-0.152
-0.169
-0.166
-0.166
-0.155
-0.153
-0.162
-0.191
-0.230
-0.254
-0.285
-0.261
0.138
1.177
-0.418
-0.338
-0.276
-0.237
-0.210
-0.192
-0.179
-0.168
-0.154
-0.139
-0.123
-0.111
-0.100
-0.095
-0.095
-0.107
-0.126
-0.151
-0.171
-0.183
-0.177
-0.018
0.551
1.626
2.077
1.383
0.458
-0.044
-0.171
-0.176
-0.174
-0.169
-0.162
-0.172
-0.200
-0.238
-0.261
-0.290
-0.166
0.511
2.390
-0.420
-0.349
-0.301
-0.269
-0.251
-0.240
-0.227
-0.209
-0.193
-0.177
-0.159
-0.140
-0.122
-0.110
-0.109
-0.118
-0.138
-0.166
-0.183
-0.194
-0.136
0.308
1.908
5.302
7.220
4.541
1.490
0.175
-0.159
-0.192
-0.187
-0.186
-0.178
-0.183
-0.212
-0.250
-0.279
-0.311
-0.198
0.385
1.957
-0.435
-0.389
-0.351
-0.331
-0.317
-0.291
-0.265
-0.240
-0.219
-0.200
-0.181
-0.169
-0.156
-0.136
-0.127
-0.131
-0.149
-0.177
-0.192
-0.206
-0.103
0.595
3.317
9.094
12.412
7.780
2.606
0.375
-0.152
-0.212
-0.210
-0.206
-0.193
-0.197
-0.224
-0.265
-0.301
-0.346
-0.336
-0.123
0.463
-0.449
-0.422
-0.383
-0.360
-0.333
-0.314
-0.289
-0.241
-0.205
-0.205
-0.206
-0.189
-0.176
-0.167
-0.150
-0.146
-0.160
-0.187
-0.205
-0.216
-0.133
0.469
2.601
7.189
9.802
6.636
2.016
0.259
-0.196
-0.244
-0.238
-0.232
-0.215
-0.216
-0.238
-0.282
-0.331
-0.380
-0.409
-0.376
-0.252
-0.470
-0.439
-0.398
-0.365
-0.338
-0.275
-0.006
0.668
0.983
0.496
-0.026
-0.199
-0.193
-0.185
-0.175
-0.163
-0.172
-0.198
-0.215
-0.229
-0.200
0.074
1.103
3.015
3.813
2.540
0.792
-0.065
-0.272
-0.286
-0.278
-0.265
-0.246
-0.242
-0.257
-0.297
-0.360
-0.414
-0.430
-0.443
-0.443
-0.389
-0.109
0.144
0.076
0.004
0.509
4.153
15.528
24.564
11.719
2.245
0.064
-0.210
-0.203
-0.199
-0.183
-0.183
-0.205
-0.226
-0.244
-0.255
-0.192
0.061
0.502
0.685
0.409
-0.050
-0.288
-0.342
-0.336
-0.327
-0.306
-0.285
-0.276
-0.285
-0.317
-0.376
-0.433
-0.448
-0.454
-0.407
0.637
4.070
7.387
5.265
3.257
6.089
38.621
246.410
476.591
160.174
18.567
1.234
-0.173
-0.225
-0.216
-0.203
-0.197
-0.212
-0.239
-0.258
-0.278
-0.294
-0.273
-0.230
-0.217
-0.273
-0.348
-0.378
-0.380
-0.381
-0.373
-0.352
-0.332
-0.320
-0.324
-0.349
-0.394
-0.433
-0.455
-0.448
-0.299
5.915
35.678
78.770
47.094
22.088
34.520
164.378
2291.524
6671.838
1221.431
70.841
3.556
-0.083
-0.252
-0.240
-0.228
-0.214
-0.223
-0.246
-0.272
-0.294
-0.319
-0.351
-0.378
-0.387
-0.396
-0.396
-0.396
-0.401
-0.407
-0.406
-0.394
-0.381
-0.370
-0.371
-0.389
-0.422
-0.444
-0.457
-0.440
-0.235
16.619
144.229
382.175
191.398
87.585
159.472
274.587
2633.187
7684.583
1381.397
78.286
3.872
-0.113
-0.288
-0.276
-0.261
-0.245
-0.248
-0.263
-0.287
-0.316
-0.345
-0.377
-0.393
-0.404
-0.407
-0.405
-0.408
-0.420
-0.424
-0.425
-0.430
-0.426
-0.414
-0.410
-0.425
-0.454
-0.472
-0.473
-0.459
-0.301
16.594
130.140
343.570
187.605
173.771
418.984
326.320
414.480
683.342
221.380
22.402
1.425
-0.251
-0.337
-0.328
-0.311
-0.295
-0.295
-0.302
-0.316
-0.339
-0.373
-0.398
-0.406
-0.417
-0.395
-0.342
-0.326
-0.387
-0.441
-0.454
-0.459
-0.466
-0.451
-0.439
-0.444
-0.466
-0.488
-0.502
-0.498
-0.430
5.285
32.625
73.863
62.815
132.900
311.982
239.542
83.031
42.552
16.506
2.957
-0.019
-0.387
-0.401
-0.391
-0.367
-0.354
-0.353
-0.359
-0.370
-0.382
-0.404
-0.414
-0.419
-0.417
-0.327
-0.156
-0.108
-0.290
-0.446
-0.487
-0.500
-0.511
-0.495
-0.477
-0.472
-0.487
-0.505
-0.521
-0.532
-0.520
0.396
3.396
8.058
13.365
42.250
80.837
68.417
22.778
5.834
1.264
-0.087
-0.404
-0.453
-0.450
-0.429
-0.399
-0.392
-0.402
-0.419
-0.432
-0.446
-0.459
-0.454
-0.446
-0.430
-0.307
-0.052
-0.031
-0.248
-0.475
-0.539
-0.558
-0.561
-0.526
-0.483
-0.441
-0.476
-0.533
-0.548
-0.560
-0.558
-0.580
-0.272
0.346
2.111
7.134
12.419
10.742
4.285
0.843
-0.202
-0.436
-0.465
-0.485
-0.472
-0.413
-0.348
-0.319
-0.359
-0.434
-0.491
-0.523
-0.536
-0.530
-0.507
-0.488
-0.411
-0.268
-0.242
-0.405
-0.567
-0.613
-0.630
-0.610
-0.531
-0.442
-0.346
-0.426
-0.561
-0.590
-0.587
-0.570
-0.653
-0.610
-0.498
-0.169
0.516
1.327
1.224
0.458
-0.145
-0.415
-0.472
-0.492
-0.498
-0.349
0.088
0.827
1.201
0.816
0.004
-0.439
-0.595
-0.631
-0.626
-0.601
-0.574
-0.547
-0.513
-0.523
-0.609
-0.671
-0.691
-0.701
-0.654
-0.561
-0.491
-0.454
-0.523
-0.601
-0.612
-0.617
-0.590
10.435
7.212
77.850
533.384
850.623
177.541
16.505
0.535
-0.574
0.243
6.738
40.796
124.339
162.610
67.677
14.128
1.462
-0.481
-0.743
-0.757
-0.669
0.685
20.226
287.547
3072.104
5086.451
843.111
63.444
4.773
-0.042
-0.422
-0.376
-0.317
-0.246
-0.192
-0.161
-0.147
-0.146
-0.153
-0.171
-0.199
263.609
32.079
177.967
1770.820
2959.646
476.034
32.237
1.235
-0.609
-0.446
0.870
5.709
15.266
17.964
8.673
2.196
-0.142
-0.648
-0.744
-0.758
-0.698
-0.064
6.844
102.133
4157.735
3022.447
152.265
17.370
1.157
-0.375
-0.440
-0.382
-0.314
-0.239
-0.189
-0.161
-0.148
-0.145
-0.150
-0.164
-0.184
264.347
28.255
86.587
672.252
1081.256
219.867
18.220
0.693
-0.627
-0.661
-0.473
0.133
0.920
1.176
0.443
-0.274
-0.595
-0.683
-0.709
-0.728
-0.703
-0.530
1.297
82.324
21476.414
10961.014
53.516
2.518
-0.182
-0.463
-0.434
-0.381
-0.314
-0.244
-0.197
-0.168
-0.155
-0.152
-0.157
-0.164
-0.175
13.333
3.584
13.678
57.742
77.938
26.644
3.534
-0.272
-0.648
-0.663
-0.668
-0.589
-0.508
-0.501
-0.568
-0.629
-0.651
-0.648
-0.665
-0.674
-0.600
-0.482
-0.105
7.703
119.934
103.450
5.577
-0.116
-0.435
-0.448
-0.426
-0.366
-0.304
-0.261
-0.215
-0.184
-0.168
-0.164
-0.164
-0.168
-0.175
3.980
0.582
0.837
3.410
4.238
1.809
-0.153
-0.612
-0.652
-0.652
-0.644
-0.615
-0.611
-0.628
-0.639
-0.638
-0.622
-0.615
-0.582
-0.330
0.459
1.659
2.232
1.383
1.371
0.781
-0.071
0.234
0.649
0.277
-0.191
-0.339
-0.307
-0.276
-0.247
-0.213
-0.193
-0.182
-0.178
-0.177
-0.180
45.518
8.658
0.544
-0.447
-0.487
-0.563
-0.640
-0.643
-0.636
-0.637
-0.608
-0.586
-0.591
-0.612
-0.618
-0.614
-0.589
-0.528
-0.192
1.749
9.494
27.073
34.627
18.103
5.112
0.905
1.745
6.669
11.542
6.602
1.529
-0.138
-0.328
-0.306
-0.290
-0.257
-0.232
-0.214
-0.200
-0.194
-0.191
748.421
67.707
5.176
-0.237
-0.709
-0.675
-0.647
-0.625
-0.608
-0.581
-0.564
-0.558
-0.572
-0.580
-0.584
-0.554
-0.439
-0.108
1.377
11.646
87.889
375.260
553.534
214.053
35.744
6.496
9.976
44.078
86.581
43.318
8.002
0.506
-0.315
-0.329
-0.311
-0.287
-0.268
-0.258
-0.240
-0.222
-0.210
12492.818
375.269
17.898
0.470
-0.627
-0.649
-0.623
-0.597
-0.557
-0.528
-0.521
-0.525
-0.532
-0.533
-0.532
-0.406
0.119
1.635
6.131
43.612
503.113
4202.768
6739.075
1720.922
153.524
22.297
24.353
109.370
220.957
95.703
15.298
1.101
-0.288
-0.346
-0.331
-0.312
-0.293
-0.285
-0.285
-0.264
-0.241
47551.633
675.316
24.872
0.927
-0.552
-0.599
-0.570
-0.539
-0.509
-0.490
-0.489
-0.498
-0.497
-0.495
-0.466
-0.122
1.527
6.315
16.033
72.371
1019.246
11013.744
23926.896
4205.946
295.128
44.768
34.651
68.153
119.454
58.374
9.630
0.651
-0.316
-0.248
0.039
-0.011
-0.271
-0.325
-0.326
-0.324
-0.294
11013.517
341.093
16.623
0.587
-0.514
-0.536
-0.514
-0.490
-0.468
-0.456
-0.457
-0.465
-0.465
-0.467
-0.402
0.208
3.122
12.489
28.414
59.579
464.509
3747.050
6739.957
1549.394
167.391
50.742
38.599
24.261
21.457
10.994
2.309
-0.062
-0.144
1.860
12.882
9.787
0.722
-0.312
-0.345
-0.350
-0.333
611.383
57.143
4.939
-0.076
-0.515
-0.505
-0.488
-0.464
-0.442
-0.427
-0.425
-0.429
-0.425
-0.424
-0.364
0.242
3.148
12.372
26.517
33.131
89.863
343.352
456.050
198.420
43.780
27.639
22.186
10.177
3.609
1.144
-0.065
-0.242
0.669
11.566
164.194
120.220
5.287
-0.161
-0.345
-0.349
-0.346
37.659
6.860
0.529
-0.433
-0.506
-0.480
-0.463
-0.441
-0.428
-0.412
-0.401
-0.396
-0.385
-0.376
-0.344
-0.022
1.469
6.065
11.657
11.818
13.380
26.353
32.495
18.101
8.171
7.913
6.113
2.710
0.547
-0.252
-0.420
-0.116
1.494
10.808
93.619
68.678
4.187
-0.113
-0.264
-0.085
-0.055
2.046
0.229
-0.411
-0.508
-0.476
-0.449
-0.425
-0.405
-0.396
-0.394
-0.384
-0.369
-0.354
-0.336
-0.326
-0.225
0.230
1.377
2.545
2.557
1.869
2.116
2.179
1.477
0.978
1.076
0.875
0.235
-0.238
-0.433
-0.441
-0.091
1.306
5.203
9.091
5.900
1.191
0.169
1.259
10.197
12.778
-0.432
-0.534
-0.534
-0.489
-0.445
-0.402
-0.380
-0.374
-0.367
-0.363
-0.365
-0.351
-0.328
-0.304
-0.292
-0.278
-0.195
0.008
0.182
0.144
-0.037
-0.137
-0.178
-0.220
-0.240
-0.213
-0.235
-0.325
-0.414
-0.446
-0.447
-0.268
0.404
1.852
2.683
1.712
0.845
1.539
11.934
311.180
508.039
-0.632
-0.582
-0.524
-0.456
-0.318
-0.166
-0.164
-0.282
-0.340
-0.337
-0.336
-0.329
-0.299
-0.276
-0.257
-0.250
-0.254
-0.243
-0.226
-0.242
-0.285
-0.312
-0.326
-0.339
-0.346
-0.343
-0.352
-0.375
-0.398
-0.413
-0.414
-0.371
-0.183
0.189
0.551
0.648
1.146
4.144
20.674
378.327
609.212
-0.626
-0.577
-0.520
-0.370
0.031
0.518
0.398
-0.032
-0.277
-0.313
-0.308
-0.302
-0.269
-0.242
-0.228
-0.217
-0.217
-0.225
-0.237
-0.249
-0.264
-0.283
-0.303
-0.317
-0.317
-0.313
-0.313
-0.323
-0.346
-0.363
-0.360
-0.354
-0.344
-0.253
-0.058
0.223
1.136
5.386
19.775
38.904
29.419
-0.607
-0.565
-0.506
-0.280
0.355
1.140
0.928
0.210
-0.220
-0.289
-0.283
-0.274
-0.236
-0.205
-0.192
-0.189
-0.189
-0.191
-0.199
-0.210
-0.226
-0.243
-0.257
-0.265
-0.267
-0.265
-0.264
-0.271
-0.283
-0.302
-0.311
-0.315
-0.332
-0.324
-0.250
-0.075
0.504
3.366
10.987
14.403
7.994
-0.573
-0.541
-0.499
-0.318
0.190
0.813
0.656
0.103
-0.223
-0.267
-0.261
-0.245
-0.205
-0.175
-0.159
-0.152
-0.154
-0.158
-0.163
-0.169
-0.177
-0.186
-0.191
-0.195
-0.199
-0.204
-0.206
-0.209
-0.219
-0.238
-0.266
-0.286
-0.307
-0.325
-0.315
-0.288
-0.115
0.715
2.646
3.456
1.766
-0.550
-0.517
-0.491
-0.403
-0.188
0.035
0.031
-0.154
-0.249
-0.249
-0.238
-0.215
-0.176
-0.148
-0.133
-0.124
-0.123
-0.124
-0.127
-0.132
-0.138
-0.142
-0.145
-0.149
-0.153
-0.155
-0.159
-0.164
-0.174
-0.190
-0.217
-0.249
-0.278
-0.307
-0.321
-0.332
-0.322
-0.193
0.036
0.137
-0.071
-0.529
-0.497
-0.469
-0.422
-0.345
-0.267
-0.242
-0.253
-0.247
-0.232
-0.217
-0.184
-0.149
-0.126
-0.110
-0.103
-0.102
-0.103
-0.106
-0.110
-0.115
-0.119
-0.123
-0.128
-0.130
-0.131
-0.134
-0.138
-0.146
-0.158
-0.179
-0.207
-0.238
-0.267
-0.292
-0.305
-0.321
-0.339
-0.351
-0.373
-0.407
-0.490
-0.478
-0.445
-0.401
-0.343
-0.299
-0.267
-0.245
-0.228
-0.210
-0.186
-0.154
-0.127
-0.109
-0.096
-0.091
-0.092
-0.094
-0.097
-0.102
-0.108
-0.113
-0.119
-0.123
-0.125
-0.125
-0.125
-0.127
-0.132
-0.140
-0.153
-0.173
-0.198
-0.228
-0.259
-0.284
-0.304
-0.329
-0.365
-0.393
-0.412
-0.450
-0.451
-0.419
-0.380
-0.326
-0.281
-0.249
-0.225
-0.207
-0.182
-0.155
-0.129
-0.108
-0.096
-0.088
-0.085
-0.087
-0.091
-0.097
-0.105
-0.114
-0.122
-0.130
-0.135
-0.136
-0.136
-0.133
-0.129
-0.129
-0.133
-0.139
-0.150
-0.167
-0.190
-0.217
-0.247
-0.280
-0.312
-0.351
-0.380
-0.403
-0.440
-0.419
-0.379
-0.343
-0.297
-0.258
-0.227
-0.199
-0.174
-0.149
-0.126
-0.110
-0.096
-0.087
-0.083
-0.083
-0.087
-0.095
-0.103
-0.118
-0.134
-0.145
-0.153
-0.156
-0.156
-0.154
-0.150
-0.145
-0.138
-0.135
-0.135
-0.137
-0.146
-0.162
-0.183
-0.210
-0.242
-0.280
-0.328
-0.369
-0.396
-0.440
-0.390
-0.345
-0.304
-0.255
-0.217
-0.189
-0.165
-0.143
-0.126
-0.109
-0.098
-0.088
-0.083
-0.080
-0.084
-0.091
-0.105
-0.121
-0.140
-0.157
-0.163
-0.166
-0.168
-0.167
-0.164
-0.159
-0.157
-0.154
-0.147
-0.139
-0.134
-0.137
-0.147
-0.165
-0.189
-0.222
-0.263
-0.304
-0.346
-0.379
-0.435
-0.370
-0.320
-0.273
-0.226
-0.189
-0.164
-0.143
-0.126
-0.113
-0.101
-0.091
-0.087
-0.083
-0.083
-0.089
-0.102
-0.121
-0.145
-0.163
-0.174
-0.181
-0.184
-0.175
-0.167
-0.169
-0.171
-0.165
-0.163
-0.160
-0.151
-0.140
-0.137
-0.144
-0.159
-0.185
-0.220
-0.256
-0.289
-0.331
-0.378
-0.426
-0.358
-0.301
-0.252
-0.208
-0.176
-0.154
-0.136
-0.123
-0.111
-0.101
-0.093
-0.088
-0.085
-0.088
-0.097
-0.115
-0.140
-0.164
-0.180
-0.191
-0.178
-0.085
0.075
0.151
0.062
-0.087
-0.164
-0.172
-0.167
-0.164
-0.153
-0.144
-0.148
-0.163
-0.191
-0.228
-0.255
-0.285
-0.325
-0.358
-0.417
-0.347
-0.289
-0.239
-0.204
-0.179
-0.162
-0.148
-0.133
-0.121
-0.111
-0.102
-0.094
-0.092
-0.096
-0.109
-0.131
-0.162
-0.181
-0.197
-0.176
0.046
0.882
2.239
3.075
2.067
0.672
0.006
-0.168
-0.179
-0.175
-0.169
-0.155
-0.157
-0.171
-0.203
-0.238
-0.260
-0.291
-0.316
-0.296
-0.413
-0.342
-0.286
-0.249
-0.223
-0.206
-0.191
-0.180
-0.166
-0.149
-0.134
-0.120
-0.109
-0.104
-0.107
-0.124
-0.149
-0.179
-0.195
-0.199
-0.028
1.050
5.721
17.004
23.360
14.526
4.533
0.728
-0.086
-0.194
-0.188
-0.186
-0.171
-0.169
-0.184
-0.217
-0.249
-0.275
-0.308
-0.314
-0.254
-0.419
-0.357
-0.314
-0.290
-0.273
-0.261
-0.244
-0.224
-0.205
-0.188
-0.173
-0.154
-0.134
-0.124
-0.124
-0.139
-0.167
-0.195
-0.206
-0.186
0.258
3.583
21.559
80.680
124.673
68.015
16.982
2.398
0.095
-0.203
-0.208
-0.204
-0.192
-0.187
-0.201
-0.233
-0.267
-0.299
-0.337
-0.343
-0.289
-0.443
-0.392
-0.362
-0.346
-0.334
-0.307
-0.279
-0.255
-0.236
-0.215
-0.195
-0.182
-0.170
-0.152
-0.146
-0.155
-0.184
-0.208
-0.217
-0.177
0.521
6.161
41.185
178.293
282.604
148.902
29.683
4.143
0.217
-0.220
-0.238
-0.231
-0.216
-0.207
-0.218
-0.250
-0.294
-0.329
-0.365
-0.381
-0.372
-0.455
-0.419
-0.388
-0.369
-0.344
-0.327
-0.293
-0.207
-0.150
-0.177
-0.216
-0.205
-0.189
-0.182
-0.172
-0.173
-0.198
-0.222
-0.231
-0.197
0.398
4.861
32.196
124.628
213.930
104.523
23.265
3.490
0.135
-0.272
-0.281
-0.269
-0.250
-0.236
-0.242
-0.270
-0.318
-0.361
-0.389
-0.410
-0.421
-0.468
-0.393
-0.329
-0.321
-0.308
-0.177
0.466
1.992
2.940
1.504
0.228
-0.183
-0.212
-0.202
-0.198
-0.192
-0.209
-0.235
-0.246
-0.243
0.028
1.993
11.411
37.862
52.731
32.107
8.946
1.322
-0.166
-0.343
-0.335
-0.321
-0.293
-0.274
-0.275
-0.296
-0.340
-0.383
-0.415
-0.423
-0.299
-0.104
1.012
1.890
1.490
0.959
2.124
11.628
53.191
95.794
39.449
6.190
0.428
-0.215
-0.222
-0.220
-0.211
-0.220
-0.247
-0.264
-0.278
-0.221
0.287
2.114
6.035
8.247
5.094
1.687
0.016
-0.366
-0.402
-0.387
-0.371
-0.343
-0.322
-0.317
-0.335
-0.364
-0.396
-0.432
-0.358
0.230
4.439
26.788
53.020
35.074
15.122
22.865
156.860
2288.621
6671.133
1221.356
70.838
3.561
-0.079
-0.247
-0.238
-0.232
-0.232
-0.255
-0.283
-0.300
-0.317
-0.264
0.000
0.396
0.655
0.305
-0.154
-0.387
-0.442
-0.438
-0.433
-0.409
-0.383
-0.369
-0.363
-0.378
-0.398
-0.415
-0.426
-0.211
1.343
43.143
476.293
1773.559
691.038
161.091
243.215
1244.736
100048.547
100007.727
29497.799
380.315
10.661
0.145
-0.274
-0.262
-0.257
-0.249
-0.264
-0.297
-0.323
-0.350
-0.383
-0.400
-0.378
-0.378
-0.410
-0.444
-0.458
-0.460
-0.458
-0.455
-0.444
-0.430
-0.416
-0.411
-0.421
-0.439
-0.448
-0.437
-0.095
1.959
177.606
5057.618
47865.824
8949.397
1189.724
3378.872
3608.243
100341.266
100032.164
40642.652
380.470
10.636
0.110
-0.310
-0.301
-0.290
-0.277
-0.285
-0.309
-0.344
-0.377
-0.417
-0.446
-0.463
-0.462
-0.386
-0.232
-0.174
-0.310
-0.432
-0.468
-0.464
-0.465
-0.452
-0.445
-0.446
-0.458
-0.476
-0.470
-0.195
1.464
159.820
5058.132
40656.605
7935.691
4018.764
23946.357
14364.350
4502.563
10299.946
1776.568
86.843
4.211
-0.163
-0.367
-0.359
-0.344
-0.327
-0.329
-0.341
-0.365
-0.401
-0.443
-0.461
-0.470
-0.378
0.139
1.282
1.628
0.602
-0.207
-0.454
-0.490
-0.493
-0.483
-0.474
-0.472
-0.482
-0.489
-0.504
-0.403
0.290
39.095
426.179
1395.072
794.177
2725.399
16138.364
8608.762
994.390
192.942
57.429
8.395
0.420
-0.390
-0.440
-0.432
-0.406
-0.388
-0.389
-0.400
-0.413
-0.437
-0.460
-0.471
-0.464
-0.153
1.614
5.967
7.216
3.368
0.335
-0.424
-0.525
-0.489
-0.409
-0.318
-0.198
-0.336
-0.497
-0.530
-0.523
-0.353
3.887
22.579
49.505
84.544
419.734
1391.332
918.843
183.458
26.417
4.566
0.399
-0.380
-0.481
-0.488
-0.453
-0.415
-0.403
-0.410
-0.431
-0.463
-0.494
-0.503
-0.496
-0.472
-0.014
2.470
8.675
11.474
4.898
0.613
-0.448
-0.526
-0.298
0.112
1.136
3.994
2.412
-0.222
-0.567
-0.578
-0.563
-0.338
0.762
3.085
11.139
42.695
91.258
72.932
27.042
5.690
0.617
-0.368
-0.495
-0.506
-0.501
-0.455
-0.409
-0.394
-0.419
-0.456
-0.496
-0.545
-0.573
-0.557
-0.530
-0.229
1.243
4.885
5.886
2.628
0.071
-0.556
-0.492
0.066
1.353
4.107
17.136
9.564
0.301
-0.602
-0.614
-0.606
-0.659
-0.579
-0.281
1.021
4.631
9.423
10.534
6.068
1.753
-0.015
-0.458
-0.520
-0.517
-0.418
-0.135
0.257
0.409
0.086
-0.317
-0.522
-0.602
-0.654
-0.652
-0.625
-0.534
-0.121
0.645
0.845
0.133
-0.507
-0.686
-0.508
0.315
1.816
3.530
7.021
3.485
-0.148
-0.634
-0.651
-0.634
0.696
22.078
599.203
15923.300
40641.809
2599.548
78.560
2.973
-0.292
2.168
29.300
282.276
1544.530
2137.256
553.491
67.688
6.297
0.001
-0.662
-0.697
-0.544
2.678
71.999
2695.236
100024.117
100025.141
14936.166
287.445
11.705
0.217
-0.413
-0.380
-0.323
-0.244
-0.182
-0.149
-0.132
-0.126
-0.130
-0.143
-0.164
3.349
43.758
2284.600
100003.336
100004.789
13715.702
178.948
5.553
-0.348
0.031
4.461
24.892
73.690
95.522
40.849
9.468
0.967
-0.484
-0.684
-0.688
-0.608
0.734
18.827
326.936
6195.577
7194.892
857.353
59.946
3.427
-0.217
-0.426
-0.376
-0.310
-0.228
-0.175
-0.145
-0.129
-0.124
-0.126
-0.134
-0.150
2.917
27.306
757.139
25211.859
56486.813
3380.055
96.759
3.498
-0.451
-0.563
-0.015
1.811
4.514
5.356
2.963
0.508
-0.390
-0.619
-0.656
-0.656
-0.629
-0.323
2.992
96.050
17139.688
11032.351
80.247
6.806
0.263
-0.419
-0.429
-0.379
-0.299
-0.225
-0.175
-0.145
-0.131
-0.124
-0.125
-0.130
-0.140
0.210
4.912
64.525
478.014
675.130
161.828
15.852
0.690
-0.572
-0.639
-0.607
-0.444
-0.214
-0.164
-0.311
-0.483
-0.578
-0.597
-0.615
-0.626
-0.598
-0.533
-0.057
8.390
122.126
106.060
6.873
0.200
-0.430
-0.467
-0.417
-0.356
-0.291
-0.231
-0.186
-0.155
-0.138
-0.132
-0.131
-0.131
-0.137
1.299
0.439
4.110
14.240
18.955
7.653
1.102
-0.416
-0.616
-0.622
-0.631
-0.595
-0.558
-0.542
-0.548
-0.560
-0.558
-0.555
-0.561
-0.498
-0.279
0.026
0.140
0.205
1.005
0.781
-0.225
-0.418
-0.393
-0.393
-0.389
-0.336
-0.283
-0.248
-0.205
-0.173
-0.154
-0.145
-0.139
-0.136
-0.139
19.719
3.848
0.189
0.024
0.173
-0.150
-0.495
-0.590
-0.596
-0.610
-0.597
-0.564
-0.541
-0.536
-0.537
-0.537
-0.527
-0.516
-0.429
0.087
1.746
4.583
5.856
3.264
0.757
-0.220
-0.292
0.093
0.422
0.136
-0.213
-0.321
-0.293
-0.268
-0.240
-0.206
-0.182
-0.165
-0.155
-0.148
-0.144
201.225
27.556
2.319
-0.444
-0.658
-0.633
-0.604
-0.577
-0.571
-0.569
-0.548
-0.527
-0.516
-0.514
-0.512
-0.504
-0.483
-0.425
-0.044
2.210
12.190
34.717
44.469
23.103
5.999
0.856
0.438
1.919
3.103
1.884
0.252
-0.265
-0.320
-0.298
-0.277
-0.243
-0.221
-0.201
-0.183
-0.168
-0.159
1401.064
105.256
7.370
-0.046
-0.623
-0.614
-0.584
-0.554
-0.531
-0.504
-0.480
-0.469
-0.471
-0.467
-0.470
-0.457
-0.394
-0.197
0.727
6.730
41.144
148.769
195.085
87.849
18.606
3.222
1.566
3.781
6.158
3.454
0.679
-0.221
-0.333
-0.308
-0.292
-0.262
-0.246
-0.237
-0.224
-0.201
-0.182
3353.061
179.053
10.256
0.227
-0.575
-0.580
-0.544
-0.501
-0.459
-0.430
-0.416
-0.414
-0.419
-0.420
-0.427
-0.392
-0.224
0.211
1.661
10.480
68.286
257.392
375.381
149.078
28.248
5.192
2.328
3.152
4.026
2.355
0.359
-0.263
-0.346
-0.325
-0.298
-0.274
-0.273
-0.269
-0.270
-0.251
-0.222
1255.374
96.165
6.881
0.023
-0.520
-0.510
-0.476
-0.435
-0.397
-0.372
-0.363
-0.368
-0.374
-0.375
-0.381
-0.325
-0.048
0.646
2.093
8.004
41.778
136.301
195.231
88.213
19.493
4.540
2.271
1.445
1.155
0.451
-0.144
-0.347
-0.359
-0.255
0.027
0.000
-0.253
-0.307
-0.311
-0.304
-0.269
164.294
23.229
2.098
-0.273
-0.493
-0.461
-0.429
-0.389
-0.358
-0.336
-0.326
-0.326
-0.332
-0.333
-0.339
-0.288
-0.013
0.630
1.597
3.477
12.077
32.323
41.144
21.729
6.494
2.279
1.229
0.474
-0.002
-0.272
-0.374
-0.383
-0.334
0.041
1.176
0.977
-0.121
-0.314
-0.317
-0.318
-0.290
14.473
3.299
0.075
-0.458
-0.475
-0.441
-0.409
-0.372
-0.342
-0.318
-0.302
-0.297
-0.299
-0.297
-0.302
-0.285
-0.123
0.214
0.642
0.994
2.180
4.537
5.619
3.287
1.170
0.519
0.241
-0.086
-0.322
-0.405
-0.404
-0.387
-0.293
0.099
1.024
0.692
-0.138
-0.316
-0.317
-0.304
-0.287
0.816
-0.105
-0.463
-0.500
-0.455
-0.420
-0.384
-0.357
-0.336
-0.313
-0.291
-0.276
-0.272
-0.268
-0.267
-0.271
-0.228
-0.122
-0.023
0.010
0.093
0.276
0.320
0.079
-0.138
-0.212
-0.245
-0.322
-0.394
-0.404
-0.404
-0.390
-0.291
-0.094
0.077
-0.047
-0.261
-0.310
-0.209
0.210
0.261
-0.493
-0.554
-0.542
-0.484
-0.433
-0.392
-0.356
-0.333
-0.317
-0.307
-0.282
-0.261
-0.247
-0.243
-0.237
-0.240
-0.248
-0.235
-0.218
-0.234
-0.264
-0.264
-0.269
-0.306
-0.340
-0.342
-0.350
-0.373
-0.385
-0.385
-0.386
-0.374
-0.313
-0.237
-0.199
-0.240
-0.286
-0.217
0.354
3.173
3.959
-0.611
-0.593
-0.535
-0.472
-0.414
-0.365
-0.334
-0.313
-0.299
-0.289
-0.275
-0.244
-0.223
-0.216
-0.213
-0.211
-0.216
-0.229
-0.237
-0.247
-0.263
-0.279
-0.292
-0.306
-0.312
-0.314
-0.322
-0.324
-0.333
-0.342
-0.343
-0.336
-0.325
-0.311
-0.294
-0.299
-0.255
-0.051
0.802
3.769
4.305
-0.625
-0.576
-0.522
-0.459
-0.391
-0.329
-0.303
-0.294
-0.283
-0.272
-0.259
-0.229
-0.201
-0.189
-0.185
-0.185
-0.190
-0.197
-0.209
-0.223
-0.234
-0.252
-0.267
-0.274
-0.275
-0.274
-0.269
-0.271
-0.279
-0.289
-0.296
-0.295
-0.302
-0.317
-0.316
-0.313
-0.244
0.040
0.655
1.359
1.116
-0.599
-0.554
-0.498
-0.446
-0.372
-0.299
-0.275
-0.275
-0.268
-0.255
-0.241
-0.209
-0.179
-0.162
-0.154
-0.154
-0.162
-0.169
-0.179
-0.188
-0.199
-0.208
-0.214
-0.217
-0.218
-0.218
-0.217
-0.216
-0.220
-0.233
-0.253
-0.268
-0.281
-0.299
-0.305
-0.313
-0.277
-0.095
0.320
0.452
0.182
-0.544
-0.529
-0.484
-0.440
-0.368
-0.301
-0.270
-0.265
-0.253
-0.238
-0.223
-0.190
-0.160
-0.139
-0.130
-0.127
-0.130
-0.136
-0.141
-0.147
-0.153
-0.157
-0.161
-0.164
-0.166
-0.166
-0.168
-0.170
-0.176
-0.188
-0.209
-0.237
-0.261
-0.285
-0.295
-0.303
-0.307
-0.244
-0.111
-0.084
-0.200
-0.501
-0.513
-0.469
-0.432
-0.368
-0.311
-0.275
-0.254
-0.236
-0.220
-0.202
-0.168
-0.140
-0.121
-0.110
-0.107
-0.108
-0.109
-0.113
-0.119
-0.123
-0.127
-0.130
-0.132
-0.134
-0.136
-0.137
-0.140
-0.145
-0.158
-0.174
-0.199
-0.227
-0.253
-0.273
-0.279
-0.287
-0.295
-0.294
-0.305
-0.350
-0.420
-0.491
-0.460
-0.416
-0.357
-0.302
-0.263
-0.239
-0.219
-0.206
-0.178
-0.146
-0.122
-0.106
-0.099
-0.095
-0.095
-0.096
-0.099
-0.105
-0.110
-0.114
-0.118
-0.121
-0.123
-0.123
-0.122
-0.124
-0.129
-0.137
-0.149
-0.167
-0.191
-0.219
-0.245
-0.259
-0.270
-0.285
-0.307
-0.331
-0.356
-0.234
-0.445
-0.442
-0.396
-0.342
-0.288
-0.249
-0.224
-0.205
-0.181
-0.151
-0.127
-0.108
-0.095
-0.090
-0.086
-0.088
-0.091
-0.096
-0.102
-0.109
-0.116
-0.122
-0.126
-0.127
-0.126
-0.123
-0.123
-0.123
-0.128
-0.134
-0.145
-0.162
-0.182
-0.207
-0.232
-0.253
-0.269
-0.288
-0.317
-0.341
0.021
-0.380
-0.411
-0.365
-0.322
-0.273
-0.234
-0.205
-0.180
-0.154
-0.130
-0.110
-0.095
-0.087
-0.086
-0.084
-0.087
-0.092
-0.100
-0.112
-0.123
-0.134
-0.143
-0.148
-0.148
-0.145
-0.139
-0.133
-0.127
-0.127
-0.127
-0.132
-0.142
-0.156
-0.173
-0.194
-0.220
-0.244
-0.273
-0.305
-0.333
0.074
-0.358
-0.378
-0.326
-0.285
-0.239
-0.204
-0.174
-0.153
-0.130
-0.113
-0.099
-0.090
-0.083
-0.084
-0.083
-0.090
-0.101
-0.114
-0.131
-0.150
-0.165
-0.171
-0.171
-0.169
-0.166
-0.162
-0.156
-0.146
-0.136
-0.130
-0.129
-0.132
-0.140
-0.153
-0.171
-0.191
-0.217
-0.248
-0.284
-0.321
-0.151
-0.370
-0.343
-0.292
-0.253
-0.209
-0.175
-0.152
-0.132
-0.115
-0.102
-0.092
-0.086
-0.083
-0.084
-0.088
-0.099
-0.116
-0.138
-0.163
-0.179
-0.188
-0.193
-0.193
-0.188
-0.184
-0.176
-0.169
-0.164
-0.155
-0.143
-0.134
-0.131
-0.135
-0.144
-0.158
-0.179
-0.205
-0.238
-0.274
-0.312
-0.348
-0.373
-0.316
-0.270
-0.230
-0.188
-0.160
-0.138
-0.122
-0.109
-0.099
-0.091
-0.087
-0.085
-0.090
-0.098
-0.115
-0.138
-0.169
-0.187
-0.203
-0.213
-0.196
-0.156
-0.132
-0.152
-0.179
-0.185
-0.175
-0.168
-0.160
-0.145
-0.136
-0.137
-0.143
-0.158
-0.180
-0.210
-0.240
-0.269
-0.302
-0.420
-0.356
-0.299
-0.257
-0.216
-0.181
-0.155
-0.137
-0.124
-0.111
-0.103
-0.095
-0.090
-0.092
-0.098
-0.111
-0.133
-0.165
-0.190
-0.208
-0.210
-0.117
0.249
0.860
1.132
0.715
0.162
-0.121
-0.188
-0.180
-0.175
-0.161
-0.149
-0.143
-0.147
-0.164
-0.190
-0.223
-0.248
-0.274
-0.305
-0.412
-0.342
-0.294
-0.253
-0.215
-0.188
-0.168
-0.153
-0.136
-0.125
-0.114
-0.107
-0.100
-0.099
-0.108
-0.126
-0.157
-0.191
-0.204
-0.212
-0.097
0.780
4.174
11.468
16.983
10.612
3.305
0.528
-0.122
-0.199
-0.188
-0.183
-0.164
-0.154
-0.159
-0.177
-0.206
-0.239
-0.263
-0.292
-0.324
-0.407
-0.348
-0.302
-0.264
-0.236
-0.217
-0.199
-0.186
-0.171
-0.155
-0.141
-0.127
-0.116
-0.115
-0.124
-0.146
-0.180
-0.207
-0.216
-0.181
0.462
5.273
34.954
148.914
234.614
114.144
25.276
3.559
0.206
-0.200
-0.209
-0.201
-0.185
-0.172
-0.173
-0.193
-0.225
-0.259
-0.286
-0.319
-0.351
-0.421
-0.367
-0.331
-0.306
-0.289
-0.274
-0.256
-0.235
-0.217
-0.198
-0.182
-0.164
-0.146
-0.137
-0.142
-0.165
-0.200
-0.218
-0.228
-0.098
1.589
19.916
214.006
1544.800
3340.803
1125.588
136.183
13.374
0.995
-0.170
-0.237
-0.227
-0.212
-0.196
-0.195
-0.213
-0.247
-0.286
-0.316
-0.342
-0.369
-0.442
-0.397
-0.372
-0.358
-0.348
-0.322
-0.292
-0.267
-0.249
-0.228
-0.210
-0.193
-0.183
-0.167
-0.164
-0.184
-0.219
-0.230
-0.239
-0.035
2.824
38.002
553.848
5978.394
16132.323
4202.523
341.247
23.259
1.650
-0.171
-0.280
-0.264
-0.246
-0.226
-0.221
-0.238
-0.272
-0.315
-0.339
-0.362
-0.387
-0.460
-0.421
-0.397
-0.384
-0.361
-0.342
-0.310
-0.222
-0.164
-0.191
-0.230
-0.219
-0.206
-0.201
-0.193
-0.203
-0.235
-0.246
-0.259
-0.084
2.400
29.786
375.577
3745.055
8593.505
2666.780
234.490
18.238
1.321
-0.250
-0.337
-0.317
-0.293
-0.266
-0.257
-0.269
-0.299
-0.331
-0.360
-0.378
-0.312
-0.466
-0.352
-0.284
-0.271
-0.272
-0.124
0.510
2.005
2.926
1.646
0.214
-0.201
-0.231
-0.222
-0.221
-0.223
-0.249
-0.264
-0.279
-0.210
0.900
10.619
87.942
455.293
826.425
375.297
62.291
6.987
0.313
-0.368
-0.394
-0.373
-0.346
-0.315
-0.303
-0.311
-0.331
-0.349
-0.374
-0.280
0.378
0.225
2.229
4.189
3.037
2.013
3.429
13.728
59.085
95.904
43.434
6.760
0.408
-0.231
-0.243
-0.244
-0.244
-0.262
-0.285
-0.298
-0.300
0.000
2.129
12.303
37.789
57.241
31.998
8.840
1.204
-0.276
-0.467
-0.445
-0.416
-0.381
-0.359
-0.348
-0.356
-0.366
-0.375
-0.353
0.134
3.647
9.468
64.009
145.042
83.579
34.474
50.904
192.574
2610.611
7680.806
1380.959
70.829
3.538
-0.099
-0.270
-0.263
-0.263
-0.273
-0.304
-0.321
-0.340
-0.319
-0.036
0.936
2.827
3.938
2.563
0.670
-0.254
-0.467
-0.472
-0.470
-0.462
-0.425
-0.405
-0.400
-0.403
-0.405
-0.412
-0.304
1.027
12.180
117.017
2598.297
15927.371
3910.548
554.486
1158.661
1908.535
100162.828
100019.828
34588.234
380.384
10.639
0.120
-0.299
-0.289
-0.288
-0.288
-0.315
-0.348
-0.368
-0.392
-0.407
-0.348
-0.209
-0.147
-0.237
-0.275
-0.258
-0.266
-0.337
-0.425
-0.465
-0.453
-0.431
-0.437
-0.444
-0.444
-0.453
-0.293
1.651
19.668
598.573
94173.086
100023.047
100375.258
9815.862
84890.727
37180.906
102137.492
100104.539
47863.559
425.818
11.657
0.127
-0.339
-0.330
-0.323
-0.314
-0.331
-0.367
-0.404
-0.432
-0.469
-0.493
-0.499
-0.391
0.291
1.869
2.548
1.421
0.344
-0.181
-0.356
-0.387
-0.389
-0.428
-0.466
-0.467
-0.475
-0.368
1.076
13.158
598.593
79228.445
100044.406
101388.672
99570.836
100035.211
100199.711
16349.372
12088.877
1783.761
87.232
4.215
-0.162
-0.397
-0.390
-0.377
-0.364
-0.370
-0.392
-0.430
-0.472
-0.500
-0.516
-0.463
0.428
5.945
24.503
30.054
13.639
2.757
0.258
-0.210
-0.207
-0.164
-0.249
-0.379
-0.466
-0.501
-0.471
0.161
4.591
105.602
2011.839
11872.054
3974.853
54975.809
100014.672
100023.094
7689.269
360.613
69.377
9.591
0.419
-0.404
-0.470
-0.460
-0.426
-0.409
-0.415
-0.436
-0.470
-0.506
-0.523
-0.534
-0.314
2.681
29.396
160.084
220.497
71.723
8.862
0.777
-0.060
0.368
1.149
1.742
2.698
1.290
-0.303
-0.546
-0.403
0.516
8.501
53.490
131.857
279.420
3001.950
16157.052
8632.548
943.955
75.481
8.497
0.783
-0.387
-0.501
-0.508
-0.478
-0.436
-0.422
-0.431
-0.458
-0.501
-0.547
-0.558
-0.555
-0.254
4.008
52.470
340.105
476.355
130.387
13.129
0.869
0.295
2.724
8.795
23.483
194.726
89.090
3.231
-0.515
-0.602
-0.468
0.014
2.023
6.789
28.131
151.456
398.839
353.315
125.110
28.361
4.162
0.029
-0.494
-0.521
-0.519
-0.461
-0.358
-0.295
-0.350
-0.453
-0.521
-0.581
-0.614
-0.608
-0.407
2.139
24.251
117.041
177.675
52.582
6.601
0.229
1.064
9.899
35.204
121.023
5796.535
1470.289
14.402
-0.417
-0.663
-0.650
0.004
-0.045
0.493
4.427
22.211
71.896
116.954
72.865
19.384
2.972
-0.082
-0.515
-0.527
-0.394
0.115
1.219
2.029
1.087
-0.031
-0.509
-0.625
-0.680
-0.695
-0.629
0.035
3.920
15.044
19.970
7.739
0.945
-0.310
1.705
14.357
55.098
93.465
458.396
167.739
5.315
-0.527
-0.689
-0.689
0.988
33.875
1088.998
47881.840
100037.531
5080.270
124.351
5.243
0.057
4.472
62.108
826.219
7605.151
12490.469
2137.254
162.646
12.108
0.426
-0.579
-0.650
-0.444
3.683
89.099
4458.045
100026.805
100027.742
26658.455
392.576
13.738
0.286
-0.410
-0.378
-0.328
-0.240
-0.177
-0.141
-0.122
-0.113
-0.114
-0.124
-0.140
1.839
66.864
4431.685
100062.039
100104.172
40696.953
320.305
9.674
0.070
0.556
8.697
52.481
194.979
234.365
95.613
18.115
2.105
-0.302
-0.603
-0.623
-0.544
1.022
22.756
394.580
4484.706
7539.599
1175.619
72.632
4.253
-0.171
-0.408
-0.365
-0.301
-0.220
-0.164
-0.133
-0.116
-0.109
-0.108
-0.115
-0.125
1.033
38.531
1398.710
79293.773
100104.172
6732.293
159.849
6.985
-0.087
-0.432
0.478
3.509
8.788
10.353
5.452
1.333
-0.163
-0.512
-0.579
-0.584
-0.576
-0.241
3.049
28.997
152.961
165.601
48.711
7.186
0.439
-0.403
-0.410
-0.358
-0.280
-0.207
-0.158
-0.129
-0.113
-0.106
-0.106
-0.109
-0.117
-0.061
8.007
104.455
783.271
1262.203
270.315
28.107
2.261
-0.351
-0.578
-0.509
-0.272
0.083
0.215
-0.062
-0.335
-0.472
-0.513
-0.538
-0.558
-0.547
-0.515
-0.160
2.078
9.332
9.326
2.592
0.172
-0.393
-0.444
-0.398
-0.344
-0.268
-0.203
-0.158
-0.132
-0.116
-0.108
-0.107
-0.108
-0.110
0.588
0.758
7.557
24.468
32.791
15.409
3.546
0.138
-0.507
-0.566
-0.565
-0.533
-0.473
-0.442
-0.448
-0.466
-0.480
-0.486
-0.501
-0.513
-0.487
-0.430
-0.409
-0.348
-0.128
-0.099
-0.354
-0.468
-0.470
-0.432
-0.379
-0.313
-0.259
-0.210
-0.168
-0.141
-0.125
-0.115
-0.110
-0.109
-0.109
8.396
1.033
0.126
1.095
1.568
0.846
-0.021
-0.435
-0.540
-0.548
-0.534
-0.504
-0.465
-0.446
-0.447
-0.458
-0.456
-0.450
-0.442
-0.365
-0.132
0.196
0.304
0.045
-0.301
-0.453
-0.474
-0.447
-0.421
-0.396
-0.353
-0.296
-0.257
-0.226
-0.190
-0.161
-0.141
-0.130
-0.121
-0.116
-0.114
46.543
6.550
0.259
-0.511
-0.498
-0.495
-0.511
-0.516
-0.510
-0.502
-0.490
-0.459
-0.434
-0.426
-0.431
-0.433
-0.419
-0.407
-0.350
-0.026
1.043
2.836
3.330
1.957
0.332
-0.294
-0.422
-0.350
-0.277
-0.287
-0.316
-0.299
-0.271
-0.254
-0.221
-0.190
-0.170
-0.153
-0.139
-0.129
-0.123
148.466
18.489
1.612
-0.469
-0.609
-0.573
-0.533
-0.495
-0.464
-0.443
-0.423
-0.396
-0.384
-0.385
-0.388
-0.390
-0.378
-0.363
-0.228
0.512
3.160
8.252
10.434
5.962
1.543
0.019
-0.299
-0.225
-0.146
-0.201
-0.291
-0.312
-0.296
-0.277
-0.247
-0.220
-0.202
-0.185
-0.166
-0.149
-0.137
211.411
26.202
2.392
-0.383
-0.584
-0.546
-0.502
-0.451
-0.414
-0.383
-0.355
-0.338
-0.336
-0.342
-0.344
-0.350
-0.341
-0.309
-0.112
0.874
4.790
12.294
14.378
8.260
2.293
0.225
-0.206
-0.205
-0.178
-0.236
-0.310
-0.329
-0.306
-0.287
-0.258
-0.236
-0.227
-0.220
-0.205
-0.182
-0.165
107.913
15.863
1.502
-0.392
-0.543
-0.502
-0.454
-0.402
-0.357
-0.325
-0.302
-0.291
-0.295
-0.301
-0.308
-0.317
-0.303
-0.261
-0.098
0.633
3.249
8.321
9.713
5.593
1.666
0.137
-0.199
-0.262
-0.294
-0.320
-0.341
-0.331
-0.314
-0.297
-0.270
-0.256
-0.252
-0.254
-0.250
-0.228
-0.202
26.285
5.111
0.318
-0.437
-0.485
-0.441
-0.394
-0.345
-0.307
-0.279
-0.263
-0.257
-0.261
-0.268
-0.275
-0.287
-0.275
-0.239
-0.156
0.149
1.091
2.750
3.217
1.944
0.498
-0.115
-0.251
-0.305
-0.341
-0.350
-0.344
-0.338
-0.324
-0.303
-0.273
-0.271
-0.281
-0.288
-0.287
-0.264
-0.234
3.933
0.586
-0.313
-0.473
-0.449
-0.404
-0.356
-0.310
-0.278
-0.253
-0.236
-0.230
-0.232
-0.242
-0.248
-0.257
-0.259
-0.242
-0.221
-0.159
0.050
0.356
0.449
0.195
-0.149
-0.288
-0.314
-0.329
-0.349
-0.349
-0.345
-0.341
-0.324
-0.304
-0.285
-0.288
-0.299
-0.297
-0.296
-0.275
-0.248
-0.033
-0.396
-0.487
-0.480
-0.432
-0.384
-0.335
-0.297
-0.265
-0.240
-0.220
-0.209
-0.209
-0.217
-0.221
-0.228
-0.240
-0.241
-0.240
-0.247
-0.238
-0.199
-0.191
-0.244
-0.304
-0.325
-0.328
-0.333
-0.337
-0.339
-0.339
-0.331
-0.313
-0.298
-0.295
-0.302
-0.301
-0.297
-0.297
-0.277
-0.251
-0.548
-0.547
-0.530
-0.484
-0.420
-0.361
-0.318
-0.288
-0.260
-0.234
-0.212
-0.195
-0.189
-0.193
-0.199
-0.203
-0.213
-0.225
-0.228
-0.237
-0.250
-0.265
-0.276
-0.287
-0.290
-0.293
-0.298
-0.304
-0.303
-0.309
-0.306
-0.301
-0.296
-0.292
-0.299
-0.301
-0.299
-0.299
-0.290
-0.237
-0.220
-0.590
-0.568
-0.537
-0.476
-0.400
-0.341
-0.302
-0.274
-0.255
-0.231
-0.204
-0.182
-0.171
-0.169
-0.174
-0.182
-0.188
-0.199
-0.211
-0.220
-0.231
-0.246
-0.258
-0.261
-0.260
-0.263
-0.262
-0.258
-0.260
-0.264
-0.268
-0.270
-0.277
-0.286
-0.294
-0.299
-0.301
-0.294
-0.271
-0.216
-0.207
-0.536
-0.566
-0.516
-0.454
-0.384
-0.326
-0.286
-0.262
-0.244
-0.227
-0.196
-0.170
-0.155
-0.147
-0.147
-0.154
-0.162
-0.173
-0.184
-0.195
-0.209
-0.218
-0.223
-0.225
-0.225
-0.222
-0.217
-0.211
-0.211
-0.217
-0.228
-0.245
-0.256
-0.271
-0.285
-0.290
-0.294
-0.286
-0.254
-0.235
-0.246
-0.139
-0.476
-0.489
-0.434
-0.377
-0.317
-0.277
-0.252
-0.232
-0.215
-0.186
-0.158
-0.139
-0.129
-0.125
-0.126
-0.133
-0.141
-0.149
-0.158
-0.164
-0.170
-0.174
-0.175
-0.175
-0.174
-0.171
-0.169
-0.170
-0.178
-0.192
-0.213
-0.238
-0.258
-0.273
-0.277
-0.283
-0.279
-0.259
-0.254
-0.269
0.225
-0.407
-0.466
-0.424
-0.374
-0.310
-0.267
-0.240
-0.221
-0.203
-0.174
-0.146
-0.127
-0.114
-0.108
-0.107
-0.110
-0.114
-0.120
-0.126
-0.130
-0.134
-0.138
-0.140
-0.140
-0.140
-0.139
-0.139
-0.142
-0.150
-0.162
-0.182
-0.208
-0.233
-0.253
-0.258
-0.263
-0.267
-0.269
-0.273
-0.281
0.382
-0.397
-0.449
-0.412
-0.370
-0.305
-0.259
-0.229
-0.210
-0.187
-0.159
-0.132
-0.113
-0.103
-0.097
-0.096
-0.096
-0.098
-0.102
-0.108
-0.113
-0.115
-0.118
-0.120
-0.121
-0.122
-0.120
-0.121
-0.125
-0.131
-0.141
-0.157
-0.176
-0.201
-0.224
-0.239
-0.245
-0.251
-0.260
-0.270
-0.282
0.581
-0.349
-0.433
-0.401
-0.361
-0.297
-0.250
-0.218
-0.194
-0.168
-0.143
-0.121
-0.102
-0.093
-0.090
-0.088
-0.087
-0.091
-0.094
-0.102
-0.106
-0.111
-0.116
-0.118
-0.119
-0.118
-0.116
-0.115
-0.117
-0.121
-0.128
-0.138
-0.153
-0.171
-0.191
-0.211
-0.226
-0.234
-0.242
-0.257
-0.274
1.775
-0.196
-0.403
-0.378
-0.338
-0.283
-0.238
-0.201
-0.173
-0.149
-0.127
-0.109
-0.094
-0.087
-0.085
-0.082
-0.085
-0.089
-0.097
-0.105
-0.113
-0.122
-0.128
-0.132
-0.132
-0.129
-0.125
-0.121
-0.118
-0.119
-0.122
-0.128
-0.136
-0.149
-0.164
-0.180
-0.198
-0.214
-0.230
-0.246
-0.268
3.617
0.033
-0.362
-0.349
-0.305
-0.256
-0.212
-0.178
-0.153
-0.131
-0.113
-0.098
-0.089
-0.084
-0.082
-0.084
-0.088
-0.095
-0.107
-0.119
-0.135
-0.148
-0.160
-0.163
-0.162
-0.158
-0.150
-0.141
-0.131
-0.125
-0.124
-0.125
-0.128
-0.134
-0.145
-0.157
-0.171
-0.187
-0.206
-0.226
-0.249
3.929
0.092
-0.337
-0.318
-0.275
-0.229
-0.187
-0.159
-0.135
-0.118
-0.103
-0.093
-0.087
-0.082
-0.083
-0.087
-0.096
-0.110
-0.128
-0.149
-0.173
-0.190
-0.196
-0.197
-0.192
-0.185
-0.177
-0.169
-0.156
-0.143
-0.132
-0.127
-0.126
-0.127
-0.134
-0.143
-0.155
-0.170
-0.190
-0.212
-0.237
1.978
-0.110
-0.330
-0.291
-0.251
-0.208
-0.170
-0.142
-0.122
-0.110
-0.099
-0.090
-0.085
-0.085
-0.089
-0.095
-0.109
-0.132
-0.161
-0.190
-0.210
-0.225
-0.232
-0.233
-0.227
-0.215
-0.200
-0.187
-0.178
-0.167
-0.150
-0.137
-0.130
-0.129
-0.131
-0.139
-0.150
-0.165
-0.186
-0.209
-0.234
0.292
-0.286
-0.318
-0.270
-0.236
-0.194
-0.161
-0.137
-0.119
-0.107
-0.098
-0.091
-0.090
-0.090
-0.097
-0.109
-0.130
-0.162
-0.198
-0.218
-0.236
-0.240
-0.202
-0.117
-0.072
-0.119
-0.186
-0.207
-0.197
-0.185
-0.174
-0.155
-0.140
-0.133
-0.134
-0.141
-0.151
-0.170
-0.192
-0.217
-0.241
-0.295
-0.350
-0.302
-0.262
-0.225
-0.189
-0.160
-0.140
-0.124
-0.113
-0.106
-0.099
-0.094
-0.097
-0.107
-0.126
-0.155
-0.195
-0.216
-0.234
-0.228
-0.033
0.740
2.001
2.781
1.851
0.556
-0.057
-0.206
-0.204
-0.191
-0.177
-0.156
-0.144
-0.143
-0.148
-0.162
-0.183
-0.209
-0.233
-0.256
-0.410
-0.346
-0.299
-0.264
-0.226
-0.196
-0.174
-0.156
-0.141
-0.127
-0.117
-0.111
-0.106
-0.110
-0.121
-0.147
-0.184
-0.215
-0.229
-0.233
0.035
1.852
10.587
34.927
48.559
29.671
8.366
1.313
-0.051
-0.222
-0.211
-0.199
-0.178
-0.160
-0.155
-0.162
-0.178
-0.201
-0.230
-0.257
-0.281
-0.410
-0.352
-0.315
-0.276
-0.248
-0.225
-0.206
-0.190
-0.176
-0.159
-0.145
-0.132
-0.125
-0.126
-0.140
-0.168
-0.209
-0.228
-0.244
-0.144
1.260
14.635
124.845
747.026
1388.862
611.320
87.861
9.029
0.661
-0.199
-0.239
-0.221
-0.203
-0.183
-0.175
-0.181
-0.199
-0.227
-0.260
-0.289
-0.308
-0.423
-0.379
-0.345
-0.319
-0.300
-0.282
-0.264
-0.246
-0.226
-0.206
-0.188
-0.168
-0.154
-0.148
-0.161
-0.191
-0.227
-0.241
-0.250
0.093
4.442
63.177
1250.654
27365.459
98488.781
16132.313
746.822
37.848
2.515
-0.120
-0.277
-0.258
-0.238
-0.212
-0.199
-0.206
-0.225
-0.257
-0.290
-0.309
-0.329
-0.451
-0.411
-0.387
-0.373
-0.362
-0.336
-0.306
-0.281
-0.259
-0.239
-0.220
-0.206
-0.193
-0.181
-0.187
-0.214
-0.243
-0.257
-0.248
0.365
7.337
137.837
4723.395
100001.250
100000.305
99999.781
2386.250
80.524
4.033
-0.087
-0.330
-0.307
-0.283
-0.252
-0.235
-0.236
-0.257
-0.284
-0.307
-0.331
-0.338
-0.468
-0.436
-0.415
-0.407
-0.383
-0.363
-0.340
-0.289
-0.245
-0.246
-0.251
-0.233
-0.222
-0.220
-0.215
-0.235
-0.262
-0.277
-0.266
0.330
6.557
106.769
2986.102
100001.766
100000.430
63294.410
1544.607
62.284
3.364
-0.192
-0.394
-0.369
-0.341
-0.303
-0.282
-0.281
-0.294
-0.306
-0.326
-0.313
-0.056
-0.485
-0.401
-0.338
-0.325
-0.299
-0.196
0.094
0.752
1.046
0.511
-0.052
-0.247
-0.250
-0.244
-0.245
-0.258
-0.281
-0.298
-0.301
0.024
2.944
31.174
377.300
3746.307
9722.443
2666.797
257.191
19.642
1.192
-0.382
-0.452
-0.415
-0.381
-0.348
-0.328
-0.329
-0.334
-0.336
-0.325
0.006
2.239
0.023
1.575
3.119
2.397
2.007
2.871
6.604
19.540
27.175
12.815
2.409
0.038
-0.273
-0.268
-0.272
-0.278
-0.301
-0.322
-0.336
-0.244
0.557
5.721
35.583
136.552
234.619
113.944
25.021
3.296
-0.070
-0.475
-0.490
-0.464
-0.421
-0.388
-0.378
-0.375
-0.372
-0.374
-0.242
1.302
15.525
7.090
43.237
96.497
58.875
33.313
52.757
77.541
318.283
601.830
198.156
22.323
1.447
-0.228
-0.296
-0.294
-0.299
-0.319
-0.346
-0.360
-0.366
-0.245
0.448
2.753
7.656
10.402
6.930
1.990
0.234
-0.111
-0.213
-0.350
-0.446
-0.434
-0.401
-0.415
-0.430
-0.418
-0.409
-0.047
4.326
62.305
77.898
1221.474
5809.359
1833.597
573.125
1560.187
1192.982
3155.238
10249.170
1564.964
86.633
3.835
-0.135
-0.329
-0.320
-0.321
-0.333
-0.365
-0.388
-0.404
-0.433
-0.415
-0.226
0.067
0.214
0.262
0.602
1.363
1.880
1.488
0.538
-0.030
-0.134
-0.171
-0.317
-0.435
-0.458
-0.445
0.042
6.430
113.941
339.917
21588.002
100024.953
48358.680
13090.148
100026.234
73413.055
6360.538
11955.877
1779.068
86.972
4.210
-0.168
-0.371
-0.360
-0.354
-0.357
-0.387
-0.421
-0.443
-0.478
-0.518
-0.525
-0.487
0.019
2.954
11.852
17.289
13.351
8.172
3.433
1.352
1.094
0.884
0.181
-0.302
-0.468
-0.480
-0.100
4.998
73.801
339.972
21589.205
100057.109
42556.301
100600.305
100024.328
100053.914
21380.178
1194.079
260.113
25.352
1.565
-0.311
-0.427
-0.422
-0.404
-0.398
-0.418
-0.453
-0.487
-0.529
-0.552
-0.561
-0.302
3.646
43.600
247.426
389.278
122.834
26.471
8.027
3.672
4.087
3.665
1.825
0.421
-0.297
-0.511
-0.375
1.562
19.601
70.512
1083.836
4462.283
2771.252
98604.570
100044.320
100068.500
12556.724
331.174
31.839
4.217
0.002
-0.453
-0.489
-0.476
-0.442
-0.431
-0.447
-0.477
-0.522
-0.566
-0.583
-0.572
0.210
15.145
340.420
6672.239
13721.333
1398.953
73.985
10.416
5.084
8.258
13.392
13.967
10.456
4.186
0.022
-0.536
-0.080
2.949
5.884
36.890
95.951
307.784
4269.230
27676.418
14861.634
1626.629
150.039
15.506
1.246
-0.386
-0.511
-0.521
-0.498
-0.454
-0.435
-0.455
-0.498
-0.547
-0.597
-0.616
-0.584
0.536
26.658
756.059
29497.957
79230.414
3865.985
113.775
8.658
6.255
28.036
109.030
188.712
1077.460
371.270
8.128
-0.419
-0.596
-0.202
0.895
2.323
8.055
44.347
326.662
1802.345
4055.499
1800.485
225.500
21.036
1.568
-0.392
-0.538
-0.530
-0.377
0.012
0.284
0.043
-0.346
-0.551
-0.635
-0.664
-0.655
0.089
12.469
244.810
3857.774
6670.895
852.868
49.679
4.145
11.246
129.015
934.707
1968.140
100432.094
27133.564
39.819
-0.094
-0.710
-0.670
6.575
4.493
3.813
18.170
172.467
1405.986
4217.089
1725.440
235.816
21.468
1.422
-0.418
-0.545
-0.233
1.478
7.561
14.137
8.802
1.975
-0.275
-0.662
-0.727
-0.743
-0.513
2.266
26.558
143.893
197.582
58.117
7.396
1.528
16.603
234.434
2114.702
4506.727
3983.095
916.618
15.025
-0.257
-0.732
-0.746
3.289
23.814
342.215
3718.617
7345.615
1066.558
100.754
9.086
0.563
3.841
52.467
675.181
5309.461
7605.185
1544.580
135.998
10.355
0.394
-0.542
-0.610
-0.310
3.713
52.780
869.200
13382.458
23447.811
2517.996
137.501
8.580
0.182
-0.399
-0.374
-0.322
-0.235
-0.170
-0.132
-0.113
-0.104
-0.104
-0.110
-0.120
2.455
44.521
970.284
23306.525
60226.859
4348.702
264.810
19.211
1.119
0.515
7.434
44.427
148.675
195.065
80.477
15.491
1.805
-0.281
-0.540
-0.563
-0.478
1.025
14.957
138.994
802.287
1101.345
279.769
34.121
2.805
-0.202
-0.392
-0.350
-0.288
-0.209
-0.154
-0.121
-0.106
-0.096
-0.095
-0.100
-0.106
1.789
35.063
539.197
6133.283
13056.160
2504.041
226.754
18.243
1.092
-0.310
0.384
3.275
7.528
8.883
5.095
1.278
-0.113
-0.440
-0.509
-0.525
-0.530
-0.200
2.081
13.041
40.743
51.432
21.687
4.334
0.179
-0.392
-0.378
-0.327
-0.257
-0.188
-0.142
-0.116
-0.099
-0.094
-0.092
-0.094
-0.097
0.570
12.730
116.238
611.025
1100.216
455.587
73.623
9.441
0.650
-0.452
-0.454
-0.225
0.096
0.187
-0.014
-0.264
-0.393
-0.437
-0.476
-0.493
-0.492
-0.470
-0.228
0.687
2.241
2.571
1.195
-0.027
-0.398
-0.415
-0.365
-0.310
-0.234
-0.177
-0.138
-0.114
-0.099
-0.093
-0.091
-0.089
-0.093
0.759
2.413
16.910
57.441
85.487
52.067
16.652
3.601
0.186
-0.458
-0.496
-0.467
-0.417
-0.374
-0.366
-0.379
-0.394
-0.416
-0.438
-0.458
-0.461
-0.462
-0.464
-0.431
-0.358
-0.344
-0.411
-0.457
-0.434
-0.393
-0.350
-0.288
-0.223
-0.174
-0.139
-0.116
-0.102
-0.095
-0.090
-0.089
-0.091
7.883
0.638
1.424
4.572
6.847
5.715
3.315
1.019
-0.183
-0.468
-0.464
-0.440
-0.403
-0.370
-0.362
-0.372
-0.386
-0.392
-0.394
-0.407
-0.412
-0.395
-0.391
-0.424
-0.463
-0.466
-0.456
-0.446
-0.422
-0.379
-0.317
-0.265
-0.221
-0.180
-0.148
-0.125
-0.109
-0.100
-0.095
-0.091
-0.091
40.241
2.709
-0.244
-0.215
0.098
0.274
0.220
-0.118
-0.390
-0.439
-0.425
-0.403
-0.372
-0.351
-0.350
-0.358
-0.361
-0.350
-0.350
-0.332
-0.262
-0.159
-0.144
-0.256
-0.390
-0.439
-0.436
-0.420
-0.390
-0.342
-0.294
-0.253
-0.227
-0.194
-0.164
-0.142
-0.127
-0.115
-0.107
-0.100
-0.095
102.917
6.355
-0.024
-0.607
-0.558
-0.484
-0.431
-0.421
-0.412
-0.389
-0.367
-0.348
-0.323
-0.312
-0.317
-0.325
-0.322
-0.316
-0.310
-0.247
-0.038
0.239
0.314
0.075
-0.243
-0.372
-0.384
-0.363
-0.343
-0.313
-0.283
-0.257
-0.241
-0.215
-0.187
-0.166
-0.149
-0.134
-0.124
-0.113
-0.107
106.193
7.137
0.094
-0.572
-0.570
-0.520
-0.462
-0.407
-0.370
-0.343
-0.320
-0.292
-0.276
-0.276
-0.284
-0.293
-0.291
-0.286
-0.280
-0.196
0.071
0.488
0.602
0.243
-0.148
-0.311
-0.339
-0.326
-0.318
-0.298
-0.282
-0.269
-0.258
-0.233
-0.206
-0.190
-0.177
-0.162
-0.146
-0.132
-0.121
43.789
4.038
-0.087
-0.540
-0.534
-0.483
-0.422
-0.365
-0.327
-0.299
-0.268
-0.246
-0.237
-0.242
-0.254
-0.263
-0.267
-0.265
-0.265
-0.209
-0.013
0.300
0.388
0.115
-0.165
-0.300
-0.316
-0.309
-0.306
-0.294
-0.287
-0.279
-0.267
-0.240
-0.219
-0.209
-0.202
-0.194
-0.176
-0.158
-0.144
12.845
1.220
-0.340
-0.499
-0.487
-0.437
-0.374
-0.320
-0.280
-0.247
-0.225
-0.211
-0.208
-0.216
-0.228
-0.239
-0.248
-0.247
-0.251
-0.237
-0.152
-0.048
-0.015
-0.121
-0.249
-0.304
-0.305
-0.301
-0.299
-0.291
-0.290
-0.284
-0.264
-0.240
-0.228
-0.225
-0.227
-0.225
-0.212
-0.191
-0.174
3.203
-0.065
-0.462
-0.465
-0.439
-0.380
-0.321
-0.273
-0.239
-0.213
-0.195
-0.185
-0.183
-0.192
-0.207
-0.217
-0.229
-0.233
-0.235
-0.242
-0.234
-0.218
-0.215
-0.247
-0.278
-0.291
-0.292
-0.295
-0.289
-0.285
-0.284
-0.274
-0.255
-0.242
-0.239
-0.243
-0.251
-0.257
-0.241
-0.216
-0.197
0.181
-0.466
-0.490
-0.458
-0.411
-0.344
-0.288
-0.249
-0.216
-0.194
-0.176
-0.167
-0.165
-0.172
-0.183
-0.196
-0.206
-0.217
-0.219
-0.227
-0.237
-0.251
-0.262
-0.265
-0.264
-0.266
-0.270
-0.271
-0.266
-0.263
-0.259
-0.253
-0.246
-0.242
-0.247
-0.259
-0.271
-0.271
-0.249
-0.226
-0.207
-0.499
-0.530
-0.508
-0.472
-0.394
-0.324
-0.273
-0.236
-0.206
-0.184
-0.166
-0.155
-0.149
-0.150
-0.160
-0.172
-0.183
-0.195
-0.207
-0.212
-0.222
-0.234
-0.241
-0.244
-0.244
-0.243
-0.243
-0.238
-0.231
-0.227
-0.226
-0.230
-0.234
-0.242
-0.253
-0.268
-0.278
-0.269
-0.249
-0.228
-0.213
-0.496
-0.541
-0.516
-0.460
-0.382
-0.313
-0.266
-0.232
-0.202
-0.179
-0.158
-0.143
-0.135
-0.133
-0.137
-0.146
-0.159
-0.171
-0.184
-0.195
-0.205
-0.209
-0.212
-0.216
-0.216
-0.214
-0.205
-0.198
-0.192
-0.192
-0.195
-0.205
-0.218
-0.233
-0.250
-0.265
-0.269
-0.259
-0.245
-0.229
-0.216
1.645
-0.199
-0.485
-0.433
-0.374
-0.309
-0.261
-0.228
-0.200
-0.174
-0.150
-0.134
-0.124
-0.118
-0.120
-0.124
-0.132
-0.142
-0.151
-0.160
-0.168
-0.173
-0.176
-0.177
-0.175
-0.171
-0.167
-0.162
-0.157
-0.160
-0.167
-0.181
-0.199
-0.217
-0.237
-0.251
-0.254
-0.249
-0.237
-0.226
-0.219
19.716
1.618
-0.400
-0.419
-0.370
-0.307
-0.257
-0.224
-0.194
-0.167
-0.143
-0.125
-0.113
-0.106
-0.104
-0.107
-0.109
-0.115
-0.122
-0.128
-0.134
-0.138
-0.141
-0.141
-0.141
-0.139
-0.136
-0.134
-0.134
-0.137
-0.145
-0.158
-0.177
-0.196
-0.215
-0.232
-0.235
-0.235
-0.230
-0.224
-0.220
25.937
1.995
-0.357
-0.408
-0.367
-0.305
-0.251
-0.217
-0.187
-0.159
-0.135
-0.117
-0.105
-0.097
-0.095
-0.095
-0.094
-0.099
-0.104
-0.108
-0.112
-0.116
-0.118
-0.119
-0.119
-0.118
-0.118
-0.117
-0.118
-0.122
-0.130
-0.141
-0.153
-0.173
-0.192
-0.210
-0.217
-0.219
-0.219
-0.218
-0.221
9.561
0.659
-0.380
-0.389
-0.359
-0.299
-0.243
-0.205
-0.174
-0.148
-0.128
-0.111
-0.098
-0.090
-0.087
-0.086
-0.088
-0.090
-0.094
-0.099
-0.104
-0.107
-0.110
-0.111
-0.112
-0.112
-0.109
-0.108
-0.110
-0.113
-0.121
-0.128
-0.140
-0.152
-0.168
-0.182
-0.195
-0.202
-0.205
-0.209
-0.216
6.954
0.339
-0.377
-0.373
-0.346
-0.286
-0.230
-0.191
-0.162
-0.140
-0.120
-0.105
-0.091
-0.086
-0.083
-0.082
-0.084
-0.088
-0.092
-0.098
-0.105
-0.111
-0.116
-0.117
-0.118
-0.116
-0.113
-0.110
-0.110
-0.112
-0.117
-0.121
-0.129
-0.136
-0.149
-0.162
-0.173
-0.183
-0.192
-0.198
-0.207
11.022
0.724
-0.320
-0.358
-0.321
-0.268
-0.213
-0.177
-0.149
-0.128
-0.111
-0.099
-0.089
-0.084
-0.081
-0.080
-0.085
-0.092
-0.099
-0.107
-0.120
-0.130
-0.138
-0.141
-0.141
-0.137
-0.129
-0.124
-0.119
-0.117
-0.116
-0.119
-0.123
-0.128
-0.135
-0.143
-0.152
-0.163
-0.172
-0.182
-0.192
23.340
1.545
-0.242
-0.338
-0.295
-0.247
-0.197
-0.162
-0.138
-0.119
-0.103
-0.095
-0.088
-0.083
-0.083
-0.084
-0.092
-0.100
-0.115
-0.133
-0.153
-0.170
-0.181
-0.186
-0.183
-0.174
-0.164
-0.151
-0.141
-0.130
-0.125
-0.122
-0.123
-0.124
-0.125
-0.132
-0.139
-0.147
-0.157
-0.169
-0.180
25.063
1.695
-0.211
-0.320
-0.272
-0.228
-0.183
-0.152
-0.127
-0.110
-0.100
-0.093
-0.087
-0.085
-0.087
-0.093
-0.104
-0.120
-0.146
-0.173
-0.205
-0.226
-0.235
-0.236
-0.230
-0.216
-0.201
-0.188
-0.173
-0.155
-0.141
-0.132
-0.126
-0.125
-0.124
-0.126
-0.131
-0.139
-0.149
-0.162
-0.177
12.184
0.860
-0.270
-0.296
-0.252
-0.213
-0.173
-0.142
-0.121
-0.107
-0.100
-0.093
-0.088
-0.090
-0.094
-0.104
-0.122
-0.149
-0.187
-0.226
-0.250
-0.265
-0.272
-0.276
-0.274
-0.261
-0.239
-0.218
-0.201
-0.187
-0.166
-0.148
-0.136
-0.130
-0.126
-0.127
-0.132
-0.139
-0.150
-0.163
-0.177
2.835
0.015
-0.308
-0.279
-0.241
-0.204
-0.165
-0.140
-0.121
-0.111
-0.102
-0.096
-0.092
-0.096
-0.104
-0.122
-0.148
-0.187
-0.229
-0.254
-0.275
-0.272
-0.218
-0.119
-0.073
-0.137
-0.225
-0.249
-0.229
-0.209
-0.194
-0.170
-0.151
-0.139
-0.133
-0.133
-0.136
-0.145
-0.158
-0.172
-0.188
0.119
-0.307
-0.314
-0.269
-0.237
-0.198
-0.166
-0.145
-0.127
-0.117
-0.109
-0.104
-0.102
-0.106
-0.118
-0.144
-0.182
-0.222
-0.248
-0.279
-0.260
0.014
0.895
2.549
3.239
2.148
0.640
-0.073
-0.243
-0.235
-0.216
-0.197
-0.171
-0.154
-0.145
-0.142
-0.147
-0.158
-0.173
-0.191
-0.209
-0.376
-0.360
-0.311
-0.274
-0.240
-0.206
-0.180
-0.161
-0.145
-0.133
-0.123
-0.117
-0.114
-0.119
-0.136
-0.169
-0.210
-0.240
-0.268
-0.260
0.144
2.565
13.642
44.880
68.020
37.869
10.529
1.651
-0.063
-0.262
-0.243
-0.225
-0.196
-0.173
-0.162
-0.159
-0.165
-0.176
-0.195
-0.219
-0.241
-0.421
-0.364
-0.326
-0.292
-0.259
-0.233
-0.212
-0.194
-0.178
-0.162
-0.149
-0.138
-0.133
-0.137
-0.158
-0.193
-0.230
-0.256
-0.267
-0.014
2.076
19.994
180.494
1251.275
2386.888
915.445
114.051
11.358
0.841
-0.236
-0.279
-0.254
-0.227
-0.200
-0.185
-0.180
-0.187
-0.204
-0.228
-0.253
-0.273
-0.435
-0.393
-0.359
-0.330
-0.307
-0.287
-0.269
-0.250
-0.230
-0.210
-0.191
-0.173
-0.162
-0.163
-0.182
-0.217
-0.250
-0.274
-0.206
0.717
7.832
95.833
2149.092
63301.730
100002.289
35958.965
1125.531
52.666
2.900
-0.148
-0.329
-0.300
-0.273
-0.237
-0.215
-0.209
-0.218
-0.237
-0.259
-0.275
-0.295
-0.471
-0.433
-0.408
-0.392
-0.374
-0.351
-0.320
-0.293
-0.271
-0.250
-0.233
-0.216
-0.200
-0.195
-0.209
-0.240
-0.272
-0.286
-0.094
1.908
16.303
220.687
9757.178
100021.430
100006.508
100000.859
4202.549
104.367
5.060
-0.111
-0.392
-0.361
-0.327
-0.287
-0.259
-0.250
-0.257
-0.269
-0.281
-0.298
-0.293
-0.495
-0.466
-0.446
-0.436
-0.414
-0.390
-0.365
-0.330
-0.300
-0.281
-0.266
-0.247
-0.240
-0.234
-0.238
-0.264
-0.295
-0.306
-0.053
2.239
17.913
171.278
5362.634
100032.070
100008.891
100001.242
2666.868
80.423
3.914
-0.216
-0.456
-0.419
-0.384
-0.338
-0.310
-0.302
-0.302
-0.300
-0.308
-0.252
0.209
-0.535
-0.496
-0.468
-0.455
-0.402
-0.339
-0.262
-0.146
-0.072
-0.150
-0.256
-0.282
-0.269
-0.269
-0.270
-0.290
-0.319
-0.335
-0.156
1.329
10.098
62.830
641.195
7625.404
20956.373
4722.133
375.335
24.994
1.423
-0.407
-0.499
-0.460
-0.419
-0.379
-0.354
-0.348
-0.344
-0.342
-0.297
0.291
4.386
-0.386
0.105
0.644
0.639
0.743
1.352
1.830
2.995
3.620
1.763
0.190
-0.256
-0.303
-0.294
-0.302
-0.316
-0.342
-0.366
-0.304
0.261
3.053
12.961
53.395
201.283
343.411
163.194
32.031
4.329
0.170
-0.335
-0.436
-0.477
-0.445
-0.406
-0.400
-0.398
-0.384
-0.379
-0.137
2.663
32.074
1.641
9.461
18.916
14.941
15.083
24.074
24.648
28.214
31.324
15.591
2.613
-0.017
-0.324
-0.323
-0.330
-0.338
-0.363
-0.389
-0.392
-0.290
0.271
1.876
5.528
11.393
14.071
8.480
3.054
1.503
1.804
1.551
0.605
-0.023
-0.118
-0.163
-0.302
-0.412
-0.436
-0.411
0.161
8.891
162.727
14.997
117.296
308.192
173.889
183.321
458.660
355.582
151.606
141.615
54.066
8.138
0.439
-0.333
-0.362
-0.357
-0.360
-0.384
-0.412
-0.432
-0.444
-0.375
-0.070
0.497
1.037
0.984
1.114
3.477
10.652
18.647
16.897
7.472
2.987
2.589
1.971
0.700
-0.158
-0.435
-0.449
0.385
13.178
310.278
47.412
599.612
2296.835
1029.244
2457.615
12497.848
6754.515
826.153
202.173
62.505
8.350
0.424
-0.366
-0.405
-0.397
-0.390
-0.407
-0.441
-0.464
-0.492
-0.507
-0.420
-0.217
-0.052
0.837
7.713
33.826
82.457
136.376
107.037
37.491
15.175
17.642
14.355
5.509
1.000
-0.290
-0.481
0.173
9.536
195.025
47.443
600.262
2310.933
1258.808
14260.308
100016.477
73236.625
3018.395
165.306
25.762
3.781
-0.010
-0.428
-0.457
-0.453
-0.433
-0.440
-0.472
-0.503
-0.539
-0.580
-0.565
-0.487
0.018
7.503
108.907
983.981
1711.640
718.140
367.055
104.588
43.231
64.519
54.380
20.106
4.424
0.340
-0.471
-0.261
3.255
44.435
13.684
107.306
269.087
548.726
8652.301
85019.180
41693.262
2354.664
157.736
16.027
1.540
-0.328
-0.488
-0.508
-0.493
-0.462
-0.462
-0.487
-0.522
-0.568
-0.626
-0.647
-0.602
0.869
35.812
1383.564
100024.945
100148.594
9308.875
503.199
113.284
67.822
125.052
119.484
71.200
26.650
5.218
0.139
-0.505
0.276
5.805
2.104
10.193
27.779
139.756
1329.191
7490.963
16572.258
5096.927
490.623
35.476
2.442
-0.317
-0.529
-0.538
-0.511
-0.458
-0.433
-0.471
-0.540
-0.594
-0.649
-0.677
-0.616
1.429
57.945
4414.906
100011.102
100057.070
47992.980
420.184
54.726
52.175
202.284
989.123
1501.987
449.237
70.283
4.667
-0.387
-0.541
0.101
5.709
5.545
11.620
79.202
1461.742
47700.473
100124.813
84873.742
2143.605
88.514
5.031
-0.204
-0.548
-0.522
-0.227
0.552
1.267
0.727
-0.172
-0.579
-0.692
-0.720
-0.691
0.542
29.264
958.895
40642.281
100010.188
5076.890
136.193
17.205
54.237
1191.137
36001.113
100032.016
8107.351
492.012
16.403
-0.028
-0.713
-0.661
53.543
37.726
22.635
71.861
1402.283
54825.785
100008.156
84842.094
2386.961
87.736
4.939
-0.228
-0.547
-0.001
4.124
22.271
47.740
26.757
5.866
0.074
-0.699
-0.771
-0.773
-0.431
4.680
63.779
425.396
673.544
162.116
17.601
6.078
71.205
2705.733
100021.313
100023.117
26752.418
482.190
16.479
0.029
-0.745
-0.770
15.963
45.109
451.215
4837.986
12638.970
3793.696
316.750
23.573
1.558
1.655
18.039
148.630
675.250
915.209
282.434
40.990
4.283
-0.041
-0.532
-0.547
0.045
7.383
101.396
1438.464
11269.252
11362.858
1650.074
128.621
9.689
0.366
-0.362
-0.367
-0.308
-0.224
-0.162
-0.126
-0.106
-0.096
-0.095
-0.097
-0.105
6.857
88.249
2185.948
73490.922
100381.883
54910.734
1556.610
63.725
3.479
0.209
2.988
16.709
48.375
57.267
27.250
6.493
0.664
-0.345
-0.492
-0.507
-0.312
1.991
20.505
138.960
467.662
478.741
162.623
25.054
2.862
-0.130
-0.368
-0.330
-0.269
-0.196
-0.144
-0.113
-0.095
-0.089
-0.086
-0.088
-0.092
4.824
90.848
2162.934
84969.875
100180.445
63355.578
1562.493
68.236
4.729
-0.080
-0.036
1.214
3.358
3.702
2.080
0.445
-0.227
-0.403
-0.447
-0.470
-0.449
-0.007
2.618
11.964
29.426
30.566
14.273
3.388
0.195
-0.346
-0.344
-0.297
-0.234
-0.171
-0.129
-0.103
-0.089
-0.083
-0.080
-0.081
-0.084
2.152
35.300
507.093
5998.120
18405.930
4770.655
435.546
52.140
5.787
0.040
-0.438
-0.307
-0.146
-0.072
-0.142
-0.275
-0.344
-0.377
-0.417
-0.443
-0.444
-0.407
-0.135
0.648
1.664
1.889
0.852
-0.032
-0.351
-0.361
-0.319
-0.270
-0.206
-0.155
-0.120
-0.098
-0.085
-0.079
-0.078
-0.078
-0.079
0.905
6.839
53.097
260.522
472.763
306.493
150.911
45.177
6.075
0.135
-0.429
-0.418
-0.388
-0.343
-0.320
-0.318
-0.328
-0.353
-0.384
-0.401
-0.407
-0.413
-0.410
-0.372
-0.323
-0.317
-0.377
-0.407
-0.383
-0.345
-0.305
-0.245
-0.185
-0.145
-0.116
-0.098
-0.086
-0.078
-0.076
-0.075
-0.076
5.335
0.948
4.505
15.224
29.703
49.282
52.380
21.113
3.178
-0.085
-0.406
-0.393
-0.365
-0.325
-0.306
-0.305
-0.318
-0.331
-0.338
-0.353
-0.375
-0.391
-0.400
-0.409
-0.419
-0.424
-0.426
-0.407
-0.373
-0.334
-0.279
-0.223
-0.175
-0.141
-0.117
-0.100
-0.088
-0.080
-0.077
-0.075
-0.075
27.141
1.531
-0.094
0.722
2.790
6.925
8.328
3.827
0.547
-0.296
-0.376
-0.358
-0.334
-0.301
-0.287
-0.287
-0.295
-0.301
-0.303
-0.313
-0.332
-0.351
-0.371
-0.392
-0.406
-0.413
-0.410
-0.389
-0.348
-0.298
-0.253
-0.210
-0.173
-0.144
-0.122
-0.106
-0.094
-0.088
-0.083
-0.080
-0.077
68.559
3.588
-0.392
-0.554
-0.263
0.198
0.358
0.062
-0.265
-0.344
-0.329
-0.309
-0.282
-0.260
-0.254
-0.260
-0.271
-0.275
-0.279
-0.285
-0.291
-0.293
-0.308
-0.336
-0.360
-0.368
-0.360
-0.343
-0.310
-0.270
-0.236
-0.206
-0.176
-0.150
-0.131
-0.117
-0.106
-0.098
-0.091
-0.086
-0.083
66.344
3.624
-0.339
-0.590
-0.550
-0.470
-0.386
-0.353
-0.337
-0.311
-0.285
-0.263
-0.237
-0.223
-0.224
-0.237
-0.251
-0.254
-0.255
-0.261
-0.262
-0.255
-0.261
-0.285
-0.309
-0.319
-0.316
-0.306
-0.284
-0.254
-0.229
-0.206
-0.181
-0.160
-0.145
-0.133
-0.123
-0.112
-0.102
-0.095
-0.089
39.827
2.493
-0.396
-0.547
-0.519
-0.460
-0.391
-0.337
-0.299
-0.271
-0.246
-0.217
-0.200
-0.196
-0.202
-0.216
-0.232
-0.234
-0.237
-0.243
-0.248
-0.246
-0.250
-0.267
-0.280
-0.287
-0.287
-0.284
-0.269
-0.247
-0.225
-0.204
-0.185
-0.171
-0.160
-0.152
-0.141
-0.130
-0.120
-0.109
-0.102
30.012
1.277
-0.446
-0.502
-0.485
-0.422
-0.351
-0.301
-0.262
-0.230
-0.202
-0.183
-0.172
-0.170
-0.181
-0.198
-0.213
-0.222
-0.225
-0.229
-0.237
-0.245
-0.251
-0.257
-0.259
-0.261
-0.265
-0.265
-0.252
-0.233
-0.213
-0.199
-0.187
-0.180
-0.173
-0.167
-0.160
-0.149
-0.139
-0.128
-0.119
13.473
0.329
-0.466
-0.459
-0.436
-0.364
-0.301
-0.254
-0.219
-0.189
-0.169
-0.156
-0.151
-0.154
-0.163
-0.176
-0.192
-0.207
-0.211
-0.216
-0.224
-0.231
-0.237
-0.240
-0.241
-0.241
-0.244
-0.240
-0.225
-0.209
-0.197
-0.189
-0.184
-0.182
-0.182
-0.181
-0.176
-0.169
-0.161
-0.149
-0.138
2.237
-0.320
-0.490
-0.450
-0.395
-0.316
-0.259
-0.217
-0.189
-0.165
-0.150
-0.140
-0.137
-0.137
-0.144
-0.156
-0.170
-0.186
-0.197
-0.202
-0.207
-0.211
-0.215
-0.218
-0.220
-0.221
-0.219
-0.209
-0.196
-0.184
-0.178
-0.176
-0.177
-0.181
-0.183
-0.186
-0.189
-0.185
-0.179
-0.168
-0.156
-0.224
-0.509
-0.496
-0.454
-0.368
-0.289
-0.236
-0.198
-0.171
-0.152
-0.137
-0.128
-0.123
-0.122
-0.128
-0.134
-0.146
-0.158
-0.172
-0.183
-0.189
-0.193
-0.194
-0.197
-0.198
-0.193
-0.185
-0.175
-0.166
-0.160
-0.158
-0.160
-0.165
-0.174
-0.182
-0.187
-0.193
-0.193
-0.189
-0.179
-0.169
-0.051
-0.452
-0.493
-0.435
-0.355
-0.277
-0.226
-0.190
-0.165
-0.145
-0.129
-0.118
-0.111
-0.109
-0.112
-0.116
-0.124
-0.134
-0.143
-0.152
-0.160
-0.164
-0.167
-0.166
-0.164
-0.160
-0.153
-0.147
-0.141
-0.139
-0.140
-0.144
-0.153
-0.163
-0.175
-0.183
-0.191
-0.193
-0.191
-0.183
-0.175
32.865
2.409
-0.395
-0.409
-0.345
-0.276
-0.223
-0.188
-0.160
-0.140
-0.123
-0.111
-0.103
-0.100
-0.099
-0.101
-0.106
-0.112
-0.119
-0.125
-0.131
-0.135
-0.137
-0.137
-0.134
-0.132
-0.127
-0.125
-0.121
-0.122
-0.125
-0.131
-0.141
-0.151
-0.162
-0.173
-0.183
-0.188
-0.186
-0.183
-0.177
3156.614
32.572
0.004
-0.396
-0.341
-0.280
-0.224
-0.185
-0.157
-0.136
-0.118
-0.104
-0.097
-0.094
-0.091
-0.090
-0.092
-0.098
-0.100
-0.106
-0.110
-0.114
-0.115
-0.116
-0.115
-0.114
-0.111
-0.109
-0.109
-0.112
-0.115
-0.121
-0.130
-0.140
-0.151
-0.161
-0.172
-0.178
-0.177
-0.176
-0.174
3178.335
33.924
0.160
-0.383
-0.340
-0.283
-0.221
-0.182
-0.154
-0.132
-0.114
-0.102
-0.093
-0.087
-0.085
-0.085
-0.086
-0.089
-0.092
-0.095
-0.100
-0.103
-0.103
-0.104
-0.105
-0.105
-0.103
-0.101
-0.102
-0.105
-0.110
-0.115
-0.121
-0.129
-0.139
-0.150
-0.158
-0.164
-0.167
-0.167
-0.167
87.342
5.514
-0.182
-0.370
-0.337
-0.279
-0.217
-0.176
-0.149
-0.127
-0.110
-0.099
-0.089
-0.084
-0.080
-0.081
-0.083
-0.085
-0.089
-0.093
-0.098
-0.102
-0.103
-0.105
-0.107
-0.106
-0.104
-0.102
-0.102
-0.105
-0.108
-0.113
-0.117
-0.123
-0.129
-0.136
-0.145
-0.149
-0.154
-0.157
-0.156
34.986
2.368
-0.252
-0.361
-0.329
-0.274
-0.210
-0.169
-0.142
-0.123
-0.107
-0.096
-0.088
-0.084
-0.081
-0.081
-0.084
-0.087
-0.092
-0.099
-0.107
-0.113
-0.118
-0.121
-0.121
-0.119
-0.115
-0.111
-0.110
-0.109
-0.112
-0.113
-0.116
-0.119
-0.123
-0.127
-0.132
-0.136
-0.142
-0.145
-0.147
36.316
2.647
-0.202
-0.352
-0.315
-0.262
-0.203
-0.161
-0.135
-0.115
-0.102
-0.093
-0.087
-0.084
-0.082
-0.084
-0.087
-0.094
-0.106
-0.116
-0.129
-0.143
-0.152
-0.156
-0.154
-0.148
-0.139
-0.132
-0.127
-0.122
-0.120
-0.119
-0.120
-0.119
-0.120
-0.121
-0.123
-0.128
-0.131
-0.136
-0.140
81.405
4.420
-0.066
-0.334
-0.298
-0.248
-0.193
-0.155
-0.129
-0.111
-0.100
-0.093
-0.087
-0.085
-0.086
-0.091
-0.097
-0.109
-0.129
-0.150
-0.175
-0.197
-0.211
-0.216
-0.212
-0.199
-0.183
-0.168
-0.155
-0.143
-0.135
-0.130
-0.125
-0.122
-0.120
-0.119
-0.119
-0.121
-0.125
-0.130
-0.136
87.763
4.697
-0.022
-0.321
-0.279
-0.233
-0.185
-0.149
-0.126
-0.109
-0.099
-0.091
-0.089
-0.088
-0.092
-0.101
-0.114
-0.136
-0.167
-0.203
-0.238
-0.261
-0.269
-0.271
-0.268
-0.257
-0.237
-0.216
-0.194
-0.174
-0.158
-0.146
-0.136
-0.129
-0.124
-0.120
-0.120
-0.122
-0.124
-0.129
-0.137
37.720
2.429
-0.165
-0.308
-0.261
-0.222
-0.176
-0.144
-0.124
-0.110
-0.101
-0.095
-0.093
-0.095
-0.103
-0.116
-0.138
-0.171
-0.217
-0.262
-0.280
-0.284
-0.286
-0.290
-0.292
-0.296
-0.288
-0.259
-0.235
-0.213
-0.189
-0.167
-0.151
-0.141
-0.132
-0.126
-0.124
-0.125
-0.130
-0.134
-0.141
8.188
0.468
-0.289
-0.293
-0.252
-0.213
-0.174
-0.146
-0.126
-0.115
-0.107
-0.101
-0.099
-0.103
-0.116
-0.138
-0.171
-0.216
-0.262
-0.287
-0.292
-0.291
-0.252
-0.192
-0.163
-0.211
-0.284
-0.305
-0.275
-0.246
-0.224
-0.195
-0.171
-0.155
-0.143
-0.134
-0.132
-0.134
-0.138
-0.144
-0.153
0.817
-0.225
-0.328
-0.284
-0.251
-0.212
-0.177
-0.153
-0.135
-0.123
-0.116
-0.111
-0.110
-0.116
-0.134
-0.164
-0.207
-0.251
-0.290
-0.301
-0.258
-0.029
0.557
1.604
1.984
1.251
0.313
-0.191
-0.308
-0.282
-0.254
-0.227
-0.196
-0.174
-0.158
-0.152
-0.146
-0.148
-0.153
-0.164
-0.174
-0.306
-0.372
-0.329
-0.290
-0.256
-0.218
-0.191
-0.169
-0.152
-0.139
-0.130
-0.124
-0.125
-0.133
-0.155
-0.192
-0.233
-0.276
-0.302
-0.194
0.426
2.550
9.922
26.331
35.322
21.535
6.041
0.905
-0.202
-0.321
-0.288
-0.262
-0.227
-0.197
-0.180
-0.169
-0.164
-0.169
-0.178
-0.191
-0.209
-0.440
-0.386
-0.344
-0.311
-0.272
-0.242
-0.217
-0.198
-0.181
-0.166
-0.154
-0.145
-0.144
-0.154
-0.181
-0.219
-0.256
-0.295
-0.213
0.678
4.926
21.361
96.547
423.349
750.365
341.877
57.373
7.030
0.354
-0.330
-0.334
-0.300
-0.266
-0.230
-0.208
-0.194
-0.191
-0.197
-0.210
-0.228
-0.241
-0.457
-0.414
-0.379
-0.345
-0.316
-0.290
-0.269
-0.249
-0.230
-0.210
-0.191
-0.177
-0.171
-0.179
-0.206
-0.241
-0.281
-0.288
0.162
3.964
26.496
132.773
811.861
8674.389
27383.326
5981.229
413.511
27.201
1.653
-0.296
-0.395
-0.354
-0.316
-0.274
-0.244
-0.228
-0.225
-0.232
-0.245
-0.255
-0.270
-0.498
-0.463
-0.434
-0.413
-0.386
-0.364
-0.337
-0.309
-0.284
-0.261
-0.242
-0.221
-0.207
-0.211
-0.235
-0.267
-0.309
-0.264
0.804
10.843
93.286
543.345
3052.987
73627.406
100067.836
41324.445
1250.418
52.616
2.770
-0.286
-0.469
-0.424
-0.380
-0.329
-0.294
-0.274
-0.269
-0.272
-0.273
-0.286
-0.275
-0.543
-0.517
-0.491
-0.474
-0.457
-0.427
-0.388
-0.350
-0.319
-0.300
-0.281
-0.264
-0.253
-0.250
-0.267
-0.294
-0.338
-0.265
1.076
14.660
140.469
983.547
3108.860
32091.777
100104.508
18382.043
827.364
40.951
2.289
-0.362
-0.514
-0.473
-0.429
-0.379
-0.341
-0.326
-0.321
-0.311
-0.312
-0.248
0.184
-0.596
-0.570
-0.554
-0.545
-0.506
-0.456
-0.424
-0.391
-0.350
-0.329
-0.316
-0.303
-0.292
-0.289
-0.301
-0.326
-0.367
-0.321
0.600
9.044
75.914
397.476
911.121
2228.110
3803.360
1396.343
163.425
14.258
0.817
-0.461
-0.535
-0.502
-0.463
-0.416
-0.385
-0.369
-0.360
-0.358
-0.314
0.240
4.056
-0.620
-0.513
-0.434
-0.350
-0.193
0.022
0.050
-0.002
-0.062
-0.196
-0.313
-0.338
-0.329
-0.327
-0.335
-0.358
-0.395
-0.396
-0.030
2.904
19.028
67.889
133.615
150.035
166.638
77.733
19.005
3.237
0.681
0.156
-0.217
-0.379
-0.379
-0.363
-0.389
-0.416
-0.403
-0.398
-0.175
2.438
29.561
-0.374
0.620
1.696
1.907
3.370
5.475
4.976
3.033
1.761
0.638
-0.142
-0.355
-0.368
-0.361
-0.367
-0.389
-0.420
-0.446
-0.374
0.302
3.309
11.068
20.737
23.568
16.871
8.614
4.426
6.487
9.413
8.273
3.558
1.389
1.219
0.881
0.183
-0.285
-0.436
-0.436
0.146
8.203
148.760
1.092
7.594
14.184
15.292
29.338
57.600
45.473
18.431
6.996
2.318
0.240
-0.342
-0.405
-0.401
-0.402
-0.414
-0.444
-0.469
-0.490
-0.338
0.549
3.542
9.260
12.322
8.048
5.296
15.140
60.000
137.474
114.726
40.463
15.657
17.627
14.314
5.444
0.969
-0.265
-0.460
0.315
12.167
282.460
3.736
21.888
44.437
54.623
183.856
456.972
343.696
84.863
16.304
3.619
0.304
-0.361
-0.438
-0.446
-0.438
-0.440
-0.473
-0.495
-0.524
-0.502
-0.140
1.391
4.205
5.915
4.916
13.058
85.267
633.540
2395.713
1920.386
357.107
115.551
198.278
148.976
44.560
6.960
0.485
-0.441
0.119
8.803
178.134
3.820
21.913
47.656
88.747
512.815
1562.480
1153.418
235.178
31.871
4.560
0.219
-0.434
-0.476
-0.495
-0.487
-0.476
-0.496
-0.528
-0.560
-0.586
-0.496
-0.065
0.815
1.598
7.178
78.230
690.889
4097.626
24105.156
16155.701
1608.437
590.009
1726.690
1252.168
236.907
26.555
2.482
-0.301
-0.285
2.983
40.976
1.490
8.638
20.952
70.728
442.011
1626.300
1653.293
618.458
100.867
12.673
0.822
-0.426
-0.524
-0.537
-0.516
-0.495
-0.507
-0.540
-0.577
-0.629
-0.669
-0.592
-0.400
0.861
25.462
687.056
21800.568
59822.699
30742.369
16238.016
1663.194
1223.562
4741.097
3386.441
520.638
69.971
8.792
0.394
-0.504
0.217
5.427
2.213
6.436
19.255
77.948
785.330
14424.984
73393.289
20999.293
1022.391
58.179
3.640
-0.282
-0.559
-0.560
-0.534
-0.487
-0.477
-0.526
-0.596
-0.650
-0.715
-0.744
-0.686
0.949
39.668
1777.608
100073.656
100675.133
14498.336
2322.186
416.064
603.365
2108.982
3259.721
3708.086
772.801
62.565
3.885
-0.373
-0.540
0.163
20.660
25.810
67.707
205.497
3822.247
100045.672
100024.508
100008.484
7607.076
162.895
7.453
-0.075
-0.571
-0.535
-0.250
0.610
1.217
0.670
-0.236
-0.644
-0.753
-0.776
-0.757
0.208
18.287
477.783
11844.126
25270.576
2158.792
217.071
65.799
163.465
2618.082
100197.313
100054.984
23003.863
391.675
14.243
0.001
-0.700
-0.641
301.983
206.670
171.305
368.822
4353.843
100037.281
100007.203
100001.172
7605.418
162.609
7.410
-0.083
-0.556
-0.050
4.010
24.294
52.454
29.309
5.785
0.078
-0.740
-0.804
-0.803
-0.519
3.074
39.242
246.385
345.673
106.100
20.454
13.077
124.303
6616.025
100059.453
100037.109
100012.813
747.269
20.184
0.241
-0.753
-0.772
67.718
212.655
1229.475
16315.385
73260.617
12499.763
676.862
37.904
2.342
0.173
3.537
19.618
52.596
62.303
29.543
7.015
0.819
-0.352
-0.512
-0.491
0.404
13.194
235.091
5981.828
100009.492
100012.391
7611.448
284.089
15.746
0.692
-0.325
-0.348
-0.285
-0.211
-0.153
-0.119
-0.099
-0.090
-0.087
-0.088
-0.093
18.998
185.003
6038.367
100048.844
100023.898
100012.398
4211.181
108.223
5.864
0.038
0.424
3.050
7.559
8.917
4.744
1.326
-0.064
-0.389
-0.446
-0.461
-0.132
3.356
38.017
311.741
1392.236
1392.880
343.347
41.614
4.098
0.003
-0.336
-0.308
-0.246
-0.182
-0.133
-0.105
-0.089
-0.080
-0.077
-0.078
-0.080
8.734
153.886
6748.484
100012.422
100026.492
100098.977
4866.156
166.952
13.128
0.535
-0.321
0.033
0.520
0.721
0.362
-0.093
-0.299
-0.368
-0.397
-0.426
-0.369
0.263
4.034
18.491
45.255
49.260
20.198
4.478
0.387
-0.282
-0.312
-0.266
-0.212
-0.155
-0.116
-0.093
-0.080
-0.074
-0.071
-0.071
-0.073
3.551
57.589
1126.978
23935.621
100118.977
19593.551
3424.826
521.063
38.695
2.012
-0.341
-0.377
-0.312
-0.262
-0.257
-0.285
-0.305
-0.330
-0.364
-0.384
-0.390
-0.331
0.036
1.080
2.292
2.314
1.115
0.109
-0.265
-0.313
-0.280
-0.235
-0.181
-0.135
-0.105
-0.086
-0.074
-0.068
-0.066
-0.066
-0.067
0.792
10.144
96.102
565.566
1259.946
4313.139
8934.205
1230.331
64.919
2.840
-0.260
-0.382
-0.358
-0.320
-0.285
-0.274
-0.280
-0.301
-0.326
-0.347
-0.362
-0.370
-0.357
-0.303
-0.231
-0.227
-0.284
-0.328
-0.320
-0.292
-0.253
-0.205
-0.157
-0.122
-0.099
-0.082
-0.072
-0.067
-0.063
-0.064
-0.064
1.853
1.088
7.676
29.381
130.597
980.326
1777.852
381.468
29.656
1.523
-0.292
-0.356
-0.331
-0.295
-0.266
-0.257
-0.263
-0.270
-0.287
-0.305
-0.324
-0.338
-0.350
-0.357
-0.363
-0.362
-0.351
-0.331
-0.304
-0.268
-0.224
-0.177
-0.140
-0.113
-0.094
-0.081
-0.073
-0.067
-0.064
-0.062
-0.061
8.602
0.330
0.092
2.539
15.724
65.391
96.118
35.837
5.542
0.211
-0.321
-0.322
-0.300
-0.264
-0.239
-0.231
-0.233
-0.242
-0.255
-0.266
-0.282
-0.301
-0.318
-0.329
-0.338
-0.342
-0.336
-0.311
-0.279
-0.238
-0.195
-0.158
-0.130
-0.108
-0.093
-0.082
-0.074
-0.068
-0.066
-0.065
-0.063
20.395
1.048
-0.547
-0.352
0.779
3.404
4.564
2.339
0.279
-0.255
-0.298
-0.276
-0.254
-0.223
-0.206
-0.204
-0.211
-0.222
-0.231
-0.238
-0.248
-0.262
-0.276
-0.288
-0.299
-0.304
-0.299
-0.277
-0.245
-0.210
-0.176
-0.149
-0.125
-0.107
-0.096
-0.086
-0.078
-0.073
-0.070
-0.067
-0.065
27.899
1.553
-0.505
-0.576
-0.478
-0.264
-0.146
-0.206
-0.285
-0.285
-0.259
-0.241
-0.212
-0.188
-0.179
-0.183
-0.193
-0.207
-0.215
-0.219
-0.225
-0.232
-0.241
-0.250
-0.258
-0.262
-0.261
-0.243
-0.218
-0.189
-0.164
-0.142
-0.124
-0.110
-0.099
-0.090
-0.085
-0.079
-0.074
-0.071
-0.068
52.430
2.029
-0.467
-0.536
-0.505
-0.433
-0.363
-0.314
-0.277
-0.249
-0.229
-0.199
-0.175
-0.163
-0.160
-0.166
-0.178
-0.192
-0.205
-0.206
-0.210
-0.215
-0.221
-0.226
-0.230
-0.234
-0.233
-0.217
-0.196
-0.175
-0.154
-0.137
-0.124
-0.115
-0.107
-0.099
-0.095
-0.088
-0.083
-0.078
-0.074
80.238
2.216
-0.436
-0.502
-0.473
-0.399
-0.328
-0.279
-0.247
-0.217
-0.188
-0.164
-0.147
-0.142
-0.143
-0.152
-0.163
-0.178
-0.191
-0.194
-0.198
-0.199
-0.202
-0.206
-0.211
-0.213
-0.208
-0.194
-0.177
-0.160
-0.144
-0.133
-0.124
-0.117
-0.114
-0.107
-0.103
-0.098
-0.093
-0.087
-0.083
35.932
1.132
-0.442
-0.460
-0.423
-0.348
-0.286
-0.241
-0.205
-0.176
-0.153
-0.139
-0.128
-0.126
-0.129
-0.135
-0.146
-0.159
-0.173
-0.182
-0.183
-0.185
-0.188
-0.190
-0.193
-0.191
-0.184
-0.171
-0.157
-0.145
-0.133
-0.127
-0.123
-0.120
-0.117
-0.115
-0.112
-0.107
-0.102
-0.098
-0.091
5.928
-0.098
-0.486
-0.441
-0.376
-0.297
-0.239
-0.201
-0.172
-0.150
-0.133
-0.122
-0.116
-0.115
-0.116
-0.121
-0.129
-0.140
-0.151
-0.161
-0.167
-0.171
-0.172
-0.174
-0.172
-0.166
-0.157
-0.147
-0.138
-0.129
-0.123
-0.120
-0.119
-0.120
-0.120
-0.120
-0.118
-0.116
-0.112
-0.107
-0.102
0.129
-0.480
-0.489
-0.434
-0.349
-0.269
-0.213
-0.178
-0.153
-0.134
-0.121
-0.111
-0.105
-0.101
-0.104
-0.107
-0.113
-0.121
-0.129
-0.138
-0.145
-0.150
-0.151
-0.150
-0.147
-0.140
-0.135
-0.128
-0.120
-0.115
-0.113
-0.112
-0.114
-0.117
-0.120
-0.121
-0.122
-0.122
-0.119
-0.116
-0.111
0.255
-0.402
-0.477
-0.418
-0.338
-0.258
-0.204
-0.169
-0.145
-0.127
-0.112
-0.102
-0.095
-0.093
-0.092
-0.094
-0.100
-0.106
-0.111
-0.116
-0.122
-0.125
-0.127
-0.126
-0.124
-0.119
-0.115
-0.110
-0.107
-0.105
-0.105
-0.105
-0.109
-0.113
-0.117
-0.121
-0.124
-0.125
-0.125
-0.122
-0.116
50.780
3.795
-0.357
-0.398
-0.333
-0.260
-0.202
-0.166
-0.141
-0.121
-0.107
-0.097
-0.091
-0.088
-0.086
-0.087
-0.089
-0.093
-0.097
-0.101
-0.106
-0.107
-0.109
-0.109
-0.107
-0.104
-0.101
-0.099
-0.098
-0.097
-0.098
-0.100
-0.105
-0.109
-0.114
-0.117
-0.121
-0.125
-0.125
-0.123
-0.118
13651.798
57.747
0.230
-0.388
-0.329
-0.266
-0.204
-0.164
-0.139
-0.119
-0.105
-0.093
-0.087
-0.085
-0.083
-0.081
-0.082
-0.086
-0.089
-0.091
-0.094
-0.096
-0.098
-0.099
-0.099
-0.096
-0.095
-0.094
-0.094
-0.095
-0.097
-0.099
-0.103
-0.106
-0.112
-0.114
-0.118
-0.120
-0.122
-0.120
-0.118
13730.279
60.614
0.389
-0.378
-0.333
-0.273
-0.206
-0.163
-0.138
-0.117
-0.103
-0.092
-0.086
-0.081
-0.080
-0.079
-0.080
-0.082
-0.086
-0.088
-0.090
-0.093
-0.096
-0.097
-0.096
-0.095
-0.096
-0.095
-0.094
-0.095
-0.098
-0.101
-0.105
-0.106
-0.109
-0.114
-0.115
-0.116
-0.117
-0.117
-0.114
228.874
10.062
0.012
-0.371
-0.333
-0.274
-0.207
-0.164
-0.136
-0.117
-0.101
-0.090
-0.085
-0.081
-0.080
-0.080
-0.082
-0.084
-0.088
-0.091
-0.097
-0.101
-0.103
-0.106
-0.105
-0.105
-0.104
-0.103
-0.102
-0.103
-0.105
-0.107
-0.108
-0.110
-0.110
-0.109
-0.111
-0.112
-0.112
-0.112
-0.111
95.063
4.730
-0.149
-0.366
-0.329
-0.270
-0.205
-0.162
-0.134
-0.115
-0.101
-0.090
-0.085
-0.082
-0.081
-0.082
-0.085
-0.089
-0.096
-0.104
-0.113
-0.121
-0.127
-0.128
-0.127
-0.126
-0.122
-0.119
-0.118
-0.117
-0.116
-0.115
-0.115
-0.115
-0.113
-0.111
-0.109
-0.108
-0.108
-0.108
-0.109
58.177
3.946
-0.134
-0.359
-0.317
-0.265
-0.201
-0.158
-0.131
-0.113
-0.099
-0.090
-0.087
-0.084
-0.085
-0.087
-0.092
-0.102
-0.114
-0.127
-0.146
-0.161
-0.171
-0.175
-0.172
-0.164
-0.154
-0.147
-0.141
-0.136
-0.133
-0.130
-0.127
-0.122
-0.118
-0.113
-0.110
-0.107
-0.106
-0.106
-0.109
126.438
6.153
0.006
-0.344
-0.306
-0.252
-0.195
-0.156
-0.129
-0.113
-0.100
-0.091
-0.088
-0.087
-0.090
-0.097
-0.106
-0.122
-0.144
-0.173
-0.200
-0.220
-0.233
-0.239
-0.239
-0.229
-0.210
-0.191
-0.176
-0.164
-0.156
-0.149
-0.141
-0.133
-0.125
-0.119
-0.112
-0.108
-0.105
-0.108
-0.109
136.127
6.464
0.016
-0.332
-0.292
-0.242
-0.189
-0.151
-0.129
-0.113
-0.101
-0.096
-0.093
-0.094
-0.099
-0.110
-0.126
-0.154
-0.192
-0.232
-0.262
-0.278
-0.285
-0.288
-0.288
-0.287
-0.280
-0.252
-0.224
-0.202
-0.184
-0.170
-0.158
-0.147
-0.136
-0.126
-0.117
-0.112
-0.112
-0.112
-0.114
52.590
3.110
-0.130
-0.327
-0.276
-0.233
-0.185
-0.152
-0.131
-0.117
-0.106
-0.100
-0.100
-0.102
-0.112
-0.129
-0.155
-0.198
-0.251
-0.283
-0.293
-0.278
-0.241
-0.270
-0.307
-0.314
-0.318
-0.308
-0.282
-0.250
-0.221
-0.199
-0.181
-0.165
-0.150
-0.137
-0.127
-0.121
-0.119
-0.119
-0.120
10.378
0.668
-0.301
-0.316
-0.270
-0.228
-0.186
-0.156
-0.136
-0.123
-0.113
-0.107
-0.108
-0.115
-0.128
-0.153
-0.194
-0.247
-0.293
-0.303
-0.298
-0.119
0.341
0.104
-0.218
-0.300
-0.334
-0.349
-0.330
-0.298
-0.265
-0.233
-0.207
-0.186
-0.168
-0.152
-0.141
-0.134
-0.129
-0.130
-0.134
1.110
-0.215
-0.351
-0.308
-0.273
-0.230
-0.192
-0.165
-0.146
-0.132
-0.124
-0.120
-0.122
-0.131
-0.150
-0.185
-0.233
-0.286
-0.317
-0.303
-0.187
0.477
1.846
1.698
0.899
0.327
-0.133
-0.332
-0.373
-0.344
-0.309
-0.272
-0.239
-0.212
-0.188
-0.171
-0.157
-0.149
-0.147
-0.150
-0.157
-0.306
-0.396
-0.355
-0.314
-0.279
-0.238
-0.207
-0.183
-0.163
-0.148
-0.140
-0.134
-0.137
-0.150
-0.174
-0.215
-0.261
-0.318
-0.300
0.004
1.252
4.365
8.704
11.699
11.197
6.094
1.760
0.066
-0.361
-0.396
-0.354
-0.318
-0.278
-0.242
-0.214
-0.194
-0.179
-0.173
-0.172
-0.180
-0.191
-0.468
-0.417
-0.371
-0.336
-0.294
-0.260
-0.232
-0.209
-0.190
-0.172
-0.162
-0.155
-0.159
-0.174
-0.203
-0.243
-0.291
-0.325
-0.020
2.484
14.853
52.377
94.491
110.048
109.030
55.150
13.493
1.824
-0.188
-0.443
-0.410
-0.370
-0.324
-0.281
-0.247
-0.224
-0.207
-0.201
-0.207
-0.218
-0.231
-0.494
-0.447
-0.408
-0.368
-0.333
-0.304
-0.277
-0.255
-0.232
-0.212
-0.195
-0.184
-0.184
-0.200
-0.232
-0.270
-0.322
-0.267
1.067
14.422
137.286
837.667
1809.146
1132.650
932.219
352.238
63.353
6.986
0.222
-0.474
-0.482
-0.433
-0.381
-0.330
-0.291
-0.262
-0.244
-0.241
-0.248
-0.252
-0.263
-0.539
-0.500
-0.466
-0.435
-0.406
-0.378
-0.347
-0.320
-0.292
-0.267
-0.242
-0.226
-0.218
-0.234
-0.266
-0.301
-0.354
-0.155
3.110
48.538
828.193
14204.258
47745.594
11111.671
3221.075
1049.700
126.831
12.257
0.600
-0.503
-0.551
-0.509
-0.452
-0.390
-0.344
-0.311
-0.293
-0.288
-0.282
-0.289
-0.293
-0.602
-0.578
-0.552
-0.526
-0.496
-0.459
-0.417
-0.376
-0.345
-0.321
-0.299
-0.278
-0.265
-0.272
-0.304
-0.339
-0.390
-0.114
4.289
73.955
1721.261
47565.984
100149.836
32261.566
2735.461
724.451
98.925
9.701
0.409
-0.545
-0.584
-0.538
-0.494
-0.437
-0.389
-0.360
-0.347
-0.332
-0.329
-0.302
-0.060
-0.653
-0.626
-0.605
-0.591
-0.579
-0.540
-0.490
-0.436
-0.392
-0.363
-0.345
-0.326
-0.318
-0.317
-0.345
-0.381
-0.432
-0.233
2.795
41.076
676.735
9731.511
27414.002
6912.698
745.336
168.619
32.563
4.481
0.156
-0.469
-0.579
-0.556
-0.509
-0.462
-0.428
-0.400
-0.386
-0.381
-0.364
-0.052
1.906
-0.695
-0.662
-0.653
-0.639
-0.564
-0.487
-0.467
-0.464
-0.442
-0.411
-0.386
-0.376
-0.367
-0.364
-0.387
-0.422
-0.464
-0.407
0.684
11.540
98.395
568.563
1066.203
543.399
139.769
37.376
11.020
5.456
2.973
1.266
0.191
-0.218
-0.232
-0.259
-0.343
-0.423
-0.431
-0.428
-0.314
1.052
12.251
-0.584
0.159
0.277
-0.207
0.014
0.391
0.285
-0.079
-0.327
-0.416
-0.427
-0.419
-0.415
-0.412
-0.424
-0.457
-0.486
-0.503
-0.209
2.067
15.012
67.276
185.561
266.407
126.000
33.815
23.152
30.444
32.511
21.853
9.117
3.973
3.871
3.042
1.205
-0.014
-0.419
-0.475
-0.167
3.653
48.491
1.745
21.725
22.266
3.494
3.193
5.363
4.604
1.849
0.218
-0.318
-0.447
-0.456
-0.461
-0.457
-0.460
-0.486
-0.511
-0.534
-0.482
0.379
6.344
40.005
165.870
259.672
138.989
43.642
71.966
241.057
574.148
460.407
122.325
47.836
69.662
52.705
18.107
3.291
0.031
-0.470
-0.060
5.462
80.681
8.463
165.811
167.332
13.875
13.395
23.986
20.813
8.540
1.843
-0.060
-0.463
-0.486
-0.493
-0.499
-0.492
-0.513
-0.544
-0.563
-0.556
-0.160
2.702
18.122
62.296
95.835
55.456
39.855
272.570
4248.981
31364.604
20961.539
1782.657
606.467
1726.378
1250.075
234.404
25.012
2.077
-0.332
-0.180
3.919
53.022
7.181
49.935
54.377
18.636
31.759
61.405
61.035
28.941
7.654
1.019
-0.341
-0.513
-0.528
-0.542
-0.532
-0.542
-0.576
-0.604
-0.618
-0.509
0.314
4.047
11.951
18.239
15.548
54.983
984.567
54904.293
100034.469
100027.305
16508.303
7946.744
73228.945
35960.563
2138.786
114.793
7.111
-0.046
-0.412
1.358
16.141
7.123
24.481
33.892
34.846
74.179
258.812
490.953
269.807
59.935
7.859
0.346
-0.495
-0.572
-0.576
-0.560
-0.555
-0.582
-0.612
-0.649
-0.675
-0.549
0.054
1.086
2.241
9.293
114.352
1515.955
64147.359
100200.680
100053.727
16960.266
31687.137
100022.773
100024.797
6770.433
209.440
13.513
0.556
-0.524
0.011
3.467
9.527
34.673
111.982
212.480
489.976
5353.068
20968.295
6744.687
554.803
37.801
2.482
-0.383
-0.603
-0.590
-0.578
-0.566
-0.578
-0.623
-0.673
-0.723
-0.779
-0.736
-0.608
0.038
9.844
159.843
1638.022
7004.867
41743.652
27417.939
2332.115
9834.696
100085.984
55349.949
3499.147
380.862
36.421
2.479
-0.463
-0.418
0.704
42.061
145.214
929.093
2458.083
2847.995
85005.109
100019.656
100002.453
2983.507
104.281
5.326
-0.252
-0.608
-0.589
-0.458
-0.073
0.196
-0.086
-0.522
-0.740
-0.806
-0.830
-0.818
-0.453
4.560
61.446
412.222
812.621
820.199
575.143
208.118
721.968
3056.186
14690.671
31219.131
3480.736
157.596
7.629
-0.234
-0.598
-0.126
655.062
687.457
3830.114
14263.922
7227.472
85294.547
100032.297
100002.266
2983.264
104.223
5.309
-0.222
-0.601
-0.361
1.483
7.790
15.080
9.370
2.010
-0.395
-0.792
-0.833
-0.817
-0.687
0.535
8.997
38.795
60.927
43.725
27.873
22.583
95.371
1423.508
49076.961
100052.563
9849.390
258.306
10.847
-0.142
-0.730
-0.584
329.932
3389.248
12995.215
10700.054
18785.148
4754.221
378.689
27.803
1.681
-0.322
0.062
1.611
3.948
4.699
2.654
0.614
-0.222
-0.436
-0.478
-0.470
0.370
11.217
195.095
4202.742
54814.488
63295.449
4721.859
214.121
13.295
0.623
-0.313
-0.318
-0.259
-0.194
-0.142
-0.111
-0.093
-0.085
-0.081
-0.081
-0.084
65.259
438.150
3414.090
100376.180
100078.695
84865.938
1939.866
78.770
5.682
-0.001
-0.331
0.059
0.660
0.794
0.401
-0.090
-0.312
-0.383
-0.408
-0.434
-0.144
2.855
29.537
234.532
1014.707
1014.765
257.425
34.845
3.437
0.000
-0.312
-0.277
-0.223
-0.165
-0.124
-0.098
-0.083
-0.074
-0.071
-0.071
-0.072
12.324
120.975
3024.807
100035.039
100080.180
99089.445
2998.128
319.198
26.565
1.413
-0.364
-0.341
-0.239
-0.181
-0.214
-0.271
-0.307
-0.334
-0.357
-0.380
-0.332
0.211
3.421
15.561
37.837
37.849
16.879
3.748
0.362
-0.256
-0.285
-0.236
-0.188
-0.140
-0.105
-0.085
-0.072
-0.067
-0.063
-0.063
-0.063
3.115
39.553
615.047
7632.380
28122.033
41325.496
100455.195
6699.704
162.235
5.618
-0.166
-0.380
-0.356
-0.315
-0.282
-0.268
-0.272
-0.293
-0.319
-0.328
-0.342
-0.287
0.024
0.908
1.920
2.099
1.023
0.084
-0.238
-0.279
-0.242
-0.204
-0.157
-0.119
-0.092
-0.076
-0.066
-0.059
-0.058
-0.058
-0.059
0.268
7.411
63.707
349.990
2837.384
100257.258
100052.680
34592.938
340.860
8.806
-0.020
-0.354
-0.331
-0.297
-0.260
-0.245
-0.247
-0.260
-0.273
-0.290
-0.303
-0.320
-0.311
-0.253
-0.185
-0.179
-0.234
-0.276
-0.275
-0.244
-0.211
-0.170
-0.134
-0.103
-0.082
-0.070
-0.061
-0.055
-0.054
-0.054
-0.055
-0.058
0.561
6.161
37.224
622.184
21602.316
79230.977
4414.467
130.063
5.056
-0.124
-0.331
-0.306
-0.273
-0.238
-0.222
-0.218
-0.220
-0.232
-0.251
-0.273
-0.285
-0.298
-0.306
-0.307
-0.298
-0.286
-0.268
-0.242
-0.215
-0.180
-0.142
-0.114
-0.092
-0.077
-0.066
-0.060
-0.055
-0.053
-0.053
-0.052
1.233
-0.410
0.067
4.701
49.133
341.149
599.168
160.130
16.848
0.926
-0.254
-0.289
-0.268
-0.233
-0.205
-0.191
-0.188
-0.192
-0.203
-0.218
-0.238
-0.257
-0.269
-0.275
-0.277
-0.270
-0.257
-0.239
-0.214
-0.181
-0.148
-0.122
-0.101
-0.084
-0.073
-0.065
-0.059
-0.055
-0.054
-0.053
-0.052
3.683
-0.249
-0.620
-0.094
2.753
10.549
13.966
6.698
1.171
-0.142
-0.273
-0.249
-0.230
-0.194
-0.173
-0.163
-0.163
-0.170
-0.182
-0.194
-0.208
-0.221
-0.231
-0.240
-0.244
-0.238
-0.222
-0.204
-0.179
-0.154
-0.129
-0.110
-0.092
-0.080
-0.073
-0.065
-0.060
-0.056
-0.054
-0.053
-0.053
10.544
0.211
-0.595
-0.555
-0.350
0.042
0.205
0.009
-0.218
-0.262
-0.237
-0.220
-0.190
-0.163
-0.148
-0.144
-0.148
-0.156
-0.166
-0.178
-0.187
-0.194
-0.200
-0.205
-0.207
-0.200
-0.187
-0.172
-0.154
-0.135
-0.118
-0.102
-0.090
-0.080
-0.072
-0.066
-0.061
-0.058
-0.056
-0.056
-0.055
37.311
1.228
-0.526
-0.532
-0.484
-0.402
-0.333
-0.293
-0.259
-0.231
-0.211
-0.183
-0.157
-0.140
-0.131
-0.129
-0.135
-0.143
-0.154
-0.164
-0.172
-0.176
-0.181
-0.182
-0.181
-0.176
-0.167
-0.151
-0.136
-0.122
-0.109
-0.096
-0.088
-0.080
-0.074
-0.069
-0.065
-0.063
-0.060
-0.058
-0.056
64.398
1.787
-0.465
-0.496
-0.450
-0.372
-0.306
-0.262
-0.231
-0.207
-0.175
-0.151
-0.131
-0.120
-0.116
-0.117
-0.123
-0.133
-0.141
-0.150
-0.158
-0.162
-0.165
-0.165
-0.162
-0.156
-0.146
-0.135
-0.124
-0.113
-0.102
-0.092
-0.086
-0.080
-0.076
-0.074
-0.070
-0.068
-0.063
-0.062
-0.061
32.369
0.952
-0.450
-0.450
-0.403
-0.330
-0.270
-0.229
-0.195
-0.165
-0.144
-0.125
-0.114
-0.107
-0.105
-0.106
-0.111
-0.119
-0.127
-0.134
-0.141
-0.147
-0.148
-0.148
-0.144
-0.137
-0.130
-0.120
-0.111
-0.104
-0.095
-0.089
-0.085
-0.083
-0.081
-0.077
-0.075
-0.073
-0.070
-0.068
-0.063
5.353
-0.141
-0.480
-0.425
-0.357
-0.282
-0.227
-0.189
-0.161
-0.139
-0.122
-0.109
-0.101
-0.097
-0.095
-0.096
-0.101
-0.106
-0.111
-0.118
-0.124
-0.128
-0.130
-0.128
-0.125
-0.120
-0.114
-0.107
-0.101
-0.094
-0.090
-0.087
-0.085
-0.084
-0.082
-0.080
-0.079
-0.078
-0.075
-0.072
-0.069
0.071
-0.477
-0.479
-0.420
-0.334
-0.254
-0.201
-0.168
-0.144
-0.123
-0.109
-0.100
-0.093
-0.086
-0.085
-0.088
-0.090
-0.094
-0.099
-0.103
-0.110
-0.112
-0.112
-0.111
-0.109
-0.105
-0.101
-0.096
-0.092
-0.088
-0.085
-0.085
-0.083
-0.084
-0.084
-0.083
-0.082
-0.081
-0.078
-0.077
-0.074
-0.219
-0.473
-0.470
-0.410
-0.328
-0.246
-0.194
-0.159
-0.135
-0.115
-0.103
-0.093
-0.087
-0.083
-0.080
-0.080
-0.083
-0.086
-0.089
-0.093
-0.095
-0.099
-0.098
-0.099
-0.097
-0.094
-0.091
-0.087
-0.085
-0.085
-0.084
-0.083
-0.083
-0.082
-0.084
-0.085
-0.083
-0.083
-0.082
-0.080
-0.077
7.405
0.488
-0.439
-0.398
-0.330
-0.251
-0.193
-0.156
-0.132
-0.114
-0.098
-0.092
-0.084
-0.081
-0.076
-0.077
-0.077
-0.078
-0.083
-0.087
-0.089
-0.089
-0.091
-0.091
-0.090
-0.088
-0.086
-0.084
-0.085
-0.083
-0.084
-0.084
-0.084
-0.084
-0.084
-0.086
-0.086
-0.085
-0.085
-0.083
-0.081
119.162
6.756
-0.248
-0.397
-0.331
-0.261
-0.199
-0.157
-0.132
-0.113
-0.099
-0.088
-0.082
-0.079
-0.077
-0.075
-0.077
-0.078
-0.081
-0.083
-0.085
-0.087
-0.089
-0.089
-0.088
-0.088
-0.088
-0.087
-0.087
-0.088
-0.089
-0.089
-0.088
-0.089
-0.089
-0.088
-0.089
-0.087
-0.085
-0.084
-0.082
188.943
9.609
-0.067
-0.394
-0.338
-0.273
-0.204
-0.162
-0.132
-0.113
-0.100
-0.089
-0.083
-0.079
-0.077
-0.077
-0.079
-0.081
-0.083
-0.086
-0.090
-0.091
-0.092
-0.093
-0.093
-0.093
-0.094
-0.094
-0.095
-0.096
-0.096
-0.098
-0.097
-0.096
-0.094
-0.093
-0.091
-0.088
-0.087
-0.084
-0.082
177.559
6.781
-0.110
-0.387
-0.344
-0.277
-0.209
-0.164
-0.134
-0.115
-0.100
-0.090
-0.083
-0.082
-0.079
-0.081
-0.083
-0.087
-0.091
-0.095
-0.100
-0.104
-0.106
-0.109
-0.108
-0.109
-0.109
-0.110
-0.110
-0.112
-0.113
-0.111
-0.110
-0.107
-0.102
-0.099
-0.094
-0.091
-0.089
-0.086
-0.084
91.705
4.333
-0.199
-0.389
-0.341
-0.279
-0.210
-0.163
-0.136
-0.115
-0.102
-0.091
-0.086
-0.083
-0.084
-0.086
-0.088
-0.096
-0.103
-0.112
-0.122
-0.132
-0.137
-0.140
-0.139
-0.136
-0.134
-0.133
-0.133
-0.133
-0.132
-0.131
-0.126
-0.121
-0.114
-0.106
-0.099
-0.095
-0.090
-0.087
-0.086
38.880
2.874
-0.240
-0.386
-0.334
-0.275
-0.207
-0.164
-0.136
-0.116
-0.103
-0.093
-0.090
-0.087
-0.089
-0.092
-0.100
-0.112
-0.127
-0.145
-0.164
-0.180
-0.191
-0.195
-0.193
-0.186
-0.176
-0.169
-0.163
-0.158
-0.153
-0.149
-0.144
-0.137
-0.127
-0.116
-0.107
-0.098
-0.092
-0.088
-0.088
64.231
3.822
-0.159
-0.371
-0.325
-0.267
-0.205
-0.162
-0.135
-0.118
-0.105
-0.097
-0.093
-0.093
-0.098
-0.106
-0.118
-0.138
-0.166
-0.197
-0.222
-0.240
-0.250
-0.253
-0.256
-0.255
-0.241
-0.221
-0.203
-0.189
-0.176
-0.167
-0.159
-0.153
-0.142
-0.130
-0.117
-0.105
-0.098
-0.095
-0.093
67.891
3.950
-0.125
-0.364
-0.312
-0.258
-0.202
-0.161
-0.138
-0.122
-0.109
-0.101
-0.100
-0.104
-0.110
-0.123
-0.143
-0.175
-0.221
-0.255
-0.276
-0.283
-0.274
-0.292
-0.306
-0.309
-0.308
-0.291
-0.258
-0.228
-0.205
-0.190
-0.179
-0.169
-0.160
-0.144
-0.128
-0.115
-0.107
-0.103
-0.099
29.443
1.989
-0.247
-0.357
-0.300
-0.252
-0.202
-0.168
-0.142
-0.126
-0.115
-0.109
-0.109
-0.115
-0.125
-0.145
-0.177
-0.228
-0.278
-0.296
-0.281
0.114
1.088
0.478
-0.229
-0.340
-0.351
-0.351
-0.327
-0.283
-0.247
-0.224
-0.205
-0.193
-0.181
-0.162
-0.142
-0.129
-0.119
-0.112
-0.109
6.392
0.295
-0.358
-0.344
-0.298
-0.251
-0.206
-0.175
-0.151
-0.135
-0.125
-0.117
-0.120
-0.129
-0.145
-0.173
-0.220
-0.280
-0.308
-0.324
-0.013
6.532
37.432
14.844
0.946
-0.238
-0.374
-0.393
-0.380
-0.347
-0.301
-0.266
-0.243
-0.224
-0.205
-0.182
-0.161
-0.145
-0.132
-0.126
-0.125
0.589
-0.309
-0.393
-0.343
-0.305
-0.258
-0.217
-0.187
-0.165
-0.148
-0.136
-0.132
-0.135
-0.146
-0.169
-0.208
-0.262
-0.317
-0.340
-0.305
0.637
20.348
167.235
56.484
5.525
0.749
-0.260
-0.425
-0.429
-0.410
-0.366
-0.323
-0.291
-0.264
-0.236
-0.207
-0.183
-0.162
-0.152
-0.147
-0.149
-0.390
-0.446
-0.397
-0.353
-0.314
-0.271
-0.235
-0.207
-0.182
-0.165
-0.154
-0.149
-0.154
-0.168
-0.196
-0.243
-0.294
-0.351
-0.298
0.257
3.044
16.660
58.197
56.221
22.793
4.623
0.425
-0.375
-0.474
-0.476
-0.437
-0.391
-0.347
-0.310
-0.273
-0.238
-0.209
-0.188
-0.179
-0.179
-0.184
-0.514
-0.465
-0.417
-0.379
-0.333
-0.295
-0.262
-0.235
-0.210
-0.191
-0.177
-0.171
-0.177
-0.196
-0.230
-0.273
-0.331
-0.352
0.146
4.401
30.773
124.917
229.649
181.534
68.621
15.372
2.635
-0.013
-0.488
-0.545
-0.509
-0.454
-0.397
-0.349
-0.309
-0.273
-0.243
-0.221
-0.215
-0.220
-0.229
-0.544
-0.497
-0.455
-0.412
-0.371
-0.335
-0.304
-0.274
-0.248
-0.225
-0.208
-0.200
-0.206
-0.227
-0.265
-0.310
-0.371
-0.247
1.997
27.243
376.307
3753.094
8629.255
2735.922
316.001
47.376
8.473
0.820
-0.451
-0.613
-0.578
-0.514
-0.445
-0.390
-0.348
-0.311
-0.283
-0.263
-0.259
-0.262
-0.269
-0.583
-0.542
-0.510
-0.478
-0.439
-0.402
-0.366
-0.332
-0.301
-0.273
-0.250
-0.239
-0.243
-0.264
-0.307
-0.352
-0.411
-0.069
5.909
113.926
3341.239
100004.305
100020.563
100057.234
2216.807
116.446
15.686
1.772
-0.391
-0.657
-0.633
-0.579
-0.509
-0.443
-0.396
-0.360
-0.332
-0.315
-0.305
-0.305
-0.313
-0.641
-0.616
-0.595
-0.577
-0.538
-0.490
-0.446
-0.406
-0.371
-0.337
-0.307
-0.288
-0.287
-0.309
-0.355
-0.403
-0.455
-0.004
7.487
178.094
8594.074
100004.133
100017.617
100045.016
4783.237
150.779
14.711
1.583
-0.378
-0.666
-0.661
-0.601
-0.543
-0.488
-0.441
-0.406
-0.387
-0.365
-0.355
-0.353
-0.279
-0.693
-0.668
-0.651
-0.640
-0.626
-0.594
-0.536
-0.476
-0.430
-0.399
-0.375
-0.352
-0.342
-0.362
-0.406
-0.453
-0.492
-0.156
4.985
95.943
2669.794
100016.492
100057.680
63388.699
1608.254
88.289
11.739
3.454
0.945
-0.197
-0.590
-0.617
-0.553
-0.513
-0.481
-0.445
-0.426
-0.415
-0.414
-0.311
0.257
-0.731
-0.662
-0.646
-0.682
-0.688
-0.660
-0.612
-0.553
-0.496
-0.457
-0.433
-0.418
-0.408
-0.417
-0.453
-0.487
-0.517
-0.400
1.507
22.571
246.960
2030.745
5333.737
2673.270
685.375
107.635
39.790
36.099
16.757
4.331
0.606
-0.162
-0.173
-0.216
-0.340
-0.448
-0.466
-0.461
-0.429
0.008
2.665
-0.121
3.155
3.235
0.029
-0.580
-0.581
-0.570
-0.571
-0.547
-0.507
-0.485
-0.478
-0.469
-0.470
-0.490
-0.519
-0.535
-0.524
0.071
5.583
52.007
481.278
4307.257
11075.986
3005.754
340.371
309.386
446.017
165.661
40.357
11.535
5.277
5.701
4.590
1.919
0.126
-0.416
-0.503
-0.391
0.628
8.372
15.312
509.009
509.425
16.206
0.516
-0.055
-0.140
-0.378
-0.539
-0.546
-0.518
-0.515
-0.519
-0.515
-0.524
-0.550
-0.558
-0.564
-0.323
2.638
36.290
505.703
5314.905
14190.099
3759.802
485.860
1369.282
2324.821
1156.516
596.660
150.788
71.266
126.436
95.739
29.416
5.398
0.262
-0.479
-0.386
1.123
13.801
100.694
72286.555
72294.992
108.477
5.251
1.906
1.360
0.476
-0.226
-0.519
-0.547
-0.539
-0.551
-0.549
-0.553
-0.576
-0.593
-0.594
-0.492
1.077
16.670
162.752
1125.594
2138.250
838.746
271.823
1338.146
6972.137
47939.480
31392.277
2254.505
1239.834
5317.382
3341.108
455.048
40.865
3.232
-0.267
-0.426
0.889
11.334
83.729
1750.541
1856.312
129.205
19.387
8.978
8.911
5.636
1.811
-0.080
-0.514
-0.565
-0.574
-0.578
-0.587
-0.610
-0.635
-0.645
-0.619
-0.128
3.688
24.796
95.394
148.966
87.058
97.014
1288.204
85053.594
100076.336
100046.438
21778.299
36333.988
100016.805
100000.906
6739.201
213.922
10.320
0.155
-0.437
0.674
7.962
117.523
681.468
863.325
250.720
61.384
61.242
91.547
58.259
15.587
2.481
-0.217
-0.573
-0.599
-0.608
-0.615
-0.637
-0.665
-0.684
-0.708
-0.647
-0.041
2.480
7.849
11.196
10.738
53.255
1157.836
98530.398
100020.445
100060.953
25842.996
100413.328
100018.484
100005.828
31350.621
416.524
17.570
0.516
-0.422
0.892
9.142
69.229
358.838
806.233
1128.371
641.735
553.588
1138.038
555.023
104.419
11.106
0.651
-0.534
-0.624
-0.618
-0.632
-0.653
-0.687
-0.719
-0.746
-0.785
-0.772
-0.539
-0.079
0.272
2.420
25.495
313.091
6018.916
63312.566
35999.148
3302.073
47676.324
100020.758
100049.797
8665.258
265.984
16.860
0.922
-0.417
0.838
8.869
66.820
661.691
12542.036
63332.469
16370.667
3302.394
7658.353
2986.903
341.230
27.027
1.649
-0.480
-0.637
-0.638
-0.635
-0.568
-0.521
-0.617
-0.734
-0.796
-0.833
-0.864
-0.823
-0.726
0.286
8.156
53.080
275.763
835.419
624.205
298.395
1746.108
8655.854
5660.653
1147.804
219.963
26.154
1.683
-0.463
0.192
4.448
467.706
2625.278
100058.203
100028.102
100235.680
6588.966
7729.942
2989.391
341.370
27.032
1.806
-0.493
-0.649
-0.613
-0.270
0.829
1.818
0.919
-0.226
-0.712
-0.820
-0.833
-0.759
-0.668
-0.437
1.043
6.139
17.688
31.261
27.535
25.496
88.224
268.589
818.461
1096.183
294.923
32.983
2.268
-0.542
-0.440
0.847
1415.057
54832.813
100089.383
98990.727
3401.263
543.932
80.220
8.990
0.532
-0.455
-0.464
-0.302
-0.067
0.005
-0.131
-0.302
-0.393
-0.428
-0.454
-0.471
-0.043
4.646
52.621
553.660
2983.460
2983.611
611.527
62.471
5.150
0.110
-0.314
-0.286
-0.236
-0.176
-0.130
-0.103
-0.087
-0.079
-0.076
-0.074
-0.075
181.702
1745.665
5592.433
4805.001
7001.357
2428.536
261.303
30.747
3.484
-0.142
-0.454
-0.393
-0.319
-0.262
-0.272
-0.309
-0.334
-0.358
-0.379
-0.401
-0.258
1.174
11.314
67.861
195.128
195.140
67.886
12.281
1.355
-0.157
-0.290
-0.246
-0.199
-0.148
-0.112
-0.088
-0.076
-0.070
-0.066
-0.063
-0.065
18.835
93.095
435.351
3069.875
7705.456
3062.799
1479.149
293.160
26.056
1.432
-0.345
-0.394
-0.367
-0.320
-0.289
-0.280
-0.285
-0.306
-0.325
-0.332
-0.325
-0.057
1.475
6.549
13.308
14.408
6.565
1.645
0.042
-0.264
-0.249
-0.207
-0.165
-0.124
-0.095
-0.077
-0.066
-0.061
-0.057
-0.057
-0.057
2.039
15.392
111.690
640.603
2102.723
48411.043
100087.828
8863.365
178.759
6.100
-0.118
-0.361
-0.338
-0.300
-0.264
-0.248
-0.250
-0.263
-0.275
-0.280
-0.291
-0.283
-0.118
0.282
0.859
0.864
0.345
-0.093
-0.246
-0.244
-0.210
-0.178
-0.137
-0.104
-0.082
-0.069
-0.058
-0.053
-0.051
-0.051
-0.052
-0.290
2.602
18.542
106.146
2694.060
100057.305
100014.375
47859.254
380.471
9.662
0.004
-0.336
-0.311
-0.277
-0.240
-0.222
-0.217
-0.219
-0.228
-0.243
-0.250
-0.263
-0.273
-0.251
-0.222
-0.212
-0.238
-0.249
-0.230
-0.205
-0.179
-0.144
-0.112
-0.087
-0.071
-0.061
-0.054
-0.049
-0.046
-0.045
-0.048
-0.639
-0.248
2.525
27.944
680.328
25213.643
94173.578
5057.447
144.227
5.085
-0.095
-0.303
-0.278
-0.246
-0.209
-0.189
-0.182
-0.182
-0.190
-0.204
-0.221
-0.231
-0.239
-0.245
-0.247
-0.242
-0.231
-0.215
-0.196
-0.175
-0.146
-0.116
-0.094
-0.075
-0.064
-0.057
-0.051
-0.045
-0.043
-0.043
-0.044
-0.453
-0.690
-0.213
4.440
53.117
380.570
672.651
177.864
16.871
1.064
-0.230
-0.262
-0.241
-0.205
-0.176
-0.160
-0.154
-0.154
-0.161
-0.172
-0.188
-0.203
-0.214
-0.219
-0.218
-0.211
-0.201
-0.188
-0.167
-0.143
-0.118
-0.098
-0.079
-0.068
-0.059
-0.053
-0.048
-0.044
-0.043
-0.043
-0.043
0.112
-0.651
-0.636
-0.112
2.731
11.572
15.338
7.370
1.194
-0.107
-0.250
-0.227
-0.208
-0.172
-0.147
-0.137
-0.132
-0.135
-0.140
-0.150
-0.162
-0.171
-0.181
-0.186
-0.186
-0.179
-0.168
-0.153
-0.136
-0.118
-0.099
-0.085
-0.071
-0.063
-0.056
-0.051
-0.048
-0.044
-0.043
-0.043
-0.043
2.492
-0.417
-0.617
-0.542
-0.323
0.072
0.280
0.029
-0.193
-0.241
-0.218
-0.200
-0.171
-0.143
-0.127
-0.119
-0.118
-0.120
-0.126
-0.134
-0.142
-0.149
-0.155
-0.157
-0.154
-0.145
-0.138
-0.127
-0.114
-0.101
-0.088
-0.077
-0.067
-0.061
-0.055
-0.050
-0.046
-0.045
-0.043
-0.044
-0.043
10.568
0.075
-0.570
-0.522
-0.460
-0.375
-0.313
-0.274
-0.241
-0.216
-0.196
-0.169
-0.142
-0.123
-0.112
-0.106
-0.106
-0.109
-0.116
-0.123
-0.129
-0.134
-0.136
-0.136
-0.132
-0.127
-0.121
-0.111
-0.100
-0.090
-0.080
-0.071
-0.065
-0.060
-0.055
-0.051
-0.048
-0.046
-0.045
-0.045
-0.044
16.662
0.394
-0.506
-0.481
-0.423
-0.345
-0.284
-0.245
-0.217
-0.193
-0.165
-0.137
-0.117
-0.104
-0.099
-0.094
-0.098
-0.102
-0.106
-0.111
-0.116
-0.120
-0.122
-0.121
-0.117
-0.113
-0.106
-0.099
-0.091
-0.085
-0.076
-0.069
-0.064
-0.061
-0.056
-0.053
-0.050
-0.050
-0.047
-0.046
-0.046
8.589
0.027
-0.471
-0.434
-0.379
-0.307
-0.255
-0.215
-0.184
-0.158
-0.133
-0.113
-0.100
-0.093
-0.090
-0.089
-0.090
-0.093
-0.096
-0.100
-0.105
-0.108
-0.110
-0.109
-0.105
-0.100
-0.095
-0.089
-0.084
-0.079
-0.072
-0.067
-0.065
-0.061
-0.059
-0.056
-0.054
-0.052
-0.049
-0.049
-0.047
1.527
-0.369
-0.474
-0.405
-0.337
-0.265
-0.216
-0.180
-0.152
-0.130
-0.113
-0.101
-0.090
-0.086
-0.082
-0.082
-0.082
-0.085
-0.087
-0.091
-0.095
-0.098
-0.098
-0.095
-0.092
-0.089
-0.086
-0.082
-0.079
-0.074
-0.070
-0.068
-0.065
-0.063
-0.061
-0.059
-0.056
-0.055
-0.053
-0.050
-0.050
-0.279
-0.510
-0.475
-0.408
-0.320
-0.246
-0.196
-0.162
-0.135
-0.116
-0.102
-0.094
-0.084
-0.078
-0.076
-0.077
-0.077
-0.079
-0.081
-0.084
-0.088
-0.088
-0.087
-0.086
-0.085
-0.084
-0.080
-0.077
-0.074
-0.071
-0.069
-0.068
-0.066
-0.064
-0.062
-0.062
-0.060
-0.058
-0.055
-0.053
-0.052
-0.468
-0.513
-0.473
-0.410
-0.320
-0.244
-0.192
-0.156
-0.130
-0.110
-0.098
-0.090
-0.080
-0.076
-0.073
-0.074
-0.076
-0.075
-0.077
-0.079
-0.081
-0.083
-0.082
-0.082
-0.080
-0.079
-0.077
-0.075
-0.073
-0.072
-0.071
-0.071
-0.069
-0.067
-0.066
-0.063
-0.063
-0.061
-0.060
-0.058
-0.055
0.659
-0.389
-0.480
-0.407
-0.335
-0.254
-0.196
-0.157
-0.130
-0.110
-0.097
-0.086
-0.080
-0.076
-0.074
-0.074
-0.074
-0.075
-0.077
-0.079
-0.081
-0.081
-0.081
-0.081
-0.081
-0.080
-0.078
-0.078
-0.077
-0.077
-0.076
-0.077
-0.075
-0.072
-0.071
-0.069
-0.068
-0.065
-0.064
-0.061
-0.058
7.454
0.328
-0.446
-0.417
-0.349
-0.271
-0.205
-0.162
-0.134
-0.112
-0.097
-0.087
-0.080
-0.078
-0.076
-0.076
-0.078
-0.079
-0.080
-0.082
-0.083
-0.085
-0.085
-0.086
-0.085
-0.085
-0.085
-0.086
-0.086
-0.087
-0.087
-0.086
-0.086
-0.083
-0.081
-0.076
-0.073
-0.069
-0.066
-0.064
-0.061
27.248
1.550
-0.374
-0.428
-0.364
-0.287
-0.216
-0.170
-0.137
-0.115
-0.099
-0.090
-0.083
-0.079
-0.078
-0.080
-0.082
-0.084
-0.087
-0.089
-0.092
-0.096
-0.095
-0.094
-0.095
-0.096
-0.097
-0.100
-0.102
-0.103
-0.105
-0.104
-0.101
-0.098
-0.092
-0.086
-0.079
-0.074
-0.071
-0.068
-0.065
45.452
2.331
-0.341
-0.432
-0.374
-0.297
-0.225
-0.175
-0.141
-0.118
-0.103
-0.092
-0.086
-0.084
-0.085
-0.086
-0.089
-0.095
-0.099
-0.104
-0.108
-0.113
-0.116
-0.117
-0.117
-0.117
-0.119
-0.122
-0.124
-0.125
-0.126
-0.125
-0.121
-0.116
-0.107
-0.097
-0.088
-0.081
-0.075
-0.071
-0.067
27.882
1.559
-0.387
-0.435
-0.379
-0.301
-0.227
-0.177
-0.145
-0.122
-0.104
-0.097
-0.091
-0.090
-0.091
-0.094
-0.099
-0.108
-0.118
-0.129
-0.138
-0.148
-0.153
-0.154
-0.154
-0.152
-0.152
-0.153
-0.151
-0.147
-0.143
-0.139
-0.136
-0.133
-0.125
-0.114
-0.101
-0.089
-0.081
-0.075
-0.071
12.624
0.865
-0.421
-0.431
-0.371
-0.297
-0.225
-0.179
-0.146
-0.124
-0.108
-0.101
-0.097
-0.097
-0.100
-0.106
-0.115
-0.129
-0.147
-0.166
-0.188
-0.203
-0.211
-0.214
-0.215
-0.208
-0.201
-0.192
-0.179
-0.167
-0.160
-0.155
-0.150
-0.145
-0.140
-0.130
-0.116
-0.100
-0.089
-0.082
-0.077
16.257
1.027
-0.379
-0.418
-0.359
-0.289
-0.225
-0.179
-0.148
-0.128
-0.114
-0.106
-0.103
-0.105
-0.112
-0.122
-0.137
-0.160
-0.191
-0.223
-0.246
-0.257
-0.262
-0.265
-0.269
-0.275
-0.272
-0.245
-0.219
-0.200
-0.187
-0.177
-0.169
-0.161
-0.154
-0.148
-0.131
-0.113
-0.098
-0.090
-0.084
16.725
1.055
-0.365
-0.410
-0.345
-0.284
-0.225
-0.181
-0.153
-0.134
-0.120
-0.114
-0.111
-0.116
-0.126
-0.141
-0.166
-0.203
-0.249
-0.277
-0.292
-0.266
-0.200
-0.252
-0.321
-0.330
-0.331
-0.314
-0.278
-0.246
-0.224
-0.208
-0.196
-0.184
-0.175
-0.165
-0.149
-0.127
-0.111
-0.100
-0.094
8.078
0.429
-0.404
-0.400
-0.339
-0.283
-0.230
-0.190
-0.162
-0.142
-0.129
-0.122
-0.122
-0.129
-0.143
-0.166
-0.204
-0.259
-0.301
-0.315
-0.201
1.936
9.609
4.482
0.152
-0.344
-0.386
-0.375
-0.349
-0.309
-0.274
-0.250
-0.235
-0.219
-0.203
-0.187
-0.169
-0.147
-0.126
-0.113
-0.106
1.891
-0.211
-0.443
-0.392
-0.342
-0.288
-0.240
-0.205
-0.176
-0.155
-0.141
-0.133
-0.136
-0.146
-0.164
-0.197
-0.251
-0.311
-0.331
-0.334
1.171
88.896
2139.199
310.784
7.540
0.356
-0.353
-0.429
-0.416
-0.388
-0.341
-0.308
-0.286
-0.263
-0.240
-0.218
-0.195
-0.166
-0.144
-0.131
-0.125
-0.112
-0.454
-0.450
-0.396
-0.353
-0.302
-0.258
-0.222
-0.195
-0.173
-0.157
-0.150
-0.154
-0.167
-0.191
-0.237
-0.295
-0.344
-0.370
-0.254
4.116
515.620
100053.102
3929.334
50.286
6.200
0.151
-0.455
-0.480
-0.467
-0.422
-0.378
-0.342
-0.315
-0.288
-0.258
-0.224
-0.190
-0.167
-0.154
-0.148
-0.520
-0.511
-0.458
-0.414
-0.365
-0.318
-0.279
-0.247
-0.218
-0.194
-0.178
-0.172
-0.176
-0.193
-0.224
-0.277
-0.334
-0.385
-0.348
0.367
7.491
118.824
1457.494
1547.750
385.700
32.964
1.849
-0.433
-0.547
-0.540
-0.497
-0.432
-0.385
-0.353
-0.328
-0.297
-0.258
-0.220
-0.194
-0.185
-0.184
-0.574
-0.530
-0.486
-0.440
-0.385
-0.340
-0.305
-0.276
-0.246
-0.220
-0.203
-0.196
-0.203
-0.224
-0.263
-0.315
-0.379
-0.403
0.051
4.052
32.821
241.469
2437.450
6753.558
1242.186
74.466
3.885
-0.369
-0.626
-0.612
-0.565
-0.488
-0.429
-0.389
-0.361
-0.331
-0.292
-0.258
-0.233
-0.227
-0.232
-0.598
-0.556
-0.518
-0.473
-0.426
-0.379
-0.343
-0.313
-0.281
-0.254
-0.234
-0.228
-0.236
-0.261
-0.309
-0.361
-0.433
-0.342
1.595
25.303
287.337
2745.393
6735.391
3689.567
692.712
58.066
4.364
-0.279
-0.670
-0.684
-0.642
-0.561
-0.486
-0.430
-0.392
-0.361
-0.328
-0.300
-0.281
-0.280
-0.284
-0.632
-0.594
-0.564
-0.533
-0.493
-0.445
-0.401
-0.364
-0.328
-0.296
-0.274
-0.266
-0.277
-0.308
-0.363
-0.421
-0.487
-0.169
4.959
87.695
2387.559
98502.070
100072.664
63415.844
1597.422
72.934
4.954
-0.177
-0.694
-0.734
-0.699
-0.628
-0.549
-0.473
-0.431
-0.400
-0.377
-0.353
-0.338
-0.332
-0.336
-0.677
-0.655
-0.636
-0.617
-0.590
-0.538
-0.485
-0.434
-0.391
-0.355
-0.329
-0.319
-0.329
-0.366
-0.424
-0.475
-0.522
-0.098
6.860
148.724
5979.249
100005.492
100016.797
100024.445
3358.124
102.309
6.541
0.343
-0.449
-0.677
-0.710
-0.646
-0.579
-0.523
-0.470
-0.443
-0.430
-0.411
-0.393
-0.388
-0.377
-0.666
-0.679
-0.683
-0.675
-0.663
-0.632
-0.579
-0.520
-0.469
-0.427
-0.398
-0.383
-0.393
-0.430
-0.476
-0.515
-0.546
-0.260
4.211
81.137
1922.998
54862.555
100214.492
36335.477
1306.093
91.521
15.816
9.673
3.854
0.540
-0.538
-0.645
-0.584
-0.544
-0.510
-0.484
-0.473
-0.462
-0.453
-0.423
-0.315
-0.646
-0.650
-0.663
-0.703
-0.716
-0.705
-0.664
-0.606
-0.550
-0.508
-0.472
-0.453
-0.460
-0.485
-0.518
-0.554
-0.565
-0.448
1.448
21.138
233.329
1942.978
8962.193
19497.803
4356.331
389.522
195.782
233.532
79.433
12.414
1.035
-0.276
-0.288
-0.308
-0.413
-0.502
-0.511
-0.498
-0.484
-0.393
0.074
0.224
2.865
2.921
0.325
-0.574
-0.728
-0.719
-0.668
-0.614
-0.565
-0.535
-0.512
-0.511
-0.525
-0.556
-0.573
-0.523
-0.493
0.250
9.055
131.601
3399.249
100088.664
100054.477
98526.391
2351.110
5831.061
11295.752
1488.761
98.131
10.630
3.566
4.017
3.232
1.257
-0.043
-0.476
-0.530
-0.498
-0.296
0.978
15.557
240.267
241.867
17.440
1.489
-0.479
-0.706
-0.691
-0.650
-0.600
-0.572
-0.562
-0.552
-0.553
-0.577
-0.582
-0.471
-0.470
-0.015
6.907
126.569
4207.395
100005.641
100006.164
100060.797
4497.890
100089.563
100091.914
15141.240
463.610
72.280
44.439
74.855
62.250
21.212
3.841
0.022
-0.517
-0.512
-0.085
2.576
128.303
9196.649
9343.486
189.562
17.246
1.068
-0.422
-0.564
-0.620
-0.631
-0.602
-0.589
-0.590
-0.585
-0.598
-0.625
-0.589
-0.574
-0.294
3.375
53.104
916.236
14186.675
54816.672
9772.363
2038.417
57427.262
101016.734
13895.913
3983.649
637.149
660.347
2141.523
1544.794
282.290
29.369
2.246
-0.348
-0.450
0.633
7.068
759.686
11792.462
17717.340
1887.669
89.235
6.279
1.370
0.471
-0.184
-0.530
-0.610
-0.598
-0.606
-0.619
-0.626
-0.662
-0.684
-0.684
-0.596
0.543
10.344
87.820
455.274
827.361
392.179
290.033
2219.297
10651.685
85506.883
47622.711
3442.364
11148.968
100008.047
63294.750
2983.111
124.339
7.403
-0.036
-0.212
3.075
28.349
1873.620
67185.594
100035.195
5815.010
208.412
24.550
12.740
7.641
2.400
0.047
-0.526
-0.599
-0.613
-0.651
-0.671
-0.698
-0.733
-0.743
-0.751
-0.560
0.808
7.268
22.839
31.988
23.092
41.756
402.616
7685.282
84875.922
54857.863
3998.575
54949.887
100008.289
100000.734
9722.575
234.754
11.223
0.223
0.070
6.859
74.175
677.901
9941.071
15603.045
3382.310
923.061
175.905
72.039
38.975
11.149
1.629
-0.321
-0.605
-0.636
-0.671
-0.698
-0.726
-0.762
-0.778
-0.790
-0.804
-0.702
-0.196
0.708
1.319
1.745
10.699
108.369
1130.473
5982.364
4228.294
1113.182
14238.600
100005.352
84842.914
3345.366
151.315
8.755
0.091
0.081
7.390
87.633
127.332
1369.037
27847.859
100130.625
47586.949
1808.937
236.835
108.894
27.305
3.769
-0.085
-0.619
-0.664
-0.688
-0.710
-0.730
-0.760
-0.789
-0.805
-0.825
-0.857
-0.869
-0.799
-0.747
-0.493
1.919
17.209
96.292
235.319
203.456
150.225
837.048
3346.413
2150.854
358.412
43.417
4.820
-0.105
-0.246
3.753
37.532
202.799
4791.116
100034.336
100014.344
100023.328
8681.531
341.007
112.163
27.495
3.774
-0.106
-0.646
-0.686
-0.704
-0.683
-0.602
-0.530
-0.568
-0.688
-0.746
-0.751
-0.696
-0.573
-0.479
-0.535
-0.312
1.551
6.732
14.139
13.535
15.970
51.710
113.291
111.569
56.412
17.862
3.377
-0.231
-0.548
0.561
7.317
1726.976
84843.273
100010.922
100034.727
3036.248
137.109
15.151
1.922
-0.230
-0.486
-0.488
-0.468
-0.417
-0.380
-0.372
-0.379
-0.394
-0.423
-0.445
-0.457
-0.343
0.803
8.189
44.570
124.589
124.648
48.564
9.725
1.006
-0.206
-0.296
-0.257
-0.210
-0.156
-0.116
-0.094
-0.082
-0.074
-0.070
-0.069
-0.069
214.658
2141.431
6764.219
2763.006
475.444
120.227
32.747
7.778
0.900
-0.336
-0.441
-0.419
-0.390
-0.346
-0.321
-0.313
-0.321
-0.342
-0.357
-0.365
-0.341
0.061
2.255
9.680
23.213
23.221
10.500
2.501
0.157
-0.253
-0.259
-0.216
-0.175
-0.131
-0.100
-0.080
-0.070
-0.063
-0.060
-0.058
-0.058
18.387
84.612
174.191
194.903
208.840
222.105
219.919
67.565
9.150
0.403
-0.375
-0.380
-0.352
-0.308
-0.278
-0.266
-0.268
-0.281
-0.292
-0.295
-0.304
-0.238
0.148
1.250
2.731
2.738
1.390
0.217
-0.191
-0.249
-0.216
-0.183
-0.143
-0.109
-0.086
-0.069
-0.060
-0.055
-0.052
-0.051
-0.051
1.221
6.289
19.381
55.130
224.746
2048.278
4424.349
674.406
43.544
2.333
-0.248
-0.347
-0.319
-0.281
-0.247
-0.232
-0.227
-0.229
-0.237
-0.244
-0.251
-0.262
-0.231
-0.117
0.037
0.041
-0.090
-0.209
-0.232
-0.207
-0.182
-0.152
-0.116
-0.091
-0.073
-0.061
-0.053
-0.047
-0.046
-0.046
-0.046
-0.433
0.273
3.541
22.729
351.879
6677.799
18524.078
2010.303
78.243
3.484
-0.163
-0.314
-0.288
-0.253
-0.216
-0.195
-0.185
-0.185
-0.191
-0.205
-0.214
-0.221
-0.229
-0.232
-0.228
-0.224
-0.222
-0.211
-0.194
-0.175
-0.153
-0.122
-0.094
-0.075
-0.063
-0.054
-0.047
-0.043
-0.041
-0.040
-0.042
-0.291
-0.587
0.316
8.361
131.515
1381.660
2960.217
533.836
35.795
1.976
-0.195
-0.273
-0.251
-0.214
-0.182
-0.162
-0.153
-0.151
-0.156
-0.167
-0.182
-0.193
-0.198
-0.200
-0.200
-0.197
-0.189
-0.177
-0.165
-0.145
-0.120
-0.097
-0.078
-0.062
-0.053
-0.047
-0.042
-0.039
-0.037
-0.037
-0.039
-0.112
-0.680
-0.498
1.443
16.839
78.229
129.996
43.381
6.154
0.341
-0.241
-0.237
-0.215
-0.179
-0.152
-0.136
-0.129
-0.128
-0.131
-0.138
-0.149
-0.162
-0.172
-0.176
-0.176
-0.172
-0.163
-0.151
-0.134
-0.114
-0.096
-0.079
-0.065
-0.054
-0.047
-0.043
-0.039
-0.036
-0.035
-0.036
-0.037
-0.198
-0.670
-0.628
-0.364
0.995
4.152
5.570
2.657
0.402
-0.186
-0.231
-0.209
-0.186
-0.150
-0.128
-0.116
-0.111
-0.112
-0.114
-0.119
-0.125
-0.134
-0.140
-0.144
-0.143
-0.138
-0.130
-0.119
-0.107
-0.093
-0.080
-0.066
-0.056
-0.050
-0.046
-0.043
-0.038
-0.036
-0.035
-0.035
-0.035
-0.040
-0.619
-0.594
-0.546
-0.394
-0.155
-0.050
-0.134
-0.226
-0.226
-0.203
-0.185
-0.155
-0.128
-0.111
-0.101
-0.098
-0.098
-0.100
-0.104
-0.110
-0.114
-0.117
-0.118
-0.116
-0.112
-0.107
-0.097
-0.088
-0.077
-0.068
-0.059
-0.053
-0.047
-0.044
-0.040
-0.038
-0.035
-0.035
-0.035
-0.035
0.891
-0.494
-0.562
-0.513
-0.436
-0.353
-0.296
-0.256
-0.225
-0.200
-0.183
-0.153
-0.128
-0.108
-0.097
-0.089
-0.088
-0.089
-0.090
-0.094
-0.098
-0.100
-0.102
-0.103
-0.100
-0.097
-0.091
-0.085
-0.078
-0.070
-0.064
-0.057
-0.051
-0.046
-0.042
-0.040
-0.038
-0.035
-0.035
-0.034
-0.035
1.698
-0.388
-0.518
-0.469
-0.397
-0.321
-0.267
-0.231
-0.205
-0.180
-0.151
-0.125
-0.104
-0.094
-0.088
-0.083
-0.081
-0.082
-0.084
-0.087
-0.089
-0.091
-0.092
-0.092
-0.090
-0.087
-0.082
-0.075
-0.071
-0.066
-0.060
-0.055
-0.050
-0.047
-0.044
-0.042
-0.040
-0.036
-0.036
-0.034
-0.034
0.782
-0.435
-0.474
-0.416
-0.354
-0.288
-0.240
-0.202
-0.174
-0.147
-0.124
-0.106
-0.091
-0.085
-0.079
-0.078
-0.077
-0.078
-0.078
-0.079
-0.082
-0.084
-0.084
-0.083
-0.081
-0.078
-0.074
-0.070
-0.066
-0.062
-0.059
-0.055
-0.051
-0.049
-0.046
-0.044
-0.041
-0.038
-0.038
-0.036
-0.036
-0.183
-0.514
-0.460
-0.390
-0.320
-0.255
-0.208
-0.174
-0.146
-0.124
-0.107
-0.095
-0.085
-0.079
-0.075
-0.074
-0.072
-0.072
-0.073
-0.074
-0.077
-0.079
-0.077
-0.075
-0.074
-0.072
-0.069
-0.067
-0.063
-0.060
-0.058
-0.056
-0.054
-0.051
-0.049
-0.046
-0.043
-0.041
-0.039
-0.038
-0.037
-0.529
-0.526
-0.474
-0.397
-0.312
-0.245
-0.197
-0.161
-0.134
-0.114
-0.098
-0.087
-0.080
-0.074
-0.071
-0.070
-0.071
-0.069
-0.071
-0.072
-0.075
-0.075
-0.075
-0.072
-0.071
-0.070
-0.068
-0.066
-0.063
-0.061
-0.060
-0.058
-0.057
-0.054
-0.051
-0.049
-0.046
-0.043
-0.042
-0.040
-0.039
-0.555
-0.531
-0.491
-0.416
-0.325
-0.253
-0.201
-0.161
-0.132
-0.111
-0.098
-0.086
-0.079
-0.073
-0.070
-0.071
-0.071
-0.072
-0.072
-0.073
-0.073
-0.074
-0.074
-0.073
-0.073
-0.072
-0.071
-0.070
-0.068
-0.066
-0.065
-0.064
-0.062
-0.060
-0.056
-0.053
-0.050
-0.047
-0.046
-0.044
-0.041
-0.336
-0.541
-0.505
-0.433
-0.351
-0.273
-0.214
-0.170
-0.137
-0.115
-0.098
-0.087
-0.080
-0.076
-0.074
-0.074
-0.075
-0.075
-0.076
-0.078
-0.079
-0.079
-0.078
-0.078
-0.076
-0.076
-0.076
-0.076
-0.076
-0.076
-0.076
-0.074
-0.071
-0.069
-0.064
-0.062
-0.056
-0.054
-0.050
-0.047
-0.045
0.822
-0.429
-0.523
-0.458
-0.382
-0.298
-0.231
-0.180
-0.144
-0.119
-0.101
-0.091
-0.084
-0.079
-0.078
-0.080
-0.082
-0.083
-0.083
-0.086
-0.087
-0.088
-0.088
-0.086
-0.085
-0.086
-0.087
-0.089
-0.092
-0.092
-0.092
-0.092
-0.089
-0.084
-0.078
-0.071
-0.065
-0.059
-0.055
-0.050
-0.049
3.662
-0.162
-0.527
-0.487
-0.406
-0.319
-0.248
-0.193
-0.154
-0.124
-0.107
-0.095
-0.088
-0.084
-0.085
-0.088
-0.090
-0.094
-0.097
-0.100
-0.102
-0.103
-0.104
-0.102
-0.101
-0.103
-0.106
-0.110
-0.114
-0.117
-0.116
-0.115
-0.112
-0.105
-0.097
-0.086
-0.076
-0.067
-0.062
-0.056
-0.052
5.790
-0.005
-0.534
-0.503
-0.425
-0.336
-0.259
-0.202
-0.160
-0.131
-0.112
-0.101
-0.094
-0.092
-0.094
-0.097
-0.102
-0.109
-0.114
-0.120
-0.125
-0.129
-0.129
-0.128
-0.128
-0.130
-0.134
-0.139
-0.140
-0.135
-0.133
-0.129
-0.126
-0.124
-0.117
-0.105
-0.091
-0.079
-0.069
-0.062
-0.057
3.951
-0.140
-0.556
-0.507
-0.436
-0.342
-0.264
-0.206
-0.164
-0.135
-0.116
-0.105
-0.100
-0.100
-0.104
-0.109
-0.117
-0.127
-0.139
-0.151
-0.161
-0.168
-0.173
-0.173
-0.172
-0.172
-0.173
-0.169
-0.159
-0.153
-0.148
-0.143
-0.139
-0.135
-0.130
-0.125
-0.109
-0.092
-0.080
-0.070
-0.064
1.972
-0.296
-0.563
-0.500
-0.431
-0.340
-0.264
-0.207
-0.167
-0.140
-0.120
-0.112
-0.109
-0.111
-0.115
-0.125
-0.138
-0.155
-0.174
-0.194
-0.216
-0.230
-0.236
-0.238
-0.238
-0.234
-0.223
-0.203
-0.190
-0.178
-0.168
-0.161
-0.157
-0.151
-0.144
-0.138
-0.130
-0.110
-0.091
-0.079
-0.071
2.217
-0.256
-0.537
-0.486
-0.417
-0.334
-0.262
-0.208
-0.171
-0.146
-0.127
-0.121
-0.118
-0.121
-0.129
-0.144
-0.162
-0.188
-0.222
-0.256
-0.275
-0.280
-0.284
-0.287
-0.291
-0.298
-0.289
-0.261
-0.234
-0.200
-0.167
-0.148
-0.159
-0.171
-0.166
-0.157
-0.147
-0.128
-0.106
-0.090
-0.081
2.027
-0.230
-0.517
-0.474
-0.403
-0.327
-0.264
-0.214
-0.178
-0.154
-0.137
-0.128
-0.127
-0.133
-0.146
-0.168
-0.196
-0.237
-0.284
-0.306
-0.319
-0.296
-0.233
-0.278
-0.344
-0.352
-0.342
-0.326
-0.290
-0.213
-0.129
-0.091
-0.130
-0.183
-0.194
-0.180
-0.165
-0.148
-0.123
-0.104
-0.093
0.961
-0.372
-0.522
-0.461
-0.397
-0.331
-0.272
-0.227
-0.192
-0.167
-0.149
-0.140
-0.140
-0.149
-0.166
-0.195
-0.237
-0.296
-0.333
-0.349
-0.238
1.742
7.643
3.788
0.257
-0.319
-0.402
-0.394
-0.355
-0.250
-0.126
-0.069
-0.126
-0.206
-0.231
-0.212
-0.193
-0.170
-0.142
-0.120
-0.110
-0.102
-0.514
-0.523
-0.459
-0.402
-0.339
-0.289
-0.248
-0.213
-0.186
-0.165
-0.157
-0.159
-0.170
-0.192
-0.229
-0.288
-0.350
-0.370
-0.362
1.185
68.042
1229.608
235.918
11.330
1.376
-0.260
-0.466
-0.434
-0.351
-0.212
-0.164
-0.204
-0.268
-0.281
-0.256
-0.227
-0.197
-0.163
-0.142
-0.128
-0.532
-0.575
-0.522
-0.460
-0.400
-0.343
-0.299
-0.267
-0.237
-0.208
-0.187
-0.178
-0.179
-0.193
-0.223
-0.273
-0.341
-0.390
-0.414
-0.214
5.367
397.291
56381.867
2735.206
188.897
20.288
1.101
-0.456
-0.532
-0.472
-0.374
-0.303
-0.308
-0.324
-0.322
-0.302
-0.270
-0.227
-0.188
-0.166
-0.154
-0.631
-0.593
-0.532
-0.470
-0.406
-0.355
-0.314
-0.281
-0.259
-0.235
-0.213
-0.203
-0.206
-0.224
-0.261
-0.321
-0.388
-0.438
-0.434
0.442
15.797
419.873
14221.273
66936.320
5806.808
160.118
6.471
-0.313
-0.600
-0.570
-0.496
-0.423
-0.386
-0.364
-0.347
-0.335
-0.311
-0.264
-0.223
-0.198
-0.189
-0.646
-0.603
-0.550
-0.489
-0.428
-0.379
-0.339
-0.308
-0.284
-0.265
-0.243
-0.231
-0.239
-0.262
-0.309
-0.373
-0.443
-0.487
-0.270
2.458
36.817
1251.857
100048.109
100028.945
47864.699
426.644
11.524
-0.212
-0.674
-0.648
-0.580
-0.479
-0.377
-0.312
-0.348
-0.364
-0.346
-0.305
-0.263
-0.243
-0.239
-0.671
-0.625
-0.568
-0.517
-0.472
-0.420
-0.377
-0.343
-0.318
-0.298
-0.277
-0.270
-0.279
-0.309
-0.366
-0.433
-0.512
-0.497
0.500
10.195
96.023
889.593
22333.580
100341.227
7735.784
204.958
7.819
-0.360
-0.741
-0.719
-0.613
-0.419
-0.021
0.348
-0.183
-0.382
-0.374
-0.347
-0.315
-0.301
-0.304
-0.672
-0.658
-0.618
-0.574
-0.531
-0.485
-0.435
-0.394
-0.365
-0.344
-0.321
-0.316
-0.331
-0.372
-0.435
-0.498
-0.570
-0.429
1.826
29.558
416.890
4250.788
11439.065
3943.480
556.776
48.847
3.140
-0.537
-0.785
-0.763
-0.606
-0.315
0.331
0.798
-0.080
-0.404
-0.411
-0.396
-0.374
-0.367
-0.365
-0.489
-0.617
-0.663
-0.647
-0.615
-0.572
-0.516
-0.465
-0.429
-0.399
-0.376
-0.370
-0.393
-0.442
-0.497
-0.548
-0.600
-0.399
2.645
44.525
676.826
9730.877
31373.537
7645.986
526.367
36.292
3.423
0.125
-0.419
-0.677
-0.623
-0.390
-0.187
-0.101
-0.373
-0.467
-0.461
-0.455
-0.436
-0.419
-0.405
0.076
-0.382
-0.646
-0.698
-0.684
-0.662
-0.618
-0.559
-0.508
-0.464
-0.436
-0.431
-0.460
-0.497
-0.545
-0.593
-0.598
-0.421
1.792
26.139
319.422
3047.057
7917.513
2941.596
493.326
70.803
18.612
13.367
6.247
1.006
-0.461
-0.563
-0.525
-0.534
-0.532
-0.507
-0.507
-0.513
-0.484
-0.447
-0.423
1.010
0.058
-0.493
-0.705
-0.744
-0.734
-0.707
-0.659
-0.589
-0.527
-0.486
-0.477
-0.503
-0.531
-0.578
-0.510
-0.202
-0.033
1.148
12.131
108.983
1089.707
12951.342
41554.453
8645.174
567.327
347.772
484.065
143.180
19.380
1.387
-0.435
-0.493
-0.482
-0.517
-0.541
-0.554
-0.540
-0.507
-0.469
-0.388
2.530
2.616
1.887
0.456
-0.494
-0.745
-0.756
-0.711
-0.652
-0.586
-0.538
-0.526
-0.536
-0.553
-0.540
0.392
3.819
2.684
2.081
11.952
163.648
6775.914
100045.273
100027.516
100045.102
4273.582
23080.248
57300.188
4460.947
161.180
9.534
1.318
1.272
0.971
0.215
-0.376
-0.560
-0.553
-0.518
-0.456
-0.046
15.590
46.789
52.596
17.944
2.911
-0.357
-0.741
-0.726
-0.688
-0.628
-0.578
-0.556
-0.565
-0.577
-0.501
1.670
11.010
6.886
2.874
12.526
190.690
8620.333
100025.313
100015.852
100107.766
10774.512
100108.656
100022.242
78958.305
626.481
31.628
14.487
21.568
18.024
6.815
1.088
-0.327
-0.559
-0.501
-0.109
2.131
202.229
1515.708
2143.286
392.454
34.401
1.846
-0.592
-0.723
-0.693
-0.615
-0.516
-0.478
-0.532
-0.586
-0.590
0.162
2.893
2.156
1.674
7.049
75.856
1560.349
35974.254
100010.328
21039.232
5364.412
100062.875
100098.570
42191.496
697.574
96.674
114.940
258.389
213.717
57.073
8.713
0.566
-0.492
-0.306
1.945
18.781
3067.835
100033.047
100022.047
9841.633
232.958
8.810
0.054
-0.555
-0.606
-0.508
-0.301
-0.220
-0.365
-0.551
-0.654
-0.630
-0.409
-0.252
0.033
1.799
15.791
129.610
751.522
1392.511
578.756
524.545
5814.622
11596.355
2491.427
920.971
264.066
770.359
2668.929
1916.219
310.109
31.853
2.435
-0.316
0.292
9.507
124.888
11304.344
100025.406
100027.805
57320.523
501.286
21.483
2.528
0.365
-0.242
-0.279
-0.014
0.106
-0.181
-0.516
-0.684
-0.754
-0.764
-0.742
-0.688
-0.329
1.719
10.271
30.167
45.031
28.852
37.922
150.778
496.212
1180.610
936.101
344.970
1742.949
8595.590
5309.571
675.164
52.475
3.786
-0.185
1.096
24.937
501.848
2705.500
100060.984
100286.891
10448.474
551.469
79.098
13.129
3.354
0.705
-0.068
0.015
0.091
-0.196
-0.554
-0.732
-0.790
-0.818
-0.836
-0.838
-0.814
-0.608
0.039
1.170
1.636
1.435
4.145
22.430
109.349
285.765
243.428
163.679
836.915
3341.837
2386.348
375.393
34.751
2.700
-0.266
1.195
27.027
553.449
219.534
1691.915
6971.881
21301.021
7638.629
561.326
45.609
8.264
1.831
0.055
-0.221
-0.232
-0.420
-0.637
-0.750
-0.797
-0.832
-0.841
-0.836
-0.850
-0.858
-0.834
-0.781
-0.769
-0.741
-0.022
3.683
16.535
34.733
34.913
35.421
138.606
341.619
257.829
68.528
10.744
0.863
-0.474
0.438
13.005
177.916
77.846
1431.277
47590.441
100016.281
73218.789
2142.868
95.450
10.324
2.098
-0.069
-0.479
-0.564
-0.633
-0.711
-0.753
-0.772
-0.696
-0.482
-0.374
-0.393
-0.353
-0.104
-0.015
-0.232
-0.568
-0.722
-0.234
1.279
2.913
3.393
5.058
14.811
27.889
24.462
10.234
2.332
-0.104
-0.620
-0.318
2.867
26.991
456.187
6739.383
31345.537
9724.588
679.001
43.605
3.879
0.021
-0.453
-0.480
-0.477
-0.453
-0.407
-0.376
-0.367
-0.375
-0.395
-0.419
-0.433
-0.440
-0.435
-0.247
0.652
3.680
7.626
7.653
3.752
0.836
-0.108
-0.288
-0.269
-0.233
-0.184
-0.137
-0.106
-0.087
-0.076
-0.069
-0.066
-0.064
-0.064
80.348
502.062
1251.668
616.613
112.744
18.410
4.252
0.902
-0.187
-0.425
-0.430
-0.408
-0.370
-0.333
-0.314
-0.311
-0.314
-0.324
-0.335
-0.340
-0.348
-0.296
0.022
0.914
2.106
2.115
1.040
0.102
-0.219
-0.261
-0.228
-0.192
-0.150
-0.114
-0.088
-0.074
-0.063
-0.059
-0.056
-0.053
-0.054
9.351
35.003
59.342
44.015
22.432
18.284
16.178
7.092
1.135
-0.250
-0.385
-0.366
-0.334
-0.293
-0.267
-0.256
-0.250
-0.250
-0.262
-0.267
-0.273
-0.278
-0.218
-0.042
0.149
0.155
-0.024
-0.190
-0.239
-0.216
-0.189
-0.157
-0.122
-0.093
-0.075
-0.061
-0.054
-0.050
-0.048
-0.046
-0.047
0.473
2.219
4.518
6.796
17.880
61.122
87.508
32.739
5.077
0.158
-0.326
-0.322
-0.298
-0.257
-0.226
-0.209
-0.199
-0.198
-0.205
-0.217
-0.222
-0.229
-0.235
-0.222
-0.204
-0.197
-0.213
-0.216
-0.199
-0.178
-0.158
-0.126
-0.099
-0.076
-0.063
-0.054
-0.049
-0.044
-0.041
-0.041
-0.041
0.359
-0.382
0.159
2.854
21.493
106.661
160.383
58.144
8.060
0.418
-0.274
-0.280
-0.256
-0.219
-0.189
-0.170
-0.160
-0.159
-0.163
-0.174
-0.187
-0.192
-0.196
-0.200
-0.200
-0.196
-0.190
-0.178
-0.167
-0.151
-0.126
-0.100
-0.080
-0.064
-0.053
-0.046
-0.042
-0.040
-0.038
-0.036
-0.035
2.519
-0.484
-0.485
0.972
10.686
47.858
70.812
29.584
4.245
0.183
-0.258
-0.244
-0.222
-0.184
-0.156
-0.140
-0.130
-0.129
-0.131
-0.139
-0.151
-0.164
-0.170
-0.171
-0.170
-0.166
-0.160
-0.150
-0.138
-0.120
-0.099
-0.080
-0.065
-0.054
-0.046
-0.040
-0.036
-0.034
-0.032
-0.032
-0.032
3.916
-0.383
-0.615
-0.152
2.022
8.000
10.609
5.110
0.864
-0.142
-0.238
-0.214
-0.191
-0.155
-0.132
-0.117
-0.110
-0.109
-0.110
-0.115
-0.123
-0.132
-0.139
-0.143
-0.144
-0.141
-0.132
-0.121
-0.108
-0.092
-0.077
-0.064
-0.053
-0.045
-0.040
-0.035
-0.033
-0.030
-0.029
-0.030
-0.031
2.240
-0.441
-0.614
-0.509
-0.171
0.497
0.723
0.278
-0.128
-0.228
-0.210
-0.190
-0.163
-0.132
-0.113
-0.101
-0.096
-0.094
-0.094
-0.097
-0.102
-0.108
-0.111
-0.114
-0.114
-0.110
-0.103
-0.095
-0.085
-0.075
-0.064
-0.054
-0.046
-0.041
-0.037
-0.034
-0.031
-0.029
-0.028
-0.028
-0.029
0.308
-0.561
-0.579
-0.522
-0.434
-0.322
-0.258
-0.244
-0.234
-0.209
-0.187
-0.167
-0.135
-0.112
-0.097
-0.089
-0.084
-0.083
-0.084
-0.085
-0.087
-0.090
-0.092
-0.093
-0.091
-0.089
-0.085
-0.078
-0.071
-0.063
-0.055
-0.049
-0.043
-0.038
-0.034
-0.031
-0.030
-0.028
-0.027
-0.027
-0.028
-0.327
-0.566
-0.541
-0.494
-0.406
-0.329
-0.276
-0.240
-0.211
-0.189
-0.168
-0.137
-0.114
-0.097
-0.085
-0.079
-0.076
-0.075
-0.074
-0.077
-0.078
-0.080
-0.081
-0.080
-0.080
-0.077
-0.073
-0.068
-0.063
-0.057
-0.051
-0.046
-0.043
-0.038
-0.035
-0.032
-0.031
-0.028
-0.027
-0.026
-0.026
-0.397
-0.530
-0.501
-0.452
-0.373
-0.304
-0.254
-0.221
-0.194
-0.165
-0.137
-0.114
-0.096
-0.085
-0.078
-0.074
-0.071
-0.071
-0.070
-0.071
-0.073
-0.073
-0.073
-0.073
-0.072
-0.070
-0.066
-0.062
-0.058
-0.053
-0.049
-0.046
-0.042
-0.039
-0.036
-0.034
-0.031
-0.030
-0.027
-0.026
-0.026
-0.468
-0.525
-0.467
-0.402
-0.330
-0.271
-0.226
-0.191
-0.162
-0.139
-0.116
-0.098
-0.085
-0.077
-0.073
-0.070
-0.069
-0.068
-0.067
-0.067
-0.069
-0.069
-0.069
-0.068
-0.066
-0.064
-0.062
-0.059
-0.056
-0.051
-0.049
-0.046
-0.043
-0.041
-0.038
-0.037
-0.032
-0.030
-0.028
-0.028
-0.027
-0.570
-0.530
-0.455
-0.386
-0.311
-0.251
-0.207
-0.171
-0.143
-0.121
-0.104
-0.091
-0.081
-0.074
-0.069
-0.068
-0.066
-0.066
-0.066
-0.066
-0.067
-0.066
-0.066
-0.064
-0.063
-0.061
-0.059
-0.057
-0.054
-0.052
-0.051
-0.048
-0.046
-0.045
-0.041
-0.038
-0.035
-0.032
-0.030
-0.030
-0.028
-0.587
-0.546
-0.483
-0.397
-0.316
-0.256
-0.207
-0.168
-0.138
-0.115
-0.098
-0.086
-0.079
-0.071
-0.069
-0.067
-0.067
-0.066
-0.068
-0.068
-0.068
-0.067
-0.067
-0.066
-0.064
-0.062
-0.061
-0.059
-0.058
-0.057
-0.055
-0.053
-0.050
-0.049
-0.046
-0.041
-0.039
-0.035
-0.033
-0.032
-0.029
-0.606
-0.571
-0.517
-0.425
-0.340
-0.275
-0.222
-0.178
-0.144
-0.119
-0.100
-0.089
-0.080
-0.075
-0.072
-0.071
-0.072
-0.072
-0.073
-0.073
-0.073
-0.072
-0.071
-0.070
-0.070
-0.068
-0.067
-0.066
-0.066
-0.065
-0.063
-0.062
-0.060
-0.056
-0.053
-0.048
-0.044
-0.041
-0.038
-0.035
-0.033
-0.615
-0.595
-0.535
-0.455
-0.365
-0.295
-0.243
-0.196
-0.155
-0.125
-0.105
-0.092
-0.084
-0.081
-0.077
-0.079
-0.080
-0.081
-0.081
-0.083
-0.082
-0.082
-0.081
-0.079
-0.076
-0.076
-0.076
-0.078
-0.079
-0.080
-0.079
-0.077
-0.075
-0.070
-0.063
-0.058
-0.053
-0.047
-0.043
-0.039
-0.036
-0.483
-0.604
-0.556
-0.486
-0.399
-0.319
-0.263
-0.216
-0.168
-0.134
-0.112
-0.097
-0.089
-0.086
-0.086
-0.087
-0.090
-0.094
-0.096
-0.097
-0.098
-0.097
-0.094
-0.092
-0.091
-0.091
-0.093
-0.097
-0.101
-0.101
-0.103
-0.101
-0.098
-0.092
-0.082
-0.071
-0.063
-0.055
-0.048
-0.044
-0.040
-0.198
-0.584
-0.582
-0.510
-0.423
-0.337
-0.279
-0.233
-0.184
-0.145
-0.119
-0.105
-0.097
-0.095
-0.095
-0.100
-0.105
-0.111
-0.116
-0.118
-0.119
-0.119
-0.117
-0.114
-0.112
-0.114
-0.118
-0.124
-0.126
-0.126
-0.123
-0.120
-0.118
-0.114
-0.106
-0.092
-0.079
-0.067
-0.058
-0.050
-0.045
-0.008
-0.574
-0.592
-0.529
-0.446
-0.355
-0.289
-0.245
-0.194
-0.153
-0.126
-0.113
-0.105
-0.104
-0.109
-0.113
-0.123
-0.131
-0.139
-0.143
-0.147
-0.149
-0.149
-0.147
-0.145
-0.148
-0.152
-0.150
-0.145
-0.140
-0.137
-0.133
-0.128
-0.125
-0.121
-0.115
-0.100
-0.083
-0.068
-0.059
-0.053
-0.222
-0.613
-0.600
-0.540
-0.464
-0.371
-0.304
-0.253
-0.199
-0.158
-0.132
-0.118
-0.115
-0.116
-0.122
-0.131
-0.142
-0.153
-0.163
-0.173
-0.184
-0.193
-0.197
-0.197
-0.195
-0.195
-0.187
-0.177
-0.169
-0.160
-0.147
-0.139
-0.142
-0.140
-0.135
-0.128
-0.121
-0.101
-0.084
-0.070
-0.061
-0.389
-0.641
-0.607
-0.547
-0.476
-0.385
-0.313
-0.255
-0.203
-0.165
-0.139
-0.128
-0.125
-0.129
-0.138
-0.150
-0.165
-0.178
-0.195
-0.214
-0.236
-0.256
-0.266
-0.268
-0.266
-0.257
-0.236
-0.217
-0.192
-0.130
-0.041
-0.021
-0.071
-0.135
-0.154
-0.146
-0.137
-0.123
-0.100
-0.081
-0.070
-0.359
-0.629
-0.611
-0.554
-0.481
-0.391
-0.317
-0.257
-0.208
-0.171
-0.149
-0.139
-0.136
-0.141
-0.156
-0.175
-0.193
-0.214
-0.244
-0.277
-0.298
-0.308
-0.315
-0.321
-0.324
-0.319
-0.302
-0.271
-0.162
0.117
0.478
0.600
0.315
-0.010
-0.154
-0.170
-0.157
-0.145
-0.121
-0.096
-0.083
-0.352
-0.614
-0.605
-0.546
-0.480
-0.397
-0.324
-0.264
-0.216
-0.182
-0.162
-0.151
-0.151
-0.157
-0.176
-0.202
-0.231
-0.265
-0.310
-0.332
-0.345
-0.356
-0.351
-0.363
-0.380
-0.371
-0.361
-0.314
-0.068
0.648
1.697
2.025
1.228
0.287
-0.118
-0.198
-0.183
-0.166
-0.140
-0.113
-0.096
-0.497
-0.624
-0.593
-0.536
-0.472
-0.396
-0.333
-0.280
-0.235
-0.201
-0.178
-0.166
-0.167
-0.178
-0.201
-0.235
-0.279
-0.334
-0.370
-0.388
-0.371
0.001
0.914
0.724
0.001
-0.340
-0.424
-0.361
0.012
1.102
2.725
3.233
1.990
0.481
-0.102
-0.230
-0.217
-0.193
-0.163
-0.132
-0.113
-0.627
-0.639
-0.584
-0.524
-0.456
-0.386
-0.332
-0.291
-0.259
-0.227
-0.199
-0.187
-0.188
-0.201
-0.231
-0.275
-0.338
-0.404
-0.430
-0.427
0.158
6.100
27.978
24.298
9.218
1.433
-0.284
-0.457
-0.126
0.821
2.242
2.696
1.633
0.329
-0.176
-0.278
-0.258
-0.227
-0.190
-0.156
-0.135
-0.686
-0.647
-0.584
-0.520
-0.450
-0.389
-0.339
-0.302
-0.273
-0.252
-0.227
-0.213
-0.213
-0.230
-0.267
-0.324
-0.403
-0.458
-0.488
-0.304
3.387
53.018
445.820
777.413
245.928
24.277
1.340
-0.488
-0.387
0.091
0.811
1.069
0.579
-0.018
-0.269
-0.320
-0.302
-0.270
-0.223
-0.184
-0.165
-0.709
-0.660
-0.596
-0.523
-0.448
-0.387
-0.352
-0.320
-0.292
-0.274
-0.259
-0.244
-0.245
-0.268
-0.314
-0.382
-0.463
-0.515
-0.539
0.223
17.038
536.703
21598.281
100005.328
8853.811
219.783
7.023
-0.338
-0.591
-0.414
-0.176
-0.024
-0.087
-0.239
-0.332
-0.344
-0.339
-0.316
-0.261
-0.221
-0.202
-0.729
-0.663
-0.593
-0.519
-0.419
-0.354
-0.347
-0.345
-0.320
-0.303
-0.294
-0.281
-0.288
-0.317
-0.371
-0.451
-0.529
-0.585
-0.542
1.046
34.497
1776.889
100007.922
100005.195
94173.359
598.881
13.641
-0.228
-0.711
-0.596
-0.272
0.184
1.119
1.977
0.313
-0.331
-0.370
-0.355
-0.307
-0.270
-0.254
-0.724
-0.671
-0.611
-0.532
-0.423
-0.355
-0.361
-0.378
-0.358
-0.342
-0.336
-0.328
-0.338
-0.377
-0.444
-0.527
-0.603
-0.638
-0.367
2.392
29.854
710.357
34643.512
100034.602
13721.984
246.441
7.805
-0.439
-0.763
-0.425
0.707
3.114
20.594
57.242
8.323
-0.033
-0.402
-0.395
-0.358
-0.327
-0.317
-0.423
-0.573
-0.627
-0.594
-0.508
-0.453
-0.441
-0.436
-0.408
-0.392
-0.386
-0.381
-0.400
-0.449
-0.520
-0.591
-0.663
-0.651
-0.013
5.469
42.118
221.219
791.735
1358.041
370.349
36.705
2.013
-0.711
-0.772
-0.077
2.516
8.148
47.634
163.425
18.624
0.165
-0.437
-0.435
-0.409
-0.383
-0.379
1.362
0.148
-0.478
-0.644
-0.623
-0.582
-0.550
-0.509
-0.473
-0.452
-0.435
-0.431
-0.459
-0.510
-0.567
-0.632
-0.671
-0.597
0.238
7.607
58.786
265.329
481.609
250.516
65.489
10.843
1.083
-0.322
-0.539
-0.046
2.448
6.824
11.474
17.816
3.379
-0.305
-0.490
-0.479
-0.458
-0.439
-0.420
8.572
2.805
0.024
-0.615
-0.690
-0.672
-0.652
-0.598
-0.548
-0.506
-0.474
-0.473
-0.511
-0.544
-0.597
-0.594
-0.352
0.076
1.169
6.927
41.861
179.800
359.263
332.962
141.379
31.731
10.324
9.222
5.917
1.475
0.815
2.040
1.901
0.674
-0.280
-0.528
-0.530
-0.529
-0.506
-0.465
-0.437
25.120
7.663
1.082
-0.486
-0.747
-0.749
-0.733
-0.691
-0.613
-0.543
-0.506
-0.514
-0.536
-0.559
-0.536
0.609
4.979
6.546
7.703
13.938
65.090
408.372
3087.061
6789.941
2154.659
247.434
158.294
238.300
233.304
38.734
1.734
-0.085
-0.201
-0.455
-0.576
-0.573
-0.563
-0.562
-0.527
-0.476
-0.432
33.279
13.666
4.580
0.927
-0.478
-0.794
-0.799
-0.748
-0.670
-0.584
-0.534
-0.532
-0.543
-0.566
0.060
21.664
311.263
106.521
34.343
38.904
193.478
2065.788
41663.309
100100.625
27404.021
1267.172
4494.080
8810.369
6017.177
300.844
7.767
0.026
-0.179
-0.251
-0.439
-0.563
-0.591
-0.566
-0.533
-0.440
-0.135
53.837
63.857
48.119
16.750
2.648
-0.406
-0.794
-0.765
-0.687
-0.530
-0.357
-0.306
-0.401
-0.519
0.713
88.780
3849.986
631.390
60.272
58.789
281.678
2813.921
63906.254
100165.609
36036.285
2998.649
78976.234
100054.063
10200.599
308.707
13.448
2.617
2.957
2.640
0.825
-0.226
-0.539
-0.575
-0.484
0.054
2.728
309.759
941.321
1124.487
245.701
25.666
1.420
-0.665
-0.740
-0.543
-0.030
0.730
0.958
0.408
-0.262
-0.031
16.615
166.658
75.151
33.023
35.166
143.115
812.708
6288.716
16230.296
4262.236
1656.991
41959.277
100011.570
6591.045
225.695
18.066
14.000
23.163
19.493
7.361
1.189
-0.333
-0.559
-0.203
3.015
29.659
1978.673
42545.223
79117.055
4476.643
143.953
6.603
-0.337
-0.671
-0.181
1.413
4.097
4.867
2.893
0.526
-0.391
0.210
3.069
5.626
7.219
10.262
33.958
114.727
339.768
525.988
253.720
235.019
1486.388
2709.819
573.523
78.690
25.462
47.493
95.856
80.284
24.883
4.488
0.083
-0.483
0.691
15.389
257.308
4859.976
100503.383
100167.484
17242.430
292.709
12.194
0.360
-0.477
0.291
3.393
9.387
11.057
6.223
1.432
-0.311
-0.683
-0.503
-0.095
0.352
1.127
4.683
12.500
23.765
26.414
17.282
19.322
59.334
89.873
69.287
39.702
29.472
76.622
178.274
135.815
40.773
6.797
0.316
-0.394
1.849
40.857
1249.551
1582.716
36119.324
67267.414
4005.584
194.588
22.308
2.678
-0.019
0.451
3.716
9.377
11.042
6.203
1.383
-0.366
-0.781
-0.850
-0.818
-0.783
-0.671
-0.289
0.432
1.126
1.069
0.607
1.102
4.555
11.261
18.346
16.100
16.479
49.643
104.350
87.476
26.981
4.865
0.117
-0.428
2.013
44.372
1388.540
138.499
745.948
1281.116
980.476
435.670
82.539
9.884
0.815
0.093
1.597
4.433
5.258
2.824
0.408
-0.577
-0.839
-0.888
-0.876
-0.851
-0.844
-0.791
-0.718
-0.713
-0.806
-0.908
-0.791
-0.102
1.605
3.287
3.662
5.083
14.483
26.989
22.897
8.661
1.454
-0.324
-0.532
0.828
21.160
375.116
23.837
162.876
1155.660
2995.553
1391.076
195.406
18.348
1.486
-0.254
0.043
0.806
1.031
0.379
-0.388
-0.744
-0.788
-0.514
0.157
0.616
0.454
0.615
1.274
1.250
0.332
-0.538
-0.886
-0.889
-0.615
-0.340
-0.156
0.346
1.964
3.747
3.180
1.203
-0.138
-0.589
-0.625
-0.164
4.476
48.236
52.434
310.040
675.139
375.307
74.017
9.002
0.607
-0.379
-0.455
-0.462
-0.460
-0.416
-0.378
-0.356
-0.353
-0.360
-0.373
-0.394
-0.417
-0.424
-0.426
-0.418
-0.330
-0.075
0.185
0.251
-0.005
-0.212
-0.282
-0.272
-0.244
-0.204
-0.156
-0.120
-0.095
-0.079
-0.070
-0.065
-0.062
-0.060
-0.059
13.974
56.985
104.334
68.054
18.607
3.261
0.278
-0.300
-0.402
-0.412
-0.409
-0.384
-0.344
-0.316
-0.302
-0.297
-0.297
-0.301
-0.314
-0.321
-0.326
-0.332
-0.309
-0.218
-0.116
-0.106
-0.183
-0.247
-0.256
-0.229
-0.201
-0.166
-0.128
-0.098
-0.079
-0.067
-0.059
-0.054
-0.052
-0.050
-0.049
1.902
7.326
11.231
8.479
3.573
1.497
0.795
0.207
-0.241
-0.366
-0.356
-0.333
-0.300
-0.267
-0.246
-0.235
-0.228
-0.227
-0.235
-0.247
-0.249
-0.255
-0.258
-0.249
-0.229
-0.222
-0.231
-0.229
-0.210
-0.187
-0.164
-0.132
-0.103
-0.079
-0.065
-0.056
-0.050
-0.046
-0.044
-0.042
-0.043
0.216
0.210
0.626
0.728
1.103
2.604
3.216
1.415
0.084
-0.297
-0.313
-0.288
-0.259
-0.222
-0.199
-0.185
-0.177
-0.175
-0.179
-0.191
-0.201
-0.204
-0.207
-0.209
-0.209
-0.205
-0.198
-0.186
-0.172
-0.155
-0.130
-0.105
-0.083
-0.066
-0.055
-0.047
-0.044
-0.040
-0.037
-0.036
-0.037
2.886
-0.392
-0.514
-0.217
0.880
3.482
4.621
2.149
0.296
-0.237
-0.276
-0.250
-0.224
-0.186
-0.163
-0.149
-0.141
-0.137
-0.140
-0.147
-0.160
-0.170
-0.173
-0.173
-0.173
-0.169
-0.163
-0.154
-0.145
-0.126
-0.102
-0.082
-0.066
-0.054
-0.046
-0.041
-0.038
-0.036
-0.033
-0.033
-0.032
12.490
0.199
-0.587
-0.405
0.343
1.885
2.604
1.296
0.101
-0.239
-0.243
-0.219
-0.193
-0.159
-0.136
-0.122
-0.115
-0.110
-0.112
-0.118
-0.126
-0.136
-0.144
-0.147
-0.148
-0.144
-0.138
-0.128
-0.113
-0.095
-0.080
-0.065
-0.053
-0.046
-0.040
-0.034
-0.031
-0.029
-0.030
-0.029
-0.028
26.298
1.308
-0.534
-0.496
-0.239
0.224
0.470
0.135
-0.171
-0.238
-0.214
-0.195
-0.165
-0.134
-0.115
-0.105
-0.097
-0.093
-0.093
-0.097
-0.102
-0.107
-0.113
-0.116
-0.116
-0.112
-0.106
-0.097
-0.085
-0.074
-0.064
-0.053
-0.045
-0.039
-0.034
-0.030
-0.027
-0.025
-0.026
-0.025
-0.025
22.369
1.370
-0.527
-0.505
-0.427
-0.301
-0.225
-0.227
-0.238
-0.214
-0.192
-0.172
-0.140
-0.115
-0.099
-0.089
-0.083
-0.081
-0.081
-0.083
-0.086
-0.088
-0.089
-0.091
-0.090
-0.088
-0.084
-0.078
-0.070
-0.061
-0.054
-0.045
-0.039
-0.034
-0.031
-0.028
-0.026
-0.024
-0.024
-0.023
-0.023
3.938
-0.125
-0.542
-0.480
-0.415
-0.339
-0.285
-0.246
-0.217
-0.194
-0.175
-0.146
-0.118
-0.100
-0.086
-0.079
-0.074
-0.073
-0.071
-0.072
-0.074
-0.075
-0.075
-0.075
-0.075
-0.072
-0.069
-0.065
-0.058
-0.053
-0.046
-0.041
-0.036
-0.031
-0.028
-0.026
-0.024
-0.023
-0.022
-0.022
-0.021
-0.078
-0.513
-0.506
-0.455
-0.382
-0.309
-0.259
-0.224
-0.200
-0.177
-0.147
-0.121
-0.103
-0.088
-0.078
-0.072
-0.069
-0.065
-0.066
-0.065
-0.066
-0.065
-0.066
-0.066
-0.064
-0.062
-0.060
-0.056
-0.052
-0.047
-0.043
-0.039
-0.036
-0.032
-0.029
-0.026
-0.024
-0.023
-0.021
-0.020
-0.019
-0.533
-0.518
-0.472
-0.423
-0.344
-0.284
-0.241
-0.208
-0.176
-0.149
-0.123
-0.103
-0.088
-0.078
-0.072
-0.068
-0.065
-0.062
-0.062
-0.061
-0.062
-0.062
-0.062
-0.061
-0.060
-0.058
-0.056
-0.053
-0.049
-0.045
-0.041
-0.038
-0.035
-0.032
-0.031
-0.028
-0.026
-0.024
-0.022
-0.020
-0.019
-0.574
-0.518
-0.465
-0.387
-0.314
-0.259
-0.216
-0.182
-0.153
-0.130
-0.108
-0.094
-0.081
-0.072
-0.069
-0.064
-0.064
-0.062
-0.061
-0.062
-0.059
-0.060
-0.060
-0.059
-0.057
-0.056
-0.053
-0.050
-0.048
-0.045
-0.042
-0.040
-0.037
-0.034
-0.033
-0.031
-0.029
-0.025
-0.023
-0.021
-0.022
-0.598
-0.541
-0.468
-0.385
-0.312
-0.258
-0.213
-0.175
-0.143
-0.119
-0.102
-0.088
-0.079
-0.073
-0.067
-0.064
-0.063
-0.062
-0.063
-0.062
-0.061
-0.060
-0.059
-0.058
-0.056
-0.055
-0.053
-0.051
-0.049
-0.048
-0.046
-0.044
-0.041
-0.038
-0.036
-0.033
-0.030
-0.027
-0.024
-0.024
-0.023
-0.621
-0.572
-0.487
-0.397
-0.326
-0.271
-0.226
-0.183
-0.149
-0.121
-0.102
-0.088
-0.078
-0.073
-0.069
-0.068
-0.067
-0.067
-0.068
-0.068
-0.066
-0.066
-0.064
-0.063
-0.061
-0.060
-0.057
-0.056
-0.055
-0.053
-0.052
-0.051
-0.048
-0.045
-0.041
-0.037
-0.034
-0.031
-0.029
-0.026
-0.025
-0.637
-0.582
-0.506
-0.420
-0.345
-0.286
-0.240
-0.203
-0.164
-0.131
-0.107
-0.092
-0.084
-0.078
-0.074
-0.075
-0.077
-0.076
-0.077
-0.077
-0.077
-0.074
-0.071
-0.070
-0.069
-0.067
-0.066
-0.066
-0.066
-0.065
-0.065
-0.062
-0.059
-0.055
-0.051
-0.046
-0.041
-0.037
-0.032
-0.030
-0.028
-0.655
-0.596
-0.534
-0.453
-0.376
-0.310
-0.260
-0.220
-0.182
-0.144
-0.117
-0.099
-0.091
-0.086
-0.084
-0.087
-0.088
-0.091
-0.092
-0.094
-0.091
-0.090
-0.086
-0.083
-0.079
-0.080
-0.080
-0.082
-0.083
-0.084
-0.085
-0.083
-0.079
-0.074
-0.065
-0.058
-0.051
-0.044
-0.038
-0.035
-0.032
-0.667
-0.618
-0.559
-0.472
-0.393
-0.333
-0.279
-0.238
-0.200
-0.158
-0.126
-0.108
-0.099
-0.094
-0.096
-0.099
-0.105
-0.110
-0.114
-0.114
-0.114
-0.112
-0.106
-0.102
-0.100
-0.101
-0.102
-0.105
-0.109
-0.112
-0.112
-0.109
-0.105
-0.098
-0.088
-0.076
-0.064
-0.054
-0.045
-0.040
-0.036
-0.664
-0.635
-0.572
-0.482
-0.403
-0.349
-0.294
-0.252
-0.218
-0.173
-0.138
-0.118
-0.109
-0.107
-0.111
-0.118
-0.125
-0.131
-0.134
-0.136
-0.138
-0.138
-0.136
-0.131
-0.128
-0.129
-0.133
-0.136
-0.132
-0.129
-0.126
-0.122
-0.119
-0.116
-0.111
-0.101
-0.085
-0.070
-0.057
-0.047
-0.041
-0.662
-0.643
-0.588
-0.499
-0.410
-0.365
-0.312
-0.264
-0.232
-0.185
-0.148
-0.129
-0.119
-0.121
-0.130
-0.137
-0.141
-0.145
-0.148
-0.154
-0.160
-0.166
-0.171
-0.171
-0.169
-0.169
-0.167
-0.158
-0.152
-0.148
-0.140
-0.135
-0.133
-0.128
-0.124
-0.118
-0.109
-0.090
-0.071
-0.059
-0.050
-0.620
-0.643
-0.605
-0.517
-0.411
-0.374
-0.328
-0.279
-0.242
-0.192
-0.156
-0.137
-0.132
-0.137
-0.145
-0.153
-0.157
-0.164
-0.172
-0.182
-0.193
-0.203
-0.215
-0.223
-0.223
-0.217
-0.202
-0.188
-0.168
-0.111
-0.024
-0.005
-0.056
-0.120
-0.141
-0.134
-0.126
-0.112
-0.090
-0.071
-0.060
-0.474
-0.614
-0.615
-0.546
-0.459
-0.406
-0.348
-0.297
-0.251
-0.199
-0.165
-0.149
-0.146
-0.152
-0.165
-0.171
-0.180
-0.192
-0.207
-0.226
-0.246
-0.266
-0.282
-0.296
-0.298
-0.277
-0.253
-0.216
-0.049
0.395
1.069
1.276
0.691
0.147
-0.107
-0.156
-0.145
-0.134
-0.110
-0.088
-0.072
-0.286
-0.593
-0.626
-0.572
-0.506
-0.441
-0.374
-0.315
-0.257
-0.207
-0.178
-0.165
-0.162
-0.172
-0.186
-0.197
-0.212
-0.233
-0.259
-0.292
-0.319
-0.330
-0.342
-0.358
-0.365
-0.346
-0.322
-0.179
0.538
2.799
7.196
8.418
4.905
1.373
0.126
-0.157
-0.171
-0.154
-0.135
-0.106
-0.085
-0.320
-0.617
-0.650
-0.599
-0.537
-0.469
-0.396
-0.331
-0.269
-0.221
-0.193
-0.179
-0.181
-0.194
-0.212
-0.231
-0.257
-0.289
-0.333
-0.362
-0.374
-0.387
-0.401
-0.419
-0.423
-0.408
-0.369
-0.024
1.931
10.541
27.365
32.201
16.973
4.517
0.648
-0.127
-0.200
-0.181
-0.160
-0.126
-0.104
-0.541
-0.665
-0.660
-0.600
-0.533
-0.463
-0.396
-0.337
-0.290
-0.246
-0.213
-0.199
-0.202
-0.218
-0.245
-0.274
-0.314
-0.368
-0.412
-0.432
-0.444
-0.384
-0.199
-0.151
-0.290
-0.438
-0.428
0.068
3.387
18.238
52.722
67.933
32.162
7.726
1.090
-0.099
-0.233
-0.214
-0.186
-0.149
-0.123
-0.696
-0.698
-0.642
-0.579
-0.516
-0.449
-0.388
-0.338
-0.300
-0.272
-0.243
-0.226
-0.228
-0.247
-0.284
-0.332
-0.388
-0.451
-0.490
-0.504
-0.313
1.056
4.694
6.652
3.288
0.402
-0.418
-0.057
2.786
14.289
41.037
52.735
27.347
6.592
0.864
-0.174
-0.275
-0.250
-0.220
-0.178
-0.148
-0.760
-0.702
-0.634
-0.554
-0.447
-0.363
-0.354
-0.345
-0.314
-0.292
-0.277
-0.259
-0.257
-0.283
-0.331
-0.393
-0.464
-0.521
-0.551
-0.477
1.031
15.275
86.711
160.086
63.833
9.381
0.242
-0.373
0.894
5.428
14.359
18.374
9.855
2.811
0.246
-0.275
-0.324
-0.294
-0.259
-0.211
-0.180
-0.764
-0.699
-0.621
-0.406
-0.030
0.174
-0.040
-0.280
-0.336
-0.317
-0.307
-0.298
-0.299
-0.329
-0.386
-0.455
-0.536
-0.584
-0.623
-0.293
6.405
117.086
1562.713
4413.389
850.570
57.685
2.771
-0.487
-0.278
0.958
2.918
3.871
2.715
0.947
-0.060
-0.338
-0.352
-0.345
-0.304
-0.252
-0.223
-0.770
-0.702
-0.561
-0.010
1.097
1.817
0.827
-0.093
-0.346
-0.352
-0.345
-0.345
-0.351
-0.389
-0.455
-0.532
-0.609
-0.661
-0.695
-0.086
11.587
305.086
7678.801
29497.121
3376.471
129.555
5.080
-0.528
-0.642
0.210
2.765
6.866
12.455
18.050
3.557
-0.161
-0.386
-0.388
-0.355
-0.302
-0.274
-0.618
-0.642
-0.515
0.287
2.164
3.007
1.463
0.045
-0.367
-0.394
-0.391
-0.399
-0.413
-0.461
-0.538
-0.613
-0.679
-0.721
-0.706
-0.025
8.373
147.274
2014.038
5806.039
1082.133
70.500
2.961
-0.689
-0.513
2.782
20.216
58.642
545.142
5786.378
139.783
1.417
-0.408
-0.422
-0.397
-0.346
-0.322
0.960
-0.007
-0.416
-0.044
1.170
1.726
0.731
-0.184
-0.437
-0.446
-0.438
-0.446
-0.469
-0.526
-0.597
-0.673
-0.727
-0.756
-0.659
0.172
4.963
29.467
142.597
228.597
89.208
11.792
0.199
-0.857
-0.158
8.338
70.560
257.489
3309.664
100029.477
508.362
2.918
-0.433
-0.451
-0.433
-0.393
-0.381
15.193
4.403
0.414
-0.359
-0.126
-0.007
-0.237
-0.468
-0.520
-0.494
-0.487
-0.496
-0.527
-0.566
-0.626
-0.683
-0.615
-0.419
-0.094
1.092
6.401
18.193
30.959
26.401
11.507
2.289
-0.355
-0.749
-0.081
7.538
70.360
222.178
247.984
390.768
34.776
0.546
-0.491
-0.489
-0.476
-0.441
-0.418
113.708
26.979
3.723
-0.175
-0.610
-0.614
-0.641
-0.633
-0.576
-0.535
-0.522
-0.520
-0.536
-0.573
-0.626
-0.400
0.947
4.282
6.896
9.119
25.572
62.404
80.336
62.489
29.882
8.095
2.731
3.357
5.935
4.425
20.009
52.397
40.272
11.901
1.430
-0.420
-0.542
-0.533
-0.500
-0.403
-0.306
502.626
88.668
10.054
0.585
-0.645
-0.757
-0.746
-0.705
-0.630
-0.576
-0.520
-0.478
-0.451
-0.505
-0.357
3.259
21.337
59.325
89.982
71.768
230.784
799.175
985.136
556.271
205.554
47.846
31.082
147.807
1232.489
121.874
4.516
4.729
3.880
0.847
-0.372
-0.581
-0.571
-0.565
-0.463
-0.224
0.046
689.953
130.065
21.050
3.213
-0.233
-0.788
-0.805
-0.756
-0.672
-0.526
-0.329
-0.172
-0.139
-0.307
1.126
93.382
3208.902
1032.453
848.780
441.316
1774.665
12657.453
12028.249
3527.330
927.940
166.649
250.682
2451.894
100104.445
2603.766
9.515
-0.103
-0.284
-0.509
-0.624
-0.612
-0.593
-0.557
-0.408
-0.001
0.676
494.785
317.346
110.937
21.296
2.497
-0.512
-0.838
-0.764
-0.523
0.133
1.114
1.578
1.065
0.224
3.081
608.249
100115.266
14679.140
2418.926
960.149
4286.301
47733.250
42566.832
6008.809
1188.983
262.759
947.558
1737.678
5052.953
294.828
5.457
-0.177
-0.215
-0.271
-0.467
-0.583
-0.595
-0.552
-0.367
0.399
2.740
3809.226
4837.520
1143.787
133.016
14.585
0.591
-0.759
-0.605
0.430
4.086
11.189
13.327
7.812
2.163
1.367
62.122
1525.539
738.937
846.365
430.038
1591.502
11090.021
10063.545
1861.953
388.026
165.017
673.345
1048.376
297.311
33.441
3.033
0.830
1.427
1.140
0.201
-0.391
-0.561
-0.552
-0.201
2.561
21.832
31504.053
42361.684
5679.024
549.530
43.057
2.746
-0.589
-0.190
3.667
21.090
67.650
80.410
40.995
8.828
1.175
2.419
16.759
57.264
89.469
68.676
189.114
625.575
655.877
230.993
67.794
39.304
117.566
155.999
61.369
11.056
2.345
2.876
5.247
4.418
1.598
-0.046
-0.509
-0.524
0.399
11.241
148.828
18721.607
30410.793
7788.302
940.728
63.677
4.206
-0.376
0.303
7.889
52.354
194.845
257.037
104.209
21.139
2.356
-0.157
0.834
4.175
6.660
7.460
17.951
39.431
39.415
21.493
7.711
5.115
11.172
15.007
8.238
3.263
1.995
4.280
7.943
6.725
2.608
0.221
-0.486
-0.476
1.254
27.099
611.106
1700.531
2962.567
1821.738
380.960
40.556
4.500
0.030
0.363
7.875
52.356
194.868
257.061
113.755
21.077
2.279
-0.485
-0.726
-0.545
-0.361
-0.130
0.796
2.097
2.149
1.086
-0.075
-0.336
0.178
0.826
0.973
0.675
0.935
2.908
5.206
4.790
1.754
-0.019
-0.533
-0.486
1.378
31.897
746.608
121.707
207.514
184.155
89.073
33.008
8.723
0.970
0.045
3.668
22.951
67.808
87.858
41.037
9.430
0.799
-0.687
-0.896
-0.879
-0.853
-0.816
-0.688
-0.521
-0.571
-0.764
-0.936
-0.987
-0.909
-0.727
-0.529
-0.451
-0.154
0.708
1.695
1.397
0.306
-0.407
-0.611
-0.557
0.569
14.162
234.310
11.522
26.588
56.618
85.276
53.436
15.237
2.042
-0.199
0.582
4.667
12.640
16.226
8.762
2.255
-0.211
-0.726
-0.357
0.649
1.330
1.134
1.425
2.710
2.601
0.878
-0.410
-0.903
-0.996
-0.929
-0.823
-0.730
-0.656
-0.440
-0.197
-0.241
-0.474
-0.631
-0.659
-0.620
-0.240
3.503
31.894
4.706
16.441
26.932
19.508
6.340
0.963
-0.284
-0.439
-0.441
-0.445
-0.405
-0.362
-0.336
-0.326
-0.325
-0.332
-0.345
-0.365
-0.388
-0.402
-0.401
-0.402
-0.399
-0.373
-0.334
-0.308
-0.298
-0.288
-0.272
-0.248
-0.213
-0.168
-0.130
-0.102
-0.085
-0.073
-0.066
-0.061
-0.058
-0.057
-0.055
1.345
5.188
7.957
5.811
1.946
0.150
-0.347
-0.400
-0.396
-0.397
-0.376
-0.335
-0.297
-0.279
-0.271
-0.270
-0.274
-0.284
-0.293
-0.304
-0.309
-0.307
-0.305
-0.299
-0.287
-0.276
-0.264
-0.247
-0.225
-0.200
-0.170
-0.136
-0.105
-0.085
-0.071
-0.061
-0.054
-0.050
-0.048
-0.047
-0.046
-0.201
0.441
1.033
0.794
0.081
-0.257
-0.350
-0.359
-0.359
-0.350
-0.326
-0.295
-0.263
-0.240
-0.226
-0.218
-0.210
-0.209
-0.213
-0.221
-0.230
-0.232
-0.232
-0.230
-0.227
-0.220
-0.212
-0.198
-0.180
-0.162
-0.133
-0.108
-0.086
-0.070
-0.058
-0.050
-0.046
-0.042
-0.040
-0.039
-0.039
0.166
-0.491
-0.424
-0.386
-0.379
-0.302
-0.250
-0.285
-0.323
-0.310
-0.281
-0.256
-0.221
-0.195
-0.178
-0.167
-0.160
-0.158
-0.159
-0.165
-0.175
-0.184
-0.185
-0.184
-0.182
-0.178
-0.171
-0.163
-0.149
-0.128
-0.105
-0.086
-0.069
-0.057
-0.049
-0.043
-0.039
-0.036
-0.034
-0.034
-0.033
4.921
-0.257
-0.598
-0.529
-0.431
-0.268
-0.173
-0.232
-0.288
-0.276
-0.246
-0.224
-0.188
-0.160
-0.144
-0.133
-0.125
-0.122
-0.123
-0.127
-0.134
-0.144
-0.150
-0.154
-0.153
-0.149
-0.143
-0.132
-0.118
-0.100
-0.082
-0.067
-0.056
-0.047
-0.040
-0.037
-0.034
-0.031
-0.031
-0.029
-0.029
36.266
2.082
-0.500
-0.514
-0.436
-0.309
-0.236
-0.253
-0.270
-0.243
-0.217
-0.196
-0.161
-0.136
-0.119
-0.109
-0.103
-0.098
-0.097
-0.101
-0.105
-0.112
-0.117
-0.120
-0.121
-0.118
-0.111
-0.102
-0.089
-0.077
-0.065
-0.054
-0.045
-0.038
-0.034
-0.029
-0.027
-0.027
-0.025
-0.024
-0.025
1048.852
19.519
-0.190
-0.499
-0.445
-0.366
-0.298
-0.273
-0.245
-0.216
-0.196
-0.170
-0.139
-0.115
-0.102
-0.093
-0.086
-0.082
-0.082
-0.083
-0.087
-0.089
-0.091
-0.094
-0.092
-0.090
-0.085
-0.078
-0.069
-0.060
-0.052
-0.045
-0.040
-0.034
-0.030
-0.026
-0.024
-0.022
-0.021
-0.020
-0.020
1783.988
24.916
-0.132
-0.470
-0.417
-0.352
-0.293
-0.251
-0.219
-0.195
-0.176
-0.146
-0.119
-0.100
-0.087
-0.080
-0.074
-0.072
-0.071
-0.071
-0.073
-0.073
-0.074
-0.074
-0.073
-0.072
-0.068
-0.062
-0.057
-0.050
-0.045
-0.037
-0.032
-0.030
-0.026
-0.024
-0.022
-0.021
-0.021
-0.019
-0.017
40.807
2.586
-0.407
-0.438
-0.384
-0.317
-0.264
-0.228
-0.201
-0.180
-0.152
-0.124
-0.104
-0.089
-0.079
-0.072
-0.068
-0.064
-0.063
-0.063
-0.064
-0.064
-0.063
-0.063
-0.062
-0.061
-0.058
-0.053
-0.049
-0.044
-0.039
-0.035
-0.031
-0.028
-0.025
-0.021
-0.020
-0.020
-0.019
-0.017
-0.016
0.647
-0.378
-0.461
-0.411
-0.356
-0.292
-0.246
-0.212
-0.183
-0.154
-0.128
-0.106
-0.093
-0.080
-0.072
-0.067
-0.062
-0.060
-0.059
-0.058
-0.057
-0.056
-0.057
-0.056
-0.054
-0.053
-0.051
-0.047
-0.045
-0.040
-0.037
-0.034
-0.031
-0.028
-0.025
-0.022
-0.020
-0.019
-0.018
-0.016
-0.015
-0.496
-0.504
-0.445
-0.388
-0.320
-0.264
-0.220
-0.188
-0.158
-0.133
-0.113
-0.096
-0.082
-0.072
-0.067
-0.064
-0.061
-0.058
-0.056
-0.055
-0.055
-0.055
-0.054
-0.053
-0.051
-0.050
-0.048
-0.046
-0.043
-0.039
-0.037
-0.034
-0.031
-0.028
-0.025
-0.025
-0.022
-0.020
-0.018
-0.016
-0.014
-0.574
-0.520
-0.457
-0.380
-0.308
-0.255
-0.211
-0.176
-0.146
-0.122
-0.105
-0.090
-0.078
-0.071
-0.066
-0.062
-0.061
-0.059
-0.058
-0.059
-0.056
-0.054
-0.054
-0.052
-0.052
-0.050
-0.048
-0.046
-0.044
-0.041
-0.039
-0.036
-0.033
-0.031
-0.027
-0.025
-0.024
-0.020
-0.019
-0.017
-0.016
-0.615
-0.555
-0.469
-0.386
-0.317
-0.267
-0.224
-0.184
-0.147
-0.122
-0.103
-0.089
-0.078
-0.072
-0.067
-0.064
-0.061
-0.063
-0.061
-0.060
-0.060
-0.057
-0.056
-0.055
-0.053
-0.050
-0.049
-0.048
-0.047
-0.045
-0.044
-0.041
-0.039
-0.036
-0.032
-0.029
-0.026
-0.023
-0.020
-0.018
-0.017
-0.634
-0.556
-0.468
-0.393
-0.330
-0.276
-0.236
-0.203
-0.163
-0.131
-0.107
-0.091
-0.080
-0.076
-0.071
-0.070
-0.070
-0.069
-0.068
-0.069
-0.069
-0.066
-0.063
-0.062
-0.060
-0.058
-0.056
-0.055
-0.053
-0.053
-0.051
-0.050
-0.046
-0.042
-0.039
-0.035
-0.032
-0.029
-0.025
-0.021
-0.020
-0.635
-0.571
-0.488
-0.411
-0.352
-0.300
-0.253
-0.216
-0.186
-0.147
-0.116
-0.099
-0.089
-0.083
-0.080
-0.081
-0.083
-0.085
-0.085
-0.085
-0.084
-0.080
-0.077
-0.073
-0.071
-0.069
-0.068
-0.067
-0.067
-0.067
-0.066
-0.064
-0.060
-0.056
-0.051
-0.045
-0.040
-0.034
-0.029
-0.026
-0.023
-0.628
-0.585
-0.472
-0.323
-0.268
-0.294
-0.276
-0.235
-0.202
-0.167
-0.130
-0.109
-0.099
-0.093
-0.094
-0.097
-0.101
-0.105
-0.108
-0.107
-0.106
-0.102
-0.097
-0.091
-0.088
-0.086
-0.085
-0.087
-0.089
-0.091
-0.091
-0.089
-0.084
-0.076
-0.069
-0.060
-0.051
-0.043
-0.036
-0.031
-0.028
-0.555
-0.477
-0.233
0.093
0.119
-0.141
-0.274
-0.254
-0.219
-0.185
-0.146
-0.121
-0.110
-0.107
-0.111
-0.116
-0.122
-0.126
-0.126
-0.127
-0.128
-0.127
-0.124
-0.118
-0.112
-0.110
-0.112
-0.116
-0.119
-0.118
-0.115
-0.110
-0.108
-0.103
-0.095
-0.081
-0.068
-0.056
-0.045
-0.037
-0.033
-0.353
-0.284
0.130
0.805
0.713
0.074
-0.254
-0.270
-0.236
-0.205
-0.162
-0.134
-0.124
-0.125
-0.130
-0.136
-0.137
-0.137
-0.139
-0.141
-0.144
-0.148
-0.153
-0.153
-0.148
-0.147
-0.148
-0.145
-0.139
-0.134
-0.129
-0.125
-0.121
-0.117
-0.112
-0.107
-0.091
-0.073
-0.059
-0.046
-0.039
-0.060
-0.144
0.143
1.196
1.904
0.579
-0.226
-0.288
-0.252
-0.222
-0.176
-0.148
-0.138
-0.143
-0.150
-0.148
-0.150
-0.153
-0.158
-0.163
-0.170
-0.175
-0.182
-0.191
-0.195
-0.193
-0.181
-0.170
-0.161
-0.142
-0.113
-0.100
-0.116
-0.130
-0.128
-0.122
-0.115
-0.098
-0.076
-0.059
-0.051
0.715
-0.066
-0.135
1.480
4.543
1.715
-0.180
-0.308
-0.268
-0.234
-0.188
-0.162
-0.157
-0.163
-0.163
-0.165
-0.170
-0.174
-0.171
-0.178
-0.198
-0.217
-0.227
-0.240
-0.253
-0.239
-0.221
-0.199
-0.103
0.140
0.522
0.583
0.314
0.024
-0.123
-0.142
-0.132
-0.121
-0.097
-0.076
-0.061
2.518
0.252
-0.372
0.297
1.803
0.551
-0.302
-0.334
-0.290
-0.244
-0.200
-0.178
-0.176
-0.182
-0.182
-0.188
-0.195
-0.179
-0.157
-0.168
-0.220
-0.272
-0.296
-0.312
-0.322
-0.303
-0.274
-0.136
0.575
2.830
6.685
8.438
4.558
1.390
0.144
-0.140
-0.155
-0.140
-0.122
-0.095
-0.075
4.794
0.673
-0.441
-0.494
-0.337
-0.382
-0.417
-0.366
-0.314
-0.255
-0.214
-0.196
-0.197
-0.204
-0.208
-0.221
-0.227
-0.198
-0.153
-0.170
-0.259
-0.340
-0.378
-0.394
-0.399
-0.385
-0.311
0.275
4.117
21.519
68.005
80.680
41.210
9.110
1.375
-0.029
-0.181
-0.166
-0.147
-0.116
-0.091
4.339
0.435
-0.501
-0.613
-0.564
-0.520
-0.462
-0.400
-0.334
-0.272
-0.232
-0.215
-0.220
-0.232
-0.243
-0.264
-0.281
-0.264
-0.233
-0.257
-0.335
-0.410
-0.450
-0.467
-0.471
-0.461
-0.295
1.288
14.381
114.068
501.900
675.457
257.407
37.931
4.517
0.254
-0.191
-0.197
-0.174
-0.141
-0.110
1.671
-0.114
-0.616
-0.643
-0.590
-0.536
-0.468
-0.402
-0.345
-0.299
-0.260
-0.241
-0.246
-0.266
-0.288
-0.319
-0.357
-0.375
-0.385
-0.407
-0.458
-0.499
-0.491
-0.492
-0.519
-0.541
-0.307
2.150
27.192
257.262
1544.699
2386.369
675.501
80.660
7.741
0.487
-0.206
-0.228
-0.205
-0.170
-0.134
-0.147
-0.570
-0.674
-0.624
-0.537
-0.472
-0.435
-0.400
-0.352
-0.318
-0.296
-0.276
-0.278
-0.305
-0.343
-0.383
-0.426
-0.475
-0.503
-0.532
-0.533
-0.305
0.339
0.717
0.158
-0.437
-0.403
1.698
23.050
195.107
1014.758
1545.209
455.822
62.776
6.204
0.347
-0.262
-0.264
-0.243
-0.203
-0.164
-0.697
-0.728
-0.649
-0.346
0.180
0.463
0.121
-0.269
-0.363
-0.341
-0.326
-0.315
-0.319
-0.352
-0.402
-0.440
-0.495
-0.553
-0.589
-0.601
-0.287
2.032
9.314
13.607
6.957
1.037
-0.419
0.433
8.080
52.822
196.157
259.590
106.943
21.255
3.002
0.046
-0.324
-0.313
-0.286
-0.241
-0.201
-0.796
-0.721
-0.376
1.480
6.485
8.674
4.519
0.635
-0.272
-0.370
-0.360
-0.364
-0.371
-0.408
-0.457
-0.514
-0.578
-0.606
-0.635
-0.624
0.510
11.211
57.619
95.141
42.876
6.217
-0.102
-0.411
1.402
8.921
24.755
32.111
20.883
7.767
1.606
-0.081
-0.354
-0.367
-0.335
-0.287
-0.247
-0.769
-0.641
0.431
7.859
35.605
52.505
22.159
3.741
0.013
-0.396
-0.404
-0.418
-0.432
-0.476
-0.529
-0.599
-0.657
-0.588
-0.580
-0.642
1.287
19.850
129.536
244.543
85.896
11.059
0.256
-0.741
-0.083
4.170
21.931
48.666
47.311
25.285
5.390
0.089
-0.388
-0.410
-0.387
-0.332
-0.290
-0.318
-0.388
1.136
13.931
70.694
105.716
43.205
5.978
0.162
-0.432
-0.449
-0.465
-0.490
-0.545
-0.603
-0.665
-0.712
-0.629
-0.644
-0.697
0.740
12.508
70.564
116.929
47.255
6.715
-0.157
-0.837
0.706
20.448
246.923
1090.639
983.467
2678.991
109.285
1.665
-0.420
-0.443
-0.423
-0.372
-0.336
4.802
1.563
1.084
8.135
35.755
52.516
22.079
3.645
-0.073
-0.480
-0.493
-0.517
-0.547
-0.595
-0.640
-0.697
-0.748
-0.748
-0.747
-0.668
0.071
3.370
12.357
18.736
8.547
1.153
-0.754
-0.835
2.588
70.449
2010.158
21597.352
11994.337
44228.863
325.244
3.348
-0.438
-0.467
-0.458
-0.403
-0.361
80.283
19.589
3.375
2.105
6.623
9.465
4.346
0.549
-0.436
-0.541
-0.538
-0.545
-0.562
-0.606
-0.668
-0.650
-0.399
0.173
0.692
1.126
3.413
7.039
8.360
5.614
1.854
-0.308
-0.924
-0.846
2.533
70.227
1770.779
21588.406
8919.141
685.868
42.933
1.115
-0.485
-0.497
-0.450
-0.287
-0.114
1249.642
178.129
15.461
1.277
0.297
0.375
-0.139
-0.510
-0.594
-0.561
-0.488
-0.359
-0.293
-0.390
-0.495
0.198
4.315
16.684
27.147
23.095
52.161
126.758
118.222
46.449
11.448
1.708
-0.235
0.034
2.236
20.413
244.572
1081.064
673.251
88.361
6.522
-0.135
-0.543
-0.498
-0.251
0.453
1.364
16134.386
828.625
45.646
3.002
-0.390
-0.707
-0.736
-0.712
-0.644
-0.504
-0.127
0.536
1.002
0.588
0.455
5.891
62.444
390.631
838.961
364.586
865.239
4730.169
4220.439
771.569
78.340
10.921
3.909
20.985
89.210
21.027
15.647
38.937
29.185
7.013
0.412
-0.532
-0.582
-0.431
0.335
2.782
6.417
31379.576
1287.571
75.631
7.795
0.243
-0.744
-0.804
-0.759
-0.606
-0.087
1.222
3.343
4.572
3.179
2.771
37.328
620.751
11336.493
48987.211
6984.423
16390.988
100025.656
100047.625
11081.396
386.086
32.565
16.936
133.021
1472.853
139.815
2.822
1.161
0.870
-0.156
-0.584
-0.626
-0.591
-0.329
1.033
5.896
13.250
5637.006
1502.036
341.209
43.613
4.235
-0.426
-0.837
-0.688
0.066
2.835
8.247
12.922
12.170
6.648
5.303
88.545
2391.934
79185.016
100035.188
31761.693
63894.211
100035.305
100053.984
41403.613
665.632
47.040
31.014
66.520
204.393
34.754
0.676
-0.694
-0.674
-0.698
-0.677
-0.636
-0.587
-0.315
1.042
6.076
14.160
55099.465
84900.148
6756.264
315.611
17.543
0.520
-0.748
-0.121
4.404
27.347
89.231
108.629
54.637
15.965
5.183
33.217
570.397
11319.747
48986.809
6984.314
14443.278
100020.102
100027.000
9762.501
339.653
31.640
26.395
29.629
16.109
3.571
-0.312
-0.691
-0.598
-0.584
-0.628
-0.632
-0.586
-0.416
0.444
3.934
13.814
100030.906
100044.234
73260.789
1033.175
37.913
1.671
-0.543
1.461
21.039
194.992
1015.065
1546.521
504.409
64.243
7.794
6.466
61.590
390.136
838.446
351.820
784.768
3750.167
3347.019
620.710
64.733
9.783
8.210
8.784
4.200
0.492
-0.549
-0.552
-0.382
-0.383
-0.528
-0.600
-0.585
-0.503
0.170
4.824
39.487
100024.297
100072.484
41399.582
776.584
37.212
1.759
-0.358
3.596
56.911
746.492
7605.242
12490.924
2386.797
195.419
14.378
1.407
4.361
16.635
27.014
22.276
44.188
104.896
96.308
35.768
7.739
1.185
0.714
0.863
0.187
-0.491
-0.639
-0.460
-0.236
-0.246
-0.461
-0.587
-0.590
-0.520
0.301
8.940
114.171
14212.181
21013.057
2724.334
198.457
16.295
0.869
-0.366
3.593
56.943
826.276
7605.527
14186.173
2667.295
195.216
14.099
0.439
-0.424
0.072
0.558
0.831
2.405
4.640
4.635
1.781
-0.078
-0.775
-0.831
-0.719
-0.681
-0.709
-0.681
-0.530
-0.354
-0.376
-0.522
-0.622
-0.612
-0.529
0.317
9.523
124.403
330.494
410.892
148.538
30.883
5.408
0.384
-0.424
1.671
23.003
214.512
1252.164
1724.090
557.094
69.190
7.082
-0.087
-0.838
-0.860
-0.870
-0.819
-0.641
-0.421
-0.451
-0.721
-0.917
-0.974
-0.904
-0.656
-0.320
-0.254
-0.448
-0.599
-0.600
-0.591
-0.644
-0.679
-0.641
-0.575
-0.052
4.967
52.536
21.663
27.331
17.494
8.053
3.188
0.559
-0.445
0.042
5.329
32.101
104.058
138.963
69.606
16.993
2.325
-0.410
-0.492
0.219
0.711
0.612
1.119
2.187
2.166
0.700
-0.442
-0.843
-0.656
0.030
0.995
1.201
0.318
-0.413
-0.680
-0.715
-0.707
-0.706
-0.663
-0.615
-0.416
1.144
10.307
-0.266
0.503
1.111
0.722
0.043
-0.353
-0.442
-0.433
-0.422
-0.394
-0.353
-0.321
-0.303
-0.289
-0.291
-0.304
-0.322
-0.339
-0.357
-0.369
-0.371
-0.369
-0.363
-0.352
-0.330
-0.306
-0.287
-0.266
-0.242
-0.212
-0.171
-0.137
-0.109
-0.087
-0.075
-0.065
-0.060
-0.056
-0.054
-0.054
-0.055
-0.531
-0.223
0.056
-0.005
-0.260
-0.394
-0.409
-0.391
-0.384
-0.363
-0.325
-0.287
-0.263
-0.251
-0.248
-0.249
-0.254
-0.263
-0.272
-0.277
-0.279
-0.280
-0.273
-0.263
-0.254
-0.242
-0.229
-0.213
-0.193
-0.166
-0.137
-0.109
-0.088
-0.073
-0.062
-0.055
-0.049
-0.046
-0.044
-0.044
-0.044
-0.623
-0.588
-0.501
-0.451
-0.430
-0.415
-0.382
-0.359
-0.346
-0.318
-0.286
-0.255
-0.232
-0.218
-0.209
-0.205
-0.200
-0.196
-0.192
-0.194
-0.200
-0.206
-0.207
-0.203
-0.198
-0.191
-0.182
-0.170
-0.152
-0.129
-0.106
-0.087
-0.072
-0.060
-0.051
-0.045
-0.041
-0.039
-0.038
-0.035
-0.037
-0.074
-0.619
-0.619
-0.547
-0.471
-0.402
-0.360
-0.336
-0.310
-0.277
-0.251
-0.217
-0.192
-0.176
-0.165
-0.157
-0.148
-0.145
-0.143
-0.143
-0.148
-0.155
-0.159
-0.161
-0.160
-0.155
-0.146
-0.134
-0.118
-0.101
-0.084
-0.069
-0.057
-0.051
-0.044
-0.038
-0.035
-0.034
-0.031
-0.030
-0.031
3.658
-0.292
-0.598
-0.529
-0.464
-0.393
-0.345
-0.310
-0.276
-0.244
-0.219
-0.186
-0.159
-0.141
-0.130
-0.121
-0.114
-0.110
-0.109
-0.110
-0.113
-0.117
-0.123
-0.125
-0.124
-0.121
-0.113
-0.103
-0.091
-0.080
-0.068
-0.056
-0.047
-0.039
-0.036
-0.033
-0.030
-0.028
-0.026
-0.026
-0.025
49.950
3.302
-0.468
-0.508
-0.452
-0.384
-0.326
-0.280
-0.245
-0.217
-0.192
-0.160
-0.134
-0.117
-0.106
-0.099
-0.093
-0.088
-0.086
-0.088
-0.090
-0.092
-0.095
-0.097
-0.096
-0.093
-0.087
-0.079
-0.071
-0.062
-0.053
-0.046
-0.039
-0.033
-0.029
-0.026
-0.025
-0.024
-0.021
-0.021
-0.022
10955.440
49.717
0.038
-0.476
-0.422
-0.355
-0.295
-0.251
-0.220
-0.196
-0.169
-0.140
-0.117
-0.100
-0.090
-0.084
-0.077
-0.073
-0.073
-0.073
-0.073
-0.075
-0.076
-0.077
-0.075
-0.073
-0.070
-0.063
-0.057
-0.050
-0.044
-0.039
-0.034
-0.029
-0.025
-0.024
-0.021
-0.019
-0.017
-0.017
-0.017
27103.365
65.870
0.142
-0.433
-0.387
-0.322
-0.266
-0.228
-0.202
-0.177
-0.148
-0.122
-0.102
-0.087
-0.078
-0.071
-0.067
-0.064
-0.063
-0.063
-0.063
-0.064
-0.063
-0.062
-0.061
-0.060
-0.056
-0.052
-0.047
-0.042
-0.038
-0.033
-0.028
-0.025
-0.022
-0.019
-0.018
-0.017
-0.016
-0.015
-0.014
104.927
4.943
-0.298
-0.395
-0.354
-0.294
-0.244
-0.210
-0.180
-0.152
-0.127
-0.107
-0.090
-0.080
-0.073
-0.066
-0.062
-0.058
-0.057
-0.056
-0.056
-0.055
-0.054
-0.054
-0.053
-0.050
-0.048
-0.045
-0.042
-0.038
-0.034
-0.030
-0.027
-0.024
-0.021
-0.019
-0.016
-0.015
-0.015
-0.013
-0.013
0.921
-0.281
-0.418
-0.372
-0.322
-0.263
-0.219
-0.186
-0.158
-0.135
-0.112
-0.096
-0.083
-0.074
-0.067
-0.063
-0.057
-0.056
-0.054
-0.052
-0.051
-0.051
-0.050
-0.049
-0.046
-0.044
-0.043
-0.041
-0.039
-0.035
-0.033
-0.030
-0.028
-0.024
-0.022
-0.019
-0.017
-0.016
-0.014
-0.011
-0.012
-0.498
-0.483
-0.424
-0.368
-0.303
-0.247
-0.206
-0.172
-0.146
-0.122
-0.104
-0.089
-0.077
-0.070
-0.064
-0.061
-0.056
-0.054
-0.052
-0.052
-0.051
-0.050
-0.048
-0.047
-0.046
-0.044
-0.042
-0.041
-0.037
-0.035
-0.033
-0.031
-0.029
-0.026
-0.023
-0.021
-0.019
-0.016
-0.013
-0.013
-0.011
-0.573
-0.517
-0.455
-0.379
-0.311
-0.258
-0.214
-0.175
-0.144
-0.120
-0.101
-0.087
-0.076
-0.069
-0.063
-0.060
-0.058
-0.055
-0.056
-0.055
-0.054
-0.052
-0.049
-0.048
-0.047
-0.046
-0.044
-0.041
-0.040
-0.038
-0.036
-0.033
-0.031
-0.028
-0.026
-0.022
-0.021
-0.018
-0.015
-0.014
-0.012
-0.604
-0.537
-0.458
-0.385
-0.322
-0.271
-0.232
-0.195
-0.156
-0.127
-0.106
-0.091
-0.079
-0.072
-0.068
-0.064
-0.062
-0.062
-0.062
-0.060
-0.059
-0.058
-0.055
-0.053
-0.051
-0.050
-0.046
-0.045
-0.045
-0.044
-0.042
-0.040
-0.037
-0.033
-0.030
-0.026
-0.024
-0.021
-0.018
-0.016
-0.013
-0.599
-0.526
-0.456
-0.391
-0.339
-0.289
-0.244
-0.210
-0.181
-0.144
-0.114
-0.096
-0.084
-0.078
-0.075
-0.073
-0.074
-0.073
-0.074
-0.073
-0.073
-0.070
-0.066
-0.063
-0.061
-0.058
-0.055
-0.053
-0.053
-0.053
-0.052
-0.049
-0.046
-0.041
-0.037
-0.033
-0.030
-0.027
-0.023
-0.020
-0.016
-0.577
-0.513
-0.390
-0.235
-0.198
-0.263
-0.269
-0.230
-0.198
-0.166
-0.131
-0.108
-0.096
-0.089
-0.088
-0.089
-0.092
-0.095
-0.096
-0.095
-0.093
-0.090
-0.084
-0.078
-0.074
-0.071
-0.069
-0.069
-0.070
-0.069
-0.069
-0.066
-0.061
-0.056
-0.050
-0.044
-0.038
-0.032
-0.027
-0.023
-0.020
-0.309
-0.129
0.529
1.488
1.382
0.341
-0.187
-0.252
-0.218
-0.188
-0.149
-0.122
-0.110
-0.104
-0.106
-0.110
-0.116
-0.118
-0.120
-0.117
-0.118
-0.115
-0.110
-0.104
-0.096
-0.092
-0.092
-0.093
-0.095
-0.097
-0.095
-0.094
-0.088
-0.080
-0.071
-0.061
-0.051
-0.041
-0.034
-0.029
-0.025
1.027
1.552
4.854
11.602
9.636
2.876
0.204
-0.243
-0.238
-0.205
-0.170
-0.139
-0.125
-0.123
-0.127
-0.131
-0.130
-0.130
-0.132
-0.131
-0.133
-0.135
-0.138
-0.134
-0.128
-0.123
-0.124
-0.125
-0.125
-0.121
-0.117
-0.113
-0.109
-0.104
-0.097
-0.085
-0.069
-0.056
-0.044
-0.036
-0.031
4.394
4.559
12.570
33.157
28.224
7.921
0.773
-0.217
-0.256
-0.225
-0.190
-0.158
-0.145
-0.145
-0.146
-0.145
-0.144
-0.144
-0.146
-0.149
-0.153
-0.156
-0.161
-0.168
-0.171
-0.166
-0.163
-0.154
-0.146
-0.140
-0.135
-0.129
-0.124
-0.119
-0.114
-0.108
-0.096
-0.076
-0.060
-0.047
-0.039
8.666
6.728
12.800
39.794
87.967
25.448
1.468
-0.237
-0.277
-0.248
-0.210
-0.175
-0.165
-0.166
-0.161
-0.159
-0.158
-0.136
-0.109
-0.108
-0.146
-0.181
-0.196
-0.205
-0.218
-0.217
-0.198
-0.185
-0.167
-0.116
-0.040
-0.022
-0.064
-0.117
-0.133
-0.126
-0.117
-0.102
-0.080
-0.062
-0.048
13.667
6.202
6.826
96.419
1226.604
140.863
2.516
-0.286
-0.301
-0.268
-0.226
-0.196
-0.187
-0.184
-0.179
-0.180
-0.136
0.006
0.177
0.197
0.032
-0.152
-0.238
-0.260
-0.274
-0.268
-0.247
-0.194
0.043
0.742
1.637
1.933
1.186
0.309
-0.069
-0.147
-0.138
-0.126
-0.103
-0.080
-0.062
34.550
7.358
2.369
25.524
162.576
32.334
0.863
-0.356
-0.328
-0.293
-0.241
-0.215
-0.210
-0.204
-0.205
-0.188
-0.038
0.415
1.019
1.099
0.530
-0.024
-0.275
-0.337
-0.343
-0.335
-0.288
0.039
2.014
9.811
27.422
32.252
17.021
4.559
0.685
-0.090
-0.164
-0.148
-0.131
-0.103
-0.078
74.275
10.655
0.938
0.716
2.718
0.891
-0.356
-0.422
-0.367
-0.313
-0.258
-0.235
-0.234
-0.231
-0.238
-0.206
0.056
0.806
1.973
2.124
1.112
0.094
-0.323
-0.433
-0.436
-0.426
-0.258
1.336
14.425
114.105
501.934
675.487
234.635
37.960
4.543
0.275
-0.173
-0.177
-0.157
-0.127
-0.097
62.052
8.649
0.494
-0.536
-0.543
-0.540
-0.523
-0.465
-0.406
-0.336
-0.283
-0.262
-0.264
-0.267
-0.282
-0.260
-0.004
0.741
1.900
2.036
1.021
0.009
-0.408
-0.522
-0.526
-0.513
-0.123
4.668
67.853
1014.546
11012.631
20950.609
3340.840
234.633
15.694
1.034
-0.145
-0.208
-0.187
-0.154
-0.119
22.773
3.636
-0.124
-0.626
-0.629
-0.593
-0.547
-0.478
-0.413
-0.362
-0.318
-0.296
-0.299
-0.312
-0.336
-0.345
-0.203
0.234
0.815
0.871
0.284
-0.284
-0.544
-0.614
-0.619
-0.593
0.019
8.100
148.681
4202.481
99999.938
100000.266
20951.182
611.712
29.797
1.859
-0.136
-0.237
-0.221
-0.187
-0.146
3.944
0.403
-0.564
-0.606
-0.419
-0.295
-0.366
-0.435
-0.420
-0.378
-0.356
-0.337
-0.341
-0.366
-0.397
-0.416
-0.390
-0.282
-0.147
-0.154
-0.351
-0.544
-0.588
-0.585
-0.640
-0.674
-0.141
6.823
113.927
2386.737
47551.727
100004.383
11017.693
458.278
24.256
1.553
-0.185
-0.277
-0.256
-0.225
-0.180
-0.124
-0.596
-0.505
0.701
3.944
5.343
2.709
0.274
-0.354
-0.404
-0.386
-0.384
-0.392
-0.427
-0.451
-0.479
-0.507
-0.469
-0.460
-0.560
-0.629
-0.480
-0.029
0.249
-0.192
-0.622
-0.480
2.404
34.967
343.471
2396.265
3770.493
945.318
119.232
13.051
1.202
-0.236
-0.331
-0.302
-0.269
-0.223
-0.742
-0.577
1.084
13.919
70.680
117.122
43.204
6.567
0.227
-0.412
-0.425
-0.436
-0.454
-0.487
-0.522
-0.554
-0.336
0.838
1.205
-0.316
-0.632
0.049
1.851
2.934
1.373
-0.317
-0.701
0.122
6.107
37.833
136.335
228.321
170.363
59.387
11.953
1.400
-0.218
-0.387
-0.360
-0.320
-0.275
-0.700
-0.023
6.625
96.481
1082.022
2009.936
476.120
35.626
1.806
-0.362
-0.474
-0.491
-0.520
-0.551
-0.597
-0.604
0.511
10.696
14.064
1.443
-0.521
0.437
3.599
5.472
2.830
-0.093
-0.808
-0.626
1.548
15.174
88.179
262.792
250.093
83.918
16.214
1.728
-0.239
-0.432
-0.410
-0.357
-0.313
0.191
1.045
12.608
222.992
3859.970
10226.465
1380.616
70.609
2.997
-0.341
-0.514
-0.536
-0.573
-0.601
-0.636
-0.633
0.495
9.399
12.420
1.255
-0.623
-0.006
2.226
3.535
1.439
-0.417
-0.925
-0.778
2.786
62.291
1243.066
10289.281
5140.115
358.615
27.843
1.816
-0.320
-0.467
-0.445
-0.393
-0.346
10.121
5.235
10.303
100.547
1085.160
2284.915
476.344
35.578
1.731
-0.434
-0.556
-0.581
-0.608
-0.631
-0.659
-0.697
-0.477
0.604
0.969
-0.278
-0.583
-0.227
0.303
0.463
-0.264
-0.857
-1.018
-0.703
6.947
246.081
25214.254
100015.125
100035.492
2663.300
58.820
2.087
-0.421
-0.494
-0.454
-0.325
-0.183
197.204
43.768
10.587
19.960
81.197
118.286
47.792
6.442
0.077
-0.550
-0.526
-0.433
-0.384
-0.458
-0.573
-0.525
-0.097
0.875
1.364
1.510
3.021
6.071
5.646
2.605
0.114
-0.854
-1.039
-0.775
6.701
244.747
25208.852
100001.883
100005.617
2606.870
50.007
1.405
-0.490
-0.473
-0.175
0.643
1.698
6742.990
505.643
34.758
5.532
5.502
6.373
2.652
0.130
-0.545
-0.456
0.035
1.073
1.646
1.233
0.482
1.411
7.851
29.323
46.497
33.639
53.329
125.065
125.097
45.991
9.483
0.888
-0.783
-0.871
2.023
52.075
1080.935
10225.435
5057.096
304.809
13.864
0.219
-0.533
-0.249
1.305
6.958
15.485
100005.625
3750.351
107.203
6.435
0.327
-0.286
-0.553
-0.696
-0.581
0.135
2.973
9.502
15.378
10.531
5.477
12.381
111.138
936.330
2117.614
747.247
980.674
5315.723
4729.252
766.862
87.369
11.943
0.826
-0.039
1.357
5.609
38.830
116.749
85.999
18.098
1.424
-0.475
-0.515
0.366
5.868
34.712
95.643
100039.344
6020.627
156.453
11.018
0.470
-0.727
-0.812
-0.745
-0.284
2.048
12.258
45.722
74.640
49.410
19.031
53.045
1194.053
67188.391
100027.094
31391.217
18907.531
100024.070
100042.664
12653.991
503.535
53.583
5.311
2.177
5.426
1.531
1.131
2.949
2.404
0.380
-0.510
-0.645
-0.484
1.109
13.122
87.662
310.263
42331.676
2638.779
403.730
48.311
4.176
-0.426
-0.830
-0.543
1.355
9.755
38.387
109.338
174.381
109.002
34.081
92.395
3490.931
100029.461
100041.305
100916.898
74691.133
100041.367
100099.656
48087.398
1154.133
112.926
9.832
2.225
2.422
0.239
-0.789
-0.756
-0.725
-0.751
-0.705
-0.653
-0.482
1.118
13.119
87.692
310.489
64210.449
98614.258
7619.650
311.759
17.947
0.474
-0.697
0.641
12.240
90.536
393.717
569.843
319.912
113.742
31.849
57.578
1197.249
67192.250
100026.367
31349.434
14721.854
100025.180
100060.281
11259.758
556.878
69.113
6.856
1.066
0.065
-0.644
-0.912
-0.872
-0.823
-0.776
-0.704
-0.653
-0.533
0.305
5.883
32.245
97.180
100045.320
100022.133
84847.945
1016.819
37.795
1.433
-0.349
4.287
73.697
1126.535
14192.736
27388.068
4240.451
282.966
27.089
16.350
114.132
938.363
2117.808
740.805
812.193
4209.073
3757.258
647.593
90.175
15.568
1.663
-0.211
-0.605
-0.869
-0.916
-0.853
-0.800
-0.762
-0.706
-0.646
-0.575
-0.283
1.256
7.381
21.354
100081.289
100147.492
54875.109
836.863
32.944
1.201
-0.060
10.013
213.493
8593.606
100001.453
100004.375
54820.258
1130.287
43.163
4.714
8.626
29.736
46.468
32.246
45.903
104.992
105.423
40.317
9.517
1.440
-0.530
-0.779
-0.793
-0.838
-0.838
-0.816
-0.767
-0.721
-0.690
-0.644
-0.589
-0.513
-0.044
2.448
15.091
16609.311
25009.527
3290.045
208.807
14.392
0.311
-0.053
10.044
213.690
8594.397
100003.125
100005.891
63299.594
1127.923
41.565
2.242
0.053
0.765
1.141
1.230
2.507
4.639
4.622
2.046
0.007
-0.754
-0.806
-0.424
0.046
0.088
-0.266
-0.614
-0.729
-0.712
-0.681
-0.654
-0.601
-0.558
-0.304
1.685
14.400
940.150
1794.343
516.971
59.367
4.648
-0.385
-0.424
4.831
74.694
1256.210
16157.461
31393.107
4759.007
295.838
20.724
1.045
-0.738
-0.850
-0.883
-0.869
-0.709
-0.534
-0.553
-0.774
-0.924
-0.821
-0.104
2.067
5.438
5.506
2.692
0.280
-0.591
-0.715
-0.686
-0.667
-0.623
-0.577
-0.414
0.648
6.904
132.698
236.888
94.842
13.828
0.887
-0.696
-0.672
1.266
16.556
119.398
538.037
893.858
427.774
87.676
12.531
0.859
-0.558
-0.517
-0.362
-0.321
-0.035
0.501
0.704
0.184
-0.416
-0.367
1.972
10.865
26.785
26.783
12.821
2.740
-0.172
-0.686
-0.705
-0.678
-0.646
-0.598
-0.520
-0.124
1.585
-0.611
-0.649
-0.573
-0.538
-0.503
-0.462
-0.420
-0.394
-0.376
-0.343
-0.314
-0.295
-0.270
-0.245
-0.243
-0.267
-0.298
-0.315
-0.327
-0.333
-0.330
-0.324
-0.318
-0.306
-0.287
-0.268
-0.247
-0.222
-0.194
-0.164
-0.136
-0.111
-0.091
-0.077
-0.066
-0.060
-0.055
-0.053
-0.052
-0.053
-0.054
-0.623
-0.662
-0.617
-0.559
-0.490
-0.431
-0.390
-0.362
-0.335
-0.307
-0.277
-0.254
-0.239
-0.231
-0.229
-0.231
-0.235
-0.241
-0.248
-0.246
-0.242
-0.237
-0.233
-0.227
-0.216
-0.206
-0.191
-0.173
-0.152
-0.128
-0.107
-0.089
-0.074
-0.063
-0.055
-0.049
-0.046
-0.043
-0.042
-0.042
-0.043
-0.567
-0.655
-0.628
-0.564
-0.476
-0.410
-0.366
-0.337
-0.302
-0.268
-0.242
-0.223
-0.210
-0.200
-0.193
-0.192
-0.188
-0.184
-0.178
-0.172
-0.170
-0.170
-0.170
-0.169
-0.164
-0.157
-0.147
-0.134
-0.118
-0.101
-0.084
-0.070
-0.061
-0.052
-0.046
-0.041
-0.038
-0.037
-0.035
-0.034
-0.034
-0.316
-0.606
-0.594
-0.547
-0.462
-0.390
-0.344
-0.306
-0.271
-0.237
-0.207
-0.185
-0.171
-0.162
-0.155
-0.148
-0.141
-0.133
-0.129
-0.126
-0.127
-0.128
-0.129
-0.128
-0.125
-0.121
-0.113
-0.104
-0.092
-0.079
-0.067
-0.056
-0.050
-0.044
-0.040
-0.036
-0.033
-0.032
-0.028
-0.028
-0.028
0.896
-0.465
-0.555
-0.516
-0.451
-0.374
-0.318
-0.274
-0.242
-0.209
-0.179
-0.155
-0.138
-0.127
-0.119
-0.111
-0.106
-0.102
-0.098
-0.096
-0.096
-0.097
-0.099
-0.099
-0.097
-0.093
-0.088
-0.080
-0.072
-0.063
-0.054
-0.047
-0.040
-0.036
-0.032
-0.029
-0.028
-0.025
-0.025
-0.023
-0.023
9.006
0.487
-0.488
-0.483
-0.425
-0.347
-0.288
-0.247
-0.215
-0.184
-0.156
-0.132
-0.114
-0.104
-0.096
-0.090
-0.084
-0.080
-0.078
-0.077
-0.077
-0.078
-0.078
-0.079
-0.077
-0.074
-0.069
-0.063
-0.057
-0.051
-0.044
-0.040
-0.034
-0.029
-0.026
-0.023
-0.022
-0.020
-0.020
-0.019
-0.019
166.942
7.459
-0.306
-0.434
-0.384
-0.316
-0.260
-0.224
-0.192
-0.162
-0.137
-0.115
-0.100
-0.090
-0.081
-0.075
-0.070
-0.067
-0.065
-0.065
-0.065
-0.065
-0.064
-0.063
-0.061
-0.059
-0.056
-0.052
-0.047
-0.043
-0.038
-0.034
-0.030
-0.024
-0.022
-0.021
-0.019
-0.017
-0.016
-0.015
-0.015
224.849
8.389
-0.224
-0.391
-0.345
-0.284
-0.235
-0.199
-0.169
-0.143
-0.121
-0.103
-0.090
-0.080
-0.072
-0.066
-0.061
-0.059
-0.057
-0.057
-0.057
-0.055
-0.054
-0.053
-0.051
-0.049
-0.046
-0.044
-0.042
-0.038
-0.034
-0.029
-0.026
-0.023
-0.020
-0.018
-0.016
-0.015
-0.014
-0.012
-0.012
11.644
1.016
-0.362
-0.363
-0.312
-0.254
-0.209
-0.176
-0.150
-0.128
-0.109
-0.093
-0.081
-0.072
-0.067
-0.061
-0.056
-0.053
-0.052
-0.051
-0.050
-0.049
-0.049
-0.048
-0.045
-0.042
-0.040
-0.039
-0.036
-0.033
-0.030
-0.027
-0.023
-0.022
-0.019
-0.016
-0.015
-0.014
-0.011
-0.011
-0.010
-0.023
-0.388
-0.402
-0.353
-0.294
-0.237
-0.194
-0.164
-0.139
-0.119
-0.101
-0.086
-0.077
-0.069
-0.062
-0.059
-0.054
-0.052
-0.050
-0.047
-0.047
-0.047
-0.044
-0.042
-0.041
-0.038
-0.038
-0.037
-0.034
-0.032
-0.029
-0.027
-0.025
-0.022
-0.020
-0.018
-0.015
-0.013
-0.011
-0.010
-0.008
-0.504
-0.472
-0.421
-0.364
-0.293
-0.238
-0.196
-0.165
-0.138
-0.115
-0.098
-0.085
-0.075
-0.067
-0.061
-0.057
-0.053
-0.051
-0.049
-0.050
-0.047
-0.046
-0.044
-0.043
-0.042
-0.040
-0.038
-0.036
-0.034
-0.032
-0.030
-0.028
-0.025
-0.023
-0.021
-0.019
-0.017
-0.014
-0.012
-0.010
-0.009
-0.550
-0.513
-0.458
-0.382
-0.315
-0.263
-0.218
-0.178
-0.146
-0.120
-0.100
-0.086
-0.076
-0.068
-0.062
-0.058
-0.056
-0.056
-0.054
-0.052
-0.052
-0.051
-0.048
-0.046
-0.044
-0.043
-0.040
-0.040
-0.037
-0.036
-0.033
-0.031
-0.028
-0.026
-0.024
-0.021
-0.018
-0.016
-0.013
-0.011
-0.011
-0.570
-0.506
-0.445
-0.385
-0.331
-0.278
-0.237
-0.205
-0.168
-0.134
-0.110
-0.093
-0.080
-0.074
-0.069
-0.064
-0.064
-0.064
-0.064
-0.062
-0.062
-0.058
-0.055
-0.052
-0.050
-0.048
-0.046
-0.044
-0.043
-0.042
-0.040
-0.038
-0.034
-0.032
-0.028
-0.026
-0.022
-0.020
-0.016
-0.014
-0.012
-0.557
-0.492
-0.424
-0.347
-0.311
-0.296
-0.259
-0.220
-0.192
-0.157
-0.124
-0.102
-0.089
-0.083
-0.079
-0.077
-0.080
-0.081
-0.080
-0.079
-0.077
-0.074
-0.071
-0.065
-0.062
-0.058
-0.056
-0.054
-0.052
-0.052
-0.050
-0.048
-0.045
-0.041
-0.036
-0.033
-0.029
-0.025
-0.022
-0.018
-0.016
-0.307
-0.199
0.215
0.835
0.770
0.103
-0.222
-0.247
-0.211
-0.184
-0.146
-0.118
-0.104
-0.096
-0.096
-0.097
-0.101
-0.105
-0.107
-0.106
-0.105
-0.100
-0.093
-0.085
-0.078
-0.075
-0.073
-0.071
-0.071
-0.071
-0.069
-0.066
-0.062
-0.057
-0.051
-0.043
-0.037
-0.031
-0.026
-0.022
-0.019
2.036
2.528
8.516
18.521
16.800
4.620
0.495
-0.221
-0.234
-0.204
-0.171
-0.137
-0.122
-0.116
-0.119
-0.123
-0.125
-0.124
-0.124
-0.122
-0.122
-0.123
-0.122
-0.115
-0.106
-0.100
-0.098
-0.098
-0.099
-0.099
-0.100
-0.096
-0.090
-0.083
-0.073
-0.061
-0.049
-0.041
-0.033
-0.027
-0.023
16.051
17.903
73.906
273.670
197.775
39.371
3.502
-0.029
-0.259
-0.224
-0.195
-0.161
-0.143
-0.141
-0.142
-0.138
-0.135
-0.136
-0.137
-0.138
-0.140
-0.142
-0.144
-0.147
-0.144
-0.136
-0.134
-0.134
-0.131
-0.125
-0.120
-0.115
-0.110
-0.106
-0.099
-0.085
-0.070
-0.056
-0.045
-0.036
-0.031
75.479
63.599
283.916
1565.981
1086.098
131.910
8.983
0.243
-0.274
-0.251
-0.221
-0.185
-0.170
-0.165
-0.157
-0.154
-0.150
-0.128
-0.102
-0.099
-0.133
-0.161
-0.173
-0.179
-0.187
-0.187
-0.179
-0.164
-0.155
-0.146
-0.140
-0.133
-0.129
-0.122
-0.115
-0.108
-0.099
-0.079
-0.062
-0.049
-0.040
168.483
100.336
265.378
1312.242
1868.912
224.916
10.524
0.205
-0.302
-0.277
-0.245
-0.209
-0.194
-0.184
-0.176
-0.165
-0.084
0.145
0.464
0.508
0.212
-0.065
-0.194
-0.224
-0.235
-0.242
-0.221
-0.203
-0.172
-0.095
0.015
0.038
-0.024
-0.108
-0.138
-0.131
-0.121
-0.107
-0.084
-0.063
-0.049
166.161
80.500
65.914
1913.903
100117.430
3174.103
12.322
-0.072
-0.339
-0.305
-0.268
-0.232
-0.219
-0.205
-0.197
-0.119
0.311
1.616
3.586
4.182
2.206
0.554
-0.116
-0.280
-0.300
-0.295
-0.279
-0.204
0.145
1.144
2.847
3.341
1.928
0.573
-0.030
-0.150
-0.145
-0.130
-0.110
-0.083
-0.064
348.280
52.079
16.006
233.795
5785.420
363.899
4.077
-0.342
-0.376
-0.337
-0.291
-0.258
-0.241
-0.232
-0.214
0.039
1.453
6.644
15.672
18.345
9.026
2.318
0.130
-0.326
-0.377
-0.370
-0.320
0.193
3.242
16.956
48.600
62.507
29.740
7.811
1.071
-0.046
-0.172
-0.156
-0.138
-0.107
-0.081
1020.572
71.722
6.474
4.353
14.445
4.265
-0.172
-0.480
-0.422
-0.373
-0.313
-0.284
-0.270
-0.265
-0.238
0.194
2.995
14.445
37.861
41.090
19.772
4.723
0.445
-0.374
-0.473
-0.465
-0.239
2.226
27.284
257.345
1388.813
2137.461
611.372
74.064
7.214
0.489
-0.164
-0.188
-0.166
-0.134
-0.102
826.900
57.534
3.927
-0.225
-0.484
-0.533
-0.575
-0.522
-0.470
-0.401
-0.345
-0.318
-0.307
-0.310
-0.289
0.141
2.940
14.386
37.795
41.012
19.684
4.629
0.351
-0.465
-0.568
-0.547
0.051
8.147
148.728
3744.896
99999.773
99999.922
18371.578
611.481
29.741
1.728
-0.108
-0.214
-0.198
-0.166
-0.128
194.775
21.048
1.535
-0.530
-0.663
-0.626
-0.597
-0.542
-0.473
-0.421
-0.383
-0.359
-0.353
-0.364
-0.366
-0.111
1.302
6.482
15.498
16.758
8.811
2.078
-0.131
-0.587
-0.640
-0.612
0.326
14.187
341.108
20950.785
100000.883
100002.289
100002.734
1918.132
57.975
3.118
-0.077
-0.246
-0.231
-0.202
-0.157
22.762
3.611
-0.163
-0.512
-0.127
0.089
-0.198
-0.427
-0.470
-0.438
-0.420
-0.407
-0.410
-0.424
-0.433
-0.357
0.062
1.372
3.358
3.625
1.917
0.192
-0.528
-0.714
-0.731
-0.691
0.130
12.036
257.509
11015.077
100011.281
100029.570
84873.859
1266.894
49.375
3.307
-0.069
-0.288
-0.267
-0.243
-0.197
1.809
-0.082
-0.008
3.027
12.623
18.289
7.846
1.249
-0.279
-0.463
-0.454
-0.461
-0.474
-0.487
-0.493
-0.486
-0.247
0.523
1.045
0.514
-0.098
-0.543
-0.734
-0.782
-0.798
-0.755
-0.338
4.568
69.216
1027.028
11100.681
18712.881
3754.330
383.669
41.077
4.167
0.024
-0.335
-0.317
-0.291
-0.246
-0.491
0.083
4.887
54.404
426.679
756.540
197.696
20.134
1.116
-0.426
-0.501
-0.517
-0.539
-0.555
-0.562
-0.402
2.320
29.441
39.149
4.702
-0.032
-0.704
-0.768
-0.756
-0.759
-0.710
-0.550
0.901
12.997
100.794
649.759
2700.413
3468.238
850.899
91.171
7.939
0.289
-0.379
-0.383
-0.342
-0.299
-0.136
2.976
28.556
611.101
25217.984
100003.242
5803.857
159.987
5.380
-0.265
-0.548
-0.569
-0.594
-0.609
-0.615
-0.034
19.975
1471.400
2597.981
47.297
1.311
-0.650
-0.779
-0.733
-0.707
-0.618
-0.570
-0.109
5.431
62.280
655.749
4830.601
6817.901
1406.811
126.848
9.756
0.397
-0.421
-0.432
-0.376
-0.327
2.151
10.150
65.671
1823.851
100037.578
100011.133
40641.781
380.279
9.466
-0.174
-0.580
-0.613
-0.633
-0.637
-0.635
0.027
18.310
1025.760
1778.789
43.706
1.579
-0.653
-0.902
-0.850
-0.662
-0.483
-0.636
-0.427
4.684
71.144
1014.317
7053.945
4680.354
722.530
74.332
6.548
0.094
-0.474
-0.461
-0.387
-0.320
17.297
23.499
80.539
703.802
25276.213
100019.539
6673.087
160.255
5.871
-0.332
-0.609
-0.610
-0.597
-0.618
-0.639
-0.309
2.664
23.552
31.315
6.528
0.596
-0.578
-0.784
-0.855
-0.574
-0.367
-0.785
-0.641
6.011
184.848
11875.552
100135.930
100162.906
1839.626
54.068
3.032
-0.300
-0.507
-0.370
-0.045
0.322
202.299
80.289
60.300
128.963
474.001
866.489
222.504
22.325
0.993
-0.496
-0.322
0.085
0.417
0.176
-0.117
0.154
1.262
2.949
3.539
2.117
1.715
2.640
2.620
1.056
-0.136
-0.630
-1.000
-0.817
5.108
178.614
11835.910
100011.945
100013.102
1570.008
41.418
1.309
-0.491
-0.353
0.596
3.655
8.244
4826.888
504.261
65.739
30.611
28.772
24.036
9.696
1.377
-0.393
-0.001
2.188
7.973
12.017
9.031
4.373
6.061
12.747
23.190
29.770
19.733
24.612
48.877
50.587
25.547
9.786
2.085
-0.576
-0.961
1.452
42.852
756.036
5057.647
2960.628
220.406
11.557
0.080
-0.496
0.460
6.915
40.969
124.503
100087.867
2740.753
109.823
11.685
3.484
1.309
-0.026
-0.604
-0.287
2.648
21.196
87.593
148.770
97.166
35.335
47.023
122.847
437.679
763.645
319.108
269.475
923.006
865.842
373.712
187.062
38.086
3.344
-0.736
-0.568
3.947
31.926
85.970
63.686
14.973
1.063
-0.533
-0.318
2.964
34.669
341.096
1719.625
100041.188
4241.301
130.145
9.556
0.577
-0.604
-0.779
-0.696
0.542
11.718
105.531
748.123
1720.926
831.313
175.268
230.072
888.808
10119.148
42005.887
5905.507
2371.035
18409.404
16666.613
7522.846
5170.918
483.562
22.215
0.229
-0.941
-0.669
0.618
2.293
1.838
0.151
-0.590
-0.661
-0.123
6.305
87.632
1388.623
14185.483
24212.537
1327.951
167.963
23.123
2.072
-0.607
-0.845
-0.411
2.899
28.087
278.817
2694.207
7620.516
2994.572
380.766
473.179
2297.918
57902.824
100128.398
26892.953
5848.974
73290.766
65578.781
71017.430
56676.789
1782.187
52.881
1.140
-0.946
-1.046
-0.969
-0.847
-0.811
-0.801
-0.750
-0.675
-0.130
6.314
87.635
1388.606
14185.462
5986.917
6845.718
1262.339
105.503
7.872
-0.142
-0.723
0.944
16.638
130.937
748.891
2466.606
4979.087
1963.392
285.515
299.725
1045.220
10211.785
42023.914
5907.684
2150.562
14236.205
13449.921
15256.925
13816.608
763.477
32.500
0.659
-0.969
-1.038
-1.003
-0.941
-0.890
-0.825
-0.745
-0.683
-0.340
2.964
34.671
310.245
1719.733
47614.672
73276.609
6004.539
286.847
16.873
0.388
-0.351
5.594
96.096
1922.860
31397.395
63577.020
8159.391
688.281
98.988
72.624
169.184
469.270
770.637
317.500
249.186
758.021
833.326
603.326
405.157
80.404
6.322
-0.456
-0.981
-0.992
-0.963
-0.913
-0.855
-0.800
-0.738
-0.674
-0.532
0.441
6.902
37.784
114.563
32197.527
43600.953
4801.511
277.810
16.831
0.436
0.051
12.816
310.245
16133.940
100009.359
100029.125
100046.109
1750.719
65.516
13.676
18.188
27.263
30.504
18.936
21.471
41.991
45.950
31.966
17.170
5.032
0.016
-0.671
-0.518
-0.455
-0.623
-0.775
-0.797
-0.753
-0.706
-0.661
-0.606
-0.402
0.566
3.817
9.459
23723.943
102666.508
10836.860
287.797
13.911
0.046
0.033
12.912
310.780
16136.530
100016.305
100029.656
100024.953
1730.899
60.347
3.889
1.198
1.234
0.973
0.478
1.032
2.203
2.205
1.276
0.176
-0.479
-0.181
1.656
4.550
4.588
2.186
0.127
-0.595
-0.711
-0.687
-0.656
-0.616
-0.560
-0.424
0.087
1.613
34700.023
100124.133
13764.849
283.417
9.841
-0.313
-0.358
6.532
108.536
2169.578
36153.766
85294.180
8935.075
494.333
34.345
2.714
-0.386
-0.774
-0.887
-0.931
-0.846
-0.756
-0.755
-0.839
-0.858
-0.251
3.808
20.842
52.138
56.811
24.713
5.166
0.198
-0.623
-0.681
-0.660
-0.628
-0.576
-0.536
-0.355
0.357
1777.948
5810.667
1085.200
71.530
3.155
-0.689
-0.514
2.911
33.113
316.589
2749.835
9509.140
5032.089
600.749
54.269
6.746
0.707
-0.654
-0.831
-0.838
-0.720
-0.394
0.014
0.079
-0.100
1.663
17.994
124.313
454.910
501.442
162.373
22.828
2.104
-0.445
-0.681
-0.658
-0.632
-0.581
-0.546
-0.486
-0.241
-0.164
-0.629
-0.603
-0.559
-0.488
-0.418
-0.373
-0.351
-0.329
-0.304
-0.290
-0.277
-0.247
-0.213
-0.206
-0.235
-0.270
-0.285
-0.294
-0.299
-0.289
-0.275
-0.261
-0.245
-0.227
-0.209
-0.190
-0.170
-0.149
-0.128
-0.109
-0.092
-0.078
-0.068
-0.060
-0.055
-0.052
-0.050
-0.050
-0.051
-0.053
-0.231
-0.608
-0.582
-0.533
-0.451
-0.383
-0.338
-0.307
-0.281
-0.264
-0.247
-0.233
-0.225
-0.217
-0.216
-0.216
-0.217
-0.220
-0.223
-0.217
-0.206
-0.197
-0.187
-0.178
-0.169
-0.158
-0.146
-0.132
-0.116
-0.100
-0.087
-0.073
-0.064
-0.056
-0.050
-0.045
-0.042
-0.042
-0.041
-0.042
-0.043
-0.060
-0.561
-0.575
-0.509
-0.429
-0.361
-0.313
-0.274
-0.243
-0.222
-0.209
-0.201
-0.192
-0.185
-0.180
-0.178
-0.176
-0.170
-0.161
-0.152
-0.145
-0.141
-0.136
-0.132
-0.126
-0.120
-0.112
-0.102
-0.090
-0.079
-0.068
-0.060
-0.053
-0.047
-0.042
-0.038
-0.035
-0.034
-0.034
-0.033
-0.034
0.073
-0.528
-0.547
-0.493
-0.411
-0.341
-0.287
-0.247
-0.215
-0.192
-0.173
-0.162
-0.154
-0.149
-0.144
-0.138
-0.130
-0.123
-0.115
-0.110
-0.108
-0.105
-0.103
-0.101
-0.097
-0.093
-0.087
-0.080
-0.073
-0.064
-0.055
-0.048
-0.043
-0.039
-0.035
-0.032
-0.031
-0.029
-0.028
-0.026
-0.028
0.128
-0.498
-0.502
-0.466
-0.392
-0.315
-0.261
-0.222
-0.192
-0.167
-0.148
-0.132
-0.123
-0.116
-0.109
-0.104
-0.097
-0.093
-0.087
-0.085
-0.082
-0.081
-0.081
-0.079
-0.077
-0.074
-0.069
-0.064
-0.057
-0.051
-0.044
-0.038
-0.034
-0.032
-0.029
-0.026
-0.024
-0.023
-0.021
-0.022
-0.021
0.618
-0.388
-0.458
-0.429
-0.361
-0.287
-0.236
-0.200
-0.170
-0.148
-0.128
-0.112
-0.101
-0.093
-0.088
-0.083
-0.077
-0.073
-0.070
-0.069
-0.068
-0.067
-0.066
-0.064
-0.063
-0.060
-0.056
-0.051
-0.047
-0.042
-0.036
-0.033
-0.030
-0.027
-0.024
-0.022
-0.019
-0.019
-0.018
-0.017
-0.018
2.278
-0.081
-0.412
-0.391
-0.330
-0.261
-0.212
-0.178
-0.154
-0.130
-0.113
-0.100
-0.089
-0.081
-0.074
-0.069
-0.065
-0.061
-0.059
-0.058
-0.058
-0.056
-0.053
-0.052
-0.052
-0.049
-0.046
-0.043
-0.040
-0.036
-0.033
-0.030
-0.026
-0.022
-0.020
-0.019
-0.018
-0.015
-0.015
-0.014
-0.014
2.165
-0.048
-0.390
-0.359
-0.302
-0.237
-0.193
-0.162
-0.137
-0.118
-0.102
-0.090
-0.080
-0.071
-0.067
-0.061
-0.057
-0.054
-0.052
-0.051
-0.051
-0.049
-0.047
-0.046
-0.044
-0.042
-0.041
-0.038
-0.036
-0.033
-0.030
-0.026
-0.023
-0.021
-0.018
-0.017
-0.014
-0.013
-0.011
-0.010
-0.010
0.183
-0.337
-0.387
-0.342
-0.282
-0.221
-0.179
-0.150
-0.128
-0.110
-0.094
-0.083
-0.075
-0.067
-0.061
-0.057
-0.053
-0.050
-0.048
-0.047
-0.046
-0.044
-0.043
-0.041
-0.040
-0.038
-0.035
-0.034
-0.031
-0.030
-0.027
-0.024
-0.021
-0.020
-0.017
-0.014
-0.014
-0.012
-0.010
-0.010
-0.008
-0.429
-0.433
-0.394
-0.339
-0.274
-0.218
-0.178
-0.150
-0.126
-0.108
-0.092
-0.080
-0.070
-0.064
-0.059
-0.054
-0.051
-0.049
-0.046
-0.045
-0.043
-0.041
-0.040
-0.038
-0.037
-0.036
-0.034
-0.032
-0.031
-0.029
-0.026
-0.024
-0.022
-0.020
-0.018
-0.016
-0.013
-0.012
-0.010
-0.009
-0.008
-0.498
-0.471
-0.426
-0.358
-0.288
-0.235
-0.192
-0.160
-0.133
-0.111
-0.094
-0.082
-0.072
-0.064
-0.057
-0.055
-0.051
-0.049
-0.049
-0.046
-0.045
-0.042
-0.041
-0.039
-0.038
-0.037
-0.034
-0.033
-0.032
-0.030
-0.028
-0.025
-0.024
-0.021
-0.019
-0.017
-0.015
-0.012
-0.010
-0.009
-0.009
-0.531
-0.504
-0.447
-0.381
-0.320
-0.268
-0.224
-0.185
-0.148
-0.121
-0.101
-0.085
-0.075
-0.066
-0.061
-0.058
-0.055
-0.054
-0.054
-0.053
-0.051
-0.049
-0.047
-0.045
-0.042
-0.041
-0.038
-0.037
-0.035
-0.033
-0.031
-0.029
-0.027
-0.025
-0.023
-0.020
-0.016
-0.014
-0.011
-0.010
-0.009
-0.545
-0.483
-0.427
-0.384
-0.341
-0.293
-0.247
-0.212
-0.178
-0.143
-0.115
-0.097
-0.083
-0.075
-0.070
-0.066
-0.066
-0.066
-0.065
-0.064
-0.063
-0.060
-0.057
-0.053
-0.049
-0.047
-0.045
-0.044
-0.042
-0.040
-0.038
-0.035
-0.033
-0.030
-0.027
-0.024
-0.020
-0.018
-0.015
-0.013
-0.011
-0.419
-0.426
-0.343
-0.225
-0.224
-0.271
-0.274
-0.235
-0.204
-0.172
-0.137
-0.111
-0.095
-0.088
-0.085
-0.082
-0.086
-0.086
-0.087
-0.086
-0.083
-0.079
-0.075
-0.069
-0.063
-0.058
-0.056
-0.054
-0.052
-0.051
-0.049
-0.047
-0.044
-0.039
-0.035
-0.031
-0.027
-0.023
-0.020
-0.017
-0.015
0.849
0.743
1.745
3.815
3.132
1.013
-0.087
-0.258
-0.228
-0.200
-0.164
-0.132
-0.114
-0.106
-0.104
-0.107
-0.111
-0.114
-0.115
-0.112
-0.113
-0.108
-0.102
-0.093
-0.084
-0.078
-0.075
-0.073
-0.073
-0.070
-0.068
-0.065
-0.062
-0.057
-0.049
-0.041
-0.035
-0.029
-0.025
-0.021
-0.019
13.204
12.617
38.297
117.720
86.441
20.268
2.156
-0.120
-0.257
-0.224
-0.195
-0.157
-0.137
-0.132
-0.133
-0.134
-0.130
-0.128
-0.128
-0.127
-0.127
-0.128
-0.129
-0.126
-0.116
-0.106
-0.102
-0.101
-0.101
-0.101
-0.100
-0.096
-0.090
-0.081
-0.071
-0.060
-0.048
-0.039
-0.032
-0.027
-0.023
165.632
120.317
691.004
5805.953
3857.879
273.087
15.341
0.479
-0.273
-0.251
-0.223
-0.186
-0.166
-0.160
-0.153
-0.147
-0.144
-0.141
-0.135
-0.135
-0.144
-0.150
-0.153
-0.156
-0.157
-0.149
-0.143
-0.141
-0.136
-0.129
-0.123
-0.117
-0.112
-0.107
-0.099
-0.086
-0.070
-0.055
-0.044
-0.038
-0.031
1725.542
805.901
6757.961
100009.672
100002.461
1771.910
43.406
1.410
-0.274
-0.284
-0.252
-0.216
-0.196
-0.184
-0.171
-0.165
-0.124
0.004
0.156
0.178
0.038
-0.115
-0.182
-0.193
-0.200
-0.204
-0.193
-0.177
-0.164
-0.154
-0.146
-0.139
-0.132
-0.125
-0.118
-0.110
-0.099
-0.079
-0.062
-0.049
-0.040
7620.336
2245.694
5253.585
100040.125
66978.258
1412.918
36.928
1.251
-0.313
-0.318
-0.285
-0.247
-0.225
-0.206
-0.196
-0.118
0.287
1.504
3.337
3.600
2.060
0.526
-0.096
-0.241
-0.258
-0.265
-0.247
-0.224
-0.192
-0.124
-0.027
-0.004
-0.056
-0.122
-0.143
-0.134
-0.123
-0.107
-0.084
-0.064
-0.051
4858.936
1430.584
493.473
2519.115
7340.441
521.435
13.634
0.246
-0.378
-0.353
-0.317
-0.277
-0.250
-0.233
-0.194
0.217
2.610
12.412
32.231
34.956
16.964
4.474
0.512
-0.238
-0.334
-0.328
-0.315
-0.242
0.061
0.933
2.225
2.626
1.628
0.459
-0.060
-0.158
-0.149
-0.136
-0.112
-0.085
-0.064
2273.636
325.357
70.812
102.774
466.774
86.533
2.944
-0.340
-0.431
-0.390
-0.347
-0.308
-0.278
-0.265
-0.134
1.202
11.448
74.031
257.393
282.574
104.515
19.805
2.277
-0.116
-0.404
-0.411
-0.376
0.069
2.717
13.353
37.912
48.600
23.353
6.187
0.890
-0.076
-0.181
-0.163
-0.142
-0.109
-0.082
11057.256
259.915
19.535
5.287
6.522
2.300
-0.282
-0.526
-0.471
-0.426
-0.374
-0.342
-0.315
-0.304
-0.075
2.329
25.217
213.903
1014.576
1249.687
341.200
44.577
4.686
0.005
-0.476
-0.502
-0.317
1.816
21.381
178.188
915.339
1388.831
413.329
57.446
6.167
0.382
-0.174
-0.194
-0.172
-0.139
-0.106
7608.756
197.184
10.260
0.267
-0.511
-0.596
-0.621
-0.573
-0.521
-0.452
-0.401
-0.381
-0.361
-0.357
-0.127
2.280
25.170
213.881
1014.613
1249.770
341.261
44.557
4.600
-0.085
-0.558
-0.571
-0.049
6.386
104.368
2137.376
41316.781
84839.180
9722.592
413.637
23.415
1.460
-0.137
-0.222
-0.207
-0.173
-0.132
915.190
62.112
4.038
-0.391
-0.690
-0.661
-0.641
-0.593
-0.531
-0.475
-0.438
-0.424
-0.416
-0.419
-0.280
1.057
11.317
67.971
234.829
283.030
104.903
19.868
2.111
-0.351
-0.643
-0.627
0.182
11.146
257.281
11013.343
100002.875
100007.063
84846.688
1254.447
46.118
2.610
-0.102
-0.256
-0.238
-0.212
-0.167
67.435
9.223
0.510
-0.409
-0.106
0.072
-0.196
-0.471
-0.519
-0.493
-0.476
-0.474
-0.479
-0.474
-0.434
-0.015
2.502
12.727
33.255
36.421
18.038
4.482
0.307
-0.556
-0.644
-0.579
0.088
9.552
178.973
5985.077
100037.820
100124.539
36107.570
889.153
48.489
3.886
0.007
-0.296
-0.279
-0.257
-0.212
4.716
0.844
0.710
4.161
14.500
18.585
8.684
1.385
-0.324
-0.514
-0.516
-0.535
-0.547
-0.540
-0.520
-0.274
1.123
5.133
8.920
7.830
4.017
1.048
-0.318
-0.572
-0.305
0.066
0.400
4.220
52.748
720.701
6480.820
13063.226
6637.733
1177.644
117.063
10.010
0.476
-0.324
-0.336
-0.308
-0.268
0.142
2.191
11.784
70.325
485.189
854.143
220.593
22.190
1.079
-0.468
-0.565
-0.596
-0.614
-0.608
-0.513
0.479
9.393
89.931
126.705
28.341
5.908
0.604
-0.546
-0.399
0.756
2.433
2.614
2.783
18.830
213.372
4901.628
100236.328
100096.820
14205.983
504.637
25.373
1.252
-0.342
-0.404
-0.360
-0.316
2.258
17.556
94.245
808.604
29584.611
100024.953
7682.337
178.164
5.920
-0.313
-0.608
-0.647
-0.656
-0.653
-0.423
2.613
66.517
13762.138
44034.102
197.773
17.866
1.219
-0.650
-0.198
2.518
6.545
6.257
3.802
15.675
266.204
9743.061
100032.313
100021.961
35964.859
827.370
32.029
1.595
-0.378
-0.445
-0.383
-0.336
12.015
78.379
542.531
3533.450
100675.156
100124.328
56495.105
426.502
10.465
-0.183
-0.645
-0.685
-0.678
-0.669
-0.370
3.703
74.705
9016.837
27524.592
258.982
26.653
1.617
-0.756
0.345
10.321
19.668
7.435
2.944
9.975
128.040
2236.304
36300.734
63540.301
6017.979
314.022
18.294
0.797
-0.448
-0.466
-0.374
-0.282
77.842
210.327
1424.695
4877.203
36723.734
100257.063
7701.435
179.802
5.979
-0.381
-0.642
-0.595
-0.538
-0.563
-0.296
2.389
24.168
139.965
229.257
84.164
13.908
0.772
-0.804
1.204
32.384
66.983
8.051
0.988
4.800
57.208
730.226
3875.814
3021.011
535.536
58.250
5.462
-0.078
-0.496
-0.274
0.335
1.139
990.592
795.324
938.413
2455.015
1602.554
1136.910
263.283
23.754
1.218
-0.445
0.055
1.115
1.945
1.441
1.103
3.390
10.920
25.570
32.304
16.493
4.061
0.629
0.215
0.729
8.336
13.993
1.637
-0.491
1.958
35.702
549.600
3001.013
1819.603
183.307
15.292
0.919
-0.481
-0.211
1.780
8.963
21.664
7186.462
4048.695
510.686
337.308
210.649
64.931
16.164
1.994
-0.255
0.772
7.321
24.828
40.885
28.187
14.976
23.576
42.747
40.433
24.983
10.893
6.852
10.268
13.232
16.807
12.510
4.238
-0.175
-0.963
-0.062
10.425
96.492
342.581
222.646
40.797
3.714
-0.320
-0.445
1.541
18.137
124.676
502.469
9757.519
3151.718
330.952
50.047
21.475
6.964
1.107
-0.392
0.218
8.636
80.262
454.979
1014.915
559.311
144.718
297.007
691.859
469.741
173.180
57.736
42.117
90.323
175.937
505.438
481.824
86.582
6.656
-0.514
-0.880
0.610
7.513
19.922
15.056
3.883
-0.046
-0.642
-0.045
7.422
113.919
1916.497
23927.105
9029.792
931.200
101.313
12.283
2.058
0.056
-0.612
-0.596
1.998
37.909
611.871
11013.478
54815.750
14205.643
1109.560
3799.377
16191.742
7091.573
1360.167
319.918
176.274
516.647
2696.698
66939.141
56499.621
1772.591
47.206
0.996
-1.012
-0.914
-0.378
0.217
0.095
-0.468
-0.730
-0.678
0.352
15.328
341.070
16132.397
100000.414
1977.900
274.091
44.970
7.172
0.339
-0.736
-0.856
-0.367
4.899
78.704
2149.710
100014.281
100010.477
100037.219
3659.787
14298.302
100101.203
32177.918
3657.692
703.770
303.540
1080.477
16748.203
100213.320
100026.680
11833.215
116.787
2.734
-0.952
-1.055
-0.999
-0.920
-0.862
-0.833
-0.792
-0.695
0.342
15.333
341.039
16132.217
99999.930
401.146
321.705
103.214
18.959
1.648
-0.673
-0.808
0.491
12.354
114.681
1602.686
47832.395
100115.742
73260.891
2295.125
6064.457
31403.820
12840.765
1573.289
329.045
166.086
503.107
4788.953
100113.523
100016.289
3378.063
70.286
1.667
-0.956
-1.034
-1.001
-0.947
-0.885
-0.845
-0.794
-0.712
-0.059
6.840
104.284
1916.137
20950.449
812.134
1015.323
297.531
44.477
3.879
-0.475
-0.598
3.075
45.900
631.109
4955.818
10980.068
9326.097
3140.851
403.736
581.469
1557.847
875.957
228.404
59.439
39.921
90.328
287.803
1589.775
1568.027
197.953
13.424
-0.090
-0.915
-0.926
-0.929
-0.901
-0.856
-0.822
-0.769
-0.705
-0.468
1.376
16.671
124.375
455.093
3210.267
8353.896
1594.393
110.122
7.062
-0.370
-0.338
7.208
124.787
3345.327
84866.336
100117.867
16349.660
681.530
68.161
47.718
75.664
56.783
21.546
7.346
5.207
9.553
18.673
33.051
30.097
9.256
0.720
-0.158
0.400
0.424
-0.085
-0.582
-0.756
-0.768
-0.724
-0.684
-0.621
-0.247
1.553
8.103
19.683
100135.758
100162.375
56543.938
488.287
13.992
-0.222
-0.327
7.349
137.324
3350.227
84879.188
100080.570
16200.517
579.756
37.018
5.824
4.325
3.232
1.177
-0.137
-0.303
0.098
0.437
0.650
0.338
-0.087
1.239
7.713
17.734
19.286
8.500
1.854
-0.305
-0.680
-0.698
-0.669
-0.640
-0.570
-0.373
0.145
0.901
100017.797
100019.305
94181.180
601.045
13.901
-0.316
-0.517
4.135
56.881
763.447
6725.406
12108.915
3462.274
400.164
43.301
6.537
0.902
-0.459
-0.821
-0.954
-0.944
-0.913
-0.893
-0.877
-0.700
1.066
15.055
104.018
340.821
375.008
124.191
19.412
1.737
-0.438
-0.674
-0.666
-0.639
-0.595
-0.566
-0.529
-0.447
5804.754
25209.941
3377.375
129.790
5.021
-0.658
-0.392
4.217
46.700
743.680
21187.803
100311.109
84979.461
3035.695
191.875
50.682
9.710
0.367
-0.856
-0.950
-0.914
-0.713
-0.298
-0.031
0.277
6.420
87.762
1249.823
9722.090
11012.500
1544.428
113.720
8.633
0.070
-0.633
-0.643
-0.620
-0.582
-0.553
-0.553
-0.553
0.774
-0.460
-0.541
-0.507
-0.447
-0.383
-0.332
-0.306
-0.293
-0.280
-0.270
-0.262
-0.243
-0.215
-0.209
-0.229
-0.252
-0.256
-0.259
-0.260
-0.247
-0.226
-0.208
-0.190
-0.174
-0.160
-0.145
-0.131
-0.116
-0.103
-0.089
-0.078
-0.068
-0.060
-0.055
-0.051
-0.048
-0.048
-0.050
-0.051
-0.055
0.739
-0.490
-0.523
-0.480
-0.416
-0.343
-0.290
-0.258
-0.243
-0.234
-0.224
-0.217
-0.212
-0.205
-0.202
-0.200
-0.199
-0.199
-0.197
-0.187
-0.173
-0.161
-0.150
-0.140
-0.131
-0.121
-0.112
-0.102
-0.091
-0.081
-0.071
-0.063
-0.056
-0.050
-0.045
-0.042
-0.040
-0.039
-0.041
-0.041
-0.043
1.625
-0.400
-0.520
-0.460
-0.383
-0.309
-0.258
-0.222
-0.202
-0.191
-0.186
-0.184
-0.179
-0.173
-0.168
-0.166
-0.161
-0.153
-0.143
-0.133
-0.125
-0.118
-0.111
-0.105
-0.100
-0.094
-0.087
-0.080
-0.072
-0.064
-0.057
-0.053
-0.046
-0.042
-0.037
-0.035
-0.034
-0.033
-0.032
-0.033
-0.034
1.945
-0.349
-0.505
-0.432
-0.353
-0.281
-0.232
-0.198
-0.174
-0.160
-0.151
-0.144
-0.141
-0.137
-0.134
-0.127
-0.120
-0.113
-0.104
-0.098
-0.093
-0.089
-0.085
-0.081
-0.078
-0.074
-0.069
-0.064
-0.058
-0.053
-0.047
-0.042
-0.038
-0.035
-0.032
-0.029
-0.028
-0.027
-0.026
-0.026
-0.026
1.046
-0.379
-0.457
-0.404
-0.328
-0.257
-0.208
-0.178
-0.153
-0.138
-0.126
-0.116
-0.111
-0.105
-0.101
-0.095
-0.089
-0.085
-0.079
-0.075
-0.073
-0.070
-0.067
-0.065
-0.063
-0.060
-0.056
-0.052
-0.047
-0.041
-0.037
-0.034
-0.031
-0.028
-0.026
-0.023
-0.022
-0.021
-0.021
-0.020
-0.021
0.221
-0.405
-0.416
-0.380
-0.303
-0.235
-0.191
-0.161
-0.138
-0.121
-0.110
-0.098
-0.091
-0.085
-0.080
-0.075
-0.070
-0.066
-0.062
-0.062
-0.060
-0.058
-0.055
-0.054
-0.052
-0.050
-0.046
-0.043
-0.039
-0.034
-0.031
-0.029
-0.026
-0.023
-0.021
-0.019
-0.017
-0.016
-0.016
-0.017
-0.017
-0.131
-0.404
-0.387
-0.360
-0.283
-0.218
-0.176
-0.148
-0.124
-0.108
-0.097
-0.088
-0.079
-0.072
-0.068
-0.063
-0.059
-0.055
-0.052
-0.052
-0.050
-0.049
-0.047
-0.045
-0.043
-0.042
-0.039
-0.037
-0.034
-0.030
-0.028
-0.026
-0.022
-0.020
-0.019
-0.016
-0.014
-0.013
-0.013
-0.012
-0.013
-0.278
-0.392
-0.376
-0.337
-0.266
-0.206
-0.165
-0.138
-0.117
-0.102
-0.089
-0.081
-0.072
-0.065
-0.060
-0.056
-0.053
-0.050
-0.046
-0.045
-0.045
-0.044
-0.041
-0.039
-0.038
-0.038
-0.036
-0.034
-0.031
-0.028
-0.026
-0.022
-0.020
-0.018
-0.018
-0.014
-0.013
-0.011
-0.011
-0.011
-0.009
-0.401
-0.405
-0.382
-0.325
-0.253
-0.200
-0.161
-0.135
-0.116
-0.100
-0.087
-0.077
-0.069
-0.062
-0.055
-0.050
-0.049
-0.047
-0.044
-0.041
-0.040
-0.039
-0.039
-0.038
-0.037
-0.035
-0.032
-0.030
-0.028
-0.026
-0.023
-0.022
-0.020
-0.018
-0.016
-0.015
-0.011
-0.011
-0.010
-0.009
-0.008
-0.461
-0.436
-0.396
-0.326
-0.257
-0.205
-0.169
-0.140
-0.120
-0.103
-0.088
-0.076
-0.068
-0.060
-0.054
-0.050
-0.047
-0.045
-0.044
-0.042
-0.040
-0.039
-0.037
-0.035
-0.034
-0.033
-0.030
-0.029
-0.027
-0.025
-0.024
-0.022
-0.020
-0.018
-0.015
-0.014
-0.013
-0.010
-0.009
-0.008
-0.007
-0.493
-0.472
-0.424
-0.351
-0.286
-0.234
-0.192
-0.157
-0.131
-0.109
-0.094
-0.081
-0.071
-0.063
-0.056
-0.052
-0.050
-0.048
-0.047
-0.044
-0.043
-0.041
-0.039
-0.038
-0.036
-0.035
-0.033
-0.030
-0.029
-0.027
-0.025
-0.023
-0.021
-0.019
-0.018
-0.015
-0.014
-0.012
-0.009
-0.009
-0.007
-0.523
-0.485
-0.430
-0.381
-0.327
-0.276
-0.232
-0.190
-0.153
-0.126
-0.105
-0.090
-0.079
-0.068
-0.062
-0.058
-0.055
-0.054
-0.054
-0.053
-0.051
-0.049
-0.047
-0.044
-0.041
-0.039
-0.036
-0.034
-0.032
-0.031
-0.029
-0.027
-0.025
-0.023
-0.022
-0.019
-0.015
-0.013
-0.011
-0.009
-0.008
-0.456
-0.458
-0.419
-0.379
-0.349
-0.309
-0.260
-0.225
-0.191
-0.153
-0.124
-0.104
-0.089
-0.080
-0.073
-0.070
-0.069
-0.070
-0.068
-0.067
-0.065
-0.062
-0.059
-0.054
-0.049
-0.046
-0.044
-0.041
-0.039
-0.038
-0.036
-0.034
-0.032
-0.028
-0.026
-0.022
-0.019
-0.017
-0.014
-0.012
-0.010
0.234
-0.207
-0.282
-0.166
-0.182
-0.267
-0.294
-0.254
-0.222
-0.190
-0.150
-0.123
-0.105
-0.096
-0.091
-0.088
-0.091
-0.092
-0.092
-0.091
-0.088
-0.084
-0.078
-0.072
-0.065
-0.059
-0.056
-0.053
-0.052
-0.049
-0.047
-0.045
-0.041
-0.037
-0.034
-0.029
-0.026
-0.022
-0.018
-0.015
-0.015
4.794
2.372
2.981
5.635
4.587
1.396
-0.036
-0.279
-0.252
-0.223
-0.185
-0.149
-0.129
-0.119
-0.117
-0.118
-0.120
-0.120
-0.119
-0.117
-0.116
-0.114
-0.108
-0.099
-0.089
-0.080
-0.076
-0.073
-0.071
-0.068
-0.066
-0.063
-0.060
-0.054
-0.047
-0.040
-0.033
-0.028
-0.023
-0.020
-0.018
48.888
31.579
65.046
198.897
160.150
29.520
2.857
-0.091
-0.289
-0.253
-0.223
-0.182
-0.158
-0.149
-0.148
-0.142
-0.137
-0.134
-0.133
-0.133
-0.133
-0.133
-0.134
-0.134
-0.125
-0.113
-0.105
-0.102
-0.100
-0.100
-0.098
-0.093
-0.087
-0.078
-0.069
-0.056
-0.047
-0.039
-0.032
-0.027
-0.023
1139.153
473.596
1631.102
21593.844
11831.533
533.699
22.233
0.776
-0.306
-0.289
-0.259
-0.217
-0.193
-0.182
-0.169
-0.160
-0.153
-0.133
-0.109
-0.106
-0.133
-0.157
-0.162
-0.164
-0.167
-0.159
-0.149
-0.144
-0.140
-0.133
-0.126
-0.120
-0.115
-0.107
-0.098
-0.083
-0.067
-0.054
-0.044
-0.036
-0.030
54828.316
9944.005
25710.510
100029.609
100001.883
4413.633
70.687
1.881
-0.306
-0.330
-0.296
-0.255
-0.230
-0.209
-0.193
-0.169
-0.038
0.299
0.761
0.827
0.408
0.017
-0.172
-0.209
-0.215
-0.219
-0.208
-0.189
-0.174
-0.163
-0.153
-0.145
-0.137
-0.129
-0.120
-0.113
-0.097
-0.076
-0.060
-0.048
-0.040
100020.805
85039.805
17467.012
100058.344
100006.281
3378.058
58.077
1.650
-0.354
-0.374
-0.335
-0.295
-0.262
-0.236
-0.209
0.020
1.254
5.300
12.426
13.429
7.200
2.029
0.148
-0.237
-0.283
-0.288
-0.273
-0.244
-0.219
-0.178
-0.126
-0.107
-0.126
-0.149
-0.147
-0.136
-0.124
-0.107
-0.081
-0.064
-0.051
100165.281
36018.191
1773.075
5851.740
3874.897
277.709
15.517
0.325
-0.434
-0.415
-0.379
-0.333
-0.293
-0.268
-0.139
1.110
9.810
62.491
213.976
234.611
95.835
16.929
2.134
-0.088
-0.357
-0.363
-0.355
-0.308
-0.139
0.288
0.929
1.134
0.600
0.101
-0.132
-0.170
-0.153
-0.137
-0.110
-0.083
-0.064
9992.080
2255.647
229.127
96.105
70.417
17.430
1.718
-0.374
-0.484
-0.445
-0.410
-0.369
-0.329
-0.299
0.079
4.466
52.791
611.335
4202.546
5978.302
1249.715
104.485
8.951
0.347
-0.399
-0.447
-0.435
-0.223
0.985
5.181
13.358
15.668
9.075
2.611
0.303
-0.147
-0.188
-0.167
-0.141
-0.107
-0.083
16327.519
406.396
36.085
6.259
2.596
0.430
-0.457
-0.575
-0.526
-0.478
-0.430
-0.403
-0.375
-0.334
0.304
8.986
148.837
3340.776
63294.438
98488.680
7605.450
341.245
19.710
0.876
-0.440
-0.534
-0.451
0.522
7.571
48.454
178.210
234.585
95.850
18.368
2.391
0.070
-0.205
-0.201
-0.178
-0.139
-0.106
12501.166
263.258
13.224
0.549
-0.561
-0.655
-0.637
-0.602
-0.565
-0.508
-0.458
-0.437
-0.425
-0.388
0.252
8.940
148.850
3341.036
63295.203
98490.008
7606.569
341.794
19.863
0.905
-0.442
-0.566
-0.348
2.518
31.988
310.374
2137.653
2983.912
827.169
96.251
8.510
0.566
-0.203
-0.228
-0.212
-0.176
-0.135
1250.017
73.911
4.476
-0.342
-0.704
-0.613
-0.530
-0.489
-0.515
-0.523
-0.497
-0.481
-0.479
-0.457
-0.065
4.001
52.917
612.671
4206.843
5986.167
1132.263
107.436
9.831
0.694
-0.199
-0.407
-0.164
4.204
62.433
916.427
9726.383
16142.272
2994.957
220.275
17.573
1.331
-0.183
-0.265
-0.247
-0.219
-0.173
80.108
10.886
0.647
-0.428
-0.273
-0.101
-0.109
-0.245
-0.405
-0.510
-0.540
-0.538
-0.538
-0.521
-0.397
0.892
10.539
61.619
208.882
258.657
108.013
24.936
4.549
1.164
0.901
0.798
0.680
4.225
50.168
622.076
5373.005
8807.983
2173.987
267.591
30.883
3.362
-0.010
-0.308
-0.292
-0.267
-0.222
5.677
1.352
1.737
3.909
7.049
7.616
3.865
0.701
-0.280
-0.512
-0.579
-0.601
-0.601
-0.585
-0.495
0.406
5.584
23.621
51.419
60.548
39.835
14.045
3.660
2.616
4.882
8.844
8.605
6.192
26.203
210.159
1631.106
10550.917
14468.964
2431.260
183.236
12.736
0.624
-0.328
-0.354
-0.322
-0.281
1.050
7.406
28.797
67.023
127.919
170.865
60.239
8.370
0.307
-0.529
-0.623
-0.662
-0.668
-0.640
-0.294
3.355
39.077
243.671
505.183
214.792
46.717
10.621
2.693
4.795
21.215
59.790
59.888
22.987
32.426
351.277
14256.089
100066.016
100031.594
63301.949
1015.709
37.838
1.795
-0.336
-0.422
-0.368
-0.320
7.690
74.358
462.788
1255.800
2174.395
3491.056
686.092
44.574
2.263
-0.494
-0.662
-0.707
-0.705
-0.661
0.241
12.939
238.211
3613.770
11511.171
2400.770
161.143
10.935
1.676
7.765
57.899
194.050
190.754
57.064
52.868
515.325
31398.189
100023.359
100007.758
100001.609
1719.824
52.533
2.283
-0.359
-0.455
-0.392
-0.345
39.532
510.867
8609.604
47855.414
22802.773
19437.086
2062.703
90.296
3.826
-0.458
-0.694
-0.734
-0.721
-0.649
0.635
20.820
488.791
11427.561
49157.676
7518.708
285.199
13.106
0.815
12.758
305.197
868.208
187.728
48.367
41.549
250.077
6030.286
100031.398
100016.281
20954.682
611.626
27.067
1.226
-0.453
-0.479
-0.367
-0.224
342.217
1620.829
54870.922
100135.789
101563.359
6841.261
777.138
49.461
2.459
-0.544
-0.673
-0.610
-0.525
-0.437
1.037
16.161
204.366
2412.152
7531.273
1668.430
116.491
7.342
0.031
23.021
5790.065
56145.484
226.919
17.268
15.970
58.384
378.839
2197.649
3024.586
756.819
81.621
6.858
0.062
-0.515
-0.245
0.570
1.747
19923.873
12114.621
21619.439
100053.039
41414.367
1879.973
132.064
12.813
0.467
-0.475
0.193
1.693
2.839
2.405
3.979
19.235
88.327
263.230
359.527
137.131
23.740
1.875
-0.370
5.785
262.223
717.774
32.240
2.714
3.201
12.005
47.846
122.832
120.634
44.643
9.283
0.746
-0.491
-0.180
2.090
11.330
27.957
100065.992
100163.172
5698.924
3833.529
1925.205
241.992
26.649
2.245
-0.238
1.229
10.113
37.453
62.273
43.075
26.942
72.822
186.833
266.856
168.494
46.721
8.606
2.186
3.889
8.417
10.887
7.169
0.923
-0.568
-0.230
1.935
8.992
19.465
16.781
5.598
0.616
-0.540
-0.467
1.705
20.071
151.324
683.943
100197.570
100057.977
3118.987
203.979
91.218
23.285
3.496
-0.148
0.540
11.905
124.189
915.029
2387.047
1137.166
289.812
1046.309
3406.274
1848.971
328.939
53.370
10.788
13.270
64.338
247.574
245.220
52.109
4.347
-0.636
-0.844
-0.345
0.740
2.014
1.543
0.075
-0.638
-0.724
-0.040
8.074
136.600
2670.457
41331.191
5316.085
3100.273
326.581
27.956
6.181
1.485
-0.280
-0.514
2.788
57.111
1249.666
41316.777
100002.656
54858.488
2735.314
36038.621
100027.164
98536.688
2714.722
128.030
22.580
58.169
978.254
13720.901
11832.408
755.667
31.791
0.623
-0.717
-0.507
-0.448
-0.499
-0.628
-0.762
-0.811
-0.715
0.467
18.034
455.570
27367.865
100011.250
213.152
115.927
28.409
4.188
-0.021
-0.697
-0.849
-0.416
5.618
125.876
5313.086
100004.047
100006.414
100081.219
11577.228
100164.656
100017.961
100031.492
11058.334
241.070
32.497
119.723
4442.958
100011.703
100002.055
3376.387
70.082
1.775
-0.553
-0.390
-0.554
-0.773
-0.859
-0.850
-0.817
-0.728
0.460
18.009
455.264
27365.926
100003.930
39.922
27.654
11.172
2.210
-0.447
-0.880
-0.882
-0.132
7.168
109.048
3375.603
100044.555
100026.477
100063.430
6266.947
84964.211
100011.055
100016.070
4745.899
151.901
21.519
73.312
1790.715
40647.629
34587.730
1380.267
42.723
1.001
-0.655
-0.571
-0.646
-0.796
-0.856
-0.850
-0.814
-0.745
-0.047
8.015
135.952
2666.955
35959.367
57.157
76.712
34.884
7.082
0.209
-0.851
-0.807
0.651
13.196
103.584
765.791
6391.856
24090.711
7652.246
792.009
2705.203
9726.102
4725.047
460.729
38.948
7.288
16.914
135.840
674.946
672.736
105.372
8.222
-0.264
-0.730
-0.647
-0.678
-0.739
-0.780
-0.803
-0.787
-0.735
-0.480
1.649
19.563
148.660
611.240
697.873
1590.005
438.451
38.739
2.180
-0.782
-0.718
1.639
25.512
240.584
1429.230
2098.617
990.570
292.698
73.908
102.552
195.757
136.307
35.242
5.871
0.846
1.686
7.377
20.377
18.046
5.565
0.542
0.313
1.170
1.392
0.503
-0.271
-0.625
-0.737
-0.745
-0.708
-0.644
-0.258
1.858
9.488
23.037
11840.445
66825.227
5808.592
178.921
6.372
-0.619
-0.687
1.968
26.394
244.147
1430.140
2221.418
683.519
103.897
17.177
7.825
8.894
6.631
2.185
-0.197
-0.750
-0.702
-0.403
0.005
-0.003
-0.041
2.570
13.121
32.185
34.924
15.527
3.550
0.004
-0.634
-0.707
-0.684
-0.664
-0.615
-0.377
0.166
0.901
18523.207
100001.789
8854.278
197.568
6.788
-0.636
-0.747
1.433
20.403
176.541
1168.052
3122.900
1725.475
296.045
46.232
15.654
3.489
0.097
-0.716
-0.927
-0.963
-0.958
-0.934
-0.886
-0.593
2.260
27.239
214.577
916.829
1015.885
283.025
34.787
3.465
-0.298
-0.663
-0.672
-0.658
-0.632
-0.611
-0.570
-0.516
1220.940
3376.406
755.677
52.082
2.238
-0.786
-0.498
3.445
42.401
767.084
23970.063
100050.148
98530.977
3525.471
724.492
347.315
47.813
3.310
-0.661
-0.942
-0.946
-0.854
-0.612
-0.401
0.300
11.284
195.882
4204.756
73217.563
84841.711
5979.421
257.399
15.334
0.431
-0.590
-0.639
-0.629
-0.602
-0.583
-0.583
-0.590
1.991
-0.198
-0.462
-0.454
-0.399
-0.338
-0.292
-0.271
-0.267
-0.262
-0.256
-0.252
-0.246
-0.232
-0.225
-0.230
-0.232
-0.229
-0.225
-0.220
-0.202
-0.183
-0.165
-0.150
-0.137
-0.125
-0.114
-0.103
-0.094
-0.084
-0.076
-0.067
-0.061
-0.055
-0.052
-0.048
-0.046
-0.046
-0.049
-0.052
-0.056
2.137
-0.323
-0.462
-0.424
-0.370
-0.299
-0.249
-0.223
-0.213
-0.211
-0.209
-0.205
-0.198
-0.195
-0.190
-0.187
-0.184
-0.181
-0.174
-0.160
-0.145
-0.132
-0.123
-0.113
-0.104
-0.096
-0.089
-0.083
-0.074
-0.067
-0.061
-0.055
-0.049
-0.045
-0.042
-0.039
-0.038
-0.038
-0.039
-0.041
-0.045
4.325
-0.157
-0.447
-0.405
-0.336
-0.266
-0.218
-0.190
-0.174
-0.169
-0.167
-0.166
-0.166
-0.163
-0.158
-0.155
-0.148
-0.137
-0.126
-0.115
-0.107
-0.100
-0.092
-0.086
-0.081
-0.075
-0.070
-0.064
-0.059
-0.054
-0.049
-0.045
-0.041
-0.037
-0.034
-0.033
-0.032
-0.031
-0.032
-0.032
-0.035
5.050
-0.119
-0.441
-0.375
-0.307
-0.240
-0.193
-0.166
-0.148
-0.138
-0.133
-0.129
-0.126
-0.125
-0.122
-0.115
-0.108
-0.100
-0.092
-0.087
-0.081
-0.076
-0.072
-0.068
-0.064
-0.060
-0.056
-0.052
-0.049
-0.043
-0.040
-0.037
-0.033
-0.031
-0.028
-0.027
-0.026
-0.025
-0.024
-0.025
-0.026
2.859
-0.212
-0.416
-0.348
-0.282
-0.219
-0.175
-0.150
-0.131
-0.119
-0.109
-0.103
-0.099
-0.095
-0.091
-0.087
-0.081
-0.076
-0.071
-0.068
-0.065
-0.061
-0.058
-0.055
-0.052
-0.049
-0.046
-0.043
-0.038
-0.036
-0.033
-0.030
-0.028
-0.025
-0.023
-0.022
-0.021
-0.021
-0.019
-0.018
-0.020
0.713
-0.338
-0.388
-0.331
-0.264
-0.203
-0.163
-0.137
-0.118
-0.105
-0.096
-0.089
-0.083
-0.078
-0.073
-0.069
-0.064
-0.060
-0.057
-0.056
-0.053
-0.051
-0.048
-0.046
-0.044
-0.042
-0.039
-0.037
-0.033
-0.030
-0.028
-0.026
-0.024
-0.021
-0.018
-0.017
-0.016
-0.015
-0.015
-0.016
-0.016
-0.138
-0.380
-0.368
-0.319
-0.247
-0.191
-0.154
-0.128
-0.110
-0.095
-0.086
-0.080
-0.073
-0.067
-0.062
-0.059
-0.054
-0.051
-0.049
-0.047
-0.046
-0.044
-0.040
-0.040
-0.038
-0.036
-0.034
-0.031
-0.029
-0.027
-0.025
-0.023
-0.021
-0.019
-0.016
-0.014
-0.012
-0.012
-0.012
-0.012
-0.012
-0.356
-0.382
-0.363
-0.308
-0.235
-0.184
-0.148
-0.124
-0.105
-0.093
-0.082
-0.075
-0.067
-0.061
-0.056
-0.051
-0.048
-0.046
-0.043
-0.041
-0.040
-0.039
-0.037
-0.035
-0.035
-0.034
-0.032
-0.029
-0.028
-0.026
-0.023
-0.020
-0.018
-0.017
-0.015
-0.012
-0.011
-0.010
-0.010
-0.010
-0.009
-0.415
-0.401
-0.375
-0.299
-0.232
-0.185
-0.151
-0.127
-0.109
-0.095
-0.083
-0.072
-0.065
-0.059
-0.053
-0.048
-0.044
-0.043
-0.042
-0.039
-0.037
-0.037
-0.037
-0.035
-0.033
-0.032
-0.028
-0.026
-0.026
-0.024
-0.021
-0.019
-0.018
-0.016
-0.013
-0.012
-0.010
-0.010
-0.008
-0.007
-0.008
-0.451
-0.437
-0.384
-0.308
-0.246
-0.199
-0.166
-0.139
-0.117
-0.100
-0.088
-0.076
-0.066
-0.059
-0.054
-0.048
-0.045
-0.043
-0.042
-0.040
-0.039
-0.036
-0.035
-0.034
-0.032
-0.029
-0.028
-0.026
-0.024
-0.023
-0.021
-0.019
-0.017
-0.016
-0.013
-0.012
-0.011
-0.009
-0.008
-0.007
-0.006
-0.487
-0.457
-0.402
-0.343
-0.285
-0.236
-0.196
-0.163
-0.134
-0.113
-0.097
-0.084
-0.072
-0.063
-0.056
-0.052
-0.050
-0.048
-0.047
-0.045
-0.042
-0.040
-0.038
-0.036
-0.033
-0.032
-0.031
-0.028
-0.026
-0.024
-0.022
-0.021
-0.019
-0.018
-0.016
-0.014
-0.012
-0.011
-0.009
-0.008
-0.007
-0.485
-0.464
-0.417
-0.379
-0.338
-0.291
-0.244
-0.201
-0.164
-0.135
-0.113
-0.097
-0.084
-0.073
-0.066
-0.061
-0.058
-0.055
-0.054
-0.052
-0.050
-0.049
-0.046
-0.042
-0.039
-0.035
-0.034
-0.031
-0.030
-0.028
-0.027
-0.025
-0.023
-0.022
-0.019
-0.017
-0.014
-0.013
-0.011
-0.009
-0.008
-0.126
-0.367
-0.412
-0.384
-0.360
-0.329
-0.285
-0.247
-0.209
-0.168
-0.136
-0.115
-0.099
-0.087
-0.079
-0.074
-0.072
-0.071
-0.070
-0.068
-0.066
-0.062
-0.059
-0.053
-0.049
-0.045
-0.043
-0.040
-0.037
-0.035
-0.034
-0.032
-0.029
-0.026
-0.023
-0.021
-0.019
-0.016
-0.013
-0.012
-0.010
2.984
0.378
-0.236
-0.275
-0.271
-0.325
-0.328
-0.286
-0.252
-0.214
-0.171
-0.140
-0.119
-0.107
-0.100
-0.096
-0.096
-0.096
-0.096
-0.094
-0.091
-0.086
-0.080
-0.073
-0.065
-0.059
-0.055
-0.052
-0.049
-0.046
-0.044
-0.041
-0.039
-0.035
-0.031
-0.028
-0.025
-0.021
-0.018
-0.016
-0.014
23.191
5.401
2.309
2.997
2.319
0.655
-0.189
-0.330
-0.293
-0.261
-0.215
-0.174
-0.150
-0.135
-0.129
-0.127
-0.127
-0.124
-0.121
-0.120
-0.118
-0.117
-0.112
-0.103
-0.092
-0.081
-0.075
-0.071
-0.067
-0.065
-0.062
-0.059
-0.054
-0.050
-0.044
-0.038
-0.033
-0.028
-0.024
-0.021
-0.018
136.862
47.847
34.671
79.832
58.176
13.911
1.507
-0.252
-0.342
-0.304
-0.265
-0.216
-0.187
-0.173
-0.163
-0.153
-0.145
-0.142
-0.140
-0.139
-0.139
-0.139
-0.139
-0.139
-0.130
-0.117
-0.106
-0.100
-0.097
-0.096
-0.092
-0.088
-0.081
-0.073
-0.063
-0.054
-0.045
-0.037
-0.033
-0.027
-0.024
2512.632
867.159
486.227
2607.998
1771.950
177.768
10.500
0.243
-0.381
-0.349
-0.313
-0.265
-0.229
-0.211
-0.190
-0.176
-0.164
-0.128
-0.081
-0.075
-0.118
-0.160
-0.174
-0.174
-0.175
-0.167
-0.154
-0.146
-0.141
-0.136
-0.129
-0.121
-0.115
-0.105
-0.094
-0.078
-0.064
-0.053
-0.043
-0.035
-0.029
100084.469
31441.334
3876.271
56526.609
29499.443
958.709
29.410
0.883
-0.410
-0.396
-0.362
-0.315
-0.276
-0.244
-0.219
-0.178
0.038
0.617
1.381
1.496
0.807
0.135
-0.161
-0.225
-0.229
-0.232
-0.221
-0.202
-0.184
-0.169
-0.157
-0.147
-0.139
-0.131
-0.122
-0.111
-0.091
-0.072
-0.057
-0.046
-0.038
100031.328
100075.656
5755.441
34674.129
18525.895
672.583
26.696
0.726
-0.464
-0.450
-0.412
-0.361
-0.315
-0.278
-0.231
0.137
2.217
9.825
25.299
27.412
13.405
3.543
0.365
-0.230
-0.305
-0.311
-0.301
-0.269
-0.240
-0.216
-0.192
-0.173
-0.169
-0.163
-0.150
-0.136
-0.124
-0.100
-0.078
-0.062
-0.049
100072.430
100029.875
2358.826
1149.509
760.046
105.920
7.113
-0.082
-0.521
-0.488
-0.452
-0.405
-0.355
-0.315
-0.098
1.836
19.876
148.909
611.355
746.885
234.579
34.894
3.771
0.053
-0.371
-0.394
-0.387
-0.359
-0.291
-0.150
0.034
0.107
-0.008
-0.132
-0.182
-0.172
-0.154
-0.135
-0.103
-0.080
-0.063
24602.318
4771.976
358.088
59.385
31.168
7.912
0.521
-0.514
-0.558
-0.514
-0.477
-0.438
-0.396
-0.343
0.261
7.698
124.605
2386.340
35958.523
54813.770
5978.337
282.535
16.836
0.840
-0.400
-0.485
-0.484
-0.411
-0.068
0.996
2.517
3.000
1.705
0.457
-0.082
-0.201
-0.191
-0.167
-0.136
-0.104
-0.082
3008.128
276.933
39.941
5.796
1.135
-0.120
-0.516
-0.568
-0.559
-0.539
-0.495
-0.463
-0.442
-0.369
0.705
16.857
413.263
23926.453
100000.359
100000.828
98489.461
1125.971
37.916
1.890
-0.310
-0.513
-0.538
-0.248
1.355
7.588
19.771
23.269
12.362
3.535
0.437
-0.166
-0.222
-0.204
-0.176
-0.135
-0.106
2151.856
113.299
8.637
0.327
-0.544
-0.382
-0.170
-0.140
-0.362
-0.485
-0.513
-0.496
-0.485
-0.419
0.653
16.843
413.558
23928.121
100006.023
100010.453
98497.750
1129.690
39.345
2.822
0.359
-0.187
-0.426
0.194
5.012
29.567
95.928
125.012
57.864
12.654
1.779
-0.051
-0.252
-0.235
-0.218
-0.173
-0.136
375.938
34.943
2.418
-0.455
-0.334
0.515
1.549
1.431
0.454
-0.272
-0.512
-0.543
-0.537
-0.498
0.118
7.717
126.044
2396.294
35999.852
54909.703
5383.967
308.939
25.048
6.473
4.004
1.567
0.238
0.861
9.211
63.572
217.438
289.535
132.582
27.635
4.078
0.276
-0.268
-0.276
-0.256
-0.220
-0.175
37.362
5.570
0.192
-0.289
0.459
2.266
4.469
4.110
1.842
0.095
-0.493
-0.595
-0.593
-0.567
-0.344
2.113
22.513
182.847
808.990
1302.143
648.968
142.531
29.089
20.530
17.386
10.240
5.218
3.515
11.865
60.336
205.211
330.243
232.666
81.018
14.881
1.865
-0.152
-0.327
-0.305
-0.273
-0.229
2.854
1.096
2.515
4.470
5.251
5.847
6.951
5.570
2.249
0.206
-0.511
-0.655
-0.649
-0.622
-0.437
1.567
15.994
93.040
419.122
1182.052
847.042
172.295
39.187
40.952
51.406
82.194
74.669
29.155
35.837
105.998
541.441
3056.719
4233.276
1022.386
96.953
8.322
0.327
-0.363
-0.370
-0.332
-0.287
1.499
12.002
49.099
91.792
68.986
33.480
13.788
5.105
1.545
-0.068
-0.582
-0.721
-0.706
-0.665
-0.047
8.563
119.342
1074.227
2871.197
1335.931
448.840
105.971
29.737
50.714
279.443
1322.068
1318.585
259.666
191.442
622.957
4551.321
98585.766
100017.250
14188.679
455.520
23.096
1.184
-0.389
-0.431
-0.375
-0.327
12.364
136.624
1128.465
3355.759
1778.992
317.945
57.039
8.494
0.776
-0.441
-0.681
-0.756
-0.744
-0.663
1.116
34.631
1046.001
67182.781
100040.992
31016.393
665.483
45.368
14.126
65.553
1182.229
12978.195
11293.159
994.614
563.074
1957.759
9983.525
100258.422
100027.961
31347.449
746.868
31.890
1.527
-0.436
-0.472
-0.403
-0.339
65.573
1261.166
47557.824
100027.570
98603.766
2851.202
171.346
15.242
0.759
-0.604
-0.730
-0.775
-0.757
-0.565
2.451
57.941
2703.827
100024.313
100022.648
100014.828
1323.067
35.451
6.035
58.816
1194.913
9806.313
7548.637
802.716
503.802
1652.093
3264.087
31580.652
54840.051
5981.011
282.501
17.980
0.731
-0.523
-0.489
-0.287
0.039
536.499
4517.921
100062.500
100023.594
100060.328
11095.922
248.386
14.519
0.488
-0.674
-0.717
-0.677
-0.597
-0.135
4.641
56.139
968.566
31217.830
100178.727
17254.877
487.954
17.689
1.867
42.070
8947.703
100666.086
821.514
152.245
140.162
366.820
455.800
993.605
1139.099
343.364
48.451
4.437
-0.147
-0.573
-0.182
1.142
4.070
42008.484
25129.469
101044.289
100045.586
100014.500
5324.546
155.703
8.381
-0.070
-0.579
-0.074
0.903
1.779
2.418
13.336
133.709
1090.591
3583.815
3034.541
666.728
72.502
5.348
-0.114
8.117
318.962
1051.502
71.725
17.223
21.042
43.554
52.579
61.165
56.085
24.899
5.517
0.309
-0.575
-0.293
2.026
11.388
36.805
100026.508
100311.906
11250.874
16248.527
5984.087
555.303
38.359
2.516
-0.335
0.699
6.658
22.819
37.774
28.231
38.315
281.699
2753.344
11090.367
4769.628
521.868
41.945
3.078
0.432
2.084
5.842
7.278
2.401
0.997
2.697
6.842
10.797
11.722
7.794
2.729
0.105
-0.623
-0.574
0.972
13.102
89.541
328.177
100018.234
100030.930
5182.934
352.606
166.642
40.926
5.627
0.011
0.146
7.869
73.536
412.914
916.097
514.376
214.493
1161.559
4234.488
5748.544
2353.021
305.132
27.584
4.031
11.679
35.355
31.922
10.055
0.820
-0.045
1.494
3.929
5.501
4.952
2.463
0.279
-0.592
-0.765
-0.319
4.849
61.513
713.408
4978.653
9850.613
5767.379
488.688
37.574
9.486
2.493
-0.106
-0.555
1.836
34.448
553.327
9721.890
41319.098
12535.718
1666.854
31424.389
100181.438
73628.188
2644.826
154.079
15.374
10.264
87.221
425.343
379.687
70.195
6.936
2.070
5.168
8.489
6.319
2.403
0.459
-0.479
-0.772
-0.784
-0.058
9.722
166.098
3772.389
73392.297
147.956
107.595
27.090
3.821
0.013
-0.648
-0.846
-0.594
3.367
67.842
1916.614
84839.430
100004.258
100080.523
5334.591
100100.977
100023.891
100030.906
9747.049
204.210
12.582
17.508
221.257
1562.991
1380.157
197.337
14.425
4.446
7.585
12.559
8.186
2.085
-0.208
-0.777
-0.851
-0.794
-0.059
9.536
164.024
3754.779
73258.734
8.287
6.309
2.228
-0.202
-0.844
-0.930
-0.928
-0.571
3.283
54.440
1254.080
35963.828
100005.898
54867.465
3108.755
73288.469
100005.992
100003.047
4205.406
126.123
8.561
11.987
130.787
672.576
672.047
105.367
9.335
2.208
4.696
7.371
4.882
1.326
-0.292
-0.770
-0.836
-0.784
-0.329
4.122
57.466
677.301
4727.886
6.687
8.427
4.520
0.536
-0.755
-0.946
-0.912
-0.499
2.713
25.910
233.731
2162.776
5993.136
2687.519
497.070
2409.578
8595.369
3745.074
413.308
34.793
2.656
2.885
20.298
70.457
63.560
17.917
1.749
0.040
1.091
2.347
2.163
1.194
0.153
-0.511
-0.758
-0.782
-0.602
0.703
10.287
62.466
214.610
48.901
87.625
39.834
5.866
-0.241
-0.947
-0.889
-0.375
3.262
20.772
73.154
169.139
226.930
125.866
50.233
100.291
195.290
124.153
34.391
4.698
-0.061
-0.302
1.296
4.083
4.043
1.091
-0.061
0.667
2.260
3.103
3.094
2.186
0.777
-0.282
-0.686
-0.756
-0.698
-0.430
0.839
4.942
12.174
273.403
534.070
177.779
19.846
0.648
-0.901
-0.886
-0.261
3.652
21.719
67.788
98.883
67.520
24.972
8.359
7.010
8.894
6.088
1.944
-0.213
-0.821
-0.892
-0.795
-0.656
-0.597
-0.083
3.090
13.355
30.580
32.736
16.142
5.398
1.286
-0.226
-0.648
-0.722
-0.704
-0.663
-0.503
-0.128
0.365
304.369
672.196
219.580
21.712
0.785
-0.874
-0.903
-0.123
5.959
46.176
235.519
579.555
391.607
104.072
37.847
19.966
4.869
0.289
-0.664
-0.898
-0.939
-0.940
-0.913
-0.880
-0.552
2.359
25.076
162.056
636.563
631.648
203.935
29.969
3.571
-0.147
-0.648
-0.692
-0.684
-0.668
-0.650
-0.605
-0.555
77.681
129.582
57.993
8.544
-0.047
-0.923
-0.754
1.152
17.598
217.998
2672.737
12498.173
6769.366
981.246
1429.260
759.752
78.034
5.058
-0.557
-0.919
-0.928
-0.915
-0.803
-0.706
0.114
9.976
144.496
2418.552
27432.811
31397.500
3359.369
181.778
12.692
0.375
-0.601
-0.646
-0.648
-0.630
-0.616
-0.612
-0.603
2.783
0.045
-0.384
-0.402
-0.352
-0.302
-0.259
-0.242
-0.241
-0.245
-0.243
-0.240
-0.237
-0.233
-0.226
-0.219
-0.213
-0.204
-0.198
-0.185
-0.166
-0.148
-0.133
-0.122
-0.111
-0.102
-0.094
-0.086
-0.079
-0.073
-0.067
-0.060
-0.056
-0.053
-0.049
-0.046
-0.045
-0.045
-0.047
-0.051
-0.059
2.509
-0.225
-0.407
-0.377
-0.330
-0.266
-0.220
-0.196
-0.190
-0.191
-0.195
-0.194
-0.190
-0.184
-0.179
-0.175
-0.171
-0.163
-0.150
-0.135
-0.122
-0.111
-0.101
-0.094
-0.086
-0.079
-0.073
-0.068
-0.062
-0.058
-0.054
-0.049
-0.045
-0.042
-0.039
-0.038
-0.037
-0.038
-0.039
-0.041
-0.046
5.535
-0.049
-0.391
-0.357
-0.299
-0.236
-0.192
-0.166
-0.154
-0.151
-0.150
-0.152
-0.151
-0.149
-0.147
-0.141
-0.132
-0.122
-0.109
-0.100
-0.091
-0.084
-0.077
-0.072
-0.067
-0.062
-0.058
-0.054
-0.049
-0.047
-0.043
-0.039
-0.037
-0.034
-0.033
-0.031
-0.030
-0.030
-0.031
-0.032
-0.036
6.467
0.021
-0.385
-0.329
-0.270
-0.211
-0.169
-0.145
-0.130
-0.123
-0.119
-0.116
-0.114
-0.111
-0.109
-0.102
-0.096
-0.089
-0.082
-0.076
-0.071
-0.065
-0.060
-0.056
-0.053
-0.051
-0.048
-0.045
-0.041
-0.038
-0.034
-0.032
-0.029
-0.028
-0.026
-0.025
-0.024
-0.023
-0.023
-0.025
-0.028
3.678
-0.135
-0.364
-0.303
-0.249
-0.193
-0.155
-0.131
-0.116
-0.105
-0.098
-0.094
-0.089
-0.086
-0.083
-0.079
-0.073
-0.069
-0.064
-0.060
-0.057
-0.053
-0.049
-0.046
-0.044
-0.042
-0.039
-0.037
-0.034
-0.032
-0.029
-0.026
-0.024
-0.022
-0.021
-0.020
-0.020
-0.018
-0.019
-0.019
-0.021
0.962
-0.297
-0.344
-0.287
-0.232
-0.181
-0.147
-0.123
-0.108
-0.096
-0.087
-0.080
-0.075
-0.072
-0.067
-0.064
-0.059
-0.056
-0.052
-0.049
-0.047
-0.045
-0.042
-0.040
-0.038
-0.036
-0.034
-0.032
-0.029
-0.026
-0.024
-0.023
-0.020
-0.018
-0.016
-0.015
-0.015
-0.014
-0.014
-0.015
-0.016
-0.130
-0.361
-0.334
-0.278
-0.220
-0.172
-0.140
-0.118
-0.101
-0.088
-0.080
-0.073
-0.068
-0.062
-0.058
-0.054
-0.050
-0.047
-0.043
-0.042
-0.040
-0.039
-0.037
-0.036
-0.034
-0.032
-0.030
-0.027
-0.026
-0.024
-0.022
-0.020
-0.017
-0.017
-0.014
-0.012
-0.010
-0.011
-0.011
-0.011
-0.011
-0.367
-0.369
-0.334
-0.274
-0.213
-0.169
-0.139
-0.117
-0.101
-0.089
-0.078
-0.069
-0.063
-0.058
-0.053
-0.049
-0.045
-0.042
-0.039
-0.037
-0.037
-0.036
-0.034
-0.033
-0.032
-0.030
-0.028
-0.026
-0.025
-0.023
-0.021
-0.019
-0.016
-0.014
-0.013
-0.011
-0.010
-0.010
-0.009
-0.009
-0.008
-0.412
-0.388
-0.343
-0.275
-0.219
-0.178
-0.148
-0.125
-0.108
-0.093
-0.081
-0.070
-0.063
-0.058
-0.051
-0.046
-0.042
-0.040
-0.038
-0.036
-0.035
-0.034
-0.034
-0.032
-0.030
-0.028
-0.026
-0.025
-0.023
-0.022
-0.020
-0.017
-0.015
-0.013
-0.012
-0.011
-0.009
-0.009
-0.008
-0.007
-0.006
-0.437
-0.414
-0.357
-0.294
-0.241
-0.200
-0.170
-0.144
-0.122
-0.103
-0.090
-0.077
-0.066
-0.059
-0.053
-0.048
-0.045
-0.042
-0.040
-0.038
-0.036
-0.035
-0.033
-0.031
-0.030
-0.027
-0.026
-0.024
-0.021
-0.020
-0.018
-0.017
-0.015
-0.013
-0.012
-0.011
-0.010
-0.007
-0.007
-0.007
-0.005
-0.465
-0.427
-0.380
-0.337
-0.290
-0.246
-0.206
-0.173
-0.145
-0.122
-0.103
-0.089
-0.076
-0.066
-0.059
-0.054
-0.050
-0.047
-0.045
-0.043
-0.041
-0.039
-0.037
-0.034
-0.031
-0.029
-0.028
-0.026
-0.023
-0.022
-0.021
-0.019
-0.017
-0.016
-0.015
-0.012
-0.011
-0.009
-0.008
-0.007
-0.006
-0.409
-0.437
-0.414
-0.384
-0.355
-0.312
-0.263
-0.220
-0.181
-0.150
-0.125
-0.106
-0.091
-0.079
-0.070
-0.063
-0.060
-0.056
-0.054
-0.052
-0.050
-0.047
-0.044
-0.041
-0.038
-0.034
-0.032
-0.030
-0.029
-0.027
-0.025
-0.024
-0.021
-0.019
-0.017
-0.015
-0.013
-0.012
-0.010
-0.009
-0.008
0.602
-0.181
-0.396
-0.402
-0.386
-0.364
-0.321
-0.281
-0.237
-0.193
-0.156
-0.131
-0.111
-0.095
-0.086
-0.079
-0.074
-0.072
-0.071
-0.068
-0.065
-0.062
-0.058
-0.054
-0.049
-0.045
-0.041
-0.038
-0.035
-0.033
-0.031
-0.029
-0.026
-0.023
-0.021
-0.020
-0.017
-0.014
-0.012
-0.012
-0.010
10.502
1.744
-0.130
-0.388
-0.393
-0.401
-0.379
-0.337
-0.299
-0.251
-0.204
-0.166
-0.138
-0.120
-0.110
-0.103
-0.101
-0.099
-0.097
-0.094
-0.091
-0.086
-0.079
-0.073
-0.064
-0.058
-0.053
-0.050
-0.047
-0.044
-0.041
-0.037
-0.034
-0.032
-0.029
-0.026
-0.023
-0.019
-0.018
-0.016
-0.014
106.773
12.995
1.738
0.558
0.234
-0.174
-0.397
-0.395
-0.351
-0.311
-0.259
-0.213
-0.178
-0.156
-0.145
-0.138
-0.134
-0.129
-0.126
-0.123
-0.121
-0.120
-0.114
-0.104
-0.092
-0.082
-0.074
-0.069
-0.065
-0.061
-0.057
-0.054
-0.050
-0.046
-0.041
-0.036
-0.031
-0.027
-0.023
-0.020
-0.017
713.482
63.669
13.498
11.850
8.825
2.468
-0.009
-0.417
-0.395
-0.356
-0.311
-0.266
-0.228
-0.203
-0.184
-0.168
-0.155
-0.150
-0.147
-0.145
-0.145
-0.143
-0.143
-0.143
-0.134
-0.119
-0.106
-0.098
-0.093
-0.090
-0.085
-0.081
-0.074
-0.066
-0.058
-0.050
-0.042
-0.038
-0.032
-0.026
-0.023
2460.582
448.404
94.422
112.856
86.947
18.329
1.755
-0.324
-0.440
-0.397
-0.361
-0.317
-0.283
-0.251
-0.218
-0.195
-0.179
-0.145
-0.100
-0.101
-0.132
-0.171
-0.182
-0.183
-0.182
-0.171
-0.155
-0.145
-0.136
-0.129
-0.125
-0.117
-0.108
-0.096
-0.085
-0.072
-0.060
-0.050
-0.041
-0.034
-0.029
41993.168
7658.530
533.660
503.852
342.078
57.961
4.842
-0.183
-0.494
-0.450
-0.413
-0.370
-0.339
-0.292
-0.257
-0.209
-0.020
0.485
1.150
1.362
0.718
0.067
-0.184
-0.243
-0.243
-0.243
-0.228
-0.210
-0.193
-0.174
-0.161
-0.149
-0.140
-0.131
-0.120
-0.102
-0.083
-0.067
-0.054
-0.044
-0.037
100116.742
63317.258
1485.791
433.088
276.119
47.695
3.938
-0.257
-0.544
-0.501
-0.461
-0.417
-0.376
-0.333
-0.278
0.073
1.858
9.075
21.544
23.330
12.378
3.004
0.301
-0.262
-0.325
-0.330
-0.324
-0.290
-0.257
-0.231
-0.210
-0.193
-0.178
-0.164
-0.149
-0.135
-0.115
-0.091
-0.072
-0.058
-0.049
100027.094
27373.258
938.341
105.247
55.182
12.614
1.105
-0.501
-0.581
-0.532
-0.496
-0.464
-0.414
-0.371
-0.177
1.653
16.934
124.630
501.921
611.328
195.212
29.631
3.461
-0.025
-0.388
-0.418
-0.414
-0.386
-0.349
-0.298
-0.242
-0.210
-0.206
-0.206
-0.190
-0.170
-0.152
-0.125
-0.097
-0.078
-0.063
6053.530
1731.006
181.818
20.045
5.519
1.145
-0.362
-0.607
-0.597
-0.564
-0.525
-0.492
-0.454
-0.400
0.174
7.082
104.499
1916.356
23926.379
35958.715
4202.720
234.603
14.386
0.773
-0.379
-0.485
-0.499
-0.481
-0.397
-0.199
0.064
0.137
0.022
-0.154
-0.220
-0.215
-0.192
-0.165
-0.130
-0.101
-0.081
373.448
109.177
21.644
2.845
0.042
-0.242
-0.085
-0.101
-0.314
-0.491
-0.528
-0.511
-0.488
-0.421
0.584
15.538
341.333
16132.974
100001.930
100003.445
54816.902
916.926
35.562
2.292
0.112
-0.288
-0.493
-0.500
-0.221
0.485
1.563
1.930
1.156
0.225
-0.174
-0.246
-0.228
-0.207
-0.168
-0.131
-0.104
172.459
24.132
3.219
-0.091
0.097
1.839
3.981
3.689
1.617
0.057
-0.449
-0.531
-0.529
-0.469
0.529
15.602
342.227
16139.081
100027.258
100052.680
54858.754
932.283
41.765
8.028
4.702
1.704
0.021
-0.371
0.265
2.428
6.101
7.251
4.273
1.268
0.008
-0.266
-0.266
-0.243
-0.214
-0.167
-0.135
48.671
7.518
0.326
-0.151
2.723
12.869
26.889
24.820
10.194
2.030
-0.166
-0.543
-0.574
-0.543
0.046
7.446
109.870
1768.466
21292.049
32359.479
5030.298
404.389
61.980
55.979
41.331
14.673
2.988
0.530
1.549
5.493
12.788
15.413
10.020
3.613
0.647
-0.185
-0.311
-0.286
-0.260
-0.214
-0.176
7.756
1.106
-0.215
1.022
8.394
37.764
95.518
87.516
29.322
5.315
0.256
-0.552
-0.628
-0.611
-0.352
2.774
33.170
360.847
3798.328
24481.732
14384.859
1307.107
226.496
348.257
261.982
77.999
20.261
8.168
11.828
24.405
35.558
44.878
39.500
17.711
4.391
0.396
-0.290
-0.344
-0.312
-0.273
-0.230
0.444
0.533
2.687
6.928
16.303
56.059
125.498
114.015
37.585
6.805
0.352
-0.599
-0.685
-0.660
-0.419
2.442
30.747
450.696
9793.346
100050.148
54836.820
2723.712
467.407
1032.619
826.074
464.079
305.242
97.057
146.666
356.107
367.038
361.017
389.538
138.262
23.400
2.601
-0.121
-0.410
-0.378
-0.334
-0.285
1.016
9.639
37.260
74.125
71.819
55.201
70.150
58.514
21.318
4.112
0.003
-0.685
-0.736
-0.699
-0.074
8.025
110.080
1047.067
5094.003
19039.682
11083.480
1172.401
335.462
752.478
2162.913
23106.482
19900.309
1464.263
1979.276
9760.649
7081.343
2885.430
3041.455
751.616
80.794
6.904
0.166
-0.471
-0.439
-0.385
-0.335
9.205
90.927
629.714
1613.741
935.647
221.859
47.705
17.851
6.264
0.921
-0.478
-0.767
-0.776
-0.691
1.098
29.902
839.774
36027.813
100285.820
23908.547
1158.605
182.300
95.060
382.200
15041.701
100034.281
100028.953
11741.362
12683.772
100055.352
85393.430
7490.749
5459.020
1258.923
114.477
8.745
0.205
-0.530
-0.493
-0.406
-0.296
41.190
685.040
14217.464
98614.734
27582.891
1509.133
100.199
11.122
1.283
-0.347
-0.710
-0.804
-0.785
-0.479
3.271
55.669
2151.138
100079.547
100075.938
100061.500
1084.869
46.723
20.981
207.179
9864.291
100031.313
100027.766
7919.138
11170.609
100033.211
73453.445
4471.403
1683.910
464.582
57.841
5.319
-0.092
-0.585
-0.465
-0.055
0.869
195.458
2024.796
100047.727
100091.773
100138.633
4805.026
157.922
10.690
0.317
-0.674
-0.771
-0.775
-0.673
0.273
10.711
128.566
1493.001
22261.266
101251.289
13166.777
410.974
18.782
4.454
45.227
802.110
6690.871
5781.579
711.712
1290.501
5997.658
4269.190
708.210
213.290
70.557
14.018
1.348
-0.459
-0.565
0.110
3.469
14.632
3499.521
3507.936
41580.652
100041.836
84875.484
2410.391
102.783
6.691
-0.188
-0.693
-0.519
-0.117
0.318
2.583
35.816
682.478
18438.885
100482.430
42360.883
2108.449
125.651
8.547
0.373
5.554
49.695
139.693
120.949
51.925
98.070
265.988
271.244
168.958
70.434
18.731
3.166
-0.144
-0.656
-0.235
3.191
28.948
166.499
57327.672
26824.148
2891.325
6027.335
2674.922
314.244
28.504
2.035
-0.493
-0.240
1.832
6.634
10.434
11.828
70.640
1739.501
100034.477
100042.039
100036.641
5326.740
152.357
7.679
-0.269
-0.155
2.050
4.910
4.402
4.882
15.692
53.671
137.805
155.050
70.058
13.786
1.456
-0.519
-0.665
0.664
13.278
149.576
1754.757
31160.014
17232.180
920.137
200.780
106.842
27.411
4.134
-0.162
-0.392
2.246
17.832
73.563
124.882
88.537
103.935
1064.841
27867.580
100311.422
63363.852
2396.878
96.606
5.365
0.761
1.903
1.996
0.640
1.218
6.101
24.755
56.425
83.162
79.265
35.392
7.943
0.560
-0.669
-0.568
2.236
30.632
391.095
6996.459
1380.025
934.497
145.421
20.045
6.517
1.808
-0.267
-0.699
0.187
9.251
87.386
553.364
1389.907
693.403
361.194
2815.535
10972.997
7947.664
2371.653
317.346
27.827
2.604
4.662
13.308
13.330
6.325
34.432
60.860
110.402
237.309
129.744
36.906
10.881
1.984
-0.331
-0.782
-0.484
3.213
40.666
429.870
4466.680
56.520
41.211
11.843
1.676
-0.279
-0.742
-0.871
-0.769
0.743
17.850
213.533
1916.133
5311.406
2416.132
761.577
9759.926
63358.766
21064.711
1206.079
85.566
7.882
1.698
9.185
28.938
29.018
15.092
225.768
392.367
225.295
482.118
211.501
37.287
4.754
0.103
-0.751
-0.832
-0.513
2.633
32.534
283.297
1390.803
2.294
1.696
0.169
-0.672
-0.909
-0.944
-0.934
-0.794
0.586
14.195
162.871
1249.961
3342.381
1566.219
505.820
4222.146
18376.777
7611.391
680.088
46.313
3.358
0.768
6.190
19.701
17.909
8.158
45.091
74.927
100.577
191.040
109.310
23.308
4.327
0.222
-0.699
-0.824
-0.637
0.995
13.287
81.966
290.611
-0.024
0.089
-0.325
-0.779
-0.940
-0.955
-0.939
-0.817
0.023
5.912
45.809
215.373
456.790
264.770
120.655
462.342
1126.170
675.367
124.431
14.084
0.707
-0.315
1.217
4.039
4.045
1.292
1.667
6.018
19.096
36.597
36.758
24.304
9.954
2.073
-0.327
-0.782
-0.736
-0.214
2.605
14.202
35.625
2.430
3.742
1.847
-0.254
-0.902
-0.983
-0.941
-0.839
-0.253
2.187
10.146
27.054
40.339
29.630
17.424
36.144
62.174
44.158
13.893
1.985
-0.458
-0.782
-0.599
-0.297
-0.256
-0.391
0.353
3.402
9.605
22.518
41.615
45.513
19.594
4.357
0.013
-0.737
-0.760
-0.625
-0.130
1.250
3.603
8.326
13.479
6.798
0.823
-0.773
-0.973
-0.946
-0.825
-0.155
2.227
7.312
12.121
10.495
5.649
2.799
2.900
3.807
2.730
0.606
-0.492
-0.828
-0.885
-0.879
-0.867
-0.716
0.453
6.890
27.762
56.965
58.386
52.396
41.828
18.577
4.068
0.051
-0.705
-0.759
-0.707
-0.630
-0.437
-0.143
9.125
14.821
7.591
1.070
-0.730
-0.937
-0.923
-0.731
0.709
8.021
30.938
59.082
47.035
21.769
15.667
9.093
2.283
-0.138
-0.735
-0.866
-0.897
-0.891
-0.873
-0.841
-0.326
4.173
37.203
204.076
528.831
441.350
136.123
36.164
10.156
1.821
-0.314
-0.697
-0.732
-0.700
-0.673
-0.632
-0.587
3.413
6.998
9.597
4.226
-0.312
-0.929
-0.890
-0.385
3.320
29.786
163.120
376.631
270.400
173.843
349.872
220.797
35.449
2.418
-0.633
-0.846
-0.862
-0.879
-0.834
-0.752
0.290
11.070
118.395
985.885
3682.594
3110.077
651.096
77.259
8.493
0.607
-0.539
-0.670
-0.682
-0.668
-0.643
-0.616
-0.607
2.157
0.030
-0.341
-0.362
-0.315
-0.271
-0.231
-0.214
-0.214
-0.224
-0.229
-0.226
-0.223
-0.218
-0.211
-0.202
-0.193
-0.184
-0.173
-0.153
-0.136
-0.121
-0.110
-0.101
-0.092
-0.085
-0.080
-0.074
-0.069
-0.065
-0.061
-0.056
-0.052
-0.049
-0.046
-0.044
-0.044
-0.045
-0.047
-0.051
-0.061
1.620
-0.237
-0.368
-0.339
-0.296
-0.236
-0.195
-0.174
-0.168
-0.170
-0.175
-0.178
-0.179
-0.174
-0.169
-0.163
-0.155
-0.142
-0.128
-0.114
-0.103
-0.092
-0.085
-0.078
-0.071
-0.066
-0.061
-0.057
-0.054
-0.052
-0.048
-0.045
-0.042
-0.040
-0.037
-0.036
-0.036
-0.037
-0.038
-0.041
-0.048
3.417
-0.129
-0.355
-0.319
-0.270
-0.210
-0.170
-0.148
-0.137
-0.134
-0.132
-0.135
-0.135
-0.134
-0.130
-0.123
-0.114
-0.105
-0.095
-0.086
-0.079
-0.072
-0.065
-0.061
-0.057
-0.053
-0.050
-0.046
-0.043
-0.041
-0.039
-0.036
-0.034
-0.032
-0.030
-0.029
-0.028
-0.029
-0.030
-0.032
-0.037
4.023
-0.084
-0.345
-0.292
-0.241
-0.188
-0.152
-0.130
-0.116
-0.109
-0.107
-0.103
-0.102
-0.099
-0.096
-0.091
-0.084
-0.078
-0.073
-0.067
-0.063
-0.055
-0.052
-0.048
-0.045
-0.044
-0.041
-0.039
-0.036
-0.033
-0.030
-0.028
-0.027
-0.025
-0.024
-0.023
-0.022
-0.022
-0.022
-0.025
-0.029
2.248
-0.188
-0.321
-0.269
-0.222
-0.174
-0.140
-0.120
-0.105
-0.096
-0.090
-0.085
-0.080
-0.077
-0.073
-0.071
-0.064
-0.061
-0.056
-0.054
-0.049
-0.045
-0.042
-0.041
-0.038
-0.036
-0.034
-0.032
-0.030
-0.027
-0.026
-0.024
-0.022
-0.020
-0.019
-0.019
-0.019
-0.018
-0.018
-0.020
-0.021
0.500
-0.283
-0.302
-0.254
-0.208
-0.163
-0.134
-0.114
-0.099
-0.088
-0.080
-0.075
-0.070
-0.065
-0.062
-0.058
-0.054
-0.050
-0.046
-0.043
-0.041
-0.039
-0.037
-0.035
-0.033
-0.032
-0.030
-0.028
-0.025
-0.023
-0.021
-0.020
-0.019
-0.016
-0.015
-0.014
-0.013
-0.013
-0.014
-0.015
-0.016
-0.178
-0.326
-0.295
-0.250
-0.199
-0.158
-0.131
-0.112
-0.097
-0.084
-0.076
-0.069
-0.064
-0.058
-0.054
-0.051
-0.047
-0.042
-0.039
-0.037
-0.036
-0.034
-0.033
-0.032
-0.030
-0.028
-0.026
-0.024
-0.022
-0.021
-0.019
-0.017
-0.015
-0.015
-0.013
-0.011
-0.010
-0.011
-0.011
-0.011
-0.011
-0.352
-0.335
-0.299
-0.249
-0.200
-0.164
-0.136
-0.117
-0.100
-0.087
-0.076
-0.067
-0.060
-0.056
-0.050
-0.045
-0.042
-0.039
-0.036
-0.034
-0.033
-0.031
-0.030
-0.029
-0.028
-0.027
-0.025
-0.023
-0.022
-0.020
-0.017
-0.016
-0.014
-0.013
-0.012
-0.010
-0.009
-0.009
-0.008
-0.008
-0.008
-0.384
-0.359
-0.317
-0.260
-0.214
-0.179
-0.152
-0.130
-0.112
-0.096
-0.083
-0.071
-0.062
-0.055
-0.051
-0.045
-0.041
-0.038
-0.036
-0.034
-0.031
-0.030
-0.030
-0.029
-0.026
-0.025
-0.024
-0.022
-0.020
-0.018
-0.016
-0.015
-0.014
-0.012
-0.011
-0.010
-0.008
-0.007
-0.007
-0.006
-0.006
-0.410
-0.385
-0.339
-0.289
-0.246
-0.211
-0.181
-0.155
-0.132
-0.112
-0.096
-0.082
-0.069
-0.060
-0.053
-0.048
-0.044
-0.041
-0.038
-0.036
-0.034
-0.032
-0.030
-0.028
-0.027
-0.024
-0.024
-0.022
-0.020
-0.018
-0.015
-0.014
-0.014
-0.012
-0.011
-0.010
-0.008
-0.007
-0.006
-0.006
-0.006
-0.442
-0.405
-0.368
-0.337
-0.303
-0.265
-0.228
-0.195
-0.164
-0.138
-0.116
-0.098
-0.082
-0.069
-0.062
-0.055
-0.049
-0.046
-0.044
-0.042
-0.039
-0.037
-0.034
-0.031
-0.029
-0.027
-0.025
-0.024
-0.021
-0.020
-0.019
-0.017
-0.016
-0.015
-0.013
-0.010
-0.010
-0.009
-0.007
-0.006
-0.006
-0.332
-0.416
-0.419
-0.400
-0.381
-0.340
-0.297
-0.251
-0.211
-0.176
-0.145
-0.122
-0.103
-0.086
-0.075
-0.067
-0.061
-0.054
-0.053
-0.050
-0.047
-0.045
-0.042
-0.038
-0.035
-0.033
-0.030
-0.029
-0.027
-0.025
-0.023
-0.021
-0.019
-0.016
-0.015
-0.014
-0.012
-0.011
-0.009
-0.009
-0.008
1.353
-0.026
-0.401
-0.440
-0.433
-0.416
-0.378
-0.330
-0.279
-0.232
-0.190
-0.157
-0.129
-0.107
-0.093
-0.084
-0.076
-0.072
-0.068
-0.065
-0.062
-0.059
-0.055
-0.051
-0.046
-0.043
-0.039
-0.035
-0.033
-0.030
-0.027
-0.026
-0.023
-0.021
-0.019
-0.018
-0.016
-0.014
-0.012
-0.011
-0.010
21.356
3.089
-0.030
-0.449
-0.472
-0.472
-0.452
-0.407
-0.353
-0.295
-0.249
-0.207
-0.168
-0.140
-0.121
-0.109
-0.103
-0.100
-0.096
-0.093
-0.089
-0.083
-0.077
-0.070
-0.062
-0.056
-0.051
-0.047
-0.044
-0.040
-0.037
-0.035
-0.032
-0.030
-0.026
-0.024
-0.022
-0.019
-0.018
-0.015
-0.014
258.100
21.931
1.744
-0.235
-0.438
-0.501
-0.506
-0.454
-0.401
-0.348
-0.295
-0.257
-0.221
-0.186
-0.162
-0.149
-0.140
-0.135
-0.130
-0.126
-0.123
-0.119
-0.112
-0.101
-0.090
-0.080
-0.071
-0.065
-0.061
-0.057
-0.052
-0.049
-0.046
-0.042
-0.038
-0.033
-0.029
-0.026
-0.022
-0.020
-0.018
2396.964
94.620
7.317
1.233
0.303
-0.234
-0.493
-0.498
-0.442
-0.397
-0.343
-0.300
-0.276
-0.242
-0.212
-0.187
-0.168
-0.158
-0.152
-0.148
-0.149
-0.147
-0.148
-0.145
-0.133
-0.118
-0.104
-0.095
-0.088
-0.082
-0.077
-0.072
-0.066
-0.059
-0.052
-0.045
-0.039
-0.035
-0.031
-0.026
-0.023
7730.078
211.853
25.071
7.292
3.874
0.894
-0.313
-0.527
-0.452
-0.410
-0.389
-0.347
-0.324
-0.300
-0.257
-0.222
-0.201
-0.178
-0.154
-0.149
-0.169
-0.187
-0.190
-0.190
-0.188
-0.173
-0.155
-0.141
-0.130
-0.123
-0.115
-0.105
-0.096
-0.086
-0.075
-0.064
-0.055
-0.046
-0.039
-0.033
-0.030
3916.764
598.755
84.606
19.700
10.178
2.618
-0.120
-0.551
-0.467
-0.425
-0.430
-0.391
-0.366
-0.340
-0.299
-0.258
-0.145
0.147
0.470
0.524
0.240
-0.093
-0.234
-0.259
-0.258
-0.254
-0.231
-0.210
-0.193
-0.177
-0.162
-0.149
-0.138
-0.124
-0.108
-0.091
-0.075
-0.061
-0.051
-0.043
-0.037
5592.700
1569.019
169.150
25.168
9.738
2.340
-0.206
-0.601
-0.556
-0.512
-0.483
-0.441
-0.408
-0.376
-0.331
-0.147
0.805
3.833
8.381
9.787
5.231
1.400
-0.018
-0.307
-0.337
-0.338
-0.332
-0.306
-0.271
-0.240
-0.214
-0.194
-0.177
-0.162
-0.146
-0.126
-0.104
-0.082
-0.067
-0.057
-0.047
3366.129
1018.915
126.496
14.521
3.576
0.465
-0.512
-0.649
-0.605
-0.558
-0.514
-0.486
-0.454
-0.419
-0.299
0.668
7.114
37.875
124.610
136.162
57.375
11.370
1.472
-0.189
-0.389
-0.408
-0.414
-0.392
-0.367
-0.328
-0.291
-0.258
-0.231
-0.208
-0.187
-0.166
-0.142
-0.114
-0.090
-0.074
-0.062
422.384
196.967
37.988
4.593
0.272
-0.434
-0.500
-0.466
-0.515
-0.546
-0.523
-0.507
-0.493
-0.460
-0.141
2.905
34.847
341.302
1719.963
2386.723
554.049
68.094
6.121
0.288
-0.326
-0.446
-0.492
-0.476
-0.450
-0.413
-0.343
-0.290
-0.271
-0.259
-0.236
-0.213
-0.186
-0.152
-0.120
-0.096
-0.080
51.154
23.784
5.962
0.485
-0.114
0.888
2.070
1.927
0.717
-0.172
-0.474
-0.519
-0.518
-0.488
0.052
5.985
87.996
1390.065
14189.630
20957.361
2989.224
198.332
15.133
2.574
1.178
0.261
-0.333
-0.508
-0.485
-0.399
-0.263
-0.189
-0.210
-0.264
-0.279
-0.256
-0.233
-0.197
-0.156
-0.124
-0.102
15.048
3.987
0.346
0.007
3.249
15.102
31.679
29.233
11.998
2.250
-0.112
-0.513
-0.548
-0.524
0.001
6.130
89.662
1402.320
14248.224
21086.963
3098.311
234.338
33.235
27.122
20.018
7.727
1.365
-0.259
-0.394
-0.182
0.070
0.167
-0.005
-0.203
-0.301
-0.301
-0.274
-0.247
-0.200
-0.159
-0.132
4.864
0.595
-0.375
2.018
21.033
124.150
374.961
340.872
95.487
14.170
1.254
-0.430
-0.583
-0.576
-0.244
3.623
44.742
435.167
2969.623
8116.253
4302.864
654.215
229.455
460.125
342.336
81.476
11.969
1.498
0.957
1.997
2.273
1.748
0.929
0.194
-0.211
-0.329
-0.325
-0.294
-0.254
-0.207
-0.175
0.414
-0.412
0.293
6.773
69.066
676.145
2983.367
2386.092
412.997
44.403
3.509
-0.277
-0.624
-0.626
-0.409
2.573
39.589
785.503
31459.781
100137.688
100070.992
6928.955
2353.242
11024.769
5984.370
687.128
60.537
12.800
18.072
35.592
31.959
16.288
7.333
2.912
0.563
-0.226
-0.374
-0.357
-0.312
-0.268
-0.231
-0.319
0.750
5.679
22.291
115.102
1027.323
5313.805
4721.708
675.263
57.094
4.487
-0.272
-0.678
-0.674
-0.460
2.862
56.574
1733.905
100022.695
100019.313
100032.422
24383.482
10098.721
98514.648
41404.477
2453.133
424.677
130.323
320.473
1017.542
756.212
186.468
47.447
15.482
3.505
0.223
-0.395
-0.438
-0.382
-0.332
-0.284
1.245
8.789
46.229
170.831
318.411
516.247
1575.421
1253.948
257.570
29.347
2.593
-0.464
-0.736
-0.733
-0.347
4.541
58.754
887.909
27622.049
100117.625
100038.711
6291.168
6177.429
41399.039
22612.055
28035.150
23093.840
1857.485
8654.127
98496.977
47575.355
2741.130
212.664
48.930
9.378
0.950
-0.386
-0.515
-0.451
-0.396
-0.343
6.522
44.281
293.520
1465.487
3131.160
1218.170
303.231
151.255
45.731
7.419
0.350
-0.684
-0.790
-0.744
0.276
11.810
153.124
1771.156
5576.784
5893.887
3086.960
542.982
660.732
2372.387
18598.443
100236.953
100073.617
14515.655
100190.031
100013.781
100037.492
24033.781
501.828
73.610
12.242
1.276
-0.412
-0.571
-0.520
-0.410
-0.251
16.967
144.860
1292.490
6870.044
12403.443
3542.952
342.910
36.443
6.931
0.892
-0.533
-0.792
-0.805
-0.480
2.594
28.723
320.399
4572.256
15060.573
3182.987
272.601
51.234
61.940
294.128
11365.945
100027.719
100049.047
9975.136
100157.719
100021.359
100049.695
18459.229
420.876
48.839
8.563
0.642
-0.510
-0.604
-0.432
0.245
1.835
39.322
294.341
3223.222
12929.906
9442.543
2175.690
231.216
20.426
1.628
-0.469
-0.774
-0.822
-0.732
0.518
13.518
171.321
1660.806
6481.622
5435.692
1148.680
111.307
11.295
7.155
51.542
749.905
6574.943
6589.864
950.337
5359.913
47641.469
27711.559
2343.176
268.200
42.175
5.801
0.193
-0.618
-0.521
0.565
6.905
32.048
156.698
301.304
1626.474
5570.719
2888.418
517.032
73.676
7.975
0.132
-0.734
-0.755
-0.674
-0.384
2.735
52.814
1252.577
63315.461
100100.031
100174.891
3825.416
139.122
7.995
0.551
5.298
37.630
127.632
119.448
70.013
257.645
1026.243
2843.202
3861.363
844.891
91.583
9.249
0.354
-0.618
-0.078
5.860
68.027
611.759
606.932
435.914
314.064
584.812
345.734
91.037
15.945
1.578
-0.532
-0.684
-0.220
0.640
1.486
5.918
89.668
3750.128
100012.875
100022.188
100020.891
14194.610
236.285
10.195
-0.280
-0.459
1.189
4.044
5.501
12.526
76.562
653.174
4753.148
6750.086
1391.630
125.587
10.999
0.402
-0.585
0.954
23.482
456.951
14189.538
1652.760
326.751
83.482
49.651
30.401
10.579
1.991
-0.365
-0.726
-0.191
2.233
7.843
12.255
13.589
68.607
1751.012
98546.008
100048.844
100021.641
5314.914
149.239
7.144
-0.424
-0.850
-0.746
-0.010
6.635
36.532
217.797
690.601
1578.878
1948.261
505.134
62.700
6.000
-0.065
-0.604
2.011
42.590
1256.950
100017.148
339.036
68.413
18.682
5.309
2.185
0.343
-0.556
-0.827
-0.613
0.995
9.244
34.444
57.462
43.003
55.879
352.635
2670.836
9920.965
4254.139
463.449
35.411
2.243
-0.451
-0.380
-0.150
11.054
515.115
1189.200
2726.142
11330.260
3194.319
367.532
85.038
14.781
1.377
-0.595
-0.666
1.729
35.364
762.987
35998.703
12.499
6.841
2.035
-0.135
-0.698
-0.853
-0.888
-0.853
-0.495
2.216
17.818
67.520
124.809
86.448
72.932
305.864
763.921
592.070
212.863
43.604
5.982
0.001
-0.404
0.132
0.627
49.679
43817.766
100349.391
10026.511
57298.918
9852.137
407.455
27.208
3.414
-0.240
-0.812
-0.733
0.629
13.846
153.138
1764.560
-0.057
-0.266
-0.642
-0.870
-0.937
-0.952
-0.921
-0.866
-0.526
1.831
13.981
56.971
95.870
66.756
52.055
182.787
418.736
265.594
63.836
10.495
0.853
-0.621
-0.528
-0.075
0.093
14.500
860.010
1922.291
2421.312
8602.058
2422.949
216.771
32.050
5.229
0.060
-0.768
-0.797
-0.233
3.652
24.860
109.288
-0.850
-0.858
-0.903
-0.936
-0.954
-0.967
-0.934
-0.876
-0.681
0.407
5.248
17.945
29.469
21.339
17.841
45.793
80.689
57.399
18.258
2.687
-0.314
-0.791
-0.769
-0.641
-0.610
0.177
8.241
33.461
170.304
403.625
465.631
367.554
127.182
21.197
1.974
-0.590
-0.822
-0.645
0.394
4.734
18.391
-0.755
-0.705
-0.797
-0.917
-0.944
-0.907
-0.838
-0.803
-0.766
-0.406
0.904
3.322
5.001
3.879
3.078
6.483
10.103
7.840
2.472
-0.011
-0.704
-0.827
-0.853
-0.852
-0.771
-0.306
2.407
13.047
50.272
261.856
1139.528
1253.287
341.458
44.232
3.925
-0.420
-0.800
-0.749
-0.495
0.626
4.352
-0.529
-0.348
-0.582
-0.811
-0.826
-0.695
-0.561
-0.579
-0.673
-0.456
0.254
0.926
0.963
0.353
0.063
0.212
0.427
0.142
-0.376
-0.718
-0.815
-0.829
-0.847
-0.849
-0.511
2.300
21.580
117.560
285.006
393.317
969.838
1134.393
311.189
40.764
3.626
-0.389
-0.795
-0.755
-0.684
-0.408
0.487
-0.469
-0.187
-0.300
-0.597
-0.705
-0.401
-0.148
-0.281
-0.381
0.397
2.791
4.870
4.427
2.743
2.492
1.477
0.009
-0.588
-0.757
-0.790
-0.821
-0.828
-0.827
-0.762
0.301
12.155
150.349
1727.563
7630.564
4799.472
756.299
281.283
91.651
15.544
1.531
-0.557
-0.781
-0.746
-0.705
-0.634
-0.428
-0.243
2.906
17.236
9.944
0.513
-0.318
-0.092
-0.201
0.033
2.475
10.007
18.070
17.840
19.487
33.566
22.109
5.188
0.070
-0.698
-0.758
-0.778
-0.791
-0.773
-0.642
1.446
30.091
617.335
16162.278
100082.734
84930.164
3401.165
159.333
22.157
3.504
-0.037
-0.651
-0.731
-0.709
-0.679
-0.639
-0.601
0.823
-0.153
-0.338
-0.327
-0.281
-0.240
-0.204
-0.188
-0.186
-0.195
-0.204
-0.211
-0.208
-0.203
-0.195
-0.186
-0.176
-0.163
-0.145
-0.128
-0.114
-0.102
-0.092
-0.086
-0.080
-0.075
-0.070
-0.066
-0.063
-0.059
-0.057
-0.053
-0.050
-0.047
-0.044
-0.042
-0.043
-0.045
-0.047
-0.053
-0.066
0.349
-0.309
-0.338
-0.305
-0.263
-0.210
-0.176
-0.156
-0.148
-0.148
-0.152
-0.156
-0.158
-0.156
-0.152
-0.144
-0.133
-0.120
-0.108
-0.097
-0.087
-0.077
-0.072
-0.067
-0.062
-0.058
-0.054
-0.051
-0.049
-0.046
-0.045
-0.042
-0.040
-0.038
-0.035
-0.034
-0.035
-0.036
-0.038
-0.043
-0.051
0.993
-0.260
-0.323
-0.287
-0.240
-0.186
-0.152
-0.132
-0.122
-0.118
-0.118
-0.118
-0.117
-0.116
-0.111
-0.104
-0.098
-0.089
-0.081
-0.073
-0.066
-0.060
-0.056
-0.053
-0.049
-0.046
-0.043
-0.040
-0.039
-0.037
-0.035
-0.032
-0.032
-0.029
-0.028
-0.027
-0.027
-0.028
-0.029
-0.032
-0.039
1.102
-0.241
-0.309
-0.261
-0.216
-0.168
-0.135
-0.116
-0.105
-0.098
-0.095
-0.092
-0.090
-0.087
-0.084
-0.078
-0.072
-0.067
-0.062
-0.057
-0.053
-0.049
-0.046
-0.042
-0.040
-0.038
-0.036
-0.033
-0.032
-0.030
-0.027
-0.026
-0.025
-0.022
-0.023
-0.022
-0.021
-0.021
-0.023
-0.026
-0.030
0.584
-0.272
-0.286
-0.241
-0.199
-0.158
-0.129
-0.108
-0.096
-0.088
-0.082
-0.077
-0.074
-0.069
-0.066
-0.062
-0.057
-0.053
-0.049
-0.047
-0.043
-0.041
-0.039
-0.036
-0.034
-0.031
-0.029
-0.028
-0.027
-0.024
-0.023
-0.022
-0.020
-0.019
-0.017
-0.017
-0.018
-0.017
-0.018
-0.020
-0.022
-0.013
-0.294
-0.268
-0.230
-0.189
-0.151
-0.125
-0.107
-0.093
-0.082
-0.075
-0.068
-0.064
-0.060
-0.057
-0.052
-0.048
-0.044
-0.041
-0.039
-0.037
-0.035
-0.034
-0.032
-0.030
-0.028
-0.026
-0.024
-0.022
-0.020
-0.018
-0.018
-0.016
-0.015
-0.014
-0.013
-0.013
-0.013
-0.014
-0.014
-0.016
-0.264
-0.301
-0.264
-0.228
-0.185
-0.151
-0.127
-0.109
-0.095
-0.082
-0.073
-0.066
-0.060
-0.055
-0.049
-0.047
-0.043
-0.039
-0.037
-0.034
-0.032
-0.030
-0.030
-0.028
-0.026
-0.025
-0.023
-0.021
-0.019
-0.018
-0.016
-0.014
-0.014
-0.013
-0.012
-0.010
-0.010
-0.011
-0.010
-0.010
-0.011
-0.333
-0.309
-0.276
-0.233
-0.194
-0.163
-0.140
-0.120
-0.103
-0.090
-0.076
-0.067
-0.060
-0.053
-0.048
-0.044
-0.040
-0.037
-0.034
-0.032
-0.031
-0.029
-0.027
-0.026
-0.025
-0.024
-0.022
-0.020
-0.019
-0.017
-0.016
-0.014
-0.013
-0.012
-0.011
-0.010
-0.008
-0.008
-0.008
-0.007
-0.008
-0.362
-0.338
-0.296
-0.252
-0.219
-0.190
-0.165
-0.142
-0.121
-0.103
-0.088
-0.075
-0.064
-0.056
-0.050
-0.044
-0.040
-0.037
-0.034
-0.032
-0.030
-0.029
-0.027
-0.026
-0.024
-0.023
-0.022
-0.019
-0.018
-0.017
-0.015
-0.014
-0.013
-0.012
-0.010
-0.009
-0.007
-0.007
-0.006
-0.006
-0.006
-0.394
-0.366
-0.331
-0.295
-0.263
-0.233
-0.207
-0.178
-0.152
-0.128
-0.106
-0.089
-0.075
-0.064
-0.054
-0.047
-0.042
-0.040
-0.037
-0.034
-0.033
-0.031
-0.029
-0.027
-0.025
-0.024
-0.022
-0.020
-0.017
-0.016
-0.015
-0.014
-0.012
-0.011
-0.010
-0.009
-0.008
-0.007
-0.006
-0.006
-0.006
-0.418
-0.392
-0.372
-0.351
-0.321
-0.290
-0.260
-0.231
-0.198
-0.164
-0.135
-0.111
-0.091
-0.076
-0.065
-0.056
-0.049
-0.044
-0.042
-0.039
-0.037
-0.035
-0.032
-0.029
-0.027
-0.025
-0.023
-0.022
-0.020
-0.019
-0.017
-0.016
-0.014
-0.013
-0.012
-0.010
-0.010
-0.008
-0.007
-0.006
-0.007
-0.342
-0.421
-0.430
-0.412
-0.392
-0.360
-0.327
-0.295
-0.260
-0.216
-0.179
-0.146
-0.119
-0.097
-0.081
-0.070
-0.062
-0.054
-0.051
-0.048
-0.045
-0.043
-0.040
-0.037
-0.034
-0.031
-0.029
-0.027
-0.025
-0.022
-0.020
-0.018
-0.017
-0.015
-0.014
-0.013
-0.011
-0.010
-0.009
-0.009
-0.008
1.229
-0.108
-0.438
-0.472
-0.465
-0.449
-0.413
-0.379
-0.339
-0.287
-0.238
-0.194
-0.156
-0.125
-0.105
-0.090
-0.079
-0.072
-0.067
-0.063
-0.060
-0.056
-0.053
-0.049
-0.044
-0.039
-0.035
-0.032
-0.030
-0.028
-0.026
-0.024
-0.022
-0.020
-0.019
-0.017
-0.016
-0.014
-0.013
-0.012
-0.011
18.127
2.539
-0.112
-0.493
-0.514
-0.521
-0.491
-0.447
-0.396
-0.336
-0.288
-0.248
-0.207
-0.168
-0.138
-0.118
-0.105
-0.099
-0.094
-0.088
-0.085
-0.079
-0.074
-0.067
-0.060
-0.053
-0.048
-0.045
-0.041
-0.038
-0.035
-0.033
-0.030
-0.027
-0.025
-0.023
-0.020
-0.018
-0.017
-0.015
-0.015
195.202
18.233
1.185
-0.429
-0.566
-0.555
-0.536
-0.495
-0.443
-0.382
-0.331
-0.290
-0.259
-0.224
-0.185
-0.159
-0.147
-0.138
-0.130
-0.127
-0.121
-0.114
-0.107
-0.096
-0.087
-0.077
-0.070
-0.063
-0.058
-0.053
-0.049
-0.045
-0.042
-0.038
-0.035
-0.031
-0.028
-0.025
-0.022
-0.019
-0.017
1721.469
75.081
4.678
-0.169
-0.564
-0.586
-0.581
-0.462
-0.141
-0.157
-0.332
-0.332
-0.303
-0.280
-0.244
-0.211
-0.185
-0.168
-0.159
-0.153
-0.151
-0.149
-0.148
-0.142
-0.128
-0.113
-0.101
-0.091
-0.083
-0.076
-0.071
-0.065
-0.059
-0.053
-0.047
-0.042
-0.038
-0.033
-0.029
-0.025
-0.023
4733.582
132.330
8.499
0.518
-0.387
-0.576
-0.589
0.086
2.792
2.465
0.004
-0.355
-0.339
-0.324
-0.297
-0.254
-0.223
-0.204
-0.191
-0.187
-0.191
-0.194
-0.196
-0.195
-0.191
-0.172
-0.152
-0.135
-0.122
-0.112
-0.103
-0.093
-0.084
-0.075
-0.066
-0.057
-0.050
-0.043
-0.037
-0.032
-0.030
1973.797
106.152
12.956
1.658
-0.132
-0.545
-0.574
0.653
6.445
4.996
0.267
-0.377
-0.383
-0.360
-0.331
-0.298
-0.248
-0.152
-0.043
-0.026
-0.120
-0.219
-0.267
-0.271
-0.269
-0.256
-0.231
-0.206
-0.185
-0.167
-0.151
-0.136
-0.123
-0.108
-0.093
-0.080
-0.067
-0.056
-0.048
-0.042
-0.037
359.214
82.215
16.062
2.254
-0.122
-0.579
-0.622
-0.128
1.381
1.042
-0.114
-0.410
-0.421
-0.399
-0.370
-0.294
-0.017
0.802
1.837
1.992
1.064
0.163
-0.245
-0.330
-0.331
-0.327
-0.317
-0.299
-0.273
-0.243
-0.216
-0.193
-0.173
-0.153
-0.132
-0.111
-0.091
-0.076
-0.063
-0.054
-0.046
115.762
51.680
12.375
1.507
-0.401
-0.722
-0.677
-0.497
-0.261
-0.199
-0.290
-0.341
-0.395
-0.427
-0.397
-0.095
1.483
7.102
16.901
18.302
9.723
2.494
0.163
-0.320
-0.379
-0.391
-0.391
-0.376
-0.363
-0.334
-0.291
-0.256
-0.227
-0.201
-0.179
-0.152
-0.125
-0.102
-0.083
-0.070
-0.060
31.622
17.011
4.338
0.187
-0.612
-0.493
-0.190
-0.140
-0.240
-0.262
-0.177
-0.161
-0.308
-0.435
-0.372
0.469
6.026
34.910
104.734
114.469
48.854
10.697
1.354
-0.010
-0.187
-0.320
-0.446
-0.459
-0.434
-0.416
-0.378
-0.329
-0.292
-0.260
-0.232
-0.203
-0.168
-0.136
-0.109
-0.091
-0.078
5.830
2.938
0.399
-0.393
0.410
3.581
7.248
6.750
3.008
0.634
0.066
-0.051
-0.254
-0.435
-0.344
1.140
13.468
88.996
314.116
382.206
142.129
26.498
5.530
3.709
3.327
1.731
0.176
-0.411
-0.494
-0.471
-0.444
-0.384
-0.338
-0.307
-0.284
-0.257
-0.222
-0.179
-0.143
-0.118
-0.100
0.749
-0.214
-0.569
0.808
10.814
56.841
148.432
124.355
41.089
7.816
0.979
-0.060
-0.345
-0.484
-0.392
1.263
15.129
100.333
367.953
500.314
242.096
63.048
39.493
61.012
50.444
20.813
4.646
0.259
-0.423
-0.407
-0.404
-0.399
-0.379
-0.352
-0.325
-0.306
-0.277
-0.232
-0.185
-0.152
-0.130
-0.422
-0.755
-0.220
6.697
87.519
915.023
4202.289
3745.028
554.097
53.161
4.608
0.022
-0.485
-0.564
-0.469
1.182
15.914
146.345
1221.503
5424.548
3396.842
586.962
655.351
1927.131
1267.097
250.268
28.289
3.176
0.803
1.294
1.094
0.388
-0.152
-0.339
-0.373
-0.356
-0.333
-0.289
-0.240
-0.198
-0.173
-0.304
-0.279
1.859
22.136
378.691
11015.037
100000.656
100000.359
5310.533
214.650
11.626
0.357
-0.572
-0.629
-0.497
1.776
33.755
682.212
27380.785
100020.180
100038.781
6534.810
16329.433
100018.516
84860.148
3005.204
134.927
14.315
15.227
27.211
23.283
9.302
2.331
0.228
-0.305
-0.409
-0.399
-0.357
-0.308
-0.262
-0.229
3.654
4.603
15.114
66.820
679.379
23967.402
100011.313
100002.180
11013.659
311.065
14.572
0.477
-0.632
-0.674
-0.522
2.312
49.150
1391.372
100004.297
100006.547
100058.961
20288.254
100342.156
100021.617
100033.945
16225.766
395.843
72.954
239.350
675.851
554.439
126.297
18.947
2.809
0.116
-0.400
-0.473
-0.442
-0.387
-0.330
-0.285
17.289
32.075
146.921
934.475
2153.395
5548.642
47664.145
35971.152
2668.232
136.379
8.214
-0.006
-0.704
-0.735
-0.560
1.962
33.333
624.668
23946.939
100013.773
100047.500
6559.911
73394.086
100034.289
100285.602
10256.657
1912.865
549.614
4743.996
41318.688
23928.570
1724.709
100.953
9.508
1.007
-0.334
-0.520
-0.520
-0.464
-0.403
-0.349
45.678
110.678
1159.525
27394.660
100057.133
21266.412
2042.135
964.095
217.014
25.200
2.180
-0.496
-0.784
-0.769
-0.391
2.738
24.609
159.057
1122.547
4254.530
2693.070
628.526
3024.681
16201.000
9907.388
18038.090
15022.395
2189.429
63349.773
100006.563
100009.031
12503.786
293.400
18.375
1.779
-0.286
-0.562
-0.569
-0.540
-0.445
-0.283
52.911
172.294
3415.761
100100.391
100073.141
100041.250
2714.945
129.344
20.035
3.423
-0.196
-0.753
-0.815
-0.593
1.144
11.208
56.986
178.746
265.064
198.504
108.065
54.990
133.011
365.149
1257.242
11344.549
9879.747
1848.552
47601.742
100040.703
100126.063
9874.445
324.295
28.956
3.671
0.058
-0.576
-0.620
-0.462
0.201
1.790
26.184
118.924
1834.131
55029.656
100136.539
47586.195
1396.710
60.276
4.477
-0.089
-0.719
-0.821
-0.770
0.092
8.104
82.607
626.221
1779.352
1004.991
212.162
31.174
6.802
8.676
28.611
165.191
749.302
759.903
358.032
3399.813
21453.775
17527.049
5972.648
1210.486
116.844
14.315
1.935
-0.348
-0.547
0.526
6.836
31.934
14.991
49.409
312.538
2274.317
5405.394
1744.859
199.311
18.551
0.918
-0.664
-0.812
-0.825
-0.652
1.535
29.687
558.067
11045.301
73310.828
24011.701
1275.558
72.439
4.743
0.263
2.389
14.232
37.683
41.392
49.874
329.156
4659.910
100342.563
100089.820
16154.042
523.851
42.141
6.034
0.117
-0.074
5.723
67.654
611.129
26.809
24.008
49.258
126.427
176.049
89.384
21.118
2.705
-0.397
-0.792
-0.768
-0.651
-0.343
2.813
53.480
1261.039
54920.918
100426.953
100341.883
3804.117
129.393
6.405
-0.457
-0.704
0.059
1.368
3.528
22.159
270.887
8657.043
100044.398
100014.906
41329.777
853.597
55.051
7.212
0.293
0.874
22.932
455.191
14186.000
78.572
13.714
9.523
11.829
11.354
6.181
1.553
-0.361
-0.787
-0.758
-0.456
0.129
0.674
2.920
36.801
688.217
16232.656
100383.766
36264.770
1772.711
85.091
4.534
-0.608
-1.029
-0.960
-0.107
8.277
88.707
859.409
4247.595
36791.715
63382.344
6750.433
352.187
27.705
3.325
-0.194
1.711
40.956
1250.576
100002.969
28.648
4.275
1.522
0.548
0.196
-0.276
-0.687
-0.844
-0.826
-0.611
0.186
1.844
3.183
3.773
14.691
126.801
954.549
2749.248
1451.190
228.772
23.006
1.345
-0.824
-1.017
-0.854
6.159
185.621
1006.796
36018.156
100195.703
42949.145
2083.307
403.256
55.767
6.351
0.291
-0.628
1.218
29.850
750.101
35975.391
1.241
-0.040
-0.575
-0.832
-0.886
-0.899
-0.899
-0.863
-0.799
-0.486
0.758
3.623
5.754
5.142
8.018
27.719
80.880
120.456
80.312
22.916
3.571
-0.363
-0.892
-0.965
-0.612
25.369
3190.349
8990.604
100070.117
100023.289
100057.844
2176.063
79.538
10.213
0.835
-0.675
-0.817
0.146
11.231
144.967
1784.617
-0.848
-0.882
-0.934
-0.961
-0.946
-0.926
-0.896
-0.863
-0.811
-0.499
0.556
3.011
4.408
3.761
4.632
12.737
21.968
18.894
9.209
2.392
-0.119
-0.756
-0.882
-0.921
-0.741
7.821
243.575
959.797
26674.865
100081.898
31219.971
1010.474
139.759
21.280
1.905
-0.603
-0.857
-0.504
2.954
29.553
218.056
-0.959
-0.967
-0.969
-0.959
-0.907
-0.810
-0.700
-0.678
-0.739
-0.639
-0.152
0.892
1.668
1.346
1.556
3.908
6.388
4.745
1.667
-0.105
-0.671
-0.799
-0.862
-0.885
-0.854
0.027
8.903
75.846
667.136
2488.434
7405.923
8665.455
1394.291
114.043
8.450
-0.085
-0.844
-0.753
0.619
12.062
101.516
-0.956
-0.951
-0.938
-0.865
-0.569
0.058
0.528
0.296
-0.283
-0.647
-0.624
-0.373
-0.215
-0.261
-0.223
0.270
0.683
0.413
-0.242
-0.626
-0.750
-0.787
-0.826
-0.845
-0.747
0.032
4.569
28.334
208.331
4260.207
73243.922
100007.047
8594.272
340.906
17.780
0.467
-0.798
-0.795
-0.266
3.878
27.688
-0.925
-0.904
-0.867
-0.615
0.361
2.605
4.569
3.506
0.948
-0.375
-0.717
-0.676
-0.653
-0.709
-0.715
-0.638
-0.578
-0.596
-0.684
-0.733
-0.746
-0.763
-0.788
-0.782
-0.309
4.001
38.202
243.977
825.616
3797.977
54919.539
73228.883
5979.690
282.325
16.436
0.415
-0.777
-0.809
-0.630
0.314
4.699
-0.860
-0.751
-0.593
-0.181
1.817
6.533
11.702
8.375
2.901
0.082
-0.438
-0.390
-0.404
-0.459
-0.450
-0.539
-0.662
-0.723
-0.712
-0.705
-0.717
-0.730
-0.749
-0.667
0.808
21.076
341.461
6743.831
54863.770
24429.844
4529.016
3833.161
832.186
80.680
6.693
-0.149
-0.771
-0.796
-0.746
-0.548
0.123
-0.075
2.297
6.058
4.562
3.426
7.521
12.857
9.127
3.190
0.307
0.072
0.387
0.507
0.915
1.633
1.029
-0.093
-0.598
-0.671
-0.676
-0.700
-0.700
-0.704
-0.534
2.344
57.103
1720.249
100003.172
100013.531
100053.742
14337.508
446.319
80.403
12.769
1.143
-0.550
-0.749
-0.748
-0.723
-0.674
-0.557
-0.035
-0.286
-0.328
-0.293
-0.250
-0.210
-0.179
-0.165
-0.162
-0.166
-0.173
-0.180
-0.183
-0.181
-0.174
-0.163
-0.151
-0.134
-0.120
-0.106
-0.094
-0.086
-0.080
-0.076
-0.072
-0.068
-0.065
-0.060
-0.058
-0.056
-0.054
-0.050
-0.047
-0.045
-0.043
-0.042
-0.041
-0.043
-0.047
-0.055
-0.069
-0.204
-0.328
-0.307
-0.276
-0.230
-0.184
-0.154
-0.138
-0.130
-0.129
-0.131
-0.133
-0.133
-0.132
-0.127
-0.119
-0.111
-0.099
-0.089
-0.080
-0.073
-0.067
-0.063
-0.059
-0.056
-0.052
-0.049
-0.047
-0.045
-0.043
-0.041
-0.038
-0.037
-0.035
-0.033
-0.033
-0.033
-0.034
-0.036
-0.042
-0.052
-0.065
-0.309
-0.293
-0.258
-0.209
-0.164
-0.134
-0.118
-0.109
-0.103
-0.102
-0.102
-0.101
-0.099
-0.094
-0.088
-0.081
-0.075
-0.068
-0.063
-0.057
-0.053
-0.050
-0.047
-0.045
-0.041
-0.039
-0.037
-0.035
-0.034
-0.032
-0.030
-0.028
-0.028
-0.027
-0.026
-0.026
-0.027
-0.029
-0.033
-0.039
-0.020
-0.301
-0.273
-0.234
-0.190
-0.149
-0.123
-0.106
-0.095
-0.088
-0.084
-0.081
-0.080
-0.077
-0.073
-0.067
-0.062
-0.057
-0.054
-0.049
-0.046
-0.043
-0.040
-0.038
-0.035
-0.033
-0.032
-0.030
-0.029
-0.026
-0.024
-0.023
-0.023
-0.021
-0.020
-0.020
-0.021
-0.021
-0.023
-0.026
-0.030
-0.131
-0.287
-0.253
-0.220
-0.178
-0.143
-0.117
-0.102
-0.091
-0.083
-0.075
-0.070
-0.067
-0.063
-0.058
-0.055
-0.050
-0.047
-0.044
-0.041
-0.038
-0.036
-0.035
-0.030
-0.029
-0.028
-0.026
-0.025
-0.023
-0.022
-0.021
-0.020
-0.018
-0.017
-0.017
-0.016
-0.016
-0.016
-0.017
-0.020
-0.022
-0.242
-0.276
-0.241
-0.213
-0.171
-0.141
-0.118
-0.102
-0.089
-0.080
-0.070
-0.065
-0.060
-0.055
-0.051
-0.048
-0.045
-0.040
-0.037
-0.034
-0.033
-0.031
-0.030
-0.028
-0.026
-0.024
-0.023
-0.021
-0.019
-0.018
-0.017
-0.016
-0.014
-0.014
-0.013
-0.012
-0.013
-0.013
-0.013
-0.014
-0.015
-0.296
-0.274
-0.243
-0.210
-0.174
-0.147
-0.126
-0.111
-0.095
-0.083
-0.072
-0.065
-0.059
-0.052
-0.048
-0.044
-0.040
-0.036
-0.034
-0.031
-0.029
-0.028
-0.026
-0.025
-0.023
-0.022
-0.020
-0.019
-0.017
-0.015
-0.014
-0.013
-0.013
-0.010
-0.009
-0.010
-0.010
-0.010
-0.010
-0.010
-0.011
-0.313
-0.286
-0.259
-0.225
-0.194
-0.169
-0.149
-0.129
-0.111
-0.094
-0.080
-0.069
-0.060
-0.054
-0.047
-0.043
-0.039
-0.035
-0.031
-0.029
-0.028
-0.026
-0.024
-0.023
-0.023
-0.020
-0.020
-0.018
-0.017
-0.016
-0.014
-0.013
-0.012
-0.011
-0.010
-0.009
-0.008
-0.007
-0.006
-0.007
-0.009
-0.343
-0.320
-0.286
-0.257
-0.231
-0.209
-0.187
-0.164
-0.140
-0.116
-0.097
-0.080
-0.068
-0.058
-0.050
-0.043
-0.039
-0.035
-0.032
-0.030
-0.027
-0.027
-0.025
-0.024
-0.023
-0.020
-0.020
-0.018
-0.016
-0.014
-0.014
-0.013
-0.012
-0.011
-0.011
-0.008
-0.007
-0.006
-0.006
-0.006
-0.007
-0.378
-0.356
-0.332
-0.303
-0.273
-0.247
-0.229
-0.210
-0.182
-0.150
-0.122
-0.099
-0.082
-0.068
-0.057
-0.048
-0.042
-0.037
-0.034
-0.032
-0.030
-0.028
-0.027
-0.025
-0.023
-0.022
-0.020
-0.018
-0.016
-0.015
-0.014
-0.013
-0.011
-0.010
-0.009
-0.009
-0.007
-0.006
-0.006
-0.006
-0.006
-0.404
-0.390
-0.370
-0.348
-0.319
-0.295
-0.275
-0.257
-0.238
-0.201
-0.162
-0.129
-0.104
-0.084
-0.070
-0.058
-0.049
-0.043
-0.040
-0.037
-0.034
-0.032
-0.030
-0.028
-0.025
-0.023
-0.021
-0.020
-0.019
-0.017
-0.016
-0.014
-0.013
-0.012
-0.011
-0.010
-0.009
-0.008
-0.007
-0.006
-0.007
-0.395
-0.431
-0.418
-0.402
-0.383
-0.356
-0.339
-0.318
-0.300
-0.269
-0.221
-0.176
-0.141
-0.111
-0.089
-0.075
-0.063
-0.055
-0.050
-0.047
-0.043
-0.040
-0.037
-0.034
-0.031
-0.028
-0.026
-0.024
-0.022
-0.020
-0.019
-0.017
-0.016
-0.015
-0.014
-0.012
-0.011
-0.010
-0.009
-0.008
-0.008
0.335
-0.287
-0.463
-0.472
-0.437
-0.409
-0.409
-0.382
-0.355
-0.330
-0.285
-0.236
-0.188
-0.147
-0.117
-0.096
-0.081
-0.072
-0.066
-0.061
-0.056
-0.053
-0.050
-0.046
-0.042
-0.038
-0.034
-0.031
-0.029
-0.026
-0.025
-0.023
-0.021
-0.018
-0.018
-0.017
-0.015
-0.014
-0.013
-0.013
-0.011
6.923
0.937
-0.339
-0.528
-0.515
-0.492
-0.470
-0.431
-0.396
-0.366
-0.327
-0.282
-0.244
-0.197
-0.157
-0.129
-0.110
-0.098
-0.090
-0.085
-0.079
-0.074
-0.068
-0.063
-0.057
-0.052
-0.047
-0.043
-0.040
-0.036
-0.033
-0.030
-0.028
-0.026
-0.024
-0.022
-0.020
-0.018
-0.016
-0.015
-0.014
57.155
7.453
0.289
-0.523
-0.574
-0.561
-0.535
-0.457
-0.329
-0.309
-0.348
-0.327
-0.288
-0.254
-0.211
-0.174
-0.151
-0.137
-0.127
-0.121
-0.114
-0.106
-0.098
-0.091
-0.082
-0.074
-0.067
-0.060
-0.055
-0.049
-0.045
-0.042
-0.039
-0.035
-0.032
-0.029
-0.026
-0.024
-0.021
-0.019
-0.018
310.414
25.081
1.545
-0.470
-0.617
-0.604
-0.491
0.562
5.136
4.021
0.305
-0.317
-0.320
-0.296
-0.269
-0.231
-0.200
-0.178
-0.164
-0.156
-0.152
-0.150
-0.145
-0.134
-0.122
-0.109
-0.098
-0.087
-0.077
-0.071
-0.064
-0.058
-0.053
-0.048
-0.043
-0.038
-0.035
-0.031
-0.028
-0.025
-0.024
612.320
38.390
2.693
-0.402
-0.669
-0.623
0.007
13.312
262.452
191.008
7.094
-0.068
-0.347
-0.332
-0.314
-0.282
-0.244
-0.216
-0.201
-0.195
-0.194
-0.195
-0.197
-0.198
-0.185
-0.167
-0.147
-0.129
-0.115
-0.103
-0.092
-0.082
-0.074
-0.066
-0.059
-0.051
-0.045
-0.040
-0.036
-0.031
-0.030
344.525
27.273
2.412
-0.389
-0.718
-0.607
0.743
31.114
1226.241
719.140
16.205
0.275
-0.340
-0.371
-0.347
-0.318
-0.290
-0.257
-0.228
-0.222
-0.243
-0.264
-0.274
-0.274
-0.270
-0.250
-0.225
-0.199
-0.174
-0.152
-0.135
-0.121
-0.107
-0.094
-0.081
-0.071
-0.060
-0.052
-0.045
-0.041
-0.037
68.018
11.690
1.614
-0.440
-0.761
-0.623
0.586
9.090
65.109
49.894
5.535
0.557
-0.142
-0.342
-0.378
-0.358
-0.291
-0.144
0.026
0.050
-0.097
-0.255
-0.319
-0.324
-0.319
-0.311
-0.293
-0.276
-0.257
-0.228
-0.198
-0.173
-0.152
-0.132
-0.112
-0.096
-0.081
-0.070
-0.060
-0.053
-0.046
12.372
4.159
0.634
-0.585
-0.813
-0.694
0.001
2.194
5.698
5.446
3.049
1.803
0.634
-0.086
-0.371
-0.355
-0.086
0.589
1.620
1.772
0.919
0.064
-0.275
-0.352
-0.351
-0.359
-0.357
-0.344
-0.337
-0.322
-0.283
-0.245
-0.212
-0.184
-0.157
-0.131
-0.109
-0.092
-0.077
-0.068
-0.059
2.310
0.894
-0.295
-0.756
-0.729
-0.357
0.164
0.911
1.840
3.188
4.756
4.709
2.333
0.442
-0.301
-0.280
0.476
2.935
6.646
7.863
4.240
1.125
0.073
0.102
0.372
0.203
-0.205
-0.393
-0.411
-0.398
-0.370
-0.324
-0.283
-0.249
-0.214
-0.179
-0.146
-0.120
-0.101
-0.088
-0.076
-0.234
-0.551
-0.789
-0.592
0.919
5.118
11.082
10.724
5.749
4.576
6.846
6.972
3.573
0.742
-0.262
-0.198
1.257
6.653
16.272
18.807
11.209
4.169
3.171
6.772
11.350
9.179
2.807
0.027
-0.448
-0.457
-0.439
-0.392
-0.341
-0.308
-0.280
-0.241
-0.196
-0.159
-0.132
-0.113
-0.099
-0.864
-0.935
-0.731
1.324
16.320
95.390
257.518
236.017
71.045
16.065
7.060
5.381
2.538
0.462
-0.350
-0.157
2.081
11.845
36.048
60.585
47.636
23.467
35.233
85.936
162.115
111.394
25.383
2.623
-0.266
-0.466
-0.459
-0.447
-0.397
-0.357
-0.330
-0.304
-0.258
-0.210
-0.173
-0.146
-0.128
-0.864
-0.860
0.050
10.170
148.617
2137.484
14187.104
11017.854
1259.081
96.709
11.252
3.105
0.828
-0.172
-0.494
0.002
5.067
40.922
264.066
755.360
565.379
206.535
584.080
1866.036
1798.384
747.827
109.882
8.949
0.612
0.337
0.211
-0.151
-0.359
-0.411
-0.389
-0.360
-0.325
-0.272
-0.226
-0.192
-0.171
4.520
1.473
3.393
35.634
831.154
47553.410
100003.727
100009.727
18389.764
390.148
23.070
2.479
-0.031
-0.522
-0.566
0.493
13.318
178.903
2388.149
12494.453
8622.196
1381.617
14262.520
100165.125
64051.414
3266.806
211.166
16.842
6.501
10.302
8.755
3.550
0.597
-0.296
-0.448
-0.433
-0.398
-0.350
-0.297
-0.255
-0.229
106.308
26.754
29.008
105.721
1345.726
100057.539
100018.109
100011.328
47566.980
624.722
26.775
2.168
-0.369
-0.661
-0.599
0.790
18.068
310.457
5978.733
47553.000
27417.822
3636.600
100101.055
100046.992
100148.984
14313.478
321.794
33.064
64.038
148.694
113.866
37.736
6.499
0.515
-0.395
-0.480
-0.469
-0.442
-0.388
-0.331
-0.291
394.504
337.514
310.829
1756.527
4659.323
17677.420
100179.375
100021.008
7613.919
240.762
14.655
0.903
-0.576
-0.723
-0.662
0.383
12.417
163.666
2138.793
11015.952
6780.339
1952.142
63353.082
100013.234
100036.078
7688.586
295.965
101.376
615.622
2137.829
1545.196
283.225
30.124
2.857
-0.186
-0.513
-0.522
-0.518
-0.476
-0.413
-0.365
1490.638
2190.672
2571.138
98534.328
100071.875
73826.078
4387.086
2206.494
418.843
42.629
3.886
-0.201
-0.737
-0.757
-0.656
0.281
5.837
39.123
240.074
679.647
517.215
309.380
2683.239
14196.145
7671.505
979.906
302.569
259.201
2675.282
16137.115
11022.519
1026.343
74.672
7.605
0.683
-0.376
-0.558
-0.577
-0.557
-0.491
-0.382
1669.123
2855.383
9078.092
100047.836
100014.117
100033.766
6052.685
204.261
31.526
5.078
0.140
-0.686
-0.812
-0.715
-0.090
3.175
12.936
27.625
39.754
47.277
37.169
34.032
117.006
289.878
268.041
242.722
209.949
229.798
2402.122
14243.546
8807.538
1173.609
176.207
32.468
8.912
1.750
-0.271
-0.630
-0.565
-0.188
0.634
321.657
539.020
3878.197
100024.484
100008.273
100004.445
2671.122
91.316
6.226
0.149
-0.685
-0.806
-0.806
-0.440
2.610
22.832
109.191
239.682
177.891
50.102
10.169
3.591
7.282
14.823
27.207
49.549
52.026
77.966
525.871
2460.313
9719.503
14404.503
2447.679
286.750
91.718
17.581
1.444
-0.506
-0.045
3.166
13.069
29.816
63.409
432.369
4212.511
12496.012
3746.874
341.533
25.030
1.452
-0.612
-0.804
-0.821
-0.768
0.148
9.396
102.903
894.175
3555.299
2297.145
309.816
26.929
1.781
-0.161
0.448
2.307
5.393
7.502
25.833
328.797
12596.929
100082.656
100044.594
63497.590
1866.176
636.636
80.202
5.810
-0.058
2.569
26.983
162.575
3.493
8.416
35.353
139.085
236.506
125.058
27.023
3.587
-0.299
-0.778
-0.825
-0.814
-0.702
0.573
16.471
227.075
3986.892
52578.000
27594.723
1161.367
56.811
2.967
-0.696
-0.894
-0.689
-0.277
1.792
23.740
483.548
31393.057
100031.469
100029.227
100246.344
2940.916
903.510
108.182
7.040
0.537
10.124
135.929
1720.109
1.422
0.826
2.831
7.365
9.767
6.247
1.591
-0.318
-0.766
-0.830
-0.813
-0.741
-0.615
0.421
11.975
166.824
2959.321
42556.227
22712.172
934.237
45.070
2.327
-0.767
-0.991
-0.973
-0.488
5.408
75.958
792.528
7639.486
100667.242
100080.805
21027.131
856.625
207.284
33.924
2.795
0.674
16.624
283.546
5984.935
0.083
-0.532
-0.529
-0.306
-0.184
-0.420
-0.734
-0.828
-0.833
-0.822
-0.755
-0.594
-0.458
-0.013
4.448
44.395
360.114
1615.918
1121.867
158.387
14.016
0.518
-0.869
-0.974
-0.941
0.727
23.882
543.507
23027.471
100341.891
28784.348
3584.134
780.460
102.389
24.432
4.748
-0.091
0.315
13.668
202.858
3045.875
-0.825
-0.895
-0.921
-0.919
-0.912
-0.912
-0.895
-0.847
-0.823
-0.783
-0.654
-0.451
-0.323
-0.234
0.898
6.941
30.137
61.999
53.201
15.847
1.977
-0.511
-0.871
-0.939
-0.869
2.025
48.287
1335.570
100009.703
100036.523
100102.688
1594.943
94.664
15.613
2.411
-0.265
-0.833
-0.232
6.562
78.113
830.820
-1.000
-0.989
-0.975
-0.961
-0.913
-0.834
-0.742
-0.722
-0.759
-0.731
-0.579
-0.394
-0.350
-0.398
-0.177
0.843
2.729
4.144
2.949
0.783
-0.420
-0.744
-0.838
-0.896
-0.848
0.777
25.042
489.886
17236.012
100215.398
20793.441
1665.305
334.962
42.726
4.114
-0.464
-0.915
-0.557
3.850
64.391
1281.953
-0.984
-1.001
-0.992
-0.894
-0.547
0.171
0.700
0.429
-0.200
-0.583
-0.594
-0.495
-0.513
-0.619
-0.583
-0.330
-0.039
-0.041
-0.314
-0.568
-0.688
-0.741
-0.816
-0.843
-0.837
-0.360
5.451
70.273
644.892
5059.730
63831.148
98549.313
7611.425
310.922
17.930
0.371
-0.858
-0.709
2.365
41.613
829.098
-0.950
-0.953
-0.884
-0.408
1.724
7.125
11.780
9.216
2.994
0.171
-0.581
-0.670
-0.703
-0.776
-0.778
-0.688
-0.620
-0.612
-0.643
-0.661
-0.679
-0.728
-0.777
-0.793
-0.736
-0.101
4.461
35.151
538.927
31392.250
100027.594
100008.695
98491.477
1126.378
37.700
1.436
-0.788
-0.784
0.534
14.053
148.947
-0.894
-0.883
-0.662
0.965
9.993
40.567
80.038
56.825
16.385
2.462
-0.373
-0.774
-0.799
-0.818
-0.817
-0.782
-0.752
-0.722
-0.691
-0.664
-0.663
-0.686
-0.711
-0.728
-0.346
3.099
30.431
181.399
827.608
24238.598
100076.477
100013.781
63298.379
916.561
34.857
1.341
-0.733
-0.823
-0.469
2.074
16.827
-0.826
-0.710
-0.185
3.305
25.032
124.313
282.088
177.673
44.081
6.009
-0.005
-0.791
-0.832
-0.822
-0.799
-0.764
-0.738
-0.698
-0.657
-0.636
-0.628
-0.635
-0.653
-0.609
0.652
16.524
234.769
3752.642
21064.789
12929.437
21966.352
31409.051
3751.413
214.954
13.213
0.349
-0.746
-0.807
-0.762
-0.361
1.302
0.060
2.175
4.723
8.133
33.053
150.891
310.917
194.864
47.941
6.499
0.041
-0.796
-0.831
-0.781
-0.702
-0.675
-0.679
-0.657
-0.621
-0.611
-0.606
-0.604
-0.625
-0.502
1.961
40.743
1014.456
54815.520
100015.695
100114.297
7152.814
651.278
173.263
25.920
2.484
-0.425
-0.744
-0.754
-0.760
-0.705
-0.484
-0.297
-0.321
-0.296
-0.256
-0.220
-0.182
-0.157
-0.144
-0.139
-0.141
-0.146
-0.150
-0.151
-0.148
-0.142
-0.132
-0.122
-0.110
-0.099
-0.087
-0.081
-0.075
-0.071
-0.068
-0.065
-0.063
-0.060
-0.057
-0.054
-0.053
-0.050
-0.047
-0.045
-0.043
-0.040
-0.040
-0.040
-0.042
-0.045
-0.054
-0.070
-0.316
-0.305
-0.278
-0.245
-0.198
-0.162
-0.138
-0.122
-0.113
-0.110
-0.112
-0.112
-0.111
-0.108
-0.104
-0.098
-0.091
-0.083
-0.075
-0.068
-0.063
-0.059
-0.055
-0.052
-0.050
-0.048
-0.045
-0.043
-0.042
-0.040
-0.038
-0.036
-0.034
-0.034
-0.031
-0.031
-0.032
-0.033
-0.036
-0.042
-0.054
-0.294
-0.294
-0.263
-0.226
-0.180
-0.144
-0.122
-0.107
-0.098
-0.092
-0.089
-0.088
-0.086
-0.084
-0.079
-0.074
-0.068
-0.063
-0.059
-0.054
-0.050
-0.047
-0.045
-0.042
-0.039
-0.037
-0.035
-0.033
-0.032
-0.031
-0.029
-0.028
-0.027
-0.025
-0.025
-0.025
-0.025
-0.026
-0.029
-0.032
-0.041
-0.283
-0.276
-0.241
-0.206
-0.165
-0.134
-0.112
-0.098
-0.087
-0.080
-0.077
-0.072
-0.070
-0.067
-0.062
-0.058
-0.053
-0.050
-0.047
-0.043
-0.041
-0.039
-0.035
-0.033
-0.031
-0.030
-0.028
-0.027
-0.026
-0.024
-0.023
-0.022
-0.020
-0.019
-0.018
-0.019
-0.019
-0.020
-0.022
-0.025
-0.030
-0.273
-0.255
-0.225
-0.195
-0.157
-0.130
-0.111
-0.096
-0.086
-0.077
-0.071
-0.064
-0.060
-0.055
-0.053
-0.048
-0.044
-0.042
-0.038
-0.037
-0.035
-0.033
-0.030
-0.027
-0.026
-0.024
-0.024
-0.023
-0.021
-0.020
-0.019
-0.018
-0.017
-0.015
-0.015
-0.015
-0.014
-0.016
-0.016
-0.019
-0.023
-0.274
-0.245
-0.221
-0.190
-0.157
-0.134
-0.115
-0.101
-0.088
-0.078
-0.068
-0.062
-0.056
-0.052
-0.048
-0.044
-0.040
-0.036
-0.034
-0.032
-0.031
-0.028
-0.026
-0.026
-0.024
-0.022
-0.021
-0.019
-0.017
-0.016
-0.016
-0.014
-0.013
-0.012
-0.012
-0.011
-0.013
-0.012
-0.013
-0.013
-0.016
-0.274
-0.251
-0.227
-0.196
-0.170
-0.148
-0.132
-0.115
-0.099
-0.085
-0.074
-0.064
-0.056
-0.050
-0.046
-0.042
-0.038
-0.033
-0.030
-0.029
-0.026
-0.026
-0.024
-0.023
-0.022
-0.020
-0.019
-0.017
-0.016
-0.014
-0.013
-0.012
-0.011
-0.009
-0.009
-0.009
-0.008
-0.008
-0.010
-0.010
-0.012
-0.288
-0.270
-0.246
-0.222
-0.202
-0.182
-0.163
-0.143
-0.121
-0.101
-0.085
-0.071
-0.061
-0.054
-0.047
-0.041
-0.037
-0.033
-0.028
-0.026
-0.026
-0.024
-0.023
-0.022
-0.021
-0.019
-0.018
-0.017
-0.016
-0.015
-0.012
-0.011
-0.011
-0.011
-0.009
-0.008
-0.007
-0.007
-0.006
-0.007
-0.008
-0.323
-0.303
-0.282
-0.260
-0.237
-0.219
-0.205
-0.188
-0.161
-0.132
-0.107
-0.087
-0.073
-0.062
-0.051
-0.043
-0.037
-0.032
-0.030
-0.028
-0.026
-0.025
-0.023
-0.022
-0.021
-0.020
-0.018
-0.017
-0.014
-0.013
-0.013
-0.012
-0.011
-0.010
-0.009
-0.008
-0.006
-0.006
-0.006
-0.006
-0.006
-0.363
-0.348
-0.320
-0.293
-0.270
-0.251
-0.236
-0.225
-0.210
-0.177
-0.142
-0.113
-0.090
-0.074
-0.060
-0.049
-0.041
-0.036
-0.032
-0.030
-0.029
-0.027
-0.025
-0.023
-0.021
-0.020
-0.018
-0.017
-0.015
-0.014
-0.013
-0.012
-0.011
-0.009
-0.009
-0.008
-0.006
-0.006
-0.006
-0.006
-0.006
-0.396
-0.378
-0.360
-0.340
-0.292
-0.268
-0.280
-0.272
-0.258
-0.239
-0.196
-0.154
-0.119
-0.094
-0.075
-0.061
-0.051
-0.044
-0.040
-0.035
-0.032
-0.030
-0.027
-0.026
-0.022
-0.022
-0.020
-0.018
-0.016
-0.014
-0.013
-0.012
-0.011
-0.011
-0.010
-0.009
-0.008
-0.007
-0.007
-0.006
-0.006
-0.428
-0.419
-0.406
-0.302
0.192
0.448
-0.143
-0.320
-0.315
-0.301
-0.265
-0.212
-0.164
-0.127
-0.100
-0.079
-0.065
-0.056
-0.050
-0.045
-0.041
-0.038
-0.035
-0.033
-0.030
-0.026
-0.024
-0.022
-0.021
-0.019
-0.017
-0.016
-0.015
-0.014
-0.013
-0.012
-0.011
-0.010
-0.009
-0.009
-0.008
-0.242
-0.429
-0.456
-0.058
2.205
3.337
0.457
-0.326
-0.351
-0.336
-0.316
-0.273
-0.221
-0.170
-0.131
-0.104
-0.085
-0.072
-0.064
-0.058
-0.053
-0.050
-0.046
-0.043
-0.039
-0.036
-0.033
-0.029
-0.028
-0.025
-0.023
-0.021
-0.019
-0.018
-0.017
-0.016
-0.015
-0.014
-0.013
-0.012
-0.011
1.318
-0.118
-0.458
-0.144
1.735
2.318
0.251
-0.354
-0.386
-0.367
-0.350
-0.315
-0.273
-0.226
-0.178
-0.139
-0.114
-0.098
-0.087
-0.078
-0.073
-0.068
-0.062
-0.058
-0.054
-0.049
-0.045
-0.041
-0.038
-0.033
-0.031
-0.028
-0.026
-0.024
-0.022
-0.021
-0.019
-0.017
-0.015
-0.015
-0.014
8.768
1.253
-0.340
-0.432
-0.057
0.089
-0.184
-0.156
0.112
0.048
-0.237
-0.328
-0.314
-0.278
-0.233
-0.187
-0.155
-0.134
-0.120
-0.111
-0.104
-0.096
-0.090
-0.082
-0.076
-0.070
-0.063
-0.056
-0.051
-0.047
-0.042
-0.038
-0.035
-0.032
-0.029
-0.027
-0.025
-0.023
-0.021
-0.019
-0.020
31.882
4.130
-0.044
-0.559
-0.488
-0.315
0.286
4.060
19.925
17.288
2.171
-0.056
-0.317
-0.309
-0.277
-0.245
-0.207
-0.181
-0.164
-0.154
-0.147
-0.141
-0.133
-0.124
-0.113
-0.102
-0.091
-0.081
-0.073
-0.066
-0.059
-0.052
-0.047
-0.043
-0.039
-0.035
-0.033
-0.030
-0.027
-0.025
-0.024
52.526
6.271
0.130
-0.627
-0.584
-0.073
3.642
71.101
5810.929
2616.167
32.960
1.423
-0.215
-0.341
-0.315
-0.293
-0.260
-0.227
-0.205
-0.194
-0.192
-0.193
-0.194
-0.188
-0.174
-0.157
-0.138
-0.122
-0.106
-0.093
-0.082
-0.074
-0.065
-0.058
-0.052
-0.047
-0.042
-0.037
-0.035
-0.031
-0.029
32.023
4.548
-0.092
-0.713
-0.631
0.504
10.350
221.453
100171.000
56235.914
88.530
4.673
0.220
-0.296
-0.351
-0.330
-0.298
-0.277
-0.258
-0.250
-0.253
-0.261
-0.268
-0.267
-0.250
-0.230
-0.209
-0.187
-0.161
-0.140
-0.121
-0.106
-0.093
-0.081
-0.071
-0.062
-0.055
-0.048
-0.044
-0.039
-0.037
9.687
1.413
-0.472
-0.800
-0.703
0.671
12.066
102.948
683.467
471.048
52.687
8.333
1.840
0.188
-0.286
-0.365
-0.341
-0.318
-0.290
-0.283
-0.309
-0.323
-0.320
-0.313
-0.304
-0.285
-0.268
-0.249
-0.233
-0.206
-0.176
-0.151
-0.129
-0.112
-0.096
-0.083
-0.073
-0.065
-0.057
-0.051
-0.046
1.456
-0.220
-0.754
-0.873
-0.804
-0.016
6.196
38.195
109.572
89.443
38.938
24.341
10.668
2.376
0.077
-0.367
-0.358
-0.278
-0.194
-0.178
-0.245
-0.317
-0.342
-0.320
-0.282
-0.280
-0.301
-0.309
-0.301
-0.284
-0.253
-0.214
-0.183
-0.156
-0.132
-0.114
-0.097
-0.083
-0.074
-0.066
-0.059
-0.517
-0.791
-0.927
-0.917
-0.771
-0.262
1.676
8.303
21.774
40.808
85.074
88.517
37.757
7.518
0.790
-0.311
-0.336
-0.120
0.142
0.268
0.028
-0.204
-0.073
0.766
1.786
1.555
0.352
-0.244
-0.366
-0.362
-0.341
-0.296
-0.252
-0.215
-0.182
-0.153
-0.129
-0.110
-0.095
-0.084
-0.076
-0.957
-0.991
-0.976
-0.727
0.472
3.764
8.328
10.823
16.367
49.476
137.868
163.088
62.265
12.123
1.322
-0.286
-0.281
0.224
1.089
1.530
1.121
0.846
3.459
18.357
53.930
43.945
11.707
1.193
-0.313
-0.424
-0.410
-0.374
-0.324
-0.285
-0.247
-0.206
-0.171
-0.143
-0.124
-0.109
-0.099
-1.063
-1.031
-0.825
0.735
10.905
57.630
152.631
138.856
76.434
60.163
96.778
97.521
41.150
8.793
0.821
-0.347
-0.076
1.551
5.191
9.253
8.325
7.955
34.794
326.485
2026.837
1569.475
161.620
10.723
0.198
-0.472
-0.477
-0.453
-0.395
-0.350
-0.316
-0.275
-0.229
-0.189
-0.162
-0.142
-0.127
-0.660
-0.730
-0.133
6.703
87.759
917.302
4735.576
3813.265
705.047
176.980
63.003
31.314
12.905
2.773
0.018
-0.393
0.765
7.150
32.446
63.150
56.585
47.281
218.327
3301.752
79483.508
47924.770
1231.006
36.893
1.315
-0.261
-0.344
-0.426
-0.445
-0.420
-0.381
-0.348
-0.301
-0.251
-0.214
-0.188
-0.170
17.543
4.999
4.125
22.375
416.535
11018.736
100032.734
100178.234
6434.171
557.206
96.177
16.369
3.254
0.246
-0.481
-0.307
2.441
23.048
124.537
342.186
269.058
207.708
1642.126
10117.035
103744.945
56983.855
1421.994
43.212
2.935
1.759
1.536
0.431
-0.253
-0.440
-0.450
-0.424
-0.390
-0.335
-0.286
-0.253
-0.232
1314.801
124.631
53.236
68.867
665.140
27400.676
100039.352
100164.367
11388.368
593.286
82.954
11.787
1.002
-0.468
-0.654
-0.274
3.749
34.562
213.715
612.598
523.440
456.974
6779.404
47977.043
26886.742
3829.317
309.417
21.733
10.064
18.040
15.326
5.799
1.024
-0.258
-0.469
-0.470
-0.464
-0.435
-0.383
-0.339
-0.309
5636.064
5079.729
937.812
744.240
1627.300
5334.410
54921.148
36017.848
2772.446
216.861
33.612
4.803
0.006
-0.656
-0.703
-0.380
2.390
21.201
124.420
311.488
251.462
325.594
3759.000
23952.438
12563.370
1083.061
88.749
19.277
45.328
104.454
87.990
27.530
5.269
0.358
-0.412
-0.511
-0.524
-0.523
-0.483
-0.433
-0.393
100046.805
100050.641
10662.860
14421.410
54864.367
12802.041
1803.757
1061.740
232.350
39.858
7.715
0.837
-0.548
-0.727
-0.722
-0.501
0.827
6.883
27.634
57.975
55.130
79.286
505.412
1547.004
1021.053
206.600
33.052
27.226
115.455
313.181
241.091
75.214
15.455
3.760
1.173
-0.040
-0.518
-0.599
-0.574
-0.541
-0.482
100011.289
100091.273
13672.936
98746.117
100014.234
73235.992
1961.365
110.156
22.913
4.977
0.610
-0.480
-0.754
-0.761
-0.570
0.428
3.636
8.508
10.315
9.535
7.831
12.420
41.517
81.052
70.870
28.852
13.714
23.887
111.244
317.429
328.163
201.009
81.430
49.391
31.353
7.239
0.481
-0.602
-0.646
-0.498
-0.197
5074.877
8650.776
2422.628
27437.492
100004.859
23927.943
1017.059
50.842
4.083
0.033
-0.628
-0.777
-0.804
-0.718
0.408
8.262
56.832
176.002
142.079
32.253
4.287
1.147
2.879
5.436
5.731
4.644
4.348
13.760
79.151
535.851
3052.640
4248.339
1292.427
1477.037
967.030
106.279
6.977
-0.267
-0.518
0.418
2.663
155.162
215.252
257.454
1398.803
3341.696
1249.555
162.558
14.112
0.774
-0.649
-0.783
-0.792
-0.789
-0.498
3.554
61.630
1253.274
15984.102
8898.149
489.609
22.811
0.768
-0.510
-0.382
-0.227
-0.041
0.890
11.213
156.386
3759.112
98504.555
100110.781
18044.439
94627.063
34611.223
959.920
29.181
0.547
0.223
5.244
22.986
12.747
14.038
22.980
68.837
113.888
67.477
16.372
1.984
-0.460
-0.778
-0.801
-0.800
-0.762
-0.258
8.028
233.336
21643.883
100104.227
100073.695
4434.978
74.487
2.219
-0.749
-0.906
-0.897
-0.791
0.437
13.616
243.178
7620.055
100013.828
100146.898
38014.922
100746.469
94203.641
1382.135
35.352
0.925
1.926
19.651
114.878
1.493
1.248
1.731
4.094
5.573
3.532
0.794
-0.506
-0.798
-0.813
-0.783
-0.742
-0.694
-0.270
6.934
207.472
15959.515
100067.656
100048.242
3873.213
66.765
1.894
-0.783
-0.920
-0.935
-0.733
1.799
26.497
209.240
2147.742
27482.805
54877.555
6831.495
6980.301
3875.685
273.881
13.499
0.287
3.558
36.598
246.175
-0.567
-0.620
-0.633
-0.514
-0.449
-0.589
-0.774
-0.849
-0.806
-0.685
-0.535
-0.402
-0.448
-0.409
2.399
46.891
862.360
7698.044
5071.497
345.388
17.746
0.351
-0.831
-0.914
-0.944
-0.429
6.766
106.681
1191.628
3629.380
2087.713
1248.898
427.850
179.259
100.631
20.192
1.561
-0.346
3.700
40.606
299.494
-0.908
-0.908
-0.906
-0.901
-0.903
-0.891
-0.857
-0.815
-0.687
-0.360
0.243
0.595
0.287
-0.267
0.009
4.834
34.574
109.148
80.552
19.366
1.912
-0.529
-0.814
-0.882
-0.908
-0.198
10.614
189.616
3050.873
12995.448
3521.463
290.700
53.547
15.049
5.013
0.685
-0.735
-0.550
4.106
66.292
1430.508
-0.954
-0.955
-0.946
-0.912
-0.787
-0.515
-0.337
-0.349
-0.371
0.111
1.371
2.079
1.220
0.086
-0.463
-0.179
1.327
3.073
2.692
0.582
-0.422
-0.689
-0.782
-0.852
-0.862
-0.395
6.290
97.371
1066.920
3225.031
1794.144
1025.707
268.818
39.969
3.872
-0.433
-0.965
-0.582
5.388
115.587
4728.071
-0.941
-0.957
-0.930
-0.621
0.663
3.544
6.072
4.754
1.761
0.788
1.619
2.294
1.502
0.176
-0.521
-0.663
-0.586
-0.498
-0.507
-0.573
-0.621
-0.673
-0.757
-0.800
-0.818
-0.622
1.997
25.488
232.146
2858.069
41418.973
54845.871
5324.101
262.970
16.613
0.507
-0.891
-0.667
3.880
87.602
2667.507
-0.912
-0.909
-0.686
1.066
11.774
48.010
87.374
62.032
19.651
3.527
1.170
1.112
0.574
-0.247
-0.658
-0.737
-0.702
-0.664
-0.630
-0.603
-0.612
-0.659
-0.703
-0.739
-0.743
-0.438
2.112
22.967
427.312
20970.814
100027.344
100043.391
54851.848
841.948
35.458
1.691
-0.767
-0.782
1.226
24.696
375.221
-0.857
-0.814
-0.043
7.213
73.546
501.447
1388.371
826.162
148.734
15.718
1.593
0.043
-0.322
-0.606
-0.762
-0.780
-0.736
-0.687
-0.641
-0.608
-0.600
-0.612
-0.633
-0.677
-0.539
1.009
11.151
60.424
438.282
14265.645
100046.922
100061.547
36011.742
768.305
34.098
1.926
-0.622
-0.834
-0.344
3.921
31.908
-0.815
-0.605
1.158
18.729
258.133
2983.894
14185.641
5978.120
553.627
41.098
2.825
-0.386
-0.725
-0.779
-0.792
-0.762
-0.717
-0.671
-0.622
-0.580
-0.558
-0.560
-0.579
-0.600
-0.031
5.726
57.552
419.844
1346.058
2307.885
14363.134
18423.545
2698.525
190.784
15.276
0.993
-0.592
-0.806
-0.761
-0.217
2.196
-0.251
1.351
6.114
30.100
298.485
3757.168
18375.590
7606.049
675.336
44.443
2.860
-0.546
-0.854
-0.828
-0.796
-0.751
-0.699
-0.642
-0.595
-0.556
-0.533
-0.531
-0.552
-0.532
0.537
12.986
178.028
2138.777
11027.265
6075.404
1021.040
432.519
148.521
25.621
3.556
-0.023
-0.655
-0.763
-0.791
-0.738
-0.485
-0.320
-0.294
-0.259
-0.224
-0.186
-0.157
-0.137
-0.126
-0.122
-0.120
-0.122
-0.124
-0.124
-0.120
-0.114
-0.108
-0.100
-0.090
-0.083
-0.076
-0.070
-0.066
-0.064
-0.062
-0.061
-0.059
-0.057
-0.054
-0.052
-0.051
-0.048
-0.045
-0.042
-0.040
-0.038
-0.038
-0.039
-0.040
-0.044
-0.054
-0.072
-0.302
-0.277
-0.249
-0.206
-0.166
-0.138
-0.119
-0.107
-0.100
-0.096
-0.095
-0.094
-0.092
-0.089
-0.086
-0.080
-0.075
-0.069
-0.063
-0.058
-0.055
-0.051
-0.049
-0.047
-0.046
-0.044
-0.042
-0.041
-0.039
-0.037
-0.036
-0.033
-0.032
-0.031
-0.030
-0.030
-0.031
-0.032
-0.035
-0.042
-0.055
-0.288
-0.262
-0.232
-0.189
-0.152
-0.126
-0.109
-0.096
-0.088
-0.082
-0.079
-0.076
-0.074
-0.071
-0.068
-0.062
-0.058
-0.054
-0.050
-0.047
-0.043
-0.041
-0.039
-0.037
-0.035
-0.034
-0.032
-0.031
-0.030
-0.029
-0.027
-0.026
-0.025
-0.023
-0.023
-0.023
-0.024
-0.025
-0.026
-0.032
-0.040
-0.269
-0.240
-0.212
-0.175
-0.143
-0.120
-0.103
-0.090
-0.082
-0.075
-0.069
-0.064
-0.062
-0.059
-0.055
-0.050
-0.047
-0.044
-0.041
-0.039
-0.036
-0.034
-0.032
-0.030
-0.028
-0.027
-0.026
-0.024
-0.023
-0.022
-0.021
-0.019
-0.018
-0.017
-0.018
-0.017
-0.018
-0.019
-0.021
-0.024
-0.031
-0.249
-0.225
-0.202
-0.170
-0.140
-0.119
-0.104
-0.091
-0.082
-0.073
-0.065
-0.060
-0.054
-0.052
-0.048
-0.044
-0.041
-0.037
-0.034
-0.033
-0.031
-0.029
-0.027
-0.025
-0.023
-0.022
-0.021
-0.020
-0.019
-0.018
-0.017
-0.016
-0.014
-0.014
-0.014
-0.014
-0.014
-0.014
-0.016
-0.018
-0.023
-0.244
-0.224
-0.200
-0.172
-0.147
-0.129
-0.113
-0.100
-0.088
-0.077
-0.068
-0.059
-0.053
-0.049
-0.046
-0.040
-0.037
-0.032
-0.030
-0.028
-0.028
-0.026
-0.024
-0.023
-0.021
-0.020
-0.019
-0.017
-0.016
-0.015
-0.014
-0.012
-0.012
-0.011
-0.011
-0.010
-0.012
-0.012
-0.012
-0.014
-0.017
-0.250
-0.236
-0.210
-0.188
-0.169
-0.151
-0.136
-0.119
-0.104
-0.088
-0.075
-0.065
-0.056
-0.048
-0.045
-0.040
-0.036
-0.030
-0.028
-0.026
-0.024
-0.022
-0.022
-0.021
-0.020
-0.018
-0.016
-0.015
-0.014
-0.012
-0.011
-0.010
-0.010
-0.009
-0.008
-0.008
-0.007
-0.008
-0.009
-0.011
-0.011
-0.271
-0.253
-0.238
-0.222
-0.208
-0.195
-0.178
-0.156
-0.135
-0.109
-0.091
-0.075
-0.063
-0.054
-0.046
-0.040
-0.034
-0.030
-0.026
-0.025
-0.023
-0.022
-0.021
-0.020
-0.019
-0.018
-0.016
-0.015
-0.013
-0.012
-0.011
-0.011
-0.010
-0.009
-0.008
-0.006
-0.006
-0.007
-0.007
-0.008
-0.009
-0.300
-0.289
-0.271
-0.251
-0.234
-0.221
-0.208
-0.198
-0.180
-0.151
-0.121
-0.095
-0.077
-0.064
-0.052
-0.043
-0.036
-0.031
-0.028
-0.026
-0.024
-0.024
-0.022
-0.021
-0.018
-0.018
-0.016
-0.015
-0.013
-0.012
-0.012
-0.011
-0.010
-0.009
-0.008
-0.007
-0.006
-0.006
-0.007
-0.007
-0.007
-0.347
-0.328
-0.306
-0.287
-0.270
-0.255
-0.245
-0.233
-0.220
-0.202
-0.165
-0.128
-0.100
-0.079
-0.064
-0.049
-0.041
-0.036
-0.032
-0.028
-0.026
-0.024
-0.023
-0.021
-0.019
-0.018
-0.016
-0.015
-0.014
-0.012
-0.011
-0.010
-0.010
-0.008
-0.008
-0.007
-0.006
-0.006
-0.006
-0.007
-0.007
-0.382
-0.368
-0.352
-0.241
0.155
0.281
-0.115
-0.270
-0.271
-0.257
-0.227
-0.180
-0.135
-0.104
-0.081
-0.064
-0.052
-0.044
-0.040
-0.034
-0.030
-0.029
-0.025
-0.023
-0.021
-0.019
-0.017
-0.016
-0.015
-0.014
-0.012
-0.011
-0.011
-0.010
-0.010
-0.009
-0.008
-0.008
-0.007
-0.008
-0.008
-0.421
-0.411
-0.303
1.162
16.855
25.080
3.276
-0.093
-0.307
-0.303
-0.285
-0.245
-0.187
-0.140
-0.107
-0.082
-0.067
-0.056
-0.049
-0.042
-0.038
-0.036
-0.033
-0.030
-0.028
-0.025
-0.023
-0.021
-0.019
-0.018
-0.016
-0.015
-0.014
-0.013
-0.012
-0.012
-0.011
-0.010
-0.011
-0.009
-0.009
-0.443
-0.448
-0.039
7.487
263.210
602.929
25.950
0.542
-0.300
-0.341
-0.325
-0.295
-0.247
-0.192
-0.145
-0.110
-0.088
-0.073
-0.063
-0.055
-0.050
-0.046
-0.042
-0.039
-0.036
-0.034
-0.030
-0.028
-0.026
-0.023
-0.021
-0.019
-0.018
-0.017
-0.016
-0.015
-0.015
-0.014
-0.013
-0.013
-0.012
-0.241
-0.420
0.098
7.077
144.135
266.551
17.197
0.897
-0.173
-0.317
-0.345
-0.335
-0.297
-0.246
-0.194
-0.149
-0.117
-0.096
-0.084
-0.073
-0.067
-0.062
-0.058
-0.053
-0.049
-0.045
-0.042
-0.038
-0.035
-0.032
-0.029
-0.026
-0.024
-0.023
-0.021
-0.019
-0.018
-0.017
-0.016
-0.016
-0.017
0.618
-0.253
-0.112
2.021
9.178
12.085
4.629
1.950
1.599
1.014
0.134
-0.253
-0.321
-0.291
-0.248
-0.199
-0.156
-0.129
-0.113
-0.101
-0.092
-0.086
-0.081
-0.076
-0.070
-0.064
-0.058
-0.052
-0.048
-0.043
-0.039
-0.035
-0.032
-0.030
-0.027
-0.024
-0.024
-0.022
-0.020
-0.020
-0.021
2.456
0.095
-0.348
0.395
2.114
3.744
5.871
14.372
30.315
22.734
6.470
0.778
-0.227
-0.319
-0.281
-0.249
-0.207
-0.175
-0.153
-0.140
-0.131
-0.124
-0.118
-0.111
-0.103
-0.094
-0.084
-0.076
-0.067
-0.060
-0.054
-0.047
-0.042
-0.039
-0.036
-0.032
-0.030
-0.028
-0.026
-0.025
-0.025
3.771
0.269
-0.528
-0.313
0.857
4.562
22.261
157.266
743.356
539.598
72.041
6.685
0.284
-0.310
-0.315
-0.289
-0.260
-0.230
-0.206
-0.191
-0.183
-0.180
-0.176
-0.169
-0.158
-0.144
-0.128
-0.112
-0.097
-0.086
-0.075
-0.066
-0.058
-0.052
-0.047
-0.043
-0.039
-0.036
-0.034
-0.031
-0.029
2.586
-0.032
-0.651
-0.565
0.489
6.681
76.642
1345.584
9807.440
5772.726
447.956
25.865
2.123
0.010
-0.298
-0.328
-0.301
-0.278
-0.256
-0.245
-0.243
-0.250
-0.254
-0.242
-0.224
-0.206
-0.192
-0.172
-0.149
-0.125
-0.107
-0.093
-0.082
-0.072
-0.063
-0.057
-0.051
-0.046
-0.043
-0.039
-0.037
0.489
-0.505
-0.787
-0.733
0.060
6.996
117.756
2388.303
23051.160
13019.380
764.234
52.932
10.906
2.309
0.082
-0.323
-0.342
-0.323
-0.314
-0.310
-0.317
-0.318
-0.310
-0.298
-0.279
-0.260
-0.242
-0.224
-0.209
-0.185
-0.155
-0.131
-0.112
-0.098
-0.085
-0.075
-0.067
-0.060
-0.055
-0.050
-0.047
-0.562
-0.822
-0.895
-0.859
-0.495
3.179
49.903
599.035
3057.274
2172.622
445.559
251.631
88.843
15.528
1.679
-0.195
-0.376
-0.361
-0.366
-0.365
-0.353
-0.340
-0.334
-0.290
-0.218
-0.207
-0.255
-0.276
-0.265
-0.248
-0.220
-0.184
-0.154
-0.132
-0.115
-0.100
-0.088
-0.079
-0.071
-0.066
-0.060
-0.934
-0.972
-0.961
-0.923
-0.763
0.418
8.969
58.720
194.085
491.994
1945.629
2390.126
553.882
62.258
5.472
0.107
-0.390
-0.398
-0.395
-0.372
-0.364
-0.341
-0.025
1.275
3.163
2.604
0.802
-0.131
-0.320
-0.316
-0.295
-0.254
-0.212
-0.180
-0.155
-0.134
-0.116
-0.102
-0.092
-0.084
-0.076
-1.053
-1.041
-1.000
-0.850
-0.268
1.538
6.294
19.914
85.245
844.362
5985.491
7606.831
1249.745
104.324
8.147
0.270
-0.421
-0.410
-0.324
-0.230
-0.221
0.171
4.497
32.942
106.197
86.568
20.281
2.096
-0.202
-0.375
-0.361
-0.331
-0.284
-0.244
-0.209
-0.178
-0.152
-0.133
-0.118
-0.107
-0.099
-1.115
-1.062
-0.943
-0.242
3.537
17.805
50.808
121.861
249.512
565.685
2428.199
2990.620
676.170
67.798
5.870
0.086
-0.438
-0.231
0.296
0.769
0.872
3.199
42.270
855.576
8857.391
5804.928
380.568
18.453
0.606
-0.411
-0.431
-0.406
-0.356
-0.314
-0.278
-0.239
-0.204
-0.176
-0.157
-0.140
-0.130
-0.745
-0.715
-0.514
2.057
21.890
145.803
480.008
1258.291
3449.258
2232.859
594.905
340.341
116.707
19.817
2.077
-0.291
-0.346
0.537
2.755
5.127
5.488
12.730
198.445
15959.774
100032.039
100011.281
4415.834
71.005
2.027
-0.402
-0.485
-0.482
-0.438
-0.393
-0.357
-0.319
-0.274
-0.236
-0.207
-0.189
-0.174
9.916
6.259
3.626
7.946
76.320
694.540
3266.196
7388.418
31802.342
14240.417
1153.019
93.596
17.209
3.331
0.001
-0.516
-0.155
2.015
8.047
15.661
16.136
31.451
303.844
18756.215
100178.102
100048.391
5811.058
79.080
2.466
-0.129
-0.267
-0.402
-0.468
-0.462
-0.436
-0.411
-0.368
-0.320
-0.283
-0.258
-0.241
273.545
191.819
69.010
28.303
111.392
1151.743
6238.872
8466.816
21626.414
11071.167
1021.596
64.855
5.535
0.195
-0.585
-0.610
-0.027
2.878
12.022
23.435
24.361
48.081
284.370
1693.057
14167.685
8958.075
547.298
24.066
1.864
1.397
1.096
0.280
-0.303
-0.465
-0.478
-0.470
-0.458
-0.424
-0.387
-0.354
-0.331
8776.544
14934.868
1684.714
187.456
203.283
508.752
1640.444
1946.008
2199.315
1282.028
217.097
23.428
1.741
-0.470
-0.694
-0.648
-0.213
1.974
8.005
15.702
17.116
35.287
184.671
498.889
470.657
210.870
38.794
5.330
3.558
6.349
5.502
2.430
0.339
-0.327
-0.466
-0.514
-0.538
-0.528
-0.504
-0.466
-0.433
100026.188
100021.070
36099.168
1109.645
1414.598
676.230
270.284
199.713
159.823
89.017
26.094
4.207
-0.048
-0.661
-0.709
-0.681
-0.419
0.505
2.534
4.695
5.570
13.183
49.135
106.358
85.014
29.522
6.512
2.756
7.175
14.149
13.498
7.543
3.497
2.454
1.456
0.077
-0.518
-0.622
-0.596
-0.570
-0.530
100089.375
100064.273
49190.238
2202.534
4218.808
1552.144
210.032
33.908
14.415
7.309
2.403
0.004
-0.628
-0.745
-0.691
-0.271
1.198
3.396
3.213
1.717
0.958
2.240
7.428
13.035
11.339
4.584
1.303
2.115
8.670
22.782
38.143
37.850
39.170
68.387
48.222
11.374
0.909
-0.592
-0.685
-0.632
-0.539
17493.121
31085.436
2865.267
1133.510
2143.903
915.991
125.480
13.359
1.682
0.049
-0.447
-0.690
-0.754
-0.750
-0.270
3.858
30.190
96.706
79.069
18.818
1.904
-0.136
0.269
0.799
0.647
0.050
-0.104
1.880
14.494
79.558
289.330
379.409
735.554
4436.830
2600.638
219.909
11.212
-0.092
-0.694
-0.499
-0.084
567.107
456.720
160.939
179.687
283.876
148.516
31.749
4.032
-0.162
-0.689
-0.742
-0.762
-0.756
-0.651
1.396
33.113
600.945
4417.032
2962.538
245.989
13.977
0.137
-0.688
-0.705
-0.733
-0.742
-0.451
2.827
35.440
342.748
1923.771
2865.166
16668.564
100080.188
100006.648
2598.174
47.299
1.120
-0.516
0.254
2.398
113.215
64.809
23.808
20.366
25.232
15.114
4.677
0.251
-0.666
-0.764
-0.747
-0.734
-0.720
-0.520
4.140
118.198
5806.445
100004.930
100003.828
1772.592
43.463
1.092
-0.733
-0.850
-0.872
-0.852
-0.459
3.782
45.727
504.096
3753.822
5583.229
35711.629
100113.602
100008.469
4413.741
63.565
1.312
-0.148
2.274
9.714
17.270
11.234
5.022
2.438
1.694
0.832
-0.232
-0.722
-0.797
-0.637
-0.385
-0.256
-0.343
-0.346
3.766
106.566
5059.391
100003.523
79228.945
1563.778
39.387
1.083
-0.735
-0.842
-0.887
-0.857
-0.222
4.766
35.934
230.788
1139.875
1626.080
2739.106
34643.305
15926.970
598.731
21.704
0.312
0.299
5.586
25.683
1.692
1.403
0.780
-0.071
-0.578
-0.750
-0.829
-0.819
-0.551
0.323
1.874
2.786
1.927
0.408
1.298
27.081
426.124
2961.211
2010.830
198.055
11.493
0.002
-0.740
-0.835
-0.899
-0.801
0.520
10.423
55.931
124.804
175.581
169.914
142.597
286.563
199.095
35.327
2.532
-0.524
0.968
14.061
120.346
-0.615
-0.549
-0.555
-0.745
-0.861
-0.841
-0.793
-0.649
0.123
3.369
10.992
16.494
11.004
3.428
0.537
2.804
20.306
64.252
52.737
12.658
1.186
-0.529
-0.723
-0.813
-0.872
-0.724
1.023
15.386
88.862
181.492
110.574
45.223
20.803
12.106
5.981
1.195
-0.681
-0.750
2.450
46.304
836.468
-0.905
-0.897
-0.892
-0.848
-0.592
-0.104
0.287
0.355
1.558
8.780
29.307
48.144
29.240
8.630
1.046
-0.174
0.564
1.946
1.548
0.243
-0.452
-0.625
-0.703
-0.795
-0.823
-0.716
0.647
10.044
54.535
142.207
217.446
224.863
92.842
21.396
3.399
-0.373
-0.968
-0.697
3.866
88.091
2670.906
-0.874
-0.891
-0.830
-0.248
2.418
10.028
16.506
13.396
6.998
11.849
34.983
57.093
34.492
10.129
1.272
-0.414
-0.591
-0.524
-0.515
-0.551
-0.576
-0.612
-0.688
-0.752
-0.773
-0.737
0.033
6.413
52.145
440.645
2458.330
3148.870
838.569
126.611
16.168
1.094
-0.802
-0.732
3.137
62.035
1720.560
-0.837
-0.845
-0.399
3.545
31.622
177.789
375.271
258.131
60.211
15.992
20.199
27.457
17.972
5.198
0.438
-0.550
-0.656
-0.620
-0.592
-0.573
-0.571
-0.599
-0.643
-0.699
-0.726
-0.647
0.265
8.543
110.856
1757.919
18655.779
24941.375
3898.711
413.260
42.954
4.263
-0.208
-0.773
0.756
19.266
257.148
-0.762
-0.724
0.898
21.084
310.104
4202.321
20950.828
8595.590
680.575
55.457
10.876
7.443
4.211
1.088
-0.348
-0.684
-0.694
-0.645
-0.607
-0.571
-0.548
-0.552
-0.582
-0.646
-0.647
-0.240
2.093
13.558
105.369
1447.543
12950.369
20288.719
4106.616
506.409
57.718
8.723
1.140
-0.596
-0.456
2.921
24.800
-0.716
-0.431
3.494
58.852
1547.299
84840.852
100001.234
100002.836
4727.702
156.182
12.206
2.265
0.361
-0.403
-0.688
-0.729
-0.692
-0.640
-0.585
-0.535
-0.511
-0.515
-0.539
-0.594
-0.489
0.795
8.241
38.096
109.358
367.525
1602.556
2223.957
1025.862
220.061
38.340
10.715
2.156
-0.409
-0.788
-0.350
1.680
-0.460
1.189
11.338
90.001
1964.833
100037.531
100012.531
100004.148
5982.898
167.499
10.957
0.776
-0.546
-0.765
-0.780
-0.740
-0.693
-0.635
-0.569
-0.519
-0.495
-0.496
-0.512
-0.552
-0.322
2.187
19.550
96.431
241.761
202.944
171.524
191.654
130.573
44.367
13.480
5.749
1.235
-0.475
-0.824
-0.801
-0.594
-0.288
-0.256
-0.222
-0.186
-0.155
-0.132
-0.118
-0.108
-0.104
-0.102
-0.103
-0.102
-0.100
-0.097
-0.093
-0.089
-0.081
-0.075
-0.069
-0.065
-0.061
-0.059
-0.057
-0.057
-0.056
-0.055
-0.053
-0.051
-0.049
-0.048
-0.045
-0.042
-0.040
-0.037
-0.036
-0.036
-0.036
-0.037
-0.043
-0.054
-0.072
-0.271
-0.245
-0.204
-0.168
-0.141
-0.119
-0.105
-0.095
-0.088
-0.085
-0.083
-0.081
-0.078
-0.075
-0.071
-0.067
-0.063
-0.058
-0.052
-0.049
-0.047
-0.045
-0.043
-0.042
-0.041
-0.040
-0.039
-0.037
-0.036
-0.034
-0.033
-0.032
-0.030
-0.029
-0.028
-0.028
-0.028
-0.030
-0.034
-0.041
-0.055
-0.251
-0.225
-0.190
-0.155
-0.130
-0.110
-0.097
-0.087
-0.079
-0.074
-0.071
-0.067
-0.063
-0.062
-0.058
-0.054
-0.049
-0.046
-0.043
-0.041
-0.039
-0.037
-0.035
-0.034
-0.032
-0.030
-0.029
-0.028
-0.027
-0.026
-0.025
-0.024
-0.023
-0.022
-0.022
-0.021
-0.022
-0.023
-0.026
-0.031
-0.040
-0.232
-0.209
-0.177
-0.148
-0.125
-0.107
-0.093
-0.083
-0.075
-0.069
-0.063
-0.059
-0.055
-0.051
-0.049
-0.043
-0.041
-0.038
-0.036
-0.034
-0.032
-0.031
-0.029
-0.027
-0.026
-0.024
-0.023
-0.022
-0.021
-0.020
-0.019
-0.018
-0.016
-0.017
-0.016
-0.016
-0.016
-0.018
-0.021
-0.025
-0.031
-0.220
-0.201
-0.172
-0.149
-0.127
-0.110
-0.099
-0.087
-0.078
-0.070
-0.062
-0.055
-0.050
-0.046
-0.043
-0.039
-0.035
-0.032
-0.030
-0.029
-0.028
-0.026
-0.025
-0.023
-0.021
-0.019
-0.019
-0.018
-0.017
-0.016
-0.014
-0.014
-0.013
-0.012
-0.011
-0.013
-0.013
-0.014
-0.016
-0.019
-0.024
-0.222
-0.203
-0.177
-0.156
-0.140
-0.125
-0.111
-0.099
-0.088
-0.076
-0.066
-0.058
-0.050
-0.045
-0.041
-0.037
-0.033
-0.029
-0.028
-0.026
-0.025
-0.024
-0.022
-0.021
-0.020
-0.018
-0.017
-0.015
-0.014
-0.013
-0.012
-0.011
-0.011
-0.010
-0.010
-0.009
-0.009
-0.011
-0.012
-0.015
-0.018
-0.231
-0.212
-0.195
-0.181
-0.168
-0.155
-0.141
-0.126
-0.108
-0.091
-0.077
-0.065
-0.056
-0.048
-0.043
-0.036
-0.032
-0.028
-0.026
-0.024
-0.022
-0.021
-0.020
-0.019
-0.018
-0.017
-0.015
-0.014
-0.012
-0.011
-0.010
-0.009
-0.008
-0.008
-0.008
-0.007
-0.007
-0.009
-0.010
-0.010
-0.012
-0.249
-0.238
-0.230
-0.217
-0.206
-0.193
-0.181
-0.166
-0.145
-0.121
-0.097
-0.080
-0.064
-0.054
-0.046
-0.038
-0.033
-0.028
-0.024
-0.023
-0.021
-0.019
-0.019
-0.019
-0.018
-0.016
-0.014
-0.012
-0.012
-0.010
-0.009
-0.009
-0.008
-0.007
-0.006
-0.006
-0.007
-0.007
-0.007
-0.008
-0.010
-0.283
-0.272
-0.261
-0.247
-0.236
-0.223
-0.213
-0.202
-0.189
-0.167
-0.132
-0.103
-0.082
-0.066
-0.052
-0.043
-0.036
-0.031
-0.027
-0.024
-0.022
-0.021
-0.019
-0.018
-0.016
-0.015
-0.014
-0.013
-0.011
-0.011
-0.010
-0.009
-0.008
-0.008
-0.007
-0.007
-0.007
-0.006
-0.006
-0.007
-0.008
-0.325
-0.314
-0.300
-0.271
-0.219
-0.197
-0.226
-0.241
-0.231
-0.213
-0.184
-0.142
-0.110
-0.082
-0.064
-0.052
-0.043
-0.037
-0.031
-0.028
-0.026
-0.024
-0.021
-0.019
-0.018
-0.016
-0.015
-0.013
-0.012
-0.010
-0.010
-0.009
-0.009
-0.008
-0.008
-0.006
-0.006
-0.006
-0.006
-0.006
-0.008
-0.374
-0.361
-0.262
0.250
1.671
2.224
0.586
-0.140
-0.266
-0.265
-0.241
-0.200
-0.149
-0.111
-0.085
-0.066
-0.053
-0.045
-0.038
-0.032
-0.028
-0.026
-0.024
-0.022
-0.020
-0.018
-0.016
-0.015
-0.014
-0.012
-0.011
-0.011
-0.010
-0.010
-0.009
-0.009
-0.008
-0.008
-0.008
-0.008
-0.009
-0.419
-0.349
0.343
7.510
110.122
198.643
16.864
1.064
-0.184
-0.303
-0.289
-0.263
-0.208
-0.155
-0.114
-0.086
-0.068
-0.057
-0.049
-0.041
-0.036
-0.032
-0.030
-0.027
-0.025
-0.022
-0.021
-0.019
-0.018
-0.016
-0.014
-0.013
-0.012
-0.012
-0.012
-0.011
-0.010
-0.011
-0.010
-0.010
-0.010
-0.468
-0.185
2.508
52.570
17117.494
100059.500
211.554
5.488
0.207
-0.312
-0.330
-0.301
-0.265
-0.210
-0.155
-0.115
-0.089
-0.072
-0.061
-0.053
-0.047
-0.043
-0.039
-0.036
-0.033
-0.031
-0.028
-0.025
-0.024
-0.022
-0.019
-0.018
-0.017
-0.016
-0.015
-0.015
-0.013
-0.014
-0.014
-0.013
-0.012
-0.486
-0.051
4.725
58.994
3983.113
17239.863
157.898
10.693
1.236
-0.061
-0.314
-0.343
-0.309
-0.261
-0.207
-0.156
-0.118
-0.094
-0.080
-0.069
-0.061
-0.056
-0.053
-0.049
-0.044
-0.042
-0.039
-0.035
-0.032
-0.030
-0.027
-0.024
-0.022
-0.021
-0.020
-0.018
-0.017
-0.017
-0.016
-0.016
-0.017
-0.449
-0.128
3.688
33.046
138.359
182.541
58.132
16.145
6.889
3.074
0.803
-0.156
-0.324
-0.296
-0.254
-0.205
-0.156
-0.124
-0.104
-0.092
-0.082
-0.076
-0.072
-0.068
-0.064
-0.059
-0.053
-0.048
-0.044
-0.040
-0.036
-0.032
-0.029
-0.027
-0.025
-0.024
-0.022
-0.021
-0.020
-0.021
-0.020
-0.346
-0.393
1.193
9.906
34.293
52.327
59.683
66.616
84.847
57.204
15.853
2.010
-0.128
-0.319
-0.284
-0.249
-0.204
-0.165
-0.139
-0.124
-0.114
-0.107
-0.102
-0.097
-0.092
-0.085
-0.076
-0.068
-0.060
-0.054
-0.049
-0.044
-0.039
-0.036
-0.033
-0.031
-0.029
-0.028
-0.027
-0.026
-0.025
-0.296
-0.565
-0.152
2.627
13.483
52.447
147.515
748.206
3481.090
2117.022
257.413
17.151
1.017
-0.247
-0.311
-0.280
-0.247
-0.216
-0.188
-0.170
-0.159
-0.154
-0.150
-0.145
-0.137
-0.127
-0.116
-0.102
-0.088
-0.077
-0.068
-0.059
-0.053
-0.048
-0.044
-0.040
-0.038
-0.035
-0.034
-0.031
-0.030
-0.449
-0.667
-0.537
0.916
9.531
52.444
372.104
15002.214
100030.336
100011.469
3050.190
75.739
5.150
0.532
-0.204
-0.310
-0.290
-0.265
-0.245
-0.231
-0.225
-0.223
-0.220
-0.212
-0.198
-0.186
-0.172
-0.153
-0.133
-0.113
-0.096
-0.083
-0.073
-0.064
-0.058
-0.053
-0.048
-0.044
-0.042
-0.039
-0.038
-0.673
-0.775
[truncated: 90,522 more chars]
