# Supplementary material for: Networked salt-bridges mediate magnesium-dependent conformational dynamics and functional regulation in type IA topoisomerases
Source: Nat Commun. 2026 Apr 30;17:5907. doi: 10.1038/s41467-026-72556-9 (PMC13338365; doi:10.1038/s41467-026-72556-9)
Supplement: Supplementary file 6 — Source Data 3 [file 41467_2026_72556_MOESM6_ESM.zip › source data supplementary fig 7BC/t3_TOPRIM/mg2_t4/wt.W.map]

GRID_PARAMETER_FILE C:/Users/seoly/Documents/autodocktools/hydrated_docking/wt/wt_t4_dxd.gpf
GRID_DATA_FILE wt.maps.fld
MACROMOLECULE wt.pdbqt
SPACING 0.375
NELEMENTS 40 40 40
CENTER 0.553 -10.833 0.727
16.692
0.683
-0.404
-0.381
-0.303
2.135
94.683
4809.473
19411.896
769.604
15.523
0.062
-0.468
-0.489
-0.276
6.706
21.576
3.608
-0.285
-0.375
-0.273
-0.011
0.265
0.018
-0.229
-0.269
-0.053
1.985
11.034
13.700
3.841
0.269
-0.177
-0.200
-0.205
-0.195
-0.186
-0.184
-0.179
-0.187
-0.214
113.061
5.551
-0.382
-0.422
-0.348
1.682
58.738
2167.029
6720.724
391.455
12.943
0.130
-0.460
-0.488
-0.055
6.520
15.077
4.615
-0.116
-0.436
-0.385
-0.333
-0.273
-0.275
-0.279
-0.271
-0.245
-0.020
0.610
0.710
0.179
-0.150
-0.197
-0.206
-0.207
-0.196
-0.179
-0.018
0.437
0.636
0.153
101.025
5.842
-0.429
-0.465
-0.418
0.152
7.914
74.836
124.519
33.970
4.236
-0.132
-0.439
-0.533
-0.367
1.139
2.809
1.018
-0.446
-0.519
-0.451
-0.375
-0.297
-0.271
-0.273
-0.267
-0.258
-0.238
-0.194
-0.180
-0.191
-0.203
-0.208
-0.213
-0.206
-0.193
0.066
3.127
21.210
33.112
8.908
17.120
0.872
-0.592
-0.545
-0.492
-0.369
0.153
2.026
6.233
35.831
21.796
0.747
-0.424
-0.442
-0.625
-0.568
-0.498
-0.651
-0.663
-0.597
-0.530
-0.380
-0.292
-0.263
-0.254
-0.249
-0.238
-0.227
-0.216
-0.210
-0.202
-0.204
-0.215
-0.215
-0.211
-0.166
1.310
37.097
886.757
2166.708
199.879
13.280
1.514
-0.673
-0.727
-0.719
-0.563
-0.424
-0.230
13.516
141.751
113.056
5.182
-0.409
-0.429
-0.646
-0.692
-0.762
-0.774
-0.730
-0.662
-0.499
-0.354
-0.287
-0.253
-0.236
-0.228
-0.226
-0.222
-0.215
-0.207
-0.204
-0.204
-0.211
-0.216
-0.218
-0.144
2.784
136.935
11287.207
62122.203
1186.147
1060.938
37.737
-0.175
-0.846
-0.811
-0.757
-0.613
-0.432
4.064
52.354
33.897
1.870
-0.401
-0.443
-0.393
-0.726
-0.769
-0.754
-0.707
-0.575
-0.416
-0.322
-0.275
-0.245
-0.228
-0.220
-0.216
-0.212
-0.208
-0.203
-0.199
-0.197
-0.209
-0.226
-0.237
-0.194
1.610
58.840
1858.510
5678.073
344.305
3287.580
67.474
0.419
-0.609
-0.778
-0.745
-0.688
-0.582
-0.054
2.003
2.009
-0.020
-0.491
-0.483
-0.398
-0.358
-0.417
-0.167
-0.235
-0.383
-0.370
-0.306
-0.269
-0.243
-0.228
-0.218
-0.214
-0.212
-0.211
-0.205
-0.202
-0.200
-0.202
-0.237
-0.253
-0.240
0.148
5.243
41.804
81.935
244.529
58.797
12.738
24.116
20.674
3.234
-0.585
-0.674
-0.657
-0.558
-0.426
-0.389
-0.415
-0.409
-0.401
-0.341
-0.009
0.584
1.112
0.493
-0.152
-0.314
-0.292
-0.262
-0.241
-0.231
-0.224
-0.223
-0.226
-0.232
-0.231
-0.230
-0.220
-0.208
-0.238
-0.255
-0.251
-0.224
0.107
1.689
25.472
2963.027
6.653
223.281
909.257
564.172
77.603
2.045
-0.668
-0.548
-0.504
-0.413
-0.385
-0.414
-0.413
-0.319
1.378
11.856
15.737
3.779
0.696
-0.145
-0.305
-0.298
-0.265
-0.244
-0.235
-0.233
-0.238
-0.254
-0.277
-0.292
-0.288
-0.262
-0.226
-0.212
-0.247
-0.254
-0.259
-0.255
0.242
17.157
1186.221
82.317
2155.585
18556.088
9173.073
635.032
10.079
-0.552
-0.683
-0.543
-0.461
-0.396
-0.429
-0.429
0.229
27.711
1175.931
1963.694
60.853
1.395
-0.237
-0.303
-0.294
-0.266
-0.245
-0.238
-0.243
-0.257
-0.293
-0.339
-0.376
-0.360
-0.294
-0.241
-0.214
-0.235
-0.262
-0.274
-0.281
-0.101
3.325
53.608
126.520
3597.615
38873.863
18556.098
909.224
10.691
-0.532
-0.626
-0.578
-0.557
-0.540
-0.452
-0.341
14.699
262.238
30132.205
94208.508
283.416
2.725
-0.265
-0.295
-0.288
-0.261
-0.241
-0.237
-0.244
-0.264
-0.321
-0.402
-0.443
-0.377
-0.298
-0.241
-0.221
-0.233
-0.267
-0.296
-0.307
-0.246
0.417
2.714
16.926
715.743
4099.587
2446.816
250.100
0.718
-0.496
-0.612
-0.618
-0.622
-0.433
-0.421
5.167
446.586
3185.069
3291.151
1705.830
54.691
0.916
-0.281
-0.288
-0.281
-0.249
-0.232
-0.236
-0.238
-0.267
-0.328
-0.419
-0.438
-0.373
-0.308
-0.256
-0.233
-0.248
-0.279
-0.312
-0.326
-0.314
-0.209
-0.038
0.069
18.034
143.146
101.431
3.242
-0.335
-0.418
-0.527
-0.625
-0.424
-0.436
-0.385
26.707
1310.097
13945.545
12122.249
920.979
13.010
-0.161
-0.291
-0.282
-0.263
-0.238
-0.244
-0.249
-0.268
-0.280
-0.401
-0.542
-0.494
-0.428
-0.063
0.145
-0.160
-0.253
-0.282
-0.316
-0.339
-0.346
-0.337
-0.265
-0.123
0.289
0.525
0.004
-0.068
0.020
-0.134
-0.340
-0.317
-0.338
-0.456
-0.372
10.867
635.032
4675.119
3597.793
446.256
3.295
-0.285
-0.279
-0.273
-0.256
-0.273
-0.297
-0.314
-0.329
-0.372
-0.577
-0.596
-0.554
2.122
28.827
158.742
126.641
6.730
-0.267
-0.321
-0.346
-0.358
-0.368
-0.294
-0.264
-0.244
-0.204
-0.031
1.193
3.462
3.213
0.885
-0.101
-0.326
-0.355
-0.487
0.994
47.111
250.151
223.135
21.265
-0.187
-0.262
-0.263
-0.263
-0.316
-0.387
-0.462
-0.493
-0.500
-0.558
-0.698
-0.648
0.284
43.216
1026.336
7997.868
6101.168
564.439
4.454
-0.223
-0.336
-0.357
-0.380
-0.358
-0.313
-0.307
-0.240
1.203
21.603
155.786
155.784
21.669
1.152
-0.244
-0.338
-0.339
-0.459
0.512
2.480
1.318
-0.140
-0.247
-0.236
-0.240
-0.284
-0.446
-0.551
-0.582
-0.598
-0.628
-0.741
-0.801
-0.699
2.986
199.192
10534.069
99999.773
100000.055
4100.904
84.470
0.516
-0.186
-0.309
-0.366
-0.385
-0.308
-0.296
-0.055
8.008
441.005
34243.102
34243.215
385.413
7.275
-0.080
-0.314
-0.302
-0.292
-0.268
-0.398
-0.336
-0.275
-0.230
-0.212
-0.239
-0.400
-0.502
-0.554
-0.596
-0.618
-0.633
-0.721
-0.842
-0.739
2.652
199.179
10534.058
99999.781
100000.297
4103.162
71.557
3.226
2.827
1.046
-0.129
-0.393
-0.286
-0.281
0.041
13.671
1375.010
99999.797
99999.820
1375.033
12.253
-0.002
-0.271
-0.213
-0.253
-0.270
-0.243
-0.331
-0.272
-0.226
-0.203
-0.279
-0.415
-0.474
-0.540
-0.548
-0.462
-0.585
-0.654
-0.748
-0.746
0.058
31.050
909.349
6981.412
5338.117
503.613
13.245
66.865
176.006
41.474
2.955
-0.247
-0.254
-0.249
-0.070
5.253
199.908
6717.219
5677.309
175.932
4.629
-0.200
-0.358
-0.317
-0.331
-0.303
-0.267
-0.237
-0.230
-0.188
-0.190
-0.274
-0.361
-0.421
-0.455
0.206
1.061
0.060
-0.535
-0.615
-0.769
-0.630
0.725
17.410
126.646
113.236
7.213
66.592
4083.550
34242.973
1374.956
26.307
0.331
-0.221
-0.213
-0.184
0.488
8.046
46.644
46.612
7.932
0.320
-0.383
-0.428
-0.427
-0.393
-0.347
-0.303
-0.241
-0.167
-0.142
-0.159
-0.231
-0.294
-0.347
-0.312
0.811
2.088
0.588
-0.379
-0.437
-0.567
-0.593
-0.482
-0.332
-0.226
-0.145
2.352
137.319
23386.082
99999.977
6717.186
46.504
0.707
-0.194
-0.185
-0.180
-0.139
0.167
0.835
0.810
0.067
-0.354
-0.453
-0.474
-0.468
-0.436
-0.393
-0.318
-0.202
-0.138
-0.119
-0.125
-0.173
-0.227
-0.266
-0.290
0.069
0.418
-0.014
-0.313
-0.357
-0.406
-0.495
-0.435
-0.372
-0.313
-0.209
0.994
33.411
1024.974
4809.572
505.487
15.180
0.145
-0.169
-0.165
-0.158
-0.154
-0.152
-0.141
-0.156
-0.206
-0.282
-0.384
-0.460
-0.469
-0.427
-0.331
-0.218
-0.144
-0.106
-0.093
-0.095
-0.121
-0.167
-0.193
-0.221
-0.235
-0.221
-0.259
1.773
10.961
14.553
3.102
-0.227
-0.355
-0.309
-0.251
-0.001
2.597
21.301
41.617
13.695
1.246
-0.228
-0.152
-0.143
-0.140
-0.134
-0.134
-0.134
-0.139
-0.155
-0.186
-0.228
-0.258
-0.261
-0.237
-0.182
-0.133
-0.101
-0.082
-0.076
-0.075
-0.086
-0.113
-0.137
-0.157
-0.173
-0.238
1.643
64.217
446.225
501.683
113.266
4.198
-0.281
-0.277
-0.244
-0.185
-0.042
0.451
0.740
0.261
-0.157
-0.276
-0.141
-0.128
-0.119
-0.115
-0.115
-0.116
-0.115
-0.119
-0.122
-0.131
-0.135
-0.136
-0.123
-0.103
-0.083
-0.073
-0.067
-0.063
-0.066
-0.070
-0.081
-0.099
-0.118
-0.158
-0.149
9.199
564.368
6101.263
7997.971
909.457
31.284
-0.011
-0.236
-0.218
-0.182
-0.172
-0.166
-0.170
-0.192
-0.216
-0.238
-0.147
-0.120
-0.105
-0.097
-0.093
-0.091
-0.087
-0.086
-0.085
-0.082
-0.082
-0.079
-0.075
-0.069
-0.061
-0.056
-0.054
-0.056
-0.059
-0.061
-0.066
-0.079
-0.104
-0.128
-0.119
12.059
806.400
10534.157
13944.278
1482.145
39.330
0.002
-0.185
-0.182
-0.171
-0.167
-0.170
-0.182
-0.193
-0.202
-0.217
-0.183
-0.131
-0.100
-0.085
-0.076
-0.072
-0.069
-0.066
-0.060
-0.058
-0.058
-0.059
-0.057
-0.055
-0.051
-0.049
-0.050
-0.049
-0.053
-0.056
-0.061
-0.069
-0.083
-0.103
-0.120
1.511
223.309
1677.903
2155.833
353.607
5.867
-0.123
-0.144
-0.142
-0.142
-0.153
-0.160
-0.170
-0.184
-0.196
-0.211
-0.237
-0.149
-0.100
-0.079
-0.067
-0.062
-0.056
-0.052
-0.051
-0.052
-0.050
-0.048
-0.047
-0.046
-0.045
-0.044
-0.045
-0.045
-0.047
-0.052
-0.053
-0.061
-0.072
-0.085
-0.100
-0.090
2.873
65.874
82.239
7.314
-0.045
-0.125
-0.121
-0.118
-0.123
-0.131
-0.138
-0.149
-0.169
-0.191
-0.212
-0.295
-0.167
-0.100
-0.074
-0.061
-0.053
-0.049
-0.046
-0.044
-0.045
-0.044
-0.044
-0.041
-0.041
-0.041
-0.042
-0.042
-0.043
-0.045
-0.049
-0.052
-0.058
-0.064
-0.075
-0.090
-0.095
-0.096
-0.076
-0.073
-0.107
-0.115
-0.118
-0.114
-0.115
-0.118
-0.126
-0.131
-0.142
-0.165
-0.193
-0.211
-0.321
-0.173
-0.100
-0.072
-0.057
-0.048
-0.044
-0.042
-0.040
-0.039
-0.041
-0.041
-0.040
-0.040
-0.041
-0.039
-0.038
-0.042
-0.044
-0.047
-0.050
-0.055
-0.060
-0.068
-0.077
-0.088
-0.094
-0.097
-0.105
-0.115
-0.129
-0.135
-0.140
-0.135
-0.126
-0.128
-0.130
-0.144
-0.168
-0.193
-0.214
-0.297
-0.157
-0.096
-0.068
-0.055
-0.048
-0.039
-0.041
-0.041
-0.041
-0.039
-0.038
-0.036
-0.038
-0.039
-0.039
-0.039
-0.041
-0.043
-0.046
-0.048
-0.052
-0.056
-0.063
-0.068
-0.078
-0.089
-0.105
-0.126
-0.148
-0.170
-0.183
-0.190
-0.164
-0.145
-0.132
-0.135
-0.146
-0.173
-0.198
-0.220
-0.240
-0.135
-0.086
-0.065
-0.052
-0.044
-0.041
-0.041
-0.039
-0.039
-0.038
-0.036
-0.036
-0.036
-0.038
-0.039
-0.041
-0.042
-0.044
-0.045
-0.047
-0.052
-0.055
-0.057
-0.066
-0.077
-0.098
-0.129
-0.167
-0.202
-0.230
-0.243
-0.225
-0.181
-0.154
-0.134
-0.136
-0.154
-0.181
-0.201
-0.221
-0.181
-0.115
-0.077
-0.060
-0.052
-0.045
-0.042
-0.041
-0.038
-0.039
-0.036
-0.037
-0.036
-0.038
-0.039
-0.040
-0.041
-0.043
-0.043
-0.045
-0.050
-0.053
-0.055
-0.060
-0.070
-0.089
-0.125
-0.173
-0.218
-0.260
-0.288
-0.266
-0.216
-0.181
-0.157
-0.151
-0.147
-0.157
-0.186
-0.201
-0.218
-0.144
-0.099
-0.073
-0.059
-0.050
-0.045
-0.042
-0.039
-0.037
-0.036
-0.037
-0.037
-0.038
-0.040
-0.040
-0.042
-0.043
-0.044
-0.046
-0.049
-0.055
-0.055
-0.058
-0.064
-0.073
-0.090
-0.123
-0.170
-0.219
-0.250
-0.249
-0.222
-0.189
-0.169
-0.167
-0.171
-0.159
-0.163
-0.182
-0.200
-0.213
-0.124
-0.091
-0.070
-0.056
-0.049
-0.042
-0.039
-0.038
-0.037
-0.037
-0.038
-0.038
-0.038
-0.040
-0.041
-0.045
-0.047
-0.050
-0.053
-0.056
-0.059
-0.061
-0.065
-0.069
-0.077
-0.088
-0.110
-0.138
-0.165
-0.183
-0.190
-0.178
-0.170
-0.166
-0.176
-0.186
-0.168
-0.167
-0.183
-0.200
-0.211
-0.114
-0.084
-0.065
-0.054
-0.047
-0.043
-0.040
-0.038
-0.041
-0.039
-0.038
-0.041
-0.042
-0.043
-0.045
-0.051
-0.053
-0.058
-0.060
-0.064
-0.066
-0.071
-0.073
-0.074
-0.080
-0.087
-0.100
-0.115
-0.131
-0.143
-0.150
-0.153
-0.152
-0.160
-0.181
-0.197
-0.180
-0.173
-0.187
-0.203
-0.219
-0.102
-0.077
-0.062
-0.052
-0.047
-0.043
-0.039
-0.040
-0.042
-0.038
-0.041
-0.044
-0.045
-0.049
-0.052
-0.059
-0.063
-0.067
-0.072
-0.078
-0.080
-0.084
-0.086
-0.089
-0.090
-0.090
-0.096
-0.107
-0.116
-0.126
-0.135
-0.138
-0.143
-0.155
-0.178
-0.203
-0.196
-0.187
-0.201
-0.215
-0.231
-0.089
-0.070
-0.056
-0.050
-0.044
-0.043
-0.041
-0.042
-0.043
-0.042
-0.044
-0.046
-0.049
-0.054
-0.059
-0.068
-0.074
-0.082
-0.091
-0.103
-0.109
-0.112
-0.110
-0.107
-0.102
-0.100
-0.099
-0.108
-0.114
-0.120
-0.125
-0.130
-0.140
-0.152
-0.174
-0.199
-0.208
-0.196
-0.207
-0.224
-0.243
-0.076
-0.062
-0.053
-0.049
-0.044
-0.044
-0.044
-0.044
-0.045
-0.046
-0.047
-0.051
-0.055
-0.061
-0.070
-0.079
-0.091
-0.108
-0.127
-0.141
-0.144
-0.146
-0.142
-0.139
-0.127
-0.118
-0.114
-0.112
-0.115
-0.117
-0.124
-0.131
-0.139
-0.153
-0.173
-0.193
-0.203
-0.203
-0.206
-0.223
-0.260
-0.068
-0.057
-0.051
-0.048
-0.046
-0.045
-0.046
-0.046
-0.046
-0.048
-0.051
-0.056
-0.062
-0.072
-0.086
-0.099
-0.122
-0.148
-0.163
-0.171
-0.175
-0.176
-0.173
-0.165
-0.155
-0.141
-0.126
-0.122
-0.120
-0.122
-0.125
-0.133
-0.144
-0.158
-0.176
-0.185
-0.194
-0.114
0.210
0.452
0.093
-0.062
-0.054
-0.048
-0.047
-0.047
-0.044
-0.045
-0.046
-0.048
-0.052
-0.056
-0.059
-0.072
-0.086
-0.104
-0.128
-0.156
-0.177
-0.185
-0.187
-0.073
0.045
-0.116
-0.192
-0.180
-0.171
-0.147
-0.134
-0.129
-0.131
-0.133
-0.139
-0.149
-0.165
-0.175
-0.185
-0.092
1.309
11.054
23.638
10.956
-0.057
-0.051
-0.049
-0.047
-0.045
-0.046
-0.047
-0.048
-0.051
-0.055
-0.060
-0.069
-0.081
-0.101
-0.126
-0.155
-0.183
-0.193
-0.172
0.185
3.983
9.833
2.305
-0.086
-0.208
-0.194
-0.170
-0.148
-0.141
-0.140
-0.140
-0.146
-0.156
-0.172
-0.180
-0.177
0.435
15.279
336.902
1597.086
295.089
-0.314
-0.532
-0.483
-0.434
-0.261
4.650
336.974
99999.914
99999.734
4809.311
36.904
0.303
-0.479
-0.490
-0.465
-0.432
-0.411
-0.418
-0.409
-0.382
-0.348
-0.301
-0.275
-0.279
-0.280
-0.268
-0.246
-0.090
0.291
0.415
0.058
-0.157
-0.188
-0.191
-0.194
-0.181
-0.176
-0.175
-0.165
-0.168
-0.204
0.772
-0.545
-0.541
-0.485
-0.315
3.332
199.822
28255.707
99999.922
2166.783
23.549
0.198
-0.458
-0.501
-0.502
-0.440
-0.411
-0.457
-0.458
-0.427
-0.385
-0.315
-0.283
-0.271
-0.270
-0.265
-0.256
-0.223
-0.165
-0.137
-0.170
-0.188
-0.188
-0.196
-0.193
-0.179
-0.156
0.079
0.841
1.173
0.351
0.736
-0.589
-0.592
-0.527
-0.411
0.490
16.978
227.606
441.628
74.959
3.820
-0.228
-0.427
-0.482
-0.441
-0.416
-0.490
-0.539
-0.522
-0.496
-0.436
-0.330
-0.275
-0.258
-0.257
-0.255
-0.238
-0.223
-0.212
-0.201
-0.195
-0.189
-0.192
-0.197
-0.188
-0.174
0.172
5.301
37.111
66.202
17.010
-0.108
-0.631
-0.650
-0.586
-0.466
-0.305
0.682
4.660
6.770
2.543
0.098
-0.361
-0.381
-0.150
0.337
0.315
-0.306
-0.581
-0.593
-0.558
-0.438
-0.335
-0.276
-0.252
-0.240
-0.234
-0.225
-0.215
-0.207
-0.199
-0.192
-0.190
-0.192
-0.193
-0.188
-0.119
2.053
84.021
3474.280
13486.885
580.389
37.694
3.896
-0.610
-0.709
-0.618
-0.495
-0.338
-0.011
0.240
0.021
-0.211
-0.236
-0.246
0.419
2.354
2.322
0.155
-0.563
-0.638
-0.530
-0.396
-0.313
-0.271
-0.243
-0.228
-0.220
-0.215
-0.211
-0.207
-0.200
-0.192
-0.186
-0.187
-0.188
-0.188
-0.066
4.760
336.929
99999.805
99999.820
5677.544
22413.824
143.495
0.488
-0.845
-0.812
-0.709
-0.530
-0.377
-0.295
-0.289
-0.129
0.058
-0.084
0.450
2.304
2.377
0.592
0.303
0.015
-0.319
-0.352
-0.298
-0.266
-0.245
-0.227
-0.219
-0.213
-0.211
-0.207
-0.198
-0.189
-0.184
-0.185
-0.188
-0.193
-0.121
2.806
136.943
9470.681
50769.164
1191.962
99999.828
318.580
1.186
-0.786
-0.776
-0.739
-0.681
-0.487
-0.387
-0.204
0.900
0.637
-0.177
-0.089
0.492
1.085
4.370
9.804
5.706
0.786
-0.263
-0.294
-0.267
-0.253
-0.235
-0.228
-0.225
-0.228
-0.230
-0.227
-0.219
-0.204
-0.191
-0.190
-0.201
-0.193
0.359
9.935
94.958
182.055
188.450
231.509
16.723
1.325
0.639
-0.552
-0.693
-0.609
-0.552
-0.352
6.618
52.191
26.555
0.504
-0.346
-0.131
1.776
19.148
58.783
29.459
3.332
-0.092
-0.287
-0.270
-0.259
-0.247
-0.240
-0.248
-0.269
-0.295
-0.311
-0.295
-0.250
-0.211
-0.195
-0.208
-0.221
-0.185
0.286
2.310
21.685
1598.210
2.190
6.246
28.799
21.448
3.330
-0.486
-0.627
-0.559
0.011
22.134
126.487
81.751
2.415
-0.286
1.584
14.627
35.629
61.629
29.647
3.345
-0.083
-0.296
-0.277
-0.268
-0.258
-0.258
-0.283
-0.339
-0.415
-0.439
-0.357
-0.278
-0.222
-0.199
-0.212
-0.236
-0.250
-0.240
0.180
13.721
768.665
0.626
46.665
223.094
158.632
15.368
0.005
-0.605
-0.573
-0.033
6.802
31.226
15.907
0.450
0.620
35.398
1653.522
2799.829
78.443
7.235
0.739
-0.224
-0.302
-0.284
-0.272
-0.258
-0.265
-0.313
-0.432
-0.552
-0.487
-0.389
-0.296
-0.229
-0.206
-0.224
-0.255
-0.274
-0.275
-0.166
2.189
37.022
0.353
82.040
314.774
223.079
17.071
-0.145
-0.594
-0.598
-0.525
0.662
2.187
1.095
1.855
224.526
1428.827
59978.180
100178.125
330.271
3.469
-0.125
-0.289
-0.297
-0.282
-0.264
-0.252
-0.273
-0.347
-0.509
-0.581
-0.510
-0.409
-0.311
-0.241
-0.220
-0.239
-0.265
-0.293
-0.301
-0.298
-0.087
1.219
-0.284
8.406
81.803
52.210
1.515
-0.435
-0.589
-0.631
-0.511
-0.335
-0.439
-0.328
126.499
5338.420
100030.945
100788.930
5559.631
125.421
1.069
-0.266
-0.284
-0.284
-0.268
-0.247
-0.245
-0.271
-0.356
-0.535
-0.573
-0.505
-0.411
-0.313
-0.252
-0.229
-0.247
-0.268
-0.300
-0.313
-0.314
-0.309
-0.268
-0.358
-0.255
0.353
0.078
-0.347
-0.381
-0.425
-0.485
0.293
1.820
0.511
0.417
314.746
33427.563
100001.156
100011.344
16087.871
201.690
-0.081
-0.276
-0.272
-0.261
-0.246
-0.241
-0.247
-0.264
-0.335
-0.495
-0.544
-0.446
-0.365
0.105
0.377
-0.037
-0.240
-0.264
-0.292
-0.320
-0.330
-0.328
-0.331
-0.339
-0.329
-0.315
-0.323
-0.297
-0.009
0.759
0.971
1.119
2.811
0.573
0.566
158.597
9173.077
99999.727
99999.906
5338.046
101.155
-0.251
-0.262
-0.250
-0.235
-0.237
-0.259
-0.270
-0.302
-0.337
-0.529
-0.528
-0.455
3.434
84.808
353.504
314.903
33.443
-0.063
-0.248
-0.315
-0.340
-0.357
-0.362
-0.325
-0.316
-0.309
-0.256
0.330
2.888
9.278
10.333
2.993
0.601
-0.307
-0.339
12.755
396.943
2446.715
2155.686
280.615
1.988
-0.242
-0.234
-0.225
-0.230
-0.287
-0.334
-0.360
-0.386
-0.450
-0.595
-0.571
1.181
101.185
3160.819
45280.219
28789.723
1485.257
26.366
1.062
-0.203
-0.325
-0.345
-0.364
-0.310
-0.307
-0.274
0.408
8.243
49.874
58.722
31.853
6.409
0.357
-0.291
-0.581
0.040
7.724
29.885
21.420
1.965
-0.208
-0.215
-0.205
-0.215
-0.302
-0.409
-0.508
-0.557
-0.560
-0.595
-0.655
-0.592
5.688
501.629
61741.586
99999.930
100004.891
18634.701
356.768
18.792
0.550
-0.265
-0.328
-0.359
-0.294
-0.299
-0.177
3.048
94.878
1598.908
1605.318
104.857
6.051
0.209
-0.287
-0.301
-0.582
-0.499
-0.259
-0.233
-0.296
-0.239
-0.203
-0.196
-0.274
-0.410
-0.562
-0.604
-0.627
-0.651
-0.734
-0.723
-0.595
5.075
501.622
61741.582
100000.094
100011.422
18885.150
1043.660
61.831
4.703
1.242
-0.073
-0.369
-0.270
-0.273
-0.093
5.231
227.340
7966.650
7967.539
201.371
5.764
-0.053
-0.305
-0.311
-0.292
-0.502
-0.440
-0.371
-0.301
-0.243
-0.196
-0.194
-0.316
-0.481
-0.540
-0.585
-0.605
-0.613
-0.663
-0.769
-0.608
0.573
85.506
2779.658
38874.074
24836.232
1542.418
142.440
89.331
176.651
46.572
3.328
-0.217
-0.239
-0.239
-0.149
2.240
52.356
580.427
580.479
46.689
1.966
-0.238
-0.328
-0.329
-0.311
-0.278
-0.244
-0.339
-0.263
-0.194
-0.161
-0.200
-0.327
-0.435
-0.492
-0.538
-0.556
-0.550
-0.556
-0.618
-0.678
-0.500
1.261
66.614
314.908
250.622
25.436
69.493
4810.368
41628.004
1597.040
26.310
0.324
-0.213
-0.212
-0.200
0.141
3.464
15.284
15.274
3.425
0.044
-0.353
-0.376
-0.375
-0.344
-0.307
-0.232
-0.162
-0.153
-0.130
-0.130
-0.173
-0.287
-0.367
-0.417
-0.455
-0.475
-0.462
-0.443
-0.542
-0.596
-0.587
-0.475
-0.286
-0.062
-0.006
2.567
155.238
34242.934
99999.766
7966.229
52.192
0.651
-0.191
-0.190
-0.183
-0.165
0.007
0.336
0.330
-0.041
-0.247
-0.332
-0.384
-0.386
-0.344
-0.270
-0.185
-0.130
-0.104
-0.096
-0.101
-0.135
-0.217
-0.291
-0.329
-0.359
-0.369
-0.358
-0.447
-0.512
-0.558
-0.538
-0.467
-0.415
-0.307
-0.197
1.046
37.106
1185.943
5677.319
580.325
15.080
0.042
-0.169
-0.173
-0.163
-0.156
-0.157
-0.152
-0.156
-0.177
-0.203
-0.237
-0.265
-0.264
-0.232
-0.183
-0.132
-0.102
-0.085
-0.081
-0.081
-0.100
-0.148
-0.218
-0.245
-0.265
-0.272
-0.378
-0.368
0.331
0.476
-0.321
-0.461
-0.409
-0.354
-0.243
-0.007
2.818
21.218
41.573
15.229
1.317
-0.378
-0.158
-0.153
-0.147
-0.138
-0.134
-0.133
-0.134
-0.138
-0.149
-0.159
-0.162
-0.157
-0.143
-0.115
-0.092
-0.076
-0.070
-0.067
-0.068
-0.076
-0.098
-0.137
-0.175
-0.221
-0.281
-0.274
2.819
15.848
18.433
4.769
-0.144
-0.372
-0.333
-0.255
-0.182
-0.037
0.452
0.837
0.298
-0.186
-0.344
-0.159
-0.140
-0.124
-0.120
-0.116
-0.115
-0.113
-0.110
-0.108
-0.106
-0.101
-0.097
-0.088
-0.076
-0.065
-0.059
-0.059
-0.059
-0.060
-0.066
-0.073
-0.087
-0.128
-0.187
-0.242
0.304
15.700
89.644
113.295
25.056
1.127
-0.319
-0.278
-0.241
-0.182
-0.168
-0.161
-0.166
-0.193
-0.224
-0.258
-0.191
-0.145
-0.115
-0.098
-0.093
-0.089
-0.085
-0.082
-0.079
-0.072
-0.070
-0.065
-0.063
-0.059
-0.055
-0.053
-0.051
-0.052
-0.056
-0.058
-0.060
-0.070
-0.106
-0.148
-0.192
0.329
16.342
141.898
158.859
30.937
1.328
-0.248
-0.219
-0.197
-0.165
-0.159
-0.163
-0.175
-0.189
-0.208
-0.228
-0.251
-0.169
-0.117
-0.091
-0.078
-0.074
-0.070
-0.066
-0.060
-0.055
-0.055
-0.052
-0.052
-0.052
-0.049
-0.047
-0.046
-0.048
-0.050
-0.052
-0.053
-0.062
-0.082
-0.112
-0.140
-0.066
3.434
29.755
35.720
6.055
0.102
-0.185
-0.167
-0.151
-0.139
-0.151
-0.153
-0.164
-0.186
-0.204
-0.217
-0.312
-0.211
-0.122
-0.088
-0.071
-0.062
-0.058
-0.054
-0.051
-0.048
-0.048
-0.046
-0.044
-0.045
-0.044
-0.042
-0.044
-0.044
-0.043
-0.046
-0.050
-0.054
-0.064
-0.083
-0.101
-0.120
-0.034
0.527
0.675
0.047
-0.144
-0.136
-0.130
-0.121
-0.131
-0.141
-0.143
-0.151
-0.176
-0.195
-0.207
-0.379
-0.251
-0.130
-0.086
-0.066
-0.054
-0.050
-0.047
-0.045
-0.044
-0.042
-0.042
-0.041
-0.041
-0.040
-0.038
-0.041
-0.043
-0.043
-0.047
-0.049
-0.051
-0.056
-0.065
-0.077
-0.087
-0.097
-0.103
-0.108
-0.112
-0.109
-0.109
-0.108
-0.109
-0.132
-0.146
-0.139
-0.148
-0.177
-0.193
-0.208
-0.437
-0.258
-0.130
-0.081
-0.063
-0.051
-0.045
-0.042
-0.042
-0.040
-0.039
-0.038
-0.039
-0.038
-0.038
-0.038
-0.038
-0.040
-0.044
-0.044
-0.048
-0.051
-0.054
-0.058
-0.064
-0.070
-0.078
-0.082
-0.089
-0.092
-0.098
-0.107
-0.114
-0.122
-0.139
-0.152
-0.147
-0.154
-0.182
-0.196
-0.216
-0.459
-0.230
-0.119
-0.078
-0.060
-0.049
-0.044
-0.043
-0.040
-0.041
-0.038
-0.039
-0.038
-0.037
-0.038
-0.040
-0.039
-0.040
-0.043
-0.045
-0.046
-0.050
-0.054
-0.055
-0.059
-0.064
-0.069
-0.078
-0.092
-0.107
-0.120
-0.130
-0.129
-0.132
-0.140
-0.154
-0.156
-0.159
-0.187
-0.206
-0.201
-0.367
-0.184
-0.103
-0.071
-0.056
-0.049
-0.044
-0.042
-0.039
-0.040
-0.038
-0.037
-0.038
-0.036
-0.038
-0.040
-0.039
-0.042
-0.045
-0.045
-0.046
-0.051
-0.053
-0.053
-0.057
-0.062
-0.074
-0.092
-0.120
-0.141
-0.154
-0.153
-0.140
-0.141
-0.131
-0.143
-0.145
-0.161
-0.189
-0.206
-0.190
-0.252
-0.144
-0.090
-0.067
-0.056
-0.049
-0.043
-0.041
-0.040
-0.037
-0.038
-0.038
-0.037
-0.037
-0.039
-0.039
-0.040
-0.043
-0.043
-0.044
-0.049
-0.053
-0.055
-0.056
-0.060
-0.068
-0.083
-0.105
-0.131
-0.153
-0.160
-0.153
-0.144
-0.141
-0.160
-0.178
-0.162
-0.166
-0.186
-0.200
-0.182
-0.181
-0.116
-0.082
-0.065
-0.055
-0.049
-0.044
-0.041
-0.041
-0.037
-0.039
-0.038
-0.039
-0.038
-0.040
-0.041
-0.042
-0.045
-0.048
-0.049
-0.052
-0.056
-0.057
-0.060
-0.064
-0.071
-0.086
-0.101
-0.122
-0.136
-0.142
-0.143
-0.144
-0.158
-0.200
-0.207
-0.179
-0.170
-0.181
-0.169
0.041
-0.147
-0.103
-0.078
-0.063
-0.054
-0.046
-0.042
-0.041
-0.041
-0.037
-0.039
-0.039
-0.039
-0.040
-0.043
-0.045
-0.048
-0.051
-0.053
-0.054
-0.057
-0.061
-0.064
-0.066
-0.068
-0.074
-0.085
-0.097
-0.109
-0.115
-0.123
-0.130
-0.139
-0.171
-0.232
-0.226
-0.198
-0.169
-0.099
0.243
0.482
-0.128
-0.094
-0.072
-0.058
-0.052
-0.046
-0.042
-0.042
-0.041
-0.041
-0.040
-0.042
-0.041
-0.043
-0.046
-0.050
-0.055
-0.058
-0.061
-0.062
-0.066
-0.070
-0.071
-0.072
-0.074
-0.077
-0.082
-0.090
-0.100
-0.105
-0.113
-0.122
-0.137
-0.174
-0.245
-0.245
-0.213
-0.174
-0.101
0.339
0.331
-0.118
-0.085
-0.067
-0.058
-0.050
-0.047
-0.044
-0.041
-0.043
-0.043
-0.041
-0.043
-0.044
-0.049
-0.053
-0.060
-0.063
-0.066
-0.071
-0.076
-0.080
-0.084
-0.083
-0.086
-0.081
-0.083
-0.086
-0.093
-0.098
-0.104
-0.108
-0.120
-0.134
-0.172
-0.239
-0.260
-0.226
-0.202
-0.192
-0.179
0.134
-0.101
-0.077
-0.062
-0.054
-0.049
-0.046
-0.044
-0.042
-0.044
-0.045
-0.046
-0.047
-0.050
-0.056
-0.062
-0.066
-0.072
-0.081
-0.091
-0.101
-0.108
-0.111
-0.108
-0.102
-0.098
-0.094
-0.096
-0.096
-0.104
-0.106
-0.110
-0.116
-0.134
-0.161
-0.212
-0.267
-0.240
-0.213
-0.204
-0.220
-0.158
-0.089
-0.070
-0.059
-0.054
-0.049
-0.047
-0.045
-0.045
-0.046
-0.048
-0.049
-0.052
-0.057
-0.063
-0.070
-0.080
-0.089
-0.105
-0.124
-0.133
-0.136
-0.137
-0.134
-0.130
-0.121
-0.111
-0.108
-0.106
-0.108
-0.110
-0.114
-0.121
-0.135
-0.158
-0.194
-0.238
-0.245
-0.219
-0.213
-0.232
-0.255
-0.077
-0.064
-0.056
-0.052
-0.048
-0.048
-0.048
-0.048
-0.048
-0.050
-0.053
-0.056
-0.064
-0.074
-0.084
-0.098
-0.117
-0.143
-0.156
-0.159
-0.161
-0.158
-0.159
-0.150
-0.145
-0.136
-0.121
-0.117
-0.114
-0.117
-0.120
-0.127
-0.138
-0.158
-0.186
-0.204
-0.220
-0.206
-0.129
-0.087
-0.204
-0.069
-0.059
-0.053
-0.050
-0.049
-0.048
-0.048
-0.048
-0.049
-0.052
-0.057
-0.064
-0.072
-0.086
-0.101
-0.124
-0.153
-0.168
-0.176
-0.126
0.483
1.036
0.226
-0.156
-0.166
-0.158
-0.140
-0.126
-0.121
-0.121
-0.129
-0.134
-0.146
-0.162
-0.180
-0.190
-0.183
0.107
1.451
2.759
1.212
-0.064
-0.056
-0.051
-0.050
-0.049
-0.048
-0.049
-0.049
-0.052
-0.055
-0.062
-0.071
-0.083
-0.099
-0.124
-0.152
-0.181
-0.193
-0.164
1.588
44.144
168.346
19.191
0.393
-0.187
-0.179
-0.163
-0.142
-0.134
-0.131
-0.135
-0.141
-0.153
-0.171
-0.181
-0.188
-0.073
1.824
15.268
37.053
13.616
-0.648
-0.593
-0.546
-0.440
-0.285
2.168
94.809
4809.656
19411.578
768.772
15.130
-0.191
-0.793
-0.799
-0.656
-0.024
0.061
-0.398
-0.451
-0.388
-0.332
-0.289
-0.269
-0.267
-0.271
-0.262
-0.249
-0.234
-0.206
-0.190
-0.186
-0.182
-0.180
-0.179
-0.179
-0.172
-0.168
-0.167
-0.166
-0.176
-0.201
-0.744
-0.673
-0.605
-0.493
-0.322
1.725
59.101
2168.650
6721.590
387.484
11.400
-0.005
-0.464
-0.467
0.022
2.817
3.217
0.079
-0.416
-0.404
-0.349
-0.293
-0.265
-0.255
-0.256
-0.252
-0.239
-0.222
-0.210
-0.195
-0.186
-0.179
-0.177
-0.181
-0.177
-0.170
-0.160
-0.043
0.294
0.439
0.070
-0.798
-0.726
-0.651
-0.525
-0.377
0.264
9.303
85.693
150.672
41.812
3.903
-0.155
-0.367
-0.054
1.213
3.380
2.443
-0.039
-0.470
-0.434
-0.366
-0.300
-0.264
-0.248
-0.241
-0.239
-0.226
-0.213
-0.203
-0.192
-0.185
-0.179
-0.178
-0.179
-0.174
-0.165
0.025
2.069
13.740
19.006
5.830
-0.706
-0.731
-0.692
-0.528
-0.402
-0.189
2.025
19.158
49.540
22.340
2.721
0.142
0.195
4.096
20.934
21.173
4.236
-0.071
-0.493
-0.424
-0.358
-0.300
-0.262
-0.243
-0.233
-0.225
-0.218
-0.212
-0.203
-0.193
-0.185
-0.178
-0.175
-0.176
-0.171
-0.138
0.856
23.711
385.182
768.704
106.982
6.048
0.583
-0.652
-0.559
-0.487
-0.363
0.419
5.214
12.295
6.674
3.110
5.511
3.176
19.069
136.771
154.851
18.745
0.888
-0.291
-0.374
-0.339
-0.291
-0.266
-0.246
-0.234
-0.224
-0.217
-0.211
-0.205
-0.194
-0.183
-0.174
-0.170
-0.170
-0.169
-0.117
2.058
74.560
2962.325
11287.220
505.544
271.024
16.157
-0.348
-0.780
-0.698
-0.531
-0.309
0.274
0.931
1.393
11.029
35.657
11.214
19.585
136.805
137.160
21.305
6.853
3.292
0.325
-0.276
-0.293
-0.269
-0.259
-0.243
-0.230
-0.227
-0.226
-0.223
-0.214
-0.197
-0.180
-0.174
-0.173
-0.172
-0.142
1.185
33.139
768.722
1858.684
177.359
627.375
28.510
-0.150
-0.750
-0.742
-0.711
-0.528
-0.368
0.410
66.072
288.690
199.099
16.035
4.304
17.075
22.891
56.259
227.579
94.649
7.922
0.156
-0.286
-0.278
-0.269
-0.248
-0.241
-0.244
-0.259
-0.275
-0.280
-0.258
-0.220
-0.188
-0.179
-0.181
-0.187
0.086
3.852
26.527
42.935
26.518
29.798
3.165
-0.509
-0.681
-0.687
-0.656
-0.591
-0.437
26.523
909.356
4676.120
2448.941
224.162
1.017
1.356
18.074
667.761
9470.594
1597.014
46.532
1.055
-0.267
-0.290
-0.279
-0.265
-0.265
-0.290
-0.340
-0.405
-0.422
-0.336
-0.254
-0.201
-0.184
-0.193
-0.207
-0.196
0.038
0.952
4.805
66.731
2.506
-0.258
-0.225
-0.324
-0.600
-0.607
-0.568
-0.278
82.504
1900.857
13944.071
6101.101
446.031
1.907
0.697
19.263
670.234
9471.231
1597.067
41.470
1.061
-0.271
-0.297
-0.289
-0.276
-0.283
-0.343
-0.473
-0.558
-0.480
-0.380
-0.278
-0.212
-0.194
-0.209
-0.230
-0.239
-0.242
-0.112
2.503
41.538
0.013
-0.136
0.802
0.519
-0.321
-0.574
-0.572
-0.289
21.417
564.147
2779.519
1481.895
158.590
0.419
11.400
55.373
112.588
235.406
95.023
7.947
0.123
-0.298
-0.302
-0.287
-0.277
-0.302
-0.414
-0.617
-0.597
-0.529
-0.392
-0.201
-0.199
-0.203
-0.218
-0.247
-0.266
-0.273
-0.242
0.361
5.788
-0.345
-0.255
0.294
0.253
-0.318
-0.550
-0.584
-0.598
2.420
38.123
126.605
85.660
3.953
315.114
1912.531
1888.594
508.564
28.027
3.717
0.348
-0.242
-0.304
-0.295
-0.276
-0.269
-0.256
-0.376
-0.632
-0.624
-0.537
0.358
1.163
0.218
-0.209
-0.226
-0.247
-0.275
-0.291
-0.292
-0.236
0.132
-0.357
-0.341
-0.310
-0.309
-0.381
-0.496
-0.602
-0.463
2.210
9.370
5.123
0.236
177.660
9173.235
100003.742
100045.781
5390.444
120.550
0.202
-0.251
-0.276
-0.287
-0.282
-0.257
-0.222
0.084
0.155
-0.461
-0.618
-0.416
1.661
4.106
1.210
-0.171
-0.227
-0.246
-0.272
-0.303
-0.308
-0.303
-0.296
-0.342
-0.334
-0.328
-0.328
-0.348
-0.266
-0.036
1.307
50.624
318.638
43.870
2.512
446.023
61741.469
100000.070
100001.781
33429.895
281.149
-0.119
-0.260
-0.259
-0.266
-0.256
-0.239
-0.202
0.104
0.186
-0.429
-0.580
-0.441
0.831
1.884
0.485
-0.155
-0.213
-0.185
-0.189
-0.261
-0.318
-0.323
-0.321
-0.325
-0.324
-0.316
-0.314
-0.107
2.358
12.101
18.407
71.949
527.041
67.708
2.952
223.111
13944.086
99999.711
99999.773
9173.204
141.753
-0.216
-0.243
-0.239
-0.232
-0.228
-0.236
-0.247
-0.204
-0.270
-0.531
-0.520
-0.407
0.956
25.195
177.787
141.827
8.870
0.472
0.368
-0.055
-0.280
-0.332
-0.336
-0.307
-0.313
-0.308
-0.265
1.007
23.798
295.212
441.137
58.214
21.859
4.868
0.043
24.292
564.223
4099.070
3597.692
397.016
3.729
-0.221
-0.215
-0.202
-0.203
-0.231
-0.247
-0.265
-0.308
-0.349
-0.488
-0.462
0.160
36.769
1159.173
10534.124
6982.903
650.163
30.387
5.885
0.502
-0.213
-0.313
-0.333
-0.294
-0.302
-0.299
-0.099
2.977
69.788
1600.709
2531.930
176.238
5.928
-0.212
-0.621
0.316
13.213
46.401
34.805
4.135
-0.162
-0.203
-0.179
-0.178
-0.194
-0.258
-0.310
-0.334
-0.358
-0.416
-0.503
-0.466
1.891
223.233
13944.197
100000.273
100024.078
6987.727
5965.411
158.093
2.971
-0.177
-0.298
-0.319
-0.276
-0.282
-0.266
0.288
7.053
56.214
363.542
510.951
59.316
2.756
-0.460
-0.630
-0.638
-0.524
-0.140
-0.135
-0.313
-0.250
-0.198
-0.168
-0.170
-0.239
-0.329
-0.410
-0.455
-0.458
-0.472
-0.516
-0.448
1.643
223.239
12111.995
100000.750
100078.313
42721.492
100082.219
995.264
7.304
0.338
-0.199
-0.222
-0.249
-0.259
-0.229
0.519
10.171
55.070
66.263
28.107
5.460
0.330
-0.259
-0.296
-0.608
-0.560
-0.493
-0.411
-0.328
-0.257
-0.191
-0.155
-0.191
-0.282
-0.408
-0.513
-0.552
-0.538
-0.504
-0.525
-0.428
0.035
26.558
1026.338
9173.598
6120.123
1408.515
2803.263
132.469
25.958
8.913
0.853
0.105
-0.224
-0.235
-0.223
0.151
3.841
17.191
17.593
4.516
0.421
-0.224
-0.285
-0.287
-0.266
-0.461
-0.442
-0.373
-0.284
-0.195
-0.142
-0.136
-0.191
-0.305
-0.438
-0.520
-0.533
-0.528
-0.480
-0.558
-0.464
-0.364
0.163
17.265
141.829
127.746
16.534
27.160
179.252
505.706
106.949
5.735
0.102
-0.205
-0.210
-0.215
-0.145
0.366
1.463
1.474
0.373
-0.159
-0.250
-0.267
-0.271
-0.236
-0.190
-0.210
-0.186
-0.148
-0.122
-0.105
-0.122
-0.174
-0.274
-0.394
-0.446
-0.457
-0.449
-0.409
-0.515
-0.608
-0.490
-0.365
-0.262
-0.179
-0.135
0.796
21.430
441.002
1597.093
227.243
9.749
-0.142
-0.186
-0.188
-0.190
-0.186
-0.152
-0.080
-0.093
-0.154
-0.196
-0.214
-0.228
-0.217
-0.185
-0.150
-0.118
-0.095
-0.095
-0.087
-0.085
-0.100
-0.141
-0.215
-0.309
-0.362
-0.372
-0.363
-0.486
-0.539
-0.572
-0.556
-0.484
-0.366
-0.260
-0.204
0.233
7.250
84.004
199.875
52.252
3.609
-0.418
-0.167
-0.171
-0.169
-0.163
-0.158
-0.159
-0.160
-0.160
-0.167
-0.174
-0.167
-0.155
-0.135
-0.113
-0.089
-0.076
-0.072
-0.072
-0.072
-0.080
-0.104
-0.150
-0.208
-0.256
-0.343
-0.419
-0.493
-0.548
-0.569
-0.545
-0.492
-0.449
-0.314
-0.221
-0.118
0.747
4.761
8.921
3.353
0.109
-0.570
-0.161
-0.154
-0.150
-0.142
-0.135
-0.134
-0.133
-0.132
-0.129
-0.125
-0.114
-0.105
-0.096
-0.080
-0.068
-0.063
-0.063
-0.061
-0.060
-0.064
-0.078
-0.099
-0.126
-0.224
-0.321
-0.399
-0.480
-0.350
-0.318
-0.511
-0.470
-0.413
-0.352
-0.217
-0.176
-0.122
0.058
0.157
-0.069
-0.299
-0.444
-0.174
-0.152
-0.132
-0.119
-0.113
-0.112
-0.108
-0.103
-0.098
-0.088
-0.082
-0.077
-0.070
-0.061
-0.055
-0.051
-0.052
-0.053
-0.054
-0.056
-0.062
-0.070
-0.110
-0.213
-0.279
-0.355
-0.251
0.663
0.867
-0.124
-0.422
-0.362
-0.319
-0.211
-0.165
-0.159
-0.162
-0.172
-0.196
-0.239
-0.299
-0.227
-0.169
-0.126
-0.103
-0.093
-0.087
-0.083
-0.079
-0.074
-0.066
-0.063
-0.057
-0.055
-0.053
-0.049
-0.048
-0.049
-0.049
-0.052
-0.054
-0.056
-0.065
-0.095
-0.176
-0.227
-0.288
-0.140
0.971
1.213
0.003
-0.345
-0.290
-0.258
-0.185
-0.155
-0.159
-0.158
-0.165
-0.189
-0.212
-0.233
-0.292
-0.215
-0.131
-0.097
-0.080
-0.073
-0.068
-0.065
-0.059
-0.054
-0.051
-0.049
-0.048
-0.048
-0.046
-0.045
-0.044
-0.045
-0.045
-0.048
-0.050
-0.056
-0.078
-0.129
-0.170
-0.212
-0.229
-0.016
0.035
-0.217
-0.254
-0.223
-0.202
-0.150
-0.156
-0.169
-0.158
-0.162
-0.182
-0.200
-0.213
-0.360
-0.280
-0.145
-0.094
-0.076
-0.063
-0.061
-0.056
-0.050
-0.046
-0.044
-0.041
-0.041
-0.043
-0.042
-0.040
-0.041
-0.043
-0.042
-0.045
-0.047
-0.053
-0.061
-0.087
-0.121
-0.147
-0.173
-0.194
-0.198
-0.194
-0.179
-0.166
-0.147
-0.132
-0.173
-0.178
-0.152
-0.156
-0.174
-0.190
-0.195
-0.433
-0.337
-0.158
-0.095
-0.071
-0.058
-0.052
-0.048
-0.044
-0.043
-0.043
-0.041
-0.039
-0.040
-0.038
-0.039
-0.041
-0.043
-0.043
-0.043
-0.049
-0.051
-0.054
-0.062
-0.083
-0.102
-0.115
-0.125
-0.131
-0.132
-0.125
-0.123
-0.114
-0.142
-0.196
-0.192
-0.163
-0.157
-0.173
-0.184
-0.179
-0.499
-0.352
-0.159
-0.091
-0.067
-0.054
-0.048
-0.045
-0.042
-0.041
-0.042
-0.040
-0.040
-0.038
-0.038
-0.037
-0.039
-0.041
-0.045
-0.045
-0.048
-0.050
-0.053
-0.056
-0.060
-0.070
-0.083
-0.087
-0.092
-0.095
-0.094
-0.095
-0.105
-0.148
-0.211
-0.205
-0.175
-0.166
-0.177
-0.194
-0.141
-0.544
-0.306
-0.143
-0.086
-0.064
-0.053
-0.046
-0.043
-0.042
-0.039
-0.039
-0.040
-0.039
-0.038
-0.039
-0.041
-0.039
-0.041
-0.042
-0.045
-0.045
-0.048
-0.052
-0.052
-0.055
-0.058
-0.062
-0.067
-0.075
-0.082
-0.087
-0.096
-0.111
-0.147
-0.200
-0.211
-0.184
-0.178
-0.185
-0.196
0.046
-0.495
-0.236
-0.121
-0.078
-0.062
-0.052
-0.048
-0.045
-0.041
-0.039
-0.038
-0.038
-0.038
-0.037
-0.039
-0.041
-0.040
-0.041
-0.043
-0.044
-0.046
-0.049
-0.052
-0.052
-0.051
-0.055
-0.060
-0.069
-0.080
-0.090
-0.095
-0.104
-0.116
-0.134
-0.177
-0.210
-0.163
-0.174
-0.189
-0.193
0.143
-0.332
-0.172
-0.101
-0.074
-0.060
-0.053
-0.048
-0.045
-0.042
-0.039
-0.039
-0.038
-0.037
-0.039
-0.041
-0.041
-0.040
-0.042
-0.043
-0.045
-0.048
-0.052
-0.054
-0.053
-0.057
-0.059
-0.065
-0.072
-0.085
-0.094
-0.101
-0.108
-0.115
-0.150
-0.213
-0.215
-0.190
-0.176
-0.154
0.065
0.449
-0.219
-0.134
-0.090
-0.069
-0.060
-0.052
-0.049
-0.045
-0.042
-0.040
-0.039
-0.039
-0.038
-0.040
-0.042
-0.043
-0.043
-0.046
-0.048
-0.049
-0.051
-0.055
-0.057
-0.059
-0.060
-0.065
-0.068
-0.074
-0.084
-0.092
-0.099
-0.110
-0.132
-0.185
-0.275
-0.253
-0.214
0.149
10.793
65.687
31.268
-0.165
-0.114
-0.084
-0.067
-0.057
-0.052
-0.045
-0.044
-0.044
-0.043
-0.040
-0.039
-0.040
-0.041
-0.042
-0.046
-0.047
-0.051
-0.053
-0.054
-0.056
-0.061
-0.064
-0.064
-0.066
-0.069
-0.073
-0.075
-0.082
-0.090
-0.096
-0.110
-0.142
-0.220
-0.315
-0.286
-0.158
3.163
158.780
446.600
265.093
-0.139
-0.102
-0.079
-0.065
-0.057
-0.052
-0.046
-0.045
-0.045
-0.045
-0.044
-0.043
-0.043
-0.046
-0.050
-0.051
-0.055
-0.057
-0.059
-0.061
-0.063
-0.067
-0.070
-0.071
-0.070
-0.071
-0.075
-0.080
-0.085
-0.091
-0.098
-0.109
-0.143
-0.233
-0.340
-0.312
-0.138
4.381
177.819
501.865
287.802
-0.124
-0.094
-0.074
-0.062
-0.055
-0.050
-0.047
-0.047
-0.047
-0.047
-0.045
-0.046
-0.046
-0.051
-0.054
-0.059
-0.062
-0.065
-0.070
-0.075
-0.079
-0.081
-0.080
-0.080
-0.080
-0.079
-0.083
-0.085
-0.089
-0.092
-0.100
-0.111
-0.141
-0.221
-0.348
-0.325
-0.268
0.746
17.467
113.230
46.846
-0.113
-0.085
-0.068
-0.061
-0.055
-0.051
-0.048
-0.048
-0.048
-0.049
-0.050
-0.047
-0.053
-0.057
-0.064
-0.067
-0.071
-0.078
-0.087
-0.098
-0.104
-0.107
-0.104
-0.099
-0.092
-0.090
-0.090
-0.090
-0.092
-0.097
-0.105
-0.113
-0.138
-0.193
-0.305
-0.327
-0.292
-0.212
-0.041
0.313
1.357
-0.100
-0.078
-0.065
-0.060
-0.053
-0.050
-0.050
-0.048
-0.050
-0.053
-0.055
-0.056
-0.060
-0.066
-0.073
-0.079
-0.088
-0.103
-0.119
-0.127
-0.127
-0.129
-0.127
-0.125
-0.116
-0.105
-0.101
-0.101
-0.102
-0.105
-0.112
-0.119
-0.134
-0.175
-0.245
-0.324
-0.292
-0.250
-0.224
-0.225
-0.233
-0.087
-0.070
-0.061
-0.054
-0.052
-0.050
-0.050
-0.052
-0.052
-0.053
-0.058
-0.060
-0.067
-0.074
-0.085
-0.097
-0.114
-0.138
-0.148
-0.152
-0.152
-0.149
-0.147
-0.141
-0.138
-0.130
-0.117
-0.110
-0.111
-0.112
-0.118
-0.124
-0.138
-0.165
-0.205
-0.253
-0.277
-0.246
-0.224
-0.233
-0.273
-0.077
-0.064
-0.057
-0.053
-0.051
-0.051
-0.051
-0.052
-0.052
-0.057
-0.061
-0.067
-0.075
-0.086
-0.101
-0.122
-0.150
-0.166
-0.171
-0.124
0.350
0.909
0.147
-0.151
-0.158
-0.152
-0.137
-0.125
-0.119
-0.118
-0.123
-0.136
-0.145
-0.162
-0.190
-0.208
-0.225
-0.209
-0.115
-0.052
-0.193
-0.071
-0.060
-0.054
-0.051
-0.050
-0.050
-0.051
-0.053
-0.055
-0.059
-0.066
-0.075
-0.085
-0.101
-0.123
-0.152
-0.182
-0.192
-0.181
1.182
33.287
106.230
14.669
0.334
-0.178
-0.168
-0.157
-0.139
-0.131
-0.131
-0.137
-0.146
-0.154
-0.168
-0.186
-0.194
-0.198
-0.077
0.409
0.884
0.324
-0.618
-0.581
-0.386
-0.348
-0.302
0.138
6.625
59.802
96.683
22.309
1.607
-0.601
-0.822
-0.791
1.166
18.780
21.672
1.708
-0.383
-0.379
-0.327
-0.279
-0.255
-0.252
-0.248
-0.245
-0.230
-0.218
-0.203
-0.190
-0.179
-0.173
-0.169
-0.164
-0.161
-0.161
-0.158
-0.161
-0.165
-0.178
-0.195
-0.754
-0.459
-0.414
-0.352
-0.309
0.177
6.895
60.884
132.495
44.942
4.800
-0.110
-0.696
-0.547
12.422
444.465
526.444
14.298
-0.198
-0.396
-0.323
-0.275
-0.254
-0.243
-0.241
-0.233
-0.225
-0.212
-0.198
-0.185
-0.176
-0.169
-0.163
-0.163
-0.165
-0.161
-0.159
-0.141
-0.088
-0.075
-0.167
-0.807
-0.481
-0.428
-0.356
-0.305
0.311
13.349
342.293
2539.098
583.305
23.942
0.536
-0.122
1.845
15.594
237.855
272.799
9.730
-0.200
-0.353
-0.317
-0.278
-0.254
-0.243
-0.237
-0.232
-0.223
-0.212
-0.199
-0.186
-0.175
-0.167
-0.160
-0.161
-0.162
-0.157
-0.129
0.188
1.339
1.829
0.589
-0.808
-0.472
-0.419
-0.357
-0.305
0.330
19.018
769.038
7966.751
1375.294
38.190
3.439
2.695
37.079
337.614
391.779
43.711
2.583
-0.271
-0.341
-0.317
-0.286
-0.262
-0.254
-0.247
-0.238
-0.227
-0.216
-0.199
-0.186
-0.173
-0.165
-0.158
-0.161
-0.160
-0.158
0.032
2.071
12.342
19.004
5.799
-0.392
-0.365
-0.403
-0.366
-0.380
-0.048
5.755
94.683
440.903
138.911
50.280
157.994
41.920
338.625
19411.271
19411.371
337.089
6.670
0.084
-0.288
-0.317
-0.294
-0.279
-0.270
-0.260
-0.249
-0.238
-0.226
-0.215
-0.198
-0.183
-0.165
-0.159
-0.160
-0.159
-0.154
0.183
4.779
37.118
58.860
15.236
2.572
0.035
-0.547
-0.548
-0.486
-0.353
0.353
4.646
11.159
17.742
633.916
10553.044
618.483
303.134
16158.115
19411.904
342.260
20.306
8.091
1.040
-0.216
-0.304
-0.291
-0.280
-0.265
-0.254
-0.248
-0.247
-0.247
-0.240
-0.218
-0.185
-0.167
-0.165
-0.162
-0.166
0.057
2.828
17.055
26.483
8.149
6.768
0.221
-0.646
-0.684
-0.630
-0.496
-0.357
-0.135
17.399
641.758
3489.685
5028.369
462.300
35.729
295.443
304.127
233.110
1376.748
440.885
21.100
0.539
-0.279
-0.294
-0.287
-0.273
-0.271
-0.278
-0.297
-0.325
-0.340
-0.302
-0.228
-0.184
-0.171
-0.175
-0.180
-0.139
0.383
2.278
3.235
2.071
6.927
-0.212
-0.603
-0.628
-0.638
-0.566
-0.447
0.066
353.430
18557.064
100011.328
100040.117
2458.485
29.079
6.874
52.583
6718.779
99999.883
34242.836
155.069
2.414
-0.232
-0.287
-0.294
-0.280
-0.272
-0.313
-0.420
-0.498
-0.428
-0.345
-0.255
-0.193
-0.182
-0.192
-0.199
-0.209
-0.164
-0.029
0.276
2.103
2.883
-0.393
-0.520
-0.545
-0.568
-0.553
-0.512
2.064
715.291
72283.336
100000.016
100000.328
6101.351
81.919
0.890
46.854
6717.346
99999.789
34242.934
155.147
2.436
-0.232
-0.292
-0.294
-0.242
-0.184
-0.316
-0.565
-0.565
-0.497
-0.372
-0.191
-0.187
-0.188
-0.201
-0.219
-0.234
-0.236
-0.228
-0.003
1.594
0.164
-0.405
-0.432
-0.462
-0.500
-0.549
-0.556
1.432
223.095
9173.095
99999.672
45280.078
1481.915
13.747
1.099
9.670
201.197
1375.411
385.383
19.146
0.611
-0.273
-0.291
-0.286
-0.215
-0.087
-0.270
-0.578
-0.624
-0.249
2.784
6.984
3.213
-0.051
-0.203
-0.225
-0.245
-0.255
-0.261
-0.195
0.166
-0.328
-0.355
-0.361
-0.381
-0.431
-0.539
-0.576
-0.234
18.498
281.089
1159.256
715.295
84.835
81.899
397.384
356.426
49.597
13.180
7.490
1.198
-0.126
-0.292
-0.287
-0.283
-0.008
2.248
3.592
0.423
-0.594
3.511
48.985
223.209
177.797
13.541
-0.169
-0.224
-0.248
-0.267
-0.279
-0.274
-0.241
-0.327
-0.311
-0.316
-0.324
-0.379
-0.505
-0.581
-0.030
14.798
65.744
30.455
10.497
28.359
1310.073
13944.290
10535.065
910.649
11.373
0.053
-0.141
-0.258
-0.290
-0.280
-0.251
1.092
28.777
67.560
8.155
-0.188
10.488
158.737
806.297
635.173
101.191
0.157
-0.150
-0.167
-0.237
-0.286
-0.283
-0.280
-0.312
-0.303
-0.298
-0.312
-0.312
-0.044
0.800
6.286
887.770
58622.063
743.744
4.913
126.609
4675.087
99999.711
84777.242
3160.900
52.317
-0.232
-0.241
-0.256
-0.269
-0.258
-0.222
1.287
28.793
78.370
8.194
-0.211
6.429
101.152
446.136
397.040
41.863
0.232
0.917
1.269
0.428
-0.176
-0.284
-0.280
-0.294
-0.295
-0.301
-0.290
0.246
7.894
58.665
90.401
1546.592
100000.641
1272.373
6.177
56.559
1900.919
21450.563
18556.174
1310.167
17.032
-0.227
-0.227
-0.230
-0.232
-0.230
-0.220
0.044
2.554
4.804
0.657
-0.480
0.427
8.015
36.908
31.250
4.892
1.803
9.168
15.327
5.224
0.417
-0.252
-0.285
-0.274
-0.285
-0.292
-0.191
3.025
136.854
6717.122
13487.775
474.105
205.766
33.166
0.419
7.942
141.748
715.384
635.162
113.190
0.666
-0.212
-0.199
-0.191
-0.197
-0.203
-0.212
-0.213
-0.185
-0.242
-0.455
-0.442
-0.310
1.485
101.173
397.088
316.267
46.625
41.379
49.861
13.893
1.112
-0.203
-0.282
-0.262
-0.273
-0.272
-0.094
6.510
505.649
99999.922
99999.820
2531.368
22.150
0.420
-0.613
-0.330
4.723
15.156
11.745
1.352
-0.224
-0.203
-0.174
-0.159
-0.165
-0.194
-0.211
-0.227
-0.225
-0.282
-0.386
-0.352
-0.141
9.930
501.620
2780.017
2170.756
805.444
1666.750
104.959
9.859
0.712
0.201
4.158
-0.254
-0.263
-0.257
-0.120
3.711
137.762
7967.081
16158.300
440.938
9.782
-0.263
-0.659
-0.665
-0.647
-0.461
-0.399
-0.357
-0.266
-0.203
-0.158
-0.136
-0.146
-0.190
-0.226
-0.249
-0.263
-0.292
-0.373
-0.327
-0.153
9.141
446.170
2780.355
2196.237
6114.519
37387.227
386.559
5.480
0.163
10.728
113.121
-0.233
-0.251
-0.246
-0.174
0.788
10.177
67.435
95.134
17.058
1.136
-0.325
-0.562
-0.640
-0.596
-0.528
-0.442
-0.354
-0.274
-0.185
-0.130
-0.125
-0.159
-0.201
-0.245
-0.265
-0.267
-0.282
-0.339
-0.294
-0.233
0.664
81.967
353.841
326.578
362.395
844.348
61.034
3.052
0.644
17.793
158.670
-0.213
-0.231
-0.237
-0.205
0.035
0.789
1.879
1.819
0.496
-0.138
-0.219
-0.314
-0.391
-0.440
-0.438
-0.368
-0.277
-0.184
-0.128
-0.109
-0.122
-0.155
-0.208
-0.255
-0.275
-0.263
-0.244
-0.314
-0.294
-0.239
-0.183
0.134
3.374
3.376
5.733
9.906
7.585
9.074
3.448
4.210
35.632
-0.193
-0.208
-0.222
-0.214
-0.168
-0.090
-0.059
-0.125
-0.187
-0.197
-0.192
-0.177
-0.154
-0.202
-0.197
-0.172
-0.139
-0.112
-0.093
-0.093
-0.108
-0.144
-0.192
-0.237
-0.253
-0.237
-0.247
-0.314
-0.365
-0.301
-0.236
-0.206
-0.194
-0.172
0.032
1.332
8.090
15.254
5.775
0.804
2.232
-0.163
-0.185
-0.195
-0.197
-0.190
-0.185
-0.182
-0.179
-0.174
-0.171
-0.166
-0.143
-0.119
-0.102
-0.105
-0.096
-0.087
-0.079
-0.074
-0.079
-0.092
-0.118
-0.156
-0.190
-0.201
-0.278
-0.403
-0.497
-0.523
-0.447
-0.337
-0.257
-0.205
-0.185
-0.131
0.442
3.118
5.241
2.146
-0.091
-0.621
-0.147
-0.165
-0.171
-0.167
-0.162
-0.164
-0.161
-0.156
-0.151
-0.143
-0.125
-0.108
-0.093
-0.080
-0.071
-0.068
-0.068
-0.065
-0.064
-0.068
-0.075
-0.092
-0.116
-0.136
-0.239
-0.402
-0.505
-0.547
-0.561
-0.546
-0.490
-0.324
-0.227
-0.185
-0.169
-0.064
0.281
0.529
0.055
-0.404
-0.612
-0.158
-0.152
-0.152
-0.142
-0.137
-0.132
-0.131
-0.127
-0.119
-0.108
-0.093
-0.083
-0.075
-0.066
-0.058
-0.054
-0.056
-0.056
-0.056
-0.056
-0.062
-0.072
-0.088
-0.151
-0.294
-0.421
-0.485
-0.531
-0.545
-0.527
-0.483
-0.394
-0.250
-0.172
-0.153
-0.154
-0.139
-0.151
-0.242
-0.392
-0.537
-0.185
-0.157
-0.136
-0.118
-0.111
-0.105
-0.101
-0.097
-0.089
-0.079
-0.071
-0.066
-0.060
-0.055
-0.049
-0.046
-0.045
-0.047
-0.050
-0.052
-0.054
-0.062
-0.085
-0.155
-0.299
-0.377
-0.439
-0.483
-0.499
-0.479
-0.435
-0.383
-0.241
-0.169
-0.150
-0.156
-0.155
-0.168
-0.202
-0.259
-0.118
-0.248
-0.186
-0.134
-0.105
-0.092
-0.084
-0.080
-0.075
-0.069
-0.062
-0.058
-0.054
-0.050
-0.048
-0.045
-0.044
-0.043
-0.046
-0.046
-0.048
-0.051
-0.060
-0.079
-0.137
-0.251
-0.314
-0.365
-0.405
-0.419
-0.401
-0.364
-0.322
-0.215
-0.158
-0.168
-0.181
-0.161
-0.160
-0.182
-0.209
2.562
-0.321
-0.245
-0.144
-0.102
-0.082
-0.072
-0.068
-0.062
-0.058
-0.052
-0.048
-0.045
-0.044
-0.044
-0.040
-0.041
-0.042
-0.045
-0.044
-0.046
-0.047
-0.053
-0.066
-0.103
-0.186
-0.243
-0.283
-0.312
-0.322
-0.311
-0.285
-0.251
-0.172
-0.162
-0.207
-0.195
-0.166
-0.159
-0.172
-0.189
6.825
-0.394
-0.324
-0.164
-0.100
-0.078
-0.066
-0.060
-0.054
-0.049
-0.046
-0.044
-0.041
-0.040
-0.042
-0.040
-0.039
-0.041
-0.042
-0.042
-0.043
-0.046
-0.049
-0.055
-0.076
-0.120
-0.179
-0.205
-0.224
-0.231
-0.225
-0.214
-0.173
-0.139
-0.187
-0.255
-0.217
-0.180
-0.129
0.080
0.281
1.482
-0.473
-0.386
-0.179
-0.102
-0.076
-0.062
-0.054
-0.048
-0.046
-0.043
-0.042
-0.039
-0.040
-0.039
-0.039
-0.039
-0.039
-0.041
-0.042
-0.043
-0.045
-0.050
-0.053
-0.061
-0.078
-0.106
-0.141
-0.154
-0.160
-0.160
-0.138
-0.117
-0.123
-0.219
-0.280
-0.243
-0.164
0.274
5.407
8.721
2.343
-0.542
-0.409
-0.178
-0.101
-0.071
-0.058
-0.051
-0.046
-0.043
-0.043
-0.041
-0.040
-0.038
-0.040
-0.038
-0.037
-0.038
-0.041
-0.044
-0.044
-0.045
-0.049
-0.051
-0.055
-0.059
-0.069
-0.082
-0.089
-0.098
-0.095
-0.090
-0.096
-0.133
-0.235
-0.298
-0.263
-0.163
0.597
8.593
13.645
2.482
-0.586
-0.355
-0.162
-0.092
-0.068
-0.057
-0.052
-0.047
-0.041
-0.042
-0.041
-0.039
-0.037
-0.039
-0.038
-0.037
-0.037
-0.038
-0.042
-0.042
-0.045
-0.046
-0.050
-0.052
-0.055
-0.058
-0.061
-0.062
-0.069
-0.073
-0.079
-0.090
-0.129
-0.216
-0.307
-0.270
-0.222
-0.010
0.680
1.234
1.044
-0.565
-0.273
-0.135
-0.084
-0.065
-0.056
-0.052
-0.049
-0.044
-0.042
-0.041
-0.039
-0.041
-0.039
-0.040
-0.041
-0.039
-0.040
-0.041
-0.044
-0.046
-0.048
-0.050
-0.051
-0.051
-0.056
-0.058
-0.060
-0.063
-0.070
-0.082
-0.095
-0.116
-0.180
-0.280
-0.268
-0.233
-0.207
-0.184
-0.157
1.350
-0.382
-0.193
-0.112
-0.079
-0.063
-0.056
-0.052
-0.050
-0.046
-0.043
-0.041
-0.040
-0.040
-0.041
-0.041
-0.041
-0.041
-0.042
-0.042
-0.044
-0.048
-0.051
-0.051
-0.054
-0.056
-0.057
-0.061
-0.063
-0.068
-0.075
-0.080
-0.099
-0.114
-0.176
-0.281
-0.258
-0.228
0.104
6.804
41.918
19.334
-0.244
-0.147
-0.098
-0.075
-0.062
-0.057
-0.053
-0.051
-0.047
-0.045
-0.043
-0.040
-0.041
-0.041
-0.044
-0.044
-0.044
-0.046
-0.047
-0.049
-0.051
-0.054
-0.058
-0.059
-0.060
-0.062
-0.063
-0.066
-0.068
-0.076
-0.087
-0.099
-0.140
-0.244
-0.338
-0.318
0.171
30.368
635.200
2447.557
1190.565
-0.176
-0.124
-0.089
-0.073
-0.062
-0.058
-0.056
-0.050
-0.049
-0.047
-0.045
-0.041
-0.043
-0.044
-0.045
-0.047
-0.049
-0.052
-0.053
-0.055
-0.057
-0.061
-0.064
-0.065
-0.065
-0.065
-0.067
-0.068
-0.074
-0.080
-0.089
-0.107
-0.158
-0.301
-0.382
-0.367
2.387
250.287
6981.471
52831.152
14126.226
-0.145
-0.110
-0.086
-0.071
-0.063
-0.058
-0.055
-0.053
-0.050
-0.050
-0.047
-0.045
-0.047
-0.047
-0.050
-0.054
-0.055
-0.058
-0.059
-0.060
-0.064
-0.067
-0.069
-0.069
-0.068
-0.070
-0.074
-0.076
-0.077
-0.084
-0.094
-0.112
-0.168
-0.322
-0.417
-0.403
3.215
280.706
7997.920
61742.551
18603.693
-0.129
-0.103
-0.082
-0.069
-0.062
-0.058
-0.054
-0.054
-0.053
-0.053
-0.051
-0.049
-0.051
-0.052
-0.055
-0.059
-0.061
-0.065
-0.070
-0.074
-0.076
-0.077
-0.078
-0.077
-0.076
-0.076
-0.081
-0.082
-0.083
-0.087
-0.097
-0.111
-0.160
-0.302
-0.429
-0.414
0.604
49.512
909.399
3597.849
1490.214
-0.120
-0.094
-0.077
-0.069
-0.062
-0.059
-0.057
-0.056
-0.054
-0.054
-0.054
-0.053
-0.053
-0.058
-0.062
-0.066
-0.071
-0.078
-0.085
-0.092
-0.096
-0.098
-0.098
-0.093
-0.088
-0.088
-0.086
-0.088
-0.090
-0.093
-0.101
-0.116
-0.149
-0.251
-0.421
-0.404
-0.338
1.188
19.476
101.165
34.841
-0.111
-0.085
-0.073
-0.065
-0.061
-0.058
-0.056
-0.056
-0.055
-0.056
-0.058
-0.058
-0.061
-0.065
-0.073
-0.078
-0.087
-0.099
-0.113
-0.122
-0.123
-0.123
-0.123
-0.120
-0.110
-0.099
-0.097
-0.097
-0.099
-0.102
-0.109
-0.119
-0.143
-0.203
-0.321
-0.390
-0.351
-0.298
-0.172
-0.192
-0.218
-0.096
-0.077
-0.067
-0.064
-0.058
-0.057
-0.055
-0.054
-0.056
-0.057
-0.061
-0.063
-0.069
-0.076
-0.087
-0.097
-0.112
-0.132
-0.144
-0.145
-0.144
-0.142
-0.139
-0.136
-0.134
-0.125
-0.111
-0.106
-0.108
-0.112
-0.115
-0.128
-0.141
-0.172
-0.231
-0.320
-0.335
-0.287
-0.246
-0.236
-0.258
-0.087
-0.072
-0.064
-0.060
-0.058
-0.056
-0.054
-0.056
-0.058
-0.061
-0.065
-0.070
-0.078
-0.089
-0.103
-0.122
-0.147
-0.169
-0.171
-0.168
-0.096
-0.019
-0.117
-0.156
-0.151
-0.148
-0.131
-0.119
-0.117
-0.121
-0.124
-0.133
-0.144
-0.165
-0.195
-0.235
-0.264
-0.267
-0.248
-0.237
-0.282
-0.080
-0.068
-0.059
-0.057
-0.057
-0.055
-0.056
-0.056
-0.058
-0.064
-0.069
-0.077
-0.091
-0.107
-0.126
-0.153
-0.184
-0.198
-0.199
-0.008
2.045
4.501
1.193
-0.107
-0.174
-0.164
-0.151
-0.137
-0.132
-0.137
-0.144
-0.148
-0.156
-0.171
-0.191
-0.205
-0.218
-0.207
-0.209
-0.225
-0.272
-0.139
-0.352
-0.354
-0.339
-0.309
-0.241
0.448
3.553
6.488
3.406
0.211
-0.656
-0.828
-0.703
6.009
143.693
143.795
7.224
-0.274
-0.366
-0.310
-0.261
-0.242
-0.236
-0.229
-0.221
-0.214
-0.207
-0.193
-0.178
-0.167
-0.160
-0.153
-0.145
-0.145
-0.150
-0.150
-0.153
-0.159
-0.172
-0.194
-0.352
-0.384
-0.364
-0.333
-0.302
-0.008
5.482
85.048
386.577
121.506
8.902
-0.040
-0.674
-0.077
78.484
45763.621
75484.656
91.051
0.372
-0.384
-0.307
-0.266
-0.249
-0.246
-0.241
-0.233
-0.219
-0.206
-0.192
-0.176
-0.162
-0.155
-0.144
-0.141
-0.149
-0.152
-0.149
-0.151
-0.159
-0.182
-0.225
-0.414
-0.405
-0.379
-0.333
-0.274
0.749
41.585
4083.487
100000.102
9470.722
83.937
1.568
0.013
3.172
56.189
9210.836
11426.125
58.800
0.185
-0.343
-0.307
-0.285
-0.270
-0.273
-0.275
-0.264
-0.243
-0.221
-0.197
-0.176
-0.163
-0.151
-0.144
-0.144
-0.151
-0.150
-0.149
-0.136
-0.085
-0.085
-0.229
-0.409
-0.396
-0.381
-0.337
-0.266
1.092
66.135
13486.847
99999.758
41628.121
157.129
7.617
4.513
66.360
1027.358
1057.985
107.809
5.866
-0.157
-0.318
-0.315
-0.309
-0.300
-0.306
-0.313
-0.301
-0.275
-0.244
-0.214
-0.190
-0.168
-0.154
-0.144
-0.148
-0.150
-0.148
-0.144
-0.033
0.297
0.426
-0.028
-0.374
-0.380
-0.372
-0.339
-0.294
0.276
16.962
580.354
5677.366
1028.618
148.271
718.814
129.726
890.270
99999.820
100000.063
887.115
11.234
0.100
-0.290
-0.326
-0.320
-0.322
-0.327
-0.326
-0.318
-0.291
-0.259
-0.232
-0.210
-0.189
-0.164
-0.149
-0.151
-0.152
-0.153
-0.138
0.069
0.753
1.047
0.257
-0.052
-0.359
-0.363
-0.345
-0.356
-0.228
1.221
12.246
37.376
43.972
4895.902
100021.617
4036.848
787.526
99999.977
100000.148
889.649
18.399
4.456
0.533
-0.250
-0.317
-0.321
-0.317
-0.316
-0.313
-0.289
-0.264
-0.255
-0.248
-0.226
-0.192
-0.163
-0.158
-0.156
-0.158
-0.152
-0.020
0.392
0.570
0.116
1.057
-0.315
-0.470
-0.464
-0.400
-0.342
-0.235
0.152
34.312
1041.549
6987.655
97359.195
1902.333
72.959
769.022
773.534
133.477
387.775
136.933
9.860
0.222
-0.296
-0.305
-0.311
-0.288
-0.249
-0.254
-0.311
-0.351
-0.349
-0.283
-0.222
-0.179
-0.168
-0.171
-0.172
-0.178
-0.151
-0.061
-0.023
-0.116
2.049
-0.405
-0.519
-0.516
-0.453
-0.382
-0.325
0.574
501.581
38875.527
100030.984
100118.461
4126.808
56.338
10.562
31.247
1188.312
23385.855
3474.475
59.006
1.445
-0.244
-0.290
-0.269
0.007
0.450
0.330
-0.256
-0.469
-0.405
-0.322
-0.248
-0.193
-0.178
-0.183
-0.192
-0.201
-0.201
-0.194
-0.189
-0.141
0.953
-0.425
-0.496
-0.507
-0.495
-0.434
-0.382
3.105
1159.084
99999.773
100000.305
100000.859
12112.466
126.716
0.650
21.367
1024.763
23386.535
2964.960
61.014
1.951
-0.180
-0.271
-0.104
1.206
4.132
3.186
0.432
-0.441
-0.435
0.217
0.813
0.107
-0.178
-0.189
-0.203
-0.219
-0.228
-0.221
-0.213
-0.164
-0.129
-0.403
-0.416
-0.429
-0.465
-0.481
-0.461
2.041
353.424
18556.133
99999.695
99999.688
2446.658
26.778
-0.076
4.680
74.858
340.171
148.147
18.123
2.078
-0.096
-0.263
0.028
2.193
8.209
7.395
1.192
-0.423
3.367
53.075
250.233
223.224
17.020
-0.110
-0.194
-0.221
-0.236
-0.243
-0.241
-0.224
-0.336
-0.339
-0.338
-0.355
-0.413
-0.508
-0.514
-0.067
23.734
446.353
1901.028
1159.070
126.556
0.323
6.703
5.753
3.477
9.778
13.939
8.750
1.628
-0.107
-0.269
-0.090
2.311
29.022
61.629
7.933
0.788
49.310
1159.149
9173.188
6981.498
635.581
5.927
-0.001
-0.199
-0.240
-0.255
-0.251
-0.247
-0.303
-0.288
-0.292
-0.302
-0.360
-0.493
-0.551
-0.236
6.215
30.978
31.021
14.800
0.558
43.200
250.150
223.173
21.482
0.958
2.614
1.800
0.303
-0.215
-0.268
-0.093
12.952
1844.629
17829.207
168.026
4.000
141.789
6101.159
99999.781
72283.695
2781.531
44.814
1.033
0.364
-0.012
-0.220
-0.252
-0.243
-0.276
-0.270
-0.266
-0.283
-0.295
-0.091
0.548
3.558
168.349
2229.141
143.777
2.115
3.509
141.697
715.331
635.122
113.174
0.295
0.026
-0.004
-0.189
-0.260
-0.250
-0.109
12.754
2229.412
28302.951
196.559
2.912
89.144
2779.646
38873.949
24832.455
1484.064
21.563
10.796
15.342
5.247
0.445
-0.217
-0.243
-0.258
-0.262
-0.269
-0.262
0.174
6.386
41.382
61.667
283.188
4911.540
230.611
2.701
3.451
75.587
353.458
314.888
36.390
0.032
-0.209
-0.210
-0.222
-0.233
-0.229
-0.203
1.312
28.817
78.437
8.286
0.011
9.462
250.233
1159.171
1026.429
143.092
18.214
259.116
580.438
94.746
4.736
-0.001
-0.227
-0.244
-0.259
-0.262
-0.177
2.460
94.735
2962.239
5677.751
271.586
65.932
12.681
-0.034
0.075
10.359
36.107
26.285
3.109
-0.190
-0.207
-0.183
-0.178
-0.190
-0.198
-0.200
-0.161
0.199
0.342
-0.267
-0.415
-0.100
2.267
9.292
7.947
3.048
59.985
2168.386
7966.811
505.564
13.878
0.812
3.414
-0.240
-0.257
-0.247
-0.085
5.424
337.721
62122.738
99999.836
1375.268
17.493
0.077
-0.629
-0.665
-0.235
0.917
0.523
-0.231
-0.268
-0.208
-0.171
-0.152
-0.153
-0.166
-0.175
-0.181
-0.206
-0.268
-0.366
-0.333
-0.243
-0.163
1.201
17.092
16.157
45.101
691.732
1863.616
200.267
9.046
114.091
564.465
-0.235
-0.251
-0.238
-0.121
3.373
109.869
3476.233
6717.456
295.073
7.921
-0.243
-0.661
-0.663
-0.640
-0.567
-0.467
-0.363
-0.276
-0.211
-0.146
-0.123
-0.121
-0.140
-0.158
-0.172
-0.172
-0.196
-0.249
-0.242
-0.206
-0.153
1.211
17.124
14.310
44.974
104.983
58.285
14.274
18.497
909.660
7997.941
-0.218
-0.248
-0.233
-0.199
0.626
8.807
47.742
66.348
13.708
0.863
-0.295
-0.467
-0.608
-0.601
-0.533
-0.450
-0.367
-0.264
-0.165
-0.116
-0.103
-0.108
-0.123
-0.139
-0.153
-0.163
-0.174
-0.207
-0.205
-0.171
-0.156
-0.084
0.967
2.024
11.743
19.876
5.416
0.798
33.541
1482.045
16074.753
-0.204
-0.232
-0.231
-0.216
-0.141
0.289
1.156
1.325
0.372
-0.125
-0.243
-0.268
-0.314
-0.354
-0.356
-0.305
-0.229
-0.157
-0.111
-0.094
-0.089
-0.099
-0.114
-0.129
-0.139
-0.138
-0.160
-0.176
-0.187
-0.156
-0.151
-0.161
-0.169
-0.039
0.583
0.932
0.356
0.084
4.378
353.467
2155.636
-0.158
-0.207
-0.224
-0.209
-0.196
-0.183
-0.159
-0.149
-0.172
-0.183
-0.163
-0.167
-0.166
-0.169
-0.164
-0.146
-0.121
-0.098
-0.082
-0.077
-0.080
-0.089
-0.101
-0.115
-0.124
-0.120
-0.147
-0.188
-0.190
-0.173
-0.156
-0.163
-0.170
-0.169
-0.157
-0.101
0.067
0.169
0.036
8.926
85.996
-0.072
-0.181
-0.198
-0.202
-0.187
-0.179
-0.177
-0.174
-0.170
-0.156
-0.136
-0.115
-0.105
-0.100
-0.094
-0.087
-0.079
-0.070
-0.065
-0.065
-0.069
-0.078
-0.088
-0.099
-0.107
-0.153
-0.208
-0.252
-0.266
-0.231
-0.192
-0.172
-0.168
-0.164
-0.170
-0.150
-0.064
-0.034
-0.227
-0.299
0.539
-0.049
-0.162
-0.166
-0.172
-0.170
-0.167
-0.164
-0.157
-0.146
-0.128
-0.107
-0.090
-0.075
-0.067
-0.066
-0.062
-0.061
-0.058
-0.057
-0.058
-0.060
-0.066
-0.073
-0.090
-0.136
-0.210
-0.309
-0.387
-0.394
-0.347
-0.249
-0.186
-0.161
-0.154
-0.154
-0.161
-0.162
-0.197
-0.304
-0.450
-0.611
-0.120
-0.151
-0.147
-0.140
-0.132
-0.128
-0.125
-0.119
-0.107
-0.094
-0.081
-0.071
-0.064
-0.057
-0.051
-0.049
-0.049
-0.051
-0.049
-0.053
-0.054
-0.056
-0.067
-0.096
-0.159
-0.271
-0.396
-0.480
-0.498
-0.442
-0.329
-0.217
-0.153
-0.135
-0.136
-0.148
-0.158
-0.187
-0.270
-0.404
-0.264
-0.186
-0.157
-0.139
-0.119
-0.106
-0.100
-0.095
-0.090
-0.083
-0.071
-0.065
-0.059
-0.052
-0.048
-0.044
-0.043
-0.041
-0.045
-0.045
-0.046
-0.050
-0.053
-0.067
-0.097
-0.168
-0.289
-0.415
-0.469
-0.480
-0.456
-0.349
-0.224
-0.151
-0.134
-0.152
-0.163
-0.159
-0.159
-0.206
-0.265
9.923
-0.254
-0.186
-0.137
-0.107
-0.092
-0.083
-0.078
-0.072
-0.066
-0.060
-0.054
-0.049
-0.045
-0.044
-0.041
-0.041
-0.041
-0.044
-0.043
-0.045
-0.048
-0.050
-0.062
-0.089
-0.151
-0.253
-0.360
-0.403
-0.413
-0.395
-0.314
-0.200
-0.145
-0.150
-0.197
-0.198
-0.169
-0.161
-0.175
-0.017
199.148
-0.330
-0.250
-0.146
-0.103
-0.086
-0.075
-0.067
-0.061
-0.056
-0.052
-0.047
-0.042
-0.042
-0.041
-0.040
-0.040
-0.041
-0.043
-0.043
-0.043
-0.046
-0.048
-0.056
-0.075
-0.116
-0.189
-0.276
-0.322
-0.330
-0.306
-0.234
-0.161
-0.137
-0.201
-0.267
-0.227
-0.184
-0.073
0.520
1.377
315.578
-0.409
-0.323
-0.164
-0.101
-0.078
-0.069
-0.061
-0.054
-0.049
-0.046
-0.043
-0.040
-0.040
-0.040
-0.040
-0.039
-0.040
-0.042
-0.043
-0.045
-0.045
-0.046
-0.052
-0.063
-0.086
-0.125
-0.177
-0.215
-0.217
-0.197
-0.158
-0.128
-0.154
-0.272
-0.309
-0.272
0.227
12.286
177.855
223.996
166.888
-0.484
-0.388
-0.176
-0.103
-0.077
-0.065
-0.055
-0.049
-0.047
-0.045
-0.041
-0.039
-0.039
-0.039
-0.039
-0.038
-0.039
-0.039
-0.042
-0.044
-0.046
-0.047
-0.051
-0.057
-0.067
-0.083
-0.102
-0.119
-0.126
-0.119
-0.106
-0.105
-0.173
-0.334
-0.349
-0.295
2.894
177.858
1310.290
1903.108
423.247
-0.554
-0.401
-0.176
-0.102
-0.072
-0.061
-0.054
-0.047
-0.046
-0.046
-0.043
-0.040
-0.040
-0.041
-0.040
-0.037
-0.038
-0.040
-0.044
-0.044
-0.045
-0.047
-0.051
-0.057
-0.058
-0.064
-0.070
-0.075
-0.080
-0.080
-0.080
-0.096
-0.183
-0.364
-0.377
-0.299
4.448
223.271
1901.069
2781.020
481.997
-0.598
-0.348
-0.161
-0.093
-0.069
-0.060
-0.056
-0.050
-0.047
-0.042
-0.042
-0.040
-0.039
-0.040
-0.040
-0.039
-0.038
-0.039
-0.041
-0.044
-0.045
-0.047
-0.049
-0.053
-0.054
-0.059
-0.061
-0.061
-0.065
-0.068
-0.076
-0.099
-0.166
-0.337
-0.382
-0.353
1.158
37.784
353.540
446.413
117.041
-0.557
-0.268
-0.136
-0.088
-0.069
-0.061
-0.056
-0.053
-0.049
-0.044
-0.043
-0.041
-0.040
-0.042
-0.041
-0.041
-0.041
-0.043
-0.042
-0.044
-0.046
-0.049
-0.049
-0.051
-0.054
-0.058
-0.060
-0.061
-0.062
-0.066
-0.078
-0.093
-0.142
-0.265
-0.370
-0.336
-0.215
0.808
5.732
6.952
2.850
-0.378
-0.197
-0.116
-0.084
-0.069
-0.064
-0.058
-0.054
-0.051
-0.048
-0.046
-0.044
-0.043
-0.044
-0.043
-0.042
-0.043
-0.045
-0.044
-0.044
-0.049
-0.052
-0.054
-0.054
-0.056
-0.058
-0.062
-0.062
-0.065
-0.071
-0.080
-0.087
-0.122
-0.210
-0.336
-0.312
-0.211
2.384
101.185
250.347
144.054
-0.248
-0.152
-0.103
-0.081
-0.071
-0.064
-0.060
-0.057
-0.055
-0.051
-0.049
-0.047
-0.043
-0.044
-0.044
-0.044
-0.045
-0.048
-0.048
-0.052
-0.050
-0.057
-0.059
-0.059
-0.061
-0.062
-0.062
-0.061
-0.068
-0.075
-0.082
-0.100
-0.153
-0.304
-0.399
-0.387
2.333
177.829
4675.222
28789.953
9200.914
-0.182
-0.130
-0.097
-0.081
-0.071
-0.067
-0.063
-0.062
-0.057
-0.056
-0.054
-0.050
-0.047
-0.046
-0.046
-0.047
-0.048
-0.051
-0.054
-0.055
-0.057
-0.059
-0.063
-0.063
-0.065
-0.066
-0.065
-0.067
-0.073
-0.079
-0.089
-0.112
-0.180
-0.378
-0.456
-0.405
13.475
1310.240
99999.836
100001.469
100136.531
-0.151
-0.118
-0.095
-0.081
-0.073
-0.070
-0.067
-0.065
-0.062
-0.060
-0.057
-0.052
-0.050
-0.050
-0.050
-0.054
-0.056
-0.057
-0.059
-0.062
-0.065
-0.066
-0.066
-0.068
-0.070
-0.071
-0.074
-0.075
-0.080
-0.081
-0.091
-0.117
-0.190
-0.410
-0.495
-0.428
17.042
1482.098
99999.828
100000.664
100040.336
-0.136
-0.111
-0.092
-0.081
-0.073
-0.071
-0.069
-0.067
-0.064
-0.062
-0.059
-0.056
-0.055
-0.055
-0.057
-0.060
-0.060
-0.064
-0.067
-0.070
-0.073
-0.075
-0.075
-0.074
-0.078
-0.077
-0.078
-0.081
-0.084
-0.087
-0.095
-0.118
-0.181
-0.375
-0.508
-0.510
4.083
250.283
6981.451
52829.398
16077.206
-0.127
-0.102
-0.087
-0.079
-0.075
-0.072
-0.069
-0.070
-0.067
-0.064
-0.063
-0.060
-0.059
-0.062
-0.063
-0.068
-0.070
-0.077
-0.082
-0.088
-0.091
-0.092
-0.090
-0.088
-0.088
-0.088
-0.088
-0.088
-0.091
-0.094
-0.100
-0.118
-0.165
-0.307
-0.501
-0.493
-0.191
8.056
141.805
446.151
223.350
-0.117
-0.094
-0.083
-0.076
-0.072
-0.068
-0.067
-0.068
-0.066
-0.064
-0.065
-0.065
-0.067
-0.069
-0.075
-0.080
-0.087
-0.095
-0.105
-0.115
-0.119
-0.120
-0.116
-0.110
-0.104
-0.097
-0.095
-0.096
-0.099
-0.102
-0.108
-0.124
-0.155
-0.230
-0.398
-0.463
-0.425
-0.279
0.267
0.263
-0.087
-0.106
-0.085
-0.076
-0.072
-0.070
-0.067
-0.065
-0.065
-0.065
-0.064
-0.065
-0.071
-0.075
-0.080
-0.087
-0.098
-0.110
-0.124
-0.138
-0.142
-0.140
-0.137
-0.135
-0.132
-0.127
-0.116
-0.109
-0.106
-0.108
-0.112
-0.117
-0.126
-0.146
-0.187
-0.272
-0.396
-0.399
-0.343
-0.285
-0.249
-0.251
-0.093
-0.083
-0.074
-0.070
-0.065
-0.064
-0.063
-0.063
-0.065
-0.066
-0.069
-0.077
-0.085
-0.095
-0.107
-0.124
-0.141
-0.165
-0.171
-0.172
-0.168
-0.160
-0.156
-0.149
-0.149
-0.141
-0.126
-0.119
-0.120
-0.124
-0.127
-0.136
-0.149
-0.172
-0.213
-0.270
-0.328
-0.323
-0.279
-0.243
-0.262
-0.087
-0.077
-0.069
-0.064
-0.063
-0.063
-0.062
-0.062
-0.066
-0.068
-0.075
-0.086
-0.099
-0.113
-0.126
-0.147
-0.172
-0.194
-0.200
-0.202
-0.144
-0.092
-0.155
-0.175
-0.167
-0.161
-0.143
-0.136
-0.137
-0.145
-0.153
-0.158
-0.164
-0.178
-0.199
-0.224
-0.245
-0.227
-0.244
-0.257
-0.215
0.040
-0.323
-0.327
-0.329
-0.307
-0.283
-0.002
1.402
3.062
1.689
-0.058
-0.605
-0.822
-0.755
2.055
32.744
37.856
2.700
-0.348
-0.360
-0.296
-0.252
-0.238
-0.235
-0.230
-0.222
-0.211
-0.198
-0.183
-0.166
-0.153
-0.143
-0.138
-0.131
-0.129
-0.133
-0.140
-0.145
-0.152
-0.168
-0.198
0.118
-0.338
-0.334
-0.323
-0.293
-0.094
3.389
46.590
155.106
58.765
5.737
-0.033
-0.623
-0.429
21.543
1272.268
1529.503
24.866
-0.058
-0.363
-0.295
-0.272
-0.271
-0.268
-0.261
-0.249
-0.236
-0.214
-0.187
-0.166
-0.151
-0.140
-0.134
-0.130
-0.130
-0.138
-0.141
-0.146
-0.154
-0.180
-0.240
0.323
-0.341
-0.343
-0.319
-0.273
0.493
23.615
1024.561
16158.001
2166.635
46.548
1.072
-0.161
1.151
18.751
629.485
626.304
16.652
-0.065
-0.332
-0.311
-0.314
-0.335
-0.338
-0.330
-0.318
-0.296
-0.261
-0.213
-0.179
-0.156
-0.141
-0.134
-0.129
-0.135
-0.140
-0.138
-0.144
-0.155
-0.189
-0.279
-0.118
-0.362
-0.355
-0.316
-0.266
0.664
37.035
2962.252
93989.641
5677.364
75.296
3.417
1.813
19.007
138.038
148.258
30.249
2.265
-0.244
-0.318
-0.339
-0.362
-0.401
-0.433
-0.431
-0.417
-0.387
-0.321
-0.251
-0.205
-0.174
-0.150
-0.137
-0.133
-0.138
-0.138
-0.141
-0.146
-0.156
-0.183
-0.279
-0.286
-0.360
-0.354
-0.321
-0.275
0.153
9.887
227.288
1375.010
386.421
41.251
79.124
25.195
138.156
2962.251
2962.367
137.018
4.247
-0.151
-0.321
-0.343
-0.373
-0.423
-0.475
-0.501
-0.484
-0.423
-0.336
-0.263
-0.218
-0.185
-0.165
-0.143
-0.138
-0.143
-0.142
-0.143
-0.150
-0.152
-0.172
-0.242
-0.135
-0.343
-0.349
-0.322
-0.277
-0.207
0.762
7.989
19.064
16.304
250.665
2341.873
247.681
126.633
2962.317
2962.301
121.462
4.875
0.600
-0.145
-0.313
-0.352
-0.389
-0.435
-0.462
-0.433
-0.380
-0.322
-0.261
-0.245
-0.218
-0.183
-0.159
-0.148
-0.148
-0.149
-0.150
-0.160
-0.162
-0.170
-0.218
0.069
-0.331
-0.332
-0.321
-0.302
-0.272
-0.213
0.032
4.843
254.607
1163.067
1629.833
203.240
21.138
121.024
121.733
23.648
18.103
10.002
1.461
-0.147
-0.254
-0.250
-0.308
-0.173
0.145
0.123
-0.128
-0.175
-0.248
-0.253
-0.205
-0.176
-0.163
-0.164
-0.167
-0.164
-0.170
-0.177
-0.182
-0.199
0.092
-0.313
-0.323
-0.360
-0.314
-0.281
-0.268
-0.147
141.756
4099.733
38882.039
16096.182
813.591
6.998
3.510
6.091
34.291
122.060
55.028
7.449
0.722
0.089
0.137
0.244
3.010
10.939
9.787
1.747
0.204
-0.170
-0.275
-0.223
-0.187
-0.172
-0.166
-0.177
-0.185
-0.191
-0.189
-0.190
-0.195
-0.141
-0.345
-0.364
-0.355
-0.327
-0.318
-0.310
0.438
280.598
12111.933
99999.953
61741.973
1677.950
16.941
-0.037
2.612
34.326
134.853
118.721
52.073
6.940
0.782
0.573
2.046
29.542
199.777
136.666
15.034
0.681
-0.140
1.199
3.549
1.568
-0.095
-0.171
-0.182
-0.198
-0.212
-0.213
-0.203
-0.200
-0.286
-0.326
-0.334
-0.331
-0.336
-0.372
-0.386
0.325
101.100
2446.716
18556.143
7997.795
501.497
3.292
-0.253
0.713
9.850
101.191
777.804
506.980
33.264
1.570
0.330
3.231
66.159
667.604
441.055
32.908
1.155
9.659
223.199
1026.324
909.436
127.014
0.846
-0.003
-0.181
-0.213
-0.225
-0.223
-0.214
-0.300
-0.293
-0.297
-0.300
-0.335
-0.433
-0.453
-0.369
7.378
126.642
446.088
280.583
22.576
-0.099
-0.290
-0.025
4.370
85.088
769.433
441.064
33.097
1.319
-0.063
1.453
24.958
158.880
165.591
19.664
3.331
158.765
6981.410
99999.813
99615.258
3170.022
67.213
3.486
0.067
-0.206
-0.228
-0.232
-0.224
-0.277
-0.270
-0.271
-0.270
-0.310
-0.434
-0.525
-0.530
0.083
3.582
7.663
3.865
0.057
-0.193
0.177
0.017
0.916
12.328
58.855
41.551
5.821
0.216
-0.228
0.174
13.597
1537.884
17835.447
169.589
9.024
564.283
84777.188
99999.930
100004.930
24935.529
506.413
31.946
2.012
0.280
-0.139
-0.225
-0.219
-0.259
-0.252
-0.253
-0.257
-0.281
-0.276
-0.221
0.013
3.153
10.776
3.020
-0.371
-0.384
0.626
2.811
1.532
0.016
0.714
2.248
1.805
0.283
-0.196
-0.240
-0.082
12.882
1844.381
22414.293
196.699
5.487
314.924
28789.252
99999.961
100005.563
9292.283
428.842
60.924
53.570
13.732
1.319
-0.116
-0.201
-0.238
-0.244
-0.243
-0.242
-0.128
1.213
6.330
7.974
6.485
14.487
4.033
-0.279
-0.487
0.591
2.885
1.676
-0.040
-0.192
-0.118
-0.130
-0.194
-0.229
-0.222
-0.204
1.308
28.818
67.704
8.334
0.440
33.165
1026.324
7997.923
6102.306
575.330
80.067
2170.818
9470.946
505.631
14.473
1.442
0.242
-0.226
-0.242
-0.236
-0.210
0.638
11.858
95.350
120.995
24.294
3.125
0.247
-0.534
-0.591
-0.418
0.137
-0.004
-0.279
-0.247
-0.203
-0.177
-0.168
-0.184
-0.197
-0.197
-0.156
0.150
0.267
-0.218
-0.368
0.338
9.008
81.985
65.672
7.069
295.732
100000.078
99999.867
7967.189
49.762
24.458
86.523
-0.227
-0.237
-0.233
-0.042
5.157
64.929
359.072
507.021
58.839
3.063
-0.355
-0.620
-0.622
-0.601
-0.531
-0.440
-0.346
-0.265
-0.207
-0.158
-0.142
-0.148
-0.158
-0.163
-0.170
-0.196
-0.258
-0.336
-0.291
-0.251
-0.198
-0.176
-0.103
2.609
121.362
11287.714
93989.922
1598.797
58.855
853.005
6991.759
-0.221
-0.235
-0.227
0.264
22.741
539.339
325.850
143.762
23.768
1.392
-0.304
-0.540
-0.634
-0.596
-0.529
-0.446
-0.357
-0.280
-0.187
-0.133
-0.115
-0.111
-0.117
-0.134
-0.141
-0.150
-0.173
-0.209
-0.228
-0.161
-0.165
-0.171
-0.161
0.508
10.639
107.984
227.676
47.492
260.018
16086.606
100003.398
-0.210
-0.232
-0.227
0.036
8.777
107.888
66.234
12.171
2.569
0.076
-0.270
-0.347
-0.436
-0.502
-0.492
-0.415
-0.312
-0.203
-0.133
-0.103
-0.092
-0.090
-0.097
-0.106
-0.114
-0.119
-0.127
-0.134
-0.141
-0.128
-0.140
-0.154
-0.167
-0.088
0.632
2.709
3.608
1.639
354.228
33428.383
100000.055
-0.194
-0.218
-0.225
-0.191
0.398
2.770
2.403
0.489
-0.021
-0.182
-0.210
-0.211
-0.229
-0.252
-0.246
-0.214
-0.168
-0.123
-0.094
-0.080
-0.075
-0.078
-0.082
-0.086
-0.092
-0.095
-0.106
-0.112
-0.115
-0.112
-0.123
-0.143
-0.156
-0.166
-0.135
-0.088
-0.100
-0.141
101.160
3597.676
52829.191
-0.126
-0.200
-0.215
-0.207
-0.187
-0.142
-0.143
-0.169
-0.172
-0.167
-0.159
-0.146
-0.136
-0.131
-0.124
-0.113
-0.095
-0.081
-0.071
-0.066
-0.065
-0.070
-0.072
-0.076
-0.078
-0.085
-0.103
-0.109
-0.111
-0.108
-0.115
-0.133
-0.148
-0.158
-0.164
-0.176
-0.190
-0.203
0.526
126.574
564.088
0.021
-0.176
-0.191
-0.195
-0.185
-0.176
-0.170
-0.168
-0.159
-0.143
-0.121
-0.104
-0.091
-0.083
-0.079
-0.073
-0.065
-0.061
-0.057
-0.059
-0.058
-0.061
-0.064
-0.066
-0.076
-0.092
-0.111
-0.126
-0.129
-0.121
-0.118
-0.121
-0.137
-0.151
-0.158
-0.166
-0.181
-0.211
-0.280
0.201
4.140
0.051
-0.158
-0.162
-0.166
-0.162
-0.162
-0.159
-0.149
-0.135
-0.113
-0.095
-0.079
-0.069
-0.063
-0.058
-0.055
-0.052
-0.053
-0.052
-0.053
-0.055
-0.056
-0.057
-0.064
-0.082
-0.107
-0.140
-0.164
-0.169
-0.154
-0.130
-0.116
-0.117
-0.128
-0.138
-0.151
-0.162
-0.195
-0.283
-0.407
-0.580
-0.081
-0.150
-0.143
-0.135
-0.126
-0.122
-0.117
-0.109
-0.098
-0.085
-0.073
-0.065
-0.057
-0.052
-0.048
-0.047
-0.045
-0.048
-0.046
-0.049
-0.050
-0.051
-0.055
-0.066
-0.090
-0.124
-0.169
-0.203
-0.214
-0.191
-0.152
-0.119
-0.104
-0.107
-0.133
-0.143
-0.148
-0.170
-0.252
-0.366
0.433
-0.173
-0.154
-0.139
-0.119
-0.104
-0.095
-0.091
-0.085
-0.076
-0.067
-0.060
-0.054
-0.049
-0.044
-0.042
-0.042
-0.042
-0.043
-0.042
-0.042
-0.045
-0.046
-0.053
-0.066
-0.090
-0.133
-0.182
-0.222
-0.231
-0.205
-0.158
-0.121
-0.104
-0.120
-0.155
-0.182
-0.162
-0.160
-0.198
-0.209
66.555
-0.239
-0.177
-0.135
-0.107
-0.093
-0.083
-0.076
-0.070
-0.062
-0.058
-0.052
-0.047
-0.043
-0.043
-0.040
-0.039
-0.039
-0.043
-0.041
-0.041
-0.046
-0.048
-0.051
-0.062
-0.083
-0.121
-0.166
-0.201
-0.211
-0.188
-0.147
-0.113
-0.110
-0.160
-0.242
-0.219
-0.181
-0.150
-0.157
1.207
715.422
-0.327
-0.225
-0.141
-0.102
-0.085
-0.077
-0.065
-0.060
-0.054
-0.049
-0.046
-0.042
-0.042
-0.041
-0.038
-0.040
-0.040
-0.042
-0.042
-0.042
-0.044
-0.046
-0.051
-0.058
-0.073
-0.099
-0.131
-0.159
-0.165
-0.149
-0.121
-0.106
-0.136
-0.250
-0.307
-0.267
-0.028
2.507
41.874
69.223
1319.277
-0.400
-0.283
-0.154
-0.101
-0.078
-0.069
-0.061
-0.054
-0.050
-0.048
-0.043
-0.041
-0.040
-0.041
-0.038
-0.038
-0.037
-0.039
-0.043
-0.044
-0.045
-0.047
-0.050
-0.055
-0.063
-0.077
-0.098
-0.111
-0.114
-0.105
-0.098
-0.101
-0.179
-0.365
-0.368
-0.257
5.946
314.997
3160.915
4678.089
1147.689
-0.470
-0.330
-0.161
-0.101
-0.077
-0.066
-0.057
-0.052
-0.047
-0.047
-0.044
-0.041
-0.040
-0.041
-0.041
-0.039
-0.039
-0.039
-0.043
-0.044
-0.046
-0.048
-0.052
-0.055
-0.059
-0.067
-0.073
-0.078
-0.081
-0.079
-0.082
-0.111
-0.217
-0.433
-0.422
0.236
54.406
3160.885
99999.984
100009.023
11933.371
-0.536
-0.335
-0.161
-0.098
-0.075
-0.063
-0.056
-0.051
-0.048
-0.045
-0.046
-0.041
-0.040
-0.041
-0.040
-0.040
-0.041
-0.041
-0.044
-0.045
-0.047
-0.051
-0.053
-0.054
-0.058
-0.062
-0.065
-0.065
-0.066
-0.068
-0.074
-0.112
-0.233
-0.463
-0.457
0.516
75.547
4675.260
99999.938
100005.578
16521.834
-0.580
-0.297
-0.147
-0.093
-0.072
-0.064
-0.058
-0.056
-0.050
-0.047
-0.045
-0.042
-0.041
-0.042
-0.043
-0.042
-0.044
-0.044
-0.043
-0.046
-0.046
-0.051
-0.054
-0.056
-0.061
-0.061
-0.062
-0.060
-0.062
-0.067
-0.078
-0.108
-0.213
-0.449
-0.462
-0.185
18.723
715.460
9173.247
16075.533
1691.482
-0.474
-0.234
-0.131
-0.090
-0.074
-0.067
-0.063
-0.059
-0.055
-0.052
-0.047
-0.044
-0.044
-0.044
-0.045
-0.044
-0.044
-0.046
-0.045
-0.046
-0.050
-0.051
-0.055
-0.057
-0.059
-0.062
-0.062
-0.062
-0.065
-0.068
-0.076
-0.101
-0.173
-0.364
-0.440
-0.415
0.776
20.436
199.203
250.387
53.443
-0.331
-0.182
-0.117
-0.089
-0.077
-0.072
-0.066
-0.064
-0.059
-0.055
-0.051
-0.049
-0.046
-0.045
-0.045
-0.046
-0.044
-0.047
-0.048
-0.048
-0.051
-0.054
-0.057
-0.060
-0.061
-0.062
-0.064
-0.064
-0.067
-0.071
-0.078
-0.093
-0.139
-0.242
-0.381
-0.359
-0.252
2.795
66.648
223.434
127.362
-0.232
-0.151
-0.109
-0.090
-0.081
-0.077
-0.074
-0.070
-0.067
-0.065
-0.058
-0.054
-0.051
-0.047
-0.046
-0.046
-0.047
-0.050
-0.053
-0.054
-0.053
-0.061
-0.062
-0.063
-0.063
-0.063
-0.062
-0.066
-0.071
-0.074
-0.084
-0.101
-0.160
-0.327
-0.452
-0.449
2.255
158.788
3597.739
21450.777
6984.739
-0.185
-0.136
-0.106
-0.092
-0.085
-0.084
-0.084
-0.081
-0.078
-0.072
-0.066
-0.060
-0.054
-0.052
-0.048
-0.050
-0.053
-0.055
-0.058
-0.057
-0.060
-0.063
-0.065
-0.065
-0.065
-0.065
-0.068
-0.070
-0.076
-0.078
-0.091
-0.114
-0.189
-0.419
-0.520
-0.469
14.420
1026.371
99614.320
100000.117
100008.977
-0.159
-0.127
-0.107
-0.096
-0.090
-0.091
-0.092
-0.090
-0.086
-0.079
-0.072
-0.064
-0.058
-0.055
-0.053
-0.057
-0.058
-0.060
-0.062
-0.064
-0.066
-0.069
-0.068
-0.069
-0.070
-0.072
-0.072
-0.075
-0.080
-0.084
-0.095
-0.120
-0.207
-0.448
-0.563
-0.514
18.060
1159.210
99999.820
99999.984
100003.875
-0.146
-0.122
-0.107
-0.099
-0.095
-0.096
-0.098
-0.096
-0.088
-0.084
-0.076
-0.068
-0.063
-0.059
-0.060
-0.062
-0.065
-0.068
-0.070
-0.071
-0.074
-0.075
-0.075
-0.074
-0.076
-0.078
-0.080
-0.084
-0.086
-0.090
-0.099
-0.121
-0.196
-0.410
-0.578
-0.596
4.378
199.202
5337.913
38873.980
10534.500
-0.137
-0.115
-0.104
-0.098
-0.096
-0.097
-0.096
-0.094
-0.090
-0.083
-0.078
-0.072
-0.067
-0.066
-0.068
-0.072
-0.076
-0.080
-0.082
-0.084
-0.086
-0.087
-0.086
-0.085
-0.086
-0.088
-0.090
-0.092
-0.094
-0.097
-0.105
-0.122
-0.179
-0.334
-0.575
-0.584
-0.284
8.793
126.670
353.511
199.178
-0.126
-0.107
-0.099
-0.095
-0.093
-0.092
-0.091
-0.091
-0.086
-0.081
-0.078
-0.072
-0.072
-0.075
-0.079
-0.084
-0.090
-0.096
-0.102
-0.106
-0.109
-0.108
-0.106
-0.102
-0.102
-0.099
-0.097
-0.099
-0.104
-0.106
-0.115
-0.127
-0.163
-0.261
-0.466
-0.561
-0.531
-0.370
0.350
0.384
-0.145
-0.114
-0.099
-0.092
-0.088
-0.089
-0.086
-0.088
-0.084
-0.082
-0.078
-0.077
-0.077
-0.082
-0.086
-0.092
-0.103
-0.113
-0.122
-0.131
-0.137
-0.139
-0.136
-0.134
-0.126
-0.119
-0.113
-0.108
-0.109
-0.112
-0.116
-0.122
-0.135
-0.160
-0.215
-0.326
-0.487
-0.510
-0.440
-0.356
-0.286
-0.246
-0.104
-0.090
-0.084
-0.083
-0.082
-0.078
-0.077
-0.079
-0.077
-0.078
-0.078
-0.084
-0.092
-0.104
-0.112
-0.124
-0.135
-0.150
-0.168
-0.169
-0.164
-0.158
-0.152
-0.148
-0.144
-0.130
-0.123
-0.122
-0.125
-0.129
-0.135
-0.146
-0.163
-0.197
-0.256
-0.341
-0.415
-0.422
-0.352
-0.286
-0.279
-0.094
-0.085
-0.080
-0.077
-0.074
-0.073
-0.072
-0.072
-0.076
-0.077
-0.082
-0.093
-0.106
-0.117
-0.124
-0.140
-0.160
-0.182
-0.196
-0.201
-0.201
-0.190
-0.181
-0.173
-0.167
-0.153
-0.141
-0.138
-0.145
-0.151
-0.160
-0.168
-0.181
-0.200
-0.235
-0.279
-0.319
-0.287
-0.316
-0.316
-0.253
5.865
0.370
-0.318
-0.328
-0.323
-0.322
-0.238
0.056
0.406
0.097
-0.298
-0.536
-0.727
-0.785
-0.538
0.687
0.773
-0.262
-0.415
-0.349
-0.281
-0.249
-0.239
-0.236
-0.229
-0.220
-0.210
-0.199
-0.185
-0.164
-0.148
-0.135
-0.126
-0.120
-0.118
-0.118
-0.124
-0.129
-0.137
-0.155
-0.197
85.493
10.717
-0.214
-0.318
-0.312
-0.270
0.475
5.198
12.239
6.420
0.806
-0.269
-0.527
-0.621
0.244
7.091
8.213
0.553
-0.382
-0.330
-0.289
-0.282
-0.274
-0.270
-0.264
-0.253
-0.236
-0.217
-0.193
-0.165
-0.145
-0.133
-0.125
-0.119
-0.117
-0.121
-0.127
-0.135
-0.144
-0.170
-0.237
88.267
10.765
-0.221
-0.310
-0.299
-0.127
3.038
37.027
136.873
52.291
5.176
-0.013
-0.307
-0.100
0.829
6.098
5.775
0.463
-0.326
-0.312
-0.338
-0.352
-0.349
-0.350
-0.346
-0.333
-0.305
-0.274
-0.240
-0.192
-0.157
-0.137
-0.125
-0.119
-0.120
-0.125
-0.128
-0.135
-0.145
-0.172
-0.254
7.314
0.559
-0.330
-0.302
-0.281
-0.051
4.207
58.799
227.282
83.938
7.234
0.254
-0.035
1.528
6.491
6.991
2.145
-0.016
-0.319
-0.336
-0.387
-0.439
-0.446
-0.457
-0.463
-0.447
-0.408
-0.356
-0.303
-0.223
-0.175
-0.151
-0.131
-0.120
-0.122
-0.129
-0.131
-0.136
-0.146
-0.174
-0.242
0.035
-0.339
-0.330
-0.304
-0.271
-0.163
1.408
15.235
41.529
21.280
3.637
2.492
1.457
6.524
33.011
33.025
6.415
0.267
-0.299
-0.338
-0.386
-0.484
-0.545
-0.556
-0.558
-0.537
-0.492
-0.430
-0.332
-0.240
-0.182
-0.157
-0.143
-0.127
-0.126
-0.133
-0.136
-0.141
-0.150
-0.170
-0.217
0.244
-0.320
-0.323
-0.301
-0.261
-0.240
0.010
1.129
2.768
1.846
4.698
11.429
4.788
6.192
29.495
29.497
6.445
0.346
-0.232
-0.312
-0.338
-0.349
-0.435
-0.577
-0.616
-0.566
-0.515
-0.273
0.080
-0.071
-0.192
-0.166
-0.153
-0.140
-0.134
-0.136
-0.140
-0.147
-0.154
-0.167
-0.198
0.278
-0.306
-0.305
-0.291
-0.255
-0.245
-0.233
-0.167
-0.065
4.614
37.005
22.652
3.659
1.678
5.767
5.826
1.721
0.704
0.475
0.079
0.106
1.017
1.403
0.408
0.249
1.301
1.413
3.306
9.746
2.944
-0.033
-0.185
-0.168
-0.158
-0.149
-0.149
-0.151
-0.153
-0.162
-0.168
-0.180
-0.005
-0.287
-0.283
-0.273
-0.263
-0.242
-0.237
-0.235
1.152
141.811
502.105
316.043
21.777
-0.011
0.239
0.435
1.398
5.303
12.526
8.442
3.422
9.020
13.645
5.814
15.711
83.845
66.614
21.732
59.223
12.730
0.344
-0.195
-0.178
-0.165
-0.150
-0.154
-0.161
-0.171
-0.173
-0.176
-0.178
-0.130
-0.262
-0.270
-0.270
-0.259
-0.264
-0.263
-0.238
4.792
280.616
1026.294
635.156
65.426
-0.138
-0.257
0.062
4.808
86.191
888.234
506.025
36.427
22.664
33.344
18.092
337.831
9470.573
5677.390
141.969
20.201
5.128
0.720
1.371
0.914
-0.109
0.006
-0.046
-0.168
-0.180
-0.192
-0.186
-0.183
-0.203
-0.265
-0.270
-0.259
-0.265
-0.309
-0.325
-0.314
2.420
101.121
353.462
223.147
11.162
-0.256
-0.274
0.257
17.331
1375.690
100000.242
50768.777
296.767
13.864
14.227
21.452
1375.521
99999.727
93989.500
441.013
7.180
5.175
158.770
715.420
564.498
104.286
19.199
14.189
0.557
-0.185
-0.198
-0.204
-0.192
-0.256
-0.260
-0.254
-0.250
-0.274
-0.354
-0.399
-0.421
0.054
5.095
16.860
8.839
0.433
-0.305
-0.266
0.222
17.034
1375.084
99999.836
41627.992
295.415
5.960
1.797
7.232
259.098
5679.384
2965.616
107.652
4.183
126.757
4099.104
72283.547
45284.875
2248.039
350.734
151.024
7.776
-0.153
-0.198
-0.207
-0.202
-0.257
-0.248
-0.242
-0.248
-0.269
-0.356
-0.475
-0.497
-0.516
-0.320
0.059
-0.132
-0.387
-0.321
-0.280
-0.092
3.442
83.988
667.434
440.928
29.595
1.215
-0.040
0.752
12.369
77.574
100.232
13.948
4.332
397.044
38873.941
100000.391
100040.313
17984.551
74536.914
604.849
10.150
0.257
-0.135
-0.198
-0.193
-0.239
-0.236
-0.241
-0.241
-0.255
-0.303
-0.395
-0.519
-0.510
-0.450
-0.501
-0.508
-0.397
-0.375
-0.323
-0.255
0.121
2.798
9.949
7.236
1.448
-0.076
-0.223
-0.148
1.582
26.280
59.506
7.586
2.307
223.210
13944.180
100000.406
100040.273
12446.351
94306.742
632.317
32.430
9.068
1.026
0.968
1.007
-0.226
-0.231
-0.230
-0.225
-0.223
-0.107
0.166
0.145
-0.263
-0.434
-0.522
-0.483
-0.476
-0.444
-0.382
-0.314
-0.248
-0.117
0.060
0.020
-0.132
-0.209
-0.211
-0.217
0.015
2.237
4.257
0.664
-0.029
17.208
715.413
4675.367
3602.900
488.329
242.946
695.033
1859.619
228.142
15.194
27.003
20.658
-0.214
-0.226
-0.220
-0.192
0.515
3.684
4.993
3.307
0.795
-0.220
-0.394
-0.531
-0.527
-0.496
-0.438
-0.363
-0.290
-0.233
-0.193
-0.164
-0.163
-0.178
-0.194
-0.195
-0.192
-0.164
-0.229
-0.320
-0.308
0.043
4.911
52.360
33.729
5.797
123.346
11287.933
93989.984
1605.312
307.392
1199.892
224.742
-0.214
-0.222
-0.216
0.250
25.333
626.636
276.642
13.323
2.102
0.
-0.332
-0.473
-0.568
-0.529
-0.467
-0.398
-0.323
-0.255
-0.179
-0.141
-0.133
-0.139
-0.153
-0.159
-0.162
-0.180
-0.227
-0.284
-0.244
-0.209
-0.174
-0.167
-0.120
1.685
58.914
2166.762
9471.028
526.985
1997.258
20687.061
10982.351
-0.212
-0.221
-0.204
1.345
230.963
100000.594
28306.338
47.428
1.395
-0.074
-0.270
-0.349
-0.449
-0.496
-0.474
-0.406
-0.311
-0.214
-0.145
-0.117
-0.109
-0.107
-0.111
-0.120
-0.130
-0.137
-0.152
-0.176
-0.186
-0.156
-0.151
-0.158
-0.154
0.214
5.889
52.400
107.212
33.177
499.180
25443.992
100059.797
-0.202
-0.216
-0.211
0.646
68.025
4911.115
1530.429
15.236
0.254
-0.174
-0.220
-0.238
-0.270
-0.291
-0.295
-0.254
-0.193
-0.142
-0.106
-0.092
-0.087
-0.083
-0.085
-0.091
-0.096
-0.101
-0.106
-0.112
-0.115
-0.102
-0.121
-0.142
-0.155
-0.140
0.199
1.478
2.063
1.735
450.382
61749.730
100002.078
-0.191
-0.205
-0.211
-0.115
2.048
14.679
9.894
0.712
-0.146
-0.172
-0.175
-0.167
-0.162
-0.162
-0.158
-0.141
-0.117
-0.096
-0.079
-0.072
-0.069
-0.069
-0.070
-0.070
-0.075
-0.078
-0.080
-0.083
-0.085
-0.088
-0.103
-0.129
-0.139
-0.154
-0.167
-0.143
-0.125
-0.112
126.754
5337.996
99614.281
-0.144
-0.192
-0.199
-0.195
-0.154
-0.028
-0.056
-0.153
-0.160
-0.155
-0.140
-0.122
-0.108
-0.100
-0.094
-0.088
-0.078
-0.069
-0.063
-0.062
-0.061
-0.061
-0.062
-0.062
-0.063
-0.066
-0.074
-0.077
-0.078
-0.080
-0.090
-0.108
-0.130
-0.144
-0.158
-0.171
-0.183
-0.198
0.873
158.677
806.145
-0.041
-0.172
-0.183
-0.179
-0.172
-0.165
-0.160
-0.154
-0.148
-0.135
-0.109
-0.091
-0.081
-0.073
-0.067
-0.063
-0.058
-0.057
-0.054
-0.056
-0.055
-0.055
-0.056
-0.056
-0.059
-0.065
-0.073
-0.078
-0.079
-0.079
-0.082
-0.090
-0.107
-0.126
-0.145
-0.160
-0.174
-0.192
-0.244
0.135
3.992
-0.019
-0.155
-0.157
-0.157
-0.150
-0.145
-0.143
-0.135
-0.121
-0.101
-0.084
-0.074
-0.063
-0.057
-0.054
-0.053
-0.050
-0.050
-0.048
-0.051
-0.050
-0.052
-0.052
-0.054
-0.060
-0.069
-0.077
-0.085
-0.088
-0.085
-0.083
-0.081
-0.088
-0.101
-0.117
-0.137
-0.143
-0.166
-0.242
-0.352
-0.495
-0.109
-0.149
-0.143
-0.130
-0.119
-0.113
-0.109
-0.101
-0.088
-0.077
-0.069
-0.060
-0.053
-0.049
-0.048
-0.047
-0.045
-0.046
-0.045
-0.047
-0.047
-0.046
-0.050
-0.053
-0.060
-0.072
-0.085
-0.094
-0.094
-0.091
-0.084
-0.076
-0.078
-0.096
-0.115
-0.133
-0.140
-0.152
-0.214
-0.315
0.136
-0.168
-0.149
-0.137
-0.117
-0.102
-0.095
-0.086
-0.079
-0.073
-0.064
-0.058
-0.051
-0.047
-0.045
-0.042
-0.042
-0.042
-0.043
-0.042
-0.043
-0.046
-0.045
-0.047
-0.052
-0.060
-0.071
-0.087
-0.097
-0.098
-0.094
-0.084
-0.079
-0.083
-0.111
-0.158
-0.190
-0.159
-0.144
-0.171
-0.209
28.265
-0.210
-0.163
-0.131
-0.106
-0.092
-0.082
-0.075
-0.068
-0.062
-0.055
-0.049
-0.047
-0.043
-0.042
-0.038
-0.039
-0.040
-0.042
-0.041
-0.043
-0.045
-0.047
-0.048
-0.052
-0.059
-0.068
-0.083
-0.092
-0.092
-0.087
-0.082
-0.080
-0.103
-0.171
-0.270
-0.237
-0.192
-0.132
-0.111
0.547
397.059
-0.285
-0.189
-0.131
-0.100
-0.085
-0.077
-0.068
-0.060
-0.055
-0.051
-0.048
-0.044
-0.044
-0.043
-0.040
-0.039
-0.040
-0.041
-0.043
-0.046
-0.046
-0.048
-0.049
-0.054
-0.059
-0.067
-0.074
-0.083
-0.083
-0.077
-0.078
-0.088
-0.143
-0.290
-0.343
-0.307
0.313
11.572
141.863
179.370
743.805
-0.371
-0.218
-0.133
-0.097
-0.081
-0.071
-0.065
-0.056
-0.052
-0.050
-0.046
-0.042
-0.041
-0.042
-0.041
-0.040
-0.041
-0.043
-0.043
-0.046
-0.048
-0.048
-0.054
-0.057
-0.057
-0.063
-0.067
-0.070
-0.070
-0.069
-0.072
-0.102
-0.198
-0.417
-0.418
-0.161
19.702
806.396
12112.079
18558.178
2431.748
-0.436
-0.248
-0.136
-0.094
-0.078
-0.068
-0.062
-0.055
-0.050
-0.048
-0.046
-0.043
-0.040
-0.042
-0.040
-0.041
-0.042
-0.044
-0.046
-0.049
-0.053
-0.056
-0.057
-0.062
-0.061
-0.063
-0.064
-0.064
-0.062
-0.065
-0.074
-0.117
-0.246
-0.484
-0.488
1.165
141.887
12112.059
99999.961
100006.305
53445.465
-0.476
-0.249
-0.136
-0.094
-0.076
-0.066
-0.061
-0.058
-0.051
-0.047
-0.046
-0.045
-0.042
-0.041
-0.040
-0.043
-0.046
-0.046
-0.047
-0.051
-0.054
-0.059
-0.062
-0.062
-0.066
-0.066
-0.068
-0.063
-0.063
-0.063
-0.076
-0.118
-0.271
-0.514
-0.525
1.855
177.881
18556.291
99999.922
100003.914
99858.203
-0.443
-0.225
-0.130
-0.092
-0.078
-0.069
-0.065
-0.061
-0.057
-0.050
-0.050
-0.045
-0.044
-0.043
-0.044
-0.044
-0.044
-0.044
-0.045
-0.050
-0.057
-0.060
-0.063
-0.067
-0.069
-0.069
-0.069
-0.065
-0.066
-0.065
-0.075
-0.115
-0.245
-0.519
-0.526
0.118
47.648
1901.058
52829.328
99614.867
6110.457
-0.354
-0.192
-0.121
-0.093
-0.082
-0.074
-0.072
-0.069
-0.063
-0.059
-0.052
-0.048
-0.048
-0.046
-0.047
-0.047
-0.045
-0.047
-0.048
-0.049
-0.056
-0.062
-0.063
-0.069
-0.072
-0.070
-0.069
-0.066
-0.065
-0.069
-0.079
-0.106
-0.193
-0.425
-0.496
-0.473
2.788
72.382
501.634
635.212
159.137
-0.264
-0.164
-0.117
-0.096
-0.089
-0.085
-0.081
-0.078
-0.077
-0.071
-0.064
-0.055
-0.051
-0.049
-0.047
-0.046
-0.046
-0.049
-0.051
-0.052
-0.056
-0.064
-0.067
-0.072
-0.073
-0.071
-0.069
-0.069
-0.070
-0.072
-0.080
-0.098
-0.147
-0.280
-0.452
-0.419
-0.359
0.412
5.287
17.149
6.937
-0.213
-0.150
-0.118
-0.104
-0.102
-0.099
-0.098
-0.096
-0.094
-0.086
-0.076
-0.064
-0.058
-0.053
-0.051
-0.049
-0.051
-0.052
-0.055
-0.057
-0.059
-0.062
-0.070
-0.072
-0.073
-0.070
-0.070
-0.072
-0.073
-0.076
-0.083
-0.102
-0.152
-0.305
-0.485
-0.478
0.205
22.501
397.054
1159.183
635.316
-0.186
-0.146
-0.125
-0.117
-0.114
-0.116
-0.116
-0.110
-0.104
-0.097
-0.087
-0.073
-0.062
-0.057
-0.055
-0.055
-0.055
-0.059
-0.058
-0.062
-0.063
-0.068
-0.070
-0.074
-0.073
-0.075
-0.075
-0.076
-0.079
-0.083
-0.092
-0.115
-0.185
-0.386
-0.554
-0.564
3.203
141.828
3160.831
18556.244
6101.488
-0.173
-0.146
-0.133
-0.129
-0.127
-0.127
-0.128
-0.120
-0.111
-0.101
-0.096
-0.082
-0.068
-0.060
-0.059
-0.061
-0.061
-0.062
-0.064
-0.065
-0.067
-0.072
-0.072
-0.076
-0.077
-0.078
-0.081
-0.084
-0.086
-0.089
-0.098
-0.122
-0.198
-0.419
-0.607
-0.627
4.125
158.771
3597.730
21450.643
6981.601
-0.163
-0.146
-0.137
-0.135
-0.133
-0.134
-0.132
-0.126
-0.117
-0.106
-0.100
-0.087
-0.073
-0.065
-0.064
-0.064
-0.067
-0.070
-0.073
-0.073
-0.074
-0.077
-0.079
-0.082
-0.081
-0.084
-0.085
-0.090
-0.093
-0.097
-0.106
-0.128
-0.196
-0.398
-0.639
-0.670
0.583
37.624
501.591
1677.800
806.319
-0.154
-0.140
-0.136
-0.135
-0.132
-0.133
-0.132
-0.126
-0.121
-0.111
-0.100
-0.087
-0.076
-0.071
-0.072
-0.074
-0.077
-0.081
-0.082
-0.083
-0.084
-0.087
-0.088
-0.088
-0.089
-0.091
-0.092
-0.096
-0.098
-0.103
-0.111
-0.132
-0.187
-0.342
-0.645
-0.703
-0.683
1.664
15.210
45.356
13.661
-0.142
-0.131
-0.128
-0.129
-0.126
-0.124
-0.124
-0.124
-0.120
-0.108
-0.098
-0.087
-0.082
-0.080
-0.082
-0.088
-0.091
-0.095
-0.097
-0.097
-0.100
-0.103
-0.101
-0.100
-0.101
-0.101
-0.101
-0.104
-0.107
-0.111
-0.119
-0.136
-0.182
-0.292
-0.527
-0.734
-0.740
-0.659
-0.339
-0.184
-0.250
-0.128
-0.118
-0.119
-0.118
-0.118
-0.113
-0.114
-0.115
-0.109
-0.101
-0.093
-0.089
-0.090
-0.094
-0.099
-0.108
-0.114
-0.119
-0.123
-0.124
-0.127
-0.128
-0.122
-0.117
-0.115
-0.113
-0.111
-0.114
-0.115
-0.119
-0.130
-0.143
-0.183
-0.268
-0.427
-0.636
-0.741
-0.677
-0.532
-0.383
-0.285
-0.115
-0.109
-0.107
-0.107
-0.106
-0.104
-0.103
-0.103
-0.098
-0.094
-0.091
-0.094
-0.102
-0.111
-0.116
-0.124
-0.131
-0.141
-0.153
-0.163
-0.164
-0.157
-0.150
-0.139
-0.132
-0.127
-0.123
-0.127
-0.130
-0.134
-0.142
-0.153
-0.185
-0.253
-0.362
-0.492
-0.607
-0.632
-0.534
-0.403
-0.349
-0.106
-0.098
-0.097
-0.094
-0.093
-0.093
-0.091
-0.092
-0.089
-0.089
-0.096
-0.104
-0.115
-0.121
-0.132
-0.139
-0.151
-0.167
-0.183
-0.197
-0.199
-0.192
-0.180
-0.170
-0.156
-0.146
-0.140
-0.141
-0.148
-0.157
-0.165
-0.175
-0.198
-0.245
-0.321
-0.409
-0.484
-0.514
-0.456
-0.437
-0.427
806.989
223.115
3.558
-0.322
-0.370
-0.386
-0.333
-0.275
-0.238
-0.280
-0.356
-0.436
-0.549
-0.672
-0.693
-0.624
-0.550
-0.483
-0.399
-0.312
-0.257
-0.245
-0.241
-0.232
-0.221
-0.213
-0.207
-0.198
-0.188
-0.168
-0.148
-0.132
-0.122
-0.115
-0.109
-0.108
-0.111
-0.110
-0.117
-0.133
-0.171
8005.024
1310.209
52.523
-0.170
-0.360
-0.376
-0.278
0.054
0.347
0.089
-0.231
-0.339
-0.441
-0.502
-0.538
-0.465
-0.418
-0.411
-0.349
-0.286
-0.281
-0.270
-0.272
-0.178
0.126
0.088
-0.194
-0.214
-0.196
-0.168
-0.142
-0.129
-0.119
-0.111
-0.107
-0.109
-0.110
-0.114
-0.125
-0.146
-0.195
8012.596
1310.297
52.342
-0.192
-0.345
-0.347
-0.091
1.085
2.447
1.387
0.050
-0.293
-0.327
-0.321
-0.373
-0.308
-0.299
-0.335
-0.297
-0.317
-0.342
-0.338
-0.343
0.051
1.131
1.007
-0.094
-0.277
-0.235
-0.196
-0.158
-0.134
-0.121
-0.111
-0.108
-0.111
-0.113
-0.120
-0.130
-0.151
-0.203
810.280
223.170
3.221
-0.309
-0.323
-0.316
0.019
1.571
3.406
1.970
0.147
-0.263
-0.302
-0.223
-0.028
-0.019
-0.226
-0.314
-0.317
-0.356
-0.419
-0.425
-0.453
-0.261
0.452
0.280
-0.305
-0.358
-0.295
-0.242
-0.176
-0.147
-0.126
-0.115
-0.111
-0.114
-0.117
-0.127
-0.132
-0.149
-0.194
11.171
1.443
-0.307
-0.315
-0.298
-0.290
-0.127
0.514
1.265
0.675
-0.049
-0.209
-0.240
-0.049
0.454
0.532
-0.020
-0.275
-0.319
-0.357
-0.458
-0.510
-0.538
-0.585
-0.553
-0.539
-0.516
-0.428
-0.334
-0.268
-0.189
-0.152
-0.139
-0.119
-0.120
-0.125
-0.130
-0.134
-0.137
-0.145
-0.174
0.349
-0.299
-0.300
-0.295
-0.275
-0.256
-0.225
-0.127
-0.025
-0.102
-0.144
-0.088
-0.170
-0.038
0.458
0.460
-0.045
-0.269
-0.306
-0.320
-0.264
0.059
0.220
-0.276
-0.596
-0.591
-0.453
0.720
2.823
0.949
-0.105
-0.156
-0.144
-0.136
-0.127
-0.133
-0.143
-0.150
-0.148
-0.149
-0.155
0.686
-0.247
-0.284
-0.268
-0.252
-0.233
-0.225
-0.223
-0.219
-0.229
-0.159
-0.114
-0.202
-0.192
-0.030
-0.035
-0.187
-0.145
0.017
0.126
2.186
15.044
23.289
6.844
0.913
1.415
2.770
58.999
444.715
58.733
1.355
-0.154
-0.156
-0.150
-0.135
-0.138
-0.143
-0.151
-0.161
-0.155
-0.151
1.767
-0.063
-0.257
-0.244
-0.236
-0.223
-0.216
-0.220
-0.219
-0.146
0.445
0.187
-0.250
-0.264
-0.245
-0.234
0.146
3.115
9.963
9.014
22.970
336.971
768.570
108.106
23.612
106.968
89.050
754.132
58623.074
744.142
5.103
-0.136
-0.166
-0.154
-0.121
-0.119
-0.139
-0.151
-0.157
-0.158
-0.151
3.080
0.064
-0.236
-0.228
-0.225
-0.225
-0.228
-0.229
-0.221
0.048
1.989
0.852
-0.224
-0.261
-0.261
-0.104
3.827
84.020
768.756
507.164
85.665
1598.589
4809.678
345.934
450.941
16158.293
9472.713
299.628
1533.787
123.655
2.063
-0.114
-0.123
4.288
52.405
41.883
1.616
-0.149
-0.163
-0.160
-0.176
1.414
-0.053
-0.230
-0.223
-0.224
-0.244
-0.268
-0.278
-0.263
0.052
0.639
0.106
-0.244
-0.254
-0.247
0.229
17.010
1375.028
99999.828
41628.898
314.320
300.051
667.999
113.913
2171.609
99999.898
99999.766
583.056
15.888
3.316
10.095
101.189
69.211
319.548
1679.530
1310.806
177.890
0.700
-0.171
-0.182
-0.175
0.068
-0.207
-0.224
-0.218
-0.231
-0.271
-0.340
-0.354
-0.359
-0.295
-0.161
-0.220
-0.282
-0.263
-0.237
0.201
17.021
1185.934
99999.813
41628.152
297.355
17.260
21.577
14.728
337.624
9470.616
4809.273
120.821
3.196
8.457
353.514
2155.879
1715.078
1765.521
14082.066
10553.071
807.209
8.607
-0.173
-0.179
-0.173
-0.222
-0.226
-0.218
-0.225
-0.240
-0.278
-0.371
-0.428
-0.429
-0.424
-0.402
-0.364
-0.330
-0.285
-0.251
-0.071
3.459
74.545
667.455
440.953
29.732
1.675
0.565
1.221
12.349
66.421
46.980
7.178
0.700
39.429
1482.053
13944.740
9226.017
5092.620
37994.262
6484.392
569.071
5.561
-0.049
2.629
3.361
-0.220
-0.217
-0.224
-0.227
-0.231
-0.256
-0.320
-0.428
-0.496
-0.482
-0.456
-0.419
-0.375
-0.328
-0.283
-0.231
0.132
2.809
8.961
7.252
1.469
-0.044
-0.197
-0.152
0.315
1.417
1.283
0.113
-0.037
21.748
806.309
6101.743
4707.385
4599.478
37952.008
887.165
73.765
1.817
33.924
315.352
397.236
-0.214
-0.223
-0.228
-0.218
-0.216
-0.219
-0.246
-0.305
-0.387
-0.449
-0.452
-0.410
-0.407
-0.379
-0.330
-0.280
-0.228
-0.100
0.080
0.038
-0.121
-0.192
-0.203
-0.208
-0.208
-0.176
-0.233
-0.310
-0.282
1.206
82.072
397.211
319.045
102.744
166.066
54.618
53.601
18.286
295.357
2478.186
3168.116
-0.212
-0.222
-0.218
-0.197
0.202
1.560
1.226
0.020
-0.235
-0.296
-0.306
-0.330
-0.408
-0.422
-0.380
-0.325
-0.267
-0.199
-0.162
-0.149
-0.155
-0.171
-0.189
-0.189
-0.185
-0.206
-0.266
-0.285
-0.246
-0.189
-0.013
1.608
1.444
1.798
11.843
121.652
227.745
65.202
1458.766
11090.560
3454.811
-0.210
-0.217
-0.213
0.077
11.234
144.183
78.921
3.617
-0.081
-0.219
-0.245
-0.282
-0.338
-0.375
-0.371
-0.320
-0.249
-0.180
-0.139
-0.125
-0.126
-0.132
-0.142
-0.151
-0.153
-0.162
-0.186
-0.222
-0.196
-0.163
-0.149
-0.147
-0.146
0.238
5.925
52.423
107.675
72.723
19572.613
100604.148
3718.586
-0.210
-0.215
-0.205
0.759
78.797
6032.167
1844.355
16.877
0.065
-0.198
-0.209
-0.220
-0.243
-0.260
-0.256
-0.228
-0.181
-0.141
-0.116
-0.106
-0.101
-0.100
-0.101
-0.106
-0.115
-0.124
-0.130
-0.142
-0.139
-0.120
-0.126
-0.142
-0.153
-0.061
0.961
5.897
9.253
16.299
677.882
6477.634
33615.262
-0.199
-0.211
-0.205
0.267
25.237
625.436
271.230
6.685
-0.038
-0.172
-0.173
-0.172
-0.167
-0.167
-0.164
-0.145
-0.123
-0.101
-0.088
-0.082
-0.078
-0.076
-0.075
-0.078
-0.083
-0.086
-0.089
-0.090
-0.090
-0.089
-0.103
-0.122
-0.142
-0.154
-0.083
0.175
0.372
0.945
121.419
4115.894
72287.484
-0.187
-0.198
-0.197
-0.141
1.044
6.671
4.527
0.360
-0.149
-0.153
-0.147
-0.133
-0.119
-0.110
-0.107
-0.097
-0.086
-0.075
-0.070
-0.065
-0.063
-0.063
-0.063
-0.063
-0.066
-0.068
-0.070
-0.070
-0.070
-0.074
-0.085
-0.105
-0.124
-0.140
-0.158
-0.160
-0.158
-0.154
13.692
806.530
6101.232
-0.171
-0.186
-0.188
-0.179
-0.154
-0.075
-0.090
-0.146
-0.145
-0.139
-0.123
-0.101
-0.090
-0.082
-0.074
-0.069
-0.064
-0.058
-0.058
-0.056
-0.057
-0.057
-0.056
-0.055
-0.055
-0.060
-0.061
-0.062
-0.062
-0.066
-0.073
-0.085
-0.105
-0.122
-0.140
-0.156
-0.165
-0.171
-0.081
21.274
177.692
-0.139
-0.166
-0.175
-0.166
-0.157
-0.151
-0.148
-0.141
-0.135
-0.120
-0.098
-0.080
-0.070
-0.064
-0.058
-0.057
-0.052
-0.051
-0.051
-0.051
-0.052
-0.051
-0.051
-0.051
-0.052
-0.054
-0.058
-0.060
-0.060
-0.061
-0.064
-0.071
-0.083
-0.099
-0.117
-0.135
-0.148
-0.163
-0.199
-0.248
0.300
-0.133
-0.154
-0.154
-0.147
-0.139
-0.134
-0.129
-0.121
-0.106
-0.089
-0.078
-0.067
-0.059
-0.053
-0.050
-0.049
-0.048
-0.046
-0.047
-0.047
-0.047
-0.048
-0.050
-0.050
-0.050
-0.054
-0.055
-0.059
-0.059
-0.059
-0.059
-0.062
-0.070
-0.080
-0.095
-0.110
-0.120
-0.133
-0.191
-0.279
-0.396
-0.151
-0.146
-0.141
-0.125
-0.114
-0.107
-0.101
-0.093
-0.082
-0.073
-0.065
-0.057
-0.051
-0.048
-0.046
-0.044
-0.044
-0.043
-0.044
-0.045
-0.046
-0.047
-0.047
-0.048
-0.049
-0.051
-0.057
-0.060
-0.059
-0.060
-0.058
-0.059
-0.068
-0.081
-0.101
-0.118
-0.125
-0.124
-0.163
-0.251
-0.295
-0.163
-0.144
-0.131
-0.112
-0.099
-0.092
-0.083
-0.076
-0.070
-0.060
-0.059
-0.050
-0.048
-0.045
-0.041
-0.040
-0.041
-0.043
-0.042
-0.043
-0.045
-0.048
-0.048
-0.049
-0.051
-0.052
-0.059
-0.062
-0.060
-0.059
-0.059
-0.063
-0.075
-0.102
-0.148
-0.190
-0.159
-0.131
-0.140
-0.186
1.025
-0.180
-0.149
-0.124
-0.103
-0.091
-0.082
-0.074
-0.068
-0.063
-0.055
-0.053
-0.048
-0.046
-0.044
-0.041
-0.040
-0.041
-0.041
-0.044
-0.045
-0.047
-0.048
-0.050
-0.049
-0.053
-0.055
-0.057
-0.062
-0.059
-0.058
-0.063
-0.070
-0.096
-0.165
-0.274
-0.252
-0.201
-0.141
-0.119
-0.133
33.430
-0.220
-0.157
-0.118
-0.097
-0.087
-0.075
-0.071
-0.062
-0.055
-0.053
-0.050
-0.049
-0.045
-0.044
-0.042
-0.041
-0.041
-0.043
-0.045
-0.048
-0.049
-0.051
-0.053
-0.057
-0.058
-0.060
-0.061
-0.059
-0.060
-0.059
-0.063
-0.082
-0.138
-0.285
-0.366
-0.328
0.049
4.558
52.965
82.075
89.223
-0.263
-0.169
-0.118
-0.093
-0.082
-0.074
-0.064
-0.059
-0.054
-0.051
-0.047
-0.047
-0.045
-0.042
-0.040
-0.041
-0.042
-0.044
-0.047
-0.051
-0.052
-0.057
-0.062
-0.067
-0.066
-0.066
-0.063
-0.062
-0.059
-0.058
-0.069
-0.097
-0.192
-0.426
-0.445
-0.310
9.761
353.608
3597.800
4675.574
821.408
-0.305
-0.181
-0.119
-0.093
-0.078
-0.068
-0.064
-0.060
-0.054
-0.050
-0.047
-0.043
-0.045
-0.044
-0.042
-0.042
-0.047
-0.046
-0.051
-0.054
-0.060
-0.066
-0.071
-0.073
-0.073
-0.071
-0.069
-0.066
-0.063
-0.063
-0.073
-0.112
-0.240
-0.510
-0.516
0.510
69.571
3597.807
99999.883
100000.703
10550.979
-0.315
-0.183
-0.117
-0.093
-0.078
-0.069
-0.065
-0.062
-0.059
-0.051
-0.049
-0.045
-0.044
-0.045
-0.043
-0.045
-0.049
-0.050
-0.052
-0.058
-0.066
-0.074
-0.078
-0.076
-0.077
-0.076
-0.076
-0.071
-0.069
-0.066
-0.072
-0.119
-0.260
-0.541
-0.557
0.743
90.462
4675.276
99999.867
100000.453
18566.596
-0.290
-0.170
-0.117
-0.093
-0.082
-0.075
-0.071
-0.069
-0.065
-0.058
-0.054
-0.049
-0.047
-0.046
-0.047
-0.045
-0.047
-0.048
-0.051
-0.058
-0.068
-0.077
-0.082
-0.082
-0.082
-0.081
-0.080
-0.073
-0.070
-0.070
-0.078
-0.116
-0.237
-0.533
-0.554
-0.206
24.554
715.479
10534.114
16074.946
1902.087
-0.249
-0.161
-0.117
-0.100
-0.092
-0.086
-0.083
-0.083
-0.078
-0.072
-0.064
-0.055
-0.050
-0.049
-0.048
-0.048
-0.047
-0.051
-0.054
-0.060
-0.068
-0.078
-0.082
-0.084
-0.085
-0.084
-0.082
-0.078
-0.073
-0.074
-0.080
-0.106
-0.191
-0.421
-0.522
-0.509
1.425
29.612
223.247
280.684
52.383
-0.212
-0.154
-0.124
-0.111
-0.107
-0.106
-0.107
-0.103
-0.096
-0.090
-0.080
-0.066
-0.057
-0.055
-0.052
-0.050
-0.050
-0.052
-0.055
-0.059
-0.065
-0.077
-0.084
-0.089
-0.087
-0.089
-0.084
-0.082
-0.078
-0.078
-0.083
-0.101
-0.150
-0.275
-0.473
-0.447
-0.394
0.033
0.514
0.124
-0.173
-0.196
-0.159
-0.140
-0.131
-0.133
-0.133
-0.126
-0.115
-0.107
-0.098
-0.092
-0.079
-0.067
-0.060
-0.056
-0.054
-0.054
-0.055
-0.060
-0.063
-0.070
-0.075
-0.083
-0.089
-0.089
-0.088
-0.085
-0.084
-0.082
-0.082
-0.087
-0.100
-0.139
-0.243
-0.462
-0.479
-0.448
0.602
6.457
18.619
5.359
-0.193
-0.166
-0.152
-0.152
-0.153
-0.146
-0.134
-0.126
-0.118
-0.109
-0.098
-0.092
-0.076
-0.065
-0.059
-0.058
-0.058
-0.062
-0.062
-0.066
-0.071
-0.075
-0.081
-0.086
-0.089
-0.089
-0.090
-0.087
-0.087
-0.092
-0.101
-0.111
-0.160
-0.305
-0.563
-0.565
-0.418
5.571
60.804
177.791
101.160
-0.189
-0.166
-0.159
-0.155
-0.163
-0.156
-0.141
-0.132
-0.125
-0.117
-0.106
-0.099
-0.085
-0.070
-0.063
-0.065
-0.065
-0.066
-0.069
-0.071
-0.072
-0.079
-0.082
-0.087
-0.088
-0.090
-0.092
-0.093
-0.092
-0.098
-0.107
-0.126
-0.176
-0.340
-0.629
-0.650
-0.465
6.271
73.425
199.161
113.178
-0.178
-0.166
-0.158
-0.156
-0.164
-0.162
-0.149
-0.138
-0.129
-0.123
-0.112
-0.104
-0.090
-0.075
-0.069
-0.069
-0.072
-0.072
-0.075
-0.075
-0.079
-0.083
-0.085
-0.090
-0.091
-0.095
-0.098
-0.100
-0.102
-0.108
-0.114
-0.132
-0.193
-0.351
-0.677
-0.758
-0.763
1.243
12.453
31.681
8.921
-0.171
-0.162
-0.154
-0.153
-0.162
-0.165
-0.154
-0.141
-0.131
-0.127
-0.117
-0.108
-0.091
-0.081
-0.077
-0.078
-0.079
-0.081
-0.084
-0.085
-0.087
-0.089
-0.091
-0.095
-0.096
-0.102
-0.105
-0.106
-0.110
-0.115
-0.122
-0.139
-0.198
-0.348
-0.646
-0.842
-0.876
-0.748
0.088
0.336
-0.178
-0.162
-0.159
-0.153
-0.150
-0.155
-0.161
-0.151
-0.142
-0.133
-0.130
-0.120
-0.108
-0.095
-0.090
-0.087
-0.091
-0.093
-0.096
-0.097
-0.098
-0.098
-0.099
-0.100
-0.102
-0.107
-0.110
-0.112
-0.112
-0.117
-0.121
-0.129
-0.147
-0.206
-0.327
-0.516
-0.774
-0.848
-0.837
-0.770
-0.539
-0.347
-0.153
-0.152
-0.151
-0.148
-0.148
-0.146
-0.145
-0.141
-0.137
-0.130
-0.118
-0.106
-0.102
-0.102
-0.106
-0.112
-0.117
-0.120
-0.123
-0.122
-0.119
-0.118
-0.116
-0.117
-0.119
-0.120
-0.123
-0.124
-0.127
-0.130
-0.136
-0.156
-0.207
-0.291
-0.416
-0.593
-0.767
-0.808
-0.762
-0.611
-0.395
-0.137
-0.137
-0.142
-0.139
-0.133
-0.129
-0.129
-0.128
-0.128
-0.119
-0.111
-0.110
-0.114
-0.119
-0.124
-0.127
-0.135
-0.141
-0.148
-0.153
-0.151
-0.144
-0.138
-0.135
-0.135
-0.134
-0.133
-0.135
-0.139
-0.144
-0.151
-0.167
-0.207
-0.268
-0.359
-0.477
-0.600
-0.691
-0.738
-0.626
-0.494
-0.125
-0.121
-0.122
-0.125
-0.122
-0.117
-0.117
-0.116
-0.113
-0.109
-0.110
-0.119
-0.126
-0.130
-0.140
-0.145
-0.147
-0.161
-0.175
-0.181
-0.185
-0.182
-0.172
-0.160
-0.154
-0.149
-0.147
-0.151
-0.157
-0.164
-0.172
-0.188
-0.217
-0.263
-0.328
-0.412
-0.499
-0.580
-0.665
-0.661
-0.572
16075.012
2446.668
113.083
0.404
-0.444
-0.452
-0.381
-0.319
-0.296
-0.293
-0.318
-0.351
-0.407
-0.467
-0.516
-0.523
-0.476
-0.404
-0.330
-0.261
-0.250
-0.248
-0.235
1.163
16.970
13.531
0.659
-0.198
-0.188
-0.175
-0.152
-0.132
-0.117
-0.109
-0.101
-0.098
-0.101
-0.101
-0.102
-0.113
-0.137
100002.258
45280.145
564.175
3.392
-0.441
-0.446
-0.395
-0.310
-0.272
-0.276
-0.296
-0.308
-0.369
-0.394
-0.403
-0.405
-0.382
-0.343
-0.278
-0.269
-0.257
-0.261
0.061
34.521
250.226
223.202
21.618
-0.127
-0.192
-0.173
-0.146
-0.127
-0.111
-0.104
-0.097
-0.097
-0.097
-0.096
-0.104
-0.115
-0.146
100004.234
45280.184
564.173
3.040
-0.420
-0.424
-0.376
-0.264
-0.207
-0.229
-0.283
-0.304
-0.317
-0.318
-0.346
-0.337
-0.323
-0.304
-0.287
-0.305
-0.307
-0.314
1.025
57.885
314.885
280.636
37.662
0.214
-0.227
-0.188
-0.154
-0.130
-0.114
-0.105
-0.098
-0.099
-0.097
-0.103
-0.108
-0.117
-0.148
18557.586
2446.692
113.081
0.174
-0.387
-0.394
-0.339
-0.237
-0.170
-0.200
-0.261
-0.282
-0.298
-0.310
-0.300
-0.290
-0.302
-0.294
-0.310
-0.357
-0.376
-0.403
0.466
15.908
87.554
74.687
9.965
0.023
-0.281
-0.224
-0.177
-0.144
-0.122
-0.112
-0.106
-0.108
-0.108
-0.110
-0.112
-0.120
-0.143
223.312
52.219
0.493
-0.342
-0.355
-0.359
-0.297
-0.239
-0.205
-0.221
-0.251
-0.265
-0.277
-0.290
-0.286
-0.285
-0.294
-0.306
-0.314
-0.373
-0.452
-0.468
-0.451
1.228
6.215
5.810
0.600
-0.409
-0.313
-0.271
-0.193
-0.151
-0.140
-0.129
-0.133
-0.135
-0.137
-0.134
-0.126
-0.122
-0.133
0.250
-0.267
-0.300
-0.313
-0.320
-0.293
-0.248
-0.234
-0.229
-0.231
-0.243
-0.251
-0.262
-0.273
-0.276
-0.279
-0.286
-0.280
-0.294
-0.314
-0.130
0.948
1.407
0.166
-0.461
-0.556
-0.465
1.054
3.729
1.250
-0.073
-0.160
-0.153
-0.152
-0.152
-0.161
-0.174
-0.178
-0.153
-0.133
-0.125
3.264
0.065
-0.261
-0.270
-0.270
-0.240
-0.218
-0.215
-0.216
-0.219
-0.231
-0.240
-0.249
-0.263
-0.269
-0.269
-0.269
-0.225
-0.171
0.249
6.354
58.509
106.582
26.008
1.611
0.141
1.995
91.253
887.474
91.366
1.570
-0.145
-0.156
-0.158
-0.156
-0.166
-0.173
-0.178
-0.181
-0.153
-0.130
33.131
1.402
-0.182
-0.236
-0.224
-0.214
-0.202
-0.202
-0.207
-0.210
-0.218
-0.230
-0.238
-0.252
-0.256
-0.253
-0.113
0.688
2.540
4.448
95.252
5677.238
23385.311
886.843
21.507
17.111
21.753
1532.652
99999.969
1529.873
6.653
-0.111
-0.156
-0.046
0.794
0.862
0.049
-0.177
-0.176
-0.171
-0.141
74.492
2.762
-0.130
-0.214
-0.206
-0.199
-0.197
-0.195
-0.199
-0.200
-0.202
-0.213
-0.227
-0.241
-0.239
-0.187
0.896
12.296
58.954
46.040
301.807
100000.211
99999.820
5679.901
89.467
385.839
297.843
223.478
3289.188
196.983
2.668
-0.144
0.520
113.252
446.228
397.118
54.112
0.356
-0.173
-0.164
-0.196
26.423
1.280
-0.162
-0.203
-0.198
-0.200
-0.215
-0.221
-0.221
-0.217
-0.207
-0.206
-0.213
-0.222
-0.223
-0.066
3.449
84.001
768.776
443.181
113.801
4810.799
19411.531
773.595
152.352
1858.892
1186.029
62.359
13.360
3.489
0.061
0.095
82.210
3161.089
45280.629
28789.459
1677.886
22.476
-0.135
-0.190
-0.199
2.485
0.063
-0.200
-0.199
-0.201
-0.209
-0.241
-0.281
-0.281
-0.268
-0.248
-0.230
-0.220
-0.211
-0.202
-0.045
3.468
74.551
667.469
441.378
35.673
53.751
94.904
23.654
43.377
295.139
199.768
21.107
0.941
-0.038
2.115
21.661
371.419
33433.688
100009.047
100002.180
12112.214
158.806
-0.085
-0.039
0.132
-0.076
-0.203
-0.206
-0.205
-0.211
-0.222
-0.257
-0.318
-0.354
-0.338
-0.310
-0.278
-0.252
-0.221
-0.203
-0.145
0.939
12.339
52.399
37.144
6.192
1.479
1.489
0.939
3.544
12.249
9.793
1.895
-0.080
0.118
13.597
142.109
397.356
18607.934
100103.195
100016.617
7998.717
126.759
5.469
126.725
141.849
-0.218
-0.216
-0.216
-0.223
-0.215
-0.218
-0.241
-0.293
-0.347
-0.374
-0.356
-0.317
-0.261
-0.231
-0.218
-0.200
-0.061
0.755
2.302
1.859
0.342
-0.111
-0.168
-0.171
-0.028
0.219
0.094
-0.194
-0.265
-0.053
6.804
82.089
90.285
1081.749
8116.770
6118.185
565.369
11.144
564.453
6101.383
7998.004
-0.218
-0.226
-0.231
-0.220
-0.208
-0.206
-0.219
-0.244
-0.273
-0.297
-0.286
-0.252
-0.225
-0.238
-0.235
-0.208
-0.178
-0.129
-0.075
-0.084
-0.146
-0.177
-0.189
-0.198
-0.195
-0.208
-0.263
-0.271
-0.230
-0.182
0.019
2.095
2.347
14.474
123.880
104.953
6.184
83.145
5341.702
100007.109
100001.930
-0.227
-0.238
-0.231
-0.219
-0.161
-0.028
-0.070
-0.196
-0.221
-0.228
-0.219
-0.204
-0.211
-0.222
-0.226
-0.203
-0.170
-0.143
-0.134
-0.137
-0.143
-0.156
-0.171
-0.177
-0.172
-0.179
-0.201
-0.226
-0.194
-0.166
-0.147
-0.138
-0.092
0.150
0.832
2.472
3.663
107.311
5441.508
100282.844
100040.391
-0.223
-0.239
-0.233
-0.193
0.552
3.471
2.347
0.135
-0.184
-0.189
-0.188
-0.179
-0.177
-0.183
-0.183
-0.171
-0.150
-0.126
-0.116
-0.112
-0.118
-0.123
-0.126
-0.132
-0.139
-0.147
-0.154
-0.166
-0.150
-0.125
-0.129
-0.128
-0.133
-0.115
0.236
1.517
2.567
18.205
1082.261
10339.887
10704.467
-0.221
-0.233
-0.228
-0.128
2.337
16.788
11.260
0.792
-0.145
-0.164
-0.168
-0.152
-0.140
-0.141
-0.135
-0.127
-0.114
-0.101
-0.096
-0.093
-0.092
-0.090
-0.092
-0.093
-0.097
-0.102
-0.104
-0.107
-0.101
-0.094
-0.105
-0.121
-0.129
-0.140
-0.065
0.231
0.473
3.744
77.660
422.982
602.645
-0.207
-0.222
-0.212
-0.154
1.035
7.596
5.153
0.366
-0.142
-0.150
-0.147
-0.126
-0.113
-0.106
-0.101
-0.094
-0.085
-0.078
-0.075
-0.073
-0.072
-0.070
-0.069
-0.067
-0.071
-0.073
-0.075
-0.075
-0.075
-0.076
-0.085
-0.103
-0.119
-0.133
-0.145
-0.123
-0.100
0.187
2.850
130.864
565.884
-0.188
-0.205
-0.196
-0.185
-0.063
0.361
0.258
-0.100
-0.143
-0.138
-0.126
-0.105
-0.090
-0.083
-0.078
-0.072
-0.067
-0.065
-0.062
-0.060
-0.059
-0.059
-0.060
-0.058
-0.058
-0.061
-0.060
-0.060
-0.061
-0.062
-0.071
-0.083
-0.100
-0.114
-0.129
-0.140
-0.138
-0.135
-0.009
17.106
158.793
-0.174
-0.183
-0.182
-0.168
-0.158
-0.147
-0.145
-0.140
-0.134
-0.123
-0.103
-0.085
-0.075
-0.070
-0.063
-0.059
-0.056
-0.055
-0.053
-0.054
-0.053
-0.053
-0.053
-0.052
-0.050
-0.051
-0.054
-0.055
-0.056
-0.058
-0.059
-0.068
-0.082
-0.098
-0.112
-0.124
-0.131
-0.138
-0.151
-0.041
1.579
-0.168
-0.164
-0.167
-0.155
-0.144
-0.139
-0.134
-0.125
-0.121
-0.101
-0.085
-0.073
-0.063
-0.057
-0.051
-0.051
-0.050
-0.050
-0.049
-0.049
-0.049
-0.050
-0.050
-0.050
-0.049
-0.047
-0.050
-0.050
-0.051
-0.052
-0.053
-0.057
-0.067
-0.079
-0.091
-0.103
-0.117
-0.130
-0.152
-0.215
-0.306
-0.162
-0.153
-0.150
-0.136
-0.129
-0.125
-0.116
-0.103
-0.094
-0.083
-0.071
-0.061
-0.054
-0.049
-0.046
-0.047
-0.046
-0.046
-0.046
-0.047
-0.046
-0.050
-0.049
-0.047
-0.046
-0.045
-0.047
-0.048
-0.050
-0.049
-0.050
-0.053
-0.059
-0.068
-0.077
-0.090
-0.098
-0.110
-0.139
-0.216
-0.303
-0.161
-0.145
-0.134
-0.117
-0.106
-0.100
-0.094
-0.082
-0.077
-0.071
-0.062
-0.056
-0.048
-0.047
-0.045
-0.045
-0.047
-0.044
-0.045
-0.046
-0.048
-0.050
-0.049
-0.049
-0.048
-0.047
-0.048
-0.049
-0.048
-0.049
-0.048
-0.051
-0.059
-0.069
-0.084
-0.100
-0.107
-0.106
-0.123
-0.185
-0.274
-0.161
-0.142
-0.123
-0.106
-0.095
-0.087
-0.082
-0.074
-0.069
-0.061
-0.058
-0.054
-0.048
-0.046
-0.043
-0.043
-0.045
-0.045
-0.044
-0.046
-0.050
-0.050
-0.051
-0.051
-0.051
-0.051
-0.051
-0.052
-0.050
-0.050
-0.050
-0.056
-0.066
-0.089
-0.127
-0.165
-0.157
-0.122
-0.115
-0.145
-0.186
-0.165
-0.139
-0.114
-0.100
-0.089
-0.082
-0.075
-0.068
-0.059
-0.056
-0.052
-0.052
-0.048
-0.044
-0.043
-0.043
-0.045
-0.045
-0.047
-0.050
-0.052
-0.054
-0.057
-0.057
-0.057
-0.058
-0.056
-0.054
-0.053
-0.054
-0.053
-0.066
-0.087
-0.141
-0.238
-0.254
-0.201
-0.153
-0.121
-0.129
-0.090
-0.176
-0.136
-0.111
-0.095
-0.087
-0.078
-0.070
-0.063
-0.057
-0.055
-0.050
-0.050
-0.046
-0.045
-0.044
-0.044
-0.045
-0.046
-0.050
-0.054
-0.056
-0.062
-0.063
-0.067
-0.067
-0.068
-0.062
-0.060
-0.055
-0.055
-0.060
-0.076
-0.120
-0.236
-0.369
-0.328
-0.250
0.304
1.167
1.266
0.154
-0.186
-0.138
-0.109
-0.091
-0.081
-0.076
-0.066
-0.061
-0.058
-0.054
-0.049
-0.047
-0.045
-0.046
-0.043
-0.043
-0.045
-0.045
-0.050
-0.057
-0.064
-0.072
-0.076
-0.075
-0.075
-0.074
-0.073
-0.068
-0.062
-0.059
-0.067
-0.090
-0.164
-0.365
-0.446
-0.417
0.954
22.168
199.268
250.331
42.025
-0.201
-0.140
-0.108
-0.091
-0.079
-0.071
-0.066
-0.065
-0.059
-0.053
-0.049
-0.047
-0.045
-0.046
-0.046
-0.046
-0.050
-0.053
-0.057
-0.065
-0.075
-0.081
-0.082
-0.079
-0.079
-0.076
-0.078
-0.077
-0.073
-0.065
-0.070
-0.100
-0.203
-0.466
-0.510
-0.434
7.227
199.275
1677.894
2155.841
397.479
-0.201
-0.141
-0.109
-0.094
-0.082
-0.075
-0.071
-0.066
-0.064
-0.060
-0.053
-0.051
-0.047
-0.044
-0.049
-0.047
-0.051
-0.054
-0.059
-0.067
-0.080
-0.084
-0.085
-0.084
-0.083
-0.081
-0.082
-0.082
-0.076
-0.071
-0.073
-0.108
-0.219
-0.504
-0.548
-0.451
10.335
250.334
2155.810
3160.889
564.605
-0.198
-0.144
-0.112
-0.098
-0.090
-0.084
-0.081
-0.077
-0.074
-0.071
-0.060
-0.056
-0.052
-0.049
-0.049
-0.048
-0.049
-0.055
-0.060
-0.071
-0.082
-0.087
-0.088
-0.091
-0.088
-0.084
-0.084
-0.084
-0.082
-0.077
-0.081
-0.107
-0.202
-0.454
-0.549
-0.537
2.641
56.130
397.094
564.324
126.752
-0.189
-0.146
-0.122
-0.112
-0.104
-0.102
-0.102
-0.099
-0.094
-0.086
-0.075
-0.066
-0.058
-0.054
-0.052
-0.051
-0.051
-0.057
-0.064
-0.072
-0.084
-0.088
-0.089
-0.092
-0.094
-0.092
-0.089
-0.088
-0.088
-0.084
-0.084
-0.102
-0.171
-0.350
-0.523
-0.497
-0.276
2.809
11.255
9.233
0.666
-0.189
-0.158
-0.142
-0.135
-0.133
-0.135
-0.127
-0.117
-0.105
-0.098
-0.094
-0.079
-0.065
-0.057
-0.055
-0.053
-0.055
-0.058
-0.065
-0.074
-0.083
-0.090
-0.094
-0.098
-0.096
-0.092
-0.094
-0.096
-0.092
-0.087
-0.088
-0.100
-0.138
-0.237
-0.430
-0.447
-0.392
-0.302
-0.165
-0.190
-0.213
-0.197
-0.177
-0.163
-0.162
-0.166
-0.155
-0.141
-0.127
-0.119
-0.110
-0.100
-0.091
-0.078
-0.066
-0.060
-0.058
-0.059
-0.064
-0.068
-0.074
-0.085
-0.093
-0.098
-0.101
-0.102
-0.101
-0.102
-0.103
-0.099
-0.096
-0.099
-0.100
-0.121
-0.182
-0.325
-0.463
-0.424
-0.369
-0.250
-0.196
-0.224
-0.199
-0.183
-0.175
-0.172
-0.177
-0.167
-0.148
-0.095
-0.040
-0.097
-0.110
-0.098
-0.092
-0.077
-0.065
-0.063
-0.064
-0.064
-0.067
-0.074
-0.083
-0.091
-0.099
-0.103
-0.108
-0.108
-0.109
-0.106
-0.104
-0.103
-0.107
-0.118
-0.156
-0.228
-0.422
-0.552
-0.524
-0.432
0.029
0.168
-0.197
-0.198
-0.187
-0.178
-0.179
-0.179
-0.166
-0.138
0.136
0.388
0.041
-0.111
-0.107
-0.100
-0.083
-0.072
-0.068
-0.068
-0.070
-0.073
-0.078
-0.082
-0.090
-0.096
-0.102
-0.106
-0.108
-0.111
-0.111
-0.109
-0.109
-0.115
-0.127
-0.170
-0.278
-0.516
-0.677
-0.671
-0.557
0.067
0.222
-0.196
-0.191
-0.177
-0.160
-0.173
-0.157
-0.117
-0.100
0.137
0.450
0.060
-0.119
-0.115
-0.106
-0.089
-0.077
-0.074
-0.074
-0.076
-0.079
-0.082
-0.085
-0.090
-0.097
-0.102
-0.105
-0.110
-0.118
-0.120
-0.120
-0.121
-0.125
-0.138
-0.188
-0.313
-0.559
-0.796
-0.821
-0.803
-0.536
-0.292
-0.293
-0.184
-0.174
-0.158
-0.162
-0.116
-0.038
-0.061
-0.076
-0.032
-0.101
-0.131
-0.119
-0.111
-0.094
-0.085
-0.082
-0.083
-0.086
-0.087
-0.089
-0.090
-0.094
-0.099
-0.106
-0.111
-0.120
-0.127
-0.130
-0.131
-0.130
-0.135
-0.150
-0.204
-0.309
-0.496
-0.764
-0.847
-0.835
-0.785
-0.628
-0.399
-0.178
-0.174
-0.170
-0.167
-0.129
-0.058
-0.088
-0.138
-0.147
-0.139
-0.136
-0.125
-0.112
-0.100
-0.095
-0.095
-0.099
-0.102
-0.102
-0.102
-0.100
-0.104
-0.108
-0.112
-0.121
-0.130
-0.138
-0.139
-0.143
-0.145
-0.145
-0.158
-0.203
-0.285
-0.430
-0.644
-0.839
-0.850
-0.794
-0.729
-0.496
-0.174
-0.173
-0.168
-0.169
-0.165
-0.157
-0.151
-0.159
-0.153
-0.144
-0.142
-0.129
-0.114
-0.111
-0.115
-0.120
-0.122
-0.125
-0.124
-0.122
-0.121
-0.119
-0.118
-0.122
-0.130
-0.139
-0.147
-0.148
-0.152
-0.154
-0.155
-0.165
-0.200
-0.267
-0.354
-0.283
-0.457
-0.798
-0.802
-0.755
-0.581
-0.167
-0.172
-0.168
-0.169
-0.171
-0.166
-0.163
-0.158
-0.152
-0.147
-0.136
-0.127
-0.128
-0.130
-0.135
-0.141
-0.144
-0.149
-0.149
-0.151
-0.148
-0.142
-0.140
-0.141
-0.145
-0.150
-0.156
-0.157
-0.161
-0.166
-0.169
-0.180
-0.206
-0.256
-0.274
0.033
-0.063
-0.612
-0.712
-0.734
-0.680
-0.151
-0.158
-0.161
-0.157
-0.152
-0.145
-0.142
-0.141
-0.138
-0.134
-0.132
-0.134
-0.141
-0.147
-0.155
-0.157
-0.160
-0.172
-0.180
-0.183
-0.185
-0.181
-0.173
-0.167
-0.161
-0.161
-0.164
-0.166
-0.175
-0.183
-0.193
-0.203
-0.221
-0.257
-0.295
-0.212
-0.294
-0.560
-0.638
-0.725
-0.756
45280.117
4675.077
158.649
1.846
-0.455
-0.519
-0.437
-0.334
-0.305
-0.289
-0.291
-0.281
-0.234
-0.238
-0.322
-0.367
-0.355
-0.323
-0.268
-0.249
-0.249
-0.244
1.156
177.871
1026.929
910.156
142.062
0.495
-0.191
-0.181
-0.164
-0.133
-0.115
-0.102
-0.095
-0.091
-0.090
-0.088
-0.090
-0.096
-0.111
99999.883
99999.672
909.284
9.328
-0.309
-0.483
-0.458
-0.333
-0.295
-0.274
-0.271
-0.278
-0.299
-0.315
-0.328
-0.326
-0.314
-0.275
-0.253
-0.237
-0.242
-0.223
33.612
1677.798
18556.307
16074.958
1159.211
16.986
-0.188
-0.178
-0.150
-0.124
-0.108
-0.098
-0.092
-0.088
-0.087
-0.086
-0.089
-0.098
-0.111
100000.008
99999.672
909.272
8.525
-0.408
-0.491
-0.440
-0.317
-0.277
-0.266
-0.265
-0.270
-0.281
-0.280
-0.298
-0.294
-0.292
-0.273
-0.259
-0.265
-0.275
-0.109
68.043
2446.750
33427.613
28789.242
1677.794
28.017
-0.189
-0.180
-0.146
-0.123
-0.108
-0.100
-0.095
-0.092
-0.089
-0.092
-0.095
-0.099
-0.111
45280.219
4675.079
158.640
1.265
-0.476
-0.476
-0.389
-0.296
-0.260
-0.251
-0.258
-0.269
-0.276
-0.273
-0.274
-0.270
-0.270
-0.273
-0.280
-0.316
-0.333
-0.216
15.188
501.581
3160.779
2779.625
353.485
5.914
-0.224
-0.201
-0.168
-0.138
-0.119
-0.113
-0.109
-0.109
-0.105
-0.105
-0.100
-0.099
-0.110
353.424
113.081
2.418
-0.368
-0.425
-0.428
-0.327
-0.267
-0.239
-0.235
-0.240
-0.253
-0.261
-0.261
-0.258
-0.259
-0.264
-0.276
-0.289
-0.357
-0.405
-0.437
1.187
26.251
113.158
101.136
17.257
0.343
-0.317
-0.251
-0.191
-0.152
-0.145
-0.146
-0.158
-0.164
-0.158
-0.140
-0.118
-0.104
-0.104
0.546
-0.182
-0.334
-0.360
-0.373
-0.337
-0.270
-0.232
-0.218
-0.220
-0.225
-0.235
-0.242
-0.244
-0.246
-0.252
-0.258
-0.266
-0.277
-0.314
-0.180
0.606
0.918
0.697
1.977
1.762
-0.160
-0.158
0.372
0.013
-0.183
-0.169
-0.185
-0.194
-0.202
-0.218
-0.228
-0.225
-0.171
-0.127
-0.108
12.271
0.645
-0.259
-0.300
-0.296
-0.256
-0.220
-0.206
-0.203
-0.205
-0.212
-0.220
-0.226
-0.232
-0.240
-0.242
-0.250
-0.250
-0.242
0.063
4.548
36.744
65.794
16.570
0.864
-0.485
-0.150
6.351
24.990
6.560
0.162
-0.178
-0.185
-0.201
-0.215
-0.233
-0.241
-0.238
-0.230
-0.176
-0.123
258.807
5.813
-0.083
-0.242
-0.226
-0.207
-0.191
-0.183
-0.183
-0.189
-0.195
-0.200
-0.210
-0.221
-0.226
-0.231
-0.224
-0.118
0.077
1.825
58.827
1858.303
6716.872
384.767
11.120
1.125
1.616
33.348
196.913
33.269
0.898
-0.169
-0.167
0.391
2.851
2.987
0.531
-0.232
-0.231
-0.213
-0.148
1024.594
11.036
0.059
-0.207
-0.195
-0.186
-0.172
-0.166
-0.166
-0.165
-0.171
-0.178
-0.192
-0.204
-0.208
-0.214
-0.095
0.717
2.354
5.134
176.565
23385.574
99999.688
2166.837
26.155
9.345
7.587
12.802
50.995
11.238
0.348
-0.164
1.421
141.867
635.265
564.382
85.110
1.594
-0.224
-0.203
-0.243
199.893
4.727
-0.057
-0.194
-0.186
-0.176
-0.168
-0.173
-0.176
-0.169
-0.164
-0.163
-0.170
-0.179
-0.185
-0.179
0.187
2.814
10.016
9.094
54.048
1597.282
5677.346
385.629
14.347
17.309
13.701
3.390
1.768
0.478
-0.120
-0.115
126.733
4675.278
84777.305
61741.672
2446.871
39.815
-0.017
-0.231
-0.255
9.921
0.549
-0.173
-0.185
-0.184
-0.174
-0.174
-0.188
-0.206
-0.204
-0.187
-0.175
-0.170
-0.167
-0.164
-0.157
0.167
2.829
9.983
7.583
5.968
33.295
52.392
15.559
3.378
7.275
5.805
1.235
-0.079
-0.187
-0.169
0.366
501.696
61741.852
100000.188
99999.984
21450.715
223.284
0.287
0.724
1.215
0.188
-0.172
-0.205
-0.194
-0.189
-0.183
-0.184
-0.199
-0.217
-0.224
-0.216
-0.194
-0.174
-0.165
-0.154
-0.157
-0.041
0.765
2.307
1.881
0.582
0.805
1.187
0.422
0.261
0.798
0.586
-0.017
-0.208
-0.191
-0.170
0.181
353.730
33428.574
100001.203
100000.305
12112.087
158.819
23.674
250.314
280.743
-0.235
-0.238
-0.226
-0.219
-0.203
-0.195
-0.197
-0.203
-0.212
-0.212
-0.201
-0.181
-0.160
-0.153
-0.154
-0.151
-0.138
-0.049
0.109
0.059
-0.103
-0.149
-0.151
-0.182
-0.173
-0.140
-0.180
-0.240
-0.214
-0.181
-0.163
-0.130
33.618
1483.090
13945.596
10534.579
806.422
17.125
1310.270
24832.252
33427.723
-0.266
-0.271
-0.266
-0.241
-0.213
-0.196
-0.189
-0.190
-0.199
-0.190
-0.172
-0.154
-0.136
-0.142
-0.146
-0.140
-0.133
-0.130
-0.131
-0.137
-0.148
-0.158
-0.169
-0.176
-0.177
-0.181
-0.196
-0.207
-0.177
-0.155
-0.142
-0.135
-0.013
17.285
142.181
126.888
6.965
199.324
18556.568
100000.352
100000.047
-0.296
-0.315
-0.304
-0.258
-0.223
-0.197
-0.182
-0.176
-0.175
-0.173
-0.153
-0.131
-0.127
-0.126
-0.131
-0.132
-0.124
-0.115
-0.119
-0.123
-0.132
-0.141
-0.150
-0.150
-0.149
-0.150
-0.157
-0.161
-0.146
-0.125
-0.123
-0.123
-0.121
-0.114
-0.083
-0.050
0.027
199.640
21453.299
100004.438
100001.359
-0.291
-0.332
-0.324
-0.274
-0.218
-0.138
-0.132
-0.162
-0.158
-0.158
-0.140
-0.120
-0.112
-0.108
-0.108
-0.109
-0.106
-0.102
-0.103
-0.104
-0.105
-0.108
-0.108
-0.110
-0.115
-0.116
-0.117
-0.117
-0.106
-0.097
-0.104
-0.114
-0.117
-0.123
-0.128
-0.091
-0.056
22.002
1683.638
33438.063
52832.613
-0.260
-0.312
-0.313
-0.272
-0.183
-0.019
-0.037
-0.140
-0.149
-0.144
-0.129
-0.110
-0.096
-0.090
-0.089
-0.087
-0.083
-0.080
-0.081
-0.080
-0.080
-0.080
-0.079
-0.078
-0.081
-0.081
-0.082
-0.081
-0.077
-0.077
-0.084
-0.101
-0.113
-0.122
-0.134
-0.127
-0.114
0.263
35.561
318.659
398.710
-0.230
-0.268
-0.272
-0.243
-0.185
-0.079
-0.086
-0.142
-0.141
-0.133
-0.115
-0.096
-0.084
-0.078
-0.075
-0.071
-0.068
-0.066
-0.065
-0.065
-0.065
-0.066
-0.066
-0.065
-0.063
-0.063
-0.064
-0.063
-0.062
-0.064
-0.070
-0.082
-0.097
-0.107
-0.120
-0.122
-0.121
-0.092
0.081
0.435
0.974
-0.204
-0.225
-0.228
-0.206
-0.179
-0.154
-0.144
-0.139
-0.128
-0.120
-0.099
-0.082
-0.074
-0.068
-0.065
-0.061
-0.060
-0.057
-0.055
-0.056
-0.056
-0.059
-0.057
-0.056
-0.054
-0.052
-0.054
-0.054
-0.055
-0.056
-0.061
-0.067
-0.079
-0.092
-0.101
-0.113
-0.115
-0.118
-0.121
-0.127
-0.069
-0.182
-0.187
-0.186
-0.173
-0.156
-0.143
-0.134
-0.127
-0.119
-0.100
-0.084
-0.072
-0.066
-0.061
-0.056
-0.052
-0.052
-0.051
-0.048
-0.051
-0.053
-0.053
-0.051
-0.051
-0.050
-0.048
-0.050
-0.048
-0.050
-0.050
-0.052
-0.055
-0.064
-0.074
-0.087
-0.099
-0.111
-0.118
-0.121
-0.136
-0.173
-0.174
-0.167
-0.156
-0.148
-0.140
-0.130
-0.124
-0.114
-0.101
-0.085
-0.071
-0.063
-0.058
-0.053
-0.046
-0.046
-0.048
-0.048
-0.048
-0.050
-0.049
-0.050
-0.051
-0.050
-0.049
-0.046
-0.047
-0.045
-0.048
-0.048
-0.048
-0.049
-0.055
-0.065
-0.070
-0.079
-0.094
-0.103
-0.119
-0.150
-0.210
-0.173
-0.158
-0.139
-0.126
-0.118
-0.113
-0.103
-0.092
-0.080
-0.074
-0.064
-0.058
-0.055
-0.048
-0.044
-0.047
-0.047
-0.048
-0.048
-0.049
-0.050
-0.051
-0.051
-0.050
-0.050
-0.047
-0.046
-0.046
-0.045
-0.046
-0.046
-0.048
-0.049
-0.056
-0.065
-0.074
-0.081
-0.086
-0.102
-0.145
-0.227
-0.169
-0.151
-0.129
-0.111
-0.102
-0.094
-0.088
-0.081
-0.072
-0.067
-0.062
-0.055
-0.051
-0.047
-0.044
-0.046
-0.047
-0.048
-0.046
-0.052
-0.054
-0.054
-0.056
-0.054
-0.052
-0.050
-0.049
-0.046
-0.045
-0.044
-0.045
-0.048
-0.053
-0.060
-0.069
-0.083
-0.087
-0.086
-0.093
-0.128
-0.189
-0.167
-0.142
-0.116
-0.100
-0.095
-0.086
-0.080
-0.075
-0.067
-0.062
-0.056
-0.053
-0.050
-0.044
-0.043
-0.045
-0.047
-0.048
-0.049
-0.052
-0.057
-0.058
-0.059
-0.060
-0.058
-0.056
-0.054
-0.052
-0.047
-0.046
-0.048
-0.051
-0.058
-0.071
-0.100
-0.128
-0.139
-0.114
-0.095
-0.109
-0.143
-0.164
-0.134
-0.112
-0.099
-0.090
-0.083
-0.075
-0.069
-0.063
-0.057
-0.053
-0.053
-0.049
-0.046
-0.044
-0.046
-0.047
-0.049
-0.052
-0.056
-0.061
-0.066
-0.068
-0.069
-0.069
-0.067
-0.061
-0.059
-0.053
-0.051
-0.053
-0.056
-0.073
-0.108
-0.170
-0.235
-0.193
-0.140
-0.108
-0.112
-0.126
-0.156
-0.129
-0.108
-0.094
-0.086
-0.079
-0.071
-0.066
-0.061
-0.057
-0.053
-0.049
-0.047
-0.047
-0.044
-0.048
-0.048
-0.049
-0.053
-0.060
-0.069
-0.077
-0.079
-0.076
-0.076
-0.073
-0.071
-0.069
-0.061
-0.058
-0.058
-0.067
-0.096
-0.168
-0.304
-0.314
-0.254
-0.186
-0.114
-0.112
-0.125
-0.154
-0.127
-0.106
-0.092
-0.083
-0.073
-0.072
-0.066
-0.061
-0.057
-0.051
-0.050
-0.046
-0.047
-0.046
-0.047
-0.050
-0.052
-0.057
-0.068
-0.079
-0.084
-0.082
-0.079
-0.077
-0.078
-0.076
-0.074
-0.073
-0.065
-0.064
-0.076
-0.124
-0.250
-0.423
-0.384
-0.319
0.233
0.810
0.436
-0.086
-0.154
-0.126
-0.105
-0.091
-0.083
-0.077
-0.072
-0.069
-0.065
-0.060
-0.053
-0.053
-0.047
-0.046
-0.045
-0.050
-0.053
-0.055
-0.066
-0.076
-0.086
-0.089
-0.088
-0.085
-0.081
-0.081
-0.080
-0.081
-0.081
-0.073
-0.071
-0.087
-0.149
-0.327
-0.478
-0.449
-0.202
2.488
12.348
11.155
0.956
-0.157
-0.126
-0.109
-0.095
-0.088
-0.084
-0.079
-0.073
-0.070
-0.065
-0.059
-0.055
-0.049
-0.048
-0.048
-0.050
-0.054
-0.060
-0.070
-0.082
-0.088
-0.093
-0.091
-0.067
-0.047
-0.067
-0.086
-0.087
-0.087
-0.082
-0.077
-0.096
-0.165
-0.355
-0.514
-0.487
-0.177
3.768
15.886
17.746
1.605
-0.161
-0.132
-0.118
-0.107
-0.101
-0.096
-0.093
-0.087
-0.083
-0.078
-0.067
-0.060
-0.057
-0.053
-0.054
-0.052
-0.055
-0.061
-0.071
-0.088
-0.091
-0.095
-0.087
-0.037
0.003
-0.046
-0.089
-0.092
-0.091
-0.087
-0.088
-0.100
-0.158
-0.323
-0.522
-0.490
-0.385
0.937
3.155
2.073
0.019
-0.167
-0.152
-0.141
-0.131
-0.126
-0.125
-0.120
-0.113
-0.104
-0.098
-0.088
-0.075
-0.062
-0.058
-0.056
-0.056
-0.058
-0.064
-0.076
-0.089
-0.094
-0.099
-0.096
-0.060
-0.030
-0.062
-0.098
-0.100
-0.098
-0.098
-0.092
-0.100
-0.137
-0.253
-0.460
-0.467
-0.410
-0.277
-0.039
-0.134
-0.189
-0.196
-0.183
-0.176
-0.172
-0.169
-0.159
-0.143
-0.130
-0.118
-0.108
-0.098
-0.093
-0.074
-0.064
-0.060
-0.059
-0.061
-0.069
-0.076
-0.088
-0.098
-0.102
-0.107
-0.100
-0.094
-0.102
-0.106
-0.108
-0.108
-0.105
-0.098
-0.102
-0.125
-0.187
-0.315
-0.434
-0.376
-0.308
-0.241
-0.205
-0.208
-0.214
-0.205
-0.198
-0.192
-0.190
-0.178
-0.153
-0.098
-0.043
-0.096
-0.108
-0.099
-0.090
-0.075
-0.068
-0.064
-0.064
-0.072
-0.076
-0.091
-0.103
-0.108
-0.111
-0.114
-0.116
-0.118
-0.115
-0.117
-0.118
-0.112
-0.108
-0.113
-0.135
-0.151
-0.212
-0.325
-0.403
-0.347
-0.287
-0.240
-0.216
-0.224
-0.221
-0.206
-0.210
-0.199
-0.175
-0.018
1.406
3.098
0.831
-0.066
-0.107
-0.099
-0.087
-0.073
-0.069
-0.071
-0.073
-0.080
-0.089
-0.101
-0.111
-0.116
-0.118
-0.122
-0.125
-0.130
-0.131
-0.125
-0.120
-0.117
-0.123
-0.145
-0.200
-0.319
-0.452
-0.508
-0.448
-0.365
-0.283
-0.230
-0.224
-0.080
0.185
-0.020
-0.082
0.083
0.863
16.856
50.957
8.694
0.231
-0.117
-0.107
-0.095
-0.080
-0.075
-0.071
-0.077
-0.081
-0.085
-0.095
-0.104
-0.115
-0.124
-0.131
-0.140
-0.143
-0.143
-0.138
-0.132
-0.130
-0.135
-0.164
-0.235
-0.381
-0.601
-0.684
-0.635
-0.518
-0.373
-0.271
-0.178
0.628
2.311
0.972
0.648
1.851
2.289
19.608
58.880
9.899
0.273
-0.127
-0.113
-0.101
-0.086
-0.080
-0.079
-0.084
-0.084
-0.087
-0.091
-0.101
-0.113
-0.122
-0.133
-0.145
-0.155
-0.155
-0.154
-0.148
-0.143
-0.152
-0.187
-0.258
-0.386
-0.590
-0.753
-0.748
-0.698
-0.556
-0.361
-0.164
0.543
2.040
1.033
1.911
5.872
4.057
2.993
4.609
1.229
-0.066
-0.132
-0.119
-0.106
-0.092
-0.088
-0.088
-0.092
-0.093
-0.094
-0.097
-0.104
-0.114
-0.123
-0.140
-0.149
-0.154
-0.157
-0.164
-0.167
-0.164
-0.167
-0.195
-0.258
-0.377
-0.524
-0.720
-0.799
-0.759
-0.688
-0.508
-0.192
-0.070
0.170
0.199
1.475
4.285
3.134
0.656
0.037
-0.115
-0.148
-0.139
-0.129
-0.111
-0.103
-0.102
-0.104
-0.105
-0.105
-0.105
-0.106
-0.111
-0.120
-0.133
-0.149
-0.154
-0.158
-0.162
-0.169
-0.178
-0.182
-0.182
-0.203
-0.252
0.140
2.138
2.268
-0.132
-0.796
-0.731
-0.637
-0.199
-0.196
-0.188
-0.129
0.271
0.827
0.653
0.040
-0.145
-0.161
-0.155
-0.148
-0.133
-0.122
-0.125
-0.127
-0.132
-0.132
-0.130
-0.127
-0.125
-0.125
-0.131
-0.144
-0.156
-0.160
-0.164
-0.169
-0.178
-0.189
-0.196
-0.198
-0.210
-0.148
3.919
26.547
26.172
5.301
-0.446
-0.709
-0.674
-0.202
-0.199
-0.197
-0.189
-0.145
-0.091
-0.102
-0.154
-0.162
-0.163
-0.164
-0.147
-0.141
-0.146
-0.152
-0.158
-0.162
-0.162
-0.161
-0.160
-0.157
-0.153
-0.153
-0.161
-0.169
-0.171
-0.172
-0.176
-0.187
-0.202
-0.211
-0.215
-0.220
-0.072
10.662
72.869
59.410
12.001
-0.020
-0.673
-0.682
-0.195
-0.203
-0.198
-0.192
-0.180
-0.167
-0.161
-0.156
-0.155
-0.156
-0.153
-0.153
-0.158
-0.165
-0.171
-0.180
-0.187
-0.193
-0.199
-0.203
-0.206
-0.202
-0.195
-0.192
-0.188
-0.185
-0.182
-0.186
-0.201
-0.214
-0.225
-0.238
-0.243
-0.214
3.422
29.089
26.297
4.949
-0.339
-0.639
-0.700
4675.062
909.256
52.680
4.170
5.399
0.471
-0.406
-0.345
-0.311
-0.286
-0.223
0.209
1.405
1.968
0.565
-0.161
-0.283
-0.259
-0.252
-0.244
-0.246
-0.243
21.364
1028.892
10565.351
9225.806
814.520
9.000
-0.197
-0.186
-0.170
-0.136
-0.111
-0.097
-0.089
-0.082
-0.081
-0.081
-0.083
-0.087
-0.096
99999.656
10533.972
251.228
17.481
21.553
2.625
-0.355
-0.343
-0.305
-0.279
-0.254
-0.215
-0.116
-0.087
-0.202
-0.258
-0.257
-0.241
-0.231
-0.223
-0.229
-0.046
280.647
21451.041
100002.672
100003.852
12113.035
177.873
-0.149
-0.179
-0.154
-0.123
-0.103
-0.093
-0.084
-0.079
-0.077
-0.076
-0.078
-0.084
-0.093
99999.656
10533.950
250.606
8.806
7.155
0.786
-0.412
-0.330
-0.290
-0.265
-0.248
-0.238
-0.238
-0.236
-0.246
-0.247
-0.238
-0.234
-0.225
-0.229
-0.245
0.393
353.486
38873.938
99999.867
99999.906
21450.662
223.211
-0.106
-0.171
-0.140
-0.116
-0.102
-0.092
-0.088
-0.083
-0.081
-0.081
-0.084
-0.084
-0.090
5337.759
1026.203
47.260
0.627
-0.150
-0.450
-0.410
-0.306
-0.270
-0.246
-0.240
-0.233
-0.231
-0.232
-0.233
-0.232
-0.234
-0.233
-0.240
-0.268
-0.289
0.121
101.150
3597.697
61741.559
52829.254
2446.765
45.261
-0.136
-0.184
-0.152
-0.125
-0.111
-0.108
-0.107
-0.104
-0.098
-0.094
-0.089
-0.087
-0.091
113.079
22.066
1.103
-0.476
-0.489
-0.477
-0.345
-0.276
-0.243
-0.223
-0.219
-0.222
-0.224
-0.224
-0.223
-0.225
-0.228
-0.236
-0.250
-0.313
-0.348
-0.359
4.591
126.658
564.259
501.578
86.688
1.910
-0.275
-0.216
-0.176
-0.147
-0.145
-0.159
-0.177
-0.181
-0.168
-0.138
-0.113
-0.096
-0.091
0.275
-0.223
-0.404
-0.419
-0.431
-0.360
-0.281
-0.236
-0.212
-0.200
-0.199
-0.200
-0.202
-0.206
-0.211
-0.217
-0.225
-0.233
-0.243
-0.305
-0.335
-0.177
-0.063
1.991
8.258
6.787
0.996
-0.393
-0.310
-0.261
-0.192
-0.179
-0.221
-0.245
-0.268
-0.287
-0.300
-0.265
-0.181
-0.124
-0.097
10.991
0.541
-0.305
-0.350
-0.328
-0.266
-0.222
-0.197
-0.184
-0.178
-0.179
-0.181
-0.184
-0.192
-0.201
-0.210
-0.217
-0.219
-0.224
-0.175
0.745
4.980
7.691
2.401
-0.242
-0.581
-0.525
-0.267
0.082
-0.076
-0.193
-0.210
-0.234
-0.262
-0.293
-0.319
-0.328
-0.316
-0.296
-0.193
-0.117
199.875
5.219
-0.105
-0.259
-0.232
-0.205
-0.180
-0.167
-0.161
-0.157
-0.159
-0.161
-0.165
-0.176
-0.190
-0.196
-0.205
-0.203
-0.188
0.253
7.163
66.007
106.678
26.068
1.438
-0.432
-0.450
0.131
1.056
0.301
-0.158
-0.201
-0.228
0.076
1.368
1.383
0.066
-0.337
-0.302
-0.267
-0.174
768.679
9.918
0.033
-0.209
-0.192
-0.178
-0.158
-0.146
-0.142
-0.140
-0.142
-0.146
-0.151
-0.160
-0.173
-0.180
-0.188
-0.153
-0.078
0.644
15.292
175.967
385.042
66.009
3.700
-0.009
-0.125
0.056
0.457
0.094
-0.159
-0.191
0.619
26.175
158.860
141.904
22.823
0.778
-0.302
-0.261
-0.305
175.995
4.734
-0.053
-0.189
-0.178
-0.164
-0.149
-0.142
-0.137
-0.134
-0.134
-0.131
-0.135
-0.148
-0.154
-0.163
-0.163
-0.072
0.097
0.460
6.594
58.865
107.011
23.660
1.930
0.264
0.158
-0.082
-0.130
-0.145
-0.165
-0.122
16.979
806.407
6101.283
4675.304
446.255
11.686
-0.189
-0.293
-0.331
8.907
0.467
-0.184
-0.188
-0.175
-0.158
-0.145
-0.141
-0.141
-0.136
-0.134
-0.129
-0.129
-0.137
-0.142
-0.145
-0.148
-0.060
0.101
0.141
0.920
4.780
6.534
2.537
0.230
0.045
0.003
-0.142
-0.179
-0.157
-0.158
-0.067
126.753
4675.293
84777.305
61741.680
2446.880
51.515
0.044
0.484
0.793
0.164
-0.209
-0.229
-0.202
-0.179
-0.160
-0.147
-0.143
-0.142
-0.138
-0.133
-0.127
-0.122
-0.126
-0.129
-0.133
-0.141
-0.114
-0.057
-0.077
-0.077
0.091
0.178
-0.025
-0.147
-0.144
-0.165
-0.192
-0.175
-0.156
-0.154
-0.113
101.253
3160.912
45280.320
33427.738
1677.894
27.231
9.120
101.258
126.775
-0.312
-0.318
-0.284
-0.244
-0.201
-0.174
-0.157
-0.146
-0.140
-0.136
-0.126
-0.116
-0.111
-0.112
-0.122
-0.123
-0.127
-0.132
-0.129
-0.133
-0.147
-0.154
-0.156
-0.165
-0.163
-0.166
-0.176
-0.173
-0.156
-0.142
-0.136
-0.122
3.415
315.018
1677.913
1310.284
199.259
4.584
446.227
4675.286
6101.279
-0.382
-0.415
-0.388
-0.313
-0.242
-0.196
-0.170
-0.155
-0.143
-0.129
-0.117
-0.110
-0.099
-0.102
-0.108
-0.112
-0.112
-0.115
-0.123
-0.129
-0.133
-0.142
-0.151
-0.147
-0.145
-0.145
-0.144
-0.140
-0.129
-0.120
-0.117
-0.111
-0.107
1.650
21.383
13.624
0.808
65.802
4099.199
99999.891
99999.891
-0.354
-0.421
-0.475
-0.396
-0.284
-0.210
-0.173
-0.155
-0.144
-0.124
-0.109
-0.099
-0.092
-0.091
-0.094
-0.098
-0.104
-0.103
-0.106
-0.111
-0.119
-0.125
-0.123
-0.123
-0.123
-0.120
-0.117
-0.111
-0.101
-0.095
-0.101
-0.104
-0.109
-0.110
-0.118
-0.124
-0.117
65.566
4099.250
99999.969
99999.922
-0.311
-0.378
-0.443
-0.442
-0.315
-0.218
-0.171
-0.153
-0.137
-0.122
-0.102
-0.090
-0.085
-0.080
-0.080
-0.080
-0.083
-0.086
-0.089
-0.089
-0.091
-0.091
-0.090
-0.093
-0.090
-0.088
-0.086
-0.083
-0.078
-0.077
-0.083
-0.093
-0.102
-0.108
-0.120
-0.124
-0.122
4.331
564.475
6101.429
7998.039
-0.265
-0.326
-0.387
-0.423
-0.317
-0.215
-0.167
-0.144
-0.131
-0.116
-0.097
-0.084
-0.075
-0.070
-0.069
-0.069
-0.069
-0.068
-0.070
-0.070
-0.069
-0.069
-0.069
-0.070
-0.068
-0.066
-0.064
-0.064
-0.064
-0.064
-0.068
-0.076
-0.089
-0.100
-0.112
-0.116
-0.111
-0.090
6.926
126.836
158.871
-0.230
-0.272
-0.322
-0.355
-0.277
-0.196
-0.155
-0.137
-0.123
-0.109
-0.090
-0.076
-0.067
-0.067
-0.063
-0.060
-0.060
-0.059
-0.058
-0.057
-0.059
-0.062
-0.062
-0.058
-0.057
-0.058
-0.058
-0.055
-0.054
-0.053
-0.057
-0.064
-0.073
-0.084
-0.096
-0.105
-0.106
-0.106
-0.105
-0.059
-0.049
-0.206
-0.223
-0.259
-0.278
-0.221
-0.169
-0.144
-0.127
-0.116
-0.096
-0.080
-0.068
-0.062
-0.060
-0.058
-0.056
-0.053
-0.052
-0.051
-0.053
-0.056
-0.055
-0.055
-0.053
-0.052
-0.050
-0.050
-0.049
-0.050
-0.049
-0.050
-0.055
-0.061
-0.068
-0.081
-0.095
-0.102
-0.104
-0.102
-0.104
-0.115
-0.193
-0.189
-0.205
-0.203
-0.175
-0.145
-0.129
-0.117
-0.101
-0.084
-0.073
-0.063
-0.059
-0.055
-0.050
-0.048
-0.049
-0.048
-0.049
-0.051
-0.054
-0.054
-0.054
-0.054
-0.052
-0.049
-0.045
-0.047
-0.048
-0.046
-0.046
-0.048
-0.051
-0.058
-0.066
-0.077
-0.088
-0.098
-0.102
-0.110
-0.126
-0.189
-0.170
-0.158
-0.146
-0.134
-0.124
-0.111
-0.099
-0.086
-0.073
-0.065
-0.061
-0.056
-0.053
-0.046
-0.046
-0.048
-0.050
-0.050
-0.054
-0.056
-0.056
-0.057
-0.056
-0.053
-0.048
-0.044
-0.044
-0.046
-0.045
-0.045
-0.045
-0.044
-0.050
-0.057
-0.065
-0.075
-0.082
-0.090
-0.106
-0.129
-0.183
-0.162
-0.139
-0.121
-0.112
-0.106
-0.096
-0.086
-0.075
-0.068
-0.064
-0.059
-0.053
-0.051
-0.046
-0.048
-0.047
-0.050
-0.053
-0.057
-0.060
-0.062
-0.063
-0.059
-0.054
-0.050
-0.047
-0.045
-0.045
-0.045
-0.045
-0.044
-0.046
-0.050
-0.055
-0.060
-0.066
-0.071
-0.081
-0.096
-0.134
-0.178
-0.156
-0.130
-0.109
-0.100
-0.094
-0.087
-0.078
-0.072
-0.067
-0.059
-0.056
-0.052
-0.048
-0.045
-0.046
-0.048
-0.050
-0.052
-0.059
-0.067
-0.069
-0.069
-0.065
-0.060
-0.055
-0.051
-0.049
-0.046
-0.046
-0.046
-0.045
-0.048
-0.052
-0.058
-0.067
-0.071
-0.071
-0.074
-0.090
-0.129
-0.173
-0.146
-0.122
-0.106
-0.092
-0.085
-0.081
-0.075
-0.068
-0.063
-0.057
-0.054
-0.050
-0.049
-0.045
-0.046
-0.047
-0.052
-0.055
-0.061
-0.070
-0.076
-0.077
-0.075
-0.071
-0.066
-0.059
-0.055
-0.051
-0.050
-0.049
-0.049
-0.052
-0.060
-0.076
-0.090
-0.100
-0.096
-0.082
-0.085
-0.107
-0.163
-0.137
-0.115
-0.099
-0.089
-0.080
-0.076
-0.068
-0.064
-0.062
-0.057
-0.051
-0.051
-0.049
-0.046
-0.048
-0.050
-0.054
-0.059
-0.066
-0.077
-0.084
-0.087
-0.083
-0.077
-0.075
-0.073
-0.066
-0.060
-0.054
-0.053
-0.054
-0.061
-0.081
-0.114
-0.156
-0.172
-0.135
-0.099
-0.091
-0.106
-0.152
-0.133
-0.109
-0.096
-0.087
-0.077
-0.073
-0.067
-0.064
-0.060
-0.056
-0.053
-0.051
-0.047
-0.047
-0.048
-0.052
-0.054
-0.059
-0.071
-0.083
-0.091
-0.089
-0.083
-0.082
-0.079
-0.078
-0.078
-0.071
-0.061
-0.058
-0.062
-0.076
-0.115
-0.185
-0.267
-0.233
-0.171
-0.123
-0.105
-0.113
-0.142
-0.126
-0.108
-0.093
-0.084
-0.077
-0.075
-0.071
-0.065
-0.061
-0.058
-0.056
-0.051
-0.048
-0.048
-0.050
-0.054
-0.059
-0.067
-0.080
-0.090
-0.092
-0.092
-0.085
-0.077
-0.081
-0.081
-0.080
-0.079
-0.074
-0.068
-0.072
-0.093
-0.157
-0.283
-0.348
-0.287
-0.214
-0.150
-0.117
-0.120
-0.136
-0.123
-0.107
-0.096
-0.088
-0.083
-0.076
-0.074
-0.070
-0.064
-0.061
-0.056
-0.053
-0.049
-0.048
-0.053
-0.056
-0.062
-0.073
-0.089
-0.094
-0.098
-0.068
0.060
0.142
0.036
-0.066
-0.087
-0.088
-0.085
-0.077
-0.082
-0.111
-0.195
-0.365
-0.397
-0.337
-0.257
-0.149
-0.124
-0.131
-0.140
-0.127
-0.114
-0.105
-0.098
-0.091
-0.085
-0.080
-0.075
-0.070
-0.066
-0.061
-0.055
-0.052
-0.051
-0.055
-0.058
-0.068
-0.081
-0.096
-0.099
-0.091
0.104
0.922
1.568
0.748
0.061
-0.090
-0.093
-0.092
-0.085
-0.088
-0.124
-0.216
-0.400
-0.429
-0.368
-0.286
-0.151
-0.135
-0.144
-0.150
-0.141
-0.133
-0.122
-0.115
-0.108
-0.104
-0.100
-0.095
-0.086
-0.076
-0.068
-0.061
-0.057
-0.057
-0.057
-0.063
-0.072
-0.088
-0.102
-0.106
-0.078
0.359
2.357
3.943
1.925
0.212
-0.085
-0.100
-0.099
-0.094
-0.096
-0.121
-0.200
-0.363
-0.439
-0.378
-0.300
-0.214
-0.166
-0.160
-0.180
-0.174
-0.171
-0.163
-0.154
-0.148
-0.138
-0.126
-0.115
-0.105
-0.099
-0.084
-0.068
-0.061
-0.062
-0.062
-0.069
-0.076
-0.092
-0.106
-0.113
-0.093
0.231
1.551
2.892
1.260
0.119
-0.099
-0.111
-0.111
-0.104
-0.102
-0.120
-0.174
-0.292
-0.419
-0.368
-0.297
-0.228
-0.182
-0.176
-0.229
-0.229
-0.227
-0.218
-0.208
-0.184
-0.159
-0.140
-0.130
-0.119
-0.108
-0.099
-0.084
-0.071
-0.067
-0.066
-0.070
-0.078
-0.093
-0.109
-0.116
-0.119
-0.035
0.300
0.506
0.224
-0.061
-0.123
-0.122
-0.121
-0.115
-0.110
-0.117
-0.147
-0.215
-0.303
-0.348
-0.289
-0.233
-0.193
-0.180
-0.278
-0.293
-0.289
-0.267
-0.238
-0.208
-0.159
0.096
0.384
0.039
-0.113
-0.106
-0.100
-0.084
-0.074
-0.071
-0.074
-0.081
-0.094
-0.111
-0.120
-0.125
-0.127
-0.098
-0.078
-0.113
-0.139
-0.141
-0.140
-0.135
-0.127
-0.124
-0.133
-0.158
-0.212
-0.223
-0.266
-0.275
-0.275
-0.229
-0.197
-0.319
-0.248
-0.095
-0.181
-0.203
-0.085
0.757
16.822
50.952
8.693
0.232
-0.116
-0.107
-0.097
-0.082
-0.077
-0.077
-0.083
-0.095
-0.106
-0.121
-0.126
-0.134
-0.141
-0.148
-0.154
-0.160
-0.163
-0.161
-0.149
-0.141
-0.138
-0.149
-0.177
-0.233
-0.328
-0.427
-0.421
-0.364
-0.279
-0.222
-0.150
2.866
12.666
4.528
1.289
2.869
9.806
888.270
14242.341
230.955
2.395
-0.108
-0.115
-0.105
-0.087
-0.082
-0.084
-0.087
-0.094
-0.101
-0.113
-0.127
-0.139
-0.150
-0.162
-0.172
-0.183
-0.185
-0.178
-0.168
-0.162
-0.159
-0.171
-0.210
-0.277
-0.381
-0.504
-0.590
-0.537
-0.395
-0.277
0.759
38.154
376.298
69.137
15.410
52.473
45.928
1277.614
28303.725
319.208
2.385
-0.116
-0.122
-0.109
-0.093
-0.087
-0.088
-0.091
-0.095
-0.101
-0.107
-0.120
-0.137
-0.154
-0.171
-0.181
-0.184
-0.183
-0.182
-0.184
-0.185
-0.183
-0.192
-0.226
-0.294
-0.401
-0.527
-0.620
-0.632
-0.582
-0.402
0.677
38.202
319.212
62.380
60.573
385.190
228.433
42.477
79.752
12.892
0.310
-0.142
-0.129
-0.116
-0.100
-0.097
-0.095
-0.096
-0.098
-0.101
-0.107
-0.118
-0.135
-0.156
-0.168
-0.177
-0.182
-0.181
-0.184
-0.194
-0.207
-0.208
-0.211
-0.235
-0.116
0.798
0.896
-0.276
-0.663
-0.626
-0.558
-0.080
2.606
9.911
6.623
41.841
258.855
136.986
14.149
1.350
0.104
-0.150
-0.153
-0.140
-0.121
-0.110
-0.110
-0.110
-0.110
-0.110
-0.111
-0.116
-0.123
-0.140
-0.158
-0.167
-0.176
-0.179
-0.177
-0.192
-0.206
-0.223
-0.233
-0.227
-0.050
14.378
113.161
76.335
14.375
0.170
-0.641
-0.593
-0.230
-0.164
-0.008
0.573
5.852
21.206
13.731
2.291
0.043
-0.162
-0.167
-0.166
-0.148
-0.134
-0.135
-0.139
-0.143
-0.140
-0.135
-0.134
-0.135
-0.139
-0.151
-0.167
-0.171
-0.178
-0.176
-0.167
-0.201
-0.220
-0.243
-0.248
-0.239
5.578
397.010
1900.972
1310.167
158.714
6.440
-0.605
-0.597
-0.245
-0.238
-0.232
-0.147
0.259
0.934
0.672
0.069
-0.153
-0.171
-0.177
-0.171
-0.158
-0.162
-0.176
-0.182
-0.186
-0.185
-0.181
-0.176
-0.174
-0.174
-0.179
-0.189
-0.184
-0.186
-0.190
-0.196
-0.214
-0.234
-0.258
-0.261
-0.247
33.371
1159.128
7997.843
4675.159
396.997
14.225
-0.486
-0.591
-0.244
-0.245
-0.235
-0.222
-0.197
-0.147
-0.124
-0.148
-0.167
-0.167
-0.171
-0.173
-0.177
-0.186
-0.195
-0.198
-0.202
-0.204
-0.225
-0.245
-0.256
-0.257
-0.250
-0.242
-0.219
-0.204
-0.202
-0.208
-0.224
-0.246
-0.269
-0.268
-0.268
8.497
501.549
2779.602
1677.746
199.119
5.881
-0.526
-0.571
158.616
52.465
8.950
123.173
318.658
18.732
-0.018
-0.330
-0.303
-0.275
0.059
3.815
23.654
33.093
8.008
0.597
-0.203
-0.239
-0.238
-0.241
-0.244
-0.241
21.805
1053.855
11135.186
15105.729
873.065
11.149
-0.165
-0.194
-0.174
-0.134
-0.107
-0.091
-0.079
-0.075
-0.074
-0.072
-0.072
-0.074
-0.081
1026.194
250.319
37.712
2229.570
11423.050
105.762
0.631
-0.325
-0.294
-0.273
-0.220
0.031
0.705
1.021
0.244
-0.154
-0.221
-0.218
-0.216
-0.215
-0.224
-0.088
250.314
21453.203
100031.063
100052.328
12120.133
159.192
-0.147
-0.180
-0.153
-0.118
-0.099
-0.084
-0.076
-0.073
-0.069
-0.069
-0.070
-0.073
-0.079
1026.183
250.223
24.792
196.948
444.350
24.783
0.086
-0.317
-0.288
-0.261
-0.231
-0.210
-0.186
-0.177
-0.198
-0.207
-0.208
-0.207
-0.205
-0.205
-0.217
0.082
353.493
38874.039
100000.320
100000.547
21450.879
223.234
-0.107
-0.164
-0.135
-0.111
-0.095
-0.086
-0.078
-0.073
-0.071
-0.069
-0.070
-0.072
-0.076
177.645
47.327
4.109
2.652
4.075
0.365
-0.347
-0.295
-0.268
-0.246
-0.219
-0.204
-0.200
-0.199
-0.198
-0.200
-0.201
-0.200
-0.205
-0.226
-0.243
-0.016
101.157
3597.704
61741.566
52829.273
2446.779
43.087
-0.162
-0.162
-0.131
-0.110
-0.100
-0.096
-0.097
-0.093
-0.087
-0.082
-0.078
-0.074
-0.075
2.427
1.098
-0.357
-0.522
-0.495
-0.467
-0.326
-0.270
-0.245
-0.214
-0.202
-0.192
-0.189
-0.190
-0.191
-0.192
-0.192
-0.195
-0.212
-0.257
-0.287
-0.300
3.254
113.191
564.276
501.595
84.892
1.211
-0.227
-0.182
-0.152
-0.129
-0.131
-0.148
-0.164
-0.168
-0.153
-0.128
-0.101
-0.084
-0.078
-0.180
-0.398
-0.453
-0.473
-0.469
-0.348
-0.275
-0.237
-0.206
-0.186
-0.175
-0.170
-0.169
-0.173
-0.174
-0.179
-0.188
-0.198
-0.211
-0.263
-0.336
-0.357
-0.336
1.344
6.262
5.088
0.675
-0.332
-0.274
-0.222
-0.172
-0.174
-0.216
-0.279
-0.327
-0.351
-0.332
-0.253
-0.167
-0.111
-0.082
2.453
-0.056
-0.373
-0.395
-0.336
-0.274
-0.227
-0.194
-0.175
-0.162
-0.155
-0.153
-0.150
-0.155
-0.162
-0.173
-0.183
-0.191
-0.198
-0.226
-0.228
-0.040
0.049
-0.275
-0.494
-0.509
-0.453
-0.386
-0.322
-0.234
-0.194
-0.239
-0.282
-0.321
-0.365
-0.392
-0.401
-0.388
-0.314
-0.175
-0.104
21.245
1.091
-0.235
-0.270
-0.239
-0.209
-0.182
-0.158
-0.146
-0.141
-0.138
-0.137
-0.138
-0.140
-0.153
-0.165
-0.174
-0.180
-0.183
-0.160
0.222
1.675
2.246
0.618
-0.356
-0.502
-0.466
-0.400
-0.271
-0.203
-0.209
-0.240
-0.289
-0.331
-0.236
-0.288
-0.444
-0.414
-0.374
-0.283
-0.160
52.431
2.231
-0.148
-0.213
-0.194
-0.172
-0.153
-0.139
-0.128
-0.125
-0.124
-0.123
-0.123
-0.131
-0.143
-0.154
-0.164
-0.167
-0.169
-0.105
0.650
3.430
5.183
1.665
-0.115
-0.376
-0.334
-0.265
-0.202
-0.179
-0.195
-0.225
-0.191
2.152
9.563
9.565
2.100
-0.381
-0.377
-0.325
-0.352
18.995
1.021
-0.165
-0.192
-0.172
-0.154
-0.138
-0.130
-0.121
-0.113
-0.112
-0.114
-0.115
-0.121
-0.130
-0.138
-0.152
-0.155
-0.158
-0.122
0.302
1.651
2.519
0.908
-0.064
-0.231
-0.216
-0.184
-0.168
-0.161
-0.175
-0.203
1.007
30.669
158.871
141.915
27.713
1.053
-0.360
-0.357
-0.401
1.975
-0.016
-0.225
-0.199
-0.176
-0.149
-0.130
-0.121
-0.115
-0.108
-0.106
-0.104
-0.104
-0.113
-0.120
-0.127
-0.138
-0.148
-0.143
-0.144
-0.065
0.183
0.298
0.036
-0.147
-0.182
-0.175
-0.167
-0.146
-0.146
-0.155
-0.153
3.035
141.907
635.291
564.404
88.783
3.097
-0.308
-0.308
-0.291
-0.203
-0.307
-0.282
-0.234
-0.186
-0.153
-0.130
-0.119
-0.111
-0.105
-0.099
-0.097
-0.095
-0.103
-0.111
-0.116
-0.125
-0.131
-0.134
-0.137
-0.141
-0.131
-0.129
-0.145
-0.151
-0.152
-0.157
-0.149
-0.136
-0.134
-0.129
-0.126
1.386
113.307
501.722
397.148
62.642
1.589
1.102
8.708
11.875
-0.435
-0.465
-0.418
-0.322
-0.230
-0.170
-0.138
-0.120
-0.109
-0.103
-0.096
-0.091
-0.088
-0.092
-0.097
-0.106
-0.110
-0.116
-0.124
-0.126
-0.130
-0.138
-0.147
-0.140
-0.137
-0.137
-0.135
-0.123
-0.116
-0.110
-0.105
-0.103
-0.038
5.677
55.551
47.004
5.214
0.366
27.428
223.326
250.366
-0.417
-0.487
-0.539
-0.476
-0.315
-0.208
-0.151
-0.126
-0.107
-0.098
-0.091
-0.087
-0.082
-0.080
-0.085
-0.092
-0.098
-0.103
-0.110
-0.117
-0.123
-0.124
-0.124
-0.124
-0.124
-0.117
-0.112
-0.104
-0.093
-0.088
-0.088
-0.089
-0.092
-0.076
0.179
0.212
-0.084
1.741
199.280
1482.167
1901.122
-0.385
-0.462
-0.517
-0.553
-0.426
-0.253
-0.173
-0.134
-0.110
-0.095
-0.087
-0.079
-0.073
-0.073
-0.075
-0.078
-0.081
-0.088
-0.093
-0.100
-0.102
-0.101
-0.100
-0.099
-0.097
-0.092
-0.087
-0.079
-0.073
-0.073
-0.075
-0.079
-0.086
-0.094
-0.104
-0.119
-0.115
1.314
199.281
1482.168
1901.119
-0.191
-0.398
-0.479
-0.516
-0.492
-0.290
-0.184
-0.139
-0.114
-0.095
-0.082
-0.074
-0.068
-0.068
-0.065
-0.064
-0.070
-0.071
-0.074
-0.075
-0.073
-0.076
-0.076
-0.075
-0.074
-0.072
-0.067
-0.064
-0.062
-0.061
-0.063
-0.065
-0.072
-0.084
-0.097
-0.108
-0.106
-0.039
21.815
250.360
315.035
0.116
-0.177
-0.415
-0.457
-0.472
-0.298
-0.183
-0.138
-0.112
-0.091
-0.079
-0.068
-0.064
-0.061
-0.058
-0.057
-0.060
-0.060
-0.062
-0.062
-0.062
-0.063
-0.062
-0.061
-0.058
-0.058
-0.056
-0.054
-0.051
-0.051
-0.052
-0.055
-0.064
-0.073
-0.084
-0.097
-0.099
-0.095
0.016
2.160
2.975
-0.006
-0.179
-0.337
-0.377
-0.399
-0.264
-0.169
-0.129
-0.105
-0.086
-0.075
-0.066
-0.060
-0.057
-0.055
-0.055
-0.054
-0.054
-0.054
-0.055
-0.056
-0.056
-0.057
-0.056
-0.053
-0.050
-0.050
-0.050
-0.048
-0.048
-0.047
-0.050
-0.055
-0.063
-0.073
-0.083
-0.092
-0.089
-0.088
-0.087
-0.088
-0.195
-0.223
-0.258
-0.292
-0.302
-0.208
-0.146
-0.115
-0.095
-0.079
-0.068
-0.061
-0.056
-0.055
-0.050
-0.050
-0.050
-0.050
-0.050
-0.054
-0.056
-0.056
-0.056
-0.054
-0.052
-0.050
-0.046
-0.045
-0.045
-0.047
-0.045
-0.045
-0.049
-0.054
-0.060
-0.068
-0.077
-0.085
-0.086
-0.087
-0.092
-0.194
-0.192
-0.200
-0.219
-0.205
-0.157
-0.120
-0.100
-0.083
-0.076
-0.066
-0.059
-0.055
-0.050
-0.052
-0.049
-0.050
-0.051
-0.051
-0.057
-0.060
-0.062
-0.062
-0.059
-0.055
-0.050
-0.046
-0.043
-0.045
-0.045
-0.043
-0.041
-0.042
-0.049
-0.053
-0.058
-0.066
-0.074
-0.079
-0.084
-0.091
-0.193
-0.171
-0.164
-0.157
-0.139
-0.120
-0.100
-0.088
-0.078
-0.069
-0.061
-0.058
-0.053
-0.050
-0.050
-0.047
-0.049
-0.051
-0.056
-0.063
-0.069
-0.074
-0.075
-0.069
-0.061
-0.053
-0.046
-0.045
-0.043
-0.043
-0.043
-0.041
-0.043
-0.044
-0.048
-0.052
-0.059
-0.064
-0.070
-0.078
-0.087
-0.186
-0.163
-0.142
-0.124
-0.111
-0.100
-0.091
-0.080
-0.074
-0.068
-0.061
-0.056
-0.051
-0.049
-0.051
-0.049
-0.050
-0.053
-0.060
-0.073
-0.084
-0.092
-0.094
-0.084
-0.070
-0.058
-0.050
-0.047
-0.044
-0.044
-0.041
-0.042
-0.044
-0.045
-0.047
-0.050
-0.057
-0.061
-0.067
-0.073
-0.087
-0.177
-0.153
-0.136
-0.115
-0.101
-0.090
-0.084
-0.075
-0.073
-0.064
-0.060
-0.054
-0.051
-0.048
-0.050
-0.047
-0.050
-0.055
-0.063
-0.080
-0.098
-0.113
-0.113
-0.099
-0.081
-0.066
-0.058
-0.052
-0.048
-0.044
-0.043
-0.046
-0.046
-0.047
-0.052
-0.059
-0.060
-0.063
-0.064
-0.070
-0.086
-0.169
-0.149
-0.129
-0.109
-0.096
-0.085
-0.077
-0.073
-0.068
-0.062
-0.057
-0.053
-0.050
-0.049
-0.051
-0.048
-0.050
-0.057
-0.067
-0.086
-0.108
-0.125
-0.125
-0.110
-0.091
-0.079
-0.070
-0.063
-0.055
-0.050
-0.049
-0.049
-0.051
-0.057
-0.062
-0.070
-0.073
-0.072
-0.069
-0.070
-0.081
-0.164
-0.146
-0.122
-0.102
-0.092
-0.081
-0.076
-0.069
-0.065
-0.062
-0.057
-0.054
-0.053
-0.051
-0.051
-0.052
-0.054
-0.059
-0.070
-0.085
-0.107
-0.124
-0.120
-0.105
-0.092
-0.085
-0.081
-0.076
-0.067
-0.058
-0.055
-0.055
-0.057
-0.068
-0.081
-0.101
-0.110
-0.105
-0.087
-0.078
-0.083
-0.157
-0.137
-0.115
-0.099
-0.090
-0.081
-0.075
-0.069
-0.066
-0.062
-0.060
-0.055
-0.053
-0.054
-0.053
-0.053
-0.057
-0.060
-0.072
-0.089
-0.105
-0.111
-0.107
-0.102
-0.093
-0.088
-0.082
-0.081
-0.080
-0.069
-0.062
-0.060
-0.069
-0.084
-0.111
-0.152
-0.175
-0.157
-0.113
-0.089
-0.093
-0.150
-0.128
-0.110
-0.100
-0.090
-0.083
-0.079
-0.074
-0.066
-0.064
-0.059
-0.059
-0.055
-0.051
-0.053
-0.056
-0.060
-0.065
-0.075
-0.094
-0.101
-0.106
-0.090
-0.013
0.056
-0.012
-0.076
-0.086
-0.086
-0.083
-0.074
-0.074
-0.080
-0.102
-0.155
-0.223
-0.248
-0.191
-0.137
-0.105
-0.104
-0.143
-0.127
-0.115
-0.103
-0.094
-0.090
-0.081
-0.076
-0.072
-0.066
-0.063
-0.059
-0.056
-0.054
-0.054
-0.058
-0.064
-0.073
-0.089
-0.101
-0.109
-0.085
0.273
1.918
3.215
1.415
0.161
-0.081
-0.091
-0.091
-0.084
-0.082
-0.091
-0.124
-0.192
-0.288
-0.292
-0.222
-0.160
-0.122
-0.118
-0.148
-0.136
-0.126
-0.115
-0.105
-0.097
-0.090
-0.085
-0.081
-0.075
-0.068
-0.065
-0.061
-0.059
-0.057
-0.063
-0.067
-0.080
-0.100
-0.110
-0.114
0.073
2.894
23.775
52.467
17.134
1.734
0.009
-0.101
-0.096
-0.093
-0.092
-0.102
-0.139
-0.214
-0.316
-0.320
-0.249
-0.182
-0.139
-0.134
-0.167
-0.162
-0.156
-0.144
-0.132
-0.122
-0.113
-0.107
-0.103
-0.092
-0.083
-0.072
-0.066
-0.063
-0.062
-0.068
-0.073
-0.086
-0.107
-0.118
-0.113
0.306
8.128
94.855
258.941
66.289
4.839
0.119
-0.109
-0.111
-0.108
-0.100
-0.106
-0.139
-0.202
-0.294
-0.332
-0.265
-0.200
-0.157
-0.150
-0.224
-0.235
-0.233
-0.213
-0.191
-0.171
-0.153
-0.136
-0.124
-0.112
-0.103
-0.090
-0.078
-0.071
-0.069
-0.070
-0.079
-0.090
-0.114
-0.123
-0.122
0.188
5.351
58.935
137.020
41.654
3.189
0.044
-0.123
-0.124
-0.120
-0.110
-0.112
-0.134
-0.176
-0.247
-0.294
-0.270
-0.215
-0.176
-0.160
-0.330
-0.364
-0.362
-0.321
-0.275
-0.222
-0.179
-0.154
-0.139
-0.127
-0.115
-0.109
-0.095
-0.081
-0.075
-0.076
-0.082
-0.097
-0.118
-0.128
-0.135
-0.057
0.991
6.575
12.379
5.330
0.617
-0.102
-0.143
-0.141
-0.135
-0.124
-0.125
-0.132
-0.158
-0.195
-0.231
-0.241
-0.219
-0.185
-0.166
-0.467
-0.527
-0.517
-0.455
-0.354
-0.264
-0.184
0.112
0.374
0.054
-0.121
-0.118
-0.110
-0.093
-0.085
-0.084
-0.090
-0.100
-0.116
-0.134
-0.142
-0.144
-0.053
0.269
0.528
0.178
-0.107
-0.171
-0.170
-0.165
-0.151
-0.142
-0.141
-0.148
-0.170
-0.204
-0.203
-0.217
-0.205
-0.187
-0.160
-0.544
-0.268
0.270
-0.109
-0.195
0.178
1.078
19.304
58.841
9.896
0.224
-0.129
-0.117
-0.107
-0.093
-0.089
-0.094
-0.101
-0.113
-0.130
-0.144
-0.154
-0.165
-0.165
-0.168
-0.189
-0.200
-0.198
-0.193
-0.183
-0.172
-0.166
-0.161
-0.171
-0.197
-0.243
-0.294
-0.321
-0.298
-0.244
-0.110
0.149
18.870
123.346
29.287
6.130
17.022
20.051
1063.733
22414.572
271.240
2.387
-0.118
-0.126
-0.115
-0.099
-0.096
-0.098
-0.102
-0.111
-0.123
-0.140
-0.153
-0.169
-0.187
-0.202
-0.213
-0.212
-0.209
-0.208
-0.202
-0.192
-0.189
-0.187
-0.195
-0.225
-0.274
-0.339
-0.402
-0.432
-0.359
-0.074
3.699
743.944
99999.820
1849.513
145.591
1375.134
589.227
1563.230
45765.258
376.451
2.708
-0.119
-0.132
-0.121
-0.107
-0.101
-0.101
-0.104
-0.109
-0.118
-0.130
-0.146
-0.171
-0.198
-0.208
-0.214
-0.211
-0.204
-0.206
-0.209
-0.213
-0.210
-0.207
-0.213
-0.239
-0.279
-0.357
-0.439
-0.466
-0.470
-0.273
3.769
625.244
97726.070
1551.157
1604.785
99999.859
23386.795
229.084
95.103
12.961
0.302
-0.152
-0.141
-0.126
-0.112
-0.107
-0.108
-0.107
-0.108
-0.115
-0.123
-0.139
-0.163
-0.187
-0.198
-0.197
-0.117
-0.090
-0.180
-0.218
-0.226
-0.236
-0.227
-0.222
0.504
6.086
6.520
1.202
-0.454
-0.501
-0.464
0.267
14.538
91.767
37.378
887.656
34242.934
7966.417
121.442
3.684
0.194
-0.151
-0.166
-0.151
-0.132
-0.122
-0.118
-0.118
-0.119
-0.118
-0.123
-0.130
-0.141
-0.165
-0.181
-0.192
-0.085
0.759
1.172
0.143
-0.220
-0.245
-0.253
-0.246
2.566
250.219
1026.303
715.376
101.129
3.060
-0.522
-0.506
-0.263
-0.045
0.514
3.068
46.672
259.072
137.366
13.993
0.651
-0.151
-0.173
-0.178
-0.163
-0.145
-0.147
-0.153
-0.157
-0.154
-0.149
-0.145
-0.146
-0.155
-0.176
-0.187
-0.191
0.048
2.036
3.022
0.525
-0.220
-0.263
-0.271
-0.157
177.770
6101.178
99614.273
45280.172
1677.770
38.639
-0.159
-0.513
-0.281
-0.275
-0.252
-0.009
1.731
5.426
4.707
1.346
0.065
-0.167
-0.182
-0.182
-0.175
-0.180
-0.192
-0.198
-0.200
-0.200
-0.196
-0.200
-0.200
-0.202
-0.213
-0.211
-0.204
-0.121
0.453
0.860
0.010
-0.259
-0.282
-0.291
0.282
446.305
38874.203
99999.844
99999.742
6981.372
101.115
0.315
-0.506
-0.282
-0.282
-0.262
-0.237
-0.059
0.606
1.281
0.688
-0.004
-0.165
-0.181
-0.188
-0.197
-0.209
-0.216
-0.227
-0.233
-0.235
-0.249
-0.294
-0.325
-0.330
-0.317
-0.293
-0.249
-0.223
-0.182
-0.164
-0.238
-0.281
-0.299
-0.303
-0.042
223.523
10534.536
99999.914
84777.148
2446.707
43.599
-0.125
-0.475
1.782
0.619
7.136
376.072
1272.530
38.151
0.327
-0.316
-0.291
-0.253
0.518
12.295
120.984
199.908
33.109
2.014
-0.121
-0.220
-0.224
-0.238
-0.239
-0.236
1.841
223.921
6773.347
30795.830
409.718
3.952
-0.152
-0.196
-0.177
-0.133
-0.104
-0.086
-0.076
-0.072
-0.070
-0.066
-0.067
-0.072
-0.077
9.271
4.790
33.388
22414.553
100000.656
319.421
1.721
-0.305
-0.287
-0.265
-0.173
0.413
2.518
3.116
1.042
-0.032
-0.195
-0.200
-0.204
-0.212
-0.218
-0.216
33.509
1485.685
16120.913
14022.737
1037.988
14.084
-0.186
-0.180
-0.152
-0.116
-0.094
-0.080
-0.071
-0.067
-0.065
-0.064
-0.063
-0.066
-0.068
8.539
4.277
9.949
625.717
2230.446
51.264
0.601
-0.300
-0.285
-0.259
-0.225
-0.193
-0.129
-0.110
-0.158
-0.186
-0.186
-0.189
-0.186
-0.188
-0.205
-0.200
52.326
2155.871
28790.023
24833.121
1482.376
21.328
-0.175
-0.160
-0.128
-0.104
-0.089
-0.079
-0.072
-0.066
-0.063
-0.062
-0.063
-0.065
-0.067
1.237
0.315
-0.027
4.924
8.630
1.299
-0.233
-0.284
-0.267
-0.246
-0.211
-0.191
-0.182
-0.178
-0.178
-0.176
-0.177
-0.173
-0.175
-0.191
-0.206
-0.208
6.329
446.148
2779.672
2446.799
314.934
2.701
-0.167
-0.144
-0.116
-0.099
-0.089
-0.085
-0.082
-0.080
-0.075
-0.069
-0.067
-0.065
-0.064
-0.422
-0.513
-0.571
-0.511
-0.445
-0.360
-0.297
-0.261
-0.244
-0.217
-0.192
-0.177
-0.169
-0.167
-0.169
-0.168
-0.165
-0.167
-0.177
-0.208
-0.230
-0.257
0.176
11.424
101.173
101.175
6.737
-0.073
-0.183
-0.147
-0.121
-0.107
-0.108
-0.119
-0.131
-0.133
-0.121
-0.099
-0.083
-0.071
-0.065
-0.372
-0.451
-0.492
-0.525
-0.434
-0.319
-0.262
-0.236
-0.211
-0.186
-0.166
-0.155
-0.152
-0.150
-0.151
-0.152
-0.155
-0.162
-0.178
-0.208
-0.269
-0.296
-0.329
-0.128
0.678
0.478
-0.174
-0.267
-0.213
-0.178
-0.139
-0.137
-0.175
-0.230
-0.286
-0.295
-0.261
-0.196
-0.132
-0.091
-0.071
0.121
-0.354
-0.408
-0.383
-0.321
-0.268
-0.229
-0.200
-0.177
-0.158
-0.146
-0.135
-0.132
-0.131
-0.135
-0.141
-0.150
-0.165
-0.172
-0.195
-0.253
-0.330
-0.355
-0.388
-0.404
-0.394
-0.363
-0.306
-0.253
-0.181
-0.164
-0.204
-0.300
-0.369
-0.416
-0.446
-0.458
-0.394
-0.248
-0.138
-0.087
1.585
-0.142
-0.283
-0.271
-0.245
-0.213
-0.185
-0.162
-0.145
-0.133
-0.127
-0.121
-0.119
-0.120
-0.125
-0.134
-0.147
-0.161
-0.164
-0.178
-0.198
-0.215
-0.286
-0.382
-0.423
-0.416
-0.386
-0.310
-0.219
-0.169
-0.191
-0.273
-0.326
-0.389
-0.452
-0.490
-0.494
-0.467
-0.410
-0.220
-0.129
2.554
-0.005
-0.228
-0.217
-0.196
-0.170
-0.152
-0.135
-0.125
-0.116
-0.111
-0.109
-0.108
-0.111
-0.116
-0.127
-0.142
-0.153
-0.154
-0.159
-0.149
-0.099
-0.113
-0.225
-0.301
-0.303
-0.266
-0.214
-0.172
-0.160
-0.209
-0.257
-0.317
-0.383
-0.263
-0.331
-0.520
-0.481
-0.427
-0.315
-0.294
1.068
-0.123
-0.224
-0.205
-0.180
-0.149
-0.131
-0.121
-0.111
-0.107
-0.101
-0.098
-0.098
-0.102
-0.108
-0.120
-0.131
-0.141
-0.144
-0.146
-0.144
-0.109
-0.107
-0.158
-0.190
-0.194
-0.188
-0.169
-0.149
-0.152
-0.193
-0.224
-0.284
0.265
2.819
2.749
0.175
-0.470
-0.406
-0.402
-0.450
-0.059
-0.266
-0.256
-0.216
-0.178
-0.144
-0.122
-0.113
-0.103
-0.097
-0.093
-0.091
-0.089
-0.092
-0.098
-0.109
-0.120
-0.128
-0.135
-0.139
-0.142
-0.141
-0.140
-0.148
-0.150
-0.151
-0.152
-0.138
-0.132
-0.131
-0.153
-0.184
-0.187
1.513
7.088
7.102
1.441
-0.378
-0.360
-0.430
-0.486
-0.395
-0.420
-0.365
-0.283
-0.202
-0.154
-0.125
-0.106
-0.099
-0.092
-0.086
-0.083
-0.080
-0.084
-0.091
-0.097
-0.107
-0.116
-0.124
-0.128
-0.127
-0.131
-0.133
-0.131
-0.131
-0.128
-0.126
-0.115
-0.108
-0.105
-0.117
-0.136
-0.153
0.723
4.501
4.013
0.706
-0.323
-0.339
-0.153
-0.101
-0.456
-0.525
-0.565
-0.449
-0.286
-0.184
-0.132
-0.109
-0.094
-0.087
-0.080
-0.077
-0.075
-0.077
-0.079
-0.084
-0.093
-0.103
-0.109
-0.116
-0.118
-0.118
-0.116
-0.116
-0.116
-0.115
-0.104
-0.094
-0.085
-0.079
-0.087
-0.102
-0.128
-0.081
0.296
0.295
-0.145
-0.231
0.490
4.400
6.063
-0.458
-0.528
-0.571
-0.592
-0.444
-0.246
-0.154
-0.112
-0.093
-0.083
-0.079
-0.074
-0.071
-0.071
-0.071
-0.075
-0.079
-0.085
-0.091
-0.097
-0.099
-0.100
-0.100
-0.100
-0.096
-0.091
-0.082
-0.074
-0.069
-0.065
-0.066
-0.074
-0.089
-0.112
-0.136
-0.160
-0.175
-0.134
2.107
17.097
22.835
0.694
-0.138
-0.563
-0.583
-0.581
-0.340
-0.184
-0.120
-0.095
-0.082
-0.074
-0.066
-0.065
-0.064
-0.065
-0.067
-0.068
-0.072
-0.075
-0.078
-0.078
-0.079
-0.077
-0.074
-0.073
-0.072
-0.067
-0.061
-0.057
-0.055
-0.055
-0.058
-0.066
-0.079
-0.094
-0.111
-0.107
-0.103
1.525
12.800
20.027
17.458
4.912
-0.108
-0.551
-0.546
-0.401
-0.202
-0.127
-0.096
-0.084
-0.071
-0.064
-0.061
-0.058
-0.057
-0.059
-0.057
-0.060
-0.063
-0.062
-0.066
-0.066
-0.065
-0.063
-0.059
-0.057
-0.055
-0.051
-0.049
-0.049
-0.047
-0.050
-0.052
-0.060
-0.070
-0.072
-0.084
-0.100
0.062
1.438
2.631
126.697
19.535
1.070
-0.485
-0.484
-0.404
-0.206
-0.126
-0.092
-0.077
-0.068
-0.061
-0.057
-0.056
-0.053
-0.051
-0.053
-0.054
-0.055
-0.057
-0.058
-0.057
-0.058
-0.057
-0.054
-0.052
-0.051
-0.047
-0.045
-0.045
-0.042
-0.044
-0.048
-0.053
-0.058
-0.063
-0.070
-0.079
-0.084
-0.076
-0.062
126.690
14.810
0.671
-0.390
-0.401
-0.343
-0.184
-0.117
-0.088
-0.075
-0.066
-0.059
-0.056
-0.052
-0.051
-0.049
-0.050
-0.050
-0.052
-0.054
-0.055
-0.057
-0.057
-0.055
-0.051
-0.049
-0.047
-0.045
-0.044
-0.044
-0.041
-0.041
-0.045
-0.049
-0.053
-0.057
-0.065
-0.069
-0.071
-0.077
-0.084
8.858
1.343
-0.144
-0.288
-0.310
-0.253
-0.151
-0.103
-0.084
-0.072
-0.064
-0.057
-0.053
-0.051
-0.052
-0.052
-0.049
-0.050
-0.052
-0.058
-0.062
-0.063
-0.063
-0.060
-0.055
-0.050
-0.046
-0.043
-0.043
-0.043
-0.040
-0.040
-0.041
-0.045
-0.049
-0.051
-0.056
-0.061
-0.064
-0.069
-0.071
-0.155
-0.171
-0.201
-0.213
-0.230
-0.173
-0.120
-0.089
-0.076
-0.068
-0.064
-0.059
-0.050
-0.049
-0.052
-0.051
-0.050
-0.053
-0.057
-0.068
-0.075
-0.083
-0.084
-0.076
-0.065
-0.055
-0.047
-0.043
-0.042
-0.041
-0.040
-0.040
-0.042
-0.042
-0.044
-0.047
-0.051
-0.055
-0.060
-0.065
-0.067
-0.187
-0.174
-0.162
-0.164
-0.152
-0.122
-0.100
-0.083
-0.073
-0.068
-0.063
-0.057
-0.051
-0.050
-0.051
-0.049
-0.051
-0.055
-0.068
-0.087
-0.107
-0.124
-0.122
-0.107
-0.083
-0.063
-0.052
-0.046
-0.042
-0.041
-0.041
-0.042
-0.041
-0.044
-0.044
-0.046
-0.051
-0.053
-0.058
-0.061
-0.068
-0.175
-0.167
-0.145
-0.130
-0.114
-0.098
-0.087
-0.079
-0.073
-0.067
-0.061
-0.054
-0.052
-0.051
-0.050
-0.051
-0.054
-0.061
-0.081
-0.111
-0.155
-0.185
-0.187
-0.152
-0.109
-0.077
-0.058
-0.050
-0.044
-0.042
-0.044
-0.044
-0.045
-0.043
-0.046
-0.048
-0.050
-0.053
-0.057
-0.061
-0.067
-0.166
-0.158
-0.139
-0.120
-0.103
-0.092
-0.080
-0.077
-0.070
-0.065
-0.058
-0.056
-0.052
-0.050
-0.051
-0.050
-0.055
-0.069
-0.094
-0.140
-0.203
-0.247
-0.241
-0.193
-0.133
-0.088
-0.067
-0.056
-0.050
-0.047
-0.045
-0.046
-0.046
-0.047
-0.050
-0.051
-0.054
-0.056
-0.059
-0.062
-0.067
-0.169
-0.152
-0.134
-0.116
-0.100
-0.087
-0.079
-0.070
-0.065
-0.063
-0.059
-0.055
-0.052
-0.052
-0.055
-0.052
-0.057
-0.071
-0.100
-0.152
-0.216
-0.242
-0.222
-0.184
-0.138
-0.099
-0.078
-0.066
-0.061
-0.053
-0.051
-0.050
-0.051
-0.054
-0.056
-0.061
-0.062
-0.062
-0.063
-0.064
-0.068
-0.166
-0.146
-0.130
-0.109
-0.096
-0.086
-0.077
-0.070
-0.064
-0.063
-0.059
-0.054
-0.056
-0.054
-0.056
-0.057
-0.060
-0.072
-0.095
-0.134
-0.177
-0.180
-0.164
-0.140
-0.116
-0.098
-0.085
-0.080
-0.074
-0.064
-0.058
-0.057
-0.058
-0.060
-0.067
-0.073
-0.076
-0.076
-0.073
-0.070
-0.071
-0.160
-0.144
-0.123
-0.106
-0.093
-0.085
-0.078
-0.072
-0.066
-0.064
-0.063
-0.060
-0.054
-0.055
-0.057
-0.059
-0.062
-0.071
-0.088
-0.118
-0.140
-0.140
-0.131
-0.118
-0.102
-0.095
-0.091
-0.088
-0.087
-0.079
-0.069
-0.066
-0.067
-0.071
-0.084
-0.096
-0.104
-0.104
-0.093
-0.081
-0.081
-0.160
-0.138
-0.121
-0.105
-0.095
-0.089
-0.082
-0.077
-0.071
-0.065
-0.062
-0.062
-0.059
-0.057
-0.058
-0.061
-0.066
-0.077
-0.095
-0.113
-0.122
-0.121
-0.043
0.269
0.458
0.209
-0.046
-0.095
-0.094
-0.090
-0.082
-0.074
-0.077
-0.086
-0.103
-0.126
-0.143
-0.138
-0.116
-0.096
-0.092
-0.155
-0.139
-0.125
-0.111
-0.103
-0.095
-0.086
-0.080
-0.075
-0.069
-0.067
-0.062
-0.060
-0.059
-0.060
-0.064
-0.072
-0.086
-0.108
-0.116
-0.119
0.002
1.550
11.155
21.296
9.033
1.017
-0.043
-0.102
-0.099
-0.093
-0.083
-0.086
-0.101
-0.123
-0.155
-0.178
-0.174
-0.143
-0.115
-0.105
-0.162
-0.151
-0.142
-0.131
-0.119
-0.105
-0.096
-0.090
-0.084
-0.077
-0.073
-0.067
-0.065
-0.063
-0.065
-0.068
-0.078
-0.096
-0.116
-0.122
-0.105
0.643
19.085
441.021
1597.214
258.937
11.146
0.305
-0.107
-0.110
-0.105
-0.098
-0.098
-0.113
-0.134
-0.168
-0.199
-0.195
-0.164
-0.133
-0.124
-0.203
-0.207
-0.201
-0.183
-0.157
-0.136
-0.120
-0.112
-0.103
-0.093
-0.085
-0.077
-0.073
-0.072
-0.072
-0.077
-0.085
-0.102
-0.123
-0.125
-0.091
1.712
74.618
6717.308
99999.875
2962.381
37.166
0.893
-0.110
-0.124
-0.120
-0.108
-0.107
-0.120
-0.139
-0.168
-0.196
-0.197
-0.176
-0.153
-0.141
-0.321
-0.356
-0.352
-0.312
-0.249
-0.201
-0.167
-0.147
-0.130
-0.120
-0.108
-0.093
-0.084
-0.082
-0.080
-0.084
-0.097
-0.116
-0.130
-0.134
-0.108
1.237
46.716
2166.790
16158.130
1024.685
23.736
0.615
-0.132
-0.138
-0.134
-0.123
-0.118
-0.126
-0.139
-0.160
-0.179
-0.187
-0.179
-0.163
-0.153
-0.545
-0.609
-0.602
-0.525
-0.403
-0.287
-0.207
-0.168
-0.149
-0.135
-0.121
-0.116
-0.102
-0.094
-0.091
-0.098
-0.106
-0.123
-0.141
-0.142
-0.145
0.162
5.324
58.900
155.202
41.612
3.488
0.014
-0.170
-0.164
-0.156
-0.142
-0.135
-0.133
-0.141
-0.154
-0.169
-0.179
-0.176
-0.165
-0.157
-0.635
-0.654
-0.640
-0.609
-0.543
-0.379
-0.252
-0.136
-0.063
-0.117
-0.135
-0.128
-0.121
-0.109
-0.104
-0.108
-0.117
-0.128
-0.146
-0.155
-0.161
-0.140
0.211
1.659
3.127
1.306
0.044
-0.193
-0.199
-0.191
-0.179
-0.166
-0.158
-0.154
-0.159
-0.170
-0.186
-0.198
-0.184
-0.176
-0.036
-0.599
-0.430
-0.090
-0.297
-0.269
0.138
0.300
1.880
3.974
1.065
-0.072
-0.139
-0.130
-0.122
-0.115
-0.117
-0.124
-0.131
-0.144
-0.162
-0.169
-0.177
-0.180
-0.152
-0.143
-0.199
-0.240
-0.235
-0.229
-0.216
-0.197
-0.186
-0.182
-0.174
-0.181
-0.203
-0.230
-0.251
-0.241
-0.199
0.566
-0.142
8.267
43.806
13.271
6.919
23.505
16.267
24.688
79.037
11.269
0.309
-0.150
-0.139
-0.132
-0.121
-0.123
-0.126
-0.131
-0.139
-0.153
-0.172
-0.185
-0.200
-0.224
-0.248
-0.251
-0.249
-0.242
-0.240
-0.230
-0.217
-0.204
-0.197
-0.197
-0.199
-0.223
-0.263
-0.302
-0.327
-0.261
1.265
1.774
168.077
4910.948
383.573
203.874
2530.888
1187.093
72.053
93.094
12.907
0.298
-0.157
-0.147
-0.138
-0.126
-0.126
-0.127
-0.130
-0.134
-0.142
-0.159
-0.181
-0.207
-0.234
-0.247
-0.249
-0.227
-0.191
-0.183
-0.187
-0.219
-0.229
-0.220
-0.217
-0.218
-0.228
-0.269
-0.333
-0.357
-0.347
0.588
1.854
168.165
4012.310
348.794
3478.289
99999.781
93989.914
339.787
10.797
1.507
-0.081
-0.167
-0.158
-0.141
-0.131
-0.127
-0.128
-0.127
-0.129
-0.135
-0.147
-0.168
-0.201
-0.222
-0.231
-0.043
1.326
2.359
0.507
-0.078
-0.205
-0.241
-0.222
-0.218
0.869
9.356
7.928
1.211
-0.326
-0.398
-0.222
0.019
7.433
33.732
31.153
1597.715
100000.188
28256.463
200.477
4.117
-0.024
-0.174
-0.175
-0.166
-0.144
-0.134
-0.134
-0.136
-0.137
-0.134
-0.137
-0.147
-0.164
-0.191
-0.209
-0.177
2.019
50.881
106.256
9.973
0.170
-0.218
-0.250
-0.230
6.789
446.155
2155.718
1482.022
177.750
3.203
-0.401
-0.415
-0.301
-0.163
0.273
3.627
66.862
445.389
237.478
24.489
1.678
-0.089
-0.179
-0.183
-0.171
-0.159
-0.162
-0.169
-0.174
-0.171
-0.165
-0.159
-0.163
-0.177
-0.196
-0.208
-0.113
5.099
230.878
625.400
28.962
0.374
-0.263
-0.276
0.115
281.465
16076.090
100000.180
99999.781
3597.665
59.654
-0.068
-0.432
-0.306
-0.296
-0.266
0.152
4.231
27.247
63.323
27.497
2.908
0.008
-0.184
-0.189
-0.191
-0.199
-0.209
-0.222
-0.230
-0.225
-0.210
-0.216
-0.227
-0.233
-0.238
-0.231
-0.194
1.337
28.933
50.861
5.765
-0.064
-0.294
-0.262
2.162
815.415
100016.477
100003.797
100000.000
18556.152
177.724
0.298
-0.424
-0.273
-0.280
-0.280
-0.127
2.059
21.345
66.332
26.512
3.141
0.034
-0.183
-0.198
-0.223
-0.233
-0.264
-0.289
-0.284
-0.296
-0.269
-0.331
-0.362
-0.328
-0.301
-0.274
-0.252
-0.138
0.619
0.975
0.004
-0.291
-0.308
-0.246
2.177
418.408
28835.268
100007.867
100000.195
5337.811
83.280
-0.110
-0.403
-0.593
-0.584
1.872
29.619
60.595
9.346
0.537
-0.266
-0.290
-0.252
0.387
9.931
83.998
120.996
23.684
1.635
-0.125
-0.204
-0.213
-0.229
-0.227
-0.229
0.158
9.792
156.305
261.333
26.595
0.949
-0.191
-0.196
-0.173
-0.129
-0.099
-0.085
-0.073
-0.067
-0.064
-0.062
-0.065
-0.069
-0.072
-0.599
-0.418
7.578
194.451
503.344
43.128
2.583
-0.167
-0.287
-0.262
-0.183
0.311
1.834
2.538
0.841
-0.048
-0.184
-0.186
-0.194
-0.203
-0.207
-0.207
-0.043
27.855
207.124
188.823
19.536
0.063
-0.186
-0.171
-0.147
-0.112
-0.089
-0.076
-0.067
-0.060
-0.060
-0.057
-0.059
-0.062
-0.064
-0.602
-0.453
4.578
59.412
133.933
30.276
2.361
-0.145
-0.275
-0.257
-0.224
-0.184
-0.134
-0.112
-0.147
-0.172
-0.173
-0.172
-0.173
-0.176
-0.192
-0.193
-0.007
41.868
280.925
250.599
26.799
-0.091
-0.164
-0.153
-0.123
-0.095
-0.081
-0.071
-0.064
-0.061
-0.055
-0.057
-0.058
-0.059
-0.060
-0.578
-0.563
0.497
6.601
13.693
5.497
0.482
-0.214
-0.254
-0.242
-0.214
-0.185
-0.173
-0.163
-0.162
-0.162
-0.162
-0.157
-0.154
-0.161
-0.175
-0.192
-0.167
4.308
65.519
52.355
2.632
-0.158
-0.153
-0.131
-0.104
-0.086
-0.077
-0.074
-0.070
-0.067
-0.062
-0.060
-0.059
-0.057
-0.058
-0.509
-0.552
-0.482
-0.020
0.490
0.192
-0.166
-0.240
-0.228
-0.216
-0.192
-0.173
-0.160
-0.154
-0.151
-0.151
-0.147
-0.144
-0.147
-0.162
-0.185
-0.205
-0.218
-0.037
0.714
0.625
-0.095
-0.165
-0.140
-0.114
-0.095
-0.086
-0.087
-0.092
-0.097
-0.095
-0.087
-0.076
-0.065
-0.059
-0.057
-0.386
-0.484
-0.519
-0.436
-0.316
-0.261
-0.239
-0.221
-0.201
-0.188
-0.166
-0.147
-0.138
-0.133
-0.133
-0.135
-0.132
-0.138
-0.148
-0.165
-0.202
-0.227
-0.246
-0.258
-0.245
-0.235
-0.219
-0.186
-0.153
-0.123
-0.101
-0.101
-0.121
-0.154
-0.182
-0.183
-0.160
-0.126
-0.092
-0.069
-0.060
0.068
-0.368
-0.371
-0.344
-0.284
-0.240
-0.213
-0.193
-0.179
-0.162
-0.141
-0.126
-0.119
-0.119
-0.119
-0.120
-0.124
-0.132
-0.144
-0.155
-0.186
-0.243
-0.277
-0.289
-0.291
-0.280
-0.254
-0.219
-0.171
-0.126
-0.114
-0.138
-0.206
-0.297
-0.376
-0.390
-0.347
-0.245
-0.158
-0.097
-0.067
1.000
-0.267
-0.281
-0.271
-0.238
-0.206
-0.186
-0.169
-0.155
-0.134
-0.119
-0.114
-0.109
-0.106
-0.108
-0.112
-0.119
-0.129
-0.137
-0.146
-0.160
-0.193
-0.245
-0.290
-0.310
-0.303
-0.262
-0.199
-0.148
-0.123
-0.133
-0.205
-0.332
-0.416
-0.470
-0.506
-0.512
-0.438
-0.271
-0.143
-0.097
1.056
-0.222
-0.240
-0.223
-0.199
-0.172
-0.157
-0.140
-0.125
-0.114
-0.105
-0.099
-0.098
-0.099
-0.099
-0.104
-0.111
-0.121
-0.132
-0.136
-0.141
-0.154
-0.176
-0.197
-0.213
-0.206
-0.184
-0.150
-0.127
-0.117
-0.152
-0.261
-0.341
-0.414
-0.480
-0.520
-0.525
-0.499
-0.390
-0.199
-0.189
0.164
-0.247
-0.239
-0.212
-0.177
-0.148
-0.130
-0.115
-0.106
-0.101
-0.095
-0.089
-0.086
-0.087
-0.090
-0.095
-0.103
-0.114
-0.125
-0.130
-0.133
-0.135
-0.140
-0.147
-0.150
-0.148
-0.138
-0.122
-0.108
-0.111
-0.159
-0.244
-0.310
-0.391
-0.464
-0.508
-0.509
-0.479
-0.432
-0.359
-0.404
-0.272
-0.313
-0.290
-0.235
-0.182
-0.143
-0.119
-0.105
-0.096
-0.088
-0.086
-0.082
-0.078
-0.079
-0.081
-0.087
-0.095
-0.104
-0.116
-0.121
-0.120
-0.118
-0.119
-0.122
-0.124
-0.122
-0.114
-0.099
-0.091
-0.096
-0.141
-0.202
-0.264
-0.340
-0.409
-0.451
-0.456
-0.427
-0.376
-0.444
-0.499
-0.451
-0.491
-0.456
-0.336
-0.222
-0.156
-0.122
-0.101
-0.090
-0.082
-0.077
-0.073
-0.071
-0.072
-0.075
-0.079
-0.086
-0.095
-0.103
-0.110
-0.108
-0.107
-0.104
-0.106
-0.106
-0.104
-0.090
-0.081
-0.073
-0.075
-0.109
-0.159
-0.207
-0.267
-0.327
-0.364
-0.369
-0.352
-0.367
-0.447
-0.507
-0.460
-0.537
-0.577
-0.554
-0.352
-0.205
-0.135
-0.106
-0.086
-0.079
-0.071
-0.069
-0.068
-0.068
-0.068
-0.071
-0.075
-0.080
-0.085
-0.092
-0.094
-0.095
-0.095
-0.093
-0.091
-0.085
-0.075
-0.066
-0.061
-0.061
-0.079
-0.118
-0.151
-0.191
-0.233
-0.266
-0.275
-0.252
-0.337
-0.424
-0.484
-0.098
-0.479
-0.590
-0.602
-0.561
-0.307
-0.164
-0.111
-0.087
-0.077
-0.070
-0.068
-0.063
-0.060
-0.062
-0.063
-0.064
-0.067
-0.072
-0.073
-0.076
-0.078
-0.077
-0.076
-0.073
-0.069
-0.063
-0.058
-0.052
-0.052
-0.057
-0.078
-0.105
-0.130
-0.157
-0.179
-0.193
-0.206
-0.282
-0.281
-0.301
26.553
7.639
0.091
-0.605
-0.588
-0.427
-0.204
-0.119
-0.087
-0.077
-0.068
-0.062
-0.059
-0.057
-0.055
-0.057
-0.058
-0.059
-0.062
-0.062
-0.065
-0.065
-0.063
-0.062
-0.059
-0.057
-0.053
-0.049
-0.046
-0.046
-0.045
-0.051
-0.066
-0.086
-0.104
-0.119
-0.111
-0.153
-0.212
-0.201
-0.212
909.388
158.792
8.726
-0.485
-0.552
-0.501
-0.233
-0.126
-0.089
-0.075
-0.065
-0.059
-0.056
-0.053
-0.055
-0.052
-0.052
-0.054
-0.056
-0.055
-0.058
-0.057
-0.057
-0.056
-0.054
-0.051
-0.049
-0.045
-0.042
-0.041
-0.041
-0.042
-0.047
-0.052
-0.061
-0.056
-0.079
-0.106
-0.141
-0.183
-0.219
9173.220
909.410
32.211
0.070
-0.486
-0.466
-0.239
-0.126
-0.087
-0.070
-0.061
-0.056
-0.053
-0.051
-0.050
-0.051
-0.048
-0.049
-0.050
-0.053
-0.054
-0.055
-0.055
-0.053
-0.051
-0.047
-0.045
-0.043
-0.041
-0.039
-0.038
-0.037
-0.041
-0.043
-0.044
-0.046
-0.055
-0.071
-0.091
-0.116
-0.140
10534.088
909.404
25.424
0.010
-0.396
-0.388
-0.209
-0.118
-0.084
-0.070
-0.061
-0.056
-0.053
-0.051
-0.051
-0.050
-0.048
-0.048
-0.052
-0.054
-0.057
-0.060
-0.058
-0.056
-0.051
-0.047
-0.045
-0.041
-0.040
-0.039
-0.038
-0.038
-0.037
-0.041
-0.042
-0.044
-0.046
-0.053
-0.062
-0.073
-0.089
1026.364
177.823
3.113
-0.247
-0.296
-0.294
-0.166
-0.104
-0.078
-0.067
-0.063
-0.057
-0.053
-0.050
-0.050
-0.049
-0.051
-0.053
-0.057
-0.064
-0.073
-0.076
-0.077
-0.070
-0.061
-0.053
-0.045
-0.041
-0.039
-0.040
-0.040
-0.039
-0.041
-0.039
-0.041
-0.040
-0.042
-0.045
-0.051
-0.056
-0.063
17.010
0.990
-0.141
-0.209
-0.220
-0.194
-0.125
-0.092
-0.076
-0.069
-0.064
-0.060
-0.052
-0.051
-0.050
-0.050
-0.053
-0.058
-0.068
-0.086
-0.110
-0.125
-0.127
-0.110
-0.085
-0.064
-0.051
-0.044
-0.041
-0.041
-0.042
-0.041
-0.042
-0.040
-0.042
-0.044
-0.044
-0.046
-0.049
-0.051
-0.054
-0.118
-0.172
-0.163
-0.160
-0.162
-0.130
-0.100
-0.085
-0.075
-0.068
-0.062
-0.059
-0.054
-0.053
-0.051
-0.049
-0.055
-0.069
-0.092
-0.134
-0.196
-0.240
-0.242
-0.195
-0.133
-0.086
-0.058
-0.047
-0.043
-0.042
-0.040
-0.043
-0.044
-0.043
-0.043
-0.043
-0.046
-0.047
-0.050
-0.051
-0.055
0.044
-0.171
-0.151
-0.137
-0.120
-0.104
-0.089
-0.080
-0.074
-0.068
-0.061
-0.060
-0.057
-0.053
-0.054
-0.052
-0.062
-0.079
-0.126
-0.217
-0.334
-0.404
-0.384
-0.305
-0.199
-0.113
-0.071
-0.053
-0.048
-0.045
-0.044
-0.045
-0.047
-0.046
-0.044
-0.047
-0.048
-0.049
-0.051
-0.055
-0.057
0.067
-0.164
-0.143
-0.127
-0.109
-0.094
-0.086
-0.079
-0.071
-0.064
-0.063
-0.060
-0.057
-0.056
-0.055
-0.056
-0.066
-0.091
-0.161
-0.283
-0.380
-0.381
-0.340
-0.271
-0.197
-0.129
-0.080
-0.061
-0.055
-0.051
-0.049
-0.049
-0.049
-0.050
-0.050
-0.049
-0.052
-0.052
-0.053
-0.057
-0.061
-0.080
-0.156
-0.138
-0.122
-0.104
-0.092
-0.084
-0.075
-0.068
-0.063
-0.064
-0.061
-0.056
-0.057
-0.056
-0.059
-0.068
-0.094
-0.168
-0.263
-0.289
-0.296
-0.266
-0.214
-0.159
-0.120
-0.090
-0.073
-0.065
-0.061
-0.057
-0.055
-0.054
-0.055
-0.055
-0.057
-0.059
-0.058
-0.059
-0.061
-0.062
-0.163
-0.150
-0.135
-0.119
-0.101
-0.093
-0.081
-0.074
-0.069
-0.068
-0.065
-0.060
-0.057
-0.058
-0.058
-0.062
-0.069
-0.090
-0.145
-0.186
-0.209
-0.214
-0.193
-0.160
-0.130
-0.109
-0.096
-0.089
-0.081
-0.071
-0.066
-0.062
-0.062
-0.063
-0.066
-0.069
-0.068
-0.067
-0.067
-0.066
-0.067
-0.167
-0.150
-0.134
-0.111
-0.099
-0.090
-0.082
-0.078
-0.070
-0.068
-0.066
-0.064
-0.060
-0.060
-0.059
-0.065
-0.072
-0.087
-0.118
-0.147
-0.157
-0.157
-0.150
-0.131
-0.117
-0.111
-0.106
-0.099
-0.094
-0.085
-0.076
-0.072
-0.073
-0.077
-0.082
-0.083
-0.085
-0.082
-0.079
-0.077
-0.077
-0.166
-0.152
-0.132
-0.113
-0.103
-0.093
-0.087
-0.082
-0.074
-0.070
-0.067
-0.065
-0.062
-0.060
-0.061
-0.069
-0.075
-0.090
-0.114
-0.130
-0.131
-0.129
-0.024
0.387
0.715
0.298
-0.041
-0.109
-0.104
-0.100
-0.089
-0.083
-0.083
-0.091
-0.103
-0.107
-0.110
-0.102
-0.093
-0.088
-0.088
-0.167
-0.152
-0.135
-0.123
-0.111
-0.102
-0.093
-0.085
-0.080
-0.073
-0.072
-0.068
-0.065
-0.063
-0.066
-0.072
-0.080
-0.099
-0.120
-0.126
-0.129
0.038
2.336
19.072
37.168
13.789
1.378
-0.036
-0.117
-0.109
-0.103
-0.094
-0.096
-0.110
-0.124
-0.130
-0.131
-0.124
-0.113
-0.104
-0.103
-0.183
-0.177
-0.165
-0.150
-0.134
-0.117
-0.104
-0.093
-0.086
-0.081
-0.077
-0.074
-0.072
-0.071
-0.076
-0.078
-0.090
-0.111
-0.128
-0.133
-0.107
1.042
33.276
1024.733
5677.415
580.488
17.100
0.490
-0.120
-0.121
-0.117
-0.110
-0.114
-0.126
-0.139
-0.147
-0.148
-0.140
-0.131
-0.122
-0.123
-0.260
-0.277
-0.269
-0.235
-0.192
-0.152
-0.128
-0.115
-0.104
-0.094
-0.089
-0.082
-0.080
-0.082
-0.085
-0.094
-0.108
-0.120
-0.134
-0.139
-0.036
2.837
155.607
41628.242
99999.891
13486.942
66.254
1.218
-0.121
-0.136
-0.131
-0.120
-0.121
-0.136
-0.147
-0.155
-0.154
-0.149
-0.144
-0.141
-0.140
-0.476
-0.539
-0.530
-0.454
-0.335
-0.239
-0.182
-0.152
-0.133
-0.120
-0.108
-0.098
-0.094
-0.096
-0.100
-0.111
-0.126
-0.141
-0.144
-0.146
-0.028
2.067
84.680
7966.725
99999.906
3474.300
41.609
0.846
-0.154
-0.159
-0.150
-0.135
-0.132
-0.138
-0.148
-0.154
-0.154
-0.154
-0.157
-0.153
-0.153
-0.635
-0.657
-0.648
-0.609
-0.544
-0.380
-0.246
-0.184
-0.158
-0.140
-0.130
-0.121
-0.113
-0.116
-0.124
-0.138
-0.151
-0.160
-0.166
-0.168
-0.117
0.513
9.295
121.215
336.968
74.539
5.267
0.042
-0.204
-0.193
-0.180
-0.160
-0.153
-0.151
-0.152
-0.156
-0.157
-0.164
-0.165
-0.160
-0.145
-0.649
-0.679
-0.662
-0.613
-0.549
-0.475
-0.321
-0.213
-0.173
-0.154
-0.145
-0.139
-0.138
-0.138
-0.154
-0.170
-0.178
-0.182
-0.183
-0.183
-0.175
-0.107
0.389
2.556
4.741
2.002
0.100
-0.228
-0.234
-0.220
-0.201
-0.188
-0.175
-0.164
-0.161
-0.162
-0.167
-0.177
-0.177
-0.171
0.168
-0.577
-0.157
-0.117
-0.503
-0.421
-0.207
-0.171
-0.128
-0.076
-0.124
-0.160
-0.154
-0.157
-0.160
-0.180
-0.198
-0.204
-0.197
-0.194
-0.196
-0.188
-0.190
-0.188
-0.153
-0.141
-0.212
-0.269
-0.272
-0.260
-0.247
-0.218
-0.197
-0.191
-0.184
-0.176
-0.181
-0.200
-0.212
-0.208
-0.139
2.037
0.373
3.875
5.088
1.452
1.843
6.328
4.653
1.136
0.644
0.072
-0.152
-0.167
-0.169
-0.176
-0.191
-0.207
-0.211
-0.200
-0.192
-0.194
-0.194
-0.199
-0.218
-0.251
-0.271
-0.278
-0.272
-0.205
-0.098
-0.099
-0.193
-0.214
-0.203
-0.205
-0.200
-0.202
-0.223
-0.249
-0.265
-0.144
4.243
1.109
9.092
21.824
9.249
37.301
199.795
106.974
11.443
1.350
0.117
-0.165
-0.177
-0.178
-0.180
-0.186
-0.200
-0.200
-0.188
-0.178
-0.178
-0.186
-0.204
-0.233
-0.264
-0.273
-0.272
-0.114
0.471
1.432
1.122
0.144
-0.148
-0.077
-0.097
-0.189
-0.218
-0.239
-0.269
-0.289
-0.241
2.427
0.162
5.449
18.486
12.679
227.600
2962.320
1186.046
46.803
1.642
-0.084
-0.179
-0.187
-0.183
-0.169
-0.173
-0.179
-0.181
-0.171
-0.164
-0.165
-0.174
-0.191
-0.226
-0.247
-0.250
0.331
6.830
13.195
7.790
4.781
1.034
0.173
0.523
0.395
0.082
1.175
0.775
-0.079
-0.309
-0.320
0.164
-0.308
0.308
1.521
6.550
137.355
1377.454
672.890
36.122
1.753
-0.108
-0.182
-0.190
-0.179
-0.164
-0.163
-0.169
-0.170
-0.164
-0.158
-0.159
-0.169
-0.189
-0.218
-0.232
-0.098
9.798
887.881
3290.021
74.670
5.646
1.074
0.477
1.281
2.462
142.339
564.380
397.003
43.170
0.267
-0.348
-0.332
-0.330
-0.308
-0.194
1.343
19.704
117.877
264.620
80.016
6.907
0.169
-0.181
-0.187
-0.177
-0.172
-0.182
-0.191
-0.196
-0.194
-0.185
-0.174
-0.184
-0.197
-0.218
-0.227
0.046
33.244
22414.398
100000.469
378.148
3.217
0.205
0.175
1.755
110.974
2794.622
28792.857
16075.008
909.309
10.658
-0.296
-0.368
-0.314
-0.309
-0.277
0.576
22.021
770.700
9472.312
1375.422
33.163
0.941
-0.164
-0.192
-0.204
-0.223
-0.247
-0.279
-0.293
-0.278
-0.249
-0.223
-0.237
-0.239
-0.243
-0.240
-0.121
6.609
319.122
1061.522
38.408
0.540
-0.240
0.056
11.786
633.357
13502.447
100078.250
100001.789
3160.766
43.062
-0.236
-0.364
0.255
0.073
-0.158
0.503
21.239
886.808
9470.708
1375.059
37.116
0.950
-0.163
-0.207
-0.248
-0.290
-0.362
-0.370
-0.253
-0.335
-0.362
-0.323
-0.310
-0.283
-0.266
-0.253
-0.242
0.080
2.616
4.426
0.662
-0.271
-0.319
0.177
27.395
2465.875
19943.254
53112.188
24836.146
1159.136
13.842
-0.303
-0.352
-0.522
-0.273
5.570
74.822
200.531
58.922
4.173
-0.074
-0.293
-0.259
-0.066
1.814
9.950
13.726
3.861
0.277
-0.170
-0.192
-0.202
-0.210
-0.216
-0.177
1.033
21.540
178.329
179.263
24.534
1.371
-0.149
-0.190
-0.162
-0.125
-0.097
-0.080
-0.069
-0.064
-0.061
-0.059
-0.061
-0.063
-0.069
-0.626
0.355
32.821
1187.267
9472.916
887.130
23.608
0.476
-0.268
-0.259
-0.220
-0.048
0.383
0.517
0.113
-0.135
-0.174
-0.175
-0.182
-0.189
-0.195
-0.193
-0.028
1.532
6.336
6.436
1.800
0.010
-0.174
-0.164
-0.137
-0.105
-0.083
-0.071
-0.063
-0.057
-0.053
-0.054
-0.055
-0.057
-0.060
-0.630
0.453
32.705
1375.370
11288.048
1024.752
23.627
0.500
-0.250
-0.243
-0.226
-0.194
-0.161
-0.151
-0.158
-0.160
-0.161
-0.161
-0.159
-0.165
-0.176
-0.181
-0.176
-0.103
0.212
0.185
-0.085
-0.157
-0.154
-0.141
-0.115
-0.088
-0.073
-0.064
-0.058
-0.053
-0.051
-0.051
-0.050
-0.053
-0.055
-0.612
-0.256
6.793
94.494
295.032
74.618
5.498
0.125
-0.235
-0.224
-0.214
-0.182
-0.164
-0.154
-0.150
-0.148
-0.151
-0.144
-0.140
-0.144
-0.158
-0.168
-0.171
-0.169
-0.156
-0.154
-0.156
-0.147
-0.137
-0.118
-0.095
-0.078
-0.068
-0.065
-0.060
-0.054
-0.051
-0.051
-0.052
-0.053
-0.052
-0.544
-0.528
0.092
3.230
6.418
3.408
0.863
-0.032
-0.208
-0.200
-0.193
-0.169
-0.154
-0.147
-0.141
-0.137
-0.131
-0.128
-0.127
-0.133
-0.146
-0.161
-0.173
-0.173
-0.166
-0.158
-0.149
-0.136
-0.116
-0.096
-0.083
-0.075
-0.070
-0.071
-0.071
-0.068
-0.063
-0.057
-0.052
-0.051
-0.050
-0.391
-0.434
-0.386
-0.224
-0.064
0.013
0.013
-0.141
-0.186
-0.180
-0.166
-0.144
-0.130
-0.123
-0.122
-0.119
-0.117
-0.116
-0.120
-0.128
-0.145
-0.172
-0.185
-0.189
-0.186
-0.172
-0.155
-0.133
-0.108
-0.088
-0.079
-0.078
-0.083
-0.096
-0.106
-0.107
-0.095
-0.077
-0.063
-0.054
-0.050
-0.052
-0.329
-0.323
-0.292
-0.247
-0.211
-0.184
-0.180
-0.170
-0.157
-0.142
-0.123
-0.114
-0.107
-0.106
-0.103
-0.104
-0.108
-0.114
-0.124
-0.140
-0.164
-0.194
-0.212
-0.206
-0.193
-0.172
-0.137
-0.106
-0.085
-0.080
-0.088
-0.120
-0.159
-0.192
-0.195
-0.168
-0.131
-0.091
-0.067
-0.053
0.558
-0.270
-0.276
-0.258
-0.218
-0.191
-0.176
-0.162
-0.151
-0.138
-0.119
-0.106
-0.099
-0.096
-0.094
-0.094
-0.096
-0.102
-0.110
-0.118
-0.127
-0.142
-0.160
-0.180
-0.187
-0.177
-0.147
-0.119
-0.095
-0.082
-0.085
-0.119
-0.186
-0.269
-0.344
-0.357
-0.311
-0.221
-0.137
-0.086
-0.066
0.500
-0.242
-0.252
-0.224
-0.194
-0.172
-0.152
-0.144
-0.131
-0.116
-0.101
-0.093
-0.088
-0.085
-0.085
-0.086
-0.090
-0.096
-0.101
-0.110
-0.118
-0.122
-0.127
-0.135
-0.139
-0.132
-0.114
-0.097
-0.082
-0.077
-0.094
-0.153
-0.262
-0.389
-0.466
-0.502
-0.465
-0.335
-0.195
-0.109
-0.105
0.015
-0.256
-0.249
-0.214
-0.174
-0.146
-0.131
-0.117
-0.105
-0.096
-0.088
-0.082
-0.078
-0.078
-0.077
-0.079
-0.083
-0.087
-0.095
-0.103
-0.107
-0.108
-0.112
-0.113
-0.112
-0.104
-0.092
-0.081
-0.074
-0.076
-0.101
-0.175
-0.301
-0.392
-0.449
-0.486
-0.493
-0.412
-0.251
-0.189
-0.207
-0.231
-0.333
-0.304
-0.239
-0.178
-0.140
-0.118
-0.103
-0.090
-0.084
-0.079
-0.075
-0.071
-0.067
-0.071
-0.075
-0.076
-0.082
-0.088
-0.094
-0.097
-0.100
-0.099
-0.098
-0.093
-0.085
-0.077
-0.069
-0.064
-0.068
-0.091
-0.165
-0.279
-0.346
-0.399
-0.434
-0.444
-0.403
-0.255
-0.347
-0.392
-0.416
-0.497
-0.488
-0.357
-0.231
-0.158
-0.122
-0.099
-0.088
-0.076
-0.071
-0.067
-0.065
-0.067
-0.066
-0.066
-0.069
-0.073
-0.077
-0.082
-0.085
-0.085
-0.086
-0.084
-0.081
-0.072
-0.065
-0.059
-0.054
-0.056
-0.078
-0.134
-0.225
-0.282
-0.329
-0.361
-0.369
-0.337
-0.361
-0.438
-0.488
-0.452
-0.520
-0.561
-0.566
-0.389
-0.216
-0.138
-0.099
-0.084
-0.073
-0.068
-0.065
-0.064
-0.062
-0.060
-0.060
-0.062
-0.064
-0.066
-0.068
-0.070
-0.071
-0.072
-0.069
-0.066
-0.060
-0.056
-0.052
-0.048
-0.047
-0.061
-0.095
-0.158
-0.216
-0.249
-0.275
-0.289
-0.260
-0.339
-0.406
-0.457
1.228
0.077
-0.576
-0.583
-0.575
-0.331
-0.170
-0.106
-0.082
-0.071
-0.064
-0.063
-0.060
-0.057
-0.056
-0.055
-0.056
-0.056
-0.056
-0.058
-0.061
-0.063
-0.061
-0.061
-0.056
-0.054
-0.049
-0.045
-0.041
-0.042
-0.048
-0.062
-0.092
-0.134
-0.170
-0.185
-0.174
-0.221
-0.285
-0.350
-0.401
199.169
42.347
2.603
-0.590
-0.569
-0.468
-0.216
-0.117
-0.084
-0.071
-0.063
-0.059
-0.054
-0.053
-0.053
-0.052
-0.051
-0.051
-0.051
-0.052
-0.054
-0.054
-0.053
-0.052
-0.049
-0.048
-0.044
-0.041
-0.039
-0.039
-0.040
-0.043
-0.054
-0.070
-0.087
-0.093
-0.103
-0.171
-0.221
-0.275
-0.319
16074.825
1310.234
45.925
0.225
-0.532
-0.503
-0.254
-0.127
-0.085
-0.071
-0.061
-0.056
-0.053
-0.052
-0.051
-0.049
-0.049
-0.049
-0.049
-0.049
-0.051
-0.051
-0.050
-0.049
-0.047
-0.045
-0.042
-0.040
-0.037
-0.038
-0.037
-0.038
-0.041
-0.043
-0.047
-0.042
-0.070
-0.119
-0.158
-0.199
-0.232
99999.820
16074.855
199.235
2.148
-0.467
-0.443
-0.263
-0.126
-0.084
-0.069
-0.059
-0.055
-0.052
-0.052
-0.050
-0.048
-0.047
-0.048
-0.046
-0.051
-0.051
-0.053
-0.052
-0.051
-0.049
-0.045
-0.042
-0.039
-0.039
-0.039
-0.037
-0.035
-0.037
-0.037
-0.038
-0.038
-0.050
-0.073
-0.105
-0.133
-0.161
99999.977
16074.847
223.266
1.453
-0.375
-0.367
-0.227
-0.119
-0.083
-0.069
-0.061
-0.057
-0.053
-0.052
-0.050
-0.050
-0.049
-0.050
-0.052
-0.055
-0.061
-0.064
-0.061
-0.058
-0.054
-0.048
-0.042
-0.039
-0.039
-0.039
-0.038
-0.037
-0.036
-0.036
-0.036
-0.038
-0.039
-0.046
-0.061
-0.078
-0.094
18556.580
1310.230
26.169
0.015
-0.281
-0.286
-0.174
-0.105
-0.080
-0.068
-0.062
-0.058
-0.053
-0.052
-0.050
-0.051
-0.051
-0.055
-0.062
-0.075
-0.089
-0.099
-0.098
-0.088
-0.073
-0.057
-0.047
-0.042
-0.039
-0.040
-0.040
-0.041
-0.039
-0.039
-0.037
-0.038
-0.040
-0.040
-0.045
-0.051
-0.055
223.428
26.706
0.091
-0.201
-0.207
-0.202
-0.128
-0.092
-0.077
-0.070
-0.063
-0.061
-0.057
-0.055
-0.053
-0.053
-0.058
-0.064
-0.084
-0.121
-0.169
-0.207
-0.204
-0.168
-0.120
-0.079
-0.056
-0.045
-0.042
-0.040
-0.041
-0.041
-0.041
-0.042
-0.041
-0.040
-0.040
-0.039
-0.044
-0.044
-0.046
0.246
-0.169
-0.163
-0.162
-0.161
-0.134
-0.104
-0.084
-0.074
-0.065
-0.062
-0.061
-0.059
-0.057
-0.056
-0.056
-0.061
-0.082
-0.133
-0.229
-0.356
-0.446
-0.433
-0.341
-0.219
-0.120
-0.071
-0.052
-0.046
-0.044
-0.044
-0.044
-0.046
-0.045
-0.045
-0.044
-0.042
-0.045
-0.045
-0.045
-0.046
0.831
-0.157
-0.159
-0.141
-0.125
-0.108
-0.092
-0.082
-0.073
-0.066
-0.063
-0.062
-0.061
-0.058
-0.058
-0.061
-0.071
-0.107
-0.207
-0.393
-0.499
-0.507
-0.455
-0.359
-0.255
-0.162
-0.088
-0.060
-0.053
-0.049
-0.049
-0.049
-0.047
-0.048
-0.047
-0.046
-0.047
-0.046
-0.047
-0.048
-0.050
0.933
-0.152
-0.152
-0.137
-0.115
-0.100
-0.091
-0.080
-0.075
-0.068
-0.063
-0.060
-0.061
-0.059
-0.058
-0.065
-0.079
-0.132
-0.270
-0.381
-0.439
-0.459
-0.413
-0.313
-0.211
-0.139
-0.096
-0.068
-0.059
-0.056
-0.055
-0.054
-0.052
-0.052
-0.052
-0.051
-0.053
-0.053
-0.052
-0.052
-0.055
0.234
-0.159
-0.147
-0.130
-0.111
-0.097
-0.086
-0.078
-0.073
-0.069
-0.065
-0.062
-0.062
-0.061
-0.062
-0.068
-0.081
-0.136
-0.235
-0.290
-0.345
-0.255
0.021
-0.138
-0.172
-0.125
-0.098
-0.079
-0.071
-0.066
-0.062
-0.060
-0.059
-0.061
-0.061
-0.061
-0.059
-0.059
-0.060
-0.059
-0.057
-0.125
-0.159
-0.143
-0.127
-0.108
-0.096
-0.087
-0.080
-0.073
-0.072
-0.069
-0.064
-0.061
-0.062
-0.065
-0.070
-0.084
-0.120
-0.165
-0.203
-0.208
0.326
1.002
0.235
-0.126
-0.124
-0.108
-0.101
-0.089
-0.079
-0.073
-0.071
-0.072
-0.076
-0.077
-0.076
-0.073
-0.070
-0.067
-0.064
-0.065
-0.177
-0.158
-0.142
-0.122
-0.107
-0.097
-0.088
-0.083
-0.077
-0.073
-0.070
-0.068
-0.066
-0.064
-0.068
-0.072
-0.082
-0.105
-0.130
-0.156
-0.148
0.149
0.712
0.198
-0.138
-0.140
-0.126
-0.114
-0.105
-0.093
-0.083
-0.082
-0.089
-0.100
-0.108
-0.111
-0.101
-0.090
-0.079
-0.075
-0.076
-0.171
-0.159
-0.141
-0.122
-0.110
-0.101
-0.094
-0.087
-0.080
-0.075
-0.073
-0.069
-0.069
-0.068
-0.071
-0.077
-0.086
-0.103
-0.125
-0.139
-0.147
-0.135
0.020
0.150
0.232
0.060
-0.112
-0.131
-0.118
-0.109
-0.097
-0.098
-0.113
-0.135
-0.155
-0.156
-0.134
-0.116
-0.100
-0.088
-0.089
-0.180
-0.165
-0.148
-0.135
-0.119
-0.108
-0.098
-0.090
-0.084
-0.079
-0.077
-0.074
-0.073
-0.074
-0.077
-0.082
-0.092
-0.113
-0.130
-0.141
-0.138
0.003
1.005
5.977
11.123
4.793
0.538
-0.104
-0.131
-0.122
-0.113
-0.114
-0.137
-0.177
-0.210
-0.205
-0.176
-0.144
-0.118
-0.106
-0.103
-0.207
-0.205
-0.193
-0.174
-0.147
-0.124
-0.110
-0.098
-0.092
-0.086
-0.081
-0.081
-0.081
-0.082
-0.088
-0.097
-0.104
-0.122
-0.141
-0.135
0.081
1.483
11.825
138.003
441.141
94.809
5.901
0.127
-0.144
-0.135
-0.129
-0.129
-0.158
-0.206
-0.239
-0.237
-0.201
-0.162
-0.136
-0.125
-0.126
-0.327
-0.353
-0.342
-0.299
-0.228
-0.171
-0.136
-0.116
-0.103
-0.096
-0.092
-0.089
-0.091
-0.098
-0.108
-0.121
-0.135
-0.135
-0.152
-0.078
0.990
7.674
47.074
1192.031
7967.197
667.507
19.026
0.453
-0.160
-0.154
-0.146
-0.140
-0.161
-0.201
-0.239
-0.234
-0.205
-0.171
-0.149
-0.144
-0.144
-0.567
-0.583
-0.570
-0.533
-0.421
-0.282
-0.193
-0.150
-0.129
-0.117
-0.109
-0.106
-0.113
-0.128
-0.146
-0.163
-0.178
-0.178
-0.180
-0.046
1.682
14.592
47.905
516.813
2168.111
295.202
12.311
0.258
-0.195
-0.183
-0.168
-0.156
-0.162
-0.186
-0.209
-0.209
-0.190
-0.174
-0.165
-0.157
-0.155
-0.605
-0.636
-0.624
-0.579
-0.508
-0.428
-0.280
-0.199
-0.165
-0.145
-0.135
-0.132
-0.144
-0.170
-0.209
-0.241
-0.248
-0.230
-0.213
-0.133
0.750
5.510
13.286
34.084
59.544
21.225
1.997
-0.121
-0.237
-0.219
-0.201
-0.183
-0.177
-0.184
-0.188
-0.187
-0.181
-0.175
-0.170
-0.169
-0.154
-0.533
0.026
0.021
-0.496
-0.515
-0.439
-0.354
-0.231
-0.182
-0.163
-0.159
-0.162
-0.181
-0.229
-0.295
-0.339
-0.334
-0.295
-0.253
-0.208
-0.026
0.588
1.443
1.625
1.919
0.682
-0.089
-0.260
-0.258
-0.247
-0.226
-0.199
-0.189
-0.185
-0.183
-0.163
-0.165
-0.174
-0.174
-0.173
0.126
4.606
23.119
22.461
4.145
-0.286
-0.386
-0.323
-0.254
-0.198
-0.172
-0.176
-0.186
-0.217
-0.280
-0.368
-0.415
-0.400
-0.346
-0.280
-0.233
-0.202
-0.148
-0.085
-0.093
-0.173
-0.246
-0.283
-0.265
-0.221
-0.206
-0.224
-0.214
-0.200
-0.193
-0.184
-0.181
-0.189
-0.197
-0.199
-0.147
1.822
44.094
223.153
223.187
41.793
1.395
0.325
0.203
-0.121
-0.195
-0.186
-0.189
-0.202
-0.237
-0.310
-0.395
-0.444
-0.414
-0.355
-0.290
-0.232
-0.213
-0.207
-0.182
-0.184
-0.240
-0.281
-0.193
0.403
1.557
1.251
0.182
-0.129
-0.063
-0.087
-0.181
-0.203
-0.208
-0.223
-0.234
-0.136
3.820
126.562
635.136
635.268
127.004
4.102
6.403
4.674
0.785
-0.115
-0.192
-0.201
-0.212
-0.240
-0.296
-0.368
-0.407
-0.388
-0.325
-0.265
-0.223
-0.208
-0.217
-0.233
-0.251
-0.275
-0.250
0.596
8.928
37.043
29.547
4.833
1.156
2.498
1.803
0.293
-0.178
-0.230
-0.244
-0.259
-0.216
2.200
44.749
314.871
315.034
44.725
7.616
23.760
17.267
2.967
0.068
-0.190
-0.203
-0.217
-0.222
-0.248
-0.300
-0.330
-0.313
-0.274
-0.229
-0.202
-0.196
-0.212
-0.250
-0.270
-0.274
0.151
5.961
57.615
386.183
258.877
24.383
8.311
26.458
18.971
3.085
0.035
-0.232
-0.257
-0.281
-0.288
0.165
0.620
13.640
13.630
1.287
5.976
24.421
24.796
8.731
1.009
-0.114
-0.194
-0.209
-0.202
-0.208
-0.235
-0.251
-0.245
-0.223
-0.198
-0.186
-0.188
-0.204
-0.237
-0.254
-0.182
4.543
171.279
497.306
466.294
259.375
25.125
18.212
74.568
52.639
8.710
17.580
10.742
0.142
-0.290
-0.311
-0.289
-0.334
-0.300
-0.200
0.496
11.237
230.627
1188.374
337.476
15.326
0.493
-0.180
-0.193
-0.182
-0.184
-0.204
-0.219
-0.229
-0.222
-0.210
-0.196
-0.194
-0.209
-0.234
-0.249
-0.091
12.797
1273.508
7445.519
133.113
34.157
5.511
8.407
31.183
41.183
165.830
509.086
353.889
33.332
-0.203
-0.316
-0.327
-0.202
-0.124
0.423
2.346
59.685
9471.067
100000.008
23385.643
121.003
2.046
-0.141
-0.195
-0.218
-0.256
-0.307
-0.361
-0.373
-0.341
-0.292
-0.247
-0.228
-0.226
-0.240
-0.249
-0.200
2.976
91.458
197.658
16.591
1.945
0.333
1.418
27.315
1969.998
13217.420
1725.895
1029.887
141.765
0.103
-0.320
-0.329
3.813
2.431
1.855
4.791
68.181
9471.019
99999.828
23385.596
121.012
2.050
-0.144
-0.218
-0.281
-0.377
-0.490
-0.413
-0.218
-0.304
-0.355
-0.274
-0.264
-0.249
-0.248
-0.250
-0.254
-0.091
1.289
1.983
0.287
-0.246
-0.307
0.641
68.710
37385.660
100159.031
2105.892
508.766
52.327
-0.174
-0.323
-0.328
0.124
2.213
17.945
261.132
1186.273
199.852
9.861
0.135
-0.277
-0.253
-0.216
-0.017
0.437
0.578
0.135
-0.134
-0.179
-0.180
-0.190
-0.193
-0.202
-0.100
3.111
94.771
1858.535
2166.778
121.011
3.857
-0.053
-0.179
-0.146
-0.118
-0.094
-0.076
-0.065
-0.061
-0.057
-0.057
-0.058
-0.059
-0.064
-0.551
1.825
95.163
16158.339
99999.781
9470.575
66.142
1.099
-0.242
-0.244
-0.227
-0.188
-0.131
-0.109
-0.142
-0.164
-0.163
-0.163
-0.167
-0.173
-0.178
-0.175
0.236
4.289
21.228
21.233
4.773
0.292
-0.152
-0.151
-0.125
-0.099
-0.078
-0.068
-0.058
-0.054
-0.051
-0.050
-0.051
-0.053
-0.054
-0.610
1.460
106.786
23385.422
99999.742
13487.339
75.333
1.504
-0.206
-0.229
-0.218
-0.190
-0.169
-0.160
-0.154
-0.150
-0.148
-0.149
-0.147
-0.152
-0.158
-0.169
-0.155
0.001
0.351
0.407
0.029
-0.135
-0.146
-0.126
-0.105
-0.082
-0.069
-0.059
-0.050
-0.048
-0.046
-0.046
-0.047
-0.047
-0.049
-0.549
0.172
16.801
385.016
1859.075
303.893
31.673
3.517
-0.063
-0.208
-0.203
-0.180
-0.157
-0.148
-0.140
-0.138
-0.134
-0.132
-0.128
-0.132
-0.143
-0.150
-0.156
-0.156
-0.149
-0.145
-0.143
-0.136
-0.123
-0.107
-0.085
-0.071
-0.062
-0.054
-0.050
-0.046
-0.043
-0.042
-0.042
-0.044
-0.046
-0.446
-0.352
0.873
7.951
16.766
35.624
69.011
8.680
0.121
-0.188
-0.181
-0.164
-0.144
-0.136
-0.126
-0.121
-0.115
-0.116
-0.114
-0.118
-0.126
-0.136
-0.141
-0.143
-0.140
-0.137
-0.126
-0.117
-0.103
-0.087
-0.074
-0.066
-0.061
-0.057
-0.055
-0.049
-0.046
-0.046
-0.042
-0.043
-0.044
-0.359
-0.349
-0.272
-0.024
0.655
6.826
12.861
2.339
-0.065
-0.170
-0.158
-0.137
-0.122
-0.113
-0.108
-0.103
-0.102
-0.101
-0.105
-0.106
-0.114
-0.124
-0.134
-0.141
-0.138
-0.130
-0.118
-0.101
-0.084
-0.071
-0.066
-0.062
-0.062
-0.063
-0.065
-0.064
-0.060
-0.053
-0.047
-0.043
-0.041
-0.248
-0.302
-0.267
-0.241
-0.175
0.125
0.342
-0.019
-0.157
-0.149
-0.140
-0.120
-0.105
-0.097
-0.092
-0.090
-0.090
-0.091
-0.094
-0.099
-0.106
-0.115
-0.126
-0.131
-0.132
-0.121
-0.108
-0.089
-0.075
-0.065
-0.060
-0.061
-0.071
-0.083
-0.094
-0.093
-0.084
-0.070
-0.057
-0.049
-0.042
-0.088
-0.277
-0.259
-0.232
-0.198
-0.178
-0.165
-0.156
-0.144
-0.133
-0.118
-0.101
-0.092
-0.086
-0.082
-0.083
-0.083
-0.084
-0.085
-0.091
-0.098
-0.106
-0.110
-0.112
-0.112
-0.104
-0.091
-0.080
-0.069
-0.061
-0.058
-0.070
-0.089
-0.119
-0.144
-0.149
-0.128
-0.101
-0.072
-0.053
-0.046
-0.066
-0.251
-0.240
-0.219
-0.188
-0.166
-0.150
-0.138
-0.128
-0.116
-0.098
-0.088
-0.083
-0.077
-0.073
-0.073
-0.075
-0.078
-0.079
-0.083
-0.089
-0.093
-0.095
-0.096
-0.094
-0.086
-0.078
-0.069
-0.061
-0.056
-0.061
-0.080
-0.116
-0.170
-0.211
-0.217
-0.187
-0.137
-0.088
-0.059
-0.061
-0.034
-0.257
-0.239
-0.194
-0.164
-0.143
-0.133
-0.120
-0.106
-0.094
-0.085
-0.078
-0.072
-0.070
-0.068
-0.067
-0.068
-0.070
-0.077
-0.079
-0.082
-0.085
-0.086
-0.084
-0.079
-0.074
-0.067
-0.060
-0.054
-0.054
-0.061
-0.088
-0.137
-0.208
-0.263
-0.271
-0.236
-0.165
-0.105
-0.089
-0.094
0.053
-0.324
-0.287
-0.225
-0.169
-0.138
-0.117
-0.101
-0.091
-0.081
-0.075
-0.070
-0.065
-0.063
-0.062
-0.064
-0.065
-0.068
-0.070
-0.071
-0.076
-0.074
-0.074
-0.072
-0.070
-0.064
-0.058
-0.054
-0.049
-0.049
-0.058
-0.086
-0.141
-0.206
-0.269
-0.279
-0.244
-0.174
-0.113
-0.149
-0.162
-0.286
-0.460
-0.454
-0.337
-0.223
-0.152
-0.117
-0.096
-0.081
-0.073
-0.066
-0.065
-0.060
-0.060
-0.060
-0.057
-0.060
-0.061
-0.063
-0.066
-0.065
-0.065
-0.066
-0.063
-0.059
-0.055
-0.052
-0.049
-0.045
-0.045
-0.051
-0.075
-0.118
-0.172
-0.223
-0.233
-0.205
-0.147
-0.165
-0.224
-0.249
-0.415
-0.470
-0.511
-0.519
-0.369
-0.208
-0.129
-0.097
-0.080
-0.070
-0.064
-0.061
-0.061
-0.059
-0.057
-0.055
-0.056
-0.055
-0.055
-0.057
-0.058
-0.058
-0.057
-0.056
-0.052
-0.049
-0.045
-0.042
-0.041
-0.039
-0.045
-0.057
-0.085
-0.123
-0.153
-0.160
-0.142
-0.129
-0.209
-0.282
-0.320
1.355
0.221
-0.517
-0.531
-0.527
-0.315
-0.160
-0.102
-0.078
-0.067
-0.063
-0.058
-0.057
-0.052
-0.053
-0.052
-0.051
-0.051
-0.049
-0.052
-0.052
-0.053
-0.052
-0.049
-0.046
-0.044
-0.042
-0.041
-0.037
-0.036
-0.038
-0.043
-0.057
-0.076
-0.091
-0.094
-0.086
-0.125
-0.208
-0.282
-0.324
280.651
50.436
3.013
-0.529
-0.517
-0.438
-0.205
-0.110
-0.081
-0.068
-0.058
-0.054
-0.051
-0.050
-0.048
-0.047
-0.051
-0.049
-0.047
-0.047
-0.048
-0.047
-0.047
-0.046
-0.044
-0.041
-0.038
-0.036
-0.035
-0.035
-0.035
-0.035
-0.042
-0.048
-0.054
-0.055
-0.061
-0.106
-0.171
-0.236
-0.266
24832.170
1901.037
53.700
0.419
-0.484
-0.460
-0.241
-0.121
-0.081
-0.067
-0.059
-0.054
-0.052
-0.050
-0.049
-0.048
-0.047
-0.046
-0.045
-0.047
-0.048
-0.046
-0.046
-0.045
-0.043
-0.041
-0.037
-0.036
-0.035
-0.034
-0.033
-0.033
-0.035
-0.035
-0.038
-0.035
-0.046
-0.075
-0.116
-0.161
-0.183
99999.883
28789.299
280.721
2.449
-0.421
-0.403
-0.247
-0.121
-0.083
-0.067
-0.061
-0.054
-0.052
-0.053
-0.051
-0.047
-0.047
-0.046
-0.049
-0.049
-0.050
-0.050
-0.051
-0.051
-0.047
-0.042
-0.039
-0.038
-0.036
-0.036
-0.036
-0.034
-0.034
-0.034
-0.036
-0.033
-0.038
-0.049
-0.071
-0.093
-0.109
100000.563
28789.297
280.714
1.605
-0.338
-0.332
-0.215
-0.112
-0.082
-0.066
-0.061
-0.055
-0.053
-0.053
-0.052
-0.050
-0.049
-0.050
-0.055
-0.059
-0.064
-0.068
-0.069
-0.064
-0.055
-0.047
-0.044
-0.040
-0.037
-0.036
-0.037
-0.036
-0.038
-0.035
-0.035
-0.037
-0.038
-0.039
-0.046
-0.056
-0.060
28790.752
1901.042
44.605
0.007
-0.252
-0.260
-0.166
-0.103
-0.079
-0.069
-0.061
-0.057
-0.056
-0.055
-0.054
-0.053
-0.054
-0.058
-0.070
-0.087
-0.109
-0.126
-0.127
-0.109
-0.083
-0.063
-0.051
-0.044
-0.039
-0.039
-0.039
-0.040
-0.040
-0.041
-0.040
-0.037
-0.038
-0.038
-0.040
-0.041
-0.045
281.397
41.842
0.094
-0.186
-0.193
-0.187
-0.128
-0.094
-0.078
-0.069
-0.063
-0.059
-0.058
-0.056
-0.055
-0.056
-0.061
-0.074
-0.105
-0.162
-0.246
-0.305
-0.308
-0.244
-0.159
-0.097
-0.064
-0.050
-0.046
-0.044
-0.043
-0.041
-0.041
-0.044
-0.043
-0.042
-0.039
-0.039
-0.039
-0.038
-0.040
0.533
-0.169
-0.170
-0.159
-0.153
-0.135
-0.107
-0.088
-0.078
-0.070
-0.062
-0.060
-0.060
-0.059
-0.059
-0.058
-0.068
-0.101
-0.183
-0.336
-0.513
-0.531
-0.477
-0.381
-0.273
-0.156
-0.084
-0.058
-0.051
-0.047
-0.047
-0.046
-0.046
-0.046
-0.045
-0.044
-0.043
-0.041
-0.042
-0.041
-0.043
1.461
-0.152
-0.168
-0.149
-0.130
-0.112
-0.099
-0.087
-0.079
-0.073
-0.066
-0.061
-0.060
-0.059
-0.059
-0.065
-0.082
-0.141
-0.298
-0.454
-0.523
-0.547
-0.492
-0.374
-0.250
-0.159
-0.102
-0.067
-0.057
-0.055
-0.055
-0.053
-0.052
-0.050
-0.048
-0.049
-0.047
-0.045
-0.043
-0.046
-0.046
1.632
-0.149
-0.164
-0.145
-0.125
-0.108
-0.094
-0.086
-0.080
-0.074
-0.067
-0.064
-0.063
-0.063
-0.062
-0.069
-0.091
-0.177
-0.310
-0.395
-0.482
-0.040
0.623
0.120
-0.197
-0.135
-0.096
-0.074
-0.064
-0.064
-0.061
-0.060
-0.058
-0.057
-0.057
-0.056
-0.052
-0.051
-0.052
-0.052
-0.052
0.425
-0.168
-0.157
-0.141
-0.120
-0.104
-0.094
-0.088
-0.081
-0.075
-0.069
-0.066
-0.066
-0.065
-0.067
-0.073
-0.095
-0.172
-0.233
-0.305
0.564
10.408
25.788
10.726
0.477
-0.124
-0.101
-0.087
-0.080
-0.075
-0.072
-0.071
-0.071
-0.072
-0.074
-0.072
-0.069
-0.064
-0.061
-0.058
-0.056
-0.112
-0.169
-0.153
-0.138
-0.118
-0.104
-0.096
-0.087
-0.081
-0.076
-0.072
-0.067
-0.067
-0.068
-0.070
-0.074
-0.094
-0.136
-0.166
-0.158
3.390
85.354
280.722
158.811
6.123
-0.130
-0.125
-0.112
-0.097
-0.087
-0.082
-0.083
-0.090
-0.102
-0.111
-0.109
-0.099
-0.085
-0.072
-0.068
-0.067
-0.182
-0.162
-0.152
-0.131
-0.117
-0.106
-0.096
-0.089
-0.083
-0.077
-0.074
-0.072
-0.072
-0.072
-0.074
-0.080
-0.093
-0.116
-0.138
-0.136
3.680
177.843
564.339
314.967
17.062
-0.135
-0.151
-0.133
-0.118
-0.102
-0.095
-0.100
-0.124
-0.162
-0.185
-0.183
-0.152
-0.119
-0.095
-0.082
-0.078
-0.184
-0.166
-0.149
-0.131
-0.120
-0.108
-0.100
-0.093
-0.086
-0.080
-0.079
-0.075
-0.075
-0.077
-0.079
-0.085
-0.099
-0.117
-0.135
-0.156
0.544
52.413
199.245
126.765
3.427
-0.134
-0.165
-0.153
-0.134
-0.120
-0.110
-0.123
-0.175
-0.247
-0.309
-0.306
-0.243
-0.173
-0.124
-0.100
-0.092
-0.192
-0.176
-0.159
-0.145
-0.127
-0.116
-0.106
-0.097
-0.091
-0.084
-0.084
-0.081
-0.082
-0.086
-0.086
-0.093
-0.109
-0.127
-0.146
-0.160
-0.044
1.084
5.368
2.871
1.204
0.456
-0.068
-0.169
-0.148
-0.134
-0.126
-0.147
-0.206
-0.295
-0.398
-0.428
-0.346
-0.230
-0.154
-0.120
-0.110
-0.225
-0.224
-0.211
-0.188
-0.159
-0.135
-0.118
-0.107
-0.098
-0.091
-0.088
-0.087
-0.090
-0.099
-0.107
-0.117
-0.123
-0.138
-0.156
-0.050
1.658
12.420
27.620
16.684
13.706
4.841
0.570
-0.142
-0.167
-0.149
-0.141
-0.155
-0.204
-0.289
-0.397
-0.479
-0.400
-0.270
-0.180
-0.141
-0.131
-0.367
-0.402
-0.388
-0.328
-0.253
-0.184
-0.143
-0.121
-0.107
-0.100
-0.098
-0.101
-0.109
-0.129
-0.146
-0.163
-0.177
-0.156
-0.162
0.385
12.329
227.527
771.448
176.590
49.834
15.660
1.450
-0.110
-0.197
-0.172
-0.160
-0.161
-0.197
-0.268
-0.361
-0.436
-0.386
-0.270
-0.191
-0.160
-0.154
-0.519
-0.528
-0.512
-0.477
-0.421
-0.291
-0.196
-0.147
-0.126
-0.114
-0.116
-0.124
-0.146
-0.188
-0.238
-0.269
-0.269
-0.241
-0.200
0.735
26.475
768.849
4085.315
519.437
41.935
10.482
1.010
-0.173
-0.234
-0.212
-0.187
-0.177
-0.194
-0.240
-0.308
-0.357
-0.315
-0.240
-0.195
-0.171
-0.169
-0.553
-0.571
-0.554
-0.510
-0.444
-0.377
-0.278
-0.190
-0.154
-0.136
-0.139
-0.155
-0.212
-0.301
-0.393
-0.417
-0.379
-0.324
-0.268
0.243
9.944
155.208
441.448
109.318
10.570
1.906
0.059
-0.244
-0.257
-0.239
-0.223
-0.204
-0.203
-0.225
-0.259
-0.267
-0.245
-0.213
-0.193
-0.183
-0.183
1.142
6.963
6.719
1.012
-0.418
-0.372
-0.313
-0.235
-0.187
-0.162
-0.168
-0.202
-0.295
-0.438
-0.520
-0.476
-0.420
-0.358
-0.304
-0.167
1.032
8.148
15.820
7.507
1.383
0.023
-0.242
-0.271
-0.275
-0.262
-0.235
-0.216
-0.204
-0.206
-0.212
-0.214
-0.211
-0.205
-0.196
-0.189
-0.101
67.181
353.448
353.463
65.188
1.671
-0.359
-0.307
-0.255
-0.203
-0.185
-0.199
-0.240
-0.371
-0.548
-0.558
-0.511
-0.448
-0.382
-0.314
-0.267
-0.136
0.511
2.168
3.375
1.300
-0.018
-0.199
-0.115
-0.030
-0.077
-0.185
-0.220
-0.197
-0.196
-0.203
-0.186
-0.191
-0.203
-0.205
-0.199
0.353
1026.178
10533.956
10533.985
1026.258
23.330
-0.205
-0.268
-0.246
-0.214
-0.200
-0.222
-0.272
-0.401
-0.582
-0.573
-0.522
-0.455
-0.385
-0.319
-0.265
-0.206
0.194
1.985
3.389
1.546
0.064
0.277
2.732
8.068
6.451
1.311
0.248
0.622
0.413
-0.044
-0.197
-0.214
-0.223
-0.231
-0.210
0.788
3597.557
84777.070
84777.102
3597.644
82.725
0.022
-0.088
-0.192
-0.215
-0.204
-0.233
-0.274
-0.379
-0.544
-0.554
-0.504
-0.436
-0.368
-0.305
-0.260
-0.222
-0.064
0.494
0.950
0.331
-0.020
3.223
66.398
505.530
336.900
27.175
8.558
26.468
18.978
3.092
0.030
-0.230
-0.245
-0.257
-0.248
0.376
1481.898
18556.127
18556.166
1482.012
26.922
0.396
0.391
0.003
-0.192
-0.212
-0.231
-0.257
-0.318
-0.444
-0.516
-0.464
-0.401
-0.337
-0.283
-0.238
-0.218
-0.212
-0.173
-0.119
-0.198
0.142
13.952
887.139
76276.617
23385.730
264.269
125.882
1186.016
580.387
33.087
1.273
-0.205
-0.270
-0.283
-0.284
-0.139
126.578
635.142
635.230
126.775
0.990
3.216
6.843
3.528
0.473
-0.164
-0.219
-0.227
-0.259
-0.321
-0.394
-0.407
-0.367
-0.306
-0.249
-0.212
-0.203
-0.219
-0.259
-0.273
-0.273
0.513
17.779
1030.576
93990.852
28256.070
271.297
510.394
16158.162
4809.525
107.167
2.538
-0.177
-0.279
-0.300
-0.298
-0.287
0.172
2.717
3.783
2.633
6.627
84.371
337.007
107.031
8.034
0.220
-0.197
-0.203
-0.218
-0.239
-0.275
-0.292
-0.255
-0.246
-0.225
-0.209
-0.203
-0.215
-0.252
-0.269
-0.267
0.704
13.419
91.421
670.214
441.185
35.561
156.469
1859.076
891.813
49.780
4.576
0.473
-0.275
-0.310
-0.309
-0.304
0.326
1.491
13.655
37.854
43.647
1377.236
23385.719
2530.955
46.649
1.171
-0.168
-0.201
-0.233
-0.293
-0.359
-0.373
-0.345
-0.309
-0.277
-0.254
-0.219
-0.226
-0.252
-0.274
-0.280
0.006
2.587
6.848
10.687
8.002
2.368
10.160
43.455
163.106
333.225
40.020
3.849
-0.172
-0.321
-0.321
-0.313
9.183
9.644
59.796
228.185
113.756
1381.717
23385.916
2530.967
46.656
1.171
-0.172
-0.231
-0.321
-0.445
-0.455
-0.431
-0.369
-0.347
-0.311
-0.275
-0.242
-0.239
-0.250
-0.273
-0.277
-0.271
-0.137
0.019
-0.021
-0.124
-0.223
0.474
14.148
523.354
1962.362
104.491
2.874
-0.243
-0.330
-0.326
-0.315
3.959
52.606
207.197
169.395
301.092
74.812
5.211
0.017
-0.264
-0.246
-0.222
-0.196
-0.167
-0.153
-0.166
-0.168
-0.168
-0.172
-0.178
-0.186
-0.186
-0.110
2.524
66.214
886.770
1024.641
74.555
2.823
-0.068
-0.161
-0.135
-0.109
-0.086
-0.071
-0.063
-0.058
-0.055
-0.053
-0.054
-0.055
-0.060
0.133
5.677
52.662
2172.092
19412.201
1375.092
29.618
0.611
-0.233
-0.232
-0.221
-0.190
-0.173
-0.164
-0.159
-0.155
-0.153
-0.153
-0.156
-0.159
-0.165
-0.166
0.133
3.139
15.311
15.313
3.495
0.217
-0.144
-0.135
-0.114
-0.091
-0.074
-0.062
-0.055
-0.053
-0.049
-0.047
-0.047
-0.049
-0.050
-0.459
1.010
46.932
2531.172
28256.064
1601.223
37.324
2.248
-0.131
-0.215
-0.209
-0.182
-0.161
-0.153
-0.146
-0.139
-0.139
-0.134
-0.133
-0.140
-0.146
-0.152
-0.146
-0.022
0.267
0.270
0.005
-0.130
-0.130
-0.113
-0.096
-0.078
-0.063
-0.056
-0.048
-0.043
-0.041
-0.042
-0.041
-0.044
-0.044
-0.448
0.003
8.804
120.998
446.199
378.388
1279.342
51.201
0.762
-0.188
-0.190
-0.172
-0.150
-0.139
-0.134
-0.124
-0.119
-0.117
-0.117
-0.122
-0.132
-0.136
-0.139
-0.140
-0.137
-0.133
-0.130
-0.120
-0.110
-0.097
-0.079
-0.066
-0.055
-0.049
-0.042
-0.040
-0.039
-0.035
-0.038
-0.040
-0.040
-0.371
-0.302
0.458
4.376
24.977
3291.696
75485.633
271.237
2.057
-0.161
-0.166
-0.152
-0.130
-0.121
-0.115
-0.108
-0.104
-0.104
-0.102
-0.106
-0.113
-0.121
-0.124
-0.121
-0.121
-0.117
-0.110
-0.102
-0.093
-0.079
-0.067
-0.056
-0.052
-0.046
-0.041
-0.040
-0.037
-0.034
-0.035
-0.037
-0.037
-0.322
-0.306
-0.247
-0.024
4.151
168.482
625.449
33.306
0.587
-0.157
-0.148
-0.133
-0.113
-0.104
-0.096
-0.092
-0.091
-0.090
-0.091
-0.092
-0.098
-0.101
-0.105
-0.109
-0.109
-0.103
-0.095
-0.086
-0.074
-0.063
-0.057
-0.051
-0.048
-0.045
-0.045
-0.043
-0.041
-0.037
-0.036
-0.036
-0.035
-0.294
-0.277
-0.255
-0.230
0.012
2.053
3.968
0.794
-0.109
-0.142
-0.132
-0.115
-0.098
-0.088
-0.085
-0.081
-0.081
-0.082
-0.082
-0.082
-0.087
-0.090
-0.092
-0.093
-0.093
-0.087
-0.079
-0.070
-0.063
-0.054
-0.047
-0.046
-0.048
-0.048
-0.051
-0.052
-0.048
-0.043
-0.039
-0.036
-0.036
-0.255
-0.256
-0.252
-0.226
-0.197
-0.156
-0.127
-0.145
-0.141
-0.128
-0.119
-0.098
-0.088
-0.079
-0.075
-0.071
-0.069
-0.072
-0.073
-0.075
-0.077
-0.081
-0.081
-0.081
-0.080
-0.074
-0.066
-0.061
-0.054
-0.048
-0.046
-0.046
-0.050
-0.057
-0.067
-0.066
-0.060
-0.050
-0.041
-0.037
-0.036
-0.227
-0.234
-0.234
-0.217
-0.186
-0.163
-0.146
-0.134
-0.125
-0.115
-0.095
-0.086
-0.077
-0.072
-0.066
-0.064
-0.064
-0.066
-0.067
-0.068
-0.071
-0.073
-0.073
-0.071
-0.068
-0.062
-0.056
-0.053
-0.050
-0.045
-0.046
-0.048
-0.057
-0.071
-0.080
-0.082
-0.072
-0.058
-0.045
-0.039
-0.040
-0.116
-0.237
-0.214
-0.187
-0.165
-0.148
-0.132
-0.121
-0.107
-0.092
-0.081
-0.072
-0.068
-0.066
-0.061
-0.060
-0.060
-0.061
-0.062
-0.064
-0.067
-0.066
-0.067
-0.064
-0.060
-0.058
-0.055
-0.049
-0.045
-0.043
-0.043
-0.048
-0.062
-0.080
-0.093
-0.096
-0.083
-0.066
-0.050
-0.045
-0.049
-0.011
-0.287
-0.254
-0.203
-0.157
-0.130
-0.112
-0.099
-0.088
-0.080
-0.071
-0.067
-0.062
-0.057
-0.056
-0.055
-0.056
-0.060
-0.059
-0.060
-0.061
-0.061
-0.060
-0.059
-0.054
-0.051
-0.048
-0.045
-0.044
-0.042
-0.042
-0.047
-0.061
-0.079
-0.093
-0.098
-0.086
-0.067
-0.048
-0.062
-0.068
-0.281
-0.404
-0.373
-0.284
-0.195
-0.139
-0.108
-0.091
-0.078
-0.069
-0.066
-0.060
-0.058
-0.055
-0.054
-0.053
-0.052
-0.055
-0.055
-0.054
-0.054
-0.055
-0.054
-0.053
-0.050
-0.046
-0.045
-0.041
-0.039
-0.039
-0.038
-0.044
-0.055
-0.072
-0.085
-0.086
-0.076
-0.060
-0.066
-0.084
-0.090
-0.384
-0.404
-0.439
-0.447
-0.300
-0.181
-0.118
-0.089
-0.076
-0.066
-0.060
-0.056
-0.054
-0.053
-0.051
-0.050
-0.050
-0.050
-0.049
-0.048
-0.049
-0.049
-0.050
-0.048
-0.045
-0.042
-0.040
-0.039
-0.037
-0.034
-0.035
-0.041
-0.048
-0.059
-0.067
-0.065
-0.060
-0.057
-0.078
-0.101
-0.110
-0.011
-0.266
-0.437
-0.455
-0.452
-0.259
-0.140
-0.095
-0.076
-0.064
-0.057
-0.055
-0.052
-0.047
-0.046
-0.047
-0.046
-0.046
-0.046
-0.046
-0.047
-0.048
-0.045
-0.042
-0.042
-0.039
-0.038
-0.037
-0.034
-0.031
-0.033
-0.036
-0.038
-0.045
-0.048
-0.047
-0.039
-0.056
-0.078
-0.104
-0.117
56.913
10.247
0.363
-0.445
-0.444
-0.352
-0.173
-0.103
-0.076
-0.063
-0.057
-0.053
-0.050
-0.048
-0.045
-0.044
-0.045
-0.045
-0.044
-0.045
-0.042
-0.044
-0.041
-0.041
-0.040
-0.039
-0.037
-0.033
-0.032
-0.032
-0.032
-0.033
-0.033
-0.034
-0.036
-0.037
-0.034
-0.049
-0.071
-0.089
-0.100
2779.671
353.547
11.773
-0.228
-0.409
-0.392
-0.197
-0.107
-0.078
-0.064
-0.056
-0.055
-0.050
-0.049
-0.046
-0.046
-0.043
-0.042
-0.043
-0.046
-0.045
-0.044
-0.043
-0.043
-0.041
-0.039
-0.036
-0.034
-0.034
-0.032
-0.033
-0.032
-0.032
-0.030
-0.029
-0.030
-0.033
-0.041
-0.056
-0.069
-0.078
52829.371
2779.694
60.412
0.369
-0.351
-0.347
-0.202
-0.109
-0.079
-0.065
-0.058
-0.053
-0.050
-0.050
-0.050
-0.047
-0.047
-0.047
-0.048
-0.050
-0.049
-0.051
-0.051
-0.049
-0.045
-0.043
-0.040
-0.037
-0.036
-0.035
-0.036
-0.034
-0.032
-0.032
-0.033
-0.030
-0.034
-0.036
-0.042
-0.049
-0.054
52829.965
2779.689
68.539
0.179
-0.283
-0.290
-0.180
-0.107
-0.075
-0.067
-0.061
-0.056
-0.053
-0.052
-0.051
-0.050
-0.050
-0.053
-0.055
-0.061
-0.069
-0.073
-0.070
-0.065
-0.056
-0.048
-0.044
-0.040
-0.038
-0.037
-0.036
-0.038
-0.036
-0.035
-0.034
-0.035
-0.033
-0.033
-0.037
-0.039
-0.040
2781.146
397.067
4.130
-0.168
-0.219
-0.229
-0.150
-0.102
-0.080
-0.071
-0.063
-0.058
-0.055
-0.056
-0.053
-0.054
-0.056
-0.062
-0.074
-0.095
-0.124
-0.144
-0.144
-0.121
-0.090
-0.067
-0.052
-0.047
-0.043
-0.044
-0.043
-0.040
-0.040
-0.040
-0.038
-0.038
-0.036
-0.035
-0.036
-0.036
-0.036
66.180
4.249
-0.163
-0.179
-0.181
-0.176
-0.131
-0.101
-0.085
-0.073
-0.066
-0.061
-0.059
-0.056
-0.057
-0.057
-0.062
-0.079
-0.117
-0.188
-0.288
-0.361
-0.352
-0.277
-0.179
-0.106
-0.068
-0.054
-0.050
-0.049
-0.047
-0.047
-0.045
-0.044
-0.042
-0.040
-0.038
-0.040
-0.037
-0.036
-0.036
0.097
-0.194
-0.182
-0.171
-0.164
-0.147
-0.129
-0.108
-0.090
-0.077
-0.069
-0.063
-0.061
-0.059
-0.059
-0.060
-0.073
-0.113
-0.212
-0.394
-0.483
-0.490
-0.438
-0.342
-0.241
-0.160
-0.089
-0.064
-0.056
-0.054
-0.054
-0.054
-0.052
-0.051
-0.048
-0.045
-0.043
-0.041
-0.037
-0.037
-0.038
0.547
-0.184
-0.184
-0.170
-0.153
-0.138
-0.130
-0.109
-0.091
-0.081
-0.072
-0.066
-0.064
-0.062
-0.065
-0.069
-0.089
-0.161
-0.328
-0.415
-0.493
-0.519
-0.394
-0.328
-0.225
-0.141
-0.097
-0.072
-0.063
-0.063
-0.064
-0.063
-0.060
-0.058
-0.054
-0.052
-0.050
-0.045
-0.044
-0.045
-0.045
0.625
-0.182
-0.179
-0.167
-0.148
-0.144
-0.126
-0.106
-0.093
-0.083
-0.073
-0.068
-0.067
-0.068
-0.068
-0.076
-0.101
-0.193
-0.282
-0.367
0.117
6.225
15.073
6.062
0.279
-0.124
-0.092
-0.078
-0.074
-0.075
-0.073
-0.072
-0.071
-0.069
-0.068
-0.064
-0.060
-0.056
-0.053
-0.052
-0.050
0.102
-0.186
-0.168
-0.157
-0.137
-0.134
-0.119
-0.105
-0.090
-0.082
-0.074
-0.071
-0.072
-0.071
-0.072
-0.080
-0.106
-0.168
-0.214
-0.079
13.179
199.264
635.254
353.594
24.268
-0.042
-0.108
-0.095
-0.090
-0.086
-0.084
-0.085
-0.087
-0.093
-0.098
-0.092
-0.082
-0.075
-0.066
-0.060
-0.058
-0.162
-0.179
-0.164
-0.147
-0.137
-0.124
-0.111
-0.101
-0.091
-0.082
-0.077
-0.072
-0.075
-0.075
-0.077
-0.084
-0.104
-0.133
-0.160
0.548
141.855
3160.871
18556.275
6981.479
397.089
1.627
-0.141
-0.124
-0.108
-0.100
-0.097
-0.099
-0.119
-0.148
-0.170
-0.166
-0.141
-0.110
-0.086
-0.073
-0.069
-0.194
-0.173
-0.161
-0.141
-0.131
-0.120
-0.107
-0.097
-0.091
-0.085
-0.080
-0.078
-0.081
-0.081
-0.082
-0.090
-0.105
-0.125
-0.145
0.463
280.710
9173.247
84777.258
24832.219
806.351
5.406
-0.166
-0.154
-0.129
-0.114
-0.109
-0.125
-0.172
-0.242
-0.312
-0.324
-0.264
-0.178
-0.123
-0.092
-0.083
-0.194
-0.179
-0.158
-0.140
-0.129
-0.118
-0.108
-0.102
-0.093
-0.088
-0.084
-0.083
-0.087
-0.093
-0.088
-0.098
-0.115
-0.136
-0.155
-0.087
113.226
2155.807
12112.149
4675.426
315.005
0.919
-0.180
-0.177
-0.151
-0.130
-0.126
-0.142
-0.193
-0.282
-0.389
-0.477
-0.456
-0.295
-0.175
-0.120
-0.100
-0.201
-0.185
-0.167
-0.154
-0.138
-0.126
-0.114
-0.108
-0.099
-0.094
-0.091
-0.089
-0.093
-0.098
-0.101
-0.109
-0.131
-0.147
-0.169
-0.169
1.517
128.223
356.223
200.886
9.015
-0.138
-0.191
-0.193
-0.171
-0.147
-0.137
-0.151
-0.206
-0.310
-0.435
-0.531
-0.576
-0.422
-0.234
-0.147
-0.119
-0.234
-0.232
-0.217
-0.194
-0.165
-0.142
-0.125
-0.115
-0.106
-0.101
-0.098
-0.098
-0.107
-0.118
-0.130
-0.145
-0.147
-0.161
-0.180
0.082
5.280
58.976
137.777
42.352
3.953
0.209
-0.178
-0.215
-0.193
-0.168
-0.150
-0.157
-0.208
-0.312
-0.437
-0.533
-0.573
-0.491
-0.272
-0.171
-0.138
-0.364
-0.387
-0.372
-0.321
-0.245
-0.187
-0.146
-0.126
-0.113
-0.110
-0.107
-0.117
-0.140
-0.169
-0.207
-0.229
-0.231
-0.211
-0.165
1.295
52.366
3474.272
41628.105
1859.078
34.038
1.164
-0.142
-0.245
-0.223
-0.197
-0.171
-0.167
-0.202
-0.282
-0.386
-0.475
-0.513
-0.467
-0.280
-0.187
-0.163
-0.454
-0.459
-0.437
-0.406
-0.359
-0.272
-0.188
-0.145
-0.127
-0.118
-0.126
-0.149
-0.207
-0.295
-0.365
-0.356
-0.317
-0.277
-0.203
2.244
136.921
34242.914
99999.906
16158.501
75.203
1.637
-0.180
-0.266
-0.255
-0.233
-0.204
-0.185
-0.197
-0.244
-0.317
-0.382
-0.423
-0.372
-0.254
-0.200
-0.181
-0.478
-0.415
-0.399
-0.422
-0.365
-0.310
-0.246
-0.174
-0.144
-0.131
-0.155
-0.207
-0.328
-0.477
-0.461
-0.423
-0.373
-0.316
-0.248
0.999
41.562
1858.608
13487.504
1025.711
24.307
0.686
-0.251
-0.274
-0.273
-0.255
-0.233
-0.220
-0.208
-0.223
-0.263
-0.304
-0.334
-0.282
-0.228
-0.202
-0.202
3.346
16.342
15.830
2.952
-0.227
-0.306
-0.259
-0.209
-0.172
-0.154
-0.189
-0.283
-0.489
-0.548
-0.532
-0.490
-0.430
-0.357
-0.291
-0.047
3.182
31.080
83.636
40.868
9.642
0.911
-0.055
-0.065
-0.214
-0.265
-0.242
-0.229
-0.215
-0.213
-0.228
-0.255
-0.254
-0.234
-0.218
-0.213
-0.212
250.117
1677.720
1677.740
250.189
4.897
-0.271
-0.255
-0.225
-0.195
-0.177
-0.227
-0.356
-0.588
-0.598
-0.587
-0.484
-0.282
-0.310
-0.309
-0.250
0.295
6.669
67.521
176.714
46.716
4.153
2.514
3.873
1.152
0.046
-0.183
-0.220
-0.191
-0.191
-0.211
-0.214
-0.217
-0.226
-0.217
-0.229
-0.176
6981.233
99999.648
99999.688
6981.331
126.599
-0.150
-0.261
-0.235
-0.214
-0.202
-0.255
-0.397
-0.612
-0.619
-0.608
-0.390
-0.079
-0.219
-0.313
-0.260
0.145
7.208
83.963
227.271
58.816
5.666
13.404
24.143
14.427
8.251
1.679
0.560
1.438
1.025
0.099
-0.182
-0.214
-0.230
-0.245
-0.247
-0.133
45280.074
99999.898
100000.008
45280.207
353.425
-0.087
-0.267
-0.244
-0.225
-0.215
-0.269
-0.380
-0.595
-0.600
-0.580
-0.490
-0.303
-0.326
-0.303
-0.256
-0.084
1.991
16.965
33.031
12.256
2.546
14.171
100.669
772.262
505.769
34.578
18.502
84.010
52.340
6.481
0.233
-0.227
-0.253
-0.269
-0.265
-0.187
12112.235
100002.219
100003.289
10534.805
177.760
-0.193
-0.223
-0.232
-0.230
-0.221
-0.257
-0.333
-0.498
-0.554
-0.524
-0.474
-0.404
-0.332
-0.277
-0.243
-0.218
0.009
0.961
1.724
0.730
0.580
18.281
1376.808
100000.273
62122.555
349.366
585.837
16158.172
5677.308
106.986
2.759
-0.174
-0.278
-0.287
-0.283
-0.245
502.508
4105.449
3605.969
503.773
5.753
0.361
0.876
0.449
-0.093
-0.215
-0.236
-0.271
-0.364
-0.481
-0.463
-0.413
-0.352
-0.295
-0.255
-0.228
-0.222
-0.230
-0.221
-0.205
-0.246
0.191
17.057
1597.213
99999.766
76277.180
414.876
4815.420
99999.891
99999.758
505.477
5.807
-0.114
-0.289
-0.304
-0.298
-0.231
2.168
30.056
36.515
17.846
8.946
7.698
17.084
8.014
1.149
-0.130
-0.218
-0.228
-0.265
-0.325
-0.381
-0.371
-0.323
-0.275
-0.240
-0.221
-0.217
-0.233
-0.269
-0.294
-0.298
-0.131
3.863
94.839
1024.575
580.741
50.907
770.272
34242.949
9470.932
137.416
3.241
-0.183
-0.298
-0.311
-0.311
-0.234
0.786
9.166
200.133
1024.801
262.111
50.965
121.589
46.640
4.740
0.071
-0.202
-0.208
-0.242
-0.298
-0.338
-0.315
-0.292
-0.266
-0.249
-0.237
-0.233
-0.245
-0.271
-0.299
-0.308
-0.293
0.153
3.409
12.210
8.889
3.715
26.545
137.275
87.159
13.976
1.768
-0.156
-0.315
-0.318
-0.315
-0.285
6.256
40.315
2531.494
76276.719
4812.703
103.460
122.630
46.668
4.744
0.076
-0.206
-0.240
-0.332
-0.391
-0.383
-0.369
-0.305
-0.257
-0.269
-0.260
-0.253
-0.254
-0.265
-0.292
-0.300
-0.304
-0.303
-0.206
-0.038
-0.129
-0.195
0.618
2.739
8.109
10.577
2.338
-0.113
-0.322
-0.331
-0.318
-0.304
21.074
886.597
11288.190
1604.473
52.510
7.583
0.704
-0.190
-0.246
-0.236
-0.210
-0.185
-0.173
-0.166
-0.164
-0.159
-0.161
-0.159
-0.171
-0.193
-0.214
-0.207
0.399
8.055
46.662
46.667
8.969
0.595
-0.135
-0.143
-0.123
-0.099
-0.079
-0.066
-0.058
-0.054
-0.050
-0.051
-0.051
-0.052
-0.052
1.930
26.449
87.874
74.811
110.630
37.341
3.169
-0.021
-0.229
-0.219
-0.210
-0.179
-0.163
-0.154
-0.151
-0.146
-0.143
-0.139
-0.145
-0.164
-0.173
-0.160
-0.078
0.674
2.554
2.557
0.682
-0.053
-0.135
-0.120
-0.104
-0.082
-0.067
-0.058
-0.051
-0.046
-0.045
-0.046
-0.045
-0.043
-0.046
-0.312
0.681
5.778
47.591
121.564
41.770
12.272
1.727
-0.124
-0.201
-0.196
-0.174
-0.153
-0.143
-0.135
-0.130
-0.124
-0.122
-0.124
-0.134
-0.136
-0.138
-0.141
-0.105
-0.032
-0.017
-0.097
-0.125
-0.114
-0.102
-0.086
-0.069
-0.057
-0.050
-0.045
-0.041
-0.039
-0.039
-0.038
-0.040
-0.040
-0.363
-0.248
1.095
8.988
24.998
384.600
1845.381
68.081
0.891
-0.177
-0.175
-0.157
-0.136
-0.125
-0.119
-0.111
-0.108
-0.107
-0.103
-0.108
-0.118
-0.124
-0.124
-0.125
-0.123
-0.120
-0.112
-0.106
-0.099
-0.087
-0.072
-0.061
-0.050
-0.044
-0.040
-0.037
-0.034
-0.034
-0.034
-0.035
-0.037
-0.318
-0.297
-0.116
0.713
20.409
6032.815
99999.953
376.393
2.356
-0.150
-0.153
-0.142
-0.120
-0.110
-0.103
-0.096
-0.092
-0.094
-0.092
-0.094
-0.098
-0.105
-0.111
-0.109
-0.107
-0.105
-0.099
-0.094
-0.081
-0.070
-0.059
-0.049
-0.043
-0.038
-0.036
-0.035
-0.033
-0.030
-0.030
-0.029
-0.034
-0.293
-0.285
-0.250
-0.145
4.508
196.993
744.206
38.327
0.689
-0.151
-0.140
-0.126
-0.105
-0.095
-0.087
-0.083
-0.081
-0.082
-0.082
-0.082
-0.084
-0.087
-0.090
-0.090
-0.091
-0.087
-0.082
-0.072
-0.063
-0.054
-0.047
-0.043
-0.040
-0.035
-0.035
-0.034
-0.033
-0.028
-0.028
-0.028
-0.030
-0.279
-0.269
-0.251
-0.248
0.021
2.334
4.517
0.922
-0.102
-0.136
-0.127
-0.109
-0.093
-0.083
-0.078
-0.074
-0.072
-0.071
-0.073
-0.072
-0.075
-0.076
-0.076
-0.077
-0.076
-0.071
-0.065
-0.059
-0.053
-0.048
-0.041
-0.038
-0.034
-0.035
-0.035
-0.034
-0.032
-0.028
-0.028
-0.029
-0.029
-0.254
-0.251
-0.252
-0.251
-0.223
-0.163
-0.122
-0.137
-0.132
-0.122
-0.112
-0.094
-0.083
-0.075
-0.069
-0.066
-0.064
-0.065
-0.063
-0.067
-0.067
-0.066
-0.066
-0.065
-0.064
-0.059
-0.055
-0.051
-0.047
-0.043
-0.038
-0.036
-0.033
-0.034
-0.036
-0.036
-0.034
-0.029
-0.028
-0.028
-0.029
-0.233
-0.222
-0.239
-0.240
-0.206
-0.172
-0.148
-0.131
-0.120
-0.107
-0.090
-0.079
-0.073
-0.067
-0.063
-0.059
-0.058
-0.059
-0.059
-0.060
-0.060
-0.060
-0.061
-0.059
-0.055
-0.049
-0.047
-0.046
-0.042
-0.040
-0.037
-0.034
-0.034
-0.037
-0.038
-0.037
-0.034
-0.032
-0.028
-0.028
-0.028
-0.211
-0.212
-0.224
-0.205
-0.177
-0.152
-0.133
-0.118
-0.101
-0.089
-0.077
-0.069
-0.066
-0.063
-0.058
-0.054
-0.053
-0.053
-0.056
-0.057
-0.058
-0.057
-0.055
-0.054
-0.051
-0.048
-0.047
-0.043
-0.038
-0.036
-0.033
-0.032
-0.035
-0.039
-0.041
-0.040
-0.036
-0.031
-0.027
-0.029
-0.030
-0.219
-0.251
-0.211
-0.177
-0.146
-0.124
-0.106
-0.095
-0.084
-0.075
-0.069
-0.062
-0.057
-0.054
-0.054
-0.049
-0.052
-0.053
-0.052
-0.053
-0.053
-0.051
-0.051
-0.051
-0.046
-0.045
-0.042
-0.041
-0.038
-0.036
-0.034
-0.033
-0.036
-0.039
-0.040
-0.040
-0.037
-0.032
-0.026
-0.031
-0.035
-0.333
-0.318
-0.279
-0.218
-0.160
-0.122
-0.099
-0.084
-0.075
-0.070
-0.062
-0.055
-0.052
-0.051
-0.051
-0.051
-0.050
-0.050
-0.049
-0.048
-0.049
-0.049
-0.049
-0.048
-0.045
-0.041
-0.039
-0.038
-0.035
-0.034
-0.032
-0.032
-0.035
-0.037
-0.040
-0.038
-0.035
-0.028
-0.030
-0.036
-0.038
-0.347
-0.338
-0.363
-0.324
-0.221
-0.143
-0.104
-0.083
-0.071
-0.063
-0.057
-0.055
-0.051
-0.051
-0.049
-0.049
-0.046
-0.047
-0.045
-0.045
-0.046
-0.047
-0.046
-0.041
-0.039
-0.038
-0.038
-0.036
-0.034
-0.032
-0.030
-0.032
-0.033
-0.035
-0.036
-0.033
-0.030
-0.028
-0.034
-0.039
-0.044
-0.301
-0.323
-0.347
-0.370
-0.322
-0.187
-0.117
-0.086
-0.069
-0.060
-0.056
-0.055
-0.048
-0.045
-0.044
-0.046
-0.045
-0.044
-0.045
-0.043
-0.046
-0.044
-0.041
-0.038
-0.039
-0.039
-0.037
-0.036
-0.033
-0.029
-0.029
-0.030
-0.030
-0.029
-0.030
-0.030
-0.027
-0.029
-0.034
-0.040
-0.044
0.782
0.145
-0.312
-0.348
-0.361
-0.244
-0.136
-0.091
-0.069
-0.060
-0.057
-0.055
-0.048
-0.046
-0.043
-0.045
-0.047
-0.044
-0.043
-0.042
-0.042
-0.043
-0.040
-0.039
-0.038
-0.038
-0.037
-0.033
-0.031
-0.030
-0.030
-0.030
-0.028
-0.029
-0.027
-0.025
-0.026
-0.029
-0.036
-0.040
-0.042
101.174
8.490
0.257
-0.314
-0.327
-0.278
-0.148
-0.086
-0.070
-0.062
-0.057
-0.051
-0.049
-0.048
-0.046
-0.046
-0.047
-0.045
-0.044
-0.046
-0.046
-0.044
-0.044
-0.041
-0.040
-0.040
-0.038
-0.035
-0.033
-0.032
-0.031
-0.032
-0.030
-0.027
-0.028
-0.027
-0.029
-0.029
-0.034
-0.037
-0.038
501.630
101.195
1.433
-0.255
-0.280
-0.269
-0.152
-0.090
-0.073
-0.065
-0.057
-0.054
-0.051
-0.051
-0.050
-0.048
-0.050
-0.050
-0.050
-0.050
-0.050
-0.051
-0.051
-0.049
-0.046
-0.044
-0.041
-0.038
-0.036
-0.035
-0.034
-0.033
-0.034
-0.032
-0.032
-0.030
-0.030
-0.030
-0.031
-0.032
-0.033
501.759
101.183
0.729
-0.207
-0.232
-0.234
-0.134
-0.096
-0.078
-0.067
-0.060
-0.058
-0.053
-0.053
-0.051
-0.051
-0.052
-0.054
-0.058
-0.062
-0.069
-0.075
-0.070
-0.063
-0.055
-0.050
-0.045
-0.042
-0.040
-0.038
-0.040
-0.039
-0.038
-0.037
-0.036
-0.034
-0.031
-0.031
-0.032
-0.033
-0.031
101.470
5.377
-0.133
-0.187
-0.199
-0.198
-0.145
-0.111
-0.087
-0.074
-0.066
-0.060
-0.057
-0.057
-0.056
-0.055
-0.057
-0.065
-0.076
-0.095
-0.120
-0.142
-0.142
-0.118
-0.088
-0.067
-0.054
-0.049
-0.046
-0.045
-0.047
-0.047
-0.044
-0.042
-0.039
-0.036
-0.035
-0.034
-0.034
-0.032
-0.030
0.342
-0.182
-0.192
-0.192
-0.204
-0.214
-0.179
-0.137
-0.104
-0.083
-0.068
-0.065
-0.061
-0.058
-0.058
-0.058
-0.063
-0.081
-0.120
-0.186
-0.279
-0.337
-0.320
-0.250
-0.166
-0.101
-0.068
-0.058
-0.054
-0.053
-0.055
-0.054
-0.051
-0.049
-0.046
-0.042
-0.040
-0.038
-0.035
-0.033
-0.033
-0.180
-0.213
-0.212
-0.216
-0.223
-0.253
-0.218
-0.165
-0.119
-0.089
-0.075
-0.069
-0.065
-0.063
-0.064
-0.065
-0.076
-0.114
-0.204
-0.350
-0.395
-0.397
-0.352
-0.271
-0.190
-0.131
-0.085
-0.066
-0.063
-0.063
-0.065
-0.065
-0.062
-0.058
-0.053
-0.049
-0.047
-0.042
-0.040
-0.039
-0.037
-0.098
-0.215
-0.219
-0.227
-0.279
-0.272
-0.233
-0.171
-0.124
-0.096
-0.080
-0.073
-0.069
-0.067
-0.069
-0.074
-0.092
-0.156
-0.276
-0.337
-0.398
-0.280
0.007
-0.150
-0.177
-0.118
-0.090
-0.076
-0.074
-0.075
-0.078
-0.078
-0.075
-0.069
-0.064
-0.060
-0.055
-0.049
-0.045
-0.045
-0.043
-0.081
-0.217
-0.211
-0.243
-0.252
-0.249
-0.212
-0.161
-0.122
-0.097
-0.082
-0.077
-0.074
-0.072
-0.074
-0.082
-0.104
-0.178
-0.230
-0.293
1.431
19.044
49.844
22.282
0.944
-0.107
-0.097
-0.090
-0.088
-0.090
-0.090
-0.090
-0.088
-0.085
-0.083
-0.077
-0.068
-0.060
-0.055
-0.052
-0.052
-0.170
-0.204
-0.193
-0.209
-0.209
-0.200
-0.174
-0.141
-0.114
-0.095
-0.083
-0.078
-0.078
-0.081
-0.079
-0.087
-0.110
-0.150
-0.183
0.310
52.268
1026.409
4675.276
2155.817
177.870
0.325
-0.120
-0.109
-0.105
-0.103
-0.102
-0.103
-0.110
-0.120
-0.126
-0.119
-0.102
-0.088
-0.071
-0.065
-0.061
-0.209
-0.190
-0.188
-0.177
-0.170
-0.161
-0.143
-0.124
-0.106
-0.093
-0.084
-0.080
-0.084
-0.092
-0.086
-0.094
-0.114
-0.134
-0.154
2.239
635.224
45280.266
99999.844
99999.844
2446.833
21.346
-0.148
-0.138
-0.125
-0.117
-0.115
-0.123
-0.149
-0.189
-0.232
-0.239
-0.199
-0.143
-0.104
-0.083
-0.075
-0.204
-0.184
-0.176
-0.160
-0.151
-0.140
-0.127
-0.113
-0.102
-0.094
-0.088
-0.088
-0.095
-0.104
-0.119
-0.107
-0.125
-0.148
-0.171
4.429
1482.087
99999.844
100000.070
100000.289
6981.603
65.514
-0.174
-0.168
-0.147
-0.131
-0.128
-0.139
-0.168
-0.230
-0.312
-0.381
-0.395
-0.263
-0.159
-0.109
-0.088
-0.205
-0.186
-0.168
-0.153
-0.144
-0.134
-0.124
-0.115
-0.106
-0.099
-0.094
-0.094
-0.101
-0.116
-0.139
-0.123
-0.149
-0.176
-0.198
0.661
501.620
24832.521
100003.992
84787.289
1680.355
10.912
-0.193
-0.191
-0.170
-0.149
-0.142
-0.152
-0.193
-0.282
-0.391
-0.475
-0.511
-0.455
-0.248
-0.144
-0.109
-0.207
-0.191
-0.175
-0.163
-0.150
-0.137
-0.126
-0.118
-0.109
-0.103
-0.099
-0.099
-0.104
-0.110
-0.154
-0.206
-0.171
-0.200
-0.222
-0.202
17.235
566.372
2174.730
1078.451
110.180
0.348
-0.207
-0.209
-0.196
-0.168
-0.157
-0.162
-0.116
0.088
-0.202
-0.562
-0.578
-0.554
-0.350
-0.184
-0.129
-0.235
-0.229
-0.215
-0.193
-0.173
-0.151
-0.135
-0.125
-0.115
-0.109
-0.107
-0.112
-0.122
-0.138
-0.157
-0.174
-0.189
-0.212
-0.233
0.017
3.828
43.359
108.828
46.137
6.096
0.086
-0.238
-0.233
-0.222
-0.192
-0.177
-0.166
0.409
2.114
1.494
-0.391
-0.587
-0.550
-0.402
-0.215
-0.149
-0.325
-0.341
-0.324
-0.283
-0.228
-0.183
-0.151
-0.133
-0.121
-0.118
-0.120
-0.135
-0.169
-0.219
-0.266
-0.276
-0.257
-0.235
-0.216
0.874
37.056
1597.128
13487.221
1025.264
23.868
0.518
-0.260
-0.273
-0.254
-0.220
-0.199
-0.186
0.502
2.880
1.882
-0.224
-0.522
-0.497
-0.390
-0.223
-0.172
-0.390
-0.387
-0.370
-0.338
-0.303
-0.237
-0.178
-0.146
-0.132
-0.132
-0.145
-0.186
-0.279
-0.382
-0.364
-0.333
-0.299
-0.265
-0.210
1.773
94.716
11287.190
99999.844
5677.436
52.390
0.973
-0.269
-0.290
-0.280
-0.248
-0.226
-0.212
-0.118
0.336
0.197
-0.351
-0.410
-0.411
-0.329
-0.225
-0.196
-0.398
-0.363
-0.350
-0.344
-0.298
-0.254
-0.209
-0.165
-0.145
-0.150
-0.182
-0.280
-0.452
-0.462
-0.444
-0.399
-0.312
-0.291
-0.249
0.770
29.584
887.274
5680.292
585.830
19.415
0.709
-0.255
-0.251
-0.205
-0.252
-0.249
-0.239
-0.225
-0.219
-0.246
-0.291
-0.316
-0.332
-0.266
-0.224
-0.214
1.236
7.879
7.585
1.044
-0.250
-0.251
-0.216
-0.180
-0.159
-0.175
-0.229
-0.400
-0.531
-0.540
-0.433
0.883
2.348
0.703
-0.226
-0.075
2.895
29.399
141.552
312.281
68.141
4.975
1.434
3.533
7.306
1.532
-0.233
-0.241
-0.231
-0.220
-0.224
-0.242
-0.263
-0.256
-0.235
-0.232
-0.234
199.044
1159.078
1159.096
199.115
1.850
-0.252
-0.226
-0.199
-0.182
-0.176
-0.278
-0.498
-0.578
-0.604
0.827
11.469
24.576
11.144
0.396
-0.210
1.414
53.008
2963.372
28256.256
1597.284
33.573
60.680
127.275
56.656
11.469
-0.034
-0.238
-0.217
-0.210
-0.212
-0.220
-0.226
-0.232
-0.240
-0.248
-0.246
4675.004
99999.742
99999.789
4099.052
101.085
-0.247
-0.252
-0.228
-0.207
-0.199
-0.313
-0.543
-0.600
-0.620
1.938
21.944
57.144
25.271
1.033
-0.209
1.418
66.157
5677.299
76276.492
2531.300
58.438
1391.300
4856.306
174.084
8.314
0.516
0.203
0.687
0.536
-0.012
-0.200
-0.222
-0.234
-0.256
-0.257
-0.253
24832.574
100003.250
100004.781
24833.246
250.234
-0.142
-0.271
-0.250
-0.231
-0.225
-0.318
-0.522
-0.593
-0.606
0.433
8.518
20.674
7.823
0.178
-0.239
0.381
13.660
227.270
886.672
155.415
22.819
613.110
1977.234
174.247
60.956
8.948
9.465
33.091
23.646
3.815
0.082
-0.232
-0.257
-0.273
-0.272
-0.241
6988.490
100118.398
100181.664
7000.266
127.266
-0.249
-0.271
-0.264
-0.245
-0.232
-0.294
-0.431
-0.554
-0.548
-0.471
0.472
1.286
0.281
-0.236
-0.247
-0.169
0.867
6.432
12.224
5.241
2.477
23.635
152.183
1381.406
769.202
53.293
177.793
2166.722
1024.580
46.601
1.419
-0.211
-0.274
-0.286
-0.274
0.009
372.343
3164.523
3837.468
414.034
5.103
-0.146
-0.188
-0.212
-0.244
-0.236
-0.260
-0.331
-0.471
-0.481
-0.448
-0.395
-0.318
-0.278
-0.252
-0.236
-0.240
-0.203
-0.051
0.047
-0.120
-0.022
5.082
121.506
1375.163
887.105
62.040
888.515
41627.965
11287.158
155.107
3.058
-0.182
-0.288
-0.296
-0.256
0.645
7.356
121.545
184.648
44.215
12.982
1.952
0.555
0.169
-0.155
-0.230
-0.234
-0.260
-0.326
-0.405
-0.386
-0.340
-0.294
-0.256
-0.236
-0.233
-0.243
-0.256
-0.284
-0.309
-0.316
-0.250
1.059
16.930
94.664
66.349
16.264
227.867
2962.242
1374.961
52.301
1.749
-0.229
-0.297
-0.306
-0.252
0.835
0.886
18.430
445.400
3475.247
768.905
27.527
2.908
1.146
0.052
-0.213
-0.217
-0.221
-0.242
-0.278
-0.281
-0.266
-0.251
-0.239
-0.236
-0.241
-0.256
-0.268
-0.289
-0.318
-0.333
-0.327
-0.176
0.918
2.989
2.428
1.540
12.262
52.271
33.077
4.736
0.122
-0.289
-0.312
-0.313
-0.283
0.129
2.229
75.137
13487.019
99999.766
34243.063
138.012
4.453
1.191
0.064
-0.207
-0.223
-0.247
-0.305
-0.321
-0.314
-0.281
-0.153
-0.158
-0.241
-0.253
-0.264
-0.267
-0.275
-0.298
-0.320
-0.327
-0.331
-0.301
-0.242
-0.314
-0.300
0.217
1.055
0.917
0.122
-0.240
-0.308
-0.326
-0.323
-0.303
-0.243
26.150
1374.759
23385.506
2531.260
47.217
1.475
-0.147
-0.235
-0.230
-0.216
-0.192
-0.175
-0.166
-0.162
-0.157
-0.153
-0.150
-0.157
-0.188
-0.239
-0.283
-0.315
-0.257
0.244
1.440
1.471
0.407
-0.083
-0.144
-0.129
-0.110
-0.085
-0.070
-0.061
-0.052
-0.048
-0.048
-0.047
-0.048
-0.047
-0.046
2.511
32.909
107.105
42.741
6.468
1.161
0.002
-0.209
-0.217
-0.205
-0.187
-0.164
-0.152
-0.146
-0.140
-0.134
-0.129
-0.133
-0.150
-0.181
-0.207
-0.216
-0.212
-0.130
0.076
0.081
-0.063
-0.128
-0.122
-0.110
-0.091
-0.071
-0.060
-0.053
-0.047
-0.044
-0.041
-0.040
-0.039
-0.039
-0.040
0.114
0.667
1.955
2.229
2.302
1.674
1.217
0.118
-0.187
-0.190
-0.179
-0.154
-0.135
-0.126
-0.121
-0.116
-0.111
-0.114
-0.120
-0.135
-0.151
-0.155
-0.154
-0.130
-0.123
-0.117
-0.118
-0.112
-0.102
-0.091
-0.076
-0.062
-0.050
-0.046
-0.043
-0.038
-0.035
-0.035
-0.035
-0.035
-0.037
0.359
-0.291
-0.141
0.251
1.489
15.066
33.352
4.493
0.008
-0.174
-0.160
-0.140
-0.120
-0.112
-0.105
-0.101
-0.098
-0.098
-0.099
-0.106
-0.115
-0.114
-0.114
-0.113
-0.109
-0.105
-0.100
-0.097
-0.089
-0.075
-0.064
-0.052
-0.045
-0.041
-0.037
-0.034
-0.032
-0.029
-0.032
-0.033
-0.034
-0.074
-0.274
-0.243
-0.168
2.077
50.924
144.145
14.676
0.238
-0.158
-0.144
-0.129
-0.109
-0.099
-0.093
-0.089
-0.084
-0.086
-0.084
-0.087
-0.087
-0.092
-0.096
-0.097
-0.098
-0.093
-0.089
-0.082
-0.072
-0.062
-0.053
-0.045
-0.038
-0.034
-0.033
-0.031
-0.028
-0.027
-0.027
-0.027
-0.030
-0.264
-0.263
-0.255
-0.263
0.472
9.810
22.000
3.490
-0.011
-0.144
-0.133
-0.115
-0.100
-0.088
-0.084
-0.078
-0.074
-0.074
-0.072
-0.072
-0.074
-0.078
-0.079
-0.079
-0.078
-0.074
-0.070
-0.063
-0.056
-0.048
-0.043
-0.039
-0.035
-0.028
-0.028
-0.027
-0.025
-0.024
-0.022
-0.024
-0.028
-0.249
-0.249
-0.256
-0.280
-0.252
0.171
0.567
0.033
-0.136
-0.127
-0.120
-0.102
-0.085
-0.077
-0.074
-0.071
-0.067
-0.066
-0.065
-0.065
-0.066
-0.067
-0.067
-0.065
-0.065
-0.061
-0.056
-0.052
-0.048
-0.042
-0.037
-0.032
-0.028
-0.026
-0.025
-0.024
-0.023
-0.021
-0.021
-0.023
-0.025
-0.233
-0.234
-0.257
-0.284
-0.306
-0.234
-0.173
-0.143
-0.126
-0.117
-0.105
-0.087
-0.077
-0.070
-0.066
-0.062
-0.060
-0.060
-0.060
-0.060
-0.059
-0.060
-0.058
-0.058
-0.056
-0.051
-0.047
-0.045
-0.042
-0.038
-0.034
-0.029
-0.025
-0.024
-0.026
-0.026
-0.023
-0.022
-0.021
-0.022
-0.023
-0.218
-0.225
-0.241
-0.277
-0.287
-0.214
-0.160
-0.131
-0.117
-0.103
-0.085
-0.075
-0.070
-0.065
-0.061
-0.055
-0.055
-0.054
-0.054
-0.054
-0.054
-0.054
-0.053
-0.052
-0.049
-0.047
-0.044
-0.041
-0.037
-0.032
-0.029
-0.026
-0.025
-0.022
-0.024
-0.023
-0.023
-0.020
-0.021
-0.021
-0.023
-0.213
-0.214
-0.231
-0.257
-0.235
-0.176
-0.138
-0.115
-0.097
-0.081
-0.072
-0.065
-0.064
-0.058
-0.055
-0.050
-0.051
-0.050
-0.050
-0.050
-0.051
-0.050
-0.049
-0.049
-0.046
-0.044
-0.041
-0.039
-0.037
-0.031
-0.030
-0.027
-0.026
-0.024
-0.023
-0.023
-0.022
-0.019
-0.018
-0.019
-0.021
-0.224
-0.209
-0.225
-0.219
-0.176
-0.135
-0.108
-0.093
-0.081
-0.073
-0.066
-0.060
-0.053
-0.052
-0.053
-0.050
-0.047
-0.048
-0.048
-0.049
-0.048
-0.046
-0.046
-0.046
-0.044
-0.042
-0.039
-0.035
-0.033
-0.033
-0.029
-0.027
-0.025
-0.025
-0.025
-0.023
-0.023
-0.018
-0.017
-0.017
-0.020
-0.261
-0.220
-0.204
-0.175
-0.142
-0.115
-0.094
-0.079
-0.074
-0.067
-0.060
-0.055
-0.049
-0.051
-0.047
-0.048
-0.047
-0.048
-0.046
-0.045
-0.046
-0.045
-0.045
-0.042
-0.040
-0.039
-0.036
-0.034
-0.033
-0.030
-0.029
-0.028
-0.026
-0.026
-0.025
-0.023
-0.021
-0.017
-0.019
-0.019
-0.021
-0.293
-0.281
-0.260
-0.209
-0.159
-0.117
-0.092
-0.077
-0.067
-0.060
-0.056
-0.055
-0.050
-0.049
-0.048
-0.047
-0.044
-0.045
-0.043
-0.042
-0.043
-0.045
-0.041
-0.038
-0.037
-0.036
-0.035
-0.034
-0.031
-0.029
-0.028
-0.027
-0.027
-0.026
-0.025
-0.023
-0.019
-0.017
-0.018
-0.020
-0.021
-0.265
-0.252
-0.267
-0.276
-0.205
-0.138
-0.099
-0.075
-0.065
-0.059
-0.054
-0.051
-0.050
-0.045
-0.043
-0.044
-0.045
-0.042
-0.042
-0.042
-0.043
-0.043
-0.042
-0.038
-0.037
-0.037
-0.036
-0.033
-0.031
-0.028
-0.027
-0.026
-0.027
-0.025
-0.023
-0.022
-0.018
-0.017
-0.019
-0.020
-0.022
-0.227
-0.227
-0.242
-0.267
-0.251
-0.160
-0.099
-0.076
-0.065
-0.059
-0.056
-0.052
-0.049
-0.045
-0.044
-0.045
-0.045
-0.044
-0.042
-0.042
-0.042
-0.042
-0.041
-0.039
-0.039
-0.039
-0.038
-0.036
-0.032
-0.030
-0.028
-0.028
-0.027
-0.026
-0.024
-0.021
-0.020
-0.019
-0.023
-0.024
-0.022
-0.158
-0.171
-0.218
-0.237
-0.258
-0.181
-0.105
-0.080
-0.067
-0.062
-0.056
-0.053
-0.051
-0.048
-0.048
-0.048
-0.048
-0.044
-0.046
-0.046
-0.046
-0.046
-0.044
-0.043
-0.041
-0.040
-0.040
-0.037
-0.035
-0.033
-0.032
-0.029
-0.028
-0.028
-0.026
-0.026
-0.024
-0.025
-0.023
-0.023
-0.023
0.476
-0.119
-0.187
-0.205
-0.224
-0.156
-0.110
-0.083
-0.072
-0.064
-0.058
-0.056
-0.053
-0.052
-0.051
-0.052
-0.051
-0.049
-0.049
-0.051
-0.052
-0.052
-0.051
-0.047
-0.045
-0.044
-0.042
-0.040
-0.039
-0.036
-0.034
-0.035
-0.034
-0.033
-0.031
-0.029
-0.027
-0.026
-0.025
-0.023
-0.024
0.466
-0.161
-0.176
-0.181
-0.171
-0.154
-0.123
-0.099
-0.084
-0.069
-0.064
-0.061
-0.057
-0.054
-0.055
-0.054
-0.053
-0.055
-0.059
-0.062
-0.067
-0.070
-0.069
-0.061
-0.056
-0.050
-0.048
-0.045
-0.044
-0.044
-0.041
-0.042
-0.041
-0.039
-0.036
-0.033
-0.030
-0.028
-0.028
-0.026
-0.024
-0.179
-0.205
-0.179
-0.170
-0.179
-0.171
-0.156
-0.139
-0.107
-0.082
-0.071
-0.065
-0.061
-0.060
-0.058
-0.057
-0.059
-0.063
-0.073
-0.088
-0.107
-0.122
-0.117
-0.099
-0.078
-0.064
-0.056
-0.054
-0.053
-0.051
-0.054
-0.052
-0.050
-0.047
-0.042
-0.038
-0.036
-0.034
-0.030
-0.029
-0.026
-0.234
-0.220
-0.207
-0.209
-0.225
-0.232
-0.228
-0.208
-0.145
-0.099
-0.077
-0.069
-0.065
-0.063
-0.063
-0.061
-0.065
-0.077
-0.105
-0.156
-0.214
-0.250
-0.234
-0.187
-0.128
-0.087
-0.068
-0.064
-0.063
-0.066
-0.066
-0.065
-0.062
-0.057
-0.051
-0.046
-0.041
-0.038
-0.036
-0.033
-0.032
-0.254
-0.240
-0.244
-0.279
-0.308
-0.332
-0.332
-0.293
-0.186
-0.119
-0.085
-0.076
-0.071
-0.069
-0.066
-0.068
-0.078
-0.103
-0.167
-0.261
-0.287
-0.283
-0.249
-0.194
-0.141
-0.105
-0.082
-0.073
-0.076
-0.078
-0.080
-0.079
-0.076
-0.069
-0.061
-0.055
-0.051
-0.046
-0.040
-0.037
-0.036
-0.256
-0.255
-0.314
-0.355
-0.403
-0.441
-0.442
-0.333
-0.203
-0.128
-0.093
-0.082
-0.076
-0.075
-0.072
-0.078
-0.089
-0.134
-0.211
-0.245
-0.276
-0.217
-0.074
-0.124
-0.131
-0.103
-0.090
-0.089
-0.090
-0.089
-0.089
-0.087
-0.086
-0.083
-0.077
-0.069
-0.060
-0.054
-0.048
-0.043
-0.044
-0.253
-0.250
-0.315
-0.401
-0.471
-0.499
-0.436
-0.298
-0.187
-0.127
-0.096
-0.084
-0.080
-0.083
-0.080
-0.087
-0.104
-0.150
-0.181
-0.213
0.584
10.276
34.063
14.098
0.356
-0.111
-0.107
-0.105
-0.105
-0.101
-0.099
-0.097
-0.098
-0.099
-0.098
-0.089
-0.078
-0.068
-0.059
-0.054
-0.052
-0.242
-0.239
-0.270
-0.319
-0.372
-0.371
-0.314
-0.230
-0.159
-0.117
-0.094
-0.087
-0.086
-0.093
-0.105
-0.097
-0.117
-0.144
-0.162
0.033
37.834
909.442
3597.790
1677.882
141.865
0.189
-0.134
-0.128
-0.122
-0.114
-0.112
-0.112
-0.118
-0.132
-0.148
-0.142
-0.123
-0.096
-0.079
-0.067
-0.065
-0.228
-0.218
-0.223
-0.236
-0.251
-0.245
-0.212
-0.171
-0.134
-0.111
-0.095
-0.092
-0.098
-0.113
-0.139
-0.183
-0.141
-0.163
-0.177
1.177
564.317
33427.684
99999.852
99999.875
1901.060
13.581
-0.156
-0.156
-0.141
-0.130
-0.126
-0.130
-0.142
-0.174
-0.219
-0.261
-0.237
-0.169
-0.114
-0.089
-0.077
-0.218
-0.205
-0.196
-0.191
-0.191
-0.183
-0.165
-0.142
-0.121
-0.106
-0.098
-0.102
-0.109
-0.134
-0.183
-0.266
-0.181
-0.216
-0.237
3.311
1159.170
99999.953
100001.570
100003.961
5339.002
52.415
-0.177
-0.178
-0.166
-0.152
-0.146
-0.148
-0.167
-0.214
-0.281
-0.337
-0.368
-0.320
-0.188
-0.120
-0.095
-0.217
-0.197
-0.184
-0.176
-0.170
-0.162
-0.150
-0.131
-0.118
-0.109
-0.103
-0.108
-0.123
-0.156
-0.227
-0.353
-0.489
-0.272
-0.293
0.402
397.032
18558.738
100106.219
62268.617
1354.521
9.513
-0.199
-0.202
-0.193
-0.180
-0.173
-0.173
-0.068
0.339
0.120
-0.415
-0.457
-0.439
-0.305
-0.163
-0.115
-0.215
-0.200
-0.188
-0.179
-0.167
-0.158
-0.149
-0.136
-0.122
-0.112
-0.109
-0.113
-0.131
-0.171
-0.261
-0.402
-0.553
-0.299
-0.316
-0.300
13.631
455.247
3208.399
46570.633
458.542
2.773
-0.205
-0.230
-0.227
-0.212
-0.207
0.037
10.618
30.810
14.611
1.479
-0.533
-0.490
-0.414
-0.214
-0.138
-0.235
-0.227
-0.217
-0.201
-0.188
-0.171
-0.156
-0.141
-0.129
-0.120
-0.117
-0.125
-0.138
-0.157
-0.183
-0.208
-0.548
-0.617
-0.327
-0.248
0.773
10.121
186.549
895.378
59.489
0.997
-0.256
-0.265
-0.260
-0.241
-0.232
6.872
177.792
353.538
113.238
11.599
-0.290
-0.495
-0.436
-0.248
-0.160
-0.286
-0.294
-0.282
-0.254
-0.220
-0.189
-0.166
-0.148
-0.134
-0.130
-0.133
-0.156
-0.198
-0.254
-0.274
-0.262
-0.261
-0.258
-0.267
-0.010
5.762
66.337
178.805
53.403
5.510
0.005
-0.304
-0.302
-0.285
-0.257
-0.229
13.523
314.883
564.284
177.818
15.375
-0.112
-0.440
-0.398
-0.255
-0.181
-0.332
-0.327
-0.320
-0.298
-0.266
-0.215
-0.179
-0.155
-0.141
-0.145
-0.163
-0.218
-0.324
-0.350
-0.329
-0.306
-0.287
-0.272
-0.272
0.231
9.851
155.106
505.595
121.147
7.247
0.002
-0.322
-0.311
-0.240
-0.235
-0.253
1.970
101.122
177.761
48.527
3.176
-0.314
-0.358
-0.345
-0.241
-0.201
-0.334
-0.328
-0.317
-0.294
-0.263
-0.227
-0.189
-0.163
-0.151
-0.165
-0.208
-0.337
-0.429
-0.424
-0.342
0.422
1.130
0.144
-0.258
-0.015
4.253
47.334
125.377
45.230
6.656
0.404
0.048
16.916
81.856
16.905
0.172
-0.248
0.611
2.254
0.715
-0.144
-0.278
-0.287
-0.280
-0.233
-0.226
-0.233
0.196
0.172
-0.215
-0.265
-0.229
-0.196
-0.177
-0.164
-0.190
-0.273
-0.464
-0.493
-0.469
3.362
41.590
141.775
83.051
2.774
-0.198
1.006
15.935
206.567
670.650
137.343
7.581
24.410
506.066
1311.288
501.615
26.610
-0.211
-0.269
-0.253
-0.235
-0.230
-0.238
-0.251
-0.243
-0.243
-0.248
11.028
141.701
141.717
10.827
-0.216
-0.245
-0.216
-0.194
-0.183
-0.221
-0.335
-0.521
-0.548
0.248
30.597
446.152
1900.982
1026.286
113.147
0.045
1.857
107.298
13487.262
99999.914
5677.510
61.546
358.070
2289.428
5383.889
1679.062
113.152
-0.117
-0.258
-0.247
-0.232
-0.218
-0.229
-0.234
-0.244
-0.259
-0.259
396.885
2779.791
2779.878
397.032
3.245
-0.275
-0.254
-0.226
-0.210
-0.247
-0.369
-0.541
-0.574
0.920
56.978
1026.327
5337.876
2779.625
223.167
0.669
2.300
137.133
34243.082
99999.789
11287.971
134.725
30032.395
100715.492
3000.099
721.369
41.935
-0.118
-0.041
-0.072
-0.186
-0.218
-0.227
-0.244
-0.260
-0.269
-0.266
1160.698
13958.945
13965.548
1162.705
21.417
-0.291
-0.282
-0.263
-0.235
-0.258
-0.360
-0.533
-0.553
-0.001
23.123
353.508
1482.036
806.274
101.122
-0.047
0.635
23.754
580.480
2530.911
337.503
59.691
8643.718
74318.063
609.200
59.831
1.614
1.185
3.411
2.764
0.456
-0.165
-0.238
-0.255
-0.270
-0.275
-0.105
595.585
6637.260
9527.096
667.506
8.760
-0.267
-0.290
-0.279
-0.250
-0.236
-0.318
-0.485
-0.507
-0.495
1.894
22.174
84.557
44.147
1.236
-0.253
-0.143
1.415
11.003
21.112
8.077
4.909
60.259
122.992
30.332
13.046
3.228
11.236
41.524
29.547
4.226
0.101
-0.249
-0.266
-0.279
-0.215
1.388
152.167
94479.117
100250.367
645.297
4.600
-0.192
-0.292
-0.280
-0.256
-0.238
-0.279
-0.373
-0.454
-0.438
-0.397
0.007
0.369
-0.094
-0.248
-0.251
-0.258
-0.201
0.024
0.214
-0.050
-0.102
1.042
5.962
17.317
13.744
4.463
26.615
136.868
83.940
9.886
0.367
-0.257
-0.278
-0.286
-0.034
7.156
27.338
1650.758
4030.780
112.206
6.508
0.586
-0.207
-0.268
-0.254
-0.239
-0.249
-0.287
-0.360
-0.381
-0.350
-0.312
-0.268
-0.248
-0.253
-0.260
-0.266
-0.274
-0.290
-0.313
-0.325
-0.328
-0.154
1.054
3.731
3.061
1.775
12.290
52.283
37.015
5.195
0.108
-0.278
-0.292
-0.291
-0.003
7.961
1.609
18.290
100.652
340.070
121.102
7.988
0.200
-0.227
-0.243
-0.237
-0.234
-0.225
-0.229
-0.244
-0.242
-0.233
-0.228
-0.232
-0.248
-0.267
-0.279
-0.284
-0.302
-0.327
-0.345
-0.347
-0.329
-0.187
0.047
0.013
-0.016
1.508
4.634
3.356
0.542
-0.215
-0.300
-0.305
-0.297
-0.172
2.184
0.472
21.353
768.854
7966.315
1185.861
33.076
0.917
-0.197
-0.237
-0.239
-0.232
-0.240
-0.262
-0.265
-0.262
-0.241
-0.213
-0.216
-0.246
-0.257
-0.270
-0.284
-0.292
-0.306
-0.326
-0.340
-0.348
-0.350
-0.358
-0.399
-0.395
-0.256
-0.058
-0.102
-0.258
-0.308
-0.310
-0.319
-0.303
-0.272
0.006
6.194
106.782
505.366
155.097
9.911
0.235
-0.224
-0.229
-0.221
-0.192
-0.168
-0.157
-0.153
-0.150
-0.145
-0.145
-0.150
-0.178
-0.237
-0.292
-0.346
-0.388
-0.418
-0.378
-0.245
-0.168
-0.161
-0.152
-0.131
-0.118
-0.096
-0.079
-0.065
-0.055
-0.051
-0.047
-0.045
-0.045
-0.044
-0.042
-0.043
0.688
7.054
18.862
8.895
1.181
-0.106
-0.219
-0.216
-0.209
-0.192
-0.163
-0.144
-0.134
-0.129
-0.125
-0.124
-0.124
-0.140
-0.180
-0.236
-0.292
-0.316
-0.296
-0.249
-0.194
-0.159
-0.139
-0.120
-0.110
-0.097
-0.079
-0.062
-0.053
-0.047
-0.042
-0.040
-0.038
-0.038
-0.038
-0.035
-0.037
1.151
0.054
0.397
0.188
-0.101
-0.175
-0.176
-0.198
-0.191
-0.179
-0.158
-0.134
-0.119
-0.113
-0.108
-0.107
-0.106
-0.112
-0.126
-0.149
-0.171
-0.183
-0.176
-0.158
-0.138
-0.111
-0.106
-0.100
-0.094
-0.080
-0.066
-0.051
-0.045
-0.040
-0.036
-0.033
-0.033
-0.033
-0.034
-0.033
-0.033
5.267
-0.269
-0.252
-0.254
-0.215
0.056
0.251
-0.063
-0.173
-0.162
-0.147
-0.124
-0.111
-0.103
-0.097
-0.094
-0.092
-0.093
-0.097
-0.103
-0.112
-0.121
-0.122
-0.117
-0.101
-0.097
-0.092
-0.088
-0.077
-0.065
-0.054
-0.045
-0.040
-0.034
-0.033
-0.032
-0.031
-0.029
-0.028
-0.029
-0.030
4.189
-0.251
-0.261
-0.281
-0.244
0.331
0.747
0.101
-0.153
-0.147
-0.136
-0.115
-0.100
-0.092
-0.088
-0.083
-0.079
-0.080
-0.079
-0.081
-0.084
-0.089
-0.085
-0.087
-0.086
-0.081
-0.077
-0.068
-0.063
-0.053
-0.045
-0.039
-0.036
-0.031
-0.028
-0.027
-0.026
-0.026
-0.027
-0.025
-0.025
2.306
-0.072
-0.256
-0.305
-0.320
-0.079
0.149
-0.058
-0.147
-0.135
-0.125
-0.103
-0.089
-0.082
-0.078
-0.074
-0.070
-0.068
-0.068
-0.068
-0.069
-0.070
-0.072
-0.070
-0.069
-0.066
-0.062
-0.055
-0.050
-0.045
-0.040
-0.034
-0.030
-0.027
-0.025
-0.023
-0.022
-0.021
-0.019
-0.020
-0.022
41.806
2.943
-0.116
-0.325
-0.358
-0.317
-0.193
-0.155
-0.133
-0.123
-0.110
-0.091
-0.079
-0.072
-0.070
-0.065
-0.062
-0.061
-0.061
-0.060
-0.061
-0.062
-0.061
-0.058
-0.057
-0.054
-0.049
-0.046
-0.042
-0.037
-0.033
-0.028
-0.024
-0.022
-0.021
-0.019
-0.019
-0.017
-0.016
-0.019
-0.022
65.476
4.171
-0.016
-0.334
-0.369
-0.336
-0.207
-0.148
-0.125
-0.112
-0.094
-0.078
-0.071
-0.067
-0.063
-0.059
-0.057
-0.055
-0.055
-0.055
-0.056
-0.056
-0.054
-0.053
-0.051
-0.047
-0.045
-0.042
-0.038
-0.035
-0.030
-0.025
-0.022
-0.020
-0.020
-0.019
-0.017
-0.016
-0.016
-0.015
-0.018
4.239
0.563
-0.191
-0.323
-0.368
-0.302
-0.189
-0.138
-0.113
-0.094
-0.077
-0.069
-0.064
-0.061
-0.055
-0.054
-0.051
-0.051
-0.051
-0.050
-0.049
-0.049
-0.048
-0.047
-0.045
-0.044
-0.042
-0.037
-0.035
-0.031
-0.026
-0.023
-0.020
-0.018
-0.016
-0.015
-0.015
-0.015
-0.014
-0.014
-0.018
-0.160
-0.182
-0.259
-0.303
-0.341
-0.233
-0.151
-0.114
-0.092
-0.079
-0.071
-0.061
-0.059
-0.054
-0.051
-0.049
-0.046
-0.047
-0.045
-0.047
-0.046
-0.046
-0.045
-0.044
-0.043
-0.042
-0.037
-0.035
-0.032
-0.029
-0.025
-0.023
-0.022
-0.019
-0.017
-0.017
-0.016
-0.015
-0.013
-0.013
-0.015
-0.192
-0.214
-0.246
-0.285
-0.255
-0.168
-0.117
-0.092
-0.079
-0.070
-0.064
-0.057
-0.052
-0.050
-0.049
-0.047
-0.045
-0.046
-0.044
-0.045
-0.045
-0.044
-0.043
-0.043
-0.041
-0.039
-0.036
-0.034
-0.031
-0.028
-0.026
-0.024
-0.022
-0.021
-0.019
-0.018
-0.014
-0.014
-0.012
-0.012
-0.013
-0.209
-0.209
-0.232
-0.218
-0.170
-0.125
-0.097
-0.080
-0.070
-0.067
-0.060
-0.053
-0.048
-0.047
-0.047
-0.047
-0.046
-0.045
-0.043
-0.043
-0.043
-0.043
-0.043
-0.040
-0.038
-0.037
-0.035
-0.033
-0.031
-0.027
-0.027
-0.025
-0.023
-0.022
-0.020
-0.020
-0.014
-0.012
-0.011
-0.012
-0.012
-0.240
-0.198
-0.182
-0.160
-0.131
-0.106
-0.086
-0.074
-0.066
-0.061
-0.056
-0.051
-0.049
-0.047
-0.044
-0.044
-0.043
-0.044
-0.043
-0.043
-0.043
-0.040
-0.039
-0.037
-0.037
-0.035
-0.034
-0.032
-0.029
-0.028
-0.026
-0.024
-0.023
-0.024
-0.021
-0.018
-0.016
-0.012
-0.012
-0.013
-0.012
-0.224
-0.202
-0.200
-0.173
-0.138
-0.106
-0.085
-0.073
-0.064
-0.057
-0.054
-0.049
-0.049
-0.043
-0.044
-0.043
-0.042
-0.042
-0.042
-0.043
-0.041
-0.040
-0.040
-0.039
-0.038
-0.036
-0.035
-0.033
-0.032
-0.029
-0.028
-0.025
-0.023
-0.024
-0.023
-0.018
-0.017
-0.013
-0.013
-0.014
-0.013
-0.201
-0.185
-0.195
-0.196
-0.142
-0.112
-0.089
-0.075
-0.067
-0.060
-0.055
-0.055
-0.050
-0.047
-0.046
-0.046
-0.047
-0.045
-0.044
-0.044
-0.042
-0.041
-0.040
-0.040
-0.041
-0.039
-0.038
-0.035
-0.034
-0.031
-0.028
-0.027
-0.026
-0.023
-0.024
-0.021
-0.019
-0.019
-0.017
-0.017
-0.017
-0.201
-0.181
-0.181
-0.197
-0.152
-0.119
-0.094
-0.078
-0.067
-0.062
-0.059
-0.055
-0.052
-0.052
-0.049
-0.051
-0.049
-0.046
-0.045
-0.048
-0.047
-0.046
-0.045
-0.044
-0.041
-0.040
-0.038
-0.039
-0.037
-0.035
-0.032
-0.030
-0.030
-0.028
-0.026
-0.023
-0.023
-0.021
-0.020
-0.019
-0.017
-0.209
-0.189
-0.174
-0.167
-0.155
-0.122
-0.101
-0.086
-0.071
-0.065
-0.062
-0.058
-0.055
-0.054
-0.054
-0.053
-0.050
-0.052
-0.052
-0.052
-0.052
-0.052
-0.050
-0.048
-0.047
-0.045
-0.043
-0.043
-0.042
-0.039
-0.038
-0.037
-0.037
-0.036
-0.032
-0.027
-0.027
-0.024
-0.022
-0.021
-0.018
-0.227
-0.204
-0.178
-0.162
-0.151
-0.126
-0.111
-0.100
-0.088
-0.075
-0.066
-0.064
-0.061
-0.059
-0.057
-0.057
-0.056
-0.058
-0.060
-0.062
-0.064
-0.065
-0.063
-0.060
-0.054
-0.052
-0.050
-0.050
-0.048
-0.049
-0.049
-0.047
-0.047
-0.043
-0.040
-0.034
-0.032
-0.028
-0.027
-0.024
-0.022
-0.249
-0.221
-0.192
-0.168
-0.162
-0.156
-0.145
-0.136
-0.122
-0.093
-0.074
-0.069
-0.064
-0.063
-0.063
-0.060
-0.062
-0.065
-0.072
-0.080
-0.090
-0.094
-0.093
-0.083
-0.071
-0.062
-0.058
-0.059
-0.061
-0.062
-0.063
-0.063
-0.059
-0.054
-0.049
-0.043
-0.038
-0.035
-0.031
-0.029
-0.028
-0.264
-0.242
-0.218
-0.206
-0.197
-0.225
-0.232
-0.211
-0.181
-0.123
-0.085
-0.073
-0.070
-0.068
-0.067
-0.065
-0.068
-0.078
-0.093
-0.117
-0.148
-0.165
-0.157
-0.129
-0.097
-0.078
-0.068
-0.070
-0.075
-0.078
-0.076
-0.075
-0.076
-0.069
-0.061
-0.052
-0.046
-0.040
-0.037
-0.034
-0.032
-0.276
-0.267
-0.263
-0.288
-0.310
-0.364
-0.360
-0.316
-0.268
-0.160
-0.099
-0.082
-0.076
-0.072
-0.072
-0.072
-0.081
-0.095
-0.127
-0.177
-0.199
-0.190
-0.167
-0.137
-0.108
-0.090
-0.083
-0.086
-0.088
-0.086
-0.085
-0.083
-0.082
-0.080
-0.076
-0.066
-0.056
-0.049
-0.043
-0.038
-0.037
-0.289
-0.293
-0.316
-0.376
-0.453
-0.498
-0.485
-0.428
-0.332
-0.180
-0.112
-0.090
-0.081
-0.080
-0.084
-0.085
-0.093
-0.115
-0.159
-0.176
-0.184
-0.179
-0.151
-0.131
-0.108
-0.097
-0.097
-0.101
-0.097
-0.095
-0.094
-0.093
-0.090
-0.089
-0.087
-0.081
-0.069
-0.059
-0.054
-0.047
-0.047
-0.285
-0.315
-0.363
-0.439
-0.526
-0.577
-0.568
-0.508
-0.312
-0.171
-0.116
-0.096
-0.091
-0.091
-0.103
-0.123
-0.112
-0.137
-0.155
-0.164
-0.115
0.607
1.998
0.611
-0.108
-0.118
-0.119
-0.117
-0.112
-0.109
-0.105
-0.101
-0.103
-0.104
-0.105
-0.102
-0.089
-0.075
-0.064
-0.058
-0.053
-0.267
-0.289
-0.372
-0.472
-0.553
-0.605
-0.560
-0.393
-0.239
-0.151
-0.113
-0.098
-0.100
-0.112
-0.141
-0.188
-0.142
-0.166
-0.175
-0.167
2.016
126.730
397.097
223.278
8.624
-0.132
-0.148
-0.136
-0.128
-0.124
-0.114
-0.111
-0.121
-0.133
-0.145
-0.150
-0.132
-0.104
-0.082
-0.069
-0.064
-0.249
-0.252
-0.284
-0.350
-0.408
-0.408
-0.347
-0.257
-0.178
-0.132
-0.109
-0.104
-0.115
-0.143
-0.210
-0.314
-0.423
-0.227
-0.241
-0.185
81.956
1677.826
7997.945
3597.809
250.306
0.700
-0.168
-0.166
-0.150
-0.145
-0.137
-0.134
-0.144
-0.161
-0.186
-0.217
-0.229
-0.174
-0.119
-0.091
-0.079
-0.237
-0.225
-0.228
-0.245
-0.262
-0.257
-0.228
-0.184
-0.146
-0.122
-0.109
-0.116
-0.132
-0.186
-0.306
-0.475
-0.548
-0.263
-0.282
-0.094
177.731
4675.368
33430.180
10539.399
503.181
2.119
-0.188
-0.190
-0.182
-0.173
-0.173
-0.170
-0.172
-0.170
-0.223
-0.276
-0.292
-0.291
-0.194
-0.122
-0.098
-0.226
-0.214
-0.211
-0.214
-0.213
-0.204
-0.187
-0.164
-0.140
-0.122
-0.115
-0.124
-0.150
-0.232
-0.405
-0.537
-0.591
-0.629
-0.316
-0.273
52.290
1162.769
5506.416
3508.466
267.377
1.687
-0.211
-0.222
-0.223
-0.215
-0.209
-0.137
2.945
9.391
4.550
0.242
-0.365
-0.346
-0.299
-0.169
-0.119
-0.228
-0.220
-0.216
-0.210
-0.196
-0.188
-0.179
-0.166
-0.144
-0.127
-0.123
-0.131
-0.167
-0.261
-0.451
-0.546
-0.608
-0.652
-0.656
-0.324
0.495
78.441
4235.189
100126.664
747.652
3.880
-0.227
-0.268
-0.281
-0.272
-0.199
33.378
501.596
1026.333
314.936
20.126
0.095
-0.387
-0.348
-0.221
-0.142
-0.244
-0.245
-0.240
-0.227
-0.210
-0.192
-0.181
-0.169
-0.149
-0.136
-0.131
-0.136
-0.150
-0.263
-0.438
-0.536
-0.594
-0.636
-0.642
-0.341
-0.198
4.819
272.079
2229.994
106.160
1.227
-0.306
-0.323
-0.312
-0.302
1.911
446.044
9173.145
28789.246
4099.126
177.823
2.779
-0.393
-0.346
-0.250
-0.164
-0.266
-0.271
-0.269
-0.257
-0.231
-0.206
-0.190
-0.175
-0.156
-0.147
-0.147
-0.167
-0.208
-0.252
-0.258
-0.253
-0.255
-0.594
-0.608
-0.554
0.068
2.166
6.974
10.291
2.160
-0.259
-0.381
-0.364
-0.338
-0.313
4.120
806.202
21450.521
84777.156
9173.200
280.685
3.294
-0.350
-0.320
-0.254
-0.183
-0.300
-0.300
-0.295
-0.285
-0.256
-0.224
-0.199
-0.179
-0.161
-0.162
-0.177
-0.234
-0.316
-0.308
-0.295
-0.277
-0.263
-0.281
-0.303
-0.265
0.384
3.328
6.456
2.782
0.156
-0.400
-0.404
0.549
3.263
1.730
0.573
223.101
3160.702
7997.789
1677.781
84.163
0.541
-0.289
-0.282
-0.240
-0.202
-0.242
-0.286
-0.293
-0.280
-0.263
-0.233
-0.203
-0.180
-0.169
-0.181
-0.228
-0.343
-0.377
-0.372
0.085
3.472
12.715
5.444
-0.149
-0.278
0.088
1.975
4.534
4.122
1.338
-0.151
13.348
396.895
1026.209
396.949
21.061
3.465
126.558
223.111
65.811
1.251
-0.219
-0.243
-0.257
-0.234
-0.228
-0.052
-0.242
-0.285
-0.279
-0.271
-0.239
-0.210
-0.190
-0.182
-0.211
-0.298
-0.430
-0.442
-0.008
21.646
446.127
1900.956
1026.269
113.138
0.009
0.350
5.339
47.762
107.355
33.003
4.190
447.311
13945.888
84777.633
13944.129
446.070
2.626
-0.234
-0.058
-0.244
-0.234
-0.221
-0.227
-0.239
-0.243
-0.257
0.017
0.304
0.244
-0.258
-0.273
-0.260
-0.232
-0.210
-0.201
-0.242
-0.361
-0.469
-0.491
3.475
280.641
10534.036
99999.758
45280.242
1482.166
10.966
2.173
31.352
672.317
3475.380
441.037
22.375
1356.645
100089.680
100012.820
100000.305
1481.979
7.956
-0.297
-0.294
-0.273
-0.233
-0.225
-0.232
-0.245
-0.258
-0.267
2.908
42.227
42.054
2.001
-0.283
-0.276
-0.261
-0.238
-0.218
-0.260
-0.387
-0.480
-0.502
7.152
564.250
45280.172
99999.766
99999.930
3598.011
42.213
3.491
43.195
1033.681
5679.459
580.912
38.075
1479.773
27627.939
100103.023
24834.404
635.133
2.077
-0.271
-0.268
-0.255
-0.231
-0.231
-0.248
-0.257
-0.272
-0.271
16.868
168.588
153.045
12.864
-0.116
-0.293
-0.287
-0.263
-0.236
-0.266
-0.371
-0.472
-0.490
2.832
223.178
7997.841
84777.164
28789.303
1026.448
8.726
1.491
11.636
99.150
259.980
66.514
17.810
488.802
1980.992
2224.372
808.198
41.812
-0.124
-0.031
-0.068
-0.198
-0.233
-0.241
-0.259
-0.267
-0.272
0.031
26.307
521.339
912.185
50.514
0.904
-0.286
-0.301
-0.285
-0.254
-0.264
-0.310
-0.422
-0.439
-0.163
12.963
280.623
1026.281
635.127
65.441
-0.118
0.038
1.103
4.441
7.353
3.085
1.855
14.619
30.932
18.976
3.894
-0.048
0.251
0.979
0.773
0.009
-0.222
-0.252
-0.265
-0.275
-0.145
3.382
51.837
4860.412
15847.433
182.086
2.322
-0.262
-0.305
-0.289
-0.265
-0.248
-0.216
-0.291
-0.365
-0.387
-0.166
1.418
4.168
1.525
-0.220
-0.266
-0.257
-0.212
-0.105
-0.072
-0.194
-0.238
0.081
0.392
0.307
0.062
-0.041
0.650
2.193
1.572
0.207
-0.212
-0.264
-0.271
-0.272
0.188
18.923
15.835
384.456
718.634
41.235
1.513
-0.147
-0.296
-0.286
-0.266
-0.242
-0.192
-0.207
-0.318
-0.339
-0.315
-0.287
-0.262
-0.258
-0.271
-0.281
-0.285
-0.291
-0.302
-0.323
-0.332
-0.334
-0.329
-0.275
-0.168
-0.189
-0.195
0.267
1.081
0.841
0.007
-0.247
-0.280
-0.277
-0.273
0.241
21.132
0.778
7.039
13.861
13.027
5.879
0.726
-0.225
-0.282
-0.264
-0.256
-0.228
-0.223
-0.263
-0.300
-0.288
-0.240
-0.247
-0.253
-0.269
-0.284
-0.293
-0.298
-0.308
-0.331
-0.355
-0.354
-0.346
-0.338
-0.321
-0.324
-0.321
-0.205
-0.037
-0.081
-0.237
-0.290
-0.293
-0.288
-0.279
-0.063
5.204
-0.218
1.639
17.088
46.585
21.107
2.429
-0.113
-0.270
-0.261
-0.256
-0.242
-0.232
-0.236
-0.236
-0.243
-0.242
-0.241
-0.245
-0.250
-0.262
-0.281
-0.296
-0.308
-0.318
-0.334
-0.346
-0.354
-0.353
-0.368
-0.397
-0.400
-0.376
-0.334
-0.324
-0.318
-0.308
-0.306
-0.299
-0.281
-0.250
0.299
0.166
4.075
9.820
5.217
0.692
-0.168
-0.225
-0.217
-0.196
-0.169
-0.152
-0.145
-0.143
-0.140
-0.141
-0.144
-0.162
-0.216
-0.271
-0.335
-0.401
-0.456
-0.483
-0.484
-0.397
-0.258
-0.179
-0.144
-0.122
-0.101
-0.082
-0.067
-0.058
-0.052
-0.047
-0.044
-0.042
-0.042
-0.041
-0.041
-0.038
-0.159
0.354
1.068
0.583
-0.065
-0.215
-0.218
-0.211
-0.196
-0.165
-0.143
-0.130
-0.124
-0.121
-0.119
-0.120
-0.129
-0.159
-0.228
-0.318
-0.399
-0.442
-0.418
-0.331
-0.235
-0.172
-0.136
-0.115
-0.100
-0.079
-0.067
-0.057
-0.050
-0.043
-0.040
-0.038
-0.037
-0.036
-0.035
-0.034
-0.032
0.889
-0.236
-0.179
-0.212
-0.239
-0.225
-0.210
-0.198
-0.180
-0.160
-0.135
-0.119
-0.110
-0.105
-0.103
-0.102
-0.104
-0.116
-0.141
-0.176
-0.210
-0.227
-0.215
-0.181
-0.148
-0.122
-0.107
-0.095
-0.078
-0.065
-0.054
-0.047
-0.042
-0.035
-0.032
-0.031
-0.031
-0.031
-0.030
-0.029
-0.029
6.960
-0.248
-0.261
-0.281
-0.298
-0.252
-0.215
-0.187
-0.165
-0.147
-0.126
-0.110
-0.100
-0.094
-0.090
-0.088
-0.088
-0.090
-0.097
-0.108
-0.117
-0.124
-0.122
-0.115
-0.106
-0.095
-0.085
-0.075
-0.064
-0.054
-0.046
-0.041
-0.036
-0.030
-0.030
-0.029
-0.029
-0.027
-0.025
-0.024
-0.026
11.194
0.049
-0.252
-0.316
-0.351
-0.312
-0.222
-0.178
-0.152
-0.135
-0.119
-0.100
-0.091
-0.086
-0.081
-0.078
-0.076
-0.074
-0.075
-0.077
-0.082
-0.084
-0.085
-0.083
-0.080
-0.070
-0.065
-0.059
-0.054
-0.047
-0.040
-0.036
-0.031
-0.027
-0.024
-0.024
-0.024
-0.024
-0.022
-0.024
-0.023
446.717
82.258
1.068
-0.346
-0.391
-0.389
-0.242
-0.171
-0.139
-0.127
-0.108
-0.092
-0.083
-0.077
-0.072
-0.069
-0.066
-0.063
-0.064
-0.063
-0.065
-0.067
-0.067
-0.066
-0.061
-0.057
-0.053
-0.050
-0.044
-0.039
-0.035
-0.031
-0.026
-0.025
-0.023
-0.019
-0.018
-0.017
-0.020
-0.020
-0.020
4675.292
501.626
10.756
-0.198
-0.418
-0.435
-0.261
-0.166
-0.131
-0.114
-0.094
-0.081
-0.074
-0.068
-0.065
-0.063
-0.059
-0.055
-0.055
-0.057
-0.057
-0.059
-0.056
-0.054
-0.052
-0.048
-0.045
-0.042
-0.037
-0.033
-0.031
-0.025
-0.022
-0.020
-0.018
-0.016
-0.015
-0.014
-0.015
-0.015
-0.015
6101.236
635.207
14.455
-0.176
-0.441
-0.453
-0.258
-0.160
-0.123
-0.099
-0.083
-0.072
-0.066
-0.062
-0.059
-0.055
-0.053
-0.051
-0.053
-0.052
-0.052
-0.051
-0.049
-0.048
-0.045
-0.044
-0.042
-0.039
-0.035
-0.031
-0.028
-0.021
-0.019
-0.017
-0.018
-0.015
-0.014
-0.013
-0.013
-0.013
-0.013
806.336
126.720
3.661
-0.357
-0.432
-0.421
-0.229
-0.140
-0.104
-0.085
-0.072
-0.066
-0.061
-0.058
-0.052
-0.050
-0.048
-0.048
-0.047
-0.047
-0.047
-0.047
-0.045
-0.044
-0.042
-0.041
-0.040
-0.037
-0.032
-0.029
-0.023
-0.022
-0.019
-0.015
-0.014
-0.013
-0.012
-0.011
-0.011
-0.011
-0.011
14.363
2.369
-0.081
-0.371
-0.408
-0.332
-0.177
-0.114
-0.088
-0.075
-0.066
-0.059
-0.058
-0.053
-0.048
-0.048
-0.047
-0.043
-0.043
-0.043
-0.044
-0.041
-0.042
-0.041
-0.039
-0.037
-0.035
-0.032
-0.029
-0.026
-0.024
-0.021
-0.019
-0.017
-0.014
-0.012
-0.010
-0.011
-0.009
-0.009
-0.007
-0.158
-0.211
-0.287
-0.339
-0.361
-0.222
-0.133
-0.096
-0.076
-0.068
-0.060
-0.055
-0.050
-0.048
-0.047
-0.046
-0.045
-0.041
-0.042
-0.041
-0.042
-0.042
-0.042
-0.039
-0.038
-0.036
-0.036
-0.033
-0.029
-0.025
-0.022
-0.021
-0.019
-0.017
-0.017
-0.014
-0.012
-0.010
-0.010
-0.007
-0.007
-0.190
-0.214
-0.260
-0.295
-0.224
-0.150
-0.106
-0.083
-0.069
-0.063
-0.056
-0.054
-0.047
-0.044
-0.045
-0.042
-0.045
-0.043
-0.041
-0.044
-0.040
-0.042
-0.041
-0.038
-0.037
-0.036
-0.034
-0.031
-0.029
-0.026
-0.024
-0.022
-0.019
-0.018
-0.018
-0.017
-0.015
-0.011
-0.009
-0.008
-0.009
-0.197
-0.205
-0.212
-0.187
-0.145
-0.104
-0.087
-0.074
-0.064
-0.057
-0.055
-0.051
-0.048
-0.046
-0.042
-0.042
-0.041
-0.041
-0.042
-0.040
-0.039
-0.038
-0.038
-0.037
-0.036
-0.034
-0.033
-0.031
-0.029
-0.027
-0.025
-0.023
-0.022
-0.019
-0.019
-0.015
-0.013
-0.012
-0.010
-0.010
-0.009
-0.186
-0.165
-0.153
-0.137
-0.118
-0.098
-0.085
-0.072
-0.066
-0.058
-0.055
-0.052
-0.047
-0.046
-0.044
-0.044
-0.043
-0.043
-0.043
-0.042
-0.042
-0.041
-0.039
-0.039
-0.038
-0.037
-0.033
-0.033
-0.031
-0.028
-0.026
-0.025
-0.023
-0.021
-0.019
-0.015
-0.014
-0.014
-0.013
-0.012
-0.012
-0.187
-0.169
-0.157
-0.143
-0.124
-0.105
-0.089
-0.076
-0.069
-0.062
-0.056
-0.053
-0.051
-0.048
-0.046
-0.047
-0.049
-0.045
-0.044
-0.044
-0.044
-0.042
-0.040
-0.041
-0.040
-0.039
-0.037
-0.036
-0.034
-0.031
-0.030
-0.027
-0.024
-0.023
-0.023
-0.021
-0.018
-0.016
-0.014
-0.014
-0.014
-0.204
-0.182
-0.168
-0.159
-0.137
-0.115
-0.097
-0.082
-0.072
-0.065
-0.061
-0.056
-0.056
-0.053
-0.050
-0.053
-0.050
-0.049
-0.048
-0.050
-0.047
-0.047
-0.046
-0.045
-0.042
-0.042
-0.040
-0.039
-0.037
-0.035
-0.034
-0.032
-0.031
-0.030
-0.026
-0.024
-0.023
-0.020
-0.017
-0.018
-0.017
-0.231
-0.202
-0.182
-0.168
-0.150
-0.127
-0.107
-0.089
-0.075
-0.068
-0.063
-0.061
-0.058
-0.056
-0.055
-0.055
-0.053
-0.055
-0.055
-0.053
-0.054
-0.053
-0.051
-0.049
-0.048
-0.048
-0.046
-0.044
-0.043
-0.043
-0.042
-0.041
-0.040
-0.036
-0.033
-0.030
-0.027
-0.024
-0.021
-0.020
-0.019
-0.253
-0.227
-0.198
-0.171
-0.142
-0.129
-0.114
-0.100
-0.087
-0.077
-0.069
-0.065
-0.064
-0.061
-0.060
-0.059
-0.061
-0.064
-0.063
-0.065
-0.063
-0.064
-0.062
-0.060
-0.055
-0.053
-0.052
-0.053
-0.054
-0.056
-0.056
-0.054
-0.052
-0.049
-0.043
-0.038
-0.034
-0.031
-0.027
-0.023
-0.021
-0.272
-0.246
-0.210
0.189
1.927
0.731
-0.072
-0.126
-0.111
-0.097
-0.078
-0.073
-0.067
-0.066
-0.068
-0.064
-0.067
-0.072
-0.075
-0.079
-0.081
-0.082
-0.079
-0.074
-0.068
-0.062
-0.062
-0.065
-0.070
-0.073
-0.072
-0.071
-0.068
-0.062
-0.056
-0.049
-0.041
-0.037
-0.032
-0.029
-0.027
-0.280
-0.252
-0.159
2.501
12.356
5.289
0.433
-0.195
-0.165
-0.136
-0.095
-0.077
-0.072
-0.072
-0.070
-0.074
-0.076
-0.084
-0.092
-0.101
-0.110
-0.113
-0.108
-0.095
-0.082
-0.074
-0.076
-0.081
-0.084
-0.083
-0.081
-0.078
-0.078
-0.076
-0.072
-0.062
-0.052
-0.045
-0.039
-0.035
-0.032
-0.286
-0.263
-0.150
2.443
9.457
5.895
0.462
-0.314
-0.247
-0.194
-0.117
-0.089
-0.079
-0.075
-0.080
-0.085
-0.090
-0.100
-0.113
-0.132
-0.146
-0.140
-0.125
-0.108
-0.097
-0.088
-0.092
-0.094
-0.091
-0.090
-0.089
-0.088
-0.085
-0.085
-0.081
-0.076
-0.064
-0.054
-0.046
-0.042
-0.039
-0.285
-0.279
-0.292
0.198
1.694
0.995
-0.391
-0.431
-0.340
-0.235
-0.133
-0.100
-0.088
-0.089
-0.095
-0.109
-0.124
-0.119
-0.134
-0.147
-0.145
-0.137
-0.125
-0.113
-0.106
-0.103
-0.110
-0.106
-0.104
-0.094
-0.056
-0.042
-0.074
-0.093
-0.090
-0.088
-0.079
-0.066
-0.057
-0.051
-0.046
-0.289
-0.301
-0.352
-0.448
-0.532
-0.618
-0.592
-0.509
-0.415
-0.227
-0.135
-0.103
-0.100
-0.106
-0.126
-0.159
-0.198
-0.149
-0.160
-0.160
-0.153
-0.143
-0.133
-0.132
-0.132
-0.132
-0.128
-0.122
-0.115
-0.036
0.172
0.236
0.041
-0.089
-0.109
-0.106
-0.096
-0.081
-0.070
-0.060
-0.059
-0.279
-0.319
-0.378
-0.466
-0.562
-0.617
-0.606
-0.543
-0.340
-0.190
-0.128
-0.108
-0.113
-0.136
-0.188
-0.275
-0.358
-0.403
-0.212
-0.208
-0.190
0.364
3.375
1.239
-0.127
-0.157
-0.156
-0.144
-0.125
0.036
0.497
0.712
0.217
-0.085
-0.141
-0.141
-0.134
-0.106
-0.084
-0.072
-0.068
-0.266
-0.286
-0.357
-0.463
-0.545
-0.582
-0.515
-0.370
-0.237
-0.154
-0.122
-0.117
-0.136
-0.190
-0.307
-0.425
-0.459
-0.478
-0.245
-0.253
0.004
26.668
126.696
65.523
1.592
-0.173
-0.178
-0.175
-0.157
-0.037
0.311
0.477
0.133
-0.117
-0.166
-0.178
-0.189
-0.156
-0.115
-0.091
-0.082
-0.256
-0.257
-0.279
-0.319
-0.348
-0.343
-0.300
-0.239
-0.182
-0.144
-0.123
-0.130
-0.160
-0.263
-0.419
-0.473
-0.524
-0.559
-0.560
-0.284
0.592
81.934
250.685
142.748
4.555
-0.181
-0.204
-0.206
-0.202
-0.166
-0.067
-0.016
-0.109
-0.151
-0.167
-0.217
-0.227
-0.220
-0.169
-0.118
-0.098
-0.250
-0.249
-0.251
-0.250
-0.248
-0.239
-0.216
-0.192
-0.170
-0.145
-0.132
-0.143
-0.193
-0.333
-0.443
-0.510
-0.579
-0.432
-0.405
-0.309
-0.100
17.571
112.533
75.248
6.876
0.033
-0.246
-0.250
-0.255
-0.242
-0.220
0.658
33.436
101.178
16.158
0.852
-0.254
-0.253
-0.237
-0.154
-0.119
-0.258
-0.258
-0.254
-0.239
-0.228
-0.213
-0.200
-0.182
-0.169
-0.150
-0.141
-0.152
-0.211
-0.366
-0.450
-0.527
-0.457
0.320
0.408
-0.406
-0.302
1.900
60.045
231.291
25.096
0.428
-0.320
-0.333
-0.338
-0.324
0.371
250.184
3597.687
7997.876
1677.810
101.181
0.642
-0.278
-0.256
-0.193
-0.141
-0.267
-0.273
-0.268
-0.251
-0.235
-0.216
-0.198
-0.184
-0.171
-0.158
-0.147
-0.161
-0.217
-0.361
-0.439
-0.512
-0.481
0.118
0.188
-0.422
-0.520
0.471
14.450
43.887
7.335
-0.054
-0.429
-0.429
-0.385
-0.380
21.176
2779.735
99999.852
99999.766
72283.398
806.318
6.006
-0.265
-0.256
-0.219
-0.162
-0.284
-0.292
-0.283
-0.270
-0.250
-0.227
-0.208
-0.193
-0.182
-0.170
-0.163
-0.176
-0.205
-0.238
-0.237
-0.478
-0.541
-0.475
-0.493
-0.565
-0.502
-0.301
0.359
0.905
-0.049
-0.501
-0.512
-0.490
-0.407
-0.378
52.484
6102.531
100000.555
99999.797
99999.758
1482.052
7.861
-0.241
-0.246
-0.225
-0.185
-0.167
-0.286
-0.306
-0.288
-0.270
-0.242
-0.221
-0.204
-0.191
-0.183
-0.191
-0.232
-0.280
-0.275
-0.272
-0.258
-0.268
-0.298
-0.317
-0.509
-0.455
-0.351
-0.330
-0.476
-0.616
-0.604
-0.493
3.000
13.324
7.713
7.761
1160.337
45280.969
99999.727
16074.747
397.020
1.212
-0.233
-0.236
-0.223
-0.200
1.201
-0.027
-0.296
-0.306
-0.285
-0.258
-0.232
-0.216
-0.197
-0.206
-0.242
-0.318
-0.328
-0.321
0.052
5.181
33.393
16.894
0.232
-0.295
-0.134
0.293
0.288
-0.018
-0.418
-0.564
51.969
806.033
2446.612
806.208
61.868
42.822
564.251
1159.012
353.407
8.755
-0.193
-0.219
-0.227
-0.221
-0.218
7.117
0.811
-0.243
-0.309
-0.296
-0.275
-0.242
-0.220
-0.210
-0.234
-0.293
-0.372
-0.375
0.140
38.764
1026.272
4675.170
2447.082
223.805
1.149
2.765
11.517
14.242
7.403
2.139
3.404
1026.178
61741.520
99999.688
61741.473
1026.248
10.760
0.739
2.433
0.194
-0.256
-0.225
-0.220
-0.226
-0.233
-0.245
9.945
1.334
-0.153
-0.296
-0.294
-0.282
-0.255
-0.234
-0.224
-0.249
-0.336
-0.394
-0.403
4.158
564.232
45280.160
100000.156
100003.781
3605.852
46.293
26.771
202.049
191.380
54.301
13.314
22.901
3599.645
100002.508
100000.500
99999.742
4099.018
27.731
-0.281
-0.348
-0.331
-0.261
-0.234
-0.231
-0.239
-0.246
-0.259
6.639
3.994
1.006
-0.144
-0.291
-0.285
-0.276
-0.249
-0.232
-0.261
-0.350
-0.402
-0.394
8.967
1310.143
99999.750
100000.672
100010.055
12136.308
123.374
66.781
771.083
686.538
93.989
17.379
9.409
1491.161
100014.469
100002.906
99999.898
1481.963
8.946
-0.320
-0.331
-0.296
-0.252
-0.245
-0.247
-0.250
-0.259
-0.267
59.257
75.374
16.254
1.128
-0.238
-0.301
-0.289
-0.264
-0.243
-0.246
-0.253
-0.283
-0.351
2.897
446.090
28789.205
100000.156
100003.797
2787.805
31.013
23.907
176.856
160.011
28.010
4.975
1.316
133.021
1911.202
6103.646
1901.073
126.588
-0.038
-0.299
-0.291
-0.272
-0.247
-0.250
-0.262
-0.261
-0.261
-0.062
506.670
677.637
80.914
5.898
-0.017
-0.310
-0.303
-0.283
-0.240
-0.056
0.529
0.646
0.092
-0.022
21.283
564.215
2446.753
1482.373
142.407
0.694
2.217
8.962
9.351
2.748
0.365
-0.103
0.801
11.960
52.646
10.700
-0.105
-0.276
-0.248
-0.247
-0.254
-0.246
-0.256
-0.269
-0.271
-0.184
1.753
298.191
472.078
98.326
9.655
0.138
-0.315
-0.308
-0.299
-0.212
0.364
2.439
3.324
1.021
-0.134
-0.166
1.901
10.689
5.298
-0.079
-0.262
-0.131
0.131
0.090
-0.161
-0.313
-0.338
-0.298
-0.276
-0.308
-0.309
-0.301
-0.274
-0.218
-0.220
-0.245
-0.253
-0.263
-0.270
-0.273
0.010
8.866
24.853
39.797
20.280
3.327
-0.086
-0.317
-0.312
-0.302
-0.220
0.368
2.463
3.382
1.189
-0.102
-0.293
-0.286
-0.283
-0.286
-0.286
-0.295
-0.299
-0.302
-0.311
-0.337
-0.347
-0.349
-0.348
-0.341
-0.332
-0.323
-0.317
-0.291
-0.257
-0.249
-0.261
-0.261
-0.268
-0.272
-0.268
0.076
10.992
1.020
1.837
1.377
0.449
-0.050
-0.264
-0.314
-0.296
-0.264
-0.026
0.595
0.878
0.201
-0.213
-0.279
-0.279
-0.282
-0.283
-0.293
-0.300
-0.307
-0.312
-0.318
-0.332
-0.355
-0.369
-0.354
-0.342
-0.340
-0.336
-0.328
-0.320
-0.306
-0.290
-0.278
-0.273
-0.276
-0.272
-0.267
-0.143
3.051
-0.315
-0.176
0.228
0.701
0.304
-0.181
-0.305
-0.296
-0.284
-0.246
-0.151
-0.109
-0.193
-0.252
-0.264
-0.266
-0.267
-0.266
-0.268
-0.276
-0.293
-0.302
-0.322
-0.335
-0.349
-0.363
-0.362
-0.349
-0.359
-0.374
-0.371
-0.351
-0.333
-0.316
-0.298
-0.285
-0.282
-0.274
-0.266
-0.251
0.082
-0.378
-0.202
-0.005
-0.055
-0.183
-0.213
-0.204
-0.191
-0.169
-0.153
-0.143
-0.139
-0.138
-0.138
-0.141
-0.149
-0.180
-0.246
-0.305
-0.380
-0.457
-0.516
-0.542
-0.535
-0.486
-0.297
-0.183
-0.133
-0.105
-0.085
-0.070
-0.060
-0.053
-0.047
-0.045
-0.042
-0.041
-0.038
-0.039
-0.037
-0.034
-0.322
-0.265
-0.210
-0.207
-0.222
-0.214
-0.205
-0.187
-0.163
-0.143
-0.130
-0.124
-0.118
-0.117
-0.117
-0.122
-0.137
-0.187
-0.285
-0.387
-0.452
-0.502
-0.515
-0.421
-0.278
-0.183
-0.131
-0.103
-0.082
-0.067
-0.057
-0.052
-0.044
-0.040
-0.038
-0.036
-0.033
-0.033
-0.032
-0.032
-0.028
-0.133
-0.252
-0.246
-0.269
-0.259
-0.230
-0.208
-0.184
-0.157
-0.133
-0.119
-0.107
-0.106
-0.102
-0.100
-0.100
-0.102
-0.122
-0.158
-0.210
-0.256
-0.272
-0.246
-0.201
-0.152
-0.117
-0.096
-0.079
-0.064
-0.054
-0.046
-0.042
-0.038
-0.035
-0.031
-0.030
-0.030
-0.028
-0.027
-0.026
-0.024
0.640
-0.229
-0.260
-0.299
-0.336
-0.276
-0.212
-0.172
-0.148
-0.126
-0.107
-0.096
-0.091
-0.088
-0.085
-0.084
-0.084
-0.089
-0.099
-0.112
-0.125
-0.130
-0.124
-0.111
-0.096
-0.084
-0.074
-0.066
-0.054
-0.047
-0.040
-0.036
-0.033
-0.030
-0.027
-0.026
-0.026
-0.025
-0.022
-0.022
-0.021
127.525
9.294
0.116
-0.350
-0.388
-0.362
-0.233
-0.168
-0.140
-0.120
-0.100
-0.089
-0.082
-0.077
-0.076
-0.073
-0.071
-0.071
-0.073
-0.077
-0.078
-0.081
-0.080
-0.077
-0.071
-0.066
-0.059
-0.052
-0.047
-0.041
-0.037
-0.032
-0.028
-0.024
-0.022
-0.022
-0.022
-0.020
-0.021
-0.019
-0.018
7998.040
806.325
17.972
-0.116
-0.435
-0.450
-0.270
-0.173
-0.135
-0.107
-0.090
-0.082
-0.074
-0.071
-0.067
-0.065
-0.063
-0.060
-0.060
-0.060
-0.062
-0.063
-0.061
-0.059
-0.057
-0.053
-0.047
-0.045
-0.039
-0.036
-0.032
-0.027
-0.024
-0.021
-0.019
-0.015
-0.015
-0.017
-0.016
-0.016
-0.017
100000.008
9173.238
158.795
1.211
-0.481
-0.490
-0.307
-0.174
-0.122
-0.097
-0.084
-0.073
-0.068
-0.063
-0.061
-0.058
-0.055
-0.053
-0.053
-0.053
-0.055
-0.053
-0.053
-0.053
-0.049
-0.045
-0.042
-0.039
-0.034
-0.031
-0.027
-0.024
-0.024
-0.020
-0.017
-0.014
-0.013
-0.012
-0.012
-0.012
-0.011
99999.906
12112.028
177.850
1.747
-0.504
-0.508
-0.313
-0.161
-0.108
-0.085
-0.075
-0.069
-0.062
-0.058
-0.054
-0.052
-0.049
-0.048
-0.049
-0.048
-0.049
-0.048
-0.047
-0.046
-0.042
-0.041
-0.039
-0.035
-0.033
-0.028
-0.026
-0.020
-0.017
-0.018
-0.014
-0.014
-0.012
-0.012
-0.011
-0.010
-0.008
18556.264
1310.254
38.196
0.166
-0.499
-0.504
-0.267
-0.141
-0.097
-0.079
-0.069
-0.063
-0.059
-0.055
-0.052
-0.049
-0.047
-0.044
-0.045
-0.046
-0.046
-0.045
-0.042
-0.042
-0.040
-0.039
-0.037
-0.033
-0.030
-0.027
-0.023
-0.020
-0.017
-0.015
-0.013
-0.010
-0.010
-0.010
-0.009
-0.009
-0.007
250.290
35.671
1.801
-0.444
-0.472
-0.427
-0.207
-0.117
-0.085
-0.071
-0.063
-0.058
-0.056
-0.052
-0.048
-0.048
-0.044
-0.042
-0.042
-0.041
-0.040
-0.039
-0.041
-0.039
-0.037
-0.034
-0.033
-0.030
-0.029
-0.023
-0.022
-0.021
-0.018
-0.015
-0.013
-0.011
-0.009
-0.009
-0.008
-0.006
-0.006
0.412
0.046
-0.333
-0.396
-0.434
-0.281
-0.149
-0.097
-0.075
-0.064
-0.060
-0.055
-0.049
-0.045
-0.045
-0.045
-0.043
-0.042
-0.040
-0.038
-0.040
-0.041
-0.041
-0.037
-0.036
-0.035
-0.033
-0.032
-0.027
-0.023
-0.022
-0.020
-0.018
-0.015
-0.013
-0.013
-0.010
-0.010
-0.008
-0.006
-0.004
-0.196
-0.240
-0.297
-0.352
-0.286
-0.175
-0.112
-0.083
-0.066
-0.060
-0.056
-0.053
-0.048
-0.045
-0.044
-0.042
-0.042
-0.042
-0.042
-0.042
-0.039
-0.040
-0.038
-0.037
-0.037
-0.035
-0.033
-0.031
-0.028
-0.025
-0.024
-0.021
-0.019
-0.016
-0.013
-0.012
-0.012
-0.007
-0.009
-0.007
-0.006
-0.192
-0.226
-0.258
-0.228
-0.165
-0.107
-0.086
-0.075
-0.062
-0.058
-0.055
-0.052
-0.047
-0.045
-0.044
-0.042
-0.039
-0.044
-0.041
-0.039
-0.039
-0.038
-0.037
-0.037
-0.036
-0.033
-0.032
-0.030
-0.028
-0.027
-0.025
-0.024
-0.022
-0.019
-0.015
-0.013
-0.011
-0.009
-0.006
-0.006
-0.006
-0.184
-0.185
-0.160
-0.143
-0.123
-0.102
-0.087
-0.075
-0.066
-0.058
-0.054
-0.051
-0.047
-0.046
-0.044
-0.044
-0.043
-0.043
-0.040
-0.041
-0.042
-0.042
-0.039
-0.039
-0.038
-0.038
-0.035
-0.033
-0.030
-0.029
-0.027
-0.026
-0.023
-0.020
-0.019
-0.016
-0.015
-0.014
-0.012
-0.008
-0.010
-0.187
-0.174
-0.166
-0.153
-0.136
-0.114
-0.096
-0.083
-0.072
-0.063
-0.055
-0.054
-0.054
-0.050
-0.047
-0.047
-0.048
-0.048
-0.045
-0.045
-0.046
-0.044
-0.043
-0.041
-0.041
-0.040
-0.038
-0.035
-0.034
-0.032
-0.030
-0.028
-0.025
-0.024
-0.023
-0.021
-0.019
-0.016
-0.013
-0.012
-0.012
-0.211
-0.196
-0.179
-0.161
-0.146
-0.129
-0.110
-0.092
-0.078
-0.068
-0.060
-0.058
-0.057
-0.054
-0.053
-0.053
-0.053
-0.053
-0.053
-0.050
-0.051
-0.050
-0.048
-0.045
-0.045
-0.044
-0.042
-0.040
-0.039
-0.039
-0.036
-0.034
-0.032
-0.028
-0.028
-0.026
-0.023
-0.021
-0.017
-0.015
-0.015
-0.240
-0.214
-0.191
-0.172
-0.141
-0.134
-0.122
-0.103
-0.083
-0.069
-0.066
-0.062
-0.061
-0.059
-0.059
-0.056
-0.058
-0.059
-0.060
-0.059
-0.058
-0.056
-0.055
-0.053
-0.049
-0.048
-0.047
-0.046
-0.047
-0.047
-0.047
-0.044
-0.041
-0.037
-0.035
-0.031
-0.028
-0.026
-0.022
-0.018
-0.018
-0.262
-0.232
-0.122
5.390
21.338
6.849
0.018
-0.111
-0.092
-0.080
-0.072
-0.066
-0.066
-0.066
-0.064
-0.065
-0.068
-0.070
-0.072
-0.070
-0.070
-0.067
-0.066
-0.063
-0.058
-0.056
-0.056
-0.058
-0.060
-0.062
-0.062
-0.061
-0.057
-0.052
-0.046
-0.041
-0.035
-0.031
-0.028
-0.024
-0.022
-0.272
-0.239
5.354
250.257
635.208
280.719
11.396
-0.090
-0.108
-0.093
-0.081
-0.073
-0.068
-0.070
-0.072
-0.073
-0.076
-0.082
-0.087
-0.087
-0.087
-0.083
-0.079
-0.074
-0.070
-0.067
-0.068
-0.072
-0.078
-0.078
-0.074
-0.074
-0.070
-0.068
-0.062
-0.055
-0.046
-0.041
-0.035
-0.028
-0.030
-0.272
-0.225
33.512
715.412
2155.764
909.422
68.503
0.254
-0.145
-0.119
-0.099
-0.081
-0.078
-0.077
-0.078
-0.084
-0.092
-0.097
-0.098
-0.101
-0.103
-0.103
-0.096
-0.088
-0.082
-0.080
-0.085
-0.090
-0.087
-0.085
-0.083
-0.080
-0.079
-0.080
-0.077
-0.071
-0.059
-0.049
-0.042
-0.037
-0.036
-0.263
-0.241
11.889
353.505
1026.348
446.191
34.872
0.412
-0.214
-0.169
-0.125
-0.095
-0.086
-0.085
-0.090
-0.101
-0.110
-0.114
-0.109
-0.115
-0.119
-0.122
-0.113
-0.103
-0.096
-0.096
-0.102
-0.099
-0.096
-0.087
-0.051
-0.035
-0.071
-0.089
-0.086
-0.082
-0.073
-0.060
-0.053
-0.046
-0.043
-0.246
-0.260
0.681
27.008
88.983
51.478
5.832
-0.283
-0.298
-0.231
-0.145
-0.106
-0.096
-0.100
-0.111
-0.131
-0.147
-0.155
-0.130
-0.133
-0.134
-0.131
-0.127
-0.117
-0.113
-0.117
-0.116
-0.113
-0.093
0.106
0.739
0.922
0.366
-0.038
-0.097
-0.092
-0.088
-0.073
-0.062
-0.055
-0.049
-0.254
-0.280
-0.291
0.526
2.458
1.547
-0.350
-0.462
-0.363
-0.259
-0.147
-0.110
-0.109
-0.122
-0.150
-0.196
-0.242
-0.268
-0.262
-0.165
-0.158
-0.153
-0.150
-0.142
-0.139
-0.142
-0.133
-0.129
-0.002
1.388
7.319
10.030
3.547
0.304
-0.099
-0.112
-0.104
-0.089
-0.074
-0.066
-0.058
-0.278
-0.298
-0.350
-0.442
-0.535
-0.583
-0.561
-0.489
-0.391
-0.220
-0.141
-0.117
-0.127
-0.159
-0.234
-0.324
-0.350
-0.358
-0.350
-0.208
-0.209
-0.197
-0.178
-0.168
-0.168
-0.171
-0.159
-0.147
0.136
3.520
23.749
37.166
10.017
0.889
-0.088
-0.138
-0.129
-0.110
-0.089
-0.078
-0.070
-0.273
-0.304
-0.374
-0.445
-0.510
-0.549
-0.546
-0.446
-0.283
-0.179
-0.136
-0.128
-0.154
-0.229
-0.334
-0.373
-0.410
-0.433
-0.429
-0.403
-0.242
-0.227
-0.183
-0.181
-0.183
-0.190
-0.190
-0.183
0.053
2.553
15.323
23.726
6.558
0.609
-0.122
-0.160
-0.162
-0.140
-0.112
-0.095
-0.085
-0.270
-0.289
-0.326
-0.372
-0.411
-0.409
-0.360
-0.280
-0.215
-0.166
-0.137
-0.143
-0.191
-0.306
-0.363
-0.421
-0.274
0.761
0.682
-0.185
-0.272
-0.244
-0.118
-0.155
-0.202
-0.214
-0.216
-0.226
-0.159
0.420
2.522
3.477
1.190
0.009
-0.171
-0.178
-0.183
-0.172
-0.144
-0.114
-0.099
-0.282
-0.288
-0.286
-0.285
-0.278
-0.260
-0.245
-0.217
-0.191
-0.167
-0.148
-0.161
-0.227
-0.327
-0.386
-0.304
3.908
19.374
20.710
4.143
-0.214
-0.275
-0.001
0.240
-0.071
-0.254
-0.266
-0.283
-0.271
-0.201
-0.028
0.731
26.813
65.515
11.045
0.116
-0.201
-0.191
-0.177
-0.137
-0.115
-0.298
-0.294
-0.279
-0.253
-0.102
0.010
-0.148
-0.201
-0.184
-0.172
-0.161
-0.175
-0.249
-0.332
-0.397
0.274
14.565
72.140
89.793
17.778
0.431
-0.306
0.377
1.199
0.125
-0.326
-0.361
-0.390
-0.373
-0.363
0.249
199.297
2779.791
6101.183
1482.050
66.270
0.036
-0.204
-0.190
-0.162
-0.136
-0.307
-0.302
-0.289
-0.240
0.106
0.352
-0.032
-0.200
-0.189
-0.179
-0.172
-0.181
-0.250
-0.330
-0.390
0.109
13.089
69.573
77.776
16.028
0.291
-0.425
-0.106
0.212
-0.262
-0.462
-0.474
-0.487
-0.455
-0.391
18.281
2454.331
100004.359
100000.195
52829.258
715.405
2.374
-0.207
-0.201
-0.188
-0.163
-0.294
-0.313
-0.302
-0.277
-0.122
0.000
-0.157
-0.216
-0.200
-0.193
-0.185
-0.188
-0.246
-0.328
-0.377
-0.349
1.914
10.982
11.723
2.251
-0.370
-0.477
-0.591
-0.560
-0.590
-0.592
-0.562
-0.563
-0.545
-0.143
56.373
4843.452
100078.508
100002.508
99999.797
1310.180
3.915
-0.210
-0.208
-0.200
-0.182
0.695
-0.142
-0.310
-0.306
-0.280
-0.248
-0.240
-0.226
-0.218
-0.213
-0.211
-0.226
-0.254
-0.256
-0.262
-0.272
-0.282
-0.041
-0.027
-0.393
-0.458
-0.451
-0.682
-0.715
-0.713
-0.656
-0.532
1.815
7.769
4.833
18.707
1077.605
33495.570
100002.414
12111.938
353.476
0.392
-0.214
-0.208
-0.201
-0.194
18.878
2.132
-0.197
-0.326
-0.307
-0.283
-0.258
-0.239
-0.236
-0.228
-0.237
-0.277
-0.284
-0.281
-0.241
0.818
6.697
3.301
-0.069
-0.217
0.207
1.198
0.747
-0.302
-0.674
-0.693
9.574
280.310
715.166
314.842
29.711
41.609
506.007
1026.536
314.775
6.727
-0.234
-0.211
-0.209
-0.207
-0.212
258.733
12.184
0.174
-0.334
-0.324
-0.305
-0.276
-0.256
-0.247
-0.243
-0.270
-0.316
-0.313
-0.236
7.463
353.448
1310.542
718.947
90.028
3.432
12.419
74.402
65.839
10.732
0.135
0.189
353.058
9172.829
45279.980
9173.072
353.465
6.385
0.504
1.789
0.034
-0.277
-0.241
-0.217
-0.219
-0.217
-0.199
505.774
19.292
0.526
-0.305
-0.324
-0.310
-0.284
-0.261
-0.242
-0.247
-0.292
-0.321
-0.311
0.435
199.113
6981.467
72287.891
24950.842
1548.741
81.336
261.052
7966.358
6717.589
176.366
4.705
3.997
1025.993
61741.355
99999.609
72283.281
1159.076
12.653
-0.427
-0.411
-0.371
-0.283
-0.245
-0.231
-0.233
-0.208
-0.140
88.314
22.379
4.461
0.147
-0.295
-0.307
-0.292
-0.264
-0.242
-0.247
-0.262
-0.258
-0.265
1.369
446.085
24832.336
100011.359
100843.805
11089.492
368.036
1030.274
99999.922
100000.242
668.138
9.144
1.244
501.510
16074.828
99614.203
16074.693
501.499
4.887
-0.404
-0.400
-0.338
-0.273
-0.250
-0.243
-0.248
-0.219
-0.152
890.659
1375.551
106.978
4.158
-0.167
-0.312
-0.295
-0.271
-0.226
0.029
0.835
1.059
0.275
0.379
177.724
4675.236
45284.688
16193.497
1328.736
79.936
229.559
6717.231
4809.562
155.348
4.284
-0.191
26.624
564.290
1677.717
635.058
35.333
-0.038
-0.352
-0.340
-0.290
-0.261
-0.258
-0.257
-0.256
-0.254
-0.189
76276.633
99999.945
1186.128
15.255
0.051
-0.324
-0.305
-0.280
-0.050
2.464
15.202
23.565
7.124
0.488
3.671
223.137
806.651
449.694
41.511
3.202
11.212
58.764
52.291
8.837
0.356
-0.345
-0.316
1.888
8.426
2.485
-0.254
-0.316
-0.306
-0.296
-0.268
-0.257
-0.265
-0.266
-0.263
-0.250
0.153
23385.521
50768.926
667.934
11.120
0.028
-0.330
-0.316
-0.279
0.421
11.009
120.934
199.827
36.995
2.417
-0.168
0.015
1.922
0.880
-0.115
-0.179
0.168
1.061
0.925
0.039
-0.309
-0.364
-0.371
-0.363
-0.339
-0.322
-0.313
-0.303
-0.288
-0.271
-0.256
-0.255
-0.266
-0.272
-0.268
-0.205
1.236
227.278
337.122
41.796
2.228
-0.224
-0.333
-0.320
-0.289
0.420
12.262
120.944
227.278
41.495
2.426
-0.186
-0.318
-0.313
-0.311
-0.303
-0.307
-0.307
-0.297
-0.305
-0.345
-0.363
-0.372
-0.370
-0.346
-0.332
-0.327
-0.314
-0.305
-0.287
-0.269
-0.259
-0.256
-0.267
-0.266
-0.270
-0.198
1.390
4.183
5.268
1.407
-0.102
-0.319
-0.337
-0.326
-0.301
-0.046
2.741
18.956
26.425
7.974
0.536
-0.262
-0.313
-0.319
-0.315
-0.313
-0.313
-0.319
-0.323
-0.332
-0.345
-0.362
-0.373
-0.360
-0.340
-0.333
-0.327
-0.319
-0.307
-0.294
-0.281
-0.268
-0.265
-0.265
-0.266
-0.264
-0.241
0.356
-0.238
-0.181
-0.262
-0.305
-0.320
-0.389
-0.353
-0.321
-0.268
0.043
1.033
1.515
0.494
-0.178
-0.300
-0.296
-0.286
-0.274
-0.289
-0.292
-0.303
-0.311
-0.324
-0.342
-0.354
-0.359
-0.355
-0.338
-0.336
-0.342
-0.331
-0.321
-0.309
-0.296
-0.279
-0.269
-0.264
-0.264
-0.261
-0.264
-0.187
-0.351
-0.308
-0.249
-0.218
-0.201
-0.189
-0.182
-0.162
-0.149
-0.141
-0.137
-0.136
-0.135
-0.134
-0.138
-0.150
-0.194
-0.265
-0.333
-0.415
-0.495
-0.554
-0.573
-0.559
-0.517
-0.301
-0.171
-0.114
-0.086
-0.074
-0.062
-0.055
-0.049
-0.042
-0.041
-0.039
-0.037
-0.035
-0.034
-0.033
-0.033
-0.301
-0.260
-0.235
-0.219
-0.204
-0.188
-0.174
-0.153
-0.137
-0.127
-0.120
-0.115
-0.113
-0.114
-0.115
-0.121
-0.142
-0.201
-0.314
-0.417
-0.481
-0.531
-0.552
-0.447
-0.284
-0.173
-0.115
-0.086
-0.068
-0.058
-0.052
-0.046
-0.041
-0.038
-0.035
-0.034
-0.031
-0.029
-0.027
-0.028
-0.027
-0.267
-0.235
-0.233
-0.260
-0.244
-0.208
-0.176
-0.148
-0.129
-0.116
-0.106
-0.101
-0.097
-0.097
-0.095
-0.098
-0.104
-0.126
-0.164
-0.221
-0.276
-0.292
-0.257
-0.202
-0.144
-0.106
-0.082
-0.066
-0.056
-0.047
-0.042
-0.039
-0.034
-0.033
-0.030
-0.027
-0.026
-0.026
-0.025
-0.022
-0.022
-0.188
-0.217
-0.259
-0.297
-0.337
-0.259
-0.187
-0.147
-0.124
-0.105
-0.096
-0.090
-0.087
-0.085
-0.083
-0.081
-0.079
-0.087
-0.097
-0.112
-0.126
-0.131
-0.122
-0.106
-0.088
-0.074
-0.062
-0.056
-0.049
-0.042
-0.036
-0.033
-0.027
-0.028
-0.026
-0.024
-0.023
-0.023
-0.019
-0.018
-0.018
199.164
23.335
0.575
-0.352
-0.388
-0.371
-0.217
-0.147
-0.117
-0.097
-0.086
-0.080
-0.076
-0.074
-0.072
-0.070
-0.066
-0.066
-0.070
-0.073
-0.075
-0.076
-0.076
-0.072
-0.064
-0.059
-0.051
-0.046
-0.042
-0.039
-0.035
-0.028
-0.025
-0.021
-0.021
-0.021
-0.020
-0.018
-0.016
-0.015
-0.014
18556.281
1482.078
32.820
0.069
-0.453
-0.468
-0.272
-0.154
-0.111
-0.091
-0.078
-0.071
-0.067
-0.064
-0.063
-0.063
-0.061
-0.058
-0.057
-0.057
-0.058
-0.058
-0.058
-0.055
-0.052
-0.048
-0.044
-0.039
-0.035
-0.033
-0.029
-0.025
-0.022
-0.018
-0.016
-0.015
-0.014
-0.015
-0.013
-0.012
-0.013
99999.906
24832.207
250.300
2.528
-0.514
-0.514
-0.317
-0.157
-0.106
-0.084
-0.074
-0.069
-0.065
-0.059
-0.057
-0.056
-0.051
-0.050
-0.051
-0.052
-0.049
-0.050
-0.049
-0.048
-0.044
-0.042
-0.040
-0.035
-0.032
-0.028
-0.026
-0.024
-0.021
-0.017
-0.014
-0.014
-0.011
-0.010
-0.008
-0.008
-0.008
99999.867
33427.695
280.731
3.441
-0.553
-0.541
-0.323
-0.154
-0.099
-0.080
-0.071
-0.066
-0.060
-0.054
-0.052
-0.048
-0.047
-0.045
-0.047
-0.046
-0.046
-0.046
-0.044
-0.042
-0.040
-0.039
-0.035
-0.032
-0.030
-0.027
-0.024
-0.021
-0.017
-0.015
-0.012
-0.010
-0.009
-0.009
-0.008
-0.007
-0.006
52829.324
2446.843
70.252
0.675
-0.552
-0.543
-0.285
-0.136
-0.092
-0.074
-0.066
-0.060
-0.056
-0.053
-0.051
-0.046
-0.045
-0.041
-0.044
-0.042
-0.043
-0.041
-0.040
-0.040
-0.038
-0.035
-0.032
-0.031
-0.029
-0.025
-0.022
-0.019
-0.017
-0.015
-0.012
-0.010
-0.007
-0.005
-0.008
-0.005
-0.004
446.196
73.405
3.545
-0.486
-0.521
-0.470
-0.223
-0.117
-0.083
-0.069
-0.060
-0.056
-0.053
-0.049
-0.046
-0.047
-0.041
-0.041
-0.041
-0.039
-0.037
-0.039
-0.039
-0.038
-0.033
-0.031
-0.030
-0.028
-0.027
-0.024
-0.021
-0.020
-0.018
-0.014
-0.013
-0.010
-0.008
-0.007
-0.005
-0.002
-0.002
1.167
0.343
-0.369
-0.442
-0.476
-0.312
-0.158
-0.098
-0.076
-0.064
-0.057
-0.052
-0.049
-0.047
-0.044
-0.044
-0.040
-0.039
-0.038
-0.039
-0.037
-0.039
-0.037
-0.035
-0.035
-0.032
-0.031
-0.029
-0.026
-0.023
-0.022
-0.020
-0.018
-0.015
-0.013
-0.012
-0.010
-0.007
-0.004
-0.004
-0.002
-0.211
-0.273
-0.338
-0.392
-0.319
-0.188
-0.118
-0.076
-0.066
-0.059
-0.055
-0.051
-0.048
-0.044
-0.041
-0.040
-0.039
-0.038
-0.039
-0.041
-0.039
-0.038
-0.036
-0.036
-0.035
-0.034
-0.032
-0.029
-0.027
-0.025
-0.023
-0.020
-0.019
-0.016
-0.014
-0.011
-0.011
-0.008
-0.005
-0.004
-0.003
-0.205
-0.254
-0.298
-0.256
-0.189
-0.115
-0.091
-0.075
-0.063
-0.060
-0.055
-0.053
-0.047
-0.047
-0.044
-0.040
-0.038
-0.040
-0.040
-0.039
-0.039
-0.040
-0.037
-0.036
-0.035
-0.035
-0.030
-0.029
-0.029
-0.027
-0.026
-0.024
-0.022
-0.018
-0.016
-0.013
-0.012
-0.010
-0.007
-0.008
-0.005
-0.201
-0.212
-0.183
-0.163
-0.140
-0.116
-0.095
-0.080
-0.069
-0.062
-0.055
-0.051
-0.048
-0.046
-0.045
-0.042
-0.043
-0.041
-0.041
-0.040
-0.044
-0.043
-0.042
-0.039
-0.039
-0.037
-0.034
-0.032
-0.031
-0.030
-0.028
-0.026
-0.023
-0.020
-0.017
-0.016
-0.016
-0.014
-0.012
-0.011
-0.008
-0.203
-0.196
-0.181
-0.162
-0.144
-0.127
-0.113
-0.095
-0.079
-0.068
-0.061
-0.056
-0.054
-0.052
-0.051
-0.049
-0.049
-0.049
-0.049
-0.046
-0.048
-0.046
-0.045
-0.041
-0.040
-0.039
-0.038
-0.036
-0.036
-0.033
-0.031
-0.029
-0.027
-0.025
-0.023
-0.020
-0.018
-0.015
-0.014
-0.012
-0.010
-0.228
-0.206
-0.186
-0.170
-0.153
-0.136
-0.121
-0.107
-0.091
-0.073
-0.065
-0.062
-0.060
-0.057
-0.057
-0.055
-0.056
-0.055
-0.057
-0.053
-0.054
-0.052
-0.050
-0.049
-0.045
-0.044
-0.044
-0.043
-0.041
-0.040
-0.037
-0.038
-0.034
-0.030
-0.027
-0.026
-0.024
-0.019
-0.017
-0.014
-0.013
-0.248
-0.223
-0.198
0.162
1.243
0.267
-0.124
-0.119
-0.098
-0.081
-0.072
-0.067
-0.064
-0.063
-0.062
-0.061
-0.063
-0.065
-0.068
-0.067
-0.065
-0.062
-0.059
-0.055
-0.053
-0.050
-0.050
-0.049
-0.049
-0.050
-0.051
-0.048
-0.044
-0.039
-0.034
-0.031
-0.028
-0.026
-0.021
-0.018
-0.017
-0.239
-0.228
5.382
250.389
635.303
280.723
10.835
-0.118
-0.107
-0.087
-0.077
-0.074
-0.071
-0.070
-0.070
-0.073
-0.075
-0.079
-0.082
-0.083
-0.082
-0.076
-0.072
-0.068
-0.064
-0.059
-0.060
-0.062
-0.066
-0.068
-0.068
-0.065
-0.060
-0.054
-0.049
-0.043
-0.037
-0.033
-0.029
-0.025
-0.022
-0.216
0.310
250.250
6101.276
33427.738
9173.251
397.096
1.000
-0.117
-0.098
-0.087
-0.078
-0.075
-0.076
-0.080
-0.085
-0.090
-0.090
-0.092
-0.092
-0.093
-0.092
-0.088
-0.081
-0.075
-0.072
-0.073
-0.080
-0.084
-0.081
-0.078
-0.073
-0.073
-0.069
-0.067
-0.058
-0.049
-0.042
-0.036
-0.032
-0.028
-0.188
2.573
806.289
45280.215
99999.813
72283.445
1159.225
6.360
-0.130
-0.113
-0.100
-0.090
-0.084
-0.085
-0.090
-0.099
-0.100
-0.101
-0.101
-0.102
-0.104
-0.102
-0.101
-0.096
-0.089
-0.088
-0.094
-0.093
-0.091
-0.089
-0.085
-0.081
-0.083
-0.081
-0.078
-0.077
-0.065
-0.052
-0.044
-0.041
-0.037
0.081
0.647
397.008
12111.963
84777.203
16074.842
564.328
4.570
-0.169
-0.145
-0.120
-0.100
-0.093
-0.096
-0.106
-0.112
-0.116
-0.119
-0.120
-0.114
-0.116
-0.116
-0.116
-0.113
-0.106
-0.107
-0.108
-0.104
-0.098
-0.025
0.191
0.253
0.059
-0.074
-0.091
-0.087
-0.080
-0.066
-0.056
-0.051
-0.043
0.662
-0.148
22.656
501.583
1482.042
635.187
55.481
0.654
-0.238
-0.190
-0.141
-0.108
-0.103
-0.112
-0.127
-0.139
-0.150
-0.160
-0.157
-0.129
-0.134
-0.132
-0.131
-0.130
-0.129
-0.129
-0.123
-0.120
0.009
1.400
7.327
10.039
3.208
0.316
-0.086
-0.101
-0.095
-0.080
-0.067
-0.060
-0.052
0.498
-0.203
-0.058
5.788
23.535
12.578
1.172
-0.363
-0.294
-0.237
-0.150
-0.118
-0.118
-0.134
-0.166
-0.204
-0.236
-0.248
-0.238
-0.226
-0.164
-0.159
-0.157
-0.156
-0.153
-0.153
-0.141
-0.115
0.708
15.352
176.095
336.997
52.453
3.196
0.012
-0.121
-0.109
-0.096
-0.079
-0.070
-0.061
-0.048
-0.270
-0.318
-0.357
-0.314
-0.418
-0.470
-0.406
-0.338
-0.225
-0.149
-0.128
-0.135
-0.174
-0.241
-0.274
-0.287
-0.295
-0.288
-0.276
-0.259
-0.200
-0.193
-0.190
-0.183
-0.180
-0.170
-0.108
1.866
66.254
1858.561
5677.411
336.984
9.010
0.177
-0.135
-0.129
-0.115
-0.095
-0.082
-0.073
-0.265
-0.309
-0.349
-0.400
-0.441
-0.465
-0.458
-0.424
-0.295
-0.192
-0.148
-0.140
-0.163
-0.233
-0.278
-0.313
-0.313
-0.125
-0.104
-0.298
-0.306
-0.233
-0.226
-0.212
-0.207
-0.210
-0.204
-0.156
1.322
37.117
768.736
1858.556
176.083
6.564
0.078
-0.152
-0.150
-0.135
-0.112
-0.096
-0.086
-0.291
-0.310
-0.336
-0.374
-0.410
-0.412
-0.374
-0.298
-0.232
-0.182
-0.151
-0.155
-0.199
-0.259
-0.301
-0.185
3.567
22.473
24.719
4.203
-0.155
-0.311
-0.253
-0.236
-0.226
-0.234
-0.246
-0.235
0.152
4.730
37.159
59.118
14.046
1.310
-0.103
-0.173
-0.165
-0.157
-0.131
-0.112
-0.100
-0.311
-0.309
-0.302
-0.263
0.062
0.376
-0.078
-0.233
-0.208
-0.186
-0.166
-0.172
-0.229
-0.271
-0.309
2.922
113.202
635.164
806.281
158.703
3.816
-0.319
-0.296
-0.277
-0.271
-0.274
-0.287
-0.296
-0.262
0.101
1.435
2.760
3.314
3.954
0.400
-0.194
-0.183
-0.169
-0.149
-0.129
-0.118
-0.332
-0.318
-0.297
0.237
7.499
14.604
2.990
-0.081
-0.207
-0.190
-0.181
-0.187
-0.244
-0.276
-0.237
11.821
501.602
5337.872
6981.378
909.298
22.986
-0.263
-0.337
-0.363
-0.329
-0.326
-0.370
-0.394
-0.397
-0.328
0.331
19.356
317.432
565.077
199.277
3.341
-0.196
-0.182
-0.167
-0.148
-0.139
-0.331
-0.321
-0.287
1.087
28.886
78.731
9.797
0.132
-0.213
-0.202
-0.196
-0.201
-0.251
-0.283
-0.254
10.551
501.575
4675.145
6101.098
806.194
17.924
-0.325
-0.497
-0.396
0.059
0.085
-0.376
-0.523
-0.531
-0.228
9.370
360.169
4138.396
10536.327
2155.793
113.175
-0.116
-0.197
-0.184
-0.172
-0.164
-0.266
-0.314
-0.300
0.238
7.487
16.697
2.983
-0.091
-0.226
-0.219
-0.210
-0.213
-0.254
-0.293
-0.335
1.216
84.792
501.516
635.056
126.523
1.465
-0.441
-0.622
-0.308
1.178
1.347
-0.141
-0.588
-0.621
0.971
198.383
46209.965
14084.214
28808.564
4099.272
177.761
-0.032
-0.214
-0.198
-0.188
-0.181
2.379
0.128
-0.293
-0.263
0.109
0.379
-0.042
-0.242
-0.244
-0.237
-0.222
-0.223
-0.235
-0.251
-0.331
-0.317
0.992
8.636
9.721
0.877
-0.426
-0.445
-0.702
-0.539
0.505
0.695
-0.379
-0.279
0.586
1.621
196.898
45905.457
6588.606
3616.861
909.488
33.353
-0.222
-0.218
-0.201
-0.197
-0.193
106.896
7.095
0.009
-0.327
-0.322
-0.299
-0.277
-0.265
-0.261
-0.248
-0.241
-0.256
-0.260
-0.269
-0.280
-0.291
-0.223
-0.119
-0.031
-0.190
0.122
1.184
0.875
-0.307
-0.648
-0.620
0.194
17.115
50.925
27.983
11.091
80.186
103.616
143.454
33.287
0.038
-0.254
-0.222
-0.209
-0.166
-0.074
5677.220
58.718
1.022
-0.315
-0.335
-0.324
-0.299
-0.286
-0.269
-0.251
-0.245
-0.206
-0.138
-0.200
-0.190
10.711
82.721
42.485
22.248
7.126
14.026
83.789
73.943
10.491
0.085
-0.711
13.038
314.519
806.020
314.750
31.982
1.093
-0.057
-0.346
-0.374
-0.292
-0.251
-0.225
-0.186
0.160
1.013
19411.633
95.089
1.675
-0.297
-0.350
-0.335
-0.315
-0.286
-0.260
-0.247
-0.175
0.232
0.650
0.301
4.280
250.498
1038.086
1282.141
7160.268
335.420
300.101
11287.139
7965.965
200.283
5.100
-0.434
52.739
908.963
2779.396
909.223
77.314
1.422
-0.559
-0.470
-0.382
-0.293
-0.251
-0.233
-0.119
0.887
4.228
682.779
40.259
5.361
0.174
-0.327
-0.329
-0.307
-0.277
-0.253
-0.201
0.099
1.054
2.045
1.125
13.744
564.907
2482.620
17154.477
100142.117
3364.542
1200.651
99999.883
100000.180
771.942
12.681
0.022
16.629
445.848
1158.967
446.014
32.863
0.295
-0.484
-0.424
-0.347
-0.280
-0.250
-0.241
-0.136
0.877
4.220
1038.400
1598.650
120.967
4.134
-0.172
-0.332
-0.302
-0.278
-0.156
0.883
5.383
7.996
4.110
1.099
3.490
223.518
727.217
1164.064
7141.349
334.748
232.357
7966.321
6717.394
177.305
5.521
-0.135
-0.074
21.135
100.998
30.039
1.382
-0.376
-0.406
-0.395
-0.303
-0.266
-0.253
-0.254
-0.221
0.090
0.978
100000.094
99999.766
1374.912
15.155
0.086
-0.334
-0.307
-0.264
0.667
16.981
227.329
441.094
66.551
3.637
-0.058
4.183
34.213
26.095
21.712
7.076
11.448
66.103
58.770
8.892
0.396
-0.393
-0.426
-0.377
-0.207
-0.241
-0.335
-0.352
-0.345
-0.325
-0.278
-0.261
-0.261
-0.264
-0.261
-0.226
-0.104
34243.191
76277.289
886.918
12.203
0.010
-0.337
-0.317
-0.217
2.734
136.888
9470.607
41627.934
886.713
16.967
0.157
-0.324
-0.288
-0.139
0.008
-0.113
0.157
1.053
1.051
0.059
-0.346
-0.402
-0.400
-0.381
-0.343
-0.322
-0.320
-0.320
-0.310
-0.283
-0.264
-0.259
-0.263
-0.271
-0.268
-0.268
-0.162
261.950
392.801
48.504
2.253
-0.233
-0.339
-0.330
-0.223
2.719
136.883
11287.176
50768.527
1024.563
16.923
0.116
-0.354
-0.353
-0.334
-0.312
-0.315
-0.317
-0.311
-0.324
-0.350
-0.378
-0.386
-0.379
-0.352
-0.330
-0.317
-0.306
-0.300
-0.290
-0.278
-0.262
-0.255
-0.260
-0.271
-0.273
-0.272
-0.154
8.631
15.590
3.813
-0.168
-0.506
-0.461
-0.402
-0.309
0.634
18.961
259.039
506.008
74.839
3.794
-0.198
-0.377
-0.367
-0.347
-0.334
-0.326
-0.328
-0.333
-0.342
-0.358
-0.374
-0.373
-0.355
-0.327
-0.286
-0.276
-0.295
-0.296
-0.288
-0.279
-0.265
-0.257
-0.256
-0.263
-0.267
-0.275
-0.238
0.310
0.965
-0.099
-0.589
-0.569
-0.497
-0.413
-0.336
-0.172
1.189
7.442
12.874
5.630
0.638
-0.298
-0.261
0.033
0.014
-0.291
-0.310
-0.314
-0.322
-0.331
-0.343
-0.350
-0.348
-0.336
-0.235
-0.032
-0.024
-0.195
-0.290
-0.291
-0.280
-0.271
-0.259
-0.256
-0.258
-0.265
-0.268
-0.269
-0.316
-0.274
-0.231
-0.205
-0.191
-0.179
-0.162
-0.147
-0.137
-0.132
-0.131
-0.133
-0.130
-0.128
-0.131
-0.144
-0.191
-0.276
-0.342
-0.420
-0.502
-0.558
-0.574
-0.558
-0.489
-0.273
-0.148
-0.097
-0.072
-0.062
-0.056
-0.050
-0.043
-0.040
-0.037
-0.036
-0.035
-0.033
-0.032
-0.031
-0.031
-0.281
-0.250
-0.226
-0.208
-0.187
-0.163
-0.146
-0.131
-0.119
-0.114
-0.110
-0.109
-0.108
-0.108
-0.112
-0.117
-0.138
-0.194
-0.308
-0.421
-0.492
-0.538
-0.537
-0.411
-0.257
-0.154
-0.100
-0.073
-0.061
-0.051
-0.046
-0.042
-0.037
-0.035
-0.032
-0.031
-0.029
-0.026
-0.027
-0.025
-0.025
-0.265
-0.241
-0.239
-0.255
-0.222
-0.176
-0.143
-0.123
-0.111
-0.102
-0.097
-0.095
-0.093
-0.092
-0.091
-0.094
-0.100
-0.121
-0.158
-0.209
-0.258
-0.271
-0.238
-0.185
-0.127
-0.092
-0.070
-0.058
-0.050
-0.043
-0.038
-0.035
-0.032
-0.030
-0.028
-0.025
-0.025
-0.023
-0.022
-0.021
-0.020
-0.238
-0.232
-0.259
-0.293
-0.318
-0.225
-0.156
-0.123
-0.106
-0.096
-0.088
-0.084
-0.083
-0.081
-0.079
-0.077
-0.078
-0.081
-0.091
-0.105
-0.118
-0.121
-0.112
-0.094
-0.076
-0.064
-0.054
-0.049
-0.043
-0.037
-0.033
-0.029
-0.028
-0.027
-0.026
-0.023
-0.021
-0.021
-0.016
-0.016
-0.015
52.412
4.319
0.081
-0.352
-0.386
-0.332
-0.190
-0.125
-0.100
-0.088
-0.081
-0.076
-0.072
-0.071
-0.067
-0.065
-0.062
-0.064
-0.065
-0.068
-0.071
-0.071
-0.070
-0.064
-0.056
-0.050
-0.045
-0.040
-0.038
-0.034
-0.029
-0.025
-0.023
-0.020
-0.019
-0.019
-0.018
-0.016
-0.014
-0.012
-0.012
2779.671
353.535
11.211
-0.245
-0.458
-0.455
-0.241
-0.135
-0.095
-0.080
-0.073
-0.066
-0.062
-0.062
-0.061
-0.059
-0.056
-0.053
-0.053
-0.055
-0.054
-0.054
-0.053
-0.052
-0.047
-0.043
-0.040
-0.036
-0.033
-0.029
-0.026
-0.025
-0.020
-0.016
-0.015
-0.014
-0.013
-0.011
-0.011
-0.010
-0.008
84777.234
3597.753
77.702
0.764
-0.525
-0.519
-0.283
-0.141
-0.094
-0.076
-0.069
-0.063
-0.060
-0.058
-0.055
-0.053
-0.049
-0.048
-0.047
-0.047
-0.047
-0.047
-0.045
-0.043
-0.040
-0.038
-0.035
-0.033
-0.029
-0.027
-0.024
-0.022
-0.019
-0.015
-0.014
-0.012
-0.010
-0.009
-0.007
-0.007
-0.005
99999.828
4099.164
101.237
1.127
-0.569
-0.554
-0.295
-0.139
-0.090
-0.073
-0.066
-0.060
-0.058
-0.054
-0.049
-0.048
-0.045
-0.043
-0.044
-0.043
-0.043
-0.042
-0.040
-0.039
-0.036
-0.034
-0.032
-0.030
-0.029
-0.027
-0.024
-0.021
-0.017
-0.015
-0.012
-0.011
-0.009
-0.008
-0.006
-0.004
-0.004
5337.938
635.233
24.903
-0.147
-0.571
-0.557
-0.263
-0.128
-0.085
-0.069
-0.062
-0.056
-0.052
-0.050
-0.048
-0.045
-0.043
-0.041
-0.041
-0.040
-0.039
-0.039
-0.039
-0.037
-0.035
-0.030
-0.029
-0.029
-0.027
-0.024
-0.022
-0.019
-0.015
-0.014
-0.012
-0.009
-0.007
-0.006
-0.004
-0.003
-0.003
141.838
20.315
1.281
-0.530
-0.545
-0.455
-0.209
-0.113
-0.080
-0.067
-0.058
-0.053
-0.051
-0.048
-0.045
-0.044
-0.040
-0.040
-0.039
-0.036
-0.037
-0.037
-0.035
-0.033
-0.032
-0.029
-0.028
-0.027
-0.025
-0.024
-0.021
-0.019
-0.017
-0.014
-0.012
-0.010
-0.007
-0.006
-0.003
-0.002
0.001
0.377
-0.076
-0.416
-0.471
-0.499
-0.296
-0.154
-0.099
-0.075
-0.065
-0.056
-0.053
-0.049
-0.045
-0.042
-0.039
-0.036
-0.038
-0.036
-0.038
-0.036
-0.035
-0.034
-0.033
-0.032
-0.031
-0.028
-0.027
-0.025
-0.023
-0.022
-0.019
-0.016
-0.015
-0.013
-0.011
-0.009
-0.007
-0.004
-0.001
-0.001
-0.231
-0.296
-0.365
-0.423
-0.313
-0.187
-0.119
-0.077
-0.067
-0.061
-0.057
-0.052
-0.048
-0.044
-0.040
-0.037
-0.036
-0.038
-0.038
-0.038
-0.038
-0.038
-0.035
-0.034
-0.033
-0.033
-0.029
-0.029
-0.027
-0.025
-0.022
-0.021
-0.018
-0.016
-0.014
-0.012
-0.009
-0.007
-0.005
-0.003
-0.003
-0.232
-0.286
-0.312
-0.264
-0.162
-0.122
-0.097
-0.080
-0.068
-0.062
-0.058
-0.056
-0.049
-0.046
-0.043
-0.038
-0.037
-0.040
-0.041
-0.040
-0.040
-0.038
-0.036
-0.036
-0.034
-0.033
-0.031
-0.030
-0.028
-0.027
-0.026
-0.024
-0.020
-0.018
-0.016
-0.014
-0.011
-0.010
-0.008
-0.006
-0.005
-0.225
-0.233
-0.201
-0.177
-0.151
-0.130
-0.109
-0.090
-0.077
-0.068
-0.060
-0.060
-0.053
-0.050
-0.046
-0.042
-0.044
-0.044
-0.043
-0.043
-0.042
-0.042
-0.042
-0.039
-0.038
-0.036
-0.035
-0.033
-0.031
-0.029
-0.028
-0.026
-0.023
-0.022
-0.019
-0.018
-0.016
-0.014
-0.013
-0.011
-0.009
-0.221
-0.209
-0.193
-0.177
-0.156
-0.135
-0.124
-0.112
-0.094
-0.079
-0.069
-0.062
-0.063
-0.056
-0.053
-0.049
-0.050
-0.052
-0.052
-0.051
-0.050
-0.048
-0.046
-0.042
-0.041
-0.040
-0.039
-0.038
-0.036
-0.033
-0.031
-0.030
-0.028
-0.027
-0.024
-0.020
-0.018
-0.017
-0.015
-0.013
-0.011
-0.231
-0.218
-0.189
-0.127
-0.122
-0.146
-0.135
-0.124
-0.109
-0.091
-0.078
-0.069
-0.065
-0.064
-0.060
-0.058
-0.059
-0.062
-0.062
-0.060
-0.059
-0.055
-0.052
-0.051
-0.048
-0.046
-0.045
-0.044
-0.041
-0.041
-0.041
-0.039
-0.035
-0.032
-0.029
-0.027
-0.022
-0.019
-0.016
-0.014
-0.013
-0.112
-0.153
0.177
3.320
9.805
2.230
-0.099
-0.133
-0.123
-0.101
-0.086
-0.079
-0.072
-0.071
-0.068
-0.068
-0.070
-0.074
-0.075
-0.076
-0.074
-0.069
-0.064
-0.059
-0.056
-0.052
-0.052
-0.052
-0.052
-0.053
-0.053
-0.050
-0.046
-0.041
-0.036
-0.030
-0.028
-0.026
-0.023
-0.020
-0.019
0.672
0.323
35.218
726.845
2163.526
910.157
65.545
-0.083
-0.134
-0.111
-0.094
-0.086
-0.080
-0.076
-0.079
-0.083
-0.085
-0.086
-0.086
-0.087
-0.087
-0.085
-0.081
-0.074
-0.069
-0.064
-0.063
-0.064
-0.070
-0.070
-0.070
-0.069
-0.065
-0.057
-0.049
-0.042
-0.038
-0.034
-0.031
-0.029
-0.025
1.987
3.635
808.009
45289.035
100005.828
61742.195
1159.226
5.423
-0.139
-0.115
-0.099
-0.090
-0.084
-0.086
-0.091
-0.093
-0.094
-0.095
-0.096
-0.096
-0.096
-0.096
-0.094
-0.091
-0.082
-0.078
-0.078
-0.085
-0.086
-0.082
-0.079
-0.078
-0.074
-0.074
-0.071
-0.064
-0.052
-0.045
-0.040
-0.033
-0.030
1.862
14.370
2779.963
100000.633
100000.453
99999.898
4675.232
33.599
-0.139
-0.123
-0.106
-0.096
-0.094
-0.097
-0.102
-0.103
-0.104
-0.104
-0.096
-0.092
-0.103
-0.107
-0.104
-0.106
-0.100
-0.096
-0.100
-0.098
-0.094
-0.091
-0.082
-0.078
-0.084
-0.086
-0.084
-0.079
-0.069
-0.056
-0.050
-0.043
-0.037
4.628
4.706
1310.202
99999.789
99999.797
99999.797
1901.029
12.046
-0.146
-0.134
-0.119
-0.107
-0.103
-0.110
-0.115
-0.116
-0.118
-0.082
0.014
0.047
-0.058
-0.117
-0.124
-0.121
-0.120
-0.119
-0.117
-0.110
-0.096
0.051
0.469
0.664
0.214
-0.050
-0.096
-0.090
-0.085
-0.071
-0.060
-0.053
-0.046
15.245
0.703
113.171
1677.771
6981.395
2155.730
158.766
0.778
-0.190
-0.161
-0.135
-0.115
-0.112
-0.123
-0.134
-0.140
-0.140
-0.031
0.270
0.318
0.042
-0.120
-0.144
-0.144
-0.146
-0.145
-0.136
-0.125
0.159
3.544
21.289
33.205
9.028
0.812
-0.071
-0.107
-0.098
-0.087
-0.072
-0.062
-0.056
12.249
0.423
0.060
12.964
56.993
24.818
1.704
-0.244
-0.229
-0.196
-0.148
-0.126
-0.126
-0.142
-0.163
-0.185
-0.192
-0.077
0.226
0.274
0.002
-0.148
-0.172
-0.173
-0.175
-0.169
-0.160
-0.098
1.876
58.916
1858.571
4809.514
295.197
9.019
0.187
-0.126
-0.117
-0.105
-0.084
-0.075
-0.066
2.439
-0.077
-0.300
-0.297
-0.178
-0.271
-0.362
-0.320
-0.270
-0.206
-0.153
-0.137
-0.142
-0.171
-0.208
-0.220
-0.231
-0.198
-0.093
-0.071
-0.153
-0.210
-0.204
-0.205
-0.206
-0.199
-0.191
-0.060
4.776
336.956
99999.852
99999.867
4083.351
29.660
0.552
-0.131
-0.136
-0.123
-0.102
-0.087
-0.076
-0.070
-0.298
-0.332
-0.353
-0.375
-0.383
-0.375
-0.349
-0.274
-0.196
-0.158
-0.148
-0.164
-0.204
-0.229
-0.251
-0.133
0.425
0.452
-0.108
-0.246
-0.248
-0.248
-0.245
-0.240
-0.236
-0.233
-0.124
3.456
176.029
19411.455
100000.141
1375.453
19.195
0.377
-0.149
-0.149
-0.139
-0.114
-0.099
-0.090
-0.312
-0.320
-0.328
-0.352
-0.339
-0.317
-0.336
-0.295
-0.239
-0.201
-0.165
-0.162
-0.188
-0.214
-0.245
0.275
22.125
199.166
250.228
36.310
0.207
-0.281
-0.280
-0.272
-0.265
-0.268
-0.269
-0.240
0.587
15.346
177.131
300.068
58.442
5.153
0.208
-0.167
-0.164
-0.155
-0.129
-0.115
-0.104
-0.335
-0.324
-0.317
-0.063
2.556
5.019
0.942
-0.192
-0.229
-0.205
-0.184
-0.178
-0.205
-0.222
-0.187
15.005
1026.307
13944.155
18556.180
1677.752
43.119
-0.267
-0.306
-0.295
-0.280
-0.295
-0.306
-0.305
-0.223
0.909
9.128
41.543
54.021
12.544
0.929
-0.153
-0.184
-0.169
-0.148
-0.132
-0.123
-0.354
-0.331
-0.204
3.933
196.955
887.618
44.062
0.713
-0.229
-0.211
-0.200
-0.195
-0.216
-0.236
0.038
141.772
9173.169
99999.750
99999.750
21450.553
280.550
-0.077
-0.366
-0.045
1.840
2.337
0.005
-0.376
-0.365
0.288
9.036
75.128
109.599
26.785
2.537
-0.144
-0.208
-0.183
-0.169
-0.152
-0.145
-0.348
-0.277
0.142
13.342
3288.377
75485.016
319.094
2.280
-0.221
-0.225
-0.218
-0.212
-0.229
-0.253
-0.082
126.627
7997.828
99999.742
99999.742
18556.109
250.086
-0.165
-0.191
6.735
84.188
126.518
18.978
-0.295
-0.543
-0.065
8.490
64.880
130.679
150.536
34.149
0.210
-0.223
-0.204
-0.191
-0.176
-0.172
-0.270
-0.194
0.432
5.196
197.706
887.779
50.839
0.701
-0.245
-0.245
-0.233
-0.223
-0.241
-0.269
-0.277
9.914
715.321
9173.112
12111.871
1310.038
26.577
-0.424
0.427
24.031
199.007
280.437
69.537
0.638
-0.621
0.497
91.493
6037.091
1416.624
263.984
82.166
0.614
-0.239
-0.225
-0.203
-0.194
-0.191
2.131
0.354
0.192
0.850
3.111
5.860
1.100
-0.196
-0.267
-0.254
-0.239
-0.235
-0.252
-0.275
-0.305
-0.233
9.030
141.673
158.621
16.860
-0.334
-0.464
-0.009
14.407
89.476
126.438
24.701
0.374
-0.692
0.318
90.956
6032.299
1082.691
76.745
10.839
-0.158
-0.257
-0.233
-0.213
-0.193
-0.147
75.248
6.410
0.202
-0.125
-0.164
-0.238
-0.283
-0.288
-0.278
-0.266
-0.242
-0.198
-0.161
-0.215
-0.286
-0.285
-0.265
-0.167
-0.138
-0.301
-0.249
-0.166
-0.171
1.849
10.031
12.687
2.640
-0.147
0.727
0.302
4.566
37.827
21.809
1.403
-0.208
-0.288
-0.266
-0.236
-0.179
0.251
1.452
2531.507
41.977
0.874
-0.314
-0.339
-0.344
-0.318
-0.301
-0.289
-0.254
-0.043
0.869
1.762
0.958
0.031
0.146
0.972
3.901
7.059
2.572
3.098
13.179
11.894
3.131
0.731
-0.242
-0.516
3.011
11.009
7.211
0.440
-0.271
-0.286
-0.503
-0.369
-0.298
-0.261
-0.226
0.156
4.726
26.441
7966.478
66.324
1.232
-0.331
-0.361
-0.356
-0.333
-0.304
-0.273
-0.165
1.117
11.012
26.405
12.261
1.971
3.056
13.280
108.445
447.412
61.541
35.023
295.052
261.928
70.158
39.169
2.402
-0.328
6.698
23.059
12.873
1.375
-0.645
-0.558
-0.520
-0.365
-0.293
-0.257
-0.204
0.890
21.167
227.298
389.057
19.589
1.763
-0.179
-0.355
-0.348
-0.325
-0.289
-0.263
-0.007
3.622
41.813
121.058
46.630
5.039
7.627
39.551
624.977
5865.216
286.069
88.987
1186.159
1041.144
592.644
446.774
12.265
-0.411
2.079
8.163
5.252
0.265
-0.565
-0.539
-0.459
-0.337
-0.279
-0.252
-0.207
0.880
21.154
227.283
93.983
108.218
18.912
1.009
-0.304
-0.343
-0.313
-0.285
-0.127
1.409
10.714
37.677
78.142
30.019
3.567
3.997
15.128
109.580
447.664
61.594
31.547
227.426
206.617
129.647
107.042
4.676
-0.455
-0.383
0.099
-0.012
-0.412
-0.463
-0.452
-0.401
-0.297
-0.268
-0.255
-0.242
0.128
4.215
26.398
768.991
1186.052
94.714
3.710
-0.194
-0.339
-0.312
-0.258
0.971
29.579
506.098
1028.623
129.181
9.674
0.794
0.441
1.597
4.345
7.180
2.602
2.907
10.962
11.405
4.814
2.207
-0.161
-0.493
-0.433
-0.386
-0.373
-0.382
-0.387
-0.384
-0.323
-0.280
-0.264
-0.261
-0.263
-0.224
0.155
1.235
511.314
684.275
70.047
3.010
-0.349
-0.424
-0.367
-0.214
4.195
258.798
62122.207
100000.031
2962.755
26.679
0.371
-0.290
-0.238
-0.182
-0.151
-0.235
-0.146
0.145
0.143
-0.225
-0.426
-0.482
-0.449
-0.395
-0.348
-0.329
-0.332
-0.338
-0.321
-0.289
-0.265
-0.260
-0.263
-0.269
-0.274
-0.262
-0.225
201.349
1314.011
87.453
1.538
-0.570
-0.516
-0.423
-0.232
4.180
258.806
76276.656
100000.023
2962.424
26.378
0.290
-0.412
-0.406
-0.377
-0.332
-0.317
-0.327
-0.336
-0.347
-0.367
-0.386
-0.412
-0.395
-0.355
-0.298
-0.284
-0.300
-0.301
-0.289
-0.278
-0.263
-0.254
-0.260
-0.271
-0.277
-0.278
-0.284
272.273
2704.575
106.285
1.056
-0.745
-0.638
-0.490
-0.333
1.078
33.387
583.056
1381.635
141.725
6.646
-0.134
-0.440
-0.422
-0.394
-0.355
-0.337
-0.333
-0.337
-0.350
-0.368
-0.379
-0.379
-0.341
-0.126
0.315
0.389
-0.041
-0.262
-0.284
-0.276
-0.266
-0.253
-0.254
-0.263
-0.278
-0.280
-0.285
12.450
43.698
7.071
-0.363
-0.715
-0.691
-0.529
-0.375
-0.031
4.002
42.149
150.694
78.752
8.296
0.077
-0.243
0.380
0.136
-0.301
-0.325
-0.318
-0.319
-0.329
-0.347
-0.350
-0.346
-0.169
1.345
6.407
7.139
1.937
-0.065
-0.282
-0.277
-0.271
-0.258
-0.253
-0.256
-0.267
-0.276
-0.278
-0.272
-0.260
-0.228
-0.199
-0.178
-0.160
-0.147
-0.138
-0.127
-0.123
-0.127
-0.129
-0.126
-0.123
-0.124
-0.135
-0.170
-0.255
-0.333
-0.404
-0.476
-0.527
-0.546
-0.533
-0.391
-0.212
-0.119
-0.080
-0.063
-0.056
-0.051
-0.046
-0.040
-0.037
-0.034
-0.032
-0.032
-0.031
-0.030
-0.030
-0.029
-0.260
-0.244
-0.220
-0.191
-0.166
-0.145
-0.126
-0.117
-0.109
-0.104
-0.105
-0.106
-0.107
-0.105
-0.108
-0.111
-0.126
-0.166
-0.251
-0.360
-0.446
-0.481
-0.437
-0.320
-0.200
-0.124
-0.084
-0.064
-0.052
-0.046
-0.043
-0.037
-0.035
-0.032
-0.030
-0.028
-0.025
-0.026
-0.025
-0.026
-0.023
-0.252
-0.236
-0.237
-0.228
-0.189
-0.150
-0.123
-0.108
-0.098
-0.094
-0.090
-0.091
-0.089
-0.087
-0.086
-0.087
-0.093
-0.107
-0.135
-0.169
-0.203
-0.212
-0.189
-0.145
-0.106
-0.077
-0.062
-0.052
-0.043
-0.039
-0.034
-0.034
-0.031
-0.028
-0.025
-0.024
-0.022
-0.021
-0.021
-0.019
-0.019
-0.237
-0.240
-0.258
-0.288
-0.275
-0.187
-0.131
-0.105
-0.093
-0.088
-0.082
-0.079
-0.077
-0.076
-0.074
-0.073
-0.072
-0.074
-0.079
-0.089
-0.098
-0.099
-0.093
-0.080
-0.066
-0.055
-0.048
-0.042
-0.040
-0.034
-0.029
-0.027
-0.025
-0.024
-0.023
-0.021
-0.020
-0.018
-0.016
-0.014
-0.015
0.444
0.037
-0.291
-0.346
-0.379
-0.267
-0.156
-0.108
-0.091
-0.082
-0.076
-0.070
-0.069
-0.067
-0.064
-0.061
-0.058
-0.059
-0.058
-0.060
-0.062
-0.063
-0.059
-0.055
-0.049
-0.045
-0.040
-0.038
-0.033
-0.030
-0.025
-0.022
-0.021
-0.020
-0.019
-0.017
-0.015
-0.013
-0.012
-0.012
-0.010
126.684
14.395
0.730
-0.423
-0.445
-0.384
-0.193
-0.114
-0.085
-0.076
-0.069
-0.063
-0.060
-0.057
-0.057
-0.056
-0.051
-0.050
-0.050
-0.050
-0.051
-0.050
-0.048
-0.044
-0.042
-0.039
-0.036
-0.033
-0.029
-0.026
-0.023
-0.022
-0.019
-0.016
-0.014
-0.013
-0.011
-0.011
-0.009
-0.008
-0.009
806.331
141.825
5.707
-0.439
-0.509
-0.473
-0.223
-0.119
-0.086
-0.069
-0.063
-0.061
-0.058
-0.055
-0.053
-0.050
-0.047
-0.044
-0.043
-0.044
-0.044
-0.044
-0.039
-0.037
-0.037
-0.034
-0.033
-0.030
-0.028
-0.025
-0.023
-0.021
-0.018
-0.015
-0.012
-0.012
-0.011
-0.007
-0.007
-0.005
-0.004
909.404
158.800
7.625
-0.456
-0.552
-0.512
-0.236
-0.120
-0.081
-0.067
-0.060
-0.057
-0.053
-0.050
-0.051
-0.045
-0.041
-0.041
-0.040
-0.040
-0.040
-0.037
-0.036
-0.035
-0.033
-0.031
-0.030
-0.030
-0.028
-0.025
-0.022
-0.018
-0.017
-0.015
-0.014
-0.012
-0.008
-0.006
-0.003
-0.002
-0.001
199.216
31.744
1.909
-0.549
-0.561
-0.473
-0.214
-0.113
-0.078
-0.064
-0.057
-0.051
-0.050
-0.047
-0.046
-0.043
-0.040
-0.041
-0.038
-0.037
-0.037
-0.036
-0.035
-0.032
-0.032
-0.030
-0.028
-0.027
-0.025
-0.024
-0.020
-0.018
-0.015
-0.014
-0.011
-0.008
-0.008
-0.005
-0.003
-0.002
0.000
4.492
1.379
-0.348
-0.515
-0.542
-0.369
-0.177
-0.104
-0.076
-0.064
-0.055
-0.049
-0.045
-0.044
-0.043
-0.040
-0.039
-0.039
-0.036
-0.035
-0.034
-0.033
-0.031
-0.031
-0.031
-0.030
-0.027
-0.025
-0.024
-0.023
-0.020
-0.018
-0.017
-0.013
-0.011
-0.011
-0.007
-0.005
-0.003
-0.001
0.000
-0.216
-0.334
-0.416
-0.473
-0.449
-0.246
-0.139
-0.096
-0.077
-0.061
-0.055
-0.050
-0.045
-0.042
-0.037
-0.038
-0.036
-0.036
-0.037
-0.035
-0.034
-0.031
-0.031
-0.031
-0.030
-0.030
-0.027
-0.025
-0.024
-0.023
-0.021
-0.018
-0.016
-0.014
-0.012
-0.011
-0.010
-0.006
-0.002
-0.002
-0.002
-0.244
-0.312
-0.380
-0.392
-0.277
-0.176
-0.119
-0.082
-0.067
-0.065
-0.060
-0.052
-0.046
-0.040
-0.038
-0.035
-0.035
-0.036
-0.037
-0.037
-0.036
-0.035
-0.033
-0.032
-0.032
-0.031
-0.029
-0.027
-0.026
-0.024
-0.022
-0.020
-0.018
-0.016
-0.015
-0.013
-0.008
-0.007
-0.004
-0.003
-0.001
-0.257
-0.295
-0.296
-0.253
-0.165
-0.131
-0.106
-0.088
-0.077
-0.080
-0.072
-0.063
-0.052
-0.046
-0.042
-0.037
-0.037
-0.039
-0.038
-0.039
-0.040
-0.037
-0.037
-0.034
-0.033
-0.033
-0.031
-0.030
-0.029
-0.027
-0.025
-0.021
-0.019
-0.018
-0.016
-0.015
-0.011
-0.010
-0.008
-0.006
-0.004
-0.230
-0.225
-0.208
-0.186
-0.162
-0.143
-0.128
-0.110
-0.095
-0.085
-0.093
-0.076
-0.062
-0.054
-0.048
-0.043
-0.045
-0.045
-0.044
-0.043
-0.042
-0.042
-0.042
-0.039
-0.038
-0.036
-0.034
-0.033
-0.030
-0.030
-0.028
-0.025
-0.023
-0.020
-0.019
-0.019
-0.016
-0.014
-0.012
-0.011
-0.009
-0.225
-0.216
-0.206
-0.188
-0.171
-0.156
-0.146
-0.141
-0.126
-0.108
-0.123
-0.099
-0.077
-0.063
-0.056
-0.052
-0.053
-0.054
-0.054
-0.050
-0.052
-0.048
-0.047
-0.045
-0.043
-0.041
-0.039
-0.039
-0.037
-0.034
-0.031
-0.028
-0.029
-0.027
-0.023
-0.021
-0.019
-0.016
-0.015
-0.013
-0.014
-0.138
-0.173
-0.061
0.468
0.278
-0.109
-0.164
-0.161
-0.157
-0.135
-0.112
-0.122
-0.093
-0.076
-0.066
-0.064
-0.064
-0.066
-0.067
-0.065
-0.063
-0.059
-0.055
-0.052
-0.051
-0.047
-0.045
-0.044
-0.042
-0.041
-0.040
-0.038
-0.035
-0.032
-0.029
-0.026
-0.021
-0.019
-0.018
-0.016
-0.016
1.988
0.955
4.637
44.793
31.767
2.432
-0.127
-0.178
-0.176
-0.153
-0.125
-0.137
-0.106
-0.086
-0.076
-0.076
-0.079
-0.081
-0.082
-0.081
-0.081
-0.077
-0.071
-0.065
-0.060
-0.055
-0.053
-0.053
-0.052
-0.054
-0.052
-0.050
-0.047
-0.042
-0.036
-0.032
-0.028
-0.024
-0.023
-0.025
-0.022
26.413
10.665
62.967
3057.199
1971.073
410.076
21.500
-0.171
-0.183
-0.162
-0.132
-0.112
-0.112
-0.096
-0.090
-0.092
-0.089
-0.088
-0.091
-0.091
-0.091
-0.090
-0.088
-0.081
-0.073
-0.067
-0.064
-0.066
-0.069
-0.072
-0.071
-0.069
-0.065
-0.058
-0.052
-0.042
-0.038
-0.034
-0.032
-0.029
-0.028
121.011
34.530
438.222
13384.942
85304.227
16084.865
564.446
2.039
-0.182
-0.160
-0.134
-0.114
-0.116
-0.107
-0.107
-0.102
-0.097
-0.098
-0.091
-0.090
-0.098
-0.101
-0.099
-0.098
-0.090
-0.085
-0.083
-0.088
-0.088
-0.086
-0.084
-0.081
-0.080
-0.076
-0.072
-0.062
-0.052
-0.045
-0.040
-0.035
-0.033
76.300
25.825
1163.399
100016.844
100011.203
100000.750
1901.027
10.792
-0.174
-0.150
-0.127
-0.114
-0.107
-0.115
-0.111
-0.111
-0.104
-0.011
0.238
0.273
0.040
-0.095
-0.114
-0.113
-0.112
-0.105
-0.106
-0.102
-0.099
-0.097
-0.089
-0.088
-0.090
-0.089
-0.085
-0.081
-0.069
-0.059
-0.051
-0.045
-0.039
34.630
5.942
564.845
24832.377
99999.938
38873.961
909.378
3.410
-0.168
-0.144
-0.130
-0.118
-0.114
-0.121
-0.121
-0.122
-0.034
0.806
3.540
3.924
1.241
0.057
-0.129
-0.134
-0.135
-0.132
-0.128
-0.120
-0.109
-0.002
0.315
0.464
0.125
-0.070
-0.100
-0.095
-0.087
-0.073
-0.062
-0.055
-0.047
176.449
3.331
41.889
806.262
2446.741
1026.299
82.214
-0.027
-0.176
-0.154
-0.138
-0.126
-0.124
-0.133
-0.134
-0.134
0.113
2.860
15.338
19.057
4.803
0.362
-0.138
-0.162
-0.167
-0.165
-0.154
-0.141
0.071
2.333
13.789
21.283
5.940
0.570
-0.089
-0.114
-0.102
-0.088
-0.074
-0.065
-0.058
120.916
2.432
-0.148
4.355
17.829
6.527
0.130
-0.223
-0.200
-0.175
-0.151
-0.138
-0.138
-0.151
-0.155
-0.161
0.085
2.837
15.319
19.037
4.778
0.338
-0.168
-0.196
-0.200
-0.197
-0.183
-0.138
1.203
33.167
667.496
1375.098
155.232
5.929
0.098
-0.132
-0.123
-0.109
-0.087
-0.077
-0.069
13.617
0.459
-0.287
-0.315
-0.302
-0.296
-0.294
-0.265
-0.233
-0.194
-0.161
-0.146
-0.151
-0.168
-0.180
-0.193
-0.110
0.648
3.125
3.854
1.170
-0.020
-0.212
-0.228
-0.234
-0.232
-0.225
-0.129
3.465
176.039
19411.391
93989.789
1375.133
19.075
0.370
-0.141
-0.141
-0.128
-0.104
-0.090
-0.081
0.516
-0.259
-0.332
-0.335
-0.341
-0.334
-0.320
-0.302
-0.255
-0.203
-0.172
-0.159
-0.165
-0.184
-0.200
-0.218
-0.175
0.221
0.509
0.189
-0.076
-0.227
-0.250
-0.260
-0.262
-0.257
-0.261
-0.179
2.233
94.798
4809.872
16159.757
582.475
13.115
0.330
-0.155
-0.154
-0.145
-0.121
-0.104
-0.097
-0.316
-0.340
-0.333
-0.341
-0.308
-0.282
-0.303
-0.288
-0.253
-0.221
-0.187
-0.173
-0.178
-0.193
-0.218
-0.041
42.257
353.493
397.022
81.925
0.159
-0.270
-0.288
-0.285
-0.282
-0.285
-0.286
-0.260
0.322
10.417
102.181
207.731
104.335
17.518
1.277
-0.118
-0.171
-0.159
-0.137
-0.120
-0.111
-0.362
-0.344
-0.287
0.052
2.980
5.731
1.086
-0.200
-0.256
-0.231
-0.204
-0.187
-0.191
-0.207
-0.213
27.022
1677.781
33427.734
45280.406
3160.856
101.099
-0.274
-0.312
-0.294
0.114
0.559
-0.226
-0.306
-0.183
2.523
76.948
1861.785
4084.504
227.511
7.224
0.050
-0.192
-0.172
-0.154
-0.140
-0.132
-0.365
-0.205
0.653
6.198
231.919
1272.812
58.726
0.808
-0.252
-0.239
-0.221
-0.203
-0.205
-0.225
-0.134
223.166
21450.711
100000.789
100001.789
52829.949
446.118
0.077
-0.228
13.899
223.105
314.814
81.822
0.175
-0.254
3.349
155.137
7966.396
23385.600
580.384
12.283
0.118
-0.211
-0.189
-0.177
-0.164
-0.160
-0.302
0.581
7.268
35.844
4920.991
100001.398
444.824
2.582
-0.243
-0.253
-0.241
-0.224
-0.229
-0.252
-0.200
199.111
18556.389
100001.555
100003.766
45281.570
397.044
0.042
3.982
353.371
4098.978
6981.290
1158.992
33.165
-0.415
1.073
33.433
582.507
1026.086
94.894
4.220
-0.076
-0.231
-0.212
-0.202
-0.191
-0.183
0.214
2.197
21.203
70.765
304.396
1276.206
58.934
0.801
-0.269
-0.270
-0.251
-0.236
-0.247
-0.274
-0.282
16.892
1310.204
21451.283
28790.613
2447.221
65.353
-0.371
14.153
909.202
16074.643
33427.430
3160.520
112.820
-0.566
-0.313
5.773
35.609
31.872
6.195
0.314
-0.235
-0.252
-0.234
-0.219
-0.206
-0.196
9.469
7.739
13.035
37.281
20.141
8.985
1.421
-0.217
-0.284
-0.278
-0.257
-0.252
-0.259
-0.278
-0.296
-0.247
21.205
223.206
250.276
41.695
-0.180
-0.561
8.320
353.328
4098.907
6981.150
1025.981
36.418
-0.607
-0.581
3.092
21.989
13.095
0.824
-0.259
-0.280
-0.268
-0.248
-0.225
-0.151
0.005
77.406
41.775
5.008
4.250
2.415
0.248
-0.262
-0.306
-0.294
-0.283
-0.214
-0.008
0.197
-0.003
-0.212
-0.119
0.095
0.071
-0.121
-0.384
-0.421
-0.607
0.753
33.837
198.955
280.390
72.699
1.590
-0.730
-0.782
-0.286
1.541
0.763
-0.258
-0.330
-0.295
-0.276
-0.250
-0.060
1.447
7.227
129.936
33.933
2.698
0.035
-0.168
-0.314
-0.334
-0.315
-0.303
-0.213
0.760
6.451
15.210
7.982
1.513
3.830
9.885
6.121
1.412
-0.019
-0.079
0.331
0.763
3.798
8.313
6.148
0.803
-0.676
-0.756
-0.802
-0.787
-0.622
-0.609
-0.459
-0.347
-0.305
-0.271
-0.203
1.276
29.574
385.141
140.878
11.699
0.498
-0.345
-0.367
-0.370
-0.346
-0.317
-0.280
0.158
8.887
175.967
886.691
227.446
16.279
59.332
259.140
110.153
16.062
2.633
1.679
6.286
22.239
527.861
444.368
12.281
-0.432
-0.706
-0.599
-0.692
-0.727
-0.708
-0.609
-0.463
-0.349
-0.296
-0.267
-0.115
4.708
258.819
23385.545
29.968
3.170
-0.005
-0.365
-0.379
-0.368
-0.344
-0.303
-0.258
0.691
33.166
1858.574
34242.922
2962.616
56.707
228.638
1859.181
513.563
45.008
6.688
3.426
14.499
135.590
100002.227
97725.438
90.929
0.059
-0.564
-0.587
-0.606
-0.623
-0.615
-0.594
-0.415
-0.321
-0.279
-0.263
-0.119
4.699
258.805
23385.523
5.171
4.036
0.864
-0.241
-0.405
-0.379
-0.341
-0.303
-0.198
1.125
24.155
772.698
7967.777
1186.318
34.985
95.695
505.812
203.048
19.453
2.803
1.566
6.183
38.306
2704.374
2229.234
24.788
-0.186
-0.487
-0.495
-0.502
-0.512
-0.518
-0.482
-0.366
-0.293
-0.271
-0.261
-0.218
1.107
29.528
336.840
11.186
13.991
3.344
-0.054
-0.444
-0.411
-0.361
-0.303
0.231
9.072
77.801
174.182
147.596
48.635
5.286
8.174
23.591
12.534
2.305
0.089
0.015
0.641
1.673
11.037
10.829
0.657
-0.453
-0.430
-0.409
-0.422
-0.433
-0.441
-0.381
-0.318
-0.282
-0.268
-0.263
-0.264
-0.120
1.384
6.424
28.010
68.511
12.355
0.070
-0.599
-0.513
-0.420
-0.297
1.370
52.324
1375.237
3475.727
261.786
9.595
0.327
0.114
0.543
0.264
-0.190
-0.315
-0.307
-0.266
-0.371
-0.410
-0.472
-0.504
-0.452
-0.395
-0.366
-0.365
-0.370
-0.354
-0.327
-0.297
-0.272
-0.264
-0.264
-0.269
-0.276
-0.230
-0.107
1531.257
58624.215
444.970
2.524
-0.756
-0.693
-0.528
-0.338
1.520
52.351
1375.390
3475.147
259.508
8.092
-0.101
-0.459
-0.450
-0.425
-0.374
-0.337
-0.337
-0.351
-0.365
-0.398
-0.473
-0.478
-0.429
-0.315
-0.160
-0.134
-0.260
-0.312
-0.303
-0.288
-0.271
-0.260
-0.263
-0.269
-0.279
-0.287
-0.294
3287.761
99999.492
743.686
3.361
-0.734
-0.738
-0.637
-0.420
0.289
10.978
105.928
192.327
53.286
5.051
-0.153
-0.510
-0.488
-0.444
-0.391
-0.353
-0.329
-0.337
-0.355
-0.378
-0.393
-0.394
-0.239
1.034
4.638
5.172
1.358
-0.119
-0.293
-0.283
-0.274
-0.262
-0.258
-0.265
-0.278
-0.287
-0.291
43.721
196.502
24.715
0.025
-0.717
-0.695
-0.621
-0.455
0.082
10.582
340.080
4087.563
1376.552
46.638
1.428
-0.283
-0.220
-0.245
-0.368
-0.350
-0.315
-0.314
-0.328
-0.351
-0.358
-0.314
0.793
18.889
155.066
175.925
23.581
1.202
-0.239
-0.286
-0.277
-0.267
-0.260
-0.260
-0.267
-0.281
-0.288
-0.247
-0.240
-0.218
-0.185
-0.162
-0.146
-0.135
-0.127
-0.119
-0.115
-0.117
-0.119
-0.118
-0.116
-0.118
-0.125
-0.145
-0.196
-0.291
-0.370
-0.431
-0.474
-0.494
-0.413
-0.256
-0.147
-0.092
-0.067
-0.055
-0.051
-0.046
-0.041
-0.037
-0.033
-0.032
-0.030
-0.027
-0.029
-0.030
-0.028
-0.030
-0.244
-0.235
-0.209
-0.173
-0.148
-0.129
-0.116
-0.108
-0.102
-0.098
-0.097
-0.100
-0.101
-0.098
-0.099
-0.100
-0.108
-0.130
-0.176
-0.248
-0.309
-0.320
-0.287
-0.212
-0.141
-0.092
-0.068
-0.053
-0.046
-0.041
-0.038
-0.035
-0.032
-0.029
-0.026
-0.025
-0.024
-0.023
-0.025
-0.024
-0.024
-0.237
-0.230
-0.224
-0.195
-0.157
-0.128
-0.110
-0.095
-0.091
-0.087
-0.085
-0.086
-0.084
-0.081
-0.079
-0.079
-0.081
-0.088
-0.103
-0.124
-0.143
-0.146
-0.130
-0.105
-0.080
-0.063
-0.051
-0.043
-0.038
-0.035
-0.032
-0.032
-0.028
-0.026
-0.023
-0.021
-0.021
-0.019
-0.018
-0.019
-0.019
-0.228
-0.233
-0.257
-0.270
-0.209
-0.148
-0.113
-0.094
-0.085
-0.080
-0.078
-0.075
-0.072
-0.071
-0.070
-0.067
-0.065
-0.066
-0.067
-0.074
-0.078
-0.078
-0.073
-0.063
-0.054
-0.048
-0.042
-0.039
-0.034
-0.033
-0.029
-0.026
-0.024
-0.023
-0.021
-0.018
-0.017
-0.016
-0.015
-0.013
-0.014
-0.221
-0.256
-0.293
-0.327
-0.316
-0.194
-0.122
-0.094
-0.080
-0.073
-0.070
-0.066
-0.065
-0.061
-0.060
-0.058
-0.055
-0.053
-0.051
-0.053
-0.055
-0.055
-0.051
-0.048
-0.043
-0.040
-0.037
-0.034
-0.029
-0.026
-0.023
-0.022
-0.020
-0.018
-0.016
-0.014
-0.013
-0.011
-0.010
-0.010
-0.011
0.094
-0.088
-0.348
-0.387
-0.419
-0.265
-0.146
-0.097
-0.077
-0.069
-0.065
-0.058
-0.057
-0.054
-0.054
-0.051
-0.046
-0.045
-0.043
-0.045
-0.046
-0.046
-0.042
-0.040
-0.038
-0.035
-0.033
-0.030
-0.027
-0.022
-0.021
-0.019
-0.018
-0.015
-0.013
-0.011
-0.009
-0.009
-0.008
-0.007
-0.008
3.160
1.085
-0.312
-0.449
-0.475
-0.330
-0.165
-0.101
-0.073
-0.063
-0.060
-0.057
-0.052
-0.049
-0.049
-0.046
-0.043
-0.040
-0.038
-0.039
-0.040
-0.039
-0.037
-0.035
-0.032
-0.031
-0.029
-0.028
-0.026
-0.022
-0.020
-0.020
-0.017
-0.015
-0.013
-0.010
-0.007
-0.006
-0.006
-0.005
-0.004
4.568
1.625
-0.306
-0.486
-0.514
-0.360
-0.173
-0.101
-0.073
-0.062
-0.055
-0.053
-0.049
-0.045
-0.043
-0.042
-0.040
-0.039
-0.035
-0.036
-0.035
-0.035
-0.032
-0.030
-0.030
-0.030
-0.030
-0.029
-0.025
-0.023
-0.021
-0.017
-0.016
-0.015
-0.014
-0.009
-0.007
-0.005
-0.004
-0.004
-0.001
0.968
0.172
-0.437
-0.499
-0.527
-0.327
-0.164
-0.099
-0.075
-0.063
-0.053
-0.049
-0.046
-0.043
-0.040
-0.035
-0.036
-0.036
-0.034
-0.032
-0.032
-0.031
-0.031
-0.031
-0.030
-0.029
-0.027
-0.025
-0.023
-0.022
-0.020
-0.018
-0.016
-0.015
-0.012
-0.011
-0.006
-0.005
-0.004
-0.003
-0.001
-0.205
-0.341
-0.428
-0.487
-0.471
-0.264
-0.146
-0.098
-0.073
-0.062
-0.055
-0.047
-0.045
-0.042
-0.037
-0.035
-0.033
-0.035
-0.033
-0.033
-0.032
-0.031
-0.029
-0.029
-0.029
-0.029
-0.026
-0.024
-0.023
-0.021
-0.019
-0.017
-0.015
-0.014
-0.011
-0.009
-0.007
-0.005
-0.003
-0.001
0.000
-0.259
-0.332
-0.405
-0.459
-0.333
-0.203
-0.137
-0.091
-0.072
-0.063
-0.058
-0.053
-0.046
-0.042
-0.036
-0.034
-0.033
-0.034
-0.034
-0.033
-0.032
-0.031
-0.030
-0.029
-0.029
-0.029
-0.027
-0.024
-0.023
-0.021
-0.019
-0.018
-0.016
-0.014
-0.013
-0.010
-0.009
-0.005
-0.003
-0.002
-0.001
-0.260
-0.324
-0.365
-0.313
-0.234
-0.174
-0.122
-0.094
-0.085
-0.080
-0.071
-0.063
-0.053
-0.041
-0.039
-0.035
-0.032
-0.034
-0.036
-0.035
-0.034
-0.034
-0.034
-0.032
-0.031
-0.031
-0.028
-0.026
-0.024
-0.022
-0.021
-0.019
-0.019
-0.017
-0.015
-0.012
-0.008
-0.007
-0.005
-0.003
-0.003
-0.244
-0.270
-0.267
-0.237
-0.171
-0.147
-0.125
-0.126
-0.123
-0.116
-0.101
-0.081
-0.065
-0.052
-0.043
-0.040
-0.039
-0.040
-0.038
-0.038
-0.038
-0.037
-0.037
-0.034
-0.032
-0.033
-0.031
-0.028
-0.026
-0.025
-0.023
-0.022
-0.021
-0.018
-0.017
-0.014
-0.011
-0.010
-0.009
-0.007
-0.006
-0.226
-0.221
-0.214
-0.199
-0.180
-0.167
-0.162
-0.150
-0.201
-0.186
-0.158
-0.118
-0.085
-0.065
-0.053
-0.045
-0.047
-0.045
-0.045
-0.044
-0.043
-0.042
-0.040
-0.040
-0.038
-0.036
-0.034
-0.033
-0.032
-0.028
-0.027
-0.025
-0.023
-0.021
-0.020
-0.018
-0.017
-0.015
-0.012
-0.011
-0.011
-0.220
-0.218
-0.212
-0.200
-0.191
-0.189
-0.196
-0.214
-0.319
-0.297
-0.244
-0.175
-0.117
-0.082
-0.065
-0.056
-0.056
-0.056
-0.057
-0.055
-0.052
-0.049
-0.049
-0.047
-0.044
-0.041
-0.040
-0.039
-0.035
-0.032
-0.030
-0.030
-0.029
-0.026
-0.023
-0.021
-0.018
-0.017
-0.015
-0.013
-0.014
0.270
0.011
0.101
1.006
0.752
-0.102
-0.232
-0.264
-0.276
-0.420
-0.337
-0.234
-0.151
-0.100
-0.077
-0.069
-0.069
-0.071
-0.071
-0.071
-0.068
-0.064
-0.058
-0.055
-0.052
-0.049
-0.045
-0.044
-0.042
-0.041
-0.041
-0.038
-0.035
-0.032
-0.030
-0.024
-0.023
-0.021
-0.019
-0.018
-0.018
17.069
6.107
12.043
168.374
91.453
3.438
-0.185
-0.291
-0.313
-0.476
-0.394
-0.276
-0.176
-0.116
-0.091
-0.086
-0.085
-0.085
-0.086
-0.086
-0.085
-0.084
-0.077
-0.068
-0.061
-0.058
-0.054
-0.053
-0.053
-0.053
-0.052
-0.051
-0.048
-0.041
-0.037
-0.033
-0.029
-0.027
-0.025
-0.024
-0.024
886.749
156.500
204.620
100017.297
14324.374
54.745
0.623
-0.291
-0.311
-0.288
-0.384
-0.269
-0.177
-0.128
-0.109
-0.101
-0.095
-0.094
-0.093
-0.096
-0.096
-0.095
-0.092
-0.088
-0.079
-0.071
-0.065
-0.065
-0.069
-0.072
-0.071
-0.069
-0.064
-0.058
-0.050
-0.044
-0.039
-0.034
-0.033
-0.030
-0.029
34242.965
1376.224
168.970
28805.807
6393.194
660.564
42.048
-0.225
-0.282
-0.257
-0.317
-0.234
-0.166
-0.133
-0.120
-0.111
-0.104
-0.078
-0.004
0.007
-0.061
-0.103
-0.105
-0.103
-0.099
-0.089
-0.085
-0.086
-0.089
-0.089
-0.087
-0.083
-0.080
-0.078
-0.071
-0.062
-0.052
-0.048
-0.040
-0.038
-0.034
7968.485
580.825
133.944
1722.604
7010.553
2157.468
158.764
0.008
-0.238
-0.212
-0.181
-0.191
-0.151
-0.135
-0.125
-0.117
-0.043
0.650
2.890
3.201
1.126
0.032
-0.119
-0.121
-0.121
-0.113
-0.113
-0.108
-0.104
-0.102
-0.099
-0.097
-0.094
-0.090
-0.090
-0.083
-0.069
-0.058
-0.051
-0.045
-0.040
158.200
34.585
44.609
806.803
2447.055
1026.337
81.919
-0.137
-0.205
-0.179
-0.160
-0.141
-0.142
-0.139
-0.128
-0.109
0.503
9.017
66.275
94.838
19.067
1.227
-0.083
-0.146
-0.146
-0.146
-0.141
-0.131
-0.122
-0.095
-0.006
0.023
-0.052
-0.104
-0.104
-0.099
-0.088
-0.073
-0.061
-0.052
-0.049
261.457
5.417
0.899
65.421
177.730
81.892
1.531
-0.217
-0.194
-0.173
-0.157
-0.145
-0.148
-0.143
-0.143
-0.084
1.879
52.433
1024.687
1597.187
121.044
4.787
0.014
-0.182
-0.185
-0.184
-0.171
-0.161
-0.104
0.423
2.326
3.182
1.110
0.039
-0.124
-0.118
-0.106
-0.089
-0.075
-0.066
-0.060
199.866
3.373
-0.221
-0.223
0.124
-0.154
-0.243
-0.219
-0.200
-0.183
-0.168
-0.155
-0.153
-0.159
-0.163
-0.106
1.861
52.412
1024.664
1597.161
121.016
4.764
-0.009
-0.210
-0.218
-0.222
-0.211
-0.198
0.155
4.301
33.163
46.694
12.372
1.099
-0.086
-0.138
-0.128
-0.110
-0.087
-0.079
-0.071
18.850
0.586
-0.313
-0.333
-0.329
-0.299
-0.269
-0.241
-0.218
-0.196
-0.179
-0.166
-0.165
-0.176
-0.183
-0.177
0.435
8.954
66.231
94.820
17.066
1.162
-0.162
-0.239
-0.252
-0.253
-0.250
-0.229
0.539
13.717
155.202
258.958
46.771
2.877
-0.019
-0.150
-0.144
-0.128
-0.106
-0.093
-0.085
0.640
-0.276
-0.356
-0.348
-0.333
-0.313
-0.297
-0.276
-0.245
-0.213
-0.193
-0.181
-0.177
-0.192
-0.209
-0.214
-0.142
0.513
2.639
3.327
1.086
-0.044
-0.257
-0.265
-0.274
-0.279
-0.274
-0.250
0.322
8.986
84.765
139.961
33.285
3.427
0.094
-0.162
-0.159
-0.147
-0.124
-0.109
-0.100
-0.351
-0.371
-0.354
-0.339
-0.324
-0.309
-0.301
-0.284
-0.262
-0.234
-0.209
-0.195
-0.188
-0.207
-0.228
-0.223
5.340
101.239
127.017
11.269
0.161
-0.183
-0.281
-0.285
-0.286
-0.270
-0.262
-0.277
-0.083
2.455
24.415
167.670
231.384
37.612
2.288
-0.087
-0.176
-0.161
-0.142
-0.125
-0.115
-0.391
-0.324
-0.073
0.286
0.552
0.733
-0.012
-0.277
-0.275
-0.256
-0.225
-0.207
-0.202
-0.223
-0.245
3.276
446.345
4101.141
5342.501
717.227
13.793
-0.248
-0.303
0.015
8.565
13.869
1.891
-0.193
-0.078
4.575
228.054
23386.285
76276.852
1024.641
15.256
0.212
-0.195
-0.177
-0.163
-0.148
-0.138
-0.340
0.557
6.372
17.655
20.255
26.627
4.502
-0.102
-0.285
-0.271
-0.243
-0.222
-0.221
-0.242
-0.255
52.319
3162.814
84812.688
100118.492
6125.422
143.044
-0.236
0.351
177.695
1678.085
2448.331
503.144
11.020
0.134
7.084
505.996
99999.891
99999.758
3474.217
26.417
0.386
-0.211
-0.198
-0.189
-0.178
-0.172
-0.029
7.101
136.827
770.555
309.832
157.947
15.184
0.175
-0.294
-0.282
-0.260
-0.244
-0.252
-0.269
-0.276
41.835
2784.148
72402.094
100136.516
5416.300
129.129
-0.243
42.617
3160.686
99999.969
100000.984
16075.988
280.785
0.263
2.964
95.130
3474.325
7966.275
336.838
8.871
0.022
-0.237
-0.223
-0.218
-0.203
-0.192
2.912
23.122
886.972
13487.520
2178.033
75.686
5.750
-0.081
-0.302
-0.295
-0.268
-0.257
-0.268
-0.285
-0.292
2.566
355.187
2804.104
3676.285
580.925
9.330
-0.145
126.489
10533.879
99999.672
99999.852
99614.320
715.199
0.670
0.064
4.697
33.219
46.674
10.976
0.730
-0.236
-0.263
-0.246
-0.228
-0.212
-0.201
210.679
130.933
343.228
2531.098
667.831
27.302
0.892
-0.281
-0.307
-0.299
-0.274
-0.266
-0.270
-0.286
-0.297
-0.186
3.347
54.908
85.315
6.345
-0.277
-0.302
42.456
2779.438
99999.563
99999.555
13943.886
280.270
-0.406
-0.643
-0.305
0.598
0.793
0.063
-0.258
-0.300
-0.283
-0.261
-0.231
-0.138
0.054
19528.902
4853.751
64.921
59.387
29.460
2.990
-0.100
-0.323
-0.310
-0.297
-0.198
0.146
0.483
0.180
-0.110
0.471
2.055
3.184
1.719
0.020
-0.407
-0.596
3.459
158.502
1481.825
2155.464
445.791
10.184
-0.683
-0.730
-0.785
-0.551
-0.423
-0.372
-0.334
-0.315
-0.290
-0.258
-0.047
1.807
9.989
7127.375
1962.489
31.781
1.903
0.766
-0.124
-0.330
-0.327
-0.312
-0.190
1.387
13.645
37.015
17.038
3.602
15.452
53.022
28.009
4.105
0.098
-0.418
-0.611
-0.329
4.212
19.906
21.676
4.212
-0.468
-0.727
-0.758
-0.774
-0.736
-0.516
-0.397
-0.345
-0.317
-0.283
-0.206
1.595
41.565
667.541
62.839
31.620
2.584
-0.227
-0.352
-0.368
-0.351
-0.321
-0.289
0.418
18.934
667.377
5677.279
887.189
41.858
581.274
7966.412
1597.423
41.803
1.098
-0.328
-0.322
6.257
105.729
90.985
5.462
1.840
0.517
-0.614
-0.705
-0.721
-0.713
-0.515
-0.406
-0.344
-0.304
-0.279
-0.093
6.464
440.907
99999.852
2.040
0.563
-0.253
-0.391
-0.385
-0.372
-0.347
-0.312
-0.253
1.397
83.952
19411.305
99999.750
41628.914
183.698
6719.366
99999.766
41628.039
176.175
2.790
-0.160
0.197
32.902
2702.885
2229.113
26.779
5.618
2.969
-0.324
-0.612
-0.635
-0.624
-0.499
-0.374
-0.320
-0.291
-0.276
-0.098
6.453
440.881
93989.656
-0.090
-0.248
-0.389
-0.438
-0.433
-0.392
-0.353
-0.308
-0.255
1.083
52.688
4809.887
99999.969
7966.964
98.317
1376.592
34242.848
4809.391
74.545
1.561
-0.235
-0.166
12.388
318.606
270.673
10.395
2.505
0.951
-0.434
-0.527
-0.546
-0.503
-0.418
-0.345
-0.300
-0.283
-0.272
-0.217
1.567
41.508
580.340
-0.091
0.000
-0.401
-0.572
-0.534
-0.460
-0.383
-0.327
-0.207
0.970
10.922
100.762
387.321
121.361
11.247
41.867
155.031
74.402
6.389
0.047
-0.320
-0.458
0.056
3.982
4.034
0.082
-0.186
-0.337
-0.441
-0.450
-0.443
-0.412
-0.362
-0.319
-0.293
-0.278
-0.271
-0.272
-0.093
1.736
8.844
4.302
10.967
2.188
-0.633
-0.759
-0.629
-0.482
-0.368
-0.054
3.059
21.562
31.996
14.334
3.615
0.409
0.891
2.327
1.460
0.030
-0.309
-0.359
-0.405
-0.556
-0.582
-0.540
-0.523
-0.457
-0.399
-0.375
-0.370
-0.367
-0.356
-0.334
-0.311
-0.288
-0.275
-0.271
-0.276
-0.279
-0.226
-0.083
91.007
526.371
43.568
0.291
-0.763
-0.735
-0.638
-0.440
-0.087
3.078
21.551
34.008
9.628
0.801
-0.365
-0.453
-0.433
-0.418
-0.391
-0.345
-0.351
-0.364
-0.397
-0.460
-0.552
-0.489
-0.411
-0.256
0.012
0.054
-0.190
-0.309
-0.318
-0.304
-0.290
-0.272
-0.269
-0.275
-0.282
-0.294
-0.308
143.709
887.208
67.727
0.676
-0.754
-0.722
-0.655
-0.517
-0.223
1.948
17.140
48.145
25.952
3.494
-0.273
-0.549
-0.551
-0.494
-0.426
-0.352
-0.335
-0.335
-0.357
-0.398
-0.420
-0.406
-0.107
2.663
13.601
15.171
3.736
0.072
-0.297
-0.304
-0.291
-0.273
-0.267
-0.270
-0.282
-0.287
-0.300
8.349
26.951
12.542
5.980
0.368
-0.675
-0.596
-0.515
0.009
11.014
385.447
5677.706
1597.121
53.047
5.157
1.654
-0.365
-0.508
-0.432
-0.353
-0.315
-0.301
-0.325
-0.351
-0.360
-0.260
2.388
66.096
1185.850
1374.940
94.657
3.351
-0.174
-0.308
-0.294
-0.281
-0.270
-0.267
-0.271
-0.279
-0.290
-0.236
-0.228
-0.205
-0.175
-0.151
-0.134
-0.125
-0.118
-0.111
-0.109
-0.110
-0.112
-0.113
-0.112
-0.111
-0.113
-0.120
-0.139
-0.186
-0.253
-0.315
-0.338
-0.303
-0.229
-0.147
-0.098
-0.069
-0.054
-0.047
-0.043
-0.040
-0.035
-0.033
-0.031
-0.030
-0.027
-0.025
-0.026
-0.028
-0.029
-0.032
-0.226
-0.222
-0.198
-0.161
-0.136
-0.116
-0.105
-0.098
-0.095
-0.092
-0.091
-0.092
-0.092
-0.092
-0.090
-0.089
-0.090
-0.099
-0.119
-0.149
-0.174
-0.180
-0.163
-0.128
-0.093
-0.069
-0.054
-0.046
-0.039
-0.037
-0.034
-0.031
-0.029
-0.026
-0.025
-0.023
-0.022
-0.022
-0.023
-0.024
-0.027
-0.205
-0.215
-0.197
-0.165
-0.134
-0.111
-0.097
-0.089
-0.084
-0.082
-0.080
-0.078
-0.077
-0.076
-0.073
-0.072
-0.072
-0.072
-0.079
-0.087
-0.097
-0.098
-0.089
-0.075
-0.061
-0.051
-0.042
-0.036
-0.033
-0.031
-0.030
-0.027
-0.026
-0.023
-0.021
-0.019
-0.018
-0.017
-0.018
-0.017
-0.021
-0.193
-0.224
-0.235
-0.203
-0.156
-0.119
-0.094
-0.083
-0.076
-0.074
-0.071
-0.067
-0.065
-0.067
-0.064
-0.061
-0.058
-0.057
-0.056
-0.060
-0.062
-0.060
-0.057
-0.051
-0.045
-0.040
-0.036
-0.033
-0.031
-0.027
-0.026
-0.024
-0.021
-0.019
-0.017
-0.016
-0.015
-0.014
-0.011
-0.013
-0.015
-0.205
-0.240
-0.276
-0.280
-0.208
-0.139
-0.098
-0.083
-0.072
-0.068
-0.063
-0.060
-0.058
-0.057
-0.055
-0.053
-0.050
-0.048
-0.045
-0.048
-0.048
-0.047
-0.044
-0.040
-0.037
-0.033
-0.031
-0.030
-0.025
-0.024
-0.023
-0.020
-0.019
-0.015
-0.014
-0.014
-0.013
-0.011
-0.008
-0.008
-0.009
-0.222
-0.266
-0.311
-0.353
-0.280
-0.172
-0.111
-0.084
-0.070
-0.063
-0.059
-0.057
-0.053
-0.051
-0.049
-0.046
-0.044
-0.042
-0.040
-0.040
-0.041
-0.040
-0.038
-0.035
-0.032
-0.031
-0.030
-0.027
-0.023
-0.022
-0.020
-0.019
-0.017
-0.014
-0.010
-0.010
-0.009
-0.006
-0.006
-0.007
-0.007
-0.235
-0.298
-0.350
-0.397
-0.352
-0.201
-0.123
-0.086
-0.069
-0.058
-0.054
-0.052
-0.050
-0.047
-0.044
-0.044
-0.039
-0.038
-0.036
-0.036
-0.036
-0.035
-0.032
-0.031
-0.030
-0.028
-0.027
-0.025
-0.023
-0.021
-0.019
-0.018
-0.017
-0.014
-0.010
-0.008
-0.006
-0.005
-0.006
-0.005
-0.005
-0.250
-0.319
-0.377
-0.433
-0.388
-0.220
-0.129
-0.088
-0.067
-0.059
-0.052
-0.049
-0.046
-0.043
-0.039
-0.037
-0.036
-0.035
-0.031
-0.031
-0.031
-0.031
-0.031
-0.029
-0.030
-0.030
-0.028
-0.026
-0.024
-0.022
-0.020
-0.017
-0.015
-0.014
-0.012
-0.008
-0.007
-0.004
-0.004
-0.004
-0.001
-0.264
-0.327
-0.396
-0.457
-0.366
-0.217
-0.135
-0.094
-0.074
-0.062
-0.054
-0.047
-0.044
-0.042
-0.037
-0.032
-0.030
-0.033
-0.032
-0.030
-0.028
-0.030
-0.030
-0.029
-0.028
-0.028
-0.024
-0.023
-0.023
-0.021
-0.018
-0.017
-0.017
-0.014
-0.011
-0.009
-0.007
-0.007
-0.004
-0.002
-0.002
-0.255
-0.325
-0.402
-0.437
-0.315
-0.206
-0.142
-0.104
-0.078
-0.063
-0.056
-0.049
-0.042
-0.039
-0.037
-0.031
-0.031
-0.032
-0.031
-0.030
-0.031
-0.029
-0.028
-0.029
-0.028
-0.026
-0.026
-0.023
-0.022
-0.020
-0.018
-0.016
-0.014
-0.013
-0.010
-0.009
-0.006
-0.005
-0.003
-0.003
0.000
-0.259
-0.327
-0.385
-0.341
-0.267
-0.205
-0.159
-0.120
-0.088
-0.071
-0.064
-0.057
-0.049
-0.040
-0.035
-0.033
-0.033
-0.033
-0.033
-0.033
-0.031
-0.031
-0.030
-0.029
-0.029
-0.027
-0.027
-0.024
-0.022
-0.020
-0.019
-0.018
-0.016
-0.015
-0.012
-0.010
-0.008
-0.006
-0.004
-0.004
-0.002
-0.250
-0.289
-0.295
-0.282
-0.252
-0.220
-0.176
-0.134
-0.113
-0.106
-0.092
-0.077
-0.061
-0.048
-0.040
-0.036
-0.035
-0.034
-0.034
-0.033
-0.033
-0.034
-0.034
-0.030
-0.029
-0.028
-0.027
-0.024
-0.022
-0.022
-0.021
-0.020
-0.019
-0.017
-0.013
-0.011
-0.010
-0.009
-0.006
-0.004
-0.003
-0.227
-0.246
-0.265
-0.265
-0.256
-0.232
-0.190
-0.190
-0.203
-0.196
-0.161
-0.121
-0.086
-0.061
-0.047
-0.041
-0.039
-0.038
-0.038
-0.037
-0.038
-0.037
-0.036
-0.033
-0.032
-0.032
-0.031
-0.028
-0.026
-0.024
-0.024
-0.022
-0.020
-0.018
-0.015
-0.015
-0.013
-0.011
-0.009
-0.008
-0.007
-0.218
-0.222
-0.225
-0.231
-0.226
-0.229
-0.281
-0.346
-0.394
-0.374
-0.308
-0.211
-0.130
-0.085
-0.061
-0.050
-0.047
-0.045
-0.044
-0.042
-0.042
-0.041
-0.040
-0.040
-0.037
-0.035
-0.034
-0.031
-0.030
-0.027
-0.026
-0.024
-0.022
-0.021
-0.019
-0.019
-0.017
-0.014
-0.013
-0.012
-0.011
-0.033
-0.214
-0.226
-0.232
-0.241
-0.264
-0.308
-0.540
-0.566
-0.555
-0.487
-0.348
-0.205
-0.118
-0.076
-0.061
-0.057
-0.056
-0.056
-0.055
-0.053
-0.050
-0.049
-0.047
-0.044
-0.041
-0.038
-0.036
-0.034
-0.033
-0.030
-0.029
-0.026
-0.025
-0.024
-0.021
-0.020
-0.020
-0.018
-0.015
-0.014
1.448
0.216
-0.081
0.173
0.026
-0.267
-0.354
-0.575
-0.592
-0.573
-0.531
-0.456
-0.279
-0.152
-0.094
-0.076
-0.072
-0.075
-0.076
-0.075
-0.072
-0.067
-0.062
-0.056
-0.053
-0.049
-0.045
-0.043
-0.042
-0.041
-0.039
-0.039
-0.034
-0.031
-0.028
-0.026
-0.025
-0.022
-0.024
-0.021
-0.020
38.710
12.485
3.663
19.222
12.763
0.765
-0.332
-0.357
-0.584
-0.563
-0.517
-0.461
-0.320
-0.175
-0.114
-0.097
-0.091
-0.088
-0.087
-0.087
-0.086
-0.088
-0.081
-0.073
-0.064
-0.060
-0.055
-0.054
-0.053
-0.053
-0.052
-0.048
-0.045
-0.041
-0.038
-0.034
-0.031
-0.030
-0.028
-0.025
-0.023
5678.305
506.003
35.864
445.293
230.946
6.561
-0.226
-0.342
-0.541
-0.519
-0.476
-0.426
-0.308
-0.184
-0.129
-0.111
-0.099
-0.097
-0.098
-0.098
-0.097
-0.096
-0.095
-0.092
-0.082
-0.073
-0.068
-0.066
-0.068
-0.068
-0.067
-0.065
-0.062
-0.057
-0.051
-0.045
-0.038
-0.035
-0.032
-0.030
-0.027
99999.969
11287.525
73.688
274.483
152.855
7.202
-0.178
-0.316
-0.314
-0.453
-0.416
-0.374
-0.266
-0.175
-0.136
-0.118
-0.106
-0.037
0.148
0.176
0.003
-0.097
-0.108
-0.107
-0.103
-0.091
-0.087
-0.087
-0.087
-0.088
-0.087
-0.084
-0.082
-0.077
-0.068
-0.057
-0.051
-0.045
-0.043
-0.039
-0.034
100000.555
2962.365
34.620
19.316
57.596
14.055
0.032
-0.295
-0.289
-0.381
-0.350
-0.298
-0.214
-0.165
-0.139
-0.126
0.069
1.907
9.024
11.145
3.192
0.254
-0.117
-0.130
-0.128
-0.120
-0.115
-0.113
-0.109
-0.103
-0.102
-0.100
-0.097
-0.093
-0.088
-0.079
-0.069
-0.060
-0.051
-0.045
-0.042
395.183
75.004
4.765
4.539
17.028
5.317
-0.160
-0.269
-0.259
-0.236
-0.273
-0.221
-0.179
-0.158
-0.146
-0.089
1.529
37.165
580.492
886.826
94.828
3.897
-0.011
-0.161
-0.161
-0.159
-0.151
-0.141
-0.131
-0.128
-0.118
-0.112
-0.115
-0.113
-0.107
-0.100
-0.086
-0.071
-0.061
-0.055
-0.051
46.353
3.402
0.077
-0.199
0.123
-0.163
-0.254
-0.240
-0.222
-0.207
-0.210
-0.183
-0.171
-0.164
-0.157
-0.005
5.911
385.219
93989.758
99999.852
1597.169
17.066
0.242
-0.190
-0.196
-0.198
-0.192
-0.179
-0.169
-0.113
0.034
0.086
-0.044
-0.127
-0.132
-0.121
-0.108
-0.087
-0.075
-0.066
-0.061
33.021
1.052
-0.307
-0.325
-0.311
-0.288
-0.254
-0.228
-0.211
-0.198
-0.189
-0.181
-0.176
-0.173
-0.177
-0.024
5.890
385.197
76276.641
99999.906
1597.210
17.061
0.219
-0.220
-0.236
-0.243
-0.235
-0.232
-0.192
0.120
1.065
1.497
0.531
-0.057
-0.148
-0.142
-0.130
-0.106
-0.090
-0.080
-0.073
5.025
-0.022
-0.363
-0.348
-0.335
-0.303
-0.268
-0.241
-0.222
-0.206
-0.197
-0.190
-0.186
-0.191
-0.198
-0.152
1.468
37.174
580.896
888.001
84.925
4.087
-0.051
-0.228
-0.245
-0.273
-0.265
-0.259
-0.182
0.543
2.814
3.905
1.539
0.074
-0.160
-0.158
-0.149
-0.129
-0.108
-0.096
-0.085
-0.013
-0.371
-0.379
-0.355
-0.337
-0.307
-0.277
-0.260
-0.243
-0.224
-0.209
-0.202
-0.200
-0.213
-0.224
-0.219
-0.037
2.157
11.648
19.291
9.151
1.514
-0.048
-0.098
-0.144
-0.253
-0.280
-0.273
-0.205
0.388
2.454
4.319
2.891
0.747
-0.082
-0.173
-0.164
-0.149
-0.125
-0.111
-0.101
-0.406
-0.395
-0.365
-0.335
-0.318
-0.301
-0.265
-0.261
-0.273
-0.246
-0.223
-0.216
-0.212
-0.227
-0.243
-0.244
-0.145
1.713
6.714
17.556
12.385
1.997
0.076
0.101
0.124
0.326
0.253
-0.129
0.007
0.915
7.453
47.451
66.484
15.322
1.040
-0.139
-0.180
-0.163
-0.144
-0.129
-0.120
-0.405
-0.293
0.193
0.782
0.387
-0.124
-0.273
-0.282
-0.288
-0.271
-0.238
-0.227
-0.225
-0.243
-0.263
-0.205
11.676
169.344
207.748
36.820
5.843
0.974
-0.067
0.507
11.005
30.078
14.602
2.064
2.095
8.670
71.123
1598.258
3474.344
227.305
6.485
0.010
-0.199
-0.180
-0.166
-0.154
-0.146
-0.298
1.452
16.873
52.266
26.623
3.430
0.033
-0.296
-0.298
-0.290
-0.258
-0.241
-0.245
-0.260
-0.272
0.470
136.933
1524.122
8017.528
529.042
8.041
0.016
0.590
199.532
1912.595
2916.292
682.976
20.595
7.549
29.670
158.253
6720.814
19411.566
505.461
11.007
0.100
-0.220
-0.203
-0.197
-0.186
-0.176
0.293
18.866
768.552
9470.616
1597.654
42.577
1.381
-0.263
-0.306
-0.306
-0.277
-0.260
-0.272
-0.280
-0.293
0.515
140.754
7823.339
100909.453
2516.890
14.251
-0.129
41.674
3597.928
100007.813
100089.680
18634.646
322.714
6.991
24.909
50.234
508.729
886.923
94.689
3.767
-0.102
-0.247
-0.233
-0.225
-0.205
-0.196
5.070
68.932
13487.171
99999.727
62122.359
176.323
2.816
-0.250
-0.321
-0.320
-0.284
-0.273
-0.285
-0.295
-0.289
0.163
16.672
459.547
2483.260
195.921
4.317
-0.206
141.615
13944.058
100000.797
100006.078
100005.375
807.415
2.707
4.785
6.010
14.503
16.996
4.646
0.271
-0.273
-0.274
-0.258
-0.235
-0.216
-0.197
461.162
277.004
2541.141
99999.938
7966.220
83.903
1.703
-0.283
-0.328
-0.315
-0.287
-0.284
-0.288
-0.299
-0.215
1.373
15.740
52.794
40.130
7.059
0.175
-0.350
44.664
3160.555
99999.625
99999.805
18556.213
314.737
0.008
-0.037
0.049
0.203
0.231
-0.097
-0.293
-0.318
-0.297
-0.269
-0.243
-0.166
0.129
100501.688
30014.908
137.230
259.654
94.629
7.908
0.086
-0.328
-0.326
-0.305
-0.244
-0.058
0.136
-0.038
0.008
3.519
42.488
176.676
74.724
7.132
-0.006
-0.529
2.031
177.522
1677.563
2446.558
501.397
10.599
-0.552
-0.566
-0.490
-0.414
-0.371
-0.360
-0.344
-0.330
-0.308
-0.273
-0.164
0.818
4.293
48693.313
8769.285
53.947
4.056
1.874
0.115
-0.319
-0.336
-0.314
-0.241
0.641
5.776
13.633
7.235
2.434
17.085
65.729
89.951
35.967
3.861
-0.189
-0.603
-0.560
1.734
12.580
19.666
16.228
13.932
0.764
-0.631
-0.567
-0.483
-0.427
-0.384
-0.352
-0.331
-0.301
-0.252
0.456
10.331
78.167
1129.580
112.175
4.276
-0.138
-0.322
-0.353
-0.348
-0.322
-0.302
0.097
7.966
155.086
667.362
200.345
24.906
506.311
5679.703
1191.867
40.603
1.545
-0.439
-0.641
-0.219
2.021
4.928
49.451
314.659
396.702
81.556
-0.067
-0.575
-0.514
-0.442
-0.387
-0.348
-0.323
-0.297
-0.209
1.980
59.087
1188.356
114.235
1.846
-0.247
-0.395
-0.388
-0.367
-0.341
-0.320
-0.282
0.562
29.520
1374.959
19411.283
2167.661
83.263
5678.509
99999.883
28255.896
155.254
2.414
-0.391
-0.765
0.494
10.613
16.457
127.707
909.176
1026.046
222.903
1.736
-0.483
-0.454
-0.398
-0.360
-0.333
-0.312
-0.297
-0.215
1.958
58.855
1186.387
-0.228
-0.447
-0.466
-0.467
-0.447
-0.397
-0.354
-0.318
-0.282
0.349
18.939
580.365
5677.274
887.284
47.766
1186.753
23385.484
3474.150
66.068
1.319
-0.437
-0.721
-0.080
3.879
7.681
58.224
396.851
445.912
112.938
0.230
-0.434
-0.406
-0.365
-0.338
-0.319
-0.305
-0.295
-0.270
0.405
9.861
74.487
-0.519
-0.597
-0.662
-0.663
-0.592
-0.495
-0.399
-0.337
-0.306
-0.072
2.905
33.294
94.786
41.635
6.719
37.188
136.805
58.722
5.724
0.041
-0.435
-0.623
-0.695
-0.364
0.022
5.076
23.320
22.338
1.821
-0.391
-0.390
-0.376
-0.349
-0.327
-0.303
-0.298
-0.290
-0.293
-0.218
0.459
2.696
-0.433
-0.246
-0.573
-0.736
-0.722
-0.687
-0.523
-0.392
-0.317
-0.136
0.508
1.836
2.721
1.234
0.133
0.882
2.332
1.295
0.028
-0.329
-0.386
-0.495
-0.673
-0.643
-0.596
-0.412
-0.118
-0.289
-0.359
-0.353
-0.348
-0.343
-0.343
-0.323
-0.298
-0.291
-0.286
-0.289
-0.300
-0.289
-0.226
1.128
2.960
0.356
-0.681
-0.733
-0.687
-0.626
-0.484
-0.357
-0.149
0.411
0.784
0.330
-0.212
-0.400
-0.408
-0.392
-0.389
-0.370
-0.367
-0.379
-0.400
-0.445
-0.587
-0.538
-0.469
-0.405
-0.268
-0.052
-0.026
-0.229
-0.321
-0.328
-0.318
-0.300
-0.287
-0.282
-0.285
-0.293
-0.309
-0.329
1.497
6.251
8.724
5.900
0.549
-0.672
-0.609
-0.540
-0.386
0.136
2.862
8.143
5.201
0.721
-0.346
-0.539
-0.588
-0.524
-0.412
-0.387
-0.361
-0.349
-0.364
-0.411
-0.429
-0.430
-0.151
1.803
9.086
9.019
2.456
-0.034
-0.309
-0.315
-0.305
-0.289
-0.278
-0.276
-0.286
-0.297
-0.314
2.801
58.539
223.366
158.637
24.991
0.387
-0.561
-0.494
-0.277
2.584
41.389
199.737
106.866
11.529
9.907
4.650
-0.214
-0.544
-0.428
-0.402
-0.318
-0.223
-0.285
-0.349
-0.357
-0.289
1.565
37.333
441.682
506.048
52.436
2.160
-0.218
-0.318
-0.315
-0.297
-0.282
-0.274
-0.278
-0.285
-0.296
-0.223
-0.217
-0.195
-0.164
-0.140
-0.125
-0.114
-0.109
-0.103
-0.101
-0.102
-0.104
-0.105
-0.106
-0.103
-0.099
-0.099
-0.101
-0.114
-0.136
-0.160
-0.168
-0.147
-0.119
-0.090
-0.066
-0.054
-0.045
-0.041
-0.039
-0.036
-0.032
-0.030
-0.030
-0.028
-0.026
-0.025
-0.025
-0.025
-0.028
-0.039
-0.212
-0.210
-0.187
-0.151
-0.126
-0.110
-0.098
-0.092
-0.091
-0.087
-0.087
-0.086
-0.086
-0.084
-0.082
-0.079
-0.078
-0.076
-0.082
-0.090
-0.100
-0.103
-0.094
-0.080
-0.062
-0.051
-0.042
-0.037
-0.034
-0.033
-0.031
-0.028
-0.026
-0.025
-0.023
-0.022
-0.021
-0.021
-0.022
-0.023
-0.031
-0.181
-0.196
-0.174
-0.145
-0.117
-0.103
-0.090
-0.082
-0.078
-0.079
-0.075
-0.074
-0.070
-0.069
-0.068
-0.066
-0.062
-0.061
-0.060
-0.064
-0.067
-0.065
-0.060
-0.053
-0.046
-0.040
-0.035
-0.032
-0.028
-0.029
-0.027
-0.024
-0.023
-0.021
-0.019
-0.018
-0.017
-0.017
-0.018
-0.018
-0.024
-0.165
-0.194
-0.183
-0.152
-0.122
-0.100
-0.084
-0.074
-0.069
-0.069
-0.066
-0.064
-0.062
-0.058
-0.058
-0.054
-0.052
-0.050
-0.049
-0.050
-0.050
-0.047
-0.042
-0.039
-0.035
-0.034
-0.033
-0.030
-0.026
-0.024
-0.022
-0.019
-0.018
-0.017
-0.015
-0.014
-0.014
-0.011
-0.010
-0.012
-0.017
-0.191
-0.216
-0.214
-0.180
-0.138
-0.106
-0.085
-0.073
-0.067
-0.062
-0.057
-0.056
-0.053
-0.051
-0.050
-0.048
-0.044
-0.044
-0.042
-0.042
-0.042
-0.038
-0.036
-0.032
-0.031
-0.030
-0.028
-0.026
-0.024
-0.022
-0.021
-0.018
-0.015
-0.014
-0.012
-0.012
-0.011
-0.009
-0.009
-0.009
-0.010
-0.210
-0.242
-0.267
-0.228
-0.165
-0.120
-0.093
-0.076
-0.067
-0.060
-0.054
-0.051
-0.049
-0.048
-0.045
-0.043
-0.040
-0.040
-0.037
-0.036
-0.034
-0.033
-0.032
-0.029
-0.029
-0.027
-0.027
-0.024
-0.021
-0.019
-0.018
-0.016
-0.013
-0.010
-0.008
-0.007
-0.007
-0.006
-0.006
-0.006
-0.007
-0.223
-0.267
-0.310
-0.274
-0.196
-0.135
-0.100
-0.080
-0.066
-0.056
-0.052
-0.048
-0.047
-0.042
-0.041
-0.040
-0.037
-0.034
-0.031
-0.032
-0.029
-0.031
-0.030
-0.029
-0.027
-0.026
-0.025
-0.022
-0.022
-0.019
-0.018
-0.016
-0.012
-0.012
-0.009
-0.006
-0.003
-0.004
-0.004
-0.004
-0.003
-0.237
-0.283
-0.339
-0.306
-0.224
-0.155
-0.113
-0.087
-0.070
-0.061
-0.052
-0.045
-0.043
-0.040
-0.037
-0.034
-0.033
-0.030
-0.028
-0.028
-0.028
-0.028
-0.028
-0.028
-0.027
-0.027
-0.024
-0.023
-0.022
-0.020
-0.019
-0.016
-0.013
-0.011
-0.009
-0.007
-0.006
-0.005
-0.004
-0.002
0.
-0.242
-0.300
-0.353
-0.318
-0.249
-0.191
-0.146
-0.111
-0.084
-0.064
-0.052
-0.043
-0.040
-0.039
-0.032
-0.030
-0.029
-0.030
-0.028
-0.027
-0.027
-0.027
-0.028
-0.027
-0.027
-0.025
-0.023
-0.023
-0.022
-0.021
-0.018
-0.016
-0.014
-0.011
-0.010
-0.009
-0.006
-0.006
-0.003
-0.002
0.
-0.249
-0.308
-0.340
-0.323
-0.294
-0.257
-0.208
-0.155
-0.108
-0.074
-0.057
-0.048
-0.041
-0.037
-0.034
-0.031
-0.031
-0.030
-0.029
-0.028
-0.027
-0.028
-0.026
-0.027
-0.026
-0.025
-0.024
-0.022
-0.020
-0.018
-0.017
-0.015
-0.012
-0.012
-0.009
-0.008
-0.007
-0.004
-0.004
-0.002
0.
-0.242
-0.283
-0.318
-0.352
-0.374
-0.351
-0.293
-0.212
-0.138
-0.090
-0.073
-0.061
-0.050
-0.041
-0.036
-0.033
-0.033
-0.031
-0.031
-0.031
-0.030
-0.030
-0.029
-0.027
-0.026
-0.025
-0.024
-0.023
-0.020
-0.020
-0.018
-0.017
-0.014
-0.013
-0.013
-0.010
-0.008
-0.006
-0.004
-0.003
-0.002
-0.226
-0.268
-0.330
-0.402
-0.443
-0.435
-0.363
-0.262
-0.160
-0.151
-0.128
-0.096
-0.071
-0.053
-0.043
-0.037
-0.035
-0.033
-0.033
-0.031
-0.032
-0.032
-0.031
-0.030
-0.028
-0.026
-0.025
-0.024
-0.023
-0.022
-0.021
-0.020
-0.017
-0.014
-0.013
-0.012
-0.010
-0.010
-0.006
-0.005
-0.004
-0.229
-0.272
-0.345
-0.426
-0.473
-0.462
-0.390
-0.298
-0.343
-0.328
-0.267
-0.186
-0.115
-0.073
-0.053
-0.044
-0.039
-0.037
-0.037
-0.035
-0.036
-0.035
-0.035
-0.035
-0.032
-0.030
-0.029
-0.027
-0.026
-0.024
-0.023
-0.020
-0.018
-0.017
-0.015
-0.016
-0.014
-0.012
-0.010
-0.009
-0.008
-0.158
-0.274
-0.339
-0.412
-0.452
-0.436
-0.423
-0.485
-0.498
-0.492
-0.461
-0.354
-0.207
-0.111
-0.070
-0.053
-0.048
-0.045
-0.042
-0.040
-0.040
-0.039
-0.038
-0.039
-0.034
-0.033
-0.032
-0.030
-0.029
-0.026
-0.025
-0.022
-0.021
-0.021
-0.020
-0.019
-0.017
-0.015
-0.015
-0.014
-0.012
1.136
-0.154
-0.262
-0.294
-0.379
-0.432
-0.500
-0.537
-0.556
-0.543
-0.502
-0.440
-0.331
-0.171
-0.095
-0.068
-0.058
-0.057
-0.058
-0.055
-0.053
-0.051
-0.050
-0.047
-0.042
-0.039
-0.037
-0.035
-0.034
-0.030
-0.029
-0.028
-0.026
-0.025
-0.025
-0.023
-0.022
-0.020
-0.019
-0.016
-0.016
10.324
0.435
-0.207
-0.255
-0.319
-0.468
-0.516
-0.571
-0.596
-0.580
-0.526
-0.453
-0.380
-0.229
-0.118
-0.084
-0.073
-0.076
-0.077
-0.075
-0.072
-0.066
-0.061
-0.056
-0.054
-0.051
-0.046
-0.042
-0.041
-0.040
-0.037
-0.036
-0.034
-0.031
-0.029
-0.027
-0.025
-0.027
-0.025
-0.022
-0.020
37.542
6.071
0.587
0.359
0.138
-0.292
-0.508
-0.551
-0.405
-0.421
-0.518
-0.439
-0.365
-0.259
-0.140
-0.101
-0.094
-0.091
-0.089
-0.088
-0.087
-0.087
-0.081
-0.072
-0.065
-0.061
-0.057
-0.054
-0.051
-0.049
-0.049
-0.046
-0.043
-0.039
-0.038
-0.035
-0.032
-0.031
-0.029
-0.027
-0.025
677.516
121.427
6.475
3.250
1.930
-0.043
-0.469
-0.491
-0.253
-0.278
-0.461
-0.403
-0.339
-0.256
-0.157
-0.119
-0.105
-0.102
-0.101
-0.099
-0.099
-0.099
-0.096
-0.093
-0.082
-0.073
-0.069
-0.066
-0.065
-0.063
-0.062
-0.060
-0.058
-0.055
-0.049
-0.043
-0.039
-0.036
-0.033
-0.031
-0.030
19412.768
1024.668
21.662
2.881
1.463
-0.088
-0.313
-0.444
-0.419
-0.411
-0.400
-0.347
-0.299
-0.230
-0.158
-0.128
-0.114
-0.052
0.096
0.118
-0.015
-0.108
-0.115
-0.113
-0.105
-0.095
-0.088
-0.084
-0.084
-0.085
-0.083
-0.081
-0.077
-0.071
-0.063
-0.054
-0.049
-0.043
-0.042
-0.039
-0.039
4809.531
440.848
13.706
0.501
-0.035
-0.270
-0.300
-0.378
-0.381
-0.359
-0.329
-0.295
-0.265
-0.200
-0.154
-0.136
0.023
1.538
7.310
9.014
2.587
0.172
-0.132
-0.142
-0.136
-0.127
-0.118
-0.112
-0.110
-0.107
-0.105
-0.100
-0.096
-0.091
-0.082
-0.070
-0.063
-0.057
-0.052
-0.050
-0.045
95.508
26.403
2.153
-0.174
-0.292
-0.290
-0.288
-0.280
-0.318
-0.303
-0.284
-0.261
-0.219
-0.181
-0.159
-0.107
1.226
29.659
385.227
580.483
66.253
3.154
-0.050
-0.178
-0.173
-0.168
-0.158
-0.150
-0.141
-0.134
-0.129
-0.122
-0.117
-0.110
-0.106
-0.096
-0.082
-0.069
-0.063
-0.058
-0.054
4.704
0.927
-0.165
-0.314
-0.301
-0.284
-0.274
-0.258
-0.273
-0.264
-0.248
-0.219
-0.196
-0.183
-0.172
-0.031
4.793
258.904
23385.635
76276.625
886.799
13.741
0.193
-0.203
-0.216
-0.212
-0.204
-0.198
-0.186
-0.173
-0.164
-0.154
-0.148
-0.141
-0.131
-0.120
-0.101
-0.086
-0.075
-0.069
-0.064
1.786
-0.247
-0.384
-0.346
-0.325
-0.292
-0.244
-0.227
-0.227
-0.228
-0.217
-0.210
-0.200
-0.192
-0.192
-0.048
4.772
258.920
23385.891
76277.219
887.289
13.860
0.187
-0.208
-0.233
-0.260
-0.255
-0.246
-0.233
-0.204
-0.156
-0.136
-0.157
-0.164
-0.153
-0.145
-0.125
-0.103
-0.090
-0.079
-0.074
0.078
-0.392
-0.393
-0.359
-0.325
-0.195
0.006
0.001
-0.158
-0.221
-0.219
-0.212
-0.210
-0.211
-0.212
-0.165
1.191
27.037
341.868
521.004
78.715
5.367
0.352
0.370
0.194
-0.165
-0.272
-0.270
-0.257
-0.222
-0.134
-0.092
-0.140
-0.181
-0.174
-0.161
-0.148
-0.123
-0.107
-0.095
-0.088
-0.418
-0.421
-0.380
-0.358
-0.282
0.110
0.948
0.849
0.055
-0.212
-0.229
-0.222
-0.223
-0.232
-0.233
-0.229
0.065
4.761
59.065
393.387
230.043
19.551
2.696
4.704
3.381
0.580
-0.191
-0.272
-0.199
-0.070
0.043
0.188
0.174
-0.058
-0.177
-0.183
-0.163
-0.143
-0.124
-0.111
-0.104
-0.430
-0.405
-0.379
-0.348
-0.241
0.317
1.362
1.212
0.141
-0.218
-0.241
-0.231
-0.236
-0.251
-0.256
-0.252
-0.022
6.039
155.672
1858.836
886.827
42.147
6.333
15.275
11.577
4.626
2.462
0.488
1.585
4.781
4.829
4.757
5.348
1.621
0.022
-0.197
-0.180
-0.161
-0.143
-0.131
-0.123
-0.410
-0.341
-0.015
0.471
0.406
0.191
0.483
0.390
-0.091
-0.263
-0.254
-0.242
-0.247
-0.266
-0.273
-0.254
0.619
11.002
68.161
301.510
176.438
17.418
4.297
10.431
24.566
246.458
210.555
14.864
29.948
155.465
111.905
44.332
47.293
11.046
0.788
-0.183
-0.202
-0.183
-0.166
-0.157
-0.149
-0.334
0.744
8.938
24.367
13.556
2.516
0.089
-0.192
-0.274
-0.298
-0.269
-0.259
-0.264
-0.276
-0.279
-0.113
7.977
384.993
3356.606
257.668
14.405
1.925
0.775
30.660
473.952
30435.693
24266.100
126.265
201.479
2962.794
1383.191
117.830
85.959
18.999
1.248
-0.187
-0.228
-0.209
-0.199
-0.184
-0.175
0.008
9.791
227.485
1598.641
443.804
22.596
0.814
-0.278
-0.315
-0.312
-0.287
-0.277
-0.285
-0.290
-0.299
0.084
21.665
3352.656
100002.320
1390.992
10.434
-0.031
3.287
503.278
7084.740
22654.031
10320.401
136.797
177.244
2166.870
1189.159
69.522
25.427
6.475
0.409
-0.247
-0.259
-0.241
-0.224
-0.208
-0.199
1.930
30.280
2166.919
62123.172
5679.043
75.428
1.703
-0.270
-0.328
-0.324
-0.301
-0.288
-0.294
-0.307
-0.244
1.185
18.657
247.568
1409.488
139.110
3.471
-0.291
13.363
1310.285
28796.344
61810.027
5397.820
165.866
19.205
94.729
66.783
9.890
2.410
0.476
-0.199
-0.304
-0.292
-0.270
-0.243
-0.211
-0.088
316.609
48.145
669.635
6717.399
1375.273
37.190
0.946
-0.307
-0.339
-0.324
-0.298
-0.294
-0.300
-0.308
0.068
9.836
295.484
2535.401
677.643
29.948
0.942
-0.393
3.249
501.369
6101.212
12112.742
1678.586
52.524
0.797
3.252
3.238
1.725
0.382
-0.223
-0.331
-0.331
-0.321
-0.285
-0.248
0.049
2.023
11145.739
638.787
38.623
94.931
41.461
4.147
-0.059
-0.337
-0.325
-0.312
-0.289
-0.255
-0.216
-0.249
0.480
26.518
1858.701
62122.391
6717.309
83.903
1.583
-0.457
-0.323
22.206
280.434
397.070
113.662
1.856
-0.196
0.108
1.336
1.656
0.466
-0.258
-0.356
-0.348
-0.331
-0.292
-0.180
1.701
26.813
100328.563
1492.234
13.356
2.117
1.012
-0.066
-0.325
-0.330
-0.315
-0.293
-0.121
0.631
1.372
0.754
0.831
15.530
448.255
4813.786
1025.320
36.982
0.754
-0.535
-0.568
-0.325
1.889
61.513
446.010
564.078
126.568
0.850
0.444
0.531
-0.008
-0.325
-0.373
-0.356
-0.332
-0.304
-0.010
5.241
110.643
33440.605
644.178
2.594
-0.269
-0.327
-0.347
-0.339
-0.321
-0.309
-0.224
0.834
7.950
21.113
10.004
4.623
43.401
174.245
125.127
36.157
4.041
-0.227
-0.597
-0.817
-0.296
29.764
1026.165
16074.632
21450.514
2156.365
54.210
0.673
-0.142
-0.325
-0.367
-0.357
-0.353
-0.335
-0.305
0.105
5.768
69.554
1026.530
65.563
-0.312
-0.396
-0.377
-0.359
-0.337
-0.321
-0.303
-0.120
2.714
29.507
83.907
37.314
10.803
155.408
1025.273
338.302
17.914
0.611
-0.528
-0.830
-0.823
0.404
72.190
3160.672
99999.617
99999.789
7999.533
182.157
1.543
-0.154
-0.355
-0.346
-0.342
-0.337
-0.330
-0.307
0.011
3.603
20.685
6.560
-0.355
-0.481
-0.472
-0.438
-0.386
-0.347
-0.323
-0.300
-0.168
1.941
18.907
52.271
23.786
6.887
66.257
295.017
120.904
9.832
0.167
-0.517
-0.791
-0.793
-0.143
34.903
1159.027
21450.465
28789.172
2447.355
83.421
0.515
-0.246
-0.340
-0.334
-0.333
-0.324
-0.324
-0.316
-0.211
0.677
3.712
-0.526
-0.607
-0.652
-0.654
-0.594
-0.483
-0.400
-0.345
-0.317
-0.276
0.212
2.697
6.400
3.383
1.139
6.419
16.906
9.818
1.334
-0.215
-0.469
-0.690
-0.732
-0.685
3.800
101.023
635.015
806.150
158.672
1.246
-0.099
-0.162
-0.279
-0.329
-0.318
-0.309
-0.317
-0.318
-0.308
-0.205
0.030
-0.586
-0.631
-0.662
-0.669
-0.651
-0.613
-0.518
-0.406
-0.347
-0.318
-0.260
-0.079
0.095
-0.058
-0.241
0.011
0.401
0.167
-0.214
-0.343
-0.390
-0.540
-0.663
-0.623
-0.490
0.837
3.519
3.291
-0.001
-0.193
0.082
0.173
-0.155
-0.316
-0.311
-0.300
-0.309
-0.310
-0.319
-0.324
-0.322
-0.545
-0.511
-0.229
-0.366
-0.642
-0.610
-0.559
-0.485
-0.383
-0.339
-0.310
-0.292
-0.315
-0.352
-0.379
-0.390
-0.381
-0.363
-0.356
-0.373
-0.398
-0.427
-0.488
-0.566
-0.504
-0.445
-0.339
-0.085
0.262
0.241
0.178
0.096
-0.165
-0.310
-0.314
-0.296
-0.300
-0.302
-0.311
-0.324
-0.337
0.188
10.656
45.340
35.831
5.403
-0.405
-0.539
-0.494
-0.419
-0.316
-0.054
0.331
0.143
-0.258
-0.406
-0.470
-0.481
-0.441
-0.446
-0.438
-0.404
-0.382
-0.392
-0.419
-0.411
-0.385
0.013
2.383
7.258
5.863
1.293
-0.035
-0.275
-0.322
-0.321
-0.301
-0.292
-0.286
-0.296
-0.313
-0.330
17.048
564.155
3160.676
1900.861
223.066
4.046
-0.484
-0.460
-0.407
-0.124
1.812
5.070
3.275
0.958
1.735
0.730
-0.485
-0.566
-0.491
-0.468
-0.412
-0.298
-0.306
-0.356
-0.352
-0.284
1.123
14.323
56.910
47.775
9.081
0.522
-0.299
-0.326
-0.328
-0.314
-0.291
-0.282
-0.284
-0.291
-0.309
-0.214
-0.206
-0.182
-0.155
-0.131
-0.117
-0.105
-0.098
-0.092
-0.094
-0.095
-0.094
-0.095
-0.093
-0.090
-0.086
-0.081
-0.077
-0.079
-0.082
-0.087
-0.087
-0.081
-0.071
-0.059
-0.048
-0.043
-0.038
-0.036
-0.036
-0.033
-0.030
-0.029
-0.028
-0.025
-0.024
-0.024
-0.024
-0.025
-0.029
-0.047
-0.207
-0.194
-0.171
-0.140
-0.116
-0.102
-0.091
-0.084
-0.082
-0.082
-0.081
-0.079
-0.079
-0.077
-0.073
-0.070
-0.066
-0.061
-0.062
-0.063
-0.066
-0.063
-0.061
-0.054
-0.046
-0.040
-0.034
-0.030
-0.029
-0.030
-0.029
-0.027
-0.025
-0.024
-0.022
-0.020
-0.020
-0.020
-0.021
-0.024
-0.041
-0.187
-0.177
-0.156
-0.128
-0.112
-0.095
-0.083
-0.077
-0.073
-0.072
-0.069
-0.069
-0.066
-0.064
-0.061
-0.057
-0.054
-0.053
-0.051
-0.050
-0.051
-0.048
-0.044
-0.040
-0.037
-0.033
-0.030
-0.027
-0.025
-0.025
-0.024
-0.022
-0.022
-0.019
-0.017
-0.017
-0.015
-0.016
-0.016
-0.019
-0.031
-0.167
-0.167
-0.150
-0.124
-0.102
-0.089
-0.078
-0.070
-0.065
-0.062
-0.062
-0.058
-0.057
-0.053
-0.052
-0.049
-0.045
-0.043
-0.044
-0.042
-0.042
-0.036
-0.034
-0.032
-0.030
-0.029
-0.028
-0.025
-0.024
-0.022
-0.019
-0.017
-0.017
-0.015
-0.015
-0.013
-0.011
-0.011
-0.011
-0.014
-0.022
-0.171
-0.167
-0.153
-0.129
-0.107
-0.090
-0.078
-0.071
-0.063
-0.060
-0.057
-0.053
-0.049
-0.046
-0.043
-0.042
-0.038
-0.038
-0.036
-0.037
-0.034
-0.030
-0.029
-0.028
-0.027
-0.025
-0.024
-0.023
-0.021
-0.017
-0.018
-0.016
-0.014
-0.012
-0.012
-0.011
-0.010
-0.009
-0.009
-0.010
-0.013
-0.179
-0.180
-0.169
-0.143
-0.117
-0.097
-0.084
-0.074
-0.064
-0.057
-0.051
-0.049
-0.047
-0.043
-0.042
-0.038
-0.035
-0.034
-0.031
-0.029
-0.029
-0.029
-0.028
-0.027
-0.026
-0.025
-0.023
-0.022
-0.018
-0.017
-0.015
-0.014
-0.013
-0.009
-0.009
-0.007
-0.005
-0.005
-0.004
-0.006
-0.007
-0.191
-0.202
-0.192
-0.165
-0.136
-0.114
-0.095
-0.081
-0.068
-0.056
-0.049
-0.045
-0.044
-0.039
-0.037
-0.035
-0.033
-0.030
-0.026
-0.026
-0.026
-0.026
-0.026
-0.026
-0.025
-0.023
-0.022
-0.020
-0.018
-0.018
-0.015
-0.013
-0.010
-0.010
-0.007
-0.005
-0.004
-0.004
-0.003
-0.003
-0.002
-0.201
-0.215
-0.217
-0.201
-0.184
-0.163
-0.136
-0.107
-0.080
-0.062
-0.050
-0.041
-0.038
-0.037
-0.032
-0.030
-0.029
-0.027
-0.024
-0.024
-0.025
-0.024
-0.025
-0.024
-0.025
-0.024
-0.021
-0.021
-0.020
-0.018
-0.014
-0.013
-0.012
-0.009
-0.008
-0.005
-0.005
-0.005
-0.003
-0.001
0.
-0.205
-0.229
-0.254
-0.279
-0.293
-0.278
-0.230
-0.167
-0.113
-0.077
-0.056
-0.044
-0.037
-0.033
-0.033
-0.029
-0.027
-0.026
-0.026
-0.024
-0.023
-0.024
-0.023
-0.023
-0.022
-0.022
-0.022
-0.019
-0.019
-0.017
-0.015
-0.014
-0.012
-0.010
-0.010
-0.009
-0.006
-0.004
-0.002
0.000
0.001
-0.208
-0.252
-0.333
-0.417
-0.475
-0.471
-0.399
-0.280
-0.171
-0.101
-0.066
-0.049
-0.040
-0.035
-0.031
-0.029
-0.029
-0.027
-0.025
-0.025
-0.025
-0.025
-0.023
-0.023
-0.023
-0.021
-0.022
-0.020
-0.019
-0.017
-0.014
-0.013
-0.013
-0.012
-0.009
-0.008
-0.005
-0.004
-0.002
-0.001
-0.001
-0.225
-0.306
-0.433
-0.552
-0.585
-0.578
-0.539
-0.419
-0.251
-0.136
-0.083
-0.067
-0.052
-0.041
-0.036
-0.033
-0.029
-0.029
-0.028
-0.028
-0.028
-0.028
-0.026
-0.025
-0.024
-0.024
-0.022
-0.021
-0.019
-0.018
-0.017
-0.015
-0.014
-0.013
-0.013
-0.009
-0.008
-0.005
-0.003
-0.002
-0.002
-0.242
-0.352
-0.506
-0.564
-0.585
-0.575
-0.540
-0.477
-0.316
-0.206
-0.169
-0.121
-0.083
-0.056
-0.043
-0.038
-0.035
-0.029
-0.031
-0.029
-0.029
-0.029
-0.029
-0.028
-0.026
-0.024
-0.024
-0.023
-0.022
-0.021
-0.019
-0.017
-0.015
-0.013
-0.013
-0.012
-0.010
-0.008
-0.006
-0.006
-0.005
-0.261
-0.371
-0.509
-0.548
-0.562
-0.550
-0.511
-0.454
-0.391
-0.385
-0.351
-0.255
-0.151
-0.084
-0.056
-0.046
-0.038
-0.035
-0.033
-0.031
-0.032
-0.032
-0.032
-0.031
-0.030
-0.029
-0.027
-0.025
-0.024
-0.021
-0.019
-0.018
-0.017
-0.016
-0.014
-0.016
-0.014
-0.011
-0.009
-0.009
-0.008
-0.057
-0.347
-0.481
-0.518
-0.529
-0.507
-0.467
-0.434
-0.451
-0.445
-0.411
-0.360
-0.273
-0.143
-0.077
-0.054
-0.046
-0.044
-0.041
-0.041
-0.040
-0.038
-0.038
-0.037
-0.035
-0.032
-0.030
-0.029
-0.027
-0.024
-0.023
-0.023
-0.021
-0.021
-0.018
-0.017
-0.017
-0.016
-0.015
-0.014
-0.013
3.402
-0.112
-0.414
-0.464
-0.476
-0.404
-0.449
-0.490
-0.384
-0.405
-0.464
-0.393
-0.323
-0.224
-0.110
-0.071
-0.058
-0.057
-0.056
-0.054
-0.051
-0.049
-0.047
-0.044
-0.042
-0.039
-0.037
-0.034
-0.033
-0.031
-0.028
-0.027
-0.026
-0.025
-0.025
-0.023
-0.021
-0.021
-0.019
-0.017
-0.016
37.115
0.882
-0.307
-0.385
-0.378
-0.419
-0.455
0.690
4.019
3.536
0.322
-0.409
-0.330
-0.265
-0.141
-0.087
-0.073
-0.073
-0.073
-0.071
-0.071
-0.064
-0.060
-0.056
-0.053
-0.050
-0.045
-0.043
-0.040
-0.037
-0.036
-0.035
-0.032
-0.030
-0.028
-0.027
-0.026
-0.027
-0.026
-0.023
-0.020
122.598
2.528
-0.089
-0.299
-0.366
-0.411
-0.115
6.426
25.418
22.782
4.510
-0.216
-0.320
-0.255
-0.167
-0.108
-0.094
-0.093
-0.092
-0.090
-0.087
-0.086
-0.079
-0.070
-0.063
-0.059
-0.055
-0.053
-0.050
-0.049
-0.047
-0.042
-0.040
-0.037
-0.036
-0.033
-0.032
-0.031
-0.030
-0.027
-0.027
60.704
8.405
0.685
-0.215
-0.294
-0.382
0.017
7.782
35.970
31.967
5.499
-0.108
-0.294
-0.242
-0.172
-0.127
-0.109
-0.105
-0.104
-0.102
-0.102
-0.100
-0.099
-0.092
-0.081
-0.074
-0.069
-0.066
-0.064
-0.061
-0.058
-0.055
-0.054
-0.049
-0.045
-0.041
-0.039
-0.036
-0.033
-0.033
-0.031
87.946
23.825
1.954
-0.144
-0.286
-0.348
-0.290
1.679
8.367
7.431
1.131
-0.271
-0.261
-0.228
-0.171
-0.136
-0.123
-0.106
-0.063
-0.049
-0.094
-0.120
-0.121
-0.119
-0.109
-0.097
-0.089
-0.085
-0.080
-0.078
-0.077
-0.073
-0.069
-0.064
-0.057
-0.052
-0.047
-0.042
-0.042
-0.041
-0.038
52.444
15.171
1.362
-0.213
-0.302
-0.296
-0.342
-0.253
0.121
0.087
-0.229
-0.267
-0.234
-0.214
-0.168
-0.146
-0.096
0.287
1.530
1.699
0.550
-0.064
-0.155
-0.154
-0.149
-0.133
-0.120
-0.109
-0.105
-0.102
-0.102
-0.097
-0.089
-0.082
-0.073
-0.065
-0.058
-0.056
-0.053
-0.051
-0.048
5.640
2.329
0.079
-0.307
-0.304
-0.296
-0.309
-0.301
-0.295
-0.284
-0.267
-0.240
-0.223
-0.200
-0.174
-0.154
0.230
4.804
26.522
37.148
8.084
0.670
-0.150
-0.192
-0.190
-0.179
-0.166
-0.155
-0.145
-0.137
-0.130
-0.125
-0.116
-0.108
-0.095
-0.087
-0.074
-0.067
-0.064
-0.059
-0.057
-0.032
-0.270
-0.364
-0.344
-0.314
-0.298
-0.274
-0.270
-0.268
-0.260
-0.248
-0.234
-0.215
-0.202
-0.191
-0.147
0.962
21.248
227.395
336.990
46.702
2.537
-0.097
-0.218
-0.226
-0.219
-0.210
-0.207
-0.196
-0.177
-0.167
-0.157
-0.148
-0.136
-0.126
-0.110
-0.094
-0.080
-0.073
-0.068
-0.065
-0.447
-0.463
-0.402
-0.355
-0.313
-0.161
0.073
0.051
-0.156
-0.243
-0.240
-0.232
-0.225
-0.219
-0.210
-0.163
0.942
21.336
228.122
338.771
48.167
2.910
0.027
0.014
-0.065
-0.208
-0.254
-0.255
-0.240
-0.218
-0.196
-0.185
-0.178
-0.168
-0.157
-0.137
-0.116
-0.099
-0.085
-0.078
-0.075
-0.453
-0.455
-0.393
-0.355
-0.120
1.365
5.193
4.684
0.989
-0.122
-0.240
-0.239
-0.238
-0.236
-0.226
-0.211
0.240
5.932
45.661
128.084
67.100
9.202
2.768
6.471
4.684
0.746
-0.186
-0.278
-0.271
-0.248
-0.220
-0.202
-0.194
-0.188
-0.179
-0.162
-0.138
-0.116
-0.103
-0.092
-0.091
0.480
-0.389
-0.382
-0.327
0.510
9.839
46.553
37.018
5.794
0.257
-0.237
-0.247
-0.246
-0.251
-0.245
-0.240
0.156
11.458
507.003
16159.878
5678.114
109.517
36.061
176.030
94.697
9.909
0.324
-0.256
-0.127
0.117
0.069
-0.119
-0.189
-0.199
-0.199
-0.183
-0.159
-0.138
-0.119
-0.109
-0.107
3.421
-0.320
-0.358
-0.198
1.075
15.266
83.915
74.444
9.868
0.421
-0.237
-0.254
-0.255
-0.266
-0.269
-0.257
0.368
26.455
2962.372
99999.836
100000.016
391.800
160.554
1597.215
668.034
35.935
3.995
0.860
4.218
15.207
11.065
2.220
0.239
-0.114
-0.208
-0.205
-0.178
-0.160
-0.140
-0.130
-0.125
4.065
-0.281
0.087
1.842
3.992
7.008
23.882
18.913
3.367
0.028
-0.262
-0.261
-0.264
-0.282
-0.281
-0.276
0.227
12.178
443.178
11288.089
4083.475
99.146
97.389
667.954
353.575
304.086
244.786
20.029
137.281
1597.069
768.890
42.448
2.544
0.268
-0.182
-0.229
-0.203
-0.185
-0.166
-0.158
-0.154
0.025
0.022
3.601
21.845
48.429
17.987
3.759
1.642
0.204
-0.250
-0.282
-0.271
-0.278
-0.290
-0.290
-0.256
0.965
17.852
63.028
86.083
47.344
7.435
9.314
35.190
206.640
46800.969
37384.770
160.304
2532.516
99999.758
100000.109
386.460
6.869
0.559
-0.177
-0.258
-0.237
-0.217
-0.197
-0.183
-0.174
-0.292
1.416
19.023
107.825
197.280
55.000
4.441
-0.002
-0.293
-0.311
-0.293
-0.285
-0.291
-0.296
-0.305
-0.125
2.769
47.363
158.959
32.699
2.405
0.099
0.294
9.674
261.457
13101.273
10584.381
111.423
1859.722
99999.813
62122.602
296.031
5.574
0.169
-0.245
-0.289
-0.277
-0.254
-0.225
-0.207
-0.198
0.984
3.569
49.798
205.655
149.123
33.038
2.775
-0.172
-0.324
-0.317
-0.306
-0.298
-0.303
-0.316
-0.220
1.938
24.522
95.540
68.267
12.329
0.563
-0.345
-0.293
26.845
322.037
514.609
195.312
11.265
84.219
769.710
445.791
35.649
3.213
0.064
-0.295
-0.314
-0.319
-0.289
-0.257
-0.189
0.127
502.735
24.580
24.325
87.503
44.374
7.016
0.485
-0.297
-0.328
-0.326
-0.307
-0.302
-0.306
-0.316
0.300
18.878
1024.602
19411.998
2963.674
59.328
1.360
-0.365
-0.418
6.575
141.849
200.075
34.223
0.473
3.095
14.870
43.668
60.237
12.334
0.806
-0.278
-0.351
-0.352
-0.321
-0.245
0.592
8.906
33432.609
639.147
5.299
8.134
4.507
0.723
-0.235
-0.333
-0.327
-0.313
-0.299
-0.305
-0.306
-0.302
0.801
58.754
11287.134
99999.742
93989.633
227.208
2.925
-0.381
-0.485
-0.343
2.419
4.574
9.607
10.647
1.511
9.112
74.614
106.926
21.066
1.326
-0.292
-0.384
-0.376
-0.343
-0.066
6.446
227.305
100003.688
2449.546
11.269
0.126
-0.057
-0.277
-0.330
-0.325
-0.317
-0.302
-0.288
-0.250
-0.207
-0.243
0.433
26.666
1597.647
50768.883
5677.335
83.859
1.611
-0.459
-0.500
-0.586
6.433
223.055
1900.843
2446.803
398.816
12.942
22.693
29.629
7.079
0.402
-0.324
-0.401
-0.395
-0.356
0.149
18.964
1858.594
100000.234
1310.511
4.148
-0.353
-0.343
-0.342
-0.329
-0.325
-0.309
-0.292
-0.226
0.079
0.386
0.125
0.211
4.534
41.035
157.767
66.643
6.401
-0.046
-0.756
-0.745
0.467
101.030
5337.751
99999.672
100001.109
13971.628
342.343
33.089
3.760
0.607
-0.237
-0.359
-0.413
-0.407
-0.369
0.029
11.111
580.775
2155.587
126.509
-0.246
-0.381
-0.366
-0.349
-0.334
-0.319
-0.302
-0.290
-0.132
0.533
1.353
0.740
0.470
3.936
10.965
8.210
2.465
0.045
-0.521
-0.764
-0.758
2.139
223.088
24832.035
99999.711
100002.883
99717.461
1246.755
103.756
3.423
-0.216
-0.349
-0.355
-0.405
-0.394
-0.366
-0.243
1.669
26.835
17.315
-0.191
-0.448
-0.437
-0.406
-0.369
-0.337
-0.321
-0.309
-0.300
-0.184
0.379
0.924
0.460
0.216
2.154
5.769
3.400
0.407
-0.322
-0.515
-0.736
-0.727
0.721
113.073
6981.290
99999.672
100000.961
18580.377
370.665
24.597
1.646
-0.101
-0.321
-0.345
-0.373
-0.373
-0.355
-0.329
-0.137
0.950
-0.480
-0.545
-0.578
-0.572
-0.528
-0.440
-0.374
-0.344
-0.330
-0.320
-0.290
-0.157
-0.015
-0.146
-0.208
0.189
0.704
0.373
-0.145
-0.344
-0.447
-0.666
-0.666
-0.529
9.444
314.783
2779.522
3597.708
565.573
14.648
5.453
4.752
1.317
-0.138
-0.331
-0.341
-0.350
-0.348
-0.333
-0.327
-0.228
-0.524
-0.547
-0.567
-0.574
-0.550
-0.517
-0.458
-0.385
-0.352
-0.337
-0.330
-0.324
-0.314
-0.332
-0.353
-0.312
-0.255
-0.265
-0.307
-0.327
-0.382
-0.525
-0.607
-0.571
-0.303
2.536
18.330
26.601
2.315
3.148
16.945
18.855
4.598
0.169
-0.308
-0.322
-0.327
-0.338
-0.334
-0.335
-0.326
-0.495
-0.434
-0.112
-0.221
-0.516
-0.507
-0.471
-0.438
-0.375
-0.347
-0.345
-0.351
-0.360
-0.358
-0.362
-0.362
-0.350
-0.330
-0.336
-0.357
-0.389
-0.424
-0.531
-0.517
-0.459
-0.389
-0.122
1.194
3.601
5.122
14.217
16.955
4.128
0.125
-0.309
-0.309
-0.314
-0.315
-0.325
-0.337
-0.341
0.126
12.974
72.067
52.325
6.076
-0.257
-0.451
-0.432
-0.395
-0.366
-0.364
-0.340
-0.345
-0.369
-0.384
-0.389
-0.377
-0.370
-0.439
-0.483
-0.455
-0.427
-0.426
-0.426
-0.423
-0.269
1.700
26.392
121.085
75.325
10.689
3.504
0.803
-0.198
-0.328
-0.311
-0.305
-0.298
-0.305
-0.320
-0.328
35.837
1159.022
7997.731
4675.046
396.892
4.541
-0.410
-0.417
-0.402
-0.415
-0.340
-0.222
-0.242
-0.325
-0.288
-0.372
-0.442
-0.474
-0.557
-0.531
-0.490
-0.448
-0.409
-0.379
-0.355
-0.023
8.861
259.067
3475.195
1376.035
52.906
1.672
-0.170
-0.325
-0.337
-0.319
-0.307
-0.292
-0.292
-0.306
-0.317
-0.207
-0.192
-0.165
-0.141
-0.119
-0.107
-0.096
-0.090
-0.085
-0.085
-0.085
-0.086
-0.084
-0.082
-0.079
-0.074
-0.068
-0.064
-0.060
-0.059
-0.059
-0.057
-0.051
-0.049
-0.045
-0.040
-0.035
-0.032
-0.032
-0.031
-0.030
-0.028
-0.026
-0.026
-0.023
-0.021
-0.023
-0.023
-0.024
-0.031
-0.061
-0.195
-0.182
-0.155
-0.126
-0.107
-0.094
-0.087
-0.081
-0.077
-0.076
-0.074
-0.072
-0.071
-0.068
-0.066
-0.062
-0.058
-0.053
-0.050
-0.049
-0.049
-0.043
-0.042
-0.041
-0.036
-0.033
-0.029
-0.027
-0.027
-0.027
-0.026
-0.025
-0.023
-0.022
-0.019
-0.018
-0.018
-0.018
-0.020
-0.028
-0.052
-0.183
-0.160
-0.138
-0.115
-0.100
-0.085
-0.078
-0.072
-0.068
-0.066
-0.064
-0.063
-0.061
-0.058
-0.053
-0.050
-0.048
-0.045
-0.043
-0.040
-0.037
-0.036
-0.034
-0.033
-0.031
-0.029
-0.026
-0.022
-0.023
-0.023
-0.021
-0.019
-0.020
-0.018
-0.015
-0.015
-0.014
-0.014
-0.015
-0.020
-0.039
-0.162
-0.146
-0.131
-0.109
-0.093
-0.081
-0.069
-0.065
-0.061
-0.058
-0.056
-0.054
-0.051
-0.049
-0.046
-0.042
-0.038
-0.037
-0.035
-0.033
-0.033
-0.031
-0.030
-0.026
-0.026
-0.025
-0.023
-0.021
-0.021
-0.019
-0.018
-0.016
-0.016
-0.012
-0.013
-0.012
-0.010
-0.009
-0.011
-0.016
-0.026
-0.152
-0.142
-0.129
-0.108
-0.092
-0.084
-0.074
-0.065
-0.058
-0.056
-0.053
-0.050
-0.047
-0.042
-0.040
-0.037
-0.034
-0.031
-0.030
-0.030
-0.028
-0.028
-0.027
-0.025
-0.025
-0.022
-0.021
-0.021
-0.020
-0.017
-0.017
-0.016
-0.013
-0.011
-0.009
-0.009
-0.010
-0.008
-0.008
-0.011
-0.016
-0.149
-0.144
-0.130
-0.113
-0.102
-0.091
-0.082
-0.071
-0.062
-0.053
-0.049
-0.044
-0.042
-0.039
-0.037
-0.033
-0.030
-0.029
-0.026
-0.027
-0.026
-0.025
-0.026
-0.025
-0.024
-0.022
-0.021
-0.018
-0.017
-0.015
-0.014
-0.013
-0.009
-0.008
-0.007
-0.006
-0.006
-0.005
-0.004
-0.005
-0.008
-0.153
-0.150
-0.143
-0.137
-0.133
-0.123
-0.108
-0.088
-0.072
-0.056
-0.047
-0.042
-0.039
-0.036
-0.032
-0.032
-0.031
-0.025
-0.025
-0.023
-0.023
-0.023
-0.024
-0.024
-0.022
-0.022
-0.020
-0.018
-0.016
-0.015
-0.013
-0.011
-0.009
-0.008
-0.006
-0.005
-0.004
-0.004
-0.003
-0.003
-0.004
-0.164
-0.165
-0.187
-0.211
-0.228
-0.223
-0.192
-0.142
-0.098
-0.070
-0.050
-0.042
-0.037
-0.033
-0.032
-0.030
-0.027
-0.025
-0.023
-0.022
-0.022
-0.024
-0.023
-0.022
-0.022
-0.023
-0.021
-0.018
-0.017
-0.015
-0.014
-0.012
-0.011
-0.010
-0.008
-0.005
-0.004
-0.003
-0.002
0.001
0.000
-0.174
-0.217
-0.288
-0.383
-0.443
-0.443
-0.383
-0.274
-0.163
-0.097
-0.063
-0.045
-0.036
-0.032
-0.030
-0.028
-0.026
-0.025
-0.023
-0.022
-0.021
-0.023
-0.021
-0.022
-0.021
-0.020
-0.021
-0.018
-0.018
-0.015
-0.014
-0.013
-0.013
-0.011
-0.010
-0.008
-0.004
-0.003
-0.001
0.
0.002
-0.210
-0.303
-0.447
-0.507
-0.529
-0.524
-0.494
-0.436
-0.283
-0.147
-0.080
-0.051
-0.040
-0.036
-0.030
-0.027
-0.026
-0.025
-0.025
-0.023
-0.024
-0.023
-0.023
-0.022
-0.022
-0.021
-0.021
-0.020
-0.017
-0.016
-0.015
-0.014
-0.014
-0.013
-0.010
-0.007
-0.005
-0.003
-0.001
-0.001
0.000
-0.258
-0.404
-0.483
-0.533
-0.566
-0.567
-0.525
-0.460
-0.386
-0.212
-0.104
-0.070
-0.053
-0.042
-0.035
-0.031
-0.027
-0.025
-0.026
-0.025
-0.025
-0.025
-0.024
-0.024
-0.023
-0.022
-0.022
-0.021
-0.018
-0.018
-0.016
-0.015
-0.014
-0.012
-0.011
-0.009
-0.008
-0.004
-0.003
-0.002
-0.002
-0.299
-0.428
-0.490
-0.545
-0.584
-0.576
-0.535
-0.457
-0.380
-0.257
-0.191
-0.136
-0.089
-0.058
-0.043
-0.038
-0.033
-0.027
-0.028
-0.027
-0.027
-0.027
-0.028
-0.028
-0.027
-0.024
-0.024
-0.022
-0.021
-0.020
-0.018
-0.016
-0.015
-0.013
-0.013
-0.011
-0.009
-0.008
-0.006
-0.006
-0.005
-0.316
-0.412
-0.470
-0.529
-0.477
-0.443
-0.506
-0.434
-0.322
-0.315
-0.293
-0.259
-0.169
-0.090
-0.058
-0.045
-0.037
-0.034
-0.032
-0.032
-0.032
-0.032
-0.032
-0.031
-0.028
-0.025
-0.024
-0.023
-0.023
-0.021
-0.020
-0.019
-0.018
-0.016
-0.015
-0.015
-0.013
-0.011
-0.011
-0.010
-0.009
-0.142
-0.384
-0.438
-0.485
-0.468
-0.443
-0.452
-0.363
-0.375
-0.367
-0.339
-0.289
-0.240
-0.157
-0.082
-0.055
-0.045
-0.042
-0.040
-0.038
-0.038
-0.038
-0.038
-0.036
-0.034
-0.031
-0.029
-0.028
-0.027
-0.025
-0.023
-0.023
-0.021
-0.020
-0.019
-0.017
-0.017
-0.016
-0.015
-0.013
-0.013
2.437
-0.188
-0.394
-0.431
-0.446
-0.425
-0.340
0.758
4.469
3.966
0.420
-0.316
-0.258
-0.208
-0.116
-0.070
-0.059
-0.055
-0.052
-0.053
-0.050
-0.046
-0.045
-0.042
-0.041
-0.038
-0.036
-0.035
-0.033
-0.030
-0.028
-0.027
-0.026
-0.024
-0.024
-0.023
-0.021
-0.021
-0.020
-0.017
-0.017
26.403
0.611
-0.336
-0.373
-0.387
-0.355
1.156
33.156
158.808
126.748
20.252
0.528
-0.266
-0.207
-0.146
-0.088
-0.074
-0.071
-0.071
-0.068
-0.066
-0.059
-0.055
-0.052
-0.050
-0.046
-0.044
-0.041
-0.038
-0.037
-0.036
-0.034
-0.031
-0.030
-0.028
-0.028
-0.028
-0.027
-0.026
-0.023
-0.023
74.573
1.429
-0.271
-0.331
-0.322
-0.280
8.242
280.681
1482.092
1310.252
177.859
4.500
-0.237
-0.204
-0.161
-0.107
-0.093
-0.091
-0.091
-0.090
-0.088
-0.083
-0.076
-0.067
-0.063
-0.058
-0.054
-0.051
-0.048
-0.045
-0.044
-0.041
-0.038
-0.036
-0.035
-0.033
-0.032
-0.031
-0.030
-0.029
-0.028
30.206
0.991
-0.204
-0.293
-0.313
-0.247
12.321
501.604
3160.831
2446.817
280.709
5.367
-0.208
-0.197
-0.166
-0.126
-0.112
-0.107
-0.106
-0.105
-0.103
-0.101
-0.100
-0.091
-0.079
-0.073
-0.068
-0.065
-0.062
-0.059
-0.056
-0.051
-0.050
-0.046
-0.042
-0.041
-0.039
-0.036
-0.035
-0.035
-0.034
4.664
0.642
-0.168
-0.292
-0.304
-0.303
2.247
141.763
715.403
564.295
101.191
1.128
-0.218
-0.192
-0.171
-0.140
-0.128
-0.123
-0.120
-0.120
-0.124
-0.125
-0.124
-0.123
-0.112
-0.097
-0.090
-0.083
-0.078
-0.074
-0.073
-0.069
-0.064
-0.059
-0.053
-0.049
-0.047
-0.045
-0.043
-0.042
-0.039
1.037
0.227
-0.222
-0.309
-0.308
-0.312
-0.237
2.480
24.015
19.812
1.517
-0.187
-0.204
-0.191
-0.175
-0.154
-0.146
-0.101
0.010
0.024
-0.081
-0.154
-0.165
-0.164
-0.156
-0.141
-0.126
-0.110
-0.101
-0.097
-0.092
-0.087
-0.081
-0.074
-0.066
-0.061
-0.056
-0.054
-0.051
-0.050
-0.048
-0.230
-0.288
-0.351
-0.338
-0.311
-0.304
-0.294
-0.277
-0.228
-0.219
-0.241
-0.226
-0.206
-0.198
-0.187
-0.175
-0.131
0.227
1.215
1.350
0.397
-0.106
-0.197
-0.200
-0.193
-0.179
-0.170
-0.157
-0.142
-0.129
-0.122
-0.115
-0.104
-0.094
-0.086
-0.076
-0.068
-0.065
-0.061
-0.058
-0.058
-0.554
-0.475
-0.414
-0.349
-0.317
-0.284
-0.240
-0.237
-0.258
-0.257
-0.248
-0.238
-0.220
-0.211
-0.206
-0.197
-0.068
0.956
4.316
5.336
1.678
0.031
-0.204
-0.208
-0.218
-0.209
-0.200
-0.201
-0.195
-0.174
-0.161
-0.151
-0.140
-0.126
-0.111
-0.097
-0.085
-0.078
-0.072
-0.069
-0.066
-0.560
-0.472
-0.398
-0.357
-0.237
0.390
1.740
1.390
0.206
-0.206
-0.247
-0.242
-0.237
-0.233
-0.227
-0.211
-0.085
1.035
4.974
6.949
3.002
0.404
0.129
0.458
0.275
-0.104
-0.234
-0.241
-0.238
-0.219
-0.196
-0.184
-0.177
-0.162
-0.141
-0.123
-0.106
-0.093
-0.084
-0.080
-0.077
2.067
-0.295
-0.393
-0.313
0.800
13.616
66.119
58.782
7.977
0.372
-0.231
-0.247
-0.252
-0.252
-0.245
-0.231
-0.117
1.638
18.263
85.495
52.959
8.212
9.372
29.565
18.992
3.095
-0.025
-0.259
-0.269
-0.258
-0.224
-0.206
-0.194
-0.187
-0.174
-0.149
-0.127
-0.110
-0.100
-0.092
-0.093
126.476
3.030
-0.377
-0.164
5.152
175.916
3474.179
2166.646
83.930
2.737
-0.169
-0.256
-0.262
-0.267
-0.260
-0.252
0.104
9.943
441.038
11287.350
4083.610
102.959
261.518
3474.295
1375.022
46.632
1.403
-0.214
-0.161
0.006
-0.021
-0.165
-0.213
-0.208
-0.195
-0.175
-0.150
-0.130
-0.117
-0.110
-0.107
909.174
65.302
-0.189
0.376
9.652
385.515
16158.060
9470.569
175.940
4.199
-0.145
-0.264
-0.269
-0.276
-0.281
-0.266
0.302
21.138
2166.665
99999.750
76277.195
324.836
3479.139
99999.852
76276.656
259.466
4.822
0.340
3.023
9.858
7.971
1.417
-0.085
-0.230
-0.219
-0.200
-0.175
-0.152
-0.136
-0.131
-0.126
1026.197
81.968
1.605
13.700
32.784
86.934
770.111
580.427
41.492
1.554
-0.221
-0.272
-0.278
-0.289
-0.288
-0.286
0.031
8.912
385.187
7966.295
2962.729
103.100
1188.300
76276.680
13489.392
153.607
19.931
6.140
74.557
667.351
385.088
26.420
1.009
-0.208
-0.250
-0.234
-0.209
-0.182
-0.163
-0.159
-0.153
223.304
7.650
17.087
441.015
2167.189
341.288
30.840
14.183
2.710
-0.038
-0.281
-0.282
-0.291
-0.299
-0.298
-0.301
-0.181
1.381
16.030
66.437
41.635
8.744
46.948
259.234
149.972
194.229
158.436
26.842
1024.919
62122.117
16158.028
199.911
3.832
-0.148
-0.273
-0.270
-0.251
-0.219
-0.196
-0.184
-0.176
2.169
1.528
52.950
4084.367
76277.289
2962.565
41.978
1.276
-0.159
-0.294
-0.300
-0.292
-0.298
-0.302
-0.315
-0.250
0.185
1.385
2.253
1.785
0.870
0.207
1.357
4.526
13.074
119.247
103.461
22.782
768.945
41628.297
11288.781
157.111
4.165
-0.072
-0.293
-0.299
-0.299
-0.267
-0.230
-0.208
-0.198
-0.131
0.885
27.692
889.596
6718.910
768.940
21.105
0.372
-0.309
-0.312
-0.306
-0.304
-0.304
-0.318
-0.272
0.702
8.875
26.717
14.228
2.212
-0.138
-0.352
-0.320
-0.181
1.300
7.347
7.095
3.876
52.828
344.239
279.805
93.637
17.969
1.093
-0.263
-0.346
-0.348
-0.317
-0.272
-0.199
0.116
177.636
3.543
3.871
34.791
85.084
26.571
2.403
-0.156
-0.324
-0.319
-0.312
-0.309
-0.311
-0.331
-0.022
7.922
176.017
1186.325
385.473
18.944
0.492
-0.362
-0.409
-0.398
-0.246
0.005
-0.076
0.069
4.140
72.787
1863.329
4084.300
258.860
7.192
-0.072
-0.406
-0.406
-0.377
-0.288
0.568
8.890
4675.081
199.102
0.386
1.180
1.946
0.735
-0.146
-0.320
-0.327
-0.315
-0.303
-0.307
-0.317
-0.322
0.299
18.902
887.231
16160.818
2533.082
59.004
1.303
-0.378
-0.443
-0.413
-0.378
0.192
3.212
5.356
3.736
137.276
9470.825
28255.633
667.333
12.287
0.011
-0.467
-0.475
-0.441
-0.134
6.412
227.273
33427.508
635.026
1.396
-0.312
-0.293
-0.320
-0.327
-0.323
-0.318
-0.306
-0.298
-0.310
-0.321
-0.323
0.063
9.855
259.282
1860.935
582.294
26.586
0.658
-0.416
-0.615
-0.547
2.853
158.607
1026.204
1310.713
258.870
57.223
588.436
1025.171
106.904
4.623
-0.277
-0.524
-0.528
-0.483
0.074
18.882
1858.419
12111.807
353.341
0.485
-0.363
-0.354
-0.339
-0.327
-0.323
-0.311
-0.297
-0.300
-0.308
-0.308
-0.324
-0.235
1.261
13.819
41.923
21.397
2.685
-0.252
-0.655
-0.639
0.051
52.425
2779.530
84777.203
100006.914
6484.316
6025.101
462.065
27.015
5.282
0.280
-0.458
-0.541
-0.554
-0.500
-0.093
10.935
580.449
564.122
21.609
-0.361
-0.372
-0.362
-0.346
-0.335
-0.319
-0.307
-0.300
-0.307
-0.302
-0.293
-0.310
-0.307
-0.095
0.576
1.110
0.576
-0.165
-0.462
-0.667
-0.646
0.831
141.681
12111.850
99999.930
100018.609
37453.867
100353.578
4852.529
21.827
0.276
-0.317
-0.462
-0.516
-0.533
-0.477
-0.325
1.542
27.115
4.513
-0.283
-0.400
-0.397
-0.377
-0.351
-0.328
-0.321
-0.316
-0.314
-0.319
-0.315
-0.309
-0.321
-0.323
-0.236
-0.135
-0.175
-0.278
-0.348
-0.455
-0.647
-0.621
0.100
62.427
3597.587
99999.773
100005.406
8280.837
3529.297
332.721
11.058
1.290
-0.171
-0.429
-0.462
-0.469
-0.432
-0.382
-0.100
2.529
-0.446
-0.472
-0.477
-0.471
-0.438
-0.384
-0.343
-0.324
-0.328
-0.331
-0.336
-0.340
-0.337
-0.337
-0.334
-0.311
-0.285
-0.292
-0.313
-0.332
-0.402
-0.575
-0.573
-0.494
4.443
199.054
1677.690
2156.120
359.968
33.367
113.337
137.341
21.069
1.155
-0.296
-0.394
-0.402
-0.392
-0.362
-0.269
0.930
-0.481
-0.476
-0.474
-0.465
-0.451
-0.434
-0.391
-0.347
-0.342
-0.346
-0.349
-0.354
-0.354
-0.346
-0.339
-0.329
-0.318
-0.306
-0.301
-0.307
-0.346
-0.450
-0.520
-0.488
-0.342
0.840
8.664
10.832
3.347
66.501
1185.968
1858.369
136.791
4.599
-0.173
-0.355
-0.354
-0.357
-0.350
-0.333
-0.060
-0.450
-0.443
-0.377
-0.395
-0.441
-0.407
-0.378
-0.362
-0.356
-0.355
-0.357
-0.361
-0.362
-0.360
-0.352
-0.336
-0.313
-0.304
-0.308
-0.328
-0.352
-0.381
-0.461
-0.448
-0.401
-0.344
0.102
3.058
11.850
58.963
888.001
1185.925
94.623
3.704
-0.184
-0.334
-0.332
-0.334
-0.330
-0.345
-0.323
-0.316
2.149
13.986
10.022
0.687
-0.318
-0.285
-0.324
-0.354
-0.360
-0.366
-0.370
-0.362
-0.355
-0.345
-0.336
-0.320
-0.340
-0.382
-0.439
-0.477
-0.463
-0.449
-0.425
-0.389
-0.132
4.637
106.926
887.210
392.486
70.408
59.852
12.210
0.681
-0.294
-0.334
-0.319
-0.312
-0.313
-0.323
-0.327
5.340
353.352
1481.906
1026.190
126.549
0.450
-0.257
-0.304
-0.358
-0.385
-0.379
-0.373
-0.355
-0.344
-0.338
-0.339
-0.335
-0.407
-0.543
-0.576
-0.537
-0.495
-0.450
-0.406
-0.367
0.357
26.361
2962.209
99999.773
50769.043
229.260
5.962
0.606
-0.247
-0.344
-0.332
-0.319
-0.304
-0.304
-0.313
-0.314
-0.192
-0.171
-0.152
-0.127
-0.109
-0.097
-0.088
-0.084
-0.080
-0.078
-0.077
-0.077
-0.075
-0.072
-0.068
-0.063
-0.058
-0.052
-0.050
-0.047
-0.043
-0.041
-0.041
-0.040
-0.038
-0.034
-0.031
-0.028
-0.028
-0.028
-0.029
-0.026
-0.024
-0.024
-0.022
-0.021
-0.020
-0.021
-0.023
-0.033
-0.071
-0.181
-0.162
-0.136
-0.114
-0.099
-0.088
-0.081
-0.075
-0.071
-0.069
-0.068
-0.066
-0.063
-0.061
-0.058
-0.053
-0.051
-0.044
-0.041
-0.038
-0.037
-0.036
-0.034
-0.034
-0.032
-0.029
-0.026
-0.024
-0.024
-0.024
-0.023
-0.021
-0.020
-0.020
-0.017
-0.016
-0.016
-0.015
-0.018
-0.027
-0.059
-0.162
-0.142
-0.125
-0.105
-0.093
-0.081
-0.070
-0.066
-0.063
-0.060
-0.057
-0.058
-0.055
-0.053
-0.050
-0.045
-0.041
-0.038
-0.035
-0.034
-0.031
-0.031
-0.030
-0.030
-0.028
-0.024
-0.023
-0.020
-0.020
-0.021
-0.018
-0.017
-0.016
-0.016
-0.015
-0.014
-0.012
-0.012
-0.015
-0.021
-0.044
-0.147
-0.135
-0.117
-0.098
-0.086
-0.074
-0.067
-0.061
-0.056
-0.052
-0.050
-0.048
-0.048
-0.045
-0.041
-0.037
-0.034
-0.032
-0.030
-0.029
-0.027
-0.027
-0.025
-0.025
-0.022
-0.022
-0.021
-0.020
-0.018
-0.015
-0.014
-0.013
-0.013
-0.011
-0.010
-0.009
-0.009
-0.008
-0.010
-0.015
-0.030
-0.138
-0.131
-0.114
-0.099
-0.088
-0.079
-0.069
-0.062
-0.056
-0.053
-0.048
-0.045
-0.042
-0.040
-0.035
-0.033
-0.030
-0.028
-0.027
-0.026
-0.024
-0.024
-0.024
-0.020
-0.019
-0.019
-0.019
-0.018
-0.016
-0.015
-0.014
-0.013
-0.010
-0.010
-0.009
-0.008
-0.007
-0.005
-0.006
-0.009
-0.015
-0.136
-0.128
-0.116
-0.108
-0.097
-0.092
-0.081
-0.070
-0.059
-0.052
-0.045
-0.040
-0.038
-0.035
-0.033
-0.032
-0.030
-0.026
-0.023
-0.022
-0.023
-0.021
-0.022
-0.021
-0.020
-0.019
-0.018
-0.016
-0.014
-0.013
-0.013
-0.011
-0.007
-0.008
-0.006
-0.005
-0.005
-0.004
-0.003
-0.003
-0.007
-0.141
-0.136
-0.134
-0.140
-0.146
-0.142
-0.124
-0.099
-0.075
-0.058
-0.046
-0.041
-0.038
-0.034
-0.032
-0.029
-0.028
-0.023
-0.022
-0.020
-0.019
-0.021
-0.020
-0.020
-0.019
-0.019
-0.017
-0.016
-0.014
-0.012
-0.011
-0.010
-0.008
-0.004
-0.003
-0.003
-0.003
-0.002
-0.002
-0.002
-0.003
-0.148
-0.163
-0.203
-0.257
-0.300
-0.299
-0.256
-0.189
-0.121
-0.077
-0.052
-0.041
-0.035
-0.033
-0.029
-0.029
-0.027
-0.023
-0.020
-0.020
-0.021
-0.018
-0.018
-0.019
-0.020
-0.018
-0.019
-0.017
-0.016
-0.014
-0.012
-0.011
-0.011
-0.009
-0.006
-0.005
-0.003
-0.001
0.001
0.001
0.000
-0.175
-0.244
-0.351
-0.404
-0.422
-0.420
-0.396
-0.352
-0.228
-0.123
-0.071
-0.045
-0.036
-0.033
-0.028
-0.025
-0.025
-0.022
-0.021
-0.019
-0.018
-0.020
-0.019
-0.020
-0.019
-0.018
-0.019
-0.017
-0.016
-0.013
-0.013
-0.013
-0.012
-0.010
-0.009
-0.005
-0.004
-0.002
-0.001
-0.001
0.001
-0.231
-0.349
-0.400
-0.448
-0.479
-0.478
-0.443
-0.386
-0.325
-0.198
-0.095
-0.054
-0.039
-0.035
-0.030
-0.026
-0.024
-0.021
-0.021
-0.020
-0.021
-0.020
-0.021
-0.020
-0.020
-0.019
-0.018
-0.018
-0.016
-0.016
-0.015
-0.014
-0.013
-0.011
-0.008
-0.008
-0.005
-0.003
-0.002
-0.001
0.
-0.295
-0.364
-0.425
-0.448
-0.066
0.130
-0.358
-0.413
-0.333
-0.263
-0.128
-0.066
-0.051
-0.042
-0.035
-0.030
-0.025
-0.023
-0.022
-0.022
-0.022
-0.023
-0.022
-0.022
-0.021
-0.020
-0.020
-0.020
-0.019
-0.018
-0.016
-0.015
-0.013
-0.011
-0.011
-0.009
-0.007
-0.005
-0.004
-0.002
-0.003
-0.316
-0.369
-0.428
0.696
6.041
8.048
2.055
-0.309
-0.331
-0.257
-0.170
-0.124
-0.085
-0.056
-0.043
-0.037
-0.031
-0.028
-0.027
-0.028
-0.027
-0.026
-0.026
-0.025
-0.023
-0.022
-0.021
-0.020
-0.019
-0.018
-0.017
-0.015
-0.014
-0.014
-0.012
-0.011
-0.010
-0.008
-0.006
-0.006
-0.005
-0.309
-0.351
-0.334
2.593
16.854
21.999
5.743
0.037
-0.315
-0.236
-0.216
-0.190
-0.145
-0.086
-0.057
-0.044
-0.037
-0.034
-0.032
-0.031
-0.030
-0.031
-0.030
-0.031
-0.029
-0.027
-0.024
-0.023
-0.022
-0.021
-0.020
-0.019
-0.018
-0.015
-0.015
-0.015
-0.013
-0.012
-0.011
-0.011
-0.009
-0.257
-0.330
-0.327
1.628
10.387
13.800
3.821
-0.122
-0.111
-0.093
-0.234
-0.210
-0.174
-0.131
-0.078
-0.055
-0.046
-0.042
-0.040
-0.040
-0.037
-0.036
-0.036
-0.034
-0.033
-0.031
-0.029
-0.029
-0.027
-0.025
-0.024
-0.022
-0.021
-0.021
-0.019
-0.019
-0.017
-0.015
-0.014
-0.014
-0.013
0.406
-0.257
-0.339
-0.131
1.170
1.455
0.207
5.553
32.052
27.704
3.849
-0.063
-0.187
-0.151
-0.103
-0.069
-0.058
-0.053
-0.051
-0.051
-0.048
-0.044
-0.041
-0.041
-0.040
-0.037
-0.036
-0.033
-0.032
-0.029
-0.028
-0.027
-0.026
-0.025
-0.024
-0.023
-0.021
-0.022
-0.019
-0.017
-0.017
4.215
-0.031
-0.303
-0.327
-0.313
-0.230
9.471
397.056
2446.821
1901.059
250.317
4.038
-0.172
-0.155
-0.120
-0.083
-0.072
-0.069
-0.067
-0.066
-0.061
-0.057
-0.055
-0.051
-0.048
-0.046
-0.043
-0.040
-0.037
-0.037
-0.034
-0.031
-0.031
-0.030
-0.029
-0.027
-0.028
-0.027
-0.026
-0.023
-0.024
8.888
0.147
-0.282
-0.302
-0.293
0.029
141.777
6101.182
99999.813
99614.328
3160.863
56.604
-0.046
-0.158
-0.132
-0.102
-0.090
-0.087
-0.087
-0.085
-0.081
-0.075
-0.069
-0.065
-0.060
-0.055
-0.051
-0.048
-0.046
-0.044
-0.042
-0.038
-0.037
-0.036
-0.035
-0.033
-0.032
-0.032
-0.031
-0.029
-0.029
4.690
-0.016
-0.279
-0.281
-0.293
0.024
250.213
13944.176
99999.805
99999.820
6981.458
113.238
-0.049
-0.164
-0.142
-0.121
-0.113
-0.108
-0.106
-0.104
-0.101
-0.099
-0.093
-0.087
-0.079
-0.073
-0.068
-0.063
-0.058
-0.054
-0.053
-0.052
-0.047
-0.045
-0.042
-0.041
-0.039
-0.036
-0.036
-0.036
-0.034
0.476
-0.227
-0.288
-0.291
-0.301
-0.257
65.685
2446.747
28789.268
21450.648
1310.213
17.877
-0.165
-0.167
-0.156
-0.146
-0.132
-0.125
-0.122
-0.123
-0.124
-0.124
-0.126
-0.119
-0.110
-0.101
-0.092
-0.083
-0.076
-0.071
-0.067
-0.063
-0.059
-0.054
-0.049
-0.048
-0.046
-0.046
-0.044
-0.044
-0.040
-0.338
-0.345
-0.307
-0.310
-0.313
-0.303
0.389
113.129
501.566
397.008
52.374
-0.043
-0.187
-0.180
-0.172
-0.166
-0.153
-0.149
-0.146
-0.147
-0.156
-0.162
-0.170
-0.171
-0.156
-0.145
-0.132
-0.115
-0.101
-0.092
-0.086
-0.080
-0.073
-0.068
-0.063
-0.058
-0.056
-0.054
-0.051
-0.052
-0.048
-0.552
-0.450
-0.372
-0.324
-0.317
-0.311
-0.300
-0.221
0.596
0.426
-0.202
-0.204
-0.204
-0.196
-0.193
-0.186
-0.178
-0.159
-0.126
-0.121
-0.168
-0.195
-0.199
-0.198
-0.184
-0.170
-0.162
-0.155
-0.138
-0.120
-0.109
-0.102
-0.093
-0.085
-0.077
-0.071
-0.065
-0.062
-0.062
-0.061
-0.057
-0.563
-0.468
-0.395
-0.342
-0.320
-0.283
-0.213
-0.204
-0.251
-0.252
-0.213
-0.203
-0.218
-0.217
-0.214
-0.208
-0.191
-0.150
-0.060
-0.044
-0.143
-0.208
-0.212
-0.204
-0.191
-0.185
-0.187
-0.188
-0.184
-0.161
-0.144
-0.132
-0.121
-0.108
-0.097
-0.089
-0.079
-0.074
-0.072
-0.069
-0.068
-0.235
-0.450
-0.387
-0.344
-0.173
0.934
3.364
3.031
0.573
-0.169
-0.235
-0.221
-0.237
-0.237
-0.234
-0.223
-0.209
-0.138
0.128
0.448
0.260
-0.063
0.068
0.527
0.950
0.434
-0.142
-0.224
-0.219
-0.205
-0.179
-0.166
-0.154
-0.139
-0.123
-0.109
-0.098
-0.089
-0.085
-0.081
-0.078
34.616
1.061
-0.370
-0.271
1.699
33.020
227.250
175.963
18.995
0.916
-0.211
-0.247
-0.252
-0.255
-0.252
-0.239
-0.208
0.207
3.479
11.091
8.071
2.448
8.191
27.270
21.677
6.411
0.445
-0.239
-0.248
-0.244
-0.213
-0.194
-0.182
-0.170
-0.153
-0.131
-0.117
-0.103
-0.099
-0.093
-0.091
1900.809
141.614
-0.123
0.004
12.209
768.603
76276.484
34242.914
295.221
5.334
-0.078
-0.257
-0.260
-0.268
-0.269
-0.260
-0.140
2.216
37.053
199.872
137.171
20.514
228.085
2531.883
1029.883
45.660
1.775
-0.208
-0.239
-0.197
-0.182
-0.207
-0.205
-0.195
-0.186
-0.161
-0.137
-0.122
-0.114
-0.108
-0.107
45280.113
1026.278
5.395
0.878
20.115
2531.533
99999.844
99999.781
768.778
8.978
-0.036
-0.267
-0.270
-0.284
-0.281
-0.281
-0.106
4.201
94.700
768.642
441.488
56.186
2532.133
99999.938
41628.766
227.973
3.913
-0.063
0.473
1.735
1.244
0.182
-0.192
-0.225
-0.215
-0.196
-0.164
-0.145
-0.134
-0.129
-0.126
84779.086
1313.106
10.385
26.599
72.778
282.619
5679.705
3474.343
120.951
3.067
-0.180
-0.279
-0.282
-0.293
-0.294
-0.295
-0.196
1.936
33.028
175.930
107.386
29.449
1025.227
41627.922
9470.736
121.479
3.303
0.748
8.848
33.031
23.607
3.789
0.061
-0.248
-0.253
-0.241
-0.204
-0.176
-0.161
-0.156
-0.154
4689.858
302.951
37.703
1597.254
13487.588
1194.956
68.132
33.860
5.778
0.176
-0.278
-0.283
-0.291
-0.298
-0.306
-0.306
-0.288
0.075
3.012
9.836
7.239
3.902
41.601
227.264
121.386
13.037
2.571
2.868
41.495
258.772
176.002
15.298
0.611
-0.244
-0.274
-0.275
-0.255
-0.222
-0.198
-0.185
-0.178
143.282
32.199
141.344
41628.121
99999.711
23385.789
95.569
2.364
-0.020
-0.280
-0.297
-0.292
-0.300
-0.301
-0.317
-0.298
-0.233
-0.141
-0.021
0.130
0.025
-0.037
1.173
3.738
3.072
1.962
1.495
2.497
37.063
227.923
139.843
17.305
1.945
-0.075
-0.302
-0.324
-0.316
-0.284
-0.239
-0.212
-0.207
2.591
5.059
59.767
4083.245
76276.445
3474.125
41.455
0.812
-0.298
-0.311
-0.308
-0.303
-0.301
-0.310
-0.309
-0.126
0.886
2.441
1.575
0.062
-0.303
-0.351
-0.315
-0.248
-0.176
-0.002
0.013
0.462
7.235
37.483
154.071
230.255
37.415
2.721
0.141
-0.366
-0.406
-0.354
-0.296
-0.240
-0.130
2.886
0.155
5.762
66.064
199.769
58.702
4.610
-0.073
-0.324
-0.316
-0.311
-0.304
-0.308
-0.321
-0.268
0.778
10.167
38.431
23.643
2.659
-0.168
-0.361
-0.382
-0.371
-0.350
-0.330
-0.319
-0.147
4.241
201.165
19412.256
76276.805
1025.770
21.104
4.082
-0.130
-0.493
-0.420
-0.343
-0.014
1.961
177.600
3.278
-0.040
1.456
2.941
1.307
-0.056
-0.314
-0.323
-0.313
-0.307
-0.308
-0.320
-0.331
-0.216
2.115
40.490
451.005
234.158
10.177
0.052
-0.374
-0.401
-0.445
-0.394
-0.330
-0.227
0.022
6.546
505.702
99999.844
99999.766
4084.718
35.016
6.052
-0.035
-0.544
-0.474
-0.318
1.509
26.370
564.093
22.082
-0.374
-0.348
-0.305
-0.308
-0.327
-0.326
-0.315
-0.311
-0.304
-0.312
-0.331
-0.334
-0.263
1.286
26.809
348.848
185.479
7.464
-0.069
-0.480
-0.510
-0.464
-0.143
5.983
126.553
142.226
25.319
111.467
2968.634
7966.762
337.157
10.166
0.708
-0.552
-0.599
-0.517
-0.276
3.701
94.697
314.731
10.144
-0.381
-0.383
-0.363
-0.342
-0.332
-0.320
-0.315
-0.309
-0.304
-0.312
-0.335
-0.340
-0.319
-0.008
2.760
13.062
8.777
0.810
-0.346
-0.528
-0.523
-0.430
3.419
250.127
1900.980
2451.783
690.261
2349.304
315.955
52.254
11.071
0.544
-0.606
-0.716
-0.640
-0.545
-0.334
2.406
47.288
24.831
0.440
-0.391
-0.374
-0.358
-0.343
-0.334
-0.324
-0.319
-0.310
-0.307
-0.314
-0.331
-0.341
-0.337
-0.309
-0.158
0.079
-0.002
-0.272
-0.399
-0.548
-0.524
-0.334
9.945
635.056
6981.520
10547.076
3121.051
100026.898
2339.999
15.927
0.490
-0.283
-0.655
-0.723
-0.655
-0.549
-0.425
0.506
11.854
0.131
-0.402
-0.388
-0.370
-0.348
-0.330
-0.321
-0.319
-0.323
-0.324
-0.320
-0.317
-0.327
-0.338
-0.342
-0.332
-0.317
-0.301
-0.303
-0.322
-0.385
-0.527
-0.503
-0.404
4.299
280.544
2446.758
3165.251
683.743
1661.157
224.090
22.019
4.242
0.104
-0.547
-0.644
-0.632
-0.531
-0.438
0.350
19.202
-0.475
-0.437
-0.415
-0.390
-0.369
-0.343
-0.324
-0.321
-0.328
-0.335
-0.334
-0.331
-0.329
-0.331
-0.337
-0.335
-0.321
-0.306
-0.304
-0.315
-0.354
-0.451
-0.467
-0.434
0.017
12.011
158.635
199.548
33.343
72.001
1029.609
1597.419
120.850
4.113
-0.296
-0.496
-0.514
-0.474
-0.406
0.088
12.170
-0.471
-0.442
-0.409
-0.389
-0.379
-0.324
-0.246
-0.262
-0.327
-0.344
-0.344
-0.345
-0.338
-0.334
-0.330
-0.316
-0.305
-0.295
-0.292
-0.291
-0.304
-0.366
-0.437
-0.405
-0.371
-0.274
-0.073
0.350
7.389
505.714
99999.805
99999.672
1596.983
16.880
0.029
-0.401
-0.413
-0.395
-0.373
-0.238
1.673
-0.418
-0.401
-0.386
-0.375
-0.289
0.104
0.661
0.346
-0.192
-0.344
-0.353
-0.355
-0.352
-0.339
-0.324
-0.305
-0.291
-0.283
-0.284
-0.289
-0.301
-0.320
-0.370
-0.381
-0.349
-0.316
-0.010
2.075
11.800
389.511
62122.992
99999.750
1024.489
13.569
0.018
-0.359
-0.365
-0.354
-0.340
-0.339
-0.190
-0.374
-0.346
-0.129
-0.160
-0.068
1.320
3.705
2.116
0.164
-0.319
-0.362
-0.359
-0.355
-0.339
-0.323
-0.298
-0.289
-0.292
-0.311
-0.346
-0.380
-0.397
-0.391
-0.357
-0.340
-0.167
3.003
58.784
338.309
205.696
352.276
506.147
58.735
2.660
-0.245
-0.350
-0.343
-0.333
-0.323
-0.329
-0.325
-0.309
8.402
81.802
41.697
1.749
1.696
4.130
2.371
0.211
-0.325
-0.364
-0.360
-0.350
-0.331
-0.314
-0.294
-0.298
-0.331
-0.403
-0.502
-0.557
-0.524
-0.481
-0.426
-0.363
0.147
15.181
886.653
28255.732
6718.630
112.969
9.108
1.966
-0.092
-0.344
-0.346
-0.339
-0.321
-0.315
-0.317
-0.317
-0.170
-0.152
-0.131
-0.111
-0.100
-0.090
-0.084
-0.078
-0.074
-0.072
-0.070
-0.070
-0.067
-0.062
-0.057
-0.053
-0.050
-0.046
-0.043
-0.037
-0.037
-0.035
-0.035
-0.034
-0.032
-0.030
-0.027
-0.025
-0.024
-0.024
-0.024
-0.023
-0.022
-0.022
-0.019
-0.019
-0.019
-0.020
-0.024
-0.035
-0.070
-0.160
-0.139
-0.117
-0.101
-0.090
-0.084
-0.077
-0.070
-0.065
-0.061
-0.060
-0.060
-0.056
-0.052
-0.049
-0.047
-0.044
-0.039
-0.036
-0.032
-0.031
-0.031
-0.030
-0.028
-0.027
-0.026
-0.022
-0.021
-0.022
-0.021
-0.020
-0.018
-0.018
-0.017
-0.015
-0.015
-0.015
-0.014
-0.016
-0.025
-0.062
-0.146
-0.129
-0.109
-0.095
-0.085
-0.075
-0.069
-0.063
-0.059
-0.055
-0.051
-0.051
-0.049
-0.048
-0.043
-0.039
-0.035
-0.033
-0.031
-0.029
-0.027
-0.027
-0.027
-0.025
-0.023
-0.020
-0.019
-0.017
-0.018
-0.017
-0.016
-0.016
-0.015
-0.012
-0.012
-0.012
-0.011
-0.011
-0.013
-0.018
-0.044
-0.135
-0.121
-0.104
-0.089
-0.081
-0.072
-0.064
-0.059
-0.053
-0.048
-0.047
-0.043
-0.041
-0.040
-0.036
-0.032
-0.029
-0.028
-0.027
-0.025
-0.024
-0.024
-0.021
-0.020
-0.019
-0.019
-0.018
-0.017
-0.015
-0.013
-0.012
-0.012
-0.010
-0.009
-0.007
-0.007
-0.006
-0.007
-0.008
-0.012
-0.028
-0.128
-0.116
-0.102
-0.091
-0.081
-0.075
-0.068
-0.060
-0.054
-0.049
-0.045
-0.040
-0.037
-0.033
-0.033
-0.029
-0.026
-0.026
-0.022
-0.024
-0.023
-0.021
-0.020
-0.018
-0.016
-0.015
-0.017
-0.016
-0.015
-0.013
-0.012
-0.011
-0.009
-0.006
-0.006
-0.005
-0.004
-0.004
-0.004
-0.007
-0.016
-0.130
-0.115
-0.106
-0.101
-0.095
-0.091
-0.081
-0.069
-0.058
-0.051
-0.043
-0.038
-0.035
-0.033
-0.032
-0.030
-0.026
-0.022
-0.021
-0.020
-0.021
-0.019
-0.018
-0.019
-0.018
-0.017
-0.016
-0.014
-0.012
-0.012
-0.012
-0.009
-0.006
-0.005
-0.004
-0.003
-0.005
-0.003
-0.002
-0.001
-0.007
-0.130
-0.126
-0.131
-0.145
-0.158
-0.155
-0.136
-0.105
-0.077
-0.057
-0.046
-0.037
-0.033
-0.031
-0.030
-0.028
-0.026
-0.021
-0.019
-0.019
-0.017
-0.018
-0.018
-0.018
-0.017
-0.017
-0.016
-0.014
-0.012
-0.011
-0.010
-0.009
-0.006
-0.003
-0.003
-0.002
0.000
0.
-0.001
-0.001
-0.002
-0.137
-0.160
-0.213
-0.274
-0.302
-0.299
-0.271
-0.207
-0.131
-0.079
-0.053
-0.040
-0.033
-0.031
-0.028
-0.026
-0.023
-0.022
-0.017
-0.017
-0.018
-0.017
-0.017
-0.018
-0.018
-0.017
-0.016
-0.016
-0.015
-0.013
-0.010
-0.009
-0.008
-0.008
-0.005
-0.002
-0.002
0.
0.001
0.001
0.001
-0.169
-0.243
-0.295
-0.323
-0.342
-0.341
-0.318
-0.281
-0.234
-0.131
-0.071
-0.045
-0.037
-0.033
-0.027
-0.024
-0.020
-0.018
-0.017
-0.019
-0.018
-0.020
-0.018
-0.019
-0.019
-0.018
-0.018
-0.017
-0.014
-0.012
-0.012
-0.012
-0.010
-0.009
-0.007
-0.005
-0.002
-0.002
0.000
0.000
0.002
-0.225
-0.278
-0.320
-0.356
-0.169
-0.060
-0.309
-0.311
-0.253
-0.197
-0.099
-0.054
-0.038
-0.034
-0.029
-0.024
-0.021
-0.020
-0.018
-0.019
-0.019
-0.018
-0.020
-0.018
-0.018
-0.018
-0.017
-0.017
-0.015
-0.014
-0.014
-0.012
-0.012
-0.009
-0.008
-0.006
-0.003
-0.002
-0.001
-0.001
0.000
-0.253
-0.290
-0.272
2.304
15.180
17.671
5.105
-0.013
-0.264
-0.203
-0.134
-0.068
-0.046
-0.038
-0.034
-0.029
-0.025
-0.023
-0.023
-0.021
-0.021
-0.022
-0.020
-0.020
-0.018
-0.019
-0.018
-0.018
-0.017
-0.015
-0.014
-0.013
-0.012
-0.012
-0.010
-0.008
-0.005
-0.005
-0.003
-0.002
-0.002
-0.255
-0.294
0.978
37.818
250.322
353.598
88.504
3.989
-0.232
-0.201
-0.150
-0.098
-0.071
-0.052
-0.043
-0.035
-0.031
-0.028
-0.027
-0.027
-0.026
-0.025
-0.025
-0.025
-0.023
-0.021
-0.020
-0.019
-0.018
-0.018
-0.016
-0.015
-0.014
-0.012
-0.012
-0.011
-0.010
-0.008
-0.007
-0.007
-0.006
-0.247
-0.271
2.806
158.800
1159.228
1677.871
353.581
11.725
-0.132
-0.172
-0.152
-0.131
-0.105
-0.068
-0.051
-0.042
-0.037
-0.034
-0.032
-0.032
-0.030
-0.030
-0.029
-0.030
-0.028
-0.026
-0.025
-0.022
-0.022
-0.021
-0.019
-0.018
-0.016
-0.015
-0.014
-0.014
-0.013
-0.012
-0.011
-0.010
-0.009
-0.244
-0.262
1.640
126.694
909.403
1159.208
250.282
6.736
-0.061
-0.058
-0.155
-0.146
-0.120
-0.095
-0.066
-0.052
-0.046
-0.043
-0.041
-0.038
-0.037
-0.035
-0.033
-0.034
-0.033
-0.030
-0.030
-0.028
-0.027
-0.024
-0.023
-0.021
-0.020
-0.020
-0.019
-0.018
-0.017
-0.015
-0.014
-0.013
-0.012
-0.185
-0.258
-0.083
8.525
126.674
158.760
26.419
8.806
101.202
67.734
5.250
-0.050
-0.134
-0.110
-0.082
-0.064
-0.056
-0.054
-0.050
-0.048
-0.044
-0.042
-0.041
-0.038
-0.038
-0.036
-0.034
-0.032
-0.031
-0.030
-0.027
-0.025
-0.024
-0.023
-0.022
-0.022
-0.022
-0.022
-0.020
-0.017
-0.020
0.097
-0.239
-0.267
-0.168
0.639
0.859
22.232
1026.339
7997.913
6981.463
564.336
6.545
-0.129
-0.121
-0.097
-0.077
-0.069
-0.067
-0.063
-0.060
-0.058
-0.054
-0.052
-0.051
-0.047
-0.044
-0.040
-0.038
-0.036
-0.036
-0.034
-0.030
-0.028
-0.028
-0.028
-0.026
-0.028
-0.026
-0.025
-0.024
-0.024
0.377
-0.220
-0.266
-0.279
-0.270
0.016
314.899
28789.322
100000.016
99999.969
12112.039
158.799
-0.087
-0.138
-0.114
-0.096
-0.087
-0.084
-0.080
-0.077
-0.074
-0.069
-0.064
-0.062
-0.059
-0.055
-0.048
-0.047
-0.044
-0.041
-0.039
-0.039
-0.035
-0.034
-0.033
-0.033
-0.032
-0.030
-0.032
-0.030
-0.029
0.081
-0.243
-0.273
-0.286
-0.277
0.418
564.279
84777.617
100001.266
100000.859
28789.479
250.286
-0.075
-0.149
-0.135
-0.119
-0.108
-0.104
-0.102
-0.098
-0.094
-0.089
-0.085
-0.081
-0.076
-0.071
-0.065
-0.061
-0.056
-0.054
-0.051
-0.049
-0.046
-0.042
-0.040
-0.039
-0.037
-0.037
-0.036
-0.034
-0.035
-0.223
-0.283
-0.282
-0.297
-0.292
-0.195
177.779
7998.523
100002.078
100001.633
4099.400
65.521
-0.164
-0.166
-0.151
-0.145
-0.134
-0.129
-0.123
-0.119
-0.120
-0.119
-0.117
-0.112
-0.106
-0.100
-0.092
-0.082
-0.075
-0.067
-0.064
-0.060
-0.055
-0.052
-0.048
-0.046
-0.045
-0.046
-0.045
-0.044
-0.040
-0.393
-0.341
-0.300
-0.312
-0.312
-0.306
1.946
250.417
1310.989
1026.951
159.006
0.681
-0.111
-0.178
-0.171
-0.165
-0.159
-0.150
-0.145
-0.145
-0.153
-0.162
-0.166
-0.160
-0.147
-0.138
-0.128
-0.116
-0.100
-0.087
-0.079
-0.074
-0.068
-0.064
-0.059
-0.058
-0.055
-0.052
-0.052
-0.051
-0.049
-0.513
-0.425
-0.360
-0.323
-0.324
-0.321
-0.307
-0.024
2.633
2.306
0.896
0.905
0.212
-0.151
-0.190
-0.186
-0.183
-0.173
-0.170
-0.172
-0.187
-0.200
-0.199
-0.188
-0.171
-0.160
-0.155
-0.147
-0.136
-0.114
-0.101
-0.091
-0.083
-0.078
-0.073
-0.068
-0.064
-0.062
-0.061
-0.059
-0.057
-0.521
-0.431
-0.371
-0.334
-0.327
-0.305
-0.259
-0.244
-0.201
0.261
1.589
1.996
0.532
-0.119
-0.209
-0.208
-0.201
-0.191
-0.189
-0.199
-0.212
-0.212
-0.211
-0.161
0.052
0.010
-0.150
-0.175
-0.168
-0.152
-0.128
-0.114
-0.104
-0.094
-0.088
-0.080
-0.076
-0.072
-0.072
-0.070
-0.069
0.039
-0.397
-0.364
-0.341
-0.241
0.367
1.730
1.487
0.533
0.324
0.923
0.996
0.226
-0.170
-0.230
-0.227
-0.217
-0.207
-0.192
-0.160
-0.181
-0.203
-0.060
1.970
14.795
11.263
0.753
-0.184
-0.202
-0.190
-0.163
-0.147
-0.133
-0.118
-0.108
-0.099
-0.090
-0.085
-0.083
-0.080
-0.077
113.023
3.214
-0.354
-0.305
0.795
13.607
74.559
59.611
10.000
1.947
0.380
0.038
-0.150
-0.237
-0.250
-0.244
-0.233
-0.183
0.119
0.532
0.403
0.196
2.025
26.908
629.042
377.177
8.659
-0.087
-0.227
-0.220
-0.194
-0.173
-0.161
-0.151
-0.133
-0.119
-0.107
-0.099
-0.096
-0.093
-0.090
6981.250
353.354
0.733
-0.160
5.739
175.921
3474.518
2169.111
101.413
7.694
0.870
-0.149
-0.254
-0.260
-0.262
-0.259
-0.244
-0.014
1.419
4.700
3.504
2.435
24.177
132.398
946.687
452.184
10.258
-0.075
-0.255
-0.251
-0.222
-0.202
-0.191
-0.181
-0.165
-0.145
-0.127
-0.116
-0.112
-0.109
-0.107
100000.367
3598.495
21.478
0.320
9.435
441.176
19411.633
9472.806
181.424
8.255
0.699
-0.185
-0.268
-0.271
-0.279
-0.274
-0.254
0.108
2.730
8.869
7.373
6.197
107.187
771.508
407.291
40.584
2.241
-0.206
-0.216
-0.115
-0.118
-0.202
-0.227
-0.220
-0.205
-0.181
-0.156
-0.139
-0.130
-0.126
-0.127
100030.883
4727.661
42.760
10.291
24.380
83.555
887.978
580.978
42.866
2.576
0.030
-0.257
-0.280
-0.287
-0.290
-0.290
-0.289
-0.089
1.366
4.177
3.166
4.214
58.857
385.176
200.203
15.530
0.606
-0.188
0.222
1.074
0.853
0.017
-0.233
-0.254
-0.249
-0.232
-0.198
-0.171
-0.157
-0.153
-0.155
22840.951
4066.420
118.268
229.260
887.099
204.257
27.066
15.664
2.852
0.090
-0.260
-0.283
-0.288
-0.292
-0.304
-0.307
-0.303
-0.265
-0.023
0.382
0.287
0.589
7.145
23.590
15.193
2.453
-0.062
-0.089
1.203
4.177
3.060
0.600
-0.177
-0.276
-0.280
-0.279
-0.256
-0.225
-0.200
-0.190
-0.186
2276.761
4866.426
155.696
1599.274
16157.955
1185.995
29.973
0.989
-0.137
-0.289
-0.299
-0.288
-0.293
-0.298
-0.304
-0.306
-0.302
-0.297
-0.290
-0.269
-0.289
-0.267
0.133
0.706
0.527
-0.087
-0.279
-0.128
1.088
4.112
4.222
2.296
0.506
-0.072
-0.234
-0.352
-0.343
-0.297
-0.251
-0.221
-0.216
52.490
90.353
30.463
441.304
2530.790
384.995
15.136
0.240
-0.308
-0.308
-0.306
-0.300
-0.298
-0.303
-0.302
-0.295
-0.026
0.793
0.532
-0.199
-0.325
-0.342
-0.336
-0.301
-0.304
-0.322
-0.326
-0.246
0.569
7.420
47.386
66.418
16.921
10.891
6.419
0.103
-0.412
-0.354
-0.299
-0.263
-0.249
0.877
1.453
2.761
21.044
52.189
18.829
1.878
-0.217
-0.326
-0.317
-0.312
-0.299
-0.304
-0.305
-0.302
0.007
8.866
124.292
68.422
3.028
-0.259
-0.340
-0.355
-0.342
-0.333
-0.326
-0.328
-0.263
1.742
58.847
1597.114
3474.781
256.298
750.583
271.025
6.277
-0.381
-0.414
-0.351
-0.279
-0.061
0.676
-0.369
-0.241
0.442
1.118
0.466
-0.199
-0.330
-0.320
-0.313
-0.304
-0.301
-0.317
-0.316
-0.302
1.181
168.938
97726.992
14243.073
33.380
0.055
-0.334
-0.401
-0.378
-0.342
-0.336
-0.331
-0.240
3.003
120.921
6717.137
16158.800
556.501
2240.393
744.034
9.401
-0.422
-0.463
-0.388
-0.149
1.199
3.754
-0.266
-0.427
-0.387
-0.359
-0.347
-0.339
-0.325
-0.316
-0.310
-0.300
-0.304
-0.324
-0.328
-0.319
0.978
123.959
35904.730
7435.922
28.992
0.005
-0.372
-0.424
-0.376
-0.338
-0.312
-0.086
0.219
1.903
31.528
441.756
886.921
100.658
54.812
28.553
1.042
-0.582
-0.419
-0.373
0.028
3.079
2.946
-0.307
-0.439
-0.404
-0.378
-0.353
-0.334
-0.328
-0.316
-0.304
-0.301
-0.307
-0.325
-0.333
-0.332
-0.116
5.813
58.892
38.327
1.964
-0.279
-0.400
-0.431
-0.380
-0.288
0.589
16.877
27.402
13.736
37.668
25.218
17.847
5.343
0.539
-0.262
-0.696
-0.665
-0.466
-0.410
0.025
3.733
0.012
-0.474
-0.433
-0.394
-0.365
-0.346
-0.338
-0.332
-0.320
-0.313
-0.309
-0.310
-0.319
-0.341
-0.335
-0.324
-0.177
0.304
0.118
-0.247
-0.332
-0.414
-0.429
-0.382
-0.212
3.325
81.859
114.717
39.706
136.649
35.975
2.416
0.062
-0.675
-0.806
-0.764
-0.690
-0.566
-0.446
0.376
21.527
-0.544
-0.465
-0.413
-0.372
-0.341
-0.330
-0.327
-0.324
-0.321
-0.322
-0.320
-0.312
-0.315
-0.332
-0.338
-0.329
-0.314
-0.301
-0.295
-0.301
-0.326
-0.399
-0.413
-0.376
-0.284
0.854
21.174
34.024
13.019
33.400
21.246
14.413
3.325
-0.179
-0.754
-0.729
-0.661
-0.545
-0.416
1.128
74.421
-0.514
-0.452
-0.406
-0.359
-0.338
-0.314
-0.289
-0.299
-0.321
-0.326
-0.327
-0.321
-0.316
-0.317
-0.324
-0.329
-0.317
-0.303
-0.297
-0.297
-0.305
-0.347
-0.391
-0.360
-0.342
-0.297
0.193
0.465
2.291
43.091
668.090
886.805
83.935
3.194
-0.468
-0.657
-0.606
-0.516
-0.416
0.741
41.423
-0.494
-0.430
-0.380
-0.356
-0.248
0.228
0.794
0.436
-0.136
-0.319
-0.326
-0.328
-0.325
-0.312
-0.306
-0.304
-0.297
-0.288
-0.283
-0.267
-0.270
-0.297
-0.345
-0.345
-0.330
-0.323
-0.335
-0.172
5.773
336.857
41628.023
93990.023
887.020
12.235
-0.090
-0.480
-0.500
-0.463
-0.406
-0.122
5.120
-0.403
-0.378
-0.356
-0.294
0.590
7.102
21.074
12.186
1.696
-0.195
-0.333
-0.333
-0.331
-0.313
-0.294
-0.285
-0.273
-0.264
-0.262
-0.262
-0.267
-0.273
-0.298
-0.324
-0.315
-0.312
-0.252
0.320
5.858
228.160
19411.676
41628.543
580.898
11.125
-0.048
-0.390
-0.397
-0.394
-0.362
-0.335
-0.003
-0.381
-0.363
-0.346
-0.167
3.329
46.513
227.213
94.641
7.904
0.124
-0.333
-0.337
-0.338
-0.317
-0.294
-0.274
-0.265
-0.257
-0.265
-0.283
-0.298
-0.314
-0.321
-0.299
-0.300
-0.269
0.377
5.773
20.116
35.004
229.563
295.512
41.754
2.224
-0.253
-0.357
-0.360
-0.364
-0.345
-0.338
-0.330
-0.376
-0.362
-0.297
-0.064
3.850
58.813
294.998
120.855
9.799
0.158
-0.347
-0.351
-0.347
-0.321
-0.295
-0.271
-0.263
-0.273
-0.302
-0.350
-0.388
-0.402
-0.392
-0.352
-0.321
-0.195
2.160
33.012
176.029
95.891
14.787
5.764
1.565
-0.120
-0.351
-0.356
-0.358
-0.348
-0.336
-0.326
-0.324
-0.149
-0.130
-0.114
-0.100
-0.091
-0.085
-0.079
-0.075
-0.071
-0.067
-0.064
-0.063
-0.061
-0.055
-0.051
-0.048
-0.044
-0.039
-0.037
-0.034
-0.033
-0.031
-0.030
-0.030
-0.029
-0.027
-0.025
-0.022
-0.022
-0.022
-0.021
-0.019
-0.018
-0.018
-0.017
-0.017
-0.018
-0.020
-0.027
-0.053
-0.108
-0.136
-0.119
-0.103
-0.092
-0.082
-0.075
-0.070
-0.065
-0.060
-0.055
-0.053
-0.052
-0.050
-0.046
-0.043
-0.040
-0.037
-0.034
-0.030
-0.029
-0.028
-0.027
-0.025
-0.025
-0.024
-0.023
-0.020
-0.019
-0.018
-0.018
-0.018
-0.016
-0.015
-0.014
-0.013
-0.013
-0.013
-0.014
-0.018
-0.029
-0.054
-0.125
-0.112
-0.099
-0.086
-0.077
-0.070
-0.065
-0.058
-0.055
-0.050
-0.047
-0.044
-0.044
-0.041
-0.039
-0.034
-0.030
-0.029
-0.027
-0.026
-0.023
-0.023
-0.024
-0.022
-0.021
-0.019
-0.017
-0.015
-0.016
-0.015
-0.014
-0.014
-0.012
-0.010
-0.009
-0.009
-0.009
-0.010
-0.009
-0.017
-0.038
-0.123
-0.106
-0.093
-0.082
-0.074
-0.068
-0.061
-0.055
-0.050
-0.048
-0.043
-0.038
-0.037
-0.037
-0.033
-0.029
-0.027
-0.024
-0.023
-0.023
-0.022
-0.021
-0.020
-0.018
-0.018
-0.017
-0.016
-0.015
-0.013
-0.012
-0.010
-0.009
-0.007
-0.006
-0.006
-0.004
-0.004
-0.005
-0.006
-0.010
-0.025
-0.117
-0.103
-0.092
-0.086
-0.076
-0.069
-0.063
-0.056
-0.050
-0.045
-0.041
-0.037
-0.032
-0.033
-0.030
-0.027
-0.024
-0.022
-0.020
-0.020
-0.020
-0.018
-0.018
-0.016
-0.014
-0.014
-0.014
-0.013
-0.012
-0.012
-0.010
-0.007
-0.005
-0.005
-0.004
-0.003
-0.002
-0.001
-0.002
-0.005
-0.014
-0.117
-0.105
-0.097
-0.094
-0.090
-0.085
-0.075
-0.065
-0.054
-0.047
-0.041
-0.035
-0.031
-0.031
-0.030
-0.026
-0.023
-0.018
-0.018
-0.017
-0.018
-0.018
-0.016
-0.016
-0.016
-0.016
-0.014
-0.012
-0.011
-0.011
-0.009
-0.006
-0.004
-0.003
-0.002
-0.001
-0.003
-0.002
0.000
-0.003
-0.007
-0.118
-0.117
-0.121
-0.135
-0.146
-0.140
-0.123
-0.097
-0.071
-0.052
-0.041
-0.037
-0.032
-0.028
-0.027
-0.026
-0.023
-0.017
-0.016
-0.016
-0.015
-0.015
-0.016
-0.016
-0.016
-0.015
-0.013
-0.012
-0.011
-0.009
-0.008
-0.006
-0.005
-0.002
-0.001
0.
0.001
0.002
0.001
-0.002
-0.002
-0.127
-0.145
-0.190
-0.215
-0.220
-0.219
-0.205
-0.175
-0.120
-0.070
-0.046
-0.037
-0.031
-0.029
-0.025
-0.023
-0.019
-0.017
-0.015
-0.015
-0.015
-0.015
-0.015
-0.016
-0.016
-0.015
-0.015
-0.014
-0.012
-0.009
-0.009
-0.008
-0.007
-0.006
-0.003
0.000
0.000
0.000
0.
0.000
-0.001
-0.150
-0.197
-0.216
-0.236
-0.251
-0.250
-0.230
-0.202
-0.168
-0.114
-0.064
-0.042
-0.034
-0.031
-0.026
-0.022
-0.018
-0.016
-0.014
-0.016
-0.016
-0.018
-0.018
-0.017
-0.015
-0.016
-0.015
-0.015
-0.013
-0.011
-0.010
-0.009
-0.008
-0.007
-0.005
-0.003
-0.002
-0.001
-0.002
0.000
0.001
-0.186
-0.204
-0.234
0.018
1.292
1.830
0.306
-0.204
-0.175
-0.141
-0.087
-0.050
-0.037
-0.031
-0.029
-0.021
-0.020
-0.019
-0.018
-0.017
-0.017
-0.017
-0.017
-0.017
-0.016
-0.016
-0.015
-0.015
-0.014
-0.012
-0.011
-0.010
-0.009
-0.007
-0.006
-0.005
-0.003
-0.001
-0.002
-0.001
-0.002
-0.191
-0.214
0.275
19.211
177.883
223.310
51.864
1.604
-0.177
-0.144
-0.108
-0.065
-0.043
-0.039
-0.034
-0.028
-0.024
-0.024
-0.024
-0.021
-0.020
-0.021
-0.019
-0.019
-0.017
-0.016
-0.016
-0.017
-0.016
-0.015
-0.013
-0.011
-0.011
-0.011
-0.010
-0.008
-0.006
-0.004
-0.004
-0.004
-0.004
-0.195
-0.177
8.015
564.354
7997.961
12112.057
1482.138
48.478
0.082
-0.148
-0.113
-0.075
-0.057
-0.045
-0.039
-0.033
-0.030
-0.029
-0.028
-0.024
-0.025
-0.024
-0.025
-0.023
-0.023
-0.020
-0.020
-0.019
-0.018
-0.018
-0.015
-0.014
-0.013
-0.012
-0.011
-0.012
-0.010
-0.008
-0.010
-0.007
-0.007
-0.201
-0.117
55.395
3160.860
99999.844
99999.852
12112.037
223.276
0.532
-0.161
-0.118
-0.095
-0.075
-0.058
-0.047
-0.041
-0.038
-0.036
-0.034
-0.032
-0.030
-0.028
-0.028
-0.026
-0.026
-0.025
-0.023
-0.022
-0.021
-0.019
-0.018
-0.017
-0.016
-0.015
-0.014
-0.013
-0.013
-0.012
-0.011
-0.011
-0.010
-0.207
-0.181
35.016
2446.802
72283.453
99999.836
6981.461
177.830
0.118
-0.153
-0.137
-0.113
-0.092
-0.073
-0.056
-0.050
-0.045
-0.042
-0.042
-0.037
-0.036
-0.035
-0.034
-0.032
-0.031
-0.029
-0.028
-0.027
-0.026
-0.023
-0.022
-0.020
-0.019
-0.019
-0.018
-0.016
-0.016
-0.015
-0.014
-0.015
-0.017
-0.222
-0.221
1.312
250.240
2155.750
3160.833
564.302
11.264
21.361
17.088
0.744
-0.128
-0.114
-0.090
-0.073
-0.062
-0.055
-0.052
-0.050
-0.046
-0.042
-0.041
-0.040
-0.039
-0.038
-0.035
-0.033
-0.031
-0.030
-0.029
-0.026
-0.024
-0.024
-0.023
-0.021
-0.019
-0.021
-0.020
-0.018
-0.021
-0.022
-0.233
-0.243
-0.240
1.156
26.659
41.813
5.375
397.090
2446.933
1901.117
250.296
1.235
-0.136
-0.117
-0.094
-0.077
-0.068
-0.065
-0.059
-0.057
-0.053
-0.051
-0.049
-0.047
-0.046
-0.043
-0.038
-0.037
-0.035
-0.033
-0.033
-0.029
-0.027
-0.028
-0.026
-0.025
-0.026
-0.025
-0.025
-0.025
-0.026
-0.240
-0.262
-0.262
-0.261
-0.248
-0.164
141.878
6102.369
100004.352
99617.555
3161.326
52.382
-0.148
-0.140
-0.119
-0.099
-0.086
-0.079
-0.076
-0.072
-0.067
-0.063
-0.061
-0.059
-0.057
-0.053
-0.047
-0.043
-0.041
-0.040
-0.038
-0.037
-0.034
-0.033
-0.033
-0.032
-0.031
-0.031
-0.032
-0.029
-0.029
-0.262
-0.271
-0.280
-0.285
-0.268
-0.101
250.765
13957.305
100089.789
100052.336
6985.514
113.357
-0.148
-0.153
-0.138
-0.121
-0.106
-0.098
-0.093
-0.090
-0.083
-0.080
-0.077
-0.073
-0.071
-0.069
-0.066
-0.060
-0.055
-0.050
-0.048
-0.047
-0.044
-0.042
-0.038
-0.039
-0.038
-0.036
-0.037
-0.035
-0.034
-0.291
-0.284
-0.289
-0.293
-0.284
-0.251
66.370
2471.028
29033.088
21587.385
1317.602
17.385
-0.112
-0.162
-0.154
-0.140
-0.129
-0.120
-0.114
-0.110
-0.108
-0.107
-0.105
-0.103
-0.102
-0.098
-0.091
-0.080
-0.072
-0.065
-0.061
-0.057
-0.053
-0.050
-0.048
-0.046
-0.044
-0.044
-0.045
-0.042
-0.041
-0.365
-0.327
-0.302
-0.306
-0.306
-0.308
0.722
118.862
532.907
419.203
57.378
3.334
0.936
-0.043
-0.168
-0.156
-0.153
-0.146
-0.142
-0.139
-0.143
-0.145
-0.150
-0.144
-0.135
-0.128
-0.120
-0.110
-0.095
-0.084
-0.074
-0.069
-0.063
-0.059
-0.058
-0.054
-0.054
-0.053
-0.051
-0.052
-0.050
-0.467
-0.387
-0.336
-0.324
-0.329
-0.326
-0.282
0.168
2.337
6.846
29.753
37.081
8.036
0.562
-0.153
-0.176
-0.176
-0.174
-0.167
-0.169
-0.183
-0.192
-0.182
-0.170
-0.160
-0.152
-0.145
-0.137
-0.128
-0.108
-0.093
-0.083
-0.076
-0.072
-0.068
-0.065
-0.063
-0.062
-0.061
-0.059
-0.056
-0.459
-0.384
-0.344
-0.331
-0.336
-0.335
-0.306
-0.214
0.620
12.355
94.746
120.964
18.981
1.156
-0.145
-0.200
-0.201
-0.192
-0.187
-0.196
-0.212
-0.209
-0.201
-0.062
0.410
0.290
-0.104
-0.163
-0.152
-0.138
-0.116
-0.103
-0.094
-0.087
-0.082
-0.078
-0.072
-0.070
-0.069
-0.068
-0.066
-0.236
-0.373
-0.345
-0.340
-0.325
-0.197
0.201
1.163
3.014
7.836
37.518
46.649
9.913
0.620
-0.187
-0.220
-0.217
-0.209
-0.209
-0.219
-0.223
-0.220
-0.041
5.837
68.027
44.131
2.340
-0.132
-0.183
-0.172
-0.147
-0.129
-0.116
-0.107
-0.098
-0.091
-0.086
-0.083
-0.083
-0.079
-0.077
36.343
0.445
-0.356
-0.346
-0.135
1.576
6.535
18.575
53.639
34.209
8.277
4.547
1.273
-0.046
-0.233
-0.235
-0.230
-0.225
-0.221
-0.210
-0.213
-0.200
1.046
124.038
35904.309
9198.859
33.270
0.145
-0.210
-0.200
-0.180
-0.159
-0.144
-0.132
-0.120
-0.109
-0.101
-0.096
-0.094
-0.093
-0.089
2446.617
158.599
-0.049
-0.321
0.585
9.990
50.590
116.234
512.164
227.870
17.232
0.852
-0.130
-0.238
-0.251
-0.247
-0.241
-0.233
-0.185
-0.111
-0.131
-0.016
2.359
147.427
75487.438
17829.688
44.130
0.168
-0.237
-0.230
-0.208
-0.188
-0.173
-0.165
-0.147
-0.134
-0.122
-0.114
-0.111
-0.108
-0.108
61742.723
1160.654
7.109
-0.207
1.003
17.123
98.331
133.509
346.995
176.646
15.249
0.507
-0.245
-0.260
-0.266
-0.262
-0.252
-0.244
-0.156
-0.029
-0.053
0.222
3.292
16.664
112.880
69.326
3.511
-0.188
-0.266
-0.271
-0.243
-0.227
-0.215
-0.205
-0.189
-0.167
-0.149
-0.136
-0.130
-0.128
-0.129
99704.117
1639.514
25.363
1.571
2.242
6.895
24.703
29.368
33.564
19.270
2.738
-0.040
-0.271
-0.272
-0.278
-0.273
-0.276
-0.274
-0.227
-0.143
-0.157
0.069
2.203
6.640
5.163
1.502
-0.088
-0.286
-0.282
-0.269
-0.254
-0.264
-0.257
-0.244
-0.237
-0.220
-0.194
-0.171
-0.159
-0.154
-0.156
21181.939
100314.898
385.030
13.837
21.194
9.555
3.234
2.238
1.733
0.785
-0.035
-0.264
-0.280
-0.280
-0.287
-0.296
-0.291
-0.294
-0.295
-0.282
-0.289
-0.208
0.280
1.087
0.738
-0.032
-0.276
-0.302
-0.270
-0.232
-0.242
-0.283
-0.289
-0.271
-0.286
-0.284
-0.259
-0.225
-0.197
-0.192
-0.194
30132.002
100003.844
525.018
30.843
66.085
23.549
2.481
-0.049
-0.229
-0.266
-0.290
-0.286
-0.282
-0.289
-0.294
-0.292
-0.292
-0.296
-0.300
-0.307
-0.310
-0.313
-0.264
-0.194
-0.215
-0.289
-0.317
-0.322
-0.266
-0.206
-0.014
-0.022
-0.118
-0.007
-0.173
-0.367
-0.332
-0.279
-0.250
-0.237
-0.235
185.668
330.465
29.429
16.047
32.940
13.533
1.300
-0.233
-0.315
-0.308
-0.303
-0.291
-0.288
-0.295
-0.286
-0.285
-0.181
0.226
0.110
-0.252
-0.308
-0.315
-0.321
-0.313
-0.314
-0.324
-0.313
-0.319
-0.223
0.640
3.649
4.700
5.613
33.240
18.874
0.912
-0.376
-0.337
-0.300
-0.280
-0.278
6.304
4.321
1.058
1.903
3.648
1.629
-0.026
-0.322
-0.326
-0.320
-0.309
-0.294
-0.297
-0.298
-0.287
-0.156
3.857
33.204
21.905
1.255
-0.274
-0.315
-0.323
-0.305
-0.301
-0.316
-0.324
-0.318
0.054
4.630
29.491
42.575
134.704
17829.734
3287.681
18.836
-0.175
-0.181
-0.294
-0.318
-0.297
0.851
0.189
-0.291
-0.249
-0.141
-0.258
-0.336
-0.338
-0.324
-0.315
-0.298
-0.288
-0.303
-0.307
-0.295
0.375
44.049
2229.539
887.614
12.743
-0.102
-0.305
-0.323
-0.314
-0.300
-0.319
-0.324
-0.314
0.180
7.105
58.737
85.531
288.019
100000.797
17828.711
33.002
1.844
4.194
1.578
-0.263
-0.264
-0.430
-0.434
-0.436
-0.411
-0.391
-0.377
-0.348
-0.330
-0.317
-0.301
-0.288
-0.288
-0.301
-0.308
-0.305
0.287
38.211
1529.837
625.346
11.154
-0.119
-0.308
-0.335
-0.314
-0.298
-0.311
-0.318
-0.326
-0.052
2.734
16.927
23.942
22.977
271.268
123.065
4.239
8.300
22.864
13.522
0.398
-0.147
-0.616
-0.528
-0.458
-0.412
-0.384
-0.368
-0.349
-0.336
-0.319
-0.300
-0.286
-0.280
-0.295
-0.312
-0.311
-0.209
2.560
21.908
14.580
0.943
-0.264
-0.320
-0.355
-0.324
-0.300
-0.306
-0.323
-0.302
0.032
0.737
1.651
1.722
0.460
1.022
0.382
0.000
6.657
20.447
11.656
0.231
1.131
-0.609
-0.521
-0.458
-0.410
-0.380
-0.365
-0.353
-0.337
-0.327
-0.300
-0.214
-0.142
-0.208
-0.302
-0.315
-0.312
-0.243
0.025
-0.034
-0.252
-0.291
-0.326
-0.359
-0.326
-0.302
-0.310
-0.332
-0.267
0.323
1.159
0.485
-0.078
-0.573
-0.830
-0.828
-0.732
0.796
2.426
0.767
0.189
12.211
-0.598
-0.519
-0.454
-0.387
-0.358
-0.348
-0.342
-0.331
-0.321
-0.251
0.002
0.264
0.014
-0.241
-0.313
-0.313
-0.311
-0.297
-0.290
-0.283
-0.291
-0.318
-0.346
-0.321
-0.305
-0.319
-0.341
-0.326
0.011
0.945
2.225
2.545
0.694
-0.628
-0.795
-0.748
-0.654
-0.434
-0.384
0.749
41.423
-0.567
-0.486
-0.403
-0.356
-0.333
-0.258
-0.181
-0.214
-0.297
-0.236
0.074
0.381
0.081
-0.219
-0.298
-0.305
-0.307
-0.297
-0.291
-0.298
-0.308
-0.380
-0.542
-0.559
-0.528
-0.467
-0.340
-0.332
0.139
5.865
37.730
48.702
11.978
0.944
-0.617
-0.668
-0.601
-0.517
-0.422
0.378
26.297
-0.453
-0.408
-0.363
-0.328
0.007
2.129
5.142
3.339
0.371
-0.230
-0.143
-0.029
-0.139
-0.268
-0.287
-0.282
-0.284
-0.278
-0.273
-0.279
-0.283
-0.342
-0.468
-0.501
-0.468
-0.431
-0.373
-0.307
1.032
26.701
299.019
400.481
60.386
5.325
-0.105
-0.554
-0.540
-0.478
-0.422
-0.198
3.293
-0.385
-0.376
-0.353
-0.133
4.143
66.074
336.787
136.814
9.844
0.273
-0.282
-0.284
-0.295
-0.297
-0.282
-0.271
-0.266
-0.259
-0.260
-0.269
-0.281
-0.301
-0.378
-0.440
-0.403
-0.373
-0.354
-0.269
0.907
21.707
206.504
324.766
63.610
6.803
0.161
-0.402
-0.427
-0.416
-0.387
-0.371
-0.109
-0.378
-0.371
-0.345
0.349
23.548
1374.906
41627.844
4809.314
74.441
1.734
-0.268
-0.326
-0.321
-0.304
-0.283
-0.268
-0.257
-0.251
-0.260
-0.270
-0.283
-0.280
-0.313
-0.353
-0.350
-0.331
-0.269
0.061
0.948
4.688
23.956
33.700
14.868
2.525
-0.084
-0.363
-0.401
-0.414
-0.392
-0.367
-0.350
-0.377
-0.369
-0.294
0.701
30.022
2167.002
93989.656
9470.519
94.638
1.902
-0.287
-0.337
-0.327
-0.311
-0.287
-0.267
-0.258
-0.256
-0.269
-0.287
-0.301
-0.307
-0.309
-0.298
-0.300
-0.296
-0.120
0.926
3.026
2.301
1.745
2.079
1.260
0.071
-0.323
-0.373
-0.389
-0.390
-0.375
-0.349
-0.340
-0.125
-0.112
-0.101
-0.091
-0.084
-0.078
-0.073
-0.067
-0.063
-0.059
-0.057
-0.055
-0.051
-0.048
-0.046
-0.044
-0.038
-0.035
-0.032
-0.030
-0.029
-0.027
-0.027
-0.027
-0.026
-0.025
-0.022
-0.019
-0.018
-0.019
-0.018
-0.016
-0.016
-0.014
-0.013
-0.015
-0.015
-0.020
-0.036
-0.077
-0.173
-0.115
-0.104
-0.092
-0.082
-0.077
-0.070
-0.066
-0.061
-0.055
-0.052
-0.050
-0.047
-0.044
-0.041
-0.038
-0.035
-0.032
-0.029
-0.024
-0.023
-0.023
-0.023
-0.021
-0.022
-0.021
-0.018
-0.018
-0.016
-0.015
-0.015
-0.015
-0.014
-0.012
-0.011
-0.011
-0.010
-0.011
-0.012
-0.020
-0.039
-0.078
-0.108
-0.098
-0.089
-0.078
-0.072
-0.065
-0.060
-0.056
-0.050
-0.047
-0.044
-0.040
-0.037
-0.037
-0.035
-0.031
-0.026
-0.024
-0.023
-0.022
-0.022
-0.020
-0.021
-0.019
-0.019
-0.016
-0.014
-0.013
-0.012
-0.012
-0.011
-0.010
-0.009
-0.008
-0.007
-0.006
-0.006
-0.007
-0.011
-0.018
-0.032
-0.106
-0.094
-0.084
-0.077
-0.069
-0.063
-0.056
-0.050
-0.046
-0.043
-0.038
-0.035
-0.033
-0.030
-0.029
-0.023
-0.023
-0.020
-0.019
-0.020
-0.020
-0.019
-0.018
-0.016
-0.016
-0.014
-0.014
-0.012
-0.011
-0.010
-0.008
-0.006
-0.004
-0.005
-0.004
-0.003
-0.001
-0.003
-0.006
-0.009
-0.020
-0.103
-0.094
-0.083
-0.080
-0.072
-0.064
-0.059
-0.052
-0.047
-0.042
-0.037
-0.031
-0.028
-0.027
-0.026
-0.021
-0.019
-0.017
-0.017
-0.018
-0.018
-0.016
-0.016
-0.015
-0.012
-0.012
-0.012
-0.011
-0.010
-0.008
-0.006
-0.004
-0.002
-0.002
0.
-0.001
-0.001
-0.002
-0.003
-0.006
-0.013
-0.107
-0.098
-0.089
-0.085
-0.080
-0.075
-0.065
-0.058
-0.050
-0.042
-0.037
-0.032
-0.027
-0.026
-0.025
-0.021
-0.018
-0.016
-0.016
-0.015
-0.017
-0.016
-0.014
-0.014
-0.014
-0.013
-0.012
-0.010
-0.009
-0.008
-0.007
-0.004
-0.003
-0.001
-0.001
0.000
0.001
-0.001
-0.001
-0.003
-0.007
-0.109
-0.103
-0.104
-0.110
-0.113
-0.109
-0.096
-0.078
-0.059
-0.046
-0.039
-0.032
-0.029
-0.026
-0.025
-0.020
-0.017
-0.015
-0.016
-0.015
-0.014
-0.014
-0.013
-0.014
-0.014
-0.014
-0.012
-0.011
-0.008
-0.007
-0.005
-0.005
-0.001
0.000
0.000
0.001
0.001
0.001
0.000
0.001
-0.001
-0.114
-0.120
-0.141
-0.147
-0.148
-0.144
-0.134
-0.119
-0.086
-0.058
-0.041
-0.034
-0.028
-0.027
-0.023
-0.020
-0.017
-0.014
-0.013
-0.013
-0.013
-0.012
-0.014
-0.015
-0.015
-0.013
-0.013
-0.010
-0.009
-0.007
-0.005
-0.005
-0.005
-0.002
0.
0.000
0.
-0.001
0.000
0.001
-0.001
-0.128
-0.140
-0.149
-0.159
-0.166
-0.161
-0.147
-0.128
-0.109
-0.083
-0.050
-0.038
-0.032
-0.030
-0.022
-0.020
-0.017
-0.016
-0.015
-0.014
-0.014
-0.014
-0.014
-0.014
-0.014
-0.012
-0.013
-0.013
-0.010
-0.009
-0.008
-0.008
-0.006
-0.006
-0.004
-0.003
-0.002
-0.001
0.000
0.000
-0.001
-0.142
-0.149
-0.159
0.102
1.754
2.539
0.394
-0.116
-0.114
-0.091
-0.065
-0.044
-0.036
-0.029
-0.024
-0.022
-0.020
-0.020
-0.017
-0.018
-0.018
-0.017
-0.015
-0.015
-0.014
-0.013
-0.014
-0.013
-0.011
-0.009
-0.010
-0.008
-0.008
-0.008
-0.006
-0.003
-0.003
-0.002
-0.002
0.000
-0.002
-0.146
-0.155
0.360
67.295
501.698
715.504
158.849
2.266
-0.113
-0.101
-0.078
-0.056
-0.040
-0.036
-0.032
-0.027
-0.025
-0.024
-0.024
-0.021
-0.019
-0.019
-0.018
-0.018
-0.017
-0.016
-0.015
-0.015
-0.014
-0.012
-0.011
-0.011
-0.010
-0.010
-0.009
-0.007
-0.006
-0.005
-0.004
-0.005
-0.005
-0.159
-0.142
27.673
2155.809
52829.371
99614.398
6101.259
158.832
0.056
-0.117
-0.092
-0.069
-0.054
-0.045
-0.038
-0.032
-0.030
-0.031
-0.030
-0.027
-0.023
-0.023
-0.022
-0.020
-0.020
-0.018
-0.018
-0.018
-0.017
-0.016
-0.014
-0.013
-0.012
-0.012
-0.012
-0.010
-0.009
-0.008
-0.008
-0.007
-0.007
-0.181
-0.122
177.832
18556.338
100000.195
100000.281
99614.477
715.473
0.774
-0.140
-0.119
-0.088
-0.070
-0.056
-0.046
-0.039
-0.037
-0.037
-0.034
-0.032
-0.030
-0.029
-0.027
-0.025
-0.025
-0.024
-0.022
-0.021
-0.020
-0.020
-0.017
-0.016
-0.014
-0.013
-0.013
-0.012
-0.011
-0.013
-0.011
-0.011
-0.011
-0.201
-0.175
141.815
10534.339
100001.016
100001.313
52829.703
501.673
0.512
-0.157
-0.145
-0.122
-0.094
-0.072
-0.057
-0.051
-0.046
-0.043
-0.042
-0.038
-0.035
-0.034
-0.034
-0.033
-0.029
-0.029
-0.028
-0.026
-0.024
-0.023
-0.022
-0.019
-0.018
-0.017
-0.017
-0.015
-0.015
-0.016
-0.014
-0.014
-0.018
-0.220
-0.216
6.784
715.613
10535.028
18557.445
1901.389
65.591
0.261
0.146
-0.152
-0.144
-0.123
-0.093
-0.072
-0.061
-0.054
-0.051
-0.049
-0.045
-0.042
-0.040
-0.038
-0.038
-0.038
-0.034
-0.032
-0.029
-0.028
-0.026
-0.025
-0.023
-0.023
-0.022
-0.020
-0.019
-0.019
-0.019
-0.019
-0.021
-0.021
-0.236
-0.237
-0.221
6.797
141.978
178.173
27.295
17.692
159.407
127.081
6.883
-0.152
-0.150
-0.126
-0.098
-0.080
-0.069
-0.062
-0.057
-0.054
-0.051
-0.048
-0.047
-0.045
-0.043
-0.042
-0.038
-0.035
-0.032
-0.031
-0.031
-0.029
-0.027
-0.026
-0.025
-0.025
-0.025
-0.025
-0.026
-0.026
-0.025
-0.252
-0.256
-0.252
-0.249
-0.141
0.339
4.173
288.128
1517.880
1331.663
180.127
0.770
-0.163
-0.145
-0.124
-0.101
-0.086
-0.077
-0.072
-0.065
-0.060
-0.058
-0.056
-0.054
-0.052
-0.050
-0.047
-0.044
-0.040
-0.039
-0.037
-0.035
-0.033
-0.032
-0.031
-0.031
-0.031
-0.032
-0.032
-0.030
-0.030
-0.263
-0.270
-0.272
-0.270
-0.195
0.257
10.456
660.129
10268.834
4408.783
311.965
2.135
-0.168
-0.158
-0.141
-0.124
-0.106
-0.092
-0.085
-0.082
-0.078
-0.074
-0.071
-0.069
-0.068
-0.067
-0.062
-0.056
-0.054
-0.048
-0.048
-0.045
-0.043
-0.038
-0.039
-0.038
-0.037
-0.036
-0.037
-0.035
-0.036
-0.276
-0.278
-0.281
-0.286
-0.266
-0.085
5.728
664.335
100715.484
20090.797
170.522
1.816
0.139
-0.129
-0.157
-0.135
-0.124
-0.111
-0.102
-0.099
-0.096
-0.094
-0.094
-0.096
-0.094
-0.091
-0.083
-0.076
-0.067
-0.062
-0.057
-0.054
-0.051
-0.049
-0.045
-0.045
-0.045
-0.045
-0.045
-0.044
-0.043
-0.326
-0.302
-0.289
-0.299
-0.307
-0.281
1.216
54.057
865.717
404.463
37.657
29.894
6.520
0.512
-0.141
-0.150
-0.141
-0.132
-0.124
-0.120
-0.121
-0.126
-0.131
-0.131
-0.125
-0.119
-0.113
-0.101
-0.090
-0.078
-0.070
-0.064
-0.060
-0.057
-0.055
-0.053
-0.052
-0.053
-0.053
-0.051
-0.051
-0.397
-0.335
-0.310
-0.316
-0.330
-0.330
-0.195
1.431
9.223
63.929
1025.270
1597.137
120.989
4.278
-0.028
-0.166
-0.161
-0.159
-0.148
-0.149
-0.158
-0.165
-0.161
-0.155
-0.147
-0.142
-0.133
-0.125
-0.119
-0.100
-0.087
-0.077
-0.071
-0.067
-0.066
-0.062
-0.061
-0.060
-0.059
-0.058
-0.057
-0.394
-0.339
-0.321
-0.331
-0.344
-0.337
-0.301
0.038
5.163
227.648
13486.923
28255.682
505.503
9.937
0.090
-0.185
-0.182
-0.182
-0.177
-0.183
-0.195
-0.193
-0.184
-0.126
0.082
0.031
-0.133
-0.148
-0.139
-0.126
-0.105
-0.094
-0.084
-0.082
-0.077
-0.076
-0.070
-0.070
-0.068
-0.065
-0.064
-0.383
-0.343
-0.335
-0.338
-0.346
-0.315
0.268
4.748
16.365
84.625
1860.290
2531.072
155.137
5.261
-0.023
-0.203
-0.201
-0.201
-0.196
-0.206
-0.213
-0.206
-0.135
1.792
14.678
9.865
0.783
-0.153
-0.163
-0.155
-0.131
-0.116
-0.104
-0.097
-0.091
-0.087
-0.085
-0.081
-0.079
-0.077
-0.076
0.657
-0.350
-0.361
-0.358
-0.342
-0.001
6.056
137.111
1025.143
512.173
63.710
47.732
9.942
0.704
-0.186
-0.219
-0.217
-0.211
-0.211
-0.222
-0.221
-0.216
0.199
21.996
625.422
376.378
8.633
-0.047
-0.193
-0.183
-0.162
-0.143
-0.128
-0.119
-0.109
-0.103
-0.101
-0.096
-0.094
-0.094
-0.093
158.567
4.056
-0.379
-0.369
-0.287
0.754
24.814
1859.534
100000.102
23385.902
177.213
4.442
0.312
-0.176
-0.236
-0.234
-0.229
-0.219
-0.223
-0.232
-0.234
-0.222
0.285
25.313
887.742
444.804
9.824
-0.052
-0.227
-0.216
-0.195
-0.177
-0.163
-0.147
-0.133
-0.125
-0.120
-0.114
-0.113
-0.109
-0.109
1159.516
101.659
-0.058
-0.365
-0.268
0.801
20.719
1187.511
62122.586
11287.201
136.909
2.776
-0.169
-0.251
-0.250
-0.250
-0.236
-0.230
-0.235
-0.242
-0.248
-0.228
-0.048
2.858
22.145
14.668
1.137
-0.217
-0.264
-0.266
-0.243
-0.227
-0.213
-0.195
-0.172
-0.155
-0.145
-0.138
-0.132
-0.129
-0.129
1500.843
144.301
4.926
-0.036
-0.220
0.193
4.186
59.515
385.307
199.856
15.212
0.496
-0.248
-0.258
-0.262
-0.256
-0.249
-0.248
-0.254
-0.256
-0.262
-0.245
-0.170
0.020
0.243
0.094
-0.226
-0.295
-0.320
-0.331
-0.321
-0.307
-0.284
-0.254
-0.224
-0.209
-0.189
-0.173
-0.162
-0.159
-0.160
728.836
1005.896
52.344
1.472
0.335
0.078
0.176
2.045
5.797
4.181
0.641
-0.200
-0.273
-0.268
-0.267
-0.270
-0.271
-0.273
-0.276
-0.278
-0.276
-0.272
-0.250
-0.226
-0.235
-0.273
-0.294
-0.344
-0.387
-0.420
-0.441
-0.409
-0.360
-0.306
-0.291
-0.281
-0.250
-0.219
-0.202
-0.200
-0.203
641.474
1398.401
69.379
2.063
0.998
0.384
-0.212
-0.245
-0.136
-0.179
-0.263
-0.280
-0.272
-0.274
-0.277
-0.275
-0.276
-0.277
-0.280
-0.288
-0.288
-0.288
-0.283
-0.282
-0.285
-0.300
-0.320
-0.390
-0.458
-0.537
-0.551
-0.490
-0.408
-0.248
-0.325
-0.354
-0.305
-0.269
-0.251
-0.248
-0.255
289.880
98.230
10.627
0.674
0.442
0.073
-0.283
-0.334
-0.316
-0.310
-0.298
-0.283
-0.276
-0.282
-0.278
-0.270
-0.264
-0.226
-0.244
-0.286
-0.295
-0.293
-0.284
-0.281
-0.274
-0.288
-0.304
-0.306
-0.524
-0.567
-0.407
-0.226
1.027
7.376
4.195
0.025
-0.343
-0.279
-0.294
-0.293
-0.289
295.676
59.675
3.631
-0.077
-0.208
-0.289
-0.368
-0.347
-0.328
-0.318
-0.300
-0.290
-0.283
-0.290
-0.283
-0.266
0.050
1.286
0.812
-0.127
-0.283
-0.289
-0.278
-0.265
-0.267
-0.287
-0.301
-0.314
-0.537
-0.393
0.318
1.053
19.388
318.787
143.751
4.522
3.023
11.299
6.864
0.084
-0.316
32.777
9.731
0.796
-0.303
-0.375
-0.380
-0.372
-0.345
-0.327
-0.308
-0.289
-0.279
-0.282
-0.291
-0.292
-0.219
1.484
11.167
7.501
0.479
-0.271
-0.307
-0.350
-0.410
-0.486
-0.496
-0.441
-0.387
-0.329
-0.267
0.784
1.725
33.626
887.245
318.729
12.759
113.183
501.469
445.997
52.204
-0.125
1.242
0.446
-0.098
-0.343
-0.382
-0.373
-0.362
-0.338
-0.315
-0.295
-0.278
-0.270
-0.280
-0.293
-0.296
-0.234
1.276
9.768
6.567
0.390
-0.280
-0.345
-0.455
-0.598
-0.580
-0.525
-0.454
-0.391
-0.359
-0.205
0.247
0.396
3.967
32.716
19.089
23.485
446.022
2779.501
2155.580
280.545
1.563
-0.557
-0.466
-0.390
-0.383
-0.382
-0.377
-0.372
-0.341
-0.320
-0.267
-0.116
[truncated: 84,984 more chars]
