# Supplementary material for: Networked salt-bridges mediate magnesium-dependent conformational dynamics and functional regulation in type IA topoisomerases
Source: Nat Commun. 2026 Apr 30;17:5907. doi: 10.1038/s41467-026-72556-9 (PMC13338365; doi:10.1038/s41467-026-72556-9)
Supplement: Supplementary file 6 — Source Data 3 [file 41467_2026_72556_MOESM6_ESM.zip › source data supplementary fig 7BC/t3_TOPRIM/mg2_t4/wt_t4_dxd.dlg]

          AutoDock 4.2 Release 4.2.6   
         (C) 1989-2012 The Scripps Research Institute
        AutoDock comes with ABSOLUTELY NO WARRANTY.
        AutoDock is free software, and you are welcome
        to redistribute it under certain conditions;
        for details type 'autodock4 -C'

                     main.cc  $Revision: 1.213 $

                   Compiled on Jul 18 2014 at 15:34:58


This file was created at:			1:09 49" p.m., 12/04/2025
                   on host:		"BBC-L02301276"
Current Working Directory = "C:\Users\seoly\Documents\autodocktools\hydrated_docking\wt"

      ________________________________________________________________

                   SETTING UP DEFAULT PARAMETER LIBRARY
      ________________________________________________________________


Random number generator was seeded with values 27196, 1764871789.
Docking parameter file (DPF) used for this docking:		C:/Users/seoly/Documents/autodocktools/hydrated_docking/wt/wt_t4_dxd.dpf
DPF> autodock_parameter_version 4.2       # used by autodock to validate parameter set

	Autodock parameter version 4.2.
DPF> parameter_file AD4_water_forcefield.dat # parameter library filename 

Using read_parameter_library() to try to open and read "AD4_water_forcefield.dat".

DPF> intelec                              # calculate internal electrostatics

Electrostatic energies will be calculated for all non-bonds between moving atoms.
DPF> seed pid time                        # seeds for random generator

Random number generator was seeded with values 27196, 1764871789.
DPF> ligand_types Mg W                    # atoms types in ligand

WARNING: pairwise distance, Rij, 0.65, is not a very reasonable value for the equilibrium separation of two atoms! (0.90 Angstroms <= Rij <= 6.00 Angstroms)

Perhaps you meant to use "intnbp_coeffs" instead of "intnbp_r_eps"?

WARNING: pairwise distance, Rij, 0.00, is not a very reasonable value for the equilibrium separation of two atoms! (0.90 Angstroms <= Rij <= 6.00 Angstroms)

Perhaps you meant to use "intnbp_coeffs" instead of "intnbp_r_eps"?

DPF> fld wt.maps.fld                      # grid_data_file

Opening Grid Map Dimensions file:		wt.maps.fld
Grid Point Spacing =				0.375 Angstroms

Even Number of User-specified Grid Points =	40 x-points
						40 y-points
						40 z-points

Coordinates of Central Grid Point of Maps =	(0.553, -10.833, 0.727)
Macromolecule file used to create Grid Maps =	wt.pdbqt
Grid Parameter file used to create Grid Maps =	C:/Users/seoly/Documents/autodocktools/hydrated_docking/wt/wt_t4_dxd.gpf
Minimum coordinates in grid = (-6.947, -18.333, -6.773)
Maximum coordinates in grid = (8.053, -3.333, 8.227)

DPF> map wt.Mg.map                        # atom-specific affinity map

DPF> map wt.W.map                         # atom-specific affinity map

DPF> elecmap wt.e.map                     # electrostatics map

DPF> desolvmap wt.d.map                   # desolvation map

DPF> move IDNZ_mg_t3_t4.pdbqt             # small molecule

1,4-interactions will be _ignored_ in the non-bonded internal energy calculation.

Ligand PDBQT file = "IDNZ_mg_t3_t4.pdbqt"

INPUT LIGAND PDBQT FILE:
________________________

INPUT-LIGAND-PDBQT: REMARK  4 active torsions:
INPUT-LIGAND-PDBQT: REMARK  status: ('A' for Active; 'I' for Inactive)
INPUT-LIGAND-PDBQT: REMARK       A    between atoms: MG_1  and  MG_1 
INPUT-LIGAND-PDBQT: REMARK       A    between atoms: W_3  and  W_6 
INPUT-LIGAND-PDBQT: REMARK       A    between atoms: W_3  and  W_7 
INPUT-LIGAND-PDBQT: REMARK       A    between atoms: W_6  and  W_7 
INPUT-LIGAND-PDBQT: ROOT
INPUT-LIGAND-PDBQT: HETATM    1 MG   MG  A   1     -11.614  17.680   8.929  1.00 36.07     2.000 Mg
INPUT-LIGAND-PDBQT: HETATM    2  W   WAT X   2     -13.297  16.682   8.271  1.00 10.00     0.000 W
INPUT-LIGAND-PDBQT: HETATM    3  W   WAT X   3      -9.960  18.710   9.628  1.00 10.00     0.000 W
INPUT-LIGAND-PDBQT: HETATM    4  W   WAT X   4     -12.689  19.444   9.057  1.00 10.00     0.000 W
INPUT-LIGAND-PDBQT: HETATM    5  W   WAT X   5     -11.153  18.205   6.990  1.00 10.00     0.000 W
INPUT-LIGAND-PDBQT: HETATM    6  W   WAT X   6     -10.479  15.974   8.738  1.00 10.00     0.000 W
INPUT-LIGAND-PDBQT: HETATM    7  W   WAT X   7     -12.112  17.165  10.850  1.00 10.00     0.000 W
INPUT-LIGAND-PDBQT: 
INPUT-LIGAND-PDBQT: ENDROOT
INPUT-LIGAND-PDBQT: TORSDOF 4
________________________________________________________________________________

Total charge on ligand                               =	+2.000 e
REMARK  4 active torsions:
REMARK  status: ('A' for Active; 'I' for Inactive)
REMARK       A    between atoms: MG_1  and  MG_1 
REMARK       A    between atoms: W_3  and  W_6 
REMARK       A    between atoms: W_3  and  W_7 
REMARK       A    between atoms: W_6  and  W_7 

*** No Rotatable Bonds detected in Small Molecule. ***

Number of atoms in ligand:  7

Number of non-hydrogen atoms in ligand:  7

Number of vibrational degrees of freedom of ligand:  15


Number of torsional degrees of freedom = 4
Estimated loss of torsional free energy upon binding = +1.0976 kcal/mol


DPF> about -11.615 17.694 8.923            # small molecule center

Small molecule center of rotation =	(-11.615, +17.694, +8.923)

DPF> tran0 random                         # initial coordinates/A or random

Initial translation =			(0.493, -6.293, -3.671) Angstroms
DPF> quaternion0 random                   # initial orientation

Each run will begin with a new, random initial orientation.
Initial quaternion,  (x,y,z,w) =	( 0.365, -0.868, 0.284, 0.180 ),
DPF> dihe0 random                         # initial dihedrals (relative) or random

DPF> torsdof 4                            # torsional degrees of freedom

Number of torsional degrees of freedom = 4
Free energy coefficient for torsional degrees of freedom = 0.2744 as specified in parameter library "AD4_water_forcefield.dat".

Estimated loss of torsional free energy upon binding = +1.0976 kcal/mol

DPF> rmstol 2.0                           # cluster_tolerance/A

Maximum RMS tolerance for conformational cluster analysis = 2.00 Angstroms
DPF> extnrg 1000.0                        # external grid energy

External grid energy (beyond grid map walls) = 1000.00

DPF> e0max 0.0 10000                      # max initial energy; max number of retries

Using user-specified maximum number of retries for simanneal initialization, 10000 retries.
If the simanneal initial energy is greater than e0max, 0.000,
then a new, random initial state will be created.

DPF> ga_pop_size 150                      # number of individuals in population

A population of 150 individuals will be used
DPF> ga_num_evals 2500000                 # maximum number of energy evaluations

There will be at most 2500000 function evaluations used.
DPF> ga_num_generations 27000             # maximum number of generations

The GA will run for at most 27000 generations.
DPF> ga_elitism 1                         # number of top individuals to survive to next generation

The 1 best will be preserved each GA generation.
DPF> ga_mutation_rate 0.02                # rate of gene mutation

The mutation rate is 0.020000.
DPF> ga_crossover_rate 0.8                # rate of crossover

The crossover rate is 0.800000.
DPF> ga_window_size 10                    # 

The GA's selection window is 10 generations.
DPF> ga_cauchy_alpha 0.0                  # Alpha parameter of Cauchy distribution

The alpha parameter (for the Cauchy distribution) is being set to 0.000000.
DPF> ga_cauchy_beta 1.0                   # Beta parameter Cauchy distribution

The beta parameter (for the Cauchy distribution) is being set to 1.000000.
DPF> set_ga                               # set the above parameters for GA or LGA

DPF> unbound_model bound                  # state of unbound ligand

DPF> do_global_only 50                    # do this many GA runs

centering ligand on specified point: -11.615 17.694 8.923
Furthest true ligand atom from "about" center is 2.070 Angstroms (maxrad).
Number of requested GA dockings = 50 runs
Unbound model to be used is 'same as bound' [AutoDock 4.2 default].

	BEGINNING GENETIC ALGORITHM DOCKING 1 of 50
Run: 1 Seed: 1689771679 1346000759 [ Run 1 of 50 GA/GALS ]
Beginning GENETIC ALGORITHM (GA), with a maximum of 2500000 energy evaluations.

Final-Value: -8.607


	FINAL GENETIC ALGORITHM DOCKED STATE
	_______________________________________________


Detailed state:  trans -5.056 -15.709 -1.517 quatxyzw 0.063659 0.567426 0.619268 0.538964 center -11.615 17.694 8.923 ntor 0
State:	 -5.056 -15.709  -1.517   0.076  0.674  0.735 114.774  

DOCKED: MODEL        1
DOCKED: USER    Run = 1
DOCKED: USER    DPF = C:/Users/seoly/Documents/autodocktools/hydrated_docking/wt/wt_t4_dxd.dpf
DOCKED: USER  
DOCKED: USER    Estimated Free Energy of Binding    =   -7.51 kcal/mol  [=(1)+(2)+(3)-(4)]
DOCKED: USER    Estimated Inhibition Constant, Ki   =    3.13 uM (micromolar)  [Temperature = 298.15 K]
DOCKED: USER    
DOCKED: USER    (1) Final Intermolecular Energy     =   -8.61 kcal/mol
DOCKED: USER        vdW + Hbond + desolv Energy     =   -0.20 kcal/mol
DOCKED: USER        Electrostatic Energy            =   -8.40 kcal/mol
DOCKED: USER    (2) Final Total Internal Energy     =   +0.00 kcal/mol
DOCKED: USER    (3) Torsional Free Energy           =   +1.10 kcal/mol
DOCKED: USER    (4) Unbound System's Energy  [=(2)] =   +0.00 kcal/mol
DOCKED: USER    
DOCKED: USER    
DOCKED: USER    NEWDPF move IDNZ_mg_t3_t4.pdbqt
DOCKED: USER    NEWDPF about -11.615000 17.694000 8.923000
DOCKED: USER    NEWDPF tran0 -5.056320 -15.708943 -1.516847
DOCKED: USER    NEWDPF quaternion0 0.063659 0.567426 0.619268 0.538964
DOCKED: USER    NEWDPF axisangle0 0.075575 0.673639 0.735186 114.773692
DOCKED: USER    NEWDPF quat0 0.075575 0.673639 0.735186 114.773692
DOCKED: USER  keepresnum = 1 
DOCKED: USER  
DOCKED: REMARK  4 active torsions:
DOCKED: REMARK  status: ('A' for Active; 'I' for Inactive)
DOCKED: REMARK       A    between atoms: MG_1  and  MG_1 
DOCKED: REMARK       A    between atoms: W_3  and  W_6 
DOCKED: REMARK       A    between atoms: W_3  and  W_7 
DOCKED: REMARK       A    between atoms: W_6  and  W_7 
DOCKED: USER                              x       y       z     vdW  Elec       q    Type
DOCKED: USER                           _______ _______ _______ _____ _____    ______ ____
DOCKED: ROOT
DOCKED: ATOM      1 MG   MG  A   1      -5.070 -15.708  -1.523 +1.75 -8.40    +2.000 Mg
DOCKED: ATOM      2  W   WAT X   2      -4.766 -15.438  -3.547 -0.19 -0.00    +0.000 W 
DOCKED: ATOM      3  W   WAT X   3      -5.360 -15.922   0.516 -0.39 -0.00    +0.000 W 
DOCKED: ATOM      4  W   WAT X   4      -3.392 -14.573  -1.102 -0.08 -0.00    +0.000 W 
DOCKED: ATOM      5  W   WAT X   5      -3.838 -17.360  -1.546 -0.24 -0.00    +0.000 W 
DOCKED: ATOM      6  W   WAT X   6      -6.697 -16.915  -1.888 -0.54 -0.00    +0.000 W 
DOCKED: ATOM      7  W   WAT X   7      -6.270 -14.046  -1.525 -0.52 -0.00    +0.000 W 
DOCKED: 
DOCKED: ENDROOT
DOCKED: TORSDOF 4
DOCKED: TER
DOCKED: ENDMDL
________________________________________________________________________________


	BEGINNING GENETIC ALGORITHM DOCKING 2 of 50
Run: 2 Seed: 1065212114 1723717195 [ Run 2 of 50 GA/GALS ]
Beginning GENETIC ALGORITHM (GA), with a maximum of 2500000 energy evaluations.

Final-Value: -8.629


	FINAL GENETIC ALGORITHM DOCKED STATE
	_______________________________________________


Detailed state:  trans -4.714 -6.697 -3.021 quatxyzw 0.311741 -0.033924 0.326074 -0.891820 center -11.615 17.694 8.923 ntor 0
State:	 -4.714  -6.697  -3.021   0.689 -0.075  0.721 -53.794  

DOCKED: MODEL        2
DOCKED: USER    Run = 2
DOCKED: USER    DPF = C:/Users/seoly/Documents/autodocktools/hydrated_docking/wt/wt_t4_dxd.dpf
DOCKED: USER  
DOCKED: USER    Estimated Free Energy of Binding    =   -7.53 kcal/mol  [=(1)+(2)+(3)-(4)]
DOCKED: USER    Estimated Inhibition Constant, Ki   =    3.02 uM (micromolar)  [Temperature = 298.15 K]
DOCKED: USER    
DOCKED: USER    (1) Final Intermolecular Energy     =   -8.63 kcal/mol
DOCKED: USER        vdW + Hbond + desolv Energy     =   +0.43 kcal/mol
DOCKED: USER        Electrostatic Energy            =   -9.05 kcal/mol
DOCKED: USER    (2) Final Total Internal Energy     =   +0.00 kcal/mol
DOCKED: USER    (3) Torsional Free Energy           =   +1.10 kcal/mol
DOCKED: USER    (4) Unbound System's Energy  [=(2)] =   +0.00 kcal/mol
DOCKED: USER    
DOCKED: USER    
DOCKED: USER    NEWDPF move IDNZ_mg_t3_t4.pdbqt
DOCKED: USER    NEWDPF about -11.615000 17.694000 8.923000
DOCKED: USER    NEWDPF tran0 -4.713906 -6.697317 -3.020604
DOCKED: USER    NEWDPF quaternion0 0.311741 -0.033924 0.326074 -0.891820
DOCKED: USER    NEWDPF axisangle0 0.689097 -0.074988 0.720779 -53.794422
DOCKED: USER    NEWDPF quat0 0.689097 -0.074988 0.720779 -53.794422
DOCKED: USER  keepresnum = 1 
DOCKED: USER  
DOCKED: REMARK  4 active torsions:
DOCKED: REMARK  status: ('A' for Active; 'I' for Inactive)
DOCKED: REMARK       A    between atoms: MG_1  and  MG_1 
DOCKED: REMARK       A    between atoms: W_3  and  W_6 
DOCKED: REMARK       A    between atoms: W_3  and  W_7 
DOCKED: REMARK       A    between atoms: W_6  and  W_7 
DOCKED: USER                              x       y       z     vdW  Elec       q    Type
DOCKED: USER                           _______ _______ _______ _____ _____    ______ ____
DOCKED: ROOT
DOCKED: ATOM      1 MG   MG  A   1      -4.704  -6.709  -3.023 +1.67 -9.05    +2.000 Mg
DOCKED: ATOM      2  W   WAT X   2      -5.517  -7.863  -4.528 -0.08 -0.00    +0.000 W 
DOCKED: ATOM      3  W   WAT X   3      -3.926  -5.575  -1.475 -0.20 -0.00    +0.000 W 
DOCKED: ATOM      4  W   WAT X   4      -6.593  -6.339  -2.262 -0.65 -0.00    +0.000 W 
DOCKED: ATOM      5  W   WAT X   5      -4.935  -5.018  -4.179 -0.16 -0.00    +0.000 W 
DOCKED: ATOM      6  W   WAT X   6      -2.812  -6.974  -3.788 -0.07 -0.00    +0.000 W 
DOCKED: ATOM      7  W   WAT X   7      -4.510  -8.404  -1.886 -0.09 -0.00    +0.000 W 
DOCKED: 
DOCKED: ENDROOT
DOCKED: TORSDOF 4
DOCKED: TER
DOCKED: ENDMDL
________________________________________________________________________________


	BEGINNING GENETIC ALGORITHM DOCKING 3 of 50
Run: 3 Seed: 444056233 937769864 [ Run 3 of 50 GA/GALS ]
Beginning GENETIC ALGORITHM (GA), with a maximum of 2500000 energy evaluations.

Final-Value: -8.739


	FINAL GENETIC ALGORITHM DOCKED STATE
	_______________________________________________


Detailed state:  trans -5.046 -16.071 -1.888 quatxyzw 0.415097 0.436119 0.105744 -0.791399 center -11.615 17.694 8.923 ntor 0
State:	 -5.046 -16.071  -1.888   0.679  0.713  0.173 -75.367  

DOCKED: MODEL        3
DOCKED: USER    Run = 3
DOCKED: USER    DPF = C:/Users/seoly/Documents/autodocktools/hydrated_docking/wt/wt_t4_dxd.dpf
DOCKED: USER  
DOCKED: USER    Estimated Free Energy of Binding    =   -7.64 kcal/mol  [=(1)+(2)+(3)-(4)]
DOCKED: USER    Estimated Inhibition Constant, Ki   =    2.50 uM (micromolar)  [Temperature = 298.15 K]
DOCKED: USER    
DOCKED: USER    (1) Final Intermolecular Energy     =   -8.74 kcal/mol
DOCKED: USER        vdW + Hbond + desolv Energy     =   +0.22 kcal/mol
DOCKED: USER        Electrostatic Energy            =   -8.96 kcal/mol
DOCKED: USER    (2) Final Total Internal Energy     =   +0.00 kcal/mol
DOCKED: USER    (3) Torsional Free Energy           =   +1.10 kcal/mol
DOCKED: USER    (4) Unbound System's Energy  [=(2)] =   +0.00 kcal/mol
DOCKED: USER    
DOCKED: USER    
DOCKED: USER    NEWDPF move IDNZ_mg_t3_t4.pdbqt
DOCKED: USER    NEWDPF about -11.615000 17.694000 8.923000
DOCKED: USER    NEWDPF tran0 -5.046251 -16.071230 -1.888312
DOCKED: USER    NEWDPF quaternion0 0.415097 0.436119 0.105744 -0.791399
DOCKED: USER    NEWDPF axisangle0 0.679041 0.713429 0.172982 -75.367054
DOCKED: USER    NEWDPF quat0 0.679041 0.713429 0.172982 -75.367054
DOCKED: USER  keepresnum = 1 
DOCKED: USER  
DOCKED: REMARK  4 active torsions:
DOCKED: REMARK  status: ('A' for Active; 'I' for Inactive)
DOCKED: REMARK       A    between atoms: MG_1  and  MG_1 
DOCKED: REMARK       A    between atoms: W_3  and  W_6 
DOCKED: REMARK       A    between atoms: W_3  and  W_7 
DOCKED: REMARK       A    between atoms: W_6  and  W_7 
DOCKED: USER                              x       y       z     vdW  Elec       q    Type
DOCKED: USER                           _______ _______ _______ _____ _____    ______ ____
DOCKED: ROOT
DOCKED: ATOM      1 MG   MG  A   1      -5.044 -16.083  -1.898 +1.94 -8.96    +2.000 Mg
DOCKED: ATOM      2  W   WAT X   2      -6.755 -17.234  -1.812 -0.53 -0.00    +0.000 W 
DOCKED: ATOM      3  W   WAT X   3      -3.311 -14.950  -1.930 -0.10 -0.00    +0.000 W 
DOCKED: ATOM      4  W   WAT X   4      -5.243 -15.608   0.107 -0.29 -0.00    +0.000 W 
DOCKED: ATOM      5  W   WAT X   5      -6.175 -14.411  -2.315 -0.30 -0.00    +0.000 W 
DOCKED: ATOM      6  W   WAT X   6      -4.847 -16.454  -3.912 -0.26 -0.00    +0.000 W 
DOCKED: ATOM      7  W   WAT X   7      -3.947 -17.758  -1.455 -0.25 -0.00    +0.000 W 
DOCKED: 
DOCKED: ENDROOT
DOCKED: TORSDOF 4
DOCKED: TER
DOCKED: ENDMDL
________________________________________________________________________________


	BEGINNING GENETIC ALGORITHM DOCKING 4 of 50
Run: 4 Seed: 242340106 343770920 [ Run 4 of 50 GA/GALS ]
Beginning GENETIC ALGORITHM (GA), with a maximum of 2500000 energy evaluations.

Final-Value: -8.694


	FINAL GENETIC ALGORITHM DOCKED STATE
	_______________________________________________


Detailed state:  trans -3.935 -13.089 -3.784 quatxyzw -0.218397 -0.561340 0.764423 0.229909 center -11.615 17.694 8.923 ntor 0
State:	 -3.935 -13.089  -3.784  -0.224 -0.577  0.785 153.417  

DOCKED: MODEL        4
DOCKED: USER    Run = 4
DOCKED: USER    DPF = C:/Users/seoly/Documents/autodocktools/hydrated_docking/wt/wt_t4_dxd.dpf
DOCKED: USER  
DOCKED: USER    Estimated Free Energy of Binding    =   -7.60 kcal/mol  [=(1)+(2)+(3)-(4)]
DOCKED: USER    Estimated Inhibition Constant, Ki   =    2.70 uM (micromolar)  [Temperature = 298.15 K]
DOCKED: USER    
DOCKED: USER    (1) Final Intermolecular Energy     =   -8.69 kcal/mol
DOCKED: USER        vdW + Hbond + desolv Energy     =   +1.17 kcal/mol
DOCKED: USER        Electrostatic Energy            =   -9.87 kcal/mol
DOCKED: USER    (2) Final Total Internal Energy     =   +0.00 kcal/mol
DOCKED: USER    (3) Torsional Free Energy           =   +1.10 kcal/mol
DOCKED: USER    (4) Unbound System's Energy  [=(2)] =   +0.00 kcal/mol
DOCKED: USER    
DOCKED: USER    
DOCKED: USER    NEWDPF move IDNZ_mg_t3_t4.pdbqt
DOCKED: USER    NEWDPF about -11.615000 17.694000 8.923000
DOCKED: USER    NEWDPF tran0 -3.935142 -13.088619 -3.784378
DOCKED: USER    NEWDPF quaternion0 -0.218397 -0.561340 0.764423 0.229909
DOCKED: USER    NEWDPF axisangle0 -0.224408 -0.576791 0.785464 153.416597
DOCKED: USER    NEWDPF quat0 -0.224408 -0.576791 0.785464 153.416597
DOCKED: USER  keepresnum = 1 
DOCKED: USER  
DOCKED: REMARK  4 active torsions:
DOCKED: REMARK  status: ('A' for Active; 'I' for Inactive)
DOCKED: REMARK       A    between atoms: MG_1  and  MG_1 
DOCKED: REMARK       A    between atoms: W_3  and  W_6 
DOCKED: REMARK       A    between atoms: W_3  and  W_7 
DOCKED: REMARK       A    between atoms: W_6  and  W_7 
DOCKED: USER                              x       y       z     vdW  Elec       q    Type
DOCKED: USER                           _______ _______ _______ _____ _____    ______ ____
DOCKED: ROOT
DOCKED: ATOM      1 MG   MG  A   1      -3.945 -13.091  -3.773 +2.75 -9.87    +2.000 Mg
DOCKED: ATOM      2  W   WAT X   2      -3.146 -12.018  -2.201 -0.06 -0.00    +0.000 W 
DOCKED: ATOM      3  W   WAT X   3      -4.704 -14.209  -5.341 -0.56 -0.00    +0.000 W 
DOCKED: ATOM      4  W   WAT X   4      -2.043 -13.565  -4.438 -0.41 -0.00    +0.000 W 
DOCKED: ATOM      5  W   WAT X   5      -3.853 -11.420  -4.976 -0.07 -0.00    +0.000 W 
DOCKED: ATOM      6  W   WAT X   6      -5.855 -12.578  -3.204 -0.36 -0.00    +0.000 W 
DOCKED: ATOM      7  W   WAT X   7      -4.000 -14.743  -2.561 -0.12 -0.00    +0.000 W 
DOCKED: 
DOCKED: ENDROOT
DOCKED: TORSDOF 4
DOCKED: TER
DOCKED: ENDMDL
________________________________________________________________________________


	BEGINNING GENETIC ALGORITHM DOCKING 5 of 50
Run: 5 Seed: 1105188881 1938522317 [ Run 5 of 50 GA/GALS ]
Beginning GENETIC ALGORITHM (GA), with a maximum of 2500000 energy evaluations.

Final-Value: -8.709


	FINAL GENETIC ALGORITHM DOCKED STATE
	_______________________________________________


Detailed state:  trans -3.933 -13.076 -3.771 quatxyzw 0.485301 0.850731 -0.187060 0.075818 center -11.615 17.694 8.923 ntor 0
State:	 -3.933 -13.076  -3.771   0.487  0.853 -0.188 171.304  

DOCKED: MODEL        5
DOCKED: USER    Run = 5
DOCKED: USER    DPF = C:/Users/seoly/Documents/autodocktools/hydrated_docking/wt/wt_t4_dxd.dpf
DOCKED: USER  
DOCKED: USER    Estimated Free Energy of Binding    =   -7.61 kcal/mol  [=(1)+(2)+(3)-(4)]
DOCKED: USER    Estimated Inhibition Constant, Ki   =    2.63 uM (micromolar)  [Temperature = 298.15 K]
DOCKED: USER    
DOCKED: USER    (1) Final Intermolecular Energy     =   -8.71 kcal/mol
DOCKED: USER        vdW + Hbond + desolv Energy     =   +1.19 kcal/mol
DOCKED: USER        Electrostatic Energy            =   -9.89 kcal/mol
DOCKED: USER    (2) Final Total Internal Energy     =   +0.00 kcal/mol
DOCKED: USER    (3) Torsional Free Energy           =   +1.10 kcal/mol
DOCKED: USER    (4) Unbound System's Energy  [=(2)] =   +0.00 kcal/mol
DOCKED: USER    
DOCKED: USER    
DOCKED: USER    NEWDPF move IDNZ_mg_t3_t4.pdbqt
DOCKED: USER    NEWDPF about -11.615000 17.694000 8.923000
DOCKED: USER    NEWDPF tran0 -3.933265 -13.076040 -3.770860
DOCKED: USER    NEWDPF quaternion0 0.485301 0.850731 -0.187060 0.075818
DOCKED: USER    NEWDPF axisangle0 0.486702 0.853186 -0.187600 171.303541
DOCKED: USER    NEWDPF quat0 0.486702 0.853186 -0.187600 171.303541
DOCKED: USER  keepresnum = 1 
DOCKED: USER  
DOCKED: REMARK  4 active torsions:
DOCKED: REMARK  status: ('A' for Active; 'I' for Inactive)
DOCKED: REMARK       A    between atoms: MG_1  and  MG_1 
DOCKED: REMARK       A    between atoms: W_3  and  W_6 
DOCKED: REMARK       A    between atoms: W_3  and  W_7 
DOCKED: REMARK       A    between atoms: W_6  and  W_7 
DOCKED: USER                              x       y       z     vdW  Elec       q    Type
DOCKED: USER                           _______ _______ _______ _____ _____    ______ ____
DOCKED: ROOT
DOCKED: ATOM      1 MG   MG  A   1      -3.947 -13.083  -3.771 +2.78 -9.89    +2.000 Mg
DOCKED: ATOM      2  W   WAT X   2      -3.667 -14.818  -2.687 -0.12 -0.00    +0.000 W 
DOCKED: ATOM      3  W   WAT X   3      -4.199 -11.369  -4.904 +0.04 -0.00    +0.000 W 
DOCKED: ATOM      4  W   WAT X   4      -2.024 -13.223  -4.523 -0.47 -0.00    +0.000 W 
DOCKED: ATOM      5  W   WAT X   5      -3.165 -11.974  -2.220 -0.06 -0.00    +0.000 W 
DOCKED: ATOM      6  W   WAT X   6      -5.835 -12.850  -2.987 -0.44 -0.00    +0.000 W 
DOCKED: ATOM      7  W   WAT X   7      -4.696 -14.215  -5.307 -0.55 -0.00    +0.000 W 
DOCKED: 
DOCKED: ENDROOT
DOCKED: TORSDOF 4
DOCKED: TER
DOCKED: ENDMDL
________________________________________________________________________________


	BEGINNING GENETIC ALGORITHM DOCKING 6 of 50
Run: 6 Seed: 1866426101 1973418582 [ Run 6 of 50 GA/GALS ]
Beginning GENETIC ALGORITHM (GA), with a maximum of 2500000 energy evaluations.

Final-Value: -9.447


	FINAL GENETIC ALGORITHM DOCKED STATE
	_______________________________________________


Detailed state:  trans -5.096 -6.322 -3.392 quatxyzw 0.437708 -0.115387 0.260937 -0.852649 center -11.615 17.694 8.923 ntor 0
State:	 -5.096  -6.322  -3.392   0.838 -0.221  0.499 -62.998  

DOCKED: MODEL        6
DOCKED: USER    Run = 6
DOCKED: USER    DPF = C:/Users/seoly/Documents/autodocktools/hydrated_docking/wt/wt_t4_dxd.dpf
DOCKED: USER  
DOCKED: USER    Estimated Free Energy of Binding    =   -8.35 kcal/mol  [=(1)+(2)+(3)-(4)]
DOCKED: USER    Estimated Inhibition Constant, Ki   =  758.61 nM (nanomolar)  [Temperature = 298.15 K]
DOCKED: USER    
DOCKED: USER    (1) Final Intermolecular Energy     =   -9.45 kcal/mol
DOCKED: USER        vdW + Hbond + desolv Energy     =   +0.60 kcal/mol
DOCKED: USER        Electrostatic Energy            =  -10.05 kcal/mol
DOCKED: USER    (2) Final Total Internal Energy     =   +0.00 kcal/mol
DOCKED: USER    (3) Torsional Free Energy           =   +1.10 kcal/mol
DOCKED: USER    (4) Unbound System's Energy  [=(2)] =   +0.00 kcal/mol
DOCKED: USER    
DOCKED: USER    
DOCKED: USER    NEWDPF move IDNZ_mg_t3_t4.pdbqt
DOCKED: USER    NEWDPF about -11.615000 17.694000 8.923000
DOCKED: USER    NEWDPF tran0 -5.095914 -6.321836 -3.391987
DOCKED: USER    NEWDPF quaternion0 0.437708 -0.115387 0.260937 -0.852649
DOCKED: USER    NEWDPF axisangle0 0.837743 -0.220843 0.499415 -62.998117
DOCKED: USER    NEWDPF quat0 0.837743 -0.220843 0.499415 -62.998117
DOCKED: USER  keepresnum = 1 
DOCKED: USER  
DOCKED: REMARK  4 active torsions:
DOCKED: REMARK  status: ('A' for Active; 'I' for Inactive)
DOCKED: REMARK       A    between atoms: MG_1  and  MG_1 
DOCKED: REMARK       A    between atoms: W_3  and  W_6 
DOCKED: REMARK       A    between atoms: W_3  and  W_7 
DOCKED: REMARK       A    between atoms: W_6  and  W_7 
DOCKED: USER                              x       y       z     vdW  Elec       q    Type
DOCKED: USER                           _______ _______ _______ _____ _____    ______ ____
DOCKED: ROOT
DOCKED: ATOM      1 MG   MG  A   1      -5.087  -6.333  -3.398 +1.69-10.05    +2.000 Mg
DOCKED: ATOM      2  W   WAT X   2      -5.972  -6.861  -5.186 -0.10 -0.00    +0.000 W 
DOCKED: ATOM      3  W   WAT X   3      -4.243  -5.833  -1.575 -0.14 -0.00    +0.000 W 
DOCKED: ATOM      4  W   WAT X   4      -6.946  -5.958  -2.569 -0.56 -0.00    +0.000 W 
DOCKED: ATOM      5  W   WAT X   5      -5.049  -4.358  -3.986 -0.13 -0.00    +0.000 W 
DOCKED: ATOM      6  W   WAT X   6      -3.212  -6.609  -4.198 -0.08 -0.00    +0.000 W 
DOCKED: ATOM      7  W   WAT X   7      -5.162  -8.301  -2.829 -0.09 -0.00    +0.000 W 
DOCKED: 
DOCKED: ENDROOT
DOCKED: TORSDOF 4
DOCKED: TER
DOCKED: ENDMDL
________________________________________________________________________________


	BEGINNING GENETIC ALGORITHM DOCKING 7 of 50
Run: 7 Seed: 921016529 1584057110 [ Run 7 of 50 GA/GALS ]
Beginning GENETIC ALGORITHM (GA), with a maximum of 2500000 energy evaluations.

Final-Value: -9.579


	FINAL GENETIC ALGORITHM DOCKED STATE
	_______________________________________________


Detailed state:  trans -5.229 -6.323 -3.416 quatxyzw -0.242433 0.387343 -0.224418 -0.860714 center -11.615 17.694 8.923 ntor 0
State:	 -5.229  -6.323  -3.416  -0.476  0.761 -0.441 -61.206  

DOCKED: MODEL        7
DOCKED: USER    Run = 7
DOCKED: USER    DPF = C:/Users/seoly/Documents/autodocktools/hydrated_docking/wt/wt_t4_dxd.dpf
DOCKED: USER  
DOCKED: USER    Estimated Free Energy of Binding    =   -8.48 kcal/mol  [=(1)+(2)+(3)-(4)]
DOCKED: USER    Estimated Inhibition Constant, Ki   =  606.64 nM (nanomolar)  [Temperature = 298.15 K]
DOCKED: USER    
DOCKED: USER    (1) Final Intermolecular Energy     =   -9.58 kcal/mol
DOCKED: USER        vdW + Hbond + desolv Energy     =   +0.26 kcal/mol
DOCKED: USER        Electrostatic Energy            =   -9.84 kcal/mol
DOCKED: USER    (2) Final Total Internal Energy     =   +0.00 kcal/mol
DOCKED: USER    (3) Torsional Free Energy           =   +1.10 kcal/mol
DOCKED: USER    (4) Unbound System's Energy  [=(2)] =   +0.00 kcal/mol
DOCKED: USER    
DOCKED: USER    
DOCKED: USER    NEWDPF move IDNZ_mg_t3_t4.pdbqt
DOCKED: USER    NEWDPF about -11.615000 17.694000 8.923000
DOCKED: USER    NEWDPF tran0 -5.228919 -6.322547 -3.415549
DOCKED: USER    NEWDPF quaternion0 -0.242433 0.387343 -0.224418 -0.860714
DOCKED: USER    NEWDPF axisangle0 -0.476210 0.760855 -0.440822 -61.206302
DOCKED: USER    NEWDPF quat0 -0.476210 0.760855 -0.440822 -61.206302
DOCKED: USER  keepresnum = 1 
DOCKED: USER  
DOCKED: REMARK  4 active torsions:
DOCKED: REMARK  status: ('A' for Active; 'I' for Inactive)
DOCKED: REMARK       A    between atoms: MG_1  and  MG_1 
DOCKED: REMARK       A    between atoms: W_3  and  W_6 
DOCKED: REMARK       A    between atoms: W_3  and  W_7 
DOCKED: REMARK       A    between atoms: W_6  and  W_7 
DOCKED: USER                              x       y       z     vdW  Elec       q    Type
DOCKED: USER                           _______ _______ _______ _____ _____    ______ ____
DOCKED: ROOT
DOCKED: ATOM      1 MG   MG  A   1      -5.226  -6.333  -3.404 +1.51 -9.84    +2.000 Mg
DOCKED: ATOM      2  W   WAT X   2      -6.943  -6.307  -2.258 -0.63 -0.00    +0.000 W 
DOCKED: ATOM      3  W   WAT X   3      -3.489  -6.307  -4.529 -0.08 -0.00    +0.000 W 
DOCKED: ATOM      4  W   WAT X   4      -5.421  -4.305  -3.773 -0.14 -0.00    +0.000 W 
DOCKED: ATOM      5  W   WAT X   5      -6.350  -6.659  -5.101 -0.14 -0.00    +0.000 W 
DOCKED: ATOM      6  W   WAT X   6      -5.033  -8.364  -3.140 -0.08 -0.00    +0.000 W 
DOCKED: ATOM      7  W   WAT X   7      -4.137  -5.982  -1.703 -0.17 -0.00    +0.000 W 
DOCKED: 
DOCKED: ENDROOT
DOCKED: TORSDOF 4
DOCKED: TER
DOCKED: ENDMDL
________________________________________________________________________________


	BEGINNING GENETIC ALGORITHM DOCKING 8 of 50
Run: 8 Seed: 1171822806 1636140235 [ Run 8 of 50 GA/GALS ]
Beginning GENETIC ALGORITHM (GA), with a maximum of 2500000 energy evaluations.

Final-Value: -8.807


	FINAL GENETIC ALGORITHM DOCKED STATE
	_______________________________________________


Detailed state:  trans -3.952 -13.467 -3.781 quatxyzw 0.879254 -0.036395 0.198764 0.431371 center -11.615 17.694 8.923 ntor 0
State:	 -3.952 -13.467  -3.781   0.975 -0.040  0.220 128.891  

DOCKED: MODEL        8
DOCKED: USER    Run = 8
DOCKED: USER    DPF = C:/Users/seoly/Documents/autodocktools/hydrated_docking/wt/wt_t4_dxd.dpf
DOCKED: USER  
DOCKED: USER    Estimated Free Energy of Binding    =   -7.71 kcal/mol  [=(1)+(2)+(3)-(4)]
DOCKED: USER    Estimated Inhibition Constant, Ki   =    2.23 uM (micromolar)  [Temperature = 298.15 K]
DOCKED: USER    
DOCKED: USER    (1) Final Intermolecular Energy     =   -8.81 kcal/mol
DOCKED: USER        vdW + Hbond + desolv Energy     =   -0.20 kcal/mol
DOCKED: USER        Electrostatic Energy            =   -8.61 kcal/mol
DOCKED: USER    (2) Final Total Internal Energy     =   +0.00 kcal/mol
DOCKED: USER    (3) Torsional Free Energy           =   +1.10 kcal/mol
DOCKED: USER    (4) Unbound System's Energy  [=(2)] =   +0.00 kcal/mol
DOCKED: USER    
DOCKED: USER    
DOCKED: USER    NEWDPF move IDNZ_mg_t3_t4.pdbqt
DOCKED: USER    NEWDPF about -11.615000 17.694000 8.923000
DOCKED: USER    NEWDPF tran0 -3.952467 -13.466744 -3.780804
DOCKED: USER    NEWDPF quaternion0 0.879254 -0.036395 0.198764 0.431371
DOCKED: USER    NEWDPF axisangle0 0.974594 -0.040341 0.220317 128.890774
DOCKED: USER    NEWDPF quat0 0.974594 -0.040341 0.220317 128.890774
DOCKED: USER  keepresnum = 1 
DOCKED: USER  
DOCKED: REMARK  4 active torsions:
DOCKED: REMARK  status: ('A' for Active; 'I' for Inactive)
DOCKED: REMARK       A    between atoms: MG_1  and  MG_1 
DOCKED: REMARK       A    between atoms: W_3  and  W_6 
DOCKED: REMARK       A    between atoms: W_3  and  W_7 
DOCKED: REMARK       A    between atoms: W_6  and  W_7 
DOCKED: USER                              x       y       z     vdW  Elec       q    Type
DOCKED: USER                           _______ _______ _______ _____ _____    ______ ____
DOCKED: ROOT
DOCKED: ATOM      1 MG   MG  A   1      -3.951 -13.454  -3.773 +1.44 -8.61    +2.000 Mg
DOCKED: ATOM      2  W   WAT X   2      -5.854 -12.923  -3.176 -0.36 -0.00    +0.000 W 
DOCKED: ATOM      3  W   WAT X   3      -2.055 -13.967  -4.427 -0.34 -0.00    +0.000 W 
DOCKED: ATOM      4  W   WAT X   4      -4.700 -14.208  -5.549 -0.57 -0.00    +0.000 W 
DOCKED: ATOM      5  W   WAT X   5      -4.210 -15.333  -2.968 -0.14 -0.00    +0.000 W 
DOCKED: ATOM      6  W   WAT X   6      -3.165 -12.797  -1.988 -0.07 -0.00    +0.000 W 
DOCKED: ATOM      7  W   WAT X   7      -3.732 -11.585  -4.588 -0.15 -0.00    +0.000 W 
DOCKED: 
DOCKED: ENDROOT
DOCKED: TORSDOF 4
DOCKED: TER
DOCKED: ENDMDL
________________________________________________________________________________


	BEGINNING GENETIC ALGORITHM DOCKING 9 of 50
Run: 9 Seed: 63373481 29485373 [ Run 9 of 50 GA/GALS ]
Beginning GENETIC ALGORITHM (GA), with a maximum of 2500000 energy evaluations.

Final-Value: -8.830


	FINAL GENETIC ALGORITHM DOCKED STATE
	_______________________________________________


Detailed state:  trans -4.063 -13.468 -3.783 quatxyzw 0.210366 -0.071147 0.899042 0.377370 center -11.615 17.694 8.923 ntor 0
State:	 -4.063 -13.468  -3.783   0.227 -0.077  0.971 135.658  

DOCKED: MODEL        9
DOCKED: USER    Run = 9
DOCKED: USER    DPF = C:/Users/seoly/Documents/autodocktools/hydrated_docking/wt/wt_t4_dxd.dpf
DOCKED: USER  
DOCKED: USER    Estimated Free Energy of Binding    =   -7.73 kcal/mol  [=(1)+(2)+(3)-(4)]
DOCKED: USER    Estimated Inhibition Constant, Ki   =    2.15 uM (micromolar)  [Temperature = 298.15 K]
DOCKED: USER    
DOCKED: USER    (1) Final Intermolecular Energy     =   -8.83 kcal/mol
DOCKED: USER        vdW + Hbond + desolv Energy     =   +0.07 kcal/mol
DOCKED: USER        Electrostatic Energy            =   -8.90 kcal/mol
DOCKED: USER    (2) Final Total Internal Energy     =   +0.00 kcal/mol
DOCKED: USER    (3) Torsional Free Energy           =   +1.10 kcal/mol
DOCKED: USER    (4) Unbound System's Energy  [=(2)] =   +0.00 kcal/mol
DOCKED: USER    
DOCKED: USER    
DOCKED: USER    NEWDPF move IDNZ_mg_t3_t4.pdbqt
DOCKED: USER    NEWDPF about -11.615000 17.694000 8.923000
DOCKED: USER    NEWDPF tran0 -4.062986 -13.467756 -3.782832
DOCKED: USER    NEWDPF quaternion0 0.210366 -0.071147 0.899042 0.377370
DOCKED: USER    NEWDPF axisangle0 0.227162 -0.076827 0.970822 135.658223
DOCKED: USER    NEWDPF quat0 0.227162 -0.076827 0.970822 135.658223
DOCKED: USER  keepresnum = 1 
DOCKED: USER  
DOCKED: REMARK  4 active torsions:
DOCKED: REMARK  status: ('A' for Active; 'I' for Inactive)
DOCKED: REMARK       A    between atoms: MG_1  and  MG_1 
DOCKED: REMARK       A    between atoms: W_3  and  W_6 
DOCKED: REMARK       A    between atoms: W_3  and  W_7 
DOCKED: REMARK       A    between atoms: W_6  and  W_7 
DOCKED: USER                              x       y       z     vdW  Elec       q    Type
DOCKED: USER                           _______ _______ _______ _____ _____    ______ ____
DOCKED: ROOT
DOCKED: ATOM      1 MG   MG  A   1      -4.070 -13.458  -3.773 +1.71 -8.90    +2.000 Mg
DOCKED: ATOM      2  W   WAT X   2      -3.947 -11.583  -4.626 -0.11 -0.00    +0.000 W 
DOCKED: ATOM      3  W   WAT X   3      -4.137 -15.335  -2.902 -0.14 -0.00    +0.000 W 
DOCKED: ATOM      4  W   WAT X   4      -2.197 -13.937  -4.512 -0.37 -0.00    +0.000 W 
DOCKED: ATOM      5  W   WAT X   5      -4.856 -14.215  -5.522 -0.54 -0.00    +0.000 W 
DOCKED: ATOM      6  W   WAT X   6      -5.970 -13.066  -3.088 -0.40 -0.00    +0.000 W 
DOCKED: ATOM      7  W   WAT X   7      -3.262 -12.683  -2.056 -0.07 -0.00    +0.000 W 
DOCKED: 
DOCKED: ENDROOT
DOCKED: TORSDOF 4
DOCKED: TER
DOCKED: ENDMDL
________________________________________________________________________________


	BEGINNING GENETIC ALGORITHM DOCKING 10 of 50
Run: 10 Seed: 990325728 354225361 [ Run 10 of 50 GA/GALS ]
Beginning GENETIC ALGORITHM (GA), with a maximum of 2500000 energy evaluations.

Final-Value: -9.335


	FINAL GENETIC ALGORITHM DOCKED STATE
	_______________________________________________


Detailed state:  trans -5.134 -5.950 -3.779 quatxyzw 0.073121 0.158149 -0.541147 -0.822680 center -11.615 17.694 8.923 ntor 0
State:	 -5.134  -5.950  -3.779   0.129  0.278 -0.952 -69.292  

DOCKED: MODEL       10
DOCKED: USER    Run = 10
DOCKED: USER    DPF = C:/Users/seoly/Documents/autodocktools/hydrated_docking/wt/wt_t4_dxd.dpf
DOCKED: USER  
DOCKED: USER    Estimated Free Energy of Binding    =   -8.24 kcal/mol  [=(1)+(2)+(3)-(4)]
DOCKED: USER    Estimated Inhibition Constant, Ki   =  915.30 nM (nanomolar)  [Temperature = 298.15 K]
DOCKED: USER    
DOCKED: USER    (1) Final Intermolecular Energy     =   -9.34 kcal/mol
DOCKED: USER        vdW + Hbond + desolv Energy     =   +0.75 kcal/mol
DOCKED: USER        Electrostatic Energy            =  -10.09 kcal/mol
DOCKED: USER    (2) Final Total Internal Energy     =   +0.00 kcal/mol
DOCKED: USER    (3) Torsional Free Energy           =   +1.10 kcal/mol
DOCKED: USER    (4) Unbound System's Energy  [=(2)] =   +0.00 kcal/mol
DOCKED: USER    
DOCKED: USER    
DOCKED: USER    NEWDPF move IDNZ_mg_t3_t4.pdbqt
DOCKED: USER    NEWDPF about -11.615000 17.694000 8.923000
DOCKED: USER    NEWDPF tran0 -5.134291 -5.950004 -3.779243
DOCKED: USER    NEWDPF quaternion0 0.073121 0.158149 -0.541147 -0.822680
DOCKED: USER    NEWDPF axisangle0 0.128620 0.278184 -0.951878 -69.291993
DOCKED: USER    NEWDPF quat0 0.128620 0.278184 -0.951878 -69.291993
DOCKED: USER  keepresnum = 1 
DOCKED: USER  
DOCKED: REMARK  4 active torsions:
DOCKED: REMARK  status: ('A' for Active; 'I' for Inactive)
DOCKED: REMARK       A    between atoms: MG_1  and  MG_1 
DOCKED: REMARK       A    between atoms: W_3  and  W_6 
DOCKED: REMARK       A    between atoms: W_3  and  W_7 
DOCKED: REMARK       A    between atoms: W_6  and  W_7 
DOCKED: USER                              x       y       z     vdW  Elec       q    Type
DOCKED: USER                           _______ _______ _______ _____ _____    ______ ____
DOCKED: ROOT
DOCKED: ATOM      1 MG   MG  A   1      -5.146  -5.958  -3.773 +1.71-10.09    +2.000 Mg
DOCKED: ATOM      2  W   WAT X   2      -6.790  -4.710  -3.769 -0.18 -0.00    +0.000 W 
DOCKED: ATOM      3  W   WAT X   3      -3.476  -7.181  -3.730 -0.08 -0.00    +0.000 W 
DOCKED: ATOM      4  W   WAT X   4      -3.903  -4.351  -3.378 +0.02 -0.00    +0.000 W 
DOCKED: ATOM      5  W   WAT X   5      -4.849  -5.581  -5.778 -0.05 -0.00    +0.000 W 
DOCKED: ATOM      6  W   WAT X   6      -6.325  -7.576  -4.251 -0.14 -0.00    +0.000 W 
DOCKED: ATOM      7  W   WAT X   7      -5.450  -6.294  -1.774 -0.52 -0.00    +0.000 W 
DOCKED: 
DOCKED: ENDROOT
DOCKED: TORSDOF 4
DOCKED: TER
DOCKED: ENDMDL
________________________________________________________________________________


	BEGINNING GENETIC ALGORITHM DOCKING 11 of 50
Run: 11 Seed: 690106041 827592084 [ Run 11 of 50 GA/GALS ]
Beginning GENETIC ALGORITHM (GA), with a maximum of 2500000 energy evaluations.

Final-Value: -9.603


	FINAL GENETIC ALGORITHM DOCKED STATE
	_______________________________________________


Detailed state:  trans -5.447 -6.328 -3.319 quatxyzw -0.153804 -0.718682 0.677460 0.029818 center -11.615 17.694 8.923 ntor 0
State:	 -5.447  -6.328  -3.319  -0.154 -0.719  0.678 176.583  

DOCKED: MODEL       11
DOCKED: USER    Run = 11
DOCKED: USER    DPF = C:/Users/seoly/Documents/autodocktools/hydrated_docking/wt/wt_t4_dxd.dpf
DOCKED: USER  
DOCKED: USER    Estimated Free Energy of Binding    =   -8.51 kcal/mol  [=(1)+(2)+(3)-(4)]
DOCKED: USER    Estimated Inhibition Constant, Ki   =  582.32 nM (nanomolar)  [Temperature = 298.15 K]
DOCKED: USER    
DOCKED: USER    (1) Final Intermolecular Energy     =   -9.60 kcal/mol
DOCKED: USER        vdW + Hbond + desolv Energy     =   +0.21 kcal/mol
DOCKED: USER        Electrostatic Energy            =   -9.82 kcal/mol
DOCKED: USER    (2) Final Total Internal Energy     =   +0.00 kcal/mol
DOCKED: USER    (3) Torsional Free Energy           =   +1.10 kcal/mol
DOCKED: USER    (4) Unbound System's Energy  [=(2)] =   +0.00 kcal/mol
DOCKED: USER    
DOCKED: USER    
DOCKED: USER    NEWDPF move IDNZ_mg_t3_t4.pdbqt
DOCKED: USER    NEWDPF about -11.615000 17.694000 8.923000
DOCKED: USER    NEWDPF tran0 -5.446948 -6.328120 -3.319258
DOCKED: USER    NEWDPF quaternion0 -0.153804 -0.718682 0.677460 0.029818
DOCKED: USER    NEWDPF axisangle0 -0.153872 -0.719001 0.677761 176.582648
DOCKED: USER    NEWDPF quat0 -0.153872 -0.719001 0.677761 176.582648
DOCKED: USER  keepresnum = 1 
DOCKED: USER  
DOCKED: REMARK  4 active torsions:
DOCKED: REMARK  status: ('A' for Active; 'I' for Inactive)
DOCKED: REMARK       A    between atoms: MG_1  and  MG_1 
DOCKED: REMARK       A    between atoms: W_3  and  W_6 
DOCKED: REMARK       A    between atoms: W_3  and  W_7 
DOCKED: REMARK       A    between atoms: W_6  and  W_7 
DOCKED: USER                              x       y       z     vdW  Elec       q    Type
DOCKED: USER                           _______ _______ _______ _____ _____    ______ ____
DOCKED: ROOT
DOCKED: ATOM      1 MG   MG  A   1      -5.453  -6.334  -3.306 +1.49 -9.82    +2.000 Mg
DOCKED: ATOM      2  W   WAT X   2      -4.004  -6.026  -1.868 -0.11 -0.00    +0.000 W 
DOCKED: ATOM      3  W   WAT X   3      -6.872  -6.687  -4.772 -0.28 -0.00    +0.000 W 
DOCKED: ATOM      4  W   WAT X   4      -3.990  -6.593  -4.748 -0.07 -0.00    +0.000 W 
DOCKED: ATOM      5  W   WAT X   5      -5.433  -4.327  -3.773 -0.14 -0.00    +0.000 W 
DOCKED: ATOM      6  W   WAT X   6      -6.946  -6.001  -1.931 -0.59 -0.00    +0.000 W 
DOCKED: ATOM      7  W   WAT X   7      -5.432  -8.330  -2.839 -0.09 -0.00    +0.000 W 
DOCKED: 
DOCKED: ENDROOT
DOCKED: TORSDOF 4
DOCKED: TER
DOCKED: ENDMDL
________________________________________________________________________________


	BEGINNING GENETIC ALGORITHM DOCKING 12 of 50
Run: 12 Seed: 1961682105 1603819325 [ Run 12 of 50 GA/GALS ]
Beginning GENETIC ALGORITHM (GA), with a maximum of 2500000 energy evaluations.

Final-Value: -8.714


	FINAL GENETIC ALGORITHM DOCKED STATE
	_______________________________________________


Detailed state:  trans -3.936 -13.077 -3.776 quatxyzw -0.350850 -0.856030 0.158812 -0.344811 center -11.615 17.694 8.923 ntor 0
State:	 -3.936 -13.077  -3.776  -0.374 -0.912  0.169 -139.659  

DOCKED: MODEL       12
DOCKED: USER    Run = 12
DOCKED: USER    DPF = C:/Users/seoly/Documents/autodocktools/hydrated_docking/wt/wt_t4_dxd.dpf
DOCKED: USER  
DOCKED: USER    Estimated Free Energy of Binding    =   -7.62 kcal/mol  [=(1)+(2)+(3)-(4)]
DOCKED: USER    Estimated Inhibition Constant, Ki   =    2.61 uM (micromolar)  [Temperature = 298.15 K]
DOCKED: USER    
DOCKED: USER    (1) Final Intermolecular Energy     =   -8.71 kcal/mol
DOCKED: USER        vdW + Hbond + desolv Energy     =   +1.18 kcal/mol
DOCKED: USER        Electrostatic Energy            =   -9.90 kcal/mol
DOCKED: USER    (2) Final Total Internal Energy     =   +0.00 kcal/mol
DOCKED: USER    (3) Torsional Free Energy           =   +1.10 kcal/mol
DOCKED: USER    (4) Unbound System's Energy  [=(2)] =   +0.00 kcal/mol
DOCKED: USER    
DOCKED: USER    
DOCKED: USER    NEWDPF move IDNZ_mg_t3_t4.pdbqt
DOCKED: USER    NEWDPF about -11.615000 17.694000 8.923000
DOCKED: USER    NEWDPF tran0 -3.935575 -13.076876 -3.776156
DOCKED: USER    NEWDPF quaternion0 -0.350850 -0.856030 0.158812 -0.344811
DOCKED: USER    NEWDPF axisangle0 -0.373773 -0.911959 0.169188 -139.659457
DOCKED: USER    NEWDPF quat0 -0.373773 -0.911959 0.169188 -139.659457
DOCKED: USER  keepresnum = 1 
DOCKED: USER  
DOCKED: REMARK  4 active torsions:
DOCKED: REMARK  status: ('A' for Active; 'I' for Inactive)
DOCKED: REMARK       A    between atoms: MG_1  and  MG_1 
DOCKED: REMARK       A    between atoms: W_3  and  W_6 
DOCKED: REMARK       A    between atoms: W_3  and  W_7 
DOCKED: REMARK       A    between atoms: W_6  and  W_7 
DOCKED: USER                              x       y       z     vdW  Elec       q    Type
DOCKED: USER                           _______ _______ _______ _____ _____    ______ ____
DOCKED: ROOT
DOCKED: ATOM      1 MG   MG  A   1      -3.947 -13.086  -3.773 +2.78 -9.90    +2.000 Mg
DOCKED: ATOM      2  W   WAT X   2      -3.107 -14.964  -3.598 -0.19 -0.00    +0.000 W 
DOCKED: ATOM      3  W   WAT X   3      -4.785 -11.208  -4.007 -0.11 -0.00    +0.000 W 
DOCKED: ATOM      4  W   WAT X   4      -2.616 -12.613  -5.285 -0.65 -0.00    +0.000 W 
DOCKED: ATOM      5  W   WAT X   5      -2.566 -12.331  -2.442 -0.06 -0.00    +0.000 W 
DOCKED: ATOM      6  W   WAT X   6      -5.237 -13.474  -2.217 -0.34 -0.00    +0.000 W 
DOCKED: ATOM      7  W   WAT X   7      -5.291 -13.860  -5.114 -0.25 -0.00    +0.000 W 
DOCKED: 
DOCKED: ENDROOT
DOCKED: TORSDOF 4
DOCKED: TER
DOCKED: ENDMDL
________________________________________________________________________________


	BEGINNING GENETIC ALGORITHM DOCKING 13 of 50
Run: 13 Seed: 1955224846 2008843023 [ Run 13 of 50 GA/GALS ]
Beginning GENETIC ALGORITHM (GA), with a maximum of 2500000 energy evaluations.

Final-Value: -8.814


	FINAL GENETIC ALGORITHM DOCKED STATE
	_______________________________________________


Detailed state:  trans -3.972 -13.443 -3.766 quatxyzw 0.176550 -0.913145 0.048591 -0.364190 center -11.615 17.694 8.923 ntor 0
State:	 -3.972 -13.443  -3.766   0.190 -0.980  0.052 -137.284  

DOCKED: MODEL       13
DOCKED: USER    Run = 13
DOCKED: USER    DPF = C:/Users/seoly/Documents/autodocktools/hydrated_docking/wt/wt_t4_dxd.dpf
DOCKED: USER  
DOCKED: USER    Estimated Free Energy of Binding    =   -7.72 kcal/mol  [=(1)+(2)+(3)-(4)]
DOCKED: USER    Estimated Inhibition Constant, Ki   =    2.21 uM (micromolar)  [Temperature = 298.15 K]
DOCKED: USER    
DOCKED: USER    (1) Final Intermolecular Energy     =   -8.81 kcal/mol
DOCKED: USER        vdW + Hbond + desolv Energy     =   -0.18 kcal/mol
DOCKED: USER        Electrostatic Energy            =   -8.64 kcal/mol
DOCKED: USER    (2) Final Total Internal Energy     =   +0.00 kcal/mol
DOCKED: USER    (3) Torsional Free Energy           =   +1.10 kcal/mol
DOCKED: USER    (4) Unbound System's Energy  [=(2)] =   +0.00 kcal/mol
DOCKED: USER    
DOCKED: USER    
DOCKED: USER    NEWDPF move IDNZ_mg_t3_t4.pdbqt
DOCKED: USER    NEWDPF about -11.615000 17.694000 8.923000
DOCKED: USER    NEWDPF tran0 -3.971994 -13.443269 -3.766174
DOCKED: USER    NEWDPF quaternion0 0.176550 -0.913145 0.048591 -0.364190
DOCKED: USER    NEWDPF axisangle0 0.189568 -0.980480 0.052174 -137.284484
DOCKED: USER    NEWDPF quat0 0.189568 -0.980480 0.052174 -137.284484
DOCKED: USER  keepresnum = 1 
DOCKED: USER  
DOCKED: REMARK  4 active torsions:
DOCKED: REMARK  status: ('A' for Active; 'I' for Inactive)
DOCKED: REMARK       A    between atoms: MG_1  and  MG_1 
DOCKED: REMARK       A    between atoms: W_3  and  W_6 
DOCKED: REMARK       A    between atoms: W_3  and  W_7 
DOCKED: REMARK       A    between atoms: W_6  and  W_7 
DOCKED: USER                              x       y       z     vdW  Elec       q    Type
DOCKED: USER                           _______ _______ _______ _____ _____    ______ ____
DOCKED: ROOT
DOCKED: ATOM      1 MG   MG  A   1      -3.972 -13.458  -3.770 +1.47 -8.64    +2.000 Mg
DOCKED: ATOM      2  W   WAT X   2      -2.056 -13.763  -4.478 -0.38 -0.00    +0.000 W 
DOCKED: ATOM      3  W   WAT X   3      -5.905 -13.124  -3.111 -0.37 -0.00    +0.000 W 
DOCKED: ATOM      4  W   WAT X   4      -3.963 -11.531  -4.527 -0.12 -0.00    +0.000 W 
DOCKED: ATOM      5  W   WAT X   5      -3.213 -12.679  -2.019 -0.07 -0.00    +0.000 W 
DOCKED: ATOM      6  W   WAT X   6      -4.001 -15.334  -2.925 -0.14 -0.00    +0.000 W 
DOCKED: ATOM      7  W   WAT X   7      -4.697 -14.213  -5.533 -0.57 -0.00    +0.000 W 
DOCKED: 
DOCKED: ENDROOT
DOCKED: TORSDOF 4
DOCKED: TER
DOCKED: ENDMDL
________________________________________________________________________________


	BEGINNING GENETIC ALGORITHM DOCKING 14 of 50
Run: 14 Seed: 1157924870 881364428 [ Run 14 of 50 GA/GALS ]
Beginning GENETIC ALGORITHM (GA), with a maximum of 2500000 energy evaluations.

Final-Value: -8.805


	FINAL GENETIC ALGORITHM DOCKED STATE
	_______________________________________________


Detailed state:  trans -3.939 -13.408 -3.768 quatxyzw 0.422892 0.365396 -0.313891 -0.767542 center -11.615 17.694 8.923 ntor 0
State:	 -3.939 -13.408  -3.768   0.660  0.570 -0.490 -79.733  

DOCKED: MODEL       14
DOCKED: USER    Run = 14
DOCKED: USER    DPF = C:/Users/seoly/Documents/autodocktools/hydrated_docking/wt/wt_t4_dxd.dpf
DOCKED: USER  
DOCKED: USER    Estimated Free Energy of Binding    =   -7.71 kcal/mol  [=(1)+(2)+(3)-(4)]
DOCKED: USER    Estimated Inhibition Constant, Ki   =    2.24 uM (micromolar)  [Temperature = 298.15 K]
DOCKED: USER    
DOCKED: USER    (1) Final Intermolecular Energy     =   -8.80 kcal/mol
DOCKED: USER        vdW + Hbond + desolv Energy     =   -0.09 kcal/mol
DOCKED: USER        Electrostatic Energy            =   -8.72 kcal/mol
DOCKED: USER    (2) Final Total Internal Energy     =   +0.00 kcal/mol
DOCKED: USER    (3) Torsional Free Energy           =   +1.10 kcal/mol
DOCKED: USER    (4) Unbound System's Energy  [=(2)] =   +0.00 kcal/mol
DOCKED: USER    
DOCKED: USER    
DOCKED: USER    NEWDPF move IDNZ_mg_t3_t4.pdbqt
DOCKED: USER    NEWDPF about -11.615000 17.694000 8.923000
DOCKED: USER    NEWDPF tran0 -3.938700 -13.408420 -3.768128
DOCKED: USER    NEWDPF quaternion0 0.422892 0.365396 -0.313891 -0.767542
DOCKED: USER    NEWDPF axisangle0 0.659739 0.570042 -0.489690 -79.732637
DOCKED: USER    NEWDPF quat0 0.659739 0.570042 -0.489690 -79.732637
DOCKED: USER  keepresnum = 1 
DOCKED: USER  
DOCKED: REMARK  4 active torsions:
DOCKED: REMARK  status: ('A' for Active; 'I' for Inactive)
DOCKED: REMARK       A    between atoms: MG_1  and  MG_1 
DOCKED: REMARK       A    between atoms: W_3  and  W_6 
DOCKED: REMARK       A    between atoms: W_3  and  W_7 
DOCKED: REMARK       A    between atoms: W_6  and  W_7 
DOCKED: USER                              x       y       z     vdW  Elec       q    Type
DOCKED: USER                           _______ _______ _______ _____ _____    ______ ____
DOCKED: ROOT
DOCKED: ATOM      1 MG   MG  A   1      -3.947 -13.420  -3.773 +1.55 -8.72    +2.000 Mg
DOCKED: ATOM      2  W   WAT X   2      -5.833 -12.996  -3.048 -0.40 -0.00    +0.000 W 
DOCKED: ATOM      3  W   WAT X   3      -2.040 -13.861  -4.445 -0.36 -0.00    +0.000 W 
DOCKED: ATOM      4  W   WAT X   4      -3.091 -12.561  -2.096 -0.07 -0.00    +0.000 W 
DOCKED: ATOM      5  W   WAT X   5      -3.858 -11.562  -4.661 -0.12 -0.00    +0.000 W 
DOCKED: ATOM      6  W   WAT X   6      -4.745 -14.208  -5.498 -0.56 -0.00    +0.000 W 
DOCKED: ATOM      7  W   WAT X   7      -4.054 -15.251  -2.856 -0.14 -0.00    +0.000 W 
DOCKED: 
DOCKED: ENDROOT
DOCKED: TORSDOF 4
DOCKED: TER
DOCKED: ENDMDL
________________________________________________________________________________


	BEGINNING GENETIC ALGORITHM DOCKING 15 of 50
Run: 15 Seed: 1240911055 200999673 [ Run 15 of 50 GA/GALS ]
Beginning GENETIC ALGORITHM (GA), with a maximum of 2500000 energy evaluations.

Final-Value: -9.531


	FINAL GENETIC ALGORITHM DOCKED STATE
	_______________________________________________


Detailed state:  trans -5.296 -6.327 -3.389 quatxyzw -0.484927 -0.828519 0.079460 -0.268491 center -11.615 17.694 8.923 ntor 0
State:	 -5.296  -6.327  -3.389  -0.503 -0.860  0.082 -148.851  

DOCKED: MODEL       15
DOCKED: USER    Run = 15
DOCKED: USER    DPF = C:/Users/seoly/Documents/autodocktools/hydrated_docking/wt/wt_t4_dxd.dpf
DOCKED: USER  
DOCKED: USER    Estimated Free Energy of Binding    =   -8.43 kcal/mol  [=(1)+(2)+(3)-(4)]
DOCKED: USER    Estimated Inhibition Constant, Ki   =  658.43 nM (nanomolar)  [Temperature = 298.15 K]
DOCKED: USER    
DOCKED: USER    (1) Final Intermolecular Energy     =   -9.53 kcal/mol
DOCKED: USER        vdW + Hbond + desolv Energy     =   +0.25 kcal/mol
DOCKED: USER        Electrostatic Energy            =   -9.78 kcal/mol
DOCKED: USER    (2) Final Total Internal Energy     =   +0.00 kcal/mol
DOCKED: USER    (3) Torsional Free Energy           =   +1.10 kcal/mol
DOCKED: USER    (4) Unbound System's Energy  [=(2)] =   +0.00 kcal/mol
DOCKED: USER    
DOCKED: USER    
DOCKED: USER    NEWDPF move IDNZ_mg_t3_t4.pdbqt
DOCKED: USER    NEWDPF about -11.615000 17.694000 8.923000
DOCKED: USER    NEWDPF tran0 -5.296377 -6.327124 -3.389359
DOCKED: USER    NEWDPF quaternion0 -0.484927 -0.828519 0.079460 -0.268491
DOCKED: USER    NEWDPF axisangle0 -0.503412 -0.860100 0.082489 -148.851043
DOCKED: USER    NEWDPF quat0 -0.503412 -0.860100 0.082489 -148.851043
DOCKED: USER  keepresnum = 1 
DOCKED: USER  
DOCKED: REMARK  4 active torsions:
DOCKED: REMARK  status: ('A' for Active; 'I' for Inactive)
DOCKED: REMARK       A    between atoms: MG_1  and  MG_1 
DOCKED: REMARK       A    between atoms: W_3  and  W_6 
DOCKED: REMARK       A    between atoms: W_3  and  W_7 
DOCKED: REMARK       A    between atoms: W_6  and  W_7 
DOCKED: USER                              x       y       z     vdW  Elec       q    Type
DOCKED: USER                           _______ _______ _______ _____ _____    ______ ____
DOCKED: ROOT
DOCKED: ATOM      1 MG   MG  A   1      -5.311  -6.333  -3.389 +1.44 -9.78    +2.000 Mg
DOCKED: ATOM      2  W   WAT X   2      -5.078  -8.358  -3.062 -0.08 -0.00    +0.000 W 
DOCKED: ATOM      3  W   WAT X   3      -5.529  -4.311  -3.773 -0.15 -0.00    +0.000 W 
DOCKED: ATOM      4  W   WAT X   4      -3.621  -6.314  -4.584 -0.08 -0.00    +0.000 W 
DOCKED: ATOM      5  W   WAT X   5      -4.077  -5.921  -1.790 -0.06 -0.00    +0.000 W 
DOCKED: ATOM      6  W   WAT X   6      -6.946  -6.279  -2.141 -0.63 -0.00    +0.000 W 
DOCKED: ATOM      7  W   WAT X   7      -6.513  -6.773  -4.990 -0.18 -0.00    +0.000 W 
DOCKED: 
DOCKED: ENDROOT
DOCKED: TORSDOF 4
DOCKED: TER
DOCKED: ENDMDL
________________________________________________________________________________


	BEGINNING GENETIC ALGORITHM DOCKING 16 of 50
Run: 16 Seed: 225426296 252660328 [ Run 16 of 50 GA/GALS ]
Beginning GENETIC ALGORITHM (GA), with a maximum of 2500000 energy evaluations.

Final-Value: -9.498


	FINAL GENETIC ALGORITHM DOCKED STATE
	_______________________________________________


Detailed state:  trans -5.187 -6.338 -3.384 quatxyzw -0.076259 0.711839 0.692606 0.088129 center -11.615 17.694 8.923 ntor 0
State:	 -5.187  -6.338  -3.384  -0.077  0.715  0.695 169.888  

DOCKED: MODEL       16
DOCKED: USER    Run = 16
DOCKED: USER    DPF = C:/Users/seoly/Documents/autodocktools/hydrated_docking/wt/wt_t4_dxd.dpf
DOCKED: USER  
DOCKED: USER    Estimated Free Energy of Binding    =   -8.40 kcal/mol  [=(1)+(2)+(3)-(4)]
DOCKED: USER    Estimated Inhibition Constant, Ki   =  695.80 nM (nanomolar)  [Temperature = 298.15 K]
DOCKED: USER    
DOCKED: USER    (1) Final Intermolecular Energy     =   -9.50 kcal/mol
DOCKED: USER        vdW + Hbond + desolv Energy     =   +0.41 kcal/mol
DOCKED: USER        Electrostatic Energy            =   -9.91 kcal/mol
DOCKED: USER    (2) Final Total Internal Energy     =   +0.00 kcal/mol
DOCKED: USER    (3) Torsional Free Energy           =   +1.10 kcal/mol
DOCKED: USER    (4) Unbound System's Energy  [=(2)] =   +0.00 kcal/mol
DOCKED: USER    
DOCKED: USER    
DOCKED: USER    NEWDPF move IDNZ_mg_t3_t4.pdbqt
DOCKED: USER    NEWDPF about -11.615000 17.694000 8.923000
DOCKED: USER    NEWDPF tran0 -5.187326 -6.338306 -3.383652
DOCKED: USER    NEWDPF quaternion0 -0.076259 0.711839 0.692606 0.088129
DOCKED: USER    NEWDPF axisangle0 -0.076557 0.714619 0.695312 169.888092
DOCKED: USER    NEWDPF quat0 -0.076557 0.714619 0.695312 169.888092
DOCKED: USER  keepresnum = 1 
DOCKED: USER  
DOCKED: REMARK  4 active torsions:
DOCKED: REMARK  status: ('A' for Active; 'I' for Inactive)
DOCKED: REMARK       A    between atoms: MG_1  and  MG_1 
DOCKED: REMARK       A    between atoms: W_3  and  W_6 
DOCKED: REMARK       A    between atoms: W_3  and  W_7 
DOCKED: REMARK       A    between atoms: W_6  and  W_7 
DOCKED: USER                              x       y       z     vdW  Elec       q    Type
DOCKED: USER                           _______ _______ _______ _____ _____    ______ ____
DOCKED: ROOT
DOCKED: ATOM      1 MG   MG  A   1      -5.190  -6.333  -3.398 +1.56 -9.91    +2.000 Mg
DOCKED: ATOM      2  W   WAT X   2      -3.414  -6.614  -4.412 -0.08 -0.00    +0.000 W 
DOCKED: ATOM      3  W   WAT X   3      -6.947  -6.005  -2.353 -0.59 -0.00    +0.000 W 
DOCKED: ATOM      4  W   WAT X   4      -4.150  -5.910  -1.659 -0.13 -0.00    +0.000 W 
DOCKED: ATOM      5  W   WAT X   5      -5.183  -8.310  -2.815 -0.09 -0.00    +0.000 W 
DOCKED: ATOM      6  W   WAT X   6      -6.273  -6.830  -5.076 -0.14 -0.00    +0.000 W 
DOCKED: ATOM      7  W   WAT X   7      -5.156  -4.365  -3.971 -0.13 -0.00    +0.000 W 
DOCKED: 
DOCKED: ENDROOT
DOCKED: TORSDOF 4
DOCKED: TER
DOCKED: ENDMDL
________________________________________________________________________________


	BEGINNING GENETIC ALGORITHM DOCKING 17 of 50
Run: 17 Seed: 1995892774 1446564405 [ Run 17 of 50 GA/GALS ]
Beginning GENETIC ALGORITHM (GA), with a maximum of 2500000 energy evaluations.

Final-Value: -8.786


	FINAL GENETIC ALGORITHM DOCKED STATE
	_______________________________________________


Detailed state:  trans -4.713 -16.444 -2.273 quatxyzw 0.329541 -0.817700 0.245673 -0.403008 center -11.615 17.694 8.923 ntor 0
State:	 -4.713 -16.444  -2.273   0.360 -0.893  0.268 -132.467  

DOCKED: MODEL       17
DOCKED: USER    Run = 17
DOCKED: USER    DPF = C:/Users/seoly/Documents/autodocktools/hydrated_docking/wt/wt_t4_dxd.dpf
DOCKED: USER  
DOCKED: USER    Estimated Free Energy of Binding    =   -7.69 kcal/mol  [=(1)+(2)+(3)-(4)]
DOCKED: USER    Estimated Inhibition Constant, Ki   =    2.31 uM (micromolar)  [Temperature = 298.15 K]
DOCKED: USER    
DOCKED: USER    (1) Final Intermolecular Energy     =   -8.79 kcal/mol
DOCKED: USER        vdW + Hbond + desolv Energy     =   +0.09 kcal/mol
DOCKED: USER        Electrostatic Energy            =   -8.88 kcal/mol
DOCKED: USER    (2) Final Total Internal Energy     =   +0.00 kcal/mol
DOCKED: USER    (3) Torsional Free Energy           =   +1.10 kcal/mol
DOCKED: USER    (4) Unbound System's Energy  [=(2)] =   +0.00 kcal/mol
DOCKED: USER    
DOCKED: USER    
DOCKED: USER    NEWDPF move IDNZ_mg_t3_t4.pdbqt
DOCKED: USER    NEWDPF about -11.615000 17.694000 8.923000
DOCKED: USER    NEWDPF tran0 -4.713235 -16.444208 -2.272915
DOCKED: USER    NEWDPF quaternion0 0.329541 -0.817700 0.245673 -0.403008
DOCKED: USER    NEWDPF axisangle0 0.360076 -0.893469 0.268437 -132.467316
DOCKED: USER    NEWDPF quat0 0.360076 -0.893469 0.268437 -132.467316
DOCKED: USER  keepresnum = 1 
DOCKED: USER  
DOCKED: REMARK  4 active torsions:
DOCKED: REMARK  status: ('A' for Active; 'I' for Inactive)
DOCKED: REMARK       A    between atoms: MG_1  and  MG_1 
DOCKED: REMARK       A    between atoms: W_3  and  W_6 
DOCKED: REMARK       A    between atoms: W_3  and  W_7 
DOCKED: REMARK       A    between atoms: W_6  and  W_7 
DOCKED: USER                              x       y       z     vdW  Elec       q    Type
DOCKED: USER                           _______ _______ _______ _____ _____    ______ ____
DOCKED: ROOT
DOCKED: ATOM      1 MG   MG  A   1      -4.706 -16.458  -2.274 +1.76 -8.88    +2.000 Mg
DOCKED: ATOM      2  W   WAT X   2      -2.873 -16.106  -3.155 -0.20 -0.00    +0.000 W 
DOCKED: ATOM      3  W   WAT X   3      -6.570 -16.806  -1.443 -0.48 -0.00    +0.000 W 
DOCKED: ATOM      4  W   WAT X   4      -5.578 -15.009  -3.467 -0.19 -0.00    +0.000 W 
DOCKED: ATOM      5  W   WAT X   5      -4.340 -14.973  -0.891 -0.12 -0.00    +0.000 W 
DOCKED: ATOM      6  W   WAT X   6      -3.874 -17.847  -1.003 -0.22 -0.00    +0.000 W 
DOCKED: ATOM      7  W   WAT X   7      -5.054 -17.911  -3.677 -0.45 -0.00    +0.000 W 
DOCKED: 
DOCKED: ENDROOT
DOCKED: TORSDOF 4
DOCKED: TER
DOCKED: ENDMDL
________________________________________________________________________________


	BEGINNING GENETIC ALGORITHM DOCKING 18 of 50
Run: 18 Seed: 566173268 991442373 [ Run 18 of 50 GA/GALS ]
Beginning GENETIC ALGORITHM (GA), with a maximum of 2500000 energy evaluations.

Final-Value: -9.387


	FINAL GENETIC ALGORITHM DOCKED STATE
	_______________________________________________


Detailed state:  trans -5.403 -6.338 -3.052 quatxyzw 0.109781 -0.664101 -0.695004 -0.252760 center -11.615 17.694 8.923 ntor 0
State:	 -5.403  -6.338  -3.052   0.113 -0.686 -0.718 -150.718  

DOCKED: MODEL       18
DOCKED: USER    Run = 18
DOCKED: USER    DPF = C:/Users/seoly/Documents/autodocktools/hydrated_docking/wt/wt_t4_dxd.dpf
DOCKED: USER  
DOCKED: USER    Estimated Free Energy of Binding    =   -8.29 kcal/mol  [=(1)+(2)+(3)-(4)]
DOCKED: USER    Estimated Inhibition Constant, Ki   =  839.01 nM (nanomolar)  [Temperature = 298.15 K]
DOCKED: USER    
DOCKED: USER    (1) Final Intermolecular Energy     =   -9.39 kcal/mol
DOCKED: USER        vdW + Hbond + desolv Energy     =   +1.17 kcal/mol
DOCKED: USER        Electrostatic Energy            =  -10.56 kcal/mol
DOCKED: USER    (2) Final Total Internal Energy     =   +0.00 kcal/mol
DOCKED: USER    (3) Torsional Free Energy           =   +1.10 kcal/mol
DOCKED: USER    (4) Unbound System's Energy  [=(2)] =   +0.00 kcal/mol
DOCKED: USER    
DOCKED: USER    
DOCKED: USER    NEWDPF move IDNZ_mg_t3_t4.pdbqt
DOCKED: USER    NEWDPF about -11.615000 17.694000 8.923000
DOCKED: USER    NEWDPF tran0 -5.402691 -6.337966 -3.051666
DOCKED: USER    NEWDPF quaternion0 0.109781 -0.664101 -0.695004 -0.252760
DOCKED: USER    NEWDPF axisangle0 0.113466 -0.686388 -0.718329 -150.718249
DOCKED: USER    NEWDPF quat0 0.113466 -0.686388 -0.718329 -150.718249
DOCKED: USER  keepresnum = 1 
DOCKED: USER  
DOCKED: REMARK  4 active torsions:
DOCKED: REMARK  status: ('A' for Active; 'I' for Inactive)
DOCKED: REMARK       A    between atoms: MG_1  and  MG_1 
DOCKED: REMARK       A    between atoms: W_3  and  W_6 
DOCKED: REMARK       A    between atoms: W_3  and  W_7 
DOCKED: REMARK       A    between atoms: W_6  and  W_7 
DOCKED: USER                              x       y       z     vdW  Elec       q    Type
DOCKED: USER                           _______ _______ _______ _____ _____    ______ ____
DOCKED: ROOT
DOCKED: ATOM      1 MG   MG  A   1      -5.409  -6.333  -3.065 +2.26-10.56    +2.000 Mg
DOCKED: ATOM      2  W   WAT X   2      -3.866  -6.077  -4.411 -0.10 -0.00    +0.000 W 
DOCKED: ATOM      3  W   WAT X   3      -6.942  -6.539  -1.688 -0.60 -0.00    +0.000 W 
DOCKED: ATOM      4  W   WAT X   4      -4.198  -5.671  -1.523 -0.17 -0.00    +0.000 W 
DOCKED: ATOM      5  W   WAT X   5      -4.746  -8.240  -2.648 -0.08 -0.00    +0.000 W 
DOCKED: ATOM      6  W   WAT X   6      -6.629  -7.080  -4.544 -0.22 -0.00    +0.000 W 
DOCKED: ATOM      7  W   WAT X   7      -6.031  -4.424  -3.480 +0.08 -0.00    +0.000 W 
DOCKED: 
DOCKED: ENDROOT
DOCKED: TORSDOF 4
DOCKED: TER
DOCKED: ENDMDL
________________________________________________________________________________


	BEGINNING GENETIC ALGORITHM DOCKING 19 of 50
Run: 19 Seed: 723746786 58951326 [ Run 19 of 50 GA/GALS ]
Beginning GENETIC ALGORITHM (GA), with a maximum of 2500000 energy evaluations.

Final-Value: -8.427


	FINAL GENETIC ALGORITHM DOCKED STATE
	_______________________________________________


Detailed state:  trans -4.327 -16.752 -2.260 quatxyzw 0.723401 -0.356368 0.035539 -0.590280 center -11.615 17.694 8.923 ntor 0
State:	 -4.327 -16.752  -2.260   0.896 -0.441  0.044 -107.646  

DOCKED: MODEL       19
DOCKED: USER    Run = 19
DOCKED: USER    DPF = C:/Users/seoly/Documents/autodocktools/hydrated_docking/wt/wt_t4_dxd.dpf
DOCKED: USER  
DOCKED: USER    Estimated Free Energy of Binding    =   -7.33 kcal/mol  [=(1)+(2)+(3)-(4)]
DOCKED: USER    Estimated Inhibition Constant, Ki   =    4.24 uM (micromolar)  [Temperature = 298.15 K]
DOCKED: USER    
DOCKED: USER    (1) Final Intermolecular Energy     =   -8.43 kcal/mol
DOCKED: USER        vdW + Hbond + desolv Energy     =   +0.23 kcal/mol
DOCKED: USER        Electrostatic Energy            =   -8.66 kcal/mol
DOCKED: USER    (2) Final Total Internal Energy     =   +0.00 kcal/mol
DOCKED: USER    (3) Torsional Free Energy           =   +1.10 kcal/mol
DOCKED: USER    (4) Unbound System's Energy  [=(2)] =   +0.00 kcal/mol
DOCKED: USER    
DOCKED: USER    
DOCKED: USER    NEWDPF move IDNZ_mg_t3_t4.pdbqt
DOCKED: USER    NEWDPF about -11.615000 17.694000 8.923000
DOCKED: USER    NEWDPF tran0 -4.326927 -16.752419 -2.260186
DOCKED: USER    NEWDPF quaternion0 0.723401 -0.356368 0.035539 -0.590280
DOCKED: USER    NEWDPF axisangle0 0.896186 -0.441488 0.044027 -107.646307
DOCKED: USER    NEWDPF quat0 0.896186 -0.441488 0.044027 -107.646307
DOCKED: USER  keepresnum = 1 
DOCKED: USER  
DOCKED: REMARK  4 active torsions:
DOCKED: REMARK  status: ('A' for Active; 'I' for Inactive)
DOCKED: REMARK       A    between atoms: MG_1  and  MG_1 
DOCKED: REMARK       A    between atoms: W_3  and  W_6 
DOCKED: REMARK       A    between atoms: W_3  and  W_7 
DOCKED: REMARK       A    between atoms: W_6  and  W_7 
DOCKED: USER                              x       y       z     vdW  Elec       q    Type
DOCKED: USER                           _______ _______ _______ _____ _____    ______ ____
DOCKED: ROOT
DOCKED: ATOM      1 MG   MG  A   1      -4.321 -16.757  -2.273 +1.82 -8.66    +2.000 Mg
DOCKED: ATOM      2  W   WAT X   2      -4.772 -15.333  -3.697 -0.19 -0.00    +0.000 W 
DOCKED: ATOM      3  W   WAT X   3      -3.923 -18.206  -0.849 -0.26 -0.00    +0.000 W 
DOCKED: ATOM      4  W   WAT X   4      -6.151 -16.448  -1.357 -0.31 -0.00    +0.000 W 
DOCKED: ATOM      5  W   WAT X   5      -3.554 -15.297  -1.038 -0.11 -0.00    +0.000 W 
DOCKED: ATOM      6  W   WAT X   6      -2.455 -17.043  -3.094 -0.24 -0.00    +0.000 W 
DOCKED: ATOM      7  W   WAT X   7      -5.113 -18.186  -3.512 -0.48 -0.00    +0.000 W 
DOCKED: 
DOCKED: ENDROOT
DOCKED: TORSDOF 4
DOCKED: TER
DOCKED: ENDMDL
________________________________________________________________________________


	BEGINNING GENETIC ALGORITHM DOCKING 20 of 50
Run: 20 Seed: 1135876579 1525260464 [ Run 20 of 50 GA/GALS ]
Beginning GENETIC ALGORITHM (GA), with a maximum of 2500000 energy evaluations.

Final-Value: -9.417


	FINAL GENETIC ALGORITHM DOCKED STATE
	_______________________________________________


Detailed state:  trans -5.390 -5.955 -3.787 quatxyzw -0.565325 -0.358514 -0.052074 -0.741055 center -11.615 17.694 8.923 ntor 0
State:	 -5.390  -5.955  -3.787  -0.842 -0.534 -0.078 -84.357  

DOCKED: MODEL       20
DOCKED: USER    Run = 20
DOCKED: USER    DPF = C:/Users/seoly/Documents/autodocktools/hydrated_docking/wt/wt_t4_dxd.dpf
DOCKED: USER  
DOCKED: USER    Estimated Free Energy of Binding    =   -8.32 kcal/mol  [=(1)+(2)+(3)-(4)]
DOCKED: USER    Estimated Inhibition Constant, Ki   =  797.37 nM (nanomolar)  [Temperature = 298.15 K]
DOCKED: USER    
DOCKED: USER    (1) Final Intermolecular Energy     =   -9.42 kcal/mol
DOCKED: USER        vdW + Hbond + desolv Energy     =   +0.38 kcal/mol
DOCKED: USER        Electrostatic Energy            =   -9.80 kcal/mol
DOCKED: USER    (2) Final Total Internal Energy     =   +0.00 kcal/mol
DOCKED: USER    (3) Torsional Free Energy           =   +1.10 kcal/mol
DOCKED: USER    (4) Unbound System's Energy  [=(2)] =   +0.00 kcal/mol
DOCKED: USER    
DOCKED: USER    
DOCKED: USER    NEWDPF move IDNZ_mg_t3_t4.pdbqt
DOCKED: USER    NEWDPF about -11.615000 17.694000 8.923000
DOCKED: USER    NEWDPF tran0 -5.389893 -5.955402 -3.787422
DOCKED: USER    NEWDPF quaternion0 -0.565325 -0.358514 -0.052074 -0.741055
DOCKED: USER    NEWDPF axisangle0 -0.841955 -0.533945 -0.077556 -84.357213
DOCKED: USER    NEWDPF quat0 -0.841955 -0.533945 -0.077556 -84.357213
DOCKED: USER  keepresnum = 1 
DOCKED: USER  
DOCKED: REMARK  4 active torsions:
DOCKED: REMARK  status: ('A' for Active; 'I' for Inactive)
DOCKED: REMARK       A    between atoms: MG_1  and  MG_1 
DOCKED: REMARK       A    between atoms: W_3  and  W_6 
DOCKED: REMARK       A    between atoms: W_3  and  W_7 
DOCKED: REMARK       A    between atoms: W_6  and  W_7 
DOCKED: USER                              x       y       z     vdW  Elec       q    Type
DOCKED: USER                           _______ _______ _______ _____ _____    ______ ____
DOCKED: ROOT
DOCKED: ATOM      1 MG   MG  A   1      -5.399  -5.955  -3.775 +1.39 -9.80    +2.000 Mg
DOCKED: ATOM      2  W   WAT X   2      -6.811  -7.438  -4.038 -0.23 -0.00    +0.000 W 
DOCKED: ATOM      3  W   WAT X   3      -4.012  -4.434  -3.551 +0.02 -0.00    +0.000 W 
DOCKED: ATOM      4  W   WAT X   4      -5.401  -5.569  -5.808 -0.06 -0.00    +0.000 W 
DOCKED: ATOM      5  W   WAT X   5      -3.889  -7.314  -4.124 -0.07 -0.00    +0.000 W 
DOCKED: ATOM      6  W   WAT X   6      -5.295  -6.356  -1.759 -0.50 -0.00    +0.000 W 
DOCKED: ATOM      7  W   WAT X   7      -6.922  -4.620  -3.457 -0.16 -0.00    +0.000 W 
DOCKED: 
DOCKED: ENDROOT
DOCKED: TORSDOF 4
DOCKED: TER
DOCKED: ENDMDL
________________________________________________________________________________


	BEGINNING GENETIC ALGORITHM DOCKING 21 of 50
Run: 21 Seed: 521980923 1779795996 [ Run 21 of 50 GA/GALS ]
Beginning GENETIC ALGORITHM (GA), with a maximum of 2500000 energy evaluations.

Final-Value: -9.514


	FINAL GENETIC ALGORITHM DOCKED STATE
	_______________________________________________


Detailed state:  trans -5.485 -5.951 -3.782 quatxyzw 0.001870 0.225862 -0.599214 -0.768066 center -11.615 17.694 8.923 ntor 0
State:	 -5.485  -5.951  -3.782   0.003  0.353 -0.936 -79.639  

DOCKED: MODEL       21
DOCKED: USER    Run = 21
DOCKED: USER    DPF = C:/Users/seoly/Documents/autodocktools/hydrated_docking/wt/wt_t4_dxd.dpf
DOCKED: USER  
DOCKED: USER    Estimated Free Energy of Binding    =   -8.42 kcal/mol  [=(1)+(2)+(3)-(4)]
DOCKED: USER    Estimated Inhibition Constant, Ki   =  676.99 nM (nanomolar)  [Temperature = 298.15 K]
DOCKED: USER    
DOCKED: USER    (1) Final Intermolecular Energy     =   -9.51 kcal/mol
DOCKED: USER        vdW + Hbond + desolv Energy     =   +0.24 kcal/mol
DOCKED: USER        Electrostatic Energy            =   -9.76 kcal/mol
DOCKED: USER    (2) Final Total Internal Energy     =   +0.00 kcal/mol
DOCKED: USER    (3) Torsional Free Energy           =   +1.10 kcal/mol
DOCKED: USER    (4) Unbound System's Energy  [=(2)] =   +0.00 kcal/mol
DOCKED: USER    
DOCKED: USER    
DOCKED: USER    NEWDPF move IDNZ_mg_t3_t4.pdbqt
DOCKED: USER    NEWDPF about -11.615000 17.694000 8.923000
DOCKED: USER    NEWDPF tran0 -5.485169 -5.951262 -3.782489
DOCKED: USER    NEWDPF quaternion0 0.001870 0.225862 -0.599214 -0.768066
DOCKED: USER    NEWDPF axisangle0 0.002920 0.352705 -0.935730 -79.638939
DOCKED: USER    NEWDPF quat0 0.002920 0.352705 -0.935730 -79.638939
DOCKED: USER  keepresnum = 1 
DOCKED: USER  
DOCKED: REMARK  4 active torsions:
DOCKED: REMARK  status: ('A' for Active; 'I' for Inactive)
DOCKED: REMARK       A    between atoms: MG_1  and  MG_1 
DOCKED: REMARK       A    between atoms: W_3  and  W_6 
DOCKED: REMARK       A    between atoms: W_3  and  W_7 
DOCKED: REMARK       A    between atoms: W_6  and  W_7 
DOCKED: USER                              x       y       z     vdW  Elec       q    Type
DOCKED: USER                           _______ _______ _______ _____ _____    ______ ____
DOCKED: ROOT
DOCKED: ATOM      1 MG   MG  A   1      -5.496  -5.958  -3.774 +1.33 -9.76    +2.000 Mg
DOCKED: ATOM      2  W   WAT X   2      -6.945  -4.511  -3.510 -0.18 -0.00    +0.000 W 
DOCKED: ATOM      3  W   WAT X   3      -4.008  -7.380  -3.999 -0.07 -0.00    +0.000 W 
DOCKED: ATOM      4  W   WAT X   4      -4.020  -4.507  -3.756 -0.09 -0.00    +0.000 W 
DOCKED: ATOM      5  W   WAT X   5      -5.598  -5.703  -5.816 -0.06 -0.00    +0.000 W 
DOCKED: ATOM      6  W   WAT X   6      -6.929  -7.430  -3.885 -0.22 -0.00    +0.000 W 
DOCKED: ATOM      7  W   WAT X   7      -5.398  -6.170  -1.737 -0.45 -0.00    +0.000 W 
DOCKED: 
DOCKED: ENDROOT
DOCKED: TORSDOF 4
DOCKED: TER
DOCKED: ENDMDL
________________________________________________________________________________


	BEGINNING GENETIC ALGORITHM DOCKING 22 of 50
Run: 22 Seed: 427044773 1573036273 [ Run 22 of 50 GA/GALS ]
Beginning GENETIC ALGORITHM (GA), with a maximum of 2500000 energy evaluations.

Final-Value: -9.493


	FINAL GENETIC ALGORITHM DOCKED STATE
	_______________________________________________


Detailed state:  trans -5.200 -6.327 -3.406 quatxyzw -0.216745 0.552895 -0.626721 0.504528 center -11.615 17.694 8.923 ntor 0
State:	 -5.200  -6.327  -3.406  -0.251  0.640 -0.726 119.400  

DOCKED: MODEL       22
DOCKED: USER    Run = 22
DOCKED: USER    DPF = C:/Users/seoly/Documents/autodocktools/hydrated_docking/wt/wt_t4_dxd.dpf
DOCKED: USER  
DOCKED: USER    Estimated Free Energy of Binding    =   -8.40 kcal/mol  [=(1)+(2)+(3)-(4)]
DOCKED: USER    Estimated Inhibition Constant, Ki   =  702.05 nM (nanomolar)  [Temperature = 298.15 K]
DOCKED: USER    
DOCKED: USER    (1) Final Intermolecular Energy     =   -9.49 kcal/mol
DOCKED: USER        vdW + Hbond + desolv Energy     =   +0.41 kcal/mol
DOCKED: USER        Electrostatic Energy            =   -9.91 kcal/mol
DOCKED: USER    (2) Final Total Internal Energy     =   +0.00 kcal/mol
DOCKED: USER    (3) Torsional Free Energy           =   +1.10 kcal/mol
DOCKED: USER    (4) Unbound System's Energy  [=(2)] =   +0.00 kcal/mol
DOCKED: USER    
DOCKED: USER    
DOCKED: USER    NEWDPF move IDNZ_mg_t3_t4.pdbqt
DOCKED: USER    NEWDPF about -11.615000 17.694000 8.923000
DOCKED: USER    NEWDPF tran0 -5.199558 -6.327291 -3.406224
DOCKED: USER    NEWDPF quaternion0 -0.216745 0.552895 -0.626721 0.504528
DOCKED: USER    NEWDPF axisangle0 -0.251038 0.640373 -0.725880 119.399974
DOCKED: USER    NEWDPF quat0 -0.251038 0.640373 -0.725880 119.399974
DOCKED: USER  keepresnum = 1 
DOCKED: USER  
DOCKED: REMARK  4 active torsions:
DOCKED: REMARK  status: ('A' for Active; 'I' for Inactive)
DOCKED: REMARK       A    between atoms: MG_1  and  MG_1 
DOCKED: REMARK       A    between atoms: W_3  and  W_6 
DOCKED: REMARK       A    between atoms: W_3  and  W_7 
DOCKED: REMARK       A    between atoms: W_6  and  W_7 
DOCKED: USER                              x       y       z     vdW  Elec       q    Type
DOCKED: USER                           _______ _______ _______ _____ _____    ______ ____
DOCKED: ROOT
DOCKED: ATOM      1 MG   MG  A   1      -5.189  -6.334  -3.397 +1.56 -9.91    +2.000 Mg
DOCKED: ATOM      2  W   WAT X   2      -3.463  -6.515  -4.514 -0.08 -0.00    +0.000 W 
DOCKED: ATOM      3  W   WAT X   3      -6.944  -6.198  -2.307 -0.61 -0.00    +0.000 W 
DOCKED: ATOM      4  W   WAT X   4      -6.338  -6.660  -5.088 -0.14 -0.00    +0.000 W 
DOCKED: ATOM      5  W   WAT X   5      -5.275  -4.322  -3.835 -0.13 -0.00    +0.000 W 
DOCKED: ATOM      6  W   WAT X   6      -4.098  -5.920  -1.703 -0.11 -0.00    +0.000 W 
DOCKED: ATOM      7  W   WAT X   7      -5.093  -8.343  -3.000 -0.08 -0.00    +0.000 W 
DOCKED: 
DOCKED: ENDROOT
DOCKED: TORSDOF 4
DOCKED: TER
DOCKED: ENDMDL
________________________________________________________________________________


	BEGINNING GENETIC ALGORITHM DOCKING 23 of 50
Run: 23 Seed: 1291443367 1916151505 [ Run 23 of 50 GA/GALS ]
Beginning GENETIC ALGORITHM (GA), with a maximum of 2500000 energy evaluations.

Final-Value: -9.527


	FINAL GENETIC ALGORITHM DOCKED STATE
	_______________________________________________


Detailed state:  trans -5.147 -6.340 -3.404 quatxyzw 0.750093 -0.420361 0.507339 0.057130 center -11.615 17.694 8.923 ntor 0
State:	 -5.147  -6.340  -3.404   0.751 -0.421  0.508 173.450  

DOCKED: MODEL       23
DOCKED: USER    Run = 23
DOCKED: USER    DPF = C:/Users/seoly/Documents/autodocktools/hydrated_docking/wt/wt_t4_dxd.dpf
DOCKED: USER  
DOCKED: USER    Estimated Free Energy of Binding    =   -8.43 kcal/mol  [=(1)+(2)+(3)-(4)]
DOCKED: USER    Estimated Inhibition Constant, Ki   =  662.31 nM (nanomolar)  [Temperature = 298.15 K]
DOCKED: USER    
DOCKED: USER    (1) Final Intermolecular Energy     =   -9.53 kcal/mol
DOCKED: USER        vdW + Hbond + desolv Energy     =   +0.45 kcal/mol
DOCKED: USER        Electrostatic Energy            =   -9.98 kcal/mol
DOCKED: USER    (2) Final Total Internal Energy     =   +0.00 kcal/mol
DOCKED: USER    (3) Torsional Free Energy           =   +1.10 kcal/mol
DOCKED: USER    (4) Unbound System's Energy  [=(2)] =   +0.00 kcal/mol
DOCKED: USER    
DOCKED: USER    
DOCKED: USER    NEWDPF move IDNZ_mg_t3_t4.pdbqt
DOCKED: USER    NEWDPF about -11.615000 17.694000 8.923000
DOCKED: USER    NEWDPF tran0 -5.146506 -6.339506 -3.403966
DOCKED: USER    NEWDPF quaternion0 0.750093 -0.420361 0.507339 0.057130
DOCKED: USER    NEWDPF axisangle0 0.751320 -0.421049 0.508169 173.449775
DOCKED: USER    NEWDPF quat0 0.751320 -0.421049 0.508169 173.449775
DOCKED: USER  keepresnum = 1 
DOCKED: USER  
DOCKED: REMARK  4 active torsions:
DOCKED: REMARK  status: ('A' for Active; 'I' for Inactive)
DOCKED: REMARK       A    between atoms: MG_1  and  MG_1 
DOCKED: REMARK       A    between atoms: W_3  and  W_6 
DOCKED: REMARK       A    between atoms: W_3  and  W_7 
DOCKED: REMARK       A    between atoms: W_6  and  W_7 
DOCKED: USER                              x       y       z     vdW  Elec       q    Type
DOCKED: USER                           _______ _______ _______ _____ _____    ______ ____
DOCKED: ROOT
DOCKED: ATOM      1 MG   MG  A   1      -5.134  -6.333  -3.399 +1.63 -9.98    +2.000 Mg
DOCKED: ATOM      2  W   WAT X   2      -5.316  -4.311  -3.773 -0.13 -0.00    +0.000 W 
DOCKED: ATOM      3  W   WAT X   3      -4.940  -8.370  -3.082 -0.08 -0.00    +0.000 W 
DOCKED: ATOM      4  W   WAT X   4      -6.182  -6.766  -5.130 -0.12 -0.00    +0.000 W 
DOCKED: ATOM      5  W   WAT X   5      -6.942  -6.326  -2.411 -0.57 -0.00    +0.000 W 
DOCKED: ATOM      6  W   WAT X   6      -4.162  -5.958  -1.624 -0.20 -0.00    +0.000 W 
DOCKED: ATOM      7  W   WAT X   7      -3.350  -6.315  -4.410 -0.08 -0.00    +0.000 W 
DOCKED: 
DOCKED: ENDROOT
DOCKED: TORSDOF 4
DOCKED: TER
DOCKED: ENDMDL
________________________________________________________________________________


	BEGINNING GENETIC ALGORITHM DOCKING 24 of 50
Run: 24 Seed: 1309953336 1645703003 [ Run 24 of 50 GA/GALS ]
Beginning GENETIC ALGORITHM (GA), with a maximum of 2500000 energy evaluations.

Final-Value: -9.655


	FINAL GENETIC ALGORITHM DOCKED STATE
	_______________________________________________


Detailed state:  trans -5.421 -6.339 -3.373 quatxyzw -0.036203 0.666114 0.721486 0.185576 center -11.615 17.694 8.923 ntor 0
State:	 -5.421  -6.339  -3.373  -0.037  0.678  0.734 158.611  

DOCKED: MODEL       24
DOCKED: USER    Run = 24
DOCKED: USER    DPF = C:/Users/seoly/Documents/autodocktools/hydrated_docking/wt/wt_t4_dxd.dpf
DOCKED: USER  
DOCKED: USER    Estimated Free Energy of Binding    =   -8.56 kcal/mol  [=(1)+(2)+(3)-(4)]
DOCKED: USER    Estimated Inhibition Constant, Ki   =  533.68 nM (nanomolar)  [Temperature = 298.15 K]
DOCKED: USER    
DOCKED: USER    (1) Final Intermolecular Energy     =   -9.66 kcal/mol
DOCKED: USER        vdW + Hbond + desolv Energy     =   -0.03 kcal/mol
DOCKED: USER        Electrostatic Energy            =   -9.63 kcal/mol
DOCKED: USER    (2) Final Total Internal Energy     =   +0.00 kcal/mol
DOCKED: USER    (3) Torsional Free Energy           =   +1.10 kcal/mol
DOCKED: USER    (4) Unbound System's Energy  [=(2)] =   +0.00 kcal/mol
DOCKED: USER    
DOCKED: USER    
DOCKED: USER    NEWDPF move IDNZ_mg_t3_t4.pdbqt
DOCKED: USER    NEWDPF about -11.615000 17.694000 8.923000
DOCKED: USER    NEWDPF tran0 -5.420662 -6.339125 -3.372567
DOCKED: USER    NEWDPF quaternion0 -0.036203 0.666114 0.721486 0.185576
DOCKED: USER    NEWDPF axisangle0 -0.036843 0.677889 0.734240 158.610517
DOCKED: USER    NEWDPF quat0 -0.036843 0.677889 0.734240 158.610517
DOCKED: USER  keepresnum = 1 
DOCKED: USER  
DOCKED: REMARK  4 active torsions:
DOCKED: REMARK  status: ('A' for Active; 'I' for Inactive)
DOCKED: REMARK       A    between atoms: MG_1  and  MG_1 
DOCKED: REMARK       A    between atoms: W_3  and  W_6 
DOCKED: REMARK       A    between atoms: W_3  and  W_7 
DOCKED: REMARK       A    between atoms: W_6  and  W_7 
DOCKED: USER                              x       y       z     vdW  Elec       q    Type
DOCKED: USER                           _______ _______ _______ _____ _____    ______ ____
DOCKED: ROOT
DOCKED: ATOM      1 MG   MG  A   1      -5.426  -6.333  -3.385 +1.29 -9.63    +2.000 Mg
DOCKED: ATOM      2  W   WAT X   2      -3.886  -6.381  -4.759 -0.07 -0.00    +0.000 W 
DOCKED: ATOM      3  W   WAT X   3      -6.945  -6.238  -1.982 -0.63 -0.00    +0.000 W 
DOCKED: ATOM      4  W   WAT X   4      -4.079  -5.949  -1.862 -0.09 -0.00    +0.000 W 
DOCKED: ATOM      5  W   WAT X   5      -5.159  -8.339  -2.997 -0.08 -0.00    +0.000 W 
DOCKED: ATOM      6  W   WAT X   6      -6.798  -6.798  -4.848 -0.29 -0.00    +0.000 W 
DOCKED: ATOM      7  W   WAT X   7      -5.652  -4.333  -3.773 -0.16 -0.00    +0.000 W 
DOCKED: 
DOCKED: ENDROOT
DOCKED: TORSDOF 4
DOCKED: TER
DOCKED: ENDMDL
________________________________________________________________________________


	BEGINNING GENETIC ALGORITHM DOCKING 25 of 50
Run: 25 Seed: 511621930 371662613 [ Run 25 of 50 GA/GALS ]
Beginning GENETIC ALGORITHM (GA), with a maximum of 2500000 energy evaluations.

Final-Value: -9.567


	FINAL GENETIC ALGORITHM DOCKED STATE
	_______________________________________________


Detailed state:  trans -5.241 -6.340 -3.384 quatxyzw -0.060756 0.684451 0.719259 0.102476 center -11.615 17.694 8.923 ntor 0
State:	 -5.241  -6.340  -3.384  -0.061  0.688  0.723 168.236  

DOCKED: MODEL       25
DOCKED: USER    Run = 25
DOCKED: USER    DPF = C:/Users/seoly/Documents/autodocktools/hydrated_docking/wt/wt_t4_dxd.dpf
DOCKED: USER  
DOCKED: USER    Estimated Free Energy of Binding    =   -8.47 kcal/mol  [=(1)+(2)+(3)-(4)]
DOCKED: USER    Estimated Inhibition Constant, Ki   =  619.10 nM (nanomolar)  [Temperature = 298.15 K]
DOCKED: USER    
DOCKED: USER    (1) Final Intermolecular Energy     =   -9.57 kcal/mol
DOCKED: USER        vdW + Hbond + desolv Energy     =   +0.27 kcal/mol
DOCKED: USER        Electrostatic Energy            =   -9.83 kcal/mol
DOCKED: USER    (2) Final Total Internal Energy     =   +0.00 kcal/mol
DOCKED: USER    (3) Torsional Free Energy           =   +1.10 kcal/mol
DOCKED: USER    (4) Unbound System's Energy  [=(2)] =   +0.00 kcal/mol
DOCKED: USER    
DOCKED: USER    
DOCKED: USER    NEWDPF move IDNZ_mg_t3_t4.pdbqt
DOCKED: USER    NEWDPF about -11.615000 17.694000 8.923000
DOCKED: USER    NEWDPF tran0 -5.241414 -6.339629 -3.384173
DOCKED: USER    NEWDPF quaternion0 -0.060756 0.684451 0.719259 0.102476
DOCKED: USER    NEWDPF axisangle0 -0.061077 0.688074 0.723066 168.236423
DOCKED: USER    NEWDPF quat0 -0.061077 0.688074 0.723066 168.236423
DOCKED: USER  keepresnum = 1 
DOCKED: USER  
DOCKED: REMARK  4 active torsions:
DOCKED: REMARK  status: ('A' for Active; 'I' for Inactive)
DOCKED: REMARK       A    between atoms: MG_1  and  MG_1 
DOCKED: REMARK       A    between atoms: W_3  and  W_6 
DOCKED: REMARK       A    between atoms: W_3  and  W_7 
DOCKED: REMARK       A    between atoms: W_6  and  W_7 
DOCKED: USER                              x       y       z     vdW  Elec       q    Type
DOCKED: USER                           _______ _______ _______ _____ _____    ______ ____
DOCKED: ROOT
DOCKED: ATOM      1 MG   MG  A   1      -5.245  -6.333  -3.398 +1.49 -9.83    +2.000 Mg
DOCKED: ATOM      2  W   WAT X   2      -3.524  -6.543  -4.518 -0.08 -0.00    +0.000 W 
DOCKED: ATOM      3  W   WAT X   3      -6.945  -6.079  -2.244 -0.61 -0.00    +0.000 W 
DOCKED: ATOM      4  W   WAT X   4      -4.116  -6.035  -1.689 -0.17 -0.00    +0.000 W 
DOCKED: ATOM      5  W   WAT X   5      -5.217  -8.347  -2.958 -0.08 -0.00    +0.000 W 
DOCKED: ATOM      6  W   WAT X   6      -6.414  -6.709  -5.049 -0.16 -0.00    +0.000 W 
DOCKED: ATOM      7  W   WAT X   7      -5.231  -4.329  -3.831 -0.12 -0.00    +0.000 W 
DOCKED: 
DOCKED: ENDROOT
DOCKED: TORSDOF 4
DOCKED: TER
DOCKED: ENDMDL
________________________________________________________________________________


	BEGINNING GENETIC ALGORITHM DOCKING 26 of 50
Run: 26 Seed: 1634726678 1087681720 [ Run 26 of 50 GA/GALS ]
Beginning GENETIC ALGORITHM (GA), with a maximum of 2500000 energy evaluations.

Final-Value: -8.682


	FINAL GENETIC ALGORITHM DOCKED STATE
	_______________________________________________


Detailed state:  trans -4.323 -13.460 -3.764 quatxyzw 0.255461 0.678376 0.159649 -0.670117 center -11.615 17.694 8.923 ntor 0
State:	 -4.323 -13.460  -3.764   0.344  0.914  0.215 -95.848  

DOCKED: MODEL       26
DOCKED: USER    Run = 26
DOCKED: USER    DPF = C:/Users/seoly/Documents/autodocktools/hydrated_docking/wt/wt_t4_dxd.dpf
DOCKED: USER  
DOCKED: USER    Estimated Free Energy of Binding    =   -7.58 kcal/mol  [=(1)+(2)+(3)-(4)]
DOCKED: USER    Estimated Inhibition Constant, Ki   =    2.76 uM (micromolar)  [Temperature = 298.15 K]
DOCKED: USER    
DOCKED: USER    (1) Final Intermolecular Energy     =   -8.68 kcal/mol
DOCKED: USER        vdW + Hbond + desolv Energy     =   +0.79 kcal/mol
DOCKED: USER        Electrostatic Energy            =   -9.47 kcal/mol
DOCKED: USER    (2) Final Total Internal Energy     =   +0.00 kcal/mol
DOCKED: USER    (3) Torsional Free Energy           =   +1.10 kcal/mol
DOCKED: USER    (4) Unbound System's Energy  [=(2)] =   +0.00 kcal/mol
DOCKED: USER    
DOCKED: USER    
DOCKED: USER    NEWDPF move IDNZ_mg_t3_t4.pdbqt
DOCKED: USER    NEWDPF about -11.615000 17.694000 8.923000
DOCKED: USER    NEWDPF tran0 -4.323400 -13.460451 -3.764155
DOCKED: USER    NEWDPF quaternion0 0.255461 0.678376 0.159649 -0.670117
DOCKED: USER    NEWDPF axisangle0 0.344169 0.913940 0.215087 -95.847736
DOCKED: USER    NEWDPF quat0 0.344169 0.913940 0.215087 -95.847736
DOCKED: USER  keepresnum = 1 
DOCKED: USER  
DOCKED: REMARK  4 active torsions:
DOCKED: REMARK  status: ('A' for Active; 'I' for Inactive)
DOCKED: REMARK       A    between atoms: MG_1  and  MG_1 
DOCKED: REMARK       A    between atoms: W_3  and  W_6 
DOCKED: REMARK       A    between atoms: W_3  and  W_7 
DOCKED: REMARK       A    between atoms: W_6  and  W_7 
DOCKED: USER                              x       y       z     vdW  Elec       q    Type
DOCKED: USER                           _______ _______ _______ _____ _____    ______ ____
DOCKED: ROOT
DOCKED: ATOM      1 MG   MG  A   1      -4.319 -13.472  -3.773 +2.26 -9.47    +2.000 Mg
DOCKED: ATOM      2  W   WAT X   2      -5.152 -15.150  -2.905 -0.17 -0.00    +0.000 W 
DOCKED: ATOM      3  W   WAT X   3      -3.443 -11.790  -4.602 -0.17 -0.00    +0.000 W 
DOCKED: ATOM      4  W   WAT X   4      -3.989 -12.647  -1.904 -0.09 -0.00    +0.000 W 
DOCKED: ATOM      5  W   WAT X   5      -6.158 -12.540  -3.762 -0.23 -0.00    +0.000 W 
DOCKED: ATOM      6  W   WAT X   6      -4.702 -14.208  -5.656 -0.58 -0.00    +0.000 W 
DOCKED: ATOM      7  W   WAT X   7      -2.499 -14.414  -3.747 -0.23 -0.00    +0.000 W 
DOCKED: 
DOCKED: ENDROOT
DOCKED: TORSDOF 4
DOCKED: TER
DOCKED: ENDMDL
________________________________________________________________________________


	BEGINNING GENETIC ALGORITHM DOCKING 27 of 50
Run: 27 Seed: 1342192396 566859402 [ Run 27 of 50 GA/GALS ]
Beginning GENETIC ALGORITHM (GA), with a maximum of 2500000 energy evaluations.

Final-Value: -8.675


	FINAL GENETIC ALGORITHM DOCKED STATE
	_______________________________________________


Detailed state:  trans -5.175 -16.091 -1.885 quatxyzw 0.477976 -0.533758 -0.676740 -0.169305 center -11.615 17.694 8.923 ntor 0
State:	 -5.175 -16.091  -1.885   0.485 -0.542 -0.687 -160.505  

DOCKED: MODEL       27
DOCKED: USER    Run = 27
DOCKED: USER    DPF = C:/Users/seoly/Documents/autodocktools/hydrated_docking/wt/wt_t4_dxd.dpf
DOCKED: USER  
DOCKED: USER    Estimated Free Energy of Binding    =   -7.58 kcal/mol  [=(1)+(2)+(3)-(4)]
DOCKED: USER    Estimated Inhibition Constant, Ki   =    2.79 uM (micromolar)  [Temperature = 298.15 K]
DOCKED: USER    
DOCKED: USER    (1) Final Intermolecular Energy     =   -8.67 kcal/mol
DOCKED: USER        vdW + Hbond + desolv Energy     =   +0.15 kcal/mol
DOCKED: USER        Electrostatic Energy            =   -8.83 kcal/mol
DOCKED: USER    (2) Final Total Internal Energy     =   +0.00 kcal/mol
DOCKED: USER    (3) Torsional Free Energy           =   +1.10 kcal/mol
DOCKED: USER    (4) Unbound System's Energy  [=(2)] =   +0.00 kcal/mol
DOCKED: USER    
DOCKED: USER    
DOCKED: USER    NEWDPF move IDNZ_mg_t3_t4.pdbqt
DOCKED: USER    NEWDPF about -11.615000 17.694000 8.923000
DOCKED: USER    NEWDPF tran0 -5.175462 -16.090920 -1.884988
DOCKED: USER    NEWDPF quaternion0 0.477976 -0.533758 -0.676740 -0.169305
DOCKED: USER    NEWDPF axisangle0 0.484977 -0.541576 -0.686653 -160.505229
DOCKED: USER    NEWDPF quat0 0.484977 -0.541576 -0.686653 -160.505229
DOCKED: USER  keepresnum = 1 
DOCKED: USER  
DOCKED: REMARK  4 active torsions:
DOCKED: REMARK  status: ('A' for Active; 'I' for Inactive)
DOCKED: REMARK       A    between atoms: MG_1  and  MG_1 
DOCKED: REMARK       A    between atoms: W_3  and  W_6 
DOCKED: REMARK       A    between atoms: W_3  and  W_7 
DOCKED: REMARK       A    between atoms: W_6  and  W_7 
DOCKED: USER                              x       y       z     vdW  Elec       q    Type
DOCKED: USER                           _______ _______ _______ _____ _____    ______ ____
DOCKED: ROOT
DOCKED: ATOM      1 MG   MG  A   1      -5.177 -16.083  -1.898 +1.90 -8.83    +2.000 Mg
DOCKED: ATOM      2  W   WAT X   2      -3.534 -14.835  -1.978 -0.10 -0.00    +0.000 W 
DOCKED: ATOM      3  W   WAT X   3      -6.848 -17.298  -1.777 -0.54 -0.00    +0.000 W 
DOCKED: ATOM      4  W   WAT X   4      -5.257 -15.874   0.160 -0.25 -0.00    +0.000 W 
DOCKED: ATOM      5  W   WAT X   5      -3.944 -17.707  -1.597 -0.26 -0.00    +0.000 W 
DOCKED: ATOM      6  W   WAT X   6      -5.091 -16.393  -3.931 -0.27 -0.00    +0.000 W 
DOCKED: ATOM      7  W   WAT X   7      -6.380 -14.446  -2.173 -0.32 -0.00    +0.000 W 
DOCKED: 
DOCKED: ENDROOT
DOCKED: TORSDOF 4
DOCKED: TER
DOCKED: ENDMDL
________________________________________________________________________________


	BEGINNING GENETIC ALGORITHM DOCKING 28 of 50
Run: 28 Seed: 1426135081 946094571 [ Run 28 of 50 GA/GALS ]
Beginning GENETIC ALGORITHM (GA), with a maximum of 2500000 energy evaluations.

Final-Value: -8.616


	FINAL GENETIC ALGORITHM DOCKED STATE
	_______________________________________________


Detailed state:  trans -4.699 -6.704 -3.037 quatxyzw -0.383667 0.294253 -0.291001 -0.825551 center -11.615 17.694 8.923 ntor 0
State:	 -4.699  -6.704  -3.037  -0.680  0.521 -0.516 -68.711  

DOCKED: MODEL       28
DOCKED: USER    Run = 28
DOCKED: USER    DPF = C:/Users/seoly/Documents/autodocktools/hydrated_docking/wt/wt_t4_dxd.dpf
DOCKED: USER  
DOCKED: USER    Estimated Free Energy of Binding    =   -7.52 kcal/mol  [=(1)+(2)+(3)-(4)]
DOCKED: USER    Estimated Inhibition Constant, Ki   =    3.08 uM (micromolar)  [Temperature = 298.15 K]
DOCKED: USER    
DOCKED: USER    (1) Final Intermolecular Energy     =   -8.62 kcal/mol
DOCKED: USER        vdW + Hbond + desolv Energy     =   +0.44 kcal/mol
DOCKED: USER        Electrostatic Energy            =   -9.06 kcal/mol
DOCKED: USER    (2) Final Total Internal Energy     =   +0.00 kcal/mol
DOCKED: USER    (3) Torsional Free Energy           =   +1.10 kcal/mol
DOCKED: USER    (4) Unbound System's Energy  [=(2)] =   +0.00 kcal/mol
DOCKED: USER    
DOCKED: USER    
DOCKED: USER    NEWDPF move IDNZ_mg_t3_t4.pdbqt
DOCKED: USER    NEWDPF about -11.615000 17.694000 8.923000
DOCKED: USER    NEWDPF tran0 -4.699411 -6.703608 -3.037159
DOCKED: USER    NEWDPF quaternion0 -0.383667 0.294253 -0.291001 -0.825551
DOCKED: USER    NEWDPF axisangle0 -0.679865 0.521421 -0.515659 -68.711304
DOCKED: USER    NEWDPF quat0 -0.679865 0.521421 -0.515659 -68.711304
DOCKED: USER  keepresnum = 1 
DOCKED: USER  
DOCKED: REMARK  4 active torsions:
DOCKED: REMARK  status: ('A' for Active; 'I' for Inactive)
DOCKED: REMARK       A    between atoms: MG_1  and  MG_1 
DOCKED: REMARK       A    between atoms: W_3  and  W_6 
DOCKED: REMARK       A    between atoms: W_3  and  W_7 
DOCKED: REMARK       A    between atoms: W_6  and  W_7 
DOCKED: USER                              x       y       z     vdW  Elec       q    Type
DOCKED: USER                           _______ _______ _______ _____ _____    ______ ____
DOCKED: ROOT
DOCKED: ATOM      1 MG   MG  A   1      -4.698  -6.709  -3.023 +1.67 -9.06    +2.000 Mg
DOCKED: ATOM      2  W   WAT X   2      -6.525  -6.360  -2.128 -0.66 -0.00    +0.000 W 
DOCKED: ATOM      3  W   WAT X   3      -2.853  -7.002  -3.914 -0.07 -0.00    +0.000 W 
DOCKED: ATOM      4  W   WAT X   4      -4.865  -4.945  -4.092 -0.14 -0.00    +0.000 W 
DOCKED: ATOM      5  W   WAT X   5      -5.636  -7.649  -4.599 -0.08 -0.00    +0.000 W 
DOCKED: ATOM      6  W   WAT X   6      -4.522  -8.514  -2.050 -0.08 -0.00    +0.000 W 
DOCKED: ATOM      7  W   WAT X   7      -3.794  -5.746  -1.455 -0.19 -0.00    +0.000 W 
DOCKED: 
DOCKED: ENDROOT
DOCKED: TORSDOF 4
DOCKED: TER
DOCKED: ENDMDL
________________________________________________________________________________


	BEGINNING GENETIC ALGORITHM DOCKING 29 of 50
Run: 29 Seed: 1723742171 607320170 [ Run 29 of 50 GA/GALS ]
Beginning GENETIC ALGORITHM (GA), with a maximum of 2500000 energy evaluations.

Final-Value: -8.742


	FINAL GENETIC ALGORITHM DOCKED STATE
	_______________________________________________


Detailed state:  trans -5.062 -16.084 -1.895 quatxyzw 0.196091 0.593613 0.556213 0.547539 center -11.615 17.694 8.923 ntor 0
State:	 -5.062 -16.084  -1.895   0.234  0.709  0.665 113.603  

DOCKED: MODEL       29
DOCKED: USER    Run = 29
DOCKED: USER    DPF = C:/Users/seoly/Documents/autodocktools/hydrated_docking/wt/wt_t4_dxd.dpf
DOCKED: USER  
DOCKED: USER    Estimated Free Energy of Binding    =   -7.64 kcal/mol  [=(1)+(2)+(3)-(4)]
DOCKED: USER    Estimated Inhibition Constant, Ki   =    2.49 uM (micromolar)  [Temperature = 298.15 K]
DOCKED: USER    
DOCKED: USER    (1) Final Intermolecular Energy     =   -8.74 kcal/mol
DOCKED: USER        vdW + Hbond + desolv Energy     =   +0.22 kcal/mol
DOCKED: USER        Electrostatic Energy            =   -8.96 kcal/mol
DOCKED: USER    (2) Final Total Internal Energy     =   +0.00 kcal/mol
DOCKED: USER    (3) Torsional Free Energy           =   +1.10 kcal/mol
DOCKED: USER    (4) Unbound System's Energy  [=(2)] =   +0.00 kcal/mol
DOCKED: USER    
DOCKED: USER    
DOCKED: USER    NEWDPF move IDNZ_mg_t3_t4.pdbqt
DOCKED: USER    NEWDPF about -11.615000 17.694000 8.923000
DOCKED: USER    NEWDPF tran0 -5.062242 -16.083596 -1.894566
DOCKED: USER    NEWDPF quaternion0 0.196091 0.593613 0.556213 0.547539
DOCKED: USER    NEWDPF axisangle0 0.234340 0.709401 0.664707 113.603372
DOCKED: USER    NEWDPF quat0 0.234340 0.709401 0.664707 113.603372
DOCKED: USER  keepresnum = 1 
DOCKED: USER  
DOCKED: REMARK  4 active torsions:
DOCKED: REMARK  status: ('A' for Active; 'I' for Inactive)
DOCKED: REMARK       A    between atoms: MG_1  and  MG_1 
DOCKED: REMARK       A    between atoms: W_3  and  W_6 
DOCKED: REMARK       A    between atoms: W_3  and  W_7 
DOCKED: REMARK       A    between atoms: W_6  and  W_7 
DOCKED: USER                              x       y       z     vdW  Elec       q    Type
DOCKED: USER                           _______ _______ _______ _____ _____    ______ ____
DOCKED: ROOT
DOCKED: ATOM      1 MG   MG  A   1      -5.077 -16.083  -1.899 +1.94 -8.96    +2.000 Mg
DOCKED: ATOM      2  W   WAT X   2      -5.089 -16.329  -3.948 -0.26 -0.00    +0.000 W 
DOCKED: ATOM      3  W   WAT X   3      -5.047 -15.780   0.149 -0.23 -0.00    +0.000 W 
DOCKED: ATOM      4  W   WAT X   4      -3.299 -15.030  -2.018 -0.10 -0.00    +0.000 W 
DOCKED: ATOM      5  W   WAT X   5      -3.947 -17.793  -1.688 -0.27 -0.00    +0.000 W 
DOCKED: ATOM      6  W   WAT X   6      -6.798 -17.196  -1.715 -0.52 -0.00    +0.000 W 
DOCKED: ATOM      7  W   WAT X   7      -6.179 -14.371  -2.141 -0.34 -0.00    +0.000 W 
DOCKED: 
DOCKED: ENDROOT
DOCKED: TORSDOF 4
DOCKED: TER
DOCKED: ENDMDL
________________________________________________________________________________


	BEGINNING GENETIC ALGORITHM DOCKING 30 of 50
Run: 30 Seed: 339864821 440041156 [ Run 30 of 50 GA/GALS ]
Beginning GENETIC ALGORITHM (GA), with a maximum of 2500000 energy evaluations.

Final-Value: -9.443


	FINAL GENETIC ALGORITHM DOCKED STATE
	_______________________________________________


Detailed state:  trans -5.469 -5.953 -3.782 quatxyzw 0.022230 -0.187801 0.617329 0.763637 center -11.615 17.694 8.923 ntor 0
State:	 -5.469  -5.953  -3.782   0.034 -0.291  0.956 80.428  

DOCKED: MODEL       30
DOCKED: USER    Run = 30
DOCKED: USER    DPF = C:/Users/seoly/Documents/autodocktools/hydrated_docking/wt/wt_t4_dxd.dpf
DOCKED: USER  
DOCKED: USER    Estimated Free Energy of Binding    =   -8.35 kcal/mol  [=(1)+(2)+(3)-(4)]
DOCKED: USER    Estimated Inhibition Constant, Ki   =  763.87 nM (nanomolar)  [Temperature = 298.15 K]
DOCKED: USER    
DOCKED: USER    (1) Final Intermolecular Energy     =   -9.44 kcal/mol
DOCKED: USER        vdW + Hbond + desolv Energy     =   +0.31 kcal/mol
DOCKED: USER        Electrostatic Energy            =   -9.76 kcal/mol
DOCKED: USER    (2) Final Total Internal Energy     =   +0.00 kcal/mol
DOCKED: USER    (3) Torsional Free Energy           =   +1.10 kcal/mol
DOCKED: USER    (4) Unbound System's Energy  [=(2)] =   +0.00 kcal/mol
DOCKED: USER    
DOCKED: USER    
DOCKED: USER    NEWDPF move IDNZ_mg_t3_t4.pdbqt
DOCKED: USER    NEWDPF about -11.615000 17.694000 8.923000
DOCKED: USER    NEWDPF tran0 -5.469200 -5.952553 -3.782026
DOCKED: USER    NEWDPF quaternion0 0.022230 -0.187801 0.617329 0.763637
DOCKED: USER    NEWDPF axisangle0 0.034431 -0.290873 0.956142 80.428298
DOCKED: USER    NEWDPF quat0 0.034431 -0.290873 0.956142 80.428298
DOCKED: USER  keepresnum = 1 
DOCKED: USER  
DOCKED: REMARK  4 active torsions:
DOCKED: REMARK  status: ('A' for Active; 'I' for Inactive)
DOCKED: REMARK       A    between atoms: MG_1  and  MG_1 
DOCKED: REMARK       A    between atoms: W_3  and  W_6 
DOCKED: REMARK       A    between atoms: W_3  and  W_7 
DOCKED: REMARK       A    between atoms: W_6  and  W_7 
DOCKED: USER                              x       y       z     vdW  Elec       q    Type
DOCKED: USER                           _______ _______ _______ _____ _____    ______ ____
DOCKED: ROOT
DOCKED: ATOM      1 MG   MG  A   1      -5.480  -5.958  -3.773 +1.32 -9.76    +2.000 Mg
DOCKED: ATOM      2  W   WAT X   2      -6.901  -4.463  -3.682 -0.18 -0.00    +0.000 W 
DOCKED: ATOM      3  W   WAT X   3      -4.021  -7.426  -3.827 -0.08 -0.00    +0.000 W 
DOCKED: ATOM      4  W   WAT X   4      -3.971  -4.543  -3.844 -0.12 -0.00    +0.000 W 
DOCKED: ATOM      5  W   WAT X   5      -5.522  -5.888  -5.832 -0.06 -0.00    +0.000 W 
DOCKED: ATOM      6  W   WAT X   6      -6.945  -7.404  -3.791 -0.20 -0.00    +0.000 W 
DOCKED: ATOM      7  W   WAT X   7      -5.441  -5.986  -1.723 -0.37 -0.00    +0.000 W 
DOCKED: 
DOCKED: ENDROOT
DOCKED: TORSDOF 4
DOCKED: TER
DOCKED: ENDMDL
________________________________________________________________________________


	BEGINNING GENETIC ALGORITHM DOCKING 31 of 50
Run: 31 Seed: 1987333651 570623233 [ Run 31 of 50 GA/GALS ]
Beginning GENETIC ALGORITHM (GA), with a maximum of 2500000 energy evaluations.

Final-Value: -9.448


	FINAL GENETIC ALGORITHM DOCKED STATE
	_______________________________________________


Detailed state:  trans -5.398 -5.959 -3.778 quatxyzw 0.584853 0.573832 -0.567763 -0.079426 center -11.615 17.694 8.923 ntor 0
State:	 -5.398  -5.959  -3.778   0.587  0.576 -0.570 -170.889  

DOCKED: MODEL       31
DOCKED: USER    Run = 31
DOCKED: USER    DPF = C:/Users/seoly/Documents/autodocktools/hydrated_docking/wt/wt_t4_dxd.dpf
DOCKED: USER  
DOCKED: USER    Estimated Free Energy of Binding    =   -8.35 kcal/mol  [=(1)+(2)+(3)-(4)]
DOCKED: USER    Estimated Inhibition Constant, Ki   =  757.52 nM (nanomolar)  [Temperature = 298.15 K]
DOCKED: USER    
DOCKED: USER    (1) Final Intermolecular Energy     =   -9.45 kcal/mol
DOCKED: USER        vdW + Hbond + desolv Energy     =   +0.34 kcal/mol
DOCKED: USER        Electrostatic Energy            =   -9.79 kcal/mol
DOCKED: USER    (2) Final Total Internal Energy     =   +0.00 kcal/mol
DOCKED: USER    (3) Torsional Free Energy           =   +1.10 kcal/mol
DOCKED: USER    (4) Unbound System's Energy  [=(2)] =   +0.00 kcal/mol
DOCKED: USER    
DOCKED: USER    
DOCKED: USER    NEWDPF move IDNZ_mg_t3_t4.pdbqt
DOCKED: USER    NEWDPF about -11.615000 17.694000 8.923000
DOCKED: USER    NEWDPF tran0 -5.397653 -5.958511 -3.777971
DOCKED: USER    NEWDPF quaternion0 0.584853 0.573832 -0.567763 -0.079426
DOCKED: USER    NEWDPF axisangle0 0.586707 0.575650 -0.569563 -170.888840
DOCKED: USER    NEWDPF quat0 0.586707 0.575650 -0.569563 -170.888840
DOCKED: USER  keepresnum = 1 
DOCKED: USER  
DOCKED: REMARK  4 active torsions:
DOCKED: REMARK  status: ('A' for Active; 'I' for Inactive)
DOCKED: REMARK       A    between atoms: MG_1  and  MG_1 
DOCKED: REMARK       A    between atoms: W_3  and  W_6 
DOCKED: REMARK       A    between atoms: W_3  and  W_7 
DOCKED: REMARK       A    between atoms: W_6  and  W_7 
DOCKED: USER                              x       y       z     vdW  Elec       q    Type
DOCKED: USER                           _______ _______ _______ _____ _____    ______ ____
DOCKED: ROOT
DOCKED: ATOM      1 MG   MG  A   1      -5.412  -5.958  -3.773 +1.36 -9.79    +2.000 Mg
DOCKED: ATOM      2  W   WAT X   2      -5.285  -6.118  -1.719 -0.40 -0.00    +0.000 W 
DOCKED: ATOM      3  W   WAT X   3      -5.530  -5.856  -5.837 -0.06 -0.00    +0.000 W 
DOCKED: ATOM      4  W   WAT X   4      -3.816  -7.258  -3.990 -0.08 -0.00    +0.000 W 
DOCKED: ATOM      5  W   WAT X   5      -4.041  -4.419  -3.750 -0.13 -0.00    +0.000 W 
DOCKED: ATOM      6  W   WAT X   6      -6.946  -4.595  -3.612 -0.18 -0.00    +0.000 W 
DOCKED: ATOM      7  W   WAT X   7      -6.754  -7.508  -3.767 -0.17 -0.00    +0.000 W 
DOCKED: 
DOCKED: ENDROOT
DOCKED: TORSDOF 4
DOCKED: TER
DOCKED: ENDMDL
________________________________________________________________________________


	BEGINNING GENETIC ALGORITHM DOCKING 32 of 50
Run: 32 Seed: 1721047478 1437485555 [ Run 32 of 50 GA/GALS ]
Beginning GENETIC ALGORITHM (GA), with a maximum of 2500000 energy evaluations.

Final-Value: -8.683


	FINAL GENETIC ALGORITHM DOCKED STATE
	_______________________________________________


Detailed state:  trans -4.290 -13.461 -3.758 quatxyzw 0.144748 -0.766028 -0.625656 0.028357 center -11.615 17.694 8.923 ntor 0
State:	 -4.290 -13.461  -3.758   0.145 -0.766 -0.626 176.750  

DOCKED: MODEL       32
DOCKED: USER    Run = 32
DOCKED: USER    DPF = C:/Users/seoly/Documents/autodocktools/hydrated_docking/wt/wt_t4_dxd.dpf
DOCKED: USER  
DOCKED: USER    Estimated Free Energy of Binding    =   -7.59 kcal/mol  [=(1)+(2)+(3)-(4)]
DOCKED: USER    Estimated Inhibition Constant, Ki   =    2.75 uM (micromolar)  [Temperature = 298.15 K]
DOCKED: USER    
DOCKED: USER    (1) Final Intermolecular Energy     =   -8.68 kcal/mol
DOCKED: USER        vdW + Hbond + desolv Energy     =   +0.77 kcal/mol
DOCKED: USER        Electrostatic Energy            =   -9.46 kcal/mol
DOCKED: USER    (2) Final Total Internal Energy     =   +0.00 kcal/mol
DOCKED: USER    (3) Torsional Free Energy           =   +1.10 kcal/mol
DOCKED: USER    (4) Unbound System's Energy  [=(2)] =   +0.00 kcal/mol
DOCKED: USER    
DOCKED: USER    
DOCKED: USER    NEWDPF move IDNZ_mg_t3_t4.pdbqt
DOCKED: USER    NEWDPF about -11.615000 17.694000 8.923000
DOCKED: USER    NEWDPF tran0 -4.289833 -13.461156 -3.757655
DOCKED: USER    NEWDPF quaternion0 0.144748 -0.766028 -0.625656 0.028357
DOCKED: USER    NEWDPF axisangle0 0.144806 -0.766336 -0.625908 176.750101
DOCKED: USER    NEWDPF quat0 0.144806 -0.766336 -0.625908 176.750101
DOCKED: USER  keepresnum = 1 
DOCKED: USER  
DOCKED: REMARK  4 active torsions:
DOCKED: REMARK  status: ('A' for Active; 'I' for Inactive)
DOCKED: REMARK       A    between atoms: MG_1  and  MG_1 
DOCKED: REMARK       A    between atoms: W_3  and  W_6 
DOCKED: REMARK       A    between atoms: W_3  and  W_7 
DOCKED: REMARK       A    between atoms: W_6  and  W_7 
DOCKED: USER                              x       y       z     vdW  Elec       q    Type
DOCKED: USER                           _______ _______ _______ _____ _____    ______ ____
DOCKED: ROOT
DOCKED: ATOM      1 MG   MG  A   1      -4.288 -13.458  -3.772 +2.22 -9.46    +2.000 Mg
DOCKED: ATOM      2  W   WAT X   2      -2.331 -13.955  -4.201 -0.35 -0.00    +0.000 W 
DOCKED: ATOM      3  W   WAT X   3      -6.231 -12.910  -3.316 -0.34 -0.00    +0.000 W 
DOCKED: ATOM      4  W   WAT X   4      -3.731 -12.825  -1.882 -0.08 -0.00    +0.000 W 
DOCKED: ATOM      5  W   WAT X   5      -4.597 -15.326  -2.959 -0.15 -0.00    +0.000 W 
DOCKED: ATOM      6  W   WAT X   6      -4.908 -14.153  -5.607 -0.41 -0.00    +0.000 W 
DOCKED: ATOM      7  W   WAT X   7      -3.944 -11.598  -4.564 -0.11 -0.00    +0.000 W 
DOCKED: 
DOCKED: ENDROOT
DOCKED: TORSDOF 4
DOCKED: TER
DOCKED: ENDMDL
________________________________________________________________________________


	BEGINNING GENETIC ALGORITHM DOCKING 33 of 50
Run: 33 Seed: 1648404560 309725508 [ Run 33 of 50 GA/GALS ]
Beginning GENETIC ALGORITHM (GA), with a maximum of 2500000 energy evaluations.

Final-Value: -8.796


	FINAL GENETIC ALGORITHM DOCKED STATE
	_______________________________________________


Detailed state:  trans -4.107 -13.455 -3.767 quatxyzw 0.550514 0.830574 -0.063877 0.054777 center -11.615 17.694 8.923 ntor 0
State:	 -4.107 -13.455  -3.767   0.551  0.832 -0.064 173.720  

DOCKED: MODEL       33
DOCKED: USER    Run = 33
DOCKED: USER    DPF = C:/Users/seoly/Documents/autodocktools/hydrated_docking/wt/wt_t4_dxd.dpf
DOCKED: USER  
DOCKED: USER    Estimated Free Energy of Binding    =   -7.70 kcal/mol  [=(1)+(2)+(3)-(4)]
DOCKED: USER    Estimated Inhibition Constant, Ki   =    2.27 uM (micromolar)  [Temperature = 298.15 K]
DOCKED: USER    
DOCKED: USER    (1) Final Intermolecular Energy     =   -8.80 kcal/mol
DOCKED: USER        vdW + Hbond + desolv Energy     =   +0.22 kcal/mol
DOCKED: USER        Electrostatic Energy            =   -9.01 kcal/mol
DOCKED: USER    (2) Final Total Internal Energy     =   +0.00 kcal/mol
DOCKED: USER    (3) Torsional Free Energy           =   +1.10 kcal/mol
DOCKED: USER    (4) Unbound System's Energy  [=(2)] =   +0.00 kcal/mol
DOCKED: USER    
DOCKED: USER    
DOCKED: USER    NEWDPF move IDNZ_mg_t3_t4.pdbqt
DOCKED: USER    NEWDPF about -11.615000 17.694000 8.923000
DOCKED: USER    NEWDPF tran0 -4.106784 -13.455113 -3.767142
DOCKED: USER    NEWDPF quaternion0 0.550514 0.830574 -0.063877 0.054777
DOCKED: USER    NEWDPF axisangle0 0.551342 0.831823 -0.063973 173.719848
DOCKED: USER    NEWDPF quat0 0.551342 0.831823 -0.063973 173.719848
DOCKED: USER  keepresnum = 1 
DOCKED: USER  
DOCKED: REMARK  4 active torsions:
DOCKED: REMARK  status: ('A' for Active; 'I' for Inactive)
DOCKED: REMARK       A    between atoms: MG_1  and  MG_1 
DOCKED: REMARK       A    between atoms: W_3  and  W_6 
DOCKED: REMARK       A    between atoms: W_3  and  W_7 
DOCKED: REMARK       A    between atoms: W_6  and  W_7 
DOCKED: USER                              x       y       z     vdW  Elec       q    Type
DOCKED: USER                           _______ _______ _______ _____ _____    ______ ____
DOCKED: ROOT
DOCKED: ATOM      1 MG   MG  A   1      -4.121 -13.460  -3.771 +1.82 -9.01    +2.000 Mg
DOCKED: ATOM      2  W   WAT X   2      -4.268 -15.366  -2.991 -0.15 -0.00    +0.000 W 
DOCKED: ATOM      3  W   WAT X   3      -3.940 -11.570  -4.597 -0.12 -0.00    +0.000 W 
DOCKED: ATOM      4  W   WAT X   4      -2.124 -13.776  -4.213 -0.35 -0.00    +0.000 W 
DOCKED: ATOM      5  W   WAT X   5      -3.510 -12.744  -1.937 -0.07 -0.00    +0.000 W 
DOCKED: ATOM      6  W   WAT X   6      -6.078 -13.063  -3.275 -0.34 -0.00    +0.000 W 
DOCKED: ATOM      7  W   WAT X   7      -4.705 -14.205  -5.589 -0.57 -0.00    +0.000 W 
DOCKED: 
DOCKED: ENDROOT
DOCKED: TORSDOF 4
DOCKED: TER
DOCKED: ENDMDL
________________________________________________________________________________


	BEGINNING GENETIC ALGORITHM DOCKING 34 of 50
Run: 34 Seed: 1268353750 1888924588 [ Run 34 of 50 GA/GALS ]
Beginning GENETIC ALGORITHM (GA), with a maximum of 2500000 energy evaluations.

Final-Value: -8.605


	FINAL GENETIC ALGORITHM DOCKED STATE
	_______________________________________________


Detailed state:  trans -5.086 -15.707 -1.520 quatxyzw -0.557855 0.201145 -0.583402 0.554959 center -11.615 17.694 8.923 ntor 0
State:	 -5.086 -15.707  -1.520  -0.671  0.242 -0.701 112.584  

DOCKED: MODEL       34
DOCKED: USER    Run = 34
DOCKED: USER    DPF = C:/Users/seoly/Documents/autodocktools/hydrated_docking/wt/wt_t4_dxd.dpf
DOCKED: USER  
DOCKED: USER    Estimated Free Energy of Binding    =   -7.51 kcal/mol  [=(1)+(2)+(3)-(4)]
DOCKED: USER    Estimated Inhibition Constant, Ki   =    3.14 uM (micromolar)  [Temperature = 298.15 K]
DOCKED: USER    
DOCKED: USER    (1) Final Intermolecular Energy     =   -8.60 kcal/mol
DOCKED: USER        vdW + Hbond + desolv Energy     =   -0.20 kcal/mol
DOCKED: USER        Electrostatic Energy            =   -8.40 kcal/mol
DOCKED: USER    (2) Final Total Internal Energy     =   +0.00 kcal/mol
DOCKED: USER    (3) Torsional Free Energy           =   +1.10 kcal/mol
DOCKED: USER    (4) Unbound System's Energy  [=(2)] =   +0.00 kcal/mol
DOCKED: USER    
DOCKED: USER    
DOCKED: USER    NEWDPF move IDNZ_mg_t3_t4.pdbqt
DOCKED: USER    NEWDPF about -11.615000 17.694000 8.923000
DOCKED: USER    NEWDPF tran0 -5.086470 -15.707310 -1.520171
DOCKED: USER    NEWDPF quaternion0 -0.557855 0.201145 -0.583402 0.554959
DOCKED: USER    NEWDPF axisangle0 -0.670598 0.241797 -0.701308 112.584153
DOCKED: USER    NEWDPF quat0 -0.670598 0.241797 -0.701308 112.584153
DOCKED: USER  keepresnum = 1 
DOCKED: USER  
DOCKED: REMARK  4 active torsions:
DOCKED: REMARK  status: ('A' for Active; 'I' for Inactive)
DOCKED: REMARK       A    between atoms: MG_1  and  MG_1 
DOCKED: REMARK       A    between atoms: W_3  and  W_6 
DOCKED: REMARK       A    between atoms: W_3  and  W_7 
DOCKED: REMARK       A    between atoms: W_6  and  W_7 
DOCKED: USER                              x       y       z     vdW  Elec       q    Type
DOCKED: USER                           _______ _______ _______ _____ _____    ______ ____
DOCKED: ROOT
DOCKED: ATOM      1 MG   MG  A   1      -5.071 -15.708  -1.523 +1.75 -8.40    +2.000 Mg
DOCKED: ATOM      2  W   WAT X   2      -4.884 -15.555  -3.573 -0.20 -0.00    +0.000 W 
DOCKED: ATOM      3  W   WAT X   3      -5.276 -15.917   0.526 -0.39 -0.00    +0.000 W 
DOCKED: ATOM      4  W   WAT X   4      -6.811 -16.807  -1.746 -0.52 -0.00    +0.000 W 
DOCKED: ATOM      5  W   WAT X   5      -6.249 -14.016  -1.493 -0.52 -0.00    +0.000 W 
DOCKED: ATOM      6  W   WAT X   6      -3.395 -14.547  -1.243 -0.08 -0.00    +0.000 W 
DOCKED: ATOM      7  W   WAT X   7      -3.920 -17.403  -1.586 -0.25 -0.00    +0.000 W 
DOCKED: 
DOCKED: ENDROOT
DOCKED: TORSDOF 4
DOCKED: TER
DOCKED: ENDMDL
________________________________________________________________________________


	BEGINNING GENETIC ALGORITHM DOCKING 35 of 50
Run: 35 Seed: 1024328173 748555378 [ Run 35 of 50 GA/GALS ]
Beginning GENETIC ALGORITHM (GA), with a maximum of 2500000 energy evaluations.

Final-Value: -9.539


	FINAL GENETIC ALGORITHM DOCKED STATE
	_______________________________________________


Detailed state:  trans -5.254 -6.327 -3.379 quatxyzw 0.302488 0.820371 0.294888 -0.385400 center -11.615 17.694 8.923 ntor 0
State:	 -5.254  -6.327  -3.379   0.328  0.889  0.320 -134.663  

DOCKED: MODEL       35
DOCKED: USER    Run = 35
DOCKED: USER    DPF = C:/Users/seoly/Documents/autodocktools/hydrated_docking/wt/wt_t4_dxd.dpf
DOCKED: USER  
DOCKED: USER    Estimated Free Energy of Binding    =   -8.44 kcal/mol  [=(1)+(2)+(3)-(4)]
DOCKED: USER    Estimated Inhibition Constant, Ki   =  649.26 nM (nanomolar)  [Temperature = 298.15 K]
DOCKED: USER    
DOCKED: USER    (1) Final Intermolecular Energy     =   -9.54 kcal/mol
DOCKED: USER        vdW + Hbond + desolv Energy     =   +0.29 kcal/mol
DOCKED: USER        Electrostatic Energy            =   -9.83 kcal/mol
DOCKED: USER    (2) Final Total Internal Energy     =   +0.00 kcal/mol
DOCKED: USER    (3) Torsional Free Energy           =   +1.10 kcal/mol
DOCKED: USER    (4) Unbound System's Energy  [=(2)] =   +0.00 kcal/mol
DOCKED: USER    
DOCKED: USER    
DOCKED: USER    NEWDPF move IDNZ_mg_t3_t4.pdbqt
DOCKED: USER    NEWDPF about -11.615000 17.694000 8.923000
DOCKED: USER    NEWDPF tran0 -5.254476 -6.327232 -3.378755
DOCKED: USER    NEWDPF quaternion0 0.302488 0.820371 0.294888 -0.385400
DOCKED: USER    NEWDPF axisangle0 0.327812 0.889051 0.319575 -134.662839
DOCKED: USER    NEWDPF quat0 0.327812 0.889051 0.319575 -134.662839
DOCKED: USER  keepresnum = 1 
DOCKED: USER  
DOCKED: REMARK  4 active torsions:
DOCKED: REMARK  status: ('A' for Active; 'I' for Inactive)
DOCKED: REMARK       A    between atoms: MG_1  and  MG_1 
DOCKED: REMARK       A    between atoms: W_3  and  W_6 
DOCKED: REMARK       A    between atoms: W_3  and  W_7 
DOCKED: REMARK       A    between atoms: W_6  and  W_7 
DOCKED: USER                              x       y       z     vdW  Elec       q    Type
DOCKED: USER                           _______ _______ _______ _____ _____    ______ ____
DOCKED: ROOT
DOCKED: ATOM      1 MG   MG  A   1      -5.254  -6.334  -3.392 +1.50 -9.83    +2.000 Mg
DOCKED: ATOM      2  W   WAT X   2      -5.181  -8.359  -2.996 -0.08 -0.00    +0.000 W 
DOCKED: ATOM      3  W   WAT X   3      -5.270  -4.300  -3.775 -0.12 -0.00    +0.000 W 
DOCKED: ATOM      4  W   WAT X   4      -4.117  -5.945  -1.707 -0.15 -0.00    +0.000 W 
DOCKED: ATOM      5  W   WAT X   5      -6.924  -6.149  -2.200 -0.61 -0.00    +0.000 W 
DOCKED: ATOM      6  W   WAT X   6      -6.458  -6.658  -5.030 -0.16 -0.00    +0.000 W 
DOCKED: ATOM      7  W   WAT X   7      -3.576  -6.544  -4.552 -0.08 -0.00    +0.000 W 
DOCKED: 
DOCKED: ENDROOT
DOCKED: TORSDOF 4
DOCKED: TER
DOCKED: ENDMDL
________________________________________________________________________________


	BEGINNING GENETIC ALGORITHM DOCKING 36 of 50
Run: 36 Seed: 1188877176 1179148924 [ Run 36 of 50 GA/GALS ]
Beginning GENETIC ALGORITHM (GA), with a maximum of 2500000 energy evaluations.

Final-Value: -8.746


	FINAL GENETIC ALGORITHM DOCKED STATE
	_______________________________________________


Detailed state:  trans -4.245 -13.471 -3.781 quatxyzw 0.870095 -0.051562 0.212107 0.441913 center -11.615 17.694 8.923 ntor 0
State:	 -4.245 -13.471  -3.781   0.970 -0.057  0.236 127.548  

DOCKED: MODEL       36
DOCKED: USER    Run = 36
DOCKED: USER    DPF = C:/Users/seoly/Documents/autodocktools/hydrated_docking/wt/wt_t4_dxd.dpf
DOCKED: USER  
DOCKED: USER    Estimated Free Energy of Binding    =   -7.65 kcal/mol  [=(1)+(2)+(3)-(4)]
DOCKED: USER    Estimated Inhibition Constant, Ki   =    2.48 uM (micromolar)  [Temperature = 298.15 K]
DOCKED: USER    
DOCKED: USER    (1) Final Intermolecular Energy     =   -8.75 kcal/mol
DOCKED: USER        vdW + Hbond + desolv Energy     =   +0.60 kcal/mol
DOCKED: USER        Electrostatic Energy            =   -9.34 kcal/mol
DOCKED: USER    (2) Final Total Internal Energy     =   +0.00 kcal/mol
DOCKED: USER    (3) Torsional Free Energy           =   +1.10 kcal/mol
DOCKED: USER    (4) Unbound System's Energy  [=(2)] =   +0.00 kcal/mol
DOCKED: USER    
DOCKED: USER    
DOCKED: USER    NEWDPF move IDNZ_mg_t3_t4.pdbqt
DOCKED: USER    NEWDPF about -11.615000 17.694000 8.923000
DOCKED: USER    NEWDPF tran0 -4.244953 -13.470906 -3.781267
DOCKED: USER    NEWDPF quaternion0 0.870095 -0.051562 0.212107 0.441913
DOCKED: USER    NEWDPF axisangle0 0.969943 -0.057480 0.236448 127.548035
DOCKED: USER    NEWDPF quat0 0.969943 -0.057480 0.236448 127.548035
DOCKED: USER  keepresnum = 1 
DOCKED: USER  
DOCKED: REMARK  4 active torsions:
DOCKED: REMARK  status: ('A' for Active; 'I' for Inactive)
DOCKED: REMARK       A    between atoms: MG_1  and  MG_1 
DOCKED: REMARK       A    between atoms: W_3  and  W_6 
DOCKED: REMARK       A    between atoms: W_3  and  W_7 
DOCKED: REMARK       A    between atoms: W_6  and  W_7 
DOCKED: USER                              x       y       z     vdW  Elec       q    Type
DOCKED: USER                           _______ _______ _______ _____ _____    ______ ____
DOCKED: ROOT
DOCKED: ATOM      1 MG   MG  A   1      -4.243 -13.458  -3.773 +2.12 -9.34    +2.000 Mg
DOCKED: ATOM      2  W   WAT X   2      -6.136 -12.880  -3.186 -0.39 -0.00    +0.000 W 
DOCKED: ATOM      3  W   WAT X   3      -2.356 -14.017  -4.416 -0.37 -0.00    +0.000 W 
DOCKED: ATOM      4  W   WAT X   4      -4.990 -14.130  -5.582 -0.39 -0.00    +0.000 W 
DOCKED: ATOM      5  W   WAT X   5      -4.579 -15.352  -3.032 -0.16 -0.00    +0.000 W 
DOCKED: ATOM      6  W   WAT X   6      -3.462 -12.885  -1.957 -0.07 -0.00    +0.000 W 
DOCKED: ATOM      7  W   WAT X   7      -3.947 -11.574  -4.525 -0.15 -0.00    +0.000 W 
DOCKED: 
DOCKED: ENDROOT
DOCKED: TORSDOF 4
DOCKED: TER
DOCKED: ENDMDL
________________________________________________________________________________


	BEGINNING GENETIC ALGORITHM DOCKING 37 of 50
Run: 37 Seed: 274894262 373725199 [ Run 37 of 50 GA/GALS ]
Beginning GENETIC ALGORITHM (GA), with a maximum of 2500000 energy evaluations.

Final-Value: -8.418


	FINAL GENETIC ALGORITHM DOCKED STATE
	_______________________________________________


Detailed state:  trans -4.210 -13.070 -3.403 quatxyzw 0.006568 0.230173 0.135099 0.963704 center -11.615 17.694 8.923 ntor 0
State:	 -4.210 -13.070  -3.403   0.025  0.862  0.506 30.968  

DOCKED: MODEL       37
DOCKED: USER    Run = 37
DOCKED: USER    DPF = C:/Users/seoly/Documents/autodocktools/hydrated_docking/wt/wt_t4_dxd.dpf
DOCKED: USER  
DOCKED: USER    Estimated Free Energy of Binding    =   -7.32 kcal/mol  [=(1)+(2)+(3)-(4)]
DOCKED: USER    Estimated Inhibition Constant, Ki   =    4.30 uM (micromolar)  [Temperature = 298.15 K]
DOCKED: USER    
DOCKED: USER    (1) Final Intermolecular Energy     =   -8.42 kcal/mol
DOCKED: USER        vdW + Hbond + desolv Energy     =   +0.17 kcal/mol
DOCKED: USER        Electrostatic Energy            =   -8.58 kcal/mol
DOCKED: USER    (2) Final Total Internal Energy     =   +0.00 kcal/mol
DOCKED: USER    (3) Torsional Free Energy           =   +1.10 kcal/mol
DOCKED: USER    (4) Unbound System's Energy  [=(2)] =   +0.00 kcal/mol
DOCKED: USER    
DOCKED: USER    
DOCKED: USER    NEWDPF move IDNZ_mg_t3_t4.pdbqt
DOCKED: USER    NEWDPF about -11.615000 17.694000 8.923000
DOCKED: USER    NEWDPF tran0 -4.209770 -13.070051 -3.403097
DOCKED: USER    NEWDPF quaternion0 0.006568 0.230173 0.135099 0.963704
DOCKED: USER    NEWDPF axisangle0 0.024603 0.862160 0.506039 30.968446
DOCKED: USER    NEWDPF quat0 0.024603 0.862160 0.506039 30.968446
DOCKED: USER  keepresnum = 1 
DOCKED: USER  
DOCKED: REMARK  4 active torsions:
DOCKED: REMARK  status: ('A' for Active; 'I' for Inactive)
DOCKED: REMARK       A    between atoms: MG_1  and  MG_1 
DOCKED: REMARK       A    between atoms: W_3  and  W_6 
DOCKED: REMARK       A    between atoms: W_3  and  W_7 
DOCKED: REMARK       A    between atoms: W_6  and  W_7 
DOCKED: USER                              x       y       z     vdW  Elec       q    Type
DOCKED: USER                           _______ _______ _______ _____ _____    ______ ____
DOCKED: ROOT
DOCKED: ATOM      1 MG   MG  A   1      -4.215 -13.083  -3.398 +1.91 -8.58    +2.000 Mg
DOCKED: ATOM      2  W   WAT X   2      -5.631 -13.661  -4.785 -0.23 -0.00    +0.000 W 
DOCKED: ATOM      3  W   WAT X   3      -2.834 -12.464  -1.985 -0.06 -0.00    +0.000 W 
DOCKED: ATOM      4  W   WAT X   4      -4.729 -11.098  -3.675 -0.14 -0.00    +0.000 W 
DOCKED: ATOM      5  W   WAT X   5      -2.825 -12.841  -4.900 -0.58 -0.00    +0.000 W 
DOCKED: ATOM      6  W   WAT X   6      -3.607 -15.033  -3.148 -0.15 -0.00    +0.000 W 
DOCKED: ATOM      7  W   WAT X   7      -5.627 -13.308  -1.928 -0.58 -0.00    +0.000 W 
DOCKED: 
DOCKED: ENDROOT
DOCKED: TORSDOF 4
DOCKED: TER
DOCKED: ENDMDL
________________________________________________________________________________


	BEGINNING GENETIC ALGORITHM DOCKING 38 of 50
Run: 38 Seed: 581471185 1564581489 [ Run 38 of 50 GA/GALS ]
Beginning GENETIC ALGORITHM (GA), with a maximum of 2500000 energy evaluations.

Final-Value: -8.725


	FINAL GENETIC ALGORITHM DOCKED STATE
	_______________________________________________


Detailed state:  trans -4.245 -13.443 -3.770 quatxyzw -0.070454 0.959348 -0.063436 0.265824 center -11.615 17.694 8.923 ntor 0
State:	 -4.245 -13.443  -3.770  -0.073  0.995 -0.066 149.168  

DOCKED: MODEL       38
DOCKED: USER    Run = 38
DOCKED: USER    DPF = C:/Users/seoly/Documents/autodocktools/hydrated_docking/wt/wt_t4_dxd.dpf
DOCKED: USER  
DOCKED: USER    Estimated Free Energy of Binding    =   -7.63 kcal/mol  [=(1)+(2)+(3)-(4)]
DOCKED: USER    Estimated Inhibition Constant, Ki   =    2.57 uM (micromolar)  [Temperature = 298.15 K]
DOCKED: USER    
DOCKED: USER    (1) Final Intermolecular Energy     =   -8.72 kcal/mol
DOCKED: USER        vdW + Hbond + desolv Energy     =   +0.63 kcal/mol
DOCKED: USER        Electrostatic Energy            =   -9.35 kcal/mol
DOCKED: USER    (2) Final Total Internal Energy     =   +0.00 kcal/mol
DOCKED: USER    (3) Torsional Free Energy           =   +1.10 kcal/mol
DOCKED: USER    (4) Unbound System's Energy  [=(2)] =   +0.00 kcal/mol
DOCKED: USER    
DOCKED: USER    
DOCKED: USER    NEWDPF move IDNZ_mg_t3_t4.pdbqt
DOCKED: USER    NEWDPF about -11.615000 17.694000 8.923000
DOCKED: USER    NEWDPF tran0 -4.245016 -13.443252 -3.769667
DOCKED: USER    NEWDPF quaternion0 -0.070454 0.959348 -0.063436 0.265824
DOCKED: USER    NEWDPF axisangle0 -0.073083 0.995153 -0.065804 149.168108
DOCKED: USER    NEWDPF quat0 -0.073083 0.995153 -0.065804 149.168108
DOCKED: USER  keepresnum = 1 
DOCKED: USER  
DOCKED: REMARK  4 active torsions:
DOCKED: REMARK  status: ('A' for Active; 'I' for Inactive)
DOCKED: REMARK       A    between atoms: MG_1  and  MG_1 
DOCKED: REMARK       A    between atoms: W_3  and  W_6 
DOCKED: REMARK       A    between atoms: W_3  and  W_7 
DOCKED: REMARK       A    between atoms: W_6  and  W_7 
DOCKED: USER                              x       y       z     vdW  Elec       q    Type
DOCKED: USER                           _______ _______ _______ _____ _____    ______ ____
DOCKED: ROOT
DOCKED: ATOM      1 MG   MG  A   1      -4.247 -13.458  -3.773 +2.13 -9.35    +2.000 Mg
DOCKED: ATOM      2  W   WAT X   2      -2.320 -14.163  -4.003 -0.29 -0.00    +0.000 W 
DOCKED: ATOM      3  W   WAT X   3      -6.175 -12.726  -3.596 -0.27 -0.00    +0.000 W 
DOCKED: ATOM      4  W   WAT X   4      -3.696 -11.637  -4.588 -0.12 -0.00    +0.000 W 
DOCKED: ATOM      5  W   WAT X   5      -3.755 -12.681  -1.929 -0.08 -0.00    +0.000 W 
DOCKED: ATOM      6  W   WAT X   6      -4.826 -15.218  -2.878 -0.16 -0.00    +0.000 W 
DOCKED: ATOM      7  W   WAT X   7      -4.699 -14.219  -5.622 -0.58 -0.00    +0.000 W 
DOCKED: 
DOCKED: ENDROOT
DOCKED: TORSDOF 4
DOCKED: TER
DOCKED: ENDMDL
________________________________________________________________________________


	BEGINNING GENETIC ALGORITHM DOCKING 39 of 50
Run: 39 Seed: 1542953945 805877807 [ Run 39 of 50 GA/GALS ]
Beginning GENETIC ALGORITHM (GA), with a maximum of 2500000 energy evaluations.

Final-Value: -9.379


	FINAL GENETIC ALGORITHM DOCKED STATE
	_______________________________________________


Detailed state:  trans -5.312 -5.961 -3.781 quatxyzw 0.111778 0.028748 -0.738994 0.663752 center -11.615 17.694 8.923 ntor 0
State:	 -5.312  -5.961  -3.781   0.149  0.038 -0.988 96.827  

DOCKED: MODEL       39
DOCKED: USER    Run = 39
DOCKED: USER    DPF = C:/Users/seoly/Documents/autodocktools/hydrated_docking/wt/wt_t4_dxd.dpf
DOCKED: USER  
DOCKED: USER    Estimated Free Energy of Binding    =   -8.28 kcal/mol  [=(1)+(2)+(3)-(4)]
DOCKED: USER    Estimated Inhibition Constant, Ki   =  850.45 nM (nanomolar)  [Temperature = 298.15 K]
DOCKED: USER    
DOCKED: USER    (1) Final Intermolecular Energy     =   -9.38 kcal/mol
DOCKED: USER        vdW + Hbond + desolv Energy     =   +0.54 kcal/mol
DOCKED: USER        Electrostatic Energy            =   -9.92 kcal/mol
DOCKED: USER    (2) Final Total Internal Energy     =   +0.00 kcal/mol
DOCKED: USER    (3) Torsional Free Energy           =   +1.10 kcal/mol
DOCKED: USER    (4) Unbound System's Energy  [=(2)] =   +0.00 kcal/mol
DOCKED: USER    
DOCKED: USER    
DOCKED: USER    NEWDPF move IDNZ_mg_t3_t4.pdbqt
DOCKED: USER    NEWDPF about -11.615000 17.694000 8.923000
DOCKED: USER    NEWDPF tran0 -5.311890 -5.960963 -3.781292
DOCKED: USER    NEWDPF quaternion0 0.111778 0.028748 -0.738994 0.663752
DOCKED: USER    NEWDPF axisangle0 0.149445 0.038436 -0.988023 96.826720
DOCKED: USER    NEWDPF quat0 0.149445 0.038436 -0.988023 96.826720
DOCKED: USER  keepresnum = 1 
DOCKED: USER  
DOCKED: REMARK  4 active torsions:
DOCKED: REMARK  status: ('A' for Active; 'I' for Inactive)
DOCKED: REMARK       A    between atoms: MG_1  and  MG_1 
DOCKED: REMARK       A    between atoms: W_3  and  W_6 
DOCKED: REMARK       A    between atoms: W_3  and  W_7 
DOCKED: REMARK       A    between atoms: W_6  and  W_7 
DOCKED: USER                              x       y       z     vdW  Elec       q    Type
DOCKED: USER                           _______ _______ _______ _____ _____    ______ ____
DOCKED: ROOT
DOCKED: ATOM      1 MG   MG  A   1      -5.300  -5.958  -3.773 +1.51 -9.92    +2.000 Mg
DOCKED: ATOM      2  W   WAT X   2      -4.035  -7.572  -4.009 -0.07 -0.00    +0.000 W 
DOCKED: ATOM      3  W   WAT X   3      -6.601  -4.371  -3.499 -0.12 -0.00    +0.000 W 
DOCKED: ATOM      4  W   WAT X   4      -6.944  -7.212  -3.848 -0.21 -0.00    +0.000 W 
DOCKED: ATOM      5  W   WAT X   5      -5.460  -5.769  -5.819 -0.06 -0.00    +0.000 W 
DOCKED: ATOM      6  W   WAT X   6      -3.705  -4.657  -3.777 -0.11 -0.00    +0.000 W 
DOCKED: ATOM      7  W   WAT X   7      -5.142  -6.186  -1.742 -0.40 -0.00    +0.000 W 
DOCKED: 
DOCKED: ENDROOT
DOCKED: TORSDOF 4
DOCKED: TER
DOCKED: ENDMDL
________________________________________________________________________________


	BEGINNING GENETIC ALGORITHM DOCKING 40 of 50
Run: 40 Seed: 1556387065 760069279 [ Run 40 of 50 GA/GALS ]
Beginning GENETIC ALGORITHM (GA), with a maximum of 2500000 energy evaluations.

Final-Value: -9.555


	FINAL GENETIC ALGORITHM DOCKED STATE
	_______________________________________________


Detailed state:  trans -5.231 -6.339 -3.402 quatxyzw 0.746827 -0.447030 0.492350 0.002245 center -11.615 17.694 8.923 ntor 0
State:	 -5.231  -6.339  -3.402   0.747 -0.447  0.492 179.743  

DOCKED: MODEL       40
DOCKED: USER    Run = 40
DOCKED: USER    DPF = C:/Users/seoly/Documents/autodocktools/hydrated_docking/wt/wt_t4_dxd.dpf
DOCKED: USER  
DOCKED: USER    Estimated Free Energy of Binding    =   -8.46 kcal/mol  [=(1)+(2)+(3)-(4)]
DOCKED: USER    Estimated Inhibition Constant, Ki   =  631.69 nM (nanomolar)  [Temperature = 298.15 K]
DOCKED: USER    
DOCKED: USER    (1) Final Intermolecular Energy     =   -9.56 kcal/mol
DOCKED: USER        vdW + Hbond + desolv Energy     =   +0.31 kcal/mol
DOCKED: USER        Electrostatic Energy            =   -9.87 kcal/mol
DOCKED: USER    (2) Final Total Internal Energy     =   +0.00 kcal/mol
DOCKED: USER    (3) Torsional Free Energy           =   +1.10 kcal/mol
DOCKED: USER    (4) Unbound System's Energy  [=(2)] =   +0.00 kcal/mol
DOCKED: USER    
DOCKED: USER    
DOCKED: USER    NEWDPF move IDNZ_mg_t3_t4.pdbqt
DOCKED: USER    NEWDPF about -11.615000 17.694000 8.923000
DOCKED: USER    NEWDPF tran0 -5.231470 -6.339434 -3.401566
DOCKED: USER    NEWDPF quaternion0 0.746827 -0.447030 0.492350 0.002245
DOCKED: USER    NEWDPF axisangle0 0.746829 -0.447031 0.492351 179.742706
DOCKED: USER    NEWDPF quat0 0.746829 -0.447031 0.492351 179.742706
DOCKED: USER  keepresnum = 1 
DOCKED: USER  
DOCKED: REMARK  4 active torsions:
DOCKED: REMARK  status: ('A' for Active; 'I' for Inactive)
DOCKED: REMARK       A    between atoms: MG_1  and  MG_1 
DOCKED: REMARK       A    between atoms: W_3  and  W_6 
DOCKED: REMARK       A    between atoms: W_3  and  W_7 
DOCKED: REMARK       A    between atoms: W_6  and  W_7 
DOCKED: USER                              x       y       z     vdW  Elec       q    Type
DOCKED: USER                           _______ _______ _______ _____ _____    ______ ____
DOCKED: ROOT
DOCKED: ATOM      1 MG   MG  A   1      -5.218  -6.334  -3.398 +1.52 -9.87    +2.000 Mg
DOCKED: ATOM      2  W   WAT X   2      -5.233  -4.320  -3.850 -0.12 -0.00    +0.000 W 
DOCKED: ATOM      3  W   WAT X   3      -5.197  -8.366  -3.002 -0.08 -0.00    +0.000 W 
DOCKED: ATOM      4  W   WAT X   4      -6.421  -6.729  -5.034 -0.16 -0.00    +0.000 W 
DOCKED: ATOM      5  W   WAT X   5      -6.944  -6.111  -2.294 -0.61 -0.00    +0.000 W 
DOCKED: ATOM      6  W   WAT X   6      -4.092  -5.987  -1.710 -0.16 -0.00    +0.000 W 
DOCKED: ATOM      7  W   WAT X   7      -3.516  -6.531  -4.524 -0.08 -0.00    +0.000 W 
DOCKED: 
DOCKED: ENDROOT
DOCKED: TORSDOF 4
DOCKED: TER
DOCKED: ENDMDL
________________________________________________________________________________


	BEGINNING GENETIC ALGORITHM DOCKING 41 of 50
Run: 41 Seed: 2088245668 1695838066 [ Run 41 of 50 GA/GALS ]
Beginning GENETIC ALGORITHM (GA), with a maximum of 2500000 energy evaluations.

Final-Value: -8.616


	FINAL GENETIC ALGORITHM DOCKED STATE
	_______________________________________________


Detailed state:  trans -5.055 -15.710 -1.518 quatxyzw 0.111385 0.545657 0.626029 0.545839 center -11.615 17.694 8.923 ntor 0
State:	 -5.055 -15.710  -1.518   0.133  0.651  0.747 113.836  

DOCKED: MODEL       41
DOCKED: USER    Run = 41
DOCKED: USER    DPF = C:/Users/seoly/Documents/autodocktools/hydrated_docking/wt/wt_t4_dxd.dpf
DOCKED: USER  
DOCKED: USER    Estimated Free Energy of Binding    =   -7.52 kcal/mol  [=(1)+(2)+(3)-(4)]
DOCKED: USER    Estimated Inhibition Constant, Ki   =    3.08 uM (micromolar)  [Temperature = 298.15 K]
DOCKED: USER    
DOCKED: USER    (1) Final Intermolecular Energy     =   -8.62 kcal/mol
DOCKED: USER        vdW + Hbond + desolv Energy     =   -0.21 kcal/mol
DOCKED: USER        Electrostatic Energy            =   -8.40 kcal/mol
DOCKED: USER    (2) Final Total Internal Energy     =   +0.00 kcal/mol
DOCKED: USER    (3) Torsional Free Energy           =   +1.10 kcal/mol
DOCKED: USER    (4) Unbound System's Energy  [=(2)] =   +0.00 kcal/mol
DOCKED: USER    
DOCKED: USER    
DOCKED: USER    NEWDPF move IDNZ_mg_t3_t4.pdbqt
DOCKED: USER    NEWDPF about -11.615000 17.694000 8.923000
DOCKED: USER    NEWDPF tran0 -5.054870 -15.709867 -1.518246
DOCKED: USER    NEWDPF quaternion0 0.111385 0.545657 0.626029 0.545839
DOCKED: USER    NEWDPF axisangle0 0.132934 0.651227 0.747149 113.835994
DOCKED: USER    NEWDPF quat0 0.132934 0.651227 0.747149 113.835994
DOCKED: USER  keepresnum = 1 
DOCKED: USER  
DOCKED: REMARK  4 active torsions:
DOCKED: REMARK  status: ('A' for Active; 'I' for Inactive)
DOCKED: REMARK       A    between atoms: MG_1  and  MG_1 
DOCKED: REMARK       A    between atoms: W_3  and  W_6 
DOCKED: REMARK       A    between atoms: W_3  and  W_7 
DOCKED: REMARK       A    between atoms: W_6  and  W_7 
DOCKED: USER                              x       y       z     vdW  Elec       q    Type
DOCKED: USER                           _______ _______ _______ _____ _____    ______ ____
DOCKED: ROOT
DOCKED: ATOM      1 MG   MG  A   1      -5.069 -15.708  -1.523 +1.75 -8.40    +2.000 Mg
DOCKED: ATOM      2  W   WAT X   2      -4.934 -15.483  -3.571 -0.20 -0.00    +0.000 W 
DOCKED: ATOM      3  W   WAT X   3      -5.186 -15.878   0.537 -0.39 -0.00    +0.000 W 
DOCKED: ATOM      4  W   WAT X   4      -3.300 -14.664  -1.274 -0.08 -0.00    +0.000 W 
DOCKED: ATOM      5  W   WAT X   5      -3.937 -17.427  -1.626 -0.25 -0.00    +0.000 W 
DOCKED: ATOM      6  W   WAT X   6      -6.786 -16.826  -1.719 -0.53 -0.00    +0.000 W 
DOCKED: ATOM      7  W   WAT X   7      -6.171 -13.981  -1.449 -0.52 -0.00    +0.000 W 
DOCKED: 
DOCKED: ENDROOT
DOCKED: TORSDOF 4
DOCKED: TER
DOCKED: ENDMDL
________________________________________________________________________________


	BEGINNING GENETIC ALGORITHM DOCKING 42 of 50
Run: 42 Seed: 159624346 328370421 [ Run 42 of 50 GA/GALS ]
Beginning GENETIC ALGORITHM (GA), with a maximum of 2500000 energy evaluations.

Final-Value: -8.800


	FINAL GENETIC ALGORITHM DOCKED STATE
	_______________________________________________


Detailed state:  trans -4.149 -13.465 -3.761 quatxyzw 0.662234 0.273902 0.571173 -0.400232 center -11.615 17.694 8.923 ntor 0
State:	 -4.149 -13.465  -3.761   0.723  0.299  0.623 -132.815  

DOCKED: MODEL       42
DOCKED: USER    Run = 42
DOCKED: USER    DPF = C:/Users/seoly/Documents/autodocktools/hydrated_docking/wt/wt_t4_dxd.dpf
DOCKED: USER  
DOCKED: USER    Estimated Free Energy of Binding    =   -7.70 kcal/mol  [=(1)+(2)+(3)-(4)]
DOCKED: USER    Estimated Inhibition Constant, Ki   =    2.26 uM (micromolar)  [Temperature = 298.15 K]
DOCKED: USER    
DOCKED: USER    (1) Final Intermolecular Energy     =   -8.80 kcal/mol
DOCKED: USER        vdW + Hbond + desolv Energy     =   +0.28 kcal/mol
DOCKED: USER        Electrostatic Energy            =   -9.08 kcal/mol
DOCKED: USER    (2) Final Total Internal Energy     =   +0.00 kcal/mol
DOCKED: USER    (3) Torsional Free Energy           =   +1.10 kcal/mol
DOCKED: USER    (4) Unbound System's Energy  [=(2)] =   +0.00 kcal/mol
DOCKED: USER    
DOCKED: USER    
DOCKED: USER    NEWDPF move IDNZ_mg_t3_t4.pdbqt
DOCKED: USER    NEWDPF about -11.615000 17.694000 8.923000
DOCKED: USER    NEWDPF tran0 -4.148961 -13.465035 -3.761118
DOCKED: USER    NEWDPF quaternion0 0.662234 0.273902 0.571173 -0.400232
DOCKED: USER    NEWDPF axisangle0 0.722636 0.298885 0.623270 -132.814581
DOCKED: USER    NEWDPF quat0 0.722636 0.298885 0.623270 -132.814581
DOCKED: USER  keepresnum = 1 
DOCKED: USER  
DOCKED: REMARK  4 active torsions:
DOCKED: REMARK  status: ('A' for Active; 'I' for Inactive)
DOCKED: REMARK       A    between atoms: MG_1  and  MG_1 
DOCKED: REMARK       A    between atoms: W_3  and  W_6 
DOCKED: REMARK       A    between atoms: W_3  and  W_7 
DOCKED: REMARK       A    between atoms: W_6  and  W_7 
DOCKED: USER                              x       y       z     vdW  Elec       q    Type
DOCKED: USER                           _______ _______ _______ _____ _____    ______ ____
DOCKED: ROOT
DOCKED: ATOM      1 MG   MG  A   1      -4.142 -13.458  -3.773 +1.87 -9.08    +2.000 Mg
DOCKED: ATOM      2  W   WAT X   2      -5.022 -14.167  -5.500 -0.45 -0.00    +0.000 W 
DOCKED: ATOM      3  W   WAT X   3      -3.230 -12.799  -2.035 -0.07 -0.00    +0.000 W 
DOCKED: ATOM      4  W   WAT X   4      -4.396 -15.302  -2.867 -0.14 -0.00    +0.000 W 
DOCKED: ATOM      5  W   WAT X   5      -5.992 -12.937  -3.030 -0.43 -0.00    +0.000 W 
DOCKED: ATOM      6  W   WAT X   6      -3.943 -11.582  -4.596 -0.12 -0.00    +0.000 W 
DOCKED: ATOM      7  W   WAT X   7      -2.317 -14.011  -4.526 -0.37 -0.00    +0.000 W 
DOCKED: 
DOCKED: ENDROOT
DOCKED: TORSDOF 4
DOCKED: TER
DOCKED: ENDMDL
________________________________________________________________________________


	BEGINNING GENETIC ALGORITHM DOCKING 43 of 50
Run: 43 Seed: 840984533 553421538 [ Run 43 of 50 GA/GALS ]
Beginning GENETIC ALGORITHM (GA), with a maximum of 2500000 energy evaluations.

Final-Value: -8.507


	FINAL GENETIC ALGORITHM DOCKED STATE
	_______________________________________________


Detailed state:  trans -4.312 -13.070 -3.394 quatxyzw 0.362225 0.601055 -0.211466 -0.680300 center -11.615 17.694 8.923 ntor 0
State:	 -4.312 -13.070  -3.394   0.494  0.820 -0.289 -94.266  

DOCKED: MODEL       43
DOCKED: USER    Run = 43
DOCKED: USER    DPF = C:/Users/seoly/Documents/autodocktools/hydrated_docking/wt/wt_t4_dxd.dpf
DOCKED: USER  
DOCKED: USER    Estimated Free Energy of Binding    =   -7.41 kcal/mol  [=(1)+(2)+(3)-(4)]
DOCKED: USER    Estimated Inhibition Constant, Ki   =    3.70 uM (micromolar)  [Temperature = 298.15 K]
DOCKED: USER    
DOCKED: USER    (1) Final Intermolecular Energy     =   -8.51 kcal/mol
DOCKED: USER        vdW + Hbond + desolv Energy     =   +0.44 kcal/mol
DOCKED: USER        Electrostatic Energy            =   -8.95 kcal/mol
DOCKED: USER    (2) Final Total Internal Energy     =   +0.00 kcal/mol
DOCKED: USER    (3) Torsional Free Energy           =   +1.10 kcal/mol
DOCKED: USER    (4) Unbound System's Energy  [=(2)] =   +0.00 kcal/mol
DOCKED: USER    
DOCKED: USER    
DOCKED: USER    NEWDPF move IDNZ_mg_t3_t4.pdbqt
DOCKED: USER    NEWDPF about -11.615000 17.694000 8.923000
DOCKED: USER    NEWDPF tran0 -4.312371 -13.069630 -3.393535
DOCKED: USER    NEWDPF quaternion0 0.362225 0.601055 -0.211466 -0.680300
DOCKED: USER    NEWDPF axisangle0 0.494213 0.820067 -0.288519 -94.265858
DOCKED: USER    NEWDPF quat0 0.494213 0.820067 -0.288519 -94.265858
DOCKED: USER  keepresnum = 1 
DOCKED: USER  
DOCKED: REMARK  4 active torsions:
DOCKED: REMARK  status: ('A' for Active; 'I' for Inactive)
DOCKED: REMARK       A    between atoms: MG_1  and  MG_1 
DOCKED: REMARK       A    between atoms: W_3  and  W_6 
DOCKED: REMARK       A    between atoms: W_3  and  W_7 
DOCKED: REMARK       A    between atoms: W_6  and  W_7 
DOCKED: USER                              x       y       z     vdW  Elec       q    Type
DOCKED: USER                           _______ _______ _______ _____ _____    ______ ____
DOCKED: ROOT
DOCKED: ATOM      1 MG   MG  A   1      -4.318 -13.083  -3.398 +2.19 -8.95    +2.000 Mg
DOCKED: ATOM      2  W   WAT X   2      -5.794 -13.487  -2.012 -0.59 -0.00    +0.000 W 
DOCKED: ATOM      3  W   WAT X   3      -2.798 -12.693  -4.747 -0.56 -0.00    +0.000 W 
DOCKED: ATOM      4  W   WAT X   4      -3.160 -12.194  -1.931 -0.06 -0.00    +0.000 W 
DOCKED: ATOM      5  W   WAT X   5      -5.141 -11.226  -3.749 -0.13 -0.00    +0.000 W 
DOCKED: ATOM      6  W   WAT X   6      -5.466 -13.878  -4.910 -0.28 -0.00    +0.000 W 
DOCKED: ATOM      7  W   WAT X   7      -3.508 -14.925  -3.008 -0.13 -0.00    +0.000 W 
DOCKED: 
DOCKED: ENDROOT
DOCKED: TORSDOF 4
DOCKED: TER
DOCKED: ENDMDL
________________________________________________________________________________


	BEGINNING GENETIC ALGORITHM DOCKING 44 of 50
Run: 44 Seed: 367146124 832963593 [ Run 44 of 50 GA/GALS ]
Beginning GENETIC ALGORITHM (GA), with a maximum of 2500000 energy evaluations.

Final-Value: -9.361


	FINAL GENETIC ALGORITHM DOCKED STATE
	_______________________________________________


Detailed state:  trans -5.160 -5.962 -3.784 quatxyzw -0.188127 -0.126846 0.792486 -0.566113 center -11.615 17.694 8.923 ntor 0
State:	 -5.160  -5.962  -3.784  -0.228 -0.154  0.961 -111.041  

DOCKED: MODEL       44
DOCKED: USER    Run = 44
DOCKED: USER    DPF = C:/Users/seoly/Documents/autodocktools/hydrated_docking/wt/wt_t4_dxd.dpf
DOCKED: USER  
DOCKED: USER    Estimated Free Energy of Binding    =   -8.26 kcal/mol  [=(1)+(2)+(3)-(4)]
DOCKED: USER    Estimated Inhibition Constant, Ki   =  876.30 nM (nanomolar)  [Temperature = 298.15 K]
DOCKED: USER    
DOCKED: USER    (1) Final Intermolecular Energy     =   -9.36 kcal/mol
DOCKED: USER        vdW + Hbond + desolv Energy     =   +0.73 kcal/mol
DOCKED: USER        Electrostatic Energy            =  -10.09 kcal/mol
DOCKED: USER    (2) Final Total Internal Energy     =   +0.00 kcal/mol
DOCKED: USER    (3) Torsional Free Energy           =   +1.10 kcal/mol
DOCKED: USER    (4) Unbound System's Energy  [=(2)] =   +0.00 kcal/mol
DOCKED: USER    
DOCKED: USER    
DOCKED: USER    NEWDPF move IDNZ_mg_t3_t4.pdbqt
DOCKED: USER    NEWDPF about -11.615000 17.694000 8.923000
DOCKED: USER    NEWDPF tran0 -5.160393 -5.962158 -3.783986
DOCKED: USER    NEWDPF quaternion0 -0.188127 -0.126846 0.792486 -0.566113
DOCKED: USER    NEWDPF axisangle0 -0.228219 -0.153878 0.961373 -111.040731
DOCKED: USER    NEWDPF quat0 -0.228219 -0.153878 0.961373 -111.040731
DOCKED: USER  keepresnum = 1 
DOCKED: USER  
DOCKED: REMARK  4 active torsions:
DOCKED: REMARK  status: ('A' for Active; 'I' for Inactive)
DOCKED: REMARK       A    between atoms: MG_1  and  MG_1 
DOCKED: REMARK       A    between atoms: W_3  and  W_6 
DOCKED: REMARK       A    between atoms: W_3  and  W_7 
DOCKED: REMARK       A    between atoms: W_6  and  W_7 
DOCKED: USER                              x       y       z     vdW  Elec       q    Type
DOCKED: USER                           _______ _______ _______ _____ _____    ______ ____
DOCKED: ROOT
DOCKED: ATOM      1 MG   MG  A   1      -5.151  -5.957  -3.773 +1.71-10.09    +2.000 Mg
DOCKED: ATOM      2  W   WAT X   2      -3.528  -7.229  -3.690 -0.08 -0.00    +0.000 W 
DOCKED: ATOM      3  W   WAT X   3      -6.812  -4.722  -3.828 -0.18 -0.00    +0.000 W 
DOCKED: ATOM      4  W   WAT X   4      -6.397  -7.547  -4.222 -0.15 -0.00    +0.000 W 
DOCKED: ATOM      5  W   WAT X   5      -4.874  -5.716  -5.801 -0.05 -0.00    +0.000 W 
DOCKED: ATOM      6  W   WAT X   6      -3.945  -4.329  -3.413 -0.03 -0.00    +0.000 W 
DOCKED: ATOM      7  W   WAT X   7      -5.419  -6.236  -1.760 -0.49 -0.00    +0.000 W 
DOCKED: 
DOCKED: ENDROOT
DOCKED: TORSDOF 4
DOCKED: TER
DOCKED: ENDMDL
________________________________________________________________________________


	BEGINNING GENETIC ALGORITHM DOCKING 45 of 50
Run: 45 Seed: 1332054279 1940372687 [ Run 45 of 50 GA/GALS ]
Beginning GENETIC ALGORITHM (GA), with a maximum of 2500000 energy evaluations.

Final-Value: -8.724


	FINAL GENETIC ALGORITHM DOCKED STATE
	_______________________________________________


Detailed state:  trans -4.757 -16.473 -2.278 quatxyzw 0.912906 0.190815 -0.003681 0.360803 center -11.615 17.694 8.923 ntor 0
State:	 -4.757 -16.473  -2.278   0.979  0.205 -0.004 137.701  

DOCKED: MODEL       45
DOCKED: USER    Run = 45
DOCKED: USER    DPF = C:/Users/seoly/Documents/autodocktools/hydrated_docking/wt/wt_t4_dxd.dpf
DOCKED: USER  
DOCKED: USER    Estimated Free Energy of Binding    =   -7.63 kcal/mol  [=(1)+(2)+(3)-(4)]
DOCKED: USER    Estimated Inhibition Constant, Ki   =    2.57 uM (micromolar)  [Temperature = 298.15 K]
DOCKED: USER    
DOCKED: USER    (1) Final Intermolecular Energy     =   -8.72 kcal/mol
DOCKED: USER        vdW + Hbond + desolv Energy     =   +0.27 kcal/mol
DOCKED: USER        Electrostatic Energy            =   -9.00 kcal/mol
DOCKED: USER    (2) Final Total Internal Energy     =   +0.00 kcal/mol
DOCKED: USER    (3) Torsional Free Energy           =   +1.10 kcal/mol
DOCKED: USER    (4) Unbound System's Energy  [=(2)] =   +0.00 kcal/mol
DOCKED: USER    
DOCKED: USER    
DOCKED: USER    NEWDPF move IDNZ_mg_t3_t4.pdbqt
DOCKED: USER    NEWDPF about -11.615000 17.694000 8.923000
DOCKED: USER    NEWDPF tran0 -4.757217 -16.473205 -2.277976
DOCKED: USER    NEWDPF quaternion0 0.912906 0.190815 -0.003681 0.360803
DOCKED: USER    NEWDPF axisangle0 0.978839 0.204596 -0.003947 137.700916
DOCKED: USER    NEWDPF quat0 0.978839 0.204596 -0.003947 137.700916
DOCKED: USER  keepresnum = 1 
DOCKED: USER  
DOCKED: REMARK  4 active torsions:
DOCKED: REMARK  status: ('A' for Active; 'I' for Inactive)
DOCKED: REMARK       A    between atoms: MG_1  and  MG_1 
DOCKED: REMARK       A    between atoms: W_3  and  W_6 
DOCKED: REMARK       A    between atoms: W_3  and  W_7 
DOCKED: REMARK       A    between atoms: W_6  and  W_7 
DOCKED: USER                              x       y       z     vdW  Elec       q    Type
DOCKED: USER                           _______ _______ _______ _____ _____    ______ ____
DOCKED: ROOT
DOCKED: ATOM      1 MG   MG  A   1      -4.762 -16.460  -2.273 +1.92 -9.00    +2.000 Mg
DOCKED: ATOM      2  W   WAT X   2      -6.572 -16.817  -1.348 -0.44 -0.00    +0.000 W 
DOCKED: ATOM      3  W   WAT X   3      -2.973 -16.106  -3.253 -0.20 -0.00    +0.000 W 
DOCKED: ATOM      4  W   WAT X   4      -5.167 -17.929  -3.673 -0.44 -0.00    +0.000 W 
DOCKED: ATOM      5  W   WAT X   5      -3.873 -17.922  -1.125 -0.24 -0.00    +0.000 W 
DOCKED: ATOM      6  W   WAT X   6      -4.272 -15.049  -0.857 -0.12 -0.00    +0.000 W 
DOCKED: ATOM      7  W   WAT X   7      -5.679 -15.028  -3.419 -0.19 -0.00    +0.000 W 
DOCKED: 
DOCKED: ENDROOT
DOCKED: TORSDOF 4
DOCKED: TER
DOCKED: ENDMDL
________________________________________________________________________________


	BEGINNING GENETIC ALGORITHM DOCKING 46 of 50
Run: 46 Seed: 855595867 1861383150 [ Run 46 of 50 GA/GALS ]
Beginning GENETIC ALGORITHM (GA), with a maximum of 2500000 energy evaluations.

Final-Value: -9.576


	FINAL GENETIC ALGORITHM DOCKED STATE
	_______________________________________________


Detailed state:  trans -5.282 -6.346 -3.404 quatxyzw 0.576954 0.135291 -0.793374 0.139204 center -11.615 17.694 8.923 ntor 0
State:	 -5.282  -6.346  -3.404   0.583  0.137 -0.801 163.996  

DOCKED: MODEL       46
DOCKED: USER    Run = 46
DOCKED: USER    DPF = C:/Users/seoly/Documents/autodocktools/hydrated_docking/wt/wt_t4_dxd.dpf
DOCKED: USER  
DOCKED: USER    Estimated Free Energy of Binding    =   -8.48 kcal/mol  [=(1)+(2)+(3)-(4)]
DOCKED: USER    Estimated Inhibition Constant, Ki   =  610.30 nM (nanomolar)  [Temperature = 298.15 K]
DOCKED: USER    
DOCKED: USER    (1) Final Intermolecular Energy     =   -9.58 kcal/mol
DOCKED: USER        vdW + Hbond + desolv Energy     =   +0.20 kcal/mol
DOCKED: USER        Electrostatic Energy            =   -9.78 kcal/mol
DOCKED: USER    (2) Final Total Internal Energy     =   +0.00 kcal/mol
DOCKED: USER    (3) Torsional Free Energy           =   +1.10 kcal/mol
DOCKED: USER    (4) Unbound System's Energy  [=(2)] =   +0.00 kcal/mol
DOCKED: USER    
DOCKED: USER    
DOCKED: USER    NEWDPF move IDNZ_mg_t3_t4.pdbqt
DOCKED: USER    NEWDPF about -11.615000 17.694000 8.923000
DOCKED: USER    NEWDPF tran0 -5.282248 -6.345867 -3.404085
DOCKED: USER    NEWDPF quaternion0 0.576954 0.135291 -0.793374 0.139204
DOCKED: USER    NEWDPF axisangle0 0.582627 0.136621 -0.801175 163.996421
DOCKED: USER    NEWDPF quat0 0.582627 0.136621 -0.801175 163.996421
DOCKED: USER  keepresnum = 1 
DOCKED: USER  
DOCKED: REMARK  4 active torsions:
DOCKED: REMARK  status: ('A' for Active; 'I' for Inactive)
DOCKED: REMARK       A    between atoms: MG_1  and  MG_1 
DOCKED: REMARK       A    between atoms: W_3  and  W_6 
DOCKED: REMARK       A    between atoms: W_3  and  W_7 
DOCKED: REMARK       A    between atoms: W_6  and  W_7 
DOCKED: USER                              x       y       z     vdW  Elec       q    Type
DOCKED: USER                           _______ _______ _______ _____ _____    ______ ____
DOCKED: ROOT
DOCKED: ATOM      1 MG   MG  A   1      -5.287  -6.333  -3.398 +1.44 -9.78    +2.000 Mg
DOCKED: ATOM      2  W   WAT X   2      -4.098  -6.009  -1.742 -0.15 -0.00    +0.000 W 
DOCKED: ATOM      3  W   WAT X   3      -6.509  -6.699  -5.028 -0.17 -0.00    +0.000 W 
DOCKED: ATOM      4  W   WAT X   4      -5.206  -8.376  -3.078 -0.08 -0.00    +0.000 W 
DOCKED: ATOM      5  W   WAT X   5      -3.609  -6.540  -4.577 -0.08 -0.00    +0.000 W 
DOCKED: ATOM      6  W   WAT X   6      -5.330  -4.317  -3.811 -0.13 -0.00    +0.000 W 
DOCKED: ATOM      7  W   WAT X   7      -6.938  -6.148  -2.196 -0.61 -0.00    +0.000 W 
DOCKED: 
DOCKED: ENDROOT
DOCKED: TORSDOF 4
DOCKED: TER
DOCKED: ENDMDL
________________________________________________________________________________


	BEGINNING GENETIC ALGORITHM DOCKING 47 of 50
Run: 47 Seed: 503493253 160607248 [ Run 47 of 50 GA/GALS ]
Beginning GENETIC ALGORITHM (GA), with a maximum of 2500000 energy evaluations.

Final-Value: -8.773


	FINAL GENETIC ALGORITHM DOCKED STATE
	_______________________________________________


Detailed state:  trans -3.956 -13.441 -3.782 quatxyzw -0.221555 0.065543 -0.904591 -0.358234 center -11.615 17.694 8.923 ntor 0
State:	 -3.956 -13.441  -3.782  -0.237  0.070 -0.969 -138.016  

DOCKED: MODEL       47
DOCKED: USER    Run = 47
DOCKED: USER    DPF = C:/Users/seoly/Documents/autodocktools/hydrated_docking/wt/wt_t4_dxd.dpf
DOCKED: USER  
DOCKED: USER    Estimated Free Energy of Binding    =   -7.68 kcal/mol  [=(1)+(2)+(3)-(4)]
DOCKED: USER    Estimated Inhibition Constant, Ki   =    2.36 uM (micromolar)  [Temperature = 298.15 K]
DOCKED: USER    
DOCKED: USER    (1) Final Intermolecular Energy     =   -8.77 kcal/mol
DOCKED: USER        vdW + Hbond + desolv Energy     =   -0.05 kcal/mol
DOCKED: USER        Electrostatic Energy            =   -8.72 kcal/mol
DOCKED: USER    (2) Final Total Internal Energy     =   +0.00 kcal/mol
DOCKED: USER    (3) Torsional Free Energy           =   +1.10 kcal/mol
DOCKED: USER    (4) Unbound System's Energy  [=(2)] =   +0.00 kcal/mol
DOCKED: USER    
DOCKED: USER    
DOCKED: USER    NEWDPF move IDNZ_mg_t3_t4.pdbqt
DOCKED: USER    NEWDPF about -11.615000 17.694000 8.923000
DOCKED: USER    NEWDPF tran0 -3.955583 -13.441220 -3.782181
DOCKED: USER    NEWDPF quaternion0 -0.221555 0.065543 -0.904591 -0.358234
DOCKED: USER    NEWDPF axisangle0 -0.237304 0.070202 -0.968895 -138.016399
DOCKED: USER    NEWDPF quat0 -0.237304 0.070202 -0.968895 -138.016399
DOCKED: USER  keepresnum = 1 
DOCKED: USER  
DOCKED: REMARK  4 active torsions:
DOCKED: REMARK  status: ('A' for Active; 'I' for Inactive)
DOCKED: REMARK       A    between atoms: MG_1  and  MG_1 
DOCKED: REMARK       A    between atoms: W_3  and  W_6 
DOCKED: REMARK       A    between atoms: W_3  and  W_7 
DOCKED: REMARK       A    between atoms: W_6  and  W_7 
DOCKED: USER                              x       y       z     vdW  Elec       q    Type
DOCKED: USER                           _______ _______ _______ _____ _____    ______ ____
DOCKED: ROOT
DOCKED: ATOM      1 MG   MG  A   1      -3.962 -13.431  -3.773 +1.57 -8.72    +2.000 Mg
DOCKED: ATOM      2  W   WAT X   2      -3.789 -11.585  -4.679 -0.12 -0.00    +0.000 W 
DOCKED: ATOM      3  W   WAT X   3      -4.079 -15.280  -2.849 -0.14 -0.00    +0.000 W 
DOCKED: ATOM      4  W   WAT X   4      -2.119 -13.994  -4.528 -0.35 -0.00    +0.000 W 
DOCKED: ATOM      5  W   WAT X   5      -4.803 -14.207  -5.487 -0.55 -0.00    +0.000 W 
DOCKED: ATOM      6  W   WAT X   6      -5.836 -12.954  -3.068 -0.40 -0.00    +0.000 W 
DOCKED: ATOM      7  W   WAT X   7      -3.100 -12.639  -2.090 -0.07 -0.00    +0.000 W 
DOCKED: 
DOCKED: ENDROOT
DOCKED: TORSDOF 4
DOCKED: TER
DOCKED: ENDMDL
________________________________________________________________________________


	BEGINNING GENETIC ALGORITHM DOCKING 48 of 50
Run: 48 Seed: 1795973145 712770300 [ Run 48 of 50 GA/GALS ]
Beginning GENETIC ALGORITHM (GA), with a maximum of 2500000 energy evaluations.

Final-Value: -9.417


	FINAL GENETIC ALGORITHM DOCKED STATE
	_______________________________________________


Detailed state:  trans -5.420 -5.944 -3.767 quatxyzw 0.404111 -0.450844 0.061309 -0.793521 center -11.615 17.694 8.923 ntor 0
State:	 -5.420  -5.944  -3.767   0.664 -0.741  0.101 -74.968  

DOCKED: MODEL       48
DOCKED: USER    Run = 48
DOCKED: USER    DPF = C:/Users/seoly/Documents/autodocktools/hydrated_docking/wt/wt_t4_dxd.dpf
DOCKED: USER  
DOCKED: USER    Estimated Free Energy of Binding    =   -8.32 kcal/mol  [=(1)+(2)+(3)-(4)]
DOCKED: USER    Estimated Inhibition Constant, Ki   =  797.24 nM (nanomolar)  [Temperature = 298.15 K]
DOCKED: USER    
DOCKED: USER    (1) Final Intermolecular Energy     =   -9.42 kcal/mol
DOCKED: USER        vdW + Hbond + desolv Energy     =   +0.36 kcal/mol
DOCKED: USER        Electrostatic Energy            =   -9.78 kcal/mol
DOCKED: USER    (2) Final Total Internal Energy     =   +0.00 kcal/mol
DOCKED: USER    (3) Torsional Free Energy           =   +1.10 kcal/mol
DOCKED: USER    (4) Unbound System's Energy  [=(2)] =   +0.00 kcal/mol
DOCKED: USER    
DOCKED: USER    
DOCKED: USER    NEWDPF move IDNZ_mg_t3_t4.pdbqt
DOCKED: USER    NEWDPF about -11.615000 17.694000 8.923000
DOCKED: USER    NEWDPF tran0 -5.420247 -5.944352 -3.767301
DOCKED: USER    NEWDPF quaternion0 0.404111 -0.450844 0.061309 -0.793521
DOCKED: USER    NEWDPF axisangle0 0.664062 -0.740858 0.100748 -74.968482
DOCKED: USER    NEWDPF quat0 0.664062 -0.740858 0.100748 -74.968482
DOCKED: USER  keepresnum = 1 
DOCKED: USER  
DOCKED: REMARK  4 active torsions:
DOCKED: REMARK  status: ('A' for Active; 'I' for Inactive)
DOCKED: REMARK       A    between atoms: MG_1  and  MG_1 
DOCKED: REMARK       A    between atoms: W_3  and  W_6 
DOCKED: REMARK       A    between atoms: W_3  and  W_7 
DOCKED: REMARK       A    between atoms: W_6  and  W_7 
DOCKED: USER                              x       y       z     vdW  Elec       q    Type
DOCKED: USER                           _______ _______ _______ _____ _____    ______ ____
DOCKED: ROOT
DOCKED: ATOM      1 MG   MG  A   1      -5.417  -5.958  -3.773 +1.35 -9.78    +2.000 Mg
DOCKED: ATOM      2  W   WAT X   2      -5.504  -5.715  -5.821 -0.06 -0.00    +0.000 W 
DOCKED: ATOM      3  W   WAT X   3      -5.389  -6.201  -1.718 -0.46 -0.00    +0.000 W 
DOCKED: ATOM      4  W   WAT X   4      -6.947  -4.586  -3.528 -0.18 -0.00    +0.000 W 
DOCKED: ATOM      5  W   WAT X   5      -4.098  -4.381  -3.630 -0.01 -0.00    +0.000 W 
DOCKED: ATOM      6  W   WAT X   6      -3.837  -7.264  -3.956 -0.08 -0.00    +0.000 W 
DOCKED: ATOM      7  W   WAT X   7      -6.751  -7.506  -3.943 -0.20 -0.00    +0.000 W 
DOCKED: 
DOCKED: ENDROOT
DOCKED: TORSDOF 4
DOCKED: TER
DOCKED: ENDMDL
________________________________________________________________________________


	BEGINNING GENETIC ALGORITHM DOCKING 49 of 50
Run: 49 Seed: 1528602823 722703473 [ Run 49 of 50 GA/GALS ]
Beginning GENETIC ALGORITHM (GA), with a maximum of 2500000 energy evaluations.

Final-Value: -9.483


	FINAL GENETIC ALGORITHM DOCKED STATE
	_______________________________________________


Detailed state:  trans -5.201 -6.326 -3.407 quatxyzw -0.176415 0.550581 -0.618405 0.532273 center -11.615 17.694 8.923 ntor 0
State:	 -5.201  -6.326  -3.407  -0.208  0.650 -0.730 115.682  

DOCKED: MODEL       49
DOCKED: USER    Run = 49
DOCKED: USER    DPF = C:/Users/seoly/Documents/autodocktools/hydrated_docking/wt/wt_t4_dxd.dpf
DOCKED: USER  
DOCKED: USER    Estimated Free Energy of Binding    =   -8.39 kcal/mol  [=(1)+(2)+(3)-(4)]
DOCKED: USER    Estimated Inhibition Constant, Ki   =  713.61 nM (nanomolar)  [Temperature = 298.15 K]
DOCKED: USER    
DOCKED: USER    (1) Final Intermolecular Energy     =   -9.48 kcal/mol
DOCKED: USER        vdW + Hbond + desolv Energy     =   +0.43 kcal/mol
DOCKED: USER        Electrostatic Energy            =   -9.91 kcal/mol
DOCKED: USER    (2) Final Total Internal Energy     =   +0.00 kcal/mol
DOCKED: USER    (3) Torsional Free Energy           =   +1.10 kcal/mol
DOCKED: USER    (4) Unbound System's Energy  [=(2)] =   +0.00 kcal/mol
DOCKED: USER    
DOCKED: USER    
DOCKED: USER    NEWDPF move IDNZ_mg_t3_t4.pdbqt
DOCKED: USER    NEWDPF about -11.615000 17.694000 8.923000
DOCKED: USER    NEWDPF tran0 -5.201190 -6.325729 -3.407070
DOCKED: USER    NEWDPF quaternion0 -0.176415 0.550581 -0.618405 0.532273
DOCKED: USER    NEWDPF axisangle0 -0.208387 0.650364 -0.730480 115.681737
DOCKED: USER    NEWDPF quat0 -0.208387 0.650364 -0.730480 115.681737
DOCKED: USER  keepresnum = 1 
DOCKED: USER  
DOCKED: REMARK  4 active torsions:
DOCKED: REMARK  status: ('A' for Active; 'I' for Inactive)
DOCKED: REMARK       A    between atoms: MG_1  and  MG_1 
DOCKED: REMARK       A    between atoms: W_3  and  W_6 
DOCKED: REMARK       A    between atoms: W_3  and  W_7 
DOCKED: REMARK       A    between atoms: W_6  and  W_7 
DOCKED: USER                              x       y       z     vdW  Elec       q    Type
DOCKED: USER                           _______ _______ _______ _____ _____    ______ ____
DOCKED: ROOT
DOCKED: ATOM      1 MG   MG  A   1      -5.192  -6.333  -3.397 +1.56 -9.91    +2.000 Mg
DOCKED: ATOM      2  W   WAT X   2      -3.474  -6.715  -4.477 -0.07 -0.00    +0.000 W 
DOCKED: ATOM      3  W   WAT X   3      -6.941  -5.995  -2.343 -0.59 -0.00    +0.000 W 
DOCKED: ATOM      4  W   WAT X   4      -6.344  -6.638  -5.090 -0.14 -0.00    +0.000 W 
DOCKED: ATOM      5  W   WAT X   5      -5.097  -4.344  -3.928 -0.12 -0.00    +0.000 W 
DOCKED: ATOM      6  W   WAT X   6      -4.088  -5.935  -1.706 -0.13 -0.00    +0.000 W 
DOCKED: ATOM      7  W   WAT X   7      -5.275  -8.322  -2.907 -0.09 -0.00    +0.000 W 
DOCKED: 
DOCKED: ENDROOT
DOCKED: TORSDOF 4
DOCKED: TER
DOCKED: ENDMDL
________________________________________________________________________________


	BEGINNING GENETIC ALGORITHM DOCKING 50 of 50
Run: 50 Seed: 1160645095 1500777396 [ Run 50 of 50 GA/GALS ]
Beginning GENETIC ALGORITHM (GA), with a maximum of 2500000 energy evaluations.

Final-Value: -9.481


	FINAL GENETIC ALGORITHM DOCKED STATE
	_______________________________________________


Detailed state:  trans -5.308 -6.321 -3.422 quatxyzw 0.291907 -0.909692 0.128228 0.266098 center -11.615 17.694 8.923 ntor 0
State:	 -5.308  -6.321  -3.422   0.303 -0.944  0.133 149.136  

DOCKED: MODEL       50
DOCKED: USER    Run = 50
DOCKED: USER    DPF = C:/Users/seoly/Documents/autodocktools/hydrated_docking/wt/wt_t4_dxd.dpf
DOCKED: USER  
DOCKED: USER    Estimated Free Energy of Binding    =   -8.38 kcal/mol  [=(1)+(2)+(3)-(4)]
DOCKED: USER    Estimated Inhibition Constant, Ki   =  716.42 nM (nanomolar)  [Temperature = 298.15 K]
DOCKED: USER    
DOCKED: USER    (1) Final Intermolecular Energy     =   -9.48 kcal/mol
DOCKED: USER        vdW + Hbond + desolv Energy     =   +0.19 kcal/mol
DOCKED: USER        Electrostatic Energy            =   -9.67 kcal/mol
DOCKED: USER    (2) Final Total Internal Energy     =   +0.00 kcal/mol
DOCKED: USER    (3) Torsional Free Energy           =   +1.10 kcal/mol
DOCKED: USER    (4) Unbound System's Energy  [=(2)] =   +0.00 kcal/mol
DOCKED: USER    
DOCKED: USER    
DOCKED: USER    NEWDPF move IDNZ_mg_t3_t4.pdbqt
DOCKED: USER    NEWDPF about -11.615000 17.694000 8.923000
DOCKED: USER    NEWDPF tran0 -5.308420 -6.320916 -3.421746
DOCKED: USER    NEWDPF quaternion0 0.291907 -0.909692 0.128228 0.266098
DOCKED: USER    NEWDPF axisangle0 0.302825 -0.943717 0.133024 149.135566
DOCKED: USER    NEWDPF quat0 0.302825 -0.943717 0.133024 149.135566
DOCKED: USER  keepresnum = 1 
DOCKED: USER  
DOCKED: REMARK  4 active torsions:
DOCKED: REMARK  status: ('A' for Active; 'I' for Inactive)
DOCKED: REMARK       A    between atoms: MG_1  and  MG_1 
DOCKED: REMARK       A    between atoms: W_3  and  W_6 
DOCKED: REMARK       A    between atoms: W_3  and  W_7 
DOCKED: REMARK       A    between atoms: W_6  and  W_7 
DOCKED: USER                              x       y       z     vdW  Elec       q    Type
DOCKED: USER                           _______ _______ _______ _____ _____    ______ ____
DOCKED: ROOT
DOCKED: ATOM      1 MG   MG  A   1      -5.299  -6.333  -3.422 +1.39 -9.67    +2.000 Mg
DOCKED: ATOM      2  W   WAT X   2      -4.047  -6.068  -1.802 -0.14 -0.00    +0.000 W 
DOCKED: ATOM      3  W   WAT X   3      -6.523  -6.558  -5.076 -0.17 -0.00    +0.000 W 
DOCKED: ATOM      4  W   WAT X   4      -5.305  -4.293  -3.773 -0.13 -0.00    +0.000 W 
DOCKED: ATOM      5  W   WAT X   5      -6.943  -6.040  -2.214 -0.60 -0.00    +0.000 W 
DOCKED: ATOM      6  W   WAT X   6      -5.397  -8.358  -3.065 -0.09 -0.00    +0.000 W 
DOCKED: ATOM      7  W   WAT X   7      -3.644  -6.595  -4.603 -0.07 -0.00    +0.000 W 
DOCKED: 
DOCKED: ENDROOT
DOCKED: TORSDOF 4
DOCKED: TER
DOCKED: ENDMDL
________________________________________________________________________________

DPF> analysis                             # perform a ranked cluster analysis


		CLUSTER ANALYSIS OF CONFORMATIONS
		_________________________________

Number of conformations = 50

RMSD cluster analysis will be performed using the ligand atoms only (7 / 7 total atoms).

Outputting structurally similar clusters, ranked in order of increasing energy.


________________________________________________________________________________

Number of distinct conformational clusters found = 3,  out of 50 runs,
Using an rmsd-tolerance of 2.0 A


	CLUSTERING HISTOGRAM
	____________________

________________________________________________________________________________
     |           |     |           |     |                                    
Clus | Lowest    | Run | Mean      | Num | Histogram                          
-ter | Binding   |     | Binding   | in  |                                    
Rank | Energy    |     | Energy    | Clus|    5    10   15   20   25   30   35
_____|___________|_____|___________|_____|____:____|____:____|____:____|____:___
   1 |     -8.56 |  24 |     -8.32 |  25 |#########################
   2 |     -7.73 |   9 |     -7.62 |  16 |################
   3 |     -7.69 |  17 |     -7.56 |   9 |#########
_____|___________|_____|___________|_____|______________________________________


Number of multi-member conformational clusters found = 3, out of 50 runs.

	RMSD TABLE
	__________

_____________________________________________________________________
     |      |      |           |         |                 |
Rank | Sub- | Run  | Binding   | Cluster | Reference       | Grep
     | Rank |      | Energy    | RMSD    | RMSD            | Pattern
_____|______|______|___________|_________|_________________|___________
   1      1     24       -8.56      0.00     26.22           RANKING
   1      2     11       -8.51      0.21     26.18           RANKING
   1      3      7       -8.48      0.33     26.27           RANKING
   1      4     46       -8.48      0.26     26.27           RANKING
   1      5     25       -8.47      0.33     26.26           RANKING
   1      6     40       -8.46      0.33     26.27           RANKING
   1      7     35       -8.44      0.29     26.25           RANKING
   1      8     15       -8.43      0.20     26.24           RANKING
   1      9     23       -8.43      0.44     26.29           RANKING
   1     10     21       -8.42      1.37     26.07           RANKING
   1     11     16       -8.40      0.44     26.27           RANKING
   1     12     22       -8.40      0.36     26.27           RANKING
   1     13     49       -8.39      0.43     26.27           RANKING
   1     14     50       -8.38      0.30     26.25           RANKING
   1     15     31       -8.35      1.35     26.09           RANKING
   1     16      6       -8.35      0.62     26.28           RANKING
   1     17     30       -8.35      1.39     26.07           RANKING
   1     18     48       -8.32      1.36     26.07           RANKING
   1     19     20       -8.32      1.36     26.09           RANKING
   1     20     18       -8.29      0.45     26.08           RANKING
   1     21     39       -8.28      1.38     26.11           RANKING
   1     22     44       -8.26      1.33     26.15           RANKING
   1     23     10       -8.24      1.35     26.14           RANKING
   1     24      2       -7.53      1.15     26.52           RANKING
   1     25     28       -7.52      1.07     26.54           RANKING
   2      1      9       -7.73      0.00     32.96           RANKING
   2      2     13       -7.72      0.14     32.95           RANKING
   2      3      8       -7.71      0.17     32.98           RANKING
   2      4     14       -7.71      0.15     32.92           RANKING
   2      5     42       -7.70      0.15     32.93           RANKING
   2      6     33       -7.70      0.21     32.93           RANKING
   2      7     47       -7.68      0.13     32.95           RANKING
   2      8     36       -7.65      0.26     32.92           RANKING
   2      9     38       -7.63      0.48     32.89           RANKING
   2     10     12       -7.62      1.09     32.63           RANKING
   2     11      5       -7.61      0.55     32.63           RANKING
   2     12      4       -7.60      0.50     32.64           RANKING
   2     13     32       -7.59      0.34     32.90           RANKING
   2     14     26       -7.58      0.73     32.89           RANKING
   2     15     43       -7.41      1.05     32.40           RANKING
   2     16     37       -7.32      1.03     32.42           RANKING
   3      1     17       -7.69      0.00     35.04           RANKING
   3      2     29       -7.64      1.22     34.53           RANKING
   3      3      3       -7.64      1.17     34.52           RANKING
   3      4     45       -7.63      0.11     35.06           RANKING
   3      5     27       -7.58      1.25     34.52           RANKING
   3      6     41       -7.52      1.32     34.07           RANKING
   3      7      1       -7.51      1.36     34.06           RANKING
   3      8     34       -7.51      1.34     34.06           RANKING
   3      9     19       -7.33      0.70     35.39           RANKING
_______________________________________________________________________


	INFORMATION ENTROPY ANALYSIS FOR THIS CLUSTERING
	________________________________________________


Information entropy for this clustering = 0.26  (rmstol = 2.00 Angstrom)

_______________________________________________________________________


	STATISTICAL MECHANICAL ANALYSIS
	_______________________________


Partition function, Q =    50.68            at Temperature, T = 298.15 K
Free energy,        A ~ -2325.76 kcal/mol   at Temperature, T = 298.15 K
Internal energy,    U =    -7.96 kcal/mol   at Temperature, T = 298.15 K
Entropy,            S =     7.77 kcal/mol/K at Temperature, T = 298.15 K

_______________________________________________________________________


	LOWEST ENERGY DOCKED CONFORMATION from EACH CLUSTER
	___________________________________________________


Keeping original residue number (specified in the input PDBQ file) for outputting.

MODEL       24
USER    Run = 24
USER    Cluster Rank = 1
USER    Number of conformations in this cluster = 25
USER  
USER    RMSD from reference structure       = 26.221 A
USER  
USER    Estimated Free Energy of Binding    =   -8.56 kcal/mol  [=(1)+(2)+(3)-(4)]
USER    Estimated Inhibition Constant, Ki   =  533.68 nM (nanomolar)  [Temperature = 298.15 K]
USER    
USER    (1) Final Intermolecular Energy     =   -9.66 kcal/mol
USER        vdW + Hbond + desolv Energy     =   -0.03 kcal/mol
USER        Electrostatic Energy            =   -9.63 kcal/mol
USER    (2) Final Total Internal Energy     =   +0.00 kcal/mol
USER    (3) Torsional Free Energy           =   +1.10 kcal/mol
USER    (4) Unbound System's Energy  [=(2)] =   +0.00 kcal/mol
USER    
USER    
USER  
USER    DPF = C:/Users/seoly/Documents/autodocktools/hydrated_docking/wt/wt_t4_dxd.dpf
USER    NEWDPF move	IDNZ_mg_t3_t4.pdbqt
USER    NEWDPF about	-11.615000 17.694000 8.923000
USER    NEWDPF tran0	-5.420662 -6.339125 -3.372567
USER    NEWDPF axisangle0	-0.036843 0.677889 0.734240 158.610517
USER    NEWDPF quaternion0	-0.036203 0.666114 0.721486 0.185576
USER  
USER                              x       y       z    vdW   Elec        q     RMS 
ATOM      1 MG   MG  A   1      -5.426  -6.333  -3.385 +1.29 -9.63    +2.000    26.221
ATOM      2  W   WAT X   2      -3.886  -6.381  -4.759 -0.07 -0.00    +0.000    26.221
ATOM      3  W   WAT X   3      -6.945  -6.238  -1.982 -0.63 -0.00    +0.000    26.221
ATOM      4  W   WAT X   4      -4.079  -5.949  -1.862 -0.09 -0.00    +0.000    26.221
ATOM      5  W   WAT X   5      -5.159  -8.339  -2.997 -0.08 -0.00    +0.000    26.221
ATOM      6  W   WAT X   6      -6.798  -6.798  -4.848 -0.29 -0.00    +0.000    26.221
ATOM      7  W   WAT X   7      -5.652  -4.333  -3.773 -0.16 -0.00    +0.000    26.221
TER
ENDMDL
MODEL        9
USER    Run = 9
USER    Cluster Rank = 2
USER    Number of conformations in this cluster = 16
USER  
USER    RMSD from reference structure       = 32.956 A
USER  
USER    Estimated Free Energy of Binding    =   -7.73 kcal/mol  [=(1)+(2)+(3)-(4)]
USER    Estimated Inhibition Constant, Ki   =    2.15 uM (micromolar)  [Temperature = 298.15 K]
USER    
USER    (1) Final Intermolecular Energy     =   -8.83 kcal/mol
USER        vdW + Hbond + desolv Energy     =   +0.07 kcal/mol
USER        Electrostatic Energy            =   -8.90 kcal/mol
USER    (2) Final Total Internal Energy     =   +0.00 kcal/mol
USER    (3) Torsional Free Energy           =   +1.10 kcal/mol
USER    (4) Unbound System's Energy  [=(2)] =   +0.00 kcal/mol
USER    
USER    
USER  
USER    DPF = C:/Users/seoly/Documents/autodocktools/hydrated_docking/wt/wt_t4_dxd.dpf
USER    NEWDPF move	IDNZ_mg_t3_t4.pdbqt
USER    NEWDPF about	-11.615000 17.694000 8.923000
USER    NEWDPF tran0	-4.062986 -13.467756 -3.782832
USER    NEWDPF axisangle0	0.227162 -0.076827 0.970822 135.658223
USER    NEWDPF quaternion0	0.210366 -0.071147 0.899042 0.377370
USER  
USER                              x       y       z    vdW   Elec        q     RMS 
ATOM      1 MG   MG  A   1      -4.070 -13.458  -3.773 +1.71 -8.90    +2.000    32.956
ATOM      2  W   WAT X   2      -3.947 -11.583  -4.626 -0.11 -0.00    +0.000    32.956
ATOM      3  W   WAT X   3      -4.137 -15.335  -2.902 -0.14 -0.00    +0.000    32.956
ATOM      4  W   WAT X   4      -2.197 -13.937  -4.512 -0.37 -0.00    +0.000    32.956
ATOM      5  W   WAT X   5      -4.856 -14.215  -5.522 -0.54 -0.00    +0.000    32.956
ATOM      6  W   WAT X   6      -5.970 -13.066  -3.088 -0.40 -0.00    +0.000    32.956
ATOM      7  W   WAT X   7      -3.262 -12.683  -2.056 -0.07 -0.00    +0.000    32.956
TER
ENDMDL
MODEL       17
USER    Run = 17
USER    Cluster Rank = 3
USER    Number of conformations in this cluster = 9
USER  
USER    RMSD from reference structure       = 35.042 A
USER  
USER    Estimated Free Energy of Binding    =   -7.69 kcal/mol  [=(1)+(2)+(3)-(4)]
USER    Estimated Inhibition Constant, Ki   =    2.31 uM (micromolar)  [Temperature = 298.15 K]
USER    
USER    (1) Final Intermolecular Energy     =   -8.79 kcal/mol
USER        vdW + Hbond + desolv Energy     =   +0.09 kcal/mol
USER        Electrostatic Energy            =   -8.88 kcal/mol
USER    (2) Final Total Internal Energy     =   +0.00 kcal/mol
USER    (3) Torsional Free Energy           =   +1.10 kcal/mol
USER    (4) Unbound System's Energy  [=(2)] =   +0.00 kcal/mol
USER    
USER    
USER  
USER    DPF = C:/Users/seoly/Documents/autodocktools/hydrated_docking/wt/wt_t4_dxd.dpf
USER    NEWDPF move	IDNZ_mg_t3_t4.pdbqt
USER    NEWDPF about	-11.615000 17.694000 8.923000
USER    NEWDPF tran0	-4.713235 -16.444208 -2.272915
USER    NEWDPF axisangle0	0.360076 -0.893469 0.268437 -132.467316
USER    NEWDPF quaternion0	0.329541 -0.817700 0.245673 -0.403008
USER  
USER                              x       y       z    vdW   Elec        q     RMS 
ATOM      1 MG   MG  A   1      -4.706 -16.458  -2.274 +1.76 -8.88    +2.000    35.042
ATOM      2  W   WAT X   2      -2.873 -16.106  -3.155 -0.20 -0.00    +0.000    35.042
ATOM      3  W   WAT X   3      -6.570 -16.806  -1.443 -0.48 -0.00    +0.000    35.042
ATOM      4  W   WAT X   4      -5.578 -15.009  -3.467 -0.19 -0.00    +0.000    35.042
ATOM      5  W   WAT X   5      -4.340 -14.973  -0.891 -0.12 -0.00    +0.000    35.042
ATOM      6  W   WAT X   6      -3.874 -17.847  -1.003 -0.22 -0.00    +0.000    35.042
ATOM      7  W   WAT X   7      -5.054 -17.911  -3.677 -0.45 -0.00    +0.000    35.042
TER
ENDMDL


AVSFLD: # AVS field file
AVSFLD: #
AVSFLD: # Created by AutoDock
AVSFLD: #
AVSFLD: ndim=2           # number of dimensions in the field
AVSFLD: nspace=1         # number of physical coordinates
AVSFLD: veclen=7         # vector size
AVSFLD: dim1=7           # atoms
AVSFLD: dim2=3           # conformations
AVSFLD: data=Real       # data type (byte,integer,Real,double)
AVSFLD: field=uniform    # field coordinate layout
AVSFLD: label= x y z vdW Elec q RMS
AVSFLD: variable 1 file = C:/Users/seoly/Documents/autodocktools/hydrated_docking/wt/wt_t4_dxd.dlg.pdb filetype = ascii offset = 5 stride = 12
AVSFLD: variable 2 file = C:/Users/seoly/Documents/autodocktools/hydrated_docking/wt/wt_t4_dxd.dlg.pdb filetype = ascii offset = 6 stride = 12
AVSFLD: variable 3 file = C:/Users/seoly/Documents/autodocktools/hydrated_docking/wt/wt_t4_dxd.dlg.pdb filetype = ascii offset = 7 stride = 12
AVSFLD: variable 4 file = C:/Users/seoly/Documents/autodocktools/hydrated_docking/wt/wt_t4_dxd.dlg.pdb filetype = ascii offset = 8 stride = 12
AVSFLD: variable 5 file = C:/Users/seoly/Documents/autodocktools/hydrated_docking/wt/wt_t4_dxd.dlg.pdb filetype = ascii offset = 9 stride = 12
AVSFLD: variable 6 file = C:/Users/seoly/Documents/autodocktools/hydrated_docking/wt/wt_t4_dxd.dlg.pdb filetype = ascii offset = 10 stride = 12
AVSFLD: variable 7 file = C:/Users/seoly/Documents/autodocktools/hydrated_docking/wt/wt_t4_dxd.dlg.pdb filetype = ascii offset = 11 stride = 12
AVSFLD: # end of file

>>> Closing the docking parameter file (DPF)...
This docking finished at:			1:29 36" p.m., 12/04/2025


________________________________________________________________________________

C:/Users/seoly/Documents/autodocktools/Autodock/4.2.6/autodock4.exe: Successful Completion on "BBC-L02301276"

Real= 19m 47.55s,  CPU= 6m 50.72s,  System= 0.48s
________________________________________________________________________________
