# Supplementary material for: Networked salt-bridges mediate magnesium-dependent conformational dynamics and functional regulation in type IA topoisomerases
Source: Nat Commun. 2026 Apr 30;17:5907. doi: 10.1038/s41467-026-72556-9 (PMC13338365; doi:10.1038/s41467-026-72556-9)
Supplement: Supplementary file 6 — Source Data 3 [file 41467_2026_72556_MOESM6_ESM.zip › source data supplementary fig 7BC/t3_TOPRIM/mg2_t4/wt_t4_dxd.glg]

       _______________________________________________________

__________//____________________________/////_________________/________
_________/__/____________/_____________/______________/_______/________
________/____/___________/_____________/______________________/________
________/____/__/_____/_/////___/////__/__////_/_///__/__////_/________
_______/______/_/_____/__/_____/_____/_/_____/_//___/_/_/____//________
_______////////_/_____/__/_____/_____/_/_____/_/______/_/_____/________
_______/______/_/____//__/___/_/_____/_/_____/_/______/_/____//________
_______/______/__////_/___///___/////___/////__/______/__////_/________

       _______________________________________________________

                                ______
                               /      \
                              /        \
                             /          \
                             \    /\    /
                              \  /  \  /
                               \/ /\ \/
                                 /  \
                                /____\


                ______________________________________ 
               |                                      |
               |            AutoGrid 4.2.6            |
               |                                      |
               |        Garrett M. Morris, TSRI       |
               |            Ruth Huey, TSRI           |
               |        David S. Goodsell, TSRI       |
               |         Arthur J. Olson, TSRI        |
               |                                      |
               |        (C) 1989-2009, TSRI           |
               |   The Scripps Research Institute     |
               |______________________________________|

                ______________________________________ 
               |                                      |
               | Calculation of van der Waals, H-Bond,|
               |   Electrostatic Potential Energy, &  |
               |   Desolvation Free Energy Grid Maps  |
               |             for AutoDock             |
               | For help, email autodock@scripps.edu |
               |______________________________________|


                           $Revision: 1.109 $
Compilation parameters:  NUM_RECEPTOR_TYPES=20 NEINT=2048
   MAX_MAPS=16 NDIEL=16384 MAX_ATOM_TYPES=14
 energy_lookup table has   655360 entries of size 8
        e_vdW_Hb table has   401408 entries of size 8
Maximum number of maps that can be computed = 16 (defined by MAX_MAPS in "autocomm.h").
This file was created at:			1:09 08" p.m., 12/04/2025
                   using:			"BBC-L02301276"


GPF> npts 40 40 40                        # num.grid points in xyz

Number of grid points in x-direction:	41
Number of grid points in y-direction:	41
Number of grid points in z-direction:	41

GPF> parameter_file AD4_water_forcefield.dat # force field default parameter file
Using read_parameter_library() to try to open and read "AD4_water_forcefield.dat".

GPF> gridfld wt.maps.fld                  # grid_data_file

Creating (AVS-readable) grid maps file : wt.maps.fld

Creating (AVS-readable) grid-coordinates extrema file : wt.maps.xyz

GPF> spacing 0.375                        # spacing(A)
Grid Spacing :			0.375 Angstrom

GPF> receptor_types A C HD N OA SA        # receptor atom types
GPF> ligand_types Mg W                    # ligand atom types

Atom type names for ligand atom types 1-2 used for ligand-atom affinity grid maps:

			Atom type number 0 corresponds to atom type name "Mg".
			Atom type number 1 corresponds to atom type name "W".


GPF> receptor wt.pdbqt                    # macromolecule

Receptor Input File :	wt.pdbqt

Receptor Atom Type Assignments:

Atom no.  1, " N  " at (-15.683, -37.992, -8.647),  was assigned atom type "N" (rec_index= 3, atom_type= 3).
Atom no.  2, " HN1" at (-16.115, -38.871, -8.446),  was assigned atom type "HD" (rec_index= 2, atom_type= 2).
Atom no.  3, " HN2" at (-14.719, -38.018, -8.383),  was assigned atom type "HD" (rec_index= 2, atom_type= 2).
Atom no.  4, " HN3" at (-15.764, -37.787, -9.622),  was assigned atom type "HD" (rec_index= 2, atom_type= 2).
Atom no.  5, " CA " at (-16.378, -36.913, -7.860),  was assigned atom type "C" (rec_index= 1, atom_type= 1).
Atom no.  6, " CB " at (-16.416, -37.302, -6.346),  was assigned atom type "C" (rec_index= 1, atom_type= 1).
Atom no.  7, " CG " at (-15.092, -37.725, -5.656),  was assigned atom type "C" (rec_index= 1, atom_type= 1).
Atom no.  8, " SD " at (-13.781, -36.476, -5.566),  was assigned atom type "SA" (rec_index= 5, atom_type= 5).
Atom no.  9, " CE " at (-14.642, -35.328, -4.475),  was assigned atom type "C" (rec_index= 1, atom_type= 1).
Atom no. 10, " C  " at (-15.767, -35.543, -8.121),  was assigned atom type "C" (rec_index= 1, atom_type= 1).
Atom no. 11, " O  " at (-14.715, -35.476, -8.758),  was assigned atom type "OA" (rec_index= 4, atom_type= 4).
Atom no. 12, " N  " at (-16.404, -34.437, -7.658),  was assigned atom type "N" (rec_index= 3, atom_type= 3).
Atom no. 13, " HN " at (-17.264, -34.508, -7.159),  was assigned atom type "HD" (rec_index= 2, atom_type= 2).
Atom no. 14, " CA " at (-15.873, -33.092, -7.861),  was assigned atom type "C" (rec_index= 1, atom_type= 1).
Atom no. 15, " CB " at (-16.964, -32.017, -8.162),  was assigned atom type "C" (rec_index= 1, atom_type= 1).
Atom no. 16, " CG " at (-16.883, -31.460, -9.597),  was assigned atom type "C" (rec_index= 1, atom_type= 1).
Atom no. 17, " CD " at (-17.399, -30.032, -9.840),  was assigned atom type "C" (rec_index= 1, atom_type= 1).
Atom no. 18, " NE " at (-18.646, -29.812, -9.045),  was assigned atom type "N" (rec_index= 3, atom_type= 3).
Atom no. 19, " HE " at (-18.817, -30.537, -8.368),  was assigned atom type "HD" (rec_index= 2, atom_type= 2).
Atom no. 20, " CZ " at (-19.476, -28.771, -9.189),  was assigned atom type "C" (rec_index= 1, atom_type= 1).
Atom no. 21, " NH1" at (-19.371, -27.910, -10.192),  was assigned atom type "N" (rec_index= 3, atom_type= 3).
Atom no. 22, " HH " at (-19.984, -27.135, -10.258),  was assigned atom type "HD" (rec_index= 2, atom_type= 2).
Atom no. 23, " HH " at (-18.568, -28.012, -10.782),  was assigned atom type "HD" (rec_index= 2, atom_type= 2).
Atom no. 24, " NH2" at (-20.432, -28.597, -8.283),  was assigned atom type "N" (rec_index= 3, atom_type= 3).
Atom no. 25, " HH " at (-21.111, -27.889, -8.412),  was assigned atom type "HD" (rec_index= 2, atom_type= 2).
Atom no. 26, " HH " at (-20.553, -29.320, -7.615),  was assigned atom type "HD" (rec_index= 2, atom_type= 2).
Atom no. 27, " C  " at (-15.096, -32.619, -6.650),  was assigned atom type "C" (rec_index= 1, atom_type= 1).
Atom no. 28, " O  " at (-15.634, -32.535, -5.545),  was assigned atom type "OA" (rec_index= 4, atom_type= 4).
Atom no. 29, " N  " at (-13.816, -32.259, -6.847),  was assigned atom type "N" (rec_index= 3, atom_type= 3).
Atom no. 30, " HN " at (-13.348, -32.340, -7.725),  was assigned atom type "HD" (rec_index= 2, atom_type= 2).
Atom no. 31, " CA " at (-12.997, -31.715, -5.784),  was assigned atom type "C" (rec_index= 1, atom_type= 1).
Atom no. 32, " CB " at (-11.621, -32.417, -5.715),  was assigned atom type "C" (rec_index= 1, atom_type= 1).
Atom no. 33, " CG " at (-10.694, -31.923, -4.583),  was assigned atom type "C" (rec_index= 1, atom_type= 1).
Atom no. 34, " CD1" at (-11.257, -32.276, -3.197),  was assigned atom type "C" (rec_index= 1, atom_type= 1).
Atom no. 35, " CD2" at (-9.280, -32.489, -4.770),  was assigned atom type "C" (rec_index= 1, atom_type= 1).
Atom no. 36, " C  " at (-12.778, -30.230, -5.980),  was assigned atom type "C" (rec_index= 1, atom_type= 1).
Atom no. 37, " O  " at (-12.234, -29.783, -6.987),  was assigned atom type "OA" (rec_index= 4, atom_type= 4).
Atom no. 38, " N  " at (-13.176, -29.418, -4.988),  was assigned atom type "N" (rec_index= 3, atom_type= 3).
Atom no. 39, " HN " at (-13.731, -29.727, -4.218),  was assigned atom type "HD" (rec_index= 2, atom_type= 2).
Atom no. 40, " CA " at (-12.830, -28.012, -4.952),  was assigned atom type "C" (rec_index= 1, atom_type= 1).
Atom no. 41, " CB " at (-13.971, -27.144, -4.381),  was assigned atom type "C" (rec_index= 1, atom_type= 1).
Atom no. 42, " CG " at (-15.154, -27.015, -5.301),  was assigned atom type "A" (rec_index= 0, atom_type= 0).
Atom no. 43, " CD1" at (-16.118, -28.035, -5.400),  was assigned atom type "A" (rec_index= 0, atom_type= 0).
Atom no. 44, " CE1" at (-17.254, -27.867, -6.204),  was assigned atom type "A" (rec_index= 0, atom_type= 0).
Atom no. 45, " CZ " at (-17.440, -26.672, -6.911),  was assigned atom type "A" (rec_index= 0, atom_type= 0).
Atom no. 46, " CD2" at (-15.353, -25.823, -6.018),  was assigned atom type "A" (rec_index= 0, atom_type= 0).
Atom no. 47, " CE2" at (-16.488, -25.649, -6.820),  was assigned atom type "A" (rec_index= 0, atom_type= 0).
Atom no. 48, " C  " at (-11.647, -27.820, -4.025),  was assigned atom type "C" (rec_index= 1, atom_type= 1).
Atom no. 49, " O  " at (-11.655, -28.289, -2.889),  was assigned atom type "OA" (rec_index= 4, atom_type= 4).
Atom no. 50, " N  " at (-10.603, -27.106, -4.479),  was assigned atom type "N" (rec_index= 3, atom_type= 3).
Atom no. 51, " HN " at (-10.550, -26.733, -5.403),  was assigned atom type "HD" (rec_index= 2, atom_type= 2).
Atom no. 52, " CA " at (-9.444, -26.811, -3.649),  was assigned atom type "C" (rec_index= 1, atom_type= 1).
Atom no. 53, " CB " at (-8.121, -27.254, -4.269),  was assigned atom type "C" (rec_index= 1, atom_type= 1).
Atom no. 54, " CG2" at (-6.983, -27.023, -3.244),  was assigned atom type "C" (rec_index= 1, atom_type= 1).
Atom no. 55, " CG1" at (-8.196, -28.742, -4.686),  was assigned atom type "C" (rec_index= 1, atom_type= 1).
Atom no. 56, " CD " at (-6.904, -29.281, -5.323),  was assigned atom type "C" (rec_index= 1, atom_type= 1).
Atom no. 57, " C  " at (-9.413, -25.322, -3.393),  was assigned atom type "C" (rec_index= 1, atom_type= 1).
Atom no. 58, " O  " at (-9.097, -24.521, -4.271),  was assigned atom type "OA" (rec_index= 4, atom_type= 4).
Atom no. 59, " N  " at (-9.763, -24.919, -2.161),  was assigned atom type "N" (rec_index= 3, atom_type= 3).
Atom no. 60, " HN " at (-10.014, -25.583, -1.457),  was assigned atom type "HD" (rec_index= 2, atom_type= 2).
Atom no. 61, " CA " at (-9.808, -23.538, -1.752),  was assigned atom type "C" (rec_index= 1, atom_type= 1).
Atom no. 62, " CB " at (-10.859, -23.363, -0.641),  was assigned atom type "C" (rec_index= 1, atom_type= 1).
Atom no. 63, " C  " at (-8.466, -23.040, -1.246),  was assigned atom type "C" (rec_index= 1, atom_type= 1).
Atom no. 64, " O  " at (-7.593, -23.803, -0.840),  was assigned atom type "OA" (rec_index= 4, atom_type= 4).
Atom no. 65, " N  " at (-8.286, -21.711, -1.219),  was assigned atom type "N" (rec_index= 3, atom_type= 3).
Atom no. 66, " HN " at (-8.950, -21.076, -1.603),  was assigned atom type "HD" (rec_index= 2, atom_type= 2).
Atom no. 67, " CA " at (-7.122, -21.068, -0.637),  was assigned atom type "C" (rec_index= 1, atom_type= 1).
Atom no. 68, " CB " at (-7.291, -19.548, -0.820),  was assigned atom type "C" (rec_index= 1, atom_type= 1).
Atom no. 69, " CG " at (-6.170, -18.703, -0.169),  was assigned atom type "C" (rec_index= 1, atom_type= 1).
Atom no. 70, " CD " at (-5.465, -17.754, -1.123),  was assigned atom type "C" (rec_index= 1, atom_type= 1).
Atom no. 71, " OE1" at (-5.561, -17.940, -2.362),  was assigned atom type "OA" (rec_index= 4, atom_type= 4).
Atom no. 72, " OE2" at (-4.780, -16.859, -0.564),  was assigned atom type "OA" (rec_index= 4, atom_type= 4).
Atom no. 73, " C  " at (-6.911, -21.329, 0.855),  was assigned atom type "C" (rec_index= 1, atom_type= 1).
Atom no. 74, " O  " at (-5.789, -21.466, 1.349),  was assigned atom type "OA" (rec_index= 4, atom_type= 4).
Atom no. 75, " N  " at (-8.013, -21.355, 1.624),  was assigned atom type "N" (rec_index= 3, atom_type= 3).
Atom no. 76, " HN " at (-8.934, -21.435, 1.247),  was assigned atom type "HD" (rec_index= 2, atom_type= 2).
Atom no. 77, " CA " at (-7.946, -21.269, 3.062),  was assigned atom type "C" (rec_index= 1, atom_type= 1).
Atom no. 78, " CB " at (-7.753, -19.784, 3.504),  was assigned atom type "C" (rec_index= 1, atom_type= 1).
Atom no. 79, " CG " at (-8.696, -18.766, 2.827),  was assigned atom type "C" (rec_index= 1, atom_type= 1).
Atom no. 80, " CD " at (-8.445, -17.315, 3.283),  was assigned atom type "C" (rec_index= 1, atom_type= 1).
Atom no. 81, " CE " at (-8.962, -16.225, 2.317),  was assigned atom type "C" (rec_index= 1, atom_type= 1).
Atom no. 82, " NZ " at (-8.113, -16.108, 1.118),  was assigned atom type "N" (rec_index= 3, atom_type= 3).
Atom no. 83, " HZ1" at (-8.486, -15.369, 0.488),  was assigned atom type "HD" (rec_index= 2, atom_type= 2).
Atom no. 84, " HZ2" at (-7.143, -15.862, 1.402),  was assigned atom type "HD" (rec_index= 2, atom_type= 2).
Atom no. 85, " HZ3" at (-8.101, -17.017, 0.613),  was assigned atom type "HD" (rec_index= 2, atom_type= 2).
Atom no. 86, " C  " at (-9.209, -21.858, 3.683),  was assigned atom type "C" (rec_index= 1, atom_type= 1).
Atom no. 87, " O  " at (-10.226, -21.957, 2.986),  was assigned atom type "OA" (rec_index= 4, atom_type= 4).
Atom no. 88, " N  " at (-9.221, -22.249, 4.973),  was assigned atom type "N" (rec_index= 3, atom_type= 3).
Atom no. 89, " CD " at (-8.003, -22.396, 5.788),  was assigned atom type "C" (rec_index= 1, atom_type= 1).
Atom no. 90, " CA " at (-10.361, -22.915, 5.606),  was assigned atom type "C" (rec_index= 1, atom_type= 1).
Atom no. 91, " CB " at (-9.919, -23.098, 7.068),  was assigned atom type "C" (rec_index= 1, atom_type= 1).
Atom no. 92, " CG " at (-8.402, -23.260, 6.988),  was assigned atom type "C" (rec_index= 1, atom_type= 1).
Atom no. 93, " C  " at (-11.659, -22.142, 5.563),  was assigned atom type "C" (rec_index= 1, atom_type= 1).
Atom no. 94, " O  " at (-12.733, -22.740, 5.514),  was assigned atom type "OA" (rec_index= 4, atom_type= 4).
Atom no. 95, " N  " at (-11.602, -20.800, 5.650),  was assigned atom type "N" (rec_index= 3, atom_type= 3).
Atom no. 96, " HN " at (-10.745, -20.293, 5.739),  was assigned atom type "HD" (rec_index= 2, atom_type= 2).
Atom no. 97, " CA " at (-12.788, -19.963, 5.622),  was assigned atom type "C" (rec_index= 1, atom_type= 1).
Atom no. 98, " CB " at (-12.496, -18.510, 6.079),  was assigned atom type "C" (rec_index= 1, atom_type= 1).
Atom no. 99, " OG " at (-11.583, -17.838, 5.208),  was assigned atom type "OA" (rec_index= 4, atom_type= 4).
Atom no. 100, " HG1" at (-11.627, -16.898, 5.422),  was assigned atom type "HD" (rec_index= 2, atom_type= 2).
Atom no. 101, " C  " at (-13.510, -19.948, 4.291),  was assigned atom type "C" (rec_index= 1, atom_type= 1).
Atom no. 102, " O  " at (-14.736, -20.034, 4.249),  was assigned atom type "OA" (rec_index= 4, atom_type= 4).
Atom no. 103, " N  " at (-12.761, -19.873, 3.176),  was assigned atom type "N" (rec_index= 3, atom_type= 3).
Atom no. 104, " HN " at (-11.768, -19.782, 3.209),  was assigned atom type "HD" (rec_index= 2, atom_type= 2).
Atom no. 105, " CA " at (-13.310, -19.916, 1.836),  was assigned atom type "C" (rec_index= 1, atom_type= 1).
Atom no. 106, " CB " at (-12.224, -19.583, 0.793),  was assigned atom type "C" (rec_index= 1, atom_type= 1).
Atom no. 107, " CG " at (-12.781, -19.321, -0.620),  was assigned atom type "C" (rec_index= 1, atom_type= 1).
Atom no. 108, " CD1" at (-13.383, -17.918, -0.750),  was assigned atom type "C" (rec_index= 1, atom_type= 1).
Atom no. 109, " CD2" at (-11.675, -19.482, -1.657),  was assigned atom type "C" (rec_index= 1, atom_type= 1).
Atom no. 110, " C  " at (-13.936, -21.263, 1.512),  was assigned atom type "C" (rec_index= 1, atom_type= 1).
Atom no. 111, " O  " at (-15.020, -21.345, 0.941),  was assigned atom type "OA" (rec_index= 4, atom_type= 4).
Atom no. 112, " N  " at (-13.285, -22.372, 1.928),  was assigned atom type "N" (rec_index= 3, atom_type= 3).
Atom no. 113, " HN " at (-12.396, -22.319, 2.383),  was assigned atom type "HD" (rec_index= 2, atom_type= 2).
Atom no. 114, " CA " at (-13.815, -23.711, 1.751),  was assigned atom type "C" (rec_index= 1, atom_type= 1).
Atom no. 115, " CB " at (-12.817, -24.741, 2.297),  was assigned atom type "C" (rec_index= 1, atom_type= 1).
Atom no. 116, " C  " at (-15.158, -23.925, 2.431),  was assigned atom type "C" (rec_index= 1, atom_type= 1).
Atom no. 117, " O  " at (-16.073, -24.512, 1.859),  was assigned atom type "OA" (rec_index= 4, atom_type= 4).
Atom no. 118, " N  " at (-15.325, -23.396, 3.658),  was assigned atom type "N" (rec_index= 3, atom_type= 3).
Atom no. 119, " HN " at (-14.558, -22.985, 4.145),  was assigned atom type "HD" (rec_index= 2, atom_type= 2).
Atom no. 120, " CA " at (-16.605, -23.390, 4.337),  was assigned atom type "C" (rec_index= 1, atom_type= 1).
Atom no. 121, " CB " at (-16.451, -22.877, 5.787),  was assigned atom type "C" (rec_index= 1, atom_type= 1).
Atom no. 122, " CG " at (-15.840, -23.964, 6.692),  was assigned atom type "C" (rec_index= 1, atom_type= 1).
Atom no. 123, " CD " at (-15.790, -23.613, 8.181),  was assigned atom type "C" (rec_index= 1, atom_type= 1).
Atom no. 124, " NE " at (-14.493, -22.904, 8.449),  was assigned atom type "N" (rec_index= 3, atom_type= 3).
Atom no. 125, " HE " at (-13.690, -23.504, 8.366),  was assigned atom type "HD" (rec_index= 2, atom_type= 2).
Atom no. 126, " CZ " at (-14.362, -21.613, 8.768),  was assigned atom type "C" (rec_index= 1, atom_type= 1).
Atom no. 127, " NH1" at (-15.390, -20.775, 8.710),  was assigned atom type "N" (rec_index= 3, atom_type= 3).
Atom no. 128, " HH " at (-15.271, -19.816, 8.925),  was assigned atom type "HD" (rec_index= 2, atom_type= 2).
Atom no. 129, " HH " at (-16.236, -21.137, 8.311),  was assigned atom type "HD" (rec_index= 2, atom_type= 2).
Atom no. 130, " NH2" at (-13.166, -21.150, 9.131),  was assigned atom type "N" (rec_index= 3, atom_type= 3).
Atom no. 131, " HH " at (-13.074, -20.218, 9.452),  was assigned atom type "HD" (rec_index= 2, atom_type= 2).
Atom no. 132, " HH " at (-12.448, -21.820, 9.264),  was assigned atom type "HD" (rec_index= 2, atom_type= 2).
Atom no. 133, " C  " at (-17.693, -22.622, 3.602),  was assigned atom type "C" (rec_index= 1, atom_type= 1).
Atom no. 134, " O  " at (-18.804, -23.119, 3.487),  was assigned atom type "OA" (rec_index= 4, atom_type= 4).
Atom no. 135, " N  " at (-17.395, -21.435, 3.036),  was assigned atom type "N" (rec_index= 3, atom_type= 3).
Atom no. 136, " HN " at (-16.497, -21.010, 3.145),  was assigned atom type "HD" (rec_index= 2, atom_type= 2).
Atom no. 137, " CA " at (-18.347, -20.685, 2.230),  was assigned atom type "C" (rec_index= 1, atom_type= 1).
Atom no. 138, " CB " at (-17.749, -19.308, 1.877),  was assigned atom type "C" (rec_index= 1, atom_type= 1).
Atom no. 139, " C  " at (-18.800, -21.412, 0.957),  was assigned atom type "C" (rec_index= 1, atom_type= 1).
Atom no. 140, " O  " at (-19.964, -21.372, 0.564),  was assigned atom type "OA" (rec_index= 4, atom_type= 4).
Atom no. 141, " N  " at (-17.882, -22.126, 0.276),  was assigned atom type "N" (rec_index= 3, atom_type= 3).
Atom no. 142, " HN " at (-16.910, -22.091, 0.499),  was assigned atom type "HD" (rec_index= 2, atom_type= 2).
Atom no. 143, " CA " at (-18.209, -23.010, -0.841),  was assigned atom type "C" (rec_index= 1, atom_type= 1).
Atom no. 144, " CB " at (-16.945, -23.474, -1.569),  was assigned atom type "C" (rec_index= 1, atom_type= 1).
Atom no. 145, " CG2" at (-17.308, -24.382, -2.768),  was assigned atom type "C" (rec_index= 1, atom_type= 1).
Atom no. 146, " CG1" at (-16.136, -22.253, -2.073),  was assigned atom type "C" (rec_index= 1, atom_type= 1).
Atom no. 147, " CD " at (-14.843, -22.622, -2.820),  was assigned atom type "C" (rec_index= 1, atom_type= 1).
Atom no. 148, " C  " at (-19.060, -24.204, -0.404),  was assigned atom type "C" (rec_index= 1, atom_type= 1).
Atom no. 149, " O  " at (-20.025, -24.575, -1.070),  was assigned atom type "OA" (rec_index= 4, atom_type= 4).
Atom no. 150, " N  " at (-18.743, -24.821, 0.755),  was assigned atom type "N" (rec_index= 3, atom_type= 3).
Atom no. 151, " HN " at (-17.929, -24.548, 1.267),  was assigned atom type "HD" (rec_index= 2, atom_type= 2).
Atom no. 152, " CA " at (-19.521, -25.898, 1.348),  was assigned atom type "C" (rec_index= 1, atom_type= 1).
Atom no. 153, " CB " at (-18.831, -26.425, 2.621),  was assigned atom type "C" (rec_index= 1, atom_type= 1).
Atom no. 154, " C  " at (-20.952, -25.513, 1.695),  was assigned atom type "C" (rec_index= 1, atom_type= 1).
Atom no. 155, " O  " at (-21.871, -26.284, 1.434),  was assigned atom type "OA" (rec_index= 4, atom_type= 4).
Atom no. 156, " N  " at (-21.151, -24.288, 2.228),  was assigned atom type "N" (rec_index= 3, atom_type= 3).
Atom no. 157, " HN " at (-20.366, -23.691, 2.373),  was assigned atom type "HD" (rec_index= 2, atom_type= 2).
Atom no. 158, " CA " at (-22.409, -23.682, 2.642),  was assigned atom type "C" (rec_index= 1, atom_type= 1).
Atom no. 159, " CB " at (-22.046, -22.198, 2.966),  was assigned atom type "C" (rec_index= 1, atom_type= 1).
Atom no. 160, " CG " at (-22.765, -21.600, 4.163),  was assigned atom type "C" (rec_index= 1, atom_type= 1).
Atom no. 161, " OD1" at (-23.887, -22.055, 4.492),  was assigned atom type "OA" (rec_index= 4, atom_type= 4).
Atom no. 162, " OD2" at (-22.169, -20.667, 4.766),  was assigned atom type "OA" (rec_index= 4, atom_type= 4).
Atom no. 163, " C  " at (-23.483, -23.752, 1.542),  was assigned atom type "C" (rec_index= 1, atom_type= 1).
Atom no. 164, " O  " at (-24.636, -24.136, 1.750),  was assigned atom type "OA" (rec_index= 4, atom_type= 4).
Atom no. 165, " N  " at (-23.061, -23.431, 0.304),  was assigned atom type "N" (rec_index= 3, atom_type= 3).
Atom no. 166, " HN " at (-22.106, -23.187, 0.160),  was assigned atom type "HD" (rec_index= 2, atom_type= 2).
Atom no. 167, " CA " at (-23.878, -23.399, -0.900),  was assigned atom type "C" (rec_index= 1, atom_type= 1).
Atom no. 168, " CB " at (-23.255, -22.349, -1.828),  was assigned atom type "C" (rec_index= 1, atom_type= 1).
Atom no. 169, " CG1" at (-23.548, -22.572, -3.324),  was assigned atom type "C" (rec_index= 1, atom_type= 1).
Atom no. 170, " CG2" at (-23.777, -20.970, -1.379),  was assigned atom type "C" (rec_index= 1, atom_type= 1).
Atom no. 171, " C  " at (-24.063, -24.758, -1.589),  was assigned atom type "C" (rec_index= 1, atom_type= 1).
Atom no. 172, " O  " at (-25.010, -24.978, -2.344),  was assigned atom type "OA" (rec_index= 4, atom_type= 4).
Atom no. 173, " N  " at (-23.187, -25.753, -1.352),  was assigned atom type "N" (rec_index= 3, atom_type= 3).
Atom no. 174, " HN " at (-22.414, -25.670, -0.727),  was assigned atom type "HD" (rec_index= 2, atom_type= 2).
Atom no. 175, " CA " at (-23.297, -27.055, -1.999),  was assigned atom type "C" (rec_index= 1, atom_type= 1).
Atom no. 176, " CB " at (-21.941, -27.803, -1.949),  was assigned atom type "C" (rec_index= 1, atom_type= 1).
Atom no. 177, " CG " at (-20.918, -27.316, -2.999),  was assigned atom type "C" (rec_index= 1, atom_type= 1).
Atom no. 178, " CD1" at (-19.531, -27.900, -2.699),  was assigned atom type "C" (rec_index= 1, atom_type= 1).
Atom no. 179, " CD2" at (-21.333, -27.682, -4.433),  was assigned atom type "C" (rec_index= 1, atom_type= 1).
Atom no. 180, " C  " at (-24.434, -27.930, -1.446),  was assigned atom type "C" (rec_index= 1, atom_type= 1).
Atom no. 181, " O  " at (-24.920, -27.679, -0.344),  was assigned atom type "OA" (rec_index= 4, atom_type= 4).
Atom no. 182, " N  " at (-24.943, -28.949, -2.149),  was assigned atom type "N" (rec_index= 3, atom_type= 3).
Atom no. 183, " CD " at (-24.596, -29.272, -3.534),  was assigned atom type "C" (rec_index= 1, atom_type= 1).
Atom no. 184, " CA " at (-25.984, -29.842, -1.641),  was assigned atom type "C" (rec_index= 1, atom_type= 1).
Atom no. 185, " CB " at (-26.164, -30.888, -2.752),  was assigned atom type "C" (rec_index= 1, atom_type= 1).
Atom no. 186, " CG " at (-25.752, -30.144, -4.022),  was assigned atom type "C" (rec_index= 1, atom_type= 1).
Atom no. 187, " C  " at (-25.723, -30.493, -0.287),  was assigned atom type "C" (rec_index= 1, atom_type= 1).
Atom no. 188, " O  " at (-24.651, -31.043, -0.055),  was assigned atom type "OA" (rec_index= 4, atom_type= 4).
Atom no. 189, " N  " at (-26.709, -30.448, 0.627),  was assigned atom type "N" (rec_index= 3, atom_type= 3).
Atom no. 190, " HN " at (-27.525, -29.895, 0.469),  was assigned atom type "HD" (rec_index= 2, atom_type= 2).
Atom no. 191, " CA " at (-26.689, -31.170, 1.887),  was assigned atom type "C" (rec_index= 1, atom_type= 1).
Atom no. 192, " CB " at (-27.897, -30.764, 2.775),  was assigned atom type "C" (rec_index= 1, atom_type= 1).
Atom no. 193, " CG " at (-27.689, -29.462, 3.567),  was assigned atom type "C" (rec_index= 1, atom_type= 1).
Atom no. 194, " CD " at (-28.663, -29.381, 4.758),  was assigned atom type "C" (rec_index= 1, atom_type= 1).
Atom no. 195, " CE " at (-28.450, -28.166, 5.671),  was assigned atom type "C" (rec_index= 1, atom_type= 1).
Atom no. 196, " NZ " at (-29.198, -26.988, 5.178),  was assigned atom type "N" (rec_index= 3, atom_type= 3).
Atom no. 197, " HZ1" at (-29.042, -26.177, 5.810),  was assigned atom type "HD" (rec_index= 2, atom_type= 2).
Atom no. 198, " HZ2" at (-28.873, -26.747, 4.220),  was assigned atom type "HD" (rec_index= 2, atom_type= 2).
Atom no. 199, " HZ3" at (-30.213, -27.211, 5.148),  was assigned atom type "HD" (rec_index= 2, atom_type= 2).
Atom no. 200, " C  " at (-26.649, -32.703, 1.737),  was assigned atom type "C" (rec_index= 1, atom_type= 1).
Atom no. 201, " O  " at (-27.065, -33.227, 0.703),  was assigned atom type "OA" (rec_index= 4, atom_type= 4).
Atom no. 202, " N  " at (-26.176, -33.478, 2.717),  was assigned atom type "N" (rec_index= 3, atom_type= 3).
Atom no. 203, " CD " at (-26.194, -34.933, 2.575),  was assigned atom type "C" (rec_index= 1, atom_type= 1).
Atom no. 204, " CA " at (-25.686, -33.060, 4.028),  was assigned atom type "C" (rec_index= 1, atom_type= 1).
Atom no. 205, " CB " at (-25.827, -34.333, 4.873),  was assigned atom type "C" (rec_index= 1, atom_type= 1).
Atom no. 206, " CG " at (-25.587, -35.470, 3.875),  was assigned atom type "C" (rec_index= 1, atom_type= 1).
Atom no. 207, " C  " at (-24.246, -32.613, 3.960),  was assigned atom type "C" (rec_index= 1, atom_type= 1).
Atom no. 208, " O  " at (-23.531, -32.978, 3.035),  was assigned atom type "OA" (rec_index= 4, atom_type= 4).
Atom no. 209, " N  " at (-23.814, -31.782, 4.925),  was assigned atom type "N" (rec_index= 3, atom_type= 3).
Atom no. 210, " HN " at (-24.393, -31.477, 5.679),  was assigned atom type "HD" (rec_index= 2, atom_type= 2).
Atom no. 211, " CA " at (-22.465, -31.254, 4.956),  was assigned atom type "C" (rec_index= 1, atom_type= 1).
Atom no. 212, " CB " at (-22.486, -29.721, 5.105),  was assigned atom type "C" (rec_index= 1, atom_type= 1).
Atom no. 213, " ND1" at (-23.973, -27.898, 4.316),  was assigned atom type "N" (rec_index= 3, atom_type= 3).
Atom no. 214, " HD1" at (-24.096, -27.455, 5.227),  was assigned atom type "HD" (rec_index= 2, atom_type= 2).
Atom no. 215, " CG " at (-23.294, -29.067, 4.033),  was assigned atom type "A" (rec_index= 0, atom_type= 0).
Atom no. 216, " CE1" at (-24.428, -27.479, 3.149),  was assigned atom type "A" (rec_index= 0, atom_type= 0).
Atom no. 217, " NE2" at (-24.098, -28.330, 2.153),  was assigned atom type "N" (rec_index= 3, atom_type= 3).
Atom no. 218, " HE2" at (-24.354, -28.249, 1.190),  was assigned atom type "HD" (rec_index= 2, atom_type= 2).
Atom no. 219, " CD2" at (-23.367, -29.351, 2.708),  was assigned atom type "A" (rec_index= 0, atom_type= 0).
Atom no. 220, " C  " at (-21.712, -31.860, 6.119),  was assigned atom type "C" (rec_index= 1, atom_type= 1).
Atom no. 221, " O  " at (-21.933, -31.525, 7.284),  was assigned atom type "OA" (rec_index= 4, atom_type= 4).
Atom no. 222, " N  " at (-20.791, -32.790, 5.826),  was assigned atom type "N" (rec_index= 3, atom_type= 3).
Atom no. 223, " HN " at (-20.512, -32.927, 4.879),  was assigned atom type "HD" (rec_index= 2, atom_type= 2).
Atom no. 224, " CA " at (-20.159, -33.629, 6.816),  was assigned atom type "C" (rec_index= 1, atom_type= 1).
Atom no. 225, " CB " at (-20.315, -35.117, 6.411),  was assigned atom type "C" (rec_index= 1, atom_type= 1).
Atom no. 226, " CG " at (-20.057, -36.159, 7.524),  was assigned atom type "C" (rec_index= 1, atom_type= 1).
Atom no. 227, " CD " at (-18.604, -36.631, 7.673),  was assigned atom type "C" (rec_index= 1, atom_type= 1).
Atom no. 228, " NE " at (-18.198, -37.323, 6.405),  was assigned atom type "N" (rec_index= 3, atom_type= 3).
Atom no. 229, " HE " at (-18.902, -37.278, 5.687),  was assigned atom type "HD" (rec_index= 2, atom_type= 2).
Atom no. 230, " CZ " at (-17.028, -37.942, 6.224),  was assigned atom type "C" (rec_index= 1, atom_type= 1).
Atom no. 231, " NH1" at (-16.112, -38.022, 7.187),  was assigned atom type "N" (rec_index= 3, atom_type= 3).
Atom no. 232, " HH " at (-15.242, -38.464, 7.020),  was assigned atom type "HD" (rec_index= 2, atom_type= 2).
Atom no. 233, " HH " at (-16.298, -37.499, 8.022),  was assigned atom type "HD" (rec_index= 2, atom_type= 2).
Atom no. 234, " NH2" at (-16.789, -38.489, 5.036),  was assigned atom type "N" (rec_index= 3, atom_type= 3).
Atom no. 235, " HH " at (-15.971, -39.029, 4.897),  was assigned atom type "HD" (rec_index= 2, atom_type= 2).
Atom no. 236, " HH " at (-17.543, -38.511, 4.393),  was assigned atom type "HD" (rec_index= 2, atom_type= 2).
Atom no. 237, " C  " at (-18.710, -33.220, 6.973),  was assigned atom type "C" (rec_index= 1, atom_type= 1).
Atom no. 238, " O  " at (-17.880, -33.342, 6.073),  was assigned atom type "OA" (rec_index= 4, atom_type= 4).
Atom no. 239, " N  " at (-18.383, -32.674, 8.157),  was assigned atom type "N" (rec_index= 3, atom_type= 3).
Atom no. 240, " HN " at (-19.076, -32.538, 8.864),  was assigned atom type "HD" (rec_index= 2, atom_type= 2).
Atom no. 241, " CA " at (-17.048, -32.245, 8.515),  was assigned atom type "C" (rec_index= 1, atom_type= 1).
Atom no. 242, " CB " at (-17.083, -31.370, 9.798),  was assigned atom type "C" (rec_index= 1, atom_type= 1).
Atom no. 243, " CG " at (-17.942, -30.095, 9.664),  was assigned atom type "C" (rec_index= 1, atom_type= 1).
Atom no. 244, " CD " at (-18.367, -29.529, 11.034),  was assigned atom type "C" (rec_index= 1, atom_type= 1).
Atom no. 245, " CE " at (-19.504, -28.504, 10.930),  was assigned atom type "C" (rec_index= 1, atom_type= 1).
Atom no. 246, " NZ " at (-20.223, -28.373, 12.219),  was assigned atom type "N" (rec_index= 3, atom_type= 3).
Atom no. 247, " HZ1" at (-20.988, -27.674, 12.130),  was assigned atom type "HD" (rec_index= 2, atom_type= 2).
Atom no. 248, " HZ2" at (-20.625, -29.294, 12.487),  was assigned atom type "HD" (rec_index= 2, atom_type= 2).
Atom no. 249, " HZ3" at (-19.557, -28.063, 12.956),  was assigned atom type "HD" (rec_index= 2, atom_type= 2).
Atom no. 250, " C  " at (-16.095, -33.422, 8.704),  was assigned atom type "C" (rec_index= 1, atom_type= 1).
Atom no. 251, " O  " at (-16.433, -34.428, 9.327),  was assigned atom type "OA" (rec_index= 4, atom_type= 4).
Atom no. 252, " N  " at (-14.869, -33.310, 8.166),  was assigned atom type "N" (rec_index= 3, atom_type= 3).
Atom no. 253, " HN " at (-14.661, -32.583, 7.513),  was assigned atom type "HD" (rec_index= 2, atom_type= 2).
Atom no. 254, " CA " at (-13.770, -34.209, 8.476),  was assigned atom type "C" (rec_index= 1, atom_type= 1).
Atom no. 255, " C  " at (-12.563, -33.388, 8.811),  was assigned atom type "C" (rec_index= 1, atom_type= 1).
Atom no. 256, " O  " at (-12.580, -32.162, 8.712),  was assigned atom type "OA" (rec_index= 4, atom_type= 4).
Atom no. 257, " N  " at (-11.450, -34.034, 9.194),  was assigned atom type "N" (rec_index= 3, atom_type= 3).
Atom no. 258, " HN " at (-11.392, -35.011, 9.381),  was assigned atom type "HD" (rec_index= 2, atom_type= 2).
Atom no. 259, " CA " at (-10.194, -33.351, 9.377),  was assigned atom type "C" (rec_index= 1, atom_type= 1).
Atom no. 260, " CB " at (-9.304, -34.077, 10.427),  was assigned atom type "C" (rec_index= 1, atom_type= 1).
Atom no. 261, " CG " at (-9.002, -35.530, 10.077),  was assigned atom type "C" (rec_index= 1, atom_type= 1).
Atom no. 262, " OD1" at (-9.981, -36.303, 9.896),  was assigned atom type "OA" (rec_index= 4, atom_type= 4).
Atom no. 263, " OD2" at (-7.791, -35.883, 10.012),  was assigned atom type "OA" (rec_index= 4, atom_type= 4).
Atom no. 264, " C  " at (-9.506, -33.111, 8.029),  was assigned atom type "C" (rec_index= 1, atom_type= 1).
Atom no. 265, " O  " at (-9.153, -34.018, 7.279),  was assigned atom type "OA" (rec_index= 4, atom_type= 4).
Atom no. 266, " N  " at (-9.345, -31.826, 7.653),  was assigned atom type "N" (rec_index= 3, atom_type= 3).
Atom no. 267, " HN " at (-9.631, -31.067, 8.236),  was assigned atom type "HD" (rec_index= 2, atom_type= 2).
Atom no. 268, " CA " at (-8.746, -31.450, 6.377),  was assigned atom type "C" (rec_index= 1, atom_type= 1).
Atom no. 269, " C  " at (-9.662, -31.473, 5.177),  was assigned atom type "C" (rec_index= 1, atom_type= 1).
Atom no. 270, " O  " at (-9.227, -31.166, 4.071),  was assigned atom type "OA" (rec_index= 4, atom_type= 4).
Atom no. 271, " N  " at (-10.953, -31.811, 5.341),  was assigned atom type "N" (rec_index= 3, atom_type= 3).
Atom no. 272, " HN " at (-11.354, -32.051, 6.224),  was assigned atom type "HD" (rec_index= 2, atom_type= 2).
Atom no. 273, " CA " at (-11.883, -31.855, 4.226),  was assigned atom type "C" (rec_index= 1, atom_type= 1).
Atom no. 274, " CB " at (-11.742, -33.162, 3.376),  was assigned atom type "C" (rec_index= 1, atom_type= 1).
Atom no. 275, " CG " at (-12.088, -34.411, 4.150),  was assigned atom type "A" (rec_index= 0, atom_type= 0).
Atom no. 276, " CD1" at (-13.401, -34.911, 4.134),  was assigned atom type "A" (rec_index= 0, atom_type= 0).
Atom no. 277, " CE1" at (-13.751, -36.025, 4.907),  was assigned atom type "A" (rec_index= 0, atom_type= 0).
Atom no. 278, " CZ " at (-12.780, -36.659, 5.696),  was assigned atom type "A" (rec_index= 0, atom_type= 0).
Atom no. 279, " CD2" at (-11.120, -35.068, 4.925),  was assigned atom type "A" (rec_index= 0, atom_type= 0).
Atom no. 280, " CE2" at (-11.463, -36.181, 5.702),  was assigned atom type "A" (rec_index= 0, atom_type= 0).
Atom no. 281, " C  " at (-13.317, -31.675, 4.706),  was assigned atom type "C" (rec_index= 1, atom_type= 1).
Atom no. 282, " O  " at (-13.644, -31.887, 5.872),  was assigned atom type "OA" (rec_index= 4, atom_type= 4).
Atom no. 283, " N  " at (-14.226, -31.275, 3.799),  was assigned atom type "N" (rec_index= 3, atom_type= 3).
Atom no. 284, " HN " at (-13.978, -30.955, 2.887),  was assigned atom type "HD" (rec_index= 2, atom_type= 2).
Atom no. 285, " CA " at (-15.656, -31.271, 4.063),  was assigned atom type "C" (rec_index= 1, atom_type= 1).
Atom no. 286, " CB " at (-16.244, -29.871, 4.236),  was assigned atom type "C" (rec_index= 1, atom_type= 1).
Atom no. 287, " CG2" at (-17.793, -29.902, 4.229),  was assigned atom type "C" (rec_index= 1, atom_type= 1).
Atom no. 288, " CG1" at (-15.713, -29.225, 5.536),  was assigned atom type "C" (rec_index= 1, atom_type= 1).
Atom no. 289, " CD " at (-16.251, -27.808, 5.798),  was assigned atom type "C" (rec_index= 1, atom_type= 1).
Atom no. 290, " C  " at (-16.322, -31.985, 2.910),  was assigned atom type "C" (rec_index= 1, atom_type= 1).
Atom no. 291, " O  " at (-16.075, -31.690, 1.740),  was assigned atom type "OA" (rec_index= 4, atom_type= 4).
Atom no. 292, " N  " at (-17.178, -32.966, 3.234),  was assigned atom type "N" (rec_index= 3, atom_type= 3).
Atom no. 293, " HN " at (-17.372, -33.197, 4.183),  was assigned atom type "HD" (rec_index= 2, atom_type= 2).
Atom no. 294, " CA " at (-17.893, -33.774, 2.276),  was assigned atom type "C" (rec_index= 1, atom_type= 1).
Atom no. 295, " CB " at (-17.854, -35.242, 2.752),  was assigned atom type "C" (rec_index= 1, atom_type= 1).
Atom no. 296, " CG " at (-18.431, -36.292, 1.783),  was assigned atom type "C" (rec_index= 1, atom_type= 1).
Atom no. 297, " CD " at (-18.358, -37.647, 2.473),  was assigned atom type "C" (rec_index= 1, atom_type= 1).
Atom no. 298, " OE1" at (-19.010, -37.842, 3.536),  was assigned atom type "OA" (rec_index= 4, atom_type= 4).
Atom no. 299, " OE2" at (-17.505, -38.471, 2.063),  was assigned atom type "OA" (rec_index= 4, atom_type= 4).
Atom no. 300, " C  " at (-19.321, -33.282, 2.178),  was assigned atom type "C" (rec_index= 1, atom_type= 1).
Atom no. 301, " O  " at (-19.997, -33.069, 3.185),  was assigned atom type "OA" (rec_index= 4, atom_type= 4).
Atom no. 302, " N  " at (-19.803, -33.049, 0.949),  was assigned atom type "N" (rec_index= 3, atom_type= 3).
Atom no. 303, " HN " at (-19.250, -33.225, 0.137),  was assigned atom type "HD" (rec_index= 2, atom_type= 2).
Atom no. 304, " CA " at (-21.125, -32.537, 0.680),  was assigned atom type "C" (rec_index= 1, atom_type= 1).
Atom no. 305, " CB " at (-21.080, -31.154, -0.023),  was assigned atom type "C" (rec_index= 1, atom_type= 1).
Atom no. 306, " SG " at (-20.212, -29.893, 0.977),  was assigned atom type "SA" (rec_index= 5, atom_type= 5).
Atom no. 307, " HG1" at (-20.289, -28.897, 0.092),  was assigned atom type "HD" (rec_index= 2, atom_type= 2).
Atom no. 308, " C  " at (-21.854, -33.531, -0.199),  was assigned atom type "C" (rec_index= 1, atom_type= 1).
Atom no. 309, " O  " at (-21.257, -34.322, -0.935),  was assigned atom type "OA" (rec_index= 4, atom_type= 4).
Atom no. 310, " N  " at (-23.199, -33.536, -0.130),  was assigned atom type "N" (rec_index= 3, atom_type= 3).
Atom no. 311, " HN " at (-23.674, -32.951, 0.526),  was assigned atom type "HD" (rec_index= 2, atom_type= 2).
Atom no. 312, " CA " at (-24.053, -34.361, -0.972),  was assigned atom type "C" (rec_index= 1, atom_type= 1).
Atom no. 313, " C  " at (-23.828, -34.218, -2.459),  was assigned atom type "C" (rec_index= 1, atom_type= 1).
Atom no. 314, " O  " at (-23.342, -33.202, -2.948),  was assigned atom type "OA" (rec_index= 4, atom_type= 4).
Atom no. 315, " N  " at (-24.207, -35.266, -3.223),  was assigned atom type "N" (rec_index= 3, atom_type= 3).
Atom no. 316, " HN " at (-24.600, -36.088, -2.812),  was assigned atom type "HD" (rec_index= 2, atom_type= 2).
Atom no. 317, " CA " at (-24.090, -35.314, -4.675),  was assigned atom type "C" (rec_index= 1, atom_type= 1).
Atom no. 318, " CB " at (-24.852, -34.113, -5.315),  was assigned atom type "C" (rec_index= 1, atom_type= 1).
Atom no. 319, " CG " at (-25.383, -34.402, -6.709),  was assigned atom type "C" (rec_index= 1, atom_type= 1).
Atom no. 320, " OD1" at (-24.915, -33.865, -7.710),  was assigned atom type "OA" (rec_index= 4, atom_type= 4).
Atom no. 321, " ND2" at (-26.434, -35.250, -6.782),  was assigned atom type "N" (rec_index= 3, atom_type= 3).
Atom no. 322, "1HD2" at (-26.790, -35.461, -7.688),  was assigned atom type "HD" (rec_index= 2, atom_type= 2).
Atom no. 323, "2HD2" at (-26.803, -35.659, -5.953),  was assigned atom type "HD" (rec_index= 2, atom_type= 2).
Atom no. 324, " C  " at (-22.638, -35.416, -5.159),  was assigned atom type "C" (rec_index= 1, atom_type= 1).
Atom no. 325, " O  " at (-22.259, -34.871, -6.192),  was assigned atom type "OA" (rec_index= 4, atom_type= 4).
Atom no. 326, " N  " at (-21.786, -36.154, -4.411),  was assigned atom type "N" (rec_index= 3, atom_type= 3).
Atom no. 327, " HN " at (-22.095, -36.557, -3.551),  was assigned atom type "HD" (rec_index= 2, atom_type= 2).
Atom no. 328, " CA " at (-20.393, -36.422, -4.771),  was assigned atom type "C" (rec_index= 1, atom_type= 1).
Atom no. 329, " C  " at (-19.507, -35.208, -4.879),  was assigned atom type "C" (rec_index= 1, atom_type= 1).
Atom no. 330, " O  " at (-18.754, -35.052, -5.843),  was assigned atom type "OA" (rec_index= 4, atom_type= 4).
Atom no. 331, " N  " at (-19.579, -34.317, -3.881),  was assigned atom type "N" (rec_index= 3, atom_type= 3).
Atom no. 332, " HN " at (-20.142, -34.473, -3.071),  was assigned atom type "HD" (rec_index= 2, atom_type= 2).
Atom no. 333, " CA " at (-18.861, -33.063, -3.878),  was assigned atom type "C" (rec_index= 1, atom_type= 1).
Atom no. 334, " CB " at (-19.863, -31.879, -3.842),  was assigned atom type "C" (rec_index= 1, atom_type= 1).
Atom no. 335, " CG " at (-20.993, -31.900, -4.904),  was assigned atom type "C" (rec_index= 1, atom_type= 1).
Atom no. 336, " CD " at (-20.530, -31.625, -6.331),  was assigned atom type "C" (rec_index= 1, atom_type= 1).
Atom no. 337, " OE1" at (-19.778, -30.687, -6.609),  was assigned atom type "OA" (rec_index= 4, atom_type= 4).
Atom no. 338, " NE2" at (-21.055, -32.411, -7.298),  was assigned atom type "N" (rec_index= 3, atom_type= 3).
Atom no. 339, "1HE2" at (-20.753, -32.239, -8.231),  was assigned atom type "HD" (rec_index= 2, atom_type= 2).
Atom no. 340, "2HE2" at (-21.722, -33.109, -7.060),  was assigned atom type "HD" (rec_index= 2, atom_type= 2).
Atom no. 341, " C  " at (-17.990, -32.991, -2.630),  was assigned atom type "C" (rec_index= 1, atom_type= 1).
Atom no. 342, " O  " at (-18.480, -33.131, -1.514),  was assigned atom type "OA" (rec_index= 4, atom_type= 4).
Atom no. 343, " N  " at (-16.671, -32.766, -2.766),  was assigned atom type "N" (rec_index= 3, atom_type= 3).
Atom no. 344, " HN " at (-16.201, -32.741, -3.644),  was assigned atom type "HD" (rec_index= 2, atom_type= 2).
Atom no. 345, " CA " at (-15.806, -32.536, -1.611),  was assigned atom type "C" (rec_index= 1, atom_type= 1).
Atom no. 346, " CB " at (-14.782, -33.651, -1.360),  was assigned atom type "C" (rec_index= 1, atom_type= 1).
Atom no. 347, " CG1" at (-13.762, -33.300, -0.255),  was assigned atom type "C" (rec_index= 1, atom_type= 1).
Atom no. 348, " CG2" at (-15.523, -34.934, -0.939),  was assigned atom type "C" (rec_index= 1, atom_type= 1).
Atom no. 349, " C  " at (-15.112, -31.207, -1.798),  was assigned atom type "C" (rec_index= 1, atom_type= 1).
Atom no. 350, " O  " at (-14.621, -30.872, -2.878),  was assigned atom type "OA" (rec_index= 4, atom_type= 4).
Atom no. 351, " N  " at (-15.051, -30.399, -0.727),  was assigned atom type "N" (rec_index= 3, atom_type= 3).
Atom no. 352, " HN " at (-15.551, -30.580, 0.116),  was assigned atom type "HD" (rec_index= 2, atom_type= 2).
Atom no. 353, " CA " at (-14.252, -29.192, -0.701),  was assigned atom type "C" (rec_index= 1, atom_type= 1).
Atom no. 354, " CB " at (-15.013, -27.926, -0.302),  was assigned atom type "C" (rec_index= 1, atom_type= 1).
Atom no. 355, " CG1" at (-16.150, -27.638, -1.301),  was assigned atom type "C" (rec_index= 1, atom_type= 1).
Atom no. 356, " CG2" at (-15.616, -28.036, 1.104),  was assigned atom type "C" (rec_index= 1, atom_type= 1).
Atom no. 357, " C  " at (-13.076, -29.446, 0.229),  was assigned atom type "C" (rec_index= 1, atom_type= 1).
Atom no. 358, " O  " at (-13.199, -30.026, 1.311),  was assigned atom type "OA" (rec_index= 4, atom_type= 4).
Atom no. 359, " N  " at (-11.872, -29.045, -0.196),  was assigned atom type "N" (rec_index= 3, atom_type= 3).
Atom no. 360, " HN " at (-11.729, -28.670, -1.112),  was assigned atom type "HD" (rec_index= 2, atom_type= 2).
Atom no. 361, " CA " at (-10.667, -29.112, 0.618),  was assigned atom type "C" (rec_index= 1, atom_type= 1).
Atom no. 362, " CB " at (-9.734, -30.285, 0.305),  was assigned atom type "C" (rec_index= 1, atom_type= 1).
Atom no. 363, " OG1" at (-8.686, -30.394, 1.265),  was assigned atom type "OA" (rec_index= 4, atom_type= 4).
Atom no. 364, " HG1" at (-8.153, -31.144, 0.979),  was assigned atom type "HD" (rec_index= 2, atom_type= 2).
Atom no. 365, " CG2" at (-9.063, -30.144, -1.066),  was assigned atom type "C" (rec_index= 1, atom_type= 1).
Atom no. 366, " C  " at (-9.970, -27.782, 0.486),  was assigned atom type "C" (rec_index= 1, atom_type= 1).
Atom no. 367, " O  " at (-10.407, -26.896, -0.249),  was assigned atom type "OA" (rec_index= 4, atom_type= 4).
Atom no. 368, " N  " at (-8.894, -27.568, 1.246),  was assigned atom type "N" (rec_index= 3, atom_type= 3).
Atom no. 369, " HN " at (-8.467, -28.284, 1.793),  was assigned atom type "HD" (rec_index= 2, atom_type= 2).
Atom no. 370, " CA " at (-8.265, -26.280, 1.334),  was assigned atom type "C" (rec_index= 1, atom_type= 1).
Atom no. 371, " CB " at (-8.846, -25.457, 2.516),  was assigned atom type "C" (rec_index= 1, atom_type= 1).
Atom no. 372, " CG " at (-8.780, -26.137, 3.877),  was assigned atom type "A" (rec_index= 0, atom_type= 0).
Atom no. 373, " CD1" at (-7.741, -26.154, 4.764),  was assigned atom type "A" (rec_index= 0, atom_type= 0).
Atom no. 374, " NE1" at (-8.079, -26.879, 5.885),  was assigned atom type "N" (rec_index= 3, atom_type= 3).
Atom no. 375, " HE1" at (-7.532, -27.012, 6.683),  was assigned atom type "HD" (rec_index= 2, atom_type= 2).
Atom no. 376, " CE2" at (-9.358, -27.358, 5.725),  was assigned atom type "A" (rec_index= 0, atom_type= 0).
Atom no. 377, " CD2" at (-9.826, -26.930, 4.464),  was assigned atom type "A" (rec_index= 0, atom_type= 0).
Atom no. 378, " CE3" at (-11.089, -27.297, 4.006),  was assigned atom type "A" (rec_index= 0, atom_type= 0).
Atom no. 379, " CZ3" at (-11.885, -28.099, 4.836),  was assigned atom type "A" (rec_index= 0, atom_type= 0).
Atom no. 380, " CZ2" at (-10.154, -28.134, 6.554),  was assigned atom type "A" (rec_index= 0, atom_type= 0).
Atom no. 381, " CH2" at (-11.429, -28.504, 6.099),  was assigned atom type "A" (rec_index= 0, atom_type= 0).
Atom no. 382, " C  " at (-6.765, -26.386, 1.474),  was assigned atom type "C" (rec_index= 1, atom_type= 1).
Atom no. 383, " O  " at (-6.215, -27.303, 2.083),  was assigned atom type "OA" (rec_index= 4, atom_type= 4).
Atom no. 384, " N  " at (-6.066, -25.388, 0.917),  was assigned atom type "N" (rec_index= 3, atom_type= 3).
Atom no. 385, " HN " at (-6.457, -24.808, 0.205),  was assigned atom type "HD" (rec_index= 2, atom_type= 2).
Atom no. 386, " CA " at (-4.711, -25.063, 1.284),  was assigned atom type "C" (rec_index= 1, atom_type= 1).
Atom no. 387, " CB " at (-3.978, -24.293, 0.155),  was assigned atom type "C" (rec_index= 1, atom_type= 1).
Atom no. 388, " SG " at (-3.853, -25.284, -1.376),  was assigned atom type "SA" (rec_index= 5, atom_type= 5).
Atom no. 389, " HG1" at (-3.266, -24.352, -2.129),  was assigned atom type "HD" (rec_index= 2, atom_type= 2).
Atom no. 390, " C  " at (-4.726, -24.258, 2.584),  was assigned atom type "C" (rec_index= 1, atom_type= 1).
Atom no. 391, " O  " at (-5.776, -23.935, 3.138),  was assigned atom type "OA" (rec_index= 4, atom_type= 4).
Atom no. 392, " N  " at (-3.551, -23.937, 3.150),  was assigned atom type "N" (rec_index= 3, atom_type= 3).
Atom no. 393, " HN " at (-2.665, -24.235, 2.802),  was assigned atom type "HD" (rec_index= 2, atom_type= 2).
Atom no. 394, " CA " at (-3.475, -23.107, 4.348),  was assigned atom type "C" (rec_index= 1, atom_type= 1).
Atom no. 395, " CB " at (-3.118, -23.862, 5.630),  was assigned atom type "C" (rec_index= 1, atom_type= 1).
Atom no. 396, " CG2" at (-3.286, -22.899, 6.831),  was assigned atom type "C" (rec_index= 1, atom_type= 1).
Atom no. 397, " CG1" at (-4.029, -25.102, 5.815),  was assigned atom type "C" (rec_index= 1, atom_type= 1).
Atom no. 398, " CD " at (-3.731, -25.916, 7.086),  was assigned atom type "C" (rec_index= 1, atom_type= 1).
Atom no. 399, " C  " at (-2.466, -22.025, 4.029),  was assigned atom type "C" (rec_index= 1, atom_type= 1).
Atom no. 400, " O  " at (-1.356, -21.964, 4.565),  was assigned atom type "OA" (rec_index= 4, atom_type= 4).
Atom no. 401, " N  " at (-2.816, -21.177, 3.032),  was assigned atom type "N" (rec_index= 3, atom_type= 3).
Atom no. 402, " HN " at (-3.770, -21.021, 2.779),  was assigned atom type "HD" (rec_index= 2, atom_type= 2).
Atom no. 403, " CA " at (-1.827, -20.432, 2.258),  was assigned atom type "C" (rec_index= 1, atom_type= 1).
Atom no. 404, " C  " at (-0.909, -21.375, 1.521),  was assigned atom type "C" (rec_index= 1, atom_type= 1).
Atom no. 405, " O  " at (-1.283, -22.500, 1.200),  was assigned atom type "OA" (rec_index= 4, atom_type= 4).
Atom no. 406, " N  " at (0.334, -20.961, 1.238),  was assigned atom type "N" (rec_index= 3, atom_type= 3).
Atom no. 407, " HN " at (0.674, -20.044, 1.442),  was assigned atom type "HD" (rec_index= 2, atom_type= 2).
Atom no. 408, " CA " at (1.307, -21.833, 0.598),  was assigned atom type "C" (rec_index= 1, atom_type= 1).
Atom no. 409, " CB " at (2.605, -21.054, 0.309),  was assigned atom type "C" (rec_index= 1, atom_type= 1).
Atom no. 410, " ND1" at (2.656, -20.744, -2.101),  was assigned atom type "N" (rec_index= 3, atom_type= 3).
Atom no. 411, " HD1" at (2.829, -21.732, -2.284),  was assigned atom type "HD" (rec_index= 2, atom_type= 2).
Atom no. 412, " CG " at (2.471, -20.157, -0.883),  was assigned atom type "A" (rec_index= 0, atom_type= 0).
Atom no. 413, " CE1" at (2.567, -19.782, -2.989),  was assigned atom type "A" (rec_index= 0, atom_type= 0).
Atom no. 414, " NE2" at (2.317, -18.590, -2.396),  was assigned atom type "N" (rec_index= 3, atom_type= 3).
Atom no. 415, " HE2" at (2.219, -17.701, -2.842),  was assigned atom type "HD" (rec_index= 2, atom_type= 2).
Atom no. 416, " CD2" at (2.250, -18.825, -1.036),  was assigned atom type "A" (rec_index= 0, atom_type= 0).
Atom no. 417, " C  " at (1.621, -23.113, 1.383),  was assigned atom type "C" (rec_index= 1, atom_type= 1).
Atom no. 418, " O  " at (1.942, -23.086, 2.577),  was assigned atom type "OA" (rec_index= 4, atom_type= 4).
Atom no. 419, " N  " at (1.516, -24.277, 0.707),  was assigned atom type "N" (rec_index= 3, atom_type= 3).
Atom no. 420, " HN " at (1.246, -24.305, -0.253),  was assigned atom type "HD" (rec_index= 2, atom_type= 2).
Atom no. 421, " CA " at (1.779, -25.584, 1.293),  was assigned atom type "C" (rec_index= 1, atom_type= 1).
Atom no. 422, " CB " at (0.796, -26.653, 0.753),  was assigned atom type "C" (rec_index= 1, atom_type= 1).
Atom no. 423, " CG " at (-0.672, -26.486, 1.181),  was assigned atom type "C" (rec_index= 1, atom_type= 1).
Atom no. 424, " CD1" at (-1.524, -27.531, 0.456),  was assigned atom type "C" (rec_index= 1, atom_type= 1).
Atom no. 425, " CD2" at (-0.861, -26.652, 2.695),  was assigned atom type "C" (rec_index= 1, atom_type= 1).
Atom no. 426, " C  " at (3.164, -26.066, 0.922),  was assigned atom type "C" (rec_index= 1, atom_type= 1).
Atom no. 427, " O  " at (3.691, -27.008, 1.517),  was assigned atom type "OA" (rec_index= 4, atom_type= 4).
Atom no. 428, " N  " at (3.797, -25.389, -0.043),  was assigned atom type "N" (rec_index= 3, atom_type= 3).
Atom no. 429, " HN " at (3.352, -24.631, -0.515),  was assigned atom type "HD" (rec_index= 2, atom_type= 2).
Atom no. 430, " CA " at (5.132, -25.661, -0.493),  was assigned atom type "C" (rec_index= 1, atom_type= 1).
Atom no. 431, " CB " at (5.149, -26.114, -1.979),  was assigned atom type "C" (rec_index= 1, atom_type= 1).
Atom no. 432, " CG " at (4.331, -27.392, -2.275),  was assigned atom type "C" (rec_index= 1, atom_type= 1).
Atom no. 433, " CD1" at (3.787, -27.399, -3.707),  was assigned atom type "C" (rec_index= 1, atom_type= 1).
Atom no. 434, " CD2" at (5.153, -28.662, -2.050),  was assigned atom type "C" (rec_index= 1, atom_type= 1).
Atom no. 435, " C  " at (5.919, -24.374, -0.303),  was assigned atom type "C" (rec_index= 1, atom_type= 1).
Atom no. 436, " O  " at (5.367, -23.314, -0.009),  was assigned atom type "OA" (rec_index= 4, atom_type= 4).
Atom no. 437, " N  " at (7.250, -24.449, -0.402),  was assigned atom type "N" (rec_index= 3, atom_type= 3).
Atom no. 438, " HN " at (7.730, -25.312, -0.532),  was assigned atom type "HD" (rec_index= 2, atom_type= 2).
Atom no. 439, " CA " at (8.118, -23.301, -0.331),  was assigned atom type "C" (rec_index= 1, atom_type= 1).
Atom no. 440, " CB " at (8.553, -22.937, 1.124),  was assigned atom type "C" (rec_index= 1, atom_type= 1).
Atom no. 441, " CG " at (9.199, -24.070, 1.971),  was assigned atom type "C" (rec_index= 1, atom_type= 1).
Atom no. 442, " CD " at (9.440, -23.646, 3.425),  was assigned atom type "C" (rec_index= 1, atom_type= 1).
Atom no. 443, " OE1" at (8.456, -23.297, 4.133),  was assigned atom type "OA" (rec_index= 4, atom_type= 4).
Atom no. 444, " OE2" at (10.618, -23.668, 3.868),  was assigned atom type "OA" (rec_index= 4, atom_type= 4).
Atom no. 445, " C  " at (9.303, -23.557, -1.238),  was assigned atom type "C" (rec_index= 1, atom_type= 1).
Atom no. 446, " O  " at (9.666, -24.700, -1.518),  was assigned atom type "OA" (rec_index= 4, atom_type= 4).
Atom no. 447, " N  " at (9.919, -22.483, -1.784),  was assigned atom type "N" (rec_index= 3, atom_type= 3).
Atom no. 448, " HN " at (9.598, -21.552, -1.619),  was assigned atom type "HD" (rec_index= 2, atom_type= 2).
Atom no. 449, " CA " at (11.087, -22.574, -2.649),  was assigned atom type "C" (rec_index= 1, atom_type= 1).
Atom no. 450, " CB " at (11.581, -21.177, -3.113),  was assigned atom type "C" (rec_index= 1, atom_type= 1).
Atom no. 451, " CG " at (10.502, -20.279, -3.769),  was assigned atom type "C" (rec_index= 1, atom_type= 1).
Atom no. 452, " CD " at (10.450, -20.386, -5.297),  was assigned atom type "C" (rec_index= 1, atom_type= 1).
Atom no. 453, " OE1" at (10.597, -21.430, -5.928),  was assigned atom type "OA" (rec_index= 4, atom_type= 4).
Atom no. 454, " NE2" at (10.216, -19.217, -5.938),  was assigned atom type "N" (rec_index= 3, atom_type= 3).
Atom no. 455, "1HE2" at (10.171, -19.250, -6.932),  was assigned atom type "HD" (rec_index= 2, atom_type= 2).
Atom no. 456, "2HE2" at (10.114, -18.378, -5.415),  was assigned atom type "HD" (rec_index= 2, atom_type= 2).
Atom no. 457, " C  " at (12.241, -23.258, -1.938),  was assigned atom type "C" (rec_index= 1, atom_type= 1).
Atom no. 458, " O  " at (12.523, -22.980, -0.771),  was assigned atom type "OA" (rec_index= 4, atom_type= 4).
Atom no. 459, " N  " at (12.938, -24.189, -2.612),  was assigned atom type "N" (rec_index= 3, atom_type= 3).
Atom no. 460, " HN " at (12.755, -24.441, -3.562),  was assigned atom type "HD" (rec_index= 2, atom_type= 2).
Atom no. 461, " CA " at (14.024, -24.899, -1.982),  was assigned atom type "C" (rec_index= 1, atom_type= 1).
Atom no. 462, " CB " at (14.518, -26.046, -2.879),  was assigned atom type "C" (rec_index= 1, atom_type= 1).
Atom no. 463, " C  " at (15.186, -24.017, -1.526),  was assigned atom type "C" (rec_index= 1, atom_type= 1).
Atom no. 464, " O  " at (15.523, -22.992, -2.117),  was assigned atom type "OA" (rec_index= 4, atom_type= 4).
Atom no. 465, " N  " at (15.822, -24.400, -0.405),  was assigned atom type "N" (rec_index= 3, atom_type= 3).
Atom no. 466, " HN " at (15.491, -25.146, 0.170),  was assigned atom type "HD" (rec_index= 2, atom_type= 2).
Atom no. 467, " CA " at (17.035, -23.772, 0.068),  was assigned atom type "C" (rec_index= 1, atom_type= 1).
Atom no. 468, " CB " at (17.431, -24.330, 1.453),  was assigned atom type "C" (rec_index= 1, atom_type= 1).
Atom no. 469, " CG " at (16.408, -24.059, 2.574),  was assigned atom type "C" (rec_index= 1, atom_type= 1).
Atom no. 470, " CD " at (16.264, -22.560, 2.809),  was assigned atom type "C" (rec_index= 1, atom_type= 1).
Atom no. 471, " OE1" at (17.195, -21.855, 3.199),  was assigned atom type "OA" (rec_index= 4, atom_type= 4).
Atom no. 472, " NE2" at (15.049, -22.024, 2.555),  was assigned atom type "N" (rec_index= 3, atom_type= 3).
Atom no. 473, "1HE2" at (14.950, -21.044, 2.703),  was assigned atom type "HD" (rec_index= 2, atom_type= 2).
Atom no. 474, "2HE2" at (14.304, -22.609, 2.252),  was assigned atom type "HD" (rec_index= 2, atom_type= 2).
Atom no. 475, " C  " at (18.207, -23.956, -0.896),  was assigned atom type "C" (rec_index= 1, atom_type= 1).
Atom no. 476, " O  " at (18.218, -24.952, -1.622),  was assigned atom type "OA" (rec_index= 4, atom_type= 4).
Atom no. 477, " N  " at (19.200, -23.058, -0.967),  was assigned atom type "N" (rec_index= 3, atom_type= 3).
Atom no. 478, " CD " at (19.186, -21.754, -0.296),  was assigned atom type "C" (rec_index= 1, atom_type= 1).
Atom no. 479, " CA " at (20.388, -23.211, -1.805),  was assigned atom type "C" (rec_index= 1, atom_type= 1).
Atom no. 480, " CB " at (21.328, -22.096, -1.336),  was assigned atom type "C" (rec_index= 1, atom_type= 1).
Atom no. 481, " CG " at (20.371, -20.989, -0.894),  was assigned atom type "C" (rec_index= 1, atom_type= 1).
Atom no. 482, " C  " at (21.043, -24.581, -1.808),  was assigned atom type "C" (rec_index= 1, atom_type= 1).
Atom no. 483, " O  " at (21.467, -25.029, -2.869),  was assigned atom type "OA" (rec_index= 4, atom_type= 4).
Atom no. 484, " N  " at (21.118, -25.271, -0.653),  was assigned atom type "N" (rec_index= 3, atom_type= 3).
Atom no. 485, " HN " at (20.713, -24.931, 0.192),  was assigned atom type "HD" (rec_index= 2, atom_type= 2).
Atom no. 486, " CA " at (21.772, -26.550, -0.489),  was assigned atom type "C" (rec_index= 1, atom_type= 1).
Atom no. 487, " CB " at (22.010, -26.841, 1.013),  was assigned atom type "C" (rec_index= 1, atom_type= 1).
Atom no. 488, " CG " at (20.731, -26.820, 1.829),  was assigned atom type "C" (rec_index= 1, atom_type= 1).
Atom no. 489, " OD1" at (20.334, -27.901, 2.344),  was assigned atom type "OA" (rec_index= 4, atom_type= 4).
Atom no. 490, " OD2" at (20.151, -25.711, 1.949),  was assigned atom type "OA" (rec_index= 4, atom_type= 4).
Atom no. 491, " C  " at (21.063, -27.720, -1.166),  was assigned atom type "C" (rec_index= 1, atom_type= 1).
Atom no. 492, " O  " at (21.632, -28.796, -1.350),  was assigned atom type "OA" (rec_index= 4, atom_type= 4).
Atom no. 493, " N  " at (19.799, -27.528, -1.586),  was assigned atom type "N" (rec_index= 3, atom_type= 3).
Atom no. 494, " HN " at (19.293, -26.701, -1.340),  was assigned atom type "HD" (rec_index= 2, atom_type= 2).
Atom no. 495, " CA " at (19.079, -28.474, -2.408),  was assigned atom type "C" (rec_index= 1, atom_type= 1).
Atom no. 496, " CB " at (17.616, -28.019, -2.526),  was assigned atom type "C" (rec_index= 1, atom_type= 1).
Atom no. 497, " C  " at (19.684, -28.654, -3.797),  was assigned atom type "C" (rec_index= 1, atom_type= 1).
Atom no. 498, " O  " at (19.708, -29.758, -4.337),  was assigned atom type "OA" (rec_index= 4, atom_type= 4).
Atom no. 499, " N  " at (20.185, -27.553, -4.391),  was assigned atom type "N" (rec_index= 3, atom_type= 3).
Atom no. 500, " HN " at (20.215, -26.677, -3.913),  was assigned atom type "HD" (rec_index= 2, atom_type= 2).
Atom no. 501, " CA " at (20.717, -27.522, -5.742),  was assigned atom type "C" (rec_index= 1, atom_type= 1).
Atom no. 502, " CB " at (20.645, -26.071, -6.285),  was assigned atom type "C" (rec_index= 1, atom_type= 1).
Atom no. 503, " CG " at (19.218, -25.600, -6.244),  was assigned atom type "A" (rec_index= 0, atom_type= 0).
Atom no. 504, " CD1" at (18.773, -24.712, -5.247),  was assigned atom type "A" (rec_index= 0, atom_type= 0).
Atom no. 505, " CE1" at (17.433, -24.298, -5.203),  was assigned atom type "A" (rec_index= 0, atom_type= 0).
Atom no. 506, " CZ " at (16.534, -24.766, -6.164),  was assigned atom type "A" (rec_index= 0, atom_type= 0).
Atom no. 507, " OH " at (15.217, -24.277, -6.199),  was assigned atom type "OA" (rec_index= 4, atom_type= 4).
Atom no. 508, " HH " at (14.787, -24.663, -6.965),  was assigned atom type "HD" (rec_index= 2, atom_type= 2).
Atom no. 509, " CD2" at (18.294, -26.086, -7.183),  was assigned atom type "A" (rec_index= 0, atom_type= 0).
Atom no. 510, " CE2" at (16.958, -25.668, -7.140),  was assigned atom type "A" (rec_index= 0, atom_type= 0).
Atom no. 511, " C  " at (22.155, -28.013, -5.813),  was assigned atom type "C" (rec_index= 1, atom_type= 1).
Atom no. 512, " O  " at (22.614, -28.480, -6.851),  was assigned atom type "OA" (rec_index= 4, atom_type= 4).
Atom no. 513, " N  " at (22.868, -27.958, -4.678),  was assigned atom type "N" (rec_index= 3, atom_type= 3).
Atom no. 514, " HN " at (22.510, -27.551, -3.841),  was assigned atom type "HD" (rec_index= 2, atom_type= 2).
Atom no. 515, " CA " at (24.208, -28.467, -4.527),  was assigned atom type "C" (rec_index= 1, atom_type= 1).
Atom no. 516, " CB " at (25.258, -27.637, -5.328),  was assigned atom type "C" (rec_index= 1, atom_type= 1).
Atom no. 517, " CG " at (26.637, -28.271, -5.318),  was assigned atom type "C" (rec_index= 1, atom_type= 1).
Atom no. 518, " OD1" at (27.118, -28.607, -4.205),  was assigned atom type "OA" (rec_index= 4, atom_type= 4).
Atom no. 519, " OD2" at (27.277, -28.475, -6.381),  was assigned atom type "OA" (rec_index= 4, atom_type= 4).
Atom no. 520, " C  " at (24.477, -28.373, -3.039),  was assigned atom type "C" (rec_index= 1, atom_type= 1).
Atom no. 521, " O  " at (24.283, -27.332, -2.417),  was assigned atom type "OA" (rec_index= 4, atom_type= 4).
Atom no. 522, " N  " at (24.939, -29.466, -2.407),  was assigned atom type "N" (rec_index= 3, atom_type= 3).
Atom no. 523, " HN " at (25.175, -30.314, -2.881),  was assigned atom type "HD" (rec_index= 2, atom_type= 2).
Atom no. 524, " CA " at (25.138, -29.512, -0.970),  was assigned atom type "C" (rec_index= 1, atom_type= 1).
Atom no. 525, " CB " at (25.327, -30.964, -0.466),  was assigned atom type "C" (rec_index= 1, atom_type= 1).
Atom no. 526, " OG " at (26.420, -31.615, -1.120),  was assigned atom type "OA" (rec_index= 4, atom_type= 4).
Atom no. 527, " HG1" at (26.620, -32.412, -0.613),  was assigned atom type "HD" (rec_index= 2, atom_type= 2).
Atom no. 528, " C  " at (26.299, -28.665, -0.481),  was assigned atom type "C" (rec_index= 1, atom_type= 1).
Atom no. 529, " O  " at (26.366, -28.328, 0.701),  was assigned atom type "OA" (rec_index= 4, atom_type= 4).
Atom no. 530, " N  " at (27.207, -28.230, -1.383),  was assigned atom type "N" (rec_index= 3, atom_type= 3).
Atom no. 531, " HN " at (27.215, -28.609, -2.305),  was assigned atom type "HD" (rec_index= 2, atom_type= 2).
Atom no. 532, " CA " at (28.204, -27.213, -1.086),  was assigned atom type "C" (rec_index= 1, atom_type= 1).
Atom no. 533, " CB " at (29.158, -26.962, -2.286),  was assigned atom type "C" (rec_index= 1, atom_type= 1).
Atom no. 534, " CG " at (30.406, -27.872, -2.346),  was assigned atom type "C" (rec_index= 1, atom_type= 1).
Atom no. 535, " CD " at (30.195, -29.352, -2.718),  was assigned atom type "C" (rec_index= 1, atom_type= 1).
Atom no. 536, " NE " at (29.640, -29.433, -4.107),  was assigned atom type "N" (rec_index= 3, atom_type= 3).
Atom no. 537, " HE " at (29.195, -28.581, -4.405),  was assigned atom type "HD" (rec_index= 2, atom_type= 2).
Atom no. 538, " CZ " at (29.696, -30.495, -4.918),  was assigned atom type "C" (rec_index= 1, atom_type= 1).
Atom no. 539, " NH1" at (30.313, -31.621, -4.574),  was assigned atom type "N" (rec_index= 3, atom_type= 3).
Atom no. 540, " HH " at (30.361, -32.383, -5.205),  was assigned atom type "HD" (rec_index= 2, atom_type= 2).
Atom no. 541, " HH " at (30.832, -31.599, -3.717),  was assigned atom type "HD" (rec_index= 2, atom_type= 2).
Atom no. 542, " NH2" at (29.072, -30.446, -6.092),  was assigned atom type "N" (rec_index= 3, atom_type= 3).
Atom no. 543, " HH " at (29.032, -31.253, -6.664),  was assigned atom type "HD" (rec_index= 2, atom_type= 2).
Atom no. 544, " HH " at (28.490, -29.661, -6.258),  was assigned atom type "HD" (rec_index= 2, atom_type= 2).
Atom no. 545, " C  " at (27.577, -25.881, -0.686),  was assigned atom type "C" (rec_index= 1, atom_type= 1).
Atom no. 546, " O  " at (28.078, -25.194, 0.204),  was assigned atom type "OA" (rec_index= 4, atom_type= 4).
Atom no. 547, " N  " at (26.440, -25.500, -1.307),  was assigned atom type "N" (rec_index= 3, atom_type= 3).
Atom no. 548, " HN " at (25.960, -26.120, -1.925),  was assigned atom type "HD" (rec_index= 2, atom_type= 2).
Atom no. 549, " CA " at (25.814, -24.198, -1.151),  was assigned atom type "C" (rec_index= 1, atom_type= 1).
Atom no. 550, " CB " at (24.691, -23.977, -2.200),  was assigned atom type "C" (rec_index= 1, atom_type= 1).
Atom no. 551, " CG " at (25.153, -23.929, -3.640),  was assigned atom type "A" (rec_index= 0, atom_type= 0).
Atom no. 552, " CD1" at (24.190, -24.156, -4.642),  was assigned atom type "A" (rec_index= 0, atom_type= 0).
Atom no. 553, " CE1" at (24.522, -24.079, -6.000),  was assigned atom type "A" (rec_index= 0, atom_type= 0).
Atom no. 554, " CZ " at (25.827, -23.764, -6.376),  was assigned atom type "A" (rec_index= 0, atom_type= 0).
Atom no. 555, " OH " at (26.146, -23.650, -7.740),  was assigned atom type "OA" (rec_index= 4, atom_type= 4).
Atom no. 556, " HH " at (27.059, -23.361, -7.799),  was assigned atom type "HD" (rec_index= 2, atom_type= 2).
Atom no. 557, " CD2" at (26.467, -23.613, -4.039),  was assigned atom type "A" (rec_index= 0, atom_type= 0).
Atom no. 558, " CE2" at (26.803, -23.542, -5.401),  was assigned atom type "A" (rec_index= 0, atom_type= 0).
Atom no. 559, " C  " at (25.234, -23.913, 0.232),  was assigned atom type "C" (rec_index= 1, atom_type= 1).
Atom no. 560, " O  " at (24.801, -22.795, 0.505),  was assigned atom type "OA" (rec_index= 4, atom_type= 4).
Atom no. 561, " N  " at (25.233, -24.877, 1.174),  was assigned atom type "N" (rec_index= 3, atom_type= 3).
Atom no. 562, " HN " at (25.390, -25.839, 0.952),  was assigned atom type "HD" (rec_index= 2, atom_type= 2).
Atom no. 563, " CA " at (25.004, -24.591, 2.581),  was assigned atom type "C" (rec_index= 1, atom_type= 1).
Atom no. 564, " CB " at (24.933, -25.894, 3.396),  was assigned atom type "C" (rec_index= 1, atom_type= 1).
Atom no. 565, " C  " at (26.073, -23.676, 3.177),  was assigned atom type "C" (rec_index= 1, atom_type= 1).
Atom no. 566, " O  " at (25.794, -22.798, 3.989),  was assigned atom type "OA" (rec_index= 4, atom_type= 4).
Atom no. 567, " N  " at (27.341, -23.838, 2.749),  was assigned atom type "N" (rec_index= 3, atom_type= 3).
Atom no. 568, " HN " at (27.590, -24.636, 2.205),  was assigned atom type "HD" (rec_index= 2, atom_type= 2).
Atom no. 569, " CA " at (28.399, -22.895, 3.040),  was assigned atom type "C" (rec_index= 1, atom_type= 1).
Atom no. 570, " CB " at (29.776, -23.509, 2.674),  was assigned atom type "C" (rec_index= 1, atom_type= 1).
Atom no. 571, " CG " at (31.040, -22.673, 2.992),  was assigned atom type "C" (rec_index= 1, atom_type= 1).
Atom no. 572, " CD " at (31.226, -22.309, 4.471),  was assigned atom type "C" (rec_index= 1, atom_type= 1).
Atom no. 573, " NE " at (32.590, -21.687, 4.599),  was assigned atom type "N" (rec_index= 3, atom_type= 3).
Atom no. 574, " HE " at (33.260, -22.066, 3.950),  was assigned atom type "HD" (rec_index= 2, atom_type= 2).
Atom no. 575, " CZ " at (32.924, -20.726, 5.472),  was assigned atom type "C" (rec_index= 1, atom_type= 1).
Atom no. 576, " NH1" at (32.031, -20.153, 6.271),  was assigned atom type "N" (rec_index= 3, atom_type= 3).
Atom no. 577, " HH " at (32.300, -19.427, 6.889),  was assigned atom type "HD" (rec_index= 2, atom_type= 2).
Atom no. 578, " HH " at (31.072, -20.398, 6.113),  was assigned atom type "HD" (rec_index= 2, atom_type= 2).
Atom no. 579, " NH2" at (34.194, -20.331, 5.553),  was assigned atom type "N" (rec_index= 3, atom_type= 3).
Atom no. 580, " HH " at (34.467, -19.686, 6.253),  was assigned atom type "HD" (rec_index= 2, atom_type= 2).
Atom no. 581, " HH " at (34.861, -20.858, 5.042),  was assigned atom type "HD" (rec_index= 2, atom_type= 2).
Atom no. 582, " C  " at (28.189, -21.573, 2.311),  was assigned atom type "C" (rec_index= 1, atom_type= 1).
Atom no. 583, " O  " at (27.940, -21.511, 1.110),  was assigned atom type "OA" (rec_index= 4, atom_type= 4).
Atom no. 584, " N  " at (28.278, -20.445, 3.039),  was assigned atom type "N" (rec_index= 3, atom_type= 3).
Atom no. 585, " HN " at (28.393, -20.443, 4.030),  was assigned atom type "HD" (rec_index= 2, atom_type= 2).
Atom no. 586, " CA " at (28.212, -19.135, 2.428),  was assigned atom type "C" (rec_index= 1, atom_type= 1).
Atom no. 587, " CB " at (27.576, -18.072, 3.372),  was assigned atom type "C" (rec_index= 1, atom_type= 1).
Atom no. 588, " CG " at (26.098, -18.247, 3.723),  was assigned atom type "A" (rec_index= 0, atom_type= 0).
Atom no. 589, " CD1" at (25.338, -19.386, 3.784),  was assigned atom type "A" (rec_index= 0, atom_type= 0).
Atom no. 590, " NE1" at (24.050, -19.089, 4.172),  was assigned atom type "N" (rec_index= 3, atom_type= 3).
Atom no. 591, " HE1" at (23.324, -19.725, 4.318),  was assigned atom type "HD" (rec_index= 2, atom_type= 2).
Atom no. 592, " CE2" at (23.955, -17.737, 4.375),  was assigned atom type "A" (rec_index= 0, atom_type= 0).
Atom no. 593, " CD2" at (25.224, -17.167, 4.114),  was assigned atom type "A" (rec_index= 0, atom_type= 0).
Atom no. 594, " CE3" at (25.435, -15.795, 4.257),  was assigned atom type "A" (rec_index= 0, atom_type= 0).
Atom no. 595, " CZ3" at (24.343, -15.002, 4.650),  was assigned atom type "A" (rec_index= 0, atom_type= 0).
Atom no. 596, " CZ2" at (22.884, -16.949, 4.770),  was assigned atom type "A" (rec_index= 0, atom_type= 0).
Atom no. 597, " CH2" at (23.085, -15.569, 4.899),  was assigned atom type "A" (rec_index= 0, atom_type= 0).
Atom no. 598, " C  " at (29.617, -18.698, 2.040),  was assigned atom type "C" (rec_index= 1, atom_type= 1).
Atom no. 599, " O  " at (30.508, -18.595, 2.883),  was assigned atom type "OA" (rec_index= 4, atom_type= 4).
Atom no. 600, " N  " at (29.843, -18.440, 0.739),  was assigned atom type "N" (rec_index= 3, atom_type= 3).
Atom no. 601, " HN " at (29.158, -18.624, 0.035),  was assigned atom type "HD" (rec_index= 2, atom_type= 2).
Atom no. 602, " CA " at (31.079, -17.881, 0.240),  was assigned atom type "C" (rec_index= 1, atom_type= 1).
Atom no. 603, " CB " at (32.138, -18.980, -0.085),  was assigned atom type "C" (rec_index= 1, atom_type= 1).
Atom no. 604, " CG " at (31.773, -19.831, -1.304),  was assigned atom type "C" (rec_index= 1, atom_type= 1).
Atom no. 605, " OD1" at (31.697, -19.297, -2.410),  was assigned atom type "OA" (rec_index= 4, atom_type= 4).
Atom no. 606, " ND2" at (31.580, -21.149, -1.127),  was assigned atom type "N" (rec_index= 3, atom_type= 3).
Atom no. 607, "1HD2" at (31.354, -21.691, -1.932),  was assigned atom type "HD" (rec_index= 2, atom_type= 2).
Atom no. 608, "2HD2" at (31.693, -21.552, -0.224),  was assigned atom type "HD" (rec_index= 2, atom_type= 2).
Atom no. 609, " C  " at (30.771, -16.978, -0.950),  was assigned atom type "C" (rec_index= 1, atom_type= 1).
Atom no. 610, " O  " at (29.679, -17.027, -1.511),  was assigned atom type "OA" (rec_index= 4, atom_type= 4).
Atom no. 611, " N  " at (31.718, -16.103, -1.343),  was assigned atom type "N" (rec_index= 3, atom_type= 3).
Atom no. 612, " HN " at (32.584, -15.977, -0.864),  was assigned atom type "HD" (rec_index= 2, atom_type= 2).
Atom no. 613, " CA " at (31.555, -15.257, -2.514),  was assigned atom type "C" (rec_index= 1, atom_type= 1).
Atom no. 614, " CB " at (32.591, -14.104, -2.539),  was assigned atom type "C" (rec_index= 1, atom_type= 1).
Atom no. 615, " CG " at (32.382, -13.016, -1.469),  was assigned atom type "C" (rec_index= 1, atom_type= 1).
Atom no. 616, " CD1" at (33.513, -11.983, -1.554),  was assigned atom type "C" (rec_index= 1, atom_type= 1).
Atom no. 617, " CD2" at (31.030, -12.297, -1.613),  was assigned atom type "C" (rec_index= 1, atom_type= 1).
Atom no. 618, " C  " at (31.658, -15.991, -3.842),  was assigned atom type "C" (rec_index= 1, atom_type= 1).
Atom no. 619, " O  " at (30.993, -15.634, -4.811),  was assigned atom type "OA" (rec_index= 4, atom_type= 4).
Atom no. 620, " N  " at (32.528, -17.012, -3.933),  was assigned atom type "N" (rec_index= 3, atom_type= 3).
Atom no. 621, " HN " at (32.973, -17.349, -3.104),  was assigned atom type "HD" (rec_index= 2, atom_type= 2).
Atom no. 622, " CA " at (32.895, -17.694, -5.157),  was assigned atom type "C" (rec_index= 1, atom_type= 1).
Atom no. 623, " CB " at (34.001, -18.718, -4.841),  was assigned atom type "C" (rec_index= 1, atom_type= 1).
Atom no. 624, " C  " at (31.735, -18.370, -5.877),  was assigned atom type "C" (rec_index= 1, atom_type= 1).
Atom no. 625, " O  " at (31.596, -18.215, -7.090),  was assigned atom type "OA" (rec_index= 4, atom_type= 4).
Atom no. 626, " N  " at (30.843, -19.045, -5.129),  was assigned atom type "N" (rec_index= 3, atom_type= 3).
Atom no. 627, " HN " at (30.929, -19.128, -4.140),  was assigned atom type "HD" (rec_index= 2, atom_type= 2).
Atom no. 628, " CA " at (29.672, -19.721, -5.654),  was assigned atom type "C" (rec_index= 1, atom_type= 1).
Atom no. 629, " CB " at (29.050, -20.617, -4.547),  was assigned atom type "C" (rec_index= 1, atom_type= 1).
Atom no. 630, " CG " at (29.929, -21.810, -4.212),  was assigned atom type "C" (rec_index= 1, atom_type= 1).
Atom no. 631, " OD1" at (30.623, -22.322, -5.122),  was assigned atom type "OA" (rec_index= 4, atom_type= 4).
Atom no. 632, " OD2" at (29.890, -22.241, -3.029),  was assigned atom type "OA" (rec_index= 4, atom_type= 4).
Atom no. 633, " C  " at (28.578, -18.766, -6.147),  was assigned atom type "C" (rec_index= 1, atom_type= 1).
Atom no. 634, " O  " at (27.634, -19.169, -6.823),  was assigned atom type "OA" (rec_index= 4, atom_type= 4).
Atom no. 635, " N  " at (28.648, -17.461, -5.809),  was assigned atom type "N" (rec_index= 3, atom_type= 3).
Atom no. 636, " HN " at (29.407, -17.064, -5.297),  was assigned atom type "HD" (rec_index= 2, atom_type= 2).
Atom no. 637, " CA " at (27.610, -16.513, -6.167),  was assigned atom type "C" (rec_index= 1, atom_type= 1).
Atom no. 638, " CB " at (27.601, -15.302, -5.195),  was assigned atom type "C" (rec_index= 1, atom_type= 1).
Atom no. 639, " CG " at (27.338, -15.650, -3.717),  was assigned atom type "C" (rec_index= 1, atom_type= 1).
Atom no. 640, " CD1" at (27.518, -14.405, -2.835),  was assigned atom type "C" (rec_index= 1, atom_type= 1).
Atom no. 641, " CD2" at (25.933, -16.227, -3.514),  was assigned atom type "C" (rec_index= 1, atom_type= 1).
Atom no. 642, " C  " at (27.736, -15.962, -7.595),  was assigned atom type "C" (rec_index= 1, atom_type= 1).
Atom no. 643, " O  " at (28.856, -15.681, -8.043),  was assigned atom type "OA" (rec_index= 4, atom_type= 4).
Atom no. 644, " N  " at (26.645, -15.699, -8.322),  was assigned atom type "N" (rec_index= 3, atom_type= 3).
Atom no. 645, " CD " at (26.746, -15.056, -9.634),  was assigned atom type "C" (rec_index= 1, atom_type= 1).
Atom no. 646, " CA " at (25.255, -15.954, -7.948),  was assigned atom type "C" (rec_index= 1, atom_type= 1).
Atom no. 647, " CB " at (24.452, -15.078, -8.922),  was assigned atom type "C" (rec_index= 1, atom_type= 1).
Atom no. 648, " CG " at (25.317, -15.050, -10.183),  was assigned atom type "C" (rec_index= 1, atom_type= 1).
Atom no. 649, " C  " at (24.841, -17.409, -8.106),  was assigned atom type "C" (rec_index= 1, atom_type= 1).
Atom no. 650, " O  " at (25.166, -18.060, -9.094),  was assigned atom type "OA" (rec_index= 4, atom_type= 4).
Atom no. 651, " N  " at (24.053, -17.916, -7.147),  was assigned atom type "N" (rec_index= 3, atom_type= 3).
Atom no. 652, " HN " at (23.867, -17.419, -6.302),  was assigned atom type "HD" (rec_index= 2, atom_type= 2).
Atom no. 653, " CA " at (23.403, -19.207, -7.232),  was assigned atom type "C" (rec_index= 1, atom_type= 1).
Atom no. 654, " CB " at (23.162, -19.780, -5.837),  was assigned atom type "C" (rec_index= 1, atom_type= 1).
Atom no. 655, " CG2" at (22.207, -20.999, -5.880),  was assigned atom type "C" (rec_index= 1, atom_type= 1).
Atom no. 656, " CG1" at (24.525, -20.157, -5.208),  was assigned atom type "C" (rec_index= 1, atom_type= 1).
Atom no. 657, " CD " at (24.421, -20.750, -3.793),  was assigned atom type "C" (rec_index= 1, atom_type= 1).
Atom no. 658, " C  " at (22.106, -19.025, -7.999),  was assigned atom type "C" (rec_index= 1, atom_type= 1).
Atom no. 659, " O  " at (21.151, -18.393, -7.540),  was assigned atom type "OA" (rec_index= 4, atom_type= 4).
Atom no. 660, " N  " at (22.058, -19.576, -9.219),  was assigned atom type "N" (rec_index= 3, atom_type= 3).
Atom no. 661, " HN " at (22.826, -20.085, -9.598),  was assigned atom type "HD" (rec_index= 2, atom_type= 2).
Atom no. 662, " CA " at (20.907, -19.490, -10.094),  was assigned atom type "C" (rec_index= 1, atom_type= 1).
Atom no. 663, " CB " at (21.229, -18.756, -11.397),  was assigned atom type "C" (rec_index= 1, atom_type= 1).
Atom no. 664, " CG1" at (19.992, -18.692, -12.324),  was assigned atom type "C" (rec_index= 1, atom_type= 1).
Atom no. 665, " CG2" at (21.714, -17.328, -11.075),  was assigned atom type "C" (rec_index= 1, atom_type= 1).
Atom no. 666, " C  " at (20.496, -20.901, -10.432),  was assigned atom type "C" (rec_index= 1, atom_type= 1).
Atom no. 667, " O  " at (21.231, -21.574, -11.152),  was assigned atom type "OA" (rec_index= 4, atom_type= 4).
Atom no. 668, " N  " at (19.376, -21.446, -9.952),  was assigned atom type "N" (rec_index= 3, atom_type= 3).
Atom no. 669, " CD " at (18.532, -20.902, -8.903),  was assigned atom type "C" (rec_index= 1, atom_type= 1).
Atom no. 670, " CA " at (18.904, -22.738, -10.441),  was assigned atom type "C" (rec_index= 1, atom_type= 1).
Atom no. 671, " CB " at (17.630, -23.000, -9.592),  was assigned atom type "C" (rec_index= 1, atom_type= 1).
Atom no. 672, " CG " at (17.822, -22.135, -8.342),  was assigned atom type "C" (rec_index= 1, atom_type= 1).
Atom no. 673, " C  " at (18.594, -22.748, -11.934),  was assigned atom type "C" (rec_index= 1, atom_type= 1).
Atom no. 674, " O  " at (17.754, -22.020, -12.398),  was assigned atom type "OA" (rec_index= 4, atom_type= 4).
Atom no. 675, " N  " at (19.248, -23.680, -12.685),  was assigned atom type "N" (rec_index= 3, atom_type= 3).
Atom no. 676, " HN " at (20.072, -24.155, -12.390),  was assigned atom type "HD" (rec_index= 2, atom_type= 2).
Atom no. 677, " CA " at (18.786, -24.064, -14.005),  was assigned atom type "C" (rec_index= 1, atom_type= 1).
Atom no. 678, " CB " at (19.868, -24.864, -14.769),  was assigned atom type "C" (rec_index= 1, atom_type= 1).
Atom no. 679, " CG " at (20.314, -26.187, -14.101),  was assigned atom type "C" (rec_index= 1, atom_type= 1).
Atom no. 680, " CD " at (21.677, -26.635, -14.622),  was assigned atom type "C" (rec_index= 1, atom_type= 1).
Atom no. 681, " OE1" at (21.759, -27.015, -15.816),  was assigned atom type "OA" (rec_index= 4, atom_type= 4).
Atom no. 682, " OE2" at (22.638, -26.592, -13.813),  was assigned atom type "OA" (rec_index= 4, atom_type= 4).
Atom no. 683, " C  " at (17.471, -24.821, -13.914),  was assigned atom type "C" (rec_index= 1, atom_type= 1).
Atom no. 684, " O  " at (16.553, -24.641, -14.713),  was assigned atom type "OA" (rec_index= 4, atom_type= 4).
Atom no. 685, " N  " at (17.325, -25.647, -12.859),  was assigned atom type "N" (rec_index= 3, atom_type= 3).
Atom no. 686, " HN " at (18.076, -25.846, -12.231),  was assigned atom type "HD" (rec_index= 2, atom_type= 2).
Atom no. 687, " CA " at (16.087, -26.303, -12.554),  was assigned atom type "C" (rec_index= 1, atom_type= 1).
Atom no. 688, " CB " at (16.167, -27.800, -12.930),  was assigned atom type "C" (rec_index= 1, atom_type= 1).
Atom no. 689, " CG " at (14.876, -28.598, -12.733),  was assigned atom type "C" (rec_index= 1, atom_type= 1).
Atom no. 690, " CD " at (13.610, -27.823, -13.096),  was assigned atom type "C" (rec_index= 1, atom_type= 1).
Atom no. 691, " CE " at (12.398, -28.507, -12.524),  was assigned atom type "C" (rec_index= 1, atom_type= 1).
Atom no. 692, " NZ " at (11.269, -27.580, -12.436),  was assigned atom type "N" (rec_index= 3, atom_type= 3).
Atom no. 693, " HZ1" at (10.439, -28.066, -12.041),  was assigned atom type "HD" (rec_index= 2, atom_type= 2).
Atom no. 694, " HZ2" at (11.524, -26.779, -11.824),  was assigned atom type "HD" (rec_index= 2, atom_type= 2).
Atom no. 695, " HZ3" at (11.040, -27.224, -13.386),  was assigned atom type "HD" (rec_index= 2, atom_type= 2).
Atom no. 696, " C  " at (15.670, -26.118, -11.103),  was assigned atom type "C" (rec_index= 1, atom_type= 1).
Atom no. 697, " O  " at (16.203, -26.721, -10.181),  was assigned atom type "OA" (rec_index= 4, atom_type= 4).
Atom no. 698, " N  " at (14.640, -25.273, -10.893),  was assigned atom type "N" (rec_index= 3, atom_type= 3).
Atom no. 699, " HN " at (14.300, -24.755, -11.674),  was assigned atom type "HD" (rec_index= 2, atom_type= 2).
Atom no. 700, " CA " at (13.951, -25.020, -9.643),  was assigned atom type "C" (rec_index= 1, atom_type= 1).
Atom no. 701, " CB " at (12.871, -23.936, -9.843),  was assigned atom type "C" (rec_index= 1, atom_type= 1).
Atom no. 702, " CG " at (13.459, -22.635, -10.325),  was assigned atom type "A" (rec_index= 0, atom_type= 0).
Atom no. 703, " CD1" at (13.778, -22.239, -11.596),  was assigned atom type "A" (rec_index= 0, atom_type= 0).
Atom no. 704, " NE1" at (14.391, -21.011, -11.567),  was assigned atom type "N" (rec_index= 3, atom_type= 3).
Atom no. 705, " HE1" at (14.695, -20.492, -12.336),  was assigned atom type "HD" (rec_index= 2, atom_type= 2).
Atom no. 706, " CE2" at (14.469, -20.591, -10.259),  was assigned atom type "A" (rec_index= 0, atom_type= 0).
Atom no. 707, " CD2" at (13.894, -21.593, -9.444),  was assigned atom type "A" (rec_index= 0, atom_type= 0).
Atom no. 708, " CE3" at (13.842, -21.459, -8.057),  was assigned atom type "A" (rec_index= 0, atom_type= 0).
Atom no. 709, " CZ3" at (14.383, -20.296, -7.493),  was assigned atom type "A" (rec_index= 0, atom_type= 0).
Atom no. 710, " CZ2" at (14.994, -19.441, -9.698),  was assigned atom type "A" (rec_index= 0, atom_type= 0).
Atom no. 711, " CH2" at (14.946, -19.300, -8.304),  was assigned atom type "A" (rec_index= 0, atom_type= 0).
Atom no. 712, " C  " at (13.261, -26.207, -9.003),  was assigned atom type "C" (rec_index= 1, atom_type= 1).
Atom no. 713, " O  " at (12.723, -27.076, -9.691),  was assigned atom type "OA" (rec_index= 4, atom_type= 4).
Atom no. 714, " N  " at (13.223, -26.196, -7.659),  was assigned atom type "N" (rec_index= 3, atom_type= 3).
Atom no. 715, " HN " at (13.616, -25.425, -7.161),  was assigned atom type "HD" (rec_index= 2, atom_type= 2).
Atom no. 716, " CA " at (12.653, -27.220, -6.819),  was assigned atom type "C" (rec_index= 1, atom_type= 1).
Atom no. 717, " CB " at (13.774, -27.996, -6.083),  was assigned atom type "C" (rec_index= 1, atom_type= 1).
Atom no. 718, " CG " at (14.607, -28.923, -6.996),  was assigned atom type "C" (rec_index= 1, atom_type= 1).
Atom no. 719, " CD " at (15.803, -29.503, -6.245),  was assigned atom type "C" (rec_index= 1, atom_type= 1).
Atom no. 720, " OE1" at (16.958, -29.262, -6.587),  was assigned atom type "OA" (rec_index= 4, atom_type= 4).
Atom no. 721, " NE2" at (15.533, -30.281, -5.172),  was assigned atom type "N" (rec_index= 3, atom_type= 3).
Atom no. 722, "1HE2" at (16.314, -30.656, -4.680),  was assigned atom type "HD" (rec_index= 2, atom_type= 2).
Atom no. 723, "2HE2" at (14.589, -30.466, -4.920),  was assigned atom type "HD" (rec_index= 2, atom_type= 2).
Atom no. 724, " C  " at (11.793, -26.557, -5.757),  was assigned atom type "C" (rec_index= 1, atom_type= 1).
Atom no. 725, " O  " at (12.032, -25.418, -5.354),  was assigned atom type "OA" (rec_index= 4, atom_type= 4).
Atom no. 726, " N  " at (10.783, -27.287, -5.257),  was assigned atom type "N" (rec_index= 3, atom_type= 3).
Atom no. 727, " HN " at (10.539, -28.177, -5.636),  was assigned atom type "HD" (rec_index= 2, atom_type= 2).
Atom no. 728, " CA " at (9.960, -26.869, -4.140),  was assigned atom type "C" (rec_index= 1, atom_type= 1).
Atom no. 729, " CB " at (8.455, -26.770, -4.506),  was assigned atom type "C" (rec_index= 1, atom_type= 1).
Atom no. 730, " CG " at (8.102, -25.699, -5.562),  was assigned atom type "C" (rec_index= 1, atom_type= 1).
Atom no. 731, " CD1" at (6.635, -25.834, -5.991),  was assigned atom type "C" (rec_index= 1, atom_type= 1).
Atom no. 732, " CD2" at (8.347, -24.271, -5.056),  was assigned atom type "C" (rec_index= 1, atom_type= 1).
Atom no. 733, " C  " at (10.110, -27.888, -3.026),  was assigned atom type "C" (rec_index= 1, atom_type= 1).
Atom no. 734, " O  " at (10.430, -29.053, -3.258),  was assigned atom type "OA" (rec_index= 4, atom_type= 4).
Atom no. 735, " N  " at (9.898, -27.469, -1.770),  was assigned atom type "N" (rec_index= 3, atom_type= 3).
Atom no. 736, " HN " at (9.758, -26.505, -1.551),  was assigned atom type "HD" (rec_index= 2, atom_type= 2).
Atom no. 737, " CA " at (9.852, -28.356, -0.627),  was assigned atom type "C" (rec_index= 1, atom_type= 1).
Atom no. 738, " CB " at (10.931, -28.007, 0.433),  was assigned atom type "C" (rec_index= 1, atom_type= 1).
Atom no. 739, " CG " at (12.378, -28.147, -0.096),  was assigned atom type "C" (rec_index= 1, atom_type= 1).
Atom no. 740, " CD " at (13.421, -27.811, 0.972),  was assigned atom type "C" (rec_index= 1, atom_type= 1).
Atom no. 741, " OE1" at (13.171, -27.791, 2.176),  was assigned atom type "OA" (rec_index= 4, atom_type= 4).
Atom no. 742, " NE2" at (14.675, -27.569, 0.520),  was assigned atom type "N" (rec_index= 3, atom_type= 3).
Atom no. 743, "1HE2" at (15.366, -27.353, 1.204),  was assigned atom type "HD" (rec_index= 2, atom_type= 2).
Atom no. 744, "2HE2" at (14.863, -27.596, -0.456),  was assigned atom type "HD" (rec_index= 2, atom_type= 2).
Atom no. 745, " C  " at (8.481, -28.206, 0.009),  was assigned atom type "C" (rec_index= 1, atom_type= 1).
Atom no. 746, " O  " at (7.969, -27.091, 0.014),  was assigned atom type "OA" (rec_index= 4, atom_type= 4).
Atom no. 747, " N  " at (7.804, -29.227, 0.541),  was assigned atom type "N" (rec_index= 3, atom_type= 3).
Atom no. 748, " CD " at (8.145, -30.629, 0.345),  was assigned atom type "C" (rec_index= 1, atom_type= 1).
Atom no. 749, " CA " at (6.691, -29.056, 1.476),  was assigned atom type "C" (rec_index= 1, atom_type= 1).
Atom no. 750, " CB " at (6.373, -30.478, 1.974),  was assigned atom type "C" (rec_index= 1, atom_type= 1).
Atom no. 751, " CG " at (6.937, -31.397, 0.887),  was assigned atom type "C" (rec_index= 1, atom_type= 1).
Atom no. 752, " C  " at (7.001, -28.117, 2.614),  was assigned atom type "C" (rec_index= 1, atom_type= 1).
Atom no. 753, " O  " at (8.121, -28.152, 3.104),  was assigned atom type "OA" (rec_index= 4, atom_type= 4).
Atom no. 754, " N  " at (6.056, -27.303, 3.081),  was assigned atom type "N" (rec_index= 3, atom_type= 3).
Atom no. 755, " HN " at (5.175, -27.197, 2.626),  was assigned atom type "HD" (rec_index= 2, atom_type= 2).
Atom no. 756, " CA " at (6.264, -26.527, 4.281),  was assigned atom type "C" (rec_index= 1, atom_type= 1).
Atom no. 757, " CB " at (5.360, -25.282, 4.224),  was assigned atom type "C" (rec_index= 1, atom_type= 1).
Atom no. 758, " CG " at (5.584, -24.269, 5.359),  was assigned atom type "C" (rec_index= 1, atom_type= 1).
Atom no. 759, " CD " at (5.158, -22.845, 4.987),  was assigned atom type "C" (rec_index= 1, atom_type= 1).
Atom no. 760, " NE " at (3.666, -22.836, 4.804),  was assigned atom type "N" (rec_index= 3, atom_type= 3).
Atom no. 761, " HE " at (3.382, -23.037, 3.859),  was assigned atom type "HD" (rec_index= 2, atom_type= 2).
Atom no. 762, " CZ " at (2.757, -22.594, 5.756),  was assigned atom type "C" (rec_index= 1, atom_type= 1).
Atom no. 763, " NH1" at (3.101, -22.336, 7.013),  was assigned atom type "N" (rec_index= 3, atom_type= 3).
Atom no. 764, " HH " at (2.408, -22.185, 7.705),  was assigned atom type "HD" (rec_index= 2, atom_type= 2).
Atom no. 765, " HH " at (4.072, -22.440, 7.238),  was assigned atom type "HD" (rec_index= 2, atom_type= 2).
Atom no. 766, " NH2" at (1.471, -22.603, 5.417),  was assigned atom type "N" (rec_index= 3, atom_type= 3).
Atom no. 767, " HH " at (0.784, -22.342, 6.080),  was assigned atom type "HD" (rec_index= 2, atom_type= 2).
Atom no. 768, " HH " at (1.263, -22.669, 4.450),  was assigned atom type "HD" (rec_index= 2, atom_type= 2).
Atom no. 769, " C  " at (5.969, -27.393, 5.508),  was assigned atom type "C" (rec_index= 1, atom_type= 1).
Atom no. 770, " O  " at (4.867, -27.938, 5.601),  was assigned atom type "OA" (rec_index= 4, atom_type= 4).
Atom no. 771, " N  " at (6.881, -27.604, 6.472),  was assigned atom type "N" (rec_index= 3, atom_type= 3).
Atom no. 772, " CD " at (8.071, -26.777, 6.685),  was assigned atom type "C" (rec_index= 1, atom_type= 1).
Atom no. 773, " CA " at (6.821, -28.741, 7.399),  was assigned atom type "C" (rec_index= 1, atom_type= 1).
Atom no. 774, " CB " at (8.173, -28.706, 8.131),  was assigned atom type "C" (rec_index= 1, atom_type= 1).
Atom no. 775, " CG " at (8.638, -27.247, 8.029),  was assigned atom type "C" (rec_index= 1, atom_type= 1).
Atom no. 776, " C  " at (5.664, -28.619, 8.358),  was assigned atom type "C" (rec_index= 1, atom_type= 1).
Atom no. 777, " O  " at (5.145, -29.627, 8.824),  was assigned atom type "OA" (rec_index= 4, atom_type= 4).
Atom no. 778, " N  " at (5.247, -27.372, 8.619),  was assigned atom type "N" (rec_index= 3, atom_type= 3).
Atom no. 779, " HN " at (5.739, -26.606, 8.204),  was assigned atom type "HD" (rec_index= 2, atom_type= 2).
Atom no. 780, " CA " at (4.130, -26.977, 9.459),  was assigned atom type "C" (rec_index= 1, atom_type= 1).
Atom no. 781, " CB " at (4.033, -25.425, 9.420),  was assigned atom type "C" (rec_index= 1, atom_type= 1).
Atom no. 782, " OG " at (3.148, -24.903, 10.407),  was assigned atom type "OA" (rec_index= 4, atom_type= 4).
Atom no. 783, " HG1" at (3.315, -23.954, 10.464),  was assigned atom type "HD" (rec_index= 2, atom_type= 2).
Atom no. 784, " C  " at (2.809, -27.592, 9.014),  was assigned atom type "C" (rec_index= 1, atom_type= 1).
Atom no. 785, " O  " at (1.967, -27.970, 9.821),  was assigned atom type "OA" (rec_index= 4, atom_type= 4).
Atom no. 786, " N  " at (2.600, -27.722, 7.690),  was assigned atom type "N" (rec_index= 3, atom_type= 3).
Atom no. 787, " HN " at (3.321, -27.584, 7.016),  was assigned atom type "HD" (rec_index= 2, atom_type= 2).
Atom no. 788, " CA " at (1.307, -28.075, 7.124),  was assigned atom type "C" (rec_index= 1, atom_type= 1).
Atom no. 789, " CB " at (0.715, -26.916, 6.329),  was assigned atom type "C" (rec_index= 1, atom_type= 1).
Atom no. 790, " CG1" at (0.314, -25.795, 7.310),  was assigned atom type "C" (rec_index= 1, atom_type= 1).
Atom no. 791, " CG2" at (1.721, -26.390, 5.288),  was assigned atom type "C" (rec_index= 1, atom_type= 1).
Atom no. 792, " C  " at (1.366, -29.348, 6.286),  was assigned atom type "C" (rec_index= 1, atom_type= 1).
Atom no. 793, " O  " at (0.491, -29.618, 5.462),  was assigned atom type "OA" (rec_index= 4, atom_type= 4).
Atom no. 794, " N  " at (2.390, -30.203, 6.507),  was assigned atom type "N" (rec_index= 3, atom_type= 3).
Atom no. 795, " HN " at (3.028, -30.053, 7.261),  was assigned atom type "HD" (rec_index= 2, atom_type= 2).
Atom no. 796, " CA " at (2.676, -31.403, 5.702),  was assigned atom type "C" (rec_index= 1, atom_type= 1).
Atom no. 797, " CB " at (3.988, -32.081, 6.119),  was assigned atom type "C" (rec_index= 1, atom_type= 1).
Atom no. 798, " OG1" at (4.414, -33.040, 5.161),  was assigned atom type "OA" (rec_index= 4, atom_type= 4).
Atom no. 799, " HG1" at (5.228, -33.413, 5.516),  was assigned atom type "HD" (rec_index= 2, atom_type= 2).
Atom no. 800, " CG2" at (3.903, -32.787, 7.481),  was assigned atom type "C" (rec_index= 1, atom_type= 1).
Atom no. 801, " C  " at (1.530, -32.423, 5.626),  was assigned atom type "C" (rec_index= 1, atom_type= 1).
Atom no. 802, " O  " at (1.274, -33.052, 4.598),  was assigned atom type "OA" (rec_index= 4, atom_type= 4).
Atom no. 803, " N  " at (0.757, -32.583, 6.721),  was assigned atom type "N" (rec_index= 3, atom_type= 3).
Atom no. 804, " HN " at (0.971, -32.089, 7.562),  was assigned atom type "HD" (rec_index= 2, atom_type= 2).
Atom no. 805, " CA " at (-0.412, -33.447, 6.793),  was assigned atom type "C" (rec_index= 1, atom_type= 1).
Atom no. 806, " CB " at (-0.953, -33.424, 8.246),  was assigned atom type "C" (rec_index= 1, atom_type= 1).
Atom no. 807, " CG " at (-2.269, -34.185, 8.518),  was assigned atom type "C" (rec_index= 1, atom_type= 1).
Atom no. 808, " CD " at (-2.152, -35.720, 8.591),  was assigned atom type "C" (rec_index= 1, atom_type= 1).
Atom no. 809, " CE " at (-3.546, -36.367, 8.682),  was assigned atom type "C" (rec_index= 1, atom_type= 1).
Atom no. 810, " NZ " at (-3.493, -37.759, 9.187),  was assigned atom type "N" (rec_index= 3, atom_type= 3).
Atom no. 811, " HZ1" at (-4.453, -38.158, 9.234),  was assigned atom type "HD" (rec_index= 2, atom_type= 2).
Atom no. 812, " HZ2" at (-2.910, -38.338, 8.549),  was assigned atom type "HD" (rec_index= 2, atom_type= 2).
Atom no. 813, " HZ3" at (-3.070, -37.766, 10.137),  was assigned atom type "HD" (rec_index= 2, atom_type= 2).
Atom no. 814, " C  " at (-1.523, -33.070, 5.813),  was assigned atom type "C" (rec_index= 1, atom_type= 1).
Atom no. 815, " O  " at (-2.113, -33.938, 5.168),  was assigned atom type "OA" (rec_index= 4, atom_type= 4).
Atom no. 816, " N  " at (-1.818, -31.762, 5.652),  was assigned atom type "N" (rec_index= 3, atom_type= 3).
Atom no. 817, " HN " at (-1.332, -31.050, 6.155),  was assigned atom type "HD" (rec_index= 2, atom_type= 2).
Atom no. 818, " CA " at (-2.849, -31.266, 4.751),  was assigned atom type "C" (rec_index= 1, atom_type= 1).
Atom no. 819, " CB " at (-3.095, -29.752, 4.969),  was assigned atom type "C" (rec_index= 1, atom_type= 1).
Atom no. 820, " CG " at (-4.302, -29.165, 4.185),  was assigned atom type "C" (rec_index= 1, atom_type= 1).
Atom no. 821, " CD " at (-5.640, -29.791, 4.601),  was assigned atom type "C" (rec_index= 1, atom_type= 1).
Atom no. 822, " OE1" at (-5.780, -30.384, 5.671),  was assigned atom type "OA" (rec_index= 4, atom_type= 4).
Atom no. 823, " NE2" at (-6.658, -29.646, 3.723),  was assigned atom type "N" (rec_index= 3, atom_type= 3).
Atom no. 824, "1HE2" at (-7.534, -30.043, 3.980),  was assigned atom type "HD" (rec_index= 2, atom_type= 2).
Atom no. 825, "2HE2" at (-6.504, -29.175, 2.861),  was assigned atom type "HD" (rec_index= 2, atom_type= 2).
Atom no. 826, " C  " at (-2.533, -31.535, 3.285),  was assigned atom type "C" (rec_index= 1, atom_type= 1).
Atom no. 827, " O  " at (-3.403, -31.842, 2.473),  was assigned atom type "OA" (rec_index= 4, atom_type= 4).
Atom no. 828, " N  " at (-1.245, -31.469, 2.906),  was assigned atom type "N" (rec_index= 3, atom_type= 3).
Atom no. 829, " HN " at (-0.519, -31.197, 3.534),  was assigned atom type "HD" (rec_index= 2, atom_type= 2).
Atom no. 830, " CA " at (-0.787, -31.782, 1.565),  was assigned atom type "C" (rec_index= 1, atom_type= 1).
Atom no. 831, " CB " at (0.720, -31.441, 1.471),  was assigned atom type "C" (rec_index= 1, atom_type= 1).
Atom no. 832, " CG " at (1.340, -31.474, 0.059),  was assigned atom type "C" (rec_index= 1, atom_type= 1).
Atom no. 833, " CD1" at (0.643, -30.510, -0.912),  was assigned atom type "C" (rec_index= 1, atom_type= 1).
Atom no. 834, " CD2" at (2.833, -31.124, 0.138),  was assigned atom type "C" (rec_index= 1, atom_type= 1).
Atom no. 835, " C  " at (-1.077, -33.229, 1.156),  was assigned atom type "C" (rec_index= 1, atom_type= 1).
Atom no. 836, " O  " at (-1.512, -33.515, 0.041),  was assigned atom type "OA" (rec_index= 4, atom_type= 4).
Atom no. 837, " N  " at (-0.911, -34.192, 2.088),  was assigned atom type "N" (rec_index= 3, atom_type= 3).
Atom no. 838, " HN " at (-0.506, -34.021, 2.985),  was assigned atom type "HD" (rec_index= 2, atom_type= 2).
Atom no. 839, " CA " at (-1.313, -35.573, 1.860),  was assigned atom type "C" (rec_index= 1, atom_type= 1).
Atom no. 840, " CB " at (-0.615, -36.525, 2.858),  was assigned atom type "C" (rec_index= 1, atom_type= 1).
Atom no. 841, " CG " at (0.827, -36.743, 2.409),  was assigned atom type "C" (rec_index= 1, atom_type= 1).
Atom no. 842, " OD1" at (1.081, -37.383, 1.384),  was assigned atom type "OA" (rec_index= 4, atom_type= 4).
Atom no. 843, " ND2" at (1.799, -36.215, 3.183),  was assigned atom type "N" (rec_index= 3, atom_type= 3).
Atom no. 844, "1HD2" at (2.741, -36.346, 2.887),  was assigned atom type "HD" (rec_index= 2, atom_type= 2).
Atom no. 845, "2HD2" at (1.560, -35.694, 3.996),  was assigned atom type "HD" (rec_index= 2, atom_type= 2).
Atom no. 846, " C  " at (-2.830, -35.795, 1.889),  was assigned atom type "C" (rec_index= 1, atom_type= 1).
Atom no. 847, " O  " at (-3.335, -36.707, 1.234),  was assigned atom type "OA" (rec_index= 4, atom_type= 4).
Atom no. 848, " N  " at (-3.612, -34.947, 2.593),  was assigned atom type "N" (rec_index= 3, atom_type= 3).
Atom no. 849, " HN " at (-3.243, -34.290, 3.245),  was assigned atom type "HD" (rec_index= 2, atom_type= 2).
Atom no. 850, " CA " at (-5.070, -34.916, 2.463),  was assigned atom type "C" (rec_index= 1, atom_type= 1).
Atom no. 851, " CB " at (-5.714, -33.998, 3.503),  was assigned atom type "C" (rec_index= 1, atom_type= 1).
Atom no. 852, " CG1" at (-7.179, -33.652, 3.160),  was assigned atom type "C" (rec_index= 1, atom_type= 1).
Atom no. 853, " CG2" at (-5.658, -34.686, 4.878),  was assigned atom type "C" (rec_index= 1, atom_type= 1).
Atom no. 854, " C  " at (-5.503, -34.523, 1.055),  was assigned atom type "C" (rec_index= 1, atom_type= 1).
Atom no. 855, " O  " at (-6.360, -35.163, 0.451),  was assigned atom type "OA" (rec_index= 4, atom_type= 4).
Atom no. 856, " N  " at (-4.879, -33.491, 0.457),  was assigned atom type "N" (rec_index= 3, atom_type= 3).
Atom no. 857, " HN " at (-4.211, -32.920, 0.929),  was assigned atom type "HD" (rec_index= 2, atom_type= 2).
Atom no. 858, " CA " at (-5.118, -33.110, -0.931),  was assigned atom type "C" (rec_index= 1, atom_type= 1).
Atom no. 859, " CB " at (-4.497, -31.755, -1.261),  was assigned atom type "C" (rec_index= 1, atom_type= 1).
Atom no. 860, " CG2" at (-4.702, -31.412, -2.756),  was assigned atom type "C" (rec_index= 1, atom_type= 1).
Atom no. 861, " CG1" at (-5.147, -30.674, -0.359),  was assigned atom type "C" (rec_index= 1, atom_type= 1).
Atom no. 862, " CD " at (-4.606, -29.253, -0.593),  was assigned atom type "C" (rec_index= 1, atom_type= 1).
Atom no. 863, " C  " at (-4.698, -34.207, -1.908),  was assigned atom type "C" (rec_index= 1, atom_type= 1).
Atom no. 864, " O  " at (-5.406, -34.495, -2.873),  was assigned atom type "OA" (rec_index= 4, atom_type= 4).
Atom no. 865, " N  " at (-3.565, -34.897, -1.648),  was assigned atom type "N" (rec_index= 3, atom_type= 3).
Atom no. 866, " HN " at (-2.984, -34.657, -0.872),  was assigned atom type "HD" (rec_index= 2, atom_type= 2).
Atom no. 867, " CA " at (-3.095, -36.021, -2.448),  was assigned atom type "C" (rec_index= 1, atom_type= 1).
Atom no. 868, " CB " at (-1.712, -36.529, -1.956),  was assigned atom type "C" (rec_index= 1, atom_type= 1).
Atom no. 869, " CG " at (-1.008, -37.486, -2.945),  was assigned atom type "C" (rec_index= 1, atom_type= 1).
Atom no. 870, " CD " at (0.529, -37.452, -2.835),  was assigned atom type "C" (rec_index= 1, atom_type= 1).
Atom no. 871, " CE " at (1.151, -38.377, -1.786),  was assigned atom type "C" (rec_index= 1, atom_type= 1).
Atom no. 872, " NZ " at (1.358, -39.730, -2.348),  was assigned atom type "N" (rec_index= 3, atom_type= 3).
Atom no. 873, " HZ1" at (1.782, -40.353, -1.630),  was assigned atom type "HD" (rec_index= 2, atom_type= 2).
Atom no. 874, " HZ2" at (0.444, -40.124, -2.651),  was assigned atom type "HD" (rec_index= 2, atom_type= 2).
Atom no. 875, " HZ3" at (1.993, -39.669, -3.170),  was assigned atom type "HD" (rec_index= 2, atom_type= 2).
Atom no. 876, " C  " at (-4.072, -37.184, -2.534),  was assigned atom type "C" (rec_index= 1, atom_type= 1).
Atom no. 877, " O  " at (-4.266, -37.745, -3.608),  was assigned atom type "OA" (rec_index= 4, atom_type= 4).
Atom no. 878, " N  " at (-4.750, -37.535, -1.417),  was assigned atom type "N" (rec_index= 3, atom_type= 3).
Atom no. 879, " HN " at (-4.514, -37.125, -0.539),  was assigned atom type "HD" (rec_index= 2, atom_type= 2).
Atom no. 880, " CA " at (-5.839, -38.506, -1.415),  was assigned atom type "C" (rec_index= 1, atom_type= 1).
Atom no. 881, " CB " at (-6.516, -38.505, -0.014),  was assigned atom type "C" (rec_index= 1, atom_type= 1).
Atom no. 882, " CG " at (-6.137, -39.679, 0.906),  was assigned atom type "C" (rec_index= 1, atom_type= 1).
Atom no. 883, " CD " at (-7.103, -39.810, 2.092),  was assigned atom type "C" (rec_index= 1, atom_type= 1).
Atom no. 884, " NE " at (-8.455, -40.137, 1.521),  was assigned atom type "N" (rec_index= 3, atom_type= 3).
Atom no. 885, " HE " at (-8.406, -40.639, 0.650),  was assigned atom type "HD" (rec_index= 2, atom_type= 2).
Atom no. 886, " CZ " at (-9.637, -39.823, 2.064),  was assigned atom type "C" (rec_index= 1, atom_type= 1).
Atom no. 887, " NH1" at (-9.749, -39.302, 3.281),  was assigned atom type "N" (rec_index= 3, atom_type= 3).
Atom no. 888, " HH " at (-10.640, -39.104, 3.665),  was assigned atom type "HD" (rec_index= 2, atom_type= 2).
Atom no. 889, " HH " at (-8.907, -39.255, 3.823),  was assigned atom type "HD" (rec_index= 2, atom_type= 2).
Atom no. 890, " NH2" at (-10.727, -40.041, 1.336),  was assigned atom type "N" (rec_index= 3, atom_type= 3).
Atom no. 891, " HH " at (-11.610, -39.742, 1.668),  was assigned atom type "HD" (rec_index= 2, atom_type= 2).
Atom no. 892, " HH " at (-10.589, -40.309, 0.391),  was assigned atom type "HD" (rec_index= 2, atom_type= 2).
Atom no. 893, " C  " at (-6.941, -38.202, -2.432),  was assigned atom type "C" (rec_index= 1, atom_type= 1).
Atom no. 894, " O  " at (-7.248, -38.988, -3.329),  was assigned atom type "OA" (rec_index= 4, atom_type= 4).
Atom no. 895, " N  " at (-7.531, -36.995, -2.336),  was assigned atom type "N" (rec_index= 3, atom_type= 3).
Atom no. 896, " HN " at (-7.195, -36.264, -1.745),  was assigned atom type "HD" (rec_index= 2, atom_type= 2).
Atom no. 897, " CA " at (-8.719, -36.656, -3.095),  was assigned atom type "C" (rec_index= 1, atom_type= 1).
Atom no. 898, " CB " at (-9.438, -35.438, -2.467),  was assigned atom type "C" (rec_index= 1, atom_type= 1).
Atom no. 899, " CG " at (-10.121, -35.822, -1.183),  was assigned atom type "A" (rec_index= 0, atom_type= 0).
Atom no. 900, " CD1" at (-9.610, -35.421, 0.061),  was assigned atom type "A" (rec_index= 0, atom_type= 0).
Atom no. 901, " CE1" at (-10.254, -35.782, 1.251),  was assigned atom type "A" (rec_index= 0, atom_type= 0).
Atom no. 902, " CZ " at (-11.435, -36.532, 1.206),  was assigned atom type "A" (rec_index= 0, atom_type= 0).
Atom no. 903, " CD2" at (-11.305, -36.578, -1.215),  was assigned atom type "A" (rec_index= 0, atom_type= 0).
Atom no. 904, " CE2" at (-11.962, -36.931, -0.028),  was assigned atom type "A" (rec_index= 0, atom_type= 0).
Atom no. 905, " C  " at (-8.425, -36.365, -4.560),  was assigned atom type "C" (rec_index= 1, atom_type= 1).
Atom no. 906, " O  " at (-9.299, -36.457, -5.418),  was assigned atom type "OA" (rec_index= 4, atom_type= 4).
Atom no. 907, " N  " at (-7.165, -36.045, -4.905),  was assigned atom type "N" (rec_index= 3, atom_type= 3).
Atom no. 908, " HN " at (-6.449, -35.927, -4.220),  was assigned atom type "HD" (rec_index= 2, atom_type= 2).
Atom no. 909, " CA " at (-6.722, -35.842, -6.274),  was assigned atom type "C" (rec_index= 1, atom_type= 1).
Atom no. 910, " CB " at (-5.284, -35.254, -6.261),  was assigned atom type "C" (rec_index= 1, atom_type= 1).
Atom no. 911, " CG " at (-5.077, -33.978, -7.108),  was assigned atom type "C" (rec_index= 1, atom_type= 1).
Atom no. 912, " CD1" at (-6.062, -32.856, -6.745),  was assigned atom type "C" (rec_index= 1, atom_type= 1).
Atom no. 913, " CD2" at (-3.648, -33.449, -6.915),  was assigned atom type "C" (rec_index= 1, atom_type= 1).
Atom no. 914, " C  " at (-6.824, -37.102, -7.135),  was assigned atom type "C" (rec_index= 1, atom_type= 1).
Atom no. 915, " O  " at (-7.183, -37.070, -8.316),  was assigned atom type "OA" (rec_index= 4, atom_type= 4).
Atom no. 916, " N  " at (-6.526, -38.277, -6.548),  was assigned atom type "N" (rec_index= 3, atom_type= 3).
Atom no. 917, " HN " at (-6.096, -38.340, -5.648),  was assigned atom type "HD" (rec_index= 2, atom_type= 2).
Atom no. 918, " CA " at (-6.803, -39.559, -7.171),  was assigned atom type "C" (rec_index= 1, atom_type= 1).
Atom no. 919, " CB " at (-5.974, -40.677, -6.512),  was assigned atom type "C" (rec_index= 1, atom_type= 1).
Atom no. 920, " ND1" at (-3.614, -40.846, -5.700),  was assigned atom type "N" (rec_index= 3, atom_type= 3).
Atom no. 921, " HD1" at (-3.830, -41.356, -4.844),  was assigned atom type "HD" (rec_index= 2, atom_type= 2).
Atom no. 922, " CG " at (-4.501, -40.416, -6.666),  was assigned atom type "A" (rec_index= 0, atom_type= 0).
Atom no. 923, " CE1" at (-2.429, -40.456, -6.121),  was assigned atom type "A" (rec_index= 0, atom_type= 0).
Atom no. 924, " NE2" at (-2.501, -39.805, -7.306),  was assigned atom type "N" (rec_index= 3, atom_type= 3).
Atom no. 925, " HE2" at (-1.748, -39.398, -7.822),  was assigned atom type "HD" (rec_index= 2, atom_type= 2).
Atom no. 926, " CD2" at (-3.831, -39.779, -7.664),  was assigned atom type "A" (rec_index= 0, atom_type= 0).
Atom no. 927, " C  " at (-8.285, -39.917, -7.225),  was assigned atom type "C" (rec_index= 1, atom_type= 1).
Atom no. 928, " O  " at (-8.758, -40.355, -8.277),  was assigned atom type "OA" (rec_index= 4, atom_type= 4).
Atom no. 929, " N  " at (-9.049, -39.685, -6.131),  was assigned atom type "N" (rec_index= 3, atom_type= 3).
Atom no. 930, " HN " at (-8.638, -39.310, -5.305),  was assigned atom type "HD" (rec_index= 2, atom_type= 2).
Atom no. 931, " CA " at (-10.488, -39.937, -6.019),  was assigned atom type "C" (rec_index= 1, atom_type= 1).
Atom no. 932, " CB " at (-10.976, -39.714, -4.553),  was assigned atom type "C" (rec_index= 1, atom_type= 1).
Atom no. 933, " CG " at (-10.307, -40.652, -3.502),  was assigned atom type "C" (rec_index= 1, atom_type= 1).
Atom no. 934, " CD " at (-10.682, -40.356, -2.042),  was assigned atom type "C" (rec_index= 1, atom_type= 1).
Atom no. 935, " OE1" at (-9.775, -40.364, -1.156),  was assigned atom type "OA" (rec_index= 4, atom_type= 4).
Atom no. 936, " OE2" at (-11.882, -40.138, -1.752),  was assigned atom type "OA" (rec_index= 4, atom_type= 4).
Atom no. 937, " C  " at (-11.356, -39.099, -6.977),  was assigned atom type "C" (rec_index= 1, atom_type= 1).
Atom no. 938, " O  " at (-12.459, -39.482, -7.379),  was assigned atom type "OA" (rec_index= 4, atom_type= 4).
Atom no. 939, " N  " at (-10.885, -37.903, -7.370),  was assigned atom type "N" (rec_index= 3, atom_type= 3).
Atom no. 940, " HN " at (-9.992, -37.579, -7.060),  was assigned atom type "HD" (rec_index= 2, atom_type= 2).
Atom no. 941, " CA " at (-11.600, -37.004, -8.247),  was assigned atom type "C" (rec_index= 1, atom_type= 1).
Atom no. 942, " CB " at (-11.212, -35.558, -7.917),  was assigned atom type "C" (rec_index= 1, atom_type= 1).
Atom no. 943, " C  " at (-11.403, -37.233, -9.737),  was assigned atom type "C" (rec_index= 1, atom_type= 1).
Atom no. 944, " O  " at (-10.364, -37.694, -10.209),  was assigned atom type "OA" (rec_index= 4, atom_type= 4).
Atom no. 945, " N  " at (-12.434, -36.885, -10.528),  was assigned atom type "N" (rec_index= 3, atom_type= 3).
Atom no. 946, " HN " at (-13.306, -36.600, -10.131),  was assigned atom type "HD" (rec_index= 2, atom_type= 2).
Atom no. 947, " CA " at (-12.411, -36.879, -11.984),  was assigned atom type "C" (rec_index= 1, atom_type= 1).
Atom no. 948, " CB " at (-13.653, -37.629, -12.545),  was assigned atom type "C" (rec_index= 1, atom_type= 1).
Atom no. 949, " OG " at (-14.840, -37.333, -11.782),  was assigned atom type "OA" (rec_index= 4, atom_type= 4).
Atom no. 950, " HG1" at (-15.594, -37.638, -12.301),  was assigned atom type "HD" (rec_index= 2, atom_type= 2).
Atom no. 951, " C  " at (-12.469, -35.466, -12.517),  was assigned atom type "C" (rec_index= 1, atom_type= 1).
Atom no. 952, " O  " at (-11.939, -35.177, -13.586),  was assigned atom type "OA" (rec_index= 4, atom_type= 4).
Atom no. 953, " N  " at (-13.076, -34.549, -11.748),  was assigned atom type "N" (rec_index= 3, atom_type= 3).
Atom no. 954, " HN " at (-13.493, -34.796, -10.878),  was assigned atom type "HD" (rec_index= 2, atom_type= 2).
Atom no. 955, " CA " at (-13.192, -33.148, -12.078),  was assigned atom type "C" (rec_index= 1, atom_type= 1).
Atom no. 956, " CB " at (-14.673, -32.744, -12.200),  was assigned atom type "C" (rec_index= 1, atom_type= 1).
Atom no. 957, " CG " at (-15.466, -33.543, -13.261),  was assigned atom type "C" (rec_index= 1, atom_type= 1).
Atom no. 958, " CD " at (-16.813, -33.953, -12.685),  was assigned atom type "C" (rec_index= 1, atom_type= 1).
Atom no. 959, " OE1" at (-17.678, -33.057, -12.516),  was assigned atom type "OA" (rec_index= 4, atom_type= 4).
Atom no. 960, " OE2" at (-16.931, -35.161, -12.332),  was assigned atom type "OA" (rec_index= 4, atom_type= 4).
Atom no. 961, " C  " at (-12.575, -32.355, -10.942),  was assigned atom type "C" (rec_index= 1, atom_type= 1).
Atom no. 962, " O  " at (-12.847, -32.601, -9.764),  was assigned atom type "OA" (rec_index= 4, atom_type= 4).
Atom no. 963, " N  " at (-11.706, -31.384, -11.270),  was assigned atom type "N" (rec_index= 3, atom_type= 3).
Atom no. 964, " HN " at (-11.517, -31.121, -12.214),  was assigned atom type "HD" (rec_index= 2, atom_type= 2).
Atom no. 965, " CA " at (-10.958, -30.625, -10.278),  was assigned atom type "C" (rec_index= 1, atom_type= 1).
Atom no. 966, " CB " at (-9.443, -30.771, -10.456),  was assigned atom type "C" (rec_index= 1, atom_type= 1).
Atom no. 967, " CG2" at (-8.678, -30.031, -9.330),  was assigned atom type "C" (rec_index= 1, atom_type= 1).
Atom no. 968, " CG1" at (-8.984, -32.249, -10.572),  was assigned atom type "C" (rec_index= 1, atom_type= 1).
Atom no. 969, " CD " at (-7.466, -32.423, -10.752),  was assigned atom type "C" (rec_index= 1, atom_type= 1).
Atom no. 970, " C  " at (-11.314, -29.159, -10.431),  was assigned atom type "C" (rec_index= 1, atom_type= 1).
Atom no. 971, " O  " at (-11.327, -28.626, -11.538),  was assigned atom type "OA" (rec_index= 4, atom_type= 4).
Atom no. 972, " N  " at (-11.616, -28.455, -9.326),  was assigned atom type "N" (rec_index= 3, atom_type= 3).
Atom no. 973, " HN " at (-11.660, -28.870, -8.421),  was assigned atom type "HD" (rec_index= 2, atom_type= 2).
Atom no. 974, " CA " at (-11.904, -27.032, -9.349),  was assigned atom type "C" (rec_index= 1, atom_type= 1).
Atom no. 975, " CB " at (-13.318, -26.691, -8.891),  was assigned atom type "C" (rec_index= 1, atom_type= 1).
Atom no. 976, " CG1" at (-13.594, -25.190, -9.112),  was assigned atom type "C" (rec_index= 1, atom_type= 1).
Atom no. 977, " CG2" at (-14.347, -27.542, -9.663),  was assigned atom type "C" (rec_index= 1, atom_type= 1).
Atom no. 978, " C  " at (-10.905, -26.273, -8.491),  was assigned atom type "C" (rec_index= 1, atom_type= 1).
Atom no. 979, " O  " at (-10.806, -26.443, -7.276),  was assigned atom type "OA" (rec_index= 4, atom_type= 4).
Atom no. 980, " N  " at (-10.138, -25.374, -9.133),  was assigned atom type "N" (rec_index= 3, atom_type= 3).
Atom no. 981, " HN " at (-10.168, -25.303, -10.129),  was assigned atom type "HD" (rec_index= 2, atom_type= 2).
Atom no. 982, " CA " at (-9.225, -24.449, -8.496),  was assigned atom type "C" (rec_index= 1, atom_type= 1).
Atom no. 983, " CB " at (-8.193, -23.962, -9.544),  was assigned atom type "C" (rec_index= 1, atom_type= 1).
Atom no. 984, " ND1" at (-7.248, -22.067, -8.138),  was assigned atom type "N" (rec_index= 3, atom_type= 3).
Atom no. 985, " HD1" at (-8.069, -21.894, -7.558),  was assigned atom type "HD" (rec_index= 2, atom_type= 2).
Atom no. 986, " CG " at (-7.085, -23.053, -9.099),  was assigned atom type "A" (rec_index= 0, atom_type= 0).
Atom no. 987, " CE1" at (-6.107, -21.400, -8.138),  was assigned atom type "A" (rec_index= 0, atom_type= 0).
Atom no. 988, " NE2" at (-5.233, -21.901, -9.043),  was assigned atom type "N" (rec_index= 3, atom_type= 3).
Atom no. 989, " HE2" at (-4.316, -21.561, -9.249),  was assigned atom type "HD" (rec_index= 2, atom_type= 2).
Atom no. 990, " CD2" at (-5.856, -22.960, -9.658),  was assigned atom type "A" (rec_index= 0, atom_type= 0).
Atom no. 991, " C  " at (-9.998, -23.270, -7.926),  was assigned atom type "C" (rec_index= 1, atom_type= 1).
Atom no. 992, " O  " at (-10.628, -22.494, -8.649),  was assigned atom type "OA" (rec_index= 4, atom_type= 4).
Atom no. 993, " N  " at (-9.967, -23.114, -6.595),  was assigned atom type "N" (rec_index= 3, atom_type= 3).
Atom no. 994, " HN " at (-9.412, -23.714, -6.020),  was assigned atom type "HD" (rec_index= 2, atom_type= 2).
Atom no. 995, " CA " at (-10.709, -22.098, -5.893),  was assigned atom type "C" (rec_index= 1, atom_type= 1).
Atom no. 996, " CB " at (-11.858, -22.747, -5.096),  was assigned atom type "C" (rec_index= 1, atom_type= 1).
Atom no. 997, " C  " at (-9.791, -21.284, -4.996),  was assigned atom type "C" (rec_index= 1, atom_type= 1).
Atom no. 998, " O  " at (-10.181, -20.841, -3.918),  was assigned atom type "OA" (rec_index= 4, atom_type= 4).
Atom no. 999, " N  " at (-8.527, -21.051, -5.417),  was assigned atom type "N" (rec_index= 3, atom_type= 3).
Atom no. 1000, " HN " at (-8.111, -21.557, -6.172),  was assigned atom type "HD" (rec_index= 2, atom_type= 2).
Atom no. 1001, " CA " at (-7.676, -20.034, -4.791),  was assigned atom type "C" (rec_index= 1, atom_type= 1).
Atom no. 1002, " C  " at (-8.221, -18.636, -4.952),  was assigned atom type "C" (rec_index= 1, atom_type= 1).
Atom no. 1003, " O  " at (-9.068, -18.403, -5.822),  was assigned atom type "OA" (rec_index= 4, atom_type= 4).
Atom no. 1004, " N  " at (-7.728, -17.644, -4.185),  was assigned atom type "N" (rec_index= 3, atom_type= 3).
Atom no. 1005, " HN " at (-7.033, -17.769, -3.482),  was assigned atom type "HD" (rec_index= 2, atom_type= 2).
Atom no. 1006, " CA " at (-8.169, -16.262, -4.308),  was assigned atom type "C" (rec_index= 1, atom_type= 1).
Atom no. 1007, " CB " at (-7.512, -15.348, -3.235),  was assigned atom type "C" (rec_index= 1, atom_type= 1).
Atom no. 1008, " CG " at (-8.107, -15.530, -1.846),  was assigned atom type "C" (rec_index= 1, atom_type= 1).
Atom no. 1009, " OD1" at (-8.769, -16.557, -1.531),  was assigned atom type "OA" (rec_index= 4, atom_type= 4).
Atom no. 1010, " OD2" at (-7.935, -14.606, -0.997),  was assigned atom type "OA" (rec_index= 4, atom_type= 4).
Atom no. 1011, " C  " at (-7.946, -15.717, -5.739),  was assigned atom type "C" (rec_index= 1, atom_type= 1).
Atom no. 1012, " O  " at (-7.054, -16.205, -6.447),  was assigned atom type "OA" (rec_index= 4, atom_type= 4).
Atom no. 1013, " N  " at (-8.739, -14.789, -6.285),  was assigned atom type "N" (rec_index= 3, atom_type= 3).
Atom no. 1014, " CD " at (-9.995, -14.333, -5.679),  was assigned atom type "C" (rec_index= 1, atom_type= 1).
Atom no. 1015, " CA " at (-8.677, -14.496, -7.718),  was assigned atom type "C" (rec_index= 1, atom_type= 1).
Atom no. 1016, " CB " at (-10.094, -13.984, -8.049),  was assigned atom type "C" (rec_index= 1, atom_type= 1).
Atom no. 1017, " CG " at (-10.630, -13.429, -6.732),  was assigned atom type "C" (rec_index= 1, atom_type= 1).
Atom no. 1018, " C  " at (-7.597, -13.470, -8.037),  was assigned atom type "C" (rec_index= 1, atom_type= 1).
Atom no. 1019, " O  " at (-7.883, -12.409, -8.587),  was assigned atom type "OA" (rec_index= 4, atom_type= 4).
Atom no. 1020, " N  " at (-6.331, -13.810, -7.751),  was assigned atom type "N" (rec_index= 3, atom_type= 3).
Atom no. 1021, " HN " at (-6.089, -14.685, -7.339),  was assigned atom type "HD" (rec_index= 2, atom_type= 2).
Atom no. 1022, " CA " at (-5.189, -12.971, -7.998),  was assigned atom type "C" (rec_index= 1, atom_type= 1).
Atom no. 1023, " CB " at (-4.887, -12.012, -6.810),  was assigned atom type "C" (rec_index= 1, atom_type= 1).
Atom no. 1024, " CG " at (-4.455, -12.702, -5.519),  was assigned atom type "C" (rec_index= 1, atom_type= 1).
Atom no. 1025, " OD1" at (-3.577, -13.606, -5.583),  was assigned atom type "OA" (rec_index= 4, atom_type= 4).
Atom no. 1026, " OD2" at (-4.945, -12.274, -4.451),  was assigned atom type "OA" (rec_index= 4, atom_type= 4).
Atom no. 1027, " C  " at (-3.975, -13.791, -8.407),  was assigned atom type "C" (rec_index= 1, atom_type= 1).
Atom no. 1028, " O  " at (-4.047, -14.979, -8.725),  was assigned atom type "OA" (rec_index= 4, atom_type= 4).
Atom no. 1029, " N  " at (-2.812, -13.123, -8.448),  was assigned atom type "N" (rec_index= 3, atom_type= 3).
Atom no. 1030, " HN " at (-2.826, -12.155, -8.210),  was assigned atom type "HD" (rec_index= 2, atom_type= 2).
Atom no. 1031, " CA " at (-1.533, -13.682, -8.807),  was assigned atom type "C" (rec_index= 1, atom_type= 1).
Atom no. 1032, " CB " at (-0.522, -12.506, -8.795),  was assigned atom type "C" (rec_index= 1, atom_type= 1).
Atom no. 1033, " CG " at (0.799, -12.776, -9.532),  was assigned atom type "C" (rec_index= 1, atom_type= 1).
Atom no. 1034, " CD " at (1.431, -11.513, -10.124),  was assigned atom type "C" (rec_index= 1, atom_type= 1).
Atom no. 1035, " NE " at (2.064, -10.736, -9.016),  was assigned atom type "N" (rec_index= 3, atom_type= 3).
Atom no. 1036, " HE " at (2.034, -11.214, -8.131),  was assigned atom type "HD" (rec_index= 2, atom_type= 2).
Atom no. 1037, " CZ " at (2.609, -9.525, -9.215),  was assigned atom type "C" (rec_index= 1, atom_type= 1).
Atom no. 1038, " NH1" at (2.407, -8.855, -10.340),  was assigned atom type "N" (rec_index= 3, atom_type= 3).
Atom no. 1039, " HH " at (2.835, -7.974, -10.486),  was assigned atom type "HD" (rec_index= 2, atom_type= 2).
Atom no. 1040, " HH " at (1.923, -9.345, -11.068),  was assigned atom type "HD" (rec_index= 2, atom_type= 2).
Atom no. 1041, " NH2" at (3.367, -8.971, -8.275),  was assigned atom type "N" (rec_index= 3, atom_type= 3).
Atom no. 1042, " HH " at (3.695, -8.044, -8.388),  was assigned atom type "HD" (rec_index= 2, atom_type= 2).
Atom no. 1043, " HH " at (3.403, -9.433, -7.398),  was assigned atom type "HD" (rec_index= 2, atom_type= 2).
Atom no. 1044, " C  " at (-1.042, -14.794, -7.890),  was assigned atom type "C" (rec_index= 1, atom_type= 1).
Atom no. 1045, " O  " at (-0.641, -15.864, -8.348),  was assigned atom type "OA" (rec_index= 4, atom_type= 4).
Atom no. 1046, " N  " at (-1.099, -14.592, -6.564),  was assigned atom type "N" (rec_index= 3, atom_type= 3).
Atom no. 1047, " HN " at (-1.533, -13.802, -6.140),  was assigned atom type "HD" (rec_index= 2, atom_type= 2).
Atom no. 1048, " CA " at (-0.522, -15.524, -5.619),  was assigned atom type "C" (rec_index= 1, atom_type= 1).
Atom no. 1049, " CB " at (-0.070, -14.776, -4.340),  was assigned atom type "C" (rec_index= 1, atom_type= 1).
Atom no. 1050, " CG " at (1.216, -15.341, -3.672),  was assigned atom type "C" (rec_index= 1, atom_type= 1).
Atom no. 1051, " CD " at (2.570, -14.980, -4.301),  was assigned atom type "C" (rec_index= 1, atom_type= 1).
Atom no. 1052, " OE1" at (2.720, -14.011, -5.092),  was assigned atom type "OA" (rec_index= 4, atom_type= 4).
Atom no. 1053, " OE2" at (3.552, -15.668, -3.917),  was assigned atom type "OA" (rec_index= 4, atom_type= 4).
Atom no. 1054, " C  " at (-1.507, -16.655, -5.340),  was assigned atom type "C" (rec_index= 1, atom_type= 1).
Atom no. 1055, " O  " at (-1.126, -17.823, -5.237),  was assigned atom type "OA" (rec_index= 4, atom_type= 4).
Atom no. 1056, " N  " at (-2.825, -16.333, -5.314),  was assigned atom type "N" (rec_index= 3, atom_type= 3).
Atom no. 1057, " HN " at (-3.104, -15.375, -5.371),  was assigned atom type "HD" (rec_index= 2, atom_type= 2).
Atom no. 1058, " CA " at (-3.915, -17.304, -5.206),  was assigned atom type "C" (rec_index= 1, atom_type= 1).
Atom no. 1059, " C  " at (-4.039, -18.218, -6.398),  was assigned atom type "C" (rec_index= 1, atom_type= 1).
Atom no. 1060, " O  " at (-4.469, -19.365, -6.293),  was assigned atom type "OA" (rec_index= 4, atom_type= 4).
Atom no. 1061, " N  " at (-3.636, -17.759, -7.602),  was assigned atom type "N" (rec_index= 3, atom_type= 3).
Atom no. 1062, " HN " at (-3.433, -16.800, -7.793),  was assigned atom type "HD" (rec_index= 2, atom_type= 2).
Atom no. 1063, " CA " at (-3.463, -18.647, -8.736),  was assigned atom type "C" (rec_index= 1, atom_type= 1).
Atom no. 1064, " CB " at (-3.206, -17.835, -10.032),  was assigned atom type "C" (rec_index= 1, atom_type= 1).
Atom no. 1065, " CG " at (-3.182, -18.673, -11.333),  was assigned atom type "C" (rec_index= 1, atom_type= 1).
Atom no. 1066, " CD " at (-4.517, -19.380, -11.569),  was assigned atom type "C" (rec_index= 1, atom_type= 1).
Atom no. 1067, " OE1" at (-5.586, -18.798, -11.348),  was assigned atom type "OA" (rec_index= 4, atom_type= 4).
Atom no. 1068, " NE2" at (-4.461, -20.652, -12.016),  was assigned atom type "N" (rec_index= 3, atom_type= 3).
Atom no. 1069, "1HE2" at (-5.330, -21.112, -12.174),  was assigned atom type "HD" (rec_index= 2, atom_type= 2).
Atom no. 1070, "2HE2" at (-3.579, -21.089, -12.156),  was assigned atom type "HD" (rec_index= 2, atom_type= 2).
Atom no. 1071, " C  " at (-2.336, -19.654, -8.539),  was assigned atom type "C" (rec_index= 1, atom_type= 1).
Atom no. 1072, " O  " at (-2.532, -20.859, -8.698),  was assigned atom type "OA" (rec_index= 4, atom_type= 4).
Atom no. 1073, " N  " at (-1.142, -19.184, -8.123),  was assigned atom type "N" (rec_index= 3, atom_type= 3).
Atom no. 1074, " HN " at (-0.995, -18.224, -7.894),  was assigned atom type "HD" (rec_index= 2, atom_type= 2).
Atom no. 1075, " CA " at (0.033, -20.020, -7.969),  was assigned atom type "C" (rec_index= 1, atom_type= 1).
Atom no. 1076, " CB " at (1.290, -19.149, -7.732),  was assigned atom type "C" (rec_index= 1, atom_type= 1).
Atom no. 1077, " CG " at (2.638, -19.904, -7.637),  was assigned atom type "C" (rec_index= 1, atom_type= 1).
Atom no. 1078, " CD1" at (2.896, -20.821, -8.844),  was assigned atom type "C" (rec_index= 1, atom_type= 1).
Atom no. 1079, " CD2" at (3.799, -18.910, -7.493),  was assigned atom type "C" (rec_index= 1, atom_type= 1).
Atom no. 1080, " C  " at (-0.083, -21.067, -6.881),  was assigned atom type "C" (rec_index= 1, atom_type= 1).
Atom no. 1081, " O  " at (0.249, -22.225, -7.113),  was assigned atom type "OA" (rec_index= 4, atom_type= 4).
Atom no. 1082, " N  " at (-0.611, -20.719, -5.688),  was assigned atom type "N" (rec_index= 3, atom_type= 3).
Atom no. 1083, " HN " at (-1.078, -19.853, -5.521),  was assigned atom type "HD" (rec_index= 2, atom_type= 2).
Atom no. 1084, " CA " at (-0.541, -21.595, -4.525),  was assigned atom type "C" (rec_index= 1, atom_type= 1).
Atom no. 1085, " CB " at (-0.787, -20.799, -3.219),  was assigned atom type "C" (rec_index= 1, atom_type= 1).
Atom no. 1086, " CG " at (-2.230, -20.361, -2.894),  was assigned atom type "C" (rec_index= 1, atom_type= 1).
Atom no. 1087, " CD1" at (-2.971, -21.392, -2.028),  was assigned atom type "C" (rec_index= 1, atom_type= 1).
Atom no. 1088, " CD2" at (-2.190, -19.020, -2.150),  was assigned atom type "C" (rec_index= 1, atom_type= 1).
Atom no. 1089, " C  " at (-1.402, -22.852, -4.618),  was assigned atom type "C" (rec_index= 1, atom_type= 1).
Atom no. 1090, " O  " at (-1.178, -23.844, -3.925),  was assigned atom type "OA" (rec_index= 4, atom_type= 4).
Atom no. 1091, " N  " at (-2.407, -22.869, -5.517),  was assigned atom type "N" (rec_index= 3, atom_type= 3).
Atom no. 1092, " HN " at (-2.734, -22.052, -5.984),  was assigned atom type "HD" (rec_index= 2, atom_type= 2).
Atom no. 1093, " CA " at (-3.106, -24.093, -5.885),  was assigned atom type "C" (rec_index= 1, atom_type= 1).
Atom no. 1094, " CB " at (-4.579, -23.832, -6.154),  was assigned atom type "C" (rec_index= 1, atom_type= 1).
Atom no. 1095, " CG1" at (-5.303, -25.085, -6.691),  was assigned atom type "C" (rec_index= 1, atom_type= 1).
Atom no. 1096, " CG2" at (-5.258, -23.373, -4.850),  was assigned atom type "C" (rec_index= 1, atom_type= 1).
Atom no. 1097, " C  " at (-2.435, -24.798, -7.064),  was assigned atom type "C" (rec_index= 1, atom_type= 1).
Atom no. 1098, " O  " at (-2.235, -26.012, -7.026),  was assigned atom type "OA" (rec_index= 4, atom_type= 4).
Atom no. 1099, " N  " at (-2.023, -24.070, -8.132),  was assigned atom type "N" (rec_index= 3, atom_type= 3).
Atom no. 1100, " HN " at (-2.127, -23.081, -8.196),  was assigned atom type "HD" (rec_index= 2, atom_type= 2).
Atom no. 1101, " CA " at (-1.381, -24.653, -9.308),  was assigned atom type "C" (rec_index= 1, atom_type= 1).
Atom no. 1102, " CB " at (-1.061, -23.559, -10.367),  was assigned atom type "C" (rec_index= 1, atom_type= 1).
Atom no. 1103, " CG " at (-2.242, -23.186, -11.249),  was assigned atom type "C" (rec_index= 1, atom_type= 1).
Atom no. 1104, " OD1" at (-2.133, -22.129, -11.928),  was assigned atom type "OA" (rec_index= 4, atom_type= 4).
Atom no. 1105, " OD2" at (-3.253, -23.929, -11.300),  was assigned atom type "OA" (rec_index= 4, atom_type= 4).
Atom no. 1106, " C  " at (-0.074, -25.387, -8.990),  was assigned atom type "C" (rec_index= 1, atom_type= 1).
Atom no. 1107, " O  " at (0.182, -26.482, -9.491),  was assigned atom type "OA" (rec_index= 4, atom_type= 4).
Atom no. 1108, " N  " at (0.777, -24.832, -8.101),  was assigned atom type "N" (rec_index= 3, atom_type= 3).
Atom no. 1109, " HN " at (0.594, -23.954, -7.668),  was assigned atom type "HD" (rec_index= 2, atom_type= 2).
Atom no. 1110, " CA " at (2.029, -25.446, -7.688),  was assigned atom type "C" (rec_index= 1, atom_type= 1).
Atom no. 1111, " CB " at (2.867, -24.495, -6.797),  was assigned atom type "C" (rec_index= 1, atom_type= 1).
Atom no. 1112, " CG " at (2.237, -24.164, -5.422),  was assigned atom type "C" (rec_index= 1, atom_type= 1).
Atom no. 1113, " CD " at (3.147, -23.349, -4.511),  was assigned atom type "C" (rec_index= 1, atom_type= 1).
Atom no. 1114, " OE1" at (3.894, -22.478, -5.023),  was assigned atom type "OA" (rec_index= 4, atom_type= 4).
Atom no. 1115, " OE2" at (3.098, -23.642, -3.286),  was assigned atom type "OA" (rec_index= 4, atom_type= 4).
Atom no. 1116, " C  " at (1.834, -26.789, -6.990),  was assigned atom type "C" (rec_index= 1, atom_type= 1).
Atom no. 1117, " O  " at (2.596, -27.736, -7.177),  was assigned atom type "OA" (rec_index= 4, atom_type= 4).
Atom no. 1118, " N  " at (0.756, -26.912, -6.188),  was assigned atom type "N" (rec_index= 3, atom_type= 3).
Atom no. 1119, " HN " at (0.177, -26.123, -5.999),  was assigned atom type "HD" (rec_index= 2, atom_type= 2).
Atom no. 1120, " CA " at (0.330, -28.137, -5.538),  was assigned atom type "C" (rec_index= 1, atom_type= 1).
Atom no. 1121, " CB " at (-0.789, -27.857, -4.538),  was assigned atom type "C" (rec_index= 1, atom_type= 1).
Atom no. 1122, " CG1" at (-1.400, -29.155, -3.971),  was assigned atom type "C" (rec_index= 1, atom_type= 1).
Atom no. 1123, " CG2" at (-0.227, -27.006, -3.382),  was assigned atom type "C" (rec_index= 1, atom_type= 1).
Atom no. 1124, " C  " at (-0.083, -29.190, -6.552),  was assigned atom type "C" (rec_index= 1, atom_type= 1).
Atom no. 1125, " O  " at (0.272, -30.360, -6.426),  was assigned atom type "OA" (rec_index= 4, atom_type= 4).
Atom no. 1126, " N  " at (-0.809, -28.807, -7.623),  was assigned atom type "N" (rec_index= 3, atom_type= 3).
Atom no. 1127, " HN " at (-1.157, -27.880, -7.743),  was assigned atom type "HD" (rec_index= 2, atom_type= 2).
Atom no. 1128, " CA " at (-1.150, -29.718, -8.703),  was assigned atom type "C" (rec_index= 1, atom_type= 1).
Atom no. 1129, " CB " at (-2.126, -29.068, -9.715),  was assigned atom type "C" (rec_index= 1, atom_type= 1).
Atom no. 1130, " CG " at (-3.479, -28.610, -9.127),  was assigned atom type "C" (rec_index= 1, atom_type= 1).
Atom no. 1131, " CD1" at (-4.344, -27.998, -10.238),  was assigned atom type "C" (rec_index= 1, atom_type= 1).
Atom no. 1132, " CD2" at (-4.254, -29.738, -8.427),  was assigned atom type "C" (rec_index= 1, atom_type= 1).
Atom no. 1133, " C  " at (0.064, -30.272, -9.450),  was assigned atom type "C" (rec_index= 1, atom_type= 1).
Atom no. 1134, " O  " at (0.127, -31.474, -9.708),  was assigned atom type "OA" (rec_index= 4, atom_type= 4).
Atom no. 1135, " N  " at (1.071, -29.426, -9.767),  was assigned atom type "N" (rec_index= 3, atom_type= 3).
Atom no. 1136, " HN " at (1.022, -28.439, -9.635),  was assigned atom type "HD" (rec_index= 2, atom_type= 2).
Atom no. 1137, " CA " at (2.339, -29.860, -10.336),  was assigned atom type "C" (rec_index= 1, atom_type= 1).
Atom no. 1138, " CB " at (3.216, -28.624, -10.686),  was assigned atom type "C" (rec_index= 1, atom_type= 1).
Atom no. 1139, " CG " at (2.933, -28.080, -12.078),  was assigned atom type "C" (rec_index= 1, atom_type= 1).
Atom no. 1140, " OD1" at (1.783, -28.175, -12.573),  was assigned atom type "OA" (rec_index= 4, atom_type= 4).
Atom no. 1141, " OD2" at (3.920, -27.578, -12.682),  was assigned atom type "OA" (rec_index= 4, atom_type= 4).
Atom no. 1142, " C  " at (3.144, -30.768, -9.402),  was assigned atom type "C" (rec_index= 1, atom_type= 1).
Atom no. 1143, " O  " at (3.593, -31.840, -9.800),  was assigned atom type "OA" (rec_index= 4, atom_type= 4).
Atom no. 1144, " N  " at (3.308, -30.383, -8.115),  was assigned atom type "N" (rec_index= 3, atom_type= 3).
Atom no. 1145, " HN " at (2.901, -29.538, -7.773),  was assigned atom type "HD" (rec_index= 2, atom_type= 2).
Atom no. 1146, " CA " at (4.070, -31.133, -7.122),  was assigned atom type "C" (rec_index= 1, atom_type= 1).
Atom no. 1147, " CB " at (4.244, -30.273, -5.837),  was assigned atom type "C" (rec_index= 1, atom_type= 1).
Atom no. 1148, " CG " at (5.206, -30.885, -4.845),  was assigned atom type "A" (rec_index= 0, atom_type= 0).
Atom no. 1149, " CD1" at (6.585, -30.622, -4.910),  was assigned atom type "A" (rec_index= 0, atom_type= 0).
Atom no. 1150, " CE1" at (7.471, -31.235, -4.008),  was assigned atom type "A" (rec_index= 0, atom_type= 0).
Atom no. 1151, " CZ " at (6.982, -32.131, -3.050),  was assigned atom type "A" (rec_index= 0, atom_type= 0).
Atom no. 1152, " OH " at (7.860, -32.822, -2.193),  was assigned atom type "OA" (rec_index= 4, atom_type= 4).
Atom no. 1153, " HH " at (7.324, -33.322, -1.574),  was assigned atom type "HD" (rec_index= 2, atom_type= 2).
Atom no. 1154, " CD2" at (4.727, -31.751, -3.848),  was assigned atom type "A" (rec_index= 0, atom_type= 0).
Atom no. 1155, " CE2" at (5.609, -32.381, -2.960),  was assigned atom type "A" (rec_index= 0, atom_type= 0).
Atom no. 1156, " C  " at (3.457, -32.488, -6.779),  was assigned atom type "C" (rec_index= 1, atom_type= 1).
Atom no. 1157, " O  " at (4.146, -33.491, -6.617),  was assigned atom type "OA" (rec_index= 4, atom_type= 4).
Atom no. 1158, " N  " at (2.116, -32.566, -6.666),  was assigned atom type "N" (rec_index= 3, atom_type= 3).
Atom no. 1159, " HN " at (1.499, -31.787, -6.756),  was assigned atom type "HD" (rec_index= 2, atom_type= 2).
Atom no. 1160, " CA " at (1.448, -33.829, -6.397),  was assigned atom type "C" (rec_index= 1, atom_type= 1).
Atom no. 1161, " CB " at (0.102, -33.608, -5.672),  was assigned atom type "C" (rec_index= 1, atom_type= 1).
Atom no. 1162, " CG " at (0.231, -32.904, -4.305),  was assigned atom type "C" (rec_index= 1, atom_type= 1).
Atom no. 1163, " CD1" at (-1.136, -32.845, -3.614),  was assigned atom type "C" (rec_index= 1, atom_type= 1).
Atom no. 1164, " CD2" at (1.252, -33.580, -3.383),  was assigned atom type "C" (rec_index= 1, atom_type= 1).
Atom no. 1165, " C  " at (1.223, -34.615, -7.674),  was assigned atom type "C" (rec_index= 1, atom_type= 1).
Atom no. 1166, " O  " at (0.827, -35.781, -7.637),  was assigned atom type "OA" (rec_index= 4, atom_type= 4).
Atom no. 1167, " N  " at (1.530, -33.979, -8.820),  was assigned atom type "N" (rec_index= 3, atom_type= 3).
Atom no. 1168, " HN " at (1.576, -32.982, -8.823),  was assigned atom type "HD" (rec_index= 2, atom_type= 2).
Atom no. 1169, " CA " at (1.812, -34.595, -10.096),  was assigned atom type "C" (rec_index= 1, atom_type= 1).
Atom no. 1170, " CB " at (3.147, -35.386, -10.014),  was assigned atom type "C" (rec_index= 1, atom_type= 1).
Atom no. 1171, " CG " at (4.035, -35.260, -11.272),  was assigned atom type "C" (rec_index= 1, atom_type= 1).
Atom no. 1172, " CD " at (5.380, -35.966, -11.086),  was assigned atom type "C" (rec_index= 1, atom_type= 1).
Atom no. 1173, " OE1" at (5.588, -36.805, -10.209),  was assigned atom type "OA" (rec_index= 4, atom_type= 4).
Atom no. 1174, " NE2" at (6.345, -35.637, -11.974),  was assigned atom type "N" (rec_index= 3, atom_type= 3).
Atom no. 1175, "1HE2" at (7.226, -36.090, -11.870),  was assigned atom type "HD" (rec_index= 2, atom_type= 2).
Atom no. 1176, "2HE2" at (6.160, -34.958, -12.677),  was assigned atom type "HD" (rec_index= 2, atom_type= 2).
Atom no. 1177, " C  " at (0.644, -35.371, -10.680),  was assigned atom type "C" (rec_index= 1, atom_type= 1).
Atom no. 1178, " O  " at (0.759, -36.509, -11.133),  was assigned atom type "OA" (rec_index= 4, atom_type= 4).
Atom no. 1179, " N  " at (-0.554, -34.744, -10.660),  was assigned atom type "N" (rec_index= 3, atom_type= 3).
Atom no. 1180, " HN " at (-0.653, -33.806, -10.334),  was assigned atom type "HD" (rec_index= 2, atom_type= 2).
Atom no. 1181, " CA " at (-1.793, -35.356, -11.100),  was assigned atom type "C" (rec_index= 1, atom_type= 1).
Atom no. 1182, " CB " at (-3.053, -34.536, -10.693),  was assigned atom type "C" (rec_index= 1, atom_type= 1).
Atom no. 1183, " CG " at (-3.644, -33.555, -11.734),  was assigned atom type "C" (rec_index= 1, atom_type= 1).
Atom no. 1184, " CD1" at (-4.931, -32.913, -11.191),  was assigned atom type "C" (rec_index= 1, atom_type= 1).
Atom no. 1185, " CD2" at (-2.658, -32.455, -12.145),  was assigned atom type "C" (rec_index= 1, atom_type= 1).
Atom no. 1186, " C  " at (-1.820, -35.771, -12.567),  was assigned atom type "C" (rec_index= 1, atom_type= 1).
Atom no. 1187, " O  " at (-1.157, -35.183, -13.424),  was assigned atom type "OA" (rec_index= 4, atom_type= 4).
Atom no. 1188, " N  " at (-2.593, -36.834, -12.874),  was assigned atom type "N" (rec_index= 3, atom_type= 3).
Atom no. 1189, " HN " at (-3.096, -37.295, -12.143),  was assigned atom type "HD" (rec_index= 2, atom_type= 2).
Atom no. 1190, " CA " at (-2.772, -37.391, -14.199),  was assigned atom type "C" (rec_index= 1, atom_type= 1).
Atom no. 1191, " CB " at (-3.943, -38.383, -14.161),  was assigned atom type "C" (rec_index= 1, atom_type= 1).
Atom no. 1192, " C  " at (-2.950, -36.356, -15.334),  was assigned atom type "C" (rec_index= 1, atom_type= 1).
Atom no. 1193, " O  " at (-3.805, -35.472, -15.194),  was assigned atom type "OA" (rec_index= 4, atom_type= 4).
Atom no. 1194, " N  " at (-2.192, -36.359, -16.441),  was assigned atom type "N" (rec_index= 3, atom_type= 3).
Atom no. 1195, " CD " at (-1.094, -37.296, -16.700),  was assigned atom type "C" (rec_index= 1, atom_type= 1).
Atom no. 1196, " CA " at (-2.196, -35.272, -17.417),  was assigned atom type "C" (rec_index= 1, atom_type= 1).
Atom no. 1197, " CB " at (-1.120, -35.672, -18.438),  was assigned atom type "C" (rec_index= 1, atom_type= 1).
Atom no. 1198, " CG " at (-0.151, -36.525, -17.623),  was assigned atom type "C" (rec_index= 1, atom_type= 1).
Atom no. 1199, " C  " at (-3.527, -35.025, -18.084),  was assigned atom type "C" (rec_index= 1, atom_type= 1).
Atom no. 1200, " O  " at (-3.807, -33.876, -18.420),  was assigned atom type "OA" (rec_index= 4, atom_type= 4).
Atom no. 1201, " N  " at (-4.347, -36.073, -18.271),  was assigned atom type "N" (rec_index= 3, atom_type= 3).
Atom no. 1202, " HN " at (-4.050, -36.997, -18.047),  was assigned atom type "HD" (rec_index= 2, atom_type= 2).
Atom no. 1203, " CA " at (-5.689, -35.999, -18.792),  was assigned atom type "C" (rec_index= 1, atom_type= 1).
Atom no. 1204, " CB " at (-6.263, -37.417, -19.082),  was assigned atom type "C" (rec_index= 1, atom_type= 1).
Atom no. 1205, " CG " at (-6.431, -38.414, -17.898),  was assigned atom type "C" (rec_index= 1, atom_type= 1).
Atom no. 1206, " CD " at (-5.175, -39.156, -17.437),  was assigned atom type "C" (rec_index= 1, atom_type= 1).
Atom no. 1207, " OE1" at (-4.041, -38.680, -17.696),  was assigned atom type "OA" (rec_index= 4, atom_type= 4).
Atom no. 1208, " OE2" at (-5.364, -40.183, -16.737),  was assigned atom type "OA" (rec_index= 4, atom_type= 4).
Atom no. 1209, " C  " at (-6.610, -35.190, -17.899),  was assigned atom type "C" (rec_index= 1, atom_type= 1).
Atom no. 1210, " O  " at (-7.354, -34.342, -18.380),  was assigned atom type "OA" (rec_index= 4, atom_type= 4).
Atom no. 1211, " N  " at (-6.519, -35.376, -16.564),  was assigned atom type "N" (rec_index= 3, atom_type= 3).
Atom no. 1212, " HN " at (-5.935, -36.101, -16.203),  was assigned atom type "HD" (rec_index= 2, atom_type= 2).
Atom no. 1213, " CA " at (-7.218, -34.590, -15.560),  was assigned atom type "C" (rec_index= 1, atom_type= 1).
Atom no. 1214, " CB " at (-7.096, -35.213, -14.146),  was assigned atom type "C" (rec_index= 1, atom_type= 1).
Atom no. 1215, " CG " at (-7.922, -36.495, -13.951),  was assigned atom type "C" (rec_index= 1, atom_type= 1).
Atom no. 1216, " CD " at (-7.719, -37.085, -12.543),  was assigned atom type "C" (rec_index= 1, atom_type= 1).
Atom no. 1217, " CE " at (-8.259, -38.513, -12.390),  was assigned atom type "C" (rec_index= 1, atom_type= 1).
Atom no. 1218, " NZ " at (-8.101, -38.976, -10.993),  was assigned atom type "N" (rec_index= 3, atom_type= 3).
Atom no. 1219, " HZ1" at (-8.470, -39.944, -10.895),  was assigned atom type "HD" (rec_index= 2, atom_type= 2).
Atom no. 1220, " HZ2" at (-7.094, -38.962, -10.734),  was assigned atom type "HD" (rec_index= 2, atom_type= 2).
Atom no. 1221, " HZ3" at (-8.625, -38.341, -10.357),  was assigned atom type "HD" (rec_index= 2, atom_type= 2).
Atom no. 1222, " C  " at (-6.727, -33.152, -15.497),  was assigned atom type "C" (rec_index= 1, atom_type= 1).
Atom no. 1223, " O  " at (-7.501, -32.234, -15.243),  was assigned atom type "OA" (rec_index= 4, atom_type= 4).
Atom no. 1224, " N  " at (-5.421, -32.914, -15.745),  was assigned atom type "N" (rec_index= 3, atom_type= 3).
Atom no. 1225, " HN " at (-4.843, -33.681, -16.013),  was assigned atom type "HD" (rec_index= 2, atom_type= 2).
Atom no. 1226, " CA " at (-4.776, -31.609, -15.652),  was assigned atom type "C" (rec_index= 1, atom_type= 1).
Atom no. 1227, " CB " at (-3.241, -31.739, -15.868),  was assigned atom type "C" (rec_index= 1, atom_type= 1).
Atom no. 1228, " CG " at (-2.433, -30.505, -15.403),  was assigned atom type "C" (rec_index= 1, atom_type= 1).
Atom no. 1229, " CD " at (-0.938, -30.758, -15.128),  was assigned atom type "C" (rec_index= 1, atom_type= 1).
Atom no. 1230, " NE " at (-0.132, -30.328, -16.324),  was assigned atom type "N" (rec_index= 3, atom_type= 3).
Atom no. 1231, " HE " at (0.002, -29.332, -16.374),  was assigned atom type "HD" (rec_index= 2, atom_type= 2).
Atom no. 1232, " CZ " at (0.377, -31.144, -17.254),  was assigned atom type "C" (rec_index= 1, atom_type= 1).
Atom no. 1233, " NH1" at (0.112, -32.445, -17.266),  was assigned atom type "N" (rec_index= 3, atom_type= 3).
Atom no. 1234, " HH " at (0.519, -33.036, -17.948),  was assigned atom type "HD" (rec_index= 2, atom_type= 2).
Atom no. 1235, " HH " at (-0.399, -32.801, -16.481),  was assigned atom type "HD" (rec_index= 2, atom_type= 2).
Atom no. 1236, " NH2" at (1.175, -30.639, -18.197),  was assigned atom type "N" (rec_index= 3, atom_type= 3).
Atom no. 1237, " HH " at (1.487, -31.214, -18.939),  was assigned atom type "HD" (rec_index= 2, atom_type= 2).
Atom no. 1238, " HH " at (1.256, -29.652, -18.234),  was assigned atom type "HD" (rec_index= 2, atom_type= 2).
Atom no. 1239, " C  " at (-5.364, -30.552, -16.584),  was assigned atom type "C" (rec_index= 1, atom_type= 1).
Atom no. 1240, " O  " at (-5.335, -29.358, -16.299),  was assigned atom type "OA" (rec_index= 4, atom_type= 4).
Atom no. 1241, " N  " at (-5.950, -30.974, -17.717),  was assigned atom type "N" (rec_index= 3, atom_type= 3).
Atom no. 1242, " HN " at (-5.969, -31.937, -17.980),  was assigned atom type "HD" (rec_index= 2, atom_type= 2).
Atom no. 1243, " CA " at (-6.604, -30.082, -18.656),  was assigned atom type "C" (rec_index= 1, atom_type= 1).
Atom no. 1244, " CB " at (-6.220, -30.516, -20.086),  was assigned atom type "C" (rec_index= 1, atom_type= 1).
Atom no. 1245, " CG " at (-4.744, -30.160, -20.390),  was assigned atom type "C" (rec_index= 1, atom_type= 1).
Atom no. 1246, " CD " at (-4.094, -31.129, -21.373),  was assigned atom type "C" (rec_index= 1, atom_type= 1).
Atom no. 1247, " OE1" at (-4.724, -31.952, -22.033),  was assigned atom type "OA" (rec_index= 4, atom_type= 4).
Atom no. 1248, " NE2" at (-2.747, -31.033, -21.473),  was assigned atom type "N" (rec_index= 3, atom_type= 3).
Atom no. 1249, "1HE2" at (-2.298, -31.652, -22.111),  was assigned atom type "HD" (rec_index= 2, atom_type= 2).
Atom no. 1250, "2HE2" at (-2.255, -30.378, -20.910),  was assigned atom type "HD" (rec_index= 2, atom_type= 2).
Atom no. 1251, " C  " at (-8.117, -30.033, -18.482),  was assigned atom type "C" (rec_index= 1, atom_type= 1).
Atom no. 1252, " O  " at (-8.802, -29.348, -19.235),  was assigned atom type "OA" (rec_index= 4, atom_type= 4).
Atom no. 1253, " N  " at (-8.668, -30.701, -17.443),  was assigned atom type "N" (rec_index= 3, atom_type= 3).
Atom no. 1254, " HN " at (-8.130, -31.294, -16.847),  was assigned atom type "HD" (rec_index= 2, atom_type= 2).
Atom no. 1255, " CA " at (-10.084, -30.621, -17.097),  was assigned atom type "C" (rec_index= 1, atom_type= 1).
Atom no. 1256, " CB " at (-10.712, -32.012, -16.812),  was assigned atom type "C" (rec_index= 1, atom_type= 1).
Atom no. 1257, " CG " at (-10.278, -33.150, -17.760),  was assigned atom type "C" (rec_index= 1, atom_type= 1).
Atom no. 1258, " CD " at (-10.492, -32.856, -19.246),  was assigned atom type "C" (rec_index= 1, atom_type= 1).
Atom no. 1259, " OE1" at (-11.539, -32.379, -19.682),  was assigned atom type "OA" (rec_index= 4, atom_type= 4).
Atom no. 1260, " NE2" at (-9.473, -33.200, -20.068),  was assigned atom type "N" (rec_index= 3, atom_type= 3).
Atom no. 1261, "1HE2" at (-9.594, -33.011, -21.038),  was assigned atom type "HD" (rec_index= 2, atom_type= 2).
Atom no. 1262, "2HE2" at (-8.661, -33.635, -19.694),  was assigned atom type "HD" (rec_index= 2, atom_type= 2).
Atom no. 1263, " C  " at (-10.268, -29.786, -15.837),  was assigned atom type "C" (rec_index= 1, atom_type= 1).
Atom no. 1264, " O  " at (-11.333, -29.763, -15.222),  was assigned atom type "OA" (rec_index= 4, atom_type= 4).
Atom no. 1265, " N  " at (-9.198, -29.100, -15.391),  was assigned atom type "N" (rec_index= 3, atom_type= 3).
Atom no. 1266, " HN " at (-8.322, -29.115, -15.866),  was assigned atom type "HD" (rec_index= 2, atom_type= 2).
Atom no. 1267, " CA " at (-9.216, -28.284, -14.193),  was assigned atom type "C" (rec_index= 1, atom_type= 1).
Atom no. 1268, " CB " at (-7.824, -28.000, -13.635),  was assigned atom type "C" (rec_index= 1, atom_type= 1).
Atom no. 1269, " CG1" at (-7.909, -27.233, -12.298),  was assigned atom type "C" (rec_index= 1, atom_type= 1).
Atom no. 1270, " CG2" at (-7.087, -29.334, -13.411),  was assigned atom type "C" (rec_index= 1, atom_type= 1).
Atom no. 1271, " C  " at (-9.970, -26.986, -14.426),  was assigned atom type "C" (rec_index= 1, atom_type= 1).
Atom no. 1272, " O  " at (-9.665, -26.196, -15.319),  was assigned atom type "OA" (rec_index= 4, atom_type= 4).
Atom no. 1273, " N  " at (-10.990, -26.743, -13.594),  was assigned atom type "N" (rec_index= 3, atom_type= 3).
Atom no. 1274, " HN " at (-11.206, -27.380, -12.856),  was assigned atom type "HD" (rec_index= 2, atom_type= 2).
Atom no. 1275, " CA " at (-11.855, -25.591, -13.660),  was assigned atom type "C" (rec_index= 1, atom_type= 1).
Atom no. 1276, " CB " at (-13.288, -25.998, -13.232),  was assigned atom type "C" (rec_index= 1, atom_type= 1).
Atom no. 1277, " CG " at (-13.873, -27.217, -13.990),  was assigned atom type "C" (rec_index= 1, atom_type= 1).
Atom no. 1278, " CD " at (-14.462, -26.830, -15.346),  was assigned atom type "C" (rec_index= 1, atom_type= 1).
Atom no. 1279, " OE1" at (-13.799, -26.317, -16.244),  was assigned atom type "OA" (rec_index= 4, atom_type= 4).
Atom no. 1280, " NE2" at (-15.784, -27.076, -15.509),  was assigned atom type "N" (rec_index= 3, atom_type= 3).
Atom no. 1281, "1HE2" at (-16.182, -26.833, -16.389),  was assigned atom type "HD" (rec_index= 2, atom_type= 2).
Atom no. 1282, "2HE2" at (-16.310, -27.466, -14.761),  was assigned atom type "HD" (rec_index= 2, atom_type= 2).
Atom no. 1283, " C  " at (-11.356, -24.513, -12.710),  was assigned atom type "C" (rec_index= 1, atom_type= 1).
Atom no. 1284, " O  " at (-10.615, -24.787, -11.768),  was assigned atom type "OA" (rec_index= 4, atom_type= 4).
Atom no. 1285, " N  " at (-11.758, -23.251, -12.915),  was assigned atom type "N" (rec_index= 3, atom_type= 3).
Atom no. 1286, " HN " at (-12.338, -23.048, -13.700),  was assigned atom type "HD" (rec_index= 2, atom_type= 2).
Atom no. 1287, " CA " at (-11.405, -22.135, -12.062),  was assigned atom type "C" (rec_index= 1, atom_type= 1).
Atom no. 1288, " CB " at (-10.543, -21.095, -12.823),  was assigned atom type "C" (rec_index= 1, atom_type= 1).
Atom no. 1289, " CG " at (-9.868, -20.015, -11.944),  was assigned atom type "C" (rec_index= 1, atom_type= 1).
Atom no. 1290, " CD " at (-8.782, -20.561, -11.010),  was assigned atom type "C" (rec_index= 1, atom_type= 1).
Atom no. 1291, " NE " at (-8.046, -19.410, -10.397),  was assigned atom type "N" (rec_index= 3, atom_type= 3).
Atom no. 1292, " HE " at (-7.389, -18.980, -11.027),  was assigned atom type "HD" (rec_index= 2, atom_type= 2).
Atom no. 1293, " CZ " at (-8.207, -18.959, -9.146),  was assigned atom type "C" (rec_index= 1, atom_type= 1).
Atom no. 1294, " NH1" at (-9.212, -19.345, -8.375),  was assigned atom type "N" (rec_index= 3, atom_type= 3).
Atom no. 1295, " HH " at (-9.319, -18.975, -7.463),  was assigned atom type "HD" (rec_index= 2, atom_type= 2).
Atom no. 1296, " HH " at (-9.914, -19.912, -8.811),  was assigned atom type "HD" (rec_index= 2, atom_type= 2).
Atom no. 1297, " NH2" at (-7.325, -18.082, -8.665),  was assigned atom type "N" (rec_index= 3, atom_type= 3).
Atom no. 1298, " HH " at (-7.374, -17.802, -7.717),  was assigned atom type "HD" (rec_index= 2, atom_type= 2).
Atom no. 1299, " HH " at (-6.524, -17.901, -9.220),  was assigned atom type "HD" (rec_index= 2, atom_type= 2).
Atom no. 1300, " C  " at (-12.649, -21.456, -11.524),  was assigned atom type "C" (rec_index= 1, atom_type= 1).
Atom no. 1301, " O  " at (-13.534, -21.031, -12.267),  was assigned atom type "OA" (rec_index= 4, atom_type= 4).
Atom no. 1302, " N  " at (-12.722, -21.334, -10.186),  was assigned atom type "N" (rec_index= 3, atom_type= 3).
Atom no. 1303, " HN " at (-12.017, -21.732, -9.602),  was assigned atom type "HD" (rec_index= 2, atom_type= 2).
Atom no. 1304, " CA " at (-13.778, -20.646, -9.477),  was assigned atom type "C" (rec_index= 1, atom_type= 1).
Atom no. 1305, " CB " at (-14.299, -21.525, -8.307),  was assigned atom type "C" (rec_index= 1, atom_type= 1).
Atom no. 1306, " SG " at (-15.845, -20.906, -7.555),  was assigned atom type "SA" (rec_index= 5, atom_type= 5).
Atom no. 1307, " HG1" at (-16.016, -21.902, -6.684),  was assigned atom type "HD" (rec_index= 2, atom_type= 2).
Atom no. 1308, " C  " at (-13.197, -19.359, -8.925),  was assigned atom type "C" (rec_index= 1, atom_type= 1).
Atom no. 1309, " O  " at (-12.170, -19.377, -8.248),  was assigned atom type "OA" (rec_index= 4, atom_type= 4).
Atom no. 1310, " N  " at (-13.819, -18.204, -9.227),  was assigned atom type "N" (rec_index= 3, atom_type= 3).
Atom no. 1311, " HN " at (-14.672, -18.167, -9.744),  was assigned atom type "HD" (rec_index= 2, atom_type= 2).
Atom no. 1312, " CA " at (-13.306, -16.905, -8.828),  was assigned atom type "C" (rec_index= 1, atom_type= 1).
Atom no. 1313, " CB " at (-13.117, -15.969, -10.053),  was assigned atom type "C" (rec_index= 1, atom_type= 1).
Atom no. 1314, " CG " at (-12.169, -16.497, -11.156),  was assigned atom type "C" (rec_index= 1, atom_type= 1).
Atom no. 1315, " CD1" at (-12.227, -15.581, -12.387),  was assigned atom type "C" (rec_index= 1, atom_type= 1).
Atom no. 1316, " CD2" at (-10.712, -16.626, -10.687),  was assigned atom type "C" (rec_index= 1, atom_type= 1).
Atom no. 1317, " C  " at (-14.276, -16.250, -7.855),  was assigned atom type "C" (rec_index= 1, atom_type= 1).
Atom no. 1318, " O  " at (-15.386, -15.869, -8.219),  was assigned atom type "OA" (rec_index= 4, atom_type= 4).
Atom no. 1319, " N  " at (-13.875, -16.123, -6.574),  was assigned atom type "N" (rec_index= 3, atom_type= 3).
Atom no. 1320, " HN " at (-12.946, -16.344, -6.286),  was assigned atom type "HD" (rec_index= 2, atom_type= 2).
Atom no. 1321, " CA " at (-14.740, -15.659, -5.497),  was assigned atom type "C" (rec_index= 1, atom_type= 1).
Atom no. 1322, " CB " at (-14.979, -16.752, -4.446),  was assigned atom type "C" (rec_index= 1, atom_type= 1).
Atom no. 1323, " CG2" at (-15.908, -16.226, -3.327),  was assigned atom type "C" (rec_index= 1, atom_type= 1).
Atom no. 1324, " CG1" at (-15.570, -18.033, -5.081),  was assigned atom type "C" (rec_index= 1, atom_type= 1).
Atom no. 1325, " CD " at (-15.833, -19.168, -4.077),  was assigned atom type "C" (rec_index= 1, atom_type= 1).
Atom no. 1326, " C  " at (-14.068, -14.490, -4.803),  was assigned atom type "C" (rec_index= 1, atom_type= 1).
Atom no. 1327, " O  " at (-12.959, -14.630, -4.297),  was assigned atom type "OA" (rec_index= 4, atom_type= 4).
Atom no. 1328, " N  " at (-14.714, -13.306, -4.758),  was assigned atom type "N" (rec_index= 3, atom_type= 3).
Atom no. 1329, " HN " at (-15.575, -13.143, -5.239),  was assigned atom type "HD" (rec_index= 2, atom_type= 2).
Atom no. 1330, " CA " at (-14.215, -12.160, -4.005),  was assigned atom type "C" (rec_index= 1, atom_type= 1).
Atom no. 1331, " CB " at (-13.769, -11.017, -4.959),  was assigned atom type "C" (rec_index= 1, atom_type= 1).
Atom no. 1332, " CG " at (-14.880, -10.492, -5.868),  was assigned atom type "C" (rec_index= 1, atom_type= 1).
Atom no. 1333, " OD1" at (-15.958, -11.072, -6.011),  was assigned atom type "OA" (rec_index= 4, atom_type= 4).
Atom no. 1334, " ND2" at (-14.599, -9.344, -6.522),  was assigned atom type "N" (rec_index= 3, atom_type= 3).
Atom no. 1335, "1HD2" at (-15.307, -8.969, -7.114),  was assigned atom type "HD" (rec_index= 2, atom_type= 2).
Atom no. 1336, "2HD2" at (-13.725, -8.891, -6.380),  was assigned atom type "HD" (rec_index= 2, atom_type= 2).
Atom no. 1337, " C  " at (-15.225, -11.624, -2.993),  was assigned atom type "C" (rec_index= 1, atom_type= 1).
Atom no. 1338, " O  " at (-14.936, -10.711, -2.220),  was assigned atom type "OA" (rec_index= 4, atom_type= 4).
Atom no. 1339, " N  " at (-16.433, -12.209, -2.958),  was assigned atom type "N" (rec_index= 3, atom_type= 3).
Atom no. 1340, " HN " at (-16.712, -12.908, -3.612),  was assigned atom type "HD" (rec_index= 2, atom_type= 2).
Atom no. 1341, " CA " at (-17.457, -11.905, -1.990),  was assigned atom type "C" (rec_index= 1, atom_type= 1).
Atom no. 1342, " CB " at (-18.630, -11.133, -2.644),  was assigned atom type "C" (rec_index= 1, atom_type= 1).
Atom no. 1343, " CG " at (-19.645, -10.617, -1.640),  was assigned atom type "C" (rec_index= 1, atom_type= 1).
Atom no. 1344, " OD1" at (-20.588, -9.919, -2.069),  was assigned atom type "OA" (rec_index= 4, atom_type= 4).
Atom no. 1345, " OD2" at (-19.495, -10.880, -0.414),  was assigned atom type "OA" (rec_index= 4, atom_type= 4).
Atom no. 1346, " C  " at (-17.883, -13.226, -1.368),  was assigned atom type "C" (rec_index= 1, atom_type= 1).
Atom no. 1347, " O  " at (-17.945, -14.265, -2.025),  was assigned atom type "OA" (rec_index= 4, atom_type= 4).
Atom no. 1348, " N  " at (-18.154, -13.204, -0.057),  was assigned atom type "N" (rec_index= 3, atom_type= 3).
Atom no. 1349, " HN " at (-18.174, -12.344, 0.449),  was assigned atom type "HD" (rec_index= 2, atom_type= 2).
Atom no. 1350, " CA " at (-18.437, -14.372, 0.746),  was assigned atom type "C" (rec_index= 1, atom_type= 1).
Atom no. 1351, " CB " at (-17.692, -14.273, 2.105),  was assigned atom type "C" (rec_index= 1, atom_type= 1).
Atom no. 1352, " CG " at (-16.495, -15.237, 2.261),  was assigned atom type "C" (rec_index= 1, atom_type= 1).
Atom no. 1353, " CD1" at (-15.444, -15.084, 1.152),  was assigned atom type "C" (rec_index= 1, atom_type= 1).
Atom no. 1354, " CD2" at (-15.841, -15.030, 3.636),  was assigned atom type "C" (rec_index= 1, atom_type= 1).
Atom no. 1355, " C  " at (-19.929, -14.521, 0.982),  was assigned atom type "C" (rec_index= 1, atom_type= 1).
Atom no. 1356, " O  " at (-20.365, -15.499, 1.586),  was assigned atom type "OA" (rec_index= 4, atom_type= 4).
Atom no. 1357, " N  " at (-20.764, -13.582, 0.483),  was assigned atom type "N" (rec_index= 3, atom_type= 3).
Atom no. 1358, " HN " at (-20.447, -12.720, 0.089),  was assigned atom type "HD" (rec_index= 2, atom_type= 2).
Atom no. 1359, " CA " at (-22.206, -13.752, 0.479),  was assigned atom type "C" (rec_index= 1, atom_type= 1).
Atom no. 1360, " CB " at (-22.938, -12.501, -0.074),  was assigned atom type "C" (rec_index= 1, atom_type= 1).
Atom no. 1361, " CG " at (-22.980, -11.390, 0.967),  was assigned atom type "C" (rec_index= 1, atom_type= 1).
Atom no. 1362, " OD1" at (-22.436, -11.471, 2.070),  was assigned atom type "OA" (rec_index= 4, atom_type= 4).
Atom no. 1363, " ND2" at (-23.727, -10.314, 0.634),  was assigned atom type "N" (rec_index= 3, atom_type= 3).
Atom no. 1364, "1HD2" at (-23.767, -9.564, 1.289),  was assigned atom type "HD" (rec_index= 2, atom_type= 2).
Atom no. 1365, "2HD2" at (-24.186, -10.280, -0.248),  was assigned atom type "HD" (rec_index= 2, atom_type= 2).
Atom no. 1366, " C  " at (-22.634, -14.968, -0.363),  was assigned atom type "C" (rec_index= 1, atom_type= 1).
Atom no. 1367, " O  " at (-22.078, -15.161, -1.448),  was assigned atom type "OA" (rec_index= 4, atom_type= 4).
Atom no. 1368, " N  " at (-23.603, -15.801, 0.038),  was assigned atom type "N" (rec_index= 3, atom_type= 3).
Atom no. 1369, " CD " at (-24.143, -15.831, 1.402),  was assigned atom type "C" (rec_index= 1, atom_type= 1).
Atom no. 1370, " CA " at (-23.948, -17.021, -0.692),  was assigned atom type "C" (rec_index= 1, atom_type= 1).
Atom no. 1371, " CB " at (-25.063, -17.652, 0.152),  was assigned atom type "C" (rec_index= 1, atom_type= 1).
Atom no. 1372, " CG " at (-24.699, -17.244, 1.579),  was assigned atom type "C" (rec_index= 1, atom_type= 1).
Atom no. 1373, " C  " at (-24.370, -16.806, -2.129),  was assigned atom type "C" (rec_index= 1, atom_type= 1).
Atom no. 1374, " O  " at (-24.079, -17.655, -2.964),  was assigned atom type "OA" (rec_index= 4, atom_type= 4).
Atom no. 1375, " N  " at (-25.012, -15.669, -2.443),  was assigned atom type "N" (rec_index= 3, atom_type= 3).
Atom no. 1376, " HN " at (-25.251, -15.015, -1.728),  was assigned atom type "HD" (rec_index= 2, atom_type= 2).
Atom no. 1377, " CA " at (-25.415, -15.272, -3.779),  was assigned atom type "C" (rec_index= 1, atom_type= 1).
Atom no. 1378, " CB " at (-26.081, -13.873, -3.684),  was assigned atom type "C" (rec_index= 1, atom_type= 1).
Atom no. 1379, " CG " at (-27.483, -13.816, -3.029),  was assigned atom type "C" (rec_index= 1, atom_type= 1).
Atom no. 1380, " CD " at (-27.464, -14.068, -1.520),  was assigned atom type "C" (rec_index= 1, atom_type= 1).
Atom no. 1381, " OE1" at (-26.498, -13.808, -0.800),  was assigned atom type "OA" (rec_index= 4, atom_type= 4).
Atom no. 1382, " NE2" at (-28.588, -14.611, -1.000),  was assigned atom type "N" (rec_index= 3, atom_type= 3).
Atom no. 1383, "1HE2" at (-28.595, -14.778, -0.018),  was assigned atom type "HD" (rec_index= 2, atom_type= 2).
Atom no. 1384, "2HE2" at (-29.350, -14.838, -1.597),  was assigned atom type "HD" (rec_index= 2, atom_type= 2).
Atom no. 1385, " C  " at (-24.241, -15.141, -4.750),  was assigned atom type "C" (rec_index= 1, atom_type= 1).
Atom no. 1386, " O  " at (-24.240, -15.686, -5.854),  was assigned atom type "OA" (rec_index= 4, atom_type= 4).
Atom no. 1387, " N  " at (-23.170, -14.436, -4.342),  was assigned atom type "N" (rec_index= 3, atom_type= 3).
Atom no. 1388, " HN " at (-23.183, -13.937, -3.476),  was assigned atom type "HD" (rec_index= 2, atom_type= 2).
Atom no. 1389, " CA " at (-21.942, -14.339, -5.094),  was assigned atom type "C" (rec_index= 1, atom_type= 1).
Atom no. 1390, " CB " at (-21.038, -13.273, -4.463),  was assigned atom type "C" (rec_index= 1, atom_type= 1).
Atom no. 1391, " C  " at (-21.208, -15.670, -5.223),  was assigned atom type "C" (rec_index= 1, atom_type= 1).
Atom no. 1392, " O  " at (-20.676, -15.997, -6.283),  was assigned atom type "OA" (rec_index= 4, atom_type= 4).
Atom no. 1393, " N  " at (-21.192, -16.492, -4.152),  was assigned atom type "N" (rec_index= 3, atom_type= 3).
Atom no. 1394, " HN " at (-21.580, -16.222, -3.275),  was assigned atom type "HD" (rec_index= 2, atom_type= 2).
Atom no. 1395, " CA " at (-20.616, -17.834, -4.170),  was assigned atom type "C" (rec_index= 1, atom_type= 1).
Atom no. 1396, " CB " at (-20.545, -18.451, -2.775),  was assigned atom type "C" (rec_index= 1, atom_type= 1).
Atom no. 1397, " CG1" at (-19.919, -19.862, -2.816),  was assigned atom type "C" (rec_index= 1, atom_type= 1).
Atom no. 1398, " CG2" at (-19.690, -17.554, -1.857),  was assigned atom type "C" (rec_index= 1, atom_type= 1).
Atom no. 1399, " C  " at (-21.339, -18.773, -5.135),  was assigned atom type "C" (rec_index= 1, atom_type= 1).
Atom no. 1400, " O  " at (-20.691, -19.461, -5.922),  was assigned atom type "OA" (rec_index= 4, atom_type= 4).
Atom no. 1401, " N  " at (-22.693, -18.775, -5.163),  was assigned atom type "N" (rec_index= 3, atom_type= 3).
Atom no. 1402, " HN " at (-23.237, -18.270, -4.498),  was assigned atom type "HD" (rec_index= 2, atom_type= 2).
Atom no. 1403, " CA " at (-23.488, -19.503, -6.151),  was assigned atom type "C" (rec_index= 1, atom_type= 1).
Atom no. 1404, " CB " at (-25.007, -19.293, -5.903),  was assigned atom type "C" (rec_index= 1, atom_type= 1).
Atom no. 1405, " CG " at (-25.566, -20.071, -4.686),  was assigned atom type "C" (rec_index= 1, atom_type= 1).
Atom no. 1406, " CD " at (-26.984, -19.664, -4.281),  was assigned atom type "C" (rec_index= 1, atom_type= 1).
Atom no. 1407, " OE1" at (-27.633, -18.869, -5.010),  was assigned atom type "OA" (rec_index= 4, atom_type= 4).
Atom no. 1408, " OE2" at (-27.424, -20.134, -3.198),  was assigned atom type "OA" (rec_index= 4, atom_type= 4).
Atom no. 1409, " C  " at (-23.178, -19.043, -7.567),  was assigned atom type "C" (rec_index= 1, atom_type= 1).
Atom no. 1410, " O  " at (-22.858, -19.830, -8.452),  was assigned atom type "OA" (rec_index= 4, atom_type= 4).
Atom no. 1411, " N  " at (-23.145, -17.714, -7.787),  was assigned atom type "N" (rec_index= 3, atom_type= 3).
Atom no. 1412, " HN " at (-23.347, -17.092, -7.034),  was assigned atom type "HD" (rec_index= 2, atom_type= 2).
Atom no. 1413, " CA " at (-22.830, -17.107, -9.067),  was assigned atom type "C" (rec_index= 1, atom_type= 1).
Atom no. 1414, " CB " at (-23.021, -15.571, -8.959),  was assigned atom type "C" (rec_index= 1, atom_type= 1).
Atom no. 1415, " CG " at (-23.069, -14.831, -10.311),  was assigned atom type "C" (rec_index= 1, atom_type= 1).
Atom no. 1416, " CD " at (-23.530, -13.369, -10.190),  was assigned atom type "C" (rec_index= 1, atom_type= 1).
Atom no. 1417, " NE " at (-22.322, -12.472, -10.074),  was assigned atom type "N" (rec_index= 3, atom_type= 3).
Atom no. 1418, " HE " at (-21.666, -12.592, -10.828),  was assigned atom type "HD" (rec_index= 2, atom_type= 2).
Atom no. 1419, " CZ " at (-22.116, -11.591, -9.075),  was assigned atom type "C" (rec_index= 1, atom_type= 1).
Atom no. 1420, " NH1" at (-22.858, -11.613, -7.982),  was assigned atom type "N" (rec_index= 3, atom_type= 3).
Atom no. 1421, " HH " at (-22.717, -10.946, -7.263),  was assigned atom type "HD" (rec_index= 2, atom_type= 2).
Atom no. 1422, " HH " at (-23.640, -12.240, -7.989),  was assigned atom type "HD" (rec_index= 2, atom_type= 2).
Atom no. 1423, " NH2" at (-21.158, -10.674, -9.196),  was assigned atom type "N" (rec_index= 3, atom_type= 3).
Atom no. 1424, " HH " at (-20.943, -10.081, -8.433),  was assigned atom type "HD" (rec_index= 2, atom_type= 2).
Atom no. 1425, " HH " at (-20.552, -10.759, -9.976),  was assigned atom type "HD" (rec_index= 2, atom_type= 2).
Atom no. 1426, " C  " at (-21.436, -17.444, -9.593),  was assigned atom type "C" (rec_index= 1, atom_type= 1).
Atom no. 1427, " O  " at (-21.227, -17.579, -10.797),  was assigned atom type "OA" (rec_index= 4, atom_type= 4).
Atom no. 1428, " N  " at (-20.439, -17.565, -8.697),  was assigned atom type "N" (rec_index= 3, atom_type= 3).
Atom no. 1429, " HN " at (-20.589, -17.312, -7.741),  was assigned atom type "HD" (rec_index= 2, atom_type= 2).
Atom no. 1430, " CA " at (-19.112, -18.050, -9.011),  was assigned atom type "C" (rec_index= 1, atom_type= 1).
Atom no. 1431, " CB " at (-18.177, -17.702, -7.842),  was assigned atom type "C" (rec_index= 1, atom_type= 1).
Atom no. 1432, " C  " at (-19.021, -19.543, -9.341),  was assigned atom type "C" (rec_index= 1, atom_type= 1).
Atom no. 1433, " O  " at (-18.367, -19.929, -10.309),  was assigned atom type "OA" (rec_index= 4, atom_type= 4).
Atom no. 1434, " N  " at (-19.693, -20.428, -8.567),  was assigned atom type "N" (rec_index= 3, atom_type= 3).
Atom no. 1435, " HN " at (-20.202, -20.137, -7.759),  was assigned atom type "HD" (rec_index= 2, atom_type= 2).
Atom no. 1436, " CA " at (-19.746, -21.872, -8.823),  was assigned atom type "C" (rec_index= 1, atom_type= 1).
Atom no. 1437, " CB " at (-20.358, -22.661, -7.661),  was assigned atom type "C" (rec_index= 1, atom_type= 1).
Atom no. 1438, " CG2" at (-20.502, -24.163, -8.019),  was assigned atom type "C" (rec_index= 1, atom_type= 1).
Atom no. 1439, " CG1" at (-19.491, -22.508, -6.389),  was assigned atom type "C" (rec_index= 1, atom_type= 1).
Atom no. 1440, " CD " at (-20.031, -23.269, -5.166),  was assigned atom type "C" (rec_index= 1, atom_type= 1).
Atom no. 1441, " C  " at (-20.469, -22.194, -10.124),  was assigned atom type "C" (rec_index= 1, atom_type= 1).
Atom no. 1442, " O  " at (-20.095, -23.115, -10.852),  was assigned atom type "OA" (rec_index= 4, atom_type= 4).
Atom no. 1443, " N  " at (-21.498, -21.406, -10.473),  was assigned atom type "N" (rec_index= 3, atom_type= 3).
Atom no. 1444, " HN " at (-21.800, -20.621, -9.939),  was assigned atom type "HD" (rec_index= 2, atom_type= 2).
Atom no. 1445, " CA " at (-22.285, -21.611, -11.669),  was assigned atom type "C" (rec_index= 1, atom_type= 1).
Atom no. 1446, " CB " at (-23.720, -21.089, -11.418),  was assigned atom type "C" (rec_index= 1, atom_type= 1).
Atom no. 1447, " CG " at (-24.501, -21.991, -10.470),  was assigned atom type "C" (rec_index= 1, atom_type= 1).
Atom no. 1448, " OD1" at (-25.642, -21.584, -10.138),  was assigned atom type "OA" (rec_index= 4, atom_type= 4).
Atom no. 1449, " OD2" at (-24.004, -23.091, -10.109),  was assigned atom type "OA" (rec_index= 4, atom_type= 4).
Atom no. 1450, " C  " at (-21.677, -20.885, -12.874),  was assigned atom type "C" (rec_index= 1, atom_type= 1).
Atom no. 1451, " O  " at (-22.198, -20.936, -13.987),  was assigned atom type "OA" (rec_index= 4, atom_type= 4).
Atom no. 1452, " N  " at (-20.508, -20.231, -12.705),  was assigned atom type "N" (rec_index= 3, atom_type= 3).
Atom no. 1453, " HN " at (-20.111, -20.139, -11.795),  was assigned atom type "HD" (rec_index= 2, atom_type= 2).
Atom no. 1454, " CA " at (-19.769, -19.634, -13.802),  was assigned atom type "C" (rec_index= 1, atom_type= 1).
Atom no. 1455, " CB " at (-19.922, -18.095, -13.884),  was assigned atom type "C" (rec_index= 1, atom_type= 1).
Atom no. 1456, " CG " at (-21.337, -17.651, -14.299),  was assigned atom type "C" (rec_index= 1, atom_type= 1).
Atom no. 1457, " CD " at (-21.332, -16.450, -15.250),  was assigned atom type "C" (rec_index= 1, atom_type= 1).
Atom no. 1458, " NE " at (-22.112, -15.327, -14.628),  was assigned atom type "N" (rec_index= 3, atom_type= 3).
Atom no. 1459, " HE " at (-23.108, -15.459, -14.683),  was assigned atom type "HD" (rec_index= 2, atom_type= 2).
Atom no. 1460, " CZ " at (-21.554, -14.254, -14.055),  was assigned atom type "C" (rec_index= 1, atom_type= 1).
Atom no. 1461, " NH1" at (-20.257, -14.217, -13.772),  was assigned atom type "N" (rec_index= 3, atom_type= 3).
Atom no. 1462, " HH " at (-19.861, -13.427, -13.325),  was assigned atom type "HD" (rec_index= 2, atom_type= 2).
Atom no. 1463, " HH " at (-19.748, -15.070, -13.908),  was assigned atom type "HD" (rec_index= 2, atom_type= 2).
Atom no. 1464, " NH2" at (-22.310, -13.194, -13.776),  was assigned atom type "N" (rec_index= 3, atom_type= 3).
Atom no. 1465, " HH " at (-21.891, -12.365, -13.433),  was assigned atom type "HD" (rec_index= 2, atom_type= 2).
Atom no. 1466, " HH " at (-23.240, -13.204, -14.120),  was assigned atom type "HD" (rec_index= 2, atom_type= 2).
Atom no. 1467, " C  " at (-18.296, -19.981, -13.737),  was assigned atom type "C" (rec_index= 1, atom_type= 1).
Atom no. 1468, " O  " at (-17.419, -19.119, -13.835),  was assigned atom type "OA" (rec_index= 4, atom_type= 4).
Atom no. 1469, " N  " at (-17.989, -21.284, -13.621),  was assigned atom type "N" (rec_index= 3, atom_type= 3).
Atom no. 1470, " HN " at (-18.677, -21.981, -13.430),  was assigned atom type "HD" (rec_index= 2, atom_type= 2).
Atom no. 1471, " CA " at (-16.641, -21.800, -13.760),  was assigned atom type "C" (rec_index= 1, atom_type= 1).
Atom no. 1472, " CB " at (-16.587, -23.334, -13.538),  was assigned atom type "C" (rec_index= 1, atom_type= 1).
Atom no. 1473, " CG " at (-17.182, -23.809, -12.200),  was assigned atom type "C" (rec_index= 1, atom_type= 1).
Atom no. 1474, " CD1" at (-17.284, -25.341, -12.146),  was assigned atom type "C" (rec_index= 1, atom_type= 1).
Atom no. 1475, " CD2" at (-16.400, -23.280, -10.991),  was assigned atom type "C" (rec_index= 1, atom_type= 1).
Atom no. 1476, " C  " at (-16.023, -21.510, -15.125),  was assigned atom type "C" (rec_index= 1, atom_type= 1).
Atom no. 1477, " O  " at (-16.664, -21.627, -16.168),  was assigned atom type "OA" (rec_index= 4, atom_type= 4).
Atom no. 1478, " N  " at (-14.733, -21.142, -15.139),  was assigned atom type "N" (rec_index= 3, atom_type= 3).
Atom no. 1479, " HN " at (-14.257, -20.963, -14.281),  was assigned atom type "HD" (rec_index= 2, atom_type= 2).
Atom no. 1480, " CA " at (-13.962, -20.982, -16.357),  was assigned atom type "C" (rec_index= 1, atom_type= 1).
Atom no. 1481, " CB " at (-13.282, -19.592, -16.420),  was assigned atom type "C" (rec_index= 1, atom_type= 1).
Atom no. 1482, " CG " at (-14.285, -18.473, -16.765),  was assigned atom type "C" (rec_index= 1, atom_type= 1).
Atom no. 1483, " CD " at (-13.772, -17.050, -16.519),  was assigned atom type "C" (rec_index= 1, atom_type= 1).
Atom no. 1484, " NE " at (-12.615, -16.792, -17.430),  was assigned atom type "N" (rec_index= 3, atom_type= 3).
Atom no. 1485, " HE " at (-12.395, -17.576, -18.022),  was assigned atom type "HD" (rec_index= 2, atom_type= 2).
Atom no. 1486, " CZ " at (-11.912, -15.657, -17.492),  was assigned atom type "C" (rec_index= 1, atom_type= 1).
Atom no. 1487, " NH1" at (-12.177, -14.605, -16.726),  was assigned atom type "N" (rec_index= 3, atom_type= 3).
Atom no. 1488, " HH " at (-11.651, -13.770, -16.816),  was assigned atom type "HD" (rec_index= 2, atom_type= 2).
Atom no. 1489, " HH " at (-13.007, -14.661, -16.167),  was assigned atom type "HD" (rec_index= 2, atom_type= 2).
Atom no. 1490, " NH2" at (-10.890, -15.613, -18.338),  was assigned atom type "N" (rec_index= 3, atom_type= 3).
Atom no. 1491, " HH " at (-10.293, -14.823, -18.350),  was assigned atom type "HD" (rec_index= 2, atom_type= 2).
Atom no. 1492, " HH " at (-10.638, -16.463, -18.781),  was assigned atom type "HD" (rec_index= 2, atom_type= 2).
Atom no. 1493, " C  " at (-12.924, -22.076, -16.392),  was assigned atom type "C" (rec_index= 1, atom_type= 1).
Atom no. 1494, " O  " at (-12.666, -22.731, -15.388),  was assigned atom type "OA" (rec_index= 4, atom_type= 4).
Atom no. 1495, " N  " at (-12.303, -22.341, -17.553),  was assigned atom type "N" (rec_index= 3, atom_type= 3).
Atom no. 1496, " HN " at (-12.538, -21.927, -18.432),  was assigned atom type "HD" (rec_index= 2, atom_type= 2).
Atom no. 1497, " CA " at (-11.198, -23.289, -17.617),  was assigned atom type "C" (rec_index= 1, atom_type= 1).
Atom no. 1498, " CB " at (-10.906, -23.718, -19.072),  was assigned atom type "C" (rec_index= 1, atom_type= 1).
Atom no. 1499, " OG " at (-9.969, -24.795, -19.110),  was assigned atom type "OA" (rec_index= 4, atom_type= 4).
Atom no. 1500, " HG1" at (-9.996, -25.163, -20.002),  was assigned atom type "HD" (rec_index= 2, atom_type= 2).
Atom no. 1501, " C  " at (-9.929, -22.732, -16.979),  was assigned atom type "C" (rec_index= 1, atom_type= 1).
Atom no. 1502, " O  " at (-9.588, -21.565, -17.157),  was assigned atom type "OA" (rec_index= 4, atom_type= 4).
Atom no. 1503, " N  " at (-9.154, -23.547, -16.227),  was assigned atom type "N" (rec_index= 3, atom_type= 3).
Atom no. 1504, " HN " at (-9.353, -24.515, -16.083),  was assigned atom type "HD" (rec_index= 2, atom_type= 2).
Atom no. 1505, " CA " at (-7.948, -23.071, -15.557),  was assigned atom type "C" (rec_index= 1, atom_type= 1).
Atom no. 1506, " CB " at (-7.508, -24.068, -14.449),  was assigned atom type "C" (rec_index= 1, atom_type= 1).
Atom no. 1507, " CG " at (-6.443, -23.483, -13.516),  was assigned atom type "C" (rec_index= 1, atom_type= 1).
Atom no. 1508, " OD1" at (-6.651, -22.420, -12.930),  was assigned atom type "OA" (rec_index= 4, atom_type= 4).
Atom no. 1509, " ND2" at (-5.308, -24.196, -13.354),  was assigned atom type "N" (rec_index= 3, atom_type= 3).
Atom no. 1510, "1HD2" at (-4.618, -23.824, -12.739),  was assigned atom type "HD" (rec_index= 2, atom_type= 2).
Atom no. 1511, "2HD2" at (-5.199, -25.070, -13.816),  was assigned atom type "HD" (rec_index= 2, atom_type= 2).
Atom no. 1512, " C  " at (-6.812, -22.817, -16.547),  was assigned atom type "C" (rec_index= 1, atom_type= 1).
Atom no. 1513, " O  " at (-5.859, -22.093, -16.268),  was assigned atom type "OA" (rec_index= 4, atom_type= 4).
Atom no. 1514, " N  " at (-6.909, -23.353, -17.779),  was assigned atom type "N" (rec_index= 3, atom_type= 3).
Atom no. 1515, " HN " at (-7.675, -23.931, -18.059),  was assigned atom type "HD" (rec_index= 2, atom_type= 2).
Atom no. 1516, " CA " at (-5.911, -23.142, -18.817),  was assigned atom type "C" (rec_index= 1, atom_type= 1).
Atom no. 1517, " CB " at (-6.062, -24.149, -19.983),  was assigned atom type "C" (rec_index= 1, atom_type= 1).
Atom no. 1518, " OG " at (-7.384, -24.136, -20.522),  was assigned atom type "OA" (rec_index= 4, atom_type= 4).
Atom no. 1519, " HG1" at (-7.351, -24.604, -21.366),  was assigned atom type "HD" (rec_index= 2, atom_type= 2).
Atom no. 1520, " C  " at (-5.888, -21.725, -19.367),  was assigned atom type "C" (rec_index= 1, atom_type= 1).
Atom no. 1521, " O  " at (-4.877, -21.280, -19.907),  was assigned atom type "OA" (rec_index= 4, atom_type= 4).
Atom no. 1522, " N  " at (-6.962, -20.933, -19.157),  was assigned atom type "N" (rec_index= 3, atom_type= 3).
Atom no. 1523, " HN " at (-7.821, -21.279, -18.791),  was assigned atom type "HD" (rec_index= 2, atom_type= 2).
Atom no. 1524, " CA " at (-6.972, -19.509, -19.442),  was assigned atom type "C" (rec_index= 1, atom_type= 1).
Atom no. 1525, " CB " at (-8.405, -18.939, -19.304),  was assigned atom type "C" (rec_index= 1, atom_type= 1).
Atom no. 1526, " CG " at (-9.435, -19.562, -20.275),  was assigned atom type "C" (rec_index= 1, atom_type= 1).
Atom no. 1527, " CD " at (-10.845, -19.022, -20.055),  was assigned atom type "C" (rec_index= 1, atom_type= 1).
Atom no. 1528, " OE1" at (-11.759, -19.470, -20.787),  was assigned atom type "OA" (rec_index= 4, atom_type= 4).
Atom no. 1529, " OE2" at (-11.042, -18.161, -19.152),  was assigned atom type "OA" (rec_index= 4, atom_type= 4).
Atom no. 1530, " C  " at (-6.061, -18.717, -18.504),  was assigned atom type "C" (rec_index= 1, atom_type= 1).
Atom no. 1531, " O  " at (-5.612, -17.617, -18.822),  was assigned atom type "OA" (rec_index= 4, atom_type= 4).
Atom no. 1532, " N  " at (-5.741, -19.275, -17.318),  was assigned atom type "N" (rec_index= 3, atom_type= 3).
Atom no. 1533, " HN " at (-5.968, -20.225, -17.111),  was assigned atom type "HD" (rec_index= 2, atom_type= 2).
Atom no. 1534, " CA " at (-5.054, -18.575, -16.249),  was assigned atom type "C" (rec_index= 1, atom_type= 1).
Atom no. 1535, " CB " at (-5.746, -18.830, -14.886),  was assigned atom type "C" (rec_index= 1, atom_type= 1).
Atom no. 1536, " CG " at (-7.144, -18.271, -14.899),  was assigned atom type "A" (rec_index= 0, atom_type= 0).
Atom no. 1537, " CD1" at (-8.213, -19.042, -15.384),  was assigned atom type "A" (rec_index= 0, atom_type= 0).
Atom no. 1538, " CE1" at (-9.506, -18.515, -15.458),  was assigned atom type "A" (rec_index= 0, atom_type= 0).
Atom no. 1539, " CZ " at (-9.748, -17.210, -15.022),  was assigned atom type "A" (rec_index= 0, atom_type= 0).
Atom no. 1540, " CD2" at (-7.402, -16.963, -14.456),  was assigned atom type "A" (rec_index= 0, atom_type= 0).
Atom no. 1541, " CE2" at (-8.699, -16.432, -14.515),  was assigned atom type "A" (rec_index= 0, atom_type= 0).
Atom no. 1542, " C  " at (-3.584, -18.960, -16.162),  was assigned atom type "C" (rec_index= 1, atom_type= 1).
Atom no. 1543, " O  " at (-2.856, -18.498, -15.283),  was assigned atom type "OA" (rec_index= 4, atom_type= 4).
Atom no. 1544, " N  " at (-3.080, -19.745, -17.139),  was assigned atom type "N" (rec_index= 3, atom_type= 3).
Atom no. 1545, " HN " at (-3.674, -20.179, -17.811),  was assigned atom type "HD" (rec_index= 2, atom_type= 2).
Atom no. 1546, " CA " at (-1.657, -20.035, -17.313),  was assigned atom type "C" (rec_index= 1, atom_type= 1).
Atom no. 1547, " CB " at (-1.436, -20.987, -18.498),  was assigned atom type "C" (rec_index= 1, atom_type= 1).
Atom no. 1548, " CG1" at (0.017, -20.978, -19.018),  was assigned atom type "C" (rec_index= 1, atom_type= 1).
Atom no. 1549, " CG2" at (-1.806, -22.411, -18.047),  was assigned atom type "C" (rec_index= 1, atom_type= 1).
Atom no. 1550, " C  " at (-0.780, -18.777, -17.407),  was assigned atom type "C" (rec_index= 1, atom_type= 1).
Atom no. 1551, " O  " at (0.197, -18.719, -16.655),  was assigned atom type "OA" (rec_index= 4, atom_type= 4).
Atom no. 1552, " N  " at (-1.056, -17.716, -18.187),  was assigned atom type "N" (rec_index= 3, atom_type= 3).
Atom no. 1553, " CD " at (-2.059, -17.703, -19.259),  was assigned atom type "C" (rec_index= 1, atom_type= 1).
Atom no. 1554, " CA " at (-0.294, -16.463, -18.150),  was assigned atom type "C" (rec_index= 1, atom_type= 1).
Atom no. 1555, " CB " at (-1.044, -15.549, -19.134),  was assigned atom type "C" (rec_index= 1, atom_type= 1).
Atom no. 1556, " CG " at (-1.683, -16.513, -20.133),  was assigned atom type "C" (rec_index= 1, atom_type= 1).
Atom no. 1557, " C  " at (-0.162, -15.828, -16.773),  was assigned atom type "C" (rec_index= 1, atom_type= 1).
Atom no. 1558, " O  " at (0.908, -15.334, -16.421),  was assigned atom type "OA" (rec_index= 4, atom_type= 4).
Atom no. 1559, " N  " at (-1.245, -15.831, -15.973),  was assigned atom type "N" (rec_index= 3, atom_type= 3).
Atom no. 1560, " HN " at (-2.124, -16.185, -16.285),  was assigned atom type "HD" (rec_index= 2, atom_type= 2).
Atom no. 1561, " CA " at (-1.252, -15.333, -14.608),  was assigned atom type "C" (rec_index= 1, atom_type= 1).
Atom no. 1562, " CB " at (-2.717, -15.287, -14.102),  was assigned atom type "C" (rec_index= 1, atom_type= 1).
Atom no. 1563, " CG " at (-2.937, -14.722, -12.684),  was assigned atom type "C" (rec_index= 1, atom_type= 1).
Atom no. 1564, " CD1" at (-2.480, -13.261, -12.561),  was assigned atom type "C" (rec_index= 1, atom_type= 1).
Atom no. 1565, " CD2" at (-4.419, -14.850, -12.293),  was assigned atom type "C" (rec_index= 1, atom_type= 1).
Atom no. 1566, " C  " at (-0.358, -16.144, -13.674),  was assigned atom type "C" (rec_index= 1, atom_type= 1).
Atom no. 1567, " O  " at (0.403, -15.596, -12.875),  was assigned atom type "OA" (rec_index= 4, atom_type= 4).
Atom no. 1568, " N  " at (-0.386, -17.485, -13.788),  was assigned atom type "N" (rec_index= 3, atom_type= 3).
Atom no. 1569, " HN " at (-1.017, -17.944, -14.411),  was assigned atom type "HD" (rec_index= 2, atom_type= 2).
Atom no. 1570, " CA " at (0.481, -18.376, -13.032),  was assigned atom type "C" (rec_index= 1, atom_type= 1).
Atom no. 1571, " CB " at (0.080, -19.847, -13.304),  was assigned atom type "C" (rec_index= 1, atom_type= 1).
Atom no. 1572, " SG " at (0.931, -21.057, -12.231),  was assigned atom type "SA" (rec_index= 5, atom_type= 5).
Atom no. 1573, " HG1" at (0.309, -22.147, -12.684),  was assigned atom type "HD" (rec_index= 2, atom_type= 2).
Atom no. 1574, " C  " at (1.964, -18.173, -13.332),  was assigned atom type "C" (rec_index= 1, atom_type= 1).
Atom no. 1575, " O  " at (2.804, -18.130, -12.433),  was assigned atom type "OA" (rec_index= 4, atom_type= 4).
Atom no. 1576, " N  " at (2.327, -17.989, -14.617),  was assigned atom type "N" (rec_index= 3, atom_type= 3).
Atom no. 1577, " HN " at (1.671, -18.027, -15.366),  was assigned atom type "HD" (rec_index= 2, atom_type= 2).
Atom no. 1578, " CA " at (3.699, -17.719, -15.030),  was assigned atom type "C" (rec_index= 1, atom_type= 1).
Atom no. 1579, " CB " at (3.845, -17.726, -16.546),  was assigned atom type "C" (rec_index= 1, atom_type= 1).
Atom no. 1580, " CG1" at (5.280, -17.382, -16.990),  was assigned atom type "C" (rec_index= 1, atom_type= 1).
Atom no. 1581, " CG2" at (3.526, -19.138, -17.052),  was assigned atom type "C" (rec_index= 1, atom_type= 1).
Atom no. 1582, " C  " at (4.246, -16.423, -14.451),  was assigned atom type "C" (rec_index= 1, atom_type= 1).
Atom no. 1583, " O  " at (5.381, -16.375, -13.975),  was assigned atom type "OA" (rec_index= 4, atom_type= 4).
Atom no. 1584, " N  " at (3.445, -15.333, -14.426),  was assigned atom type "N" (rec_index= 3, atom_type= 3).
Atom no. 1585, " HN " at (2.527, -15.304, -14.822),  was assigned atom type "HD" (rec_index= 2, atom_type= 2).
Atom no. 1586, " CA " at (3.868, -14.081, -13.803),  was assigned atom type "C" (rec_index= 1, atom_type= 1).
Atom no. 1587, " CB " at (2.989, -12.852, -14.175),  was assigned atom type "C" (rec_index= 1, atom_type= 1).
Atom no. 1588, " OG " at (1.769, -12.732, -13.439),  was assigned atom type "OA" (rec_index= 4, atom_type= 4).
Atom no. 1589, " HG1" at (1.433, -11.840, -13.591),  was assigned atom type "HD" (rec_index= 2, atom_type= 2).
Atom no. 1590, " C  " at (4.094, -14.192, -12.299),  was assigned atom type "C" (rec_index= 1, atom_type= 1).
Atom no. 1591, " O  " at (5.060, -13.659, -11.754),  was assigned atom type "OA" (rec_index= 4, atom_type= 4).
Atom no. 1592, " N  " at (3.242, -14.952, -11.587),  was assigned atom type "N" (rec_index= 3, atom_type= 3).
Atom no. 1593, " HN " at (2.408, -15.319, -11.998),  was assigned atom type "HD" (rec_index= 2, atom_type= 2).
Atom no. 1594, " CA " at (3.454, -15.297, -10.196),  was assigned atom type "C" (rec_index= 1, atom_type= 1).
Atom no. 1595, " CB " at (2.238, -16.089, -9.703),  was assigned atom type "C" (rec_index= 1, atom_type= 1).
Atom no. 1596, " C  " at (4.715, -16.115, -9.933),  was assigned atom type "C" (rec_index= 1, atom_type= 1).
Atom no. 1597, " O  " at (5.500, -15.805, -9.033),  was assigned atom type "OA" (rec_index= 4, atom_type= 4).
Atom no. 1598, " N  " at (4.976, -17.147, -10.764),  was assigned atom type "N" (rec_index= 3, atom_type= 3).
Atom no. 1599, " HN " at (4.341, -17.415, -11.485),  was assigned atom type "HD" (rec_index= 2, atom_type= 2).
Atom no. 1600, " CA " at (6.181, -17.958, -10.698),  was assigned atom type "C" (rec_index= 1, atom_type= 1).
Atom no. 1601, " CB " at (6.159, -19.040, -11.811),  was assigned atom type "C" (rec_index= 1, atom_type= 1).
Atom no. 1602, " CG " at (5.898, -20.483, -11.345),  was assigned atom type "C" (rec_index= 1, atom_type= 1).
Atom no. 1603, " CD1" at (6.017, -21.405, -12.563),  was assigned atom type "C" (rec_index= 1, atom_type= 1).
Atom no. 1604, " CD2" at (6.853, -20.960, -10.239),  was assigned atom type "C" (rec_index= 1, atom_type= 1).
Atom no. 1605, " C  " at (7.445, -17.141, -10.897),  was assigned atom type "C" (rec_index= 1, atom_type= 1).
Atom no. 1606, " O  " at (8.427, -17.281, -10.167),  was assigned atom type "OA" (rec_index= 4, atom_type= 4).
Atom no. 1607, " N  " at (7.433, -16.244, -11.900),  was assigned atom type "N" (rec_index= 3, atom_type= 3).
Atom no. 1608, " HN " at (6.631, -16.158, -12.490),  was assigned atom type "HD" (rec_index= 2, atom_type= 2).
Atom no. 1609, " CA " at (8.528, -15.357, -12.210),  was assigned atom type "C" (rec_index= 1, atom_type= 1).
Atom no. 1610, " CB " at (8.164, -14.566, -13.478),  was assigned atom type "C" (rec_index= 1, atom_type= 1).
Atom no. 1611, " C  " at (8.868, -14.405, -11.073),  was assigned atom type "C" (rec_index= 1, atom_type= 1).
Atom no. 1612, " O  " at (10.031, -14.266, -10.700),  was assigned atom type "OA" (rec_index= 4, atom_type= 4).
Atom no. 1613, " N  " at (7.840, -13.789, -10.448),  was assigned atom type "N" (rec_index= 3, atom_type= 3).
Atom no. 1614, " HN " at (6.913, -13.938, -10.784),  was assigned atom type "HD" (rec_index= 2, atom_type= 2).
Atom no. 1615, " CA " at (7.984, -12.909, -9.301),  was assigned atom type "C" (rec_index= 1, atom_type= 1).
Atom no. 1616, " CB " at (6.562, -12.382, -8.941),  was assigned atom type "C" (rec_index= 1, atom_type= 1).
Atom no. 1617, " CG " at (6.453, -11.132, -8.035),  was assigned atom type "C" (rec_index= 1, atom_type= 1).
Atom no. 1618, " CD " at (6.884, -11.269, -6.570),  was assigned atom type "C" (rec_index= 1, atom_type= 1).
Atom no. 1619, " NE " at (6.075, -12.354, -5.919),  was assigned atom type "N" (rec_index= 3, atom_type= 3).
Atom no. 1620, " HE " at (5.199, -12.527, -6.384),  was assigned atom type "HD" (rec_index= 2, atom_type= 2).
Atom no. 1621, " CZ " at (6.477, -13.022, -4.833),  was assigned atom type "C" (rec_index= 1, atom_type= 1).
Atom no. 1622, " NH1" at (7.617, -12.733, -4.207),  was assigned atom type "N" (rec_index= 3, atom_type= 3).
Atom no. 1623, " HH " at (7.907, -13.258, -3.419),  was assigned atom type "HD" (rec_index= 2, atom_type= 2).
Atom no. 1624, " HH " at (8.212, -12.062, -4.655),  was assigned atom type "HD" (rec_index= 2, atom_type= 2).
Atom no. 1625, " NH2" at (5.717, -14.014, -4.369),  was assigned atom type "N" (rec_index= 3, atom_type= 3).
Atom no. 1626, " HH " at (5.954, -14.461, -3.518),  was assigned atom type "HD" (rec_index= 2, atom_type= 2).
Atom no. 1627, " HH " at (4.825, -14.128, -4.786),  was assigned atom type "HD" (rec_index= 2, atom_type= 2).
Atom no. 1628, " C  " at (8.609, -13.628, -8.113),  was assigned atom type "C" (rec_index= 1, atom_type= 1).
Atom no. 1629, " O  " at (9.605, -13.180, -7.541),  was assigned atom type "OA" (rec_index= 4, atom_type= 4).
Atom no. 1630, " N  " at (8.074, -14.810, -7.755),  was assigned atom type "N" (rec_index= 3, atom_type= 3).
Atom no. 1631, " HN " at (7.306, -15.198, -8.264),  was assigned atom type "HD" (rec_index= 2, atom_type= 2).
Atom no. 1632, " CA " at (8.543, -15.602, -6.641),  was assigned atom type "C" (rec_index= 1, atom_type= 1).
Atom no. 1633, " CB " at (7.585, -16.793, -6.447),  was assigned atom type "C" (rec_index= 1, atom_type= 1).
Atom no. 1634, " C  " at (9.978, -16.086, -6.788),  was assigned atom type "C" (rec_index= 1, atom_type= 1).
Atom no. 1635, " O  " at (10.776, -16.027, -5.852),  was assigned atom type "OA" (rec_index= 4, atom_type= 4).
Atom no. 1636, " N  " at (10.351, -16.569, -7.988),  was assigned atom type "N" (rec_index= 3, atom_type= 3).
Atom no. 1637, " HN " at (9.674, -16.665, -8.713),  was assigned atom type "HD" (rec_index= 2, atom_type= 2).
Atom no. 1638, " CA " at (11.708, -16.970, -8.307),  was assigned atom type "C" (rec_index= 1, atom_type= 1).
Atom no. 1639, " CB " at (11.720, -17.644, -9.693),  was assigned atom type "C" (rec_index= 1, atom_type= 1).
Atom no. 1640, " CG " at (11.145, -19.073, -9.657),  was assigned atom type "C" (rec_index= 1, atom_type= 1).
Atom no. 1641, " CD " at (10.916, -19.627, -11.060),  was assigned atom type "C" (rec_index= 1, atom_type= 1).
Atom no. 1642, " NE " at (10.508, -21.061, -10.930),  was assigned atom type "N" (rec_index= 3, atom_type= 3).
Atom no. 1643, " HE " at (10.403, -21.357, -9.974),  was assigned atom type "HD" (rec_index= 2, atom_type= 2).
Atom no. 1644, " CZ " at (10.306, -21.861, -11.985),  was assigned atom type "C" (rec_index= 1, atom_type= 1).
Atom no. 1645, " NH1" at (10.603, -21.470, -13.219),  was assigned atom type "N" (rec_index= 3, atom_type= 3).
Atom no. 1646, " HH " at (10.425, -22.062, -13.992),  was assigned atom type "HD" (rec_index= 2, atom_type= 2).
Atom no. 1647, " HH " at (10.880, -20.513, -13.327),  was assigned atom type "HD" (rec_index= 2, atom_type= 2).
Atom no. 1648, " NH2" at (9.796, -23.078, -11.797),  was assigned atom type "N" (rec_index= 3, atom_type= 3).
Atom no. 1649, " HH " at (9.725, -23.706, -12.559),  was assigned atom type "HD" (rec_index= 2, atom_type= 2).
Atom no. 1650, " HH " at (9.700, -23.384, -10.859),  was assigned atom type "HD" (rec_index= 2, atom_type= 2).
Atom no. 1651, " C  " at (12.691, -15.813, -8.284),  was assigned atom type "C" (rec_index= 1, atom_type= 1).
Atom no. 1652, " O  " at (13.793, -15.925, -7.754),  was assigned atom type "OA" (rec_index= 4, atom_type= 4).
Atom no. 1653, " N  " at (12.306, -14.656, -8.845),  was assigned atom type "N" (rec_index= 3, atom_type= 3).
Atom no. 1654, " HN " at (11.407, -14.566, -9.273),  was assigned atom type "HD" (rec_index= 2, atom_type= 2).
Atom no. 1655, " CA " at (13.130, -13.472, -8.880),  was assigned atom type "C" (rec_index= 1, atom_type= 1).
Atom no. 1656, " CB " at (12.476, -12.449, -9.801),  was assigned atom type "C" (rec_index= 1, atom_type= 1).
Atom no. 1657, " C  " at (13.428, -12.839, -7.538),  was assigned atom type "C" (rec_index= 1, atom_type= 1).
Atom no. 1658, " O  " at (14.567, -12.457, -7.274),  was assigned atom type "OA" (rec_index= 4, atom_type= 4).
Atom no. 1659, " N  " at (12.431, -12.744, -6.631),  was assigned atom type "N" (rec_index= 3, atom_type= 3).
Atom no. 1660, " HN " at (11.478, -12.974, -6.809),  was assigned atom type "HD" (rec_index= 2, atom_type= 2).
Atom no. 1661, " CA " at (12.659, -12.284, -5.270),  was assigned atom type "C" (rec_index= 1, atom_type= 1).
Atom no. 1662, " CB " at (11.320, -12.122, -4.491),  was assigned atom type "C" (rec_index= 1, atom_type= 1).
Atom no. 1663, " CG " at (10.648, -10.784, -4.761),  was assigned atom type "C" (rec_index= 1, atom_type= 1).
Atom no. 1664, " OD1" at (9.385, -10.729, -4.764),  was assigned atom type "OA" (rec_index= 4, atom_type= 4).
Atom no. 1665, " OD2" at (11.345, -9.752, -4.919),  was assigned atom type "OA" (rec_index= 4, atom_type= 4).
Atom no. 1666, " C  " at (13.634, -13.199, -4.517),  was assigned atom type "C" (rec_index= 1, atom_type= 1).
Atom no. 1667, " O  " at (14.511, -12.724, -3.794),  was assigned atom type "OA" (rec_index= 4, atom_type= 4).
Atom no. 1668, " N  " at (13.551, -14.536, -4.717),  was assigned atom type "N" (rec_index= 3, atom_type= 3).
Atom no. 1669, " HN " at (12.796, -14.950, -5.220),  was assigned atom type "HD" (rec_index= 2, atom_type= 2).
Atom no. 1670, " CA " at (14.549, -15.476, -4.218),  was assigned atom type "C" (rec_index= 1, atom_type= 1).
Atom no. 1671, " CB " at (14.070, -16.938, -4.477),  was assigned atom type "C" (rec_index= 1, atom_type= 1).
Atom no. 1672, " CG " at (14.823, -18.081, -3.786),  was assigned atom type "A" (rec_index= 0, atom_type= 0).
Atom no. 1673, " CD1" at (14.453, -18.773, -2.663),  was assigned atom type "A" (rec_index= 0, atom_type= 0).
Atom no. 1674, " NE1" at (15.336, -19.804, -2.419),  was assigned atom type "N" (rec_index= 3, atom_type= 3).
Atom no. 1675, " HE1" at (15.269, -20.471, -1.709),  was assigned atom type "HD" (rec_index= 2, atom_type= 2).
Atom no. 1676, " CE2" at (16.317, -19.780, -3.377),  was assigned atom type "A" (rec_index= 0, atom_type= 0).
Atom no. 1677, " CD2" at (16.029, -18.719, -4.265),  was assigned atom type "A" (rec_index= 0, atom_type= 0).
Atom no. 1678, " CE3" at (16.851, -18.474, -5.363),  was assigned atom type "A" (rec_index= 0, atom_type= 0).
Atom no. 1679, " CZ3" at (17.984, -19.281, -5.542),  was assigned atom type "A" (rec_index= 0, atom_type= 0).
Atom no. 1680, " CZ2" at (17.426, -20.594, -3.568),  was assigned atom type "A" (rec_index= 0, atom_type= 0).
Atom no. 1681, " CH2" at (18.268, -20.331, -4.657),  was assigned atom type "A" (rec_index= 0, atom_type= 0).
Atom no. 1682, " C  " at (15.935, -15.263, -4.834),  was assigned atom type "C" (rec_index= 1, atom_type= 1).
Atom no. 1683, " O  " at (16.931, -15.154, -4.122),  was assigned atom type "OA" (rec_index= 4, atom_type= 4).
Atom no. 1684, " N  " at (16.038, -15.132, -6.180),  was assigned atom type "N" (rec_index= 3, atom_type= 3).
Atom no. 1685, " HN " at (15.242, -15.150, -6.781),  was assigned atom type "HD" (rec_index= 2, atom_type= 2).
Atom no. 1686, " CA " at (17.310, -14.953, -6.874),  was assigned atom type "C" (rec_index= 1, atom_type= 1).
Atom no. 1687, " CB " at (17.111, -14.827, -8.410),  was assigned atom type "C" (rec_index= 1, atom_type= 1).
Atom no. 1688, " CG " at (16.855, -16.140, -9.170),  was assigned atom type "C" (rec_index= 1, atom_type= 1).
Atom no. 1689, " CD1" at (16.535, -15.847, -10.643),  was assigned atom type "C" (rec_index= 1, atom_type= 1).
Atom no. 1690, " CD2" at (18.051, -17.097, -9.076),  was assigned atom type "C" (rec_index= 1, atom_type= 1).
Atom no. 1691, " C  " at (18.032, -13.697, -6.443),  was assigned atom type "C" (rec_index= 1, atom_type= 1).
Atom no. 1692, " O  " at (19.229, -13.708, -6.158),  was assigned atom type "OA" (rec_index= 4, atom_type= 4).
Atom no. 1693, " N  " at (17.300, -12.578, -6.372),  was assigned atom type "N" (rec_index= 3, atom_type= 3).
Atom no. 1694, " HN " at (16.333, -12.556, -6.620),  was assigned atom type "HD" (rec_index= 2, atom_type= 2).
Atom no. 1695, " CA " at (17.835, -11.314, -5.935),  was assigned atom type "C" (rec_index= 1, atom_type= 1).
Atom no. 1696, " CB " at (16.808, -10.216, -6.327),  was assigned atom type "C" (rec_index= 1, atom_type= 1).
Atom no. 1697, " CG " at (17.310, -8.838, -6.016),  was assigned atom type "A" (rec_index= 0, atom_type= 0).
Atom no. 1698, " CD1" at (18.317, -8.254, -6.798),  was assigned atom type "A" (rec_index= 0, atom_type= 0).
Atom no. 1699, " CE1" at (18.826, -6.994, -6.462),  was assigned atom type "A" (rec_index= 0, atom_type= 0).
Atom no. 1700, " CZ " at (18.332, -6.312, -5.348),  was assigned atom type "A" (rec_index= 0, atom_type= 0).
Atom no. 1701, " OH " at (18.855, -5.055, -5.004),  was assigned atom type "OA" (rec_index= 4, atom_type= 4).
Atom no. 1702, " HH " at (18.343, -4.723, -4.264),  was assigned atom type "HD" (rec_index= 2, atom_type= 2).
Atom no. 1703, " CD2" at (16.807, -8.138, -4.907),  was assigned atom type "A" (rec_index= 0, atom_type= 0).
Atom no. 1704, " CE2" at (17.318, -6.876, -4.572),  was assigned atom type "A" (rec_index= 0, atom_type= 0).
Atom no. 1705, " C  " at (18.161, -11.299, -4.442),  was assigned atom type "C" (rec_index= 1, atom_type= 1).
Atom no. 1706, " O  " at (19.260, -10.928, -4.036),  was assigned atom type "OA" (rec_index= 4, atom_type= 4).
Atom no. 1707, " N  " at (17.224, -11.745, -3.580),  was assigned atom type "N" (rec_index= 3, atom_type= 3).
Atom no. 1708, " HN " at (16.393, -12.208, -3.887),  was assigned atom type "HD" (rec_index= 2, atom_type= 2).
Atom no. 1709, " CA " at (17.358, -11.583, -2.138),  was assigned atom type "C" (rec_index= 1, atom_type= 1).
Atom no. 1710, " C  " at (18.328, -12.514, -1.474),  was assigned atom type "C" (rec_index= 1, atom_type= 1).
Atom no. 1711, " O  " at (19.052, -12.116, -0.563),  was assigned atom type "OA" (rec_index= 4, atom_type= 4).
Atom no. 1712, " N  " at (18.383, -13.790, -1.901),  was assigned atom type "N" (rec_index= 3, atom_type= 3).
Atom no. 1713, " HN " at (17.797, -14.156, -2.621),  was assigned atom type "HD" (rec_index= 2, atom_type= 2).
Atom no. 1714, " CA " at (19.316, -14.760, -1.340),  was assigned atom type "C" (rec_index= 1, atom_type= 1).
Atom no. 1715, " CB " at (18.955, -16.187, -1.758),  was assigned atom type "C" (rec_index= 1, atom_type= 1).
Atom no. 1716, " CG2" at (20.005, -17.207, -1.258),  was assigned atom type "C" (rec_index= 1, atom_type= 1).
Atom no. 1717, " CG1" at (17.533, -16.586, -1.280),  was assigned atom type "C" (rec_index= 1, atom_type= 1).
Atom no. 1718, " CD " at (17.116, -18.013, -1.673),  was assigned atom type "C" (rec_index= 1, atom_type= 1).
Atom no. 1719, " C  " at (20.753, -14.442, -1.720),  was assigned atom type "C" (rec_index= 1, atom_type= 1).
Atom no. 1720, " O  " at (21.647, -14.401, -0.875),  was assigned atom type "OA" (rec_index= 4, atom_type= 4).
Atom no. 1721, " N  " at (21.014, -14.159, -3.011),  was assigned atom type "N" (rec_index= 3, atom_type= 3).
Atom no. 1722, " HN " at (20.310, -14.131, -3.720),  was assigned atom type "HD" (rec_index= 2, atom_type= 2).
Atom no. 1723, " CA " at (22.356, -13.868, -3.483),  was assigned atom type "C" (rec_index= 1, atom_type= 1).
Atom no. 1724, " CB " at (22.407, -13.914, -5.027),  was assigned atom type "C" (rec_index= 1, atom_type= 1).
Atom no. 1725, " CG " at (22.274, -15.363, -5.483),  was assigned atom type "C" (rec_index= 1, atom_type= 1).
Atom no. 1726, " OD1" at (23.157, -16.177, -5.209),  was assigned atom type "OA" (rec_index= 4, atom_type= 4).
Atom no. 1727, " ND2" at (21.185, -15.703, -6.200),  was assigned atom type "N" (rec_index= 3, atom_type= 3).
Atom no. 1728, "1HD2" at (21.102, -16.655, -6.483),  was assigned atom type "HD" (rec_index= 2, atom_type= 2).
Atom no. 1729, "2HD2" at (20.488, -15.022, -6.401),  was assigned atom type "HD" (rec_index= 2, atom_type= 2).
Atom no. 1730, " C  " at (22.924, -12.548, -2.966),  was assigned atom type "C" (rec_index= 1, atom_type= 1).
Atom no. 1731, " O  " at (24.065, -12.497, -2.509),  was assigned atom type "OA" (rec_index= 4, atom_type= 4).
Atom no. 1732, " N  " at (22.138, -11.449, -2.978),  was assigned atom type "N" (rec_index= 3, atom_type= 3).
Atom no. 1733, " HN " at (21.215, -11.437, -3.357),  was assigned atom type "HD" (rec_index= 2, atom_type= 2).
Atom no. 1734, " CA " at (22.580, -10.175, -2.432),  was assigned atom type "C" (rec_index= 1, atom_type= 1).
Atom no. 1735, " CB " at (21.640, -9.028, -2.867),  was assigned atom type "C" (rec_index= 1, atom_type= 1).
Atom no. 1736, " CG " at (21.641, -8.757, -4.386),  was assigned atom type "C" (rec_index= 1, atom_type= 1).
Atom no. 1737, " SD " at (23.148, -7.958, -5.023),  was assigned atom type "SA" (rec_index= 5, atom_type= 5).
Atom no. 1738, " CE " at (22.686, -6.258, -4.575),  was assigned atom type "C" (rec_index= 1, atom_type= 1).
Atom no. 1739, " C  " at (22.770, -10.194, -0.912),  was assigned atom type "C" (rec_index= 1, atom_type= 1).
Atom no. 1740, " O  " at (23.752, -9.661, -0.396),  was assigned atom type "OA" (rec_index= 4, atom_type= 4).
Atom no. 1741, " N  " at (21.876, -10.864, -0.145),  was assigned atom type "N" (rec_index= 3, atom_type= 3).
Atom no. 1742, " HN " at (21.040, -11.263, -0.521),  was assigned atom type "HD" (rec_index= 2, atom_type= 2).
Atom no. 1743, " CA " at (22.046, -11.069, 1.304),  was assigned atom type "C" (rec_index= 1, atom_type= 1).
Atom no. 1744, " CB " at (20.890, -11.826, 1.958),  was assigned atom type "C" (rec_index= 1, atom_type= 1).
Atom no. 1745, " OG1" at (19.705, -11.035, 1.908),  was assigned atom type "OA" (rec_index= 4, atom_type= 4).
Atom no. 1746, " HG1" at (19.026, -11.562, 2.343),  was assigned atom type "HD" (rec_index= 2, atom_type= 2).
Atom no. 1747, " CG2" at (21.159, -12.138, 3.444),  was assigned atom type "C" (rec_index= 1, atom_type= 1).
Atom no. 1748, " C  " at (23.310, -11.826, 1.655),  was assigned atom type "C" (rec_index= 1, atom_type= 1).
Atom no. 1749, " O  " at (24.023, -11.478, 2.600),  was assigned atom type "OA" (rec_index= 4, atom_type= 4).
Atom no. 1750, " N  " at (23.651, -12.890, 0.897),  was assigned atom type "N" (rec_index= 3, atom_type= 3).
Atom no. 1751, " HN " at (23.061, -13.243, 0.174),  was assigned atom type "HD" (rec_index= 2, atom_type= 2).
Atom no. 1752, " CA " at (24.911, -13.579, 1.104),  was assigned atom type "C" (rec_index= 1, atom_type= 1).
Atom no. 1753, " CB " at (25.026, -14.846, 0.227),  was assigned atom type "C" (rec_index= 1, atom_type= 1).
Atom no. 1754, " CG " at (24.132, -16.006, 0.696),  was assigned atom type "C" (rec_index= 1, atom_type= 1).
Atom no. 1755, " CD " at (24.449, -17.297, -0.056),  was assigned atom type "C" (rec_index= 1, atom_type= 1).
Atom no. 1756, " NE " at (23.690, -18.395, 0.609),  was assigned atom type "N" (rec_index= 3, atom_type= 3).
Atom no. 1757, " HE " at (22.859, -18.074, 1.078),  was assigned atom type "HD" (rec_index= 2, atom_type= 2).
Atom no. 1758, " CZ " at (24.069, -19.677, 0.588),  was assigned atom type "C" (rec_index= 1, atom_type= 1).
Atom no. 1759, " NH1" at (25.142, -20.093, -0.076),  was assigned atom type "N" (rec_index= 3, atom_type= 3).
Atom no. 1760, " HH " at (25.383, -21.053, -0.094),  was assigned atom type "HD" (rec_index= 2, atom_type= 2).
Atom no. 1761, " HH " at (25.597, -19.413, -0.655),  was assigned atom type "HD" (rec_index= 2, atom_type= 2).
Atom no. 1762, " NH2" at (23.358, -20.581, 1.255),  was assigned atom type "N" (rec_index= 3, atom_type= 3).
Atom no. 1763, " HH " at (23.680, -21.515, 1.316),  was assigned atom type "HD" (rec_index= 2, atom_type= 2).
Atom no. 1764, " HH " at (22.637, -20.239, 1.844),  was assigned atom type "HD" (rec_index= 2, atom_type= 2).
Atom no. 1765, " C  " at (26.126, -12.712, 0.833),  was assigned atom type "C" (rec_index= 1, atom_type= 1).
Atom no. 1766, " O  " at (27.024, -12.637, 1.668),  was assigned atom type "OA" (rec_index= 4, atom_type= 4).
Atom no. 1767, " N  " at (26.162, -11.999, -0.313),  was assigned atom type "N" (rec_index= 3, atom_type= 3).
Atom no. 1768, " HN " at (25.395, -11.983, -0.954),  was assigned atom type "HD" (rec_index= 2, atom_type= 2).
Atom no. 1769, " CA " at (27.311, -11.206, -0.699),  was assigned atom type "C" (rec_index= 1, atom_type= 1).
Atom no. 1770, " CB " at (27.056, -10.610, -2.099),  was assigned atom type "C" (rec_index= 1, atom_type= 1).
Atom no. 1771, " C  " at (27.623, -10.087, 0.282),  was assigned atom type "C" (rec_index= 1, atom_type= 1).
Atom no. 1772, " O  " at (28.745, -9.951, 0.768),  was assigned atom type "OA" (rec_index= 4, atom_type= 4).
Atom no. 1773, " N  " at (26.600, -9.301, 0.656),  was assigned atom type "N" (rec_index= 3, atom_type= 3).
Atom no. 1774, " HN " at (25.668, -9.426, 0.319),  was assigned atom type "HD" (rec_index= 2, atom_type= 2).
Atom no. 1775, " CA " at (26.762, -8.202, 1.583),  was assigned atom type "C" (rec_index= 1, atom_type= 1).
Atom no. 1776, " CB " at (25.624, -7.162, 1.426),  was assigned atom type "C" (rec_index= 1, atom_type= 1).
Atom no. 1777, " CG " at (25.878, -6.370, 0.158),  was assigned atom type "A" (rec_index= 0, atom_type= 0).
Atom no. 1778, " CD1" at (25.455, -6.829, -1.104),  was assigned atom type "A" (rec_index= 0, atom_type= 0).
Atom no. 1779, " CE1" at (25.787, -6.130, -2.274),  was assigned atom type "A" (rec_index= 0, atom_type= 0).
Atom no. 1780, " CZ " at (26.541, -4.954, -2.195),  was assigned atom type "A" (rec_index= 0, atom_type= 0).
Atom no. 1781, " OH " at (26.875, -4.231, -3.355),  was assigned atom type "OA" (rec_index= 4, atom_type= 4).
Atom no. 1782, " HH " at (27.326, -3.431, -3.076),  was assigned atom type "HD" (rec_index= 2, atom_type= 2).
Atom no. 1783, " CD2" at (26.619, -5.177, 0.218),  was assigned atom type "A" (rec_index= 0, atom_type= 0).
Atom no. 1784, " CE2" at (26.948, -4.471, -0.948),  was assigned atom type "A" (rec_index= 0, atom_type= 0).
Atom no. 1785, " C  " at (27.021, -8.650, 3.019),  was assigned atom type "C" (rec_index= 1, atom_type= 1).
Atom no. 1786, " O  " at (27.849, -8.056, 3.707),  was assigned atom type "OA" (rec_index= 4, atom_type= 4).
Atom no. 1787, " N  " at (26.400, -9.755, 3.507),  was assigned atom type "N" (rec_index= 3, atom_type= 3).
Atom no. 1788, " HN " at (25.665, -10.234, 3.028),  was assigned atom type "HD" (rec_index= 2, atom_type= 2).
Atom no. 1789, " CA " at (26.764, -10.349, 4.804),  was assigned atom type "C" (rec_index= 1, atom_type= 1).
Atom no. 1790, " CB " at (25.920, -11.565, 5.191),  was assigned atom type "C" (rec_index= 1, atom_type= 1).
Atom no. 1791, " OG1" at (24.575, -11.189, 5.471),  was assigned atom type "OA" (rec_index= 4, atom_type= 4).
Atom no. 1792, " HG1" at (24.125, -12.006, 5.714),  was assigned atom type "HD" (rec_index= 2, atom_type= 2).
Atom no. 1793, " CG2" at (26.416, -12.258, 6.470),  was assigned atom type "C" (rec_index= 1, atom_type= 1).
Atom no. 1794, " C  " at (28.224, -10.765, 4.852),  was assigned atom type "C" (rec_index= 1, atom_type= 1).
Atom no. 1795, " O  " at (28.931, -10.440, 5.803),  was assigned atom type "OA" (rec_index= 4, atom_type= 4).
Atom no. 1796, " N  " at (28.753, -11.439, 3.809),  was assigned atom type "N" (rec_index= 3, atom_type= 3).
Atom no. 1797, " HN " at (28.215, -11.718, 3.016),  was assigned atom type "HD" (rec_index= 2, atom_type= 2).
Atom no. 1798, " CA " at (30.161, -11.823, 3.743),  was assigned atom type "C" (rec_index= 1, atom_type= 1).
Atom no. 1799, " CB " at (30.435, -12.734, 2.552),  was assigned atom type "C" (rec_index= 1, atom_type= 1).
Atom no. 1800, " CG2" at (31.951, -12.992, 2.395),  was assigned atom type "C" (rec_index= 1, atom_type= 1).
Atom no. 1801, " CG1" at (29.690, -14.077, 2.734),  was assigned atom type "C" (rec_index= 1, atom_type= 1).
Atom no. 1802, " CD " at (29.901, -15.073, 1.581),  was assigned atom type "C" (rec_index= 1, atom_type= 1).
Atom no. 1803, " C  " at (31.107, -10.624, 3.760),  was assigned atom type "C" (rec_index= 1, atom_type= 1).
Atom no. 1804, " O  " at (32.096, -10.615, 4.492),  was assigned atom type "OA" (rec_index= 4, atom_type= 4).
Atom no. 1805, " N  " at (30.796, -9.540, 3.015),  was assigned atom type "N" (rec_index= 3, atom_type= 3).
Atom no. 1806, " HN " at (30.031, -9.524, 2.374),  was assigned atom type "HD" (rec_index= 2, atom_type= 2).
Atom no. 1807, " CA " at (31.550, -8.294, 3.080),  was assigned atom type "C" (rec_index= 1, atom_type= 1).
Atom no. 1808, " CB " at (30.971, -7.216, 2.133),  was assigned atom type "C" (rec_index= 1, atom_type= 1).
Atom no. 1809, " CG " at (31.097, -7.486, 0.624),  was assigned atom type "C" (rec_index= 1, atom_type= 1).
Atom no. 1810, " CD1" at (30.349, -6.385, -0.141),  was assigned atom type "C" (rec_index= 1, atom_type= 1).
Atom no. 1811, " CD2" at (32.559, -7.546, 0.156),  was assigned atom type "C" (rec_index= 1, atom_type= 1).
Atom no. 1812, " C  " at (31.574, -7.672, 4.472),  was assigned atom type "C" (rec_index= 1, atom_type= 1).
Atom no. 1813, " O  " at (32.619, -7.224, 4.944),  was assigned atom type "OA" (rec_index= 4, atom_type= 4).
Atom no. 1814, " N  " at (30.425, -7.667, 5.182),  was assigned atom type "N" (rec_index= 3, atom_type= 3).
Atom no. 1815, " HN " at (29.565, -8.006, 4.803),  was assigned atom type "HD" (rec_index= 2, atom_type= 2).
Atom no. 1816, " CA " at (30.358, -7.168, 6.550),  was assigned atom type "C" (rec_index= 1, atom_type= 1).
Atom no. 1817, " C  " at (31.115, -8.011, 7.537),  was assigned atom type "C" (rec_index= 1, atom_type= 1).
Atom no. 1818, " O  " at (31.807, -7.489, 8.406),  was assigned atom type "OA" (rec_index= 4, atom_type= 4).
Atom no. 1819, " N  " at (31.050, -9.348, 7.410),  was assigned atom type "N" (rec_index= 3, atom_type= 3).
Atom no. 1820, " HN " at (30.475, -9.745, 6.698),  was assigned atom type "HD" (rec_index= 2, atom_type= 2).
Atom no. 1821, " CA " at (31.777, -10.281, 8.258),  was assigned atom type "C" (rec_index= 1, atom_type= 1).
Atom no. 1822, " CB " at (31.392, -11.742, 7.911),  was assigned atom type "C" (rec_index= 1, atom_type= 1).
Atom no. 1823, " CG " at (29.938, -12.089, 8.296),  was assigned atom type "C" (rec_index= 1, atom_type= 1).
Atom no. 1824, " CD " at (29.737, -12.460, 9.767),  was assigned atom type "C" (rec_index= 1, atom_type= 1).
Atom no. 1825, " NE " at (28.264, -12.389, 10.041),  was assigned atom type "N" (rec_index= 3, atom_type= 3).
Atom no. 1826, " HE " at (27.971, -11.495, 10.397),  was assigned atom type "HD" (rec_index= 2, atom_type= 2).
Atom no. 1827, " CZ " at (27.385, -13.381, 9.850),  was assigned atom type "C" (rec_index= 1, atom_type= 1).
Atom no. 1828, " NH1" at (27.747, -14.564, 9.370),  was assigned atom type "N" (rec_index= 3, atom_type= 3).
Atom no. 1829, " HH " at (27.073, -15.273, 9.214),  was assigned atom type "HD" (rec_index= 2, atom_type= 2).
Atom no. 1830, " HH " at (28.695, -14.644, 9.053),  was assigned atom type "HD" (rec_index= 2, atom_type= 2).
Atom no. 1831, " NH2" at (26.104, -13.169, 10.127),  was assigned atom type "N" (rec_index= 3, atom_type= 3).
Atom no. 1832, " HH " at (25.457, -13.917, 10.074),  was assigned atom type "HD" (rec_index= 2, atom_type= 2).
Atom no. 1833, " HH " at (25.878, -12.316, 10.580),  was assigned atom type "HD" (rec_index= 2, atom_type= 2).
Atom no. 1834, " C  " at (33.284, -10.109, 8.157),  was assigned atom type "C" (rec_index= 1, atom_type= 1).
Atom no. 1835, " O  " at (33.985, -10.108, 9.165),  was assigned atom type "OA" (rec_index= 4, atom_type= 4).
Atom no. 1836, " N  " at (33.801, -9.864, 6.936),  was assigned atom type "N" (rec_index= 3, atom_type= 3).
Atom no. 1837, " HN " at (33.231, -9.855, 6.116),  was assigned atom type "HD" (rec_index= 2, atom_type= 2).
Atom no. 1838, " CA " at (35.212, -9.594, 6.694),  was assigned atom type "C" (rec_index= 1, atom_type= 1).
Atom no. 1839, " CB " at (35.504, -9.596, 5.172),  was assigned atom type "C" (rec_index= 1, atom_type= 1).
Atom no. 1840, " CG " at (35.474, -11.021, 4.633),  was assigned atom type "C" (rec_index= 1, atom_type= 1).
Atom no. 1841, " OD1" at (35.982, -11.964, 5.238),  was assigned atom type "OA" (rec_index= 4, atom_type= 4).
Atom no. 1842, " ND2" at (34.895, -11.196, 3.425),  was assigned atom type "N" (rec_index= 3, atom_type= 3).
Atom no. 1843, "1HD2" at (34.858, -12.124, 3.065),  was assigned atom type "HD" (rec_index= 2, atom_type= 2).
Atom no. 1844, "2HD2" at (34.500, -10.419, 2.944),  was assigned atom type "HD" (rec_index= 2, atom_type= 2).
Atom no. 1845, " C  " at (35.685, -8.254, 7.270),  was assigned atom type "C" (rec_index= 1, atom_type= 1).
Atom no. 1846, " O  " at (36.881, -7.984, 7.357),  was assigned atom type "OA" (rec_index= 4, atom_type= 4).
Atom no. 1847, " N  " at (34.751, -7.379, 7.687),  was assigned atom type "N" (rec_index= 3, atom_type= 3).
Atom no. 1848, " HN " at (33.779, -7.580, 7.571),  was assigned atom type "HD" (rec_index= 2, atom_type= 2).
Atom no. 1849, " CA " at (35.052, -6.115, 8.317),  was assigned atom type "C" (rec_index= 1, atom_type= 1).
Atom no. 1850, " CB " at (34.230, -5.036, 7.609),  was assigned atom type "C" (rec_index= 1, atom_type= 1).
Atom no. 1851, " C  " at (34.711, -6.087, 9.805),  was assigned atom type "C" (rec_index= 1, atom_type= 1).
Atom no. 1852, " O  " at (34.911, -5.070, 10.469),  was assigned atom type "OA" (rec_index= 4, atom_type= 4).
Atom no. 1853, " N  " at (34.234, -7.218, 10.374),  was assigned atom type "N" (rec_index= 3, atom_type= 3).
Atom no. 1854, " HN " at (34.062, -8.034, 9.824),  was assigned atom type "HD" (rec_index= 2, atom_type= 2).
Atom no. 1855, " CA " at (33.937, -7.343, 11.800),  was assigned atom type "C" (rec_index= 1, atom_type= 1).
Atom no. 1856, " C  " at (32.481, -7.282, 12.195),  was assigned atom type "C" (rec_index= 1, atom_type= 1).
Atom no. 1857, " O  " at (32.155, -7.346, 13.377),  was assigned atom type "OA" (rec_index= 4, atom_type= 4).
Atom no. 1858, " N  " at (31.538, -7.184, 11.240),  was assigned atom type "N" (rec_index= 3, atom_type= 3).
Atom no. 1859, " HN " at (31.752, -7.135, 10.266),  was assigned atom type "HD" (rec_index= 2, atom_type= 2).
Atom no. 1860, " CA " at (30.117, -7.141, 11.550),  was assigned atom type "C" (rec_index= 1, atom_type= 1).
Atom no. 1861, " CB " at (29.336, -6.417, 10.416),  was assigned atom type "C" (rec_index= 1, atom_type= 1).
Atom no. 1862, " CG " at (27.889, -6.146, 10.759),  was assigned atom type "A" (rec_index= 0, atom_type= 0).
Atom no. 1863, " CD1" at (27.561, -5.227, 11.767),  was assigned atom type "A" (rec_index= 0, atom_type= 0).
Atom no. 1864, " CE1" at (26.221, -4.970, 12.088),  was assigned atom type "A" (rec_index= 0, atom_type= 0).
Atom no. 1865, " CZ " at (25.195, -5.629, 11.407),  was assigned atom type "A" (rec_index= 0, atom_type= 0).
Atom no. 1866, " OH " at (23.861, -5.401, 11.799),  was assigned atom type "OA" (rec_index= 4, atom_type= 4).
Atom no. 1867, " HH " at (23.295, -5.872, 11.184),  was assigned atom type "HD" (rec_index= 2, atom_type= 2).
Atom no. 1868, " CD2" at (26.850, -6.795, 10.069),  was assigned atom type "A" (rec_index= 0, atom_type= 0).
Atom no. 1869, " CE2" at (25.507, -6.528, 10.380),  was assigned atom type "A" (rec_index= 0, atom_type= 0).
Atom no. 1870, " C  " at (29.533, -8.540, 11.772),  was assigned atom type "C" (rec_index= 1, atom_type= 1).
Atom no. 1871, " O  " at (29.478, -9.381, 10.873),  was assigned atom type "OA" (rec_index= 4, atom_type= 4).
Atom no. 1872, " N  " at (29.025, -8.824, 12.988),  was assigned atom type "N" (rec_index= 3, atom_type= 3).
Atom no. 1873, " HN " at (28.989, -8.162, 13.734),  was assigned atom type "HD" (rec_index= 2, atom_type= 2).
Atom no. 1874, " CA " at (28.481, -10.134, 13.318),  was assigned atom type "C" (rec_index= 1, atom_type= 1).
Atom no. 1875, " CB " at (28.631, -10.440, 14.831),  was assigned atom type "C" (rec_index= 1, atom_type= 1).
Atom no. 1876, " CG " at (29.979, -11.100, 15.197),  was assigned atom type "C" (rec_index= 1, atom_type= 1).
Atom no. 1877, " CD " at (29.904, -11.667, 16.615),  was assigned atom type "C" (rec_index= 1, atom_type= 1).
Atom no. 1878, " OE1" at (29.899, -10.935, 17.603),  was assigned atom type "OA" (rec_index= 4, atom_type= 4).
Atom no. 1879, " NE2" at (29.787, -13.010, 16.730),  was assigned atom type "N" (rec_index= 3, atom_type= 3).
Atom no. 1880, "1HE2" at (29.734, -13.380, 17.653),  was assigned atom type "HD" (rec_index= 2, atom_type= 2).
Atom no. 1881, "2HE2" at (29.774, -13.577, 15.913),  was assigned atom type "HD" (rec_index= 2, atom_type= 2).
Atom no. 1882, " C  " at (27.011, -10.307, 12.957),  was assigned atom type "C" (rec_index= 1, atom_type= 1).
Atom no. 1883, " O  " at (26.462, -11.405, 13.041),  was assigned atom type "OA" (rec_index= 4, atom_type= 4).
Atom no. 1884, " N  " at (26.304, -9.243, 12.537),  was assigned atom type "N" (rec_index= 3, atom_type= 3).
Atom no. 1885, " HN " at (26.698, -8.326, 12.483),  was assigned atom type "HD" (rec_index= 2, atom_type= 2).
Atom no. 1886, " CA " at (24.905, -9.355, 12.129),  was assigned atom type "C" (rec_index= 1, atom_type= 1).
Atom no. 1887, " C  " at (24.723, -9.959, 10.762),  was assigned atom type "C" (rec_index= 1, atom_type= 1).
Atom no. 1888, " O  " at (25.648, -10.496, 10.160),  was assigned atom type "OA" (rec_index= 4, atom_type= 4).
Atom no. 1889, " N  " at (23.497, -9.876, 10.232),  was assigned atom type "N" (rec_index= 3, atom_type= 3).
Atom no. 1890, " HN " at (22.721, -9.529, 10.753),  was assigned atom type "HD" (rec_index= 2, atom_type= 2).
Atom no. 1891, " CA " at (23.177, -10.275, 8.873),  was assigned atom type "C" (rec_index= 1, atom_type= 1).
Atom no. 1892, " CB " at (21.928, -11.154, 8.830),  was assigned atom type "C" (rec_index= 1, atom_type= 1).
Atom no. 1893, " CG1" at (21.448, -11.405, 7.385),  was assigned atom type "C" (rec_index= 1, atom_type= 1).
Atom no. 1894, " CG2" at (22.233, -12.502, 9.510),  was assigned atom type "C" (rec_index= 1, atom_type= 1).
Atom no. 1895, " C  " at (22.927, -8.992, 8.110),  was assigned atom type "C" (rec_index= 1, atom_type= 1).
Atom no. 1896, " O  " at (22.172, -8.132, 8.563),  was assigned atom type "OA" (rec_index= 4, atom_type= 4).
Atom no. 1897, " N  " at (23.573, -8.814, 6.942),  was assigned atom type "N" (rec_index= 3, atom_type= 3).
Atom no. 1898, " HN " at (24.265, -9.447, 6.601),  was assigned atom type "HD" (rec_index= 2, atom_type= 2).
Atom no. 1899, " CA " at (23.321, -7.684, 6.073),  was assigned atom type "C" (rec_index= 1, atom_type= 1).
Atom no. 1900, " CB " at (24.617, -7.034, 5.537),  was assigned atom type "C" (rec_index= 1, atom_type= 1).
Atom no. 1901, " CG " at (25.457, -6.311, 6.612),  was assigned atom type "C" (rec_index= 1, atom_type= 1).
Atom no. 1902, " CD1" at (26.803, -5.851, 6.041),  was assigned atom type "C" (rec_index= 1, atom_type= 1).
Atom no. 1903, " CD2" at (24.727, -5.099, 7.209),  was assigned atom type "C" (rec_index= 1, atom_type= 1).
Atom no. 1904, " C  " at (22.442, -8.132, 4.929),  was assigned atom type "C" (rec_index= 1, atom_type= 1).
Atom no. 1905, " O  " at (22.914, -8.524, 3.863),  was assigned atom type "OA" (rec_index= 4, atom_type= 4).
Atom no. 1906, " N  " at (21.112, -8.119, 5.142),  was assigned atom type "N" (rec_index= 3, atom_type= 3).
Atom no. 1907, " HN " at (20.697, -7.812, 5.998),  was assigned atom type "HD" (rec_index= 2, atom_type= 2).
Atom no. 1908, " CA " at (20.160, -8.551, 4.145),  was assigned atom type "C" (rec_index= 1, atom_type= 1).
Atom no. 1909, " CB " at (18.840, -9.083, 4.756),  was assigned atom type "C" (rec_index= 1, atom_type= 1).
Atom no. 1910, " OG " at (18.253, -8.190, 5.718),  was assigned atom type "OA" (rec_index= 4, atom_type= 4).
Atom no. 1911, " HG1" at (17.348, -8.491, 5.869),  was assigned atom type "HD" (rec_index= 2, atom_type= 2).
Atom no. 1912, " C  " at (19.842, -7.495, 3.129),  was assigned atom type "C" (rec_index= 1, atom_type= 1).
Atom no. 1913, " O  " at (19.794, -6.303, 3.414),  was assigned atom type "OA" (rec_index= 4, atom_type= 4).
Atom no. 1914, " N  " at (19.614, -7.940, 1.883),  was assigned atom type "N" (rec_index= 3, atom_type= 3).
Atom no. 1915, " HN " at (19.696, -8.901, 1.634),  was assigned atom type "HD" (rec_index= 2, atom_type= 2).
Atom no. 1916, " CA " at (19.231, -7.072, 0.795),  was assigned atom type "C" (rec_index= 1, atom_type= 1).
Atom no. 1917, " CB " at (20.342, -6.903, -0.235),  was assigned atom type "C" (rec_index= 1, atom_type= 1).
Atom no. 1918, " CG1" at (19.925, -5.948, -1.377),  was assigned atom type "C" (rec_index= 1, atom_type= 1).
Atom no. 1919, " CG2" at (21.620, -6.383, 0.452),  was assigned atom type "C" (rec_index= 1, atom_type= 1).
Atom no. 1920, " C  " at (18.027, -7.716, 0.149),  was assigned atom type "C" (rec_index= 1, atom_type= 1).
Atom no. 1921, " O  " at (18.001, -8.920, -0.093),  was assigned atom type "OA" (rec_index= 4, atom_type= 4).
Atom no. 1922, " N  " at (16.966, -6.942, -0.134),  was assigned atom type "N" (rec_index= 3, atom_type= 3).
Atom no. 1923, " HN " at (16.908, -5.977, 0.119),  was assigned atom type "HD" (rec_index= 2, atom_type= 2).
Atom no. 1924, " CA " at (15.817, -7.475, -0.840),  was assigned atom type "C" (rec_index= 1, atom_type= 1).
Atom no. 1925, " C  " at (15.096, -6.358, -1.515),  was assigned atom type "C" (rec_index= 1, atom_type= 1).
Atom no. 1926, " O  " at (15.201, -5.205, -1.112),  was assigned atom type "OA" (rec_index= 4, atom_type= 4).
Atom no. 1927, " N  " at (14.315, -6.682, -2.559),  was assigned atom type "N" (rec_index= 3, atom_type= 3).
Atom no. 1928, " HN " at (14.170, -7.646, -2.767),  was assigned atom type "HD" (rec_index= 2, atom_type= 2).
Atom no. 1929, " CA " at (13.653, -5.721, -3.425),  was assigned atom type "C" (rec_index= 1, atom_type= 1).
Atom no. 1930, " CB " at (12.889, -6.499, -4.520),  was assigned atom type "C" (rec_index= 1, atom_type= 1).
Atom no. 1931, " CG " at (12.079, -5.626, -5.501),  was assigned atom type "C" (rec_index= 1, atom_type= 1).
Atom no. 1932, " CD " at (11.298, -6.435, -6.541),  was assigned atom type "C" (rec_index= 1, atom_type= 1).
Atom no. 1933, " NE " at (10.405, -7.402, -5.821),  was assigned atom type "N" (rec_index= 3, atom_type= 3).
Atom no. 1934, " HE " at (10.823, -8.309, -5.698),  was assigned atom type "HD" (rec_index= 2, atom_type= 2).
Atom no. 1935, " CZ " at (9.177, -7.139, -5.370),  was assigned atom type "C" (rec_index= 1, atom_type= 1).
Atom no. 1936, " NH1" at (8.630, -5.932, -5.489),  was assigned atom type "N" (rec_index= 3, atom_type= 3).
Atom no. 1937, " HH " at (7.727, -5.749, -5.125),  was assigned atom type "HD" (rec_index= 2, atom_type= 2).
Atom no. 1938, " HH " at (9.228, -5.206, -5.834),  was assigned atom type "HD" (rec_index= 2, atom_type= 2).
Atom no. 1939, " NH2" at (8.490, -8.115, -4.779),  was assigned atom type "N" (rec_index= 3, atom_type= 3).
Atom no. 1940, " HH " at (7.547, -7.966, -4.516),  was assigned atom type "HD" (rec_index= 2, atom_type= 2).
Atom no. 1941, " HH " at (8.883, -9.024, -4.813),  was assigned atom type "HD" (rec_index= 2, atom_type= 2).
Atom no. 1942, " C  " at (12.698, -4.776, -2.709),  was assigned atom type "C" (rec_index= 1, atom_type= 1).
Atom no. 1943, " O  " at (12.575, -3.611, -3.067),  was assigned atom type "OA" (rec_index= 4, atom_type= 4).
Atom no. 1944, " N  " at (11.974, -5.257, -1.683),  was assigned atom type "N" (rec_index= 3, atom_type= 3).
Atom no. 1945, " HN " at (11.979, -6.209, -1.389),  was assigned atom type "HD" (rec_index= 2, atom_type= 2).
Atom no. 1946, " CA " at (11.103, -4.391, -0.903),  was assigned atom type "C" (rec_index= 1, atom_type= 1).
Atom no. 1947, " CB " at (9.843, -5.130, -0.472),  was assigned atom type "C" (rec_index= 1, atom_type= 1).
Atom no. 1948, " CG1" at (8.933, -4.229, 0.387),  was assigned atom type "C" (rec_index= 1, atom_type= 1).
Atom no. 1949, " CG2" at (9.083, -5.554, -1.746),  was assigned atom type "C" (rec_index= 1, atom_type= 1).
Atom no. 1950, " C  " at (11.816, -3.753, 0.280),  was assigned atom type "C" (rec_index= 1, atom_type= 1).
Atom no. 1951, " O  " at (11.746, -2.545, 0.473),  was assigned atom type "OA" (rec_index= 4, atom_type= 4).
Atom no. 1952, " N  " at (12.546, -4.528, 1.113),  was assigned atom type "N" (rec_index= 3, atom_type= 3).
Atom no. 1953, " HN " at (12.723, -5.496, 0.946),  was assigned atom type "HD" (rec_index= 2, atom_type= 2).
Atom no. 1954, " CA " at (13.141, -4.008, 2.337),  was assigned atom type "C" (rec_index= 1, atom_type= 1).
Atom no. 1955, " CB " at (13.674, -5.165, 3.231),  was assigned atom type "C" (rec_index= 1, atom_type= 1).
Atom no. 1956, " CG " at (14.898, -5.932, 2.670),  was assigned atom type "C" (rec_index= 1, atom_type= 1).
Atom no. 1957, " CD " at (15.457, -6.952, 3.660),  was assigned atom type "C" (rec_index= 1, atom_type= 1).
Atom no. 1958, " OE1" at (16.383, -6.715, 4.421),  was assigned atom type "OA" (rec_index= 4, atom_type= 4).
Atom no. 1959, " NE2" at (14.862, -8.171, 3.664),  was assigned atom type "N" (rec_index= 3, atom_type= 3).
Atom no. 1960, "1HE2" at (15.216, -8.842, 4.309),  was assigned atom type "HD" (rec_index= 2, atom_type= 2).
Atom no. 1961, "2HE2" at (14.121, -8.362, 3.030),  was assigned atom type "HD" (rec_index= 2, atom_type= 2).
Atom no. 1962, " C  " at (14.217, -2.939, 2.145),  was assigned atom type "C" (rec_index= 1, atom_type= 1).
Atom no. 1963, " O  " at (14.265, -1.942, 2.863),  was assigned atom type "OA" (rec_index= 4, atom_type= 4).
Atom no. 1964, " N  " at (15.113, -3.112, 1.156),  was assigned atom type "N" (rec_index= 3, atom_type= 3).
Atom no. 1965, " HN " at (15.066, -3.875, 0.512),  was assigned atom type "HD" (rec_index= 2, atom_type= 2).
Atom no. 1966, " CA " at (16.232, -2.208, 0.932),  was assigned atom type "C" (rec_index= 1, atom_type= 1).
Atom no. 1967, " CB " at (17.343, -2.814, 0.090),  was assigned atom type "C" (rec_index= 1, atom_type= 1).
Atom no. 1968, " OG1" at (17.607, -4.139, 0.518),  was assigned atom type "OA" (rec_index= 4, atom_type= 4).
Atom no. 1969, " HG1" at (18.322, -4.453, -0.046),  was assigned atom type "HD" (rec_index= 2, atom_type= 2).
Atom no. 1970, " CG2" at (18.652, -2.050, 0.289),  was assigned atom type "C" (rec_index= 1, atom_type= 1).
Atom no. 1971, " C  " at (15.819, -0.834, 0.422),  was assigned atom type "C" (rec_index= 1, atom_type= 1).
Atom no. 1972, " O  " at (16.341, 0.156, 0.939),  was assigned atom type "OA" (rec_index= 4, atom_type= 4).
Atom no. 1973, " N  " at (14.877, -0.645, -0.509),  was assigned atom type "N" (rec_index= 3, atom_type= 3).
Atom no. 1974, " CD " at (14.502, -1.615, -1.543),  was assigned atom type "C" (rec_index= 1, atom_type= 1).
Atom no. 1975, " CA " at (14.334, 0.675, -0.813),  was assigned atom type "C" (rec_index= 1, atom_type= 1).
Atom no. 1976, " CB " at (13.447, 0.453, -2.043),  was assigned atom type "C" (rec_index= 1, atom_type= 1).
Atom no. 1977, " CG " at (14.091, -0.748, -2.729),  was assigned atom type "C" (rec_index= 1, atom_type= 1).
Atom no. 1978, " C  " at (13.582, 1.327, 0.328),  was assigned atom type "C" (rec_index= 1, atom_type= 1).
Atom no. 1979, " O  " at (13.587, 2.553, 0.404),  was assigned atom type "OA" (rec_index= 4, atom_type= 4).
Atom no. 1980, " N  " at (12.930, 0.568, 1.233),  was assigned atom type "N" (rec_index= 3, atom_type= 3).
Atom no. 1981, " HN " at (12.820, -0.418, 1.137),  was assigned atom type "HD" (rec_index= 2, atom_type= 2).
Atom no. 1982, " CA " at (12.324, 1.129, 2.440),  was assigned atom type "C" (rec_index= 1, atom_type= 1).
Atom no. 1983, " CB " at (11.470, 0.107, 3.178),  was assigned atom type "C" (rec_index= 1, atom_type= 1).
Atom no. 1984, " CG1" at (10.914, 0.676, 4.502),  was assigned atom type "C" (rec_index= 1, atom_type= 1).
Atom no. 1985, " CG2" at (10.294, -0.296, 2.274),  was assigned atom type "C" (rec_index= 1, atom_type= 1).
Atom no. 1986, " C  " at (13.375, 1.716, 3.370),  was assigned atom type "C" (rec_index= 1, atom_type= 1).
Atom no. 1987, " O  " at (13.243, 2.839, 3.857),  was assigned atom type "OA" (rec_index= 4, atom_type= 4).
Atom no. 1988, " N  " at (14.503, 1.008, 3.577),  was assigned atom type "N" (rec_index= 3, atom_type= 3).
Atom no. 1989, " HN " at (14.608, 0.062, 3.276),  was assigned atom type "HD" (rec_index= 2, atom_type= 2).
Atom no. 1990, " CA " at (15.670, 1.553, 4.256),  was assigned atom type "C" (rec_index= 1, atom_type= 1).
Atom no. 1991, " CB " at (16.741, 0.440, 4.412),  was assigned atom type "C" (rec_index= 1, atom_type= 1).
Atom no. 1992, " CG " at (18.067, 0.852, 5.091),  was assigned atom type "C" (rec_index= 1, atom_type= 1).
Atom no. 1993, " CD1" at (17.855, 1.466, 6.485),  was assigned atom type "C" (rec_index= 1, atom_type= 1).
Atom no. 1994, " CD2" at (19.011, -0.357, 5.178),  was assigned atom type "C" (rec_index= 1, atom_type= 1).
Atom no. 1995, " C  " at (16.240, 2.774, 3.527),  was assigned atom type "C" (rec_index= 1, atom_type= 1).
Atom no. 1996, " O  " at (16.564, 3.794, 4.131),  was assigned atom type "OA" (rec_index= 4, atom_type= 4).
Atom no. 1997, " N  " at (16.303, 2.715, 2.180),  was assigned atom type "N" (rec_index= 3, atom_type= 3).
Atom no. 1998, " HN " at (16.049, 1.867, 1.716),  was assigned atom type "HD" (rec_index= 2, atom_type= 2).
Atom no. 1999, " CA " at (16.721, 3.810, 1.310),  was assigned atom type "C" (rec_index= 1, atom_type= 1).
Atom no. 2000, " C  " at (15.868, 5.056, 1.315),  was assigned atom type "C" (rec_index= 1, atom_type= 1).
Atom no. 2001, " O  " at (16.369, 6.143, 1.025),  was assigned atom type "OA" (rec_index= 4, atom_type= 4).
Atom no. 2002, " N  " at (14.563, 4.959, 1.631),  was assigned atom type "N" (rec_index= 3, atom_type= 3).
Atom no. 2003, " HN " at (14.080, 4.087, 1.672),  was assigned atom type "HD" (rec_index= 2, atom_type= 2).
Atom no. 2004, " CA " at (13.736, 6.116, 1.942),  was assigned atom type "C" (rec_index= 1, atom_type= 1).
Atom no. 2005, " CB " at (12.251, 5.715, 2.151),  was assigned atom type "C" (rec_index= 1, atom_type= 1).
Atom no. 2006, " CG " at (11.464, 5.369, 0.876),  was assigned atom type "C" (rec_index= 1, atom_type= 1).
Atom no. 2007, " CD1" at (10.173, 4.635, 1.269),  was assigned atom type "C" (rec_index= 1, atom_type= 1).
Atom no. 2008, " CD2" at (11.125, 6.626, 0.061),  was assigned atom type "C" (rec_index= 1, atom_type= 1).
Atom no. 2009, " C  " at (14.177, 6.803, 3.224),  was assigned atom type "C" (rec_index= 1, atom_type= 1).
Atom no. 2010, " O  " at (14.368, 8.018, 3.258),  was assigned atom type "OA" (rec_index= 4, atom_type= 4).
Atom no. 2011, " N  " at (14.372, 6.023, 4.311),  was assigned atom type "N" (rec_index= 3, atom_type= 3).
Atom no. 2012, " HN " at (14.282, 5.031, 4.280),  was assigned atom type "HD" (rec_index= 2, atom_type= 2).
Atom no. 2013, " CA " at (14.729, 6.554, 5.619),  was assigned atom type "C" (rec_index= 1, atom_type= 1).
Atom no. 2014, " CB " at (14.605, 5.518, 6.736),  was assigned atom type "C" (rec_index= 1, atom_type= 1).
Atom no. 2015, " CG1" at (14.800, 6.192, 8.111),  was assigned atom type "C" (rec_index= 1, atom_type= 1).
Atom no. 2016, " CG2" at (13.211, 4.861, 6.695),  was assigned atom type "C" (rec_index= 1, atom_type= 1).
Atom no. 2017, " C  " at (16.114, 7.175, 5.630),  was assigned atom type "C" (rec_index= 1, atom_type= 1).
Atom no. 2018, " O  " at (16.277, 8.312, 6.060),  was assigned atom type "OA" (rec_index= 4, atom_type= 4).
Atom no. 2019, " N  " at (17.137, 6.492, 5.064),  was assigned atom type "N" (rec_index= 3, atom_type= 3).
Atom no. 2020, " HN " at (17.030, 5.592, 4.650),  was assigned atom type "HD" (rec_index= 2, atom_type= 2).
Atom no. 2021, " CA " at (18.499, 7.024, 5.012),  was assigned atom type "C" (rec_index= 1, atom_type= 1).
Atom no. 2022, " CB " at (19.507, 6.029, 4.437),  was assigned atom type "C" (rec_index= 1, atom_type= 1).
Atom no. 2023, " CG1" at (20.913, 6.661, 4.418),  was assigned atom type "C" (rec_index= 1, atom_type= 1).
Atom no. 2024, " CG2" at (19.554, 4.762, 5.312),  was assigned atom type "C" (rec_index= 1, atom_type= 1).
Atom no. 2025, " C  " at (18.574, 8.327, 4.229),  was assigned atom type "C" (rec_index= 1, atom_type= 1).
Atom no. 2026, " O  " at (19.156, 9.311, 4.679),  was assigned atom type "OA" (rec_index= 4, atom_type= 4).
Atom no. 2027, " N  " at (17.906, 8.411, 3.057),  was assigned atom type "N" (rec_index= 3, atom_type= 3).
Atom no. 2028, " HN " at (17.436, 7.626, 2.660),  was assigned atom type "HD" (rec_index= 2, atom_type= 2).
Atom no. 2029, " CA " at (17.838, 9.656, 2.312),  was assigned atom type "C" (rec_index= 1, atom_type= 1).
Atom no. 2030, " CB " at (17.231, 9.462, 0.901),  was assigned atom type "C" (rec_index= 1, atom_type= 1).
Atom no. 2031, " CG " at (18.311, 9.039, -0.114),  was assigned atom type "C" (rec_index= 1, atom_type= 1).
Atom no. 2032, " CD " at (17.855, 9.052, -1.575),  was assigned atom type "C" (rec_index= 1, atom_type= 1).
Atom no. 2033, " NE " at (17.246, 7.716, -1.863),  was assigned atom type "N" (rec_index= 3, atom_type= 3).
Atom no. 2034, " HE " at (16.292, 7.641, -1.551),  was assigned atom type "HD" (rec_index= 2, atom_type= 2).
Atom no. 2035, " CZ " at (17.885, 6.708, -2.472),  was assigned atom type "C" (rec_index= 1, atom_type= 1).
Atom no. 2036, " NH1" at (19.103, 6.820, -2.990),  was assigned atom type "N" (rec_index= 3, atom_type= 3).
Atom no. 2037, " HH " at (19.526, 6.054, -3.454),  was assigned atom type "HD" (rec_index= 2, atom_type= 2).
Atom no. 2038, " HH " at (19.496, 7.742, -3.004),  was assigned atom type "HD" (rec_index= 2, atom_type= 2).
Atom no. 2039, " NH2" at (17.281, 5.528, -2.554),  was assigned atom type "N" (rec_index= 3, atom_type= 3).
Atom no. 2040, " HH " at (17.768, 4.749, -2.921),  was assigned atom type "HD" (rec_index= 2, atom_type= 2).
Atom no. 2041, " HH " at (16.434, 5.422, -2.050),  was assigned atom type "HD" (rec_index= 2, atom_type= 2).
Atom no. 2042, " C  " at (17.144, 10.791, 3.051),  was assigned atom type "C" (rec_index= 1, atom_type= 1).
Atom no. 2043, " O  " at (17.619, 11.923, 3.016),  was assigned atom type "OA" (rec_index= 4, atom_type= 4).
Atom no. 2044, " N  " at (16.034, 10.531, 3.773),  was assigned atom type "N" (rec_index= 3, atom_type= 3).
Atom no. 2045, " HN " at (15.602, 9.632, 3.767),  was assigned atom type "HD" (rec_index= 2, atom_type= 2).
Atom no. 2046, " CA " at (15.408, 11.551, 4.600),  was assigned atom type "C" (rec_index= 1, atom_type= 1).
Atom no. 2047, " CB " at (14.077, 11.028, 5.201),  was assigned atom type "C" (rec_index= 1, atom_type= 1).
Atom no. 2048, " CG " at (13.317, 12.029, 6.107),  was assigned atom type "C" (rec_index= 1, atom_type= 1).
Atom no. 2049, " CD " at (12.948, 13.373, 5.455),  was assigned atom type "C" (rec_index= 1, atom_type= 1).
Atom no. 2050, " NE " at (11.931, 13.119, 4.380),  was assigned atom type "N" (rec_index= 3, atom_type= 3).
Atom no. 2051, " HE " at (12.334, 13.067, 3.459),  was assigned atom type "HD" (rec_index= 2, atom_type= 2).
Atom no. 2052, " CZ " at (10.619, 12.973, 4.596),  was assigned atom type "C" (rec_index= 1, atom_type= 1).
Atom no. 2053, " NH1" at (10.078, 13.091, 5.804),  was assigned atom type "N" (rec_index= 3, atom_type= 3).
Atom no. 2054, " HH " at (9.107, 12.952, 5.937),  was assigned atom type "HD" (rec_index= 2, atom_type= 2).
Atom no. 2055, " HH " at (10.718, 13.188, 6.569),  was assigned atom type "HD" (rec_index= 2, atom_type= 2).
Atom no. 2056, " NH2" at (9.812, 12.722, 3.565),  was assigned atom type "N" (rec_index= 3, atom_type= 3).
Atom no. 2057, " HH " at (8.832, 12.698, 3.700),  was assigned atom type "HD" (rec_index= 2, atom_type= 2).
Atom no. 2058, " HH " at (10.212, 12.775, 2.659),  was assigned atom type "HD" (rec_index= 2, atom_type= 2).
Atom no. 2059, " C  " at (16.306, 12.058, 5.726),  was assigned atom type "C" (rec_index= 1, atom_type= 1).
Atom no. 2060, " O  " at (16.413, 13.265, 5.942),  was assigned atom type "OA" (rec_index= 4, atom_type= 4).
Atom no. 2061, " N  " at (16.999, 11.150, 6.441),  was assigned atom type "N" (rec_index= 3, atom_type= 3).
Atom no. 2062, " HN " at (16.943, 10.168, 6.278),  was assigned atom type "HD" (rec_index= 2, atom_type= 2).
Atom no. 2063, " CA " at (17.901, 11.493, 7.523),  was assigned atom type "C" (rec_index= 1, atom_type= 1).
Atom no. 2064, " CB " at (18.536, 10.210, 8.108),  was assigned atom type "C" (rec_index= 1, atom_type= 1).
Atom no. 2065, " CG " at (17.543, 9.329, 8.825),  was assigned atom type "C" (rec_index= 1, atom_type= 1).
Atom no. 2066, " OD1" at (16.376, 9.693, 9.061),  was assigned atom type "OA" (rec_index= 4, atom_type= 4).
Atom no. 2067, " OD2" at (17.994, 8.201, 9.216),  was assigned atom type "OA" (rec_index= 4, atom_type= 4).
Atom no. 2068, " C  " at (19.061, 12.377, 7.081),  was assigned atom type "C" (rec_index= 1, atom_type= 1).
Atom no. 2069, " O  " at (19.341, 13.414, 7.679),  was assigned atom type "OA" (rec_index= 4, atom_type= 4).
Atom no. 2070, " N  " at (19.733, 12.020, 5.970),  was assigned atom type "N" (rec_index= 3, atom_type= 3).
Atom no. 2071, " HN " at (19.508, 11.214, 5.430),  was assigned atom type "HD" (rec_index= 2, atom_type= 2).
Atom no. 2072, " CA " at (20.854, 12.781, 5.454),  was assigned atom type "C" (rec_index= 1, atom_type= 1).
Atom no. 2073, " CB " at (21.684, 11.953, 4.454),  was assigned atom type "C" (rec_index= 1, atom_type= 1).
Atom no. 2074, " CG " at (22.205, 10.663, 5.130),  was assigned atom type "C" (rec_index= 1, atom_type= 1).
Atom no. 2075, " CD " at (23.131, 9.813, 4.277),  was assigned atom type "C" (rec_index= 1, atom_type= 1).
Atom no. 2076, " OE1" at (23.333, 10.098, 3.069),  was assigned atom type "OA" (rec_index= 4, atom_type= 4).
Atom no. 2077, " OE2" at (23.654, 8.827, 4.859),  was assigned atom type "OA" (rec_index= 4, atom_type= 4).
Atom no. 2078, " C  " at (20.443, 14.122, 4.869),  was assigned atom type "C" (rec_index= 1, atom_type= 1).
Atom no. 2079, " O  " at (21.181, 15.103, 4.935),  was assigned atom type "OA" (rec_index= 4, atom_type= 4).
Atom no. 2080, " N  " at (19.217, 14.236, 4.319),  was assigned atom type "N" (rec_index= 3, atom_type= 3).
Atom no. 2081, " HN " at (18.619, 13.456, 4.156),  was assigned atom type "HD" (rec_index= 2, atom_type= 2).
Atom no. 2082, " CA " at (18.650, 15.512, 3.911),  was assigned atom type "C" (rec_index= 1, atom_type= 1).
Atom no. 2083, " CB " at (17.299, 15.297, 3.192),  was assigned atom type "C" (rec_index= 1, atom_type= 1).
Atom no. 2084, " CG " at (16.971, 16.358, 2.117),  was assigned atom type "C" (rec_index= 1, atom_type= 1).
Atom no. 2085, " CD " at (15.575, 16.120, 1.548),  was assigned atom type "C" (rec_index= 1, atom_type= 1).
Atom no. 2086, " OE1" at (14.590, 16.480, 2.240),  was assigned atom type "OA" (rec_index= 4, atom_type= 4).
Atom no. 2087, " OE2" at (15.480, 15.546, 0.432),  was assigned atom type "OA" (rec_index= 4, atom_type= 4).
Atom no. 2088, " C  " at (18.479, 16.470, 5.088),  was assigned atom type "C" (rec_index= 1, atom_type= 1).
Atom no. 2089, " O  " at (18.803, 17.652, 5.001),  was assigned atom type "OA" (rec_index= 4, atom_type= 4).
Atom no. 2090, " N  " at (18.025, 15.953, 6.251),  was assigned atom type "N" (rec_index= 3, atom_type= 3).
Atom no. 2091, " HN " at (17.693, 15.013, 6.299),  was assigned atom type "HD" (rec_index= 2, atom_type= 2).
Atom no. 2092, " CA " at (17.968, 16.673, 7.518),  was assigned atom type "C" (rec_index= 1, atom_type= 1).
Atom no. 2093, " CB " at (17.183, 15.861, 8.554),  was assigned atom type "C" (rec_index= 1, atom_type= 1).
Atom no. 2094, " CG2" at (17.305, 16.455, 9.977),  was assigned atom type "C" (rec_index= 1, atom_type= 1).
Atom no. 2095, " CG1" at (15.702, 15.784, 8.122),  was assigned atom type "C" (rec_index= 1, atom_type= 1).
Atom no. 2096, " CD " at (14.807, 14.989, 9.088),  was assigned atom type "C" (rec_index= 1, atom_type= 1).
Atom no. 2097, " C  " at (19.348, 17.066, 8.044),  was assigned atom type "C" (rec_index= 1, atom_type= 1).
Atom no. 2098, " O  " at (19.561, 18.214, 8.429),  was assigned atom type "OA" (rec_index= 4, atom_type= 4).
Atom no. 2099, " N  " at (20.340, 16.145, 8.026),  was assigned atom type "N" (rec_index= 3, atom_type= 3).
Atom no. 2100, " HN " at (20.177, 15.211, 7.720),  was assigned atom type "HD" (rec_index= 2, atom_type= 2).
Atom no. 2101, " CA " at (21.717, 16.403, 8.438),  was assigned atom type "C" (rec_index= 1, atom_type= 1).
Atom no. 2102, " CB " at (22.553, 15.091, 8.440),  was assigned atom type "C" (rec_index= 1, atom_type= 1).
Atom no. 2103, " CG " at (22.100, 14.058, 9.511),  was assigned atom type "C" (rec_index= 1, atom_type= 1).
Atom no. 2104, " CD " at (22.755, 12.677, 9.385),  was assigned atom type "C" (rec_index= 1, atom_type= 1).
Atom no. 2105, " OE1" at (23.969, 12.622, 9.068),  was assigned atom type "OA" (rec_index= 4, atom_type= 4).
Atom no. 2106, " OE2" at (22.053, 11.659, 9.645),  was assigned atom type "OA" (rec_index= 4, atom_type= 4).
Atom no. 2107, " C  " at (22.426, 17.460, 7.593),  was assigned atom type "C" (rec_index= 1, atom_type= 1).
Atom no. 2108, " O  " at (23.155, 18.305, 8.108),  was assigned atom type "OA" (rec_index= 4, atom_type= 4).
Atom no. 2109, " N  " at (22.198, 17.468, 6.264),  was assigned atom type "N" (rec_index= 3, atom_type= 3).
Atom no. 2110, " HN " at (21.570, 16.830, 5.820),  was assigned atom type "HD" (rec_index= 2, atom_type= 2).
Atom no. 2111, " CA " at (22.846, 18.405, 5.359),  was assigned atom type "C" (rec_index= 1, atom_type= 1).
Atom no. 2112, " CB " at (23.046, 17.758, 3.965),  was assigned atom type "C" (rec_index= 1, atom_type= 1).
Atom no. 2113, " CG " at (24.055, 16.617, 4.029),  was assigned atom type "C" (rec_index= 1, atom_type= 1).
Atom no. 2114, " OD1" at (25.161, 16.755, 4.549),  was assigned atom type "OA" (rec_index= 4, atom_type= 4).
Atom no. 2115, " ND2" at (23.697, 15.462, 3.423),  was assigned atom type "N" (rec_index= 3, atom_type= 3).
Atom no. 2116, "1HD2" at (24.342, 14.704, 3.466),  was assigned atom type "HD" (rec_index= 2, atom_type= 2).
Atom no. 2117, "2HD2" at (22.808, 15.385, 2.983),  was assigned atom type "HD" (rec_index= 2, atom_type= 2).
Atom no. 2118, " C  " at (22.030, 19.676, 5.132),  was assigned atom type "C" (rec_index= 1, atom_type= 1).
Atom no. 2119, " O  " at (22.412, 20.534, 4.338),  was assigned atom type "OA" (rec_index= 4, atom_type= 4).
Atom no. 2120, " N  " at (20.876, 19.840, 5.805),  was assigned atom type "N" (rec_index= 3, atom_type= 3).
Atom no. 2121, " HN " at (20.530, 19.166, 6.456),  was assigned atom type "HD" (rec_index= 2, atom_type= 2).
Atom no. 2122, " CA " at (20.033, 21.008, 5.645),  was assigned atom type "C" (rec_index= 1, atom_type= 1).
Atom no. 2123, " CB " at (18.649, 20.769, 6.310),  was assigned atom type "C" (rec_index= 1, atom_type= 1).
Atom no. 2124, " CG " at (17.645, 21.825, 5.933),  was assigned atom type "A" (rec_index= 0, atom_type= 0).
Atom no. 2125, " CD1" at (16.931, 21.725, 4.728),  was assigned atom type "A" (rec_index= 0, atom_type= 0).
Atom no. 2126, " CE1" at (15.998, 22.707, 4.372),  was assigned atom type "A" (rec_index= 0, atom_type= 0).
Atom no. 2127, " CZ " at (15.781, 23.799, 5.221),  was assigned atom type "A" (rec_index= 0, atom_type= 0).
Atom no. 2128, " CD2" at (17.416, 22.926, 6.775),  was assigned atom type "A" (rec_index= 0, atom_type= 0).
Atom no. 2129, " CE2" at (16.487, 23.911, 6.423),  was assigned atom type "A" (rec_index= 0, atom_type= 0).
Atom no. 2130, " C  " at (20.659, 22.289, 6.192),  was assigned atom type "C" (rec_index= 1, atom_type= 1).
Atom no. 2131, " O  " at (21.050, 22.379, 7.353),  was assigned atom type "OA" (rec_index= 4, atom_type= 4).
Atom no. 2132, " N  " at (20.701, 23.348, 5.362),  was assigned atom type "N" (rec_index= 3, atom_type= 3).
Atom no. 2133, " HN " at (20.458, 23.297, 4.397),  was assigned atom type "HD" (rec_index= 2, atom_type= 2).
Atom no. 2134, " CA " at (21.108, 24.666, 5.808),  was assigned atom type "C" (rec_index= 1, atom_type= 1).
Atom no. 2135, " CB " at (22.345, 25.222, 5.102),  was assigned atom type "C" (rec_index= 1, atom_type= 1).
Atom no. 2136, " CG1" at (23.544, 24.311, 5.435),  was assigned atom type "C" (rec_index= 1, atom_type= 1).
Atom no. 2137, " CG2" at (22.164, 25.326, 3.575),  was assigned atom type "C" (rec_index= 1, atom_type= 1).
Atom no. 2138, " C  " at (19.917, 25.601, 5.715),  was assigned atom type "C" (rec_index= 1, atom_type= 1).
Atom no. 2139, " O  " at (19.292, 25.784, 4.669),  was assigned atom type "OA" (rec_index= 4, atom_type= 4).
Atom no. 2140, " N  " at (19.526, 26.186, 6.865),  was assigned atom type "N" (rec_index= 3, atom_type= 3).
Atom no. 2141, " HN " at (19.973, 25.979, 7.735),  was assigned atom type "HD" (rec_index= 2, atom_type= 2).
Atom no. 2142, " CA " at (18.446, 27.144, 6.935),  was assigned atom type "C" (rec_index= 1, atom_type= 1).
Atom no. 2143, " CB " at (18.057, 27.439, 8.395),  was assigned atom type "C" (rec_index= 1, atom_type= 1).
Atom no. 2144, " C  " at (18.734, 28.429, 6.168),  was assigned atom type "C" (rec_index= 1, atom_type= 1).
Atom no. 2145, " O  " at (19.866, 28.897, 6.082),  was assigned atom type "OA" (rec_index= 4, atom_type= 4).
Atom no. 2146, " N  " at (17.688, 28.995, 5.551),  was assigned atom type "N" (rec_index= 3, atom_type= 3).
Atom no. 2147, " HN " at (16.752, 28.683, 5.708),  was assigned atom type "HD" (rec_index= 2, atom_type= 2).
Atom no. 2148, " CA " at (17.820, 30.087, 4.621),  was assigned atom type "C" (rec_index= 1, atom_type= 1).
Atom no. 2149, " CB " at (17.650, 29.536, 3.178),  was assigned atom type "C" (rec_index= 1, atom_type= 1).
Atom no. 2150, " CG " at (17.849, 30.555, 2.045),  was assigned atom type "C" (rec_index= 1, atom_type= 1).
Atom no. 2151, " CD " at (17.776, 29.916, 0.641),  was assigned atom type "C" (rec_index= 1, atom_type= 1).
Atom no. 2152, " CE " at (16.372, 29.437, 0.260),  was assigned atom type "C" (rec_index= 1, atom_type= 1).
Atom no. 2153, " NZ " at (16.335, 28.923, -1.128),  was assigned atom type "N" (rec_index= 3, atom_type= 3).
Atom no. 2154, " HZ1" at (15.374, 28.603, -1.364),  was assigned atom type "HD" (rec_index= 2, atom_type= 2).
Atom no. 2155, " HZ2" at (16.619, 29.678, -1.785),  was assigned atom type "HD" (rec_index= 2, atom_type= 2).
Atom no. 2156, " HZ3" at (16.996, 28.125, -1.219),  was assigned atom type "HD" (rec_index= 2, atom_type= 2).
Atom no. 2157, " C  " at (16.746, 31.105, 4.911),  was assigned atom type "C" (rec_index= 1, atom_type= 1).
Atom no. 2158, " O  " at (15.556, 30.778, 4.937),  was assigned atom type "OA" (rec_index= 4, atom_type= 4).
Atom no. 2159, " N  " at (17.145, 32.364, 5.151),  was assigned atom type "N" (rec_index= 3, atom_type= 3).
Atom no. 2160, " HN " at (18.103, 32.619, 5.248),  was assigned atom type "HD" (rec_index= 2, atom_type= 2).
Atom no. 2161, " CA " at (16.247, 33.485, 5.295),  was assigned atom type "C" (rec_index= 1, atom_type= 1).
Atom no. 2162, " CB " at (17.016, 34.747, 5.738),  was assigned atom type "C" (rec_index= 1, atom_type= 1).
Atom no. 2163, " CG " at (17.807, 34.408, 6.983),  was assigned atom type "C" (rec_index= 1, atom_type= 1).
Atom no. 2164, " OD1" at (19.043, 34.224, 6.844),  was assigned atom type "OA" (rec_index= 4, atom_type= 4).
Atom no. 2165, " OD2" at (17.173, 34.269, 8.062),  was assigned atom type "OA" (rec_index= 4, atom_type= 4).
Atom no. 2166, " C  " at (15.444, 33.789, 4.036),  was assigned atom type "C" (rec_index= 1, atom_type= 1).
Atom no. 2167, " O  " at (15.921, 33.686, 2.901),  was assigned atom type "OA" (rec_index= 4, atom_type= 4).
Atom no. 2168, " N  " at (14.181, 34.187, 4.224),  was assigned atom type "N" (rec_index= 3, atom_type= 3).
Atom no. 2169, " HN " at (13.736, 34.173, 5.118),  was assigned atom type "HD" (rec_index= 2, atom_type= 2).
Atom no. 2170, " CA " at (13.353, 34.670, 3.155),  was assigned atom type "C" (rec_index= 1, atom_type= 1).
Atom no. 2171, " CB " at (12.734, 33.548, 2.271),  was assigned atom type "C" (rec_index= 1, atom_type= 1).
Atom no. 2172, " CG " at (11.602, 32.783, 2.909),  was assigned atom type "A" (rec_index= 0, atom_type= 0).
Atom no. 2173, " CD1" at (10.278, 33.061, 2.531),  was assigned atom type "A" (rec_index= 0, atom_type= 0).
Atom no. 2174, " CE1" at (9.218, 32.300, 3.033),  was assigned atom type "A" (rec_index= 0, atom_type= 0).
Atom no. 2175, " CZ " at (9.471, 31.268, 3.944),  was assigned atom type "A" (rec_index= 0, atom_type= 0).
Atom no. 2176, " CD2" at (11.847, 31.756, 3.836),  was assigned atom type "A" (rec_index= 0, atom_type= 0).
Atom no. 2177, " CE2" at (10.784, 31.000, 4.353),  was assigned atom type "A" (rec_index= 0, atom_type= 0).
Atom no. 2178, " C  " at (12.307, 35.602, 3.714),  was assigned atom type "C" (rec_index= 1, atom_type= 1).
Atom no. 2179, " O  " at (12.058, 35.665, 4.919),  was assigned atom type "OA" (rec_index= 4, atom_type= 4).
Atom no. 2180, " N  " at (11.692, 36.391, 2.824),  was assigned atom type "N" (rec_index= 3, atom_type= 3).
Atom no. 2181, " HN " at (11.778, 36.280, 1.835),  was assigned atom type "HD" (rec_index= 2, atom_type= 2).
Atom no. 2182, " CA " at (10.844, 37.481, 3.230),  was assigned atom type "C" (rec_index= 1, atom_type= 1).
Atom no. 2183, " CB " at (11.533, 38.861, 3.009),  was assigned atom type "C" (rec_index= 1, atom_type= 1).
Atom no. 2184, " CG " at (12.917, 38.854, 3.608),  was assigned atom type "A" (rec_index= 0, atom_type= 0).
Atom no. 2185, " CD1" at (14.032, 38.534, 2.810),  was assigned atom type "A" (rec_index= 0, atom_type= 0).
Atom no. 2186, " CE1" at (15.304, 38.399, 3.378),  was assigned atom type "A" (rec_index= 0, atom_type= 0).
Atom no. 2187, " CZ " at (15.482, 38.617, 4.747),  was assigned atom type "A" (rec_index= 0, atom_type= 0).
Atom no. 2188, " CD2" at (13.109, 39.081, 4.981),  was assigned atom type "A" (rec_index= 0, atom_type= 0).
Atom no. 2189, " CE2" at (14.388, 38.973, 5.541),  was assigned atom type "A" (rec_index= 0, atom_type= 0).
Atom no. 2190, " C  " at (9.557, 37.434, 2.440),  was assigned atom type "C" (rec_index= 1, atom_type= 1).
Atom no. 2191, " O  " at (9.498, 36.957, 1.309),  was assigned atom type "OA" (rec_index= 4, atom_type= 4).
Atom no. 2192, " N  " at (8.482, 37.964, 3.030),  was assigned atom type "N" (rec_index= 3, atom_type= 3).
Atom no. 2193, " HN " at (8.494, 38.295, 3.969),  was assigned atom type "HD" (rec_index= 2, atom_type= 2).
Atom no. 2194, " CA " at (7.206, 38.110, 2.373),  was assigned atom type "C" (rec_index= 1, atom_type= 1).
Atom no. 2195, " CB " at (6.299, 36.845, 2.535),  was assigned atom type "C" (rec_index= 1, atom_type= 1).
Atom no. 2196, " CG " at (6.171, 36.301, 3.986),  was assigned atom type "C" (rec_index= 1, atom_type= 1).
Atom no. 2197, " CD " at (5.645, 34.871, 4.126),  was assigned atom type "C" (rec_index= 1, atom_type= 1).
Atom no. 2198, " OE1" at (6.327, 33.916, 3.661),  was assigned atom type "OA" (rec_index= 4, atom_type= 4).
Atom no. 2199, " OE2" at (4.600, 34.685, 4.803),  was assigned atom type "OA" (rec_index= 4, atom_type= 4).
Atom no. 2200, " C  " at (6.620, 39.403, 2.917),  was assigned atom type "C" (rec_index= 1, atom_type= 1).
Atom no. 2201, " O  " at (6.985, 39.858, 4.001),  was assigned atom type "OA" (rec_index= 4, atom_type= 4).
Atom no. 2202, " N  " at (5.757, 40.096, 2.146),  was assigned atom type "N" (rec_index= 3, atom_type= 3).
Atom no. 2203, " HN " at (5.403, 39.766, 1.275),  was assigned atom type "HD" (rec_index= 2, atom_type= 2).
Atom no. 2204, " CA " at (5.265, 41.412, 2.537),  was assigned atom type "C" (rec_index= 1, atom_type= 1).
Atom no. 2205, " CB " at (5.492, 42.505, 1.488),  was assigned atom type "C" (rec_index= 1, atom_type= 1).
Atom no. 2206, " CG1" at (4.845, 43.843, 1.916),  was assigned atom type "C" (rec_index= 1, atom_type= 1).
Atom no. 2207, " CG2" at (7.004, 42.718, 1.290),  was assigned atom type "C" (rec_index= 1, atom_type= 1).
Atom no. 2208, " C  " at (3.790, 41.301, 2.819),  was assigned atom type "C" (rec_index= 1, atom_type= 1).
Atom no. 2209, " O  " at (2.999, 40.917, 1.954),  was assigned atom type "OA" (rec_index= 4, atom_type= 4).
Atom no. 2210, " N  " at (3.388, 41.649, 4.053),  was assigned atom type "N" (rec_index= 3, atom_type= 3).
Atom no. 2211, " HN " at (4.031, 41.856, 4.788),  was assigned atom type "HD" (rec_index= 2, atom_type= 2).
Atom no. 2212, " CA " at (1.994, 41.751, 4.412),  was assigned atom type "C" (rec_index= 1, atom_type= 1).
Atom no. 2213, " CB " at (1.697, 41.273, 5.854),  was assigned atom type "C" (rec_index= 1, atom_type= 1).
Atom no. 2214, " CG " at (1.858, 39.758, 6.034),  was assigned atom type "C" (rec_index= 1, atom_type= 1).
Atom no. 2215, " CD " at (1.453, 39.297, 7.443),  was assigned atom type "C" (rec_index= 1, atom_type= 1).
Atom no. 2216, " CE " at (1.660, 37.797, 7.660),  was assigned atom type "C" (rec_index= 1, atom_type= 1).
Atom no. 2217, " NZ " at (1.520, 37.480, 9.097),  was assigned atom type "N" (rec_index= 3, atom_type= 3).
Atom no. 2218, " HZ1" at (1.658, 36.461, 9.252),  was assigned atom type "HD" (rec_index= 2, atom_type= 2).
Atom no. 2219, " HZ2" at (2.230, 38.012, 9.641),  was assigned atom type "HD" (rec_index= 2, atom_type= 2).
Atom no. 2220, " HZ3" at (0.569, 37.752, 9.420),  was assigned atom type "HD" (rec_index= 2, atom_type= 2).
Atom no. 2221, " C  " at (1.525, 43.180, 4.253),  was assigned atom type "C" (rec_index= 1, atom_type= 1).
Atom no. 2222, " O  " at (2.242, 44.141, 4.525),  was assigned atom type "OA" (rec_index= 4, atom_type= 4).
Atom no. 2223, " N  " at (0.280, 43.335, 3.790),  was assigned atom type "N" (rec_index= 3, atom_type= 3).
Atom no. 2224, " HN " at (-0.231, 42.552, 3.437),  was assigned atom type "HD" (rec_index= 2, atom_type= 2).
Atom no. 2225, " CA " at (-0.416, 44.592, 3.756),  was assigned atom type "C" (rec_index= 1, atom_type= 1).
Atom no. 2226, " CB " at (-0.957, 44.847, 2.336),  was assigned atom type "C" (rec_index= 1, atom_type= 1).
Atom no. 2227, " C  " at (-1.570, 44.493, 4.728),  was assigned atom type "C" (rec_index= 1, atom_type= 1).
Atom no. 2228, " O  " at (-2.426, 43.616, 4.603),  was assigned atom type "OA" (rec_index= 4, atom_type= 4).
Atom no. 2229, " N  " at (-1.617, 45.379, 5.735),  was assigned atom type "N" (rec_index= 3, atom_type= 3).
Atom no. 2230, " HN " at (-0.899, 46.056, 5.889),  was assigned atom type "HD" (rec_index= 2, atom_type= 2).
Atom no. 2231, " CA " at (-2.706, 45.437, 6.687),  was assigned atom type "C" (rec_index= 1, atom_type= 1).
Atom no. 2232, " CB " at (-2.242, 45.960, 8.066),  was assigned atom type "C" (rec_index= 1, atom_type= 1).
Atom no. 2233, " ND1" at (0.046, 45.057, 8.518),  was assigned atom type "N" (rec_index= 3, atom_type= 3).
Atom no. 2234, " HD1" at (0.539, 45.701, 7.899),  was assigned atom type "HD" (rec_index= 2, atom_type= 2).
Atom no. 2235, " CG " at (-1.312, 45.012, 8.771),  was assigned atom type "A" (rec_index= 0, atom_type= 0).
Atom no. 2236, " CE1" at (0.570, 44.088, 9.248),  was assigned atom type "A" (rec_index= 0, atom_type= 0).
Atom no. 2237, " NE2" at (-0.378, 43.429, 9.955),  was assigned atom type "N" (rec_index= 3, atom_type= 3).
Atom no. 2238, " HE2" at (-0.240, 42.649, 10.565),  was assigned atom type "HD" (rec_index= 2, atom_type= 2).
Atom no. 2239, " CD2" at (-1.589, 44.016, 9.656),  was assigned atom type "A" (rec_index= 0, atom_type= 0).
Atom no. 2240, " C  " at (-3.804, 46.329, 6.137),  was assigned atom type "C" (rec_index= 1, atom_type= 1).
Atom no. 2241, " O  " at (-3.609, 47.521, 5.910),  was assigned atom type "OA" (rec_index= 4, atom_type= 4).
Atom no. 2242, " N  " at (-4.989, 45.752, 5.882),  was assigned atom type "N" (rec_index= 3, atom_type= 3).
Atom no. 2243, " HN " at (-5.213, 44.838, 6.214),  was assigned atom type "HD" (rec_index= 2, atom_type= 2).
Atom no. 2244, " CA " at (-6.048, 46.382, 5.114),  was assigned atom type "C" (rec_index= 1, atom_type= 1).
Atom no. 2245, " CB " at (-6.525, 45.475, 3.975),  was assigned atom type "C" (rec_index= 1, atom_type= 1).
Atom no. 2246, " CG2" at (-7.660, 46.145, 3.172),  was assigned atom type "C" (rec_index= 1, atom_type= 1).
Atom no. 2247, " CG1" at (-5.375, 45.047, 3.027),  was assigned atom type "C" (rec_index= 1, atom_type= 1).
Atom no. 2248, " CD " at (-5.821, 44.135, 1.871),  was assigned atom type "C" (rec_index= 1, atom_type= 1).
Atom no. 2249, " C  " at (-7.237, 46.675, 6.006),  was assigned atom type "C" (rec_index= 1, atom_type= 1).
Atom no. 2250, " O  " at (-7.625, 45.839, 6.821),  was assigned atom type "OA" (rec_index= 4, atom_type= 4).
Atom no. 2251, " N  " at (-7.859, 47.865, 5.848),  was assigned atom type "N" (rec_index= 3, atom_type= 3).
Atom no. 2252, " HN " at (-7.491, 48.578, 5.257),  was assigned atom type "HD" (rec_index= 2, atom_type= 2).
Atom no. 2253, " CA " at (-9.106, 48.218, 6.513),  was assigned atom type "C" (rec_index= 1, atom_type= 1).
Atom no. 2254, " CB " at (-8.900, 49.302, 7.570),  was assigned atom type "C" (rec_index= 1, atom_type= 1).
Atom no. 2255, " CG1" at (-8.611, 50.674, 6.940),  was assigned atom type "C" (rec_index= 1, atom_type= 1).
Atom no. 2256, " CG2" at (-10.101, 49.381, 8.530),  was assigned atom type "C" (rec_index= 1, atom_type= 1).
Atom no. 2257, " C  " at (-10.214, 48.555, 5.505),  was assigned atom type "C" (rec_index= 1, atom_type= 1).
Atom no. 2258, " O  " at (-10.035, 49.299, 4.533),  was assigned atom type "OA" (rec_index= 4, atom_type= 4).
Atom no. 2259, " N  " at (-11.404, 47.942, 5.690),  was assigned atom type "N" (rec_index= 3, atom_type= 3).
Atom no. 2260, " HN " at (-11.496, 47.275, 6.428),  was assigned atom type "HD" (rec_index= 2, atom_type= 2).
Atom no. 2261, " CA " at (-12.628, 48.146, 4.906),  was assigned atom type "C" (rec_index= 1, atom_type= 1).
Atom no. 2262, " CB " at (-13.674, 47.045, 5.152),  was assigned atom type "C" (rec_index= 1, atom_type= 1).
Atom no. 2263, " OG1" at (-13.123, 45.762, 4.921),  was assigned atom type "OA" (rec_index= 4, atom_type= 4).
Atom no. 2264, " HG1" at (-13.841, 45.141, 5.085),  was assigned atom type "HD" (rec_index= 2, atom_type= 2).
Atom no. 2265, " CG2" at (-14.886, 47.118, 4.211),  was assigned atom type "C" (rec_index= 1, atom_type= 1).
Atom no. 2266, " C  " at (-13.278, 49.481, 5.246),  was assigned atom type "C" (rec_index= 1, atom_type= 1).
Atom no. 2267, " O  " at (-13.163, 49.899, 6.398),  was assigned atom type "OA" (rec_index= 4, atom_type= 4).
Atom no. 2268, " N  " at (-14.018, 50.196, 4.383),  was assigned atom type "N" (rec_index= 3, atom_type= 3).
Atom no. 2269, " CD " at (-13.948, 50.058, 2.922),  was assigned atom type "C" (rec_index= 1, atom_type= 1).
Atom no. 2270, " CA " at (-14.856, 51.337, 4.777),  was assigned atom type "C" (rec_index= 1, atom_type= 1).
Atom no. 2271, " CB " at (-15.574, 51.736, 3.477),  was assigned atom type "C" (rec_index= 1, atom_type= 1).
Atom no. 2272, " CG " at (-14.596, 51.328, 2.373),  was assigned atom type "C" (rec_index= 1, atom_type= 1).
Atom no. 2273, " C  " at (-15.843, 51.094, 5.917),  was assigned atom type "C" (rec_index= 1, atom_type= 1).
Atom no. 2274, " O  " at (-16.357, 52.056, 6.477),  was assigned atom type "OA" (rec_index= 4, atom_type= 4).
Atom no. 2275, " N  " at (-16.142, 49.827, 6.254),  was assigned atom type "N" (rec_index= 3, atom_type= 3).
Atom no. 2276, " HN " at (-15.750, 49.075, 5.725),  was assigned atom type "HD" (rec_index= 2, atom_type= 2).
Atom no. 2277, " CA " at (-17.007, 49.434, 7.346),  was assigned atom type "C" (rec_index= 1, atom_type= 1).
Atom no. 2278, " CB " at (-17.880, 48.268, 6.838),  was assigned atom type "C" (rec_index= 1, atom_type= 1).
Atom no. 2279, " C  " at (-16.234, 49.036, 8.623),  was assigned atom type "C" (rec_index= 1, atom_type= 1).
Atom no. 2280, " O  " at (-16.809, 48.475, 9.551),  was assigned atom type "OA" (rec_index= 4, atom_type= 4).
Atom no. 2281, " N  " at (-14.911, 49.325, 8.671),  was assigned atom type "N" (rec_index= 3, atom_type= 3).
Atom no. 2282, " HN " at (-14.496, 49.731, 7.861),  was assigned atom type "HD" (rec_index= 2, atom_type= 2).
Atom no. 2283, " CA " at (-13.955, 49.128, 9.766),  was assigned atom type "C" (rec_index= 1, atom_type= 1).
Atom no. 2284, " CB " at (-14.262, 49.914, 11.079),  was assigned atom type "C" (rec_index= 1, atom_type= 1).
Atom no. 2285, " CG " at (-12.959, 50.263, 11.802),  was assigned atom type "C" (rec_index= 1, atom_type= 1).
Atom no. 2286, " OD1" at (-12.131, 51.003, 11.211),  was assigned atom type "OA" (rec_index= 4, atom_type= 4).
Atom no. 2287, " OD2" at (-12.709, 49.771, 12.931),  was assigned atom type "OA" (rec_index= 4, atom_type= 4).
Atom no. 2288, " C  " at (-13.554, 47.674, 10.028),  was assigned atom type "C" (rec_index= 1, atom_type= 1).
Atom no. 2289, " O  " at (-13.075, 47.280, 11.090),  was assigned atom type "OA" (rec_index= 4, atom_type= 4).
Atom no. 2290, " N  " at (-13.675, 46.811, 9.014),  was assigned atom type "N" (rec_index= 3, atom_type= 3).
Atom no. 2291, " HN " at (-14.086, 47.039, 8.136),  was assigned atom type "HD" (rec_index= 2, atom_type= 2).
Atom no. 2292, " CA " at (-13.210, 45.445, 9.108),  was assigned atom type "C" (rec_index= 1, atom_type= 1).
Atom no. 2293, " CB " at (-14.027, 44.532, 8.179),  was assigned atom type "C" (rec_index= 1, atom_type= 1).
Atom no. 2294, " CG " at (-15.558, 44.645, 8.384),  was assigned atom type "C" (rec_index= 1, atom_type= 1).
Atom no. 2295, " CD " at (-16.290, 44.154, 7.145),  was assigned atom type "C" (rec_index= 1, atom_type= 1).
Atom no. 2296, " OE1" at (-16.039, 44.762, 6.071),  was assigned atom type "OA" (rec_index= 4, atom_type= 4).
Atom no. 2297, " OE2" at (-17.061, 43.169, 7.242),  was assigned atom type "OA" (rec_index= 4, atom_type= 4).
Atom no. 2298, " C  " at (-11.747, 45.372, 8.710),  was assigned atom type "C" (rec_index= 1, atom_type= 1).
Atom no. 2299, " O  " at (-11.308, 46.071, 7.802),  was assigned atom type "OA" (rec_index= 4, atom_type= 4).
Atom no. 2300, " N  " at (-10.942, 44.531, 9.387),  was assigned atom type "N" (rec_index= 3, atom_type= 3).
Atom no. 2301, " HN " at (-11.313, 43.924, 10.086),  was assigned atom type "HD" (rec_index= 2, atom_type= 2).
Atom no. 2302, " CA " at (-9.512, 44.454, 9.149),  was assigned atom type "C" (rec_index= 1, atom_type= 1).
Atom no. 2303, " CB " at (-8.697, 44.900, 10.390),  was assigned atom type "C" (rec_index= 1, atom_type= 1).
Atom no. 2304, " CG " at (-8.730, 46.428, 10.583),  was assigned atom type "C" (rec_index= 1, atom_type= 1).
Atom no. 2305, " CD " at (-7.937, 46.929, 11.795),  was assigned atom type "C" (rec_index= 1, atom_type= 1).
Atom no. 2306, " NE " at (-7.878, 48.422, 11.732),  was assigned atom type "N" (rec_index= 3, atom_type= 3).
Atom no. 2307, " HE " at (-7.005, 48.768, 11.370),  was assigned atom type "HD" (rec_index= 2, atom_type= 2).
Atom no. 2308, " CZ " at (-8.852, 49.272, 12.104),  was assigned atom type "C" (rec_index= 1, atom_type= 1).
Atom no. 2309, " NH1" at (-10.024, 48.869, 12.593),  was assigned atom type "N" (rec_index= 3, atom_type= 3).
Atom no. 2310, " HH " at (-10.724, 49.527, 12.831),  was assigned atom type "HD" (rec_index= 2, atom_type= 2).
Atom no. 2311, " HH " at (-10.198, 47.882, 12.573),  was assigned atom type "HD" (rec_index= 2, atom_type= 2).
Atom no. 2312, " NH2" at (-8.631, 50.573, 11.958),  was assigned atom type "N" (rec_index= 3, atom_type= 3).
Atom no. 2313, " HH " at (-9.290, 51.227, 12.301),  was assigned atom type "HD" (rec_index= 2, atom_type= 2).
Atom no. 2314, " HH " at (-7.714, 50.845, 11.697),  was assigned atom type "HD" (rec_index= 2, atom_type= 2).
Atom no. 2315, " C  " at (-9.077, 43.063, 8.736),  was assigned atom type "C" (rec_index= 1, atom_type= 1).
Atom no. 2316, " O  " at (-9.521, 42.061, 9.290),  was assigned atom type "OA" (rec_index= 4, atom_type= 4).
Atom no. 2317, " N  " at (-8.164, 42.982, 7.751),  was assigned atom type "N" (rec_index= 3, atom_type= 3).
Atom no. 2318, " HN " at (-7.835, 43.785, 7.256),  was assigned atom type "HD" (rec_index= 2, atom_type= 2).
Atom no. 2319, " CA " at (-7.577, 41.729, 7.320),  was assigned atom type "C" (rec_index= 1, atom_type= 1).
Atom no. 2320, " CB " at (-8.466, 40.948, 6.301),  was assigned atom type "C" (rec_index= 1, atom_type= 1).
Atom no. 2321, " CG " at (-8.651, 41.638, 4.969),  was assigned atom type "A" (rec_index= 0, atom_type= 0).
Atom no. 2322, " CD1" at (-7.840, 41.298, 3.871),  was assigned atom type "A" (rec_index= 0, atom_type= 0).
Atom no. 2323, " CE1" at (-8.042, 41.892, 2.618),  was assigned atom type "A" (rec_index= 0, atom_type= 0).
Atom no. 2324, " CZ " at (-9.066, 42.832, 2.449),  was assigned atom type "A" (rec_index= 0, atom_type= 0).
Atom no. 2325, " CD2" at (-9.666, 42.590, 4.787),  was assigned atom type "A" (rec_index= 0, atom_type= 0).
Atom no. 2326, " CE2" at (-9.878, 43.183, 3.535),  was assigned atom type "A" (rec_index= 0, atom_type= 0).
Atom no. 2327, " C  " at (-6.179, 41.980, 6.780),  was assigned atom type "C" (rec_index= 1, atom_type= 1).
Atom no. 2328, " O  " at (-5.758, 43.122, 6.602),  was assigned atom type "OA" (rec_index= 4, atom_type= 4).
Atom no. 2329, " N  " at (-5.401, 40.913, 6.524),  was assigned atom type "N" (rec_index= 3, atom_type= 3).
Atom no. 2330, " HN " at (-5.676, 39.972, 6.719),  was assigned atom type "HD" (rec_index= 2, atom_type= 2).
Atom no. 2331, " CA " at (-4.075, 41.039, 5.934),  was assigned atom type "C" (rec_index= 1, atom_type= 1).
Atom no. 2332, " CB " at (-2.925, 40.421, 6.731),  was assigned atom type "C" (rec_index= 1, atom_type= 1).
Atom no. 2333, " OG1" at (-3.106, 39.029, 6.962),  was assigned atom type "OA" (rec_index= 4, atom_type= 4).
Atom no. 2334, " HG1" at (-2.339, 38.752, 7.475),  was assigned atom type "HD" (rec_index= 2, atom_type= 2).
Atom no. 2335, " CG2" at (-2.835, 41.083, 8.110),  was assigned atom type "C" (rec_index= 1, atom_type= 1).
Atom no. 2336, " C  " at (-4.069, 40.430, 4.551),  was assigned atom type "C" (rec_index= 1, atom_type= 1).
Atom no. 2337, " O  " at (-4.721, 39.424, 4.278),  was assigned atom type "OA" (rec_index= 4, atom_type= 4).
Atom no. 2338, " N  " at (-3.327, 41.052, 3.621),  was assigned atom type "N" (rec_index= 3, atom_type= 3).
Atom no. 2339, " HN " at (-2.873, 41.922, 3.809),  was assigned atom type "HD" (rec_index= 2, atom_type= 2).
Atom no. 2340, " CA " at (-3.127, 40.522, 2.292),  was assigned atom type "C" (rec_index= 1, atom_type= 1).
Atom no. 2341, " CB " at (-3.769, 41.446, 1.240),  was assigned atom type "C" (rec_index= 1, atom_type= 1).
Atom no. 2342, " C  " at (-1.643, 40.336, 2.029),  was assigned atom type "C" (rec_index= 1, atom_type= 1).
Atom no. 2343, " O  " at (-0.807, 41.085, 2.532),  was assigned atom type "OA" (rec_index= 4, atom_type= 4).
Atom no. 2344, " N  " at (-1.272, 39.303, 1.253),  was assigned atom type "N" (rec_index= 3, atom_type= 3).
Atom no. 2345, " HN " at (-1.944, 38.708, 0.817),  was assigned atom type "HD" (rec_index= 2, atom_type= 2).
Atom no. 2346, " CA " at (0.109, 38.948, 0.971),  was assigned atom type "C" (rec_index= 1, atom_type= 1).
Atom no. 2347, " CB " at (0.370, 37.438, 1.034),  was assigned atom type "C" (rec_index= 1, atom_type= 1).
Atom no. 2348, " CG2" at (1.884, 37.151, 0.887),  was assigned atom type "C" (rec_index= 1, atom_type= 1).
Atom no. 2349, " CG1" at (-0.189, 36.782, 2.322),  was assigned atom type "C" (rec_index= 1, atom_type= 1).
Atom no. 2350, " CD " at (0.058, 35.267, 2.413),  was assigned atom type "C" (rec_index= 1, atom_type= 1).
Atom no. 2351, " C  " at (0.477, 39.435, -0.416),  was assigned atom type "C" (rec_index= 1, atom_type= 1).
Atom no. 2352, " O  " at (-0.249, 39.203, -1.387),  was assigned atom type "OA" (rec_index= 4, atom_type= 4).
Atom no. 2353, " N  " at (1.628, 40.123, -0.550),  was assigned atom type "N" (rec_index= 3, atom_type= 3).
Atom no. 2354, " HN " at (2.164, 40.397, 0.245),  was assigned atom type "HD" (rec_index= 2, atom_type= 2).
Atom no. 2355, " CA " at (2.182, 40.521, -1.831),  was assigned atom type "C" (rec_index= 1, atom_type= 1).
Atom no. 2356, " CB " at (3.498, 41.330, -1.639),  was assigned atom type "C" (rec_index= 1, atom_type= 1).
Atom no. 2357, " CG " at (4.127, 41.943, -2.890),  was assigned atom type "A" (rec_index= 0, atom_type= 0).
Atom no. 2358, " CD1" at (3.516, 42.458, -4.002),  was assigned atom type "A" (rec_index= 0, atom_type= 0).
Atom no. 2359, " NE1" at (4.459, 42.837, -4.934),  was assigned atom type "N" (rec_index= 3, atom_type= 3).
Atom no. 2360, " HE1" at (4.287, 43.244, -5.805),  was assigned atom type "HD" (rec_index= 2, atom_type= 2).
Atom no. 2361, " CE2" at (5.708, 42.595, -4.417),  was assigned atom type "A" (rec_index= 0, atom_type= 0).
Atom no. 2362, " CD2" at (5.544, 42.048, -3.126),  was assigned atom type "A" (rec_index= 0, atom_type= 0).
Atom no. 2363, " CE3" at (6.647, 41.721, -2.340),  was assigned atom type "A" (rec_index= 0, atom_type= 0).
Atom no. 2364, " CZ3" at (7.923, 41.960, -2.871),  was assigned atom type "A" (rec_index= 0, atom_type= 0).
Atom no. 2365, " CZ2" at (6.972, 42.803, -4.952),  was assigned atom type "A" (rec_index= 0, atom_type= 0).
Atom no. 2366, " CH2" at (8.087, 42.474, -4.167),  was assigned atom type "A" (rec_index= 0, atom_type= 0).
Atom no. 2367, " C  " at (2.488, 39.340, -2.739),  was assigned atom type "C" (rec_index= 1, atom_type= 1).
Atom no. 2368, " O  " at (3.104, 38.358, -2.331),  was assigned atom type "OA" (rec_index= 4, atom_type= 4).
Atom no. 2369, " N  " at (2.087, 39.441, -4.013),  was assigned atom type "N" (rec_index= 3, atom_type= 3).
Atom no. 2370, " HN " at (1.495, 40.184, -4.320),  was assigned atom type "HD" (rec_index= 2, atom_type= 2).
Atom no. 2371, " CA " at (2.460, 38.510, -5.046),  was assigned atom type "C" (rec_index= 1, atom_type= 1).
Atom no. 2372, " CB " at (1.221, 38.037, -5.842),  was assigned atom type "C" (rec_index= 1, atom_type= 1).
Atom no. 2373, " CG " at (0.079, 37.455, -4.980),  was assigned atom type "C" (rec_index= 1, atom_type= 1).
Atom no. 2374, " CD " at (0.481, 36.192, -4.221),  was assigned atom type "C" (rec_index= 1, atom_type= 1).
Atom no. 2375, " OE1" at (0.600, 35.106, -4.790),  was assigned atom type "OA" (rec_index= 4, atom_type= 4).
Atom no. 2376, " NE2" at (0.643, 36.314, -2.886),  was assigned atom type "N" (rec_index= 3, atom_type= 3).
Atom no. 2377, "1HE2" at (0.909, 35.494, -2.388),  was assigned atom type "HD" (rec_index= 2, atom_type= 2).
Atom no. 2378, "2HE2" at (0.480, 37.191, -2.446),  was assigned atom type "HD" (rec_index= 2, atom_type= 2).
Atom no. 2379, " C  " at (3.396, 39.238, -6.002),  was assigned atom type "C" (rec_index= 1, atom_type= 1).
Atom no. 2380, " O  " at (2.938, 40.094, -6.766),  was assigned atom type "OA" (rec_index= 4, atom_type= 4).
Atom no. 2381, " N  " at (4.695, 38.966, -6.011),  was assigned atom type "N" (rec_index= 3, atom_type= 3).
Atom no. 2382, " CD " at (5.409, 38.302, -4.917),  was assigned atom type "C" (rec_index= 1, atom_type= 1).
Atom no. 2383, " CA " at (5.602, 39.636, -6.927),  was assigned atom type "C" (rec_index= 1, atom_type= 1).
Atom no. 2384, " CB " at (6.992, 39.175, -6.471),  was assigned atom type "C" (rec_index= 1, atom_type= 1).
Atom no. 2385, " CG " at (6.831, 38.845, -4.988),  was assigned atom type "C" (rec_index= 1, atom_type= 1).
Atom no. 2386, " C  " at (5.352, 39.259, -8.375),  was assigned atom type "C" (rec_index= 1, atom_type= 1).
Atom no. 2387, " O  " at (4.913, 38.146, -8.651),  was assigned atom type "OA" (rec_index= 4, atom_type= 4).
Atom no. 2388, " N  " at (5.615, 40.173, -9.325),  was assigned atom type "N" (rec_index= 3, atom_type= 3).
Atom no. 2389, " HN " at (5.878, 41.117, -9.124),  was assigned atom type "HD" (rec_index= 2, atom_type= 2).
Atom no. 2390, " CA " at (5.539, 39.865, -10.744),  was assigned atom type "C" (rec_index= 1, atom_type= 1).
Atom no. 2391, " CB " at (5.233, 41.125, -11.604),  was assigned atom type "C" (rec_index= 1, atom_type= 1).
Atom no. 2392, " OG " at (6.280, 42.098, -11.528),  was assigned atom type "OA" (rec_index= 4, atom_type= 4).
Atom no. 2393, " HG1" at (6.132, 42.731, -12.242),  was assigned atom type "HD" (rec_index= 2, atom_type= 2).
Atom no. 2394, " C  " at (6.810, 39.189, -11.235),  was assigned atom type "C" (rec_index= 1, atom_type= 1).
Atom no. 2395, " O  " at (7.802, 39.102, -10.516),  was assigned atom type "OA" (rec_index= 4, atom_type= 4).
Atom no. 2396, " N  " at (6.816, 38.711, -12.499),  was assigned atom type "N" (rec_index= 3, atom_type= 3).
Atom no. 2397, " HN " at (6.015, 38.838, -13.077),  was assigned atom type "HD" (rec_index= 2, atom_type= 2).
Atom no. 2398, " CA " at (7.911, 37.996, -13.150),  was assigned atom type "C" (rec_index= 1, atom_type= 1).
Atom no. 2399, " CB " at (7.539, 37.714, -14.630),  was assigned atom type "C" (rec_index= 1, atom_type= 1).
Atom no. 2400, " CG " at (6.657, 38.821, -15.269),  was assigned atom type "C" (rec_index= 1, atom_type= 1).
Atom no. 2401, " CD " at (6.538, 38.760, -16.793),  was assigned atom type "C" (rec_index= 1, atom_type= 1).
Atom no. 2402, " OE1" at (7.246, 37.960, -17.447),  was assigned atom type "OA" (rec_index= 4, atom_type= 4).
Atom no. 2403, " OE2" at (5.717, 39.567, -17.301),  was assigned atom type "OA" (rec_index= 4, atom_type= 4).
Atom no. 2404, " C  " at (9.256, 38.718, -13.090),  was assigned atom type "C" (rec_index= 1, atom_type= 1).
Atom no. 2405, " O  " at (10.318, 38.120, -12.941),  was assigned atom type "OA" (rec_index= 4, atom_type= 4).
Atom no. 2406, " N  " at (9.251, 40.065, -13.097),  was assigned atom type "N" (rec_index= 3, atom_type= 3).
Atom no. 2407, " HN " at (8.400, 40.571, -13.235),  was assigned atom type "HD" (rec_index= 2, atom_type= 2).
Atom no. 2408, " CA " at (10.437, 40.879, -12.911),  was assigned atom type "C" (rec_index= 1, atom_type= 1).
Atom no. 2409, " CB " at (10.033, 42.355, -13.093),  was assigned atom type "C" (rec_index= 1, atom_type= 1).
Atom no. 2410, " C  " at (11.145, 40.697, -11.559),  was assigned atom type "C" (rec_index= 1, atom_type= 1).
Atom no. 2411, " O  " at (12.282, 41.128, -11.373),  was assigned atom type "OA" (rec_index= 4, atom_type= 4).
Atom no. 2412, " N  " at (10.504, 40.020, -10.586),  was assigned atom type "N" (rec_index= 3, atom_type= 3).
Atom no. 2413, " HN " at (9.579, 39.667, -10.711),  was assigned atom type "HD" (rec_index= 2, atom_type= 2).
Atom no. 2414, " CA " at (11.087, 39.746, -9.290),  was assigned atom type "C" (rec_index= 1, atom_type= 1).
Atom no. 2415, " CB " at (9.987, 39.862, -8.211),  was assigned atom type "C" (rec_index= 1, atom_type= 1).
Atom no. 2416, " SG " at (10.628, 39.957, -6.496),  was assigned atom type "SA" (rec_index= 5, atom_type= 5).
Atom no. 2417, " HG1" at (9.451, 40.114, -5.887),  was assigned atom type "HD" (rec_index= 2, atom_type= 2).
Atom no. 2418, " C  " at (11.736, 38.368, -9.222),  was assigned atom type "C" (rec_index= 1, atom_type= 1).
Atom no. 2419, " O  " at (12.418, 38.051, -8.246),  was assigned atom type "OA" (rec_index= 4, atom_type= 4).
Atom no. 2420, " N  " at (11.639, 37.546, -10.291),  was assigned atom type "N" (rec_index= 3, atom_type= 3).
Atom no. 2421, " HN " at (11.134, 37.796, -11.113),  was assigned atom type "HD" (rec_index= 2, atom_type= 2).
Atom no. 2422, " CA " at (12.255, 36.225, -10.352),  was assigned atom type "C" (rec_index= 1, atom_type= 1).
Atom no. 2423, " CB " at (11.989, 35.514, -11.702),  was assigned atom type "C" (rec_index= 1, atom_type= 1).
Atom no. 2424, " CG " at (10.590, 34.857, -11.787),  was assigned atom type "C" (rec_index= 1, atom_type= 1).
Atom no. 2425, " CD " at (10.323, 34.201, -13.141),  was assigned atom type "C" (rec_index= 1, atom_type= 1).
Atom no. 2426, " OE1" at (11.298, 33.736, -13.787),  was assigned atom type "OA" (rec_index= 4, atom_type= 4).
Atom no. 2427, " OE2" at (9.125, 34.138, -13.518),  was assigned atom type "OA" (rec_index= 4, atom_type= 4).
Atom no. 2428, " C  " at (13.753, 36.179, -10.043),  was assigned atom type "C" (rec_index= 1, atom_type= 1).
Atom no. 2429, " O  " at (14.142, 35.255, -9.334),  was assigned atom type "OA" (rec_index= 4, atom_type= 4).
Atom no. 2430, " N  " at (14.655, 37.098, -10.427),  was assigned atom type "N" (rec_index= 3, atom_type= 3).
Atom no. 2431, " CD " at (14.431, 38.140, -11.432),  was assigned atom type "C" (rec_index= 1, atom_type= 1).
Atom no. 2432, " CA " at (16.061, 37.015, -10.028),  was assigned atom type "C" (rec_index= 1, atom_type= 1).
Atom no. 2433, " CB " at (16.742, 38.145, -10.830),  was assigned atom type "C" (rec_index= 1, atom_type= 1).
Atom no. 2434, " CG " at (15.812, 38.398, -12.019),  was assigned atom type "C" (rec_index= 1, atom_type= 1).
Atom no. 2435, " C  " at (16.308, 37.203, -8.536),  was assigned atom type "C" (rec_index= 1, atom_type= 1).
Atom no. 2436, " O  " at (17.437, 37.006, -8.098),  was assigned atom type "OA" (rec_index= 4, atom_type= 4).
Atom no. 2437, " N  " at (15.295, 37.605, -7.743),  was assigned atom type "N" (rec_index= 3, atom_type= 3).
Atom no. 2438, " HN " at (14.381, 37.801, -8.093),  was assigned atom type "HD" (rec_index= 2, atom_type= 2).
Atom no. 2439, " CA " at (15.444, 37.789, -6.310),  was assigned atom type "C" (rec_index= 1, atom_type= 1).
Atom no. 2440, " CB " at (14.960, 39.195, -5.864),  was assigned atom type "C" (rec_index= 1, atom_type= 1).
Atom no. 2441, " CG " at (15.580, 40.271, -6.710),  was assigned atom type "A" (rec_index= 0, atom_type= 0).
Atom no. 2442, " CD1" at (16.856, 40.782, -6.422),  was assigned atom type "A" (rec_index= 0, atom_type= 0).
Atom no. 2443, " CE1" at (17.420, 41.777, -7.236),  was assigned atom type "A" (rec_index= 0, atom_type= 0).
Atom no. 2444, " CZ " at (16.713, 42.259, -8.344),  was assigned atom type "A" (rec_index= 0, atom_type= 0).
Atom no. 2445, " OH " at (17.273, 43.258, -9.162),  was assigned atom type "OA" (rec_index= 4, atom_type= 4).
Atom no. 2446, " HH " at (16.673, 43.398, -9.898),  was assigned atom type "HD" (rec_index= 2, atom_type= 2).
Atom no. 2447, " CD2" at (14.880, 40.768, -7.823),  was assigned atom type "A" (rec_index= 0, atom_type= 0).
Atom no. 2448, " CE2" at (15.444, 41.754, -8.641),  was assigned atom type "A" (rec_index= 0, atom_type= 0).
Atom no. 2449, " C  " at (14.616, 36.768, -5.550),  was assigned atom type "C" (rec_index= 1, atom_type= 1).
Atom no. 2450, " O  " at (14.675, 36.685, -4.320),  was assigned atom type "OA" (rec_index= 4, atom_type= 4).
Atom no. 2451, " N  " at (13.831, 35.953, -6.274),  was assigned atom type "N" (rec_index= 3, atom_type= 3).
Atom no. 2452, " HN " at (13.717, 36.087, -7.257),  was assigned atom type "HD" (rec_index= 2, atom_type= 2).
Atom no. 2453, " CA " at (13.094, 34.838, -5.734),  was assigned atom type "C" (rec_index= 1, atom_type= 1).
Atom no. 2454, " CB " at (11.761, 34.616, -6.498),  was assigned atom type "C" (rec_index= 1, atom_type= 1).
Atom no. 2455, " CG " at (10.693, 35.685, -6.156),  was assigned atom type "C" (rec_index= 1, atom_type= 1).
Atom no. 2456, " CD " at (9.478, 35.623, -7.083),  was assigned atom type "C" (rec_index= 1, atom_type= 1).
Atom no. 2457, " OE1" at (9.585, 35.571, -8.306),  was assigned atom type "OA" (rec_index= 4, atom_type= 4).
Atom no. 2458, " NE2" at (8.259, 35.675, -6.500),  was assigned atom type "N" (rec_index= 3, atom_type= 3).
Atom no. 2459, "1HE2" at (7.469, 35.630, -7.105),  was assigned atom type "HD" (rec_index= 2, atom_type= 2).
Atom no. 2460, "2HE2" at (8.186, 35.771, -5.513),  was assigned atom type "HD" (rec_index= 2, atom_type= 2).
Atom no. 2461, " C  " at (13.967, 33.599, -5.815),  was assigned atom type "C" (rec_index= 1, atom_type= 1).
Atom no. 2462, " O  " at (14.824, 33.477, -6.685),  was assigned atom type "OA" (rec_index= 4, atom_type= 4).
Atom no. 2463, " N  " at (13.790, 32.641, -4.889),  was assigned atom type "N" (rec_index= 3, atom_type= 3).
Atom no. 2464, " HN " at (13.234, 32.733, -4.067),  was assigned atom type "HD" (rec_index= 2, atom_type= 2).
Atom no. 2465, " CA " at (14.411, 31.346, -5.004),  was assigned atom type "C" (rec_index= 1, atom_type= 1).
Atom no. 2466, " CB " at (14.745, 30.708, -3.617),  was assigned atom type "C" (rec_index= 1, atom_type= 1).
Atom no. 2467, " CG " at (13.600, 30.085, -2.834),  was assigned atom type "C" (rec_index= 1, atom_type= 1).
Atom no. 2468, " OD1" at (13.898, 29.548, -1.727),  was assigned atom type "OA" (rec_index= 4, atom_type= 4).
Atom no. 2469, " OD2" at (12.430, 30.097, -3.263),  was assigned atom type "OA" (rec_index= 4, atom_type= 4).
Atom no. 2470, " C  " at (13.631, 30.443, -5.946),  was assigned atom type "C" (rec_index= 1, atom_type= 1).
Atom no. 2471, " O  " at (12.586, 30.804, -6.490),  was assigned atom type "OA" (rec_index= 4, atom_type= 4).
Atom no. 2472, " N  " at (14.143, 29.224, -6.151),  was assigned atom type "N" (rec_index= 3, atom_type= 3).
Atom no. 2473, " HN " at (14.978, 28.962, -5.675),  was assigned atom type "HD" (rec_index= 2, atom_type= 2).
Atom no. 2474, " CA " at (13.613, 28.197, -7.014),  was assigned atom type "C" (rec_index= 1, atom_type= 1).
Atom no. 2475, " CB " at (14.548, 26.962, -6.937),  was assigned atom type "C" (rec_index= 1, atom_type= 1).
Atom no. 2476, " CG " at (16.018, 27.208, -7.396),  was assigned atom type "C" (rec_index= 1, atom_type= 1).
Atom no. 2477, " CD " at (16.927, 28.009, -6.452),  was assigned atom type "C" (rec_index= 1, atom_type= 1).
Atom no. 2478, " OE1" at (16.557, 28.244, -5.266),  was assigned atom type "OA" (rec_index= 4, atom_type= 4).
Atom no. 2479, " OE2" at (18.020, 28.407, -6.927),  was assigned atom type "OA" (rec_index= 4, atom_type= 4).
Atom no. 2480, " C  " at (12.177, 27.794, -6.675),  was assigned atom type "C" (rec_index= 1, atom_type= 1).
Atom no. 2481, " O  " at (11.394, 27.420, -7.548),  was assigned atom type "OA" (rec_index= 4, atom_type= 4).
Atom no. 2482, " N  " at (11.790, 27.923, -5.390),  was assigned atom type "N" (rec_index= 3, atom_type= 3).
Atom no. 2483, " HN " at (12.431, 28.217, -4.686),  was assigned atom type "HD" (rec_index= 2, atom_type= 2).
Atom no. 2484, " CA " at (10.452, 27.661, -4.897),  was assigned atom type "C" (rec_index= 1, atom_type= 1).
Atom no. 2485, " CB " at (10.522, 26.984, -3.503),  was assigned atom type "C" (rec_index= 1, atom_type= 1).
Atom no. 2486, " CG " at (10.353, 25.447, -3.538),  was assigned atom type "C" (rec_index= 1, atom_type= 1).
Atom no. 2487, " CD " at (11.685, 24.728, -3.397),  was assigned atom type "C" (rec_index= 1, atom_type= 1).
Atom no. 2488, " OE1" at (12.551, 24.848, -4.292),  was assigned atom type "OA" (rec_index= 4, atom_type= 4).
Atom no. 2489, " OE2" at (11.875, 24.121, -2.301),  was assigned atom type "OA" (rec_index= 4, atom_type= 4).
Atom no. 2490, " C  " at (9.605, 28.932, -4.786),  was assigned atom type "C" (rec_index= 1, atom_type= 1).
Atom no. 2491, " O  " at (8.468, 28.892, -4.312),  was assigned atom type "OA" (rec_index= 4, atom_type= 4).
Atom no. 2492, " N  " at (10.104, 30.100, -5.241),  was assigned atom type "N" (rec_index= 3, atom_type= 3).
Atom no. 2493, " HN " at (11.046, 30.159, -5.569),  was assigned atom type "HD" (rec_index= 2, atom_type= 2).
Atom no. 2494, " CA " at (9.338, 31.342, -5.293),  was assigned atom type "C" (rec_index= 1, atom_type= 1).
Atom no. 2495, " C  " at (9.502, 32.273, -4.116),  was assigned atom type "C" (rec_index= 1, atom_type= 1).
Atom no. 2496, " O  " at (8.824, 33.296, -4.029),  was assigned atom type "OA" (rec_index= 4, atom_type= 4).
Atom no. 2497, " N  " at (10.408, 31.979, -3.168),  was assigned atom type "N" (rec_index= 3, atom_type= 3).
Atom no. 2498, " HN " at (10.999, 31.181, -3.261),  was assigned atom type "HD" (rec_index= 2, atom_type= 2).
Atom no. 2499, " CA " at (10.583, 32.785, -1.972),  was assigned atom type "C" (rec_index= 1, atom_type= 1).
Atom no. 2500, " CB " at (11.236, 31.977, -0.831),  was assigned atom type "C" (rec_index= 1, atom_type= 1).
Atom no. 2501, " CG " at (10.572, 30.630, -0.498),  was assigned atom type "C" (rec_index= 1, atom_type= 1).
Atom no. 2502, " CD " at (11.392, 29.890, 0.563),  was assigned atom type "C" (rec_index= 1, atom_type= 1).
Atom no. 2503, " NE " at (10.897, 28.479, 0.689),  was assigned atom type "N" (rec_index= 3, atom_type= 3).
Atom no. 2504, " HE " at (10.058, 28.402, 1.240),  was assigned atom type "HD" (rec_index= 2, atom_type= 2).
Atom no. 2505, " CZ " at (11.496, 27.414, 0.132),  was assigned atom type "C" (rec_index= 1, atom_type= 1).
Atom no. 2506, " NH1" at (12.598, 27.512, -0.601),  was assigned atom type "N" (rec_index= 3, atom_type= 3).
Atom no. 2507, " HH " at (12.999, 26.708, -1.018),  was assigned atom type "HD" (rec_index= 2, atom_type= 2).
Atom no. 2508, " HH " at (12.908, 28.441, -0.814),  was assigned atom type "HD" (rec_index= 2, atom_type= 2).
Atom no. 2509, " NH2" at (10.981, 26.198, 0.318),  was assigned atom type "N" (rec_index= 3, atom_type= 3).
Atom no. 2510, " HH " at (11.464, 25.401, -0.016),  was assigned atom type "HD" (rec_index= 2, atom_type= 2).
Atom no. 2511, " HH " at (10.236, 26.121, 0.968),  was assigned atom type "HD" (rec_index= 2, atom_type= 2).
Atom no. 2512, " C  " at (11.509, 33.974, -2.185),  was assigned atom type "C" (rec_index= 1, atom_type= 1).
Atom no. 2513, " O  " at (12.606, 33.835, -2.711),  was assigned atom type "OA" (rec_index= 4, atom_type= 4).
Atom no. 2514, " N  " at (11.129, 35.186, -1.747),  was assigned atom type "N" (rec_index= 3, atom_type= 3).
Atom no. 2515, " HN " at (10.248, 35.359, -1.311),  was assigned atom type "HD" (rec_index= 2, atom_type= 2).
Atom no. 2516, " CA " at (11.976, 36.362, -1.871),  was assigned atom type "C" (rec_index= 1, atom_type= 1).
Atom no. 2517, " CB " at (11.114, 37.627, -1.663),  was assigned atom type "C" (rec_index= 1, atom_type= 1).
Atom no. 2518, " CG " at (11.856, 38.973, -1.534),  was assigned atom type "C" (rec_index= 1, atom_type= 1).
Atom no. 2519, " CD1" at (12.690, 39.316, -2.775),  was assigned atom type "C" (rec_index= 1, atom_type= 1).
Atom no. 2520, " CD2" at (10.829, 40.076, -1.259),  was assigned atom type "C" (rec_index= 1, atom_type= 1).
Atom no. 2521, " C  " at (13.177, 36.373, -0.927),  was assigned atom type "C" (rec_index= 1, atom_type= 1).
Atom no. 2522, " O  " at (13.034, 36.306, 0.293),  was assigned atom type "OA" (rec_index= 4, atom_type= 4).
Atom no. 2523, " N  " at (14.401, 36.485, -1.482),  was assigned atom type "N" (rec_index= 3, atom_type= 3).
Atom no. 2524, " HN " at (14.533, 36.638, -2.459),  was assigned atom type "HD" (rec_index= 2, atom_type= 2).
Atom no. 2525, " CA " at (15.635, 36.395, -0.719),  was assigned atom type "C" (rec_index= 1, atom_type= 1).
Atom no. 2526, " CB " at (16.732, 35.692, -1.566),  was assigned atom type "C" (rec_index= 1, atom_type= 1).
Atom no. 2527, " CG " at (16.420, 34.248, -2.003),  was assigned atom type "C" (rec_index= 1, atom_type= 1).
Atom no. 2528, " CD1" at (17.518, 33.749, -2.958),  was assigned atom type "C" (rec_index= 1, atom_type= 1).
Atom no. 2529, " CD2" at (16.276, 33.310, -0.795),  was assigned atom type "C" (rec_index= 1, atom_type= 1).
Atom no. 2530, " C  " at (16.228, 37.742, -0.326),  was assigned atom type "C" (rec_index= 1, atom_type= 1).
Atom no. 2531, " O  " at (17.153, 37.803, 0.481),  was assigned atom type "OA" (rec_index= 4, atom_type= 4).
Atom no. 2532, " N  " at (15.733, 38.879, -0.858),  was assigned atom type "N" (rec_index= 3, atom_type= 3).
Atom no. 2533, " HN " at (14.916, 38.927, -1.431),  was assigned atom type "HD" (rec_index= 2, atom_type= 2).
Atom no. 2534, " CA " at (16.381, 40.166, -0.624),  was assigned atom type "C" (rec_index= 1, atom_type= 1).
Atom no. 2535, " CB " at (16.816, 40.840, -1.948),  was assigned atom type "C" (rec_index= 1, atom_type= 1).
Atom no. 2536, " ND1" at (17.889, 43.096, -2.040),  was assigned atom type "N" (rec_index= 3, atom_type= 3).
Atom no. 2537, " HD1" at (17.043, 43.608, -2.290),  was assigned atom type "HD" (rec_index= 2, atom_type= 2).
Atom no. 2538, " CG " at (18.010, 41.743, -1.801),  was assigned atom type "A" (rec_index= 0, atom_type= 0).
Atom no. 2539, " CE1" at (19.104, 43.586, -1.875),  was assigned atom type "A" (rec_index= 0, atom_type= 0).
Atom no. 2540, " NE2" at (19.994, 42.621, -1.539),  was assigned atom type "N" (rec_index= 3, atom_type= 3).
Atom no. 2541, " HE2" at (20.974, 42.732, -1.377),  was assigned atom type "HD" (rec_index= 2, atom_type= 2).
Atom no. 2542, " CD2" at (19.297, 41.433, -1.490),  was assigned atom type "A" (rec_index= 0, atom_type= 0).
Atom no. 2543, " C  " at (15.513, 41.102, 0.197),  was assigned atom type "C" (rec_index= 1, atom_type= 1).
Atom no. 2544, " O  " at (14.488, 41.610, -0.253),  was assigned atom type "OA" (rec_index= 4, atom_type= 4).
Atom no. 2545, " N  " at (15.935, 41.353, 1.455),  was assigned atom type "N" (rec_index= 3, atom_type= 3).
Atom no. 2546, " HN " at (16.783, 40.930, 1.767),  was assigned atom type "HD" (rec_index= 2, atom_type= 2).
Atom no. 2547, " CA " at (15.241, 42.205, 2.409),  was assigned atom type "C" (rec_index= 1, atom_type= 1).
Atom no. 2548, " CB " at (15.914, 42.122, 3.804),  was assigned atom type "C" (rec_index= 1, atom_type= 1).
Atom no. 2549, " CG " at (14.992, 42.504, 4.978),  was assigned atom type "C" (rec_index= 1, atom_type= 1).
Atom no. 2550, " CD " at (15.752, 42.672, 6.303),  was assigned atom type "C" (rec_index= 1, atom_type= 1).
Atom no. 2551, " NE " at (14.781, 42.543, 7.433),  was assigned atom type "N" (rec_index= 3, atom_type= 3).
Atom no. 2552, " HE " at (14.692, 41.600, 7.772),  was assigned atom type "HD" (rec_index= 2, atom_type= 2).
Atom no. 2553, " CZ " at (14.080, 43.545, 7.972),  was assigned atom type "C" (rec_index= 1, atom_type= 1).
Atom no. 2554, " NH1" at (14.086, 44.788, 7.501),  was assigned atom type "N" (rec_index= 3, atom_type= 3).
Atom no. 2555, " HH " at (13.568, 45.501, 7.953),  was assigned atom type "HD" (rec_index= 2, atom_type= 2).
Atom no. 2556, " HH " at (14.739, 44.981, 6.766),  was assigned atom type "HD" (rec_index= 2, atom_type= 2).
Atom no. 2557, " NH2" at (13.314, 43.250, 9.020),  was assigned atom type "N" (rec_index= 3, atom_type= 3).
Atom no. 2558, " HH " at (12.711, 43.937, 9.399),  was assigned atom type "HD" (rec_index= 2, atom_type= 2).
Atom no. 2559, " HH " at (13.222, 42.291, 9.252),  was assigned atom type "HD" (rec_index= 2, atom_type= 2).
Atom no. 2560, " C  " at (15.057, 43.671, 1.993),  was assigned atom type "C" (rec_index= 1, atom_type= 1).
Atom no. 2561, " O  " at (13.936, 44.157, 2.153),  was assigned atom type "OA" (rec_index= 4, atom_type= 4).
Atom no. 2562, " N  " at (16.022, 44.416, 1.417),  was assigned atom type "N" (rec_index= 3, atom_type= 3).
Atom no. 2563, " CD " at (17.448, 44.061, 1.364),  was assigned atom type "C" (rec_index= 1, atom_type= 1).
Atom no. 2564, " CA " at (15.813, 45.808, 1.008),  was assigned atom type "C" (rec_index= 1, atom_type= 1).
Atom no. 2565, " CB " at (17.160, 46.219, 0.390),  was assigned atom type "C" (rec_index= 1, atom_type= 1).
Atom no. 2566, " CG " at (18.183, 45.383, 1.157),  was assigned atom type "C" (rec_index= 1, atom_type= 1).
Atom no. 2567, " C  " at (14.665, 46.024, 0.034),  was assigned atom type "C" (rec_index= 1, atom_type= 1).
Atom no. 2568, " O  " at (13.977, 47.040, 0.110),  was assigned atom type "OA" (rec_index= 4, atom_type= 4).
Atom no. 2569, " N  " at (14.423, 45.079, -0.896),  was assigned atom type "N" (rec_index= 3, atom_type= 3).
Atom no. 2570, " HN " at (15.024, 44.295, -1.040),  was assigned atom type "HD" (rec_index= 2, atom_type= 2).
Atom no. 2571, " CA " at (13.266, 45.114, -1.774),  was assigned atom type "C" (rec_index= 1, atom_type= 1).
Atom no. 2572, " CB " at (13.372, 43.989, -2.830),  was assigned atom type "C" (rec_index= 1, atom_type= 1).
Atom no. 2573, " CG " at (12.145, 43.817, -3.754),  was assigned atom type "C" (rec_index= 1, atom_type= 1).
Atom no. 2574, " CD1" at (11.852, 45.055, -4.612),  was assigned atom type "C" (rec_index= 1, atom_type= 1).
Atom no. 2575, " CD2" at (12.343, 42.603, -4.665),  was assigned atom type "C" (rec_index= 1, atom_type= 1).
Atom no. 2576, " C  " at (11.949, 45.000, -1.016),  was assigned atom type "C" (rec_index= 1, atom_type= 1).
Atom no. 2577, " O  " at (10.992, 45.722, -1.286),  was assigned atom type "OA" (rec_index= 4, atom_type= 4).
Atom no. 2578, " N  " at (11.875, 44.117, -0.003),  was assigned atom type "N" (rec_index= 3, atom_type= 3).
Atom no. 2579, " HN " at (12.633, 43.501, 0.212),  was assigned atom type "HD" (rec_index= 2, atom_type= 2).
Atom no. 2580, " CA " at (10.708, 43.988, 0.847),  was assigned atom type "C" (rec_index= 1, atom_type= 1).
Atom no. 2581, " CB " at (10.889, 42.791, 1.800),  was assigned atom type "C" (rec_index= 1, atom_type= 1).
Atom no. 2582, " C  " at (10.396, 45.263, 1.633),  was assigned atom type "C" (rec_index= 1, atom_type= 1).
Atom no. 2583, " O  " at (9.249, 45.707, 1.685),  was assigned atom type "OA" (rec_index= 4, atom_type= 4).
Atom no. 2584, " N  " at (11.428, 45.922, 2.198),  was assigned atom type "N" (rec_index= 3, atom_type= 3).
Atom no. 2585, " HN " at (12.346, 45.537, 2.222),  was assigned atom type "HD" (rec_index= 2, atom_type= 2).
Atom no. 2586, " CA " at (11.320, 47.236, 2.820),  was assigned atom type "C" (rec_index= 1, atom_type= 1).
Atom no. 2587, " CB " at (12.701, 47.646, 3.382),  was assigned atom type "C" (rec_index= 1, atom_type= 1).
Atom no. 2588, " CG " at (13.049, 46.921, 4.701),  was assigned atom type "C" (rec_index= 1, atom_type= 1).
Atom no. 2589, " CD " at (14.533, 47.001, 5.035),  was assigned atom type "C" (rec_index= 1, atom_type= 1).
Atom no. 2590, " OE1" at (15.120, 45.909, 5.279),  was assigned atom type "OA" (rec_index= 4, atom_type= 4).
Atom no. 2591, " OE2" at (15.070, 48.128, 5.112),  was assigned atom type "OA" (rec_index= 4, atom_type= 4).
Atom no. 2592, " C  " at (10.828, 48.317, 1.862),  was assigned atom type "C" (rec_index= 1, atom_type= 1).
Atom no. 2593, " O  " at (9.955, 49.121, 2.190),  was assigned atom type "OA" (rec_index= 4, atom_type= 4).
Atom no. 2594, " N  " at (11.340, 48.338, 0.614),  was assigned atom type "N" (rec_index= 3, atom_type= 3).
Atom no. 2595, " HN " at (12.055, 47.708, 0.315),  was assigned atom type "HD" (rec_index= 2, atom_type= 2).
Atom no. 2596, " CA " at (10.900, 49.276, -0.408),  was assigned atom type "C" (rec_index= 1, atom_type= 1).
Atom no. 2597, " CB " at (11.739, 49.118, -1.695),  was assigned atom type "C" (rec_index= 1, atom_type= 1).
Atom no. 2598, " ND1" at (11.064, 49.913, -3.968),  was assigned atom type "N" (rec_index= 3, atom_type= 3).
Atom no. 2599, " HD1" at (10.833, 48.993, -4.343),  was assigned atom type "HD" (rec_index= 2, atom_type= 2).
Atom no. 2600, " CG " at (11.501, 50.214, -2.694),  was assigned atom type "A" (rec_index= 0, atom_type= 0).
Atom no. 2601, " CE1" at (11.009, 51.069, -4.596),  was assigned atom type "A" (rec_index= 0, atom_type= 0).
Atom no. 2602, " NE2" at (11.373, 52.097, -3.792),  was assigned atom type "N" (rec_index= 3, atom_type= 3).
Atom no. 2603, " HE2" at (11.426, 53.066, -4.034),  was assigned atom type "HD" (rec_index= 2, atom_type= 2).
Atom no. 2604, " CD2" at (11.692, 51.552, -2.567),  was assigned atom type "A" (rec_index= 0, atom_type= 0).
Atom no. 2605, " C  " at (9.425, 49.163, -0.768),  was assigned atom type "C" (rec_index= 1, atom_type= 1).
Atom no. 2606, " O  " at (8.717, 50.166, -0.859),  was assigned atom type "OA" (rec_index= 4, atom_type= 4).
Atom no. 2607, " N  " at (8.910, 47.927, -0.932),  was assigned atom type "N" (rec_index= 3, atom_type= 3).
Atom no. 2608, " HN " at (9.473, 47.106, -0.891),  was assigned atom type "HD" (rec_index= 2, atom_type= 2).
Atom no. 2609, " CA " at (7.497, 47.676, -1.182),  was assigned atom type "C" (rec_index= 1, atom_type= 1).
Atom no. 2610, " CB " at (7.230, 46.219, -1.541),  was assigned atom type "C" (rec_index= 1, atom_type= 1).
Atom no. 2611, " CG1" at (5.732, 45.966, -1.814),  was assigned atom type "C" (rec_index= 1, atom_type= 1).
Atom no. 2612, " CG2" at (8.023, 45.883, -2.817),  was assigned atom type "C" (rec_index= 1, atom_type= 1).
Atom no. 2613, " C  " at (6.617, 48.131, -0.028),  was assigned atom type "C" (rec_index= 1, atom_type= 1).
Atom no. 2614, " O  " at (5.590, 48.766, -0.248),  was assigned atom type "OA" (rec_index= 4, atom_type= 4).
Atom no. 2615, " N  " at (7.035, 47.893, 1.235),  was assigned atom type "N" (rec_index= 3, atom_type= 3).
Atom no. 2616, " HN " at (7.856, 47.360, 1.420),  was assigned atom type "HD" (rec_index= 2, atom_type= 2).
Atom no. 2617, " CA " at (6.348, 48.378, 2.431),  was assigned atom type "C" (rec_index= 1, atom_type= 1).
Atom no. 2618, " CB " at (7.045, 47.872, 3.690),  was assigned atom type "C" (rec_index= 1, atom_type= 1).
Atom no. 2619, " CG1" at (6.557, 48.590, 4.964),  was assigned atom type "C" (rec_index= 1, atom_type= 1).
Atom no. 2620, " CG2" at (6.768, 46.365, 3.808),  was assigned atom type "C" (rec_index= 1, atom_type= 1).
Atom no. 2621, " C  " at (6.217, 49.894, 2.475),  was assigned atom type "C" (rec_index= 1, atom_type= 1).
Atom no. 2622, " O  " at (5.132, 50.428, 2.714),  was assigned atom type "OA" (rec_index= 4, atom_type= 4).
Atom no. 2623, " N  " at (7.297, 50.636, 2.165),  was assigned atom type "N" (rec_index= 3, atom_type= 3).
Atom no. 2624, " HN " at (8.191, 50.227, 1.984),  was assigned atom type "HD" (rec_index= 2, atom_type= 2).
Atom no. 2625, " CA " at (7.266, 52.089, 2.065),  was assigned atom type "C" (rec_index= 1, atom_type= 1).
Atom no. 2626, " CB " at (8.670, 52.662, 1.749),  was assigned atom type "C" (rec_index= 1, atom_type= 1).
Atom no. 2627, " CG " at (9.632, 52.390, 2.899),  was assigned atom type "C" (rec_index= 1, atom_type= 1).
Atom no. 2628, " OD1" at (9.259, 52.040, 4.016),  was assigned atom type "OA" (rec_index= 4, atom_type= 4).
Atom no. 2629, " ND2" at (10.942, 52.593, 2.622),  was assigned atom type "N" (rec_index= 3, atom_type= 3).
Atom no. 2630, "1HD2" at (11.597, 52.413, 3.351),  was assigned atom type "HD" (rec_index= 2, atom_type= 2).
Atom no. 2631, "2HD2" at (11.220, 52.882, 1.711),  was assigned atom type "HD" (rec_index= 2, atom_type= 2).
Atom no. 2632, " C  " at (6.299, 52.580, 0.992),  was assigned atom type "C" (rec_index= 1, atom_type= 1).
Atom no. 2633, " O  " at (5.608, 53.580, 1.158),  was assigned atom type "OA" (rec_index= 4, atom_type= 4).
Atom no. 2634, " N  " at (6.215, 51.860, -0.140),  was assigned atom type "N" (rec_index= 3, atom_type= 3).
Atom no. 2635, " HN " at (6.779, 51.048, -0.269),  was assigned atom type "HD" (rec_index= 2, atom_type= 2).
Atom no. 2636, " CA " at (5.321, 52.208, -1.222),  was assigned atom type "C" (rec_index= 1, atom_type= 1).
Atom no. 2637, " CB " at (5.764, 51.502, -2.525),  was assigned atom type "C" (rec_index= 1, atom_type= 1).
Atom no. 2638, " CG " at (6.995, 52.150, -3.186),  was assigned atom type "C" (rec_index= 1, atom_type= 1).
Atom no. 2639, " CD " at (7.477, 51.433, -4.455),  was assigned atom type "C" (rec_index= 1, atom_type= 1).
Atom no. 2640, " NE " at (6.300, 51.219, -5.373),  was assigned atom type "N" (rec_index= 3, atom_type= 3).
Atom no. 2641, " HE " at (5.820, 50.351, -5.205),  was assigned atom type "HD" (rec_index= 2, atom_type= 2).
Atom no. 2642, " CZ " at (5.891, 52.061, -6.329),  was assigned atom type "C" (rec_index= 1, atom_type= 1).
Atom no. 2643, " NH1" at (6.522, 53.204, -6.572),  was assigned atom type "N" (rec_index= 3, atom_type= 3).
Atom no. 2644, " HH " at (6.189, 53.826, -7.267),  was assigned atom type "HD" (rec_index= 2, atom_type= 2).
Atom no. 2645, " HH " at (7.251, 53.453, -5.931),  was assigned atom type "HD" (rec_index= 2, atom_type= 2).
Atom no. 2646, " NH2" at (4.824, 51.756, -7.066),  was assigned atom type "N" (rec_index= 3, atom_type= 3).
Atom no. 2647, " HH " at (4.570, 52.333, -7.830),  was assigned atom type "HD" (rec_index= 2, atom_type= 2).
Atom no. 2648, " HH " at (4.445, 50.847, -6.951),  was assigned atom type "HD" (rec_index= 2, atom_type= 2).
Atom no. 2649, " C  " at (3.852, 51.877, -0.994),  was assigned atom type "C" (rec_index= 1, atom_type= 1).
Atom no. 2650, " O  " at (3.011, 52.430, -1.698),  was assigned atom type "OA" (rec_index= 4, atom_type= 4).
Atom no. 2651, " N  " at (3.489, 50.983, -0.048),  was assigned atom type "N" (rec_index= 3, atom_type= 3).
Atom no. 2652, " HN " at (4.128, 50.513, 0.558),  was assigned atom type "HD" (rec_index= 2, atom_type= 2).
Atom no. 2653, " CA " at (2.086, 50.626, 0.166),  was assigned atom type "C" (rec_index= 1, atom_type= 1).
Atom no. 2654, " CB " at (1.839, 49.117, 0.148),  was assigned atom type "C" (rec_index= 1, atom_type= 1).
Atom no. 2655, " CG2" at (2.220, 48.587, -1.253),  was assigned atom type "C" (rec_index= 1, atom_type= 1).
Atom no. 2656, " CG1" at (2.573, 48.366, 1.286),  was assigned atom type "C" (rec_index= 1, atom_type= 1).
Atom no. 2657, " CD " at (2.339, 46.846, 1.288),  was assigned atom type "C" (rec_index= 1, atom_type= 1).
Atom no. 2658, " C  " at (1.486, 51.182, 1.446),  was assigned atom type "C" (rec_index= 1, atom_type= 1).
Atom no. 2659, " O  " at (0.265, 51.219, 1.588),  was assigned atom type "OA" (rec_index= 4, atom_type= 4).
Atom no. 2660, " N  " at (2.300, 51.651, 2.412),  was assigned atom type "N" (rec_index= 3, atom_type= 3).
Atom no. 2661, " HN " at (3.297, 51.654, 2.331),  was assigned atom type "HD" (rec_index= 2, atom_type= 2).
Atom no. 2662, " CA " at (1.800, 52.200, 3.671),  was assigned atom type "C" (rec_index= 1, atom_type= 1).
Atom no. 2663, " CB " at (2.946, 52.515, 4.667),  was assigned atom type "C" (rec_index= 1, atom_type= 1).
Atom no. 2664, " OG " at (3.426, 51.313, 5.279),  was assigned atom type "OA" (rec_index= 4, atom_type= 4).
Atom no. 2665, " HG1" at (4.265, 51.528, 5.706),  was assigned atom type "HD" (rec_index= 2, atom_type= 2).
Atom no. 2666, " C  " at (0.971, 53.463, 3.497),  was assigned atom type "C" (rec_index= 1, atom_type= 1).
Atom no. 2667, " O  " at (1.434, 54.461, 2.949),  was assigned atom type "OA" (rec_index= 4, atom_type= 4).
Atom no. 2668, " N  " at (-0.296, 53.452, 3.966),  was assigned atom type "N" (rec_index= 3, atom_type= 3).
Atom no. 2669, " HN " at (-0.672, 52.631, 4.393),  was assigned atom type "HD" (rec_index= 2, atom_type= 2).
Atom no. 2670, " CA " at (-1.200, 54.598, 3.895),  was assigned atom type "C" (rec_index= 1, atom_type= 1).
Atom no. 2671, " C  " at (-1.894, 54.781, 2.572),  was assigned atom type "C" (rec_index= 1, atom_type= 1).
Atom no. 2672, " O  " at (-2.599, 55.765, 2.366),  was assigned atom type "OA" (rec_index= 4, atom_type= 4).
Atom no. 2673, " N  " at (-1.707, 53.846, 1.628),  was assigned atom type "N" (rec_index= 3, atom_type= 3).
Atom no. 2674, " HN " at (-1.221, 52.993, 1.807),  was assigned atom type "HD" (rec_index= 2, atom_type= 2).
Atom no. 2675, " CA " at (-2.190, 53.987, 0.272),  was assigned atom type "C" (rec_index= 1, atom_type= 1).
Atom no. 2676, " CB " at (-1.180, 53.340, -0.706),  was assigned atom type "C" (rec_index= 1, atom_type= 1).
Atom no. 2677, " CG " at (0.215, 54.005, -0.675),  was assigned atom type "C" (rec_index= 1, atom_type= 1).
Atom no. 2678, " CD " at (0.246, 55.369, -1.364),  was assigned atom type "C" (rec_index= 1, atom_type= 1).
Atom no. 2679, " OE1" at (-0.653, 55.771, -2.102),  was assigned atom type "OA" (rec_index= 4, atom_type= 4).
Atom no. 2680, " NE2" at (1.356, 56.110, -1.143),  was assigned atom type "N" (rec_index= 3, atom_type= 3).
Atom no. 2681, "1HE2" at (1.394, 57.004, -1.580),  was assigned atom type "HD" (rec_index= 2, atom_type= 2).
Atom no. 2682, "2HE2" at (2.090, 55.745, -0.580),  was assigned atom type "HD" (rec_index= 2, atom_type= 2).
Atom no. 2683, " C  " at (-3.559, 53.346, 0.057),  was assigned atom type "C" (rec_index= 1, atom_type= 1).
Atom no. 2684, " O  " at (-3.914, 52.397, 0.767),  was assigned atom type "OA" (rec_index= 4, atom_type= 4).
Atom no. 2685, " N  " at (-4.375, 53.806, -0.900),  was assigned atom type "N" (rec_index= 3, atom_type= 3).
Atom no. 2686, " CD " at (-4.135, 55.005, -1.716),  was assigned atom type "C" (rec_index= 1, atom_type= 1).
Atom no. 2687, " CA " at (-5.528, 53.059, -1.392),  was assigned atom type "C" (rec_index= 1, atom_type= 1).
Atom no. 2688, " CB " at (-6.114, 53.932, -2.513),  was assigned atom type "C" (rec_index= 1, atom_type= 1).
Atom no. 2689, " CG " at (-4.929, 54.767, -2.999),  was assigned atom type "C" (rec_index= 1, atom_type= 1).
Atom no. 2690, " C  " at (-5.211, 51.652, -1.870),  was assigned atom type "C" (rec_index= 1, atom_type= 1).
Atom no. 2691, " O  " at (-4.216, 51.426, -2.560),  was assigned atom type "OA" (rec_index= 4, atom_type= 4).
Atom no. 2692, " N  " at (-6.076, 50.694, -1.511),  was assigned atom type "N" (rec_index= 3, atom_type= 3).
Atom no. 2693, " HN " at (-6.825, 50.911, -0.886),  was assigned atom type "HD" (rec_index= 2, atom_type= 2).
Atom no. 2694, " CA " at (-6.023, 49.329, -1.960),  was assigned atom type "C" (rec_index= 1, atom_type= 1).
Atom no. 2695, " CB " at (-5.943, 48.387, -0.743),  was assigned atom type "C" (rec_index= 1, atom_type= 1).
Atom no. 2696, " C  " at (-7.278, 49.040, -2.765),  was assigned atom type "C" (rec_index= 1, atom_type= 1).
Atom no. 2697, " O  " at (-8.392, 49.057, -2.248),  was assigned atom type "OA" (rec_index= 4, atom_type= 4).
Atom no. 2698, " N  " at (-7.128, 48.788, -4.074),  was assigned atom type "N" (rec_index= 3, atom_type= 3).
Atom no. 2699, " HN " at (-6.240, 48.644, -4.506),  was assigned atom type "HD" (rec_index= 2, atom_type= 2).
Atom no. 2700, " CA " at (-8.258, 48.701, -4.988),  was assigned atom type "C" (rec_index= 1, atom_type= 1).
Atom no. 2701, " CB " at (-7.949, 49.363, -6.330),  was assigned atom type "C" (rec_index= 1, atom_type= 1).
Atom no. 2702, " CG2" at (-9.179, 49.298, -7.267),  was assigned atom type "C" (rec_index= 1, atom_type= 1).
Atom no. 2703, " CG1" at (-7.440, 50.818, -6.161),  was assigned atom type "C" (rec_index= 1, atom_type= 1).
Atom no. 2704, " CD " at (-7.115, 51.527, -7.486),  was assigned atom type "C" (rec_index= 1, atom_type= 1).
Atom no. 2705, " C  " at (-8.616, 47.253, -5.237),  was assigned atom type "C" (rec_index= 1, atom_type= 1).
Atom no. 2706, " O  " at (-7.781, 46.463, -5.673),  was assigned atom type "OA" (rec_index= 4, atom_type= 4).
Atom no. 2707, " N  " at (-9.875, 46.847, -4.976),  was assigned atom type "N" (rec_index= 3, atom_type= 3).
Atom no. 2708, " HN " at (-10.576, 47.447, -4.599),  was assigned atom type "HD" (rec_index= 2, atom_type= 2).
Atom no. 2709, " CA " at (-10.322, 45.481, -5.226),  was assigned atom type "C" (rec_index= 1, atom_type= 1).
Atom no. 2710, " CB " at (-11.647, 45.152, -4.552),  was assigned atom type "C" (rec_index= 1, atom_type= 1).
Atom no. 2711, " CG1" at (-12.005, 43.664, -4.756),  was assigned atom type "C" (rec_index= 1, atom_type= 1).
Atom no. 2712, " CG2" at (-11.570, 45.443, -3.041),  was assigned atom type "C" (rec_index= 1, atom_type= 1).
Atom no. 2713, " C  " at (-10.411, 45.154, -6.710),  was assigned atom type "C" (rec_index= 1, atom_type= 1).
Atom no. 2714, " O  " at (-11.260, 45.657, -7.448),  was assigned atom type "OA" (rec_index= 4, atom_type= 4).
Atom no. 2715, " N  " at (-9.533, 44.262, -7.203),  was assigned atom type "N" (rec_index= 3, atom_type= 3).
Atom no. 2716, " HN " at (-8.831, 43.823, -6.644),  was assigned atom type "HD" (rec_index= 2, atom_type= 2).
Atom no. 2717, " CA " at (-9.526, 43.854, -8.601),  was assigned atom type "C" (rec_index= 1, atom_type= 1).
Atom no. 2718, " CB " at (-8.135, 43.585, -9.161),  was assigned atom type "C" (rec_index= 1, atom_type= 1).
Atom no. 2719, " OG1" at (-7.373, 42.764, -8.294),  was assigned atom type "OA" (rec_index= 4, atom_type= 4).
Atom no. 2720, " HG1" at (-6.517, 42.662, -8.724),  was assigned atom type "HD" (rec_index= 2, atom_type= 2).
Atom no. 2721, " CG2" at (-7.399, 44.924, -9.283),  was assigned atom type "C" (rec_index= 1, atom_type= 1).
Atom no. 2722, " C  " at (-10.413, 42.653, -8.837),  was assigned atom type "C" (rec_index= 1, atom_type= 1).
Atom no. 2723, " O  " at (-10.994, 42.536, -9.926),  was assigned atom type "OA" (rec_index= 4, atom_type= 4).
Atom no. 2724, " N  " at (-10.602, 41.792, -7.809),  was assigned atom type "N" (rec_index= 3, atom_type= 3).
Atom no. 2725, " HN " at (-10.063, 41.860, -6.970),  was assigned atom type "HD" (rec_index= 2, atom_type= 2).
Atom no. 2726, " CA " at (-11.575, 40.709, -7.807),  was assigned atom type "C" (rec_index= 1, atom_type= 1).
Atom no. 2727, " CB " at (-11.139, 39.452, -8.633),  was assigned atom type "C" (rec_index= 1, atom_type= 1).
Atom no. 2728, " OG " at (-10.326, 38.501, -7.922),  was assigned atom type "OA" (rec_index= 4, atom_type= 4).
Atom no. 2729, " HG1" at (-10.314, 37.690, -8.446),  was assigned atom type "HD" (rec_index= 2, atom_type= 2).
Atom no. 2730, " C  " at (-11.960, 40.271, -6.396),  was assigned atom type "C" (rec_index= 1, atom_type= 1).
Atom no. 2731, " O  " at (-11.205, 40.437, -5.437),  was assigned atom type "OA" (rec_index= 4, atom_type= 4).
Atom no. 2732, " N  " at (-13.163, 39.681, -6.257),  was assigned atom type "N" (rec_index= 3, atom_type= 3).
Atom no. 2733, " HN " at (-13.797, 39.633, -7.027),  was assigned atom type "HD" (rec_index= 2, atom_type= 2).
Atom no. 2734, " CA " at (-13.653, 39.077, -5.034),  was assigned atom type "C" (rec_index= 1, atom_type= 1).
Atom no. 2735, " CB " at (-14.688, 39.979, -4.289),  was assigned atom type "C" (rec_index= 1, atom_type= 1).
Atom no. 2736, " CG " at (-15.322, 39.317, -3.075),  was assigned atom type "A" (rec_index= 0, atom_type= 0).
Atom no. 2737, " CD1" at (-14.726, 39.424, -1.810),  was assigned atom type "A" (rec_index= 0, atom_type= 0).
Atom no. 2738, " CE1" at (-15.300, 38.809, -0.688),  was assigned atom type "A" (rec_index= 0, atom_type= 0).
Atom no. 2739, " CZ " at (-16.474, 38.065, -0.823),  was assigned atom type "A" (rec_index= 0, atom_type= 0).
Atom no. 2740, " OH " at (-17.018, 37.427, 0.309),  was assigned atom type "OA" (rec_index= 4, atom_type= 4).
Atom no. 2741, " HH " at (-17.850, 37.030, 0.044),  was assigned atom type "HD" (rec_index= 2, atom_type= 2).
Atom no. 2742, " CD2" at (-16.532, 38.603, -3.186),  was assigned atom type "A" (rec_index= 0, atom_type= 0).
Atom no. 2743, " CE2" at (-17.099, 37.969, -2.070),  was assigned atom type "A" (rec_index= 0, atom_type= 0).
Atom no. 2744, " C  " at (-14.322, 37.791, -5.454),  was assigned atom type "C" (rec_index= 1, atom_type= 1).
Atom no. 2745, " O  " at (-15.102, 37.760, -6.405),  was assigned atom type "OA" (rec_index= 4, atom_type= 4).
Atom no. 2746, " N  " at (-14.027, 36.689, -4.756),  was assigned atom type "N" (rec_index= 3, atom_type= 3).
Atom no. 2747, " HN " at (-13.354, 36.667, -4.017),  was assigned atom type "HD" (rec_index= 2, atom_type= 2).
Atom no. 2748, " CA " at (-14.667, 35.426, -5.019),  was assigned atom type "C" (rec_index= 1, atom_type= 1).
Atom no. 2749, " CB " at (-13.741, 34.525, -5.877),  was assigned atom type "C" (rec_index= 1, atom_type= 1).
Atom no. 2750, " CG " at (-13.878, 34.849, -7.354),  was assigned atom type "C" (rec_index= 1, atom_type= 1).
Atom no. 2751, " OD1" at (-14.798, 34.340, -8.002),  was assigned atom type "OA" (rec_index= 4, atom_type= 4).
Atom no. 2752, " ND2" at (-12.926, 35.605, -7.935),  was assigned atom type "N" (rec_index= 3, atom_type= 3).
Atom no. 2753, "1HD2" at (-13.037, 35.818, -8.902),  was assigned atom type "HD" (rec_index= 2, atom_type= 2).
Atom no. 2754, "2HD2" at (-12.166, 35.952, -7.394),  was assigned atom type "HD" (rec_index= 2, atom_type= 2).
Atom no. 2755, " C  " at (-14.913, 34.705, -3.715),  was assigned atom type "C" (rec_index= 1, atom_type= 1).
Atom no. 2756, " O  " at (-13.983, 34.494, -2.948),  was assigned atom type "OA" (rec_index= 4, atom_type= 4).
Atom no. 2757, " N  " at (-16.160, 34.256, -3.493),  was assigned atom type "N" (rec_index= 3, atom_type= 3).
Atom no. 2758, " HN " at (-16.941, 34.551, -4.038),  was assigned atom type "HD" (rec_index= 2, atom_type= 2).
Atom no. 2759, " CA " at (-16.519, 33.310, -2.459),  was assigned atom type "C" (rec_index= 1, atom_type= 1).
Atom no. 2760, " CB " at (-17.482, 33.984, -1.449),  was assigned atom type "C" (rec_index= 1, atom_type= 1).
Atom no. 2761, " CG " at (-17.894, 33.067, -0.311),  was assigned atom type "C" (rec_index= 1, atom_type= 1).
Atom no. 2762, " OD1" at (-17.624, 33.419, 0.859),  was assigned atom type "OA" (rec_index= 4, atom_type= 4).
Atom no. 2763, " OD2" at (-18.581, 32.037, -0.566),  was assigned atom type "OA" (rec_index= 4, atom_type= 4).
Atom no. 2764, " C  " at (-17.143, 32.129, -3.196),  was assigned atom type "C" (rec_index= 1, atom_type= 1).
Atom no. 2765, " O  " at (-18.117, 32.281, -3.939),  was assigned atom type "OA" (rec_index= 4, atom_type= 4).
Atom no. 2766, " N  " at (-16.547, 30.929, -3.077),  was assigned atom type "N" (rec_index= 3, atom_type= 3).
Atom no. 2767, " HN " at (-15.736, 30.790, -2.512),  was assigned atom type "HD" (rec_index= 2, atom_type= 2).
Atom no. 2768, " CA " at (-17.034, 29.743, -3.759),  was assigned atom type "C" (rec_index= 1, atom_type= 1).
Atom no. 2769, " CB " at (-16.101, 29.300, -4.915),  was assigned atom type "C" (rec_index= 1, atom_type= 1).
Atom no. 2770, " CG " at (-16.294, 30.123, -6.197),  was assigned atom type "C" (rec_index= 1, atom_type= 1).
Atom no. 2771, " CD " at (-15.329, 29.680, -7.310),  was assigned atom type "C" (rec_index= 1, atom_type= 1).
Atom no. 2772, " CE " at (-15.564, 30.356, -8.665),  was assigned atom type "C" (rec_index= 1, atom_type= 1).
Atom no. 2773, " NZ " at (-15.581, 31.821, -8.519),  was assigned atom type "N" (rec_index= 3, atom_type= 3).
Atom no. 2774, " HZ1" at (-15.740, 32.269, -9.444),  was assigned atom type "HD" (rec_index= 2, atom_type= 2).
Atom no. 2775, " HZ2" at (-16.343, 32.096, -7.867),  was assigned atom type "HD" (rec_index= 2, atom_type= 2).
Atom no. 2776, " HZ3" at (-14.669, 32.140, -8.133),  was assigned atom type "HD" (rec_index= 2, atom_type= 2).
Atom no. 2777, " C  " at (-17.203, 28.577, -2.813),  was assigned atom type "C" (rec_index= 1, atom_type= 1).
Atom no. 2778, " O  " at (-16.369, 28.317, -1.951),  was assigned atom type "OA" (rec_index= 4, atom_type= 4).
Atom no. 2779, " N  " at (-18.306, 27.819, -2.991),  was assigned atom type "N" (rec_index= 3, atom_type= 3).
Atom no. 2780, " HN " at (-19.019, 28.117, -3.622),  was assigned atom type "HD" (rec_index= 2, atom_type= 2).
Atom no. 2781, " CA " at (-18.529, 26.564, -2.306),  was assigned atom type "C" (rec_index= 1, atom_type= 1).
Atom no. 2782, " CB " at (-20.028, 26.169, -2.279),  was assigned atom type "C" (rec_index= 1, atom_type= 1).
Atom no. 2783, " CG " at (-20.938, 27.172, -1.540),  was assigned atom type "C" (rec_index= 1, atom_type= 1).
Atom no. 2784, " CD " at (-22.390, 26.696, -1.360),  was assigned atom type "C" (rec_index= 1, atom_type= 1).
Atom no. 2785, " NE " at (-22.952, 26.336, -2.706),  was assigned atom type "N" (rec_index= 3, atom_type= 3).
Atom no. 2786, " HE " at (-22.911, 25.349, -2.901),  was assigned atom type "HD" (rec_index= 2, atom_type= 2).
Atom no. 2787, " CZ " at (-23.466, 27.200, -3.592),  was assigned atom type "C" (rec_index= 1, atom_type= 1).
Atom no. 2788, " NH1" at (-23.513, 28.507, -3.352),  was assigned atom type "N" (rec_index= 3, atom_type= 3).
Atom no. 2789, " HH " at (-23.920, 29.126, -4.009),  was assigned atom type "HD" (rec_index= 2, atom_type= 2).
Atom no. 2790, " HH " at (-23.246, 28.799, -2.431),  was assigned atom type "HD" (rec_index= 2, atom_type= 2).
Atom no. 2791, " NH2" at (-23.942, 26.742, -4.748),  was assigned atom type "N" (rec_index= 3, atom_type= 3).
Atom no. 2792, " HH " at (-24.244, 27.378, -5.444),  was assigned atom type "HD" (rec_index= 2, atom_type= 2).
Atom no. 2793, " HH " at (-23.782, 25.785, -4.951),  was assigned atom type "HD" (rec_index= 2, atom_type= 2).
Atom no. 2794, " C  " at (-17.771, 25.425, -2.976),  was assigned atom type "C" (rec_index= 1, atom_type= 1).
Atom no. 2795, " O  " at (-17.865, 25.236, -4.188),  was assigned atom type "OA" (rec_index= 4, atom_type= 4).
Atom no. 2796, " N  " at (-17.029, 24.630, -2.188),  was assigned atom type "N" (rec_index= 3, atom_type= 3).
Atom no. 2797, " HN " at (-16.950, 24.781, -1.207),  was assigned atom type "HD" (rec_index= 2, atom_type= 2).
Atom no. 2798, " CA " at (-16.277, 23.488, -2.671),  was assigned atom type "C" (rec_index= 1, atom_type= 1).
Atom no. 2799, " CB " at (-14.752, 23.683, -2.437),  was assigned atom type "C" (rec_index= 1, atom_type= 1).
Atom no. 2800, " CG " at (-14.138, 24.902, -3.183),  was assigned atom type "C" (rec_index= 1, atom_type= 1).
Atom no. 2801, " CD " at (-12.697, 25.212, -2.777),  was assigned atom type "C" (rec_index= 1, atom_type= 1).
Atom no. 2802, " OE1" at (-12.043, 26.032, -3.474),  was assigned atom type "OA" (rec_index= 4, atom_type= 4).
Atom no. 2803, " OE2" at (-12.227, 24.651, -1.749),  was assigned atom type "OA" (rec_index= 4, atom_type= 4).
Atom no. 2804, " C  " at (-16.736, 22.244, -1.919),  was assigned atom type "C" (rec_index= 1, atom_type= 1).
Atom no. 2805, " O  " at (-16.688, 22.198, -0.690),  was assigned atom type "OA" (rec_index= 4, atom_type= 4).
Atom no. 2806, " N  " at (-17.206, 21.201, -2.637),  was assigned atom type "N" (rec_index= 3, atom_type= 3).
Atom no. 2807, " HN " at (-17.284, 21.220, -3.634),  was assigned atom type "HD" (rec_index= 2, atom_type= 2).
Atom no. 2808, " CA " at (-17.645, 19.948, -2.026),  was assigned atom type "C" (rec_index= 1, atom_type= 1).
Atom no. 2809, " CB " at (-18.685, 19.154, -2.862),  was assigned atom type "C" (rec_index= 1, atom_type= 1).
Atom no. 2810, " OG " at (-19.872, 19.921, -3.053),  was assigned atom type "OA" (rec_index= 4, atom_type= 4).
Atom no. 2811, " HG1" at (-20.381, 19.487, -3.749),  was assigned atom type "HD" (rec_index= 2, atom_type= 2).
Atom no. 2812, " C  " at (-16.499, 18.986, -1.812),  was assigned atom type "C" (rec_index= 1, atom_type= 1).
Atom no. 2813, " O  " at (-15.648, 18.798, -2.681),  was assigned atom type "OA" (rec_index= 4, atom_type= 4).
Atom no. 2814, " N  " at (-16.466, 18.329, -0.644),  was assigned atom type "N" (rec_index= 3, atom_type= 3).
Atom no. 2815, " HN " at (-17.100, 18.535, 0.096),  was assigned atom type "HD" (rec_index= 2, atom_type= 2).
Atom no. 2816, " CA " at (-15.529, 17.274, -0.337),  was assigned atom type "C" (rec_index= 1, atom_type= 1).
Atom no. 2817, " CB " at (-14.657, 17.680, 0.868),  was assigned atom type "C" (rec_index= 1, atom_type= 1).
Atom no. 2818, " CG " at (-13.555, 16.661, 1.234),  was assigned atom type "C" (rec_index= 1, atom_type= 1).
Atom no. 2819, " CD " at (-13.055, 16.845, 2.655),  was assigned atom type "C" (rec_index= 1, atom_type= 1).
Atom no. 2820, " OE1" at (-11.940, 16.351, 2.943),  was assigned atom type "OA" (rec_index= 4, atom_type= 4).
Atom no. 2821, " OE2" at (-13.803, 17.360, 3.530),  was assigned atom type "OA" (rec_index= 4, atom_type= 4).
Atom no. 2822, " C  " at (-16.290, 16.005, 0.014),  was assigned atom type "C" (rec_index= 1, atom_type= 1).
Atom no. 2823, " O  " at (-16.916, 15.895, 1.071),  was assigned atom type "OA" (rec_index= 4, atom_type= 4).
Atom no. 2824, " N  " at (-16.238, 14.994, -0.878),  was assigned atom type "N" (rec_index= 3, atom_type= 3).
Atom no. 2825, " HN " at (-15.811, 15.116, -1.774),  was assigned atom type "HD" (rec_index= 2, atom_type= 2).
Atom no. 2826, " CA " at (-16.776, 13.661, -0.650),  was assigned atom type "C" (rec_index= 1, atom_type= 1).
Atom no. 2827, " CB " at (-16.496, 12.654, -1.807),  was assigned atom type "C" (rec_index= 1, atom_type= 1).
Atom no. 2828, " OG " at (-16.646, 13.211, -3.111),  was assigned atom type "OA" (rec_index= 4, atom_type= 4).
Atom no. 2829, " HG1" at (-16.242, 12.592, -3.732),  was assigned atom type "HD" (rec_index= 2, atom_type= 2).
Atom no. 2830, " C  " at (-16.165, 12.974, 0.550),  was assigned atom type "C" (rec_index= 1, atom_type= 1).
Atom no. 2831, " O  " at (-14.980, 13.131, 0.836),  was assigned atom type "OA" (rec_index= 4, atom_type= 4).
Atom no. 2832, " N  " at (-16.926, 12.109, 1.249),  was assigned atom type "N" (rec_index= 3, atom_type= 3).
Atom no. 2833, " HN " at (-17.909, 12.002, 1.105),  was assigned atom type "HD" (rec_index= 2, atom_type= 2).
Atom no. 2834, " CA " at (-16.352, 11.263, 2.274),  was assigned atom type "C" (rec_index= 1, atom_type= 1).
Atom no. 2835, " CB " at (-17.428, 10.345, 2.874),  was assigned atom type "C" (rec_index= 1, atom_type= 1).
Atom no. 2836, " C  " at (-15.207, 10.372, 1.767),  was assigned atom type "C" (rec_index= 1, atom_type= 1).
Atom no. 2837, " O  " at (-15.280, 9.862, 0.638),  was assigned atom type "OA" (rec_index= 4, atom_type= 4).
Atom no. 2838, " N  " at (-14.134, 10.143, 2.527),  was assigned atom type "N" (rec_index= 3, atom_type= 3).
Atom no. 2839, " CD " at (-13.882, 10.730, 3.844),  was assigned atom type "C" (rec_index= 1, atom_type= 1).
Atom no. 2840, " CA " at (-13.098, 9.201, 2.150),  was assigned atom type "C" (rec_index= 1, atom_type= 1).
Atom no. 2841, " CB " at (-12.005, 9.391, 3.214),  was assigned atom type "C" (rec_index= 1, atom_type= 1).
Atom no. 2842, " CG " at (-12.774, 9.867, 4.448),  was assigned atom type "C" (rec_index= 1, atom_type= 1).
Atom no. 2843, " C  " at (-13.650, 7.793, 2.153),  was assigned atom type "C" (rec_index= 1, atom_type= 1).
Atom no. 2844, " O  " at (-14.531, 7.466, 2.941),  was assigned atom type "OA" (rec_index= 4, atom_type= 4).
Atom no. 2845, " N  " at (-13.170, 6.949, 1.231),  was assigned atom type "N" (rec_index= 3, atom_type= 3).
Atom no. 2846, " HN " at (-12.453, 7.226, 0.594),  was assigned atom type "HD" (rec_index= 2, atom_type= 2).
Atom no. 2847, " CA " at (-13.622, 5.586, 1.061),  was assigned atom type "C" (rec_index= 1, atom_type= 1).
Atom no. 2848, " CB " at (-12.905, 4.969, -0.161),  was assigned atom type "C" (rec_index= 1, atom_type= 1).
Atom no. 2849, " CG " at (-13.303, 5.574, -1.522),  was assigned atom type "C" (rec_index= 1, atom_type= 1).
Atom no. 2850, " CD1" at (-12.353, 5.078, -2.622),  was assigned atom type "C" (rec_index= 1, atom_type= 1).
Atom no. 2851, " CD2" at (-14.748, 5.208, -1.890),  was assigned atom type "C" (rec_index= 1, atom_type= 1).
Atom no. 2852, " C  " at (-13.425, 4.691, 2.288),  was assigned atom type "C" (rec_index= 1, atom_type= 1).
Atom no. 2853, " O  " at (-12.560, 4.996, 3.123),  was assigned atom type "OA" (rec_index= 4, atom_type= 4).
Atom no. 2854, " N  " at (-14.174, 3.596, 2.475),  was assigned atom type "N" (rec_index= 3, atom_type= 3).
Atom no. 2855, " CD " at (-15.230, 3.145, 1.567),  was assigned atom type "C" (rec_index= 1, atom_type= 1).
Atom no. 2856, " CA " at (-13.854, 2.555, 3.449),  was assigned atom type "C" (rec_index= 1, atom_type= 1).
Atom no. 2857, " CB " at (-14.838, 1.416, 3.156),  was assigned atom type "C" (rec_index= 1, atom_type= 1).
Atom no. 2858, " CG " at (-15.966, 2.075, 2.368),  was assigned atom type "C" (rec_index= 1, atom_type= 1).
Atom no. 2859, " C  " at (-12.404, 2.101, 3.424),  was assigned atom type "C" (rec_index= 1, atom_type= 1).
Atom no. 2860, " O  " at (-11.718, 2.235, 2.405),  was assigned atom type "OA" (rec_index= 4, atom_type= 4).
Atom no. 2861, " N  " at (-11.873, 1.647, 4.563),  was assigned atom type "N" (rec_index= 3, atom_type= 3).
Atom no. 2862, " HN " at (-12.392, 1.470, 5.398),  was assigned atom type "HD" (rec_index= 2, atom_type= 2).
Atom no. 2863, " CA " at (-10.462, 1.372, 4.667),  was assigned atom type "C" (rec_index= 1, atom_type= 1).
Atom no. 2864, " CB " at (-10.047, 1.204, 6.150),  was assigned atom type "C" (rec_index= 1, atom_type= 1).
Atom no. 2865, " CG " at (-10.022, 2.504, 6.910),  was assigned atom type "A" (rec_index= 0, atom_type= 0).
Atom no. 2866, " CD1" at (-10.615, 2.583, 8.179),  was assigned atom type "A" (rec_index= 0, atom_type= 0).
Atom no. 2867, " CE1" at (-10.522, 3.756, 8.938),  was assigned atom type "A" (rec_index= 0, atom_type= 0).
Atom no. 2868, " CZ " at (-9.832, 4.864, 8.440),  was assigned atom type "A" (rec_index= 0, atom_type= 0).
Atom no. 2869, " CD2" at (-9.330, 3.628, 6.420),  was assigned atom type "A" (rec_index= 0, atom_type= 0).
Atom no. 2870, " CE2" at (-9.234, 4.802, 7.178),  was assigned atom type "A" (rec_index= 0, atom_type= 0).
Atom no. 2871, " C  " at (-9.948, 0.175, 3.873),  was assigned atom type "C" (rec_index= 1, atom_type= 1).
Atom no. 2872, " O  " at (-10.509, -0.918, 3.890),  was assigned atom type "OA" (rec_index= 4, atom_type= 4).
Atom no. 2873, " N  " at (-8.788, 0.368, 3.218),  was assigned atom type "N" (rec_index= 3, atom_type= 3).
Atom no. 2874, " HN " at (-8.521, 1.260, 2.853),  was assigned atom type "HD" (rec_index= 2, atom_type= 2).
Atom no. 2875, " CA " at (-7.821, -0.686, 2.979),  was assigned atom type "C" (rec_index= 1, atom_type= 1).
Atom no. 2876, " CB " at (-6.863, -0.330, 1.817),  was assigned atom type "C" (rec_index= 1, atom_type= 1).
Atom no. 2877, " OG " at (-6.222, 0.940, 2.001),  was assigned atom type "OA" (rec_index= 4, atom_type= 4).
Atom no. 2878, " HG1" at (-5.493, 0.984, 1.369),  was assigned atom type "HD" (rec_index= 2, atom_type= 2).
Atom no. 2879, " C  " at (-6.995, -0.862, 4.238),  was assigned atom type "C" (rec_index= 1, atom_type= 1).
Atom no. 2880, " O  " at (-7.058, -0.031, 5.147),  was assigned atom type "OA" (rec_index= 4, atom_type= 4).
Atom no. 2881, " N  " at (-6.189, -1.931, 4.359),  was assigned atom type "N" (rec_index= 3, atom_type= 3).
Atom no. 2882, " HN " at (-6.082, -2.645, 3.670),  was assigned atom type "HD" (rec_index= 2, atom_type= 2).
Atom no. 2883, " CA " at (-5.384, -2.128, 5.554),  was assigned atom type "C" (rec_index= 1, atom_type= 1).
Atom no. 2884, " CB " at (-4.639, -3.479, 5.510),  was assigned atom type "C" (rec_index= 1, atom_type= 1).
Atom no. 2885, " CG " at (-3.706, -3.727, 6.713),  was assigned atom type "C" (rec_index= 1, atom_type= 1).
Atom no. 2886, " CD1" at (-4.471, -3.858, 8.038),  was assigned atom type "C" (rec_index= 1, atom_type= 1).
Atom no. 2887, " CD2" at (-2.826, -4.949, 6.459),  was assigned atom type "C" (rec_index= 1, atom_type= 1).
Atom no. 2888, " C  " at (-4.377, -1.010, 5.784),  was assigned atom type "C" (rec_index= 1, atom_type= 1).
Atom no. 2889, " O  " at (-4.269, -0.470, 6.883),  was assigned atom type "OA" (rec_index= 4, atom_type= 4).
Atom no. 2890, " N  " at (-3.662, -0.582, 4.733),  was assigned atom type "N" (rec_index= 3, atom_type= 3).
Atom no. 2891, " HN " at (-3.765, -0.986, 3.824),  was assigned atom type "HD" (rec_index= 2, atom_type= 2).
Atom no. 2892, " CA " at (-2.684, 0.490, 4.800),  was assigned atom type "C" (rec_index= 1, atom_type= 1).
Atom no. 2893, " CB " at (-1.895, 0.656, 3.485),  was assigned atom type "C" (rec_index= 1, atom_type= 1).
Atom no. 2894, " OG " at (-2.745, 0.908, 2.359),  was assigned atom type "OA" (rec_index= 4, atom_type= 4).
Atom no. 2895, " HG1" at (-2.179, 1.217, 1.640),  was assigned atom type "HD" (rec_index= 2, atom_type= 2).
Atom no. 2896, " C  " at (-3.267, 1.828, 5.182),  was assigned atom type "C" (rec_index= 1, atom_type= 1).
Atom no. 2897, " O  " at (-2.705, 2.558, 5.994),  was assigned atom type "OA" (rec_index= 4, atom_type= 4).
Atom no. 2898, " N  " at (-4.450, 2.181, 4.648),  was assigned atom type "N" (rec_index= 3, atom_type= 3).
Atom no. 2899, " HN " at (-4.892, 1.631, 3.940),  was assigned atom type "HD" (rec_index= 2, atom_type= 2).
Atom no. 2900, " CA " at (-5.169, 3.369, 5.050),  was assigned atom type "C" (rec_index= 1, atom_type= 1).
Atom no. 2901, " CB " at (-6.383, 3.565, 4.129),  was assigned atom type "C" (rec_index= 1, atom_type= 1).
Atom no. 2902, " C  " at (-5.604, 3.345, 6.513),  was assigned atom type "C" (rec_index= 1, atom_type= 1).
Atom no. 2903, " O  " at (-5.486, 4.343, 7.221),  was assigned atom type "OA" (rec_index= 4, atom_type= 4).
Atom no. 2904, " N  " at (-6.077, 2.183, 7.010),  was assigned atom type "N" (rec_index= 3, atom_type= 3).
Atom no. 2905, " HN " at (-6.253, 1.388, 6.433),  was assigned atom type "HD" (rec_index= 2, atom_type= 2).
Atom no. 2906, " CA " at (-6.373, 1.977, 8.417),  was assigned atom type "C" (rec_index= 1, atom_type= 1).
Atom no. 2907, " CB " at (-7.012, 0.583, 8.605),  was assigned atom type "C" (rec_index= 1, atom_type= 1).
Atom no. 2908, " CG " at (-7.338, 0.163, 10.051),  was assigned atom type "C" (rec_index= 1, atom_type= 1).
Atom no. 2909, " CD1" at (-8.354, 1.092, 10.732),  was assigned atom type "C" (rec_index= 1, atom_type= 1).
Atom no. 2910, " CD2" at (-7.867, -1.273, 10.036),  was assigned atom type "C" (rec_index= 1, atom_type= 1).
Atom no. 2911, " C  " at (-5.141, 2.085, 9.305),  was assigned atom type "C" (rec_index= 1, atom_type= 1).
Atom no. 2912, " O  " at (-5.161, 2.729, 10.354),  was assigned atom type "OA" (rec_index= 4, atom_type= 4).
Atom no. 2913, " N  " at (-4.012, 1.479, 8.884),  was assigned atom type "N" (rec_index= 3, atom_type= 3).
Atom no. 2914, " HN " at (-3.996, 0.941, 8.043),  was assigned atom type "HD" (rec_index= 2, atom_type= 2).
Atom no. 2915, " CA " at (-2.742, 1.540, 9.581),  was assigned atom type "C" (rec_index= 1, atom_type= 1).
Atom no. 2916, " CB " at (-1.695, 0.634, 8.885),  was assigned atom type "C" (rec_index= 1, atom_type= 1).
Atom no. 2917, " CG " at (-1.923, -0.886, 9.079),  was assigned atom type "C" (rec_index= 1, atom_type= 1).
Atom no. 2918, " CD " at (-1.045, -1.734, 8.154),  was assigned atom type "C" (rec_index= 1, atom_type= 1).
Atom no. 2919, " OE1" at (-0.776, -1.405, 6.999),  was assigned atom type "OA" (rec_index= 4, atom_type= 4).
Atom no. 2920, " NE2" at (-0.577, -2.898, 8.652),  was assigned atom type "N" (rec_index= 3, atom_type= 3).
Atom no. 2921, "1HE2" at (-0.003, -3.446, 8.051),  was assigned atom type "HD" (rec_index= 2, atom_type= 2).
Atom no. 2922, "2HE2" at (-0.825, -3.177, 9.574),  was assigned atom type "HD" (rec_index= 2, atom_type= 2).
Atom no. 2923, " C  " at (-2.198, 2.958, 9.683),  was assigned atom type "C" (rec_index= 1, atom_type= 1).
Atom no. 2924, " O  " at (-1.758, 3.378, 10.750),  was assigned atom type "OA" (rec_index= 4, atom_type= 4).
Atom no. 2925, " N  " at (-2.258, 3.754, 8.592),  was assigned atom type "N" (rec_index= 3, atom_type= 3).
Atom no. 2926, " HN " at (-2.586, 3.423, 7.710),  was assigned atom type "HD" (rec_index= 2, atom_type= 2).
Atom no. 2927, " CA " at (-1.855, 5.159, 8.593),  was assigned atom type "C" (rec_index= 1, atom_type= 1).
Atom no. 2928, " CB " at (-1.895, 5.759, 7.178),  was assigned atom type "C" (rec_index= 1, atom_type= 1).
Atom no. 2929, " CG2" at (-1.704, 7.298, 7.192),  was assigned atom type "C" (rec_index= 1, atom_type= 1).
Atom no. 2930, " CG1" at (-0.814, 5.104, 6.286),  was assigned atom type "C" (rec_index= 1, atom_type= 1).
Atom no. 2931, " CD " at (-0.778, 5.643, 4.846),  was assigned atom type "C" (rec_index= 1, atom_type= 1).
Atom no. 2932, " C  " at (-2.701, 5.993, 9.545),  was assigned atom type "C" (rec_index= 1, atom_type= 1).
Atom no. 2933, " O  " at (-2.173, 6.788, 10.323),  was assigned atom type "OA" (rec_index= 4, atom_type= 4).
Atom no. 2934, " N  " at (-4.036, 5.819, 9.532),  was assigned atom type "N" (rec_index= 3, atom_type= 3).
Atom no. 2935, " HN " at (-4.503, 5.183, 8.924),  was assigned atom type "HD" (rec_index= 2, atom_type= 2).
Atom no. 2936, " CA " at (-4.926, 6.552, 10.415),  was assigned atom type "C" (rec_index= 1, atom_type= 1).
Atom no. 2937, " CB " at (-6.384, 6.373, 9.936),  was assigned atom type "C" (rec_index= 1, atom_type= 1).
Atom no. 2938, " CG " at (-7.402, 7.295, 10.645),  was assigned atom type "C" (rec_index= 1, atom_type= 1).
Atom no. 2939, " CD " at (-6.967, 8.761, 10.653),  was assigned atom type "C" (rec_index= 1, atom_type= 1).
Atom no. 2940, " OE1" at (-6.354, 9.232, 9.654),  was assigned atom type "OA" (rec_index= 4, atom_type= 4).
Atom no. 2941, " OE2" at (-7.232, 9.404, 11.701),  was assigned atom type "OA" (rec_index= 4, atom_type= 4).
Atom no. 2942, " C  " at (-4.785, 6.189, 11.890),  was assigned atom type "C" (rec_index= 1, atom_type= 1).
Atom no. 2943, " O  " at (-4.674, 7.040, 12.773),  was assigned atom type "OA" (rec_index= 4, atom_type= 4).
Atom no. 2944, " N  " at (-4.698, 4.882, 12.199),  was assigned atom type "N" (rec_index= 3, atom_type= 3).
Atom no. 2945, " HN " at (-4.803, 4.173, 11.503),  was assigned atom type "HD" (rec_index= 2, atom_type= 2).
Atom no. 2946, " CA " at (-4.450, 4.403, 13.541),  was assigned atom type "C" (rec_index= 1, atom_type= 1).
Atom no. 2947, " CB " at (-4.606, 2.875, 13.568),  was assigned atom type "C" (rec_index= 1, atom_type= 1).
Atom no. 2948, " C  " at (-3.093, 4.834, 14.095),  was assigned atom type "C" (rec_index= 1, atom_type= 1).
Atom no. 2949, " O  " at (-2.964, 5.169, 15.272),  was assigned atom type "OA" (rec_index= 4, atom_type= 4).
Atom no. 2950, " N  " at (-2.049, 4.880, 13.246),  was assigned atom type "N" (rec_index= 3, atom_type= 3).
Atom no. 2951, " HN " at (-2.115, 4.498, 12.325),  was assigned atom type "HD" (rec_index= 2, atom_type= 2).
Atom no. 2952, " CA " at (-0.773, 5.471, 13.583),  was assigned atom type "C" (rec_index= 1, atom_type= 1).
Atom no. 2953, " CB " at (0.231, 5.197, 12.454),  was assigned atom type "C" (rec_index= 1, atom_type= 1).
Atom no. 2954, " C  " at (-0.820, 6.972, 13.872),  was assigned atom type "C" (rec_index= 1, atom_type= 1).
Atom no. 2955, " O  " at (-0.202, 7.438, 14.827),  was assigned atom type "OA" (rec_index= 4, atom_type= 4).
Atom no. 2956, " N  " at (-1.567, 7.775, 13.082),  was assigned atom type "N" (rec_index= 3, atom_type= 3).
Atom no. 2957, " HN " at (-2.038, 7.441, 12.267),  was assigned atom type "HD" (rec_index= 2, atom_type= 2).
Atom no. 2958, " CA " at (-1.744, 9.196, 13.360),  was assigned atom type "C" (rec_index= 1, atom_type= 1).
Atom no. 2959, " CB " at (-2.584, 9.881, 12.256),  was assigned atom type "C" (rec_index= 1, atom_type= 1).
Atom no. 2960, " CG " at (-1.831, 10.167, 10.954),  was assigned atom type "C" (rec_index= 1, atom_type= 1).
Atom no. 2961, " CD " at (-2.815, 10.763, 9.939),  was assigned atom type "C" (rec_index= 1, atom_type= 1).
Atom no. 2962, " CE " at (-2.208, 11.064, 8.576),  was assigned atom type "C" (rec_index= 1, atom_type= 1).
Atom no. 2963, " NZ " at (-3.294, 11.103, 7.576),  was assigned atom type "N" (rec_index= 3, atom_type= 3).
Atom no. 2964, " HZ1" at (-2.903, 11.309, 6.634),  was assigned atom type "HD" (rec_index= 2, atom_type= 2).
Atom no. 2965, " HZ2" at (-3.780, 10.184, 7.555),  was assigned atom type "HD" (rec_index= 2, atom_type= 2).
Atom no. 2966, " HZ3" at (-3.976, 11.844, 7.836),  was assigned atom type "HD" (rec_index= 2, atom_type= 2).
Atom no. 2967, " C  " at (-2.454, 9.488, 14.673),  was assigned atom type "C" (rec_index= 1, atom_type= 1).
Atom no. 2968, " O  " at (-2.033, 10.347, 15.446),  was assigned atom type "OA" (rec_index= 4, atom_type= 4).
Atom no. 2969, " N  " at (-3.563, 8.780, 14.942),  was assigned atom type "N" (rec_index= 3, atom_type= 3).
Atom no. 2970, " HN " at (-3.866, 8.047, 14.338),  was assigned atom type "HD" (rec_index= 2, atom_type= 2).
Atom no. 2971, " CA " at (-4.375, 9.035, 16.109),  was assigned atom type "C" (rec_index= 1, atom_type= 1).
Atom no. 2972, " CB " at (-5.844, 8.656, 15.820),  was assigned atom type "C" (rec_index= 1, atom_type= 1).
Atom no. 2973, " CG " at (-6.548, 9.753, 14.992),  was assigned atom type "C" (rec_index= 1, atom_type= 1).
Atom no. 2974, " CD " at (-8.073, 9.656, 14.940),  was assigned atom type "C" (rec_index= 1, atom_type= 1).
Atom no. 2975, " NE " at (-8.513, 9.688, 16.376),  was assigned atom type "N" (rec_index= 3, atom_type= 3).
Atom no. 2976, " HE " at (-7.842, 10.126, 16.985),  was assigned atom type "HD" (rec_index= 2, atom_type= 2).
Atom no. 2977, " CZ " at (-9.669, 9.194, 16.826),  was assigned atom type "C" (rec_index= 1, atom_type= 1).
Atom no. 2978, " NH1" at (-10.609, 8.775, 15.990),  was assigned atom type "N" (rec_index= 3, atom_type= 3).
Atom no. 2979, " HH " at (-11.473, 8.434, 16.333),  was assigned atom type "HD" (rec_index= 2, atom_type= 2).
Atom no. 2980, " HH " at (-10.448, 8.952, 15.017),  was assigned atom type "HD" (rec_index= 2, atom_type= 2).
Atom no. 2981, " NH2" at (-9.878, 9.127, 18.139),  was assigned atom type "N" (rec_index= 3, atom_type= 3).
Atom no. 2982, " HH " at (-10.692, 8.684, 18.487),  was assigned atom type "HD" (rec_index= 2, atom_type= 2).
Atom no. 2983, " HH " at (-9.108, 9.338, 18.727),  was assigned atom type "HD" (rec_index= 2, atom_type= 2).
Atom no. 2984, " C  " at (-3.914, 8.363, 17.387),  was assigned atom type "C" (rec_index= 1, atom_type= 1).
Atom no. 2985, " O  " at (-4.080, 8.918, 18.472),  was assigned atom type "OA" (rec_index= 4, atom_type= 4).
Atom no. 2986, " N  " at (-3.372, 7.135, 17.311),  was assigned atom type "N" (rec_index= 3, atom_type= 3).
Atom no. 2987, " HN " at (-3.110, 6.688, 16.458),  was assigned atom type "HD" (rec_index= 2, atom_type= 2).
Atom no. 2988, " CA " at (-3.122, 6.347, 18.505),  was assigned atom type "C" (rec_index= 1, atom_type= 1).
Atom no. 2989, " CB " at (-4.032, 5.086, 18.512),  was assigned atom type "C" (rec_index= 1, atom_type= 1).
Atom no. 2990, " CG " at (-5.491, 5.456, 18.468),  was assigned atom type "A" (rec_index= 0, atom_type= 0).
Atom no. 2991, " CD1" at (-6.309, 4.984, 17.428),  was assigned atom type "A" (rec_index= 0, atom_type= 0).
Atom no. 2992, " CE1" at (-7.672, 5.307, 17.388),  was assigned atom type "A" (rec_index= 0, atom_type= 0).
Atom no. 2993, " CZ " at (-8.230, 6.103, 18.394),  was assigned atom type "A" (rec_index= 0, atom_type= 0).
Atom no. 2994, " CD2" at (-6.061, 6.267, 19.464),  was assigned atom type "A" (rec_index= 0, atom_type= 0).
Atom no. 2995, " CE2" at (-7.424, 6.591, 19.429),  was assigned atom type "A" (rec_index= 0, atom_type= 0).
Atom no. 2996, " C  " at (-1.688, 5.877, 18.610),  was assigned atom type "C" (rec_index= 1, atom_type= 1).
Atom no. 2997, " O  " at (-1.310, 5.282, 19.615),  was assigned atom type "OA" (rec_index= 4, atom_type= 4).
Atom no. 2998, " N  " at (-0.841, 6.129, 17.590),  was assigned atom type "N" (rec_index= 3, atom_type= 3).
Atom no. 2999, " HN " at (-1.137, 6.589, 16.754),  was assigned atom type "HD" (rec_index= 2, atom_type= 2).
Atom no. 3000, " CA " at (0.570, 5.746, 17.636),  was assigned atom type "C" (rec_index= 1, atom_type= 1).
Atom no. 3001, " C  " at (0.828, 4.277, 17.430),  was assigned atom type "C" (rec_index= 1, atom_type= 1).
Atom no. 3002, " O  " at (1.937, 3.794, 17.649),  was assigned atom type "OA" (rec_index= 4, atom_type= 4).
Atom no. 3003, " N  " at (-0.203, 3.512, 17.027),  was assigned atom type "N" (rec_index= 3, atom_type= 3).
Atom no. 3004, " HN " at (-1.114, 3.890, 16.875),  was assigned atom type "HD" (rec_index= 2, atom_type= 2).
Atom no. 3005, " CA " at (-0.099, 2.088, 16.777),  was assigned atom type "C" (rec_index= 1, atom_type= 1).
Atom no. 3006, " CB " at (-1.504, 1.450, 16.606),  was assigned atom type "C" (rec_index= 1, atom_type= 1).
Atom no. 3007, " CG " at (-2.388, 1.496, 17.873),  was assigned atom type "C" (rec_index= 1, atom_type= 1).
Atom no. 3008, " CD1" at (-3.848, 1.140, 17.545),  was assigned atom type "C" (rec_index= 1, atom_type= 1).
Atom no. 3009, " CD2" at (-1.864, 0.565, 18.978),  was assigned atom type "C" (rec_index= 1, atom_type= 1).
Atom no. 3010, " C  " at (0.771, 1.775, 15.566),  was assigned atom type "C" (rec_index= 1, atom_type= 1).
Atom no. 3011, " O  " at (0.636, 2.385, 14.507),  was assigned atom type "OA" (rec_index= 4, atom_type= 4).
Atom no. 3012, " N  " at (1.694, 0.792, 15.677),  was assigned atom type "N" (rec_index= 3, atom_type= 3).
Atom no. 3013, " HN " at (1.876, 0.281, 16.517),  was assigned atom type "HD" (rec_index= 2, atom_type= 2).
Atom no. 3014, " CA " at (2.519, 0.391, 14.544),  was assigned atom type "C" (rec_index= 1, atom_type= 1).
Atom no. 3015, " CB " at (3.799, -0.430, 14.913),  was assigned atom type "C" (rec_index= 1, atom_type= 1).
Atom no. 3016, " OG " at (3.553, -1.820, 15.173),  was assigned atom type "OA" (rec_index= 4, atom_type= 4).
Atom no. 3017, " HG1" at (4.409, -2.266, 15.166),  was assigned atom type "HD" (rec_index= 2, atom_type= 2).
Atom no. 3018, " C  " at (1.729, -0.362, 13.494),  was assigned atom type "C" (rec_index= 1, atom_type= 1).
Atom no. 3019, " O  " at (0.637, -0.877, 13.740),  was assigned atom type "OA" (rec_index= 4, atom_type= 4).
Atom no. 3020, " N  " at (2.284, -0.481, 12.270),  was assigned atom type "N" (rec_index= 3, atom_type= 3).
Atom no. 3021, " HN " at (3.155, -0.049, 12.036),  was assigned atom type "HD" (rec_index= 2, atom_type= 2).
Atom no. 3022, " CA " at (1.662, -1.241, 11.206),  was assigned atom type "C" (rec_index= 1, atom_type= 1).
Atom no. 3023, " CB " at (2.519, -1.149, 9.927),  was assigned atom type "C" (rec_index= 1, atom_type= 1).
Atom no. 3024, " C  " at (1.429, -2.700, 11.593),  was assigned atom type "C" (rec_index= 1, atom_type= 1).
Atom no. 3025, " O  " at (0.375, -3.270, 11.309),  was assigned atom type "OA" (rec_index= 4, atom_type= 4).
Atom no. 3026, " N  " at (2.395, -3.311, 12.308),  was assigned atom type "N" (rec_index= 3, atom_type= 3).
Atom no. 3027, " HN " at (3.282, -2.887, 12.481),  was assigned atom type "HD" (rec_index= 2, atom_type= 2).
Atom no. 3028, " CA " at (2.237, -4.628, 12.887),  was assigned atom type "C" (rec_index= 1, atom_type= 1).
Atom no. 3029, " CB " at (3.587, -5.123, 13.440),  was assigned atom type "C" (rec_index= 1, atom_type= 1).
Atom no. 3030, " CG " at (3.620, -6.644, 13.719),  was assigned atom type "C" (rec_index= 1, atom_type= 1).
Atom no. 3031, " CD " at (3.489, -7.431, 12.417),  was assigned atom type "C" (rec_index= 1, atom_type= 1).
Atom no. 3032, " OE1" at (2.430, -7.853, 11.956),  was assigned atom type "OA" (rec_index= 4, atom_type= 4).
Atom no. 3033, " NE2" at (4.629, -7.591, 11.709),  was assigned atom type "N" (rec_index= 3, atom_type= 3).
Atom no. 3034, "1HE2" at (4.561, -8.098, 10.855),  was assigned atom type "HD" (rec_index= 2, atom_type= 2).
Atom no. 3035, "2HE2" at (5.484, -7.223, 12.058),  was assigned atom type "HD" (rec_index= 2, atom_type= 2).
Atom no. 3036, " C  " at (1.174, -4.704, 13.970),  was assigned atom type "C" (rec_index= 1, atom_type= 1).
Atom no. 3037, " O  " at (0.314, -5.579, 13.929),  was assigned atom type "OA" (rec_index= 4, atom_type= 4).
Atom no. 3038, " N  " at (1.128, -3.727, 14.913),  was assigned atom type "N" (rec_index= 3, atom_type= 3).
Atom no. 3039, " HN " at (1.782, -2.973, 14.958),  was assigned atom type "HD" (rec_index= 2, atom_type= 2).
Atom no. 3040, " CA " at (0.103, -3.702, 15.952),  was assigned atom type "C" (rec_index= 1, atom_type= 1).
Atom no. 3041, " CB " at (0.182, -2.421, 16.834),  was assigned atom type "C" (rec_index= 1, atom_type= 1).
Atom no. 3042, " CG " at (1.445, -2.290, 17.680),  was assigned atom type "C" (rec_index= 1, atom_type= 1).
Atom no. 3043, " OD1" at (1.913, -1.171, 17.903),  was assigned atom type "OA" (rec_index= 4, atom_type= 4).
Atom no. 3044, " ND2" at (1.968, -3.414, 18.214),  was assigned atom type "N" (rec_index= 3, atom_type= 3).
Atom no. 3045, "1HD2" at (2.786, -3.317, 18.774),  was assigned atom type "HD" (rec_index= 2, atom_type= 2).
Atom no. 3046, "2HD2" at (1.521, -4.291, 18.067),  was assigned atom type "HD" (rec_index= 2, atom_type= 2).
Atom no. 3047, " C  " at (-1.306, -3.707, 15.379),  was assigned atom type "C" (rec_index= 1, atom_type= 1).
Atom no. 3048, " O  " at (-2.154, -4.498, 15.785),  was assigned atom type "OA" (rec_index= 4, atom_type= 4).
Atom no. 3049, " N  " at (-1.576, -2.853, 14.374),  was assigned atom type "N" (rec_index= 3, atom_type= 3).
Atom no. 3050, " HN " at (-0.904, -2.207, 14.021),  was assigned atom type "HD" (rec_index= 2, atom_type= 2).
Atom no. 3051, " CA " at (-2.870, -2.795, 13.714),  was assigned atom type "C" (rec_index= 1, atom_type= 1).
Atom no. 3052, " CB " at (-2.935, -1.627, 12.734),  was assigned atom type "C" (rec_index= 1, atom_type= 1).
Atom no. 3053, " CG1" at (-4.298, -1.558, 12.012),  was assigned atom type "C" (rec_index= 1, atom_type= 1).
Atom no. 3054, " CG2" at (-2.700, -0.309, 13.496),  was assigned atom type "C" (rec_index= 1, atom_type= 1).
Atom no. 3055, " C  " at (-3.225, -4.106, 13.020),  was assigned atom type "C" (rec_index= 1, atom_type= 1).
Atom no. 3056, " O  " at (-4.347, -4.592, 13.141),  was assigned atom type "OA" (rec_index= 4, atom_type= 4).
Atom no. 3057, " N  " at (-2.264, -4.748, 12.320),  was assigned atom type "N" (rec_index= 3, atom_type= 3).
Atom no. 3058, " HN " at (-1.339, -4.387, 12.216),  was assigned atom type "HD" (rec_index= 2, atom_type= 2).
Atom no. 3059, " CA " at (-2.487, -6.021, 11.654),  was assigned atom type "C" (rec_index= 1, atom_type= 1).
Atom no. 3060, " CB " at (-1.254, -6.393, 10.792),  was assigned atom type "C" (rec_index= 1, atom_type= 1).
Atom no. 3061, " CG " at (-1.382, -7.693, 9.966),  was assigned atom type "C" (rec_index= 1, atom_type= 1).
Atom no. 3062, " CD1" at (-2.614, -7.699, 9.049),  was assigned atom type "C" (rec_index= 1, atom_type= 1).
Atom no. 3063, " CD2" at (-0.108, -7.916, 9.136),  was assigned atom type "C" (rec_index= 1, atom_type= 1).
Atom no. 3064, " C  " at (-2.842, -7.165, 12.604),  was assigned atom type "C" (rec_index= 1, atom_type= 1).
Atom no. 3065, " O  " at (-3.812, -7.890, 12.371),  was assigned atom type "OA" (rec_index= 4, atom_type= 4).
Atom no. 3066, " N  " at (-2.115, -7.302, 13.731),  was assigned atom type "N" (rec_index= 3, atom_type= 3).
Atom no. 3067, " HN " at (-1.320, -6.736, 13.931),  was assigned atom type "HD" (rec_index= 2, atom_type= 2).
Atom no. 3068, " CA " at (-2.396, -8.275, 14.775),  was assigned atom type "C" (rec_index= 1, atom_type= 1).
Atom no. 3069, " CB " at (-1.313, -8.169, 15.877),  was assigned atom type "C" (rec_index= 1, atom_type= 1).
Atom no. 3070, " CG " at (0.018, -8.750, 15.424),  was assigned atom type "C" (rec_index= 1, atom_type= 1).
Atom no. 3071, " OD1" at (0.003, -9.684, 14.584),  was assigned atom type "OA" (rec_index= 4, atom_type= 4).
Atom no. 3072, " OD2" at (1.051, -8.300, 15.984),  was assigned atom type "OA" (rec_index= 4, atom_type= 4).
Atom no. 3073, " C  " at (-3.770, -8.087, 15.421),  was assigned atom type "C" (rec_index= 1, atom_type= 1).
Atom no. 3074, " O  " at (-4.533, -9.038, 15.619),  was assigned atom type "OA" (rec_index= 4, atom_type= 4).
Atom no. 3075, " N  " at (-4.151, -6.826, 15.727),  was assigned atom type "N" (rec_index= 3, atom_type= 3).
Atom no. 3076, " HN " at (-3.537, -6.049, 15.608),  was assigned atom type "HD" (rec_index= 2, atom_type= 2).
Atom no. 3077, " CA " at (-5.469, -6.473, 16.252),  was assigned atom type "C" (rec_index= 1, atom_type= 1).
Atom no. 3078, " CB " at (-5.536, -4.985, 16.603),  was assigned atom type "C" (rec_index= 1, atom_type= 1).
Atom no. 3079, " CG2" at (-6.983, -4.552, 16.932),  was assigned atom type "C" (rec_index= 1, atom_type= 1).
Atom no. 3080, " CG1" at (-4.604, -4.661, 17.793),  was assigned atom type "C" (rec_index= 1, atom_type= 1).
Atom no. 3081, " CD " at (-4.612, -3.181, 18.212),  was assigned atom type "C" (rec_index= 1, atom_type= 1).
Atom no. 3082, " C  " at (-6.575, -6.821, 15.264),  was assigned atom type "C" (rec_index= 1, atom_type= 1).
Atom no. 3083, " O  " at (-7.586, -7.431, 15.612),  was assigned atom type "OA" (rec_index= 4, atom_type= 4).
Atom no. 3084, " N  " at (-6.378, -6.488, 13.976),  was assigned atom type "N" (rec_index= 3, atom_type= 3).
Atom no. 3085, " HN " at (-5.572, -5.976, 13.683),  was assigned atom type "HD" (rec_index= 2, atom_type= 2).
Atom no. 3086, " CA " at (-7.298, -6.833, 12.911),  was assigned atom type "C" (rec_index= 1, atom_type= 1).
Atom no. 3087, " CB " at (-6.893, -6.175, 11.577),  was assigned atom type "C" (rec_index= 1, atom_type= 1).
Atom no. 3088, " SG " at (-7.202, -4.383, 11.602),  was assigned atom type "SA" (rec_index= 5, atom_type= 5).
Atom no. 3089, " HG1" at (-6.705, -4.112, 10.394),  was assigned atom type "HD" (rec_index= 2, atom_type= 2).
Atom no. 3090, " C  " at (-7.467, -8.329, 12.707),  was assigned atom type "C" (rec_index= 1, atom_type= 1).
Atom no. 3091, " O  " at (-8.577, -8.803, 12.473),  was assigned atom type "OA" (rec_index= 4, atom_type= 4).
Atom no. 3092, " N  " at (-6.389, -9.129, 12.825),  was assigned atom type "N" (rec_index= 3, atom_type= 3).
Atom no. 3093, " HN " at (-5.459, -8.779, 12.919),  was assigned atom type "HD" (rec_index= 2, atom_type= 2).
Atom no. 3094, " CA " at (-6.489, -10.580, 12.826),  was assigned atom type "C" (rec_index= 1, atom_type= 1).
Atom no. 3095, " CB " at (-5.086, -11.241, 12.862),  was assigned atom type "C" (rec_index= 1, atom_type= 1).
Atom no. 3096, " CG " at (-4.614, -11.769, 11.486),  was assigned atom type "C" (rec_index= 1, atom_type= 1).
Atom no. 3097, " CD " at (-5.453, -12.952, 10.985),  was assigned atom type "C" (rec_index= 1, atom_type= 1).
Atom no. 3098, " OE1" at (-6.033, -12.881, 9.893),  was assigned atom type "OA" (rec_index= 4, atom_type= 4).
Atom no. 3099, " NE2" at (-5.456, -14.043, 11.774),  was assigned atom type "N" (rec_index= 3, atom_type= 3).
Atom no. 3100, "1HE2" at (-5.992, -14.822, 11.462),  was assigned atom type "HD" (rec_index= 2, atom_type= 2).
Atom no. 3101, "2HE2" at (-4.951, -14.035, 12.630),  was assigned atom type "HD" (rec_index= 2, atom_type= 2).
Atom no. 3102, " C  " at (-7.341, -11.132, 13.964),  was assigned atom type "C" (rec_index= 1, atom_type= 1).
Atom no. 3103, " O  " at (-8.194, -11.983, 13.735),  was assigned atom type "OA" (rec_index= 4, atom_type= 4).
Atom no. 3104, " N  " at (-7.185, -10.632, 15.208),  was assigned atom type "N" (rec_index= 3, atom_type= 3).
Atom no. 3105, " HN " at (-6.471, -9.976, 15.448),  was assigned atom type "HD" (rec_index= 2, atom_type= 2).
Atom no. 3106, " CA " at (-8.062, -11.021, 16.305),  was assigned atom type "C" (rec_index= 1, atom_type= 1).
Atom no. 3107, " CB " at (-7.563, -10.496, 17.669),  was assigned atom type "C" (rec_index= 1, atom_type= 1).
Atom no. 3108, " CG " at (-6.276, -11.193, 18.139),  was assigned atom type "C" (rec_index= 1, atom_type= 1).
Atom no. 3109, " CD " at (-6.125, -11.119, 19.668),  was assigned atom type "C" (rec_index= 1, atom_type= 1).
Atom no. 3110, " CE " at (-4.836, -11.761, 20.184),  was assigned atom type "C" (rec_index= 1, atom_type= 1).
Atom no. 3111, " NZ " at (-4.902, -11.903, 21.656),  was assigned atom type "N" (rec_index= 3, atom_type= 3).
Atom no. 3112, " HZ1" at (-4.028, -12.341, 22.011),  was assigned atom type "HD" (rec_index= 2, atom_type= 2).
Atom no. 3113, " HZ2" at (-5.020, -10.965, 22.090),  was assigned atom type "HD" (rec_index= 2, atom_type= 2).
Atom no. 3114, " HZ3" at (-5.714, -12.501, 21.909),  was assigned atom type "HD" (rec_index= 2, atom_type= 2).
Atom no. 3115, " C  " at (-9.521, -10.616, 16.119),  was assigned atom type "C" (rec_index= 1, atom_type= 1).
Atom no. 3116, " O  " at (-10.433, -11.407, 16.362),  was assigned atom type "OA" (rec_index= 4, atom_type= 4).
Atom no. 3117, " N  " at (-9.786, -9.385, 15.635),  was assigned atom type "N" (rec_index= 3, atom_type= 3).
Atom no. 3118, " HN " at (-9.076, -8.705, 15.464),  was assigned atom type "HD" (rec_index= 2, atom_type= 2).
Atom no. 3119, " CA " at (-11.132, -8.936, 15.318),  was assigned atom type "C" (rec_index= 1, atom_type= 1).
Atom no. 3120, " CB " at (-11.144, -7.454, 14.868),  was assigned atom type "C" (rec_index= 1, atom_type= 1).
Atom no. 3121, " CG " at (-10.918, -6.405, 15.976),  was assigned atom type "C" (rec_index= 1, atom_type= 1).
Atom no. 3122, " CD1" at (-10.838, -5.005, 15.347),  was assigned atom type "C" (rec_index= 1, atom_type= 1).
Atom no. 3123, " CD2" at (-12.025, -6.426, 17.043),  was assigned atom type "C" (rec_index= 1, atom_type= 1).
Atom no. 3124, " C  " at (-11.808, -9.777, 14.238),  was assigned atom type "C" (rec_index= 1, atom_type= 1).
Atom no. 3125, " O  " at (-12.997, -10.078, 14.329),  was assigned atom type "OA" (rec_index= 4, atom_type= 4).
Atom no. 3126, " N  " at (-11.066, -10.176, 13.190),  was assigned atom type "N" (rec_index= 3, atom_type= 3).
Atom no. 3127, " HN " at (-10.108, -9.909, 13.097),  was assigned atom type "HD" (rec_index= 2, atom_type= 2).
Atom no. 3128, " CA " at (-11.566, -11.013, 12.114),  was assigned atom type "C" (rec_index= 1, atom_type= 1).
Atom no. 3129, " CB " at (-10.588, -10.822, 10.915),  was assigned atom type "C" (rec_index= 1, atom_type= 1).
Atom no. 3130, " CG " at (-10.735, -11.801, 9.775),  was assigned atom type "A" (rec_index= 0, atom_type= 0).
Atom no. 3131, " CD1" at (-11.866, -11.808, 8.944),  was assigned atom type "A" (rec_index= 0, atom_type= 0).
Atom no. 3132, " CE1" at (-11.961, -12.716, 7.876),  was assigned atom type "A" (rec_index= 0, atom_type= 0).
Atom no. 3133, " CZ " at (-10.924, -13.627, 7.641),  was assigned atom type "A" (rec_index= 0, atom_type= 0).
Atom no. 3134, " OH " at (-10.995, -14.565, 6.591),  was assigned atom type "OA" (rec_index= 4, atom_type= 4).
Atom no. 3135, " HH " at (-10.158, -15.034, 6.567),  was assigned atom type "HD" (rec_index= 2, atom_type= 2).
Atom no. 3136, " CD2" at (-9.702, -12.720, 9.526),  was assigned atom type "A" (rec_index= 0, atom_type= 0).
Atom no. 3137, " CE2" at (-9.794, -13.627, 8.465),  was assigned atom type "A" (rec_index= 0, atom_type= 0).
Atom no. 3138, " C  " at (-11.701, -12.495, 12.474),  was assigned atom type "C" (rec_index= 1, atom_type= 1).
Atom no. 3139, " O  " at (-12.772, -13.081, 12.319),  was assigned atom type "OA" (rec_index= 4, atom_type= 4).
Atom no. 3140, " N  " at (-10.623, -13.149, 12.951),  was assigned atom type "N" (rec_index= 3, atom_type= 3).
Atom no. 3141, " HN " at (-9.781, -12.711, 13.253),  was assigned atom type "HD" (rec_index= 2, atom_type= 2).
Atom no. 3142, " CA " at (-10.609, -14.597, 13.064),  was assigned atom type "C" (rec_index= 1, atom_type= 1).
Atom no. 3143, " CB " at (-9.166, -15.144, 12.935),  was assigned atom type "C" (rec_index= 1, atom_type= 1).
Atom no. 3144, " CG " at (-9.114, -16.626, 12.481),  was assigned atom type "C" (rec_index= 1, atom_type= 1).
Atom no. 3145, " CD " at (-7.720, -17.095, 12.065),  was assigned atom type "C" (rec_index= 1, atom_type= 1).
Atom no. 3146, " OE1" at (-7.658, -18.150, 11.382),  was assigned atom type "OA" (rec_index= 4, atom_type= 4).
Atom no. 3147, " OE2" at (-6.724, -16.392, 12.371),  was assigned atom type "OA" (rec_index= 4, atom_type= 4).
Atom no. 3148, " C  " at (-11.278, -15.095, 14.332),  was assigned atom type "C" (rec_index= 1, atom_type= 1).
Atom no. 3149, " O  " at (-12.143, -15.969, 14.298),  was assigned atom type "OA" (rec_index= 4, atom_type= 4).
Atom no. 3150, " N  " at (-10.928, -14.494, 15.490),  was assigned atom type "N" (rec_index= 3, atom_type= 3).
Atom no. 3151, " HN " at (-10.280, -13.734, 15.537),  was assigned atom type "HD" (rec_index= 2, atom_type= 2).
Atom no. 3152, " CA " at (-11.468, -14.903, 16.784),  was assigned atom type "C" (rec_index= 1, atom_type= 1).
Atom no. 3153, " CB " at (-10.585, -14.454, 17.950),  was assigned atom type "C" (rec_index= 1, atom_type= 1).
Atom no. 3154, " OG1" at (-9.281, -14.989, 17.811),  was assigned atom type "OA" (rec_index= 4, atom_type= 4).
Atom no. 3155, " HG1" at (-8.792, -14.676, 18.579),  was assigned atom type "HD" (rec_index= 2, atom_type= 2).
Atom no. 3156, " CG2" at (-11.125, -14.957, 19.300),  was assigned atom type "C" (rec_index= 1, atom_type= 1).
Atom no. 3157, " C  " at (-12.838, -14.325, 17.042),  was assigned atom type "C" (rec_index= 1, atom_type= 1).
Atom no. 3158, " O  " at (-13.798, -15.036, 17.333),  was assigned atom type "OA" (rec_index= 4, atom_type= 4).
Atom no. 3159, " N  " at (-12.980, -12.989, 16.928),  was assigned atom type "N" (rec_index= 3, atom_type= 3).
Atom no. 3160, " HN " at (-12.303, -12.374, 16.527),  was assigned atom type "HD" (rec_index= 2, atom_type= 2).
Atom no. 3161, " CA " at (-14.186, -12.326, 17.405),  was assigned atom type "C" (rec_index= 1, atom_type= 1).
Atom no. 3162, " CB " at (-13.854, -10.899, 17.903),  was assigned atom type "C" (rec_index= 1, atom_type= 1).
Atom no. 3163, " ND1" at (-13.019, -11.492, 20.173),  was assigned atom type "N" (rec_index= 3, atom_type= 3).
Atom no. 3164, " HD1" at (-13.793, -12.111, 20.413),  was assigned atom type "HD" (rec_index= 2, atom_type= 2).
Atom no. 3165, " CG " at (-12.808, -10.836, 18.978),  was assigned atom type "A" (rec_index= 0, atom_type= 0).
Atom no. 3166, " CE1" at (-12.000, -11.144, 20.940),  was assigned atom type "A" (rec_index= 0, atom_type= 0).
Atom no. 3167, " NE2" at (-11.146, -10.309, 20.298),  was assigned atom type "N" (rec_index= 3, atom_type= 3).
Atom no. 3168, " HE2" at (-10.312, -9.895, 20.662),  was assigned atom type "HD" (rec_index= 2, atom_type= 2).
Atom no. 3169, " CD2" at (-11.662, -10.108, 19.039),  was assigned atom type "A" (rec_index= 0, atom_type= 0).
Atom no. 3170, " C  " at (-15.247, -12.213, 16.324),  was assigned atom type "C" (rec_index= 1, atom_type= 1).
Atom no. 3171, " O  " at (-16.426, -11.994, 16.603),  was assigned atom type "OA" (rec_index= 4, atom_type= 4).
Atom no. 3172, " N  " at (-14.838, -12.386, 15.051),  was assigned atom type "N" (rec_index= 3, atom_type= 3).
Atom no. 3173, " HN " at (-13.871, -12.575, 14.889),  was assigned atom type "HD" (rec_index= 2, atom_type= 2).
Atom no. 3174, " CA " at (-15.663, -12.328, 13.857),  was assigned atom type "C" (rec_index= 1, atom_type= 1).
Atom no. 3175, " CB " at (-16.610, -13.546, 13.741),  was assigned atom type "C" (rec_index= 1, atom_type= 1).
Atom no. 3176, " CG " at (-15.894, -14.898, 13.879),  was assigned atom type "C" (rec_index= 1, atom_type= 1).
Atom no. 3177, " CD " at (-16.583, -15.991, 13.051),  was assigned atom type "C" (rec_index= 1, atom_type= 1).
Atom no. 3178, " CE " at (-16.104, -15.982, 11.596),  was assigned atom type "C" (rec_index= 1, atom_type= 1).
Atom no. 3179, " NZ " at (-16.932, -16.891, 10.773),  was assigned atom type "N" (rec_index= 3, atom_type= 3).
Atom no. 3180, " HZ1" at (-16.602, -16.878, 9.787),  was assigned atom type "HD" (rec_index= 2, atom_type= 2).
Atom no. 3181, " HZ2" at (-16.863, -17.859, 11.148),  was assigned atom type "HD" (rec_index= 2, atom_type= 2).
Atom no. 3182, " HZ3" at (-17.924, -16.581, 10.808),  was assigned atom type "HD" (rec_index= 2, atom_type= 2).
Atom no. 3183, " C  " at (-16.429, -11.026, 13.664),  was assigned atom type "C" (rec_index= 1, atom_type= 1).
Atom no. 3184, " O  " at (-17.579, -11.017, 13.217),  was assigned atom type "OA" (rec_index= 4, atom_type= 4).
Atom no. 3185, " N  " at (-15.779, -9.892, 13.975),  was assigned atom type "N" (rec_index= 3, atom_type= 3).
Atom no. 3186, " HN " at (-14.806, -9.882, 14.195),  was assigned atom type "HD" (rec_index= 2, atom_type= 2).
Atom no. 3187, " CA " at (-16.414, -8.589, 14.022),  was assigned atom type "C" (rec_index= 1, atom_type= 1).
Atom no. 3188, " CB " at (-15.882, -7.803, 15.246),  was assigned atom type "C" (rec_index= 1, atom_type= 1).
Atom no. 3189, " CG " at (-16.454, -8.257, 16.600),  was assigned atom type "C" (rec_index= 1, atom_type= 1).
Atom no. 3190, " CD1" at (-15.714, -7.544, 17.736),  was assigned atom type "C" (rec_index= 1, atom_type= 1).
Atom no. 3191, " CD2" at (-17.955, -7.955, 16.701),  was assigned atom type "C" (rec_index= 1, atom_type= 1).
Atom no. 3192, " C  " at (-16.133, -7.744, 12.797),  was assigned atom type "C" (rec_index= 1, atom_type= 1).
Atom no. 3193, " O  " at (-16.848, -6.785, 12.522),  was assigned atom type "OA" (rec_index= 4, atom_type= 4).
Atom no. 3194, " N  " at (-15.111, -8.084, 11.993),  was assigned atom type "N" (rec_index= 3, atom_type= 3).
Atom no. 3195, " HN " at (-14.511, -8.864, 12.159),  was assigned atom type "HD" (rec_index= 2, atom_type= 2).
Atom no. 3196, " CA " at (-14.789, -7.329, 10.791),  was assigned atom type "C" (rec_index= 1, atom_type= 1).
Atom no. 3197, " CB " at (-13.579, -6.401, 10.919),  was assigned atom type "C" (rec_index= 1, atom_type= 1).
Atom no. 3198, " CG2" at (-13.909, -5.298, 11.947),  was assigned atom type "C" (rec_index= 1, atom_type= 1).
Atom no. 3199, " CG1" at (-12.289, -7.168, 11.287),  was assigned atom type "C" (rec_index= 1, atom_type= 1).
Atom no. 3200, " CD " at (-11.045, -6.274, 11.426),  was assigned atom type "C" (rec_index= 1, atom_type= 1).
Atom no. 3201, " C  " at (-14.551, -8.286, 9.648),  was assigned atom type "C" (rec_index= 1, atom_type= 1).
Atom no. 3202, " O  " at (-14.354, -9.485, 9.839),  was assigned atom type "OA" (rec_index= 4, atom_type= 4).
Atom no. 3203, " N  " at (-14.598, -7.772, 8.407),  was assigned atom type "N" (rec_index= 3, atom_type= 3).
Atom no. 3204, " HN " at (-14.859, -6.821, 8.246),  was assigned atom type "HD" (rec_index= 2, atom_type= 2).
Atom no. 3205, " CA " at (-14.284, -8.518, 7.198),  was assigned atom type "C" (rec_index= 1, atom_type= 1).
Atom no. 3206, " CB " at (-14.882, -7.904, 5.934),  was assigned atom type "C" (rec_index= 1, atom_type= 1).
Atom no. 3207, " OG1" at (-14.470, -6.550, 5.773),  was assigned atom type "OA" (rec_index= 4, atom_type= 4).
Atom no. 3208, " HG1" at (-14.900, -6.245, 4.966),  was assigned atom type "HD" (rec_index= 2, atom_type= 2).
Atom no. 3209, " CG2" at (-16.409, -7.918, 6.095),  was assigned atom type "C" (rec_index= 1, atom_type= 1).
Atom no. 3210, " C  " at (-12.791, -8.743, 7.023),  was assigned atom type "C" (rec_index= 1, atom_type= 1).
Atom no. 3211, " O  " at (-11.972, -8.329, 7.841),  was assigned atom type "OA" (rec_index= 4, atom_type= 4).
Atom no. 3212, " N  " at (-12.400, -9.491, 5.965),  was assigned atom type "N" (rec_index= 3, atom_type= 3).
Atom no. 3213, " HN " at (-13.082, -9.860, 5.336),  was assigned atom type "HD" (rec_index= 2, atom_type= 2).
Atom no. 3214, " CA " at (-11.025, -9.830, 5.632),  was assigned atom type "C" (rec_index= 1, atom_type= 1).
Atom no. 3215, " CB " at (-10.995, -10.448, 4.207),  was assigned atom type "C" (rec_index= 1, atom_type= 1).
Atom no. 3216, " CG " at (-9.606, -10.833, 3.771),  was assigned atom type "A" (rec_index= 0, atom_type= 0).
Atom no. 3217, " CD1" at (-8.991, -12.000, 4.249),  was assigned atom type "A" (rec_index= 0, atom_type= 0).
Atom no. 3218, " CE1" at (-7.686, -12.324, 3.845),  was assigned atom type "A" (rec_index= 0, atom_type= 0).
Atom no. 3219, " CZ " at (-7.000, -11.487, 2.959),  was assigned atom type "A" (rec_index= 0, atom_type= 0).
Atom no. 3220, " OH " at (-5.694, -11.814, 2.548),  was assigned atom type "OA" (rec_index= 4, atom_type= 4).
Atom no. 3221, " HH " at (-5.427, -11.165, 1.894),  was assigned atom type "HD" (rec_index= 2, atom_type= 2).
Atom no. 3222, " CD2" at (-8.899, -9.990, 2.902),  was assigned atom type "A" (rec_index= 0, atom_type= 0).
Atom no. 3223, " CE2" at (-7.605, -10.321, 2.482),  was assigned atom type "A" (rec_index= 0, atom_type= 0).
Atom no. 3224, " C  " at (-10.003, -8.671, 5.750),  was assigned atom type "C" (rec_index= 1, atom_type= 1).
Atom no. 3225, " O  " at (-10.130, -7.677, 5.035),  was assigned atom type "OA" (rec_index= 4, atom_type= 4).
Atom no. 3226, " N  " at (-8.959, -8.738, 6.581),  was assigned atom type "N" (rec_index= 3, atom_type= 3).
Atom no. 3227, " CD " at (-8.758, -9.824, 7.547),  was assigned atom type "C" (rec_index= 1, atom_type= 1).
Atom no. 3228, " CA " at (-8.302, -7.511, 7.006),  was assigned atom type "C" (rec_index= 1, atom_type= 1).
Atom no. 3229, " CB " at (-7.996, -7.778, 8.483),  was assigned atom type "C" (rec_index= 1, atom_type= 1).
Atom no. 3230, " CG " at (-7.778, -9.285, 8.582),  was assigned atom type "C" (rec_index= 1, atom_type= 1).
Atom no. 3231, " C  " at (-7.019, -7.253, 6.255),  was assigned atom type "C" (rec_index= 1, atom_type= 1).
Atom no. 3232, " O  " at (-6.284, -6.357, 6.645),  was assigned atom type "OA" (rec_index= 4, atom_type= 4).
Atom no. 3233, " N  " at (-6.694, -7.996, 5.186),  was assigned atom type "N" (rec_index= 3, atom_type= 3).
Atom no. 3234, " HN " at (-7.294, -8.725, 4.865),  was assigned atom type "HD" (rec_index= 2, atom_type= 2).
Atom no. 3235, " CA " at (-5.460, -7.786, 4.437),  was assigned atom type "C" (rec_index= 1, atom_type= 1).
Atom no. 3236, " CB " at (-4.548, -9.029, 4.480),  was assigned atom type "C" (rec_index= 1, atom_type= 1).
Atom no. 3237, " CG " at (-3.855, -9.187, 5.842),  was assigned atom type "C" (rec_index= 1, atom_type= 1).
Atom no. 3238, " CD " at (-2.971, -10.434, 5.960),  was assigned atom type "C" (rec_index= 1, atom_type= 1).
Atom no. 3239, " NE " at (-3.835, -11.653, 5.783),  was assigned atom type "N" (rec_index= 3, atom_type= 3).
Atom no. 3240, " HE " at (-3.795, -12.034, 4.852),  was assigned atom type "HD" (rec_index= 2, atom_type= 2).
Atom no. 3241, " CZ " at (-4.583, -12.182, 6.760),  was assigned atom type "C" (rec_index= 1, atom_type= 1).
Atom no. 3242, " NH1" at (-4.703, -11.590, 7.940),  was assigned atom type "N" (rec_index= 3, atom_type= 3).
Atom no. 3243, " HH " at (-5.239, -12.006, 8.661),  was assigned atom type "HD" (rec_index= 2, atom_type= 2).
Atom no. 3244, " HH " at (-4.120, -10.790, 8.097),  was assigned atom type "HD" (rec_index= 2, atom_type= 2).
Atom no. 3245, " NH2" at (-5.214, -13.336, 6.567),  was assigned atom type "N" (rec_index= 3, atom_type= 3).
Atom no. 3246, " HH " at (-5.834, -13.681, 7.257),  was assigned atom type "HD" (rec_index= 2, atom_type= 2).
Atom no. 3247, " HH " at (-5.201, -13.706, 5.647),  was assigned atom type "HD" (rec_index= 2, atom_type= 2).
Atom no. 3248, " C  " at (-5.781, -7.395, 3.016),  was assigned atom type "C" (rec_index= 1, atom_type= 1).
Atom no. 3249, " O  " at (-5.143, -7.830, 2.062),  was assigned atom type "OA" (rec_index= 4, atom_type= 4).
Atom no. 3250, " N  " at (-6.829, -6.575, 2.870),  was assigned atom type "N" (rec_index= 3, atom_type= 3).
Atom no. 3251, " HN " at (-7.347, -6.265, 3.667),  was assigned atom type "HD" (rec_index= 2, atom_type= 2).
Atom no. 3252, " CA " at (-7.319, -6.061, 1.607),  was assigned atom type "C" (rec_index= 1, atom_type= 1).
Atom no. 3253, " CB " at (-8.852, -5.882, 1.691),  was assigned atom type "C" (rec_index= 1, atom_type= 1).
Atom no. 3254, " OG " at (-9.431, -5.521, 0.444),  was assigned atom type "OA" (rec_index= 4, atom_type= 4).
Atom no. 3255, " HG1" at (-10.385, -5.648, 0.527),  was assigned atom type "HD" (rec_index= 2, atom_type= 2).
Atom no. 3256, " C  " at (-6.717, -4.703, 1.308),  was assigned atom type "C" (rec_index= 1, atom_type= 1).
Atom no. 3257, " O  " at (-6.613, -3.856, 2.197),  was assigned atom type "OA" (rec_index= 4, atom_type= 4).
Atom no. 3258, " N  " at (-6.328, -4.464, 0.047),  was assigned atom type "N" (rec_index= 3, atom_type= 3).
Atom no. 3259, " HN " at (-6.386, -5.174, -0.650),  was assigned atom type "HD" (rec_index= 2, atom_type= 2).
Atom no. 3260, " CA " at (-5.796, -3.212, -0.462),  was assigned atom type "C" (rec_index= 1, atom_type= 1).
Atom no. 3261, " CB " at (-4.670, -3.513, -1.494),  was assigned atom type "C" (rec_index= 1, atom_type= 1).
Atom no. 3262, " CG " at (-4.969, -4.710, -2.391),  was assigned atom type "C" (rec_index= 1, atom_type= 1).
Atom no. 3263, " OD1" at (-6.169, -5.030, -2.569),  was assigned atom type "OA" (rec_index= 4, atom_type= 4).
Atom no. 3264, " OD2" at (-3.995, -5.377, -2.821),  was assigned atom type "OA" (rec_index= 4, atom_type= 4).
Atom no. 3265, " C  " at (-6.904, -2.365, -1.102),  was assigned atom type "C" (rec_index= 1, atom_type= 1).
Atom no. 3266, " O  " at (-6.748, -1.181, -1.414),  was assigned atom type "OA" (rec_index= 4, atom_type= 4).
Atom no. 3267, " N  " at (-8.097, -2.960, -1.232),  was assigned atom type "N" (rec_index= 3, atom_type= 3).
Atom no. 3268, " HN " at (-8.210, -3.890, -0.887),  was assigned atom type "HD" (rec_index= 2, atom_type= 2).
Atom no. 3269, " CA " at (-9.277, -2.392, -1.833),  was assigned atom type "C" (rec_index= 1, atom_type= 1).
Atom no. 3270, " CB " at (-10.166, -3.555, -2.328),  was assigned atom type "C" (rec_index= 1, atom_type= 1).
Atom no. 3271, " SG " at (-11.690, -3.089, -3.221),  was assigned atom type "SA" (rec_index= 5, atom_type= 5).
Atom no. 3272, " HG1" at (-12.095, -4.326, -3.515),  was assigned atom type "HD" (rec_index= 2, atom_type= 2).
Atom no. 3273, " C  " at (-10.067, -1.467, -0.922),  was assigned atom type "C" (rec_index= 1, atom_type= 1).
Atom no. 3274, " O  " at (-10.112, -1.598, 0.299),  was assigned atom type "OA" (rec_index= 4, atom_type= 4).
Atom no. 3275, " N  " at (-10.726, -0.464, -1.534),  was assigned atom type "N" (rec_index= 3, atom_type= 3).
Atom no. 3276, " HN " at (-10.720, -0.411, -2.530),  was assigned atom type "HD" (rec_index= 2, atom_type= 2).
Atom no. 3277, " CA " at (-11.461, 0.570, -0.832),  was assigned atom type "C" (rec_index= 1, atom_type= 1).
Atom no. 3278, " CB " at (-10.725, 1.921, -0.945),  was assigned atom type "C" (rec_index= 1, atom_type= 1).
Atom no. 3279, " CG " at (-9.267, 1.787, -0.460),  was assigned atom type "C" (rec_index= 1, atom_type= 1).
Atom no. 3280, " CD " at (-8.596, 3.078, -0.013),  was assigned atom type "C" (rec_index= 1, atom_type= 1).
Atom no. 3281, " NE " at (-9.371, 3.582, 1.167),  was assigned atom type "N" (rec_index= 3, atom_type= 3).
Atom no. 3282, " HE " at (-10.169, 3.011, 1.389),  was assigned atom type "HD" (rec_index= 2, atom_type= 2).
Atom no. 3283, " CZ " at (-9.036, 4.678, 1.854),  was assigned atom type "C" (rec_index= 1, atom_type= 1).
Atom no. 3284, " NH1" at (-7.933, 5.365, 1.563),  was assigned atom type "N" (rec_index= 3, atom_type= 3).
Atom no. 3285, " HH " at (-7.680, 6.161, 2.094),  was assigned atom type "HD" (rec_index= 2, atom_type= 2).
Atom no. 3286, " HH " at (-7.321, 4.955, 0.883),  was assigned atom type "HD" (rec_index= 2, atom_type= 2).
Atom no. 3287, " NH2" at (-9.818, 5.097, 2.841),  was assigned atom type "N" (rec_index= 3, atom_type= 3).
Atom no. 3288, " HH " at (-9.622, 5.954, 3.296),  was assigned atom type "HD" (rec_index= 2, atom_type= 2).
Atom no. 3289, " HH " at (-10.691, 4.639, 2.947),  was assigned atom type "HD" (rec_index= 2, atom_type= 2).
Atom no. 3290, " C  " at (-12.892, 0.671, -1.320),  was assigned atom type "C" (rec_index= 1, atom_type= 1).
Atom no. 3291, " O  " at (-13.562, 1.686, -1.150),  was assigned atom type "OA" (rec_index= 4, atom_type= 4).
Atom no. 3292, " N  " at (-13.400, -0.405, -1.935),  was assigned atom type "N" (rec_index= 3, atom_type= 3).
Atom no. 3293, " HN " at (-12.873, -1.248, -2.032),  was assigned atom type "HD" (rec_index= 2, atom_type= 2).
Atom no. 3294, " CA " at (-14.726, -0.457, -2.507),  was assigned atom type "C" (rec_index= 1, atom_type= 1).
Atom no. 3295, " CB " at (-14.666, -0.508, -4.055),  was assigned atom type "C" (rec_index= 1, atom_type= 1).
Atom no. 3296, " CG " at (-14.202, 0.817, -4.602),  was assigned atom type "A" (rec_index= 0, atom_type= 0).
Atom no. 3297, " CD1" at (-12.841, 1.076, -4.850),  was assigned atom type "A" (rec_index= 0, atom_type= 0).
Atom no. 3298, " CE1" at (-12.433, 2.311, -5.381),  was assigned atom type "A" (rec_index= 0, atom_type= 0).
Atom no. 3299, " CZ " at (-13.387, 3.293, -5.671),  was assigned atom type "A" (rec_index= 0, atom_type= 0).
Atom no. 3300, " OH " at (-13.025, 4.535, -6.233),  was assigned atom type "OA" (rec_index= 4, atom_type= 4).
Atom no. 3301, " HH " at (-13.835, 5.017, -6.412),  was assigned atom type "HD" (rec_index= 2, atom_type= 2).
Atom no. 3302, " CD2" at (-15.145, 1.810, -4.906),  was assigned atom type "A" (rec_index= 0, atom_type= 0).
Atom no. 3303, " CE2" at (-14.741, 3.044, -5.432),  was assigned atom type "A" (rec_index= 0, atom_type= 0).
Atom no. 3304, " C  " at (-15.435, -1.690, -1.983),  was assigned atom type "C" (rec_index= 1, atom_type= 1).
Atom no. 3305, " O  " at (-14.825, -2.596, -1.414),  was assigned atom type "OA" (rec_index= 4, atom_type= 4).
Atom no. 3306, " N  " at (-16.771, -1.715, -2.120),  was assigned atom type "N" (rec_index= 3, atom_type= 3).
Atom no. 3307, " HN " at (-17.256, -0.995, -2.612),  was assigned atom type "HD" (rec_index= 2, atom_type= 2).
Atom no. 3308, " CA " at (-17.627, -2.751, -1.589),  was assigned atom type "C" (rec_index= 1, atom_type= 1).
Atom no. 3309, " CB " at (-18.563, -2.180, -0.499),  was assigned atom type "C" (rec_index= 1, atom_type= 1).
Atom no. 3310, " CG " at (-17.834, -1.839, 0.813),  was assigned atom type "C" (rec_index= 1, atom_type= 1).
Atom no. 3311, " CD1" at (-18.756, -1.048, 1.750),  was assigned atom type "C" (rec_index= 1, atom_type= 1).
Atom no. 3312, " CD2" at (-17.338, -3.116, 1.505),  was assigned atom type "C" (rec_index= 1, atom_type= 1).
Atom no. 3313, " C  " at (-18.482, -3.342, -2.693),  was assigned atom type "C" (rec_index= 1, atom_type= 1).
Atom no. 3314, " O  " at (-18.870, -2.598, -3.596),  was assigned atom type "OA" (rec_index= 4, atom_type= 4).
Atom no. 3315, " N  " at (-18.794, -4.647, -2.694),  was assigned atom type "N" (rec_index= 3, atom_type= 3).
Atom no. 3316, " CD " at (-18.441, -5.608, -1.648),  was assigned atom type "C" (rec_index= 1, atom_type= 1).
Atom no. 3317, " CA " at (-19.763, -5.222, -3.613),  was assigned atom type "C" (rec_index= 1, atom_type= 1).
Atom no. 3318, " CB " at (-19.828, -6.722, -3.256),  was assigned atom type "C" (rec_index= 1, atom_type= 1).
Atom no. 3319, " CG " at (-18.651, -6.967, -2.307),  was assigned atom type "C" (rec_index= 1, atom_type= 1).
Atom no. 3320, " C  " at (-21.128, -4.572, -3.528),  was assigned atom type "C" (rec_index= 1, atom_type= 1).
Atom no. 3321, " O  " at (-21.595, -4.231, -2.438),  was assigned atom type "OA" (rec_index= 4, atom_type= 4).
Atom no. 3322, " N  " at (-21.804, -4.420, -4.670),  was assigned atom type "N" (rec_index= 3, atom_type= 3).
Atom no. 3323, " HN " at (-21.426, -4.746, -5.532),  was assigned atom type "HD" (rec_index= 2, atom_type= 2).
Atom no. 3324, " CA " at (-23.102, -3.796, -4.796),  was assigned atom type "C" (rec_index= 1, atom_type= 1).
Atom no. 3325, " CB " at (-23.397, -3.577, -6.288),  was assigned atom type "C" (rec_index= 1, atom_type= 1).
Atom no. 3326, " CG " at (-22.497, -2.456, -6.853),  was assigned atom type "C" (rec_index= 1, atom_type= 1).
Atom no. 3327, " CD " at (-22.787, -2.156, -8.313),  was assigned atom type "C" (rec_index= 1, atom_type= 1).
Atom no. 3328, " OE1" at (-21.842, -2.242, -9.139),  was assigned atom type "OA" (rec_index= 4, atom_type= 4).
Atom no. 3329, " OE2" at (-23.965, -1.788, -8.578),  was assigned atom type "OA" (rec_index= 4, atom_type= 4).
Atom no. 3330, " C  " at (-24.215, -4.575, -4.119),  was assigned atom type "C" (rec_index= 1, atom_type= 1).
Atom no. 3331, " O  " at (-25.209, -4.003, -3.662),  was assigned atom type "OA" (rec_index= 4, atom_type= 4).
Atom no. 3332, " N  " at (-24.027, -5.899, -3.972),  was assigned atom type "N" (rec_index= 3, atom_type= 3).
Atom no. 3333, " HN " at (-23.277, -6.356, -4.442),  was assigned atom type "HD" (rec_index= 2, atom_type= 2).
Atom no. 3334, " CA " at (-24.841, -6.785, -3.160),  was assigned atom type "C" (rec_index= 1, atom_type= 1).
Atom no. 3335, " CB " at (-24.334, -8.236, -3.326),  was assigned atom type "C" (rec_index= 1, atom_type= 1).
Atom no. 3336, " CG " at (-25.093, -9.003, -4.433),  was assigned atom type "C" (rec_index= 1, atom_type= 1).
Atom no. 3337, " CD " at (-24.433, -10.344, -4.731),  was assigned atom type "C" (rec_index= 1, atom_type= 1).
Atom no. 3338, " OE1" at (-24.235, -11.144, -3.783),  was assigned atom type "OA" (rec_index= 4, atom_type= 4).
Atom no. 3339, " OE2" at (-24.137, -10.594, -5.930),  was assigned atom type "OA" (rec_index= 4, atom_type= 4).
Atom no. 3340, " C  " at (-24.897, -6.401, -1.679),  was assigned atom type "C" (rec_index= 1, atom_type= 1).
Atom no. 3341, " O  " at (-25.936, -6.507, -1.026),  was assigned atom type "OA" (rec_index= 4, atom_type= 4).
Atom no. 3342, " N  " at (-23.790, -5.889, -1.099),  was assigned atom type "N" (rec_index= 3, atom_type= 3).
Atom no. 3343, " HN " at (-22.954, -5.697, -1.612),  was assigned atom type "HD" (rec_index= 2, atom_type= 2).
Atom no. 3344, " CA " at (-23.711, -5.570, 0.322),  was assigned atom type "C" (rec_index= 1, atom_type= 1).
Atom no. 3345, " CB " at (-22.249, -5.368, 0.778),  was assigned atom type "C" (rec_index= 1, atom_type= 1).
Atom no. 3346, " ND1" at (-20.860, -6.959, 2.090),  was assigned atom type "N" (rec_index= 3, atom_type= 3).
Atom no. 3347, " HD1" at (-20.792, -6.381, 2.927),  was assigned atom type "HD" (rec_index= 2, atom_type= 2).
Atom no. 3348, " CG " at (-21.513, -6.660, 0.909),  was assigned atom type "A" (rec_index= 0, atom_type= 0).
Atom no. 3349, " CE1" at (-20.344, -8.158, 1.895),  was assigned atom type "A" (rec_index= 0, atom_type= 0).
Atom no. 3350, " NE2" at (-20.629, -8.632, 0.665),  was assigned atom type "N" (rec_index= 3, atom_type= 3).
Atom no. 3351, " HE2" at (-20.336, -9.504, 0.275),  was assigned atom type "HD" (rec_index= 2, atom_type= 2).
Atom no. 3352, " CD2" at (-21.379, -7.677, 0.025),  was assigned atom type "A" (rec_index= 0, atom_type= 0).
Atom no. 3353, " C  " at (-24.528, -4.355, 0.756),  was assigned atom type "C" (rec_index= 1, atom_type= 1).
Atom no. 3354, " O  " at (-24.822, -4.197, 1.939),  was assigned atom type "OA" (rec_index= 4, atom_type= 4).
Atom no. 3355, " N  " at (-24.974, -3.481, -0.175),  was assigned atom type "N" (rec_index= 3, atom_type= 3).
Atom no. 3356, " HN " at (-24.771, -3.593, -1.146),  was assigned atom type "HD" (rec_index= 2, atom_type= 2).
Atom no. 3357, " CA " at (-25.783, -2.306, 0.143),  was assigned atom type "C" (rec_index= 1, atom_type= 1).
Atom no. 3358, " CB " at (-26.037, -1.463, -1.142),  was assigned atom type "C" (rec_index= 1, atom_type= 1).
Atom no. 3359, " CG " at (-26.736, -0.154, -0.848),  was assigned atom type "A" (rec_index= 0, atom_type= 0).
Atom no. 3360, " CD1" at (-26.033, 0.904, -0.253),  was assigned atom type "A" (rec_index= 0, atom_type= 0).
Atom no. 3361, " CE1" at (-26.671, 2.113, 0.048),  was assigned atom type "A" (rec_index= 0, atom_type= 0).
Atom no. 3362, " CZ " at (-28.031, 2.275, -0.237),  was assigned atom type "A" (rec_index= 0, atom_type= 0).
Atom no. 3363, " CD2" at (-28.103, 0.020, -1.130),  was assigned atom type "A" (rec_index= 0, atom_type= 0).
Atom no. 3364, " CE2" at (-28.747, 1.230, -0.833),  was assigned atom type "A" (rec_index= 0, atom_type= 0).
Atom no. 3365, " C  " at (-27.114, -2.646, 0.823),  was assigned atom type "C" (rec_index= 1, atom_type= 1).
Atom no. 3366, " O  " at (-27.597, -1.930, 1.701),  was assigned atom type "OA" (rec_index= 4, atom_type= 4).
Atom no. 3367, " N  " at (-27.758, -3.764, 0.444),  was assigned atom type "N" (rec_index= 3, atom_type= 3).
Atom no. 3368, " HN " at (-27.416, -4.341, -0.297),  was assigned atom type "HD" (rec_index= 2, atom_type= 2).
Atom no. 3369, " CA " at (-28.984, -4.218, 1.071),  was assigned atom type "C" (rec_index= 1, atom_type= 1).
Atom no. 3370, " CB " at (-29.549, -5.412, 0.288),  was assigned atom type "C" (rec_index= 1, atom_type= 1).
Atom no. 3371, " C  " at (-28.821, -4.575, 2.548),  was assigned atom type "C" (rec_index= 1, atom_type= 1).
Atom no. 3372, " O  " at (-29.687, -4.292, 3.374),  was assigned atom type "OA" (rec_index= 4, atom_type= 4).
Atom no. 3373, " N  " at (-27.664, -5.160, 2.920),  was assigned atom type "N" (rec_index= 3, atom_type= 3).
Atom no. 3374, " HN " at (-26.933, -5.295, 2.252),  was assigned atom type "HD" (rec_index= 2, atom_type= 2).
Atom no. 3375, " CA " at (-27.379, -5.631, 4.271),  was assigned atom type "C" (rec_index= 1, atom_type= 1).
Atom no. 3376, " C  " at (-26.999, -4.564, 5.264),  was assigned atom type "C" (rec_index= 1, atom_type= 1).
Atom no. 3377, " O  " at (-26.735, -4.856, 6.428),  was assigned atom type "OA" (rec_index= 4, atom_type= 4).
Atom no. 3378, " N  " at (-26.951, -3.286, 4.843),  was assigned atom type "N" (rec_index= 3, atom_type= 3).
Atom no. 3379, " HN " at (-27.289, -3.070, 3.930),  was assigned atom type "HD" (rec_index= 2, atom_type= 2).
Atom no. 3380, " CA " at (-26.437, -2.177, 5.626),  was assigned atom type "C" (rec_index= 1, atom_type= 1).
Atom no. 3381, " CB " at (-26.462, -0.867, 4.803),  was assigned atom type "C" (rec_index= 1, atom_type= 1).
Atom no. 3382, " CG " at (-27.865, -0.306, 4.480),  was assigned atom type "C" (rec_index= 1, atom_type= 1).
Atom no. 3383, " CD " at (-27.795, 0.793, 3.417),  was assigned atom type "C" (rec_index= 1, atom_type= 1).
Atom no. 3384, " NE " at (-29.162, 1.333, 3.150),  was assigned atom type "N" (rec_index= 3, atom_type= 3).
Atom no. 3385, " HE " at (-29.341, 2.205, 3.619),  was assigned atom type "HD" (rec_index= 2, atom_type= 2).
Atom no. 3386, " CZ " at (-30.095, 0.765, 2.378),  was assigned atom type "C" (rec_index= 1, atom_type= 1).
Atom no. 3387, " NH1" at (-29.975, -0.469, 1.908),  was assigned atom type "N" (rec_index= 3, atom_type= 3).
Atom no. 3388, " HH " at (-30.671, -0.854, 1.318),  was assigned atom type "HD" (rec_index= 2, atom_type= 2).
Atom no. 3389, " HH " at (-29.095, -0.922, 2.069),  was assigned atom type "HD" (rec_index= 2, atom_type= 2).
Atom no. 3390, " NH2" at (-31.171, 1.486, 2.061),  was assigned atom type "N" (rec_index= 3, atom_type= 3).
Atom no. 3391, " HH " at (-31.918, 1.066, 1.565),  was assigned atom type "HD" (rec_index= 2, atom_type= 2).
Atom no. 3392, " HH " at (-31.275, 2.361, 2.516),  was assigned atom type "HD" (rec_index= 2, atom_type= 2).
Atom no. 3393, " C  " at (-27.091, -1.956, 6.978),  was assigned atom type "C" (rec_index= 1, atom_type= 1).
Atom no. 3394, " O  " at (-26.408, -1.637, 7.945),  was assigned atom type "OA" (rec_index= 4, atom_type= 4).
Atom no. 3395, " N  " at (-28.416, -2.164, 7.093),  was assigned atom type "N" (rec_index= 3, atom_type= 3).
Atom no. 3396, " HN " at (-28.979, -2.400, 6.302),  was assigned atom type "HD" (rec_index= 2, atom_type= 2).
Atom no. 3397, " CA " at (-29.151, -2.070, 8.346),  was assigned atom type "C" (rec_index= 1, atom_type= 1).
Atom no. 3398, " CB " at (-30.661, -2.260, 8.087),  was assigned atom type "C" (rec_index= 1, atom_type= 1).
Atom no. 3399, " ND1" at (-31.216, 0.085, 7.516),  was assigned atom type "N" (rec_index= 3, atom_type= 3).
Atom no. 3400, " HD1" at (-30.874, 0.479, 8.393),  was assigned atom type "HD" (rec_index= 2, atom_type= 2).
Atom no. 3401, " CG " at (-31.203, -1.239, 7.134),  was assigned atom type "A" (rec_index= 0, atom_type= 0).
Atom no. 3402, " CE1" at (-31.763, 0.733, 6.510),  was assigned atom type "A" (rec_index= 0, atom_type= 0).
Atom no. 3403, " NE2" at (-32.095, -0.103, 5.496),  was assigned atom type "N" (rec_index= 3, atom_type= 3).
Atom no. 3404, " HE2" at (-32.536, 0.139, 4.632),  was assigned atom type "HD" (rec_index= 2, atom_type= 2).
Atom no. 3405, " CD2" at (-31.736, -1.375, 5.891),  was assigned atom type "A" (rec_index= 0, atom_type= 0).
Atom no. 3406, " C  " at (-28.690, -3.075, 9.396),  was assigned atom type "C" (rec_index= 1, atom_type= 1).
Atom no. 3407, " O  " at (-28.547, -2.756, 10.574),  was assigned atom type "OA" (rec_index= 4, atom_type= 4).
Atom no. 3408, " N  " at (-28.397, -4.325, 8.975),  was assigned atom type "N" (rec_index= 3, atom_type= 3).
Atom no. 3409, " HN " at (-28.557, -4.599, 8.027),  was assigned atom type "HD" (rec_index= 2, atom_type= 2).
Atom no. 3410, " CA " at (-27.841, -5.351, 9.833),  was assigned atom type "C" (rec_index= 1, atom_type= 1).
Atom no. 3411, " CB " at (-27.851, -6.695, 9.076),  was assigned atom type "C" (rec_index= 1, atom_type= 1).
Atom no. 3412, " C  " at (-26.435, -5.001, 10.328),  was assigned atom type "C" (rec_index= 1, atom_type= 1).
Atom no. 3413, " O  " at (-26.113, -5.156, 11.505),  was assigned atom type "OA" (rec_index= 4, atom_type= 4).
Atom no. 3414, " N  " at (-25.580, -4.453, 9.439),  was assigned atom type "N" (rec_index= 3, atom_type= 3).
Atom no. 3415, " HN " at (-25.808, -4.367, 8.473),  was assigned atom type "HD" (rec_index= 2, atom_type= 2).
Atom no. 3416, " CA " at (-24.260, -3.940, 9.796),  was assigned atom type "C" (rec_index= 1, atom_type= 1).
Atom no. 3417, " CB " at (-23.452, -3.524, 8.566),  was assigned atom type "C" (rec_index= 1, atom_type= 1).
Atom no. 3418, " CG1" at (-22.038, -3.058, 8.973),  was assigned atom type "C" (rec_index= 1, atom_type= 1).
Atom no. 3419, " CG2" at (-23.325, -4.717, 7.600),  was assigned atom type "C" (rec_index= 1, atom_type= 1).
Atom no. 3420, " C  " at (-24.338, -2.767, 10.767),  was assigned atom type "C" (rec_index= 1, atom_type= 1).
Atom no. 3421, " O  " at (-23.634, -2.719, 11.771),  was assigned atom type "OA" (rec_index= 4, atom_type= 4).
Atom no. 3422, " N  " at (-25.250, -1.797, 10.536),  was assigned atom type "N" (rec_index= 3, atom_type= 3).
Atom no. 3423, " HN " at (-25.833, -1.795, 9.727),  was assigned atom type "HD" (rec_index= 2, atom_type= 2).
Atom no. 3424, " CA " at (-25.467, -0.673, 11.437),  was assigned atom type "C" (rec_index= 1, atom_type= 1).
Atom no. 3425, " CB " at (-26.453, 0.359, 10.844),  was assigned atom type "C" (rec_index= 1, atom_type= 1).
Atom no. 3426, " CG " at (-25.870, 1.142, 9.652),  was assigned atom type "C" (rec_index= 1, atom_type= 1).
Atom no. 3427, " SD " at (-27.059, 2.321, 8.945),  was assigned atom type "SA" (rec_index= 5, atom_type= 5).
Atom no. 3428, " CE " at (-26.073, 2.730, 7.482),  was assigned atom type "C" (rec_index= 1, atom_type= 1).
Atom no. 3429, " C  " at (-25.922, -1.090, 12.830),  was assigned atom type "C" (rec_index= 1, atom_type= 1).
Atom no. 3430, " O  " at (-25.503, -0.501, 13.825),  was assigned atom type "OA" (rec_index= 4, atom_type= 4).
Atom no. 3431, " N  " at (-26.758, -2.143, 12.945),  was assigned atom type "N" (rec_index= 3, atom_type= 3).
Atom no. 3432, " HN " at (-27.187, -2.579, 12.155),  was assigned atom type "HD" (rec_index= 2, atom_type= 2).
Atom no. 3433, " CA " at (-27.109, -2.737, 14.225),  was assigned atom type "C" (rec_index= 1, atom_type= 1).
Atom no. 3434, " CB " at (-28.205, -3.815, 14.003),  was assigned atom type "C" (rec_index= 1, atom_type= 1).
Atom no. 3435, " CG " at (-28.777, -4.351, 15.311),  was assigned atom type "C" (rec_index= 1, atom_type= 1).
Atom no. 3436, " OD1" at (-28.652, -5.530, 15.638),  was assigned atom type "OA" (rec_index= 4, atom_type= 4).
Atom no. 3437, " ND2" at (-29.436, -3.463, 16.090),  was assigned atom type "N" (rec_index= 3, atom_type= 3).
Atom no. 3438, "1HD2" at (-29.805, -3.797, 16.953),  was assigned atom type "HD" (rec_index= 2, atom_type= 2).
Atom no. 3439, "2HD2" at (-29.511, -2.512, 15.808),  was assigned atom type "HD" (rec_index= 2, atom_type= 2).
Atom no. 3440, " C  " at (-25.904, -3.313, 14.981),  was assigned atom type "C" (rec_index= 1, atom_type= 1).
Atom no. 3441, " O  " at (-25.764, -3.121, 16.184),  was assigned atom type "OA" (rec_index= 4, atom_type= 4).
Atom no. 3442, " N  " at (-24.972, -4.001, 14.295),  was assigned atom type "N" (rec_index= 3, atom_type= 3).
Atom no. 3443, " HN " at (-25.086, -4.240, 13.331),  was assigned atom type "HD" (rec_index= 2, atom_type= 2).
Atom no. 3444, " CA " at (-23.732, -4.447, 14.905),  was assigned atom type "C" (rec_index= 1, atom_type= 1).
Atom no. 3445, " CB " at (-22.977, -5.347, 13.916),  was assigned atom type "C" (rec_index= 1, atom_type= 1).
Atom no. 3446, " C  " at (-22.837, -3.298, 15.376),  was assigned atom type "C" (rec_index= 1, atom_type= 1).
Atom no. 3447, " O  " at (-22.269, -3.311, 16.467),  was assigned atom type "OA" (rec_index= 4, atom_type= 4).
Atom no. 3448, " N  " at (-22.732, -2.217, 14.577),  was assigned atom type "N" (rec_index= 3, atom_type= 3).
Atom no. 3449, " HN " at (-23.136, -2.177, 13.666),  was assigned atom type "HD" (rec_index= 2, atom_type= 2).
Atom no. 3450, " CA " at (-22.019, -1.006, 14.969),  was assigned atom type "C" (rec_index= 1, atom_type= 1).
Atom no. 3451, " CB " at (-21.949, 0.017, 13.838),  was assigned atom type "C" (rec_index= 1, atom_type= 1).
Atom no. 3452, " CG2" at (-21.250, 1.311, 14.321),  was assigned atom type "C" (rec_index= 1, atom_type= 1).
Atom no. 3453, " CG1" at (-21.191, -0.588, 12.637),  was assigned atom type "C" (rec_index= 1, atom_type= 1).
Atom no. 3454, " CD " at (-21.061, 0.362, 11.434),  was assigned atom type "C" (rec_index= 1, atom_type= 1).
Atom no. 3455, " C  " at (-22.599, -0.354, 16.215),  was assigned atom type "C" (rec_index= 1, atom_type= 1).
Atom no. 3456, " O  " at (-21.857, 0.016, 17.122),  was assigned atom type "OA" (rec_index= 4, atom_type= 4).
Atom no. 3457, " N  " at (-23.937, -0.228, 16.337),  was assigned atom type "N" (rec_index= 3, atom_type= 3).
Atom no. 3458, " HN " at (-24.591, -0.519, 15.639),  was assigned atom type "HD" (rec_index= 2, atom_type= 2).
Atom no. 3459, " CA " at (-24.551, 0.357, 17.525),  was assigned atom type "C" (rec_index= 1, atom_type= 1).
Atom no. 3460, " CB " at (-26.064, 0.676, 17.366),  was assigned atom type "C" (rec_index= 1, atom_type= 1).
Atom no. 3461, " OG " at (-26.871, -0.493, 17.224),  was assigned atom type "OA" (rec_index= 4, atom_type= 4).
Atom no. 3462, " HG1" at (-27.788, -0.222, 17.356),  was assigned atom type "HD" (rec_index= 2, atom_type= 2).
Atom no. 3463, " C  " at (-24.296, -0.424, 18.807),  was assigned atom type "C" (rec_index= 1, atom_type= 1).
Atom no. 3464, " O  " at (-24.128, 0.164, 19.871),  was assigned atom type "OA" (rec_index= 4, atom_type= 4).
Atom no. 3465, " N  " at (-24.233, -1.767, 18.737),  was assigned atom type "N" (rec_index= 3, atom_type= 3).
Atom no. 3466, " HN " at (-24.472, -2.268, 17.910),  was assigned atom type "HD" (rec_index= 2, atom_type= 2).
Atom no. 3467, " CA " at (-23.814, -2.608, 19.851),  was assigned atom type "C" (rec_index= 1, atom_type= 1).
Atom no. 3468, " CB " at (-24.184, -4.066, 19.584),  was assigned atom type "C" (rec_index= 1, atom_type= 1).
Atom no. 3469, " CG1" at (-23.721, -4.987, 20.732),  was assigned atom type "C" (rec_index= 1, atom_type= 1).
Atom no. 3470, " CG2" at (-25.715, -4.176, 19.430),  was assigned atom type "C" (rec_index= 1, atom_type= 1).
Atom no. 3471, " C  " at (-22.323, -2.516, 20.187),  was assigned atom type "C" (rec_index= 1, atom_type= 1).
Atom no. 3472, " O  " at (-21.947, -2.312, 21.340),  was assigned atom type "OA" (rec_index= 4, atom_type= 4).
Atom no. 3473, " N  " at (-21.409, -2.643, 19.200),  was assigned atom type "N" (rec_index= 3, atom_type= 3).
Atom no. 3474, " HN " at (-21.619, -2.650, 18.223),  was assigned atom type "HD" (rec_index= 2, atom_type= 2).
Atom no. 3475, " CA " at (-19.988, -2.785, 19.513),  was assigned atom type "C" (rec_index= 1, atom_type= 1).
Atom no. 3476, " CB " at (-19.298, -3.781, 18.557),  was assigned atom type "C" (rec_index= 1, atom_type= 1).
Atom no. 3477, " ND1" at (-20.593, -5.735, 17.780),  was assigned atom type "N" (rec_index= 3, atom_type= 3).
Atom no. 3478, " HD1" at (-20.913, -5.301, 16.914),  was assigned atom type "HD" (rec_index= 2, atom_type= 2).
Atom no. 3479, " CG " at (-19.784, -5.180, 18.744),  was assigned atom type "A" (rec_index= 0, atom_type= 0).
Atom no. 3480, " CE1" at (-20.866, -6.946, 18.215),  was assigned atom type "A" (rec_index= 0, atom_type= 0).
Atom no. 3481, " NE2" at (-20.277, -7.201, 19.406),  was assigned atom type "N" (rec_index= 3, atom_type= 3).
Atom no. 3482, " HE2" at (-20.347, -8.037, 19.950),  was assigned atom type "HD" (rec_index= 2, atom_type= 2).
Atom no. 3483, " CD2" at (-19.575, -6.068, 19.754),  was assigned atom type "A" (rec_index= 0, atom_type= 0).
Atom no. 3484, " C  " at (-19.213, -1.483, 19.467),  was assigned atom type "C" (rec_index= 1, atom_type= 1).
Atom no. 3485, " O  " at (-18.032, -1.440, 19.806),  was assigned atom type "OA" (rec_index= 4, atom_type= 4).
Atom no. 3486, " N  " at (-19.858, -0.370, 19.100),  was assigned atom type "N" (rec_index= 3, atom_type= 3).
Atom no. 3487, " HN " at (-20.796, -0.386, 18.754),  was assigned atom type "HD" (rec_index= 2, atom_type= 2).
Atom no. 3488, " CA " at (-19.247, 0.937, 19.177),  was assigned atom type "C" (rec_index= 1, atom_type= 1).
Atom no. 3489, " CB " at (-18.500, 1.255, 17.865),  was assigned atom type "C" (rec_index= 1, atom_type= 1).
Atom no. 3490, " C  " at (-20.309, 1.995, 19.456),  was assigned atom type "C" (rec_index= 1, atom_type= 1).
Atom no. 3491, " O  " at (-20.582, 2.832, 18.592),  was assigned atom type "OA" (rec_index= 4, atom_type= 4).
Atom no. 3492, " N  " at (-20.932, 2.010, 20.639),  was assigned atom type "N" (rec_index= 3, atom_type= 3).
Atom no. 3493, " CD " at (-20.550, 1.187, 21.794),  was assigned atom type "C" (rec_index= 1, atom_type= 1).
Atom no. 3494, " CA " at (-22.186, 2.726, 20.872),  was assigned atom type "C" (rec_index= 1, atom_type= 1).
Atom no. 3495, " CB " at (-22.657, 2.201, 22.240),  was assigned atom type "C" (rec_index= 1, atom_type= 1).
Atom no. 3496, " CG " at (-21.379, 1.743, 22.947),  was assigned atom type "C" (rec_index= 1, atom_type= 1).
Atom no. 3497, " C  " at (-22.029, 4.232, 20.862),  was assigned atom type "C" (rec_index= 1, atom_type= 1).
Atom no. 3498, " O  " at (-23.027, 4.936, 20.757),  was assigned atom type "OA" (rec_index= 4, atom_type= 4).
Atom no. 3499, " N  " at (-20.797, 4.760, 20.919),  was assigned atom type "N" (rec_index= 3, atom_type= 3).
Atom no. 3500, " HN " at (-19.974, 4.214, 21.048),  was assigned atom type "HD" (rec_index= 2, atom_type= 2).
Atom no. 3501, " CA " at (-20.522, 6.175, 20.800),  was assigned atom type "C" (rec_index= 1, atom_type= 1).
Atom no. 3502, " CB " at (-19.055, 6.457, 21.221),  was assigned atom type "C" (rec_index= 1, atom_type= 1).
Atom no. 3503, " CG " at (-18.738, 6.033, 22.648),  was assigned atom type "C" (rec_index= 1, atom_type= 1).
Atom no. 3504, " OD1" at (-19.667, 5.705, 23.426),  was assigned atom type "OA" (rec_index= 4, atom_type= 4).
Atom no. 3505, " OD2" at (-17.518, 6.008, 22.953),  was assigned atom type "OA" (rec_index= 4, atom_type= 4).
Atom no. 3506, " C  " at (-20.723, 6.683, 19.364),  was assigned atom type "C" (rec_index= 1, atom_type= 1).
Atom no. 3507, " O  " at (-20.866, 7.879, 19.125),  was assigned atom type "OA" (rec_index= 4, atom_type= 4).
Atom no. 3508, " N  " at (-20.746, 5.776, 18.358),  was assigned atom type "N" (rec_index= 3, atom_type= 3).
Atom no. 3509, " HN " at (-20.677, 4.792, 18.510),  was assigned atom type "HD" (rec_index= 2, atom_type= 2).
Atom no. 3510, " CA " at (-20.874, 6.158, 16.960),  was assigned atom type "C" (rec_index= 1, atom_type= 1).
Atom no. 3511, " CB " at (-20.141, 5.140, 16.043),  was assigned atom type "C" (rec_index= 1, atom_type= 1).
Atom no. 3512, " CG " at (-18.606, 5.090, 16.150),  was assigned atom type "C" (rec_index= 1, atom_type= 1).
Atom no. 3513, " CD1" at (-18.085, 3.964, 15.247),  was assigned atom type "C" (rec_index= 1, atom_type= 1).
Atom no. 3514, " CD2" at (-17.954, 6.420, 15.742),  was assigned atom type "C" (rec_index= 1, atom_type= 1).
Atom no. 3515, " C  " at (-22.312, 6.176, 16.460),  was assigned atom type "C" (rec_index= 1, atom_type= 1).
Atom no. 3516, " O  " at (-22.584, 6.683, 15.372),  was assigned atom type "OA" (rec_index= 4, atom_type= 4).
Atom no. 3517, " N  " at (-23.281, 5.615, 17.208),  was assigned atom type "N" (rec_index= 3, atom_type= 3).
Atom no. 3518, " HN " at (-23.136, 5.221, 18.113),  was assigned atom type "HD" (rec_index= 2, atom_type= 2).
Atom no. 3519, " CA " at (-24.652, 5.540, 16.737),  was assigned atom type "C" (rec_index= 1, atom_type= 1).
Atom no. 3520, " CB " at (-24.932, 4.233, 15.937),  was assigned atom type "C" (rec_index= 1, atom_type= 1).
Atom no. 3521, " CG " at (-24.538, 4.256, 14.445),  was assigned atom type "C" (rec_index= 1, atom_type= 1).
Atom no. 3522, " CD1" at (-24.808, 2.881, 13.820),  was assigned atom type "C" (rec_index= 1, atom_type= 1).
Atom no. 3523, " CD2" at (-25.288, 5.342, 13.653),  was assigned atom type "C" (rec_index= 1, atom_type= 1).
Atom no. 3524, " C  " at (-25.626, 5.592, 17.904),  was assigned atom type "C" (rec_index= 1, atom_type= 1).
Atom no. 3525, " O  " at (-25.348, 5.007, 18.947),  was assigned atom type "OA" (rec_index= 4, atom_type= 4).
Atom no. 3526, " N  " at (-26.798, 6.212, 17.798),  was assigned atom type "N" (rec_index= 3, atom_type= 3).
Atom no. 3527, " CD " at (-27.663, 6.350, 18.969),  was assigned atom type "C" (rec_index= 1, atom_type= 1).
Atom no. 3528, " CA " at (-27.388, 6.800, 16.599),  was assigned atom type "C" (rec_index= 1, atom_type= 1).
Atom no. 3529, " CB " at (-28.882, 6.815, 16.947),  was assigned atom type "C" (rec_index= 1, atom_type= 1).
Atom no. 3530, " CG " at (-28.911, 7.077, 18.459),  was assigned atom type "C" (rec_index= 1, atom_type= 1).
Atom no. 3531, " C  " at (-26.879, 8.206, 16.328),  was assigned atom type "C" (rec_index= 1, atom_type= 1).
Atom no. 3532, " O  " at (-26.597, 8.955, 17.260),  was assigned atom type "OA" (rec_index= 4, atom_type= 4).
Atom no. 3533, " N  " at (-26.735, 8.599, 15.049),  was assigned atom type "N" (rec_index= 3, atom_type= 3).
Atom no. 3534, " HN " at (-26.938, 8.026, 14.257),  was assigned atom type "HD" (rec_index= 2, atom_type= 2).
Atom no. 3535, " CA " at (-26.259, 9.927, 14.721),  was assigned atom type "C" (rec_index= 1, atom_type= 1).
Atom no. 3536, " CB " at (-24.736, 9.882, 14.448),  was assigned atom type "C" (rec_index= 1, atom_type= 1).
Atom no. 3537, " CG " at (-24.024, 11.242, 14.642),  was assigned atom type "C" (rec_index= 1, atom_type= 1).
Atom no. 3538, " CD " at (-22.533, 11.056, 14.938),  was assigned atom type "C" (rec_index= 1, atom_type= 1).
Atom no. 3539, " OE1" at (-21.972, 9.964, 14.889),  was assigned atom type "OA" (rec_index= 4, atom_type= 4).
Atom no. 3540, " NE2" at (-21.847, 12.178, 15.251),  was assigned atom type "N" (rec_index= 3, atom_type= 3).
Atom no. 3541, "1HE2" at (-20.875, 12.073, 15.442),  was assigned atom type "HD" (rec_index= 2, atom_type= 2).
Atom no. 3542, "2HE2" at (-22.321, 13.051, 15.297),  was assigned atom type "HD" (rec_index= 2, atom_type= 2).
Atom no. 3543, " C  " at (-27.036, 10.478, 13.524),  was assigned atom type "C" (rec_index= 1, atom_type= 1).
Atom no. 3544, " O  " at (-26.955, 9.860, 12.463),  was assigned atom type "OA" (rec_index= 4, atom_type= 4).
Atom no. 3545, " N  " at (-27.784, 11.596, 13.601),  was assigned atom type "N" (rec_index= 3, atom_type= 3).
Atom no. 3546, " CD " at (-28.149, 12.185, 14.895),  was assigned atom type "C" (rec_index= 1, atom_type= 1).
Atom no. 3547, " CA " at (-28.729, 12.030, 12.561),  was assigned atom type "C" (rec_index= 1, atom_type= 1).
Atom no. 3548, " CB " at (-29.259, 13.371, 13.088),  was assigned atom type "C" (rec_index= 1, atom_type= 1).
Atom no. 3549, " CG " at (-29.211, 13.252, 14.614),  was assigned atom type "C" (rec_index= 1, atom_type= 1).
Atom no. 3550, " C  " at (-28.188, 12.219, 11.161),  was assigned atom type "C" (rec_index= 1, atom_type= 1).
Atom no. 3551, " O  " at (-28.954, 12.180, 10.207),  was assigned atom type "OA" (rec_index= 4, atom_type= 4).
Atom no. 3552, " N  " at (-26.884, 12.498, 11.030),  was assigned atom type "N" (rec_index= 3, atom_type= 3).
Atom no. 3553, " HN " at (-26.305, 12.592, 11.836),  was assigned atom type "HD" (rec_index= 2, atom_type= 2).
Atom no. 3554, " CA " at (-26.192, 12.687, 9.769),  was assigned atom type "C" (rec_index= 1, atom_type= 1).
Atom no. 3555, " CB " at (-24.784, 13.200, 10.038),  was assigned atom type "C" (rec_index= 1, atom_type= 1).
Atom no. 3556, " CG1" at (-24.052, 13.547, 8.729),  was assigned atom type "C" (rec_index= 1, atom_type= 1).
Atom no. 3557, " CG2" at (-24.885, 14.470, 10.900),  was assigned atom type "C" (rec_index= 1, atom_type= 1).
Atom no. 3558, " C  " at (-26.123, 11.423, 8.925),  was assigned atom type "C" (rec_index= 1, atom_type= 1).
Atom no. 3559, " O  " at (-26.118, 11.483, 7.697),  was assigned atom type "OA" (rec_index= 4, atom_type= 4).
Atom no. 3560, " N  " at (-26.047, 10.243, 9.576),  was assigned atom type "N" (rec_index= 3, atom_type= 3).
Atom no. 3561, " HN " at (-25.991, 10.190, 10.570),  was assigned atom type "HD" (rec_index= 2, atom_type= 2).
Atom no. 3562, " CA " at (-26.040, 8.953, 8.903),  was assigned atom type "C" (rec_index= 1, atom_type= 1).
Atom no. 3563, " CB " at (-25.655, 7.824, 9.865),  was assigned atom type "C" (rec_index= 1, atom_type= 1).
Atom no. 3564, " CG1" at (-25.710, 6.440, 9.181),  was assigned atom type "C" (rec_index= 1, atom_type= 1).
Atom no. 3565, " CG2" at (-24.232, 8.078, 10.407),  was assigned atom type "C" (rec_index= 1, atom_type= 1).
Atom no. 3566, " C  " at (-27.401, 8.672, 8.277),  was assigned atom type "C" (rec_index= 1, atom_type= 1).
Atom no. 3567, " O  " at (-28.360, 8.317, 8.962),  was assigned atom type "OA" (rec_index= 4, atom_type= 4).
Atom no. 3568, " N  " at (-27.500, 8.813, 6.945),  was assigned atom type "N" (rec_index= 3, atom_type= 3).
Atom no. 3569, " HN " at (-26.724, 9.063, 6.373),  was assigned atom type "HD" (rec_index= 2, atom_type= 2).
Atom no. 3570, " CA " at (-28.716, 8.624, 6.192),  was assigned atom type "C" (rec_index= 1, atom_type= 1).
Atom no. 3571, " CB " at (-28.914, 9.830, 5.245),  was assigned atom type "C" (rec_index= 1, atom_type= 1).
Atom no. 3572, " CG " at (-30.207, 9.762, 4.448),  was assigned atom type "C" (rec_index= 1, atom_type= 1).
Atom no. 3573, " OD1" at (-30.492, 10.762, 3.748),  was assigned atom type "OA" (rec_index= 4, atom_type= 4).
Atom no. 3574, " OD2" at (-30.905, 8.713, 4.517),  was assigned atom type "OA" (rec_index= 4, atom_type= 4).
Atom no. 3575, " C  " at (-28.603, 7.298, 5.432),  was assigned atom type "C" (rec_index= 1, atom_type= 1).
Atom no. 3576, " O  " at (-27.828, 7.189, 4.476),  was assigned atom type "OA" (rec_index= 4, atom_type= 4).
Atom no. 3577, " N  " at (-29.335, 6.242, 5.791),  was assigned atom type "N" (rec_index= 3, atom_type= 3).
Atom no. 3578, " CD " at (-30.227, 6.182, 6.945),  was assigned atom type "C" (rec_index= 1, atom_type= 1).
Atom no. 3579, " CA " at (-29.246, 4.963, 5.111),  was assigned atom type "C" (rec_index= 1, atom_type= 1).
Atom no. 3580, " CB " at (-29.985, 3.972, 6.036),  was assigned atom type "C" (rec_index= 1, atom_type= 1).
Atom no. 3581, " CG " at (-30.176, 4.717, 7.362),  was assigned atom type "C" (rec_index= 1, atom_type= 1).
Atom no. 3582, " C  " at (-29.868, 4.975, 3.728),  was assigned atom type "C" (rec_index= 1, atom_type= 1).
Atom no. 3583, " O  " at (-29.796, 3.936, 3.071),  was assigned atom type "OA" (rec_index= 4, atom_type= 4).
Atom no. 3584, " N  " at (-30.523, 6.059, 3.268),  was assigned atom type "N" (rec_index= 3, atom_type= 3).
Atom no. 3585, " HN " at (-30.753, 6.865, 3.807),  was assigned atom type "HD" (rec_index= 2, atom_type= 2).
Atom no. 3586, " CA " at (-30.970, 6.153, 1.891),  was assigned atom type "C" (rec_index= 1, atom_type= 1).
Atom no. 3587, " CB " at (-32.065, 7.238, 1.765),  was assigned atom type "C" (rec_index= 1, atom_type= 1).
Atom no. 3588, " CG " at (-32.861, 7.027, 0.490),  was assigned atom type "C" (rec_index= 1, atom_type= 1).
Atom no. 3589, " OD1" at (-33.373, 5.885, 0.325),  was assigned atom type "OA" (rec_index= 4, atom_type= 4).
Atom no. 3590, " OD2" at (-32.960, 7.975, -0.326),  was assigned atom type "OA" (rec_index= 4, atom_type= 4).
Atom no. 3591, " C  " at (-29.798, 6.361, 0.925),  was assigned atom type "C" (rec_index= 1, atom_type= 1).
Atom no. 3592, " O  " at (-29.730, 5.757, -0.148),  was assigned atom type "OA" (rec_index= 4, atom_type= 4).
Atom no. 3593, " N  " at (-28.798, 7.183, 1.317),  was assigned atom type "N" (rec_index= 3, atom_type= 3).
Atom no. 3594, " HN " at (-28.780, 7.602, 2.222),  was assigned atom type "HD" (rec_index= 2, atom_type= 2).
Atom no. 3595, " CA " at (-27.664, 7.535, 0.474),  was assigned atom type "C" (rec_index= 1, atom_type= 1).
Atom no. 3596, " CB " at (-26.745, 8.588, 1.106),  was assigned atom type "C" (rec_index= 1, atom_type= 1).
Atom no. 3597, " CG2" at (-25.539, 8.897, 0.179),  was assigned atom type "C" (rec_index= 1, atom_type= 1).
Atom no. 3598, " CG1" at (-27.541, 9.880, 1.415),  was assigned atom type "C" (rec_index= 1, atom_type= 1).
Atom no. 3599, " CD " at (-26.700, 10.998, 2.053),  was assigned atom type "C" (rec_index= 1, atom_type= 1).
Atom no. 3600, " C  " at (-26.845, 6.334, 0.004),  was assigned atom type "C" (rec_index= 1, atom_type= 1).
Atom no. 3601, " O  " at (-26.251, 5.578, 0.773),  was assigned atom type "OA" (rec_index= 4, atom_type= 4).
Atom no. 3602, " N  " at (-26.779, 6.161, -1.330),  was assigned atom type "N" (rec_index= 3, atom_type= 3).
Atom no. 3603, " HN " at (-27.342, 6.733, -1.921),  was assigned atom type "HD" (rec_index= 2, atom_type= 2).
Atom no. 3604, " CA " at (-25.937, 5.190, -1.981),  was assigned atom type "C" (rec_index= 1, atom_type= 1).
Atom no. 3605, " CB " at (-26.772, 4.333, -2.961),  was assigned atom type "C" (rec_index= 1, atom_type= 1).
Atom no. 3606, " CG " at (-26.023, 3.112, -3.527),  was assigned atom type "C" (rec_index= 1, atom_type= 1).
Atom no. 3607, " CD " at (-26.937, 2.183, -4.330),  was assigned atom type "C" (rec_index= 1, atom_type= 1).
Atom no. 3608, " NE " at (-26.089, 1.049, -4.834),  was assigned atom type "N" (rec_index= 3, atom_type= 3).
Atom no. 3609, " HE " at (-25.155, 1.332, -5.079),  was assigned atom type "HD" (rec_index= 2, atom_type= 2).
Atom no. 3610, " CZ " at (-26.493, -0.221, -4.961),  was assigned atom type "C" (rec_index= 1, atom_type= 1).
Atom no. 3611, " NH1" at (-27.717, -0.604, -4.613),  was assigned atom type "N" (rec_index= 3, atom_type= 3).
Atom no. 3612, " HH " at (-27.990, -1.553, -4.691),  was assigned atom type "HD" (rec_index= 2, atom_type= 2).
Atom no. 3613, " HH " at (-28.282, 0.082, -4.150),  was assigned atom type "HD" (rec_index= 2, atom_type= 2).
Atom no. 3614, " NH2" at (-25.658, -1.130, -5.460),  was assigned atom type "N" (rec_index= 3, atom_type= 3).
Atom no. 3615, " HH " at (-25.978, -2.050, -5.637),  was assigned atom type "HD" (rec_index= 2, atom_type= 2).
Atom no. 3616, " HH " at (-24.802, -0.796, -5.832),  was assigned atom type "HD" (rec_index= 2, atom_type= 2).
Atom no. 3617, " C  " at (-24.869, 5.956, -2.730),  was assigned atom type "C" (rec_index= 1, atom_type= 1).
Atom no. 3618, " O  " at (-25.139, 6.604, -3.740),  was assigned atom type "OA" (rec_index= 4, atom_type= 4).
Atom no. 3619, " N  " at (-23.619, 5.931, -2.230),  was assigned atom type "N" (rec_index= 3, atom_type= 3).
Atom no. 3620, " HN " at (-23.355, 5.365, -1.450),  was assigned atom type "HD" (rec_index= 2, atom_type= 2).
Atom no. 3621, " CA " at (-22.546, 6.727, -2.784),  was assigned atom type "C" (rec_index= 1, atom_type= 1).
Atom no. 3622, " CB " at (-21.746, 7.448, -1.646),  was assigned atom type "C" (rec_index= 1, atom_type= 1).
[truncated: 323,016 more chars]
