# Supplementary material for: Networked salt-bridges mediate magnesium-dependent conformational dynamics and functional regulation in type IA topoisomerases
Source: Nat Commun. 2026 Apr 30;17:5907. doi: 10.1038/s41467-026-72556-9 (PMC13338365; doi:10.1038/s41467-026-72556-9)
Supplement: Supplementary file 7 — Source Data 4 [file 41467_2026_72556_MOESM7_ESM.zip]

Archive with 7 entries (6 files):
- source data supplementary fig 8B/
- source data supplementary fig 8B/ecTop1_4rul.pdb
- source data supplementary fig 8B/probes_ecTop1_4rul.pdb
- source data supplementary fig 8B/probes_top1_6.pdb
- source data supplementary fig 8B/results_biometall_ecTop1_4rul.txt
- source data supplementary fig 8B/results_biometall_top1_6.txt
- source data supplementary fig 8B/top1_6.pdb
