# Supplementary material for: Networked salt-bridges mediate magnesium-dependent conformational dynamics and functional regulation in type IA topoisomerases
Source: Nat Commun. 2026 Apr 30;17:5907. doi: 10.1038/s41467-026-72556-9 (PMC13338365; doi:10.1038/s41467-026-72556-9)
Supplement: Supplementary file 7 — Source Data 4 [file 41467_2026_72556_MOESM7_ESM.zip › source data supplementary fig 8B/ecTop1_4rul.pdb]

TITLE     SWISS-MODEL SERVER (https://swissmodel.expasy.org)
TITLE    2 TOP1_ECOLI P06612 DNA topoisomerase 1
EXPDTA    THEORETICAL MODEL (SWISS-MODEL SERVER)
AUTHOR    SWISS-MODEL SERVER (SEE REFERENCE IN JRNL Records)
REVDAT   1   16-APR-23 1MOD    1       17:56
JRNL        AUTH   A.WATERHOUSE,M.BERTONI,S.BIENERT,G.STUDER,G.TAURIELLO,
JRNL        AUTH 2 R.GUMIENNY,F.T.HEER,T.A.P.DE BEER,C.REMPFER,L.BORDOLI,
JRNL        AUTH 3 R.LEPORE,T.SCHWEDE
JRNL        TITL   SWISS-MODEL: HOMOLOGY MODELLING OF PROTEIN STRUCTURES AND
JRNL        TITL 2 COMPLEXES
JRNL        REF    NUCLEIC.ACIDS.RES..           V.  46 W296  2018
JRNL        PMID   29788355
JRNL        DOI    10.1093/nar/gky427
REMARK   1
REMARK   1 REFERENCE 1
REMARK   1  AUTH   S.BIENERT,A.WATERHOUSE,T.A.P.DE BEER,G.TAURIELLO,G.STUDER,
REMARK   1  AUTH 2 L.BORDOLI,T.SCHWEDE
REMARK   1  TITL   THE SWISS-MODEL REPOSITORY - NEW FEATURES AND FUNCTIONALITY
REMARK   1  REF    NUCLEIC.ACIDS.RES..           V.  45       2017
REMARK   1  REFN                   ISSN 0305-1048
REMARK   1  PMID   27899672
REMARK   1  DOI    10.1093/nar/gkw1132
REMARK   1
REMARK   1 REFERENCE 2
REMARK   1  AUTH   N.GUEX,M.C.PEITSCH,T.SCHWEDE
REMARK   1  TITL   AUTOMATED COMPARATIVE PROTEIN STRUCTURE MODELING WITH
REMARK   1  TITL 2 SWISS-MODEL AND SWISS-PDBVIEWER: A HISTORICAL PERSPECTIVE
REMARK   1  REF    ELECTROPHORESIS               V.  30       2009
REMARK   1  REFN                   ISSN 0173-0835
REMARK   1  PMID   19517507
REMARK   1  DOI    10.1002/elps.200900140
REMARK   1
REMARK   1 REFERENCE 3
REMARK   1  AUTH   G.STUDER,G.TAURIELLO,S.BIENERT,M.BIASINI,N.JOHNER,T.SCHWEDE
REMARK   1  TITL   PROMOD3 - A VERSATILE HOMOLOGY MODELLING TOOLBOX
REMARK   1  REF    PLOS COMP. BIOL.              V.  17       2021
REMARK   1  REFN                   ISSN 
REMARK   1  PMID   33507980
REMARK   1  DOI    https://doi.org/10.1371/journal.pcbi.1008667
REMARK   1
REMARK   1 REFERENCE 4
REMARK   1  AUTH   G.STUDER,C.REMPFER,A.WATERHOUSE,R.GUMIENNY,J.HAAS,T.SCHWEDE
REMARK   1  TITL   QMEANDISCO - DISTANCE CONSTRAINTS APPLIED ON MODEL QUALITY 
REMARK   1  TITL 2 ESTIMATION
REMARK   1  REF    BIOINFORMATICS                V.  36       2020
REMARK   1  REFN                   ISSN 
REMARK   1  PMID   31697312
REMARK   1  DOI    https://doi.org/10.1093/bioinformatics/btz828
REMARK   1
REMARK   1 REFERENCE 5
REMARK   1  AUTH   P.BENKERT,M.BIASINI,T.SCHWEDE
REMARK   1  TITL   TOWARD THE ESTIMATION OF THE ABSOLUTE QUALITY OF INDIVIDUAL
REMARK   1  TITL 2 PROTEIN STRUCTURE MODELS
REMARK   1  REF    BIOINFORMATICS                V.  27       2011
REMARK   1  REFN                   ISSN 1367-4803
REMARK   1  PMID   21134891
REMARK   1  DOI    10.1093/bioinformatics/btq662
REMARK   1
REMARK   1 REFERENCE 6
REMARK   1  AUTH   M.BERTONI,F.KIEFER,M.BIASINI,L.BORDOLI,T.SCHWEDE
REMARK   1  TITL   MODELING PROTEIN QUATERNARY STRUCTURE OF HOMO- AND
REMARK   1  TITL 2 HETERO-OLIGOMERS BEYOND BINARY INTERACTIONS BY HOMOLOGY
REMARK   1  REF    SCI.REP.                      V.   7       2017
REMARK   1  REFN                   ISSN
REMARK   1  PMID   28874689
REMARK   1  DOI    10.1038/s41598-017-09654-8
REMARK   1
REMARK   1 DISCLAIMER
REMARK   1 The SWISS-MODEL SERVER produces theoretical models for proteins.
REMARK   1 The results of any theoretical modelling procedure is
REMARK   1 NON-EXPERIMENTAL and MUST be considered with care. These models may
REMARK   1 contain significant errors. This is especially true for automated
REMARK   1 modeling since there is no human intervention during model
REMARK   1 building. Please read the header section and the logfile carefully
REMARK   1 to know what templates and alignments were used during the model
REMARK   1 building process. All information by the SWISS-MODEL SERVER is
REMARK   1 provided "AS-IS", without any warranty, expressed or implied.
REMARK   2
REMARK   2 COPYRIGHT NOTICE
REMARK   2 This SWISS-MODEL protein model is copyright. It is produced by the
REMARK   2 SWISS-MODEL server, developed by the Computational Structural
REMARK   2 Biology Group at the SIB Swiss Institute of Bioinformatics at the
REMARK   2 Biozentrum, University of Basel (https://swissmodel.expasy.org). This
REMARK   2 model is licensed under the CC BY-SA 4.0 Creative Commons
REMARK   2 Attribution-ShareAlike 4.0 International License
REMARK   2 (https://creativecommons.org/licenses/by-sa/4.0/legalcode), i.e. you
REMARK   2 can copy and redistribute the model in any medium or format,
REMARK   2 transform and build upon the model for any purpose, even
REMARK   2 commercially, under the following terms:
REMARK   2 Attribution - You must give appropriate credit, provide a link to
REMARK   2 the license, and indicate if changes were made. You may do so in any
REMARK   2 reasonable manner, but not in any way that suggests the licensor
REMARK   2 endorses you or your use. When you publish, patent or distribute
REMARK   2 results that were fully or partially based on the model, please cite
REMARK   2 the corresponding papers mentioned under JRNL.
REMARK   2 ShareAlike - If you remix, transform, or build upon the material,
REMARK   2 you must distribute your contributions under the same license as the
REMARK   2 original.
REMARK   2 No additional restrictions - you may not apply legal terms or
REMARK   2 technological measures that legally restrict others from doing
REMARK   2 anything the license permits.
REMARK   2 Find a human-readable summary of (and not a substitute for) the
REMARK   2 CC BY-SA 4.0 license at this link:
REMARK   2 https://creativecommons.org/licenses/by-sa/4.0/
REMARK   3 
REMARK   3 MODEL INFORMATION
REMARK   3  ENGIN   PROMOD3
REMARK   3  VERSN   3.2.1
REMARK   3  OSTAT   monomer
REMARK   3  OSRSN   MONOMER (USER)
REMARK   3  QSPRD   0.000
REMARK   3  GMQE    0.88
REMARK   3  QMNV    4.3.0
REMARK   3  QMNDG   0.85
REMARK   3  MODT    FALSE
REMARK   3 
REMARK   3 MODEL LIGAND 1
REMARK   3  NAME    ZN
REMARK   3  BIND    A.599
REMARK   3  BIND 2  A.602
REMARK   3  BIND 3  A.619
REMARK   3  BIND 4  A.630
REMARK   3  BIND 5  A.632
REMARK   3  BIND 6  _.1
REMARK   3 
REMARK   3 MODEL LIGAND 2
REMARK   3  NAME    ZN
REMARK   3  BIND    A.662
REMARK   3  BIND 2  A.665
REMARK   3  BIND 3  A.683
REMARK   3  BIND 4  A.689
REMARK   3  BIND 5  _.2
REMARK   3 
REMARK   3 MODEL LIGAND 3
REMARK   3  NAME    ZN
REMARK   3  BIND    A.711
REMARK   3  BIND 2  A.714
REMARK   3  BIND 3  A.731
REMARK   3  BIND 4  A.736
REMARK   3  BIND 5  _.3
REMARK   3 
REMARK   3 TEMPLATE 1
REMARK   3  PDBID   4rul
REMARK   3  CHAIN   A
REMARK   3  MMCIF   A
REMARK   3  PDBV    2023-04-07
REMARK   3  SMTLE   4rul.1.A
REMARK   3  SMTLV   2023-04-13
REMARK   3  MTHD    X-RAY DIFFRACTION 2.90 A
REMARK   3  FOUND   HHblits
REMARK   3  GMQE    0.99
REMARK   3  SIM     0.61
REMARK   3  SID     100.00
REMARK   3  OSTAT   monomer
REMARK   3  LIGND   ZN
REMARK   3  LIGND 2 ZN
REMARK   3  LIGND 3 ZN
REMARK   3  LIGND 4 ZN
REMARK   3  ALN A TRG MGKALVIVESPAKAKTINKYLGSDYVVKSSVGHIRDLPTSGSAAKKSADSTSTKTAKK
REMARK   3  ALN A TRG PKKDERGALVNRMGVDPWHNWEAHYEVLPGKEKVVSELKQLAEKADHIYLATDLDREG
REMARK   3  ALN A TRG EAIAWHLREVIGGDDARYSRVVFNEITKNAIRQAFNKPGELNIDRVNAQQARRFMDRV
REMARK   3  ALN A TRG VGYMVSPLLWKKIARGLSAGRVQSVAVRLVVEREREIKAFVPEEFWEVDASTTTPSGE
REMARK   3  ALN A TRG ALALQVTHQNDKPFRPVNKEQTQAAVSLLEKARYSVLEREDKPTTSKPGAPFITSTLQ
REMARK   3  ALN A TRG QAASTRLGFGVKKTMMMAQRLYEAGYITYMRTDSTNLSQDAVNMVRGYISDNFGKKYL
REMARK   3  ALN A TRG PESPNQYASKENSQEAHEAIRPSDVNVMAESLKDMEADAQKLYQLIWRQFVACQMTPA
REMARK   3  ALN A TRG KYDSTTLTVGAGDFRLKARGRILRFDGWTKVMPALRKGDEDRILPAVNKGDALTLVEL
REMARK   3  ALN A TRG TPAQHFTKPPARFSEASLVKELEKRGIGRPSTYASIISTIQDRGYVRVENRRFYAEKM
REMARK   3  ALN A TRG GEIVTDRLEENFRELMNYDFTAQMENSLDQVANHEAEWKAVLDHFFSDFTQQLDKAEK
REMARK   3  ALN A TRG DPEEGGMRPNQMVLTSIDCPTCGRKMGIRTASTGVFLGCSGYALPPKERCKTTINLVP
REMARK   3  ALN A TRG ENEVLNVLEGEDAETNALRAKRRCPKCGTAMDSYLIDPKRKLHVCGNNPTCDGYEIEE
REMARK   3  ALN A TRG GEFRIKGYDGPIVECEKCGSEMHLKMGRFGKYMACTNEECKNTRKILRNGEVAPPKED
REMARK   3  ALN A TRG PVPLPELPCEKSDAYFVLRDGAAGVFLAANTFPKSRETRAPLVEELYRFRDRLPEKLR
REMARK   3  ALN A TRG YLADAPQQDPEGNKTMVRFSRKTKQQYVSSEKDGKATGWSAFYVDGKWVEGKK
REMARK   3  ALN A TPL -GKALVIVESPAKAKTINKYLGSDYVVKSSVGHIRDLPTSGSAAKKSADSTSTKTAKK
REMARK   3  ALN A TPL PKKDERGALVNRMGVDPWHNWEAHYEVLPGKEKVVSELKQLAEKADHIYLATDLDREG
REMARK   3  ALN A TPL EAIAWHLREVIGGDDARYSRVVFNEITKNAIRQAFNKPGELNIDRVNAQQARRFMDRV
REMARK   3  ALN A TPL VGYMVSPLLWKKIARGLSAGRVQSVAVRLVVEREREIKAFVPEEFWEVDASTTTPSGE
REMARK   3  ALN A TPL ALALQVTHQNDKPFRPVNKEQTQAAVSLLEKARYSVLEREDKPTTSKPGAPFITSTLQ
REMARK   3  ALN A TPL QAASTRLGFGVKKTMMMAQRLYEAGYITYMRTDSTNLSQDAVNMVRGYISDNFGKKYL
REMARK   3  ALN A TPL PESPNQYASKENSQEAHEAIRPSDVNVMAESLKDMEADAQKLYQLIWRQFVACQMTPA
REMARK   3  ALN A TPL KYDSTTLTVGAGDFRLKARGRILRFDGWTKVMPALRKGDEDRILPAVNKGDALTLVEL
REMARK   3  ALN A TPL TPAQHFTKPPARFSEASLVKELEKRGIGRPSTYASIISTIQDRGYVRVENRRFYAEKM
REMARK   3  ALN A TPL GEIVTDRLEENFRELMNYDFTAQMENSLDQVANHEAEWKAVLDHFFSDFTQQLDKAEK
REMARK   3  ALN A TPL DPEEGGMRPNQMVLTSIDCPTCGRKMGIRTASTGVFLGCSGYALPPKERCKTTINLVP
REMARK   3  ALN A TPL ENEVLNVLEGEDAETNALRAKRRCPKCGTAMDSYLIDPKRKLHVCGNNPTCDGYEIEE
REMARK   3  ALN A TPL GEFRIKGYDGPIVECEKCGSEMHLKMGRFGKYMACTNEECKNTRKILRNGEVAPPKED
REMARK   3  ALN A TPL PVPLPELPCEKSDAYFVLRDGAAGVFLAANTFPKSRETRAPLVEELYRFRDRLPEKLR
REMARK   3  ALN A TPL YLADAPQQDPEGNKTMVRFSRKTKQQYVSSEKDGKATGWSAFYVDGKWVEGKK
REMARK   3  ALN A OFF 3
ATOM      1  N   GLY A   2      61.334  -5.512  32.993  1.00  0.81           N  
ATOM      2  CA  GLY A   2      60.612  -4.352  32.346  1.00  0.81           C  
ATOM      3  C   GLY A   2      60.649  -4.550  30.853  1.00  0.81           C  
ATOM      4  O   GLY A   2      61.644  -5.059  30.351  1.00  0.81           O  
ATOM      5  N   LYS A   3      59.549  -4.236  30.143  1.00  0.82           N  
ATOM      6  CA  LYS A   3      59.333  -4.512  28.731  1.00  0.82           C  
ATOM      7  C   LYS A   3      58.275  -3.519  28.255  1.00  0.82           C  
ATOM      8  O   LYS A   3      57.774  -2.729  29.042  1.00  0.82           O  
ATOM      9  CB  LYS A   3      58.863  -5.969  28.469  1.00  0.82           C  
ATOM     10  CG  LYS A   3      60.006  -6.990  28.541  1.00  0.82           C  
ATOM     11  CD  LYS A   3      59.595  -8.392  28.075  1.00  0.82           C  
ATOM     12  CE  LYS A   3      60.773  -9.368  28.077  1.00  0.82           C  
ATOM     13  NZ  LYS A   3      60.324 -10.683  27.579  1.00  0.82           N  
ATOM     14  N   ALA A   4      57.936  -3.535  26.952  1.00  0.95           N  
ATOM     15  CA  ALA A   4      56.920  -2.732  26.317  1.00  0.95           C  
ATOM     16  C   ALA A   4      55.635  -3.538  26.156  1.00  0.95           C  
ATOM     17  O   ALA A   4      55.640  -4.680  25.701  1.00  0.95           O  
ATOM     18  CB  ALA A   4      57.415  -2.323  24.917  1.00  0.95           C  
ATOM     19  N   LEU A   5      54.485  -2.946  26.530  1.00  0.96           N  
ATOM     20  CA  LEU A   5      53.193  -3.598  26.438  1.00  0.96           C  
ATOM     21  C   LEU A   5      52.490  -3.167  25.164  1.00  0.96           C  
ATOM     22  O   LEU A   5      52.409  -1.981  24.860  1.00  0.96           O  
ATOM     23  CB  LEU A   5      52.304  -3.231  27.653  1.00  0.96           C  
ATOM     24  CG  LEU A   5      50.882  -3.832  27.646  1.00  0.96           C  
ATOM     25  CD1 LEU A   5      50.899  -5.365  27.571  1.00  0.96           C  
ATOM     26  CD2 LEU A   5      50.097  -3.385  28.885  1.00  0.96           C  
ATOM     27  N   VAL A   6      51.951  -4.113  24.378  1.00  0.99           N  
ATOM     28  CA  VAL A   6      51.204  -3.818  23.169  1.00  0.99           C  
ATOM     29  C   VAL A   6      49.774  -4.292  23.359  1.00  0.99           C  
ATOM     30  O   VAL A   6      49.517  -5.448  23.686  1.00  0.99           O  
ATOM     31  CB  VAL A   6      51.822  -4.503  21.957  1.00  0.99           C  
ATOM     32  CG1 VAL A   6      50.963  -4.335  20.688  1.00  0.99           C  
ATOM     33  CG2 VAL A   6      53.239  -3.958  21.707  1.00  0.99           C  
ATOM     34  N   ILE A   7      48.788  -3.397  23.157  1.00  0.97           N  
ATOM     35  CA  ILE A   7      47.386  -3.720  23.366  1.00  0.97           C  
ATOM     36  C   ILE A   7      46.662  -3.688  22.029  1.00  0.97           C  
ATOM     37  O   ILE A   7      46.735  -2.711  21.283  1.00  0.97           O  
ATOM     38  CB  ILE A   7      46.684  -2.797  24.362  1.00  0.97           C  
ATOM     39  CG1 ILE A   7      47.571  -2.545  25.608  1.00  0.97           C  
ATOM     40  CG2 ILE A   7      45.326  -3.438  24.739  1.00  0.97           C  
ATOM     41  CD1 ILE A   7      46.973  -1.553  26.611  1.00  0.97           C  
ATOM     42  N   VAL A   8      45.955  -4.791  21.714  1.00  0.97           N  
ATOM     43  CA  VAL A   8      45.132  -4.962  20.529  1.00  0.97           C  
ATOM     44  C   VAL A   8      43.742  -5.376  20.987  1.00  0.97           C  
ATOM     45  O   VAL A   8      43.507  -5.675  22.151  1.00  0.97           O  
ATOM     46  CB  VAL A   8      45.681  -5.998  19.535  1.00  0.97           C  
ATOM     47  CG1 VAL A   8      47.063  -5.550  19.029  1.00  0.97           C  
ATOM     48  CG2 VAL A   8      45.764  -7.411  20.139  1.00  0.97           C  
ATOM     49  N   GLU A   9      42.767  -5.400  20.069  1.00  0.92           N  
ATOM     50  CA  GLU A   9      41.382  -5.714  20.328  1.00  0.92           C  
ATOM     51  C   GLU A   9      40.959  -7.134  19.948  1.00  0.92           C  
ATOM     52  O   GLU A   9      39.824  -7.546  20.185  1.00  0.92           O  
ATOM     53  CB  GLU A   9      40.519  -4.685  19.555  1.00  0.92           C  
ATOM     54  CG  GLU A   9      40.740  -4.601  18.022  1.00  0.92           C  
ATOM     55  CD  GLU A   9      41.923  -3.723  17.627  1.00  0.92           C  
ATOM     56  OE1 GLU A   9      43.075  -4.247  17.653  1.00  0.92           O  
ATOM     57  OE2 GLU A   9      41.736  -2.525  17.296  1.00  0.92           O  
ATOM     58  N   SER A  10      41.871  -7.960  19.392  1.00  0.92           N  
ATOM     59  CA  SER A  10      41.539  -9.306  18.940  1.00  0.92           C  
ATOM     60  C   SER A  10      42.679 -10.274  19.283  1.00  0.92           C  
ATOM     61  O   SER A  10      43.843  -9.902  19.133  1.00  0.92           O  
ATOM     62  CB  SER A  10      41.207  -9.355  17.427  1.00  0.92           C  
ATOM     63  OG  SER A  10      41.075 -10.700  16.965  1.00  0.92           O  
ATOM     64  N   PRO A  11      42.454 -11.506  19.777  1.00  0.91           N  
ATOM     65  CA  PRO A  11      43.492 -12.528  19.946  1.00  0.91           C  
ATOM     66  C   PRO A  11      44.078 -13.015  18.631  1.00  0.91           C  
ATOM     67  O   PRO A  11      45.240 -13.408  18.610  1.00  0.91           O  
ATOM     68  CB  PRO A  11      42.789 -13.670  20.700  1.00  0.91           C  
ATOM     69  CG  PRO A  11      41.315 -13.502  20.331  1.00  0.91           C  
ATOM     70  CD  PRO A  11      41.144 -11.992  20.206  1.00  0.91           C  
ATOM     71  N   ALA A  12      43.293 -13.024  17.533  1.00  0.92           N  
ATOM     72  CA  ALA A  12      43.748 -13.364  16.201  1.00  0.92           C  
ATOM     73  C   ALA A  12      44.751 -12.331  15.706  1.00  0.92           C  
ATOM     74  O   ALA A  12      45.837 -12.650  15.235  1.00  0.92           O  
ATOM     75  CB  ALA A  12      42.518 -13.487  15.277  1.00  0.92           C  
ATOM     76  N   LYS A  13      44.427 -11.040  15.924  1.00  0.89           N  
ATOM     77  CA  LYS A  13      45.316  -9.930  15.665  1.00  0.89           C  
ATOM     78  C   LYS A  13      46.583  -9.974  16.520  1.00  0.89           C  
ATOM     79  O   LYS A  13      47.683  -9.708  16.043  1.00  0.89           O  
ATOM     80  CB  LYS A  13      44.555  -8.605  15.858  1.00  0.89           C  
ATOM     81  CG  LYS A  13      45.328  -7.366  15.395  1.00  0.89           C  
ATOM     82  CD  LYS A  13      44.481  -6.097  15.524  1.00  0.89           C  
ATOM     83  CE  LYS A  13      45.232  -4.817  15.155  1.00  0.89           C  
ATOM     84  NZ  LYS A  13      44.378  -3.659  15.405  1.00  0.89           N  
ATOM     85  N   ALA A  14      46.443 -10.350  17.817  1.00  0.96           N  
ATOM     86  CA  ALA A  14      47.529 -10.485  18.771  1.00  0.96           C  
ATOM     87  C   ALA A  14      48.555 -11.522  18.370  1.00  0.96           C  
ATOM     88  O   ALA A  14      49.749 -11.254  18.402  1.00  0.96           O  
ATOM     89  CB  ALA A  14      47.000 -10.853  20.176  1.00  0.96           C  
ATOM     90  N   LYS A  15      48.123 -12.724  17.941  1.00  0.85           N  
ATOM     91  CA  LYS A  15      49.032 -13.749  17.463  1.00  0.85           C  
ATOM     92  C   LYS A  15      49.786 -13.357  16.207  1.00  0.85           C  
ATOM     93  O   LYS A  15      50.990 -13.567  16.110  1.00  0.85           O  
ATOM     94  CB  LYS A  15      48.319 -15.098  17.227  1.00  0.85           C  
ATOM     95  CG  LYS A  15      47.985 -15.810  18.546  1.00  0.85           C  
ATOM     96  CD  LYS A  15      47.644 -17.295  18.346  1.00  0.85           C  
ATOM     97  CE  LYS A  15      47.484 -18.053  19.667  1.00  0.85           C  
ATOM     98  NZ  LYS A  15      47.189 -19.481  19.408  1.00  0.85           N  
ATOM     99  N   THR A  16      49.101 -12.756  15.218  1.00  0.91           N  
ATOM    100  CA  THR A  16      49.729 -12.341  13.965  1.00  0.91           C  
ATOM    101  C   THR A  16      50.749 -11.234  14.119  1.00  0.91           C  
ATOM    102  O   THR A  16      51.827 -11.290  13.530  1.00  0.91           O  
ATOM    103  CB  THR A  16      48.730 -11.939  12.908  1.00  0.91           C  
ATOM    104  OG1 THR A  16      47.761 -12.971  12.778  1.00  0.91           O  
ATOM    105  CG2 THR A  16      49.391 -11.784  11.529  1.00  0.91           C  
ATOM    106  N   ILE A  17      50.474 -10.202  14.949  1.00  0.91           N  
ATOM    107  CA  ILE A  17      51.427  -9.129  15.219  1.00  0.91           C  
ATOM    108  C   ILE A  17      52.627  -9.612  16.034  1.00  0.91           C  
ATOM    109  O   ILE A  17      53.739  -9.113  15.891  1.00  0.91           O  
ATOM    110  CB  ILE A  17      50.755  -7.893  15.831  1.00  0.91           C  
ATOM    111  CG1 ILE A  17      51.614  -6.618  15.646  1.00  0.91           C  
ATOM    112  CG2 ILE A  17      50.365  -8.143  17.299  1.00  0.91           C  
ATOM    113  CD1 ILE A  17      50.945  -5.335  16.160  1.00  0.91           C  
ATOM    114  N   ASN A  18      52.440 -10.674  16.856  1.00  0.89           N  
ATOM    115  CA  ASN A  18      53.466 -11.269  17.701  1.00  0.89           C  
ATOM    116  C   ASN A  18      54.573 -11.926  16.893  1.00  0.89           C  
ATOM    117  O   ASN A  18      55.702 -12.084  17.334  1.00  0.89           O  
ATOM    118  CB  ASN A  18      52.826 -12.337  18.627  1.00  0.89           C  
ATOM    119  CG  ASN A  18      53.406 -12.319  20.034  1.00  0.89           C  
ATOM    120  OD1 ASN A  18      54.335 -11.593  20.377  1.00  0.89           O  
ATOM    121  ND2 ASN A  18      52.785 -13.120  20.932  1.00  0.89           N  
ATOM    122  N   LYS A  19      54.281 -12.294  15.636  1.00  0.86           N  
ATOM    123  CA  LYS A  19      55.243 -12.903  14.745  1.00  0.86           C  
ATOM    124  C   LYS A  19      56.287 -11.919  14.244  1.00  0.86           C  
ATOM    125  O   LYS A  19      57.309 -12.308  13.678  1.00  0.86           O  
ATOM    126  CB  LYS A  19      54.514 -13.454  13.503  1.00  0.86           C  
ATOM    127  CG  LYS A  19      53.436 -14.499  13.815  1.00  0.86           C  
ATOM    128  CD  LYS A  19      52.544 -14.809  12.602  1.00  0.86           C  
ATOM    129  CE  LYS A  19      53.306 -15.390  11.413  1.00  0.86           C  
ATOM    130  NZ  LYS A  19      52.360 -15.740  10.331  1.00  0.86           N  
ATOM    131  N   TYR A  20      56.025 -10.609  14.419  1.00  0.88           N  
ATOM    132  CA  TYR A  20      56.901  -9.551  13.974  1.00  0.88           C  
ATOM    133  C   TYR A  20      57.376  -8.705  15.149  1.00  0.88           C  
ATOM    134  O   TYR A  20      58.052  -7.698  14.958  1.00  0.88           O  
ATOM    135  CB  TYR A  20      56.182  -8.662  12.925  1.00  0.88           C  
ATOM    136  CG  TYR A  20      55.618  -9.518  11.819  1.00  0.88           C  
ATOM    137  CD1 TYR A  20      56.464 -10.263  10.982  1.00  0.88           C  
ATOM    138  CD2 TYR A  20      54.230  -9.641  11.652  1.00  0.88           C  
ATOM    139  CE1 TYR A  20      55.935 -11.095   9.985  1.00  0.88           C  
ATOM    140  CE2 TYR A  20      53.698 -10.470  10.656  1.00  0.88           C  
ATOM    141  CZ  TYR A  20      54.551 -11.193   9.821  1.00  0.88           C  
ATOM    142  OH  TYR A  20      54.006 -12.019   8.819  1.00  0.88           O  
ATOM    143  N   LEU A  21      57.068  -9.116  16.398  1.00  0.90           N  
ATOM    144  CA  LEU A  21      57.471  -8.412  17.597  1.00  0.90           C  
ATOM    145  C   LEU A  21      58.154  -9.407  18.514  1.00  0.90           C  
ATOM    146  O   LEU A  21      57.599 -10.440  18.865  1.00  0.90           O  
ATOM    147  CB  LEU A  21      56.275  -7.770  18.342  1.00  0.90           C  
ATOM    148  CG  LEU A  21      55.593  -6.590  17.619  1.00  0.90           C  
ATOM    149  CD1 LEU A  21      54.477  -6.005  18.497  1.00  0.90           C  
ATOM    150  CD2 LEU A  21      56.575  -5.471  17.243  1.00  0.90           C  
ATOM    151  N   GLY A  22      59.412  -9.137  18.914  1.00  0.88           N  
ATOM    152  CA  GLY A  22      60.181 -10.073  19.718  1.00  0.88           C  
ATOM    153  C   GLY A  22      60.701  -9.414  20.959  1.00  0.88           C  
ATOM    154  O   GLY A  22      60.616  -8.204  21.130  1.00  0.88           O  
ATOM    155  N   SER A  23      61.291 -10.224  21.852  1.00  0.82           N  
ATOM    156  CA  SER A  23      62.072  -9.794  23.008  1.00  0.82           C  
ATOM    157  C   SER A  23      61.332  -9.026  24.091  1.00  0.82           C  
ATOM    158  O   SER A  23      60.798  -9.605  25.024  1.00  0.82           O  
ATOM    159  CB  SER A  23      63.354  -9.011  22.666  1.00  0.82           C  
ATOM    160  OG  SER A  23      64.235  -9.827  21.897  1.00  0.82           O  
ATOM    161  N   ASP A  24      61.326  -7.682  23.988  1.00  0.87           N  
ATOM    162  CA  ASP A  24      60.794  -6.722  24.918  1.00  0.87           C  
ATOM    163  C   ASP A  24      59.382  -6.286  24.558  1.00  0.87           C  
ATOM    164  O   ASP A  24      58.799  -5.437  25.223  1.00  0.87           O  
ATOM    165  CB  ASP A  24      61.759  -5.512  25.091  1.00  0.87           C  
ATOM    166  CG  ASP A  24      62.151  -4.838  23.778  1.00  0.87           C  
ATOM    167  OD1 ASP A  24      62.569  -5.575  22.844  1.00  0.87           O  
ATOM    168  OD2 ASP A  24      62.067  -3.588  23.720  1.00  0.87           O  
ATOM    169  N   TYR A  25      58.745  -6.916  23.564  1.00  0.90           N  
ATOM    170  CA  TYR A  25      57.371  -6.644  23.218  1.00  0.90           C  
ATOM    171  C   TYR A  25      56.493  -7.785  23.692  1.00  0.90           C  
ATOM    172  O   TYR A  25      56.668  -8.940  23.314  1.00  0.90           O  
ATOM    173  CB  TYR A  25      57.227  -6.478  21.695  1.00  0.90           C  
ATOM    174  CG  TYR A  25      57.818  -5.170  21.255  1.00  0.90           C  
ATOM    175  CD1 TYR A  25      57.111  -3.977  21.467  1.00  0.90           C  
ATOM    176  CD2 TYR A  25      59.070  -5.112  20.624  1.00  0.90           C  
ATOM    177  CE1 TYR A  25      57.619  -2.756  21.008  1.00  0.90           C  
ATOM    178  CE2 TYR A  25      59.586  -3.889  20.173  1.00  0.90           C  
ATOM    179  CZ  TYR A  25      58.845  -2.715  20.343  1.00  0.90           C  
ATOM    180  OH  TYR A  25      59.330  -1.492  19.844  1.00  0.90           O  
ATOM    181  N   VAL A  26      55.518  -7.476  24.567  1.00  0.93           N  
ATOM    182  CA  VAL A  26      54.535  -8.431  25.036  1.00  0.93           C  
ATOM    183  C   VAL A  26      53.173  -7.912  24.632  1.00  0.93           C  
ATOM    184  O   VAL A  26      52.821  -6.759  24.864  1.00  0.93           O  
ATOM    185  CB  VAL A  26      54.607  -8.722  26.540  1.00  0.93           C  
ATOM    186  CG1 VAL A  26      55.771  -9.707  26.772  1.00  0.93           C  
ATOM    187  CG2 VAL A  26      54.782  -7.438  27.377  1.00  0.93           C  
ATOM    188  N   VAL A  27      52.377  -8.760  23.951  1.00  0.97           N  
ATOM    189  CA  VAL A  27      51.096  -8.370  23.396  1.00  0.97           C  
ATOM    190  C   VAL A  27      49.954  -8.881  24.250  1.00  0.97           C  
ATOM    191  O   VAL A  27      50.014  -9.950  24.854  1.00  0.97           O  
ATOM    192  CB  VAL A  27      50.899  -8.819  21.944  1.00  0.97           C  
ATOM    193  CG1 VAL A  27      52.023  -8.255  21.056  1.00  0.97           C  
ATOM    194  CG2 VAL A  27      50.869 -10.352  21.801  1.00  0.97           C  
ATOM    195  N   LYS A  28      48.852  -8.117  24.319  1.00  0.93           N  
ATOM    196  CA  LYS A  28      47.663  -8.553  25.011  1.00  0.93           C  
ATOM    197  C   LYS A  28      46.450  -8.049  24.264  1.00  0.93           C  
ATOM    198  O   LYS A  28      46.451  -6.979  23.665  1.00  0.93           O  
ATOM    199  CB  LYS A  28      47.649  -8.076  26.488  1.00  0.93           C  
ATOM    200  CG  LYS A  28      46.464  -8.565  27.355  1.00  0.93           C  
ATOM    201  CD  LYS A  28      46.323 -10.103  27.410  1.00  0.93           C  
ATOM    202  CE  LYS A  28      45.157 -10.667  28.245  1.00  0.93           C  
ATOM    203  NZ  LYS A  28      43.861 -10.203  27.716  1.00  0.93           N  
ATOM    204  N   SER A  29      45.364  -8.843  24.259  1.00  0.95           N  
ATOM    205  CA  SER A  29      44.139  -8.462  23.597  1.00  0.95           C  
ATOM    206  C   SER A  29      43.045  -8.165  24.601  1.00  0.95           C  
ATOM    207  O   SER A  29      42.791  -8.926  25.531  1.00  0.95           O  
ATOM    208  CB  SER A  29      43.686  -9.506  22.549  1.00  0.95           C  
ATOM    209  OG  SER A  29      43.349 -10.778  23.109  1.00  0.95           O  
ATOM    210  N   SER A  30      42.374  -7.005  24.469  1.00  0.93           N  
ATOM    211  CA  SER A  30      41.157  -6.718  25.199  1.00  0.93           C  
ATOM    212  C   SER A  30      40.039  -7.230  24.304  1.00  0.93           C  
ATOM    213  O   SER A  30      39.747  -6.682  23.258  1.00  0.93           O  
ATOM    214  CB  SER A  30      41.011  -5.225  25.628  1.00  0.93           C  
ATOM    215  OG  SER A  30      41.169  -4.297  24.553  1.00  0.93           O  
ATOM    216  N   VAL A  31      39.444  -8.401  24.646  1.00  0.88           N  
ATOM    217  CA  VAL A  31      38.401  -9.029  23.837  1.00  0.88           C  
ATOM    218  C   VAL A  31      37.126  -8.186  23.771  1.00  0.88           C  
ATOM    219  O   VAL A  31      36.268  -8.207  24.657  1.00  0.88           O  
ATOM    220  CB  VAL A  31      38.070 -10.460  24.289  1.00  0.88           C  
ATOM    221  CG1 VAL A  31      37.112 -11.136  23.282  1.00  0.88           C  
ATOM    222  CG2 VAL A  31      39.357 -11.304  24.413  1.00  0.88           C  
ATOM    223  N   GLY A  32      36.965  -7.420  22.670  1.00  0.88           N  
ATOM    224  CA  GLY A  32      35.846  -6.511  22.493  1.00  0.88           C  
ATOM    225  C   GLY A  32      35.999  -5.238  23.277  1.00  0.88           C  
ATOM    226  O   GLY A  32      37.023  -4.931  23.872  1.00  0.88           O  
ATOM    227  N   HIS A  33      34.940  -4.415  23.277  1.00  0.86           N  
ATOM    228  CA  HIS A  33      34.904  -3.196  24.056  1.00  0.86           C  
ATOM    229  C   HIS A  33      34.951  -3.451  25.558  1.00  0.86           C  
ATOM    230  O   HIS A  33      34.515  -4.499  26.043  1.00  0.86           O  
ATOM    231  CB  HIS A  33      33.684  -2.344  23.678  1.00  0.86           C  
ATOM    232  CG  HIS A  33      33.584  -2.057  22.213  1.00  0.86           C  
ATOM    233  ND1 HIS A  33      32.462  -1.381  21.810  1.00  0.86           N  
ATOM    234  CD2 HIS A  33      34.384  -2.329  21.142  1.00  0.86           C  
ATOM    235  CE1 HIS A  33      32.589  -1.239  20.507  1.00  0.86           C  
ATOM    236  NE2 HIS A  33      33.734  -1.797  20.050  1.00  0.86           N  
ATOM    237  N   ILE A  34      35.517  -2.491  26.317  1.00  0.89           N  
ATOM    238  CA  ILE A  34      35.651  -2.574  27.760  1.00  0.89           C  
ATOM    239  C   ILE A  34      34.913  -1.441  28.460  1.00  0.89           C  
ATOM    240  O   ILE A  34      34.552  -1.546  29.627  1.00  0.89           O  
ATOM    241  CB  ILE A  34      37.127  -2.558  28.171  1.00  0.89           C  
ATOM    242  CG1 ILE A  34      37.835  -1.211  27.869  1.00  0.89           C  
ATOM    243  CG2 ILE A  34      37.823  -3.762  27.494  1.00  0.89           C  
ATOM    244  CD1 ILE A  34      39.295  -1.178  28.316  1.00  0.89           C  
ATOM    245  N   ARG A  35      34.640  -0.328  27.756  1.00  0.85           N  
ATOM    246  CA  ARG A  35      34.103   0.869  28.345  1.00  0.85           C  
ATOM    247  C   ARG A  35      33.272   1.528  27.269  1.00  0.85           C  
ATOM    248  O   ARG A  35      33.769   1.729  26.165  1.00  0.85           O  
ATOM    249  CB  ARG A  35      35.293   1.773  28.743  1.00  0.85           C  
ATOM    250  CG  ARG A  35      34.938   3.086  29.454  1.00  0.85           C  
ATOM    251  CD  ARG A  35      36.199   3.782  29.963  1.00  0.85           C  
ATOM    252  NE  ARG A  35      35.815   5.084  30.590  1.00  0.85           N  
ATOM    253  CZ  ARG A  35      36.236   6.282  30.163  1.00  0.85           C  
ATOM    254  NH1 ARG A  35      36.806   6.457  28.974  1.00  0.85           N  
ATOM    255  NH2 ARG A  35      36.064   7.350  30.939  1.00  0.85           N  
ATOM    256  N   ASP A  36      32.008   1.863  27.563  1.00  0.92           N  
ATOM    257  CA  ASP A  36      31.133   2.539  26.638  1.00  0.92           C  
ATOM    258  C   ASP A  36      30.091   3.221  27.510  1.00  0.92           C  
ATOM    259  O   ASP A  36      30.163   3.195  28.728  1.00  0.92           O  
ATOM    260  CB  ASP A  36      30.535   1.608  25.563  1.00  0.92           C  
ATOM    261  CG  ASP A  36      29.876   2.364  24.424  1.00  0.92           C  
ATOM    262  OD1 ASP A  36      30.324   3.453  23.970  1.00  0.92           O  
ATOM    263  OD2 ASP A  36      28.808   1.853  23.994  1.00  0.92           O  
ATOM    264  N   LEU A  37      29.147   3.938  26.891  1.00  0.91           N  
ATOM    265  CA  LEU A  37      27.949   4.450  27.525  1.00  0.91           C  
ATOM    266  C   LEU A  37      27.017   3.344  28.045  1.00  0.91           C  
ATOM    267  O   LEU A  37      27.024   2.258  27.462  1.00  0.91           O  
ATOM    268  CB  LEU A  37      27.175   5.350  26.537  1.00  0.91           C  
ATOM    269  CG  LEU A  37      28.012   6.530  26.013  1.00  0.91           C  
ATOM    270  CD1 LEU A  37      28.664   6.232  24.664  1.00  0.91           C  
ATOM    271  CD2 LEU A  37      27.161   7.783  25.850  1.00  0.91           C  
ATOM    272  N   PRO A  38      26.210   3.544  29.102  1.00  0.82           N  
ATOM    273  CA  PRO A  38      25.170   2.615  29.571  1.00  0.82           C  
ATOM    274  C   PRO A  38      24.355   1.892  28.523  1.00  0.82           C  
ATOM    275  O   PRO A  38      24.129   2.462  27.448  1.00  0.82           O  
ATOM    276  CB  PRO A  38      24.245   3.492  30.423  1.00  0.82           C  
ATOM    277  CG  PRO A  38      25.163   4.575  30.985  1.00  0.82           C  
ATOM    278  CD  PRO A  38      26.181   4.795  29.867  1.00  0.82           C  
ATOM    279  N   THR A  39      23.884   0.662  28.727  1.00  0.77           N  
ATOM    280  CA  THR A  39      23.091  -0.046  27.715  1.00  0.77           C  
ATOM    281  C   THR A  39      21.888  -0.703  28.323  1.00  0.77           C  
ATOM    282  O   THR A  39      20.877  -0.943  27.675  1.00  0.77           O  
ATOM    283  CB  THR A  39      23.860  -1.136  26.970  1.00  0.77           C  
ATOM    284  OG1 THR A  39      24.443  -2.093  27.849  1.00  0.77           O  
ATOM    285  CG2 THR A  39      25.014  -0.506  26.186  1.00  0.77           C  
ATOM    286  N   SER A  40      21.984  -0.956  29.626  1.00  0.42           N  
ATOM    287  CA  SER A  40      20.967  -1.533  30.455  1.00  0.42           C  
ATOM    288  C   SER A  40      20.954  -0.589  31.626  1.00  0.42           C  
ATOM    289  O   SER A  40      21.939   0.101  31.850  1.00  0.42           O  
ATOM    290  CB  SER A  40      21.361  -2.959  30.896  1.00  0.42           C  
ATOM    291  OG  SER A  40      20.342  -3.589  31.675  1.00  0.42           O  
ATOM    292  N   GLY A  41      19.817  -0.484  32.342  1.00  0.40           N  
ATOM    293  CA  GLY A  41      19.662   0.304  33.567  1.00  0.40           C  
ATOM    294  C   GLY A  41      20.650   0.004  34.676  1.00  0.40           C  
ATOM    295  O   GLY A  41      21.100  -1.099  34.874  1.00  0.40           O  
ATOM    296  N   SER A  42      20.942   1.011  35.517  1.00  0.32           N  
ATOM    297  CA  SER A  42      21.929   0.895  36.573  1.00  0.32           C  
ATOM    298  C   SER A  42      21.263   0.617  37.904  1.00  0.32           C  
ATOM    299  O   SER A  42      21.910   0.404  38.927  1.00  0.32           O  
ATOM    300  CB  SER A  42      22.779   2.197  36.635  1.00  0.32           C  
ATOM    301  OG  SER A  42      22.000   3.372  36.899  1.00  0.32           O  
ATOM    302  N   ALA A  43      19.922   0.552  37.904  1.00  0.30           N  
ATOM    303  CA  ALA A  43      19.146   0.320  39.082  1.00  0.30           C  
ATOM    304  C   ALA A  43      17.775  -0.166  38.666  1.00  0.30           C  
ATOM    305  O   ALA A  43      17.296   0.082  37.562  1.00  0.30           O  
ATOM    306  CB  ALA A  43      19.038   1.611  39.914  1.00  0.30           C  
ATOM    307  N   ALA A  44      17.112  -0.898  39.574  1.00  0.26           N  
ATOM    308  CA  ALA A  44      15.815  -1.475  39.352  1.00  0.26           C  
ATOM    309  C   ALA A  44      14.705  -0.515  39.764  1.00  0.26           C  
ATOM    310  O   ALA A  44      14.675  -0.063  40.907  1.00  0.26           O  
ATOM    311  CB  ALA A  44      15.707  -2.732  40.236  1.00  0.26           C  
ATOM    312  N   LYS A  45      13.713  -0.214  38.898  1.00  0.28           N  
ATOM    313  CA  LYS A  45      12.569   0.641  39.227  1.00  0.28           C  
ATOM    314  C   LYS A  45      11.512  -0.030  40.108  1.00  0.28           C  
ATOM    315  O   LYS A  45      10.312   0.154  39.940  1.00  0.28           O  
ATOM    316  CB  LYS A  45      11.868   1.147  37.946  1.00  0.28           C  
ATOM    317  CG  LYS A  45      12.762   2.003  37.046  1.00  0.28           C  
ATOM    318  CD  LYS A  45      12.010   2.404  35.770  1.00  0.28           C  
ATOM    319  CE  LYS A  45      12.858   3.250  34.826  1.00  0.28           C  
ATOM    320  NZ  LYS A  45      12.080   3.560  33.608  1.00  0.28           N  
ATOM    321  N   LYS A  46      11.965  -0.812  41.101  1.00  0.27           N  
ATOM    322  CA  LYS A  46      11.168  -1.575  42.036  1.00  0.27           C  
ATOM    323  C   LYS A  46      10.851  -0.755  43.298  1.00  0.27           C  
ATOM    324  O   LYS A  46      10.411  -1.315  44.297  1.00  0.27           O  
ATOM    325  CB  LYS A  46      11.927  -2.871  42.440  1.00  0.27           C  
ATOM    326  CG  LYS A  46      12.124  -3.891  41.301  1.00  0.27           C  
ATOM    327  CD  LYS A  46      12.898  -5.147  41.761  1.00  0.27           C  
ATOM    328  CE  LYS A  46      13.132  -6.183  40.648  1.00  0.27           C  
ATOM    329  NZ  LYS A  46      13.791  -7.412  41.165  1.00  0.27           N  
ATOM    330  N   SER A  47      11.052   0.578  43.228  1.00  0.29           N  
ATOM    331  CA  SER A  47      10.843   1.612  44.237  1.00  0.29           C  
ATOM    332  C   SER A  47      11.527   2.867  43.725  1.00  0.29           C  
ATOM    333  O   SER A  47      12.169   2.832  42.691  1.00  0.29           O  
ATOM    334  CB  SER A  47      11.226   1.320  45.706  1.00  0.29           C  
ATOM    335  OG  SER A  47      10.773   2.346  46.638  1.00  0.29           O  
ATOM    336  N   ALA A  48      11.314   4.040  44.371  1.00  0.32           N  
ATOM    337  CA  ALA A  48      11.895   5.308  43.978  1.00  0.32           C  
ATOM    338  C   ALA A  48      13.189   5.597  44.733  1.00  0.32           C  
ATOM    339  O   ALA A  48      13.960   6.482  44.370  1.00  0.32           O  
ATOM    340  CB  ALA A  48      10.873   6.426  44.280  1.00  0.32           C  
ATOM    341  N   ASP A  49      13.463   4.821  45.796  1.00  0.36           N  
ATOM    342  CA  ASP A  49      14.655   4.882  46.600  1.00  0.36           C  
ATOM    343  C   ASP A  49      15.459   3.577  46.535  1.00  0.36           C  
ATOM    344  O   ASP A  49      16.426   3.399  47.258  1.00  0.36           O  
ATOM    345  CB  ASP A  49      14.273   5.274  48.055  1.00  0.36           C  
ATOM    346  CG  ASP A  49      13.321   4.308  48.755  1.00  0.36           C  
ATOM    347  OD1 ASP A  49      12.815   3.350  48.099  1.00  0.36           O  
ATOM    348  OD2 ASP A  49      13.038   4.592  49.945  1.00  0.36           O  
ATOM    349  N   SER A  50      15.121   2.674  45.585  1.00  0.34           N  
ATOM    350  CA  SER A  50      15.806   1.412  45.389  1.00  0.34           C  
ATOM    351  C   SER A  50      17.027   1.574  44.538  1.00  0.34           C  
ATOM    352  O   SER A  50      17.788   0.634  44.304  1.00  0.34           O  
ATOM    353  CB  SER A  50      14.957   0.442  44.566  1.00  0.34           C  
ATOM    354  OG  SER A  50      14.255   1.084  43.472  1.00  0.34           O  
ATOM    355  N   THR A  51      17.225   2.797  44.035  1.00  0.33           N  
ATOM    356  CA  THR A  51      18.428   3.260  43.374  1.00  0.33           C  
ATOM    357  C   THR A  51      19.634   3.122  44.264  1.00  0.33           C  
ATOM    358  O   THR A  51      19.573   3.281  45.471  1.00  0.33           O  
ATOM    359  CB  THR A  51      18.382   4.708  42.859  1.00  0.33           C  
ATOM    360  OG1 THR A  51      18.205   5.697  43.867  1.00  0.33           O  
ATOM    361  CG2 THR A  51      17.205   4.893  41.901  1.00  0.33           C  
ATOM    362  N   SER A  52      20.799   2.800  43.682  1.00  0.31           N  
ATOM    363  CA  SER A  52      22.005   2.673  44.474  1.00  0.31           C  
ATOM    364  C   SER A  52      22.817   3.942  44.375  1.00  0.31           C  
ATOM    365  O   SER A  52      23.661   4.235  45.215  1.00  0.31           O  
ATOM    366  CB  SER A  52      22.808   1.458  43.967  1.00  0.31           C  
ATOM    367  OG  SER A  52      23.064   1.557  42.562  1.00  0.31           O  
ATOM    368  N   THR A  53      22.490   4.764  43.363  1.00  0.30           N  
ATOM    369  CA  THR A  53      23.173   5.998  43.038  1.00  0.30           C  
ATOM    370  C   THR A  53      22.088   6.949  42.589  1.00  0.30           C  
ATOM    371  O   THR A  53      21.273   6.633  41.723  1.00  0.30           O  
ATOM    372  CB  THR A  53      24.210   5.827  41.933  1.00  0.30           C  
ATOM    373  OG1 THR A  53      25.183   4.860  42.305  1.00  0.30           O  
ATOM    374  CG2 THR A  53      24.998   7.116  41.689  1.00  0.30           C  
ATOM    375  N   LYS A  54      22.010   8.149  43.196  1.00  0.29           N  
ATOM    376  CA  LYS A  54      21.039   9.157  42.828  1.00  0.29           C  
ATOM    377  C   LYS A  54      21.702  10.225  41.999  1.00  0.29           C  
ATOM    378  O   LYS A  54      22.767  10.724  42.337  1.00  0.29           O  
ATOM    379  CB  LYS A  54      20.424   9.877  44.047  1.00  0.29           C  
ATOM    380  CG  LYS A  54      19.607   8.957  44.959  1.00  0.29           C  
ATOM    381  CD  LYS A  54      19.079   9.707  46.192  1.00  0.29           C  
ATOM    382  CE  LYS A  54      18.279   8.811  47.145  1.00  0.29           C  
ATOM    383  NZ  LYS A  54      17.834   9.568  48.339  1.00  0.29           N  
ATOM    384  N   THR A  55      21.022  10.615  40.907  1.00  0.30           N  
ATOM    385  CA  THR A  55      21.526  11.602  39.967  1.00  0.30           C  
ATOM    386  C   THR A  55      20.359  12.483  39.593  1.00  0.30           C  
ATOM    387  O   THR A  55      20.355  13.695  39.787  1.00  0.30           O  
ATOM    388  CB  THR A  55      22.098  10.948  38.732  1.00  0.30           C  
ATOM    389  OG1 THR A  55      23.102   9.990  39.022  1.00  0.30           O  
ATOM    390  CG2 THR A  55      22.704  11.979  37.773  1.00  0.30           C  
ATOM    391  N   ALA A  56      19.261  11.853  39.129  1.00  0.31           N  
ATOM    392  CA  ALA A  56      18.003  12.494  38.839  1.00  0.31           C  
ATOM    393  C   ALA A  56      17.123  12.712  40.037  1.00  0.31           C  
ATOM    394  O   ALA A  56      15.964  12.994  39.929  1.00  0.31           O  
ATOM    395  CB  ALA A  56      17.188  11.624  37.866  1.00  0.31           C  
ATOM    396  N   LYS A  57      17.644  12.632  41.257  1.00  0.31           N  
ATOM    397  CA  LYS A  57      16.916  13.088  42.415  1.00  0.31           C  
ATOM    398  C   LYS A  57      17.190  14.563  42.643  1.00  0.31           C  
ATOM    399  O   LYS A  57      16.437  15.241  43.333  1.00  0.31           O  
ATOM    400  CB  LYS A  57      17.409  12.278  43.626  1.00  0.31           C  
ATOM    401  CG  LYS A  57      16.677  12.598  44.933  1.00  0.31           C  
ATOM    402  CD  LYS A  57      15.224  12.108  44.918  1.00  0.31           C  
ATOM    403  CE  LYS A  57      14.545  12.302  46.270  1.00  0.31           C  
ATOM    404  NZ  LYS A  57      13.132  11.876  46.212  1.00  0.31           N  
ATOM    405  N   LYS A  58      18.267  15.109  42.032  1.00  0.32           N  
ATOM    406  CA  LYS A  58      18.554  16.532  42.024  1.00  0.32           C  
ATOM    407  C   LYS A  58      18.767  17.120  40.626  1.00  0.32           C  
ATOM    408  O   LYS A  58      19.853  17.642  40.357  1.00  0.32           O  
ATOM    409  CB  LYS A  58      19.860  16.777  42.796  1.00  0.32           C  
ATOM    410  CG  LYS A  58      19.778  16.304  44.246  1.00  0.32           C  
ATOM    411  CD  LYS A  58      21.100  16.522  44.986  1.00  0.32           C  
ATOM    412  CE  LYS A  58      21.034  16.067  46.441  1.00  0.32           C  
ATOM    413  NZ  LYS A  58      22.334  16.308  47.099  1.00  0.32           N  
ATOM    414  N   PRO A  59      17.809  17.102  39.706  1.00  0.33           N  
ATOM    415  CA  PRO A  59      17.956  17.716  38.414  1.00  0.33           C  
ATOM    416  C   PRO A  59      17.152  18.995  38.314  1.00  0.33           C  
ATOM    417  O   PRO A  59      16.485  19.420  39.244  1.00  0.33           O  
ATOM    418  CB  PRO A  59      17.359  16.640  37.512  1.00  0.33           C  
ATOM    419  CG  PRO A  59      16.187  16.106  38.323  1.00  0.33           C  
ATOM    420  CD  PRO A  59      16.559  16.363  39.770  1.00  0.33           C  
ATOM    421  N   LYS A  60      17.188  19.628  37.124  1.00  0.29           N  
ATOM    422  CA  LYS A  60      16.405  20.803  36.807  1.00  0.29           C  
ATOM    423  C   LYS A  60      14.884  20.659  36.942  1.00  0.29           C  
ATOM    424  O   LYS A  60      14.167  21.622  37.184  1.00  0.29           O  
ATOM    425  CB  LYS A  60      16.708  21.169  35.342  1.00  0.29           C  
ATOM    426  CG  LYS A  60      16.095  22.505  34.907  1.00  0.29           C  
ATOM    427  CD  LYS A  60      16.391  22.843  33.444  1.00  0.29           C  
ATOM    428  CE  LYS A  60      15.757  24.174  33.032  1.00  0.29           C  
ATOM    429  NZ  LYS A  60      16.107  24.500  31.632  1.00  0.29           N  
ATOM    430  N   LYS A  61      14.383  19.428  36.715  1.00  0.41           N  
ATOM    431  CA  LYS A  61      12.991  19.054  36.908  1.00  0.41           C  
ATOM    432  C   LYS A  61      12.898  17.705  37.629  1.00  0.41           C  
ATOM    433  O   LYS A  61      12.727  17.672  38.837  1.00  0.41           O  
ATOM    434  CB  LYS A  61      12.213  19.045  35.571  1.00  0.41           C  
ATOM    435  CG  LYS A  61      12.128  20.435  34.923  1.00  0.41           C  
ATOM    436  CD  LYS A  61      11.359  20.384  33.599  1.00  0.41           C  
ATOM    437  CE  LYS A  61      11.219  21.749  32.928  1.00  0.41           C  
ATOM    438  NZ  LYS A  61      10.459  21.607  31.667  1.00  0.41           N  
ATOM    439  N   ASP A  62      13.045  16.588  36.872  1.00  0.52           N  
ATOM    440  CA  ASP A  62      13.052  15.205  37.333  1.00  0.52           C  
ATOM    441  C   ASP A  62      13.327  14.393  36.059  1.00  0.52           C  
ATOM    442  O   ASP A  62      14.368  13.805  35.874  1.00  0.52           O  
ATOM    443  CB  ASP A  62      11.827  14.775  38.183  1.00  0.52           C  
ATOM    444  CG  ASP A  62      11.998  13.409  38.843  1.00  0.52           C  
ATOM    445  OD1 ASP A  62      11.033  12.970  39.520  1.00  0.52           O  
ATOM    446  OD2 ASP A  62      13.081  12.798  38.671  1.00  0.52           O  
ATOM    447  N   GLU A  63      12.430  14.533  35.046  1.00  0.58           N  
ATOM    448  CA  GLU A  63      12.441  13.771  33.806  1.00  0.58           C  
ATOM    449  C   GLU A  63      13.712  13.877  32.990  1.00  0.58           C  
ATOM    450  O   GLU A  63      14.267  12.893  32.499  1.00  0.58           O  
ATOM    451  CB  GLU A  63      11.263  14.275  32.962  1.00  0.58           C  
ATOM    452  CG  GLU A  63       9.891  13.948  33.592  1.00  0.58           C  
ATOM    453  CD  GLU A  63       8.763  14.563  32.765  1.00  0.58           C  
ATOM    454  OE1 GLU A  63       9.079  15.446  31.922  1.00  0.58           O  
ATOM    455  OE2 GLU A  63       7.591  14.179  32.989  1.00  0.58           O  
ATOM    456  N   ARG A  64      14.240  15.111  32.884  1.00  0.71           N  
ATOM    457  CA  ARG A  64      15.511  15.416  32.258  1.00  0.71           C  
ATOM    458  C   ARG A  64      16.687  14.753  32.942  1.00  0.71           C  
ATOM    459  O   ARG A  64      17.570  14.215  32.280  1.00  0.71           O  
ATOM    460  CB  ARG A  64      15.742  16.947  32.200  1.00  0.71           C  
ATOM    461  CG  ARG A  64      17.056  17.355  31.496  1.00  0.71           C  
ATOM    462  CD  ARG A  64      17.298  18.862  31.363  1.00  0.71           C  
ATOM    463  NE  ARG A  64      16.219  19.384  30.465  1.00  0.71           N  
ATOM    464  CZ  ARG A  64      16.164  20.611  29.958  1.00  0.71           C  
ATOM    465  NH1 ARG A  64      17.077  21.515  30.306  1.00  0.71           N  
ATOM    466  NH2 ARG A  64      15.238  20.961  29.065  1.00  0.71           N  
ATOM    467  N   GLY A  65      16.730  14.714  34.291  1.00  0.71           N  
ATOM    468  CA  GLY A  65      17.821  14.051  34.981  1.00  0.71           C  
ATOM    469  C   GLY A  65      17.825  12.563  34.738  1.00  0.71           C  
ATOM    470  O   GLY A  65      18.834  11.961  34.512  1.00  0.71           O  
ATOM    471  N   ALA A  66      16.628  11.930  34.684  1.00  0.75           N  
ATOM    472  CA  ALA A  66      16.585  10.493  34.474  1.00  0.75           C  
ATOM    473  C   ALA A  66      16.906  10.099  33.041  1.00  0.75           C  
ATOM    474  O   ALA A  66      17.274   8.962  32.744  1.00  0.75           O  
ATOM    475  CB  ALA A  66      15.180   9.996  34.838  1.00  0.75           C  
ATOM    476  N   LEU A  67      16.765  11.056  32.110  1.00  0.78           N  
ATOM    477  CA  LEU A  67      17.194  10.933  30.739  1.00  0.78           C  
ATOM    478  C   LEU A  67      18.708  10.905  30.575  1.00  0.78           C  
ATOM    479  O   LEU A  67      19.243  10.002  29.934  1.00  0.78           O  
ATOM    480  CB  LEU A  67      16.574  12.079  29.920  1.00  0.78           C  
ATOM    481  CG  LEU A  67      16.866  12.049  28.414  1.00  0.78           C  
ATOM    482  CD1 LEU A  67      16.489  10.712  27.755  1.00  0.78           C  
ATOM    483  CD2 LEU A  67      16.151  13.227  27.745  1.00  0.78           C  
ATOM    484  N   VAL A  68      19.448  11.839  31.216  1.00  0.83           N  
ATOM    485  CA  VAL A  68      20.903  11.924  31.109  1.00  0.83           C  
ATOM    486  C   VAL A  68      21.609  10.713  31.705  1.00  0.83           C  
ATOM    487  O   VAL A  68      22.660  10.293  31.226  1.00  0.83           O  
ATOM    488  CB  VAL A  68      21.498  13.240  31.616  1.00  0.83           C  
ATOM    489  CG1 VAL A  68      20.748  14.431  30.989  1.00  0.83           C  
ATOM    490  CG2 VAL A  68      21.506  13.343  33.150  1.00  0.83           C  
ATOM    491  N   ASN A  69      21.015  10.087  32.750  1.00  0.73           N  
ATOM    492  CA  ASN A  69      21.432   8.814  33.356  1.00  0.73           C  
ATOM    493  C   ASN A  69      21.345   7.672  32.370  1.00  0.73           C  
ATOM    494  O   ASN A  69      22.226   6.830  32.253  1.00  0.73           O  
ATOM    495  CB  ASN A  69      20.559   8.406  34.589  1.00  0.73           C  
ATOM    496  CG  ASN A  69      21.200   9.264  35.649  1.00  0.73           C  
ATOM    497  OD1 ASN A  69      22.250   8.962  36.258  1.00  0.73           O  
ATOM    498  ND2 ASN A  69      20.452  10.292  35.981  1.00  0.73           N  
ATOM    499  N   ARG A  70      20.227   7.628  31.642  1.00  0.73           N  
ATOM    500  CA  ARG A  70      19.943   6.616  30.660  1.00  0.73           C  
ATOM    501  C   ARG A  70      20.859   6.693  29.458  1.00  0.73           C  
ATOM    502  O   ARG A  70      21.311   5.694  28.899  1.00  0.73           O  
ATOM    503  CB  ARG A  70      18.486   6.810  30.209  1.00  0.73           C  
ATOM    504  CG  ARG A  70      17.694   5.500  30.157  1.00  0.73           C  
ATOM    505  CD  ARG A  70      16.249   5.681  29.688  1.00  0.73           C  
ATOM    506  NE  ARG A  70      15.620   6.701  30.602  1.00  0.73           N  
ATOM    507  CZ  ARG A  70      14.702   7.605  30.231  1.00  0.73           C  
ATOM    508  NH1 ARG A  70      14.195   7.619  29.005  1.00  0.73           N  
ATOM    509  NH2 ARG A  70      14.311   8.545  31.091  1.00  0.73           N  
ATOM    510  N   MET A  71      21.123   7.932  29.017  1.00  0.85           N  
ATOM    511  CA  MET A  71      22.082   8.195  27.984  1.00  0.85           C  
ATOM    512  C   MET A  71      23.540   8.012  28.411  1.00  0.85           C  
ATOM    513  O   MET A  71      24.320   7.344  27.754  1.00  0.85           O  
ATOM    514  CB  MET A  71      21.954   9.654  27.516  1.00  0.85           C  
ATOM    515  CG  MET A  71      20.622  10.029  26.863  1.00  0.85           C  
ATOM    516  SD  MET A  71      20.510  11.831  26.704  1.00  0.85           S  
ATOM    517  CE  MET A  71      19.472  11.656  25.250  1.00  0.85           C  
ATOM    518  N   GLY A  72      23.944   8.621  29.539  1.00  0.89           N  
ATOM    519  CA  GLY A  72      25.341   8.775  29.922  1.00  0.89           C  
ATOM    520  C   GLY A  72      25.999   9.997  29.333  1.00  0.89           C  
ATOM    521  O   GLY A  72      27.220  10.061  29.268  1.00  0.89           O  
ATOM    522  N   VAL A  73      25.208  10.991  28.884  1.00  0.92           N  
ATOM    523  CA  VAL A  73      25.652  12.215  28.237  1.00  0.92           C  
ATOM    524  C   VAL A  73      24.746  13.297  28.763  1.00  0.92           C  
ATOM    525  O   VAL A  73      23.537  13.090  28.841  1.00  0.92           O  
ATOM    526  CB  VAL A  73      25.529  12.132  26.711  1.00  0.92           C  
ATOM    527  CG1 VAL A  73      25.538  13.490  25.988  1.00  0.92           C  
ATOM    528  CG2 VAL A  73      26.719  11.321  26.193  1.00  0.92           C  
ATOM    529  N   ASP A  74      25.304  14.468  29.139  1.00  0.89           N  
ATOM    530  CA  ASP A  74      24.516  15.624  29.485  1.00  0.89           C  
ATOM    531  C   ASP A  74      24.681  16.734  28.423  1.00  0.89           C  
ATOM    532  O   ASP A  74      25.686  17.446  28.426  1.00  0.89           O  
ATOM    533  CB  ASP A  74      24.914  16.098  30.898  1.00  0.89           C  
ATOM    534  CG  ASP A  74      23.780  16.936  31.473  1.00  0.89           C  
ATOM    535  OD1 ASP A  74      23.019  17.537  30.656  1.00  0.89           O  
ATOM    536  OD2 ASP A  74      23.628  16.939  32.716  1.00  0.89           O  
ATOM    537  N   PRO A  75      23.728  16.955  27.508  1.00  0.94           N  
ATOM    538  CA  PRO A  75      23.770  18.031  26.519  1.00  0.94           C  
ATOM    539  C   PRO A  75      23.674  19.414  27.119  1.00  0.94           C  
ATOM    540  O   PRO A  75      24.050  20.379  26.461  1.00  0.94           O  
ATOM    541  CB  PRO A  75      22.550  17.763  25.619  1.00  0.94           C  
ATOM    542  CG  PRO A  75      22.243  16.279  25.804  1.00  0.94           C  
ATOM    543  CD  PRO A  75      22.611  16.049  27.263  1.00  0.94           C  
ATOM    544  N   TRP A  76      23.131  19.557  28.339  1.00  0.80           N  
ATOM    545  CA  TRP A  76      22.886  20.856  28.929  1.00  0.80           C  
ATOM    546  C   TRP A  76      24.055  21.268  29.826  1.00  0.80           C  
ATOM    547  O   TRP A  76      24.185  22.432  30.200  1.00  0.80           O  
ATOM    548  CB  TRP A  76      21.546  20.819  29.720  1.00  0.80           C  
ATOM    549  CG  TRP A  76      20.289  20.738  28.851  1.00  0.80           C  
ATOM    550  CD1 TRP A  76      19.667  21.746  28.179  1.00  0.80           C  
ATOM    551  CD2 TRP A  76      19.582  19.533  28.509  1.00  0.80           C  
ATOM    552  NE1 TRP A  76      18.581  21.262  27.477  1.00  0.80           N  
ATOM    553  CE2 TRP A  76      18.519  19.899  27.656  1.00  0.80           C  
ATOM    554  CE3 TRP A  76      19.812  18.202  28.822  1.00  0.80           C  
ATOM    555  CZ2 TRP A  76      17.668  18.942  27.115  1.00  0.80           C  
ATOM    556  CZ3 TRP A  76      18.964  17.234  28.272  1.00  0.80           C  
ATOM    557  CH2 TRP A  76      17.904  17.596  27.433  1.00  0.80           C  
ATOM    558  N   HIS A  77      24.990  20.328  30.094  1.00  0.77           N  
ATOM    559  CA  HIS A  77      26.143  20.533  30.953  1.00  0.77           C  
ATOM    560  C   HIS A  77      27.414  20.265  30.167  1.00  0.77           C  
ATOM    561  O   HIS A  77      28.345  19.595  30.608  1.00  0.77           O  
ATOM    562  CB  HIS A  77      26.102  19.658  32.229  1.00  0.77           C  
ATOM    563  CG  HIS A  77      25.156  20.149  33.282  1.00  0.77           C  
ATOM    564  ND1 HIS A  77      23.866  20.545  32.984  1.00  0.77           N  
ATOM    565  CD2 HIS A  77      25.387  20.282  34.614  1.00  0.77           C  
ATOM    566  CE1 HIS A  77      23.338  20.896  34.131  1.00  0.77           C  
ATOM    567  NE2 HIS A  77      24.214  20.761  35.152  1.00  0.77           N  
ATOM    568  N   ASN A  78      27.481  20.804  28.931  1.00  0.88           N  
ATOM    569  CA  ASN A  78      28.663  20.808  28.084  1.00  0.88           C  
ATOM    570  C   ASN A  78      29.142  19.410  27.694  1.00  0.88           C  
ATOM    571  O   ASN A  78      30.339  19.136  27.591  1.00  0.88           O  
ATOM    572  CB  ASN A  78      29.792  21.678  28.716  1.00  0.88           C  
ATOM    573  CG  ASN A  78      30.908  22.023  27.736  1.00  0.88           C  
ATOM    574  OD1 ASN A  78      32.051  21.581  27.908  1.00  0.88           O  
ATOM    575  ND2 ASN A  78      30.585  22.791  26.674  1.00  0.88           N  
ATOM    576  N   TRP A  79      28.192  18.491  27.450  1.00  0.91           N  
ATOM    577  CA  TRP A  79      28.439  17.138  26.988  1.00  0.91           C  
ATOM    578  C   TRP A  79      29.302  16.339  27.943  1.00  0.91           C  
ATOM    579  O   TRP A  79      30.191  15.592  27.534  1.00  0.91           O  
ATOM    580  CB  TRP A  79      28.959  17.092  25.527  1.00  0.91           C  
ATOM    581  CG  TRP A  79      28.107  17.920  24.601  1.00  0.91           C  
ATOM    582  CD1 TRP A  79      28.236  19.232  24.250  1.00  0.91           C  
ATOM    583  CD2 TRP A  79      26.862  17.488  24.020  1.00  0.91           C  
ATOM    584  NE1 TRP A  79      27.139  19.661  23.535  1.00  0.91           N  
ATOM    585  CE2 TRP A  79      26.294  18.580  23.389  1.00  0.91           C  
ATOM    586  CE3 TRP A  79      26.225  16.253  24.058  1.00  0.91           C  
ATOM    587  CZ2 TRP A  79      25.095  18.476  22.688  1.00  0.91           C  
ATOM    588  CZ3 TRP A  79      25.019  16.131  23.355  1.00  0.91           C  
ATOM    589  CH2 TRP A  79      24.474  17.213  22.662  1.00  0.91           C  
ATOM    590  N   GLU A  80      29.056  16.478  29.265  1.00  0.84           N  
ATOM    591  CA  GLU A  80      29.681  15.633  30.261  1.00  0.84           C  
ATOM    592  C   GLU A  80      29.211  14.197  30.081  1.00  0.84           C  
ATOM    593  O   GLU A  80      28.018  13.935  29.947  1.00  0.84           O  
ATOM    594  CB  GLU A  80      29.439  16.146  31.696  1.00  0.84           C  
ATOM    595  CG  GLU A  80      30.255  15.389  32.771  1.00  0.84           C  
ATOM    596  CD  GLU A  80      30.075  15.967  34.178  1.00  0.84           C  
ATOM    597  OE1 GLU A  80      30.690  15.381  35.105  1.00  0.84           O  
ATOM    598  OE2 GLU A  80      29.357  16.985  34.336  1.00  0.84           O  
ATOM    599  N   ALA A  81      30.156  13.240  29.996  1.00  0.95           N  
ATOM    600  CA  ALA A  81      29.848  11.864  29.699  1.00  0.95           C  
ATOM    601  C   ALA A  81      30.253  10.964  30.839  1.00  0.95           C  
ATOM    602  O   ALA A  81      31.357  11.045  31.372  1.00  0.95           O  
ATOM    603  CB  ALA A  81      30.548  11.388  28.415  1.00  0.95           C  
ATOM    604  N   HIS A  82      29.343  10.049  31.210  1.00  0.83           N  
ATOM    605  CA  HIS A  82      29.569   9.081  32.255  1.00  0.83           C  
ATOM    606  C   HIS A  82      29.655   7.729  31.573  1.00  0.83           C  
ATOM    607  O   HIS A  82      28.657   7.104  31.230  1.00  0.83           O  
ATOM    608  CB  HIS A  82      28.434   9.130  33.311  1.00  0.83           C  
ATOM    609  CG  HIS A  82      28.602   8.222  34.488  1.00  0.83           C  
ATOM    610  ND1 HIS A  82      29.859   7.775  34.841  1.00  0.83           N  
ATOM    611  CD2 HIS A  82      27.658   7.664  35.286  1.00  0.83           C  
ATOM    612  CE1 HIS A  82      29.654   6.938  35.835  1.00  0.83           C  
ATOM    613  NE2 HIS A  82      28.340   6.830  36.144  1.00  0.83           N  
ATOM    614  N   TYR A  83      30.897   7.272  31.318  1.00  0.87           N  
ATOM    615  CA  TYR A  83      31.166   5.972  30.734  1.00  0.87           C  
ATOM    616  C   TYR A  83      31.239   4.904  31.803  1.00  0.87           C  
ATOM    617  O   TYR A  83      31.893   5.074  32.826  1.00  0.87           O  
ATOM    618  CB  TYR A  83      32.543   5.908  30.038  1.00  0.87           C  
ATOM    619  CG  TYR A  83      32.650   6.899  28.933  1.00  0.87           C  
ATOM    620  CD1 TYR A  83      32.073   6.643  27.681  1.00  0.87           C  
ATOM    621  CD2 TYR A  83      33.315   8.114  29.147  1.00  0.87           C  
ATOM    622  CE1 TYR A  83      32.132   7.608  26.668  1.00  0.87           C  
ATOM    623  CE2 TYR A  83      33.412   9.062  28.129  1.00  0.87           C  
ATOM    624  CZ  TYR A  83      32.806   8.810  26.902  1.00  0.87           C  
ATOM    625  OH  TYR A  83      32.855   9.806  25.921  1.00  0.87           O  
ATOM    626  N   GLU A  84      30.637   3.738  31.534  1.00  0.81           N  
ATOM    627  CA  GLU A  84      30.566   2.647  32.473  1.00  0.81           C  
ATOM    628  C   GLU A  84      31.285   1.460  31.848  1.00  0.81           C  
ATOM    629  O   GLU A  84      31.278   1.233  30.642  1.00  0.81           O  
ATOM    630  CB  GLU A  84      29.101   2.340  32.874  1.00  0.81           C  
ATOM    631  CG  GLU A  84      28.443   3.507  33.666  1.00  0.81           C  
ATOM    632  CD  GLU A  84      27.012   3.221  34.132  1.00  0.81           C  
ATOM    633  OE1 GLU A  84      26.443   2.180  33.718  1.00  0.81           O  
ATOM    634  OE2 GLU A  84      26.480   4.047  34.923  1.00  0.81           O  
ATOM    635  N   VAL A  85      32.038   0.702  32.671  1.00  0.88           N  
ATOM    636  CA  VAL A  85      32.647  -0.549  32.257  1.00  0.88           C  
ATOM    637  C   VAL A  85      31.611  -1.598  31.893  1.00  0.88           C  
ATOM    638  O   VAL A  85      30.576  -1.742  32.535  1.00  0.88           O  
ATOM    639  CB  VAL A  85      33.630  -1.104  33.282  1.00  0.88           C  
ATOM    640  CG1 VAL A  85      34.898  -0.228  33.266  1.00  0.88           C  
ATOM    641  CG2 VAL A  85      32.989  -1.183  34.683  1.00  0.88           C  
ATOM    642  N   LEU A  86      31.850  -2.337  30.797  1.00  0.86           N  
ATOM    643  CA  LEU A  86      30.911  -3.346  30.348  1.00  0.86           C  
ATOM    644  C   LEU A  86      30.853  -4.586  31.242  1.00  0.86           C  
ATOM    645  O   LEU A  86      31.887  -4.983  31.781  1.00  0.86           O  
ATOM    646  CB  LEU A  86      31.232  -3.798  28.911  1.00  0.86           C  
ATOM    647  CG  LEU A  86      31.226  -2.678  27.857  1.00  0.86           C  
ATOM    648  CD1 LEU A  86      31.438  -3.282  26.469  1.00  0.86           C  
ATOM    649  CD2 LEU A  86      29.944  -1.841  27.835  1.00  0.86           C  
ATOM    650  N   PRO A  87      29.708  -5.256  31.393  1.00  0.80           N  
ATOM    651  CA  PRO A  87      29.599  -6.442  32.233  1.00  0.80           C  
ATOM    652  C   PRO A  87      30.403  -7.598  31.667  1.00  0.80           C  
ATOM    653  O   PRO A  87      30.439  -7.802  30.452  1.00  0.80           O  
ATOM    654  CB  PRO A  87      28.090  -6.753  32.244  1.00  0.80           C  
ATOM    655  CG  PRO A  87      27.579  -6.164  30.928  1.00  0.80           C  
ATOM    656  CD  PRO A  87      28.426  -4.904  30.780  1.00  0.80           C  
ATOM    657  N   GLY A  88      31.088  -8.359  32.542  1.00  0.84           N  
ATOM    658  CA  GLY A  88      31.875  -9.524  32.162  1.00  0.84           C  
ATOM    659  C   GLY A  88      33.249  -9.159  31.676  1.00  0.84           C  
ATOM    660  O   GLY A  88      34.007 -10.007  31.210  1.00  0.84           O  
ATOM    661  N   LYS A  89      33.604  -7.865  31.767  1.00  0.84           N  
ATOM    662  CA  LYS A  89      34.869  -7.341  31.311  1.00  0.84           C  
ATOM    663  C   LYS A  89      35.738  -6.879  32.469  1.00  0.84           C  
ATOM    664  O   LYS A  89      36.910  -6.568  32.283  1.00  0.84           O  
ATOM    665  CB  LYS A  89      34.656  -6.166  30.326  1.00  0.84           C  
ATOM    666  CG  LYS A  89      33.848  -6.544  29.073  1.00  0.84           C  
ATOM    667  CD  LYS A  89      34.564  -7.533  28.133  1.00  0.84           C  
ATOM    668  CE  LYS A  89      33.741  -7.969  26.917  1.00  0.84           C  
ATOM    669  NZ  LYS A  89      33.034  -6.800  26.368  1.00  0.84           N  
ATOM    670  N   GLU A  90      35.219  -6.897  33.715  1.00  0.84           N  
ATOM    671  CA  GLU A  90      35.885  -6.449  34.924  1.00  0.84           C  
ATOM    672  C   GLU A  90      37.174  -7.217  35.172  1.00  0.84           C  
ATOM    673  O   GLU A  90      38.214  -6.662  35.529  1.00  0.84           O  
ATOM    674  CB  GLU A  90      34.943  -6.622  36.151  1.00  0.84           C  
ATOM    675  CG  GLU A  90      33.553  -5.930  36.039  1.00  0.84           C  
ATOM    676  CD  GLU A  90      32.494  -6.739  35.285  1.00  0.84           C  
ATOM    677  OE1 GLU A  90      32.840  -7.819  34.734  1.00  0.84           O  
ATOM    678  OE2 GLU A  90      31.329  -6.284  35.223  1.00  0.84           O  
ATOM    679  N   LYS A  91      37.123  -8.547  34.931  1.00  0.82           N  
ATOM    680  CA  LYS A  91      38.259  -9.443  35.028  1.00  0.82           C  
ATOM    681  C   LYS A  91      39.367  -9.068  34.046  1.00  0.82           C  
ATOM    682  O   LYS A  91      40.527  -8.983  34.414  1.00  0.82           O  
ATOM    683  CB  LYS A  91      37.816 -10.921  34.870  1.00  0.82           C  
ATOM    684  CG  LYS A  91      36.924 -11.387  36.034  1.00  0.82           C  
ATOM    685  CD  LYS A  91      36.516 -12.866  35.910  1.00  0.82           C  
ATOM    686  CE  LYS A  91      35.643 -13.356  37.072  1.00  0.82           C  
ATOM    687  NZ  LYS A  91      35.245 -14.768  36.863  1.00  0.82           N  
ATOM    688  N   VAL A  92      38.996  -8.766  32.778  1.00  0.90           N  
ATOM    689  CA  VAL A  92      39.926  -8.401  31.717  1.00  0.90           C  
ATOM    690  C   VAL A  92      40.600  -7.065  31.992  1.00  0.90           C  
ATOM    691  O   VAL A  92      41.804  -6.907  31.797  1.00  0.90           O  
ATOM    692  CB  VAL A  92      39.262  -8.355  30.338  1.00  0.90           C  
ATOM    693  CG1 VAL A  92      40.333  -8.173  29.238  1.00  0.90           C  
ATOM    694  CG2 VAL A  92      38.481  -9.661  30.087  1.00  0.90           C  
ATOM    695  N   VAL A  93      39.838  -6.056  32.477  1.00  0.91           N  
ATOM    696  CA  VAL A  93      40.378  -4.744  32.825  1.00  0.91           C  
ATOM    697  C   VAL A  93      41.405  -4.823  33.928  1.00  0.91           C  
ATOM    698  O   VAL A  93      42.481  -4.237  33.831  1.00  0.91           O  
ATOM    699  CB  VAL A  93      39.308  -3.758  33.290  1.00  0.91           C  
ATOM    700  CG1 VAL A  93      39.914  -2.424  33.792  1.00  0.91           C  
ATOM    701  CG2 VAL A  93      38.353  -3.462  32.126  1.00  0.91           C  
ATOM    702  N   SER A  94      41.123  -5.577  35.008  1.00  0.87           N  
ATOM    703  CA  SER A  94      42.086  -5.765  36.082  1.00  0.87           C  
ATOM    704  C   SER A  94      43.328  -6.499  35.609  1.00  0.87           C  
ATOM    705  O   SER A  94      44.443  -6.056  35.862  1.00  0.87           O  
ATOM    706  CB  SER A  94      41.465  -6.470  37.312  1.00  0.87           C  
ATOM    707  OG  SER A  94      42.370  -6.521  38.422  1.00  0.87           O  
ATOM    708  N   GLU A  95      43.176  -7.584  34.823  1.00  0.85           N  
ATOM    709  CA  GLU A  95      44.279  -8.314  34.225  1.00  0.85           C  
ATOM    710  C   GLU A  95      45.172  -7.430  33.343  1.00  0.85           C  
ATOM    711  O   GLU A  95      46.398  -7.458  33.416  1.00  0.85           O  
ATOM    712  CB  GLU A  95      43.700  -9.512  33.440  1.00  0.85           C  
ATOM    713  CG  GLU A  95      44.758 -10.468  32.851  1.00  0.85           C  
ATOM    714  CD  GLU A  95      44.151 -11.586  31.999  1.00  0.85           C  
ATOM    715  OE1 GLU A  95      44.958 -12.330  31.384  1.00  0.85           O  
ATOM    716  OE2 GLU A  95      42.901 -11.654  31.868  1.00  0.85           O  
ATOM    717  N   LEU A  96      44.550  -6.551  32.529  1.00  0.92           N  
ATOM    718  CA  LEU A  96      45.214  -5.538  31.733  1.00  0.92           C  
ATOM    719  C   LEU A  96      45.902  -4.432  32.542  1.00  0.92           C  
ATOM    720  O   LEU A  96      47.019  -4.023  32.235  1.00  0.92           O  
ATOM    721  CB  LEU A  96      44.208  -4.960  30.712  1.00  0.92           C  
ATOM    722  CG  LEU A  96      44.830  -4.109  29.590  1.00  0.92           C  
ATOM    723  CD1 LEU A  96      45.893  -4.866  28.778  1.00  0.92           C  
ATOM    724  CD2 LEU A  96      43.735  -3.553  28.669  1.00  0.92           C  
ATOM    725  N   LYS A  97      45.255  -3.943  33.625  1.00  0.88           N  
ATOM    726  CA  LYS A  97      45.784  -2.958  34.563  1.00  0.88           C  
ATOM    727  C   LYS A  97      47.054  -3.432  35.259  1.00  0.88           C  
ATOM    728  O   LYS A  97      48.050  -2.712  35.321  1.00  0.88           O  
ATOM    729  CB  LYS A  97      44.704  -2.601  35.624  1.00  0.88           C  
ATOM    730  CG  LYS A  97      45.123  -1.479  36.587  1.00  0.88           C  
ATOM    731  CD  LYS A  97      44.023  -1.086  37.586  1.00  0.88           C  
ATOM    732  CE  LYS A  97      44.495   0.017  38.538  1.00  0.88           C  
ATOM    733  NZ  LYS A  97      43.410   0.383  39.474  1.00  0.88           N  
ATOM    734  N   GLN A  98      47.066  -4.689  35.744  1.00  0.82           N  
ATOM    735  CA  GLN A  98      48.218  -5.317  36.373  1.00  0.82           C  
ATOM    736  C   GLN A  98      49.411  -5.477  35.442  1.00  0.82           C  
ATOM    737  O   GLN A  98      50.565  -5.285  35.816  1.00  0.82           O  
ATOM    738  CB  GLN A  98      47.859  -6.733  36.870  1.00  0.82           C  
ATOM    739  CG  GLN A  98      46.805  -6.777  37.992  1.00  0.82           C  
ATOM    740  CD  GLN A  98      46.421  -8.225  38.286  1.00  0.82           C  
ATOM    741  OE1 GLN A  98      47.270  -9.117  38.295  1.00  0.82           O  
ATOM    742  NE2 GLN A  98      45.115  -8.474  38.541  1.00  0.82           N  
ATOM    743  N   LEU A  99      49.148  -5.869  34.179  1.00  0.88           N  
ATOM    744  CA  LEU A  99      50.165  -5.997  33.151  1.00  0.88           C  
ATOM    745  C   LEU A  99      50.824  -4.666  32.776  1.00  0.88           C  
ATOM    746  O   LEU A  99      52.022  -4.597  32.517  1.00  0.88           O  
ATOM    747  CB  LEU A  99      49.615  -6.737  31.907  1.00  0.88           C  
ATOM    748  CG  LEU A  99      50.438  -7.971  31.470  1.00  0.88           C  
ATOM    749  CD1 LEU A  99      49.811  -8.588  30.212  1.00  0.88           C  
ATOM    750  CD2 LEU A  99      51.926  -7.674  31.221  1.00  0.88           C  
ATOM    751  N   ALA A 100      50.040  -3.569  32.756  1.00  0.90           N  
ATOM    752  CA  ALA A 100      50.472  -2.233  32.413  1.00  0.90           C  
ATOM    753  C   ALA A 100      51.531  -1.623  33.318  1.00  0.90           C  
ATOM    754  O   ALA A 100      52.454  -0.987  32.835  1.00  0.90           O  
ATOM    755  CB  ALA A 100      49.258  -1.295  32.409  1.00  0.90           C  
ATOM    756  N   GLU A 101      51.423  -1.796  34.652  1.00  0.82           N  
ATOM    757  CA  GLU A 101      52.398  -1.343  35.638  1.00  0.82           C  
ATOM    758  C   GLU A 101      53.750  -2.036  35.522  1.00  0.82           C  
ATOM    759  O   GLU A 101      54.799  -1.446  35.768  1.00  0.82           O  
ATOM    760  CB  GLU A 101      51.841  -1.482  37.068  1.00  0.82           C  
ATOM    761  CG  GLU A 101      50.686  -0.492  37.375  1.00  0.82           C  
ATOM    762  CD  GLU A 101      50.105  -0.681  38.780  1.00  0.82           C  
ATOM    763  OE1 GLU A 101      50.565  -1.608  39.494  1.00  0.82           O  
ATOM    764  OE2 GLU A 101      49.180   0.096  39.141  1.00  0.82           O  
ATOM    765  N   LYS A 102      53.754  -3.311  35.086  1.00  0.81           N  
ATOM    766  CA  LYS A 102      54.945  -4.116  34.867  1.00  0.81           C  
ATOM    767  C   LYS A 102      55.747  -3.739  33.618  1.00  0.81           C  
ATOM    768  O   LYS A 102      56.858  -4.234  33.403  1.00  0.81           O  
ATOM    769  CB  LYS A 102      54.562  -5.612  34.774  1.00  0.81           C  
ATOM    770  CG  LYS A 102      53.988  -6.182  36.080  1.00  0.81           C  
ATOM    771  CD  LYS A 102      53.647  -7.677  35.954  1.00  0.81           C  
ATOM    772  CE  LYS A 102      53.084  -8.270  37.249  1.00  0.81           C  
ATOM    773  NZ  LYS A 102      52.741  -9.699  37.063  1.00  0.81           N  
ATOM    774  N   ALA A 103      55.188  -2.865  32.760  1.00  0.87           N  
ATOM    775  CA  ALA A 103      55.795  -2.412  31.533  1.00  0.87           C  
ATOM    776  C   ALA A 103      56.185  -0.941  31.629  1.00  0.87           C  
ATOM    777  O   ALA A 103      55.520  -0.132  32.272  1.00  0.87           O  
ATOM    778  CB  ALA A 103      54.819  -2.635  30.361  1.00  0.87           C  
ATOM    779  N   ASP A 104      57.314  -0.558  31.007  1.00  0.86           N  
ATOM    780  CA  ASP A 104      57.828   0.799  30.997  1.00  0.86           C  
ATOM    781  C   ASP A 104      56.998   1.701  30.089  1.00  0.86           C  
ATOM    782  O   ASP A 104      56.602   2.805  30.467  1.00  0.86           O  
ATOM    783  CB  ASP A 104      59.316   0.771  30.557  1.00  0.86           C  
ATOM    784  CG  ASP A 104      60.178   0.052  31.593  1.00  0.86           C  
ATOM    785  OD1 ASP A 104      59.725  -0.113  32.753  1.00  0.86           O  
ATOM    786  OD2 ASP A 104      61.291  -0.391  31.214  1.00  0.86           O  
ATOM    787  N   HIS A 105      56.671   1.189  28.881  1.00  0.90           N  
ATOM    788  CA  HIS A 105      55.955   1.915  27.849  1.00  0.90           C  
ATOM    789  C   HIS A 105      54.798   1.083  27.312  1.00  0.90           C  
ATOM    790  O   HIS A 105      54.837  -0.148  27.317  1.00  0.90           O  
ATOM    791  CB  HIS A 105      56.904   2.321  26.680  1.00  0.90           C  
ATOM    792  CG  HIS A 105      56.394   3.437  25.812  1.00  0.90           C  
ATOM    793  ND1 HIS A 105      55.424   4.250  26.343  1.00  0.90           N  
ATOM    794  CD2 HIS A 105      56.773   3.901  24.588  1.00  0.90           C  
ATOM    795  CE1 HIS A 105      55.215   5.192  25.450  1.00  0.90           C  
ATOM    796  NE2 HIS A 105      56.007   5.025  24.371  1.00  0.90           N  
ATOM    797  N   ILE A 106      53.725   1.756  26.847  1.00  0.96           N  
ATOM    798  CA  ILE A 106      52.508   1.127  26.359  1.00  0.96           C  
ATOM    799  C   ILE A 106      52.238   1.567  24.928  1.00  0.96           C  
ATOM    800  O   ILE A 106      52.151   2.739  24.594  1.00  0.96           O  
ATOM    801  CB  ILE A 106      51.274   1.426  27.216  1.00  0.96           C  
ATOM    802  CG1 ILE A 106      51.570   1.112  28.705  1.00  0.96           C  
ATOM    803  CG2 ILE A 106      50.068   0.624  26.665  1.00  0.96           C  
ATOM    804  CD1 ILE A 106      50.375   1.285  29.648  1.00  0.96           C  
ATOM    805  N   TYR A 107      52.057   0.598  24.024  1.00  0.95           N  
ATOM    806  CA  TYR A 107      51.795   0.823  22.629  1.00  0.95           C  
ATOM    807  C   TYR A 107      50.377   0.392  22.324  1.00  0.95           C  
ATOM    808  O   TYR A 107      49.978  -0.755  22.510  1.00  0.95           O  
ATOM    809  CB  TYR A 107      52.745  -0.041  21.783  1.00  0.95           C  
ATOM    810  CG  TYR A 107      54.144   0.487  21.853  1.00  0.95           C  
ATOM    811  CD1 TYR A 107      55.050   0.080  22.847  1.00  0.95           C  
ATOM    812  CD2 TYR A 107      54.574   1.386  20.873  1.00  0.95           C  
ATOM    813  CE1 TYR A 107      56.353   0.600  22.872  1.00  0.95           C  
ATOM    814  CE2 TYR A 107      55.887   1.862  20.872  1.00  0.95           C  
ATOM    815  CZ  TYR A 107      56.771   1.491  21.884  1.00  0.95           C  
ATOM    816  OH  TYR A 107      58.082   2.004  21.901  1.00  0.95           O  
ATOM    817  N   LEU A 108      49.561   1.331  21.828  1.00  0.98           N  
ATOM    818  CA  LEU A 108      48.189   1.079  21.467  1.00  0.98           C  
ATOM    819  C   LEU A 108      48.115   0.756  19.984  1.00  0.98           C  
ATOM    820  O   LEU A 108      48.269   1.623  19.123  1.00  0.98           O  
ATOM    821  CB  LEU A 108      47.334   2.323  21.804  1.00  0.98           C  
ATOM    822  CG  LEU A 108      47.412   2.753  23.286  1.00  0.98           C  
ATOM    823  CD1 LEU A 108      46.644   4.057  23.537  1.00  0.98           C  
ATOM    824  CD2 LEU A 108      46.912   1.652  24.231  1.00  0.98           C  
ATOM    825  N   ALA A 109      47.879  -0.533  19.666  1.00  1.00           N  
ATOM    826  CA  ALA A 109      47.942  -1.096  18.336  1.00  1.00           C  
ATOM    827  C   ALA A 109      46.552  -1.447  17.826  1.00  1.00           C  
ATOM    828  O   ALA A 109      46.359  -2.408  17.081  1.00  1.00           O  
ATOM    829  CB  ALA A 109      48.883  -2.324  18.332  1.00  1.00           C  
ATOM    830  N   THR A 110      45.530  -0.663  18.235  1.00  0.96           N  
ATOM    831  CA  THR A 110      44.171  -0.723  17.700  1.00  0.96           C  
ATOM    832  C   THR A 110      44.107  -0.488  16.188  1.00  0.96           C  
ATOM    833  O   THR A 110      45.084  -0.100  15.558  1.00  0.96           O  
ATOM    834  CB  THR A 110      43.157   0.167  18.397  1.00  0.96           C  
ATOM    835  OG1 THR A 110      43.498   1.527  18.204  1.00  0.96           O  
ATOM    836  CG2 THR A 110      43.143  -0.083  19.917  1.00  0.96           C  
ATOM    837  N   ASP A 111      42.966  -0.746  15.532  1.00  0.95           N  
ATOM    838  CA  ASP A 111      42.788  -0.471  14.115  1.00  0.95           C  
ATOM    839  C   ASP A 111      42.892   0.988  13.668  1.00  0.95           C  
ATOM    840  O   ASP A 111      42.876   1.944  14.449  1.00  0.95           O  
ATOM    841  CB  ASP A 111      41.502  -1.141  13.586  1.00  0.95           C  
ATOM    842  CG  ASP A 111      41.703  -2.637  13.429  1.00  0.95           C  
ATOM    843  OD1 ASP A 111      42.895  -3.049  13.359  1.00  0.95           O  
ATOM    844  OD2 ASP A 111      40.716  -3.399  13.348  1.00  0.95           O  
ATOM    845  N   LEU A 112      43.102   1.165  12.350  1.00  0.92           N  
ATOM    846  CA  LEU A 112      43.486   2.385  11.669  1.00  0.92           C  
ATOM    847  C   LEU A 112      42.535   3.579  11.798  1.00  0.92           C  
ATOM    848  O   LEU A 112      42.934   4.738  11.874  1.00  0.92           O  
ATOM    849  CB  LEU A 112      43.589   2.071  10.161  1.00  0.92           C  
ATOM    850  CG  LEU A 112      44.109   3.212   9.269  1.00  0.92           C  
ATOM    851  CD1 LEU A 112      45.594   3.456   9.519  1.00  0.92           C  
ATOM    852  CD2 LEU A 112      43.846   2.904   7.792  1.00  0.92           C  
ATOM    853  N   ASP A 113      41.218   3.312  11.756  1.00  0.93           N  
ATOM    854  CA  ASP A 113      40.169   4.302  11.773  1.00  0.93           C  
ATOM    855  C   ASP A 113      40.028   5.072  13.088  1.00  0.93           C  
ATOM    856  O   ASP A 113      40.776   4.928  14.052  1.00  0.93           O  
ATOM    857  CB  ASP A 113      38.831   3.743  11.195  1.00  0.93           C  
ATOM    858  CG  ASP A 113      38.202   2.610  12.000  1.00  0.93           C  
ATOM    859  OD1 ASP A 113      38.742   2.271  13.080  1.00  0.93           O  
ATOM    860  OD2 ASP A 113      37.172   2.064  11.517  1.00  0.93           O  
ATOM    861  N   ARG A 114      39.063   6.007  13.108  1.00  0.85           N  
ATOM    862  CA  ARG A 114      38.721   6.795  14.272  1.00  0.85           C  
ATOM    863  C   ARG A 114      38.085   5.988  15.388  1.00  0.85           C  
ATOM    864  O   ARG A 114      38.256   6.301  16.561  1.00  0.85           O  
ATOM    865  CB  ARG A 114      37.714   7.893  13.921  1.00  0.85           C  
ATOM    866  CG  ARG A 114      38.090   8.789  12.744  1.00  0.85           C  
ATOM    867  CD  ARG A 114      36.976   9.812  12.569  1.00  0.85           C  
ATOM    868  NE  ARG A 114      37.281  10.560  11.332  1.00  0.85           N  
ATOM    869  CZ  ARG A 114      36.375  11.273  10.661  1.00  0.85           C  
ATOM    870  NH1 ARG A 114      35.130  11.471  11.083  1.00  0.85           N  
ATOM    871  NH2 ARG A 114      36.710  11.789   9.487  1.00  0.85           N  
ATOM    872  N   GLU A 115      37.307   4.934  15.037  1.00  0.91           N  
ATOM    873  CA  GLU A 115      36.724   4.000  15.984  1.00  0.91           C  
ATOM    874  C   GLU A 115      37.828   3.326  16.774  1.00  0.91           C  
ATOM    875  O   GLU A 115      37.846   3.391  18.001  1.00  0.91           O  
ATOM    876  CB  GLU A 115      35.824   2.955  15.263  1.00  0.91           C  
ATOM    877  CG  GLU A 115      35.200   1.891  16.210  1.00  0.91           C  
ATOM    878  CD  GLU A 115      34.350   0.798  15.545  1.00  0.91           C  
ATOM    879  OE1 GLU A 115      33.937   0.942  14.366  1.00  0.91           O  
ATOM    880  OE2 GLU A 115      34.094  -0.219  16.243  1.00  0.91           O  
ATOM    881  N   GLY A 116      38.866   2.798  16.086  1.00  0.98           N  
ATOM    882  CA  GLY A 116      40.039   2.254  16.753  1.00  0.98           C  
ATOM    883  C   GLY A 116      40.789   3.247  17.622  1.00  0.98           C  
ATOM    884  O   GLY A 116      41.259   2.902  18.703  1.00  0.98           O  
ATOM    885  N   GLU A 117      40.872   4.530  17.220  1.00  0.92           N  
ATOM    886  CA  GLU A 117      41.449   5.608  18.021  1.00  0.92           C  
ATOM    887  C   GLU A 117      40.701   5.851  19.341  1.00  0.92           C  
ATOM    888  O   GLU A 117      41.293   5.964  20.415  1.00  0.92           O  
ATOM    889  CB  GLU A 117      41.465   6.918  17.187  1.00  0.92           C  
ATOM    890  CG  GLU A 117      42.628   7.892  17.511  1.00  0.92           C  
ATOM    891  CD  GLU A 117      43.923   7.583  16.772  1.00  0.92           C  
ATOM    892  OE1 GLU A 117      45.021   7.950  17.263  1.00  0.92           O  
ATOM    893  OE2 GLU A 117      43.844   6.945  15.692  1.00  0.92           O  
ATOM    894  N   ALA A 118      39.351   5.886  19.289  1.00  0.99           N  
ATOM    895  CA  ALA A 118      38.461   5.966  20.432  1.00  0.99           C  
ATOM    896  C   ALA A 118      38.540   4.743  21.347  1.00  0.99           C  
ATOM    897  O   ALA A 118      38.546   4.866  22.569  1.00  0.99           O  
ATOM    898  CB  ALA A 118      37.019   6.222  19.955  1.00  0.99           C  
ATOM    899  N   ILE A 119      38.658   3.521  20.776  1.00  0.95           N  
ATOM    900  CA  ILE A 119      38.933   2.297  21.531  1.00  0.95           C  
ATOM    901  C   ILE A 119      40.256   2.404  22.298  1.00  0.95           C  
ATOM    902  O   ILE A 119      40.323   2.130  23.495  1.00  0.95           O  
ATOM    903  CB  ILE A 119      38.907   1.050  20.631  1.00  0.95           C  
ATOM    904  CG1 ILE A 119      37.478   0.813  20.076  1.00  0.95           C  
ATOM    905  CG2 ILE A 119      39.415  -0.204  21.385  1.00  0.95           C  
ATOM    906  CD1 ILE A 119      37.375  -0.311  19.037  1.00  0.95           C  
ATOM    907  N   ALA A 120      41.327   2.891  21.636  1.00  1.00           N  
ATOM    908  CA  ALA A 120      42.627   3.154  22.224  1.00  1.00           C  
ATOM    909  C   ALA A 120      42.609   4.204  23.329  1.00  1.00           C  
ATOM    910  O   ALA A 120      43.288   4.081  24.347  1.00  1.00           O  
ATOM    911  CB  ALA A 120      43.614   3.549  21.112  1.00  1.00           C  
ATOM    912  N   TRP A 121      41.796   5.261  23.167  1.00  0.95           N  
ATOM    913  CA  TRP A 121      41.527   6.235  24.205  1.00  0.95           C  
ATOM    914  C   TRP A 121      40.881   5.627  25.441  1.00  0.95           C  
ATOM    915  O   TRP A 121      41.356   5.826  26.552  1.00  0.95           O  
ATOM    916  CB  TRP A 121      40.670   7.382  23.616  1.00  0.95           C  
ATOM    917  CG  TRP A 121      40.379   8.519  24.574  1.00  0.95           C  
ATOM    918  CD1 TRP A 121      41.236   9.438  25.092  1.00  0.95           C  
ATOM    919  CD2 TRP A 121      39.117   8.724  25.226  1.00  0.95           C  
ATOM    920  NE1 TRP A 121      40.593  10.210  26.030  1.00  0.95           N  
ATOM    921  CE2 TRP A 121      39.289   9.802  26.112  1.00  0.95           C  
ATOM    922  CE3 TRP A 121      37.900   8.058  25.137  1.00  0.95           C  
ATOM    923  CZ2 TRP A 121      38.256  10.236  26.926  1.00  0.95           C  
ATOM    924  CZ3 TRP A 121      36.840   8.520  25.929  1.00  0.95           C  
ATOM    925  CH2 TRP A 121      37.015   9.595  26.811  1.00  0.95           C  
ATOM    926  N   HIS A 122      39.842   4.785  25.268  1.00  0.93           N  
ATOM    927  CA  HIS A 122      39.213   4.070  26.367  1.00  0.93           C  
ATOM    928  C   HIS A 122      40.162   3.168  27.138  1.00  0.93           C  
ATOM    929  O   HIS A 122      40.048   3.043  28.355  1.00  0.93           O  
ATOM    930  CB  HIS A 122      38.005   3.246  25.886  1.00  0.93           C  
ATOM    931  CG  HIS A 122      36.807   4.093  25.610  1.00  0.93           C  
ATOM    932  ND1 HIS A 122      36.233   4.792  26.658  1.00  0.93           N  
ATOM    933  CD2 HIS A 122      36.088   4.266  24.471  1.00  0.93           C  
ATOM    934  CE1 HIS A 122      35.168   5.372  26.131  1.00  0.93           C  
ATOM    935  NE2 HIS A 122      35.036   5.087  24.815  1.00  0.93           N  
ATOM    936  N   LEU A 123      41.134   2.536  26.448  1.00  0.96           N  
ATOM    937  CA  LEU A 123      42.222   1.816  27.086  1.00  0.96           C  
ATOM    938  C   LEU A 123      43.105   2.689  27.955  1.00  0.96           C  
ATOM    939  O   LEU A 123      43.323   2.392  29.121  1.00  0.96           O  
ATOM    940  CB  LEU A 123      43.148   1.144  26.043  1.00  0.96           C  
ATOM    941  CG  LEU A 123      42.508   0.015  25.223  1.00  0.96           C  
ATOM    942  CD1 LEU A 123      43.439  -0.416  24.083  1.00  0.96           C  
ATOM    943  CD2 LEU A 123      42.207  -1.181  26.124  1.00  0.96           C  
ATOM    944  N   ARG A 124      43.593   3.832  27.441  1.00  0.90           N  
ATOM    945  CA  ARG A 124      44.434   4.736  28.202  1.00  0.90           C  
ATOM    946  C   ARG A 124      43.746   5.259  29.459  1.00  0.90           C  
ATOM    947  O   ARG A 124      44.320   5.286  30.541  1.00  0.90           O  
ATOM    948  CB  ARG A 124      44.899   5.894  27.289  1.00  0.90           C  
ATOM    949  CG  ARG A 124      45.816   6.906  28.001  1.00  0.90           C  
ATOM    950  CD  ARG A 124      46.558   7.882  27.088  1.00  0.90           C  
ATOM    951  NE  ARG A 124      45.575   8.931  26.685  1.00  0.90           N  
ATOM    952  CZ  ARG A 124      45.399  10.091  27.323  1.00  0.90           C  
ATOM    953  NH1 ARG A 124      46.023  10.364  28.457  1.00  0.90           N  
ATOM    954  NH2 ARG A 124      44.546  11.005  26.867  1.00  0.90           N  
ATOM    955  N   GLU A 125      42.457   5.607  29.321  1.00  0.92           N  
ATOM    956  CA  GLU A 125      41.614   6.117  30.379  1.00  0.92           C  
ATOM    957  C   GLU A 125      41.408   5.180  31.571  1.00  0.92           C  
ATOM    958  O   GLU A 125      41.416   5.604  32.725  1.00  0.92           O  
ATOM    959  CB  GLU A 125      40.255   6.532  29.764  1.00  0.92           C  
ATOM    960  CG  GLU A 125      39.687   7.821  30.398  1.00  0.92           C  
ATOM    961  CD  GLU A 125      40.450   9.095  30.016  1.00  0.92           C  
ATOM    962  OE1 GLU A 125      41.321   9.063  29.109  1.00  0.92           O  
ATOM    963  OE2 GLU A 125      40.089  10.140  30.614  1.00  0.92           O  
ATOM    964  N   VAL A 126      41.216   3.862  31.328  1.00  0.95           N  
ATOM    965  CA  VAL A 126      41.037   2.882  32.396  1.00  0.95           C  
ATOM    966  C   VAL A 126      42.331   2.407  33.030  1.00  0.95           C  
ATOM    967  O   VAL A 126      42.341   1.956  34.176  1.00  0.95           O  
ATOM    968  CB  VAL A 126      40.247   1.647  31.965  1.00  0.95           C  
ATOM    969  CG1 VAL A 126      38.864   2.090  31.473  1.00  0.95           C  
ATOM    970  CG2 VAL A 126      40.969   0.837  30.875  1.00  0.95           C  
ATOM    971  N   ILE A 127      43.462   2.484  32.299  1.00  0.92           N  
ATOM    972  CA  ILE A 127      44.757   2.096  32.830  1.00  0.92           C  
ATOM    973  C   ILE A 127      45.335   3.175  33.738  1.00  0.92           C  
ATOM    974  O   ILE A 127      45.705   2.906  34.878  1.00  0.92           O  
ATOM    975  CB  ILE A 127      45.742   1.777  31.701  1.00  0.92           C  
ATOM    976  CG1 ILE A 127      45.305   0.584  30.816  1.00  0.92           C  
ATOM    977  CG2 ILE A 127      47.172   1.537  32.232  1.00  0.92           C  
ATOM    978  CD1 ILE A 127      45.083  -0.740  31.541  1.00  0.92           C  
ATOM    979  N   GLY A 128      45.384   4.441  33.271  1.00  0.94           N  
ATOM    980  CA  GLY A 128      45.998   5.538  34.013  1.00  0.94           C  
ATOM    981  C   GLY A 128      47.511   5.613  33.974  1.00  0.94           C  
ATOM    982  O   GLY A 128      48.233   4.672  33.701  1.00  0.94           O  
ATOM    983  N   GLY A 129      48.052   6.812  34.252  1.00  0.91           N  
ATOM    984  CA  GLY A 129      49.447   7.160  34.033  1.00  0.91           C  
ATOM    985  C   GLY A 129      49.520   8.410  33.207  1.00  0.91           C  
ATOM    986  O   GLY A 129      48.504   8.973  32.817  1.00  0.91           O  
ATOM    987  N   ASP A 130      50.751   8.885  32.949  1.00  0.88           N  
ATOM    988  CA  ASP A 130      51.020  10.058  32.145  1.00  0.88           C  
ATOM    989  C   ASP A 130      50.825   9.775  30.656  1.00  0.88           C  
ATOM    990  O   ASP A 130      50.905   8.630  30.218  1.00  0.88           O  
ATOM    991  CB  ASP A 130      52.463  10.543  32.443  1.00  0.88           C  
ATOM    992  CG  ASP A 130      52.703  11.940  31.891  1.00  0.88           C  
ATOM    993  OD1 ASP A 130      51.711  12.700  31.769  1.00  0.88           O  
ATOM    994  OD2 ASP A 130      53.871  12.227  31.540  1.00  0.88           O  
ATOM    995  N   ASP A 131      50.582  10.824  29.844  1.00  0.89           N  
ATOM    996  CA  ASP A 131      50.371  10.737  28.408  1.00  0.89           C  
ATOM    997  C   ASP A 131      51.591  10.128  27.703  1.00  0.89           C  
ATOM    998  O   ASP A 131      51.454   9.205  26.905  1.00  0.89           O  
ATOM    999  CB  ASP A 131      49.957  12.117  27.811  1.00  0.89           C  
ATOM   1000  CG  ASP A 131      48.544  12.539  28.198  1.00  0.89           C  
ATOM   1001  OD1 ASP A 131      47.952  11.897  29.097  1.00  0.89           O  
ATOM   1002  OD2 ASP A 131      47.993  13.484  27.575  1.00  0.89           O  
ATOM   1003  N   ALA A 132      52.821  10.536  28.104  1.00  0.90           N  
ATOM   1004  CA  ALA A 132      54.097  10.072  27.572  1.00  0.90           C  
ATOM   1005  C   ALA A 132      54.407   8.593  27.832  1.00  0.90           C  
ATOM   1006  O   ALA A 132      55.370   8.035  27.307  1.00  0.90           O  
ATOM   1007  CB  ALA A 132      55.232  10.939  28.165  1.00  0.90           C  
ATOM   1008  N   ARG A 133      53.575   7.917  28.652  1.00  0.85           N  
ATOM   1009  CA  ARG A 133      53.660   6.500  28.942  1.00  0.85           C  
ATOM   1010  C   ARG A 133      52.864   5.680  27.924  1.00  0.85           C  
ATOM   1011  O   ARG A 133      52.800   4.459  27.983  1.00  0.85           O  
ATOM   1012  CB  ARG A 133      53.044   6.253  30.347  1.00  0.85           C  
ATOM   1013  CG  ARG A 133      53.176   4.824  30.913  1.00  0.85           C  
ATOM   1014  CD  ARG A 133      52.650   4.714  32.343  1.00  0.85           C  
ATOM   1015  NE  ARG A 133      52.658   3.283  32.762  1.00  0.85           N  
ATOM   1016  CZ  ARG A 133      53.740   2.610  33.167  1.00  0.85           C  
ATOM   1017  NH1 ARG A 133      54.962   3.130  33.170  1.00  0.85           N  
ATOM   1018  NH2 ARG A 133      53.647   1.338  33.515  1.00  0.85           N  
ATOM   1019  N   TYR A 134      52.233   6.330  26.937  1.00  0.93           N  
ATOM   1020  CA  TYR A 134      51.467   5.659  25.917  1.00  0.93           C  
ATOM   1021  C   TYR A 134      51.985   6.118  24.582  1.00  0.93           C  
ATOM   1022  O   TYR A 134      52.604   7.165  24.462  1.00  0.93           O  
ATOM   1023  CB  TYR A 134      49.957   5.981  25.963  1.00  0.93           C  
ATOM   1024  CG  TYR A 134      49.384   5.512  27.251  1.00  0.93           C  
ATOM   1025  CD1 TYR A 134      49.461   6.325  28.390  1.00  0.93           C  
ATOM   1026  CD2 TYR A 134      48.739   4.270  27.329  1.00  0.93           C  
ATOM   1027  CE1 TYR A 134      48.878   5.919  29.588  1.00  0.93           C  
ATOM   1028  CE2 TYR A 134      48.122   3.869  28.515  1.00  0.93           C  
ATOM   1029  CZ  TYR A 134      48.191   4.706  29.633  1.00  0.93           C  
ATOM   1030  OH  TYR A 134      47.474   4.422  30.796  1.00  0.93           O  
ATOM   1031  N   SER A 135      51.729   5.316  23.543  1.00  0.96           N  
ATOM   1032  CA  SER A 135      52.014   5.677  22.174  1.00  0.96           C  
ATOM   1033  C   SER A 135      50.986   5.008  21.301  1.00  0.96           C  
ATOM   1034  O   SER A 135      50.427   3.965  21.629  1.00  0.96           O  
ATOM   1035  CB  SER A 135      53.378   5.160  21.651  1.00  0.96           C  
ATOM   1036  OG  SER A 135      54.470   5.989  22.044  1.00  0.96           O  
ATOM   1037  N   ARG A 136      50.739   5.589  20.122  1.00  0.89           N  
ATOM   1038  CA  ARG A 136      49.790   5.117  19.148  1.00  0.89           C  
ATOM   1039  C   ARG A 136      50.537   4.691  17.890  1.00  0.89           C  
ATOM   1040  O   ARG A 136      51.201   5.476  17.220  1.00  0.89           O  
ATOM   1041  CB  ARG A 136      48.805   6.272  18.851  1.00  0.89           C  
ATOM   1042  CG  ARG A 136      47.865   6.104  17.649  1.00  0.89           C  
ATOM   1043  CD  ARG A 136      46.977   4.881  17.765  1.00  0.89           C  
ATOM   1044  NE  ARG A 136      46.017   4.969  16.650  1.00  0.89           N  
ATOM   1045  CZ  ARG A 136      45.364   3.905  16.171  1.00  0.89           C  
ATOM   1046  NH1 ARG A 136      45.610   2.709  16.626  1.00  0.89           N  
ATOM   1047  NH2 ARG A 136      44.376   4.110  15.306  1.00  0.89           N  
ATOM   1048  N   VAL A 137      50.455   3.390  17.544  1.00  0.97           N  
ATOM   1049  CA  VAL A 137      51.028   2.860  16.320  1.00  0.97           C  
ATOM   1050  C   VAL A 137      49.918   2.713  15.301  1.00  0.97           C  
ATOM   1051  O   VAL A 137      48.751   2.560  15.651  1.00  0.97           O  
ATOM   1052  CB  VAL A 137      51.773   1.542  16.516  1.00  0.97           C  
ATOM   1053  CG1 VAL A 137      52.951   1.788  17.472  1.00  0.97           C  
ATOM   1054  CG2 VAL A 137      50.851   0.440  17.059  1.00  0.97           C  
ATOM   1055  N   VAL A 138      50.264   2.789  14.004  1.00  0.97           N  
ATOM   1056  CA  VAL A 138      49.311   2.849  12.916  1.00  0.97           C  
ATOM   1057  C   VAL A 138      49.874   1.999  11.794  1.00  0.97           C  
ATOM   1058  O   VAL A 138      51.059   2.068  11.488  1.00  0.97           O  
ATOM   1059  CB  VAL A 138      49.113   4.304  12.479  1.00  0.97           C  
ATOM   1060  CG1 VAL A 138      48.661   4.451  11.016  1.00  0.97           C  
ATOM   1061  CG2 VAL A 138      48.069   4.941  13.414  1.00  0.97           C  
ATOM   1062  N   PHE A 139      49.042   1.136  11.172  1.00  0.92           N  
ATOM   1063  CA  PHE A 139      49.482   0.307  10.072  1.00  0.92           C  
ATOM   1064  C   PHE A 139      48.308  -0.024   9.160  1.00  0.92           C  
ATOM   1065  O   PHE A 139      47.175  -0.168   9.608  1.00  0.92           O  
ATOM   1066  CB  PHE A 139      50.222  -0.981  10.554  1.00  0.92           C  
ATOM   1067  CG  PHE A 139      49.606  -1.592  11.793  1.00  0.92           C  
ATOM   1068  CD1 PHE A 139      48.530  -2.492  11.714  1.00  0.92           C  
ATOM   1069  CD2 PHE A 139      50.106  -1.253  13.063  1.00  0.92           C  
ATOM   1070  CE1 PHE A 139      47.963  -3.031  12.878  1.00  0.92           C  
ATOM   1071  CE2 PHE A 139      49.544  -1.794  14.224  1.00  0.92           C  
ATOM   1072  CZ  PHE A 139      48.467  -2.680  14.134  1.00  0.92           C  
ATOM   1073  N   ASN A 140      48.569  -0.138   7.833  1.00  0.92           N  
ATOM   1074  CA  ASN A 140      47.575  -0.546   6.846  1.00  0.92           C  
ATOM   1075  C   ASN A 140      47.455  -2.063   6.742  1.00  0.92           C  
ATOM   1076  O   ASN A 140      46.439  -2.580   6.288  1.00  0.92           O  
ATOM   1077  CB  ASN A 140      47.940  -0.035   5.422  1.00  0.92           C  
ATOM   1078  CG  ASN A 140      47.891   1.486   5.359  1.00  0.92           C  
ATOM   1079  OD1 ASN A 140      47.269   2.145   6.195  1.00  0.92           O  
ATOM   1080  ND2 ASN A 140      48.544   2.082   4.336  1.00  0.92           N  
ATOM   1081  N   GLU A 141      48.493  -2.806   7.168  1.00  0.92           N  
ATOM   1082  CA  GLU A 141      48.579  -4.243   7.039  1.00  0.92           C  
ATOM   1083  C   GLU A 141      49.502  -4.780   8.109  1.00  0.92           C  
ATOM   1084  O   GLU A 141      50.345  -4.064   8.647  1.00  0.92           O  
ATOM   1085  CB  GLU A 141      49.101  -4.697   5.643  1.00  0.92           C  
ATOM   1086  CG  GLU A 141      50.451  -4.075   5.188  1.00  0.92           C  
ATOM   1087  CD  GLU A 141      50.791  -4.284   3.708  1.00  0.92           C  
ATOM   1088  OE1 GLU A 141      50.060  -4.993   2.975  1.00  0.92           O  
ATOM   1089  OE2 GLU A 141      51.795  -3.676   3.260  1.00  0.92           O  
ATOM   1090  N   ILE A 142      49.345  -6.074   8.458  1.00  0.92           N  
ATOM   1091  CA  ILE A 142      50.121  -6.726   9.500  1.00  0.92           C  
ATOM   1092  C   ILE A 142      51.214  -7.571   8.852  1.00  0.92           C  
ATOM   1093  O   ILE A 142      51.111  -8.787   8.693  1.00  0.92           O  
ATOM   1094  CB  ILE A 142      49.260  -7.539  10.465  1.00  0.92           C  
ATOM   1095  CG1 ILE A 142      48.044  -6.692  10.927  1.00  0.92           C  
ATOM   1096  CG2 ILE A 142      50.153  -7.992  11.645  1.00  0.92           C  
ATOM   1097  CD1 ILE A 142      47.178  -7.348  12.006  1.00  0.92           C  
ATOM   1098  N   THR A 143      52.311  -6.906   8.442  1.00  0.92           N  
ATOM   1099  CA  THR A 143      53.456  -7.528   7.788  1.00  0.92           C  
ATOM   1100  C   THR A 143      54.691  -7.131   8.551  1.00  0.92           C  
ATOM   1101  O   THR A 143      54.682  -6.191   9.340  1.00  0.92           O  
ATOM   1102  CB  THR A 143      53.677  -7.174   6.310  1.00  0.92           C  
ATOM   1103  OG1 THR A 143      53.985  -5.801   6.076  1.00  0.92           O  
ATOM   1104  CG2 THR A 143      52.402  -7.471   5.530  1.00  0.92           C  
ATOM   1105  N   LYS A 144      55.820  -7.834   8.327  1.00  0.86           N  
ATOM   1106  CA  LYS A 144      57.077  -7.521   8.985  1.00  0.86           C  
ATOM   1107  C   LYS A 144      57.572  -6.107   8.733  1.00  0.86           C  
ATOM   1108  O   LYS A 144      58.022  -5.406   9.636  1.00  0.86           O  
ATOM   1109  CB  LYS A 144      58.164  -8.488   8.461  1.00  0.86           C  
ATOM   1110  CG  LYS A 144      59.561  -8.275   9.069  1.00  0.86           C  
ATOM   1111  CD  LYS A 144      60.617  -9.247   8.518  1.00  0.86           C  
ATOM   1112  CE  LYS A 144      60.385 -10.699   8.947  1.00  0.86           C  
ATOM   1113  NZ  LYS A 144      61.433 -11.582   8.386  1.00  0.86           N  
ATOM   1114  N   ASN A 145      57.500  -5.655   7.466  1.00  0.86           N  
ATOM   1115  CA  ASN A 145      57.876  -4.311   7.087  1.00  0.86           C  
ATOM   1116  C   ASN A 145      56.971  -3.240   7.651  1.00  0.86           C  
ATOM   1117  O   ASN A 145      57.452  -2.272   8.229  1.00  0.86           O  
ATOM   1118  CB  ASN A 145      57.918  -4.151   5.550  1.00  0.86           C  
ATOM   1119  CG  ASN A 145      59.094  -4.923   4.971  1.00  0.86           C  
ATOM   1120  OD1 ASN A 145      60.067  -5.230   5.668  1.00  0.86           O  
ATOM   1121  ND2 ASN A 145      59.052  -5.191   3.649  1.00  0.86           N  
ATOM   1122  N   ALA A 146      55.643  -3.407   7.525  1.00  0.94           N  
ATOM   1123  CA  ALA A 146      54.685  -2.421   7.964  1.00  0.94           C  
ATOM   1124  C   ALA A 146      54.684  -2.225   9.477  1.00  0.94           C  
ATOM   1125  O   ALA A 146      54.668  -1.103   9.971  1.00  0.94           O  
ATOM   1126  CB  ALA A 146      53.302  -2.812   7.419  1.00  0.94           C  
ATOM   1127  N   ILE A 147      54.773  -3.326  10.258  1.00  0.90           N  
ATOM   1128  CA  ILE A 147      54.918  -3.255  11.707  1.00  0.90           C  
ATOM   1129  C   ILE A 147      56.222  -2.590  12.112  1.00  0.90           C  
ATOM   1130  O   ILE A 147      56.240  -1.699  12.957  1.00  0.90           O  
ATOM   1131  CB  ILE A 147      54.742  -4.627  12.357  1.00  0.90           C  
ATOM   1132  CG1 ILE A 147      53.301  -5.153  12.126  1.00  0.90           C  
ATOM   1133  CG2 ILE A 147      55.106  -4.620  13.860  1.00  0.90           C  
ATOM   1134  CD1 ILE A 147      52.190  -4.311  12.764  1.00  0.90           C  
ATOM   1135  N   ARG A 148      57.353  -2.932  11.461  1.00  0.83           N  
ATOM   1136  CA  ARG A 148      58.634  -2.324  11.764  1.00  0.83           C  
ATOM   1137  C   ARG A 148      58.647  -0.812  11.586  1.00  0.83           C  
ATOM   1138  O   ARG A 148      59.185  -0.086  12.416  1.00  0.83           O  
ATOM   1139  CB  ARG A 148      59.726  -2.935  10.862  1.00  0.83           C  
ATOM   1140  CG  ARG A 148      61.164  -2.535  11.244  1.00  0.83           C  
ATOM   1141  CD  ARG A 148      62.249  -3.173  10.370  1.00  0.83           C  
ATOM   1142  NE  ARG A 148      62.082  -2.629   8.974  1.00  0.83           N  
ATOM   1143  CZ  ARG A 148      61.632  -3.335   7.929  1.00  0.83           C  
ATOM   1144  NH1 ARG A 148      61.447  -2.762   6.741  1.00  0.83           N  
ATOM   1145  NH2 ARG A 148      61.314  -4.621   8.020  1.00  0.83           N  
ATOM   1146  N   GLN A 149      58.023  -0.309  10.503  1.00  0.83           N  
ATOM   1147  CA  GLN A 149      57.821   1.107  10.252  1.00  0.83           C  
ATOM   1148  C   GLN A 149      56.944   1.806  11.292  1.00  0.83           C  
ATOM   1149  O   GLN A 149      57.255   2.910  11.725  1.00  0.83           O  
ATOM   1150  CB  GLN A 149      57.262   1.339   8.831  1.00  0.83           C  
ATOM   1151  CG  GLN A 149      58.227   0.875   7.714  1.00  0.83           C  
ATOM   1152  CD  GLN A 149      57.683   1.230   6.331  1.00  0.83           C  
ATOM   1153  OE1 GLN A 149      56.693   1.953   6.187  1.00  0.83           O  
ATOM   1154  NE2 GLN A 149      58.346   0.731   5.265  1.00  0.83           N  
ATOM   1155  N   ALA A 150      55.847   1.159  11.742  1.00  0.94           N  
ATOM   1156  CA  ALA A 150      54.923   1.685  12.730  1.00  0.94           C  
ATOM   1157  C   ALA A 150      55.545   1.929  14.102  1.00  0.94           C  
ATOM   1158  O   ALA A 150      55.275   2.935  14.758  1.00  0.94           O  
ATOM   1159  CB  ALA A 150      53.730   0.718  12.868  1.00  0.94           C  
ATOM   1160  N   PHE A 151      56.420   1.010  14.561  1.00  0.91           N  
ATOM   1161  CA  PHE A 151      57.085   1.131  15.850  1.00  0.91           C  
ATOM   1162  C   PHE A 151      58.424   1.856  15.749  1.00  0.91           C  
ATOM   1163  O   PHE A 151      59.023   2.190  16.767  1.00  0.91           O  
ATOM   1164  CB  PHE A 151      57.340  -0.253  16.505  1.00  0.91           C  
ATOM   1165  CG  PHE A 151      56.072  -0.870  17.030  1.00  0.91           C  
ATOM   1166  CD1 PHE A 151      55.164  -1.505  16.170  1.00  0.91           C  
ATOM   1167  CD2 PHE A 151      55.796  -0.864  18.407  1.00  0.91           C  
ATOM   1168  CE1 PHE A 151      54.002  -2.107  16.664  1.00  0.91           C  
ATOM   1169  CE2 PHE A 151      54.648  -1.488  18.909  1.00  0.91           C  
ATOM   1170  CZ  PHE A 151      53.743  -2.100  18.037  1.00  0.91           C  
ATOM   1171  N   ASN A 152      58.906   2.157  14.521  1.00  0.83           N  
ATOM   1172  CA  ASN A 152      60.101   2.958  14.273  1.00  0.83           C  
ATOM   1173  C   ASN A 152      59.935   4.385  14.782  1.00  0.83           C  
ATOM   1174  O   ASN A 152      60.785   4.930  15.482  1.00  0.83           O  
ATOM   1175  CB  ASN A 152      60.394   2.956  12.741  1.00  0.83           C  
ATOM   1176  CG  ASN A 152      61.793   3.423  12.349  1.00  0.83           C  
ATOM   1177  OD1 ASN A 152      62.498   4.142  13.056  1.00  0.83           O  
ATOM   1178  ND2 ASN A 152      62.231   3.022  11.131  1.00  0.83           N  
ATOM   1179  N   LYS A 153      58.782   5.004  14.475  1.00  0.81           N  
ATOM   1180  CA  LYS A 153      58.465   6.342  14.926  1.00  0.81           C  
ATOM   1181  C   LYS A 153      56.998   6.380  15.323  1.00  0.81           C  
ATOM   1182  O   LYS A 153      56.168   6.860  14.550  1.00  0.81           O  
ATOM   1183  CB  LYS A 153      58.763   7.401  13.836  1.00  0.81           C  
ATOM   1184  CG  LYS A 153      60.264   7.506  13.530  1.00  0.81           C  
ATOM   1185  CD  LYS A 153      60.575   8.597  12.502  1.00  0.81           C  
ATOM   1186  CE  LYS A 153      62.063   8.674  12.169  1.00  0.81           C  
ATOM   1187  NZ  LYS A 153      62.287   9.711  11.141  1.00  0.81           N  
ATOM   1188  N   PRO A 154      56.622   5.871  16.498  1.00  0.92           N  
ATOM   1189  CA  PRO A 154      55.240   5.874  16.965  1.00  0.92           C  
ATOM   1190  C   PRO A 154      54.712   7.277  17.194  1.00  0.92           C  
ATOM   1191  O   PRO A 154      55.458   8.129  17.672  1.00  0.92           O  
ATOM   1192  CB  PRO A 154      55.280   5.113  18.305  1.00  0.92           C  
ATOM   1193  CG  PRO A 154      56.620   4.378  18.303  1.00  0.92           C  
ATOM   1194  CD  PRO A 154      57.525   5.279  17.482  1.00  0.92           C  
ATOM   1195  N   GLY A 155      53.433   7.541  16.866  1.00  0.94           N  
ATOM   1196  CA  GLY A 155      52.819   8.831  17.137  1.00  0.94           C  
ATOM   1197  C   GLY A 155      52.110   8.848  18.460  1.00  0.94           C  
ATOM   1198  O   GLY A 155      52.018   7.849  19.170  1.00  0.94           O  
ATOM   1199  N   GLU A 156      51.540  10.014  18.787  1.00  0.89           N  
ATOM   1200  CA  GLU A 156      50.692  10.220  19.936  1.00  0.89           C  
ATOM   1201  C   GLU A 156      49.257   9.909  19.617  1.00  0.89           C  
ATOM   1202  O   GLU A 156      48.859   9.765  18.463  1.00  0.89           O  
ATOM   1203  CB  GLU A 156      50.770  11.683  20.428  1.00  0.89           C  
ATOM   1204  CG  GLU A 156      51.990  11.900  21.342  1.00  0.89           C  
ATOM   1205  CD  GLU A 156      51.776  11.242  22.708  1.00  0.89           C  
ATOM   1206  OE1 GLU A 156      50.680  10.653  22.929  1.00  0.89           O  
ATOM   1207  OE2 GLU A 156      52.719  11.346  23.531  1.00  0.89           O  
ATOM   1208  N   LEU A 157      48.430   9.789  20.667  1.00  0.93           N  
ATOM   1209  CA  LEU A 157      47.008   9.568  20.504  1.00  0.93           C  
ATOM   1210  C   LEU A 157      46.297  10.795  19.945  1.00  0.93           C  
ATOM   1211  O   LEU A 157      46.297  11.867  20.550  1.00  0.93           O  
ATOM   1212  CB  LEU A 157      46.383   9.140  21.846  1.00  0.93           C  
ATOM   1213  CG  LEU A 157      44.980   8.517  21.752  1.00  0.93           C  
ATOM   1214  CD1 LEU A 157      44.914   7.298  20.820  1.00  0.93           C  
ATOM   1215  CD2 LEU A 157      44.520   8.096  23.149  1.00  0.93           C  
ATOM   1216  N   ASN A 158      45.665  10.687  18.756  1.00  0.92           N  
ATOM   1217  CA  ASN A 158      45.068  11.846  18.125  1.00  0.92           C  
ATOM   1218  C   ASN A 158      43.699  12.159  18.745  1.00  0.92           C  
ATOM   1219  O   ASN A 158      42.692  11.523  18.439  1.00  0.92           O  
ATOM   1220  CB  ASN A 158      44.989  11.623  16.589  1.00  0.92           C  
ATOM   1221  CG  ASN A 158      44.631  12.917  15.869  1.00  0.92           C  
ATOM   1222  OD1 ASN A 158      43.813  13.700  16.354  1.00  0.92           O  
ATOM   1223  ND2 ASN A 158      45.179  13.166  14.662  1.00  0.92           N  
ATOM   1224  N   ILE A 159      43.643  13.184  19.626  1.00  0.91           N  
ATOM   1225  CA  ILE A 159      42.442  13.608  20.333  1.00  0.91           C  
ATOM   1226  C   ILE A 159      41.341  14.105  19.398  1.00  0.91           C  
ATOM   1227  O   ILE A 159      40.169  13.783  19.591  1.00  0.91           O  
ATOM   1228  CB  ILE A 159      42.768  14.591  21.459  1.00  0.91           C  
ATOM   1229  CG1 ILE A 159      43.837  14.017  22.430  1.00  0.91           C  
ATOM   1230  CG2 ILE A 159      41.492  14.998  22.229  1.00  0.91           C  
ATOM   1231  CD1 ILE A 159      43.488  12.667  23.075  1.00  0.91           C  
ATOM   1232  N   ASP A 160      41.678  14.839  18.320  1.00  0.91           N  
ATOM   1233  CA  ASP A 160      40.734  15.359  17.343  1.00  0.91           C  
ATOM   1234  C   ASP A 160      39.937  14.240  16.689  1.00  0.91           C  
ATOM   1235  O   ASP A 160      38.711  14.264  16.574  1.00  0.91           O  
ATOM   1236  CB  ASP A 160      41.509  16.186  16.293  1.00  0.91           C  
ATOM   1237  CG  ASP A 160      42.273  17.279  17.027  1.00  0.91           C  
ATOM   1238  OD1 ASP A 160      41.702  17.832  18.006  1.00  0.91           O  
ATOM   1239  OD2 ASP A 160      43.464  17.476  16.680  1.00  0.91           O  
ATOM   1240  N   ARG A 161      40.639  13.150  16.328  1.00  0.85           N  
ATOM   1241  CA  ARG A 161      40.017  11.942  15.828  1.00  0.85           C  
ATOM   1242  C   ARG A 161      39.136  11.200  16.824  1.00  0.85           C  
ATOM   1243  O   ARG A 161      38.085  10.679  16.447  1.00  0.85           O  
ATOM   1244  CB  ARG A 161      41.042  10.962  15.238  1.00  0.85           C  
ATOM   1245  CG  ARG A 161      41.809  11.557  14.044  1.00  0.85           C  
ATOM   1246  CD  ARG A 161      41.922  10.634  12.834  1.00  0.85           C  
ATOM   1247  NE  ARG A 161      42.477   9.343  13.349  1.00  0.85           N  
ATOM   1248  CZ  ARG A 161      42.477   8.177  12.695  1.00  0.85           C  
ATOM   1249  NH1 ARG A 161      42.061   8.080  11.436  1.00  0.85           N  
ATOM   1250  NH2 ARG A 161      42.938   7.090  13.278  1.00  0.85           N  
ATOM   1251  N   VAL A 162      39.535  11.129  18.113  1.00  0.96           N  
ATOM   1252  CA  VAL A 162      38.727  10.546  19.184  1.00  0.96           C  
ATOM   1253  C   VAL A 162      37.438  11.324  19.375  1.00  0.96           C  
ATOM   1254  O   VAL A 162      36.341  10.766  19.426  1.00  0.96           O  
ATOM   1255  CB  VAL A 162      39.483  10.505  20.512  1.00  0.96           C  
ATOM   1256  CG1 VAL A 162      38.588  10.024  21.674  1.00  0.96           C  
ATOM   1257  CG2 VAL A 162      40.691   9.565  20.369  1.00  0.96           C  
ATOM   1258  N   ASN A 163      37.543  12.664  19.403  1.00  0.95           N  
ATOM   1259  CA  ASN A 163      36.426  13.578  19.534  1.00  0.95           C  
ATOM   1260  C   ASN A 163      35.421  13.467  18.398  1.00  0.95           C  
ATOM   1261  O   ASN A 163      34.213  13.537  18.607  1.00  0.95           O  
ATOM   1262  CB  ASN A 163      36.919  15.032  19.603  1.00  0.95           C  
ATOM   1263  CG  ASN A 163      37.691  15.295  20.887  1.00  0.95           C  
ATOM   1264  OD1 ASN A 163      37.584  14.582  21.887  1.00  0.95           O  
ATOM   1265  ND2 ASN A 163      38.484  16.390  20.877  1.00  0.95           N  
ATOM   1266  N   ALA A 164      35.898  13.246  17.159  1.00  0.99           N  
ATOM   1267  CA  ALA A 164      35.081  12.973  15.995  1.00  0.99           C  
ATOM   1268  C   ALA A 164      34.228  11.706  16.120  1.00  0.99           C  
ATOM   1269  O   ALA A 164      33.141  11.605  15.552  1.00  0.99           O  
ATOM   1270  CB  ALA A 164      36.002  12.898  14.767  1.00  0.99           C  
ATOM   1271  N   GLN A 165      34.711  10.702  16.882  1.00  0.92           N  
ATOM   1272  CA  GLN A 165      33.942   9.529  17.249  1.00  0.92           C  
ATOM   1273  C   GLN A 165      32.963   9.770  18.365  1.00  0.92           C  
ATOM   1274  O   GLN A 165      31.810   9.353  18.292  1.00  0.92           O  
ATOM   1275  CB  GLN A 165      34.863   8.377  17.706  1.00  0.92           C  
ATOM   1276  CG  GLN A 165      35.175   7.397  16.572  1.00  0.92           C  
ATOM   1277  CD  GLN A 165      33.920   6.725  16.029  1.00  0.92           C  
ATOM   1278  OE1 GLN A 165      33.549   6.948  14.873  1.00  0.92           O  
ATOM   1279  NE2 GLN A 165      33.234   5.919  16.867  1.00  0.92           N  
ATOM   1280  N   GLN A 166      33.401  10.440  19.444  1.00  0.93           N  
ATOM   1281  CA  GLN A 166      32.553  10.732  20.582  1.00  0.93           C  
ATOM   1282  C   GLN A 166      31.418  11.669  20.226  1.00  0.93           C  
ATOM   1283  O   GLN A 166      30.284  11.459  20.638  1.00  0.93           O  
ATOM   1284  CB  GLN A 166      33.358  11.214  21.808  1.00  0.93           C  
ATOM   1285  CG  GLN A 166      34.445  10.208  22.273  1.00  0.93           C  
ATOM   1286  CD  GLN A 166      33.898   8.792  22.469  1.00  0.93           C  
ATOM   1287  OE1 GLN A 166      33.210   8.469  23.439  1.00  0.93           O  
ATOM   1288  NE2 GLN A 166      34.188   7.871  21.529  1.00  0.93           N  
ATOM   1289  N   ALA A 167      31.669  12.676  19.365  1.00  1.00           N  
ATOM   1290  CA  ALA A 167      30.627  13.501  18.794  1.00  1.00           C  
ATOM   1291  C   ALA A 167      29.567  12.684  18.067  1.00  1.00           C  
ATOM   1292  O   ALA A 167      28.386  12.754  18.392  1.00  1.00           O  
ATOM   1293  CB  ALA A 167      31.268  14.504  17.815  1.00  1.00           C  
ATOM   1294  N   ARG A 168      29.978  11.789  17.146  1.00  0.91           N  
ATOM   1295  CA  ARG A 168      29.074  10.905  16.436  1.00  0.91           C  
ATOM   1296  C   ARG A 168      28.282   9.988  17.353  1.00  0.91           C  
ATOM   1297  O   ARG A 168      27.066   9.865  17.246  1.00  0.91           O  
ATOM   1298  CB  ARG A 168      29.897  10.036  15.462  1.00  0.91           C  
ATOM   1299  CG  ARG A 168      29.049   9.120  14.565  1.00  0.91           C  
ATOM   1300  CD  ARG A 168      29.870   8.343  13.540  1.00  0.91           C  
ATOM   1301  NE  ARG A 168      28.887   7.685  12.614  1.00  0.91           N  
ATOM   1302  CZ  ARG A 168      28.509   8.227  11.453  1.00  0.91           C  
ATOM   1303  NH1 ARG A 168      28.864   9.463  11.128  1.00  0.91           N  
ATOM   1304  NH2 ARG A 168      27.704   7.615  10.583  1.00  0.91           N  
ATOM   1305  N   ARG A 169      28.974   9.380  18.333  1.00  0.91           N  
ATOM   1306  CA  ARG A 169      28.406   8.499  19.329  1.00  0.91           C  
ATOM   1307  C   ARG A 169      27.334   9.164  20.181  1.00  0.91           C  
ATOM   1308  O   ARG A 169      26.311   8.557  20.511  1.00  0.91           O  
ATOM   1309  CB  ARG A 169      29.540   7.978  20.249  1.00  0.91           C  
ATOM   1310  CG  ARG A 169      29.140   6.852  21.220  1.00  0.91           C  
ATOM   1311  CD  ARG A 169      28.843   5.522  20.536  1.00  0.91           C  
ATOM   1312  NE  ARG A 169      28.451   4.565  21.617  1.00  0.91           N  
ATOM   1313  CZ  ARG A 169      27.193   4.211  21.873  1.00  0.91           C  
ATOM   1314  NH1 ARG A 169      26.154   4.828  21.312  1.00  0.91           N  
ATOM   1315  NH2 ARG A 169      26.960   3.253  22.776  1.00  0.91           N  
ATOM   1316  N   PHE A 170      27.563  10.434  20.566  1.00  0.99           N  
ATOM   1317  CA  PHE A 170      26.639  11.236  21.343  1.00  0.99           C  
ATOM   1318  C   PHE A 170      25.425  11.632  20.544  1.00  0.99           C  
ATOM   1319  O   PHE A 170      24.300  11.485  21.009  1.00  0.99           O  
ATOM   1320  CB  PHE A 170      27.338  12.484  21.929  1.00  0.99           C  
ATOM   1321  CG  PHE A 170      28.374  12.141  22.971  1.00  0.99           C  
ATOM   1322  CD1 PHE A 170      28.709  10.832  23.390  1.00  0.99           C  
ATOM   1323  CD2 PHE A 170      29.056  13.217  23.555  1.00  0.99           C  
ATOM   1324  CE1 PHE A 170      29.718  10.615  24.332  1.00  0.99           C  
ATOM   1325  CE2 PHE A 170      30.037  13.006  24.525  1.00  0.99           C  
ATOM   1326  CZ  PHE A 170      30.378  11.707  24.896  1.00  0.99           C  
ATOM   1327  N   MET A 171      25.605  12.081  19.291  1.00  0.96           N  
ATOM   1328  CA  MET A 171      24.497  12.418  18.421  1.00  0.96           C  
ATOM   1329  C   MET A 171      23.568  11.252  18.121  1.00  0.96           C  
ATOM   1330  O   MET A 171      22.344  11.387  18.146  1.00  0.96           O  
ATOM   1331  CB  MET A 171      25.002  12.912  17.065  1.00  0.96           C  
ATOM   1332  CG  MET A 171      25.848  14.183  17.114  1.00  0.96           C  
ATOM   1333  SD  MET A 171      26.621  14.569  15.533  1.00  0.96           S  
ATOM   1334  CE  MET A 171      25.007  14.916  14.807  1.00  0.96           C  
ATOM   1335  N   ASP A 172      24.154  10.068  17.858  1.00  0.97           N  
ATOM   1336  CA  ASP A 172      23.459   8.819  17.645  1.00  0.97           C  
ATOM   1337  C   ASP A 172      22.611   8.443  18.866  1.00  0.97           C  
ATOM   1338  O   ASP A 172      21.450   8.051  18.754  1.00  0.97           O  
ATOM   1339  CB  ASP A 172      24.508   7.723  17.288  1.00  0.97           C  
ATOM   1340  CG  ASP A 172      25.043   7.823  15.854  1.00  0.97           C  
ATOM   1341  OD1 ASP A 172      24.743   8.814  15.132  1.00  0.97           O  
ATOM   1342  OD2 ASP A 172      25.773   6.886  15.439  1.00  0.97           O  
ATOM   1343  N   ARG A 173      23.156   8.617  20.087  1.00  0.91           N  
ATOM   1344  CA  ARG A 173      22.413   8.396  21.308  1.00  0.91           C  
ATOM   1345  C   ARG A 173      21.348   9.425  21.633  1.00  0.91           C  
ATOM   1346  O   ARG A 173      20.254   9.080  22.076  1.00  0.91           O  
ATOM   1347  CB  ARG A 173      23.353   8.279  22.505  1.00  0.91           C  
ATOM   1348  CG  ARG A 173      22.628   7.690  23.718  1.00  0.91           C  
ATOM   1349  CD  ARG A 173      23.619   7.346  24.803  1.00  0.91           C  
ATOM   1350  NE  ARG A 173      23.208   6.045  25.388  1.00  0.91           N  
ATOM   1351  CZ  ARG A 173      23.501   4.873  24.841  1.00  0.91           C  
ATOM   1352  NH1 ARG A 173      24.291   4.769  23.778  1.00  0.91           N  
ATOM   1353  NH2 ARG A 173      23.133   3.755  25.423  1.00  0.91           N  
ATOM   1354  N   VAL A 174      21.629  10.725  21.415  1.00  0.99           N  
ATOM   1355  CA  VAL A 174      20.666  11.793  21.641  1.00  0.99           C  
ATOM   1356  C   VAL A 174      19.402  11.596  20.831  1.00  0.99           C  
ATOM   1357  O   VAL A 174      18.299  11.593  21.372  1.00  0.99           O  
ATOM   1358  CB  VAL A 174      21.258  13.171  21.368  1.00  0.99           C  
ATOM   1359  CG1 VAL A 174      20.177  14.264  21.345  1.00  0.99           C  
ATOM   1360  CG2 VAL A 174      22.253  13.520  22.485  1.00  0.99           C  
ATOM   1361  N   VAL A 175      19.534  11.322  19.519  1.00  0.98           N  
ATOM   1362  CA  VAL A 175      18.395  11.018  18.669  1.00  0.98           C  
ATOM   1363  C   VAL A 175      17.683   9.755  19.129  1.00  0.98           C  
ATOM   1364  O   VAL A 175      16.468   9.728  19.325  1.00  0.98           O  
ATOM   1365  CB  VAL A 175      18.852  10.881  17.220  1.00  0.98           C  
ATOM   1366  CG1 VAL A 175      17.728  10.388  16.287  1.00  0.98           C  
ATOM   1367  CG2 VAL A 175      19.360  12.255  16.753  1.00  0.98           C  
ATOM   1368  N   GLY A 176      18.453   8.684  19.399  1.00  0.99           N  
ATOM   1369  CA  GLY A 176      17.910   7.383  19.760  1.00  0.99           C  
ATOM   1370  C   GLY A 176      17.157   7.311  21.066  1.00  0.99           C  
ATOM   1371  O   GLY A 176      16.286   6.456  21.232  1.00  0.99           O  
ATOM   1372  N   TYR A 177      17.454   8.209  22.022  1.00  0.93           N  
ATOM   1373  CA  TYR A 177      16.864   8.214  23.349  1.00  0.93           C  
ATOM   1374  C   TYR A 177      15.879   9.367  23.563  1.00  0.93           C  
ATOM   1375  O   TYR A 177      15.171   9.386  24.569  1.00  0.93           O  
ATOM   1376  CB  TYR A 177      17.982   8.298  24.431  1.00  0.93           C  
ATOM   1377  CG  TYR A 177      18.635   6.959  24.702  1.00  0.93           C  
ATOM   1378  CD1 TYR A 177      19.266   6.197  23.700  1.00  0.93           C  
ATOM   1379  CD2 TYR A 177      18.622   6.449  26.010  1.00  0.93           C  
ATOM   1380  CE1 TYR A 177      19.796   4.931  23.986  1.00  0.93           C  
ATOM   1381  CE2 TYR A 177      19.176   5.196  26.304  1.00  0.93           C  
ATOM   1382  CZ  TYR A 177      19.733   4.423  25.283  1.00  0.93           C  
ATOM   1383  OH  TYR A 177      20.237   3.139  25.564  1.00  0.93           O  
ATOM   1384  N   MET A 178      15.770  10.329  22.616  1.00  0.93           N  
ATOM   1385  CA  MET A 178      14.826  11.438  22.714  1.00  0.93           C  
ATOM   1386  C   MET A 178      13.752  11.413  21.639  1.00  0.93           C  
ATOM   1387  O   MET A 178      12.664  11.946  21.827  1.00  0.93           O  
ATOM   1388  CB  MET A 178      15.572  12.792  22.657  1.00  0.93           C  
ATOM   1389  CG  MET A 178      16.416  13.009  23.924  1.00  0.93           C  
ATOM   1390  SD  MET A 178      17.426  14.524  24.017  1.00  0.93           S  
ATOM   1391  CE  MET A 178      16.097  15.749  24.097  1.00  0.93           C  
ATOM   1392  N   VAL A 179      13.984  10.742  20.495  1.00  0.97           N  
ATOM   1393  CA  VAL A 179      12.956  10.580  19.478  1.00  0.97           C  
ATOM   1394  C   VAL A 179      12.124   9.341  19.757  1.00  0.97           C  
ATOM   1395  O   VAL A 179      10.904   9.334  19.604  1.00  0.97           O  
ATOM   1396  CB  VAL A 179      13.564  10.508  18.086  1.00  0.97           C  
ATOM   1397  CG1 VAL A 179      12.487  10.370  16.997  1.00  0.97           C  
ATOM   1398  CG2 VAL A 179      14.379  11.784  17.829  1.00  0.97           C  
ATOM   1399  N   SER A 180      12.750   8.239  20.224  1.00  0.95           N  
ATOM   1400  CA  SER A 180      12.027   6.996  20.504  1.00  0.95           C  
ATOM   1401  C   SER A 180      10.894   7.105  21.542  1.00  0.95           C  
ATOM   1402  O   SER A 180       9.818   6.580  21.255  1.00  0.95           O  
ATOM   1403  CB  SER A 180      12.938   5.797  20.888  1.00  0.95           C  
ATOM   1404  OG  SER A 180      13.952   5.501  19.912  1.00  0.95           O  
ATOM   1405  N   PRO A 181      10.963   7.786  22.703  1.00  0.92           N  
ATOM   1406  CA  PRO A 181       9.804   7.991  23.580  1.00  0.92           C  
ATOM   1407  C   PRO A 181       8.665   8.757  22.937  1.00  0.92           C  
ATOM   1408  O   PRO A 181       7.503   8.486  23.240  1.00  0.92           O  
ATOM   1409  CB  PRO A 181      10.369   8.734  24.808  1.00  0.92           C  
ATOM   1410  CG  PRO A 181      11.853   8.368  24.818  1.00  0.92           C  
ATOM   1411  CD  PRO A 181      12.186   8.285  23.330  1.00  0.92           C  
ATOM   1412  N   LEU A 182       8.976   9.722  22.049  1.00  0.92           N  
ATOM   1413  CA  LEU A 182       8.002  10.461  21.272  1.00  0.92           C  
ATOM   1414  C   LEU A 182       7.231   9.554  20.314  1.00  0.92           C  
ATOM   1415  O   LEU A 182       6.010   9.634  20.191  1.00  0.92           O  
ATOM   1416  CB  LEU A 182       8.695  11.611  20.506  1.00  0.92           C  
ATOM   1417  CG  LEU A 182       7.747  12.471  19.659  1.00  0.92           C  
ATOM   1418  CD1 LEU A 182       6.775  13.264  20.536  1.00  0.92           C  
ATOM   1419  CD2 LEU A 182       8.544  13.409  18.752  1.00  0.92           C  
ATOM   1420  N   LEU A 183       7.946   8.625  19.644  1.00  0.93           N  
ATOM   1421  CA  LEU A 183       7.389   7.603  18.771  1.00  0.93           C  
ATOM   1422  C   LEU A 183       6.420   6.683  19.501  1.00  0.93           C  
ATOM   1423  O   LEU A 183       5.368   6.334  18.974  1.00  0.93           O  
ATOM   1424  CB  LEU A 183       8.518   6.790  18.083  1.00  0.93           C  
ATOM   1425  CG  LEU A 183       8.914   7.276  16.670  1.00  0.93           C  
ATOM   1426  CD1 LEU A 183       9.148   8.788  16.592  1.00  0.93           C  
ATOM   1427  CD2 LEU A 183      10.162   6.527  16.183  1.00  0.93           C  
ATOM   1428  N   TRP A 184       6.731   6.295  20.750  1.00  0.86           N  
ATOM   1429  CA  TRP A 184       5.854   5.470  21.566  1.00  0.86           C  
ATOM   1430  C   TRP A 184       4.533   6.115  21.930  1.00  0.86           C  
ATOM   1431  O   TRP A 184       3.479   5.487  21.863  1.00  0.86           O  
ATOM   1432  CB  TRP A 184       6.554   5.035  22.871  1.00  0.86           C  
ATOM   1433  CG  TRP A 184       7.851   4.289  22.666  1.00  0.86           C  
ATOM   1434  CD1 TRP A 184       8.321   3.663  21.552  1.00  0.86           C  
ATOM   1435  CD2 TRP A 184       8.894   4.221  23.644  1.00  0.86           C  
ATOM   1436  NE1 TRP A 184       9.597   3.214  21.768  1.00  0.86           N  
ATOM   1437  CE2 TRP A 184       9.971   3.539  23.045  1.00  0.86           C  
ATOM   1438  CE3 TRP A 184       8.986   4.710  24.937  1.00  0.86           C  
ATOM   1439  CZ2 TRP A 184      11.159   3.336  23.730  1.00  0.86           C  
ATOM   1440  CZ3 TRP A 184      10.182   4.507  25.633  1.00  0.86           C  
ATOM   1441  CH2 TRP A 184      11.254   3.826  25.040  1.00  0.86           C  
ATOM   1442  N   LYS A 185       4.580   7.398  22.325  1.00  0.85           N  
ATOM   1443  CA  LYS A 185       3.419   8.198  22.649  1.00  0.85           C  
ATOM   1444  C   LYS A 185       2.510   8.505  21.462  1.00  0.85           C  
ATOM   1445  O   LYS A 185       1.287   8.534  21.586  1.00  0.85           O  
ATOM   1446  CB  LYS A 185       3.896   9.513  23.317  1.00  0.85           C  
ATOM   1447  CG  LYS A 185       2.749  10.437  23.761  1.00  0.85           C  
ATOM   1448  CD  LYS A 185       3.223  11.766  24.373  1.00  0.85           C  
ATOM   1449  CE  LYS A 185       2.057  12.720  24.670  1.00  0.85           C  
ATOM   1450  NZ  LYS A 185       2.542  14.008  25.222  1.00  0.85           N  
ATOM   1451  N   LYS A 186       3.089   8.794  20.284  1.00  0.89           N  
ATOM   1452  CA  LYS A 186       2.332   9.248  19.137  1.00  0.89           C  
ATOM   1453  C   LYS A 186       1.987   8.167  18.119  1.00  0.89           C  
ATOM   1454  O   LYS A 186       0.962   8.244  17.441  1.00  0.89           O  
ATOM   1455  CB  LYS A 186       3.208  10.291  18.414  1.00  0.89           C  
ATOM   1456  CG  LYS A 186       3.394  11.617  19.173  1.00  0.89           C  
ATOM   1457  CD  LYS A 186       2.230  12.596  18.952  1.00  0.89           C  
ATOM   1458  CE  LYS A 186       2.550  14.027  19.399  1.00  0.89           C  
ATOM   1459  NZ  LYS A 186       1.474  14.951  18.991  1.00  0.89           N  
ATOM   1460  N   ILE A 187       2.853   7.148  17.961  1.00  0.91           N  
ATOM   1461  CA  ILE A 187       2.765   6.200  16.864  1.00  0.91           C  
ATOM   1462  C   ILE A 187       2.490   4.797  17.381  1.00  0.91           C  
ATOM   1463  O   ILE A 187       1.383   4.278  17.239  1.00  0.91           O  
ATOM   1464  CB  ILE A 187       4.007   6.224  15.965  1.00  0.91           C  
ATOM   1465  CG1 ILE A 187       4.389   7.653  15.496  1.00  0.91           C  
ATOM   1466  CG2 ILE A 187       3.781   5.276  14.769  1.00  0.91           C  
ATOM   1467  CD1 ILE A 187       3.276   8.401  14.758  1.00  0.91           C  
ATOM   1468  N   ALA A 188       3.502   4.116  17.954  1.00  0.92           N  
ATOM   1469  CA  ALA A 188       3.343   2.766  18.432  1.00  0.92           C  
ATOM   1470  C   ALA A 188       4.491   2.414  19.350  1.00  0.92           C  
ATOM   1471  O   ALA A 188       5.565   3.005  19.305  1.00  0.92           O  
ATOM   1472  CB  ALA A 188       3.303   1.739  17.281  1.00  0.92           C  
ATOM   1473  N   ARG A 189       4.292   1.415  20.226  1.00  0.78           N  
ATOM   1474  CA  ARG A 189       5.316   0.986  21.156  1.00  0.78           C  
ATOM   1475  C   ARG A 189       6.361   0.095  20.515  1.00  0.78           C  
ATOM   1476  O   ARG A 189       6.101  -0.582  19.525  1.00  0.78           O  
ATOM   1477  CB  ARG A 189       4.728   0.216  22.356  1.00  0.78           C  
ATOM   1478  CG  ARG A 189       3.489   0.885  22.981  1.00  0.78           C  
ATOM   1479  CD  ARG A 189       3.396   0.752  24.506  1.00  0.78           C  
ATOM   1480  NE  ARG A 189       3.643  -0.683  24.885  1.00  0.78           N  
ATOM   1481  CZ  ARG A 189       2.719  -1.653  24.950  1.00  0.78           C  
ATOM   1482  NH1 ARG A 189       1.438  -1.425  24.684  1.00  0.78           N  
ATOM   1483  NH2 ARG A 189       3.094  -2.889  25.281  1.00  0.78           N  
ATOM   1484  N   GLY A 190       7.582   0.054  21.097  1.00  0.88           N  
ATOM   1485  CA  GLY A 190       8.649  -0.804  20.589  1.00  0.88           C  
ATOM   1486  C   GLY A 190       9.383  -0.215  19.418  1.00  0.88           C  
ATOM   1487  O   GLY A 190      10.174  -0.891  18.770  1.00  0.88           O  
ATOM   1488  N   LEU A 191       9.125   1.065  19.115  1.00  0.92           N  
ATOM   1489  CA  LEU A 191       9.742   1.767  18.017  1.00  0.92           C  
ATOM   1490  C   LEU A 191      11.060   2.393  18.434  1.00  0.92           C  
ATOM   1491  O   LEU A 191      11.216   2.926  19.531  1.00  0.92           O  
ATOM   1492  CB  LEU A 191       8.807   2.863  17.458  1.00  0.92           C  
ATOM   1493  CG  LEU A 191       7.539   2.342  16.756  1.00  0.92           C  
ATOM   1494  CD1 LEU A 191       6.737   3.529  16.207  1.00  0.92           C  
ATOM   1495  CD2 LEU A 191       7.868   1.374  15.617  1.00  0.92           C  
ATOM   1496  N   SER A 192      12.060   2.326  17.547  1.00  0.95           N  
ATOM   1497  CA  SER A 192      13.388   2.853  17.771  1.00  0.95           C  
ATOM   1498  C   SER A 192      13.687   3.896  16.721  1.00  0.95           C  
ATOM   1499  O   SER A 192      13.073   3.924  15.656  1.00  0.95           O  
ATOM   1500  CB  SER A 192      14.460   1.735  17.689  1.00  0.95           C  
ATOM   1501  OG  SER A 192      14.464   1.091  16.410  1.00  0.95           O  
ATOM   1502  N   ALA A 193      14.635   4.806  16.941  1.00  0.98           N  
ATOM   1503  CA  ALA A 193      14.993   5.766  15.932  1.00  0.98           C  
ATOM   1504  C   ALA A 193      16.498   5.859  15.896  1.00  0.98           C  
ATOM   1505  O   ALA A 193      17.176   5.740  16.915  1.00  0.98           O  
ATOM   1506  CB  ALA A 193      14.337   7.124  16.244  1.00  0.98           C  
ATOM   1507  N   GLY A 194      17.069   6.024  14.693  1.00  0.98           N  
ATOM   1508  CA  GLY A 194      18.500   6.173  14.535  1.00  0.98           C  
ATOM   1509  C   GLY A 194      18.735   7.387  13.711  1.00  0.98           C  
ATOM   1510  O   GLY A 194      17.935   7.737  12.851  1.00  0.98           O  
ATOM   1511  N   ARG A 195      19.855   8.072  13.947  1.00  0.89           N  
ATOM   1512  CA  ARG A 195      20.184   9.289  13.248  1.00  0.89           C  
ATOM   1513  C   ARG A 195      20.416   9.125  11.753  1.00  0.89           C  
ATOM   1514  O   ARG A 195      19.930   9.909  10.945  1.00  0.89           O  
ATOM   1515  CB  ARG A 195      21.442   9.868  13.898  1.00  0.89           C  
ATOM   1516  CG  ARG A 195      21.795  11.254  13.348  1.00  0.89           C  
ATOM   1517  CD  ARG A 195      22.979  11.885  14.050  1.00  0.89           C  
ATOM   1518  NE  ARG A 195      24.157  11.009  13.814  1.00  0.89           N  
ATOM   1519  CZ  ARG A 195      25.012  11.058  12.789  1.00  0.89           C  
ATOM   1520  NH1 ARG A 195      24.867  11.924  11.795  1.00  0.89           N  
ATOM   1521  NH2 ARG A 195      25.986  10.154  12.755  1.00  0.89           N  
ATOM   1522  N   VAL A 196      21.159   8.075  11.355  1.00  0.97           N  
ATOM   1523  CA  VAL A 196      21.452   7.799   9.958  1.00  0.97           C  
ATOM   1524  C   VAL A 196      20.587   6.646   9.470  1.00  0.97           C  
ATOM   1525  O   VAL A 196      20.245   6.532   8.296  1.00  0.97           O  
ATOM   1526  CB  VAL A 196      22.926   7.448   9.777  1.00  0.97           C  
ATOM   1527  CG1 VAL A 196      23.250   7.267   8.283  1.00  0.97           C  
ATOM   1528  CG2 VAL A 196      23.802   8.577  10.354  1.00  0.97           C  
ATOM   1529  N   GLN A 197      20.141   5.766  10.387  1.00  0.92           N  
ATOM   1530  CA  GLN A 197      19.308   4.620  10.087  1.00  0.92           C  
ATOM   1531  C   GLN A 197      17.976   5.007   9.483  1.00  0.92           C  
ATOM   1532  O   GLN A 197      17.553   4.447   8.477  1.00  0.92           O  
ATOM   1533  CB  GLN A 197      19.053   3.769  11.354  1.00  0.92           C  
ATOM   1534  CG  GLN A 197      20.308   3.047  11.889  1.00  0.92           C  
ATOM   1535  CD  GLN A 197      21.235   3.917  12.741  1.00  0.92           C  
ATOM   1536  OE1 GLN A 197      21.106   5.140  12.872  1.00  0.92           O  
ATOM   1537  NE2 GLN A 197      22.231   3.242  13.353  1.00  0.92           N  
ATOM   1538  N   SER A 198      17.313   6.036  10.043  1.00  0.99           N  
ATOM   1539  CA  SER A 198      16.066   6.570   9.519  1.00  0.99           C  
ATOM   1540  C   SER A 198      16.214   7.095   8.094  1.00  0.99           C  
ATOM   1541  O   SER A 198      15.327   6.951   7.259  1.00  0.99           O  
ATOM   1542  CB  SER A 198      15.498   7.678  10.431  1.00  0.99           C  
ATOM   1543  OG  SER A 198      15.248   7.187  11.752  1.00  0.99           O  
ATOM   1544  N   VAL A 199      17.385   7.687   7.773  1.00  1.00           N  
ATOM   1545  CA  VAL A 199      17.763   8.159   6.449  1.00  1.00           C  
ATOM   1546  C   VAL A 199      17.915   7.005   5.447  1.00  1.00           C  
ATOM   1547  O   VAL A 199      17.423   7.060   4.324  1.00  1.00           O  
ATOM   1548  CB  VAL A 199      19.035   9.009   6.519  1.00  1.00           C  
ATOM   1549  CG1 VAL A 199      19.282   9.707   5.173  1.00  1.00           C  
ATOM   1550  CG2 VAL A 199      18.896  10.065   7.636  1.00  1.00           C  
ATOM   1551  N   ALA A 200      18.576   5.896   5.851  1.00  1.00           N  
ATOM   1552  CA  ALA A 200      18.703   4.676   5.065  1.00  1.00           C  
ATOM   1553  C   ALA A 200      17.382   3.944   4.837  1.00  1.00           C  
ATOM   1554  O   ALA A 200      17.114   3.440   3.748  1.00  1.00           O  
ATOM   1555  CB  ALA A 200      19.717   3.715   5.717  1.00  1.00           C  
ATOM   1556  N   VAL A 201      16.504   3.892   5.863  1.00  1.00           N  
ATOM   1557  CA  VAL A 201      15.142   3.372   5.749  1.00  1.00           C  
ATOM   1558  C   VAL A 201      14.331   4.161   4.748  1.00  1.00           C  
ATOM   1559  O   VAL A 201      13.642   3.584   3.910  1.00  1.00           O  
ATOM   1560  CB  VAL A 201      14.393   3.366   7.081  1.00  1.00           C  
ATOM   1561  CG1 VAL A 201      12.896   3.015   6.918  1.00  1.00           C  
ATOM   1562  CG2 VAL A 201      15.047   2.335   8.014  1.00  1.00           C  
ATOM   1563  N   ARG A 202      14.434   5.505   4.767  1.00  0.94           N  
ATOM   1564  CA  ARG A 202      13.753   6.373   3.827  1.00  0.94           C  
ATOM   1565  C   ARG A 202      14.069   6.042   2.376  1.00  0.94           C  
ATOM   1566  O   ARG A 202      13.158   5.944   1.562  1.00  0.94           O  
ATOM   1567  CB  ARG A 202      14.097   7.842   4.140  1.00  0.94           C  
ATOM   1568  CG  ARG A 202      13.500   8.889   3.184  1.00  0.94           C  
ATOM   1569  CD  ARG A 202      14.041  10.285   3.478  1.00  0.94           C  
ATOM   1570  NE  ARG A 202      13.713  11.134   2.313  1.00  0.94           N  
ATOM   1571  CZ  ARG A 202      13.798  12.458   2.326  1.00  0.94           C  
ATOM   1572  NH1 ARG A 202      14.434  13.112   3.289  1.00  0.94           N  
ATOM   1573  NH2 ARG A 202      13.243  13.141   1.328  1.00  0.94           N  
ATOM   1574  N   LEU A 203      15.342   5.751   2.036  1.00  1.00           N  
ATOM   1575  CA  LEU A 203      15.727   5.301   0.707  1.00  1.00           C  
ATOM   1576  C   LEU A 203      15.001   4.034   0.268  1.00  1.00           C  
ATOM   1577  O   LEU A 203      14.471   3.944  -0.839  1.00  1.00           O  
ATOM   1578  CB  LEU A 203      17.252   5.019   0.657  1.00  1.00           C  
ATOM   1579  CG  LEU A 203      18.157   6.261   0.728  1.00  1.00           C  
ATOM   1580  CD1 LEU A 203      19.628   5.847   0.891  1.00  1.00           C  
ATOM   1581  CD2 LEU A 203      17.992   7.119  -0.532  1.00  1.00           C  
ATOM   1582  N   VAL A 204      14.911   3.026   1.161  1.00  1.00           N  
ATOM   1583  CA  VAL A 204      14.148   1.807   0.922  1.00  1.00           C  
ATOM   1584  C   VAL A 204      12.648   2.085   0.764  1.00  1.00           C  
ATOM   1585  O   VAL A 204      12.008   1.587  -0.161  1.00  1.00           O  
ATOM   1586  CB  VAL A 204      14.395   0.758   2.008  1.00  1.00           C  
ATOM   1587  CG1 VAL A 204      13.561  -0.514   1.749  1.00  1.00           C  
ATOM   1588  CG2 VAL A 204      15.893   0.390   2.057  1.00  1.00           C  
ATOM   1589  N   VAL A 205      12.061   2.939   1.636  1.00  1.00           N  
ATOM   1590  CA  VAL A 205      10.664   3.373   1.582  1.00  1.00           C  
ATOM   1591  C   VAL A 205      10.322   4.096   0.291  1.00  1.00           C  
ATOM   1592  O   VAL A 205       9.314   3.801  -0.351  1.00  1.00           O  
ATOM   1593  CB  VAL A 205      10.322   4.311   2.744  1.00  1.00           C  
ATOM   1594  CG1 VAL A 205       8.938   4.982   2.591  1.00  1.00           C  
ATOM   1595  CG2 VAL A 205      10.357   3.535   4.069  1.00  1.00           C  
ATOM   1596  N   GLU A 206      11.178   5.047  -0.145  1.00  0.96           N  
ATOM   1597  CA  GLU A 206      11.026   5.771  -1.392  1.00  0.96           C  
ATOM   1598  C   GLU A 206      11.038   4.805  -2.565  1.00  0.96           C  
ATOM   1599  O   GLU A 206      10.121   4.796  -3.377  1.00  0.96           O  
ATOM   1600  CB  GLU A 206      12.127   6.859  -1.557  1.00  0.96           C  
ATOM   1601  CG  GLU A 206      11.903   8.107  -0.652  1.00  0.96           C  
ATOM   1602  CD  GLU A 206      12.985   9.193  -0.700  1.00  0.96           C  
ATOM   1603  OE1 GLU A 206      14.066   8.978  -1.306  1.00  0.96           O  
ATOM   1604  OE2 GLU A 206      12.772  10.269  -0.071  1.00  0.96           O  
ATOM   1605  N   ARG A 207      12.015   3.868  -2.597  1.00  0.91           N  
ATOM   1606  CA  ARG A 207      12.092   2.836  -3.619  1.00  0.91           C  
ATOM   1607  C   ARG A 207      10.851   1.958  -3.688  1.00  0.91           C  
ATOM   1608  O   ARG A 207      10.331   1.689  -4.769  1.00  0.91           O  
ATOM   1609  CB  ARG A 207      13.325   1.921  -3.406  1.00  0.91           C  
ATOM   1610  CG  ARG A 207      13.452   0.742  -4.397  1.00  0.91           C  
ATOM   1611  CD  ARG A 207      13.620   1.126  -5.873  1.00  0.91           C  
ATOM   1612  NE  ARG A 207      15.073   1.354  -6.125  1.00  0.91           N  
ATOM   1613  CZ  ARG A 207      15.686   2.542  -6.161  1.00  0.91           C  
ATOM   1614  NH1 ARG A 207      15.044   3.698  -6.015  1.00  0.91           N  
ATOM   1615  NH2 ARG A 207      17.003   2.570  -6.364  1.00  0.91           N  
ATOM   1616  N   GLU A 208      10.310   1.526  -2.530  1.00  0.94           N  
ATOM   1617  CA  GLU A 208       9.103   0.720  -2.450  1.00  0.94           C  
ATOM   1618  C   GLU A 208       7.909   1.405  -3.115  1.00  0.94           C  
ATOM   1619  O   GLU A 208       7.136   0.805  -3.859  1.00  0.94           O  
ATOM   1620  CB  GLU A 208       8.775   0.422  -0.968  1.00  0.94           C  
ATOM   1621  CG  GLU A 208       7.754  -0.704  -0.735  1.00  0.94           C  
ATOM   1622  CD  GLU A 208       8.346  -2.101  -0.914  1.00  0.94           C  
ATOM   1623  OE1 GLU A 208       9.440  -2.450  -0.384  1.00  0.94           O  
ATOM   1624  OE2 GLU A 208       7.679  -2.888  -1.650  1.00  0.94           O  
ATOM   1625  N   ARG A 209       7.775   2.727  -2.901  1.00  0.88           N  
ATOM   1626  CA  ARG A 209       6.729   3.542  -3.475  1.00  0.88           C  
ATOM   1627  C   ARG A 209       6.885   3.801  -4.968  1.00  0.88           C  
ATOM   1628  O   ARG A 209       5.891   3.959  -5.671  1.00  0.88           O  
ATOM   1629  CB  ARG A 209       6.634   4.867  -2.701  1.00  0.88           C  
ATOM   1630  CG  ARG A 209       6.168   4.671  -1.247  1.00  0.88           C  
ATOM   1631  CD  ARG A 209       6.254   5.971  -0.455  1.00  0.88           C  
ATOM   1632  NE  ARG A 209       5.705   5.686   0.893  1.00  0.88           N  
ATOM   1633  CZ  ARG A 209       5.703   6.576   1.887  1.00  0.88           C  
ATOM   1634  NH1 ARG A 209       6.327   7.749   1.824  1.00  0.88           N  
ATOM   1635  NH2 ARG A 209       5.021   6.304   2.993  1.00  0.88           N  
ATOM   1636  N   GLU A 210       8.125   3.797  -5.506  1.00  0.91           N  
ATOM   1637  CA  GLU A 210       8.368   3.822  -6.939  1.00  0.91           C  
ATOM   1638  C   GLU A 210       7.857   2.547  -7.607  1.00  0.91           C  
ATOM   1639  O   GLU A 210       7.252   2.577  -8.674  1.00  0.91           O  
ATOM   1640  CB  GLU A 210       9.866   4.012  -7.290  1.00  0.91           C  
ATOM   1641  CG  GLU A 210      10.542   5.301  -6.763  1.00  0.91           C  
ATOM   1642  CD  GLU A 210      12.057   5.313  -7.010  1.00  0.91           C  
ATOM   1643  OE1 GLU A 210      12.724   6.275  -6.550  1.00  0.91           O  
ATOM   1644  OE2 GLU A 210      12.598   4.328  -7.586  1.00  0.91           O  
ATOM   1645  N   ILE A 211       8.070   1.377  -6.964  1.00  0.92           N  
ATOM   1646  CA  ILE A 211       7.616   0.078  -7.448  1.00  0.92           C  
ATOM   1647  C   ILE A 211       6.109  -0.085  -7.369  1.00  0.92           C  
ATOM   1648  O   ILE A 211       5.457  -0.523  -8.313  1.00  0.92           O  
ATOM   1649  CB  ILE A 211       8.279  -1.067  -6.685  1.00  0.92           C  
ATOM   1650  CG1 ILE A 211       9.817  -0.964  -6.799  1.00  0.92           C  
ATOM   1651  CG2 ILE A 211       7.776  -2.434  -7.210  1.00  0.92           C  
ATOM   1652  CD1 ILE A 211      10.563  -1.970  -5.918  1.00  0.92           C  
ATOM   1653  N   LYS A 212       5.491   0.276  -6.230  1.00  0.90           N  
ATOM   1654  CA  LYS A 212       4.055   0.165  -6.044  1.00  0.90           C  
ATOM   1655  C   LYS A 212       3.230   1.080  -6.940  1.00  0.90           C  
ATOM   1656  O   LYS A 212       2.148   0.711  -7.403  1.00  0.90           O  
ATOM   1657  CB  LYS A 212       3.668   0.388  -4.569  1.00  0.90           C  
ATOM   1658  CG  LYS A 212       4.149  -0.739  -3.639  1.00  0.90           C  
ATOM   1659  CD  LYS A 212       3.681  -0.529  -2.186  1.00  0.90           C  
ATOM   1660  CE  LYS A 212       3.963  -1.726  -1.266  1.00  0.90           C  
ATOM   1661  NZ  LYS A 212       3.491  -1.520   0.122  1.00  0.90           N  
ATOM   1662  N   ALA A 213       3.726   2.304  -7.199  1.00  0.95           N  
ATOM   1663  CA  ALA A 213       3.139   3.233  -8.138  1.00  0.95           C  
ATOM   1664  C   ALA A 213       3.362   2.818  -9.593  1.00  0.95           C  
ATOM   1665  O   ALA A 213       2.569   3.143 -10.473  1.00  0.95           O  
ATOM   1666  CB  ALA A 213       3.729   4.631  -7.877  1.00  0.95           C  
ATOM   1667  N   PHE A 214       4.435   2.046  -9.877  1.00  0.91           N  
ATOM   1668  CA  PHE A 214       4.708   1.477 -11.183  1.00  0.91           C  
ATOM   1669  C   PHE A 214       3.630   0.488 -11.629  1.00  0.91           C  
ATOM   1670  O   PHE A 214       3.020  -0.235 -10.837  1.00  0.91           O  
ATOM   1671  CB  PHE A 214       6.116   0.820 -11.238  1.00  0.91           C  
ATOM   1672  CG  PHE A 214       6.564   0.540 -12.642  1.00  0.91           C  
ATOM   1673  CD1 PHE A 214       7.091   1.569 -13.435  1.00  0.91           C  
ATOM   1674  CD2 PHE A 214       6.448  -0.748 -13.185  1.00  0.91           C  
ATOM   1675  CE1 PHE A 214       7.513   1.310 -14.744  1.00  0.91           C  
ATOM   1676  CE2 PHE A 214       6.876  -1.012 -14.490  1.00  0.91           C  
ATOM   1677  CZ  PHE A 214       7.413   0.017 -15.267  1.00  0.91           C  
ATOM   1678  N   VAL A 215       3.372   0.447 -12.945  1.00  0.92           N  
ATOM   1679  CA  VAL A 215       2.455  -0.479 -13.561  1.00  0.92           C  
ATOM   1680  C   VAL A 215       3.216  -1.131 -14.721  1.00  0.92           C  
ATOM   1681  O   VAL A 215       3.592  -0.440 -15.664  1.00  0.92           O  
ATOM   1682  CB  VAL A 215       1.121   0.182 -13.929  1.00  0.92           C  
ATOM   1683  CG1 VAL A 215       1.288   1.602 -14.512  1.00  0.92           C  
ATOM   1684  CG2 VAL A 215       0.283  -0.744 -14.830  1.00  0.92           C  
ATOM   1685  N   PRO A 216       3.544  -2.429 -14.683  1.00  0.92           N  
ATOM   1686  CA  PRO A 216       4.048  -3.179 -15.830  1.00  0.92           C  
ATOM   1687  C   PRO A 216       3.087  -3.256 -17.001  1.00  0.92           C  
ATOM   1688  O   PRO A 216       1.960  -3.710 -16.824  1.00  0.92           O  
ATOM   1689  CB  PRO A 216       4.373  -4.577 -15.275  1.00  0.92           C  
ATOM   1690  CG  PRO A 216       4.483  -4.371 -13.765  1.00  0.92           C  
ATOM   1691  CD  PRO A 216       3.464  -3.271 -13.499  1.00  0.92           C  
ATOM   1692  N   GLU A 217       3.551  -2.898 -18.208  1.00  0.85           N  
ATOM   1693  CA  GLU A 217       2.780  -2.906 -19.430  1.00  0.85           C  
ATOM   1694  C   GLU A 217       3.355  -3.915 -20.391  1.00  0.85           C  
ATOM   1695  O   GLU A 217       4.562  -4.151 -20.436  1.00  0.85           O  
ATOM   1696  CB  GLU A 217       2.800  -1.544 -20.134  1.00  0.85           C  
ATOM   1697  CG  GLU A 217       2.018  -0.460 -19.374  1.00  0.85           C  
ATOM   1698  CD  GLU A 217       1.984   0.813 -20.210  1.00  0.85           C  
ATOM   1699  OE1 GLU A 217       3.032   1.131 -20.838  1.00  0.85           O  
ATOM   1700  OE2 GLU A 217       0.900   1.444 -20.265  1.00  0.85           O  
ATOM   1701  N   GLU A 218       2.463  -4.555 -21.166  1.00  0.85           N  
ATOM   1702  CA  GLU A 218       2.784  -5.635 -22.069  1.00  0.85           C  
ATOM   1703  C   GLU A 218       3.410  -5.127 -23.355  1.00  0.85           C  
ATOM   1704  O   GLU A 218       3.009  -4.115 -23.927  1.00  0.85           O  
ATOM   1705  CB  GLU A 218       1.508  -6.462 -22.368  1.00  0.85           C  
ATOM   1706  CG  GLU A 218       1.733  -7.695 -23.276  1.00  0.85           C  
ATOM   1707  CD  GLU A 218       0.482  -8.555 -23.490  1.00  0.85           C  
ATOM   1708  OE1 GLU A 218      -0.553  -8.345 -22.815  1.00  0.85           O  
ATOM   1709  OE2 GLU A 218       0.599  -9.518 -24.303  1.00  0.85           O  
ATOM   1710  N   PHE A 219       4.443  -5.831 -23.843  1.00  0.88           N  
ATOM   1711  CA  PHE A 219       5.014  -5.567 -25.135  1.00  0.88           C  
ATOM   1712  C   PHE A 219       5.647  -6.853 -25.612  1.00  0.88           C  
ATOM   1713  O   PHE A 219       5.783  -7.813 -24.860  1.00  0.88           O  
ATOM   1714  CB  PHE A 219       5.971  -4.340 -25.174  1.00  0.88           C  
ATOM   1715  CG  PHE A 219       7.311  -4.569 -24.517  1.00  0.88           C  
ATOM   1716  CD1 PHE A 219       7.446  -4.620 -23.119  1.00  0.88           C  
ATOM   1717  CD2 PHE A 219       8.448  -4.789 -25.314  1.00  0.88           C  
ATOM   1718  CE1 PHE A 219       8.693  -4.883 -22.536  1.00  0.88           C  
ATOM   1719  CE2 PHE A 219       9.687  -5.073 -24.729  1.00  0.88           C  
ATOM   1720  CZ  PHE A 219       9.811  -5.114 -23.339  1.00  0.88           C  
ATOM   1721  N   TRP A 220       6.006  -6.931 -26.899  1.00  0.88           N  
ATOM   1722  CA  TRP A 220       6.464  -8.176 -27.460  1.00  0.88           C  
ATOM   1723  C   TRP A 220       7.664  -7.964 -28.352  1.00  0.88           C  
ATOM   1724  O   TRP A 220       7.888  -6.884 -28.890  1.00  0.88           O  
ATOM   1725  CB  TRP A 220       5.344  -8.809 -28.313  1.00  0.88           C  
ATOM   1726  CG  TRP A 220       4.161  -9.362 -27.578  1.00  0.88           C  
ATOM   1727  CD1 TRP A 220       3.195  -8.702 -26.885  1.00  0.88           C  
ATOM   1728  CD2 TRP A 220       3.831 -10.755 -27.504  1.00  0.88           C  
ATOM   1729  NE1 TRP A 220       2.312  -9.600 -26.350  1.00  0.88           N  
ATOM   1730  CE2 TRP A 220       2.673 -10.855 -26.721  1.00  0.88           C  
ATOM   1731  CE3 TRP A 220       4.460 -11.883 -28.005  1.00  0.88           C  
ATOM   1732  CZ2 TRP A 220       2.126 -12.080 -26.399  1.00  0.88           C  
ATOM   1733  CZ3 TRP A 220       3.942 -13.131 -27.646  1.00  0.88           C  
ATOM   1734  CH2 TRP A 220       2.802 -13.226 -26.836  1.00  0.88           C  
ATOM   1735  N   GLU A 221       8.429  -9.056 -28.537  1.00  0.89           N  
ATOM   1736  CA  GLU A 221       9.618  -9.132 -29.355  1.00  0.89           C  
ATOM   1737  C   GLU A 221       9.474 -10.373 -30.232  1.00  0.89           C  
ATOM   1738  O   GLU A 221       8.704 -11.279 -29.929  1.00  0.89           O  
ATOM   1739  CB  GLU A 221      10.879  -9.236 -28.463  1.00  0.89           C  
ATOM   1740  CG  GLU A 221      11.166  -7.924 -27.685  1.00  0.89           C  
ATOM   1741  CD  GLU A 221      12.347  -7.992 -26.711  1.00  0.89           C  
ATOM   1742  OE1 GLU A 221      12.765  -6.890 -26.264  1.00  0.89           O  
ATOM   1743  OE2 GLU A 221      12.788  -9.115 -26.359  1.00  0.89           O  
ATOM   1744  N   VAL A 222      10.177 -10.419 -31.387  1.00  0.92           N  
ATOM   1745  CA  VAL A 222      10.243 -11.593 -32.250  1.00  0.92           C  
ATOM   1746  C   VAL A 222      11.690 -11.826 -32.670  1.00  0.92           C  
ATOM   1747  O   VAL A 222      12.396 -10.923 -33.113  1.00  0.92           O  
ATOM   1748  CB  VAL A 222       9.272 -11.603 -33.467  1.00  0.92           C  
ATOM   1749  CG1 VAL A 222       8.344 -10.376 -33.453  1.00  0.92           C  
ATOM   1750  CG2 VAL A 222       9.957 -11.704 -34.851  1.00  0.92           C  
ATOM   1751  N   ASP A 223      12.146 -13.083 -32.574  1.00  0.92           N  
ATOM   1752  CA  ASP A 223      13.494 -13.473 -32.904  1.00  0.92           C  
ATOM   1753  C   ASP A 223      13.423 -14.290 -34.176  1.00  0.92           C  
ATOM   1754  O   ASP A 223      12.771 -15.330 -34.231  1.00  0.92           O  
ATOM   1755  CB  ASP A 223      14.118 -14.369 -31.810  1.00  0.92           C  
ATOM   1756  CG  ASP A 223      13.966 -13.759 -30.427  1.00  0.92           C  
ATOM   1757  OD1 ASP A 223      14.017 -12.514 -30.323  1.00  0.92           O  
ATOM   1758  OD2 ASP A 223      13.804 -14.561 -29.468  1.00  0.92           O  
ATOM   1759  N   ALA A 224      14.077 -13.855 -35.265  1.00  0.95           N  
ATOM   1760  CA  ALA A 224      14.114 -14.645 -36.473  1.00  0.95           C  
ATOM   1761  C   ALA A 224      15.458 -15.354 -36.524  1.00  0.95           C  
ATOM   1762  O   ALA A 224      16.498 -14.745 -36.752  1.00  0.95           O  
ATOM   1763  CB  ALA A 224      13.870 -13.757 -37.715  1.00  0.95           C  
ATOM   1764  N   SER A 225      15.483 -16.685 -36.291  1.00  0.91           N  
ATOM   1765  CA  SER A 225      16.682 -17.475 -36.517  1.00  0.91           C  
ATOM   1766  C   SER A 225      16.778 -17.739 -38.013  1.00  0.91           C  
ATOM   1767  O   SER A 225      15.801 -18.073 -38.677  1.00  0.91           O  
ATOM   1768  CB  SER A 225      16.823 -18.753 -35.627  1.00  0.91           C  
ATOM   1769  OG  SER A 225      16.150 -19.906 -36.133  1.00  0.91           O  
ATOM   1770  N   THR A 226      17.955 -17.489 -38.605  1.00  0.90           N  
ATOM   1771  CA  THR A 226      18.190 -17.634 -40.026  1.00  0.90           C  
ATOM   1772  C   THR A 226      19.479 -18.390 -40.221  1.00  0.90           C  
ATOM   1773  O   THR A 226      20.188 -18.772 -39.292  1.00  0.90           O  
ATOM   1774  CB  THR A 226      18.219 -16.326 -40.835  1.00  0.90           C  
ATOM   1775  OG1 THR A 226      19.324 -15.491 -40.525  1.00  0.90           O  
ATOM   1776  CG2 THR A 226      16.948 -15.516 -40.556  1.00  0.90           C  
ATOM   1777  N   THR A 227      19.793 -18.680 -41.483  1.00  0.90           N  
ATOM   1778  CA  THR A 227      21.026 -19.320 -41.874  1.00  0.90           C  
ATOM   1779  C   THR A 227      21.653 -18.429 -42.926  1.00  0.90           C  
ATOM   1780  O   THR A 227      20.966 -17.811 -43.739  1.00  0.90           O  
ATOM   1781  CB  THR A 227      20.804 -20.764 -42.310  1.00  0.90           C  
ATOM   1782  OG1 THR A 227      21.977 -21.383 -42.808  1.00  0.90           O  
ATOM   1783  CG2 THR A 227      19.735 -20.862 -43.398  1.00  0.90           C  
ATOM   1784  N   THR A 228      22.998 -18.289 -42.859  1.00  0.89           N  
ATOM   1785  CA  THR A 228      23.842 -17.579 -43.810  1.00  0.89           C  
ATOM   1786  C   THR A 228      23.936 -18.386 -45.098  1.00  0.89           C  
ATOM   1787  O   THR A 228      23.506 -19.541 -45.130  1.00  0.89           O  
ATOM   1788  CB  THR A 228      25.254 -17.279 -43.273  1.00  0.89           C  
ATOM   1789  OG1 THR A 228      25.959 -18.455 -42.956  1.00  0.89           O  
ATOM   1790  CG2 THR A 228      25.237 -16.477 -41.974  1.00  0.89           C  
ATOM   1791  N   PRO A 229      24.456 -17.867 -46.199  1.00  0.89           N  
ATOM   1792  CA  PRO A 229      24.618 -18.645 -47.425  1.00  0.89           C  
ATOM   1793  C   PRO A 229      25.739 -19.669 -47.304  1.00  0.89           C  
ATOM   1794  O   PRO A 229      26.865 -19.406 -47.714  1.00  0.89           O  
ATOM   1795  CB  PRO A 229      24.916 -17.572 -48.493  1.00  0.89           C  
ATOM   1796  CG  PRO A 229      25.462 -16.382 -47.710  1.00  0.89           C  
ATOM   1797  CD  PRO A 229      24.654 -16.437 -46.429  1.00  0.89           C  
ATOM   1798  N   SER A 230      25.443 -20.855 -46.730  1.00  0.78           N  
ATOM   1799  CA  SER A 230      26.380 -21.964 -46.547  1.00  0.78           C  
ATOM   1800  C   SER A 230      27.584 -21.608 -45.711  1.00  0.78           C  
ATOM   1801  O   SER A 230      28.700 -22.070 -45.949  1.00  0.78           O  
ATOM   1802  CB  SER A 230      26.855 -22.627 -47.859  1.00  0.78           C  
ATOM   1803  OG  SER A 230      25.747 -23.191 -48.564  1.00  0.78           O  
ATOM   1804  N   GLY A 231      27.352 -20.793 -44.670  1.00  0.75           N  
ATOM   1805  CA  GLY A 231      28.355 -20.424 -43.699  1.00  0.75           C  
ATOM   1806  C   GLY A 231      28.152 -21.188 -42.415  1.00  0.75           C  
ATOM   1807  O   GLY A 231      28.888 -22.088 -42.113  1.00  0.75           O  
ATOM   1808  N   GLU A 232      27.095 -20.763 -41.667  1.00  0.78           N  
ATOM   1809  CA  GLU A 232      26.757 -21.071 -40.286  1.00  0.78           C  
ATOM   1810  C   GLU A 232      25.329 -20.554 -40.035  1.00  0.78           C  
ATOM   1811  O   GLU A 232      24.645 -20.102 -40.938  1.00  0.78           O  
ATOM   1812  CB  GLU A 232      27.678 -20.392 -39.243  1.00  0.78           C  
ATOM   1813  CG  GLU A 232      29.078 -21.024 -39.069  1.00  0.78           C  
ATOM   1814  CD  GLU A 232      28.994 -22.489 -38.638  1.00  0.78           C  
ATOM   1815  OE1 GLU A 232      27.904 -22.880 -38.136  1.00  0.78           O  
ATOM   1816  OE2 GLU A 232      30.021 -23.202 -38.756  1.00  0.78           O  
ATOM   1817  N   ALA A 233      24.854 -20.591 -38.765  1.00  0.90           N  
ATOM   1818  CA  ALA A 233      23.568 -20.058 -38.349  1.00  0.90           C  
ATOM   1819  C   ALA A 233      23.644 -18.589 -37.927  1.00  0.90           C  
ATOM   1820  O   ALA A 233      24.628 -18.143 -37.343  1.00  0.90           O  
ATOM   1821  CB  ALA A 233      23.050 -20.884 -37.154  1.00  0.90           C  
ATOM   1822  N   LEU A 234      22.591 -17.786 -38.193  1.00  0.92           N  
ATOM   1823  CA  LEU A 234      22.571 -16.390 -37.797  1.00  0.92           C  
ATOM   1824  C   LEU A 234      21.271 -16.091 -37.059  1.00  0.92           C  
ATOM   1825  O   LEU A 234      20.177 -16.233 -37.579  1.00  0.92           O  
ATOM   1826  CB  LEU A 234      22.773 -15.468 -39.029  1.00  0.92           C  
ATOM   1827  CG  LEU A 234      22.910 -13.960 -38.732  1.00  0.92           C  
ATOM   1828  CD1 LEU A 234      24.087 -13.612 -37.815  1.00  0.92           C  
ATOM   1829  CD2 LEU A 234      23.022 -13.163 -40.039  1.00  0.92           C  
ATOM   1830  N   ALA A 235      21.345 -15.678 -35.779  1.00  0.94           N  
ATOM   1831  CA  ALA A 235      20.180 -15.246 -35.034  1.00  0.94           C  
ATOM   1832  C   ALA A 235      20.008 -13.735 -35.170  1.00  0.94           C  
ATOM   1833  O   ALA A 235      20.971 -12.979 -35.052  1.00  0.94           O  
ATOM   1834  CB  ALA A 235      20.306 -15.659 -33.551  1.00  0.94           C  
ATOM   1835  N   LEU A 236      18.767 -13.280 -35.436  1.00  0.93           N  
ATOM   1836  CA  LEU A 236      18.417 -11.888 -35.648  1.00  0.93           C  
ATOM   1837  C   LEU A 236      17.321 -11.523 -34.666  1.00  0.93           C  
ATOM   1838  O   LEU A 236      16.679 -12.370 -34.070  1.00  0.93           O  
ATOM   1839  CB  LEU A 236      17.820 -11.613 -37.062  1.00  0.93           C  
ATOM   1840  CG  LEU A 236      18.798 -11.501 -38.248  1.00  0.93           C  
ATOM   1841  CD1 LEU A 236      19.903 -10.484 -37.969  1.00  0.93           C  
ATOM   1842  CD2 LEU A 236      19.394 -12.846 -38.652  1.00  0.93           C  
ATOM   1843  N   GLN A 237      17.080 -10.208 -34.522  1.00  0.90           N  
ATOM   1844  CA  GLN A 237      16.005  -9.644 -33.741  1.00  0.90           C  
ATOM   1845  C   GLN A 237      15.421  -8.531 -34.585  1.00  0.90           C  
ATOM   1846  O   GLN A 237      16.157  -7.735 -35.151  1.00  0.90           O  
ATOM   1847  CB  GLN A 237      16.591  -9.073 -32.428  1.00  0.90           C  
ATOM   1848  CG  GLN A 237      15.741  -8.051 -31.635  1.00  0.90           C  
ATOM   1849  CD  GLN A 237      14.496  -8.674 -31.014  1.00  0.90           C  
ATOM   1850  OE1 GLN A 237      14.628  -9.473 -30.099  1.00  0.90           O  
ATOM   1851  NE2 GLN A 237      13.275  -8.307 -31.459  1.00  0.90           N  
ATOM   1852  N   VAL A 238      14.080  -8.468 -34.733  1.00  0.95           N  
ATOM   1853  CA  VAL A 238      13.383  -7.340 -35.342  1.00  0.95           C  
ATOM   1854  C   VAL A 238      13.502  -6.068 -34.528  1.00  0.95           C  
ATOM   1855  O   VAL A 238      13.400  -6.073 -33.302  1.00  0.95           O  
ATOM   1856  CB  VAL A 238      11.910  -7.608 -35.616  1.00  0.95           C  
ATOM   1857  CG1 VAL A 238      11.764  -8.680 -36.707  1.00  0.95           C  
ATOM   1858  CG2 VAL A 238      11.201  -8.067 -34.337  1.00  0.95           C  
ATOM   1859  N   THR A 239      13.733  -4.934 -35.210  1.00  0.93           N  
ATOM   1860  CA  THR A 239      13.974  -3.664 -34.548  1.00  0.93           C  
ATOM   1861  C   THR A 239      13.058  -2.579 -35.060  1.00  0.93           C  
ATOM   1862  O   THR A 239      12.585  -1.732 -34.299  1.00  0.93           O  
ATOM   1863  CB  THR A 239      15.416  -3.213 -34.724  1.00  0.93           C  
ATOM   1864  OG1 THR A 239      15.844  -3.117 -36.086  1.00  0.93           O  
ATOM   1865  CG2 THR A 239      16.333  -4.276 -34.127  1.00  0.93           C  
ATOM   1866  N   HIS A 240      12.713  -2.621 -36.358  1.00  0.90           N  
ATOM   1867  CA  HIS A 240      11.838  -1.652 -36.967  1.00  0.90           C  
ATOM   1868  C   HIS A 240      10.896  -2.326 -37.940  1.00  0.90           C  
ATOM   1869  O   HIS A 240      11.222  -3.332 -38.559  1.00  0.90           O  
ATOM   1870  CB  HIS A 240      12.570  -0.527 -37.744  1.00  0.90           C  
ATOM   1871  CG  HIS A 240      13.621   0.227 -36.982  1.00  0.90           C  
ATOM   1872  ND1 HIS A 240      14.877  -0.311 -36.714  1.00  0.90           N  
ATOM   1873  CD2 HIS A 240      13.508   1.453 -36.412  1.00  0.90           C  
ATOM   1874  CE1 HIS A 240      15.476   0.600 -35.977  1.00  0.90           C  
ATOM   1875  NE2 HIS A 240      14.698   1.681 -35.765  1.00  0.90           N  
ATOM   1876  N   GLN A 241       9.694  -1.743 -38.090  1.00  0.88           N  
ATOM   1877  CA  GLN A 241       8.680  -2.109 -39.050  1.00  0.88           C  
ATOM   1878  C   GLN A 241       8.253  -0.810 -39.722  1.00  0.88           C  
ATOM   1879  O   GLN A 241       7.924   0.158 -39.047  1.00  0.88           O  
ATOM   1880  CB  GLN A 241       7.463  -2.770 -38.363  1.00  0.88           C  
ATOM   1881  CG  GLN A 241       6.362  -3.201 -39.358  1.00  0.88           C  
ATOM   1882  CD  GLN A 241       5.245  -4.014 -38.703  1.00  0.88           C  
ATOM   1883  OE1 GLN A 241       5.053  -4.036 -37.485  1.00  0.88           O  
ATOM   1884  NE2 GLN A 241       4.466  -4.736 -39.540  1.00  0.88           N  
ATOM   1885  N   ASN A 242       8.319  -0.731 -41.067  1.00  0.85           N  
ATOM   1886  CA  ASN A 242       7.996   0.444 -41.874  1.00  0.85           C  
ATOM   1887  C   ASN A 242       8.791   1.703 -41.527  1.00  0.85           C  
ATOM   1888  O   ASN A 242       8.238   2.800 -41.472  1.00  0.85           O  
ATOM   1889  CB  ASN A 242       6.483   0.783 -41.864  1.00  0.85           C  
ATOM   1890  CG  ASN A 242       5.631  -0.381 -42.345  1.00  0.85           C  
ATOM   1891  OD1 ASN A 242       4.892  -0.989 -41.567  1.00  0.85           O  
ATOM   1892  ND2 ASN A 242       5.693  -0.699 -43.654  1.00  0.85           N  
ATOM   1893  N   ASP A 243      10.109   1.552 -41.275  1.00  0.79           N  
ATOM   1894  CA  ASP A 243      10.999   2.606 -40.809  1.00  0.79           C  
ATOM   1895  C   ASP A 243      10.580   3.224 -39.469  1.00  0.79           C  
ATOM   1896  O   ASP A 243      10.788   4.398 -39.171  1.00  0.79           O  
ATOM   1897  CB  ASP A 243      11.278   3.642 -41.927  1.00  0.79           C  
ATOM   1898  CG  ASP A 243      12.714   4.159 -41.894  1.00  0.79           C  
ATOM   1899  OD1 ASP A 243      13.440   3.899 -40.895  1.00  0.79           O  
ATOM   1900  OD2 ASP A 243      13.122   4.753 -42.929  1.00  0.79           O  
ATOM   1901  N   LYS A 244       9.974   2.408 -38.581  1.00  0.81           N  
ATOM   1902  CA  LYS A 244       9.508   2.868 -37.297  1.00  0.81           C  
ATOM   1903  C   LYS A 244       9.813   1.789 -36.279  1.00  0.81           C  
ATOM   1904  O   LYS A 244       9.763   0.615 -36.636  1.00  0.81           O  
ATOM   1905  CB  LYS A 244       7.990   3.151 -37.315  1.00  0.81           C  
ATOM   1906  CG  LYS A 244       7.636   4.340 -38.217  1.00  0.81           C  
ATOM   1907  CD  LYS A 244       6.147   4.691 -38.166  1.00  0.81           C  
ATOM   1908  CE  LYS A 244       5.800   5.868 -39.076  1.00  0.81           C  
ATOM   1909  NZ  LYS A 244       4.356   6.169 -38.976  1.00  0.81           N  
ATOM   1910  N   PRO A 245      10.180   2.096 -35.037  1.00  0.89           N  
ATOM   1911  CA  PRO A 245      10.493   1.100 -34.012  1.00  0.89           C  
ATOM   1912  C   PRO A 245       9.398   0.064 -33.804  1.00  0.89           C  
ATOM   1913  O   PRO A 245       8.241   0.415 -33.588  1.00  0.89           O  
ATOM   1914  CB  PRO A 245      10.808   1.932 -32.754  1.00  0.89           C  
ATOM   1915  CG  PRO A 245      10.226   3.318 -33.046  1.00  0.89           C  
ATOM   1916  CD  PRO A 245      10.392   3.456 -34.549  1.00  0.89           C  
ATOM   1917  N   PHE A 246       9.751  -1.231 -33.881  1.00  0.91           N  
ATOM   1918  CA  PHE A 246       8.796  -2.310 -33.820  1.00  0.91           C  
ATOM   1919  C   PHE A 246       8.554  -2.678 -32.364  1.00  0.91           C  
ATOM   1920  O   PHE A 246       9.436  -3.163 -31.662  1.00  0.91           O  
ATOM   1921  CB  PHE A 246       9.314  -3.506 -34.663  1.00  0.91           C  
ATOM   1922  CG  PHE A 246       8.424  -4.707 -34.568  1.00  0.91           C  
ATOM   1923  CD1 PHE A 246       7.181  -4.751 -35.211  1.00  0.91           C  
ATOM   1924  CD2 PHE A 246       8.792  -5.769 -33.736  1.00  0.91           C  
ATOM   1925  CE1 PHE A 246       6.361  -5.879 -35.099  1.00  0.91           C  
ATOM   1926  CE2 PHE A 246       7.949  -6.871 -33.576  1.00  0.91           C  
ATOM   1927  CZ  PHE A 246       6.756  -6.955 -34.300  1.00  0.91           C  
ATOM   1928  N   ARG A 247       7.321  -2.445 -31.883  1.00  0.87           N  
ATOM   1929  CA  ARG A 247       6.953  -2.754 -30.522  1.00  0.87           C  
ATOM   1930  C   ARG A 247       5.445  -2.997 -30.431  1.00  0.87           C  
ATOM   1931  O   ARG A 247       4.698  -2.123 -29.984  1.00  0.87           O  
ATOM   1932  CB  ARG A 247       7.386  -1.609 -29.583  1.00  0.87           C  
ATOM   1933  CG  ARG A 247       7.184  -1.913 -28.087  1.00  0.87           C  
ATOM   1934  CD  ARG A 247       7.376  -0.666 -27.223  1.00  0.87           C  
ATOM   1935  NE  ARG A 247       6.204  -0.566 -26.284  1.00  0.87           N  
ATOM   1936  CZ  ARG A 247       6.216  -0.800 -24.964  1.00  0.87           C  
ATOM   1937  NH1 ARG A 247       5.090  -0.692 -24.260  1.00  0.87           N  
ATOM   1938  NH2 ARG A 247       7.317  -1.210 -24.346  1.00  0.87           N  
ATOM   1939  N   PRO A 248       4.936  -4.144 -30.870  1.00  0.92           N  
ATOM   1940  CA  PRO A 248       3.581  -4.597 -30.556  1.00  0.92           C  
ATOM   1941  C   PRO A 248       3.315  -4.771 -29.070  1.00  0.92           C  
ATOM   1942  O   PRO A 248       4.246  -4.858 -28.271  1.00  0.92           O  
ATOM   1943  CB  PRO A 248       3.450  -5.925 -31.309  1.00  0.92           C  
ATOM   1944  CG  PRO A 248       4.879  -6.444 -31.403  1.00  0.92           C  
ATOM   1945  CD  PRO A 248       5.734  -5.193 -31.499  1.00  0.92           C  
ATOM   1946  N   VAL A 249       2.015  -4.817 -28.708  1.00  0.89           N  
ATOM   1947  CA  VAL A 249       1.531  -4.893 -27.341  1.00  0.89           C  
ATOM   1948  C   VAL A 249       0.669  -6.113 -27.064  1.00  0.89           C  
ATOM   1949  O   VAL A 249       0.220  -6.299 -25.941  1.00  0.89           O  
ATOM   1950  CB  VAL A 249       0.707  -3.660 -26.976  1.00  0.89           C  
ATOM   1951  CG1 VAL A 249       1.631  -2.427 -26.988  1.00  0.89           C  
ATOM   1952  CG2 VAL A 249      -0.496  -3.493 -27.929  1.00  0.89           C  
ATOM   1953  N   ASN A 250       0.407  -6.992 -28.052  1.00  0.87           N  
ATOM   1954  CA  ASN A 250      -0.442  -8.140 -27.825  1.00  0.87           C  
ATOM   1955  C   ASN A 250      -0.184  -9.201 -28.890  1.00  0.87           C  
ATOM   1956  O   ASN A 250       0.501  -8.958 -29.880  1.00  0.87           O  
ATOM   1957  CB  ASN A 250      -1.961  -7.770 -27.735  1.00  0.87           C  
ATOM   1958  CG  ASN A 250      -2.609  -7.450 -29.084  1.00  0.87           C  
ATOM   1959  OD1 ASN A 250      -1.970  -6.971 -30.026  1.00  0.87           O  
ATOM   1960  ND2 ASN A 250      -3.913  -7.783 -29.214  1.00  0.87           N  
ATOM   1961  N   LYS A 251      -0.787 -10.396 -28.722  1.00  0.81           N  
ATOM   1962  CA  LYS A 251      -0.795 -11.491 -29.685  1.00  0.81           C  
ATOM   1963  C   LYS A 251      -1.333 -11.203 -31.085  1.00  0.81           C  
ATOM   1964  O   LYS A 251      -0.876 -11.794 -32.055  1.00  0.81           O  
ATOM   1965  CB  LYS A 251      -1.631 -12.674 -29.135  1.00  0.81           C  
ATOM   1966  CG  LYS A 251      -0.848 -13.700 -28.303  1.00  0.81           C  
ATOM   1967  CD  LYS A 251       0.088 -14.561 -29.175  1.00  0.81           C  
ATOM   1968  CE  LYS A 251       0.672 -15.766 -28.435  1.00  0.81           C  
ATOM   1969  NZ  LYS A 251       1.624 -16.498 -29.301  1.00  0.81           N  
ATOM   1970  N   GLU A 252      -2.348 -10.344 -31.253  1.00  0.79           N  
ATOM   1971  CA  GLU A 252      -2.884 -10.031 -32.562  1.00  0.79           C  
ATOM   1972  C   GLU A 252      -1.948  -9.220 -33.440  1.00  0.79           C  
ATOM   1973  O   GLU A 252      -1.721  -9.544 -34.605  1.00  0.79           O  
ATOM   1974  CB  GLU A 252      -4.180  -9.240 -32.395  1.00  0.79           C  
ATOM   1975  CG  GLU A 252      -5.309 -10.054 -31.729  1.00  0.79           C  
ATOM   1976  CD  GLU A 252      -6.484  -9.154 -31.362  1.00  0.79           C  
ATOM   1977  OE1 GLU A 252      -6.281  -7.911 -31.342  1.00  0.79           O  
ATOM   1978  OE2 GLU A 252      -7.562  -9.708 -31.038  1.00  0.79           O  
ATOM   1979  N   GLN A 253      -1.339  -8.150 -32.881  1.00  0.82           N  
ATOM   1980  CA  GLN A 253      -0.393  -7.321 -33.605  1.00  0.82           C  
ATOM   1981  C   GLN A 253       0.889  -8.050 -33.949  1.00  0.82           C  
ATOM   1982  O   GLN A 253       1.491  -7.812 -34.995  1.00  0.82           O  
ATOM   1983  CB  GLN A 253      -0.028  -6.033 -32.842  1.00  0.82           C  
ATOM   1984  CG  GLN A 253      -1.217  -5.081 -32.604  1.00  0.82           C  
ATOM   1985  CD  GLN A 253      -0.742  -3.846 -31.843  1.00  0.82           C  
ATOM   1986  OE1 GLN A 253       0.453  -3.582 -31.700  1.00  0.82           O  
ATOM   1987  NE2 GLN A 253      -1.701  -3.056 -31.313  1.00  0.82           N  
ATOM   1988  N   THR A 254       1.354  -8.970 -33.073  1.00  0.87           N  
ATOM   1989  CA  THR A 254       2.538  -9.766 -33.371  1.00  0.87           C  
ATOM   1990  C   THR A 254       2.331 -10.664 -34.563  1.00  0.87           C  
ATOM   1991  O   THR A 254       3.111 -10.620 -35.506  1.00  0.87           O  
ATOM   1992  CB  THR A 254       3.073 -10.632 -32.232  1.00  0.87           C  
ATOM   1993  OG1 THR A 254       2.126 -11.547 -31.709  1.00  0.87           O  
ATOM   1994  CG2 THR A 254       3.472  -9.747 -31.063  1.00  0.87           C  
ATOM   1995  N   GLN A 255       1.226 -11.434 -34.594  1.00  0.82           N  
ATOM   1996  CA  GLN A 255       0.925 -12.402 -35.637  1.00  0.82           C  
ATOM   1997  C   GLN A 255       0.806 -11.788 -37.027  1.00  0.82           C  
ATOM   1998  O   GLN A 255       1.222 -12.378 -38.026  1.00  0.82           O  
ATOM   1999  CB  GLN A 255      -0.348 -13.212 -35.301  1.00  0.82           C  
ATOM   2000  CG  GLN A 255      -0.587 -14.436 -36.224  1.00  0.82           C  
ATOM   2001  CD  GLN A 255       0.477 -15.522 -36.047  1.00  0.82           C  
ATOM   2002  OE1 GLN A 255       1.143 -15.636 -35.013  1.00  0.82           O  
ATOM   2003  NE2 GLN A 255       0.639 -16.380 -37.081  1.00  0.82           N  
ATOM   2004  N   ALA A 256       0.273 -10.549 -37.087  1.00  0.87           N  
ATOM   2005  CA  ALA A 256       0.215  -9.696 -38.257  1.00  0.87           C  
ATOM   2006  C   ALA A 256       1.592  -9.399 -38.859  1.00  0.87           C  
ATOM   2007  O   ALA A 256       1.765  -9.378 -40.076  1.00  0.87           O  
ATOM   2008  CB  ALA A 256      -0.490  -8.381 -37.859  1.00  0.87           C  
ATOM   2009  N   ALA A 257       2.614  -9.180 -38.007  1.00  0.90           N  
ATOM   2010  CA  ALA A 257       3.998  -9.067 -38.405  1.00  0.90           C  
ATOM   2011  C   ALA A 257       4.689 -10.423 -38.640  1.00  0.90           C  
ATOM   2012  O   ALA A 257       5.525 -10.545 -39.530  1.00  0.90           O  
ATOM   2013  CB  ALA A 257       4.753  -8.222 -37.358  1.00  0.90           C  
ATOM   2014  N   VAL A 258       4.347 -11.490 -37.870  1.00  0.88           N  
ATOM   2015  CA  VAL A 258       4.935 -12.835 -37.969  1.00  0.88           C  
ATOM   2016  C   VAL A 258       4.753 -13.458 -39.345  1.00  0.88           C  
ATOM   2017  O   VAL A 258       5.692 -13.937 -39.967  1.00  0.88           O  
ATOM   2018  CB  VAL A 258       4.331 -13.821 -36.945  1.00  0.88           C  
ATOM   2019  CG1 VAL A 258       4.719 -15.305 -37.150  1.00  0.88           C  
ATOM   2020  CG2 VAL A 258       4.733 -13.448 -35.509  1.00  0.88           C  
ATOM   2021  N   SER A 259       3.519 -13.441 -39.883  1.00  0.86           N  
ATOM   2022  CA  SER A 259       3.204 -14.015 -41.183  1.00  0.86           C  
ATOM   2023  C   SER A 259       3.778 -13.223 -42.340  1.00  0.86           C  
ATOM   2024  O   SER A 259       4.164 -13.775 -43.361  1.00  0.86           O  
ATOM   2025  CB  SER A 259       1.681 -14.145 -41.412  1.00  0.86           C  
ATOM   2026  OG  SER A 259       1.041 -12.871 -41.309  1.00  0.86           O  
ATOM   2027  N   LEU A 260       3.818 -11.886 -42.184  1.00  0.87           N  
ATOM   2028  CA  LEU A 260       4.446 -10.942 -43.085  1.00  0.87           C  
ATOM   2029  C   LEU A 260       5.950 -11.155 -43.193  1.00  0.87           C  
ATOM   2030  O   LEU A 260       6.505 -11.170 -44.284  1.00  0.87           O  
ATOM   2031  CB  LEU A 260       4.096  -9.510 -42.618  1.00  0.87           C  
ATOM   2032  CG  LEU A 260       3.953  -8.438 -43.718  1.00  0.87           C  
ATOM   2033  CD1 LEU A 260       3.293  -7.189 -43.119  1.00  0.87           C  
ATOM   2034  CD2 LEU A 260       5.221  -8.050 -44.485  1.00  0.87           C  
ATOM   2035  N   LEU A 261       6.633 -11.386 -42.053  1.00  0.90           N  
ATOM   2036  CA  LEU A 261       8.028 -11.794 -42.000  1.00  0.90           C  
ATOM   2037  C   LEU A 261       8.314 -13.134 -42.664  1.00  0.90           C  
ATOM   2038  O   LEU A 261       9.292 -13.264 -43.393  1.00  0.90           O  
ATOM   2039  CB  LEU A 261       8.497 -11.871 -40.533  1.00  0.90           C  
ATOM   2040  CG  LEU A 261       8.798 -10.523 -39.861  1.00  0.90           C  
ATOM   2041  CD1 LEU A 261       8.877 -10.709 -38.339  1.00  0.90           C  
ATOM   2042  CD2 LEU A 261      10.086  -9.896 -40.414  1.00  0.90           C  
ATOM   2043  N   GLU A 262       7.452 -14.153 -42.455  1.00  0.83           N  
ATOM   2044  CA  GLU A 262       7.572 -15.448 -43.116  1.00  0.83           C  
ATOM   2045  C   GLU A 262       7.517 -15.335 -44.633  1.00  0.83           C  
ATOM   2046  O   GLU A 262       8.330 -15.886 -45.373  1.00  0.83           O  
ATOM   2047  CB  GLU A 262       6.449 -16.401 -42.631  1.00  0.83           C  
ATOM   2048  CG  GLU A 262       6.465 -17.823 -43.250  1.00  0.83           C  
ATOM   2049  CD  GLU A 262       7.715 -18.616 -42.870  1.00  0.83           C  
ATOM   2050  OE1 GLU A 262       8.156 -18.492 -41.700  1.00  0.83           O  
ATOM   2051  OE2 GLU A 262       8.203 -19.377 -43.742  1.00  0.83           O  
ATOM   2052  N   LYS A 263       6.576 -14.523 -45.147  1.00  0.80           N  
ATOM   2053  CA  LYS A 263       6.457 -14.244 -46.560  1.00  0.80           C  
ATOM   2054  C   LYS A 263       7.390 -13.123 -47.022  1.00  0.80           C  
ATOM   2055  O   LYS A 263       6.976 -12.198 -47.720  1.00  0.80           O  
ATOM   2056  CB  LYS A 263       4.992 -13.899 -46.919  1.00  0.80           C  
ATOM   2057  CG  LYS A 263       4.024 -15.064 -46.669  1.00  0.80           C  
ATOM   2058  CD  LYS A 263       2.590 -14.705 -47.087  1.00  0.80           C  
ATOM   2059  CE  LYS A 263       1.593 -15.842 -46.859  1.00  0.80           C  
ATOM   2060  NZ  LYS A 263       0.232 -15.419 -47.262  1.00  0.80           N  
ATOM   2061  N   ALA A 264       8.690 -13.201 -46.673  1.00  0.88           N  
ATOM   2062  CA  ALA A 264       9.646 -12.173 -47.003  1.00  0.88           C  
ATOM   2063  C   ALA A 264      11.036 -12.751 -47.231  1.00  0.88           C  
ATOM   2064  O   ALA A 264      11.405 -13.820 -46.758  1.00  0.88           O  
ATOM   2065  CB  ALA A 264       9.685 -11.093 -45.901  1.00  0.88           C  
ATOM   2066  N   ARG A 265      11.863 -12.033 -48.017  1.00  0.82           N  
ATOM   2067  CA  ARG A 265      13.221 -12.432 -48.314  1.00  0.82           C  
ATOM   2068  C   ARG A 265      14.170 -11.585 -47.484  1.00  0.82           C  
ATOM   2069  O   ARG A 265      14.049 -10.364 -47.440  1.00  0.82           O  
ATOM   2070  CB  ARG A 265      13.528 -12.250 -49.820  1.00  0.82           C  
ATOM   2071  CG  ARG A 265      14.946 -12.694 -50.227  1.00  0.82           C  
ATOM   2072  CD  ARG A 265      15.187 -12.587 -51.732  1.00  0.82           C  
ATOM   2073  NE  ARG A 265      16.598 -13.034 -51.973  1.00  0.82           N  
ATOM   2074  CZ  ARG A 265      17.181 -13.042 -53.179  1.00  0.82           C  
ATOM   2075  NH1 ARG A 265      18.442 -13.454 -53.303  1.00  0.82           N  
ATOM   2076  NH2 ARG A 265      16.530 -12.645 -54.269  1.00  0.82           N  
ATOM   2077  N   TYR A 266      15.139 -12.226 -46.802  1.00  0.90           N  
ATOM   2078  CA  TYR A 266      16.037 -11.578 -45.868  1.00  0.90           C  
ATOM   2079  C   TYR A 266      17.350 -11.242 -46.551  1.00  0.90           C  
ATOM   2080  O   TYR A 266      17.979 -12.081 -47.196  1.00  0.90           O  
ATOM   2081  CB  TYR A 266      16.333 -12.491 -44.649  1.00  0.90           C  
ATOM   2082  CG  TYR A 266      15.092 -12.736 -43.846  1.00  0.90           C  
ATOM   2083  CD1 TYR A 266      14.129 -13.667 -44.267  1.00  0.90           C  
ATOM   2084  CD2 TYR A 266      14.867 -12.019 -42.663  1.00  0.90           C  
ATOM   2085  CE1 TYR A 266      12.937 -13.827 -43.554  1.00  0.90           C  
ATOM   2086  CE2 TYR A 266      13.702 -12.225 -41.915  1.00  0.90           C  
ATOM   2087  CZ  TYR A 266      12.746 -13.139 -42.356  1.00  0.90           C  
ATOM   2088  OH  TYR A 266      11.631 -13.416 -41.553  1.00  0.90           O  
ATOM   2089  N   SER A 267      17.795  -9.982 -46.418  1.00  0.92           N  
ATOM   2090  CA  SER A 267      19.015  -9.501 -47.041  1.00  0.92           C  
ATOM   2091  C   SER A 267      19.732  -8.622 -46.043  1.00  0.92           C  
ATOM   2092  O   SER A 267      19.122  -7.814 -45.346  1.00  0.92           O  
ATOM   2093  CB  SER A 267      18.708  -8.688 -48.325  1.00  0.92           C  
ATOM   2094  OG  SER A 267      19.879  -8.136 -48.931  1.00  0.92           O  
ATOM   2095  N   VAL A 268      21.060  -8.791 -45.901  1.00  0.90           N  
ATOM   2096  CA  VAL A 268      21.876  -7.899 -45.096  1.00  0.90           C  
ATOM   2097  C   VAL A 268      22.009  -6.527 -45.754  1.00  0.90           C  
ATOM   2098  O   VAL A 268      22.188  -6.396 -46.963  1.00  0.90           O  
ATOM   2099  CB  VAL A 268      23.246  -8.473 -44.749  1.00  0.90           C  
ATOM   2100  CG1 VAL A 268      23.133  -9.829 -44.025  1.00  0.90           C  
ATOM   2101  CG2 VAL A 268      24.069  -8.664 -46.018  1.00  0.90           C  
ATOM   2102  N   LEU A 269      21.909  -5.453 -44.953  1.00  0.89           N  
ATOM   2103  CA  LEU A 269      22.006  -4.090 -45.435  1.00  0.89           C  
ATOM   2104  C   LEU A 269      23.386  -3.541 -45.190  1.00  0.89           C  
ATOM   2105  O   LEU A 269      24.034  -3.068 -46.114  1.00  0.89           O  
ATOM   2106  CB  LEU A 269      20.943  -3.195 -44.760  1.00  0.89           C  
ATOM   2107  CG  LEU A 269      19.644  -3.047 -45.578  1.00  0.89           C  
ATOM   2108  CD1 LEU A 269      19.041  -4.390 -46.011  1.00  0.89           C  
ATOM   2109  CD2 LEU A 269      18.623  -2.231 -44.775  1.00  0.89           C  
ATOM   2110  N   GLU A 270      23.878  -3.615 -43.943  1.00  0.85           N  
ATOM   2111  CA  GLU A 270      25.165  -3.070 -43.587  1.00  0.85           C  
ATOM   2112  C   GLU A 270      25.821  -4.006 -42.600  1.00  0.85           C  
ATOM   2113  O   GLU A 270      25.179  -4.792 -41.900  1.00  0.85           O  
ATOM   2114  CB  GLU A 270      25.086  -1.649 -42.964  1.00  0.85           C  
ATOM   2115  CG  GLU A 270      24.451  -0.574 -43.892  1.00  0.85           C  
ATOM   2116  CD  GLU A 270      25.244  -0.313 -45.185  1.00  0.85           C  
ATOM   2117  OE1 GLU A 270      26.447  -0.676 -45.262  1.00  0.85           O  
ATOM   2118  OE2 GLU A 270      24.653   0.258 -46.146  1.00  0.85           O  
ATOM   2119  N   ARG A 271      27.157  -3.944 -42.553  1.00  0.81           N  
ATOM   2120  CA  ARG A 271      27.968  -4.652 -41.603  1.00  0.81           C  
ATOM   2121  C   ARG A 271      28.953  -3.634 -41.081  1.00  0.81           C  
ATOM   2122  O   ARG A 271      29.729  -3.085 -41.856  1.00  0.81           O  
ATOM   2123  CB  ARG A 271      28.735  -5.818 -42.282  1.00  0.81           C  
ATOM   2124  CG  ARG A 271      29.929  -6.339 -41.465  1.00  0.81           C  
ATOM   2125  CD  ARG A 271      30.712  -7.478 -42.106  1.00  0.81           C  
ATOM   2126  NE  ARG A 271      30.140  -8.742 -41.562  1.00  0.81           N  
ATOM   2127  CZ  ARG A 271      30.714  -9.446 -40.579  1.00  0.81           C  
ATOM   2128  NH1 ARG A 271      30.157 -10.610 -40.242  1.00  0.81           N  
ATOM   2129  NH2 ARG A 271      31.805  -9.036 -39.948  1.00  0.81           N  
ATOM   2130  N   GLU A 272      28.935  -3.378 -39.761  1.00  0.81           N  
ATOM   2131  CA  GLU A 272      29.836  -2.440 -39.129  1.00  0.81           C  
ATOM   2132  C   GLU A 272      30.766  -3.192 -38.193  1.00  0.81           C  
ATOM   2133  O   GLU A 272      30.341  -3.763 -37.189  1.00  0.81           O  
ATOM   2134  CB  GLU A 272      29.034  -1.401 -38.311  1.00  0.81           C  
ATOM   2135  CG  GLU A 272      29.872  -0.245 -37.720  1.00  0.81           C  
ATOM   2136  CD  GLU A 272      30.415   0.670 -38.812  1.00  0.81           C  
ATOM   2137  OE1 GLU A 272      29.733   1.682 -39.116  1.00  0.81           O  
ATOM   2138  OE2 GLU A 272      31.527   0.376 -39.317  1.00  0.81           O  
ATOM   2139  N   ASP A 273      32.073  -3.205 -38.515  1.00  0.82           N  
ATOM   2140  CA  ASP A 273      33.098  -3.894 -37.759  1.00  0.82           C  
ATOM   2141  C   ASP A 273      33.905  -2.809 -37.026  1.00  0.82           C  
ATOM   2142  O   ASP A 273      34.585  -1.976 -37.624  1.00  0.82           O  
ATOM   2143  CB  ASP A 273      34.015  -4.781 -38.674  1.00  0.82           C  
ATOM   2144  CG  ASP A 273      33.388  -6.071 -39.218  1.00  0.82           C  
ATOM   2145  OD1 ASP A 273      32.161  -6.160 -39.464  1.00  0.82           O  
ATOM   2146  OD2 ASP A 273      34.143  -7.062 -39.400  1.00  0.82           O  
ATOM   2147  N   LYS A 274      33.833  -2.773 -35.675  1.00  0.80           N  
ATOM   2148  CA  LYS A 274      34.429  -1.719 -34.863  1.00  0.80           C  
ATOM   2149  C   LYS A 274      35.340  -2.291 -33.768  1.00  0.80           C  
ATOM   2150  O   LYS A 274      34.844  -3.025 -32.911  1.00  0.80           O  
ATOM   2151  CB  LYS A 274      33.359  -0.828 -34.191  1.00  0.80           C  
ATOM   2152  CG  LYS A 274      33.948   0.332 -33.365  1.00  0.80           C  
ATOM   2153  CD  LYS A 274      32.870   1.283 -32.821  1.00  0.80           C  
ATOM   2154  CE  LYS A 274      33.448   2.426 -31.980  1.00  0.80           C  
ATOM   2155  NZ  LYS A 274      32.359   3.298 -31.482  1.00  0.80           N  
ATOM   2156  N   PRO A 275      36.661  -2.051 -33.731  1.00  0.84           N  
ATOM   2157  CA  PRO A 275      37.514  -2.447 -32.605  1.00  0.84           C  
ATOM   2158  C   PRO A 275      37.040  -1.788 -31.308  1.00  0.84           C  
ATOM   2159  O   PRO A 275      36.781  -0.601 -31.285  1.00  0.84           O  
ATOM   2160  CB  PRO A 275      38.919  -2.008 -33.054  1.00  0.84           C  
ATOM   2161  CG  PRO A 275      38.681  -0.798 -33.955  1.00  0.84           C  
ATOM   2162  CD  PRO A 275      37.355  -1.126 -34.640  1.00  0.84           C  
ATOM   2163  N   THR A 276      36.886  -2.584 -30.226  1.00  0.84           N  
ATOM   2164  CA  THR A 276      36.481  -2.073 -28.925  1.00  0.84           C  
ATOM   2165  C   THR A 276      37.411  -2.641 -27.877  1.00  0.84           C  
ATOM   2166  O   THR A 276      38.118  -3.625 -28.095  1.00  0.84           O  
ATOM   2167  CB  THR A 276      35.016  -2.344 -28.551  1.00  0.84           C  
ATOM   2168  OG1 THR A 276      34.605  -1.606 -27.404  1.00  0.84           O  
ATOM   2169  CG2 THR A 276      34.755  -3.828 -28.272  1.00  0.84           C  
ATOM   2170  N   THR A 277      37.443  -2.008 -26.694  1.00  0.87           N  
ATOM   2171  CA  THR A 277      38.341  -2.363 -25.611  1.00  0.87           C  
ATOM   2172  C   THR A 277      37.543  -2.477 -24.341  1.00  0.87           C  
ATOM   2173  O   THR A 277      36.385  -2.075 -24.253  1.00  0.87           O  
ATOM   2174  CB  THR A 277      39.529  -1.410 -25.364  1.00  0.87           C  
ATOM   2175  OG1 THR A 277      39.164  -0.111 -24.909  1.00  0.87           O  
ATOM   2176  CG2 THR A 277      40.307  -1.211 -26.669  1.00  0.87           C  
ATOM   2177  N   SER A 278      38.149  -3.068 -23.302  1.00  0.89           N  
ATOM   2178  CA  SER A 278      37.605  -2.973 -21.964  1.00  0.89           C  
ATOM   2179  C   SER A 278      38.796  -2.751 -21.045  1.00  0.89           C  
ATOM   2180  O   SER A 278      39.800  -3.429 -21.136  1.00  0.89           O  
ATOM   2181  CB  SER A 278      36.699  -4.185 -21.581  1.00  0.89           C  
ATOM   2182  OG  SER A 278      37.417  -5.409 -21.425  1.00  0.89           O  
ATOM   2183  N   LYS A 279      38.754  -1.721 -20.169  1.00  0.88           N  
ATOM   2184  CA  LYS A 279      39.758  -1.501 -19.138  1.00  0.88           C  
ATOM   2185  C   LYS A 279      39.351  -2.231 -17.858  1.00  0.88           C  
ATOM   2186  O   LYS A 279      38.150  -2.404 -17.635  1.00  0.88           O  
ATOM   2187  CB  LYS A 279      39.952   0.010 -18.847  1.00  0.88           C  
ATOM   2188  CG  LYS A 279      40.580   0.759 -20.031  1.00  0.88           C  
ATOM   2189  CD  LYS A 279      40.828   2.241 -19.707  1.00  0.88           C  
ATOM   2190  CE  LYS A 279      41.468   3.018 -20.860  1.00  0.88           C  
ATOM   2191  NZ  LYS A 279      41.661   4.438 -20.484  1.00  0.88           N  
ATOM   2192  N   PRO A 280      40.269  -2.696 -17.010  1.00  0.94           N  
ATOM   2193  CA  PRO A 280      39.923  -3.274 -15.718  1.00  0.94           C  
ATOM   2194  C   PRO A 280      39.391  -2.244 -14.741  1.00  0.94           C  
ATOM   2195  O   PRO A 280      39.575  -1.041 -14.927  1.00  0.94           O  
ATOM   2196  CB  PRO A 280      41.244  -3.877 -15.227  1.00  0.94           C  
ATOM   2197  CG  PRO A 280      42.321  -2.977 -15.831  1.00  0.94           C  
ATOM   2198  CD  PRO A 280      41.719  -2.545 -17.167  1.00  0.94           C  
ATOM   2199  N   GLY A 281      38.689  -2.712 -13.689  1.00  0.96           N  
ATOM   2200  CA  GLY A 281      38.261  -1.858 -12.591  1.00  0.96           C  
ATOM   2201  C   GLY A 281      39.384  -1.448 -11.671  1.00  0.96           C  
ATOM   2202  O   GLY A 281      40.459  -2.039 -11.639  1.00  0.96           O  
ATOM   2203  N   ALA A 282      39.119  -0.412 -10.855  1.00  0.95           N  
ATOM   2204  CA  ALA A 282      39.980   0.025  -9.779  1.00  0.95           C  
ATOM   2205  C   ALA A 282      40.118  -1.012  -8.663  1.00  0.95           C  
ATOM   2206  O   ALA A 282      39.138  -1.713  -8.411  1.00  0.95           O  
ATOM   2207  CB  ALA A 282      39.418   1.328  -9.170  1.00  0.95           C  
ATOM   2208  N   PRO A 283      41.257  -1.160  -7.961  1.00  0.99           N  
ATOM   2209  CA  PRO A 283      41.328  -1.950  -6.729  1.00  0.99           C  
ATOM   2210  C   PRO A 283      40.240  -1.627  -5.720  1.00  0.99           C  
ATOM   2211  O   PRO A 283      39.717  -0.514  -5.686  1.00  0.99           O  
ATOM   2212  CB  PRO A 283      42.729  -1.666  -6.169  1.00  0.99           C  
ATOM   2213  CG  PRO A 283      43.046  -0.264  -6.682  1.00  0.99           C  
ATOM   2214  CD  PRO A 283      42.397  -0.242  -8.062  1.00  0.99           C  
ATOM   2215  N   PHE A 284      39.860  -2.619  -4.902  1.00  0.96           N  
ATOM   2216  CA  PHE A 284      38.763  -2.473  -3.981  1.00  0.96           C  
ATOM   2217  C   PHE A 284      38.920  -1.428  -2.893  1.00  0.96           C  
ATOM   2218  O   PHE A 284      39.947  -1.272  -2.244  1.00  0.96           O  
ATOM   2219  CB  PHE A 284      38.387  -3.823  -3.339  1.00  0.96           C  
ATOM   2220  CG  PHE A 284      37.670  -4.747  -4.283  1.00  0.96           C  
ATOM   2221  CD1 PHE A 284      36.694  -4.324  -5.206  1.00  0.96           C  
ATOM   2222  CD2 PHE A 284      37.951  -6.113  -4.195  1.00  0.96           C  
ATOM   2223  CE1 PHE A 284      35.990  -5.248  -5.984  1.00  0.96           C  
ATOM   2224  CE2 PHE A 284      37.249  -7.040  -4.963  1.00  0.96           C  
ATOM   2225  CZ  PHE A 284      36.248  -6.611  -5.837  1.00  0.96           C  
ATOM   2226  N   ILE A 285      37.813  -0.719  -2.653  1.00  0.91           N  
ATOM   2227  CA  ILE A 285      37.551   0.084  -1.487  1.00  0.91           C  
ATOM   2228  C   ILE A 285      36.479  -0.709  -0.781  1.00  0.91           C  
ATOM   2229  O   ILE A 285      36.020  -1.739  -1.277  1.00  0.91           O  
ATOM   2230  CB  ILE A 285      37.092   1.517  -1.780  1.00  0.91           C  
ATOM   2231  CG1 ILE A 285      35.775   1.627  -2.584  1.00  0.91           C  
ATOM   2232  CG2 ILE A 285      38.261   2.220  -2.485  1.00  0.91           C  
ATOM   2233  CD1 ILE A 285      35.302   3.066  -2.845  1.00  0.91           C  
ATOM   2234  N   THR A 286      36.046  -0.286   0.414  1.00  0.95           N  
ATOM   2235  CA  THR A 286      35.026  -1.006   1.173  1.00  0.95           C  
ATOM   2236  C   THR A 286      33.705  -1.213   0.459  1.00  0.95           C  
ATOM   2237  O   THR A 286      33.152  -2.311   0.456  1.00  0.95           O  
ATOM   2238  CB  THR A 286      34.683  -0.245   2.431  1.00  0.95           C  
ATOM   2239  OG1 THR A 286      35.845  -0.046   3.203  1.00  0.95           O  
ATOM   2240  CG2 THR A 286      33.737  -0.994   3.368  1.00  0.95           C  
ATOM   2241  N   SER A 287      33.157  -0.161  -0.180  1.00  0.95           N  
ATOM   2242  CA  SER A 287      31.871  -0.206  -0.863  1.00  0.95           C  
ATOM   2243  C   SER A 287      31.871  -1.122  -2.085  1.00  0.95           C  
ATOM   2244  O   SER A 287      30.982  -1.959  -2.267  1.00  0.95           O  
ATOM   2245  CB  SER A 287      31.430   1.217  -1.285  1.00  0.95           C  
ATOM   2246  OG  SER A 287      32.377   1.776  -2.189  1.00  0.95           O  
ATOM   2247  N   THR A 288      32.922  -1.017  -2.932  1.00  0.94           N  
ATOM   2248  CA  THR A 288      33.128  -1.816  -4.135  1.00  0.94           C  
ATOM   2249  C   THR A 288      33.328  -3.281  -3.828  1.00  0.94           C  
ATOM   2250  O   THR A 288      32.795  -4.147  -4.518  1.00  0.94           O  
ATOM   2251  CB  THR A 288      34.215  -1.323  -5.097  1.00  0.94           C  
ATOM   2252  OG1 THR A 288      35.490  -1.163  -4.495  1.00  0.94           O  
ATOM   2253  CG2 THR A 288      33.841   0.060  -5.629  1.00  0.94           C  
ATOM   2254  N   LEU A 289      34.061  -3.596  -2.740  1.00  0.96           N  
ATOM   2255  CA  LEU A 289      34.236  -4.951  -2.253  1.00  0.96           C  
ATOM   2256  C   LEU A 289      32.924  -5.634  -1.880  1.00  0.96           C  
ATOM   2257  O   LEU A 289      32.657  -6.762  -2.296  1.00  0.96           O  
ATOM   2258  CB  LEU A 289      35.178  -4.945  -1.021  1.00  0.96           C  
ATOM   2259  CG  LEU A 289      35.444  -6.325  -0.385  1.00  0.96           C  
ATOM   2260  CD1 LEU A 289      36.022  -7.318  -1.402  1.00  0.96           C  
ATOM   2261  CD2 LEU A 289      36.380  -6.205   0.826  1.00  0.96           C  
ATOM   2262  N   GLN A 290      32.040  -4.941  -1.126  1.00  0.91           N  
ATOM   2263  CA  GLN A 290      30.748  -5.461  -0.707  1.00  0.91           C  
ATOM   2264  C   GLN A 290      29.842  -5.793  -1.875  1.00  0.91           C  
ATOM   2265  O   GLN A 290      29.196  -6.836  -1.906  1.00  0.91           O  
ATOM   2266  CB  GLN A 290      30.034  -4.474   0.245  1.00  0.91           C  
ATOM   2267  CG  GLN A 290      30.781  -4.301   1.585  1.00  0.91           C  
ATOM   2268  CD  GLN A 290      30.144  -3.220   2.454  1.00  0.91           C  
ATOM   2269  OE1 GLN A 290      29.079  -2.679   2.154  1.00  0.91           O  
ATOM   2270  NE2 GLN A 290      30.784  -2.893   3.599  1.00  0.91           N  
ATOM   2271  N   GLN A 291      29.807  -4.910  -2.890  1.00  0.91           N  
ATOM   2272  CA  GLN A 291      29.067  -5.149  -4.108  1.00  0.91           C  
ATOM   2273  C   GLN A 291      29.593  -6.318  -4.918  1.00  0.91           C  
ATOM   2274  O   GLN A 291      28.839  -7.199  -5.315  1.00  0.91           O  
ATOM   2275  CB  GLN A 291      29.044  -3.859  -4.958  1.00  0.91           C  
ATOM   2276  CG  GLN A 291      28.162  -3.939  -6.222  1.00  0.91           C  
ATOM   2277  CD  GLN A 291      26.674  -3.979  -5.871  1.00  0.91           C  
ATOM   2278  OE1 GLN A 291      26.111  -4.966  -5.395  1.00  0.91           O  
ATOM   2279  NE2 GLN A 291      25.983  -2.844  -6.116  1.00  0.91           N  
ATOM   2280  N   ALA A 292      30.918  -6.397  -5.153  1.00  0.98           N  
ATOM   2281  CA  ALA A 292      31.500  -7.476  -5.917  1.00  0.98           C  
ATOM   2282  C   ALA A 292      31.331  -8.841  -5.261  1.00  0.98           C  
ATOM   2283  O   ALA A 292      31.014  -9.821  -5.925  1.00  0.98           O  
ATOM   2284  CB  ALA A 292      32.974  -7.171  -6.199  1.00  0.98           C  
ATOM   2285  N   ALA A 293      31.495  -8.920  -3.924  1.00  0.99           N  
ATOM   2286  CA  ALA A 293      31.195 -10.096  -3.138  1.00  0.99           C  
ATOM   2287  C   ALA A 293      29.713 -10.467  -3.174  1.00  0.99           C  
ATOM   2288  O   ALA A 293      29.355 -11.634  -3.263  1.00  0.99           O  
ATOM   2289  CB  ALA A 293      31.711  -9.904  -1.700  1.00  0.99           C  
ATOM   2290  N   SER A 294      28.791  -9.491  -3.141  1.00  0.97           N  
ATOM   2291  CA  SER A 294      27.362  -9.751  -3.276  1.00  0.97           C  
ATOM   2292  C   SER A 294      26.922 -10.261  -4.636  1.00  0.97           C  
ATOM   2293  O   SER A 294      26.080 -11.156  -4.721  1.00  0.97           O  
ATOM   2294  CB  SER A 294      26.521  -8.501  -2.933  1.00  0.97           C  
ATOM   2295  OG  SER A 294      25.125  -8.800  -2.795  1.00  0.97           O  
ATOM   2296  N   THR A 295      27.468  -9.682  -5.721  1.00  0.92           N  
ATOM   2297  CA  THR A 295      27.216 -10.091  -7.103  1.00  0.92           C  
ATOM   2298  C   THR A 295      27.894 -11.381  -7.503  1.00  0.92           C  
ATOM   2299  O   THR A 295      27.276 -12.251  -8.111  1.00  0.92           O  
ATOM   2300  CB  THR A 295      27.634  -9.005  -8.086  1.00  0.92           C  
ATOM   2301  OG1 THR A 295      26.846  -7.849  -7.851  1.00  0.92           O  
ATOM   2302  CG2 THR A 295      27.400  -9.378  -9.559  1.00  0.92           C  
ATOM   2303  N   ARG A 296      29.194 -11.559  -7.187  1.00  0.87           N  
ATOM   2304  CA  ARG A 296      29.930 -12.730  -7.626  1.00  0.87           C  
ATOM   2305  C   ARG A 296      29.912 -13.890  -6.650  1.00  0.87           C  
ATOM   2306  O   ARG A 296      29.914 -15.044  -7.070  1.00  0.87           O  
ATOM   2307  CB  ARG A 296      31.418 -12.394  -7.914  1.00  0.87           C  
ATOM   2308  CG  ARG A 296      31.673 -11.570  -9.194  1.00  0.87           C  
ATOM   2309  CD  ARG A 296      33.114 -11.052  -9.276  1.00  0.87           C  
ATOM   2310  NE  ARG A 296      33.441 -10.709 -10.710  1.00  0.87           N  
ATOM   2311  CZ  ARG A 296      34.057 -11.532 -11.575  1.00  0.87           C  
ATOM   2312  NH1 ARG A 296      34.386 -12.779 -11.263  1.00  0.87           N  
ATOM   2313  NH2 ARG A 296      34.346 -11.135 -12.814  1.00  0.87           N  
ATOM   2314  N   LEU A 297      29.930 -13.628  -5.329  1.00  0.96           N  
ATOM   2315  CA  LEU A 297      30.017 -14.693  -4.344  1.00  0.96           C  
ATOM   2316  C   LEU A 297      28.690 -14.920  -3.633  1.00  0.96           C  
ATOM   2317  O   LEU A 297      28.495 -15.917  -2.944  1.00  0.96           O  
ATOM   2318  CB  LEU A 297      31.095 -14.363  -3.277  1.00  0.96           C  
ATOM   2319  CG  LEU A 297      32.505 -14.066  -3.827  1.00  0.96           C  
ATOM   2320  CD1 LEU A 297      33.461 -13.706  -2.679  1.00  0.96           C  
ATOM   2321  CD2 LEU A 297      33.057 -15.252  -4.629  1.00  0.96           C  
ATOM   2322  N   GLY A 298      27.716 -13.997  -3.792  1.00  0.99           N  
ATOM   2323  CA  GLY A 298      26.436 -14.070  -3.102  1.00  0.99           C  
ATOM   2324  C   GLY A 298      26.514 -13.697  -1.642  1.00  0.99           C  
ATOM   2325  O   GLY A 298      25.644 -14.035  -0.843  1.00  0.99           O  
ATOM   2326  N   PHE A 299      27.569 -12.969  -1.240  1.00  0.95           N  
ATOM   2327  CA  PHE A 299      27.804 -12.630   0.147  1.00  0.95           C  
ATOM   2328  C   PHE A 299      27.012 -11.399   0.558  1.00  0.95           C  
ATOM   2329  O   PHE A 299      26.961 -10.385  -0.133  1.00  0.95           O  
ATOM   2330  CB  PHE A 299      29.311 -12.430   0.448  1.00  0.95           C  
ATOM   2331  CG  PHE A 299      30.144 -13.694   0.380  1.00  0.95           C  
ATOM   2332  CD1 PHE A 299      29.630 -14.984   0.124  1.00  0.95           C  
ATOM   2333  CD2 PHE A 299      31.523 -13.570   0.615  1.00  0.95           C  
ATOM   2334  CE1 PHE A 299      30.471 -16.103   0.098  1.00  0.95           C  
ATOM   2335  CE2 PHE A 299      32.366 -14.687   0.591  1.00  0.95           C  
ATOM   2336  CZ  PHE A 299      31.839 -15.951   0.322  1.00  0.95           C  
ATOM   2337  N   GLY A 300      26.299 -11.482   1.703  1.00  0.97           N  
ATOM   2338  CA  GLY A 300      25.713 -10.315   2.363  1.00  0.97           C  
ATOM   2339  C   GLY A 300      26.779  -9.422   2.935  1.00  0.97           C  
ATOM   2340  O   GLY A 300      27.922  -9.839   3.105  1.00  0.97           O  
ATOM   2341  N   VAL A 301      26.426  -8.179   3.306  1.00  0.94           N  
ATOM   2342  CA  VAL A 301      27.390  -7.184   3.770  1.00  0.94           C  
ATOM   2343  C   VAL A 301      28.093  -7.633   5.038  1.00  0.94           C  
ATOM   2344  O   VAL A 301      29.314  -7.521   5.178  1.00  0.94           O  
ATOM   2345  CB  VAL A 301      26.741  -5.818   3.959  1.00  0.94           C  
ATOM   2346  CG1 VAL A 301      27.690  -4.813   4.639  1.00  0.94           C  
ATOM   2347  CG2 VAL A 301      26.358  -5.277   2.572  1.00  0.94           C  
ATOM   2348  N   LYS A 302      27.319  -8.222   5.974  1.00  0.89           N  
ATOM   2349  CA  LYS A 302      27.825  -8.725   7.234  1.00  0.89           C  
ATOM   2350  C   LYS A 302      28.884  -9.811   7.080  1.00  0.89           C  
ATOM   2351  O   LYS A 302      29.947  -9.743   7.693  1.00  0.89           O  
ATOM   2352  CB  LYS A 302      26.651  -9.249   8.098  1.00  0.89           C  
ATOM   2353  CG  LYS A 302      27.084  -9.728   9.494  1.00  0.89           C  
ATOM   2354  CD  LYS A 302      25.894 -10.163  10.363  1.00  0.89           C  
ATOM   2355  CE  LYS A 302      26.318 -10.672  11.745  1.00  0.89           C  
ATOM   2356  NZ  LYS A 302      25.130 -11.065  12.537  1.00  0.89           N  
ATOM   2357  N   LYS A 303      28.647 -10.815   6.208  1.00  0.90           N  
ATOM   2358  CA  LYS A 303      29.613 -11.863   5.921  1.00  0.90           C  
ATOM   2359  C   LYS A 303      30.873 -11.328   5.264  1.00  0.90           C  
ATOM   2360  O   LYS A 303      31.984 -11.678   5.660  1.00  0.90           O  
ATOM   2361  CB  LYS A 303      29.000 -12.960   5.014  1.00  0.90           C  
ATOM   2362  CG  LYS A 303      30.024 -13.997   4.516  1.00  0.90           C  
ATOM   2363  CD  LYS A 303      29.420 -15.124   3.668  1.00  0.90           C  
ATOM   2364  CE  LYS A 303      28.712 -16.187   4.507  1.00  0.90           C  
ATOM   2365  NZ  LYS A 303      28.341 -17.331   3.658  1.00  0.90           N  
ATOM   2366  N   THR A 304      30.735 -10.430   4.265  1.00  0.96           N  
ATOM   2367  CA  THR A 304      31.869  -9.859   3.534  1.00  0.96           C  
ATOM   2368  C   THR A 304      32.840  -9.147   4.452  1.00  0.96           C  
ATOM   2369  O   THR A 304      34.051  -9.346   4.386  1.00  0.96           O  
ATOM   2370  CB  THR A 304      31.421  -8.868   2.466  1.00  0.96           C  
ATOM   2371  OG1 THR A 304      30.598  -9.529   1.517  1.00  0.96           O  
ATOM   2372  CG2 THR A 304      32.598  -8.284   1.668  1.00  0.96           C  
ATOM   2373  N   MET A 305      32.319  -8.326   5.382  1.00  0.93           N  
ATOM   2374  CA  MET A 305      33.118  -7.651   6.386  1.00  0.93           C  
ATOM   2375  C   MET A 305      33.728  -8.573   7.427  1.00  0.93           C  
ATOM   2376  O   MET A 305      34.887  -8.406   7.795  1.00  0.93           O  
ATOM   2377  CB  MET A 305      32.323  -6.499   7.027  1.00  0.93           C  
ATOM   2378  CG  MET A 305      32.060  -5.342   6.040  1.00  0.93           C  
ATOM   2379  SD  MET A 305      33.550  -4.422   5.525  1.00  0.93           S  
ATOM   2380  CE  MET A 305      33.701  -5.124   3.857  1.00  0.93           C  
ATOM   2381  N   MET A 306      32.988  -9.599   7.903  1.00  0.92           N  
ATOM   2382  CA  MET A 306      33.523 -10.584   8.830  1.00  0.92           C  
ATOM   2383  C   MET A 306      34.703 -11.360   8.260  1.00  0.92           C  
ATOM   2384  O   MET A 306      35.732 -11.534   8.911  1.00  0.92           O  
ATOM   2385  CB  MET A 306      32.437 -11.615   9.219  1.00  0.92           C  
ATOM   2386  CG  MET A 306      31.404 -11.114  10.245  1.00  0.92           C  
ATOM   2387  SD  MET A 306      30.025 -12.277  10.529  1.00  0.92           S  
ATOM   2388  CE  MET A 306      30.991 -13.735  11.025  1.00  0.92           C  
ATOM   2389  N   MET A 307      34.589 -11.828   7.003  1.00  0.93           N  
ATOM   2390  CA  MET A 307      35.663 -12.511   6.309  1.00  0.93           C  
ATOM   2391  C   MET A 307      36.858 -11.616   6.030  1.00  0.93           C  
ATOM   2392  O   MET A 307      38.005 -12.008   6.242  1.00  0.93           O  
ATOM   2393  CB  MET A 307      35.153 -13.130   4.991  1.00  0.93           C  
ATOM   2394  CG  MET A 307      34.082 -14.228   5.158  1.00  0.93           C  
ATOM   2395  SD  MET A 307      34.620 -15.684   6.102  1.00  0.93           S  
ATOM   2396  CE  MET A 307      33.901 -15.240   7.707  1.00  0.93           C  
ATOM   2397  N   ALA A 308      36.613 -10.364   5.590  1.00  0.99           N  
ATOM   2398  CA  ALA A 308      37.638  -9.369   5.361  1.00  0.99           C  
ATOM   2399  C   ALA A 308      38.434  -9.036   6.616  1.00  0.99           C  
ATOM   2400  O   ALA A 308      39.658  -8.947   6.579  1.00  0.99           O  
ATOM   2401  CB  ALA A 308      36.993  -8.097   4.781  1.00  0.99           C  
ATOM   2402  N   GLN A 309      37.759  -8.908   7.778  1.00  0.92           N  
ATOM   2403  CA  GLN A 309      38.418  -8.747   9.058  1.00  0.92           C  
ATOM   2404  C   GLN A 309      39.330  -9.922   9.407  1.00  0.92           C  
ATOM   2405  O   GLN A 309      40.473  -9.736   9.791  1.00  0.92           O  
ATOM   2406  CB  GLN A 309      37.385  -8.507  10.179  1.00  0.92           C  
ATOM   2407  CG  GLN A 309      38.026  -8.057  11.510  1.00  0.92           C  
ATOM   2408  CD  GLN A 309      36.992  -7.929  12.630  1.00  0.92           C  
ATOM   2409  OE1 GLN A 309      35.782  -7.847  12.406  1.00  0.92           O  
ATOM   2410  NE2 GLN A 309      37.488  -7.911  13.887  1.00  0.92           N  
ATOM   2411  N   ARG A 310      38.871 -11.179   9.210  1.00  0.88           N  
ATOM   2412  CA  ARG A 310      39.684 -12.367   9.437  1.00  0.88           C  
ATOM   2413  C   ARG A 310      40.919 -12.438   8.553  1.00  0.88           C  
ATOM   2414  O   ARG A 310      42.004 -12.794   9.004  1.00  0.88           O  
ATOM   2415  CB  ARG A 310      38.850 -13.658   9.277  1.00  0.88           C  
ATOM   2416  CG  ARG A 310      37.775 -13.794  10.369  1.00  0.88           C  
ATOM   2417  CD  ARG A 310      36.967 -15.090  10.263  1.00  0.88           C  
ATOM   2418  NE  ARG A 310      35.930 -15.061  11.347  1.00  0.88           N  
ATOM   2419  CZ  ARG A 310      36.140 -15.437  12.615  1.00  0.88           C  
ATOM   2420  NH1 ARG A 310      35.135 -15.382  13.488  1.00  0.88           N  
ATOM   2421  NH2 ARG A 310      37.327 -15.870  13.031  1.00  0.88           N  
ATOM   2422  N   LEU A 311      40.787 -12.064   7.267  1.00  0.96           N  
ATOM   2423  CA  LEU A 311      41.910 -11.910   6.365  1.00  0.96           C  
ATOM   2424  C   LEU A 311      42.889 -10.812   6.789  1.00  0.96           C  
ATOM   2425  O   LEU A 311      44.104 -10.992   6.727  1.00  0.96           O  
ATOM   2426  CB  LEU A 311      41.423 -11.666   4.916  1.00  0.96           C  
ATOM   2427  CG  LEU A 311      40.648 -12.827   4.265  1.00  0.96           C  
ATOM   2428  CD1 LEU A 311      40.064 -12.380   2.917  1.00  0.96           C  
ATOM   2429  CD2 LEU A 311      41.524 -14.073   4.080  1.00  0.96           C  
ATOM   2430  N   TYR A 312      42.392  -9.647   7.251  1.00  0.96           N  
ATOM   2431  CA  TYR A 312      43.200  -8.574   7.805  1.00  0.96           C  
ATOM   2432  C   TYR A 312      43.964  -8.991   9.069  1.00  0.96           C  
ATOM   2433  O   TYR A 312      45.180  -8.820   9.154  1.00  0.96           O  
ATOM   2434  CB  TYR A 312      42.260  -7.360   8.060  1.00  0.96           C  
ATOM   2435  CG  TYR A 312      42.871  -6.294   8.924  1.00  0.96           C  
ATOM   2436  CD1 TYR A 312      43.955  -5.515   8.492  1.00  0.96           C  
ATOM   2437  CD2 TYR A 312      42.431  -6.180  10.250  1.00  0.96           C  
ATOM   2438  CE1 TYR A 312      44.596  -4.641   9.379  1.00  0.96           C  
ATOM   2439  CE2 TYR A 312      43.071  -5.319  11.138  1.00  0.96           C  
ATOM   2440  CZ  TYR A 312      44.137  -4.537  10.694  1.00  0.96           C  
ATOM   2441  OH  TYR A 312      44.686  -3.598  11.576  1.00  0.96           O  
ATOM   2442  N   GLU A 313      43.287  -9.615  10.058  1.00  0.92           N  
ATOM   2443  CA  GLU A 313      43.883  -9.959  11.339  1.00  0.92           C  
ATOM   2444  C   GLU A 313      44.876 -11.107  11.235  1.00  0.92           C  
ATOM   2445  O   GLU A 313      45.737 -11.274  12.092  1.00  0.92           O  
ATOM   2446  CB  GLU A 313      42.806 -10.286  12.404  1.00  0.92           C  
ATOM   2447  CG  GLU A 313      41.924  -9.069  12.794  1.00  0.92           C  
ATOM   2448  CD  GLU A 313      40.912  -9.389  13.889  1.00  0.92           C  
ATOM   2449  OE1 GLU A 313      40.917 -10.545  14.385  1.00  0.92           O  
ATOM   2450  OE2 GLU A 313      40.132  -8.482  14.275  1.00  0.92           O  
ATOM   2451  N   ALA A 314      44.823 -11.887  10.138  1.00  0.97           N  
ATOM   2452  CA  ALA A 314      45.774 -12.929   9.824  1.00  0.97           C  
ATOM   2453  C   ALA A 314      46.929 -12.398   8.973  1.00  0.97           C  
ATOM   2454  O   ALA A 314      47.884 -13.113   8.669  1.00  0.97           O  
ATOM   2455  CB  ALA A 314      45.029 -14.053   9.078  1.00  0.97           C  
ATOM   2456  N   GLY A 315      46.912 -11.093   8.608  1.00  0.99           N  
ATOM   2457  CA  GLY A 315      47.995 -10.473   7.856  1.00  0.99           C  
ATOM   2458  C   GLY A 315      48.006 -10.806   6.388  1.00  0.99           C  
ATOM   2459  O   GLY A 315      49.051 -10.733   5.751  1.00  0.99           O  
ATOM   2460  N   TYR A 316      46.850 -11.192   5.813  1.00  0.95           N  
ATOM   2461  CA  TYR A 316      46.729 -11.602   4.423  1.00  0.95           C  
ATOM   2462  C   TYR A 316      46.298 -10.473   3.506  1.00  0.95           C  
ATOM   2463  O   TYR A 316      46.667 -10.431   2.336  1.00  0.95           O  
ATOM   2464  CB  TYR A 316      45.686 -12.745   4.276  1.00  0.95           C  
ATOM   2465  CG  TYR A 316      46.165 -14.043   4.862  1.00  0.95           C  
ATOM   2466  CD1 TYR A 316      47.436 -14.554   4.553  1.00  0.95           C  
ATOM   2467  CD2 TYR A 316      45.309 -14.814   5.666  1.00  0.95           C  
ATOM   2468  CE1 TYR A 316      47.854 -15.793   5.061  1.00  0.95           C  
ATOM   2469  CE2 TYR A 316      45.725 -16.053   6.173  1.00  0.95           C  
ATOM   2470  CZ  TYR A 316      46.995 -16.546   5.868  1.00  0.95           C  
ATOM   2471  OH  TYR A 316      47.369 -17.817   6.355  1.00  0.95           O  
ATOM   2472  N   ILE A 317      45.535  -9.496   4.013  1.00  0.97           N  
ATOM   2473  CA  ILE A 317      45.103  -8.360   3.226  1.00  0.97           C  
ATOM   2474  C   ILE A 317      45.348  -7.100   4.029  1.00  0.97           C  
ATOM   2475  O   ILE A 317      45.619  -7.135   5.230  1.00  0.97           O  
ATOM   2476  CB  ILE A 317      43.639  -8.417   2.758  1.00  0.97           C  
ATOM   2477  CG1 ILE A 317      42.633  -8.378   3.930  1.00  0.97           C  
ATOM   2478  CG2 ILE A 317      43.446  -9.661   1.862  1.00  0.97           C  
ATOM   2479  CD1 ILE A 317      41.179  -8.155   3.497  1.00  0.97           C  
ATOM   2480  N   THR A 318      45.271  -5.943   3.352  1.00  0.98           N  
ATOM   2481  CA  THR A 318      45.218  -4.617   3.947  1.00  0.98           C  
ATOM   2482  C   THR A 318      43.908  -4.345   4.661  1.00  0.98           C  
ATOM   2483  O   THR A 318      42.916  -5.055   4.517  1.00  0.98           O  
ATOM   2484  CB  THR A 318      45.461  -3.496   2.941  1.00  0.98           C  
ATOM   2485  OG1 THR A 318      44.711  -3.703   1.751  1.00  0.98           O  
ATOM   2486  CG2 THR A 318      46.944  -3.487   2.553  1.00  0.98           C  
ATOM   2487  N   TYR A 319      43.888  -3.296   5.510  1.00  0.95           N  
ATOM   2488  CA  TYR A 319      42.709  -2.823   6.216  1.00  0.95           C  
ATOM   2489  C   TYR A 319      41.494  -2.575   5.317  1.00  0.95           C  
ATOM   2490  O   TYR A 319      41.547  -1.906   4.289  1.00  0.95           O  
ATOM   2491  CB  TYR A 319      43.056  -1.554   7.048  1.00  0.95           C  
ATOM   2492  CG  TYR A 319      42.025  -1.221   8.104  1.00  0.95           C  
ATOM   2493  CD1 TYR A 319      41.683  -2.149   9.098  1.00  0.95           C  
ATOM   2494  CD2 TYR A 319      41.404   0.039   8.126  1.00  0.95           C  
ATOM   2495  CE1 TYR A 319      40.730  -1.836  10.072  1.00  0.95           C  
ATOM   2496  CE2 TYR A 319      40.484   0.375   9.134  1.00  0.95           C  
ATOM   2497  CZ  TYR A 319      40.136  -0.576  10.102  1.00  0.95           C  
ATOM   2498  OH  TYR A 319      39.174  -0.366  11.116  1.00  0.95           O  
ATOM   2499  N   MET A 320      40.347  -3.140   5.734  1.00  0.93           N  
ATOM   2500  CA  MET A 320      39.167  -3.336   4.930  1.00  0.93           C  
ATOM   2501  C   MET A 320      38.121  -2.262   5.147  1.00  0.93           C  
ATOM   2502  O   MET A 320      37.008  -2.346   4.636  1.00  0.93           O  
ATOM   2503  CB  MET A 320      38.545  -4.728   5.227  1.00  0.93           C  
ATOM   2504  CG  MET A 320      38.102  -4.972   6.693  1.00  0.93           C  
ATOM   2505  SD  MET A 320      39.424  -5.277   7.907  1.00  0.93           S  
ATOM   2506  CE  MET A 320      38.490  -4.920   9.415  1.00  0.93           C  
ATOM   2507  N   ARG A 321      38.457  -1.205   5.905  1.00  0.88           N  
ATOM   2508  CA  ARG A 321      37.643  -0.015   6.007  1.00  0.88           C  
ATOM   2509  C   ARG A 321      38.400   1.153   5.384  1.00  0.88           C  
ATOM   2510  O   ARG A 321      39.176   1.824   6.056  1.00  0.88           O  
ATOM   2511  CB  ARG A 321      37.291   0.310   7.472  1.00  0.88           C  
ATOM   2512  CG  ARG A 321      36.381  -0.725   8.157  1.00  0.88           C  
ATOM   2513  CD  ARG A 321      36.118  -0.326   9.607  1.00  0.88           C  
ATOM   2514  NE  ARG A 321      35.019  -1.159  10.151  1.00  0.88           N  
ATOM   2515  CZ  ARG A 321      34.519  -0.916  11.370  1.00  0.88           C  
ATOM   2516  NH1 ARG A 321      34.953   0.096  12.112  1.00  0.88           N  
ATOM   2517  NH2 ARG A 321      33.586  -1.712  11.883  1.00  0.88           N  
ATOM   2518  N   THR A 322      38.178   1.410   4.076  1.00  0.92           N  
ATOM   2519  CA  THR A 322      38.891   2.421   3.298  1.00  0.92           C  
ATOM   2520  C   THR A 322      38.023   2.885   2.129  1.00  0.92           C  
ATOM   2521  O   THR A 322      37.176   2.147   1.637  1.00  0.92           O  
ATOM   2522  CB  THR A 322      40.226   1.870   2.770  1.00  0.92           C  
ATOM   2523  OG1 THR A 322      41.027   2.822   2.083  1.00  0.92           O  
ATOM   2524  CG2 THR A 322      40.021   0.702   1.799  1.00  0.92           C  
ATOM   2525  N   ASP A 323      38.222   4.137   1.676  1.00  0.87           N  
ATOM   2526  CA  ASP A 323      37.614   4.800   0.546  1.00  0.87           C  
ATOM   2527  C   ASP A 323      38.684   5.184  -0.495  1.00  0.87           C  
ATOM   2528  O   ASP A 323      38.412   5.755  -1.550  1.00  0.87           O  
ATOM   2529  CB  ASP A 323      36.762   6.010   1.052  1.00  0.87           C  
ATOM   2530  CG  ASP A 323      37.315   6.865   2.205  1.00  0.87           C  
ATOM   2531  OD1 ASP A 323      38.357   6.506   2.811  1.00  0.87           O  
ATOM   2532  OD2 ASP A 323      36.550   7.794   2.589  1.00  0.87           O  
ATOM   2533  N   SER A 324      39.945   4.759  -0.264  1.00  0.88           N  
ATOM   2534  CA  SER A 324      41.075   5.094  -1.114  1.00  0.88           C  
ATOM   2535  C   SER A 324      41.408   3.966  -2.077  1.00  0.88           C  
ATOM   2536  O   SER A 324      41.477   2.799  -1.709  1.00  0.88           O  
ATOM   2537  CB  SER A 324      42.330   5.425  -0.273  1.00  0.88           C  
ATOM   2538  OG  SER A 324      43.498   5.652  -1.069  1.00  0.88           O  
ATOM   2539  N   THR A 325      41.657   4.300  -3.363  1.00  0.89           N  
ATOM   2540  CA  THR A 325      42.074   3.369  -4.407  1.00  0.89           C  
ATOM   2541  C   THR A 325      43.571   3.478  -4.622  1.00  0.89           C  
ATOM   2542  O   THR A 325      44.125   2.863  -5.532  1.00  0.89           O  
ATOM   2543  CB  THR A 325      41.380   3.578  -5.758  1.00  0.89           C  
ATOM   2544  OG1 THR A 325      41.513   4.914  -6.213  1.00  0.89           O  
ATOM   2545  CG2 THR A 325      39.882   3.296  -5.603  1.00  0.89           C  
ATOM   2546  N   ASN A 326      44.275   4.253  -3.761  1.00  0.86           N  
ATOM   2547  CA  ASN A 326      45.718   4.401  -3.807  1.00  0.86           C  
ATOM   2548  C   ASN A 326      46.440   3.087  -3.602  1.00  0.86           C  
ATOM   2549  O   ASN A 326      45.981   2.205  -2.878  1.00  0.86           O  
ATOM   2550  CB  ASN A 326      46.282   5.363  -2.738  1.00  0.86           C  
ATOM   2551  CG  ASN A 326      45.803   6.779  -2.984  1.00  0.86           C  
ATOM   2552  OD1 ASN A 326      45.511   7.195  -4.108  1.00  0.86           O  
ATOM   2553  ND2 ASN A 326      45.784   7.577  -1.897  1.00  0.86           N  
ATOM   2554  N   LEU A 327      47.612   2.960  -4.240  1.00  0.90           N  
ATOM   2555  CA  LEU A 327      48.472   1.815  -4.109  1.00  0.90           C  
ATOM   2556  C   LEU A 327      49.864   2.326  -3.828  1.00  0.90           C  
ATOM   2557  O   LEU A 327      50.349   3.244  -4.487  1.00  0.90           O  
ATOM   2558  CB  LEU A 327      48.453   0.965  -5.399  1.00  0.90           C  
ATOM   2559  CG  LEU A 327      47.129   0.213  -5.610  1.00  0.90           C  
ATOM   2560  CD1 LEU A 327      47.100  -0.454  -6.990  1.00  0.90           C  
ATOM   2561  CD2 LEU A 327      46.914  -0.806  -4.484  1.00  0.90           C  
ATOM   2562  N   SER A 328      50.530   1.771  -2.794  1.00  0.88           N  
ATOM   2563  CA  SER A 328      51.917   2.080  -2.475  1.00  0.88           C  
ATOM   2564  C   SER A 328      52.879   1.725  -3.590  1.00  0.88           C  
ATOM   2565  O   SER A 328      52.625   0.832  -4.395  1.00  0.88           O  
ATOM   2566  CB  SER A 328      52.421   1.443  -1.146  1.00  0.88           C  
ATOM   2567  OG  SER A 328      52.643   0.033  -1.240  1.00  0.88           O  
ATOM   2568  N   GLN A 329      54.038   2.418  -3.671  1.00  0.83           N  
ATOM   2569  CA  GLN A 329      55.057   2.110  -4.661  1.00  0.83           C  
ATOM   2570  C   GLN A 329      55.548   0.670  -4.552  1.00  0.83           C  
ATOM   2571  O   GLN A 329      55.690  -0.037  -5.548  1.00  0.83           O  
ATOM   2572  CB  GLN A 329      56.250   3.091  -4.536  1.00  0.83           C  
ATOM   2573  CG  GLN A 329      57.302   2.966  -5.664  1.00  0.83           C  
ATOM   2574  CD  GLN A 329      56.718   3.202  -7.054  1.00  0.83           C  
ATOM   2575  OE1 GLN A 329      56.852   2.375  -7.956  1.00  0.83           O  
ATOM   2576  NE2 GLN A 329      56.047   4.355  -7.259  1.00  0.83           N  
ATOM   2577  N   ASP A 330      55.748   0.175  -3.320  1.00  0.89           N  
ATOM   2578  CA  ASP A 330      56.104  -1.188  -3.007  1.00  0.89           C  
ATOM   2579  C   ASP A 330      55.090  -2.197  -3.519  1.00  0.89           C  
ATOM   2580  O   ASP A 330      55.446  -3.175  -4.174  1.00  0.89           O  
ATOM   2581  CB  ASP A 330      56.228  -1.361  -1.474  1.00  0.89           C  
ATOM   2582  CG  ASP A 330      56.987  -0.191  -0.872  1.00  0.89           C  
ATOM   2583  OD1 ASP A 330      56.374   0.911  -0.795  1.00  0.89           O  
ATOM   2584  OD2 ASP A 330      58.175  -0.375  -0.512  1.00  0.89           O  
ATOM   2585  N   ALA A 331      53.785  -1.942  -3.287  1.00  0.96           N  
ATOM   2586  CA  ALA A 331      52.700  -2.771  -3.758  1.00  0.96           C  
ATOM   2587  C   ALA A 331      52.598  -2.818  -5.274  1.00  0.96           C  
ATOM   2588  O   ALA A 331      52.423  -3.888  -5.854  1.00  0.96           O  
ATOM   2589  CB  ALA A 331      51.361  -2.291  -3.173  1.00  0.96           C  
ATOM   2590  N   VAL A 332      52.742  -1.655  -5.950  1.00  0.94           N  
ATOM   2591  CA  VAL A 332      52.786  -1.545  -7.405  1.00  0.94           C  
ATOM   2592  C   VAL A 332      53.978  -2.287  -8.003  1.00  0.94           C  
ATOM   2593  O   VAL A 332      53.831  -3.063  -8.947  1.00  0.94           O  
ATOM   2594  CB  VAL A 332      52.775  -0.097  -7.883  1.00  0.94           C  
ATOM   2595  CG1 VAL A 332      52.878  -0.011  -9.418  1.00  0.94           C  
ATOM   2596  CG2 VAL A 332      51.459   0.572  -7.452  1.00  0.94           C  
ATOM   2597  N   ASN A 333      55.191  -2.122  -7.433  1.00  0.91           N  
ATOM   2598  CA  ASN A 333      56.382  -2.857  -7.841  1.00  0.91           C  
ATOM   2599  C   ASN A 333      56.231  -4.361  -7.669  1.00  0.91           C  
ATOM   2600  O   ASN A 333      56.573  -5.146  -8.552  1.00  0.91           O  
ATOM   2601  CB  ASN A 333      57.629  -2.399  -7.044  1.00  0.91           C  
ATOM   2602  CG  ASN A 333      58.048  -1.011  -7.503  1.00  0.91           C  
ATOM   2603  OD1 ASN A 333      57.769  -0.601  -8.633  1.00  0.91           O  
ATOM   2604  ND2 ASN A 333      58.781  -0.277  -6.637  1.00  0.91           N  
ATOM   2605  N   MET A 334      55.662  -4.789  -6.528  1.00  0.91           N  
ATOM   2606  CA  MET A 334      55.385  -6.174  -6.214  1.00  0.91           C  
ATOM   2607  C   MET A 334      54.430  -6.856  -7.192  1.00  0.91           C  
ATOM   2608  O   MET A 334      54.712  -7.934  -7.717  1.00  0.91           O  
ATOM   2609  CB  MET A 334      54.764  -6.211  -4.798  1.00  0.91           C  
ATOM   2610  CG  MET A 334      54.574  -7.614  -4.208  1.00  0.91           C  
ATOM   2611  SD  MET A 334      53.844  -7.650  -2.539  1.00  0.91           S  
ATOM   2612  CE  MET A 334      52.223  -6.890  -2.854  1.00  0.91           C  
ATOM   2613  N   VAL A 335      53.278  -6.217  -7.501  1.00  0.96           N  
ATOM   2614  CA  VAL A 335      52.326  -6.730  -8.481  1.00  0.96           C  
ATOM   2615  C   VAL A 335      52.855  -6.719  -9.903  1.00  0.96           C  
ATOM   2616  O   VAL A 335      52.734  -7.705 -10.622  1.00  0.96           O  
ATOM   2617  CB  VAL A 335      50.948  -6.081  -8.384  1.00  0.96           C  
ATOM   2618  CG1 VAL A 335      50.955  -4.580  -8.693  1.00  0.96           C  
ATOM   2619  CG2 VAL A 335      49.920  -6.801  -9.273  1.00  0.96           C  
ATOM   2620  N   ARG A 336      53.523  -5.632 -10.343  1.00  0.88           N  
ATOM   2621  CA  ARG A 336      54.108  -5.534 -11.671  1.00  0.88           C  
ATOM   2622  C   ARG A 336      55.179  -6.582 -11.918  1.00  0.88           C  
ATOM   2623  O   ARG A 336      55.297  -7.108 -13.025  1.00  0.88           O  
ATOM   2624  CB  ARG A 336      54.679  -4.123 -11.942  1.00  0.88           C  
ATOM   2625  CG  ARG A 336      53.595  -3.048 -12.172  1.00  0.88           C  
ATOM   2626  CD  ARG A 336      54.150  -1.631 -12.380  1.00  0.88           C  
ATOM   2627  NE  ARG A 336      54.968  -1.593 -13.644  1.00  0.88           N  
ATOM   2628  CZ  ARG A 336      54.491  -1.374 -14.879  1.00  0.88           C  
ATOM   2629  NH1 ARG A 336      53.201  -1.203 -15.138  1.00  0.88           N  
ATOM   2630  NH2 ARG A 336      55.306  -1.362 -15.932  1.00  0.88           N  
ATOM   2631  N   GLY A 337      55.955  -6.938 -10.871  1.00  0.95           N  
ATOM   2632  CA  GLY A 337      56.885  -8.061 -10.909  1.00  0.95           C  
ATOM   2633  C   GLY A 337      56.188  -9.379 -11.129  1.00  0.95           C  
ATOM   2634  O   GLY A 337      56.521 -10.118 -12.048  1.00  0.95           O  
ATOM   2635  N   TYR A 338      55.116  -9.663 -10.352  1.00  0.93           N  
ATOM   2636  CA  TYR A 338      54.303 -10.858 -10.523  1.00  0.93           C  
ATOM   2637  C   TYR A 338      53.706 -10.956 -11.920  1.00  0.93           C  
ATOM   2638  O   TYR A 338      53.708 -12.019 -12.534  1.00  0.93           O  
ATOM   2639  CB  TYR A 338      53.143 -10.888  -9.480  1.00  0.93           C  
ATOM   2640  CG  TYR A 338      52.322 -12.161  -9.524  1.00  0.93           C  
ATOM   2641  CD1 TYR A 338      51.257 -12.311 -10.432  1.00  0.93           C  
ATOM   2642  CD2 TYR A 338      52.633 -13.233  -8.675  1.00  0.93           C  
ATOM   2643  CE1 TYR A 338      50.563 -13.523 -10.526  1.00  0.93           C  
ATOM   2644  CE2 TYR A 338      51.929 -14.445  -8.759  1.00  0.93           C  
ATOM   2645  CZ  TYR A 338      50.900 -14.591  -9.698  1.00  0.93           C  
ATOM   2646  OH  TYR A 338      50.167 -15.788  -9.830  1.00  0.93           O  
ATOM   2647  N   ILE A 339      53.175  -9.845 -12.463  1.00  0.93           N  
ATOM   2648  CA  ILE A 339      52.603  -9.830 -13.801  1.00  0.93           C  
ATOM   2649  C   ILE A 339      53.637 -10.120 -14.877  1.00  0.93           C  
ATOM   2650  O   ILE A 339      53.403 -10.912 -15.790  1.00  0.93           O  
ATOM   2651  CB  ILE A 339      51.863  -8.534 -14.116  1.00  0.93           C  
ATOM   2652  CG1 ILE A 339      50.716  -8.300 -13.111  1.00  0.93           C  
ATOM   2653  CG2 ILE A 339      51.299  -8.550 -15.558  1.00  0.93           C  
ATOM   2654  CD1 ILE A 339      50.219  -6.854 -13.133  1.00  0.93           C  
ATOM   2655  N   SER A 340      54.832  -9.514 -14.773  1.00  0.90           N  
ATOM   2656  CA  SER A 340      55.918  -9.731 -15.715  1.00  0.90           C  
ATOM   2657  C   SER A 340      56.400 -11.181 -15.728  1.00  0.90           C  
ATOM   2658  O   SER A 340      56.477 -11.803 -16.785  1.00  0.90           O  
ATOM   2659  CB  SER A 340      57.085  -8.775 -15.378  1.00  0.90           C  
ATOM   2660  OG  SER A 340      57.993  -8.590 -16.468  1.00  0.90           O  
ATOM   2661  N   ASP A 341      56.630 -11.768 -14.530  1.00  0.89           N  
ATOM   2662  CA  ASP A 341      57.052 -13.146 -14.331  1.00  0.89           C  
ATOM   2663  C   ASP A 341      56.028 -14.205 -14.768  1.00  0.89           C  
ATOM   2664  O   ASP A 341      56.382 -15.227 -15.354  1.00  0.89           O  
ATOM   2665  CB  ASP A 341      57.428 -13.367 -12.838  1.00  0.89           C  
ATOM   2666  CG  ASP A 341      58.638 -12.548 -12.396  1.00  0.89           C  
ATOM   2667  OD1 ASP A 341      59.375 -12.019 -13.265  1.00  0.89           O  
ATOM   2668  OD2 ASP A 341      58.834 -12.465 -11.155  1.00  0.89           O  
ATOM   2669  N   ASN A 342      54.720 -13.993 -14.484  1.00  0.91           N  
ATOM   2670  CA  ASN A 342      53.689 -15.011 -14.662  1.00  0.91           C  
ATOM   2671  C   ASN A 342      52.746 -14.805 -15.855  1.00  0.91           C  
ATOM   2672  O   ASN A 342      51.958 -15.695 -16.172  1.00  0.91           O  
ATOM   2673  CB  ASN A 342      52.805 -15.098 -13.392  1.00  0.91           C  
ATOM   2674  CG  ASN A 342      53.643 -15.538 -12.198  1.00  0.91           C  
ATOM   2675  OD1 ASN A 342      53.893 -16.725 -11.985  1.00  0.91           O  
ATOM   2676  ND2 ASN A 342      54.088 -14.570 -11.369  1.00  0.91           N  
ATOM   2677  N   PHE A 343      52.800 -13.658 -16.570  1.00  0.93           N  
ATOM   2678  CA  PHE A 343      51.916 -13.410 -17.707  1.00  0.93           C  
ATOM   2679  C   PHE A 343      52.638 -12.870 -18.936  1.00  0.93           C  
ATOM   2680  O   PHE A 343      52.225 -13.121 -20.067  1.00  0.93           O  
ATOM   2681  CB  PHE A 343      50.820 -12.368 -17.363  1.00  0.93           C  
ATOM   2682  CG  PHE A 343      49.833 -12.909 -16.374  1.00  0.93           C  
ATOM   2683  CD1 PHE A 343      48.861 -13.839 -16.768  1.00  0.93           C  
ATOM   2684  CD2 PHE A 343      49.858 -12.484 -15.040  1.00  0.93           C  
ATOM   2685  CE1 PHE A 343      47.943 -14.348 -15.841  1.00  0.93           C  
ATOM   2686  CE2 PHE A 343      48.939 -12.979 -14.110  1.00  0.93           C  
ATOM   2687  CZ  PHE A 343      47.984 -13.919 -14.510  1.00  0.93           C  
ATOM   2688  N   GLY A 344      53.758 -12.139 -18.761  1.00  0.90           N  
ATOM   2689  CA  GLY A 344      54.570 -11.655 -19.870  1.00  0.90           C  
ATOM   2690  C   GLY A 344      54.416 -10.179 -20.137  1.00  0.90           C  
ATOM   2691  O   GLY A 344      53.649  -9.463 -19.505  1.00  0.90           O  
ATOM   2692  N   LYS A 345      55.158  -9.674 -21.146  1.00  0.83           N  
ATOM   2693  CA  LYS A 345      55.232  -8.250 -21.444  1.00  0.83           C  
ATOM   2694  C   LYS A 345      53.973  -7.669 -22.070  1.00  0.83           C  
ATOM   2695  O   LYS A 345      53.729  -6.470 -21.999  1.00  0.83           O  
ATOM   2696  CB  LYS A 345      56.424  -7.953 -22.385  1.00  0.83           C  
ATOM   2697  CG  LYS A 345      57.790  -8.214 -21.733  1.00  0.83           C  
ATOM   2698  CD  LYS A 345      58.948  -7.893 -22.693  1.00  0.83           C  
ATOM   2699  CE  LYS A 345      60.327  -8.128 -22.069  1.00  0.83           C  
ATOM   2700  NZ  LYS A 345      61.402  -7.846 -23.050  1.00  0.83           N  
ATOM   2701  N   LYS A 346      53.110  -8.510 -22.672  1.00  0.86           N  
ATOM   2702  CA  LYS A 346      51.882  -8.066 -23.312  1.00  0.86           C  
ATOM   2703  C   LYS A 346      50.808  -7.665 -22.313  1.00  0.86           C  
ATOM   2704  O   LYS A 346      49.861  -6.946 -22.632  1.00  0.86           O  
ATOM   2705  CB  LYS A 346      51.290  -9.200 -24.182  1.00  0.86           C  
ATOM   2706  CG  LYS A 346      52.201  -9.648 -25.334  1.00  0.86           C  
ATOM   2707  CD  LYS A 346      51.528 -10.701 -26.233  1.00  0.86           C  
ATOM   2708  CE  LYS A 346      52.412 -11.136 -27.407  1.00  0.86           C  
ATOM   2709  NZ  LYS A 346      51.714 -12.140 -28.242  1.00  0.86           N  
ATOM   2710  N   TYR A 347      50.952  -8.134 -21.063  1.00  0.94           N  
ATOM   2711  CA  TYR A 347      49.988  -7.920 -20.010  1.00  0.94           C  
ATOM   2712  C   TYR A 347      50.452  -6.840 -19.064  1.00  0.94           C  
ATOM   2713  O   TYR A 347      49.740  -6.473 -18.133  1.00  0.94           O  
ATOM   2714  CB  TYR A 347      49.726  -9.207 -19.205  1.00  0.94           C  
ATOM   2715  CG  TYR A 347      49.051 -10.217 -20.086  1.00  0.94           C  
ATOM   2716  CD1 TYR A 347      49.815 -11.078 -20.880  1.00  0.94           C  
ATOM   2717  CD2 TYR A 347      47.655 -10.305 -20.149  1.00  0.94           C  
ATOM   2718  CE1 TYR A 347      49.204 -12.019 -21.710  1.00  0.94           C  
ATOM   2719  CE2 TYR A 347      47.035 -11.263 -20.969  1.00  0.94           C  
ATOM   2720  CZ  TYR A 347      47.817 -12.113 -21.765  1.00  0.94           C  
ATOM   2721  OH  TYR A 347      47.261 -13.069 -22.640  1.00  0.94           O  
ATOM   2722  N   LEU A 348      51.639  -6.255 -19.300  1.00  0.93           N  
ATOM   2723  CA  LEU A 348      52.184  -5.264 -18.410  1.00  0.93           C  
ATOM   2724  C   LEU A 348      52.081  -3.893 -19.081  1.00  0.93           C  
ATOM   2725  O   LEU A 348      52.746  -3.690 -20.094  1.00  0.93           O  
ATOM   2726  CB  LEU A 348      53.655  -5.591 -18.058  1.00  0.93           C  
ATOM   2727  CG  LEU A 348      54.264  -4.655 -17.000  1.00  0.93           C  
ATOM   2728  CD1 LEU A 348      53.624  -4.853 -15.617  1.00  0.93           C  
ATOM   2729  CD2 LEU A 348      55.782  -4.854 -16.924  1.00  0.93           C  
ATOM   2730  N   PRO A 349      51.285  -2.915 -18.632  1.00  0.93           N  
ATOM   2731  CA  PRO A 349      51.308  -1.556 -19.176  1.00  0.93           C  
ATOM   2732  C   PRO A 349      52.665  -0.885 -19.000  1.00  0.93           C  
ATOM   2733  O   PRO A 349      53.372  -1.178 -18.029  1.00  0.93           O  
ATOM   2734  CB  PRO A 349      50.183  -0.833 -18.409  1.00  0.93           C  
ATOM   2735  CG  PRO A 349      50.057  -1.605 -17.095  1.00  0.93           C  
ATOM   2736  CD  PRO A 349      50.360  -3.040 -17.508  1.00  0.93           C  
ATOM   2737  N   GLU A 350      53.038   0.041 -19.916  1.00  0.82           N  
ATOM   2738  CA  GLU A 350      54.296   0.774 -19.902  1.00  0.82           C  
ATOM   2739  C   GLU A 350      54.492   1.535 -18.600  1.00  0.82           C  
ATOM   2740  O   GLU A 350      55.558   1.517 -17.988  1.00  0.82           O  
ATOM   2741  CB  GLU A 350      54.352   1.758 -21.095  1.00  0.82           C  
ATOM   2742  CG  GLU A 350      54.483   1.066 -22.475  1.00  0.82           C  
ATOM   2743  CD  GLU A 350      54.527   2.067 -23.633  1.00  0.82           C  
ATOM   2744  OE1 GLU A 350      54.311   3.279 -23.379  1.00  0.82           O  
ATOM   2745  OE2 GLU A 350      54.774   1.614 -24.780  1.00  0.82           O  
ATOM   2746  N   SER A 351      53.412   2.155 -18.104  1.00  0.86           N  
ATOM   2747  CA  SER A 351      53.370   2.891 -16.862  1.00  0.86           C  
ATOM   2748  C   SER A 351      52.365   2.218 -15.920  1.00  0.86           C  
ATOM   2749  O   SER A 351      51.479   1.506 -16.389  1.00  0.86           O  
ATOM   2750  CB  SER A 351      53.023   4.383 -17.124  1.00  0.86           C  
ATOM   2751  OG  SER A 351      51.888   4.523 -17.980  1.00  0.86           O  
ATOM   2752  N   PRO A 352      52.485   2.303 -14.592  1.00  0.92           N  
ATOM   2753  CA  PRO A 352      51.430   1.943 -13.634  1.00  0.92           C  
ATOM   2754  C   PRO A 352      50.042   2.508 -13.904  1.00  0.92           C  
ATOM   2755  O   PRO A 352      49.920   3.682 -14.242  1.00  0.92           O  
ATOM   2756  CB  PRO A 352      51.969   2.433 -12.279  1.00  0.92           C  
ATOM   2757  CG  PRO A 352      53.487   2.491 -12.456  1.00  0.92           C  
ATOM   2758  CD  PRO A 352      53.645   2.884 -13.921  1.00  0.92           C  
ATOM   2759  N   ASN A 353      48.979   1.703 -13.700  1.00  0.90           N  
ATOM   2760  CA  ASN A 353      47.612   2.156 -13.861  1.00  0.90           C  
ATOM   2761  C   ASN A 353      47.181   2.911 -12.615  1.00  0.90           C  
ATOM   2762  O   ASN A 353      47.315   2.424 -11.494  1.00  0.90           O  
ATOM   2763  CB  ASN A 353      46.629   0.982 -14.082  1.00  0.90           C  
ATOM   2764  CG  ASN A 353      46.798   0.362 -15.464  1.00  0.90           C  
ATOM   2765  OD1 ASN A 353      47.236   0.994 -16.428  1.00  0.90           O  
ATOM   2766  ND2 ASN A 353      46.384  -0.918 -15.591  1.00  0.90           N  
ATOM   2767  N   GLN A 354      46.647   4.128 -12.808  1.00  0.81           N  
ATOM   2768  CA  GLN A 354      46.279   5.044 -11.751  1.00  0.81           C  
ATOM   2769  C   GLN A 354      44.771   5.128 -11.690  1.00  0.81           C  
ATOM   2770  O   GLN A 354      44.093   5.133 -12.714  1.00  0.81           O  
ATOM   2771  CB  GLN A 354      46.820   6.467 -12.045  1.00  0.81           C  
ATOM   2772  CG  GLN A 354      48.362   6.564 -12.078  1.00  0.81           C  
ATOM   2773  CD  GLN A 354      48.949   6.631 -10.671  1.00  0.81           C  
ATOM   2774  OE1 GLN A 354      48.624   5.847  -9.776  1.00  0.81           O  
ATOM   2775  NE2 GLN A 354      49.851   7.612 -10.439  1.00  0.81           N  
ATOM   2776  N   TYR A 355      44.206   5.193 -10.472  1.00  0.80           N  
ATOM   2777  CA  TYR A 355      42.773   5.193 -10.280  1.00  0.80           C  
ATOM   2778  C   TYR A 355      42.409   6.360  -9.395  1.00  0.80           C  
ATOM   2779  O   TYR A 355      43.070   6.639  -8.402  1.00  0.80           O  
ATOM   2780  CB  TYR A 355      42.274   3.874  -9.644  1.00  0.80           C  
ATOM   2781  CG  TYR A 355      42.493   2.756 -10.617  1.00  0.80           C  
ATOM   2782  CD1 TYR A 355      41.584   2.539 -11.664  1.00  0.80           C  
ATOM   2783  CD2 TYR A 355      43.635   1.943 -10.526  1.00  0.80           C  
ATOM   2784  CE1 TYR A 355      41.798   1.510 -12.587  1.00  0.80           C  
ATOM   2785  CE2 TYR A 355      43.857   0.922 -11.458  1.00  0.80           C  
ATOM   2786  CZ  TYR A 355      42.933   0.711 -12.486  1.00  0.80           C  
ATOM   2787  OH  TYR A 355      43.129  -0.290 -13.446  1.00  0.80           O  
ATOM   2788  N   ALA A 356      41.356   7.112  -9.765  1.00  0.78           N  
ATOM   2789  CA  ALA A 356      40.816   8.166  -8.933  1.00  0.78           C  
ATOM   2790  C   ALA A 356      40.182   7.645  -7.634  1.00  0.78           C  
ATOM   2791  O   ALA A 356      39.592   6.569  -7.604  1.00  0.78           O  
ATOM   2792  CB  ALA A 356      39.871   9.069  -9.750  1.00  0.78           C  
ATOM   2793  N   SER A 357      40.329   8.404  -6.528  1.00  0.75           N  
ATOM   2794  CA  SER A 357      39.913   8.031  -5.181  1.00  0.75           C  
ATOM   2795  C   SER A 357      39.145   9.169  -4.547  1.00  0.75           C  
ATOM   2796  O   SER A 357      38.910  10.197  -5.170  1.00  0.75           O  
ATOM   2797  CB  SER A 357      41.064   7.578  -4.252  1.00  0.75           C  
ATOM   2798  OG  SER A 357      42.150   8.508  -4.201  1.00  0.75           O  
ATOM   2799  N   LYS A 358      38.639   8.993  -3.311  1.00  0.72           N  
ATOM   2800  CA  LYS A 358      37.912  10.039  -2.628  1.00  0.72           C  
ATOM   2801  C   LYS A 358      38.400  10.118  -1.190  1.00  0.72           C  
ATOM   2802  O   LYS A 358      38.010   9.289  -0.389  1.00  0.72           O  
ATOM   2803  CB  LYS A 358      36.407   9.696  -2.621  1.00  0.72           C  
ATOM   2804  CG  LYS A 358      35.540  10.760  -1.938  1.00  0.72           C  
ATOM   2805  CD  LYS A 358      34.053  10.394  -2.028  1.00  0.72           C  
ATOM   2806  CE  LYS A 358      33.135  11.416  -1.361  1.00  0.72           C  
ATOM   2807  NZ  LYS A 358      31.723  10.982  -1.476  1.00  0.72           N  
ATOM   2808  N   GLU A 359      39.228  11.105  -0.782  1.00  0.44           N  
ATOM   2809  CA  GLU A 359      39.839  12.190  -1.541  1.00  0.44           C  
ATOM   2810  C   GLU A 359      40.869  11.726  -2.573  1.00  0.44           C  
ATOM   2811  O   GLU A 359      41.668  10.827  -2.326  1.00  0.44           O  
ATOM   2812  CB  GLU A 359      40.520  13.222  -0.619  1.00  0.44           C  
ATOM   2813  CG  GLU A 359      41.094  14.441  -1.384  1.00  0.44           C  
ATOM   2814  CD  GLU A 359      41.804  15.454  -0.492  1.00  0.44           C  
ATOM   2815  OE1 GLU A 359      42.513  16.304  -1.091  1.00  0.44           O  
ATOM   2816  OE2 GLU A 359      41.704  15.366   0.754  1.00  0.44           O  
ATOM   2817  N   ASN A 360      40.937  12.294  -3.798  1.00  0.36           N  
ATOM   2818  CA  ASN A 360      41.917  11.855  -4.785  1.00  0.36           C  
ATOM   2819  C   ASN A 360      43.348  12.347  -4.512  1.00  0.36           C  
ATOM   2820  O   ASN A 360      43.894  13.162  -5.236  1.00  0.36           O  
ATOM   2821  CB  ASN A 360      41.487  12.160  -6.252  1.00  0.36           C  
ATOM   2822  CG  ASN A 360      42.352  11.455  -7.305  1.00  0.36           C  
ATOM   2823  OD1 ASN A 360      42.533  11.944  -8.413  1.00  0.36           O  
ATOM   2824  ND2 ASN A 360      42.882  10.251  -6.978  1.00  0.36           N  
ATOM   2825  N   SER A 361      43.985  11.857  -3.434  1.00  0.34           N  
ATOM   2826  CA  SER A 361      45.235  12.431  -2.976  1.00  0.34           C  
ATOM   2827  C   SER A 361      45.982  11.459  -2.093  1.00  0.34           C  
ATOM   2828  O   SER A 361      45.602  10.326  -1.928  1.00  0.34           O  
ATOM   2829  CB  SER A 361      45.084  13.811  -2.303  1.00  0.34           C  
ATOM   2830  OG  SER A 361      44.497  13.741  -1.003  1.00  0.34           O  
ATOM   2831  N   GLN A 362      47.134  11.872  -1.523  1.00  0.60           N  
ATOM   2832  CA  GLN A 362      47.828  11.124  -0.488  1.00  0.60           C  
ATOM   2833  C   GLN A 362      47.140  11.244   0.871  1.00  0.60           C  
ATOM   2834  O   GLN A 362      47.550  12.007   1.733  1.00  0.60           O  
ATOM   2835  CB  GLN A 362      49.296  11.610  -0.353  1.00  0.60           C  
ATOM   2836  CG  GLN A 362      50.135  11.404  -1.633  1.00  0.60           C  
ATOM   2837  CD  GLN A 362      50.276   9.913  -1.930  1.00  0.60           C  
ATOM   2838  OE1 GLN A 362      50.718   9.134  -1.084  1.00  0.60           O  
ATOM   2839  NE2 GLN A 362      49.883   9.478  -3.149  1.00  0.60           N  
ATOM   2840  N   GLU A 363      46.103  10.419   1.119  1.00  0.67           N  
ATOM   2841  CA  GLU A 363      45.364  10.399   2.368  1.00  0.67           C  
ATOM   2842  C   GLU A 363      46.052   9.557   3.444  1.00  0.67           C  
ATOM   2843  O   GLU A 363      45.584   9.415   4.572  1.00  0.67           O  
ATOM   2844  CB  GLU A 363      44.013   9.708   2.105  1.00  0.67           C  
ATOM   2845  CG  GLU A 363      43.297  10.017   0.779  1.00  0.67           C  
ATOM   2846  CD  GLU A 363      42.027   9.146   0.731  1.00  0.67           C  
ATOM   2847  OE1 GLU A 363      41.813   8.485  -0.324  1.00  0.67           O  
ATOM   2848  OE2 GLU A 363      41.290   9.141   1.765  1.00  0.67           O  
ATOM   2849  N   ALA A 364      47.180   8.925   3.063  1.00  0.76           N  
ATOM   2850  CA  ALA A 364      47.925   7.922   3.804  1.00  0.76           C  
ATOM   2851  C   ALA A 364      47.165   6.595   3.946  1.00  0.76           C  
ATOM   2852  O   ALA A 364      47.499   5.726   4.742  1.00  0.76           O  
ATOM   2853  CB  ALA A 364      48.484   8.470   5.137  1.00  0.76           C  
ATOM   2854  N   HIS A 365      46.147   6.402   3.084  1.00  0.81           N  
ATOM   2855  CA  HIS A 365      45.224   5.292   3.086  1.00  0.81           C  
ATOM   2856  C   HIS A 365      45.321   4.611   1.755  1.00  0.81           C  
ATOM   2857  O   HIS A 365      45.621   5.232   0.735  1.00  0.81           O  
ATOM   2858  CB  HIS A 365      43.775   5.740   3.332  1.00  0.81           C  
ATOM   2859  CG  HIS A 365      43.579   6.198   4.732  1.00  0.81           C  
ATOM   2860  ND1 HIS A 365      42.429   6.879   5.021  1.00  0.81           N  
ATOM   2861  CD2 HIS A 365      44.334   6.053   5.852  1.00  0.81           C  
ATOM   2862  CE1 HIS A 365      42.493   7.155   6.296  1.00  0.81           C  
ATOM   2863  NE2 HIS A 365      43.628   6.677   6.856  1.00  0.81           N  
ATOM   2864  N   GLU A 366      45.096   3.290   1.767  1.00  0.87           N  
ATOM   2865  CA  GLU A 366      45.382   2.418   0.662  1.00  0.87           C  
ATOM   2866  C   GLU A 366      44.146   1.587   0.374  1.00  0.87           C  
ATOM   2867  O   GLU A 366      43.255   1.468   1.214  1.00  0.87           O  
ATOM   2868  CB  GLU A 366      46.593   1.525   1.037  1.00  0.87           C  
ATOM   2869  CG  GLU A 366      47.260   0.851  -0.180  1.00  0.87           C  
ATOM   2870  CD  GLU A 366      48.674   0.322   0.044  1.00  0.87           C  
ATOM   2871  OE1 GLU A 366      49.197   0.294   1.185  1.00  0.87           O  
ATOM   2872  OE2 GLU A 366      49.253  -0.140  -0.981  1.00  0.87           O  
ATOM   2873  N   ALA A 367      44.061   1.026  -0.843  1.00  0.97           N  
ATOM   2874  CA  ALA A 367      43.062   0.067  -1.256  1.00  0.97           C  
ATOM   2875  C   ALA A 367      43.121  -1.266  -0.528  1.00  0.97           C  
ATOM   2876  O   ALA A 367      44.092  -1.609   0.144  1.00  0.97           O  
ATOM   2877  CB  ALA A 367      43.195  -0.184  -2.766  1.00  0.97           C  
ATOM   2878  N   ILE A 368      42.052  -2.071  -0.673  1.00  0.97           N  
ATOM   2879  CA  ILE A 368      41.969  -3.416  -0.148  1.00  0.97           C  
ATOM   2880  C   ILE A 368      42.666  -4.343  -1.125  1.00  0.97           C  
ATOM   2881  O   ILE A 368      42.252  -4.515  -2.271  1.00  0.97           O  
ATOM   2882  CB  ILE A 368      40.545  -3.885   0.123  1.00  0.97           C  
ATOM   2883  CG1 ILE A 368      39.770  -2.800   0.909  1.00  0.97           C  
ATOM   2884  CG2 ILE A 368      40.638  -5.218   0.895  1.00  0.97           C  
ATOM   2885  CD1 ILE A 368      38.334  -3.183   1.278  1.00  0.97           C  
ATOM   2886  N   ARG A 369      43.781  -4.950  -0.689  1.00  0.91           N  
ATOM   2887  CA  ARG A 369      44.641  -5.711  -1.552  1.00  0.91           C  
ATOM   2888  C   ARG A 369      45.332  -6.796  -0.743  1.00  0.91           C  
ATOM   2889  O   ARG A 369      45.402  -6.673   0.480  1.00  0.91           O  
ATOM   2890  CB  ARG A 369      45.698  -4.787  -2.220  1.00  0.91           C  
ATOM   2891  CG  ARG A 369      46.631  -4.003  -1.263  1.00  0.91           C  
ATOM   2892  CD  ARG A 369      47.963  -3.608  -1.924  1.00  0.91           C  
ATOM   2893  NE  ARG A 369      48.827  -2.856  -0.963  1.00  0.91           N  
ATOM   2894  CZ  ARG A 369      49.602  -3.348   0.013  1.00  0.91           C  
ATOM   2895  NH1 ARG A 369      50.262  -2.494   0.799  1.00  0.91           N  
ATOM   2896  NH2 ARG A 369      49.737  -4.639   0.288  1.00  0.91           N  
ATOM   2897  N   PRO A 370      45.838  -7.882  -1.328  1.00  0.99           N  
ATOM   2898  CA  PRO A 370      46.851  -8.740  -0.709  1.00  0.99           C  
ATOM   2899  C   PRO A 370      48.026  -8.011  -0.069  1.00  0.99           C  
ATOM   2900  O   PRO A 370      48.544  -7.052  -0.643  1.00  0.99           O  
ATOM   2901  CB  PRO A 370      47.322  -9.657  -1.853  1.00  0.99           C  
ATOM   2902  CG  PRO A 370      46.181  -9.626  -2.862  1.00  0.99           C  
ATOM   2903  CD  PRO A 370      45.692  -8.195  -2.748  1.00  0.99           C  
ATOM   2904  N   SER A 371      48.466  -8.466   1.115  1.00  0.97           N  
ATOM   2905  CA  SER A 371      49.706  -8.056   1.757  1.00  0.97           C  
ATOM   2906  C   SER A 371      50.938  -8.588   1.053  1.00  0.97           C  
ATOM   2907  O   SER A 371      51.977  -7.937   0.989  1.00  0.97           O  
ATOM   2908  CB  SER A 371      49.725  -8.511   3.229  1.00  0.97           C  
ATOM   2909  OG  SER A 371      49.551  -9.927   3.313  1.00  0.97           O  
ATOM   2910  N   ASP A 372      50.819  -9.797   0.486  1.00  0.94           N  
ATOM   2911  CA  ASP A 372      51.805 -10.403  -0.361  1.00  0.94           C  
ATOM   2912  C   ASP A 372      51.037 -10.919  -1.580  1.00  0.94           C  
ATOM   2913  O   ASP A 372      50.043 -11.617  -1.448  1.00  0.94           O  
ATOM   2914  CB  ASP A 372      52.554 -11.508   0.425  1.00  0.94           C  
ATOM   2915  CG  ASP A 372      53.654 -12.162  -0.398  1.00  0.94           C  
ATOM   2916  OD1 ASP A 372      53.785 -11.817  -1.602  1.00  0.94           O  
ATOM   2917  OD2 ASP A 372      54.331 -13.061   0.158  1.00  0.94           O  
ATOM   2918  N   VAL A 373      51.484 -10.545  -2.808  1.00  0.96           N  
ATOM   2919  CA  VAL A 373      50.908 -10.986  -4.073  1.00  0.96           C  
ATOM   2920  C   VAL A 373      51.259 -12.430  -4.389  1.00  0.96           C  
ATOM   2921  O   VAL A 373      50.582 -13.100  -5.170  1.00  0.96           O  
ATOM   2922  CB  VAL A 373      51.338 -10.080  -5.237  1.00  0.96           C  
ATOM   2923  CG1 VAL A 373      52.778 -10.378  -5.707  1.00  0.96           C  
ATOM   2924  CG2 VAL A 373      50.327 -10.143  -6.404  1.00  0.96           C  
ATOM   2925  N   ASN A 374      52.340 -12.963  -3.779  1.00  0.92           N  
ATOM   2926  CA  ASN A 374      52.803 -14.307  -4.040  1.00  0.92           C  
ATOM   2927  C   ASN A 374      52.017 -15.351  -3.258  1.00  0.92           C  
ATOM   2928  O   ASN A 374      52.021 -16.534  -3.599  1.00  0.92           O  
ATOM   2929  CB  ASN A 374      54.308 -14.426  -3.694  1.00  0.92           C  
ATOM   2930  CG  ASN A 374      55.156 -13.462  -4.518  1.00  0.92           C  
ATOM   2931  OD1 ASN A 374      55.892 -12.611  -4.020  1.00  0.92           O  
ATOM   2932  ND2 ASN A 374      55.113 -13.605  -5.862  1.00  0.92           N  
ATOM   2933  N   VAL A 375      51.280 -14.930  -2.215  1.00  0.93           N  
ATOM   2934  CA  VAL A 375      50.398 -15.801  -1.463  1.00  0.93           C  
ATOM   2935  C   VAL A 375      49.114 -16.023  -2.249  1.00  0.93           C  
ATOM   2936  O   VAL A 375      48.403 -15.096  -2.617  1.00  0.93           O  
ATOM   2937  CB  VAL A 375      50.110 -15.273  -0.057  1.00  0.93           C  
ATOM   2938  CG1 VAL A 375      49.140 -16.192   0.714  1.00  0.93           C  
ATOM   2939  CG2 VAL A 375      51.443 -15.169   0.708  1.00  0.93           C  
ATOM   2940  N   MET A 376      48.798 -17.293  -2.559  1.00  0.89           N  
ATOM   2941  CA  MET A 376      47.567 -17.653  -3.232  1.00  0.89           C  
ATOM   2942  C   MET A 376      46.484 -18.014  -2.230  1.00  0.89           C  
ATOM   2943  O   MET A 376      46.750 -18.286  -1.060  1.00  0.89           O  
ATOM   2944  CB  MET A 376      47.799 -18.818  -4.221  1.00  0.89           C  
ATOM   2945  CG  MET A 376      48.811 -18.457  -5.325  1.00  0.89           C  
ATOM   2946  SD  MET A 376      48.275 -17.066  -6.370  1.00  0.89           S  
ATOM   2947  CE  MET A 376      49.941 -16.377  -6.527  1.00  0.89           C  
ATOM   2948  N   ALA A 377      45.212 -18.028  -2.685  1.00  0.94           N  
ATOM   2949  CA  ALA A 377      44.045 -18.355  -1.884  1.00  0.94           C  
ATOM   2950  C   ALA A 377      44.078 -19.778  -1.322  1.00  0.94           C  
ATOM   2951  O   ALA A 377      43.693 -20.028  -0.183  1.00  0.94           O  
ATOM   2952  CB  ALA A 377      42.761 -18.136  -2.707  1.00  0.94           C  
ATOM   2953  N   GLU A 378      44.596 -20.738  -2.103  1.00  0.86           N  
ATOM   2954  CA  GLU A 378      44.786 -22.126  -1.739  1.00  0.86           C  
ATOM   2955  C   GLU A 378      45.883 -22.343  -0.707  1.00  0.86           C  
ATOM   2956  O   GLU A 378      45.929 -23.365  -0.024  1.00  0.86           O  
ATOM   2957  CB  GLU A 378      45.150 -22.945  -3.004  1.00  0.86           C  
ATOM   2958  CG  GLU A 378      44.079 -22.891  -4.130  1.00  0.86           C  
ATOM   2959  CD  GLU A 378      44.060 -21.620  -4.990  1.00  0.86           C  
ATOM   2960  OE1 GLU A 378      44.905 -20.710  -4.770  1.00  0.86           O  
ATOM   2961  OE2 GLU A 378      43.156 -21.533  -5.858  1.00  0.86           O  
ATOM   2962  N   SER A 379      46.784 -21.357  -0.537  1.00  0.87           N  
ATOM   2963  CA  SER A 379      47.900 -21.432   0.393  1.00  0.87           C  
ATOM   2964  C   SER A 379      47.543 -20.795   1.724  1.00  0.87           C  
ATOM   2965  O   SER A 379      48.382 -20.667   2.616  1.00  0.87           O  
ATOM   2966  CB  SER A 379      49.166 -20.709  -0.143  1.00  0.87           C  
ATOM   2967  OG  SER A 379      49.595 -21.277  -1.384  1.00  0.87           O  
ATOM   2968  N   LEU A 380      46.271 -20.383   1.902  1.00  0.89           N  
ATOM   2969  CA  LEU A 380      45.791 -19.782   3.128  1.00  0.89           C  
ATOM   2970  C   LEU A 380      45.514 -20.791   4.230  1.00  0.89           C  
ATOM   2971  O   LEU A 380      44.668 -21.676   4.126  1.00  0.89           O  
ATOM   2972  CB  LEU A 380      44.521 -18.934   2.905  1.00  0.89           C  
ATOM   2973  CG  LEU A 380      44.710 -17.733   1.963  1.00  0.89           C  
ATOM   2974  CD1 LEU A 380      43.433 -16.892   1.930  1.00  0.89           C  
ATOM   2975  CD2 LEU A 380      45.898 -16.836   2.323  1.00  0.89           C  
ATOM   2976  N   LYS A 381      46.229 -20.630   5.356  1.00  0.81           N  
ATOM   2977  CA  LYS A 381      46.087 -21.458   6.531  1.00  0.81           C  
ATOM   2978  C   LYS A 381      45.066 -20.845   7.461  1.00  0.81           C  
ATOM   2979  O   LYS A 381      45.002 -19.622   7.601  1.00  0.81           O  
ATOM   2980  CB  LYS A 381      47.426 -21.600   7.278  1.00  0.81           C  
ATOM   2981  CG  LYS A 381      48.489 -22.307   6.431  1.00  0.81           C  
ATOM   2982  CD  LYS A 381      49.805 -22.459   7.202  1.00  0.81           C  
ATOM   2983  CE  LYS A 381      50.886 -23.168   6.389  1.00  0.81           C  
ATOM   2984  NZ  LYS A 381      52.135 -23.260   7.177  1.00  0.81           N  
ATOM   2985  N   ASP A 382      44.220 -21.712   8.057  1.00  0.82           N  
ATOM   2986  CA  ASP A 382      43.248 -21.394   9.088  1.00  0.82           C  
ATOM   2987  C   ASP A 382      42.119 -20.468   8.637  1.00  0.82           C  
ATOM   2988  O   ASP A 382      41.378 -19.886   9.427  1.00  0.82           O  
ATOM   2989  CB  ASP A 382      43.929 -20.941  10.396  1.00  0.82           C  
ATOM   2990  CG  ASP A 382      44.823 -22.062  10.897  1.00  0.82           C  
ATOM   2991  OD1 ASP A 382      44.305 -22.904  11.673  1.00  0.82           O  
ATOM   2992  OD2 ASP A 382      46.013 -22.109  10.485  1.00  0.82           O  
ATOM   2993  N   MET A 383      41.912 -20.377   7.311  1.00  0.86           N  
ATOM   2994  CA  MET A 383      40.890 -19.562   6.708  1.00  0.86           C  
ATOM   2995  C   MET A 383      39.842 -20.490   6.153  1.00  0.86           C  
ATOM   2996  O   MET A 383      40.126 -21.403   5.381  1.00  0.86           O  
ATOM   2997  CB  MET A 383      41.456 -18.668   5.576  1.00  0.86           C  
ATOM   2998  CG  MET A 383      42.315 -17.509   6.111  1.00  0.86           C  
ATOM   2999  SD  MET A 383      41.352 -16.251   7.015  1.00  0.86           S  
ATOM   3000  CE  MET A 383      42.140 -16.475   8.631  1.00  0.86           C  
ATOM   3001  N   GLU A 384      38.584 -20.272   6.567  1.00  0.83           N  
ATOM   3002  CA  GLU A 384      37.414 -20.953   6.074  1.00  0.83           C  
ATOM   3003  C   GLU A 384      37.139 -20.689   4.603  1.00  0.83           C  
ATOM   3004  O   GLU A 384      37.710 -19.797   3.977  1.00  0.83           O  
ATOM   3005  CB  GLU A 384      36.190 -20.575   6.938  1.00  0.83           C  
ATOM   3006  CG  GLU A 384      36.035 -19.058   7.197  1.00  0.83           C  
ATOM   3007  CD  GLU A 384      34.846 -18.762   8.110  1.00  0.83           C  
ATOM   3008  OE1 GLU A 384      33.708 -19.120   7.720  1.00  0.83           O  
ATOM   3009  OE2 GLU A 384      35.079 -18.144   9.185  1.00  0.83           O  
ATOM   3010  N   ALA A 385      36.240 -21.495   4.000  1.00  0.87           N  
ATOM   3011  CA  ALA A 385      35.981 -21.504   2.575  1.00  0.87           C  
ATOM   3012  C   ALA A 385      35.527 -20.159   2.014  1.00  0.87           C  
ATOM   3013  O   ALA A 385      35.976 -19.741   0.946  1.00  0.87           O  
ATOM   3014  CB  ALA A 385      34.923 -22.583   2.266  1.00  0.87           C  
ATOM   3015  N   ASP A 386      34.647 -19.442   2.737  1.00  0.90           N  
ATOM   3016  CA  ASP A 386      34.185 -18.119   2.374  1.00  0.90           C  
ATOM   3017  C   ASP A 386      35.276 -17.057   2.437  1.00  0.90           C  
ATOM   3018  O   ASP A 386      35.347 -16.170   1.588  1.00  0.90           O  
ATOM   3019  CB  ASP A 386      32.934 -17.751   3.176  1.00  0.90           C  
ATOM   3020  CG  ASP A 386      31.760 -18.601   2.675  1.00  0.90           C  
ATOM   3021  OD1 ASP A 386      31.879 -19.440   1.737  1.00  0.90           O  
ATOM   3022  OD2 ASP A 386      30.664 -18.342   3.253  1.00  0.90           O  
ATOM   3023  N   ALA A 387      36.203 -17.157   3.414  1.00  0.96           N  
ATOM   3024  CA  ALA A 387      37.357 -16.285   3.535  1.00  0.96           C  
ATOM   3025  C   ALA A 387      38.319 -16.439   2.361  1.00  0.96           C  
ATOM   3026  O   ALA A 387      38.768 -15.463   1.768  1.00  0.96           O  
ATOM   3027  CB  ALA A 387      38.070 -16.525   4.885  1.00  0.96           C  
ATOM   3028  N   GLN A 388      38.610 -17.690   1.945  1.00  0.88           N  
ATOM   3029  CA  GLN A 388      39.422 -17.981   0.774  1.00  0.88           C  
ATOM   3030  C   GLN A 388      38.828 -17.455  -0.527  1.00  0.88           C  
ATOM   3031  O   GLN A 388      39.527 -16.898  -1.373  1.00  0.88           O  
ATOM   3032  CB  GLN A 388      39.680 -19.495   0.648  1.00  0.88           C  
ATOM   3033  CG  GLN A 388      40.508 -20.067   1.819  1.00  0.88           C  
ATOM   3034  CD  GLN A 388      40.797 -21.550   1.592  1.00  0.88           C  
ATOM   3035  OE1 GLN A 388      40.227 -22.186   0.699  1.00  0.88           O  
ATOM   3036  NE2 GLN A 388      41.696 -22.130   2.416  1.00  0.88           N  
ATOM   3037  N   LYS A 389      37.493 -17.579  -0.697  1.00  0.91           N  
ATOM   3038  CA  LYS A 389      36.770 -17.003  -1.819  1.00  0.91           C  
ATOM   3039  C   LYS A 389      36.889 -15.495  -1.894  1.00  0.91           C  
ATOM   3040  O   LYS A 389      37.141 -14.929  -2.957  1.00  0.91           O  
ATOM   3041  CB  LYS A 389      35.269 -17.354  -1.762  1.00  0.91           C  
ATOM   3042  CG  LYS A 389      34.994 -18.827  -2.073  1.00  0.91           C  
ATOM   3043  CD  LYS A 389      33.486 -19.120  -2.126  1.00  0.91           C  
ATOM   3044  CE  LYS A 389      33.138 -20.538  -2.573  1.00  0.91           C  
ATOM   3045  NZ  LYS A 389      33.693 -21.486  -1.590  1.00  0.91           N  
ATOM   3046  N   LEU A 390      36.750 -14.812  -0.745  1.00  0.97           N  
ATOM   3047  CA  LEU A 390      36.945 -13.382  -0.667  1.00  0.97           C  
ATOM   3048  C   LEU A 390      38.367 -12.942  -0.974  1.00  0.97           C  
ATOM   3049  O   LEU A 390      38.590 -11.995  -1.723  1.00  0.97           O  
ATOM   3050  CB  LEU A 390      36.531 -12.841   0.712  1.00  0.97           C  
ATOM   3051  CG  LEU A 390      36.331 -11.315   0.722  1.00  0.97           C  
ATOM   3052  CD1 LEU A 390      35.074 -10.909  -0.060  1.00  0.97           C  
ATOM   3053  CD2 LEU A 390      36.257 -10.794   2.156  1.00  0.97           C  
ATOM   3054  N   TYR A 391      39.385 -13.654  -0.452  1.00  0.96           N  
ATOM   3055  CA  TYR A 391      40.775 -13.379  -0.769  1.00  0.96           C  
ATOM   3056  C   TYR A 391      41.070 -13.512  -2.256  1.00  0.96           C  
ATOM   3057  O   TYR A 391      41.718 -12.657  -2.850  1.00  0.96           O  
ATOM   3058  CB  TYR A 391      41.692 -14.331   0.029  1.00  0.96           C  
ATOM   3059  CG  TYR A 391      43.144 -13.997  -0.178  1.00  0.96           C  
ATOM   3060  CD1 TYR A 391      43.877 -14.565  -1.236  1.00  0.96           C  
ATOM   3061  CD2 TYR A 391      43.778 -13.089   0.674  1.00  0.96           C  
ATOM   3062  CE1 TYR A 391      45.219 -14.224  -1.438  1.00  0.96           C  
ATOM   3063  CE2 TYR A 391      45.121 -12.758   0.472  1.00  0.96           C  
ATOM   3064  CZ  TYR A 391      45.844 -13.330  -0.572  1.00  0.96           C  
ATOM   3065  OH  TYR A 391      47.198 -13.017  -0.751  1.00  0.96           O  
ATOM   3066  N   GLN A 392      40.556 -14.570  -2.902  1.00  0.92           N  
ATOM   3067  CA  GLN A 392      40.676 -14.780  -4.329  1.00  0.92           C  
ATOM   3068  C   GLN A 392      40.052 -13.660  -5.152  1.00  0.92           C  
ATOM   3069  O   GLN A 392      40.619 -13.199  -6.141  1.00  0.92           O  
ATOM   3070  CB  GLN A 392      39.993 -16.120  -4.667  1.00  0.92           C  
ATOM   3071  CG  GLN A 392      40.097 -16.555  -6.146  1.00  0.92           C  
ATOM   3072  CD  GLN A 392      39.360 -17.859  -6.465  1.00  0.92           C  
ATOM   3073  OE1 GLN A 392      39.304 -18.267  -7.629  1.00  0.92           O  
ATOM   3074  NE2 GLN A 392      38.769 -18.528  -5.457  1.00  0.92           N  
ATOM   3075  N   LEU A 393      38.872 -13.169  -4.731  1.00  0.97           N  
ATOM   3076  CA  LEU A 393      38.219 -12.011  -5.307  1.00  0.97           C  
ATOM   3077  C   LEU A 393      39.040 -10.721  -5.192  1.00  0.97           C  
ATOM   3078  O   LEU A 393      39.231 -10.008  -6.178  1.00  0.97           O  
ATOM   3079  CB  LEU A 393      36.863 -11.827  -4.588  1.00  0.97           C  
ATOM   3080  CG  LEU A 393      35.963 -10.712  -5.140  1.00  0.97           C  
ATOM   3081  CD1 LEU A 393      35.321 -11.090  -6.480  1.00  0.97           C  
ATOM   3082  CD2 LEU A 393      34.921 -10.294  -4.094  1.00  0.97           C  
ATOM   3083  N   ILE A 394      39.584 -10.428  -3.986  1.00  0.98           N  
ATOM   3084  CA  ILE A 394      40.466  -9.295  -3.713  1.00  0.98           C  
ATOM   3085  C   ILE A 394      41.762  -9.388  -4.512  1.00  0.98           C  
ATOM   3086  O   ILE A 394      42.199  -8.424  -5.141  1.00  0.98           O  
ATOM   3087  CB  ILE A 394      40.775  -9.172  -2.210  1.00  0.98           C  
ATOM   3088  CG1 ILE A 394      39.497  -8.862  -1.391  1.00  0.98           C  
ATOM   3089  CG2 ILE A 394      41.842  -8.084  -1.953  1.00  0.98           C  
ATOM   3090  CD1 ILE A 394      39.718  -8.853   0.129  1.00  0.98           C  
ATOM   3091  N   TRP A 395      42.391 -10.582  -4.537  1.00  0.97           N  
ATOM   3092  CA  TRP A 395      43.625 -10.850  -5.249  1.00  0.97           C  
ATOM   3093  C   TRP A 395      43.498 -10.622  -6.742  1.00  0.97           C  
ATOM   3094  O   TRP A 395      44.278  -9.883  -7.337  1.00  0.97           O  
ATOM   3095  CB  TRP A 395      44.083 -12.310  -4.964  1.00  0.97           C  
ATOM   3096  CG  TRP A 395      45.489 -12.658  -5.441  1.00  0.97           C  
ATOM   3097  CD1 TRP A 395      46.674 -12.553  -4.769  1.00  0.97           C  
ATOM   3098  CD2 TRP A 395      45.810 -13.156  -6.747  1.00  0.97           C  
ATOM   3099  NE1 TRP A 395      47.719 -12.870  -5.602  1.00  0.97           N  
ATOM   3100  CE2 TRP A 395      47.221 -13.246  -6.816  1.00  0.97           C  
ATOM   3101  CE3 TRP A 395      45.022 -13.525  -7.827  1.00  0.97           C  
ATOM   3102  CZ2 TRP A 395      47.849 -13.681  -7.967  1.00  0.97           C  
ATOM   3103  CZ3 TRP A 395      45.659 -14.000  -8.978  1.00  0.97           C  
ATOM   3104  CH2 TRP A 395      47.056 -14.077  -9.051  1.00  0.97           C  
ATOM   3105  N   ARG A 396      42.456 -11.190  -7.376  1.00  0.91           N  
ATOM   3106  CA  ARG A 396      42.241 -11.062  -8.803  1.00  0.91           C  
ATOM   3107  C   ARG A 396      41.995  -9.633  -9.258  1.00  0.91           C  
ATOM   3108  O   ARG A 396      42.532  -9.205 -10.274  1.00  0.91           O  
ATOM   3109  CB  ARG A 396      41.081 -11.963  -9.263  1.00  0.91           C  
ATOM   3110  CG  ARG A 396      41.409 -13.468  -9.232  1.00  0.91           C  
ATOM   3111  CD  ARG A 396      40.211 -14.281  -9.699  1.00  0.91           C  
ATOM   3112  NE  ARG A 396      40.614 -15.714  -9.756  1.00  0.91           N  
ATOM   3113  CZ  ARG A 396      39.804 -16.673 -10.221  1.00  0.91           C  
ATOM   3114  NH1 ARG A 396      38.552 -16.407 -10.581  1.00  0.91           N  
ATOM   3115  NH2 ARG A 396      40.233 -17.929 -10.299  1.00  0.91           N  
ATOM   3116  N   GLN A 397      41.200  -8.855  -8.494  1.00  0.92           N  
ATOM   3117  CA  GLN A 397      41.000  -7.436  -8.731  1.00  0.92           C  
ATOM   3118  C   GLN A 397      42.278  -6.628  -8.627  1.00  0.92           C  
ATOM   3119  O   GLN A 397      42.612  -5.851  -9.511  1.00  0.92           O  
ATOM   3120  CB  GLN A 397      39.938  -6.899  -7.747  1.00  0.92           C  
ATOM   3121  CG  GLN A 397      38.522  -6.980  -8.356  1.00  0.92           C  
ATOM   3122  CD  GLN A 397      38.119  -5.683  -9.056  1.00  0.92           C  
ATOM   3123  OE1 GLN A 397      38.921  -4.772  -9.249  1.00  0.92           O  
ATOM   3124  NE2 GLN A 397      36.833  -5.569  -9.464  1.00  0.92           N  
ATOM   3125  N   PHE A 398      43.072  -6.854  -7.565  1.00  0.98           N  
ATOM   3126  CA  PHE A 398      44.348  -6.201  -7.377  1.00  0.98           C  
ATOM   3127  C   PHE A 398      45.353  -6.507  -8.486  1.00  0.98           C  
ATOM   3128  O   PHE A 398      46.017  -5.609  -8.994  1.00  0.98           O  
ATOM   3129  CB  PHE A 398      44.883  -6.602  -5.978  1.00  0.98           C  
ATOM   3130  CG  PHE A 398      46.279  -6.107  -5.728  1.00  0.98           C  
ATOM   3131  CD1 PHE A 398      46.549  -4.739  -5.586  1.00  0.98           C  
ATOM   3132  CD2 PHE A 398      47.350  -7.014  -5.762  1.00  0.98           C  
ATOM   3133  CE1 PHE A 398      47.870  -4.291  -5.465  1.00  0.98           C  
ATOM   3134  CE2 PHE A 398      48.663  -6.569  -5.595  1.00  0.98           C  
ATOM   3135  CZ  PHE A 398      48.927  -5.205  -5.441  1.00  0.98           C  
ATOM   3136  N   VAL A 399      45.482  -7.778  -8.911  1.00  0.98           N  
ATOM   3137  CA  VAL A 399      46.358  -8.123 -10.019  1.00  0.98           C  
ATOM   3138  C   VAL A 399      45.877  -7.527 -11.340  1.00  0.98           C  
ATOM   3139  O   VAL A 399      46.635  -6.884 -12.064  1.00  0.98           O  
ATOM   3140  CB  VAL A 399      46.547  -9.631 -10.121  1.00  0.98           C  
ATOM   3141  CG1 VAL A 399      47.477  -9.997 -11.292  1.00  0.98           C  
ATOM   3142  CG2 VAL A 399      47.182 -10.146  -8.816  1.00  0.98           C  
ATOM   3143  N   ALA A 400      44.567  -7.658 -11.646  1.00  0.99           N  
ATOM   3144  CA  ALA A 400      43.944  -7.165 -12.859  1.00  0.99           C  
ATOM   3145  C   ALA A 400      44.018  -5.657 -13.023  1.00  0.99           C  
ATOM   3146  O   ALA A 400      44.157  -5.156 -14.138  1.00  0.99           O  
ATOM   3147  CB  ALA A 400      42.475  -7.622 -12.943  1.00  0.99           C  
ATOM   3148  N   CYS A 401      43.975  -4.897 -11.905  1.00  0.95           N  
ATOM   3149  CA  CYS A 401      44.012  -3.446 -11.888  1.00  0.95           C  
ATOM   3150  C   CYS A 401      45.283  -2.862 -12.524  1.00  0.95           C  
ATOM   3151  O   CYS A 401      45.310  -1.734 -12.986  1.00  0.95           O  
ATOM   3152  CB  CYS A 401      43.680  -2.830 -10.481  1.00  0.95           C  
ATOM   3153  SG  CYS A 401      45.036  -2.610  -9.273  1.00  0.95           S  
ATOM   3154  N   GLN A 402      46.373  -3.651 -12.593  1.00  0.92           N  
ATOM   3155  CA  GLN A 402      47.664  -3.249 -13.112  1.00  0.92           C  
ATOM   3156  C   GLN A 402      48.014  -3.980 -14.397  1.00  0.92           C  
ATOM   3157  O   GLN A 402      49.171  -4.008 -14.808  1.00  0.92           O  
ATOM   3158  CB  GLN A 402      48.753  -3.490 -12.036  1.00  0.92           C  
ATOM   3159  CG  GLN A 402      48.610  -2.564 -10.807  1.00  0.92           C  
ATOM   3160  CD  GLN A 402      48.639  -1.090 -11.204  1.00  0.92           C  
ATOM   3161  OE1 GLN A 402      49.413  -0.671 -12.076  1.00  0.92           O  
ATOM   3162  NE2 GLN A 402      47.781  -0.271 -10.561  1.00  0.92           N  
ATOM   3163  N   MET A 403      47.018  -4.575 -15.083  1.00  0.93           N  
ATOM   3164  CA  MET A 403      47.227  -5.273 -16.338  1.00  0.93           C  
ATOM   3165  C   MET A 403      46.665  -4.484 -17.505  1.00  0.93           C  
ATOM   3166  O   MET A 403      45.936  -3.505 -17.357  1.00  0.93           O  
ATOM   3167  CB  MET A 403      46.648  -6.703 -16.302  1.00  0.93           C  
ATOM   3168  CG  MET A 403      47.396  -7.589 -15.294  1.00  0.93           C  
ATOM   3169  SD  MET A 403      46.600  -9.173 -14.937  1.00  0.93           S  
ATOM   3170  CE  MET A 403      46.803  -9.978 -16.541  1.00  0.93           C  
ATOM   3171  N   THR A 404      47.070  -4.859 -18.730  1.00  0.94           N  
ATOM   3172  CA  THR A 404      46.655  -4.204 -19.964  1.00  0.94           C  
ATOM   3173  C   THR A 404      45.163  -4.326 -20.282  1.00  0.94           C  
ATOM   3174  O   THR A 404      44.538  -5.330 -19.934  1.00  0.94           O  
ATOM   3175  CB  THR A 404      47.463  -4.648 -21.172  1.00  0.94           C  
ATOM   3176  OG1 THR A 404      47.543  -6.059 -21.244  1.00  0.94           O  
ATOM   3177  CG2 THR A 404      48.895  -4.141 -21.004  1.00  0.94           C  
ATOM   3178  N   PRO A 405      44.522  -3.336 -20.916  1.00  0.93           N  
ATOM   3179  CA  PRO A 405      43.197  -3.475 -21.525  1.00  0.93           C  
ATOM   3180  C   PRO A 405      42.980  -4.685 -22.423  1.00  0.93           C  
ATOM   3181  O   PRO A 405      43.887  -5.076 -23.157  1.00  0.93           O  
ATOM   3182  CB  PRO A 405      42.988  -2.171 -22.313  1.00  0.93           C  
ATOM   3183  CG  PRO A 405      43.957  -1.175 -21.677  1.00  0.93           C  
ATOM   3184  CD  PRO A 405      45.131  -2.053 -21.265  1.00  0.93           C  
ATOM   3185  N   ALA A 406      41.760  -5.251 -22.419  1.00  0.94           N  
ATOM   3186  CA  ALA A 406      41.369  -6.301 -23.332  1.00  0.94           C  
ATOM   3187  C   ALA A 406      40.920  -5.705 -24.663  1.00  0.94           C  
ATOM   3188  O   ALA A 406      40.446  -4.574 -24.720  1.00  0.94           O  
ATOM   3189  CB  ALA A 406      40.244  -7.145 -22.707  1.00  0.94           C  
ATOM   3190  N   LYS A 407      41.093  -6.457 -25.771  1.00  0.85           N  
ATOM   3191  CA  LYS A 407      40.749  -6.038 -27.121  1.00  0.85           C  
ATOM   3192  C   LYS A 407      39.784  -7.019 -27.751  1.00  0.85           C  
ATOM   3193  O   LYS A 407      39.933  -8.234 -27.643  1.00  0.85           O  
ATOM   3194  CB  LYS A 407      41.967  -5.975 -28.074  1.00  0.85           C  
ATOM   3195  CG  LYS A 407      43.061  -5.007 -27.614  1.00  0.85           C  
ATOM   3196  CD  LYS A 407      44.257  -5.010 -28.577  1.00  0.85           C  
ATOM   3197  CE  LYS A 407      45.361  -4.038 -28.160  1.00  0.85           C  
ATOM   3198  NZ  LYS A 407      46.494  -4.129 -29.108  1.00  0.85           N  
ATOM   3199  N   TYR A 408      38.785  -6.485 -28.473  1.00  0.86           N  
ATOM   3200  CA  TYR A 408      37.755  -7.265 -29.112  1.00  0.86           C  
ATOM   3201  C   TYR A 408      37.480  -6.667 -30.480  1.00  0.86           C  
ATOM   3202  O   TYR A 408      37.637  -5.474 -30.691  1.00  0.86           O  
ATOM   3203  CB  TYR A 408      36.404  -7.161 -28.362  1.00  0.86           C  
ATOM   3204  CG  TYR A 408      36.478  -7.612 -26.937  1.00  0.86           C  
ATOM   3205  CD1 TYR A 408      36.858  -6.725 -25.915  1.00  0.86           C  
ATOM   3206  CD2 TYR A 408      36.110  -8.920 -26.597  1.00  0.86           C  
ATOM   3207  CE1 TYR A 408      36.886  -7.148 -24.581  1.00  0.86           C  
ATOM   3208  CE2 TYR A 408      36.114  -9.338 -25.260  1.00  0.86           C  
ATOM   3209  CZ  TYR A 408      36.499  -8.449 -24.251  1.00  0.86           C  
ATOM   3210  OH  TYR A 408      36.480  -8.861 -22.905  1.00  0.86           O  
ATOM   3211  N   ASP A 409      36.978  -7.510 -31.400  1.00  0.84           N  
ATOM   3212  CA  ASP A 409      36.503  -7.126 -32.705  1.00  0.84           C  
ATOM   3213  C   ASP A 409      34.986  -7.227 -32.662  1.00  0.84           C  
ATOM   3214  O   ASP A 409      34.426  -8.313 -32.691  1.00  0.84           O  
ATOM   3215  CB  ASP A 409      37.030  -8.136 -33.744  1.00  0.84           C  
ATOM   3216  CG  ASP A 409      38.508  -7.907 -34.019  1.00  0.84           C  
ATOM   3217  OD1 ASP A 409      38.975  -6.749 -34.127  1.00  0.84           O  
ATOM   3218  OD2 ASP A 409      39.203  -8.941 -34.173  1.00  0.84           O  
ATOM   3219  N   SER A 410      34.270  -6.088 -32.559  1.00  0.86           N  
ATOM   3220  CA  SER A 410      32.813  -6.063 -32.476  1.00  0.86           C  
ATOM   3221  C   SER A 410      32.190  -5.878 -33.833  1.00  0.86           C  
ATOM   3222  O   SER A 410      32.572  -4.990 -34.582  1.00  0.86           O  
ATOM   3223  CB  SER A 410      32.256  -4.901 -31.621  1.00  0.86           C  
ATOM   3224  OG  SER A 410      32.541  -5.089 -30.234  1.00  0.86           O  
ATOM   3225  N   THR A 411      31.172  -6.693 -34.164  1.00  0.86           N  
ATOM   3226  CA  THR A 411      30.490  -6.643 -35.449  1.00  0.86           C  
ATOM   3227  C   THR A 411      29.015  -6.397 -35.207  1.00  0.86           C  
ATOM   3228  O   THR A 411      28.398  -6.978 -34.318  1.00  0.86           O  
ATOM   3229  CB  THR A 411      30.692  -7.871 -36.348  1.00  0.86           C  
ATOM   3230  OG1 THR A 411      30.214  -9.090 -35.794  1.00  0.86           O  
ATOM   3231  CG2 THR A 411      32.193  -8.070 -36.578  1.00  0.86           C  
ATOM   3232  N   THR A 412      28.401  -5.468 -35.969  1.00  0.89           N  
ATOM   3233  CA  THR A 412      26.960  -5.233 -35.918  1.00  0.89           C  
ATOM   3234  C   THR A 412      26.396  -5.426 -37.307  1.00  0.89           C  
ATOM   3235  O   THR A 412      26.931  -4.949 -38.298  1.00  0.89           O  
ATOM   3236  CB  THR A 412      26.501  -3.907 -35.292  1.00  0.89           C  
ATOM   3237  OG1 THR A 412      26.774  -2.756 -36.072  1.00  0.89           O  
ATOM   3238  CG2 THR A 412      27.245  -3.723 -33.968  1.00  0.89           C  
ATOM   3239  N   LEU A 413      25.300  -6.204 -37.414  1.00  0.91           N  
ATOM   3240  CA  LEU A 413      24.663  -6.489 -38.681  1.00  0.91           C  
ATOM   3241  C   LEU A 413      23.270  -5.907 -38.673  1.00  0.91           C  
ATOM   3242  O   LEU A 413      22.528  -6.008 -37.700  1.00  0.91           O  
ATOM   3243  CB  LEU A 413      24.571  -8.009 -38.978  1.00  0.91           C  
ATOM   3244  CG  LEU A 413      25.936  -8.716 -39.086  1.00  0.91           C  
ATOM   3245  CD1 LEU A 413      25.746 -10.216 -39.354  1.00  0.91           C  
ATOM   3246  CD2 LEU A 413      26.817  -8.088 -40.172  1.00  0.91           C  
ATOM   3247  N   THR A 414      22.887  -5.262 -39.787  1.00  0.93           N  
ATOM   3248  CA  THR A 414      21.545  -4.770 -40.026  1.00  0.93           C  
ATOM   3249  C   THR A 414      20.981  -5.584 -41.178  1.00  0.93           C  
ATOM   3250  O   THR A 414      21.609  -5.747 -42.219  1.00  0.93           O  
ATOM   3251  CB  THR A 414      21.499  -3.276 -40.362  1.00  0.93           C  
ATOM   3252  OG1 THR A 414      22.395  -2.961 -41.414  1.00  0.93           O  
ATOM   3253  CG2 THR A 414      21.948  -2.461 -39.138  1.00  0.93           C  
ATOM   3254  N   VAL A 415      19.781  -6.167 -41.010  1.00  0.94           N  
ATOM   3255  CA  VAL A 415      19.158  -7.049 -41.986  1.00  0.94           C  
ATOM   3256  C   VAL A 415      17.803  -6.490 -42.334  1.00  0.94           C  
ATOM   3257  O   VAL A 415      17.000  -6.194 -41.447  1.00  0.94           O  
ATOM   3258  CB  VAL A 415      19.016  -8.468 -41.443  1.00  0.94           C  
ATOM   3259  CG1 VAL A 415      18.097  -9.351 -42.312  1.00  0.94           C  
ATOM   3260  CG2 VAL A 415      20.418  -9.085 -41.382  1.00  0.94           C  
ATOM   3261  N   GLY A 416      17.465  -6.327 -43.619  1.00  0.95           N  
ATOM   3262  CA  GLY A 416      16.152  -5.879 -44.053  1.00  0.95           C  
ATOM   3263  C   GLY A 416      15.396  -7.064 -44.573  1.00  0.95           C  
ATOM   3264  O   GLY A 416      15.975  -7.994 -45.137  1.00  0.95           O  
ATOM   3265  N   ALA A 417      14.067  -7.055 -44.415  1.00  0.94           N  
ATOM   3266  CA  ALA A 417      13.243  -8.119 -44.937  1.00  0.94           C  
ATOM   3267  C   ALA A 417      11.846  -7.590 -45.195  1.00  0.94           C  
ATOM   3268  O   ALA A 417      11.063  -7.387 -44.272  1.00  0.94           O  
ATOM   3269  CB  ALA A 417      13.183  -9.302 -43.949  1.00  0.94           C  
ATOM   3270  N   GLY A 418      11.490  -7.319 -46.473  1.00  0.92           N  
ATOM   3271  CA  GLY A 418      10.238  -6.635 -46.812  1.00  0.92           C  
ATOM   3272  C   GLY A 418      10.178  -5.252 -46.207  1.00  0.92           C  
ATOM   3273  O   GLY A 418      11.045  -4.422 -46.460  1.00  0.92           O  
ATOM   3274  N   ASP A 419       9.177  -5.000 -45.347  1.00  0.90           N  
ATOM   3275  CA  ASP A 419       8.981  -3.737 -44.670  1.00  0.90           C  
ATOM   3276  C   ASP A 419       9.600  -3.704 -43.269  1.00  0.90           C  
ATOM   3277  O   ASP A 419       9.209  -2.919 -42.407  1.00  0.90           O  
ATOM   3278  CB  ASP A 419       7.475  -3.460 -44.536  1.00  0.90           C  
ATOM   3279  CG  ASP A 419       6.850  -3.359 -45.911  1.00  0.90           C  
ATOM   3280  OD1 ASP A 419       6.968  -2.261 -46.512  1.00  0.90           O  
ATOM   3281  OD2 ASP A 419       6.238  -4.365 -46.347  1.00  0.90           O  
ATOM   3282  N   PHE A 420      10.595  -4.563 -42.996  1.00  0.93           N  
ATOM   3283  CA  PHE A 420      11.177  -4.731 -41.683  1.00  0.93           C  
ATOM   3284  C   PHE A 420      12.663  -4.486 -41.717  1.00  0.93           C  
ATOM   3285  O   PHE A 420      13.336  -4.582 -42.736  1.00  0.93           O  
ATOM   3286  CB  PHE A 420      10.995  -6.161 -41.138  1.00  0.93           C  
ATOM   3287  CG  PHE A 420       9.580  -6.395 -40.750  1.00  0.93           C  
ATOM   3288  CD1 PHE A 420       9.155  -6.087 -39.452  1.00  0.93           C  
ATOM   3289  CD2 PHE A 420       8.679  -6.983 -41.642  1.00  0.93           C  
ATOM   3290  CE1 PHE A 420       7.846  -6.359 -39.045  1.00  0.93           C  
ATOM   3291  CE2 PHE A 420       7.380  -7.282 -41.219  1.00  0.93           C  
ATOM   3292  CZ  PHE A 420       6.951  -6.957 -39.931  1.00  0.93           C  
ATOM   3293  N   ARG A 421      13.197  -4.177 -40.524  1.00  0.86           N  
ATOM   3294  CA  ARG A 421      14.601  -4.035 -40.266  1.00  0.86           C  
ATOM   3295  C   ARG A 421      14.837  -4.858 -39.009  1.00  0.86           C  
ATOM   3296  O   ARG A 421      14.100  -4.798 -38.055  1.00  0.86           O  
ATOM   3297  CB  ARG A 421      14.942  -2.543 -40.056  1.00  0.86           C  
ATOM   3298  CG  ARG A 421      16.423  -2.139 -39.936  1.00  0.86           C  
ATOM   3299  CD  ARG A 421      16.573  -0.611 -39.843  1.00  0.86           C  
ATOM   3300  NE  ARG A 421      18.024  -0.340 -39.592  1.00  0.86           N  
ATOM   3301  CZ  ARG A 421      18.543   0.889 -39.471  1.00  0.86           C  
ATOM   3302  NH1 ARG A 421      19.862   1.020 -39.319  1.00  0.86           N  
ATOM   3303  NH2 ARG A 421      17.802   1.987 -39.528  1.00  0.86           N  
ATOM   3304  N   LEU A 422      15.843  -5.738 -39.079  1.00  0.94           N  
ATOM   3305  CA  LEU A 422      16.312  -6.622 -38.058  1.00  0.94           C  
ATOM   3306  C   LEU A 422      17.765  -6.250 -37.779  1.00  0.94           C  
ATOM   3307  O   LEU A 422      18.435  -5.590 -38.573  1.00  0.94           O  
ATOM   3308  CB  LEU A 422      16.255  -8.106 -38.525  1.00  0.94           C  
ATOM   3309  CG  LEU A 422      14.847  -8.681 -38.803  1.00  0.94           C  
ATOM   3310  CD1 LEU A 422      14.278  -8.344 -40.192  1.00  0.94           C  
ATOM   3311  CD2 LEU A 422      14.827 -10.205 -38.614  1.00  0.94           C  
ATOM   3312  N   LYS A 423      18.288  -6.667 -36.613  1.00  0.91           N  
ATOM   3313  CA  LYS A 423      19.649  -6.406 -36.205  1.00  0.91           C  
ATOM   3314  C   LYS A 423      20.230  -7.610 -35.488  1.00  0.91           C  
ATOM   3315  O   LYS A 423      19.512  -8.450 -34.950  1.00  0.91           O  
ATOM   3316  CB  LYS A 423      19.726  -5.178 -35.259  1.00  0.91           C  
ATOM   3317  CG  LYS A 423      19.561  -3.842 -36.007  1.00  0.91           C  
ATOM   3318  CD  LYS A 423      19.703  -2.607 -35.102  1.00  0.91           C  
ATOM   3319  CE  LYS A 423      19.453  -1.278 -35.820  1.00  0.91           C  
ATOM   3320  NZ  LYS A 423      19.484  -0.161 -34.846  1.00  0.91           N  
ATOM   3321  N   ALA A 424      21.573  -7.687 -35.472  1.00  0.95           N  
ATOM   3322  CA  ALA A 424      22.328  -8.616 -34.669  1.00  0.95           C  
ATOM   3323  C   ALA A 424      23.612  -7.925 -34.255  1.00  0.95           C  
ATOM   3324  O   ALA A 424      24.103  -7.024 -34.931  1.00  0.95           O  
ATOM   3325  CB  ALA A 424      22.669  -9.900 -35.447  1.00  0.95           C  
ATOM   3326  N   ARG A 425      24.185  -8.323 -33.112  1.00  0.83           N  
ATOM   3327  CA  ARG A 425      25.400  -7.737 -32.613  1.00  0.83           C  
ATOM   3328  C   ARG A 425      26.228  -8.872 -32.034  1.00  0.83           C  
ATOM   3329  O   ARG A 425      25.719  -9.920 -31.648  1.00  0.83           O  
ATOM   3330  CB  ARG A 425      25.026  -6.628 -31.598  1.00  0.83           C  
ATOM   3331  CG  ARG A 425      26.182  -5.942 -30.850  1.00  0.83           C  
ATOM   3332  CD  ARG A 425      25.747  -4.880 -29.834  1.00  0.83           C  
ATOM   3333  NE  ARG A 425      25.018  -3.780 -30.541  1.00  0.83           N  
ATOM   3334  CZ  ARG A 425      25.478  -2.547 -30.777  1.00  0.83           C  
ATOM   3335  NH1 ARG A 425      26.727  -2.192 -30.500  1.00  0.83           N  
ATOM   3336  NH2 ARG A 425      24.651  -1.635 -31.289  1.00  0.83           N  
ATOM   3337  N   GLY A 426      27.564  -8.731 -32.077  1.00  0.90           N  
ATOM   3338  CA  GLY A 426      28.436  -9.676 -31.419  1.00  0.90           C  
ATOM   3339  C   GLY A 426      29.834  -9.157 -31.410  1.00  0.90           C  
ATOM   3340  O   GLY A 426      30.115  -8.039 -31.832  1.00  0.90           O  
ATOM   3341  N   ARG A 427      30.769  -9.983 -30.927  1.00  0.80           N  
ATOM   3342  CA  ARG A 427      32.152  -9.602 -30.893  1.00  0.80           C  
ATOM   3343  C   ARG A 427      33.026 -10.824 -30.797  1.00  0.80           C  
ATOM   3344  O   ARG A 427      32.587 -11.909 -30.431  1.00  0.80           O  
ATOM   3345  CB  ARG A 427      32.476  -8.637 -29.724  1.00  0.80           C  
ATOM   3346  CG  ARG A 427      32.258  -9.224 -28.318  1.00  0.80           C  
ATOM   3347  CD  ARG A 427      32.539  -8.193 -27.235  1.00  0.80           C  
ATOM   3348  NE  ARG A 427      32.379  -8.867 -25.909  1.00  0.80           N  
ATOM   3349  CZ  ARG A 427      32.539  -8.223 -24.749  1.00  0.80           C  
ATOM   3350  NH1 ARG A 427      32.357  -8.870 -23.603  1.00  0.80           N  
ATOM   3351  NH2 ARG A 427      32.902  -6.938 -24.738  1.00  0.80           N  
ATOM   3352  N   ILE A 428      34.311 -10.666 -31.149  1.00  0.83           N  
ATOM   3353  CA  ILE A 428      35.295 -11.719 -31.044  1.00  0.83           C  
ATOM   3354  C   ILE A 428      36.414 -11.213 -30.163  1.00  0.83           C  
ATOM   3355  O   ILE A 428      36.936 -10.120 -30.354  1.00  0.83           O  
ATOM   3356  CB  ILE A 428      35.813 -12.145 -32.416  1.00  0.83           C  
ATOM   3357  CG1 ILE A 428      34.614 -12.613 -33.278  1.00  0.83           C  
ATOM   3358  CG2 ILE A 428      36.881 -13.251 -32.262  1.00  0.83           C  
ATOM   3359  CD1 ILE A 428      34.969 -13.029 -34.707  1.00  0.83           C  
ATOM   3360  N   LEU A 429      36.795 -11.989 -29.129  1.00  0.82           N  
ATOM   3361  CA  LEU A 429      37.964 -11.722 -28.316  1.00  0.82           C  
ATOM   3362  C   LEU A 429      39.262 -11.786 -29.116  1.00  0.82           C  
ATOM   3363  O   LEU A 429      39.543 -12.773 -29.792  1.00  0.82           O  
ATOM   3364  CB  LEU A 429      38.004 -12.727 -27.141  1.00  0.82           C  
ATOM   3365  CG  LEU A 429      39.210 -12.596 -26.197  1.00  0.82           C  
ATOM   3366  CD1 LEU A 429      39.322 -11.187 -25.611  1.00  0.82           C  
ATOM   3367  CD2 LEU A 429      39.138 -13.630 -25.065  1.00  0.82           C  
ATOM   3368  N   ARG A 430      40.090 -10.722 -29.049  1.00  0.78           N  
ATOM   3369  CA  ARG A 430      41.337 -10.677 -29.782  1.00  0.78           C  
ATOM   3370  C   ARG A 430      42.541 -10.586 -28.867  1.00  0.78           C  
ATOM   3371  O   ARG A 430      43.633 -11.045 -29.201  1.00  0.78           O  
ATOM   3372  CB  ARG A 430      41.307  -9.466 -30.742  1.00  0.78           C  
ATOM   3373  CG  ARG A 430      42.350  -9.518 -31.877  1.00  0.78           C  
ATOM   3374  CD  ARG A 430      42.272 -10.739 -32.801  1.00  0.78           C  
ATOM   3375  NE  ARG A 430      40.969 -10.715 -33.496  1.00  0.78           N  
ATOM   3376  CZ  ARG A 430      40.491 -11.662 -34.308  1.00  0.78           C  
ATOM   3377  NH1 ARG A 430      41.180 -12.754 -34.575  1.00  0.78           N  
ATOM   3378  NH2 ARG A 430      39.341 -11.416 -34.928  1.00  0.78           N  
ATOM   3379  N   PHE A 431      42.365 -10.022 -27.665  1.00  0.87           N  
ATOM   3380  CA  PHE A 431      43.370 -10.073 -26.638  1.00  0.87           C  
ATOM   3381  C   PHE A 431      42.606 -10.034 -25.322  1.00  0.87           C  
ATOM   3382  O   PHE A 431      41.793  -9.142 -25.113  1.00  0.87           O  
ATOM   3383  CB  PHE A 431      44.336  -8.873 -26.809  1.00  0.87           C  
ATOM   3384  CG  PHE A 431      45.435  -8.865 -25.799  1.00  0.87           C  
ATOM   3385  CD1 PHE A 431      46.310  -9.952 -25.661  1.00  0.87           C  
ATOM   3386  CD2 PHE A 431      45.570  -7.763 -24.945  1.00  0.87           C  
ATOM   3387  CE1 PHE A 431      47.300  -9.941 -24.671  1.00  0.87           C  
ATOM   3388  CE2 PHE A 431      46.573  -7.742 -23.976  1.00  0.87           C  
ATOM   3389  CZ  PHE A 431      47.433  -8.834 -23.828  1.00  0.87           C  
ATOM   3390  N   ASP A 432      42.828 -11.032 -24.439  1.00  0.91           N  
ATOM   3391  CA  ASP A 432      42.269 -11.175 -23.110  1.00  0.91           C  
ATOM   3392  C   ASP A 432      42.702 -10.057 -22.165  1.00  0.91           C  
ATOM   3393  O   ASP A 432      41.891  -9.459 -21.464  1.00  0.91           O  
ATOM   3394  CB  ASP A 432      42.567 -12.619 -22.568  1.00  0.91           C  
ATOM   3395  CG  ASP A 432      44.006 -13.098 -22.711  1.00  0.91           C  
ATOM   3396  OD1 ASP A 432      44.870 -12.319 -23.190  1.00  0.91           O  
ATOM   3397  OD2 ASP A 432      44.300 -14.272 -22.360  1.00  0.91           O  
ATOM   3398  N   GLY A 433      43.991  -9.684 -22.148  1.00  0.96           N  
ATOM   3399  CA  GLY A 433      44.501  -8.643 -21.256  1.00  0.96           C  
ATOM   3400  C   GLY A 433      44.274  -8.970 -19.795  1.00  0.96           C  
ATOM   3401  O   GLY A 433      44.550 -10.070 -19.323  1.00  0.96           O  
ATOM   3402  N   TRP A 434      43.727  -8.024 -19.022  1.00  0.95           N  
ATOM   3403  CA  TRP A 434      43.362  -8.221 -17.629  1.00  0.95           C  
ATOM   3404  C   TRP A 434      42.340  -9.335 -17.340  1.00  0.95           C  
ATOM   3405  O   TRP A 434      42.257  -9.848 -16.223  1.00  0.95           O  
ATOM   3406  CB  TRP A 434      42.840  -6.882 -17.067  1.00  0.95           C  
ATOM   3407  CG  TRP A 434      41.524  -6.441 -17.684  1.00  0.95           C  
ATOM   3408  CD1 TRP A 434      41.313  -5.773 -18.853  1.00  0.95           C  
ATOM   3409  CD2 TRP A 434      40.221  -6.716 -17.138  1.00  0.95           C  
ATOM   3410  NE1 TRP A 434      39.970  -5.582 -19.062  1.00  0.95           N  
ATOM   3411  CE2 TRP A 434      39.282  -6.146 -18.016  1.00  0.95           C  
ATOM   3412  CE3 TRP A 434      39.816  -7.385 -15.987  1.00  0.95           C  
ATOM   3413  CZ2 TRP A 434      37.920  -6.219 -17.754  1.00  0.95           C  
ATOM   3414  CZ3 TRP A 434      38.443  -7.463 -15.723  1.00  0.95           C  
ATOM   3415  CH2 TRP A 434      37.508  -6.883 -16.588  1.00  0.95           C  
ATOM   3416  N   THR A 435      41.540  -9.765 -18.343  1.00  0.93           N  
ATOM   3417  CA  THR A 435      40.497 -10.777 -18.174  1.00  0.93           C  
ATOM   3418  C   THR A 435      41.081 -12.166 -18.000  1.00  0.93           C  
ATOM   3419  O   THR A 435      40.415 -13.089 -17.555  1.00  0.93           O  
ATOM   3420  CB  THR A 435      39.411 -10.803 -19.252  1.00  0.93           C  
ATOM   3421  OG1 THR A 435      39.859 -11.304 -20.500  1.00  0.93           O  
ATOM   3422  CG2 THR A 435      38.896  -9.383 -19.501  1.00  0.93           C  
ATOM   3423  N   LYS A 436      42.388 -12.326 -18.292  1.00  0.92           N  
ATOM   3424  CA  LYS A 436      43.124 -13.550 -18.060  1.00  0.92           C  
ATOM   3425  C   LYS A 436      43.205 -13.975 -16.602  1.00  0.92           C  
ATOM   3426  O   LYS A 436      43.201 -15.164 -16.281  1.00  0.92           O  
ATOM   3427  CB  LYS A 436      44.535 -13.449 -18.665  1.00  0.92           C  
ATOM   3428  CG  LYS A 436      45.190 -14.830 -18.809  1.00  0.92           C  
ATOM   3429  CD  LYS A 436      46.294 -14.829 -19.866  1.00  0.92           C  
ATOM   3430  CE  LYS A 436      46.324 -16.100 -20.709  1.00  0.92           C  
ATOM   3431  NZ  LYS A 436      47.172 -15.840 -21.882  1.00  0.92           N  
ATOM   3432  N   VAL A 437      43.280 -12.997 -15.675  1.00  0.96           N  
ATOM   3433  CA  VAL A 437      43.343 -13.263 -14.249  1.00  0.96           C  
ATOM   3434  C   VAL A 437      41.990 -13.079 -13.583  1.00  0.96           C  
ATOM   3435  O   VAL A 437      41.665 -13.722 -12.583  1.00  0.96           O  
ATOM   3436  CB  VAL A 437      44.399 -12.378 -13.590  1.00  0.96           C  
ATOM   3437  CG1 VAL A 437      43.992 -10.897 -13.534  1.00  0.96           C  
ATOM   3438  CG2 VAL A 437      44.734 -12.898 -12.185  1.00  0.96           C  
ATOM   3439  N   MET A 438      41.120 -12.232 -14.162  1.00  0.88           N  
ATOM   3440  CA  MET A 438      39.812 -11.962 -13.615  1.00  0.88           C  
ATOM   3441  C   MET A 438      38.751 -12.122 -14.690  1.00  0.88           C  
ATOM   3442  O   MET A 438      38.172 -11.134 -15.151  1.00  0.88           O  
ATOM   3443  CB  MET A 438      39.759 -10.550 -12.997  1.00  0.88           C  
ATOM   3444  CG  MET A 438      38.493 -10.284 -12.169  1.00  0.88           C  
ATOM   3445  SD  MET A 438      38.331  -8.545 -11.701  1.00  0.88           S  
ATOM   3446  CE  MET A 438      36.643  -8.752 -11.080  1.00  0.88           C  
ATOM   3447  N   PRO A 439      38.452 -13.331 -15.147  1.00  0.87           N  
ATOM   3448  CA  PRO A 439      37.388 -13.540 -16.109  1.00  0.87           C  
ATOM   3449  C   PRO A 439      36.013 -13.219 -15.524  1.00  0.87           C  
ATOM   3450  O   PRO A 439      35.822 -13.074 -14.309  1.00  0.87           O  
ATOM   3451  CB  PRO A 439      37.592 -15.005 -16.527  1.00  0.87           C  
ATOM   3452  CG  PRO A 439      38.133 -15.692 -15.276  1.00  0.87           C  
ATOM   3453  CD  PRO A 439      39.001 -14.601 -14.650  1.00  0.87           C  
ATOM   3454  N   ALA A 440      35.017 -13.052 -16.411  1.00  0.76           N  
ATOM   3455  CA  ALA A 440      33.615 -13.044 -16.061  1.00  0.76           C  
ATOM   3456  C   ALA A 440      33.167 -14.417 -15.578  1.00  0.76           C  
ATOM   3457  O   ALA A 440      33.803 -15.431 -15.844  1.00  0.76           O  
ATOM   3458  CB  ALA A 440      32.752 -12.554 -17.238  1.00  0.76           C  
ATOM   3459  N   LEU A 441      32.075 -14.472 -14.796  1.00  0.62           N  
ATOM   3460  CA  LEU A 441      31.493 -15.719 -14.331  1.00  0.62           C  
ATOM   3461  C   LEU A 441      30.932 -16.580 -15.449  1.00  0.62           C  
ATOM   3462  O   LEU A 441      31.030 -17.802 -15.434  1.00  0.62           O  
ATOM   3463  CB  LEU A 441      30.378 -15.427 -13.310  1.00  0.62           C  
ATOM   3464  CG  LEU A 441      30.836 -14.625 -12.081  1.00  0.62           C  
ATOM   3465  CD1 LEU A 441      29.638 -14.394 -11.161  1.00  0.62           C  
ATOM   3466  CD2 LEU A 441      31.961 -15.326 -11.305  1.00  0.62           C  
ATOM   3467  N   ARG A 442      30.319 -15.943 -16.456  1.00  0.51           N  
ATOM   3468  CA  ARG A 442      29.800 -16.636 -17.599  1.00  0.51           C  
ATOM   3469  C   ARG A 442      29.670 -15.622 -18.715  1.00  0.51           C  
ATOM   3470  O   ARG A 442      29.927 -14.437 -18.514  1.00  0.51           O  
ATOM   3471  CB  ARG A 442      28.440 -17.328 -17.310  1.00  0.51           C  
ATOM   3472  CG  ARG A 442      27.304 -16.379 -16.880  1.00  0.51           C  
ATOM   3473  CD  ARG A 442      25.981 -17.115 -16.645  1.00  0.51           C  
ATOM   3474  NE  ARG A 442      24.962 -16.107 -16.189  1.00  0.51           N  
ATOM   3475  CZ  ARG A 442      24.191 -15.363 -16.997  1.00  0.51           C  
ATOM   3476  NH1 ARG A 442      23.345 -14.478 -16.472  1.00  0.51           N  
ATOM   3477  NH2 ARG A 442      24.273 -15.438 -18.322  1.00  0.51           N  
ATOM   3478  N   LYS A 443      29.281 -16.089 -19.920  1.00  0.60           N  
ATOM   3479  CA  LYS A 443      28.985 -15.275 -21.090  1.00  0.60           C  
ATOM   3480  C   LYS A 443      27.886 -14.239 -20.870  1.00  0.60           C  
ATOM   3481  O   LYS A 443      26.942 -14.458 -20.108  1.00  0.60           O  
ATOM   3482  CB  LYS A 443      28.559 -16.158 -22.288  1.00  0.60           C  
ATOM   3483  CG  LYS A 443      29.652 -17.120 -22.771  1.00  0.60           C  
ATOM   3484  CD  LYS A 443      29.188 -17.948 -23.981  1.00  0.60           C  
ATOM   3485  CE  LYS A 443      30.270 -18.894 -24.509  1.00  0.60           C  
ATOM   3486  NZ  LYS A 443      29.763 -19.675 -25.660  1.00  0.60           N  
ATOM   3487  N   GLY A 444      28.020 -13.083 -21.558  1.00  0.69           N  
ATOM   3488  CA  GLY A 444      27.072 -11.976 -21.515  1.00  0.69           C  
ATOM   3489  C   GLY A 444      26.122 -11.995 -22.684  1.00  0.69           C  
ATOM   3490  O   GLY A 444      26.092 -12.939 -23.467  1.00  0.69           O  
ATOM   3491  N   ASP A 445      25.326 -10.917 -22.838  1.00  0.72           N  
ATOM   3492  CA  ASP A 445      24.356 -10.784 -23.910  1.00  0.72           C  
ATOM   3493  C   ASP A 445      25.000 -10.641 -25.288  1.00  0.72           C  
ATOM   3494  O   ASP A 445      24.801 -11.453 -26.195  1.00  0.72           O  
ATOM   3495  CB  ASP A 445      23.486  -9.536 -23.604  1.00  0.72           C  
ATOM   3496  CG  ASP A 445      22.622  -9.752 -22.368  1.00  0.72           C  
ATOM   3497  OD1 ASP A 445      22.487 -10.917 -21.914  1.00  0.72           O  
ATOM   3498  OD2 ASP A 445      22.121  -8.724 -21.853  1.00  0.72           O  
ATOM   3499  N   GLU A 446      25.882  -9.633 -25.430  1.00  0.77           N  
ATOM   3500  CA  GLU A 446      26.591  -9.337 -26.659  1.00  0.77           C  
ATOM   3501  C   GLU A 446      27.991  -9.929 -26.658  1.00  0.77           C  
ATOM   3502  O   GLU A 446      28.988  -9.252 -26.910  1.00  0.77           O  
ATOM   3503  CB  GLU A 446      26.640  -7.815 -26.936  1.00  0.77           C  
ATOM   3504  CG  GLU A 446      25.252  -7.125 -26.993  1.00  0.77           C  
ATOM   3505  CD  GLU A 446      24.349  -7.581 -28.143  1.00  0.77           C  
ATOM   3506  OE1 GLU A 446      24.757  -8.477 -28.922  1.00  0.77           O  
ATOM   3507  OE2 GLU A 446      23.279  -6.937 -28.314  1.00  0.77           O  
ATOM   3508  N   ASP A 447      28.076 -11.242 -26.364  1.00  0.78           N  
ATOM   3509  CA  ASP A 447      29.312 -11.998 -26.323  1.00  0.78           C  
ATOM   3510  C   ASP A 447      29.249 -13.197 -27.269  1.00  0.78           C  
ATOM   3511  O   ASP A 447      29.982 -14.182 -27.170  1.00  0.78           O  
ATOM   3512  CB  ASP A 447      29.588 -12.402 -24.856  1.00  0.78           C  
ATOM   3513  CG  ASP A 447      31.045 -12.167 -24.476  1.00  0.78           C  
ATOM   3514  OD1 ASP A 447      31.908 -11.953 -25.365  1.00  0.78           O  
ATOM   3515  OD2 ASP A 447      31.286 -12.046 -23.244  1.00  0.78           O  
ATOM   3516  N   ARG A 448      28.318 -13.153 -28.240  1.00  0.77           N  
ATOM   3517  CA  ARG A 448      28.221 -14.166 -29.266  1.00  0.77           C  
ATOM   3518  C   ARG A 448      29.097 -13.838 -30.463  1.00  0.77           C  
ATOM   3519  O   ARG A 448      29.311 -12.688 -30.834  1.00  0.77           O  
ATOM   3520  CB  ARG A 448      26.759 -14.440 -29.709  1.00  0.77           C  
ATOM   3521  CG  ARG A 448      25.902 -13.171 -29.859  1.00  0.77           C  
ATOM   3522  CD  ARG A 448      24.690 -13.332 -30.784  1.00  0.77           C  
ATOM   3523  NE  ARG A 448      23.450 -13.439 -29.940  1.00  0.77           N  
ATOM   3524  CZ  ARG A 448      22.786 -14.559 -29.626  1.00  0.77           C  
ATOM   3525  NH1 ARG A 448      21.669 -14.472 -28.904  1.00  0.77           N  
ATOM   3526  NH2 ARG A 448      23.218 -15.761 -29.990  1.00  0.77           N  
ATOM   3527  N   ILE A 449      29.616 -14.898 -31.110  1.00  0.84           N  
ATOM   3528  CA  ILE A 449      30.456 -14.791 -32.284  1.00  0.84           C  
ATOM   3529  C   ILE A 449      29.538 -14.827 -33.481  1.00  0.84           C  
ATOM   3530  O   ILE A 449      28.798 -15.782 -33.691  1.00  0.84           O  
ATOM   3531  CB  ILE A 449      31.490 -15.913 -32.347  1.00  0.84           C  
ATOM   3532  CG1 ILE A 449      32.435 -15.763 -31.130  1.00  0.84           C  
ATOM   3533  CG2 ILE A 449      32.252 -15.866 -33.693  1.00  0.84           C  
ATOM   3534  CD1 ILE A 449      33.506 -16.850 -31.021  1.00  0.84           C  
ATOM   3535  N   LEU A 450      29.533 -13.751 -34.285  1.00  0.88           N  
ATOM   3536  CA  LEU A 450      28.700 -13.703 -35.467  1.00  0.88           C  
ATOM   3537  C   LEU A 450      29.400 -14.281 -36.691  1.00  0.88           C  
ATOM   3538  O   LEU A 450      30.568 -13.957 -36.921  1.00  0.88           O  
ATOM   3539  CB  LEU A 450      28.234 -12.269 -35.785  1.00  0.88           C  
ATOM   3540  CG  LEU A 450      27.208 -11.709 -34.784  1.00  0.88           C  
ATOM   3541  CD1 LEU A 450      26.803 -10.292 -35.198  1.00  0.88           C  
ATOM   3542  CD2 LEU A 450      25.947 -12.577 -34.653  1.00  0.88           C  
ATOM   3543  N   PRO A 451      28.768 -15.136 -37.505  1.00  0.89           N  
ATOM   3544  CA  PRO A 451      29.325 -15.575 -38.782  1.00  0.89           C  
ATOM   3545  C   PRO A 451      29.760 -14.451 -39.711  1.00  0.89           C  
ATOM   3546  O   PRO A 451      29.147 -13.382 -39.748  1.00  0.89           O  
ATOM   3547  CB  PRO A 451      28.229 -16.465 -39.378  1.00  0.89           C  
ATOM   3548  CG  PRO A 451      26.933 -15.945 -38.765  1.00  0.89           C  
ATOM   3549  CD  PRO A 451      27.365 -15.552 -37.359  1.00  0.89           C  
ATOM   3550  N   ALA A 452      30.848 -14.672 -40.472  1.00  0.86           N  
ATOM   3551  CA  ALA A 452      31.302 -13.738 -41.478  1.00  0.86           C  
ATOM   3552  C   ALA A 452      30.359 -13.714 -42.683  1.00  0.86           C  
ATOM   3553  O   ALA A 452      30.085 -14.733 -43.294  1.00  0.86           O  
ATOM   3554  CB  ALA A 452      32.763 -14.020 -41.876  1.00  0.86           C  
ATOM   3555  N   VAL A 453      29.816 -12.517 -42.987  1.00  0.87           N  
ATOM   3556  CA  VAL A 453      28.880 -12.244 -44.069  1.00  0.87           C  
ATOM   3557  C   VAL A 453      29.260 -10.869 -44.563  1.00  0.87           C  
ATOM   3558  O   VAL A 453      29.939 -10.129 -43.869  1.00  0.87           O  
ATOM   3559  CB  VAL A 453      27.388 -12.219 -43.685  1.00  0.87           C  
ATOM   3560  CG1 VAL A 453      26.963 -13.607 -43.180  1.00  0.87           C  
ATOM   3561  CG2 VAL A 453      27.018 -11.123 -42.658  1.00  0.87           C  
ATOM   3562  N   ASN A 454      28.800 -10.461 -45.751  1.00  0.83           N  
ATOM   3563  CA  ASN A 454      29.144  -9.187 -46.330  1.00  0.83           C  
ATOM   3564  C   ASN A 454      27.896  -8.523 -46.881  1.00  0.83           C  
ATOM   3565  O   ASN A 454      26.877  -9.150 -47.111  1.00  0.83           O  
ATOM   3566  CB  ASN A 454      30.157  -9.410 -47.469  1.00  0.83           C  
ATOM   3567  CG  ASN A 454      31.486  -9.841 -46.872  1.00  0.83           C  
ATOM   3568  OD1 ASN A 454      31.848 -11.018 -46.815  1.00  0.83           O  
ATOM   3569  ND2 ASN A 454      32.273  -8.857 -46.380  1.00  0.83           N  
ATOM   3570  N   LYS A 455      27.935  -7.189 -47.079  1.00  0.82           N  
ATOM   3571  CA  LYS A 455      26.829  -6.421 -47.625  1.00  0.82           C  
ATOM   3572  C   LYS A 455      26.318  -6.899 -48.991  1.00  0.82           C  
ATOM   3573  O   LYS A 455      27.013  -6.790 -49.998  1.00  0.82           O  
ATOM   3574  CB  LYS A 455      27.278  -4.947 -47.734  1.00  0.82           C  
ATOM   3575  CG  LYS A 455      26.212  -4.022 -48.327  1.00  0.82           C  
ATOM   3576  CD  LYS A 455      26.682  -2.571 -48.463  1.00  0.82           C  
ATOM   3577  CE  LYS A 455      25.581  -1.673 -49.021  1.00  0.82           C  
ATOM   3578  NZ  LYS A 455      26.109  -0.307 -49.169  1.00  0.82           N  
ATOM   3579  N   GLY A 456      25.061  -7.399 -49.041  1.00  0.89           N  
ATOM   3580  CA  GLY A 456      24.445  -7.995 -50.222  1.00  0.89           C  
ATOM   3581  C   GLY A 456      24.161  -9.475 -50.078  1.00  0.89           C  
ATOM   3582  O   GLY A 456      23.370 -10.023 -50.843  1.00  0.89           O  
ATOM   3583  N   ASP A 457      24.755 -10.163 -49.080  1.00  0.90           N  
ATOM   3584  CA  ASP A 457      24.459 -11.556 -48.780  1.00  0.90           C  
ATOM   3585  C   ASP A 457      22.997 -11.838 -48.406  1.00  0.90           C  
ATOM   3586  O   ASP A 457      22.311 -11.071 -47.729  1.00  0.90           O  
ATOM   3587  CB  ASP A 457      25.356 -12.132 -47.653  1.00  0.90           C  
ATOM   3588  CG  ASP A 457      26.826 -12.229 -48.042  1.00  0.90           C  
ATOM   3589  OD1 ASP A 457      27.181 -12.006 -49.224  1.00  0.90           O  
ATOM   3590  OD2 ASP A 457      27.615 -12.541 -47.111  1.00  0.90           O  
ATOM   3591  N   ALA A 458      22.486 -13.007 -48.840  1.00  0.92           N  
ATOM   3592  CA  ALA A 458      21.096 -13.366 -48.688  1.00  0.92           C  
ATOM   3593  C   ALA A 458      20.937 -14.425 -47.622  1.00  0.92           C  
ATOM   3594  O   ALA A 458      21.672 -15.405 -47.579  1.00  0.92           O  
ATOM   3595  CB  ALA A 458      20.530 -13.910 -50.015  1.00  0.92           C  
ATOM   3596  N   LEU A 459      19.949 -14.250 -46.732  1.00  0.91           N  
ATOM   3597  CA  LEU A 459      19.757 -15.129 -45.604  1.00  0.91           C  
ATOM   3598  C   LEU A 459      18.476 -15.905 -45.808  1.00  0.91           C  
ATOM   3599  O   LEU A 459      17.456 -15.383 -46.255  1.00  0.91           O  
ATOM   3600  CB  LEU A 459      19.683 -14.343 -44.272  1.00  0.91           C  
ATOM   3601  CG  LEU A 459      20.874 -13.401 -44.009  1.00  0.91           C  
ATOM   3602  CD1 LEU A 459      20.599 -12.549 -42.764  1.00  0.91           C  
ATOM   3603  CD2 LEU A 459      22.197 -14.166 -43.879  1.00  0.91           C  
ATOM   3604  N   THR A 460      18.507 -17.206 -45.483  1.00  0.90           N  
ATOM   3605  CA  THR A 460      17.343 -18.069 -45.627  1.00  0.90           C  
ATOM   3606  C   THR A 460      16.686 -18.150 -44.276  1.00  0.90           C  
ATOM   3607  O   THR A 460      17.337 -18.374 -43.258  1.00  0.90           O  
ATOM   3608  CB  THR A 460      17.677 -19.462 -46.138  1.00  0.90           C  
ATOM   3609  OG1 THR A 460      18.137 -19.379 -47.479  1.00  0.90           O  
ATOM   3610  CG2 THR A 460      16.468 -20.405 -46.167  1.00  0.90           C  
ATOM   3611  N   LEU A 461      15.362 -17.912 -44.215  1.00  0.89           N  
ATOM   3612  CA  LEU A 461      14.594 -18.066 -42.997  1.00  0.89           C  
ATOM   3613  C   LEU A 461      14.559 -19.503 -42.474  1.00  0.89           C  
ATOM   3614  O   LEU A 461      14.505 -20.456 -43.246  1.00  0.89           O  
ATOM   3615  CB  LEU A 461      13.167 -17.507 -43.179  1.00  0.89           C  
ATOM   3616  CG  LEU A 461      12.365 -17.331 -41.878  1.00  0.89           C  
ATOM   3617  CD1 LEU A 461      13.119 -16.490 -40.837  1.00  0.89           C  
ATOM   3618  CD2 LEU A 461      10.977 -16.759 -42.183  1.00  0.89           C  
ATOM   3619  N   VAL A 462      14.621 -19.681 -41.136  1.00  0.87           N  
ATOM   3620  CA  VAL A 462      14.547 -20.990 -40.510  1.00  0.87           C  
ATOM   3621  C   VAL A 462      13.398 -21.018 -39.521  1.00  0.87           C  
ATOM   3622  O   VAL A 462      12.477 -21.812 -39.680  1.00  0.87           O  
ATOM   3623  CB  VAL A 462      15.856 -21.369 -39.818  1.00  0.87           C  
ATOM   3624  CG1 VAL A 462      15.726 -22.726 -39.093  1.00  0.87           C  
ATOM   3625  CG2 VAL A 462      16.980 -21.427 -40.871  1.00  0.87           C  
ATOM   3626  N   GLU A 463      13.410 -20.151 -38.486  1.00  0.87           N  
ATOM   3627  CA  GLU A 463      12.398 -20.195 -37.446  1.00  0.87           C  
ATOM   3628  C   GLU A 463      12.112 -18.797 -36.934  1.00  0.87           C  
ATOM   3629  O   GLU A 463      13.000 -17.953 -36.818  1.00  0.87           O  
ATOM   3630  CB  GLU A 463      12.894 -21.098 -36.287  1.00  0.87           C  
ATOM   3631  CG  GLU A 463      12.073 -21.156 -34.970  1.00  0.87           C  
ATOM   3632  CD  GLU A 463      10.817 -22.024 -35.037  1.00  0.87           C  
ATOM   3633  OE1 GLU A 463      10.461 -22.497 -36.143  1.00  0.87           O  
ATOM   3634  OE2 GLU A 463      10.218 -22.238 -33.951  1.00  0.87           O  
ATOM   3635  N   LEU A 464      10.832 -18.518 -36.617  1.00  0.91           N  
ATOM   3636  CA  LEU A 464      10.385 -17.274 -36.027  1.00  0.91           C  
ATOM   3637  C   LEU A 464       9.889 -17.519 -34.615  1.00  0.91           C  
ATOM   3638  O   LEU A 464       8.928 -18.244 -34.386  1.00  0.91           O  
ATOM   3639  CB  LEU A 464       9.230 -16.641 -36.841  1.00  0.91           C  
ATOM   3640  CG  LEU A 464       9.584 -15.286 -37.465  1.00  0.91           C  
ATOM   3641  CD1 LEU A 464      10.713 -15.416 -38.478  1.00  0.91           C  
ATOM   3642  CD2 LEU A 464       8.361 -14.719 -38.176  1.00  0.91           C  
ATOM   3643  N   THR A 465      10.508 -16.854 -33.627  1.00  0.91           N  
ATOM   3644  CA  THR A 465      10.220 -17.097 -32.225  1.00  0.91           C  
ATOM   3645  C   THR A 465       9.654 -15.843 -31.589  1.00  0.91           C  
ATOM   3646  O   THR A 465      10.392 -14.882 -31.397  1.00  0.91           O  
ATOM   3647  CB  THR A 465      11.464 -17.487 -31.454  1.00  0.91           C  
ATOM   3648  OG1 THR A 465      12.064 -18.628 -32.049  1.00  0.91           O  
ATOM   3649  CG2 THR A 465      11.117 -17.880 -30.015  1.00  0.91           C  
ATOM   3650  N   PRO A 466       8.378 -15.743 -31.246  1.00  0.92           N  
ATOM   3651  CA  PRO A 466       7.828 -14.581 -30.559  1.00  0.92           C  
ATOM   3652  C   PRO A 466       7.959 -14.713 -29.046  1.00  0.92           C  
ATOM   3653  O   PRO A 466       7.834 -15.810 -28.506  1.00  0.92           O  
ATOM   3654  CB  PRO A 466       6.355 -14.605 -31.000  1.00  0.92           C  
ATOM   3655  CG  PRO A 466       6.032 -16.095 -31.152  1.00  0.92           C  
ATOM   3656  CD  PRO A 466       7.351 -16.708 -31.627  1.00  0.92           C  
ATOM   3657  N   ALA A 467       8.172 -13.592 -28.334  1.00  0.93           N  
ATOM   3658  CA  ALA A 467       8.289 -13.574 -26.896  1.00  0.93           C  
ATOM   3659  C   ALA A 467       7.462 -12.429 -26.319  1.00  0.93           C  
ATOM   3660  O   ALA A 467       7.437 -11.324 -26.853  1.00  0.93           O  
ATOM   3661  CB  ALA A 467       9.771 -13.422 -26.518  1.00  0.93           C  
ATOM   3662  N   GLN A 468       6.722 -12.702 -25.221  1.00  0.84           N  
ATOM   3663  CA  GLN A 468       5.937 -11.723 -24.492  1.00  0.84           C  
ATOM   3664  C   GLN A 468       6.781 -11.173 -23.359  1.00  0.84           C  
ATOM   3665  O   GLN A 468       7.336 -11.935 -22.574  1.00  0.84           O  
ATOM   3666  CB  GLN A 468       4.684 -12.369 -23.847  1.00  0.84           C  
ATOM   3667  CG  GLN A 468       3.718 -11.341 -23.206  1.00  0.84           C  
ATOM   3668  CD  GLN A 468       2.594 -12.020 -22.423  1.00  0.84           C  
ATOM   3669  OE1 GLN A 468       2.831 -12.911 -21.605  1.00  0.84           O  
ATOM   3670  NE2 GLN A 468       1.332 -11.581 -22.624  1.00  0.84           N  
ATOM   3671  N   HIS A 469       6.868  -9.838 -23.237  1.00  0.85           N  
ATOM   3672  CA  HIS A 469       7.679  -9.180 -22.239  1.00  0.85           C  
ATOM   3673  C   HIS A 469       6.860  -8.116 -21.550  1.00  0.85           C  
ATOM   3674  O   HIS A 469       5.801  -7.701 -22.010  1.00  0.85           O  
ATOM   3675  CB  HIS A 469       8.894  -8.498 -22.882  1.00  0.85           C  
ATOM   3676  CG  HIS A 469       9.829  -9.500 -23.430  1.00  0.85           C  
ATOM   3677  ND1 HIS A 469      10.600 -10.224 -22.542  1.00  0.85           N  
ATOM   3678  CD2 HIS A 469      10.144  -9.805 -24.700  1.00  0.85           C  
ATOM   3679  CE1 HIS A 469      11.383 -10.952 -23.298  1.00  0.85           C  
ATOM   3680  NE2 HIS A 469      11.166 -10.729 -24.620  1.00  0.85           N  
ATOM   3681  N   PHE A 470       7.340  -7.640 -20.390  1.00  0.86           N  
ATOM   3682  CA  PHE A 470       6.654  -6.618 -19.629  1.00  0.86           C  
ATOM   3683  C   PHE A 470       7.669  -5.595 -19.188  1.00  0.86           C  
ATOM   3684  O   PHE A 470       8.836  -5.905 -18.956  1.00  0.86           O  
ATOM   3685  CB  PHE A 470       5.954  -7.164 -18.361  1.00  0.86           C  
ATOM   3686  CG  PHE A 470       4.635  -7.780 -18.715  1.00  0.86           C  
ATOM   3687  CD1 PHE A 470       4.541  -9.110 -19.155  1.00  0.86           C  
ATOM   3688  CD2 PHE A 470       3.465  -7.010 -18.628  1.00  0.86           C  
ATOM   3689  CE1 PHE A 470       3.301  -9.654 -19.514  1.00  0.86           C  
ATOM   3690  CE2 PHE A 470       2.223  -7.556 -18.966  1.00  0.86           C  
ATOM   3691  CZ  PHE A 470       2.141  -8.877 -19.419  1.00  0.86           C  
ATOM   3692  N   THR A 471       7.245  -4.318 -19.091  1.00  0.89           N  
ATOM   3693  CA  THR A 471       8.087  -3.230 -18.603  1.00  0.89           C  
ATOM   3694  C   THR A 471       8.555  -3.471 -17.175  1.00  0.89           C  
ATOM   3695  O   THR A 471       7.816  -3.967 -16.328  1.00  0.89           O  
ATOM   3696  CB  THR A 471       7.467  -1.833 -18.725  1.00  0.89           C  
ATOM   3697  OG1 THR A 471       6.190  -1.750 -18.111  1.00  0.89           O  
ATOM   3698  CG2 THR A 471       7.244  -1.485 -20.202  1.00  0.89           C  
ATOM   3699  N   LYS A 472       9.834  -3.166 -16.877  1.00  0.88           N  
ATOM   3700  CA  LYS A 472      10.406  -3.501 -15.587  1.00  0.88           C  
ATOM   3701  C   LYS A 472      10.220  -2.355 -14.598  1.00  0.88           C  
ATOM   3702  O   LYS A 472      10.540  -1.220 -14.957  1.00  0.88           O  
ATOM   3703  CB  LYS A 472      11.910  -3.855 -15.683  1.00  0.88           C  
ATOM   3704  CG  LYS A 472      12.176  -5.053 -16.613  1.00  0.88           C  
ATOM   3705  CD  LYS A 472      13.649  -5.495 -16.615  1.00  0.88           C  
ATOM   3706  CE  LYS A 472      14.063  -6.432 -17.766  1.00  0.88           C  
ATOM   3707  NZ  LYS A 472      13.412  -7.746 -17.694  1.00  0.88           N  
ATOM   3708  N   PRO A 473       9.709  -2.551 -13.381  1.00  0.94           N  
ATOM   3709  CA  PRO A 473       9.805  -1.561 -12.313  1.00  0.94           C  
ATOM   3710  C   PRO A 473      11.260  -1.281 -11.909  1.00  0.94           C  
ATOM   3711  O   PRO A 473      12.136  -2.059 -12.291  1.00  0.94           O  
ATOM   3712  CB  PRO A 473       8.980  -2.192 -11.175  1.00  0.94           C  
ATOM   3713  CG  PRO A 473       9.127  -3.697 -11.377  1.00  0.94           C  
ATOM   3714  CD  PRO A 473       9.215  -3.840 -12.892  1.00  0.94           C  
ATOM   3715  N   PRO A 474      11.576  -0.214 -11.175  1.00  0.95           N  
ATOM   3716  CA  PRO A 474      12.860  -0.030 -10.499  1.00  0.95           C  
ATOM   3717  C   PRO A 474      13.331  -1.214  -9.685  1.00  0.95           C  
ATOM   3718  O   PRO A 474      12.572  -1.710  -8.861  1.00  0.95           O  
ATOM   3719  CB  PRO A 474      12.629   1.174  -9.575  1.00  0.95           C  
ATOM   3720  CG  PRO A 474      11.520   1.968 -10.261  1.00  0.95           C  
ATOM   3721  CD  PRO A 474      10.653   0.883 -10.895  1.00  0.95           C  
ATOM   3722  N   ALA A 475      14.594  -1.651  -9.872  1.00  0.95           N  
ATOM   3723  CA  ALA A 475      15.157  -2.749  -9.117  1.00  0.95           C  
ATOM   3724  C   ALA A 475      15.218  -2.463  -7.623  1.00  0.95           C  
ATOM   3725  O   ALA A 475      15.584  -1.369  -7.175  1.00  0.95           O  
ATOM   3726  CB  ALA A 475      16.556  -3.124  -9.655  1.00  0.95           C  
ATOM   3727  N   ARG A 476      14.843  -3.461  -6.803  1.00  0.87           N  
ATOM   3728  CA  ARG A 476      14.998  -3.374  -5.368  1.00  0.87           C  
ATOM   3729  C   ARG A 476      16.443  -3.243  -4.910  1.00  0.87           C  
ATOM   3730  O   ARG A 476      17.385  -3.738  -5.524  1.00  0.87           O  
ATOM   3731  CB  ARG A 476      14.379  -4.574  -4.630  1.00  0.87           C  
ATOM   3732  CG  ARG A 476      12.857  -4.657  -4.774  1.00  0.87           C  
ATOM   3733  CD  ARG A 476      12.262  -5.713  -3.848  1.00  0.87           C  
ATOM   3734  NE  ARG A 476      10.782  -5.561  -3.905  1.00  0.87           N  
ATOM   3735  CZ  ARG A 476      10.103  -4.715  -3.125  1.00  0.87           C  
ATOM   3736  NH1 ARG A 476      10.708  -3.902  -2.262  1.00  0.87           N  
ATOM   3737  NH2 ARG A 476       8.775  -4.692  -3.168  1.00  0.87           N  
ATOM   3738  N   PHE A 477      16.667  -2.547  -3.777  1.00  0.96           N  
ATOM   3739  CA  PHE A 477      17.977  -2.543  -3.157  1.00  0.96           C  
ATOM   3740  C   PHE A 477      18.399  -3.933  -2.683  1.00  0.96           C  
ATOM   3741  O   PHE A 477      17.613  -4.697  -2.143  1.00  0.96           O  
ATOM   3742  CB  PHE A 477      18.076  -1.566  -1.965  1.00  0.96           C  
ATOM   3743  CG  PHE A 477      17.984  -0.138  -2.405  1.00  0.96           C  
ATOM   3744  CD1 PHE A 477      19.035   0.447  -3.128  1.00  0.96           C  
ATOM   3745  CD2 PHE A 477      16.884   0.653  -2.042  1.00  0.96           C  
ATOM   3746  CE1 PHE A 477      18.996   1.804  -3.470  1.00  0.96           C  
ATOM   3747  CE2 PHE A 477      16.845   2.009  -2.386  1.00  0.96           C  
ATOM   3748  CZ  PHE A 477      17.901   2.588  -3.094  1.00  0.96           C  
ATOM   3749  N   SER A 478      19.681  -4.280  -2.888  1.00  0.96           N  
ATOM   3750  CA  SER A 478      20.380  -5.368  -2.232  1.00  0.96           C  
ATOM   3751  C   SER A 478      21.018  -4.729  -1.025  1.00  0.96           C  
ATOM   3752  O   SER A 478      21.017  -3.507  -0.892  1.00  0.96           O  
ATOM   3753  CB  SER A 478      21.458  -6.099  -3.113  1.00  0.96           C  
ATOM   3754  OG  SER A 478      22.656  -5.343  -3.334  1.00  0.96           O  
ATOM   3755  N   GLU A 479      21.618  -5.519  -0.122  1.00  0.91           N  
ATOM   3756  CA  GLU A 479      22.406  -4.962   0.957  1.00  0.91           C  
ATOM   3757  C   GLU A 479      23.565  -4.080   0.484  1.00  0.91           C  
ATOM   3758  O   GLU A 479      23.836  -3.019   1.032  1.00  0.91           O  
ATOM   3759  CB  GLU A 479      22.904  -6.083   1.875  1.00  0.91           C  
ATOM   3760  CG  GLU A 479      21.783  -6.803   2.649  1.00  0.91           C  
ATOM   3761  CD  GLU A 479      22.401  -7.698   3.720  1.00  0.91           C  
ATOM   3762  OE1 GLU A 479      23.562  -8.162   3.519  1.00  0.91           O  
ATOM   3763  OE2 GLU A 479      21.732  -7.883   4.765  1.00  0.91           O  
ATOM   3764  N   ALA A 480      24.247  -4.491  -0.598  1.00  0.96           N  
ATOM   3765  CA  ALA A 480      25.368  -3.786  -1.164  1.00  0.96           C  
ATOM   3766  C   ALA A 480      24.981  -2.620  -2.073  1.00  0.96           C  
ATOM   3767  O   ALA A 480      25.662  -1.597  -2.123  1.00  0.96           O  
ATOM   3768  CB  ALA A 480      26.207  -4.798  -1.948  1.00  0.96           C  
ATOM   3769  N   SER A 481      23.864  -2.722  -2.831  1.00  0.96           N  
ATOM   3770  CA  SER A 481      23.414  -1.640  -3.701  1.00  0.96           C  
ATOM   3771  C   SER A 481      22.829  -0.482  -2.924  1.00  0.96           C  
ATOM   3772  O   SER A 481      22.912   0.666  -3.351  1.00  0.96           O  
ATOM   3773  CB  SER A 481      22.471  -2.066  -4.867  1.00  0.96           C  
ATOM   3774  OG  SER A 481      21.153  -2.420  -4.446  1.00  0.96           O  
ATOM   3775  N   LEU A 482      22.287  -0.747  -1.718  1.00  0.98           N  
ATOM   3776  CA  LEU A 482      21.952   0.297  -0.769  1.00  0.98           C  
ATOM   3777  C   LEU A 482      23.177   1.048  -0.252  1.00  0.98           C  
ATOM   3778  O   LEU A 482      23.190   2.275  -0.217  1.00  0.98           O  
ATOM   3779  CB  LEU A 482      21.134  -0.261   0.414  1.00  0.98           C  
ATOM   3780  CG  LEU A 482      20.573   0.816   1.367  1.00  0.98           C  
ATOM   3781  CD1 LEU A 482      19.651   1.819   0.654  1.00  0.98           C  
ATOM   3782  CD2 LEU A 482      19.828   0.162   2.536  1.00  0.98           C  
ATOM   3783  N   VAL A 483      24.276   0.343   0.100  1.00  0.97           N  
ATOM   3784  CA  VAL A 483      25.556   0.950   0.477  1.00  0.97           C  
ATOM   3785  C   VAL A 483      26.127   1.807  -0.636  1.00  0.97           C  
ATOM   3786  O   VAL A 483      26.597   2.923  -0.423  1.00  0.97           O  
ATOM   3787  CB  VAL A 483      26.585  -0.105   0.867  1.00  0.97           C  
ATOM   3788  CG1 VAL A 483      27.976   0.506   1.122  1.00  0.97           C  
ATOM   3789  CG2 VAL A 483      26.102  -0.819   2.136  1.00  0.97           C  
ATOM   3790  N   LYS A 484      26.033   1.312  -1.880  1.00  0.91           N  
ATOM   3791  CA  LYS A 484      26.407   2.038  -3.072  1.00  0.91           C  
ATOM   3792  C   LYS A 484      25.640   3.354  -3.254  1.00  0.91           C  
ATOM   3793  O   LYS A 484      26.201   4.362  -3.679  1.00  0.91           O  
ATOM   3794  CB  LYS A 484      26.198   1.107  -4.291  1.00  0.91           C  
ATOM   3795  CG  LYS A 484      26.674   1.711  -5.616  1.00  0.91           C  
ATOM   3796  CD  LYS A 484      26.424   0.793  -6.823  1.00  0.91           C  
ATOM   3797  CE  LYS A 484      26.641   1.480  -8.174  1.00  0.91           C  
ATOM   3798  NZ  LYS A 484      28.006   2.042  -8.223  1.00  0.91           N  
ATOM   3799  N   GLU A 485      24.331   3.363  -2.929  1.00  0.93           N  
ATOM   3800  CA  GLU A 485      23.495   4.551  -2.874  1.00  0.93           C  
ATOM   3801  C   GLU A 485      23.861   5.492  -1.725  1.00  0.93           C  
ATOM   3802  O   GLU A 485      23.934   6.709  -1.895  1.00  0.93           O  
ATOM   3803  CB  GLU A 485      22.004   4.147  -2.794  1.00  0.93           C  
ATOM   3804  CG  GLU A 485      20.998   5.322  -2.933  1.00  0.93           C  
ATOM   3805  CD  GLU A 485      20.953   6.030  -4.297  1.00  0.93           C  
ATOM   3806  OE1 GLU A 485      20.288   7.110  -4.336  1.00  0.93           O  
ATOM   3807  OE2 GLU A 485      21.543   5.556  -5.301  1.00  0.93           O  
ATOM   3808  N   LEU A 486      24.140   4.951  -0.514  1.00  0.97           N  
ATOM   3809  CA  LEU A 486      24.584   5.713   0.641  1.00  0.97           C  
ATOM   3810  C   LEU A 486      25.871   6.475   0.330  1.00  0.97           C  
ATOM   3811  O   LEU A 486      25.945   7.678   0.505  1.00  0.97           O  
ATOM   3812  CB  LEU A 486      24.768   4.806   1.894  1.00  0.97           C  
ATOM   3813  CG  LEU A 486      23.462   4.210   2.470  1.00  0.97           C  
ATOM   3814  CD1 LEU A 486      23.755   3.106   3.503  1.00  0.97           C  
ATOM   3815  CD2 LEU A 486      22.561   5.283   3.097  1.00  0.97           C  
ATOM   3816  N   GLU A 487      26.878   5.790  -0.256  1.00  0.92           N  
ATOM   3817  CA  GLU A 487      28.127   6.383  -0.695  1.00  0.92           C  
ATOM   3818  C   GLU A 487      27.953   7.489  -1.727  1.00  0.92           C  
ATOM   3819  O   GLU A 487      28.565   8.557  -1.632  1.00  0.92           O  
ATOM   3820  CB  GLU A 487      29.043   5.292  -1.284  1.00  0.92           C  
ATOM   3821  CG  GLU A 487      30.427   5.827  -1.703  1.00  0.92           C  
ATOM   3822  CD  GLU A 487      31.332   4.681  -2.096  1.00  0.92           C  
ATOM   3823  OE1 GLU A 487      31.030   3.975  -3.092  1.00  0.92           O  
ATOM   3824  OE2 GLU A 487      32.327   4.455  -1.363  1.00  0.92           O  
ATOM   3825  N   LYS A 488      27.054   7.264  -2.711  1.00  0.89           N  
ATOM   3826  CA  LYS A 488      26.690   8.199  -3.763  1.00  0.89           C  
ATOM   3827  C   LYS A 488      26.132   9.510  -3.235  1.00  0.89           C  
ATOM   3828  O   LYS A 488      26.425  10.585  -3.754  1.00  0.89           O  
ATOM   3829  CB  LYS A 488      25.661   7.542  -4.713  1.00  0.89           C  
ATOM   3830  CG  LYS A 488      25.306   8.395  -5.936  1.00  0.89           C  
ATOM   3831  CD  LYS A 488      24.329   7.676  -6.874  1.00  0.89           C  
ATOM   3832  CE  LYS A 488      24.010   8.489  -8.125  1.00  0.89           C  
ATOM   3833  NZ  LYS A 488      23.140   7.687  -9.006  1.00  0.89           N  
ATOM   3834  N   ARG A 489      25.335   9.442  -2.158  1.00  0.88           N  
ATOM   3835  CA  ARG A 489      24.750  10.598  -1.521  1.00  0.88           C  
ATOM   3836  C   ARG A 489      25.594  11.131  -0.363  1.00  0.88           C  
ATOM   3837  O   ARG A 489      25.217  12.100   0.289  1.00  0.88           O  
ATOM   3838  CB  ARG A 489      23.369  10.199  -0.958  1.00  0.88           C  
ATOM   3839  CG  ARG A 489      22.356   9.757  -2.020  1.00  0.88           C  
ATOM   3840  CD  ARG A 489      21.017   9.400  -1.409  1.00  0.88           C  
ATOM   3841  NE  ARG A 489      20.156   9.093  -2.578  1.00  0.88           N  
ATOM   3842  CZ  ARG A 489      19.289   9.914  -3.175  1.00  0.88           C  
ATOM   3843  NH1 ARG A 489      19.224  11.197  -2.867  1.00  0.88           N  
ATOM   3844  NH2 ARG A 489      18.536   9.404  -4.148  1.00  0.88           N  
ATOM   3845  N   GLY A 490      26.768  10.529  -0.064  1.00  0.97           N  
ATOM   3846  CA  GLY A 490      27.655  10.994   1.004  1.00  0.97           C  
ATOM   3847  C   GLY A 490      27.248  10.604   2.407  1.00  0.97           C  
ATOM   3848  O   GLY A 490      27.818  11.092   3.380  1.00  0.97           O  
ATOM   3849  N   ILE A 491      26.252   9.707   2.521  1.00  0.98           N  
ATOM   3850  CA  ILE A 491      25.636   9.254   3.755  1.00  0.98           C  
ATOM   3851  C   ILE A 491      26.462   8.126   4.327  1.00  0.98           C  
ATOM   3852  O   ILE A 491      26.667   7.096   3.692  1.00  0.98           O  
ATOM   3853  CB  ILE A 491      24.213   8.710   3.568  1.00  0.98           C  
ATOM   3854  CG1 ILE A 491      23.295   9.658   2.771  1.00  0.98           C  
ATOM   3855  CG2 ILE A 491      23.596   8.352   4.939  1.00  0.98           C  
ATOM   3856  CD1 ILE A 491      23.009  10.986   3.459  1.00  0.98           C  
ATOM   3857  N   GLY A 492      26.938   8.275   5.576  1.00  0.95           N  
ATOM   3858  CA  GLY A 492      27.786   7.274   6.199  1.00  0.95           C  
ATOM   3859  C   GLY A 492      29.203   7.255   5.686  1.00  0.95           C  
ATOM   3860  O   GLY A 492      29.646   8.077   4.896  1.00  0.95           O  
ATOM   3861  N   ARG A 493      29.988   6.300   6.215  1.00  0.88           N  
ATOM   3862  CA  ARG A 493      31.383   6.164   5.885  1.00  0.88           C  
ATOM   3863  C   ARG A 493      31.745   4.688   5.815  1.00  0.88           C  
ATOM   3864  O   ARG A 493      30.990   3.854   6.311  1.00  0.88           O  
ATOM   3865  CB  ARG A 493      32.244   6.874   6.967  1.00  0.88           C  
ATOM   3866  CG  ARG A 493      32.292   8.412   6.826  1.00  0.88           C  
ATOM   3867  CD  ARG A 493      32.898   8.871   5.492  1.00  0.88           C  
ATOM   3868  NE  ARG A 493      33.021  10.358   5.505  1.00  0.88           N  
ATOM   3869  CZ  ARG A 493      32.176  11.221   4.928  1.00  0.88           C  
ATOM   3870  NH1 ARG A 493      31.030  10.820   4.375  1.00  0.88           N  
ATOM   3871  NH2 ARG A 493      32.489  12.507   4.947  1.00  0.88           N  
ATOM   3872  N   PRO A 494      32.897   4.302   5.254  1.00  0.96           N  
ATOM   3873  CA  PRO A 494      33.389   2.922   5.227  1.00  0.96           C  
ATOM   3874  C   PRO A 494      33.372   2.195   6.555  1.00  0.96           C  
ATOM   3875  O   PRO A 494      33.163   0.985   6.583  1.00  0.96           O  
ATOM   3876  CB  PRO A 494      34.814   3.061   4.687  1.00  0.96           C  
ATOM   3877  CG  PRO A 494      34.753   4.265   3.750  1.00  0.96           C  
ATOM   3878  CD  PRO A 494      33.695   5.170   4.378  1.00  0.96           C  
ATOM   3879  N   SER A 495      33.612   2.935   7.652  1.00  0.95           N  
ATOM   3880  CA  SER A 495      33.535   2.479   9.032  1.00  0.95           C  
ATOM   3881  C   SER A 495      32.120   2.109   9.470  1.00  0.95           C  
ATOM   3882  O   SER A 495      31.902   1.213  10.277  1.00  0.95           O  
ATOM   3883  CB  SER A 495      34.217   3.511   9.978  1.00  0.95           C  
ATOM   3884  OG  SER A 495      34.139   3.156  11.358  1.00  0.95           O  
ATOM   3885  N   THR A 496      31.095   2.776   8.905  1.00  0.95           N  
ATOM   3886  CA  THR A 496      29.728   2.665   9.377  1.00  0.95           C  
ATOM   3887  C   THR A 496      28.795   2.024   8.367  1.00  0.95           C  
ATOM   3888  O   THR A 496      27.634   1.767   8.665  1.00  0.95           O  
ATOM   3889  CB  THR A 496      29.164   4.014   9.814  1.00  0.95           C  
ATOM   3890  OG1 THR A 496      29.179   4.991   8.777  1.00  0.95           O  
ATOM   3891  CG2 THR A 496      30.056   4.564  10.937  1.00  0.95           C  
ATOM   3892  N   TYR A 497      29.259   1.671   7.148  1.00  0.95           N  
ATOM   3893  CA  TYR A 497      28.387   1.103   6.127  1.00  0.95           C  
ATOM   3894  C   TYR A 497      27.710  -0.201   6.531  1.00  0.95           C  
ATOM   3895  O   TYR A 497      26.497  -0.356   6.414  1.00  0.95           O  
ATOM   3896  CB  TYR A 497      29.161   0.849   4.801  1.00  0.95           C  
ATOM   3897  CG  TYR A 497      29.468   2.089   3.994  1.00  0.95           C  
ATOM   3898  CD1 TYR A 497      28.666   3.248   3.987  1.00  0.95           C  
ATOM   3899  CD2 TYR A 497      30.586   2.055   3.145  1.00  0.95           C  
ATOM   3900  CE1 TYR A 497      29.032   4.369   3.227  1.00  0.95           C  
ATOM   3901  CE2 TYR A 497      30.952   3.168   2.381  1.00  0.95           C  
ATOM   3902  CZ  TYR A 497      30.193   4.336   2.451  1.00  0.95           C  
ATOM   3903  OH  TYR A 497      30.619   5.479   1.744  1.00  0.95           O  
ATOM   3904  N   ALA A 498      28.472  -1.157   7.088  1.00  0.96           N  
ATOM   3905  CA  ALA A 498      27.940  -2.422   7.543  1.00  0.96           C  
ATOM   3906  C   ALA A 498      27.054  -2.298   8.774  1.00  0.96           C  
ATOM   3907  O   ALA A 498      26.077  -3.027   8.938  1.00  0.96           O  
ATOM   3908  CB  ALA A 498      29.108  -3.384   7.802  1.00  0.96           C  
ATOM   3909  N   SER A 499      27.383  -1.347   9.679  1.00  0.92           N  
ATOM   3910  CA  SER A 499      26.591  -1.084  10.867  1.00  0.92           C  
ATOM   3911  C   SER A 499      25.223  -0.542  10.502  1.00  0.92           C  
ATOM   3912  O   SER A 499      24.226  -1.009  11.044  1.00  0.92           O  
ATOM   3913  CB  SER A 499      27.283  -0.204  11.955  1.00  0.92           C  
ATOM   3914  OG  SER A 499      27.498   1.143  11.540  1.00  0.92           O  
ATOM   3915  N   ILE A 500      25.114   0.402   9.537  1.00  0.94           N  
ATOM   3916  CA  ILE A 500      23.842   0.919   9.025  1.00  0.94           C  
ATOM   3917  C   ILE A 500      22.961  -0.180   8.455  1.00  0.94           C  
ATOM   3918  O   ILE A 500      21.801  -0.305   8.830  1.00  0.94           O  
ATOM   3919  CB  ILE A 500      24.048   1.997   7.950  1.00  0.94           C  
ATOM   3920  CG1 ILE A 500      24.734   3.245   8.552  1.00  0.94           C  
ATOM   3921  CG2 ILE A 500      22.716   2.394   7.260  1.00  0.94           C  
ATOM   3922  CD1 ILE A 500      25.232   4.236   7.492  1.00  0.94           C  
ATOM   3923  N   ILE A 501      23.508  -1.053   7.584  1.00  0.92           N  
ATOM   3924  CA  ILE A 501      22.766  -2.155   6.978  1.00  0.92           C  
ATOM   3925  C   ILE A 501      22.240  -3.139   8.011  1.00  0.92           C  
ATOM   3926  O   ILE A 501      21.101  -3.584   7.938  1.00  0.92           O  
ATOM   3927  CB  ILE A 501      23.616  -2.886   5.942  1.00  0.92           C  
ATOM   3928  CG1 ILE A 501      24.064  -1.939   4.804  1.00  0.92           C  
ATOM   3929  CG2 ILE A 501      22.901  -4.127   5.365  1.00  0.92           C  
ATOM   3930  CD1 ILE A 501      22.938  -1.378   3.930  1.00  0.92           C  
ATOM   3931  N   SER A 502      23.061  -3.472   9.024  1.00  0.90           N  
ATOM   3932  CA  SER A 502      22.678  -4.290  10.165  1.00  0.90           C  
ATOM   3933  C   SER A 502      21.611  -3.629  11.049  1.00  0.90           C  
ATOM   3934  O   SER A 502      20.625  -4.250  11.423  1.00  0.90           O  
ATOM   3935  CB  SER A 502      23.964  -4.653  10.962  1.00  0.90           C  
ATOM   3936  OG  SER A 502      23.748  -5.492  12.099  1.00  0.90           O  
ATOM   3937  N   THR A 503      21.720  -2.313  11.370  1.00  0.91           N  
ATOM   3938  CA  THR A 503      20.904  -1.707  12.428  1.00  0.91           C  
ATOM   3939  C   THR A 503      19.570  -1.155  11.973  1.00  0.91           C  
ATOM   3940  O   THR A 503      18.765  -0.739  12.808  1.00  0.91           O  
ATOM   3941  CB  THR A 503      21.590  -0.634  13.280  1.00  0.91           C  
ATOM   3942  OG1 THR A 503      22.144   0.472  12.575  1.00  0.91           O  
ATOM   3943  CG2 THR A 503      22.783  -1.247  14.001  1.00  0.91           C  
ATOM   3944  N   ILE A 504      19.273  -1.211  10.659  1.00  0.92           N  
ATOM   3945  CA  ILE A 504      17.965  -0.903  10.101  1.00  0.92           C  
ATOM   3946  C   ILE A 504      17.068  -2.139  10.059  1.00  0.92           C  
ATOM   3947  O   ILE A 504      15.845  -2.039   9.950  1.00  0.92           O  
ATOM   3948  CB  ILE A 504      18.070  -0.285   8.699  1.00  0.92           C  
ATOM   3949  CG1 ILE A 504      18.737  -1.216   7.657  1.00  0.92           C  
ATOM   3950  CG2 ILE A 504      18.797   1.069   8.832  1.00  0.92           C  
ATOM   3951  CD1 ILE A 504      18.733  -0.668   6.223  1.00  0.92           C  
ATOM   3952  N   GLN A 505      17.665  -3.342  10.196  1.00  0.87           N  
ATOM   3953  CA  GLN A 505      16.982  -4.618  10.170  1.00  0.87           C  
ATOM   3954  C   GLN A 505      16.687  -5.015  11.597  1.00  0.87           C  
ATOM   3955  O   GLN A 505      17.258  -4.462  12.534  1.00  0.87           O  
ATOM   3956  CB  GLN A 505      17.818  -5.721   9.482  1.00  0.87           C  
ATOM   3957  CG  GLN A 505      18.286  -5.312   8.069  1.00  0.87           C  
ATOM   3958  CD  GLN A 505      18.951  -6.465   7.312  1.00  0.87           C  
ATOM   3959  OE1 GLN A 505      18.472  -7.600   7.348  1.00  0.87           O  
ATOM   3960  NE2 GLN A 505      20.029  -6.160   6.552  1.00  0.87           N  
ATOM   3961  N   ASP A 506      15.705  -5.917  11.798  1.00  0.87           N  
ATOM   3962  CA  ASP A 506      15.241  -6.339  13.113  1.00  0.87           C  
ATOM   3963  C   ASP A 506      14.679  -5.197  13.971  1.00  0.87           C  
ATOM   3964  O   ASP A 506      14.601  -5.248  15.197  1.00  0.87           O  
ATOM   3965  CB  ASP A 506      16.303  -7.189  13.841  1.00  0.87           C  
ATOM   3966  CG  ASP A 506      16.538  -8.447  13.026  1.00  0.87           C  
ATOM   3967  OD1 ASP A 506      15.625  -9.314  13.042  1.00  0.87           O  
ATOM   3968  OD2 ASP A 506      17.596  -8.534  12.355  1.00  0.87           O  
ATOM   3969  N   ARG A 507      14.225  -4.117  13.299  1.00  0.86           N  
ATOM   3970  CA  ARG A 507      13.610  -2.962  13.922  1.00  0.86           C  
ATOM   3971  C   ARG A 507      12.176  -2.776  13.453  1.00  0.86           C  
ATOM   3972  O   ARG A 507      11.470  -1.890  13.916  1.00  0.86           O  
ATOM   3973  CB  ARG A 507      14.412  -1.686  13.557  1.00  0.86           C  
ATOM   3974  CG  ARG A 507      15.894  -1.706  13.983  1.00  0.86           C  
ATOM   3975  CD  ARG A 507      16.121  -1.814  15.487  1.00  0.86           C  
ATOM   3976  NE  ARG A 507      17.589  -1.623  15.714  1.00  0.86           N  
ATOM   3977  CZ  ARG A 507      18.160  -1.613  16.924  1.00  0.86           C  
ATOM   3978  NH1 ARG A 507      19.483  -1.531  17.039  1.00  0.86           N  
ATOM   3979  NH2 ARG A 507      17.431  -1.708  18.033  1.00  0.86           N  
ATOM   3980  N   GLY A 508      11.703  -3.627  12.516  1.00  0.95           N  
ATOM   3981  CA  GLY A 508      10.342  -3.556  11.981  1.00  0.95           C  
ATOM   3982  C   GLY A 508      10.140  -2.521  10.900  1.00  0.95           C  
ATOM   3983  O   GLY A 508       9.019  -2.244  10.484  1.00  0.95           O  
ATOM   3984  N   TYR A 509      11.231  -1.900  10.415  1.00  0.94           N  
ATOM   3985  CA  TYR A 509      11.180  -0.889   9.371  1.00  0.94           C  
ATOM   3986  C   TYR A 509      11.394  -1.419   7.976  1.00  0.94           C  
ATOM   3987  O   TYR A 509      10.710  -1.034   7.030  1.00  0.94           O  
ATOM   3988  CB  TYR A 509      12.210   0.232   9.653  1.00  0.94           C  
ATOM   3989  CG  TYR A 509      11.893   0.961  10.934  1.00  0.94           C  
ATOM   3990  CD1 TYR A 509      10.574   1.109  11.394  1.00  0.94           C  
ATOM   3991  CD2 TYR A 509      12.926   1.536  11.692  1.00  0.94           C  
ATOM   3992  CE1 TYR A 509      10.294   1.773  12.584  1.00  0.94           C  
ATOM   3993  CE2 TYR A 509      12.646   2.223  12.886  1.00  0.94           C  
ATOM   3994  CZ  TYR A 509      11.319   2.336  13.330  1.00  0.94           C  
ATOM   3995  OH  TYR A 509      10.948   3.024  14.498  1.00  0.94           O  
ATOM   3996  N   VAL A 510      12.357  -2.328   7.814  1.00  0.96           N  
ATOM   3997  CA  VAL A 510      12.668  -2.940   6.548  1.00  0.96           C  
ATOM   3998  C   VAL A 510      13.033  -4.367   6.859  1.00  0.96           C  
ATOM   3999  O   VAL A 510      13.269  -4.721   8.013  1.00  0.96           O  
ATOM   4000  CB  VAL A 510      13.834  -2.286   5.801  1.00  0.96           C  
ATOM   4001  CG1 VAL A 510      13.466  -0.849   5.387  1.00  0.96           C  
ATOM   4002  CG2 VAL A 510      15.122  -2.294   6.647  1.00  0.96           C  
ATOM   4003  N   ARG A 511      13.107  -5.215   5.822  1.00  0.86           N  
ATOM   4004  CA  ARG A 511      13.617  -6.556   5.959  1.00  0.86           C  
ATOM   4005  C   ARG A 511      14.366  -6.928   4.698  1.00  0.86           C  
ATOM   4006  O   ARG A 511      14.211  -6.286   3.663  1.00  0.86           O  
ATOM   4007  CB  ARG A 511      12.482  -7.574   6.257  1.00  0.86           C  
ATOM   4008  CG  ARG A 511      11.663  -8.073   5.046  1.00  0.86           C  
ATOM   4009  CD  ARG A 511      10.599  -9.115   5.421  1.00  0.86           C  
ATOM   4010  NE  ARG A 511       9.946  -9.589   4.167  1.00  0.86           N  
ATOM   4011  CZ  ARG A 511       8.966  -8.950   3.520  1.00  0.86           C  
ATOM   4012  NH1 ARG A 511       8.467  -7.784   3.913  1.00  0.86           N  
ATOM   4013  NH2 ARG A 511       8.485  -9.559   2.439  1.00  0.86           N  
ATOM   4014  N   VAL A 512      15.197  -7.988   4.758  1.00  0.93           N  
ATOM   4015  CA  VAL A 512      15.858  -8.540   3.590  1.00  0.93           C  
ATOM   4016  C   VAL A 512      15.317  -9.935   3.354  1.00  0.93           C  
ATOM   4017  O   VAL A 512      15.469 -10.837   4.170  1.00  0.93           O  
ATOM   4018  CB  VAL A 512      17.374  -8.591   3.736  1.00  0.93           C  
ATOM   4019  CG1 VAL A 512      18.039  -9.231   2.500  1.00  0.93           C  
ATOM   4020  CG2 VAL A 512      17.887  -7.152   3.899  1.00  0.93           C  
ATOM   4021  N   GLU A 513      14.652 -10.141   2.205  1.00  0.88           N  
ATOM   4022  CA  GLU A 513      14.159 -11.435   1.789  1.00  0.88           C  
ATOM   4023  C   GLU A 513      14.602 -11.590   0.350  1.00  0.88           C  
ATOM   4024  O   GLU A 513      14.625 -10.632  -0.414  1.00  0.88           O  
ATOM   4025  CB  GLU A 513      12.630 -11.533   1.945  1.00  0.88           C  
ATOM   4026  CG  GLU A 513      12.014 -12.936   1.749  1.00  0.88           C  
ATOM   4027  CD  GLU A 513      10.505 -12.901   2.027  1.00  0.88           C  
ATOM   4028  OE1 GLU A 513       9.985 -11.823   2.451  1.00  0.88           O  
ATOM   4029  OE2 GLU A 513       9.855 -13.958   1.831  1.00  0.88           O  
ATOM   4030  N   ASN A 514      15.089 -12.787  -0.033  1.00  0.89           N  
ATOM   4031  CA  ASN A 514      15.613 -13.084  -1.363  1.00  0.89           C  
ATOM   4032  C   ASN A 514      16.767 -12.187  -1.798  1.00  0.89           C  
ATOM   4033  O   ASN A 514      16.953 -11.873  -2.970  1.00  0.89           O  
ATOM   4034  CB  ASN A 514      14.510 -13.132  -2.446  1.00  0.89           C  
ATOM   4035  CG  ASN A 514      13.580 -14.301  -2.164  1.00  0.89           C  
ATOM   4036  OD1 ASN A 514      13.624 -14.964  -1.127  1.00  0.89           O  
ATOM   4037  ND2 ASN A 514      12.715 -14.617  -3.152  1.00  0.89           N  
ATOM   4038  N   ARG A 515      17.599 -11.781  -0.817  1.00  0.85           N  
ATOM   4039  CA  ARG A 515      18.724 -10.880  -0.984  1.00  0.85           C  
ATOM   4040  C   ARG A 515      18.343  -9.475  -1.454  1.00  0.85           C  
ATOM   4041  O   ARG A 515      19.124  -8.791  -2.120  1.00  0.85           O  
ATOM   4042  CB  ARG A 515      19.821 -11.473  -1.903  1.00  0.85           C  
ATOM   4043  CG  ARG A 515      20.171 -12.938  -1.582  1.00  0.85           C  
ATOM   4044  CD  ARG A 515      21.482 -13.430  -2.204  1.00  0.85           C  
ATOM   4045  NE  ARG A 515      22.589 -12.670  -1.531  1.00  0.85           N  
ATOM   4046  CZ  ARG A 515      23.431 -11.800  -2.098  1.00  0.85           C  
ATOM   4047  NH1 ARG A 515      24.301 -11.133  -1.346  1.00  0.85           N  
ATOM   4048  NH2 ARG A 515      23.462 -11.574  -3.406  1.00  0.85           N  
ATOM   4049  N   ARG A 516      17.131  -9.009  -1.094  1.00  0.87           N  
ATOM   4050  CA  ARG A 516      16.596  -7.741  -1.520  1.00  0.87           C  
ATOM   4051  C   ARG A 516      15.816  -7.120  -0.386  1.00  0.87           C  
ATOM   4052  O   ARG A 516      15.152  -7.793   0.397  1.00  0.87           O  
ATOM   4053  CB  ARG A 516      15.655  -7.890  -2.743  1.00  0.87           C  
ATOM   4054  CG  ARG A 516      16.369  -8.239  -4.062  1.00  0.87           C  
ATOM   4055  CD  ARG A 516      17.371  -7.173  -4.495  1.00  0.87           C  
ATOM   4056  NE  ARG A 516      17.944  -7.602  -5.798  1.00  0.87           N  
ATOM   4057  CZ  ARG A 516      19.069  -8.311  -5.945  1.00  0.87           C  
ATOM   4058  NH1 ARG A 516      19.744  -8.795  -4.906  1.00  0.87           N  
ATOM   4059  NH2 ARG A 516      19.524  -8.559  -7.171  1.00  0.87           N  
ATOM   4060  N   PHE A 517      15.919  -5.788  -0.269  1.00  0.95           N  
ATOM   4061  CA  PHE A 517      15.211  -4.990   0.701  1.00  0.95           C  
ATOM   4062  C   PHE A 517      13.744  -4.812   0.358  1.00  0.95           C  
ATOM   4063  O   PHE A 517      13.357  -4.424  -0.746  1.00  0.95           O  
ATOM   4064  CB  PHE A 517      15.827  -3.582   0.852  1.00  0.95           C  
ATOM   4065  CG  PHE A 517      16.974  -3.579   1.805  1.00  0.95           C  
ATOM   4066  CD1 PHE A 517      16.737  -3.670   3.185  1.00  0.95           C  
ATOM   4067  CD2 PHE A 517      18.284  -3.397   1.351  1.00  0.95           C  
ATOM   4068  CE1 PHE A 517      17.795  -3.608   4.097  1.00  0.95           C  
ATOM   4069  CE2 PHE A 517      19.331  -3.269   2.269  1.00  0.95           C  
ATOM   4070  CZ  PHE A 517      19.098  -3.404   3.640  1.00  0.95           C  
ATOM   4071  N   TYR A 518      12.905  -5.060   1.368  1.00  0.94           N  
ATOM   4072  CA  TYR A 518      11.490  -4.799   1.349  1.00  0.94           C  
ATOM   4073  C   TYR A 518      11.228  -3.809   2.464  1.00  0.94           C  
ATOM   4074  O   TYR A 518      11.772  -3.940   3.559  1.00  0.94           O  
ATOM   4075  CB  TYR A 518      10.682  -6.088   1.629  1.00  0.94           C  
ATOM   4076  CG  TYR A 518      10.667  -6.975   0.425  1.00  0.94           C  
ATOM   4077  CD1 TYR A 518      11.724  -7.854   0.136  1.00  0.94           C  
ATOM   4078  CD2 TYR A 518       9.568  -6.921  -0.441  1.00  0.94           C  
ATOM   4079  CE1 TYR A 518      11.710  -8.617  -1.039  1.00  0.94           C  
ATOM   4080  CE2 TYR A 518       9.527  -7.715  -1.589  1.00  0.94           C  
ATOM   4081  CZ  TYR A 518      10.618  -8.524  -1.905  1.00  0.94           C  
ATOM   4082  OH  TYR A 518      10.619  -9.195  -3.135  1.00  0.94           O  
ATOM   4083  N   ALA A 519      10.411  -2.772   2.204  1.00  0.99           N  
ATOM   4084  CA  ALA A 519       9.971  -1.856   3.230  1.00  0.99           C  
ATOM   4085  C   ALA A 519       8.750  -2.398   3.955  1.00  0.99           C  
ATOM   4086  O   ALA A 519       7.785  -2.862   3.351  1.00  0.99           O  
ATOM   4087  CB  ALA A 519       9.627  -0.474   2.640  1.00  0.99           C  
ATOM   4088  N   GLU A 520       8.773  -2.346   5.299  1.00  0.93           N  
ATOM   4089  CA  GLU A 520       7.630  -2.692   6.110  1.00  0.93           C  
ATOM   4090  C   GLU A 520       6.743  -1.483   6.264  1.00  0.93           C  
ATOM   4091  O   GLU A 520       7.166  -0.340   6.108  1.00  0.93           O  
ATOM   4092  CB  GLU A 520       8.036  -3.199   7.513  1.00  0.93           C  
ATOM   4093  CG  GLU A 520       8.880  -4.496   7.486  1.00  0.93           C  
ATOM   4094  CD  GLU A 520       8.162  -5.647   6.784  1.00  0.93           C  
ATOM   4095  OE1 GLU A 520       6.905  -5.682   6.796  1.00  0.93           O  
ATOM   4096  OE2 GLU A 520       8.874  -6.508   6.199  1.00  0.93           O  
ATOM   4097  N   LYS A 521       5.457  -1.703   6.607  1.00  0.94           N  
ATOM   4098  CA  LYS A 521       4.498  -0.622   6.756  1.00  0.94           C  
ATOM   4099  C   LYS A 521       4.884   0.358   7.854  1.00  0.94           C  
ATOM   4100  O   LYS A 521       4.739   1.570   7.705  1.00  0.94           O  
ATOM   4101  CB  LYS A 521       3.065  -1.155   6.994  1.00  0.94           C  
ATOM   4102  CG  LYS A 521       1.977  -0.062   7.000  1.00  0.94           C  
ATOM   4103  CD  LYS A 521       1.854   0.742   5.692  1.00  0.94           C  
ATOM   4104  CE  LYS A 521       1.368  -0.066   4.487  1.00  0.94           C  
ATOM   4105  NZ  LYS A 521       1.283   0.812   3.307  1.00  0.94           N  
ATOM   4106  N   MET A 522       5.437  -0.143   8.980  1.00  0.94           N  
ATOM   4107  CA  MET A 522       5.993   0.699  10.024  1.00  0.94           C  
ATOM   4108  C   MET A 522       7.137   1.570   9.535  1.00  0.94           C  
ATOM   4109  O   MET A 522       7.259   2.725   9.924  1.00  0.94           O  
ATOM   4110  CB  MET A 522       6.404  -0.093  11.290  1.00  0.94           C  
ATOM   4111  CG  MET A 522       5.515   0.225  12.508  1.00  0.94           C  
ATOM   4112  SD  MET A 522       5.303   1.994  12.880  1.00  0.94           S  
ATOM   4113  CE  MET A 522       3.689   1.757  13.652  1.00  0.94           C  
ATOM   4114  N   GLY A 523       7.977   1.036   8.621  1.00  1.00           N  
ATOM   4115  CA  GLY A 523       8.990   1.787   7.890  1.00  1.00           C  
ATOM   4116  C   GLY A 523       8.438   2.987   7.186  1.00  1.00           C  
ATOM   4117  O   GLY A 523       8.870   4.108   7.426  1.00  1.00           O  
ATOM   4118  N   GLU A 524       7.427   2.773   6.323  1.00  0.95           N  
ATOM   4119  CA  GLU A 524       6.747   3.822   5.594  1.00  0.95           C  
ATOM   4120  C   GLU A 524       6.113   4.863   6.537  1.00  0.95           C  
ATOM   4121  O   GLU A 524       6.330   6.057   6.390  1.00  0.95           O  
ATOM   4122  CB  GLU A 524       5.654   3.214   4.660  1.00  0.95           C  
ATOM   4123  CG  GLU A 524       6.063   2.116   3.628  1.00  0.95           C  
ATOM   4124  CD  GLU A 524       4.853   1.555   2.841  1.00  0.95           C  
ATOM   4125  OE1 GLU A 524       3.703   2.044   3.053  1.00  0.95           O  
ATOM   4126  OE2 GLU A 524       5.017   0.597   2.033  1.00  0.95           O  
ATOM   4127  N   ILE A 525       5.370   4.423   7.584  1.00  0.98           N  
ATOM   4128  CA  ILE A 525       4.724   5.319   8.544  1.00  0.98           C  
ATOM   4129  C   ILE A 525       5.700   6.168   9.339  1.00  0.98           C  
ATOM   4130  O   ILE A 525       5.561   7.388   9.386  1.00  0.98           O  
ATOM   4131  CB  ILE A 525       3.820   4.555   9.525  1.00  0.98           C  
ATOM   4132  CG1 ILE A 525       2.642   3.913   8.754  1.00  0.98           C  
ATOM   4133  CG2 ILE A 525       3.307   5.458  10.681  1.00  0.98           C  
ATOM   4134  CD1 ILE A 525       1.752   3.018   9.623  1.00  0.98           C  
ATOM   4135  N   VAL A 526       6.732   5.563   9.966  1.00  1.00           N  
ATOM   4136  CA  VAL A 526       7.712   6.292  10.764  1.00  1.00           C  
ATOM   4137  C   VAL A 526       8.511   7.237   9.902  1.00  1.00           C  
ATOM   4138  O   VAL A 526       8.718   8.390  10.271  1.00  1.00           O  
ATOM   4139  CB  VAL A 526       8.645   5.372  11.545  1.00  1.00           C  
ATOM   4140  CG1 VAL A 526       9.784   6.136  12.252  1.00  1.00           C  
ATOM   4141  CG2 VAL A 526       7.822   4.622  12.602  1.00  1.00           C  
ATOM   4142  N   THR A 527       8.923   6.799   8.696  1.00  1.00           N  
ATOM   4143  CA  THR A 527       9.632   7.647   7.740  1.00  1.00           C  
ATOM   4144  C   THR A 527       8.852   8.890   7.374  1.00  1.00           C  
ATOM   4145  O   THR A 527       9.375   9.990   7.515  1.00  1.00           O  
ATOM   4146  CB  THR A 527       9.983   6.899   6.465  1.00  1.00           C  
ATOM   4147  OG1 THR A 527      10.988   5.935   6.743  1.00  1.00           O  
ATOM   4148  CG2 THR A 527      10.576   7.773   5.356  1.00  1.00           C  
ATOM   4149  N   ASP A 528       7.553   8.759   7.011  1.00  0.99           N  
ATOM   4150  CA  ASP A 528       6.690   9.895   6.727  1.00  0.99           C  
ATOM   4151  C   ASP A 528       6.571  10.825   7.943  1.00  0.99           C  
ATOM   4152  O   ASP A 528       6.717  12.038   7.852  1.00  0.99           O  
ATOM   4153  CB  ASP A 528       5.253   9.404   6.361  1.00  0.99           C  
ATOM   4154  CG  ASP A 528       5.114   8.720   5.016  1.00  0.99           C  
ATOM   4155  OD1 ASP A 528       6.051   8.802   4.188  1.00  0.99           O  
ATOM   4156  OD2 ASP A 528       4.051   8.078   4.769  1.00  0.99           O  
ATOM   4157  N   ARG A 529       6.368  10.273   9.160  1.00  0.92           N  
ATOM   4158  CA  ARG A 529       6.295  11.061  10.382  1.00  0.92           C  
ATOM   4159  C   ARG A 529       7.553  11.838  10.728  1.00  0.92           C  
ATOM   4160  O   ARG A 529       7.519  12.997  11.126  1.00  0.92           O  
ATOM   4161  CB  ARG A 529       6.008  10.146  11.589  1.00  0.92           C  
ATOM   4162  CG  ARG A 529       4.604   9.529  11.614  1.00  0.92           C  
ATOM   4163  CD  ARG A 529       3.484  10.573  11.647  1.00  0.92           C  
ATOM   4164  NE  ARG A 529       2.172   9.868  11.701  1.00  0.92           N  
ATOM   4165  CZ  ARG A 529       1.573   9.335  10.633  1.00  0.92           C  
ATOM   4166  NH1 ARG A 529       0.384   8.754  10.799  1.00  0.92           N  
ATOM   4167  NH2 ARG A 529       2.139   9.374   9.429  1.00  0.92           N  
ATOM   4168  N   LEU A 530       8.720  11.199  10.580  1.00  0.99           N  
ATOM   4169  CA  LEU A 530       9.995  11.851  10.758  1.00  0.99           C  
ATOM   4170  C   LEU A 530      10.257  12.932   9.724  1.00  0.99           C  
ATOM   4171  O   LEU A 530      10.791  13.986  10.047  1.00  0.99           O  
ATOM   4172  CB  LEU A 530      11.140  10.829  10.776  1.00  0.99           C  
ATOM   4173  CG  LEU A 530      11.113   9.840  11.955  1.00  0.99           C  
ATOM   4174  CD1 LEU A 530      12.237   8.820  11.752  1.00  0.99           C  
ATOM   4175  CD2 LEU A 530      11.235  10.526  13.324  1.00  0.99           C  
ATOM   4176  N   GLU A 531       9.855  12.727   8.458  1.00  0.95           N  
ATOM   4177  CA  GLU A 531       9.909  13.743   7.423  1.00  0.95           C  
ATOM   4178  C   GLU A 531       9.102  15.005   7.745  1.00  0.95           C  
ATOM   4179  O   GLU A 531       9.528  16.118   7.441  1.00  0.95           O  
ATOM   4180  CB  GLU A 531       9.445  13.156   6.076  1.00  0.95           C  
ATOM   4181  CG  GLU A 531      10.513  12.304   5.351  1.00  0.95           C  
ATOM   4182  CD  GLU A 531      10.033  11.858   3.969  1.00  0.95           C  
ATOM   4183  OE1 GLU A 531       8.827  11.997   3.655  1.00  0.95           O  
ATOM   4184  OE2 GLU A 531      10.914  11.411   3.191  1.00  0.95           O  
ATOM   4185  N   GLU A 532       7.923  14.849   8.387  1.00  0.94           N  
ATOM   4186  CA  GLU A 532       7.011  15.915   8.763  1.00  0.94           C  
ATOM   4187  C   GLU A 532       7.508  16.776   9.937  1.00  0.94           C  
ATOM   4188  O   GLU A 532       7.290  17.987   9.968  1.00  0.94           O  
ATOM   4189  CB  GLU A 532       5.595  15.328   9.068  1.00  0.94           C  
ATOM   4190  CG  GLU A 532       4.827  14.694   7.871  1.00  0.94           C  
ATOM   4191  CD  GLU A 532       3.549  13.935   8.241  1.00  0.94           C  
ATOM   4192  OE1 GLU A 532       3.206  13.706   9.434  1.00  0.94           O  
ATOM   4193  OE2 GLU A 532       2.828  13.557   7.279  1.00  0.94           O  
ATOM   4194  N   ASN A 533       8.195  16.182  10.944  1.00  0.94           N  
ATOM   4195  CA  ASN A 533       8.612  16.902  12.143  1.00  0.94           C  
ATOM   4196  C   ASN A 533      10.125  17.042  12.330  1.00  0.94           C  
ATOM   4197  O   ASN A 533      10.581  17.832  13.154  1.00  0.94           O  
ATOM   4198  CB  ASN A 533       8.021  16.203  13.389  1.00  0.94           C  
ATOM   4199  CG  ASN A 533       6.508  16.381  13.437  1.00  0.94           C  
ATOM   4200  OD1 ASN A 533       5.743  15.498  13.045  1.00  0.94           O  
ATOM   4201  ND2 ASN A 533       6.040  17.534  13.967  1.00  0.94           N  
ATOM   4202  N   PHE A 534      10.947  16.332  11.538  1.00  0.95           N  
ATOM   4203  CA  PHE A 534      12.395  16.352  11.644  1.00  0.95           C  
ATOM   4204  C   PHE A 534      12.976  16.398  10.243  1.00  0.95           C  
ATOM   4205  O   PHE A 534      13.834  15.604   9.860  1.00  0.95           O  
ATOM   4206  CB  PHE A 534      12.983  15.113  12.366  1.00  0.95           C  
ATOM   4207  CG  PHE A 534      12.500  15.006  13.773  1.00  0.95           C  
ATOM   4208  CD1 PHE A 534      13.149  15.709  14.798  1.00  0.95           C  
ATOM   4209  CD2 PHE A 534      11.402  14.193  14.088  1.00  0.95           C  
ATOM   4210  CE1 PHE A 534      12.693  15.619  16.118  1.00  0.95           C  
ATOM   4211  CE2 PHE A 534      10.944  14.099  15.406  1.00  0.95           C  
ATOM   4212  CZ  PHE A 534      11.588  14.815  16.420  1.00  0.95           C  
ATOM   4213  N   ARG A 535      12.512  17.363   9.421  1.00  0.88           N  
ATOM   4214  CA  ARG A 535      12.863  17.471   8.015  1.00  0.88           C  
ATOM   4215  C   ARG A 535      14.361  17.592   7.769  1.00  0.88           C  
ATOM   4216  O   ARG A 535      14.895  16.984   6.844  1.00  0.88           O  
ATOM   4217  CB  ARG A 535      12.147  18.693   7.380  1.00  0.88           C  
ATOM   4218  CG  ARG A 535      12.482  18.960   5.889  1.00  0.88           C  
ATOM   4219  CD  ARG A 535      13.085  20.356   5.673  1.00  0.88           C  
ATOM   4220  NE  ARG A 535      13.846  20.368   4.375  1.00  0.88           N  
ATOM   4221  CZ  ARG A 535      14.680  21.358   4.025  1.00  0.88           C  
ATOM   4222  NH1 ARG A 535      14.874  22.411   4.814  1.00  0.88           N  
ATOM   4223  NH2 ARG A 535      15.346  21.297   2.871  1.00  0.88           N  
ATOM   4224  N   GLU A 536      15.085  18.377   8.591  1.00  0.91           N  
ATOM   4225  CA  GLU A 536      16.526  18.502   8.504  1.00  0.91           C  
ATOM   4226  C   GLU A 536      17.264  17.231   8.844  1.00  0.91           C  
ATOM   4227  O   GLU A 536      18.205  16.840   8.159  1.00  0.91           O  
ATOM   4228  CB  GLU A 536      17.021  19.652   9.384  1.00  0.91           C  
ATOM   4229  CG  GLU A 536      16.535  21.002   8.822  1.00  0.91           C  
ATOM   4230  CD  GLU A 536      16.918  22.185   9.702  1.00  0.91           C  
ATOM   4231  OE1 GLU A 536      17.369  21.949  10.845  1.00  0.91           O  
ATOM   4232  OE2 GLU A 536      16.693  23.324   9.215  1.00  0.91           O  
ATOM   4233  N   LEU A 537      16.793  16.522   9.884  1.00  0.95           N  
ATOM   4234  CA  LEU A 537      17.393  15.297  10.373  1.00  0.95           C  
ATOM   4235  C   LEU A 537      17.245  14.129   9.409  1.00  0.95           C  
ATOM   4236  O   LEU A 537      18.030  13.185   9.408  1.00  0.95           O  
ATOM   4237  CB  LEU A 537      16.743  14.927  11.726  1.00  0.95           C  
ATOM   4238  CG  LEU A 537      17.559  13.992  12.638  1.00  0.95           C  
ATOM   4239  CD1 LEU A 537      18.904  14.617  13.034  1.00  0.95           C  
ATOM   4240  CD2 LEU A 537      16.750  13.637  13.895  1.00  0.95           C  
ATOM   4241  N   MET A 538      16.216  14.185   8.547  1.00  0.94           N  
ATOM   4242  CA  MET A 538      15.948  13.178   7.551  1.00  0.94           C  
ATOM   4243  C   MET A 538      16.471  13.557   6.173  1.00  0.94           C  
ATOM   4244  O   MET A 538      16.429  12.758   5.236  1.00  0.94           O  
ATOM   4245  CB  MET A 538      14.416  13.015   7.478  1.00  0.94           C  
ATOM   4246  CG  MET A 538      13.844  12.345   8.734  1.00  0.94           C  
ATOM   4247  SD  MET A 538      14.352  10.616   8.937  1.00  0.94           S  
ATOM   4248  CE  MET A 538      13.416   9.917   7.549  1.00  0.94           C  
ATOM   4249  N   ASN A 539      16.974  14.794   5.997  1.00  0.94           N  
ATOM   4250  CA  ASN A 539      17.430  15.329   4.729  1.00  0.94           C  
ATOM   4251  C   ASN A 539      18.745  14.698   4.289  1.00  0.94           C  
ATOM   4252  O   ASN A 539      19.695  14.647   5.059  1.00  0.94           O  
ATOM   4253  CB  ASN A 539      17.589  16.868   4.830  1.00  0.94           C  
ATOM   4254  CG  ASN A 539      17.635  17.536   3.469  1.00  0.94           C  
ATOM   4255  OD1 ASN A 539      17.781  16.890   2.431  1.00  0.94           O  
ATOM   4256  ND2 ASN A 539      17.506  18.880   3.441  1.00  0.94           N  
ATOM   4257  N   TYR A 540      18.859  14.219   3.036  1.00  0.93           N  
ATOM   4258  CA  TYR A 540      20.061  13.564   2.559  1.00  0.93           C  
ATOM   4259  C   TYR A 540      21.300  14.449   2.561  1.00  0.93           C  
ATOM   4260  O   TYR A 540      22.338  14.074   3.103  1.00  0.93           O  
ATOM   4261  CB  TYR A 540      19.834  13.046   1.115  1.00  0.93           C  
ATOM   4262  CG  TYR A 540      18.712  12.042   1.011  1.00  0.93           C  
ATOM   4263  CD1 TYR A 540      18.538  11.033   1.969  1.00  0.93           C  
ATOM   4264  CD2 TYR A 540      17.833  12.079  -0.086  1.00  0.93           C  
ATOM   4265  CE1 TYR A 540      17.513  10.094   1.846  1.00  0.93           C  
ATOM   4266  CE2 TYR A 540      16.816  11.122  -0.231  1.00  0.93           C  
ATOM   4267  CZ  TYR A 540      16.662  10.136   0.750  1.00  0.93           C  
ATOM   4268  OH  TYR A 540      15.692   9.131   0.701  1.00  0.93           O  
ATOM   4269  N   ASP A 541      21.196  15.676   2.022  1.00  0.93           N  
ATOM   4270  CA  ASP A 541      22.307  16.603   1.980  1.00  0.93           C  
ATOM   4271  C   ASP A 541      22.789  17.025   3.362  1.00  0.93           C  
ATOM   4272  O   ASP A 541      23.983  17.030   3.648  1.00  0.93           O  
ATOM   4273  CB  ASP A 541      21.913  17.836   1.139  1.00  0.93           C  
ATOM   4274  CG  ASP A 541      21.937  17.484  -0.342  1.00  0.93           C  
ATOM   4275  OD1 ASP A 541      22.885  16.778  -0.766  1.00  0.93           O  
ATOM   4276  OD2 ASP A 541      20.998  17.923  -1.051  1.00  0.93           O  
ATOM   4277  N   PHE A 542      21.870  17.340   4.293  1.00  0.91           N  
ATOM   4278  CA  PHE A 542      22.218  17.665   5.666  1.00  0.91           C  
ATOM   4279  C   PHE A 542      22.834  16.511   6.437  1.00  0.91           C  
ATOM   4280  O   PHE A 542      23.803  16.687   7.173  1.00  0.91           O  
ATOM   4281  CB  PHE A 542      21.035  18.264   6.455  1.00  0.91           C  
ATOM   4282  CG  PHE A 542      20.561  19.600   5.934  1.00  0.91           C  
ATOM   4283  CD1 PHE A 542      21.445  20.557   5.410  1.00  0.91           C  
ATOM   4284  CD2 PHE A 542      19.217  19.969   6.095  1.00  0.91           C  
ATOM   4285  CE1 PHE A 542      21.004  21.835   5.051  1.00  0.91           C  
ATOM   4286  CE2 PHE A 542      18.766  21.244   5.731  1.00  0.91           C  
ATOM   4287  CZ  PHE A 542      19.663  22.179   5.212  1.00  0.91           C  
ATOM   4288  N   THR A 543      22.334  15.277   6.254  1.00  0.95           N  
ATOM   4289  CA  THR A 543      22.973  14.090   6.820  1.00  0.95           C  
ATOM   4290  C   THR A 543      24.392  13.879   6.288  1.00  0.95           C  
ATOM   4291  O   THR A 543      25.310  13.578   7.048  1.00  0.95           O  
ATOM   4292  CB  THR A 543      22.123  12.845   6.636  1.00  0.95           C  
ATOM   4293  OG1 THR A 543      20.869  13.046   7.272  1.00  0.95           O  
ATOM   4294  CG2 THR A 543      22.721  11.612   7.325  1.00  0.95           C  
ATOM   4295  N   ALA A 544      24.625  14.096   4.972  1.00  0.98           N  
ATOM   4296  CA  ALA A 544      25.943  14.121   4.347  1.00  0.98           C  
ATOM   4297  C   ALA A 544      26.866  15.234   4.860  1.00  0.98           C  
ATOM   4298  O   ALA A 544      28.048  15.020   5.134  1.00  0.98           O  
ATOM   4299  CB  ALA A 544      25.782  14.252   2.819  1.00  0.98           C  
ATOM   4300  N   GLN A 545      26.333  16.461   5.053  1.00  0.88           N  
ATOM   4301  CA  GLN A 545      27.022  17.587   5.670  1.00  0.88           C  
ATOM   4302  C   GLN A 545      27.465  17.285   7.080  1.00  0.88           C  
ATOM   4303  O   GLN A 545      28.546  17.675   7.503  1.00  0.88           O  
ATOM   4304  CB  GLN A 545      26.164  18.872   5.691  1.00  0.88           C  
ATOM   4305  CG  GLN A 545      25.986  19.500   4.293  1.00  0.88           C  
ATOM   4306  CD  GLN A 545      25.055  20.706   4.351  1.00  0.88           C  
ATOM   4307  OE1 GLN A 545      24.808  21.294   5.406  1.00  0.88           O  
ATOM   4308  NE2 GLN A 545      24.500  21.106   3.185  1.00  0.88           N  
ATOM   4309  N   MET A 546      26.648  16.546   7.843  1.00  0.90           N  
ATOM   4310  CA  MET A 546      27.016  16.122   9.168  1.00  0.90           C  
ATOM   4311  C   MET A 546      28.257  15.237   9.227  1.00  0.90           C  
ATOM   4312  O   MET A 546      29.117  15.411  10.085  1.00  0.90           O  
ATOM   4313  CB  MET A 546      25.819  15.439   9.850  1.00  0.90           C  
ATOM   4314  CG  MET A 546      25.984  15.388  11.367  1.00  0.90           C  
ATOM   4315  SD  MET A 546      26.049  17.058  12.093  1.00  0.90           S  
ATOM   4316  CE  MET A 546      27.658  16.826  12.885  1.00  0.90           C  
ATOM   4317  N   GLU A 547      28.408  14.292   8.275  1.00  0.90           N  
ATOM   4318  CA  GLU A 547      29.605  13.482   8.123  1.00  0.90           C  
ATOM   4319  C   GLU A 547      30.833  14.360   7.862  1.00  0.90           C  
ATOM   4320  O   GLU A 547      31.878  14.204   8.489  1.00  0.90           O  
ATOM   4321  CB  GLU A 547      29.415  12.445   6.984  1.00  0.90           C  
ATOM   4322  CG  GLU A 547      28.262  11.413   7.178  1.00  0.90           C  
ATOM   4323  CD  GLU A 547      28.500  10.360   8.240  1.00  0.90           C  
ATOM   4324  OE1 GLU A 547      29.628  10.263   8.778  1.00  0.90           O  
ATOM   4325  OE2 GLU A 547      27.550   9.602   8.596  1.00  0.90           O  
ATOM   4326  N   ASN A 548      30.686  15.386   6.992  1.00  0.91           N  
ATOM   4327  CA  ASN A 548      31.713  16.387   6.735  1.00  0.91           C  
ATOM   4328  C   ASN A 548      32.105  17.182   7.972  1.00  0.91           C  
ATOM   4329  O   ASN A 548      33.282  17.408   8.226  1.00  0.91           O  
ATOM   4330  CB  ASN A 548      31.280  17.400   5.651  1.00  0.91           C  
ATOM   4331  CG  ASN A 548      31.141  16.721   4.297  1.00  0.91           C  
ATOM   4332  OD1 ASN A 548      31.614  15.612   4.034  1.00  0.91           O  
ATOM   4333  ND2 ASN A 548      30.475  17.440   3.362  1.00  0.91           N  
ATOM   4334  N   SER A 549      31.137  17.603   8.805  1.00  0.94           N  
ATOM   4335  CA  SER A 549      31.403  18.272  10.072  1.00  0.94           C  
ATOM   4336  C   SER A 549      32.238  17.429  11.027  1.00  0.94           C  
ATOM   4337  O   SER A 549      33.111  17.930  11.728  1.00  0.94           O  
ATOM   4338  CB  SER A 549      30.106  18.706  10.793  1.00  0.94           C  
ATOM   4339  OG  SER A 549      29.361  19.626   9.995  1.00  0.94           O  
ATOM   4340  N   LEU A 550      32.022  16.102  11.072  1.00  0.95           N  
ATOM   4341  CA  LEU A 550      32.867  15.180  11.813  1.00  0.95           C  
ATOM   4342  C   LEU A 550      34.279  15.033  11.256  1.00  0.95           C  
ATOM   4343  O   LEU A 550      35.245  14.918  12.009  1.00  0.95           O  
ATOM   4344  CB  LEU A 550      32.198  13.802  11.928  1.00  0.95           C  
ATOM   4345  CG  LEU A 550      30.819  13.843  12.611  1.00  0.95           C  
ATOM   4346  CD1 LEU A 550      30.236  12.429  12.613  1.00  0.95           C  
ATOM   4347  CD2 LEU A 550      30.859  14.445  14.026  1.00  0.95           C  
ATOM   4348  N   ASP A 551      34.433  15.045   9.917  1.00  0.91           N  
ATOM   4349  CA  ASP A 551      35.714  15.124   9.234  1.00  0.91           C  
ATOM   4350  C   ASP A 551      36.465  16.416   9.586  1.00  0.91           C  
ATOM   4351  O   ASP A 551      37.647  16.386   9.912  1.00  0.91           O  
ATOM   4352  CB  ASP A 551      35.536  14.930   7.698  1.00  0.91           C  
ATOM   4353  CG  ASP A 551      34.898  13.591   7.313  1.00  0.91           C  
ATOM   4354  OD1 ASP A 551      34.714  12.706   8.201  1.00  0.91           O  
ATOM   4355  OD2 ASP A 551      34.621  13.393   6.109  1.00  0.91           O  
ATOM   4356  N   GLN A 552      35.767  17.566   9.634  1.00  0.85           N  
ATOM   4357  CA  GLN A 552      36.290  18.841  10.109  1.00  0.85           C  
ATOM   4358  C   GLN A 552      36.746  18.810  11.565  1.00  0.85           C  
ATOM   4359  O   GLN A 552      37.815  19.307  11.904  1.00  0.85           O  
ATOM   4360  CB  GLN A 552      35.235  19.948   9.904  1.00  0.85           C  
ATOM   4361  CG  GLN A 552      34.941  20.198   8.409  1.00  0.85           C  
ATOM   4362  CD  GLN A 552      33.698  21.058   8.228  1.00  0.85           C  
ATOM   4363  OE1 GLN A 552      33.157  21.660   9.159  1.00  0.85           O  
ATOM   4364  NE2 GLN A 552      33.193  21.113   6.975  1.00  0.85           N  
ATOM   4365  N   VAL A 553      35.979  18.163  12.474  1.00  0.93           N  
ATOM   4366  CA  VAL A 553      36.415  17.911  13.850  1.00  0.93           C  
ATOM   4367  C   VAL A 553      37.693  17.082  13.897  1.00  0.93           C  
ATOM   4368  O   VAL A 553      38.642  17.413  14.601  1.00  0.93           O  
ATOM   4369  CB  VAL A 553      35.323  17.237  14.687  1.00  0.93           C  
ATOM   4370  CG1 VAL A 553      35.838  16.801  16.074  1.00  0.93           C  
ATOM   4371  CG2 VAL A 553      34.163  18.227  14.889  1.00  0.93           C  
ATOM   4372  N   ALA A 554      37.783  16.013  13.083  1.00  0.93           N  
ATOM   4373  CA  ALA A 554      38.931  15.130  13.047  1.00  0.93           C  
ATOM   4374  C   ALA A 554      40.197  15.725  12.430  1.00  0.93           C  
ATOM   4375  O   ALA A 554      41.291  15.206  12.648  1.00  0.93           O  
ATOM   4376  CB  ALA A 554      38.562  13.863  12.251  1.00  0.93           C  
ATOM   4377  N   ASN A 555      40.056  16.819  11.656  1.00  0.85           N  
ATOM   4378  CA  ASN A 555      41.136  17.522  10.992  1.00  0.85           C  
ATOM   4379  C   ASN A 555      41.471  18.841  11.686  1.00  0.85           C  
ATOM   4380  O   ASN A 555      42.248  19.637  11.167  1.00  0.85           O  
ATOM   4381  CB  ASN A 555      40.749  17.795   9.514  1.00  0.85           C  
ATOM   4382  CG  ASN A 555      40.734  16.488   8.732  1.00  0.85           C  
ATOM   4383  OD1 ASN A 555      41.376  15.490   9.076  1.00  0.85           O  
ATOM   4384  ND2 ASN A 555      39.995  16.478   7.599  1.00  0.85           N  
ATOM   4385  N   HIS A 556      40.907  19.103  12.888  1.00  0.86           N  
ATOM   4386  CA  HIS A 556      41.180  20.299  13.681  1.00  0.86           C  
ATOM   4387  C   HIS A 556      40.649  21.603  13.080  1.00  0.86           C  
ATOM   4388  O   HIS A 556      41.171  22.692  13.310  1.00  0.86           O  
ATOM   4389  CB  HIS A 556      42.677  20.441  14.031  1.00  0.86           C  
ATOM   4390  CG  HIS A 556      42.957  21.359  15.167  1.00  0.86           C  
ATOM   4391  ND1 HIS A 556      42.630  20.909  16.417  1.00  0.86           N  
ATOM   4392  CD2 HIS A 556      43.598  22.555  15.247  1.00  0.86           C  
ATOM   4393  CE1 HIS A 556      43.083  21.809  17.248  1.00  0.86           C  
ATOM   4394  NE2 HIS A 556      43.677  22.836  16.595  1.00  0.86           N  
ATOM   4395  N   GLU A 557      39.549  21.517  12.311  1.00  0.83           N  
ATOM   4396  CA  GLU A 557      38.919  22.629  11.622  1.00  0.83           C  
ATOM   4397  C   GLU A 557      37.616  22.986  12.332  1.00  0.83           C  
ATOM   4398  O   GLU A 557      36.919  23.935  11.984  1.00  0.83           O  
ATOM   4399  CB  GLU A 557      38.613  22.210  10.157  1.00  0.83           C  
ATOM   4400  CG  GLU A 557      39.859  21.819   9.315  1.00  0.83           C  
ATOM   4401  CD  GLU A 557      39.550  20.955   8.087  1.00  0.83           C  
ATOM   4402  OE1 GLU A 557      38.364  20.599   7.863  1.00  0.83           O  
ATOM   4403  OE2 GLU A 557      40.525  20.606   7.374  1.00  0.83           O  
ATOM   4404  N   ALA A 558      37.273  22.236  13.398  1.00  0.90           N  
ATOM   4405  CA  ALA A 558      36.095  22.477  14.190  1.00  0.90           C  
ATOM   4406  C   ALA A 558      36.284  21.847  15.561  1.00  0.90           C  
ATOM   4407  O   ALA A 558      37.021  20.880  15.716  1.00  0.90           O  
ATOM   4408  CB  ALA A 558      34.853  21.878  13.496  1.00  0.90           C  
ATOM   4409  N   GLU A 559      35.610  22.379  16.602  1.00  0.88           N  
ATOM   4410  CA  GLU A 559      35.661  21.826  17.945  1.00  0.88           C  
ATOM   4411  C   GLU A 559      34.417  20.970  18.163  1.00  0.88           C  
ATOM   4412  O   GLU A 559      33.314  21.349  17.785  1.00  0.88           O  
ATOM   4413  CB  GLU A 559      35.800  22.950  19.003  1.00  0.88           C  
ATOM   4414  CG  GLU A 559      36.222  22.452  20.407  1.00  0.88           C  
ATOM   4415  CD  GLU A 559      35.067  21.928  21.254  1.00  0.88           C  
ATOM   4416  OE1 GLU A 559      35.344  21.133  22.186  1.00  0.88           O  
ATOM   4417  OE2 GLU A 559      33.894  22.267  20.956  1.00  0.88           O  
ATOM   4418  N   TRP A 560      34.567  19.746  18.712  1.00  0.95           N  
ATOM   4419  CA  TRP A 560      33.499  18.766  18.784  1.00  0.95           C  
ATOM   4420  C   TRP A 560      32.266  19.135  19.600  1.00  0.95           C  
ATOM   4421  O   TRP A 560      31.144  18.880  19.163  1.00  0.95           O  
ATOM   4422  CB  TRP A 560      34.051  17.403  19.264  1.00  0.95           C  
ATOM   4423  CG  TRP A 560      34.489  17.312  20.724  1.00  0.95           C  
ATOM   4424  CD1 TRP A 560      35.451  18.022  21.385  1.00  0.95           C  
ATOM   4425  CD2 TRP A 560      33.920  16.407  21.677  1.00  0.95           C  
ATOM   4426  NE1 TRP A 560      35.527  17.607  22.689  1.00  0.95           N  
ATOM   4427  CE2 TRP A 560      34.600  16.622  22.905  1.00  0.95           C  
ATOM   4428  CE3 TRP A 560      32.908  15.466  21.580  1.00  0.95           C  
ATOM   4429  CZ2 TRP A 560      34.259  15.899  24.035  1.00  0.95           C  
ATOM   4430  CZ3 TRP A 560      32.566  14.742  22.725  1.00  0.95           C  
ATOM   4431  CH2 TRP A 560      33.225  14.961  23.943  1.00  0.95           C  
ATOM   4432  N   LYS A 561      32.443  19.737  20.795  1.00  0.90           N  
ATOM   4433  CA  LYS A 561      31.375  20.160  21.673  1.00  0.90           C  
ATOM   4434  C   LYS A 561      30.546  21.254  21.007  1.00  0.90           C  
ATOM   4435  O   LYS A 561      29.341  21.206  20.970  1.00  0.90           O  
ATOM   4436  CB  LYS A 561      31.910  20.581  23.060  1.00  0.90           C  
ATOM   4437  CG  LYS A 561      32.519  19.401  23.836  1.00  0.90           C  
ATOM   4438  CD  LYS A 561      32.729  19.725  25.319  1.00  0.90           C  
ATOM   4439  CE  LYS A 561      33.192  18.536  26.159  1.00  0.90           C  
ATOM   4440  NZ  LYS A 561      33.076  18.903  27.583  1.00  0.90           N  
ATOM   4441  N   ALA A 562      31.210  22.228  20.356  1.00  0.95           N  
ATOM   4442  CA  ALA A 562      30.570  23.260  19.563  1.00  0.95           C  
ATOM   4443  C   ALA A 562      29.697  22.737  18.421  1.00  0.95           C  
ATOM   4444  O   ALA A 562      28.589  23.225  18.185  1.00  0.95           O  
ATOM   4445  CB  ALA A 562      31.670  24.169  18.972  1.00  0.95           C  
ATOM   4446  N   VAL A 563      30.160  21.702  17.685  1.00  0.95           N  
ATOM   4447  CA  VAL A 563      29.371  21.022  16.660  1.00  0.95           C  
ATOM   4448  C   VAL A 563      28.155  20.328  17.259  1.00  0.95           C  
ATOM   4449  O   VAL A 563      27.037  20.417  16.745  1.00  0.95           O  
ATOM   4450  CB  VAL A 563      30.199  20.011  15.869  1.00  0.95           C  
ATOM   4451  CG1 VAL A 563      29.344  19.353  14.777  1.00  0.95           C  
ATOM   4452  CG2 VAL A 563      31.370  20.719  15.172  1.00  0.95           C  
ATOM   4453  N   LEU A 564      28.343  19.650  18.407  1.00  0.96           N  
ATOM   4454  CA  LEU A 564      27.273  19.054  19.178  1.00  0.96           C  
ATOM   4455  C   LEU A 564      26.234  20.069  19.661  1.00  0.96           C  
ATOM   4456  O   LEU A 564      25.037  19.822  19.535  1.00  0.96           O  
ATOM   4457  CB  LEU A 564      27.834  18.288  20.393  1.00  0.96           C  
ATOM   4458  CG  LEU A 564      28.563  16.968  20.113  1.00  0.96           C  
ATOM   4459  CD1 LEU A 564      29.241  16.490  21.404  1.00  0.96           C  
ATOM   4460  CD2 LEU A 564      27.560  15.922  19.632  1.00  0.96           C  
ATOM   4461  N   ASP A 565      26.655  21.247  20.166  1.00  0.93           N  
ATOM   4462  CA  ASP A 565      25.788  22.350  20.553  1.00  0.93           C  
ATOM   4463  C   ASP A 565      24.933  22.870  19.404  1.00  0.93           C  
ATOM   4464  O   ASP A 565      23.726  23.056  19.555  1.00  0.93           O  
ATOM   4465  CB  ASP A 565      26.621  23.524  21.138  1.00  0.93           C  
ATOM   4466  CG  ASP A 565      27.154  23.216  22.531  1.00  0.93           C  
ATOM   4467  OD1 ASP A 565      26.624  22.277  23.179  1.00  0.93           O  
ATOM   4468  OD2 ASP A 565      28.081  23.940  22.976  1.00  0.93           O  
ATOM   4469  N   HIS A 566      25.524  23.071  18.202  1.00  0.90           N  
ATOM   4470  CA  HIS A 566      24.778  23.460  17.014  1.00  0.90           C  
ATOM   4471  C   HIS A 566      23.736  22.400  16.640  1.00  0.90           C  
ATOM   4472  O   HIS A 566      22.568  22.696  16.506  1.00  0.90           O  
ATOM   4473  CB  HIS A 566      25.724  23.822  15.838  1.00  0.90           C  
ATOM   4474  CG  HIS A 566      25.041  24.394  14.634  1.00  0.90           C  
ATOM   4475  ND1 HIS A 566      25.206  23.760  13.420  1.00  0.90           N  
ATOM   4476  CD2 HIS A 566      24.145  25.405  14.523  1.00  0.90           C  
ATOM   4477  CE1 HIS A 566      24.387  24.379  12.598  1.00  0.90           C  
ATOM   4478  NE2 HIS A 566      23.715  25.384  13.212  1.00  0.90           N  
ATOM   4479  N   PHE A 567      24.134  21.102  16.605  1.00  0.95           N  
ATOM   4480  CA  PHE A 567      23.225  19.994  16.353  1.00  0.95           C  
ATOM   4481  C   PHE A 567      22.081  19.905  17.360  1.00  0.95           C  
ATOM   4482  O   PHE A 567      20.919  19.744  16.996  1.00  0.95           O  
ATOM   4483  CB  PHE A 567      24.072  18.678  16.363  1.00  0.95           C  
ATOM   4484  CG  PHE A 567      23.261  17.434  16.631  1.00  0.95           C  
ATOM   4485  CD1 PHE A 567      22.329  16.970  15.690  1.00  0.95           C  
ATOM   4486  CD2 PHE A 567      23.324  16.816  17.892  1.00  0.95           C  
ATOM   4487  CE1 PHE A 567      21.499  15.885  15.991  1.00  0.95           C  
ATOM   4488  CE2 PHE A 567      22.479  15.746  18.202  1.00  0.95           C  
ATOM   4489  CZ  PHE A 567      21.572  15.278  17.249  1.00  0.95           C  
ATOM   4490  N   PHE A 568      22.393  19.988  18.662  1.00  0.95           N  
ATOM   4491  CA  PHE A 568      21.425  19.839  19.719  1.00  0.95           C  
ATOM   4492  C   PHE A 568      20.399  20.956  19.719  1.00  0.95           C  
ATOM   4493  O   PHE A 568      19.225  20.719  19.962  1.00  0.95           O  
ATOM   4494  CB  PHE A 568      22.159  19.673  21.060  1.00  0.95           C  
ATOM   4495  CG  PHE A 568      21.238  19.218  22.150  1.00  0.95           C  
ATOM   4496  CD1 PHE A 568      20.758  17.903  22.149  1.00  0.95           C  
ATOM   4497  CD2 PHE A 568      20.826  20.095  23.162  1.00  0.95           C  
ATOM   4498  CE1 PHE A 568      19.870  17.466  23.136  1.00  0.95           C  
ATOM   4499  CE2 PHE A 568      19.934  19.665  24.151  1.00  0.95           C  
ATOM   4500  CZ  PHE A 568      19.452  18.351  24.133  1.00  0.95           C  
ATOM   4501  N   SER A 569      20.831  22.186  19.383  1.00  0.92           N  
ATOM   4502  CA  SER A 569      19.964  23.345  19.224  1.00  0.92           C  
ATOM   4503  C   SER A 569      18.918  23.154  18.121  1.00  0.92           C  
ATOM   4504  O   SER A 569      17.720  23.317  18.345  1.00  0.92           O  
ATOM   4505  CB  SER A 569      20.834  24.601  18.959  1.00  0.92           C  
ATOM   4506  OG  SER A 569      20.138  25.824  19.218  1.00  0.92           O  
ATOM   4507  N   ASP A 570      19.331  22.686  16.922  1.00  0.93           N  
ATOM   4508  CA  ASP A 570      18.434  22.373  15.822  1.00  0.93           C  
ATOM   4509  C   ASP A 570      17.528  21.173  16.141  1.00  0.93           C  
ATOM   4510  O   ASP A 570      16.353  21.100  15.775  1.00  0.93           O  
ATOM   4511  CB  ASP A 570      19.259  22.155  14.525  1.00  0.93           C  
ATOM   4512  CG  ASP A 570      20.047  23.406  14.121  1.00  0.93           C  
ATOM   4513  OD1 ASP A 570      19.732  24.521  14.612  1.00  0.93           O  
ATOM   4514  OD2 ASP A 570      21.013  23.245  13.331  1.00  0.93           O  
ATOM   4515  N   PHE A 571      18.062  20.174  16.874  1.00  0.95           N  
ATOM   4516  CA  PHE A 571      17.330  19.007  17.326  1.00  0.95           C  
ATOM   4517  C   PHE A 571      16.194  19.315  18.302  1.00  0.95           C  
ATOM   4518  O   PHE A 571      15.067  18.869  18.088  1.00  0.95           O  
ATOM   4519  CB  PHE A 571      18.325  17.986  17.944  1.00  0.95           C  
ATOM   4520  CG  PHE A 571      17.646  16.728  18.408  1.00  0.95           C  
ATOM   4521  CD1 PHE A 571      17.005  15.874  17.498  1.00  0.95           C  
ATOM   4522  CD2 PHE A 571      17.556  16.454  19.781  1.00  0.95           C  
ATOM   4523  CE1 PHE A 571      16.298  14.755  17.954  1.00  0.95           C  
ATOM   4524  CE2 PHE A 571      16.850  15.337  20.236  1.00  0.95           C  
ATOM   4525  CZ  PHE A 571      16.226  14.483  19.324  1.00  0.95           C  
ATOM   4526  N   THR A 572      16.437  20.106  19.369  1.00  0.93           N  
ATOM   4527  CA  THR A 572      15.424  20.475  20.359  1.00  0.93           C  
ATOM   4528  C   THR A 572      14.323  21.293  19.733  1.00  0.93           C  
ATOM   4529  O   THR A 572      13.146  21.011  19.910  1.00  0.93           O  
ATOM   4530  CB  THR A 572      15.980  21.214  21.571  1.00  0.93           C  
ATOM   4531  OG1 THR A 572      16.787  22.316  21.179  1.00  0.93           O  
ATOM   4532  CG2 THR A 572      16.885  20.262  22.368  1.00  0.93           C  
ATOM   4533  N   GLN A 573      14.671  22.262  18.867  1.00  0.88           N  
ATOM   4534  CA  GLN A 573      13.700  23.050  18.133  1.00  0.88           C  
ATOM   4535  C   GLN A 573      12.724  22.231  17.285  1.00  0.88           C  
ATOM   4536  O   GLN A 573      11.530  22.531  17.213  1.00  0.88           O  
ATOM   4537  CB  GLN A 573      14.445  24.032  17.197  1.00  0.88           C  
ATOM   4538  CG  GLN A 573      13.510  24.853  16.276  1.00  0.88           C  
ATOM   4539  CD  GLN A 573      14.269  25.808  15.363  1.00  0.88           C  
ATOM   4540  OE1 GLN A 573      15.379  26.260  15.627  1.00  0.88           O  
ATOM   4541  NE2 GLN A 573      13.634  26.158  14.218  1.00  0.88           N  
ATOM   4542  N   GLN A 574      13.215  21.186  16.591  1.00  0.90           N  
ATOM   4543  CA  GLN A 574      12.384  20.216  15.901  1.00  0.90           C  
ATOM   4544  C   GLN A 574      11.569  19.350  16.857  1.00  0.90           C  
ATOM   4545  O   GLN A 574      10.368  19.156  16.669  1.00  0.90           O  
ATOM   4546  CB  GLN A 574      13.265  19.306  15.016  1.00  0.90           C  
ATOM   4547  CG  GLN A 574      13.897  20.032  13.805  1.00  0.90           C  
ATOM   4548  CD  GLN A 574      14.886  19.134  13.062  1.00  0.90           C  
ATOM   4549  OE1 GLN A 574      14.663  18.645  11.951  1.00  0.90           O  
ATOM   4550  NE2 GLN A 574      16.046  18.901  13.715  1.00  0.90           N  
ATOM   4551  N   LEU A 575      12.211  18.839  17.930  1.00  0.94           N  
ATOM   4552  CA  LEU A 575      11.587  17.969  18.912  1.00  0.94           C  
ATOM   4553  C   LEU A 575      10.432  18.620  19.666  1.00  0.94           C  
ATOM   4554  O   LEU A 575       9.339  18.069  19.718  1.00  0.94           O  
ATOM   4555  CB  LEU A 575      12.633  17.422  19.917  1.00  0.94           C  
ATOM   4556  CG  LEU A 575      12.101  16.355  20.898  1.00  0.94           C  
ATOM   4557  CD1 LEU A 575      11.483  15.149  20.186  1.00  0.94           C  
ATOM   4558  CD2 LEU A 575      13.193  15.862  21.849  1.00  0.94           C  
ATOM   4559  N   ASP A 576      10.619  19.853  20.182  1.00  0.90           N  
ATOM   4560  CA  ASP A 576       9.638  20.596  20.948  1.00  0.90           C  
ATOM   4561  C   ASP A 576       8.344  20.824  20.173  1.00  0.90           C  
ATOM   4562  O   ASP A 576       7.244  20.683  20.696  1.00  0.90           O  
ATOM   4563  CB  ASP A 576      10.207  21.992  21.332  1.00  0.90           C  
ATOM   4564  CG  ASP A 576      11.353  21.981  22.345  1.00  0.90           C  
ATOM   4565  OD1 ASP A 576      11.748  20.906  22.854  1.00  0.90           O  
ATOM   4566  OD2 ASP A 576      11.847  23.109  22.621  1.00  0.90           O  
ATOM   4567  N   LYS A 577       8.430  21.167  18.867  1.00  0.87           N  
ATOM   4568  CA  LYS A 577       7.266  21.276  17.999  1.00  0.87           C  
ATOM   4569  C   LYS A 577       6.545  19.947  17.820  1.00  0.87           C  
ATOM   4570  O   LYS A 577       5.324  19.884  17.872  1.00  0.87           O  
ATOM   4571  CB  LYS A 577       7.618  21.862  16.608  1.00  0.87           C  
ATOM   4572  CG  LYS A 577       8.280  23.246  16.670  1.00  0.87           C  
ATOM   4573  CD  LYS A 577       8.617  23.787  15.271  1.00  0.87           C  
ATOM   4574  CE  LYS A 577       9.482  25.047  15.308  1.00  0.87           C  
ATOM   4575  NZ  LYS A 577       9.781  25.480  13.926  1.00  0.87           N  
ATOM   4576  N   ALA A 578       7.302  18.850  17.635  1.00  0.94           N  
ATOM   4577  CA  ALA A 578       6.804  17.504  17.469  1.00  0.94           C  
ATOM   4578  C   ALA A 578       6.074  16.922  18.681  1.00  0.94           C  
ATOM   4579  O   ALA A 578       5.059  16.234  18.534  1.00  0.94           O  
ATOM   4580  CB  ALA A 578       7.987  16.609  17.076  1.00  0.94           C  
ATOM   4581  N   GLU A 579       6.578  17.210  19.901  1.00  0.87           N  
ATOM   4582  CA  GLU A 579       6.000  16.848  21.187  1.00  0.87           C  
ATOM   4583  C   GLU A 579       4.610  17.411  21.431  1.00  0.87           C  
ATOM   4584  O   GLU A 579       3.778  16.760  22.072  1.00  0.87           O  
ATOM   4585  CB  GLU A 579       6.922  17.247  22.364  1.00  0.87           C  
ATOM   4586  CG  GLU A 579       8.103  16.273  22.593  1.00  0.87           C  
ATOM   4587  CD  GLU A 579       8.929  16.606  23.841  1.00  0.87           C  
ATOM   4588  OE1 GLU A 579       8.613  17.611  24.524  1.00  0.87           O  
ATOM   4589  OE2 GLU A 579       9.842  15.791  24.144  1.00  0.87           O  
ATOM   4590  N   LYS A 580       4.345  18.634  20.926  1.00  0.83           N  
ATOM   4591  CA  LYS A 580       3.060  19.315  20.966  1.00  0.83           C  
ATOM   4592  C   LYS A 580       1.903  18.550  20.341  1.00  0.83           C  
ATOM   4593  O   LYS A 580       2.064  17.507  19.696  1.00  0.83           O  
ATOM   4594  CB  LYS A 580       3.134  20.743  20.377  1.00  0.83           C  
ATOM   4595  CG  LYS A 580       4.094  21.643  21.161  1.00  0.83           C  
ATOM   4596  CD  LYS A 580       4.155  23.065  20.594  1.00  0.83           C  
ATOM   4597  CE  LYS A 580       5.119  23.961  21.368  1.00  0.83           C  
ATOM   4598  NZ  LYS A 580       5.110  25.319  20.786  1.00  0.83           N  
ATOM   4599  N   ASP A 581       0.669  19.042  20.535  1.00  0.86           N  
ATOM   4600  CA  ASP A 581      -0.504  18.433  19.957  1.00  0.86           C  
ATOM   4601  C   ASP A 581      -0.576  18.622  18.436  1.00  0.86           C  
ATOM   4602  O   ASP A 581       0.003  19.573  17.914  1.00  0.86           O  
ATOM   4603  CB  ASP A 581      -1.756  18.827  20.767  1.00  0.86           C  
ATOM   4604  CG  ASP A 581      -1.607  18.256  22.178  1.00  0.86           C  
ATOM   4605  OD1 ASP A 581      -1.011  17.140  22.292  1.00  0.86           O  
ATOM   4606  OD2 ASP A 581      -2.068  18.889  23.158  1.00  0.86           O  
ATOM   4607  N   PRO A 582      -1.152  17.696  17.657  1.00  0.89           N  
ATOM   4608  CA  PRO A 582      -1.162  17.741  16.195  1.00  0.89           C  
ATOM   4609  C   PRO A 582      -1.796  18.981  15.585  1.00  0.89           C  
ATOM   4610  O   PRO A 582      -1.461  19.314  14.457  1.00  0.89           O  
ATOM   4611  CB  PRO A 582      -1.840  16.424  15.771  1.00  0.89           C  
ATOM   4612  CG  PRO A 582      -2.601  15.966  17.015  1.00  0.89           C  
ATOM   4613  CD  PRO A 582      -1.731  16.457  18.157  1.00  0.89           C  
ATOM   4614  N   GLU A 583      -2.707  19.669  16.289  1.00  0.81           N  
ATOM   4615  CA  GLU A 583      -3.311  20.918  15.883  1.00  0.81           C  
ATOM   4616  C   GLU A 583      -2.310  22.071  15.721  1.00  0.81           C  
ATOM   4617  O   GLU A 583      -2.301  22.772  14.708  1.00  0.81           O  
ATOM   4618  CB  GLU A 583      -4.438  21.252  16.898  1.00  0.81           C  
ATOM   4619  CG  GLU A 583      -5.663  20.287  16.820  1.00  0.81           C  
ATOM   4620  CD  GLU A 583      -5.459  18.847  17.311  1.00  0.81           C  
ATOM   4621  OE1 GLU A 583      -4.490  18.575  18.065  1.00  0.81           O  
ATOM   4622  OE2 GLU A 583      -6.275  17.988  16.885  1.00  0.81           O  
ATOM   4623  N   GLU A 584      -1.388  22.257  16.686  1.00  0.81           N  
ATOM   4624  CA  GLU A 584      -0.373  23.295  16.705  1.00  0.81           C  
ATOM   4625  C   GLU A 584       1.003  22.827  16.246  1.00  0.81           C  
ATOM   4626  O   GLU A 584       2.046  23.213  16.780  1.00  0.81           O  
ATOM   4627  CB  GLU A 584      -0.298  23.994  18.086  1.00  0.81           C  
ATOM   4628  CG  GLU A 584      -0.044  23.081  19.310  1.00  0.81           C  
ATOM   4629  CD  GLU A 584      -1.312  22.647  20.048  1.00  0.81           C  
ATOM   4630  OE1 GLU A 584      -2.403  22.617  19.428  1.00  0.81           O  
ATOM   4631  OE2 GLU A 584      -1.159  22.372  21.264  1.00  0.81           O  
ATOM   4632  N   GLY A 585       1.044  22.003  15.178  1.00  0.89           N  
ATOM   4633  CA  GLY A 585       2.289  21.574  14.544  1.00  0.89           C  
ATOM   4634  C   GLY A 585       2.918  20.343  15.130  1.00  0.89           C  
ATOM   4635  O   GLY A 585       4.028  19.964  14.757  1.00  0.89           O  
ATOM   4636  N   GLY A 586       2.231  19.681  16.073  1.00  0.92           N  
ATOM   4637  CA  GLY A 586       2.642  18.401  16.616  1.00  0.92           C  
ATOM   4638  C   GLY A 586       2.662  17.275  15.640  1.00  0.92           C  
ATOM   4639  O   GLY A 586       2.067  17.310  14.569  1.00  0.92           O  
ATOM   4640  N   MET A 587       3.310  16.165  16.023  1.00  0.92           N  
ATOM   4641  CA  MET A 587       3.271  14.985  15.186  1.00  0.92           C  
ATOM   4642  C   MET A 587       1.879  14.367  15.094  1.00  0.92           C  
ATOM   4643  O   MET A 587       1.199  14.191  16.109  1.00  0.92           O  
ATOM   4644  CB  MET A 587       4.332  13.973  15.645  1.00  0.92           C  
ATOM   4645  CG  MET A 587       4.498  12.764  14.715  1.00  0.92           C  
ATOM   4646  SD  MET A 587       6.167  12.050  14.794  1.00  0.92           S  
ATOM   4647  CE  MET A 587       6.084  11.497  16.508  1.00  0.92           C  
ATOM   4648  N   ARG A 588       1.416  14.064  13.857  1.00  0.87           N  
ATOM   4649  CA  ARG A 588       0.153  13.391  13.618  1.00  0.87           C  
ATOM   4650  C   ARG A 588       0.106  11.980  14.204  1.00  0.87           C  
ATOM   4651  O   ARG A 588       1.045  11.207  13.989  1.00  0.87           O  
ATOM   4652  CB  ARG A 588      -0.199  13.302  12.116  1.00  0.87           C  
ATOM   4653  CG  ARG A 588      -0.460  14.673  11.465  1.00  0.87           C  
ATOM   4654  CD  ARG A 588      -1.103  14.598  10.077  1.00  0.87           C  
ATOM   4655  NE  ARG A 588      -0.125  13.893   9.177  1.00  0.87           N  
ATOM   4656  CZ  ARG A 588      -0.230  12.641   8.717  1.00  0.87           C  
ATOM   4657  NH1 ARG A 588       0.708  12.163   7.912  1.00  0.87           N  
ATOM   4658  NH2 ARG A 588      -1.259  11.866   9.051  1.00  0.87           N  
ATOM   4659  N   PRO A 589      -0.938  11.581  14.930  1.00  0.95           N  
ATOM   4660  CA  PRO A 589      -1.044  10.241  15.491  1.00  0.95           C  
ATOM   4661  C   PRO A 589      -1.100   9.141  14.433  1.00  0.95           C  
ATOM   4662  O   PRO A 589      -1.174   9.392  13.225  1.00  0.95           O  
ATOM   4663  CB  PRO A 589      -2.300  10.331  16.375  1.00  0.95           C  
ATOM   4664  CG  PRO A 589      -3.193  11.352  15.674  1.00  0.95           C  
ATOM   4665  CD  PRO A 589      -2.182  12.343  15.103  1.00  0.95           C  
ATOM   4666  N   ASN A 590      -1.010   7.872  14.863  1.00  0.93           N  
ATOM   4667  CA  ASN A 590      -1.293   6.748  13.996  1.00  0.93           C  
ATOM   4668  C   ASN A 590      -2.761   6.705  13.537  1.00  0.93           C  
ATOM   4669  O   ASN A 590      -3.695   6.746  14.336  1.00  0.93           O  
ATOM   4670  CB  ASN A 590      -0.854   5.441  14.688  1.00  0.93           C  
ATOM   4671  CG  ASN A 590      -0.511   4.371  13.660  1.00  0.93           C  
ATOM   4672  OD1 ASN A 590      -0.712   4.535  12.456  1.00  0.93           O  
ATOM   4673  ND2 ASN A 590       0.060   3.252  14.159  1.00  0.93           N  
ATOM   4674  N   GLN A 591      -2.969   6.624  12.207  1.00  0.89           N  
ATOM   4675  CA  GLN A 591      -4.271   6.630  11.566  1.00  0.89           C  
ATOM   4676  C   GLN A 591      -4.880   5.238  11.594  1.00  0.89           C  
ATOM   4677  O   GLN A 591      -4.343   4.292  12.164  1.00  0.89           O  
ATOM   4678  CB  GLN A 591      -4.216   7.192  10.119  1.00  0.89           C  
ATOM   4679  CG  GLN A 591      -3.791   8.675  10.060  1.00  0.89           C  
ATOM   4680  CD  GLN A 591      -3.820   9.198   8.630  1.00  0.89           C  
ATOM   4681  OE1 GLN A 591      -4.866   9.551   8.099  1.00  0.89           O  
ATOM   4682  NE2 GLN A 591      -2.650   9.271   7.950  1.00  0.89           N  
ATOM   4683  N   MET A 592      -6.091   5.102  11.043  1.00  0.88           N  
ATOM   4684  CA  MET A 592      -6.794   3.852  11.037  1.00  0.88           C  
ATOM   4685  C   MET A 592      -7.672   3.876   9.806  1.00  0.88           C  
ATOM   4686  O   MET A 592      -8.237   4.915   9.484  1.00  0.88           O  
ATOM   4687  CB  MET A 592      -7.634   3.800  12.333  1.00  0.88           C  
ATOM   4688  CG  MET A 592      -8.507   2.561  12.552  1.00  0.88           C  
ATOM   4689  SD  MET A 592      -9.356   2.646  14.160  1.00  0.88           S  
ATOM   4690  CE  MET A 592     -10.048   0.977  14.130  1.00  0.88           C  
ATOM   4691  N   VAL A 593      -7.806   2.745   9.089  1.00  0.93           N  
ATOM   4692  CA  VAL A 593      -8.700   2.651   7.945  1.00  0.93           C  
ATOM   4693  C   VAL A 593      -9.764   1.638   8.290  1.00  0.93           C  
ATOM   4694  O   VAL A 593      -9.472   0.471   8.538  1.00  0.93           O  
ATOM   4695  CB  VAL A 593      -7.975   2.233   6.672  1.00  0.93           C  
ATOM   4696  CG1 VAL A 593      -8.966   1.935   5.528  1.00  0.93           C  
ATOM   4697  CG2 VAL A 593      -7.034   3.385   6.279  1.00  0.93           C  
ATOM   4698  N   LEU A 594     -11.034   2.078   8.377  1.00  0.91           N  
ATOM   4699  CA  LEU A 594     -12.168   1.208   8.619  1.00  0.91           C  
ATOM   4700  C   LEU A 594     -12.506   0.294   7.457  1.00  0.91           C  
ATOM   4701  O   LEU A 594     -12.526   0.681   6.294  1.00  0.91           O  
ATOM   4702  CB  LEU A 594     -13.425   2.002   9.045  1.00  0.91           C  
ATOM   4703  CG  LEU A 594     -13.348   2.570  10.476  1.00  0.91           C  
ATOM   4704  CD1 LEU A 594     -14.506   3.545  10.725  1.00  0.91           C  
ATOM   4705  CD2 LEU A 594     -13.360   1.459  11.538  1.00  0.91           C  
ATOM   4706  N   THR A 595     -12.815  -0.965   7.794  1.00  0.93           N  
ATOM   4707  CA  THR A 595     -13.221  -1.997   6.867  1.00  0.93           C  
ATOM   4708  C   THR A 595     -14.670  -2.337   7.124  1.00  0.93           C  
ATOM   4709  O   THR A 595     -15.325  -1.845   8.035  1.00  0.93           O  
ATOM   4710  CB  THR A 595     -12.369  -3.274   6.906  1.00  0.93           C  
ATOM   4711  OG1 THR A 595     -12.332  -3.881   8.190  1.00  0.93           O  
ATOM   4712  CG2 THR A 595     -10.925  -2.925   6.546  1.00  0.93           C  
ATOM   4713  N   SER A 596     -15.216  -3.210   6.265  1.00  0.95           N  
ATOM   4714  CA  SER A 596     -16.544  -3.773   6.323  1.00  0.95           C  
ATOM   4715  C   SER A 596     -16.477  -5.128   6.997  1.00  0.95           C  
ATOM   4716  O   SER A 596     -17.356  -5.961   6.846  1.00  0.95           O  
ATOM   4717  CB  SER A 596     -17.148  -3.955   4.907  1.00  0.95           C  
ATOM   4718  OG  SER A 596     -16.264  -4.658   4.015  1.00  0.95           O  
ATOM   4719  N   ILE A 597     -15.384  -5.380   7.747  1.00  0.93           N  
ATOM   4720  CA  ILE A 597     -15.175  -6.596   8.501  1.00  0.93           C  
ATOM   4721  C   ILE A 597     -15.764  -6.401   9.866  1.00  0.93           C  
ATOM   4722  O   ILE A 597     -15.418  -5.470  10.589  1.00  0.93           O  
ATOM   4723  CB  ILE A 597     -13.691  -6.955   8.633  1.00  0.93           C  
ATOM   4724  CG1 ILE A 597     -13.062  -7.210   7.246  1.00  0.93           C  
ATOM   4725  CG2 ILE A 597     -13.440  -8.137   9.604  1.00  0.93           C  
ATOM   4726  CD1 ILE A 597     -13.620  -8.441   6.535  1.00  0.93           C  
ATOM   4727  N   ASP A 598     -16.669  -7.305  10.244  1.00  0.89           N  
ATOM   4728  CA  ASP A 598     -17.330  -7.280  11.515  1.00  0.89           C  
ATOM   4729  C   ASP A 598     -16.459  -8.000  12.535  1.00  0.89           C  
ATOM   4730  O   ASP A 598     -15.799  -9.002  12.248  1.00  0.89           O  
ATOM   4731  CB  ASP A 598     -18.728  -7.941  11.421  1.00  0.89           C  
ATOM   4732  CG  ASP A 598     -19.691  -7.180  10.509  1.00  0.89           C  
ATOM   4733  OD1 ASP A 598     -19.242  -6.523   9.538  1.00  0.89           O  
ATOM   4734  OD2 ASP A 598     -20.913  -7.270  10.787  1.00  0.89           O  
ATOM   4735  N   CYS A 599     -16.402  -7.473  13.772  1.00  0.90           N  
ATOM   4736  CA  CYS A 599     -15.715  -8.121  14.876  1.00  0.90           C  
ATOM   4737  C   CYS A 599     -16.266  -9.524  15.185  1.00  0.90           C  
ATOM   4738  O   CYS A 599     -17.478  -9.699  15.157  1.00  0.90           O  
ATOM   4739  CB  CYS A 599     -15.765  -7.230  16.151  1.00  0.90           C  
ATOM   4740  SG  CYS A 599     -14.806  -7.849  17.576  1.00  0.90           S  
ATOM   4741  N   PRO A 600     -15.459 -10.545  15.498  1.00  0.87           N  
ATOM   4742  CA  PRO A 600     -15.978 -11.893  15.728  1.00  0.87           C  
ATOM   4743  C   PRO A 600     -16.479 -12.039  17.151  1.00  0.87           C  
ATOM   4744  O   PRO A 600     -17.169 -13.007  17.449  1.00  0.87           O  
ATOM   4745  CB  PRO A 600     -14.772 -12.808  15.438  1.00  0.87           C  
ATOM   4746  CG  PRO A 600     -13.551 -11.925  15.691  1.00  0.87           C  
ATOM   4747  CD  PRO A 600     -14.026 -10.560  15.213  1.00  0.87           C  
ATOM   4748  N   THR A 601     -16.099 -11.106  18.041  1.00  0.84           N  
ATOM   4749  CA  THR A 601     -16.481 -11.120  19.452  1.00  0.84           C  
ATOM   4750  C   THR A 601     -17.692 -10.258  19.716  1.00  0.84           C  
ATOM   4751  O   THR A 601     -18.684 -10.703  20.282  1.00  0.84           O  
ATOM   4752  CB  THR A 601     -15.343 -10.647  20.348  1.00  0.84           C  
ATOM   4753  OG1 THR A 601     -14.308 -11.620  20.318  1.00  0.84           O  
ATOM   4754  CG2 THR A 601     -15.732 -10.442  21.823  1.00  0.84           C  
ATOM   4755  N   CYS A 602     -17.637  -8.967  19.325  1.00  0.81           N  
ATOM   4756  CA  CYS A 602     -18.761  -8.055  19.456  1.00  0.81           C  
ATOM   4757  C   CYS A 602     -19.458  -7.911  18.104  1.00  0.81           C  
ATOM   4758  O   CYS A 602     -19.437  -8.820  17.290  1.00  0.81           O  
ATOM   4759  CB  CYS A 602     -18.352  -6.708  20.127  1.00  0.81           C  
ATOM   4760  SG  CYS A 602     -17.219  -5.686  19.150  1.00  0.81           S  
ATOM   4761  N   GLY A 603     -20.095  -6.759  17.817  1.00  0.85           N  
ATOM   4762  CA  GLY A 603     -20.645  -6.457  16.502  1.00  0.85           C  
ATOM   4763  C   GLY A 603     -20.268  -5.047  16.150  1.00  0.85           C  
ATOM   4764  O   GLY A 603     -20.973  -4.105  16.485  1.00  0.85           O  
ATOM   4765  N   ARG A 604     -19.101  -4.854  15.512  1.00  0.80           N  
ATOM   4766  CA  ARG A 604     -18.642  -3.541  15.107  1.00  0.80           C  
ATOM   4767  C   ARG A 604     -17.702  -3.677  13.933  1.00  0.80           C  
ATOM   4768  O   ARG A 604     -17.016  -4.684  13.802  1.00  0.80           O  
ATOM   4769  CB  ARG A 604     -17.869  -2.817  16.240  1.00  0.80           C  
ATOM   4770  CG  ARG A 604     -18.659  -1.658  16.873  1.00  0.80           C  
ATOM   4771  CD  ARG A 604     -17.954  -0.989  18.057  1.00  0.80           C  
ATOM   4772  NE  ARG A 604     -18.040  -1.943  19.222  1.00  0.80           N  
ATOM   4773  CZ  ARG A 604     -18.819  -1.779  20.305  1.00  0.80           C  
ATOM   4774  NH1 ARG A 604     -18.842  -2.697  21.275  1.00  0.80           N  
ATOM   4775  NH2 ARG A 604     -19.591  -0.713  20.465  1.00  0.80           N  
ATOM   4776  N   LYS A 605     -17.641  -2.625  13.085  1.00  0.87           N  
ATOM   4777  CA  LYS A 605     -16.705  -2.502  11.982  1.00  0.87           C  
ATOM   4778  C   LYS A 605     -15.267  -2.442  12.481  1.00  0.87           C  
ATOM   4779  O   LYS A 605     -14.942  -1.710  13.416  1.00  0.87           O  
ATOM   4780  CB  LYS A 605     -17.019  -1.254  11.110  1.00  0.87           C  
ATOM   4781  CG  LYS A 605     -18.404  -1.302  10.439  1.00  0.87           C  
ATOM   4782  CD  LYS A 605     -18.668  -0.076   9.545  1.00  0.87           C  
ATOM   4783  CE  LYS A 605     -20.040  -0.110   8.861  1.00  0.87           C  
ATOM   4784  NZ  LYS A 605     -20.245   1.108   8.041  1.00  0.87           N  
ATOM   4785  N   MET A 606     -14.377  -3.236  11.873  1.00  0.90           N  
ATOM   4786  CA  MET A 606     -12.977  -3.299  12.214  1.00  0.90           C  
ATOM   4787  C   MET A 606     -12.164  -2.268  11.460  1.00  0.90           C  
ATOM   4788  O   MET A 606     -12.618  -1.648  10.504  1.00  0.90           O  
ATOM   4789  CB  MET A 606     -12.427  -4.726  11.990  1.00  0.90           C  
ATOM   4790  CG  MET A 606     -12.758  -5.654  13.172  1.00  0.90           C  
ATOM   4791  SD  MET A 606     -11.934  -7.264  13.092  1.00  0.90           S  
ATOM   4792  CE  MET A 606     -11.824  -7.527  14.885  1.00  0.90           C  
ATOM   4793  N   GLY A 607     -10.915  -2.028  11.898  1.00  0.97           N  
ATOM   4794  CA  GLY A 607      -9.998  -1.174  11.171  1.00  0.97           C  
ATOM   4795  C   GLY A 607      -8.624  -1.747  11.068  1.00  0.97           C  
ATOM   4796  O   GLY A 607      -8.159  -2.492  11.928  1.00  0.97           O  
ATOM   4797  N   ILE A 608      -7.935  -1.352   9.985  1.00  0.94           N  
ATOM   4798  CA  ILE A 608      -6.595  -1.769   9.630  1.00  0.94           C  
ATOM   4799  C   ILE A 608      -5.625  -0.877  10.373  1.00  0.94           C  
ATOM   4800  O   ILE A 608      -5.463   0.303  10.071  1.00  0.94           O  
ATOM   4801  CB  ILE A 608      -6.320  -1.710   8.121  1.00  0.94           C  
ATOM   4802  CG1 ILE A 608      -7.475  -2.318   7.287  1.00  0.94           C  
ATOM   4803  CG2 ILE A 608      -4.995  -2.451   7.842  1.00  0.94           C  
ATOM   4804  CD1 ILE A 608      -7.387  -2.014   5.784  1.00  0.94           C  
ATOM   4805  N   ARG A 609      -4.989  -1.432  11.421  1.00  0.88           N  
ATOM   4806  CA  ARG A 609      -4.023  -0.722  12.223  1.00  0.88           C  
ATOM   4807  C   ARG A 609      -2.681  -1.402  12.084  1.00  0.88           C  
ATOM   4808  O   ARG A 609      -2.569  -2.591  11.798  1.00  0.88           O  
ATOM   4809  CB  ARG A 609      -4.414  -0.608  13.721  1.00  0.88           C  
ATOM   4810  CG  ARG A 609      -5.902  -0.271  13.929  1.00  0.88           C  
ATOM   4811  CD  ARG A 609      -6.251   0.301  15.304  1.00  0.88           C  
ATOM   4812  NE  ARG A 609      -5.776   1.727  15.307  1.00  0.88           N  
ATOM   4813  CZ  ARG A 609      -6.053   2.612  16.275  1.00  0.88           C  
ATOM   4814  NH1 ARG A 609      -6.777   2.252  17.331  1.00  0.88           N  
ATOM   4815  NH2 ARG A 609      -5.614   3.867  16.191  1.00  0.88           N  
ATOM   4816  N   THR A 610      -1.615  -0.613  12.273  1.00  0.94           N  
ATOM   4817  CA  THR A 610      -0.248  -1.063  12.089  1.00  0.94           C  
ATOM   4818  C   THR A 610       0.501  -0.808  13.372  1.00  0.94           C  
ATOM   4819  O   THR A 610       0.467   0.289  13.921  1.00  0.94           O  
ATOM   4820  CB  THR A 610       0.458  -0.322  10.963  1.00  0.94           C  
ATOM   4821  OG1 THR A 610      -0.142  -0.632   9.715  1.00  0.94           O  
ATOM   4822  CG2 THR A 610       1.931  -0.718  10.824  1.00  0.94           C
[truncated: 161,036 more chars]
