# Supplementary material for: Networked salt-bridges mediate magnesium-dependent conformational dynamics and functional regulation in type IA topoisomerases
Source: Nat Commun. 2026 Apr 30;17:5907. doi: 10.1038/s41467-026-72556-9 (PMC13338365; doi:10.1038/s41467-026-72556-9)
Supplement: Supplementary file 7 — Source Data 4 [file 41467_2026_72556_MOESM7_ESM.zip › source data supplementary fig 8B/probes_ecTop1_4rul.pdb]

ATOM      1  HE  SLN A  1       -8.686  -9.089   0.902  1.00  0.00          HE
ATOM      2  XE  SLN A  1      -10.701  -9.089   0.902  1.00  0.00          XE
ATOM      3  XE  SLN A  1      -10.701  -9.089    1.91  1.00  0.00          XE
ATOM      4  XE  SLN A  1      -10.701  -8.082   0.902  1.00  0.00          XE
ATOM      5  XE  SLN A  1      -10.701  -8.082    1.91  1.00  0.00          XE
ATOM      6  XE  SLN A  1       -9.693  -9.089   0.902  1.00  0.00          XE
ATOM      7  XE  SLN A  1       -9.693  -9.089    1.91  1.00  0.00          XE
ATOM      8  XE  SLN A  1       -9.693  -8.082   0.902  1.00  0.00          XE
ATOM      9  XE  SLN A  1       -9.693  -8.082    1.91  1.00  0.00          XE
ATOM     10  XE  SLN A  1       -8.686  -9.089  -6.149  1.00  0.00          XE
ATOM     11  XE  SLN A  1       -8.686  -9.089   0.902  1.00  0.00          XE
ATOM     12  XE  SLN A  1       -8.686  -9.089    1.91  1.00  0.00          XE
ATOM     13  XE  SLN A  1       -8.686  -8.082  -6.149  1.00  0.00          XE
ATOM     14  XE  SLN A  1       -8.686  -8.082   0.902  1.00  0.00          XE
ATOM     15  XE  SLN A  1       -8.686  -8.082    1.91  1.00  0.00          XE
ATOM     16  XE  SLN A  1       -8.686  -7.075  -6.149  1.00  0.00          XE
ATOM     17  XE  SLN A  1       -7.679  -9.089  -6.149  1.00  0.00          XE
ATOM     18  XE  SLN A  1       -7.679  -9.089  -5.141  1.00  0.00          XE
ATOM     19  XE  SLN A  1       -7.679  -9.089   0.902  1.00  0.00          XE
ATOM     20  XE  SLN A  1       -7.679  -8.082  -6.149  1.00  0.00          XE
ATOM     21  XE  SLN A  1       -7.679  -8.082  -5.141  1.00  0.00          XE
ATOM     22  XE  SLN A  1       -6.672  -9.089  -5.141  1.00  0.00          XE
ATOM     23  XE  SLN A  1       -6.672  -9.089  -4.134  1.00  0.00          XE
ATOM     24  XE  SLN A  1       -6.672  -8.082  -6.149  1.00  0.00          XE
ATOM     25  XE  SLN A  1       -6.672  -8.082  -5.141  1.00  0.00          XE
ATOM     26  XE  SLN A  1       -5.664  -9.089  -4.134  1.00  0.00          XE
ATOM     27  HE  SLN A  2       26.569  12.064  32.128  1.00  0.00          HE
ATOM     28  XE  SLN A  2       24.554  13.071  33.136  1.00  0.00          XE
ATOM     29  XE  SLN A  2       25.562  12.064  31.121  1.00  0.00          XE
ATOM     30  XE  SLN A  2       25.562  12.064  32.128  1.00  0.00          XE
ATOM     31  XE  SLN A  2       25.562  12.064  33.136  1.00  0.00          XE
ATOM     32  XE  SLN A  2       25.562  13.071  33.136  1.00  0.00          XE
ATOM     33  XE  SLN A  2       25.562  13.071  34.143  1.00  0.00          XE
ATOM     34  XE  SLN A  2       25.562  14.078  34.143  1.00  0.00          XE
ATOM     35  XE  SLN A  2       25.562  14.078   35.15  1.00  0.00          XE
ATOM     36  XE  SLN A  2       26.569  12.064  29.106  1.00  0.00          XE
ATOM     37  XE  SLN A  2       26.569  12.064  30.114  1.00  0.00          XE
ATOM     38  XE  SLN A  2       26.569  12.064  31.121  1.00  0.00          XE
ATOM     39  XE  SLN A  2       26.569  12.064  32.128  1.00  0.00          XE
ATOM     40  XE  SLN A  2       26.569  12.064  33.136  1.00  0.00          XE
ATOM     41  XE  SLN A  2       26.569  13.071  32.128  1.00  0.00          XE
ATOM     42  XE  SLN A  2       26.569  13.071  33.136  1.00  0.00          XE
ATOM     43  XE  SLN A  2       26.569  13.071  34.143  1.00  0.00          XE
ATOM     44  XE  SLN A  2       26.569  14.078  34.143  1.00  0.00          XE
ATOM     45  XE  SLN A  2       27.576  12.064  30.114  1.00  0.00          XE
ATOM     46  XE  SLN A  2       27.576  12.064  31.121  1.00  0.00          XE
ATOM     47  XE  SLN A  2       27.576  12.064  32.128  1.00  0.00          XE
ATOM     48  HE  SLN A  3       40.671   7.027   2.917  1.00  0.00          HE
ATOM     49  XE  SLN A  3       39.664    6.02   3.924  1.00  0.00          XE
ATOM     50  XE  SLN A  3       39.664   7.027   3.924  1.00  0.00          XE
ATOM     51  XE  SLN A  3       39.664   7.027   4.932  1.00  0.00          XE
ATOM     52  XE  SLN A  3       39.664   8.035   2.917  1.00  0.00          XE
ATOM     53  XE  SLN A  3       39.664   8.035   3.924  1.00  0.00          XE
ATOM     54  XE  SLN A  3       39.664   9.042   0.902  1.00  0.00          XE
ATOM     55  XE  SLN A  3       39.664   9.042    1.91  1.00  0.00          XE
ATOM     56  XE  SLN A  3       39.664   9.042   2.917  1.00  0.00          XE
ATOM     57  XE  SLN A  3       40.671   5.013   3.924  1.00  0.00          XE
ATOM     58  XE  SLN A  3       40.671    6.02   2.917  1.00  0.00          XE
ATOM     59  XE  SLN A  3       40.671    6.02   3.924  1.00  0.00          XE
ATOM     60  XE  SLN A  3       40.671   7.027  -1.112  1.00  0.00          XE
ATOM     61  XE  SLN A  3       40.671   7.027    1.91  1.00  0.00          XE
ATOM     62  XE  SLN A  3       40.671   7.027   2.917  1.00  0.00          XE
ATOM     63  XE  SLN A  3       40.671   7.027   3.924  1.00  0.00          XE
ATOM     64  XE  SLN A  3       40.671   8.035  -1.112  1.00  0.00          XE
ATOM     65  XE  SLN A  3       40.671   8.035  -0.105  1.00  0.00          XE
ATOM     66  XE  SLN A  3       41.678    6.02   0.902  1.00  0.00          XE
ATOM     67  HE  SLN A  4       38.656  -1.031  17.019  1.00  0.00          HE
ATOM     68  XE  SLN A  4       37.649  -2.038  15.004  1.00  0.00          XE
ATOM     69  XE  SLN A  4       37.649  -2.038  16.012  1.00  0.00          XE
ATOM     70  XE  SLN A  4       37.649  -1.031  16.012  1.00  0.00          XE
ATOM     71  XE  SLN A  4       38.656  -2.038  16.012  1.00  0.00          XE
ATOM     72  XE  SLN A  4       38.656  -1.031  16.012  1.00  0.00          XE
ATOM     73  XE  SLN A  4       38.656  -1.031  17.019  1.00  0.00          XE
ATOM     74  XE  SLN A  4       38.656  -0.024  17.019  1.00  0.00          XE
ATOM     75  XE  SLN A  4       39.664  -1.031  17.019  1.00  0.00          XE
ATOM     76  XE  SLN A  4       39.664  -0.024  17.019  1.00  0.00          XE
ATOM     77  XE  SLN A  4       39.664  -0.024  18.026  1.00  0.00          XE
ATOM     78  XE  SLN A  4       40.671   0.984  18.026  1.00  0.00          XE
ATOM     79  HE  SLN A  5       39.664   9.042    1.91  1.00  0.00          HE
ATOM     80  XE  SLN A  5       38.656   9.042    1.91  1.00  0.00          XE
ATOM     81  XE  SLN A  5       38.656   9.042   2.917  1.00  0.00          XE
ATOM     82  XE  SLN A  5       38.656  10.049    1.91  1.00  0.00          XE
ATOM     83  XE  SLN A  5       38.656  10.049   2.917  1.00  0.00          XE
ATOM     84  XE  SLN A  5       39.664   8.035  -1.112  1.00  0.00          XE
ATOM     85  XE  SLN A  5       39.664   9.042   0.902  1.00  0.00          XE
ATOM     86  XE  SLN A  5       39.664   9.042    1.91  1.00  0.00          XE
ATOM     87  XE  SLN A  5       39.664   9.042   2.917  1.00  0.00          XE
ATOM     88  XE  SLN A  5       39.664  10.049    1.91  1.00  0.00          XE
ATOM     89  XE  SLN A  5       40.671   8.035  -1.112  1.00  0.00          XE
ATOM     90  XE  SLN A  5       40.671   8.035  -0.105  1.00  0.00          XE
ATOM     91  HE  SLN A  6       12.467  -9.089 -19.243  1.00  0.00          HE
ATOM     92  XE  SLN A  6        11.46  -8.082 -18.236  1.00  0.00          XE
ATOM     93  XE  SLN A  6       12.467 -10.096 -19.243  1.00  0.00          XE
ATOM     94  XE  SLN A  6       12.467  -9.089 -19.243  1.00  0.00          XE
ATOM     95  XE  SLN A  6       12.467  -8.082 -19.243  1.00  0.00          XE
ATOM     96  XE  SLN A  6       12.467  -8.082 -18.236  1.00  0.00          XE
ATOM     97  XE  SLN A  6       12.467  -7.075 -18.236  1.00  0.00          XE
ATOM     98  XE  SLN A  6       13.474 -11.104 -20.251  1.00  0.00          XE
ATOM     99  XE  SLN A  6       13.474 -10.096 -20.251  1.00  0.00          XE
ATOM    100  XE  SLN A  6       13.474 -10.096 -19.243  1.00  0.00          XE
ATOM    101  XE  SLN A  6       13.474  -9.089 -19.243  1.00  0.00          XE
ATOM    102  HE  SLN A  7       34.627   1.991   24.07  1.00  0.00          HE
ATOM    103  XE  SLN A  7        33.62   1.991  23.063  1.00  0.00          XE
ATOM    104  XE  SLN A  7        33.62   2.998  23.063  1.00  0.00          XE
ATOM    105  XE  SLN A  7       34.627  -0.024  26.085  1.00  0.00          XE
ATOM    106  XE  SLN A  7       34.627   0.984  23.063  1.00  0.00          XE
ATOM    107  XE  SLN A  7       34.627   0.984   24.07  1.00  0.00          XE
ATOM    108  XE  SLN A  7       34.627   0.984  25.077  1.00  0.00          XE
ATOM    109  XE  SLN A  7       34.627   1.991  23.063  1.00  0.00          XE
ATOM    110  XE  SLN A  7       34.627   1.991   24.07  1.00  0.00          XE
ATOM    111  XE  SLN A  7       34.627   2.998  23.063  1.00  0.00          XE
ATOM    112  XE  SLN A  7       34.627   2.998   24.07  1.00  0.00          XE
ATOM    113  HE  SLN A  8       39.664   8.035   0.902  1.00  0.00          HE
ATOM    114  XE  SLN A  8       39.664   9.042   0.902  1.00  0.00          XE
ATOM    115  XE  SLN A  8       39.664   9.042    1.91  1.00  0.00          XE
ATOM    116  XE  SLN A  8       39.664   9.042   2.917  1.00  0.00          XE
ATOM    117  XE  SLN A  8       39.664   8.035  -0.105  1.00  0.00          XE
ATOM    118  XE  SLN A  8       39.664   8.035   0.902  1.00  0.00          XE
ATOM    119  XE  SLN A  8       39.664   8.035    1.91  1.00  0.00          XE
ATOM    120  XE  SLN A  8       40.671   8.035  -1.112  1.00  0.00          XE
ATOM    121  XE  SLN A  8       40.671   8.035  -0.105  1.00  0.00          XE
ATOM    122  XE  SLN A  8       41.678   8.035  -1.112  1.00  0.00          XE
ATOM    123  XE  SLN A  8       42.686   8.035  -2.119  1.00  0.00          XE
ATOM    124  HE  SLN A  9        2.394  -9.089  -0.105  1.00  0.00          HE
ATOM    125  XE  SLN A  9        1.387  -9.089  -1.112  1.00  0.00          XE
ATOM    126  XE  SLN A  9        2.394  -9.089  -1.112  1.00  0.00          XE
ATOM    127  XE  SLN A  9        2.394  -9.089  -0.105  1.00  0.00          XE
ATOM    128  XE  SLN A  9        2.394  -9.089   0.902  1.00  0.00          XE
ATOM    129  XE  SLN A  9        2.394  -8.082  -2.119  1.00  0.00          XE
ATOM    130  XE  SLN A  9        3.401  -8.082  -1.112  1.00  0.00          XE
ATOM    131  XE  SLN A  9        3.401  -8.082  -0.105  1.00  0.00          XE
ATOM    132  XE  SLN A  9        3.401  -8.082   0.902  1.00  0.00          XE
ATOM    133  XE  SLN A  9        3.401  -8.082    1.91  1.00  0.00          XE
ATOM    134  HE  SLN A 10        9.445   5.013    1.91  1.00  0.00          HE
ATOM    135  XE  SLN A 10         7.43    6.02  -0.105  1.00  0.00          XE
ATOM    136  XE  SLN A 10         7.43    6.02   0.902  1.00  0.00          XE
ATOM    137  XE  SLN A 10        8.438   5.013    1.91  1.00  0.00          XE
ATOM    138  XE  SLN A 10        9.445   4.006    1.91  1.00  0.00          XE
ATOM    139  XE  SLN A 10        9.445   4.006   2.917  1.00  0.00          XE
ATOM    140  XE  SLN A 10        9.445   5.013    1.91  1.00  0.00          XE
ATOM    141  XE  SLN A 10        9.445   5.013   2.917  1.00  0.00          XE
ATOM    142  XE  SLN A 10       10.452   4.006   2.917  1.00  0.00          XE
ATOM    143  XE  SLN A 10        11.46   2.998   2.917  1.00  0.00          XE
ATOM    144  HE  SLN A 11       25.562  16.093   35.15  1.00  0.00          HE
ATOM    145  XE  SLN A 11       24.554  15.086   35.15  1.00  0.00          XE
ATOM    146  XE  SLN A 11       24.554  16.093   35.15  1.00  0.00          XE
ATOM    147  XE  SLN A 11       24.554    17.1   35.15  1.00  0.00          XE
ATOM    148  XE  SLN A 11       25.562  15.086   35.15  1.00  0.00          XE
ATOM    149  XE  SLN A 11       25.562  16.093   35.15  1.00  0.00          XE
ATOM    150  XE  SLN A 11       25.562    17.1   35.15  1.00  0.00          XE
ATOM    151  XE  SLN A 11       26.569  15.086   35.15  1.00  0.00          XE
ATOM    152  XE  SLN A 11       26.569  16.093   35.15  1.00  0.00          XE
ATOM    153  XE  SLN A 11       26.569  18.108  27.092  1.00  0.00          XE
ATOM    154  HE  SLN A 12       39.664  20.122  18.026  1.00  0.00          HE
ATOM    155  XE  SLN A 12       38.656  19.115  17.019  1.00  0.00          XE
ATOM    156  XE  SLN A 12       38.656  19.115  18.026  1.00  0.00          XE
ATOM    157  XE  SLN A 12       39.664  19.115  18.026  1.00  0.00          XE
ATOM    158  XE  SLN A 12       39.664  19.115  19.034  1.00  0.00          XE
ATOM    159  XE  SLN A 12       39.664  20.122  17.019  1.00  0.00          XE
ATOM    160  XE  SLN A 12       39.664  20.122  18.026  1.00  0.00          XE
ATOM    161  XE  SLN A 12       40.671  20.122  17.019  1.00  0.00          XE
ATOM    162  XE  SLN A 12       40.671  20.122  18.026  1.00  0.00          XE
ATOM    163  XE  SLN A 12       40.671  20.122  19.034  1.00  0.00          XE
ATOM    164  HE  SLN A 13       40.671   9.042   0.902  1.00  0.00          HE
ATOM    165  XE  SLN A 13       39.664   9.042   0.902  1.00  0.00          XE
ATOM    166  XE  SLN A 13       39.664   9.042    1.91  1.00  0.00          XE
ATOM    167  XE  SLN A 13       39.664   9.042   2.917  1.00  0.00          XE
ATOM    168  XE  SLN A 13       40.671   8.035  -1.112  1.00  0.00          XE
ATOM    169  XE  SLN A 13       40.671   8.035  -0.105  1.00  0.00          XE
ATOM    170  XE  SLN A 13       40.671   8.035   0.902  1.00  0.00          XE
ATOM    171  XE  SLN A 13       40.671   8.035    1.91  1.00  0.00          XE
ATOM    172  XE  SLN A 13       40.671   9.042   0.902  1.00  0.00          XE
ATOM    173  XE  SLN A 13       40.671   9.042    1.91  1.00  0.00          XE
ATOM    174  HE  SLN A 14       60.817  -2.038  27.092  1.00  0.00          HE
ATOM    175  XE  SLN A 14       58.802  -2.038  27.092  1.00  0.00          XE
ATOM    176  XE  SLN A 14       59.809  -2.038  27.092  1.00  0.00          XE
ATOM    177  XE  SLN A 14       59.809  -2.038  28.099  1.00  0.00          XE
ATOM    178  XE  SLN A 14       59.809  -1.031  26.085  1.00  0.00          XE
ATOM    179  XE  SLN A 14       60.817  -2.038  27.092  1.00  0.00          XE
ATOM    180  XE  SLN A 14       60.817  -2.038  28.099  1.00  0.00          XE
ATOM    181  XE  SLN A 14       60.817  -1.031  26.085  1.00  0.00          XE
ATOM    182  XE  SLN A 14       60.817  -1.031  27.092  1.00  0.00          XE
ATOM    183  XE  SLN A 14       61.824  -1.031  27.092  1.00  0.00          XE
ATOM    184  HE  SLN A 15        -3.65  22.137  21.048  1.00  0.00          HE
ATOM    185  XE  SLN A 15       -4.657  21.129  21.048  1.00  0.00          XE
ATOM    186  XE  SLN A 15       -4.657  22.137  21.048  1.00  0.00          XE
ATOM    187  XE  SLN A 15        -3.65  22.137  21.048  1.00  0.00          XE
ATOM    188  XE  SLN A 15        -3.65  22.137  22.055  1.00  0.00          XE
ATOM    189  XE  SLN A 15        -3.65  23.144  21.048  1.00  0.00          XE
ATOM    190  XE  SLN A 15        -3.65  23.144  22.055  1.00  0.00          XE
ATOM    191  XE  SLN A 15       -2.642  22.137  22.055  1.00  0.00          XE
ATOM    192  XE  SLN A 15       -2.642  23.144  22.055  1.00  0.00          XE
ATOM    193  HE  SLN A 16       37.649  -1.031  22.055  1.00  0.00          HE
ATOM    194  XE  SLN A 16       37.649  -1.031  22.055  1.00  0.00          XE
ATOM    195  XE  SLN A 16       37.649  -1.031  23.063  1.00  0.00          XE
ATOM    196  XE  SLN A 16       37.649  -0.024  21.048  1.00  0.00          XE
ATOM    197  XE  SLN A 16       37.649  -0.024  22.055  1.00  0.00          XE
ATOM    198  XE  SLN A 16       38.656  -1.031  22.055  1.00  0.00          XE
ATOM    199  XE  SLN A 16       38.656  -1.031  23.063  1.00  0.00          XE
ATOM    200  XE  SLN A 16       38.656  -1.031   24.07  1.00  0.00          XE
ATOM    201  XE  SLN A 16       38.656  -0.024  22.055  1.00  0.00          XE
ATOM    202  HE  SLN A 17       41.678   -5.06  13.997  1.00  0.00          HE
ATOM    203  XE  SLN A 17       40.671  -6.067  13.997  1.00  0.00          XE
ATOM    204  XE  SLN A 17       40.671   -5.06  13.997  1.00  0.00          XE
ATOM    205  XE  SLN A 17       41.678  -6.067  13.997  1.00  0.00          XE
ATOM    206  XE  SLN A 17       41.678   -5.06  13.997  1.00  0.00          XE
ATOM    207  XE  SLN A 17       41.678   -5.06  15.004  1.00  0.00          XE
ATOM    208  XE  SLN A 17       42.686   -5.06  13.997  1.00  0.00          XE
ATOM    209  XE  SLN A 17       42.686   -5.06  15.004  1.00  0.00          XE
ATOM    210  XE  SLN A 17       43.693   -5.06  15.004  1.00  0.00          XE
ATOM    211  HE  SLN A 18      -12.715 -29.235  25.077  1.00  0.00          HE
ATOM    212  XE  SLN A 18      -12.715 -30.242  27.092  1.00  0.00          XE
ATOM    213  XE  SLN A 18      -12.715 -29.235  25.077  1.00  0.00          XE
ATOM    214  XE  SLN A 18      -12.715 -29.235  26.085  1.00  0.00          XE
ATOM    215  XE  SLN A 18      -11.708 -30.242  27.092  1.00  0.00          XE
ATOM    216  XE  SLN A 18      -11.708 -29.235  23.063  1.00  0.00          XE
ATOM    217  XE  SLN A 18      -11.708 -29.235   24.07  1.00  0.00          XE
ATOM    218  XE  SLN A 18      -10.701 -29.235  23.063  1.00  0.00          XE
ATOM    219  HE  SLN A 19       14.481 -14.126 -17.229  1.00  0.00          HE
ATOM    220  XE  SLN A 19       13.474 -14.126 -18.236  1.00  0.00          XE
ATOM    221  XE  SLN A 19       13.474 -14.126 -17.229  1.00  0.00          XE
ATOM    222  XE  SLN A 19       13.474 -13.118 -18.236  1.00  0.00          XE
ATOM    223  XE  SLN A 19       14.481 -14.126 -18.236  1.00  0.00          XE
ATOM    224  XE  SLN A 19       14.481 -14.126 -17.229  1.00  0.00          XE
ATOM    225  XE  SLN A 19       14.481 -14.126 -16.221  1.00  0.00          XE
ATOM    226  XE  SLN A 19       14.481 -13.118 -17.229  1.00  0.00          XE
ATOM    227  HE  SLN A 20       45.707    6.02  -1.112  1.00  0.00          HE
ATOM    228  XE  SLN A 20       45.707    6.02  -2.119  1.00  0.00          XE
ATOM    229  XE  SLN A 20       45.707    6.02  -1.112  1.00  0.00          XE
ATOM    230  XE  SLN A 20       45.707    6.02  -0.105  1.00  0.00          XE
ATOM    231  XE  SLN A 20       45.707   7.027  -1.112  1.00  0.00          XE
ATOM    232  XE  SLN A 20       46.715    6.02  -1.112  1.00  0.00          XE
ATOM    233  XE  SLN A 20       46.715   7.027  -1.112  1.00  0.00          XE
ATOM    234  XE  SLN A 20       46.715   7.027  -0.105  1.00  0.00          XE
ATOM    235  HE  SLN A 21      -15.737   -5.06  18.026  1.00  0.00          HE
ATOM    236  XE  SLN A 21      -16.744   -5.06  18.026  1.00  0.00          XE
ATOM    237  XE  SLN A 21      -16.744  -4.053  18.026  1.00  0.00          XE
ATOM    238  XE  SLN A 21      -15.737  -6.067  19.034  1.00  0.00          XE
ATOM    239  XE  SLN A 21      -15.737   -5.06  18.026  1.00  0.00          XE
ATOM    240  XE  SLN A 21      -15.737   -5.06  19.034  1.00  0.00          XE
ATOM    241  XE  SLN A 21       -14.73  -7.075  19.034  1.00  0.00          XE
ATOM    242  HE  SLN A 22       -4.657 -12.111  -1.112  1.00  0.00          HE
ATOM    243  XE  SLN A 22       -4.657 -12.111  -2.119  1.00  0.00          XE
ATOM    244  XE  SLN A 22       -4.657 -12.111  -1.112  1.00  0.00          XE
ATOM    245  XE  SLN A 22       -4.657 -12.111  -0.105  1.00  0.00          XE
ATOM    246  XE  SLN A 22       -4.657 -11.104  -2.119  1.00  0.00          XE
ATOM    247  XE  SLN A 22       -4.657 -11.104  -1.112  1.00  0.00          XE
ATOM    248  XE  SLN A 22       -4.657 -11.104  -0.105  1.00  0.00          XE
ATOM    249  HE  SLN A 23        4.409  13.071   4.932  1.00  0.00          HE
ATOM    250  XE  SLN A 23        3.401  13.071   5.939  1.00  0.00          XE
ATOM    251  XE  SLN A 23        4.409  13.071   3.924  1.00  0.00          XE
ATOM    252  XE  SLN A 23        4.409  13.071   4.932  1.00  0.00          XE
ATOM    253  XE  SLN A 23        4.409  14.078   4.932  1.00  0.00          XE
ATOM    254  XE  SLN A 23        5.416  13.071   3.924  1.00  0.00          XE
ATOM    255  XE  SLN A 23        5.416  14.078   4.932  1.00  0.00          XE
ATOM    256  HE  SLN A 24       12.467   1.991  -3.127  1.00  0.00          HE
ATOM    257  XE  SLN A 24         7.43    6.02  -2.119  1.00  0.00          XE
ATOM    258  XE  SLN A 24       12.467   1.991  -4.134  1.00  0.00          XE
ATOM    259  XE  SLN A 24       12.467   1.991  -3.127  1.00  0.00          XE
ATOM    260  XE  SLN A 24       13.474   1.991  -4.134  1.00  0.00          XE
ATOM    261  XE  SLN A 24       13.474   1.991  -3.127  1.00  0.00          XE
ATOM    262  XE  SLN A 24       13.474   2.998  -3.127  1.00  0.00          XE
ATOM    263  HE  SLN A 25        9.445   0.984   3.924  1.00  0.00          HE
ATOM    264  XE  SLN A 25        9.445  -0.024   3.924  1.00  0.00          XE
ATOM    265  XE  SLN A 25        9.445   0.984   3.924  1.00  0.00          XE
ATOM    266  XE  SLN A 25        9.445   0.984   4.932  1.00  0.00          XE
ATOM    267  XE  SLN A 25       10.452  -0.024   2.917  1.00  0.00          XE
ATOM    268  XE  SLN A 25       10.452  -0.024   3.924  1.00  0.00          XE
ATOM    269  XE  SLN A 25       10.452   0.984   3.924  1.00  0.00          XE
ATOM    270  HE  SLN A 26       -14.73  -6.067  19.034  1.00  0.00          HE
ATOM    271  XE  SLN A 26      -15.737  -6.067  19.034  1.00  0.00          XE
ATOM    272  XE  SLN A 26      -15.737   -5.06  19.034  1.00  0.00          XE
ATOM    273  XE  SLN A 26       -14.73  -7.075  19.034  1.00  0.00          XE
ATOM    274  XE  SLN A 26       -14.73  -6.067  19.034  1.00  0.00          XE
ATOM    275  XE  SLN A 26      -13.723  -7.075  19.034  1.00  0.00          XE
ATOM    276  HE  SLN A 27       -4.657   4.006  -3.127  1.00  0.00          HE
ATOM    277  XE  SLN A 27       -5.664   2.998  -3.127  1.00  0.00          XE
ATOM    278  XE  SLN A 27       -5.664   4.006  -3.127  1.00  0.00          XE
ATOM    279  XE  SLN A 27       -4.657   2.998  -3.127  1.00  0.00          XE
ATOM    280  XE  SLN A 27       -4.657   4.006  -3.127  1.00  0.00          XE
ATOM    281  XE  SLN A 27        -3.65   4.006  -3.127  1.00  0.00          XE
ATOM    282  HE  SLN A 28       36.642  -0.024  19.034  1.00  0.00          HE
ATOM    283  XE  SLN A 28       35.635  -2.038  18.026  1.00  0.00          XE
ATOM    284  XE  SLN A 28       36.642  -1.031  19.034  1.00  0.00          XE
ATOM    285  XE  SLN A 28       36.642  -0.024  19.034  1.00  0.00          XE
ATOM    286  XE  SLN A 28       36.642  -0.024  20.041  1.00  0.00          XE
ATOM    287  XE  SLN A 28       37.649  -0.024  20.041  1.00  0.00          XE
ATOM    288  HE  SLN A 29       37.649  -0.024  11.983  1.00  0.00          HE
ATOM    289  XE  SLN A 29       37.649  -1.031  11.983  1.00  0.00          XE
ATOM    290  XE  SLN A 29       37.649  -0.024  10.975  1.00  0.00          XE
ATOM    291  XE  SLN A 29       37.649  -0.024  11.983  1.00  0.00          XE
ATOM    292  XE  SLN A 29       37.649  -0.024   12.99  1.00  0.00          XE
ATOM    293  XE  SLN A 29       38.656  -0.024  10.975  1.00  0.00          XE
ATOM    294  HE  SLN A 30       39.664   9.042   0.902  1.00  0.00          HE
ATOM    295  XE  SLN A 30       39.664   9.042   0.902  1.00  0.00          XE
ATOM    296  XE  SLN A 30       39.664   9.042    1.91  1.00  0.00          XE
ATOM    297  XE  SLN A 30       39.664   9.042   2.917  1.00  0.00          XE
ATOM    298  XE  SLN A 30       40.671   8.035  -1.112  1.00  0.00          XE
ATOM    299  XE  SLN A 30       40.671   8.035  -0.105  1.00  0.00          XE
ATOM    300  HE  SLN A 31      -11.708 -17.147  -3.127  1.00  0.00          HE
ATOM    301  XE  SLN A 31      -12.715 -17.147  -3.127  1.00  0.00          XE
ATOM    302  XE  SLN A 31      -11.708 -17.147  -4.134  1.00  0.00          XE
ATOM    303  XE  SLN A 31      -11.708 -17.147  -3.127  1.00  0.00          XE
ATOM    304  XE  SLN A 31      -10.701 -17.147  -3.127  1.00  0.00          XE
ATOM    305  HE  SLN A 32      -10.701 -30.242  23.063  1.00  0.00          HE
ATOM    306  XE  SLN A 32      -10.701 -31.249  22.055  1.00  0.00          XE
ATOM    307  XE  SLN A 32      -10.701 -30.242  22.055  1.00  0.00          XE
ATOM    308  XE  SLN A 32      -10.701 -30.242  23.063  1.00  0.00          XE
ATOM    309  XE  SLN A 32       -9.693 -30.242   24.07  1.00  0.00          XE
ATOM    310  HE  SLN A 33       -9.693 -31.249   24.07  1.00  0.00          HE
ATOM    311  XE  SLN A 33      -10.701 -30.242  23.063  1.00  0.00          XE
ATOM    312  XE  SLN A 33       -9.693 -31.249   24.07  1.00  0.00          XE
ATOM    313  XE  SLN A 33       -9.693 -31.249  25.077  1.00  0.00          XE
ATOM    314  XE  SLN A 33       -9.693 -30.242   24.07  1.00  0.00          XE
ATOM    315  HE  SLN A 34       -4.657   4.006  -3.127  1.00  0.00          HE
ATOM    316  XE  SLN A 34       -6.672   2.998  -2.119  1.00  0.00          XE
ATOM    317  XE  SLN A 34       -5.664   4.006  -3.127  1.00  0.00          XE
ATOM    318  XE  SLN A 34       -4.657   4.006  -3.127  1.00  0.00          XE
ATOM    319  XE  SLN A 34        -3.65   2.998  -3.127  1.00  0.00          XE
ATOM    320  HE  SLN A 35       37.649   7.027  13.997  1.00  0.00          HE
ATOM    321  XE  SLN A 35       36.642   7.027  13.997  1.00  0.00          XE
ATOM    322  XE  SLN A 35       37.649   7.027  13.997  1.00  0.00          XE
ATOM    323  XE  SLN A 35       37.649   8.035   12.99  1.00  0.00          XE
ATOM    324  XE  SLN A 35       40.671   1.991  15.004  1.00  0.00          XE
ATOM    325  HE  SLN A 36       40.671   2.998  13.997  1.00  0.00          HE
ATOM    326  XE  SLN A 36       39.664   2.998   12.99  1.00  0.00          XE
ATOM    327  XE  SLN A 36       40.671   2.998   12.99  1.00  0.00          XE
ATOM    328  XE  SLN A 36       40.671   2.998  13.997  1.00  0.00          XE
ATOM    329  XE  SLN A 36       40.671   2.998  15.004  1.00  0.00          XE
ATOM    330  HE  SLN A 37      -15.737  -6.067  19.034  1.00  0.00          HE
ATOM    331  XE  SLN A 37      -15.737  -6.067  19.034  1.00  0.00          XE
ATOM    332  XE  SLN A 37      -15.737   -5.06  19.034  1.00  0.00          XE
ATOM    333  XE  SLN A 37       -14.73  -7.075  19.034  1.00  0.00          XE
ATOM    334  HE  SLN A 38      -15.737  -6.067  19.034  1.00  0.00          HE
ATOM    335  XE  SLN A 38      -15.737  -6.067  19.034  1.00  0.00          XE
ATOM    336  XE  SLN A 38      -15.737   -5.06  19.034  1.00  0.00          XE
ATOM    337  XE  SLN A 38       -14.73  -7.075  19.034  1.00  0.00          XE
ATOM    338  HE  SLN A 39      -15.737  -6.067  19.034  1.00  0.00          HE
ATOM    339  XE  SLN A 39      -15.737  -6.067  19.034  1.00  0.00          XE
ATOM    340  XE  SLN A 39      -15.737   -5.06  19.034  1.00  0.00          XE
ATOM    341  XE  SLN A 39       -14.73  -7.075  19.034  1.00  0.00          XE
ATOM    342  HE  SLN A 40      -10.701 -30.242  23.063  1.00  0.00          HE
ATOM    343  XE  SLN A 40      -10.701 -29.235  23.063  1.00  0.00          XE
ATOM    344  XE  SLN A 40      -10.701 -30.242  23.063  1.00  0.00          XE
ATOM    345  XE  SLN A 40       -9.693 -30.242   24.07  1.00  0.00          XE
ATOM    346  HE  SLN A 41       -9.693 -30.242   24.07  1.00  0.00          HE
ATOM    347  XE  SLN A 41      -10.701 -30.242  23.063  1.00  0.00          XE
ATOM    348  XE  SLN A 41       -9.693 -30.242   24.07  1.00  0.00          XE
ATOM    349  XE  SLN A 41       -8.686 -30.242   24.07  1.00  0.00          XE
ATOM    350  HE  SLN A 42       -6.672  -2.038  -3.127  1.00  0.00          HE
ATOM    351  XE  SLN A 42       -6.672  -2.038  -3.127  1.00  0.00          XE
ATOM    352  XE  SLN A 42       -6.672  -1.031  -2.119  1.00  0.00          XE
ATOM    353  XE  SLN A 42       -5.664  -2.038  -3.127  1.00  0.00          XE
ATOM    354  HE  SLN A 43       -5.664   4.006  -3.127  1.00  0.00          HE
ATOM    355  XE  SLN A 43       -6.672   4.006  -3.127  1.00  0.00          XE
ATOM    356  XE  SLN A 43       -5.664   4.006  -3.127  1.00  0.00          XE
ATOM    357  XE  SLN A 43       -4.657   4.006  -3.127  1.00  0.00          XE
ATOM    358  HE  SLN A 44       -4.657   4.006  -3.127  1.00  0.00          HE
ATOM    359  XE  SLN A 44       -5.664   4.006  -3.127  1.00  0.00          XE
ATOM    360  XE  SLN A 44       -4.657   4.006  -3.127  1.00  0.00          XE
ATOM    361  XE  SLN A 44        -3.65   2.998  -4.134  1.00  0.00          XE
ATOM    362  HE  SLN A 45        6.423 -36.286  34.143  1.00  0.00          HE
ATOM    363  XE  SLN A 45        6.423 -36.286  34.143  1.00  0.00          XE
ATOM    364  XE  SLN A 45         7.43 -37.293  33.136  1.00  0.00          XE
ATOM    365  XE  SLN A 45         7.43 -36.286   35.15  1.00  0.00          XE
ATOM    366  HE  SLN A 46       30.598  24.151  19.034  1.00  0.00          HE
ATOM    367  XE  SLN A 46       30.598  22.137  19.034  1.00  0.00          XE
ATOM    368  XE  SLN A 46       30.598  24.151  19.034  1.00  0.00          XE
ATOM    369  XE  SLN A 46       30.598  25.159  19.034  1.00  0.00          XE
ATOM    370  HE  SLN A 47       -14.73  -9.089  -4.134  1.00  0.00          HE
ATOM    371  XE  SLN A 47       -14.73  -9.089  -4.134  1.00  0.00          XE
ATOM    372  XE  SLN A 47      -13.723  -9.089  -3.127  1.00  0.00          XE
ATOM    373  HE  SLN A 48      -11.708 -34.271  22.055  1.00  0.00          HE
ATOM    374  XE  SLN A 48      -11.708 -34.271  22.055  1.00  0.00          XE
ATOM    375  XE  SLN A 48      -11.708 -33.264  21.048  1.00  0.00          XE
ATOM    376  HE  SLN A 49      -11.708 -29.235  22.055  1.00  0.00          HE
ATOM    377  XE  SLN A 49      -11.708 -29.235  22.055  1.00  0.00          XE
ATOM    378  XE  SLN A 49      -10.701 -29.235  23.063  1.00  0.00          XE
ATOM    379  HE  SLN A 50      -10.701 -29.235  23.063  1.00  0.00          HE
ATOM    380  XE  SLN A 50      -10.701 -29.235  23.063  1.00  0.00          XE
ATOM    381  XE  SLN A 50      -10.701 -28.228  23.063  1.00  0.00          XE
ATOM    382  HE  SLN A 51      -10.701 -30.242  23.063  1.00  0.00          HE
ATOM    383  XE  SLN A 51      -10.701 -30.242  23.063  1.00  0.00          XE
ATOM    384  XE  SLN A 51       -9.693 -30.242   24.07  1.00  0.00          XE
ATOM    385  HE  SLN A 52       -9.693 -33.264  25.077  1.00  0.00          HE
ATOM    386  XE  SLN A 52       -9.693 -33.264  25.077  1.00  0.00          XE
ATOM    387  XE  SLN A 52       -9.693 -32.257  25.077  1.00  0.00          XE
ATOM    388  HE  SLN A 53       -7.679  -0.024  -2.119  1.00  0.00          HE
ATOM    389  XE  SLN A 53       -7.679  -0.024  -2.119  1.00  0.00          XE
ATOM    390  XE  SLN A 53       -6.672  -1.031  -2.119  1.00  0.00          XE
ATOM    391  HE  SLN A 54       -6.672  -1.031  -3.127  1.00  0.00          HE
ATOM    392  XE  SLN A 54       -6.672  -1.031  -3.127  1.00  0.00          XE
ATOM    393  XE  SLN A 54       -6.672  -1.031  -2.119  1.00  0.00          XE
ATOM    394  HE  SLN A 55       -5.664   4.006  -3.127  1.00  0.00          HE
ATOM    395  XE  SLN A 55       -5.664   4.006  -3.127  1.00  0.00          XE
ATOM    396  XE  SLN A 55       -4.657   4.006  -3.127  1.00  0.00          XE
ATOM    397  HE  SLN A 56        2.394  21.129  21.048  1.00  0.00          HE
ATOM    398  XE  SLN A 56        2.394  21.129  21.048  1.00  0.00          XE
ATOM    399  XE  SLN A 56        2.394  21.129  22.055  1.00  0.00          XE
ATOM    400  HE  SLN A 57       10.452 -10.096 -14.207  1.00  0.00          HE
ATOM    401  XE  SLN A 57       10.452 -10.096 -14.207  1.00  0.00          XE
ATOM    402  XE  SLN A 57        11.46 -10.096   -13.2  1.00  0.00          XE
ATOM    403  HE  SLN A 58        11.46 -14.126  40.187  1.00  0.00          HE
ATOM    404  XE  SLN A 58        11.46 -14.126  40.187  1.00  0.00          XE
ATOM    405  XE  SLN A 58       12.467 -14.126  40.187  1.00  0.00          XE
ATOM    406  HE  SLN A 59       25.562  14.078  32.128  1.00  0.00          HE
ATOM    407  XE  SLN A 59       25.562  14.078  32.128  1.00  0.00          XE
ATOM    408  XE  SLN A 59       25.562  14.078  33.136  1.00  0.00          XE
ATOM    409  HE  SLN A 60       27.576  14.078  33.136  1.00  0.00          HE
ATOM    410  XE  SLN A 60       27.576  14.078  33.136  1.00  0.00          XE
ATOM    411  XE  SLN A 60       28.584  15.086  33.136  1.00  0.00          XE
ATOM    412  HE  SLN A 61       35.635   1.991  21.048  1.00  0.00          HE
ATOM    413  XE  SLN A 61       35.635   1.991  21.048  1.00  0.00          XE
ATOM    414  XE  SLN A 61       36.642   1.991  21.048  1.00  0.00          XE
ATOM    415  HE  SLN A 62       38.656   1.991  15.004  1.00  0.00          HE
ATOM    416  XE  SLN A 62       38.656   1.991  15.004  1.00  0.00          XE
ATOM    417  XE  SLN A 62       39.664   1.991  15.004  1.00  0.00          XE
ATOM    418  HE  SLN A 63      -10.701 -29.235  23.063  1.00  0.00          HE
ATOM    419  XE  SLN A 63      -10.701 -29.235  23.063  1.00  0.00          XE
ATOM    420  HE  SLN A 64       -8.686 -31.249  25.077  1.00  0.00          HE
ATOM    421  XE  SLN A 64       -8.686 -31.249  25.077  1.00  0.00          XE
ATOM    422  HE  SLN A 65       -6.672  -1.031  -2.119  1.00  0.00          HE
ATOM    423  XE  SLN A 65       -6.672  -1.031  -2.119  1.00  0.00          XE
ATOM    424  HE  SLN A 66       -6.672  -1.031  -2.119  1.00  0.00          HE
ATOM    425  XE  SLN A 66       -6.672  -1.031  -2.119  1.00  0.00          XE
ATOM    426  HE  SLN A 67        5.416  -8.082 -26.294  1.00  0.00          HE
ATOM    427  XE  SLN A 67        5.416  -8.082 -26.294  1.00  0.00          XE
ATOM    428  HE  SLN A 68        8.438   8.035   2.917  1.00  0.00          HE
ATOM    429  XE  SLN A 68        8.438   8.035   2.917  1.00  0.00          XE
ATOM    430  HE  SLN A 69        8.438   8.035   2.917  1.00  0.00          HE
ATOM    431  XE  SLN A 69        8.438   8.035   2.917  1.00  0.00          XE
ATOM    432  HE  SLN A 70        8.438   8.035   2.917  1.00  0.00          HE
ATOM    433  XE  SLN A 70        8.438   8.035   2.917  1.00  0.00          XE
ATOM    434  HE  SLN A 71        8.438   8.035   2.917  1.00  0.00          HE
ATOM    435  XE  SLN A 71        8.438   8.035   2.917  1.00  0.00          XE
ATOM    436  HE  SLN A 72        8.438   8.035   2.917  1.00  0.00          HE
ATOM    437  XE  SLN A 72        8.438   8.035   2.917  1.00  0.00          XE
ATOM    438  HE  SLN A 73        9.445 -13.118 -19.243  1.00  0.00          HE
ATOM    439  XE  SLN A 73        9.445 -13.118 -19.243  1.00  0.00          XE
ATOM    440  HE  SLN A 74       27.576  -9.089 -22.265  1.00  0.00          HE
ATOM    441  XE  SLN A 74       27.576  -9.089 -22.265  1.00  0.00          XE
ATOM    442  HE  SLN A 75       31.605  -1.031  29.106  1.00  0.00          HE
ATOM    443  XE  SLN A 75       31.605  -1.031  29.106  1.00  0.00          XE
ATOM    444  HE  SLN A 76       37.649   4.006  20.041  1.00  0.00          HE
ATOM    445  XE  SLN A 76       37.649   4.006  20.041  1.00  0.00          XE
ATOM    446  HE  SLN A 77       38.656  20.122  15.004  1.00  0.00          HE
ATOM    447  XE  SLN A 77       38.656  20.122  15.004  1.00  0.00          XE
