# Supplementary material for: Networked salt-bridges mediate magnesium-dependent conformational dynamics and functional regulation in type IA topoisomerases
Source: Nat Commun. 2026 Apr 30;17:5907. doi: 10.1038/s41467-026-72556-9 (PMC13338365; doi:10.1038/s41467-026-72556-9)
Supplement: Supplementary file 7 — Source Data 4 [file 41467_2026_72556_MOESM7_ESM.zip › source data supplementary fig 8B/probes_top1_6.pdb]

ATOM      1  HE  SLN A  1       -3.594 -18.352    1.03  1.00  0.00          HE
ATOM      2  XE  SLN A  1         -4.6 -19.358  -0.982  1.00  0.00          XE
ATOM      3  XE  SLN A  1         -4.6 -18.352    1.03  1.00  0.00          XE
ATOM      4  XE  SLN A  1       -3.594 -19.358  -0.982  1.00  0.00          XE
ATOM      5  XE  SLN A  1       -3.594 -19.358   0.024  1.00  0.00          XE
ATOM      6  XE  SLN A  1       -3.594 -18.352  -0.982  1.00  0.00          XE
ATOM      7  XE  SLN A  1       -3.594 -18.352   0.024  1.00  0.00          XE
ATOM      8  XE  SLN A  1       -3.594 -18.352    1.03  1.00  0.00          XE
ATOM      9  XE  SLN A  1       -3.594 -17.346    1.03  1.00  0.00          XE
ATOM     10  XE  SLN A  1       -3.594 -17.346   2.037  1.00  0.00          XE
ATOM     11  XE  SLN A  1       -3.594  -16.34   2.037  1.00  0.00          XE
ATOM     12  XE  SLN A  1       -3.594  -16.34   3.043  1.00  0.00          XE
ATOM     13  XE  SLN A  1       -2.588 -17.346    1.03  1.00  0.00          XE
ATOM     14  XE  SLN A  1       -2.588 -17.346   2.037  1.00  0.00          XE
ATOM     15  HE  SLN A  2       28.604    4.79  -7.019  1.00  0.00          HE
ATOM     16  XE  SLN A  2       26.592    4.79  -7.019  1.00  0.00          XE
ATOM     17  XE  SLN A  2       27.598    4.79  -7.019  1.00  0.00          XE
ATOM     18  XE  SLN A  2       27.598    4.79  -6.013  1.00  0.00          XE
ATOM     19  XE  SLN A  2       28.604   3.784  -7.019  1.00  0.00          XE
ATOM     20  XE  SLN A  2       28.604    4.79  -7.019  1.00  0.00          XE
ATOM     21  XE  SLN A  2       28.604    4.79  -6.013  1.00  0.00          XE
ATOM     22  XE  SLN A  2        29.61   3.784  -6.013  1.00  0.00          XE
ATOM     23  XE  SLN A  2        29.61    4.79  -7.019  1.00  0.00          XE
ATOM     24  HE  SLN A  3       32.629 -33.445  33.228  1.00  0.00          HE
ATOM     25  XE  SLN A  3       31.623 -33.445  34.234  1.00  0.00          XE
ATOM     26  XE  SLN A  3       31.623 -33.445  35.241  1.00  0.00          XE
ATOM     27  XE  SLN A  3       32.629 -34.451  33.228  1.00  0.00          XE
ATOM     28  XE  SLN A  3       32.629 -34.451  34.234  1.00  0.00          XE
ATOM     29  XE  SLN A  3       32.629 -33.445  33.228  1.00  0.00          XE
ATOM     30  XE  SLN A  3       33.635 -34.451  32.222  1.00  0.00          XE
ATOM     31  XE  SLN A  3       33.635 -33.445  32.222  1.00  0.00          XE
ATOM     32  XE  SLN A  3       34.641 -33.445  32.222  1.00  0.00          XE
ATOM     33  HE  SLN A  4       43.697  -7.284 -13.056  1.00  0.00          HE
ATOM     34  XE  SLN A  4       43.697   -8.29 -14.062  1.00  0.00          XE
ATOM     35  XE  SLN A  4       43.697   -8.29 -13.056  1.00  0.00          XE
ATOM     36  XE  SLN A  4       43.697  -7.284 -13.056  1.00  0.00          XE
ATOM     37  XE  SLN A  4       43.697  -6.278 -11.044  1.00  0.00          XE
ATOM     38  XE  SLN A  4       44.703  -7.284  -12.05  1.00  0.00          XE
ATOM     39  XE  SLN A  4       44.703  -6.278  -12.05  1.00  0.00          XE
ATOM     40  HE  SLN A  5       -7.618 -17.346   4.049  1.00  0.00          HE
ATOM     41  XE  SLN A  5       -8.625 -17.346   3.043  1.00  0.00          XE
ATOM     42  XE  SLN A  5       -8.625 -17.346   4.049  1.00  0.00          XE
ATOM     43  XE  SLN A  5       -7.618 -17.346   4.049  1.00  0.00          XE
ATOM     44  XE  SLN A  5       -7.618  -16.34   4.049  1.00  0.00          XE
ATOM     45  XE  SLN A  5       -6.612  -16.34   4.049  1.00  0.00          XE
ATOM     46  HE  SLN A  6       20.555   3.784   5.055  1.00  0.00          HE
ATOM     47  XE  SLN A  6       20.555   3.784   4.049  1.00  0.00          XE
ATOM     48  XE  SLN A  6       20.555   3.784   5.055  1.00  0.00          XE
ATOM     49  XE  SLN A  6       20.555    4.79   5.055  1.00  0.00          XE
ATOM     50  XE  SLN A  6       21.561   3.784   4.049  1.00  0.00          XE
ATOM     51  XE  SLN A  6       21.561   3.784   5.055  1.00  0.00          XE
ATOM     52  HE  SLN A  7       21.561   5.796   0.024  1.00  0.00          HE
ATOM     53  XE  SLN A  7       20.555    4.79    1.03  1.00  0.00          XE
ATOM     54  XE  SLN A  7       21.561    4.79   0.024  1.00  0.00          XE
ATOM     55  XE  SLN A  7       21.561   5.796   0.024  1.00  0.00          XE
ATOM     56  XE  SLN A  7       22.567   5.796   0.024  1.00  0.00          XE
ATOM     57  XE  SLN A  7       22.567   6.802  -0.982  1.00  0.00          XE
ATOM     58  HE  SLN A  8         -4.6  -16.34  -1.988  1.00  0.00          HE
ATOM     59  XE  SLN A  8       -5.606  -16.34  -1.988  1.00  0.00          XE
ATOM     60  XE  SLN A  8         -4.6  -16.34  -1.988  1.00  0.00          XE
ATOM     61  XE  SLN A  8       -1.581 -14.328  -7.019  1.00  0.00          XE
ATOM     62  XE  SLN A  8       -0.575 -14.328  -6.013  1.00  0.00          XE
ATOM     63  HE  SLN A  9       28.604  -6.278  36.247  1.00  0.00          HE
ATOM     64  XE  SLN A  9       28.604  -7.284  36.247  1.00  0.00          XE
ATOM     65  XE  SLN A  9       28.604  -6.278  36.247  1.00  0.00          XE
ATOM     66  XE  SLN A  9        29.61  -5.272  36.247  1.00  0.00          XE
ATOM     67  XE  SLN A  9       30.616  -5.272  36.247  1.00  0.00          XE
ATOM     68  HE  SLN A 10       32.629  14.852   0.024  1.00  0.00          HE
ATOM     69  XE  SLN A 10       31.623  13.846    1.03  1.00  0.00          XE
ATOM     70  XE  SLN A 10       32.629  14.852   0.024  1.00  0.00          XE
ATOM     71  XE  SLN A 10       32.629  15.858   0.024  1.00  0.00          XE
ATOM     72  XE  SLN A 10       33.635  15.858   0.024  1.00  0.00          XE
ATOM     73  HE  SLN A 11         -4.6 -14.328  -4.001  1.00  0.00          HE
ATOM     74  XE  SLN A 11         -4.6 -17.346  -2.994  1.00  0.00          XE
ATOM     75  XE  SLN A 11         -4.6 -14.328  -4.001  1.00  0.00          XE
ATOM     76  XE  SLN A 11       -3.594 -14.328  -4.001  1.00  0.00          XE
ATOM     77  HE  SLN A 12       -3.594 -12.315   0.024  1.00  0.00          HE
ATOM     78  XE  SLN A 12       -3.594 -13.321   0.024  1.00  0.00          XE
ATOM     79  XE  SLN A 12       -3.594 -12.315   0.024  1.00  0.00          XE
ATOM     80  XE  SLN A 12       -3.594 -12.315    1.03  1.00  0.00          XE
ATOM     81  HE  SLN A 13       15.524   9.821   0.024  1.00  0.00          HE
ATOM     82  XE  SLN A 13       15.524   9.821   0.024  1.00  0.00          XE
ATOM     83  XE  SLN A 13       15.524  10.827   0.024  1.00  0.00          XE
ATOM     84  XE  SLN A 13        16.53   8.815   0.024  1.00  0.00          XE
ATOM     85  HE  SLN A 14       23.573   3.784  -2.994  1.00  0.00          HE
ATOM     86  XE  SLN A 14       23.573   2.778  -1.988  1.00  0.00          XE
ATOM     87  XE  SLN A 14       23.573   3.784  -2.994  1.00  0.00          XE
ATOM     88  XE  SLN A 14       24.579    4.79  -2.994  1.00  0.00          XE
ATOM     89  HE  SLN A 15        37.66 -12.315 -11.044  1.00  0.00          HE
ATOM     90  XE  SLN A 15        37.66 -12.315 -11.044  1.00  0.00          XE
ATOM     91  XE  SLN A 15        37.66 -11.309  -12.05  1.00  0.00          XE
ATOM     92  XE  SLN A 15       38.666 -12.315 -11.044  1.00  0.00          XE
ATOM     93  HE  SLN A 16       43.697  -1.247  20.148  1.00  0.00          HE
ATOM     94  XE  SLN A 16       42.691  -1.247  20.148  1.00  0.00          XE
ATOM     95  XE  SLN A 16       43.697  -1.247  20.148  1.00  0.00          XE
ATOM     96  XE  SLN A 16       46.715  -1.247  19.142  1.00  0.00          XE
ATOM     97  HE  SLN A 17       46.715  -1.247  20.148  1.00  0.00          HE
ATOM     98  XE  SLN A 17       46.715  -2.253  21.154  1.00  0.00          XE
ATOM     99  XE  SLN A 17       46.715  -1.247  19.142  1.00  0.00          XE
ATOM    100  XE  SLN A 17       46.715  -1.247  20.148  1.00  0.00          XE
ATOM    101  HE  SLN A 18       -8.625   25.92   6.061  1.00  0.00          HE
ATOM    102  XE  SLN A 18       -8.625   25.92   6.061  1.00  0.00          XE
ATOM    103  XE  SLN A 18       -8.625   25.92   7.067  1.00  0.00          XE
ATOM    104  HE  SLN A 19       24.579   7.809   7.067  1.00  0.00          HE
ATOM    105  XE  SLN A 19       24.579   7.809   7.067  1.00  0.00          XE
ATOM    106  XE  SLN A 19       25.586   8.815   5.055  1.00  0.00          XE
ATOM    107  HE  SLN A 20       30.616  -4.266  37.253  1.00  0.00          HE
ATOM    108  XE  SLN A 20       30.616  -4.266  37.253  1.00  0.00          XE
ATOM    109  XE  SLN A 20       30.616  -4.266  38.259  1.00  0.00          XE
ATOM    110  HE  SLN A 21       30.616   17.87  25.179  1.00  0.00          HE
ATOM    111  XE  SLN A 21       30.616   17.87  25.179  1.00  0.00          XE
ATOM    112  XE  SLN A 21       30.616  18.877  25.179  1.00  0.00          XE
ATOM    113  HE  SLN A 22       31.623  13.846   2.037  1.00  0.00          HE
ATOM    114  XE  SLN A 22       31.623  13.846   2.037  1.00  0.00          XE
ATOM    115  XE  SLN A 22       34.641  15.858   4.049  1.00  0.00          XE
ATOM    116  HE  SLN A 23       35.647   -8.29  34.234  1.00  0.00          HE
ATOM    117  XE  SLN A 23       35.647   -8.29  34.234  1.00  0.00          XE
ATOM    118  XE  SLN A 23       35.647  -7.284  35.241  1.00  0.00          XE
ATOM    119  HE  SLN A 24       -2.588  -16.34  -1.988  1.00  0.00          HE
ATOM    120  XE  SLN A 24       -2.588  -16.34  -1.988  1.00  0.00          XE
ATOM    121  HE  SLN A 25        9.487  23.907  14.111  1.00  0.00          HE
ATOM    122  XE  SLN A 25        9.487  23.907  14.111  1.00  0.00          XE
ATOM    123  HE  SLN A 26       30.616  -4.266  36.247  1.00  0.00          HE
ATOM    124  XE  SLN A 26       30.616  -4.266  36.247  1.00  0.00          XE
ATOM    125  HE  SLN A 27       32.629  -6.278  36.247  1.00  0.00          HE
ATOM    126  XE  SLN A 27       32.629  -6.278  36.247  1.00  0.00          XE
ATOM    127  HE  SLN A 28       33.635  -7.284  35.241  1.00  0.00          HE
ATOM    128  XE  SLN A 28       33.635  -7.284  35.241  1.00  0.00          XE
ATOM    129  HE  SLN A 29       34.641 -11.309 -14.062  1.00  0.00          HE
ATOM    130  XE  SLN A 29       34.641 -11.309 -14.062  1.00  0.00          XE
ATOM    131  HE  SLN A 30       46.715  -1.247  19.142  1.00  0.00          HE
ATOM    132  XE  SLN A 30       46.715  -1.247  19.142  1.00  0.00          XE
ATOM    133  HE  SLN A 31       46.715  -1.247  19.142  1.00  0.00          HE
ATOM    134  XE  SLN A 31       46.715  -1.247  19.142  1.00  0.00          XE
ATOM    135  HE  SLN A 32       46.715  -1.247  19.142  1.00  0.00          HE
ATOM    136  XE  SLN A 32       46.715  -1.247  19.142  1.00  0.00          XE
