# Supplementary material for: Networked salt-bridges mediate magnesium-dependent conformational dynamics and functional regulation in type IA topoisomerases
Source: Nat Commun. 2026 Apr 30;17:5907. doi: 10.1038/s41467-026-72556-9 (PMC13338365; doi:10.1038/s41467-026-72556-9)
Supplement: Supplementary file 7 — Source Data 4 [file 41467_2026_72556_MOESM7_ESM.zip › source data supplementary fig 8B/results_biometall_ecTop1_4rul.txt]

*****BioMetAll v1.0
*****biometall --pdb ecTop1_4rul.pdb
  # |          Coordinating residues          | Coordinates of center  | Num. probes | Radius search | Proposed mutations 
----+-----------------------------------------+------------------------+-------------+---------------+--------------------
  1 | HIS:681:A GLU:693:A GLU:695:A           |  -8.686 -9.089 0.902   |          25 | 7.402         |                    
  2 | ASP:74:A GLU:80:A HIS:82:A              |  26.569 12.064 32.128  |          20 | 3.769         |                    
  3 | ASP:323:A GLU:363:A HIS:365:A           |   40.671 7.027 2.917   |          18 | 4.153         |                    
  4 | ASP:111:A GLU:115:A GLU:9:A             |  38.656 -1.031 17.019  |          11 | 3.022         |                    
  5 | ASP:323:A GLU:359:A GLU:363:A           |   39.664 9.042 1.910   |          11 | 3.341         |                    
  6 | HIS:469:A GLU:649:A ASP:650:A           | 12.467 -9.089 -19.243  |          10 | 2.467         |                    
  7 | HIS:122:A HIS:33:A ASP:36:A             |  34.627 1.991 24.070   |          10 | 2.849         |                    
  8 | GLU:359:A GLU:363:A HIS:365:A           |   39.664 8.035 0.902   |          10 | 4.274         |                    
  9 | GLU:639:A GLU:641:A ASP:670:A           |  2.394 -9.089 -0.105   |           9 | 2.467         |                    
 10 | GLU:206:A GLU:208:A GLU:524:A           |   9.445 5.013 1.910    |           9 | 3.022         |                    
 11 | ASP:74:A HIS:77:A GLU:80:A              |  25.562 16.093 35.150  |           9 | 8.367         |                    
 12 | ASP:160:A HIS:556:A GLU:559:A           |  39.664 20.122 18.026  |           9 | 1.745         |                    
 13 | ASP:323:A GLU:359:A HIS:365:A           |   40.671 9.042 0.902   |           9 | 2.252         |                    
 14 | ASP:104:A HIS:105:A ASP:24:A            |  60.817 -2.038 27.092  |           9 | 2.015         |                    
 15 | ASP:581:A GLU:583:A GLU:584:A           |  -3.650 22.137 21.048  |           8 | 1.745         |                    
 16 | HIS:122:A HIS:33:A GLU:9:A              |  37.649 -1.031 22.055  |           8 | 2.252         |                    
 17 | ASP:111:A GLU:313:A GLU:9:A             |  41.678 -5.060 13.997  |           8 | 2.252         |                    
 18 | CYS:714:A GLU:735:A CYS:736:A           | -12.715 -29.235 25.077 |           7 | 2.849         |                    
 19 | GLU:647:A GLU:649:A ASP:650:A           | 14.481 -14.126 -17.229 |           7 | 1.745         |                    
 20 | GLU:363:A HIS:365:A GLU:366:A           |  45.707 6.020 -1.112   |           7 | 1.745         |                    
 21 | CYS:599:A CYS:602:A CYS:619:A           | -15.737 -5.060 18.026  |           6 | 2.467         |                    
 22 | GLU:639:A HIS:681:A GLU:695:A           | -4.657 -12.111 -1.112  |           6 | 1.425         |                    
 23 | ASP:528:A GLU:531:A GLU:532:A           |   4.409 13.071 4.932   |           6 | 1.425         |                    
 24 | GLU:206:A GLU:208:A GLU:210:A           |  12.467 1.991 -3.127   |           6 | 6.528         |                    
 25 | GLU:208:A GLU:520:A GLU:524:A           |   9.445 0.984 3.924    |           6 | 1.745         |                    
 26 | CYS:599:A CYS:619:A CYS:630:A           | -14.730 -6.067 19.034  |           5 | 1.425         |                    
 27 | CYS:665:A CYS:683:A CYS:689:A           |  -4.657 4.006 -3.127   |           5 | 1.425         |                    
 28 | GLU:115:A HIS:33:A GLU:9:A              |  36.642 -0.024 19.034  |           5 | 2.467         |                    
 29 | ASP:111:A ASP:113:A GLU:115:A           |  37.649 -0.024 11.983  |           5 | 1.425         |                    
 30 | ASP:323:A GLU:359:A GLU:363:A HIS:365:A |   39.664 9.042 0.902   |           5 | 2.467         |                    
 31 | GLU:695:A GLU:696:A GLU:698:A           | -11.708 -17.147 -3.127 |           4 | 1.007         |                    
 32 | CYS:711:A CYS:714:A CYS:731:A           | -10.701 -30.242 23.063 |           4 | 1.425         |                    
 33 | CYS:711:A CYS:714:A CYS:736:A           | -9.693 -31.249 24.070  |           4 | 1.745         |                    
 34 | CYS:662:A CYS:683:A CYS:689:A           |  -4.657 4.006 -3.127   |           4 | 2.467         |                    
 35 | ASP:113:A GLU:115:A GLU:117:A           |  37.649 7.027 13.997   |           4 | 5.959         |                    
 36 | ASP:111:A GLU:115:A GLU:117:A           |  40.671 2.998 13.997   |           4 | 1.425         |                    
 37 | CYS:599:A CYS:602:A CYS:630:A           | -15.737 -6.067 19.034  |           3 | 1.425         |                    
 38 | CYS:602:A CYS:619:A CYS:630:A           | -15.737 -6.067 19.034  |           3 | 1.425         |                    
 39 | CYS:599:A CYS:602:A CYS:619:A CYS:630:A | -15.737 -6.067 19.034  |           3 | 1.425         |                    
 40 | CYS:714:A CYS:731:A CYS:736:A           | -10.701 -30.242 23.063 |           3 | 1.425         |                    
 41 | CYS:711:A CYS:731:A CYS:736:A           | -9.693 -30.242 24.070  |           3 | 1.425         |                    
 42 | CYS:662:A HIS:681:A GLU:693:A           |  -6.672 -2.038 -3.127  |           3 | 1.425         |                    
 43 | CYS:662:A CYS:665:A CYS:689:A           |  -5.664 4.006 -3.127   |           3 | 1.007         |                    
 44 | CYS:662:A CYS:665:A CYS:683:A           |  -4.657 4.006 -3.127   |           3 | 1.745         |                    
 45 | GLU:753:A ASP:774:A GLU:809:A           |  6.423 -36.286 34.143  |           3 | 1.745         |                    
 46 | GLU:559:A ASP:565:A HIS:566:A           |  30.598 24.151 19.034  |           3 | 2.015         |                    
 47 | GLU:693:A GLU:695:A GLU:696:A           | -14.730 -9.089 -4.134  |           2 | 1.425         |                    
 48 | GLU:710:A CYS:711:A CYS:714:A           | -11.708 -34.271 22.055 |           2 | 1.425         |                    
 49 | CYS:714:A CYS:731:A GLU:735:A           | -11.708 -29.235 22.055 |           2 | 1.425         |                    
 50 | CYS:731:A GLU:735:A CYS:736:A           | -10.701 -29.235 23.063 |           2 | 1.007         |                    
 51 | CYS:711:A CYS:714:A CYS:731:A CYS:736:A | -10.701 -30.242 23.063 |           2 | 1.425         |                    
 52 | CYS:711:A GLU:712:A CYS:714:A           | -9.693 -33.264 25.077  |           2 | 1.007         |                    
 53 | CYS:662:A CYS:683:A GLU:693:A           |  -7.679 -0.024 -2.119  |           2 | 1.425         |                    
 54 | HIS:681:A CYS:683:A GLU:693:A           |  -6.672 -1.031 -3.127  |           2 | 1.007         |                    
 55 | CYS:662:A CYS:665:A CYS:683:A CYS:689:A |  -5.664 4.006 -3.127   |           2 | 1.007         |                    
 56 | GLU:579:A ASP:581:A GLU:584:A           |  2.394 21.129 21.048   |           2 | 1.007         |                    
 57 | GLU:647:A GLU:649:A GLU:652:A           | 10.452 -10.096 -14.207 |           2 | 1.425         |                    
 58 | CYS:763:A GLU:764:A GLU:791:A           | 11.460 -14.126 40.187  |           2 | 1.007         |                    
 59 | HIS:77:A GLU:80:A HIS:82:A              |  25.562 14.078 32.128  |           2 | 1.007         |                    
 60 | ASP:74:A HIS:77:A HIS:82:A              |  27.576 14.078 33.136  |           2 | 1.425         |                    
 61 | GLU:115:A HIS:122:A HIS:33:A            |  35.635 1.991 21.048   |           2 | 1.007         |                    
 62 | ASP:111:A ASP:113:A GLU:117:A           |  38.656 1.991 15.004   |           2 | 1.007         |                    
 63 | CYS:714:A CYS:731:A GLU:735:A CYS:736:A | -10.701 -29.235 23.063 |           1 | 0.000         |                    
 64 | CYS:711:A GLU:712:A CYS:736:A           | -8.686 -31.249 25.077  |           1 | 0.000         |                    
 65 | CYS:662:A HIS:681:A CYS:683:A           |  -6.672 -1.031 -2.119  |           1 | 0.000         |                    
 66 | CYS:662:A HIS:681:A CYS:683:A GLU:693:A |  -6.672 -1.031 -2.119  |           1 | 0.000         |                    
 67 | GLU:218:A GLU:221:A HIS:469:A           |  5.416 -8.082 -26.294  |           1 | 0.000         |                    
 68 | GLU:206:A GLU:524:A ASP:528:A           |   8.438 8.035 2.917    |           1 | 0.000         |                    
 69 | GLU:206:A GLU:524:A GLU:531:A           |   8.438 8.035 2.917    |           1 | 0.000         |                    
 70 | GLU:206:A ASP:528:A GLU:531:A           |   8.438 8.035 2.917    |           1 | 0.000         |                    
 71 | GLU:524:A ASP:528:A GLU:531:A           |   8.438 8.035 2.917    |           1 | 0.000         |                    
 72 | GLU:206:A GLU:524:A ASP:528:A GLU:531:A |   8.438 8.035 2.917    |           1 | 0.000         |                    
 73 | HIS:469:A GLU:647:A ASP:650:A           | 9.445 -13.118 -19.243  |           1 | 0.000         |                    
 74 | ASP:445:A GLU:446:A ASP:447:A           | 27.576 -9.089 -22.265  |           1 | 0.000         |                    
 75 | HIS:33:A ASP:36:A GLU:84:A              |  31.605 -1.031 29.106  |           1 | 0.000         |                    
 76 | GLU:115:A GLU:117:A HIS:122:A           |  37.649 4.006 20.041   |           1 | 0.000         |                    
 77 | ASP:160:A GLU:557:A GLU:559:A           |  38.656 20.122 15.004  |           1 | 0.000         |                    
*****Calculation took 174.09 seconds
