# Supplementary material for: Networked salt-bridges mediate magnesium-dependent conformational dynamics and functional regulation in type IA topoisomerases
Source: Nat Commun. 2026 Apr 30;17:5907. doi: 10.1038/s41467-026-72556-9 (PMC13338365; doi:10.1038/s41467-026-72556-9)
Supplement: Supplementary file 7 — Source Data 4 [file 41467_2026_72556_MOESM7_ESM.zip › source data supplementary fig 8B/results_biometall_top1_6.txt]

*****BioMetAll v1.0
*****biometall --pdb top1_6.pdb
  # |          Coordinating residues          | Coordinates of center  | Num. probes | Radius search | Proposed mutations 
----+-----------------------------------------+------------------------+-------------+---------------+--------------------
  1 | ASP:111:A GLU:115:A GLU:9:A             |  -3.594 -18.352 1.030  |          13 | 2.846         |                    
  2 | ASP:528:A GLU:531:A GLU:532:A           |  28.604 4.790 -7.019   |           8 | 2.012         |                    
  3 | CYS:763:A GLU:764:A GLU:791:A           | 32.629 -33.445 33.228  |           8 | 2.250         |                    
  4 | ASP:581:A GLU:583:A GLU:584:A           | 43.697 -7.284 -13.056  |           6 | 2.250         |                    
  5 | ASP:111:A GLU:313:A GLU:9:A             |  -7.618 -17.346 4.049  |           5 | 1.423         |                    
  6 | GLU:208:A GLU:520:A GLU:524:A           |   20.555 3.784 5.055   |           5 | 1.423         |                    
  7 | GLU:206:A GLU:208:A GLU:524:A           |   21.561 5.796 0.024   |           5 | 1.743         |                    
  8 | ASP:113:A GLU:115:A GLU:117:A           | -4.600 -16.340 -1.988  |           4 | 6.203         |                    
  9 | CYS:711:A CYS:714:A CYS:731:A           |  28.604 -6.278 36.247  |           4 | 2.250         |                    
 10 | CYS:662:A CYS:665:A CYS:689:A           |  32.629 14.852 0.024   |           4 | 1.743         |                    
 11 | ASP:111:A GLU:115:A GLU:117:A           | -4.600 -14.328 -4.001  |           3 | 3.182         |                    
 12 | ASP:111:A ASP:113:A GLU:115:A           |  -3.594 -12.315 0.024  |           3 | 1.006         |                    
 13 | GLU:206:A GLU:208:A GLU:210:A           |   15.524 9.821 0.024   |           3 | 1.423         |                    
 14 | GLU:524:A ASP:528:A GLU:531:A           |  23.573 3.784 -2.994   |           3 | 1.423         |                    
 15 | GLU:579:A ASP:581:A GLU:584:A           | 37.660 -12.315 -11.044 |           3 | 1.423         |                    
 16 | CYS:599:A CYS:619:A CYS:630:A           |  43.697 -1.247 20.148  |           3 | 3.182         |                    
 17 | CYS:599:A CYS:602:A CYS:630:A           |  46.715 -1.247 20.148  |           3 | 1.423         |                    
 18 | ASP:445:A GLU:446:A ASP:447:A           |  -8.625 25.920 6.061   |           2 | 1.006         |                    
 19 | GLU:208:A GLU:524:A ASP:670:A           |   24.579 7.809 7.067   |           2 | 2.465         |                    
 20 | GLU:710:A CYS:711:A CYS:714:A           |  30.616 -4.266 37.253  |           2 | 1.006         |                    
 21 | GLU:695:A GLU:696:A GLU:698:A           |  30.616 17.870 25.179  |           2 | 1.006         |                    
 22 | CYS:662:A CYS:683:A CYS:689:A           |  31.623 13.846 2.037   |           2 | 4.149         |                    
 23 | GLU:734:A GLU:735:A CYS:736:A           |  35.647 -8.290 34.234  |           2 | 1.423         |                    
 24 | ASP:111:A ASP:113:A GLU:117:A           | -2.588 -16.340 -1.988  |           1 | 0.000         |                    
 25 | GLU:647:A GLU:649:A ASP:650:A           |  9.487 23.907 14.111   |           1 | 0.000         |                    
 26 | GLU:710:A CYS:711:A CYS:731:A           |  30.616 -4.266 36.247  |           1 | 0.000         |                    
 27 | CYS:714:A CYS:731:A CYS:736:A           |  32.629 -6.278 36.247  |           1 | 0.000         |                    
 28 | CYS:731:A GLU:735:A CYS:736:A           |  33.635 -7.284 35.241  |           1 | 0.000         |                    
 29 | ASP:576:A GLU:579:A GLU:584:A           | 34.641 -11.309 -14.062 |           1 | 0.000         |                    
 30 | CYS:599:A CYS:602:A CYS:619:A           |  46.715 -1.247 19.142  |           1 | 0.000         |                    
 31 | CYS:602:A CYS:619:A CYS:630:A           |  46.715 -1.247 19.142  |           1 | 0.000         |                    
 32 | CYS:599:A CYS:602:A CYS:619:A CYS:630:A |  46.715 -1.247 19.142  |           1 | 0.000         |                    
*****Calculation took 225.68 seconds
