# Supplementary material for: Networked salt-bridges mediate magnesium-dependent conformational dynamics and functional regulation in type IA topoisomerases
Source: Nat Commun. 2026 Apr 30;17:5907. doi: 10.1038/s41467-026-72556-9 (PMC13338365; doi:10.1038/s41467-026-72556-9)
Supplement: Supplementary file 7 — Source Data 4 [file 41467_2026_72556_MOESM7_ESM.zip › source data supplementary fig 8B/top1_6.pdb]

CRYST1  149.000    0.000  118.000 156.90 115.49 115.49 P 1           1
ATOM      1  N   GLY A   2     -24.329 -38.628   0.525  0.00  0.00      APRO  
ATOM      2  HT1 GLY A   2     -24.704 -39.118  -0.312  0.00  0.00      APRO  
ATOM      3  HT2 GLY A   2     -25.121 -38.116   0.963  0.00  0.00      APRO  
ATOM      4  HT3 GLY A   2     -23.991 -39.362   1.180  0.00  0.00      APRO  
ATOM      5  CA  GLY A   2     -23.262 -37.748   0.093  0.00  0.00      APRO  
ATOM      6  HA1 GLY A   2     -23.786 -36.954  -0.417  0.00  0.00      APRO  
ATOM      7  HA2 GLY A   2     -22.570 -38.419  -0.395  0.00  0.00      APRO  
ATOM      8  C   GLY A   2     -22.419 -37.079   1.111  0.00  0.00      APRO  
ATOM      9  O   GLY A   2     -22.825 -36.907   2.252  0.00  0.00      APRO  
ATOM     10  N   LYS A   3     -21.146 -36.686   0.714  0.00  0.00      APRO  
ATOM     11  HN  LYS A   3     -20.731 -36.894  -0.169  0.00  0.00      APRO  
ATOM     12  CA  LYS A   3     -20.368 -35.904   1.650  0.00  0.00      APRO  
ATOM     13  HA  LYS A   3     -20.970 -35.318   2.329  0.00  0.00      APRO  
ATOM     14  CB  LYS A   3     -19.322 -36.790   2.491  0.00  0.00      APRO  
ATOM     15  HB1 LYS A   3     -18.689 -37.400   1.813  0.00  0.00      APRO  
ATOM     16  HB2 LYS A   3     -18.782 -36.033   3.100  0.00  0.00      APRO  
ATOM     17  CG  LYS A   3     -19.921 -37.723   3.524  0.00  0.00      APRO  
ATOM     18  HG1 LYS A   3     -20.784 -38.235   3.047  0.00  0.00      APRO  
ATOM     19  HG2 LYS A   3     -19.352 -38.657   3.716  0.00  0.00      APRO  
ATOM     20  CD  LYS A   3     -20.380 -37.037   4.809  0.00  0.00      APRO  
ATOM     21  HD1 LYS A   3     -19.530 -36.594   5.372  0.00  0.00      APRO  
ATOM     22  HD2 LYS A   3     -20.917 -36.136   4.440  0.00  0.00      APRO  
ATOM     23  CE  LYS A   3     -21.191 -37.845   5.725  0.00  0.00      APRO  
ATOM     24  HE1 LYS A   3     -21.979 -38.350   5.126  0.00  0.00      APRO  
ATOM     25  HE2 LYS A   3     -20.536 -38.627   6.165  0.00  0.00      APRO  
ATOM     26  NZ  LYS A   3     -21.875 -36.929   6.754  0.00  0.00      APRO  
ATOM     27  HZ1 LYS A   3     -22.878 -37.161   6.904  0.00  0.00      APRO  
ATOM     28  HZ2 LYS A   3     -21.325 -36.978   7.635  0.00  0.00      APRO  
ATOM     29  HZ3 LYS A   3     -21.938 -35.982   6.331  0.00  0.00      APRO  
ATOM     30  C   LYS A   3     -19.522 -35.069   0.752  0.00  0.00      APRO  
ATOM     31  O   LYS A   3     -19.092 -35.466  -0.319  0.00  0.00      APRO  
ATOM     32  N   ALA A   4     -19.117 -33.841   1.233  0.00  0.00      APRO  
ATOM     33  HN  ALA A   4     -19.377 -33.442   2.109  0.00  0.00      APRO  
ATOM     34  CA  ALA A   4     -18.364 -32.968   0.295  0.00  0.00      APRO  
ATOM     35  HA  ALA A   4     -17.850 -33.554  -0.452  0.00  0.00      APRO  
ATOM     36  CB  ALA A   4     -19.334 -32.018  -0.342  0.00  0.00      APRO  
ATOM     37  HB1 ALA A   4     -18.877 -31.618  -1.272  0.00  0.00      APRO  
ATOM     38  HB2 ALA A   4     -20.317 -32.495  -0.540  0.00  0.00      APRO  
ATOM     39  HB3 ALA A   4     -19.500 -31.125   0.298  0.00  0.00      APRO  
ATOM     40  C   ALA A   4     -17.349 -32.243   1.116  0.00  0.00      APRO  
ATOM     41  O   ALA A   4     -17.612 -31.560   2.089  0.00  0.00      APRO  
ATOM     42  N   LEU A   5     -16.030 -32.414   0.806  0.00  0.00      APRO  
ATOM     43  HN  LEU A   5     -15.738 -32.769  -0.078  0.00  0.00      APRO  
ATOM     44  CA  LEU A   5     -14.944 -32.056   1.650  0.00  0.00      APRO  
ATOM     45  HA  LEU A   5     -15.271 -32.084   2.679  0.00  0.00      APRO  
ATOM     46  CB  LEU A   5     -13.829 -33.140   1.623  0.00  0.00      APRO  
ATOM     47  HB1 LEU A   5     -14.238 -34.160   1.785  0.00  0.00      APRO  
ATOM     48  HB2 LEU A   5     -13.474 -33.119   0.570  0.00  0.00      APRO  
ATOM     49  CG  LEU A   5     -12.597 -32.897   2.527  0.00  0.00      APRO  
ATOM     50  HG  LEU A   5     -12.266 -31.846   2.387  0.00  0.00      APRO  
ATOM     51  CD1 LEU A   5     -12.948 -33.054   3.999  0.00  0.00      APRO  
ATOM     52 HD11 LEU A   5     -12.070 -33.551   4.463  0.00  0.00      APRO  
ATOM     53 HD12 LEU A   5     -13.069 -32.051   4.461  0.00  0.00      APRO  
ATOM     54 HD13 LEU A   5     -13.779 -33.782   4.116  0.00  0.00      APRO  
ATOM     55  CD2 LEU A   5     -11.407 -33.766   2.113  0.00  0.00      APRO  
ATOM     56 HD21 LEU A   5     -10.645 -33.519   2.882  0.00  0.00      APRO  
ATOM     57 HD22 LEU A   5     -11.729 -34.830   2.137  0.00  0.00      APRO  
ATOM     58 HD23 LEU A   5     -10.897 -33.576   1.145  0.00  0.00      APRO  
ATOM     59  C   LEU A   5     -14.409 -30.598   1.392  0.00  0.00      APRO  
ATOM     60  O   LEU A   5     -14.054 -30.339   0.279  0.00  0.00      APRO  
ATOM     61  N   VAL A   6     -14.553 -29.612   2.341  0.00  0.00      APRO  
ATOM     62  HN  VAL A   6     -15.072 -29.929   3.130  0.00  0.00      APRO  
ATOM     63  CA  VAL A   6     -14.150 -28.221   2.210  0.00  0.00      APRO  
ATOM     64  HA  VAL A   6     -14.012 -28.099   1.146  0.00  0.00      APRO  
ATOM     65  CB  VAL A   6     -15.169 -27.180   2.808  0.00  0.00      APRO  
ATOM     66  HB  VAL A   6     -15.093 -27.241   3.915  0.00  0.00      APRO  
ATOM     67  CG1 VAL A   6     -14.832 -25.658   2.582  0.00  0.00      APRO  
ATOM     68 HG11 VAL A   6     -13.825 -25.277   2.856  0.00  0.00      APRO  
ATOM     69 HG12 VAL A   6     -14.850 -25.617   1.472  0.00  0.00      APRO  
ATOM     70 HG13 VAL A   6     -15.661 -25.006   2.932  0.00  0.00      APRO  
ATOM     71  CG2 VAL A   6     -16.522 -27.524   2.370  0.00  0.00      APRO  
ATOM     72 HG21 VAL A   6     -17.232 -26.707   2.621  0.00  0.00      APRO  
ATOM     73 HG22 VAL A   6     -16.620 -27.698   1.277  0.00  0.00      APRO  
ATOM     74 HG23 VAL A   6     -16.766 -28.469   2.901  0.00  0.00      APRO  
ATOM     75  C   VAL A   6     -12.778 -27.919   2.855  0.00  0.00      APRO  
ATOM     76  O   VAL A   6     -12.600 -28.195   4.034  0.00  0.00      APRO  
ATOM     77  N   ILE A   7     -11.913 -27.365   2.021  0.00  0.00      APRO  
ATOM     78  HN  ILE A   7     -12.166 -27.012   1.124  0.00  0.00      APRO  
ATOM     79  CA  ILE A   7     -10.461 -27.194   2.183  0.00  0.00      APRO  
ATOM     80  HA  ILE A   7     -10.276 -27.538   3.190  0.00  0.00      APRO  
ATOM     81  CB  ILE A   7      -9.591 -28.058   1.274  0.00  0.00      APRO  
ATOM     82  HB  ILE A   7      -9.890 -27.815   0.232  0.00  0.00      APRO  
ATOM     83  CG2 ILE A   7      -8.120 -27.741   1.523  0.00  0.00      APRO  
ATOM     84 HG21 ILE A   7      -7.832 -26.669   1.552  0.00  0.00      APRO  
ATOM     85 HG22 ILE A   7      -7.968 -27.938   2.606  0.00  0.00      APRO  
ATOM     86 HG23 ILE A   7      -7.421 -28.333   0.894  0.00  0.00      APRO  
ATOM     87  CG1 ILE A   7      -9.945 -29.565   1.269  0.00  0.00      APRO  
ATOM     88 HG11 ILE A   7     -10.992 -29.781   0.966  0.00  0.00      APRO  
ATOM     89 HG12 ILE A   7      -9.248 -29.991   0.516  0.00  0.00      APRO  
ATOM     90  CD  ILE A   7      -9.689 -30.175   2.663  0.00  0.00      APRO  
ATOM     91  HD1 ILE A   7     -10.512 -29.898   3.355  0.00  0.00      APRO  
ATOM     92  HD2 ILE A   7      -9.919 -31.252   2.512  0.00  0.00      APRO  
ATOM     93  HD3 ILE A   7      -8.669 -29.979   3.057  0.00  0.00      APRO  
ATOM     94  C   ILE A   7     -10.087 -25.668   2.257  0.00  0.00      APRO  
ATOM     95  O   ILE A   7     -10.278 -24.878   1.337  0.00  0.00      APRO  
ATOM     96  N   VAL A   8      -9.599 -25.207   3.467  0.00  0.00      APRO  
ATOM     97  HN  VAL A   8      -9.575 -25.862   4.218  0.00  0.00      APRO  
ATOM     98  CA  VAL A   8      -9.248 -23.816   3.704  0.00  0.00      APRO  
ATOM     99  HA  VAL A   8      -9.130 -23.334   2.745  0.00  0.00      APRO  
ATOM    100  CB  VAL A   8     -10.441 -23.168   4.455  0.00  0.00      APRO  
ATOM    101  HB  VAL A   8     -11.408 -23.496   4.017  0.00  0.00      APRO  
ATOM    102  CG1 VAL A   8     -10.585 -23.586   5.912  0.00  0.00      APRO  
ATOM    103 HG11 VAL A   8     -10.771 -24.678   6.000  0.00  0.00      APRO  
ATOM    104 HG12 VAL A   8      -9.720 -23.218   6.502  0.00  0.00      APRO  
ATOM    105 HG13 VAL A   8     -11.464 -23.043   6.320  0.00  0.00      APRO  
ATOM    106  CG2 VAL A   8     -10.521 -21.689   4.244  0.00  0.00      APRO  
ATOM    107 HG21 VAL A   8     -11.545 -21.346   4.504  0.00  0.00      APRO  
ATOM    108 HG22 VAL A   8      -9.801 -21.103   4.855  0.00  0.00      APRO  
ATOM    109 HG23 VAL A   8     -10.381 -21.374   3.188  0.00  0.00      APRO  
ATOM    110  C   VAL A   8      -7.974 -23.744   4.486  0.00  0.00      APRO  
ATOM    111  O   VAL A   8      -7.519 -24.676   5.093  0.00  0.00      APRO  
ATOM    112  N   GLU A   9      -7.315 -22.593   4.417  0.00  0.00      APRO  
ATOM    113  HN  GLU A   9      -7.572 -21.871   3.779  0.00  0.00      APRO  
ATOM    114  CA  GLU A   9      -5.945 -22.425   4.949  0.00  0.00      APRO  
ATOM    115  HA  GLU A   9      -5.502 -23.355   5.276  0.00  0.00      APRO  
ATOM    116  CB  GLU A   9      -5.054 -21.773   3.808  0.00  0.00      APRO  
ATOM    117  HB1 GLU A   9      -4.000 -21.956   4.109  0.00  0.00      APRO  
ATOM    118  HB2 GLU A   9      -5.284 -22.392   2.914  0.00  0.00      APRO  
ATOM    119  CG  GLU A   9      -5.159 -20.269   3.507  0.00  0.00      APRO  
ATOM    120  HG1 GLU A   9      -4.924 -19.645   4.396  0.00  0.00      APRO  
ATOM    121  HG2 GLU A   9      -4.377 -19.908   2.805  0.00  0.00      APRO  
ATOM    122  CD  GLU A   9      -6.501 -19.820   2.993  0.00  0.00      APRO  
ATOM    123  OE1 GLU A   9      -7.520 -20.030   3.668  0.00  0.00      APRO  
ATOM    124  OE2 GLU A   9      -6.541 -19.013   2.016  0.00  0.00      APRO  
ATOM    125  C   GLU A   9      -6.051 -21.479   6.106  0.00  0.00      APRO  
ATOM    126  O   GLU A   9      -5.081 -21.135   6.765  0.00  0.00      APRO  
ATOM    127  N   SER A  10      -7.273 -20.920   6.395  0.00  0.00      APRO  
ATOM    128  HN  SER A  10      -8.134 -21.015   5.901  0.00  0.00      APRO  
ATOM    129  CA  SER A  10      -7.429 -19.907   7.424  0.00  0.00      APRO  
ATOM    130  HA  SER A  10      -6.561 -19.858   8.066  0.00  0.00      APRO  
ATOM    131  CB  SER A  10      -7.891 -18.596   6.786  0.00  0.00      APRO  
ATOM    132  HB1 SER A  10      -7.008 -18.167   6.266  0.00  0.00      APRO  
ATOM    133  HB2 SER A  10      -8.744 -18.618   6.073  0.00  0.00      APRO  
ATOM    134  OG  SER A  10      -8.213 -17.701   7.810  0.00  0.00      APRO  
ATOM    135  HG1 SER A  10      -8.224 -16.811   7.452  0.00  0.00      APRO  
ATOM    136  C   SER A  10      -8.462 -20.535   8.385  0.00  0.00      APRO  
ATOM    137  O   SER A  10      -9.670 -20.744   7.975  0.00  0.00      APRO  
ATOM    138  N   PRO A  11      -8.059 -20.825   9.629  0.00  0.00      APRO  
ATOM    139  CD  PRO A  11      -6.661 -21.205  10.067  0.00  0.00      APRO  
ATOM    140  HD1 PRO A  11      -6.162 -20.250  10.337  0.00  0.00      APRO  
ATOM    141  HD2 PRO A  11      -6.033 -21.633   9.257  0.00  0.00      APRO  
ATOM    142  CA  PRO A  11      -9.004 -21.313  10.630  0.00  0.00      APRO  
ATOM    143  HA  PRO A  11      -9.554 -22.114  10.160  0.00  0.00      APRO  
ATOM    144  CB  PRO A  11      -8.241 -21.741  11.857  0.00  0.00      APRO  
ATOM    145  HB1 PRO A  11      -8.845 -22.537  12.344  0.00  0.00      APRO  
ATOM    146  HB2 PRO A  11      -8.152 -21.017  12.695  0.00  0.00      APRO  
ATOM    147  CG  PRO A  11      -6.871 -22.133  11.255  0.00  0.00      APRO  
ATOM    148  HG1 PRO A  11      -6.976 -23.167  10.862  0.00  0.00      APRO  
ATOM    149  HG2 PRO A  11      -5.977 -22.107  11.914  0.00  0.00      APRO  
ATOM    150  C   PRO A  11     -10.106 -20.264  10.992  0.00  0.00      APRO  
ATOM    151  O   PRO A  11     -11.233 -20.682  11.320  0.00  0.00      APRO  
ATOM    152  N   ALA A  12      -9.779 -18.944  10.864  0.00  0.00      APRO  
ATOM    153  HN  ALA A  12      -8.845 -18.723  10.594  0.00  0.00      APRO  
ATOM    154  CA  ALA A  12     -10.735 -17.893  10.913  0.00  0.00      APRO  
ATOM    155  HA  ALA A  12     -11.281 -17.861  11.845  0.00  0.00      APRO  
ATOM    156  CB  ALA A  12     -10.041 -16.569  10.752  0.00  0.00      APRO  
ATOM    157  HB1 ALA A  12     -10.688 -15.667  10.817  0.00  0.00      APRO  
ATOM    158  HB2 ALA A  12      -9.371 -16.418  11.625  0.00  0.00      APRO  
ATOM    159  HB3 ALA A  12      -9.478 -16.442   9.803  0.00  0.00      APRO  
ATOM    160  C   ALA A  12     -11.783 -17.958   9.840  0.00  0.00      APRO  
ATOM    161  O   ALA A  12     -13.008 -17.852  10.095  0.00  0.00      APRO  
ATOM    162  N   LYS A  13     -11.442 -18.085   8.564  0.00  0.00      APRO  
ATOM    163  HN  LYS A  13     -10.484 -18.075   8.289  0.00  0.00      APRO  
ATOM    164  CA  LYS A  13     -12.448 -18.353   7.539  0.00  0.00      APRO  
ATOM    165  HA  LYS A  13     -13.136 -17.521   7.559  0.00  0.00      APRO  
ATOM    166  CB  LYS A  13     -11.738 -18.536   6.147  0.00  0.00      APRO  
ATOM    167  HB1 LYS A  13     -10.898 -19.246   6.303  0.00  0.00      APRO  
ATOM    168  HB2 LYS A  13     -12.572 -18.911   5.516  0.00  0.00      APRO  
ATOM    169  CG  LYS A  13     -11.233 -17.135   5.602  0.00  0.00      APRO  
ATOM    170  HG1 LYS A  13     -12.043 -16.397   5.788  0.00  0.00      APRO  
ATOM    171  HG2 LYS A  13     -10.364 -16.708   6.146  0.00  0.00      APRO  
ATOM    172  CD  LYS A  13     -11.132 -17.103   4.061  0.00  0.00      APRO  
ATOM    173  HD1 LYS A  13     -12.082 -17.460   3.609  0.00  0.00      APRO  
ATOM    174  HD2 LYS A  13     -11.002 -16.029   3.808  0.00  0.00      APRO  
ATOM    175  CE  LYS A  13     -10.025 -17.992   3.297  0.00  0.00      APRO  
ATOM    176  HE1 LYS A  13     -10.140 -19.084   3.464  0.00  0.00      APRO  
ATOM    177  HE2 LYS A  13     -10.200 -17.829   2.212  0.00  0.00      APRO  
ATOM    178  NZ  LYS A  13      -8.676 -17.548   3.550  0.00  0.00      APRO  
ATOM    179  HZ1 LYS A  13      -8.572 -16.747   4.206  0.00  0.00      APRO  
ATOM    180  HZ2 LYS A  13      -8.077 -18.361   3.800  0.00  0.00      APRO  
ATOM    181  HZ3 LYS A  13      -8.268 -17.041   2.739  0.00  0.00      APRO  
ATOM    182  C   LYS A  13     -13.344 -19.593   7.795  0.00  0.00      APRO  
ATOM    183  O   LYS A  13     -14.586 -19.564   7.532  0.00  0.00      APRO  
ATOM    184  N   ALA A  14     -12.760 -20.693   8.293  0.00  0.00      APRO  
ATOM    185  HN  ALA A  14     -11.779 -20.794   8.440  0.00  0.00      APRO  
ATOM    186  CA  ALA A  14     -13.460 -21.946   8.622  0.00  0.00      APRO  
ATOM    187  HA  ALA A  14     -13.632 -22.441   7.678  0.00  0.00      APRO  
ATOM    188  CB  ALA A  14     -12.502 -22.981   9.305  0.00  0.00      APRO  
ATOM    189  HB1 ALA A  14     -11.535 -22.771   8.799  0.00  0.00      APRO  
ATOM    190  HB2 ALA A  14     -12.337 -22.822  10.392  0.00  0.00      APRO  
ATOM    191  HB3 ALA A  14     -12.770 -23.984   8.910  0.00  0.00      APRO  
ATOM    192  C   ALA A  14     -14.792 -21.850   9.355  0.00  0.00      APRO  
ATOM    193  O   ALA A  14     -15.816 -22.286   8.860  0.00  0.00      APRO  
ATOM    194  N   LYS A  15     -14.760 -21.143  10.518  0.00  0.00      APRO  
ATOM    195  HN  LYS A  15     -13.946 -20.853  11.016  0.00  0.00      APRO  
ATOM    196  CA  LYS A  15     -16.072 -21.032  11.230  0.00  0.00      APRO  
ATOM    197  HA  LYS A  15     -16.661 -21.907  11.000  0.00  0.00      APRO  
ATOM    198  CB  LYS A  15     -15.849 -21.116  12.736  0.00  0.00      APRO  
ATOM    199  HB1 LYS A  15     -16.776 -21.078  13.348  0.00  0.00      APRO  
ATOM    200  HB2 LYS A  15     -15.474 -22.145  12.921  0.00  0.00      APRO  
ATOM    201  CG  LYS A  15     -14.826 -20.128  13.315  0.00  0.00      APRO  
ATOM    202  HG1 LYS A  15     -13.805 -20.363  12.945  0.00  0.00      APRO  
ATOM    203  HG2 LYS A  15     -15.101 -19.104  12.985  0.00  0.00      APRO  
ATOM    204  CD  LYS A  15     -14.762 -20.137  14.860  0.00  0.00      APRO  
ATOM    205  HD1 LYS A  15     -15.822 -19.930  15.120  0.00  0.00      APRO  
ATOM    206  HD2 LYS A  15     -14.563 -21.182  15.182  0.00  0.00      APRO  
ATOM    207  CE  LYS A  15     -13.691 -19.111  15.389  0.00  0.00      APRO  
ATOM    208  HE1 LYS A  15     -12.787 -19.069  14.745  0.00  0.00      APRO  
ATOM    209  HE2 LYS A  15     -14.092 -18.075  15.396  0.00  0.00      APRO  
ATOM    210  NZ  LYS A  15     -13.190 -19.431  16.761  0.00  0.00      APRO  
ATOM    211  HZ1 LYS A  15     -12.284 -18.921  16.778  0.00  0.00      APRO  
ATOM    212  HZ2 LYS A  15     -13.832 -18.932  17.409  0.00  0.00      APRO  
ATOM    213  HZ3 LYS A  15     -13.152 -20.461  16.903  0.00  0.00      APRO  
ATOM    214  C   LYS A  15     -16.962 -19.836  10.741  0.00  0.00      APRO  
ATOM    215  O   LYS A  15     -18.187 -19.868  10.921  0.00  0.00      APRO  
ATOM    216  N   THR A  16     -16.406 -18.890  10.016  0.00  0.00      APRO  
ATOM    217  HN  THR A  16     -15.421 -18.873   9.860  0.00  0.00      APRO  
ATOM    218  CA  THR A  16     -17.205 -17.825   9.400  0.00  0.00      APRO  
ATOM    219  HA  THR A  16     -17.947 -17.515  10.121  0.00  0.00      APRO  
ATOM    220  CB  THR A  16     -16.345 -16.606   9.031  0.00  0.00      APRO  
ATOM    221  HB  THR A  16     -15.656 -16.896   8.209  0.00  0.00      APRO  
ATOM    222  OG1 THR A  16     -15.542 -16.155  10.119  0.00  0.00      APRO  
ATOM    223  HG1 THR A  16     -14.880 -15.554   9.770  0.00  0.00      APRO  
ATOM    224  CG2 THR A  16     -17.278 -15.430   8.714  0.00  0.00      APRO  
ATOM    225 HG21 THR A  16     -17.879 -15.582   7.791  0.00  0.00      APRO  
ATOM    226 HG22 THR A  16     -17.911 -15.035   9.537  0.00  0.00      APRO  
ATOM    227 HG23 THR A  16     -16.574 -14.610   8.453  0.00  0.00      APRO  
ATOM    228  C   THR A  16     -17.906 -18.310   8.141  0.00  0.00      APRO  
ATOM    229  O   THR A  16     -19.067 -17.941   7.872  0.00  0.00      APRO  
ATOM    230  N   ILE A  17     -17.259 -19.161   7.332  0.00  0.00      APRO  
ATOM    231  HN  ILE A  17     -16.378 -19.503   7.649  0.00  0.00      APRO  
ATOM    232  CA  ILE A  17     -17.887 -19.819   6.209  0.00  0.00      APRO  
ATOM    233  HA  ILE A  17     -18.509 -19.040   5.793  0.00  0.00      APRO  
ATOM    234  CB  ILE A  17     -16.960 -20.184   4.990  0.00  0.00      APRO  
ATOM    235  HB  ILE A  17     -16.363 -21.091   5.228  0.00  0.00      APRO  
ATOM    236  CG2 ILE A  17     -17.799 -20.663   3.725  0.00  0.00      APRO  
ATOM    237 HG21 ILE A  17     -18.275 -19.786   3.236  0.00  0.00      APRO  
ATOM    238 HG22 ILE A  17     -17.119 -21.119   2.974  0.00  0.00      APRO  
ATOM    239 HG23 ILE A  17     -18.560 -21.364   4.131  0.00  0.00      APRO  
ATOM    240  CG1 ILE A  17     -16.100 -18.897   4.642  0.00  0.00      APRO  
ATOM    241 HG11 ILE A  17     -16.771 -18.098   4.260  0.00  0.00      APRO  
ATOM    242 HG12 ILE A  17     -15.574 -18.555   5.559  0.00  0.00      APRO  
ATOM    243  CD  ILE A  17     -15.033 -19.311   3.617  0.00  0.00      APRO  
ATOM    244  HD1 ILE A  17     -14.340 -20.105   3.968  0.00  0.00      APRO  
ATOM    245  HD2 ILE A  17     -15.576 -19.556   2.679  0.00  0.00      APRO  
ATOM    246  HD3 ILE A  17     -14.407 -18.439   3.333  0.00  0.00      APRO  
ATOM    247  C   ILE A  17     -18.742 -21.021   6.547  0.00  0.00      APRO  
ATOM    248  O   ILE A  17     -19.828 -21.181   6.022  0.00  0.00      APRO  
ATOM    249  N   ASN A  18     -18.291 -21.823   7.555  0.00  0.00      APRO  
ATOM    250  HN  ASN A  18     -17.379 -21.686   7.934  0.00  0.00      APRO  
ATOM    251  CA  ASN A  18     -18.955 -23.092   8.015  0.00  0.00      APRO  
ATOM    252  HA  ASN A  18     -18.776 -23.681   7.128  0.00  0.00      APRO  
ATOM    253  CB  ASN A  18     -18.336 -23.854   9.304  0.00  0.00      APRO  
ATOM    254  HB1 ASN A  18     -17.482 -24.500   9.008  0.00  0.00      APRO  
ATOM    255  HB2 ASN A  18     -17.919 -23.039   9.933  0.00  0.00      APRO  
ATOM    256  CG  ASN A  18     -19.297 -24.750  10.024  0.00  0.00      APRO  
ATOM    257  OD1 ASN A  18     -19.452 -25.921   9.679  0.00  0.00      APRO  
ATOM    258  ND2 ASN A  18     -19.983 -24.260  11.088  0.00  0.00      APRO  
ATOM    259 HD21 ASN A  18     -20.665 -24.904  11.436  0.00  0.00      APRO  
ATOM    260 HD22 ASN A  18     -19.590 -23.485  11.584  0.00  0.00      APRO  
ATOM    261  C   ASN A  18     -20.540 -23.043   8.057  0.00  0.00      APRO  
ATOM    262  O   ASN A  18     -21.271 -23.928   7.627  0.00  0.00      APRO  
ATOM    263  N   LYS A  19     -21.074 -21.955   8.668  0.00  0.00      APRO  
ATOM    264  HN  LYS A  19     -20.472 -21.216   8.962  0.00  0.00      APRO  
ATOM    265  CA  LYS A  19     -22.471 -21.856   8.991  0.00  0.00      APRO  
ATOM    266  HA  LYS A  19     -22.721 -22.783   9.486  0.00  0.00      APRO  
ATOM    267  CB  LYS A  19     -22.702 -20.614  10.017  0.00  0.00      APRO  
ATOM    268  HB1 LYS A  19     -23.756 -20.290  10.156  0.00  0.00      APRO  
ATOM    269  HB2 LYS A  19     -22.414 -21.075  10.986  0.00  0.00      APRO  
ATOM    270  CG  LYS A  19     -21.847 -19.406   9.668  0.00  0.00      APRO  
ATOM    271  HG1 LYS A  19     -20.758 -19.491   9.871  0.00  0.00      APRO  
ATOM    272  HG2 LYS A  19     -21.904 -19.199   8.578  0.00  0.00      APRO  
ATOM    273  CD  LYS A  19     -22.390 -18.293  10.584  0.00  0.00      APRO  
ATOM    274  HD1 LYS A  19     -23.463 -18.222  10.303  0.00  0.00      APRO  
ATOM    275  HD2 LYS A  19     -22.450 -18.702  11.616  0.00  0.00      APRO  
ATOM    276  CE  LYS A  19     -21.548 -17.057  10.409  0.00  0.00      APRO  
ATOM    277  HE1 LYS A  19     -20.576 -17.218  10.922  0.00  0.00      APRO  
ATOM    278  HE2 LYS A  19     -21.338 -16.797   9.350  0.00  0.00      APRO  
ATOM    279  NZ  LYS A  19     -22.141 -15.921  11.084  0.00  0.00      APRO  
ATOM    280  HZ1 LYS A  19     -22.204 -16.089  12.108  0.00  0.00      APRO  
ATOM    281  HZ2 LYS A  19     -21.533 -15.090  10.939  0.00  0.00      APRO  
ATOM    282  HZ3 LYS A  19     -23.070 -15.723  10.661  0.00  0.00      APRO  
ATOM    283  C   LYS A  19     -23.409 -21.692   7.714  0.00  0.00      APRO  
ATOM    284  O   LYS A  19     -24.609 -21.990   7.817  0.00  0.00      APRO  
ATOM    285  N   TYR A  20     -22.907 -21.363   6.536  0.00  0.00      APRO  
ATOM    286  HN  TYR A  20     -21.918 -21.236   6.560  0.00  0.00      APRO  
ATOM    287  CA  TYR A  20     -23.744 -21.033   5.386  0.00  0.00      APRO  
ATOM    288  HA  TYR A  20     -24.739 -20.880   5.778  0.00  0.00      APRO  
ATOM    289  CB  TYR A  20     -23.288 -19.767   4.674  0.00  0.00      APRO  
ATOM    290  HB1 TYR A  20     -22.320 -19.975   4.169  0.00  0.00      APRO  
ATOM    291  HB2 TYR A  20     -24.030 -19.535   3.880  0.00  0.00      APRO  
ATOM    292  CG  TYR A  20     -23.100 -18.597   5.621  0.00  0.00      APRO  
ATOM    293  CD1 TYR A  20     -24.194 -18.054   6.351  0.00  0.00      APRO  
ATOM    294  HD1 TYR A  20     -25.170 -18.518   6.344  0.00  0.00      APRO  
ATOM    295  CE1 TYR A  20     -24.127 -16.822   7.155  0.00  0.00      APRO  
ATOM    296  HE1 TYR A  20     -24.979 -16.490   7.730  0.00  0.00      APRO  
ATOM    297  CZ  TYR A  20     -22.861 -16.182   7.112  0.00  0.00      APRO  
ATOM    298  OH  TYR A  20     -22.693 -14.953   7.952  0.00  0.00      APRO  
ATOM    299  HH  TYR A  20     -23.337 -14.918   8.663  0.00  0.00      APRO  
ATOM    300  CD2 TYR A  20     -21.891 -17.885   5.589  0.00  0.00      APRO  
ATOM    301  HD2 TYR A  20     -21.085 -18.013   4.881  0.00  0.00      APRO  
ATOM    302  CE2 TYR A  20     -21.832 -16.697   6.364  0.00  0.00      APRO  
ATOM    303  HE2 TYR A  20     -20.917 -16.127   6.440  0.00  0.00      APRO  
ATOM    304  C   TYR A  20     -23.803 -22.218   4.428  0.00  0.00      APRO  
ATOM    305  O   TYR A  20     -24.655 -22.280   3.556  0.00  0.00      APRO  
ATOM    306  N   LEU A  21     -23.018 -23.271   4.723  0.00  0.00      APRO  
ATOM    307  HN  LEU A  21     -22.513 -23.324   5.581  0.00  0.00      APRO  
ATOM    308  CA  LEU A  21     -23.000 -24.493   3.979  0.00  0.00      APRO  
ATOM    309  HA  LEU A  21     -23.272 -24.158   2.989  0.00  0.00      APRO  
ATOM    310  CB  LEU A  21     -21.623 -25.183   3.984  0.00  0.00      APRO  
ATOM    311  HB1 LEU A  21     -21.334 -25.386   5.037  0.00  0.00      APRO  
ATOM    312  HB2 LEU A  21     -21.761 -26.142   3.440  0.00  0.00      APRO  
ATOM    313  CG  LEU A  21     -20.548 -24.324   3.342  0.00  0.00      APRO  
ATOM    314  HG  LEU A  21     -20.574 -23.379   3.925  0.00  0.00      APRO  
ATOM    315  CD1 LEU A  21     -19.121 -24.935   3.383  0.00  0.00      APRO  
ATOM    316 HD11 LEU A  21     -18.833 -25.209   4.421  0.00  0.00      APRO  
ATOM    317 HD12 LEU A  21     -19.291 -25.872   2.811  0.00  0.00      APRO  
ATOM    318 HD13 LEU A  21     -18.310 -24.260   3.034  0.00  0.00      APRO  
ATOM    319  CD2 LEU A  21     -20.814 -23.819   1.937  0.00  0.00      APRO  
ATOM    320 HD21 LEU A  21     -20.995 -24.555   1.125  0.00  0.00      APRO  
ATOM    321 HD22 LEU A  21     -21.643 -23.083   1.874  0.00  0.00      APRO  
ATOM    322 HD23 LEU A  21     -19.876 -23.289   1.663  0.00  0.00      APRO  
ATOM    323  C   LEU A  21     -23.998 -25.574   4.373  0.00  0.00      APRO  
ATOM    324  O   LEU A  21     -24.251 -25.725   5.582  0.00  0.00      APRO  
ATOM    325  N   GLY A  22     -24.509 -26.386   3.366  0.00  0.00      APRO  
ATOM    326  HN  GLY A  22     -24.453 -25.952   2.470  0.00  0.00      APRO  
ATOM    327  CA  GLY A  22     -25.271 -27.558   3.542  0.00  0.00      APRO  
ATOM    328  HA1 GLY A  22     -25.445 -28.095   2.621  0.00  0.00      APRO  
ATOM    329  HA2 GLY A  22     -26.275 -27.294   3.840  0.00  0.00      APRO  
ATOM    330  C   GLY A  22     -24.784 -28.700   4.488  0.00  0.00      APRO  
ATOM    331  O   GLY A  22     -23.588 -28.808   4.928  0.00  0.00      APRO  
ATOM    332  N   SER A  23     -25.701 -29.620   4.666  0.00  0.00      APRO  
ATOM    333  HN  SER A  23     -26.570 -29.567   4.180  0.00  0.00      APRO  
ATOM    334  CA  SER A  23     -25.545 -30.750   5.622  0.00  0.00      APRO  
ATOM    335  HA  SER A  23     -25.245 -30.431   6.609  0.00  0.00      APRO  
ATOM    336  CB  SER A  23     -26.813 -31.587   5.838  0.00  0.00      APRO  
ATOM    337  HB1 SER A  23     -27.686 -31.018   6.226  0.00  0.00      APRO  
ATOM    338  HB2 SER A  23     -27.123 -31.930   4.827  0.00  0.00      APRO  
ATOM    339  OG  SER A  23     -26.663 -32.657   6.745  0.00  0.00      APRO  
ATOM    340  HG1 SER A  23     -26.687 -33.458   6.216  0.00  0.00      APRO  
ATOM    341  C   SER A  23     -24.430 -31.644   5.125  0.00  0.00      APRO  
ATOM    342  O   SER A  23     -23.530 -32.069   5.876  0.00  0.00      APRO  
ATOM    343  N   ASP A  24     -24.365 -31.946   3.818  0.00  0.00      APRO  
ATOM    344  HN  ASP A  24     -25.072 -31.708   3.157  0.00  0.00      APRO  
ATOM    345  CA  ASP A  24     -23.420 -32.784   3.100  0.00  0.00      APRO  
ATOM    346  HA  ASP A  24     -23.464 -33.679   3.702  0.00  0.00      APRO  
ATOM    347  CB  ASP A  24     -23.884 -32.968   1.650  0.00  0.00      APRO  
ATOM    348  HB1 ASP A  24     -23.968 -32.023   1.071  0.00  0.00      APRO  
ATOM    349  HB2 ASP A  24     -23.121 -33.613   1.163  0.00  0.00      APRO  
ATOM    350  CG  ASP A  24     -25.179 -33.703   1.624  0.00  0.00      APRO  
ATOM    351  OD1 ASP A  24     -25.875 -33.626   0.599  0.00  0.00      APRO  
ATOM    352  OD2 ASP A  24     -25.540 -34.381   2.649  0.00  0.00      APRO  
ATOM    353  C   ASP A  24     -21.940 -32.331   3.317  0.00  0.00      APRO  
ATOM    354  O   ASP A  24     -21.083 -33.205   3.372  0.00  0.00      APRO  
ATOM    355  N   TYR A  25     -21.727 -31.032   3.479  0.00  0.00      APRO  
ATOM    356  HN  TYR A  25     -22.504 -30.442   3.683  0.00  0.00      APRO  
ATOM    357  CA  TYR A  25     -20.419 -30.446   3.678  0.00  0.00      APRO  
ATOM    358  HA  TYR A  25     -19.887 -30.843   2.826  0.00  0.00      APRO  
ATOM    359  CB  TYR A  25     -20.518 -28.948   3.402  0.00  0.00      APRO  
ATOM    360  HB1 TYR A  25     -21.148 -28.399   4.134  0.00  0.00      APRO  
ATOM    361  HB2 TYR A  25     -19.490 -28.538   3.497  0.00  0.00      APRO  
ATOM    362  CG  TYR A  25     -20.890 -28.567   1.980  0.00  0.00      APRO  
ATOM    363  CD1 TYR A  25     -19.902 -28.396   0.997  0.00  0.00      APRO  
ATOM    364  HD1 TYR A  25     -18.864 -28.583   1.229  0.00  0.00      APRO  
ATOM    365  CE1 TYR A  25     -20.305 -28.156  -0.331  0.00  0.00      APRO  
ATOM    366  HE1 TYR A  25     -19.528 -28.071  -1.077  0.00  0.00      APRO  
ATOM    367  CZ  TYR A  25     -21.619 -28.072  -0.683  0.00  0.00      APRO  
ATOM    368  OH  TYR A  25     -21.870 -27.796  -2.002  0.00  0.00      APRO  
ATOM    369  HH  TYR A  25     -22.789 -27.521  -2.013  0.00  0.00      APRO  
ATOM    370  CD2 TYR A  25     -22.206 -28.386   1.659  0.00  0.00      APRO  
ATOM    371  HD2 TYR A  25     -22.977 -28.413   2.414  0.00  0.00      APRO  
ATOM    372  CE2 TYR A  25     -22.604 -28.178   0.339  0.00  0.00      APRO  
ATOM    373  HE2 TYR A  25     -23.645 -28.019   0.098  0.00  0.00      APRO  
ATOM    374  C   TYR A  25     -19.602 -30.873   4.923  0.00  0.00      APRO  
ATOM    375  O   TYR A  25     -20.014 -30.717   6.064  0.00  0.00      APRO  
ATOM    376  N   VAL A  26     -18.440 -31.481   4.771  0.00  0.00      APRO  
ATOM    377  HN  VAL A  26     -18.012 -31.689   3.895  0.00  0.00      APRO  
ATOM    378  CA  VAL A  26     -17.426 -31.620   5.778  0.00  0.00      APRO  
ATOM    379  HA  VAL A  26     -17.874 -31.497   6.753  0.00  0.00      APRO  
ATOM    380  CB  VAL A  26     -16.917 -33.060   5.656  0.00  0.00      APRO  
ATOM    381  HB  VAL A  26     -16.455 -33.211   4.657  0.00  0.00      APRO  
ATOM    382  CG1 VAL A  26     -15.939 -33.284   6.783  0.00  0.00      APRO  
ATOM    383 HG11 VAL A  26     -15.032 -32.649   6.696  0.00  0.00      APRO  
ATOM    384 HG12 VAL A  26     -16.361 -33.073   7.789  0.00  0.00      APRO  
ATOM    385 HG13 VAL A  26     -15.559 -34.327   6.735  0.00  0.00      APRO  
ATOM    386  CG2 VAL A  26     -17.985 -34.086   5.784  0.00  0.00      APRO  
ATOM    387 HG21 VAL A  26     -17.483 -35.071   5.676  0.00  0.00      APRO  
ATOM    388 HG22 VAL A  26     -18.544 -33.987   6.739  0.00  0.00      APRO  
ATOM    389 HG23 VAL A  26     -18.679 -33.944   4.929  0.00  0.00      APRO  
ATOM    390  C   VAL A  26     -16.374 -30.504   5.617  0.00  0.00      APRO  
ATOM    391  O   VAL A  26     -15.752 -30.350   4.583  0.00  0.00      APRO  
ATOM    392  N   VAL A  27     -16.186 -29.676   6.714  0.00  0.00      APRO  
ATOM    393  HN  VAL A  27     -16.534 -29.710   7.648  0.00  0.00      APRO  
ATOM    394  CA  VAL A  27     -15.437 -28.401   6.555  0.00  0.00      APRO  
ATOM    395  HA  VAL A  27     -15.043 -28.198   5.570  0.00  0.00      APRO  
ATOM    396  CB  VAL A  27     -16.163 -27.196   7.005  0.00  0.00      APRO  
ATOM    397  HB  VAL A  27     -16.578 -27.379   8.019  0.00  0.00      APRO  
ATOM    398  CG1 VAL A  27     -15.318 -25.897   6.875  0.00  0.00      APRO  
ATOM    399 HG11 VAL A  27     -14.299 -25.919   7.317  0.00  0.00      APRO  
ATOM    400 HG12 VAL A  27     -15.153 -25.623   5.811  0.00  0.00      APRO  
ATOM    401 HG13 VAL A  27     -15.910 -25.138   7.430  0.00  0.00      APRO  
ATOM    402  CG2 VAL A  27     -17.436 -26.950   6.168  0.00  0.00      APRO  
ATOM    403 HG21 VAL A  27     -18.088 -27.849   6.195  0.00  0.00      APRO  
ATOM    404 HG22 VAL A  27     -17.917 -26.027   6.558  0.00  0.00      APRO  
ATOM    405 HG23 VAL A  27     -17.055 -26.759   5.142  0.00  0.00      APRO  
ATOM    406  C   VAL A  27     -14.223 -28.532   7.418  0.00  0.00      APRO  
ATOM    407  O   VAL A  27     -14.382 -28.653   8.648  0.00  0.00      APRO  
ATOM    408  N   LYS A  28     -12.979 -28.521   6.880  0.00  0.00      APRO  
ATOM    409  HN  LYS A  28     -12.774 -28.295   5.930  0.00  0.00      APRO  
ATOM    410  CA  LYS A  28     -11.775 -28.819   7.572  0.00  0.00      APRO  
ATOM    411  HA  LYS A  28     -11.944 -28.883   8.637  0.00  0.00      APRO  
ATOM    412  CB  LYS A  28     -11.106 -30.190   7.195  0.00  0.00      APRO  
ATOM    413  HB1 LYS A  28     -10.695 -30.225   6.164  0.00  0.00      APRO  
ATOM    414  HB2 LYS A  28     -10.203 -30.439   7.792  0.00  0.00      APRO  
ATOM    415  CG  LYS A  28     -12.057 -31.420   7.389  0.00  0.00      APRO  
ATOM    416  HG1 LYS A  28     -13.028 -31.107   6.950  0.00  0.00      APRO  
ATOM    417  HG2 LYS A  28     -11.907 -32.336   6.779  0.00  0.00      APRO  
ATOM    418  CD  LYS A  28     -12.004 -31.823   8.872  0.00  0.00      APRO  
ATOM    419  HD1 LYS A  28     -11.152 -32.513   9.050  0.00  0.00      APRO  
ATOM    420  HD2 LYS A  28     -11.929 -30.862   9.424  0.00  0.00      APRO  
ATOM    421  CE  LYS A  28     -13.230 -32.522   9.438  0.00  0.00      APRO  
ATOM    422  HE1 LYS A  28     -14.165 -31.948   9.263  0.00  0.00      APRO  
ATOM    423  HE2 LYS A  28     -13.487 -33.509   8.999  0.00  0.00      APRO  
ATOM    424  NZ  LYS A  28     -13.188 -32.586  10.883  0.00  0.00      APRO  
ATOM    425  HZ1 LYS A  28     -12.875 -31.690  11.308  0.00  0.00      APRO  
ATOM    426  HZ2 LYS A  28     -14.116 -32.846  11.275  0.00  0.00      APRO  
ATOM    427  HZ3 LYS A  28     -12.537 -33.320  11.227  0.00  0.00      APRO  
ATOM    428  C   LYS A  28     -10.774 -27.740   7.232  0.00  0.00      APRO  
ATOM    429  O   LYS A  28     -10.865 -27.126   6.184  0.00  0.00      APRO  
ATOM    430  N   SER A  29      -9.825 -27.500   8.185  0.00  0.00      APRO  
ATOM    431  HN  SER A  29      -9.849 -28.008   9.042  0.00  0.00      APRO  
ATOM    432  CA  SER A  29      -8.831 -26.430   8.206  0.00  0.00      APRO  
ATOM    433  HA  SER A  29      -8.948 -25.917   7.262  0.00  0.00      APRO  
ATOM    434  CB  SER A  29      -9.098 -25.336   9.309  0.00  0.00      APRO  
ATOM    435  HB1 SER A  29      -8.401 -24.472   9.268  0.00  0.00      APRO  
ATOM    436  HB2 SER A  29     -10.135 -25.073   9.010  0.00  0.00      APRO  
ATOM    437  OG  SER A  29      -9.160 -25.997  10.587  0.00  0.00      APRO  
ATOM    438  HG1 SER A  29      -8.260 -26.288  10.747  0.00  0.00      APRO  
ATOM    439  C   SER A  29      -7.400 -26.949   8.159  0.00  0.00      APRO  
ATOM    440  O   SER A  29      -7.184 -28.088   8.555  0.00  0.00      APRO  
ATOM    441  N   SER A  30      -6.532 -26.102   7.601  0.00  0.00      APRO  
ATOM    442  HN  SER A  30      -6.890 -25.300   7.128  0.00  0.00      APRO  
ATOM    443  CA  SER A  30      -5.090 -26.267   7.694  0.00  0.00      APRO  
ATOM    444  HA  SER A  30      -4.809 -27.103   8.317  0.00  0.00      APRO  
ATOM    445  CB  SER A  30      -4.600 -26.683   6.338  0.00  0.00      APRO  
ATOM    446  HB1 SER A  30      -4.794 -27.745   6.075  0.00  0.00      APRO  
ATOM    447  HB2 SER A  30      -5.150 -26.254   5.474  0.00  0.00      APRO  
ATOM    448  OG  SER A  30      -3.225 -26.460   6.164  0.00  0.00      APRO  
ATOM    449  HG1 SER A  30      -3.083 -25.569   5.834  0.00  0.00      APRO  
ATOM    450  C   SER A  30      -4.675 -24.923   8.207  0.00  0.00      APRO  
ATOM    451  O   SER A  30      -5.110 -23.850   7.760  0.00  0.00      APRO  
ATOM    452  N   VAL A  31      -3.789 -24.904   9.266  0.00  0.00      APRO  
ATOM    453  HN  VAL A  31      -3.584 -25.778   9.702  0.00  0.00      APRO  
ATOM    454  CA  VAL A  31      -2.980 -23.845   9.673  0.00  0.00      APRO  
ATOM    455  HA  VAL A  31      -3.652 -23.002   9.609  0.00  0.00      APRO  
ATOM    456  CB  VAL A  31      -2.226 -24.085  10.984  0.00  0.00      APRO  
ATOM    457  HB  VAL A  31      -1.598 -24.993  10.862  0.00  0.00      APRO  
ATOM    458  CG1 VAL A  31      -1.376 -22.921  11.422  0.00  0.00      APRO  
ATOM    459 HG11 VAL A  31      -0.787 -22.516  10.572  0.00  0.00      APRO  
ATOM    460 HG12 VAL A  31      -2.072 -22.171  11.854  0.00  0.00      APRO  
ATOM    461 HG13 VAL A  31      -0.737 -23.220  12.281  0.00  0.00      APRO  
ATOM    462  CG2 VAL A  31      -3.356 -24.348  12.037  0.00  0.00      APRO  
ATOM    463 HG21 VAL A  31      -3.866 -25.314  11.833  0.00  0.00      APRO  
ATOM    464 HG22 VAL A  31      -2.968 -24.352  13.078  0.00  0.00      APRO  
ATOM    465 HG23 VAL A  31      -4.052 -23.485  12.102  0.00  0.00      APRO  
ATOM    466  C   VAL A  31      -1.937 -23.519   8.607  0.00  0.00      APRO  
ATOM    467  O   VAL A  31      -0.836 -24.077   8.501  0.00  0.00      APRO  
ATOM    468  N   GLY A  32      -2.193 -22.560   7.741  0.00  0.00      APRO  
ATOM    469  HN  GLY A  32      -3.149 -22.279   7.733  0.00  0.00      APRO  
ATOM    470  CA  GLY A  32      -1.392 -22.070   6.607  0.00  0.00      APRO  
ATOM    471  HA1 GLY A  32      -0.515 -21.684   7.104  0.00  0.00      APRO  
ATOM    472  HA2 GLY A  32      -2.064 -21.425   6.060  0.00  0.00      APRO  
ATOM    473  C   GLY A  32      -0.994 -23.150   5.575  0.00  0.00      APRO  
ATOM    474  O   GLY A  32      -1.767 -24.088   5.318  0.00  0.00      APRO  
ATOM    475  N   HSE A  33       0.267 -23.077   5.020  0.00  0.00      APRO  
ATOM    476  HN  HSE A  33       0.900 -22.365   5.315  0.00  0.00      APRO  
ATOM    477  CA  HSE A  33       0.738 -23.995   3.992  0.00  0.00      APRO  
ATOM    478  HA  HSE A  33       0.160 -23.856   3.091  0.00  0.00      APRO  
ATOM    479  CB  HSE A  33       2.219 -23.624   3.548  0.00  0.00      APRO  
ATOM    480  HB1 HSE A  33       2.778 -23.461   4.494  0.00  0.00      APRO  
ATOM    481  HB2 HSE A  33       2.762 -24.429   3.009  0.00  0.00      APRO  
ATOM    482  ND1 HSE A  33       1.942 -22.505   1.407  0.00  0.00      APRO  
ATOM    483  CG  HSE A  33       2.167 -22.393   2.750  0.00  0.00      APRO  
ATOM    484  CE1 HSE A  33       1.997 -21.234   0.936  0.00  0.00      APRO  
ATOM    485  HE1 HSE A  33       2.062 -20.958  -0.116  0.00  0.00      APRO  
ATOM    486  NE2 HSE A  33       2.060 -20.395   1.967  0.00  0.00      APRO  
ATOM    487  HE2 HSE A  33       2.136 -19.399   1.926  0.00  0.00      APRO  
ATOM    488  CD2 HSE A  33       2.036 -21.085   3.120  0.00  0.00      APRO  
ATOM    489  HD2 HSE A  33       1.975 -20.578   4.075  0.00  0.00      APRO  
ATOM    490  C   HSE A  33       0.798 -25.532   4.301  0.00  0.00      APRO  
ATOM    491  O   HSE A  33       1.059 -25.969   5.403  0.00  0.00      APRO  
ATOM    492  N   ILE A  34       0.467 -26.447   3.253  0.00  0.00      APRO  
ATOM    493  HN  ILE A  34       0.086 -26.215   2.362  0.00  0.00      APRO  
ATOM    494  CA  ILE A  34       0.827 -27.876   3.460  0.00  0.00      APRO  
ATOM    495  HA  ILE A  34       0.790 -28.119   4.511  0.00  0.00      APRO  
ATOM    496  CB  ILE A  34      -0.240 -28.717   2.744  0.00  0.00      APRO  
ATOM    497  HB  ILE A  34      -1.215 -28.254   3.009  0.00  0.00      APRO  
ATOM    498  CG2 ILE A  34      -0.198 -28.658   1.253  0.00  0.00      APRO  
ATOM    499 HG21 ILE A  34       0.144 -27.687   0.835  0.00  0.00      APRO  
ATOM    500 HG22 ILE A  34       0.592 -29.405   1.023  0.00  0.00      APRO  
ATOM    501 HG23 ILE A  34      -1.159 -28.973   0.794  0.00  0.00      APRO  
ATOM    502  CG1 ILE A  34      -0.541 -30.079   3.345  0.00  0.00      APRO  
ATOM    503 HG11 ILE A  34      -1.272 -30.634   2.719  0.00  0.00      APRO  
ATOM    504 HG12 ILE A  34       0.370 -30.713   3.281  0.00  0.00      APRO  
ATOM    505  CD  ILE A  34      -1.072 -29.957   4.677  0.00  0.00      APRO  
ATOM    506  HD1 ILE A  34      -1.750 -29.100   4.875  0.00  0.00      APRO  
ATOM    507  HD2 ILE A  34      -1.464 -30.918   5.073  0.00  0.00      APRO  
ATOM    508  HD3 ILE A  34      -0.229 -29.693   5.350  0.00  0.00      APRO  
ATOM    509  C   ILE A  34       2.217 -28.309   3.076  0.00  0.00      APRO  
ATOM    510  O   ILE A  34       2.846 -29.244   3.646  0.00  0.00      APRO  
ATOM    511  N   ARG A  35       2.831 -27.612   2.131  0.00  0.00      APRO  
ATOM    512  HN  ARG A  35       2.417 -26.803   1.719  0.00  0.00      APRO  
ATOM    513  CA  ARG A  35       4.177 -28.018   1.659  0.00  0.00      APRO  
ATOM    514  HA  ARG A  35       4.766 -28.470   2.444  0.00  0.00      APRO  
ATOM    515  CB  ARG A  35       3.996 -28.876   0.451  0.00  0.00      APRO  
ATOM    516  HB1 ARG A  35       4.875 -29.541   0.313  0.00  0.00      APRO  
ATOM    517  HB2 ARG A  35       3.175 -29.517   0.837  0.00  0.00      APRO  
ATOM    518  CG  ARG A  35       3.432 -28.341  -0.908  0.00  0.00      APRO  
ATOM    519  HG1 ARG A  35       2.678 -27.545  -0.726  0.00  0.00      APRO  
ATOM    520  HG2 ARG A  35       4.118 -27.730  -1.533  0.00  0.00      APRO  
ATOM    521  CD  ARG A  35       2.688 -29.412  -1.767  0.00  0.00      APRO  
ATOM    522  HD1 ARG A  35       2.121 -30.145  -1.155  0.00  0.00      APRO  
ATOM    523  HD2 ARG A  35       1.950 -28.942  -2.452  0.00  0.00      APRO  
ATOM    524  NE  ARG A  35       3.776 -30.136  -2.443  0.00  0.00      APRO  
ATOM    525  HE  ARG A  35       4.301 -30.782  -1.890  0.00  0.00      APRO  
ATOM    526  CZ  ARG A  35       3.919 -30.248  -3.753  0.00  0.00      APRO  
ATOM    527  NH1 ARG A  35       3.420 -29.284  -4.496  0.00  0.00      APRO  
ATOM    528 HH11 ARG A  35       3.588 -29.387  -5.477  0.00  0.00      APRO  
ATOM    529 HH12 ARG A  35       3.090 -28.425  -4.104  0.00  0.00      APRO  
ATOM    530  NH2 ARG A  35       4.313 -31.412  -4.205  0.00  0.00      APRO  
ATOM    531 HH21 ARG A  35       4.260 -31.671  -5.169  0.00  0.00      APRO  
ATOM    532 HH22 ARG A  35       4.096 -32.160  -3.577  0.00  0.00      APRO  
ATOM    533  C   ARG A  35       4.998 -26.742   1.296  0.00  0.00      APRO  
ATOM    534  O   ARG A  35       4.328 -25.791   0.905  0.00  0.00      APRO  
ATOM    535  N   ASP A  36       6.332 -26.693   1.306  0.00  0.00      APRO  
ATOM    536  HN  ASP A  36       6.892 -27.443   1.650  0.00  0.00      APRO  
ATOM    537  CA  ASP A  36       7.053 -25.482   0.838  0.00  0.00      APRO  
ATOM    538  HA  ASP A  36       6.497 -25.180  -0.038  0.00  0.00      APRO  
ATOM    539  CB  ASP A  36       7.009 -24.310   1.929  0.00  0.00      APRO  
ATOM    540  HB1 ASP A  36       6.005 -24.261   2.401  0.00  0.00      APRO  
ATOM    541  HB2 ASP A  36       7.673 -24.504   2.799  0.00  0.00      APRO  
ATOM    542  CG  ASP A  36       7.420 -23.011   1.408  0.00  0.00      APRO  
ATOM    543  OD1 ASP A  36       7.898 -22.225   2.281  0.00  0.00      APRO  
ATOM    544  OD2 ASP A  36       7.308 -22.692   0.169  0.00  0.00      APRO  
ATOM    545  C   ASP A  36       8.526 -25.836   0.452  0.00  0.00      APRO  
ATOM    546  O   ASP A  36       8.922 -27.008   0.565  0.00  0.00      APRO  
ATOM    547  N   LEU A  37       9.245 -24.842  -0.014  0.00  0.00      APRO  
ATOM    548  HN  LEU A  37       8.862 -23.922   0.026  0.00  0.00      APRO  
ATOM    549  CA  LEU A  37      10.633 -24.949  -0.334  0.00  0.00      APRO  
ATOM    550  HA  LEU A  37      10.768 -25.783  -1.008  0.00  0.00      APRO  
ATOM    551  CB  LEU A  37      11.179 -23.646  -0.942  0.00  0.00      APRO  
ATOM    552  HB1 LEU A  37      11.144 -22.902  -0.117  0.00  0.00      APRO  
ATOM    553  HB2 LEU A  37      12.231 -23.762  -1.280  0.00  0.00      APRO  
ATOM    554  CG  LEU A  37      10.353 -23.061  -2.116  0.00  0.00      APRO  
ATOM    555  HG  LEU A  37       9.357 -22.804  -1.696  0.00  0.00      APRO  
ATOM    556  CD1 LEU A  37      11.032 -21.837  -2.744  0.00  0.00      APRO  
ATOM    557 HD11 LEU A  37      10.358 -21.464  -3.544  0.00  0.00      APRO  
ATOM    558 HD12 LEU A  37      11.206 -21.030  -2.000  0.00  0.00      APRO  
ATOM    559 HD13 LEU A  37      11.948 -22.219  -3.243  0.00  0.00      APRO  
ATOM    560  CD2 LEU A  37      10.016 -24.040  -3.236  0.00  0.00      APRO  
ATOM    561 HD21 LEU A  37       9.583 -24.989  -2.855  0.00  0.00      APRO  
ATOM    562 HD22 LEU A  37       9.281 -23.606  -3.947  0.00  0.00      APRO  
ATOM    563 HD23 LEU A  37      10.948 -24.313  -3.776  0.00  0.00      APRO  
ATOM    564  C   LEU A  37      11.407 -25.364   0.934  0.00  0.00      APRO  
ATOM    565  O   LEU A  37      11.068 -24.963   2.071  0.00  0.00      APRO  
ATOM    566  N   PRO A  38      12.426 -26.292   0.834  0.00  0.00      APRO  
ATOM    567  CD  PRO A  38      12.568 -27.235  -0.295  0.00  0.00      APRO  
ATOM    568  HD1 PRO A  38      12.691 -26.773  -1.298  0.00  0.00      APRO  
ATOM    569  HD2 PRO A  38      11.653 -27.846  -0.450  0.00  0.00      APRO  
ATOM    570  CA  PRO A  38      13.388 -26.632   1.905  0.00  0.00      APRO  
ATOM    571  HA  PRO A  38      12.879 -27.162   2.696  0.00  0.00      APRO  
ATOM    572  CB  PRO A  38      14.424 -27.399   1.112  0.00  0.00      APRO  
ATOM    573  HB1 PRO A  38      15.161 -28.029   1.653  0.00  0.00      APRO  
ATOM    574  HB2 PRO A  38      14.903 -26.556   0.569  0.00  0.00      APRO  
ATOM    575  CG  PRO A  38      13.700 -28.222   0.141  0.00  0.00      APRO  
ATOM    576  HG1 PRO A  38      13.330 -29.070   0.756  0.00  0.00      APRO  
ATOM    577  HG2 PRO A  38      14.321 -28.555  -0.717  0.00  0.00      APRO  
ATOM    578  C   PRO A  38      13.889 -25.407   2.752  0.00  0.00      APRO  
ATOM    579  O   PRO A  38      14.093 -24.320   2.181  0.00  0.00      APRO  
ATOM    580  N   THR A  39      13.954 -25.501   4.059  0.00  0.00      APRO  
ATOM    581  HN  THR A  39      13.810 -26.392   4.482  0.00  0.00      APRO  
ATOM    582  CA  THR A  39      14.409 -24.421   4.949  0.00  0.00      APRO  
ATOM    583  HA  THR A  39      15.116 -23.753   4.478  0.00  0.00      APRO  
ATOM    584  CB  THR A  39      13.179 -23.559   5.398  0.00  0.00      APRO  
ATOM    585  HB  THR A  39      12.544 -23.309   4.521  0.00  0.00      APRO  
ATOM    586  OG1 THR A  39      13.538 -22.361   6.027  0.00  0.00      APRO  
ATOM    587  HG1 THR A  39      13.954 -21.835   5.341  0.00  0.00      APRO  
ATOM    588  CG2 THR A  39      12.312 -24.351   6.426  0.00  0.00      APRO  
ATOM    589 HG21 THR A  39      11.382 -23.757   6.558  0.00  0.00      APRO  
ATOM    590 HG22 THR A  39      12.038 -25.252   5.837  0.00  0.00      APRO  
ATOM    591 HG23 THR A  39      12.845 -24.609   7.366  0.00  0.00      APRO  
ATOM    592  C   THR A  39      15.104 -25.062   6.131  0.00  0.00      APRO  
ATOM    593  O   THR A  39      15.056 -26.273   6.306  0.00  0.00      APRO  
ATOM    594  N   SER A  40      15.779 -24.277   6.918  0.00  0.00      APRO  
ATOM    595  HN  SER A  40      15.859 -23.288   6.827  0.00  0.00      APRO  
ATOM    596  CA  SER A  40      16.492 -24.803   8.038  0.00  0.00      APRO  
ATOM    597  HA  SER A  40      16.090 -25.772   8.296  0.00  0.00      APRO  
ATOM    598  CB  SER A  40      18.019 -24.975   7.870  0.00  0.00      APRO  
ATOM    599  HB1 SER A  40      18.190 -25.565   6.944  0.00  0.00      APRO  
ATOM    600  HB2 SER A  40      18.429 -23.951   7.743  0.00  0.00      APRO  
ATOM    601  OG  SER A  40      18.737 -25.651   8.933  0.00  0.00      APRO  
ATOM    602  HG1 SER A  40      18.481 -26.575   8.984  0.00  0.00      APRO  
ATOM    603  C   SER A  40      16.342 -23.693   9.110  0.00  0.00      APRO  
ATOM    604  O   SER A  40      15.918 -22.572   8.797  0.00  0.00      APRO  
ATOM    605  N   GLY A  41      16.661 -24.047  10.352  0.00  0.00      APRO  
ATOM    606  HN  GLY A  41      16.867 -25.011  10.499  0.00  0.00      APRO  
ATOM    607  CA  GLY A  41      16.752 -23.058  11.467  0.00  0.00      APRO  
ATOM    608  HA1 GLY A  41      16.728 -23.669  12.357  0.00  0.00      APRO  
ATOM    609  HA2 GLY A  41      15.891 -22.415  11.355  0.00  0.00      APRO  
ATOM    610  C   GLY A  41      18.029 -22.336  11.466  0.00  0.00      APRO  
ATOM    611  O   GLY A  41      18.951 -22.662  10.681  0.00  0.00      APRO  
ATOM    612  N   SER A  42      18.133 -21.398  12.469  0.00  0.00      APRO  
ATOM    613  HN  SER A  42      17.337 -21.044  12.955  0.00  0.00      APRO  
ATOM    614  CA  SER A  42      19.383 -20.663  12.747  0.00  0.00      APRO  
ATOM    615  HA  SER A  42      20.057 -21.046  11.995  0.00  0.00      APRO  
ATOM    616  CB  SER A  42      19.176 -19.107  12.721  0.00  0.00      APRO  
ATOM    617  HB1 SER A  42      18.373 -18.906  11.981  0.00  0.00      APRO  
ATOM    618  HB2 SER A  42      18.807 -18.726  13.697  0.00  0.00      APRO  
ATOM    619  OG  SER A  42      20.435 -18.402  12.365  0.00  0.00      APRO  
ATOM    620  HG1 SER A  42      20.521 -18.375  11.409  0.00  0.00      APRO  
ATOM    621  C   SER A  42      20.034 -21.021  14.034  0.00  0.00      APRO  
ATOM    622  O   SER A  42      19.649 -20.637  15.140  0.00  0.00      APRO  
ATOM    623  N   ALA A  43      21.144 -21.749  13.994  0.00  0.00      APRO  
ATOM    624  HN  ALA A  43      21.361 -22.082  13.080  0.00  0.00      APRO  
ATOM    625  CA  ALA A  43      22.018 -21.930  15.102  0.00  0.00      APRO  
ATOM    626  HA  ALA A  43      21.535 -22.132  16.046  0.00  0.00      APRO  
ATOM    627  CB  ALA A  43      22.752 -23.223  14.851  0.00  0.00      APRO  
ATOM    628  HB1 ALA A  43      23.620 -23.217  15.544  0.00  0.00      APRO  
ATOM    629  HB2 ALA A  43      22.226 -24.180  15.054  0.00  0.00      APRO  
ATOM    630  HB3 ALA A  43      23.059 -23.213  13.783  0.00  0.00      APRO  
ATOM    631  C   ALA A  43      22.912 -20.707  15.244  0.00  0.00      APRO  
ATOM    632  O   ALA A  43      23.432 -20.310  16.295  0.00  0.00      APRO  
ATOM    633  N   ALA A  44      23.108 -19.990  14.085  0.00  0.00      APRO  
ATOM    634  HN  ALA A  44      22.628 -20.162  13.228  0.00  0.00      APRO  
ATOM    635  CA  ALA A  44      23.989 -18.800  14.069  0.00  0.00      APRO  
ATOM    636  HA  ALA A  44      24.974 -19.029  14.447  0.00  0.00      APRO  
ATOM    637  CB  ALA A  44      24.092 -18.426  12.560  0.00  0.00      APRO  
ATOM    638  HB1 ALA A  44      23.091 -18.181  12.143  0.00  0.00      APRO  
ATOM    639  HB2 ALA A  44      24.749 -17.530  12.521  0.00  0.00      APRO  
ATOM    640  HB3 ALA A  44      24.567 -19.221  11.946  0.00  0.00      APRO  
ATOM    641  C   ALA A  44      23.444 -17.693  14.986  0.00  0.00      APRO  
ATOM    642  O   ALA A  44      24.258 -17.112  15.681  0.00  0.00      APRO  
ATOM    643  N   LYS A  45      22.098 -17.507  15.017  0.00  0.00      APRO  
ATOM    644  HN  LYS A  45      21.497 -17.910  14.331  0.00  0.00      APRO  
ATOM    645  CA  LYS A  45      21.331 -16.697  15.938  0.00  0.00      APRO  
ATOM    646  HA  LYS A  45      21.879 -15.771  16.026  0.00  0.00      APRO  
ATOM    647  CB  LYS A  45      19.912 -16.328  15.355  0.00  0.00      APRO  
ATOM    648  HB1 LYS A  45      19.411 -17.293  15.131  0.00  0.00      APRO  
ATOM    649  HB2 LYS A  45      19.308 -15.711  16.056  0.00  0.00      APRO  
ATOM    650  CG  LYS A  45      19.981 -15.513  14.101  0.00  0.00      APRO  
ATOM    651  HG1 LYS A  45      20.494 -14.556  14.339  0.00  0.00      APRO  
ATOM    652  HG2 LYS A  45      20.503 -16.071  13.295  0.00  0.00      APRO  
ATOM    653  CD  LYS A  45      18.586 -15.200  13.675  0.00  0.00      APRO  
ATOM    654  HD1 LYS A  45      17.910 -16.079  13.739  0.00  0.00      APRO  
ATOM    655  HD2 LYS A  45      18.099 -14.489  14.377  0.00  0.00      APRO  
ATOM    656  CE  LYS A  45      18.444 -14.578  12.316  0.00  0.00      APRO  
ATOM    657  HE1 LYS A  45      17.346 -14.519  12.156  0.00  0.00      APRO  
ATOM    658  HE2 LYS A  45      18.998 -13.615  12.306  0.00  0.00      APRO  
ATOM    659  NZ  LYS A  45      19.004 -15.388  11.226  0.00  0.00      APRO  
ATOM    660  HZ1 LYS A  45      19.889 -15.807  11.576  0.00  0.00      APRO  
ATOM    661  HZ2 LYS A  45      18.331 -16.169  11.088  0.00  0.00      APRO  
ATOM    662  HZ3 LYS A  45      19.192 -14.852  10.355  0.00  0.00      APRO  
ATOM    663  C   LYS A  45      21.305 -17.131  17.369  0.00  0.00      APRO  
ATOM    664  O   LYS A  45      21.085 -16.284  18.257  0.00  0.00      APRO  
ATOM    665  N   LYS A  46      21.498 -18.458  17.697  0.00  0.00      APRO  
ATOM    666  HN  LYS A  46      21.726 -19.086  16.957  0.00  0.00      APRO  
ATOM    667  CA  LYS A  46      21.390 -19.088  19.019  0.00  0.00      APRO  
ATOM    668  HA  LYS A  46      20.883 -18.364  19.639  0.00  0.00      APRO  
ATOM    669  CB  LYS A  46      20.530 -20.405  19.135  0.00  0.00      APRO  
ATOM    670  HB1 LYS A  46      20.946 -21.183  18.459  0.00  0.00      APRO  
ATOM    671  HB2 LYS A  46      20.683 -20.776  20.171  0.00  0.00      APRO  
ATOM    672  CG  LYS A  46      19.034 -20.289  18.709  0.00  0.00      APRO  
ATOM    673  HG1 LYS A  46      19.036 -20.295  17.598  0.00  0.00      APRO  
ATOM    674  HG2 LYS A  46      18.610 -21.252  19.064  0.00  0.00      APRO  
ATOM    675  CD  LYS A  46      18.154 -19.119  19.225  0.00  0.00      APRO  
ATOM    676  HD1 LYS A  46      17.990 -19.257  20.315  0.00  0.00      APRO  
ATOM    677  HD2 LYS A  46      18.523 -18.095  19.002  0.00  0.00      APRO  
ATOM    678  CE  LYS A  46      16.713 -19.070  18.589  0.00  0.00      APRO  
ATOM    679  HE1 LYS A  46      16.175 -18.198  19.020  0.00  0.00      APRO  
ATOM    680  HE2 LYS A  46      16.808 -19.148  17.485  0.00  0.00      APRO  
ATOM    681  NZ  LYS A  46      15.909 -20.273  18.942  0.00  0.00      APRO  
ATOM    682  HZ1 LYS A  46      16.179 -21.231  18.639  0.00  0.00      APRO  
ATOM    683  HZ2 LYS A  46      15.758 -20.341  19.969  0.00  0.00      APRO  
ATOM    684  HZ3 LYS A  46      14.957 -20.137  18.547  0.00  0.00      APRO  
ATOM    685  C   LYS A  46      22.849 -19.278  19.504  0.00  0.00      APRO  
ATOM    686  O   LYS A  46      23.152 -20.009  20.380  0.00  0.00      APRO  
ATOM    687  N   SER A  47      23.800 -18.666  18.807  0.00  0.00      APRO  
ATOM    688  HN  SER A  47      23.554 -18.408  17.875  0.00  0.00      APRO  
ATOM    689  CA  SER A  47      25.250 -18.645  19.194  0.00  0.00      APRO  
ATOM    690  HA  SER A  47      25.708 -17.983  18.473  0.00  0.00      APRO  
ATOM    691  CB  SER A  47      25.508 -17.985  20.605  0.00  0.00      APRO  
ATOM    692  HB1 SER A  47      24.724 -18.381  21.284  0.00  0.00      APRO  
ATOM    693  HB2 SER A  47      26.498 -18.272  21.021  0.00  0.00      APRO  
ATOM    694  OG  SER A  47      25.341 -16.596  20.579  0.00  0.00      APRO  
ATOM    695  HG1 SER A  47      26.105 -16.155  20.201  0.00  0.00      APRO  
ATOM    696  C   SER A  47      25.857 -19.982  19.081  0.00  0.00      APRO  
ATOM    697  O   SER A  47      26.644 -20.326  19.967  0.00  0.00      APRO  
ATOM    698  N   ALA A  48      25.425 -20.844  18.113  0.00  0.00      APRO  
ATOM    699  HN  ALA A  48      24.611 -20.620  17.582  0.00  0.00      APRO  
ATOM    700  CA  ALA A  48      25.952 -22.183  17.901  0.00  0.00      APRO  
ATOM    701  HA  ALA A  48      25.608 -22.574  16.954  0.00  0.00      APRO  
ATOM    702  CB  ALA A  48      27.447 -22.199  17.746  0.00  0.00      APRO  
ATOM    703  HB1 ALA A  48      27.905 -21.809  18.680  0.00  0.00      APRO  
ATOM    704  HB2 ALA A  48      27.799 -23.209  17.445  0.00  0.00      APRO  
ATOM    705  HB3 ALA A  48      27.749 -21.484  16.951  0.00  0.00      APRO  
ATOM    706  C   ALA A  48      25.331 -23.240  18.926  0.00  0.00      APRO  
ATOM    707  O   ALA A  48      25.708 -24.390  18.839  0.00  0.00      APRO  
ATOM    708  N   ASP A  49      24.194 -22.919  19.665  0.00  0.00      APRO  
ATOM    709  HN  ASP A  49      23.694 -22.056  19.663  0.00  0.00      APRO  
ATOM    710  CA  ASP A  49      23.308 -23.840  20.321  0.00  0.00      APRO  
ATOM    711  HA  ASP A  49      23.997 -24.565  20.729  0.00  0.00      APRO  
ATOM    712  CB  ASP A  49      22.382 -23.108  21.339  0.00  0.00      APRO  
ATOM    713  HB1 ASP A  49      23.070 -22.366  21.798  0.00  0.00      APRO  
ATOM    714  HB2 ASP A  49      21.446 -22.644  20.960  0.00  0.00      APRO  
ATOM    715  CG  ASP A  49      22.006 -23.912  22.525  0.00  0.00      APRO  
ATOM    716  OD1 ASP A  49      22.244 -25.175  22.596  0.00  0.00      APRO  
ATOM    717  OD2 ASP A  49      21.296 -23.271  23.313  0.00  0.00      APRO  
ATOM    718  C   ASP A  49      22.536 -24.677  19.344  0.00  0.00      APRO  
ATOM    719  O   ASP A  49      22.126 -24.097  18.312  0.00  0.00      APRO  
ATOM    720  N   SER A  50      22.364 -25.997  19.555  0.00  0.00      APRO  
ATOM    721  HN  SER A  50      22.673 -26.407  20.410  0.00  0.00      APRO  
ATOM    722  CA  SER A  50      21.625 -26.951  18.667  0.00  0.00      APRO  
ATOM    723  HA  SER A  50      22.030 -26.706  17.696  0.00  0.00      APRO  
ATOM    724  CB  SER A  50      21.746 -28.464  19.198  0.00  0.00      APRO  
ATOM    725  HB1 SER A  50      22.847 -28.608  19.220  0.00  0.00      APRO  
ATOM    726  HB2 SER A  50      21.277 -28.644  20.189  0.00  0.00      APRO  
ATOM    727  OG  SER A  50      21.106 -29.341  18.305  0.00  0.00      APRO  
ATOM    728  HG1 SER A  50      21.667 -29.711  17.620  0.00  0.00      APRO  
ATOM    729  C   SER A  50      20.102 -26.535  18.636  0.00  0.00      APRO  
ATOM    730  O   SER A  50      19.406 -26.305  19.645  0.00  0.00      APRO  
ATOM    731  N   THR A  51      19.520 -26.447  17.385  0.00  0.00      APRO  
ATOM    732  HN  THR A  51      20.065 -26.645  16.575  0.00  0.00      APRO  
ATOM    733  CA  THR A  51      18.152 -26.052  17.088  0.00  0.00      APRO  
ATOM    734  HA  THR A  51      17.594 -26.186  18.003  0.00  0.00      APRO  
ATOM    735  CB  THR A  51      18.138 -24.705  16.547  0.00  0.00      APRO  
ATOM    736  HB  THR A  51      18.617 -23.989  17.249  0.00  0.00      APRO  
ATOM    737  OG1 THR A  51      16.771 -24.421  16.339  0.00  0.00      APRO  
ATOM    738  HG1 THR A  51      16.882 -23.529  16.004  0.00  0.00      APRO  
ATOM    739  CG2 THR A  51      18.953 -24.491  15.262  0.00  0.00      APRO  
ATOM    740 HG21 THR A  51      18.985 -23.392  15.100  0.00  0.00      APRO  
ATOM    741 HG22 THR A  51      19.959 -24.862  15.554  0.00  0.00      APRO  
ATOM    742 HG23 THR A  51      18.550 -25.024  14.375  0.00  0.00      APRO  
ATOM    743  C   THR A  51      17.387 -27.089  16.267  0.00  0.00      APRO  
ATOM    744  O   THR A  51      18.052 -27.876  15.608  0.00  0.00      APRO  
ATOM    745  N   SER A  52      16.049 -27.368  16.522  0.00  0.00      APRO  
ATOM    746  HN  SER A  52      15.574 -26.841  17.222  0.00  0.00      APRO  
ATOM    747  CA  SER A  52      15.252 -28.397  15.792  0.00  0.00      APRO  
ATOM    748  HA  SER A  52      14.222 -28.228  16.072  0.00  0.00      APRO  
ATOM    749  CB  SER A  52      15.284 -28.027  14.239  0.00  0.00      APRO  
ATOM    750  HB1 SER A  52      14.882 -26.993  14.175  0.00  0.00      APRO  
ATOM    751  HB2 SER A  52      16.359 -27.918  13.984  0.00  0.00      APRO  
ATOM    752  OG  SER A  52      14.616 -29.054  13.500  0.00  0.00      APRO  
ATOM    753  HG1 SER A  52      13.740 -29.031  13.891  0.00  0.00      APRO  
ATOM    754  C   SER A  52      15.525 -29.768  16.204  0.00  0.00      APRO  
ATOM    755  O   SER A  52      16.668 -30.114  16.615  0.00  0.00      APRO  
ATOM    756  N   THR A  53      14.517 -30.648  16.140  0.00  0.00      APRO  
ATOM    757  HN  THR A  53      13.651 -30.487  15.675  0.00  0.00      APRO  
ATOM    758  CA  THR A  53      14.578 -32.054  16.491  0.00  0.00      APRO  
ATOM    759  HA  THR A  53      14.882 -32.154  17.522  0.00  0.00      APRO  
ATOM    760  CB  THR A  53      13.162 -32.743  16.401  0.00  0.00      APRO  
ATOM    761  HB  THR A  53      13.262 -33.850  16.392  0.00  0.00      APRO  
ATOM    762  OG1 THR A  53      12.449 -32.303  15.273  0.00  0.00      APRO  
ATOM    763  HG1 THR A  53      12.893 -32.648  14.495  0.00  0.00      APRO  
ATOM    764  CG2 THR A  53      12.342 -32.500  17.683  0.00  0.00      APRO  
ATOM    765 HG21 THR A  53      12.828 -32.989  18.554  0.00  0.00      APRO  
ATOM    766 HG22 THR A  53      12.246 -31.420  17.928  0.00  0.00      APRO  
ATOM    767 HG23 THR A  53      11.281 -32.806  17.563  0.00  0.00      APRO  
ATOM    768  C   THR A  53      15.553 -32.798  15.665  0.00  0.00      APRO  
ATOM    769  O   THR A  53      16.013 -32.443  14.581  0.00  0.00      APRO  
ATOM    770  N   LYS A  54      16.001 -33.939  16.165  0.00  0.00      APRO  
ATOM    771  HN  LYS A  54      15.502 -34.248  16.971  0.00  0.00      APRO  
ATOM    772  CA  LYS A  54      16.922 -34.879  15.600  0.00  0.00      APRO  
ATOM    773  HA  LYS A  54      17.826 -34.323  15.402  0.00  0.00      APRO  
ATOM    774  CB  LYS A  54      17.259 -36.082  16.516  0.00  0.00      APRO  
ATOM    775  HB1 LYS A  54      16.386 -36.480  17.076  0.00  0.00      APRO  
ATOM    776  HB2 LYS A  54      17.681 -36.940  15.950  0.00  0.00      APRO  
ATOM    777  CG  LYS A  54      18.399 -35.839  17.522  0.00  0.00      APRO  
ATOM    778  HG1 LYS A  54      19.397 -36.020  17.069  0.00  0.00      APRO  
ATOM    779  HG2 LYS A  54      18.353 -34.828  17.982  0.00  0.00      APRO  
ATOM    780  CD  LYS A  54      18.327 -36.813  18.796  0.00  0.00      APRO  
ATOM    781  HD1 LYS A  54      19.130 -36.545  19.516  0.00  0.00      APRO  
ATOM    782  HD2 LYS A  54      17.339 -36.668  19.283  0.00  0.00      APRO  
ATOM    783  CE  LYS A  54      18.553 -38.312  18.454  0.00  0.00      APRO  
ATOM    784  HE1 LYS A  54      18.017 -38.682  17.553  0.00  0.00      APRO  
ATOM    785  HE2 LYS A  54      19.647 -38.500  18.412  0.00  0.00      APRO  
ATOM    786  NZ  LYS A  54      18.107 -39.183  19.622  0.00  0.00      APRO  
ATOM    787  HZ1 LYS A  54      18.206 -38.640  20.503  0.00  0.00      APRO  
ATOM    788  HZ2 LYS A  54      17.098 -39.395  19.484  0.00  0.00      APRO  
ATOM    789  HZ3 LYS A  54      18.742 -40.003  19.694  0.00  0.00      APRO  
ATOM    790  C   LYS A  54      16.469 -35.522  14.252  0.00  0.00      APRO  
ATOM    791  O   LYS A  54      15.313 -35.686  14.015  0.00  0.00      APRO  
ATOM    792  N   THR A  55      17.409 -35.757  13.325  0.00  0.00      APRO  
ATOM    793  HN  THR A  55      18.324 -35.446  13.570  0.00  0.00      APRO  
ATOM    794  CA  THR A  55      17.166 -36.421  12.029  0.00  0.00      APRO  
ATOM    795  HA  THR A  55      16.349 -37.088  12.263  0.00  0.00      APRO  
ATOM    796  CB  THR A  55      16.846 -35.401  10.960  0.00  0.00      APRO  
ATOM    797  HB  THR A  55      16.010 -34.754  11.301  0.00  0.00      APRO  
ATOM    798  OG1 THR A  55      16.371 -35.976   9.707  0.00  0.00      APRO  
ATOM    799  HG1 THR A  55      15.526 -36.356   9.957  0.00  0.00      APRO  
ATOM    800  CG2 THR A  55      18.067 -34.521  10.625  0.00  0.00      APRO  
ATOM    801 HG21 THR A  55      18.980 -35.064  10.298  0.00  0.00      APRO  
ATOM    802 HG22 THR A  55      17.756 -33.709   9.934  0.00  0.00      APRO  
ATOM    803 HG23 THR A  55      18.377 -33.838  11.444  0.00  0.00      APRO  
ATOM    804  C   THR A  55      18.352 -37.268  11.685  0.00  0.00      APRO  
ATOM    805  O   THR A  55      19.472 -36.901  12.111  0.00  0.00      APRO  
ATOM    806  N   ALA A  56      18.153 -38.263  10.843  0.00  0.00      APRO  
ATOM    807  HN  ALA A  56      17.244 -38.459  10.483  0.00  0.00      APRO  
ATOM    808  CA  ALA A  56      19.211 -39.209  10.399  0.00  0.00      APRO  
ATOM    809  HA  ALA A  56      20.019 -39.476  11.063  0.00  0.00      APRO  
ATOM    810  CB  ALA A  56      18.664 -40.620  10.164  0.00  0.00      APRO  
ATOM    811  HB1 ALA A  56      17.935 -40.576   9.326  0.00  0.00      APRO  
ATOM    812  HB2 ALA A  56      19.429 -41.354   9.832  0.00  0.00      APRO  
ATOM    813  HB3 ALA A  56      18.159 -40.989  11.082  0.00  0.00      APRO  
ATOM    814  C   ALA A  56      19.907 -38.808   9.124  0.00  0.00      APRO  
ATOM    815  O   ALA A  56      20.785 -39.509   8.603  0.00  0.00      APRO  
ATOM    816  N   LYS A  57      19.539 -37.641   8.598  0.00  0.00      APRO  
ATOM    817  HN  LYS A  57      18.971 -37.059   9.176  0.00  0.00      APRO  
ATOM    818  CA  LYS A  57      20.087 -37.083   7.359  0.00  0.00      APRO  
ATOM    819  HA  LYS A  57      19.904 -37.755   6.533  0.00  0.00      APRO  
ATOM    820  CB  LYS A  57      19.413 -35.764   7.018  0.00  0.00      APRO  
ATOM    821  HB1 LYS A  57      19.233 -35.194   7.954  0.00  0.00      APRO  
ATOM    822  HB2 LYS A  57      19.977 -35.148   6.286  0.00  0.00      APRO  
ATOM    823  CG  LYS A  57      18.136 -36.015   6.259  0.00  0.00      APRO  
ATOM    824  HG1 LYS A  57      18.208 -36.646   5.348  0.00  0.00      APRO  
ATOM    825  HG2 LYS A  57      17.432 -36.531   6.946  0.00  0.00      APRO  
ATOM    826  CD  LYS A  57      17.373 -34.748   5.928  0.00  0.00      APRO  
ATOM    827  HD1 LYS A  57      16.934 -34.288   6.839  0.00  0.00      APRO  
ATOM    828  HD2 LYS A  57      17.981 -33.929   5.487  0.00  0.00      APRO  
ATOM    829  CE  LYS A  57      16.274 -34.924   4.864  0.00  0.00      APRO  
ATOM    830  HE1 LYS A  57      16.034 -33.958   4.370  0.00  0.00      APRO  
ATOM    831  HE2 LYS A  57      16.719 -35.634   4.134  0.00  0.00      APRO  
ATOM    832  NZ  LYS A  57      14.952 -35.528   5.329  0.00  0.00      APRO  
ATOM    833  HZ1 LYS A  57      14.279 -35.362   4.553  0.00  0.00      APRO  
ATOM    834  HZ2 LYS A  57      15.030 -36.565   5.347  0.00  0.00      APRO  
ATOM    835  HZ3 LYS A  57      14.629 -35.064   6.202  0.00  0.00      APRO  
ATOM    836  C   LYS A  57      21.657 -36.932   7.485  0.00  0.00      APRO  
ATOM    837  O   LYS A  57      22.171 -36.707   8.557  0.00  0.00      APRO  
ATOM    838  N   LYS A  58      22.261 -36.874   6.327  0.00  0.00      APRO  
ATOM    839  HN  LYS A  58      21.772 -36.898   5.459  0.00  0.00      APRO  
ATOM    840  CA  LYS A  58      23.611 -36.493   6.164  0.00  0.00      APRO  
ATOM    841  HA  LYS A  58      24.193 -36.515   7.074  0.00  0.00      APRO  
ATOM    842  CB  LYS A  58      24.246 -37.301   5.032  0.00  0.00      APRO  
ATOM    843  HB1 LYS A  58      23.646 -37.274   4.097  0.00  0.00      APRO  
ATOM    844  HB2 LYS A  58      25.242 -36.879   4.777  0.00  0.00      APRO  
ATOM    845  CG  LYS A  58      24.287 -38.865   5.282  0.00  0.00      APRO  
ATOM    846  HG1 LYS A  58      23.357 -39.448   5.111  0.00  0.00      APRO  
ATOM    847  HG2 LYS A  58      25.021 -39.279   4.559  0.00  0.00      APRO  
ATOM    848  CD  LYS A  58      24.839 -39.319   6.632  0.00  0.00      APRO  
ATOM    849  HD1 LYS A  58      25.613 -38.646   7.060  0.00  0.00      APRO  
ATOM    850  HD2 LYS A  58      24.038 -39.080   7.365  0.00  0.00      APRO  
ATOM    851  CE  LYS A  58      25.233 -40.774   6.510  0.00  0.00      APRO  
ATOM    852  HE1 LYS A  58      24.304 -41.344   6.300  0.00  0.00      APRO  
ATOM    853  HE2 LYS A  58      26.018 -40.773   5.724  0.00  0.00      APRO  
ATOM    854  NZ  LYS A  58      25.737 -41.242   7.795  0.00  0.00      APRO  
ATOM    855  HZ1 LYS A  58      26.143 -42.200   7.793  0.00  0.00      APRO  
ATOM    856  HZ2 LYS A  58      26.300 -40.610   8.399  0.00  0.00      APRO  
ATOM    857  HZ3 LYS A  58      24.910 -41.326   8.421  0.00  0.00      APRO  
ATOM    858  C   LYS A  58      23.738 -35.093   5.590  0.00  0.00      APRO  
ATOM    859  O   LYS A  58      23.007 -34.788   4.630  0.00  0.00      APRO  
ATOM    860  N   PRO A  59      24.563 -34.224   6.143  0.00  0.00      APRO  
ATOM    861  CD  PRO A  59      25.299 -34.344   7.394  0.00  0.00      APRO  
ATOM    862  HD1 PRO A  59      26.079 -35.136   7.395  0.00  0.00      APRO  
ATOM    863  HD2 PRO A  59      24.572 -34.706   8.152  0.00  0.00      APRO  
ATOM    864  CA  PRO A  59      24.835 -32.953   5.507  0.00  0.00      APRO  
ATOM    865  HA  PRO A  59      23.933 -32.481   5.147  0.00  0.00      APRO  
ATOM    866  CB  PRO A  59      25.671 -32.115   6.459  0.00  0.00      APRO  
ATOM    867  HB1 PRO A  59      25.201 -31.136   6.697  0.00  0.00      APRO  
ATOM    868  HB2 PRO A  59      26.687 -32.136   6.010  0.00  0.00      APRO  
ATOM    869  CG  PRO A  59      25.749 -32.961   7.705  0.00  0.00      APRO  
ATOM    870  HG1 PRO A  59      25.016 -32.514   8.410  0.00  0.00      APRO  
ATOM    871  HG2 PRO A  59      26.777 -32.888   8.120  0.00  0.00      APRO  
ATOM    872  C   PRO A  59      25.477 -33.154   4.139  0.00  0.00      APRO  
ATOM    873  O   PRO A  59      26.481 -33.889   4.092  0.00  0.00      APRO  
ATOM    874  N   LYS A  60      24.895 -32.621   3.074  0.00  0.00      APRO  
ATOM    875  HN  LYS A  60      24.069 -32.075   3.191  0.00  0.00      APRO  
ATOM    876  CA  LYS A  60      25.380 -32.735   1.702  0.00  0.00      APRO  
ATOM    877  HA  LYS A  60      25.505 -33.746   1.343  0.00  0.00      APRO  
ATOM    878  CB  LYS A  60      24.366 -32.066   0.761  0.00  0.00      APRO  
ATOM    879  HB1 LYS A  60      24.151 -31.033   1.111  0.00  0.00      APRO  
ATOM    880  HB2 LYS A  60      24.686 -32.000  -0.301  0.00  0.00      APRO  
ATOM    881  CG  LYS A  60      22.946 -32.800   0.838  0.00  0.00      APRO  
ATOM    882  HG1 LYS A  60      22.452 -32.638   1.820  0.00  0.00      APRO  
ATOM    883  HG2 LYS A  60      22.256 -32.234   0.175  0.00  0.00      APRO  
ATOM    884  CD  LYS A  60      22.968 -34.282   0.459  0.00  0.00      APRO  
ATOM    885  HD1 LYS A  60      23.530 -34.395  -0.493  0.00  0.00      APRO  
ATOM    886  HD2 LYS A  60      23.595 -34.746   1.251  0.00  0.00      APRO  
ATOM    887  CE  LYS A  60      21.594 -34.976   0.344  0.00  0.00      APRO  
ATOM    888  HE1 LYS A  60      21.133 -35.032   1.353  0.00  0.00      APRO  
ATOM    889  HE2 LYS A  60      20.911 -34.474  -0.375  0.00  0.00      APRO  
ATOM    890  NZ  LYS A  60      21.772 -36.428  -0.036  0.00  0.00      APRO  
ATOM    891  HZ1 LYS A  60      22.395 -36.517  -0.865  0.00  0.00      APRO  
ATOM    892  HZ2 LYS A  60      22.162 -36.963   0.765  0.00  0.00      APRO  
ATOM    893  HZ3 LYS A  60      20.885 -36.846  -0.383  0.00  0.00      APRO  
ATOM    894  C   LYS A  60      26.707 -31.977   1.412  0.00  0.00      APRO  
ATOM    895  O   LYS A  60      26.826 -30.751   1.598  0.00  0.00      APRO  
ATOM    896  N   LYS A  61      27.749 -32.778   0.985  0.00  0.00      APRO  
ATOM    897  HN  LYS A  61      27.652 -33.755   0.810  0.00  0.00      APRO  
ATOM    898  CA  LYS A  61      28.939 -32.200   0.529  0.00  0.00      APRO  
ATOM    899  HA  LYS A  61      29.133 -31.196   0.878  0.00  0.00      APRO  
ATOM    900  CB  LYS A  61      30.154 -33.071   1.004  0.00  0.00      APRO  
ATOM    901  HB1 LYS A  61      30.036 -34.002   0.409  0.00  0.00      APRO  
ATOM    902  HB2 LYS A  61      31.089 -32.602   0.631  0.00  0.00      APRO  
ATOM    903  CG  LYS A  61      30.200 -33.264   2.517  0.00  0.00      APRO  
ATOM    904  HG1 LYS A  61      29.233 -33.763   2.742  0.00  0.00      APRO  
ATOM    905  HG2 LYS A  61      31.065 -33.925   2.739  0.00  0.00      APRO  
ATOM    906  CD  LYS A  61      30.227 -32.020   3.477  0.00  0.00      APRO  
ATOM    907  HD1 LYS A  61      31.183 -31.464   3.370  0.00  0.00      APRO  
ATOM    908  HD2 LYS A  61      29.387 -31.348   3.201  0.00  0.00      APRO  
ATOM    909  CE  LYS A  61      30.131 -32.461   4.993  0.00  0.00      APRO  
ATOM    910  HE1 LYS A  61      29.871 -31.710   5.768  0.00  0.00      APRO  
ATOM    911  HE2 LYS A  61      29.340 -33.240   5.044  0.00  0.00      APRO  
ATOM    912  NZ  LYS A  61      31.439 -33.070   5.472  0.00  0.00      APRO  
ATOM    913  HZ1 LYS A  61      31.330 -33.341   6.470  0.00  0.00      APRO  
ATOM    914  HZ2 LYS A  61      31.626 -34.005   5.057  0.00  0.00      APRO  
ATOM    915  HZ3 LYS A  61      32.187 -32.367   5.303  0.00  0.00      APRO  
ATOM    916  C   LYS A  61      28.893 -32.034  -0.940  0.00  0.00      APRO  
ATOM    917  O   LYS A  61      29.826 -31.675  -1.586  0.00  0.00      APRO  
ATOM    918  N   ASP A  62      27.864 -32.397  -1.575  0.00  0.00      APRO  
ATOM    919  HN  ASP A  62      27.093 -32.793  -1.083  0.00  0.00      APRO  
ATOM    920  CA  ASP A  62      27.524 -32.210  -2.960  0.00  0.00      APRO  
ATOM    921  HA  ASP A  62      28.058 -33.005  -3.459  0.00  0.00      APRO  
ATOM    922  CB  ASP A  62      26.002 -32.394  -3.245  0.00  0.00      APRO  
ATOM    923  HB1 ASP A  62      25.385 -31.623  -2.736  0.00  0.00      APRO  
ATOM    924  HB2 ASP A  62      25.836 -32.337  -4.342  0.00  0.00      APRO  
ATOM    925  CG  ASP A  62      25.530 -33.695  -2.601  0.00  0.00      APRO  
ATOM    926  OD1 ASP A  62      25.849 -34.078  -1.458  0.00  0.00      APRO  
ATOM    927  OD2 ASP A  62      24.692 -34.421  -3.218  0.00  0.00      APRO  
ATOM    928  C   ASP A  62      27.928 -30.801  -3.589  0.00  0.00      APRO  
ATOM    929  O   ASP A  62      27.797 -29.748  -2.908  0.00  0.00      APRO  
ATOM    930  N   GLU A  63      28.415 -30.777  -4.875  0.00  0.00      APRO  
ATOM    931  HN  GLU A  63      28.335 -31.571  -5.471  0.00  0.00      APRO  
ATOM    932  CA  GLU A  63      28.898 -29.614  -5.556  0.00  0.00      APRO  
ATOM    933  HA  GLU A  63      29.701 -29.123  -5.026  0.00  0.00      APRO  
ATOM    934  CB  GLU A  63      29.422 -30.043  -6.988  0.00  0.00      APRO  
ATOM    935  HB1 GLU A  63      28.617 -30.572  -7.541  0.00  0.00      APRO  
ATOM    936  HB2 GLU A  63      29.579 -29.116  -7.582  0.00  0.00      APRO  
ATOM    937  CG  GLU A  63      30.802 -30.739  -6.963  0.00  0.00      APRO  
ATOM    938  HG1 GLU A  63      31.478 -30.016  -6.457  0.00  0.00      APRO  
ATOM    939  HG2 GLU A  63      30.615 -31.693  -6.425  0.00  0.00      APRO  
ATOM    940  CD  GLU A  63      31.354 -31.106  -8.310  0.00  0.00      APRO  
ATOM    941  OE1 GLU A  63      32.539 -30.857  -8.609  0.00  0.00      APRO  
ATOM    942  OE2 GLU A  63      30.649 -31.752  -9.122  0.00  0.00      APRO  
ATOM    943  C   GLU A  63      27.877 -28.497  -5.695  0.00  0.00      APRO  
ATOM    944  O   GLU A  63      28.194 -27.385  -5.450  0.00  0.00      APRO  
ATOM    945  N   ARG A  64      26.676 -28.723  -6.185  0.00  0.00      APRO  
ATOM    946  HN  ARG A  64      26.461 -29.662  -6.444  0.00  0.00      APRO  
ATOM    947  CA  ARG A  64      25.720 -27.770  -6.709  0.00  0.00      APRO  
ATOM    948  HA  ARG A  64      25.960 -26.818  -6.260  0.00  0.00      APRO  
ATOM    949  CB  ARG A  64      25.602 -27.642  -8.254  0.00  0.00      APRO  
ATOM    950  HB1 ARG A  64      25.870 -28.627  -8.693  0.00  0.00      APRO  
ATOM    951  HB2 ARG A  64      24.634 -27.323  -8.696  0.00  0.00      APRO  
ATOM    952  CG  ARG A  64      26.654 -26.702  -8.833  0.00  0.00      APRO  
ATOM    953  HG1 ARG A  64      26.699 -25.740  -8.280  0.00  0.00      APRO  
ATOM    954  HG2 ARG A  64      27.586 -27.275  -8.638  0.00  0.00      APRO  
ATOM    955  CD  ARG A  64      26.477 -26.413 -10.307  0.00  0.00      APRO  
ATOM    956  HD1 ARG A  64      25.515 -25.914 -10.552  0.00  0.00      APRO  
ATOM    957  HD2 ARG A  64      27.270 -25.727 -10.675  0.00  0.00      APRO  
ATOM    958  NE  ARG A  64      26.559 -27.660 -11.102  0.00  0.00      APRO  
ATOM    959  HE  ARG A  64      25.779 -27.963 -11.648  0.00  0.00      APRO  
ATOM    960  CZ  ARG A  64      27.612 -28.462 -11.086  0.00  0.00      APRO  
ATOM    961  NH1 ARG A  64      28.825 -28.290 -10.599  0.00  0.00      APRO  
ATOM    962 HH11 ARG A  64      29.462 -29.057 -10.683  0.00  0.00      APRO  
ATOM    963 HH12 ARG A  64      29.017 -27.596  -9.906  0.00  0.00      APRO  
ATOM    964  NH2 ARG A  64      27.481 -29.652 -11.723  0.00  0.00      APRO  
ATOM    965 HH21 ARG A  64      28.311 -30.198 -11.844  0.00  0.00      APRO  
ATOM    966 HH22 ARG A  64      26.568 -30.009 -11.918  0.00  0.00      APRO  
ATOM    967  C   ARG A  64      24.366 -28.148  -6.034  0.00  0.00      APRO  
ATOM    968  O   ARG A  64      23.476 -27.282  -5.984  0.00  0.00      APRO  
ATOM    969  N   GLY A  65      24.218 -29.352  -5.444  0.00  0.00      APRO  
ATOM    970  HN  GLY A  65      24.861 -30.086  -5.650  0.00  0.00      APRO  
ATOM    971  CA  GLY A  65      22.975 -29.874  -4.749  0.00  0.00      APRO  
ATOM    972  HA1 GLY A  65      22.930 -30.950  -4.821  0.00  0.00      APRO  
ATOM    973  HA2 GLY A  65      22.140 -29.543  -5.349  0.00  0.00      APRO  
ATOM    974  C   GLY A  65      22.714 -29.449  -3.331  0.00  0.00      APRO  
ATOM    975  O   GLY A  65      21.627 -29.361  -2.775  0.00  0.00      APRO  
ATOM    976  N   ALA A  66      23.783 -29.148  -2.608  0.00  0.00      APRO  
ATOM    977  HN  ALA A  66      24.719 -29.241  -2.939  0.00  0.00      APRO  
ATOM    978  CA  ALA A  66      23.793 -28.370  -1.375  0.00  0.00      APRO  
ATOM    979  HA  ALA A  66      23.215 -28.911  -0.640  0.00  0.00      APRO  
ATOM    980  CB  ALA A  66      25.180 -28.155  -0.653  0.00  0.00      APRO  
ATOM    981  HB1 ALA A  66      25.935 -27.826  -1.398  0.00  0.00      APRO  
ATOM    982  HB2 ALA A  66      25.079 -27.379   0.136  0.00  0.00      APRO  
ATOM    983  HB3 ALA A  66      25.519 -29.134  -0.251  0.00  0.00      APRO  
ATOM    984  C   ALA A  66      23.182 -26.964  -1.584  0.00  0.00      APRO  
ATOM    985  O   ALA A  66      22.284 -26.524  -0.830  0.00  0.00      APRO  
ATOM    986  N   LEU A  67      23.566 -26.283  -2.700  0.00  0.00      APRO  
ATOM    987  HN  LEU A  67      24.416 -26.655  -3.066  0.00  0.00      APRO  
ATOM    988  CA  LEU A  67      23.117 -25.027  -3.162  0.00  0.00      APRO  
ATOM    989  HA  LEU A  67      23.141 -24.349  -2.322  0.00  0.00      APRO  
ATOM    990  CB  LEU A  67      24.102 -24.486  -4.247  0.00  0.00      APRO  
ATOM    991  HB1 LEU A  67      25.061 -24.167  -3.786  0.00  0.00      APRO  
ATOM    992  HB2 LEU A  67      24.433 -25.341  -4.875  0.00  0.00      APRO  
ATOM    993  CG  LEU A  67      23.675 -23.190  -5.102  0.00  0.00      APRO  
ATOM    994  HG  LEU A  67      22.771 -23.492  -5.672  0.00  0.00      APRO  
ATOM    995  CD1 LEU A  67      23.350 -22.033  -4.208  0.00  0.00      APRO  
ATOM    996 HD11 LEU A  67      22.652 -22.380  -3.416  0.00  0.00      APRO  
ATOM    997 HD12 LEU A  67      24.310 -21.710  -3.752  0.00  0.00      APRO  
ATOM    998 HD13 LEU A  67      22.739 -21.262  -4.725  0.00  0.00      APRO  
ATOM    999  CD2 LEU A  67      24.640 -22.715  -6.172  0.00  0.00      APRO  
ATOM   1000 HD21 LEU A  67      24.688 -23.563  -6.889  0.00  0.00      APRO  
ATOM   1001 HD22 LEU A  67      24.294 -21.810  -6.716  0.00  0.00      APRO  
ATOM   1002 HD23 LEU A  67      25.674 -22.611  -5.780  0.00  0.00      APRO  
ATOM   1003  C   LEU A  67      21.629 -25.053  -3.664  0.00  0.00      APRO  
ATOM   1004  O   LEU A  67      20.784 -24.217  -3.328  0.00  0.00      APRO  
ATOM   1005  N   VAL A  68      21.240 -26.024  -4.468  0.00  0.00      APRO  
ATOM   1006  HN  VAL A  68      21.903 -26.706  -4.765  0.00  0.00      APRO  
ATOM   1007  CA  VAL A  68      19.856 -26.037  -4.896  0.00  0.00      APRO  
ATOM   1008  HA  VAL A  68      19.584 -25.026  -5.164  0.00  0.00      APRO  
ATOM   1009  CB  VAL A  68      19.529 -26.724  -6.280  0.00  0.00      APRO  
ATOM   1010  HB  VAL A  68      18.446 -26.667  -6.522  0.00  0.00      APRO  
ATOM   1011  CG1 VAL A  68      20.390 -25.993  -7.363  0.00  0.00      APRO  
ATOM   1012 HG11 VAL A  68      21.418 -25.834  -6.973  0.00  0.00      APRO  
ATOM   1013 HG12 VAL A  68      20.488 -26.595  -8.291  0.00  0.00      APRO  
ATOM   1014 HG13 VAL A  68      20.068 -25.030  -7.813  0.00  0.00      APRO  
ATOM   1015  CG2 VAL A  68      19.990 -28.225  -6.224  0.00  0.00      APRO  
ATOM   1016 HG21 VAL A  68      19.575 -28.769  -5.349  0.00  0.00      APRO  
ATOM   1017 HG22 VAL A  68      19.609 -28.772  -7.114  0.00  0.00      APRO  
ATOM   1018 HG23 VAL A  68      21.099 -28.267  -6.259  0.00  0.00      APRO  
ATOM   1019  C   VAL A  68      18.855 -26.334  -3.794  0.00  0.00      APRO  
ATOM   1020  O   VAL A  68      17.739 -25.774  -3.866  0.00  0.00      APRO  
ATOM   1021  N   ASN A  69      19.207 -27.173  -2.822  0.00  0.00      APRO  
ATOM   1022  HN  ASN A  69      20.092 -27.622  -2.927  0.00  0.00      APRO  
ATOM   1023  CA  ASN A  69      18.573 -27.578  -1.605  0.00  0.00      APRO  
ATOM   1024  HA  ASN A  69      17.661 -28.049  -1.940  0.00  0.00      APRO  
ATOM   1025  CB  ASN A  69      19.342 -28.736  -0.900  0.00  0.00      APRO  
ATOM   1026  HB1 ASN A  69      19.235 -29.656  -1.513  0.00  0.00      APRO  
ATOM   1027  HB2 ASN A  69      20.404 -28.493  -0.682  0.00  0.00      APRO  
ATOM   1028  CG  ASN A  69      18.720 -29.175   0.400  0.00  0.00      APRO  
ATOM   1029  OD1 ASN A  69      19.198 -28.798   1.469  0.00  0.00      APRO  
ATOM   1030  ND2 ASN A  69      17.643 -29.948   0.293  0.00  0.00      APRO  
ATOM   1031 HD21 ASN A  69      17.246 -30.274   1.151  0.00  0.00      APRO  
ATOM   1032 HD22 ASN A  69      17.291 -29.965  -0.643  0.00  0.00      APRO  
ATOM   1033  C   ASN A  69      18.201 -26.355  -0.761  0.00  0.00      APRO  
ATOM   1034  O   ASN A  69      17.090 -26.211  -0.311  0.00  0.00      APRO  
ATOM   1035  N   ARG A  70      19.190 -25.481  -0.514  0.00  0.00      APRO  
ATOM   1036  HN  ARG A  70      20.133 -25.738  -0.711  0.00  0.00      APRO  
ATOM   1037  CA  ARG A  70      18.934 -24.179   0.002  0.00  0.00      APRO  
ATOM   1038  HA  ARG A  70      18.361 -24.327   0.905  0.00  0.00      APRO  
ATOM   1039  CB  ARG A  70      20.220 -23.415   0.301  0.00  0.00      APRO  
ATOM   1040  HB1 ARG A  70      20.897 -23.226  -0.560  0.00  0.00      APRO  
ATOM   1041  HB2 ARG A  70      20.045 -22.459   0.839  0.00  0.00      APRO  
ATOM   1042  CG  ARG A  70      21.066 -24.177   1.422  0.00  0.00      APRO  
ATOM   1043  HG1 ARG A  70      20.334 -24.464   2.207  0.00  0.00      APRO  
ATOM   1044  HG2 ARG A  70      21.250 -25.186   0.994  0.00  0.00      APRO  
ATOM   1045  CD  ARG A  70      22.220 -23.365   2.024  0.00  0.00      APRO  
ATOM   1046  HD1 ARG A  70      22.813 -22.816   1.263  0.00  0.00      APRO  
ATOM   1047  HD2 ARG A  70      21.779 -22.618   2.719  0.00  0.00      APRO  
ATOM   1048  NE  ARG A  70      22.966 -24.391   2.832  0.00  0.00      APRO  
ATOM   1049  HE  ARG A  70      23.833 -24.743   2.479  0.00  0.00      APRO  
ATOM   1050  CZ  ARG A  70      22.726 -24.803   4.046  0.00  0.00      APRO  
ATOM   1051  NH1 ARG A  70      21.629 -24.399   4.728  0.00  0.00      APRO  
ATOM   1052 HH11 ARG A  70      21.432 -24.956   5.535  0.00  0.00      APRO  
ATOM   1053 HH12 ARG A  70      20.916 -23.944   4.194  0.00  0.00      APRO  
ATOM   1054  NH2 ARG A  70      23.487 -25.587   4.761  0.00  0.00      APRO  
ATOM   1055 HH21 ARG A  70      23.236 -25.711   5.721  0.00  0.00      APRO  
ATOM   1056 HH22 ARG A  70      24.279 -26.068   4.386  0.00  0.00      APRO  
ATOM   1057  C   ARG A  70      18.033 -23.295  -0.858  0.00  0.00      APRO  
ATOM   1058  O   ARG A  70      17.087 -22.741  -0.349  0.00  0.00      APRO  
ATOM   1059  N   MET A  71      18.271 -23.117  -2.240  0.00  0.00      APRO  
ATOM   1060  HN  MET A  71      18.818 -23.856  -2.626  0.00  0.00      APRO  
ATOM   1061  CA  MET A  71      17.365 -22.349  -3.118  0.00  0.00      APRO  
ATOM   1062  HA  MET A  71      17.156 -21.368  -2.720  0.00  0.00      APRO  
ATOM   1063  CB  MET A  71      17.997 -22.129  -4.595  0.00  0.00      APRO  
ATOM   1064  HB1 MET A  71      18.468 -23.074  -4.943  0.00  0.00      APRO  
ATOM   1065  HB2 MET A  71      17.358 -21.757  -5.424  0.00  0.00      APRO  
ATOM   1066  CG  MET A  71      19.045 -21.046  -4.454  0.00  0.00      APRO  
ATOM   1067  HG1 MET A  71      18.590 -20.158  -3.966  0.00  0.00      APRO  
ATOM   1068  HG2 MET A  71      19.855 -21.408  -3.785  0.00  0.00      APRO  
ATOM   1069  SD  MET A  71      19.918 -20.571  -6.041  0.00  0.00      APRO  
ATOM   1070  CE  MET A  71      20.270 -22.036  -6.999  0.00  0.00      APRO  
ATOM   1071  HE1 MET A  71      19.358 -22.530  -7.397  0.00  0.00      APRO  
ATOM   1072  HE2 MET A  71      20.926 -21.812  -7.867  0.00  0.00      APRO  
ATOM   1073  HE3 MET A  71      20.940 -22.588  -6.306  0.00  0.00      APRO  
ATOM   1074  C   MET A  71      15.959 -22.808  -3.289  0.00  0.00      APRO  
ATOM   1075  O   MET A  71      15.021 -22.003  -3.194  0.00  0.00      APRO  
ATOM   1076  N   GLY A  72      15.695 -24.043  -3.342  0.00  0.00      APRO  
ATOM   1077  HN  GLY A  72      16.445 -24.693  -3.252  0.00  0.00      APRO  
ATOM   1078  CA  GLY A  72      14.383 -24.651  -3.380  0.00  0.00      APRO  
ATOM   1079  HA1 GLY A  72      13.583 -24.003  -3.053  0.00  0.00      APRO  
ATOM   1080  HA2 GLY A  72      14.443 -25.661  -3.005  0.00  0.00      APRO  
ATOM   1081  C   GLY A  72      14.032 -24.998  -4.764  0.00  0.00      APRO  
ATOM   1082  O   GLY A  72      12.940 -25.441  -5.046  0.00  0.00      APRO  
ATOM   1083  N   VAL A  73      14.965 -24.739  -5.707  0.00  0.00      APRO  
ATOM   1084  HN  VAL A  73      15.921 -24.535  -5.512  0.00  0.00      APRO  
ATOM   1085  CA  VAL A  73      14.681 -24.933  -7.161  0.00  0.00      APRO  
ATOM   1086  HA  VAL A  73      13.956 -25.723  -7.291  0.00  0.00      APRO  
ATOM   1087  CB  VAL A  73      14.067 -23.695  -7.700  0.00  0.00      APRO  
ATOM   1088  HB  VAL A  73      13.072 -23.529  -7.236  0.00  0.00      APRO  
ATOM   1089  CG1 VAL A  73      14.888 -22.441  -7.355  0.00  0.00      APRO  
ATOM   1090 HG11 VAL A  73      14.929 -22.312  -6.252  0.00  0.00      APRO  
ATOM   1091 HG12 VAL A  73      15.893 -22.554  -7.817  0.00  0.00      APRO  
ATOM   1092 HG13 VAL A  73      14.434 -21.547  -7.832  0.00  0.00      APRO  
ATOM   1093  CG2 VAL A  73      13.763 -23.771  -9.244  0.00  0.00      APRO  
ATOM   1094 HG21 VAL A  73      13.051 -24.587  -9.492  0.00  0.00      APRO  
ATOM   1095 HG22 VAL A  73      13.275 -22.846  -9.620  0.00  0.00      APRO  
ATOM   1096 HG23 VAL A  73      14.683 -23.979  -9.831  0.00  0.00      APRO  
ATOM   1097  C   VAL A  73      16.044 -25.199  -7.791  0.00  0.00      APRO  
ATOM   1098  O   VAL A  73      17.003 -24.649  -7.258  0.00  0.00      APRO  
ATOM   1099  N   ASP A  74      16.147 -25.963  -8.900  0.00  0.00      APRO  
ATOM   1100  HN  ASP A  74      15.370 -26.558  -9.091  0.00  0.00      APRO  
ATOM   1101  CA  ASP A  74      17.437 -26.230  -9.551  0.00  0.00      APRO  
ATOM   1102  HA  ASP A  74      18.288 -25.873  -8.992  0.00  0.00      APRO  
ATOM   1103  CB  ASP A  74      17.723 -27.832  -9.611  0.00  0.00      APRO  
ATOM   1104  HB1 ASP A  74      17.637 -28.284  -8.600  0.00  0.00      APRO  
ATOM   1105  HB2 ASP A  74      17.021 -28.310 -10.328  0.00  0.00      APRO  
ATOM   1106  CG  ASP A  74      19.072 -28.159 -10.180  0.00  0.00      APRO  
ATOM   1107  OD1 ASP A  74      19.729 -27.268 -10.781  0.00  0.00      APRO  
ATOM   1108  OD2 ASP A  74      19.514 -29.318 -10.027  0.00  0.00      APRO  
ATOM   1109  C   ASP A  74      17.508 -25.559 -10.957  0.00  0.00      APRO  
ATOM   1110  O   ASP A  74      16.797 -25.950 -11.855  0.00  0.00      APRO  
ATOM   1111  N   PRO A  75      18.359 -24.544 -11.252  0.00  0.00      APRO  
ATOM   1112  CD  PRO A  75      18.815 -23.656 -10.225  0.00  0.00      APRO  
ATOM   1113  HD1 PRO A  75      19.662 -24.106  -9.664  0.00  0.00      APRO  
ATOM   1114  HD2 PRO A  75      17.943 -23.441  -9.572  0.00  0.00      APRO  
ATOM   1115  CA  PRO A  75      18.385 -23.894 -12.573  0.00  0.00      APRO  
ATOM   1116  HA  PRO A  75      17.401 -23.614 -12.918  0.00  0.00      APRO  
ATOM   1117  CB  PRO A  75      19.310 -22.736 -12.394  0.00  0.00      APRO  
ATOM   1118  HB1 PRO A  75      19.037 -21.951 -13.131  0.00  0.00      APRO  
ATOM   1119  HB2 PRO A  75      20.353 -23.121 -12.392  0.00  0.00      APRO  
ATOM   1120  CG  PRO A  75      19.139 -22.340 -10.899  0.00  0.00      APRO  
ATOM   1121  HG1 PRO A  75      18.326 -21.593 -10.778  0.00  0.00      APRO  
ATOM   1122  HG2 PRO A  75      20.061 -21.821 -10.559  0.00  0.00      APRO  
ATOM   1123  C   PRO A  75      19.008 -24.901 -13.610  0.00  0.00      APRO  
ATOM   1124  O   PRO A  75      18.729 -24.731 -14.824  0.00  0.00      APRO  
ATOM   1125  N   TRP A  76      19.935 -25.848 -13.143  0.00  0.00      APRO  
ATOM   1126  HN  TRP A  76      20.094 -25.998 -12.170  0.00  0.00      APRO  
ATOM   1127  CA  TRP A  76      20.854 -26.542 -14.027  0.00  0.00      APRO  
ATOM   1128  HA  TRP A  76      21.213 -25.873 -14.796  0.00  0.00      APRO  
ATOM   1129  CB  TRP A  76      22.100 -26.978 -13.214  0.00  0.00      APRO  
ATOM   1130  HB1 TRP A  76      21.831 -27.301 -12.185  0.00  0.00      APRO  
ATOM   1131  HB2 TRP A  76      22.625 -27.865 -13.629  0.00  0.00      APRO  
ATOM   1132  CG  TRP A  76      22.959 -25.765 -12.969  0.00  0.00      APRO  
ATOM   1133  CD1 TRP A  76      23.625 -25.098 -13.927  0.00  0.00      APRO  
ATOM   1134  HD1 TRP A  76      23.943 -25.410 -14.910  0.00  0.00      APRO  
ATOM   1135  NE1 TRP A  76      24.199 -23.933 -13.319  0.00  0.00      APRO  
ATOM   1136  HE1 TRP A  76      24.653 -23.198 -13.772  0.00  0.00      APRO  
ATOM   1137  CE2 TRP A  76      23.914 -23.894 -11.986  0.00  0.00      APRO  
ATOM   1138  CD2 TRP A  76      23.050 -25.024 -11.785  0.00  0.00      APRO  
ATOM   1139  CE3 TRP A  76      22.484 -25.194 -10.530  0.00  0.00      APRO  
ATOM   1140  HE3 TRP A  76      21.909 -26.071 -10.272  0.00  0.00      APRO  
ATOM   1141  CZ3 TRP A  76      22.950 -24.352  -9.471  0.00  0.00      APRO  
ATOM   1142  HZ3 TRP A  76      22.732 -24.647  -8.455  0.00  0.00      APRO  
ATOM   1143  CZ2 TRP A  76      24.204 -22.979 -10.978  0.00  0.00      APRO  
ATOM   1144  HZ2 TRP A  76      24.842 -22.153 -11.257  0.00  0.00      APRO  
ATOM   1145  CH2 TRP A  76      23.867 -23.338  -9.703  0.00  0.00      APRO  
ATOM   1146  HH2 TRP A  76      24.086 -22.667  -8.886  0.00  0.00      APRO  
ATOM   1147  C   TRP A  76      20.274 -27.714 -14.684  0.00  0.00      APRO  
ATOM   1148  O   TRP A  76      20.680 -28.233 -15.715  0.00  0.00      APRO  
ATOM   1149  N   HSE A  77      19.171 -28.175 -14.100  0.00  0.00      APRO  
ATOM   1150  HN  HSE A  77      19.130 -27.812 -13.173  0.00  0.00      APRO  
ATOM   1151  CA  HSE A  77      18.300 -29.185 -14.684  0.00  0.00      APRO  
ATOM   1152  HA  HSE A  77      18.683 -29.443 -15.661  0.00  0.00      APRO  
ATOM   1153  CB  HSE A  77      18.196 -30.518 -13.806  0.00  0.00      APRO  
ATOM   1154  HB1 HSE A  77      17.950 -30.248 -12.757  0.00  0.00      APRO  
ATOM   1155  HB2 HSE A  77      17.466 -31.228 -14.251  0.00  0.00      APRO  
ATOM   1156  ND1 HSE A  77      19.841 -31.960 -14.968  0.00  0.00      APRO  
ATOM   1157  CG  HSE A  77      19.447 -31.356 -13.864  0.00  0.00      APRO  
ATOM   1158  CE1 HSE A  77      20.969 -32.577 -14.616  0.00  0.00      APRO  
ATOM   1159  HE1 HSE A  77      21.545 -33.276 -15.222  0.00  0.00      APRO  
ATOM   1160  NE2 HSE A  77      21.191 -32.472 -13.290  0.00  0.00      APRO  
ATOM   1161  HE2 HSE A  77      21.890 -32.978 -12.784  0.00  0.00      APRO  
ATOM   1162  CD2 HSE A  77      20.229 -31.672 -12.808  0.00  0.00      APRO  
ATOM   1163  HD2 HSE A  77      20.161 -31.525 -11.737  0.00  0.00      APRO  
ATOM   1164  C   HSE A  77      16.965 -28.552 -15.045  0.00  0.00      APRO  
ATOM   1165  O   HSE A  77      16.013 -29.287 -15.246  0.00  0.00      APRO  
ATOM   1166  N   ASN A  78      16.980 -27.250 -15.269  0.00  0.00      APRO  
ATOM   1167  HN  ASN A  78      17.875 -26.840 -15.109  0.00  0.00      APRO  
ATOM   1168  CA  ASN A  78      15.920 -26.518 -15.921  0.00  0.00      APRO  
ATOM   1169  HA  ASN A  78      16.293 -25.561 -16.256  0.00  0.00      APRO  
ATOM   1170  CB  ASN A  78      15.642 -27.193 -17.315  0.00  0.00      APRO  
ATOM   1171  HB1 ASN A  78      16.646 -27.116 -17.784  0.00  0.00      APRO  
ATOM   1172  HB2 ASN A  78      15.456 -28.283 -17.201  0.00  0.00      APRO  
ATOM   1173  CG  ASN A  78      14.526 -26.606 -18.171  0.00  0.00      APRO  
ATOM   1174  OD1 ASN A  78      13.471 -27.196 -18.315  0.00  0.00      APRO  
ATOM   1175  ND2 ASN A  78      14.767 -25.393 -18.638  0.00  0.00      APRO  
ATOM   1176 HD21 ASN A  78      14.027 -24.818 -18.988  0.00  0.00      APRO  
ATOM   1177 HD22 ASN A  78      15.697 -25.157 -18.919  0.00  0.00      APRO  
ATOM   1178  C   ASN A  78      14.651 -26.323 -15.132  0.00  0.00      APRO  
ATOM   1179  O   ASN A  78      13.516 -26.765 -15.498  0.00  0.00      APRO  
ATOM   1180  N   TRP A  79      14.872 -25.775 -13.970  0.00  0.00      APRO  
ATOM   1181  HN  TRP A  79      15.816 -25.655 -13.672  0.00  0.00      APRO  
ATOM   1182  CA  TRP A  79      13.878 -25.212 -13.114  0.00  0.00      APRO  
ATOM   1183  HA  TRP A  79      14.456 -24.858 -12.272  0.00  0.00      APRO  
ATOM   1184  CB  TRP A  79      13.095 -24.007 -13.652  0.00  0.00      APRO  
ATOM   1185  HB1 TRP A  79      12.565 -24.383 -14.553  0.00  0.00      APRO  
ATOM   1186  HB2 TRP A  79      12.276 -23.592 -13.027  0.00  0.00      APRO  
ATOM   1187  CG  TRP A  79      13.917 -22.923 -14.256  0.00  0.00      APRO  
ATOM   1188  CD1 TRP A  79      14.234 -22.826 -15.561  0.00  0.00      APRO  
ATOM   1189  HD1 TRP A  79      13.885 -23.542 -16.289  0.00  0.00      APRO  
ATOM   1190  NE1 TRP A  79      15.169 -21.791 -15.755  0.00  0.00      APRO  
ATOM   1191  HE1 TRP A  79      15.634 -21.617 -16.595  0.00  0.00      APRO  
ATOM   1192  CE2 TRP A  79      15.452 -21.239 -14.529  0.00  0.00      APRO  
ATOM   1193  CD2 TRP A  79      14.633 -21.930 -13.531  0.00  0.00      APRO  
ATOM   1194  CE3 TRP A  79      14.734 -21.572 -12.169  0.00  0.00      APRO  
ATOM   1195  HE3 TRP A  79      14.202 -22.095 -11.389  0.00  0.00      APRO  
ATOM   1196  CZ3 TRP A  79      15.843 -20.785 -11.755  0.00  0.00      APRO  
ATOM   1197  HZ3 TRP A  79      16.155 -20.722 -10.723  0.00  0.00      APRO  
ATOM   1198  CZ2 TRP A  79      16.404 -20.314 -14.114  0.00  0.00      APRO  
ATOM   1199  HZ2 TRP A  79      17.015 -19.703 -14.762  0.00  0.00      APRO  
ATOM   1200  CH2 TRP A  79      16.593 -20.187 -12.765  0.00  0.00      APRO  
ATOM   1201  HH2 TRP A  79      17.478 -19.676 -12.416  0.00  0.00      APRO  
ATOM   1202  C   TRP A  79      12.914 -26.262 -12.485  0.00  0.00      APRO  
ATOM   1203  O   TRP A  79      11.696 -26.108 -12.379  0.00  0.00      APRO  
ATOM   1204  N   GLU A  80      13.459 -27.299 -11.917  0.00  0.00      APRO  
ATOM   1205  HN  GLU A  80      14.402 -27.570 -12.093  0.00  0.00      APRO  
ATOM   1206  CA  GLU A  80      12.785 -28.335 -11.056  0.00  0.00      APRO  
ATOM   1207  HA  GLU A  80      11.852 -28.593 -11.534  0.00  0.00      APRO  
ATOM   1208  CB  GLU A  80      13.774 -29.498 -10.741  0.00  0.00      APRO  
ATOM   1209  HB1 GLU A  80      14.643 -29.258 -10.091  0.00  0.00      APRO  
ATOM   1210  HB2 GLU A  80      13.287 -30.221 -10.053  0.00  0.00      APRO  
ATOM   1211  CG  GLU A  80      14.111 -30.330 -11.997  0.00  0.00      APRO  
ATOM   1212  HG1 GLU A  80      13.182 -30.432 -12.598  0.00  0.00      APRO  
ATOM   1213  HG2 GLU A  80      14.754 -29.634 -12.578  0.00  0.00      APRO  
ATOM   1214  CD  GLU A  80      14.753 -31.706 -11.799  0.00  0.00      APRO  
ATOM   1215  OE1 GLU A  80      15.856 -31.927 -12.382  0.00  0.00      APRO  
ATOM   1216  OE2 GLU A  80      14.150 -32.573 -11.156  0.00  0.00      APRO  
ATOM   1217  C   GLU A  80      12.414 -27.766  -9.738  0.00  0.00      APRO  
ATOM   1218  O   GLU A  80      13.295 -27.103  -9.139  0.00  0.00      APRO  
ATOM   1219  N   ALA A  81      11.205 -27.974  -9.203  0.00  0.00      APRO  
ATOM   1220  HN  ALA A  81      10.542 -28.530  -9.698  0.00  0.00      APRO  
ATOM   1221  CA  ALA A  81      10.698 -27.335  -8.020  0.00  0.00      APRO  
ATOM   1222  HA  ALA A  81      11.269 -26.437  -7.836  0.00  0.00      APRO  
ATOM   1223  CB  ALA A  81       9.192 -27.043  -8.295  0.00  0.00      APRO  
ATOM   1224  HB1 ALA A  81       9.144 -26.539  -9.284  0.00  0.00      APRO  
ATOM   1225  HB2 ALA A  81       8.559 -27.956  -8.303  0.00  0.00      APRO  
ATOM   1226  HB3 ALA A  81       8.905 -26.359  -7.467  0.00  0.00      APRO  
ATOM   1227  C   ALA A  81      10.825 -28.369  -6.884  0.00  0.00      APRO  
ATOM   1228  O   ALA A  81      10.377 -29.528  -6.943  0.00  0.00      APRO  
ATOM   1229  N   HSE A  82      11.494 -28.005  -5.812  0.00  0.00      APRO  
ATOM   1230  HN  HSE A  82      11.867 -27.106  -5.598  0.00  0.00      APRO  
ATOM   1231  CA  HSE A  82      11.713 -28.856  -4.662  0.00  0.00      APRO  
ATOM   1232  HA  HSE A  82      11.616 -29.908  -4.885  0.00  0.00      APRO  
ATOM   1233  CB  HSE A  82      13.141 -28.609  -4.052  0.00  0.00      APRO  
ATOM   1234  HB1 HSE A  82      13.331 -27.525  -3.898  0.00  0.00      APRO  
ATOM   1235  HB2 HSE A  82      13.270 -29.160  -3.096  0.00  0.00      APRO  
ATOM   1236  ND1 HSE A  82      14.217 -30.572  -5.148  0.00  0.00      APRO  
ATOM   1237  CG  HSE A  82      14.227 -29.235  -4.875  0.00  0.00      APRO  
ATOM   1238  CE1 HSE A  82      15.260 -30.748  -6.009  0.00  0.00      APRO  
ATOM   1239  HE1 HSE A  82      15.659 -31.721  -6.298  0.00  0.00      APRO  
ATOM   1240  NE2 HSE A  82      16.001 -29.659  -6.148  0.00  0.00      APRO  
ATOM   1241  HE2 HSE A  82      16.758 -29.646  -6.802  0.00  0.00      APRO  
ATOM   1242  CD2 HSE A  82      15.360 -28.693  -5.518  0.00  0.00      APRO  
ATOM   1243  HD2 HSE A  82      15.582 -27.633  -5.533  0.00  0.00      APRO  
ATOM   1244  C   HSE A  82      10.749 -28.450  -3.536  0.00  0.00      APRO  
ATOM   1245  O   HSE A  82      10.740 -27.309  -3.152  0.00  0.00      APRO  
ATOM   1246  N   TYR A  83       9.930 -29.431  -3.088  0.00  0.00      APRO  
ATOM   1247  HN  TYR A  83      10.023 -30.389  -3.348  0.00  0.00      APRO  
ATOM   1248  CA  TYR A  83       8.907 -29.178  -2.077  0.00  0.00      APRO  
ATOM   1249  HA  TYR A  83       9.189 -28.296  -1.521  0.00  0.00      APRO  
ATOM   1250  CB  TYR A  83       7.424 -29.127  -2.577  0.00  0.00      APRO  
ATOM   1251  HB1 TYR A  83       7.045 -30.121  -2.897  0.00  0.00      APRO  
ATOM   1252  HB2 TYR A  83       6.725 -28.899  -1.744  0.00  0.00      APRO  
ATOM   1253  CG  TYR A  83       7.225 -28.172  -3.736  0.00  0.00      APRO  
ATOM   1254  CD1 TYR A  83       6.518 -28.612  -4.922  0.00  0.00      APRO  
ATOM   1255  HD1 TYR A  83       6.478 -29.687  -5.021  0.00  0.00      APRO  
ATOM   1256  CE1 TYR A  83       6.346 -27.751  -6.033  0.00  0.00      APRO  
ATOM   1257  HE1 TYR A  83       6.115 -28.103  -7.027  0.00  0.00      APRO  
ATOM   1258  CZ  TYR A  83       6.733 -26.424  -5.869  0.00  0.00      APRO  
ATOM   1259  OH  TYR A  83       6.785 -25.459  -6.872  0.00  0.00      APRO  
ATOM   1260  HH  TYR A  83       6.309 -25.808  -7.629  0.00  0.00      APRO  
ATOM   1261  CD2 TYR A  83       7.496 -26.856  -3.637  0.00  0.00      APRO  
ATOM   1262  HD2 TYR A  83       7.955 -26.580  -2.699  0.00  0.00      APRO  
ATOM   1263  CE2 TYR A  83       7.243 -25.944  -4.635  0.00  0.00      APRO  
ATOM   1264  HE2 TYR A  83       7.350 -24.880  -4.482  0.00  0.00      APRO  
ATOM   1265  C   TYR A  83       9.008 -30.323  -1.125  0.00  0.00      APRO  
ATOM   1266  O   TYR A  83       9.025 -31.486  -1.474  0.00  0.00      APRO  
ATOM   1267  N   GLU A  84       8.932 -29.981   0.191  0.00  0.00      APRO  
ATOM   1268  HN  GLU A  84       8.839 -29.007   0.385  0.00  0.00      APRO  
ATOM   1269  CA  GLU A  84       8.869 -30.913   1.329  0.00  0.00      APRO  
ATOM   1270  HA  GLU A  84       8.726 -31.873   0.856  0.00  0.00      APRO  
ATOM   1271  CB  GLU A  84      10.127 -30.909   2.193  0.00  0.00      APRO  
ATOM   1272  HB1 GLU A  84      10.339 -29.827   2.335  0.00  0.00      APRO  
ATOM   1273  HB2 GLU A  84      10.027 -31.394   3.187  0.00  0.00      APRO  
ATOM   1274  CG  GLU A  84      11.474 -31.395   1.565  0.00  0.00      APRO  
ATOM   1275  HG1 GLU A  84      11.705 -30.829   0.637  0.00  0.00      APRO  
ATOM   1276  HG2 GLU A  84      12.330 -31.307   2.267  0.00  0.00      APRO  
ATOM   1277  CD  GLU A  84      11.543 -32.878   1.259  0.00  0.00      APRO  
ATOM   1278  OE1 GLU A  84      12.626 -33.072   0.701  0.00  0.00      APRO  
ATOM   1279  OE2 GLU A  84      10.716 -33.763   1.566  0.00  0.00      APRO  
ATOM   1280  C   GLU A  84       7.532 -30.546   2.050  0.00  0.00      APRO  
ATOM   1281  O   GLU A  84       7.093 -29.413   2.115  0.00  0.00      APRO  
ATOM   1282  N   VAL A  85       6.803 -31.598   2.510  0.00  0.00      APRO  
ATOM   1283  HN  VAL A  85       7.103 -32.536   2.355  0.00  0.00      APRO  
ATOM   1284  CA  VAL A  85       5.690 -31.446   3.393  0.00  0.00      APRO  
ATOM   1285  HA  VAL A  85       5.101 -30.702   2.876  0.00  0.00      APRO  
ATOM   1286  CB  VAL A  85       4.672 -32.680   3.421  0.00  0.00      APRO  
ATOM   1287  HB  VAL A  85       5.138 -33.670   3.619  0.00  0.00      APRO  
ATOM   1288  CG1 VAL A  85       3.609 -32.530   4.533  0.00  0.00      APRO  
ATOM   1289 HG11 VAL A  85       2.906 -33.385   4.435  0.00  0.00      APRO  
ATOM   1290 HG12 VAL A  85       4.151 -32.756   5.476  0.00  0.00      APRO  
ATOM   1291 HG13 VAL A  85       3.013 -31.598   4.429  0.00  0.00      APRO  
ATOM   1292  CG2 VAL A  85       3.946 -32.646   2.072  0.00  0.00      APRO  
ATOM   1293 HG21 VAL A  85       4.671 -32.638   1.230  0.00  0.00      APRO  
ATOM   1294 HG22 VAL A  85       3.199 -33.469   2.056  0.00  0.00      APRO  
ATOM   1295 HG23 VAL A  85       3.305 -31.764   1.861  0.00  0.00      APRO  
ATOM   1296  C   VAL A  85       6.066 -30.841   4.758  0.00  0.00      APRO  
ATOM   1297  O   VAL A  85       7.029 -31.237   5.414  0.00  0.00      APRO  
ATOM   1298  N   LEU A  86       5.278 -29.858   5.240  0.00  0.00      APRO  
ATOM   1299  HN  LEU A  86       4.515 -29.602   4.651  0.00  0.00      APRO  
ATOM   1300  CA  LEU A  86       5.549 -29.033   6.475  0.00  0.00      APRO  
ATOM   1301  HA  LEU A  86       6.588 -28.787   6.316  0.00  0.00      APRO  
ATOM   1302  CB  LEU A  86       4.896 -27.665   6.483  0.00  0.00      APRO  
ATOM   1303  HB1 LEU A  86       3.812 -27.666   6.241  0.00  0.00      APRO  
ATOM   1304  HB2 LEU A  86       4.989 -27.200   7.487  0.00  0.00      APRO  
ATOM   1305  CG  LEU A  86       5.405 -26.723   5.420  0.00  0.00      APRO  
ATOM   1306  HG  LEU A  86       5.249 -27.060   4.373  0.00  0.00      APRO  
ATOM   1307  CD1 LEU A  86       4.645 -25.397   5.600  0.00  0.00      APRO  
ATOM   1308 HD11 LEU A  86       3.562 -25.539   5.394  0.00  0.00      APRO  
ATOM   1309 HD12 LEU A  86       4.767 -25.057   6.651  0.00  0.00      APRO  
ATOM   1310 HD13 LEU A  86       5.103 -24.598   4.979  0.00  0.00      APRO  
ATOM   1311  CD2 LEU A  86       6.944 -26.419   5.339  0.00  0.00      APRO  
ATOM   1312 HD21 LEU A  86       7.389 -26.419   4.321  0.00  0.00      APRO  
ATOM   1313 HD22 LEU A  86       7.095 -25.466   5.891  0.00  0.00      APRO  
ATOM   1314 HD23 LEU A  86       7.527 -27.175   5.907  0.00  0.00      APRO  
ATOM   1315  C   LEU A  86       5.451 -29.726   7.845  0.00  0.00      APRO  
ATOM   1316  O   LEU A  86       4.449 -30.400   8.122  0.00  0.00      APRO  
ATOM   1317  N   PRO A  87       6.382 -29.530   8.749  0.00  0.00      APRO  
ATOM   1318  CD  PRO A  87       7.421 -28.457   8.585  0.00  0.00      APRO  
ATOM   1319  HD1 PRO A  87       6.992 -27.555   8.098  0.00  0.00      APRO  
ATOM   1320  HD2 PRO A  87       8.205 -28.872   7.917  0.00  0.00      APRO  
ATOM   1321  CA  PRO A  87       6.189 -29.936  10.098  0.00  0.00      APRO  
ATOM   1322  HA  PRO A  87       6.161 -31.013  10.180  0.00  0.00      APRO  
ATOM   1323  CB  PRO A  87       7.517 -29.500  10.749  0.00  0.00      APRO  
ATOM   1324  HB1 PRO A  87       8.353 -30.203  10.549  0.00  0.00      APRO  
ATOM   1325  HB2 PRO A  87       7.520 -29.294  11.841  0.00  0.00      APRO  
ATOM   1326  CG  PRO A  87       7.941 -28.196  10.010  0.00  0.00      APRO  
ATOM   1327  HG1 PRO A  87       9.035 -28.070  10.157  0.00  0.00      APRO  
ATOM   1328  HG2 PRO A  87       7.612 -27.262  10.515  0.00  0.00      APRO  
ATOM   1329  C   PRO A  87       4.928 -29.490  10.797  0.00  0.00      APRO  
ATOM   1330  O   PRO A  87       4.532 -28.305  10.734  0.00  0.00      APRO  
ATOM   1331  N   GLY A  88       4.140 -30.391  11.501  0.00  0.00      APRO  
ATOM   1332  HN  GLY A  88       4.298 -31.375  11.502  0.00  0.00      APRO  
ATOM   1333  CA  GLY A  88       2.971 -29.941  12.332  0.00  0.00      APRO  
ATOM   1334  HA1 GLY A  88       3.043 -28.896  12.595  0.00  0.00      APRO  
ATOM   1335  HA2 GLY A  88       2.916 -30.576  13.204  0.00  0.00      APRO  
ATOM   1336  C   GLY A  88       1.739 -30.177  11.511  0.00  0.00      APRO  
ATOM   1337  O   GLY A  88       0.732 -29.480  11.611  0.00  0.00      APRO  
ATOM   1338  N   LYS A  89       1.779 -31.156  10.613  0.00  0.00      APRO  
ATOM   1339  HN  LYS A  89       2.600 -31.716  10.536  0.00  0.00      APRO  
ATOM   1340  CA  LYS A  89       0.692 -31.560   9.781  0.00  0.00      APRO  
ATOM   1341  HA  LYS A  89      -0.223 -31.349  10.316  0.00  0.00      APRO  
ATOM   1342  CB  LYS A  89       0.769 -30.828   8.332  0.00  0.00      APRO  
ATOM   1343  HB1 LYS A  89       1.809 -31.065   8.021  0.00  0.00      APRO  
ATOM   1344  HB2 LYS A  89      -0.049 -31.303   7.749  0.00  0.00      APRO  
ATOM   1345  CG  LYS A  89       0.850 -29.235   8.289  0.00  0.00      APRO  
ATOM   1346  HG1 LYS A  89       1.682 -28.974   8.979  0.00  0.00      APRO  
ATOM   1347  HG2 LYS A  89       1.080 -29.047   7.219  0.00  0.00      APRO  
ATOM   1348  CD  LYS A  89      -0.490 -28.564   8.655  0.00  0.00      APRO  
ATOM   1349  HD1 LYS A  89      -1.346 -29.258   8.513  0.00  0.00      APRO  
ATOM   1350  HD2 LYS A  89      -0.486 -28.323   9.739  0.00  0.00      APRO  
ATOM   1351  CE  LYS A  89      -0.686 -27.177   7.928  0.00  0.00      APRO  
ATOM   1352  HE1 LYS A  89      -0.761 -27.410   6.845  0.00  0.00      APRO  
ATOM   1353  HE2 LYS A  89      -1.619 -26.653   8.228  0.00  0.00      APRO  
ATOM   1354  NZ  LYS A  89       0.471 -26.369   8.037  0.00  0.00      APRO  
ATOM   1355  HZ1 LYS A  89       0.236 -25.426   8.407  0.00  0.00      APRO  
ATOM   1356  HZ2 LYS A  89       1.190 -26.784   8.664  0.00  0.00      APRO  
ATOM   1357  HZ3 LYS A  89       0.895 -26.227   7.098  0.00  0.00      APRO  
ATOM   1358  C   LYS A  89       0.749 -33.090   9.566  0.00  0.00      APRO  
ATOM   1359  O   LYS A  89      -0.085 -33.629   8.861  0.00  0.00      APRO  
ATOM   1360  N   GLU A  90       1.544 -33.822  10.336  0.00  0.00      APRO  
ATOM   1361  HN  GLU A  90       2.138 -33.460  11.051  0.00  0.00      APRO  
ATOM   1362  CA  GLU A  90       1.835 -35.266  10.160  0.00  0.00      APRO  
ATOM   1363  HA  GLU A  90       2.185 -35.535   9.174  0.00  0.00      APRO  
ATOM   1364  CB  GLU A  90       2.730 -35.775  11.278  0.00  0.00      APRO  
ATOM   1365  HB1 GLU A  90       2.335 -35.398  12.246  0.00  0.00      APRO  
ATOM   1366  HB2 GLU A  90       2.767 -36.884  11.339  0.00  0.00      APRO  
ATOM   1367  CG  GLU A  90       4.239 -35.346  10.969  0.00  0.00      APRO  
ATOM   1368  HG1 GLU A  90       4.900 -36.013  11.564  0.00  0.00      APRO  
ATOM   1369  HG2 GLU A  90       4.481 -35.573   9.908  0.00  0.00      APRO  
ATOM   1370  CD  GLU A  90       4.569 -33.985  11.494  0.00  0.00      APRO  
ATOM   1371  OE1 GLU A  90       4.204 -33.019  10.806  0.00  0.00      APRO  
ATOM   1372  OE2 GLU A  90       5.185 -33.916  12.661  0.00  0.00      APRO  
ATOM   1373  C   GLU A  90       0.618 -36.137  10.119  0.00  0.00      APRO  
ATOM   1374  O   GLU A  90       0.432 -37.067   9.355  0.00  0.00      APRO  
ATOM   1375  N   LYS A  91      -0.345 -35.974  11.040  0.00  0.00      APRO  
ATOM   1376  HN  LYS A  91      -0.267 -35.272  11.743  0.00  0.00      APRO  
ATOM   1377  CA  LYS A  91      -1.553 -36.783  11.042  0.00  0.00      APRO  
ATOM   1378  HA  LYS A  91      -1.410 -37.687  10.469  0.00  0.00      APRO  
ATOM   1379  CB  LYS A  91      -1.987 -36.971  12.528  0.00  0.00      APRO  
ATOM   1380  HB1 LYS A  91      -2.043 -35.953  12.970  0.00  0.00      APRO  
ATOM   1381  HB2 LYS A  91      -2.961 -37.503  12.569  0.00  0.00      APRO  
ATOM   1382  CG  LYS A  91      -0.869 -37.696  13.376  0.00  0.00      APRO  
ATOM   1383  HG1 LYS A  91      -0.042 -36.957  13.440  0.00  0.00      APRO  
ATOM   1384  HG2 LYS A  91      -1.373 -37.779  14.363  0.00  0.00      APRO  
ATOM   1385  CD  LYS A  91      -0.381 -39.081  12.939  0.00  0.00      APRO  
ATOM   1386  HD1 LYS A  91       0.254 -39.002  12.030  0.00  0.00      APRO  
ATOM   1387  HD2 LYS A  91       0.336 -39.428  13.713  0.00  0.00      APRO  
ATOM   1388  CE  LYS A  91      -1.420 -40.126  12.805  0.00  0.00      APRO  
ATOM   1389  HE1 LYS A  91      -1.808 -40.516  13.770  0.00  0.00      APRO  
ATOM   1390  HE2 LYS A  91      -2.342 -39.774  12.295  0.00  0.00      APRO  
ATOM   1391  NZ  LYS A  91      -0.947 -41.174  11.909  0.00  0.00      APRO  
ATOM   1392  HZ1 LYS A  91      -0.682 -40.760  10.993  0.00  0.00      APRO  
ATOM   1393  HZ2 LYS A  91      -0.034 -41.543  12.243  0.00  0.00      APRO  
ATOM   1394  HZ3 LYS A  91      -1.679 -41.906  11.805  0.00  0.00      APRO  
ATOM   1395  C   LYS A  91      -2.787 -36.077  10.315  0.00  0.00      APRO  
ATOM   1396  O   LYS A  91      -3.841 -36.744  10.046  0.00  0.00      APRO  
ATOM   1397  N   VAL A  92      -2.642 -34.811   9.988  0.00  0.00      APRO  
ATOM   1398  HN  VAL A  92      -1.740 -34.390  10.029  0.00  0.00      APRO  
ATOM   1399  CA  VAL A  92      -3.663 -33.982   9.448  0.00  0.00      APRO  
ATOM   1400  HA  VAL A  92      -4.581 -34.120  10.001  0.00  0.00      APRO  
ATOM   1401  CB  VAL A  92      -3.306 -32.452   9.591  0.00  0.00      APRO  
ATOM   1402  HB  VAL A  92      -2.454 -32.116   8.963  0.00  0.00      APRO  
ATOM   1403  CG1 VAL A  92      -4.460 -31.605   9.101  0.00  0.00      APRO  
ATOM   1404 HG11 VAL A  92      -4.790 -31.784   8.055  0.00  0.00      APRO  
ATOM   1405 HG12 VAL A  92      -5.322 -31.978   9.693  0.00  0.00      APRO  
ATOM   1406 HG13 VAL A  92      -4.323 -30.513   9.253  0.00  0.00      APRO  
ATOM   1407  CG2 VAL A  92      -3.037 -32.095  11.120  0.00  0.00      APRO  
ATOM   1408 HG21 VAL A  92      -3.915 -32.238  11.786  0.00  0.00      APRO  
ATOM   1409 HG22 VAL A  92      -2.108 -32.594  11.467  0.00  0.00      APRO  
ATOM   1410 HG23 VAL A  92      -2.879 -30.996  11.150  0.00  0.00      APRO  
ATOM   1411  C   VAL A  92      -3.958 -34.232   7.952  0.00  0.00      APRO  
ATOM   1412  O   VAL A  92      -5.042 -34.403   7.426  0.00  0.00      APRO  
ATOM   1413  N   VAL A  93      -2.888 -34.455   7.214  0.00  0.00      APRO  
ATOM   1414  HN  VAL A  93      -2.057 -34.206   7.704  0.00  0.00      APRO  
ATOM   1415  CA  VAL A  93      -2.776 -34.948   5.842  0.00  0.00      APRO  
ATOM   1416  HA  VAL A  93      -3.356 -34.236   5.273  0.00  0.00      APRO  
ATOM   1417  CB  VAL A  93      -1.379 -34.973   5.368  0.00  0.00      APRO  
ATOM   1418  HB  VAL A  93      -1.278 -35.190   4.283  0.00  0.00      APRO  
ATOM   1419  CG1 VAL A  93      -0.735 -33.571   5.533  0.00  0.00      APRO  
ATOM   1420 HG11 VAL A  93       0.327 -33.638   5.213  0.00  0.00      APRO  
ATOM   1421 HG12 VAL A  93      -1.271 -32.809   4.927  0.00  0.00      APRO  
ATOM   1422 HG13 VAL A  93      -0.787 -33.254   6.596  0.00  0.00      APRO  
ATOM   1423  CG2 VAL A  93      -0.508 -35.977   6.189  0.00  0.00      APRO  
ATOM   1424 HG21 VAL A  93      -0.617 -35.916   7.293  0.00  0.00      APRO  
ATOM   1425 HG22 VAL A  93      -0.863 -36.985   5.886  0.00  0.00      APRO  
ATOM   1426 HG23 VAL A  93       0.560 -35.957   5.883  0.00  0.00      APRO  
ATOM   1427  C   VAL A  93      -3.452 -36.332   5.564  0.00  0.00      APRO  
ATOM   1428  O   VAL A  93      -4.166 -36.578   4.560  0.00  0.00      APRO  
ATOM   1429  N   SER A  94      -3.413 -37.178   6.603  0.00  0.00      APRO  
ATOM   1430  HN  SER A  94      -3.046 -36.877   7.480  0.00  0.00      APRO  
ATOM   1431  CA  SER A  94      -4.030 -38.467   6.439  0.00  0.00      APRO  
ATOM   1432  HA  SER A  94      -3.891 -38.795   5.419  0.00  0.00      APRO  
ATOM   1433  CB  SER A  94      -3.229 -39.539   7.269  0.00  0.00      APRO  
ATOM   1434  HB1 SER A  94      -2.176 -39.373   6.958  0.00  0.00      APRO  
ATOM   1435  HB2 SER A  94      -3.281 -39.485   8.378  0.00  0.00      APRO  
ATOM   1436  OG  SER A  94      -3.665 -40.843   6.971  0.00  0.00      APRO  
ATOM   1437  HG1 SER A  94      -4.423 -41.012   7.534  0.00  0.00      APRO  
ATOM   1438  C   SER A  94      -5.521 -38.404   6.745  0.00  0.00      APRO  
ATOM   1439  O   SER A  94      -6.365 -38.936   5.989  0.00  0.00      APRO  
ATOM   1440  N   GLU A  95      -5.920 -37.612   7.804  0.00  0.00      APRO  
ATOM   1441  HN  GLU A  95      -5.364 -37.271   8.557  0.00  0.00      APRO  
ATOM   1442  CA  GLU A  95      -7.316 -37.232   8.016  0.00  0.00      APRO  
ATOM   1443  HA  GLU A  95      -7.875 -38.154   7.959  0.00  0.00      APRO  
ATOM   1444  CB  GLU A  95      -7.507 -36.576   9.321  0.00  0.00      APRO  
ATOM   1445  HB1 GLU A  95      -6.754 -35.796   9.562  0.00  0.00      APRO  
ATOM   1446  HB2 GLU A  95      -8.487 -36.063   9.425  0.00  0.00      APRO  
ATOM   1447  CG  GLU A  95      -7.695 -37.584  10.502  0.00  0.00      APRO  
ATOM   1448  HG1 GLU A  95      -8.265 -38.441  10.084  0.00  0.00      APRO  
ATOM   1449  HG2 GLU A  95      -6.713 -37.990  10.825  0.00  0.00      APRO  
ATOM   1450  CD  GLU A  95      -8.343 -36.959  11.781  0.00  0.00      APRO  
ATOM   1451  OE1 GLU A  95      -7.676 -36.886  12.804  0.00  0.00      APRO  
ATOM   1452  OE2 GLU A  95      -9.574 -36.655  11.756  0.00  0.00      APRO  
ATOM   1453  C   GLU A  95      -7.957 -36.442   6.857  0.00  0.00      APRO  
ATOM   1454  O   GLU A  95      -8.983 -36.825   6.384  0.00  0.00      APRO  
ATOM   1455  N   LEU A  96      -7.280 -35.439   6.256  0.00  0.00      APRO  
ATOM   1456  HN  LEU A  96      -6.399 -35.134   6.610  0.00  0.00      APRO  
ATOM   1457  CA  LEU A  96      -7.800 -34.828   4.952  0.00  0.00      APRO  
ATOM   1458  HA  LEU A  96      -8.792 -34.426   5.099  0.00  0.00      APRO  
ATOM   1459  CB  LEU A  96      -6.873 -33.620   4.413  0.00  0.00      APRO  
ATOM   1460  HB1 LEU A  96      -5.838 -33.976   4.220  0.00  0.00      APRO  
ATOM   1461  HB2 LEU A  96      -7.253 -33.279   3.427  0.00  0.00      APRO  
ATOM   1462  CG  LEU A  96      -6.842 -32.392   5.408  0.00  0.00      APRO  
ATOM   1463  HG  LEU A  96      -6.671 -32.758   6.443  0.00  0.00      APRO  
ATOM   1464  CD1 LEU A  96      -5.770 -31.372   5.069  0.00  0.00      APRO  
ATOM   1465 HD11 LEU A  96      -5.850 -30.555   5.817  0.00  0.00      APRO  
ATOM   1466 HD12 LEU A  96      -4.745 -31.800   5.055  0.00  0.00      APRO  
ATOM   1467 HD13 LEU A  96      -5.948 -30.976   4.046  0.00  0.00      APRO  
ATOM   1468  CD2 LEU A  96      -8.251 -31.715   5.532  0.00  0.00      APRO  
ATOM   1469 HD21 LEU A  96      -8.964 -32.412   6.022  0.00  0.00      APRO  
ATOM   1470 HD22 LEU A  96      -8.249 -30.749   6.080  0.00  0.00      APRO  
ATOM   1471 HD23 LEU A  96      -8.683 -31.550   4.521  0.00  0.00      APRO  
ATOM   1472  C   LEU A  96      -8.003 -35.786   3.777  0.00  0.00      APRO  
ATOM   1473  O   LEU A  96      -8.929 -35.792   2.938  0.00  0.00      APRO  
ATOM   1474  N   LYS A  97      -7.053 -36.730   3.596  0.00  0.00      APRO  
ATOM   1475  HN  LYS A  97      -6.279 -36.797   4.221  0.00  0.00      APRO  
ATOM   1476  CA  LYS A  97      -6.972 -37.609   2.444  0.00  0.00      APRO  
ATOM   1477  HA  LYS A  97      -7.335 -37.061   1.587  0.00  0.00      APRO  
ATOM   1478  CB  LYS A  97      -5.502 -38.169   2.198  0.00  0.00      APRO  
ATOM   1479  HB1 LYS A  97      -4.811 -37.310   2.058  0.00  0.00      APRO  
ATOM   1480  HB2 LYS A  97      -5.163 -38.614   3.157  0.00  0.00      APRO  
ATOM   1481  CG  LYS A  97      -5.415 -39.331   1.221  0.00  0.00      APRO  
ATOM   1482  HG1 LYS A  97      -4.327 -39.559   1.225  0.00  0.00      APRO  
ATOM   1483  HG2 LYS A  97      -6.015 -40.200   1.566  0.00  0.00      APRO  
ATOM   1484  CD  LYS A  97      -5.720 -38.933  -0.231  0.00  0.00      APRO  
ATOM   1485  HD1 LYS A  97      -6.746 -38.510  -0.272  0.00  0.00      APRO  
ATOM   1486  HD2 LYS A  97      -5.038 -38.146  -0.619  0.00  0.00      APRO  
ATOM   1487  CE  LYS A  97      -5.617 -40.060  -1.249  0.00  0.00      APRO  
ATOM   1488  HE1 LYS A  97      -4.551 -40.370  -1.197  0.00  0.00      APRO  
ATOM   1489  HE2 LYS A  97      -6.211 -40.929  -0.894  0.00  0.00      APRO  
ATOM   1490  NZ  LYS A  97      -5.976 -39.801  -2.637  0.00  0.00      APRO  
ATOM   1491  HZ1 LYS A  97      -5.518 -40.517  -3.236  0.00  0.00      APRO  
ATOM   1492  HZ2 LYS A  97      -7.000 -39.833  -2.817  0.00  0.00      APRO  
ATOM   1493  HZ3 LYS A  97      -5.662 -38.827  -2.818  0.00  0.00      APRO  
ATOM   1494  C   LYS A  97      -7.936 -38.720   2.557  0.00  0.00      APRO  
ATOM   1495  O   LYS A  97      -8.585 -38.997   1.533  0.00  0.00      APRO  
ATOM   1496  N   GLN A  98      -8.057 -39.285   3.767  0.00  0.00      APRO  
ATOM   1497  HN  GLN A  98      -7.575 -38.933   4.566  0.00  0.00      APRO  
ATOM   1498  CA  GLN A  98      -8.895 -40.363   4.039  0.00  0.00      APRO  
ATOM   1499  HA  GLN A  98      -8.901 -41.090   3.240  0.00  0.00      APRO  
ATOM   1500  CB  GLN A  98      -8.439 -41.148   5.313  0.00  0.00      APRO  
ATOM   1501  HB1 GLN A  98      -8.205 -40.426   6.123  0.00  0.00      APRO  
ATOM   1502  HB2 GLN A  98      -9.282 -41.819   5.586  0.00  0.00      APRO  
ATOM   1503  CG  GLN A  98      -7.252 -42.081   5.032  0.00  0.00      APRO  
ATOM   1504  HG1 GLN A  98      -6.506 -41.310   4.745  0.00  0.00      APRO  
ATOM   1505  HG2 GLN A  98      -6.792 -42.569   5.917  0.00  0.00      APRO  
ATOM   1506  CD  GLN A  98      -7.479 -43.123   3.937  0.00  0.00      APRO  
ATOM   1507  OE1 GLN A  98      -6.806 -43.195   2.883  0.00  0.00      APRO  
ATOM   1508  NE2 GLN A  98      -8.468 -44.036   4.084  0.00  0.00      APRO  
ATOM   1509 HE21 GLN A  98      -8.646 -44.639   3.307  0.00  0.00      APRO  
ATOM   1510 HE22 GLN A  98      -9.053 -43.889   4.882  0.00  0.00      APRO  
ATOM   1511  C   GLN A  98     -10.333 -39.976   4.081  0.00  0.00      APRO  
ATOM   1512  O   GLN A  98     -11.148 -40.809   3.683  0.00  0.00      APRO  
ATOM   1513  N   LEU A  99     -10.613 -38.688   4.346  0.00  0.00      APRO  
ATOM   1514  HN  LEU A  99      -9.925 -38.077   4.731  0.00  0.00      APRO  
ATOM   1515  CA  LEU A  99     -11.927 -38.123   4.064  0.00  0.00      APRO  
ATOM   1516  HA  LEU A  99     -12.695 -38.875   4.167  0.00  0.00      APRO  
ATOM   1517  CB  LEU A  99     -12.143 -36.849   4.952  0.00  0.00      APRO  
ATOM   1518  HB1 LEU A  99     -11.211 -36.252   4.852  0.00  0.00      APRO  
ATOM   1519  HB2 LEU A  99     -12.948 -36.142   4.660  0.00  0.00      APRO  
ATOM   1520  CG  LEU A  99     -12.310 -37.134   6.492  0.00  0.00      APRO  
ATOM   1521  HG  LEU A  99     -11.384 -37.640   6.837  0.00  0.00      APRO  
ATOM   1522  CD1 LEU A  99     -12.571 -35.812   7.188  0.00  0.00      APRO  
ATOM   1523 HD11 LEU A  99     -12.541 -35.893   8.296  0.00  0.00      APRO  
ATOM   1524 HD12 LEU A  99     -11.795 -35.019   7.127  0.00  0.00      APRO  
ATOM   1525 HD13 LEU A  99     -13.518 -35.384   6.793  0.00  0.00      APRO  
ATOM   1526  CD2 LEU A  99     -13.548 -38.074   6.726  0.00  0.00      APRO  
ATOM   1527 HD21 LEU A  99     -14.516 -37.579   6.498  0.00  0.00      APRO  
ATOM   1528 HD22 LEU A  99     -13.403 -39.028   6.175  0.00  0.00      APRO  
ATOM   1529 HD23 LEU A  99     -13.615 -38.392   7.788  0.00  0.00      APRO  
ATOM   1530  C   LEU A  99     -12.203 -37.658   2.621  0.00  0.00      APRO  
ATOM   1531  O   LEU A  99     -13.301 -37.668   2.090  0.00  0.00      APRO  
ATOM   1532  N   ALA A 100     -11.182 -37.236   1.832  0.00  0.00      APRO  
ATOM   1533  HN  ALA A 100     -10.304 -37.105   2.286  0.00  0.00      APRO  
ATOM   1534  CA  ALA A 100     -11.374 -36.880   0.446  0.00  0.00      APRO  
ATOM   1535  HA  ALA A 100     -12.076 -36.078   0.272  0.00  0.00      APRO  
ATOM   1536  CB  ALA A 100     -10.012 -36.434  -0.123  0.00  0.00      APRO  
ATOM   1537  HB1 ALA A 100      -9.537 -35.699   0.561  0.00  0.00      APRO  
ATOM   1538  HB2 ALA A 100      -9.271 -37.261  -0.131  0.00  0.00      APRO  
ATOM   1539  HB3 ALA A 100     -10.057 -35.923  -1.108  0.00  0.00      APRO  
ATOM   1540  C   ALA A 100     -11.860 -37.958  -0.521  0.00  0.00      APRO  
ATOM   1541  O   ALA A 100     -12.758 -37.710  -1.385  0.00  0.00      APRO  
ATOM   1542  N   GLU A 101     -11.390 -39.263  -0.445  0.00  0.00      APRO  
ATOM   1543  HN  GLU A 101     -10.713 -39.370   0.280  0.00  0.00      APRO  
ATOM   1544  CA  GLU A 101     -11.926 -40.325  -1.303  0.00  0.00      APRO  
ATOM   1545  HA  GLU A 101     -11.846 -40.057  -2.346  0.00  0.00      APRO  
ATOM   1546  CB  GLU A 101     -10.995 -41.556  -1.070  0.00  0.00      APRO  
ATOM   1547  HB1 GLU A 101     -11.112 -42.118  -0.119  0.00  0.00      APRO  
ATOM   1548  HB2 GLU A 101     -11.362 -42.280  -1.828  0.00  0.00      APRO  
ATOM   1549  CG  GLU A 101      -9.492 -41.308  -1.437  0.00  0.00      APRO  
ATOM   1550  HG1 GLU A 101      -9.018 -40.593  -0.731  0.00  0.00      APRO  
ATOM   1551  HG2 GLU A 101      -8.946 -42.275  -1.485  0.00  0.00      APRO  
ATOM   1552  CD  GLU A 101      -9.226 -40.666  -2.780  0.00  0.00      APRO  
ATOM   1553  OE1 GLU A 101      -8.722 -39.545  -2.778  0.00  0.00      APRO  
ATOM   1554  OE2 GLU A 101      -9.524 -41.301  -3.863  0.00  0.00      APRO  
ATOM   1555  C   GLU A 101     -13.328 -40.792  -0.928  0.00  0.00      APRO  
ATOM   1556  O   GLU A 101     -14.018 -41.307  -1.836  0.00  0.00      APRO  
ATOM   1557  N   LYS A 102     -13.850 -40.618   0.307  0.00  0.00      APRO  
ATOM   1558  HN  LYS A 102     -13.289 -40.181   1.006  0.00  0.00      APRO  
ATOM   1559  CA  LYS A 102     -15.254 -40.840   0.632  0.00  0.00      APRO  
ATOM   1560  HA  LYS A 102     -15.520 -41.651  -0.031  0.00  0.00      APRO  
ATOM   1561  CB  LYS A 102     -15.566 -41.260   2.154  0.00  0.00      APRO  
ATOM   1562  HB1 LYS A 102     -16.660 -41.367   2.309  0.00  0.00      APRO  
ATOM   1563  HB2 LYS A 102     -15.069 -42.231   2.363  0.00  0.00      APRO  
ATOM   1564  CG  LYS A 102     -14.949 -40.194   3.091  0.00  0.00      APRO  
ATOM   1565  HG1 LYS A 102     -13.853 -40.170   2.907  0.00  0.00      APRO  
ATOM   1566  HG2 LYS A 102     -15.437 -39.224   2.859  0.00  0.00      APRO  
ATOM   1567  CD  LYS A 102     -15.283 -40.601   4.471  0.00  0.00      APRO  
ATOM   1568  HD1 LYS A 102     -15.285 -39.775   5.214  0.00  0.00      APRO  
ATOM   1569  HD2 LYS A 102     -16.339 -40.945   4.453  0.00  0.00      APRO  
ATOM   1570  CE  LYS A 102     -14.537 -41.789   5.049  0.00  0.00      APRO  
ATOM   1571  HE1 LYS A 102     -14.452 -42.736   4.475  0.00  0.00      APRO  
ATOM   1572  HE2 LYS A 102     -13.469 -41.529   5.210  0.00  0.00      APRO  
ATOM   1573  NZ  LYS A 102     -15.170 -42.270   6.255  0.00  0.00      APRO  
ATOM   1574  HZ1 LYS A 102     -15.532 -41.389   6.674  0.00  0.00      APRO  
ATOM   1575  HZ2 LYS A 102     -15.991 -42.903   6.176  0.00  0.00      APRO  
ATOM   1576  HZ3 LYS A 102     -14.455 -42.638   6.915  0.00  0.00      APRO  
ATOM   1577  C   LYS A 102     -16.171 -39.690   0.310  0.00  0.00      APRO  
ATOM   1578  O   LYS A 102     -17.389 -39.796   0.181  0.00  0.00      APRO  
ATOM   1579  N   ALA A 103     -15.621 -38.474   0.190  0.00  0.00      APRO  
ATOM   1580  HN  ALA A 103     -14.666 -38.235   0.349  0.00  0.00      APRO  
ATOM   1581  CA  ALA A 103     -16.314 -37.306  -0.308  0.00  0.00      APRO  
ATOM   1582  HA  ALA A 103     -17.294 -37.118   0.105  0.00  0.00      APRO  
ATOM   1583  CB  ALA A 103     -15.497 -36.122   0.131  0.00  0.00      APRO  
ATOM   1584  HB1 ALA A 103     -16.088 -35.190   0.007  0.00  0.00      APRO  
ATOM   1585  HB2 ALA A 103     -15.176 -36.250   1.187  0.00  0.00      APRO  
ATOM   1586  HB3 ALA A 103     -14.567 -35.928  -0.445  0.00  0.00      APRO  
ATOM   1587  C   ALA A 103     -16.461 -37.259  -1.810  0.00  0.00      APRO  
ATOM   1588  O   ALA A 103     -15.601 -37.710  -2.604  0.00  0.00      APRO  
ATOM   1589  N   ASP A 104     -17.630 -36.693  -2.330  0.00  0.00      APRO  
ATOM   1590  HN  ASP A 104     -18.241 -36.319  -1.637  0.00  0.00      APRO  
ATOM   1591  CA  ASP A 104     -18.038 -36.704  -3.687  0.00  0.00      APRO  
ATOM   1592  HA  ASP A 104     -17.683 -37.608  -4.158  0.00  0.00      APRO  
ATOM   1593  CB  ASP A 104     -19.553 -36.436  -3.730  0.00  0.00      APRO  
ATOM   1594  HB1 ASP A 104     -19.868 -35.540  -3.153  0.00  0.00      APRO  
ATOM   1595  HB2 ASP A 104     -20.077 -36.269  -4.696  0.00  0.00      APRO  
ATOM   1596  CG  ASP A 104     -20.308 -37.583  -2.971  0.00  0.00      APRO  
ATOM   1597  OD1 ASP A 104     -21.393 -37.307  -2.425  0.00  0.00      APRO  
ATOM   1598  OD2 ASP A 104     -19.854 -38.762  -3.058  0.00  0.00      APRO  
ATOM   1599  C   ASP A 104     -17.336 -35.589  -4.481  0.00  0.00      APRO  
ATOM   1600  O   ASP A 104     -17.185 -35.649  -5.686  0.00  0.00      APRO  
ATOM   1601  N   HSE A 105     -16.822 -34.561  -3.741  0.00  0.00      APRO  
ATOM   1602  HN  HSE A 105     -16.965 -34.555  -2.754  0.00  0.00      APRO  
ATOM   1603  CA  HSE A 105     -16.106 -33.335  -4.259  0.00  0.00      APRO  
ATOM   1604  HA  HSE A 105     -15.453 -33.585  -5.082  0.00  0.00      APRO  
ATOM   1605  CB  HSE A 105     -17.003 -32.166  -4.888  0.00  0.00      APRO  
ATOM   1606  HB1 HSE A 105     -17.767 -31.682  -4.243  0.00  0.00      APRO  
ATOM   1607  HB2 HSE A 105     -16.268 -31.392  -5.198  0.00  0.00      APRO  
ATOM   1608  ND1 HSE A 105     -17.596 -32.104  -7.385  0.00  0.00      APRO  
ATOM   1609  CG  HSE A 105     -17.913 -32.598  -6.092  0.00  0.00      APRO  
ATOM   1610  CE1 HSE A 105     -18.591 -32.534  -8.139  0.00  0.00      APRO  
ATOM   1611  HE1 HSE A 105     -18.746 -32.462  -9.215  0.00  0.00      APRO  
ATOM   1612  NE2 HSE A 105     -19.470 -33.269  -7.384  0.00  0.00      APRO  
ATOM   1613  HE2 HSE A 105     -20.318 -33.640  -7.761  0.00  0.00      APRO  
ATOM   1614  CD2 HSE A 105     -19.041 -33.332  -6.103  0.00  0.00      APRO  
ATOM   1615  HD2 HSE A 105     -19.549 -33.842  -5.294  0.00  0.00      APRO  
ATOM   1616  C   HSE A 105     -15.200 -32.812  -3.153  0.00  0.00      APRO  
ATOM   1617  O   HSE A 105     -15.392 -32.964  -1.925  0.00  0.00      APRO  
ATOM   1618  N   ILE A 106     -14.113 -32.129  -3.624  0.00  0.00      APRO  
ATOM   1619  HN  ILE A 106     -13.979 -31.961  -4.597  0.00  0.00      APRO  
ATOM   1620  CA  ILE A 106     -13.059 -31.494  -2.808  0.00  0.00      APRO  
ATOM   1621  HA  ILE A 106     -13.152 -31.767  -1.767  0.00  0.00      APRO  
ATOM   1622  CB  ILE A 106     -11.671 -32.053  -3.170  0.00  0.00      APRO  
ATOM   1623  HB  ILE A 106     -11.425 -31.882  -4.240  0.00  0.00      APRO  
ATOM   1624  CG2 ILE A 106     -10.559 -31.298  -2.232  0.00  0.00      APRO  
ATOM   1625 HG21 ILE A 106      -9.598 -31.855  -2.206  0.00  0.00      APRO  
ATOM   1626 HG22 ILE A 106     -10.379 -30.251  -2.557  0.00  0.00      APRO  
ATOM   1627 HG23 ILE A 106     -10.952 -31.227  -1.196  0.00  0.00      APRO  
ATOM   1628  CG1 ILE A 106     -11.590 -33.583  -2.976  0.00  0.00      APRO  
ATOM   1629 HG11 ILE A 106     -12.167 -34.136  -3.747  0.00  0.00      APRO  
ATOM   1630 HG12 ILE A 106     -10.518 -33.873  -2.991  0.00  0.00      APRO  
ATOM   1631  CD  ILE A 106     -12.165 -34.145  -1.712  0.00  0.00      APRO  
ATOM   1632  HD1 ILE A 106     -11.896 -33.634  -0.763  0.00  0.00      APRO  
ATOM   1633  HD2 ILE A 106     -13.274 -34.140  -1.650  0.00  0.00      APRO  
ATOM   1634  HD3 ILE A 106     -11.886 -35.208  -1.546  0.00  0.00      APRO  
ATOM   1635  C   ILE A 106     -13.135 -29.988  -3.117  0.00  0.00      APRO  
ATOM   1636  O   ILE A 106     -12.759 -29.558  -4.177  0.00  0.00      APRO  
ATOM   1637  N   TYR A 107     -13.687 -29.231  -2.203  0.00  0.00      APRO  
ATOM   1638  HN  TYR A 107     -13.966 -29.514  -1.289  0.00  0.00      APRO  
ATOM   1639  CA  TYR A 107     -13.860 -27.775  -2.415  0.00  0.00      APRO  
ATOM   1640  HA  TYR A 107     -13.898 -27.587  -3.478  0.00  0.00      APRO  
ATOM   1641  CB  TYR A 107     -15.139 -27.245  -1.837  0.00  0.00      APRO  
ATOM   1642  HB1 TYR A 107     -15.185 -27.425  -0.741  0.00  0.00      APRO  
ATOM   1643  HB2 TYR A 107     -15.211 -26.152  -2.018  0.00  0.00      APRO  
ATOM   1644  CG  TYR A 107     -16.301 -27.785  -2.564  0.00  0.00      APRO  
ATOM   1645  CD1 TYR A 107     -16.745 -29.136  -2.216  0.00  0.00      APRO  
ATOM   1646  HD1 TYR A 107     -16.263 -29.695  -1.427  0.00  0.00      APRO  
ATOM   1647  CE1 TYR A 107     -17.812 -29.590  -3.008  0.00  0.00      APRO  
ATOM   1648  HE1 TYR A 107     -18.219 -30.532  -2.671  0.00  0.00      APRO  
ATOM   1649  CZ  TYR A 107     -18.535 -28.832  -3.983  0.00  0.00      APRO  
ATOM   1650  OH  TYR A 107     -19.620 -29.382  -4.680  0.00  0.00      APRO  
ATOM   1651  HH  TYR A 107     -20.043 -28.762  -5.279  0.00  0.00      APRO  
ATOM   1652  CD2 TYR A 107     -16.968 -27.118  -3.537  0.00  0.00      APRO  
ATOM   1653  HD2 TYR A 107     -16.676 -26.137  -3.879  0.00  0.00      APRO  
ATOM   1654  CE2 TYR A 107     -18.091 -27.546  -4.224  0.00  0.00      APRO  
ATOM   1655  HE2 TYR A 107     -18.531 -26.941  -5.003  0.00  0.00      APRO  
ATOM   1656  C   TYR A 107     -12.688 -26.951  -1.861  0.00  0.00      APRO  
ATOM   1657  O   TYR A 107     -12.288 -27.187  -0.730  0.00  0.00      APRO  
ATOM   1658  N   LEU A 108     -12.027 -26.021  -2.545  0.00  0.00      APRO  
ATOM   1659  HN  LEU A 108     -12.405 -25.768  -3.432  0.00  0.00      APRO  
ATOM   1660  CA  LEU A 108     -10.809 -25.269  -2.165  0.00  0.00      APRO  
ATOM   1661  HA  LEU A 108     -10.490 -25.516  -1.163  0.00  0.00      APRO  
ATOM   1662  CB  LEU A 108      -9.568 -25.467  -3.076  0.00  0.00      APRO  
ATOM   1663  HB1 LEU A 108      -9.811 -24.845  -3.963  0.00  0.00      APRO  
ATOM   1664  HB2 LEU A 108      -8.726 -25.053  -2.481  0.00  0.00      APRO  
ATOM   1665  CG  LEU A 108      -9.248 -26.867  -3.601  0.00  0.00      APRO  
ATOM   1666  HG  LEU A 108     -10.221 -27.296  -3.925  0.00  0.00      APRO  
ATOM   1667  CD1 LEU A 108      -8.307 -26.782  -4.763  0.00  0.00      APRO  
ATOM   1668 HD11 LEU A 108      -7.898 -27.738  -5.154  0.00  0.00      APRO  
ATOM   1669 HD12 LEU A 108      -8.804 -26.298  -5.631  0.00  0.00      APRO  
ATOM   1670 HD13 LEU A 108      -7.402 -26.191  -4.506  0.00  0.00      APRO  
ATOM   1671  CD2 LEU A 108      -8.667 -27.836  -2.560  0.00  0.00      APRO  
ATOM   1672 HD21 LEU A 108      -7.625 -27.514  -2.349  0.00  0.00      APRO  
ATOM   1673 HD22 LEU A 108      -9.303 -27.870  -1.649  0.00  0.00      APRO  
ATOM   1674 HD23 LEU A 108      -8.624 -28.871  -2.963  0.00  0.00      APRO  
ATOM   1675  C   LEU A 108     -11.202 -23.824  -2.051  0.00  0.00      APRO  
ATOM   1676  O   LEU A 108     -11.524 -23.198  -3.042  0.00  0.00      APRO  
ATOM   1677  N   ALA A 109     -11.171 -23.313  -0.786  0.00  0.00      APRO  
ATOM   1678  HN  ALA A 109     -10.759 -23.928  -0.118  0.00  0.00      APRO  
ATOM   1679  CA  ALA A 109     -11.673 -21.978  -0.328  0.00  0.00      APRO  
ATOM   1680  HA  ALA A 109     -12.234 -21.579  -1.160  0.00  0.00      APRO  
ATOM   1681  CB  ALA A 109     -12.671 -22.080   0.866  0.00  0.00      APRO  
ATOM   1682  HB1 ALA A 109     -13.367 -22.946   0.837  0.00  0.00      APRO  
ATOM   1683  HB2 ALA A 109     -12.103 -22.108   1.821  0.00  0.00      APRO  
ATOM   1684  HB3 ALA A 109     -13.262 -21.144   0.962  0.00  0.00      APRO  
ATOM   1685  C   ALA A 109     -10.605 -20.952   0.037  0.00  0.00      APRO  
ATOM   1686  O   ALA A 109     -10.813 -20.146   0.910  0.00  0.00      APRO  
ATOM   1687  N   THR A 110      -9.430 -20.996  -0.553  0.00  0.00      APRO  
ATOM   1688  HN  THR A 110      -9.262 -21.726  -1.211  0.00  0.00      APRO  
ATOM   1689  CA  THR A 110      -8.486 -19.955  -0.259  0.00  0.00      APRO  
ATOM   1690  HA  THR A 110      -8.322 -19.933   0.808  0.00  0.00      APRO  
ATOM   1691  CB  THR A 110      -7.112 -20.497  -0.770  0.00  0.00      APRO  
ATOM   1692  HB  THR A 110      -6.290 -19.772  -0.592  0.00  0.00      APRO  
ATOM   1693  OG1 THR A 110      -7.251 -20.843  -2.146  0.00  0.00      APRO  
ATOM   1694  HG1 THR A 110      -6.439 -20.602  -2.599  0.00  0.00      APRO  
ATOM   1695  CG2 THR A 110      -6.630 -21.837  -0.171  0.00  0.00      APRO  
ATOM   1696 HG21 THR A 110      -6.521 -21.631   0.915  0.00  0.00      APRO  
ATOM   1697 HG22 THR A 110      -7.344 -22.667  -0.357  0.00  0.00      APRO  
ATOM   1698 HG23 THR A 110      -5.641 -22.180  -0.544  0.00  0.00      APRO  
ATOM   1699  C   THR A 110      -8.723 -18.565  -0.842  0.00  0.00      APRO  
ATOM   1700  O   THR A 110      -9.537 -18.298  -1.749  0.00  0.00      APRO  
ATOM   1701  N   ASP A 111      -7.963 -17.551  -0.347  0.00  0.00      APRO  
ATOM   1702  HN  ASP A 111      -7.360 -17.846   0.391  0.00  0.00      APRO  
ATOM   1703  CA  ASP A 111      -7.810 -16.148  -0.786  0.00  0.00      APRO  
ATOM   1704  HA  ASP A 111      -8.724 -15.667  -0.470  0.00  0.00      APRO  
ATOM   1705  CB  ASP A 111      -6.621 -15.539  -0.155  0.00  0.00      APRO  
ATOM   1706  HB1 ASP A 111      -5.698 -16.138  -0.310  0.00  0.00      APRO  
ATOM   1707  HB2 ASP A 111      -6.420 -14.481  -0.429  0.00  0.00      APRO  
ATOM   1708  CG  ASP A 111      -6.922 -15.451   1.387  0.00  0.00      APRO  
ATOM   1709  OD1 ASP A 111      -8.085 -15.518   1.833  0.00  0.00      APRO  
ATOM   1710  OD2 ASP A 111      -5.909 -15.273   2.189  0.00  0.00      APRO  
ATOM   1711  C   ASP A 111      -7.829 -15.987  -2.338  0.00  0.00      APRO  
ATOM   1712  O   ASP A 111      -7.324 -16.854  -3.109  0.00  0.00      APRO  
ATOM   1713  N   LEU A 112      -8.531 -14.944  -2.824  0.00  0.00      APRO  
ATOM   1714  HN  LEU A 112      -9.166 -14.429  -2.254  0.00  0.00      APRO  
ATOM   1715  CA  LEU A 112      -8.555 -14.791  -4.267  0.00  0.00      APRO  
ATOM   1716  HA  LEU A 112      -9.029 -15.697  -4.616  0.00  0.00      APRO  
ATOM   1717  CB  LEU A 112      -9.455 -13.524  -4.566  0.00  0.00      APRO  
ATOM   1718  HB1 LEU A 112     -10.464 -13.775  -4.172  0.00  0.00      APRO  
ATOM   1719  HB2 LEU A 112      -9.115 -12.747  -3.849  0.00  0.00      APRO  
ATOM   1720  CG  LEU A 112      -9.602 -13.126  -6.064  0.00  0.00      APRO  
ATOM   1721  HG  LEU A 112      -8.610 -12.859  -6.488  0.00  0.00      APRO  
ATOM   1722  CD1 LEU A 112     -10.236 -14.272  -6.825  0.00  0.00      APRO  
ATOM   1723 HD11 LEU A 112     -11.117 -14.675  -6.280  0.00  0.00      APRO  
ATOM   1724 HD12 LEU A 112     -10.588 -13.960  -7.831  0.00  0.00      APRO  
ATOM   1725 HD13 LEU A 112      -9.569 -15.160  -6.847  0.00  0.00      APRO  
ATOM   1726  CD2 LEU A 112     -10.449 -11.861  -6.164  0.00  0.00      APRO  
ATOM   1727 HD21 LEU A 112     -10.030 -10.921  -5.746  0.00  0.00      APRO  
ATOM   1728 HD22 LEU A 112     -10.612 -11.508  -7.205  0.00  0.00      APRO  
ATOM   1729 HD23 LEU A 112     -11.416 -12.150  -5.700  0.00  0.00      APRO  
ATOM   1730  C   LEU A 112      -7.190 -14.629  -4.991  0.00  0.00      APRO  
ATOM   1731  O   LEU A 112      -6.939 -15.250  -6.000  0.00  0.00      APRO  
ATOM   1732  N   ASP A 113      -6.371 -13.772  -4.374  0.00  0.00      APRO  
ATOM   1733  HN  ASP A 113      -6.653 -13.471  -3.466  0.00  0.00      APRO  
ATOM   1734  CA  ASP A 113      -4.987 -13.393  -4.783  0.00  0.00      APRO  
ATOM   1735  HA  ASP A 113      -5.065 -12.893  -5.736  0.00  0.00      APRO  
ATOM   1736  CB  ASP A 113      -4.537 -12.317  -3.842  0.00  0.00      APRO  
ATOM   1737  HB1 ASP A 113      -5.357 -11.577  -3.724  0.00  0.00      APRO  
ATOM   1738  HB2 ASP A 113      -4.309 -12.744  -2.842  0.00  0.00      APRO  
ATOM   1739  CG  ASP A 113      -3.368 -11.601  -4.348  0.00  0.00      APRO  
ATOM   1740  OD1 ASP A 113      -2.488 -11.188  -3.558  0.00  0.00      APRO  
ATOM   1741  OD2 ASP A 113      -3.337 -11.337  -5.551  0.00  0.00      APRO  
ATOM   1742  C   ASP A 113      -4.030 -14.551  -5.034  0.00  0.00      APRO  
ATOM   1743  O   ASP A 113      -4.199 -15.594  -4.436  0.00  0.00      APRO  
ATOM   1744  N   ARG A 114      -2.862 -14.358  -5.793  0.00  0.00      APRO  
ATOM   1745  HN  ARG A 114      -2.602 -13.419  -6.005  0.00  0.00      APRO  
ATOM   1746  CA  ARG A 114      -2.022 -15.497  -6.196  0.00  0.00      APRO  
ATOM   1747  HA  ARG A 114      -2.565 -16.023  -6.967  0.00  0.00      APRO  
ATOM   1748  CB  ARG A 114      -0.769 -14.952  -6.896  0.00  0.00      APRO  
ATOM   1749  HB1 ARG A 114      -0.224 -14.248  -6.231  0.00  0.00      APRO  
ATOM   1750  HB2 ARG A 114      -0.111 -15.762  -7.278  0.00  0.00      APRO  
ATOM   1751  CG  ARG A 114      -1.081 -14.045  -8.192  0.00  0.00      APRO  
ATOM   1752  HG1 ARG A 114      -1.811 -14.618  -8.803  0.00  0.00      APRO  
ATOM   1753  HG2 ARG A 114      -1.633 -13.181  -7.763  0.00  0.00      APRO  
ATOM   1754  CD  ARG A 114       0.033 -13.433  -9.050  0.00  0.00      APRO  
ATOM   1755  HD1 ARG A 114       0.744 -12.883  -8.397  0.00  0.00      APRO  
ATOM   1756  HD2 ARG A 114       0.543 -14.300  -9.522  0.00  0.00      APRO  
ATOM   1757  NE  ARG A 114      -0.626 -12.528 -10.048  0.00  0.00      APRO  
ATOM   1758  HE  ARG A 114      -1.607 -12.337 -10.050  0.00  0.00      APRO  
ATOM   1759  CZ  ARG A 114       0.065 -11.789 -10.812  0.00  0.00      APRO  
ATOM   1760  NH1 ARG A 114       1.343 -11.719 -10.924  0.00  0.00      APRO  
ATOM   1761 HH11 ARG A 114       1.653 -10.949 -11.483  0.00  0.00      APRO  
ATOM   1762 HH12 ARG A 114       1.857 -11.919 -10.090  0.00  0.00      APRO  
ATOM   1763  NH2 ARG A 114      -0.555 -10.953 -11.581  0.00  0.00      APRO  
ATOM   1764 HH21 ARG A 114       0.071 -10.264 -11.945  0.00  0.00      APRO  
ATOM   1765 HH22 ARG A 114      -1.540 -10.859 -11.726  0.00  0.00      APRO  
ATOM   1766  C   ARG A 114      -1.491 -16.443  -5.235  0.00  0.00      APRO  
ATOM   1767  O   ARG A 114      -1.253 -17.604  -5.624  0.00  0.00      APRO  
ATOM   1768  N   GLU A 115      -1.045 -15.998  -4.016  0.00  0.00      APRO  
ATOM   1769  HN  GLU A 115      -1.137 -15.016  -3.866  0.00  0.00      APRO  
ATOM   1770  CA  GLU A 115      -0.455 -16.760  -2.898  0.00  0.00      APRO  
ATOM   1771  HA  GLU A 115       0.283 -17.450  -3.279  0.00  0.00      APRO  
ATOM   1772  CB  GLU A 115       0.094 -15.795  -1.767  0.00  0.00      APRO  
ATOM   1773  HB1 GLU A 115      -0.747 -15.135  -1.461  0.00  0.00      APRO  
ATOM   1774  HB2 GLU A 115       0.382 -16.444  -0.912  0.00  0.00      APRO  
ATOM   1775  CG  GLU A 115       1.361 -15.079  -2.247  0.00  0.00      APRO  
ATOM   1776  HG1 GLU A 115       2.210 -15.780  -2.100  0.00  0.00      APRO  
ATOM   1777  HG2 GLU A 115       1.207 -14.742  -3.295  0.00  0.00      APRO  
ATOM   1778  CD  GLU A 115       1.621 -13.903  -1.363  0.00  0.00      APRO  
ATOM   1779  OE1 GLU A 115       1.491 -12.725  -1.752  0.00  0.00      APRO  
ATOM   1780  OE2 GLU A 115       2.111 -14.150  -0.213  0.00  0.00      APRO  
ATOM   1781  C   GLU A 115      -1.640 -17.638  -2.383  0.00  0.00      APRO  
ATOM   1782  O   GLU A 115      -1.407 -18.614  -1.701  0.00  0.00      APRO  
ATOM   1783  N   GLY A 116      -2.950 -17.111  -2.560  0.00  0.00      APRO  
ATOM   1784  HN  GLY A 116      -3.119 -16.239  -3.012  0.00  0.00      APRO  
ATOM   1785  CA  GLY A 116      -4.170 -17.887  -2.159  0.00  0.00      APRO  
ATOM   1786  HA1 GLY A 116      -5.010 -17.251  -1.922  0.00  0.00      APRO  
ATOM   1787  HA2 GLY A 116      -3.829 -18.303  -1.223  0.00  0.00      APRO  
ATOM   1788  C   GLY A 116      -4.425 -19.021  -3.222  0.00  0.00      APRO  
ATOM   1789  O   GLY A 116      -4.629 -20.181  -2.869  0.00  0.00      APRO  
ATOM   1790  N   GLU A 117      -4.244 -18.736  -4.555  0.00  0.00      APRO  
ATOM   1791  HN  GLU A 117      -4.110 -17.759  -4.700  0.00  0.00      APRO  
ATOM   1792  CA  GLU A 117      -4.392 -19.731  -5.740  0.00  0.00      APRO  
ATOM   1793  HA  GLU A 117      -5.395 -20.125  -5.671  0.00  0.00      APRO  
ATOM   1794  CB  GLU A 117      -4.219 -18.967  -7.059  0.00  0.00      APRO  
ATOM   1795  HB1 GLU A 117      -3.358 -18.278  -6.921  0.00  0.00      APRO  
ATOM   1796  HB2 GLU A 117      -4.123 -19.697  -7.891  0.00  0.00      APRO  
ATOM   1797  CG  GLU A 117      -5.294 -17.858  -7.416  0.00  0.00      APRO  
ATOM   1798  HG1 GLU A 117      -5.600 -17.259  -6.532  0.00  0.00      APRO  
ATOM   1799  HG2 GLU A 117      -4.748 -17.212  -8.136  0.00  0.00      APRO  
ATOM   1800  CD  GLU A 117      -6.469 -18.278  -8.257  0.00  0.00      APRO  
ATOM   1801  OE1 GLU A 117      -7.407 -18.906  -7.723  0.00  0.00      APRO  
ATOM   1802  OE2 GLU A 117      -6.570 -17.842  -9.423  0.00  0.00      APRO  
ATOM   1803  C   GLU A 117      -3.384 -20.772  -5.523  0.00  0.00      APRO  
ATOM   1804  O   GLU A 117      -3.604 -21.998  -5.715  0.00  0.00      APRO  
ATOM   1805  N   ALA A 118      -2.156 -20.324  -5.158  0.00  0.00      APRO  
ATOM   1806  HN  ALA A 118      -1.939 -19.357  -5.271  0.00  0.00      APRO  
ATOM   1807  CA  ALA A 118      -1.100 -21.211  -4.744  0.00  0.00      APRO  
ATOM   1808  HA  ALA A 118      -0.702 -21.688  -5.627  0.00  0.00      APRO  
ATOM   1809  CB  ALA A 118       0.087 -20.393  -4.334  0.00  0.00      APRO  
ATOM   1810  HB1 ALA A 118       0.298 -19.672  -5.153  0.00  0.00      APRO  
ATOM   1811  HB2 ALA A 118      -0.044 -19.929  -3.333  0.00  0.00      APRO  
ATOM   1812  HB3 ALA A 118       1.042 -20.958  -4.390  0.00  0.00      APRO  
ATOM   1813  C   ALA A 118      -1.325 -22.316  -3.716  0.00  0.00      APRO  
ATOM   1814  O   ALA A 118      -0.941 -23.453  -3.878  0.00  0.00      APRO  
ATOM   1815  N   ILE A 119      -1.990 -21.970  -2.572  0.00  0.00      APRO  
ATOM   1816  HN  ILE A 119      -2.422 -21.080  -2.443  0.00  0.00      APRO  
ATOM   1817  CA  ILE A 119      -2.309 -22.821  -1.401  0.00  0.00      APRO  
ATOM   1818  HA  ILE A 119      -1.408 -23.390  -1.222  0.00  0.00      APRO  
ATOM   1819  CB  ILE A 119      -2.656 -21.953  -0.230  0.00  0.00      APRO  
ATOM   1820  HB  ILE A 119      -3.455 -21.246  -0.539  0.00  0.00      APRO  
ATOM   1821  CG2 ILE A 119      -3.194 -22.735   0.951  0.00  0.00      APRO  
ATOM   1822 HG21 ILE A 119      -4.186 -23.217   0.818  0.00  0.00      APRO  
ATOM   1823 HG22 ILE A 119      -2.418 -23.500   1.165  0.00  0.00      APRO  
ATOM   1824 HG23 ILE A 119      -3.239 -22.192   1.919  0.00  0.00      APRO  
ATOM   1825  CG1 ILE A 119      -1.335 -21.279   0.265  0.00  0.00      APRO  
ATOM   1826 HG11 ILE A 119      -0.613 -22.053   0.604  0.00  0.00      APRO  
ATOM   1827 HG12 ILE A 119      -0.833 -20.984  -0.682  0.00  0.00      APRO  
ATOM   1828  CD  ILE A 119      -1.569 -20.133   1.175  0.00  0.00      APRO  
ATOM   1829  HD1 ILE A 119      -2.098 -19.342   0.601  0.00  0.00      APRO  
ATOM   1830  HD2 ILE A 119      -2.206 -20.432   2.035  0.00  0.00      APRO  
ATOM   1831  HD3 ILE A 119      -0.621 -19.784   1.637  0.00  0.00      APRO  
ATOM   1832  C   ILE A 119      -3.302 -23.841  -1.843  0.00  0.00      APRO  
ATOM   1833  O   ILE A 119      -3.063 -25.047  -1.631  0.00  0.00      APRO  
ATOM   1834  N   ALA A 120      -4.286 -23.458  -2.678  0.00  0.00      APRO  
ATOM   1835  HN  ALA A 120      -4.355 -22.515  -2.995  0.00  0.00      APRO  
ATOM   1836  CA  ALA A 120      -5.304 -24.307  -3.204  0.00  0.00      APRO  
ATOM   1837  HA  ALA A 120      -5.741 -24.754  -2.324  0.00  0.00      APRO  
ATOM   1838  CB  ALA A 120      -6.385 -23.525  -3.945  0.00  0.00      APRO  
ATOM   1839  HB1 ALA A 120      -7.222 -23.295  -3.251  0.00  0.00      APRO  
ATOM   1840  HB2 ALA A 120      -5.880 -22.597  -4.288  0.00  0.00      APRO  
ATOM   1841  HB3 ALA A 120      -6.848 -24.092  -4.781  0.00  0.00      APRO  
ATOM   1842  C   ALA A 120      -4.673 -25.413  -4.108  0.00  0.00      APRO  
ATOM   1843  O   ALA A 120      -5.051 -26.532  -3.972  0.00  0.00      APRO  
ATOM   1844  N   TRP A 121      -3.700 -25.048  -4.995  0.00  0.00      APRO  
ATOM   1845  HN  TRP A 121      -3.662 -24.083  -5.241  0.00  0.00      APRO  
ATOM   1846  CA  TRP A 121      -2.850 -25.906  -5.732  0.00  0.00      APRO  
ATOM   1847  HA  TRP A 121      -3.490 -26.617  -6.235  0.00  0.00      APRO  
ATOM   1848  CB  TRP A 121      -2.049 -25.086  -6.731  0.00  0.00      APRO  
ATOM   1849  HB1 TRP A 121      -2.655 -24.425  -7.387  0.00  0.00      APRO  
ATOM   1850  HB2 TRP A 121      -1.364 -24.389  -6.202  0.00  0.00      APRO  
ATOM   1851  CG  TRP A 121      -1.307 -25.965  -7.688  0.00  0.00      APRO  
ATOM   1852  CD1 TRP A 121      -1.861 -26.227  -8.949  0.00  0.00      APRO  
ATOM   1853  HD1 TRP A 121      -2.844 -25.877  -9.228  0.00  0.00      APRO  
ATOM   1854  NE1 TRP A 121      -0.954 -26.936  -9.673  0.00  0.00      APRO  
ATOM   1855  HE1 TRP A 121      -0.864 -26.978 -10.644  0.00  0.00      APRO  
ATOM   1856  CE2 TRP A 121       0.198 -27.161  -8.848  0.00  0.00      APRO  
ATOM   1857  CD2 TRP A 121      -0.028 -26.526  -7.647  0.00  0.00      APRO  
ATOM   1858  CE3 TRP A 121       1.057 -26.443  -6.732  0.00  0.00      APRO  
ATOM   1859  HE3 TRP A 121       1.055 -25.949  -5.772  0.00  0.00      APRO  
ATOM   1860  CZ3 TRP A 121       2.285 -26.939  -7.137  0.00  0.00      APRO  
ATOM   1861  HZ3 TRP A 121       3.138 -26.727  -6.509  0.00  0.00      APRO  
ATOM   1862  CZ2 TRP A 121       1.391 -27.778  -9.196  0.00  0.00      APRO  
ATOM   1863  HZ2 TRP A 121       1.447 -28.379 -10.092  0.00  0.00      APRO  
ATOM   1864  CH2 TRP A 121       2.500 -27.588  -8.304  0.00  0.00      APRO  
ATOM   1865  HH2 TRP A 121       3.517 -27.844  -8.562  0.00  0.00      APRO  
ATOM   1866  C   TRP A 121      -1.992 -26.847  -4.911  0.00  0.00      APRO  
ATOM   1867  O   TRP A 121      -1.899 -28.032  -5.165  0.00  0.00      APRO  
ATOM   1868  N   HSE A 122      -1.225 -26.289  -3.918  0.00  0.00      APRO  
ATOM   1869  HN  HSE A 122      -1.403 -25.308  -3.888  0.00  0.00      APRO  
ATOM   1870  CA  HSE A 122      -0.408 -27.081  -2.979  0.00  0.00      APRO  
ATOM   1871  HA  HSE A 122       0.173 -27.778  -3.564  0.00  0.00      APRO  
ATOM   1872  CB  HSE A 122       0.573 -26.103  -2.298  0.00  0.00      APRO  
ATOM   1873  HB1 HSE A 122      -0.039 -25.223  -2.008  0.00  0.00      APRO  
ATOM   1874  HB2 HSE A 122       0.993 -26.659  -1.433  0.00  0.00      APRO  
ATOM   1875  ND1 HSE A 122       2.660 -26.610  -3.551  0.00  0.00      APRO  
ATOM   1876  CG  HSE A 122       1.702 -25.714  -3.192  0.00  0.00      APRO  
ATOM   1877  CE1 HSE A 122       3.619 -25.828  -4.105  0.00  0.00      APRO  
ATOM   1878  HE1 HSE A 122       4.565 -26.249  -4.444  0.00  0.00      APRO  
ATOM   1879  NE2 HSE A 122       3.333 -24.508  -4.154  0.00  0.00      APRO  
ATOM   1880  HE2 HSE A 122       3.942 -23.771  -4.447  0.00  0.00      APRO  
ATOM   1881  CD2 HSE A 122       2.047 -24.432  -3.617  0.00  0.00      APRO  
ATOM   1882  HD2 HSE A 122       1.547 -23.508  -3.351  0.00  0.00      APRO  
ATOM   1883  C   HSE A 122      -1.210 -28.168  -2.141  0.00  0.00      APRO  
ATOM   1884  O   HSE A 122      -0.730 -29.291  -1.957  0.00  0.00      APRO  
ATOM   1885  N   LEU A 123      -2.418 -27.860  -1.627  0.00  0.00      APRO  
ATOM   1886  HN  LEU A 123      -2.791 -26.935  -1.649  0.00  0.00      APRO  
ATOM   1887  CA  LEU A 123      -3.351 -28.828  -1.061  0.00  0.00      APRO  
ATOM   1888  HA  LEU A 123      -2.662 -29.416  -0.473  0.00  0.00      APRO  
ATOM   1889  CB  LEU A 123      -4.425 -28.078  -0.191  0.00  0.00      APRO  
ATOM   1890  HB1 LEU A 123      -4.776 -27.221  -0.803  0.00  0.00      APRO  
ATOM   1891  HB2 LEU A 123      -5.332 -28.684   0.018  0.00  0.00      APRO  
ATOM   1892  CG  LEU A 123      -3.981 -27.544   1.219  0.00  0.00      APRO  
ATOM   1893  HG  LEU A 123      -2.937 -27.183   1.100  0.00  0.00      APRO  
ATOM   1894  CD1 LEU A 123      -4.625 -26.133   1.633  0.00  0.00      APRO  
ATOM   1895 HD11 LEU A 123      -4.025 -25.744   2.484  0.00  0.00      APRO  
ATOM   1896 HD12 LEU A 123      -4.522 -25.408   0.798  0.00  0.00      APRO  
ATOM   1897 HD13 LEU A 123      -5.697 -26.032   1.907  0.00  0.00      APRO  
ATOM   1898  CD2 LEU A 123      -4.135 -28.656   2.240  0.00  0.00      APRO  
ATOM   1899 HD21 LEU A 123      -5.151 -29.090   2.126  0.00  0.00      APRO  
ATOM   1900 HD22 LEU A 123      -3.373 -29.462   2.196  0.00  0.00      APRO  
ATOM   1901 HD23 LEU A 123      -3.966 -28.162   3.221  0.00  0.00      APRO  
ATOM   1902  C   LEU A 123      -3.927 -29.951  -1.983  0.00  0.00      APRO  
ATOM   1903  O   LEU A 123      -3.934 -31.147  -1.750  0.00  0.00      APRO  
ATOM   1904  N   ARG A 124      -4.325 -29.519  -3.197  0.00  0.00      APRO  
ATOM   1905  HN  ARG A 124      -4.135 -28.581  -3.477  0.00  0.00      APRO  
ATOM   1906  CA  ARG A 124      -4.657 -30.238  -4.372  0.00  0.00      APRO  
ATOM   1907  HA  ARG A 124      -5.470 -30.877  -4.059  0.00  0.00      APRO  
ATOM   1908  CB  ARG A 124      -5.141 -29.316  -5.502  0.00  0.00      APRO  
ATOM   1909  HB1 ARG A 124      -6.035 -28.757  -5.154  0.00  0.00      APRO  
ATOM   1910  HB2 ARG A 124      -4.355 -28.557  -5.701  0.00  0.00      APRO  
ATOM   1911  CG  ARG A 124      -5.405 -30.037  -6.818  0.00  0.00      APRO  
ATOM   1912  HG1 ARG A 124      -4.479 -30.475  -7.247  0.00  0.00      APRO  
ATOM   1913  HG2 ARG A 124      -6.112 -30.878  -6.651  0.00  0.00      APRO  
ATOM   1914  CD  ARG A 124      -5.947 -29.159  -7.934  0.00  0.00      APRO  
ATOM   1915  HD1 ARG A 124      -6.730 -29.587  -8.596  0.00  0.00      APRO  
ATOM   1916  HD2 ARG A 124      -6.423 -28.294  -7.423  0.00  0.00      APRO  
ATOM   1917  NE  ARG A 124      -4.870 -28.771  -8.895  0.00  0.00      APRO  
ATOM   1918  HE  ARG A 124      -4.018 -29.278  -8.764  0.00  0.00      APRO  
ATOM   1919  CZ  ARG A 124      -5.066 -28.143 -10.031  0.00  0.00      APRO  
ATOM   1920  NH1 ARG A 124      -6.108 -27.427 -10.401  0.00  0.00      APRO  
ATOM   1921 HH11 ARG A 124      -6.126 -26.887 -11.243  0.00  0.00      APRO  
ATOM   1922 HH12 ARG A 124      -6.926 -27.408  -9.826  0.00  0.00      APRO  
ATOM   1923  NH2 ARG A 124      -4.201 -28.289 -11.038  0.00  0.00      APRO  
ATOM   1924 HH21 ARG A 124      -4.635 -27.894 -11.848  0.00  0.00      APRO  
ATOM   1925 HH22 ARG A 124      -3.315 -28.729 -10.895  0.00  0.00      APRO  
ATOM   1926  C   ARG A 124      -3.585 -31.219  -4.856  0.00  0.00      APRO  
ATOM   1927  O   ARG A 124      -3.833 -32.420  -4.998  0.00  0.00      APRO  
ATOM   1928  N   GLU A 125      -2.219 -30.822  -4.931  0.00  0.00      APRO  
ATOM   1929  HN  GLU A 125      -2.029 -29.886  -4.643  0.00  0.00      APRO  
ATOM   1930  CA  GLU A 125      -1.095 -31.732  -5.170  0.00  0.00      APRO  
ATOM   1931  HA  GLU A 125      -1.284 -32.118  -6.161  0.00  0.00      APRO  
ATOM   1932  CB  GLU A 125       0.272 -31.091  -5.191  0.00  0.00      APRO  
ATOM   1933  HB1 GLU A 125       0.284 -30.364  -4.351  0.00  0.00      APRO  
ATOM   1934  HB2 GLU A 125       1.159 -31.753  -5.092  0.00  0.00      APRO  
ATOM   1935  CG  GLU A 125       0.517 -30.214  -6.425  0.00  0.00      APRO  
ATOM   1936  HG1 GLU A 125      -0.294 -29.466  -6.555  0.00  0.00      APRO  
ATOM   1937  HG2 GLU A 125       1.399 -29.581  -6.187  0.00  0.00      APRO  
ATOM   1938  CD  GLU A 125       0.775 -30.972  -7.665  0.00  0.00      APRO  
ATOM   1939  OE1 GLU A 125       1.943 -31.228  -8.032  0.00  0.00      APRO  
ATOM   1940  OE2 GLU A 125      -0.203 -31.207  -8.466  0.00  0.00      APRO  
ATOM   1941  C   GLU A 125      -1.168 -32.957  -4.196  0.00  0.00      APRO  
ATOM   1942  O   GLU A 125      -1.088 -34.143  -4.560  0.00  0.00      APRO  
ATOM   1943  N   VAL A 126      -1.302 -32.654  -2.858  0.00  0.00      APRO  
ATOM   1944  HN  VAL A 126      -1.551 -31.739  -2.548  0.00  0.00      APRO  
ATOM   1945  CA  VAL A 126      -1.171 -33.572  -1.733  0.00  0.00      APRO  
ATOM   1946  HA  VAL A 126      -0.265 -34.139  -1.889  0.00  0.00      APRO  
ATOM   1947  CB  VAL A 126      -1.127 -32.946  -0.255  0.00  0.00      APRO  
ATOM   1948  HB  VAL A 126      -2.043 -32.372   0.004  0.00  0.00      APRO  
ATOM   1949  CG1 VAL A 126      -0.974 -34.024   0.824  0.00  0.00      APRO  
ATOM   1950 HG11 VAL A 126      -1.006 -33.609   1.854  0.00  0.00      APRO  
ATOM   1951 HG12 VAL A 126      -1.836 -34.724   0.853  0.00  0.00      APRO  
ATOM   1952 HG13 VAL A 126      -0.033 -34.613   0.771  0.00  0.00      APRO  
ATOM   1953  CG2 VAL A 126       0.115 -32.212  -0.268  0.00  0.00      APRO  
ATOM   1954 HG21 VAL A 126       1.022 -32.843  -0.384  0.00  0.00      APRO  
ATOM   1955 HG22 VAL A 126       0.171 -31.403  -1.028  0.00  0.00      APRO  
ATOM   1956 HG23 VAL A 126       0.145 -31.728   0.731  0.00  0.00      APRO  
ATOM   1957  C   VAL A 126      -2.174 -34.674  -1.730  0.00  0.00      APRO  
ATOM   1958  O   VAL A 126      -1.735 -35.850  -1.583  0.00  0.00      APRO  
ATOM   1959  N   ILE A 127      -3.441 -34.365  -2.063  0.00  0.00      APRO  
ATOM   1960  HN  ILE A 127      -3.746 -33.420  -2.155  0.00  0.00      APRO  
ATOM   1961  CA  ILE A 127      -4.550 -35.233  -1.920  0.00  0.00      APRO  
ATOM   1962  HA  ILE A 127      -4.278 -36.022  -1.235  0.00  0.00      APRO  
ATOM   1963  CB  ILE A 127      -5.829 -34.484  -1.592  0.00  0.00      APRO  
ATOM   1964  HB  ILE A 127      -6.010 -33.728  -2.385  0.00  0.00      APRO  
ATOM   1965  CG2 ILE A 127      -7.028 -35.427  -1.691  0.00  0.00      APRO  
ATOM   1966 HG21 ILE A 127      -7.274 -36.033  -2.589  0.00  0.00      APRO  
ATOM   1967 HG22 ILE A 127      -6.926 -36.181  -0.882  0.00  0.00      APRO  
ATOM   1968 HG23 ILE A 127      -7.963 -34.886  -1.432  0.00  0.00      APRO  
ATOM   1969  CG1 ILE A 127      -5.747 -33.750  -0.231  0.00  0.00      APRO  
ATOM   1970 HG11 ILE A 127      -5.099 -32.852  -0.320  0.00  0.00      APRO  
ATOM   1971 HG12 ILE A 127      -6.805 -33.451  -0.073  0.00  0.00      APRO  
ATOM   1972  CD  ILE A 127      -5.458 -34.546   1.061  0.00  0.00      APRO  
ATOM   1973  HD1 ILE A 127      -5.481 -33.933   1.988  0.00  0.00      APRO  
ATOM   1974  HD2 ILE A 127      -6.151 -35.413   1.099  0.00  0.00      APRO  
ATOM   1975  HD3 ILE A 127      -4.473 -35.015   0.850  0.00  0.00      APRO  
ATOM   1976  C   ILE A 127      -4.721 -36.118  -3.170  0.00  0.00      APRO  
ATOM   1977  O   ILE A 127      -5.149 -37.284  -3.079  0.00  0.00      APRO  
ATOM   1978  N   GLY A 128      -4.217 -35.626  -4.311  0.00  0.00      APRO  
ATOM   1979  HN  GLY A 128      -3.827 -34.717  -4.192  0.00  0.00      APRO  
ATOM   1980  CA  GLY A 128      -4.175 -36.278  -5.606  0.00  0.00      APRO  
ATOM   1981  HA1 GLY A 128      -3.449 -37.076  -5.547  0.00  0.00      APRO  
ATOM   1982  HA2 GLY A 128      -3.900 -35.555  -6.360  0.00  0.00      APRO  
ATOM   1983  C   GLY A 128      -5.536 -36.819  -6.161  0.00  0.00      APRO  
ATOM   1984  O   GLY A 128      -6.537 -36.175  -5.835  0.00  0.00      APRO  
ATOM   1985  N   GLY A 129      -5.610 -37.851  -7.066  0.00  0.00      APRO  
ATOM   1986  HN  GLY A 129      -4.873 -38.440  -7.389  0.00  0.00      APRO  
ATOM   1987  CA  GLY A 129      -6.852 -38.481  -7.478  0.00  0.00      APRO  
ATOM   1988  HA1 GLY A 129      -7.599 -38.284  -6.723  0.00  0.00      APRO  
ATOM   1989  HA2 GLY A 129      -6.717 -39.511  -7.775  0.00  0.00      APRO  
ATOM   1990  C   GLY A 129      -7.329 -37.792  -8.690  0.00  0.00      APRO  
ATOM   1991  O   GLY A 129      -6.493 -37.203  -9.430  0.00  0.00      APRO  
ATOM   1992  N   ASP A 130      -8.638 -37.886  -8.934  0.00  0.00      APRO  
ATOM   1993  HN  ASP A 130      -9.249 -38.255  -8.238  0.00  0.00      APRO  
ATOM   1994  CA  ASP A 130      -9.306 -37.270 -10.091  0.00  0.00      APRO  
ATOM   1995  HA  ASP A 130      -8.870 -37.630 -11.011  0.00  0.00      APRO  
ATOM   1996  CB  ASP A 130     -10.815 -37.642 -10.019  0.00  0.00      APRO  
ATOM   1997  HB1 ASP A 130     -11.274 -37.506  -9.016  0.00  0.00      APRO  
ATOM   1998  HB2 ASP A 130     -11.346 -36.946 -10.703  0.00  0.00      APRO  
ATOM   1999  CG  ASP A 130     -11.123 -39.067 -10.372  0.00  0.00      APRO  
ATOM   2000  OD1 ASP A 130     -10.309 -40.032 -10.322  0.00  0.00      APRO  
ATOM   2001  OD2 ASP A 130     -12.337 -39.258 -10.672  0.00  0.00      APRO  
ATOM   2002  C   ASP A 130      -9.167 -35.783 -10.089  0.00  0.00      APRO  
ATOM   2003  O   ASP A 130      -9.054 -35.222  -9.050  0.00  0.00      APRO  
ATOM   2004  N   ASP A 131      -9.113 -35.123 -11.220  0.00  0.00      APRO  
ATOM   2005  HN  ASP A 131      -9.284 -35.537 -12.110  0.00  0.00      APRO  
ATOM   2006  CA  ASP A 131      -8.950 -33.675 -11.211  0.00  0.00      APRO  
ATOM   2007  HA  ASP A 131      -8.367 -33.387 -10.349  0.00  0.00      APRO  
ATOM   2008  CB  ASP A 131      -8.071 -33.273 -12.498  0.00  0.00      APRO  
ATOM   2009  HB1 ASP A 131      -8.642 -33.484 -13.427  0.00  0.00      APRO  
ATOM   2010  HB2 ASP A 131      -7.850 -32.191 -12.378  0.00  0.00      APRO  
ATOM   2011  CG  ASP A 131      -6.719 -33.902 -12.451  0.00  0.00      APRO  
ATOM   2012  OD1 ASP A 131      -6.187 -34.210 -13.552  0.00  0.00      APRO  
ATOM   2013  OD2 ASP A 131      -6.052 -33.919 -11.386  0.00  0.00      APRO  
ATOM   2014  C   ASP A 131     -10.314 -32.998 -11.230  0.00  0.00      APRO  
ATOM   2015  O   ASP A 131     -10.359 -31.757 -11.145  0.00  0.00      APRO  
ATOM   2016  N   ALA A 132     -11.412 -33.746 -11.402  0.00  0.00      APRO  
ATOM   2017  HN  ALA A 132     -11.318 -34.718 -11.605  0.00  0.00      APRO  
ATOM   2018  CA  ALA A 132     -12.774 -33.172 -11.469  0.00  0.00      APRO  
ATOM   2019  HA  ALA A 132     -12.731 -32.150 -11.815  0.00  0.00      APRO  
ATOM   2020  CB  ALA A 132     -13.689 -34.063 -12.338  0.00  0.00      APRO  
ATOM   2021  HB1 ALA A 132     -14.046 -35.006 -11.872  0.00  0.00      APRO  
ATOM   2022  HB2 ALA A 132     -14.571 -33.431 -12.579  0.00  0.00      APRO  
ATOM   2023  HB3 ALA A 132     -13.127 -34.363 -13.248  0.00  0.00      APRO  
ATOM   2024  C   ALA A 132     -13.340 -32.995 -10.030  0.00  0.00      APRO  
ATOM   2025  O   ALA A 132     -14.335 -32.283  -9.873  0.00  0.00      APRO  
ATOM   2026  N   ARG A 133     -12.658 -33.535  -9.027  0.00  0.00      APRO  
ATOM   2027  HN  ARG A 133     -11.836 -34.076  -9.185  0.00  0.00      APRO  
ATOM   2028  CA  ARG A 133     -13.097 -33.443  -7.653  0.00  0.00      APRO  
ATOM   2029  HA  ARG A 133     -14.164 -33.602  -7.597  0.00  0.00      APRO  
ATOM   2030  CB  ARG A 133     -12.430 -34.588  -6.809  0.00  0.00      APRO  
ATOM   2031  HB1 ARG A 133     -12.812 -34.598  -5.766  0.00  0.00      APRO  
ATOM   2032  HB2 ARG A 133     -12.716 -35.600  -7.167  0.00  0.00      APRO  
ATOM   2033  CG  ARG A 133     -10.899 -34.329  -6.732  0.00  0.00      APRO  
ATOM   2034  HG1 ARG A 133     -10.539 -33.965  -7.718  0.00  0.00      APRO  
ATOM   2035  HG2 ARG A 133     -10.672 -33.570  -5.953  0.00  0.00      APRO  
ATOM   2036  CD  ARG A 133     -10.083 -35.533  -6.477  0.00  0.00      APRO  
ATOM   2037  HD1 ARG A 133     -10.096 -36.264  -7.313  0.00  0.00      APRO  
ATOM   2038  HD2 ARG A 133      -9.017 -35.285  -6.286  0.00  0.00      APRO  
ATOM   2039  NE  ARG A 133     -10.653 -36.172  -5.225  0.00  0.00      APRO  
ATOM   2040  HE  ARG A 133     -11.621 -36.043  -5.008  0.00  0.00      APRO  
ATOM   2041  CZ  ARG A 133      -9.963 -37.046  -4.435  0.00  0.00      APRO  
ATOM   2042  NH1 ARG A 133      -8.785 -37.405  -4.678  0.00  0.00      APRO  
ATOM   2043 HH11 ARG A 133      -8.534 -38.259  -4.221  0.00  0.00      APRO  
ATOM   2044 HH12 ARG A 133      -8.186 -36.977  -5.355  0.00  0.00      APRO  
ATOM   2045  NH2 ARG A 133     -10.749 -37.625  -3.577  0.00  0.00      APRO  
ATOM   2046 HH21 ARG A 133     -10.341 -38.488  -3.277  0.00  0.00      APRO  
ATOM   2047 HH22 ARG A 133     -11.710 -37.356  -3.636  0.00  0.00      APRO  
ATOM   2048  C   ARG A 133     -12.844 -32.068  -7.063  0.00  0.00      APRO  
ATOM   2049  O   ARG A 133     -13.516 -31.673  -6.130  0.00  0.00      APRO  
ATOM   2050  N   TYR A 134     -11.946 -31.218  -7.767  0.00  0.00      APRO  
ATOM   2051  HN  TYR A 134     -11.534 -31.316  -8.670  0.00  0.00      APRO  
ATOM   2052  CA  TYR A 134     -11.432 -30.063  -7.188  0.00  0.00      APRO  
ATOM   2053  HA  TYR A 134     -11.579 -30.082  -6.119  0.00  0.00      APRO  
ATOM   2054  CB  TYR A 134      -9.957 -29.852  -7.556  0.00  0.00      APRO  
ATOM   2055  HB1 TYR A 134      -9.746 -29.645  -8.627  0.00  0.00      APRO  
ATOM   2056  HB2 TYR A 134      -9.490 -28.939  -7.128  0.00  0.00      APRO  
ATOM   2057  CG  TYR A 134      -9.202 -30.962  -6.865  0.00  0.00      APRO  
ATOM   2058  CD1 TYR A 134      -8.638 -32.005  -7.561  0.00  0.00      APRO  
ATOM   2059  HD1 TYR A 134      -8.607 -32.105  -8.636  0.00  0.00      APRO  
ATOM   2060  CE1 TYR A 134      -7.823 -32.929  -6.894  0.00  0.00      APRO  
ATOM   2061  HE1 TYR A 134      -7.529 -33.779  -7.492  0.00  0.00      APRO  
ATOM   2062  CZ  TYR A 134      -7.551 -32.830  -5.483  0.00  0.00      APRO  
ATOM   2063  OH  TYR A 134      -6.775 -33.764  -4.708  0.00  0.00      APRO  
ATOM   2064  HH  TYR A 134      -6.614 -34.503  -5.299  0.00  0.00      APRO  
ATOM   2065  CD2 TYR A 134      -8.963 -30.849  -5.498  0.00  0.00      APRO  
ATOM   2066  HD2 TYR A 134      -9.407 -29.966  -5.064  0.00  0.00      APRO  
ATOM   2067  CE2 TYR A 134      -8.128 -31.707  -4.819  0.00  0.00      APRO  
ATOM   2068  HE2 TYR A 134      -7.879 -31.557  -3.779  0.00  0.00      APRO  
ATOM   2069  C   TYR A 134     -12.311 -28.910  -7.674  0.00  0.00      APRO  
ATOM   2070  O   TYR A 134     -12.583 -28.733  -8.884  0.00  0.00      APRO  
ATOM   2071  N   SER A 135     -12.843 -28.090  -6.661  0.00  0.00      APRO  
ATOM   2072  HN  SER A 135     -12.832 -28.329  -5.693  0.00  0.00      APRO  
ATOM   2073  CA  SER A 135     -13.694 -26.979  -6.906  0.00  0.00      APRO  
ATOM   2074  HA  SER A 135     -13.723 -26.839  -7.977  0.00  0.00      APRO  
ATOM   2075  CB  SER A 135     -15.098 -27.078  -6.304  0.00  0.00      APRO  
ATOM   2076  HB1 SER A 135     -15.184 -27.712  -5.395  0.00  0.00      APRO  
ATOM   2077  HB2 SER A 135     -15.483 -26.091  -5.970  0.00  0.00      APRO  
ATOM   2078  OG  SER A 135     -16.135 -27.509  -7.237  0.00  0.00      APRO  
ATOM   2079  HG1 SER A 135     -15.909 -28.421  -7.435  0.00  0.00      APRO  
ATOM   2080  C   SER A 135     -13.091 -25.710  -6.306  0.00  0.00      APRO  
ATOM   2081  O   SER A 135     -13.174 -25.586  -5.100  0.00  0.00      APRO  
ATOM   2082  N   ARG A 136     -12.641 -24.769  -7.094  0.00  0.00      APRO  
ATOM   2083  HN  ARG A 136     -12.691 -24.847  -8.087  0.00  0.00      APRO  
ATOM   2084  CA  ARG A 136     -12.159 -23.432  -6.606  0.00  0.00      APRO  
ATOM   2085  HA  ARG A 136     -11.751 -23.576  -5.616  0.00  0.00      APRO  
ATOM   2086  CB  ARG A 136     -11.034 -22.857  -7.476  0.00  0.00      APRO  
ATOM   2087  HB1 ARG A 136     -10.266 -23.643  -7.637  0.00  0.00      APRO  
ATOM   2088  HB2 ARG A 136     -11.361 -22.572  -8.499  0.00  0.00      APRO  
ATOM   2089  CG  ARG A 136     -10.292 -21.736  -6.758  0.00  0.00      APRO  
ATOM   2090  HG1 ARG A 136     -10.115 -21.833  -5.666  0.00  0.00      APRO  
ATOM   2091  HG2 ARG A 136      -9.323 -21.502  -7.250  0.00  0.00      APRO  
ATOM   2092  CD  ARG A 136     -10.852 -20.299  -6.908  0.00  0.00      APRO  
ATOM   2093  HD1 ARG A 136     -11.122 -19.854  -7.890  0.00  0.00      APRO  
ATOM   2094  HD2 ARG A 136     -11.717 -20.087  -6.243  0.00  0.00      APRO  
ATOM   2095  NE  ARG A 136      -9.917 -19.236  -6.474  0.00  0.00      APRO  
ATOM   2096  HE  ARG A 136      -9.099 -19.095  -7.031  0.00  0.00      APRO  
ATOM   2097  CZ  ARG A 136      -9.583 -18.977  -5.246  0.00  0.00      APRO  
ATOM   2098  NH1 ARG A 136     -10.328 -19.423  -4.272  0.00  0.00      APRO  
ATOM   2099 HH11 ARG A 136     -10.086 -19.195  -3.329  0.00  0.00      APRO  
ATOM   2100 HH12 ARG A 136     -11.262 -19.726  -4.462  0.00  0.00      APRO  
ATOM   2101  NH2 ARG A 136      -8.412 -18.360  -5.058  0.00  0.00      APRO  
ATOM   2102 HH21 ARG A 136      -8.168 -17.980  -4.165  0.00  0.00      APRO  
ATOM   2103 HH22 ARG A 136      -7.870 -18.119  -5.863  0.00  0.00      APRO  
ATOM   2104  C   ARG A 136     -13.365 -22.523  -6.480  0.00  0.00      APRO  
ATOM   2105  O   ARG A 136     -14.041 -22.190  -7.481  0.00  0.00      APRO  
ATOM   2106  N   VAL A 137     -13.744 -22.192  -5.220  0.00  0.00      APRO  
ATOM   2107  HN  VAL A 137     -13.176 -22.456  -4.445  0.00  0.00      APRO  
ATOM   2108  CA  VAL A 137     -14.772 -21.176  -5.051  0.00  0.00      APRO  
ATOM   2109  HA  VAL A 137     -15.440 -21.175  -5.900  0.00  0.00      APRO  
ATOM   2110  CB  VAL A 137     -15.582 -21.543  -3.843  0.00  0.00      APRO  
ATOM   2111  HB  VAL A 137     -16.383 -20.780  -3.739  0.00  0.00      APRO  
ATOM   2112  CG1 VAL A 137     -16.244 -22.863  -4.114  0.00  0.00      APRO  
ATOM   2113 HG11 VAL A 137     -15.606 -23.757  -3.943  0.00  0.00      APRO  
ATOM   2114 HG12 VAL A 137     -17.234 -23.040  -3.642  0.00  0.00      APRO  
ATOM   2115 HG13 VAL A 137     -16.579 -22.897  -5.173  0.00  0.00      APRO  
ATOM   2116  CG2 VAL A 137     -14.744 -21.660  -2.547  0.00  0.00      APRO  
ATOM   2117 HG21 VAL A 137     -14.103 -20.791  -2.283  0.00  0.00      APRO  
ATOM   2118 HG22 VAL A 137     -15.494 -21.788  -1.738  0.00  0.00      APRO  
ATOM   2119 HG23 VAL A 137     -14.155 -22.601  -2.564  0.00  0.00      APRO  
ATOM   2120  C   VAL A 137     -14.318 -19.752  -4.886  0.00  0.00      APRO  
ATOM   2121  O   VAL A 137     -13.266 -19.561  -4.264  0.00  0.00      APRO  
ATOM   2122  N   VAL A 138     -14.959 -18.664  -5.369  0.00  0.00      APRO  
ATOM   2123  HN  VAL A 138     -15.807 -18.896  -5.840  0.00  0.00      APRO  
ATOM   2124  CA  VAL A 138     -14.599 -17.254  -5.176  0.00  0.00      APRO  
ATOM   2125  HA  VAL A 138     -13.809 -17.365  -4.448  0.00  0.00      APRO  
ATOM   2126  CB  VAL A 138     -14.005 -16.608  -6.458  0.00  0.00      APRO  
ATOM   2127  HB  VAL A 138     -13.743 -15.544  -6.269  0.00  0.00      APRO  
ATOM   2128  CG1 VAL A 138     -12.857 -17.486  -6.945  0.00  0.00      APRO  
ATOM   2129 HG11 VAL A 138     -12.254 -17.804  -6.068  0.00  0.00      APRO  
ATOM   2130 HG12 VAL A 138     -13.298 -18.304  -7.554  0.00  0.00      APRO  
ATOM   2131 HG13 VAL A 138     -12.252 -16.931  -7.694  0.00  0.00      APRO  
ATOM   2132  CG2 VAL A 138     -15.047 -16.600  -7.558  0.00  0.00      APRO  
ATOM   2133 HG21 VAL A 138     -15.780 -15.788  -7.359  0.00  0.00      APRO  
ATOM   2134 HG22 VAL A 138     -14.588 -16.331  -8.534  0.00  0.00      APRO  
ATOM   2135 HG23 VAL A 138     -15.504 -17.596  -7.740  0.00  0.00      APRO  
ATOM   2136  C   VAL A 138     -15.649 -16.361  -4.652  0.00  0.00      APRO  
ATOM   2137  O   VAL A 138     -16.773 -16.511  -5.016  0.00  0.00      APRO  
ATOM   2138  N   PHE A 139     -15.167 -15.477  -3.830  0.00  0.00      APRO  
ATOM   2139  HN  PHE A 139     -14.218 -15.394  -3.537  0.00  0.00      APRO  
ATOM   2140  CA  PHE A 139     -16.045 -14.580  -3.149  0.00  0.00      APRO  
ATOM   2141  HA  PHE A 139     -16.788 -14.262  -3.865  0.00  0.00      APRO  
ATOM   2142  CB  PHE A 139     -16.729 -15.269  -1.927  0.00  0.00      APRO  
ATOM   2143  HB1 PHE A 139     -17.222 -14.504  -1.290  0.00  0.00      APRO  
ATOM   2144  HB2 PHE A 139     -17.517 -15.970  -2.279  0.00  0.00      APRO  
ATOM   2145  CG  PHE A 139     -15.904 -16.050  -1.076  0.00  0.00      APRO  
ATOM   2146  CD1 PHE A 139     -15.011 -15.417  -0.198  0.00  0.00      APRO  
ATOM   2147  HD1 PHE A 139     -15.067 -14.348  -0.055  0.00  0.00      APRO  
ATOM   2148  CE1 PHE A 139     -14.019 -16.076   0.483  0.00  0.00      APRO  
ATOM   2149  HE1 PHE A 139     -13.337 -15.656   1.209  0.00  0.00      APRO  
ATOM   2150  CZ  PHE A 139     -13.833 -17.409   0.200  0.00  0.00      APRO  
ATOM   2151  HZ  PHE A 139     -13.050 -17.897   0.762  0.00  0.00      APRO  
ATOM   2152  CD2 PHE A 139     -15.876 -17.425  -1.173  0.00  0.00      APRO  
ATOM   2153  HD2 PHE A 139     -16.569 -17.994  -1.776  0.00  0.00      APRO  
ATOM   2154  CE2 PHE A 139     -14.758 -18.066  -0.602  0.00  0.00      APRO  
ATOM   2155  HE2 PHE A 139     -14.614 -19.132  -0.698  0.00  0.00      APRO  
ATOM   2156  C   PHE A 139     -15.177 -13.434  -2.693  0.00  0.00      APRO  
ATOM   2157  O   PHE A 139     -13.959 -13.587  -2.760  0.00  0.00      APRO  
ATOM   2158  N   ASN A 140     -15.849 -12.279  -2.440  0.00  0.00      APRO  
ATOM   2159  HN  ASN A 140     -16.843 -12.238  -2.505  0.00  0.00      APRO  
ATOM   2160  CA  ASN A 140     -15.140 -11.117  -2.101  0.00  0.00      APRO  
ATOM   2161  HA  ASN A 140     -14.071 -11.123  -2.251  0.00  0.00      APRO  
ATOM   2162  CB  ASN A 140     -15.628  -9.756  -2.776  0.00  0.00      APRO  
ATOM   2163  HB1 ASN A 140     -16.649  -9.399  -2.522  0.00  0.00      APRO  
ATOM   2164  HB2 ASN A 140     -14.973  -8.978  -2.329  0.00  0.00      APRO  
ATOM   2165  CG  ASN A 140     -15.417  -9.623  -4.224  0.00  0.00      APRO  
ATOM   2166  OD1 ASN A 140     -15.624  -8.659  -4.977  0.00  0.00      APRO  
ATOM   2167  ND2 ASN A 140     -14.877 -10.737  -4.794  0.00  0.00      APRO  
ATOM   2168 HD21 ASN A 140     -14.811 -10.773  -5.791  0.00  0.00      APRO  
ATOM   2169 HD22 ASN A 140     -14.751 -11.507  -4.169  0.00  0.00      APRO  
ATOM   2170  C   ASN A 140     -15.309 -10.805  -0.690  0.00  0.00      APRO  
ATOM   2171  O   ASN A 140     -14.626 -10.011  -0.105  0.00  0.00      APRO  
ATOM   2172  N   GLU A 141     -16.315 -11.431  -0.007  0.00  0.00      APRO  
ATOM   2173  HN  GLU A 141     -16.848 -12.194  -0.366  0.00  0.00      APRO  
ATOM   2174  CA  GLU A 141     -16.785 -11.083   1.355  0.00  0.00      APRO  
ATOM   2175  HA  GLU A 141     -15.945 -10.840   1.989  0.00  0.00      APRO  
ATOM   2176  CB  GLU A 141     -17.835  -9.849   1.446  0.00  0.00      APRO  
ATOM   2177  HB1 GLU A 141     -17.900  -9.683   2.542  0.00  0.00      APRO  
ATOM   2178  HB2 GLU A 141     -17.417  -9.021   0.833  0.00  0.00      APRO  
ATOM   2179  CG  GLU A 141     -19.253 -10.234   0.787  0.00  0.00      APRO  
ATOM   2180  HG1 GLU A 141     -19.180 -10.850  -0.135  0.00  0.00      APRO  
ATOM   2181  HG2 GLU A 141     -19.710 -10.926   1.526  0.00  0.00      APRO  
ATOM   2182  CD  GLU A 141     -20.065  -8.980   0.581  0.00  0.00      APRO  
ATOM   2183  OE1 GLU A 141     -20.500  -8.746  -0.567  0.00  0.00      APRO  
ATOM   2184  OE2 GLU A 141     -20.015  -8.075   1.492  0.00  0.00      APRO  
ATOM   2185  C   GLU A 141     -17.441 -12.311   1.869  0.00  0.00      APRO  
ATOM   2186  O   GLU A 141     -17.831 -13.233   1.186  0.00  0.00      APRO  
ATOM   2187  N   ILE A 142     -17.585 -12.527   3.222  0.00  0.00      APRO  
ATOM   2188  HN  ILE A 142     -17.309 -11.876   3.924  0.00  0.00      APRO  
ATOM   2189  CA  ILE A 142     -18.096 -13.725   3.761  0.00  0.00      APRO  
ATOM   2190  HA  ILE A 142     -18.429 -14.501   3.088  0.00  0.00      APRO  
ATOM   2191  CB  ILE A 142     -17.232 -14.426   4.887  0.00  0.00      APRO  
ATOM   2192  HB  ILE A 142     -17.143 -13.941   5.883  0.00  0.00      APRO  
ATOM   2193  CG2 ILE A 142     -17.910 -15.780   5.057  0.00  0.00      APRO  
ATOM   2194 HG21 ILE A 142     -17.152 -16.324   5.660  0.00  0.00      APRO  
ATOM   2195 HG22 ILE A 142     -18.935 -15.616   5.454  0.00  0.00      APRO  
ATOM   2196 HG23 ILE A 142     -18.045 -16.412   4.153  0.00  0.00      APRO  
ATOM   2197  CG1 ILE A 142     -15.754 -14.412   4.484  0.00  0.00      APRO  
ATOM   2198 HG11 ILE A 142     -15.545 -15.184   3.713  0.00  0.00      APRO  
ATOM   2199 HG12 ILE A 142     -15.363 -13.416   4.184  0.00  0.00      APRO  
ATOM   2200  CD  ILE A 142     -14.700 -14.840   5.588  0.00  0.00      APRO  
ATOM   2201  HD1 ILE A 142     -14.856 -15.825   6.079  0.00  0.00      APRO  
ATOM   2202  HD2 ILE A 142     -13.690 -14.868   5.127  0.00  0.00      APRO  
ATOM   2203  HD3 ILE A 142     -14.716 -14.168   6.473  0.00  0.00      APRO  
ATOM   2204  C   ILE A 142     -19.445 -13.300   4.368  0.00  0.00      APRO  
ATOM   2205  O   ILE A 142     -19.467 -12.671   5.436  0.00  0.00      APRO  
ATOM   2206  N   THR A 143     -20.605 -13.580   3.703  0.00  0.00      APRO  
ATOM   2207  HN  THR A 143     -20.538 -13.942   2.777  0.00  0.00      APRO  
ATOM   2208  CA  THR A 143     -21.991 -13.449   4.168  0.00  0.00      APRO  
ATOM   2209  HA  THR A 143     -22.124 -13.660   5.219  0.00  0.00      APRO  
ATOM   2210  CB  THR A 143     -22.504 -12.007   3.866  0.00  0.00      APRO  
ATOM   2211  HB  THR A 143     -21.824 -11.287   4.369  0.00  0.00      APRO  
ATOM   2212  OG1 THR A 143     -23.853 -11.809   4.347  0.00  0.00      APRO  
ATOM   2213  HG1 THR A 143     -24.231 -10.992   4.012  0.00  0.00      APRO  
ATOM   2214  CG2 THR A 143     -22.536 -11.760   2.345  0.00  0.00      APRO  
ATOM   2215 HG21 THR A 143     -23.355 -12.269   1.793  0.00  0.00      APRO  
ATOM   2216 HG22 THR A 143     -22.645 -10.674   2.137  0.00  0.00      APRO  
ATOM   2217 HG23 THR A 143     -21.554 -12.042   1.907  0.00  0.00      APRO  
ATOM   2218  C   THR A 143     -22.826 -14.469   3.457  0.00  0.00      APRO  
ATOM   2219  O   THR A 143     -22.256 -15.007   2.439  0.00  0.00      APRO  
ATOM   2220  N   LYS A 144     -24.036 -14.874   3.961  0.00  0.00      APRO  
ATOM   2221  HN  LYS A 144     -24.449 -14.367   4.714  0.00  0.00      APRO  
ATOM   2222  CA  LYS A 144     -24.829 -16.018   3.498  0.00  0.00      APRO  
ATOM   2223  HA  LYS A 144     -24.069 -16.763   3.681  0.00  0.00      APRO  
ATOM   2224  CB  LYS A 144     -26.186 -16.122   4.278  0.00  0.00      APRO  
ATOM   2225  HB1 LYS A 144     -26.029 -16.228   5.373  0.00  0.00      APRO  
ATOM   2226  HB2 LYS A 144     -26.796 -15.199   4.176  0.00  0.00      APRO  
ATOM   2227  CG  LYS A 144     -27.153 -17.336   3.835  0.00  0.00      APRO  
ATOM   2228  HG1 LYS A 144     -27.666 -16.851   2.977  0.00  0.00      APRO  
ATOM   2229  HG2 LYS A 144     -26.493 -18.137   3.439  0.00  0.00      APRO  
ATOM   2230  CD  LYS A 144     -28.167 -17.860   4.867  0.00  0.00      APRO  
ATOM   2231  HD1 LYS A 144     -28.757 -18.628   4.323  0.00  0.00      APRO  
ATOM   2232  HD2 LYS A 144     -27.606 -18.471   5.607  0.00  0.00      APRO  
ATOM   2233  CE  LYS A 144     -29.031 -16.770   5.538  0.00  0.00      APRO  
ATOM   2234  HE1 LYS A 144     -28.414 -15.920   5.898  0.00  0.00      APRO  
ATOM   2235  HE2 LYS A 144     -29.667 -16.395   4.707  0.00  0.00      APRO  
ATOM   2236  NZ  LYS A 144     -29.832 -17.328   6.593  0.00  0.00      APRO  
ATOM   2237  HZ1 LYS A 144     -29.071 -17.549   7.267  0.00  0.00      APRO  
ATOM   2238  HZ2 LYS A 144     -30.541 -16.689   7.008  0.00  0.00      APRO  
ATOM   2239  HZ3 LYS A 144     -30.354 -18.191   6.340  0.00  0.00      APRO  
ATOM   2240  C   LYS A 144     -25.055 -16.006   2.038  0.00  0.00      APRO  
ATOM   2241  O   LYS A 144     -24.808 -17.074   1.478  0.00  0.00      APRO  
ATOM   2242  N   ASN A 145     -25.465 -14.912   1.353  0.00  0.00      APRO  
ATOM   2243  HN  ASN A 145     -25.515 -14.128   1.967  0.00  0.00      APRO  
ATOM   2244  CA  ASN A 145     -25.784 -14.811  -0.078  0.00  0.00      APRO  
ATOM   2245  HA  ASN A 145     -26.458 -15.619  -0.320  0.00  0.00      APRO  
ATOM   2246  CB  ASN A 145     -26.367 -13.421  -0.482  0.00  0.00      APRO  
ATOM   2247  HB1 ASN A 145     -25.826 -12.587   0.015  0.00  0.00      APRO  
ATOM   2248  HB2 ASN A 145     -26.398 -13.382  -1.592  0.00  0.00      APRO  
ATOM   2249  CG  ASN A 145     -27.821 -13.215  -0.011  0.00  0.00      APRO  
ATOM   2250  OD1 ASN A 145     -28.537 -13.944   0.708  0.00  0.00      APRO  
ATOM   2251  ND2 ASN A 145     -28.371 -12.133  -0.547  0.00  0.00      APRO  
ATOM   2252 HD21 ASN A 145     -29.359 -12.039  -0.426  0.00  0.00      APRO  
ATOM   2253 HD22 ASN A 145     -27.741 -11.439  -0.895  0.00  0.00      APRO  
ATOM   2254  C   ASN A 145     -24.632 -15.041  -0.947  0.00  0.00      APRO  
ATOM   2255  O   ASN A 145     -24.677 -15.759  -1.963  0.00  0.00      APRO  
ATOM   2256  N   ALA A 146     -23.458 -14.453  -0.582  0.00  0.00      APRO  
ATOM   2257  HN  ALA A 146     -23.274 -13.944   0.255  0.00  0.00      APRO  
ATOM   2258  CA  ALA A 146     -22.173 -14.645  -1.287  0.00  0.00      APRO  
ATOM   2259  HA  ALA A 146     -22.317 -14.383  -2.325  0.00  0.00      APRO  
ATOM   2260  CB  ALA A 146     -21.180 -13.695  -0.583  0.00  0.00      APRO  
ATOM   2261  HB1 ALA A 146     -20.166 -13.777  -1.030  0.00  0.00      APRO  
ATOM   2262  HB2 ALA A 146     -21.582 -12.664  -0.675  0.00  0.00      APRO  
ATOM   2263  HB3 ALA A 146     -21.039 -13.895   0.501  0.00  0.00      APRO  
ATOM   2264  C   ALA A 146     -21.558 -16.025  -1.271  0.00  0.00      APRO  
ATOM   2265  O   ALA A 146     -20.932 -16.422  -2.252  0.00  0.00      APRO  
ATOM   2266  N   ILE A 147     -21.735 -16.851  -0.175  0.00  0.00      APRO  
ATOM   2267  HN  ILE A 147     -22.422 -16.654   0.519  0.00  0.00      APRO  
ATOM   2268  CA  ILE A 147     -21.216 -18.161  -0.059  0.00  0.00      APRO  
ATOM   2269  HA  ILE A 147     -20.257 -18.190  -0.554  0.00  0.00      APRO  
ATOM   2270  CB  ILE A 147     -21.041 -18.638   1.363  0.00  0.00      APRO  
ATOM   2271  HB  ILE A 147     -21.999 -18.753   1.913  0.00  0.00      APRO  
ATOM   2272  CG2 ILE A 147     -20.384 -20.029   1.347  0.00  0.00      APRO  
ATOM   2273 HG21 ILE A 147     -19.308 -20.073   1.077  0.00  0.00      APRO  
ATOM   2274 HG22 ILE A 147     -20.348 -20.502   2.352  0.00  0.00      APRO  
ATOM   2275 HG23 ILE A 147     -20.874 -20.763   0.672  0.00  0.00      APRO  
ATOM   2276  CG1 ILE A 147     -20.127 -17.750   2.153  0.00  0.00      APRO  
ATOM   2277 HG11 ILE A 147     -20.713 -16.873   2.503  0.00  0.00      APRO  
ATOM   2278 HG12 ILE A 147     -19.833 -18.327   3.056  0.00  0.00      APRO  
ATOM   2279  CD  ILE A 147     -18.882 -17.159   1.442  0.00  0.00      APRO  
ATOM   2280  HD1 ILE A 147     -18.366 -16.600   2.252  0.00  0.00      APRO  
ATOM   2281  HD2 ILE A 147     -18.228 -17.892   0.922  0.00  0.00      APRO  
ATOM   2282  HD3 ILE A 147     -19.119 -16.377   0.690  0.00  0.00      APRO  
ATOM   2283  C   ILE A 147     -22.006 -19.136  -0.930  0.00  0.00      APRO  
ATOM   2284  O   ILE A 147     -21.431 -19.956  -1.686  0.00  0.00      APRO  
ATOM   2285  N   ARG A 148     -23.328 -18.958  -0.914  0.00  0.00      APRO  
ATOM   2286  HN  ARG A 148     -23.745 -18.145  -0.514  0.00  0.00      APRO  
ATOM   2287  CA  ARG A 148     -24.278 -19.804  -1.650  0.00  0.00      APRO  
ATOM   2288  HA  ARG A 148     -24.194 -20.835  -1.338  0.00  0.00      APRO  
ATOM   2289  CB  ARG A 148     -25.724 -19.401  -1.365  0.00  0.00      APRO  
ATOM   2290  HB1 ARG A 148     -25.803 -18.303  -1.518  0.00  0.00      APRO  
ATOM   2291  HB2 ARG A 148     -26.470 -19.780  -2.096  0.00  0.00      APRO  
ATOM   2292  CG  ARG A 148     -26.169 -19.701   0.108  0.00  0.00      APRO  
ATOM   2293  HG1 ARG A 148     -25.282 -19.646   0.775  0.00  0.00      APRO  
ATOM   2294  HG2 ARG A 148     -26.948 -18.964   0.401  0.00  0.00      APRO  
ATOM   2295  CD  ARG A 148     -26.635 -21.158   0.266  0.00  0.00      APRO  
ATOM   2296  HD1 ARG A 148     -27.610 -21.378  -0.218  0.00  0.00      APRO  
ATOM   2297  HD2 ARG A 148     -25.932 -21.822  -0.282  0.00  0.00      APRO  
ATOM   2298  NE  ARG A 148     -26.719 -21.575   1.727  0.00  0.00      APRO  
ATOM   2299  HE  ARG A 148     -25.815 -21.851   2.052  0.00  0.00      APRO  
ATOM   2300  CZ  ARG A 148     -27.778 -21.713   2.514  0.00  0.00      APRO  
ATOM   2301  NH1 ARG A 148     -27.565 -22.311   3.635  0.00  0.00      APRO  
ATOM   2302 HH11 ARG A 148     -28.293 -22.678   4.215  0.00  0.00      APRO  
ATOM   2303 HH12 ARG A 148     -26.708 -22.792   3.819  0.00  0.00      APRO  
ATOM   2304  NH2 ARG A 148     -28.864 -21.038   2.144  0.00  0.00      APRO  
ATOM   2305 HH21 ARG A 148     -29.640 -21.080   2.775  0.00  0.00      APRO  
ATOM   2306 HH22 ARG A 148     -28.779 -20.350   1.424  0.00  0.00      APRO  
ATOM   2307  C   ARG A 148     -24.015 -19.786  -3.140  0.00  0.00      APRO  
ATOM   2308  O   ARG A 148     -24.070 -20.834  -3.838  0.00  0.00      APRO  
ATOM   2309  N   GLN A 149     -23.739 -18.612  -3.683  0.00  0.00      APRO  
ATOM   2310  HN  GLN A 149     -23.710 -17.828  -3.069  0.00  0.00      APRO  
ATOM   2311  CA  GLN A 149     -23.397 -18.419  -5.070  0.00  0.00      APRO  
ATOM   2312  HA  GLN A 149     -24.206 -18.834  -5.651  0.00  0.00      APRO  
ATOM   2313  CB  GLN A 149     -23.282 -16.902  -5.308  0.00  0.00      APRO  
ATOM   2314  HB1 GLN A 149     -22.783 -16.461  -4.419  0.00  0.00      APRO  
ATOM   2315  HB2 GLN A 149     -22.697 -16.664  -6.222  0.00  0.00      APRO  
ATOM   2316  CG  GLN A 149     -24.621 -16.110  -5.496  0.00  0.00      APRO  
ATOM   2317  HG1 GLN A 149     -25.137 -16.152  -6.479  0.00  0.00      APRO  
ATOM   2318  HG2 GLN A 149     -25.360 -16.341  -4.700  0.00  0.00      APRO  
ATOM   2319  CD  GLN A 149     -24.339 -14.621  -5.265  0.00  0.00      APRO  
ATOM   2320  OE1 GLN A 149     -24.147 -13.993  -6.259  0.00  0.00      APRO  
ATOM   2321  NE2 GLN A 149     -24.461 -14.085  -4.022  0.00  0.00      APRO  
ATOM   2322 HE21 GLN A 149     -24.499 -13.093  -4.141  0.00  0.00      APRO  
ATOM   2323 HE22 GLN A 149     -24.287 -14.603  -3.185  0.00  0.00      APRO  
ATOM   2324  C   GLN A 149     -22.117 -19.099  -5.613  0.00  0.00      APRO  
ATOM   2325  O   GLN A 149     -22.066 -19.812  -6.615  0.00  0.00      APRO  
ATOM   2326  N   ALA A 150     -21.187 -18.959  -4.718  0.00  0.00      APRO  
ATOM   2327  HN  ALA A 150     -21.192 -18.470  -3.849  0.00  0.00      APRO  
ATOM   2328  CA  ALA A 150     -19.910 -19.440  -5.039  0.00  0.00      APRO  
ATOM   2329  HA  ALA A 150     -19.700 -19.205  -6.072  0.00  0.00      APRO  
ATOM   2330  CB  ALA A 150     -19.016 -18.653  -4.059  0.00  0.00      APRO  
ATOM   2331  HB1 ALA A 150     -19.143 -18.964  -3.001  0.00  0.00      APRO  
ATOM   2332  HB2 ALA A 150     -17.963 -18.864  -4.345  0.00  0.00      APRO  
ATOM   2333  HB3 ALA A 150     -19.196 -17.556  -4.078  0.00  0.00      APRO  
ATOM   2334  C   ALA A 150     -19.655 -20.927  -4.943  0.00  0.00      APRO  
ATOM   2335  O   ALA A 150     -18.836 -21.398  -5.697  0.00  0.00      APRO  
ATOM   2336  N   PHE A 151     -20.409 -21.648  -4.179  0.00  0.00      APRO  
ATOM   2337  HN  PHE A 151     -21.163 -21.165  -3.740  0.00  0.00      APRO  
ATOM   2338  CA  PHE A 151     -20.403 -23.083  -4.234  0.00  0.00      APRO  
ATOM   2339  HA  PHE A 151     -19.400 -23.385  -4.500  0.00  0.00      APRO  
ATOM   2340  CB  PHE A 151     -20.639 -23.615  -2.815  0.00  0.00      APRO  
ATOM   2341  HB1 PHE A 151     -21.354 -22.886  -2.377  0.00  0.00      APRO  
ATOM   2342  HB2 PHE A 151     -21.025 -24.656  -2.782  0.00  0.00      APRO  
ATOM   2343  CG  PHE A 151     -19.471 -23.612  -1.805  0.00  0.00      APRO  
ATOM   2344  CD1 PHE A 151     -18.956 -22.437  -1.211  0.00  0.00      APRO  
ATOM   2345  HD1 PHE A 151     -19.313 -21.484  -1.573  0.00  0.00      APRO  
ATOM   2346  CE1 PHE A 151     -17.857 -22.495  -0.283  0.00  0.00      APRO  
ATOM   2347  HE1 PHE A 151     -17.512 -21.580   0.176  0.00  0.00      APRO  
ATOM   2348  CZ  PHE A 151     -17.277 -23.757   0.021  0.00  0.00      APRO  
ATOM   2349  HZ  PHE A 151     -16.536 -23.820   0.804  0.00  0.00      APRO  
ATOM   2350  CD2 PHE A 151     -18.957 -24.800  -1.387  0.00  0.00      APRO  
ATOM   2351  HD2 PHE A 151     -19.534 -25.626  -1.775  0.00  0.00      APRO  
ATOM   2352  CE2 PHE A 151     -17.804 -24.940  -0.523  0.00  0.00      APRO  
ATOM   2353  HE2 PHE A 151     -17.441 -25.889  -0.157  0.00  0.00      APRO  
ATOM   2354  C   PHE A 151     -21.408 -23.745  -5.142  0.00  0.00      APRO  
ATOM   2355  O   PHE A 151     -21.377 -24.941  -5.377  0.00  0.00      APRO  
ATOM   2356  N   ASN A 152     -22.392 -22.990  -5.665  0.00  0.00      APRO  
ATOM   2357  HN  ASN A 152     -22.457 -22.017  -5.459  0.00  0.00      APRO  
ATOM   2358  CA  ASN A 152     -23.404 -23.275  -6.642  0.00  0.00      APRO  
ATOM   2359  HA  ASN A 152     -23.756 -24.283  -6.477  0.00  0.00      APRO  
ATOM   2360  CB  ASN A 152     -24.560 -22.153  -6.423  0.00  0.00      APRO  
ATOM   2361  HB1 ASN A 152     -25.126 -22.264  -5.473  0.00  0.00      APRO  
ATOM   2362  HB2 ASN A 152     -24.120 -21.134  -6.363  0.00  0.00      APRO  
ATOM   2363  CG  ASN A 152     -25.617 -22.257  -7.533  0.00  0.00      APRO  
ATOM   2364  OD1 ASN A 152     -25.410 -21.689  -8.634  0.00  0.00      APRO  
ATOM   2365  ND2 ASN A 152     -26.646 -23.139  -7.336  0.00  0.00      APRO  
ATOM   2366 HD21 ASN A 152     -27.314 -23.307  -8.062  0.00  0.00      APRO  
ATOM   2367 HD22 ASN A 152     -26.700 -23.745  -6.543  0.00  0.00      APRO  
ATOM   2368  C   ASN A 152     -22.867 -23.300  -8.058  0.00  0.00      APRO  
ATOM   2369  O   ASN A 152     -22.964 -24.333  -8.749  0.00  0.00      APRO  
ATOM   2370  N   LYS A 153     -22.086 -22.258  -8.529  0.00  0.00      APRO  
ATOM   2371  HN  LYS A 153     -22.219 -21.332  -8.183  0.00  0.00      APRO  
ATOM   2372  CA  LYS A 153     -21.148 -22.374  -9.599  0.00  0.00      APRO  
ATOM   2373  HA  LYS A 153     -21.187 -23.379  -9.994  0.00  0.00      APRO  
ATOM   2374  CB  LYS A 153     -21.589 -21.416 -10.784  0.00  0.00      APRO  
ATOM   2375  HB1 LYS A 153     -21.527 -20.354 -10.463  0.00  0.00      APRO  
ATOM   2376  HB2 LYS A 153     -20.767 -21.376 -11.529  0.00  0.00      APRO  
ATOM   2377  CG  LYS A 153     -22.901 -21.709 -11.422  0.00  0.00      APRO  
ATOM   2378  HG1 LYS A 153     -23.750 -21.727 -10.704  0.00  0.00      APRO  
ATOM   2379  HG2 LYS A 153     -23.117 -20.991 -12.242  0.00  0.00      APRO  
ATOM   2380  CD  LYS A 153     -22.849 -23.128 -12.056  0.00  0.00      APRO  
ATOM   2381  HD1 LYS A 153     -21.951 -23.347 -12.673  0.00  0.00      APRO  
ATOM   2382  HD2 LYS A 153     -22.814 -23.862 -11.223  0.00  0.00      APRO  
ATOM   2383  CE  LYS A 153     -24.115 -23.192 -12.896  0.00  0.00      APRO  
ATOM   2384  HE1 LYS A 153     -24.983 -23.036 -12.220  0.00  0.00      APRO  
ATOM   2385  HE2 LYS A 153     -24.111 -22.456 -13.728  0.00  0.00      APRO  
ATOM   2386  NZ  LYS A 153     -24.147 -24.477 -13.539  0.00  0.00      APRO  
ATOM   2387  HZ1 LYS A 153     -23.658 -25.178 -12.946  0.00  0.00      APRO  
ATOM   2388  HZ2 LYS A 153     -25.120 -24.840 -13.582  0.00  0.00      APRO  
ATOM   2389  HZ3 LYS A 153     -23.715 -24.467 -14.485  0.00  0.00      APRO  
ATOM   2390  C   LYS A 153     -19.800 -21.973  -9.057  0.00  0.00      APRO  
ATOM   2391  O   LYS A 153     -19.543 -20.808  -8.683  0.00  0.00      APRO  
ATOM   2392  N   PRO A 154     -18.847 -22.870  -9.074  0.00  0.00      APRO  
ATOM   2393  CD  PRO A 154     -19.150 -24.347  -9.254  0.00  0.00      APRO  
ATOM   2394  HD1 PRO A 154     -19.355 -24.441 -10.342  0.00  0.00      APRO  
ATOM   2395  HD2 PRO A 154     -19.918 -24.668  -8.519  0.00  0.00      APRO  
ATOM   2396  CA  PRO A 154     -17.426 -22.621  -8.997  0.00  0.00      APRO  
ATOM   2397  HA  PRO A 154     -17.332 -22.294  -7.972  0.00  0.00      APRO  
ATOM   2398  CB  PRO A 154     -16.758 -23.972  -9.292  0.00  0.00      APRO  
ATOM   2399  HB1 PRO A 154     -15.749 -23.934  -8.828  0.00  0.00      APRO  
ATOM   2400  HB2 PRO A 154     -16.695 -24.081 -10.396  0.00  0.00      APRO  
ATOM   2401  CG  PRO A 154     -17.771 -25.025  -8.773  0.00  0.00      APRO  
ATOM   2402  HG1 PRO A 154     -17.782 -25.130  -7.667  0.00  0.00      APRO  
ATOM   2403  HG2 PRO A 154     -17.671 -26.070  -9.136  0.00  0.00      APRO  
ATOM   2404  C   PRO A 154     -16.822 -21.549  -9.827  0.00  0.00      APRO  
ATOM   2405  O   PRO A 154     -17.389 -21.116 -10.831  0.00  0.00      APRO  
ATOM   2406  N   GLY A 155     -15.569 -21.174  -9.470  0.00  0.00      APRO  
ATOM   2407  HN  GLY A 155     -15.205 -21.593  -8.641  0.00  0.00      APRO  
ATOM   2408  CA  GLY A 155     -14.589 -20.318 -10.246  0.00  0.00      APRO  
ATOM   2409  HA1 GLY A 155     -13.945 -19.766  -9.578  0.00  0.00      APRO  
ATOM   2410  HA2 GLY A 155     -15.137 -19.744 -10.979  0.00  0.00      APRO  
ATOM   2411  C   GLY A 155     -13.648 -21.109 -11.060  0.00  0.00      APRO  
ATOM   2412  O   GLY A 155     -13.965 -22.246 -11.360  0.00  0.00      APRO  
ATOM   2413  N   GLU A 156     -12.428 -20.614 -11.329  0.00  0.00      APRO  
ATOM   2414  HN  GLU A 156     -12.226 -19.664 -11.104  0.00  0.00      APRO  
ATOM   2415  CA  GLU A 156     -11.404 -21.358 -12.021  0.00  0.00      APRO  
ATOM   2416  HA  GLU A 156     -11.670 -22.391 -11.852  0.00  0.00      APRO  
ATOM   2417  CB  GLU A 156     -11.303 -21.132 -13.607  0.00  0.00      APRO  
ATOM   2418  HB1 GLU A 156     -11.922 -21.939 -14.052  0.00  0.00      APRO  
ATOM   2419  HB2 GLU A 156     -11.726 -20.111 -13.726  0.00  0.00      APRO  
ATOM   2420  CG  GLU A 156      -9.880 -21.006 -14.149  0.00  0.00      APRO  
ATOM   2421  HG1 GLU A 156      -9.246 -20.273 -13.606  0.00  0.00      APRO  
ATOM   2422  HG2 GLU A 156      -9.398 -21.994 -13.986  0.00  0.00      APRO  
ATOM   2423  CD  GLU A 156      -9.960 -20.565 -15.594  0.00  0.00      APRO  
ATOM   2424  OE1 GLU A 156      -9.705 -21.359 -16.482  0.00  0.00      APRO  
ATOM   2425  OE2 GLU A 156     -10.340 -19.399 -15.872  0.00  0.00      APRO  
ATOM   2426  C   GLU A 156     -10.082 -21.015 -11.250  0.00  0.00      APRO  
ATOM   2427  O   GLU A 156      -9.724 -19.830 -11.058  0.00  0.00      APRO  
ATOM   2428  N   LEU A 157      -9.343 -22.053 -10.875  0.00  0.00      APRO  
ATOM   2429  HN  LEU A 157      -9.652 -22.997 -10.958  0.00  0.00      APRO  
ATOM   2430  CA  LEU A 157      -8.074 -21.900 -10.293  0.00  0.00      APRO  
ATOM   2431  HA  LEU A 157      -8.129 -21.008  -9.687  0.00  0.00      APRO  
ATOM   2432  CB  LEU A 157      -7.712 -23.220  -9.514  0.00  0.00      APRO  
ATOM   2433  HB1 LEU A 157      -8.391 -23.362  -8.646  0.00  0.00      APRO  
ATOM   2434  HB2 LEU A 157      -7.807 -24.094 -10.194  0.00  0.00      APRO  
ATOM   2435  CG  LEU A 157      -6.298 -23.203  -8.848  0.00  0.00      APRO  
ATOM   2436  HG  LEU A 157      -5.569 -23.226  -9.687  0.00  0.00      APRO  
ATOM   2437  CD1 LEU A 157      -5.995 -22.030  -7.987  0.00  0.00      APRO  
ATOM   2438 HD11 LEU A 157      -6.511 -21.964  -7.005  0.00  0.00      APRO  
ATOM   2439 HD12 LEU A 157      -4.911 -22.144  -7.770  0.00  0.00      APRO  
ATOM   2440 HD13 LEU A 157      -5.995 -21.091  -8.582  0.00  0.00      APRO  
ATOM   2441  CD2 LEU A 157      -6.163 -24.497  -7.905  0.00  0.00      APRO  
ATOM   2442 HD21 LEU A 157      -7.019 -24.448  -7.199  0.00  0.00      APRO  
ATOM   2443 HD22 LEU A 157      -6.186 -25.333  -8.637  0.00  0.00      APRO  
ATOM   2444 HD23 LEU A 157      -5.151 -24.523  -7.447  0.00  0.00      APRO  
ATOM   2445  C   LEU A 157      -7.002 -21.699 -11.385  0.00  0.00      APRO  
ATOM   2446  O   LEU A 157      -6.640 -22.689 -12.091  0.00  0.00      APRO  
ATOM   2447  N   ASN A 158      -6.404 -20.500 -11.507  0.00  0.00      APRO  
ATOM   2448  HN  ASN A 158      -6.520 -19.866 -10.747  0.00  0.00      APRO  
ATOM   2449  CA  ASN A 158      -5.496 -20.221 -12.621  0.00  0.00      APRO  
ATOM   2450  HA  ASN A 158      -5.853 -20.824 -13.443  0.00  0.00      APRO  
ATOM   2451  CB  ASN A 158      -5.528 -18.749 -13.127  0.00  0.00      APRO  
ATOM   2452  HB1 ASN A 158      -5.070 -18.042 -12.403  0.00  0.00      APRO  
ATOM   2453  HB2 ASN A 158      -4.982 -18.658 -14.091  0.00  0.00      APRO  
ATOM   2454  CG  ASN A 158      -6.972 -18.347 -13.425  0.00  0.00      APRO  
ATOM   2455  OD1 ASN A 158      -7.453 -18.553 -14.525  0.00  0.00      APRO  
ATOM   2456  ND2 ASN A 158      -7.610 -17.776 -12.438  0.00  0.00      APRO  
ATOM   2457 HD21 ASN A 158      -8.597 -17.650 -12.538  0.00  0.00      APRO  
ATOM   2458 HD22 ASN A 158      -7.229 -17.815 -11.514  0.00  0.00      APRO  
ATOM   2459  C   ASN A 158      -4.037 -20.756 -12.391  0.00  0.00      APRO  
ATOM   2460  O   ASN A 158      -3.288 -20.228 -11.614  0.00  0.00      APRO  
ATOM   2461  N   ILE A 159      -3.601 -21.767 -13.151  0.00  0.00      APRO  
ATOM   2462  HN  ILE A 159      -4.304 -22.003 -13.817  0.00  0.00      APRO  
ATOM   2463  CA  ILE A 159      -2.237 -22.379 -13.163  0.00  0.00      APRO  
ATOM   2464  HA  ILE A 159      -1.844 -22.486 -12.163  0.00  0.00      APRO  
ATOM   2465  CB  ILE A 159      -2.126 -23.693 -13.922  0.00  0.00      APRO  
ATOM   2466  HB  ILE A 159      -2.224 -23.549 -15.019  0.00  0.00      APRO  
ATOM   2467  CG2 ILE A 159      -0.629 -24.224 -13.754  0.00  0.00      APRO  
ATOM   2468 HG21 ILE A 159      -0.713 -25.083 -14.454  0.00  0.00      APRO  
ATOM   2469 HG22 ILE A 159       0.074 -23.486 -14.196  0.00  0.00      APRO  
ATOM   2470 HG23 ILE A 159      -0.346 -24.508 -12.718  0.00  0.00      APRO  
ATOM   2471  CG1 ILE A 159      -3.047 -24.800 -13.335  0.00  0.00      APRO  
ATOM   2472 HG11 ILE A 159      -4.105 -24.811 -13.675  0.00  0.00      APRO  
ATOM   2473 HG12 ILE A 159      -2.755 -25.814 -13.683  0.00  0.00      APRO  
ATOM   2474  CD  ILE A 159      -3.053 -24.806 -11.806  0.00  0.00      APRO  
ATOM   2475  HD1 ILE A 159      -3.451 -23.857 -11.387  0.00  0.00      APRO  
ATOM   2476  HD2 ILE A 159      -3.678 -25.684 -11.539  0.00  0.00      APRO  
ATOM   2477  HD3 ILE A 159      -2.069 -24.973 -11.317  0.00  0.00      APRO  
ATOM   2478  C   ILE A 159      -1.266 -21.291 -13.537  0.00  0.00      APRO  
ATOM   2479  O   ILE A 159      -0.232 -21.088 -12.870  0.00  0.00      APRO  
ATOM   2480  N   ASP A 160      -1.553 -20.434 -14.492  0.00  0.00      APRO  
ATOM   2481  HN  ASP A 160      -2.349 -20.658 -15.049  0.00  0.00      APRO  
ATOM   2482  CA  ASP A 160      -0.733 -19.247 -14.866  0.00  0.00      APRO  
ATOM   2483  HA  ASP A 160       0.211 -19.576 -15.275  0.00  0.00      APRO  
ATOM   2484  CB  ASP A 160      -1.473 -18.475 -15.932  0.00  0.00      APRO  
ATOM   2485  HB1 ASP A 160      -2.519 -18.271 -15.618  0.00  0.00      APRO  
ATOM   2486  HB2 ASP A 160      -0.924 -17.543 -16.183  0.00  0.00      APRO  
ATOM   2487  CG  ASP A 160      -1.625 -19.401 -17.068  0.00  0.00      APRO  
ATOM   2488  OD1 ASP A 160      -0.603 -20.080 -17.497  0.00  0.00      APRO  
ATOM   2489  OD2 ASP A 160      -2.663 -19.545 -17.714  0.00  0.00      APRO  
ATOM   2490  C   ASP A 160      -0.419 -18.393 -13.636  0.00  0.00      APRO  
ATOM   2491  O   ASP A 160       0.712 -18.039 -13.435  0.00  0.00      APRO  
ATOM   2492  N   ARG A 161      -1.484 -18.223 -12.704  0.00  0.00      APRO  
ATOM   2493  HN  ARG A 161      -2.415 -18.579 -12.667  0.00  0.00      APRO  
ATOM   2494  CA  ARG A 161      -1.153 -17.429 -11.504  0.00  0.00      APRO  
ATOM   2495  HA  ARG A 161      -0.531 -16.599 -11.808  0.00  0.00      APRO  
ATOM   2496  CB  ARG A 161      -2.448 -16.839 -10.963  0.00  0.00      APRO  
ATOM   2497  HB1 ARG A 161      -3.103 -17.735 -10.993  0.00  0.00      APRO  
ATOM   2498  HB2 ARG A 161      -2.409 -16.539  -9.894  0.00  0.00      APRO  
ATOM   2499  CG  ARG A 161      -3.157 -15.757 -11.794  0.00  0.00      APRO  
ATOM   2500  HG1 ARG A 161      -2.475 -14.880 -11.798  0.00  0.00      APRO  
ATOM   2501  HG2 ARG A 161      -3.410 -16.132 -12.809  0.00  0.00      APRO  
ATOM   2502  CD  ARG A 161      -4.525 -15.301 -11.171  0.00  0.00      APRO  
ATOM   2503  HD1 ARG A 161      -5.127 -16.200 -10.919  0.00  0.00      APRO  
ATOM   2504  HD2 ARG A 161      -4.438 -14.753 -10.209  0.00  0.00      APRO  
ATOM   2505  NE  ARG A 161      -5.195 -14.481 -12.290  0.00  0.00      APRO  
ATOM   2506  HE  ARG A 161      -4.700 -14.126 -13.083  0.00  0.00      APRO  
ATOM   2507  CZ  ARG A 161      -6.466 -14.288 -12.420  0.00  0.00      APRO  
ATOM   2508  NH1 ARG A 161      -7.275 -14.660 -11.436  0.00  0.00      APRO  
ATOM   2509 HH11 ARG A 161      -8.232 -14.403 -11.567  0.00  0.00      APRO  
ATOM   2510 HH12 ARG A 161      -6.982 -15.137 -10.607  0.00  0.00      APRO  
ATOM   2511  NH2 ARG A 161      -7.063 -13.717 -13.407  0.00  0.00      APRO  
ATOM   2512 HH21 ARG A 161      -8.053 -13.581 -13.387  0.00  0.00      APRO  
ATOM   2513 HH22 ARG A 161      -6.526 -13.320 -14.152  0.00  0.00      APRO  
ATOM   2514  C   ARG A 161      -0.401 -18.113 -10.369  0.00  0.00      APRO  
ATOM   2515  O   ARG A 161       0.318 -17.550  -9.594  0.00  0.00      APRO  
ATOM   2516  N   VAL A 162      -0.463 -19.492 -10.266  0.00  0.00      APRO  
ATOM   2517  HN  VAL A 162      -1.228 -19.991 -10.665  0.00  0.00      APRO  
ATOM   2518  CA  VAL A 162       0.411 -20.396  -9.555  0.00  0.00      APRO  
ATOM   2519  HA  VAL A 162       0.356 -20.042  -8.536  0.00  0.00      APRO  
ATOM   2520  CB  VAL A 162      -0.039 -21.878  -9.630  0.00  0.00      APRO  
ATOM   2521  HB  VAL A 162      -0.002 -22.360 -10.630  0.00  0.00      APRO  
ATOM   2522  CG1 VAL A 162       0.857 -22.706  -8.602  0.00  0.00      APRO  
ATOM   2523 HG11 VAL A 162       0.969 -22.312  -7.570  0.00  0.00      APRO  
ATOM   2524 HG12 VAL A 162       0.415 -23.712  -8.435  0.00  0.00      APRO  
ATOM   2525 HG13 VAL A 162       1.895 -22.744  -8.995  0.00  0.00      APRO  
ATOM   2526  CG2 VAL A 162      -1.522 -21.928  -9.154  0.00  0.00      APRO  
ATOM   2527 HG21 VAL A 162      -2.064 -22.815  -9.545  0.00  0.00      APRO  
ATOM   2528 HG22 VAL A 162      -1.617 -22.011  -8.050  0.00  0.00      APRO  
ATOM   2529 HG23 VAL A 162      -2.257 -21.154  -9.464  0.00  0.00      APRO  
ATOM   2530  C   VAL A 162       1.871 -20.353 -10.043  0.00  0.00      APRO  
ATOM   2531  O   VAL A 162       2.770 -20.207  -9.254  0.00  0.00      APRO  
ATOM   2532  N   ASN A 163       2.083 -20.387 -11.378  0.00  0.00      APRO  
ATOM   2533  HN  ASN A 163       1.307 -20.568 -11.978  0.00  0.00      APRO  
ATOM   2534  CA  ASN A 163       3.472 -20.343 -11.923  0.00  0.00      APRO  
ATOM   2535  HA  ASN A 163       4.065 -20.934 -11.240  0.00  0.00      APRO  
ATOM   2536  CB  ASN A 163       3.533 -21.030 -13.323  0.00  0.00      APRO  
ATOM   2537  HB1 ASN A 163       2.741 -20.547 -13.936  0.00  0.00      APRO  
ATOM   2538  HB2 ASN A 163       4.534 -20.761 -13.721  0.00  0.00      APRO  
ATOM   2539  CG  ASN A 163       3.605 -22.535 -13.255  0.00  0.00      APRO  
ATOM   2540  OD1 ASN A 163       3.917 -23.179 -12.297  0.00  0.00      APRO  
ATOM   2541  ND2 ASN A 163       3.163 -23.126 -14.373  0.00  0.00      APRO  
ATOM   2542 HD21 ASN A 163       2.873 -24.079 -14.282  0.00  0.00      APRO  
ATOM   2543 HD22 ASN A 163       2.820 -22.509 -15.081  0.00  0.00      APRO  
ATOM   2544  C   ASN A 163       4.226 -19.053 -11.908  0.00  0.00      APRO  
ATOM   2545  O   ASN A 163       5.476 -18.951 -11.822  0.00  0.00      APRO  
ATOM   2546  N   ALA A 164       3.435 -17.959 -12.011  0.00  0.00      APRO  
ATOM   2547  HN  ALA A 164       2.480 -18.126 -12.245  0.00  0.00      APRO  
ATOM   2548  CA  ALA A 164       3.937 -16.574 -11.708  0.00  0.00      APRO  
ATOM   2549  HA  ALA A 164       4.788 -16.398 -12.350  0.00  0.00      APRO  
ATOM   2550  CB  ALA A 164       2.800 -15.601 -12.014  0.00  0.00      APRO  
ATOM   2551  HB1 ALA A 164       2.437 -15.763 -13.051  0.00  0.00      APRO  
ATOM   2552  HB2 ALA A 164       1.893 -15.739 -11.386  0.00  0.00      APRO  
ATOM   2553  HB3 ALA A 164       3.174 -14.556 -11.955  0.00  0.00      APRO  
ATOM   2554  C   ALA A 164       4.438 -16.440 -10.253  0.00  0.00      APRO  
ATOM   2555  O   ALA A 164       5.547 -16.000 -10.024  0.00  0.00      APRO  
ATOM   2556  N   GLN A 165       3.600 -16.959  -9.290  0.00  0.00      APRO  
ATOM   2557  HN  GLN A 165       2.770 -17.425  -9.585  0.00  0.00      APRO  
ATOM   2558  CA  GLN A 165       3.886 -16.912  -7.871  0.00  0.00      APRO  
ATOM   2559  HA  GLN A 165       4.148 -15.910  -7.565  0.00  0.00      APRO  
ATOM   2560  CB  GLN A 165       2.504 -17.285  -7.173  0.00  0.00      APRO  
ATOM   2561  HB1 GLN A 165       1.839 -16.473  -7.536  0.00  0.00      APRO  
ATOM   2562  HB2 GLN A 165       2.142 -18.220  -7.652  0.00  0.00      APRO  
ATOM   2563  CG  GLN A 165       2.492 -17.593  -5.722  0.00  0.00      APRO  
ATOM   2564  HG1 GLN A 165       1.438 -17.614  -5.373  0.00  0.00      APRO  
ATOM   2565  HG2 GLN A 165       2.868 -18.584  -5.390  0.00  0.00      APRO  
ATOM   2566  CD  GLN A 165       3.249 -16.634  -4.854  0.00  0.00      APRO  
ATOM   2567  OE1 GLN A 165       3.299 -15.507  -5.231  0.00  0.00      APRO  
ATOM   2568  NE2 GLN A 165       3.776 -17.107  -3.701  0.00  0.00      APRO  
ATOM   2569 HE21 GLN A 165       4.186 -16.442  -3.076  0.00  0.00      APRO  
ATOM   2570 HE22 GLN A 165       3.913 -18.090  -3.584  0.00  0.00      APRO  
ATOM   2571  C   GLN A 165       5.088 -17.760  -7.510  0.00  0.00      APRO  
ATOM   2572  O   GLN A 165       5.870 -17.275  -6.742  0.00  0.00      APRO  
ATOM   2573  N   GLN A 166       5.278 -18.925  -8.090  0.00  0.00      APRO  
ATOM   2574  HN  GLN A 166       4.591 -19.448  -8.590  0.00  0.00      APRO  
ATOM   2575  CA  GLN A 166       6.532 -19.617  -7.969  0.00  0.00      APRO  
ATOM   2576  HA  GLN A 166       6.794 -19.672  -6.922  0.00  0.00      APRO  
ATOM   2577  CB  GLN A 166       6.460 -21.097  -8.549  0.00  0.00      APRO  
ATOM   2578  HB1 GLN A 166       6.149 -21.088  -9.616  0.00  0.00      APRO  
ATOM   2579  HB2 GLN A 166       7.474 -21.549  -8.521  0.00  0.00      APRO  
ATOM   2580  CG  GLN A 166       5.580 -22.116  -7.803  0.00  0.00      APRO  
ATOM   2581  HG1 GLN A 166       4.519 -21.912  -8.062  0.00  0.00      APRO  
ATOM   2582  HG2 GLN A 166       6.033 -23.087  -8.097  0.00  0.00      APRO  
ATOM   2583  CD  GLN A 166       5.696 -22.107  -6.287  0.00  0.00      APRO  
ATOM   2584  OE1 GLN A 166       4.710 -21.859  -5.585  0.00  0.00      APRO  
ATOM   2585  NE2 GLN A 166       6.876 -22.299  -5.651  0.00  0.00      APRO  
ATOM   2586 HE21 GLN A 166       6.833 -22.332  -4.653  0.00  0.00      APRO  
ATOM   2587 HE22 GLN A 166       7.771 -22.406  -6.084  0.00  0.00      APRO  
ATOM   2588  C   GLN A 166       7.768 -18.979  -8.578  0.00  0.00      APRO  
ATOM   2589  O   GLN A 166       8.882 -18.944  -8.004  0.00  0.00      APRO  
ATOM   2590  N   ALA A 167       7.596 -18.519  -9.859  0.00  0.00      APRO  
ATOM   2591  HN  ALA A 167       6.692 -18.520 -10.279  0.00  0.00      APRO  
ATOM   2592  CA  ALA A 167       8.627 -17.780 -10.575  0.00  0.00      APRO  
ATOM   2593  HA  ALA A 167       9.475 -18.422 -10.758  0.00  0.00      APRO  
ATOM   2594  CB  ALA A 167       8.023 -17.322 -11.951  0.00  0.00      APRO  
ATOM   2595  HB1 ALA A 167       7.757 -18.259 -12.486  0.00  0.00      APRO  
ATOM   2596  HB2 ALA A 167       7.130 -16.664 -12.019  0.00  0.00      APRO  
ATOM   2597  HB3 ALA A 167       8.802 -16.797 -12.545  0.00  0.00      APRO  
ATOM   2598  C   ALA A 167       9.187 -16.609  -9.781  0.00  0.00      APRO  
ATOM   2599  O   ALA A 167      10.405 -16.405  -9.598  0.00  0.00      APRO  
ATOM   2600  N   ARG A 168       8.271 -15.780  -9.223  0.00  0.00      APRO  
ATOM   2601  HN  ARG A 168       7.295 -15.967  -9.310  0.00  0.00      APRO  
ATOM   2602  CA  ARG A 168       8.569 -14.698  -8.373  0.00  0.00      APRO  
ATOM   2603  HA  ARG A 168       9.209 -14.076  -8.981  0.00  0.00      APRO  
ATOM   2604  CB  ARG A 168       7.233 -13.974  -7.899  0.00  0.00      APRO  
ATOM   2605  HB1 ARG A 168       6.567 -13.833  -8.777  0.00  0.00      APRO  
ATOM   2606  HB2 ARG A 168       6.766 -14.700  -7.200  0.00  0.00      APRO  
ATOM   2607  CG  ARG A 168       7.565 -12.673  -7.194  0.00  0.00      APRO  
ATOM   2608  HG1 ARG A 168       8.167 -12.774  -6.266  0.00  0.00      APRO  
ATOM   2609  HG2 ARG A 168       8.266 -12.125  -7.860  0.00  0.00      APRO  
ATOM   2610  CD  ARG A 168       6.379 -11.826  -6.829  0.00  0.00      APRO  
ATOM   2611  HD1 ARG A 168       6.581 -10.806  -6.438  0.00  0.00      APRO  
ATOM   2612  HD2 ARG A 168       5.725 -11.636  -7.707  0.00  0.00      APRO  
ATOM   2613  NE  ARG A 168       5.559 -12.636  -5.958  0.00  0.00      APRO  
ATOM   2614  HE  ARG A 168       4.655 -12.956  -6.241  0.00  0.00      APRO  
ATOM   2615  CZ  ARG A 168       5.864 -12.869  -4.691  0.00  0.00      APRO  
ATOM   2616  NH1 ARG A 168       6.867 -12.219  -4.083  0.00  0.00      APRO  
ATOM   2617 HH11 ARG A 168       7.017 -12.440  -3.119  0.00  0.00      APRO  
ATOM   2618 HH12 ARG A 168       7.514 -11.629  -4.567  0.00  0.00      APRO  
ATOM   2619  NH2 ARG A 168       5.038 -13.661  -3.969  0.00  0.00      APRO  
ATOM   2620 HH21 ARG A 168       5.285 -14.061  -3.086  0.00  0.00      APRO  
ATOM   2621 HH22 ARG A 168       4.291 -14.140  -4.429  0.00  0.00      APRO  
ATOM   2622  C   ARG A 168       9.325 -15.191  -7.095  0.00  0.00      APRO  
ATOM   2623  O   ARG A 168      10.376 -14.692  -6.652  0.00  0.00      APRO  
ATOM   2624  N   ARG A 169       8.841 -16.335  -6.527  0.00  0.00      APRO  
ATOM   2625  HN  ARG A 169       7.925 -16.640  -6.776  0.00  0.00      APRO  
ATOM   2626  CA  ARG A 169       9.547 -16.872  -5.373  0.00  0.00      APRO  
ATOM   2627  HA  ARG A 169       9.583 -16.094  -4.624  0.00  0.00      APRO  
ATOM   2628  CB  ARG A 169       8.646 -18.017  -4.687  0.00  0.00      APRO  
ATOM   2629  HB1 ARG A 169       7.587 -17.694  -4.600  0.00  0.00      APRO  
ATOM   2630  HB2 ARG A 169       8.637 -18.945  -5.296  0.00  0.00      APRO  
ATOM   2631  CG  ARG A 169       9.221 -18.371  -3.259  0.00  0.00      APRO  
ATOM   2632  HG1 ARG A 169       8.544 -19.121  -2.796  0.00  0.00      APRO  
ATOM   2633  HG2 ARG A 169      10.258 -18.769  -3.230  0.00  0.00      APRO  
ATOM   2634  CD  ARG A 169       9.209 -17.185  -2.243  0.00  0.00      APRO  
ATOM   2635  HD1 ARG A 169      10.160 -16.615  -2.303  0.00  0.00      APRO  
ATOM   2636  HD2 ARG A 169       8.403 -16.489  -2.562  0.00  0.00      APRO  
ATOM   2637  NE  ARG A 169       8.984 -17.556  -0.833  0.00  0.00      APRO  
ATOM   2638  HE  ARG A 169       9.013 -18.529  -0.607  0.00  0.00      APRO  
ATOM   2639  CZ  ARG A 169       8.785 -16.708   0.135  0.00  0.00      APRO  
ATOM   2640  NH1 ARG A 169       8.483 -15.445  -0.080  0.00  0.00      APRO  
ATOM   2641 HH11 ARG A 169       8.188 -14.832   0.652  0.00  0.00      APRO  
ATOM   2642 HH12 ARG A 169       8.519 -15.136  -1.030  0.00  0.00      APRO  
ATOM   2643  NH2 ARG A 169       8.899 -17.104   1.378  0.00  0.00      APRO  
ATOM   2644 HH21 ARG A 169       8.422 -16.493   2.010  0.00  0.00      APRO  
ATOM   2645 HH22 ARG A 169       9.101 -18.038   1.671  0.00  0.00      APRO  
ATOM   2646  C   ARG A 169      10.992 -17.435  -5.651  0.00  0.00      APRO  
ATOM   2647  O   ARG A 169      11.941 -17.197  -4.869  0.00  0.00      APRO  
ATOM   2648  N   PHE A 170      11.204 -18.148  -6.787  0.00  0.00      APRO  
ATOM   2649  HN  PHE A 170      10.328 -18.303  -7.238  0.00  0.00      APRO  
ATOM   2650  CA  PHE A 170      12.463 -18.679  -7.341  0.00  0.00      APRO  
ATOM   2651  HA  PHE A 170      12.908 -19.286  -6.567  0.00  0.00      APRO  
ATOM   2652  CB  PHE A 170      12.086 -19.577  -8.648  0.00  0.00      APRO  
ATOM   2653  HB1 PHE A 170      11.359 -18.971  -9.230  0.00  0.00      APRO  
ATOM   2654  HB2 PHE A 170      12.857 -19.616  -9.447  0.00  0.00      APRO  
ATOM   2655  CG  PHE A 170      11.499 -20.858  -8.277  0.00  0.00      APRO  
ATOM   2656  CD1 PHE A 170      11.295 -21.288  -6.925  0.00  0.00      APRO  
ATOM   2657  HD1 PHE A 170      11.619 -20.767  -6.037  0.00  0.00      APRO  
ATOM   2658  CE1 PHE A 170      10.571 -22.463  -6.699  0.00  0.00      APRO  
ATOM   2659  HE1 PHE A 170      10.369 -22.645  -5.653  0.00  0.00      APRO  
ATOM   2660  CZ  PHE A 170      10.132 -23.279  -7.746  0.00  0.00      APRO  
ATOM   2661  HZ  PHE A 170       9.579 -24.166  -7.476  0.00  0.00      APRO  
ATOM   2662  CD2 PHE A 170      11.109 -21.737  -9.338  0.00  0.00      APRO  
ATOM   2663  HD2 PHE A 170      11.276 -21.516 -10.382  0.00  0.00      APRO  
ATOM   2664  CE2 PHE A 170      10.493 -22.987  -9.082  0.00  0.00      APRO  
ATOM   2665  HE2 PHE A 170      10.080 -23.647  -9.830  0.00  0.00      APRO  
ATOM   2666  C   PHE A 170      13.539 -17.662  -7.624  0.00  0.00      APRO  
ATOM   2667  O   PHE A 170      14.747 -17.854  -7.336  0.00  0.00      APRO  
ATOM   2668  N   MET A 171      13.113 -16.511  -8.229  0.00  0.00      APRO  
ATOM   2669  HN  MET A 171      12.150 -16.482  -8.486  0.00  0.00      APRO  
ATOM   2670  CA  MET A 171      14.103 -15.403  -8.458  0.00  0.00      APRO  
ATOM   2671  HA  MET A 171      14.930 -15.764  -9.052  0.00  0.00      APRO  
ATOM   2672  CB  MET A 171      13.509 -14.143  -9.245  0.00  0.00      APRO  
ATOM   2673  HB1 MET A 171      12.575 -13.818  -8.737  0.00  0.00      APRO  
ATOM   2674  HB2 MET A 171      14.156 -13.243  -9.316  0.00  0.00      APRO  
ATOM   2675  CG  MET A 171      12.935 -14.484 -10.643  0.00  0.00      APRO  
ATOM   2676  HG1 MET A 171      13.807 -14.571 -11.327  0.00  0.00      APRO  
ATOM   2677  HG2 MET A 171      12.384 -15.443 -10.540  0.00  0.00      APRO  
ATOM   2678  SD  MET A 171      11.817 -13.248 -11.393  0.00  0.00      APRO  
ATOM   2679  CE  MET A 171      11.850 -14.138 -12.945  0.00  0.00      APRO  
ATOM   2680  HE1 MET A 171      11.481 -13.504 -13.780  0.00  0.00      APRO  
ATOM   2681  HE2 MET A 171      12.820 -14.563 -13.280  0.00  0.00      APRO  
ATOM   2682  HE3 MET A 171      11.209 -15.035 -12.809  0.00  0.00      APRO  
ATOM   2683  C   MET A 171      14.630 -14.845  -7.164  0.00  0.00      APRO  
ATOM   2684  O   MET A 171      15.834 -14.502  -6.934  0.00  0.00      APRO  
ATOM   2685  N   ASP A 172      13.688 -14.639  -6.191  0.00  0.00      APRO  
ATOM   2686  HN  ASP A 172      12.757 -14.838  -6.488  0.00  0.00      APRO  
ATOM   2687  CA  ASP A 172      13.883 -14.140  -4.855  0.00  0.00      APRO  
ATOM   2688  HA  ASP A 172      14.318 -13.156  -4.945  0.00  0.00      APRO  
ATOM   2689  CB  ASP A 172      12.568 -13.975  -4.085  0.00  0.00      APRO  
ATOM   2690  HB1 ASP A 172      11.872 -14.786  -4.391  0.00  0.00      APRO  
ATOM   2691  HB2 ASP A 172      12.710 -14.021  -2.984  0.00  0.00      APRO  
ATOM   2692  CG  ASP A 172      11.811 -12.719  -4.397  0.00  0.00      APRO  
ATOM   2693  OD1 ASP A 172      10.757 -12.514  -3.748  0.00  0.00      APRO  
ATOM   2694  OD2 ASP A 172      12.209 -11.959  -5.262  0.00  0.00      APRO  
ATOM   2695  C   ASP A 172      14.908 -15.008  -4.111  0.00  0.00      APRO  
ATOM   2696  O   ASP A 172      15.930 -14.572  -3.544  0.00  0.00      APRO  
ATOM   2697  N   ARG A 173      14.657 -16.372  -4.279  0.00  0.00      APRO  
ATOM   2698  HN  ARG A 173      13.875 -16.638  -4.836  0.00  0.00      APRO  
ATOM   2699  CA  ARG A 173      15.511 -17.324  -3.699  0.00  0.00      APRO  
ATOM   2700  HA  ARG A 173      15.668 -17.173  -2.641  0.00  0.00      APRO  
ATOM   2701  CB  ARG A 173      14.916 -18.749  -3.668  0.00  0.00      APRO  
ATOM   2702  HB1 ARG A 173      14.823 -19.051  -4.733  0.00  0.00      APRO  
ATOM   2703  HB2 ARG A 173      15.714 -19.413  -3.271  0.00  0.00      APRO  
ATOM   2704  CG  ARG A 173      13.713 -19.068  -2.734  0.00  0.00      APRO  
ATOM   2705  HG1 ARG A 173      12.861 -18.399  -2.982  0.00  0.00      APRO  
ATOM   2706  HG2 ARG A 173      13.333 -20.093  -2.932  0.00  0.00      APRO  
ATOM   2707  CD  ARG A 173      13.928 -19.060  -1.190  0.00  0.00      APRO  
ATOM   2708  HD1 ARG A 173      14.444 -18.132  -0.861  0.00  0.00      APRO  
ATOM   2709  HD2 ARG A 173      12.880 -18.994  -0.826  0.00  0.00      APRO  
ATOM   2710  NE  ARG A 173      14.537 -20.351  -0.813  0.00  0.00      APRO  
ATOM   2711  HE  ARG A 173      14.935 -20.896  -1.551  0.00  0.00      APRO  
ATOM   2712  CZ  ARG A 173      14.148 -21.057   0.276  0.00  0.00      APRO  
ATOM   2713  NH1 ARG A 173      13.252 -20.580   1.117  0.00  0.00      APRO  
ATOM   2714 HH11 ARG A 173      12.683 -21.180   1.679  0.00  0.00      APRO  
ATOM   2715 HH12 ARG A 173      12.854 -19.695   0.876  0.00  0.00      APRO  
ATOM   2716  NH2 ARG A 173      14.564 -22.270   0.282  0.00  0.00      APRO  
ATOM   2717 HH21 ARG A 173      14.358 -22.795   1.108  0.00  0.00      APRO  
ATOM   2718 HH22 ARG A 173      15.299 -22.634  -0.292  0.00  0.00      APRO  
ATOM   2719  C   ARG A 173      16.962 -17.359  -4.274  0.00  0.00      APRO  
ATOM   2720  O   ARG A 173      17.966 -17.485  -3.571  0.00  0.00      APRO  
ATOM   2721  N   VAL A 174      17.014 -17.245  -5.629  0.00  0.00      APRO  
ATOM   2722  HN  VAL A 174      16.125 -17.190  -6.075  0.00  0.00      APRO  
ATOM   2723  CA  VAL A 174      18.265 -17.136  -6.439  0.00  0.00      APRO  
ATOM   2724  HA  VAL A 174      18.870 -18.009  -6.245  0.00  0.00      APRO  
ATOM   2725  CB  VAL A 174      17.885 -17.241  -7.979  0.00  0.00      APRO  
ATOM   2726  HB  VAL A 174      16.933 -16.689  -8.136  0.00  0.00      APRO  
ATOM   2727  CG1 VAL A 174      19.036 -16.690  -8.845  0.00  0.00      APRO  
ATOM   2728 HG11 VAL A 174      18.820 -16.729  -9.935  0.00  0.00      APRO  
ATOM   2729 HG12 VAL A 174      19.284 -15.620  -8.678  0.00  0.00      APRO  
ATOM   2730 HG13 VAL A 174      19.931 -17.281  -8.555  0.00  0.00      APRO  
ATOM   2731  CG2 VAL A 174      17.608 -18.742  -8.278  0.00  0.00      APRO  
ATOM   2732 HG21 VAL A 174      17.219 -18.898  -9.307  0.00  0.00      APRO  
ATOM   2733 HG22 VAL A 174      18.516 -19.369  -8.146  0.00  0.00      APRO  
ATOM   2734 HG23 VAL A 174      16.854 -19.202  -7.604  0.00  0.00      APRO  
ATOM   2735  C   VAL A 174      19.166 -16.024  -5.969  0.00  0.00      APRO  
ATOM   2736  O   VAL A 174      20.329 -16.246  -5.631  0.00  0.00      APRO  
ATOM   2737  N   VAL A 175      18.657 -14.780  -5.852  0.00  0.00      APRO  
ATOM   2738  HN  VAL A 175      17.697 -14.607  -6.060  0.00  0.00      APRO  
ATOM   2739  CA  VAL A 175      19.427 -13.612  -5.347  0.00  0.00      APRO  
ATOM   2740  HA  VAL A 175      20.268 -13.375  -5.981  0.00  0.00      APRO  
ATOM   2741  CB  VAL A 175      18.580 -12.299  -5.363  0.00  0.00      APRO  
ATOM   2742  HB  VAL A 175      17.662 -12.412  -4.747  0.00  0.00      APRO  
ATOM   2743  CG1 VAL A 175      19.408 -11.081  -4.805  0.00  0.00      APRO  
ATOM   2744 HG11 VAL A 175      20.464 -11.168  -5.137  0.00  0.00      APRO  
ATOM   2745 HG12 VAL A 175      18.960 -10.162  -5.239  0.00  0.00      APRO  
ATOM   2746 HG13 VAL A 175      19.353 -10.923  -3.706  0.00  0.00      APRO  
ATOM   2747  CG2 VAL A 175      18.293 -12.000  -6.780  0.00  0.00      APRO  
ATOM   2748 HG21 VAL A 175      17.834 -10.992  -6.874  0.00  0.00      APRO  
ATOM   2749 HG22 VAL A 175      19.264 -12.032  -7.319  0.00  0.00      APRO  
ATOM   2750 HG23 VAL A 175      17.698 -12.777  -7.306  0.00  0.00      APRO  
ATOM   2751  C   VAL A 175      19.949 -13.853  -3.970  0.00  0.00      APRO  
ATOM   2752  O   VAL A 175      21.112 -13.581  -3.713  0.00  0.00      APRO  
ATOM   2753  N   GLY A 176      19.070 -14.481  -3.152  0.00  0.00      APRO  
ATOM   2754  HN  GLY A 176      18.160 -14.714  -3.486  0.00  0.00      APRO  
ATOM   2755  CA  GLY A 176      19.241 -14.713  -1.658  0.00  0.00      APRO  
ATOM   2756  HA1 GLY A 176      18.389 -15.275  -1.306  0.00  0.00      APRO  
ATOM   2757  HA2 GLY A 176      19.411 -13.798  -1.110  0.00  0.00      APRO  
ATOM   2758  C   GLY A 176      20.360 -15.606  -1.378  0.00  0.00      APRO  
ATOM   2759  O   GLY A 176      21.288 -15.308  -0.724  0.00  0.00      APRO  
ATOM   2760  N   TYR A 177      20.366 -16.768  -1.984  0.00  0.00      APRO  
ATOM   2761  HN  TYR A 177      19.755 -16.945  -2.752  0.00  0.00      APRO  
ATOM   2762  CA  TYR A 177      21.438 -17.776  -1.776  0.00  0.00      APRO  
ATOM   2763  HA  TYR A 177      21.961 -17.664  -0.837  0.00  0.00      APRO  
ATOM   2764  CB  TYR A 177      20.829 -19.185  -1.866  0.00  0.00      APRO  
ATOM   2765  HB1 TYR A 177      20.070 -19.422  -2.643  0.00  0.00      APRO  
ATOM   2766  HB2 TYR A 177      21.611 -19.935  -2.114  0.00  0.00      APRO  
ATOM   2767  CG  TYR A 177      20.121 -19.468  -0.643  0.00  0.00      APRO  
ATOM   2768  CD1 TYR A 177      18.731 -19.317  -0.620  0.00  0.00      APRO  
ATOM   2769  HD1 TYR A 177      18.267 -19.211  -1.590  0.00  0.00      APRO  
ATOM   2770  CE1 TYR A 177      18.003 -19.597   0.473  0.00  0.00      APRO  
ATOM   2771  HE1 TYR A 177      16.926 -19.541   0.518  0.00  0.00      APRO  
ATOM   2772  CZ  TYR A 177      18.681 -19.724   1.730  0.00  0.00      APRO  
ATOM   2773  OH  TYR A 177      17.931 -19.647   2.891  0.00  0.00      APRO  
ATOM   2774  HH  TYR A 177      16.993 -19.574   2.700  0.00  0.00      APRO  
ATOM   2775  CD2 TYR A 177      20.744 -19.752   0.591  0.00  0.00      APRO  
ATOM   2776  HD2 TYR A 177      21.810 -19.927   0.601  0.00  0.00      APRO  
ATOM   2777  CE2 TYR A 177      20.038 -19.875   1.773  0.00  0.00      APRO  
ATOM   2778  HE2 TYR A 177      20.562 -19.950   2.714  0.00  0.00      APRO  
ATOM   2779  C   TYR A 177      22.636 -17.628  -2.778  0.00  0.00      APRO  
ATOM   2780  O   TYR A 177      23.593 -18.315  -2.479  0.00  0.00      APRO  
ATOM   2781  N   MET A 178      22.549 -16.737  -3.777  0.00  0.00      APRO  
ATOM   2782  HN  MET A 178      21.669 -16.341  -4.028  0.00  0.00      APRO  
ATOM   2783  CA  MET A 178      23.684 -16.681  -4.685  0.00  0.00      APRO  
ATOM   2784  HA  MET A 178      24.417 -17.430  -4.425  0.00  0.00      APRO  
ATOM   2785  CB  MET A 178      23.208 -17.021  -6.097  0.00  0.00      APRO  
ATOM   2786  HB1 MET A 178      22.492 -16.299  -6.544  0.00  0.00      APRO  
ATOM   2787  HB2 MET A 178      24.087 -16.817  -6.746  0.00  0.00      APRO  
ATOM   2788  CG  MET A 178      22.899 -18.535  -6.261  0.00  0.00      APRO  
ATOM   2789  HG1 MET A 178      23.815 -19.107  -6.000  0.00  0.00      APRO  
ATOM   2790  HG2 MET A 178      21.982 -18.697  -5.655  0.00  0.00      APRO  
ATOM   2791  SD  MET A 178      22.462 -19.086  -7.919  0.00  0.00      APRO  
ATOM   2792  CE  MET A 178      24.144 -19.161  -8.547  0.00  0.00      APRO  
ATOM   2793  HE1 MET A 178      24.512 -20.209  -8.502  0.00  0.00      APRO  
ATOM   2794  HE2 MET A 178      24.221 -18.777  -9.586  0.00  0.00      APRO  
ATOM   2795  HE3 MET A 178      24.807 -18.486  -7.965  0.00  0.00      APRO  
ATOM   2796  C   MET A 178      24.507 -15.413  -4.647  0.00  0.00      APRO  
ATOM   2797  O   MET A 178      25.639 -15.317  -5.162  0.00  0.00      APRO  
ATOM   2798  N   VAL A 179      23.985 -14.364  -4.055  0.00  0.00      APRO  
ATOM   2799  HN  VAL A 179      23.018 -14.250  -3.837  0.00  0.00      APRO  
ATOM   2800  CA  VAL A 179      24.736 -13.113  -3.908  0.00  0.00      APRO  
ATOM   2801  HA  VAL A 179      25.669 -13.082  -4.450  0.00  0.00      APRO  
ATOM   2802  CB  VAL A 179      23.948 -11.940  -4.539  0.00  0.00      APRO  
ATOM   2803  HB  VAL A 179      23.027 -11.720  -3.958  0.00  0.00      APRO  
ATOM   2804  CG1 VAL A 179      24.875 -10.702  -4.629  0.00  0.00      APRO  
ATOM   2805 HG11 VAL A 179      25.201 -10.401  -3.610  0.00  0.00      APRO  
ATOM   2806 HG12 VAL A 179      25.735 -11.080  -5.222  0.00  0.00      APRO  
ATOM   2807 HG13 VAL A 179      24.439  -9.786  -5.083  0.00  0.00      APRO  
ATOM   2808  CG2 VAL A 179      23.446 -12.267  -5.958  0.00  0.00      APRO  
ATOM   2809 HG21 VAL A 179      22.702 -13.088  -5.880  0.00  0.00      APRO  
ATOM   2810 HG22 VAL A 179      22.894 -11.413  -6.406  0.00  0.00      APRO  
ATOM   2811 HG23 VAL A 179      24.363 -12.488  -6.546  0.00  0.00      APRO  
ATOM   2812  C   VAL A 179      25.259 -12.954  -2.431  0.00  0.00      APRO  
ATOM   2813  O   VAL A 179      26.339 -12.390  -2.217  0.00  0.00      APRO  
ATOM   2814  N   SER A 180      24.592 -13.629  -1.481  0.00  0.00      APRO  
ATOM   2815  HN  SER A 180      23.744 -14.108  -1.693  0.00  0.00      APRO  
ATOM   2816  CA  SER A 180      25.031 -13.646  -0.084  0.00  0.00      APRO  
ATOM   2817  HA  SER A 180      25.030 -12.611   0.224  0.00  0.00      APRO  
ATOM   2818  CB  SER A 180      24.031 -14.124   1.018  0.00  0.00      APRO  
ATOM   2819  HB1 SER A 180      23.958 -15.232   1.036  0.00  0.00      APRO  
ATOM   2820  HB2 SER A 180      24.399 -13.819   2.021  0.00  0.00      APRO  
ATOM   2821  OG  SER A 180      22.751 -13.618   0.673  0.00  0.00      APRO  
ATOM   2822  HG1 SER A 180      22.393 -14.335   0.146  0.00  0.00      APRO  
ATOM   2823  C   SER A 180      26.412 -14.116   0.166  0.00  0.00      APRO  
ATOM   2824  O   SER A 180      27.172 -13.483   0.869  0.00  0.00      APRO  
ATOM   2825  N   PRO A 181      26.862 -15.218  -0.422  0.00  0.00      APRO  
ATOM   2826  CD  PRO A 181      25.980 -16.312  -0.846  0.00  0.00      APRO  
ATOM   2827  HD1 PRO A 181      26.000 -16.276  -1.956  0.00  0.00      APRO  
ATOM   2828  HD2 PRO A 181      24.964 -16.349  -0.400  0.00  0.00      APRO  
ATOM   2829  CA  PRO A 181      28.257 -15.611  -0.204  0.00  0.00      APRO  
ATOM   2830  HA  PRO A 181      28.439 -15.625   0.861  0.00  0.00      APRO  
ATOM   2831  CB  PRO A 181      28.191 -17.053  -0.798  0.00  0.00      APRO  
ATOM   2832  HB1 PRO A 181      29.008 -17.647  -0.335  0.00  0.00      APRO  
ATOM   2833  HB2 PRO A 181      28.420 -17.016  -1.884  0.00  0.00      APRO  
ATOM   2834  CG  PRO A 181      26.811 -17.549  -0.467  0.00  0.00      APRO  
ATOM   2835  HG1 PRO A 181      26.932 -17.804   0.608  0.00  0.00      APRO  
ATOM   2836  HG2 PRO A 181      26.510 -18.421  -1.085  0.00  0.00      APRO  
ATOM   2837  C   PRO A 181      29.296 -14.723  -0.873  0.00  0.00      APRO  
ATOM   2838  O   PRO A 181      30.388 -14.537  -0.363  0.00  0.00      APRO  
ATOM   2839  N   LEU A 182      29.000 -14.273  -2.119  0.00  0.00      APRO  
ATOM   2840  HN  LEU A 182      28.124 -14.554  -2.501  0.00  0.00      APRO  
ATOM   2841  CA  LEU A 182      29.851 -13.194  -2.598  0.00  0.00      APRO  
ATOM   2842  HA  LEU A 182      30.886 -13.502  -2.621  0.00  0.00      APRO  
ATOM   2843  CB  LEU A 182      29.413 -12.862  -4.059  0.00  0.00      APRO  
ATOM   2844  HB1 LEU A 182      29.567 -13.845  -4.554  0.00  0.00      APRO  
ATOM   2845  HB2 LEU A 182      28.360 -12.512  -4.002  0.00  0.00      APRO  
ATOM   2846  CG  LEU A 182      30.237 -11.682  -4.750  0.00  0.00      APRO  
ATOM   2847  HG  LEU A 182      30.526 -10.960  -3.957  0.00  0.00      APRO  
ATOM   2848  CD1 LEU A 182      31.642 -12.225  -5.323  0.00  0.00      APRO  
ATOM   2849 HD11 LEU A 182      32.253 -12.692  -4.521  0.00  0.00      APRO  
ATOM   2850 HD12 LEU A 182      31.501 -13.027  -6.079  0.00  0.00      APRO  
ATOM   2851 HD13 LEU A 182      32.237 -11.382  -5.735  0.00  0.00      APRO  
ATOM   2852  CD2 LEU A 182      29.473 -11.102  -5.837  0.00  0.00      APRO  
ATOM   2853 HD21 LEU A 182      28.692 -10.435  -5.413  0.00  0.00      APRO  
ATOM   2854 HD22 LEU A 182      30.221 -10.444  -6.327  0.00  0.00      APRO  
ATOM   2855 HD23 LEU A 182      29.015 -11.805  -6.566  0.00  0.00      APRO  
ATOM   2856  C   LEU A 182      29.796 -11.895  -1.723  0.00  0.00      APRO  
ATOM   2857  O   LEU A 182      30.847 -11.363  -1.430  0.00  0.00      APRO  
ATOM   2858  N   LEU A 183      28.690 -11.409  -1.121  0.00  0.00      APRO  
ATOM   2859  HN  LEU A 183      27.816 -11.848  -1.313  0.00  0.00      APRO  
ATOM   2860  CA  LEU A 183      28.578 -10.381  -0.101  0.00  0.00      APRO  
ATOM   2861  HA  LEU A 183      29.049  -9.480  -0.464  0.00  0.00      APRO  
ATOM   2862  CB  LEU A 183      27.040 -10.015   0.232  0.00  0.00      APRO  
ATOM   2863  HB1 LEU A 183      26.493 -10.901   0.620  0.00  0.00      APRO  
ATOM   2864  HB2 LEU A 183      26.891  -9.228   1.002  0.00  0.00      APRO  
ATOM   2865  CG  LEU A 183      26.276  -9.307  -0.983  0.00  0.00      APRO  
ATOM   2866  HG  LEU A 183      26.484 -10.057  -1.775  0.00  0.00      APRO  
ATOM   2867  CD1 LEU A 183      24.720  -9.226  -0.784  0.00  0.00      APRO  
ATOM   2868 HD11 LEU A 183      24.549  -8.490   0.031  0.00  0.00      APRO  
ATOM   2869 HD12 LEU A 183      24.111  -8.981  -1.680  0.00  0.00      APRO  
ATOM   2870 HD13 LEU A 183      24.353 -10.170  -0.326  0.00  0.00      APRO  
ATOM   2871  CD2 LEU A 183      26.723  -7.971  -1.484  0.00  0.00      APRO  
ATOM   2872 HD21 LEU A 183      26.277  -7.202  -0.817  0.00  0.00      APRO  
ATOM   2873 HD22 LEU A 183      27.832  -7.977  -1.549  0.00  0.00      APRO  
ATOM   2874 HD23 LEU A 183      26.318  -7.890  -2.515  0.00  0.00      APRO  
ATOM   2875  C   LEU A 183      29.420 -10.735   1.176  0.00  0.00      APRO  
ATOM   2876  O   LEU A 183      30.086  -9.950   1.724  0.00  0.00      APRO  
ATOM   2877  N   TRP A 184      29.454 -12.036   1.648  0.00  0.00      APRO  
ATOM   2878  HN  TRP A 184      28.933 -12.761   1.205  0.00  0.00      APRO  
ATOM   2879  CA  TRP A 184      30.248 -12.326   2.853  0.00  0.00      APRO  
ATOM   2880  HA  TRP A 184      30.140 -11.437   3.457  0.00  0.00      APRO  
ATOM   2881  CB  TRP A 184      29.837 -13.740   3.416  0.00  0.00      APRO  
ATOM   2882  HB1 TRP A 184      30.113 -14.526   2.681  0.00  0.00      APRO  
ATOM   2883  HB2 TRP A 184      30.310 -13.921   4.405  0.00  0.00      APRO  
ATOM   2884  CG  TRP A 184      28.408 -13.827   3.639  0.00  0.00      APRO  
ATOM   2885  CD1 TRP A 184      27.501 -12.819   3.927  0.00  0.00      APRO  
ATOM   2886  HD1 TRP A 184      27.709 -11.759   3.953  0.00  0.00      APRO  
ATOM   2887  NE1 TRP A 184      26.254 -13.267   4.028  0.00  0.00      APRO  
ATOM   2888  HE1 TRP A 184      25.417 -12.828   4.271  0.00  0.00      APRO  
ATOM   2889  CE2 TRP A 184      26.289 -14.635   3.867  0.00  0.00      APRO  
ATOM   2890  CD2 TRP A 184      27.638 -15.018   3.771  0.00  0.00      APRO  
ATOM   2891  CE3 TRP A 184      27.932 -16.411   3.615  0.00  0.00      APRO  
ATOM   2892  HE3 TRP A 184      28.918 -16.808   3.420  0.00  0.00      APRO  
ATOM   2893  CZ3 TRP A 184      26.918 -17.284   3.952  0.00  0.00      APRO  
ATOM   2894  HZ3 TRP A 184      27.049 -18.356   3.964  0.00  0.00      APRO  
ATOM   2895  CZ2 TRP A 184      25.271 -15.535   4.081  0.00  0.00      APRO  
ATOM   2896  HZ2 TRP A 184      24.246 -15.218   4.207  0.00  0.00      APRO  
ATOM   2897  CH2 TRP A 184      25.598 -16.853   4.237  0.00  0.00      APRO  
ATOM   2898  HH2 TRP A 184      24.793 -17.532   4.476  0.00  0.00      APRO  
ATOM   2899  C   TRP A 184      31.740 -12.396   2.564  0.00  0.00      APRO  
ATOM   2900  O   TRP A 184      32.650 -12.213   3.334  0.00  0.00      APRO  
ATOM   2901  N   LYS A 185      31.982 -12.904   1.304  0.00  0.00      APRO  
ATOM   2902  HN  LYS A 185      31.348 -13.367   0.690  0.00  0.00      APRO  
ATOM   2903  CA  LYS A 185      33.403 -13.139   0.950  0.00  0.00      APRO  
ATOM   2904  HA  LYS A 185      33.844 -13.490   1.871  0.00  0.00      APRO  
ATOM   2905  CB  LYS A 185      33.595 -14.224  -0.199  0.00  0.00      APRO  
ATOM   2906  HB1 LYS A 185      32.809 -14.048  -0.965  0.00  0.00      APRO  
ATOM   2907  HB2 LYS A 185      34.633 -14.051  -0.555  0.00  0.00      APRO  
ATOM   2908  CG  LYS A 185      33.436 -15.668   0.292  0.00  0.00      APRO  
ATOM   2909  HG1 LYS A 185      32.434 -15.754   0.765  0.00  0.00      APRO  
ATOM   2910  HG2 LYS A 185      33.399 -16.398  -0.545  0.00  0.00      APRO  
ATOM   2911  CD  LYS A 185      34.549 -16.230   1.283  0.00  0.00      APRO  
ATOM   2912  HD1 LYS A 185      35.474 -16.112   0.679  0.00  0.00      APRO  
ATOM   2913  HD2 LYS A 185      34.589 -15.547   2.159  0.00  0.00      APRO  
ATOM   2914  CE  LYS A 185      34.325 -17.662   1.809  0.00  0.00      APRO  
ATOM   2915  HE1 LYS A 185      33.283 -17.842   2.150  0.00  0.00      APRO  
ATOM   2916  HE2 LYS A 185      34.524 -18.386   0.990  0.00  0.00      APRO  
ATOM   2917  NZ  LYS A 185      35.274 -17.999   2.930  0.00  0.00      APRO  
ATOM   2918  HZ1 LYS A 185      35.422 -19.024   3.023  0.00  0.00      APRO  
ATOM   2919  HZ2 LYS A 185      36.201 -17.588   2.702  0.00  0.00      APRO  
ATOM   2920  HZ3 LYS A 185      35.066 -17.570   3.855  0.00  0.00      APRO  
ATOM   2921  C   LYS A 185      34.110 -11.834   0.636  0.00  0.00      APRO  
ATOM   2922  O   LYS A 185      35.262 -11.621   0.963  0.00  0.00      APRO  
ATOM   2923  N   LYS A 186      33.300 -10.862   0.150  0.00  0.00      APRO  
ATOM   2924  HN  LYS A 186      32.424 -11.089  -0.268  0.00  0.00      APRO  
ATOM   2925  CA  LYS A 186      33.822  -9.583  -0.312  0.00  0.00      APRO  
ATOM   2926  HA  LYS A 186      34.891  -9.514  -0.180  0.00  0.00      APRO  
ATOM   2927  CB  LYS A 186      33.271  -9.257  -1.769  0.00  0.00      APRO  
ATOM   2928  HB1 LYS A 186      32.180  -9.109  -1.917  0.00  0.00      APRO  
ATOM   2929  HB2 LYS A 186      33.681  -8.311  -2.184  0.00  0.00      APRO  
ATOM   2930  CG  LYS A 186      33.686 -10.254  -2.891  0.00  0.00      APRO  
ATOM   2931  HG1 LYS A 186      33.027 -11.147  -2.841  0.00  0.00      APRO  
ATOM   2932  HG2 LYS A 186      33.420  -9.855  -3.894  0.00  0.00      APRO  
ATOM   2933  CD  LYS A 186      35.196 -10.683  -2.992  0.00  0.00      APRO  
ATOM   2934  HD1 LYS A 186      35.446 -11.269  -2.082  0.00  0.00      APRO  
ATOM   2935  HD2 LYS A 186      35.220 -11.444  -3.802  0.00  0.00      APRO  
ATOM   2936  CE  LYS A 186      36.165  -9.658  -3.353  0.00  0.00      APRO  
ATOM   2937  HE1 LYS A 186      35.804  -9.291  -4.337  0.00  0.00      APRO  
ATOM   2938  HE2 LYS A 186      36.106  -8.866  -2.575  0.00  0.00      APRO  
ATOM   2939  NZ  LYS A 186      37.543 -10.183  -3.456  0.00  0.00      APRO  
ATOM   2940  HZ1 LYS A 186      37.601 -10.706  -4.353  0.00  0.00      APRO  
ATOM   2941  HZ2 LYS A 186      38.277  -9.448  -3.407  0.00  0.00      APRO  
ATOM   2942  HZ3 LYS A 186      37.729 -10.859  -2.688  0.00  0.00      APRO  
ATOM   2943  C   LYS A 186      33.497  -8.406   0.521  0.00  0.00      APRO  
ATOM   2944  O   LYS A 186      34.182  -7.377   0.300  0.00  0.00      APRO  
ATOM   2945  N   ILE A 187      32.544  -8.459   1.454  0.00  0.00      APRO  
ATOM   2946  HN  ILE A 187      31.872  -9.196   1.465  0.00  0.00      APRO  
ATOM   2947  CA  ILE A 187      32.192  -7.251   2.157  0.00  0.00      APRO  
ATOM   2948  HA  ILE A 187      33.046  -6.590   2.166  0.00  0.00      APRO  
ATOM   2949  CB  ILE A 187      30.842  -6.588   1.682  0.00  0.00      APRO  
ATOM   2950  HB  ILE A 187      30.004  -7.316   1.737  0.00  0.00      APRO  
ATOM   2951  CG2 ILE A 187      30.470  -5.378   2.567  0.00  0.00      APRO  
ATOM   2952 HG21 ILE A 187      29.443  -5.135   2.218  0.00  0.00      APRO  
ATOM   2953 HG22 ILE A 187      30.478  -5.531   3.668  0.00  0.00      APRO  
ATOM   2954 HG23 ILE A 187      31.191  -4.551   2.392  0.00  0.00      APRO  
ATOM   2955  CG1 ILE A 187      30.937  -6.166   0.199  0.00  0.00      APRO  
ATOM   2956 HG11 ILE A 187      31.715  -5.380   0.094  0.00  0.00      APRO  
ATOM   2957 HG12 ILE A 187      31.247  -7.051  -0.397  0.00  0.00      APRO  
ATOM   2958  CD  ILE A 187      29.572  -5.658  -0.462  0.00  0.00      APRO  
ATOM   2959  HD1 ILE A 187      28.827  -6.470  -0.607  0.00  0.00      APRO  
ATOM   2960  HD2 ILE A 187      29.096  -5.009   0.304  0.00  0.00      APRO  
ATOM   2961  HD3 ILE A 187      29.811  -5.119  -1.404  0.00  0.00      APRO  
ATOM   2962  C   ILE A 187      32.191  -7.587   3.615  0.00  0.00      APRO  
ATOM   2963  O   ILE A 187      33.174  -7.368   4.367  0.00  0.00      APRO  
ATOM   2964  N   ALA A 188      31.109  -8.104   4.204  0.00  0.00      APRO  
ATOM   2965  HN  ALA A 188      30.430  -8.484   3.581  0.00  0.00      APRO  
ATOM   2966  CA  ALA A 188      30.955  -8.270   5.632  0.00  0.00      APRO  
ATOM   2967  HA  ALA A 188      31.949  -8.252   6.054  0.00  0.00      APRO  
ATOM   2968  CB  ALA A 188      30.259  -7.077   6.383  0.00  0.00      APRO  
ATOM   2969  HB1 ALA A 188      30.759  -6.122   6.116  0.00  0.00      APRO  
ATOM   2970  HB2 ALA A 188      29.181  -7.043   6.117  0.00  0.00      APRO  
ATOM   2971  HB3 ALA A 188      30.159  -7.153   7.487  0.00  0.00      APRO  
ATOM   2972  C   ALA A 188      30.326  -9.539   6.128  0.00  0.00      APRO  
ATOM   2973  O   ALA A 188      29.664 -10.270   5.388  0.00  0.00      APRO  
ATOM   2974  N   ARG A 189      30.515  -9.854   7.445  0.00  0.00      APRO  
ATOM   2975  HN  ARG A 189      31.160  -9.340   8.004  0.00  0.00      APRO  
ATOM   2976  CA  ARG A 189      29.756 -10.835   8.076  0.00  0.00      APRO  
ATOM   2977  HA  ARG A 189      29.606 -11.630   7.360  0.00  0.00      APRO  
ATOM   2978  CB  ARG A 189      30.438 -11.611   9.235  0.00  0.00      APRO  
ATOM   2979  HB1 ARG A 189      31.353 -12.040   8.772  0.00  0.00      APRO  
ATOM   2980  HB2 ARG A 189      30.891 -10.872   9.929  0.00  0.00      APRO  
ATOM   2981  CG  ARG A 189      29.575 -12.588   9.975  0.00  0.00      APRO  
ATOM   2982  HG1 ARG A 189      28.780 -11.977  10.454  0.00  0.00      APRO  
ATOM   2983  HG2 ARG A 189      29.148 -13.204   9.155  0.00  0.00      APRO  
ATOM   2984  CD  ARG A 189      30.306 -13.510  11.009  0.00  0.00      APRO  
ATOM   2985  HD1 ARG A 189      31.023 -14.195  10.507  0.00  0.00      APRO  
ATOM   2986  HD2 ARG A 189      30.770 -12.762  11.686  0.00  0.00      APRO  
ATOM   2987  NE  ARG A 189      29.310 -14.309  11.778  0.00  0.00      APRO  
ATOM   2988  HE  ARG A 189      28.377 -14.337  11.419  0.00  0.00      APRO  
ATOM   2989  CZ  ARG A 189      29.548 -14.784  13.015  0.00  0.00      APRO  
ATOM   2990  NH1 ARG A 189      30.695 -14.626  13.586  0.00  0.00      APRO  
ATOM   2991 HH11 ARG A 189      30.844 -15.056  14.476  0.00  0.00      APRO  
ATOM   2992 HH12 ARG A 189      31.446 -14.485  12.941  0.00  0.00      APRO  
ATOM   2993  NH2 ARG A 189      28.491 -14.968  13.825  0.00  0.00      APRO  
ATOM   2994 HH21 ARG A 189      28.565 -15.157  14.804  0.00  0.00      APRO  
ATOM   2995 HH22 ARG A 189      27.601 -14.818  13.394  0.00  0.00      APRO  
ATOM   2996  C   ARG A 189      28.323 -10.235   8.426  0.00  0.00      APRO  
ATOM   2997  O   ARG A 189      28.243  -9.081   8.786  0.00  0.00      APRO  
ATOM   2998  N   GLY A 190      27.264 -11.033   8.332  0.00  0.00      APRO  
ATOM   2999  HN  GLY A 190      27.310 -11.981   8.028  0.00  0.00      APRO  
ATOM   3000  CA  GLY A 190      25.850 -10.564   8.763  0.00  0.00      APRO  
ATOM   3001  HA1 GLY A 190      25.894  -9.634   9.309  0.00  0.00      APRO  
ATOM   3002  HA2 GLY A 190      25.399 -11.393   9.288  0.00  0.00      APRO  
ATOM   3003  C   GLY A 190      24.918 -10.112   7.669  0.00  0.00      APRO  
ATOM   3004  O   GLY A 190      23.787  -9.625   7.963  0.00  0.00      APRO  
ATOM   3005  N   LEU A 191      25.281 -10.153   6.400  0.00  0.00      APRO  
ATOM   3006  HN  LEU A 191      26.253 -10.353   6.303  0.00  0.00      APRO  
ATOM   3007  CA  LEU A 191      24.563  -9.762   5.217  0.00  0.00      APRO  
ATOM   3008  HA  LEU A 191      23.941  -8.902   5.417  0.00  0.00      APRO  
ATOM   3009  CB  LEU A 191      25.596  -9.270   4.175  0.00  0.00      APRO  
ATOM   3010  HB1 LEU A 191      26.120 -10.202   3.874  0.00  0.00      APRO  
ATOM   3011  HB2 LEU A 191      25.077  -8.852   3.287  0.00  0.00      APRO  
ATOM   3012  CG  LEU A 191      26.612  -8.206   4.669  0.00  0.00      APRO  
ATOM   3013  HG  LEU A 191      27.133  -8.599   5.569  0.00  0.00      APRO  
ATOM   3014  CD1 LEU A 191      27.589  -7.789   3.508  0.00  0.00      APRO  
ATOM   3015 HD11 LEU A 191      28.366  -8.475   3.110  0.00  0.00      APRO  
ATOM   3016 HD12 LEU A 191      27.083  -7.323   2.636  0.00  0.00      APRO  
ATOM   3017 HD13 LEU A 191      28.136  -6.970   4.022  0.00  0.00      APRO  
ATOM   3018  CD2 LEU A 191      25.768  -6.938   5.040  0.00  0.00      APRO  
ATOM   3019 HD21 LEU A 191      25.265  -7.148   6.008  0.00  0.00      APRO  
ATOM   3020 HD22 LEU A 191      26.334  -5.982   5.019  0.00  0.00      APRO  
ATOM   3021 HD23 LEU A 191      24.944  -6.795   4.308  0.00  0.00      APRO  
ATOM   3022  C   LEU A 191      23.611 -10.907   4.784  0.00  0.00      APRO  
ATOM   3023  O   LEU A 191      23.917 -12.083   4.908  0.00  0.00      APRO  
ATOM   3024  N   SER A 192      22.505 -10.433   4.194  0.00  0.00      APRO  
ATOM   3025  HN  SER A 192      22.201  -9.485   4.237  0.00  0.00      APRO  
ATOM   3026  CA  SER A 192      21.655 -11.392   3.519  0.00  0.00      APRO  
ATOM   3027  HA  SER A 192      22.320 -12.168   3.172  0.00  0.00      APRO  
ATOM   3028  CB  SER A 192      20.550 -11.953   4.467  0.00  0.00      APRO  
ATOM   3029  HB1 SER A 192      21.027 -12.354   5.387  0.00  0.00      APRO  
ATOM   3030  HB2 SER A 192      19.876 -11.133   4.795  0.00  0.00      APRO  
ATOM   3031  OG  SER A 192      19.964 -13.010   3.811  0.00  0.00      APRO  
ATOM   3032  HG1 SER A 192      19.579 -13.649   4.415  0.00  0.00      APRO  
ATOM   3033  C   SER A 192      21.067 -10.625   2.301  0.00  0.00      APRO  
ATOM   3034  O   SER A 192      20.340  -9.608   2.453  0.00  0.00      APRO  
ATOM   3035  N   ALA A 193      21.256 -11.110   1.102  0.00  0.00      APRO  
ATOM   3036  HN  ALA A 193      21.799 -11.935   0.965  0.00  0.00      APRO  
ATOM   3037  CA  ALA A 193      20.725 -10.641  -0.185  0.00  0.00      APRO  
ATOM   3038  HA  ALA A 193      21.099  -9.628  -0.156  0.00  0.00      APRO  
ATOM   3039  CB  ALA A 193      21.340 -11.477  -1.296  0.00  0.00      APRO  
ATOM   3040  HB1 ALA A 193      21.103 -12.561  -1.343  0.00  0.00      APRO  
ATOM   3041  HB2 ALA A 193      20.856 -11.024  -2.187  0.00  0.00      APRO  
ATOM   3042  HB3 ALA A 193      22.437 -11.427  -1.124  0.00  0.00      APRO  
ATOM   3043  C   ALA A 193      19.189 -10.636  -0.317  0.00  0.00      APRO  
ATOM   3044  O   ALA A 193      18.484 -11.312   0.395  0.00  0.00      APRO  
ATOM   3045  N   GLY A 194      18.706  -9.617  -1.080  0.00  0.00      APRO  
ATOM   3046  HN  GLY A 194      19.357  -9.071  -1.602  0.00  0.00      APRO  
ATOM   3047  CA  GLY A 194      17.277  -9.350  -1.248  0.00  0.00      APRO  
ATOM   3048  HA1 GLY A 194      16.892  -8.731  -0.451  0.00  0.00      APRO  
ATOM   3049  HA2 GLY A 194      16.721 -10.267  -1.373  0.00  0.00      APRO  
ATOM   3050  C   GLY A 194      17.054  -8.661  -2.540  0.00  0.00      APRO  
ATOM   3051  O   GLY A 194      17.511  -7.534  -2.688  0.00  0.00      APRO  
ATOM   3052  N   ARG A 195      16.375  -9.160  -3.540  0.00  0.00      APRO  
ATOM   3053  HN  ARG A 195      15.914 -10.030  -3.382  0.00  0.00      APRO  
ATOM   3054  CA  ARG A 195      16.204  -8.550  -4.808  0.00  0.00      APRO  
ATOM   3055  HA  ARG A 195      17.196  -8.380  -5.200  0.00  0.00      APRO  
ATOM   3056  CB  ARG A 195      15.642  -9.751  -5.744  0.00  0.00      APRO  
ATOM   3057  HB1 ARG A 195      16.319 -10.621  -5.609  0.00  0.00      APRO  
ATOM   3058  HB2 ARG A 195      14.684 -10.090  -5.296  0.00  0.00      APRO  
ATOM   3059  CG  ARG A 195      15.502  -9.445  -7.281  0.00  0.00      APRO  
ATOM   3060  HG1 ARG A 195      14.750  -8.638  -7.414  0.00  0.00      APRO  
ATOM   3061  HG2 ARG A 195      16.498  -9.128  -7.658  0.00  0.00      APRO  
ATOM   3062  CD  ARG A 195      15.159 -10.788  -7.917  0.00  0.00      APRO  
ATOM   3063  HD1 ARG A 195      15.320 -10.579  -8.996  0.00  0.00      APRO  
ATOM   3064  HD2 ARG A 195      15.817 -11.611  -7.565  0.00  0.00      APRO  
ATOM   3065  NE  ARG A 195      13.711 -11.192  -7.687  0.00  0.00      APRO  
ATOM   3066  HE  ARG A 195      13.388 -11.573  -6.820  0.00  0.00      APRO  
ATOM   3067  CZ  ARG A 195      12.691 -10.743  -8.364  0.00  0.00      APRO  
ATOM   3068  NH1 ARG A 195      12.755 -10.032  -9.405  0.00  0.00      APRO  
ATOM   3069 HH11 ARG A 195      11.903  -9.961  -9.925  0.00  0.00      APRO  
ATOM   3070 HH12 ARG A 195      13.663  -9.744  -9.710  0.00  0.00      APRO  
ATOM   3071  NH2 ARG A 195      11.509 -11.002  -7.801  0.00  0.00      APRO  
ATOM   3072 HH21 ARG A 195      10.744 -10.436  -8.107  0.00  0.00      APRO  
ATOM   3073 HH22 ARG A 195      11.502 -11.361  -6.868  0.00  0.00      APRO  
ATOM   3074  C   ARG A 195      15.410  -7.260  -4.995  0.00  0.00      APRO  
ATOM   3075  O   ARG A 195      15.932  -6.276  -5.473  0.00  0.00      APRO  
ATOM   3076  N   VAL A 196      14.148  -7.207  -4.468  0.00  0.00      APRO  
ATOM   3077  HN  VAL A 196      13.598  -7.955  -4.104  0.00  0.00      APRO  
ATOM   3078  CA  VAL A 196      13.359  -5.981  -4.387  0.00  0.00      APRO  
ATOM   3079  HA  VAL A 196      13.617  -5.337  -5.215  0.00  0.00      APRO  
ATOM   3080  CB  VAL A 196      11.829  -6.340  -4.319  0.00  0.00      APRO  
ATOM   3081  HB  VAL A 196      11.667  -6.986  -3.430  0.00  0.00      APRO  
ATOM   3082  CG1 VAL A 196      11.039  -5.075  -4.133  0.00  0.00      APRO  
ATOM   3083 HG11 VAL A 196      11.395  -4.499  -5.013  0.00  0.00      APRO  
ATOM   3084 HG12 VAL A 196       9.948  -5.228  -4.275  0.00  0.00      APRO  
ATOM   3085 HG13 VAL A 196      11.321  -4.519  -3.213  0.00  0.00      APRO  
ATOM   3086  CG2 VAL A 196      11.365  -7.009  -5.688  0.00  0.00      APRO  
ATOM   3087 HG21 VAL A 196      11.613  -6.265  -6.474  0.00  0.00      APRO  
ATOM   3088 HG22 VAL A 196      11.950  -7.936  -5.872  0.00  0.00      APRO  
ATOM   3089 HG23 VAL A 196      10.279  -7.243  -5.699  0.00  0.00      APRO  
ATOM   3090  C   VAL A 196      13.747  -5.213  -3.144  0.00  0.00      APRO  
ATOM   3091  O   VAL A 196      13.755  -4.007  -3.091  0.00  0.00      APRO  
ATOM   3092  N   GLN A 197      14.207  -5.951  -2.114  0.00  0.00      APRO  
ATOM   3093  HN  GLN A 197      14.380  -6.930  -2.193  0.00  0.00      APRO  
ATOM   3094  CA  GLN A 197      14.573  -5.323  -0.834  0.00  0.00      APRO  
ATOM   3095  HA  GLN A 197      13.756  -4.669  -0.565  0.00  0.00      APRO  
ATOM   3096  CB  GLN A 197      14.908  -6.403   0.156  0.00  0.00      APRO  
ATOM   3097  HB1 GLN A 197      15.619  -7.184  -0.189  0.00  0.00      APRO  
ATOM   3098  HB2 GLN A 197      15.233  -6.096   1.174  0.00  0.00      APRO  
ATOM   3099  CG  GLN A 197      13.678  -7.311   0.565  0.00  0.00      APRO  
ATOM   3100  HG1 GLN A 197      14.126  -7.886   1.403  0.00  0.00      APRO  
ATOM   3101  HG2 GLN A 197      12.969  -6.523   0.898  0.00  0.00      APRO  
ATOM   3102  CD  GLN A 197      12.990  -8.271  -0.426  0.00  0.00      APRO  
ATOM   3103  OE1 GLN A 197      13.569  -8.880  -1.337  0.00  0.00      APRO  
ATOM   3104  NE2 GLN A 197      11.764  -8.589  -0.151  0.00  0.00      APRO  
ATOM   3105 HE21 GLN A 197      11.310  -9.198  -0.800  0.00  0.00      APRO  
ATOM   3106 HE22 GLN A 197      11.392  -8.383   0.754  0.00  0.00      APRO  
ATOM   3107  C   GLN A 197      15.795  -4.390  -1.064  0.00  0.00      APRO  
ATOM   3108  O   GLN A 197      15.803  -3.287  -0.606  0.00  0.00      APRO  
ATOM   3109  N   SER A 198      16.721  -4.845  -1.995  0.00  0.00      APRO  
ATOM   3110  HN  SER A 198      16.784  -5.772  -2.358  0.00  0.00      APRO  
ATOM   3111  CA  SER A 198      17.889  -3.930  -2.354  0.00  0.00      APRO  
ATOM   3112  HA  SER A 198      18.308  -3.631  -1.405  0.00  0.00      APRO  
ATOM   3113  CB  SER A 198      19.075  -4.658  -3.008  0.00  0.00      APRO  
ATOM   3114  HB1 SER A 198      18.903  -4.977  -4.059  0.00  0.00      APRO  
ATOM   3115  HB2 SER A 198      19.946  -3.973  -2.930  0.00  0.00      APRO  
ATOM   3116  OG  SER A 198      19.461  -5.792  -2.276  0.00  0.00      APRO  
ATOM   3117  HG1 SER A 198      18.821  -6.469  -2.506  0.00  0.00      APRO  
ATOM   3118  C   SER A 198      17.614  -2.623  -2.955  0.00  0.00      APRO  
ATOM   3119  O   SER A 198      18.205  -1.542  -2.709  0.00  0.00      APRO  
ATOM   3120  N   VAL A 199      16.630  -2.650  -3.870  0.00  0.00      APRO  
ATOM   3121  HN  VAL A 199      16.303  -3.555  -4.132  0.00  0.00      APRO  
ATOM   3122  CA  VAL A 199      16.122  -1.594  -4.729  0.00  0.00      APRO  
ATOM   3123  HA  VAL A 199      16.978  -1.046  -5.093  0.00  0.00      APRO  
ATOM   3124  CB  VAL A 199      15.509  -2.005  -6.018  0.00  0.00      APRO  
ATOM   3125  HB  VAL A 199      14.547  -2.528  -5.834  0.00  0.00      APRO  
ATOM   3126  CG1 VAL A 199      15.199  -0.782  -6.941  0.00  0.00      APRO  
ATOM   3127 HG11 VAL A 199      16.090  -0.128  -7.058  0.00  0.00      APRO  
ATOM   3128 HG12 VAL A 199      14.968  -1.260  -7.917  0.00  0.00      APRO  
ATOM   3129 HG13 VAL A 199      14.322  -0.125  -6.761  0.00  0.00      APRO  
ATOM   3130  CG2 VAL A 199      16.422  -2.999  -6.759  0.00  0.00      APRO  
ATOM   3131 HG21 VAL A 199      16.077  -3.127  -7.807  0.00  0.00      APRO  
ATOM   3132 HG22 VAL A 199      17.475  -2.647  -6.787  0.00  0.00      APRO  
ATOM   3133 HG23 VAL A 199      16.575  -3.994  -6.289  0.00  0.00      APRO  
ATOM   3134  C   VAL A 199      15.309  -0.584  -3.898  0.00  0.00      APRO  
ATOM   3135  O   VAL A 199      15.322   0.618  -4.166  0.00  0.00      APRO  
ATOM   3136  N   ALA A 200      14.689  -1.018  -2.754  0.00  0.00      APRO  
ATOM   3137  HN  ALA A 200      14.715  -1.986  -2.514  0.00  0.00      APRO  
ATOM   3138  CA  ALA A 200      13.900  -0.023  -1.959  0.00  0.00      APRO  
ATOM   3139  HA  ALA A 200      13.427   0.652  -2.656  0.00  0.00      APRO  
ATOM   3140  CB  ALA A 200      12.919  -1.005  -1.322  0.00  0.00      APRO  
ATOM   3141  HB1 ALA A 200      13.388  -1.834  -0.748  0.00  0.00      APRO  
ATOM   3142  HB2 ALA A 200      12.304  -0.413  -0.611  0.00  0.00      APRO  
ATOM   3143  HB3 ALA A 200      12.250  -1.428  -2.101  0.00  0.00      APRO  
ATOM   3144  C   ALA A 200      14.686   0.777  -0.947  0.00  0.00      APRO  
ATOM   3145  O   ALA A 200      14.438   1.920  -0.649  0.00  0.00      APRO  
ATOM   3146  N   VAL A 201      15.700   0.079  -0.402  0.00  0.00      APRO  
ATOM   3147  HN  VAL A 201      15.673  -0.910  -0.523  0.00  0.00      APRO  
ATOM   3148  CA  VAL A 201      16.921   0.599   0.245  0.00  0.00      APRO  
ATOM   3149  HA  VAL A 201      16.540   1.166   1.081  0.00  0.00      APRO  
ATOM   3150  CB  VAL A 201      17.873  -0.471   0.786  0.00  0.00      APRO  
ATOM   3151  HB  VAL A 201      18.335  -1.069  -0.029  0.00  0.00      APRO  
ATOM   3152  CG1 VAL A 201      19.142   0.090   1.559  0.00  0.00      APRO  
ATOM   3153 HG11 VAL A 201      19.750   0.656   0.822  0.00  0.00      APRO  
ATOM   3154 HG12 VAL A 201      18.810   0.811   2.337  0.00  0.00      APRO  
ATOM   3155 HG13 VAL A 201      19.768  -0.647   2.106  0.00  0.00      APRO  
ATOM   3156  CG2 VAL A 201      17.189  -1.560   1.721  0.00  0.00      APRO  
ATOM   3157 HG21 VAL A 201      16.958  -1.097   2.704  0.00  0.00      APRO  
ATOM   3158 HG22 VAL A 201      16.330  -2.124   1.300  0.00  0.00      APRO  
ATOM   3159 HG23 VAL A 201      17.908  -2.367   1.980  0.00  0.00      APRO  
ATOM   3160  C   VAL A 201      17.708   1.623  -0.635  0.00  0.00      APRO  
ATOM   3161  O   VAL A 201      18.053   2.721  -0.186  0.00  0.00      APRO  
ATOM   3162  N   ARG A 202      17.831   1.365  -1.947  0.00  0.00      APRO  
ATOM   3163  HN  ARG A 202      17.506   0.460  -2.213  0.00  0.00      APRO  
ATOM   3164  CA  ARG A 202      18.530   2.232  -2.911  0.00  0.00      APRO  
ATOM   3165  HA  ARG A 202      19.550   2.335  -2.570  0.00  0.00      APRO  
ATOM   3166  CB  ARG A 202      18.735   1.476  -4.267  0.00  0.00      APRO  
ATOM   3167  HB1 ARG A 202      19.167   0.489  -3.995  0.00  0.00      APRO  
ATOM   3168  HB2 ARG A 202      17.733   1.350  -4.730  0.00  0.00      APRO  
ATOM   3169  CG  ARG A 202      19.667   2.260  -5.174  0.00  0.00      APRO  
ATOM   3170  HG1 ARG A 202      19.368   3.322  -5.303  0.00  0.00      APRO  
ATOM   3171  HG2 ARG A 202      20.716   2.152  -4.823  0.00  0.00      APRO  
ATOM   3172  CD  ARG A 202      19.735   1.656  -6.623  0.00  0.00      APRO  
ATOM   3173  HD1 ARG A 202      20.044   0.589  -6.587  0.00  0.00      APRO  
ATOM   3174  HD2 ARG A 202      18.696   1.819  -6.983  0.00  0.00      APRO  
ATOM   3175  NE  ARG A 202      20.664   2.414  -7.494  0.00  0.00      APRO  
ATOM   3176  HE  ARG A 202      21.389   2.955  -7.069  0.00  0.00      APRO  
ATOM   3177  CZ  ARG A 202      20.510   2.522  -8.806  0.00  0.00      APRO  
ATOM   3178  NH1 ARG A 202      19.634   1.865  -9.524  0.00  0.00      APRO  
ATOM   3179 HH11 ARG A 202      19.579   2.030 -10.509  0.00  0.00      APRO  
ATOM   3180 HH12 ARG A 202      19.011   1.195  -9.119  0.00  0.00      APRO  
ATOM   3181  NH2 ARG A 202      21.300   3.431  -9.417  0.00  0.00      APRO  
ATOM   3182 HH21 ARG A 202      21.165   3.737 -10.359  0.00  0.00      APRO  
ATOM   3183 HH22 ARG A 202      21.886   3.946  -8.792  0.00  0.00      APRO  
ATOM   3184  C   ARG A 202      17.865   3.619  -3.036  0.00  0.00      APRO  
ATOM   3185  O   ARG A 202      18.587   4.610  -3.099  0.00  0.00      APRO  
ATOM   3186  N   LEU A 203      16.571   3.657  -3.062  0.00  0.00      APRO  
ATOM   3187  HN  LEU A 203      16.060   2.804  -2.986  0.00  0.00      APRO  
ATOM   3188  CA  LEU A 203      15.759   4.900  -2.901  0.00  0.00      APRO  
ATOM   3189  HA  LEU A 203      15.925   5.679  -3.630  0.00  0.00      APRO  
ATOM   3190  CB  LEU A 203      14.191   4.616  -2.898  0.00  0.00      APRO  
ATOM   3191  HB1 LEU A 203      13.904   3.931  -2.071  0.00  0.00      APRO  
ATOM   3192  HB2 LEU A 203      13.645   5.544  -2.624  0.00  0.00      APRO  
ATOM   3193  CG  LEU A 203      13.659   4.108  -4.252  0.00  0.00      APRO  
ATOM   3194  HG  LEU A 203      14.073   3.082  -4.353  0.00  0.00      APRO  
ATOM   3195  CD1 LEU A 203      12.128   4.091  -4.194  0.00  0.00      APRO  
ATOM   3196 HD11 LEU A 203      11.660   3.460  -3.408  0.00  0.00      APRO  
ATOM   3197 HD12 LEU A 203      11.842   5.164  -4.169  0.00  0.00      APRO  
ATOM   3198 HD13 LEU A 203      11.826   3.697  -5.188  0.00  0.00      APRO  
ATOM   3199  CD2 LEU A 203      14.150   4.897  -5.470  0.00  0.00      APRO  
ATOM   3200 HD21 LEU A 203      13.574   4.584  -6.367  0.00  0.00      APRO  
ATOM   3201 HD22 LEU A 203      14.031   5.997  -5.366  0.00  0.00      APRO  
ATOM   3202 HD23 LEU A 203      15.239   4.707  -5.574  0.00  0.00      APRO  
ATOM   3203  C   LEU A 203      16.062   5.594  -1.584  0.00  0.00      APRO  
ATOM   3204  O   LEU A 203      16.297   6.816  -1.519  0.00  0.00      APRO  
ATOM   3205  N   VAL A 204      16.046   4.925  -0.375  0.00  0.00      APRO  
ATOM   3206  HN  VAL A 204      15.790   3.963  -0.316  0.00  0.00      APRO  
ATOM   3207  CA  VAL A 204      16.458   5.443   0.917  0.00  0.00      APRO  
ATOM   3208  HA  VAL A 204      15.687   6.173   1.111  0.00  0.00      APRO  
ATOM   3209  CB  VAL A 204      16.191   4.448   1.993  0.00  0.00      APRO  
ATOM   3210  HB  VAL A 204      16.846   3.571   1.803  0.00  0.00      APRO  
ATOM   3211  CG1 VAL A 204      16.606   4.958   3.372  0.00  0.00      APRO  
ATOM   3212 HG11 VAL A 204      15.985   5.843   3.626  0.00  0.00      APRO  
ATOM   3213 HG12 VAL A 204      16.502   4.077   4.042  0.00  0.00      APRO  
ATOM   3214 HG13 VAL A 204      17.666   5.283   3.450  0.00  0.00      APRO  
ATOM   3215  CG2 VAL A 204      14.746   3.971   2.045  0.00  0.00      APRO  
ATOM   3216 HG21 VAL A 204      14.586   3.414   1.098  0.00  0.00      APRO  
ATOM   3217 HG22 VAL A 204      14.529   3.315   2.915  0.00  0.00      APRO  
ATOM   3218 HG23 VAL A 204      14.069   4.850   2.110  0.00  0.00      APRO  
ATOM   3219  C   VAL A 204      17.931   6.041   1.008  0.00  0.00      APRO  
ATOM   3220  O   VAL A 204      18.137   7.168   1.409  0.00  0.00      APRO  
ATOM   3221  N   VAL A 205      18.870   5.306   0.476  0.00  0.00      APRO  
ATOM   3222  HN  VAL A 205      18.653   4.387   0.158  0.00  0.00      APRO  
ATOM   3223  CA  VAL A 205      20.233   5.625   0.249  0.00  0.00      APRO  
ATOM   3224  HA  VAL A 205      20.682   5.920   1.185  0.00  0.00      APRO  
ATOM   3225  CB  VAL A 205      21.079   4.526  -0.399  0.00  0.00      APRO  
ATOM   3226  HB  VAL A 205      20.551   4.092  -1.275  0.00  0.00      APRO  
ATOM   3227  CG1 VAL A 205      22.538   4.924  -0.848  0.00  0.00      APRO  
ATOM   3228 HG11 VAL A 205      22.863   5.485   0.054  0.00  0.00      APRO  
ATOM   3229 HG12 VAL A 205      23.214   4.051  -0.975  0.00  0.00      APRO  
ATOM   3230 HG13 VAL A 205      22.536   5.472  -1.814  0.00  0.00      APRO  
ATOM   3231  CG2 VAL A 205      21.236   3.499   0.776  0.00  0.00      APRO  
ATOM   3232 HG21 VAL A 205      21.800   3.993   1.596  0.00  0.00      APRO  
ATOM   3233 HG22 VAL A 205      20.294   3.014   1.108  0.00  0.00      APRO  
ATOM   3234 HG23 VAL A 205      21.910   2.672   0.466  0.00  0.00      APRO  
ATOM   3235  C   VAL A 205      20.394   6.885  -0.593  0.00  0.00      APRO  
ATOM   3236  O   VAL A 205      21.178   7.780  -0.255  0.00  0.00      APRO  
ATOM   3237  N   GLU A 206      19.611   7.055  -1.690  0.00  0.00      APRO  
ATOM   3238  HN  GLU A 206      18.937   6.397  -2.018  0.00  0.00      APRO  
ATOM   3239  CA  GLU A 206      19.582   8.211  -2.526  0.00  0.00      APRO  
ATOM   3240  HA  GLU A 206      20.595   8.541  -2.705  0.00  0.00      APRO  
ATOM   3241  CB  GLU A 206      18.977   7.915  -3.832  0.00  0.00      APRO  
ATOM   3242  HB1 GLU A 206      19.532   7.171  -4.443  0.00  0.00      APRO  
ATOM   3243  HB2 GLU A 206      17.980   7.467  -3.631  0.00  0.00      APRO  
ATOM   3244  CG  GLU A 206      18.753   9.088  -4.775  0.00  0.00      APRO  
ATOM   3245  HG1 GLU A 206      17.974   9.674  -4.242  0.00  0.00      APRO  
ATOM   3246  HG2 GLU A 206      19.645   9.743  -4.876  0.00  0.00      APRO  
ATOM   3247  CD  GLU A 206      18.122   8.703  -6.098  0.00  0.00      APRO  
ATOM   3248  OE1 GLU A 206      16.961   9.141  -6.359  0.00  0.00      APRO  
ATOM   3249  OE2 GLU A 206      18.749   7.936  -6.865  0.00  0.00      APRO  
ATOM   3250  C   GLU A 206      18.935   9.381  -1.740  0.00  0.00      APRO  
ATOM   3251  O   GLU A 206      19.460  10.522  -1.752  0.00  0.00      APRO  
ATOM   3252  N   ARG A 207      17.779   9.172  -1.113  0.00  0.00      APRO  
ATOM   3253  HN  ARG A 207      17.303   8.299  -1.177  0.00  0.00      APRO  
ATOM   3254  CA  ARG A 207      17.131  10.258  -0.422  0.00  0.00      APRO  
ATOM   3255  HA  ARG A 207      16.916  11.007  -1.170  0.00  0.00      APRO  
ATOM   3256  CB  ARG A 207      15.747   9.807   0.007  0.00  0.00      APRO  
ATOM   3257  HB1 ARG A 207      15.188   9.106  -0.650  0.00  0.00      APRO  
ATOM   3258  HB2 ARG A 207      15.870   9.299   0.987  0.00  0.00      APRO  
ATOM   3259  CG  ARG A 207      14.745  10.917   0.359  0.00  0.00      APRO  
ATOM   3260  HG1 ARG A 207      13.891  10.471   0.912  0.00  0.00      APRO  
ATOM   3261  HG2 ARG A 207      15.168  11.677   1.050  0.00  0.00      APRO  
ATOM   3262  CD  ARG A 207      14.299  11.671  -0.944  0.00  0.00      APRO  
ATOM   3263  HD1 ARG A 207      15.190  12.285  -1.196  0.00  0.00      APRO  
ATOM   3264  HD2 ARG A 207      14.062  10.954  -1.758  0.00  0.00      APRO  
ATOM   3265  NE  ARG A 207      13.081  12.530  -0.615  0.00  0.00      APRO  
ATOM   3266  HE  ARG A 207      12.449  12.169   0.071  0.00  0.00      APRO  
ATOM   3267  CZ  ARG A 207      12.583  13.440  -1.473  0.00  0.00      APRO  
ATOM   3268  NH1 ARG A 207      13.161  13.679  -2.625  0.00  0.00      APRO  
ATOM   3269 HH11 ARG A 207      13.071  14.582  -3.046  0.00  0.00      APRO  
ATOM   3270 HH12 ARG A 207      14.126  13.435  -2.718  0.00  0.00      APRO  
ATOM   3271  NH2 ARG A 207      11.431  13.957  -1.179  0.00  0.00      APRO  
ATOM   3272 HH21 ARG A 207      11.043  14.491  -1.930  0.00  0.00      APRO  
ATOM   3273 HH22 ARG A 207      10.859  13.642  -0.422  0.00  0.00      APRO  
ATOM   3274  C   ARG A 207      17.875  10.759   0.749  0.00  0.00      APRO  
ATOM   3275  O   ARG A 207      17.969  11.938   0.920  0.00  0.00      APRO  
ATOM   3276  N   GLU A 208      18.503   9.886   1.622  0.00  0.00      APRO  
ATOM   3277  HN  GLU A 208      18.461   8.893   1.543  0.00  0.00      APRO  
ATOM   3278  CA  GLU A 208      19.396  10.357   2.702  0.00  0.00      APRO  
ATOM   3279  HA  GLU A 208      18.781  11.108   3.176  0.00  0.00      APRO  
ATOM   3280  CB  GLU A 208      19.747   9.194   3.685  0.00  0.00      APRO  
ATOM   3281  HB1 GLU A 208      18.766   8.738   3.939  0.00  0.00      APRO  
ATOM   3282  HB2 GLU A 208      20.334   8.452   3.105  0.00  0.00      APRO  
ATOM   3283  CG  GLU A 208      20.760   9.658   4.826  0.00  0.00      APRO  
ATOM   3284  HG1 GLU A 208      21.703   9.764   4.249  0.00  0.00      APRO  
ATOM   3285  HG2 GLU A 208      20.467  10.643   5.250  0.00  0.00      APRO  
ATOM   3286  CD  GLU A 208      20.873   8.664   5.927  0.00  0.00      APRO  
ATOM   3287  OE1 GLU A 208      19.873   8.254   6.554  0.00  0.00      APRO  
ATOM   3288  OE2 GLU A 208      22.057   8.236   6.208  0.00  0.00      APRO  
ATOM   3289  C   GLU A 208      20.547  11.126   2.220  0.00  0.00      APRO  
ATOM   3290  O   GLU A 208      20.974  12.131   2.772  0.00  0.00      APRO  
ATOM   3291  N   ARG A 209      21.109  10.673   1.110  0.00  0.00      APRO  
ATOM   3292  HN  ARG A 209      20.625   9.996   0.561  0.00  0.00      APRO  
ATOM   3293  CA  ARG A 209      22.254  11.306   0.403  0.00  0.00      APRO  
ATOM   3294  HA  ARG A 209      23.060  11.532   1.086  0.00  0.00      APRO  
ATOM   3295  CB  ARG A 209      22.750  10.428  -0.806  0.00  0.00      APRO  
ATOM   3296  HB1 ARG A 209      21.975   9.812  -1.311  0.00  0.00      APRO  
ATOM   3297  HB2 ARG A 209      23.247  11.082  -1.554  0.00  0.00      APRO  
ATOM   3298  CG  ARG A 209      23.790   9.350  -0.265  0.00  0.00      APRO  
ATOM   3299  HG1 ARG A 209      24.634   9.938   0.154  0.00  0.00      APRO  
ATOM   3300  HG2 ARG A 209      23.199   8.862   0.540  0.00  0.00      APRO  
ATOM   3301  CD  ARG A 209      24.310   8.408  -1.320  0.00  0.00      APRO  
ATOM   3302  HD1 ARG A 209      23.516   7.726  -1.692  0.00  0.00      APRO  
ATOM   3303  HD2 ARG A 209      24.785   8.967  -2.154  0.00  0.00      APRO  
ATOM   3304  NE  ARG A 209      25.432   7.621  -0.642  0.00  0.00      APRO  
ATOM   3305  HE  ARG A 209      25.404   7.687   0.355  0.00  0.00      APRO  
ATOM   3306  CZ  ARG A 209      25.984   6.581  -1.170  0.00  0.00      APRO  
ATOM   3307  NH1 ARG A 209      25.651   6.158  -2.345  0.00  0.00      APRO  
ATOM   3308 HH11 ARG A 209      26.267   5.467  -2.722  0.00  0.00      APRO  
ATOM   3309 HH12 ARG A 209      24.962   6.687  -2.841  0.00  0.00      APRO  
ATOM   3310  NH2 ARG A 209      26.920   5.929  -0.491  0.00  0.00      APRO  
ATOM   3311 HH21 ARG A 209      27.195   5.041  -0.859  0.00  0.00      APRO  
ATOM   3312 HH22 ARG A 209      26.953   6.134   0.487  0.00  0.00      APRO  
ATOM   3313  C   ARG A 209      21.821  12.729  -0.214  0.00  0.00      APRO  
ATOM   3314  O   ARG A 209      22.539  13.728  -0.061  0.00  0.00      APRO  
ATOM   3315  N   GLU A 210      20.639  12.714  -0.868  0.00  0.00      APRO  
ATOM   3316  HN  GLU A 210      20.116  11.868  -0.933  0.00  0.00      APRO  
ATOM   3317  CA  GLU A 210      20.040  13.914  -1.388  0.00  0.00      APRO  
ATOM   3318  HA  GLU A 210      20.793  14.346  -2.031  0.00  0.00      APRO  
ATOM   3319  CB  GLU A 210      18.679  13.669  -2.103  0.00  0.00      APRO  
ATOM   3320  HB1 GLU A 210      18.740  13.321  -3.156  0.00  0.00      APRO  
ATOM   3321  HB2 GLU A 210      18.122  12.866  -1.574  0.00  0.00      APRO  
ATOM   3322  CG  GLU A 210      17.705  14.888  -2.116  0.00  0.00      APRO  
ATOM   3323  HG1 GLU A 210      17.174  14.996  -1.146  0.00  0.00      APRO  
ATOM   3324  HG2 GLU A 210      18.207  15.840  -2.389  0.00  0.00      APRO  
ATOM   3325  CD  GLU A 210      16.654  14.723  -3.156  0.00  0.00      APRO  
ATOM   3326  OE1 GLU A 210      16.423  15.710  -3.895  0.00  0.00      APRO  
ATOM   3327  OE2 GLU A 210      15.964  13.643  -3.229  0.00  0.00      APRO  
ATOM   3328  C   GLU A 210      19.825  14.943  -0.290  0.00  0.00      APRO  
ATOM   3329  O   GLU A 210      20.203  16.149  -0.493  0.00  0.00      APRO  
ATOM   3330  N   ILE A 211      19.163  14.603   0.822  0.00  0.00      APRO  
ATOM   3331  HN  ILE A 211      18.796  13.703   1.045  0.00  0.00      APRO  
ATOM   3332  CA  ILE A 211      18.916  15.568   1.911  0.00  0.00      APRO  
ATOM   3333  HA  ILE A 211      18.364  16.405   1.508  0.00  0.00      APRO  
ATOM   3334  CB  ILE A 211      18.087  14.953   3.029  0.00  0.00      APRO  
ATOM   3335  HB  ILE A 211      18.426  13.905   3.174  0.00  0.00      APRO  
ATOM   3336  CG2 ILE A 211      18.162  15.659   4.392  0.00  0.00      APRO  
ATOM   3337 HG21 ILE A 211      19.165  15.673   4.869  0.00  0.00      APRO  
ATOM   3338 HG22 ILE A 211      17.712  16.674   4.352  0.00  0.00      APRO  
ATOM   3339 HG23 ILE A 211      17.608  15.047   5.137  0.00  0.00      APRO  
ATOM   3340  CG1 ILE A 211      16.649  14.799   2.471  0.00  0.00      APRO  
ATOM   3341 HG11 ILE A 211      16.172  15.783   2.665  0.00  0.00      APRO  
ATOM   3342 HG12 ILE A 211      16.748  14.554   1.392  0.00  0.00      APRO  
ATOM   3343  CD  ILE A 211      15.948  13.655   3.210  0.00  0.00      APRO  
ATOM   3344  HD1 ILE A 211      16.012  13.774   4.313  0.00  0.00      APRO  
ATOM   3345  HD2 ILE A 211      14.859  13.612   2.995  0.00  0.00      APRO  
ATOM   3346  HD3 ILE A 211      16.457  12.685   3.023  0.00  0.00      APRO  
ATOM   3347  C   ILE A 211      20.285  16.085   2.540  0.00  0.00      APRO  
ATOM   3348  O   ILE A 211      20.430  17.270   2.792  0.00  0.00      APRO  
ATOM   3349  N   LYS A 212      21.251  15.214   2.751  0.00  0.00      APRO  
ATOM   3350  HN  LYS A 212      21.036  14.256   2.577  0.00  0.00      APRO  
ATOM   3351  CA  LYS A 212      22.585  15.631   3.144  0.00  0.00      APRO  
ATOM   3352  HA  LYS A 212      22.458  16.229   4.034  0.00  0.00      APRO  
ATOM   3353  CB  LYS A 212      23.470  14.454   3.467  0.00  0.00      APRO  
ATOM   3354  HB1 LYS A 212      23.327  13.644   2.721  0.00  0.00      APRO  
ATOM   3355  HB2 LYS A 212      24.526  14.786   3.372  0.00  0.00      APRO  
ATOM   3356  CG  LYS A 212      23.184  13.778   4.831  0.00  0.00      APRO  
ATOM   3357  HG1 LYS A 212      23.467  14.586   5.539  0.00  0.00      APRO  
ATOM   3358  HG2 LYS A 212      22.088  13.606   4.896  0.00  0.00      APRO  
ATOM   3359  CD  LYS A 212      23.949  12.450   4.955  0.00  0.00      APRO  
ATOM   3360  HD1 LYS A 212      23.782  11.781   4.084  0.00  0.00      APRO  
ATOM   3361  HD2 LYS A 212      25.038  12.668   4.957  0.00  0.00      APRO  
ATOM   3362  CE  LYS A 212      23.457  11.550   6.070  0.00  0.00      APRO  
ATOM   3363  HE1 LYS A 212      23.532  12.141   7.008  0.00  0.00      APRO  
ATOM   3364  HE2 LYS A 212      22.367  11.417   5.899  0.00  0.00      APRO  
ATOM   3365  NZ  LYS A 212      24.173  10.218   6.176  0.00  0.00      APRO  
ATOM   3366  HZ1 LYS A 212      24.502   9.880   5.249  0.00  0.00      APRO  
ATOM   3367  HZ2 LYS A 212      25.014  10.293   6.783  0.00  0.00      APRO  
ATOM   3368  HZ3 LYS A 212      23.503   9.522   6.560  0.00  0.00      APRO  
ATOM   3369  C   LYS A 212      23.334  16.483   2.126  0.00  0.00      APRO  
ATOM   3370  O   LYS A 212      24.188  17.244   2.516  0.00  0.00      APRO  
ATOM   3371  N   ALA A 213      23.030  16.488   0.807  0.00  0.00      APRO  
ATOM   3372  HN  ALA A 213      22.324  15.870   0.471  0.00  0.00      APRO  
ATOM   3373  CA  ALA A 213      23.631  17.445  -0.086  0.00  0.00      APRO  
ATOM   3374  HA  ALA A 213      24.654  17.653   0.190  0.00  0.00      APRO  
ATOM   3375  CB  ALA A 213      23.550  16.945  -1.489  0.00  0.00      APRO  
ATOM   3376  HB1 ALA A 213      24.135  16.004  -1.573  0.00  0.00      APRO  
ATOM   3377  HB2 ALA A 213      22.494  16.852  -1.821  0.00  0.00      APRO  
ATOM   3378  HB3 ALA A 213      23.843  17.752  -2.193  0.00  0.00      APRO  
ATOM   3379  C   ALA A 213      22.933  18.794   0.143  0.00  0.00      APRO  
ATOM   3380  O   ALA A 213      23.497  19.872  -0.133  0.00  0.00      APRO  
ATOM   3381  N   PHE A 214      21.704  18.749   0.651  0.00  0.00      APRO  
ATOM   3382  HN  PHE A 214      21.283  17.878   0.890  0.00  0.00      APRO  
ATOM   3383  CA  PHE A 214      20.895  20.000   0.755  0.00  0.00      APRO  
ATOM   3384  HA  PHE A 214      21.035  20.416  -0.232  0.00  0.00      APRO  
ATOM   3385  CB  PHE A 214      19.424  19.745   0.817  0.00  0.00      APRO  
ATOM   3386  HB1 PHE A 214      18.989  19.270  -0.088  0.00  0.00      APRO  
ATOM   3387  HB2 PHE A 214      19.044  19.061   1.605  0.00  0.00      APRO  
ATOM   3388  CG  PHE A 214      18.426  20.950   1.002  0.00  0.00      APRO  
ATOM   3389  CD1 PHE A 214      17.729  21.492  -0.060  0.00  0.00      APRO  
ATOM   3390  HD1 PHE A 214      17.999  21.201  -1.065  0.00  0.00      APRO  
ATOM   3391  CE1 PHE A 214      16.835  22.553   0.163  0.00  0.00      APRO  
ATOM   3392  HE1 PHE A 214      16.310  22.913  -0.709  0.00  0.00      APRO  
ATOM   3393  CZ  PHE A 214      16.465  22.927   1.401  0.00  0.00      APRO  
ATOM   3394  HZ  PHE A 214      15.877  23.812   1.592  0.00  0.00      APRO  
ATOM   3395  CD2 PHE A 214      18.306  21.560   2.289  0.00  0.00      APRO  
ATOM   3396  HD2 PHE A 214      18.919  21.285   3.134  0.00  0.00      APRO  
ATOM   3397  CE2 PHE A 214      17.237  22.479   2.495  0.00  0.00      APRO  
ATOM   3398  HE2 PHE A 214      16.987  22.713   3.519  0.00  0.00      APRO  
ATOM   3399  C   PHE A 214      21.483  21.111   1.647  0.00  0.00      APRO  
ATOM   3400  O   PHE A 214      22.237  20.844   2.626  0.00  0.00      APRO  
ATOM   3401  N   VAL A 215      21.244  22.380   1.301  0.00  0.00      APRO  
ATOM   3402  HN  VAL A 215      20.765  22.564   0.446  0.00  0.00      APRO  
ATOM   3403  CA  VAL A 215      21.666  23.526   2.052  0.00  0.00      APRO  
ATOM   3404  HA  VAL A 215      21.936  23.332   3.079  0.00  0.00      APRO  
ATOM   3405  CB  VAL A 215      22.668  24.405   1.295  0.00  0.00      APRO  
ATOM   3406  HB  VAL A 215      22.339  24.688   0.273  0.00  0.00      APRO  
ATOM   3407  CG1 VAL A 215      23.086  25.738   2.041  0.00  0.00      APRO  
ATOM   3408 HG11 VAL A 215      23.961  26.203   1.539  0.00  0.00      APRO  
ATOM   3409 HG12 VAL A 215      22.268  26.485   1.960  0.00  0.00      APRO  
ATOM   3410 HG13 VAL A 215      23.403  25.458   3.069  0.00  0.00      APRO  
ATOM   3411  CG2 VAL A 215      23.911  23.535   1.272  0.00  0.00      APRO  
ATOM   3412 HG21 VAL A 215      24.109  23.232   2.323  0.00  0.00      APRO  
ATOM   3413 HG22 VAL A 215      23.793  22.549   0.772  0.00  0.00      APRO  
ATOM   3414 HG23 VAL A 215      24.778  24.025   0.782  0.00  0.00      APRO  
ATOM   3415  C   VAL A 215      20.435  24.391   2.167  0.00  0.00      APRO  
ATOM   3416  O   VAL A 215      19.804  24.565   1.102  0.00  0.00      APRO  
ATOM   3417  N   PRO A 216      20.064  25.054   3.268  0.00  0.00      APRO  
ATOM   3418  CD  PRO A 216      20.414  24.686   4.586  0.00  0.00      APRO  
ATOM   3419  HD1 PRO A 216      20.880  25.606   5.000  0.00  0.00      APRO  
ATOM   3420  HD2 PRO A 216      21.054  23.794   4.759  0.00  0.00      APRO  
ATOM   3421  CA  PRO A 216      18.772  25.849   3.215  0.00  0.00      APRO  
ATOM   3422  HA  PRO A 216      18.084  25.310   2.580  0.00  0.00      APRO  
ATOM   3423  CB  PRO A 216      18.246  25.740   4.681  0.00  0.00      APRO  
ATOM   3424  HB1 PRO A 216      17.172  25.483   4.565  0.00  0.00      APRO  
ATOM   3425  HB2 PRO A 216      18.224  26.608   5.373  0.00  0.00      APRO  
ATOM   3426  CG  PRO A 216      19.056  24.661   5.376  0.00  0.00      APRO  
ATOM   3427  HG1 PRO A 216      18.643  23.662   5.118  0.00  0.00      APRO  
ATOM   3428  HG2 PRO A 216      19.064  24.775   6.481  0.00  0.00      APRO  
ATOM   3429  C   PRO A 216      19.086  27.196   2.816  0.00  0.00      APRO  
ATOM   3430  O   PRO A 216      20.188  27.653   2.812  0.00  0.00      APRO  
ATOM   3431  N   GLU A 217      17.933  27.884   2.432  0.00  0.00      APRO  
ATOM   3432  HN  GLU A 217      17.002  27.527   2.454  0.00  0.00      APRO  
ATOM   3433  CA  GLU A 217      17.980  29.283   2.033  0.00  0.00      APRO  
ATOM   3434  HA  GLU A 217      18.949  29.639   2.353  0.00  0.00      APRO  
ATOM   3435  CB  GLU A 217      17.684  29.411   0.496  0.00  0.00      APRO  
ATOM   3436  HB1 GLU A 217      16.867  28.674   0.339  0.00  0.00      APRO  
ATOM   3437  HB2 GLU A 217      17.225  30.395   0.258  0.00  0.00      APRO  
ATOM   3438  CG  GLU A 217      18.829  28.925  -0.479  0.00  0.00      APRO  
ATOM   3439  HG1 GLU A 217      19.500  28.240   0.083  0.00  0.00      APRO  
ATOM   3440  HG2 GLU A 217      18.251  28.289  -1.183  0.00  0.00      APRO  
ATOM   3441  CD  GLU A 217      19.588  30.060  -1.208  0.00  0.00      APRO  
ATOM   3442  OE1 GLU A 217      20.454  30.685  -0.561  0.00  0.00      APRO  
ATOM   3443  OE2 GLU A 217      19.461  30.289  -2.475  0.00  0.00      APRO  
ATOM   3444  C   GLU A 217      16.976  30.168   2.844  0.00  0.00      APRO  
ATOM   3445  O   GLU A 217      15.849  29.815   3.066  0.00  0.00      APRO  
ATOM   3446  N   GLU A 218      17.486  31.313   3.434  0.00  0.00      APRO  
ATOM   3447  HN  GLU A 218      18.376  31.611   3.098  0.00  0.00      APRO  
ATOM   3448  CA  GLU A 218      16.669  32.259   4.200  0.00  0.00      APRO  
ATOM   3449  HA  GLU A 218      16.155  31.741   4.996  0.00  0.00      APRO  
ATOM   3450  CB  GLU A 218      17.548  33.363   4.828  0.00  0.00      APRO  
ATOM   3451  HB1 GLU A 218      16.866  33.817   5.579  0.00  0.00      APRO  
ATOM   3452  HB2 GLU A 218      18.381  32.818   5.321  0.00  0.00      APRO  
ATOM   3453  CG  GLU A 218      18.202  34.373   3.879  0.00  0.00      APRO  
ATOM   3454  HG1 GLU A 218      17.662  34.489   2.915  0.00  0.00      APRO  
ATOM   3455  HG2 GLU A 218      18.336  35.397   4.289  0.00  0.00      APRO  
ATOM   3456  CD  GLU A 218      19.605  34.000   3.493  0.00  0.00      APRO  
ATOM   3457  OE1 GLU A 218      20.545  34.791   3.813  0.00  0.00      APRO  
ATOM   3458  OE2 GLU A 218      19.759  32.915   2.882  0.00  0.00      APRO  
ATOM   3459  C   GLU A 218      15.508  32.984   3.476  0.00  0.00      APRO  
ATOM   3460  O   GLU A 218      15.524  33.374   2.283  0.00  0.00      APRO  
ATOM   3461  N   PHE A 219      14.373  33.268   4.182  0.00  0.00      APRO  
ATOM   3462  HN  PHE A 219      14.025  32.952   5.061  0.00  0.00      APRO  
ATOM   3463  CA  PHE A 219      13.490  34.282   3.647  0.00  0.00      APRO  
ATOM   3464  HA  PHE A 219      14.059  35.103   3.236  0.00  0.00      APRO  
ATOM   3465  CB  PHE A 219      12.553  33.956   2.427  0.00  0.00      APRO  
ATOM   3466  HB1 PHE A 219      12.002  34.869   2.113  0.00  0.00      APRO  
ATOM   3467  HB2 PHE A 219      13.142  33.623   1.546  0.00  0.00      APRO  
ATOM   3468  CG  PHE A 219      11.665  32.760   2.681  0.00  0.00      APRO  
ATOM   3469  CD1 PHE A 219      12.182  31.509   2.478  0.00  0.00      APRO  
ATOM   3470  HD1 PHE A 219      13.246  31.392   2.332  0.00  0.00      APRO  
ATOM   3471  CE1 PHE A 219      11.319  30.414   2.354  0.00  0.00      APRO  
ATOM   3472  HE1 PHE A 219      11.758  29.494   1.997  0.00  0.00      APRO  
ATOM   3473  CZ  PHE A 219       9.962  30.577   2.528  0.00  0.00      APRO  
ATOM   3474  HZ  PHE A 219       9.348  29.695   2.431  0.00  0.00      APRO  
ATOM   3475  CD2 PHE A 219      10.285  32.994   2.770  0.00  0.00      APRO  
ATOM   3476  HD2 PHE A 219       9.875  33.993   2.759  0.00  0.00      APRO  
ATOM   3477  CE2 PHE A 219       9.405  31.863   2.719  0.00  0.00      APRO  
ATOM   3478  HE2 PHE A 219       8.347  32.003   2.882  0.00  0.00      APRO  
ATOM   3479  C   PHE A 219      12.626  35.015   4.754  0.00  0.00      APRO  
ATOM   3480  O   PHE A 219      12.518  34.621   5.933  0.00  0.00      APRO  
ATOM   3481  N   TRP A 220      11.904  36.056   4.329  0.00  0.00      APRO  
ATOM   3482  HN  TRP A 220      12.158  36.477   3.462  0.00  0.00      APRO  
ATOM   3483  CA  TRP A 220      10.930  36.839   5.116  0.00  0.00      APRO  
ATOM   3484  HA  TRP A 220      10.598  36.292   5.986  0.00  0.00      APRO  
ATOM   3485  CB  TRP A 220      11.477  38.182   5.600  0.00  0.00      APRO  
ATOM   3486  HB1 TRP A 220      11.701  38.896   4.778  0.00  0.00      APRO  
ATOM   3487  HB2 TRP A 220      10.630  38.680   6.118  0.00  0.00      APRO  
ATOM   3488  CG  TRP A 220      12.601  38.038   6.632  0.00  0.00      APRO  
ATOM   3489  CD1 TRP A 220      13.950  37.667   6.397  0.00  0.00      APRO  
ATOM   3490  HD1 TRP A 220      14.308  37.376   5.420  0.00  0.00      APRO  
ATOM   3491  NE1 TRP A 220      14.619  37.646   7.584  0.00  0.00      APRO  
ATOM   3492  HE1 TRP A 220      15.457  37.286   7.932  0.00  0.00      APRO  
ATOM   3493  CE2 TRP A 220      13.771  38.000   8.572  0.00  0.00      APRO  
ATOM   3494  CD2 TRP A 220      12.500  38.318   8.072  0.00  0.00      APRO  
ATOM   3495  CE3 TRP A 220      11.506  38.654   8.890  0.00  0.00      APRO  
ATOM   3496  HE3 TRP A 220      10.571  38.929   8.427  0.00  0.00      APRO  
ATOM   3497  CZ3 TRP A 220      11.749  38.739  10.272  0.00  0.00      APRO  
ATOM   3498  HZ3 TRP A 220      10.960  39.078  10.927  0.00  0.00      APRO  
ATOM   3499  CZ2 TRP A 220      14.026  37.996   9.956  0.00  0.00      APRO  
ATOM   3500  HZ2 TRP A 220      14.983  37.715  10.370  0.00  0.00      APRO  
ATOM   3501  CH2 TRP A 220      12.980  38.318  10.812  0.00  0.00      APRO  
ATOM   3502  HH2 TRP A 220      13.162  38.499  11.861  0.00  0.00      APRO  
ATOM   3503  C   TRP A 220       9.622  37.013   4.333  0.00  0.00      APRO  
ATOM   3504  O   TRP A 220       9.560  37.196   3.113  0.00  0.00      APRO  
ATOM   3505  N   GLU A 221       8.511  36.955   5.114  0.00  0.00      APRO  
ATOM   3506  HN  GLU A 221       8.631  36.966   6.104  0.00  0.00      APRO  
ATOM   3507  CA  GLU A 221       7.241  37.379   4.620  0.00  0.00      APRO  
ATOM   3508  HA  GLU A 221       7.231  37.714   3.593  0.00  0.00      APRO  
ATOM   3509  CB  GLU A 221       6.209  36.202   4.516  0.00  0.00      APRO  
ATOM   3510  HB1 GLU A 221       6.143  35.647   5.477  0.00  0.00      APRO  
ATOM   3511  HB2 GLU A 221       5.205  36.645   4.342  0.00  0.00      APRO  
ATOM   3512  CG  GLU A 221       6.556  35.099   3.383  0.00  0.00      APRO  
ATOM   3513  HG1 GLU A 221       7.654  35.215   3.256  0.00  0.00      APRO  
ATOM   3514  HG2 GLU A 221       6.386  34.037   3.663  0.00  0.00      APRO  
ATOM   3515  CD  GLU A 221       5.994  35.388   1.976  0.00  0.00      APRO  
ATOM   3516  OE1 GLU A 221       5.039  36.189   1.877  0.00  0.00      APRO  
ATOM   3517  OE2 GLU A 221       6.503  34.841   0.963  0.00  0.00      APRO  
ATOM   3518  C   GLU A 221       6.698  38.405   5.634  0.00  0.00      APRO  
ATOM   3519  O   GLU A 221       7.224  38.574   6.752  0.00  0.00      APRO  
ATOM   3520  N   VAL A 222       5.752  39.301   5.224  0.00  0.00      APRO  
ATOM   3521  HN  VAL A 222       5.314  39.157   4.340  0.00  0.00      APRO  
ATOM   3522  CA  VAL A 222       5.082  40.223   6.201  0.00  0.00      APRO  
ATOM   3523  HA  VAL A 222       5.538  40.156   7.177  0.00  0.00      APRO  
ATOM   3524  CB  VAL A 222       5.263  41.585   5.747  0.00  0.00      APRO  
ATOM   3525  HB  VAL A 222       5.056  41.623   4.656  0.00  0.00      APRO  
ATOM   3526  CG1 VAL A 222       4.347  42.618   6.496  0.00  0.00      APRO  
ATOM   3527 HG11 VAL A 222       3.265  42.524   6.265  0.00  0.00      APRO  
ATOM   3528 HG12 VAL A 222       4.623  42.553   7.571  0.00  0.00      APRO  
ATOM   3529 HG13 VAL A 222       4.619  43.631   6.128  0.00  0.00      APRO  
ATOM   3530  CG2 VAL A 222       6.727  42.068   5.946  0.00  0.00      APRO  
ATOM   3531 HG21 VAL A 222       6.823  43.162   5.778  0.00  0.00      APRO  
ATOM   3532 HG22 VAL A 222       7.006  41.906   7.010  0.00  0.00      APRO  
ATOM   3533 HG23 VAL A 222       7.501  41.632   5.279  0.00  0.00      APRO  
ATOM   3534  C   VAL A 222       3.563  39.816   6.304  0.00  0.00      APRO  
ATOM   3535  O   VAL A 222       2.718  39.780   5.378  0.00  0.00      APRO  
ATOM   3536  N   ASP A 223       3.151  39.435   7.538  0.00  0.00      APRO  
ATOM   3537  HN  ASP A 223       3.827  39.405   8.270  0.00  0.00      APRO  
ATOM   3538  CA  ASP A 223       1.758  39.362   7.903  0.00  0.00      APRO  
ATOM   3539  HA  ASP A 223       1.119  38.967   7.127  0.00  0.00      APRO  
ATOM   3540  CB  ASP A 223       1.632  38.318   9.060  0.00  0.00      APRO  
ATOM   3541  HB1 ASP A 223       2.441  38.735   9.697  0.00  0.00      APRO  
ATOM   3542  HB2 ASP A 223       0.681  38.390   9.629  0.00  0.00      APRO  
ATOM   3543  CG  ASP A 223       1.866  36.851   8.771  0.00  0.00      APRO  
ATOM   3544  OD1 ASP A 223       2.099  36.026   9.648  0.00  0.00      APRO  
ATOM   3545  OD2 ASP A 223       1.673  36.523   7.578  0.00  0.00      APRO  
ATOM   3546  C   ASP A 223       1.311  40.759   8.359  0.00  0.00      APRO  
ATOM   3547  O   ASP A 223       1.985  41.467   9.066  0.00  0.00      APRO  
ATOM   3548  N   ALA A 224       0.150  41.242   7.845  0.00  0.00      APRO  
ATOM   3549  HN  ALA A 224      -0.370  40.736   7.162  0.00  0.00      APRO  
ATOM   3550  CA  ALA A 224      -0.380  42.580   8.213  0.00  0.00      APRO  
ATOM   3551  HA  ALA A 224       0.226  42.857   9.063  0.00  0.00      APRO  
ATOM   3552  CB  ALA A 224      -0.179  43.535   7.006  0.00  0.00      APRO  
ATOM   3553  HB1 ALA A 224       0.736  43.187   6.482  0.00  0.00      APRO  
ATOM   3554  HB2 ALA A 224      -0.918  43.307   6.209  0.00  0.00      APRO  
ATOM   3555  HB3 ALA A 224      -0.282  44.621   7.220  0.00  0.00      APRO  
ATOM   3556  C   ALA A 224      -1.765  42.457   8.635  0.00  0.00      APRO  
ATOM   3557  O   ALA A 224      -2.468  41.583   8.175  0.00  0.00      APRO  
ATOM   3558  N   SER A 225      -2.212  43.344   9.575  0.00  0.00      APRO  
ATOM   3559  HN  SER A 225      -1.627  44.046   9.974  0.00  0.00      APRO  
ATOM   3560  CA  SER A 225      -3.569  43.373  10.158  0.00  0.00      APRO  
ATOM   3561  HA  SER A 225      -4.223  42.604   9.773  0.00  0.00      APRO  
ATOM   3562  CB  SER A 225      -3.574  43.060  11.694  0.00  0.00      APRO  
ATOM   3563  HB1 SER A 225      -2.978  42.160  11.959  0.00  0.00      APRO  
ATOM   3564  HB2 SER A 225      -3.225  43.968  12.230  0.00  0.00      APRO  
ATOM   3565  OG  SER A 225      -4.926  42.748  12.057  0.00  0.00      APRO  
ATOM   3566  HG1 SER A 225      -4.878  41.801  12.207  0.00  0.00      APRO  
ATOM   3567  C   SER A 225      -4.227  44.711   9.838  0.00  0.00      APRO  
ATOM   3568  O   SER A 225      -3.576  45.744   9.842  0.00  0.00      APRO  
ATOM   3569  N   THR A 226      -5.523  44.711   9.495  0.00  0.00      APRO  
ATOM   3570  HN  THR A 226      -5.951  43.814   9.422  0.00  0.00      APRO  
ATOM   3571  CA  THR A 226      -6.264  45.870   9.060  0.00  0.00      APRO  
ATOM   3572  HA  THR A 226      -5.763  46.750   9.436  0.00  0.00      APRO  
ATOM   3573  CB  THR A 226      -6.471  46.099   7.571  0.00  0.00      APRO  
ATOM   3574  HB  THR A 226      -7.050  47.018   7.335  0.00  0.00      APRO  
ATOM   3575  OG1 THR A 226      -7.121  45.042   6.964  0.00  0.00      APRO  
ATOM   3576  HG1 THR A 226      -6.544  44.285   7.088  0.00  0.00      APRO  
ATOM   3577  CG2 THR A 226      -5.150  46.200   6.728  0.00  0.00      APRO  
ATOM   3578 HG21 THR A 226      -4.471  47.029   7.021  0.00  0.00      APRO  
ATOM   3579 HG22 THR A 226      -4.559  45.277   6.542  0.00  0.00      APRO  
ATOM   3580 HG23 THR A 226      -5.422  46.476   5.687  0.00  0.00      APRO  
ATOM   3581  C   THR A 226      -7.718  45.921   9.563  0.00  0.00      APRO  
ATOM   3582  O   THR A 226      -8.249  44.909   9.967  0.00  0.00      APRO  
ATOM   3583  N   THR A 227      -8.374  47.056   9.642  0.00  0.00      APRO  
ATOM   3584  HN  THR A 227      -7.962  47.894   9.292  0.00  0.00      APRO  
ATOM   3585  CA  THR A 227      -9.663  47.233  10.316  0.00  0.00      APRO  
ATOM   3586  HA  THR A 227     -10.258  46.332  10.322  0.00  0.00      APRO  
ATOM   3587  CB  THR A 227      -9.659  47.758  11.754  0.00  0.00      APRO  
ATOM   3588  HB  THR A 227      -9.209  46.981  12.408  0.00  0.00      APRO  
ATOM   3589  OG1 THR A 227     -10.988  48.042  12.257  0.00  0.00      APRO  
ATOM   3590  HG1 THR A 227     -11.521  47.268  12.061  0.00  0.00      APRO  
ATOM   3591  CG2 THR A 227      -8.896  49.095  11.945  0.00  0.00      APRO  
ATOM   3592 HG21 THR A 227      -7.805  49.058  11.740  0.00  0.00      APRO  
ATOM   3593 HG22 THR A 227      -9.433  49.872  11.360  0.00  0.00      APRO  
ATOM   3594 HG23 THR A 227      -8.975  49.352  13.023  0.00  0.00      APRO  
ATOM   3595  C   THR A 227     -10.415  48.181   9.465  0.00  0.00      APRO  
ATOM   3596  O   THR A 227      -9.802  49.033   8.711  0.00  0.00      APRO  
ATOM   3597  N   THR A 228     -11.736  48.175   9.544  0.00  0.00      APRO  
ATOM   3598  HN  THR A 228     -12.329  47.739  10.216  0.00  0.00      APRO  
ATOM   3599  CA  THR A 228     -12.643  48.896   8.677  0.00  0.00      APRO  
ATOM   3600  HA  THR A 228     -12.346  49.921   8.514  0.00  0.00      APRO  
ATOM   3601  CB  THR A 228     -12.710  48.492   7.235  0.00  0.00      APRO  
ATOM   3602  HB  THR A 228     -11.660  48.448   6.877  0.00  0.00      APRO  
ATOM   3603  OG1 THR A 228     -13.452  49.396   6.473  0.00  0.00      APRO  
ATOM   3604  HG1 THR A 228     -12.988  50.234   6.541  0.00  0.00      APRO  
ATOM   3605  CG2 THR A 228     -13.252  47.043   7.115  0.00  0.00      APRO  
ATOM   3606 HG21 THR A 228     -13.665  46.807   6.111  0.00  0.00      APRO  
ATOM   3607 HG22 THR A 228     -12.394  46.402   7.412  0.00  0.00      APRO  
ATOM   3608 HG23 THR A 228     -14.054  46.943   7.878  0.00  0.00      APRO  
ATOM   3609  C   THR A 228     -13.984  48.816   9.347  0.00  0.00      APRO  
ATOM   3610  O   THR A 228     -14.114  47.895  10.159  0.00  0.00      APRO  
ATOM   3611  N   PRO A 229     -15.083  49.632   9.205  0.00  0.00      APRO  
ATOM   3612  CD  PRO A 229     -15.083  51.071   8.724  0.00  0.00      APRO  
ATOM   3613  HD1 PRO A 229     -15.231  50.993   7.626  0.00  0.00      APRO  
ATOM   3614  HD2 PRO A 229     -14.132  51.615   8.910  0.00  0.00      APRO  
ATOM   3615  CA  PRO A 229     -16.382  49.339   9.833  0.00  0.00      APRO  
ATOM   3616  HA  PRO A 229     -16.276  49.194  10.898  0.00  0.00      APRO  
ATOM   3617  CB  PRO A 229     -17.275  50.584   9.483  0.00  0.00      APRO  
ATOM   3618  HB1 PRO A 229     -18.126  50.783  10.169  0.00  0.00      APRO  
ATOM   3619  HB2 PRO A 229     -17.682  50.469   8.456  0.00  0.00      APRO  
ATOM   3620  CG  PRO A 229     -16.323  51.764   9.342  0.00  0.00      APRO  
ATOM   3621  HG1 PRO A 229     -16.173  52.301  10.303  0.00  0.00      APRO  
ATOM   3622  HG2 PRO A 229     -16.708  52.554   8.663  0.00  0.00      APRO  
ATOM   3623  C   PRO A 229     -17.208  48.016   9.417  0.00  0.00      APRO  
ATOM   3624  O   PRO A 229     -18.393  48.007   9.721  0.00  0.00      APRO  
ATOM   3625  N   SER A 230     -16.518  46.997   8.824  0.00  0.00      APRO  
ATOM   3626  HN  SER A 230     -15.549  47.147   8.642  0.00  0.00      APRO  
ATOM   3627  CA  SER A 230     -17.063  45.741   8.339  0.00  0.00      APRO  
ATOM   3628  HA  SER A 230     -18.093  45.640   8.647  0.00  0.00      APRO  
ATOM   3629  CB  SER A 230     -16.900  45.740   6.860  0.00  0.00      APRO  
ATOM   3630  HB1 SER A 230     -17.529  46.589   6.517  0.00  0.00      APRO  
ATOM   3631  HB2 SER A 230     -15.875  45.811   6.438  0.00  0.00      APRO  
ATOM   3632  OG  SER A 230     -17.430  44.588   6.257  0.00  0.00      APRO  
ATOM   3633  HG1 SER A 230     -18.382  44.707   6.294  0.00  0.00      APRO  
ATOM   3634  C   SER A 230     -16.203  44.675   8.968  0.00  0.00      APRO  
ATOM   3635  O   SER A 230     -14.976  44.680   8.786  0.00  0.00      APRO  
ATOM   3636  N   GLY A 231     -16.900  43.614   9.485  0.00  0.00      APRO  
ATOM   3637  HN  GLY A 231     -17.893  43.602   9.398  0.00  0.00      APRO  
ATOM   3638  CA  GLY A 231     -16.333  42.402  10.015  0.00  0.00      APRO  
ATOM   3639  HA1 GLY A 231     -15.993  41.932   9.104  0.00  0.00      APRO  
ATOM   3640  HA2 GLY A 231     -17.084  41.914  10.618  0.00  0.00      APRO  
ATOM   3641  C   GLY A 231     -15.153  42.421  10.979  0.00  0.00      APRO  
ATOM   3642  O   GLY A 231     -14.726  43.380  11.618  0.00  0.00      APRO  
ATOM   3643  N   GLU A 232     -14.546  41.252  11.056  0.00  0.00      APRO  
ATOM   3644  HN  GLU A 232     -14.914  40.459  10.577  0.00  0.00      APRO  
ATOM   3645  CA  GLU A 232     -13.309  41.039  11.859  0.00  0.00      APRO  
ATOM   3646  HA  GLU A 232     -13.370  41.537  12.815  0.00  0.00      APRO  
ATOM   3647  CB  GLU A 232     -12.986  39.506  12.061  0.00  0.00      APRO  
ATOM   3648  HB1 GLU A 232     -12.916  39.013  11.068  0.00  0.00      APRO  
ATOM   3649  HB2 GLU A 232     -12.019  39.506  12.607  0.00  0.00      APRO  
ATOM   3650  CG  GLU A 232     -13.979  38.811  12.940  0.00  0.00      APRO  
ATOM   3651  HG1 GLU A 232     -14.128  39.357  13.896  0.00  0.00      APRO  
ATOM   3652  HG2 GLU A 232     -15.009  38.762  12.526  0.00  0.00      APRO  
ATOM   3653  CD  GLU A 232     -13.595  37.378  13.129  0.00  0.00      APRO  
ATOM   3654  OE1 GLU A 232     -14.150  36.477  12.395  0.00  0.00      APRO  
ATOM   3655  OE2 GLU A 232     -12.696  36.973  13.943  0.00  0.00      APRO  
ATOM   3656  C   GLU A 232     -12.165  41.655  11.109  0.00  0.00      APRO  
ATOM   3657  O   GLU A 232     -12.143  41.846   9.914  0.00  0.00      APRO  
ATOM   3658  N   ALA A 233     -11.063  42.110  11.835  0.00  0.00      APRO  
ATOM   3659  HN  ALA A 233     -11.012  41.985  12.823  0.00  0.00      APRO  
ATOM   3660  CA  ALA A 233      -9.744  42.596  11.308  0.00  0.00      APRO  
ATOM   3661  HA  ALA A 233      -9.976  43.552  10.862  0.00  0.00      APRO  
ATOM   3662  CB  ALA A 233      -8.731  42.770  12.456  0.00  0.00      APRO  
ATOM   3663  HB1 ALA A 233      -8.487  41.887  13.085  0.00  0.00      APRO  
ATOM   3664  HB2 ALA A 233      -7.771  43.179  12.076  0.00  0.00      APRO  
ATOM   3665  HB3 ALA A 233      -9.020  43.518  13.225  0.00  0.00      APRO  
ATOM   3666  C   ALA A 233      -9.158  41.660  10.251  0.00  0.00      APRO  
ATOM   3667  O   ALA A 233      -8.757  40.482  10.450  0.00  0.00      APRO  
ATOM   3668  N   LEU A 234      -9.076  42.249   9.028  0.00  0.00      APRO  
ATOM   3669  HN  LEU A 234      -9.230  43.233   9.055  0.00  0.00      APRO  
ATOM   3670  CA  LEU A 234      -8.440  41.539   7.994  0.00  0.00      APRO  
ATOM   3671  HA  LEU A 234      -8.932  40.579   8.044  0.00  0.00      APRO  
ATOM   3672  CB  LEU A 234      -8.967  42.090   6.640  0.00  0.00      APRO  
ATOM   3673  HB1 LEU A 234     -10.059  42.100   6.845  0.00  0.00      APRO  
ATOM   3674  HB2 LEU A 234      -8.688  43.164   6.573  0.00  0.00      APRO  
ATOM   3675  CG  LEU A 234      -8.516  41.292   5.438  0.00  0.00      APRO  
ATOM   3676  HG  LEU A 234      -7.406  41.329   5.417  0.00  0.00      APRO  
ATOM   3677  CD1 LEU A 234      -8.911  39.777   5.569  0.00  0.00      APRO  
ATOM   3678 HD11 LEU A 234     -10.000  39.747   5.786  0.00  0.00      APRO  
ATOM   3679 HD12 LEU A 234      -8.622  39.268   4.625  0.00  0.00      APRO  
ATOM   3680 HD13 LEU A 234      -8.369  39.394   6.460  0.00  0.00      APRO  
ATOM   3681  CD2 LEU A 234      -9.052  41.883   4.187  0.00  0.00      APRO  
ATOM   3682 HD21 LEU A 234     -10.142  41.676   4.231  0.00  0.00      APRO  
ATOM   3683 HD22 LEU A 234      -8.840  42.962   4.030  0.00  0.00      APRO  
ATOM   3684 HD23 LEU A 234      -8.819  41.200   3.342  0.00  0.00      APRO  
ATOM   3685  C   LEU A 234      -6.933  41.326   8.103  0.00  0.00      APRO  
ATOM   3686  O   LEU A 234      -6.187  42.282   8.090  0.00  0.00      APRO  
ATOM   3687  N   ALA A 235      -6.540  40.024   8.216  0.00  0.00      APRO  
ATOM   3688  HN  ALA A 235      -7.195  39.342   8.532  0.00  0.00      APRO  
ATOM   3689  CA  ALA A 235      -5.191  39.621   7.948  0.00  0.00      APRO  
ATOM   3690  HA  ALA A 235      -4.484  40.235   8.487  0.00  0.00      APRO  
ATOM   3691  CB  ALA A 235      -5.079  38.286   8.639  0.00  0.00      APRO  
ATOM   3692  HB1 ALA A 235      -4.080  37.825   8.481  0.00  0.00      APRO  
ATOM   3693  HB2 ALA A 235      -5.337  38.251   9.719  0.00  0.00      APRO  
ATOM   3694  HB3 ALA A 235      -5.696  37.518   8.125  0.00  0.00      APRO  
ATOM   3695  C   ALA A 235      -4.942  39.701   6.492  0.00  0.00      APRO  
ATOM   3696  O   ALA A 235      -5.655  39.119   5.708  0.00  0.00      APRO  
ATOM   3697  N   LEU A 236      -3.939  40.554   6.164  0.00  0.00      APRO  
ATOM   3698  HN  LEU A 236      -3.525  41.006   6.950  0.00  0.00      APRO  
ATOM   3699  CA  LEU A 236      -3.355  40.553   4.821  0.00  0.00      APRO  
ATOM   3700  HA  LEU A 236      -4.048  40.015   4.191  0.00  0.00      APRO  
ATOM   3701  CB  LEU A 236      -3.244  41.957   4.137  0.00  0.00      APRO  
ATOM   3702  HB1 LEU A 236      -2.552  42.594   4.729  0.00  0.00      APRO  
ATOM   3703  HB2 LEU A 236      -2.760  41.835   3.144  0.00  0.00      APRO  
ATOM   3704  CG  LEU A 236      -4.610  42.673   4.055  0.00  0.00      APRO  
ATOM   3705  HG  LEU A 236      -5.138  42.730   5.031  0.00  0.00      APRO  
ATOM   3706  CD1 LEU A 236      -4.504  44.117   3.738  0.00  0.00      APRO  
ATOM   3707 HD11 LEU A 236      -3.858  44.473   2.907  0.00  0.00      APRO  
ATOM   3708 HD12 LEU A 236      -5.496  44.574   3.534  0.00  0.00      APRO  
ATOM   3709 HD13 LEU A 236      -4.085  44.785   4.521  0.00  0.00      APRO  
ATOM   3710  CD2 LEU A 236      -5.494  42.076   2.963  0.00  0.00      APRO  
ATOM   3711 HD21 LEU A 236      -6.554  42.380   3.101  0.00  0.00      APRO  
ATOM   3712 HD22 LEU A 236      -5.200  42.349   1.927  0.00  0.00      APRO  
ATOM   3713 HD23 LEU A 236      -5.484  40.965   2.945  0.00  0.00      APRO  
ATOM   3714  C   LEU A 236      -1.988  39.832   4.844  0.00  0.00      APRO  
ATOM   3715  O   LEU A 236      -1.306  39.664   5.833  0.00  0.00      APRO  
ATOM   3716  N   GLN A 237      -1.564  39.429   3.657  0.00  0.00      APRO  
ATOM   3717  HN  GLN A 237      -2.121  39.455   2.831  0.00  0.00      APRO  
ATOM   3718  CA  GLN A 237      -0.208  39.044   3.273  0.00  0.00      APRO  
ATOM   3719  HA  GLN A 237       0.405  39.237   4.141  0.00  0.00      APRO  
ATOM   3720  CB  GLN A 237      -0.024  37.540   2.979  0.00  0.00      APRO  
ATOM   3721  HB1 GLN A 237       1.054  37.329   2.812  0.00  0.00      APRO  
ATOM   3722  HB2 GLN A 237      -0.399  36.888   3.797  0.00  0.00      APRO  
ATOM   3723  CG  GLN A 237      -0.783  37.065   1.650  0.00  0.00      APRO  
ATOM   3724  HG1 GLN A 237      -1.873  37.196   1.821  0.00  0.00      APRO  
ATOM   3725  HG2 GLN A 237      -0.391  37.724   0.845  0.00  0.00      APRO  
ATOM   3726  CD  GLN A 237      -0.398  35.638   1.306  0.00  0.00      APRO  
ATOM   3727  OE1 GLN A 237       0.698  35.368   0.768  0.00  0.00      APRO  
ATOM   3728  NE2 GLN A 237      -1.337  34.704   1.540  0.00  0.00      APRO  
ATOM   3729 HE21 GLN A 237      -1.133  33.781   1.212  0.00  0.00      APRO  
ATOM   3730 HE22 GLN A 237      -2.193  34.895   2.020  0.00  0.00      APRO  
ATOM   3731  C   GLN A 237       0.305  39.938   2.181  0.00  0.00      APRO  
ATOM   3732  O   GLN A 237      -0.508  40.308   1.279  0.00  0.00      APRO  
ATOM   3733  N   VAL A 238       1.647  40.159   2.128  0.00  0.00      APRO  
ATOM   3734  HN  VAL A 238       2.176  39.646   2.800  0.00  0.00      APRO  
ATOM   3735  CA  VAL A 238       2.270  41.001   1.114  0.00  0.00      APRO  
ATOM   3736  HA  VAL A 238       1.444  41.557   0.696  0.00  0.00      APRO  
ATOM   3737  CB  VAL A 238       3.509  41.910   1.514  0.00  0.00      APRO  
ATOM   3738  HB  VAL A 238       4.416  41.290   1.679  0.00  0.00      APRO  
ATOM   3739  CG1 VAL A 238       3.808  42.894   0.408  0.00  0.00      APRO  
ATOM   3740 HG11 VAL A 238       2.879  43.348   0.002  0.00  0.00      APRO  
ATOM   3741 HG12 VAL A 238       4.468  43.717   0.755  0.00  0.00      APRO  
ATOM   3742 HG13 VAL A 238       4.339  42.406  -0.438  0.00  0.00      APRO  
ATOM   3743  CG2 VAL A 238       3.211  42.736   2.783  0.00  0.00      APRO  
ATOM   3744 HG21 VAL A 238       2.371  43.407   2.505  0.00  0.00      APRO  
ATOM   3745 HG22 VAL A 238       3.067  42.085   3.672  0.00  0.00      APRO  
ATOM   3746 HG23 VAL A 238       4.187  43.259   2.879  0.00  0.00      APRO  
ATOM   3747  C   VAL A 238       2.757  40.050   0.048  0.00  0.00      APRO  
ATOM   3748  O   VAL A 238       3.640  39.245   0.173  0.00  0.00      APRO  
ATOM   3749  N   THR A 239       2.220  40.262  -1.235  0.00  0.00      APRO  
ATOM   3750  HN  THR A 239       1.658  41.049  -1.476  0.00  0.00      APRO  
ATOM   3751  CA  THR A 239       2.531  39.305  -2.299  0.00  0.00      APRO  
ATOM   3752  HA  THR A 239       2.918  38.386  -1.885  0.00  0.00      APRO  
ATOM   3753  CB  THR A 239       1.248  38.794  -2.940  0.00  0.00      APRO  
ATOM   3754  HB  THR A 239       1.471  38.137  -3.807  0.00  0.00      APRO  
ATOM   3755  OG1 THR A 239       0.513  39.898  -3.438  0.00  0.00      APRO  
ATOM   3756  HG1 THR A 239       0.733  39.961  -4.371  0.00  0.00      APRO  
ATOM   3757  CG2 THR A 239       0.306  38.080  -1.951  0.00  0.00      APRO  
ATOM   3758 HG21 THR A 239       0.956  37.447  -1.310  0.00  0.00      APRO  
ATOM   3759 HG22 THR A 239      -0.185  38.770  -1.232  0.00  0.00      APRO  
ATOM   3760 HG23 THR A 239      -0.485  37.487  -2.458  0.00  0.00      APRO  
ATOM   3761  C   THR A 239       3.399  39.814  -3.349  0.00  0.00      APRO  
ATOM   3762  O   THR A 239       4.177  39.040  -3.880  0.00  0.00      APRO  
ATOM   3763  N   HSE A 240       3.421  41.160  -3.663  0.00  0.00      APRO  
ATOM   3764  HN  HSE A 240       3.089  41.951  -3.155  0.00  0.00      APRO  
ATOM   3765  CA  HSE A 240       4.091  41.624  -4.903  0.00  0.00      APRO  
ATOM   3766  HA  HSE A 240       4.955  41.048  -5.199  0.00  0.00      APRO  
ATOM   3767  CB  HSE A 240       3.225  41.460  -6.209  0.00  0.00      APRO  
ATOM   3768  HB1 HSE A 240       2.338  42.119  -6.326  0.00  0.00      APRO  
ATOM   3769  HB2 HSE A 240       3.866  41.734  -7.074  0.00  0.00      APRO  
ATOM   3770  ND1 HSE A 240       1.486  39.595  -6.129  0.00  0.00      APRO  
ATOM   3771  CG  HSE A 240       2.785  40.022  -6.417  0.00  0.00      APRO  
ATOM   3772  CE1 HSE A 240       1.366  38.474  -6.769  0.00  0.00      APRO  
ATOM   3773  HE1 HSE A 240       0.391  37.988  -6.792  0.00  0.00      APRO  
ATOM   3774  NE2 HSE A 240       2.472  38.067  -7.342  0.00  0.00      APRO  
ATOM   3775  HE2 HSE A 240       2.521  37.200  -7.838  0.00  0.00      APRO  
ATOM   3776  CD2 HSE A 240       3.382  39.056  -7.210  0.00  0.00      APRO  
ATOM   3777  HD2 HSE A 240       4.230  39.241  -7.857  0.00  0.00      APRO  
ATOM   3778  C   HSE A 240       4.514  43.110  -4.727  0.00  0.00      APRO  
ATOM   3779  O   HSE A 240       3.907  43.967  -4.089  0.00  0.00      APRO  
ATOM   3780  N   GLN A 241       5.633  43.511  -5.483  0.00  0.00      APRO  
ATOM   3781  HN  GLN A 241       6.005  42.932  -6.205  0.00  0.00      APRO  
ATOM   3782  CA  GLN A 241       6.204  44.810  -5.506  0.00  0.00      APRO  
ATOM   3783  HA  GLN A 241       5.430  45.502  -5.207  0.00  0.00      APRO  
ATOM   3784  CB  GLN A 241       7.369  45.040  -4.511  0.00  0.00      APRO  
ATOM   3785  HB1 GLN A 241       7.030  44.877  -3.466  0.00  0.00      APRO  
ATOM   3786  HB2 GLN A 241       8.203  44.368  -4.806  0.00  0.00      APRO  
ATOM   3787  CG  GLN A 241       8.051  46.440  -4.573  0.00  0.00      APRO  
ATOM   3788  HG1 GLN A 241       8.423  46.621  -5.605  0.00  0.00      APRO  
ATOM   3789  HG2 GLN A 241       7.289  47.216  -4.347  0.00  0.00      APRO  
ATOM   3790  CD  GLN A 241       9.271  46.719  -3.594  0.00  0.00      APRO  
ATOM   3791  OE1 GLN A 241       9.587  45.999  -2.617  0.00  0.00      APRO  
ATOM   3792  NE2 GLN A 241      10.048  47.757  -3.890  0.00  0.00      APRO  
ATOM   3793 HE21 GLN A 241      10.768  47.909  -3.212  0.00  0.00      APRO  
ATOM   3794 HE22 GLN A 241       9.874  48.486  -4.552  0.00  0.00      APRO  
ATOM   3795  C   GLN A 241       6.551  45.102  -6.987  0.00  0.00      APRO  
ATOM   3796  O   GLN A 241       7.399  44.505  -7.629  0.00  0.00      APRO  
ATOM   3797  N   ASN A 242       5.698  45.923  -7.605  0.00  0.00      APRO  
ATOM   3798  HN  ASN A 242       5.026  46.409  -7.052  0.00  0.00      APRO  
ATOM   3799  CA  ASN A 242       5.626  46.333  -8.962  0.00  0.00      APRO  
ATOM   3800  HA  ASN A 242       4.785  47.006  -9.040  0.00  0.00      APRO  
ATOM   3801  CB  ASN A 242       6.841  47.069  -9.424  0.00  0.00      APRO  
ATOM   3802  HB1 ASN A 242       7.725  46.440  -9.185  0.00  0.00      APRO  
ATOM   3803  HB2 ASN A 242       6.928  47.293 -10.509  0.00  0.00      APRO  
ATOM   3804  CG  ASN A 242       7.152  48.316  -8.736  0.00  0.00      APRO  
ATOM   3805  OD1 ASN A 242       8.221  48.499  -8.125  0.00  0.00      APRO  
ATOM   3806  ND2 ASN A 242       6.282  49.356  -8.961  0.00  0.00      APRO  
ATOM   3807 HD21 ASN A 242       6.445  50.204  -8.456  0.00  0.00      APRO  
ATOM   3808 HD22 ASN A 242       5.364  49.169  -9.312  0.00  0.00      APRO  
ATOM   3809  C   ASN A 242       5.335  45.196  -9.932  0.00  0.00      APRO  
ATOM   3810  O   ASN A 242       5.907  45.119 -11.043  0.00  0.00      APRO  
ATOM   3811  N   ASP A 243       4.391  44.316  -9.561  0.00  0.00      APRO  
ATOM   3812  HN  ASP A 243       3.881  44.518  -8.728  0.00  0.00      APRO  
ATOM   3813  CA  ASP A 243       3.992  43.050 -10.290  0.00  0.00      APRO  
ATOM   3814  HA  ASP A 243       3.058  42.732  -9.851  0.00  0.00      APRO  
ATOM   3815  CB  ASP A 243       3.527  43.291 -11.780  0.00  0.00      APRO  
ATOM   3816  HB1 ASP A 243       2.725  44.060 -11.754  0.00  0.00      APRO  
ATOM   3817  HB2 ASP A 243       4.225  43.740 -12.519  0.00  0.00      APRO  
ATOM   3818  CG  ASP A 243       3.010  42.084 -12.459  0.00  0.00      APRO  
ATOM   3819  OD1 ASP A 243       2.001  41.451 -11.973  0.00  0.00      APRO  
ATOM   3820  OD2 ASP A 243       3.716  41.572 -13.366  0.00  0.00      APRO  
ATOM   3821  C   ASP A 243       4.841  41.899  -9.985  0.00  0.00      APRO  
ATOM   3822  O   ASP A 243       4.320  40.797  -9.684  0.00  0.00      APRO  
ATOM   3823  N   LYS A 244       6.210  42.134  -9.945  0.00  0.00      APRO  
ATOM   3824  HN  LYS A 244       6.450  43.092 -10.075  0.00  0.00      APRO  
ATOM   3825  CA  LYS A 244       7.210  41.164  -9.513  0.00  0.00      APRO  
ATOM   3826  HA  LYS A 244       7.184  40.302 -10.164  0.00  0.00      APRO  
ATOM   3827  CB  LYS A 244       8.575  41.916  -9.502  0.00  0.00      APRO  
ATOM   3828  HB1 LYS A 244       8.398  42.904  -9.027  0.00  0.00      APRO  
ATOM   3829  HB2 LYS A 244       9.264  41.347  -8.842  0.00  0.00      APRO  
ATOM   3830  CG  LYS A 244       9.011  42.298 -10.883  0.00  0.00      APRO  
ATOM   3831  HG1 LYS A 244       9.217  41.382 -11.477  0.00  0.00      APRO  
ATOM   3832  HG2 LYS A 244       8.254  42.782 -11.537  0.00  0.00      APRO  
ATOM   3833  CD  LYS A 244      10.311  43.139 -11.001  0.00  0.00      APRO  
ATOM   3834  HD1 LYS A 244      10.121  44.124 -10.524  0.00  0.00      APRO  
ATOM   3835  HD2 LYS A 244      11.091  42.611 -10.411  0.00  0.00      APRO  
ATOM   3836  CE  LYS A 244      10.908  43.250 -12.417  0.00  0.00      APRO  
ATOM   3837  HE1 LYS A 244      11.837  43.837 -12.249  0.00  0.00      APRO  
ATOM   3838  HE2 LYS A 244      11.153  42.281 -12.901  0.00  0.00      APRO  
ATOM   3839  NZ  LYS A 244      10.072  44.082 -13.354  0.00  0.00      APRO  
ATOM   3840  HZ1 LYS A 244      10.668  44.496 -14.099  0.00  0.00      APRO  
ATOM   3841  HZ2 LYS A 244       9.252  43.546 -13.704  0.00  0.00      APRO  
ATOM   3842  HZ3 LYS A 244       9.798  44.815 -12.669  0.00  0.00      APRO  
ATOM   3843  C   LYS A 244       6.967  40.590  -8.099  0.00  0.00      APRO  
ATOM   3844  O   LYS A 244       6.361  41.365  -7.377  0.00  0.00      APRO  
ATOM   3845  N   PRO A 245       7.305  39.395  -7.726  0.00  0.00      APRO  
ATOM   3846  CD  PRO A 245       8.120  38.428  -8.496  0.00  0.00      APRO  
ATOM   3847  HD1 PRO A 245       9.125  38.873  -8.662  0.00  0.00      APRO  
ATOM   3848  HD2 PRO A 245       7.703  38.039  -9.449  0.00  0.00      APRO  
ATOM   3849  CA  PRO A 245       7.322  39.009  -6.301  0.00  0.00      APRO  
ATOM   3850  HA  PRO A 245       6.293  38.941  -5.979  0.00  0.00      APRO  
ATOM   3851  CB  PRO A 245       8.284  37.803  -6.119  0.00  0.00      APRO  
ATOM   3852  HB1 PRO A 245       7.988  37.169  -5.256  0.00  0.00      APRO  
ATOM   3853  HB2 PRO A 245       9.341  38.103  -5.952  0.00  0.00      APRO  
ATOM   3854  CG  PRO A 245       8.363  37.173  -7.540  0.00  0.00      APRO  
ATOM   3855  HG1 PRO A 245       7.477  36.544  -7.771  0.00  0.00      APRO  
ATOM   3856  HG2 PRO A 245       9.246  36.574  -7.849  0.00  0.00      APRO  
ATOM   3857  C   PRO A 245       7.688  40.098  -5.268  0.00  0.00      APRO  
ATOM   3858  O   PRO A 245       8.676  40.819  -5.503  0.00  0.00      APRO  
ATOM   3859  N   PHE A 246       7.097  40.083  -4.056  0.00  0.00      APRO  
ATOM   3860  HN  PHE A 246       6.298  39.518  -3.867  0.00  0.00      APRO  
ATOM   3861  CA  PHE A 246       7.512  40.850  -2.894  0.00  0.00      APRO  
ATOM   3862  HA  PHE A 246       7.491  41.854  -3.293  0.00  0.00      APRO  
ATOM   3863  CB  PHE A 246       6.506  40.696  -1.702  0.00  0.00      APRO  
ATOM   3864  HB1 PHE A 246       5.495  41.061  -1.983  0.00  0.00      APRO  
ATOM   3865  HB2 PHE A 246       6.492  39.601  -1.516  0.00  0.00      APRO  
ATOM   3866  CG  PHE A 246       6.866  41.345  -0.486  0.00  0.00      APRO  
ATOM   3867  CD1 PHE A 246       7.150  42.758  -0.471  0.00  0.00      APRO  
ATOM   3868  HD1 PHE A 246       7.138  43.356  -1.370  0.00  0.00      APRO  
ATOM   3869  CE1 PHE A 246       7.485  43.413   0.734  0.00  0.00      APRO  
ATOM   3870  HE1 PHE A 246       7.935  44.394   0.696  0.00  0.00      APRO  
ATOM   3871  CZ  PHE A 246       7.467  42.699   1.945  0.00  0.00      APRO  
ATOM   3872  HZ  PHE A 246       7.707  43.123   2.909  0.00  0.00      APRO  
ATOM   3873  CD2 PHE A 246       6.739  40.712   0.743  0.00  0.00      APRO  
ATOM   3874  HD2 PHE A 246       6.689  39.636   0.823  0.00  0.00      APRO  
ATOM   3875  CE2 PHE A 246       7.135  41.334   2.000  0.00  0.00      APRO  
ATOM   3876  HE2 PHE A 246       7.171  40.808   2.942  0.00  0.00      APRO  
ATOM   3877  C   PHE A 246       9.026  40.651  -2.458  0.00  0.00      APRO  
ATOM   3878  O   PHE A 246       9.853  41.547  -2.451  0.00  0.00      APRO  
ATOM   3879  N   ARG A 247       9.395  39.390  -2.098  0.00  0.00      APRO  
ATOM   3880  HN  ARG A 247       8.672  38.712  -2.204  0.00  0.00      APRO  
ATOM   3881  CA  ARG A 247      10.740  38.960  -1.659  0.00  0.00      APRO  
ATOM   3882  HA  ARG A 247      10.467  38.284  -0.862  0.00  0.00      APRO  
ATOM   3883  CB  ARG A 247      11.406  38.080  -2.690  0.00  0.00      APRO  
ATOM   3884  HB1 ARG A 247      10.908  38.392  -3.632  0.00  0.00      APRO  
ATOM   3885  HB2 ARG A 247      12.487  38.197  -2.919  0.00  0.00      APRO  
ATOM   3886  CG  ARG A 247      11.129  36.581  -2.604  0.00  0.00      APRO  
ATOM   3887  HG1 ARG A 247      10.045  36.396  -2.442  0.00  0.00      APRO  
ATOM   3888  HG2 ARG A 247      11.531  36.185  -3.561  0.00  0.00      APRO  
ATOM   3889  CD  ARG A 247      11.855  35.935  -1.386  0.00  0.00      APRO  
ATOM   3890  HD1 ARG A 247      12.863  36.395  -1.294  0.00  0.00      APRO  
ATOM   3891  HD2 ARG A 247      11.479  36.147  -0.362  0.00  0.00      APRO  
ATOM   3892  NE  ARG A 247      12.035  34.449  -1.583  0.00  0.00      APRO  
ATOM   3893  HE  ARG A 247      12.914  34.172  -1.971  0.00  0.00      APRO  
ATOM   3894  CZ  ARG A 247      11.076  33.505  -1.280  0.00  0.00      APRO  
ATOM   3895  NH1 ARG A 247      11.404  32.366  -1.794  0.00  0.00      APRO  
ATOM   3896 HH11 ARG A 247      10.635  31.728  -1.748  0.00  0.00      APRO  
ATOM   3897 HH12 ARG A 247      12.128  32.340  -2.484  0.00  0.00      APRO  
ATOM   3898  NH2 ARG A 247      10.051  33.738  -0.552  0.00  0.00      APRO  
ATOM   3899 HH21 ARG A 247       9.328  33.100  -0.285  0.00  0.00      APRO  
ATOM   3900 HH22 ARG A 247      10.032  34.676  -0.207  0.00  0.00      APRO  
ATOM   3901  C   ARG A 247      11.827  39.834  -0.884  0.00  0.00      APRO  
ATOM   3902  O   ARG A 247      12.858  40.093  -1.428  0.00  0.00      APRO  
ATOM   3903  N   PRO A 248      11.755  40.245   0.334  0.00  0.00      APRO  
ATOM   3904  CD  PRO A 248      10.399  40.394   1.047  0.00  0.00      APRO  
ATOM   3905  HD1 PRO A 248       9.841  39.435   0.990  0.00  0.00      APRO  
ATOM   3906  HD2 PRO A 248       9.896  41.169   0.430  0.00  0.00      APRO  
ATOM   3907  CA  PRO A 248      12.898  40.618   1.180  0.00  0.00      APRO  
ATOM   3908  HA  PRO A 248      13.731  40.905   0.557  0.00  0.00      APRO  
ATOM   3909  CB  PRO A 248      12.241  41.530   2.227  0.00  0.00      APRO  
ATOM   3910  HB1 PRO A 248      12.050  42.532   1.787  0.00  0.00      APRO  
ATOM   3911  HB2 PRO A 248      12.858  41.582   3.149  0.00  0.00      APRO  
ATOM   3912  CG  PRO A 248      10.734  40.989   2.466  0.00  0.00      APRO  
ATOM   3913  HG1 PRO A 248       9.932  41.662   2.837  0.00  0.00      APRO  
ATOM   3914  HG2 PRO A 248      10.680  40.142   3.182  0.00  0.00      APRO  
ATOM   3915  C   PRO A 248      13.397  39.300   1.880  0.00  0.00      APRO  
ATOM   3916  O   PRO A 248      12.614  38.385   2.208  0.00  0.00      APRO  
ATOM   3917  N   VAL A 249      14.712  39.206   2.120  0.00  0.00      APRO  
ATOM   3918  HN  VAL A 249      15.247  39.947   1.723  0.00  0.00      APRO  
ATOM   3919  CA  VAL A 249      15.452  38.076   2.670  0.00  0.00      APRO  
ATOM   3920  HA  VAL A 249      14.763  37.324   3.024  0.00  0.00      APRO  
ATOM   3921  CB  VAL A 249      16.434  37.419   1.675  0.00  0.00      APRO  
ATOM   3922  HB  VAL A 249      16.746  36.445   2.110  0.00  0.00      APRO  
ATOM   3923  CG1 VAL A 249      15.592  37.058   0.351  0.00  0.00      APRO  
ATOM   3924 HG11 VAL A 249      14.685  36.439   0.522  0.00  0.00      APRO  
ATOM   3925 HG12 VAL A 249      15.143  37.898  -0.222  0.00  0.00      APRO  
ATOM   3926 HG13 VAL A 249      16.282  36.480  -0.300  0.00  0.00      APRO  
ATOM   3927  CG2 VAL A 249      17.638  38.253   1.296  0.00  0.00      APRO  
ATOM   3928 HG21 VAL A 249      17.133  39.132   0.843  0.00  0.00      APRO  
ATOM   3929 HG22 VAL A 249      18.257  38.564   2.165  0.00  0.00      APRO  
ATOM   3930 HG23 VAL A 249      18.295  37.793   0.527  0.00  0.00      APRO  
ATOM   3931  C   VAL A 249      16.212  38.453   3.901  0.00  0.00      APRO  
ATOM   3932  O   VAL A 249      16.808  37.630   4.565  0.00  0.00      APRO  
ATOM   3933  N   ASN A 250      16.156  39.723   4.302  0.00  0.00      APRO  
ATOM   3934  HN  ASN A 250      15.587  40.339   3.763  0.00  0.00      APRO  
ATOM   3935  CA  ASN A 250      16.787  40.207   5.500  0.00  0.00      APRO  
ATOM   3936  HA  ASN A 250      17.184  39.389   6.082  0.00  0.00      APRO  
ATOM   3937  CB  ASN A 250      18.058  41.029   5.193  0.00  0.00      APRO  
ATOM   3938  HB1 ASN A 250      17.836  42.038   4.783  0.00  0.00      APRO  
ATOM   3939  HB2 ASN A 250      18.788  41.133   6.024  0.00  0.00      APRO  
ATOM   3940  CG  ASN A 250      18.851  40.442   4.008  0.00  0.00      APRO  
ATOM   3941  OD1 ASN A 250      18.624  40.990   2.930  0.00  0.00      APRO  
ATOM   3942  ND2 ASN A 250      19.818  39.579   4.245  0.00  0.00      APRO  
ATOM   3943 HD21 ASN A 250      20.326  39.295   3.432  0.00  0.00      APRO  
ATOM   3944 HD22 ASN A 250      19.845  39.147   5.147  0.00  0.00      APRO  
ATOM   3945  C   ASN A 250      15.774  40.892   6.386  0.00  0.00      APRO  
ATOM   3946  O   ASN A 250      14.848  41.508   5.879  0.00  0.00      APRO  
ATOM   3947  N   LYS A 251      15.937  40.864   7.665  0.00  0.00      APRO  
ATOM   3948  HN  LYS A 251      16.592  40.261   8.113  0.00  0.00      APRO  
ATOM   3949  CA  LYS A 251      15.183  41.545   8.671  0.00  0.00      APRO  
ATOM   3950  HA  LYS A 251      14.156  41.224   8.585  0.00  0.00      APRO  
ATOM   3951  CB  LYS A 251      15.797  40.938   9.947  0.00  0.00      APRO  
ATOM   3952  HB1 LYS A 251      15.653  39.836   9.955  0.00  0.00      APRO  
ATOM   3953  HB2 LYS A 251      16.850  41.290   9.891  0.00  0.00      APRO  
ATOM   3954  CG  LYS A 251      15.247  41.426  11.215  0.00  0.00      APRO  
ATOM   3955  HG1 LYS A 251      15.275  42.533  11.310  0.00  0.00      APRO  
ATOM   3956  HG2 LYS A 251      14.156  41.235  11.306  0.00  0.00      APRO  
ATOM   3957  CD  LYS A 251      15.879  40.894  12.509  0.00  0.00      APRO  
ATOM   3958  HD1 LYS A 251      15.739  39.802  12.659  0.00  0.00      APRO  
ATOM   3959  HD2 LYS A 251      16.983  40.995  12.434  0.00  0.00      APRO  
ATOM   3960  CE  LYS A 251      15.397  41.681  13.722  0.00  0.00      APRO  
ATOM   3961  HE1 LYS A 251      16.029  41.398  14.591  0.00  0.00      APRO  
ATOM   3962  HE2 LYS A 251      15.666  42.730  13.474  0.00  0.00      APRO  
ATOM   3963  NZ  LYS A 251      13.955  41.594  14.016  0.00  0.00      APRO  
ATOM   3964  HZ1 LYS A 251      13.483  41.641  13.090  0.00  0.00      APRO  
ATOM   3965  HZ2 LYS A 251      13.647  40.799  14.611  0.00  0.00      APRO  
ATOM   3966  HZ3 LYS A 251      13.673  42.467  14.506  0.00  0.00      APRO  
ATOM   3967  C   LYS A 251      15.096  43.055   8.564  0.00  0.00      APRO  
ATOM   3968  O   LYS A 251      13.996  43.622   8.641  0.00  0.00      APRO  
ATOM   3969  N   GLU A 252      16.276  43.724   8.320  0.00  0.00      APRO  
ATOM   3970  HN  GLU A 252      17.134  43.218   8.374  0.00  0.00      APRO  
ATOM   3971  CA  GLU A 252      16.377  45.152   8.091  0.00  0.00      APRO  
ATOM   3972  HA  GLU A 252      15.875  45.692   8.881  0.00  0.00      APRO  
ATOM   3973  CB  GLU A 252      17.856  45.629   8.030  0.00  0.00      APRO  
ATOM   3974  HB1 GLU A 252      18.412  44.808   7.529  0.00  0.00      APRO  
ATOM   3975  HB2 GLU A 252      17.927  46.535   7.391  0.00  0.00      APRO  
ATOM   3976  CG  GLU A 252      18.451  45.831   9.485  0.00  0.00      APRO  
ATOM   3977  HG1 GLU A 252      17.810  46.617   9.940  0.00  0.00      APRO  
ATOM   3978  HG2 GLU A 252      18.484  44.888  10.072  0.00  0.00      APRO  
ATOM   3979  CD  GLU A 252      19.823  46.492   9.379  0.00  0.00      APRO  
ATOM   3980  OE1 GLU A 252      20.786  45.793   9.008  0.00  0.00      APRO  
ATOM   3981  OE2 GLU A 252      19.890  47.678   9.700  0.00  0.00      APRO  
ATOM   3982  C   GLU A 252      15.617  45.514   6.807  0.00  0.00      APRO  
ATOM   3983  O   GLU A 252      14.789  46.374   6.734  0.00  0.00      APRO  
ATOM   3984  N   GLN A 253      15.796  44.728   5.741  0.00  0.00      APRO  
ATOM   3985  HN  GLN A 253      16.340  43.893   5.742  0.00  0.00      APRO  
ATOM   3986  CA  GLN A 253      15.141  45.075   4.440  0.00  0.00      APRO  
ATOM   3987  HA  GLN A 253      15.388  46.080   4.130  0.00  0.00      APRO  
ATOM   3988  CB  GLN A 253      15.580  44.169   3.213  0.00  0.00      APRO  
ATOM   3989  HB1 GLN A 253      15.509  43.107   3.532  0.00  0.00      APRO  
ATOM   3990  HB2 GLN A 253      14.883  44.354   2.367  0.00  0.00      APRO  
ATOM   3991  CG  GLN A 253      16.974  44.284   2.549  0.00  0.00      APRO  
ATOM   3992  HG1 GLN A 253      17.725  43.895   3.270  0.00  0.00      APRO  
ATOM   3993  HG2 GLN A 253      16.941  43.703   1.603  0.00  0.00      APRO  
ATOM   3994  CD  GLN A 253      17.363  45.724   2.105  0.00  0.00      APRO  
ATOM   3995  OE1 GLN A 253      16.697  46.560   1.492  0.00  0.00      APRO  
ATOM   3996  NE2 GLN A 253      18.666  46.036   2.434  0.00  0.00      APRO  
ATOM   3997 HE21 GLN A 253      19.029  46.915   2.123  0.00  0.00      APRO  
ATOM   3998 HE22 GLN A 253      19.134  45.498   3.135  0.00  0.00      APRO  
ATOM   3999  C   GLN A 253      13.623  44.901   4.502  0.00  0.00      APRO  
ATOM   4000  O   GLN A 253      12.838  45.804   4.099  0.00  0.00      APRO  
ATOM   4001  N   THR A 254      13.182  43.966   5.249  0.00  0.00      APRO  
ATOM   4002  HN  THR A 254      13.876  43.312   5.538  0.00  0.00      APRO  
ATOM   4003  CA  THR A 254      11.774  43.759   5.666  0.00  0.00      APRO  
ATOM   4004  HA  THR A 254      11.257  43.653   4.724  0.00  0.00      APRO  
ATOM   4005  CB  THR A 254      11.663  42.412   6.356  0.00  0.00      APRO  
ATOM   4006  HB  THR A 254      12.145  42.446   7.357  0.00  0.00      APRO  
ATOM   4007  OG1 THR A 254      12.126  41.370   5.525  0.00  0.00      APRO  
ATOM   4008  HG1 THR A 254      13.083  41.430   5.586  0.00  0.00      APRO  
ATOM   4009  CG2 THR A 254      10.160  42.014   6.632  0.00  0.00      APRO  
ATOM   4010 HG21 THR A 254       9.726  41.890   5.617  0.00  0.00      APRO  
ATOM   4011 HG22 THR A 254      10.098  41.027   7.138  0.00  0.00      APRO  
ATOM   4012 HG23 THR A 254       9.665  42.850   7.170  0.00  0.00      APRO  
ATOM   4013  C   THR A 254      11.289  44.852   6.646  0.00  0.00      APRO  
ATOM   4014  O   THR A 254      10.167  45.277   6.448  0.00  0.00      APRO  
ATOM   4015  N   GLN A 255      12.075  45.281   7.620  0.00  0.00      APRO  
ATOM   4016  HN  GLN A 255      12.927  44.792   7.792  0.00  0.00      APRO  
ATOM   4017  CA  GLN A 255      11.769  46.410   8.457  0.00  0.00      APRO  
ATOM   4018  HA  GLN A 255      10.800  46.247   8.904  0.00  0.00      APRO  
ATOM   4019  CB  GLN A 255      12.980  46.576   9.460  0.00  0.00      APRO  
ATOM   4020  HB1 GLN A 255      12.997  45.665  10.095  0.00  0.00      APRO  
ATOM   4021  HB2 GLN A 255      14.009  46.599   9.040  0.00  0.00      APRO  
ATOM   4022  CG  GLN A 255      12.918  47.818  10.401  0.00  0.00      APRO  
ATOM   4023  HG1 GLN A 255      13.757  47.728  11.123  0.00  0.00      APRO  
ATOM   4024  HG2 GLN A 255      13.040  48.798   9.893  0.00  0.00      APRO  
ATOM   4025  CD  GLN A 255      11.584  47.900  11.206  0.00  0.00      APRO  
ATOM   4026  OE1 GLN A 255      11.025  46.860  11.605  0.00  0.00      APRO  
ATOM   4027  NE2 GLN A 255      11.057  49.117  11.510  0.00  0.00      APRO  
ATOM   4028 HE21 GLN A 255      10.194  49.102  12.016  0.00  0.00      APRO  
ATOM   4029 HE22 GLN A 255      11.463  49.909  11.055  0.00  0.00      APRO  
ATOM   4030  C   GLN A 255      11.614  47.757   7.612  0.00  0.00      APRO  
ATOM   4031  O   GLN A 255      10.834  48.637   7.905  0.00  0.00      APRO  
ATOM   4032  N   ALA A 256      12.510  47.872   6.530  0.00  0.00      APRO  
ATOM   4033  HN  ALA A 256      13.323  47.303   6.626  0.00  0.00      APRO  
ATOM   4034  CA  ALA A 256      12.560  48.976   5.586  0.00  0.00      APRO  
ATOM   4035  HA  ALA A 256      12.476  49.869   6.187  0.00  0.00      APRO  
ATOM   4036  CB  ALA A 256      13.927  48.792   4.820  0.00  0.00      APRO  
ATOM   4037  HB1 ALA A 256      14.062  49.663   4.144  0.00  0.00      APRO  
ATOM   4038  HB2 ALA A 256      14.783  48.853   5.526  0.00  0.00      APRO  
ATOM   4039  HB3 ALA A 256      13.937  47.809   4.303  0.00  0.00      APRO  
ATOM   4040  C   ALA A 256      11.314  48.916   4.568  0.00  0.00      APRO  
ATOM   4041  O   ALA A 256      10.725  49.945   4.123  0.00  0.00      APRO  
ATOM   4042  N   ALA A 257      10.817  47.705   4.095  0.00  0.00      APRO  
ATOM   4043  HN  ALA A 257      11.379  46.882   4.144  0.00  0.00      APRO  
ATOM   4044  CA  ALA A 257       9.530  47.472   3.611  0.00  0.00      APRO  
ATOM   4045  HA  ALA A 257       9.434  48.045   2.700  0.00  0.00      APRO  
ATOM   4046  CB  ALA A 257       9.320  46.016   3.229  0.00  0.00      APRO  
ATOM   4047  HB1 ALA A 257       9.407  45.346   4.111  0.00  0.00      APRO  
ATOM   4048  HB2 ALA A 257       8.384  45.701   2.720  0.00  0.00      APRO  
ATOM   4049  HB3 ALA A 257      10.149  45.814   2.517  0.00  0.00      APRO  
ATOM   4050  C   ALA A 257       8.400  47.837   4.544  0.00  0.00      APRO  
ATOM   4051  O   ALA A 257       7.586  48.701   4.207  0.00  0.00      APRO  
ATOM   4052  N   VAL A 258       8.447  47.318   5.776  0.00  0.00      APRO  
ATOM   4053  HN  VAL A 258       9.306  46.856   5.983  0.00  0.00      APRO  
ATOM   4054  CA  VAL A 258       7.642  47.794   6.905  0.00  0.00      APRO  
ATOM   4055  HA  VAL A 258       6.646  47.541   6.574  0.00  0.00      APRO  
ATOM   4056  CB  VAL A 258       7.734  46.885   8.193  0.00  0.00      APRO  
ATOM   4057  HB  VAL A 258       8.812  46.892   8.462  0.00  0.00      APRO  
ATOM   4058  CG1 VAL A 258       6.928  47.471   9.352  0.00  0.00      APRO  
ATOM   4059 HG11 VAL A 258       5.849  47.220   9.262  0.00  0.00      APRO  
ATOM   4060 HG12 VAL A 258       7.175  47.009  10.331  0.00  0.00      APRO  
ATOM   4061 HG13 VAL A 258       7.148  48.551   9.498  0.00  0.00      APRO  
ATOM   4062  CG2 VAL A 258       7.266  45.387   8.029  0.00  0.00      APRO  
ATOM   4063 HG21 VAL A 258       7.077  44.913   9.015  0.00  0.00      APRO  
ATOM   4064 HG22 VAL A 258       6.318  45.500   7.462  0.00  0.00      APRO  
ATOM   4065 HG23 VAL A 258       8.058  44.831   7.483  0.00  0.00      APRO  
ATOM   4066  C   VAL A 258       7.512  49.348   7.127  0.00  0.00      APRO  
ATOM   4067  O   VAL A 258       6.427  49.894   7.273  0.00  0.00      APRO  
ATOM   4068  N   SER A 259       8.636  50.058   7.110  0.00  0.00      APRO  
ATOM   4069  HN  SER A 259       9.435  49.488   6.936  0.00  0.00      APRO  
ATOM   4070  CA  SER A 259       8.698  51.534   7.186  0.00  0.00      APRO  
ATOM   4071  HA  SER A 259       8.202  51.775   8.114  0.00  0.00      APRO  
ATOM   4072  CB  SER A 259      10.176  52.058   7.059  0.00  0.00      APRO  
ATOM   4073  HB1 SER A 259      10.770  51.380   7.708  0.00  0.00      APRO  
ATOM   4074  HB2 SER A 259      10.454  51.861   6.002  0.00  0.00      APRO  
ATOM   4075  OG  SER A 259      10.415  53.423   7.401  0.00  0.00      APRO  
ATOM   4076  HG1 SER A 259      10.544  53.354   8.350  0.00  0.00      APRO  
ATOM   4077  C   SER A 259       7.887  52.159   6.050  0.00  0.00      APRO  
ATOM   4078  O   SER A 259       7.037  53.011   6.346  0.00  0.00      APRO  
ATOM   4079  N   LEU A 260       7.943  51.705   4.762  0.00  0.00      APRO  
ATOM   4080  HN  LEU A 260       8.653  51.084   4.438  0.00  0.00      APRO  
ATOM   4081  CA  LEU A 260       7.041  52.259   3.733  0.00  0.00      APRO  
ATOM   4082  HA  LEU A 260       7.107  53.328   3.866  0.00  0.00      APRO  
ATOM   4083  CB  LEU A 260       7.612  51.827   2.312  0.00  0.00      APRO  
ATOM   4084  HB1 LEU A 260       8.528  52.402   2.059  0.00  0.00      APRO  
ATOM   4085  HB2 LEU A 260       7.915  50.759   2.359  0.00  0.00      APRO  
ATOM   4086  CG  LEU A 260       6.646  52.125   1.160  0.00  0.00      APRO  
ATOM   4087  HG  LEU A 260       5.636  51.663   1.162  0.00  0.00      APRO  
ATOM   4088  CD1 LEU A 260       6.522  53.612   0.964  0.00  0.00      APRO  
ATOM   4089 HD11 LEU A 260       6.089  54.252   1.762  0.00  0.00      APRO  
ATOM   4090 HD12 LEU A 260       7.541  54.025   0.804  0.00  0.00      APRO  
ATOM   4091 HD13 LEU A 260       5.882  53.703   0.060  0.00  0.00      APRO  
ATOM   4092  CD2 LEU A 260       7.334  51.656  -0.104  0.00  0.00      APRO  
ATOM   4093 HD21 LEU A 260       7.552  50.567  -0.124  0.00  0.00      APRO  
ATOM   4094 HD22 LEU A 260       6.695  51.807  -1.000  0.00  0.00      APRO  
ATOM   4095 HD23 LEU A 260       8.278  52.239  -0.174  0.00  0.00      APRO  
ATOM   4096  C   LEU A 260       5.578  51.708   3.818  0.00  0.00      APRO  
ATOM   4097  O   LEU A 260       4.591  52.380   3.461  0.00  0.00      APRO  
ATOM   4098  N   LEU A 261       5.335  50.480   4.279  0.00  0.00      APRO  
ATOM   4099  HN  LEU A 261       6.129  49.878   4.326  0.00  0.00      APRO  
ATOM   4100  CA  LEU A 261       4.068  49.793   4.412  0.00  0.00      APRO  
ATOM   4101  HA  LEU A 261       3.516  49.915   3.491  0.00  0.00      APRO  
ATOM   4102  CB  LEU A 261       4.234  48.293   4.841  0.00  0.00      APRO  
ATOM   4103  HB1 LEU A 261       5.023  48.132   5.606  0.00  0.00      APRO  
ATOM   4104  HB2 LEU A 261       3.351  47.948   5.420  0.00  0.00      APRO  
ATOM   4105  CG  LEU A 261       4.465  47.259   3.707  0.00  0.00      APRO  
ATOM   4106  HG  LEU A 261       5.402  47.572   3.198  0.00  0.00      APRO  
ATOM   4107  CD1 LEU A 261       4.796  45.806   4.173  0.00  0.00      APRO  
ATOM   4108 HD11 LEU A 261       5.172  45.730   5.216  0.00  0.00      APRO  
ATOM   4109 HD12 LEU A 261       3.900  45.178   3.984  0.00  0.00      APRO  
ATOM   4110 HD13 LEU A 261       5.500  45.400   3.415  0.00  0.00      APRO  
ATOM   4111  CD2 LEU A 261       3.288  47.149   2.720  0.00  0.00      APRO  
ATOM   4112 HD21 LEU A 261       3.601  46.388   1.973  0.00  0.00      APRO  
ATOM   4113 HD22 LEU A 261       2.369  46.928   3.305  0.00  0.00      APRO  
ATOM   4114 HD23 LEU A 261       3.030  48.062   2.142  0.00  0.00      APRO  
ATOM   4115  C   LEU A 261       3.263  50.507   5.410  0.00  0.00      APRO  
ATOM   4116  O   LEU A 261       2.035  50.558   5.271  0.00  0.00      APRO  
ATOM   4117  N   GLU A 262       3.828  51.025   6.565  0.00  0.00      APRO  
ATOM   4118  HN  GLU A 262       4.815  50.968   6.690  0.00  0.00      APRO  
ATOM   4119  CA  GLU A 262       3.082  51.794   7.454  0.00  0.00      APRO  
ATOM   4120  HA  GLU A 262       2.267  51.260   7.920  0.00  0.00      APRO  
ATOM   4121  CB  GLU A 262       3.984  52.185   8.684  0.00  0.00      APRO  
ATOM   4122  HB1 GLU A 262       4.012  51.175   9.146  0.00  0.00      APRO  
ATOM   4123  HB2 GLU A 262       4.936  52.515   8.215  0.00  0.00      APRO  
ATOM   4124  CG  GLU A 262       3.437  53.242   9.637  0.00  0.00      APRO  
ATOM   4125  HG1 GLU A 262       3.281  54.195   9.087  0.00  0.00      APRO  
ATOM   4126  HG2 GLU A 262       2.505  52.851  10.098  0.00  0.00      APRO  
ATOM   4127  CD  GLU A 262       4.289  53.494  10.856  0.00  0.00      APRO  
ATOM   4128  OE1 GLU A 262       4.552  52.570  11.687  0.00  0.00      APRO  
ATOM   4129  OE2 GLU A 262       4.818  54.656  10.977  0.00  0.00      APRO  
ATOM   4130  C   GLU A 262       2.511  53.113   6.748  0.00  0.00      APRO  
ATOM   4131  O   GLU A 262       1.399  53.612   7.099  0.00  0.00      APRO  
ATOM   4132  N   LYS A 263       3.276  53.704   5.867  0.00  0.00      APRO  
ATOM   4133  HN  LYS A 263       4.170  53.428   5.523  0.00  0.00      APRO  
ATOM   4134  CA  LYS A 263       2.894  55.036   5.250  0.00  0.00      APRO  
ATOM   4135  HA  LYS A 263       2.402  55.647   5.992  0.00  0.00      APRO  
ATOM   4136  CB  LYS A 263       4.015  55.929   4.590  0.00  0.00      APRO  
ATOM   4137  HB1 LYS A 263       4.293  55.292   3.723  0.00  0.00      APRO  
ATOM   4138  HB2 LYS A 263       3.701  56.958   4.314  0.00  0.00      APRO  
ATOM   4139  CG  LYS A 263       5.230  56.161   5.508  0.00  0.00      APRO  
ATOM   4140  HG1 LYS A 263       5.695  55.187   5.770  0.00  0.00      APRO  
ATOM   4141  HG2 LYS A 263       5.956  56.838   5.009  0.00  0.00      APRO  
ATOM   4142  CD  LYS A 263       4.838  56.850   6.800  0.00  0.00      APRO  
ATOM   4143  HD1 LYS A 263       4.358  57.772   6.408  0.00  0.00      APRO  
ATOM   4144  HD2 LYS A 263       4.032  56.324   7.356  0.00  0.00      APRO  
ATOM   4145  CE  LYS A 263       6.006  56.997   7.780  0.00  0.00      APRO  
ATOM   4146  HE1 LYS A 263       6.330  55.990   8.121  0.00  0.00      APRO  
ATOM   4147  HE2 LYS A 263       6.730  57.539   7.135  0.00  0.00      APRO  
ATOM   4148  NZ  LYS A 263       5.583  57.872   8.875  0.00  0.00      APRO  
ATOM   4149  HZ1 LYS A 263       4.834  57.411   9.430  0.00  0.00      APRO  
ATOM   4150  HZ2 LYS A 263       6.311  58.011   9.604  0.00  0.00      APRO  
ATOM   4151  HZ3 LYS A 263       5.245  58.753   8.439  0.00  0.00      APRO  
ATOM   4152  C   LYS A 263       1.828  54.869   4.205  0.00  0.00      APRO  
ATOM   4153  O   LYS A 263       1.161  55.789   3.705  0.00  0.00      APRO  
ATOM   4154  N   ALA A 264       1.646  53.587   3.694  0.00  0.00      APRO  
ATOM   4155  HN  ALA A 264       2.092  52.782   4.077  0.00  0.00      APRO  
ATOM   4156  CA  ALA A 264       0.778  53.291   2.597  0.00  0.00      APRO  
ATOM   4157  HA  ALA A 264       1.050  53.879   1.733  0.00  0.00      APRO  
ATOM   4158  CB  ALA A 264       1.045  51.870   2.080  0.00  0.00      APRO  
ATOM   4159  HB1 ALA A 264       0.766  51.060   2.787  0.00  0.00      APRO  
ATOM   4160  HB2 ALA A 264       0.466  51.645   1.159  0.00  0.00      APRO  
ATOM   4161  HB3 ALA A 264       2.130  51.674   1.948  0.00  0.00      APRO  
ATOM   4162  C   ALA A 264      -0.729  53.462   2.802  0.00  0.00      APRO  
ATOM   4163  O   ALA A 264      -1.155  53.489   3.970  0.00  0.00      APRO  
ATOM   4164  N   ARG A 265      -1.475  53.690   1.719  0.00  0.00      APRO  
ATOM   4165  HN  ARG A 265      -1.053  53.657   0.817  0.00  0.00      APRO  
ATOM   4166  CA  ARG A 265      -2.886  53.777   1.732  0.00  0.00      APRO  
ATOM   4167  HA  ARG A 265      -3.157  53.856   2.774  0.00  0.00      APRO  
ATOM   4168  CB  ARG A 265      -3.442  55.001   1.012  0.00  0.00      APRO  
ATOM   4169  HB1 ARG A 265      -3.239  54.958  -0.079  0.00  0.00      APRO  
ATOM   4170  HB2 ARG A 265      -4.518  55.162   1.235  0.00  0.00      APRO  
ATOM   4171  CG  ARG A 265      -2.827  56.379   1.523  0.00  0.00      APRO  
ATOM   4172  HG1 ARG A 265      -1.802  56.342   1.097  0.00  0.00      APRO  
ATOM   4173  HG2 ARG A 265      -3.394  57.162   0.975  0.00  0.00      APRO  
ATOM   4174  CD  ARG A 265      -2.817  56.683   2.983  0.00  0.00      APRO  
ATOM   4175  HD1 ARG A 265      -3.761  56.555   3.556  0.00  0.00      APRO  
ATOM   4176  HD2 ARG A 265      -2.044  56.042   3.458  0.00  0.00      APRO  
ATOM   4177  NE  ARG A 265      -2.442  58.086   3.216  0.00  0.00      APRO  
ATOM   4178  HE  ARG A 265      -1.941  58.615   2.531  0.00  0.00      APRO  
ATOM   4179  CZ  ARG A 265      -2.430  58.766   4.295  0.00  0.00      APRO  
ATOM   4180  NH1 ARG A 265      -2.068  60.028   4.284  0.00  0.00      APRO  
ATOM   4181 HH11 ARG A 265      -2.168  60.559   5.126  0.00  0.00      APRO  
ATOM   4182 HH12 ARG A 265      -1.636  60.361   3.446  0.00  0.00      APRO  
ATOM   4183  NH2 ARG A 265      -2.847  58.296   5.481  0.00  0.00      APRO  
ATOM   4184 HH21 ARG A 265      -2.779  58.885   6.285  0.00  0.00      APRO  
ATOM   4185 HH22 ARG A 265      -3.256  57.384   5.442  0.00  0.00      APRO  
ATOM   4186  C   ARG A 265      -3.406  52.469   1.077  0.00  0.00      APRO  
ATOM   4187  O   ARG A 265      -3.072  52.124  -0.092  0.00  0.00      APRO  
ATOM   4188  N   TYR A 266      -4.201  51.654   1.791  0.00  0.00      APRO  
ATOM   4189  HN  TYR A 266      -4.914  52.048   2.366  0.00  0.00      APRO  
ATOM   4190  CA  TYR A 266      -4.586  50.287   1.471  0.00  0.00      APRO  
ATOM   4191  HA  TYR A 266      -3.924  49.867   0.728  0.00  0.00      APRO  
ATOM   4192  CB  TYR A 266      -4.642  49.449   2.707  0.00  0.00      APRO  
ATOM   4193  HB1 TYR A 266      -5.317  49.798   3.517  0.00  0.00      APRO  
ATOM   4194  HB2 TYR A 266      -5.157  48.484   2.512  0.00  0.00      APRO  
ATOM   4195  CG  TYR A 266      -3.223  49.223   3.278  0.00  0.00      APRO  
ATOM   4196  CD1 TYR A 266      -2.552  47.973   3.053  0.00  0.00      APRO  
ATOM   4197  HD1 TYR A 266      -3.023  47.194   2.472  0.00  0.00      APRO  
ATOM   4198  CE1 TYR A 266      -1.343  47.677   3.705  0.00  0.00      APRO  
ATOM   4199  HE1 TYR A 266      -0.861  46.743   3.459  0.00  0.00      APRO  
ATOM   4200  CZ  TYR A 266      -0.764  48.667   4.495  0.00  0.00      APRO  
ATOM   4201  OH  TYR A 266       0.572  48.431   5.029  0.00  0.00      APRO  
ATOM   4202  HH  TYR A 266       1.003  49.282   5.134  0.00  0.00      APRO  
ATOM   4203  CD2 TYR A 266      -2.654  50.169   4.119  0.00  0.00      APRO  
ATOM   4204  HD2 TYR A 266      -3.206  51.087   4.259  0.00  0.00      APRO  
ATOM   4205  CE2 TYR A 266      -1.402  49.934   4.699  0.00  0.00      APRO  
ATOM   4206  HE2 TYR A 266      -0.930  50.669   5.334  0.00  0.00      APRO  
ATOM   4207  C   TYR A 266      -5.940  50.366   0.807  0.00  0.00      APRO  
ATOM   4208  O   TYR A 266      -6.941  50.668   1.418  0.00  0.00      APRO  
ATOM   4209  N   SER A 267      -6.125  50.006  -0.533  0.00  0.00      APRO  
ATOM   4210  HN  SER A 267      -5.353  49.710  -1.092  0.00  0.00      APRO  
ATOM   4211  CA  SER A 267      -7.453  50.179  -1.170  0.00  0.00      APRO  
ATOM   4212  HA  SER A 267      -8.253  50.141  -0.445  0.00  0.00      APRO  
ATOM   4213  CB  SER A 267      -7.584  51.453  -2.041  0.00  0.00      APRO  
ATOM   4214  HB1 SER A 267      -7.526  52.355  -1.396  0.00  0.00      APRO  
ATOM   4215  HB2 SER A 267      -6.728  51.542  -2.744  0.00  0.00      APRO  
ATOM   4216  OG  SER A 267      -8.879  51.514  -2.610  0.00  0.00      APRO  
ATOM   4217  HG1 SER A 267      -8.874  52.390  -3.002  0.00  0.00      APRO  
ATOM   4218  C   SER A 267      -7.749  48.991  -2.051  0.00  0.00      APRO  
ATOM   4219  O   SER A 267      -6.836  48.338  -2.539  0.00  0.00      APRO  
ATOM   4220  N   VAL A 268      -9.034  48.618  -2.220  0.00  0.00      APRO  
ATOM   4221  HN  VAL A 268      -9.750  49.086  -1.708  0.00  0.00      APRO  
ATOM   4222  CA  VAL A 268      -9.382  47.326  -2.866  0.00  0.00      APRO  
ATOM   4223  HA  VAL A 268      -8.619  46.583  -2.687  0.00  0.00      APRO  
ATOM   4224  CB  VAL A 268     -10.639  46.679  -2.206  0.00  0.00      APRO  
ATOM   4225  HB  VAL A 268     -11.489  47.376  -2.363  0.00  0.00      APRO  
ATOM   4226  CG1 VAL A 268     -10.973  45.355  -2.990  0.00  0.00      APRO  
ATOM   4227 HG11 VAL A 268     -11.417  45.552  -3.989  0.00  0.00      APRO  
ATOM   4228 HG12 VAL A 268     -10.022  44.800  -3.134  0.00  0.00      APRO  
ATOM   4229 HG13 VAL A 268     -11.716  44.719  -2.462  0.00  0.00      APRO  
ATOM   4230  CG2 VAL A 268     -10.363  46.421  -0.731  0.00  0.00      APRO  
ATOM   4231 HG21 VAL A 268     -11.296  46.025  -0.275  0.00  0.00      APRO  
ATOM   4232 HG22 VAL A 268      -9.471  45.762  -0.680  0.00  0.00      APRO  
ATOM   4233 HG23 VAL A 268     -10.020  47.304  -0.149  0.00  0.00      APRO  
ATOM   4234  C   VAL A 268      -9.406  47.430  -4.342  0.00  0.00      APRO  
ATOM   4235  O   VAL A 268     -10.359  47.983  -4.873  0.00  0.00      APRO  
ATOM   4236  N   LEU A 269      -8.311  47.007  -5.022  0.00  0.00      APRO  
ATOM   4237  HN  LEU A 269      -7.512  46.655  -4.541  0.00  0.00      APRO  
ATOM   4238  CA  LEU A 269      -8.200  46.904  -6.433  0.00  0.00      APRO  
ATOM   4239  HA  LEU A 269      -8.500  47.873  -6.802  0.00  0.00      APRO  
ATOM   4240  CB  LEU A 269      -6.827  46.550  -7.029  0.00  0.00      APRO  
ATOM   4241  HB1 LEU A 269      -6.586  45.467  -7.093  0.00  0.00      APRO  
ATOM   4242  HB2 LEU A 269      -6.832  46.795  -8.113  0.00  0.00      APRO  
ATOM   4243  CG  LEU A 269      -5.676  47.291  -6.374  0.00  0.00      APRO  
ATOM   4244  HG  LEU A 269      -5.723  46.911  -5.331  0.00  0.00      APRO  
ATOM   4245  CD1 LEU A 269      -4.343  46.886  -6.925  0.00  0.00      APRO  
ATOM   4246 HD11 LEU A 269      -3.595  47.209  -6.170  0.00  0.00      APRO  
ATOM   4247 HD12 LEU A 269      -4.109  45.800  -6.951  0.00  0.00      APRO  
ATOM   4248 HD13 LEU A 269      -4.227  47.303  -7.948  0.00  0.00      APRO  
ATOM   4249  CD2 LEU A 269      -5.751  48.753  -6.476  0.00  0.00      APRO  
ATOM   4250 HD21 LEU A 269      -6.687  49.094  -5.985  0.00  0.00      APRO  
ATOM   4251 HD22 LEU A 269      -5.003  49.266  -5.835  0.00  0.00      APRO  
ATOM   4252 HD23 LEU A 269      -5.814  49.092  -7.532  0.00  0.00      APRO  
ATOM   4253  C   LEU A 269      -9.199  46.024  -7.166  0.00  0.00      APRO  
ATOM   4254  O   LEU A 269      -9.876  46.471  -8.124  0.00  0.00      APRO  
ATOM   4255  N   GLU A 270      -9.430  44.769  -6.563  0.00  0.00      APRO  
ATOM   4256  HN  GLU A 270      -8.896  44.562  -5.747  0.00  0.00      APRO  
ATOM   4257  CA  GLU A 270     -10.228  43.750  -7.103  0.00  0.00      APRO  
ATOM   4258  HA  GLU A 270     -11.008  44.329  -7.574  0.00  0.00      APRO  
ATOM   4259  CB  GLU A 270      -9.424  42.889  -8.084  0.00  0.00      APRO  
ATOM   4260  HB1 GLU A 270      -8.926  43.605  -8.773  0.00  0.00      APRO  
ATOM   4261  HB2 GLU A 270      -8.683  42.369  -7.441  0.00  0.00      APRO  
ATOM   4262  CG  GLU A 270     -10.143  41.834  -8.933  0.00  0.00      APRO  
ATOM   4263  HG1 GLU A 270     -10.015  40.836  -8.462  0.00  0.00      APRO  
ATOM   4264  HG2 GLU A 270     -11.241  41.920  -8.791  0.00  0.00      APRO  
ATOM   4265  CD  GLU A 270      -9.798  41.740 -10.362  0.00  0.00      APRO  
ATOM   4266  OE1 GLU A 270      -9.378  40.659 -10.811  0.00  0.00      APRO  
ATOM   4267  OE2 GLU A 270      -9.951  42.787 -11.073  0.00  0.00      APRO  
ATOM   4268  C   GLU A 270     -10.893  42.906  -6.009  0.00  0.00      APRO  
ATOM   4269  O   GLU A 270     -10.385  42.644  -4.925  0.00  0.00      APRO  
ATOM   4270  N   ARG A 271     -12.055  42.387  -6.374  0.00  0.00      APRO  
ATOM   4271  HN  ARG A 271     -12.522  42.699  -7.198  0.00  0.00      APRO  
ATOM   4272  CA  ARG A 271     -12.745  41.373  -5.551  0.00  0.00      APRO  
ATOM   4273  HA  ARG A 271     -12.004  40.839  -4.974  0.00  0.00      APRO  
ATOM   4274  CB  ARG A 271     -13.718  42.001  -4.476  0.00  0.00      APRO  
ATOM   4275  HB1 ARG A 271     -13.169  42.608  -3.724  0.00  0.00      APRO  
ATOM   4276  HB2 ARG A 271     -14.304  42.764  -5.032  0.00  0.00      APRO  
ATOM   4277  CG  ARG A 271     -14.632  41.019  -3.776  0.00  0.00      APRO  
ATOM   4278  HG1 ARG A 271     -15.258  40.518  -4.546  0.00  0.00      APRO  
ATOM   4279  HG2 ARG A 271     -14.059  40.217  -3.265  0.00  0.00      APRO  
ATOM   4280  CD  ARG A 271     -15.564  41.658  -2.792  0.00  0.00      APRO  
ATOM   4281  HD1 ARG A 271     -15.000  42.249  -2.040  0.00  0.00      APRO  
ATOM   4282  HD2 ARG A 271     -16.332  42.333  -3.226  0.00  0.00      APRO  
ATOM   4283  NE  ARG A 271     -16.188  40.496  -2.107  0.00  0.00      APRO  
ATOM   4284  HE  ARG A 271     -16.623  39.763  -2.629  0.00  0.00      APRO  
ATOM   4285  CZ  ARG A 271     -16.405  40.404  -0.809  0.00  0.00      APRO  
ATOM   4286  NH1 ARG A 271     -16.928  39.222  -0.459  0.00  0.00      APRO  
ATOM   4287 HH11 ARG A 271     -16.830  38.928   0.492  0.00  0.00      APRO  
ATOM   4288 HH12 ARG A 271     -17.210  38.604  -1.193  0.00  0.00      APRO  
ATOM   4289  NH2 ARG A 271     -15.944  41.130   0.127  0.00  0.00      APRO  
ATOM   4290 HH21 ARG A 271     -15.941  40.734   1.045  0.00  0.00      APRO  
ATOM   4291 HH22 ARG A 271     -15.645  42.055  -0.105  0.00  0.00      APRO  
ATOM   4292  C   ARG A 271     -13.385  40.288  -6.334  0.00  0.00      APRO  
ATOM   4293  O   ARG A 271     -14.118  40.608  -7.258  0.00  0.00      APRO  
ATOM   4294  N   GLU A 272     -13.199  39.023  -5.880  0.00  0.00      APRO  
ATOM   4295  HN  GLU A 272     -12.573  38.909  -5.113  0.00  0.00      APRO  
ATOM   4296  CA  GLU A 272     -13.807  37.816  -6.436  0.00  0.00      APRO  
ATOM   4297  HA  GLU A 272     -14.456  37.984  -7.283  0.00  0.00      APRO  
ATOM   4298  CB  GLU A 272     -12.677  36.853  -6.926  0.00  0.00      APRO  
ATOM   4299  HB1 GLU A 272     -12.043  37.395  -7.659  0.00  0.00      APRO  
ATOM   4300  HB2 GLU A 272     -11.938  36.535  -6.159  0.00  0.00      APRO  
ATOM   4301  CG  GLU A 272     -13.208  35.557  -7.588  0.00  0.00      APRO  
ATOM   4302  HG1 GLU A 272     -14.018  35.056  -7.016  0.00  0.00      APRO  
ATOM   4303  HG2 GLU A 272     -13.626  35.834  -8.579  0.00  0.00      APRO  
ATOM   4304  CD  GLU A 272     -12.058  34.624  -7.751  0.00  0.00      APRO  
ATOM   4305  OE1 GLU A 272     -12.309  33.410  -7.443  0.00  0.00      APRO  
ATOM   4306  OE2 GLU A 272     -11.055  35.034  -8.359  0.00  0.00      APRO  
ATOM   4307  C   GLU A 272     -14.795  37.137  -5.423  0.00  0.00      APRO  
ATOM   4308  O   GLU A 272     -14.342  36.526  -4.431  0.00  0.00      APRO  
ATOM   4309  N   ASP A 273     -16.090  37.274  -5.772  0.00  0.00      APRO  
ATOM   4310  HN  ASP A 273     -16.415  37.744  -6.589  0.00  0.00      APRO  
ATOM   4311  CA  ASP A 273     -17.042  36.277  -5.293  0.00  0.00      APRO  
ATOM   4312  HA  ASP A 273     -16.573  35.821  -4.433  0.00  0.00      APRO  
ATOM   4313  CB  ASP A 273     -18.284  37.060  -4.842  0.00  0.00      APRO  
ATOM   4314  HB1 ASP A 273     -18.575  37.662  -5.730  0.00  0.00      APRO  
ATOM   4315  HB2 ASP A 273     -18.993  36.317  -4.419  0.00  0.00      APRO  
ATOM   4316  CG  ASP A 273     -18.135  38.091  -3.752  0.00  0.00      APRO  
ATOM   4317  OD1 ASP A 273     -18.604  39.275  -3.899  0.00  0.00      APRO  
ATOM   4318  OD2 ASP A 273     -17.544  37.744  -2.722  0.00  0.00      APRO  
ATOM   4319  C   ASP A 273     -17.447  35.217  -6.298  0.00  0.00      APRO  
ATOM   4320  O   ASP A 273     -18.254  35.492  -7.201  0.00  0.00      APRO  
ATOM   4321  N   LYS A 274     -16.946  33.987  -6.116  0.00  0.00      APRO  
ATOM   4322  HN  LYS A 274     -16.352  33.758  -5.349  0.00  0.00      APRO  
ATOM   4323  CA  LYS A 274     -17.404  32.767  -6.900  0.00  0.00      APRO  
ATOM   4324  HA  LYS A 274     -18.098  33.135  -7.642  0.00  0.00      APRO  
ATOM   4325  CB  LYS A 274     -16.305  32.146  -7.775  0.00  0.00      APRO  
ATOM   4326  HB1 LYS A 274     -15.403  31.913  -7.169  0.00  0.00      APRO  
ATOM   4327  HB2 LYS A 274     -16.601  31.204  -8.284  0.00  0.00      APRO  
ATOM   4328  CG  LYS A 274     -15.710  33.110  -8.932  0.00  0.00      APRO  
ATOM   4329  HG1 LYS A 274     -15.598  34.148  -8.554  0.00  0.00      APRO  
ATOM   4330  HG2 LYS A 274     -14.705  32.806  -9.297  0.00  0.00      APRO  
ATOM   4331  CD  LYS A 274     -16.707  33.333 -10.127  0.00  0.00      APRO  
ATOM   4332  HD1 LYS A 274     -16.965  32.392 -10.658  0.00  0.00      APRO  
ATOM   4333  HD2 LYS A 274     -17.615  33.850  -9.750  0.00  0.00      APRO  
ATOM   4334  CE  LYS A 274     -16.142  34.293 -11.271  0.00  0.00      APRO  
ATOM   4335  HE1 LYS A 274     -15.816  35.277 -10.872  0.00  0.00      APRO  
ATOM   4336  HE2 LYS A 274     -15.399  33.698 -11.844  0.00  0.00      APRO  
ATOM   4337  NZ  LYS A 274     -17.239  34.513 -12.262  0.00  0.00      APRO  
ATOM   4338  HZ1 LYS A 274     -16.815  35.186 -12.931  0.00  0.00      APRO  
ATOM   4339  HZ2 LYS A 274     -17.438  33.632 -12.777  0.00  0.00      APRO  
ATOM   4340  HZ3 LYS A 274     -18.057  34.940 -11.782  0.00  0.00      APRO  
ATOM   4341  C   LYS A 274     -17.972  31.593  -6.025  0.00  0.00      APRO  
ATOM   4342  O   LYS A 274     -17.395  31.270  -5.033  0.00  0.00      APRO  
ATOM   4343  N   PRO A 275     -19.067  30.911  -6.455  0.00  0.00      APRO  
ATOM   4344  CD  PRO A 275     -19.924  31.292  -7.605  0.00  0.00      APRO  
ATOM   4345  HD1 PRO A 275     -19.314  30.992  -8.484  0.00  0.00      APRO  
ATOM   4346  HD2 PRO A 275     -20.055  32.393  -7.544  0.00  0.00      APRO  
ATOM   4347  CA  PRO A 275     -19.357  29.571  -6.061  0.00  0.00      APRO  
ATOM   4348  HA  PRO A 275     -19.411  29.653  -4.985  0.00  0.00      APRO  
ATOM   4349  CB  PRO A 275     -20.570  29.149  -6.869  0.00  0.00      APRO  
ATOM   4350  HB1 PRO A 275     -21.324  28.498  -6.376  0.00  0.00      APRO  
ATOM   4351  HB2 PRO A 275     -20.288  28.671  -7.832  0.00  0.00      APRO  
ATOM   4352  CG  PRO A 275     -21.157  30.481  -7.292  0.00  0.00      APRO  
ATOM   4353  HG1 PRO A 275     -21.696  30.983  -6.460  0.00  0.00      APRO  
ATOM   4354  HG2 PRO A 275     -21.932  30.357  -8.078  0.00  0.00      APRO  
ATOM   4355  C   PRO A 275     -18.216  28.560  -6.237  0.00  0.00      APRO  
ATOM   4356  O   PRO A 275     -17.425  28.674  -7.149  0.00  0.00      APRO  
ATOM   4357  N   THR A 276     -18.094  27.501  -5.423  0.00  0.00      APRO  
ATOM   4358  HN  THR A 276     -18.781  27.373  -4.712  0.00  0.00      APRO  
ATOM   4359  CA  THR A 276     -17.048  26.442  -5.509  0.00  0.00      APRO  
ATOM   4360  HA  THR A 276     -17.018  26.232  -6.568  0.00  0.00      APRO  
ATOM   4361  CB  THR A 276     -15.662  26.913  -5.092  0.00  0.00      APRO  
ATOM   4362  HB  THR A 276     -15.442  27.852  -5.643  0.00  0.00      APRO  
ATOM   4363  OG1 THR A 276     -14.705  25.909  -5.353  0.00  0.00      APRO  
ATOM   4364  HG1 THR A 276     -14.643  25.793  -6.304  0.00  0.00      APRO  
ATOM   4365  CG2 THR A 276     -15.602  27.312  -3.582  0.00  0.00      APRO  
ATOM   4366 HG21 THR A 276     -16.411  28.057  -3.424  0.00  0.00      APRO  
ATOM   4367 HG22 THR A 276     -15.894  26.388  -3.038  0.00  0.00      APRO  
ATOM   4368 HG23 THR A 276     -14.572  27.604  -3.284  0.00  0.00      APRO  
ATOM   4369  C   THR A 276     -17.503  25.100  -4.870  0.00  0.00      APRO  
ATOM   4370  O   THR A 276     -18.307  25.021  -3.889  0.00  0.00      APRO  
ATOM   4371  N   THR A 277     -17.060  23.941  -5.418  0.00  0.00      APRO  
ATOM   4372  HN  THR A 277     -16.351  24.105  -6.100  0.00  0.00      APRO  
ATOM   4373  CA  THR A 277     -17.369  22.627  -4.889  0.00  0.00      APRO  
ATOM   4374  HA  THR A 277     -17.784  22.838  -3.915  0.00  0.00      APRO  
ATOM   4375  CB  THR A 277     -18.470  21.850  -5.749  0.00  0.00      APRO  
ATOM   4376  HB  THR A 277     -19.337  22.544  -5.801  0.00  0.00      APRO  
ATOM   4377  OG1 THR A 277     -19.009  20.647  -5.197  0.00  0.00      APRO  
ATOM   4378  HG1 THR A 277     -19.499  20.165  -5.867  0.00  0.00      APRO  
ATOM   4379  CG2 THR A 277     -18.015  21.578  -7.178  0.00  0.00      APRO  
ATOM   4380 HG21 THR A 277     -18.903  21.169  -7.706  0.00  0.00      APRO  
ATOM   4381 HG22 THR A 277     -17.633  22.503  -7.661  0.00  0.00      APRO  
ATOM   4382 HG23 THR A 277     -17.147  20.888  -7.246  0.00  0.00      APRO  
ATOM   4383  C   THR A 277     -16.236  21.723  -4.623  0.00  0.00      APRO  
ATOM   4384  O   THR A 277     -15.422  21.508  -5.528  0.00  0.00      APRO  
ATOM   4385  N   SER A 278     -16.099  21.140  -3.424  0.00  0.00      APRO  
ATOM   4386  HN  SER A 278     -16.696  21.430  -2.680  0.00  0.00      APRO  
ATOM   4387  CA  SER A 278     -15.043  20.240  -3.079  0.00  0.00      APRO  
ATOM   4388  HA  SER A 278     -14.205  20.435  -3.732  0.00  0.00      APRO  
ATOM   4389  CB  SER A 278     -14.510  20.498  -1.565  0.00  0.00      APRO  
ATOM   4390  HB1 SER A 278     -15.369  20.374  -0.872  0.00  0.00      APRO  
ATOM   4391  HB2 SER A 278     -13.703  19.782  -1.298  0.00  0.00      APRO  
ATOM   4392  OG  SER A 278     -13.948  21.791  -1.436  0.00  0.00      APRO  
ATOM   4393  HG1 SER A 278     -14.604  22.483  -1.544  0.00  0.00      APRO  
ATOM   4394  C   SER A 278     -15.532  18.747  -3.182  0.00  0.00      APRO  
ATOM   4395  O   SER A 278     -16.691  18.381  -2.766  0.00  0.00      APRO  
ATOM   4396  N   LYS A 279     -14.739  17.817  -3.806  0.00  0.00      APRO  
ATOM   4397  HN  LYS A 279     -13.759  17.980  -3.895  0.00  0.00      APRO  
ATOM   4398  CA  LYS A 279     -15.208  16.553  -4.194  0.00  0.00      APRO  
ATOM   4399  HA  LYS A 279     -16.240  16.678  -4.488  0.00  0.00      APRO  
ATOM   4400  CB  LYS A 279     -14.419  16.102  -5.438  0.00  0.00      APRO  
ATOM   4401  HB1 LYS A 279     -13.514  15.514  -5.174  0.00  0.00      APRO  
ATOM   4402  HB2 LYS A 279     -15.095  15.344  -5.890  0.00  0.00      APRO  
ATOM   4403  CG  LYS A 279     -14.198  17.055  -6.613  0.00  0.00      APRO  
ATOM   4404  HG1 LYS A 279     -15.189  17.529  -6.778  0.00  0.00      APRO  
ATOM   4405  HG2 LYS A 279     -13.492  17.871  -6.349  0.00  0.00      APRO  
ATOM   4406  CD  LYS A 279     -13.747  16.261  -7.858  0.00  0.00      APRO  
ATOM   4407  HD1 LYS A 279     -12.819  15.671  -7.701  0.00  0.00      APRO  
ATOM   4408  HD2 LYS A 279     -14.520  15.488  -8.056  0.00  0.00      APRO  
ATOM   4409  CE  LYS A 279     -13.569  17.131  -9.188  0.00  0.00      APRO  
ATOM   4410  HE1 LYS A 279     -13.270  16.469 -10.028  0.00  0.00      APRO  
ATOM   4411  HE2 LYS A 279     -14.583  17.537  -9.389  0.00  0.00      APRO  
ATOM   4412  NZ  LYS A 279     -12.603  18.209  -8.991  0.00  0.00      APRO  
ATOM   4413  HZ1 LYS A 279     -12.634  18.959  -9.711  0.00  0.00      APRO  
ATOM   4414  HZ2 LYS A 279     -12.843  18.613  -8.063  0.00  0.00      APRO  
ATOM   4415  HZ3 LYS A 279     -11.617  17.895  -8.886  0.00  0.00      APRO  
ATOM   4416  C   LYS A 279     -15.042  15.505  -3.049  0.00  0.00      APRO  
ATOM   4417  O   LYS A 279     -14.133  15.673  -2.201  0.00  0.00      APRO  
ATOM   4418  N   PRO A 280     -15.801  14.516  -2.978  0.00  0.00      APRO  
ATOM   4419  CD  PRO A 280     -17.064  14.443  -3.731  0.00  0.00      APRO  
ATOM   4420  HD1 PRO A 280     -16.859  14.306  -4.814  0.00  0.00      APRO  
ATOM   4421  HD2 PRO A 280     -17.689  15.322  -3.464  0.00  0.00      APRO  
ATOM   4422  CA  PRO A 280     -15.617  13.339  -2.205  0.00  0.00      APRO  
ATOM   4423  HA  PRO A 280     -15.107  13.466  -1.262  0.00  0.00      APRO  
ATOM   4424  CB  PRO A 280     -17.047  12.785  -1.951  0.00  0.00      APRO  
ATOM   4425  HB1 PRO A 280     -17.436  13.205  -0.999  0.00  0.00      APRO  
ATOM   4426  HB2 PRO A 280     -17.283  11.701  -1.999  0.00  0.00      APRO  
ATOM   4427  CG  PRO A 280     -17.819  13.180  -3.202  0.00  0.00      APRO  
ATOM   4428  HG1 PRO A 280     -18.895  13.411  -3.051  0.00  0.00      APRO  
ATOM   4429  HG2 PRO A 280     -17.815  12.437  -4.028  0.00  0.00      APRO  
ATOM   4430  C   PRO A 280     -14.883  12.248  -2.814  0.00  0.00      APRO  
ATOM   4431  O   PRO A 280     -14.758  12.061  -4.034  0.00  0.00      APRO  
ATOM   4432  N   GLY A 281     -14.257  11.460  -1.926  0.00  0.00      APRO  
ATOM   4433  HN  GLY A 281     -14.349  11.576  -0.940  0.00  0.00      APRO  
ATOM   4434  CA  GLY A 281     -13.163  10.629  -2.410  0.00  0.00      APRO  
ATOM   4435  HA1 GLY A 281     -12.638  10.358  -1.506  0.00  0.00      APRO  
ATOM   4436  HA2 GLY A 281     -12.537  11.009  -3.203  0.00  0.00      APRO  
ATOM   4437  C   GLY A 281     -13.662   9.254  -2.831  0.00  0.00      APRO  
ATOM   4438  O   GLY A 281     -14.727   8.778  -2.456  0.00  0.00      APRO  
ATOM   4439  N   ALA A 282     -12.837   8.563  -3.628  0.00  0.00      APRO  
ATOM   4440  HN  ALA A 282     -11.957   9.012  -3.762  0.00  0.00      APRO  
ATOM   4441  CA  ALA A 282     -13.143   7.174  -4.032  0.00  0.00      APRO  
ATOM   4442  HA  ALA A 282     -14.089   7.166  -4.553  0.00  0.00      APRO  
ATOM   4443  CB  ALA A 282     -11.992   6.770  -4.895  0.00  0.00      APRO  
ATOM   4444  HB1 ALA A 282     -12.162   7.116  -5.937  0.00  0.00      APRO  
ATOM   4445  HB2 ALA A 282     -11.075   7.224  -4.462  0.00  0.00      APRO  
ATOM   4446  HB3 ALA A 282     -11.944   5.660  -4.888  0.00  0.00      APRO  
ATOM   4447  C   ALA A 282     -13.248   6.280  -2.721  0.00  0.00      APRO  
ATOM   4448  O   ALA A 282     -12.506   6.501  -1.782  0.00  0.00      APRO  
ATOM   4449  N   PRO A 283     -14.188   5.314  -2.670  0.00  0.00      APRO  
ATOM   4450  CD  PRO A 283     -15.073   4.852  -3.833  0.00  0.00      APRO  
ATOM   4451  HD1 PRO A 283     -14.696   5.001  -4.867  0.00  0.00      APRO  
ATOM   4452  HD2 PRO A 283     -16.042   5.393  -3.880  0.00  0.00      APRO  
ATOM   4453  CA  PRO A 283     -14.030   4.189  -1.748  0.00  0.00      APRO  
ATOM   4454  HA  PRO A 283     -14.115   4.636  -0.768  0.00  0.00      APRO  
ATOM   4455  CB  PRO A 283     -15.157   3.246  -2.167  0.00  0.00      APRO  
ATOM   4456  HB1 PRO A 283     -16.071   3.597  -1.642  0.00  0.00      APRO  
ATOM   4457  HB2 PRO A 283     -14.993   2.185  -1.881  0.00  0.00      APRO  
ATOM   4458  CG  PRO A 283     -15.186   3.343  -3.675  0.00  0.00      APRO  
ATOM   4459  HG1 PRO A 283     -16.101   2.945  -4.164  0.00  0.00      APRO  
ATOM   4460  HG2 PRO A 283     -14.307   2.845  -4.138  0.00  0.00      APRO  
ATOM   4461  C   PRO A 283     -12.584   3.551  -1.667  0.00  0.00      APRO  
ATOM   4462  O   PRO A 283     -12.009   3.505  -2.736  0.00  0.00      APRO  
ATOM   4463  N   PHE A 284     -12.036   3.028  -0.539  0.00  0.00      APRO  
ATOM   4464  HN  PHE A 284     -12.508   2.810   0.312  0.00  0.00      APRO  
ATOM   4465  CA  PHE A 284     -10.642   2.589  -0.465  0.00  0.00      APRO  
ATOM   4466  HA  PHE A 284     -10.029   3.374  -0.882  0.00  0.00      APRO  
ATOM   4467  CB  PHE A 284     -10.127   2.169   0.896  0.00  0.00      APRO  
ATOM   4468  HB1 PHE A 284     -10.603   1.251   1.304  0.00  0.00      APRO  
ATOM   4469  HB2 PHE A 284      -9.067   1.883   0.728  0.00  0.00      APRO  
ATOM   4470  CG  PHE A 284     -10.121   3.432   1.814  0.00  0.00      APRO  
ATOM   4471  CD1 PHE A 284      -9.271   4.505   1.561  0.00  0.00      APRO  
ATOM   4472  HD1 PHE A 284      -8.802   4.450   0.589  0.00  0.00      APRO  
ATOM   4473  CE1 PHE A 284      -9.355   5.687   2.366  0.00  0.00      APRO  
ATOM   4474  HE1 PHE A 284      -8.659   6.487   2.160  0.00  0.00      APRO  
ATOM   4475  CZ  PHE A 284     -10.216   5.655   3.490  0.00  0.00      APRO  
ATOM   4476  HZ  PHE A 284     -10.322   6.469   4.191  0.00  0.00      APRO  
ATOM   4477  CD2 PHE A 284     -11.010   3.528   2.932  0.00  0.00      APRO  
ATOM   4478  HD2 PHE A 284     -11.623   2.665   3.143  0.00  0.00      APRO  
ATOM   4479  CE2 PHE A 284     -11.002   4.623   3.772  0.00  0.00      APRO  
ATOM   4480  HE2 PHE A 284     -11.751   4.682   4.548  0.00  0.00      APRO  
ATOM   4481  C   PHE A 284     -10.383   1.307  -1.339  0.00  0.00      APRO  
ATOM   4482  O   PHE A 284     -10.974   0.247  -1.397  0.00  0.00      APRO  
ATOM   4483  N   ILE A 285      -9.323   1.427  -2.089  0.00  0.00      APRO  
ATOM   4484  HN  ILE A 285      -8.864   2.308  -2.000  0.00  0.00      APRO  
ATOM   4485  CA  ILE A 285      -8.487   0.476  -2.825  0.00  0.00      APRO  
ATOM   4486  HA  ILE A 285      -9.018  -0.452  -2.978  0.00  0.00      APRO  
ATOM   4487  CB  ILE A 285      -8.059   0.908  -4.240  0.00  0.00      APRO  
ATOM   4488  HB  ILE A 285      -7.977  -0.072  -4.758  0.00  0.00      APRO  
ATOM   4489  CG2 ILE A 285      -9.145   1.749  -5.018  0.00  0.00      APRO  
ATOM   4490 HG21 ILE A 285     -10.107   1.193  -5.035  0.00  0.00      APRO  
ATOM   4491 HG22 ILE A 285      -9.332   2.757  -4.590  0.00  0.00      APRO  
ATOM   4492 HG23 ILE A 285      -8.840   2.003  -6.056  0.00  0.00      APRO  
ATOM   4493  CG1 ILE A 285      -6.732   1.642  -4.236  0.00  0.00      APRO  
ATOM   4494 HG11 ILE A 285      -6.874   2.553  -3.616  0.00  0.00      APRO  
ATOM   4495 HG12 ILE A 285      -5.957   1.113  -3.641  0.00  0.00      APRO  
ATOM   4496  CD  ILE A 285      -6.069   1.921  -5.594  0.00  0.00      APRO  
ATOM   4497  HD1 ILE A 285      -6.392   2.933  -5.921  0.00  0.00      APRO  
ATOM   4498  HD2 ILE A 285      -4.973   1.924  -5.412  0.00  0.00      APRO  
ATOM   4499  HD3 ILE A 285      -6.265   1.173  -6.392  0.00  0.00      APRO  
ATOM   4500  C   ILE A 285      -7.362   0.112  -1.799  0.00  0.00      APRO  
ATOM   4501  O   ILE A 285      -7.082   0.901  -0.957  0.00  0.00      APRO  
ATOM   4502  N   THR A 286      -6.675  -0.999  -1.902  0.00  0.00      APRO  
ATOM   4503  HN  THR A 286      -6.811  -1.559  -2.716  0.00  0.00      APRO  
ATOM   4504  CA  THR A 286      -5.581  -1.341  -0.945  0.00  0.00      APRO  
ATOM   4505  HA  THR A 286      -6.031  -1.335   0.037  0.00  0.00      APRO  
ATOM   4506  CB  THR A 286      -4.975  -2.665  -1.136  0.00  0.00      APRO  
ATOM   4507  HB  THR A 286      -4.441  -2.654  -2.111  0.00  0.00      APRO  
ATOM   4508  OG1 THR A 286      -5.871  -3.740  -1.382  0.00  0.00      APRO  
ATOM   4509  HG1 THR A 286      -5.930  -4.130  -0.506  0.00  0.00      APRO  
ATOM   4510  CG2 THR A 286      -3.954  -2.996  -0.017  0.00  0.00      APRO  
ATOM   4511 HG21 THR A 286      -4.321  -2.991   1.032  0.00  0.00      APRO  
ATOM   4512 HG22 THR A 286      -3.604  -4.027  -0.238  0.00  0.00      APRO  
ATOM   4513 HG23 THR A 286      -3.100  -2.286   0.025  0.00  0.00      APRO  
ATOM   4514  C   THR A 286      -4.512  -0.310  -0.901  0.00  0.00      APRO  
ATOM   4515  O   THR A 286      -4.071   0.036   0.171  0.00  0.00      APRO  
ATOM   4516  N   SER A 287      -4.027   0.233  -2.005  0.00  0.00      APRO  
ATOM   4517  HN  SER A 287      -4.222  -0.211  -2.876  0.00  0.00      APRO  
ATOM   4518  CA  SER A 287      -3.065   1.375  -2.020  0.00  0.00      APRO  
ATOM   4519  HA  SER A 287      -2.170   1.020  -1.530  0.00  0.00      APRO  
ATOM   4520  CB  SER A 287      -2.827   1.858  -3.458  0.00  0.00      APRO  
ATOM   4521  HB1 SER A 287      -2.606   0.948  -4.056  0.00  0.00      APRO  
ATOM   4522  HB2 SER A 287      -3.698   2.258  -4.020  0.00  0.00      APRO  
ATOM   4523  OG  SER A 287      -1.719   2.733  -3.503  0.00  0.00      APRO  
ATOM   4524  HG1 SER A 287      -1.122   2.448  -4.198  0.00  0.00      APRO  
ATOM   4525  C   SER A 287      -3.611   2.526  -1.207  0.00  0.00      APRO  
ATOM   4526  O   SER A 287      -2.888   3.046  -0.336  0.00  0.00      APRO  
ATOM   4527  N   THR A 288      -4.886   2.892  -1.401  0.00  0.00      APRO  
ATOM   4528  HN  THR A 288      -5.532   2.381  -1.963  0.00  0.00      APRO  
ATOM   4529  CA  THR A 288      -5.482   4.007  -0.625  0.00  0.00      APRO  
ATOM   4530  HA  THR A 288      -4.745   4.796  -0.615  0.00  0.00      APRO  
ATOM   4531  CB  THR A 288      -6.665   4.742  -1.336  0.00  0.00      APRO  
ATOM   4532  HB  THR A 288      -7.052   5.645  -0.818  0.00  0.00      APRO  
ATOM   4533  OG1 THR A 288      -7.699   3.819  -1.627  0.00  0.00      APRO  
ATOM   4534  HG1 THR A 288      -8.332   4.325  -2.141  0.00  0.00      APRO  
ATOM   4535  CG2 THR A 288      -6.093   5.112  -2.698  0.00  0.00      APRO  
ATOM   4536 HG21 THR A 288      -5.282   5.868  -2.626  0.00  0.00      APRO  
ATOM   4537 HG22 THR A 288      -5.726   4.264  -3.314  0.00  0.00      APRO  
ATOM   4538 HG23 THR A 288      -6.934   5.516  -3.301  0.00  0.00      APRO  
ATOM   4539  C   THR A 288      -5.751   3.703   0.811  0.00  0.00      APRO  
ATOM   4540  O   THR A 288      -5.558   4.630   1.599  0.00  0.00      APRO  
ATOM   4541  N   LEU A 289      -6.106   2.442   1.195  0.00  0.00      APRO  
ATOM   4542  HN  LEU A 289      -6.273   1.786   0.463  0.00  0.00      APRO  
ATOM   4543  CA  LEU A 289      -6.303   2.073   2.628  0.00  0.00      APRO  
ATOM   4544  HA  LEU A 289      -7.159   2.640   2.963  0.00  0.00      APRO  
ATOM   4545  CB  LEU A 289      -6.706   0.569   2.681  0.00  0.00      APRO  
ATOM   4546  HB1 LEU A 289      -7.717   0.454   2.234  0.00  0.00      APRO  
ATOM   4547  HB2 LEU A 289      -5.865   0.049   2.174  0.00  0.00      APRO  
ATOM   4548  CG  LEU A 289      -6.795  -0.096   4.095  0.00  0.00      APRO  
ATOM   4549  HG  LEU A 289      -5.789  -0.065   4.566  0.00  0.00      APRO  
ATOM   4550  CD1 LEU A 289      -7.781   0.665   4.982  0.00  0.00      APRO  
ATOM   4551 HD11 LEU A 289      -7.698   0.280   6.021  0.00  0.00      APRO  
ATOM   4552 HD12 LEU A 289      -7.626   1.760   5.086  0.00  0.00      APRO  
ATOM   4553 HD13 LEU A 289      -8.853   0.538   4.718  0.00  0.00      APRO  
ATOM   4554  CD2 LEU A 289      -7.292  -1.502   3.919  0.00  0.00      APRO  
ATOM   4555 HD21 LEU A 289      -7.448  -2.142   4.813  0.00  0.00      APRO  
ATOM   4556 HD22 LEU A 289      -8.215  -1.527   3.301  0.00  0.00      APRO  
ATOM   4557 HD23 LEU A 289      -6.494  -2.003   3.329  0.00  0.00      APRO  
ATOM   4558  C   LEU A 289      -5.087   2.294   3.443  0.00  0.00      APRO  
ATOM   4559  O   LEU A 289      -5.128   2.955   4.500  0.00  0.00      APRO  
ATOM   4560  N   GLN A 290      -3.873   1.920   2.813  0.00  0.00      APRO  
ATOM   4561  HN  GLN A 290      -3.835   1.446   1.937  0.00  0.00      APRO  
ATOM   4562  CA  GLN A 290      -2.545   2.018   3.528  0.00  0.00      APRO  
ATOM   4563  HA  GLN A 290      -2.728   1.577   4.496  0.00  0.00      APRO  
ATOM   4564  CB  GLN A 290      -1.444   1.269   2.748  0.00  0.00      APRO  
ATOM   4565  HB1 GLN A 290      -1.315   1.707   1.735  0.00  0.00      APRO  
ATOM   4566  HB2 GLN A 290      -0.488   1.267   3.314  0.00  0.00      APRO  
ATOM   4567  CG  GLN A 290      -1.764  -0.313   2.664  0.00  0.00      APRO  
ATOM   4568  HG1 GLN A 290      -1.401  -0.699   3.641  0.00  0.00      APRO  
ATOM   4569  HG2 GLN A 290      -2.865  -0.431   2.569  0.00  0.00      APRO  
ATOM   4570  CD  GLN A 290      -0.987  -1.095   1.659  0.00  0.00      APRO  
ATOM   4571  OE1 GLN A 290      -0.293  -2.114   1.885  0.00  0.00      APRO  
ATOM   4572  NE2 GLN A 290      -1.092  -0.589   0.401  0.00  0.00      APRO  
ATOM   4573 HE21 GLN A 290      -0.515  -0.899  -0.355  0.00  0.00      APRO  
ATOM   4574 HE22 GLN A 290      -1.688   0.199   0.245  0.00  0.00      APRO  
ATOM   4575  C   GLN A 290      -2.160   3.496   3.735  0.00  0.00      APRO  
ATOM   4576  O   GLN A 290      -1.606   3.921   4.757  0.00  0.00      APRO  
ATOM   4577  N   GLN A 291      -2.546   4.329   2.716  0.00  0.00      APRO  
ATOM   4578  HN  GLN A 291      -3.059   4.020   1.919  0.00  0.00      APRO  
ATOM   4579  CA  GLN A 291      -2.354   5.757   2.858  0.00  0.00      APRO  
ATOM   4580  HA  GLN A 291      -1.313   5.814   3.142  0.00  0.00      APRO  
ATOM   4581  CB  GLN A 291      -2.496   6.571   1.532  0.00  0.00      APRO  
ATOM   4582  HB1 GLN A 291      -3.475   6.445   1.022  0.00  0.00      APRO  
ATOM   4583  HB2 GLN A 291      -2.330   7.633   1.811  0.00  0.00      APRO  
ATOM   4584  CG  GLN A 291      -1.554   6.277   0.370  0.00  0.00      APRO  
ATOM   4585  HG1 GLN A 291      -1.735   5.271  -0.067  0.00  0.00      APRO  
ATOM   4586  HG2 GLN A 291      -1.758   7.009  -0.440  0.00  0.00      APRO  
ATOM   4587  CD  GLN A 291      -0.117   6.462   0.653  0.00  0.00      APRO  
ATOM   4588  OE1 GLN A 291       0.577   7.412   1.000  0.00  0.00      APRO  
ATOM   4589  NE2 GLN A 291       0.492   5.190   0.636  0.00  0.00      APRO  
ATOM   4590 HE21 GLN A 291       1.486   5.190   0.743  0.00  0.00      APRO  
ATOM   4591 HE22 GLN A 291      -0.002   4.359   0.379  0.00  0.00      APRO  
ATOM   4592  C   GLN A 291      -3.177   6.374   3.981  0.00  0.00      APRO  
ATOM   4593  O   GLN A 291      -2.633   7.152   4.757  0.00  0.00      APRO  
ATOM   4594  N   ALA A 292      -4.492   6.079   3.991  0.00  0.00      APRO  
ATOM   4595  HN  ALA A 292      -4.801   5.546   3.207  0.00  0.00      APRO  
ATOM   4596  CA  ALA A 292      -5.488   6.548   4.880  0.00  0.00      APRO  
ATOM   4597  HA  ALA A 292      -5.400   7.624   4.870  0.00  0.00      APRO  
ATOM   4598  CB  ALA A 292      -6.941   6.236   4.430  0.00  0.00      APRO  
ATOM   4599  HB1 ALA A 292      -7.079   6.719   3.440  0.00  0.00      APRO  
ATOM   4600  HB2 ALA A 292      -7.158   5.153   4.310  0.00  0.00      APRO  
ATOM   4601  HB3 ALA A 292      -7.617   6.718   5.169  0.00  0.00      APRO  
ATOM   4602  C   ALA A 292      -5.324   6.196   6.303  0.00  0.00      APRO  
ATOM   4603  O   ALA A 292      -5.344   7.044   7.186  0.00  0.00      APRO  
ATOM   4604  N   ALA A 293      -4.977   4.915   6.525  0.00  0.00      APRO  
ATOM   4605  HN  ALA A 293      -4.976   4.237   5.795  0.00  0.00      APRO  
ATOM   4606  CA  ALA A 293      -4.607   4.301   7.801  0.00  0.00      APRO  
ATOM   4607  HA  ALA A 293      -5.453   4.314   8.471  0.00  0.00      APRO  
ATOM   4608  CB  ALA A 293      -4.239   2.813   7.503  0.00  0.00      APRO  
ATOM   4609  HB1 ALA A 293      -5.099   2.175   7.208  0.00  0.00      APRO  
ATOM   4610  HB2 ALA A 293      -3.532   2.736   6.649  0.00  0.00      APRO  
ATOM   4611  HB3 ALA A 293      -3.734   2.406   8.405  0.00  0.00      APRO  
ATOM   4612  C   ALA A 293      -3.462   4.902   8.488  0.00  0.00      APRO  
ATOM   4613  O   ALA A 293      -3.562   5.362   9.658  0.00  0.00      APRO  
ATOM   4614  N   SER A 294      -2.365   4.996   7.757  0.00  0.00      APRO  
ATOM   4615  HN  SER A 294      -2.223   4.543   6.881  0.00  0.00      APRO  
ATOM   4616  CA  SER A 294      -1.141   5.689   8.312  0.00  0.00      APRO  
ATOM   4617  HA  SER A 294      -0.897   5.262   9.274  0.00  0.00      APRO  
ATOM   4618  CB  SER A 294       0.053   5.557   7.352  0.00  0.00      APRO  
ATOM   4619  HB1 SER A 294       0.883   6.223   7.673  0.00  0.00      APRO  
ATOM   4620  HB2 SER A 294       0.468   4.528   7.300  0.00  0.00      APRO  
ATOM   4621  OG  SER A 294      -0.297   6.053   6.028  0.00  0.00      APRO  
ATOM   4622  HG1 SER A 294      -0.770   5.412   5.492  0.00  0.00      APRO  
ATOM   4623  C   SER A 294      -1.388   7.174   8.513  0.00  0.00      APRO  
ATOM   4624  O   SER A 294      -0.929   7.715   9.496  0.00  0.00      APRO  
ATOM   4625  N   THR A 295      -2.000   7.889   7.576  0.00  0.00      APRO  
ATOM   4626  HN  THR A 295      -2.245   7.453   6.714  0.00  0.00      APRO  
ATOM   4627  CA  THR A 295      -2.135   9.335   7.677  0.00  0.00      APRO  
ATOM   4628  HA  THR A 295      -1.130   9.706   7.815  0.00  0.00      APRO  
ATOM   4629  CB  THR A 295      -2.517   9.954   6.328  0.00  0.00      APRO  
ATOM   4630  HB  THR A 295      -3.434   9.434   5.978  0.00  0.00      APRO  
ATOM   4631  OG1 THR A 295      -1.475   9.705   5.428  0.00  0.00      APRO  
ATOM   4632  HG1 THR A 295      -1.503   8.764   5.237  0.00  0.00      APRO  
ATOM   4633  CG2 THR A 295      -2.833  11.421   6.316  0.00  0.00      APRO  
ATOM   4634 HG21 THR A 295      -1.956  11.991   6.691  0.00  0.00      APRO  
ATOM   4635 HG22 THR A 295      -3.142  11.773   5.309  0.00  0.00      APRO  
ATOM   4636 HG23 THR A 295      -3.598  11.751   7.052  0.00  0.00      APRO  
ATOM   4637  C   THR A 295      -3.060   9.818   8.772  0.00  0.00      APRO  
ATOM   4638  O   THR A 295      -2.788  10.791   9.415  0.00  0.00      APRO  
ATOM   4639  N   ARG A 296      -4.178   9.132   9.068  0.00  0.00      APRO  
ATOM   4640  HN  ARG A 296      -4.440   8.332   8.532  0.00  0.00      APRO  
ATOM   4641  CA  ARG A 296      -5.122   9.596  10.081  0.00  0.00      APRO  
ATOM   4642  HA  ARG A 296      -4.830  10.596  10.364  0.00  0.00      APRO  
ATOM   4643  CB  ARG A 296      -6.623   9.414   9.622  0.00  0.00      APRO  
ATOM   4644  HB1 ARG A 296      -6.876   8.334   9.563  0.00  0.00      APRO  
ATOM   4645  HB2 ARG A 296      -7.365   9.906  10.286  0.00  0.00      APRO  
ATOM   4646  CG  ARG A 296      -6.915  10.056   8.230  0.00  0.00      APRO  
ATOM   4647  HG1 ARG A 296      -6.278   9.580   7.454  0.00  0.00      APRO  
ATOM   4648  HG2 ARG A 296      -7.943   9.809   7.888  0.00  0.00      APRO  
ATOM   4649  CD  ARG A 296      -6.685  11.577   8.288  0.00  0.00      APRO  
ATOM   4650  HD1 ARG A 296      -7.246  11.956   9.169  0.00  0.00      APRO  
ATOM   4651  HD2 ARG A 296      -5.622  11.881   8.390  0.00  0.00      APRO  
ATOM   4652  NE  ARG A 296      -7.307  12.216   7.102  0.00  0.00      APRO  
ATOM   4653  HE  ARG A 296      -7.721  11.730   6.332  0.00  0.00      APRO  
ATOM   4654  CZ  ARG A 296      -7.284  13.479   6.792  0.00  0.00      APRO  
ATOM   4655  NH1 ARG A 296      -6.686  14.365   7.556  0.00  0.00      APRO  
ATOM   4656 HH11 ARG A 296      -6.619  15.228   7.055  0.00  0.00      APRO  
ATOM   4657 HH12 ARG A 296      -6.470  14.216   8.521  0.00  0.00      APRO  
ATOM   4658  NH2 ARG A 296      -7.751  13.808   5.604  0.00  0.00      APRO  
ATOM   4659 HH21 ARG A 296      -7.545  14.734   5.291  0.00  0.00      APRO  
ATOM   4660 HH22 ARG A 296      -8.562  13.372   5.214  0.00  0.00      APRO  
ATOM   4661  C   ARG A 296      -4.820   8.911  11.410  0.00  0.00      APRO  
ATOM   4662  O   ARG A 296      -4.920   9.549  12.496  0.00  0.00      APRO  
ATOM   4663  N   LEU A 297      -4.518   7.585  11.481  0.00  0.00      APRO  
ATOM   4664  HN  LEU A 297      -4.284   7.062  10.665  0.00  0.00      APRO  
ATOM   4665  CA  LEU A 297      -4.605   6.875  12.701  0.00  0.00      APRO  
ATOM   4666  HA  LEU A 297      -4.972   7.386  13.579  0.00  0.00      APRO  
ATOM   4667  CB  LEU A 297      -5.465   5.604  12.456  0.00  0.00      APRO  
ATOM   4668  HB1 LEU A 297      -4.934   5.032  11.665  0.00  0.00      APRO  
ATOM   4669  HB2 LEU A 297      -5.473   4.928  13.337  0.00  0.00      APRO  
ATOM   4670  CG  LEU A 297      -6.953   5.877  12.017  0.00  0.00      APRO  
ATOM   4671  HG  LEU A 297      -6.994   6.663  11.233  0.00  0.00      APRO  
ATOM   4672  CD1 LEU A 297      -7.551   4.617  11.409  0.00  0.00      APRO  
ATOM   4673 HD11 LEU A 297      -7.008   4.465  10.452  0.00  0.00      APRO  
ATOM   4674 HD12 LEU A 297      -7.383   3.764  12.101  0.00  0.00      APRO  
ATOM   4675 HD13 LEU A 297      -8.642   4.644  11.202  0.00  0.00      APRO  
ATOM   4676  CD2 LEU A 297      -7.704   6.323  13.279  0.00  0.00      APRO  
ATOM   4677 HD21 LEU A 297      -7.495   5.642  14.131  0.00  0.00      APRO  
ATOM   4678 HD22 LEU A 297      -7.393   7.377  13.444  0.00  0.00      APRO  
ATOM   4679 HD23 LEU A 297      -8.785   6.257  13.030  0.00  0.00      APRO  
ATOM   4680  C   LEU A 297      -3.224   6.361  13.119  0.00  0.00      APRO  
ATOM   4681  O   LEU A 297      -3.071   5.717  14.130  0.00  0.00      APRO  
ATOM   4682  N   GLY A 298      -2.239   6.811  12.382  0.00  0.00      APRO  
ATOM   4683  HN  GLY A 298      -2.366   7.571  11.749  0.00  0.00      APRO  
ATOM   4684  CA  GLY A 298      -0.893   6.531  12.768  0.00  0.00      APRO  
ATOM   4685  HA1 GLY A 298      -0.686   7.040  13.698  0.00  0.00      APRO  
ATOM   4686  HA2 GLY A 298      -0.193   6.969  12.072  0.00  0.00      APRO  
ATOM   4687  C   GLY A 298      -0.392   5.065  12.827  0.00  0.00      APRO  
ATOM   4688  O   GLY A 298       0.524   4.645  13.499  0.00  0.00      APRO  
ATOM   4689  N   PHE A 299      -0.965   4.178  11.994  0.00  0.00      APRO  
ATOM   4690  HN  PHE A 299      -1.488   4.620  11.269  0.00  0.00      APRO  
ATOM   4691  CA  PHE A 299      -0.726   2.767  11.905  0.00  0.00      APRO  
ATOM   4692  HA  PHE A 299      -0.347   2.552  12.893  0.00  0.00      APRO  
ATOM   4693  CB  PHE A 299      -1.981   1.890  11.678  0.00  0.00      APRO  
ATOM   4694  HB1 PHE A 299      -2.411   2.095  10.674  0.00  0.00      APRO  
ATOM   4695  HB2 PHE A 299      -1.559   0.869  11.560  0.00  0.00      APRO  
ATOM   4696  CG  PHE A 299      -3.028   1.981  12.742  0.00  0.00      APRO  
ATOM   4697  CD1 PHE A 299      -2.838   2.575  14.015  0.00  0.00      APRO  
ATOM   4698  HD1 PHE A 299      -1.797   2.797  14.195  0.00  0.00      APRO  
ATOM   4699  CE1 PHE A 299      -3.881   2.596  14.948  0.00  0.00      APRO  
ATOM   4700  HE1 PHE A 299      -3.607   2.867  15.957  0.00  0.00      APRO  
ATOM   4701  CZ  PHE A 299      -5.198   2.293  14.492  0.00  0.00      APRO  
ATOM   4702  HZ  PHE A 299      -6.026   2.327  15.185  0.00  0.00      APRO  
ATOM   4703  CD2 PHE A 299      -4.423   1.718  12.331  0.00  0.00      APRO  
ATOM   4704  HD2 PHE A 299      -4.544   1.326  11.332  0.00  0.00      APRO  
ATOM   4705  CE2 PHE A 299      -5.427   1.903  13.187  0.00  0.00      APRO  
ATOM   4706  HE2 PHE A 299      -6.421   1.818  12.773  0.00  0.00      APRO  
ATOM   4707  C   PHE A 299       0.289   2.427  10.814  0.00  0.00      APRO  
ATOM   4708  O   PHE A 299       0.326   3.055   9.733  0.00  0.00      APRO  
ATOM   4709  N   GLY A 300       1.202   1.556  11.131  0.00  0.00      APRO  
ATOM   4710  HN  GLY A 300       1.238   1.302  12.095  0.00  0.00      APRO  
ATOM   4711  CA  GLY A 300       2.177   0.976  10.206  0.00  0.00      APRO  
ATOM   4712  HA1 GLY A 300       2.760   0.213  10.700  0.00  0.00      APRO  
ATOM   4713  HA2 GLY A 300       2.857   1.719   9.815  0.00  0.00      APRO  
ATOM   4714  C   GLY A 300       1.463   0.243   9.023  0.00  0.00      APRO  
ATOM   4715  O   GLY A 300       0.258  -0.056   9.091  0.00  0.00      APRO  
ATOM   4716  N   VAL A 301       2.163   0.064   7.889  0.00  0.00      APRO  
ATOM   4717  HN  VAL A 301       3.122   0.326   7.964  0.00  0.00      APRO  
ATOM   4718  CA  VAL A 301       1.748  -0.785   6.739  0.00  0.00      APRO  
ATOM   4719  HA  VAL A 301       0.760  -0.434   6.480  0.00  0.00      APRO  
ATOM   4720  CB  VAL A 301       2.609  -0.608   5.513  0.00  0.00      APRO  
ATOM   4721  HB  VAL A 301       3.650  -0.538   5.896  0.00  0.00      APRO  
ATOM   4722  CG1 VAL A 301       2.427  -1.675   4.446  0.00  0.00      APRO  
ATOM   4723 HG11 VAL A 301       1.369  -1.851   4.156  0.00  0.00      APRO  
ATOM   4724 HG12 VAL A 301       2.951  -1.249   3.564  0.00  0.00      APRO  
ATOM   4725 HG13 VAL A 301       2.840  -2.677   4.693  0.00  0.00      APRO  
ATOM   4726  CG2 VAL A 301       2.181   0.710   4.899  0.00  0.00      APRO  
ATOM   4727 HG21 VAL A 301       1.100   0.682   4.641  0.00  0.00      APRO  
ATOM   4728 HG22 VAL A 301       2.308   1.533   5.635  0.00  0.00      APRO  
ATOM   4729 HG23 VAL A 301       2.912   1.050   4.135  0.00  0.00      APRO  
ATOM   4730  C   VAL A 301       1.434  -2.245   7.144  0.00  0.00      APRO  
ATOM   4731  O   VAL A 301       0.387  -2.740   6.777  0.00  0.00      APRO  
ATOM   4732  N   LYS A 302       2.283  -2.955   7.914  0.00  0.00      APRO  
ATOM   4733  HN  LYS A 302       3.151  -2.536   8.168  0.00  0.00      APRO  
ATOM   4734  CA  LYS A 302       1.979  -4.274   8.422  0.00  0.00      APRO  
ATOM   4735  HA  LYS A 302       1.622  -4.883   7.604  0.00  0.00      APRO  
ATOM   4736  CB  LYS A 302       3.175  -4.965   9.082  0.00  0.00      APRO  
ATOM   4737  HB1 LYS A 302       3.960  -5.265   8.354  0.00  0.00      APRO  
ATOM   4738  HB2 LYS A 302       3.638  -4.265   9.810  0.00  0.00      APRO  
ATOM   4739  CG  LYS A 302       2.790  -6.169   9.949  0.00  0.00      APRO  
ATOM   4740  HG1 LYS A 302       2.100  -5.976  10.798  0.00  0.00      APRO  
ATOM   4741  HG2 LYS A 302       2.201  -6.849   9.297  0.00  0.00      APRO  
ATOM   4742  CD  LYS A 302       3.946  -6.935  10.579  0.00  0.00      APRO  
ATOM   4743  HD1 LYS A 302       4.822  -7.098   9.915  0.00  0.00      APRO  
ATOM   4744  HD2 LYS A 302       4.391  -6.208  11.292  0.00  0.00      APRO  
ATOM   4745  CE  LYS A 302       3.491  -8.199  11.297  0.00  0.00      APRO  
ATOM   4746  HE1 LYS A 302       4.103  -8.294  12.220  0.00  0.00      APRO  
ATOM   4747  HE2 LYS A 302       2.409  -8.276  11.540  0.00  0.00      APRO  
ATOM   4748  NZ  LYS A 302       3.720  -9.460  10.526  0.00  0.00      APRO  
ATOM   4749  HZ1 LYS A 302       4.715  -9.758  10.468  0.00  0.00      APRO  
ATOM   4750  HZ2 LYS A 302       3.144 -10.234  10.913  0.00  0.00      APRO  
ATOM   4751  HZ3 LYS A 302       3.428  -9.332   9.536  0.00  0.00      APRO  
ATOM   4752  C   LYS A 302       0.828  -4.201   9.390  0.00  0.00      APRO  
ATOM   4753  O   LYS A 302      -0.066  -5.052   9.382  0.00  0.00      APRO  
ATOM   4754  N   LYS A 303       0.775  -3.162  10.317  0.00  0.00      APRO  
ATOM   4755  HN  LYS A 303       1.486  -2.478  10.463  0.00  0.00      APRO  
ATOM   4756  CA  LYS A 303      -0.335  -3.215  11.215  0.00  0.00      APRO  
ATOM   4757  HA  LYS A 303      -0.306  -4.197  11.666  0.00  0.00      APRO  
ATOM   4758  CB  LYS A 303      -0.165  -2.020  12.175  0.00  0.00      APRO  
ATOM   4759  HB1 LYS A 303       0.768  -2.197  12.751  0.00  0.00      APRO  
ATOM   4760  HB2 LYS A 303      -0.018  -1.118  11.542  0.00  0.00      APRO  
ATOM   4761  CG  LYS A 303      -1.240  -1.887  13.248  0.00  0.00      APRO  
ATOM   4762  HG1 LYS A 303      -2.169  -1.535  12.751  0.00  0.00      APRO  
ATOM   4763  HG2 LYS A 303      -1.510  -2.850  13.730  0.00  0.00      APRO  
ATOM   4764  CD  LYS A 303      -0.819  -0.826  14.406  0.00  0.00      APRO  
ATOM   4765  HD1 LYS A 303       0.147  -1.219  14.790  0.00  0.00      APRO  
ATOM   4766  HD2 LYS A 303      -0.638   0.169  13.947  0.00  0.00      APRO  
ATOM   4767  CE  LYS A 303      -1.931  -0.686  15.460  0.00  0.00      APRO  
ATOM   4768  HE1 LYS A 303      -2.794  -0.113  15.060  0.00  0.00      APRO  
ATOM   4769  HE2 LYS A 303      -2.232  -1.710  15.770  0.00  0.00      APRO  
ATOM   4770  NZ  LYS A 303      -1.331  -0.131  16.650  0.00  0.00      APRO  
ATOM   4771  HZ1 LYS A 303      -2.087   0.104  17.325  0.00  0.00      APRO  
ATOM   4772  HZ2 LYS A 303      -0.693  -0.852  17.042  0.00  0.00      APRO  
ATOM   4773  HZ3 LYS A 303      -0.764   0.696  16.376  0.00  0.00      APRO  
ATOM   4774  C   LYS A 303      -1.709  -3.069  10.569  0.00  0.00      APRO  
ATOM   4775  O   LYS A 303      -2.716  -3.698  10.945  0.00  0.00      APRO  
ATOM   4776  N   THR A 304      -1.776  -2.120   9.554  0.00  0.00      APRO  
ATOM   4777  HN  THR A 304      -0.957  -1.559   9.458  0.00  0.00      APRO  
ATOM   4778  CA  THR A 304      -2.877  -1.862   8.612  0.00  0.00      APRO  
ATOM   4779  HA  THR A 304      -3.732  -1.539   9.187  0.00  0.00      APRO  
ATOM   4780  CB  THR A 304      -2.555  -0.726   7.741  0.00  0.00      APRO  
ATOM   4781  HB  THR A 304      -1.653  -0.973   7.141  0.00  0.00      APRO  
ATOM   4782  OG1 THR A 304      -2.332   0.453   8.550  0.00  0.00      APRO  
ATOM   4783  HG1 THR A 304      -1.406   0.290   8.741  0.00  0.00      APRO  
ATOM   4784  CG2 THR A 304      -3.771  -0.379   6.857  0.00  0.00      APRO  
ATOM   4785 HG21 THR A 304      -3.804  -1.160   6.067  0.00  0.00      APRO  
ATOM   4786 HG22 THR A 304      -4.723  -0.201   7.400  0.00  0.00      APRO  
ATOM   4787 HG23 THR A 304      -3.481   0.559   6.336  0.00  0.00      APRO  
ATOM   4788  C   THR A 304      -3.313  -3.127   7.850  0.00  0.00      APRO  
ATOM   4789  O   THR A 304      -4.506  -3.456   7.889  0.00  0.00      APRO  
ATOM   4790  N   MET A 305      -2.399  -3.762   7.166  0.00  0.00      APRO  
ATOM   4791  HN  MET A 305      -1.428  -3.586   7.308  0.00  0.00      APRO  
ATOM   4792  CA  MET A 305      -2.737  -4.980   6.343  0.00  0.00      APRO  
ATOM   4793  HA  MET A 305      -3.568  -4.721   5.703  0.00  0.00      APRO  
ATOM   4794  CB  MET A 305      -1.613  -5.374   5.421  0.00  0.00      APRO  
ATOM   4795  HB1 MET A 305      -0.660  -5.400   5.992  0.00  0.00      APRO  
ATOM   4796  HB2 MET A 305      -1.839  -6.379   5.005  0.00  0.00      APRO  
ATOM   4797  CG  MET A 305      -1.574  -4.410   4.196  0.00  0.00      APRO  
ATOM   4798  HG1 MET A 305      -1.470  -3.403   4.654  0.00  0.00      APRO  
ATOM   4799  HG2 MET A 305      -0.645  -4.700   3.659  0.00  0.00      APRO  
ATOM   4800  SD  MET A 305      -3.084  -4.525   3.055  0.00  0.00      APRO  
ATOM   4801  CE  MET A 305      -2.914  -6.128   2.369  0.00  0.00      APRO  
ATOM   4802  HE1 MET A 305      -2.664  -6.926   3.101  0.00  0.00      APRO  
ATOM   4803  HE2 MET A 305      -3.887  -6.409   1.913  0.00  0.00      APRO  
ATOM   4804  HE3 MET A 305      -2.138  -6.152   1.575  0.00  0.00      APRO  
ATOM   4805  C   MET A 305      -3.300  -6.155   7.176  0.00  0.00      APRO  
ATOM   4806  O   MET A 305      -4.338  -6.663   6.823  0.00  0.00      APRO  
ATOM   4807  N   MET A 306      -2.709  -6.456   8.374  0.00  0.00      APRO  
ATOM   4808  HN  MET A 306      -1.904  -5.955   8.682  0.00  0.00      APRO  
ATOM   4809  CA  MET A 306      -3.066  -7.534   9.304  0.00  0.00      APRO  
ATOM   4810  HA  MET A 306      -3.129  -8.398   8.658  0.00  0.00      APRO  
ATOM   4811  CB  MET A 306      -1.937  -7.713  10.335  0.00  0.00      APRO  
ATOM   4812  HB1 MET A 306      -0.990  -8.085   9.888  0.00  0.00      APRO  
ATOM   4813  HB2 MET A 306      -1.723  -6.659  10.615  0.00  0.00      APRO  
ATOM   4814  CG  MET A 306      -2.313  -8.541  11.600  0.00  0.00      APRO  
ATOM   4815  HG1 MET A 306      -3.014  -7.930  12.209  0.00  0.00      APRO  
ATOM   4816  HG2 MET A 306      -2.807  -9.469  11.241  0.00  0.00      APRO  
ATOM   4817  SD  MET A 306      -0.929  -8.847  12.718  0.00  0.00      APRO  
ATOM   4818  CE  MET A 306      -0.495  -7.148  13.030  0.00  0.00      APRO  
ATOM   4819  HE1 MET A 306       0.092  -7.047  13.967  0.00  0.00      APRO  
ATOM   4820  HE2 MET A 306       0.090  -6.786  12.157  0.00  0.00      APRO  
ATOM   4821  HE3 MET A 306      -1.408  -6.515  13.059  0.00  0.00      APRO  
ATOM   4822  C   MET A 306      -4.492  -7.390   9.866  0.00  0.00      APRO  
ATOM   4823  O   MET A 306      -5.239  -8.368   9.914  0.00  0.00      APRO  
ATOM   4824  N   MET A 307      -4.897  -6.135  10.322  0.00  0.00      APRO  
ATOM   4825  HN  MET A 307      -4.267  -5.389  10.121  0.00  0.00      APRO  
ATOM   4826  CA  MET A 307      -6.231  -5.720  10.672  0.00  0.00      APRO  
ATOM   4827  HA  MET A 307      -6.562  -6.432  11.413  0.00  0.00      APRO  
ATOM   4828  CB  MET A 307      -6.179  -4.332  11.399  0.00  0.00      APRO  
ATOM   4829  HB1 MET A 307      -5.537  -3.744  10.708  0.00  0.00      APRO  
ATOM   4830  HB2 MET A 307      -7.229  -3.997  11.535  0.00  0.00      APRO  
ATOM   4831  CG  MET A 307      -5.551  -4.302  12.804  0.00  0.00      APRO  
ATOM   4832  HG1 MET A 307      -6.026  -5.034  13.491  0.00  0.00      APRO  
ATOM   4833  HG2 MET A 307      -4.534  -4.733  12.687  0.00  0.00      APRO  
ATOM   4834  SD  MET A 307      -5.373  -2.832  13.795  0.00  0.00      APRO  
ATOM   4835  CE  MET A 307      -5.740  -1.593  12.556  0.00  0.00      APRO  
ATOM   4836  HE1 MET A 307      -6.732  -1.660  12.061  0.00  0.00      APRO  
ATOM   4837  HE2 MET A 307      -5.741  -0.612  13.078  0.00  0.00      APRO  
ATOM   4838  HE3 MET A 307      -4.969  -1.538  11.758  0.00  0.00      APRO  
ATOM   4839  C   MET A 307      -7.251  -5.847   9.615  0.00  0.00      APRO  
ATOM   4840  O   MET A 307      -8.244  -6.519   9.787  0.00  0.00      APRO  
ATOM   4841  N   ALA A 308      -6.904  -5.402   8.400  0.00  0.00      APRO  
ATOM   4842  HN  ALA A 308      -6.023  -4.971   8.222  0.00  0.00      APRO  
ATOM   4843  CA  ALA A 308      -7.780  -5.499   7.240  0.00  0.00      APRO  
ATOM   4844  HA  ALA A 308      -8.794  -5.252   7.516  0.00  0.00      APRO  
ATOM   4845  CB  ALA A 308      -7.340  -4.587   6.153  0.00  0.00      APRO  
ATOM   4846  HB1 ALA A 308      -8.040  -4.653   5.293  0.00  0.00      APRO  
ATOM   4847  HB2 ALA A 308      -7.187  -3.616   6.670  0.00  0.00      APRO  
ATOM   4848  HB3 ALA A 308      -6.396  -5.010   5.746  0.00  0.00      APRO  
ATOM   4849  C   ALA A 308      -8.000  -6.915   6.712  0.00  0.00      APRO  
ATOM   4850  O   ALA A 308      -9.084  -7.341   6.384  0.00  0.00      APRO  
ATOM   4851  N   GLN A 309      -6.907  -7.775   6.838  0.00  0.00      APRO  
ATOM   4852  HN  GLN A 309      -5.948  -7.505   6.880  0.00  0.00      APRO  
ATOM   4853  CA  GLN A 309      -7.058  -9.189   6.633  0.00  0.00      APRO  
ATOM   4854  HA  GLN A 309      -7.454  -9.373   5.646  0.00  0.00      APRO  
ATOM   4855  CB  GLN A 309      -5.628  -9.762   6.783  0.00  0.00      APRO  
ATOM   4856  HB1 GLN A 309      -5.108  -9.294   5.921  0.00  0.00      APRO  
ATOM   4857  HB2 GLN A 309      -5.096  -9.291   7.637  0.00  0.00      APRO  
ATOM   4858  CG  GLN A 309      -5.478 -11.307   6.785  0.00  0.00      APRO  
ATOM   4859  HG1 GLN A 309      -5.568 -11.591   7.855  0.00  0.00      APRO  
ATOM   4860  HG2 GLN A 309      -6.284 -11.737   6.152  0.00  0.00      APRO  
ATOM   4861  CD  GLN A 309      -4.202 -11.741   6.212  0.00  0.00      APRO  
ATOM   4862  OE1 GLN A 309      -3.674 -11.069   5.319  0.00  0.00      APRO  
ATOM   4863  NE2 GLN A 309      -3.677 -12.852   6.727  0.00  0.00      APRO  
ATOM   4864 HE21 GLN A 309      -2.783 -13.148   6.390  0.00  0.00      APRO  
ATOM   4865 HE22 GLN A 309      -4.318 -13.443   7.215  0.00  0.00      APRO  
ATOM   4866  C   GLN A 309      -7.942  -9.971   7.635  0.00  0.00      APRO  
ATOM   4867  O   GLN A 309      -8.767 -10.786   7.211  0.00  0.00      APRO  
ATOM   4868  N   ARG A 310      -7.747  -9.659   8.940  0.00  0.00      APRO  
ATOM   4869  HN  ARG A 310      -6.971  -9.094   9.210  0.00  0.00      APRO  
ATOM   4870  CA  ARG A 310      -8.425 -10.163  10.097  0.00  0.00      APRO  
ATOM   4871  HA  ARG A 310      -8.274 -11.232  10.083  0.00  0.00      APRO  
ATOM   4872  CB  ARG A 310      -7.731  -9.684  11.400  0.00  0.00      APRO  
ATOM   4873  HB1 ARG A 310      -6.922 -10.397  11.668  0.00  0.00      APRO  
ATOM   4874  HB2 ARG A 310      -7.284  -8.668  11.353  0.00  0.00      APRO  
ATOM   4875  CG  ARG A 310      -8.644  -9.744  12.662  0.00  0.00      APRO  
ATOM   4876  HG1 ARG A 310      -8.121  -9.255  13.512  0.00  0.00      APRO  
ATOM   4877  HG2 ARG A 310      -9.476  -9.038  12.451  0.00  0.00      APRO  
ATOM   4878  CD  ARG A 310      -9.061 -11.150  13.106  0.00  0.00      APRO  
ATOM   4879  HD1 ARG A 310      -9.412 -11.628  12.167  0.00  0.00      APRO  
ATOM   4880  HD2 ARG A 310      -8.139 -11.607  13.524  0.00  0.00      APRO  
ATOM   4881  NE  ARG A 310     -10.119 -11.030  14.140  0.00  0.00      APRO  
ATOM   4882  HE  ARG A 310     -10.116 -10.214  14.719  0.00  0.00      APRO  
ATOM   4883  CZ  ARG A 310     -11.006 -11.961  14.476  0.00  0.00      APRO  
ATOM   4884  NH1 ARG A 310     -11.814 -11.680  15.471  0.00  0.00      APRO  
ATOM   4885 HH11 ARG A 310     -12.317 -12.475  15.810  0.00  0.00      APRO  
ATOM   4886 HH12 ARG A 310     -11.524 -10.943  16.081  0.00  0.00      APRO  
ATOM   4887  NH2 ARG A 310     -11.163 -13.114  13.917  0.00  0.00      APRO  
ATOM   4888 HH21 ARG A 310     -11.954 -13.655  14.205  0.00  0.00      APRO  
ATOM   4889 HH22 ARG A 310     -10.544 -13.416  13.192  0.00  0.00      APRO  
ATOM   4890  C   ARG A 310      -9.968  -9.894   9.977  0.00  0.00      APRO  
ATOM   4891  O   ARG A 310     -10.811 -10.770  10.195  0.00  0.00      APRO  
ATOM   4892  N   LEU A 311     -10.387  -8.649   9.680  0.00  0.00      APRO  
ATOM   4893  HN  LEU A 311      -9.687  -7.944   9.605  0.00  0.00      APRO  
ATOM   4894  CA  LEU A 311     -11.705  -8.290   9.343  0.00  0.00      APRO  
ATOM   4895  HA  LEU A 311     -12.247  -8.602  10.223  0.00  0.00      APRO  
ATOM   4896  CB  LEU A 311     -11.798  -6.749   9.215  0.00  0.00      APRO  
ATOM   4897  HB1 LEU A 311     -11.035  -6.421   8.477  0.00  0.00      APRO  
ATOM   4898  HB2 LEU A 311     -12.756  -6.406   8.769  0.00  0.00      APRO  
ATOM   4899  CG  LEU A 311     -11.665  -5.868  10.503  0.00  0.00      APRO  
ATOM   4900  HG  LEU A 311     -11.085  -6.486  11.221  0.00  0.00      APRO  
ATOM   4901  CD1 LEU A 311     -10.805  -4.628  10.137  0.00  0.00      APRO  
ATOM   4902 HD11 LEU A 311     -11.292  -3.957   9.397  0.00  0.00      APRO  
ATOM   4903 HD12 LEU A 311     -10.710  -4.103  11.112  0.00  0.00      APRO  
ATOM   4904 HD13 LEU A 311      -9.776  -4.882   9.804  0.00  0.00      APRO  
ATOM   4905  CD2 LEU A 311     -12.983  -5.513  11.042  0.00  0.00      APRO  
ATOM   4906 HD21 LEU A 311     -12.795  -5.002  12.010  0.00  0.00      APRO  
ATOM   4907 HD22 LEU A 311     -13.720  -4.864  10.523  0.00  0.00      APRO  
ATOM   4908 HD23 LEU A 311     -13.638  -6.402  11.167  0.00  0.00      APRO  
ATOM   4909  C   LEU A 311     -12.363  -8.947   8.146  0.00  0.00      APRO  
ATOM   4910  O   LEU A 311     -13.597  -9.212   8.204  0.00  0.00      APRO  
ATOM   4911  N   TYR A 312     -11.632  -9.165   7.054  0.00  0.00      APRO  
ATOM   4912  HN  TYR A 312     -10.654  -8.973   7.019  0.00  0.00      APRO  
ATOM   4913  CA  TYR A 312     -12.077  -9.929   5.905  0.00  0.00      APRO  
ATOM   4914  HA  TYR A 312     -13.035  -9.499   5.651  0.00  0.00      APRO  
ATOM   4915  CB  TYR A 312     -11.225  -9.714   4.566  0.00  0.00      APRO  
ATOM   4916  HB1 TYR A 312     -11.803  -8.954   3.999  0.00  0.00      APRO  
ATOM   4917  HB2 TYR A 312     -10.204  -9.338   4.792  0.00  0.00      APRO  
ATOM   4918  CG  TYR A 312     -11.049 -11.003   3.745  0.00  0.00      APRO  
ATOM   4919  CD1 TYR A 312     -12.055 -11.405   2.870  0.00  0.00      APRO  
ATOM   4920  HD1 TYR A 312     -12.970 -10.847   2.741  0.00  0.00      APRO  
ATOM   4921  CE1 TYR A 312     -11.942 -12.615   2.164  0.00  0.00      APRO  
ATOM   4922  HE1 TYR A 312     -12.775 -12.879   1.529  0.00  0.00      APRO  
ATOM   4923  CZ  TYR A 312     -10.772 -13.354   2.267  0.00  0.00      APRO  
ATOM   4924  OH  TYR A 312     -10.592 -14.496   1.596  0.00  0.00      APRO  
ATOM   4925  HH  TYR A 312      -9.702 -14.789   1.804  0.00  0.00      APRO  
ATOM   4926  CD2 TYR A 312      -9.855 -11.785   3.897  0.00  0.00      APRO  
ATOM   4927  HD2 TYR A 312      -9.195 -11.405   4.663  0.00  0.00      APRO  
ATOM   4928  CE2 TYR A 312      -9.736 -12.960   3.134  0.00  0.00      APRO  
ATOM   4929  HE2 TYR A 312      -8.834 -13.552   3.186  0.00  0.00      APRO  
ATOM   4930  C   TYR A 312     -12.482 -11.371   6.287  0.00  0.00      APRO  
ATOM   4931  O   TYR A 312     -13.545 -11.845   5.938  0.00  0.00      APRO  
ATOM   4932  N   GLU A 313     -11.595 -12.077   7.033  0.00  0.00      APRO  
ATOM   4933  HN  GLU A 313     -10.743 -11.635   7.298  0.00  0.00      APRO  
ATOM   4934  CA  GLU A 313     -11.743 -13.460   7.529  0.00  0.00      APRO  
ATOM   4935  HA  GLU A 313     -12.100 -14.008   6.670  0.00  0.00      APRO  
ATOM   4936  CB  GLU A 313     -10.355 -13.970   7.820  0.00  0.00      APRO  
ATOM   4937  HB1 GLU A 313      -9.727 -13.323   8.469  0.00  0.00      APRO  
ATOM   4938  HB2 GLU A 313     -10.362 -14.987   8.267  0.00  0.00      APRO  
ATOM   4939  CG  GLU A 313      -9.513 -13.949   6.463  0.00  0.00      APRO  
ATOM   4940  HG1 GLU A 313     -10.105 -14.272   5.580  0.00  0.00      APRO  
ATOM   4941  HG2 GLU A 313      -9.007 -12.994   6.205  0.00  0.00      APRO  
ATOM   4942  CD  GLU A 313      -8.404 -15.028   6.382  0.00  0.00      APRO  
ATOM   4943  OE1 GLU A 313      -7.804 -15.236   7.402  0.00  0.00      APRO  
ATOM   4944  OE2 GLU A 313      -8.084 -15.565   5.299  0.00  0.00      APRO  
ATOM   4945  C   GLU A 313     -12.733 -13.551   8.717  0.00  0.00      APRO  
ATOM   4946  O   GLU A 313     -13.224 -14.679   8.961  0.00  0.00      APRO  
ATOM   4947  N   ALA A 314     -13.037 -12.434   9.363  0.00  0.00      APRO  
ATOM   4948  HN  ALA A 314     -12.421 -11.654   9.284  0.00  0.00      APRO  
ATOM   4949  CA  ALA A 314     -14.119 -12.348  10.378  0.00  0.00      APRO  
ATOM   4950  HA  ALA A 314     -14.524 -13.268  10.773  0.00  0.00      APRO  
ATOM   4951  CB  ALA A 314     -13.734 -11.392  11.540  0.00  0.00      APRO  
ATOM   4952  HB1 ALA A 314     -14.520 -11.556  12.308  0.00  0.00      APRO  
ATOM   4953  HB2 ALA A 314     -12.820 -11.661  12.111  0.00  0.00      APRO  
ATOM   4954  HB3 ALA A 314     -13.809 -10.317  11.271  0.00  0.00      APRO  
ATOM   4955  C   ALA A 314     -15.363 -11.834   9.626  0.00  0.00      APRO  
ATOM   4956  O   ALA A 314     -16.395 -11.728  10.265  0.00  0.00      APRO  
ATOM   4957  N   GLY A 315     -15.408 -11.586   8.307  0.00  0.00      APRO  
ATOM   4958  HN  GLY A 315     -14.533 -11.498   7.837  0.00  0.00      APRO  
ATOM   4959  CA  GLY A 315     -16.556 -11.346   7.480  0.00  0.00      APRO  
ATOM   4960  HA1 GLY A 315     -17.427 -11.881   7.829  0.00  0.00      APRO  
ATOM   4961  HA2 GLY A 315     -16.283 -11.539   6.453  0.00  0.00      APRO  
ATOM   4962  C   GLY A 315     -17.077  -9.971   7.434  0.00  0.00      APRO  
ATOM   4963  O   GLY A 315     -18.093  -9.631   6.832  0.00  0.00      APRO  
ATOM   4964  N   TYR A 316     -16.417  -8.970   8.044  0.00  0.00      APRO  
ATOM   4965  HN  TYR A 316     -15.606  -9.195   8.578  0.00  0.00      APRO  
ATOM   4966  CA  TYR A 316     -16.899  -7.557   8.296  0.00  0.00      APRO  
ATOM   4967  HA  TYR A 316     -17.966  -7.549   8.460  0.00  0.00      APRO  
ATOM   4968  CB  TYR A 316     -16.222  -6.928   9.492  0.00  0.00      APRO  
ATOM   4969  HB1 TYR A 316     -15.145  -7.193   9.554  0.00  0.00      APRO  
ATOM   4970  HB2 TYR A 316     -16.341  -5.825   9.564  0.00  0.00      APRO  
ATOM   4971  CG  TYR A 316     -16.808  -7.442  10.778  0.00  0.00      APRO  
ATOM   4972  CD1 TYR A 316     -18.189  -7.341  11.045  0.00  0.00      APRO  
ATOM   4973  HD1 TYR A 316     -18.816  -7.094  10.201  0.00  0.00      APRO  
ATOM   4974  CE1 TYR A 316     -18.751  -7.800  12.261  0.00  0.00      APRO  
ATOM   4975  HE1 TYR A 316     -19.769  -7.516  12.487  0.00  0.00      APRO  
ATOM   4976  CZ  TYR A 316     -17.915  -8.465  13.155  0.00  0.00      APRO  
ATOM   4977  OH  TYR A 316     -18.436  -8.837  14.380  0.00  0.00      APRO  
ATOM   4978  HH  TYR A 316     -19.330  -8.502  14.481  0.00  0.00      APRO  
ATOM   4979  CD2 TYR A 316     -15.984  -8.206  11.680  0.00  0.00      APRO  
ATOM   4980  HD2 TYR A 316     -14.922  -8.344  11.542  0.00  0.00      APRO  
ATOM   4981  CE2 TYR A 316     -16.580  -8.710  12.795  0.00  0.00      APRO  
ATOM   4982  HE2 TYR A 316     -15.968  -9.219  13.525  0.00  0.00      APRO  
ATOM   4983  C   TYR A 316     -16.739  -6.696   7.056  0.00  0.00      APRO  
ATOM   4984  O   TYR A 316     -17.559  -5.770   6.874  0.00  0.00      APRO  
ATOM   4985  N   ILE A 317     -15.613  -6.786   6.273  0.00  0.00      APRO  
ATOM   4986  HN  ILE A 317     -14.932  -7.469   6.526  0.00  0.00      APRO  
ATOM   4987  CA  ILE A 317     -15.308  -6.059   5.050  0.00  0.00      APRO  
ATOM   4988  HA  ILE A 317     -16.274  -5.727   4.698  0.00  0.00      APRO  
ATOM   4989  CB  ILE A 317     -14.306  -4.921   5.218  0.00  0.00      APRO  
ATOM   4990  HB  ILE A 317     -14.202  -4.364   4.263  0.00  0.00      APRO  
ATOM   4991  CG2 ILE A 317     -14.593  -3.772   6.207  0.00  0.00      APRO  
ATOM   4992 HG21 ILE A 317     -14.500  -4.028   7.284  0.00  0.00      APRO  
ATOM   4993 HG22 ILE A 317     -13.867  -2.987   5.907  0.00  0.00      APRO  
ATOM   4994 HG23 ILE A 317     -15.592  -3.328   6.009  0.00  0.00      APRO  
ATOM   4995  CG1 ILE A 317     -12.913  -5.622   5.593  0.00  0.00      APRO  
ATOM   4996 HG11 ILE A 317     -13.088  -6.091   6.584  0.00  0.00      APRO  
ATOM   4997 HG12 ILE A 317     -12.626  -6.363   4.816  0.00  0.00      APRO  
ATOM   4998  CD  ILE A 317     -11.687  -4.685   5.773  0.00  0.00      APRO  
ATOM   4999  HD1 ILE A 317     -11.721  -4.225   6.784  0.00  0.00      APRO  
ATOM   5000  HD2 ILE A 317     -10.711  -5.204   5.658  0.00  0.00      APRO  
ATOM   5001  HD3 ILE A 317     -11.717  -3.911   4.977  0.00  0.00      APRO  
ATOM   5002  C   ILE A 317     -14.965  -7.004   3.906  0.00  0.00      APRO  
ATOM   5003  O   ILE A 317     -14.470  -8.086   4.168  0.00  0.00      APRO  
ATOM   5004  N   THR A 318     -15.121  -6.464   2.642  0.00  0.00      APRO  
ATOM   5005  HN  THR A 318     -15.464  -5.528   2.660  0.00  0.00      APRO  
ATOM   5006  CA  THR A 318     -14.632  -6.988   1.351  0.00  0.00      APRO  
ATOM   5007  HA  THR A 318     -14.956  -8.012   1.243  0.00  0.00      APRO  
ATOM   5008  CB  THR A 318     -15.001  -6.161   0.111  0.00  0.00      APRO  
ATOM   5009  HB  THR A 318     -14.315  -6.314  -0.749  0.00  0.00      APRO  
ATOM   5010  OG1 THR A 318     -15.132  -4.748   0.464  0.00  0.00      APRO  
ATOM   5011  HG1 THR A 318     -15.086  -4.258  -0.360  0.00  0.00      APRO  
ATOM   5012  CG2 THR A 318     -16.420  -6.622  -0.324  0.00  0.00      APRO  
ATOM   5013 HG21 THR A 318     -17.092  -6.846   0.531  0.00  0.00      APRO  
ATOM   5014 HG22 THR A 318     -16.783  -5.844  -1.030  0.00  0.00      APRO  
ATOM   5015 HG23 THR A 318     -16.389  -7.459  -1.054  0.00  0.00      APRO  
ATOM   5016  C   THR A 318     -13.092  -7.078   1.413  0.00  0.00      APRO  
ATOM   5017  O   THR A 318     -12.441  -6.263   1.956  0.00  0.00      APRO  
ATOM   5018  N   TYR A 319     -12.643  -8.193   0.732  0.00  0.00      APRO  
ATOM   5019  HN  TYR A 319     -13.396  -8.771   0.425  0.00  0.00      APRO  
ATOM   5020  CA  TYR A 319     -11.263  -8.514   0.534  0.00  0.00      APRO  
ATOM   5021  HA  TYR A 319     -10.997  -9.150   1.366  0.00  0.00      APRO  
ATOM   5022  CB  TYR A 319     -11.254  -9.672  -0.518  0.00  0.00      APRO  
ATOM   5023  HB1 TYR A 319     -11.845 -10.544  -0.166  0.00  0.00      APRO  
ATOM   5024  HB2 TYR A 319     -11.780  -9.380  -1.453  0.00  0.00      APRO  
ATOM   5025  CG  TYR A 319      -9.919 -10.273  -0.831  0.00  0.00      APRO  
ATOM   5026  CD1 TYR A 319      -9.224 -10.960   0.211  0.00  0.00      APRO  
ATOM   5027  HD1 TYR A 319      -9.723 -11.040   1.166  0.00  0.00      APRO  
ATOM   5028  CE1 TYR A 319      -7.953 -11.511  -0.020  0.00  0.00      APRO  
ATOM   5029  HE1 TYR A 319      -7.490 -12.038   0.801  0.00  0.00      APRO  
ATOM   5030  CZ  TYR A 319      -7.371 -11.419  -1.273  0.00  0.00      APRO  
ATOM   5031  OH  TYR A 319      -6.103 -11.847  -1.339  0.00  0.00      APRO  
ATOM   5032  HH  TYR A 319      -5.793 -12.321  -0.564  0.00  0.00      APRO  
ATOM   5033  CD2 TYR A 319      -9.303 -10.192  -2.115  0.00  0.00      APRO  
ATOM   5034  HD2 TYR A 319      -9.766  -9.606  -2.895  0.00  0.00      APRO  
ATOM   5035  CE2 TYR A 319      -8.048 -10.781  -2.344  0.00  0.00      APRO  
ATOM   5036  HE2 TYR A 319      -7.648 -10.660  -3.340  0.00  0.00      APRO  
ATOM   5037  C   TYR A 319     -10.222  -7.403   0.348  0.00  0.00      APRO  
ATOM   5038  O   TYR A 319     -10.184  -6.581  -0.514  0.00  0.00      APRO  
ATOM   5039  N   MET A 320      -9.228  -7.380   1.298  0.00  0.00      APRO  
ATOM   5040  HN  MET A 320      -9.099  -8.102   1.974  0.00  0.00      APRO  
ATOM   5041  CA  MET A 320      -8.278  -6.365   1.458  0.00  0.00      APRO  
ATOM   5042  HA  MET A 320      -8.789  -5.418   1.360  0.00  0.00      APRO  
ATOM   5043  CB  MET A 320      -7.579  -6.552   2.824  0.00  0.00      APRO  
ATOM   5044  HB1 MET A 320      -7.063  -5.587   3.015  0.00  0.00      APRO  
ATOM   5045  HB2 MET A 320      -8.357  -6.643   3.612  0.00  0.00      APRO  
ATOM   5046  CG  MET A 320      -6.630  -7.797   3.026  0.00  0.00      APRO  
ATOM   5047  HG1 MET A 320      -5.876  -7.714   2.214  0.00  0.00      APRO  
ATOM   5048  HG2 MET A 320      -6.119  -7.691   4.007  0.00  0.00      APRO  
ATOM   5049  SD  MET A 320      -7.449  -9.369   2.929  0.00  0.00      APRO  
ATOM   5050  CE  MET A 320      -5.771 -10.124   3.074  0.00  0.00      APRO  
ATOM   5051  HE1 MET A 320      -4.967  -9.480   3.488  0.00  0.00      APRO  
ATOM   5052  HE2 MET A 320      -5.806 -10.956   3.810  0.00  0.00      APRO  
ATOM   5053  HE3 MET A 320      -5.446 -10.568   2.109  0.00  0.00      APRO  
ATOM   5054  C   MET A 320      -7.180  -6.302   0.383  0.00  0.00      APRO  
ATOM   5055  O   MET A 320      -6.272  -5.536   0.502  0.00  0.00      APRO  
ATOM   5056  N   ARG A 321      -7.316  -7.047  -0.752  0.00  0.00      APRO  
ATOM   5057  HN  ARG A 321      -7.964  -7.805  -0.731  0.00  0.00      APRO  
ATOM   5058  CA  ARG A 321      -6.479  -6.860  -1.868  0.00  0.00      APRO  
ATOM   5059  HA  ARG A 321      -5.802  -6.035  -1.701  0.00  0.00      APRO  
ATOM   5060  CB  ARG A 321      -5.593  -8.063  -2.018  0.00  0.00      APRO  
ATOM   5061  HB1 ARG A 321      -6.243  -8.938  -2.231  0.00  0.00      APRO  
ATOM   5062  HB2 ARG A 321      -4.904  -7.925  -2.879  0.00  0.00      APRO
[truncated: 673,164 more chars]
