# Supplementary material for: Networked salt-bridges mediate magnesium-dependent conformational dynamics and functional regulation in type IA topoisomerases
Source: Nat Commun. 2026 Apr 30;17:5907. doi: 10.1038/s41467-026-72556-9 (PMC13338365; doi:10.1038/s41467-026-72556-9)
Supplement: Supplementary file 8 — Source Data 5 [file 41467_2026_72556_MOESM8_ESM.zip]

Archive with 40 entries (37 files):
- source data supplementary fig 8BC/
- source data supplementary fig 8BC/t1_DDE/
- source data supplementary fig 8BC/t1_DDE/top1dc_m1_1.tif
- source data supplementary fig 8BC/t1_DDE/top1dc_m6_1.tif
- source data supplementary fig 8BC/t1_DDE/top1dc_m7_1.tif
- source data supplementary fig 8BC/t1_DDE/top1dc_m8_1.tif
- source data supplementary fig 8BC/t1_DDE/top1dc_m9_1.tif
- source data supplementary fig 8BC/t1_DDE/top1dc_m9_2.tif
- source data supplementary fig 8BC/t1_DDE/top1dc_m9_3.tif
- source data supplementary fig 8BC/t1_DDE/top1dc_m9_3_lb.tif
- source data supplementary fig 8BC/t1_DDE/top1dc_m9_lb_1.tif
- source data supplementary fig 8BC/t1_DDE/top1dc_m9_lb_2.tif
- source data supplementary fig 8BC/t1_DDE/top1dC_t4_mg2.dlg
- source data supplementary fig 8BC/t1_DDE/top1dC_t4_mg2.dpf
- source data supplementary fig 8BC/t1_DDE/top1dC_t4_mg2.glg
- source data supplementary fig 8BC/t1_DDE/top1dC_t4_mg2.gpf
- source data supplementary fig 8BC/t1_DDE/top1_dc.d.map
- source data supplementary fig 8BC/t1_DDE/top1_dc.e.map
- source data supplementary fig 8BC/t1_DDE/top1_dc.maps.fld
- source data supplementary fig 8BC/t1_DDE/top1_dc.maps.xyz
- source data supplementary fig 8BC/t1_DDE/top1_dc.Mg.map
- source data supplementary fig 8BC/t1_DDE/top1_dc.W.map
- source data supplementary fig 8BC/t1_TOPRIM/
- source data supplementary fig 8BC/t1_TOPRIM/top1dC_dxd_t4_mg2.dlg
- source data supplementary fig 8BC/t1_TOPRIM/top1dC_dxd_t4_mg2.dpf
- source data supplementary fig 8BC/t1_TOPRIM/top1dC_dxd_t4_mg2.glg
- source data supplementary fig 8BC/t1_TOPRIM/top1dC_dxd_t4_mg2.gpf
- source data supplementary fig 8BC/t1_TOPRIM/top1_dc.d.map
- source data supplementary fig 8BC/t1_TOPRIM/top1_dc.e.map
- source data supplementary fig 8BC/t1_TOPRIM/top1_dc.maps.fld
- source data supplementary fig 8BC/t1_TOPRIM/top1_dc.maps.xyz
- source data supplementary fig 8BC/t1_TOPRIM/top1_dc.Mg.map
- source data supplementary fig 8BC/t1_TOPRIM/top1_dc.W.map
- source data supplementary fig 8BC/t1_TOPRIM/top1_dc_dxd_t4_mg2_m1 1.tif
- source data supplementary fig 8BC/t1_TOPRIM/top1_dc_dxd_t4_mg2_m7 1.tif
- source data supplementary fig 8BC/t1_TOPRIM/top1_dc_dxd_t4_mg2_m7.tif
- source data supplementary fig 8BC/t1_TOPRIM/top1_dc_dxd_t4_mg2_m7_1.tif
- source data supplementary fig 8BC/t1_TOPRIM/top1_dc_dxd_t4_mg2_m7_2.tif
- source data supplementary fig 8BC/t1_TOPRIM/top1_dc_dxd_t4_mg2_m7_lb 1.tif
- source data supplementary fig 8BC/t1_TOPRIM/top1_dc_dxd_t4_mg2_m7_lb.tif
