# Supplementary material for: Networked salt-bridges mediate magnesium-dependent conformational dynamics and functional regulation in type IA topoisomerases
Source: Nat Commun. 2026 Apr 30;17:5907. doi: 10.1038/s41467-026-72556-9 (PMC13338365; doi:10.1038/s41467-026-72556-9)
Supplement: Supplementary file 8 — Source Data 5 [file 41467_2026_72556_MOESM8_ESM.zip › source data supplementary fig 8BC/t1_DDE/top1dC_t4_mg2.dlg]

          AutoDock 4.2 Release 4.2.6   
         (C) 1989-2012 The Scripps Research Institute
        AutoDock comes with ABSOLUTELY NO WARRANTY.
        AutoDock is free software, and you are welcome
        to redistribute it under certain conditions;
        for details type 'autodock4 -C'

                     main.cc  $Revision: 1.213 $

                   Compiled on Jul 18 2014 at 15:34:58


This file was created at:			4:37 04" p.m., 12/17/2025
                   on host:		"BBC-L02301276"
Current Working Directory = "C:\Users\seoly\Documents\autodocktools\hydrated_docking\top1"

      ________________________________________________________________

                   SETTING UP DEFAULT PARAMETER LIBRARY
      ________________________________________________________________


Random number generator was seeded with values 21236, 1766007424.
Docking parameter file (DPF) used for this docking:		C:/Users/seoly/Documents/autodocktools/hydrated_docking/top1/top1dC_t4_mg2.dpf
DPF> autodock_parameter_version 4.2       # used by autodock to validate parameter set

	Autodock parameter version 4.2.
DPF> parameter_file AD4_water_forcefield.dat # parameter library filename 

Using read_parameter_library() to try to open and read "AD4_water_forcefield.dat".

DPF> intelec                              # calculate internal electrostatics

Electrostatic energies will be calculated for all non-bonds between moving atoms.
DPF> seed pid time                        # seeds for random generator

Random number generator was seeded with values 21236, 1766007424.
DPF> ligand_types Mg W                    # atoms types in ligand

WARNING: pairwise distance, Rij, 0.65, is not a very reasonable value for the equilibrium separation of two atoms! (0.90 Angstroms <= Rij <= 6.00 Angstroms)

Perhaps you meant to use "intnbp_coeffs" instead of "intnbp_r_eps"?

WARNING: pairwise distance, Rij, 0.00, is not a very reasonable value for the equilibrium separation of two atoms! (0.90 Angstroms <= Rij <= 6.00 Angstroms)

Perhaps you meant to use "intnbp_coeffs" instead of "intnbp_r_eps"?

DPF> fld top1_dc.maps.fld                 # grid_data_file

Opening Grid Map Dimensions file:		top1_dc.maps.fld
Grid Point Spacing =				0.375 Angstroms

Even Number of User-specified Grid Points =	40 x-points
						40 y-points
						40 z-points

Coordinates of Central Grid Point of Maps =	(-8.756, 25.396, 6.254)
Macromolecule file used to create Grid Maps =	top1_dc.pdbqt
Grid Parameter file used to create Grid Maps =	C:/Users/seoly/Documents/autodocktools/hydrated_docking/top1/top1dC_t4_mg2.gpf
Minimum coordinates in grid = (-16.256, 17.896, -1.246)
Maximum coordinates in grid = (-1.256, 32.896, 13.754)

DPF> map top1_dc.Mg.map                   # atom-specific affinity map

DPF> map top1_dc.W.map                    # atom-specific affinity map

DPF> elecmap top1_dc.e.map                # electrostatics map

DPF> desolvmap top1_dc.d.map              # desolvation map

DPF> move IDNZ_mg_t3_t4.pdbqt             # small molecule

1,4-interactions will be _ignored_ in the non-bonded internal energy calculation.

Ligand PDBQT file = "IDNZ_mg_t3_t4.pdbqt"

INPUT LIGAND PDBQT FILE:
________________________

INPUT-LIGAND-PDBQT: REMARK  4 active torsions:
INPUT-LIGAND-PDBQT: REMARK  status: ('A' for Active; 'I' for Inactive)
INPUT-LIGAND-PDBQT: REMARK       A    between atoms: MG_1  and  MG_1 
INPUT-LIGAND-PDBQT: REMARK       A    between atoms: W_3  and  W_6 
INPUT-LIGAND-PDBQT: REMARK       A    between atoms: W_3  and  W_7 
INPUT-LIGAND-PDBQT: REMARK       A    between atoms: W_6  and  W_7 
INPUT-LIGAND-PDBQT: ROOT
INPUT-LIGAND-PDBQT: HETATM    1 MG   MG  A   1     -11.614  17.680   8.929  1.00 36.07     2.000 Mg
INPUT-LIGAND-PDBQT: HETATM    2  W   WAT X   2     -13.297  16.682   8.271  1.00 10.00     0.000 W
INPUT-LIGAND-PDBQT: HETATM    3  W   WAT X   3      -9.960  18.710   9.628  1.00 10.00     0.000 W
INPUT-LIGAND-PDBQT: HETATM    4  W   WAT X   4     -12.689  19.444   9.057  1.00 10.00     0.000 W
INPUT-LIGAND-PDBQT: HETATM    5  W   WAT X   5     -11.153  18.205   6.990  1.00 10.00     0.000 W
INPUT-LIGAND-PDBQT: HETATM    6  W   WAT X   6     -10.479  15.974   8.738  1.00 10.00     0.000 W
INPUT-LIGAND-PDBQT: HETATM    7  W   WAT X   7     -12.112  17.165  10.850  1.00 10.00     0.000 W
INPUT-LIGAND-PDBQT: 
INPUT-LIGAND-PDBQT: ENDROOT
INPUT-LIGAND-PDBQT: TORSDOF 4
________________________________________________________________________________

Total charge on ligand                               =	+2.000 e
REMARK  4 active torsions:
REMARK  status: ('A' for Active; 'I' for Inactive)
REMARK       A    between atoms: MG_1  and  MG_1 
REMARK       A    between atoms: W_3  and  W_6 
REMARK       A    between atoms: W_3  and  W_7 
REMARK       A    between atoms: W_6  and  W_7 

*** No Rotatable Bonds detected in Small Molecule. ***

Number of atoms in ligand:  7

Number of non-hydrogen atoms in ligand:  7

Number of vibrational degrees of freedom of ligand:  15


Number of torsional degrees of freedom = 4
Estimated loss of torsional free energy upon binding = +1.0976 kcal/mol


DPF> about -11.615 17.694 8.923            # small molecule center

Small molecule center of rotation =	(-11.615, +17.694, +8.923)

DPF> tran0 random                         # initial coordinates/A or random

Initial translation =			(-3.263, 21.769, 3.778) Angstroms
DPF> quaternion0 random                   # initial orientation

Each run will begin with a new, random initial orientation.
Initial quaternion,  (x,y,z,w) =	( 0.885, -0.402, -0.226, 0.065 ),
DPF> dihe0 random                         # initial dihedrals (relative) or random

DPF> torsdof 4                            # torsional degrees of freedom

Number of torsional degrees of freedom = 4
Free energy coefficient for torsional degrees of freedom = 0.2744 as specified in parameter library "AD4_water_forcefield.dat".

Estimated loss of torsional free energy upon binding = +1.0976 kcal/mol

DPF> rmstol 2.0                           # cluster_tolerance/A

Maximum RMS tolerance for conformational cluster analysis = 2.00 Angstroms
DPF> extnrg 1000.0                        # external grid energy

External grid energy (beyond grid map walls) = 1000.00

DPF> e0max 0.0 10000                      # max initial energy; max number of retries

Using user-specified maximum number of retries for simanneal initialization, 10000 retries.
If the simanneal initial energy is greater than e0max, 0.000,
then a new, random initial state will be created.

DPF> ga_pop_size 150                      # number of individuals in population

A population of 150 individuals will be used
DPF> ga_num_evals 2500000                 # maximum number of energy evaluations

There will be at most 2500000 function evaluations used.
DPF> ga_num_generations 27000             # maximum number of generations

The GA will run for at most 27000 generations.
DPF> ga_elitism 1                         # number of top individuals to survive to next generation

The 1 best will be preserved each GA generation.
DPF> ga_mutation_rate 0.02                # rate of gene mutation

The mutation rate is 0.020000.
DPF> ga_crossover_rate 0.8                # rate of crossover

The crossover rate is 0.800000.
DPF> ga_window_size 10                    # 

The GA's selection window is 10 generations.
DPF> ga_cauchy_alpha 0.0                  # Alpha parameter of Cauchy distribution

The alpha parameter (for the Cauchy distribution) is being set to 0.000000.
DPF> ga_cauchy_beta 1.0                   # Beta parameter Cauchy distribution

The beta parameter (for the Cauchy distribution) is being set to 1.000000.
DPF> set_ga                               # set the above parameters for GA or LGA

DPF> unbound_model bound                  # state of unbound ligand

DPF> do_global_only 50                    # do this many GA runs

centering ligand on specified point: -11.615 17.694 8.923
Furthest true ligand atom from "about" center is 2.070 Angstroms (maxrad).
Number of requested GA dockings = 50 runs
Unbound model to be used is 'same as bound' [AutoDock 4.2 default].

	BEGINNING GENETIC ALGORITHM DOCKING 1 of 50
Run: 1 Seed: 127429751 568123542 [ Run 1 of 50 GA/GALS ]
Beginning GENETIC ALGORITHM (GA), with a maximum of 2500000 energy evaluations.

Final-Value: -6.812


	FINAL GENETIC ALGORITHM DOCKED STATE
	_______________________________________________


Detailed state:  trans -2.756 23.893 8.106 quatxyzw -0.189177 0.414491 -0.859758 -0.230704 center -11.615 17.694 8.923 ntor 0
State:	 -2.756  23.893   8.106  -0.194  0.426 -0.884 -153.323  

DOCKED: MODEL        1
DOCKED: USER    Run = 1
DOCKED: USER    DPF = C:/Users/seoly/Documents/autodocktools/hydrated_docking/top1/top1dC_t4_mg2.dpf
DOCKED: USER  
DOCKED: USER    Estimated Free Energy of Binding    =   -5.71 kcal/mol  [=(1)+(2)+(3)-(4)]
DOCKED: USER    Estimated Inhibition Constant, Ki   =   64.78 uM (micromolar)  [Temperature = 298.15 K]
DOCKED: USER    
DOCKED: USER    (1) Final Intermolecular Energy     =   -6.81 kcal/mol
DOCKED: USER        vdW + Hbond + desolv Energy     =   +0.10 kcal/mol
DOCKED: USER        Electrostatic Energy            =   -6.91 kcal/mol
DOCKED: USER    (2) Final Total Internal Energy     =   +0.00 kcal/mol
DOCKED: USER    (3) Torsional Free Energy           =   +1.10 kcal/mol
DOCKED: USER    (4) Unbound System's Energy  [=(2)] =   +0.00 kcal/mol
DOCKED: USER    
DOCKED: USER    
DOCKED: USER    NEWDPF move IDNZ_mg_t3_t4.pdbqt
DOCKED: USER    NEWDPF about -11.615000 17.694000 8.923000
DOCKED: USER    NEWDPF tran0 -2.756150 23.892666 8.106265
DOCKED: USER    NEWDPF quaternion0 -0.189177 0.414491 -0.859758 -0.230704
DOCKED: USER    NEWDPF axisangle0 -0.194422 0.425983 -0.883594 -153.322976
DOCKED: USER    NEWDPF quat0 -0.194422 0.425983 -0.883594 -153.322976
DOCKED: USER  keepresnum = 1 
DOCKED: USER  
DOCKED: REMARK  4 active torsions:
DOCKED: REMARK  status: ('A' for Active; 'I' for Inactive)
DOCKED: REMARK       A    between atoms: MG_1  and  MG_1 
DOCKED: REMARK       A    between atoms: W_3  and  W_6 
DOCKED: REMARK       A    between atoms: W_3  and  W_7 
DOCKED: REMARK       A    between atoms: W_6  and  W_7 
DOCKED: USER                              x       y       z     vdW  Elec       q    Type
DOCKED: USER                           _______ _______ _______ _____ _____    ______ ____
DOCKED: ROOT
DOCKED: ATOM      1 MG   MG  A   1      -2.757  23.896   8.121 +0.75 -6.91    +2.000 Mg
DOCKED: ATOM      2  W   WAT X   2      -1.953  25.788   8.309 -0.10 -0.00    +0.000 W 
DOCKED: ATOM      3  W   WAT X   3      -3.509  21.977   7.928 -0.03 -0.00    +0.000 W 
DOCKED: ATOM      4  W   WAT X   4      -1.384  23.441   6.641 -0.04 -0.00    +0.000 W 
DOCKED: ATOM      5  W   WAT X   5      -4.012  24.565   6.629 -0.35 -0.00    +0.000 W 
DOCKED: ATOM      6  W   WAT X   6      -4.198  24.325   9.526 -0.12 -0.00    +0.000 W 
DOCKED: ATOM      7  W   WAT X   7      -1.479  23.253   9.590 -0.02 -0.00    +0.000 W 
DOCKED: 
DOCKED: ENDROOT
DOCKED: TORSDOF 4
DOCKED: TER
DOCKED: ENDMDL
________________________________________________________________________________


	BEGINNING GENETIC ALGORITHM DOCKING 2 of 50
Run: 2 Seed: 1860104195 554451361 [ Run 2 of 50 GA/GALS ]
Beginning GENETIC ALGORITHM (GA), with a maximum of 2500000 energy evaluations.

Final-Value: -6.787


	FINAL GENETIC ALGORITHM DOCKED STATE
	_______________________________________________


Detailed state:  trans -2.757 23.901 8.116 quatxyzw 0.380599 0.227295 -0.199072 0.873986 center -11.615 17.694 8.923 ntor 0
State:	 -2.757  23.901   8.116   0.783  0.468 -0.410 58.150  

DOCKED: MODEL        2
DOCKED: USER    Run = 2
DOCKED: USER    DPF = C:/Users/seoly/Documents/autodocktools/hydrated_docking/top1/top1dC_t4_mg2.dpf
DOCKED: USER  
DOCKED: USER    Estimated Free Energy of Binding    =   -5.69 kcal/mol  [=(1)+(2)+(3)-(4)]
DOCKED: USER    Estimated Inhibition Constant, Ki   =   67.51 uM (micromolar)  [Temperature = 298.15 K]
DOCKED: USER    
DOCKED: USER    (1) Final Intermolecular Energy     =   -6.79 kcal/mol
DOCKED: USER        vdW + Hbond + desolv Energy     =   +0.12 kcal/mol
DOCKED: USER        Electrostatic Energy            =   -6.91 kcal/mol
DOCKED: USER    (2) Final Total Internal Energy     =   +0.00 kcal/mol
DOCKED: USER    (3) Torsional Free Energy           =   +1.10 kcal/mol
DOCKED: USER    (4) Unbound System's Energy  [=(2)] =   +0.00 kcal/mol
DOCKED: USER    
DOCKED: USER    
DOCKED: USER    NEWDPF move IDNZ_mg_t3_t4.pdbqt
DOCKED: USER    NEWDPF about -11.615000 17.694000 8.923000
DOCKED: USER    NEWDPF tran0 -2.757425 23.901082 8.115538
DOCKED: USER    NEWDPF quaternion0 0.380599 0.227295 -0.199072 0.873986
DOCKED: USER    NEWDPF axisangle0 0.783205 0.467732 -0.409654 58.149542
DOCKED: USER    NEWDPF quat0 0.783205 0.467732 -0.409654 58.149542
DOCKED: USER  keepresnum = 1 
DOCKED: USER  
DOCKED: REMARK  4 active torsions:
DOCKED: REMARK  status: ('A' for Active; 'I' for Inactive)
DOCKED: REMARK       A    between atoms: MG_1  and  MG_1 
DOCKED: REMARK       A    between atoms: W_3  and  W_6 
DOCKED: REMARK       A    between atoms: W_3  and  W_7 
DOCKED: REMARK       A    between atoms: W_6  and  W_7 
DOCKED: USER                              x       y       z     vdW  Elec       q    Type
DOCKED: USER                           _______ _______ _______ _____ _____    ______ ____
DOCKED: ROOT
DOCKED: ATOM      1 MG   MG  A   1      -2.757  23.896   8.130 +0.75 -6.91    +2.000 Mg
DOCKED: ATOM      2  W   WAT X   2      -3.597  22.011   8.071 -0.03 -0.00    +0.000 W 
DOCKED: ATOM      3  W   WAT X   3      -1.969  25.810   8.182 -0.09 -0.00    +0.000 W 
DOCKED: ATOM      4  W   WAT X   4      -4.015  24.523   6.610 -0.37 -0.00    +0.000 W 
DOCKED: ATOM      5  W   WAT X   5      -1.408  23.353   6.670 -0.03 -0.00    +0.000 W 
DOCKED: ATOM      6  W   WAT X   6      -1.426  23.301   9.582 -0.02 -0.00    +0.000 W 
DOCKED: ATOM      7  W   WAT X   7      -4.129  24.416   9.563 -0.09 -0.00    +0.000 W 
DOCKED: 
DOCKED: ENDROOT
DOCKED: TORSDOF 4
DOCKED: TER
DOCKED: ENDMDL
________________________________________________________________________________


	BEGINNING GENETIC ALGORITHM DOCKING 3 of 50
Run: 3 Seed: 719272630 682442836 [ Run 3 of 50 GA/GALS ]
Beginning GENETIC ALGORITHM (GA), with a maximum of 2500000 energy evaluations.

Final-Value: -6.788


	FINAL GENETIC ALGORITHM DOCKED STATE
	_______________________________________________


Detailed state:  trans -2.755 23.902 8.139 quatxyzw -0.057758 0.850559 0.275267 0.444344 center -11.615 17.694 8.923 ntor 0
State:	 -2.755  23.902   8.139  -0.064  0.949  0.307 127.237  

DOCKED: MODEL        3
DOCKED: USER    Run = 3
DOCKED: USER    DPF = C:/Users/seoly/Documents/autodocktools/hydrated_docking/top1/top1dC_t4_mg2.dpf
DOCKED: USER  
DOCKED: USER    Estimated Free Energy of Binding    =   -5.69 kcal/mol  [=(1)+(2)+(3)-(4)]
DOCKED: USER    Estimated Inhibition Constant, Ki   =   67.45 uM (micromolar)  [Temperature = 298.15 K]
DOCKED: USER    
DOCKED: USER    (1) Final Intermolecular Energy     =   -6.79 kcal/mol
DOCKED: USER        vdW + Hbond + desolv Energy     =   +0.10 kcal/mol
DOCKED: USER        Electrostatic Energy            =   -6.89 kcal/mol
DOCKED: USER    (2) Final Total Internal Energy     =   +0.00 kcal/mol
DOCKED: USER    (3) Torsional Free Energy           =   +1.10 kcal/mol
DOCKED: USER    (4) Unbound System's Energy  [=(2)] =   +0.00 kcal/mol
DOCKED: USER    
DOCKED: USER    
DOCKED: USER    NEWDPF move IDNZ_mg_t3_t4.pdbqt
DOCKED: USER    NEWDPF about -11.615000 17.694000 8.923000
DOCKED: USER    NEWDPF tran0 -2.755479 23.902297 8.138702
DOCKED: USER    NEWDPF quaternion0 -0.057758 0.850559 0.275267 0.444344
DOCKED: USER    NEWDPF axisangle0 -0.064472 0.949437 0.307267 127.237238
DOCKED: USER    NEWDPF quat0 -0.064472 0.949437 0.307267 127.237238
DOCKED: USER  keepresnum = 1 
DOCKED: USER  
DOCKED: REMARK  4 active torsions:
DOCKED: REMARK  status: ('A' for Active; 'I' for Inactive)
DOCKED: REMARK       A    between atoms: MG_1  and  MG_1 
DOCKED: REMARK       A    between atoms: W_3  and  W_6 
DOCKED: REMARK       A    between atoms: W_3  and  W_7 
DOCKED: REMARK       A    between atoms: W_6  and  W_7 
DOCKED: USER                              x       y       z     vdW  Elec       q    Type
DOCKED: USER                           _______ _______ _______ _____ _____    ______ ____
DOCKED: ROOT
DOCKED: ATOM      1 MG   MG  A   1      -2.763  23.893   8.129 +0.75 -6.89    +2.000 Mg
DOCKED: ATOM      2  W   WAT X   2      -1.383  23.355   6.691 -0.03 -0.00    +0.000 W 
DOCKED: ATOM      3  W   WAT X   3      -4.153  24.484   9.545 -0.08 -0.00    +0.000 W 
DOCKED: ATOM      4  W   WAT X   4      -1.962  25.800   8.210 -0.09 -0.00    +0.000 W 
DOCKED: ATOM      5  W   WAT X   5      -1.435  23.368   9.615 -0.02 -0.00    +0.000 W 
DOCKED: ATOM      6  W   WAT X   6      -3.541  21.988   8.151 -0.03 -0.00    +0.000 W 
DOCKED: ATOM      7  W   WAT X   7      -4.053  24.431   6.630 -0.40 -0.00    +0.000 W 
DOCKED: 
DOCKED: ENDROOT
DOCKED: TORSDOF 4
DOCKED: TER
DOCKED: ENDMDL
________________________________________________________________________________


	BEGINNING GENETIC ALGORITHM DOCKING 4 of 50
Run: 4 Seed: 119041573 1706789771 [ Run 4 of 50 GA/GALS ]
Beginning GENETIC ALGORITHM (GA), with a maximum of 2500000 energy evaluations.

Final-Value: -6.793


	FINAL GENETIC ALGORITHM DOCKED STATE
	_______________________________________________


Detailed state:  trans -2.719 23.892 8.115 quatxyzw -0.234355 0.381838 -0.863580 -0.231318 center -11.615 17.694 8.923 ntor 0
State:	 -2.719  23.892   8.115  -0.241  0.392 -0.888 -153.251  

DOCKED: MODEL        4
DOCKED: USER    Run = 4
DOCKED: USER    DPF = C:/Users/seoly/Documents/autodocktools/hydrated_docking/top1/top1dC_t4_mg2.dpf
DOCKED: USER  
DOCKED: USER    Estimated Free Energy of Binding    =   -5.70 kcal/mol  [=(1)+(2)+(3)-(4)]
DOCKED: USER    Estimated Inhibition Constant, Ki   =   66.85 uM (micromolar)  [Temperature = 298.15 K]
DOCKED: USER    
DOCKED: USER    (1) Final Intermolecular Energy     =   -6.79 kcal/mol
DOCKED: USER        vdW + Hbond + desolv Energy     =   +0.04 kcal/mol
DOCKED: USER        Electrostatic Energy            =   -6.83 kcal/mol
DOCKED: USER    (2) Final Total Internal Energy     =   +0.00 kcal/mol
DOCKED: USER    (3) Torsional Free Energy           =   +1.10 kcal/mol
DOCKED: USER    (4) Unbound System's Energy  [=(2)] =   +0.00 kcal/mol
DOCKED: USER    
DOCKED: USER    
DOCKED: USER    NEWDPF move IDNZ_mg_t3_t4.pdbqt
DOCKED: USER    NEWDPF about -11.615000 17.694000 8.923000
DOCKED: USER    NEWDPF tran0 -2.718834 23.891514 8.114968
DOCKED: USER    NEWDPF quaternion0 -0.234355 0.381838 -0.863580 -0.231318
DOCKED: USER    NEWDPF axisangle0 -0.240888 0.392483 -0.887654 -153.250648
DOCKED: USER    NEWDPF quat0 -0.240888 0.392483 -0.887654 -153.250648
DOCKED: USER  keepresnum = 1 
DOCKED: USER  
DOCKED: REMARK  4 active torsions:
DOCKED: REMARK  status: ('A' for Active; 'I' for Inactive)
DOCKED: REMARK       A    between atoms: MG_1  and  MG_1 
DOCKED: REMARK       A    between atoms: W_3  and  W_6 
DOCKED: REMARK       A    between atoms: W_3  and  W_7 
DOCKED: REMARK       A    between atoms: W_6  and  W_7 
DOCKED: USER                              x       y       z     vdW  Elec       q    Type
DOCKED: USER                           _______ _______ _______ _____ _____    ______ ____
DOCKED: ROOT
DOCKED: ATOM      1 MG   MG  A   1      -2.719  23.896   8.130 +0.71 -6.83    +2.000 Mg
DOCKED: ATOM      2  W   WAT X   2      -2.004  25.832   8.118 -0.08 -0.00    +0.000 W 
DOCKED: ATOM      3  W   WAT X   3      -3.381  21.935   8.134 -0.03 -0.00    +0.000 W 
DOCKED: ATOM      4  W   WAT X   4      -1.414  23.387   6.606 -0.04 -0.00    +0.000 W 
DOCKED: ATOM      5  W   WAT X   5      -4.092  24.382   6.671 -0.41 -0.00    +0.000 W 
DOCKED: ATOM      6  W   WAT X   6      -4.095  24.371   9.584 -0.10 -0.00    +0.000 W 
DOCKED: ATOM      7  W   WAT X   7      -1.326  23.435   9.561 -0.02 -0.00    +0.000 W 
DOCKED: 
DOCKED: ENDROOT
DOCKED: TORSDOF 4
DOCKED: TER
DOCKED: ENDMDL
________________________________________________________________________________


	BEGINNING GENETIC ALGORITHM DOCKING 5 of 50
Run: 5 Seed: 423697123 1612710055 [ Run 5 of 50 GA/GALS ]
Beginning GENETIC ALGORITHM (GA), with a maximum of 2500000 energy evaluations.

Final-Value: -6.777


	FINAL GENETIC ALGORITHM DOCKED STATE
	_______________________________________________


Detailed state:  trans -2.770 23.890 7.893 quatxyzw 0.288769 -0.057832 0.837040 -0.461121 center -11.615 17.694 8.923 ntor 0
State:	 -2.770  23.890   7.893   0.325 -0.065  0.943 -125.081  

DOCKED: MODEL        5
DOCKED: USER    Run = 5
DOCKED: USER    DPF = C:/Users/seoly/Documents/autodocktools/hydrated_docking/top1/top1dC_t4_mg2.dpf
DOCKED: USER  
DOCKED: USER    Estimated Free Energy of Binding    =   -5.68 kcal/mol  [=(1)+(2)+(3)-(4)]
DOCKED: USER    Estimated Inhibition Constant, Ki   =   68.75 uM (micromolar)  [Temperature = 298.15 K]
DOCKED: USER    
DOCKED: USER    (1) Final Intermolecular Energy     =   -6.78 kcal/mol
DOCKED: USER        vdW + Hbond + desolv Energy     =   +0.24 kcal/mol
DOCKED: USER        Electrostatic Energy            =   -7.02 kcal/mol
DOCKED: USER    (2) Final Total Internal Energy     =   +0.00 kcal/mol
DOCKED: USER    (3) Torsional Free Energy           =   +1.10 kcal/mol
DOCKED: USER    (4) Unbound System's Energy  [=(2)] =   +0.00 kcal/mol
DOCKED: USER    
DOCKED: USER    
DOCKED: USER    NEWDPF move IDNZ_mg_t3_t4.pdbqt
DOCKED: USER    NEWDPF about -11.615000 17.694000 8.923000
DOCKED: USER    NEWDPF tran0 -2.769892 23.889518 7.892564
DOCKED: USER    NEWDPF quaternion0 0.288769 -0.057832 0.837040 -0.461121
DOCKED: USER    NEWDPF axisangle0 0.325433 -0.065174 0.943316 -125.081079
DOCKED: USER    NEWDPF quat0 0.325433 -0.065174 0.943316 -125.081079
DOCKED: USER  keepresnum = 1 
DOCKED: USER  
DOCKED: REMARK  4 active torsions:
DOCKED: REMARK  status: ('A' for Active; 'I' for Inactive)
DOCKED: REMARK       A    between atoms: MG_1  and  MG_1 
DOCKED: REMARK       A    between atoms: W_3  and  W_6 
DOCKED: REMARK       A    between atoms: W_3  and  W_7 
DOCKED: REMARK       A    between atoms: W_6  and  W_7 
DOCKED: USER                              x       y       z     vdW  Elec       q    Type
DOCKED: USER                           _______ _______ _______ _____ _____    ______ ____
DOCKED: ROOT
DOCKED: ATOM      1 MG   MG  A   1      -2.756  23.896   7.896 +0.88 -7.02    +2.000 Mg
DOCKED: ATOM      2  W   WAT X   2      -1.549  23.459   6.279 -0.04 -0.00    +0.000 W 
DOCKED: ATOM      3  W   WAT X   3      -3.960  24.279   9.536 -0.11 -0.00    +0.000 W 
DOCKED: ATOM      4  W   WAT X   4      -3.683  22.054   7.723 -0.04 -0.00    +0.000 W 
DOCKED: ATOM      5  W   WAT X   5      -4.201  24.642   6.629 -0.37 -0.00    +0.000 W 
DOCKED: ATOM      6  W   WAT X   6      -1.928  25.773   8.058 -0.07 -0.00    +0.000 W 
DOCKED: ATOM      7  W   WAT X   7      -1.312  23.123   9.129 -0.02 -0.00    +0.000 W 
DOCKED: 
DOCKED: ENDROOT
DOCKED: TORSDOF 4
DOCKED: TER
DOCKED: ENDMDL
________________________________________________________________________________


	BEGINNING GENETIC ALGORITHM DOCKING 6 of 50
Run: 6 Seed: 1723267306 529968979 [ Run 6 of 50 GA/GALS ]
Beginning GENETIC ALGORITHM (GA), with a maximum of 2500000 energy evaluations.

Final-Value: -6.789


	FINAL GENETIC ALGORITHM DOCKED STATE
	_______________________________________________


Detailed state:  trans -2.758 23.902 8.127 quatxyzw -0.040158 -0.309058 -0.468016 -0.826941 center -11.615 17.694 8.923 ntor 0
State:	 -2.758  23.902   8.127  -0.071 -0.550 -0.832 -68.428  

DOCKED: MODEL        6
DOCKED: USER    Run = 6
DOCKED: USER    DPF = C:/Users/seoly/Documents/autodocktools/hydrated_docking/top1/top1dC_t4_mg2.dpf
DOCKED: USER  
DOCKED: USER    Estimated Free Energy of Binding    =   -5.69 kcal/mol  [=(1)+(2)+(3)-(4)]
DOCKED: USER    Estimated Inhibition Constant, Ki   =   67.35 uM (micromolar)  [Temperature = 298.15 K]
DOCKED: USER    
DOCKED: USER    (1) Final Intermolecular Energy     =   -6.79 kcal/mol
DOCKED: USER        vdW + Hbond + desolv Energy     =   +0.12 kcal/mol
DOCKED: USER        Electrostatic Energy            =   -6.91 kcal/mol
DOCKED: USER    (2) Final Total Internal Energy     =   +0.00 kcal/mol
DOCKED: USER    (3) Torsional Free Energy           =   +1.10 kcal/mol
DOCKED: USER    (4) Unbound System's Energy  [=(2)] =   +0.00 kcal/mol
DOCKED: USER    
DOCKED: USER    
DOCKED: USER    NEWDPF move IDNZ_mg_t3_t4.pdbqt
DOCKED: USER    NEWDPF about -11.615000 17.694000 8.923000
DOCKED: USER    NEWDPF tran0 -2.757958 23.902219 8.127113
DOCKED: USER    NEWDPF quaternion0 -0.040158 -0.309058 -0.468016 -0.826941
DOCKED: USER    NEWDPF axisangle0 -0.071420 -0.549644 -0.832341 -68.428457
DOCKED: USER    NEWDPF quat0 -0.071420 -0.549644 -0.832341 -68.428457
DOCKED: USER  keepresnum = 1 
DOCKED: USER  
DOCKED: REMARK  4 active torsions:
DOCKED: REMARK  status: ('A' for Active; 'I' for Inactive)
DOCKED: REMARK       A    between atoms: MG_1  and  MG_1 
DOCKED: REMARK       A    between atoms: W_3  and  W_6 
DOCKED: REMARK       A    between atoms: W_3  and  W_7 
DOCKED: REMARK       A    between atoms: W_6  and  W_7 
DOCKED: USER                              x       y       z     vdW  Elec       q    Type
DOCKED: USER                           _______ _______ _______ _____ _____    ______ ____
DOCKED: ROOT
DOCKED: ATOM      1 MG   MG  A   1      -2.772  23.896   8.129 +0.77 -6.91    +2.000 Mg
DOCKED: ATOM      2  W   WAT X   2      -3.881  24.365   6.453 -0.39 -0.00    +0.000 W 
DOCKED: ATOM      3  W   WAT X   3      -1.666  23.481   9.830 -0.03 -0.00    +0.000 W 
DOCKED: ATOM      4  W   WAT X   4      -1.822  25.732   8.036 -0.08 -0.00    +0.000 W 
DOCKED: ATOM      5  W   WAT X   5      -1.263  23.154   6.937 -0.02 -0.00    +0.000 W 
DOCKED: ATOM      6  W   WAT X   6      -3.623  22.024   8.218 -0.03 -0.00    +0.000 W 
DOCKED: ATOM      7  W   WAT X   7      -4.277  24.664   9.289 -0.10 -0.00    +0.000 W 
DOCKED: 
DOCKED: ENDROOT
DOCKED: TORSDOF 4
DOCKED: TER
DOCKED: ENDMDL
________________________________________________________________________________


	BEGINNING GENETIC ALGORITHM DOCKING 7 of 50
Run: 7 Seed: 1839805522 929756414 [ Run 7 of 50 GA/GALS ]
Beginning GENETIC ALGORITHM (GA), with a maximum of 2500000 energy evaluations.

Final-Value: -6.751


	FINAL GENETIC ALGORITHM DOCKED STATE
	_______________________________________________


Detailed state:  trans -2.845 23.898 8.160 quatxyzw 0.614637 -0.637622 0.463547 -0.027989 center -11.615 17.694 8.923 ntor 0
State:	 -2.845  23.898   8.160   0.615 -0.638  0.464 -176.792  

DOCKED: MODEL        7
DOCKED: USER    Run = 7
DOCKED: USER    DPF = C:/Users/seoly/Documents/autodocktools/hydrated_docking/top1/top1dC_t4_mg2.dpf
DOCKED: USER  
DOCKED: USER    Estimated Free Energy of Binding    =   -5.65 kcal/mol  [=(1)+(2)+(3)-(4)]
DOCKED: USER    Estimated Inhibition Constant, Ki   =   71.79 uM (micromolar)  [Temperature = 298.15 K]
DOCKED: USER    
DOCKED: USER    (1) Final Intermolecular Energy     =   -6.75 kcal/mol
DOCKED: USER        vdW + Hbond + desolv Energy     =   +0.19 kcal/mol
DOCKED: USER        Electrostatic Energy            =   -6.94 kcal/mol
DOCKED: USER    (2) Final Total Internal Energy     =   +0.00 kcal/mol
DOCKED: USER    (3) Torsional Free Energy           =   +1.10 kcal/mol
DOCKED: USER    (4) Unbound System's Energy  [=(2)] =   +0.00 kcal/mol
DOCKED: USER    
DOCKED: USER    
DOCKED: USER    NEWDPF move IDNZ_mg_t3_t4.pdbqt
DOCKED: USER    NEWDPF about -11.615000 17.694000 8.923000
DOCKED: USER    NEWDPF tran0 -2.844606 23.897598 8.159576
DOCKED: USER    NEWDPF quaternion0 0.614637 -0.637622 0.463547 -0.027989
DOCKED: USER    NEWDPF axisangle0 0.614878 -0.637872 0.463729 -176.792275
DOCKED: USER    NEWDPF quat0 0.614878 -0.637872 0.463729 -176.792275
DOCKED: USER  keepresnum = 1 
DOCKED: USER  
DOCKED: REMARK  4 active torsions:
DOCKED: REMARK  status: ('A' for Active; 'I' for Inactive)
DOCKED: REMARK       A    between atoms: MG_1  and  MG_1 
DOCKED: REMARK       A    between atoms: W_3  and  W_6 
DOCKED: REMARK       A    between atoms: W_3  and  W_7 
DOCKED: REMARK       A    between atoms: W_6  and  W_7 
DOCKED: USER                              x       y       z     vdW  Elec       q    Type
DOCKED: USER                           _______ _______ _______ _____ _____    ______ ____
DOCKED: ROOT
DOCKED: ATOM      1 MG   MG  A   1      -2.830  23.896   8.165 +0.89 -6.94    +2.000 Mg
DOCKED: ATOM      2  W   WAT X   2      -1.965  25.768   8.075 -0.07 -0.00    +0.000 W 
DOCKED: ATOM      3  W   WAT X   3      -3.693  22.014   8.195 -0.03 -0.00    +0.000 W 
DOCKED: ATOM      4  W   WAT X   4      -3.929  24.303   6.459 -0.41 -0.00    +0.000 W 
DOCKED: ATOM      5  W   WAT X   5      -4.403  24.662   9.254 -0.13 -0.00    +0.000 W 
DOCKED: ATOM      6  W   WAT X   6      -1.827  23.471   9.910 -0.03 -0.00    +0.000 W 
DOCKED: ATOM      7  W   WAT X   7      -1.266  23.167   7.057 -0.02 -0.00    +0.000 W 
DOCKED: 
DOCKED: ENDROOT
DOCKED: TORSDOF 4
DOCKED: TER
DOCKED: ENDMDL
________________________________________________________________________________


	BEGINNING GENETIC ALGORITHM DOCKING 8 of 50
Run: 8 Seed: 994274423 1113942787 [ Run 8 of 50 GA/GALS ]
Beginning GENETIC ALGORITHM (GA), with a maximum of 2500000 energy evaluations.

Final-Value: -6.744


	FINAL GENETIC ALGORITHM DOCKED STATE
	_______________________________________________


Detailed state:  trans -2.762 23.909 8.089 quatxyzw -0.208599 0.593306 -0.396031 0.669054 center -11.615 17.694 8.923 ntor 0
State:	 -2.762  23.909   8.089  -0.281  0.798 -0.533 96.012  

DOCKED: MODEL        8
DOCKED: USER    Run = 8
DOCKED: USER    DPF = C:/Users/seoly/Documents/autodocktools/hydrated_docking/top1/top1dC_t4_mg2.dpf
DOCKED: USER  
DOCKED: USER    Estimated Free Energy of Binding    =   -5.65 kcal/mol  [=(1)+(2)+(3)-(4)]
DOCKED: USER    Estimated Inhibition Constant, Ki   =   72.59 uM (micromolar)  [Temperature = 298.15 K]
DOCKED: USER    
DOCKED: USER    (1) Final Intermolecular Energy     =   -6.74 kcal/mol
DOCKED: USER        vdW + Hbond + desolv Energy     =   +0.17 kcal/mol
DOCKED: USER        Electrostatic Energy            =   -6.92 kcal/mol
DOCKED: USER    (2) Final Total Internal Energy     =   +0.00 kcal/mol
DOCKED: USER    (3) Torsional Free Energy           =   +1.10 kcal/mol
DOCKED: USER    (4) Unbound System's Energy  [=(2)] =   +0.00 kcal/mol
DOCKED: USER    
DOCKED: USER    
DOCKED: USER    NEWDPF move IDNZ_mg_t3_t4.pdbqt
DOCKED: USER    NEWDPF about -11.615000 17.694000 8.923000
DOCKED: USER    NEWDPF tran0 -2.761509 23.908643 8.088831
DOCKED: USER    NEWDPF quaternion0 -0.208599 0.593306 -0.396031 0.669054
DOCKED: USER    NEWDPF axisangle0 -0.280672 0.798298 -0.532864 96.011739
DOCKED: USER    NEWDPF quat0 -0.280672 0.798298 -0.532864 96.011739
DOCKED: USER  keepresnum = 1 
DOCKED: USER  
DOCKED: REMARK  4 active torsions:
DOCKED: REMARK  status: ('A' for Active; 'I' for Inactive)
DOCKED: REMARK       A    between atoms: MG_1  and  MG_1 
DOCKED: REMARK       A    between atoms: W_3  and  W_6 
DOCKED: REMARK       A    between atoms: W_3  and  W_7 
DOCKED: REMARK       A    between atoms: W_6  and  W_7 
DOCKED: USER                              x       y       z     vdW  Elec       q    Type
DOCKED: USER                           _______ _______ _______ _____ _____    ______ ____
DOCKED: ROOT
DOCKED: ATOM      1 MG   MG  A   1      -2.754  23.896   8.094 +0.76 -6.92    +2.000 Mg
DOCKED: ATOM      2  W   WAT X   2      -1.535  23.316   6.532 -0.04 -0.00    +0.000 W 
DOCKED: ATOM      3  W   WAT X   3      -4.024  24.457   9.630 -0.10 -0.00    +0.000 W 
DOCKED: ATOM      4  W   WAT X   4      -4.187  24.554   6.753 -0.34 -0.00    +0.000 W 
DOCKED: ATOM      5  W   WAT X   5      -1.952  25.793   8.031 -0.06 -0.00    +0.000 W 
DOCKED: ATOM      6  W   WAT X   6      -1.328  23.337   9.468 -0.02 -0.00    +0.000 W 
DOCKED: ATOM      7  W   WAT X   7      -3.553  22.008   8.116 -0.03 -0.00    +0.000 W 
DOCKED: 
DOCKED: ENDROOT
DOCKED: TORSDOF 4
DOCKED: TER
DOCKED: ENDMDL
________________________________________________________________________________


	BEGINNING GENETIC ALGORITHM DOCKING 9 of 50
Run: 9 Seed: 1751461205 1289938341 [ Run 9 of 50 GA/GALS ]
Beginning GENETIC ALGORITHM (GA), with a maximum of 2500000 energy evaluations.

Final-Value: -6.360


	FINAL GENETIC ALGORITHM DOCKED STATE
	_______________________________________________


Detailed state:  trans -7.148 31.046 6.242 quatxyzw -0.759708 -0.019966 0.139384 -0.634836 center -11.615 17.694 8.923 ntor 0
State:	 -7.148  31.046   6.242  -0.983 -0.026  0.180 -101.184  

DOCKED: MODEL        9
DOCKED: USER    Run = 9
DOCKED: USER    DPF = C:/Users/seoly/Documents/autodocktools/hydrated_docking/top1/top1dC_t4_mg2.dpf
DOCKED: USER  
DOCKED: USER    Estimated Free Energy of Binding    =   -5.26 kcal/mol  [=(1)+(2)+(3)-(4)]
DOCKED: USER    Estimated Inhibition Constant, Ki   =  138.86 uM (micromolar)  [Temperature = 298.15 K]
DOCKED: USER    
DOCKED: USER    (1) Final Intermolecular Energy     =   -6.36 kcal/mol
DOCKED: USER        vdW + Hbond + desolv Energy     =   -0.02 kcal/mol
DOCKED: USER        Electrostatic Energy            =   -6.34 kcal/mol
DOCKED: USER    (2) Final Total Internal Energy     =   +0.00 kcal/mol
DOCKED: USER    (3) Torsional Free Energy           =   +1.10 kcal/mol
DOCKED: USER    (4) Unbound System's Energy  [=(2)] =   +0.00 kcal/mol
DOCKED: USER    
DOCKED: USER    
DOCKED: USER    NEWDPF move IDNZ_mg_t3_t4.pdbqt
DOCKED: USER    NEWDPF about -11.615000 17.694000 8.923000
DOCKED: USER    NEWDPF tran0 -7.148344 31.045696 6.241641
DOCKED: USER    NEWDPF quaternion0 -0.759708 -0.019966 0.139384 -0.634836
DOCKED: USER    NEWDPF axisangle0 -0.983254 -0.025841 0.180398 -101.184342
DOCKED: USER    NEWDPF quat0 -0.983254 -0.025841 0.180398 -101.184342
DOCKED: USER  keepresnum = 1 
DOCKED: USER  
DOCKED: REMARK  4 active torsions:
DOCKED: REMARK  status: ('A' for Active; 'I' for Inactive)
DOCKED: REMARK       A    between atoms: MG_1  and  MG_1 
DOCKED: REMARK       A    between atoms: W_3  and  W_6 
DOCKED: REMARK       A    between atoms: W_3  and  W_7 
DOCKED: REMARK       A    between atoms: W_6  and  W_7 
DOCKED: USER                              x       y       z     vdW  Elec       q    Type
DOCKED: USER                           _______ _______ _______ _____ _____    ______ ____
DOCKED: ROOT
DOCKED: ATOM      1 MG   MG  A   1      -7.147  31.054   6.254 +2.24 -6.34    +2.000 Mg
DOCKED: ATOM      2  W   WAT X   2      -8.461  30.267   7.638 -0.54 -0.00    +0.000 W 
DOCKED: ATOM      3  W   WAT X   3      -5.875  31.869   4.838 -0.19 -0.00    +0.000 W 
DOCKED: ATOM      4  W   WAT X   4      -8.468  30.614   4.723 -0.29 -0.00    +0.000 W 
DOCKED: ATOM      5  W   WAT X   5      -6.321  29.189   5.960 -0.28 -0.00    +0.000 W 
DOCKED: ATOM      6  W   WAT X   6      -5.761  31.436   7.727 -0.58 +0.00    +0.000 W 
DOCKED: ATOM      7  W   WAT X   7      -8.005  32.893   6.549 -0.38 -0.00    +0.000 W 
DOCKED: 
DOCKED: ENDROOT
DOCKED: TORSDOF 4
DOCKED: TER
DOCKED: ENDMDL
________________________________________________________________________________


	BEGINNING GENETIC ALGORITHM DOCKING 10 of 50
Run: 10 Seed: 1146991984 1737330901 [ Run 10 of 50 GA/GALS ]
Beginning GENETIC ALGORITHM (GA), with a maximum of 2500000 energy evaluations.

Final-Value: -6.758


	FINAL GENETIC ALGORITHM DOCKED STATE
	_______________________________________________


Detailed state:  trans -2.743 23.899 8.251 quatxyzw 0.633871 0.390665 -0.415626 -0.522344 center -11.615 17.694 8.923 ntor 0
State:	 -2.743  23.899   8.251   0.743  0.458 -0.487 -117.021  

DOCKED: MODEL       10
DOCKED: USER    Run = 10
DOCKED: USER    DPF = C:/Users/seoly/Documents/autodocktools/hydrated_docking/top1/top1dC_t4_mg2.dpf
DOCKED: USER  
DOCKED: USER    Estimated Free Energy of Binding    =   -5.66 kcal/mol  [=(1)+(2)+(3)-(4)]
DOCKED: USER    Estimated Inhibition Constant, Ki   =   70.91 uM (micromolar)  [Temperature = 298.15 K]
DOCKED: USER    
DOCKED: USER    (1) Final Intermolecular Energy     =   -6.76 kcal/mol
DOCKED: USER        vdW + Hbond + desolv Energy     =   +0.12 kcal/mol
DOCKED: USER        Electrostatic Energy            =   -6.88 kcal/mol
DOCKED: USER    (2) Final Total Internal Energy     =   +0.00 kcal/mol
DOCKED: USER    (3) Torsional Free Energy           =   +1.10 kcal/mol
DOCKED: USER    (4) Unbound System's Energy  [=(2)] =   +0.00 kcal/mol
DOCKED: USER    
DOCKED: USER    
DOCKED: USER    NEWDPF move IDNZ_mg_t3_t4.pdbqt
DOCKED: USER    NEWDPF about -11.615000 17.694000 8.923000
DOCKED: USER    NEWDPF tran0 -2.743040 23.899321 8.250752
DOCKED: USER    NEWDPF quaternion0 0.633871 0.390665 -0.415626 -0.522344
DOCKED: USER    NEWDPF axisangle0 0.743339 0.458132 -0.487403 -117.020811
DOCKED: USER    NEWDPF quat0 0.743339 0.458132 -0.487403 -117.020811
DOCKED: USER  keepresnum = 1 
DOCKED: USER  
DOCKED: REMARK  4 active torsions:
DOCKED: REMARK  status: ('A' for Active; 'I' for Inactive)
DOCKED: REMARK       A    between atoms: MG_1  and  MG_1 
DOCKED: REMARK       A    between atoms: W_3  and  W_6 
DOCKED: REMARK       A    between atoms: W_3  and  W_7 
DOCKED: REMARK       A    between atoms: W_6  and  W_7 
DOCKED: USER                              x       y       z     vdW  Elec       q    Type
DOCKED: USER                           _______ _______ _______ _____ _____    ______ ____
DOCKED: ROOT
DOCKED: ATOM      1 MG   MG  A   1      -2.756  23.896   8.244 +0.77 -6.88    +2.000 Mg
DOCKED: ATOM      2  W   WAT X   2      -4.194  24.591   9.553 -0.09 -0.00    +0.000 W 
DOCKED: ATOM      3  W   WAT X   3      -1.304  23.153   6.969 -0.02 -0.00    +0.000 W 
DOCKED: ATOM      4  W   WAT X   4      -1.508  23.441   9.831 -0.02 -0.00    +0.000 W 
DOCKED: ATOM      5  W   WAT X   5      -1.877  25.759   8.202 -0.09 -0.00    +0.000 W 
DOCKED: ATOM      6  W   WAT X   6      -3.923  24.408   6.628 -0.39 -0.00    +0.000 W 
DOCKED: ATOM      7  W   WAT X   7      -3.637  22.046   8.327 -0.03 -0.00    +0.000 W 
DOCKED: 
DOCKED: ENDROOT
DOCKED: TORSDOF 4
DOCKED: TER
DOCKED: ENDMDL
________________________________________________________________________________


	BEGINNING GENETIC ALGORITHM DOCKING 11 of 50
Run: 11 Seed: 356475007 2022456502 [ Run 11 of 50 GA/GALS ]
Beginning GENETIC ALGORITHM (GA), with a maximum of 2500000 energy evaluations.

Final-Value: -6.581


	FINAL GENETIC ALGORITHM DOCKED STATE
	_______________________________________________


Detailed state:  trans -5.737 31.427 5.507 quatxyzw 0.100653 0.462513 0.549966 0.688104 center -11.615 17.694 8.923 ntor 0
State:	 -5.737  31.427   5.507   0.139  0.637  0.758 93.040  

DOCKED: MODEL       11
DOCKED: USER    Run = 11
DOCKED: USER    DPF = C:/Users/seoly/Documents/autodocktools/hydrated_docking/top1/top1dC_t4_mg2.dpf
DOCKED: USER  
DOCKED: USER    Estimated Free Energy of Binding    =   -5.48 kcal/mol  [=(1)+(2)+(3)-(4)]
DOCKED: USER    Estimated Inhibition Constant, Ki   =   95.67 uM (micromolar)  [Temperature = 298.15 K]
DOCKED: USER    
DOCKED: USER    (1) Final Intermolecular Energy     =   -6.58 kcal/mol
DOCKED: USER        vdW + Hbond + desolv Energy     =   +1.01 kcal/mol
DOCKED: USER        Electrostatic Energy            =   -7.59 kcal/mol
DOCKED: USER    (2) Final Total Internal Energy     =   +0.00 kcal/mol
DOCKED: USER    (3) Torsional Free Energy           =   +1.10 kcal/mol
DOCKED: USER    (4) Unbound System's Energy  [=(2)] =   +0.00 kcal/mol
DOCKED: USER    
DOCKED: USER    
DOCKED: USER    NEWDPF move IDNZ_mg_t3_t4.pdbqt
DOCKED: USER    NEWDPF about -11.615000 17.694000 8.923000
DOCKED: USER    NEWDPF tran0 -5.737239 31.427075 5.506577
DOCKED: USER    NEWDPF quaternion0 0.100653 0.462513 0.549966 0.688104
DOCKED: USER    NEWDPF axisangle0 0.138714 0.637411 0.757935 93.039518
DOCKED: USER    NEWDPF quat0 0.138714 0.637411 0.757935 93.039518
DOCKED: USER  keepresnum = 1 
DOCKED: USER  
DOCKED: REMARK  4 active torsions:
DOCKED: REMARK  status: ('A' for Active; 'I' for Inactive)
DOCKED: REMARK       A    between atoms: MG_1  and  MG_1 
DOCKED: REMARK       A    between atoms: W_3  and  W_6 
DOCKED: REMARK       A    between atoms: W_3  and  W_7 
DOCKED: REMARK       A    between atoms: W_6  and  W_7 
DOCKED: USER                              x       y       z     vdW  Elec       q    Type
DOCKED: USER                           _______ _______ _______ _____ _____    ______ ____
DOCKED: ROOT
DOCKED: ATOM      1 MG   MG  A   1      -5.752  31.425   5.505 +2.42 -7.59    +2.000 Mg
DOCKED: ATOM      2  W   WAT X   2      -6.199  31.742   3.515 -0.22 -0.00    +0.000 W 
DOCKED: ATOM      3  W   WAT X   3      -5.299  31.166   7.508 -0.34 -0.00    +0.000 W 
DOCKED: ATOM      4  W   WAT X   4      -4.285  32.883   5.426 -0.08 -0.00    +0.000 W 
DOCKED: ATOM      5  W   WAT X   5      -4.302  30.061   4.974 -0.13 -0.00    +0.000 W 
DOCKED: ATOM      6  W   WAT X   6      -7.139  29.909   5.617 -0.25 -0.00    +0.000 W 
DOCKED: ATOM      7  W   WAT X   7      -7.184  32.806   6.003 -0.39 -0.00    +0.000 W 
DOCKED: 
DOCKED: ENDROOT
DOCKED: TORSDOF 4
DOCKED: TER
DOCKED: ENDMDL
________________________________________________________________________________


	BEGINNING GENETIC ALGORITHM DOCKING 12 of 50
Run: 12 Seed: 1714594065 264875118 [ Run 12 of 50 GA/GALS ]
Beginning GENETIC ALGORITHM (GA), with a maximum of 2500000 energy evaluations.

Final-Value: -6.834


	FINAL GENETIC ALGORITHM DOCKED STATE
	_______________________________________________


Detailed state:  trans -2.753 23.904 8.126 quatxyzw 0.014793 0.270650 0.442967 0.854581 center -11.615 17.694 8.923 ntor 0
State:	 -2.753  23.904   8.126   0.028  0.521  0.853 62.573  

DOCKED: MODEL       12
DOCKED: USER    Run = 12
DOCKED: USER    DPF = C:/Users/seoly/Documents/autodocktools/hydrated_docking/top1/top1dC_t4_mg2.dpf
DOCKED: USER  
DOCKED: USER    Estimated Free Energy of Binding    =   -5.74 kcal/mol  [=(1)+(2)+(3)-(4)]
DOCKED: USER    Estimated Inhibition Constant, Ki   =   62.36 uM (micromolar)  [Temperature = 298.15 K]
DOCKED: USER    
DOCKED: USER    (1) Final Intermolecular Energy     =   -6.83 kcal/mol
DOCKED: USER        vdW + Hbond + desolv Energy     =   +0.08 kcal/mol
DOCKED: USER        Electrostatic Energy            =   -6.91 kcal/mol
DOCKED: USER    (2) Final Total Internal Energy     =   +0.00 kcal/mol
DOCKED: USER    (3) Torsional Free Energy           =   +1.10 kcal/mol
DOCKED: USER    (4) Unbound System's Energy  [=(2)] =   +0.00 kcal/mol
DOCKED: USER    
DOCKED: USER    
DOCKED: USER    NEWDPF move IDNZ_mg_t3_t4.pdbqt
DOCKED: USER    NEWDPF about -11.615000 17.694000 8.923000
DOCKED: USER    NEWDPF tran0 -2.753084 23.903752 8.125625
DOCKED: USER    NEWDPF quaternion0 0.014793 0.270650 0.442967 0.854581
DOCKED: USER    NEWDPF axisangle0 0.028485 0.521165 0.852980 62.572950
DOCKED: USER    NEWDPF quat0 0.028485 0.521165 0.852980 62.572950
DOCKED: USER  keepresnum = 1 
DOCKED: USER  
DOCKED: REMARK  4 active torsions:
DOCKED: REMARK  status: ('A' for Active; 'I' for Inactive)
DOCKED: REMARK       A    between atoms: MG_1  and  MG_1 
DOCKED: REMARK       A    between atoms: W_3  and  W_6 
DOCKED: REMARK       A    between atoms: W_3  and  W_7 
DOCKED: REMARK       A    between atoms: W_6  and  W_7 
DOCKED: USER                              x       y       z     vdW  Elec       q    Type
DOCKED: USER                           _______ _______ _______ _____ _____    ______ ____
DOCKED: ROOT
DOCKED: ATOM      1 MG   MG  A   1      -2.766  23.896   8.128 +0.76 -6.91    +2.000 Mg
DOCKED: ATOM      2  W   WAT X   2      -4.010  24.377   6.552 -0.41 -0.00    +0.000 W 
DOCKED: ATOM      3  W   WAT X   3      -1.530  23.468   9.732 -0.02 -0.00    +0.000 W 
DOCKED: ATOM      4  W   WAT X   4      -1.970  25.806   8.104 -0.08 -0.00    +0.000 W 
DOCKED: ATOM      5  W   WAT X   5      -1.280  23.356   6.806 -0.03 -0.00    +0.000 W 
DOCKED: ATOM      6  W   WAT X   6      -3.462  21.959   8.139 -0.03 -0.00    +0.000 W 
DOCKED: ATOM      7  W   WAT X   7      -4.253  24.466   9.420 -0.12 -0.00    +0.000 W 
DOCKED: 
DOCKED: ENDROOT
DOCKED: TORSDOF 4
DOCKED: TER
DOCKED: ENDMDL
________________________________________________________________________________


	BEGINNING GENETIC ALGORITHM DOCKING 13 of 50
Run: 13 Seed: 1940991923 916685360 [ Run 13 of 50 GA/GALS ]
Beginning GENETIC ALGORITHM (GA), with a maximum of 2500000 energy evaluations.

Final-Value: -6.789


	FINAL GENETIC ALGORITHM DOCKED STATE
	_______________________________________________


Detailed state:  trans -2.820 23.898 8.126 quatxyzw 0.638244 -0.654631 0.403679 -0.033857 center -11.615 17.694 8.923 ntor 0
State:	 -2.820  23.898   8.126   0.639 -0.655  0.404 -176.119  

DOCKED: MODEL       13
DOCKED: USER    Run = 13
DOCKED: USER    DPF = C:/Users/seoly/Documents/autodocktools/hydrated_docking/top1/top1dC_t4_mg2.dpf
DOCKED: USER  
DOCKED: USER    Estimated Free Energy of Binding    =   -5.69 kcal/mol  [=(1)+(2)+(3)-(4)]
DOCKED: USER    Estimated Inhibition Constant, Ki   =   67.35 uM (micromolar)  [Temperature = 298.15 K]
DOCKED: USER    
DOCKED: USER    (1) Final Intermolecular Energy     =   -6.79 kcal/mol
DOCKED: USER        vdW + Hbond + desolv Energy     =   +0.14 kcal/mol
DOCKED: USER        Electrostatic Energy            =   -6.93 kcal/mol
DOCKED: USER    (2) Final Total Internal Energy     =   +0.00 kcal/mol
DOCKED: USER    (3) Torsional Free Energy           =   +1.10 kcal/mol
DOCKED: USER    (4) Unbound System's Energy  [=(2)] =   +0.00 kcal/mol
DOCKED: USER    
DOCKED: USER    
DOCKED: USER    NEWDPF move IDNZ_mg_t3_t4.pdbqt
DOCKED: USER    NEWDPF about -11.615000 17.694000 8.923000
DOCKED: USER    NEWDPF tran0 -2.819917 23.897924 8.125855
DOCKED: USER    NEWDPF quaternion0 0.638244 -0.654631 0.403679 -0.033857
DOCKED: USER    NEWDPF axisangle0 0.638611 -0.655006 0.403910 -176.119481
DOCKED: USER    NEWDPF quat0 0.638611 -0.655006 0.403910 -176.119481
DOCKED: USER  keepresnum = 1 
DOCKED: USER  
DOCKED: REMARK  4 active torsions:
DOCKED: REMARK  status: ('A' for Active; 'I' for Inactive)
DOCKED: REMARK       A    between atoms: MG_1  and  MG_1 
DOCKED: REMARK       A    between atoms: W_3  and  W_6 
DOCKED: REMARK       A    between atoms: W_3  and  W_7 
DOCKED: REMARK       A    between atoms: W_6  and  W_7 
DOCKED: USER                              x       y       z     vdW  Elec       q    Type
DOCKED: USER                           _______ _______ _______ _____ _____    ______ ____
DOCKED: ROOT
DOCKED: ATOM      1 MG   MG  A   1      -2.805  23.896   8.129 +0.83 -6.93    +2.000 Mg
DOCKED: ATOM      2  W   WAT X   2      -1.946  25.773   8.114 -0.08 -0.00    +0.000 W 
DOCKED: ATOM      3  W   WAT X   3      -3.668  22.014   8.085 -0.03 -0.00    +0.000 W 
DOCKED: ATOM      4  W   WAT X   4      -4.070  24.443   6.586 -0.40 -0.00    +0.000 W 
DOCKED: ATOM      5  W   WAT X   5      -4.256  24.558   9.435 -0.12 -0.00    +0.000 W 
DOCKED: ATOM      6  W   WAT X   6      -1.631  23.327   9.721 -0.03 -0.00    +0.000 W 
DOCKED: ATOM      7  W   WAT X   7      -1.365  23.272   6.810 -0.03 -0.00    +0.000 W 
DOCKED: 
DOCKED: ENDROOT
DOCKED: TORSDOF 4
DOCKED: TER
DOCKED: ENDMDL
________________________________________________________________________________


	BEGINNING GENETIC ALGORITHM DOCKING 14 of 50
Run: 14 Seed: 630866556 1633582326 [ Run 14 of 50 GA/GALS ]
Beginning GENETIC ALGORITHM (GA), with a maximum of 2500000 energy evaluations.

Final-Value: -6.414


	FINAL GENETIC ALGORITHM DOCKED STATE
	_______________________________________________


Detailed state:  trans -7.152 30.827 6.256 quatxyzw -0.367378 -0.873221 -0.005606 -0.320135 center -11.615 17.694 8.923 ntor 0
State:	 -7.152  30.827   6.256  -0.388 -0.922 -0.006 -142.658  

DOCKED: MODEL       14
DOCKED: USER    Run = 14
DOCKED: USER    DPF = C:/Users/seoly/Documents/autodocktools/hydrated_docking/top1/top1dC_t4_mg2.dpf
DOCKED: USER  
DOCKED: USER    Estimated Free Energy of Binding    =   -5.32 kcal/mol  [=(1)+(2)+(3)-(4)]
DOCKED: USER    Estimated Inhibition Constant, Ki   =  126.73 uM (micromolar)  [Temperature = 298.15 K]
DOCKED: USER    
DOCKED: USER    (1) Final Intermolecular Energy     =   -6.41 kcal/mol
DOCKED: USER        vdW + Hbond + desolv Energy     =   -0.14 kcal/mol
DOCKED: USER        Electrostatic Energy            =   -6.28 kcal/mol
DOCKED: USER    (2) Final Total Internal Energy     =   +0.00 kcal/mol
DOCKED: USER    (3) Torsional Free Energy           =   +1.10 kcal/mol
DOCKED: USER    (4) Unbound System's Energy  [=(2)] =   +0.00 kcal/mol
DOCKED: USER    
DOCKED: USER    
DOCKED: USER    NEWDPF move IDNZ_mg_t3_t4.pdbqt
DOCKED: USER    NEWDPF about -11.615000 17.694000 8.923000
DOCKED: USER    NEWDPF tran0 -7.152183 30.826897 6.255730
DOCKED: USER    NEWDPF quaternion0 -0.367378 -0.873221 -0.005606 -0.320135
DOCKED: USER    NEWDPF axisangle0 -0.387786 -0.921730 -0.005918 -142.657815
DOCKED: USER    NEWDPF quat0 -0.387786 -0.921730 -0.005918 -142.657815
DOCKED: USER  keepresnum = 1 
DOCKED: USER  
DOCKED: REMARK  4 active torsions:
DOCKED: REMARK  status: ('A' for Active; 'I' for Inactive)
DOCKED: REMARK       A    between atoms: MG_1  and  MG_1 
DOCKED: REMARK       A    between atoms: W_3  and  W_6 
DOCKED: REMARK       A    between atoms: W_3  and  W_7 
DOCKED: REMARK       A    between atoms: W_6  and  W_7 
DOCKED: USER                              x       y       z     vdW  Elec       q    Type
DOCKED: USER                           _______ _______ _______ _____ _____    ______ ____
DOCKED: ROOT
DOCKED: ATOM      1 MG   MG  A   1      -7.165  30.819   6.255 +2.21 -6.28    +2.000 Mg
DOCKED: ATOM      2  W   WAT X   2      -6.560  28.855   6.055 -0.29 -0.00    +0.000 W 
DOCKED: ATOM      3  W   WAT X   3      -7.757  32.797   6.398 -0.39 -0.00    +0.000 W 
DOCKED: ATOM      4  W   WAT X   4      -5.534  31.452   5.150 -0.18 -0.00    +0.000 W 
DOCKED: ATOM      5  W   WAT X   5      -5.992  31.021   7.937 -0.53 +0.00    +0.000 W 
DOCKED: ATOM      6  W   WAT X   6      -8.756  30.251   7.430 -0.67 -0.00    +0.000 W 
DOCKED: ATOM      7  W   WAT X   7      -8.302  30.596   4.563 -0.27 -0.00    +0.000 W 
DOCKED: 
DOCKED: ENDROOT
DOCKED: TORSDOF 4
DOCKED: TER
DOCKED: ENDMDL
________________________________________________________________________________


	BEGINNING GENETIC ALGORITHM DOCKING 15 of 50
Run: 15 Seed: 793058950 1423569406 [ Run 15 of 50 GA/GALS ]
Beginning GENETIC ALGORITHM (GA), with a maximum of 2500000 energy evaluations.

Final-Value: -6.781


	FINAL GENETIC ALGORITHM DOCKED STATE
	_______________________________________________


Detailed state:  trans -2.749 23.883 8.122 quatxyzw 0.561036 0.180657 0.689531 0.420889 center -11.615 17.694 8.923 ntor 0
State:	 -2.749  23.883   8.122   0.618  0.199  0.760 130.219  

DOCKED: MODEL       15
DOCKED: USER    Run = 15
DOCKED: USER    DPF = C:/Users/seoly/Documents/autodocktools/hydrated_docking/top1/top1dC_t4_mg2.dpf
DOCKED: USER  
DOCKED: USER    Estimated Free Energy of Binding    =   -5.68 kcal/mol  [=(1)+(2)+(3)-(4)]
DOCKED: USER    Estimated Inhibition Constant, Ki   =   68.21 uM (micromolar)  [Temperature = 298.15 K]
DOCKED: USER    
DOCKED: USER    (1) Final Intermolecular Energy     =   -6.78 kcal/mol
DOCKED: USER        vdW + Hbond + desolv Energy     =   +0.12 kcal/mol
DOCKED: USER        Electrostatic Energy            =   -6.90 kcal/mol
DOCKED: USER    (2) Final Total Internal Energy     =   +0.00 kcal/mol
DOCKED: USER    (3) Torsional Free Energy           =   +1.10 kcal/mol
DOCKED: USER    (4) Unbound System's Energy  [=(2)] =   +0.00 kcal/mol
DOCKED: USER    
DOCKED: USER    
DOCKED: USER    NEWDPF move IDNZ_mg_t3_t4.pdbqt
DOCKED: USER    NEWDPF about -11.615000 17.694000 8.923000
DOCKED: USER    NEWDPF tran0 -2.748970 23.883343 8.122253
DOCKED: USER    NEWDPF quaternion0 0.561036 0.180657 0.689531 0.420889
DOCKED: USER    NEWDPF axisangle0 0.618486 0.199156 0.760139 130.218521
DOCKED: USER    NEWDPF quat0 0.618486 0.199156 0.760139 130.218521
DOCKED: USER  keepresnum = 1 
DOCKED: USER  
DOCKED: REMARK  4 active torsions:
DOCKED: REMARK  status: ('A' for Active; 'I' for Inactive)
DOCKED: REMARK       A    between atoms: MG_1  and  MG_1 
DOCKED: REMARK       A    between atoms: W_3  and  W_6 
DOCKED: REMARK       A    between atoms: W_3  and  W_7 
DOCKED: REMARK       A    between atoms: W_6  and  W_7 
DOCKED: USER                              x       y       z     vdW  Elec       q    Type
DOCKED: USER                           _______ _______ _______ _____ _____    ______ ____
DOCKED: ROOT
DOCKED: ATOM      1 MG   MG  A   1      -2.756  23.895   8.128 +0.75 -6.90    +2.000 Mg
DOCKED: ATOM      2  W   WAT X   2      -3.920  24.636   6.592 -0.31 -0.00    +0.000 W 
DOCKED: ATOM      3  W   WAT X   3      -1.542  23.177   9.643 -0.02 -0.00    +0.000 W 
DOCKED: ATOM      4  W   WAT X   4      -1.278  23.370   6.778 -0.03 -0.00    +0.000 W 
DOCKED: ATOM      5  W   WAT X   5      -3.558  22.018   7.846 -0.03 -0.00    +0.000 W 
DOCKED: ATOM      6  W   WAT X   6      -4.229  24.319   9.501 -0.12 -0.00    +0.000 W 
DOCKED: ATOM      7  W   WAT X   7      -1.957  25.768   8.368 -0.10 -0.00    +0.000 W 
DOCKED: 
DOCKED: ENDROOT
DOCKED: TORSDOF 4
DOCKED: TER
DOCKED: ENDMDL
________________________________________________________________________________


	BEGINNING GENETIC ALGORITHM DOCKING 16 of 50
Run: 16 Seed: 449891426 116907404 [ Run 16 of 50 GA/GALS ]
Beginning GENETIC ALGORITHM (GA), with a maximum of 2500000 energy evaluations.

Final-Value: -6.806


	FINAL GENETIC ALGORITHM DOCKED STATE
	_______________________________________________


Detailed state:  trans -2.764 23.890 8.117 quatxyzw 0.728804 -0.289799 0.148548 0.602324 center -11.615 17.694 8.923 ntor 0
State:	 -2.764  23.890   8.117   0.913 -0.363  0.186 105.927  

DOCKED: MODEL       16
DOCKED: USER    Run = 16
DOCKED: USER    DPF = C:/Users/seoly/Documents/autodocktools/hydrated_docking/top1/top1dC_t4_mg2.dpf
DOCKED: USER  
DOCKED: USER    Estimated Free Energy of Binding    =   -5.71 kcal/mol  [=(1)+(2)+(3)-(4)]
DOCKED: USER    Estimated Inhibition Constant, Ki   =   65.41 uM (micromolar)  [Temperature = 298.15 K]
DOCKED: USER    
DOCKED: USER    (1) Final Intermolecular Energy     =   -6.81 kcal/mol
DOCKED: USER        vdW + Hbond + desolv Energy     =   +0.10 kcal/mol
DOCKED: USER        Electrostatic Energy            =   -6.90 kcal/mol
DOCKED: USER    (2) Final Total Internal Energy     =   +0.00 kcal/mol
DOCKED: USER    (3) Torsional Free Energy           =   +1.10 kcal/mol
DOCKED: USER    (4) Unbound System's Energy  [=(2)] =   +0.00 kcal/mol
DOCKED: USER    
DOCKED: USER    
DOCKED: USER    NEWDPF move IDNZ_mg_t3_t4.pdbqt
DOCKED: USER    NEWDPF about -11.615000 17.694000 8.923000
DOCKED: USER    NEWDPF tran0 -2.764359 23.890420 8.117060
DOCKED: USER    NEWDPF quaternion0 0.728804 -0.289799 0.148548 0.602324
DOCKED: USER    NEWDPF axisangle0 0.913001 -0.363042 0.186092 105.926935
DOCKED: USER    NEWDPF quat0 0.913001 -0.363042 0.186092 105.926935
DOCKED: USER  keepresnum = 1 
DOCKED: USER  
DOCKED: REMARK  4 active torsions:
DOCKED: REMARK  status: ('A' for Active; 'I' for Inactive)
DOCKED: REMARK       A    between atoms: MG_1  and  MG_1 
DOCKED: REMARK       A    between atoms: W_3  and  W_6 
DOCKED: REMARK       A    between atoms: W_3  and  W_7 
DOCKED: REMARK       A    between atoms: W_6  and  W_7 
DOCKED: USER                              x       y       z     vdW  Elec       q    Type
DOCKED: USER                           _______ _______ _______ _____ _____    ______ ____
DOCKED: ROOT
DOCKED: ATOM      1 MG   MG  A   1      -2.757  23.896   8.129 +0.75 -6.90    +2.000 Mg
DOCKED: ATOM      2  W   WAT X   2      -4.212  24.493   9.466 -0.09 -0.00    +0.000 W 
DOCKED: ATOM      3  W   WAT X   3      -1.309  23.345   6.756 -0.03 -0.00    +0.000 W 
DOCKED: ATOM      4  W   WAT X   4      -3.961  24.456   6.542 -0.38 -0.00    +0.000 W 
DOCKED: ATOM      5  W   WAT X   5      -3.618  22.028   8.008 -0.03 -0.00    +0.000 W 
DOCKED: ATOM      6  W   WAT X   6      -1.555  23.244   9.667 -0.02 -0.00    +0.000 W 
DOCKED: ATOM      7  W   WAT X   7      -1.937  25.772   8.249 -0.09 -0.00    +0.000 W 
DOCKED: 
DOCKED: ENDROOT
DOCKED: TORSDOF 4
DOCKED: TER
DOCKED: ENDMDL
________________________________________________________________________________


	BEGINNING GENETIC ALGORITHM DOCKING 17 of 50
Run: 17 Seed: 1320086729 773410822 [ Run 17 of 50 GA/GALS ]
Beginning GENETIC ALGORITHM (GA), with a maximum of 2500000 energy evaluations.

Final-Value: -6.713


	FINAL GENETIC ALGORITHM DOCKED STATE
	_______________________________________________


Detailed state:  trans -2.821 23.908 8.121 quatxyzw -0.023889 0.464034 -0.399432 -0.790288 center -11.615 17.694 8.923 ntor 0
State:	 -2.821  23.908   8.121  -0.039  0.757 -0.652 -75.575  

DOCKED: MODEL       17
DOCKED: USER    Run = 17
DOCKED: USER    DPF = C:/Users/seoly/Documents/autodocktools/hydrated_docking/top1/top1dC_t4_mg2.dpf
DOCKED: USER  
DOCKED: USER    Estimated Free Energy of Binding    =   -5.62 kcal/mol  [=(1)+(2)+(3)-(4)]
DOCKED: USER    Estimated Inhibition Constant, Ki   =   76.58 uM (micromolar)  [Temperature = 298.15 K]
DOCKED: USER    
DOCKED: USER    (1) Final Intermolecular Energy     =   -6.71 kcal/mol
DOCKED: USER        vdW + Hbond + desolv Energy     =   +0.23 kcal/mol
DOCKED: USER        Electrostatic Energy            =   -6.94 kcal/mol
DOCKED: USER    (2) Final Total Internal Energy     =   +0.00 kcal/mol
DOCKED: USER    (3) Torsional Free Energy           =   +1.10 kcal/mol
DOCKED: USER    (4) Unbound System's Energy  [=(2)] =   +0.00 kcal/mol
DOCKED: USER    
DOCKED: USER    
DOCKED: USER    NEWDPF move IDNZ_mg_t3_t4.pdbqt
DOCKED: USER    NEWDPF about -11.615000 17.694000 8.923000
DOCKED: USER    NEWDPF tran0 -2.820672 23.908368 8.121196
DOCKED: USER    NEWDPF quaternion0 -0.023889 0.464034 -0.399432 -0.790288
DOCKED: USER    NEWDPF axisangle0 -0.038988 0.757316 -0.651884 -75.575143
DOCKED: USER    NEWDPF quat0 -0.038988 0.757316 -0.651884 -75.575143
DOCKED: USER  keepresnum = 1 
DOCKED: USER  
DOCKED: REMARK  4 active torsions:
DOCKED: REMARK  status: ('A' for Active; 'I' for Inactive)
DOCKED: REMARK       A    between atoms: MG_1  and  MG_1 
DOCKED: REMARK       A    between atoms: W_3  and  W_6 
DOCKED: REMARK       A    between atoms: W_3  and  W_7 
DOCKED: REMARK       A    between atoms: W_6  and  W_7 
DOCKED: USER                              x       y       z     vdW  Elec       q    Type
DOCKED: USER                           _______ _______ _______ _____ _____    ______ ____
DOCKED: ROOT
DOCKED: ATOM      1 MG   MG  A   1      -2.824  23.896   8.130 +0.87 -6.94    +2.000 Mg
DOCKED: ATOM      2  W   WAT X   2      -4.349  24.537   9.366 -0.13 -0.00    +0.000 W 
DOCKED: ATOM      3  W   WAT X   3      -1.257  23.283   6.925 -0.03 -0.00    +0.000 W 
DOCKED: ATOM      4  W   WAT X   4      -1.923  25.755   8.250 -0.09 -0.00    +0.000 W 
DOCKED: ATOM      5  W   WAT X   5      -3.848  24.597   6.484 -0.31 -0.00    +0.000 W 
DOCKED: ATOM      6  W   WAT X   6      -3.723  22.058   7.907 -0.04 -0.00    +0.000 W 
DOCKED: ATOM      7  W   WAT X   7      -1.817  23.232   9.787 -0.03 -0.00    +0.000 W 
DOCKED: 
DOCKED: ENDROOT
DOCKED: TORSDOF 4
DOCKED: TER
DOCKED: ENDMDL
________________________________________________________________________________


	BEGINNING GENETIC ALGORITHM DOCKING 18 of 50
Run: 18 Seed: 196621196 1937076847 [ Run 18 of 50 GA/GALS ]
Beginning GENETIC ALGORITHM (GA), with a maximum of 2500000 energy evaluations.

Final-Value: -6.801


	FINAL GENETIC ALGORITHM DOCKED STATE
	_______________________________________________


Detailed state:  trans -2.764 23.887 8.147 quatxyzw -0.839317 -0.037323 -0.463552 0.281557 center -11.615 17.694 8.923 ntor 0
State:	 -2.764  23.887   8.147  -0.875 -0.039 -0.483 147.294  

DOCKED: MODEL       18
DOCKED: USER    Run = 18
DOCKED: USER    DPF = C:/Users/seoly/Documents/autodocktools/hydrated_docking/top1/top1dC_t4_mg2.dpf
DOCKED: USER  
DOCKED: USER    Estimated Free Energy of Binding    =   -5.70 kcal/mol  [=(1)+(2)+(3)-(4)]
DOCKED: USER    Estimated Inhibition Constant, Ki   =   65.95 uM (micromolar)  [Temperature = 298.15 K]
DOCKED: USER    
DOCKED: USER    (1) Final Intermolecular Energy     =   -6.80 kcal/mol
DOCKED: USER        vdW + Hbond + desolv Energy     =   +0.10 kcal/mol
DOCKED: USER        Electrostatic Energy            =   -6.90 kcal/mol
DOCKED: USER    (2) Final Total Internal Energy     =   +0.00 kcal/mol
DOCKED: USER    (3) Torsional Free Energy           =   +1.10 kcal/mol
DOCKED: USER    (4) Unbound System's Energy  [=(2)] =   +0.00 kcal/mol
DOCKED: USER    
DOCKED: USER    
DOCKED: USER    NEWDPF move IDNZ_mg_t3_t4.pdbqt
DOCKED: USER    NEWDPF about -11.615000 17.694000 8.923000
DOCKED: USER    NEWDPF tran0 -2.764175 23.886715 8.146503
DOCKED: USER    NEWDPF quaternion0 -0.839317 -0.037323 -0.463552 0.281557
DOCKED: USER    NEWDPF axisangle0 -0.874703 -0.038897 -0.483096 147.293715
DOCKED: USER    NEWDPF quat0 -0.874703 -0.038897 -0.483096 147.293715
DOCKED: USER  keepresnum = 1 
DOCKED: USER  
DOCKED: REMARK  4 active torsions:
DOCKED: REMARK  status: ('A' for Active; 'I' for Inactive)
DOCKED: REMARK       A    between atoms: MG_1  and  MG_1 
DOCKED: REMARK       A    between atoms: W_3  and  W_6 
DOCKED: REMARK       A    between atoms: W_3  and  W_7 
DOCKED: REMARK       A    between atoms: W_6  and  W_7 
DOCKED: USER                              x       y       z     vdW  Elec       q    Type
DOCKED: USER                           _______ _______ _______ _____ _____    ______ ____
DOCKED: ROOT
DOCKED: ATOM      1 MG   MG  A   1      -2.756  23.896   8.138 +0.75 -6.90    +2.000 Mg
DOCKED: ATOM      2  W   WAT X   2      -4.039  24.477   6.628 -0.38 -0.00    +0.000 W 
DOCKED: ATOM      3  W   WAT X   3      -1.463  23.262   9.625 -0.02 -0.00    +0.000 W 
DOCKED: ATOM      4  W   WAT X   4      -3.614  22.013   8.166 -0.03 -0.00    +0.000 W 
DOCKED: ATOM      5  W   WAT X   5      -4.148  24.454   9.551 -0.09 -0.00    +0.000 W 
DOCKED: ATOM      6  W   WAT X   6      -1.926  25.778   8.210 -0.09 -0.00    +0.000 W 
DOCKED: ATOM      7  W   WAT X   7      -1.401  23.325   6.709 -0.03 -0.00    +0.000 W 
DOCKED: 
DOCKED: ENDROOT
DOCKED: TORSDOF 4
DOCKED: TER
DOCKED: ENDMDL
________________________________________________________________________________


	BEGINNING GENETIC ALGORITHM DOCKING 19 of 50
Run: 19 Seed: 2124902671 304596956 [ Run 19 of 50 GA/GALS ]
Beginning GENETIC ALGORITHM (GA), with a maximum of 2500000 energy evaluations.

Final-Value: -5.835


	FINAL GENETIC ALGORITHM DOCKED STATE
	_______________________________________________


Detailed state:  trans -4.252 31.029 4.760 quatxyzw -0.363344 0.047601 0.318265 0.874313 center -11.615 17.694 8.923 ntor 0
State:	 -4.252  31.029   4.760  -0.749  0.098  0.656 58.073  

DOCKED: MODEL       19
DOCKED: USER    Run = 19
DOCKED: USER    DPF = C:/Users/seoly/Documents/autodocktools/hydrated_docking/top1/top1dC_t4_mg2.dpf
DOCKED: USER  
DOCKED: USER    Estimated Free Energy of Binding    =   -4.74 kcal/mol  [=(1)+(2)+(3)-(4)]
DOCKED: USER    Estimated Inhibition Constant, Ki   =  336.59 uM (micromolar)  [Temperature = 298.15 K]
DOCKED: USER    
DOCKED: USER    (1) Final Intermolecular Energy     =   -5.84 kcal/mol
DOCKED: USER        vdW + Hbond + desolv Energy     =   +0.42 kcal/mol
DOCKED: USER        Electrostatic Energy            =   -6.26 kcal/mol
DOCKED: USER    (2) Final Total Internal Energy     =   +0.00 kcal/mol
DOCKED: USER    (3) Torsional Free Energy           =   +1.10 kcal/mol
DOCKED: USER    (4) Unbound System's Energy  [=(2)] =   +0.00 kcal/mol
DOCKED: USER    
DOCKED: USER    
DOCKED: USER    NEWDPF move IDNZ_mg_t3_t4.pdbqt
DOCKED: USER    NEWDPF about -11.615000 17.694000 8.923000
DOCKED: USER    NEWDPF tran0 -4.252049 31.029330 4.759595
DOCKED: USER    NEWDPF quaternion0 -0.363344 0.047601 0.318265 0.874313
DOCKED: USER    NEWDPF axisangle0 -0.748602 0.098073 0.655726 58.072507
DOCKED: USER    NEWDPF quat0 -0.748602 0.098073 0.655726 58.072507
DOCKED: USER  keepresnum = 1 
DOCKED: USER  
DOCKED: REMARK  4 active torsions:
DOCKED: REMARK  status: ('A' for Active; 'I' for Inactive)
DOCKED: REMARK       A    between atoms: MG_1  and  MG_1 
DOCKED: REMARK       A    between atoms: W_3  and  W_6 
DOCKED: REMARK       A    between atoms: W_3  and  W_7 
DOCKED: REMARK       A    between atoms: W_6  and  W_7 
DOCKED: USER                              x       y       z     vdW  Elec       q    Type
DOCKED: USER                           _______ _______ _______ _____ _____    ______ ____
DOCKED: ROOT
DOCKED: ATOM      1 MG   MG  A   1      -4.260  31.018   4.755 +1.12 -6.26    +2.000 Mg
DOCKED: ATOM      2  W   WAT X   2      -5.909  31.878   3.858 -0.21 -0.00    +0.000 W 
DOCKED: ATOM      3  W   WAT X   3      -2.631  30.166   5.707 -0.04 -0.00    +0.000 W 
DOCKED: ATOM      4  W   WAT X   4      -4.232  32.517   6.181 -0.07 -0.00    +0.000 W 
DOCKED: ATOM      5  W   WAT X   5      -3.011  32.198   3.617 -0.06 -0.00    +0.000 W 
DOCKED: ATOM      6  W   WAT X   6      -4.191  29.552   3.311 -0.13 -0.00    +0.000 W 
DOCKED: ATOM      7  W   WAT X   7      -5.528  29.875   5.891 -0.18 -0.00    +0.000 W 
DOCKED: 
DOCKED: ENDROOT
DOCKED: TORSDOF 4
DOCKED: TER
DOCKED: ENDMDL
________________________________________________________________________________


	BEGINNING GENETIC ALGORITHM DOCKING 20 of 50
Run: 20 Seed: 1159607532 429106273 [ Run 20 of 50 GA/GALS ]
Beginning GENETIC ALGORITHM (GA), with a maximum of 2500000 energy evaluations.

Final-Value: -6.379


	FINAL GENETIC ALGORITHM DOCKED STATE
	_______________________________________________


Detailed state:  trans -7.251 31.087 6.248 quatxyzw 0.050072 0.890659 -0.425567 -0.152027 center -11.615 17.694 8.923 ntor 0
State:	 -7.251  31.087   6.248   0.051  0.901 -0.431 -162.511  

DOCKED: MODEL       20
DOCKED: USER    Run = 20
DOCKED: USER    DPF = C:/Users/seoly/Documents/autodocktools/hydrated_docking/top1/top1dC_t4_mg2.dpf
DOCKED: USER  
DOCKED: USER    Estimated Free Energy of Binding    =   -5.28 kcal/mol  [=(1)+(2)+(3)-(4)]
DOCKED: USER    Estimated Inhibition Constant, Ki   =  134.51 uM (micromolar)  [Temperature = 298.15 K]
DOCKED: USER    
DOCKED: USER    (1) Final Intermolecular Energy     =   -6.38 kcal/mol
DOCKED: USER        vdW + Hbond + desolv Energy     =   -0.18 kcal/mol
DOCKED: USER        Electrostatic Energy            =   -6.20 kcal/mol
DOCKED: USER    (2) Final Total Internal Energy     =   +0.00 kcal/mol
DOCKED: USER    (3) Torsional Free Energy           =   +1.10 kcal/mol
DOCKED: USER    (4) Unbound System's Energy  [=(2)] =   +0.00 kcal/mol
DOCKED: USER    
DOCKED: USER    
DOCKED: USER    NEWDPF move IDNZ_mg_t3_t4.pdbqt
DOCKED: USER    NEWDPF about -11.615000 17.694000 8.923000
DOCKED: USER    NEWDPF tran0 -7.251067 31.086738 6.247706
DOCKED: USER    NEWDPF quaternion0 0.050072 0.890659 -0.425567 -0.152027
DOCKED: USER    NEWDPF axisangle0 0.050661 0.901133 -0.430572 -162.511176
DOCKED: USER    NEWDPF quat0 0.050661 0.901133 -0.430572 -162.511176
DOCKED: USER  keepresnum = 1 
DOCKED: USER  
DOCKED: REMARK  4 active torsions:
DOCKED: REMARK  status: ('A' for Active; 'I' for Inactive)
DOCKED: REMARK       A    between atoms: MG_1  and  MG_1 
DOCKED: REMARK       A    between atoms: W_3  and  W_6 
DOCKED: REMARK       A    between atoms: W_3  and  W_7 
DOCKED: REMARK       A    between atoms: W_6  and  W_7 
DOCKED: USER                              x       y       z     vdW  Elec       q    Type
DOCKED: USER                           _______ _______ _______ _____ _____    ______ ____
DOCKED: ROOT
DOCKED: ATOM      1 MG   MG  A   1      -7.254  31.073   6.254 +2.12 -6.20    +2.000 Mg
DOCKED: ATOM      2  W   WAT X   2      -6.025  31.018   7.912 -0.53 +0.00    +0.000 W 
DOCKED: ATOM      3  W   WAT X   3      -8.438  31.118   4.557 -0.29 -0.00    +0.000 W 
DOCKED: ATOM      4  W   WAT X   4      -5.819  32.134   5.205 -0.18 -0.00    +0.000 W 
DOCKED: ATOM      5  W   WAT X   5      -8.019  32.886   6.867 -0.33 -0.00    +0.000 W 
DOCKED: ATOM      6  W   WAT X   6      -8.747  30.096   7.279 -0.68 -0.00    +0.000 W 
DOCKED: ATOM      7  W   WAT X   7      -6.455  29.282   5.657 -0.28 -0.00    +0.000 W 
DOCKED: 
DOCKED: ENDROOT
DOCKED: TORSDOF 4
DOCKED: TER
DOCKED: ENDMDL
________________________________________________________________________________


	BEGINNING GENETIC ALGORITHM DOCKING 21 of 50
Run: 21 Seed: 1314141093 1679605421 [ Run 21 of 50 GA/GALS ]
Beginning GENETIC ALGORITHM (GA), with a maximum of 2500000 energy evaluations.

Final-Value: -6.813


	FINAL GENETIC ALGORITHM DOCKED STATE
	_______________________________________________


Detailed state:  trans -2.760 23.897 8.094 quatxyzw 0.666185 -0.644721 0.374664 -0.012620 center -11.615 17.694 8.923 ntor 0
State:	 -2.760  23.897   8.094   0.666 -0.645  0.375 -178.554  

DOCKED: MODEL       21
DOCKED: USER    Run = 21
DOCKED: USER    DPF = C:/Users/seoly/Documents/autodocktools/hydrated_docking/top1/top1dC_t4_mg2.dpf
DOCKED: USER  
DOCKED: USER    Estimated Free Energy of Binding    =   -5.72 kcal/mol  [=(1)+(2)+(3)-(4)]
DOCKED: USER    Estimated Inhibition Constant, Ki   =   64.66 uM (micromolar)  [Temperature = 298.15 K]
DOCKED: USER    
DOCKED: USER    (1) Final Intermolecular Energy     =   -6.81 kcal/mol
DOCKED: USER        vdW + Hbond + desolv Energy     =   +0.09 kcal/mol
DOCKED: USER        Electrostatic Energy            =   -6.90 kcal/mol
DOCKED: USER    (2) Final Total Internal Energy     =   +0.00 kcal/mol
DOCKED: USER    (3) Torsional Free Energy           =   +1.10 kcal/mol
DOCKED: USER    (4) Unbound System's Energy  [=(2)] =   +0.00 kcal/mol
DOCKED: USER    
DOCKED: USER    
DOCKED: USER    NEWDPF move IDNZ_mg_t3_t4.pdbqt
DOCKED: USER    NEWDPF about -11.615000 17.694000 8.923000
DOCKED: USER    NEWDPF tran0 -2.759526 23.897398 8.094093
DOCKED: USER    NEWDPF quaternion0 0.666185 -0.644721 0.374664 -0.012620
DOCKED: USER    NEWDPF axisangle0 0.666239 -0.644772 0.374693 -178.553781
DOCKED: USER    NEWDPF quat0 0.666239 -0.644772 0.374693 -178.553781
DOCKED: USER  keepresnum = 1 
DOCKED: USER  
DOCKED: REMARK  4 active torsions:
DOCKED: REMARK  status: ('A' for Active; 'I' for Inactive)
DOCKED: REMARK       A    between atoms: MG_1  and  MG_1 
DOCKED: REMARK       A    between atoms: W_3  and  W_6 
DOCKED: REMARK       A    between atoms: W_3  and  W_7 
DOCKED: REMARK       A    between atoms: W_6  and  W_7 
DOCKED: USER                              x       y       z     vdW  Elec       q    Type
DOCKED: USER                           _______ _______ _______ _____ _____    ______ ____
DOCKED: ROOT
DOCKED: ATOM      1 MG   MG  A   1      -2.745  23.896   8.097 +0.75 -6.90    +2.000 Mg
DOCKED: ATOM      2  W   WAT X   2      -2.007  25.823   8.168 -0.08 -0.00    +0.000 W 
DOCKED: ATOM      3  W   WAT X   3      -3.487  21.968   7.967 -0.03 -0.00    +0.000 W 
DOCKED: ATOM      4  W   WAT X   4      -4.094  24.448   6.628 -0.40 -0.00    +0.000 W 
DOCKED: ATOM      5  W   WAT X   5      -4.189  24.385   9.484 -0.10 -0.00    +0.000 W 
DOCKED: ATOM      6  W   WAT X   6      -1.482  23.314   9.615 -0.02 -0.00    +0.000 W 
DOCKED: ATOM      7  W   WAT X   7      -1.314  23.445   6.699 -0.03 -0.00    +0.000 W 
DOCKED: 
DOCKED: ENDROOT
DOCKED: TORSDOF 4
DOCKED: TER
DOCKED: ENDMDL
________________________________________________________________________________


	BEGINNING GENETIC ALGORITHM DOCKING 22 of 50
Run: 22 Seed: 805683343 577758580 [ Run 22 of 50 GA/GALS ]
Beginning GENETIC ALGORITHM (GA), with a maximum of 2500000 energy evaluations.

Final-Value: -6.744


	FINAL GENETIC ALGORITHM DOCKED STATE
	_______________________________________________


Detailed state:  trans -2.780 23.899 8.134 quatxyzw -0.661009 -0.358422 0.393818 0.528686 center -11.615 17.694 8.923 ntor 0
State:	 -2.780  23.899   8.134  -0.779 -0.422  0.464 116.167  

DOCKED: MODEL       22
DOCKED: USER    Run = 22
DOCKED: USER    DPF = C:/Users/seoly/Documents/autodocktools/hydrated_docking/top1/top1dC_t4_mg2.dpf
DOCKED: USER  
DOCKED: USER    Estimated Free Energy of Binding    =   -5.65 kcal/mol  [=(1)+(2)+(3)-(4)]
DOCKED: USER    Estimated Inhibition Constant, Ki   =   72.67 uM (micromolar)  [Temperature = 298.15 K]
DOCKED: USER    
DOCKED: USER    (1) Final Intermolecular Energy     =   -6.74 kcal/mol
DOCKED: USER        vdW + Hbond + desolv Energy     =   +0.18 kcal/mol
DOCKED: USER        Electrostatic Energy            =   -6.92 kcal/mol
DOCKED: USER    (2) Final Total Internal Energy     =   +0.00 kcal/mol
DOCKED: USER    (3) Torsional Free Energy           =   +1.10 kcal/mol
DOCKED: USER    (4) Unbound System's Energy  [=(2)] =   +0.00 kcal/mol
DOCKED: USER    
DOCKED: USER    
DOCKED: USER    NEWDPF move IDNZ_mg_t3_t4.pdbqt
DOCKED: USER    NEWDPF about -11.615000 17.694000 8.923000
DOCKED: USER    NEWDPF tran0 -2.779889 23.898992 8.134428
DOCKED: USER    NEWDPF quaternion0 -0.661009 -0.358422 0.393818 0.528686
DOCKED: USER    NEWDPF axisangle0 -0.778741 -0.422260 0.463960 116.166605
DOCKED: USER    NEWDPF quat0 -0.778741 -0.422260 0.463960 116.166605
DOCKED: USER  keepresnum = 1 
DOCKED: USER  
DOCKED: REMARK  4 active torsions:
DOCKED: REMARK  status: ('A' for Active; 'I' for Inactive)
DOCKED: REMARK       A    between atoms: MG_1  and  MG_1 
DOCKED: REMARK       A    between atoms: W_3  and  W_6 
DOCKED: REMARK       A    between atoms: W_3  and  W_7 
DOCKED: REMARK       A    between atoms: W_6  and  W_7 
DOCKED: USER                              x       y       z     vdW  Elec       q    Type
DOCKED: USER                           _______ _______ _______ _____ _____    ______ ____
DOCKED: ROOT
DOCKED: ATOM      1 MG   MG  A   1      -2.793  23.896   8.127 +0.81 -6.92    +2.000 Mg
DOCKED: ATOM      2  W   WAT X   2      -4.317  24.628   9.311 -0.12 -0.00    +0.000 W 
DOCKED: ATOM      3  W   WAT X   3      -1.259  23.115   6.977 -0.02 -0.00    +0.000 W 
DOCKED: ATOM      4  W   WAT X   4      -1.706  23.384   9.812 -0.03 -0.00    +0.000 W 
DOCKED: ATOM      5  W   WAT X   5      -1.851  25.728   8.185 -0.09 -0.00    +0.000 W 
DOCKED: ATOM      6  W   WAT X   6      -3.793  24.462   6.420 -0.32 -0.00    +0.000 W 
DOCKED: ATOM      7  W   WAT X   7      -3.739  22.077   8.109 -0.04 -0.00    +0.000 W 
DOCKED: 
DOCKED: ENDROOT
DOCKED: TORSDOF 4
DOCKED: TER
DOCKED: ENDMDL
________________________________________________________________________________


	BEGINNING GENETIC ALGORITHM DOCKING 23 of 50
Run: 23 Seed: 224799375 588758169 [ Run 23 of 50 GA/GALS ]
Beginning GENETIC ALGORITHM (GA), with a maximum of 2500000 energy evaluations.

Final-Value: -6.486


	FINAL GENETIC ALGORITHM DOCKED STATE
	_______________________________________________


Detailed state:  trans -5.715 31.390 5.499 quatxyzw 0.724237 -0.040216 -0.560320 0.399881 center -11.615 17.694 8.923 ntor 0
State:	 -5.715  31.390   5.499   0.790 -0.044 -0.611 132.858  

DOCKED: MODEL       23
DOCKED: USER    Run = 23
DOCKED: USER    DPF = C:/Users/seoly/Documents/autodocktools/hydrated_docking/top1/top1dC_t4_mg2.dpf
DOCKED: USER  
DOCKED: USER    Estimated Free Energy of Binding    =   -5.39 kcal/mol  [=(1)+(2)+(3)-(4)]
DOCKED: USER    Estimated Inhibition Constant, Ki   =  112.22 uM (micromolar)  [Temperature = 298.15 K]
DOCKED: USER    
DOCKED: USER    (1) Final Intermolecular Energy     =   -6.49 kcal/mol
DOCKED: USER        vdW + Hbond + desolv Energy     =   +0.99 kcal/mol
DOCKED: USER        Electrostatic Energy            =   -7.48 kcal/mol
DOCKED: USER    (2) Final Total Internal Energy     =   +0.00 kcal/mol
DOCKED: USER    (3) Torsional Free Energy           =   +1.10 kcal/mol
DOCKED: USER    (4) Unbound System's Energy  [=(2)] =   +0.00 kcal/mol
DOCKED: USER    
DOCKED: USER    
DOCKED: USER    NEWDPF move IDNZ_mg_t3_t4.pdbqt
DOCKED: USER    NEWDPF about -11.615000 17.694000 8.923000
DOCKED: USER    NEWDPF tran0 -5.714957 31.390245 5.498748
DOCKED: USER    NEWDPF quaternion0 0.724237 -0.040216 -0.560320 0.399881
DOCKED: USER    NEWDPF axisangle0 0.790162 -0.043877 -0.611325 132.858487
DOCKED: USER    NEWDPF quat0 0.790162 -0.043877 -0.611325 132.858487
DOCKED: USER  keepresnum = 1 
DOCKED: USER  
DOCKED: REMARK  4 active torsions:
DOCKED: REMARK  status: ('A' for Active; 'I' for Inactive)
DOCKED: REMARK       A    between atoms: MG_1  and  MG_1 
DOCKED: REMARK       A    between atoms: W_3  and  W_6 
DOCKED: REMARK       A    between atoms: W_3  and  W_7 
DOCKED: REMARK       A    between atoms: W_6  and  W_7 
DOCKED: USER                              x       y       z     vdW  Elec       q    Type
DOCKED: USER                           _______ _______ _______ _____ _____    ______ ____
DOCKED: ROOT
DOCKED: ATOM      1 MG   MG  A   1      -5.712  31.404   5.505 +2.34 -7.48    +2.000 Mg
DOCKED: ATOM      2  W   WAT X   2      -5.315  31.013   7.493 -0.29 -0.00    +0.000 W 
DOCKED: ATOM      3  W   WAT X   3      -6.168  31.788   3.523 -0.24 -0.00    +0.000 W 
DOCKED: ATOM      4  W   WAT X   4      -7.102  29.871   5.463 -0.22 -0.00    +0.000 W 
DOCKED: ATOM      5  W   WAT X   5      -4.297  30.018   4.937 -0.13 -0.00    +0.000 W 
DOCKED: ATOM      6  W   WAT X   6      -4.281  32.882   5.469 -0.08 -0.00    +0.000 W 
DOCKED: ATOM      7  W   WAT X   7      -7.132  32.758   6.100 -0.38 -0.00    +0.000 W 
DOCKED: 
DOCKED: ENDROOT
DOCKED: TORSDOF 4
DOCKED: TER
DOCKED: ENDMDL
________________________________________________________________________________


	BEGINNING GENETIC ALGORITHM DOCKING 24 of 50
Run: 24 Seed: 1096144019 2085503502 [ Run 24 of 50 GA/GALS ]
Beginning GENETIC ALGORITHM (GA), with a maximum of 2500000 energy evaluations.

Final-Value: -6.417


	FINAL GENETIC ALGORITHM DOCKED STATE
	_______________________________________________


Detailed state:  trans -7.239 30.978 6.257 quatxyzw 0.467031 0.084874 -0.663226 -0.578628 center -11.615 17.694 8.923 ntor 0
State:	 -7.239  30.978   6.257   0.573  0.104 -0.813 -109.292  

DOCKED: MODEL       24
DOCKED: USER    Run = 24
DOCKED: USER    DPF = C:/Users/seoly/Documents/autodocktools/hydrated_docking/top1/top1dC_t4_mg2.dpf
DOCKED: USER  
DOCKED: USER    Estimated Free Energy of Binding    =   -5.32 kcal/mol  [=(1)+(2)+(3)-(4)]
DOCKED: USER    Estimated Inhibition Constant, Ki   =  126.08 uM (micromolar)  [Temperature = 298.15 K]
DOCKED: USER    
DOCKED: USER    (1) Final Intermolecular Energy     =   -6.42 kcal/mol
DOCKED: USER        vdW + Hbond + desolv Energy     =   -0.15 kcal/mol
DOCKED: USER        Electrostatic Energy            =   -6.27 kcal/mol
DOCKED: USER    (2) Final Total Internal Energy     =   +0.00 kcal/mol
DOCKED: USER    (3) Torsional Free Energy           =   +1.10 kcal/mol
DOCKED: USER    (4) Unbound System's Energy  [=(2)] =   +0.00 kcal/mol
DOCKED: USER    
DOCKED: USER    
DOCKED: USER    NEWDPF move IDNZ_mg_t3_t4.pdbqt
DOCKED: USER    NEWDPF about -11.615000 17.694000 8.923000
DOCKED: USER    NEWDPF tran0 -7.238918 30.977724 6.257425
DOCKED: USER    NEWDPF quaternion0 0.467031 0.084874 -0.663226 -0.578628
DOCKED: USER    NEWDPF axisangle0 0.572628 0.104065 -0.813184 -109.291857
DOCKED: USER    NEWDPF quat0 0.572628 0.104065 -0.813184 -109.291857
DOCKED: USER  keepresnum = 1 
DOCKED: USER  
DOCKED: REMARK  4 active torsions:
DOCKED: REMARK  status: ('A' for Active; 'I' for Inactive)
DOCKED: REMARK       A    between atoms: MG_1  and  MG_1 
DOCKED: REMARK       A    between atoms: W_3  and  W_6 
DOCKED: REMARK       A    between atoms: W_3  and  W_7 
DOCKED: REMARK       A    between atoms: W_6  and  W_7 
DOCKED: USER                              x       y       z     vdW  Elec       q    Type
DOCKED: USER                           _______ _______ _______ _____ _____    ______ ____
DOCKED: ROOT
DOCKED: ATOM      1 MG   MG  A   1      -7.254  30.978   6.254 +2.19 -6.27    +2.000 Mg
DOCKED: ATOM      2  W   WAT X   2      -7.934  32.881   6.673 -0.37 -0.00    +0.000 W 
DOCKED: ATOM      3  W   WAT X   3      -6.571  29.057   5.892 -0.30 -0.00    +0.000 W 
DOCKED: ATOM      4  W   WAT X   4      -5.941  31.076   7.851 -0.53 +0.00    +0.000 W 
DOCKED: ATOM      5  W   WAT X   5      -5.750  31.761   5.083 -0.19 -0.00    +0.000 W 
DOCKED: ATOM      6  W   WAT X   6      -8.479  30.860   4.604 -0.28 -0.00    +0.000 W 
DOCKED: ATOM      7  W   WAT X   7      -8.744  30.228   7.446 -0.67 -0.00    +0.000 W 
DOCKED: 
DOCKED: ENDROOT
DOCKED: TORSDOF 4
DOCKED: TER
DOCKED: ENDMDL
________________________________________________________________________________


	BEGINNING GENETIC ALGORITHM DOCKING 25 of 50
Run: 25 Seed: 988309493 606099024 [ Run 25 of 50 GA/GALS ]
Beginning GENETIC ALGORITHM (GA), with a maximum of 2500000 energy evaluations.

Final-Value: -6.806


	FINAL GENETIC ALGORITHM DOCKED STATE
	_______________________________________________


Detailed state:  trans -2.750 23.902 8.118 quatxyzw -0.346223 -0.754669 0.551228 -0.082169 center -11.615 17.694 8.923 ntor 0
State:	 -2.750  23.902   8.118  -0.347 -0.757  0.553 -170.574  

DOCKED: MODEL       25
DOCKED: USER    Run = 25
DOCKED: USER    DPF = C:/Users/seoly/Documents/autodocktools/hydrated_docking/top1/top1dC_t4_mg2.dpf
DOCKED: USER  
DOCKED: USER    Estimated Free Energy of Binding    =   -5.71 kcal/mol  [=(1)+(2)+(3)-(4)]
DOCKED: USER    Estimated Inhibition Constant, Ki   =   65.46 uM (micromolar)  [Temperature = 298.15 K]
DOCKED: USER    
DOCKED: USER    (1) Final Intermolecular Energy     =   -6.81 kcal/mol
DOCKED: USER        vdW + Hbond + desolv Energy     =   +0.10 kcal/mol
DOCKED: USER        Electrostatic Energy            =   -6.90 kcal/mol
DOCKED: USER    (2) Final Total Internal Energy     =   +0.00 kcal/mol
DOCKED: USER    (3) Torsional Free Energy           =   +1.10 kcal/mol
DOCKED: USER    (4) Unbound System's Energy  [=(2)] =   +0.00 kcal/mol
DOCKED: USER    
DOCKED: USER    
DOCKED: USER    NEWDPF move IDNZ_mg_t3_t4.pdbqt
DOCKED: USER    NEWDPF about -11.615000 17.694000 8.923000
DOCKED: USER    NEWDPF tran0 -2.750044 23.901731 8.118490
DOCKED: USER    NEWDPF quaternion0 -0.346223 -0.754669 0.551228 -0.082169
DOCKED: USER    NEWDPF axisangle0 -0.347398 -0.757230 0.553098 -170.573494
DOCKED: USER    NEWDPF quat0 -0.347398 -0.757230 0.553098 -170.573494
DOCKED: USER  keepresnum = 1 
DOCKED: USER  
DOCKED: REMARK  4 active torsions:
DOCKED: REMARK  status: ('A' for Active; 'I' for Inactive)
DOCKED: REMARK       A    between atoms: MG_1  and  MG_1 
DOCKED: REMARK       A    between atoms: W_3  and  W_6 
DOCKED: REMARK       A    between atoms: W_3  and  W_7 
DOCKED: REMARK       A    between atoms: W_6  and  W_7 
DOCKED: USER                              x       y       z     vdW  Elec       q    Type
DOCKED: USER                           _______ _______ _______ _____ _____    ______ ____
DOCKED: ROOT
DOCKED: ATOM      1 MG   MG  A   1      -2.760  23.896   8.128 +0.75 -6.90    +2.000 Mg
DOCKED: ATOM      2  W   WAT X   2      -1.601  23.221   9.698 -0.02 -0.00    +0.000 W 
DOCKED: ATOM      3  W   WAT X   3      -3.904  24.525   6.522 -0.35 -0.00    +0.000 W 
DOCKED: ATOM      4  W   WAT X   4      -1.260  23.406   6.789 -0.03 -0.00    +0.000 W 
DOCKED: ATOM      5  W   WAT X   5      -1.897  25.761   8.277 -0.10 -0.00    +0.000 W 
DOCKED: ATOM      6  W   WAT X   6      -4.248  24.479   9.425 -0.12 -0.00    +0.000 W 
DOCKED: ATOM      7  W   WAT X   7      -3.582  22.023   7.987 -0.03 -0.00    +0.000 W 
DOCKED: 
DOCKED: ENDROOT
DOCKED: TORSDOF 4
DOCKED: TER
DOCKED: ENDMDL
________________________________________________________________________________


	BEGINNING GENETIC ALGORITHM DOCKING 26 of 50
Run: 26 Seed: 1324915726 567195158 [ Run 26 of 50 GA/GALS ]
Beginning GENETIC ALGORITHM (GA), with a maximum of 2500000 energy evaluations.

Final-Value: -6.053


	FINAL GENETIC ALGORITHM DOCKED STATE
	_______________________________________________


Detailed state:  trans -5.745 31.240 5.869 quatxyzw -0.010615 -0.499936 -0.612354 -0.612351 center -11.615 17.694 8.923 ntor 0
State:	 -5.745  31.240   5.869  -0.013 -0.632 -0.775 -104.481  

DOCKED: MODEL       26
DOCKED: USER    Run = 26
DOCKED: USER    DPF = C:/Users/seoly/Documents/autodocktools/hydrated_docking/top1/top1dC_t4_mg2.dpf
DOCKED: USER  
DOCKED: USER    Estimated Free Energy of Binding    =   -4.96 kcal/mol  [=(1)+(2)+(3)-(4)]
DOCKED: USER    Estimated Inhibition Constant, Ki   =  233.27 uM (micromolar)  [Temperature = 298.15 K]
DOCKED: USER    
DOCKED: USER    (1) Final Intermolecular Energy     =   -6.05 kcal/mol
DOCKED: USER        vdW + Hbond + desolv Energy     =   -0.10 kcal/mol
DOCKED: USER        Electrostatic Energy            =   -5.95 kcal/mol
DOCKED: USER    (2) Final Total Internal Energy     =   +0.00 kcal/mol
DOCKED: USER    (3) Torsional Free Energy           =   +1.10 kcal/mol
DOCKED: USER    (4) Unbound System's Energy  [=(2)] =   +0.00 kcal/mol
DOCKED: USER    
DOCKED: USER    
DOCKED: USER    NEWDPF move IDNZ_mg_t3_t4.pdbqt
DOCKED: USER    NEWDPF about -11.615000 17.694000 8.923000
DOCKED: USER    NEWDPF tran0 -5.745325 31.239767 5.868934
DOCKED: USER    NEWDPF quaternion0 -0.010615 -0.499936 -0.612354 -0.612351
DOCKED: USER    NEWDPF axisangle0 -0.013426 -0.632361 -0.774557 -104.480582
DOCKED: USER    NEWDPF quat0 -0.013426 -0.632361 -0.774557 -104.480582
DOCKED: USER  keepresnum = 1 
DOCKED: USER  
DOCKED: REMARK  4 active torsions:
DOCKED: REMARK  status: ('A' for Active; 'I' for Inactive)
DOCKED: REMARK       A    between atoms: MG_1  and  MG_1 
DOCKED: REMARK       A    between atoms: W_3  and  W_6 
DOCKED: REMARK       A    between atoms: W_3  and  W_7 
DOCKED: REMARK       A    between atoms: W_6  and  W_7 
DOCKED: USER                              x       y       z     vdW  Elec       q    Type
DOCKED: USER                           _______ _______ _______ _____ _____    ______ ____
DOCKED: ROOT
DOCKED: ATOM      1 MG   MG  A   1      -5.760  31.239   5.864 +1.35 -5.95    +2.000 Mg
DOCKED: ATOM      2  W   WAT X   2      -5.704  31.823   3.885 -0.20 -0.00    +0.000 W 
DOCKED: ATOM      3  W   WAT X   3      -5.809  30.711   7.865 -0.46 -0.00    +0.000 W 
DOCKED: ATOM      4  W   WAT X   4      -4.226  32.555   6.313 -0.07 -0.00    +0.000 W 
DOCKED: ATOM      5  W   WAT X   5      -4.314  29.817   5.498 -0.11 -0.00    +0.000 W 
DOCKED: ATOM      6  W   WAT X   6      -7.226  29.855   5.456 -0.25 -0.00    +0.000 W 
DOCKED: ATOM      7  W   WAT X   7      -7.178  32.680   6.204 -0.36 -0.00    +0.000 W 
DOCKED: 
DOCKED: ENDROOT
DOCKED: TORSDOF 4
DOCKED: TER
DOCKED: ENDMDL
________________________________________________________________________________


	BEGINNING GENETIC ALGORITHM DOCKING 27 of 50
Run: 27 Seed: 547663559 1889051791 [ Run 27 of 50 GA/GALS ]
Beginning GENETIC ALGORITHM (GA), with a maximum of 2500000 energy evaluations.

Final-Value: -6.746


	FINAL GENETIC ALGORITHM DOCKED STATE
	_______________________________________________


Detailed state:  trans -2.764 23.899 7.843 quatxyzw 0.665825 -0.687000 0.290736 -0.013467 center -11.615 17.694 8.923 ntor 0
State:	 -2.764  23.899   7.843   0.666 -0.687  0.291 -178.457  

DOCKED: MODEL       27
DOCKED: USER    Run = 27
DOCKED: USER    DPF = C:/Users/seoly/Documents/autodocktools/hydrated_docking/top1/top1dC_t4_mg2.dpf
DOCKED: USER  
DOCKED: USER    Estimated Free Energy of Binding    =   -5.65 kcal/mol  [=(1)+(2)+(3)-(4)]
DOCKED: USER    Estimated Inhibition Constant, Ki   =   72.40 uM (micromolar)  [Temperature = 298.15 K]
DOCKED: USER    
DOCKED: USER    (1) Final Intermolecular Energy     =   -6.75 kcal/mol
DOCKED: USER        vdW + Hbond + desolv Energy     =   +0.29 kcal/mol
DOCKED: USER        Electrostatic Energy            =   -7.04 kcal/mol
DOCKED: USER    (2) Final Total Internal Energy     =   +0.00 kcal/mol
DOCKED: USER    (3) Torsional Free Energy           =   +1.10 kcal/mol
DOCKED: USER    (4) Unbound System's Energy  [=(2)] =   +0.00 kcal/mol
DOCKED: USER    
DOCKED: USER    
DOCKED: USER    NEWDPF move IDNZ_mg_t3_t4.pdbqt
DOCKED: USER    NEWDPF about -11.615000 17.694000 8.923000
DOCKED: USER    NEWDPF tran0 -2.764368 23.898694 7.843132
DOCKED: USER    NEWDPF quaternion0 0.665825 -0.687000 0.290736 -0.013467
DOCKED: USER    NEWDPF axisangle0 0.665885 -0.687062 0.290762 -178.456708
DOCKED: USER    NEWDPF quat0 0.665885 -0.687062 0.290762 -178.456708
DOCKED: USER  keepresnum = 1 
DOCKED: USER  
DOCKED: REMARK  4 active torsions:
DOCKED: REMARK  status: ('A' for Active; 'I' for Inactive)
DOCKED: REMARK       A    between atoms: MG_1  and  MG_1 
DOCKED: REMARK       A    between atoms: W_3  and  W_6 
DOCKED: REMARK       A    between atoms: W_3  and  W_7 
DOCKED: REMARK       A    between atoms: W_6  and  W_7 
DOCKED: USER                              x       y       z     vdW  Elec       q    Type
DOCKED: USER                           _______ _______ _______ _____ _____    ______ ____
DOCKED: ROOT
DOCKED: ATOM      1 MG   MG  A   1      -2.749  23.896   7.844 +0.91 -7.04    +2.000 Mg
DOCKED: ATOM      2  W   WAT X   2      -1.881  25.753   8.088 -0.08 -0.00    +0.000 W 
DOCKED: ATOM      3  W   WAT X   3      -3.629  22.047   7.541 -0.04 -0.00    +0.000 W 
DOCKED: ATOM      4  W   WAT X   4      -4.208  24.719   6.628 -0.33 -0.00    +0.000 W 
DOCKED: ATOM      5  W   WAT X   5      -4.001  24.258   9.441 -0.11 -0.00    +0.000 W 
DOCKED: ATOM      6  W   WAT X   6      -1.374  23.041   9.114 -0.02 -0.00    +0.000 W 
DOCKED: ATOM      7  W   WAT X   7      -1.510  23.575   6.243 -0.04 -0.00    +0.000 W 
DOCKED: 
DOCKED: ENDROOT
DOCKED: TORSDOF 4
DOCKED: TER
DOCKED: ENDMDL
________________________________________________________________________________


	BEGINNING GENETIC ALGORITHM DOCKING 28 of 50
Run: 28 Seed: 1778422898 1441483557 [ Run 28 of 50 GA/GALS ]
Beginning GENETIC ALGORITHM (GA), with a maximum of 2500000 energy evaluations.

Final-Value: -6.441


	FINAL GENETIC ALGORITHM DOCKED STATE
	_______________________________________________


Detailed state:  trans -7.147 30.931 6.246 quatxyzw 0.091754 0.843730 -0.509961 -0.140145 center -11.615 17.694 8.923 ntor 0
State:	 -7.147  30.931   6.246   0.093  0.852 -0.515 -163.887  

DOCKED: MODEL       28
DOCKED: USER    Run = 28
DOCKED: USER    DPF = C:/Users/seoly/Documents/autodocktools/hydrated_docking/top1/top1dC_t4_mg2.dpf
DOCKED: USER  
DOCKED: USER    Estimated Free Energy of Binding    =   -5.34 kcal/mol  [=(1)+(2)+(3)-(4)]
DOCKED: USER    Estimated Inhibition Constant, Ki   =  121.21 uM (micromolar)  [Temperature = 298.15 K]
DOCKED: USER    
DOCKED: USER    (1) Final Intermolecular Energy     =   -6.44 kcal/mol
DOCKED: USER        vdW + Hbond + desolv Energy     =   -0.10 kcal/mol
DOCKED: USER        Electrostatic Energy            =   -6.34 kcal/mol
DOCKED: USER    (2) Final Total Internal Energy     =   +0.00 kcal/mol
DOCKED: USER    (3) Torsional Free Energy           =   +1.10 kcal/mol
DOCKED: USER    (4) Unbound System's Energy  [=(2)] =   +0.00 kcal/mol
DOCKED: USER    
DOCKED: USER    
DOCKED: USER    NEWDPF move IDNZ_mg_t3_t4.pdbqt
DOCKED: USER    NEWDPF about -11.615000 17.694000 8.923000
DOCKED: USER    NEWDPF tran0 -7.147141 30.930889 6.246400
DOCKED: USER    NEWDPF quaternion0 0.091754 0.843730 -0.509961 -0.140145
DOCKED: USER    NEWDPF axisangle0 0.092668 0.852140 -0.515044 -163.887493
DOCKED: USER    NEWDPF quat0 0.092668 0.852140 -0.515044 -163.887493
DOCKED: USER  keepresnum = 1 
DOCKED: USER  
DOCKED: REMARK  4 active torsions:
DOCKED: REMARK  status: ('A' for Active; 'I' for Inactive)
DOCKED: REMARK       A    between atoms: MG_1  and  MG_1 
DOCKED: REMARK       A    between atoms: W_3  and  W_6 
DOCKED: REMARK       A    between atoms: W_3  and  W_7 
DOCKED: REMARK       A    between atoms: W_6  and  W_7 
DOCKED: USER                              x       y       z     vdW  Elec       q    Type
DOCKED: USER                           _______ _______ _______ _____ _____    ______ ____
DOCKED: ROOT
DOCKED: ATOM      1 MG   MG  A   1      -7.151  30.919   6.255 +2.26 -6.34    +2.000 Mg
DOCKED: ATOM      2  W   WAT X   2      -5.954  31.020   7.934 -0.53 +0.00    +0.000 W 
DOCKED: ATOM      3  W   WAT X   3      -8.306  30.796   4.541 -0.27 -0.00    +0.000 W 
DOCKED: ATOM      4  W   WAT X   4      -5.593  31.610   5.081 -0.18 -0.00    +0.000 W 
DOCKED: ATOM      5  W   WAT X   5      -7.707  32.886   6.519 -0.41 -0.00    +0.000 W 
DOCKED: ATOM      6  W   WAT X   6      -8.758  30.312   7.389 -0.67 -0.00    +0.000 W 
DOCKED: ATOM      7  W   WAT X   7      -6.560  28.972   6.003 -0.29 -0.00    +0.000 W 
DOCKED: 
DOCKED: ENDROOT
DOCKED: TORSDOF 4
DOCKED: TER
DOCKED: ENDMDL
________________________________________________________________________________


	BEGINNING GENETIC ALGORITHM DOCKING 29 of 50
Run: 29 Seed: 1625377308 1182797198 [ Run 29 of 50 GA/GALS ]
Beginning GENETIC ALGORITHM (GA), with a maximum of 2500000 energy evaluations.

Final-Value: -5.833


	FINAL GENETIC ALGORITHM DOCKED STATE
	_______________________________________________


Detailed state:  trans -4.243 31.026 4.758 quatxyzw -0.212116 -0.749541 -0.301343 -0.549898 center -11.615 17.694 8.923 ntor 0
State:	 -4.243  31.026   4.758  -0.254 -0.897 -0.361 -113.280  

DOCKED: MODEL       29
DOCKED: USER    Run = 29
DOCKED: USER    DPF = C:/Users/seoly/Documents/autodocktools/hydrated_docking/top1/top1dC_t4_mg2.dpf
DOCKED: USER  
DOCKED: USER    Estimated Free Energy of Binding    =   -4.74 kcal/mol  [=(1)+(2)+(3)-(4)]
DOCKED: USER    Estimated Inhibition Constant, Ki   =  337.87 uM (micromolar)  [Temperature = 298.15 K]
DOCKED: USER    
DOCKED: USER    (1) Final Intermolecular Energy     =   -5.83 kcal/mol
DOCKED: USER        vdW + Hbond + desolv Energy     =   +0.40 kcal/mol
DOCKED: USER        Electrostatic Energy            =   -6.24 kcal/mol
DOCKED: USER    (2) Final Total Internal Energy     =   +0.00 kcal/mol
DOCKED: USER    (3) Torsional Free Energy           =   +1.10 kcal/mol
DOCKED: USER    (4) Unbound System's Energy  [=(2)] =   +0.00 kcal/mol
DOCKED: USER    
DOCKED: USER    
DOCKED: USER    NEWDPF move IDNZ_mg_t3_t4.pdbqt
DOCKED: USER    NEWDPF about -11.615000 17.694000 8.923000
DOCKED: USER    NEWDPF tran0 -4.243345 31.025917 4.757969
DOCKED: USER    NEWDPF quaternion0 -0.212116 -0.749541 -0.301343 -0.549898
DOCKED: USER    NEWDPF axisangle0 -0.253961 -0.897404 -0.360789 -113.279919
DOCKED: USER    NEWDPF quat0 -0.253961 -0.897404 -0.360789 -113.279919
DOCKED: USER  keepresnum = 1 
DOCKED: USER  
DOCKED: REMARK  4 active torsions:
DOCKED: REMARK  status: ('A' for Active; 'I' for Inactive)
DOCKED: REMARK       A    between atoms: MG_1  and  MG_1 
DOCKED: REMARK       A    between atoms: W_3  and  W_6 
DOCKED: REMARK       A    between atoms: W_3  and  W_7 
DOCKED: REMARK       A    between atoms: W_6  and  W_7 
DOCKED: USER                              x       y       z     vdW  Elec       q    Type
DOCKED: USER                           _______ _______ _______ _____ _____    ______ ____
DOCKED: ROOT
DOCKED: ATOM      1 MG   MG  A   1      -4.257  31.020   4.755 +1.09 -6.24    +2.000 Mg
DOCKED: ATOM      2  W   WAT X   2      -3.933  29.865   3.075 -0.10 -0.00    +0.000 W 
DOCKED: ATOM      3  W   WAT X   3      -4.580  32.227   6.405 -0.09 -0.00    +0.000 W 
DOCKED: ATOM      4  W   WAT X   4      -2.872  32.407   4.089 -0.06 -0.00    +0.000 W 
DOCKED: ATOM      5  W   WAT X   5      -2.706  30.068   5.722 -0.04 -0.00    +0.000 W 
DOCKED: ATOM      6  W   WAT X   6      -5.578  29.631   5.503 -0.19 -0.00    +0.000 W 
DOCKED: ATOM      7  W   WAT X   7      -5.777  31.967   3.758 -0.21 -0.00    +0.000 W 
DOCKED: 
DOCKED: ENDROOT
DOCKED: TORSDOF 4
DOCKED: TER
DOCKED: ENDMDL
________________________________________________________________________________


	BEGINNING GENETIC ALGORITHM DOCKING 30 of 50
Run: 30 Seed: 2058476145 2033718103 [ Run 30 of 50 GA/GALS ]
Beginning GENETIC ALGORITHM (GA), with a maximum of 2500000 energy evaluations.

Final-Value: -6.757


	FINAL GENETIC ALGORITHM DOCKED STATE
	_______________________________________________


Detailed state:  trans -2.775 23.889 8.382 quatxyzw -0.779049 0.274880 -0.163924 -0.539122 center -11.615 17.694 8.923 ntor 0
State:	 -2.775  23.889   8.382  -0.925  0.326 -0.195 -114.752  

DOCKED: MODEL       30
DOCKED: USER    Run = 30
DOCKED: USER    DPF = C:/Users/seoly/Documents/autodocktools/hydrated_docking/top1/top1dC_t4_mg2.dpf
DOCKED: USER  
DOCKED: USER    Estimated Free Energy of Binding    =   -5.66 kcal/mol  [=(1)+(2)+(3)-(4)]
DOCKED: USER    Estimated Inhibition Constant, Ki   =   71.09 uM (micromolar)  [Temperature = 298.15 K]
DOCKED: USER    
DOCKED: USER    (1) Final Intermolecular Energy     =   -6.76 kcal/mol
DOCKED: USER        vdW + Hbond + desolv Energy     =   +0.11 kcal/mol
DOCKED: USER        Electrostatic Energy            =   -6.87 kcal/mol
DOCKED: USER    (2) Final Total Internal Energy     =   +0.00 kcal/mol
DOCKED: USER    (3) Torsional Free Energy           =   +1.10 kcal/mol
DOCKED: USER    (4) Unbound System's Energy  [=(2)] =   +0.00 kcal/mol
DOCKED: USER    
DOCKED: USER    
DOCKED: USER    NEWDPF move IDNZ_mg_t3_t4.pdbqt
DOCKED: USER    NEWDPF about -11.615000 17.694000 8.923000
DOCKED: USER    NEWDPF tran0 -2.775042 23.888612 8.382218
DOCKED: USER    NEWDPF quaternion0 -0.779049 0.274880 -0.163924 -0.539122
DOCKED: USER    NEWDPF axisangle0 -0.924986 0.326373 -0.194631 -114.752261
DOCKED: USER    NEWDPF quat0 -0.924986 0.326373 -0.194631 -114.752261
DOCKED: USER  keepresnum = 1 
DOCKED: USER  
DOCKED: REMARK  4 active torsions:
DOCKED: REMARK  status: ('A' for Active; 'I' for Inactive)
DOCKED: REMARK       A    between atoms: MG_1  and  MG_1 
DOCKED: REMARK       A    between atoms: W_3  and  W_6 
DOCKED: REMARK       A    between atoms: W_3  and  W_7 
DOCKED: REMARK       A    between atoms: W_6  and  W_7 
DOCKED: USER                              x       y       z     vdW  Elec       q    Type
DOCKED: USER                           _______ _______ _______ _____ _____    ______ ____
DOCKED: ROOT
DOCKED: ATOM      1 MG   MG  A   1      -2.767  23.896   8.393 +0.83 -6.87    +2.000 Mg
DOCKED: ATOM      2  W   WAT X   2      -4.218  24.688   9.630 -0.12 -0.00    +0.000 W 
DOCKED: ATOM      3  W   WAT X   3      -1.326  23.144   7.112 -0.02 -0.00    +0.000 W 
DOCKED: ATOM      4  W   WAT X   4      -3.995  24.171   6.750 -0.43 -0.00    +0.000 W 
DOCKED: ATOM      5  W   WAT X   5      -3.603  22.023   8.593 -0.03 -0.00    +0.000 W 
DOCKED: ATOM      6  W   WAT X   6      -1.541  23.523  10.003 -0.02 -0.00    +0.000 W 
DOCKED: ATOM      7  W   WAT X   7      -1.974  25.776   8.191 -0.08 -0.00    +0.000 W 
DOCKED: 
DOCKED: ENDROOT
DOCKED: TORSDOF 4
DOCKED: TER
DOCKED: ENDMDL
________________________________________________________________________________


	BEGINNING GENETIC ALGORITHM DOCKING 31 of 50
Run: 31 Seed: 1919367345 178543050 [ Run 31 of 50 GA/GALS ]
Beginning GENETIC ALGORITHM (GA), with a maximum of 2500000 energy evaluations.

Final-Value: -6.842


	FINAL GENETIC ALGORITHM DOCKED STATE
	_______________________________________________


Detailed state:  trans -2.768 23.906 8.132 quatxyzw 0.038973 0.332204 0.336636 -0.880226 center -11.615 17.694 8.923 ntor 0
State:	 -2.768  23.906   8.132   0.082  0.700  0.709 -56.661  

DOCKED: MODEL       31
DOCKED: USER    Run = 31
DOCKED: USER    DPF = C:/Users/seoly/Documents/autodocktools/hydrated_docking/top1/top1dC_t4_mg2.dpf
DOCKED: USER  
DOCKED: USER    Estimated Free Energy of Binding    =   -5.74 kcal/mol  [=(1)+(2)+(3)-(4)]
DOCKED: USER    Estimated Inhibition Constant, Ki   =   61.53 uM (micromolar)  [Temperature = 298.15 K]
DOCKED: USER    
DOCKED: USER    (1) Final Intermolecular Energy     =   -6.84 kcal/mol
DOCKED: USER        vdW + Hbond + desolv Energy     =   +0.06 kcal/mol
DOCKED: USER        Electrostatic Energy            =   -6.91 kcal/mol
DOCKED: USER    (2) Final Total Internal Energy     =   +0.00 kcal/mol
DOCKED: USER    (3) Torsional Free Energy           =   +1.10 kcal/mol
DOCKED: USER    (4) Unbound System's Energy  [=(2)] =   +0.00 kcal/mol
DOCKED: USER    
DOCKED: USER    
DOCKED: USER    NEWDPF move IDNZ_mg_t3_t4.pdbqt
DOCKED: USER    NEWDPF about -11.615000 17.694000 8.923000
DOCKED: USER    NEWDPF tran0 -2.768440 23.905608 8.132371
DOCKED: USER    NEWDPF quaternion0 0.038973 0.332204 0.336636 -0.880226
DOCKED: USER    NEWDPF axisangle0 0.082125 0.700033 0.709373 -56.660675
DOCKED: USER    NEWDPF quat0 0.082125 0.700033 0.709373 -56.660675
DOCKED: USER  keepresnum = 1 
DOCKED: USER  
DOCKED: REMARK  4 active torsions:
DOCKED: REMARK  status: ('A' for Active; 'I' for Inactive)
DOCKED: REMARK       A    between atoms: MG_1  and  MG_1 
DOCKED: REMARK       A    between atoms: W_3  and  W_6 
DOCKED: REMARK       A    between atoms: W_3  and  W_7 
DOCKED: REMARK       A    between atoms: W_6  and  W_7 
DOCKED: USER                              x       y       z     vdW  Elec       q    Type
DOCKED: USER                           _______ _______ _______ _____ _____    ______ ____
DOCKED: ROOT
DOCKED: ATOM      1 MG   MG  A   1      -2.756  23.896   8.132 +0.75 -6.91    +2.000 Mg
DOCKED: ATOM      2  W   WAT X   2      -3.523  21.985   8.270 -0.03 -0.00    +0.000 W 
DOCKED: ATOM      3  W   WAT X   3      -1.999  25.821   8.052 -0.06 -0.00    +0.000 W 
DOCKED: ATOM      4  W   WAT X   4      -4.272  24.610   9.348 -0.12 -0.00    +0.000 W 
DOCKED: ATOM      5  W   WAT X   5      -3.984  24.285   6.523 -0.43 -0.00    +0.000 W 
DOCKED: ATOM      6  W   WAT X   6      -1.279  23.255   6.851 -0.03 -0.00    +0.000 W 
DOCKED: ATOM      7  W   WAT X   7      -1.566  23.489   9.751 -0.02 -0.00    +0.000 W 
DOCKED: 
DOCKED: ENDROOT
DOCKED: TORSDOF 4
DOCKED: TER
DOCKED: ENDMDL
________________________________________________________________________________


	BEGINNING GENETIC ALGORITHM DOCKING 32 of 50
Run: 32 Seed: 362905235 717645607 [ Run 32 of 50 GA/GALS ]
Beginning GENETIC ALGORITHM (GA), with a maximum of 2500000 energy evaluations.

Final-Value: -6.819


	FINAL GENETIC ALGORITHM DOCKED STATE
	_______________________________________________


Detailed state:  trans -2.771 23.891 8.132 quatxyzw 0.454477 -0.585257 -0.483373 0.466128 center -11.615 17.694 8.923 ntor 0
State:	 -2.771  23.891   8.132   0.514 -0.662 -0.546 124.433  

DOCKED: MODEL       32
DOCKED: USER    Run = 32
DOCKED: USER    DPF = C:/Users/seoly/Documents/autodocktools/hydrated_docking/top1/top1dC_t4_mg2.dpf
DOCKED: USER  
DOCKED: USER    Estimated Free Energy of Binding    =   -5.72 kcal/mol  [=(1)+(2)+(3)-(4)]
DOCKED: USER    Estimated Inhibition Constant, Ki   =   63.94 uM (micromolar)  [Temperature = 298.15 K]
DOCKED: USER    
DOCKED: USER    (1) Final Intermolecular Energy     =   -6.82 kcal/mol
DOCKED: USER        vdW + Hbond + desolv Energy     =   +0.08 kcal/mol
DOCKED: USER        Electrostatic Energy            =   -6.90 kcal/mol
DOCKED: USER    (2) Final Total Internal Energy     =   +0.00 kcal/mol
DOCKED: USER    (3) Torsional Free Energy           =   +1.10 kcal/mol
DOCKED: USER    (4) Unbound System's Energy  [=(2)] =   +0.00 kcal/mol
DOCKED: USER    
DOCKED: USER    
DOCKED: USER    NEWDPF move IDNZ_mg_t3_t4.pdbqt
DOCKED: USER    NEWDPF about -11.615000 17.694000 8.923000
DOCKED: USER    NEWDPF tran0 -2.771191 23.891425 8.132251
DOCKED: USER    NEWDPF quaternion0 0.454477 -0.585257 -0.483373 0.466128
DOCKED: USER    NEWDPF axisangle0 0.513698 -0.661519 -0.546359 124.433445
DOCKED: USER    NEWDPF quat0 0.513698 -0.661519 -0.546359 124.433445
DOCKED: USER  keepresnum = 1 
DOCKED: USER  
DOCKED: REMARK  4 active torsions:
DOCKED: REMARK  status: ('A' for Active; 'I' for Inactive)
DOCKED: REMARK       A    between atoms: MG_1  and  MG_1 
DOCKED: REMARK       A    between atoms: W_3  and  W_6 
DOCKED: REMARK       A    between atoms: W_3  and  W_7 
DOCKED: REMARK       A    between atoms: W_6  and  W_7 
DOCKED: USER                              x       y       z     vdW  Elec       q    Type
DOCKED: USER                           _______ _______ _______ _____ _____    ______ ____
DOCKED: ROOT
DOCKED: ATOM      1 MG   MG  A   1      -2.757  23.896   8.129 +0.75 -6.90    +2.000 Mg
DOCKED: ATOM      2  W   WAT X   2      -1.590  23.262   9.709 -0.02 -0.00    +0.000 W 
DOCKED: ATOM      3  W   WAT X   3      -3.947  24.576   6.577 -0.34 -0.00    +0.000 W 
DOCKED: ATOM      4  W   WAT X   4      -4.313  24.321   9.426 -0.13 -0.00    +0.000 W 
DOCKED: ATOM      5  W   WAT X   5      -3.549  22.002   7.940 -0.03 -0.00    +0.000 W 
DOCKED: ATOM      6  W   WAT X   6      -1.274  23.410   6.787 -0.03 -0.00    +0.000 W 
DOCKED: ATOM      7  W   WAT X   7      -1.971  25.775   8.357 -0.10 -0.00    +0.000 W 
DOCKED: 
DOCKED: ENDROOT
DOCKED: TORSDOF 4
DOCKED: TER
DOCKED: ENDMDL
________________________________________________________________________________


	BEGINNING GENETIC ALGORITHM DOCKING 33 of 50
Run: 33 Seed: 1203005695 1384995802 [ Run 33 of 50 GA/GALS ]
Beginning GENETIC ALGORITHM (GA), with a maximum of 2500000 energy evaluations.

Final-Value: -6.772


	FINAL GENETIC ALGORITHM DOCKED STATE
	_______________________________________________


Detailed state:  trans -2.784 23.906 8.130 quatxyzw -0.120119 -0.297548 -0.326761 0.888968 center -11.615 17.694 8.923 ntor 0
State:	 -2.784  23.906   8.130  -0.262 -0.650 -0.713 54.512  

DOCKED: MODEL       33
DOCKED: USER    Run = 33
DOCKED: USER    DPF = C:/Users/seoly/Documents/autodocktools/hydrated_docking/top1/top1dC_t4_mg2.dpf
DOCKED: USER  
DOCKED: USER    Estimated Free Energy of Binding    =   -5.67 kcal/mol  [=(1)+(2)+(3)-(4)]
DOCKED: USER    Estimated Inhibition Constant, Ki   =   69.27 uM (micromolar)  [Temperature = 298.15 K]
DOCKED: USER    
DOCKED: USER    (1) Final Intermolecular Energy     =   -6.77 kcal/mol
DOCKED: USER        vdW + Hbond + desolv Energy     =   +0.14 kcal/mol
DOCKED: USER        Electrostatic Energy            =   -6.91 kcal/mol
DOCKED: USER    (2) Final Total Internal Energy     =   +0.00 kcal/mol
DOCKED: USER    (3) Torsional Free Energy           =   +1.10 kcal/mol
DOCKED: USER    (4) Unbound System's Energy  [=(2)] =   +0.00 kcal/mol
DOCKED: USER    
DOCKED: USER    
DOCKED: USER    NEWDPF move IDNZ_mg_t3_t4.pdbqt
DOCKED: USER    NEWDPF about -11.615000 17.694000 8.923000
DOCKED: USER    NEWDPF tran0 -2.784212 23.906176 8.130324
DOCKED: USER    NEWDPF quaternion0 -0.120119 -0.297548 -0.326761 0.888968
DOCKED: USER    NEWDPF axisangle0 -0.262286 -0.649712 -0.713498 54.512325
DOCKED: USER    NEWDPF quat0 -0.262286 -0.649712 -0.713498 54.512325
DOCKED: USER  keepresnum = 1 
DOCKED: USER  
DOCKED: REMARK  4 active torsions:
DOCKED: REMARK  status: ('A' for Active; 'I' for Inactive)
DOCKED: REMARK       A    between atoms: MG_1  and  MG_1 
DOCKED: REMARK       A    between atoms: W_3  and  W_6 
DOCKED: REMARK       A    between atoms: W_3  and  W_7 
DOCKED: REMARK       A    between atoms: W_6  and  W_7 
DOCKED: USER                              x       y       z     vdW  Elec       q    Type
DOCKED: USER                           _______ _______ _______ _____ _____    ______ ____
DOCKED: ROOT
DOCKED: ATOM      1 MG   MG  A   1      -2.773  23.896   8.129 +0.78 -6.91    +2.000 Mg
DOCKED: ATOM      2  W   WAT X   2      -3.690  22.055   7.957 -0.04 -0.00    +0.000 W 
DOCKED: ATOM      3  W   WAT X   3      -1.865  25.742   8.359 -0.10 -0.00    +0.000 W 
DOCKED: ATOM      4  W   WAT X   4      -4.249  24.529   9.435 -0.12 -0.00    +0.000 W 
DOCKED: ATOM      5  W   WAT X   5      -3.937  24.632   6.596 -0.32 -0.00    +0.000 W 
DOCKED: ATOM      6  W   WAT X   6      -1.328  23.348   6.770 -0.03 -0.00    +0.000 W 
DOCKED: ATOM      7  W   WAT X   7      -1.647  23.144   9.669 -0.03 -0.00    +0.000 W 
DOCKED: 
DOCKED: ENDROOT
DOCKED: TORSDOF 4
DOCKED: TER
DOCKED: ENDMDL
________________________________________________________________________________


	BEGINNING GENETIC ALGORITHM DOCKING 34 of 50
Run: 34 Seed: 1658138760 669991215 [ Run 34 of 50 GA/GALS ]
Beginning GENETIC ALGORITHM (GA), with a maximum of 2500000 energy evaluations.

Final-Value: -6.807


	FINAL GENETIC ALGORITHM DOCKED STATE
	_______________________________________________


Detailed state:  trans -2.775 23.889 8.124 quatxyzw 0.174803 -0.049342 0.858682 -0.479244 center -11.615 17.694 8.923 ntor 0
State:	 -2.775  23.889   8.124   0.199 -0.056  0.978 -122.728  

DOCKED: MODEL       34
DOCKED: USER    Run = 34
DOCKED: USER    DPF = C:/Users/seoly/Documents/autodocktools/hydrated_docking/top1/top1dC_t4_mg2.dpf
DOCKED: USER  
DOCKED: USER    Estimated Free Energy of Binding    =   -5.71 kcal/mol  [=(1)+(2)+(3)-(4)]
DOCKED: USER    Estimated Inhibition Constant, Ki   =   65.28 uM (micromolar)  [Temperature = 298.15 K]
DOCKED: USER    
DOCKED: USER    (1) Final Intermolecular Energy     =   -6.81 kcal/mol
DOCKED: USER        vdW + Hbond + desolv Energy     =   +0.10 kcal/mol
DOCKED: USER        Electrostatic Energy            =   -6.91 kcal/mol
DOCKED: USER    (2) Final Total Internal Energy     =   +0.00 kcal/mol
DOCKED: USER    (3) Torsional Free Energy           =   +1.10 kcal/mol
DOCKED: USER    (4) Unbound System's Energy  [=(2)] =   +0.00 kcal/mol
DOCKED: USER    
DOCKED: USER    
DOCKED: USER    NEWDPF move IDNZ_mg_t3_t4.pdbqt
DOCKED: USER    NEWDPF about -11.615000 17.694000 8.923000
DOCKED: USER    NEWDPF tran0 -2.775489 23.889335 8.123509
DOCKED: USER    NEWDPF quaternion0 0.174803 -0.049342 0.858682 -0.479244
DOCKED: USER    NEWDPF axisangle0 0.199164 -0.056218 0.978352 -122.727891
DOCKED: USER    NEWDPF quat0 0.199164 -0.056218 0.978352 -122.727891
DOCKED: USER  keepresnum = 1 
DOCKED: USER  
DOCKED: REMARK  4 active torsions:
DOCKED: REMARK  status: ('A' for Active; 'I' for Inactive)
DOCKED: REMARK       A    between atoms: MG_1  and  MG_1 
DOCKED: REMARK       A    between atoms: W_3  and  W_6 
DOCKED: REMARK       A    between atoms: W_3  and  W_7 
DOCKED: REMARK       A    between atoms: W_6  and  W_7 
DOCKED: USER                              x       y       z     vdW  Elec       q    Type
DOCKED: USER                           _______ _______ _______ _____ _____    ______ ____
DOCKED: ROOT
DOCKED: ATOM      1 MG   MG  A   1      -2.763  23.896   8.128 +0.76 -6.91    +2.000 Mg
DOCKED: ATOM      2  W   WAT X   2      -1.283  23.241   6.846 -0.03 -0.00    +0.000 W 
DOCKED: ATOM      3  W   WAT X   3      -4.245  24.501   9.441 -0.11 -0.00    +0.000 W 
DOCKED: ATOM      4  W   WAT X   4      -3.697  22.052   8.020 -0.04 -0.00    +0.000 W 
DOCKED: ATOM      5  W   WAT X   5      -3.915  24.475   6.521 -0.37 -0.00    +0.000 W 
DOCKED: ATOM      6  W   WAT X   6      -1.922  25.773   8.203 -0.09 -0.00    +0.000 W 
DOCKED: ATOM      7  W   WAT X   7      -1.605  23.286   9.707 -0.03 -0.00    +0.000 W 
DOCKED: 
DOCKED: ENDROOT
DOCKED: TORSDOF 4
DOCKED: TER
DOCKED: ENDMDL
________________________________________________________________________________


	BEGINNING GENETIC ALGORITHM DOCKING 35 of 50
Run: 35 Seed: 1815409712 1055029436 [ Run 35 of 50 GA/GALS ]
Beginning GENETIC ALGORITHM (GA), with a maximum of 2500000 energy evaluations.

Final-Value: -6.701


	FINAL GENETIC ALGORITHM DOCKED STATE
	_______________________________________________


Detailed state:  trans -2.740 23.885 7.791 quatxyzw 0.578265 0.129168 0.656510 0.466818 center -11.615 17.694 8.923 ntor 0
State:	 -2.740  23.885   7.791   0.654  0.146  0.742 124.344  

DOCKED: MODEL       35
DOCKED: USER    Run = 35
DOCKED: USER    DPF = C:/Users/seoly/Documents/autodocktools/hydrated_docking/top1/top1dC_t4_mg2.dpf
DOCKED: USER  
DOCKED: USER    Estimated Free Energy of Binding    =   -5.60 kcal/mol  [=(1)+(2)+(3)-(4)]
DOCKED: USER    Estimated Inhibition Constant, Ki   =   78.05 uM (micromolar)  [Temperature = 298.15 K]
DOCKED: USER    
DOCKED: USER    (1) Final Intermolecular Energy     =   -6.70 kcal/mol
DOCKED: USER        vdW + Hbond + desolv Energy     =   +0.35 kcal/mol
DOCKED: USER        Electrostatic Energy            =   -7.06 kcal/mol
DOCKED: USER    (2) Final Total Internal Energy     =   +0.00 kcal/mol
DOCKED: USER    (3) Torsional Free Energy           =   +1.10 kcal/mol
DOCKED: USER    (4) Unbound System's Energy  [=(2)] =   +0.00 kcal/mol
DOCKED: USER    
DOCKED: USER    
DOCKED: USER    NEWDPF move IDNZ_mg_t3_t4.pdbqt
DOCKED: USER    NEWDPF about -11.615000 17.694000 8.923000
DOCKED: USER    NEWDPF tran0 -2.740389 23.884887 7.790649
DOCKED: USER    NEWDPF quaternion0 0.578265 0.129168 0.656510 0.466818
DOCKED: USER    NEWDPF axisangle0 0.653884 0.146059 0.742362 124.344059
DOCKED: USER    NEWDPF quat0 0.653884 0.146059 0.742362 124.344059
DOCKED: USER  keepresnum = 1 
DOCKED: USER  
DOCKED: REMARK  4 active torsions:
DOCKED: REMARK  status: ('A' for Active; 'I' for Inactive)
DOCKED: REMARK       A    between atoms: MG_1  and  MG_1 
DOCKED: REMARK       A    between atoms: W_3  and  W_6 
DOCKED: REMARK       A    between atoms: W_3  and  W_7 
DOCKED: REMARK       A    between atoms: W_6  and  W_7 
DOCKED: USER                              x       y       z     vdW  Elec       q    Type
DOCKED: USER                           _______ _______ _______ _____ _____    ______ ____
DOCKED: ROOT
DOCKED: ATOM      1 MG   MG  A   1      -2.747  23.896   7.799 +0.93 -7.06    +2.000 Mg
DOCKED: ATOM      2  W   WAT X   2      -4.104  24.739   6.491 -0.30 -0.00    +0.000 W 
DOCKED: ATOM      3  W   WAT X   3      -1.342  23.079   9.081 -0.02 -0.00    +0.000 W 
DOCKED: ATOM      4  W   WAT X   4      -1.433  23.549   6.238 -0.04 -0.00    +0.000 W 
DOCKED: ATOM      5  W   WAT X   5      -3.537  22.028   7.432 -0.03 -0.00    +0.000 W 
DOCKED: ATOM      6  W   WAT X   6      -4.051  24.140   9.372 -0.12 -0.00    +0.000 W 
DOCKED: ATOM      7  W   WAT X   7      -1.965  25.763   8.123 -0.08 -0.00    +0.000 W 
DOCKED: 
DOCKED: ENDROOT
DOCKED: TORSDOF 4
DOCKED: TER
DOCKED: ENDMDL
________________________________________________________________________________


	BEGINNING GENETIC ALGORITHM DOCKING 36 of 50
Run: 36 Seed: 1172381390 118107255 [ Run 36 of 50 GA/GALS ]
Beginning GENETIC ALGORITHM (GA), with a maximum of 2500000 energy evaluations.

Final-Value: -6.773


	FINAL GENETIC ALGORITHM DOCKED STATE
	_______________________________________________


Detailed state:  trans -2.743 23.899 7.977 quatxyzw 0.652430 0.474457 -0.393861 -0.440567 center -11.615 17.694 8.923 ntor 0
State:	 -2.743  23.899   7.977   0.727  0.529 -0.439 -127.720  

DOCKED: MODEL       36
DOCKED: USER    Run = 36
DOCKED: USER    DPF = C:/Users/seoly/Documents/autodocktools/hydrated_docking/top1/top1dC_t4_mg2.dpf
DOCKED: USER  
DOCKED: USER    Estimated Free Energy of Binding    =   -5.68 kcal/mol  [=(1)+(2)+(3)-(4)]
DOCKED: USER    Estimated Inhibition Constant, Ki   =   69.16 uM (micromolar)  [Temperature = 298.15 K]
DOCKED: USER    
DOCKED: USER    (1) Final Intermolecular Energy     =   -6.77 kcal/mol
DOCKED: USER        vdW + Hbond + desolv Energy     =   +0.20 kcal/mol
DOCKED: USER        Electrostatic Energy            =   -6.98 kcal/mol
DOCKED: USER    (2) Final Total Internal Energy     =   +0.00 kcal/mol
DOCKED: USER    (3) Torsional Free Energy           =   +1.10 kcal/mol
DOCKED: USER    (4) Unbound System's Energy  [=(2)] =   +0.00 kcal/mol
DOCKED: USER    
DOCKED: USER    
DOCKED: USER    NEWDPF move IDNZ_mg_t3_t4.pdbqt
DOCKED: USER    NEWDPF about -11.615000 17.694000 8.923000
DOCKED: USER    NEWDPF tran0 -2.742748 23.898600 7.976778
DOCKED: USER    NEWDPF quaternion0 0.652430 0.474457 -0.393861 -0.440567
DOCKED: USER    NEWDPF axisangle0 0.726764 0.528513 -0.438734 -127.719872
DOCKED: USER    NEWDPF quat0 0.726764 0.528513 -0.438734 -127.719872
DOCKED: USER  keepresnum = 1 
DOCKED: USER  
DOCKED: REMARK  4 active torsions:
DOCKED: REMARK  status: ('A' for Active; 'I' for Inactive)
DOCKED: REMARK       A    between atoms: MG_1  and  MG_1 
DOCKED: REMARK       A    between atoms: W_3  and  W_6 
DOCKED: REMARK       A    between atoms: W_3  and  W_7 
DOCKED: REMARK       A    between atoms: W_6  and  W_7 
DOCKED: USER                              x       y       z     vdW  Elec       q    Type
DOCKED: USER                           _______ _______ _______ _____ _____    ______ ____
DOCKED: ROOT
DOCKED: ATOM      1 MG   MG  A   1      -2.757  23.895   7.971 +0.84 -6.98    +2.000 Mg
DOCKED: ATOM      2  W   WAT X   2      -4.061  24.223   9.537 -0.12 -0.00    +0.000 W 
DOCKED: ATOM      3  W   WAT X   3      -1.432  23.516   6.426 -0.04 -0.00    +0.000 W 
DOCKED: ATOM      4  W   WAT X   4      -1.322  23.197   9.289 -0.02 -0.00    +0.000 W 
DOCKED: ATOM      5  W   WAT X   5      -1.953  25.775   8.232 -0.09 -0.00    +0.000 W 
DOCKED: ATOM      6  W   WAT X   6      -4.115  24.661   6.628 -0.34 -0.00    +0.000 W 
DOCKED: ATOM      7  W   WAT X   7      -3.558  22.021   7.752 -0.03 -0.00    +0.000 W 
DOCKED: 
DOCKED: ENDROOT
DOCKED: TORSDOF 4
DOCKED: TER
DOCKED: ENDMDL
________________________________________________________________________________


	BEGINNING GENETIC ALGORITHM DOCKING 37 of 50
Run: 37 Seed: 1339893937 1490921058 [ Run 37 of 50 GA/GALS ]
Beginning GENETIC ALGORITHM (GA), with a maximum of 2500000 energy evaluations.

Final-Value: -6.801


	FINAL GENETIC ALGORITHM DOCKED STATE
	_______________________________________________


Detailed state:  trans -2.767 23.892 8.128 quatxyzw 0.806073 0.038246 0.501629 -0.311692 center -11.615 17.694 8.923 ntor 0
State:	 -2.767  23.892   8.128   0.848  0.040  0.528 -143.678  

DOCKED: MODEL       37
DOCKED: USER    Run = 37
DOCKED: USER    DPF = C:/Users/seoly/Documents/autodocktools/hydrated_docking/top1/top1dC_t4_mg2.dpf
DOCKED: USER  
DOCKED: USER    Estimated Free Energy of Binding    =   -5.70 kcal/mol  [=(1)+(2)+(3)-(4)]
DOCKED: USER    Estimated Inhibition Constant, Ki   =   65.99 uM (micromolar)  [Temperature = 298.15 K]
DOCKED: USER    
DOCKED: USER    (1) Final Intermolecular Energy     =   -6.80 kcal/mol
DOCKED: USER        vdW + Hbond + desolv Energy     =   +0.15 kcal/mol
DOCKED: USER        Electrostatic Energy            =   -6.95 kcal/mol
DOCKED: USER    (2) Final Total Internal Energy     =   +0.00 kcal/mol
DOCKED: USER    (3) Torsional Free Energy           =   +1.10 kcal/mol
DOCKED: USER    (4) Unbound System's Energy  [=(2)] =   +0.00 kcal/mol
DOCKED: USER    
DOCKED: USER    
DOCKED: USER    NEWDPF move IDNZ_mg_t3_t4.pdbqt
DOCKED: USER    NEWDPF about -11.615000 17.694000 8.923000
DOCKED: USER    NEWDPF tran0 -2.767095 23.891540 8.127631
DOCKED: USER    NEWDPF quaternion0 0.806073 0.038246 0.501629 -0.311692
DOCKED: USER    NEWDPF axisangle0 0.848335 0.040251 0.527928 -143.677604
DOCKED: USER    NEWDPF quat0 0.848335 0.040251 0.527928 -143.677604
DOCKED: USER  keepresnum = 1 
DOCKED: USER  
DOCKED: REMARK  4 active torsions:
DOCKED: REMARK  status: ('A' for Active; 'I' for Inactive)
DOCKED: REMARK       A    between atoms: MG_1  and  MG_1 
DOCKED: REMARK       A    between atoms: W_3  and  W_6 
DOCKED: REMARK       A    between atoms: W_3  and  W_7 
DOCKED: REMARK       A    between atoms: W_6  and  W_7 
DOCKED: USER                              x       y       z     vdW  Elec       q    Type
DOCKED: USER                           _______ _______ _______ _____ _____    ______ ____
DOCKED: ROOT
DOCKED: ATOM      1 MG   MG  A   1      -2.758  23.900   8.119 +0.82 -6.95    +2.000 Mg
DOCKED: ATOM      2  W   WAT X   2      -3.886  24.377   6.457 -0.39 -0.00    +0.000 W 
DOCKED: ATOM      3  W   WAT X   3      -1.618  23.368   9.763 -0.03 -0.00    +0.000 W 
DOCKED: ATOM      4  W   WAT X   4      -3.625  22.022   8.191 -0.03 -0.00    +0.000 W 
DOCKED: ATOM      5  W   WAT X   5      -4.277  24.551   9.351 -0.12 -0.00    +0.000 W 
DOCKED: ATOM      6  W   WAT X   6      -1.928  25.783   8.145 -0.08 -0.00    +0.000 W 
DOCKED: ATOM      7  W   WAT X   7      -1.275  23.236   6.869 -0.03 -0.00    +0.000 W 
DOCKED: 
DOCKED: ENDROOT
DOCKED: TORSDOF 4
DOCKED: TER
DOCKED: ENDMDL
________________________________________________________________________________


	BEGINNING GENETIC ALGORITHM DOCKING 38 of 50
Run: 38 Seed: 1589241767 74303848 [ Run 38 of 50 GA/GALS ]
Beginning GENETIC ALGORITHM (GA), with a maximum of 2500000 energy evaluations.

Final-Value: -6.808


	FINAL GENETIC ALGORITHM DOCKED STATE
	_______________________________________________


Detailed state:  trans -2.751 23.881 8.060 quatxyzw -0.968745 -0.115131 0.186669 -0.115897 center -11.615 17.694 8.923 ntor 0
State:	 -2.751  23.881   8.060  -0.975 -0.116  0.188 -166.689  

DOCKED: MODEL       38
DOCKED: USER    Run = 38
DOCKED: USER    DPF = C:/Users/seoly/Documents/autodocktools/hydrated_docking/top1/top1dC_t4_mg2.dpf
DOCKED: USER  
DOCKED: USER    Estimated Free Energy of Binding    =   -5.71 kcal/mol  [=(1)+(2)+(3)-(4)]
DOCKED: USER    Estimated Inhibition Constant, Ki   =   65.20 uM (micromolar)  [Temperature = 298.15 K]
DOCKED: USER    
DOCKED: USER    (1) Final Intermolecular Energy     =   -6.81 kcal/mol
DOCKED: USER        vdW + Hbond + desolv Energy     =   +0.13 kcal/mol
DOCKED: USER        Electrostatic Energy            =   -6.94 kcal/mol
DOCKED: USER    (2) Final Total Internal Energy     =   +0.00 kcal/mol
DOCKED: USER    (3) Torsional Free Energy           =   +1.10 kcal/mol
DOCKED: USER    (4) Unbound System's Energy  [=(2)] =   +0.00 kcal/mol
DOCKED: USER    
DOCKED: USER    
DOCKED: USER    NEWDPF move IDNZ_mg_t3_t4.pdbqt
DOCKED: USER    NEWDPF about -11.615000 17.694000 8.923000
DOCKED: USER    NEWDPF tran0 -2.750741 23.881241 8.060262
DOCKED: USER    NEWDPF quaternion0 -0.968745 -0.115131 0.186669 -0.115897
DOCKED: USER    NEWDPF axisangle0 -0.975318 -0.115912 0.187935 -166.689308
DOCKED: USER    NEWDPF quat0 -0.975318 -0.115912 0.187935 -166.689308
DOCKED: USER  keepresnum = 1 
DOCKED: USER  
DOCKED: REMARK  4 active torsions:
DOCKED: REMARK  status: ('A' for Active; 'I' for Inactive)
DOCKED: REMARK       A    between atoms: MG_1  and  MG_1 
DOCKED: REMARK       A    between atoms: W_3  and  W_6 
DOCKED: REMARK       A    between atoms: W_3  and  W_7 
DOCKED: REMARK       A    between atoms: W_6  and  W_7 
DOCKED: USER                              x       y       z     vdW  Elec       q    Type
DOCKED: USER                           _______ _______ _______ _____ _____    ______ ____
DOCKED: ROOT
DOCKED: ATOM      1 MG   MG  A   1      -2.755  23.896   8.058 +0.79 -6.94    +2.000 Mg
DOCKED: ATOM      2  W   WAT X   2      -4.200  24.273   9.483 -0.13 -0.00    +0.000 W 
DOCKED: ATOM      3  W   WAT X   3      -1.346  23.488   6.597 -0.04 -0.00    +0.000 W 
DOCKED: ATOM      4  W   WAT X   4      -3.459  21.963   7.831 -0.03 -0.00    +0.000 W 
DOCKED: ATOM      5  W   WAT X   5      -1.491  23.170   9.515 -0.02 -0.00    +0.000 W 
DOCKED: ATOM      6  W   WAT X   6      -1.961  25.778   8.307 -0.10 -0.00    +0.000 W 
DOCKED: ATOM      7  W   WAT X   7      -4.043  24.600   6.627 -0.35 -0.00    +0.000 W 
DOCKED: 
DOCKED: ENDROOT
DOCKED: TORSDOF 4
DOCKED: TER
DOCKED: ENDMDL
________________________________________________________________________________


	BEGINNING GENETIC ALGORITHM DOCKING 39 of 50
Run: 39 Seed: 1844422883 2083408501 [ Run 39 of 50 GA/GALS ]
Beginning GENETIC ALGORITHM (GA), with a maximum of 2500000 energy evaluations.

Final-Value: -5.842


	FINAL GENETIC ALGORITHM DOCKED STATE
	_______________________________________________


Detailed state:  trans -4.271 31.018 4.751 quatxyzw 0.732859 -0.618286 0.210072 0.191076 center -11.615 17.694 8.923 ntor 0
State:	 -4.271  31.018   4.751   0.747 -0.630  0.214 157.969  

DOCKED: MODEL       39
DOCKED: USER    Run = 39
DOCKED: USER    DPF = C:/Users/seoly/Documents/autodocktools/hydrated_docking/top1/top1dC_t4_mg2.dpf
DOCKED: USER  
DOCKED: USER    Estimated Free Energy of Binding    =   -4.74 kcal/mol  [=(1)+(2)+(3)-(4)]
DOCKED: USER    Estimated Inhibition Constant, Ki   =  333.16 uM (micromolar)  [Temperature = 298.15 K]
DOCKED: USER    
DOCKED: USER    (1) Final Intermolecular Energy     =   -5.84 kcal/mol
DOCKED: USER        vdW + Hbond + desolv Energy     =   +0.39 kcal/mol
DOCKED: USER        Electrostatic Energy            =   -6.23 kcal/mol
DOCKED: USER    (2) Final Total Internal Energy     =   +0.00 kcal/mol
DOCKED: USER    (3) Torsional Free Energy           =   +1.10 kcal/mol
DOCKED: USER    (4) Unbound System's Energy  [=(2)] =   +0.00 kcal/mol
DOCKED: USER    
DOCKED: USER    
DOCKED: USER    NEWDPF move IDNZ_mg_t3_t4.pdbqt
DOCKED: USER    NEWDPF about -11.615000 17.694000 8.923000
DOCKED: USER    NEWDPF tran0 -4.270559 31.018148 4.751165
DOCKED: USER    NEWDPF quaternion0 0.732859 -0.618286 0.210072 0.191076
DOCKED: USER    NEWDPF axisangle0 0.746615 -0.629891 0.214015 157.968842
DOCKED: USER    NEWDPF quat0 0.746615 -0.629891 0.214015 157.968842
DOCKED: USER  keepresnum = 1 
DOCKED: USER  
DOCKED: REMARK  4 active torsions:
DOCKED: REMARK  status: ('A' for Active; 'I' for Inactive)
DOCKED: REMARK       A    between atoms: MG_1  and  MG_1 
DOCKED: REMARK       A    between atoms: W_3  and  W_6 
DOCKED: REMARK       A    between atoms: W_3  and  W_7 
DOCKED: REMARK       A    between atoms: W_6  and  W_7 
DOCKED: USER                              x       y       z     vdW  Elec       q    Type
DOCKED: USER                           _______ _______ _______ _____ _____    ______ ____
DOCKED: ROOT
DOCKED: ATOM      1 MG   MG  A   1      -4.256  31.020   4.754 +1.09 -6.23    +2.000 Mg
DOCKED: ATOM      2  W   WAT X   2      -4.037  32.829   5.724 -0.07 -0.00    +0.000 W 
DOCKED: ATOM      3  W   WAT X   3      -4.482  29.235   3.730 -0.14 -0.00    +0.000 W 
DOCKED: ATOM      4  W   WAT X   4      -5.801  31.796   3.617 -0.21 -0.00    +0.000 W 
DOCKED: ATOM      5  W   WAT X   5      -5.677  30.440   6.130 -0.17 -0.00    +0.000 W 
DOCKED: ATOM      6  W   WAT X   6      -2.783  30.173   5.916 -0.04 -0.00    +0.000 W 
DOCKED: ATOM      7  W   WAT X   7      -2.858  31.633   3.385 -0.05 -0.00    +0.000 W 
DOCKED: 
DOCKED: ENDROOT
DOCKED: TORSDOF 4
DOCKED: TER
DOCKED: ENDMDL
________________________________________________________________________________


	BEGINNING GENETIC ALGORITHM DOCKING 40 of 50
Run: 40 Seed: 1430238969 876172833 [ Run 40 of 50 GA/GALS ]
Beginning GENETIC ALGORITHM (GA), with a maximum of 2500000 energy evaluations.

Final-Value: -6.800


	FINAL GENETIC ALGORITHM DOCKED STATE
	_______________________________________________


Detailed state:  trans -2.758 23.900 8.144 quatxyzw -0.521640 -0.691358 -0.302958 0.397659 center -11.615 17.694 8.923 ntor 0
State:	 -2.758  23.900   8.144  -0.569 -0.753 -0.330 133.136  

DOCKED: MODEL       40
DOCKED: USER    Run = 40
DOCKED: USER    DPF = C:/Users/seoly/Documents/autodocktools/hydrated_docking/top1/top1dC_t4_mg2.dpf
DOCKED: USER  
DOCKED: USER    Estimated Free Energy of Binding    =   -5.70 kcal/mol  [=(1)+(2)+(3)-(4)]
DOCKED: USER    Estimated Inhibition Constant, Ki   =   66.09 uM (micromolar)  [Temperature = 298.15 K]
DOCKED: USER    
DOCKED: USER    (1) Final Intermolecular Energy     =   -6.80 kcal/mol
DOCKED: USER        vdW + Hbond + desolv Energy     =   +0.11 kcal/mol
DOCKED: USER        Electrostatic Energy            =   -6.91 kcal/mol
DOCKED: USER    (2) Final Total Internal Energy     =   +0.00 kcal/mol
DOCKED: USER    (3) Torsional Free Energy           =   +1.10 kcal/mol
DOCKED: USER    (4) Unbound System's Energy  [=(2)] =   +0.00 kcal/mol
DOCKED: USER    
DOCKED: USER    
DOCKED: USER    NEWDPF move IDNZ_mg_t3_t4.pdbqt
DOCKED: USER    NEWDPF about -11.615000 17.694000 8.923000
DOCKED: USER    NEWDPF tran0 -2.758255 23.899684 8.143532
DOCKED: USER    NEWDPF quaternion0 -0.521640 -0.691358 -0.302958 0.397659
DOCKED: USER    NEWDPF axisangle0 -0.568524 -0.753496 -0.330188 133.136178
DOCKED: USER    NEWDPF quat0 -0.568524 -0.753496 -0.330188 133.136178
DOCKED: USER  keepresnum = 1 
DOCKED: USER  
DOCKED: REMARK  4 active torsions:
DOCKED: REMARK  status: ('A' for Active; 'I' for Inactive)
DOCKED: REMARK       A    between atoms: MG_1  and  MG_1 
DOCKED: REMARK       A    between atoms: W_3  and  W_6 
DOCKED: REMARK       A    between atoms: W_3  and  W_7 
DOCKED: REMARK       A    between atoms: W_6  and  W_7 
DOCKED: USER                              x       y       z     vdW  Elec       q    Type
DOCKED: USER                           _______ _______ _______ _____ _____    ______ ____
DOCKED: ROOT
DOCKED: ATOM      1 MG   MG  A   1      -2.760  23.897   8.129 +0.77 -6.91    +2.000 Mg
DOCKED: ATOM      2  W   WAT X   2      -3.574  22.003   8.019 -0.03 -0.00    +0.000 W 
DOCKED: ATOM      3  W   WAT X   3      -1.891  25.772   8.251 -0.10 -0.00    +0.000 W 
DOCKED: ATOM      4  W   WAT X   4      -1.652  23.343   9.787 -0.03 -0.00    +0.000 W 
DOCKED: ATOM      5  W   WAT X   5      -4.251  24.476   9.428 -0.12 -0.00    +0.000 W 
DOCKED: ATOM      6  W   WAT X   6      -3.903  24.524   6.536 -0.35 -0.00    +0.000 W 
DOCKED: ATOM      7  W   WAT X   7      -1.274  23.285   6.855 -0.03 -0.00    +0.000 W 
DOCKED: 
DOCKED: ENDROOT
DOCKED: TORSDOF 4
DOCKED: TER
DOCKED: ENDMDL
________________________________________________________________________________


	BEGINNING GENETIC ALGORITHM DOCKING 41 of 50
Run: 41 Seed: 306719439 213059478 [ Run 41 of 50 GA/GALS ]
Beginning GENETIC ALGORITHM (GA), with a maximum of 2500000 energy evaluations.

Final-Value: -6.813


	FINAL GENETIC ALGORITHM DOCKED STATE
	_______________________________________________


Detailed state:  trans -2.751 23.882 8.083 quatxyzw -0.969190 -0.127774 0.172846 -0.120286 center -11.615 17.694 8.923 ntor 0
State:	 -2.751  23.882   8.083  -0.976 -0.129  0.174 -166.183  

DOCKED: MODEL       41
DOCKED: USER    Run = 41
DOCKED: USER    DPF = C:/Users/seoly/Documents/autodocktools/hydrated_docking/top1/top1dC_t4_mg2.dpf
DOCKED: USER  
DOCKED: USER    Estimated Free Energy of Binding    =   -5.72 kcal/mol  [=(1)+(2)+(3)-(4)]
DOCKED: USER    Estimated Inhibition Constant, Ki   =   64.67 uM (micromolar)  [Temperature = 298.15 K]
DOCKED: USER    
DOCKED: USER    (1) Final Intermolecular Energy     =   -6.81 kcal/mol
DOCKED: USER        vdW + Hbond + desolv Energy     =   +0.11 kcal/mol
DOCKED: USER        Electrostatic Energy            =   -6.93 kcal/mol
DOCKED: USER    (2) Final Total Internal Energy     =   +0.00 kcal/mol
DOCKED: USER    (3) Torsional Free Energy           =   +1.10 kcal/mol
DOCKED: USER    (4) Unbound System's Energy  [=(2)] =   +0.00 kcal/mol
DOCKED: USER    
DOCKED: USER    
DOCKED: USER    NEWDPF move IDNZ_mg_t3_t4.pdbqt
DOCKED: USER    NEWDPF about -11.615000 17.694000 8.923000
DOCKED: USER    NEWDPF tran0 -2.750591 23.881652 8.082765
DOCKED: USER    NEWDPF quaternion0 -0.969190 -0.127774 0.172846 -0.120286
DOCKED: USER    NEWDPF axisangle0 -0.976279 -0.128708 0.174110 -166.182808
DOCKED: USER    NEWDPF quat0 -0.976279 -0.128708 0.174110 -166.182808
DOCKED: USER  keepresnum = 1 
DOCKED: USER  
DOCKED: REMARK  4 active torsions:
DOCKED: REMARK  status: ('A' for Active; 'I' for Inactive)
DOCKED: REMARK       A    between atoms: MG_1  and  MG_1 
DOCKED: REMARK       A    between atoms: W_3  and  W_6 
DOCKED: REMARK       A    between atoms: W_3  and  W_7 
DOCKED: REMARK       A    between atoms: W_6  and  W_7 
DOCKED: USER                              x       y       z     vdW  Elec       q    Type
DOCKED: USER                           _______ _______ _______ _____ _____    ______ ____
DOCKED: ROOT
DOCKED: ATOM      1 MG   MG  A   1      -2.755  23.896   8.081 +0.78 -6.93    +2.000 Mg
DOCKED: ATOM      2  W   WAT X   2      -4.247  24.222   9.469 -0.13 -0.00    +0.000 W 
DOCKED: ATOM      3  W   WAT X   3      -1.297  23.540   6.655 -0.04 -0.00    +0.000 W 
DOCKED: ATOM      4  W   WAT X   4      -3.414  21.954   7.802 -0.03 -0.00    +0.000 W 
DOCKED: ATOM      5  W   WAT X   5      -1.519  23.170   9.562 -0.02 -0.00    +0.000 W 
DOCKED: ATOM      6  W   WAT X   6      -2.006  25.789   8.383 -0.10 -0.00    +0.000 W 
DOCKED: ATOM      7  W   WAT X   7      -4.016  24.598   6.625 -0.34 -0.00    +0.000 W 
DOCKED: 
DOCKED: ENDROOT
DOCKED: TORSDOF 4
DOCKED: TER
DOCKED: ENDMDL
________________________________________________________________________________


	BEGINNING GENETIC ALGORITHM DOCKING 42 of 50
Run: 42 Seed: 1651272166 2043126084 [ Run 42 of 50 GA/GALS ]
Beginning GENETIC ALGORITHM (GA), with a maximum of 2500000 energy evaluations.

Final-Value: -6.571


	FINAL GENETIC ALGORITHM DOCKED STATE
	_______________________________________________


Detailed state:  trans -5.740 31.416 5.506 quatxyzw -0.072352 -0.448954 -0.561979 -0.690930 center -11.615 17.694 8.923 ntor 0
State:	 -5.740  31.416   5.506  -0.100 -0.621 -0.777 -92.592  

DOCKED: MODEL       42
DOCKED: USER    Run = 42
DOCKED: USER    DPF = C:/Users/seoly/Documents/autodocktools/hydrated_docking/top1/top1dC_t4_mg2.dpf
DOCKED: USER  
DOCKED: USER    Estimated Free Energy of Binding    =   -5.47 kcal/mol  [=(1)+(2)+(3)-(4)]
DOCKED: USER    Estimated Inhibition Constant, Ki   =   97.24 uM (micromolar)  [Temperature = 298.15 K]
DOCKED: USER    
DOCKED: USER    (1) Final Intermolecular Energy     =   -6.57 kcal/mol
DOCKED: USER        vdW + Hbond + desolv Energy     =   +1.08 kcal/mol
DOCKED: USER        Electrostatic Energy            =   -7.65 kcal/mol
DOCKED: USER    (2) Final Total Internal Energy     =   +0.00 kcal/mol
DOCKED: USER    (3) Torsional Free Energy           =   +1.10 kcal/mol
DOCKED: USER    (4) Unbound System's Energy  [=(2)] =   +0.00 kcal/mol
DOCKED: USER    
DOCKED: USER    
DOCKED: USER    NEWDPF move IDNZ_mg_t3_t4.pdbqt
DOCKED: USER    NEWDPF about -11.615000 17.694000 8.923000
DOCKED: USER    NEWDPF tran0 -5.739960 31.416486 5.505586
DOCKED: USER    NEWDPF quaternion0 -0.072352 -0.448954 -0.561979 -0.690930
DOCKED: USER    NEWDPF axisangle0 -0.100083 -0.621028 -0.777372 -92.592395
DOCKED: USER    NEWDPF quat0 -0.100083 -0.621028 -0.777372 -92.592395
DOCKED: USER  keepresnum = 1 
DOCKED: USER  
DOCKED: REMARK  4 active torsions:
DOCKED: REMARK  status: ('A' for Active; 'I' for Inactive)
DOCKED: REMARK       A    between atoms: MG_1  and  MG_1 
DOCKED: REMARK       A    between atoms: W_3  and  W_6 
DOCKED: REMARK       A    between atoms: W_3  and  W_7 
DOCKED: REMARK       A    between atoms: W_6  and  W_7 
DOCKED: USER                              x       y       z     vdW  Elec       q    Type
DOCKED: USER                           _______ _______ _______ _____ _____    ______ ____
DOCKED: ROOT
DOCKED: ATOM      1 MG   MG  A   1      -5.755  31.414   5.504 +2.47 -7.65    +2.000 Mg
DOCKED: ATOM      2  W   WAT X   2      -6.182  31.857   3.533 -0.24 -0.00    +0.000 W 
DOCKED: ATOM      3  W   WAT X   3      -5.323  31.029   7.491 -0.30 -0.00    +0.000 W 
DOCKED: ATOM      4  W   WAT X   4      -4.302  32.888   5.539 -0.08 -0.00    +0.000 W 
DOCKED: ATOM      5  W   WAT X   5      -4.284  30.102   4.903 -0.13 -0.00    +0.000 W 
DOCKED: ATOM      6  W   WAT X   6      -7.127  29.881   5.498 -0.26 -0.00    +0.000 W 
DOCKED: ATOM      7  W   WAT X   7      -7.207  32.746   6.073 -0.38 -0.00    +0.000 W 
DOCKED: 
DOCKED: ENDROOT
DOCKED: TORSDOF 4
DOCKED: TER
DOCKED: ENDMDL
________________________________________________________________________________


	BEGINNING GENETIC ALGORITHM DOCKING 43 of 50
Run: 43 Seed: 1764927233 323425242 [ Run 43 of 50 GA/GALS ]
Beginning GENETIC ALGORITHM (GA), with a maximum of 2500000 energy evaluations.

Final-Value: -6.730


	FINAL GENETIC ALGORITHM DOCKED STATE
	_______________________________________________


Detailed state:  trans -2.764 23.910 8.237 quatxyzw 0.084724 -0.966683 0.116256 0.211731 center -11.615 17.694 8.923 ntor 0
State:	 -2.764  23.910   8.237   0.087 -0.989  0.119 155.552  

DOCKED: MODEL       43
DOCKED: USER    Run = 43
DOCKED: USER    DPF = C:/Users/seoly/Documents/autodocktools/hydrated_docking/top1/top1dC_t4_mg2.dpf
DOCKED: USER  
DOCKED: USER    Estimated Free Energy of Binding    =   -5.63 kcal/mol  [=(1)+(2)+(3)-(4)]
DOCKED: USER    Estimated Inhibition Constant, Ki   =   74.32 uM (micromolar)  [Temperature = 298.15 K]
DOCKED: USER    
DOCKED: USER    (1) Final Intermolecular Energy     =   -6.73 kcal/mol
DOCKED: USER        vdW + Hbond + desolv Energy     =   +0.15 kcal/mol
DOCKED: USER        Electrostatic Energy            =   -6.89 kcal/mol
DOCKED: USER    (2) Final Total Internal Energy     =   +0.00 kcal/mol
DOCKED: USER    (3) Torsional Free Energy           =   +1.10 kcal/mol
DOCKED: USER    (4) Unbound System's Energy  [=(2)] =   +0.00 kcal/mol
DOCKED: USER    
DOCKED: USER    
DOCKED: USER    NEWDPF move IDNZ_mg_t3_t4.pdbqt
DOCKED: USER    NEWDPF about -11.615000 17.694000 8.923000
DOCKED: USER    NEWDPF tran0 -2.764363 23.910389 8.236976
DOCKED: USER    NEWDPF quaternion0 0.084724 -0.966683 0.116256 0.211731
DOCKED: USER    NEWDPF axisangle0 0.086690 -0.989108 0.118953 155.552433
DOCKED: USER    NEWDPF quat0 0.086690 -0.989108 0.118953 155.552433
DOCKED: USER  keepresnum = 1 
DOCKED: USER  
DOCKED: REMARK  4 active torsions:
DOCKED: REMARK  status: ('A' for Active; 'I' for Inactive)
DOCKED: REMARK       A    between atoms: MG_1  and  MG_1 
DOCKED: REMARK       A    between atoms: W_3  and  W_6 
DOCKED: REMARK       A    between atoms: W_3  and  W_7 
DOCKED: REMARK       A    between atoms: W_6  and  W_7 
DOCKED: USER                              x       y       z     vdW  Elec       q    Type
DOCKED: USER                           _______ _______ _______ _____ _____    ______ ____
DOCKED: ROOT
DOCKED: ATOM      1 MG   MG  A   1      -2.761  23.896   8.235 +0.78 -6.89    +2.000 Mg
DOCKED: ATOM      2  W   WAT X   2      -1.421  23.422   9.732 -0.02 -0.00    +0.000 W 
DOCKED: ATOM      3  W   WAT X   3      -4.061  24.399   6.705 -0.38 -0.00    +0.000 W 
DOCKED: ATOM      4  W   WAT X   4      -1.945  25.791   8.081 -0.07 -0.00    +0.000 W 
DOCKED: ATOM      5  W   WAT X   5      -4.066  24.667   9.631 -0.09 -0.00    +0.000 W 
DOCKED: ATOM      6  W   WAT X   6      -3.665  22.055   8.406 -0.03 -0.00    +0.000 W 
DOCKED: ATOM      7  W   WAT X   7      -1.432  23.145   6.866 -0.03 -0.00    +0.000 W 
DOCKED: 
DOCKED: ENDROOT
DOCKED: TORSDOF 4
DOCKED: TER
DOCKED: ENDMDL
________________________________________________________________________________


	BEGINNING GENETIC ALGORITHM DOCKING 44 of 50
Run: 44 Seed: 412107071 411340221 [ Run 44 of 50 GA/GALS ]
Beginning GENETIC ALGORITHM (GA), with a maximum of 2500000 energy evaluations.

Final-Value: -6.764


	FINAL GENETIC ALGORITHM DOCKED STATE
	_______________________________________________


Detailed state:  trans -2.771 23.899 8.102 quatxyzw 0.637482 -0.673740 0.373299 -0.018447 center -11.615 17.694 8.923 ntor 0
State:	 -2.771  23.899   8.102   0.638 -0.674  0.373 -177.886  

DOCKED: MODEL       44
DOCKED: USER    Run = 44
DOCKED: USER    DPF = C:/Users/seoly/Documents/autodocktools/hydrated_docking/top1/top1dC_t4_mg2.dpf
DOCKED: USER  
DOCKED: USER    Estimated Free Energy of Binding    =   -5.67 kcal/mol  [=(1)+(2)+(3)-(4)]
DOCKED: USER    Estimated Inhibition Constant, Ki   =   70.17 uM (micromolar)  [Temperature = 298.15 K]
DOCKED: USER    
DOCKED: USER    (1) Final Intermolecular Energy     =   -6.76 kcal/mol
DOCKED: USER        vdW + Hbond + desolv Energy     =   +0.15 kcal/mol
DOCKED: USER        Electrostatic Energy            =   -6.92 kcal/mol
DOCKED: USER    (2) Final Total Internal Energy     =   +0.00 kcal/mol
DOCKED: USER    (3) Torsional Free Energy           =   +1.10 kcal/mol
DOCKED: USER    (4) Unbound System's Energy  [=(2)] =   +0.00 kcal/mol
DOCKED: USER    
DOCKED: USER    
DOCKED: USER    NEWDPF move IDNZ_mg_t3_t4.pdbqt
DOCKED: USER    NEWDPF about -11.615000 17.694000 8.923000
DOCKED: USER    NEWDPF tran0 -2.771362 23.898759 8.102352
DOCKED: USER    NEWDPF quaternion0 0.637482 -0.673740 0.373299 -0.018447
DOCKED: USER    NEWDPF axisangle0 0.637590 -0.673854 0.373362 -177.886016
DOCKED: USER    NEWDPF quat0 0.637590 -0.673854 0.373362 -177.886016
DOCKED: USER  keepresnum = 1 
DOCKED: USER  
DOCKED: REMARK  4 active torsions:
DOCKED: REMARK  status: ('A' for Active; 'I' for Inactive)
DOCKED: REMARK       A    between atoms: MG_1  and  MG_1 
DOCKED: REMARK       A    between atoms: W_3  and  W_6 
DOCKED: REMARK       A    between atoms: W_3  and  W_7 
DOCKED: REMARK       A    between atoms: W_6  and  W_7 
DOCKED: USER                              x       y       z     vdW  Elec       q    Type
DOCKED: USER                           _______ _______ _______ _____ _____    ______ ____
DOCKED: ROOT
DOCKED: ATOM      1 MG   MG  A   1      -2.757  23.896   8.105 +0.76 -6.92    +2.000 Mg
DOCKED: ATOM      2  W   WAT X   2      -1.868  25.756   8.215 -0.09 -0.00    +0.000 W 
DOCKED: ATOM      3  W   WAT X   3      -3.649  22.036   7.936 -0.04 -0.00    +0.000 W 
DOCKED: ATOM      4  W   WAT X   4      -4.038  24.576   6.629 -0.35 -0.00    +0.000 W 
DOCKED: ATOM      5  W   WAT X   5      -4.175  24.479   9.482 -0.07 -0.00    +0.000 W 
DOCKED: ATOM      6  W   WAT X   6      -1.566  23.193   9.629 -0.02 -0.00    +0.000 W 
DOCKED: ATOM      7  W   WAT X   7      -1.348  23.353   6.718 -0.03 -0.00    +0.000 W 
DOCKED: 
DOCKED: ENDROOT
DOCKED: TORSDOF 4
DOCKED: TER
DOCKED: ENDMDL
________________________________________________________________________________


	BEGINNING GENETIC ALGORITHM DOCKING 45 of 50
Run: 45 Seed: 775207987 2030567640 [ Run 45 of 50 GA/GALS ]
Beginning GENETIC ALGORITHM (GA), with a maximum of 2500000 energy evaluations.

Final-Value: -6.394


	FINAL GENETIC ALGORITHM DOCKED STATE
	_______________________________________________


Detailed state:  trans -7.259 31.020 6.241 quatxyzw -0.705614 0.012698 0.080062 -0.703945 center -11.615 17.694 8.923 ntor 0
State:	 -7.259  31.020   6.241  -0.993  0.018  0.113 -90.511  

DOCKED: MODEL       45
DOCKED: USER    Run = 45
DOCKED: USER    DPF = C:/Users/seoly/Documents/autodocktools/hydrated_docking/top1/top1dC_t4_mg2.dpf
DOCKED: USER  
DOCKED: USER    Estimated Free Energy of Binding    =   -5.30 kcal/mol  [=(1)+(2)+(3)-(4)]
DOCKED: USER    Estimated Inhibition Constant, Ki   =  131.17 uM (micromolar)  [Temperature = 298.15 K]
DOCKED: USER    
DOCKED: USER    (1) Final Intermolecular Energy     =   -6.39 kcal/mol
DOCKED: USER        vdW + Hbond + desolv Energy     =   -0.12 kcal/mol
DOCKED: USER        Electrostatic Energy            =   -6.27 kcal/mol
DOCKED: USER    (2) Final Total Internal Energy     =   +0.00 kcal/mol
DOCKED: USER    (3) Torsional Free Energy           =   +1.10 kcal/mol
DOCKED: USER    (4) Unbound System's Energy  [=(2)] =   +0.00 kcal/mol
DOCKED: USER    
DOCKED: USER    
DOCKED: USER    NEWDPF move IDNZ_mg_t3_t4.pdbqt
DOCKED: USER    NEWDPF about -11.615000 17.694000 8.923000
DOCKED: USER    NEWDPF tran0 -7.259022 31.020008 6.240682
DOCKED: USER    NEWDPF quaternion0 -0.705614 0.012698 0.080062 -0.703945
DOCKED: USER    NEWDPF axisangle0 -0.993466 0.017878 0.112723 -90.511320
DOCKED: USER    NEWDPF quat0 -0.993466 0.017878 0.112723 -90.511320
DOCKED: USER  keepresnum = 1 
DOCKED: USER  
DOCKED: REMARK  4 active torsions:
DOCKED: REMARK  status: ('A' for Active; 'I' for Inactive)
DOCKED: REMARK       A    between atoms: MG_1  and  MG_1 
DOCKED: REMARK       A    between atoms: W_3  and  W_6 
DOCKED: REMARK       A    between atoms: W_3  and  W_7 
DOCKED: REMARK       A    between atoms: W_6  and  W_7 
DOCKED: USER                              x       y       z     vdW  Elec       q    Type
DOCKED: USER                           _______ _______ _______ _____ _____    ______ ____
DOCKED: ROOT
DOCKED: ATOM      1 MG   MG  A   1      -7.257  31.026   6.254 +2.19 -6.27    +2.000 Mg
DOCKED: ATOM      2  W   WAT X   2      -8.725  30.220   7.462 -0.66 -0.00    +0.000 W 
DOCKED: ATOM      3  W   WAT X   3      -5.826  31.870   5.020 -0.19 -0.00    +0.000 W 
DOCKED: ATOM      4  W   WAT X   4      -8.560  31.037   4.647 -0.28 -0.00    +0.000 W 
DOCKED: ATOM      5  W   WAT X   5      -6.686  29.135   5.666 -0.30 -0.00    +0.000 W 
DOCKED: ATOM      6  W   WAT X   6      -5.896  30.958   7.796 -0.53 -0.00    +0.000 W 
DOCKED: ATOM      7  W   WAT X   7      -7.864  32.896   6.838 -0.35 -0.00    +0.000 W 
DOCKED: 
DOCKED: ENDROOT
DOCKED: TORSDOF 4
DOCKED: TER
DOCKED: ENDMDL
________________________________________________________________________________


	BEGINNING GENETIC ALGORITHM DOCKING 46 of 50
Run: 46 Seed: 1800965348 1116423739 [ Run 46 of 50 GA/GALS ]
Beginning GENETIC ALGORITHM (GA), with a maximum of 2500000 energy evaluations.

Final-Value: -6.425


	FINAL GENETIC ALGORITHM DOCKED STATE
	_______________________________________________


Detailed state:  trans -7.209 30.981 6.258 quatxyzw -0.874750 -0.465678 0.109889 -0.076683 center -11.615 17.694 8.923 ntor 0
State:	 -7.209  30.981   6.258  -0.877 -0.467  0.110 -171.204  

DOCKED: MODEL       46
DOCKED: USER    Run = 46
DOCKED: USER    DPF = C:/Users/seoly/Documents/autodocktools/hydrated_docking/top1/top1dC_t4_mg2.dpf
DOCKED: USER  
DOCKED: USER    Estimated Free Energy of Binding    =   -5.33 kcal/mol  [=(1)+(2)+(3)-(4)]
DOCKED: USER    Estimated Inhibition Constant, Ki   =  124.41 uM (micromolar)  [Temperature = 298.15 K]
DOCKED: USER    
DOCKED: USER    (1) Final Intermolecular Energy     =   -6.43 kcal/mol
DOCKED: USER        vdW + Hbond + desolv Energy     =   -0.13 kcal/mol
DOCKED: USER        Electrostatic Energy            =   -6.30 kcal/mol
DOCKED: USER    (2) Final Total Internal Energy     =   +0.00 kcal/mol
DOCKED: USER    (3) Torsional Free Energy           =   +1.10 kcal/mol
DOCKED: USER    (4) Unbound System's Energy  [=(2)] =   +0.00 kcal/mol
DOCKED: USER    
DOCKED: USER    
DOCKED: USER    NEWDPF move IDNZ_mg_t3_t4.pdbqt
DOCKED: USER    NEWDPF about -11.615000 17.694000 8.923000
DOCKED: USER    NEWDPF tran0 -7.209000 30.980677 6.257551
DOCKED: USER    NEWDPF quaternion0 -0.874750 -0.465678 0.109889 -0.076683
DOCKED: USER    NEWDPF axisangle0 -0.877334 -0.467053 0.110214 -171.204173
DOCKED: USER    NEWDPF quat0 -0.877334 -0.467053 0.110214 -171.204173
DOCKED: USER  keepresnum = 1 
DOCKED: USER  
DOCKED: REMARK  4 active torsions:
DOCKED: REMARK  status: ('A' for Active; 'I' for Inactive)
DOCKED: REMARK       A    between atoms: MG_1  and  MG_1 
DOCKED: REMARK       A    between atoms: W_3  and  W_6 
DOCKED: REMARK       A    between atoms: W_3  and  W_7 
DOCKED: REMARK       A    between atoms: W_6  and  W_7 
DOCKED: USER                              x       y       z     vdW  Elec       q    Type
DOCKED: USER                           _______ _______ _______ _____ _____    ______ ____
DOCKED: ROOT
DOCKED: ATOM      1 MG   MG  A   1      -7.221  30.989   6.255 +2.22 -6.30    +2.000 Mg
DOCKED: ATOM      2  W   WAT X   2      -8.756  30.122   7.329 -0.69 -0.00    +0.000 W 
DOCKED: ATOM      3  W   WAT X   3      -5.687  31.816   5.138 -0.19 -0.00    +0.000 W 
DOCKED: ATOM      4  W   WAT X   4      -6.430  29.121   5.844 -0.29 -0.00    +0.000 W 
DOCKED: ATOM      5  W   WAT X   5      -6.041  31.020   7.944 -0.53 +0.00    +0.000 W 
DOCKED: ATOM      6  W   WAT X   6      -7.917  32.873   6.705 -0.36 -0.00    +0.000 W 
DOCKED: ATOM      7  W   WAT X   7      -8.409  30.922   4.585 -0.28 -0.00    +0.000 W 
DOCKED: 
DOCKED: ENDROOT
DOCKED: TORSDOF 4
DOCKED: TER
DOCKED: ENDMDL
________________________________________________________________________________


	BEGINNING GENETIC ALGORITHM DOCKING 47 of 50
Run: 47 Seed: 2093017000 761071970 [ Run 47 of 50 GA/GALS ]
Beginning GENETIC ALGORITHM (GA), with a maximum of 2500000 energy evaluations.

Final-Value: -6.301


	FINAL GENETIC ALGORITHM DOCKED STATE
	_______________________________________________


Detailed state:  trans -4.644 31.399 4.762 quatxyzw 0.371578 -0.802268 -0.313055 0.346831 center -11.615 17.694 8.923 ntor 0
State:	 -4.644  31.399   4.762   0.396 -0.855 -0.334 139.413  

DOCKED: MODEL       47
DOCKED: USER    Run = 47
DOCKED: USER    DPF = C:/Users/seoly/Documents/autodocktools/hydrated_docking/top1/top1dC_t4_mg2.dpf
DOCKED: USER  
DOCKED: USER    Estimated Free Energy of Binding    =   -5.20 kcal/mol  [=(1)+(2)+(3)-(4)]
DOCKED: USER    Estimated Inhibition Constant, Ki   =  153.32 uM (micromolar)  [Temperature = 298.15 K]
DOCKED: USER    
DOCKED: USER    (1) Final Intermolecular Energy     =   -6.30 kcal/mol
DOCKED: USER        vdW + Hbond + desolv Energy     =   +0.72 kcal/mol
DOCKED: USER        Electrostatic Energy            =   -7.02 kcal/mol
DOCKED: USER    (2) Final Total Internal Energy     =   +0.00 kcal/mol
DOCKED: USER    (3) Torsional Free Energy           =   +1.10 kcal/mol
DOCKED: USER    (4) Unbound System's Energy  [=(2)] =   +0.00 kcal/mol
DOCKED: USER    
DOCKED: USER    
DOCKED: USER    NEWDPF move IDNZ_mg_t3_t4.pdbqt
DOCKED: USER    NEWDPF about -11.615000 17.694000 8.923000
DOCKED: USER    NEWDPF tran0 -4.644450 31.399217 4.761669
DOCKED: USER    NEWDPF quaternion0 0.371578 -0.802268 -0.313055 0.346831
DOCKED: USER    NEWDPF axisangle0 0.396169 -0.855363 -0.333773 139.412840
DOCKED: USER    NEWDPF quat0 0.396169 -0.855363 -0.333773 139.412840
DOCKED: USER  keepresnum = 1 
DOCKED: USER  
DOCKED: REMARK  4 active torsions:
DOCKED: REMARK  status: ('A' for Active; 'I' for Inactive)
DOCKED: REMARK       A    between atoms: MG_1  and  MG_1 
DOCKED: REMARK       A    between atoms: W_3  and  W_6 
DOCKED: REMARK       A    between atoms: W_3  and  W_7 
DOCKED: REMARK       A    between atoms: W_6  and  W_7 
DOCKED: USER                              x       y       z     vdW  Elec       q    Type
DOCKED: USER                           _______ _______ _______ _____ _____    ______ ____
DOCKED: ROOT
DOCKED: ATOM      1 MG   MG  A   1      -4.632  31.396   4.754 +1.46 -7.02    +2.000 Mg
DOCKED: ATOM      2  W   WAT X   2      -3.220  31.007   6.209 -0.05 -0.00    +0.000 W 
DOCKED: ATOM      3  W   WAT X   3      -6.042  31.844   3.307 -0.24 -0.00    +0.000 W 
DOCKED: ATOM      4  W   WAT X   4      -5.505  32.832   5.962 -0.14 -0.00    +0.000 W 
DOCKED: ATOM      5  W   WAT X   5      -5.909  30.025   5.611 -0.15 -0.00    +0.000 W 
DOCKED: ATOM      6  W   WAT X   6      -3.854  29.920   3.549 -0.11 -0.00    +0.000 W 
DOCKED: ATOM      7  W   WAT X   7      -3.350  32.773   3.939 -0.07 -0.00    +0.000 W 
DOCKED: 
DOCKED: ENDROOT
DOCKED: TORSDOF 4
DOCKED: TER
DOCKED: ENDMDL
________________________________________________________________________________


	BEGINNING GENETIC ALGORITHM DOCKING 48 of 50
Run: 48 Seed: 1435647939 1560957950 [ Run 48 of 50 GA/GALS ]
Beginning GENETIC ALGORITHM (GA), with a maximum of 2500000 energy evaluations.

Final-Value: -6.833


	FINAL GENETIC ALGORITHM DOCKED STATE
	_______________________________________________


Detailed state:  trans -2.770 23.897 8.125 quatxyzw -0.634655 0.640270 -0.431460 0.033310 center -11.615 17.694 8.923 ntor 0
State:	 -2.770  23.897   8.125  -0.635  0.641 -0.432 176.182  

DOCKED: MODEL       48
DOCKED: USER    Run = 48
DOCKED: USER    DPF = C:/Users/seoly/Documents/autodocktools/hydrated_docking/top1/top1dC_t4_mg2.dpf
DOCKED: USER  
DOCKED: USER    Estimated Free Energy of Binding    =   -5.74 kcal/mol  [=(1)+(2)+(3)-(4)]
DOCKED: USER    Estimated Inhibition Constant, Ki   =   62.52 uM (micromolar)  [Temperature = 298.15 K]
DOCKED: USER    
DOCKED: USER    (1) Final Intermolecular Energy     =   -6.83 kcal/mol
DOCKED: USER        vdW + Hbond + desolv Energy     =   +0.06 kcal/mol
DOCKED: USER        Electrostatic Energy            =   -6.90 kcal/mol
DOCKED: USER    (2) Final Total Internal Energy     =   +0.00 kcal/mol
DOCKED: USER    (3) Torsional Free Energy           =   +1.10 kcal/mol
DOCKED: USER    (4) Unbound System's Energy  [=(2)] =   +0.00 kcal/mol
DOCKED: USER    
DOCKED: USER    
DOCKED: USER    NEWDPF move IDNZ_mg_t3_t4.pdbqt
DOCKED: USER    NEWDPF about -11.615000 17.694000 8.923000
DOCKED: USER    NEWDPF tran0 -2.770442 23.896879 8.125113
DOCKED: USER    NEWDPF quaternion0 -0.634655 0.640270 -0.431460 0.033310
DOCKED: USER    NEWDPF axisangle0 -0.635007 0.640626 -0.431699 176.182266
DOCKED: USER    NEWDPF quat0 -0.635007 0.640626 -0.431699 176.182266
DOCKED: USER  keepresnum = 1 
DOCKED: USER  
DOCKED: REMARK  4 active torsions:
DOCKED: REMARK  status: ('A' for Active; 'I' for Inactive)
DOCKED: REMARK       A    between atoms: MG_1  and  MG_1 
DOCKED: REMARK       A    between atoms: W_3  and  W_6 
DOCKED: REMARK       A    between atoms: W_3  and  W_7 
DOCKED: REMARK       A    between atoms: W_6  and  W_7 
DOCKED: USER                              x       y       z     vdW  Elec       q    Type
DOCKED: USER                           _______ _______ _______ _____ _____    ______ ____
DOCKED: ROOT
DOCKED: ATOM      1 MG   MG  A   1      -2.756  23.895   8.129 +0.74 -6.90    +2.000 Mg
DOCKED: ATOM      2  W   WAT X   2      -1.925  25.783   8.056 -0.07 -0.00    +0.000 W 
DOCKED: ATOM      3  W   WAT X   3      -3.587  21.999   8.143 -0.03 -0.00    +0.000 W 
DOCKED: ATOM      4  W   WAT X   4      -3.969  24.348   6.514 -0.41 -0.00    +0.000 W 
DOCKED: ATOM      5  W   WAT X   5      -4.265  24.594   9.346 -0.12 -0.00    +0.000 W 
DOCKED: ATOM      6  W   WAT X   6      -1.635  23.422   9.789 -0.03 -0.00    +0.000 W 
DOCKED: ATOM      7  W   WAT X   7      -1.257  23.234   6.896 -0.03 -0.00    +0.000 W 
DOCKED: 
DOCKED: ENDROOT
DOCKED: TORSDOF 4
DOCKED: TER
DOCKED: ENDMDL
________________________________________________________________________________


	BEGINNING GENETIC ALGORITHM DOCKING 49 of 50
Run: 49 Seed: 1256147915 1381491979 [ Run 49 of 50 GA/GALS ]
Beginning GENETIC ALGORITHM (GA), with a maximum of 2500000 energy evaluations.

Final-Value: -6.760


	FINAL GENETIC ALGORITHM DOCKED STATE
	_______________________________________________


Detailed state:  trans -2.796 23.902 8.126 quatxyzw -0.016880 -0.272826 -0.487700 -0.829114 center -11.615 17.694 8.923 ntor 0
State:	 -2.796  23.902   8.126  -0.030 -0.488 -0.872 -67.984  

DOCKED: MODEL       49
DOCKED: USER    Run = 49
DOCKED: USER    DPF = C:/Users/seoly/Documents/autodocktools/hydrated_docking/top1/top1dC_t4_mg2.dpf
DOCKED: USER  
DOCKED: USER    Estimated Free Energy of Binding    =   -5.66 kcal/mol  [=(1)+(2)+(3)-(4)]
DOCKED: USER    Estimated Inhibition Constant, Ki   =   70.68 uM (micromolar)  [Temperature = 298.15 K]
DOCKED: USER    
DOCKED: USER    (1) Final Intermolecular Energy     =   -6.76 kcal/mol
DOCKED: USER        vdW + Hbond + desolv Energy     =   +0.17 kcal/mol
DOCKED: USER        Electrostatic Energy            =   -6.93 kcal/mol
DOCKED: USER    (2) Final Total Internal Energy     =   +0.00 kcal/mol
DOCKED: USER    (3) Torsional Free Energy           =   +1.10 kcal/mol
DOCKED: USER    (4) Unbound System's Energy  [=(2)] =   +0.00 kcal/mol
DOCKED: USER    
DOCKED: USER    
DOCKED: USER    NEWDPF move IDNZ_mg_t3_t4.pdbqt
DOCKED: USER    NEWDPF about -11.615000 17.694000 8.923000
DOCKED: USER    NEWDPF tran0 -2.795581 23.902432 8.125998
DOCKED: USER    NEWDPF quaternion0 -0.016880 -0.272826 -0.487700 -0.829114
DOCKED: USER    NEWDPF axisangle0 -0.030193 -0.487992 -0.872326 -67.984422
DOCKED: USER    NEWDPF quat0 -0.030193 -0.487992 -0.872326 -67.984422
DOCKED: USER  keepresnum = 1 
DOCKED: USER  
DOCKED: REMARK  4 active torsions:
DOCKED: REMARK  status: ('A' for Active; 'I' for Inactive)
DOCKED: REMARK       A    between atoms: MG_1  and  MG_1 
DOCKED: REMARK       A    between atoms: W_3  and  W_6 
DOCKED: REMARK       A    between atoms: W_3  and  W_7 
DOCKED: REMARK       A    between atoms: W_6  and  W_7 
DOCKED: USER                              x       y       z     vdW  Elec       q    Type
DOCKED: USER                           _______ _______ _______ _____ _____    ______ ____
DOCKED: ROOT
DOCKED: ATOM      1 MG   MG  A   1      -2.809  23.896   8.128 +0.84 -6.93    +2.000 Mg
DOCKED: ATOM      2  W   WAT X   2      -3.971  24.525   6.542 -0.36 -0.00    +0.000 W 
DOCKED: ATOM      3  W   WAT X   3      -1.651  23.319   9.744 -0.03 -0.00    +0.000 W 
DOCKED: ATOM      4  W   WAT X   4      -1.826  25.717   8.153 -0.09 -0.00    +0.000 W 
DOCKED: ATOM      5  W   WAT X   5      -1.361  23.232   6.820 -0.03 -0.00    +0.000 W 
DOCKED: ATOM      6  W   WAT X   6      -3.695  22.039   8.092 -0.04 -0.00    +0.000 W 
DOCKED: ATOM      7  W   WAT X   7      -4.255  24.589   9.406 -0.12 -0.00    +0.000 W 
DOCKED: 
DOCKED: ENDROOT
DOCKED: TORSDOF 4
DOCKED: TER
DOCKED: ENDMDL
________________________________________________________________________________


	BEGINNING GENETIC ALGORITHM DOCKING 50 of 50
Run: 50 Seed: 1875340261 495497113 [ Run 50 of 50 GA/GALS ]
Beginning GENETIC ALGORITHM (GA), with a maximum of 2500000 energy evaluations.

Final-Value: -6.777


	FINAL GENETIC ALGORITHM DOCKED STATE
	_______________________________________________


Detailed state:  trans -2.750 23.883 8.124 quatxyzw 0.643267 0.200089 0.623283 0.397102 center -11.615 17.694 8.923 ntor 0
State:	 -2.750  23.883   8.124   0.701  0.218  0.679 133.206  

DOCKED: MODEL       50
DOCKED: USER    Run = 50
DOCKED: USER    DPF = C:/Users/seoly/Documents/autodocktools/hydrated_docking/top1/top1dC_t4_mg2.dpf
DOCKED: USER  
DOCKED: USER    Estimated Free Energy of Binding    =   -5.68 kcal/mol  [=(1)+(2)+(3)-(4)]
DOCKED: USER    Estimated Inhibition Constant, Ki   =   68.73 uM (micromolar)  [Temperature = 298.15 K]
DOCKED: USER    
DOCKED: USER    (1) Final Intermolecular Energy     =   -6.78 kcal/mol
DOCKED: USER        vdW + Hbond + desolv Energy     =   +0.13 kcal/mol
DOCKED: USER        Electrostatic Energy            =   -6.90 kcal/mol
DOCKED: USER    (2) Final Total Internal Energy     =   +0.00 kcal/mol
DOCKED: USER    (3) Torsional Free Energy           =   +1.10 kcal/mol
DOCKED: USER    (4) Unbound System's Energy  [=(2)] =   +0.00 kcal/mol
DOCKED: USER    
DOCKED: USER    
DOCKED: USER    NEWDPF move IDNZ_mg_t3_t4.pdbqt
DOCKED: USER    NEWDPF about -11.615000 17.694000 8.923000
DOCKED: USER    NEWDPF tran0 -2.749971 23.883205 8.123511
DOCKED: USER    NEWDPF quaternion0 0.643267 0.200089 0.623283 0.397102
DOCKED: USER    NEWDPF axisangle0 0.700899 0.218016 0.679124 133.205734
DOCKED: USER    NEWDPF quat0 0.700899 0.218016 0.679124 133.205734
DOCKED: USER  keepresnum = 1 
DOCKED: USER  
DOCKED: REMARK  4 active torsions:
DOCKED: REMARK  status: ('A' for Active; 'I' for Inactive)
DOCKED: REMARK       A    between atoms: MG_1  and  MG_1 
DOCKED: REMARK       A    between atoms: W_3  and  W_6 
DOCKED: REMARK       A    between atoms: W_3  and  W_7 
DOCKED: REMARK       A    between atoms: W_6  and  W_7 
DOCKED: USER                              x       y       z     vdW  Elec       q    Type
DOCKED: USER                           _______ _______ _______ _____ _____    ______ ____
DOCKED: ROOT
DOCKED: ATOM      1 MG   MG  A   1      -2.757  23.896   8.129 +0.75 -6.90    +2.000 Mg
DOCKED: ATOM      2  W   WAT X   2      -4.171  24.399   6.712 -0.40 -0.00    +0.000 W 
DOCKED: ATOM      3  W   WAT X   3      -1.296  23.412   9.513 -0.02 -0.00    +0.000 W 
DOCKED: ATOM      4  W   WAT X   4      -1.501  23.182   6.646 -0.03 -0.00    +0.000 W 
DOCKED: ATOM      5  W   WAT X   5      -3.542  21.995   8.255 -0.03 -0.00    +0.000 W 
DOCKED: ATOM      6  W   WAT X   6      -4.001  24.512   9.648 -0.10 -0.00    +0.000 W 
DOCKED: ATOM      7  W   WAT X   7      -1.980  25.786   7.962 -0.04 -0.00    +0.000 W 
DOCKED: 
DOCKED: ENDROOT
DOCKED: TORSDOF 4
DOCKED: TER
DOCKED: ENDMDL
________________________________________________________________________________

DPF> analysis                             # perform a ranked cluster analysis


		CLUSTER ANALYSIS OF CONFORMATIONS
		_________________________________

Number of conformations = 50

RMSD cluster analysis will be performed using the ligand atoms only (7 / 7 total atoms).

Outputting structurally similar clusters, ranked in order of increasing energy.


________________________________________________________________________________

Number of distinct conformational clusters found = 2,  out of 50 runs,
Using an rmsd-tolerance of 2.0 A


	CLUSTERING HISTOGRAM
	____________________

________________________________________________________________________________
     |           |     |           |     |                                    
Clus | Lowest    | Run | Mean      | Num | Histogram                          
-ter | Binding   |     | Binding   | in  |                                    
Rank | Energy    |     | Energy    | Clus|    5    10   15   20   25   30   35
_____|___________|_____|___________|_____|____:____|____:____|____:____|____:___
   1 |     -5.74 |  31 |     -5.68 |  35 |###################################
   2 |     -5.48 |  11 |     -5.19 |  15 |###############
_____|___________|_____|___________|_____|______________________________________


Number of multi-member conformational clusters found = 2, out of 50 runs.

	RMSD TABLE
	__________

_____________________________________________________________________
     |      |      |           |         |                 |
Rank | Sub- | Run  | Binding   | Cluster | Reference       | Grep
     | Rank |      | Energy    | RMSD    | RMSD            | Pattern
_____|______|______|___________|_________|_________________|___________
   1      1     31       -5.74      0.00      9.48           RANKING
   1      2     12       -5.74      0.10      9.49           RANKING
   1      3     48       -5.74      0.08      9.47           RANKING
   1      4     32       -5.72      0.26      9.47           RANKING
   1      5     21       -5.72      0.22      9.49           RANKING
   1      6     41       -5.72      0.35      9.49           RANKING
   1      7      1       -5.71      0.29      9.48           RANKING
   1      8     38       -5.71      0.34      9.49           RANKING
   1      9     34       -5.71      0.18      9.46           RANKING
   1     10     16       -5.71      0.20      9.48           RANKING
   1     11     25       -5.71      0.22      9.49           RANKING
   1     12     18       -5.70      0.21      9.47           RANKING
   1     13     37       -5.70      0.11      9.47           RANKING
   1     14     40       -5.70      0.18      9.48           RANKING
   1     15      4       -5.70      0.25      9.51           RANKING
   1     16     13       -5.69      0.15      9.43           RANKING
   1     17      6       -5.69      0.13      9.48           RANKING
   1     18      3       -5.69      0.19      9.49           RANKING
   1     19      2       -5.69      0.23      9.49           RANKING
   1     20     15       -5.68      0.31      9.48           RANKING
   1     21     50       -5.68      0.27      9.48           RANKING
   1     22      5       -5.68      0.51      9.51           RANKING
   1     23     36       -5.68      0.44      9.52           RANKING
   1     24     33       -5.67      0.28      9.47           RANKING
   1     25     44       -5.67      0.26      9.48           RANKING
   1     26     49       -5.66      0.18      9.46           RANKING
   1     27     10       -5.66      0.16      9.48           RANKING
   1     28     30       -5.66      0.27      9.43           RANKING
   1     29      7       -5.65      0.18      9.41           RANKING
   1     30     27       -5.65      0.57      9.52           RANKING
   1     31      8       -5.65      0.31      9.49           RANKING
   1     32     22       -5.65      0.20      9.46           RANKING
   1     33     43       -5.63      0.21      9.47           RANKING
   1     34     17       -5.62      0.27      9.44           RANKING
   1     35     35       -5.60      0.59      9.55           RANKING
   2      1     11       -5.48      0.00     14.33           RANKING
   2      2     42       -5.47      0.11     14.32           RANKING
   2      3     23       -5.39      0.10     14.31           RANKING
   2      4     28       -5.34      1.58     13.23           RANKING
   2      5     46       -5.33      1.61     13.26           RANKING
   2      6     24       -5.32      1.61     13.24           RANKING
   2      7     14       -5.32      1.60     13.13           RANKING
   2      8     45       -5.30      1.61     13.28           RANKING
   2      9     20       -5.28      1.63     13.34           RANKING
   2     10      9       -5.26      1.52     13.34           RANKING
   2     11     47       -5.20      1.42     14.91           RANKING
   2     12     26       -4.96      0.59     14.07           RANKING
   2     13     39       -4.74      1.62     14.74           RANKING
   2     14     19       -4.74      1.60     14.75           RANKING
   2     15     29       -4.74      1.59     14.75           RANKING
_______________________________________________________________________


	INFORMATION ENTROPY ANALYSIS FOR THIS CLUSTERING
	________________________________________________


Information entropy for this clustering = 0.16  (rmstol = 2.00 Angstrom)

_______________________________________________________________________


	STATISTICAL MECHANICAL ANALYSIS
	_______________________________


Partition function, Q =    50.47            at Temperature, T = 298.15 K
Free energy,        A ~ -2323.34 kcal/mol   at Temperature, T = 298.15 K
Internal energy,    U =    -5.54 kcal/mol   at Temperature, T = 298.15 K
Entropy,            S =     7.77 kcal/mol/K at Temperature, T = 298.15 K

_______________________________________________________________________


	LOWEST ENERGY DOCKED CONFORMATION from EACH CLUSTER
	___________________________________________________


Keeping original residue number (specified in the input PDBQ file) for outputting.

MODEL       31
USER    Run = 31
USER    Cluster Rank = 1
USER    Number of conformations in this cluster = 35
USER  
USER    RMSD from reference structure       = 9.479 A
USER  
USER    Estimated Free Energy of Binding    =   -5.74 kcal/mol  [=(1)+(2)+(3)-(4)]
USER    Estimated Inhibition Constant, Ki   =   61.53 uM (micromolar)  [Temperature = 298.15 K]
USER    
USER    (1) Final Intermolecular Energy     =   -6.84 kcal/mol
USER        vdW + Hbond + desolv Energy     =   +0.06 kcal/mol
USER        Electrostatic Energy            =   -6.91 kcal/mol
USER    (2) Final Total Internal Energy     =   +0.00 kcal/mol
USER    (3) Torsional Free Energy           =   +1.10 kcal/mol
USER    (4) Unbound System's Energy  [=(2)] =   +0.00 kcal/mol
USER    
USER    
USER  
USER    DPF = C:/Users/seoly/Documents/autodocktools/hydrated_docking/top1/top1dC_t4_mg2.dpf
USER    NEWDPF move	IDNZ_mg_t3_t4.pdbqt
USER    NEWDPF about	-11.615000 17.694000 8.923000
USER    NEWDPF tran0	-2.768440 23.905608 8.132371
USER    NEWDPF axisangle0	0.082125 0.700033 0.709373 -56.660675
USER    NEWDPF quaternion0	0.038973 0.332204 0.336636 -0.880226
USER  
USER                              x       y       z    vdW   Elec        q     RMS 
ATOM      1 MG   MG  A   1      -2.756  23.896   8.132 +0.75 -6.91    +2.000     9.479
ATOM      2  W   WAT X   2      -3.523  21.985   8.270 -0.03 -0.00    +0.000     9.479
ATOM      3  W   WAT X   3      -1.999  25.821   8.052 -0.06 -0.00    +0.000     9.479
ATOM      4  W   WAT X   4      -4.272  24.610   9.348 -0.12 -0.00    +0.000     9.479
ATOM      5  W   WAT X   5      -3.984  24.285   6.523 -0.43 -0.00    +0.000     9.479
ATOM      6  W   WAT X   6      -1.279  23.255   6.851 -0.03 -0.00    +0.000     9.479
ATOM      7  W   WAT X   7      -1.566  23.489   9.751 -0.02 -0.00    +0.000     9.479
TER
ENDMDL
MODEL       11
USER    Run = 11
USER    Cluster Rank = 2
USER    Number of conformations in this cluster = 15
USER  
USER    RMSD from reference structure       = 14.328 A
USER  
USER    Estimated Free Energy of Binding    =   -5.48 kcal/mol  [=(1)+(2)+(3)-(4)]
USER    Estimated Inhibition Constant, Ki   =   95.67 uM (micromolar)  [Temperature = 298.15 K]
USER    
USER    (1) Final Intermolecular Energy     =   -6.58 kcal/mol
USER        vdW + Hbond + desolv Energy     =   +1.01 kcal/mol
USER        Electrostatic Energy            =   -7.59 kcal/mol
USER    (2) Final Total Internal Energy     =   +0.00 kcal/mol
USER    (3) Torsional Free Energy           =   +1.10 kcal/mol
USER    (4) Unbound System's Energy  [=(2)] =   +0.00 kcal/mol
USER    
USER    
USER  
USER    DPF = C:/Users/seoly/Documents/autodocktools/hydrated_docking/top1/top1dC_t4_mg2.dpf
USER    NEWDPF move	IDNZ_mg_t3_t4.pdbqt
USER    NEWDPF about	-11.615000 17.694000 8.923000
USER    NEWDPF tran0	-5.737239 31.427075 5.506577
USER    NEWDPF axisangle0	0.138714 0.637411 0.757935 93.039518
USER    NEWDPF quaternion0	0.100653 0.462513 0.549966 0.688104
USER  
USER                              x       y       z    vdW   Elec        q     RMS 
ATOM      1 MG   MG  A   1      -5.752  31.425   5.505 +2.42 -7.59    +2.000    14.328
ATOM      2  W   WAT X   2      -6.199  31.742   3.515 -0.22 -0.00    +0.000    14.328
ATOM      3  W   WAT X   3      -5.299  31.166   7.508 -0.34 -0.00    +0.000    14.328
ATOM      4  W   WAT X   4      -4.285  32.883   5.426 -0.08 -0.00    +0.000    14.328
ATOM      5  W   WAT X   5      -4.302  30.061   4.974 -0.13 -0.00    +0.000    14.328
ATOM      6  W   WAT X   6      -7.139  29.909   5.617 -0.25 -0.00    +0.000    14.328
ATOM      7  W   WAT X   7      -7.184  32.806   6.003 -0.39 -0.00    +0.000    14.328
TER
ENDMDL


AVSFLD: # AVS field file
AVSFLD: #
AVSFLD: # Created by AutoDock
AVSFLD: #
AVSFLD: ndim=2           # number of dimensions in the field
AVSFLD: nspace=1         # number of physical coordinates
AVSFLD: veclen=7         # vector size
AVSFLD: dim1=7           # atoms
AVSFLD: dim2=2           # conformations
AVSFLD: data=Real       # data type (byte,integer,Real,double)
AVSFLD: field=uniform    # field coordinate layout
AVSFLD: label= x y z vdW Elec q RMS
AVSFLD: variable 1 file = C:/Users/seoly/Documents/autodocktools/hydrated_docking/top1/top1dC_t4_mg2.dlg.pdb filetype = ascii offset = 5 stride = 12
AVSFLD: variable 2 file = C:/Users/seoly/Documents/autodocktools/hydrated_docking/top1/top1dC_t4_mg2.dlg.pdb filetype = ascii offset = 6 stride = 12
AVSFLD: variable 3 file = C:/Users/seoly/Documents/autodocktools/hydrated_docking/top1/top1dC_t4_mg2.dlg.pdb filetype = ascii offset = 7 stride = 12
AVSFLD: variable 4 file = C:/Users/seoly/Documents/autodocktools/hydrated_docking/top1/top1dC_t4_mg2.dlg.pdb filetype = ascii offset = 8 stride = 12
AVSFLD: variable 5 file = C:/Users/seoly/Documents/autodocktools/hydrated_docking/top1/top1dC_t4_mg2.dlg.pdb filetype = ascii offset = 9 stride = 12
AVSFLD: variable 6 file = C:/Users/seoly/Documents/autodocktools/hydrated_docking/top1/top1dC_t4_mg2.dlg.pdb filetype = ascii offset = 10 stride = 12
AVSFLD: variable 7 file = C:/Users/seoly/Documents/autodocktools/hydrated_docking/top1/top1dC_t4_mg2.dlg.pdb filetype = ascii offset = 11 stride = 12
AVSFLD: # end of file

>>> Closing the docking parameter file (DPF)...
This docking finished at:			5:00 16" p.m., 12/17/2025


________________________________________________________________________________

C:/Users/seoly/Documents/autodocktools/Autodock/4.2.6/autodock4.exe: Successful Completion on "BBC-L02301276"

Real= 23m 11.82s,  CPU= 3m 42.64s,  System= 0.95s
________________________________________________________________________________
