# Supplementary material for: Networked salt-bridges mediate magnesium-dependent conformational dynamics and functional regulation in type IA topoisomerases
Source: Nat Commun. 2026 Apr 30;17:5907. doi: 10.1038/s41467-026-72556-9 (PMC13338365; doi:10.1038/s41467-026-72556-9)
Supplement: Supplementary file 8 — Source Data 5 [file 41467_2026_72556_MOESM8_ESM.zip › source data supplementary fig 8BC/t1_DDE/top1dC_t4_mg2.dpf]

autodock_parameter_version 4.2       # used by autodock to validate parameter set
parameter_file AD4_water_forcefield.dat # parameter library filename 
intelec                              # calculate internal electrostatics
seed pid time                        # seeds for random generator
ligand_types Mg W                    # atoms types in ligand
fld top1_dc.maps.fld                 # grid_data_file
map top1_dc.Mg.map                   # atom-specific affinity map
map top1_dc.W.map                    # atom-specific affinity map
elecmap top1_dc.e.map                # electrostatics map
desolvmap top1_dc.d.map              # desolvation map
move IDNZ_mg_t3_t4.pdbqt             # small molecule
about -11.615 17.694 8.923            # small molecule center
tran0 random                         # initial coordinates/A or random
quaternion0 random                   # initial orientation
dihe0 random                         # initial dihedrals (relative) or random
torsdof 4                            # torsional degrees of freedom
rmstol 2.0                           # cluster_tolerance/A
extnrg 1000.0                        # external grid energy
e0max 0.0 10000                      # max initial energy; max number of retries
ga_pop_size 150                      # number of individuals in population
ga_num_evals 2500000                 # maximum number of energy evaluations
ga_num_generations 27000             # maximum number of generations
ga_elitism 1                         # number of top individuals to survive to next generation
ga_mutation_rate 0.02                # rate of gene mutation
ga_crossover_rate 0.8                # rate of crossover
ga_window_size 10                    # 
ga_cauchy_alpha 0.0                  # Alpha parameter of Cauchy distribution
ga_cauchy_beta 1.0                   # Beta parameter Cauchy distribution
set_ga                               # set the above parameters for GA or LGA
unbound_model bound                  # state of unbound ligand
do_global_only 50                    # do this many GA runs
analysis                             # perform a ranked cluster analysis
