# Supplementary material for: Networked salt-bridges mediate magnesium-dependent conformational dynamics and functional regulation in type IA topoisomerases
Source: Nat Commun. 2026 Apr 30;17:5907. doi: 10.1038/s41467-026-72556-9 (PMC13338365; doi:10.1038/s41467-026-72556-9)
Supplement: Supplementary file 8 — Source Data 5 [file 41467_2026_72556_MOESM8_ESM.zip › source data supplementary fig 8BC/t1_DDE/top1_dc.d.map]

GRID_PARAMETER_FILE C:/Users/seoly/Documents/autodocktools/hydrated_docking/top1/top1dC_t4_mg2.gpf
GRID_DATA_FILE top1_dc.maps.fld
MACROMOLECULE top1_dc.pdbqt
SPACING 0.375
NELEMENTS 40 40 40
CENTER -8.756 25.396 6.254
1.035
1.003
0.956
0.903
0.864
0.799
0.739
0.667
0.610
0.561
0.509
0.452
0.399
0.339
0.282
0.241
0.200
0.166
0.143
0.113
0.073
0.054
0.041
0.022
0.008
0.007
0.
0.
0.
0.
0.
0.
0.
0.
0.
0.
0.
0.
0.
0.004
0.004
1.039
0.992
0.949
0.898
0.850
0.792
0.732
0.678
0.610
0.555
0.504
0.444
0.396
0.339
0.282
0.230
0.192
0.158
0.132
0.100
0.073
0.049
0.041
0.019
0.008
0.007
0.
0.
0.
0.
0.
0.
0.
0.
0.
0.
0.
0.
0.
0.
0.
1.030
0.996
0.945
0.899
0.845
0.785
0.727
0.663
0.612
0.552
0.487
0.435
0.378
0.328
0.277
0.228
0.193
0.151
0.117
0.095
0.072
0.051
0.036
0.021
0.012
0.006
0.
0.
0.
0.
0.
0.
0.
0.
0.
0.
0.
0.
0.
0.
0.
1.032
0.990
0.951
0.894
0.843
0.781
0.720
0.658
0.604
0.550
0.483
0.427
0.364
0.318
0.272
0.231
0.183
0.147
0.116
0.089
0.071
0.053
0.032
0.021
0.012
0.005
0.004
0.
0.
0.
0.
0.
0.
0.
0.
0.
0.
0.
0.
0.
0.
1.027
0.981
0.938
0.878
0.825
0.772
0.714
0.656
0.598
0.544
0.479
0.423
0.360
0.311
0.257
0.219
0.180
0.148
0.115
0.092
0.073
0.049
0.028
0.021
0.016
0.005
0.004
0.
0.
0.
0.
0.
0.
0.
0.
0.
0.
0.
0.
0.
0.
1.002
0.964
0.925
0.861
0.818
0.758
0.709
0.653
0.599
0.538
0.476
0.418
0.364
0.303
0.251
0.218
0.180
0.144
0.112
0.091
0.066
0.052
0.028
0.021
0.014
0.005
0.004
0.
0.
0.
0.
0.
0.
0.
0.
0.
0.
0.
0.
0.
0.
0.991
0.953
0.906
0.860
0.807
0.756
0.700
0.648
0.593
0.533
0.471
0.420
0.351
0.307
0.257
0.221
0.184
0.145
0.111
0.080
0.068
0.052
0.034
0.020
0.015
0.007
0.004
0.
0.
0.
0.
0.
0.
0.
0.
0.
0.
0.
0.
0.
0.
0.980
0.947
0.897
0.849
0.804
0.744
0.696
0.643
0.585
0.518
0.464
0.421
0.357
0.314
0.265
0.224
0.180
0.148
0.113
0.080
0.065
0.054
0.034
0.018
0.015
0.007
0.002
0.
0.
0.
0.
0.
0.
0.
0.
0.
0.
0.
0.
0.
0.
0.969
0.927
0.885
0.847
0.800
0.737
0.687
0.636
0.585
0.518
0.466
0.416
0.363
0.315
0.270
0.221
0.181
0.149
0.110
0.084
0.065
0.049
0.037
0.025
0.011
0.009
0.003
0.
0.
0.
0.
0.
0.
0.
0.
0.
0.
0.
0.
0.
0.
0.963
0.925
0.882
0.842
0.794
0.742
0.688
0.637
0.581
0.531
0.460
0.415
0.358
0.321
0.263
0.224
0.183
0.150
0.116
0.087
0.067
0.048
0.038
0.027
0.015
0.009
0.003
0.
0.
0.
0.
0.
0.
0.
0.
0.
0.
0.
0.
0.
0.
0.958
0.924
0.882
0.836
0.792
0.740
0.690
0.634
0.577
0.524
0.462
0.405
0.355
0.311
0.267
0.227
0.185
0.147
0.125
0.096
0.067
0.048
0.038
0.027
0.018
0.010
0.003
0.003
0.
0.
0.
0.
0.
0.
0.
0.
0.
0.
0.
0.
0.
0.948
0.914
0.875
0.838
0.798
0.741
0.693
0.632
0.579
0.523
0.467
0.405
0.360
0.308
0.272
0.226
0.188
0.151
0.125
0.097
0.072
0.055
0.037
0.028
0.020
0.006
0.003
0.003
0.
0.
0.
0.
0.
0.
0.
0.
0.
0.
0.
0.
0.
0.953
0.912
0.879
0.843
0.805
0.749
0.690
0.629
0.580
0.528
0.465
0.412
0.361
0.306
0.269
0.237
0.188
0.159
0.127
0.103
0.074
0.059
0.041
0.025
0.021
0.010
0.003
0.003
0.
0.
0.
0.
0.
0.
0.
0.
0.
0.
0.
0.
0.
0.957
0.913
0.883
0.847
0.795
0.740
0.687
0.632
0.586
0.535
0.472
0.410
0.356
0.312
0.274
0.238
0.193
0.168
0.135
0.107
0.079
0.064
0.052
0.033
0.029
0.020
0.012
0.011
0.006
0.004
0.004
0.
0.
0.
0.
0.
0.
0.
0.
0.
0.
0.962
0.911
0.884
0.837
0.792
0.736
0.687
0.635
0.583
0.529
0.475
0.420
0.371
0.325
0.285
0.248
0.209
0.170
0.140
0.111
0.089
0.070
0.054
0.038
0.027
0.022
0.013
0.012
0.011
0.008
0.004
0.004
0.004
0.004
0.
0.
0.
0.
0.
0.
0.
0.967
0.930
0.885
0.848
0.803
0.745
0.692
0.640
0.586
0.532
0.484
0.424
0.377
0.330
0.294
0.257
0.217
0.174
0.145
0.116
0.094
0.079
0.059
0.045
0.032
0.025
0.017
0.016
0.013
0.010
0.009
0.009
0.005
0.004
0.004
0.
0.
0.
0.
0.
0.
0.976
0.935
0.888
0.849
0.796
0.751
0.705
0.652
0.600
0.547
0.496
0.434
0.383
0.334
0.294
0.264
0.226
0.187
0.159
0.127
0.099
0.083
0.071
0.059
0.042
0.032
0.029
0.023
0.021
0.018
0.013
0.010
0.009
0.005
0.005
0.004
0.004
0.
0.
0.
0.
0.984
0.936
0.903
0.857
0.812
0.761
0.711
0.661
0.607
0.553
0.493
0.447
0.391
0.348
0.299
0.265
0.231
0.199
0.163
0.136
0.103
0.095
0.080
0.072
0.055
0.042
0.040
0.032
0.031
0.026
0.025
0.018
0.017
0.009
0.005
0.005
0.004
0.004
0.
0.
0.
0.994
0.950
0.909
0.866
0.820
0.772
0.727
0.669
0.617
0.560
0.497
0.447
0.401
0.359
0.312
0.273
0.240
0.214
0.181
0.153
0.123
0.100
0.093
0.086
0.076
0.059
0.051
0.044
0.042
0.038
0.036
0.034
0.032
0.023
0.014
0.007
0.005
0.004
0.004
0.
0.
0.999
0.960
0.923
0.878
0.829
0.781
0.729
0.680
0.623
0.567
0.512
0.459
0.406
0.374
0.323
0.286
0.261
0.224
0.191
0.162
0.146
0.123
0.116
0.110
0.093
0.076
0.070
0.058
0.052
0.047
0.045
0.042
0.040
0.034
0.031
0.022
0.008
0.007
0.004
0.004
0.
1.019
0.989
0.948
0.891
0.847
0.794
0.749
0.687
0.633
0.584
0.531
0.470
0.424
0.385
0.341
0.301
0.268
0.234
0.196
0.177
0.154
0.138
0.131
0.120
0.110
0.092
0.080
0.073
0.068
0.059
0.053
0.049
0.046
0.043
0.039
0.035
0.026
0.008
0.007
0.006
0.
1.028
0.994
0.954
0.916
0.858
0.820
0.767
0.717
0.654
0.604
0.554
0.501
0.451
0.403
0.355
0.310
0.270
0.244
0.206
0.189
0.169
0.153
0.142
0.135
0.120
0.108
0.092
0.087
0.078
0.075
0.065
0.061
0.053
0.049
0.045
0.041
0.036
0.029
0.011
0.007
0.006
1.033
1.000
0.970
0.925
0.876
0.823
0.771
0.724
0.673
0.617
0.574
0.528
0.479
0.422
0.373
0.327
0.283
0.246
0.221
0.198
0.183
0.167
0.156
0.145
0.136
0.120
0.106
0.099
0.091
0.087
0.080
0.070
0.065
0.056
0.051
0.046
0.042
0.033
0.029
0.016
0.006
1.035
1.010
0.972
0.930
0.886
0.840
0.786
0.730
0.689
0.635
0.586
0.538
0.491
0.444
0.401
0.349
0.304
0.270
0.238
0.220
0.205
0.189
0.169
0.162
0.153
0.133
0.126
0.114
0.104
0.098
0.093
0.085
0.076
0.068
0.058
0.053
0.047
0.042
0.033
0.029
0.016
1.037
1.011
0.972
0.935
0.895
0.848
0.787
0.748
0.692
0.643
0.595
0.551
0.512
0.459
0.417
0.382
0.337
0.293
0.264
0.236
0.223
0.205
0.188
0.180
0.168
0.151
0.140
0.126
0.121
0.114
0.108
0.095
0.085
0.078
0.070
0.059
0.053
0.047
0.038
0.033
0.025
1.031
1.011
0.977
0.940
0.897
0.849
0.809
0.758
0.712
0.662
0.616
0.570
0.529
0.480
0.441
0.395
0.365
0.323
0.284
0.260
0.241
0.221
0.203
0.197
0.183
0.170
0.157
0.141
0.135
0.127
0.120
0.110
0.099
0.087
0.080
0.070
0.059
0.052
0.042
0.037
0.032
1.036
1.007
0.976
0.939
0.894
0.854
0.820
0.764
0.728
0.678
0.630
0.597
0.553
0.513
0.461
0.417
0.381
0.346
0.316
0.277
0.262
0.243
0.228
0.210
0.198
0.182
0.172
0.160
0.152
0.140
0.132
0.122
0.109
0.101
0.088
0.079
0.069
0.058
0.047
0.041
0.035
1.038
1.011
0.972
0.943
0.903
0.880
0.838
0.784
0.732
0.692
0.639
0.607
0.568
0.531
0.477
0.449
0.414
0.379
0.349
0.317
0.288
0.267
0.255
0.229
0.222
0.199
0.188
0.175
0.166
0.157
0.145
0.133
0.124
0.111
0.101
0.087
0.078
0.067
0.052
0.045
0.039
1.036
1.014
0.983
0.952
0.927
0.891
0.845
0.796
0.746
0.705
0.657
0.627
0.591
0.557
0.512
0.474
0.436
0.393
0.371
0.354
0.313
0.302
0.276
0.253
0.242
0.220
0.208
0.194
0.181
0.171
0.161
0.149
0.134
0.120
0.109
0.099
0.088
0.073
0.056
0.049
0.042
1.041
1.012
0.986
0.969
0.936
0.900
0.860
0.818
0.764
0.731
0.691
0.642
0.608
0.574
0.539
0.491
0.463
0.426
0.402
0.386
0.349
0.323
0.298
0.280
0.254
0.243
0.234
0.209
0.199
0.188
0.171
0.160
0.145
0.130
0.118
0.106
0.095
0.080
0.065
0.053
0.046
1.030
1.010
0.993
0.974
0.941
0.905
0.874
0.829
0.782
0.746
0.715
0.663
0.636
0.593
0.555
0.512
0.488
0.453
0.424
0.406
0.377
0.351
0.333
0.301
0.272
0.260
0.252
0.237
0.214
0.198
0.187
0.171
0.155
0.142
0.126
0.113
0.101
0.089
0.069
0.057
0.049
1.027
1.022
1.005
0.973
0.949
0.919
0.887
0.848
0.809
0.770
0.735
0.684
0.659
0.616
0.573
0.534
0.506
0.481
0.450
0.429
0.405
0.379
0.357
0.336
0.301
0.283
0.269
0.252
0.229
0.214
0.202
0.185
0.168
0.151
0.133
0.120
0.107
0.094
0.079
0.064
0.051
1.028
1.011
0.993
0.979
0.962
0.927
0.896
0.866
0.829
0.787
0.747
0.706
0.678
0.639
0.597
0.554
0.530
0.503
0.479
0.450
0.426
0.397
0.379
0.352
0.327
0.304
0.287
0.269
0.249
0.233
0.213
0.199
0.177
0.162
0.144
0.126
0.112
0.099
0.083
0.067
0.054
1.022
1.014
0.999
0.988
0.958
0.946
0.914
0.883
0.849
0.805
0.765
0.732
0.697
0.671
0.630
0.587
0.551
0.531
0.497
0.470
0.452
0.421
0.398
0.373
0.355
0.331
0.310
0.288
0.264
0.248
0.229
0.204
0.195
0.175
0.156
0.141
0.123
0.106
0.093
0.076
0.059
1.013
1.014
1.010
0.991
0.977
0.963
0.935
0.904
0.859
0.825
0.784
0.748
0.714
0.693
0.655
0.624
0.581
0.552
0.526
0.501
0.473
0.447
0.420
0.394
0.373
0.351
0.329
0.309
0.289
0.268
0.245
0.224
0.205
0.186
0.166
0.147
0.128
0.111
0.097
0.083
0.069
1.020
1.021
1.015
1.002
0.984
0.962
0.943
0.913
0.874
0.844
0.805
0.775
0.739
0.707
0.671
0.652
0.613
0.588
0.563
0.529
0.494
0.456
0.433
0.415
0.393
0.366
0.347
0.332
0.303
0.282
0.263
0.242
0.220
0.199
0.180
0.159
0.140
0.119
0.105
0.091
0.079
1.008
1.013
1.009
0.992
0.982
0.972
0.950
0.925
0.883
0.853
0.825
0.798
0.764
0.731
0.697
0.670
0.642
0.605
0.582
0.555
0.511
0.472
0.454
0.436
0.417
0.388
0.365
0.344
0.319
0.302
0.282
0.262
0.240
0.218
0.196
0.176
0.149
0.127
0.117
0.099
0.087
1.011
1.013
1.012
1.001
1.001
0.983
0.959
0.938
0.905
0.870
0.853
0.826
0.789
0.753
0.721
0.687
0.664
0.642
0.601
0.566
0.531
0.493
0.479
0.454
0.429
0.409
0.387
0.367
0.341
0.316
0.296
0.275
0.253
0.230
0.209
0.183
0.163
0.144
0.127
0.112
0.099
1.009
1.013
1.013
1.001
0.998
0.991
0.967
0.951
0.918
0.895
0.870
0.836
0.810
0.779
0.736
0.711
0.686
0.653
0.613
0.571
0.550
0.523
0.499
0.479
0.454
0.437
0.409
0.388
0.365
0.336
0.310
0.284
0.264
0.238
0.219
0.198
0.173
0.151
0.136
0.122
0.106
1.007
1.009
1.005
0.994
0.999
0.989
0.980
0.957
0.928
0.907
0.886
0.850
0.818
0.792
0.761
0.730
0.703
0.675
0.637
0.600
0.577
0.537
0.521
0.503
0.479
0.449
0.420
0.397
0.376
0.356
0.324
0.298
0.278
0.255
0.226
0.208
0.186
0.161
0.142
0.129
0.114
0.990
1.003
1.001
0.998
1.008
1.002
0.989
0.969
0.944
0.926
0.901
0.859
0.834
0.801
0.774
0.745
0.715
0.687
0.659
0.626
0.597
0.572
0.552
0.524
0.499
0.465
0.430
0.417
0.395
0.375
0.349
0.319
0.294
0.271
0.244
0.226
0.204
0.176
0.155
0.135
0.127
1.047
1.002
0.960
0.905
0.859
0.810
0.740
0.674
0.622
0.562
0.507
0.454
0.396
0.344
0.295
0.243
0.199
0.165
0.138
0.111
0.075
0.050
0.039
0.026
0.008
0.006
0.
0.
0.
0.
0.
0.
0.
0.
0.
0.
0.
0.
0.
0.004
0.004
1.045
0.995
0.952
0.906
0.855
0.791
0.733
0.666
0.616
0.558
0.497
0.438
0.392
0.337
0.284
0.236
0.197
0.159
0.131
0.092
0.068
0.052
0.037
0.022
0.008
0.006
0.
0.
0.
0.
0.
0.
0.
0.
0.
0.
0.
0.
0.
0.
0.
1.041
1.002
0.956
0.903
0.846
0.782
0.732
0.669
0.605
0.548
0.479
0.435
0.379
0.331
0.276
0.232
0.189
0.160
0.123
0.093
0.071
0.051
0.039
0.018
0.008
0.005
0.004
0.
0.
0.
0.
0.
0.
0.
0.
0.
0.
0.
0.
0.
0.
1.042
1.001
0.952
0.902
0.835
0.786
0.722
0.660
0.602
0.545
0.479
0.431
0.371
0.318
0.271
0.221
0.181
0.147
0.115
0.093
0.070
0.049
0.032
0.021
0.011
0.005
0.004
0.
0.
0.
0.
0.
0.
0.
0.
0.
0.
0.
0.
0.
0.
1.036
0.996
0.946
0.884
0.831
0.775
0.718
0.661
0.592
0.542
0.483
0.429
0.368
0.314
0.256
0.214
0.182
0.145
0.117
0.090
0.073
0.055
0.028
0.021
0.012
0.005
0.004
0.
0.
0.
0.
0.
0.
0.
0.
0.
0.
0.
0.
0.
0.
1.020
0.979
0.929
0.869
0.818
0.764
0.712
0.655
0.598
0.550
0.473
0.419
0.365
0.317
0.250
0.217
0.180
0.147
0.115
0.086
0.066
0.056
0.035
0.021
0.014
0.007
0.004
0.
0.
0.
0.
0.
0.
0.
0.
0.
0.
0.
0.
0.
0.
1.003
0.963
0.918
0.864
0.810
0.756
0.703
0.649
0.594
0.531
0.476
0.426
0.363
0.307
0.261
0.214
0.182
0.149
0.114
0.084
0.067
0.053
0.033
0.026
0.011
0.007
0.006
0.
0.
0.
0.
0.
0.
0.
0.
0.
0.
0.
0.
0.
0.
0.999
0.953
0.909
0.860
0.811
0.750
0.699
0.645
0.590
0.519
0.470
0.420
0.362
0.310
0.267
0.222
0.183
0.153
0.112
0.084
0.065
0.053
0.032
0.027
0.011
0.008
0.003
0.
0.
0.
0.
0.
0.
0.
0.
0.
0.
0.
0.
0.
0.
0.976
0.936
0.892
0.851
0.799
0.737
0.689
0.640
0.584
0.521
0.468
0.412
0.362
0.318
0.265
0.234
0.185
0.151
0.121
0.087
0.066
0.048
0.033
0.026
0.018
0.008
0.003
0.002
0.
0.
0.
0.
0.
0.
0.
0.
0.
0.
0.
0.
0.
0.962
0.931
0.885
0.842
0.803
0.747
0.691
0.639
0.584
0.532
0.467
0.414
0.365
0.320
0.276
0.227
0.183
0.153
0.127
0.088
0.067
0.049
0.039
0.026
0.019
0.008
0.003
0.003
0.
0.
0.
0.
0.
0.
0.
0.
0.
0.
0.
0.
0.
0.970
0.930
0.885
0.849
0.803
0.749
0.695
0.641
0.586
0.531
0.472
0.415
0.362
0.318
0.270
0.230
0.190
0.150
0.130
0.095
0.065
0.052
0.040
0.029
0.019
0.016
0.003
0.003
0.
0.
0.
0.
0.
0.
0.
0.
0.
0.
0.
0.
0.
0.962
0.918
0.881
0.843
0.804
0.755
0.693
0.641
0.588
0.524
0.476
0.417
0.362
0.312
0.273
0.241
0.194
0.154
0.130
0.101
0.074
0.057
0.043
0.026
0.020
0.017
0.004
0.003
0.003
0.
0.
0.
0.
0.
0.
0.
0.
0.
0.
0.
0.
0.963
0.927
0.890
0.848
0.804
0.749
0.690
0.639
0.587
0.539
0.475
0.418
0.362
0.316
0.277
0.239
0.194
0.166
0.136
0.103
0.084
0.063
0.045
0.034
0.030
0.021
0.015
0.011
0.006
0.004
0.
0.
0.
0.
0.
0.
0.
0.
0.
0.
0.
0.966
0.928
0.892
0.851
0.802
0.751
0.694
0.644
0.593
0.541
0.490
0.427
0.373
0.320
0.281
0.251
0.214
0.174
0.140
0.110
0.092
0.073
0.055
0.038
0.032
0.021
0.017
0.012
0.011
0.008
0.004
0.004
0.004
0.
0.
0.
0.
0.
0.
0.
0.
0.978
0.940
0.900
0.851
0.800
0.747
0.695
0.646
0.595
0.540
0.483
0.429
0.377
0.337
0.301
0.255
0.217
0.179
0.148
0.117
0.093
0.076
0.060
0.048
0.030
0.025
0.019
0.014
0.013
0.010
0.009
0.009
0.005
0.004
0.006
0.002
0.002
0.002
0.002
0.002
0.
0.981
0.939
0.897
0.851
0.812
0.757
0.701
0.650
0.602
0.547
0.492
0.438
0.387
0.343
0.303
0.258
0.228
0.182
0.159
0.122
0.094
0.087
0.070
0.059
0.043
0.034
0.027
0.016
0.015
0.011
0.011
0.010
0.009
0.007
0.006
0.006
0.006
0.002
0.002
0.002
0.002
0.993
0.946
0.906
0.861
0.815
0.762
0.720
0.661
0.609
0.557
0.504
0.449
0.394
0.348
0.308
0.276
0.239
0.207
0.180
0.141
0.110
0.096
0.080
0.066
0.057
0.045
0.030
0.025
0.023
0.020
0.018
0.011
0.012
0.012
0.007
0.007
0.006
0.006
0.002
0.002
0.002
1.002
0.956
0.927
0.880
0.821
0.775
0.731
0.674
0.617
0.566
0.512
0.456
0.405
0.360
0.318
0.281
0.252
0.215
0.189
0.149
0.122
0.105
0.099
0.092
0.077
0.063
0.056
0.048
0.042
0.035
0.031
0.028
0.026
0.015
0.014
0.008
0.007
0.007
0.006
0.002
0.002
1.011
0.967
0.935
0.890
0.847
0.787
0.735
0.682
0.630
0.570
0.512
0.465
0.416
0.377
0.324
0.294
0.260
0.225
0.199
0.165
0.143
0.123
0.114
0.107
0.094
0.071
0.065
0.055
0.053
0.048
0.040
0.039
0.037
0.032
0.026
0.014
0.010
0.009
0.007
0.006
0.002
1.021
0.984
0.942
0.900
0.852
0.803
0.750
0.689
0.634
0.585
0.525
0.481
0.429
0.395
0.342
0.308
0.279
0.238
0.209
0.179
0.153
0.139
0.124
0.119
0.107
0.094
0.081
0.072
0.063
0.058
0.055
0.048
0.045
0.039
0.036
0.033
0.018
0.010
0.009
0.008
0.006
1.030
0.994
0.959
0.915
0.866
0.814
0.760
0.704
0.653
0.601
0.551
0.488
0.452
0.402
0.363
0.317
0.286
0.251
0.218
0.191
0.166
0.154
0.144
0.131
0.124
0.106
0.097
0.084
0.079
0.071
0.067
0.062
0.052
0.048
0.044
0.040
0.034
0.019
0.010
0.009
0.008
1.049
1.015
0.978
0.934
0.882
0.831
0.775
0.722
0.676
0.627
0.564
0.512
0.467
0.425
0.382
0.331
0.299
0.254
0.231
0.198
0.180
0.168
0.156
0.147
0.137
0.122
0.109
0.099
0.092
0.083
0.083
0.078
0.066
0.059
0.051
0.046
0.041
0.037
0.025
0.010
0.009
1.052
1.024
0.983
0.939
0.893
0.833
0.786
0.742
0.686
0.638
0.584
0.541
0.489
0.435
0.393
0.349
0.308
0.271
0.249
0.212
0.203
0.189
0.175
0.164
0.155
0.139
0.119
0.112
0.101
0.098
0.094
0.090
0.084
0.070
0.057
0.052
0.047
0.042
0.034
0.027
0.010
1.059
1.033
0.990
0.947
0.908
0.850
0.799
0.753
0.704
0.648
0.602
0.554
0.513
0.459
0.410
0.367
0.329
0.297
0.262
0.238
0.220
0.205
0.189
0.179
0.169
0.153
0.137
0.129
0.122
0.116
0.105
0.099
0.094
0.081
0.074
0.059
0.053
0.047
0.038
0.033
0.023
1.057
1.026
0.991
0.953
0.916
0.863
0.804
0.767
0.717
0.662
0.626
0.578
0.531
0.483
0.446
0.395
0.354
0.319
0.291
0.256
0.242
0.225
0.214
0.195
0.188
0.171
0.152
0.145
0.135
0.129
0.121
0.114
0.102
0.096
0.079
0.071
0.059
0.052
0.046
0.037
0.032
1.049
1.036
0.995
0.960
0.913
0.867
0.832
0.776
0.728
0.677
0.635
0.593
0.552
0.507
0.459
0.422
0.366
0.343
0.303
0.279
0.260
0.248
0.230
0.213
0.204
0.187
0.169
0.158
0.150
0.139
0.134
0.126
0.117
0.107
0.087
0.079
0.071
0.058
0.051
0.041
0.034
1.057
1.027
0.998
0.955
0.911
0.872
0.838
0.788
0.740
0.699
0.652
0.619
0.583
0.533
0.487
0.443
0.402
0.366
0.336
0.315
0.289
0.274
0.261
0.235
0.225
0.200
0.189
0.177
0.168
0.153
0.143
0.134
0.124
0.114
0.098
0.085
0.076
0.065
0.054
0.043
0.037
1.050
1.022
0.997
0.966
0.926
0.892
0.852
0.799
0.752
0.705
0.666
0.632
0.597
0.559
0.509
0.468
0.440
0.394
0.361
0.344
0.312
0.294
0.283
0.260
0.239
0.229
0.207
0.196
0.183
0.171
0.156
0.146
0.136
0.122
0.108
0.097
0.083
0.073
0.059
0.048
0.041
1.058
1.038
1.008
0.974
0.941
0.901
0.864
0.829
0.773
0.726
0.688
0.656
0.615
0.579
0.538
0.494
0.456
0.426
0.388
0.368
0.343
0.324
0.308
0.285
0.261
0.239
0.230
0.212
0.202
0.189
0.173
0.162
0.147
0.132
0.117
0.105
0.094
0.079
0.069
0.052
0.045
1.059
1.036
1.001
0.985
0.952
0.914
0.883
0.847
0.792
0.764
0.717
0.672
0.635
0.602
0.558
0.518
0.487
0.450
0.424
0.403
0.378
0.351
0.331
0.304
0.286
0.261
0.253
0.238
0.221
0.203
0.190
0.174
0.161
0.142
0.126
0.113
0.101
0.089
0.075
0.056
0.048
1.055
1.032
1.013
0.994
0.959
0.917
0.891
0.862
0.806
0.777
0.730
0.697
0.658
0.625
0.578
0.534
0.503
0.479
0.452
0.428
0.410
0.385
0.361
0.331
0.308
0.287
0.273
0.258
0.241
0.220
0.202
0.189
0.173
0.155
0.134
0.121
0.108
0.095
0.083
0.065
0.051
1.047
1.038
1.024
0.991
0.966
0.942
0.911
0.870
0.828
0.794
0.755
0.717
0.682
0.641
0.599
0.564
0.531
0.508
0.478
0.455
0.434
0.408
0.382
0.360
0.329
0.316
0.295
0.278
0.255
0.238
0.221
0.200
0.183
0.167
0.142
0.128
0.114
0.100
0.088
0.069
0.054
1.050
1.042
1.020
0.992
0.974
0.942
0.916
0.891
0.843
0.815
0.770
0.741
0.704
0.664
0.619
0.587
0.553
0.532
0.496
0.475
0.456
0.433
0.411
0.385
0.361
0.344
0.321
0.301
0.271
0.253
0.236
0.211
0.192
0.172
0.152
0.133
0.119
0.105
0.092
0.076
0.057
1.035
1.025
1.016
1.009
0.980
0.959
0.934
0.903
0.867
0.825
0.791
0.763
0.728
0.695
0.653
0.613
0.579
0.561
0.529
0.499
0.479
0.458
0.434
0.398
0.383
0.365
0.345
0.319
0.295
0.270
0.244
0.231
0.209
0.185
0.169
0.149
0.130
0.115
0.098
0.085
0.069
1.031
1.023
1.022
1.004
0.990
0.974
0.950
0.927
0.890
0.838
0.817
0.781
0.753
0.718
0.682
0.641
0.610
0.580
0.557
0.521
0.503
0.477
0.448
0.423
0.405
0.382
0.359
0.331
0.309
0.291
0.271
0.248
0.217
0.199
0.175
0.158
0.135
0.120
0.102
0.089
0.076
1.024
1.028
1.024
1.018
1.004
0.991
0.959
0.929
0.897
0.862
0.831
0.804
0.774
0.741
0.708
0.670
0.636
0.615
0.579
0.551
0.528
0.494
0.467
0.443
0.426
0.397
0.378
0.352
0.324
0.307
0.288
0.263
0.244
0.216
0.195
0.171
0.150
0.124
0.110
0.097
0.082
1.024
1.030
1.021
1.008
1.005
0.990
0.965
0.939
0.916
0.880
0.849
0.823
0.798
0.763
0.734
0.695
0.670
0.644
0.608
0.584
0.543
0.507
0.482
0.462
0.444
0.415
0.396
0.373
0.346
0.325
0.308
0.280
0.257
0.231
0.212
0.187
0.163
0.140
0.122
0.109
0.090
1.020
1.022
1.026
1.024
1.018
0.990
0.969
0.945
0.921
0.891
0.866
0.850
0.812
0.776
0.748
0.718
0.698
0.669
0.629
0.597
0.560
0.535
0.503
0.485
0.466
0.444
0.421
0.405
0.375
0.346
0.320
0.293
0.266
0.245
0.220
0.204
0.170
0.150
0.132
0.118
0.107
1.017
1.025
1.027
1.027
1.014
1.003
0.986
0.958
0.929
0.910
0.892
0.862
0.834
0.797
0.756
0.732
0.715
0.688
0.644
0.612
0.581
0.554
0.528
0.505
0.490
0.467
0.438
0.418
0.386
0.359
0.333
0.308
0.284
0.257
0.233
0.211
0.189
0.160
0.142
0.128
0.114
1.009
1.017
1.021
1.015
1.015
1.004
0.989
0.970
0.945
0.927
0.906
0.873
0.843
0.818
0.787
0.752
0.728
0.700
0.669
0.641
0.614
0.588
0.554
0.532
0.511
0.482
0.448
0.428
0.403
0.386
0.356
0.330
0.304
0.283
0.247
0.220
0.201
0.173
0.149
0.136
0.123
0.998
1.006
1.020
1.025
1.027
1.013
0.996
0.985
0.956
0.941
0.915
0.883
0.855
0.831
0.801
0.768
0.744
0.718
0.693
0.662
0.631
0.607
0.586
0.557
0.531
0.503
0.474
0.441
0.418
0.397
0.375
0.350
0.314
0.292
0.264
0.244
0.220
0.197
0.166
0.144
0.131
1.049
1.003
0.962
0.918
0.860
0.799
0.748
0.681
0.620
0.569
0.500
0.441
0.388
0.345
0.289
0.248
0.208
0.167
0.139
0.111
0.072
0.052
0.036
0.024
0.008
0.006
0.
0.
0.
0.
0.
0.
0.
0.
0.
0.
0.
0.
0.
0.
0.004
1.048
1.002
0.957
0.907
0.852
0.797
0.730
0.662
0.606
0.551
0.487
0.435
0.389
0.330
0.283
0.239
0.196
0.167
0.137
0.093
0.071
0.051
0.036
0.023
0.008
0.006
0.
0.
0.
0.
0.
0.
0.
0.
0.
0.
0.
0.
0.
0.
0.
1.042
1.009
0.956
0.905
0.850
0.784
0.727
0.665
0.601
0.541
0.481
0.433
0.380
0.318
0.280
0.227
0.190
0.159
0.118
0.096
0.070
0.051
0.036
0.022
0.008
0.005
0.004
0.
0.
0.
0.
0.
0.
0.
0.
0.
0.
0.
0.
0.
0.
1.039
1.003
0.947
0.891
0.834
0.784
0.721
0.650
0.598
0.547
0.480
0.432
0.372
0.323
0.268
0.219
0.181
0.148
0.121
0.094
0.074
0.053
0.034
0.021
0.010
0.005
0.004
0.
0.
0.
0.
0.
0.
0.
0.
0.
0.
0.
0.
0.
0.
1.036
1.001
0.952
0.890
0.831
0.772
0.709
0.651
0.597
0.535
0.476
0.426
0.367
0.319
0.260
0.216
0.181
0.143
0.118
0.087
0.070
0.053
0.038
0.021
0.009
0.007
0.004
0.
0.
0.
0.
0.
0.
0.
0.
0.
0.
0.
0.
0.
0.
1.025
0.977
0.923
0.880
0.821
0.760
0.708
0.656
0.599
0.534
0.473
0.421
0.372
0.314
0.257
0.213
0.177
0.150
0.115
0.090
0.070
0.056
0.033
0.026
0.009
0.007
0.004
0.
0.
0.
0.
0.
0.
0.
0.
0.
0.
0.
0.
0.
0.
1.011
0.970
0.913
0.865
0.812
0.756
0.707
0.651
0.600
0.526
0.472
0.422
0.365
0.315
0.266
0.216
0.183
0.151
0.117
0.090
0.067
0.053
0.034
0.027
0.014
0.008
0.006
0.
0.
0.
0.
0.
0.
0.
0.
0.
0.
0.
0.
0.
0.
1.006
0.955
0.914
0.862
0.808
0.759
0.702
0.646
0.586
0.522
0.470
0.416
0.363
0.311
0.268
0.225
0.187
0.154
0.116
0.090
0.069
0.048
0.033
0.028
0.018
0.008
0.003
0.002
0.
0.
0.
0.
0.
0.
0.
0.
0.
0.
0.
0.
0.
0.980
0.939
0.903
0.851
0.803
0.749
0.688
0.636
0.581
0.528
0.467
0.413
0.367
0.319
0.270
0.230
0.190
0.152
0.121
0.090
0.069
0.049
0.034
0.029
0.019
0.014
0.003
0.003
0.
0.
0.
0.
0.
0.
0.
0.
0.
0.
0.
0.
0.
0.968
0.931
0.891
0.848
0.802
0.759
0.697
0.639
0.586
0.527
0.468
0.416
0.363
0.323
0.276
0.227
0.186
0.155
0.133
0.099
0.069
0.053
0.037
0.028
0.020
0.015
0.004
0.003
0.
0.
0.
0.
0.
0.
0.
0.
0.
0.
0.
0.
0.
0.981
0.937
0.895
0.849
0.803
0.753
0.695
0.641
0.587
0.536
0.477
0.419
0.372
0.328
0.274
0.223
0.193
0.156
0.130
0.106
0.075
0.054
0.040
0.028
0.021
0.016
0.010
0.003
0.003
0.
0.
0.
0.
0.
0.
0.
0.
0.
0.
0.
0.
0.976
0.930
0.892
0.849
0.807
0.755
0.694
0.643
0.594
0.537
0.484
0.422
0.363
0.321
0.279
0.236
0.197
0.161
0.136
0.110
0.081
0.064
0.045
0.034
0.025
0.020
0.018
0.007
0.003
0.
0.
0.
0.
0.
0.
0.002
0.002
0.002
0.002
0.002
0.
0.971
0.931
0.894
0.847
0.805
0.751
0.699
0.641
0.595
0.542
0.488
0.425
0.369
0.325
0.288
0.249
0.211
0.175
0.141
0.114
0.092
0.070
0.052
0.040
0.031
0.022
0.020
0.012
0.011
0.008
0.004
0.004
0.005
0.002
0.002
0.002
0.002
0.002
0.002
0.002
0.002
0.980
0.939
0.894
0.858
0.804
0.755
0.704
0.647
0.599
0.550
0.496
0.429
0.380
0.332
0.292
0.253
0.222
0.184
0.144
0.121
0.096
0.079
0.057
0.046
0.037
0.024
0.022
0.018
0.013
0.012
0.009
0.010
0.006
0.006
0.006
0.002
0.002
0.002
0.002
0.002
0.002
1.002
0.958
0.909
0.865
0.808
0.752
0.705
0.650
0.600
0.549
0.492
0.441
0.389
0.344
0.303
0.262
0.231
0.199
0.159
0.129
0.101
0.080
0.061
0.054
0.038
0.027
0.024
0.020
0.015
0.014
0.012
0.012
0.011
0.007
0.007
0.006
0.002
0.002
0.002
0.002
0.002
1.003
0.958
0.907
0.864
0.817
0.765
0.716
0.656
0.608
0.559
0.502
0.451
0.400
0.358
0.314
0.276
0.246
0.210
0.174
0.143
0.119
0.099
0.085
0.071
0.058
0.046
0.039
0.028
0.019
0.017
0.014
0.013
0.013
0.012
0.008
0.007
0.007
0.006
0.003
0.002
0.002
1.015
0.966
0.921
0.879
0.834
0.780
0.730
0.672
0.623
0.568
0.517
0.463
0.411
0.362
0.323
0.285
0.259
0.230
0.190
0.151
0.124
0.102
0.094
0.081
0.071
0.057
0.051
0.044
0.038
0.035
0.028
0.025
0.016
0.015
0.013
0.008
0.008
0.007
0.006
0.003
0.003
1.033
0.988
0.929
0.890
0.844
0.792
0.738
0.686
0.628
0.586
0.532
0.468
0.415
0.381
0.330
0.296
0.265
0.239
0.200
0.157
0.131
0.120
0.108
0.098
0.088
0.080
0.064
0.059
0.054
0.054
0.039
0.038
0.033
0.029
0.024
0.015
0.010
0.008
0.007
0.007
0.003
1.048
0.997
0.945
0.907
0.855
0.807
0.752
0.693
0.647
0.595
0.531
0.479
0.443
0.397
0.344
0.306
0.277
0.251
0.222
0.183
0.154
0.139
0.124
0.116
0.104
0.093
0.077
0.071
0.066
0.061
0.056
0.050
0.047
0.041
0.030
0.024
0.023
0.011
0.010
0.007
0.006
1.044
1.005
0.965
0.922
0.871
0.822
0.764
0.711
0.670
0.609
0.543
0.504
0.453
0.407
0.363
0.324
0.298
0.264
0.223
0.196
0.167
0.151
0.135
0.132
0.119
0.108
0.096
0.092
0.081
0.072
0.067
0.063
0.054
0.050
0.044
0.040
0.029
0.023
0.011
0.010
0.009
1.050
1.016
0.978
0.930
0.886
0.834
0.768
0.730
0.672
0.622
0.561
0.521
0.474
0.422
0.382
0.343
0.307
0.265
0.237
0.205
0.181
0.172
0.159
0.142
0.132
0.122
0.108
0.104
0.098
0.088
0.082
0.072
0.067
0.059
0.052
0.045
0.041
0.029
0.016
0.011
0.010
1.065
1.024
0.994
0.944
0.900
0.845
0.776
0.735
0.677
0.637
0.591
0.530
0.484
0.445
0.404
0.357
0.322
0.282
0.256
0.216
0.196
0.185
0.173
0.159
0.145
0.139
0.121
0.113
0.110
0.099
0.093
0.088
0.082
0.071
0.062
0.054
0.049
0.044
0.035
0.015
0.010
1.077
1.044
1.002
0.949
0.904
0.853
0.806
0.746
0.706
0.645
0.597
0.552
0.502
0.458
0.413
0.366
0.345
0.304
0.269
0.238
0.217
0.206
0.193
0.181
0.166
0.154
0.144
0.130
0.123
0.115
0.106
0.098
0.092
0.085
0.071
0.061
0.055
0.049
0.044
0.027
0.015
1.083
1.050
1.011
0.956
0.912
0.870
0.820
0.771
0.719
0.664
0.625
0.576
0.533
0.477
0.438
0.397
0.359
0.332
0.298
0.260
0.240
0.221
0.210
0.197
0.182
0.169
0.159
0.145
0.137
0.132
0.122
0.110
0.102
0.095
0.087
0.070
0.061
0.055
0.048
0.036
0.029
1.077
1.049
1.011
0.965
0.920
0.876
0.833
0.786
0.726
0.682
0.635
0.585
0.553
0.507
0.461
0.415
0.376
0.346
0.308
0.283
0.265
0.252
0.233
0.218
0.195
0.188
0.171
0.162
0.151
0.147
0.135
0.125
0.117
0.105
0.096
0.081
0.069
0.060
0.053
0.043
0.032
1.068
1.039
1.016
0.971
0.929
0.883
0.848
0.795
0.748
0.707
0.655
0.607
0.566
0.530
0.498
0.441
0.399
0.369
0.336
0.316
0.293
0.281
0.263
0.242
0.217
0.205
0.186
0.177
0.166
0.159
0.152
0.138
0.128
0.119
0.108
0.089
0.080
0.068
0.058
0.048
0.038
1.070
1.039
1.008
0.970
0.932
0.899
0.856
0.799
0.766
0.719
0.674
0.641
0.607
0.564
0.515
0.462
0.425
0.389
0.360
0.341
0.318
0.300
0.288
0.272
0.245
0.223
0.211
0.195
0.185
0.173
0.164
0.150
0.140
0.129
0.118
0.101
0.087
0.078
0.061
0.052
0.042
1.063
1.040
1.016
0.982
0.951
0.915
0.864
0.817
0.774
0.729
0.691
0.663
0.625
0.577
0.530
0.491
0.456
0.415
0.388
0.367
0.344
0.325
0.309
0.291
0.271
0.244
0.232
0.215
0.205
0.191
0.177
0.161
0.152
0.140
0.128
0.109
0.098
0.084
0.070
0.056
0.045
1.068
1.056
1.021
0.987
0.959
0.922
0.879
0.845
0.806
0.750
0.720
0.681
0.638
0.599
0.563
0.517
0.474
0.445
0.415
0.392
0.375
0.354
0.332
0.322
0.287
0.263
0.249
0.238
0.224
0.210
0.198
0.173
0.161
0.148
0.137
0.118
0.105
0.090
0.076
0.062
0.047
1.068
1.046
1.018
1.003
0.970
0.935
0.896
0.867
0.823
0.776
0.742
0.697
0.658
0.627
0.588
0.544
0.499
0.480
0.448
0.428
0.407
0.381
0.367
0.340
0.314
0.295
0.271
0.255
0.242
0.228
0.208
0.193
0.175
0.158
0.144
0.120
0.107
0.095
0.083
0.068
0.050
1.066
1.053
1.034
1.008
0.972
0.940
0.909
0.878
0.840
0.794
0.756
0.719
0.689
0.652
0.608
0.567
0.530
0.497
0.474
0.458
0.436
0.414
0.393
0.364
0.326
0.313
0.299
0.282
0.261
0.241
0.221
0.201
0.186
0.167
0.146
0.128
0.114
0.101
0.088
0.072
0.056
1.065
1.048
1.028
1.009
0.984
0.959
0.929
0.888
0.839
0.804
0.780
0.741
0.710
0.662
0.625
0.586
0.558
0.524
0.501
0.481
0.462
0.439
0.415
0.388
0.362
0.340
0.323
0.299
0.278
0.261
0.238
0.216
0.196
0.180
0.154
0.135
0.120
0.106
0.093
0.080
0.062
1.068
1.050
1.035
1.017
0.995
0.961
0.930
0.902
0.867
0.826
0.796
0.767
0.726
0.689
0.644
0.609
0.586
0.558
0.529
0.507
0.488
0.463
0.440
0.411
0.388
0.367
0.350
0.328
0.297
0.273
0.253
0.233
0.208
0.185
0.168
0.141
0.125
0.111
0.097
0.080
0.069
1.041
1.032
1.033
1.020
0.996
0.978
0.947
0.914
0.884
0.841
0.816
0.784
0.748
0.716
0.673
0.639
0.612
0.587
0.555
0.531
0.511
0.482
0.460
0.435
0.412
0.388
0.373
0.347
0.321
0.293
0.271
0.248
0.225
0.199
0.175
0.160
0.136
0.121
0.106
0.089
0.074
1.040
1.037
1.031
1.021
1.002
0.992
0.962
0.934
0.907
0.857
0.835
0.810
0.769
0.738
0.702
0.661
0.627
0.605
0.582
0.552
0.535
0.503
0.477
0.460
0.430
0.406
0.390
0.368
0.334
0.312
0.288
0.264
0.242
0.212
0.186
0.166
0.145
0.125
0.110
0.093
0.081
1.034
1.037
1.022
1.026
1.021
1.008
0.975
0.946
0.918
0.889
0.860
0.823
0.799
0.768
0.734
0.701
0.663
0.636
0.606
0.583
0.555
0.535
0.495
0.472
0.455
0.427
0.407
0.381
0.345
0.328
0.306
0.281
0.254
0.233
0.206
0.181
0.161
0.137
0.114
0.104
0.088
1.026
1.035
1.034
1.026
1.025
1.008
0.977
0.957
0.920
0.896
0.872
0.853
0.821
0.787
0.753
0.722
0.688
0.667
0.642
0.604
0.575
0.543
0.519
0.496
0.481
0.451
0.428
0.401
0.374
0.350
0.326
0.302
0.269
0.246
0.221
0.201
0.177
0.153
0.130
0.113
0.099
1.016
1.025
1.034
1.033
1.032
1.020
0.985
0.965
0.937
0.907
0.894
0.875
0.845
0.802
0.767
0.742
0.720
0.688
0.658
0.635
0.595
0.561
0.534
0.519
0.499
0.470
0.451
0.427
0.401
0.367
0.343
0.319
0.288
0.257
0.237
0.212
0.189
0.159
0.137
0.122
0.112
1.016
1.028
1.032
1.037
1.032
1.011
0.988
0.968
0.938
0.926
0.905
0.885
0.850
0.818
0.786
0.761
0.740
0.718
0.680
0.640
0.620
0.593
0.566
0.536
0.522
0.501
0.468
0.440
0.416
0.392
0.353
0.331
0.306
0.275
0.253
0.220
0.200
0.174
0.147
0.133
0.119
1.013
1.018
1.024
1.026
1.026
1.013
1.001
0.983
0.965
0.950
0.921
0.893
0.864
0.837
0.802
0.785
0.763
0.745
0.698
0.664
0.642
0.615
0.588
0.567
0.539
0.516
0.491
0.458
0.437
0.406
0.378
0.348
0.323
0.296
0.270
0.246
0.218
0.190
0.158
0.145
0.132
1.000
1.015
1.031
1.033
1.038
1.024
1.012
0.999
0.980
0.960
0.936
0.906
0.874
0.857
0.829
0.799
0.781
0.758
0.722
0.694
0.668
0.638
0.619
0.597
0.574
0.542
0.510
0.469
0.445
0.417
0.395
0.369
0.338
0.308
0.285
0.255
0.234
0.215
0.191
0.158
0.143
1.052
1.005
0.963
0.908
0.849
0.792
0.738
0.674
0.615
0.555
0.498
0.435
0.384
0.342
0.286
0.246
0.205
0.168
0.131
0.104
0.065
0.051
0.032
0.024
0.015
0.006
0.
0.
0.
0.
0.
0.
0.
0.
0.
0.
0.
0.
0.
0.
0.
1.048
1.004
0.961
0.900
0.845
0.786
0.717
0.660
0.604
0.542
0.482
0.430
0.372
0.327
0.280
0.237
0.197
0.163
0.134
0.098
0.070
0.053
0.034
0.024
0.008
0.004
0.
0.
0.
0.
0.
0.
0.
0.
0.
0.
0.
0.
0.
0.
0.
1.041
1.000
0.952
0.898
0.839
0.779
0.710
0.658
0.592
0.538
0.482
0.427
0.369
0.310
0.275
0.227
0.192
0.154
0.121
0.094
0.069
0.050
0.038
0.026
0.008
0.004
0.
0.
0.
0.
0.
0.
0.
0.
0.
0.
0.
0.
0.
0.
0.
1.033
0.995
0.947
0.887
0.837
0.772
0.715
0.645
0.592
0.539
0.480
0.425
0.373
0.313
0.265
0.221
0.176
0.147
0.120
0.092
0.073
0.053
0.036
0.021
0.008
0.005
0.004
0.
0.
0.
0.
0.
0.
0.
0.
0.
0.
0.
0.
0.
0.
1.033
0.995
0.944
0.882
0.821
0.766
0.709
0.649
0.590
0.530
0.474
0.420
0.361
0.303
0.263
0.216
0.175
0.143
0.121
0.088
0.070
0.054
0.036
0.024
0.009
0.007
0.004
0.
0.
0.
0.
0.
0.
0.
0.
0.
0.
0.
0.
0.
0.
1.018
0.981
0.929
0.871
0.820
0.761
0.704
0.654
0.591
0.527
0.474
0.422
0.363
0.313
0.265
0.208
0.177
0.151
0.120
0.089
0.071
0.050
0.034
0.027
0.012
0.008
0.006
0.
0.
0.
0.
0.
0.
0.
0.
0.
0.
0.
0.
0.
0.
1.016
0.962
0.916
0.860
0.800
0.755
0.704
0.646
0.592
0.523
0.467
0.417
0.362
0.314
0.256
0.217
0.187
0.148
0.115
0.092
0.067
0.045
0.033
0.028
0.017
0.010
0.003
0.
0.
0.
0.
0.
0.
0.
0.
0.
0.
0.
0.
0.
0.
1.003
0.960
0.916
0.853
0.801
0.755
0.704
0.649
0.579
0.519
0.465
0.419
0.356
0.311
0.263
0.226
0.192
0.149
0.117
0.094
0.070
0.046
0.034
0.029
0.018
0.015
0.003
0.003
0.
0.
0.
0.
0.
0.
0.
0.
0.
0.
0.
0.
0.
0.996
0.944
0.900
0.850
0.799
0.747
0.696
0.638
0.580
0.524
0.462
0.413
0.363
0.318
0.269
0.232
0.188
0.154
0.123
0.099
0.071
0.048
0.035
0.030
0.020
0.015
0.006
0.003
0.
0.
0.
0.
0.
0.
0.
0.
0.
0.
0.
0.
0.
0.986
0.934
0.891
0.848
0.806
0.761
0.698
0.635
0.582
0.534
0.468
0.420
0.371
0.327
0.279
0.227
0.191
0.159
0.125
0.103
0.071
0.052
0.039
0.029
0.021
0.016
0.010
0.003
0.003
0.
0.
0.
0.
0.
0.
0.002
0.002
0.002
0.002
0.002
0.
0.990
0.943
0.896
0.848
0.800
0.751
0.690
0.639
0.585
0.535
0.481
0.427
0.374
0.333
0.283
0.230
0.197
0.165
0.126
0.107
0.080
0.061
0.046
0.032
0.026
0.021
0.011
0.003
0.003
0.
0.
0.
0.002
0.002
0.002
0.002
0.002
0.002
0.002
0.002
0.002
0.991
0.946
0.900
0.844
0.799
0.748
0.697
0.645
0.597
0.549
0.501
0.430
0.374
0.332
0.288
0.250
0.210
0.171
0.135
0.112
0.085
0.070
0.055
0.038
0.031
0.022
0.020
0.018
0.011
0.004
0.006
0.002
0.002
0.002
0.002
0.002
0.002
0.002
0.002
0.002
0.002
0.986
0.944
0.899
0.853
0.804
0.749
0.697
0.652
0.602
0.556
0.494
0.432
0.381
0.338
0.299
0.258
0.220
0.184
0.141
0.120
0.096
0.076
0.058
0.046
0.036
0.025
0.022
0.020
0.013
0.013
0.010
0.006
0.006
0.006
0.002
0.003
0.003
0.003
0.003
0.002
0.002
1.001
0.951
0.910
0.853
0.805
0.755
0.712
0.660
0.612
0.556
0.507
0.439
0.396
0.341
0.306
0.268
0.235
0.201
0.164
0.130
0.107
0.085
0.068
0.058
0.043
0.030
0.027
0.025
0.016
0.015
0.012
0.012
0.011
0.007
0.007
0.007
0.003
0.003
0.003
0.003
0.003
1.015
0.975
0.921
0.866
0.818
0.764
0.714
0.661
0.610
0.557
0.507
0.455
0.407
0.359
0.315
0.280
0.253
0.218
0.174
0.146
0.115
0.096
0.077
0.066
0.053
0.041
0.034
0.031
0.021
0.024
0.018
0.017
0.017
0.016
0.008
0.007
0.007
0.007
0.003
0.003
0.003
1.019
0.969
0.928
0.881
0.828
0.781
0.729
0.666
0.617
0.567
0.515
0.462
0.411
0.367
0.327
0.295
0.260
0.231
0.186
0.154
0.128
0.103
0.089
0.081
0.070
0.057
0.047
0.048
0.039
0.034
0.023
0.022
0.019
0.018
0.017
0.012
0.012
0.007
0.007
0.003
0.003
1.022
0.980
0.941
0.892
0.840
0.795
0.742
0.682
0.633
0.586
0.531
0.469
0.421
0.379
0.336
0.298
0.276
0.249
0.206
0.161
0.132
0.118
0.105
0.089
0.079
0.072
0.065
0.060
0.049
0.047
0.040
0.035
0.033
0.030
0.025
0.023
0.016
0.016
0.008
0.007
0.003
1.034
1.001
0.943
0.902
0.857
0.812
0.761
0.695
0.649
0.600
0.537
0.481
0.439
0.391
0.352
0.314
0.286
0.257
0.217
0.178
0.146
0.133
0.119
0.108
0.094
0.092
0.082
0.078
0.068
0.060
0.049
0.050
0.042
0.039
0.031
0.029
0.024
0.019
0.016
0.008
0.007
1.051
1.007
0.966
0.919
0.869
0.819
0.773
0.724
0.667
0.611
0.542
0.504
0.452
0.409
0.369
0.335
0.299
0.274
0.242
0.193
0.171
0.146
0.138
0.122
0.119
0.108
0.099
0.087
0.077
0.070
0.066
0.063
0.060
0.049
0.041
0.036
0.030
0.028
0.019
0.018
0.007
1.058
1.031
0.984
0.942
0.886
0.836
0.791
0.733
0.683
0.627
0.568
0.522
0.474
0.431
0.390
0.350
0.322
0.282
0.249
0.209
0.186
0.171
0.152
0.142
0.134
0.123
0.117
0.104
0.096
0.095
0.079
0.071
0.067
0.063
0.055
0.043
0.037
0.030
0.024
0.019
0.010
1.070
1.041
1.001
0.951
0.898
0.853
0.798
0.743
0.690
0.633
0.587
0.542
0.494
0.452
0.409
0.378
0.338
0.298
0.263
0.216
0.197
0.187
0.174
0.165
0.151
0.141
0.134
0.120
0.108
0.107
0.096
0.089
0.080
0.073
0.064
0.057
0.050
0.039
0.030
0.024
0.015
1.082
1.042
1.005
0.959
0.903
0.862
0.811
0.749
0.697
0.655
0.608
0.559
0.509
0.473
0.430
0.380
0.354
0.317
0.275
0.240
0.219
0.208
0.198
0.190
0.169
0.159
0.147
0.134
0.125
0.123
0.111
0.100
0.094
0.084
0.078
0.066
0.058
0.050
0.043
0.026
0.020
1.090
1.053
1.014
0.964
0.921
0.867
0.820
0.766
0.718
0.665
0.626
0.572
0.536
0.498
0.448
0.402
0.376
0.338
0.297
0.257
0.237
0.226
0.217
0.206
0.191
0.174
0.164
0.152
0.143
0.137
0.127
0.111
0.104
0.097
0.089
0.075
0.066
0.058
0.052
0.041
0.021
1.099
1.068
1.022
0.970
0.918
0.882
0.839
0.788
0.729
0.696
0.643
0.593
0.551
0.511
0.472
0.422
0.389
0.354
0.314
0.286
0.268
0.249
0.233
0.228
0.207
0.190
0.180
0.164
0.158
0.148
0.144
0.132
0.115
0.107
0.098
0.090
0.075
0.063
0.056
0.048
0.033
1.092
1.063
1.022
0.976
0.930
0.894
0.853
0.802
0.753
0.705
0.662
0.618
0.578
0.527
0.493
0.453
0.401
0.374
0.346
0.312
0.294
0.282
0.261
0.251
0.229
0.208
0.193
0.181
0.171
0.163
0.158
0.149
0.131
0.121
0.108
0.098
0.085
0.071
0.061
0.051
0.038
1.083
1.055
1.023
0.982
0.937
0.899
0.858
0.807
0.764
0.733
0.681
0.640
0.607
0.562
0.504
0.464
0.430
0.396
0.367
0.333
0.322
0.308
0.292
0.285
0.258
0.237
0.213
0.196
0.186
0.178
0.169
0.162
0.143
0.132
0.121
0.106
0.092
0.080
0.065
0.055
0.044
1.084
1.057
1.026
0.988
0.950
0.908
0.859
0.817
0.780
0.742
0.697
0.663
0.629
0.587
0.544
0.494
0.451
0.413
0.384
0.361
0.349
0.329
0.316
0.303
0.285
0.260
0.241
0.220
0.209
0.193
0.183
0.171
0.151
0.143
0.131
0.119
0.096
0.083
0.070
0.061
0.052
1.084
1.067
1.043
0.995
0.960
0.927
0.878
0.839
0.790
0.759
0.722
0.690
0.652
0.602
0.568
0.510
0.486
0.441
0.415
0.392
0.375
0.361
0.340
0.324
0.307
0.280
0.262
0.241
0.227
0.215
0.196
0.184
0.163
0.150
0.137
0.124
0.111
0.089
0.079
0.066
0.052
1.093
1.062
1.036
0.994
0.972
0.935
0.895
0.859
0.821
0.787
0.750
0.702
0.668
0.630
0.591
0.540
0.501
0.470
0.438
0.417
0.406
0.388
0.367
0.349
0.334
0.299
0.280
0.259
0.247
0.232
0.218
0.200
0.174
0.160
0.146
0.132
0.118
0.100
0.084
0.073
0.057
1.079
1.058
1.025
1.013
0.993
0.950
0.923
0.883
0.838
0.796
0.766
0.730
0.689
0.651
0.612
0.561
0.527
0.501
0.466
0.452
0.437
0.415
0.399
0.373
0.344
0.325
0.309
0.287
0.265
0.250
0.233
0.211
0.188
0.170
0.155
0.140
0.119
0.106
0.093
0.074
0.060
1.083
1.062
1.040
1.014
0.984
0.958
0.930
0.904
0.851
0.825
0.786
0.744
0.712
0.670
0.638
0.583
0.555
0.526
0.498
0.478
0.463
0.447
0.428
0.400
0.358
0.342
0.330
0.312
0.287
0.267
0.249
0.223
0.201
0.181
0.163
0.147
0.126
0.112
0.094
0.082
0.058
1.081
1.060
1.036
1.019
0.992
0.964
0.938
0.898
0.870
0.835
0.798
0.766
0.728
0.697
0.656
0.607
0.586
0.553
0.529
0.507
0.493
0.476
0.449
0.432
0.396
0.369
0.351
0.332
0.304
0.287
0.264
0.235
0.217
0.194
0.172
0.152
0.130
0.111
0.097
0.084
0.065
1.078
1.066
1.038
1.025
1.006
0.995
0.953
0.911
0.882
0.852
0.814
0.783
0.746
0.707
0.674
0.632
0.617
0.584
0.556
0.538
0.515
0.496
0.467
0.442
0.419
0.396
0.375
0.355
0.323
0.302
0.282
0.252
0.227
0.204
0.183
0.155
0.132
0.116
0.101
0.088
0.072
1.065
1.055
1.040
1.034
1.006
0.993
0.965
0.930
0.905
0.865
0.838
0.804
0.772
0.737
0.695
0.667
0.637
0.614
0.590
0.562
0.538
0.507
0.487
0.464
0.436
0.412
0.395
0.371
0.343
0.313
0.288
0.269
0.243
0.215
0.189
0.168
0.143
0.124
0.108
0.094
0.074
1.048
1.044
1.042
1.030
1.017
1.001
0.980
0.948
0.917
0.888
0.848
0.828
0.790
0.758
0.722
0.688
0.667
0.643
0.613
0.585
0.557
0.532
0.509
0.488
0.455
0.432
0.412
0.392
0.361
0.335
0.303
0.280
0.256
0.232
0.198
0.175
0.151
0.130
0.115
0.096
0.083
1.046
1.040
1.035
1.024
1.014
1.008
0.999
0.973
0.940
0.914
0.883
0.851
0.826
0.794
0.753
0.706
0.690
0.667
0.637
0.610
0.584
0.557
0.530
0.511
0.484
0.455
0.434
0.413
0.380
0.352
0.325
0.298
0.271
0.244
0.222
0.189
0.169
0.145
0.126
0.104
0.090
1.037
1.035
1.034
1.039
1.033
1.018
1.002
0.970
0.947
0.920
0.904
0.878
0.841
0.810
0.767
0.742
0.718
0.691
0.660
0.631
0.610
0.585
0.549
0.528
0.509
0.486
0.460
0.436
0.400
0.368
0.350
0.320
0.293
0.260
0.234
0.209
0.183
0.158
0.138
0.120
0.102
1.026
1.027
1.039
1.048
1.037
1.021
1.006
0.983
0.959
0.934
0.919
0.900
0.864
0.818
0.794
0.771
0.740
0.717
0.685
0.654
0.627
0.598
0.572
0.558
0.528
0.501
0.482
0.456
0.422
0.388
0.359
0.333
0.309
0.279
0.252
0.220
0.196
0.171
0.140
0.129
0.119
1.014
1.032
1.041
1.044
1.027
1.025
1.004
0.987
0.970
0.941
0.932
0.910
0.870
0.838
0.815
0.796
0.775
0.747
0.706
0.681
0.643
0.624
0.600
0.573
0.551
0.529
0.499
0.471
0.440
0.417
0.377
0.353
0.327
0.296
0.270
0.242
0.209
0.184
0.161
0.140
0.126
1.012
1.022
1.030
1.035
1.031
1.022
1.010
0.994
0.973
0.959
0.930
0.909
0.880
0.865
0.837
0.818
0.793
0.771
0.728
0.696
0.675
0.651
0.626
0.602
0.576
0.550
0.518
0.484
0.458
0.432
0.404
0.368
0.339
0.312
0.281
0.259
0.237
0.206
0.178
0.150
0.136
1.003
1.019
1.027
1.044
1.037
1.033
1.022
1.012
0.983
0.970
0.950
0.922
0.901
0.880
0.859
0.841
0.814
0.792
0.754
0.732
0.702
0.671
0.646
0.631
0.604
0.575
0.544
0.508
0.475
0.445
0.417
0.385
0.352
0.328
0.301
0.278
0.249
0.228
0.197
0.166
0.153
1.042
1.004
0.956
0.896
0.842
0.778
0.729
0.668
0.613
0.555
0.483
0.432
0.382
0.330
0.283
0.243
0.206
0.161
0.134
0.095
0.071
0.048
0.032
0.020
0.015
0.006
0.
0.
0.
0.
0.
0.
0.
0.
0.
0.
0.
0.
0.
0.
0.
1.044
0.999
0.954
0.893
0.829
0.770
0.712
0.652
0.602
0.538
0.475
0.421
0.370
0.316
0.274
0.234
0.200
0.157
0.120
0.093
0.070
0.049
0.034
0.026
0.007
0.004
0.
0.
0.
0.
0.
0.
0.
0.
0.
0.
0.
0.
0.
0.
0.
1.033
0.991
0.937
0.887
0.826
0.766
0.701
0.645
0.591
0.527
0.478
0.421
0.357
0.316
0.270
0.228
0.187
0.149
0.123
0.091
0.067
0.053
0.034
0.028
0.010
0.004
0.
0.
0.
0.
0.
0.
0.
0.
0.
0.
0.
0.
0.
0.
0.
1.027
0.983
0.935
0.879
0.828
0.770
0.699
0.648
0.583
0.521
0.470
0.418
0.356
0.304
0.270
0.218
0.175
0.147
0.123
0.091
0.066
0.054
0.040
0.025
0.011
0.007
0.
0.
0.
0.
0.
0.
0.
0.
0.
0.
0.
0.
0.
0.
0.
1.017
0.977
0.932
0.873
0.816
0.758
0.699
0.638
0.578
0.519
0.469
0.416
0.360
0.305
0.259
0.213
0.175
0.145
0.117
0.091
0.066
0.050
0.041
0.026
0.012
0.007
0.002
0.
0.
0.
0.
0.
0.
0.
0.
0.
0.
0.
0.
0.
0.
1.014
0.975
0.923
0.855
0.804
0.753
0.695
0.639
0.575
0.519
0.470
0.412
0.355
0.308
0.261
0.216
0.173
0.149
0.120
0.091
0.072
0.049
0.038
0.027
0.016
0.010
0.003
0.
0.
0.
0.
0.
0.
0.
0.
0.
0.
0.
0.
0.
0.
1.009
0.963
0.907
0.851
0.800
0.753
0.700
0.639
0.579
0.517
0.465
0.414
0.361
0.298
0.266
0.220
0.184
0.149
0.112
0.096
0.075
0.046
0.034
0.029
0.018
0.015
0.006
0.003
0.
0.
0.
0.
0.
0.
0.
0.
0.
0.
0.
0.
0.
1.008
0.960
0.902
0.847
0.799
0.746
0.700
0.639
0.584
0.512
0.462
0.421
0.356
0.310
0.269
0.228
0.191
0.147
0.122
0.097
0.074
0.044
0.035
0.030
0.019
0.016
0.006
0.003
0.
0.
0.
0.
0.
0.
0.
0.
0.
0.
0.
0.
0.
0.994
0.942
0.894
0.854
0.801
0.743
0.696
0.639
0.583
0.530
0.465
0.411
0.360
0.320
0.274
0.233
0.188
0.155
0.128
0.101
0.070
0.046
0.039
0.027
0.020
0.017
0.010
0.003
0.003
0.
0.
0.
0.
0.002
0.002
0.002
0.002
0.002
0.002
0.002
0.002
0.984
0.933
0.893
0.847
0.796
0.754
0.694
0.636
0.581
0.528
0.475
0.422
0.376
0.335
0.278
0.228
0.201
0.159
0.129
0.102
0.074
0.051
0.041
0.029
0.021
0.017
0.011
0.006
0.003
0.
0.
0.002
0.002
0.002
0.002
0.002
0.002
0.002
0.002
0.002
0.002
0.982
0.944
0.896
0.849
0.798
0.750
0.697
0.644
0.591
0.535
0.485
0.434
0.385
0.338
0.282
0.246
0.208
0.176
0.136
0.110
0.090
0.059
0.050
0.035
0.030
0.026
0.020
0.018
0.007
0.004
0.002
0.002
0.002
0.002
0.002
0.003
0.003
0.003
0.003
0.003
0.002
0.995
0.951
0.907
0.860
0.800
0.747
0.701
0.652
0.602
0.552
0.494
0.440
0.381
0.335
0.294
0.258
0.219
0.185
0.144
0.114
0.098
0.068
0.060
0.041
0.035
0.025
0.022
0.020
0.014
0.013
0.010
0.006
0.006
0.003
0.003
0.003
0.003
0.003
0.003
0.003
0.003
0.994
0.956
0.908
0.864
0.804
0.756
0.697
0.655
0.607
0.558
0.493
0.433
0.389
0.345
0.308
0.269
0.233
0.198
0.166
0.132
0.114
0.086
0.065
0.057
0.042
0.033
0.027
0.027
0.018
0.015
0.016
0.015
0.015
0.011
0.007
0.003
0.003
0.003
0.003
0.003
0.003
1.003
0.954
0.911
0.867
0.806
0.768
0.709
0.661
0.611
0.560
0.505
0.447
0.403
0.353
0.313
0.278
0.246
0.213
0.182
0.154
0.121
0.091
0.078
0.067
0.057
0.042
0.034
0.037
0.031
0.024
0.021
0.021
0.021
0.020
0.016
0.015
0.015
0.007
0.007
0.003
0.003
1.019
0.968
0.923
0.877
0.823
0.769
0.718
0.663
0.612
0.561
0.515
0.465
0.414
0.365
0.328
0.293
0.265
0.227
0.193
0.161
0.140
0.092
0.084
0.072
0.059
0.054
0.046
0.043
0.039
0.031
0.027
0.027
0.026
0.023
0.022
0.017
0.016
0.016
0.011
0.007
0.003
1.018
0.976
0.945
0.899
0.846
0.797
0.737
0.677
0.628
0.581
0.520
0.470
0.418
0.376
0.337
0.308
0.273
0.239
0.208
0.171
0.147
0.114
0.098
0.086
0.079
0.072
0.068
0.061
0.054
0.048
0.041
0.036
0.034
0.030
0.024
0.023
0.018
0.017
0.016
0.015
0.007
1.035
0.996
0.956
0.912
0.859
0.808
0.758
0.692
0.646
0.592
0.537
0.486
0.438
0.389
0.350
0.319
0.288
0.263
0.224
0.191
0.159
0.129
0.110
0.103
0.091
0.089
0.080
0.074
0.074
0.055
0.050
0.048
0.039
0.037
0.035
0.027
0.026
0.019
0.017
0.016
0.015
1.037
1.007
0.958
0.924
0.870
0.822
0.773
0.726
0.667
0.602
0.554
0.502
0.461
0.414
0.377
0.337
0.303
0.272
0.241
0.202
0.173
0.150
0.142
0.123
0.110
0.108
0.103
0.092
0.086
0.075
0.062
0.057
0.052
0.045
0.039
0.037
0.032
0.026
0.021
0.017
0.016
1.056
1.026
0.974
0.937
0.884
0.827
0.791
0.739
0.680
0.636
0.573
0.528
0.475
0.442
0.396
0.359
0.324
0.289
0.251
0.222
0.192
0.164
0.161
0.146
0.137
0.126
0.120
0.113
0.102
0.094
0.080
0.071
0.067
0.057
0.047
0.044
0.035
0.032
0.026
0.021
0.019
1.074
1.041
1.002
0.955
0.904
0.852
0.806
0.751
0.698
0.646
0.591
0.546
0.494
0.456
0.414
0.381
0.351
0.303
0.277
0.233
0.204
0.193
0.175
0.164
0.153
0.139
0.137
0.131
0.121
0.113
0.105
0.089
0.077
0.070
0.065
0.051
0.045
0.035
0.032
0.026
0.020
1.086
1.053
1.015
0.963
0.915
0.866
0.816
0.765
0.706
0.654
0.614
0.563
0.522
0.472
0.439
0.400
0.356
0.332
0.293
0.249
0.221
0.211
0.198
0.181
0.170
0.164
0.157
0.145
0.137
0.128
0.120
0.111
0.096
0.083
0.075
0.067
0.056
0.045
0.035
0.032
0.025
1.089
1.059
1.014
0.969
0.927
0.873
0.824
0.774
0.722
0.686
0.634
0.588
0.538
0.504
0.462
0.411
0.375
0.350
0.304
0.273
0.251
0.234
0.219
0.208
0.197
0.183
0.178
0.161
0.152
0.142
0.133
0.123
0.111
0.096
0.085
0.078
0.066
0.055
0.044
0.034
0.027
1.093
1.061
1.015
0.974
0.935
0.878
0.833
0.788
0.744
0.694
0.647
0.603
0.569
0.523
0.482
0.430
0.401
0.369
0.333
0.299
0.274
0.253
0.238
0.227
0.217
0.199
0.196
0.176
0.167
0.160
0.147
0.136
0.122
0.114
0.098
0.086
0.078
0.066
0.052
0.043
0.029
1.098
1.064
1.022
0.984
0.942
0.889
0.840
0.808
0.762
0.706
0.660
0.621
0.582
0.541
0.499
0.452
0.416
0.380
0.343
0.315
0.294
0.281
0.262
0.246
0.232
0.216
0.206
0.196
0.182
0.170
0.162
0.153
0.143
0.124
0.107
0.098
0.085
0.074
0.062
0.052
0.040
1.112
1.067
1.029
0.994
0.958
0.904
0.860
0.824
0.769
0.713
0.674
0.631
0.602
0.564
0.517
0.483
0.439
0.406
0.380
0.341
0.329
0.316
0.296
0.285
0.254
0.232
0.221
0.210
0.196
0.185
0.176
0.166
0.155
0.139
0.121
0.107
0.096
0.080
0.069
0.059
0.050
1.100
1.069
1.033
0.991
0.945
0.914
0.874
0.829
0.789
0.749
0.702
0.664
0.623
0.576
0.536
0.497
0.464
0.425
0.397
0.368
0.351
0.338
0.317
0.306
0.295
0.263
0.247
0.220
0.209
0.201
0.191
0.180
0.168
0.147
0.134
0.119
0.104
0.090
0.074
0.065
0.056
1.103
1.074
1.038
0.999
0.963
0.917
0.890
0.838
0.812
0.773
0.732
0.688
0.650
0.606
0.567
0.520
0.484
0.446
0.417
0.398
0.381
0.367
0.347
0.326
0.314
0.292
0.275
0.251
0.229
0.219
0.205
0.193
0.180
0.158
0.145
0.128
0.115
0.096
0.083
0.070
0.061
1.108
1.079
1.045
1.005
0.975
0.935
0.905
0.865
0.826
0.784
0.757
0.710
0.667
0.636
0.593
0.529
0.500
0.477
0.445
0.424
0.404
0.391
0.370
0.350
0.333
0.315
0.294
0.268
0.252
0.242
0.222
0.205
0.188
0.168
0.154
0.137
0.123
0.109
0.088
0.074
0.061
1.093
1.071
1.041
1.013
0.987
0.954
0.908
0.884
0.844
0.811
0.768
0.729
0.685
0.651
0.612
0.562
0.521
0.503
0.475
0.453
0.439
0.420
0.397
0.382
0.355
0.330
0.316
0.283
0.271
0.256
0.236
0.218
0.203
0.179
0.163
0.145
0.130
0.116
0.097
0.078
0.064
1.094
1.073
1.047
1.023
0.999
0.969
0.931
0.907
0.852
0.826
0.800
0.761
0.715
0.677
0.631
0.592
0.555
0.530
0.501
0.487
0.467
0.441
0.433
0.401
0.379
0.354
0.338
0.308
0.285
0.273
0.250
0.234
0.210
0.188
0.168
0.152
0.133
0.114
0.098
0.086
0.067
1.089
1.068
1.054
1.025
1.002
0.970
0.951
0.919
0.878
0.844
0.813
0.776
0.737
0.702
0.669
0.617
0.576
0.554
0.533
0.511
0.496
0.474
0.455
0.438
0.396
0.372
0.356
0.337
0.311
0.286
0.271
0.249
0.226
0.197
0.176
0.156
0.140
0.118
0.103
0.090
0.074
1.091
1.074
1.046
1.026
1.007
0.979
0.955
0.925
0.887
0.865
0.827
0.785
0.759
0.725
0.684
0.646
0.607
0.581
0.553
0.539
0.524
0.508
0.482
0.456
0.434
0.401
0.378
0.360
0.332
0.304
0.282
0.263
0.235
0.208
0.184
0.166
0.145
0.122
0.108
0.094
0.077
1.089
1.073
1.049
1.037
1.015
1.000
0.970
0.931
0.899
0.874
0.837
0.811
0.774
0.731
0.705
0.675
0.640
0.609
0.582
0.562
0.548
0.527
0.507
0.474
0.451
0.424
0.400
0.383
0.350
0.323
0.303
0.280
0.239
0.218
0.195
0.169
0.145
0.125
0.109
0.091
0.078
1.085
1.067
1.060
1.041
1.019
1.006
0.976
0.945
0.909
0.887
0.860
0.829
0.794
0.758
0.726
0.701
0.668
0.640
0.615
0.586
0.566
0.544
0.520
0.499
0.475
0.437
0.420
0.399
0.369
0.341
0.315
0.289
0.264
0.233
0.208
0.184
0.156
0.128
0.113
0.094
0.077
1.060
1.060
1.055
1.044
1.018
1.010
0.988
0.963
0.935
0.906
0.873
0.842
0.810
0.784
0.750
0.722
0.699
0.668
0.640
0.620
0.584
0.563
0.549
0.526
0.495
0.461
0.440
0.419
0.390
0.360
0.325
0.300
0.277
0.254
0.222
0.189
0.159
0.138
0.119
0.103
0.086
1.048
1.048
1.043
1.038
1.028
1.019
1.001
0.975
0.950
0.926
0.892
0.866
0.834
0.810
0.778
0.747
0.724
0.692
0.661
0.643
0.616
0.591
0.565
0.540
0.513
0.478
0.455
0.440
0.409
0.376
0.346
0.314
0.285
0.259
0.231
0.201
0.171
0.153
0.129
0.114
0.093
1.041
1.041
1.040
1.051
1.034
1.021
1.013
0.992
0.966
0.951
0.923
0.892
0.858
0.826
0.801
0.767
0.746
0.716
0.687
0.656
0.632
0.616
0.591
0.560
0.539
0.510
0.482
0.457
0.427
0.396
0.361
0.338
0.310
0.278
0.246
0.219
0.194
0.166
0.145
0.122
0.108
1.029
1.037
1.041
1.053
1.045
1.027
1.014
1.005
0.970
0.958
0.934
0.914
0.870
0.839
0.824
0.799
0.773
0.742
0.712
0.677
0.653
0.634
0.603
0.586
0.559
0.524
0.502
0.481
0.456
0.416
0.380
0.355
0.324
0.297
0.263
0.237
0.202
0.181
0.158
0.136
0.122
1.018
1.035
1.042
1.046
1.042
1.041
1.021
1.009
0.990
0.967
0.952
0.927
0.894
0.861
0.847
0.822
0.800
0.762
0.738
0.711
0.682
0.655
0.634
0.606
0.588
0.563
0.527
0.503
0.470
0.439
0.392
0.371
0.343
0.313
0.280
0.254
0.234
0.203
0.169
0.143
0.129
1.022
1.027
1.035
1.040
1.044
1.044
1.022
1.012
0.987
0.963
0.963
0.933
0.911
0.895
0.861
0.840
0.825
0.791
0.758
0.732
0.707
0.680
0.662
0.633
0.609
0.582
0.549
0.511
0.482
0.453
0.420
0.386
0.356
0.326
0.295
0.274
0.247
0.219
0.194
0.174
0.143
1.009
1.028
1.030
1.046
1.043
1.044
1.029
1.013
0.992
0.979
0.957
0.945
0.932
0.914
0.887
0.881
0.847
0.819
0.779
0.759
0.731
0.711
0.681
0.663
0.630
0.602
0.571
0.529
0.495
0.473
0.440
0.400
0.369
0.343
0.317
0.291
0.265
0.240
0.213
0.195
0.164
1.034
0.990
0.939
0.891
0.829
0.768
0.712
0.660
0.598
0.532
0.480
0.419
0.368
0.323
0.274
0.235
0.198
0.167
0.127
0.091
0.068
0.043
0.031
0.020
0.015
0.004
0.
0.
0.
0.
0.
0.
0.
0.
0.
0.
0.
0.
0.
0.
0.
1.032
0.993
0.932
0.884
0.809
0.754
0.701
0.649
0.592
0.526
0.464
0.410
0.360
0.310
0.269
0.229
0.193
0.157
0.118
0.090
0.073
0.043
0.034
0.022
0.014
0.004
0.
0.
0.
0.
0.
0.
0.
0.
0.
0.
0.
0.
0.
0.
0.
1.020
0.976
0.937
0.886
0.812
0.754
0.684
0.630
0.581
0.521
0.464
0.405
0.354
0.310
0.269
0.219
0.181
0.145
0.121
0.090
0.066
0.049
0.038
0.025
0.008
0.004
0.
0.
0.
0.
0.
0.
0.
0.
0.
0.
0.
0.
0.
0.
0.
1.019
0.974
0.926
0.865
0.811
0.751
0.688
0.636
0.577
0.505
0.454
0.403
0.353
0.300
0.263
0.216
0.177
0.147
0.121
0.090
0.065
0.048
0.039
0.029
0.011
0.007
0.
0.
0.
0.
0.
0.
0.
0.
0.
0.
0.
0.
0.
0.
0.
1.006
0.962
0.920
0.854
0.803
0.747
0.688
0.625
0.571
0.508
0.458
0.411
0.348
0.309
0.249
0.205
0.177
0.147
0.117
0.091
0.065
0.048
0.041
0.021
0.016
0.010
0.003
0.
0.
0.
0.
0.
0.
0.
0.
0.
0.
0.
0.
0.
0.
0.998
0.963
0.904
0.847
0.788
0.742
0.685
0.631
0.560
0.509
0.461
0.407
0.352
0.304
0.256
0.217
0.183
0.144
0.114
0.095
0.071
0.049
0.037
0.022
0.017
0.014
0.005
0.
0.
0.
0.
0.
0.
0.
0.
0.
0.
0.
0.
0.
0.
1.004
0.952
0.901
0.845
0.788
0.746
0.693
0.629
0.571
0.513
0.462
0.412
0.344
0.303
0.265
0.222
0.179
0.145
0.117
0.096
0.077
0.049
0.035
0.024
0.018
0.015
0.006
0.003
0.
0.
0.
0.
0.
0.
0.
0.002
0.002
0.002
0.002
0.
0.
0.996
0.945
0.894
0.837
0.789
0.740
0.682
0.632
0.577
0.511
0.458
0.415
0.356
0.306
0.271
0.226
0.189
0.150
0.124
0.103
0.071
0.045
0.039
0.027
0.020
0.017
0.010
0.006
0.002
0.
0.
0.
0.002
0.002
0.002
0.002
0.002
0.002
0.002
0.002
0.002
0.988
0.944
0.893
0.844
0.789
0.736
0.693
0.640
0.575
0.524
0.467
0.413
0.362
0.318
0.275
0.231
0.199
0.157
0.128
0.101
0.081
0.047
0.040
0.031
0.021
0.018
0.011
0.006
0.003
0.
0.002
0.002
0.002
0.002
0.002
0.002
0.002
0.002
0.002
0.002
0.002
0.983
0.939
0.891
0.841
0.789
0.741
0.687
0.633
0.581
0.526
0.471
0.421
0.372
0.322
0.286
0.239
0.209
0.170
0.140
0.112
0.084
0.059
0.046
0.035
0.026
0.022
0.012
0.010
0.005
0.002
0.002
0.002
0.002
0.003
0.003
0.003
0.003
0.003
0.003
0.003
0.003
0.992
0.941
0.901
0.855
0.801
0.745
0.698
0.642
0.589
0.537
0.486
0.434
0.378
0.329
0.283
0.253
0.217
0.181
0.147
0.119
0.091
0.067
0.058
0.041
0.034
0.024
0.022
0.021
0.016
0.012
0.006
0.003
0.003
0.003
0.003
0.003
0.003
0.003
0.003
0.003
0.003
0.999
0.962
0.909
0.863
0.799
0.750
0.697
0.651
0.604
0.543
0.489
0.439
0.389
0.338
0.297
0.265
0.228
0.191
0.156
0.132
0.113
0.080
0.061
0.053
0.042
0.033
0.029
0.027
0.028
0.018
0.015
0.019
0.015
0.015
0.011
0.011
0.007
0.007
0.007
0.003
0.003
0.993
0.957
0.915
0.861
0.809
0.757
0.697
0.653
0.606
0.555
0.497
0.447
0.394
0.350
0.314
0.272
0.238
0.211
0.178
0.149
0.124
0.093
0.076
0.065
0.057
0.042
0.043
0.040
0.031
0.028
0.024
0.024
0.021
0.017
0.017
0.016
0.012
0.012
0.008
0.008
0.007
1.012
0.974
0.918
0.870
0.809
0.753
0.708
0.659
0.613
0.560
0.511
0.449
0.406
0.360
0.325
0.290
0.261
0.217
0.193
0.166
0.138
0.102
0.082
0.074
0.066
0.059
0.055
0.046
0.046
0.038
0.030
0.027
0.027
0.023
0.022
0.018
0.017
0.017
0.012
0.012
0.008
1.023
0.973
0.931
0.884
0.832
0.782
0.721
0.670
0.624
0.567
0.519
0.476
0.423
0.375
0.342
0.310
0.274
0.240
0.204
0.176
0.151
0.107
0.095
0.086
0.076
0.073
0.065
0.063
0.056
0.046
0.044
0.033
0.030
0.029
0.025
0.024
0.019
0.018
0.017
0.013
0.012
1.030
0.990
0.950
0.902
0.856
0.809
0.745
0.685
0.636
0.586
0.533
0.489
0.432
0.396
0.360
0.326
0.295
0.250
0.224
0.190
0.160
0.134
0.123
0.098
0.092
0.087
0.082
0.076
0.076
0.058
0.052
0.048
0.046
0.038
0.033
0.028
0.025
0.020
0.019
0.018
0.013
1.053
1.008
0.964
0.918
0.866
0.811
0.762
0.712
0.664
0.598
0.552
0.501
0.456
0.415
0.367
0.340
0.309
0.271
0.247
0.213
0.171
0.158
0.146
0.120
0.108
0.110
0.106
0.095
0.089
0.079
0.070
0.062
0.059
0.049
0.041
0.038
0.033
0.028
0.021
0.019
0.018
1.057
1.013
0.970
0.932
0.890
0.830
0.776
0.741
0.681
0.634
0.569
0.519
0.476
0.430
0.393
0.352
0.325
0.295
0.263
0.228
0.202
0.180
0.163
0.149
0.138
0.132
0.125
0.116
0.105
0.095
0.086
0.073
0.066
0.062
0.052
0.042
0.039
0.034
0.024
0.023
0.019
1.064
1.027
0.987
0.941
0.902
0.852
0.803
0.759
0.699
0.649
0.592
0.540
0.491
0.458
0.418
0.385
0.345
0.309
0.279
0.247
0.232
0.202
0.185
0.168
0.156
0.150
0.144
0.132
0.125
0.110
0.105
0.097
0.084
0.071
0.064
0.050
0.043
0.040
0.034
0.028
0.022
1.092
1.043
1.010
0.958
0.916
0.869
0.819
0.774
0.719
0.657
0.607
0.558
0.515
0.477
0.436
0.397
0.371
0.336
0.301
0.264
0.237
0.222
0.204
0.185
0.174
0.165
0.159
0.146
0.138
0.126
0.118
0.108
0.097
0.091
0.079
0.065
0.051
0.043
0.037
0.034
0.028
1.105
1.065
1.021
0.972
0.926
0.891
0.823
0.784
0.727
0.680
0.635
0.588
0.543
0.499
0.456
0.423
0.382
0.358
0.322
0.276
0.255
0.246
0.228
0.204
0.200
0.184
0.176
0.169
0.152
0.142
0.133
0.126
0.117
0.100
0.093
0.080
0.062
0.053
0.044
0.036
0.030
1.097
1.072
1.029
0.986
0.938
0.892
0.845
0.795
0.750
0.697
0.653
0.611
0.562
0.528
0.486
0.431
0.406
0.378
0.345
0.314
0.283
0.272
0.254
0.232
0.221
0.205
0.196
0.189
0.170
0.156
0.147
0.139
0.130
0.116
0.104
0.094
0.076
0.062
0.052
0.043
0.031
1.101
1.077
1.036
0.986
0.955
0.899
0.852
0.812
0.773
0.714
0.669
0.625
0.594
0.546
0.504
0.457
0.423
0.388
0.358
0.335
0.306
0.293
0.274
0.256
0.240
0.224
0.217
0.207
0.189
0.175
0.165
0.152
0.143
0.127
0.115
0.102
0.090
0.074
0.060
0.048
0.037
1.108
1.074
1.028
0.992
0.958
0.900
0.857
0.825
0.781
0.731
0.679
0.641
0.602
0.563
0.525
0.479
0.448
0.416
0.377
0.350
0.336
0.321
0.304
0.284
0.259
0.245
0.234
0.221
0.203
0.190
0.179
0.170
0.159
0.142
0.125
0.115
0.097
0.084
0.072
0.055
0.045
1.106
1.079
1.043
1.004
0.972
0.915
0.867
0.837
0.785
0.742
0.706
0.663
0.623
0.585
0.546
0.510
0.477
0.438
0.406
0.377
0.367
0.353
0.335
0.312
0.298
0.277
0.251
0.235
0.220
0.206
0.196
0.184
0.172
0.155
0.139
0.124
0.112
0.090
0.077
0.066
0.054
1.103
1.075
1.041
1.010
0.970
0.924
0.892
0.849
0.798
0.769
0.733
0.688
0.652
0.612
0.570
0.535
0.499
0.461
0.429
0.411
0.388
0.376
0.357
0.340
0.323
0.308
0.276
0.261
0.240
0.222
0.211
0.197
0.182
0.168
0.150
0.137
0.120
0.101
0.083
0.071
0.060
1.111
1.084
1.054
1.005
0.976
0.942
0.899
0.862
0.824
0.799
0.745
0.710
0.670
0.629
0.594
0.556
0.511
0.488
0.448
0.429
0.415
0.400
0.381
0.364
0.344
0.325
0.306
0.282
0.260
0.241
0.229
0.210
0.194
0.180
0.160
0.145
0.128
0.107
0.092
0.075
0.066
1.103
1.082
1.052
1.013
0.985
0.958
0.920
0.886
0.848
0.815
0.779
0.733
0.690
0.653
0.611
0.567
0.537
0.512
0.474
0.453
0.440
0.426
0.411
0.388
0.360
0.342
0.330
0.308
0.281
0.264
0.245
0.227
0.206
0.190
0.169
0.154
0.135
0.117
0.097
0.079
0.069
1.113
1.081
1.051
1.021
0.996
0.975
0.937
0.907
0.870
0.831
0.801
0.763
0.714
0.674
0.637
0.586
0.566
0.537
0.508
0.485
0.472
0.456
0.435
0.409
0.386
0.365
0.344
0.321
0.301
0.282
0.262
0.243
0.221
0.200
0.178
0.158
0.143
0.124
0.106
0.087
0.072
1.109
1.083
1.054
1.040
1.009
0.976
0.951
0.914
0.874
0.845
0.822
0.795
0.739
0.697
0.659
0.612
0.584
0.558
0.539
0.519
0.499
0.480
0.459
0.431
0.410
0.387
0.365
0.340
0.319
0.300
0.283
0.259
0.235
0.211
0.183
0.166
0.145
0.129
0.110
0.094
0.075
1.099
1.074
1.066
1.039
1.011
0.986
0.961
0.934
0.905
0.863
0.835
0.806
0.752
0.724
0.676
0.635
0.613
0.584
0.569
0.549
0.535
0.516
0.489
0.464
0.436
0.404
0.388
0.369
0.337
0.311
0.297
0.277
0.251
0.216
0.194
0.172
0.151
0.134
0.115
0.094
0.082
1.089
1.078
1.061
1.041
1.011
0.995
0.979
0.948
0.918
0.879
0.844
0.815
0.772
0.746
0.713
0.661
0.642
0.615
0.595
0.571
0.557
0.536
0.514
0.491
0.461
0.428
0.402
0.389
0.357
0.336
0.305
0.281
0.255
0.227
0.203
0.181
0.152
0.135
0.113
0.098
0.084
1.085
1.083
1.059
1.049
1.023
1.003
0.977
0.956
0.928
0.895
0.869
0.834
0.790
0.761
0.741
0.698
0.664
0.644
0.622
0.594
0.581
0.554
0.533
0.511
0.485
0.455
0.426
0.403
0.374
0.348
0.321
0.295
0.270
0.235
0.213
0.182
0.160
0.138
0.116
0.101
0.087
1.086
1.073
1.066
1.054
1.035
1.015
0.987
0.960
0.938
0.906
0.887
0.855
0.810
0.782
0.755
0.723
0.694
0.670
0.656
0.623
0.597
0.573
0.551
0.530
0.508
0.470
0.449
0.421
0.394
0.363
0.332
0.307
0.280
0.251
0.219
0.190
0.170
0.142
0.118
0.103
0.083
1.075
1.071
1.056
1.048
1.033
1.026
0.995
0.975
0.959
0.922
0.898
0.875
0.841
0.810
0.775
0.756
0.720
0.692
0.677
0.644
0.626
0.602
0.577
0.557
0.527
0.490
0.467
0.445
0.411
0.387
0.357
0.323
0.293
0.264
0.234
0.207
0.175
0.146
0.122
0.106
0.095
1.058
1.058
1.051
1.048
1.034
1.039
1.009
0.991
0.974
0.938
0.914
0.885
0.852
0.828
0.799
0.777
0.741
0.725
0.696
0.660
0.650
0.620
0.603
0.584
0.550
0.510
0.488
0.465
0.435
0.403
0.375
0.335
0.304
0.278
0.243
0.217
0.183
0.157
0.137
0.117
0.102
1.045
1.049
1.042
1.045
1.042
1.044
1.017
0.998
0.988
0.964
0.936
0.900
0.873
0.844
0.819
0.793
0.763
0.742
0.721
0.684
0.665
0.645
0.622
0.588
0.569
0.537
0.509
0.478
0.446
0.416
0.384
0.349
0.319
0.293
0.268
0.233
0.199
0.177
0.155
0.132
0.111
1.031
1.036
1.049
1.055
1.039
1.031
1.026
1.010
0.999
0.974
0.952
0.921
0.886
0.865
0.845
0.820
0.787
0.762
0.740
0.702
0.687
0.664
0.645
0.614
0.585
0.555
0.526
0.497
0.470
0.437
0.397
0.367
0.342
0.307
0.279
0.249
0.221
0.186
0.165
0.139
0.124
1.022
1.045
1.042
1.053
1.046
1.046
1.039
1.023
1.004
0.985
0.953
0.936
0.907
0.892
0.873
0.848
0.808
0.789
0.768
0.734
0.710
0.690
0.667
0.637
0.612
0.583
0.559
0.524
0.498
0.458
0.414
0.388
0.356
0.325
0.298
0.269
0.243
0.219
0.186
0.156
0.136
1.019
1.036
1.036
1.047
1.042
1.047
1.039
1.016
1.001
0.988
0.971
0.952
0.934
0.914
0.893
0.867
0.843
0.809
0.783
0.757
0.733
0.713
0.697
0.665
0.637
0.608
0.579
0.538
0.506
0.475
0.446
0.401
0.371
0.344
0.307
0.288
0.262
0.233
0.205
0.185
0.157
1.009
1.024
1.035
1.046
1.048
1.048
1.043
1.024
1.017
0.984
0.983
0.977
0.954
0.938
0.924
0.897
0.873
0.849
0.822
0.782
0.758
0.737
0.707
0.690
0.662
0.630
0.594
0.556
0.520
0.489
0.459
0.420
0.394
0.363
0.335
0.303
0.279
0.246
0.220
0.209
0.185
1.020
0.976
0.928
0.872
0.811
0.756
0.693
0.638
0.582
0.515
0.463
0.411
0.362
0.313
0.271
0.227
0.196
0.163
0.116
0.089
0.070
0.044
0.034
0.020
0.015
0.004
0.
0.
0.
0.
0.
0.
0.
0.
0.
0.
0.
0.
0.
0.
0.
1.015
0.972
0.915
0.864
0.805
0.747
0.687
0.630
0.575
0.517
0.465
0.407
0.350
0.312
0.265
0.220
0.193
0.153
0.106
0.087
0.066
0.044
0.034
0.025
0.015
0.004
0.
0.
0.
0.
0.
0.
0.
0.
0.
0.
0.
0.
0.
0.
0.
1.007
0.961
0.912
0.864
0.802
0.741
0.669
0.620
0.562
0.507
0.453
0.400
0.347
0.308
0.264
0.217
0.180
0.146
0.117
0.089
0.067
0.045
0.038
0.025
0.011
0.004
0.
0.
0.
0.
0.
0.
0.
0.
0.
0.
0.
0.
0.
0.
0.
1.008
0.960
0.911
0.848
0.794
0.741
0.679
0.609
0.550
0.498
0.443
0.402
0.350
0.293
0.258
0.211
0.176
0.141
0.120
0.082
0.064
0.048
0.039
0.028
0.011
0.010
0.
0.
0.
0.
0.
0.
0.
0.
0.
0.
0.
0.
0.
0.
0.
0.996
0.946
0.900
0.843
0.786
0.730
0.673
0.608
0.556
0.491
0.447
0.396
0.340
0.300
0.250
0.209
0.181
0.144
0.114
0.093
0.063
0.049
0.040
0.022
0.016
0.010
0.005
0.
0.
0.
0.
0.
0.
0.
0.
0.
0.
0.
0.
0.
0.
0.991
0.937
0.892
0.830
0.780
0.722
0.666
0.612
0.553
0.501
0.451
0.396
0.343
0.297
0.258
0.210
0.182
0.145
0.116
0.096
0.063
0.050
0.035
0.023
0.018
0.015
0.006
0.003
0.
0.
0.
0.
0.
0.
0.
0.002
0.002
0.002
0.002
0.002
0.
0.997
0.934
0.885
0.831
0.778
0.726
0.671
0.623
0.561
0.505
0.449
0.406
0.343
0.305
0.267
0.223
0.179
0.149
0.121
0.099
0.070
0.050
0.035
0.025
0.019
0.016
0.010
0.005
0.
0.
0.
0.002
0.002
0.002
0.002
0.002
0.002
0.002
0.002
0.002
0.002
0.992
0.933
0.875
0.827
0.773
0.727
0.679
0.624
0.570
0.511
0.458
0.408
0.351
0.306
0.271
0.232
0.192
0.156
0.124
0.102
0.070
0.050
0.040
0.026
0.021
0.017
0.011
0.006
0.003
0.002
0.002
0.002
0.002
0.002
0.002
0.003
0.003
0.003
0.003
0.002
0.002
0.974
0.932
0.884
0.836
0.784
0.722
0.678
0.626
0.573
0.519
0.463
0.410
0.358
0.315
0.269
0.234
0.200
0.163
0.139
0.101
0.077
0.056
0.043
0.030
0.022
0.019
0.012
0.010
0.007
0.002
0.002
0.002
0.003
0.003
0.003
0.003
0.003
0.003
0.003
0.003
0.003
0.985
0.938
0.893
0.845
0.783
0.726
0.680
0.626
0.582
0.523
0.467
0.416
0.365
0.324
0.288
0.245
0.200
0.177
0.145
0.117
0.088
0.065
0.050
0.035
0.030
0.027
0.021
0.021
0.008
0.005
0.003
0.003
0.007
0.007
0.007
0.007
0.007
0.007
0.003
0.003
0.003
0.993
0.953
0.906
0.851
0.791
0.734
0.691
0.640
0.587
0.534
0.484
0.426
0.372
0.334
0.290
0.261
0.220
0.187
0.155
0.127
0.103
0.079
0.062
0.048
0.040
0.034
0.031
0.032
0.030
0.024
0.019
0.015
0.015
0.012
0.012
0.012
0.012
0.008
0.008
0.007
0.007
0.996
0.964
0.915
0.857
0.801
0.746
0.695
0.646
0.590
0.541
0.488
0.438
0.398
0.349
0.303
0.268
0.229
0.201
0.173
0.148
0.120
0.102
0.085
0.071
0.056
0.054
0.042
0.036
0.038
0.030
0.027
0.027
0.021
0.017
0.017
0.013
0.013
0.013
0.012
0.008
0.008
0.989
0.961
0.917
0.858
0.812
0.766
0.692
0.646
0.601
0.558
0.505
0.453
0.398
0.359
0.320
0.286
0.255
0.218
0.194
0.160
0.131
0.109
0.093
0.082
0.075
0.064
0.060
0.049
0.046
0.037
0.031
0.030
0.030
0.026
0.020
0.019
0.018
0.014
0.014
0.013
0.009
1.012
0.965
0.907
0.868
0.812
0.763
0.705
0.657
0.616
0.572
0.511
0.458
0.416
0.377
0.343
0.308
0.273
0.231
0.209
0.179
0.152
0.123
0.104
0.093
0.081
0.078
0.070
0.064
0.055
0.049
0.042
0.034
0.034
0.032
0.031
0.025
0.020
0.020
0.015
0.014
0.013
1.042
0.992
0.940
0.896
0.832
0.783
0.729
0.680
0.630
0.588
0.525
0.480
0.429
0.395
0.356
0.321
0.286
0.254
0.227
0.198
0.163
0.134
0.124
0.115
0.101
0.098
0.090
0.085
0.078
0.068
0.057
0.053
0.051
0.036
0.035
0.030
0.026
0.022
0.020
0.019
0.015
1.043
0.998
0.956
0.904
0.859
0.812
0.760
0.713
0.643
0.600
0.541
0.498
0.446
0.408
0.372
0.337
0.297
0.268
0.241
0.223
0.195
0.162
0.150
0.131
0.127
0.114
0.109
0.101
0.090
0.086
0.068
0.063
0.057
0.054
0.048
0.042
0.033
0.024
0.022
0.021
0.019
1.054
1.008
0.958
0.915
0.875
0.831
0.777
0.719
0.675
0.615
0.559
0.516
0.465
0.422
0.384
0.352
0.316
0.290
0.263
0.239
0.211
0.186
0.172
0.149
0.143
0.136
0.128
0.111
0.100
0.096
0.086
0.074
0.073
0.066
0.059
0.052
0.043
0.038
0.026
0.023
0.021
1.066
1.024
0.983
0.925
0.889
0.851
0.801
0.750
0.698
0.640
0.589
0.536
0.487
0.449
0.407
0.368
0.337
0.311
0.282
0.257
0.236
0.213
0.196
0.186
0.164
0.155
0.145
0.129
0.118
0.113
0.097
0.092
0.081
0.077
0.072
0.061
0.053
0.044
0.038
0.026
0.024
1.079
1.038
0.993
0.948
0.913
0.865
0.819
0.767
0.719
0.655
0.598
0.554
0.510
0.473
0.436
0.400
0.369
0.322
0.303
0.276
0.254
0.235
0.218
0.213
0.187
0.174
0.164
0.157
0.138
0.126
0.119
0.107
0.098
0.086
0.079
0.074
0.058
0.048
0.044
0.036
0.026
1.092
1.057
1.013
0.967
0.931
0.885
0.830
0.781
0.735
0.676
0.615
0.578
0.536
0.497
0.451
0.417
0.385
0.353
0.324
0.305
0.260
0.251
0.235
0.226
0.203
0.186
0.179
0.172
0.155
0.143
0.135
0.123
0.116
0.104
0.091
0.085
0.071
0.059
0.047
0.039
0.032
1.103
1.058
1.020
0.981
0.937
0.898
0.841
0.797
0.743
0.695
0.652
0.604
0.565
0.520
0.478
0.437
0.408
0.380
0.350
0.318
0.284
0.273
0.262
0.247
0.222
0.208
0.200
0.192
0.174
0.160
0.151
0.139
0.131
0.117
0.106
0.096
0.084
0.064
0.054
0.042
0.038
1.108
1.078
1.039
0.996
0.952
0.910
0.860
0.809
0.762
0.715
0.673
0.626
0.587
0.548
0.507
0.457
0.429
0.393
0.375
0.345
0.316
0.298
0.285
0.271
0.244
0.233
0.220
0.209
0.194
0.180
0.165
0.155
0.146
0.134
0.118
0.106
0.095
0.077
0.064
0.051
0.040
1.119
1.080
1.051
1.004
0.969
0.917
0.869
0.822
0.780
0.734
0.689
0.652
0.606
0.569
0.533
0.480
0.449
0.414
0.406
0.372
0.343
0.327
0.307
0.298
0.263
0.248
0.237
0.226
0.209
0.196
0.182
0.174
0.159
0.148
0.131
0.121
0.107
0.090
0.074
0.056
0.042
1.118
1.086
1.055
1.014
0.965
0.933
0.879
0.834
0.795
0.748
0.705
0.667
0.631
0.592
0.556
0.510
0.470
0.447
0.419
0.392
0.376
0.354
0.338
0.326
0.301
0.266
0.254
0.243
0.226
0.213
0.198
0.189
0.177
0.163
0.142
0.130
0.116
0.102
0.083
0.065
0.051
1.113
1.084
1.054
1.012
0.968
0.936
0.881
0.847
0.808
0.765
0.729
0.688
0.648
0.611
0.581
0.545
0.508
0.478
0.447
0.416
0.402
0.389
0.366
0.346
0.326
0.304
0.282
0.258
0.242
0.227
0.216
0.201
0.189
0.175
0.159
0.139
0.124
0.106
0.091
0.072
0.059
1.105
1.086
1.060
1.019
0.983
0.941
0.900
0.861
0.823
0.796
0.753
0.719
0.681
0.636
0.609
0.565
0.535
0.491
0.464
0.445
0.427
0.413
0.389
0.369
0.353
0.334
0.308
0.288
0.263
0.243
0.231
0.215
0.202
0.187
0.168
0.148
0.134
0.117
0.097
0.079
0.065
1.102
1.082
1.055
1.027
0.990
0.949
0.912
0.881
0.846
0.817
0.780
0.737
0.695
0.662
0.632
0.593
0.553
0.518
0.489
0.468
0.456
0.437
0.413
0.388
0.375
0.355
0.333
0.309
0.282
0.266
0.249
0.229
0.214
0.198
0.178
0.157
0.142
0.127
0.102
0.083
0.068
1.112
1.095
1.065
1.035
1.008
0.971
0.938
0.913
0.878
0.843
0.793
0.754
0.721
0.679
0.651
0.603
0.580
0.547
0.512
0.498
0.479
0.461
0.437
0.415
0.398
0.380
0.359
0.332
0.304
0.286
0.267
0.245
0.229
0.208
0.185
0.165
0.149
0.133
0.111
0.091
0.074
1.116
1.099
1.064
1.035
1.012
0.981
0.952
0.929
0.893
0.858
0.822
0.776
0.743
0.704
0.669
0.627
0.611
0.578
0.543
0.523
0.502
0.489
0.463
0.444
0.417
0.402
0.375
0.353
0.328
0.309
0.289
0.262
0.238
0.219
0.196
0.173
0.156
0.139
0.116
0.098
0.077
1.111
1.077
1.061
1.037
1.016
0.986
0.958
0.933
0.900
0.872
0.850
0.813
0.767
0.726
0.694
0.654
0.631
0.602
0.570
0.553
0.534
0.510
0.491
0.464
0.439
0.423
0.392
0.368
0.346
0.328
0.301
0.282
0.252
0.229
0.207
0.180
0.162
0.141
0.121
0.102
0.083
1.103
1.079
1.063
1.050
1.015
0.999
0.974
0.946
0.924
0.892
0.862
0.823
0.786
0.744
0.718
0.676
0.648
0.624
0.603
0.580
0.564
0.543
0.523
0.498
0.466
0.443
0.412
0.392
0.367
0.339
0.314
0.294
0.270
0.243
0.209
0.189
0.163
0.145
0.125
0.106
0.090
1.100
1.077
1.064
1.045
1.028
1.009
0.987
0.964
0.935
0.896
0.877
0.837
0.805
0.768
0.735
0.698
0.672
0.652
0.627
0.606
0.588
0.565
0.548
0.526
0.493
0.465
0.431
0.410
0.387
0.364
0.330
0.308
0.281
0.256
0.221
0.191
0.171
0.145
0.128
0.106
0.092
1.089
1.080
1.064
1.051
1.039
1.019
0.986
0.970
0.944
0.923
0.882
0.855
0.817
0.787
0.752
0.720
0.704
0.679
0.657
0.632
0.602
0.588
0.566
0.539
0.513
0.482
0.453
0.430
0.400
0.371
0.347
0.319
0.293
0.264
0.223
0.198
0.175
0.148
0.130
0.105
0.090
1.083
1.081
1.059
1.056
1.051
1.012
0.994
0.983
0.960
0.934
0.905
0.873
0.843
0.811
0.777
0.747
0.725
0.704
0.683
0.660
0.634
0.612
0.583
0.562
0.536
0.502
0.478
0.450
0.418
0.387
0.355
0.324
0.295
0.262
0.237
0.205
0.176
0.150
0.123
0.107
0.092
1.075
1.063
1.051
1.062
1.047
1.032
1.010
1.000
0.973
0.948
0.922
0.898
0.862
0.818
0.795
0.774
0.750
0.737
0.715
0.688
0.662
0.627
0.605
0.585
0.557
0.515
0.490
0.467
0.429
0.409
0.374
0.342
0.316
0.275
0.249
0.217
0.183
0.163
0.132
0.112
0.099
1.059
1.053
1.051
1.053
1.053
1.043
1.027
1.005
0.993
0.971
0.945
0.900
0.874
0.844
0.819
0.790
0.775
0.757
0.731
0.703
0.676
0.653
0.630
0.608
0.575
0.537
0.510
0.487
0.455
0.425
0.392
0.353
0.319
0.291
0.255
0.226
0.201
0.168
0.150
0.123
0.108
1.047
1.042
1.047
1.058
1.060
1.044
1.022
1.008
1.007
0.982
0.954
0.914
0.893
0.867
0.837
0.819
0.786
0.766
0.747
0.722
0.701
0.679
0.649
0.625
0.595
0.565
0.530
0.505
0.472
0.442
0.411
0.379
0.337
0.305
0.282
0.250
0.222
0.183
0.158
0.131
0.109
1.024
1.038
1.038
1.048
1.041
1.042
1.030
1.017
1.017
0.995
0.958
0.925
0.894
0.875
0.852
0.832
0.802
0.793
0.773
0.734
0.718
0.701
0.683
0.647
0.616
0.585
0.558
0.521
0.496
0.461
0.425
0.387
0.357
0.324
0.300
0.265
0.233
0.204
0.176
0.155
0.130
1.016
1.035
1.045
1.047
1.038
1.043
1.034
1.030
1.018
0.993
0.973
0.952
0.918
0.909
0.884
0.864
0.841
0.816
0.793
0.760
0.740
0.724
0.697
0.659
0.636
0.609
0.581
0.549
0.515
0.485
0.433
0.402
0.369
0.338
0.313
0.284
0.255
0.224
0.203
0.167
0.142
1.014
1.030
1.033
1.042
1.046
1.047
1.040
1.039
1.014
1.004
0.997
0.966
0.948
0.923
0.911
0.891
0.857
0.838
0.805
0.788
0.765
0.741
0.721
0.697
0.660
0.625
0.597
0.560
0.528
0.493
0.461
0.422
0.392
0.357
0.328
0.296
0.271
0.239
0.218
0.197
0.174
1.001
1.022
1.031
1.040
1.048
1.052
1.045
1.039
1.028
1.017
0.994
0.986
0.971
0.959
0.938
0.916
0.892
0.871
0.837
0.815
0.795
0.767
0.745
0.712
0.686
0.646
0.619
0.581
0.545
0.505
0.474
0.442
0.409
0.381
0.343
0.311
0.288
0.263
0.238
0.223
0.202
1.003
0.962
0.912
0.861
0.802
0.741
0.683
0.625
0.567
0.509
0.451
0.406
0.353
0.311
0.263
0.222
0.192
0.158
0.106
0.087
0.066
0.043
0.030
0.025
0.013
0.004
0.
0.
0.
0.
0.
0.
0.
0.
0.
0.
0.
0.
0.
0.
0.
0.988
0.950
0.902
0.848
0.786
0.734
0.677
0.609
0.560
0.509
0.463
0.392
0.344
0.304
0.262
0.215
0.183
0.143
0.108
0.089
0.065
0.044
0.034
0.025
0.018
0.004
0.
0.
0.
0.
0.
0.
0.
0.
0.
0.
0.
0.
0.
0.
0.
0.992
0.941
0.895
0.839
0.785
0.717
0.659
0.604
0.548
0.497
0.447
0.394
0.335
0.298
0.256
0.220
0.181
0.145
0.116
0.085
0.058
0.045
0.034
0.027
0.014
0.009
0.
0.
0.
0.
0.
0.
0.
0.
0.
0.
0.
0.
0.
0.
0.
0.986
0.937
0.877
0.831
0.773
0.716
0.654
0.594
0.543
0.487
0.440
0.387
0.341
0.289
0.251
0.213
0.181
0.149
0.118
0.093
0.058
0.046
0.039
0.028
0.015
0.010
0.005
0.
0.
0.
0.
0.
0.
0.
0.
0.
0.
0.
0.
0.
0.
0.979
0.931
0.878
0.828
0.763
0.711
0.651
0.588
0.537
0.490
0.436
0.390
0.343
0.305
0.251
0.214
0.179
0.150
0.120
0.094
0.063
0.049
0.038
0.022
0.017
0.014
0.006
0.
0.
0.
0.
0.
0.
0.
0.
0.002
0.002
0.002
0.002
0.002
0.
0.972
0.919
0.877
0.814
0.761
0.701
0.653
0.604
0.546
0.491
0.446
0.395
0.342
0.295
0.261
0.215
0.190
0.150
0.115
0.090
0.065
0.054
0.039
0.024
0.018
0.015
0.006
0.005
0.
0.
0.
0.002
0.002
0.002
0.002
0.002
0.002
0.002
0.002
0.002
0.002
0.973
0.930
0.878
0.811
0.755
0.707
0.655
0.608
0.542
0.491
0.441
0.400
0.346
0.304
0.264
0.226
0.183
0.153
0.127
0.093
0.073
0.056
0.038
0.026
0.020
0.017
0.011
0.006
0.
0.002
0.002
0.002
0.002
0.002
0.003
0.003
0.003
0.003
0.003
0.003
0.002
0.972
0.922
0.867
0.815
0.763
0.708
0.660
0.613
0.564
0.497
0.449
0.398
0.345
0.301
0.264
0.225
0.188
0.158
0.133
0.103
0.083
0.051
0.041
0.035
0.025
0.018
0.012
0.010
0.007
0.002
0.002
0.003
0.003
0.003
0.003
0.003
0.003
0.003
0.003
0.003
0.003
0.972
0.927
0.877
0.832
0.775
0.706
0.661
0.617
0.561
0.510
0.457
0.403
0.350
0.309
0.275
0.233
0.200
0.161
0.137
0.113
0.094
0.069
0.047
0.040
0.033
0.023
0.021
0.016
0.008
0.003
0.006
0.007
0.007
0.007
0.007
0.007
0.007
0.007
0.007
0.003
0.003
0.981
0.933
0.890
0.839
0.784
0.718
0.665
0.622
0.579
0.524
0.458
0.402
0.360
0.325
0.293
0.241
0.211
0.183
0.149
0.126
0.099
0.080
0.071
0.052
0.047
0.037
0.038
0.035
0.037
0.024
0.014
0.014
0.012
0.012
0.012
0.012
0.012
0.008
0.008
0.008
0.008
0.984
0.952
0.899
0.843
0.784
0.732
0.676
0.633
0.583
0.531
0.471
0.418
0.384
0.345
0.296
0.264
0.223
0.202
0.170
0.144
0.117
0.101
0.087
0.070
0.061
0.052
0.043
0.044
0.042
0.036
0.027
0.027
0.020
0.020
0.014
0.014
0.014
0.013
0.013
0.009
0.008
0.990
0.947
0.904
0.849
0.791
0.742
0.686
0.635
0.589
0.540
0.490
0.442
0.396
0.353
0.311
0.277
0.240
0.213
0.192
0.167
0.132
0.109
0.095
0.086
0.077
0.067
0.060
0.053
0.050
0.041
0.031
0.031
0.030
0.027
0.023
0.020
0.016
0.015
0.015
0.014
0.013
0.981
0.946
0.901
0.850
0.799
0.753
0.695
0.639
0.601
0.558
0.507
0.460
0.410
0.371
0.333
0.304
0.271
0.237
0.209
0.180
0.153
0.128
0.109
0.102
0.093
0.085
0.079
0.073
0.061
0.058
0.050
0.039
0.038
0.035
0.034
0.027
0.023
0.020
0.016
0.015
0.015
1.006
0.959
0.914
0.865
0.806
0.770
0.718
0.666
0.615
0.572
0.514
0.466
0.426
0.382
0.347
0.315
0.285
0.254
0.230
0.195
0.167
0.149
0.133
0.121
0.114
0.105
0.095
0.089
0.085
0.072
0.059
0.050
0.045
0.043
0.041
0.036
0.028
0.025
0.024
0.017
0.016
1.039
0.990
0.939
0.889
0.834
0.784
0.744
0.689
0.634
0.591
0.536
0.480
0.438
0.401
0.361
0.329
0.299
0.274
0.246
0.216
0.196
0.174
0.151
0.140
0.130
0.119
0.108
0.103
0.096
0.094
0.075
0.066
0.064
0.058
0.046
0.044
0.038
0.027
0.026
0.024
0.017
1.047
1.003
0.952
0.908
0.860
0.820
0.766
0.718
0.661
0.600
0.547
0.499
0.457
0.422
0.381
0.346
0.311
0.286
0.272
0.247
0.215
0.189
0.174
0.159
0.149
0.140
0.129
0.118
0.112
0.107
0.093
0.074
0.072
0.068
0.061
0.054
0.051
0.041
0.028
0.026
0.025
1.054
1.005
0.959
0.916
0.883
0.843
0.783
0.732
0.689
0.629
0.566
0.530
0.474
0.435
0.397
0.365
0.341
0.314
0.289
0.266
0.235
0.208
0.198
0.182
0.168
0.156
0.144
0.134
0.126
0.120
0.107
0.093
0.083
0.076
0.072
0.064
0.056
0.052
0.036
0.030
0.026
1.061
1.022
0.979
0.937
0.903
0.857
0.806
0.762
0.705
0.660
0.601
0.544
0.504
0.463
0.426
0.390
0.363
0.335
0.318
0.289
0.260
0.230
0.220
0.208
0.195
0.178
0.162
0.157
0.145
0.132
0.120
0.109
0.098
0.088
0.083
0.074
0.061
0.057
0.050
0.036
0.030
1.080
1.038
1.004
0.954
0.912
0.878
0.818
0.775
0.727
0.667
0.615
0.571
0.524
0.488
0.450
0.418
0.382
0.362
0.333
0.311
0.276
0.256
0.250
0.235
0.221
0.198
0.187
0.182
0.171
0.155
0.133
0.122
0.112
0.098
0.092
0.084
0.074
0.062
0.057
0.046
0.036
1.100
1.062
1.027
0.971
0.934
0.886
0.831
0.791
0.746
0.693
0.640
0.603
0.559
0.522
0.482
0.439
0.410
0.382
0.366
0.334
0.294
0.274
0.268
0.253
0.240
0.219
0.204
0.198
0.186
0.176
0.156
0.140
0.129
0.114
0.103
0.093
0.086
0.074
0.061
0.053
0.042
1.098
1.063
1.026
0.979
0.949
0.898
0.849
0.807
0.760
0.719
0.671
0.623
0.589
0.551
0.496
0.465
0.433
0.411
0.386
0.363
0.325
0.313
0.290
0.279
0.262
0.247
0.221
0.214
0.202
0.185
0.173
0.160
0.147
0.132
0.118
0.104
0.095
0.085
0.068
0.056
0.045
1.120
1.079
1.043
1.006
0.959
0.922
0.870
0.819
0.779
0.739
0.697
0.652
0.606
0.573
0.533
0.484
0.454
0.432
0.411
0.382
0.352
0.342
0.325
0.302
0.281
0.270
0.245
0.238
0.221
0.207
0.188
0.172
0.162
0.152
0.131
0.118
0.106
0.093
0.084
0.063
0.050
1.123
1.092
1.059
1.014
0.975
0.931
0.886
0.843
0.794
0.757
0.718
0.665
0.626
0.592
0.563
0.507
0.478
0.457
0.438
0.404
0.377
0.368
0.352
0.335
0.305
0.281
0.263
0.252
0.238
0.224
0.208
0.191
0.176
0.164
0.148
0.133
0.116
0.103
0.087
0.071
0.052
1.124
1.100
1.059
1.028
0.980
0.941
0.895
0.848
0.806
0.767
0.731
0.689
0.656
0.615
0.579
0.539
0.508
0.488
0.458
0.429
0.409
0.393
0.379
0.359
0.339
0.305
0.283
0.268
0.251
0.237
0.220
0.208
0.193
0.180
0.161
0.142
0.130
0.114
0.096
0.075
0.066
1.111
1.090
1.056
1.031
0.988
0.956
0.907
0.869
0.829
0.787
0.753
0.711
0.679
0.640
0.609
0.569
0.543
0.521
0.489
0.448
0.436
0.419
0.400
0.386
0.363
0.338
0.315
0.295
0.268
0.247
0.236
0.223
0.206
0.192
0.177
0.155
0.138
0.124
0.106
0.089
0.066
1.103
1.086
1.059
1.024
0.993
0.960
0.922
0.876
0.847
0.810
0.771
0.744
0.713
0.673
0.636
0.592
0.566
0.538
0.513
0.482
0.458
0.445
0.430
0.411
0.389
0.367
0.346
0.313
0.286
0.271
0.251
0.237
0.219
0.204
0.188
0.166
0.149
0.128
0.111
0.096
0.075
1.108
1.095
1.071
1.039
1.017
0.980
0.932
0.890
0.869
0.836
0.795
0.759
0.729
0.691
0.660
0.621
0.588
0.562
0.533
0.508
0.493
0.468
0.449
0.429
0.407
0.388
0.364
0.336
0.306
0.290
0.273
0.254
0.232
0.215
0.198
0.178
0.157
0.138
0.120
0.102
0.076
1.115
1.108
1.070
1.046
1.021
0.995
0.957
0.933
0.898
0.852
0.815
0.778
0.741
0.705
0.676
0.638
0.611
0.593
0.558
0.540
0.517
0.490
0.472
0.454
0.429
0.412
0.387
0.358
0.331
0.306
0.290
0.269
0.247
0.225
0.206
0.186
0.161
0.144
0.127
0.108
0.079
1.112
1.100
1.076
1.045
1.025
0.990
0.968
0.946
0.920
0.878
0.837
0.797
0.768
0.726
0.704
0.664
0.638
0.609
0.592
0.568
0.547
0.523
0.493
0.467
0.452
0.434
0.406
0.375
0.350
0.332
0.307
0.283
0.260
0.236
0.213
0.186
0.166
0.148
0.131
0.108
0.084
1.112
1.086
1.064
1.052
1.024
0.994
0.978
0.958
0.926
0.893
0.863
0.832
0.795
0.749
0.724
0.686
0.661
0.636
0.618
0.601
0.572
0.546
0.524
0.496
0.476
0.457
0.423
0.393
0.371
0.347
0.324
0.298
0.274
0.249
0.222
0.192
0.171
0.153
0.135
0.112
0.090
1.098
1.087
1.071
1.053
1.030
1.016
0.990
0.972
0.948
0.915
0.878
0.850
0.808
0.783
0.738
0.704
0.691
0.669
0.644
0.626
0.599
0.569
0.550
0.527
0.497
0.478
0.442
0.418
0.390
0.367
0.340
0.312
0.284
0.259
0.233
0.201
0.176
0.157
0.135
0.115
0.094
1.101
1.087
1.067
1.052
1.043
1.029
1.012
0.983
0.958
0.934
0.892
0.867
0.824
0.806
0.775
0.737
0.719
0.698
0.675
0.644
0.622
0.596
0.569
0.552
0.520
0.488
0.463
0.435
0.410
0.379
0.355
0.324
0.300
0.266
0.240
0.209
0.183
0.156
0.138
0.117
0.096
1.090
1.084
1.066
1.058
1.045
1.031
1.008
0.995
0.971
0.936
0.911
0.874
0.853
0.822
0.794
0.757
0.735
0.717
0.698
0.659
0.643
0.625
0.595
0.570
0.541
0.506
0.475
0.444
0.424
0.401
0.367
0.335
0.310
0.282
0.245
0.216
0.185
0.162
0.136
0.115
0.097
1.073
1.073
1.060
1.060
1.047
1.032
1.009
1.001
0.980
0.943
0.926
0.891
0.865
0.840
0.813
0.790
0.766
0.744
0.718
0.694
0.670
0.644
0.623
0.595
0.561
0.534
0.497
0.464
0.439
0.412
0.380
0.353
0.316
0.289
0.253
0.219
0.187
0.166
0.137
0.114
0.095
1.072
1.069
1.062
1.074
1.058
1.047
1.033
1.018
0.986
0.967
0.949
0.911
0.880
0.850
0.828
0.813
0.786
0.771
0.745
0.723
0.697
0.662
0.642
0.614
0.584
0.545
0.517
0.485
0.455
0.427
0.395
0.365
0.333
0.296
0.263
0.232
0.200
0.168
0.148
0.122
0.107
1.066
1.063
1.064
1.070
1.050
1.048
1.038
1.026
1.002
0.984
0.959
0.923
0.901
0.873
0.844
0.823
0.810
0.788
0.766
0.739
0.712
0.692
0.656
0.637
0.607
0.560
0.531
0.502
0.471
0.440
0.406
0.370
0.337
0.303
0.269
0.240
0.212
0.184
0.155
0.131
0.111
1.043
1.050
1.054
1.060
1.057
1.047
1.033
1.025
1.017
0.999
0.964
0.935
0.921
0.893
0.875
0.849
0.826
0.800
0.789
0.760
0.735
0.709
0.683
0.657
0.623
0.595
0.567
0.518
0.488
0.457
0.424
0.390
0.352
0.318
0.297
0.260
0.231
0.194
0.169
0.140
0.118
1.025
1.036
1.041
1.047
1.041
1.045
1.037
1.036
1.019
0.991
0.973
0.949
0.926
0.904
0.890
0.861
0.852
0.827
0.801
0.774
0.751
0.729
0.712
0.677
0.645
0.606
0.583
0.546
0.518
0.482
0.445
0.411
0.372
0.343
0.315
0.282
0.254
0.214
0.185
0.165
0.138
1.018
1.041
1.045
1.054
1.050
1.050
1.041
1.034
1.023
1.003
0.982
0.960
0.935
0.927
0.906
0.888
0.867
0.842
0.823
0.797
0.783
0.765
0.738
0.698
0.665
0.629
0.599
0.562
0.535
0.504
0.457
0.423
0.390
0.351
0.323
0.291
0.265
0.232
0.211
0.191
0.154
1.008
1.017
1.033
1.044
1.045
1.049
1.057
1.043
1.028
1.016
1.006
0.982
0.966
0.951
0.937
0.908
0.887
0.866
0.846
0.825
0.800
0.780
0.765
0.730
0.690
0.648
0.613
0.580
0.551
0.517
0.473
0.439
0.404
0.371
0.331
0.306
0.273
0.248
0.225
0.202
0.186
0.997
1.017
1.027
1.038
1.045
1.062
1.059
1.051
1.043
1.031
1.014
1.003
0.994
0.984
0.956
0.932
0.913
0.890
0.876
0.851
0.824
0.800
0.777
0.738
0.695
0.667
0.631
0.596
0.564
0.527
0.494
0.458
0.419
0.389
0.356
0.318
0.300
0.273
0.247
0.229
0.211
0.977
0.942
0.893
0.848
0.791
0.730
0.681
0.620
0.558
0.508
0.447
0.403
0.352
0.309
0.269
0.225
0.186
0.145
0.106
0.086
0.064
0.051
0.033
0.025
0.013
0.004
0.
0.
0.
0.
0.
0.
0.
0.
0.
0.
0.
0.
0.
0.
0.
0.971
0.933
0.887
0.835
0.776
0.707
0.656
0.601
0.547
0.498
0.444
0.387
0.340
0.306
0.268
0.212
0.175
0.147
0.111
0.083
0.066
0.048
0.037
0.023
0.018
0.
0.
0.
0.
0.
0.
0.
0.
0.
0.
0.
0.
0.
0.
0.
0.
0.962
0.919
0.869
0.812
0.765
0.694
0.652
0.583
0.532
0.485
0.440
0.388
0.334
0.295
0.255
0.210
0.174
0.141
0.113
0.082
0.066
0.049
0.038
0.027
0.014
0.005
0.
0.
0.
0.
0.
0.
0.
0.
0.
0.
0.
0.
0.
0.
0.
0.956
0.915
0.856
0.807
0.752
0.703
0.639
0.589
0.521
0.478
0.435
0.386
0.340
0.301
0.241
0.210
0.175
0.145
0.114
0.095
0.062
0.051
0.034
0.028
0.016
0.006
0.005
0.
0.
0.
0.
0.
0.
0.
0.
0.
0.002
0.002
0.
0.
0.
0.959
0.910
0.862
0.812
0.749
0.694
0.643
0.577
0.524
0.481
0.431
0.386
0.335
0.297
0.259
0.214
0.183
0.150
0.116
0.086
0.068
0.053
0.037
0.022
0.017
0.015
0.006
0.003
0.
0.
0.
0.002
0.002
0.002
0.002
0.002
0.002
0.002
0.002
0.002
0.002
0.962
0.904
0.855
0.796
0.736
0.689
0.635
0.576
0.531
0.479
0.434
0.379
0.335
0.296
0.256
0.214
0.187
0.160
0.118
0.092
0.073
0.057
0.042
0.028
0.023
0.020
0.010
0.006
0.
0.002
0.002
0.002
0.002
0.002
0.003
0.003
0.003
0.003
0.003
0.003
0.002
0.943
0.897
0.855
0.799
0.739
0.685
0.640
0.593
0.538
0.478
0.433
0.389
0.335
0.296
0.257
0.223
0.187
0.158
0.129
0.105
0.082
0.059
0.040
0.032
0.025
0.018
0.016
0.010
0.007
0.002
0.002
0.003
0.003
0.003
0.003
0.003
0.003
0.003
0.003
0.003
0.003
0.958
0.911
0.851
0.799
0.746
0.694
0.648
0.601
0.546
0.493
0.438
0.398
0.348
0.300
0.264
0.226
0.197
0.165
0.142
0.104
0.091
0.061
0.043
0.036
0.031
0.022
0.022
0.020
0.014
0.009
0.009
0.007
0.007
0.007
0.008
0.008
0.008
0.008
0.007
0.007
0.003
0.965
0.917
0.856
0.811
0.757
0.697
0.649
0.601
0.550
0.507
0.455
0.403
0.351
0.316
0.280
0.246
0.211
0.166
0.144
0.118
0.098
0.081
0.059
0.048
0.043
0.033
0.034
0.031
0.024
0.023
0.018
0.015
0.015
0.013
0.013
0.013
0.013
0.009
0.008
0.008
0.008
0.971
0.925
0.873
0.827
0.769
0.713
0.650
0.612
0.569
0.520
0.441
0.398
0.357
0.326
0.293
0.257
0.222
0.197
0.158
0.136
0.111
0.096
0.083
0.066
0.062
0.053
0.046
0.044
0.042
0.036
0.031
0.024
0.017
0.017
0.017
0.015
0.014
0.014
0.013
0.013
0.009
0.970
0.929
0.887
0.830
0.776
0.715
0.672
0.615
0.571
0.520
0.465
0.421
0.379
0.343
0.302
0.261
0.239
0.209
0.185
0.152
0.135
0.120
0.096
0.091
0.081
0.073
0.060
0.061
0.054
0.045
0.039
0.034
0.032
0.025
0.025
0.021
0.018
0.016
0.015
0.015
0.014
0.974
0.935
0.880
0.838
0.789
0.725
0.683
0.624
0.580
0.538
0.487
0.441
0.401
0.364
0.329
0.287
0.258
0.231
0.214
0.180
0.151
0.139
0.112
0.106
0.098
0.086
0.081
0.074
0.065
0.062
0.052
0.045
0.044
0.039
0.031
0.028
0.027
0.020
0.019
0.018
0.015
0.978
0.933
0.891
0.848
0.799
0.745
0.695
0.652
0.597
0.553
0.510
0.458
0.411
0.373
0.341
0.311
0.279
0.249
0.230
0.198
0.169
0.157
0.137
0.131
0.117
0.107
0.095
0.087
0.085
0.076
0.067
0.059
0.050
0.044
0.043
0.037
0.030
0.028
0.021
0.020
0.019
1.006
0.960
0.912
0.856
0.816
0.759
0.722
0.667
0.615
0.568
0.516
0.468
0.428
0.389
0.357
0.323
0.297
0.275
0.244
0.219
0.201
0.176
0.154
0.146
0.137
0.125
0.110
0.105
0.098
0.094
0.081
0.073
0.063
0.050
0.048
0.046
0.043
0.031
0.027
0.026
0.021
1.021
0.983
0.935
0.890
0.844
0.784
0.740
0.694
0.644
0.591
0.540
0.487
0.446
0.406
0.372
0.341
0.316
0.298
0.266
0.246
0.221
0.199
0.179
0.163
0.150
0.139
0.131
0.121
0.111
0.106
0.098
0.084
0.081
0.070
0.066
0.053
0.048
0.045
0.033
0.028
0.026
1.034
1.002
0.943
0.911
0.871
0.821
0.766
0.717
0.673
0.608
0.549
0.507
0.466
0.429
0.391
0.355
0.335
0.314
0.295
0.269
0.243
0.212
0.196
0.185
0.176
0.165
0.154
0.137
0.129
0.121
0.109
0.099
0.090
0.078
0.074
0.070
0.058
0.051
0.042
0.031
0.029
1.054
1.003
0.961
0.920
0.879
0.836
0.790
0.746
0.702
0.647
0.583
0.537
0.489
0.448
0.415
0.387
0.360
0.334
0.311
0.291
0.263
0.234
0.214
0.206
0.194
0.184
0.171
0.155
0.147
0.136
0.126
0.115
0.106
0.090
0.082
0.077
0.068
0.060
0.055
0.041
0.031
1.062
1.015
0.982
0.939
0.903
0.860
0.806
0.766
0.711
0.669
0.608
0.564
0.517
0.482
0.449
0.414
0.388
0.359
0.336
0.311
0.286
0.260
0.245
0.231
0.224
0.212
0.194
0.175
0.162
0.153
0.137
0.127
0.121
0.108
0.090
0.084
0.078
0.069
0.060
0.055
0.035
1.074
1.041
1.007
0.955
0.908
0.870
0.830
0.779
0.738
0.683
0.633
0.590
0.544
0.508
0.479
0.443
0.412
0.389
0.364
0.336
0.297
0.282
0.270
0.257
0.246
0.235
0.222
0.201
0.186
0.171
0.155
0.143
0.131
0.119
0.104
0.097
0.085
0.078
0.068
0.059
0.045
1.091
1.055
1.016
0.967
0.929
0.888
0.851
0.800
0.765
0.705
0.657
0.621
0.579
0.543
0.500
0.471
0.443
0.418
0.397
0.366
0.327
0.305
0.294
0.280
0.267
0.257
0.240
0.219
0.206
0.195
0.179
0.166
0.144
0.135
0.119
0.105
0.097
0.084
0.073
0.063
0.054
1.102
1.072
1.031
0.980
0.945
0.912
0.865
0.818
0.773
0.730
0.688
0.640
0.609
0.565
0.521
0.493
0.467
0.447
0.420
0.400
0.359
0.342
0.318
0.303
0.289
0.280
0.262
0.236
0.222
0.210
0.194
0.182
0.166
0.152
0.131
0.116
0.107
0.096
0.085
0.070
0.058
1.118
1.087
1.047
1.011
0.966
0.925
0.881
0.833
0.801
0.751
0.713
0.672
0.630
0.586
0.548
0.511
0.493
0.474
0.447
0.421
0.389
0.369
0.353
0.332
0.315
0.303
0.283
0.264
0.249
0.233
0.216
0.196
0.180
0.168
0.153
0.128
0.114
0.104
0.092
0.077
0.061
1.124
1.098
1.066
1.027
0.981
0.941
0.890
0.856
0.810
0.769
0.735
0.697
0.650
0.622
0.584
0.543
0.518
0.496
0.473
0.443
0.416
0.401
0.384
0.369
0.350
0.320
0.302
0.282
0.267
0.247
0.226
0.215
0.200
0.179
0.166
0.149
0.125
0.114
0.100
0.087
0.063
1.127
1.096
1.062
1.033
0.991
0.946
0.901
0.872
0.824
0.794
0.751
0.720
0.692
0.636
0.602
0.572
0.548
0.520
0.503
0.470
0.454
0.434
0.412
0.399
0.375
0.358
0.326
0.300
0.284
0.260
0.243
0.230
0.216
0.195
0.181
0.161
0.143
0.120
0.108
0.093
0.074
1.116
1.092
1.068
1.042
1.002
0.963
0.935
0.882
0.845
0.804
0.769
0.741
0.707
0.670
0.628
0.598
0.573
0.554
0.517
0.481
0.474
0.459
0.439
0.422
0.401
0.381
0.357
0.326
0.302
0.273
0.259
0.244
0.226
0.208
0.192
0.174
0.151
0.135
0.116
0.099
0.080
1.115
1.092
1.077
1.036
1.007
0.970
0.939
0.903
0.863
0.834
0.797
0.767
0.740
0.697
0.650
0.620
0.605
0.575
0.550
0.517
0.498
0.484
0.459
0.440
0.419
0.393
0.374
0.348
0.322
0.295
0.277
0.258
0.239
0.220
0.202
0.183
0.163
0.141
0.123
0.105
0.087
1.122
1.095
1.078
1.052
1.017
0.992
0.951
0.911
0.885
0.861
0.816
0.787
0.756
0.720
0.680
0.648
0.628
0.596
0.577
0.548
0.526
0.510
0.494
0.465
0.447
0.426
0.394
0.370
0.336
0.316
0.298
0.275
0.251
0.230
0.212
0.192
0.170
0.153
0.129
0.108
0.092
1.126
1.109
1.088
1.062
1.042
1.008
0.966
0.939
0.917
0.874
0.843
0.802
0.774
0.742
0.702
0.666
0.651
0.629
0.593
0.574
0.550
0.528
0.516
0.489
0.465
0.443
0.415
0.395
0.354
0.334
0.311
0.291
0.269
0.244
0.221
0.199
0.177
0.159
0.137
0.118
0.094
1.125
1.100
1.085
1.061
1.039
1.010
0.992
0.966
0.934
0.893
0.859
0.824
0.795
0.766
0.731
0.686
0.674
0.659
0.630
0.602
0.574
0.553
0.532
0.508
0.485
0.463
0.430
0.401
0.375
0.350
0.328
0.308
0.282
0.257
0.232
0.206
0.183
0.161
0.142
0.125
0.094
1.107
1.090
1.081
1.059
1.045
1.024
0.996
0.976
0.947
0.909
0.876
0.844
0.823
0.789
0.757
0.720
0.695
0.676
0.654
0.640
0.606
0.588
0.560
0.533
0.502
0.482
0.460
0.419
0.392
0.367
0.346
0.319
0.294
0.269
0.239
0.215
0.185
0.166
0.145
0.126
0.099
1.102
1.088
1.082
1.062
1.046
1.028
1.004
0.977
0.955
0.933
0.910
0.867
0.842
0.813
0.772
0.744
0.730
0.703
0.684
0.663
0.643
0.614
0.584
0.554
0.527
0.506
0.474
0.439
0.413
0.386
0.362
0.331
0.301
0.275
0.251
0.216
0.191
0.167
0.146
0.128
0.101
1.093
1.086
1.067
1.058
1.059
1.037
1.016
0.996
0.978
0.948
0.917
0.887
0.866
0.833
0.802
0.771
0.750
0.730
0.712
0.681
0.661
0.638
0.604
0.581
0.551
0.520
0.488
0.455
0.432
0.404
0.375
0.344
0.316
0.281
0.254
0.226
0.194
0.169
0.148
0.126
0.102
1.085
1.084
1.064
1.062
1.062
1.047
1.038
1.004
0.982
0.954
0.933
0.910
0.887
0.852
0.824
0.798
0.777
0.758
0.727
0.708
0.680
0.648
0.631
0.607
0.575
0.540
0.507
0.473
0.449
0.424
0.384
0.353
0.323
0.294
0.260
0.228
0.199
0.172
0.145
0.123
0.101
1.086
1.075
1.072
1.066
1.067
1.046
1.034
1.020
0.988
0.965
0.949
0.929
0.894
0.880
0.836
0.820
0.797
0.773
0.750
0.733
0.709
0.674
0.655
0.624
0.590
0.555
0.514
0.487
0.458
0.432
0.398
0.364
0.332
0.301
0.265
0.234
0.204
0.172
0.153
0.127
0.105
1.074
1.078
1.068
1.070
1.072
1.058
1.050
1.025
1.003
0.982
0.964
0.939
0.905
0.876
0.857
0.835
0.819
0.806
0.780
0.755
0.732
0.703
0.675
0.645
0.615
0.575
0.539
0.500
0.469
0.451
0.412
0.384
0.349
0.316
0.286
0.245
0.218
0.184
0.156
0.129
0.110
1.077
1.073
1.065
1.069
1.059
1.058
1.050
1.040
1.013
0.991
0.986
0.960
0.925
0.898
0.887
0.861
0.843
0.828
0.801
0.770
0.749
0.728
0.702
0.674
0.644
0.588
0.555
0.518
0.492
0.462
0.426
0.390
0.353
0.321
0.288
0.252
0.228
0.194
0.166
0.142
0.122
1.043
1.047
1.055
1.052
1.061
1.065
1.056
1.048
1.032
1.016
0.989
0.963
0.943
0.918
0.894
0.878
0.869
0.850
0.822
0.794
0.770
0.741
0.709
0.690
0.659
0.616
0.588
0.540
0.514
0.476
0.439
0.407
0.366
0.334
0.310
0.278
0.246
0.210
0.174
0.154
0.130
1.029
1.043
1.045
1.049
1.057
1.054
1.057
1.053
1.037
1.013
1.001
0.976
0.952
0.931
0.906
0.891
0.879
0.858
0.840
0.815
0.786
0.756
0.738
0.703
0.674
0.636
0.609
0.567
0.532
0.493
0.454
0.421
0.390
0.357
0.328
0.292
0.258
0.227
0.202
0.178
0.142
1.012
1.033
1.040
1.046
1.053
1.060
1.041
1.032
1.026
1.019
1.000
0.980
0.958
0.950
0.928
0.915
0.893
0.874
0.857
0.832
0.808
0.786
0.758
0.728
0.693
0.659
0.625
0.579
0.549
0.515
0.475
0.446
0.409
0.371
0.333
0.304
0.277
0.244
0.217
0.197
0.164
1.006
1.019
1.036
1.046
1.055
1.050
1.058
1.049
1.041
1.033
1.024
1.007
0.980
0.976
0.949
0.931
0.913
0.894
0.875
0.859
0.830
0.802
0.787
0.757
0.720
0.675
0.631
0.590
0.563
0.534
0.497
0.453
0.418
0.378
0.346
0.316
0.290
0.257
0.232
0.214
0.196
0.993
1.004
1.027
1.038
1.048
1.056
1.059
1.056
1.057
1.045
1.040
1.027
1.008
0.991
0.978
0.957
0.931
0.907
0.893
0.868
0.850
0.834
0.805
0.768
0.728
0.693
0.656
0.611
0.583
0.551
0.505
0.466
0.429
0.398
0.364
0.339
0.306
0.281
0.260
0.238
0.227
0.967
0.929
0.877
0.827
0.777
0.718
0.665
0.612
0.555
0.506
0.434
0.387
0.349
0.306
0.268
0.218
0.179
0.148
0.111
0.082
0.065
0.048
0.034
0.025
0.019
0.004
0.
0.
0.
0.
0.
0.
0.
0.
0.
0.
0.
0.
0.
0.
0.
0.954
0.917
0.868
0.812
0.762
0.705
0.658
0.596
0.541
0.479
0.430
0.382
0.341
0.299
0.261
0.215
0.177
0.147
0.111
0.078
0.066
0.048
0.038
0.025
0.021
0.003
0.
0.
0.
0.
0.
0.
0.
0.
0.
0.
0.
0.
0.
0.
0.
0.940
0.900
0.865
0.811
0.749
0.687
0.637
0.582
0.523
0.471
0.422
0.377
0.335
0.292
0.247
0.209
0.174
0.143
0.115
0.079
0.065
0.047
0.037
0.032
0.018
0.006
0.003
0.
0.
0.
0.
0.
0.
0.
0.
0.
0.
0.
0.
0.
0.
0.928
0.891
0.850
0.799
0.728
0.679
0.621
0.567
0.510
0.473
0.434
0.384
0.340
0.297
0.249
0.216
0.180
0.140
0.109
0.090
0.062
0.049
0.040
0.032
0.016
0.006
0.005
0.
0.
0.
0.
0.
0.002
0.002
0.002
0.002
0.002
0.002
0.002
0.002
0.002
0.932
0.884
0.842
0.790
0.724
0.672
0.611
0.554
0.519
0.472
0.431
0.378
0.333
0.296
0.260
0.216
0.182
0.148
0.115
0.094
0.071
0.056
0.045
0.032
0.022
0.015
0.010
0.006
0.
0.002
0.002
0.002
0.002
0.002
0.002
0.003
0.003
0.003
0.003
0.002
0.002
0.934
0.886
0.838
0.786
0.733
0.674
0.620
0.558
0.516
0.470
0.424
0.371
0.330
0.290
0.254
0.213
0.185
0.164
0.124
0.100
0.079
0.059
0.050
0.031
0.026
0.017
0.015
0.010
0.008
0.006
0.002
0.003
0.003
0.003
0.003
0.003
0.003
0.003
0.003
0.003
0.003
0.923
0.881
0.830
0.782
0.728
0.673
0.628
0.571
0.517
0.474
0.428
0.381
0.328
0.291
0.252
0.223
0.193
0.160
0.128
0.106
0.088
0.065
0.042
0.037
0.031
0.022
0.022
0.020
0.015
0.013
0.013
0.009
0.007
0.007
0.008
0.008
0.008
0.008
0.007
0.007
0.003
0.943
0.890
0.830
0.773
0.726
0.682
0.629
0.588
0.533
0.476
0.439
0.390
0.344
0.300
0.264
0.235
0.204
0.168
0.140
0.116
0.100
0.065
0.054
0.044
0.038
0.028
0.024
0.029
0.024
0.021
0.019
0.019
0.015
0.015
0.013
0.013
0.013
0.009
0.009
0.008
0.008
0.946
0.892
0.832
0.790
0.737
0.692
0.640
0.600
0.544
0.487
0.431
0.386
0.351
0.314
0.280
0.250
0.213
0.188
0.161
0.142
0.121
0.087
0.079
0.062
0.058
0.046
0.045
0.043
0.041
0.029
0.021
0.022
0.021
0.018
0.019
0.019
0.015
0.014
0.014
0.010
0.009
0.950
0.907
0.856
0.805
0.758
0.701
0.652
0.597
0.557
0.507
0.452
0.400
0.361
0.332
0.299
0.260
0.234
0.208
0.181
0.156
0.135
0.115
0.099
0.090
0.086
0.069
0.065
0.057
0.054
0.049
0.044
0.036
0.032
0.026
0.022
0.022
0.021
0.018
0.018
0.017
0.014
0.941
0.907
0.859
0.811
0.754
0.702
0.659
0.604
0.560
0.520
0.477
0.420
0.388
0.355
0.315
0.286
0.251
0.230
0.201
0.171
0.150
0.133
0.114
0.115
0.096
0.092
0.084
0.068
0.067
0.061
0.053
0.050
0.045
0.040
0.033
0.025
0.024
0.023
0.020
0.019
0.018
0.962
0.913
0.865
0.819
0.780
0.715
0.676
0.629
0.580
0.528
0.484
0.442
0.405
0.371
0.332
0.297
0.273
0.248
0.220
0.192
0.173
0.156
0.138
0.134
0.124
0.107
0.098
0.091
0.084
0.077
0.070
0.056
0.055
0.049
0.047
0.038
0.031
0.026
0.025
0.021
0.020
0.969
0.919
0.878
0.839
0.787
0.736
0.695
0.652
0.601
0.549
0.503
0.453
0.421
0.386
0.349
0.326
0.295
0.264
0.241
0.221
0.196
0.180
0.160
0.148
0.138
0.125
0.115
0.104
0.096
0.092
0.079
0.072
0.069
0.062
0.053
0.047
0.041
0.037
0.031
0.024
0.022
0.989
0.945
0.904
0.852
0.810
0.764
0.716
0.672
0.618
0.561
0.514
0.469
0.438
0.399
0.362
0.341
0.317
0.290
0.268
0.237
0.211
0.201
0.182
0.167
0.156
0.150
0.134
0.125
0.111
0.106
0.098
0.084
0.081
0.074
0.062
0.052
0.049
0.043
0.038
0.032
0.024
1.009
0.972
0.925
0.878
0.839
0.788
0.734
0.694
0.643
0.588
0.542
0.487
0.455
0.413
0.386
0.358
0.338
0.311
0.287
0.270
0.240
0.219
0.200
0.185
0.178
0.169
0.159
0.140
0.128
0.120
0.115
0.100
0.092
0.088
0.083
0.068
0.055
0.051
0.044
0.039
0.030
1.022
0.991
0.946
0.906
0.860
0.815
0.769
0.721
0.670
0.615
0.558
0.514
0.477
0.441
0.405
0.378
0.354
0.339
0.307
0.292
0.270
0.241
0.224
0.215
0.205
0.196
0.182
0.165
0.151
0.135
0.127
0.113
0.106
0.097
0.092
0.079
0.070
0.062
0.054
0.042
0.039
1.038
1.000
0.953
0.913
0.875
0.834
0.794
0.751
0.704
0.648
0.594
0.541
0.508
0.473
0.439
0.411
0.386
0.355
0.333
0.313
0.294
0.260
0.242
0.233
0.226
0.214
0.204
0.188
0.168
0.157
0.149
0.130
0.120
0.110
0.101
0.091
0.081
0.072
0.063
0.054
0.044
1.060
1.019
0.974
0.933
0.896
0.856
0.823
0.773
0.724
0.673
0.627
0.566
0.534
0.502
0.473
0.438
0.423
0.399
0.364
0.335
0.309
0.283
0.267
0.257
0.248
0.235
0.221
0.204
0.183
0.173
0.163
0.145
0.138
0.126
0.111
0.099
0.089
0.082
0.072
0.062
0.053
1.072
1.037
0.999
0.954
0.909
0.872
0.831
0.785
0.746
0.702
0.651
0.600
0.567
0.537
0.504
0.466
0.444
0.422
0.402
0.369
0.331
0.309
0.299
0.284
0.272
0.262
0.246
0.233
0.207
0.190
0.180
0.163
0.150
0.141
0.128
0.113
0.098
0.089
0.077
0.070
0.060
1.089
1.045
1.009
0.972
0.941
0.888
0.851
0.813
0.767
0.722
0.678
0.636
0.601
0.564
0.525
0.498
0.476
0.449
0.425
0.404
0.367
0.336
0.323
0.311
0.296
0.283
0.268
0.253
0.228
0.216
0.202
0.180
0.165
0.155
0.137
0.122
0.109
0.097
0.087
0.075
0.064
1.103
1.071
1.025
0.988
0.955
0.915
0.870
0.823
0.784
0.751
0.713
0.670
0.621
0.593
0.557
0.523
0.500
0.474
0.453
0.437
0.396
0.377
0.356
0.335
0.318
0.306
0.291
0.272
0.250
0.233
0.214
0.201
0.190
0.166
0.151
0.139
0.117
0.107
0.094
0.079
0.071
1.111
1.081
1.058
1.020
0.963
0.931
0.901
0.842
0.813
0.771
0.735
0.694
0.649
0.613
0.578
0.556
0.530
0.509
0.483
0.461
0.424
0.404
0.384
0.365
0.342
0.326
0.313
0.294
0.275
0.253
0.234
0.216
0.204
0.185
0.169
0.148
0.129
0.116
0.103
0.089
0.075
1.109
1.091
1.062
1.029
0.988
0.951
0.904
0.869
0.826
0.783
0.753
0.716
0.677
0.639
0.614
0.583
0.558
0.533
0.511
0.479
0.450
0.436
0.419
0.395
0.381
0.359
0.333
0.312
0.295
0.273
0.250
0.237
0.220
0.197
0.183
0.163
0.140
0.122
0.111
0.097
0.080
1.120
1.102
1.068
1.045
0.996
0.951
0.920
0.885
0.842
0.807
0.773
0.742
0.704
0.661
0.637
0.616
0.591
0.559
0.537
0.503
0.480
0.467
0.453
0.430
0.408
0.390
0.364
0.333
0.313
0.287
0.266
0.252
0.234
0.216
0.200
0.175
0.154
0.134
0.116
0.104
0.086
1.122
1.101
1.072
1.041
1.001
0.966
0.934
0.890
0.857
0.815
0.789
0.756
0.737
0.692
0.662
0.635
0.612
0.593
0.559
0.522
0.508
0.490
0.477
0.455
0.433
0.414
0.393
0.363
0.341
0.303
0.278
0.264
0.247
0.230
0.207
0.190
0.168
0.146
0.124
0.107
0.095
1.113
1.101
1.075
1.045
1.014
0.982
0.954
0.912
0.881
0.847
0.814
0.794
0.764
0.726
0.684
0.657
0.639
0.610
0.588
0.553
0.535
0.520
0.499
0.481
0.456
0.434
0.410
0.382
0.360
0.320
0.301
0.277
0.260
0.242
0.217
0.199
0.179
0.155
0.133
0.114
0.095
1.117
1.103
1.085
1.068
1.033
1.007
0.966
0.927
0.907
0.869
0.837
0.816
0.784
0.752
0.707
0.685
0.662
0.646
0.614
0.585
0.558
0.547
0.529
0.507
0.484
0.459
0.427
0.399
0.370
0.337
0.320
0.299
0.275
0.249
0.227
0.207
0.186
0.164
0.143
0.120
0.101
1.123
1.108
1.092
1.070
1.037
1.002
0.975
0.946
0.932
0.899
0.866
0.834
0.802
0.775
0.740
0.713
0.693
0.663
0.631
0.614
0.589
0.571
0.552
0.526
0.502
0.475
0.450
0.415
0.389
0.359
0.337
0.312
0.288
0.262
0.235
0.214
0.193
0.170
0.151
0.124
0.106
1.122
1.101
1.092
1.074
1.044
1.016
0.997
0.976
0.942
0.914
0.885
0.855
0.827
0.802
0.753
0.730
0.711
0.695
0.655
0.634
0.612
0.597
0.569
0.550
0.525
0.494
0.462
0.432
0.405
0.374
0.354
0.326
0.301
0.276
0.246
0.220
0.198
0.174
0.155
0.133
0.107
1.115
1.097
1.087
1.067
1.053
1.038
1.009
0.983
0.952
0.923
0.905
0.873
0.850
0.820
0.791
0.754
0.741
0.717
0.693
0.658
0.641
0.622
0.604
0.572
0.543
0.513
0.483
0.445
0.421
0.387
0.363
0.336
0.313
0.284
0.258
0.227
0.201
0.177
0.155
0.135
0.115
1.109
1.100
1.085
1.072
1.062
1.042
1.027
1.001
0.970
0.954
0.930
0.899
0.871
0.849
0.807
0.785
0.770
0.747
0.723
0.690
0.669
0.645
0.622
0.595
0.561
0.535
0.498
0.461
0.432
0.410
0.381
0.353
0.321
0.291
0.266
0.237
0.205
0.177
0.157
0.136
0.117
1.103
1.093
1.090
1.079
1.060
1.056
1.042
1.025
0.998
0.971
0.934
0.916
0.882
0.858
0.835
0.808
0.783
0.771
0.748
0.723
0.699
0.666
0.640
0.615
0.582
0.545
0.516
0.476
0.447
0.422
0.391
0.365
0.331
0.302
0.270
0.243
0.207
0.182
0.156
0.135
0.118
1.096
1.083
1.086
1.082
1.077
1.063
1.055
1.039
1.004
0.984
0.960
0.939
0.900
0.871
0.854
0.828
0.810
0.794
0.779
0.753
0.722
0.690
0.667
0.635
0.603
0.567
0.537
0.495
0.466
0.441
0.403
0.372
0.338
0.305
0.273
0.241
0.211
0.184
0.156
0.139
0.111
1.087
1.089
1.086
1.089
1.063
1.059
1.051
1.035
1.015
0.994
0.975
0.955
0.922
0.897
0.868
0.850
0.834
0.811
0.803
0.775
0.738
0.707
0.685
0.659
0.624
0.585
0.547
0.511
0.477
0.450
0.416
0.382
0.348
0.315
0.279
0.246
0.217
0.188
0.164
0.135
0.111
1.071
1.068
1.077
1.079
1.073
1.065
1.052
1.042
1.020
0.996
0.990
0.974
0.948
0.909
0.891
0.880
0.855
0.838
0.813
0.791
0.765
0.733
0.705
0.676
0.642
0.606
0.561
0.525
0.493
0.461
0.432
0.392
0.358
0.326
0.291
0.261
0.229
0.202
0.164
0.139
0.118
1.069
1.074
1.067
1.078
1.082
1.076
1.069
1.052
1.034
1.018
1.000
0.978
0.945
0.922
0.908
0.890
0.875
0.858
0.834
0.812
0.788
0.756
0.730
0.703
0.669
0.612
0.584
0.552
0.507
0.480
0.445
0.405
0.374
0.339
0.304
0.270
0.245
0.209
0.181
0.156
0.134
1.045
1.058
1.064
1.058
1.068
1.072
1.068
1.064
1.044
1.029
1.016
0.999
0.965
0.939
0.922
0.913
0.897
0.881
0.856
0.828
0.795
0.773
0.747
0.726
0.688
0.639
0.612
0.572
0.536
0.488
0.457
0.414
0.392
0.355
0.322
0.290
0.257
0.228
0.187
0.158
0.137
1.034
1.039
1.049
1.043
1.056
1.064
1.078
1.073
1.056
1.041
1.019
1.006
0.980
0.954
0.932
0.921
0.911
0.891
0.872
0.846
0.812
0.788
0.767
0.734
0.696
0.661
0.628
0.596
0.559
0.509
0.471
0.439
0.401
0.364
0.331
0.298
0.267
0.240
0.202
0.182
0.156
1.027
1.037
1.044
1.056
1.055
1.066
1.061
1.052
1.048
1.043
1.028
1.011
0.994
0.968
0.954
0.942
0.923
0.902
0.885
0.865
0.837
0.807
0.786
0.752
0.715
0.679
0.638
0.604
0.570
0.524
0.486
0.454
0.420
0.377
0.347
0.313
0.279
0.256
0.228
0.201
0.181
1.005
1.022
1.034
1.045
1.048
1.051
1.053
1.049
1.056
1.051
1.036
1.027
1.006
0.984
0.967
0.958
0.945
0.920
0.906
0.889
0.856
0.831
0.804
0.777
0.730
0.695
0.653
0.612
0.579
0.559
0.503
0.471
0.431
0.390
0.362
0.336
0.300
0.265
0.245
0.221
0.207
0.983
0.998
1.022
1.041
1.042
1.056
1.056
1.060
1.065
1.067
1.074
1.058
1.025
1.001
0.979
0.963
0.950
0.936
0.917
0.901
0.874
0.853
0.827
0.794
0.747
0.709
0.674
0.632
0.602
0.569
0.525
0.475
0.443
0.403
0.377
0.349
0.314
0.291
0.276
0.249
0.234
0.958
0.917
0.863
0.809
0.768
0.711
0.647
0.595
0.546
0.489
0.434
0.385
0.342
0.307
0.255
0.206
0.170
0.148
0.107
0.088
0.069
0.054
0.036
0.026
0.016
0.008
0.
0.
0.
0.
0.
0.
0.
0.
0.
0.
0.
0.
0.
0.
0.
0.928
0.890
0.847
0.790
0.734
0.686
0.636
0.576
0.530
0.475
0.429
0.372
0.333
0.294
0.247
0.207
0.174
0.140
0.108
0.085
0.068
0.054
0.037
0.030
0.018
0.007
0.
0.
0.
0.
0.
0.
0.
0.
0.
0.
0.
0.
0.
0.
0.
0.920
0.880
0.832
0.795
0.721
0.671
0.631
0.566
0.516
0.468
0.418
0.377
0.339
0.289
0.250
0.213
0.181
0.137
0.110
0.083
0.072
0.052
0.044
0.034
0.026
0.013
0.006
0.
0.
0.
0.
0.
0.
0.002
0.002
0.002
0.002
0.002
0.002
0.002
0.002
0.908
0.878
0.831
0.782
0.713
0.660
0.611
0.556
0.506
0.467
0.420
0.374
0.331
0.288
0.251
0.214
0.171
0.143
0.119
0.098
0.068
0.054
0.045
0.038
0.024
0.018
0.010
0.007
0.004
0.
0.002
0.002
0.002
0.002
0.002
0.002
0.002
0.002
0.002
0.002
0.002
0.912
0.873
0.826
0.779
0.708
0.655
0.595
0.543
0.505
0.463
0.412
0.369
0.325
0.289
0.257
0.210
0.186
0.152
0.122
0.094
0.074
0.059
0.047
0.032
0.029
0.017
0.015
0.007
0.006
0.006
0.006
0.002
0.003
0.003
0.003
0.003
0.003
0.003
0.003
0.003
0.003
0.901
0.860
0.828
0.768
0.714
0.648
0.598
0.548
0.505
0.465
0.420
0.359
0.328
0.294
0.258
0.222
0.189
0.162
0.129
0.101
0.086
0.068
0.058
0.040
0.034
0.023
0.021
0.016
0.012
0.010
0.013
0.013
0.007
0.007
0.007
0.008
0.008
0.007
0.007
0.007
0.003
0.906
0.859
0.821
0.768
0.715
0.660
0.602
0.551
0.513
0.475
0.422
0.377
0.324
0.295
0.262
0.231
0.199
0.168
0.134
0.110
0.097
0.076
0.063
0.054
0.039
0.034
0.027
0.025
0.024
0.021
0.019
0.019
0.019
0.015
0.013
0.013
0.009
0.009
0.009
0.008
0.008
0.908
0.858
0.805
0.756
0.711
0.670
0.611
0.568
0.515
0.467
0.427
0.373
0.334
0.303
0.275
0.235
0.208
0.166
0.147
0.134
0.122
0.090
0.077
0.061
0.058
0.045
0.046
0.039
0.034
0.028
0.022
0.024
0.024
0.023
0.019
0.019
0.016
0.016
0.014
0.010
0.009
0.909
0.869
0.811
0.756
0.720
0.684
0.625
0.575
0.520
0.469
0.431
0.379
0.352
0.319
0.286
0.248
0.225
0.195
0.172
0.153
0.124
0.113
0.097
0.077
0.072
0.068
0.063
0.059
0.054
0.043
0.038
0.037
0.027
0.027
0.026
0.022
0.022
0.019
0.018
0.017
0.016
0.918
0.872
0.826
0.774
0.736
0.688
0.640
0.590
0.540
0.489
0.449
0.397
0.368
0.341
0.302
0.273
0.249
0.225
0.197
0.164
0.145
0.131
0.121
0.114
0.097
0.091
0.075
0.074
0.066
0.057
0.054
0.050
0.045
0.037
0.033
0.025
0.025
0.024
0.020
0.020
0.018
0.913
0.878
0.831
0.797
0.740
0.692
0.655
0.605
0.552
0.513
0.466
0.422
0.388
0.358
0.322
0.298
0.269
0.241
0.212
0.193
0.170
0.151
0.143
0.134
0.117
0.106
0.103
0.093
0.082
0.077
0.068
0.057
0.055
0.053
0.044
0.040
0.032
0.027
0.026
0.022
0.021
0.926
0.888
0.850
0.812
0.754
0.710
0.666
0.617
0.575
0.532
0.490
0.443
0.415
0.373
0.346
0.317
0.286
0.255
0.233
0.213
0.193
0.178
0.164
0.147
0.140
0.129
0.116
0.107
0.099
0.093
0.080
0.072
0.066
0.060
0.057
0.048
0.042
0.034
0.029
0.027
0.023
0.956
0.903
0.863
0.828
0.783
0.733
0.692
0.643
0.592
0.543
0.500
0.460
0.423
0.387
0.358
0.334
0.306
0.273
0.263
0.236
0.212
0.197
0.178
0.167
0.157
0.150
0.141
0.131
0.116
0.106
0.093
0.082
0.079
0.075
0.068
0.061
0.047
0.044
0.040
0.030
0.026
0.963
0.928
0.884
0.849
0.801
0.760
0.719
0.663
0.616
0.564
0.514
0.477
0.441
0.405
0.377
0.354
0.331
0.308
0.282
0.257
0.235
0.218
0.203
0.189
0.181
0.170
0.158
0.146
0.135
0.124
0.116
0.101
0.092
0.088
0.080
0.071
0.060
0.049
0.046
0.041
0.031
0.990
0.949
0.908
0.870
0.821
0.786
0.734
0.687
0.649
0.595
0.544
0.502
0.467
0.430
0.404
0.377
0.353
0.331
0.308
0.286
0.255
0.238
0.220
0.215
0.203
0.194
0.182
0.169
0.154
0.141
0.129
0.115
0.108
0.100
0.094
0.089
0.072
0.062
0.051
0.045
0.041
1.006
0.971
0.934
0.897
0.856
0.811
0.759
0.714
0.670
0.626
0.570
0.524
0.492
0.459
0.428
0.400
0.386
0.354
0.329
0.317
0.289
0.261
0.247
0.240
0.227
0.218
0.209
0.190
0.175
0.160
0.150
0.129
0.121
0.114
0.104
0.098
0.087
0.074
0.065
0.051
0.045
1.030
0.994
0.944
0.908
0.870
0.837
0.800
0.754
0.707
0.648
0.607
0.557
0.526
0.491
0.458
0.437
0.407
0.385
0.358
0.342
0.313
0.285
0.269
0.260
0.250
0.237
0.227
0.215
0.199
0.179
0.168
0.150
0.137
0.128
0.114
0.107
0.095
0.085
0.075
0.065
0.052
1.042
1.004
0.975
0.926
0.893
0.860
0.818
0.770
0.730
0.685
0.638
0.583
0.560
0.517
0.491
0.466
0.445
0.420
0.388
0.368
0.337
0.310
0.296
0.284
0.274
0.260
0.246
0.233
0.215
0.192
0.184
0.167
0.154
0.145
0.131
0.117
0.104
0.092
0.081
0.074
0.060
1.062
1.017
0.986
0.943
0.909
0.874
0.832
0.793
0.756
0.715
0.671
0.624
0.589
0.561
0.526
0.499
0.474
0.452
0.426
0.394
0.359
0.340
0.324
0.309
0.299
0.288
0.271
0.259
0.240
0.211
0.201
0.181
0.170
0.158
0.146
0.132
0.114
0.099
0.091
0.079
0.072
1.071
1.041
1.002
0.961
0.929
0.893
0.853
0.818
0.772
0.735
0.687
0.657
0.619
0.577
0.556
0.530
0.505
0.476
0.458
0.434
0.394
0.367
0.349
0.339
0.323
0.312
0.296
0.284
0.262
0.236
0.220
0.198
0.187
0.172
0.158
0.145
0.127
0.108
0.097
0.088
0.076
1.089
1.063
1.030
0.992
0.952
0.914
0.883
0.842
0.793
0.761
0.728
0.680
0.650
0.611
0.580
0.552
0.534
0.504
0.486
0.465
0.427
0.408
0.388
0.367
0.349
0.336
0.323
0.307
0.284
0.257
0.242
0.222
0.204
0.184
0.172
0.154
0.136
0.121
0.105
0.095
0.080
1.105
1.077
1.049
1.024
0.978
0.936
0.903
0.862
0.815
0.786
0.753
0.701
0.681
0.636
0.612
0.584
0.559
0.543
0.522
0.493
0.456
0.444
0.422
0.401
0.377
0.356
0.343
0.324
0.303
0.282
0.256
0.238
0.224
0.206
0.182
0.163
0.150
0.128
0.114
0.100
0.084
1.118
1.093
1.063
1.032
0.991
0.947
0.909
0.879
0.839
0.804
0.769
0.733
0.700
0.665
0.640
0.611
0.591
0.571
0.550
0.508
0.483
0.471
0.455
0.435
0.416
0.387
0.362
0.341
0.323
0.299
0.271
0.257
0.242
0.221
0.199
0.181
0.158
0.137
0.124
0.108
0.093
1.115
1.096
1.073
1.044
0.996
0.959
0.939
0.894
0.858
0.823
0.787
0.756
0.729
0.699
0.669
0.647
0.617
0.592
0.577
0.545
0.511
0.501
0.489
0.462
0.447
0.423
0.397
0.367
0.340
0.313
0.289
0.274
0.256
0.236
0.213
0.193
0.172
0.143
0.129
0.114
0.099
1.127
1.095
1.071
1.037
1.001
0.972
0.944
0.910
0.873
0.845
0.812
0.786
0.761
0.731
0.700
0.674
0.647
0.624
0.590
0.562
0.538
0.523
0.511
0.489
0.470
0.445
0.421
0.393
0.369
0.335
0.305
0.289
0.269
0.248
0.227
0.208
0.178
0.156
0.137
0.118
0.104
1.122
1.096
1.082
1.052
1.024
0.990
0.955
0.916
0.901
0.872
0.842
0.817
0.775
0.754
0.720
0.697
0.687
0.652
0.627
0.589
0.573
0.555
0.530
0.517
0.491
0.472
0.442
0.417
0.388
0.352
0.328
0.298
0.278
0.259
0.237
0.217
0.192
0.164
0.141
0.126
0.107
1.116
1.104
1.088
1.060
1.037
1.003
0.980
0.937
0.918
0.891
0.860
0.837
0.809
0.785
0.749
0.727
0.709
0.685
0.655
0.622
0.602
0.585
0.561
0.545
0.515
0.494
0.461
0.437
0.403
0.371
0.342
0.318
0.296
0.269
0.245
0.221
0.199
0.176
0.151
0.129
0.108
1.126
1.111
1.098
1.076
1.046
1.024
0.993
0.971
0.933
0.912
0.893
0.855
0.827
0.798
0.768
0.752
0.733
0.701
0.674
0.648
0.624
0.606
0.587
0.564
0.546
0.519
0.480
0.452
0.413
0.385
0.357
0.335
0.309
0.284
0.249
0.228
0.205
0.180
0.161
0.137
0.111
1.125
1.113
1.110
1.081
1.059
1.038
1.011
0.984
0.953
0.941
0.913
0.872
0.850
0.823
0.786
0.765
0.750
0.731
0.698
0.670
0.654
0.624
0.601
0.581
0.560
0.533
0.501
0.464
0.425
0.397
0.373
0.347
0.321
0.291
0.259
0.233
0.209
0.184
0.164
0.143
0.114
1.119
1.111
1.104
1.081
1.065
1.052
1.029
1.001
0.971
0.951
0.932
0.906
0.869
0.839
0.814
0.793
0.772
0.750
0.730
0.708
0.683
0.660
0.631
0.604
0.583
0.546
0.523
0.476
0.445
0.415
0.384
0.357
0.328
0.301
0.273
0.241
0.212
0.187
0.166
0.144
0.122
1.110
1.110
1.095
1.086
1.074
1.060
1.039
1.020
0.993
0.972
0.953
0.929
0.895
0.877
0.844
0.825
0.817
0.787
0.762
0.735
0.715
0.682
0.656
0.637
0.598
0.563
0.526
0.493
0.460
0.431
0.397
0.369
0.335
0.309
0.278
0.252
0.218
0.188
0.165
0.145
0.123
1.092
1.092
1.087
1.087
1.088
1.072
1.041
1.028
1.002
0.991
0.968
0.946
0.913
0.895
0.868
0.844
0.825
0.807
0.785
0.764
0.735
0.708
0.682
0.654
0.624
0.580
0.551
0.500
0.473
0.440
0.408
0.381
0.345
0.317
0.282
0.253
0.222
0.190
0.165
0.145
0.122
1.101
1.090
1.099
1.104
1.093
1.078
1.070
1.051
1.016
0.995
0.976
0.965
0.942
0.905
0.885
0.856
0.838
0.825
0.808
0.791
0.764
0.728
0.696
0.671
0.632
0.598
0.558
0.523
0.488
0.452
0.419
0.391
0.358
0.318
0.290
0.258
0.222
0.193
0.168
0.146
0.126
1.099
1.107
1.108
1.101
1.081
1.070
1.070
1.049
1.028
1.008
1.002
0.984
0.959
0.937
0.911
0.888
0.863
0.857
0.838
0.803
0.780
0.751
0.719
0.681
0.647
0.609
0.575
0.540
0.504
0.470
0.429
0.394
0.364
0.324
0.292
0.254
0.228
0.194
0.172
0.144
0.126
1.088
1.099
1.094
1.098
1.079
1.079
1.072
1.055
1.041
1.028
1.011
1.004
0.975
0.945
0.930
0.909
0.889
0.872
0.857
0.831
0.807
0.773
0.728
0.708
0.663
0.634
0.588
0.549
0.516
0.486
0.448
0.404
0.368
0.334
0.301
0.272
0.236
0.211
0.177
0.162
0.130
1.075
1.078
1.081
1.090
1.092
1.082
1.061
1.051
1.037
1.039
1.018
1.006
0.977
0.956
0.944
0.921
0.912
0.894
0.873
0.849
0.820
0.798
0.756
0.721
0.687
0.639
0.599
0.569
0.532
0.504
0.460
0.421
0.381
0.353
0.321
0.285
0.251
0.226
0.193
0.168
0.138
1.041
1.057
1.069
1.083
1.087
1.083
1.074
1.062
1.051
1.048
1.031
1.008
0.983
0.972
0.954
0.939
0.929
0.905
0.888
0.856
0.834
0.810
0.765
0.743
0.707
0.663
0.613
0.585
0.548
0.512
0.477
0.436
0.400
0.361
0.333
0.297
0.269
0.240
0.204
0.173
0.144
1.043
1.045
1.056
1.061
1.078
1.084
1.085
1.084
1.066
1.053
1.037
1.017
1.000
0.983
0.967
0.957
0.932
0.920
0.896
0.875
0.847
0.813
0.789
0.761
0.721
0.680
0.638
0.605
0.571
0.525
0.491
0.449
0.414
0.380
0.339
0.308
0.276
0.250
0.217
0.185
0.166
1.021
1.034
1.045
1.060
1.064
1.093
1.079
1.066
1.057
1.064
1.050
1.022
1.006
0.998
0.978
0.968
0.956
0.936
0.917
0.895
0.868
0.835
0.799
0.767
0.734
0.697
0.657
0.621
0.585
0.546
0.500
0.460
0.422
0.378
0.355
0.321
0.289
0.262
0.233
0.211
0.196
1.002
1.022
1.037
1.043
1.050
1.064
1.074
1.072
1.071
1.069
1.061
1.037
1.022
1.009
0.999
0.982
0.973
0.955
0.933
0.913
0.881
0.843
0.820
0.788
0.744
0.708
0.668
0.627
0.592
0.565
0.521
0.476
0.442
0.394
0.372
0.347
0.310
0.280
0.259
0.233
0.214
0.984
1.006
1.017
1.039
1.049
1.052
1.062
1.060
1.071
1.085
1.083
1.054
1.044
1.025
1.015
1.000
0.984
0.969
0.954
0.922
0.897
0.865
0.843
0.805
0.761
0.718
0.685
0.647
0.614
0.584
0.545
0.489
0.453
0.424
0.396
0.362
0.325
0.302
0.284
0.258
0.243
0.940
0.897
0.843
0.791
0.748
0.692
0.636
0.584
0.532
0.482
0.419
0.382
0.337
0.293
0.243
0.201
0.173
0.138
0.106
0.086
0.075
0.056
0.043
0.032
0.017
0.011
0.004
0.
0.
0.
0.
0.004
0.004
0.004
0.004
0.004
0.004
0.004
0.004
0.
0.
0.908
0.868
0.827
0.772
0.715
0.665
0.613
0.566
0.517
0.469
0.422
0.377
0.338
0.291
0.238
0.212
0.171
0.140
0.109
0.093
0.075
0.060
0.047
0.034
0.019
0.011
0.010
0.004
0.
0.
0.
0.
0.
0.
0.
0.
0.002
0.002
0.002
0.
0.
0.897
0.856
0.821
0.775
0.703
0.657
0.607
0.551
0.508
0.456
0.417
0.376
0.324
0.284
0.247
0.208
0.172
0.141
0.123
0.099
0.069
0.058
0.049
0.038
0.024
0.015
0.011
0.004
0.004
0.004
0.
0.002
0.002
0.002
0.002
0.002
0.002
0.002
0.002
0.002
0.002
0.882
0.848
0.815
0.765
0.704
0.649
0.597
0.545
0.499
0.457
0.409
0.362
0.327
0.288
0.250
0.211
0.173
0.147
0.128
0.103
0.076
0.062
0.050
0.042
0.025
0.020
0.014
0.008
0.005
0.006
0.006
0.006
0.002
0.003
0.003
0.003
0.003
0.003
0.003
0.003
0.003
0.881
0.848
0.808
0.761
0.695
0.645
0.587
0.538
0.498
0.450
0.400
0.360
0.322
0.286
0.255
0.210
0.187
0.151
0.129
0.103
0.080
0.068
0.052
0.040
0.032
0.029
0.019
0.013
0.013
0.010
0.013
0.013
0.011
0.007
0.007
0.007
0.007
0.007
0.007
0.003
0.003
0.884
0.837
0.798
0.742
0.697
0.642
0.579
0.528
0.493
0.452
0.400
0.357
0.321
0.297
0.264
0.225
0.194
0.163
0.132
0.108
0.089
0.080
0.065
0.051
0.040
0.038
0.032
0.024
0.018
0.019
0.019
0.019
0.019
0.018
0.009
0.009
0.009
0.008
0.008
0.008
0.008
0.881
0.841
0.794
0.739
0.692
0.647
0.594
0.540
0.502
0.455
0.406
0.363
0.333
0.299
0.273
0.238
0.202
0.170
0.147
0.125
0.102
0.085
0.073
0.061
0.052
0.044
0.043
0.039
0.034
0.029
0.026
0.024
0.024
0.023
0.023
0.019
0.016
0.016
0.012
0.009
0.009
0.885
0.849
0.789
0.741
0.697
0.646
0.602
0.553
0.496
0.462
0.416
0.378
0.344
0.311
0.278
0.240
0.215
0.178
0.161
0.149
0.129
0.100
0.089
0.078
0.071
0.061
0.055
0.053
0.051
0.041
0.038
0.032
0.031
0.027
0.026
0.022
0.021
0.018
0.018
0.017
0.016
0.883
0.837
0.784
0.736
0.699
0.655
0.613
0.558
0.512
0.461
0.424
0.389
0.357
0.319
0.281
0.266
0.238
0.206
0.186
0.166
0.136
0.122
0.116
0.111
0.093
0.084
0.070
0.070
0.065
0.059
0.046
0.043
0.042
0.039
0.034
0.029
0.025
0.024
0.023
0.020
0.018
0.880
0.843
0.801
0.757
0.712
0.666
0.624
0.585
0.521
0.478
0.441
0.400
0.366
0.338
0.313
0.283
0.254
0.233
0.204
0.176
0.167
0.149
0.144
0.131
0.115
0.107
0.102
0.087
0.083
0.075
0.063
0.057
0.052
0.050
0.045
0.037
0.036
0.027
0.026
0.022
0.021
0.883
0.853
0.819
0.772
0.730
0.684
0.634
0.595
0.541
0.496
0.451
0.420
0.389
0.365
0.333
0.303
0.271
0.249
0.226
0.209
0.193
0.180
0.162
0.145
0.140
0.131
0.117
0.104
0.098
0.089
0.080
0.069
0.067
0.061
0.055
0.052
0.040
0.035
0.029
0.028
0.024
0.910
0.870
0.829
0.792
0.747
0.688
0.658
0.616
0.567
0.525
0.481
0.442
0.403
0.384
0.352
0.325
0.295
0.270
0.259
0.231
0.214
0.192
0.179
0.168
0.157
0.146
0.138
0.128
0.114
0.104
0.093
0.082
0.079
0.073
0.069
0.058
0.052
0.043
0.037
0.035
0.029
0.931
0.898
0.855
0.815
0.767
0.718
0.676
0.638
0.586
0.555
0.495
0.465
0.427
0.394
0.372
0.347
0.316
0.304
0.276
0.250
0.236
0.215
0.198
0.186
0.182
0.170
0.159
0.150
0.134
0.124
0.115
0.095
0.089
0.085
0.077
0.073
0.065
0.051
0.045
0.039
0.036
0.946
0.903
0.865
0.831
0.785
0.747
0.706
0.657
0.614
0.567
0.518
0.483
0.452
0.422
0.398
0.372
0.343
0.318
0.300
0.274
0.259
0.240
0.223
0.211
0.203
0.194
0.181
0.170
0.159
0.143
0.134
0.118
0.105
0.099
0.094
0.085
0.076
0.067
0.053
0.046
0.039
0.969
0.934
0.892
0.854
0.802
0.768
0.727
0.691
0.646
0.606
0.544
0.512
0.466
0.445
0.419
0.397
0.374
0.345
0.331
0.313
0.279
0.256
0.244
0.237
0.226
0.217
0.207
0.188
0.179
0.162
0.153
0.137
0.121
0.112
0.106
0.100
0.093
0.078
0.065
0.054
0.047
0.985
0.957
0.918
0.882
0.836
0.797
0.757
0.715
0.674
0.625
0.586
0.542
0.498
0.470
0.449
0.422
0.395
0.377
0.353
0.340
0.312
0.287
0.272
0.263
0.254
0.240
0.231
0.217
0.198
0.180
0.170
0.156
0.140
0.129
0.117
0.109
0.102
0.091
0.077
0.062
0.053
1.012
0.984
0.941
0.903
0.859
0.833
0.793
0.747
0.704
0.654
0.620
0.567
0.535
0.510
0.477
0.453
0.425
0.404
0.380
0.368
0.338
0.314
0.294
0.285
0.275
0.261
0.251
0.240
0.223
0.204
0.189
0.166
0.155
0.145
0.133
0.119
0.111
0.102
0.084
0.077
0.059
1.023
0.994
0.959
0.920
0.881
0.855
0.821
0.769
0.725
0.696
0.654
0.606
0.563
0.544
0.514
0.493
0.465
0.445
0.416
0.390
0.365
0.339
0.327
0.310
0.300
0.289
0.271
0.259
0.242
0.221
0.206
0.185
0.176
0.163
0.147
0.133
0.120
0.111
0.094
0.083
0.075
1.043
1.013
0.980
0.935
0.910
0.872
0.837
0.805
0.755
0.720
0.698
0.636
0.593
0.573
0.546
0.526
0.505
0.475
0.450
0.430
0.393
0.362
0.351
0.338
0.324
0.312
0.297
0.284
0.266
0.242
0.222
0.200
0.190
0.177
0.164
0.147
0.133
0.117
0.105
0.089
0.080
1.055
1.029
0.997
0.959
0.929
0.895
0.859
0.820
0.784
0.739
0.717
0.681
0.639
0.602
0.577
0.555
0.531
0.500
0.484
0.459
0.426
0.407
0.381
0.366
0.347
0.335
0.323
0.304
0.288
0.266
0.241
0.218
0.207
0.192
0.175
0.161
0.145
0.126
0.113
0.098
0.085
1.079
1.053
1.019
0.995
0.953
0.921
0.880
0.845
0.798
0.764
0.736
0.712
0.665
0.626
0.605
0.582
0.555
0.535
0.516
0.492
0.456
0.441
0.423
0.407
0.379
0.364
0.351
0.333
0.313
0.290
0.258
0.237
0.224
0.207
0.189
0.171
0.157
0.138
0.118
0.105
0.089
1.091
1.073
1.035
1.009
0.974
0.937
0.898
0.860
0.823
0.794
0.756
0.733
0.690
0.654
0.633
0.611
0.592
0.573
0.552
0.519
0.491
0.476
0.456
0.441
0.419
0.388
0.371
0.353
0.334
0.309
0.282
0.259
0.242
0.223
0.202
0.185
0.165
0.145
0.128
0.110
0.099
1.109
1.078
1.058
1.024
0.990
0.951
0.924
0.882
0.845
0.821
0.780
0.761
0.726
0.705
0.668
0.638
0.622
0.601
0.581
0.548
0.521
0.509
0.484
0.467
0.449
0.426
0.399
0.371
0.349
0.326
0.296
0.278
0.262
0.242
0.220
0.197
0.173
0.154
0.134
0.120
0.102
1.114
1.086
1.068
1.040
0.996
0.964
0.941
0.901
0.868
0.837
0.800
0.784
0.753
0.726
0.708
0.683
0.654
0.630
0.606
0.575
0.548
0.533
0.516
0.494
0.481
0.461
0.427
0.402
0.374
0.345
0.314
0.295
0.275
0.257
0.236
0.206
0.187
0.160
0.141
0.124
0.109
1.115
1.098
1.064
1.039
1.002
0.973
0.947
0.917
0.891
0.859
0.826
0.802
0.776
0.763
0.733
0.712
0.691
0.664
0.629
0.601
0.575
0.567
0.545
0.523
0.503
0.483
0.457
0.425
0.398
0.365
0.330
0.309
0.291
0.271
0.245
0.221
0.194
0.169
0.146
0.130
0.112
1.123
1.095
1.076
1.041
1.013
0.986
0.963
0.936
0.905
0.877
0.858
0.824
0.809
0.779
0.757
0.732
0.711
0.685
0.655
0.628
0.612
0.589
0.568
0.552
0.528
0.506
0.474
0.447
0.415
0.378
0.353
0.331
0.302
0.278
0.255
0.231
0.209
0.177
0.153
0.133
0.118
1.124
1.097
1.090
1.068
1.050
1.017
0.983
0.953
0.934
0.914
0.884
0.852
0.826
0.811
0.780
0.761
0.738
0.714
0.686
0.659
0.641
0.618
0.593
0.573
0.547
0.527
0.500
0.462
0.431
0.396
0.370
0.343
0.318
0.285
0.263
0.238
0.211
0.188
0.160
0.139
0.120
1.126
1.109
1.104
1.089
1.062
1.036
1.000
0.982
0.957
0.934
0.905
0.877
0.846
0.839
0.805
0.783
0.768
0.737
0.706
0.685
0.669
0.638
0.616
0.599
0.575
0.544
0.522
0.482
0.445
0.410
0.389
0.356
0.328
0.302
0.270
0.244
0.216
0.195
0.169
0.144
0.120
1.129
1.112
1.114
1.087
1.067
1.045
1.026
0.997
0.972
0.953
0.933
0.901
0.875
0.853
0.821
0.803
0.785
0.761
0.729
0.716
0.699
0.671
0.647
0.622
0.597
0.569
0.533
0.496
0.449
0.419
0.393
0.366
0.339
0.312
0.284
0.245
0.220
0.198
0.171
0.151
0.124
1.126
1.119
1.107
1.088
1.072
1.060
1.037
1.014
0.988
0.981
0.954
0.934
0.901
0.875
0.848
0.827
0.808
0.789
0.757
0.736
0.725
0.699
0.665
0.638
0.619
0.581
0.552
0.512
0.470
0.440
0.403
0.376
0.347
0.318
0.288
0.254
0.223
0.200
0.175
0.152
0.131
1.122
1.114
1.105
1.088
1.084
1.076
1.049
1.032
1.000
0.998
0.974
0.950
0.921
0.900
0.872
0.858
0.845
0.818
0.803
0.776
0.752
0.720
0.689
0.660
0.629
0.598
0.562
0.523
0.486
0.460
0.414
0.387
0.356
0.322
0.292
0.263
0.228
0.197
0.175
0.150
0.131
1.114
1.109
1.106
1.099
1.100
1.080
1.059
1.048
1.036
1.009
0.987
0.976
0.951
0.927
0.891
0.872
0.853
0.839
0.821
0.799
0.774
0.751
0.723
0.689
0.649
0.620
0.574
0.539
0.504
0.472
0.428
0.391
0.361
0.329
0.292
0.265
0.236
0.202
0.174
0.155
0.134
1.098
1.107
1.112
1.109
1.095
1.072
1.066
1.056
1.031
1.006
1.009
1.000
0.972
0.944
0.919
0.885
0.872
0.860
0.841
0.813
0.793
0.772
0.740
0.708
0.667
0.630
0.583
0.548
0.510
0.477
0.444
0.406
0.370
0.331
0.300
0.269
0.236
0.203
0.178
0.154
0.137
1.099
1.102
1.103
1.099
1.082
1.073
1.064
1.069
1.044
1.032
1.023
1.003
0.984
0.956
0.925
0.908
0.897
0.880
0.864
0.838
0.808
0.778
0.749
0.715
0.671
0.638
0.596
0.555
0.522
0.492
0.453
0.410
0.378
0.338
0.305
0.270
0.240
0.212
0.185
0.158
0.140
1.096
1.096
1.099
1.085
1.074
1.084
1.083
1.064
1.058
1.042
1.032
1.019
1.008
0.975
0.953
0.934
0.923
0.910
0.883
0.855
0.836
0.800
0.769
0.731
0.689
0.655
0.604
0.570
0.529
0.499
0.467
0.416
0.384
0.344
0.314
0.281
0.246
0.219
0.186
0.168
0.144
1.079
1.082
1.077
1.087
1.089
1.082
1.069
1.075
1.063
1.052
1.038
1.035
1.008
0.993
0.974
0.956
0.935
0.922
0.898
0.879
0.848
0.815
0.785
0.753
0.702
0.667
0.621
0.588
0.549
0.517
0.481
0.436
0.401
0.367
0.325
0.295
0.263
0.235
0.204
0.176
0.144
1.037
1.065
1.064
1.080
1.087
1.081
1.081
1.083
1.063
1.054
1.039
1.026
1.009
1.005
0.990
0.976
0.954
0.933
0.907
0.882
0.859
0.829
0.799
0.765
0.726
0.683
0.630
0.594
0.564
0.524
0.494
0.455
0.410
0.370
0.332
0.304
0.275
0.249
0.223
0.186
0.148
1.023
1.037
1.064
1.068
1.084
1.082
1.093
1.102
1.080
1.059
1.038
1.028
1.017
1.011
0.990
0.980
0.960
0.943
0.915
0.888
0.874
0.844
0.819
0.778
0.734
0.688
0.652
0.610
0.574
0.539
0.510
0.465
0.430
0.389
0.357
0.318
0.288
0.258
0.230
0.194
0.172
1.009
1.020
1.051
1.061
1.076
1.091
1.094
1.090
1.071
1.066
1.055
1.037
1.017
1.009
1.000
0.993
0.983
0.959
0.930
0.915
0.881
0.856
0.833
0.789
0.743
0.708
0.668
0.636
0.596
0.560
0.509
0.474
0.431
0.393
0.357
0.321
0.292
0.268
0.243
0.218
0.198
0.997
1.011
1.031
1.049
1.058
1.081
1.090
1.085
1.084
1.080
1.058
1.047
1.040
1.025
1.009
1.007
0.998
0.979
0.955
0.936
0.901
0.874
0.835
0.800
0.756
0.715
0.679
0.648
0.608
0.571
0.532
0.485
0.443
0.415
0.384
0.350
0.321
0.294
0.268
0.245
0.221
0.970
0.996
1.016
1.037
1.055
1.066
1.079
1.086
1.104
1.088
1.077
1.064
1.057
1.038
1.029
1.020
1.014
0.986
0.973
0.945
0.918
0.880
0.857
0.818
0.764
0.732
0.698
0.656
0.624
0.582
0.547
0.505
0.468
0.431
0.403
0.371
0.334
0.313
0.282
0.265
0.251
0.906
0.866
0.833
0.780
0.723
0.683
0.631
0.584
0.521
0.475
0.420
0.374
0.336
0.293
0.243
0.204
0.177
0.142
0.111
0.095
0.075
0.064
0.049
0.034
0.024
0.016
0.009
0.008
0.004
0.004
0.004
0.004
0.004
0.005
0.005
0.005
0.005
0.004
0.004
0.004
0.004
0.899
0.857
0.810
0.764
0.697
0.656
0.604
0.555
0.504
0.469
0.417
0.375
0.328
0.289
0.243
0.209
0.178
0.151
0.120
0.093
0.078
0.065
0.050
0.038
0.025
0.013
0.012
0.008
0.004
0.004
0.
0.
0.006
0.006
0.006
0.006
0.006
0.006
0.006
0.002
0.002
0.876
0.837
0.797
0.745
0.689
0.640
0.598
0.546
0.503
0.456
0.405
0.363
0.326
0.279
0.239
0.212
0.182
0.148
0.131
0.105
0.085
0.065
0.054
0.046
0.031
0.017
0.013
0.011
0.005
0.006
0.006
0.006
0.002
0.002
0.002
0.003
0.003
0.003
0.003
0.002
0.002
0.866
0.836
0.793
0.749
0.685
0.638
0.581
0.532
0.489
0.436
0.399
0.362
0.325
0.281
0.252
0.217
0.174
0.155
0.134
0.103
0.084
0.071
0.056
0.043
0.032
0.029
0.021
0.017
0.010
0.010
0.010
0.007
0.010
0.007
0.007
0.007
0.007
0.007
0.003
0.003
0.003
0.860
0.825
0.784
0.736
0.681
0.622
0.569
0.520
0.473
0.436
0.401
0.358
0.320
0.299
0.251
0.218
0.183
0.158
0.135
0.108
0.094
0.083
0.072
0.051
0.040
0.036
0.035
0.025
0.024
0.015
0.015
0.015
0.015
0.014
0.008
0.008
0.008
0.008
0.008
0.008
0.007
0.849
0.809
0.773
0.728
0.665
0.619
0.570
0.522
0.482
0.445
0.390
0.360
0.328
0.296
0.254
0.225
0.191
0.168
0.147
0.121
0.107
0.090
0.071
0.058
0.048
0.042
0.043
0.035
0.032
0.031
0.028
0.024
0.023
0.023
0.022
0.018
0.015
0.012
0.011
0.009
0.009
0.859
0.806
0.756
0.717
0.675
0.630
0.582
0.523
0.485
0.439
0.403
0.361
0.333
0.298
0.268
0.234
0.208
0.180
0.156
0.135
0.120
0.099
0.080
0.066
0.067
0.061
0.055
0.049
0.047
0.041
0.034
0.032
0.031
0.027
0.026
0.025
0.021
0.018
0.017
0.016
0.012
0.850
0.807
0.750
0.715
0.672
0.632
0.584
0.540
0.485
0.448
0.406
0.376
0.341
0.313
0.283
0.252
0.221
0.194
0.175
0.158
0.142
0.117
0.101
0.093
0.083
0.076
0.067
0.061
0.059
0.050
0.046
0.043
0.040
0.039
0.030
0.029
0.028
0.024
0.023
0.019
0.018
0.856
0.812
0.759
0.723
0.677
0.635
0.595
0.554
0.496
0.456
0.419
0.387
0.359
0.324
0.297
0.275
0.253
0.227
0.202
0.181
0.155
0.147
0.138
0.127
0.118
0.109
0.092
0.081
0.078
0.067
0.055
0.052
0.048
0.047
0.043
0.038
0.036
0.027
0.026
0.025
0.021
0.855
0.816
0.784
0.739
0.688
0.653
0.605
0.568
0.517
0.477
0.436
0.404
0.371
0.348
0.310
0.286
0.270
0.250
0.216
0.206
0.192
0.180
0.166
0.150
0.141
0.126
0.118
0.106
0.095
0.088
0.075
0.071
0.062
0.057
0.051
0.049
0.041
0.039
0.030
0.028
0.026
0.862
0.823
0.780
0.749
0.708
0.667
0.612
0.574
0.532
0.484
0.442
0.417
0.393
0.366
0.337
0.310
0.285
0.270
0.248
0.228
0.215
0.197
0.184
0.173
0.158
0.148
0.136
0.122
0.113
0.107
0.090
0.084
0.078
0.072
0.066
0.059
0.052
0.044
0.038
0.035
0.030
0.882
0.844
0.805
0.756
0.726
0.674
0.646
0.602
0.555
0.515
0.473
0.442
0.406
0.382
0.362
0.337
0.308
0.295
0.270
0.248
0.241
0.216
0.198
0.189
0.180
0.165
0.155
0.146
0.133
0.122
0.107
0.097
0.092
0.086
0.078
0.074
0.062
0.059
0.042
0.040
0.037
0.907
0.872
0.830
0.791
0.748
0.709
0.673
0.633
0.596
0.544
0.494
0.462
0.432
0.407
0.387
0.361
0.338
0.317
0.295
0.279
0.261
0.239
0.220
0.214
0.206
0.197
0.178
0.168
0.156
0.142
0.132
0.115
0.105
0.096
0.091
0.083
0.077
0.069
0.057
0.044
0.041
0.926
0.881
0.845
0.811
0.774
0.735
0.691
0.659
0.623
0.566
0.515
0.487
0.458
0.430
0.408
0.389
0.368
0.347
0.324
0.301
0.283
0.262
0.248
0.235
0.226
0.217
0.204
0.190
0.180
0.162
0.153
0.138
0.126
0.111
0.105
0.095
0.086
0.080
0.070
0.055
0.049
0.944
0.902
0.869
0.829
0.794
0.759
0.725
0.683
0.640
0.600
0.552
0.519
0.488
0.458
0.436
0.412
0.390
0.369
0.356
0.333
0.309
0.285
0.272
0.265
0.252
0.242
0.228
0.215
0.200
0.187
0.169
0.156
0.144
0.132
0.118
0.111
0.104
0.087
0.080
0.064
0.055
0.967
0.933
0.892
0.852
0.812
0.781
0.748
0.704
0.668
0.624
0.586
0.540
0.516
0.490
0.460
0.445
0.420
0.398
0.385
0.362
0.336
0.315
0.301
0.291
0.281
0.267
0.249
0.235
0.223
0.206
0.188
0.173
0.158
0.146
0.137
0.122
0.114
0.105
0.093
0.075
0.060
0.987
0.964
0.927
0.888
0.843
0.820
0.788
0.741
0.696
0.660
0.624
0.581
0.549
0.521
0.501
0.473
0.458
0.433
0.412
0.395
0.365
0.347
0.328
0.314
0.304
0.286
0.275
0.263
0.246
0.228
0.208
0.189
0.178
0.163
0.152
0.135
0.124
0.114
0.104
0.085
0.070
1.010
0.986
0.942
0.905
0.880
0.845
0.815
0.778
0.732
0.697
0.667
0.609
0.575
0.557
0.537
0.512
0.483
0.470
0.450
0.425
0.397
0.371
0.359
0.345
0.326
0.311
0.296
0.284
0.267
0.253
0.230
0.209
0.196
0.179
0.164
0.151
0.137
0.123
0.112
0.095
0.083
1.037
1.002
0.973
0.925
0.905
0.868
0.838
0.796
0.760
0.728
0.699
0.643
0.607
0.586
0.568
0.550
0.523
0.496
0.481
0.465
0.426
0.397
0.385
0.364
0.353
0.337
0.321
0.308
0.290
0.271
0.247
0.223
0.209
0.197
0.182
0.164
0.147
0.135
0.116
0.106
0.089
1.051
1.017
0.990
0.956
0.923
0.893
0.865
0.818
0.781
0.752
0.716
0.683
0.650
0.622
0.603
0.575
0.549
0.531
0.508
0.487
0.459
0.431
0.416
0.395
0.377
0.365
0.348
0.330
0.316
0.296
0.273
0.239
0.224
0.211
0.197
0.179
0.160
0.143
0.127
0.112
0.094
1.056
1.036
1.010
0.980
0.952
0.913
0.880
0.836
0.798
0.777
0.752
0.713
0.687
0.648
0.624
0.603
0.579
0.557
0.548
0.523
0.490
0.467
0.453
0.433
0.415
0.395
0.378
0.352
0.334
0.312
0.290
0.261
0.244
0.227
0.209
0.191
0.173
0.151
0.134
0.121
0.102
1.079
1.056
1.028
0.999
0.969
0.942
0.897
0.862
0.828
0.807
0.783
0.745
0.719
0.683
0.655
0.642
0.626
0.598
0.583
0.549
0.525
0.506
0.487
0.474
0.453
0.423
0.402
0.379
0.363
0.339
0.316
0.274
0.259
0.243
0.223
0.203
0.181
0.158
0.144
0.123
0.109
1.087
1.066
1.049
1.021
0.980
0.954
0.919
0.886
0.856
0.829
0.807
0.773
0.748
0.721
0.692
0.672
0.658
0.637
0.620
0.585
0.555
0.535
0.520
0.498
0.483
0.456
0.436
0.398
0.381
0.356
0.322
0.299
0.280
0.258
0.237
0.212
0.191
0.169
0.150
0.128
0.114
1.097
1.083
1.058
1.025
0.992
0.963
0.936
0.901
0.875
0.848
0.821
0.797
0.779
0.762
0.732
0.706
0.689
0.669
0.642
0.613
0.586
0.569
0.550
0.529
0.509
0.487
0.463
0.431
0.399
0.366
0.338
0.313
0.295
0.276
0.254
0.227
0.195
0.177
0.157
0.136
0.118
1.102
1.072
1.056
1.034
0.998
0.970
0.955
0.926
0.905
0.863
0.843
0.830
0.806
0.789
0.763
0.744
0.718
0.689
0.666
0.638
0.618
0.593
0.579
0.558
0.537
0.517
0.488
0.462
0.426
0.388
0.360
0.333
0.307
0.287
0.266
0.240
0.208
0.182
0.161
0.141
0.124
1.104
1.080
1.073
1.052
1.019
1.004
0.983
0.945
0.923
0.902
0.862
0.849
0.830
0.816
0.787
0.767
0.746
0.718
0.688
0.665
0.648
0.624
0.606
0.581
0.560
0.541
0.509
0.480
0.442
0.404
0.374
0.354
0.320
0.299
0.276
0.246
0.220
0.194
0.161
0.144
0.128
1.117
1.100
1.085
1.057
1.038
1.026
0.998
0.974
0.957
0.925
0.902
0.875
0.864
0.846
0.809
0.787
0.766
0.740
0.714
0.696
0.680
0.647
0.630
0.607
0.580
0.557
0.528
0.501
0.460
0.421
0.390
0.362
0.339
0.306
0.280
0.255
0.227
0.201
0.170
0.145
0.129
1.124
1.110
1.097
1.074
1.059
1.040
1.012
1.004
0.970
0.949
0.922
0.899
0.884
0.862
0.838
0.814
0.786
0.769
0.743
0.726
0.708
0.688
0.658
0.634
0.605
0.574
0.547
0.516
0.473
0.434
0.408
0.377
0.344
0.320
0.284
0.260
0.234
0.203
0.176
0.150
0.129
1.130
1.120
1.109
1.088
1.066
1.047
1.038
1.004
0.992
0.966
0.942
0.924
0.904
0.886
0.856
0.836
0.812
0.791
0.764
0.750
0.730
0.713
0.686
0.659
0.632
0.599
0.567
0.525
0.487
0.449
0.418
0.386
0.357
0.328
0.298
0.263
0.233
0.208
0.180
0.158
0.129
1.133
1.128
1.116
1.091
1.077
1.070
1.056
1.031
1.014
0.995
0.975
0.956
0.931
0.903
0.879
0.862
0.840
0.816
0.796
0.772
0.757
0.736
0.706
0.678
0.653
0.617
0.581
0.545
0.502
0.464
0.429
0.394
0.363
0.332
0.304
0.268
0.232
0.209
0.180
0.160
0.135
1.128
1.118
1.112
1.092
1.085
1.081
1.066
1.041
1.031
1.010
0.993
0.971
0.951
0.918
0.899
0.892
0.869
0.847
0.829
0.798
0.775
0.755
0.721
0.687
0.665
0.623
0.589
0.554
0.511
0.477
0.440
0.406
0.373
0.337
0.303
0.273
0.241
0.208
0.182
0.159
0.141
1.121
1.109
1.108
1.098
1.097
1.091
1.068
1.060
1.046
1.022
1.011
0.994
0.983
0.951
0.920
0.914
0.892
0.873
0.849
0.821
0.803
0.781
0.748
0.719
0.685
0.635
0.600
0.558
0.524
0.494
0.455
0.414
0.379
0.340
0.310
0.274
0.244
0.213
0.184
0.161
0.143
1.106
1.106
1.113
1.096
1.091
1.091
1.079
1.066
1.050
1.051
1.033
1.017
0.993
0.968
0.944
0.929
0.900
0.888
0.871
0.845
0.825
0.803
0.765
0.729
0.694
0.647
0.612
0.563
0.534
0.498
0.464
0.421
0.383
0.347
0.310
0.276
0.247
0.214
0.188
0.159
0.146
1.091
1.089
1.094
1.085
1.089
1.078
1.081
1.076
1.062
1.062
1.044
1.025
1.002
0.984
0.955
0.945
0.930
0.909
0.883
0.862
0.836
0.817
0.786
0.749
0.709
0.670
0.616
0.574
0.546
0.500
0.467
0.427
0.384
0.349
0.319
0.286
0.253
0.219
0.191
0.167
0.149
1.078
1.075
1.069
1.083
1.084
1.085
1.087
1.083
1.074
1.062
1.058
1.032
1.014
0.991
0.978
0.962
0.947
0.930
0.908
0.884
0.852
0.822
0.787
0.760
0.716
0.678
0.619
0.586
0.549
0.511
0.475
0.435
0.409
0.366
0.329
0.292
0.259
0.226
0.195
0.173
0.147
1.080
1.084
1.084
1.090
1.088
1.090
1.092
1.092
1.085
1.071
1.057
1.042
1.029
1.014
0.996
0.981
0.969
0.947
0.923
0.894
0.873
0.837
0.807
0.768
0.733
0.690
0.640
0.605
0.564
0.523
0.489
0.452
0.415
0.370
0.333
0.300
0.268
0.238
0.212
0.181
0.161
1.048
1.057
1.071
1.078
1.086
1.079
1.086
1.090
1.081
1.077
1.061
1.042
1.041
1.023
1.008
0.989
0.978
0.961
0.937
0.900
0.878
0.848
0.819
0.791
0.755
0.698
0.655
0.611
0.567
0.534
0.504
0.462
0.422
0.383
0.341
0.316
0.280
0.254
0.229
0.196
0.168
1.023
1.045
1.048
1.068
1.081
1.081
1.083
1.094
1.086
1.072
1.068
1.053
1.039
1.024
1.010
1.002
0.991
0.967
0.936
0.909
0.888
0.863
0.839
0.804
0.755
0.701
0.665
0.628
0.586
0.551
0.517
0.474
0.439
0.400
0.361
0.324
0.292
0.270
0.243
0.207
0.182
1.000
1.020
1.044
1.058
1.074
1.092
1.093
1.084
1.080
1.085
1.071
1.050
1.034
1.027
1.012
1.007
0.997
0.979
0.952
0.926
0.895
0.876
0.849
0.810
0.763
0.715
0.678
0.649
0.603
0.558
0.520
0.482
0.444
0.408
0.374
0.341
0.311
0.278
0.262
0.224
0.210
0.988
1.008
1.030
1.046
1.061
1.083
1.088
1.088
1.082
1.081
1.068
1.048
1.046
1.040
1.029
1.019
1.011
0.997
0.968
0.942
0.919
0.887
0.858
0.824
0.768
0.730
0.691
0.657
0.623
0.569
0.534
0.491
0.460
0.425
0.381
0.346
0.322
0.300
0.270
0.245
0.226
0.964
0.987
1.016
1.035
1.056
1.073
1.089
1.087
1.096
1.093
1.086
1.071
1.065
1.053
1.044
1.030
1.025
1.008
0.984
0.959
0.937
0.896
0.866
0.832
0.784
0.745
0.707
0.672
0.633
0.594
0.548
0.509
0.473
0.440
0.403
0.372
0.347
0.316
0.294
0.276
0.255
0.887
0.853
0.812
0.756
0.717
0.664
0.623
0.577
0.515
0.464
0.416
0.375
0.342
0.297
0.251
0.215
0.188
0.159
0.133
0.112
0.083
0.072
0.059
0.041
0.027
0.020
0.010
0.013
0.012
0.008
0.005
0.005
0.005
0.005
0.005
0.005
0.007
0.007
0.005
0.005
0.004
0.876
0.828
0.784
0.739
0.694
0.642
0.599
0.549
0.499
0.455
0.404
0.362
0.326
0.283
0.239
0.216
0.192
0.157
0.130
0.109
0.084
0.070
0.060
0.048
0.034
0.021
0.013
0.010
0.009
0.008
0.008
0.010
0.006
0.006
0.007
0.007
0.007
0.007
0.006
0.006
0.006
0.854
0.817
0.768
0.724
0.674
0.632
0.586
0.541
0.492
0.444
0.400
0.364
0.316
0.286
0.249
0.217
0.191
0.159
0.131
0.102
0.090
0.077
0.060
0.044
0.036
0.026
0.020
0.018
0.014
0.010
0.007
0.007
0.007
0.006
0.006
0.006
0.003
0.003
0.003
0.003
0.003
0.850
0.810
0.766
0.725
0.667
0.618
0.563
0.515
0.476
0.440
0.396
0.360
0.332
0.294
0.252
0.216
0.185
0.156
0.134
0.111
0.097
0.084
0.070
0.053
0.045
0.036
0.027
0.026
0.024
0.015
0.015
0.015
0.014
0.014
0.011
0.008
0.008
0.008
0.007
0.007
0.007
0.841
0.799
0.759
0.714
0.656
0.596
0.561
0.507
0.470
0.431
0.397
0.367
0.331
0.297
0.262
0.219
0.185
0.165
0.140
0.120
0.102
0.091
0.073
0.058
0.046
0.042
0.039
0.033
0.028
0.028
0.025
0.023
0.023
0.022
0.022
0.017
0.011
0.011
0.011
0.008
0.008
0.825
0.786
0.752
0.707
0.641
0.603
0.559
0.506
0.469
0.429
0.392
0.359
0.327
0.291
0.259
0.221
0.197
0.183
0.158
0.135
0.118
0.104
0.086
0.066
0.060
0.056
0.052
0.049
0.038
0.037
0.034
0.031
0.031
0.026
0.026
0.025
0.020
0.017
0.016
0.012
0.012
0.824
0.781
0.733
0.697
0.654
0.608
0.569
0.513
0.475
0.432
0.402
0.363
0.334
0.292
0.264
0.234
0.218
0.187
0.168
0.148
0.130
0.111
0.093
0.091
0.084
0.076
0.067
0.064
0.052
0.049
0.043
0.043
0.039
0.038
0.033
0.029
0.028
0.023
0.022
0.018
0.017
0.815
0.775
0.732
0.702
0.659
0.622
0.580
0.518
0.476
0.437
0.403
0.368
0.342
0.323
0.291
0.264
0.236
0.215
0.191
0.179
0.155
0.139
0.132
0.120
0.105
0.095
0.088
0.068
0.066
0.057
0.055
0.052
0.050
0.044
0.043
0.041
0.032
0.030
0.025
0.024
0.020
0.826
0.779
0.739
0.693
0.656
0.618
0.576
0.543
0.480
0.448
0.412
0.387
0.365
0.331
0.304
0.286
0.268
0.241
0.211
0.198
0.178
0.174
0.160
0.147
0.138
0.130
0.115
0.103
0.089
0.078
0.074
0.059
0.057
0.053
0.051
0.047
0.044
0.038
0.029
0.028
0.026
0.823
0.797
0.755
0.719
0.666
0.626
0.590
0.554
0.510
0.461
0.434
0.407
0.378
0.359
0.326
0.304
0.284
0.255
0.236
0.220
0.212
0.197
0.181
0.173
0.157
0.151
0.134
0.123
0.109
0.101
0.090
0.080
0.077
0.070
0.058
0.055
0.050
0.044
0.041
0.035
0.030
0.829
0.798
0.756
0.723
0.683
0.644
0.597
0.562
0.529
0.477
0.445
0.433
0.410
0.378
0.344
0.320
0.296
0.280
0.265
0.245
0.240
0.217
0.203
0.193
0.183
0.165
0.158
0.145
0.133
0.118
0.102
0.096
0.091
0.084
0.074
0.070
0.059
0.056
0.046
0.040
0.037
0.858
0.816
0.776
0.738
0.698
0.661
0.619
0.575
0.547
0.493
0.471
0.441
0.422
0.400
0.373
0.348
0.320
0.307
0.288
0.272
0.262
0.243
0.224
0.212
0.202
0.190
0.178
0.165
0.155
0.135
0.119
0.111
0.105
0.098
0.087
0.082
0.074
0.066
0.058
0.045
0.042
0.873
0.842
0.797
0.766
0.733
0.693
0.660
0.618
0.582
0.531
0.490
0.465
0.440
0.424
0.398
0.380
0.354
0.337
0.322
0.300
0.286
0.262
0.249
0.236
0.227
0.218
0.205
0.191
0.178
0.166
0.152
0.132
0.117
0.112
0.102
0.092
0.086
0.077
0.068
0.052
0.046
0.892
0.861
0.820
0.789
0.763
0.728
0.682
0.655
0.607
0.564
0.517
0.493
0.466
0.448
0.424
0.404
0.380
0.362
0.349
0.325
0.315
0.286
0.271
0.259
0.250
0.240
0.230
0.217
0.201
0.186
0.171
0.153
0.142
0.128
0.118
0.106
0.099
0.089
0.079
0.069
0.054
0.909
0.872
0.850
0.816
0.773
0.738
0.716
0.681
0.632
0.594
0.558
0.526
0.496
0.475
0.451
0.433
0.414
0.395
0.379
0.355
0.332
0.316
0.297
0.290
0.277
0.266
0.256
0.240
0.227
0.207
0.192
0.172
0.159
0.149
0.135
0.123
0.115
0.097
0.090
0.079
0.062
0.932
0.910
0.875
0.830
0.787
0.760
0.739
0.702
0.665
0.625
0.597
0.557
0.534
0.501
0.480
0.463
0.441
0.424
0.405
0.381
0.363
0.343
0.328
0.318
0.304
0.290
0.277
0.261
0.249
0.230
0.212
0.191
0.179
0.164
0.152
0.139
0.125
0.116
0.103
0.091
0.071
0.963
0.938
0.901
0.867
0.828
0.800
0.769
0.737
0.694
0.667
0.624
0.588
0.554
0.532
0.520
0.496
0.478
0.459
0.439
0.418
0.394
0.376
0.355
0.345
0.333
0.315
0.303
0.290
0.274
0.252
0.230
0.208
0.195
0.185
0.167
0.154
0.138
0.126
0.115
0.102
0.078
0.992
0.969
0.923
0.886
0.871
0.838
0.801
0.765
0.723
0.699
0.661
0.620
0.588
0.574
0.553
0.532
0.513
0.499
0.473
0.453
0.423
0.400
0.389
0.373
0.357
0.341
0.325
0.312
0.291
0.276
0.260
0.229
0.212
0.200
0.183
0.169
0.153
0.137
0.124
0.109
0.092
1.019
0.987
0.954
0.912
0.892
0.866
0.828
0.788
0.757
0.735
0.687
0.655
0.626
0.607
0.586
0.567
0.548
0.526
0.509
0.492
0.459
0.427
0.414
0.399
0.385
0.372
0.351
0.333
0.312
0.295
0.278
0.250
0.231
0.218
0.198
0.180
0.167
0.149
0.134
0.116
0.101
1.026
1.001
0.975
0.950
0.910
0.882
0.851
0.811
0.777
0.753
0.718
0.696
0.669
0.643
0.617
0.595
0.582
0.566
0.537
0.520
0.488
0.463
0.448
0.429
0.412
0.399
0.378
0.357
0.341
0.320
0.294
0.264
0.247
0.230
0.215
0.195
0.177
0.157
0.144
0.125
0.110
1.038
1.018
0.986
0.966
0.936
0.904
0.869
0.838
0.814
0.782
0.763
0.741
0.704
0.669
0.648
0.627
0.615
0.600
0.576
0.551
0.522
0.503
0.487
0.463
0.445
0.421
0.403
0.376
0.360
0.338
0.314
0.290
0.264
0.243
0.227
0.208
0.190
0.165
0.151
0.133
0.112
1.067
1.036
1.017
0.986
0.956
0.931
0.892
0.857
0.831
0.814
0.784
0.757
0.734
0.713
0.682
0.661
0.651
0.634
0.616
0.588
0.552
0.537
0.524
0.504
0.483
0.453
0.432
0.409
0.386
0.359
0.331
0.305
0.279
0.262
0.241
0.221
0.199
0.180
0.153
0.138
0.121
1.076
1.050
1.031
0.995
0.970
0.945
0.910
0.878
0.846
0.845
0.814
0.792
0.764
0.751
0.717
0.697
0.685
0.667
0.640
0.621
0.591
0.570
0.556
0.534
0.510
0.486
0.464
0.439
0.406
0.380
0.347
0.327
0.296
0.274
0.255
0.232
0.209
0.187
0.162
0.143
0.125
1.078
1.055
1.030
1.011
0.985
0.958
0.930
0.906
0.887
0.853
0.840
0.816
0.799
0.780
0.758
0.726
0.713
0.700
0.673
0.651
0.622
0.605
0.583
0.562
0.541
0.520
0.491
0.464
0.428
0.401
0.362
0.341
0.312
0.292
0.268
0.244
0.217
0.191
0.167
0.151
0.128
1.085
1.067
1.059
1.031
1.007
0.976
0.962
0.941
0.901
0.881
0.868
0.857
0.832
0.816
0.793
0.766
0.737
0.724
0.698
0.679
0.652
0.629
0.610
0.588
0.564
0.543
0.516
0.489
0.454
0.417
0.379
0.352
0.326
0.302
0.280
0.258
0.227
0.196
0.173
0.153
0.133
1.092
1.081
1.065
1.043
1.014
1.004
0.984
0.967
0.930
0.911
0.895
0.875
0.856
0.838
0.815
0.789
0.768
0.742
0.725
0.703
0.681
0.661
0.638
0.619
0.589
0.567
0.542
0.512
0.478
0.426
0.401
0.373
0.338
0.313
0.288
0.264
0.233
0.203
0.176
0.154
0.135
1.112
1.101
1.088
1.059
1.038
1.025
1.003
0.986
0.960
0.938
0.921
0.907
0.883
0.859
0.835
0.820
0.794
0.774
0.746
0.727
0.714
0.698
0.670
0.645
0.623
0.587
0.560
0.530
0.491
0.445
0.417
0.384
0.356
0.325
0.298
0.265
0.238
0.213
0.181
0.156
0.138
1.114
1.110
1.091
1.083
1.067
1.051
1.033
1.008
0.982
0.958
0.935
0.925
0.901
0.893
0.867
0.840
0.820
0.806
0.776
0.758
0.740
0.717
0.694
0.671
0.639
0.605
0.578
0.547
0.505
0.463
0.430
0.398
0.366
0.338
0.301
0.274
0.240
0.215
0.186
0.156
0.138
1.118
1.118
1.110
1.094
1.074
1.064
1.045
1.028
1.008
0.986
0.958
0.947
0.933
0.911
0.891
0.856
0.841
0.814
0.795
0.781
0.760
0.743
0.716
0.695
0.661
0.626
0.595
0.555
0.511
0.477
0.442
0.412
0.375
0.342
0.312
0.280
0.247
0.215
0.186
0.162
0.137
1.120
1.122
1.112
1.095
1.081
1.076
1.061
1.039
1.023
1.006
1.000
0.975
0.961
0.919
0.897
0.885
0.868
0.846
0.828
0.800
0.779
0.763
0.732
0.712
0.676
0.647
0.603
0.563
0.525
0.495
0.453
0.418
0.379
0.348
0.315
0.287
0.247
0.215
0.188
0.165
0.138
1.118
1.116
1.105
1.085
1.095
1.083
1.069
1.054
1.051
1.034
1.018
0.997
0.974
0.936
0.928
0.908
0.887
0.862
0.850
0.825
0.807
0.782
0.750
0.721
0.692
0.661
0.618
0.575
0.531
0.495
0.459
0.422
0.389
0.353
0.317
0.288
0.252
0.216
0.187
0.165
0.149
1.106
1.105
1.105
1.107
1.103
1.091
1.082
1.067
1.065
1.056
1.034
1.013
0.988
0.980
0.957
0.939
0.915
0.896
0.873
0.851
0.830
0.803
0.776
0.737
0.703
0.662
0.624
0.582
0.539
0.507
0.473
0.429
0.395
0.355
0.325
0.284
0.252
0.225
0.188
0.169
0.149
1.098
1.101
1.107
1.105
1.097
1.096
1.085
1.075
1.074
1.063
1.050
1.036
1.009
0.989
0.968
0.955
0.938
0.915
0.895
0.867
0.850
0.827
0.792
0.759
0.718
0.678
0.632
0.585
0.549
0.515
0.476
0.436
0.403
0.355
0.320
0.287
0.254
0.232
0.197
0.173
0.155
1.085
1.084
1.095
1.099
1.100
1.091
1.088
1.085
1.078
1.071
1.066
1.041
1.019
1.001
0.980
0.970
0.954
0.934
0.913
0.887
0.866
0.846
0.812
0.775
0.735
0.698
0.647
0.600
0.562
0.529
0.480
0.433
0.400
0.363
0.332
0.295
0.261
0.227
0.201
0.175
0.157
1.070
1.064
1.082
1.097
1.104
1.093
1.096
1.090
1.083
1.084
1.069
1.050
1.028
1.005
0.995
0.986
0.974
0.949
0.928
0.900
0.877
0.853
0.815
0.778
0.752
0.701
0.654
0.612
0.570
0.529
0.493
0.447
0.415
0.382
0.337
0.298
0.267
0.235
0.200
0.178
0.160
1.053
1.065
1.079
1.085
1.087
1.083
1.093
1.091
1.089
1.092
1.078
1.060
1.043
1.024
1.011
1.003
0.986
0.975
0.950
0.922
0.892
0.852
0.816
0.784
0.752
0.711
0.664
0.623
0.582
0.538
0.505
0.467
0.429
0.386
0.343
0.314
0.281
0.244
0.222
0.185
0.164
1.042
1.055
1.070
1.073
1.085
1.079
1.086
1.092
1.091
1.087
1.084
1.073
1.054
1.030
1.017
1.005
1.000
0.979
0.959
0.923
0.894
0.871
0.836
0.800
0.763
0.719
0.673
0.638
0.585
0.547
0.513
0.467
0.433
0.394
0.352
0.319
0.285
0.257
0.233
0.203
0.178
1.025
1.039
1.057
1.067
1.086
1.079
1.085
1.090
1.082
1.075
1.086
1.080
1.051
1.034
1.031
1.015
1.002
0.985
0.966
0.931
0.905
0.876
0.841
0.809
0.771
0.717
0.682
0.644
0.599
0.565
0.521
0.480
0.440
0.414
0.368
0.338
0.297
0.269
0.246
0.223
0.192
1.004
1.024
1.043
1.062
1.074
1.082
1.080
1.085
1.080
1.084
1.082
1.069
1.056
1.048
1.038
1.024
1.009
0.985
0.967
0.936
0.912
0.887
0.857
0.817
0.774
0.727
0.690
0.654
0.616
0.568
0.535
0.491
0.461
0.424
0.380
0.346
0.317
0.287
0.266
0.251
0.220
0.977
1.001
1.030
1.045
1.053
1.081
1.080
1.082
1.085
1.079
1.081
1.060
1.061
1.059
1.048
1.035
1.017
1.009
0.985
0.959
0.931
0.895
0.866
0.825
0.781
0.738
0.705
0.667
0.628
0.578
0.545
0.512
0.470
0.433
0.389
0.361
0.337
0.306
0.281
0.256
0.230
0.959
0.987
1.012
1.030
1.051
1.075
1.079
1.088
1.093
1.106
1.098
1.079
1.064
1.061
1.054
1.043
1.030
1.020
0.999
0.972
0.945
0.911
0.875
0.839
0.801
0.757
0.711
0.676
0.642
0.609
0.560
0.526
0.481
0.441
0.398
0.370
0.348
0.320
0.287
0.279
0.256
0.875
0.827
0.794
0.758
0.696
0.646
0.602
0.558
0.508
0.472
0.427
0.381
0.335
0.293
0.267
0.229
0.203
0.168
0.144
0.125
0.105
0.087
0.065
0.047
0.037
0.028
0.025
0.015
0.014
0.013
0.009
0.009
0.006
0.008
0.008
0.008
0.010
0.010
0.010
0.009
0.009
0.846
0.805
0.765
0.729
0.675
0.628
0.584
0.529
0.481
0.443
0.406
0.363
0.323
0.288
0.254
0.231
0.199
0.163
0.143
0.117
0.099
0.080
0.061
0.055
0.038
0.031
0.024
0.014
0.014
0.013
0.011
0.011
0.011
0.011
0.007
0.007
0.007
0.007
0.007
0.007
0.007
0.821
0.781
0.749
0.703
0.653
0.612
0.562
0.514
0.478
0.435
0.390
0.355
0.322
0.286
0.250
0.227
0.192
0.163
0.143
0.115
0.098
0.085
0.073
0.057
0.046
0.037
0.030
0.024
0.019
0.017
0.014
0.018
0.018
0.015
0.015
0.011
0.011
0.011
0.011
0.007
0.003
0.812
0.779
0.736
0.694
0.639
0.598
0.555
0.510
0.469
0.436
0.394
0.357
0.324
0.296
0.259
0.219
0.199
0.175
0.151
0.130
0.109
0.098
0.078
0.066
0.054
0.046
0.035
0.031
0.031
0.028
0.023
0.018
0.018
0.018
0.017
0.014
0.010
0.010
0.008
0.008
0.007
0.804
0.764
0.734
0.683
0.631
0.587
0.555
0.504
0.464
0.430
0.389
0.358
0.329
0.295
0.254
0.229
0.205
0.181
0.159
0.133
0.117
0.107
0.082
0.068
0.063
0.057
0.053
0.045
0.041
0.034
0.033
0.033
0.029
0.025
0.024
0.023
0.022
0.012
0.012
0.011
0.011
0.807
0.760
0.729
0.676
0.636
0.588
0.548
0.501
0.466
0.425
0.388
0.357
0.325
0.290
0.260
0.238
0.209
0.183
0.165
0.139
0.128
0.116
0.095
0.089
0.079
0.079
0.072
0.068
0.052
0.046
0.043
0.042
0.037
0.033
0.032
0.028
0.026
0.021
0.018
0.017
0.013
0.806
0.755
0.709
0.671
0.636
0.586
0.550
0.508
0.455
0.433
0.398
0.362
0.334
0.307
0.273
0.249
0.225
0.201
0.180
0.167
0.146
0.120
0.116
0.112
0.103
0.092
0.088
0.079
0.066
0.056
0.052
0.048
0.047
0.043
0.041
0.040
0.031
0.029
0.024
0.023
0.019
0.783
0.747
0.710
0.677
0.641
0.593
0.559
0.508
0.480
0.431
0.402
0.367
0.348
0.322
0.299
0.275
0.250
0.223
0.215
0.199
0.176
0.161
0.152
0.140
0.132
0.120
0.106
0.101
0.085
0.071
0.062
0.058
0.057
0.055
0.048
0.046
0.043
0.037
0.032
0.027
0.025
0.788
0.756
0.719
0.677
0.649
0.606
0.563
0.513
0.479
0.435
0.409
0.395
0.359
0.337
0.316
0.299
0.278
0.256
0.233
0.220
0.201
0.184
0.178
0.163
0.156
0.150
0.134
0.116
0.108
0.094
0.084
0.071
0.068
0.062
0.057
0.052
0.050
0.047
0.040
0.031
0.029
0.799
0.759
0.720
0.688
0.647
0.613
0.568
0.541
0.495
0.458
0.424
0.403
0.389
0.360
0.337
0.318
0.297
0.281
0.256
0.244
0.231
0.218
0.199
0.190
0.179
0.168
0.160
0.141
0.130
0.117
0.104
0.091
0.087
0.079
0.072
0.062
0.059
0.053
0.046
0.043
0.036
0.794
0.766
0.736
0.698
0.660
0.612
0.580
0.557
0.514
0.473
0.452
0.440
0.413
0.388
0.361
0.339
0.318
0.307
0.282
0.270
0.259
0.236
0.224
0.211
0.199
0.190
0.173
0.164
0.154
0.136
0.125
0.110
0.103
0.095
0.085
0.078
0.070
0.062
0.056
0.048
0.041
0.826
0.792
0.748
0.711
0.685
0.640
0.604
0.571
0.534
0.506
0.478
0.465
0.434
0.409
0.385
0.363
0.346
0.332
0.317
0.296
0.286
0.265
0.249
0.235
0.226
0.210
0.199
0.187
0.175
0.166
0.140
0.127
0.116
0.111
0.105
0.091
0.082
0.077
0.065
0.057
0.046
0.846
0.814
0.782
0.751
0.716
0.678
0.638
0.600
0.559
0.524
0.500
0.475
0.447
0.435
0.415
0.387
0.376
0.363
0.345
0.330
0.311
0.289
0.276
0.261
0.249
0.238
0.225
0.215
0.198
0.188
0.170
0.147
0.135
0.123
0.117
0.106
0.095
0.086
0.079
0.066
0.051
0.861
0.834
0.801
0.769
0.734
0.689
0.659
0.625
0.593
0.559
0.534
0.501
0.478
0.461
0.438
0.425
0.406
0.394
0.379
0.359
0.340
0.322
0.299
0.282
0.271
0.261
0.247
0.239
0.228
0.210
0.196
0.170
0.156
0.147
0.135
0.119
0.109
0.098
0.087
0.080
0.062
0.873
0.846
0.815
0.783
0.750
0.726
0.697
0.656
0.620
0.590
0.561
0.541
0.508
0.490
0.476
0.457
0.437
0.426
0.412
0.385
0.367
0.346
0.329
0.317
0.300
0.289
0.278
0.263
0.252
0.236
0.219
0.188
0.177
0.164
0.154
0.139
0.128
0.111
0.099
0.087
0.076
0.912
0.884
0.840
0.805
0.770
0.753
0.727
0.676
0.658
0.626
0.605
0.565
0.539
0.522
0.503
0.487
0.471
0.452
0.432
0.412
0.393
0.372
0.354
0.343
0.332
0.314
0.302
0.286
0.274
0.257
0.239
0.212
0.196
0.184
0.169
0.152
0.141
0.127
0.117
0.100
0.082
0.941
0.909
0.867
0.836
0.806
0.788
0.750
0.711
0.685
0.666
0.615
0.594
0.571
0.552
0.539
0.523
0.507
0.486
0.463
0.441
0.425
0.407
0.386
0.373
0.362
0.345
0.330
0.316
0.296
0.280
0.262
0.231
0.213
0.202
0.185
0.169
0.153
0.140
0.126
0.111
0.090
0.958
0.940
0.902
0.867
0.852
0.816
0.781
0.749
0.717
0.692
0.657
0.635
0.599
0.588
0.573
0.557
0.543
0.520
0.503
0.475
0.452
0.428
0.416
0.401
0.389
0.374
0.353
0.339
0.321
0.302
0.281
0.249
0.230
0.218
0.204
0.184
0.167
0.152
0.137
0.123
0.104
0.984
0.954
0.920
0.895
0.868
0.843
0.804
0.779
0.757
0.723
0.695
0.676
0.641
0.621
0.607
0.587
0.576
0.561
0.541
0.515
0.489
0.458
0.447
0.430
0.418
0.404
0.383
0.361
0.340
0.323
0.301
0.274
0.251
0.233
0.218
0.196
0.182
0.164
0.146
0.132
0.110
1.006
0.982
0.948
0.922
0.889
0.863
0.833
0.812
0.783
0.762
0.732
0.710
0.686
0.658
0.638
0.625
0.608
0.594
0.567
0.538
0.518
0.495
0.480
0.460
0.441
0.427
0.410
0.388
0.368
0.344
0.319
0.289
0.267
0.251
0.235
0.213
0.193
0.173
0.156
0.141
0.122
1.017
0.994
0.968
0.946
0.908
0.887
0.850
0.838
0.811
0.784
0.771
0.752
0.716
0.694
0.673
0.659
0.645
0.630
0.609
0.575
0.554
0.539
0.515
0.495
0.471
0.453
0.433
0.410
0.386
0.365
0.340
0.309
0.282
0.265
0.245
0.228
0.202
0.185
0.164
0.148
0.129
1.024
1.004
0.987
0.965
0.943
0.909
0.879
0.851
0.834
0.805
0.796
0.778
0.752
0.732
0.708
0.694
0.683
0.667
0.646
0.616
0.591
0.573
0.552
0.531
0.511
0.483
0.457
0.432
0.408
0.384
0.355
0.327
0.302
0.280
0.257
0.238
0.215
0.196
0.170
0.150
0.135
1.042
1.020
1.008
0.981
0.961
0.932
0.910
0.876
0.869
0.852
0.835
0.807
0.780
0.764
0.737
0.722
0.718
0.695
0.672
0.652
0.619
0.610
0.594
0.566
0.549
0.521
0.491
0.466
0.436
0.403
0.370
0.345
0.318
0.293
0.273
0.249
0.224
0.203
0.179
0.155
0.139
1.063
1.041
1.028
1.000
0.982
0.954
0.932
0.909
0.895
0.879
0.867
0.838
0.824
0.801
0.770
0.754
0.745
0.730
0.706
0.685
0.665
0.636
0.621
0.595
0.572
0.550
0.522
0.490
0.459
0.424
0.381
0.362
0.331
0.307
0.282
0.260
0.235
0.208
0.179
0.158
0.141
1.071
1.057
1.046
1.021
0.993
0.965
0.952
0.943
0.918
0.909
0.896
0.866
0.853
0.836
0.814
0.780
0.765
0.749
0.730
0.703
0.687
0.663
0.644
0.623
0.596
0.571
0.543
0.519
0.488
0.444
0.403
0.375
0.346
0.320
0.294
0.270
0.244
0.214
0.187
0.164
0.140
1.084
1.076
1.062
1.036
1.022
0.992
0.977
0.964
0.934
0.928
0.917
0.896
0.875
0.855
0.835
0.820
0.796
0.773
0.758
0.735
0.719
0.704
0.678
0.656
0.628
0.594
0.567
0.537
0.500
0.456
0.418
0.393
0.359
0.327
0.304
0.279
0.252
0.216
0.191
0.166
0.144
1.096
1.091
1.080
1.055
1.034
1.020
1.009
0.987
0.967
0.950
0.937
0.916
0.897
0.876
0.859
0.843
0.817
0.801
0.780
0.758
0.742
0.724
0.701
0.677
0.656
0.622
0.589
0.561
0.520
0.470
0.444
0.405
0.374
0.337
0.308
0.283
0.254
0.221
0.192
0.169
0.144
1.106
1.111
1.097
1.069
1.066
1.056
1.031
1.015
0.994
0.967
0.950
0.949
0.922
0.905
0.882
0.863
0.837
0.824
0.794
0.780
0.764
0.747
0.723
0.698
0.672
0.641
0.602
0.575
0.533
0.486
0.456
0.416
0.385
0.352
0.315
0.282
0.256
0.226
0.199
0.165
0.146
1.108
1.102
1.099
1.087
1.083
1.065
1.045
1.040
1.020
0.996
0.984
0.978
0.950
0.928
0.911
0.894
0.869
0.843
0.824
0.800
0.791
0.769
0.741
0.717
0.694
0.654
0.626
0.578
0.531
0.499
0.468
0.430
0.391
0.361
0.324
0.287
0.254
0.226
0.195
0.167
0.144
1.107
1.110
1.099
1.098
1.084
1.080
1.067
1.052
1.038
1.020
1.008
0.994
0.981
0.942
0.928
0.911
0.892
0.864
0.847
0.833
0.807
0.784
0.759
0.734
0.707
0.668
0.631
0.586
0.543
0.510
0.474
0.439
0.398
0.362
0.330
0.299
0.255
0.224
0.197
0.168
0.144
1.106
1.105
1.102
1.097
1.095
1.090
1.081
1.072
1.055
1.054
1.030
1.014
1.000
0.971
0.957
0.936
0.909
0.890
0.872
0.850
0.827
0.814
0.780
0.749
0.720
0.681
0.648
0.601
0.556
0.518
0.479
0.442
0.408
0.363
0.330
0.296
0.265
0.220
0.191
0.173
0.150
1.110
1.106
1.107
1.106
1.101
1.098
1.094
1.084
1.078
1.065
1.039
1.033
1.013
0.995
0.978
0.961
0.934
0.907
0.888
0.879
0.854
0.827
0.802
0.767
0.731
0.698
0.655
0.613
0.566
0.527
0.494
0.450
0.409
0.369
0.333
0.297
0.261
0.229
0.196
0.174
0.151
1.097
1.083
1.111
1.103
1.106
1.104
1.106
1.082
1.085
1.078
1.058
1.043
1.035
1.008
0.996
0.972
0.957
0.941
0.918
0.895
0.875
0.842
0.816
0.775
0.740
0.696
0.651
0.611
0.575
0.530
0.496
0.453
0.416
0.379
0.334
0.301
0.267
0.236
0.203
0.182
0.166
1.078
1.078
1.094
1.096
1.100
1.097
1.103
1.094
1.096
1.086
1.082
1.058
1.044
1.017
0.996
0.992
0.974
0.961
0.942
0.911
0.890
0.863
0.832
0.797
0.755
0.714
0.665
0.621
0.581
0.537
0.500
0.453
0.417
0.384
0.342
0.303
0.269
0.237
0.208
0.182
0.163
1.053
1.061
1.090
1.090
1.100
1.097
1.103
1.093
1.099
1.099
1.084
1.062
1.049
1.028
1.004
1.000
0.995
0.974
0.955
0.922
0.899
0.874
0.838
0.796
0.760
0.728
0.668
0.627
0.582
0.548
0.504
0.461
0.424
0.390
0.348
0.313
0.274
0.244
0.204
0.184
0.165
1.049
1.060
1.069
1.074
1.086
1.091
1.099
1.096
1.100
1.093
1.095
1.075
1.058
1.035
1.023
1.015
1.005
0.986
0.974
0.937
0.906
0.876
0.839
0.800
0.771
0.729
0.683
0.638
0.594
0.551
0.515
0.473
0.436
0.400
0.360
0.321
0.287
0.247
0.224
0.192
0.173
1.036
1.049
1.055
1.066
1.079
1.084
1.094
1.096
1.096
1.101
1.092
1.090
1.065
1.040
1.033
1.029
1.013
0.999
0.978
0.945
0.914
0.885
0.849
0.807
0.765
0.732
0.686
0.645
0.602
0.558
0.516
0.474
0.436
0.408
0.365
0.326
0.289
0.264
0.235
0.217
0.186
1.021
1.037
1.047
1.066
1.076
1.075
1.089
1.084
1.090
1.086
1.095
1.084
1.068
1.053
1.045
1.026
1.015
0.995
0.979
0.950
0.921
0.897
0.853
0.819
0.771
0.727
0.688
0.656
0.615
0.565
0.526
0.480
0.452
0.414
0.380
0.345
0.304
0.279
0.249
0.231
0.202
0.993
1.016
1.042
1.052
1.074
1.081
1.073
1.074
1.078
1.092
1.090
1.086
1.066
1.059
1.052
1.038
1.022
0.996
0.982
0.956
0.923
0.895
0.864
0.820
0.784
0.732
0.698
0.657
0.621
0.575
0.537
0.493
0.464
0.427
0.394
0.354
0.327
0.299
0.272
0.245
0.222
0.969
0.990
1.022
1.034
1.061
1.073
1.073
1.084
1.078
1.093
1.091
1.076
1.074
1.067
1.057
1.048
1.033
1.014
0.989
0.971
0.950
0.909
0.870
0.826
0.788
0.744
0.706
0.675
0.629
0.586
0.558
0.513
0.478
0.441
0.408
0.372
0.342
0.314
0.294
0.268
0.235
0.950
0.976
1.010
1.023
1.045
1.069
1.078
1.083
1.089
1.094
1.101
1.097
1.070
1.072
1.060
1.054
1.038
1.022
0.997
0.977
0.955
0.919
0.886
0.832
0.799
0.759
0.714
0.686
0.639
0.602
0.569
0.524
0.489
0.454
0.409
0.382
0.355
0.325
0.307
0.284
0.264
0.846
0.809
0.775
0.736
0.686
0.640
0.597
0.543
0.506
0.468
0.415
0.383
0.341
0.304
0.278
0.243
0.204
0.179
0.152
0.133
0.114
0.094
0.078
0.061
0.048
0.036
0.030
0.026
0.019
0.015
0.014
0.011
0.012
0.009
0.011
0.011
0.011
0.011
0.010
0.010
0.010
0.820
0.780
0.757
0.713
0.664
0.610
0.567
0.525
0.480
0.432
0.402
0.370
0.327
0.291
0.268
0.233
0.204
0.175
0.157
0.133
0.117
0.088
0.077
0.072
0.048
0.041
0.033
0.028
0.023
0.022
0.019
0.013
0.012
0.012
0.012
0.008
0.008
0.008
0.008
0.008
0.007
0.797
0.763
0.729
0.681
0.632
0.588
0.543
0.501
0.468
0.426
0.402
0.362
0.326
0.285
0.258
0.233
0.206
0.179
0.156
0.134
0.114
0.100
0.090
0.070
0.058
0.045
0.042
0.032
0.027
0.031
0.030
0.020
0.020
0.021
0.018
0.018
0.012
0.012
0.012
0.011
0.011
0.782
0.748
0.706
0.666
0.622
0.577
0.542
0.497
0.461
0.435
0.397
0.359
0.322
0.298
0.263
0.234
0.214
0.191
0.168
0.148
0.129
0.114
0.087
0.074
0.066
0.060
0.053
0.045
0.037
0.033
0.032
0.031
0.031
0.027
0.023
0.022
0.019
0.015
0.011
0.011
0.010
0.774
0.741
0.700
0.660
0.613
0.580
0.537
0.490
0.460
0.427
0.382
0.355
0.328
0.296
0.277
0.246
0.221
0.199
0.180
0.157
0.137
0.115
0.098
0.078
0.074
0.076
0.067
0.058
0.056
0.042
0.037
0.037
0.035
0.032
0.027
0.026
0.025
0.024
0.013
0.013
0.012
0.777
0.732
0.682
0.649
0.607
0.574
0.540
0.498
0.448
0.410
0.382
0.358
0.330
0.301
0.272
0.257
0.227
0.203
0.187
0.163
0.150
0.128
0.105
0.111
0.102
0.091
0.087
0.072
0.069
0.061
0.048
0.047
0.045
0.044
0.036
0.034
0.029
0.028
0.023
0.019
0.018
0.775
0.727
0.689
0.654
0.607
0.565
0.534
0.492
0.459
0.414
0.397
0.366
0.337
0.315
0.298
0.277
0.240
0.229
0.208
0.187
0.169
0.142
0.135
0.125
0.119
0.106
0.098
0.090
0.080
0.072
0.064
0.057
0.053
0.051
0.046
0.044
0.042
0.032
0.030
0.025
0.021
0.764
0.720
0.689
0.650
0.612
0.573
0.544
0.498
0.468
0.428
0.412
0.375
0.354
0.332
0.313
0.287
0.262
0.244
0.230
0.221
0.202
0.180
0.171
0.162
0.146
0.138
0.125
0.112
0.098
0.086
0.081
0.069
0.063
0.061
0.056
0.051
0.048
0.045
0.039
0.029
0.028
0.756
0.727
0.690
0.655
0.623
0.590
0.542
0.504
0.477
0.439
0.413
0.395
0.358
0.340
0.331
0.310
0.291
0.272
0.256
0.238
0.225
0.206
0.198
0.185
0.174
0.164
0.150
0.141
0.124
0.108
0.098
0.087
0.078
0.073
0.066
0.061
0.055
0.052
0.048
0.042
0.032
0.757
0.724
0.693
0.671
0.630
0.586
0.549
0.520
0.481
0.454
0.426
0.404
0.391
0.363
0.346
0.331
0.322
0.300
0.275
0.267
0.249
0.228
0.220
0.206
0.199
0.187
0.175
0.163
0.148
0.130
0.119
0.110
0.098
0.089
0.079
0.075
0.065
0.059
0.055
0.047
0.040
0.765
0.744
0.705
0.667
0.632
0.598
0.570
0.545
0.503
0.485
0.454
0.442
0.414
0.392
0.371
0.360
0.334
0.322
0.306
0.292
0.271
0.255
0.245
0.235
0.222
0.210
0.201
0.182
0.169
0.159
0.137
0.126
0.115
0.108
0.096
0.089
0.077
0.073
0.062
0.057
0.049
0.791
0.759
0.728
0.687
0.662
0.623
0.591
0.559
0.526
0.513
0.487
0.468
0.432
0.417
0.398
0.380
0.365
0.348
0.333
0.320
0.298
0.285
0.269
0.259
0.249
0.236
0.219
0.209
0.191
0.182
0.160
0.147
0.133
0.122
0.115
0.105
0.091
0.085
0.075
0.066
0.055
0.806
0.773
0.748
0.722
0.687
0.646
0.618
0.575
0.572
0.539
0.501
0.473
0.454
0.433
0.421
0.408
0.396
0.382
0.366
0.347
0.329
0.315
0.298
0.287
0.277
0.263
0.246
0.234
0.221
0.205
0.189
0.174
0.154
0.137
0.128
0.121
0.107
0.094
0.087
0.077
0.064
0.818
0.793
0.769
0.733
0.698
0.670
0.644
0.608
0.602
0.578
0.541
0.500
0.482
0.469
0.456
0.443
0.426
0.416
0.398
0.379
0.359
0.345
0.330
0.316
0.299
0.288
0.268
0.257
0.248
0.228
0.215
0.194
0.178
0.160
0.147
0.135
0.122
0.107
0.096
0.088
0.080
0.844
0.819
0.781
0.747
0.720
0.696
0.669
0.647
0.626
0.599
0.571
0.540
0.519
0.503
0.491
0.471
0.457
0.447
0.432
0.413
0.393
0.374
0.355
0.347
0.332
0.316
0.301
0.285
0.273
0.256
0.237
0.217
0.198
0.178
0.168
0.154
0.141
0.123
0.108
0.096
0.087
0.882
0.837
0.813
0.772
0.742
0.725
0.699
0.676
0.650
0.627
0.600
0.580
0.552
0.540
0.529
0.509
0.490
0.473
0.463
0.443
0.421
0.401
0.388
0.374
0.361
0.341
0.326
0.309
0.296
0.278
0.264
0.238
0.218
0.201
0.184
0.172
0.154
0.142
0.127
0.107
0.094
0.905
0.866
0.832
0.806
0.778
0.753
0.724
0.700
0.669
0.657
0.629
0.615
0.582
0.569
0.561
0.551
0.530
0.506
0.488
0.469
0.451
0.430
0.415
0.402
0.387
0.367
0.350
0.337
0.319
0.304
0.285
0.257
0.231
0.219
0.203
0.187
0.166
0.154
0.139
0.125
0.102
0.917
0.892
0.864
0.829
0.802
0.787
0.759
0.726
0.708
0.681
0.661
0.650
0.613
0.608
0.591
0.574
0.563
0.541
0.532
0.500
0.480
0.460
0.450
0.435
0.416
0.403
0.382
0.364
0.345
0.329
0.305
0.280
0.253
0.235
0.221
0.201
0.184
0.165
0.151
0.135
0.117
0.948
0.919
0.895
0.864
0.841
0.818
0.792
0.771
0.750
0.721
0.702
0.688
0.667
0.639
0.621
0.613
0.606
0.587
0.566
0.541
0.520
0.490
0.480
0.464
0.445
0.431
0.409
0.390
0.367
0.350
0.326
0.302
0.274
0.251
0.235
0.217
0.196
0.177
0.162
0.143
0.129
0.966
0.939
0.898
0.888
0.867
0.840
0.824
0.800
0.783
0.760
0.737
0.720
0.696
0.676
0.665
0.654
0.635
0.623
0.603
0.576
0.548
0.527
0.515
0.489
0.472
0.455
0.439
0.418
0.391
0.370
0.343
0.313
0.290
0.270
0.249
0.231
0.207
0.190
0.170
0.153
0.135
0.969
0.952
0.941
0.922
0.900
0.872
0.840
0.837
0.817
0.784
0.769
0.745
0.732
0.720
0.697
0.695
0.679
0.665
0.639
0.612
0.593
0.569
0.547
0.528
0.500
0.479
0.463
0.441
0.420
0.390
0.360
0.327
0.309
0.284
0.265
0.244
0.217
0.199
0.178
0.159
0.139
0.996
0.968
0.958
0.941
0.918
0.893
0.875
0.860
0.841
0.809
0.800
0.783
0.767
0.756
0.733
0.721
0.708
0.699
0.665
0.649
0.619
0.606
0.585
0.566
0.545
0.513
0.488
0.462
0.442
0.409
0.379
0.349
0.327
0.296
0.277
0.254
0.232
0.207
0.184
0.165
0.145
1.018
1.004
0.985
0.962
0.942
0.926
0.905
0.887
0.872
0.848
0.837
0.821
0.800
0.782
0.765
0.754
0.738
0.728
0.699
0.676
0.656
0.631
0.616
0.592
0.571
0.544
0.519
0.492
0.457
0.430
0.392
0.366
0.342
0.314
0.287
0.263
0.242
0.217
0.190
0.169
0.149
1.036
1.025
1.010
0.983
0.961
0.945
0.926
0.925
0.916
0.900
0.869
0.850
0.831
0.814
0.800
0.780
0.772
0.750
0.727
0.712
0.689
0.672
0.653
0.627
0.606
0.582
0.551
0.518
0.487
0.449
0.405
0.379
0.357
0.325
0.299
0.273
0.248
0.222
0.201
0.169
0.151
1.054
1.038
1.026
0.999
0.987
0.964
0.958
0.944
0.934
0.917
0.904
0.875
0.859
0.845
0.825
0.805
0.797
0.781
0.751
0.739
0.726
0.702
0.686
0.664
0.638
0.604
0.568
0.545
0.511
0.472
0.424
0.394
0.366
0.333
0.310
0.282
0.255
0.225
0.204
0.175
0.153
1.058
1.051
1.038
1.016
1.005
0.995
0.982
0.965
0.947
0.940
0.932
0.907
0.884
0.876
0.858
0.834
0.814
0.802
0.784
0.760
0.748
0.729
0.707
0.687
0.657
0.634
0.595
0.563
0.527
0.484
0.448
0.407
0.373
0.343
0.315
0.290
0.265
0.230
0.202
0.176
0.153
1.068
1.065
1.057
1.040
1.038
1.027
1.016
0.995
0.975
0.950
0.949
0.931
0.909
0.896
0.880
0.860
0.841
0.826
0.806
0.786
0.770
0.752
0.726
0.706
0.678
0.651
0.617
0.581
0.544
0.497
0.464
0.425
0.389
0.353
0.324
0.292
0.267
0.234
0.203
0.176
0.153
1.085
1.084
1.079
1.064
1.061
1.047
1.028
1.018
1.002
0.984
0.975
0.967
0.944
0.916
0.902
0.882
0.862
0.840
0.821
0.806
0.787
0.771
0.743
0.721
0.698
0.666
0.634
0.593
0.549
0.507
0.477
0.440
0.399
0.363
0.326
0.297
0.263
0.234
0.209
0.177
0.151
1.096
1.095
1.081
1.085
1.076
1.070
1.053
1.047
1.030
1.006
0.999
0.986
0.974
0.945
0.926
0.909
0.891
0.864
0.834
0.824
0.808
0.792
0.775
0.745
0.718
0.684
0.648
0.613
0.554
0.522
0.484
0.448
0.411
0.372
0.336
0.295
0.266
0.231
0.207
0.171
0.153
1.090
1.098
1.093
1.093
1.085
1.082
1.077
1.064
1.045
1.033
1.019
1.003
0.981
0.970
0.949
0.933
0.908
0.887
0.870
0.859
0.838
0.809
0.786
0.755
0.734
0.700
0.657
0.619
0.570
0.535
0.494
0.456
0.423
0.379
0.340
0.305
0.265
0.232
0.204
0.175
0.150
1.088
1.104
1.100
1.101
1.093
1.091
1.087
1.078
1.076
1.051
1.036
1.028
1.011
0.990
0.976
0.951
0.926
0.906
0.890
0.879
0.857
0.832
0.804
0.769
0.742
0.705
0.663
0.621
0.578
0.542
0.498
0.466
0.420
0.381
0.341
0.306
0.274
0.229
0.204
0.179
0.156
1.100
1.101
1.109
1.102
1.095
1.097
1.102
1.094
1.082
1.074
1.052
1.039
1.038
1.017
0.991
0.975
0.944
0.930
0.916
0.899
0.872
0.857
0.826
0.785
0.751
0.718
0.671
0.626
0.587
0.553
0.505
0.467
0.424
0.384
0.344
0.305
0.272
0.236
0.202
0.180
0.163
1.094
1.091
1.098
1.099
1.102
1.109
1.102
1.100
1.091
1.078
1.072
1.055
1.053
1.038
1.014
0.985
0.974
0.963
0.939
0.914
0.897
0.860
0.834
0.793
0.757
0.718
0.672
0.628
0.586
0.544
0.506
0.466
0.428
0.392
0.353
0.313
0.272
0.243
0.212
0.186
0.169
1.071
1.074
1.095
1.099
1.099
1.107
1.106
1.109
1.107
1.095
1.084
1.063
1.059
1.042
1.025
1.011
0.994
0.978
0.961
0.934
0.906
0.873
0.840
0.809
0.768
0.728
0.677
0.636
0.596
0.546
0.507
0.460
0.433
0.397
0.355
0.312
0.276
0.244
0.213
0.190
0.165
1.052
1.075
1.092
1.096
1.094
1.099
1.106
1.107
1.107
1.105
1.093
1.082
1.060
1.047
1.037
1.024
1.008
0.992
0.968
0.944
0.914
0.888
0.845
0.809
0.772
0.736
0.686
0.637
0.597
0.559
0.519
0.477
0.434
0.396
0.361
0.318
0.280
0.251
0.216
0.189
0.164
1.035
1.054
1.068
1.078
1.089
1.097
1.105
1.101
1.108
1.107
1.096
1.082
1.065
1.046
1.046
1.028
1.019
0.993
0.979
0.956
0.926
0.892
0.854
0.814
0.777
0.744
0.694
0.653
0.601
0.565
0.523
0.474
0.440
0.408
0.371
0.331
0.292
0.252
0.224
0.198
0.175
1.021
1.043
1.043
1.057
1.084
1.085
1.088
1.100
1.104
1.098
1.093
1.092
1.075
1.059
1.047
1.034
1.021
1.007
0.992
0.963
0.929
0.896
0.859
0.814
0.780
0.739
0.703
0.659
0.613
0.563
0.521
0.474
0.442
0.412
0.372
0.335
0.301
0.268
0.251
0.221
0.186
0.999
1.022
1.031
1.060
1.067
1.071
1.086
1.090
1.091
1.088
1.101
1.089
1.077
1.065
1.057
1.034
1.023
1.007
0.985
0.960
0.941
0.907
0.857
0.817
0.779
0.734
0.701
0.664
0.623
0.573
0.524
0.482
0.451
0.422
0.383
0.349
0.311
0.277
0.260
0.231
0.213
0.986
1.017
1.032
1.045
1.056
1.076
1.063
1.081
1.082
1.088
1.093
1.090
1.073
1.068
1.059
1.039
1.024
1.009
0.993
0.968
0.945
0.906
0.863
0.822
0.788
0.742
0.709
0.672
0.623
0.585
0.540
0.494
0.464
0.430
0.395
0.362
0.333
0.299
0.280
0.256
0.226
0.971
1.005
1.027
1.029
1.047
1.071
1.074
1.069
1.084
1.087
1.092
1.091
1.083
1.080
1.071
1.054
1.034
1.019
1.001
0.974
0.946
0.913
0.866
0.829
0.792
0.750
0.710
0.667
0.638
0.594
0.551
0.517
0.476
0.444
0.413
0.380
0.352
0.322
0.303
0.280
0.251
0.951
0.982
1.012
1.033
1.051
1.072
1.071
1.075
1.088
1.096
1.100
1.095
1.086
1.077
1.066
1.053
1.042
1.028
1.004
0.980
0.957
0.924
0.879
0.834
0.800
0.747
0.719
0.684
0.643
0.600
0.575
0.530
0.487
0.455
0.422
0.390
0.364
0.330
0.321
0.297
0.270
0.822
0.782
0.743
0.709
0.673
0.624
0.583
0.538
0.496
0.462
0.415
0.382
0.343
0.314
0.286
0.253
0.221
0.195
0.176
0.153
0.128
0.112
0.087
0.073
0.069
0.047
0.037
0.032
0.027
0.022
0.016
0.014
0.014
0.015
0.015
0.012
0.012
0.012
0.011
0.011
0.011
0.799
0.758
0.732
0.685
0.641
0.600
0.560
0.512
0.471
0.434
0.401
0.364
0.333
0.305
0.280
0.251
0.216
0.196
0.168
0.149
0.134
0.119
0.106
0.082
0.066
0.058
0.052
0.036
0.032
0.031
0.024
0.020
0.020
0.017
0.017
0.017
0.013
0.013
0.009
0.008
0.008
0.775
0.740
0.711
0.668
0.616
0.572
0.530
0.490
0.462
0.427
0.398
0.361
0.342
0.303
0.277
0.250
0.229
0.202
0.184
0.165
0.133
0.115
0.101
0.093
0.072
0.056
0.051
0.051
0.044
0.037
0.035
0.031
0.024
0.023
0.023
0.022
0.019
0.015
0.015
0.014
0.012
0.754
0.715
0.679
0.637
0.595
0.563
0.528
0.492
0.457
0.434
0.396
0.363
0.339
0.311
0.271
0.250
0.235
0.209
0.187
0.162
0.145
0.129
0.106
0.095
0.073
0.070
0.060
0.058
0.054
0.049
0.047
0.038
0.037
0.034
0.029
0.028
0.024
0.020
0.016
0.015
0.011
0.743
0.704
0.671
0.634
0.591
0.554
0.519
0.483
0.451
0.426
0.394
0.362
0.341
0.307
0.283
0.260
0.235
0.212
0.188
0.169
0.154
0.137
0.120
0.102
0.095
0.092
0.080
0.069
0.066
0.059
0.057
0.046
0.039
0.038
0.034
0.032
0.027
0.026
0.021
0.014
0.013
0.741
0.697
0.657
0.630
0.588
0.556
0.525
0.485
0.450
0.415
0.392
0.369
0.346
0.317
0.296
0.264
0.244
0.226
0.198
0.182
0.163
0.146
0.139
0.130
0.122
0.109
0.097
0.083
0.080
0.074
0.061
0.058
0.052
0.048
0.049
0.044
0.038
0.030
0.029
0.023
0.020
0.743
0.697
0.664
0.627
0.597
0.561
0.517
0.486
0.455
0.415
0.397
0.371
0.353
0.330
0.308
0.288
0.263
0.246
0.229
0.207
0.187
0.168
0.156
0.149
0.142
0.128
0.116
0.107
0.093
0.086
0.075
0.069
0.063
0.058
0.056
0.051
0.048
0.043
0.033
0.031
0.026
0.738
0.691
0.664
0.625
0.592
0.555
0.520
0.482
0.451
0.426
0.410
0.382
0.362
0.348
0.323
0.301
0.276
0.262
0.253
0.237
0.216
0.202
0.194
0.181
0.174
0.152
0.137
0.124
0.112
0.101
0.094
0.085
0.081
0.072
0.067
0.061
0.055
0.050
0.046
0.040
0.030
0.730
0.703
0.668
0.633
0.599
0.562
0.523
0.483
0.465
0.441
0.418
0.393
0.378
0.355
0.341
0.327
0.313
0.292
0.270
0.262
0.239
0.227
0.215
0.208
0.193
0.182
0.171
0.154
0.144
0.121
0.108
0.096
0.093
0.085
0.080
0.072
0.063
0.057
0.053
0.045
0.042
0.719
0.695
0.672
0.650
0.607
0.567
0.531
0.503
0.480
0.457
0.422
0.414
0.394
0.379
0.362
0.355
0.338
0.311
0.296
0.288
0.267
0.253
0.245
0.227
0.215
0.207
0.194
0.177
0.164
0.148
0.130
0.121
0.112
0.103
0.091
0.083
0.078
0.067
0.060
0.056
0.048
0.724
0.688
0.665
0.639
0.605
0.574
0.549
0.521
0.498
0.472
0.454
0.445
0.420
0.399
0.394
0.381
0.363
0.350
0.329
0.320
0.301
0.276
0.267
0.257
0.241
0.231
0.221
0.202
0.188
0.176
0.152
0.140
0.130
0.124
0.107
0.099
0.088
0.079
0.070
0.063
0.057
0.752
0.720
0.695
0.666
0.642
0.612
0.582
0.540
0.519
0.507
0.480
0.464
0.440
0.438
0.419
0.407
0.393
0.382
0.367
0.346
0.328
0.309
0.293
0.279
0.269
0.255
0.245
0.230
0.209
0.197
0.182
0.163
0.147
0.138
0.127
0.114
0.104
0.092
0.082
0.072
0.064
0.764
0.735
0.716
0.691
0.659
0.625
0.598
0.583
0.562
0.532
0.503
0.477
0.464
0.461
0.446
0.441
0.426
0.410
0.393
0.376
0.358
0.336
0.321
0.308
0.298
0.287
0.269
0.258
0.241
0.222
0.206
0.189
0.168
0.156
0.143
0.131
0.119
0.103
0.095
0.084
0.073
0.782
0.760
0.737
0.702
0.676
0.652
0.624
0.612
0.591
0.563
0.530
0.513
0.492
0.479
0.474
0.466
0.458
0.445
0.421
0.404
0.388
0.368
0.353
0.339
0.324
0.310
0.295
0.283
0.265
0.250
0.232
0.212
0.192
0.179
0.162
0.146
0.136
0.119
0.104
0.096
0.084
0.799
0.777
0.750
0.726
0.700
0.674
0.649
0.640
0.617
0.594
0.569
0.555
0.534
0.520
0.506
0.491
0.480
0.470
0.452
0.441
0.421
0.403
0.383
0.369
0.356
0.344
0.328
0.310
0.293
0.275
0.260
0.234
0.214
0.201
0.183
0.166
0.155
0.135
0.117
0.104
0.095
0.837
0.799
0.773
0.747
0.719
0.696
0.673
0.668
0.645
0.631
0.612
0.592
0.568
0.559
0.544
0.525
0.508
0.501
0.483
0.472
0.454
0.434
0.415
0.402
0.388
0.371
0.352
0.332
0.318
0.301
0.282
0.260
0.239
0.222
0.200
0.185
0.169
0.153
0.140
0.116
0.102
0.861
0.821
0.799
0.764
0.747
0.721
0.702
0.689
0.672
0.654
0.644
0.629
0.599
0.590
0.583
0.568
0.546
0.535
0.517
0.502
0.481
0.461
0.444
0.432
0.418
0.396
0.382
0.357
0.342
0.326
0.304
0.285
0.258
0.240
0.219
0.202
0.182
0.165
0.151
0.136
0.111
0.876
0.848
0.825
0.793
0.775
0.755
0.734
0.727
0.704
0.690
0.678
0.670
0.639
0.637
0.619
0.612
0.589
0.572
0.554
0.525
0.512
0.493
0.475
0.462
0.447
0.432
0.413
0.391
0.365
0.348
0.325
0.304
0.277
0.254
0.237
0.219
0.200
0.177
0.162
0.145
0.127
0.898
0.884
0.852
0.830
0.820
0.797
0.783
0.754
0.747
0.729
0.707
0.699
0.673
0.657
0.648
0.635
0.625
0.615
0.596
0.573
0.549
0.528
0.507
0.492
0.474
0.457
0.434
0.418
0.394
0.373
0.349
0.323
0.298
0.269
0.252
0.233
0.213
0.190
0.173
0.155
0.138
0.927
0.900
0.879
0.868
0.854
0.826
0.809
0.794
0.775
0.755
0.738
0.728
0.708
0.689
0.682
0.685
0.671
0.656
0.637
0.612
0.586
0.558
0.543
0.524
0.502
0.483
0.465
0.443
0.415
0.393
0.367
0.345
0.313
0.284
0.266
0.247
0.222
0.204
0.182
0.165
0.145
0.940
0.920
0.905
0.888
0.872
0.855
0.843
0.827
0.811
0.791
0.769
0.759
0.755
0.741
0.724
0.721
0.712
0.693
0.671
0.646
0.625
0.602
0.580
0.559
0.529
0.505
0.486
0.464
0.441
0.414
0.384
0.357
0.329
0.302
0.282
0.259
0.234
0.213
0.190
0.172
0.153
0.963
0.945
0.935
0.911
0.897
0.879
0.871
0.860
0.833
0.825
0.816
0.798
0.795
0.776
0.756
0.750
0.743
0.720
0.705
0.681
0.656
0.637
0.619
0.596
0.573
0.545
0.521
0.489
0.468
0.439
0.402
0.370
0.342
0.314
0.294
0.272
0.243
0.220
0.197
0.178
0.158
0.991
0.972
0.954
0.936
0.929
0.906
0.898
0.889
0.877
0.864
0.838
0.834
0.816
0.804
0.787
0.775
0.765
0.740
0.723
0.710
0.690
0.668
0.647
0.623
0.601
0.572
0.548
0.522
0.486
0.454
0.414
0.382
0.360
0.328
0.303
0.278
0.256
0.226
0.206
0.182
0.158
1.011
0.998
0.992
0.971
0.957
0.942
0.935
0.925
0.915
0.896
0.878
0.856
0.842
0.829
0.815
0.804
0.794
0.771
0.752
0.737
0.720
0.702
0.684
0.659
0.636
0.604
0.574
0.542
0.510
0.473
0.427
0.397
0.374
0.343
0.314
0.285
0.262
0.235
0.209
0.185
0.161
1.019
1.015
1.009
0.988
0.977
0.966
0.961
0.946
0.932
0.919
0.906
0.892
0.873
0.869
0.844
0.835
0.814
0.799
0.778
0.759
0.747
0.728
0.713
0.692
0.664
0.640
0.604
0.568
0.532
0.491
0.451
0.409
0.383
0.355
0.324
0.296
0.266
0.238
0.215
0.183
0.162
1.037
1.032
1.023
1.005
1.005
0.994
0.984
0.964
0.956
0.942
0.933
0.926
0.905
0.890
0.872
0.858
0.838
0.823
0.809
0.790
0.774
0.759
0.736
0.715
0.685
0.661
0.627
0.585
0.548
0.500
0.469
0.430
0.393
0.359
0.329
0.303
0.274
0.244
0.216
0.185
0.162
1.049
1.050
1.038
1.034
1.025
1.019
1.004
0.991
0.973
0.971
0.967
0.943
0.919
0.910
0.895
0.874
0.859
0.843
0.830
0.814
0.797
0.777
0.750
0.728
0.705
0.673
0.642
0.608
0.565
0.519
0.483
0.443
0.410
0.372
0.333
0.305
0.278
0.243
0.214
0.184
0.161
1.061
1.063
1.060
1.055
1.045
1.037
1.024
1.014
1.002
0.993
0.997
0.980
0.955
0.932
0.915
0.893
0.879
0.855
0.844
0.827
0.817
0.794
0.770
0.748
0.725
0.695
0.660
0.625
0.573
0.534
0.498
0.463
0.413
0.375
0.339
0.306
0.277
0.243
0.212
0.182
0.162
1.071
1.077
1.074
1.065
1.069
1.058
1.049
1.052
1.039
1.014
1.005
1.001
0.984
0.968
0.942
0.923
0.901
0.880
0.867
0.847
0.830
0.814
0.794
0.767
0.739
0.709
0.667
0.633
0.584
0.538
0.505
0.471
0.426
0.384
0.346
0.310
0.271
0.241
0.215
0.181
0.157
1.075
1.082
1.081
1.091
1.082
1.075
1.081
1.070
1.065
1.042
1.024
1.018
1.001
0.986
0.971
0.956
0.919
0.910
0.891
0.875
0.851
0.829
0.803
0.778
0.752
0.719
0.679
0.640
0.592
0.553
0.511
0.472
0.437
0.390
0.349
0.316
0.275
0.237
0.211
0.177
0.158
1.087
1.104
1.095
1.095
1.087
1.080
1.094
1.086
1.082
1.068
1.053
1.031
1.015
1.010
0.992
0.963
0.950
0.934
0.916
0.896
0.882
0.852
0.821
0.786
0.759
0.722
0.680
0.638
0.595
0.556
0.516
0.476
0.441
0.393
0.350
0.313
0.283
0.234
0.211
0.184
0.164
1.095
1.098
1.097
1.095
1.096
1.105
1.096
1.095
1.088
1.081
1.058
1.048
1.043
1.036
1.006
0.985
0.966
0.949
0.931
0.914
0.893
0.871
0.842
0.806
0.765
0.726
0.685
0.636
0.605
0.565
0.519
0.479
0.435
0.394
0.355
0.314
0.286
0.251
0.207
0.190
0.172
1.091
1.086
1.094
1.100
1.103
1.110
1.106
1.100
1.093
1.092
1.070
1.066
1.063
1.041
1.026
1.000
0.983
0.965
0.959
0.934
0.898
0.878
0.855
0.810
0.781
0.737
0.680
0.639
0.605
0.560
0.517
0.475
0.433
0.406
0.368
0.324
0.282
0.251
0.218
0.187
0.170
1.066
1.073
1.093
1.093
1.102
1.107
1.103
1.105
1.106
1.109
1.080
1.073
1.057
1.055
1.037
1.029
1.002
0.989
0.972
0.958
0.926
0.877
0.852
0.809
0.779
0.741
0.694
0.647
0.608
0.560
0.516
0.476
0.439
0.404
0.367
0.328
0.283
0.248
0.221
0.191
0.172
1.053
1.065
1.088
1.084
1.096
1.097
1.101
1.110
1.114
1.110
1.088
1.081
1.066
1.058
1.050
1.045
1.019
1.001
0.986
0.957
0.933
0.901
0.859
0.819
0.779
0.741
0.698
0.657
0.613
0.555
0.522
0.480
0.440
0.405
0.368
0.330
0.290
0.255
0.221
0.198
0.168
1.031
1.051
1.068
1.080
1.083
1.096
1.106
1.104
1.105
1.104
1.091
1.083
1.075
1.069
1.053
1.043
1.020
1.008
0.989
0.967
0.938
0.903
0.867
0.815
0.788
0.753
0.699
0.662
0.623
0.564
0.527
0.485
0.445
0.414
0.374
0.335
0.294
0.253
0.236
0.203
0.176
1.019
1.035
1.048
1.059
1.071
1.085
1.091
1.094
1.098
1.103
1.086
1.092
1.084
1.075
1.062
1.043
1.031
1.017
0.997
0.969
0.946
0.896
0.871
0.823
0.780
0.747
0.705
0.671
0.624
0.580
0.521
0.477
0.447
0.414
0.380
0.343
0.306
0.276
0.256
0.226
0.183
1.007
1.021
1.022
1.050
1.061
1.072
1.076
1.091
1.094
1.104
1.092
1.095
1.087
1.075
1.063
1.053
1.025
1.015
0.990
0.968
0.947
0.910
0.862
0.820
0.786
0.736
0.709
0.664
0.628
0.579
0.536
0.481
0.456
0.424
0.383
0.354
0.313
0.284
0.267
0.242
0.217
0.989
1.007
1.019
1.041
1.048
1.051
1.066
1.078
1.092
1.087
1.090
1.091
1.087
1.078
1.066
1.045
1.029
1.009
0.992
0.972
0.945
0.913
0.855
0.822
0.783
0.746
0.711
0.669
0.628
0.583
0.541
0.492
0.457
0.424
0.394
0.368
0.332
0.306
0.280
0.260
0.228
0.967
0.995
1.014
1.027
1.044
1.060
1.067
1.082
1.092
1.096
1.087
1.089
1.092
1.081
1.072
1.056
1.036
1.025
0.997
0.974
0.944
0.904
0.866
0.825
0.788
0.749
0.704
0.670
0.623
0.587
0.558
0.518
0.477
0.447
0.417
0.382
0.350
0.334
0.310
0.280
0.251
0.959
0.980
0.996
1.019
1.043
1.060
1.074
1.078
1.088
1.087
1.089
1.089
1.102
1.092
1.071
1.055
1.044
1.032
1.005
0.981
0.948
0.912
0.875
0.831
0.795
0.752
0.715
0.678
0.648
0.611
0.583
0.532
0.489
0.458
0.425
0.399
0.374
0.351
0.328
0.303
0.269
0.797
0.767
0.731
0.690
0.654
0.611
0.573
0.532
0.496
0.459
0.427
0.383
0.357
0.334
0.312
0.273
0.239
0.213
0.189
0.164
0.149
0.132
0.111
0.097
0.086
0.076
0.060
0.050
0.035
0.027
0.027
0.019
0.020
0.023
0.023
0.019
0.019
0.019
0.016
0.016
0.011
0.778
0.748
0.710
0.666
0.634
0.590
0.550
0.508
0.471
0.430
0.404
0.370
0.345
0.327
0.306
0.273
0.241
0.220
0.195
0.169
0.157
0.139
0.116
0.101
0.082
0.076
0.061
0.052
0.046
0.036
0.036
0.031
0.029
0.026
0.023
0.023
0.022
0.020
0.018
0.015
0.010
0.760
0.721
0.687
0.651
0.613
0.564
0.526
0.484
0.452
0.422
0.398
0.379
0.341
0.321
0.283
0.268
0.252
0.222
0.205
0.178
0.158
0.134
0.118
0.106
0.089
0.073
0.064
0.061
0.055
0.049
0.050
0.044
0.035
0.032
0.028
0.027
0.024
0.023
0.018
0.018
0.014
0.732
0.703
0.662
0.624
0.585
0.552
0.520
0.477
0.446
0.425
0.402
0.371
0.346
0.309
0.285
0.268
0.254
0.221
0.206
0.183
0.163
0.141
0.131
0.111
0.103
0.085
0.073
0.069
0.062
0.061
0.059
0.056
0.046
0.042
0.038
0.034
0.032
0.027
0.020
0.019
0.018
0.710
0.686
0.645
0.606
0.570
0.537
0.517
0.470
0.449
0.426
0.398
0.377
0.347
0.316
0.293
0.279
0.251
0.235
0.210
0.192
0.169
0.156
0.136
0.131
0.122
0.109
0.094
0.083
0.076
0.069
0.066
0.060
0.052
0.054
0.046
0.042
0.036
0.031
0.029
0.024
0.017
0.703
0.669
0.635
0.606
0.572
0.539
0.502
0.473
0.452
0.428
0.396
0.374
0.347
0.324
0.311
0.286
0.265
0.246
0.223
0.200
0.181
0.163
0.162
0.150
0.136
0.128
0.117
0.095
0.088
0.087
0.079
0.069
0.064
0.058
0.054
0.051
0.046
0.040
0.034
0.032
0.026
0.707
0.660
0.634
0.608
0.574
0.539
0.503
0.473
0.454
0.425
0.400
0.386
0.363
0.349
0.318
0.297
0.281
0.265
0.245
0.223
0.201
0.202
0.182
0.169
0.156
0.147
0.134
0.122
0.106
0.102
0.095
0.083
0.078
0.070
0.064
0.059
0.053
0.050
0.046
0.036
0.030
0.699
0.663
0.631
0.591
0.561
0.528
0.506
0.478
0.455
0.422
0.412
0.390
0.374
0.350
0.335
0.315
0.298
0.282
0.270
0.250
0.241
0.224
0.211
0.203
0.189
0.176
0.157
0.139
0.126
0.114
0.106
0.098
0.093
0.088
0.075
0.067
0.063
0.057
0.053
0.046
0.039
0.698
0.659
0.636
0.597
0.558
0.531
0.507
0.475
0.460
0.449
0.417
0.405
0.381
0.375
0.358
0.338
0.329
0.307
0.293
0.274
0.261
0.247
0.235
0.225
0.217
0.204
0.189
0.174
0.157
0.141
0.122
0.113
0.105
0.100
0.091
0.084
0.074
0.065
0.061
0.056
0.048
0.688
0.672
0.638
0.610
0.572
0.553
0.520
0.495
0.485
0.458
0.438
0.428
0.410
0.397
0.382
0.375
0.349
0.334
0.324
0.301
0.290
0.278
0.268
0.253
0.238
0.229
0.219
0.200
0.188
0.166
0.149
0.139
0.124
0.112
0.107
0.097
0.088
0.076
0.068
0.063
0.058
0.686
0.659
0.636
0.617
0.585
0.567
0.533
0.505
0.493
0.471
0.461
0.449
0.432
0.416
0.406
0.392
0.377
0.366
0.350
0.338
0.325
0.306
0.291
0.279
0.263
0.253
0.239
0.226
0.209
0.196
0.182
0.159
0.147
0.137
0.123
0.112
0.100
0.091
0.083
0.070
0.065
0.703
0.683
0.659
0.639
0.603
0.588
0.552
0.524
0.505
0.508
0.488
0.469
0.458
0.442
0.433
0.422
0.414
0.397
0.386
0.367
0.357
0.333
0.322
0.309
0.292
0.278
0.263
0.252
0.237
0.215
0.204
0.184
0.169
0.155
0.144
0.128
0.115
0.103
0.092
0.085
0.069
0.724
0.695
0.677
0.655
0.622
0.609
0.575
0.556
0.547
0.530
0.521
0.498
0.484
0.475
0.468
0.457
0.450
0.425
0.417
0.394
0.385
0.366
0.350
0.340
0.322
0.304
0.292
0.277
0.262
0.247
0.224
0.208
0.186
0.175
0.161
0.148
0.130
0.118
0.105
0.091
0.083
0.734
0.714
0.696
0.663
0.639
0.619
0.609
0.592
0.586
0.569
0.551
0.530
0.508
0.502
0.494
0.482
0.476
0.464
0.444
0.427
0.420
0.402
0.386
0.369
0.354
0.335
0.316
0.303
0.289
0.268
0.244
0.232
0.206
0.193
0.180
0.162
0.149
0.130
0.114
0.103
0.090
0.762
0.739
0.718
0.693
0.660
0.647
0.641
0.624
0.614
0.597
0.570
0.560
0.549
0.542
0.523
0.511
0.500
0.494
0.481
0.464
0.452
0.434
0.422
0.402
0.383
0.367
0.346
0.333
0.319
0.296
0.278
0.255
0.234
0.216
0.200
0.180
0.164
0.148
0.130
0.112
0.102
0.796
0.760
0.735
0.714
0.684
0.675
0.673
0.658
0.641
0.631
0.615
0.600
0.574
0.571
0.566
0.543
0.536
0.529
0.512
0.499
0.481
0.462
0.448
0.432
0.418
0.395
0.381
0.359
0.342
0.321
0.301
0.282
0.256
0.238
0.220
0.199
0.180
0.166
0.150
0.128
0.110
0.823
0.789
0.767
0.736
0.718
0.710
0.703
0.686
0.677
0.661
0.661
0.642
0.623
0.605
0.599
0.590
0.574
0.556
0.539
0.524
0.510
0.484
0.474
0.462
0.448
0.425
0.408
0.387
0.367
0.345
0.324
0.304
0.276
0.257
0.239
0.217
0.198
0.179
0.162
0.147
0.119
0.845
0.823
0.792
0.770
0.746
0.743
0.734
0.720
0.710
0.702
0.700
0.682
0.661
0.652
0.635
0.625
0.613
0.596
0.577
0.553
0.534
0.516
0.502
0.490
0.476
0.453
0.434
0.415
0.391
0.370
0.346
0.324
0.299
0.278
0.257
0.233
0.213
0.191
0.172
0.157
0.136
0.864
0.839
0.821
0.808
0.787
0.773
0.760
0.754
0.744
0.727
0.712
0.705
0.697
0.678
0.667
0.656
0.646
0.634
0.611
0.596
0.574
0.554
0.535
0.520
0.504
0.485
0.463
0.445
0.417
0.395
0.366
0.344
0.317
0.295
0.269
0.247
0.226
0.205
0.184
0.166
0.147
0.894
0.868
0.848
0.842
0.828
0.815
0.797
0.793
0.776
0.752
0.737
0.733
0.724
0.709
0.703
0.696
0.690
0.677
0.659
0.636
0.612
0.593
0.576
0.553
0.528
0.512
0.493
0.464
0.441
0.418
0.388
0.363
0.334
0.310
0.282
0.262
0.240
0.216
0.193
0.175
0.154
0.910
0.903
0.884
0.866
0.854
0.848
0.832
0.821
0.815
0.790
0.785
0.779
0.766
0.750
0.739
0.737
0.730
0.714
0.696
0.678
0.654
0.627
0.610
0.593
0.558
0.538
0.516
0.488
0.464
0.442
0.405
0.379
0.352
0.322
0.294
0.273
0.250
0.225
0.202
0.182
0.164
0.942
0.927
0.907
0.889
0.884
0.870
0.872
0.855
0.847
0.839
0.813
0.816
0.803
0.790
0.777
0.764
0.760
0.738
0.723
0.711
0.687
0.672
0.650
0.623
0.599
0.571
0.544
0.511
0.481
0.457
0.420
0.391
0.366
0.338
0.309
0.283
0.257
0.233
0.212
0.188
0.169
0.963
0.952
0.934
0.919
0.910
0.903
0.899
0.887
0.869
0.864
0.856
0.847
0.831
0.822
0.803
0.802
0.790
0.767
0.756
0.741
0.722
0.706
0.683
0.658
0.632
0.602
0.574
0.541
0.508
0.479
0.445
0.405
0.375
0.348
0.318
0.295
0.269
0.241
0.217
0.192
0.172
0.979
0.964
0.960
0.950
0.939
0.936
0.937
0.917
0.903
0.891
0.884
0.880
0.859
0.850
0.840
0.830
0.814
0.803
0.785
0.771
0.755
0.732
0.714
0.688
0.664
0.635
0.598
0.567
0.531
0.501
0.458
0.418
0.391
0.360
0.325
0.299
0.274
0.245
0.220
0.195
0.169
1.000
0.993
0.983
0.974
0.968
0.955
0.957
0.948
0.938
0.917
0.911
0.898
0.888
0.877
0.871
0.857
0.836
0.823
0.808
0.786
0.770
0.752
0.732
0.712
0.684
0.656
0.626
0.592
0.549
0.511
0.470
0.433
0.400
0.372
0.336
0.302
0.278
0.251
0.222
0.196
0.170
1.013
1.014
1.007
1.002
0.998
0.985
0.984
0.968
0.958
0.946
0.946
0.931
0.912
0.903
0.884
0.868
0.846
0.835
0.829
0.806
0.791
0.776
0.757
0.740
0.712
0.684
0.652
0.614
0.563
0.522
0.482
0.444
0.408
0.377
0.340
0.314
0.279
0.252
0.225
0.192
0.170
1.025
1.029
1.024
1.020
1.015
0.998
1.005
0.988
0.974
0.979
0.970
0.962
0.935
0.924
0.895
0.892
0.872
0.861
0.844
0.833
0.821
0.803
0.779
0.759
0.736
0.706
0.672
0.631
0.590
0.540
0.509
0.459
0.421
0.377
0.346
0.315
0.288
0.253
0.224
0.194
0.168
1.040
1.042
1.043
1.039
1.029
1.027
1.018
1.011
1.007
1.007
0.995
0.981
0.962
0.951
0.931
0.901
0.884
0.877
0.870
0.854
0.837
0.819
0.797
0.769
0.745
0.715
0.679
0.647
0.594
0.551
0.514
0.480
0.432
0.392
0.348
0.318
0.286
0.258
0.217
0.189
0.165
1.050
1.063
1.061
1.054
1.051
1.050
1.043
1.048
1.036
1.027
1.017
0.996
0.995
0.972
0.954
0.931
0.911
0.899
0.889
0.863
0.851
0.831
0.809
0.778
0.754
0.723
0.688
0.651
0.596
0.562
0.518
0.481
0.441
0.405
0.354
0.318
0.289
0.250
0.219
0.185
0.167
1.062
1.075
1.076
1.074
1.071
1.069
1.067
1.072
1.064
1.053
1.049
1.017
1.010
0.997
0.979
0.956
0.944
0.922
0.912
0.898
0.872
0.847
0.823
0.791
0.764
0.730
0.694
0.654
0.606
0.566
0.524
0.481
0.445
0.400
0.368
0.323
0.281
0.250
0.216
0.190
0.163
1.073
1.081
1.080
1.087
1.079
1.082
1.093
1.083
1.080
1.069
1.059
1.032
1.030
1.020
1.000
0.979
0.959
0.946
0.924
0.918
0.887
0.865
0.840
0.799
0.771
0.739
0.694
0.647
0.608
0.570
0.527
0.482
0.443
0.400
0.361
0.322
0.285
0.250
0.221
0.187
0.169
1.080
1.082
1.086
1.082
1.093
1.089
1.101
1.094
1.085
1.077
1.063
1.052
1.033
1.038
1.023
1.003
0.976
0.973
0.952
0.929
0.906
0.881
0.852
0.817
0.780
0.740
0.701
0.656
0.615
0.573
0.535
0.486
0.447
0.395
0.356
0.328
0.296
0.252
0.225
0.197
0.177
1.067
1.077
1.080
1.092
1.096
1.091
1.103
1.103
1.099
1.089
1.072
1.066
1.057
1.047
1.031
1.016
0.997
0.983
0.968
0.944
0.919
0.894
0.859
0.822
0.786
0.755
0.694
0.652
0.616
0.577
0.530
0.482
0.443
0.408
0.367
0.332
0.291
0.255
0.224
0.200
0.175
1.054
1.067
1.081
1.088
1.094
1.094
1.107
1.106
1.106
1.093
1.089
1.074
1.069
1.060
1.042
1.035
1.014
1.002
0.980
0.963
0.928
0.889
0.860
0.823
0.790
0.757
0.705
0.662
0.615
0.571
0.520
0.483
0.445
0.405
0.369
0.335
0.288
0.254
0.221
0.200
0.175
1.038
1.046
1.067
1.083
1.090
1.091
1.100
1.107
1.106
1.103
1.096
1.080
1.075
1.065
1.063
1.049
1.030
1.012
0.994
0.963
0.938
0.900
0.859
0.822
0.782
0.745
0.701
0.665
0.618
0.575
0.528
0.493
0.445
0.409
0.370
0.333
0.290
0.260
0.221
0.199
0.175
1.019
1.044
1.057
1.071
1.078
1.078
1.094
1.101
1.103
1.105
1.095
1.079
1.080
1.086
1.064
1.059
1.030
1.010
0.994
0.973
0.939
0.911
0.864
0.820
0.787
0.743
0.704
0.669
0.622
0.578
0.532
0.489
0.447
0.415
0.369
0.336
0.301
0.265
0.239
0.209
0.185
1.003
1.022
1.050
1.054
1.064
1.071
1.085
1.096
1.101
1.103
1.088
1.087
1.078
1.075
1.065
1.052
1.030
1.010
0.992
0.973
0.944
0.907
0.867
0.825
0.788
0.750
0.699
0.668
0.631
0.583
0.528
0.487
0.449
0.420
0.381
0.346
0.311
0.280
0.254
0.223
0.196
0.992
1.007
1.018
1.038
1.061
1.059
1.071
1.088
1.088
1.100
1.096
1.088
1.090
1.083
1.075
1.062
1.034
1.011
0.997
0.973
0.952
0.907
0.864
0.826
0.785
0.739
0.712
0.668
0.625
0.582
0.536
0.496
0.460
0.423
0.381
0.348
0.317
0.292
0.272
0.244
0.228
0.988
1.000
1.017
1.030
1.038
1.052
1.059
1.078
1.090
1.095
1.093
1.088
1.093
1.079
1.070
1.051
1.028
1.010
0.993
0.973
0.950
0.909
0.865
0.816
0.776
0.747
0.706
0.672
0.625
0.577
0.544
0.499
0.460
0.427
0.392
0.369
0.338
0.316
0.288
0.254
0.238
0.961
0.981
1.012
1.022
1.036
1.050
1.063
1.077
1.098
1.090
1.087
1.088
1.088
1.082
1.074
1.051
1.028
1.013
0.989
0.966
0.941
0.895
0.857
0.827
0.782
0.745
0.716
0.674
0.630
0.586
0.554
0.509
0.477
0.442
0.409
0.381
0.351
0.335
0.300
0.274
0.258
0.940
0.961
0.996
1.005
1.028
1.055
1.072
1.088
1.087
1.081
1.087
1.094
1.094
1.089
1.083
1.058
1.043
1.017
1.003
0.974
0.939
0.912
0.871
0.828
0.780
0.750
0.715
0.681
0.640
0.611
0.570
0.530
0.496
0.459
0.427
0.402
0.374
0.362
0.328
0.310
0.284
0.779
0.752
0.708
0.667
0.632
0.596
0.554
0.526
0.497
0.473
0.436
0.403
0.376
0.350
0.336
0.298
0.273
0.253
0.222
0.206
0.177
0.159
0.143
0.126
0.107
0.092
0.079
0.062
0.052
0.048
0.034
0.035
0.025
0.025
0.025
0.025
0.021
0.021
0.020
0.019
0.019
0.760
0.727
0.690
0.651
0.614
0.573
0.533
0.505
0.476
0.446
0.409
0.386
0.365
0.344
0.322
0.297
0.268
0.245
0.221
0.199
0.181
0.164
0.141
0.113
0.105
0.088
0.076
0.066
0.057
0.055
0.050
0.045
0.037
0.029
0.028
0.025
0.026
0.022
0.021
0.020
0.018
0.729
0.703
0.660
0.625
0.580
0.551
0.524
0.489
0.450
0.426
0.409
0.386
0.357
0.342
0.320
0.289
0.272
0.249
0.228
0.199
0.187
0.163
0.137
0.118
0.103
0.095
0.085
0.079
0.064
0.058
0.059
0.056
0.047
0.042
0.034
0.030
0.029
0.025
0.020
0.019
0.019
0.701
0.676
0.631
0.594
0.569
0.540
0.511
0.474
0.452
0.431
0.404
0.380
0.353
0.336
0.308
0.292
0.276
0.251
0.227
0.199
0.187
0.163
0.144
0.133
0.123
0.105
0.097
0.091
0.086
0.075
0.073
0.066
0.060
0.052
0.049
0.044
0.035
0.034
0.028
0.021
0.020
0.686
0.652
0.622
0.584
0.549
0.526
0.507
0.468
0.448
0.426
0.400
0.377
0.351
0.333
0.315
0.290
0.276
0.246
0.227
0.205
0.190
0.167
0.159
0.161
0.148
0.127
0.113
0.104
0.096
0.087
0.082
0.080
0.074
0.069
0.060
0.052
0.043
0.038
0.035
0.030
0.022
0.674
0.639
0.606
0.581
0.542
0.511
0.493
0.473
0.452
0.427
0.402
0.380
0.357
0.344
0.327
0.305
0.281
0.265
0.239
0.222
0.201
0.191
0.182
0.171
0.160
0.145
0.135
0.126
0.110
0.103
0.095
0.085
0.080
0.074
0.067
0.061
0.054
0.047
0.037
0.034
0.028
0.662
0.627
0.609
0.581
0.540
0.518
0.495
0.475
0.459
0.415
0.407
0.389
0.381
0.361
0.342
0.325
0.304
0.292
0.270
0.241
0.228
0.223
0.211
0.198
0.171
0.166
0.156
0.147
0.134
0.119
0.112
0.102
0.095
0.089
0.080
0.072
0.064
0.054
0.050
0.040
0.037
0.662
0.628
0.597
0.576
0.540
0.515
0.493
0.476
0.447
0.433
0.418
0.403
0.389
0.372
0.351
0.328
0.324
0.307
0.286
0.275
0.262
0.254
0.239
0.220
0.213
0.196
0.181
0.167
0.153
0.136
0.127
0.115
0.111
0.104
0.095
0.082
0.077
0.062
0.058
0.054
0.046
0.659
0.624
0.596
0.564
0.536
0.516
0.498
0.483
0.465
0.451
0.425
0.413
0.402
0.390
0.380
0.367
0.352
0.324
0.310
0.303
0.290
0.271
0.255
0.246
0.235
0.222
0.209
0.197
0.184
0.166
0.138
0.131
0.124
0.116
0.110
0.104
0.089
0.073
0.066
0.061
0.056
0.653
0.624
0.594
0.582
0.553
0.532
0.503
0.489
0.478
0.462
0.450
0.430
0.418
0.410
0.400
0.380
0.366
0.351
0.340
0.328
0.314
0.300
0.289
0.278
0.265
0.251
0.243
0.228
0.209
0.196
0.169
0.157
0.141
0.130
0.123
0.116
0.105
0.088
0.074
0.068
0.063
0.658
0.630
0.604
0.595
0.566
0.535
0.508
0.509
0.494
0.486
0.480
0.461
0.443
0.434
0.422
0.416
0.393
0.380
0.375
0.361
0.343
0.330
0.316
0.301
0.291
0.277
0.266
0.252
0.235
0.214
0.200
0.180
0.165
0.155
0.140
0.128
0.113
0.101
0.089
0.076
0.070
0.663
0.646
0.629
0.606
0.575
0.554
0.524
0.516
0.515
0.513
0.496
0.481
0.469
0.459
0.448
0.441
0.432
0.414
0.402
0.390
0.381
0.359
0.344
0.336
0.318
0.306
0.289
0.279
0.257
0.241
0.227
0.207
0.186
0.173
0.164
0.141
0.128
0.113
0.099
0.091
0.077
0.686
0.655
0.642
0.622
0.603
0.579
0.558
0.557
0.551
0.539
0.526
0.508
0.496
0.487
0.485
0.478
0.461
0.450
0.438
0.422
0.407
0.390
0.373
0.362
0.356
0.337
0.318
0.298
0.285
0.268
0.249
0.231
0.209
0.194
0.176
0.165
0.150
0.129
0.117
0.100
0.091
0.701
0.675
0.665
0.629
0.611
0.597
0.601
0.588
0.589
0.575
0.564
0.544
0.526
0.520
0.512
0.502
0.496
0.484
0.469
0.449
0.444
0.427
0.414
0.395
0.385
0.372
0.342
0.325
0.309
0.295
0.275
0.253
0.232
0.214
0.196
0.180
0.164
0.149
0.127
0.115
0.099
0.721
0.709
0.683
0.656
0.637
0.633
0.634
0.620
0.612
0.597
0.583
0.572
0.558
0.554
0.533
0.529
0.524
0.511
0.506
0.483
0.476
0.459
0.447
0.434
0.413
0.394
0.377
0.356
0.341
0.320
0.295
0.277
0.256
0.235
0.221
0.199
0.179
0.160
0.144
0.124
0.109
0.758
0.731
0.710
0.678
0.666
0.660
0.665
0.647
0.637
0.630
0.626
0.610
0.590
0.587
0.580
0.566
0.559
0.550
0.539
0.519
0.506
0.488
0.479
0.466
0.445
0.424
0.409
0.386
0.367
0.346
0.318
0.302
0.279
0.256
0.239
0.218
0.195
0.179
0.158
0.133
0.117
0.775
0.754
0.731
0.702
0.706
0.702
0.696
0.686
0.678
0.670
0.668
0.643
0.633
0.620
0.614
0.611
0.601
0.585
0.573
0.551
0.540
0.518
0.504
0.489
0.472
0.452
0.436
0.413
0.390
0.370
0.345
0.324
0.297
0.278
0.253
0.236
0.211
0.189
0.171
0.155
0.128
0.801
0.785
0.752
0.746
0.737
0.736
0.728
0.715
0.704
0.708
0.701
0.687
0.668
0.660
0.653
0.650
0.643
0.627
0.607
0.587
0.561
0.543
0.529
0.514
0.500
0.485
0.463
0.436
0.415
0.391
0.365
0.343
0.318
0.294
0.272
0.251
0.226
0.201
0.182
0.165
0.146
0.832
0.808
0.789
0.775
0.769
0.757
0.759
0.744
0.728
0.729
0.726
0.715
0.710
0.695
0.695
0.688
0.674
0.662
0.639
0.624
0.604
0.579
0.560
0.544
0.530
0.514
0.491
0.463
0.441
0.412
0.385
0.362
0.336
0.311
0.287
0.262
0.240
0.219
0.194
0.175
0.157
0.848
0.832
0.818
0.811
0.793
0.797
0.794
0.782
0.763
0.760
0.750
0.749
0.745
0.727
0.724
0.722
0.713
0.703
0.685
0.667
0.639
0.619
0.601
0.580
0.559
0.535
0.513
0.489
0.465
0.438
0.404
0.377
0.351
0.330
0.302
0.277
0.252
0.229
0.204
0.185
0.164
0.882
0.865
0.853
0.842
0.840
0.832
0.826
0.818
0.814
0.798
0.785
0.780
0.777
0.762
0.754
0.758
0.751
0.737
0.719
0.700
0.680
0.654
0.638
0.615
0.591
0.565
0.542
0.512
0.481
0.457
0.424
0.397
0.369
0.343
0.310
0.287
0.263
0.238
0.211
0.192
0.172
0.909
0.897
0.879
0.872
0.870
0.865
0.863
0.862
0.850
0.835
0.828
0.812
0.814
0.800
0.792
0.789
0.775
0.758
0.745
0.726
0.707
0.697
0.673
0.656
0.629
0.593
0.562
0.534
0.505
0.476
0.441
0.410
0.382
0.359
0.319
0.296
0.271
0.246
0.222
0.197
0.177
0.928
0.919
0.913
0.897
0.895
0.895
0.894
0.885
0.877
0.872
0.853
0.855
0.847
0.831
0.819
0.817
0.802
0.788
0.777
0.764
0.747
0.728
0.712
0.687
0.665
0.629
0.593
0.563
0.527
0.501
0.455
0.423
0.392
0.363
0.331
0.307
0.280
0.252
0.227
0.201
0.180
0.944
0.942
0.933
0.931
0.916
0.916
0.919
0.914
0.904
0.904
0.885
0.876
0.873
0.862
0.850
0.837
0.830
0.821
0.807
0.788
0.777
0.759
0.741
0.718
0.689
0.652
0.623
0.594
0.548
0.513
0.480
0.441
0.398
0.370
0.337
0.313
0.285
0.256
0.230
0.204
0.182
0.963
0.964
0.969
0.963
0.959
0.951
0.955
0.939
0.934
0.912
0.915
0.908
0.894
0.894
0.882
0.864
0.853
0.839
0.831
0.814
0.800
0.779
0.761
0.740
0.711
0.678
0.651
0.617
0.568
0.529
0.492
0.455
0.415
0.384
0.345
0.313
0.288
0.261
0.231
0.204
0.179
0.992
0.991
0.988
0.986
0.980
0.981
0.975
0.962
0.956
0.948
0.938
0.945
0.922
0.916
0.896
0.887
0.869
0.861
0.845
0.839
0.827
0.807
0.777
0.759
0.733
0.704
0.669
0.634
0.593
0.547
0.503
0.464
0.426
0.394
0.355
0.318
0.288
0.261
0.230
0.204
0.179
1.003
1.009
1.004
1.000
1.000
0.996
0.991
0.987
0.974
0.978
0.968
0.962
0.955
0.927
0.913
0.904
0.889
0.883
0.862
0.846
0.834
0.818
0.796
0.773
0.746
0.718
0.683
0.645
0.596
0.554
0.519
0.480
0.443
0.396
0.358
0.328
0.286
0.259
0.232
0.197
0.175
1.018
1.019
1.016
1.018
1.012
1.009
1.010
1.003
1.002
1.010
0.995
0.980
0.970
0.955
0.935
0.924
0.905
0.896
0.881
0.864
0.849
0.837
0.812
0.789
0.762
0.731
0.697
0.657
0.605
0.568
0.527
0.492
0.448
0.405
0.360
0.329
0.298
0.255
0.224
0.197
0.173
1.028
1.030
1.039
1.037
1.030
1.035
1.026
1.024
1.028
1.031
1.014
0.994
0.986
0.981
0.964
0.941
0.925
0.908
0.898
0.887
0.870
0.853
0.829
0.796
0.771
0.737
0.701
0.658
0.608
0.572
0.533
0.496
0.451
0.410
0.373
0.325
0.296
0.265
0.221
0.192
0.172
1.047
1.058
1.057
1.055
1.055
1.052
1.060
1.064
1.056
1.060
1.042
1.026
1.013
1.011
0.985
0.963
0.944
0.935
0.930
0.910
0.888
0.864
0.838
0.805
0.779
0.745
0.709
0.668
0.617
0.573
0.531
0.497
0.453
0.407
0.372
0.334
0.290
0.256
0.226
0.190
0.174
1.060
1.057
1.066
1.068
1.064
1.071
1.075
1.079
1.075
1.073
1.047
1.035
1.032
1.029
1.003
0.984
0.974
0.956
0.944
0.922
0.899
0.877
0.853
0.816
0.781
0.744
0.705
0.663
0.621
0.579
0.533
0.498
0.449
0.409
0.367
0.331
0.288
0.257
0.227
0.197
0.174
1.053
1.066
1.068
1.067
1.080
1.081
1.094
1.087
1.086
1.065
1.063
1.047
1.045
1.035
1.021
1.000
1.002
0.974
0.959
0.939
0.908
0.886
0.861
0.828
0.795
0.749
0.707
0.664
0.620
0.580
0.539
0.490
0.448
0.403
0.361
0.335
0.301
0.258
0.231
0.203
0.177
1.047
1.058
1.068
1.081
1.082
1.088
1.095
1.098
1.095
1.083
1.069
1.071
1.055
1.041
1.025
1.024
1.012
0.993
0.969
0.953
0.930
0.888
0.860
0.825
0.791
0.760
0.699
0.659
0.621
0.580
0.541
0.487
0.445
0.409
0.370
0.333
0.301
0.262
0.227
0.200
0.181
1.036
1.049
1.058
1.074
1.076
1.082
1.096
1.103
1.096
1.090
1.082
1.078
1.068
1.056
1.039
1.036
1.024
1.002
0.989
0.959
0.931
0.898
0.862
0.821
0.795
0.757
0.710
0.668
0.624
0.582
0.534
0.485
0.448
0.405
0.369
0.338
0.297
0.259
0.231
0.200
0.181
1.023
1.033
1.054
1.071
1.076
1.085
1.097
1.103
1.093
1.093
1.091
1.090
1.075
1.075
1.067
1.049
1.033
1.016
0.989
0.961
0.927
0.892
0.862
0.830
0.790
0.742
0.703
0.668
0.626
0.577
0.540
0.494
0.454
0.406
0.369
0.333
0.296
0.264
0.227
0.202
0.181
1.017
1.027
1.053
1.062
1.072
1.075
1.092
1.096
1.098
1.101
1.099
1.088
1.085
1.076
1.076
1.052
1.032
1.016
0.994
0.967
0.936
0.896
0.863
0.822
0.780
0.744
0.702
0.667
0.630
0.582
0.535
0.491
0.453
0.417
0.374
0.336
0.296
0.267
0.244
0.217
0.186
0.992
1.015
1.041
1.043
1.058
1.062
1.078
1.087
1.099
1.090
1.089
1.089
1.080
1.075
1.072
1.055
1.037
1.019
0.993
0.970
0.938
0.908
0.872
0.822
0.789
0.737
0.707
0.665
0.631
0.583
0.535
0.489
0.457
0.418
0.378
0.344
0.308
0.280
0.257
0.226
0.196
0.983
1.000
1.015
1.035
1.045
1.059
1.069
1.088
1.088
1.091
1.090
1.093
1.086
1.070
1.073
1.055
1.034
1.011
0.991
0.972
0.934
0.903
0.871
0.820
0.784
0.739
0.697
0.667
0.630
0.586
0.532
0.493
0.455
0.420
0.381
0.345
0.321
0.291
0.274
0.249
0.217
0.976
0.993
1.007
1.027
1.037
1.044
1.060
1.069
1.083
1.090
1.094
1.094
1.087
1.070
1.070
1.050
1.034
1.010
0.985
0.968
0.933
0.900
0.861
0.814
0.769
0.736
0.699
0.666
0.624
0.581
0.543
0.504
0.463
0.428
0.395
0.369
0.337
0.313
0.285
0.263
0.243
0.955
0.977
1.000
1.010
1.020
1.040
1.060
1.073
1.094
1.085
1.094
1.089
1.091
1.080
1.076
1.052
1.030
1.013
0.981
0.956
0.925
0.895
0.858
0.812
0.776
0.737
0.707
0.669
0.626
0.592
0.555
0.510
0.469
0.438
0.413
0.378
0.354
0.325
0.307
0.282
0.263
0.935
0.955
0.984
0.997
1.010
1.036
1.063
1.073
1.087
1.086
1.087
1.089
1.091
1.079
1.070
1.054
1.033
1.014
0.986
0.951
0.929
0.896
0.859
0.820
0.787
0.746
0.719
0.677
0.637
0.599
0.560
0.521
0.493
0.463
0.434
0.398
0.376
0.349
0.330
0.314
0.283
0.749
0.724
0.681
0.648
0.617
0.582
0.555
0.528
0.502
0.470
0.459
0.435
0.402
0.375
0.349
0.326
0.298
0.266
0.248
0.230
0.202
0.186
0.174
0.158
0.135
0.122
0.106
0.090
0.068
0.060
0.054
0.046
0.050
0.039
0.037
0.036
0.035
0.026
0.022
0.021
0.020
0.730
0.705
0.664
0.625
0.591
0.557
0.529
0.507
0.481
0.456
0.437
0.411
0.387
0.368
0.350
0.321
0.295
0.268
0.252
0.235
0.208
0.193
0.179
0.158
0.139
0.119
0.104
0.087
0.079
0.072
0.063
0.060
0.054
0.044
0.035
0.036
0.032
0.031
0.023
0.022
0.021
0.703
0.670
0.633
0.595
0.570
0.541
0.512
0.486
0.461
0.439
0.419
0.397
0.377
0.356
0.338
0.311
0.290
0.271
0.253
0.225
0.215
0.200
0.177
0.152
0.131
0.126
0.117
0.108
0.087
0.079
0.072
0.069
0.066
0.056
0.049
0.036
0.035
0.033
0.029
0.021
0.020
0.678
0.638
0.602
0.574
0.549
0.529
0.505
0.475
0.457
0.425
0.413
0.390
0.371
0.354
0.330
0.310
0.294
0.270
0.243
0.228
0.213
0.191
0.173
0.155
0.155
0.146
0.128
0.122
0.104
0.092
0.084
0.080
0.073
0.066
0.058
0.055
0.049
0.040
0.038
0.026
0.022
0.646
0.622
0.591
0.559
0.539
0.525
0.482
0.466
0.449
0.428
0.411
0.388
0.372
0.353
0.330
0.320
0.303
0.274
0.247
0.225
0.215
0.200
0.187
0.187
0.179
0.162
0.144
0.127
0.115
0.100
0.095
0.091
0.082
0.078
0.073
0.066
0.054
0.051
0.042
0.040
0.030
0.632
0.608
0.570
0.541
0.526
0.497
0.485
0.468
0.454
0.432
0.411
0.387
0.376
0.362
0.340
0.323
0.305
0.281
0.261
0.245
0.235
0.222
0.210
0.198
0.195
0.182
0.168
0.146
0.126
0.121
0.107
0.098
0.090
0.084
0.078
0.070
0.066
0.058
0.048
0.041
0.034
0.622
0.588
0.567
0.546
0.524
0.505
0.482
0.469
0.452
0.432
0.420
0.405
0.390
0.373
0.352
0.340
0.322
0.306
0.282
0.272
0.257
0.254
0.243
0.230
0.211
0.196
0.179
0.168
0.152
0.138
0.123
0.116
0.104
0.099
0.090
0.083
0.075
0.068
0.061
0.054
0.039
0.608
0.589
0.561
0.549
0.520
0.502
0.478
0.462
0.450
0.443
0.428
0.412
0.398
0.388
0.373
0.347
0.340
0.324
0.305
0.295
0.287
0.281
0.273
0.260
0.248
0.219
0.210
0.185
0.168
0.157
0.141
0.128
0.121
0.116
0.108
0.098
0.084
0.079
0.069
0.061
0.053
0.609
0.581
0.563
0.534
0.512
0.503
0.495
0.482
0.469
0.464
0.439
0.429
0.421
0.413
0.398
0.389
0.371
0.345
0.333
0.328
0.313
0.303
0.291
0.270
0.263
0.253
0.230
0.214
0.199
0.181
0.159
0.143
0.135
0.129
0.120
0.113
0.102
0.088
0.077
0.071
0.060
0.610
0.583
0.567
0.550
0.533
0.514
0.498
0.495
0.479
0.467
0.454
0.447
0.440
0.434
0.424
0.403
0.392
0.378
0.367
0.359
0.340
0.330
0.310
0.298
0.294
0.280
0.263
0.252
0.229
0.216
0.193
0.170
0.150
0.141
0.134
0.126
0.118
0.106
0.088
0.079
0.067
0.624
0.596
0.588
0.574
0.542
0.520
0.510
0.508
0.500
0.488
0.479
0.459
0.451
0.440
0.441
0.430
0.416
0.414
0.404
0.392
0.365
0.353
0.342
0.325
0.315
0.306
0.295
0.277
0.258
0.234
0.220
0.201
0.180
0.169
0.151
0.139
0.130
0.117
0.104
0.091
0.075
0.627
0.613
0.601
0.576
0.551
0.549
0.527
0.515
0.519
0.515
0.501
0.489
0.477
0.473
0.464
0.456
0.444
0.440
0.427
0.414
0.398
0.384
0.371
0.357
0.339
0.333
0.321
0.305
0.284
0.259
0.242
0.226
0.203
0.186
0.176
0.158
0.146
0.129
0.119
0.099
0.086
0.638
0.619
0.612
0.586
0.581
0.559
0.556
0.544
0.542
0.534
0.530
0.517
0.500
0.499
0.491
0.488
0.476
0.470
0.455
0.448
0.438
0.417
0.399
0.387
0.375
0.362
0.347
0.333
0.307
0.286
0.266
0.251
0.227
0.208
0.193
0.180
0.164
0.144
0.129
0.111
0.097
0.663
0.644
0.634
0.599
0.608
0.588
0.591
0.583
0.581
0.567
0.563
0.542
0.534
0.527
0.524
0.519
0.508
0.501
0.490
0.475
0.466
0.449
0.439
0.424
0.408
0.390
0.382
0.360
0.333
0.317
0.297
0.278
0.251
0.232
0.213
0.196
0.182
0.161
0.140
0.118
0.106
0.685
0.668
0.644
0.623
0.628
0.627
0.618
0.617
0.611
0.602
0.595
0.583
0.566
0.564
0.549
0.549
0.538
0.531
0.520
0.509
0.497
0.484
0.472
0.460
0.443
0.424
0.404
0.381
0.366
0.345
0.322
0.304
0.275
0.256
0.236
0.215
0.193
0.174
0.151
0.133
0.120
0.709
0.695
0.668
0.649
0.648
0.649
0.642
0.637
0.637
0.631
0.621
0.612
0.602
0.596
0.589
0.584
0.575
0.570
0.556
0.545
0.529
0.515
0.503
0.492
0.475
0.454
0.431
0.410
0.392
0.367
0.348
0.325
0.298
0.278
0.252
0.233
0.213
0.191
0.167
0.143
0.128
0.731
0.709
0.685
0.680
0.686
0.690
0.672
0.671
0.666
0.667
0.666
0.652
0.644
0.635
0.624
0.627
0.616
0.602
0.589
0.578
0.562
0.546
0.532
0.518
0.504
0.481
0.460
0.439
0.419
0.388
0.365
0.343
0.322
0.295
0.271
0.251
0.230
0.206
0.184
0.165
0.138
0.754
0.740
0.719
0.726
0.719
0.723
0.700
0.702
0.699
0.701
0.696
0.696
0.680
0.673
0.674
0.668
0.661
0.644
0.619
0.610
0.594
0.574
0.556
0.543
0.528
0.505
0.488
0.465
0.446
0.413
0.385
0.362
0.342
0.313
0.290
0.268
0.246
0.215
0.193
0.173
0.149
0.788
0.772
0.755
0.752
0.752
0.754
0.740
0.731
0.728
0.733
0.728
0.724
0.725
0.720
0.718
0.706
0.698
0.686
0.672
0.647
0.623
0.608
0.586
0.573
0.548
0.534
0.513
0.486
0.463
0.435
0.407
0.379
0.358
0.331
0.303
0.278
0.253
0.228
0.203
0.182
0.164
0.813
0.795
0.786
0.773
0.787
0.786
0.774
0.765
0.762
0.766
0.754
0.758
0.756
0.744
0.740
0.729
0.723
0.710
0.702
0.680
0.664
0.646
0.622
0.598
0.583
0.562
0.534
0.510
0.487
0.457
0.425
0.396
0.374
0.344
0.318
0.292
0.265
0.239
0.212
0.192
0.171
0.841
0.822
0.819
0.807
0.813
0.819
0.820
0.801
0.801
0.800
0.792
0.787
0.786
0.780
0.774
0.767
0.759
0.749
0.742
0.720
0.702
0.681
0.661
0.635
0.612
0.589
0.565
0.537
0.503
0.475
0.445
0.409
0.384
0.358
0.330
0.300
0.273
0.248
0.220
0.199
0.179
0.869
0.852
0.850
0.847
0.844
0.857
0.865
0.853
0.838
0.829
0.826
0.821
0.817
0.810
0.804
0.801
0.792
0.778
0.768
0.758
0.738
0.720
0.700
0.676
0.643
0.620
0.591
0.558
0.523
0.490
0.460
0.426
0.396
0.369
0.340
0.309
0.281
0.258
0.230
0.205
0.184
0.891
0.884
0.879
0.874
0.875
0.887
0.888
0.886
0.880
0.860
0.858
0.855
0.847
0.840
0.835
0.820
0.821
0.808
0.800
0.781
0.763
0.748
0.729
0.709
0.682
0.652
0.626
0.580
0.540
0.511
0.477
0.442
0.406
0.381
0.344
0.314
0.290
0.261
0.235
0.209
0.187
0.914
0.911
0.915
0.908
0.904
0.902
0.909
0.906
0.909
0.897
0.886
0.879
0.875
0.871
0.862
0.848
0.846
0.834
0.829
0.807
0.794
0.776
0.757
0.734
0.711
0.681
0.647
0.608
0.565
0.525
0.492
0.458
0.419
0.383
0.348
0.322
0.293
0.264
0.238
0.211
0.189
0.934
0.932
0.939
0.939
0.934
0.935
0.927
0.923
0.932
0.925
0.916
0.909
0.897
0.900
0.893
0.877
0.866
0.858
0.842
0.833
0.820
0.802
0.785
0.761
0.739
0.705
0.670
0.627
0.596
0.545
0.516
0.473
0.438
0.393
0.357
0.325
0.296
0.266
0.238
0.211
0.189
0.956
0.962
0.965
0.965
0.959
0.962
0.960
0.954
0.948
0.941
0.952
0.941
0.931
0.915
0.913
0.891
0.878
0.880
0.862
0.854
0.845
0.829
0.805
0.783
0.749
0.717
0.685
0.650
0.610
0.567
0.521
0.486
0.443
0.405
0.367
0.327
0.296
0.265
0.237
0.210
0.184
0.980
0.975
0.979
0.976
0.979
0.978
0.973
0.979
0.970
0.961
0.967
0.963
0.948
0.940
0.925
0.913
0.901
0.894
0.886
0.873
0.859
0.843
0.815
0.788
0.761
0.731
0.698
0.662
0.614
0.575
0.534
0.487
0.453
0.412
0.368
0.333
0.299
0.268
0.234
0.207
0.181
0.991
0.998
0.994
0.998
0.996
0.990
0.997
0.998
1.005
1.001
0.984
0.982
0.970
0.956
0.952
0.936
0.921
0.905
0.897
0.882
0.869
0.848
0.827
0.801
0.776
0.740
0.708
0.669
0.619
0.576
0.540
0.497
0.457
0.419
0.371
0.338
0.298
0.266
0.235
0.199
0.181
1.005
1.005
1.007
1.014
1.010
1.014
1.014
1.020
1.022
1.019
0.999
0.997
0.991
0.979
0.962
0.965
0.950
0.929
0.910
0.897
0.876
0.856
0.836
0.809
0.783
0.749
0.716
0.667
0.621
0.578
0.542
0.505
0.458
0.419
0.376
0.338
0.305
0.264
0.229
0.196
0.177
1.008
1.028
1.038
1.032
1.034
1.037
1.040
1.040
1.046
1.042
1.033
1.022
1.020
1.005
0.984
0.967
0.957
0.944
0.932
0.915
0.900
0.877
0.849
0.815
0.784
0.752
0.712
0.669
0.623
0.587
0.543
0.500
0.455
0.416
0.377
0.339
0.298
0.263
0.227
0.199
0.181
1.021
1.035
1.039
1.035
1.047
1.053
1.058
1.062
1.064
1.051
1.045
1.040
1.044
1.026
1.002
0.996
0.986
0.954
0.943
0.927
0.906
0.883
0.862
0.827
0.787
0.749
0.710
0.669
0.626
0.585
0.544
0.502
0.453
0.412
0.371
0.339
0.293
0.264
0.226
0.201
0.184
1.026
1.041
1.047
1.050
1.063
1.066
1.071
1.080
1.069
1.064
1.058
1.053
1.052
1.041
1.023
1.010
0.995
0.972
0.964
0.937
0.915
0.894
0.866
0.837
0.804
0.754
0.710
0.668
0.626
0.584
0.543
0.500
0.457
0.401
0.367
0.338
0.307
0.261
0.239
0.208
0.180
1.022
1.037
1.047
1.051
1.063
1.068
1.078
1.092
1.080
1.079
1.078
1.061
1.056
1.047
1.028
1.017
1.010
0.996
0.978
0.947
0.925
0.895
0.866
0.837
0.801
0.758
0.705
0.662
0.624
0.580
0.537
0.493
0.457
0.415
0.369
0.332
0.303
0.268
0.234
0.204
0.184
1.015
1.033
1.050
1.060
1.066
1.073
1.089
1.088
1.086
1.083
1.077
1.078
1.070
1.052
1.038
1.025
1.015
1.007
0.982
0.953
0.928
0.902
0.856
0.826
0.796
0.748
0.707
0.664
0.621
0.577
0.534
0.484
0.450
0.408
0.366
0.336
0.297
0.266
0.229
0.203
0.181
1.009
1.025
1.040
1.060
1.067
1.077
1.081
1.095
1.086
1.086
1.085
1.083
1.071
1.068
1.059
1.038
1.028
1.007
0.978
0.954
0.930
0.896
0.867
0.822
0.791
0.741
0.705
0.668
0.624
0.569
0.535
0.489
0.452
0.407
0.371
0.332
0.299
0.262
0.233
0.208
0.183
1.004
1.015
1.039
1.051
1.058
1.060
1.074
1.087
1.090
1.091
1.084
1.089
1.088
1.073
1.065
1.045
1.028
1.013
0.982
0.949
0.927
0.897
0.866
0.822
0.775
0.735
0.703
0.670
0.630
0.576
0.532
0.488
0.453
0.413
0.377
0.325
0.295
0.277
0.248
0.216
0.190
0.976
1.006
1.027
1.036
1.045
1.053
1.064
1.079
1.083
1.080
1.088
1.088
1.083
1.071
1.056
1.052
1.029
1.010
0.990
0.952
0.928
0.900
0.862
0.814
0.780
0.729
0.701
0.662
0.629
0.581
0.529
0.486
0.456
0.416
0.375
0.340
0.304
0.285
0.259
0.224
0.202
0.970
0.994
1.003
1.018
1.035
1.044
1.055
1.076
1.080
1.089
1.092
1.092
1.076
1.070
1.052
1.041
1.022
1.009
0.991
0.953
0.927
0.895
0.853
0.810
0.770
0.731
0.690
0.655
0.626
0.581
0.536
0.490
0.449
0.418
0.382
0.350
0.320
0.298
0.274
0.245
0.223
0.959
0.983
0.998
1.012
1.031
1.041
1.054
1.065
1.074
1.087
1.083
1.084
1.077
1.072
1.057
1.044
1.028
1.004
0.980
0.944
0.918
0.892
0.854
0.819
0.772
0.730
0.690
0.662
0.624
0.588
0.547
0.501
0.456
0.422
0.395
0.364
0.334
0.313
0.286
0.272
0.249
0.940
0.969
0.978
0.994
1.018
1.040
1.051
1.064
1.077
1.075
1.093
1.092
1.086
1.077
1.063
1.040
1.024
0.991
0.977
0.947
0.917
0.886
0.853
0.804
0.766
0.738
0.706
0.667
0.625
0.590
0.552
0.509
0.477
0.438
0.412
0.375
0.349
0.334
0.311
0.289
0.265
0.924
0.945
0.966
0.987
1.005
1.037
1.050
1.067
1.078
1.090
1.089
1.084
1.084
1.067
1.053
1.039
1.026
1.008
0.974
0.946
0.913
0.879
0.849
0.807
0.772
0.739
0.711
0.667
0.624
0.592
0.561
0.527
0.495
0.453
0.425
0.393
0.367
0.353
0.337
0.311
0.285
0.730
0.703
0.665
0.629
0.605
0.576
0.549
0.528
0.516
0.489
0.472
0.457
0.434
0.398
0.372
0.340
0.317
0.293
0.276
0.259
0.238
0.214
0.205
0.182
0.174
0.160
0.141
0.122
0.107
0.100
0.081
0.070
0.060
0.055
0.043
0.040
0.039
0.034
0.033
0.026
0.022
0.703
0.680
0.645
0.603
0.575
0.558
0.534
0.513
0.494
0.471
0.447
0.429
0.405
0.384
0.365
0.338
0.317
0.292
0.281
0.260
0.231
0.212
0.196
0.190
0.174
0.158
0.147
0.128
0.109
0.093
0.086
0.069
0.066
0.059
0.054
0.045
0.044
0.038
0.033
0.028
0.026
0.675
0.644
0.608
0.579
0.558
0.542
0.509
0.496
0.483
0.453
0.432
0.408
0.387
0.377
0.356
0.329
0.316
0.294
0.280
0.260
0.240
0.225
0.204
0.191
0.172
0.168
0.148
0.134
0.111
0.104
0.090
0.083
0.076
0.069
0.062
0.054
0.041
0.039
0.032
0.027
0.026
0.645
0.612
0.577
0.562
0.542
0.528
0.491
0.475
0.462
0.444
0.420
0.398
0.385
0.373
0.349
0.333
0.321
0.297
0.276
0.257
0.243
0.221
0.209
0.201
0.187
0.173
0.159
0.145
0.130
0.121
0.105
0.095
0.087
0.080
0.072
0.063
0.055
0.047
0.044
0.035
0.027
0.617
0.584
0.564
0.547
0.525
0.508
0.490
0.471
0.456
0.439
0.420
0.404
0.391
0.367
0.354
0.334
0.315
0.300
0.275
0.261
0.249
0.239
0.234
0.216
0.198
0.185
0.174
0.153
0.142
0.126
0.115
0.107
0.098
0.089
0.084
0.078
0.068
0.056
0.049
0.045
0.040
0.599
0.579
0.551
0.534
0.510
0.493
0.482
0.467
0.454
0.434
0.414
0.405
0.389
0.383
0.360
0.343
0.320
0.310
0.293
0.274
0.266
0.255
0.239
0.231
0.218
0.205
0.192
0.176
0.159
0.138
0.132
0.114
0.102
0.097
0.090
0.083
0.072
0.067
0.058
0.047
0.041
0.588
0.567
0.537
0.523
0.507
0.495
0.471
0.464
0.459
0.443
0.429
0.412
0.401
0.383
0.378
0.364
0.347
0.329
0.307
0.297
0.287
0.276
0.268
0.261
0.241
0.229
0.208
0.190
0.176
0.159
0.149
0.130
0.121
0.111
0.103
0.095
0.085
0.076
0.066
0.061
0.053
0.582
0.553
0.536
0.524
0.504
0.485
0.478
0.469
0.463
0.460
0.439
0.426
0.413
0.402
0.388
0.372
0.353
0.342
0.337
0.319
0.311
0.302
0.294
0.287
0.272
0.251
0.235
0.204
0.193
0.184
0.165
0.150
0.135
0.128
0.121
0.109
0.097
0.085
0.076
0.069
0.063
0.561
0.551
0.532
0.518
0.509
0.500
0.486
0.478
0.470
0.469
0.450
0.435
0.433
0.423
0.409
0.395
0.376
0.370
0.368
0.359
0.340
0.328
0.323
0.313
0.298
0.282
0.268
0.240
0.224
0.205
0.183
0.162
0.150
0.143
0.135
0.123
0.114
0.097
0.088
0.077
0.070
0.572
0.557
0.536
0.520
0.520
0.504
0.492
0.488
0.479
0.475
0.467
0.460
0.449
0.442
0.427
0.422
0.411
0.399
0.392
0.390
0.375
0.362
0.345
0.335
0.325
0.310
0.290
0.277
0.251
0.240
0.214
0.184
0.165
0.157
0.145
0.136
0.127
0.114
0.101
0.085
0.078
0.577
0.563
0.548
0.530
0.529
0.514
0.509
0.506
0.498
0.490
0.479
0.466
0.472
0.466
0.455
0.440
0.437
0.433
0.425
0.419
0.405
0.388
0.377
0.362
0.345
0.331
0.318
0.303
0.283
0.257
0.239
0.218
0.198
0.179
0.159
0.150
0.140
0.129
0.116
0.098
0.086
0.596
0.587
0.578
0.554
0.544
0.521
0.521
0.514
0.513
0.511
0.502
0.497
0.490
0.482
0.482
0.470
0.469
0.469
0.457
0.448
0.428
0.416
0.405
0.385
0.373
0.358
0.341
0.325
0.309
0.282
0.258
0.243
0.227
0.201
0.188
0.169
0.153
0.141
0.127
0.116
0.098
0.601
0.585
0.581
0.565
0.556
0.551
0.534
0.538
0.534
0.533
0.532
0.517
0.507
0.509
0.509
0.495
0.500
0.497
0.482
0.474
0.459
0.444
0.427
0.411
0.398
0.386
0.369
0.354
0.330
0.306
0.286
0.264
0.247
0.221
0.205
0.192
0.172
0.159
0.138
0.126
0.109
0.620
0.605
0.597
0.595
0.583
0.581
0.577
0.570
0.570
0.569
0.562
0.548
0.534
0.535
0.538
0.532
0.524
0.519
0.506
0.499
0.482
0.472
0.465
0.446
0.432
0.418
0.404
0.381
0.360
0.338
0.314
0.294
0.271
0.242
0.225
0.208
0.193
0.171
0.154
0.136
0.116
0.637
0.618
0.608
0.616
0.608
0.604
0.612
0.602
0.603
0.603
0.601
0.587
0.577
0.572
0.568
0.572
0.555
0.552
0.536
0.530
0.517
0.509
0.498
0.482
0.468
0.451
0.430
0.413
0.390
0.363
0.337
0.320
0.292
0.268
0.249
0.227
0.207
0.191
0.165
0.149
0.125
0.666
0.652
0.629
0.628
0.625
0.625
0.627
0.633
0.632
0.634
0.627
0.613
0.611
0.605
0.601
0.602
0.590
0.582
0.579
0.562
0.550
0.539
0.529
0.516
0.496
0.477
0.462
0.442
0.418
0.392
0.365
0.347
0.316
0.292
0.268
0.251
0.225
0.208
0.180
0.155
0.136
0.691
0.677
0.662
0.663
0.670
0.654
0.662
0.671
0.662
0.667
0.666
0.656
0.652
0.647
0.643
0.640
0.632
0.620
0.609
0.599
0.578
0.570
0.560
0.547
0.525
0.506
0.485
0.467
0.443
0.416
0.388
0.366
0.341
0.312
0.287
0.266
0.245
0.218
0.197
0.172
0.145
0.715
0.706
0.700
0.698
0.691
0.693
0.684
0.690
0.689
0.699
0.702
0.696
0.687
0.680
0.689
0.693
0.688
0.669
0.648
0.629
0.615
0.599
0.587
0.570
0.552
0.532
0.510
0.484
0.466
0.438
0.409
0.384
0.360
0.330
0.306
0.280
0.259
0.227
0.208
0.182
0.154
0.737
0.724
0.726
0.722
0.736
0.724
0.720
0.729
0.731
0.735
0.737
0.736
0.727
0.725
0.723
0.719
0.718
0.707
0.698
0.669
0.650
0.633
0.615
0.603
0.584
0.556
0.532
0.509
0.486
0.458
0.429
0.400
0.374
0.347
0.321
0.293
0.271
0.243
0.213
0.191
0.170
0.759
0.751
0.753
0.755
0.768
0.771
0.757
0.756
0.757
0.766
0.761
0.760
0.765
0.754
0.752
0.745
0.740
0.734
0.722
0.702
0.684
0.666
0.645
0.621
0.604
0.583
0.557
0.527
0.502
0.477
0.447
0.411
0.388
0.359
0.332
0.305
0.280
0.249
0.222
0.197
0.177
0.788
0.786
0.784
0.794
0.805
0.804
0.798
0.793
0.795
0.792
0.794
0.798
0.791
0.784
0.784
0.776
0.771
0.761
0.749
0.737
0.721
0.704
0.692
0.658
0.633
0.613
0.581
0.553
0.528
0.489
0.462
0.425
0.401
0.372
0.344
0.313
0.284
0.258
0.229
0.206
0.183
0.819
0.808
0.809
0.817
0.833
0.840
0.839
0.826
0.828
0.822
0.813
0.826
0.824
0.817
0.812
0.812
0.807
0.805
0.793
0.774
0.760
0.740
0.723
0.698
0.661
0.637
0.612
0.577
0.545
0.513
0.475
0.443
0.410
0.380
0.351
0.322
0.292
0.265
0.237
0.211
0.190
0.854
0.849
0.845
0.851
0.851
0.871
0.868
0.866
0.857
0.856
0.842
0.851
0.851
0.851
0.845
0.840
0.837
0.825
0.817
0.796
0.783
0.768
0.743
0.725
0.701
0.666
0.638
0.605
0.560
0.521
0.486
0.460
0.419
0.387
0.361
0.324
0.295
0.270
0.241
0.215
0.193
0.874
0.873
0.875
0.890
0.890
0.894
0.895
0.897
0.893
0.885
0.881
0.881
0.872
0.880
0.871
0.862
0.858
0.848
0.834
0.826
0.814
0.791
0.773
0.753
0.726
0.696
0.666
0.631
0.590
0.545
0.503
0.472
0.434
0.401
0.361
0.326
0.301
0.271
0.244
0.217
0.194
0.895
0.905
0.911
0.911
0.910
0.918
0.922
0.925
0.921
0.916
0.915
0.914
0.900
0.891
0.893
0.890
0.881
0.878
0.857
0.849
0.836
0.816
0.797
0.773
0.745
0.721
0.684
0.638
0.604
0.559
0.522
0.491
0.447
0.404
0.371
0.337
0.302
0.272
0.244
0.216
0.194
0.920
0.924
0.929
0.929
0.926
0.939
0.940
0.940
0.941
0.942
0.939
0.947
0.933
0.928
0.912
0.907
0.900
0.895
0.876
0.865
0.853
0.840
0.816
0.793
0.766
0.735
0.697
0.650
0.618
0.576
0.535
0.499
0.461
0.416
0.367
0.336
0.303
0.273
0.242
0.215
0.192
0.938
0.944
0.948
0.949
0.951
0.952
0.960
0.954
0.959
0.962
0.962
0.964
0.950
0.947
0.938
0.918
0.910
0.904
0.899
0.885
0.874
0.858
0.835
0.809
0.781
0.744
0.711
0.665
0.622
0.587
0.546
0.498
0.463
0.423
0.382
0.335
0.304
0.272
0.241
0.211
0.185
0.959
0.958
0.963
0.970
0.968
0.970
0.979
0.976
0.982
0.978
0.982
0.979
0.978
0.964
0.955
0.945
0.929
0.920
0.913
0.899
0.883
0.867
0.840
0.816
0.782
0.749
0.719
0.671
0.632
0.589
0.551
0.503
0.463
0.427
0.381
0.341
0.303
0.271
0.239
0.205
0.185
0.967
0.968
0.982
0.985
0.984
0.999
0.993
1.006
1.005
1.010
1.010
1.002
0.990
0.986
0.975
0.966
0.947
0.940
0.925
0.905
0.888
0.867
0.840
0.817
0.785
0.750
0.720
0.674
0.628
0.587
0.550
0.510
0.466
0.421
0.379
0.343
0.303
0.268
0.232
0.203
0.184
0.980
0.995
0.997
0.998
1.003
1.002
1.013
1.019
1.012
1.030
1.017
1.020
1.021
0.999
0.986
0.981
0.971
0.952
0.942
0.918
0.905
0.878
0.850
0.818
0.792
0.754
0.714
0.669
0.629
0.585
0.548
0.509
0.466
0.419
0.380
0.339
0.302
0.266
0.230
0.201
0.184
0.988
1.003
1.010
1.018
1.028
1.037
1.043
1.039
1.037
1.040
1.047
1.041
1.039
1.018
0.998
0.990
0.984
0.959
0.942
0.929
0.905
0.886
0.857
0.824
0.787
0.746
0.709
0.670
0.630
0.587
0.543
0.502
0.462
0.412
0.373
0.341
0.302
0.260
0.233
0.209
0.189
0.999
1.013
1.016
1.028
1.034
1.044
1.055
1.054
1.063
1.052
1.057
1.048
1.049
1.029
1.017
1.006
0.996
0.979
0.951
0.931
0.912
0.889
0.866
0.833
0.797
0.748
0.708
0.671
0.629
0.582
0.542
0.502
0.455
0.409
0.370
0.339
0.303
0.271
0.236
0.210
0.182
0.996
1.014
1.028
1.031
1.050
1.056
1.067
1.068
1.071
1.065
1.073
1.054
1.052
1.046
1.031
1.019
0.999
0.992
0.968
0.938
0.925
0.901
0.869
0.832
0.800
0.751
0.703
0.664
0.624
0.579
0.537
0.493
0.454
0.417
0.365
0.332
0.304
0.265
0.235
0.206
0.179
0.996
1.012
1.025
1.040
1.053
1.058
1.068
1.076
1.079
1.066
1.077
1.075
1.059
1.056
1.036
1.021
1.012
0.995
0.971
0.952
0.921
0.899
0.859
0.824
0.793
0.748
0.706
0.661
0.620
0.576
0.534
0.492
0.448
0.410
0.372
0.338
0.298
0.272
0.233
0.204
0.182
0.993
1.012
1.021
1.037
1.056
1.066
1.067
1.079
1.073
1.076
1.076
1.071
1.069
1.060
1.050
1.032
1.011
0.993
0.964
0.946
0.921
0.891
0.862
0.818
0.783
0.739
0.701
0.664
0.623
0.571
0.533
0.492
0.443
0.408
0.367
0.332
0.301
0.263
0.232
0.211
0.190
0.985
1.006
1.023
1.029
1.038
1.049
1.055
1.074
1.075
1.080
1.076
1.071
1.071
1.065
1.050
1.039
1.011
0.992
0.967
0.934
0.917
0.888
0.859
0.810
0.765
0.729
0.694
0.664
0.625
0.576
0.531
0.488
0.450
0.411
0.366
0.330
0.301
0.280
0.247
0.212
0.189
0.967
0.991
1.006
1.014
1.031
1.050
1.058
1.066
1.072
1.079
1.083
1.077
1.081
1.060
1.049
1.045
1.017
0.997
0.968
0.941
0.915
0.888
0.848
0.803
0.767
0.725
0.694
0.657
0.618
0.576
0.525
0.486
0.453
0.414
0.370
0.336
0.308
0.282
0.255
0.222
0.199
0.962
0.988
0.984
1.008
1.032
1.035
1.041
1.053
1.077
1.084
1.084
1.077
1.076
1.057
1.043
1.028
1.013
0.994
0.966
0.937
0.906
0.881
0.847
0.805
0.752
0.724
0.687
0.649
0.616
0.572
0.529
0.492
0.453
0.414
0.377
0.349
0.316
0.294
0.269
0.249
0.216
0.947
0.965
0.975
1.003
1.017
1.037
1.043
1.055
1.068
1.076
1.074
1.076
1.071
1.048
1.050
1.037
1.012
0.985
0.956
0.934
0.905
0.874
0.844
0.808
0.759
0.714
0.682
0.655
0.625
0.584
0.548
0.500
0.458
0.427
0.389
0.360
0.332
0.316
0.291
0.273
0.238
0.920
0.959
0.972
0.985
1.006
1.029
1.042
1.044
1.058
1.068
1.079
1.076
1.077
1.066
1.051
1.035
1.014
0.974
0.954
0.938
0.908
0.879
0.837
0.790
0.749
0.713
0.693
0.661
0.626
0.584
0.548
0.510
0.481
0.445
0.403
0.378
0.354
0.337
0.316
0.286
0.266
0.916
0.935
0.955
0.978
1.000
1.027
1.052
1.052
1.065
1.075
1.076
1.077
1.070
1.054
1.041
1.024
1.003
0.983
0.963
0.934
0.907
0.866
0.826
0.812
0.766
0.728
0.692
0.661
0.623
0.590
0.551
0.519
0.484
0.449
0.421
0.396
0.376
0.362
0.333
0.312
0.287
0.705
0.683
0.633
0.615
0.594
0.576
0.557
0.531
0.520
0.502
0.491
0.475
0.443
0.410
0.382
0.361
0.350
0.335
0.305
0.280
0.259
0.245
0.232
0.222
0.203
0.185
0.168
0.151
0.125
0.118
0.109
0.091
0.082
0.064
0.058
0.049
0.047
0.046
0.036
0.034
0.029
0.677
0.649
0.614
0.586
0.569
0.560
0.536
0.524
0.498
0.477
0.464
0.446
0.425
0.395
0.375
0.368
0.346
0.326
0.302
0.288
0.265
0.251
0.233
0.227
0.205
0.187
0.172
0.155
0.141
0.120
0.106
0.087
0.081
0.077
0.065
0.055
0.051
0.046
0.042
0.034
0.029
0.647
0.618
0.587
0.564
0.554
0.527
0.517
0.498
0.485
0.457
0.442
0.430
0.411
0.400
0.382
0.368
0.353
0.330
0.306
0.288
0.270
0.253
0.247
0.228
0.211
0.200
0.182
0.163
0.144
0.125
0.109
0.096
0.088
0.080
0.072
0.059
0.054
0.046
0.043
0.036
0.028
0.618
0.591
0.563
0.548
0.529
0.518
0.488
0.479
0.464
0.450
0.431
0.411
0.403
0.382
0.376
0.362
0.346
0.328
0.304
0.289
0.273
0.263
0.250
0.234
0.221
0.211
0.190
0.169
0.158
0.140
0.125
0.111
0.100
0.092
0.083
0.073
0.066
0.059
0.050
0.041
0.032
0.578
0.569
0.542
0.524
0.510
0.502
0.489
0.477
0.463
0.447
0.430
0.416
0.400
0.387
0.383
0.369
0.346
0.328
0.310
0.287
0.284
0.266
0.267
0.255
0.240
0.216
0.196
0.177
0.165
0.151
0.131
0.122
0.112
0.103
0.092
0.085
0.076
0.068
0.059
0.049
0.046
0.564
0.542
0.531
0.515
0.502
0.493
0.483
0.469
0.451
0.446
0.429
0.417
0.408
0.392
0.382
0.367
0.355
0.337
0.321
0.310
0.303
0.300
0.286
0.271
0.251
0.235
0.211
0.198
0.185
0.161
0.145
0.133
0.123
0.114
0.104
0.094
0.089
0.079
0.068
0.055
0.047
0.555
0.532
0.521
0.506
0.492
0.488
0.472
0.469
0.464
0.442
0.434
0.422
0.414
0.405
0.391
0.385
0.374
0.352
0.346
0.337
0.331
0.317
0.309
0.287
0.269
0.248
0.231
0.215
0.198
0.179
0.166
0.154
0.135
0.125
0.112
0.103
0.095
0.085
0.078
0.066
0.060
0.544
0.523
0.515
0.493
0.494
0.482
0.479
0.471
0.465
0.448
0.448
0.438
0.430
0.419
0.408
0.400
0.386
0.374
0.369
0.360
0.350
0.335
0.326
0.316
0.298
0.283
0.262
0.233
0.213
0.201
0.182
0.171
0.154
0.139
0.131
0.121
0.108
0.098
0.087
0.076
0.068
0.533
0.515
0.511
0.495
0.500
0.485
0.476
0.475
0.473
0.468
0.456
0.447
0.435
0.423
0.417
0.418
0.399
0.401
0.396
0.384
0.371
0.365
0.352
0.344
0.327
0.309
0.290
0.267
0.244
0.223
0.202
0.183
0.169
0.154
0.145
0.135
0.125
0.110
0.094
0.084
0.075
0.526
0.520
0.513
0.510
0.500
0.490
0.485
0.489
0.482
0.477
0.471
0.452
0.452
0.444
0.437
0.434
0.433
0.425
0.425
0.411
0.405
0.391
0.377
0.363
0.346
0.337
0.318
0.293
0.270
0.254
0.232
0.210
0.185
0.169
0.160
0.148
0.139
0.128
0.110
0.095
0.083
0.531
0.530
0.511
0.515
0.508
0.496
0.498
0.495
0.483
0.485
0.488
0.474
0.476
0.477
0.467
0.463
0.463
0.453
0.452
0.438
0.434
0.423
0.402
0.392
0.376
0.360
0.342
0.323
0.305
0.284
0.263
0.242
0.210
0.190
0.177
0.162
0.152
0.138
0.123
0.110
0.091
0.554
0.549
0.544
0.531
0.523
0.514
0.509
0.511
0.514
0.512
0.509
0.514
0.497
0.500
0.494
0.492
0.491
0.483
0.484
0.477
0.453
0.444
0.437
0.420
0.401
0.385
0.368
0.349
0.334
0.313
0.286
0.263
0.243
0.219
0.198
0.179
0.164
0.150
0.135
0.123
0.104
0.558
0.560
0.555
0.542
0.532
0.526
0.522
0.529
0.529
0.530
0.533
0.528
0.525
0.524
0.521
0.520
0.524
0.519
0.506
0.501
0.487
0.476
0.466
0.448
0.431
0.410
0.392
0.377
0.359
0.330
0.314
0.282
0.263
0.243
0.216
0.199
0.182
0.165
0.149
0.133
0.117
0.579
0.572
0.559
0.564
0.555
0.561
0.560
0.560
0.560
0.562
0.562
0.549
0.543
0.548
0.556
0.554
0.550
0.543
0.537
0.528
0.513
0.500
0.490
0.480
0.464
0.442
0.427
0.403
0.379
0.358
0.339
0.310
0.281
0.263
0.237
0.218
0.203
0.181
0.162
0.143
0.126
0.595
0.589
0.582
0.588
0.581
0.591
0.589
0.596
0.601
0.596
0.599
0.588
0.576
0.585
0.585
0.582
0.581
0.573
0.564
0.555
0.541
0.527
0.520
0.506
0.495
0.473
0.453
0.432
0.404
0.383
0.357
0.333
0.311
0.281
0.260
0.234
0.218
0.201
0.174
0.158
0.134
0.625
0.621
0.608
0.601
0.611
0.612
0.623
0.623
0.629
0.635
0.633
0.619
0.622
0.617
0.615
0.611
0.605
0.599
0.593
0.587
0.568
0.560
0.549
0.540
0.524
0.503
0.483
0.463
0.438
0.411
0.384
0.359
0.335
0.302
0.280
0.259
0.235
0.213
0.188
0.168
0.148
0.653
0.637
0.643
0.643
0.644
0.642
0.651
0.654
0.658
0.665
0.668
0.657
0.656
0.648
0.653
0.648
0.644
0.636
0.626
0.616
0.604
0.592
0.579
0.566
0.547
0.530
0.510
0.489
0.467
0.436
0.407
0.380
0.358
0.324
0.302
0.277
0.254
0.231
0.206
0.180
0.153
0.678
0.670
0.668
0.670
0.672
0.682
0.677
0.691
0.691
0.697
0.703
0.704
0.694
0.690
0.700
0.701
0.692
0.679
0.669
0.650
0.637
0.625
0.614
0.593
0.574
0.550
0.534
0.515
0.486
0.458
0.429
0.398
0.376
0.345
0.320
0.293
0.270
0.242
0.215
0.195
0.160
0.705
0.691
0.692
0.707
0.700
0.702
0.714
0.719
0.731
0.736
0.741
0.741
0.734
0.725
0.732
0.731
0.725
0.718
0.709
0.691
0.672
0.650
0.639
0.622
0.606
0.577
0.547
0.527
0.505
0.481
0.450
0.416
0.393
0.361
0.335
0.306
0.280
0.255
0.224
0.202
0.174
0.725
0.724
0.724
0.737
0.748
0.746
0.751
0.758
0.756
0.762
0.768
0.771
0.770
0.763
0.763
0.762
0.754
0.747
0.733
0.719
0.706
0.694
0.666
0.648
0.631
0.602
0.575
0.548
0.520
0.491
0.466
0.428
0.401
0.372
0.344
0.314
0.291
0.260
0.234
0.204
0.184
0.744
0.747
0.762
0.764
0.787
0.784
0.791
0.785
0.792
0.793
0.791
0.799
0.801
0.790
0.786
0.786
0.784
0.781
0.764
0.748
0.734
0.722
0.697
0.675
0.650
0.627
0.600
0.566
0.540
0.506
0.475
0.446
0.411
0.384
0.355
0.326
0.299
0.271
0.235
0.210
0.187
0.777
0.776
0.779
0.798
0.809
0.819
0.817
0.816
0.823
0.825
0.815
0.829
0.829
0.824
0.811
0.815
0.817
0.813
0.805
0.791
0.776
0.755
0.740
0.713
0.683
0.653
0.620
0.589
0.558
0.522
0.490
0.456
0.420
0.391
0.364
0.331
0.300
0.273
0.244
0.215
0.194
0.805
0.812
0.815
0.820
0.834
0.845
0.848
0.844
0.849
0.851
0.847
0.858
0.857
0.851
0.852
0.844
0.844
0.837
0.828
0.817
0.804
0.785
0.764
0.740
0.714
0.681
0.656
0.618
0.589
0.544
0.503
0.471
0.435
0.402
0.370
0.334
0.303
0.275
0.246
0.219
0.196
0.838
0.843
0.844
0.859
0.862
0.876
0.873
0.879
0.876
0.871
0.878
0.881
0.874
0.873
0.871
0.866
0.863
0.855
0.850
0.843
0.829
0.808
0.786
0.762
0.738
0.712
0.677
0.639
0.601
0.558
0.516
0.483
0.445
0.404
0.377
0.336
0.304
0.278
0.248
0.220
0.197
0.863
0.869
0.863
0.879
0.887
0.900
0.897
0.914
0.912
0.905
0.904
0.907
0.894
0.894
0.889
0.885
0.890
0.888
0.870
0.865
0.854
0.832
0.806
0.783
0.755
0.727
0.692
0.652
0.617
0.573
0.534
0.495
0.453
0.418
0.374
0.338
0.309
0.278
0.248
0.220
0.197
0.879
0.892
0.891
0.893
0.906
0.919
0.929
0.928
0.927
0.929
0.930
0.930
0.912
0.923
0.919
0.913
0.912
0.897
0.894
0.882
0.867
0.848
0.827
0.798
0.771
0.744
0.710
0.665
0.615
0.583
0.542
0.502
0.467
0.422
0.383
0.341
0.310
0.279
0.251
0.218
0.195
0.899
0.906
0.913
0.916
0.923
0.939
0.947
0.947
0.944
0.957
0.947
0.949
0.949
0.937
0.933
0.934
0.931
0.914
0.909
0.897
0.878
0.862
0.842
0.816
0.788
0.754
0.721
0.674
0.629
0.597
0.546
0.506
0.467
0.427
0.383
0.341
0.308
0.275
0.247
0.216
0.191
0.917
0.921
0.927
0.936
0.938
0.941
0.957
0.960
0.970
0.967
0.972
0.976
0.976
0.959
0.952
0.955
0.943
0.936
0.918
0.903
0.889
0.873
0.850
0.825
0.791
0.757
0.722
0.676
0.636
0.598
0.563
0.508
0.467
0.424
0.387
0.340
0.306
0.274
0.241
0.211
0.189
0.933
0.938
0.947
0.962
0.968
0.967
0.970
0.970
0.997
0.996
1.004
1.000
1.004
0.994
0.977
0.974
0.964
0.945
0.934
0.918
0.897
0.877
0.850
0.825
0.793
0.756
0.716
0.675
0.643
0.596
0.553
0.518
0.475
0.423
0.379
0.345
0.299
0.267
0.238
0.207
0.186
0.938
0.948
0.965
0.973
0.972
0.981
0.990
0.993
1.003
1.011
1.018
1.019
1.013
1.008
0.988
0.969
0.964
0.961
0.943
0.926
0.902
0.884
0.852
0.817
0.791
0.747
0.713
0.674
0.632
0.589
0.550
0.515
0.469
0.422
0.375
0.338
0.304
0.264
0.231
0.206
0.190
0.957
0.969
0.978
0.987
0.999
1.003
1.012
1.001
1.012
1.018
1.030
1.024
1.018
1.015
0.993
0.983
0.978
0.969
0.952
0.935
0.913
0.890
0.860
0.828
0.793
0.744
0.708
0.669
0.631
0.582
0.544
0.508
0.466
0.418
0.376
0.335
0.299
0.264
0.230
0.215
0.191
0.959
0.970
0.992
0.999
1.011
1.027
1.026
1.042
1.041
1.051
1.041
1.041
1.030
1.025
1.005
1.000
0.985
0.972
0.952
0.931
0.910
0.886
0.863
0.826
0.789
0.745
0.701
0.667
0.625
0.581
0.537
0.501
0.454
0.410
0.372
0.345
0.297
0.270
0.237
0.210
0.191
0.968
0.987
0.996
1.008
1.028
1.031
1.036
1.053
1.049
1.058
1.056
1.048
1.037
1.039
1.018
1.008
0.988
0.978
0.966
0.935
0.919
0.893
0.863
0.826
0.791
0.748
0.698
0.663
0.615
0.577
0.532
0.496
0.452
0.416
0.364
0.333
0.304
0.269
0.240
0.203
0.186
0.970
0.988
1.000
1.018
1.028
1.037
1.051
1.060
1.058
1.057
1.067
1.064
1.053
1.046
1.029
1.013
0.999
0.985
0.973
0.941
0.919
0.889
0.861
0.819
0.778
0.740
0.700
0.654
0.615
0.573
0.526
0.486
0.449
0.404
0.367
0.330
0.301
0.262
0.231
0.201
0.183
0.969
0.988
1.002
1.019
1.026
1.042
1.047
1.059
1.058
1.063
1.064
1.067
1.055
1.043
1.042
1.023
0.997
0.978
0.966
0.936
0.909
0.886
0.854
0.808
0.774
0.736
0.696
0.661
0.609
0.572
0.521
0.485
0.442
0.405
0.367
0.328
0.300
0.269
0.229
0.206
0.188
0.962
0.981
0.994
1.002
1.016
1.041
1.050
1.048
1.055
1.064
1.064
1.065
1.058
1.049
1.042
1.031
1.000
0.975
0.950
0.931
0.904
0.882
0.850
0.814
0.762
0.727
0.688
0.654
0.613
0.563
0.523
0.478
0.438
0.404
0.366
0.332
0.305
0.280
0.234
0.213
0.194
0.956
0.976
0.991
0.993
1.014
1.033
1.042
1.045
1.060
1.067
1.068
1.068
1.065
1.046
1.036
1.026
0.993
0.970
0.949
0.924
0.900
0.872
0.837
0.799
0.759
0.718
0.686
0.648
0.609
0.566
0.520
0.477
0.444
0.410
0.374
0.333
0.303
0.279
0.244
0.223
0.202
0.947
0.965
0.979
0.991
1.007
1.024
1.034
1.041
1.057
1.067
1.059
1.069
1.057
1.049
1.037
1.014
0.997
0.976
0.950
0.920
0.888
0.863
0.838
0.800
0.752
0.721
0.685
0.645
0.611
0.575
0.532
0.490
0.444
0.409
0.373
0.340
0.315
0.298
0.269
0.235
0.226
0.933
0.944
0.964
0.985
1.003
1.027
1.034
1.042
1.053
1.063
1.062
1.062
1.054
1.044
1.037
1.019
0.997
0.973
0.948
0.918
0.886
0.863
0.829
0.792
0.749
0.714
0.674
0.648
0.616
0.581
0.535
0.492
0.459
0.422
0.389
0.359
0.339
0.311
0.280
0.262
0.241
0.909
0.939
0.956
0.974
1.001
1.013
1.021
1.044
1.052
1.068
1.064
1.055
1.049
1.033
1.029
1.006
0.985
0.957
0.940
0.920
0.884
0.854
0.818
0.779
0.746
0.707
0.681
0.656
0.626
0.584
0.538
0.502
0.470
0.441
0.405
0.378
0.354
0.332
0.305
0.289
0.268
0.905
0.928
0.956
0.975
0.991
1.008
1.032
1.043
1.058
1.063
1.059
1.053
1.046
1.031
1.016
0.999
0.988
0.970
0.939
0.922
0.888
0.851
0.819
0.793
0.755
0.712
0.691
0.655
0.613
0.578
0.549
0.518
0.478
0.448
0.413
0.394
0.377
0.367
0.336
0.313
0.291
0.672
0.652
0.614
0.607
0.589
0.568
0.552
0.536
0.516
0.511
0.497
0.475
0.458
0.441
0.417
0.399
0.386
0.366
0.341
0.312
0.292
0.282
0.273
0.251
0.238
0.212
0.199
0.183
0.168
0.144
0.125
0.116
0.100
0.086
0.071
0.055
0.052
0.050
0.044
0.042
0.031
0.638
0.615
0.585
0.580
0.574
0.553
0.542
0.520
0.496
0.484
0.480
0.464
0.449
0.433
0.410
0.394
0.378
0.362
0.336
0.319
0.310
0.282
0.266
0.256
0.240
0.219
0.204
0.188
0.169
0.152
0.126
0.115
0.097
0.085
0.079
0.068
0.057
0.051
0.048
0.042
0.040
0.619
0.582
0.565
0.552
0.547
0.523
0.513
0.501
0.479
0.468
0.454
0.444
0.437
0.423
0.409
0.397
0.377
0.356
0.334
0.323
0.303
0.293
0.278
0.263
0.242
0.229
0.211
0.198
0.184
0.165
0.139
0.115
0.100
0.091
0.083
0.078
0.062
0.052
0.047
0.042
0.036
0.582
0.557
0.543
0.533
0.518
0.512
0.490
0.478
0.472
0.458
0.435
0.433
0.426
0.413
0.410
0.393
0.373
0.348
0.335
0.319
0.305
0.295
0.292
0.271
0.261
0.248
0.231
0.210
0.183
0.166
0.148
0.132
0.119
0.100
0.095
0.086
0.072
0.065
0.057
0.048
0.042
0.547
0.535
0.521
0.512
0.507
0.488
0.490
0.475
0.459
0.445
0.437
0.423
0.428
0.417
0.398
0.391
0.371
0.353
0.343
0.329
0.315
0.309
0.305
0.289
0.271
0.255
0.239
0.211
0.195
0.174
0.158
0.144
0.130
0.113
0.105
0.098
0.087
0.077
0.066
0.056
0.052
0.531
0.519
0.514
0.496
0.496
0.487
0.477
0.476
0.455
0.452
0.430
0.426
0.420
0.410
0.401
0.391
0.376
0.359
0.350
0.344
0.347
0.333
0.319
0.303
0.287
0.269
0.248
0.233
0.210
0.190
0.168
0.154
0.146
0.124
0.117
0.110
0.096
0.089
0.079
0.067
0.053
0.519
0.504
0.493
0.489
0.484
0.478
0.468
0.464
0.463
0.451
0.427
0.425
0.425
0.429
0.412
0.399
0.394
0.382
0.371
0.374
0.368
0.357
0.343
0.325
0.306
0.280
0.261
0.246
0.231
0.200
0.188
0.176
0.162
0.139
0.125
0.114
0.104
0.095
0.084
0.075
0.067
0.496
0.493
0.487
0.490
0.487
0.475
0.467
0.465
0.461
0.454
0.451
0.444
0.443
0.442
0.425
0.418
0.410
0.404
0.396
0.390
0.385
0.375
0.368
0.346
0.328
0.311
0.291
0.266
0.243
0.228
0.201
0.192
0.170
0.157
0.145
0.130
0.116
0.107
0.094
0.084
0.074
0.498
0.490
0.484
0.475
0.477
0.474
0.473
0.470
0.466
0.469
0.461
0.448
0.444
0.447
0.453
0.438
0.428
0.430
0.426
0.412
0.413
0.398
0.390
0.376
0.358
0.338
0.318
0.293
0.270
0.252
0.226
0.208
0.186
0.173
0.159
0.146
0.134
0.122
0.109
0.095
0.082
0.489
0.492
0.491
0.480
0.473
0.469
0.484
0.483
0.465
0.474
0.472
0.460
0.458
0.467
0.467
0.462
0.457
0.456
0.452
0.444
0.430
0.421
0.411
0.398
0.386
0.360
0.345
0.322
0.299
0.276
0.253
0.227
0.206
0.188
0.171
0.160
0.148
0.137
0.123
0.104
0.090
0.498
0.492
0.491
0.491
0.479
0.471
0.487
0.482
0.491
0.493
0.492
0.485
0.488
0.484
0.485
0.494
0.490
0.488
0.475
0.464
0.458
0.446
0.439
0.424
0.406
0.392
0.367
0.352
0.327
0.302
0.287
0.252
0.228
0.210
0.188
0.172
0.161
0.149
0.137
0.117
0.098
0.518
0.511
0.512
0.506
0.500
0.503
0.504
0.504
0.508
0.512
0.508
0.507
0.511
0.502
0.509
0.513
0.518
0.513
0.511
0.501
0.491
0.479
0.462
0.451
0.437
0.416
0.392
0.372
0.349
0.331
0.306
0.285
0.260
0.227
0.207
0.189
0.176
0.161
0.148
0.130
0.113
0.536
0.532
0.526
0.520
0.514
0.517
0.519
0.525
0.533
0.533
0.537
0.529
0.530
0.528
0.530
0.537
0.537
0.540
0.540
0.525
0.515
0.504
0.491
0.474
0.459
0.443
0.422
0.394
0.378
0.352
0.335
0.310
0.276
0.252
0.231
0.211
0.190
0.176
0.157
0.140
0.124
0.540
0.537
0.540
0.546
0.541
0.547
0.544
0.548
0.557
0.567
0.561
0.562
0.559
0.563
0.560
0.568
0.561
0.565
0.560
0.551
0.543
0.531
0.516
0.504
0.485
0.473
0.449
0.427
0.402
0.378
0.358
0.333
0.297
0.278
0.246
0.231
0.208
0.189
0.170
0.150
0.136
0.554
0.561
0.556
0.562
0.573
0.568
0.581
0.586
0.595
0.590
0.602
0.582
0.583
0.593
0.594
0.597
0.591
0.595
0.588
0.580
0.564
0.561
0.546
0.534
0.513
0.498
0.475
0.452
0.431
0.402
0.381
0.352
0.324
0.300
0.267
0.244
0.226
0.205
0.185
0.162
0.145
0.596
0.585
0.580
0.585
0.598
0.599
0.609
0.618
0.625
0.630
0.631
0.620
0.629
0.636
0.627
0.624
0.622
0.620
0.614
0.608
0.597
0.588
0.574
0.561
0.546
0.527
0.498
0.476
0.454
0.426
0.404
0.374
0.349
0.314
0.288
0.268
0.240
0.221
0.199
0.175
0.152
0.615
0.614
0.621
0.621
0.625
0.627
0.637
0.640
0.646
0.656
0.659
0.647
0.653
0.657
0.663
0.655
0.655
0.650
0.647
0.631
0.621
0.613
0.605
0.587
0.571
0.548
0.530
0.504
0.480
0.453
0.420
0.396
0.369
0.338
0.310
0.286
0.259
0.237
0.213
0.187
0.163
0.643
0.639
0.635
0.643
0.656
0.657
0.665
0.674
0.686
0.698
0.699
0.698
0.700
0.699
0.706
0.704
0.696
0.692
0.683
0.669
0.656
0.649
0.634
0.616
0.593
0.575
0.550
0.528
0.502
0.473
0.446
0.415
0.387
0.358
0.327
0.301
0.277
0.249
0.228
0.195
0.169
0.652
0.665
0.662
0.672
0.679
0.686
0.698
0.710
0.720
0.732
0.740
0.737
0.730
0.729
0.741
0.736
0.735
0.731
0.711
0.705
0.692
0.670
0.659
0.641
0.621
0.602
0.574
0.548
0.520
0.490
0.466
0.431
0.403
0.370
0.343
0.314
0.291
0.259
0.233
0.208
0.180
0.691
0.701
0.697
0.705
0.719
0.732
0.734
0.744
0.757
0.762
0.763
0.769
0.771
0.763
0.772
0.764
0.764
0.760
0.742
0.728
0.719
0.703
0.681
0.663
0.646
0.623
0.594
0.566
0.543
0.507
0.481
0.449
0.417
0.383
0.355
0.325
0.300
0.276
0.239
0.215
0.190
0.711
0.719
0.731
0.734
0.754
0.758
0.774
0.775
0.782
0.787
0.784
0.796
0.798
0.783
0.791
0.791
0.790
0.784
0.777
0.764
0.751
0.742
0.719
0.697
0.667
0.643
0.611
0.582
0.551
0.521
0.491
0.460
0.428
0.394
0.365
0.332
0.305
0.279
0.246
0.221
0.193
0.746
0.748
0.761
0.761
0.780
0.793
0.799
0.805
0.805
0.812
0.815
0.821
0.830
0.821
0.819
0.826
0.823
0.818
0.811
0.795
0.783
0.762
0.747
0.717
0.700
0.671
0.637
0.602
0.573
0.535
0.505
0.469
0.428
0.399
0.372
0.339
0.311
0.281
0.251
0.218
0.196
0.768
0.777
0.787
0.799
0.811
0.818
0.823
0.830
0.837
0.837
0.838
0.859
0.848
0.849
0.850
0.848
0.840
0.840
0.832
0.829
0.815
0.795
0.779
0.757
0.728
0.690
0.655
0.624
0.596
0.556
0.518
0.481
0.444
0.408
0.377
0.341
0.312
0.280
0.250
0.221
0.199
0.795
0.808
0.809
0.831
0.838
0.852
0.853
0.858
0.858
0.867
0.879
0.881
0.870
0.867
0.877
0.870
0.869
0.862
0.855
0.851
0.836
0.824
0.798
0.769
0.748
0.714
0.675
0.646
0.605
0.572
0.528
0.487
0.453
0.415
0.383
0.345
0.311
0.280
0.250
0.222
0.199
0.822
0.829
0.839
0.856
0.867
0.876
0.878
0.884
0.890
0.889
0.900
0.896
0.897
0.896
0.888
0.889
0.888
0.881
0.878
0.871
0.864
0.840
0.813
0.789
0.760
0.730
0.700
0.655
0.621
0.579
0.531
0.496
0.461
0.420
0.385
0.342
0.311
0.282
0.254
0.221
0.198
0.842
0.848
0.865
0.875
0.882
0.897
0.908
0.916
0.911
0.915
0.914
0.925
0.914
0.914
0.916
0.916
0.916
0.905
0.898
0.887
0.875
0.856
0.834
0.802
0.774
0.746
0.715
0.665
0.629
0.586
0.549
0.509
0.464
0.427
0.384
0.343
0.313
0.280
0.252
0.221
0.196
0.863
0.869
0.874
0.892
0.906
0.916
0.917
0.925
0.927
0.933
0.939
0.936
0.936
0.936
0.935
0.938
0.924
0.917
0.910
0.904
0.888
0.868
0.842
0.815
0.783
0.754
0.717
0.674
0.629
0.594
0.551
0.511
0.473
0.423
0.384
0.343
0.309
0.280
0.250
0.217
0.196
0.876
0.883
0.887
0.896
0.924
0.933
0.939
0.933
0.949
0.956
0.959
0.961
0.955
0.954
0.949
0.959
0.946
0.939
0.920
0.911
0.898
0.871
0.848
0.823
0.789
0.760
0.719
0.673
0.635
0.597
0.557
0.513
0.472
0.425
0.384
0.345
0.304
0.275
0.248
0.216
0.190
0.883
0.893
0.902
0.926
0.929
0.942
0.947
0.952
0.978
0.979
0.984
0.988
0.990
0.982
0.970
0.964
0.961
0.951
0.936
0.922
0.894
0.876
0.852
0.825
0.789
0.759
0.714
0.676
0.640
0.598
0.559
0.509
0.466
0.429
0.381
0.341
0.302
0.268
0.241
0.212
0.189
0.894
0.922
0.936
0.949
0.944
0.946
0.958
0.976
0.997
1.001
1.004
1.002
1.007
1.009
0.985
0.978
0.972
0.966
0.943
0.925
0.905
0.883
0.849
0.820
0.787
0.747
0.706
0.675
0.634
0.590
0.548
0.513
0.466
0.421
0.380
0.334
0.302
0.261
0.232
0.207
0.187
0.912
0.936
0.943
0.953
0.963
0.974
0.970
0.991
0.995
1.009
1.005
1.012
1.016
1.007
0.993
0.981
0.975
0.959
0.952
0.934
0.908
0.886
0.852
0.822
0.778
0.743
0.705
0.666
0.625
0.580
0.542
0.506
0.460
0.414
0.370
0.332
0.295
0.262
0.231
0.215
0.197
0.919
0.941
0.964
0.974
0.983
0.987
0.994
0.998
1.017
1.025
1.023
1.010
1.021
1.008
1.003
0.983
0.975
0.971
0.959
0.930
0.908
0.885
0.850
0.814
0.777
0.739
0.697
0.661
0.621
0.579
0.536
0.494
0.451
0.407
0.370
0.336
0.292
0.269
0.233
0.210
0.191
0.927
0.962
0.970
0.987
0.994
1.000
1.013
1.030
1.033
1.037
1.040
1.025
1.024
1.017
1.008
0.990
0.975
0.964
0.953
0.931
0.911
0.881
0.851
0.816
0.769
0.738
0.691
0.658
0.613
0.573
0.528
0.491
0.451
0.408
0.368
0.328
0.298
0.262
0.234
0.207
0.186
0.943
0.958
0.979
0.988
1.002
1.016
1.020
1.035
1.036
1.040
1.046
1.045
1.037
1.026
1.012
0.993
0.978
0.973
0.959
0.936
0.912
0.884
0.850
0.813
0.770
0.732
0.695
0.648
0.607
0.565
0.522
0.481
0.447
0.399
0.366
0.324
0.298
0.262
0.229
0.197
0.184
0.940
0.959
0.974
0.989
0.997
1.018
1.025
1.036
1.044
1.043
1.042
1.048
1.040
1.028
1.019
0.997
0.981
0.970
0.952
0.923
0.902
0.878
0.846
0.802
0.759
0.721
0.685
0.648
0.604
0.565
0.511
0.476
0.436
0.395
0.359
0.326
0.291
0.259
0.225
0.208
0.188
0.930
0.945
0.969
0.984
1.002
1.012
1.021
1.035
1.044
1.048
1.046
1.048
1.041
1.035
1.026
1.003
0.983
0.959
0.941
0.923
0.894
0.871
0.838
0.798
0.750
0.713
0.680
0.646
0.600
0.552
0.515
0.475
0.432
0.395
0.364
0.328
0.299
0.271
0.236
0.215
0.198
0.932
0.950
0.962
0.978
0.996
1.009
1.011
1.031
1.044
1.049
1.046
1.048
1.048
1.028
1.016
1.000
0.978
0.958
0.935
0.912
0.887
0.857
0.828
0.788
0.739
0.709
0.681
0.644
0.598
0.562
0.516
0.480
0.437
0.406
0.369
0.336
0.299
0.278
0.243
0.222
0.202
0.913
0.937
0.958
0.978
0.987
1.004
1.014
1.027
1.038
1.044
1.047
1.050
1.042
1.024
1.008
0.995
0.977
0.956
0.933
0.907
0.875
0.854
0.818
0.785
0.742
0.707
0.675
0.631
0.597
0.567
0.525
0.483
0.447
0.414
0.371
0.340
0.314
0.293
0.267
0.240
0.223
0.905
0.924
0.948
0.966
0.985
1.002
1.015
1.030
1.043
1.046
1.050
1.043
1.034
1.027
1.014
0.989
0.978
0.960
0.931
0.899
0.866
0.845
0.805
0.779
0.743
0.704
0.670
0.643
0.608
0.572
0.528
0.491
0.454
0.415
0.392
0.361
0.332
0.312
0.278
0.253
0.245
0.888
0.916
0.941
0.961
0.981
0.997
1.011
1.032
1.039
1.036
1.050
1.038
1.032
1.018
1.002
0.977
0.967
0.950
0.924
0.901
0.870
0.842
0.807
0.771
0.742
0.706
0.674
0.642
0.605
0.572
0.534
0.502
0.467
0.439
0.404
0.371
0.354
0.335
0.303
0.288
0.270
0.888
0.912
0.938
0.953
0.970
0.995
1.007
1.024
1.031
1.034
1.040
1.037
1.024
1.009
0.992
0.980
0.964
0.947
0.927
0.903
0.862
0.827
0.798
0.771
0.739
0.698
0.680
0.643
0.607
0.572
0.538
0.511
0.472
0.450
0.415
0.392
0.377
0.363
0.329
0.315
0.301
0.645
0.617
0.597
0.592
0.584
0.562
0.550
0.534
0.532
0.520
0.505
0.496
0.484
0.464
0.444
0.432
0.416
0.398
0.364
0.354
0.341
0.326
0.308
0.289
0.271
0.243
0.226
0.205
0.192
0.181
0.151
0.132
0.121
0.107
0.084
0.077
0.062
0.054
0.048
0.045
0.039
0.604
0.579
0.568
0.570
0.563
0.546
0.534
0.517
0.504
0.502
0.493
0.482
0.465
0.450
0.436
0.424
0.413
0.388
0.373
0.364
0.343
0.326
0.311
0.290
0.269
0.246
0.233
0.215
0.195
0.178
0.159
0.135
0.124
0.105
0.094
0.082
0.066
0.059
0.052
0.046
0.043
0.567
0.547
0.543
0.541
0.536
0.511
0.500
0.498
0.492
0.482
0.474
0.469
0.460
0.448
0.435
0.427
0.400
0.384
0.372
0.357
0.348
0.329
0.309
0.294
0.280
0.258
0.238
0.223
0.209
0.191
0.171
0.139
0.127
0.108
0.095
0.086
0.071
0.057
0.054
0.046
0.039
0.545
0.525
0.521
0.518
0.513
0.495
0.491
0.473
0.474
0.461
0.462
0.455
0.453
0.437
0.432
0.414
0.393
0.385
0.370
0.367
0.344
0.332
0.322
0.304
0.285
0.278
0.259
0.231
0.219
0.202
0.178
0.154
0.133
0.121
0.107
0.097
0.087
0.073
0.065
0.052
0.048
0.526
0.512
0.504
0.496
0.495
0.488
0.475
0.464
0.460
0.456
0.455
0.456
0.444
0.432
0.429
0.417
0.403
0.382
0.379
0.375
0.353
0.342
0.329
0.317
0.302
0.284
0.265
0.248
0.219
0.200
0.185
0.160
0.149
0.131
0.119
0.110
0.099
0.087
0.072
0.066
0.056
0.497
0.484
0.477
0.478
0.476
0.481
0.475
0.463
0.454
0.454
0.445
0.441
0.437
0.430
0.422
0.414
0.398
0.392
0.389
0.387
0.382
0.371
0.352
0.334
0.319
0.295
0.279
0.266
0.242
0.212
0.197
0.173
0.159
0.142
0.131
0.122
0.109
0.096
0.085
0.072
0.057
0.482
0.476
0.473
0.480
0.477
0.456
0.463
0.462
0.460
0.448
0.441
0.449
0.446
0.446
0.431
0.420
0.419
0.408
0.400
0.411
0.399
0.385
0.372
0.354
0.333
0.316
0.296
0.272
0.255
0.232
0.211
0.193
0.178
0.159
0.139
0.127
0.118
0.102
0.090
0.081
0.074
0.470
0.462
0.468
0.469
0.469
0.460
0.459
0.460
0.465
0.452
0.455
0.459
0.458
0.450
0.441
0.440
0.436
0.431
0.430
0.429
0.418
0.410
0.397
0.383
0.365
0.339
0.307
0.289
0.273
0.252
0.224
0.207
0.190
0.177
0.159
0.143
0.129
0.115
0.104
0.092
0.081
0.460
0.466
0.462
0.458
0.467
0.462
0.466
0.466
0.470
0.469
0.461
0.461
0.471
0.467
0.464
0.458
0.457
0.455
0.447
0.449
0.441
0.429
0.419
0.401
0.384
0.359
0.341
0.318
0.295
0.274
0.255
0.224
0.207
0.193
0.174
0.159
0.142
0.130
0.116
0.101
0.089
0.467
0.475
0.463
0.448
0.454
0.464
0.469
0.471
0.469
0.477
0.481
0.473
0.478
0.489
0.485
0.481
0.481
0.489
0.479
0.471
0.466
0.454
0.444
0.423
0.410
0.388
0.370
0.343
0.320
0.301
0.274
0.243
0.227
0.210
0.189
0.173
0.156
0.144
0.130
0.112
0.098
0.472
0.475
0.467
0.468
0.464
0.474
0.478
0.485
0.493
0.496
0.491
0.486
0.495
0.505
0.509
0.515
0.514
0.513
0.507
0.497
0.492
0.477
0.465
0.452
0.439
0.416
0.392
0.373
0.355
0.324
0.302
0.275
0.251
0.226
0.206
0.186
0.170
0.157
0.144
0.129
0.108
0.482
0.487
0.482
0.482
0.482
0.494
0.494
0.500
0.508
0.513
0.513
0.515
0.516
0.525
0.530
0.532
0.536
0.535
0.535
0.520
0.521
0.507
0.495
0.478
0.463
0.445
0.421
0.401
0.375
0.350
0.324
0.307
0.279
0.239
0.225
0.200
0.185
0.169
0.156
0.142
0.123
0.503
0.495
0.509
0.502
0.509
0.508
0.519
0.513
0.530
0.538
0.534
0.534
0.537
0.541
0.558
0.560
0.559
0.561
0.566
0.555
0.541
0.532
0.515
0.507
0.488
0.471
0.450
0.420
0.396
0.372
0.352
0.324
0.299
0.270
0.241
0.217
0.199
0.184
0.169
0.152
0.132
0.505
0.505
0.514
0.511
0.515
0.524
0.520
0.544
0.551
0.565
0.569
0.565
0.564
0.572
0.575
0.588
0.590
0.589
0.581
0.574
0.567
0.558
0.546
0.528
0.514
0.494
0.472
0.444
0.415
0.394
0.373
0.349
0.322
0.289
0.261
0.236
0.219
0.196
0.180
0.161
0.141
0.532
0.532
0.534
0.536
0.540
0.553
0.565
0.575
0.581
0.582
0.591
0.587
0.586
0.599
0.600
0.607
0.610
0.610
0.609
0.605
0.590
0.585
0.575
0.558
0.538
0.522
0.500
0.469
0.447
0.421
0.398
0.375
0.335
0.307
0.282
0.254
0.233
0.215
0.188
0.171
0.152
0.566
0.555
0.550
0.567
0.573
0.586
0.596
0.602
0.612
0.627
0.628
0.624
0.628
0.630
0.638
0.634
0.642
0.632
0.628
0.623
0.623
0.613
0.601
0.585
0.563
0.545
0.524
0.498
0.472
0.448
0.416
0.392
0.364
0.328
0.306
0.275
0.247
0.224
0.205
0.180
0.160
0.572
0.578
0.589
0.596
0.605
0.605
0.617
0.630
0.637
0.648
0.650
0.647
0.659
0.665
0.673
0.668
0.674
0.676
0.661
0.649
0.643
0.639
0.628
0.610
0.587
0.566
0.548
0.525
0.495
0.468
0.440
0.411
0.386
0.342
0.321
0.290
0.263
0.239
0.215
0.188
0.167
0.609
0.600
0.600
0.619
0.628
0.629
0.651
0.660
0.679
0.688
0.693
0.685
0.694
0.695
0.700
0.708
0.709
0.709
0.694
0.684
0.670
0.661
0.655
0.639
0.616
0.585
0.566
0.543
0.514
0.488
0.456
0.425
0.399
0.366
0.334
0.306
0.283
0.255
0.231
0.200
0.177
0.631
0.628
0.635
0.652
0.660
0.670
0.686
0.695
0.711
0.723
0.727
0.734
0.726
0.727
0.735
0.744
0.746
0.728
0.724
0.712
0.701
0.686
0.671
0.661
0.642
0.613
0.590
0.559
0.534
0.502
0.473
0.439
0.414
0.380
0.347
0.320
0.296
0.264
0.241
0.215
0.180
0.658
0.657
0.660
0.677
0.694
0.708
0.717
0.730
0.748
0.755
0.757
0.759
0.760
0.756
0.764
0.770
0.774
0.762
0.751
0.736
0.732
0.713
0.700
0.680
0.666
0.639
0.615
0.579
0.550
0.517
0.486
0.459
0.427
0.393
0.360
0.330
0.305
0.280
0.248
0.222
0.189
0.683
0.681
0.692
0.710
0.727
0.741
0.755
0.761
0.772
0.783
0.779
0.793
0.789
0.783
0.787
0.794
0.797
0.792
0.787
0.772
0.762
0.745
0.727
0.707
0.683
0.652
0.628
0.603
0.565
0.536
0.500
0.470
0.434
0.398
0.372
0.337
0.312
0.286
0.248
0.223
0.197
0.705
0.716
0.728
0.738
0.757
0.770
0.779
0.788
0.795
0.801
0.813
0.814
0.820
0.821
0.826
0.822
0.821
0.820
0.808
0.798
0.787
0.774
0.755
0.736
0.716
0.679
0.645
0.617
0.578
0.551
0.517
0.488
0.450
0.408
0.381
0.341
0.313
0.287
0.252
0.226
0.200
0.733
0.742
0.757
0.767
0.787
0.800
0.803
0.821
0.820
0.821
0.836
0.844
0.842
0.847
0.851
0.850
0.847
0.847
0.836
0.830
0.817
0.799
0.777
0.756
0.727
0.700
0.653
0.627
0.595
0.563
0.521
0.492
0.456
0.412
0.384
0.347
0.318
0.286
0.255
0.221
0.199
0.761
0.767
0.788
0.796
0.807
0.823
0.830
0.842
0.845
0.854
0.853
0.872
0.868
0.872
0.867
0.870
0.874
0.863
0.856
0.852
0.842
0.823
0.802
0.782
0.753
0.718
0.673
0.639
0.603
0.573
0.534
0.494
0.455
0.420
0.388
0.349
0.317
0.287
0.254
0.222
0.199
0.786
0.793
0.807
0.822
0.839
0.846
0.853
0.871
0.879
0.872
0.888
0.892
0.886
0.886
0.890
0.888
0.893
0.886
0.879
0.872
0.861
0.843
0.819
0.791
0.765
0.731
0.698
0.655
0.619
0.581
0.545
0.500
0.461
0.424
0.392
0.352
0.313
0.284
0.254
0.223
0.198
0.798
0.817
0.819
0.843
0.856
0.872
0.882
0.883
0.889
0.902
0.911
0.909
0.908
0.908
0.911
0.911
0.911
0.903
0.899
0.891
0.876
0.856
0.832
0.805
0.774
0.742
0.701
0.667
0.628
0.594
0.545
0.502
0.460
0.424
0.388
0.344
0.313
0.283
0.254
0.221
0.198
0.818
0.835
0.848
0.861
0.870
0.898
0.891
0.890
0.908
0.920
0.924
0.931
0.919
0.929
0.931
0.940
0.928
0.921
0.907
0.899
0.883
0.863
0.844
0.807
0.776
0.750
0.709
0.672
0.632
0.591
0.552
0.510
0.468
0.423
0.384
0.342
0.309
0.280
0.253
0.217
0.196
0.834
0.850
0.861
0.872
0.892
0.906
0.902
0.921
0.931
0.937
0.944
0.951
0.946
0.948
0.952
0.949
0.940
0.932
0.920
0.907
0.894
0.874
0.851
0.814
0.786
0.754
0.712
0.671
0.637
0.594
0.550
0.511
0.474
0.420
0.377
0.340
0.300
0.274
0.248
0.215
0.191
0.846
0.861
0.876
0.891
0.897
0.910
0.919
0.934
0.955
0.963
0.969
0.970
0.974
0.971
0.962
0.961
0.957
0.952
0.938
0.921
0.896
0.879
0.842
0.818
0.785
0.744
0.705
0.673
0.634
0.592
0.558
0.506
0.463
0.419
0.380
0.333
0.301
0.266
0.242
0.215
0.188
0.858
0.882
0.893
0.899
0.915
0.926
0.932
0.952
0.980
0.987
0.982
0.988
1.002
0.990
0.977
0.968
0.964
0.960
0.946
0.925
0.903
0.876
0.843
0.814
0.774
0.744
0.701
0.665
0.625
0.588
0.541
0.504
0.462
0.418
0.369
0.330
0.296
0.263
0.234
0.206
0.190
0.875
0.893
0.902
0.913
0.920
0.937
0.945
0.968
0.986
0.994
0.987
0.995
1.002
0.994
0.988
0.979
0.977
0.962
0.943
0.922
0.896
0.879
0.849
0.813
0.777
0.732
0.693
0.658
0.622
0.578
0.534
0.499
0.457
0.410
0.367
0.326
0.292
0.259
0.226
0.214
0.196
0.876
0.902
0.918
0.930
0.943
0.956
0.969
0.979
0.982
0.996
0.999
1.001
1.010
1.002
0.988
0.979
0.970
0.964
0.946
0.919
0.902
0.877
0.840
0.806
0.765
0.731
0.689
0.650
0.614
0.572
0.527
0.489
0.447
0.400
0.369
0.329
0.290
0.263
0.232
0.211
0.194
0.889
0.921
0.930
0.944
0.962
0.969
0.977
0.989
1.000
1.002
1.001
1.005
1.009
0.997
0.994
0.977
0.961
0.956
0.942
0.924
0.897
0.869
0.835
0.803
0.760
0.722
0.685
0.648
0.605
0.566
0.520
0.481
0.442
0.398
0.363
0.322
0.289
0.261
0.228
0.206
0.189
0.902
0.918
0.943
0.958
0.967
0.982
0.988
0.999
1.010
1.018
1.007
1.010
1.005
0.999
0.993
0.977
0.959
0.959
0.941
0.927
0.897
0.873
0.840
0.790
0.756
0.720
0.683
0.635
0.598
0.550
0.514
0.474
0.440
0.392
0.354
0.319
0.287
0.254
0.230
0.204
0.183
0.900
0.914
0.940
0.955
0.974
0.981
0.993
1.013
1.021
1.021
1.021
1.019
1.017
0.999
0.991
0.985
0.967
0.949
0.937
0.920
0.892
0.870
0.831
0.789
0.746
0.711
0.675
0.636
0.591
0.551
0.504
0.472
0.427
0.388
0.352
0.315
0.284
0.253
0.231
0.207
0.191
0.903
0.920
0.937
0.952
0.981
0.982
1.004
1.015
1.028
1.027
1.024
1.026
1.011
1.008
0.998
0.978
0.965
0.944
0.928
0.911
0.882
0.856
0.827
0.790
0.738
0.704
0.671
0.637
0.595
0.550
0.509
0.462
0.425
0.388
0.351
0.322
0.291
0.251
0.236
0.210
0.200
0.903
0.921
0.937
0.952
0.963
0.981
1.002
1.013
1.015
1.026
1.016
1.023
1.015
1.010
1.000
0.970
0.960
0.945
0.920
0.896
0.872
0.844
0.814
0.779
0.737
0.696
0.667
0.630
0.591
0.552
0.511
0.478
0.436
0.402
0.357
0.327
0.296
0.270
0.247
0.224
0.208
0.894
0.915
0.934
0.957
0.955
0.973
0.998
1.007
1.020
1.020
1.016
1.022
1.020
1.003
0.992
0.976
0.958
0.940
0.918
0.891
0.866
0.834
0.802
0.770
0.736
0.695
0.661
0.619
0.586
0.557
0.515
0.477
0.439
0.405
0.373
0.336
0.306
0.280
0.256
0.242
0.224
0.883
0.905
0.927
0.941
0.958
0.973
1.000
1.001
1.010
1.020
1.021
1.020
1.019
1.003
0.989
0.967
0.954
0.940
0.914
0.884
0.866
0.827
0.797
0.766
0.738
0.694
0.663
0.630
0.598
0.563
0.526
0.487
0.446
0.410
0.385
0.356
0.333
0.308
0.275
0.260
0.242
0.877
0.907
0.927
0.942
0.958
0.968
0.989
1.006
1.015
1.016
1.023
1.018
1.013
0.990
0.967
0.959
0.951
0.929
0.903
0.879
0.864
0.822
0.792
0.764
0.740
0.697
0.661
0.627
0.599
0.560
0.524
0.485
0.453
0.424
0.395
0.368
0.349
0.327
0.305
0.281
0.267
0.866
0.894
0.918
0.935
0.947
0.968
0.991
1.005
1.008
1.008
1.013
1.011
1.009
0.985
0.969
0.954
0.947
0.928
0.904
0.874
0.840
0.814
0.784
0.760
0.732
0.694
0.663
0.621
0.593
0.567
0.531
0.505
0.470
0.439
0.415
0.389
0.361
0.351
0.336
0.317
0.294
0.605
0.596
0.592
0.586
0.572
0.554
0.550
0.536
0.537
0.534
0.529
0.513
0.494
0.487
0.474
0.460
0.441
0.414
0.404
0.393
0.373
0.364
0.345
0.321
0.301
0.279
0.254
0.235
0.213
0.200
0.184
0.160
0.135
0.127
0.107
0.091
0.078
0.066
0.057
0.049
0.042
0.570
0.562
0.563
0.551
0.542
0.537
0.529
0.522
0.512
0.516
0.505
0.498
0.489
0.486
0.468
0.453
0.434
0.427
0.413
0.390
0.376
0.358
0.346
0.326
0.306
0.272
0.258
0.244
0.217
0.200
0.184
0.167
0.137
0.128
0.101
0.097
0.080
0.068
0.058
0.053
0.046
0.541
0.522
0.532
0.528
0.525
0.509
0.499
0.508
0.505
0.492
0.489
0.487
0.486
0.471
0.462
0.444
0.433
0.428
0.415
0.400
0.384
0.357
0.340
0.329
0.314
0.289
0.267
0.247
0.227
0.215
0.201
0.177
0.147
0.128
0.107
0.094
0.088
0.070
0.059
0.050
0.043
0.506
0.507
0.504
0.506
0.497
0.492
0.483
0.481
0.478
0.474
0.479
0.474
0.474
0.462
0.448
0.436
0.428
0.422
0.408
0.397
0.382
0.367
0.351
0.336
0.315
0.305
0.286
0.259
0.241
0.227
0.204
0.180
0.162
0.136
0.121
0.110
0.099
0.086
0.071
0.058
0.052
0.492
0.486
0.474
0.482
0.478
0.475
0.468
0.463
0.469
0.474
0.469
0.464
0.462
0.453
0.450
0.439
0.422
0.421
0.414
0.402
0.390
0.380
0.368
0.346
0.329
0.311
0.294
0.277
0.256
0.237
0.206
0.189
0.164
0.149
0.133
0.120
0.111
0.101
0.079
0.071
0.062
0.477
0.466
0.467
0.466
0.465
0.463
0.460
0.460
0.461
0.459
0.461
0.452
0.449
0.450
0.445
0.439
0.424
0.430
0.426
0.416
0.409
0.401
0.385
0.367
0.343
0.328
0.308
0.289
0.271
0.239
0.213
0.196
0.177
0.158
0.145
0.132
0.123
0.110
0.094
0.081
0.067
0.459
0.453
0.456
0.460
0.464
0.459
0.447
0.457
0.466
0.472
0.459
0.464
0.462
0.455
0.458
0.448
0.439
0.442
0.439
0.446
0.434
0.421
0.399
0.383
0.365
0.340
0.321
0.306
0.281
0.255
0.235
0.216
0.195
0.172
0.158
0.140
0.130
0.115
0.100
0.088
0.078
0.451
0.439
0.455
0.452
0.453
0.456
0.455
0.465
0.457
0.456
0.460
0.470
0.473
0.467
0.471
0.467
0.473
0.466
0.464
0.455
0.450
0.436
0.425
0.408
0.389
0.364
0.342
0.318
0.294
0.274
0.254
0.233
0.208
0.192
0.178
0.157
0.142
0.126
0.112
0.097
0.086
0.440
0.442
0.437
0.449
0.450
0.447
0.460
0.460
0.464
0.469
0.469
0.477
0.482
0.480
0.480
0.485
0.479
0.483
0.487
0.485
0.472
0.464
0.450
0.433
0.409
0.391
0.364
0.340
0.314
0.292
0.277
0.253
0.221
0.208
0.193
0.173
0.160
0.141
0.122
0.110
0.094
0.446
0.448
0.434
0.445
0.449
0.454
0.464
0.472
0.475
0.486
0.483
0.495
0.496
0.504
0.498
0.498
0.504
0.512
0.502
0.507
0.499
0.488
0.473
0.457
0.433
0.415
0.387
0.361
0.340
0.320
0.302
0.266
0.241
0.226
0.208
0.187
0.173
0.151
0.137
0.121
0.105
0.454
0.444
0.445
0.451
0.445
0.467
0.470
0.479
0.487
0.500
0.507
0.506
0.517
0.518
0.527
0.529
0.537
0.537
0.536
0.532
0.519
0.509
0.495
0.479
0.462
0.435
0.413
0.390
0.370
0.348
0.322
0.287
0.269
0.242
0.221
0.203
0.183
0.164
0.151
0.135
0.115
0.463
0.470
0.459
0.460
0.460
0.474
0.485
0.495
0.508
0.510
0.516
0.514
0.530
0.544
0.550
0.554
0.557
0.561
0.551
0.556
0.548
0.530
0.524
0.503
0.485
0.461
0.442
0.421
0.400
0.377
0.339
0.318
0.289
0.261
0.236
0.217
0.193
0.177
0.162
0.147
0.128
0.476
0.471
0.475
0.479
0.487
0.493
0.506
0.512
0.526
0.529
0.536
0.533
0.545
0.559
0.567
0.581
0.581
0.584
0.574
0.573
0.571
0.560
0.544
0.533
0.509
0.489
0.470
0.448
0.422
0.395
0.365
0.342
0.319
0.287
0.255
0.231
0.206
0.191
0.175
0.158
0.139
0.473
0.479
0.485
0.482
0.497
0.506
0.517
0.539
0.547
0.555
0.562
0.564
0.564
0.586
0.591
0.604
0.605
0.611
0.601
0.594
0.587
0.583
0.570
0.555
0.537
0.521
0.494
0.473
0.438
0.412
0.388
0.366
0.338
0.302
0.274
0.247
0.223
0.203
0.186
0.169
0.148
0.495
0.499
0.504
0.512
0.524
0.536
0.544
0.554
0.563
0.582
0.588
0.585
0.594
0.605
0.614
0.631
0.627
0.631
0.631
0.620
0.617
0.601
0.595
0.580
0.565
0.548
0.525
0.495
0.461
0.437
0.409
0.387
0.355
0.323
0.292
0.265
0.239
0.214
0.196
0.179
0.156
0.517
0.518
0.528
0.545
0.550
0.568
0.580
0.584
0.602
0.611
0.621
0.622
0.629
0.631
0.641
0.653
0.656
0.656
0.649
0.641
0.636
0.635
0.625
0.605
0.588
0.564
0.546
0.517
0.483
0.458
0.428
0.406
0.377
0.339
0.309
0.277
0.255
0.232
0.209
0.185
0.164
0.535
0.553
0.565
0.569
0.575
0.593
0.598
0.614
0.631
0.644
0.650
0.648
0.656
0.663
0.674
0.682
0.686
0.680
0.680
0.674
0.668
0.656
0.644
0.627
0.607
0.582
0.558
0.535
0.508
0.481
0.450
0.423
0.389
0.355
0.327
0.298
0.267
0.243
0.219
0.196
0.171
0.560
0.562
0.584
0.595
0.606
0.615
0.629
0.652
0.664
0.673
0.678
0.681
0.693
0.691
0.705
0.704
0.715
0.712
0.704
0.702
0.691
0.683
0.674
0.652
0.627
0.606
0.580
0.556
0.531
0.499
0.467
0.436
0.409
0.377
0.342
0.309
0.285
0.257
0.228
0.207
0.180
0.591
0.597
0.614
0.623
0.641
0.650
0.671
0.683
0.701
0.713
0.714
0.720
0.726
0.722
0.740
0.751
0.747
0.736
0.730
0.721
0.708
0.701
0.684
0.672
0.651
0.629
0.599
0.574
0.538
0.512
0.480
0.450
0.419
0.388
0.354
0.322
0.296
0.267
0.242
0.209
0.185
0.614
0.621
0.637
0.657
0.671
0.676
0.704
0.718
0.733
0.744
0.739
0.748
0.750
0.749
0.767
0.771
0.773
0.768
0.753
0.747
0.729
0.720
0.711
0.691
0.672
0.649
0.622
0.595
0.558
0.524
0.493
0.463
0.430
0.395
0.362
0.332
0.307
0.275
0.250
0.223
0.190
0.639
0.649
0.664
0.682
0.701
0.718
0.733
0.744
0.758
0.771
0.764
0.777
0.776
0.778
0.787
0.795
0.795
0.793
0.787
0.778
0.758
0.748
0.737
0.717
0.699
0.671
0.643
0.619
0.573
0.545
0.508
0.478
0.442
0.404
0.374
0.338
0.313
0.287
0.256
0.227
0.193
0.664
0.678
0.696
0.712
0.728
0.744
0.757
0.770
0.783
0.785
0.789
0.803
0.808
0.812
0.827
0.818
0.820
0.819
0.815
0.808
0.791
0.777
0.757
0.741
0.717
0.681
0.653
0.631
0.596
0.555
0.521
0.493
0.455
0.411
0.382
0.345
0.317
0.290
0.252
0.228
0.196
0.692
0.715
0.721
0.738
0.762
0.773
0.788
0.794
0.807
0.804
0.816
0.832
0.838
0.837
0.848
0.850
0.847
0.843
0.839
0.831
0.817
0.804
0.783
0.753
0.729
0.697
0.661
0.627
0.595
0.571
0.535
0.499
0.464
0.419
0.387
0.344
0.318
0.291
0.253
0.225
0.202
0.718
0.730
0.753
0.759
0.780
0.794
0.809
0.822
0.820
0.833
0.835
0.857
0.864
0.861
0.865
0.871
0.871
0.867
0.861
0.854
0.835
0.819
0.796
0.775
0.743
0.714
0.679
0.632
0.604
0.573
0.540
0.500
0.454
0.424
0.389
0.353
0.320
0.285
0.257
0.225
0.197
0.743
0.758
0.777
0.789
0.803
0.820
0.832
0.842
0.845
0.864
0.869
0.871
0.874
0.879
0.890
0.886
0.889
0.881
0.877
0.863
0.849
0.836
0.809
0.789
0.765
0.725
0.686
0.645
0.608
0.579
0.547
0.502
0.459
0.426
0.390
0.350
0.320
0.286
0.249
0.221
0.198
0.767
0.779
0.792
0.813
0.824
0.838
0.846
0.857
0.871
0.882
0.893
0.891
0.894
0.899
0.907
0.907
0.899
0.894
0.893
0.882
0.867
0.849
0.824
0.795
0.770
0.737
0.697
0.662
0.620
0.583
0.547
0.505
0.466
0.424
0.391
0.347
0.312
0.283
0.251
0.219
0.196
0.781
0.792
0.808
0.821
0.826
0.850
0.863
0.866
0.889
0.896
0.906
0.909
0.908
0.918
0.924
0.920
0.920
0.917
0.905
0.893
0.879
0.856
0.831
0.804
0.779
0.740
0.696
0.664
0.625
0.588
0.540
0.496
0.461
0.425
0.384
0.344
0.306
0.277
0.251
0.217
0.194
0.794
0.804
0.815
0.835
0.852
0.864
0.880
0.895
0.910
0.913
0.922
0.927
0.937
0.940
0.938
0.936
0.938
0.928
0.914
0.898
0.885
0.859
0.840
0.809
0.776
0.740
0.702
0.666
0.631
0.584
0.544
0.503
0.456
0.423
0.378
0.337
0.304
0.271
0.242
0.217
0.193
0.808
0.825
0.836
0.850
0.869
0.883
0.891
0.903
0.930
0.943
0.938
0.952
0.955
0.952
0.948
0.955
0.950
0.942
0.930
0.911
0.884
0.863
0.839
0.801
0.771
0.738
0.702
0.662
0.630
0.584
0.542
0.500
0.463
0.410
0.369
0.331
0.297
0.263
0.239
0.212
0.189
0.815
0.844
0.859
0.862
0.884
0.898
0.915
0.925
0.941
0.958
0.961
0.970
0.976
0.975
0.974
0.966
0.955
0.949
0.936
0.913
0.894
0.872
0.839
0.796
0.763
0.728
0.694
0.660
0.617
0.584
0.541
0.493
0.453
0.409
0.365
0.323
0.293
0.264
0.231
0.204
0.188
0.838
0.851
0.867
0.883
0.901
0.923
0.935
0.939
0.961
0.968
0.967
0.978
0.989
0.985
0.980
0.969
0.963
0.949
0.935
0.915
0.895
0.867
0.834
0.789
0.757
0.718
0.683
0.648
0.609
0.570
0.525
0.491
0.450
0.399
0.355
0.318
0.285
0.259
0.226
0.208
0.190
0.843
0.859
0.881
0.887
0.916
0.927
0.935
0.960
0.974
0.981
0.988
0.984
0.988
0.979
0.977
0.971
0.959
0.951
0.931
0.914
0.885
0.862
0.828
0.787
0.752
0.713
0.680
0.634
0.594
0.557
0.515
0.480
0.437
0.393
0.352
0.309
0.283
0.260
0.227
0.209
0.192
0.844
0.867
0.892
0.898
0.909
0.920
0.940
0.952
0.966
0.976
0.982
0.983
0.987
0.977
0.976
0.965
0.951
0.945
0.934
0.911
0.874
0.853
0.821
0.779
0.746
0.709
0.671
0.634
0.591
0.553
0.505
0.466
0.428
0.388
0.357
0.309
0.282
0.255
0.231
0.207
0.186
0.851
0.885
0.905
0.913
0.917
0.927
0.950
0.958
0.972
0.977
0.982
0.980
0.983
0.981
0.983
0.970
0.951
0.936
0.925
0.904
0.877
0.850
0.817
0.777
0.740
0.705
0.668
0.623
0.583
0.541
0.502
0.462
0.433
0.377
0.347
0.310
0.276
0.249
0.228
0.207
0.184
0.864
0.883
0.905
0.911
0.931
0.953
0.968
0.973
0.983
0.980
0.989
0.979
0.980
0.972
0.969
0.960
0.946
0.931
0.917
0.901
0.878
0.852
0.815
0.780
0.732
0.700
0.663
0.621
0.581
0.543
0.501
0.457
0.415
0.376
0.342
0.305
0.272
0.250
0.230
0.210
0.194
0.874
0.896
0.913
0.917
0.929
0.947
0.964
0.985
1.000
0.994
0.995
1.002
0.987
0.975
0.973
0.958
0.942
0.923
0.909
0.890
0.870
0.840
0.806
0.771
0.727
0.687
0.655
0.617
0.580
0.531
0.498
0.455
0.418
0.374
0.345
0.323
0.281
0.255
0.230
0.212
0.201
0.876
0.898
0.905
0.919
0.941
0.955
0.973
0.988
0.992
1.001
0.992
0.990
0.988
0.982
0.976
0.959
0.940
0.923
0.900
0.878
0.853
0.824
0.798
0.757
0.724
0.681
0.653
0.612
0.575
0.529
0.500
0.461
0.428
0.384
0.355
0.324
0.288
0.260
0.242
0.219
0.209
0.873
0.890
0.907
0.924
0.936
0.952
0.972
0.988
0.990
0.995
0.997
0.988
0.992
0.981
0.974
0.952
0.944
0.917
0.893
0.872
0.847
0.810
0.785
0.755
0.721
0.682
0.651
0.610
0.581
0.547
0.507
0.472
0.434
0.400
0.366
0.339
0.291
0.273
0.254
0.234
0.225
0.856
0.876
0.903
0.921
0.940
0.956
0.971
0.984
0.990
1.002
0.995
0.993
0.992
0.981
0.968
0.948
0.934
0.920
0.899
0.869
0.844
0.806
0.779
0.752
0.725
0.684
0.652
0.614
0.586
0.553
0.512
0.477
0.447
0.400
0.373
0.347
0.328
0.305
0.271
0.252
0.239
0.853
0.883
0.903
0.923
0.934
0.953
0.966
0.982
0.993
0.996
0.998
0.991
0.978
0.967
0.964
0.938
0.927
0.905
0.883
0.865
0.837
0.804
0.777
0.750
0.730
0.688
0.648
0.617
0.588
0.556
0.513
0.477
0.444
0.415
0.393
0.362
0.338
0.325
0.301
0.274
0.271
0.844
0.867
0.889
0.916
0.936
0.955
0.965
0.979
0.985
0.982
0.989
0.982
0.974
0.956
0.940
0.934
0.922
0.899
0.877
0.856
0.828
0.797
0.766
0.746
0.718
0.682
0.648
0.609
0.577
0.549
0.513
0.485
0.454
0.428
0.398
0.371
0.359
0.342
0.329
0.315
0.305
0.579
0.578
0.580
0.567
0.555
0.551
0.539
0.541
0.552
0.551
0.540
0.534
0.522
0.516
0.505
0.489
0.471
0.456
0.440
0.431
0.408
0.397
0.377
0.353
0.334
0.311
0.284
0.265
0.243
0.219
0.203
0.188
0.160
0.139
0.124
0.103
0.086
0.079
0.067
0.054
0.048
0.544
0.546
0.545
0.538
0.533
0.524
0.514
0.523
0.515
0.521
0.521
0.519
0.513
0.505
0.489
0.482
0.473
0.462
0.443
0.428
0.409
0.391
0.378
0.357
0.330
0.308
0.290
0.268
0.239
0.221
0.203
0.188
0.162
0.140
0.121
0.105
0.095
0.078
0.071
0.057
0.050
0.519
0.520
0.517
0.513
0.502
0.502
0.498
0.503
0.503
0.504
0.506
0.506
0.507
0.487
0.482
0.477
0.470
0.457
0.447
0.433
0.417
0.397
0.375
0.364
0.340
0.318
0.296
0.277
0.250
0.236
0.221
0.202
0.172
0.146
0.124
0.103
0.096
0.083
0.071
0.056
0.050
0.488
0.483
0.496
0.493
0.486
0.482
0.481
0.485
0.484
0.484
0.497
0.496
0.482
0.482
0.469
0.468
0.459
0.452
0.441
0.430
0.415
0.399
0.386
0.368
0.345
0.335
0.310
0.286
0.268
0.248
0.231
0.201
0.184
0.163
0.131
0.119
0.107
0.097
0.084
0.063
0.058
0.456
0.455
0.457
0.469
0.465
0.467
0.469
0.466
0.472
0.480
0.477
0.481
0.479
0.475
0.466
0.461
0.460
0.455
0.448
0.439
0.424
0.408
0.394
0.380
0.360
0.341
0.322
0.302
0.279
0.263
0.240
0.210
0.190
0.170
0.144
0.131
0.120
0.111
0.096
0.076
0.066
0.439
0.439
0.447
0.446
0.448
0.452
0.455
0.464
0.466
0.471
0.471
0.469
0.471
0.473
0.474
0.461
0.463
0.460
0.457
0.446
0.438
0.434
0.419
0.398
0.381
0.359
0.340
0.319
0.298
0.270
0.238
0.219
0.200
0.179
0.160
0.145
0.132
0.120
0.108
0.086
0.072
0.426
0.435
0.436
0.435
0.440
0.434
0.444
0.460
0.462
0.473
0.469
0.469
0.474
0.475
0.476
0.476
0.479
0.478
0.472
0.473
0.460
0.446
0.431
0.417
0.394
0.375
0.346
0.330
0.311
0.283
0.257
0.233
0.217
0.193
0.169
0.154
0.139
0.128
0.114
0.093
0.083
0.413
0.421
0.436
0.430
0.428
0.436
0.441
0.462
0.470
0.463
0.475
0.478
0.486
0.487
0.488
0.495
0.498
0.493
0.499
0.489
0.475
0.463
0.447
0.433
0.418
0.391
0.369
0.347
0.320
0.293
0.272
0.253
0.233
0.205
0.189
0.170
0.151
0.137
0.126
0.106
0.091
0.416
0.414
0.420
0.438
0.433
0.444
0.451
0.458
0.465
0.482
0.485
0.492
0.494
0.496
0.505
0.509
0.517
0.514
0.519
0.515
0.507
0.494
0.474
0.457
0.441
0.419
0.399
0.358
0.335
0.312
0.292
0.270
0.248
0.221
0.204
0.186
0.167
0.152
0.136
0.117
0.101
0.418
0.423
0.422
0.434
0.436
0.448
0.459
0.461
0.473
0.488
0.496
0.506
0.508
0.515
0.520
0.523
0.536
0.533
0.534
0.531
0.526
0.517
0.504
0.477
0.457
0.436
0.413
0.392
0.360
0.337
0.314
0.292
0.263
0.238
0.219
0.200
0.182
0.166
0.143
0.127
0.110
0.419
0.422
0.425
0.428
0.432
0.453
0.464
0.482
0.491
0.499
0.510
0.517
0.529
0.533
0.542
0.551
0.563
0.557
0.558
0.555
0.547
0.539
0.523
0.508
0.483
0.457
0.437
0.412
0.385
0.360
0.338
0.310
0.280
0.254
0.236
0.216
0.195
0.178
0.156
0.140
0.120
0.431
0.430
0.427
0.437
0.445
0.464
0.478
0.490
0.495
0.518
0.520
0.525
0.540
0.549
0.564
0.570
0.581
0.580
0.580
0.577
0.569
0.559
0.547
0.532
0.503
0.481
0.461
0.436
0.415
0.390
0.361
0.332
0.303
0.277
0.250
0.230
0.210
0.183
0.168
0.153
0.132
0.435
0.439
0.440
0.441
0.464
0.480
0.490
0.505
0.516
0.521
0.527
0.539
0.556
0.569
0.585
0.595
0.604
0.608
0.608
0.597
0.594
0.580
0.571
0.552
0.532
0.507
0.488
0.466
0.442
0.415
0.386
0.355
0.324
0.296
0.268
0.243
0.220
0.197
0.180
0.162
0.147
0.435
0.452
0.453
0.469
0.481
0.487
0.507
0.520
0.537
0.539
0.547
0.564
0.580
0.593
0.607
0.617
0.622
0.625
0.626
0.625
0.612
0.598
0.589
0.573
0.559
0.539
0.513
0.488
0.463
0.431
0.399
0.377
0.348
0.325
0.282
0.260
0.225
0.208
0.191
0.174
0.155
0.460
0.465
0.481
0.485
0.508
0.511
0.522
0.540
0.560
0.578
0.583
0.586
0.599
0.610
0.626
0.638
0.644
0.648
0.640
0.644
0.639
0.621
0.609
0.596
0.581
0.562
0.537
0.506
0.481
0.445
0.420
0.395
0.369
0.341
0.302
0.267
0.241
0.219
0.201
0.183
0.165
0.482
0.486
0.506
0.519
0.535
0.544
0.562
0.575
0.585
0.605
0.607
0.615
0.619
0.637
0.657
0.665
0.661
0.663
0.663
0.658
0.655
0.647
0.641
0.621
0.606
0.586
0.558
0.530
0.500
0.471
0.441
0.418
0.388
0.348
0.316
0.286
0.256
0.236
0.210
0.191
0.166
0.501
0.522
0.536
0.542
0.552
0.571
0.584
0.598
0.619
0.638
0.638
0.650
0.653
0.663
0.684
0.694
0.694
0.693
0.692
0.687
0.688
0.679
0.660
0.644
0.629
0.605
0.578
0.548
0.522
0.493
0.463
0.430
0.405
0.360
0.331
0.301
0.270
0.246
0.225
0.195
0.173
0.526
0.537
0.555
0.573
0.574
0.595
0.611
0.636
0.647
0.663
0.668
0.671
0.677
0.694
0.707
0.712
0.713
0.713
0.718
0.717
0.707
0.697
0.686
0.667
0.640
0.616
0.591
0.563
0.537
0.508
0.476
0.444
0.415
0.380
0.343
0.316
0.285
0.257
0.230
0.205
0.178
0.561
0.574
0.583
0.594
0.615
0.631
0.648
0.667
0.685
0.690
0.695
0.703
0.713
0.724
0.734
0.743
0.741
0.740
0.729
0.731
0.728
0.714
0.697
0.677
0.658
0.636
0.614
0.582
0.552
0.518
0.489
0.457
0.425
0.392
0.357
0.321
0.297
0.266
0.236
0.214
0.186
0.581
0.590
0.601
0.630
0.642
0.654
0.684
0.701
0.717
0.720
0.725
0.737
0.737
0.745
0.764
0.772
0.776
0.768
0.762
0.750
0.734
0.730
0.715
0.697
0.672
0.651
0.631
0.598
0.567
0.535
0.494
0.468
0.431
0.399
0.364
0.331
0.306
0.274
0.250
0.221
0.189
0.607
0.616
0.632
0.653
0.669
0.687
0.711
0.724
0.736
0.743
0.748
0.758
0.761
0.773
0.787
0.789
0.792
0.793
0.784
0.776
0.767
0.754
0.741
0.725
0.694
0.675
0.652
0.614
0.589
0.546
0.512
0.477
0.441
0.409
0.376
0.337
0.312
0.286
0.253
0.223
0.196
0.631
0.645
0.658
0.680
0.699
0.719
0.738
0.754
0.759
0.757
0.774
0.794
0.789
0.801
0.811
0.817
0.813
0.815
0.812
0.804
0.793
0.776
0.757
0.740
0.717
0.683
0.663
0.629
0.599
0.561
0.520
0.492
0.457
0.416
0.379
0.343
0.317
0.288
0.257
0.228
0.196
0.658
0.676
0.689
0.705
0.725
0.749
0.764
0.769
0.779
0.783
0.799
0.817
0.825
0.828
0.834
0.842
0.841
0.835
0.836
0.829
0.815
0.794
0.774
0.754
0.732
0.699
0.669
0.633
0.599
0.569
0.535
0.497
0.465
0.416
0.388
0.348
0.319
0.292
0.253
0.226
0.194
0.683
0.697
0.719
0.727
0.746
0.769
0.780
0.790
0.802
0.814
0.823
0.837
0.852
0.849
0.860
0.862
0.864
0.864
0.857
0.843
0.833
0.811
0.796
0.766
0.736
0.706
0.672
0.635
0.600
0.574
0.542
0.506
0.467
0.423
0.388
0.348
0.317
0.287
0.252
0.224
0.199
0.707
0.724
0.744
0.752
0.776
0.786
0.803
0.819
0.824
0.843
0.845
0.854
0.865
0.871
0.877
0.882
0.877
0.879
0.872
0.859
0.839
0.821
0.800
0.776
0.746
0.713
0.684
0.634
0.604
0.575
0.542
0.502
0.454
0.420
0.385
0.344
0.316
0.286
0.247
0.220
0.195
0.724
0.740
0.750
0.764
0.787
0.814
0.820
0.833
0.846
0.862
0.871
0.874
0.885
0.887
0.894
0.890
0.890
0.887
0.876
0.869
0.850
0.826
0.802
0.784
0.759
0.719
0.678
0.645
0.608
0.575
0.542
0.503
0.459
0.424
0.385
0.344
0.309
0.283
0.247
0.214
0.192
0.742
0.754
0.765
0.778
0.799
0.821
0.836
0.845
0.863
0.870
0.889
0.895
0.901
0.902
0.905
0.908
0.904
0.897
0.893
0.881
0.869
0.844
0.815
0.789
0.762
0.727
0.685
0.655
0.613
0.573
0.533
0.492
0.457
0.424
0.386
0.341
0.302
0.271
0.243
0.216
0.190
0.756
0.768
0.786
0.798
0.817
0.837
0.848
0.871
0.881
0.895
0.898
0.912
0.913
0.912
0.919
0.920
0.920
0.913
0.902
0.885
0.867
0.847
0.818
0.793
0.762
0.720
0.685
0.653
0.621
0.571
0.525
0.485
0.449
0.417
0.370
0.335
0.301
0.265
0.238
0.213
0.192
0.767
0.785
0.799
0.813
0.831
0.848
0.863
0.877
0.898
0.915
0.919
0.928
0.938
0.928
0.934
0.934
0.933
0.931
0.922
0.890
0.869
0.849
0.818
0.793
0.755
0.720
0.688
0.655
0.615
0.569
0.526
0.485
0.445
0.406
0.366
0.324
0.294
0.258
0.235
0.209
0.185
0.777
0.790
0.818
0.826
0.856
0.864
0.878
0.887
0.920
0.930
0.941
0.947
0.950
0.951
0.954
0.949
0.942
0.929
0.917
0.901
0.879
0.853
0.824
0.780
0.747
0.715
0.678
0.645
0.609
0.572
0.527
0.479
0.439
0.395
0.357
0.315
0.288
0.261
0.223
0.198
0.184
0.792
0.810
0.830
0.847
0.872
0.882
0.895
0.917
0.928
0.941
0.944
0.954
0.962
0.964
0.962
0.956
0.948
0.932
0.919
0.906
0.879
0.851
0.813
0.770
0.740
0.704
0.675
0.633
0.597
0.560
0.515
0.474
0.430
0.384
0.341
0.307
0.280
0.254
0.215
0.202
0.188
0.796
0.818
0.846
0.858
0.876
0.893
0.904
0.925
0.929
0.951
0.953
0.965
0.963
0.968
0.962
0.956
0.943
0.936
0.921
0.900
0.871
0.839
0.802
0.763
0.735
0.699
0.664
0.621
0.578
0.545
0.503
0.467
0.427
0.373
0.339
0.304
0.278
0.251
0.223
0.204
0.188
0.796
0.822
0.850
0.872
0.884
0.903
0.922
0.929
0.940
0.958
0.969
0.974
0.970
0.969
0.955
0.947
0.939
0.931
0.911
0.891
0.859
0.831
0.798
0.760
0.718
0.685
0.650
0.613
0.570
0.533
0.491
0.455
0.416
0.371
0.338
0.303
0.273
0.248
0.227
0.206
0.189
0.807
0.833
0.854
0.867
0.883
0.906
0.935
0.934
0.937
0.956
0.965
0.967
0.960
0.960
0.961
0.945
0.931
0.913
0.902
0.882
0.862
0.827
0.790
0.754
0.717
0.684
0.652
0.602
0.566
0.526
0.489
0.446
0.406
0.367
0.328
0.300
0.268
0.241
0.226
0.208
0.182
0.823
0.846
0.864
0.879
0.896
0.908
0.933
0.939
0.948
0.961
0.964
0.963
0.954
0.950
0.947
0.939
0.926
0.906
0.895
0.880
0.856
0.820
0.790
0.755
0.714
0.682
0.643
0.604
0.561
0.530
0.486
0.449
0.400
0.363
0.323
0.294
0.267
0.241
0.230
0.207
0.188
0.841
0.856
0.865
0.885
0.895
0.914
0.933
0.940
0.947
0.958
0.954
0.961
0.954
0.951
0.947
0.933
0.920
0.909
0.888
0.871
0.845
0.814
0.784
0.744
0.704
0.671
0.638
0.600
0.564
0.517
0.481
0.441
0.404
0.366
0.335
0.304
0.267
0.251
0.227
0.209
0.202
0.838
0.856
0.871
0.890
0.907
0.926
0.940
0.948
0.955
0.962
0.961
0.959
0.958
0.948
0.948
0.936
0.916
0.904
0.881
0.853
0.831
0.802
0.771
0.733
0.699
0.663
0.632
0.596
0.560
0.512
0.480
0.448
0.415
0.379
0.340
0.319
0.281
0.254
0.241
0.217
0.210
0.830
0.854
0.876
0.891
0.915
0.930
0.941
0.953
0.962
0.968
0.966
0.961
0.951
0.949
0.950
0.936
0.922
0.893
0.873
0.850
0.827
0.795
0.766
0.738
0.703
0.656
0.627
0.594
0.563
0.532
0.501
0.462
0.428
0.391
0.354
0.322
0.290
0.270
0.248
0.225
0.227
0.828
0.848
0.871
0.891
0.917
0.938
0.949
0.952
0.956
0.968
0.968
0.963
0.957
0.950
0.941
0.923
0.912
0.903
0.878
0.852
0.818
0.784
0.752
0.731
0.704
0.671
0.632
0.599
0.570
0.540
0.498
0.468
0.436
0.398
0.370
0.338
0.321
0.293
0.262
0.251
0.241
0.817
0.844
0.872
0.898
0.916
0.932
0.944
0.944
0.961
0.963
0.964
0.964
0.953
0.948
0.936
0.915
0.899
0.887
0.863
0.843
0.809
0.780
0.754
0.730
0.708
0.668
0.624
0.602
0.568
0.541
0.501
0.465
0.436
0.403
0.376
0.355
0.334
0.314
0.294
0.281
0.261
0.813
0.836
0.863
0.889
0.908
0.920
0.926
0.943
0.953
0.951
0.963
0.956
0.946
0.932
0.928
0.908
0.894
0.878
0.856
0.825
0.805
0.774
0.747
0.727
0.699
0.665
0.622
0.592
0.562
0.534
0.503
0.468
0.451
0.417
0.386
0.371
0.352
0.337
0.324
0.306
0.307
0.557
0.554
0.563
0.553
0.544
0.534
0.542
0.549
0.559
0.556
0.554
0.554
0.545
0.530
0.525
0.514
0.506
0.484
0.481
0.469
0.442
0.429
0.408
0.384
0.364
0.343
0.311
0.290
0.274
0.236
0.222
0.206
0.181
0.163
0.137
0.116
0.100
0.086
0.080
0.066
0.051
0.526
0.518
0.518
0.509
0.511
0.515
0.515
0.527
0.528
0.539
0.534
0.535
0.532
0.521
0.516
0.518
0.497
0.488
0.479
0.464
0.446
0.423
0.410
0.388
0.360
0.336
0.317
0.300
0.266
0.242
0.225
0.208
0.189
0.162
0.141
0.122
0.107
0.092
0.076
0.071
0.054
0.498
0.493
0.488
0.485
0.489
0.483
0.497
0.502
0.506
0.513
0.517
0.516
0.513
0.510
0.510
0.507
0.498
0.488
0.477
0.463
0.451
0.430
0.411
0.395
0.375
0.346
0.323
0.304
0.277
0.254
0.237
0.216
0.190
0.170
0.139
0.119
0.104
0.096
0.078
0.069
0.056
0.464
0.469
0.464
0.476
0.473
0.469
0.478
0.482
0.493
0.496
0.502
0.509
0.503
0.495
0.498
0.495
0.491
0.490
0.481
0.466
0.445
0.432
0.420
0.403
0.372
0.357
0.339
0.315
0.292
0.274
0.251
0.227
0.204
0.183
0.155
0.132
0.116
0.107
0.089
0.076
0.062
0.430
0.429
0.445
0.448
0.449
0.460
0.463
0.464
0.473
0.485
0.499
0.499
0.499
0.499
0.497
0.491
0.489
0.487
0.476
0.468
0.456
0.437
0.426
0.412
0.392
0.369
0.349
0.328
0.303
0.285
0.265
0.234
0.212
0.191
0.165
0.144
0.129
0.119
0.104
0.089
0.074
0.411
0.416
0.419
0.428
0.433
0.443
0.459
0.461
0.476
0.474
0.477
0.481
0.492
0.494
0.494
0.495
0.495
0.495
0.480
0.475
0.472
0.462
0.446
0.426
0.409
0.392
0.370
0.343
0.319
0.297
0.268
0.236
0.219
0.197
0.180
0.156
0.141
0.128
0.116
0.102
0.080
0.403
0.410
0.407
0.422
0.419
0.437
0.451
0.464
0.473
0.477
0.479
0.486
0.492
0.498
0.503
0.505
0.507
0.505
0.498
0.497
0.485
0.475
0.460
0.443
0.424
0.403
0.379
0.355
0.333
0.307
0.279
0.257
0.229
0.207
0.187
0.168
0.148
0.137
0.121
0.110
0.087
0.393
0.404
0.410
0.413
0.419
0.430
0.443
0.463
0.476
0.472
0.477
0.488
0.496
0.507
0.509
0.522
0.522
0.518
0.524
0.520
0.507
0.494
0.479
0.465
0.440
0.419
0.394
0.374
0.349
0.320
0.292
0.270
0.251
0.228
0.204
0.184
0.160
0.147
0.133
0.119
0.095
0.385
0.396
0.401
0.414
0.423
0.429
0.449
0.461
0.469
0.475
0.491
0.501
0.510
0.514
0.528
0.540
0.530
0.538
0.543
0.542
0.534
0.521
0.502
0.485
0.465
0.444
0.419
0.395
0.360
0.333
0.309
0.287
0.264
0.237
0.218
0.200
0.176
0.158
0.143
0.130
0.106
0.391
0.392
0.407
0.414
0.422
0.437
0.442
0.460
0.479
0.499
0.506
0.511
0.513
0.535
0.545
0.556
0.557
0.567
0.558
0.558
0.553
0.544
0.529
0.511
0.483
0.463
0.438
0.414
0.381
0.351
0.331
0.309
0.281
0.258
0.232
0.214
0.191
0.173
0.157
0.136
0.117
0.392
0.397
0.399
0.410
0.423
0.435
0.457
0.469
0.487
0.506
0.514
0.521
0.539
0.547
0.556
0.574
0.584
0.580
0.579
0.576
0.570
0.562
0.549
0.529
0.509
0.478
0.455
0.427
0.407
0.377
0.355
0.322
0.300
0.270
0.249
0.229
0.203
0.185
0.167
0.145
0.128
0.397
0.400
0.416
0.413
0.427
0.452
0.466
0.485
0.497
0.515
0.519
0.529
0.549
0.567
0.575
0.592
0.601
0.602
0.603
0.601
0.594
0.580
0.568
0.550
0.532
0.506
0.476
0.452
0.430
0.400
0.376
0.346
0.316
0.285
0.263
0.238
0.221
0.196
0.176
0.155
0.140
0.397
0.406
0.408
0.428
0.452
0.467
0.479
0.499
0.511
0.519
0.539
0.551
0.564
0.581
0.593
0.608
0.619
0.622
0.623
0.618
0.606
0.599
0.589
0.570
0.553
0.528
0.501
0.482
0.458
0.430
0.398
0.366
0.331
0.306
0.279
0.251
0.233
0.209
0.185
0.166
0.148
0.409
0.414
0.426
0.447
0.460
0.474
0.487
0.503
0.520
0.536
0.553
0.563
0.588
0.610
0.616
0.631
0.639
0.645
0.648
0.638
0.634
0.614
0.605
0.587
0.572
0.552
0.527
0.502
0.480
0.446
0.417
0.391
0.357
0.323
0.296
0.267
0.242
0.216
0.195
0.177
0.158
0.433
0.438
0.453
0.469
0.487
0.498
0.506
0.529
0.549
0.566
0.575
0.588
0.602
0.622
0.637
0.643
0.651
0.655
0.661
0.660
0.653
0.635
0.623
0.610
0.593
0.573
0.553
0.523
0.493
0.462
0.432
0.404
0.373
0.348
0.310
0.278
0.256
0.223
0.204
0.186
0.167
0.444
0.460
0.480
0.500
0.507
0.523
0.541
0.550
0.564
0.588
0.597
0.610
0.632
0.648
0.659
0.666
0.671
0.674
0.676
0.677
0.673
0.663
0.646
0.629
0.612
0.594
0.575
0.540
0.516
0.480
0.444
0.419
0.394
0.361
0.331
0.290
0.259
0.232
0.212
0.193
0.174
0.464
0.489
0.503
0.518
0.533
0.542
0.566
0.580
0.607
0.623
0.627
0.633
0.652
0.665
0.690
0.698
0.697
0.698
0.701
0.696
0.700
0.691
0.676
0.656
0.638
0.613
0.588
0.562
0.528
0.498
0.466
0.438
0.410
0.369
0.338
0.299
0.268
0.247
0.220
0.200
0.180
0.492
0.505
0.531
0.542
0.552
0.568
0.590
0.611
0.637
0.652
0.650
0.662
0.676
0.687
0.712
0.716
0.719
0.719
0.723
0.724
0.718
0.709
0.694
0.677
0.655
0.632
0.598
0.570
0.543
0.514
0.481
0.451
0.420
0.377
0.347
0.316
0.280
0.254
0.233
0.202
0.179
0.523
0.539
0.552
0.569
0.591
0.606
0.622
0.633
0.663
0.677
0.677
0.683
0.698
0.713
0.731
0.728
0.738
0.743
0.741
0.740
0.735
0.726
0.707
0.687
0.665
0.641
0.618
0.584
0.553
0.526
0.492
0.464
0.426
0.389
0.358
0.324
0.293
0.264
0.236
0.210
0.183
0.543
0.560
0.572
0.595
0.613
0.631
0.648
0.671
0.692
0.703
0.714
0.720
0.728
0.745
0.753
0.757
0.763
0.765
0.763
0.755
0.749
0.740
0.724
0.694
0.680
0.663
0.639
0.608
0.572
0.540
0.500
0.470
0.433
0.399
0.367
0.330
0.302
0.270
0.243
0.217
0.189
0.568
0.578
0.601
0.623
0.638
0.663
0.681
0.693
0.710
0.721
0.735
0.744
0.752
0.768
0.774
0.779
0.793
0.786
0.786
0.774
0.760
0.755
0.742
0.723
0.693
0.673
0.648
0.617
0.584
0.550
0.512
0.476
0.443
0.405
0.369
0.336
0.308
0.277
0.251
0.222
0.190
0.593
0.607
0.624
0.647
0.671
0.685
0.709
0.717
0.729
0.738
0.751
0.774
0.783
0.782
0.799
0.804
0.806
0.811
0.803
0.798
0.788
0.772
0.762
0.735
0.711
0.683
0.654
0.629
0.596
0.558
0.519
0.487
0.452
0.415
0.378
0.339
0.313
0.287
0.252
0.221
0.197
0.622
0.631
0.648
0.677
0.693
0.710
0.734
0.746
0.756
0.766
0.778
0.798
0.801
0.807
0.822
0.827
0.830
0.828
0.827
0.819
0.803
0.788
0.766
0.746
0.719
0.698
0.663
0.634
0.602
0.566
0.529
0.491
0.456
0.417
0.382
0.346
0.313
0.287
0.256
0.226
0.191
0.639
0.657
0.675
0.687
0.710
0.735
0.749
0.764
0.773
0.785
0.805
0.821
0.827
0.840
0.851
0.845
0.853
0.850
0.846
0.839
0.820
0.804
0.775
0.753
0.726
0.695
0.667
0.633
0.605
0.569
0.538
0.502
0.460
0.416
0.382
0.345
0.318
0.285
0.247
0.221
0.192
0.660
0.681
0.702
0.713
0.738
0.758
0.772
0.791
0.801
0.813
0.820
0.830
0.852
0.860
0.864
0.870
0.864
0.868
0.859
0.844
0.831
0.810
0.787
0.762
0.733
0.701
0.670
0.632
0.595
0.566
0.532
0.500
0.465
0.414
0.379
0.339
0.312
0.282
0.246
0.217
0.189
0.685
0.699
0.720
0.733
0.757
0.786
0.785
0.802
0.820
0.832
0.840
0.860
0.869
0.872
0.874
0.877
0.878
0.872
0.864
0.855
0.830
0.810
0.788
0.769
0.737
0.702
0.670
0.635
0.595
0.564
0.533
0.497
0.450
0.416
0.380
0.336
0.306
0.276
0.240
0.211
0.183
0.698
0.715
0.734
0.749
0.772
0.798
0.804
0.814
0.833
0.849
0.864
0.877
0.885
0.879
0.891
0.889
0.885
0.883
0.873
0.861
0.840
0.809
0.790
0.773
0.737
0.696
0.670
0.633
0.599
0.560
0.527
0.486
0.448
0.415
0.377
0.337
0.297
0.269
0.233
0.210
0.181
0.712
0.732
0.746
0.766
0.785
0.803
0.821
0.837
0.856
0.870
0.877
0.890
0.901
0.895
0.896
0.899
0.899
0.893
0.884
0.870
0.848
0.825
0.794
0.770
0.740
0.700
0.666
0.635
0.599
0.555
0.517
0.477
0.446
0.411
0.367
0.325
0.296
0.258
0.228
0.207
0.185
0.733
0.741
0.761
0.779
0.797
0.822
0.832
0.853
0.880
0.889
0.896
0.904
0.911
0.904
0.913
0.916
0.914
0.905
0.898
0.871
0.849
0.830
0.798
0.766
0.743
0.708
0.666
0.630
0.593
0.552
0.503
0.470
0.435
0.400
0.359
0.316
0.287
0.257
0.225
0.203
0.179
0.744
0.757
0.781
0.795
0.807
0.828
0.851
0.875
0.896
0.903
0.906
0.914
0.924
0.925
0.929
0.922
0.917
0.908
0.899
0.885
0.860
0.829
0.796
0.761
0.728
0.698
0.664
0.629
0.594
0.546
0.498
0.465
0.426
0.385
0.345
0.307
0.279
0.255
0.217
0.192
0.175
0.764
0.774
0.793
0.802
0.830
0.850
0.864
0.887
0.895
0.910
0.919
0.927
0.934
0.934
0.939
0.935
0.924
0.911
0.901
0.882
0.858
0.827
0.790
0.753
0.720
0.687
0.656
0.617
0.582
0.545
0.501
0.449
0.417
0.367
0.333
0.303
0.271
0.248
0.214
0.193
0.179
0.757
0.783
0.806
0.829
0.839
0.866
0.887
0.900
0.903
0.920
0.925
0.937
0.941
0.944
0.942
0.935
0.924
0.917
0.898
0.873
0.849
0.822
0.782
0.744
0.707
0.681
0.642
0.602
0.568
0.530
0.491
0.444
0.408
0.361
0.324
0.293
0.269
0.245
0.218
0.201
0.185
0.762
0.789
0.820
0.835
0.844
0.873
0.892
0.900
0.911
0.925
0.936
0.948
0.938
0.944
0.938
0.930
0.914
0.902
0.885
0.869
0.840
0.806
0.771
0.740
0.700
0.666
0.629
0.589
0.551
0.518
0.481
0.432
0.394
0.361
0.322
0.292
0.266
0.240
0.224
0.207
0.189
0.770
0.793
0.822
0.839
0.857
0.874
0.892
0.902
0.914
0.928
0.944
0.946
0.939
0.945
0.936
0.916
0.902
0.885
0.877
0.859
0.831
0.791
0.769
0.736
0.698
0.663
0.633
0.593
0.553
0.514
0.471
0.430
0.387
0.356
0.316
0.283
0.262
0.238
0.223
0.204
0.185
0.781
0.809
0.822
0.844
0.856
0.879
0.901
0.914
0.918
0.924
0.945
0.931
0.927
0.926
0.916
0.916
0.900
0.889
0.877
0.861
0.828
0.794
0.761
0.731
0.698
0.657
0.621
0.584
0.545
0.515
0.472
0.433
0.386
0.344
0.311
0.290
0.257
0.233
0.220
0.193
0.195
0.795
0.818
0.835
0.853
0.860
0.876
0.899
0.912
0.922
0.927
0.937
0.937
0.925
0.929
0.919
0.906
0.898
0.886
0.859
0.842
0.817
0.784
0.753
0.718
0.688
0.649
0.618
0.580
0.541
0.506
0.467
0.428
0.378
0.341
0.320
0.295
0.254
0.239
0.223
0.202
0.201
0.794
0.824
0.840
0.860
0.873
0.893
0.900
0.917
0.920
0.926
0.927
0.924
0.921
0.922
0.913
0.906
0.893
0.871
0.852
0.829
0.808
0.778
0.747
0.717
0.683
0.641
0.610
0.579
0.536
0.495
0.469
0.435
0.398
0.362
0.336
0.308
0.268
0.252
0.230
0.217
0.214
0.791
0.820
0.839
0.862
0.875
0.893
0.906
0.912
0.924
0.928
0.925
0.928
0.917
0.921
0.916
0.906
0.892
0.872
0.854
0.831
0.798
0.768
0.739
0.715
0.684
0.642
0.611
0.577
0.539
0.512
0.484
0.446
0.408
0.371
0.345
0.310
0.279
0.263
0.240
0.222
0.223
0.794
0.819
0.847
0.863
0.875
0.904
0.914
0.915
0.923
0.928
0.935
0.932
0.918
0.916
0.907
0.893
0.889
0.880
0.850
0.822
0.789
0.763
0.732
0.709
0.682
0.647
0.612
0.584
0.551
0.524
0.488
0.452
0.421
0.383
0.354
0.326
0.298
0.279
0.267
0.248
0.237
0.790
0.818
0.837
0.861
0.882
0.897
0.918
0.924
0.923
0.936
0.924
0.930
0.928
0.907
0.900
0.890
0.870
0.858
0.844
0.818
0.791
0.754
0.730
0.709
0.687
0.648
0.609
0.586
0.554
0.522
0.484
0.452
0.425
0.385
0.366
0.350
0.332
0.303
0.281
0.278
0.263
0.790
0.815
0.835
0.857
0.878
0.901
0.907
0.915
0.918
0.926
0.929
0.926
0.915
0.913
0.894
0.878
0.862
0.853
0.827
0.798
0.782
0.757
0.727
0.701
0.678
0.646
0.605
0.578
0.547
0.522
0.491
0.459
0.433
0.398
0.380
0.366
0.347
0.330
0.311
0.306
0.299
0.523
0.534
0.537
0.530
0.534
0.539
0.546
0.550
0.553
0.559
0.563
0.562
0.560
0.553
0.552
0.535
0.532
0.520
0.514
0.500
0.477
0.461
0.434
0.415
0.393
0.371
0.341
0.317
0.294
0.267
0.236
0.224
0.199
0.180
0.156
0.132
0.114
0.094
0.086
0.069
0.062
0.491
0.496
0.489
0.488
0.500
0.503
0.520
0.535
0.542
0.542
0.543
0.544
0.546
0.547
0.541
0.536
0.527
0.522
0.509
0.497
0.479
0.459
0.441
0.416
0.392
0.365
0.344
0.324
0.293
0.266
0.247
0.227
0.206
0.190
0.159
0.142
0.119
0.101
0.083
0.076
0.060
0.462
0.465
0.460
0.475
0.474
0.487
0.498
0.510
0.513
0.518
0.529
0.527
0.531
0.536
0.538
0.533
0.526
0.518
0.510
0.496
0.481
0.463
0.445
0.425
0.403
0.371
0.354
0.330
0.305
0.282
0.257
0.235
0.210
0.185
0.158
0.139
0.116
0.104
0.084
0.075
0.068
0.422
0.429
0.445
0.448
0.447
0.459
0.461
0.482
0.497
0.506
0.518
0.518
0.515
0.521
0.528
0.524
0.521
0.517
0.507
0.495
0.478
0.464
0.451
0.437
0.409
0.385
0.362
0.341
0.317
0.296
0.275
0.249
0.228
0.204
0.179
0.148
0.124
0.111
0.100
0.082
0.075
0.402
0.414
0.424
0.433
0.433
0.447
0.458
0.471
0.479
0.494
0.510
0.513
0.522
0.520
0.518
0.515
0.520
0.522
0.510
0.503
0.484
0.468
0.457
0.441
0.422
0.398
0.375
0.346
0.329
0.307
0.286
0.256
0.228
0.209
0.187
0.160
0.141
0.127
0.111
0.095
0.079
0.388
0.403
0.406
0.413
0.424
0.445
0.457
0.468
0.484
0.490
0.495
0.504
0.516
0.512
0.516
0.521
0.520
0.518
0.518
0.510
0.494
0.483
0.471
0.455
0.437
0.419
0.395
0.367
0.342
0.316
0.292
0.265
0.237
0.218
0.196
0.173
0.153
0.136
0.123
0.108
0.089
0.378
0.386
0.403
0.406
0.423
0.440
0.453
0.473
0.473
0.482
0.493
0.509
0.510
0.525
0.528
0.531
0.536
0.526
0.524
0.521
0.518
0.509
0.489
0.474
0.452
0.433
0.412
0.386
0.363
0.332
0.302
0.272
0.252
0.221
0.205
0.182
0.161
0.144
0.128
0.117
0.100
0.371
0.386
0.397
0.399
0.414
0.433
0.444
0.464
0.464
0.475
0.488
0.500
0.516
0.523
0.537
0.546
0.550
0.549
0.547
0.547
0.532
0.522
0.506
0.485
0.470
0.449
0.418
0.394
0.371
0.344
0.314
0.286
0.266
0.239
0.219
0.197
0.172
0.155
0.140
0.125
0.110
0.358
0.374
0.379
0.394
0.407
0.424
0.450
0.461
0.466
0.479
0.489
0.506
0.517
0.533
0.555
0.556
0.558
0.563
0.564
0.563
0.552
0.543
0.528
0.507
0.487
0.460
0.440
0.417
0.385
0.358
0.326
0.302
0.278
0.260
0.233
0.210
0.191
0.166
0.150
0.136
0.117
0.356
0.370
0.386
0.391
0.410
0.421
0.442
0.460
0.478
0.493
0.507
0.507
0.529
0.554
0.563
0.568
0.574
0.590
0.589
0.582
0.575
0.566
0.553
0.535
0.506
0.485
0.467
0.437
0.397
0.368
0.347
0.324
0.295
0.276
0.246
0.225
0.202
0.180
0.163
0.145
0.127
0.362
0.372
0.378
0.394
0.407
0.425
0.444
0.466
0.494
0.504
0.517
0.527
0.545
0.557
0.576
0.583
0.593
0.604
0.605
0.605
0.597
0.584
0.571
0.551
0.529
0.499
0.474
0.451
0.421
0.393
0.370
0.336
0.316
0.288
0.265
0.240
0.214
0.193
0.173
0.157
0.135
0.373
0.376
0.378
0.396
0.412
0.439
0.461
0.477
0.499
0.506
0.523
0.544
0.565
0.577
0.593
0.604
0.613
0.615
0.624
0.623
0.617
0.603
0.588
0.566
0.551
0.524
0.499
0.464
0.440
0.419
0.389
0.357
0.328
0.299
0.275
0.252
0.227
0.202
0.185
0.162
0.143
0.370
0.383
0.392
0.412
0.434
0.452
0.470
0.493
0.497
0.507
0.539
0.556
0.576
0.589
0.609
0.619
0.631
0.638
0.639
0.635
0.629
0.616
0.604
0.591
0.569
0.536
0.516
0.492
0.465
0.439
0.406
0.377
0.348
0.319
0.288
0.264
0.238
0.214
0.196
0.173
0.150
0.389
0.390
0.400
0.423
0.440
0.462
0.474
0.488
0.505
0.526
0.554
0.570
0.592
0.605
0.627
0.647
0.653
0.656
0.660
0.649
0.645
0.638
0.620
0.600
0.583
0.566
0.540
0.517
0.491
0.455
0.430
0.395
0.362
0.331
0.303
0.268
0.249
0.224
0.201
0.179
0.160
0.399
0.403
0.424
0.446
0.454
0.471
0.487
0.508
0.527
0.549
0.567
0.585
0.603
0.630
0.645
0.657
0.671
0.669
0.675
0.671
0.661
0.654
0.635
0.619
0.604
0.584
0.560
0.538
0.504
0.470
0.445
0.413
0.378
0.346
0.316
0.282
0.256
0.232
0.206
0.187
0.169
0.408
0.421
0.449
0.462
0.483
0.497
0.513
0.537
0.554
0.572
0.589
0.612
0.629
0.650
0.659
0.671
0.675
0.683
0.690
0.689
0.679
0.668
0.656
0.639
0.620
0.600
0.576
0.550
0.519
0.488
0.456
0.423
0.394
0.365
0.329
0.291
0.268
0.233
0.214
0.194
0.175
0.433
0.455
0.470
0.489
0.502
0.519
0.546
0.569
0.588
0.599
0.611
0.630
0.650
0.667
0.684
0.691
0.699
0.705
0.712
0.710
0.706
0.692
0.678
0.654
0.642
0.617
0.587
0.565
0.541
0.505
0.472
0.434
0.409
0.374
0.343
0.303
0.272
0.244
0.220
0.200
0.180
0.463
0.486
0.502
0.509
0.523
0.540
0.570
0.596
0.616
0.620
0.635
0.655
0.671
0.684
0.697
0.709
0.716
0.725
0.727
0.727
0.726
0.715
0.698
0.680
0.658
0.635
0.601
0.579
0.551
0.515
0.485
0.450
0.421
0.382
0.349
0.311
0.275
0.253
0.225
0.204
0.184
0.494
0.504
0.525
0.537
0.553
0.578
0.598
0.612
0.647
0.657
0.657
0.675
0.691
0.703
0.723
0.734
0.733
0.738
0.743
0.745
0.737
0.735
0.706
0.693
0.673
0.653
0.625
0.585
0.555
0.526
0.496
0.463
0.428
0.386
0.353
0.321
0.286
0.258
0.236
0.208
0.181
0.511
0.529
0.541
0.565
0.581
0.594
0.622
0.640
0.668
0.685
0.690
0.706
0.712
0.729
0.733
0.743
0.745
0.765
0.762
0.761
0.752
0.746
0.722
0.706
0.681
0.664
0.636
0.612
0.577
0.540
0.505
0.469
0.432
0.394
0.362
0.326
0.294
0.265
0.236
0.214
0.183
0.532
0.553
0.568
0.584
0.608
0.625
0.645
0.670
0.689
0.698
0.714
0.734
0.735
0.754
0.767
0.773
0.769
0.775
0.776
0.769
0.766
0.754
0.738
0.718
0.691
0.671
0.645
0.617
0.589
0.550
0.512
0.477
0.437
0.399
0.368
0.329
0.302
0.268
0.241
0.215
0.184
0.555
0.568
0.593
0.612
0.627
0.658
0.672
0.689
0.708
0.717
0.732
0.752
0.756
0.767
0.780
0.796
0.794
0.792
0.790
0.787
0.775
0.763
0.746
0.723
0.704
0.678
0.649
0.624
0.593
0.557
0.516
0.481
0.441
0.407
0.378
0.331
0.306
0.277
0.245
0.215
0.184
0.580
0.592
0.608
0.644
0.659
0.679
0.703
0.722
0.721
0.742
0.754
0.765
0.783
0.790
0.803
0.811
0.819
0.818
0.810
0.803
0.792
0.773
0.760
0.732
0.710
0.684
0.654
0.627
0.596
0.562
0.528
0.481
0.447
0.408
0.371
0.338
0.306
0.277
0.250
0.218
0.190
0.601
0.616
0.636
0.657
0.680
0.703
0.719
0.738
0.755
0.758
0.770
0.793
0.811
0.823
0.824
0.828
0.833
0.832
0.825
0.812
0.802
0.782
0.765
0.737
0.717
0.688
0.656
0.628
0.597
0.561
0.527
0.490
0.453
0.414
0.370
0.337
0.310
0.284
0.244
0.217
0.186
0.626
0.647
0.661
0.685
0.704
0.724
0.742
0.754
0.769
0.783
0.795
0.818
0.828
0.839
0.850
0.851
0.846
0.848
0.843
0.828
0.813
0.796
0.774
0.746
0.709
0.682
0.652
0.627
0.592
0.558
0.527
0.492
0.455
0.413
0.371
0.333
0.307
0.277
0.243
0.208
0.184
0.646
0.664
0.683
0.698
0.721
0.738
0.758
0.765
0.789
0.803
0.818
0.836
0.845
0.851
0.862
0.860
0.863
0.858
0.848
0.834
0.812
0.794
0.776
0.746
0.713
0.683
0.655
0.622
0.581
0.550
0.518
0.480
0.442
0.410
0.371
0.329
0.299
0.267
0.234
0.210
0.179
0.666
0.681
0.700
0.716
0.730
0.763
0.763
0.784
0.806
0.829
0.836
0.849
0.856
0.860
0.868
0.869
0.866
0.862
0.852
0.834
0.811
0.791
0.775
0.745
0.714
0.681
0.653
0.626
0.581
0.546
0.514
0.477
0.437
0.403
0.366
0.327
0.287
0.262
0.228
0.203
0.180
0.676
0.692
0.706
0.725
0.750
0.764
0.790
0.806
0.831
0.834
0.851
0.866
0.869
0.872
0.869
0.877
0.870
0.864
0.858
0.839
0.817
0.792
0.758
0.737
0.709
0.679
0.651
0.613
0.578
0.538
0.507
0.468
0.433
0.397
0.360
0.317
0.291
0.249
0.220
0.200
0.176
0.692
0.704
0.722
0.741
0.754
0.782
0.806
0.829
0.849
0.853
0.866
0.877
0.880
0.883
0.883
0.887
0.883
0.881
0.871
0.854
0.827
0.796
0.762
0.740
0.712
0.674
0.641
0.606
0.572
0.533
0.495
0.456
0.425
0.388
0.346
0.307
0.277
0.248
0.215
0.196
0.169
0.698
0.714
0.738
0.762
0.772
0.798
0.826
0.845
0.870
0.863
0.876
0.886
0.890
0.890
0.895
0.889
0.885
0.883
0.875
0.863
0.832
0.793
0.764
0.734
0.708
0.676
0.642
0.600
0.563
0.528
0.480
0.448
0.413
0.375
0.332
0.295
0.269
0.246
0.212
0.186
0.175
0.713
0.739
0.761
0.774
0.797
0.823
0.838
0.856
0.863
0.869
0.892
0.900
0.904
0.904
0.907
0.911
0.898
0.883
0.872
0.856
0.820
0.793
0.757
0.730
0.699
0.666
0.627
0.594
0.560
0.515
0.473
0.437
0.397
0.356
0.321
0.293
0.263
0.240
0.207
0.183
0.170
0.723
0.742
0.771
0.790
0.807
0.828
0.856
0.865
0.874
0.886
0.903
0.909
0.904
0.912
0.917
0.910
0.898
0.891
0.869
0.844
0.817
0.788
0.762
0.724
0.689
0.658
0.618
0.583
0.546
0.511
0.462
0.426
0.389
0.346
0.312
0.284
0.255
0.228
0.214
0.196
0.186
0.727
0.759
0.777
0.794
0.824
0.837
0.863
0.871
0.881
0.895
0.904
0.908
0.906
0.913
0.916
0.906
0.894
0.879
0.859
0.839
0.805
0.775
0.746
0.714
0.677
0.643
0.612
0.568
0.529
0.498
0.455
0.415
0.378
0.337
0.307
0.279
0.254
0.233
0.216
0.197
0.187
0.746
0.766
0.788
0.809
0.827
0.843
0.862
0.873
0.890
0.900
0.907
0.907
0.907
0.908
0.902
0.892
0.880
0.861
0.850
0.828
0.803
0.773
0.742
0.713
0.669
0.638
0.599
0.563
0.526
0.487
0.451
0.406
0.378
0.336
0.297
0.278
0.257
0.230
0.218
0.195
0.181
0.746
0.775
0.795
0.820
0.835
0.849
0.864
0.881
0.889
0.895
0.911
0.913
0.909
0.906
0.895
0.888
0.869
0.852
0.837
0.828
0.799
0.772
0.731
0.707
0.675
0.631
0.600
0.560
0.523
0.487
0.446
0.398
0.368
0.330
0.309
0.275
0.245
0.227
0.215
0.191
0.184
0.761
0.780
0.802
0.817
0.829
0.855
0.864
0.890
0.899
0.900
0.896
0.910
0.901
0.899
0.883
0.876
0.867
0.845
0.826
0.812
0.783
0.759
0.725
0.699
0.664
0.627
0.592
0.558
0.523
0.486
0.446
0.403
0.357
0.339
0.306
0.278
0.247
0.231
0.213
0.202
0.194
0.753
0.783
0.799
0.819
0.839
0.856
0.868
0.882
0.897
0.893
0.895
0.896
0.897
0.896
0.885
0.878
0.855
0.838
0.815
0.795
0.778
0.756
0.720
0.692
0.656
0.618
0.586
0.551
0.518
0.474
0.451
0.414
0.380
0.352
0.324
0.289
0.261
0.245
0.224
0.214
0.211
0.751
0.786
0.805
0.830
0.839
0.859
0.873
0.879
0.890
0.884
0.884
0.885
0.885
0.888
0.882
0.874
0.858
0.841
0.823
0.802
0.767
0.739
0.716
0.690
0.656
0.619
0.588
0.550
0.517
0.488
0.460
0.429
0.393
0.366
0.341
0.299
0.270
0.249
0.238
0.224
0.225
0.761
0.787
0.815
0.836
0.855
0.870
0.880
0.881
0.889
0.888
0.886
0.888
0.879
0.882
0.874
0.863
0.860
0.847
0.818
0.793
0.762
0.735
0.708
0.687
0.659
0.623
0.587
0.557
0.523
0.499
0.469
0.434
0.402
0.369
0.340
0.323
0.279
0.274
0.257
0.245
0.239
0.760
0.787
0.810
0.836
0.854
0.867
0.881
0.885
0.881
0.873
0.885
0.883
0.886
0.876
0.869
0.860
0.845
0.826
0.802
0.782
0.763
0.731
0.706
0.684
0.654
0.625
0.590
0.553
0.534
0.506
0.462
0.444
0.411
0.372
0.354
0.344
0.301
0.290
0.276
0.268
0.266
0.759
0.787
0.807
0.829
0.853
0.863
0.875
0.881
0.880
0.882
0.891
0.887
0.875
0.877
0.863
0.851
0.837
0.819
0.806
0.776
0.752
0.728
0.699
0.682
0.660
0.624
0.574
0.554
0.528
0.504
0.476
0.448
0.409
0.392
0.369
0.354
0.331
0.315
0.307
0.298
0.292
0.498
0.504
0.506
0.509
0.517
0.527
0.537
0.539
0.556
0.568
0.575
0.573
0.576
0.571
0.574
0.565
0.561
0.556
0.542
0.527
0.507
0.493
0.464
0.444
0.422
0.399
0.369
0.346
0.317
0.290
0.262
0.236
0.223
0.199
0.176
0.147
0.125
0.105
0.089
0.078
0.067
0.475
0.466
0.473
0.480
0.492
0.499
0.517
0.528
0.537
0.540
0.551
0.558
0.563
0.563
0.570
0.563
0.557
0.553
0.539
0.528
0.510
0.490
0.469
0.450
0.421
0.393
0.371
0.342
0.319
0.293
0.269
0.245
0.219
0.205
0.172
0.153
0.133
0.106
0.093
0.079
0.069
0.434
0.438
0.446
0.450
0.464
0.472
0.495
0.509
0.518
0.530
0.529
0.538
0.552
0.563
0.556
0.556
0.554
0.547
0.541
0.531
0.513
0.494
0.476
0.453
0.430
0.400
0.375
0.355
0.325
0.300
0.276
0.254
0.227
0.207
0.180
0.154
0.136
0.115
0.094
0.081
0.074
0.406
0.409
0.429
0.437
0.437
0.449
0.465
0.483
0.503
0.515
0.523
0.532
0.543
0.553
0.554
0.554
0.552
0.547
0.538
0.526
0.509
0.493
0.482
0.463
0.436
0.417
0.383
0.366
0.342
0.318
0.295
0.271
0.245
0.222
0.192
0.166
0.140
0.118
0.107
0.088
0.078
0.376
0.395
0.408
0.412
0.425
0.441
0.459
0.475
0.489
0.506
0.518
0.524
0.523
0.540
0.544
0.549
0.553
0.552
0.537
0.530
0.518
0.502
0.491
0.466
0.450
0.426
0.405
0.371
0.352
0.331
0.306
0.278
0.255
0.226
0.203
0.178
0.153
0.134
0.119
0.105
0.085
0.370
0.384
0.401
0.405
0.418
0.435
0.453
0.468
0.486
0.497
0.512
0.521
0.529
0.529
0.539
0.539
0.543
0.547
0.544
0.536
0.524
0.513
0.497
0.478
0.459
0.438
0.417
0.394
0.360
0.337
0.316
0.286
0.263
0.228
0.208
0.188
0.165
0.143
0.128
0.111
0.094
0.361
0.380
0.388
0.389
0.416
0.434
0.446
0.460
0.471
0.492
0.503
0.523
0.536
0.537
0.551
0.556
0.562
0.550
0.547
0.548
0.547
0.534
0.520
0.502
0.479
0.459
0.434
0.411
0.384
0.355
0.318
0.292
0.263
0.235
0.217
0.195
0.173
0.152
0.137
0.123
0.105
0.353
0.369
0.379
0.389
0.410
0.423
0.442
0.460
0.467
0.486
0.503
0.512
0.526
0.538
0.553
0.565
0.569
0.570
0.567
0.567
0.555
0.544
0.529
0.515
0.495
0.468
0.442
0.418
0.395
0.359
0.331
0.306
0.280
0.256
0.234
0.207
0.184
0.162
0.146
0.131
0.118
0.341
0.353
0.367
0.384
0.406
0.414
0.434
0.460
0.468
0.477
0.499
0.511
0.534
0.544
0.565
0.575
0.580
0.582
0.588
0.585
0.577
0.567
0.548
0.531
0.511
0.487
0.464
0.435
0.408
0.380
0.350
0.317
0.292
0.273
0.247
0.223
0.199
0.173
0.156
0.142
0.126
0.331
0.350
0.363
0.383
0.395
0.418
0.431
0.459
0.472
0.486
0.498
0.514
0.544
0.565
0.579
0.581
0.593
0.609
0.609
0.603
0.597
0.585
0.573
0.553
0.531
0.511
0.486
0.454
0.419
0.392
0.358
0.338
0.308
0.286
0.263
0.237
0.210
0.186
0.165
0.150
0.135
0.331
0.343
0.352
0.371
0.400
0.424
0.438
0.463
0.496
0.506
0.515
0.528
0.562
0.565
0.586
0.600
0.617
0.622
0.625
0.623
0.616
0.604
0.591
0.574
0.547
0.526
0.498
0.466
0.436
0.404
0.379
0.349
0.322
0.301
0.275
0.249
0.224
0.196
0.178
0.158
0.142
0.339
0.350
0.359
0.378
0.400
0.429
0.458
0.470
0.496
0.509
0.530
0.543
0.569
0.589
0.604
0.611
0.625
0.633
0.636
0.637
0.630
0.622
0.601
0.583
0.560
0.537
0.508
0.482
0.453
0.431
0.401
0.365
0.341
0.312
0.287
0.259
0.233
0.208
0.187
0.169
0.149
0.343
0.355
0.372
0.393
0.412
0.437
0.462
0.479
0.493
0.512
0.534
0.562
0.584
0.606
0.621
0.638
0.643
0.647
0.656
0.656
0.645
0.632
0.622
0.602
0.579
0.553
0.528
0.502
0.469
0.447
0.419
0.386
0.357
0.319
0.298
0.273
0.243
0.218
0.197
0.177
0.156
0.353
0.366
0.382
0.397
0.425
0.439
0.453
0.476
0.501
0.521
0.555
0.573
0.593
0.611
0.629
0.655
0.663
0.669
0.669
0.665
0.658
0.648
0.634
0.609
0.594
0.569
0.547
0.523
0.489
0.461
0.433
0.399
0.368
0.340
0.304
0.283
0.252
0.227
0.207
0.184
0.159
0.363
0.369
0.393
0.423
0.435
0.458
0.467
0.493
0.518
0.536
0.569
0.589
0.609
0.631
0.645
0.670
0.677
0.680
0.685
0.677
0.670
0.661
0.644
0.631
0.610
0.589
0.568
0.546
0.512
0.477
0.450
0.418
0.379
0.346
0.317
0.287
0.258
0.234
0.211
0.188
0.169
0.376
0.386
0.415
0.439
0.456
0.474
0.488
0.514
0.547
0.559
0.585
0.605
0.630
0.647
0.657
0.679
0.683
0.691
0.697
0.690
0.681
0.672
0.662
0.649
0.624
0.602
0.581
0.555
0.527
0.492
0.461
0.429
0.392
0.359
0.328
0.296
0.265
0.241
0.217
0.194
0.175
0.398
0.413
0.438
0.460
0.476
0.496
0.515
0.539
0.564
0.584
0.602
0.618
0.639
0.658
0.680
0.690
0.698
0.707
0.717
0.715
0.705
0.693
0.682
0.661
0.641
0.613
0.589
0.564
0.537
0.504
0.473
0.434
0.405
0.374
0.338
0.301
0.275
0.243
0.219
0.199
0.179
0.428
0.447
0.462
0.486
0.501
0.520
0.549
0.573
0.585
0.600
0.624
0.644
0.662
0.673
0.693
0.706
0.712
0.724
0.730
0.732
0.724
0.704
0.693
0.685
0.660
0.635
0.601
0.578
0.549
0.512
0.480
0.445
0.411
0.380
0.351
0.312
0.272
0.247
0.223
0.203
0.183
0.452
0.466
0.492
0.502
0.528
0.546
0.572
0.599
0.621
0.637
0.647
0.658
0.684
0.691
0.709
0.720
0.729
0.739
0.738
0.742
0.747
0.727
0.707
0.690
0.673
0.644
0.625
0.595
0.557
0.525
0.493
0.458
0.420
0.388
0.348
0.316
0.280
0.254
0.226
0.205
0.185
0.472
0.489
0.508
0.533
0.547
0.563
0.600
0.618
0.644
0.666
0.670
0.684
0.693
0.706
0.726
0.731
0.740
0.753
0.756
0.755
0.749
0.740
0.726
0.704
0.687
0.658
0.632
0.602
0.573
0.542
0.500
0.466
0.422
0.387
0.354
0.323
0.285
0.256
0.231
0.204
0.180
0.493
0.517
0.531
0.555
0.571
0.591
0.617
0.633
0.662
0.680
0.697
0.709
0.717
0.730
0.750
0.750
0.751
0.765
0.766
0.770
0.759
0.749
0.732
0.714
0.686
0.662
0.640
0.610
0.584
0.548
0.511
0.467
0.430
0.390
0.360
0.323
0.292
0.263
0.232
0.203
0.180
0.517
0.536
0.551
0.573
0.599
0.626
0.645
0.655
0.680
0.698
0.705
0.727
0.738
0.749
0.768
0.781
0.779
0.781
0.782
0.776
0.765
0.755
0.730
0.718
0.698
0.665
0.644
0.617
0.587
0.553
0.510
0.472
0.432
0.397
0.367
0.322
0.297
0.264
0.237
0.209
0.176
0.538
0.554
0.578
0.604
0.629
0.645
0.667
0.686
0.697
0.716
0.732
0.744
0.758
0.771
0.783
0.795
0.805
0.796
0.792
0.782
0.773
0.765
0.744
0.717
0.697
0.668
0.639
0.614
0.587
0.549
0.515
0.471
0.434
0.395
0.368
0.328
0.302
0.268
0.237
0.210
0.176
0.562
0.578
0.597
0.626
0.650
0.670
0.684
0.709
0.717
0.737
0.749
0.761
0.784
0.793
0.800
0.811
0.813
0.818
0.799
0.792
0.780
0.766
0.747
0.725
0.695
0.671
0.646
0.612
0.583
0.549
0.516
0.476
0.440
0.401
0.362
0.326
0.300
0.271
0.236
0.208
0.176
0.584
0.603
0.625
0.644
0.671
0.682
0.702
0.718
0.740
0.758
0.773
0.790
0.802
0.803
0.822
0.826
0.830
0.828
0.817
0.801
0.792
0.770
0.749
0.722
0.695
0.665
0.640
0.614
0.583
0.544
0.512
0.478
0.441
0.404
0.361
0.322
0.297
0.268
0.238
0.200
0.177
0.607
0.623
0.642
0.663
0.678
0.702
0.717
0.738
0.760
0.772
0.788
0.806
0.815
0.829
0.841
0.841
0.839
0.828
0.827
0.808
0.795
0.780
0.750
0.719
0.690
0.662
0.634
0.605
0.575
0.537
0.506
0.471
0.437
0.403
0.360
0.323
0.288
0.256
0.228
0.200
0.170
0.624
0.637
0.653
0.671
0.689
0.717
0.731
0.760
0.777
0.795
0.808
0.814
0.830
0.837
0.842
0.845
0.840
0.835
0.827
0.804
0.790
0.773
0.747
0.718
0.688
0.663
0.637
0.601
0.565
0.529
0.497
0.462
0.426
0.389
0.348
0.315
0.282
0.251
0.218
0.194
0.173
0.635
0.653
0.664
0.691
0.710
0.730
0.758
0.773
0.798
0.807
0.812
0.827
0.837
0.846
0.843
0.849
0.845
0.840
0.834
0.810
0.787
0.765
0.743
0.712
0.685
0.657
0.629
0.601
0.556
0.520
0.487
0.452
0.418
0.382
0.345
0.309
0.279
0.243
0.210
0.188
0.169
0.654
0.670
0.685
0.705
0.718
0.745
0.769
0.797
0.812
0.818
0.830
0.845
0.855
0.859
0.858
0.861
0.854
0.846
0.834
0.816
0.782
0.760
0.730
0.701
0.674
0.652
0.624
0.590
0.550
0.519
0.475
0.444
0.410
0.376
0.334
0.298
0.266
0.234
0.208
0.184
0.166
0.665
0.683
0.702
0.719
0.736
0.765
0.797
0.810
0.823
0.833
0.847
0.852
0.859
0.865
0.863
0.854
0.859
0.849
0.839
0.823
0.787
0.763
0.727
0.701
0.678
0.644
0.610
0.571
0.542
0.500
0.467
0.428
0.398
0.361
0.321
0.287
0.259
0.233
0.203
0.176
0.166
0.679
0.699
0.721
0.742
0.761
0.785
0.809
0.824
0.825
0.842
0.855
0.860
0.866
0.869
0.872
0.865
0.860
0.848
0.838
0.824
0.792
0.761
0.730
0.702
0.675
0.637
0.603
0.565
0.531
0.491
0.453
0.421
0.384
0.346
0.308
0.278
0.252
0.227
0.198
0.173
0.168
0.689
0.713
0.729
0.748
0.779
0.794
0.819
0.826
0.842
0.851
0.865
0.869
0.877
0.879
0.874
0.873
0.867
0.853
0.841
0.815
0.785
0.753
0.726
0.696
0.665
0.632
0.589
0.558
0.525
0.486
0.437
0.404
0.368
0.332
0.301
0.275
0.246
0.216
0.198
0.184
0.182
0.699
0.728
0.739
0.760
0.785
0.807
0.818
0.835
0.847
0.855
0.863
0.870
0.873
0.875
0.869
0.874
0.863
0.850
0.837
0.811
0.778
0.747
0.713
0.690
0.656
0.619
0.589
0.549
0.509
0.479
0.433
0.392
0.358
0.320
0.293
0.269
0.245
0.226
0.205
0.191
0.177
0.711
0.736
0.751
0.776
0.798
0.816
0.830
0.845
0.855
0.860
0.861
0.868
0.872
0.871
0.871
0.863
0.855
0.835
0.819
0.794
0.771
0.734
0.706
0.679
0.640
0.608
0.567
0.539
0.500
0.465
0.424
0.385
0.358
0.322
0.283
0.267
0.245
0.222
0.205
0.192
0.172
0.725
0.741
0.766
0.788
0.807
0.821
0.833
0.853
0.862
0.869
0.868
0.872
0.869
0.869
0.860
0.861
0.845
0.822
0.798
0.788
0.764
0.733
0.698
0.675
0.642
0.601
0.567
0.533
0.497
0.455
0.421
0.386
0.343
0.319
0.292
0.268
0.241
0.218
0.203
0.189
0.180
0.722
0.750
0.774
0.795
0.813
0.827
0.835
0.849
0.866
0.863
0.863
0.865
0.873
0.874
0.855
0.836
0.830
0.815
0.796
0.781
0.760
0.726
0.698
0.669
0.639
0.601
0.566
0.537
0.497
0.461
0.414
0.380
0.348
0.323
0.293
0.264
0.248
0.225
0.208
0.193
0.190
0.722
0.748
0.770
0.791
0.809
0.830
0.842
0.847
0.863
0.861
0.863
0.857
0.857
0.855
0.847
0.841
0.826
0.809
0.785
0.772
0.742
0.722
0.691
0.661
0.629
0.594
0.561
0.525
0.489
0.457
0.425
0.385
0.361
0.340
0.305
0.279
0.257
0.234
0.223
0.205
0.201
0.719
0.742
0.770
0.791
0.808
0.825
0.834
0.840
0.855
0.859
0.852
0.841
0.843
0.859
0.849
0.843
0.829
0.813
0.790
0.757
0.728
0.706
0.685
0.659
0.624
0.590
0.553
0.526
0.494
0.466
0.440
0.408
0.381
0.355
0.319
0.285
0.262
0.244
0.230
0.217
0.215
0.723
0.751
0.780
0.800
0.815
0.823
0.839
0.840
0.841
0.852
0.853
0.848
0.849
0.845
0.843
0.834
0.827
0.803
0.783
0.758
0.727
0.705
0.677
0.654
0.628
0.588
0.555
0.530
0.497
0.477
0.443
0.415
0.387
0.359
0.324
0.295
0.281
0.261
0.248
0.231
0.237
0.733
0.763
0.780
0.797
0.817
0.826
0.842
0.846
0.849
0.843
0.845
0.856
0.849
0.843
0.832
0.828
0.810
0.792
0.773
0.753
0.730
0.700
0.677
0.655
0.624
0.595
0.562
0.531
0.513
0.483
0.448
0.424
0.401
0.357
0.343
0.313
0.293
0.283
0.263
0.265
0.271
0.736
0.758
0.778
0.798
0.822
0.830
0.835
0.846
0.848
0.847
0.850
0.849
0.843
0.847
0.834
0.829
0.811
0.797
0.775
0.748
0.722
0.703
0.672
0.650
0.628
0.604
0.555
0.534
0.512
0.482
0.453
0.429
0.397
0.373
0.359
0.335
0.308
0.296
0.293
0.291
0.290
0.469
0.463
0.472
0.483
0.507
0.522
0.531
0.540
0.559
0.574
0.580
0.585
0.590
0.592
0.595
0.595
0.588
0.586
0.566
0.552
0.539
0.522
0.497
0.472
0.450
0.425
0.395
0.370
0.343
0.306
0.281
0.260
0.234
0.213
0.190
0.162
0.142
0.108
0.095
0.084
0.072
0.436
0.445
0.450
0.461
0.481
0.489
0.504
0.523
0.538
0.547
0.558
0.571
0.580
0.587
0.588
0.589
0.586
0.579
0.568
0.557
0.540
0.518
0.495
0.475
0.452
0.420
0.394
0.364
0.341
0.318
0.289
0.265
0.239
0.217
0.191
0.164
0.146
0.116
0.096
0.084
0.074
0.415
0.426
0.428
0.440
0.450
0.464
0.491
0.503
0.519
0.534
0.539
0.562
0.570
0.579
0.583
0.583
0.585
0.575
0.569
0.558
0.542
0.523
0.503
0.480
0.458
0.427
0.401
0.375
0.350
0.322
0.299
0.272
0.244
0.224
0.195
0.171
0.150
0.122
0.103
0.087
0.079
0.390
0.397
0.407
0.419
0.431
0.443
0.471
0.495
0.511
0.514
0.533
0.552
0.561
0.567
0.575
0.578
0.576
0.575
0.571
0.555
0.538
0.522
0.508
0.486
0.463
0.442
0.416
0.386
0.362
0.339
0.317
0.292
0.261
0.240
0.205
0.176
0.155
0.130
0.115
0.094
0.084
0.364
0.383
0.390
0.408
0.427
0.442
0.460
0.478
0.497
0.507
0.517
0.537
0.551
0.564
0.572
0.572
0.575
0.572
0.569
0.559
0.547
0.531
0.513
0.498
0.470
0.452
0.430
0.398
0.372
0.352
0.327
0.296
0.271
0.247
0.216
0.198
0.164
0.141
0.126
0.107
0.091
0.348
0.372
0.379
0.394
0.409
0.432
0.448
0.473
0.489
0.504
0.516
0.529
0.541
0.555
0.558
0.565
0.572
0.573
0.568
0.561
0.552
0.541
0.522
0.501
0.483
0.463
0.442
0.417
0.382
0.359
0.333
0.304
0.279
0.245
0.224
0.203
0.174
0.147
0.134
0.117
0.100
0.345
0.359
0.371
0.382
0.409
0.426
0.448
0.459
0.472
0.493
0.511
0.531
0.536
0.558
0.570
0.575
0.579
0.579
0.574
0.566
0.561
0.560
0.544
0.525
0.502
0.481
0.457
0.434
0.404
0.372
0.343
0.312
0.284
0.255
0.229
0.211
0.185
0.159
0.143
0.129
0.113
0.335
0.351
0.360
0.378
0.399
0.418
0.432
0.446
0.472
0.494
0.510
0.523
0.535
0.554
0.571
0.584
0.587
0.587
0.593
0.587
0.576
0.564
0.554
0.543
0.525
0.492
0.470
0.442
0.416
0.380
0.351
0.322
0.295
0.268
0.242
0.223
0.196
0.169
0.155
0.137
0.123
0.319
0.338
0.342
0.369
0.392
0.407
0.437
0.454
0.468
0.487
0.502
0.526
0.541
0.560
0.578
0.588
0.597
0.605
0.607
0.609
0.596
0.586
0.567
0.554
0.536
0.511
0.478
0.454
0.430
0.400
0.365
0.330
0.305
0.284
0.261
0.231
0.209
0.179
0.163
0.146
0.130
0.314
0.329
0.345
0.362
0.380
0.411
0.433
0.456
0.468
0.487
0.500
0.535
0.551
0.579
0.586
0.598
0.607
0.619
0.619
0.616
0.613
0.604
0.590
0.570
0.547
0.523
0.498
0.467
0.439
0.410
0.379
0.350
0.320
0.297
0.275
0.243
0.223
0.192
0.170
0.154
0.139
0.314
0.322
0.330
0.357
0.384
0.403
0.429
0.459
0.471
0.489
0.511
0.535
0.565
0.584
0.599
0.614
0.631
0.636
0.640
0.639
0.632
0.624
0.603
0.587
0.567
0.544
0.521
0.481
0.449
0.421
0.393
0.360
0.333
0.311
0.287
0.256
0.232
0.205
0.182
0.162
0.146
0.308
0.313
0.331
0.362
0.389
0.421
0.437
0.468
0.486
0.511
0.520
0.541
0.570
0.593
0.611
0.621
0.638
0.651
0.652
0.654
0.650
0.639
0.625
0.600
0.576
0.552
0.522
0.494
0.468
0.435
0.404
0.372
0.348
0.320
0.294
0.272
0.243
0.216
0.190
0.172
0.151
0.309
0.330
0.346
0.371
0.395
0.417
0.451
0.466
0.488
0.511
0.534
0.564
0.592
0.605
0.625
0.639
0.653
0.661
0.663
0.662
0.656
0.649
0.632
0.607
0.587
0.563
0.538
0.506
0.482
0.455
0.421
0.389
0.358
0.330
0.304
0.277
0.246
0.226
0.199
0.179
0.157
0.324
0.342
0.354
0.369
0.395
0.421
0.449
0.470
0.493
0.518
0.547
0.572
0.597
0.617
0.641
0.650
0.666
0.680
0.682
0.676
0.665
0.658
0.645
0.624
0.599
0.581
0.555
0.526
0.494
0.464
0.439
0.407
0.374
0.338
0.312
0.286
0.254
0.232
0.208
0.187
0.163
0.324
0.339
0.364
0.382
0.416
0.432
0.458
0.485
0.505
0.539
0.566
0.585
0.606
0.623
0.652
0.671
0.679
0.683
0.688
0.686
0.680
0.668
0.650
0.635
0.608
0.590
0.570
0.542
0.509
0.478
0.449
0.421
0.382
0.353
0.319
0.293
0.261
0.238
0.214
0.191
0.168
0.342
0.359
0.380
0.404
0.431
0.454
0.473
0.500
0.527
0.549
0.578
0.600
0.621
0.643
0.664
0.681
0.691
0.699
0.697
0.691
0.688
0.672
0.666
0.650
0.626
0.605
0.584
0.555
0.529
0.497
0.462
0.432
0.389
0.356
0.328
0.299
0.265
0.240
0.216
0.196
0.173
0.362
0.382
0.407
0.430
0.447
0.467
0.485
0.519
0.549
0.572
0.588
0.609
0.630
0.655
0.670
0.692
0.698
0.707
0.712
0.703
0.703
0.696
0.683
0.665
0.639
0.613
0.589
0.563
0.536
0.507
0.473
0.439
0.402
0.365
0.336
0.301
0.269
0.244
0.220
0.196
0.177
0.385
0.407
0.433
0.453
0.470
0.492
0.517
0.547
0.565
0.590
0.606
0.629
0.643
0.666
0.685
0.697
0.712
0.720
0.727
0.720
0.716
0.705
0.691
0.677
0.650
0.627
0.594
0.567
0.542
0.512
0.476
0.440
0.407
0.376
0.340
0.305
0.276
0.244
0.220
0.200
0.180
0.414
0.440
0.456
0.480
0.498
0.519
0.554
0.578
0.599
0.613
0.632
0.646
0.662
0.678
0.696
0.710
0.717
0.732
0.735
0.736
0.725
0.719
0.700
0.687
0.664
0.640
0.618
0.586
0.553
0.520
0.484
0.453
0.408
0.375
0.348
0.307
0.274
0.246
0.222
0.201
0.181
0.437
0.455
0.483
0.508
0.514
0.537
0.569
0.600
0.623
0.632
0.649
0.663
0.675
0.692
0.712
0.719
0.733
0.746
0.749
0.749
0.745
0.734
0.720
0.696
0.673
0.649
0.627
0.597
0.563
0.531
0.494
0.461
0.415
0.384
0.345
0.310
0.275
0.247
0.222
0.202
0.182
0.463
0.486
0.503
0.529
0.541
0.557
0.590
0.610
0.632
0.651
0.664
0.676
0.691
0.707
0.724
0.729
0.747
0.751
0.752
0.758
0.748
0.740
0.730
0.710
0.682
0.659
0.627
0.596
0.570
0.537
0.501
0.464
0.414
0.380
0.346
0.318
0.276
0.252
0.224
0.198
0.175
0.484
0.503
0.523
0.542
0.568
0.585
0.606
0.629
0.650
0.669
0.686
0.700
0.721
0.728
0.746
0.760
0.753
0.765
0.764
0.760
0.758
0.737
0.724
0.702
0.678
0.650
0.631
0.607
0.576
0.546
0.500
0.457
0.421
0.385
0.355
0.318
0.282
0.248
0.226
0.198
0.171
0.504
0.519
0.543
0.565
0.592
0.622
0.635
0.647
0.669
0.691
0.707
0.713
0.729
0.745
0.765
0.773
0.774
0.766
0.766
0.761
0.754
0.737
0.720
0.701
0.678
0.649
0.623
0.598
0.574
0.539
0.505
0.461
0.422
0.381
0.351
0.315
0.287
0.249
0.223
0.195
0.170
0.522
0.532
0.563
0.581
0.614
0.627
0.652
0.668
0.694
0.711
0.719
0.733
0.749
0.765
0.782
0.790
0.791
0.784
0.773
0.768
0.759
0.741
0.725
0.702
0.678
0.651
0.626
0.597
0.567
0.535
0.502
0.459
0.428
0.387
0.348
0.313
0.288
0.255
0.223
0.195
0.167
0.542
0.561
0.585
0.601
0.626
0.651
0.670
0.689
0.712
0.729
0.746
0.754
0.765
0.781
0.794
0.798
0.798
0.790
0.783
0.773
0.759
0.743
0.721
0.704
0.674
0.649
0.624
0.595
0.563
0.532
0.492
0.457
0.425
0.387
0.346
0.309
0.284
0.257
0.225
0.193
0.157
0.561
0.584
0.604
0.616
0.636
0.670
0.682
0.705
0.731
0.745
0.755
0.771
0.786
0.791
0.802
0.815
0.812
0.803
0.793
0.783
0.769
0.747
0.719
0.699
0.669
0.637
0.617
0.589
0.555
0.525
0.488
0.453
0.420
0.382
0.342
0.309
0.279
0.251
0.216
0.191
0.157
0.584
0.600
0.617
0.639
0.658
0.675
0.699
0.723
0.748
0.755
0.763
0.776
0.799
0.805
0.809
0.814
0.815
0.812
0.791
0.775
0.763
0.741
0.716
0.689
0.665
0.636
0.608
0.579
0.548
0.506
0.478
0.441
0.408
0.374
0.331
0.303
0.271
0.238
0.206
0.184
0.162
0.601
0.614
0.631
0.658
0.666
0.695
0.714
0.738
0.755
0.766
0.783
0.791
0.807
0.815
0.816
0.822
0.815
0.809
0.799
0.776
0.754
0.741
0.712
0.686
0.660
0.636
0.606
0.572
0.537
0.500
0.468
0.433
0.402
0.364
0.326
0.295
0.266
0.230
0.199
0.179
0.157
0.610
0.634
0.651
0.671
0.684
0.709
0.738
0.754
0.769
0.784
0.802
0.807
0.820
0.826
0.830
0.823
0.821
0.815
0.797
0.773
0.750
0.730
0.703
0.678
0.652
0.627
0.598
0.569
0.525
0.491
0.456
0.425
0.393
0.356
0.319
0.284
0.257
0.220
0.195
0.173
0.154
0.625
0.647
0.662
0.678
0.697
0.721
0.744
0.771
0.781
0.800
0.810
0.814
0.826
0.835
0.834
0.825
0.826
0.814
0.804
0.769
0.746
0.727
0.697
0.668
0.641
0.617
0.589
0.554
0.519
0.482
0.447
0.412
0.384
0.342
0.305
0.273
0.246
0.217
0.190
0.170
0.152
0.640
0.657
0.683
0.699
0.719
0.742
0.766
0.784
0.789
0.815
0.825
0.823
0.832
0.841
0.834
0.825
0.819
0.809
0.799
0.773
0.744
0.727
0.691
0.668
0.630
0.606
0.573
0.538
0.503
0.469
0.434
0.400
0.368
0.331
0.294
0.266
0.240
0.216
0.186
0.167
0.159
0.650
0.675
0.688
0.711
0.737
0.754
0.769
0.786
0.806
0.814
0.834
0.829
0.836
0.838
0.837
0.832
0.817
0.811
0.788
0.774
0.747
0.721
0.695
0.665
0.636
0.601
0.564
0.528
0.492
0.456
0.423
0.385
0.352
0.314
0.286
0.261
0.231
0.208
0.186
0.166
0.164
0.665
0.681
0.708
0.725
0.747
0.767
0.780
0.795
0.812
0.817
0.822
0.829
0.842
0.838
0.836
0.830
0.823
0.807
0.790
0.771
0.743
0.710
0.689
0.658
0.620
0.587
0.561
0.527
0.492
0.445
0.409
0.377
0.337
0.306
0.280
0.254
0.231
0.210
0.197
0.182
0.171
0.681
0.699
0.714
0.739
0.758
0.778
0.791
0.806
0.821
0.827
0.823
0.830
0.835
0.832
0.832
0.822
0.815
0.793
0.785
0.768
0.737
0.701
0.674
0.652
0.613
0.576
0.543
0.513
0.479
0.446
0.400
0.366
0.336
0.306
0.281
0.253
0.234
0.210
0.194
0.188
0.162
0.677
0.708
0.731
0.751
0.769
0.788
0.802
0.816
0.833
0.826
0.832
0.833
0.837
0.826
0.821
0.815
0.803
0.794
0.769
0.754
0.723
0.691
0.665
0.633
0.605
0.558
0.530
0.500
0.470
0.436
0.395
0.362
0.326
0.300
0.278
0.255
0.236
0.207
0.200
0.183
0.172
0.687
0.713
0.736
0.761
0.779
0.794
0.801
0.810
0.822
0.831
0.828
0.835
0.833
0.823
0.817
0.802
0.798
0.774
0.759
0.743
0.722
0.697
0.667
0.638
0.613
0.573
0.540
0.508
0.470
0.431
0.390
0.360
0.327
0.304
0.275
0.254
0.233
0.216
0.200
0.189
0.181
0.688
0.707
0.736
0.761
0.780
0.792
0.803
0.812
0.814
0.821
0.824
0.814
0.820
0.804
0.809
0.799
0.792
0.771
0.753
0.737
0.710
0.687
0.661
0.631
0.603
0.568
0.534
0.500
0.466
0.437
0.397
0.363
0.336
0.314
0.289
0.269
0.247
0.222
0.211
0.200
0.193
0.687
0.714
0.740
0.755
0.776
0.785
0.805
0.808
0.811
0.823
0.822
0.808
0.802
0.807
0.804
0.797
0.787
0.780
0.757
0.723
0.699
0.677
0.656
0.632
0.602
0.567
0.531
0.498
0.462
0.440
0.410
0.385
0.367
0.331
0.294
0.273
0.250
0.242
0.225
0.209
0.215
0.695
0.719
0.740
0.771
0.786
0.794
0.796
0.800
0.805
0.816
0.815
0.810
0.805
0.801
0.795
0.794
0.780
0.766
0.748
0.725
0.697
0.673
0.647
0.623
0.600
0.564
0.534
0.507
0.476
0.446
0.423
0.402
0.375
0.331
0.305
0.290
0.273
0.252
0.238
0.223
0.229
0.700
0.720
0.747
0.760
0.783
0.792
0.800
0.813
0.814
0.813
0.805
0.805
0.804
0.801
0.797
0.785
0.771
0.757
0.740
0.717
0.702
0.673
0.648
0.624
0.590
0.558
0.536
0.504
0.472
0.457
0.424
0.402
0.377
0.342
0.318
0.303
0.284
0.268
0.261
0.257
0.265
0.698
0.720
0.743
0.760
0.779
0.788
0.797
0.800
0.813
0.815
0.811
0.802
0.805
0.803
0.797
0.786
0.772
0.756
0.741
0.719
0.692
0.674
0.643
0.626
0.601
0.571
0.526
0.500
0.487
0.465
0.435
0.411
0.385
0.353
0.334
0.317
0.298
0.287
0.285
0.289
0.289
0.437
0.432
0.449
0.469
0.494
0.508
0.522
0.540
0.559
0.579
0.587
0.596
0.604
0.608
0.616
0.617
0.611
0.600
0.589
0.579
0.566
0.542
0.523
0.502
0.475
0.452
0.417
0.393
0.357
0.322
0.297
0.277
0.251
0.225
0.197
0.171
0.147
0.123
0.101
0.086
0.078
0.408
0.416
0.426
0.447
0.460
0.485
0.505
0.527
0.540
0.555
0.573
0.588
0.591
0.606
0.609
0.607
0.608
0.597
0.593
0.581
0.564
0.541
0.522
0.501
0.479
0.445
0.418
0.388
0.360
0.339
0.309
0.282
0.255
0.231
0.208
0.175
0.152
0.125
0.104
0.094
0.075
0.395
0.404
0.418
0.426
0.432
0.453
0.485
0.508
0.526
0.539
0.555
0.576
0.586
0.597
0.598
0.606
0.611
0.604
0.593
0.584
0.566
0.548
0.527
0.503
0.477
0.449
0.422
0.399
0.370
0.348
0.318
0.291
0.262
0.239
0.215
0.185
0.163
0.139
0.111
0.093
0.081
0.371
0.375
0.395
0.413
0.430
0.450
0.469
0.488
0.507
0.524
0.548
0.562
0.581
0.581
0.592
0.602
0.600
0.601
0.597
0.585
0.566
0.549
0.532
0.509
0.486
0.458
0.435
0.410
0.383
0.356
0.332
0.304
0.273
0.251
0.220
0.191
0.169
0.145
0.122
0.100
0.089
0.348
0.363
0.385
0.398
0.414
0.437
0.457
0.481
0.486
0.509
0.533
0.539
0.560
0.578
0.588
0.594
0.596
0.597
0.595
0.578
0.568
0.559
0.540
0.518
0.496
0.476
0.450
0.421
0.393
0.370
0.346
0.313
0.290
0.265
0.228
0.209
0.177
0.153
0.129
0.113
0.096
0.339
0.351
0.370
0.381
0.404
0.427
0.444
0.462
0.492
0.502
0.521
0.537
0.554
0.569
0.577
0.596
0.599
0.601
0.592
0.588
0.578
0.566
0.546
0.523
0.507
0.487
0.462
0.435
0.406
0.379
0.353
0.321
0.298
0.262
0.235
0.209
0.191
0.162
0.140
0.123
0.101
0.319
0.337
0.350
0.375
0.398
0.427
0.434
0.458
0.477
0.490
0.512
0.536
0.553
0.573
0.585
0.594
0.601
0.602
0.596
0.591
0.582
0.572
0.559
0.544
0.524
0.500
0.477
0.454
0.424
0.396
0.354
0.328
0.298
0.267
0.240
0.221
0.196
0.174
0.149
0.134
0.115
0.313
0.325
0.340
0.367
0.391
0.404
0.426
0.451
0.473
0.492
0.509
0.526
0.548
0.574
0.587
0.598
0.605
0.606
0.612
0.602
0.598
0.590
0.580
0.565
0.539
0.514
0.490
0.465
0.441
0.402
0.364
0.336
0.312
0.276
0.256
0.232
0.207
0.183
0.160
0.142
0.128
0.302
0.316
0.330
0.368
0.378
0.400
0.432
0.446
0.469
0.490
0.507
0.533
0.553
0.572
0.585
0.599
0.615
0.618
0.620
0.625
0.613
0.601
0.588
0.574
0.553
0.529
0.499
0.471
0.448
0.410
0.383
0.349
0.316
0.292
0.271
0.246
0.217
0.192
0.168
0.151
0.134
0.298
0.318
0.331
0.351
0.376
0.401
0.429
0.443
0.462
0.484
0.512
0.535
0.556
0.581
0.592
0.612
0.620
0.628
0.634
0.634
0.625
0.619
0.604
0.584
0.561
0.540
0.515
0.488
0.451
0.424
0.394
0.357
0.328
0.306
0.281
0.253
0.229
0.200
0.176
0.158
0.142
0.294
0.302
0.325
0.346
0.366
0.399
0.424
0.445
0.464
0.489
0.514
0.541
0.568
0.591
0.607
0.624
0.638
0.647
0.654
0.652
0.645
0.634
0.622
0.602
0.581
0.558
0.525
0.495
0.461
0.432
0.399
0.369
0.342
0.319
0.296
0.265
0.238
0.208
0.185
0.165
0.148
0.286
0.300
0.316
0.343
0.371
0.399
0.424
0.450
0.474
0.499
0.521
0.540
0.573
0.597
0.612
0.631
0.651
0.663
0.667
0.665
0.660
0.650
0.632
0.615
0.594
0.573
0.530
0.507
0.478
0.440
0.413
0.384
0.355
0.329
0.303
0.276
0.249
0.216
0.192
0.174
0.154
0.283
0.295
0.316
0.350
0.381
0.411
0.430
0.461
0.484
0.510
0.526
0.560
0.583
0.607
0.627
0.645
0.660
0.669
0.673
0.675
0.666
0.656
0.640
0.626
0.597
0.570
0.543
0.516
0.489
0.458
0.427
0.396
0.364
0.335
0.308
0.284
0.254
0.227
0.198
0.180
0.162
0.287
0.305
0.337
0.350
0.379
0.409
0.437
0.456
0.486
0.511
0.536
0.570
0.598
0.619
0.635
0.657
0.672
0.681
0.685
0.685
0.676
0.660
0.644
0.624
0.605
0.583
0.556
0.528
0.500
0.472
0.443
0.407
0.371
0.341
0.315
0.291
0.257
0.232
0.208
0.185
0.163
0.296
0.316
0.336
0.365
0.397
0.419
0.448
0.466
0.494
0.526
0.552
0.578
0.602
0.626
0.650
0.661
0.674
0.683
0.691
0.690
0.687
0.667
0.651
0.635
0.619
0.593
0.569
0.542
0.508
0.480
0.451
0.415
0.381
0.353
0.320
0.293
0.264
0.237
0.213
0.193
0.167
0.315
0.331
0.355
0.383
0.411
0.434
0.462
0.483
0.508
0.541
0.569
0.594
0.616
0.638
0.659
0.684
0.684
0.693
0.695
0.693
0.689
0.679
0.659
0.643
0.623
0.601
0.577
0.551
0.518
0.493
0.454
0.428
0.386
0.358
0.324
0.297
0.267
0.242
0.217
0.194
0.172
0.336
0.353
0.371
0.401
0.429
0.448
0.471
0.501
0.530
0.556
0.573
0.595
0.619
0.638
0.665
0.686
0.696
0.695
0.700
0.701
0.697
0.690
0.675
0.656
0.636
0.610
0.583
0.560
0.533
0.499
0.465
0.431
0.390
0.358
0.330
0.300
0.270
0.245
0.217
0.197
0.174
0.357
0.369
0.395
0.423
0.449
0.470
0.493
0.518
0.545
0.576
0.588
0.609
0.631
0.658
0.674
0.697
0.705
0.709
0.711
0.711
0.707
0.699
0.688
0.665
0.644
0.624
0.586
0.560
0.536
0.506
0.475
0.437
0.395
0.363
0.331
0.297
0.271
0.239
0.219
0.195
0.176
0.377
0.395
0.416
0.446
0.472
0.498
0.523
0.551
0.562
0.585
0.606
0.620
0.648
0.665
0.683
0.700
0.713
0.719
0.719
0.721
0.717
0.709
0.690
0.672
0.652
0.630
0.601
0.571
0.539
0.511
0.477
0.436
0.402
0.367
0.329
0.300
0.272
0.240
0.216
0.196
0.176
0.400
0.421
0.452
0.468
0.491
0.513
0.545
0.580
0.592
0.608
0.622
0.642
0.661
0.679
0.694
0.707
0.715
0.726
0.733
0.728
0.728
0.719
0.705
0.681
0.661
0.641
0.613
0.588
0.554
0.519
0.484
0.445
0.401
0.368
0.338
0.302
0.263
0.239
0.215
0.196
0.176
0.426
0.453
0.471
0.493
0.506
0.532
0.559
0.585
0.604
0.618
0.641
0.657
0.671
0.687
0.702
0.712
0.725
0.728
0.742
0.740
0.733
0.728
0.716
0.693
0.669
0.646
0.619
0.588
0.555
0.522
0.491
0.452
0.405
0.375
0.334
0.296
0.264
0.240
0.214
0.194
0.169
0.451
0.471
0.490
0.512
0.533
0.548
0.572
0.595
0.618
0.634
0.649
0.671
0.691
0.699
0.716
0.727
0.733
0.741
0.742
0.743
0.733
0.726
0.710
0.695
0.672
0.638
0.612
0.588
0.561
0.527
0.495
0.450
0.402
0.369
0.338
0.308
0.264
0.237
0.215
0.191
0.164
0.467
0.487
0.509
0.524
0.547
0.571
0.598
0.623
0.638
0.664
0.678
0.688
0.705
0.726
0.728
0.745
0.748
0.743
0.746
0.734
0.734
0.717
0.700
0.682
0.660
0.638
0.607
0.585
0.558
0.524
0.490
0.440
0.405
0.368
0.337
0.306
0.268
0.235
0.211
0.188
0.164
0.482
0.501
0.530
0.547
0.567
0.593
0.618
0.634
0.659
0.683
0.692
0.704
0.722
0.735
0.751
0.751
0.750
0.756
0.750
0.737
0.730
0.712
0.698
0.674
0.657
0.632
0.605
0.576
0.548
0.514
0.485
0.439
0.408
0.370
0.333
0.298
0.266
0.240
0.213
0.180
0.160
0.505
0.527
0.548
0.567
0.591
0.617
0.637
0.656
0.676
0.695
0.709
0.720
0.732
0.750
0.763
0.769
0.765
0.762
0.754
0.741
0.729
0.710
0.696
0.676
0.654
0.630
0.601
0.567
0.539
0.511
0.477
0.437
0.404
0.370
0.330
0.296
0.267
0.239
0.210
0.179
0.155
0.526
0.550
0.570
0.585
0.608
0.634
0.652
0.671
0.688
0.702
0.720
0.737
0.751
0.757
0.770
0.782
0.775
0.763
0.760
0.743
0.725
0.709
0.690
0.672
0.646
0.616
0.592
0.565
0.534
0.503
0.466
0.433
0.401
0.368
0.322
0.294
0.264
0.233
0.204
0.176
0.148
0.547
0.568
0.586
0.599
0.622
0.640
0.666
0.682
0.707
0.719
0.729
0.747
0.758
0.765
0.775
0.790
0.787
0.781
0.763
0.743
0.731
0.702
0.679
0.662
0.639
0.607
0.583
0.555
0.528
0.494
0.454
0.427
0.398
0.358
0.315
0.291
0.253
0.222
0.198
0.172
0.145
0.559
0.581
0.601
0.616
0.633
0.653
0.672
0.692
0.716
0.734
0.741
0.756
0.773
0.779
0.782
0.785
0.782
0.775
0.757
0.741
0.725
0.700
0.677
0.659
0.636
0.606
0.574
0.546
0.515
0.477
0.446
0.414
0.382
0.342
0.310
0.279
0.248
0.212
0.190
0.171
0.145
0.575
0.596
0.611
0.629
0.647
0.662
0.690
0.713
0.727
0.745
0.764
0.769
0.778
0.788
0.792
0.789
0.787
0.771
0.750
0.736
0.721
0.695
0.674
0.654
0.622
0.600
0.572
0.536
0.503
0.465
0.438
0.405
0.375
0.331
0.303
0.269
0.240
0.207
0.182
0.166
0.141
0.587
0.604
0.616
0.630
0.650
0.678
0.714
0.721
0.743
0.765
0.775
0.780
0.790
0.801
0.797
0.789
0.788
0.773
0.753
0.738
0.717
0.689
0.669
0.640
0.613
0.590
0.562
0.526
0.492
0.456
0.426
0.396
0.363
0.323
0.291
0.263
0.229
0.202
0.181
0.161
0.145
0.596
0.613
0.634
0.656
0.679
0.701
0.722
0.738
0.750
0.776
0.779
0.787
0.785
0.794
0.793
0.790
0.779
0.763
0.755
0.733
0.705
0.686
0.663
0.624
0.603
0.576
0.549
0.517
0.476
0.444
0.413
0.380
0.351
0.311
0.277
0.251
0.226
0.202
0.178
0.162
0.151
0.614
0.637
0.652
0.674
0.703
0.716
0.731
0.750
0.760
0.774
0.782
0.789
0.789
0.794
0.794
0.792
0.777
0.762
0.749
0.729
0.706
0.686
0.660
0.628
0.593
0.561
0.533
0.495
0.466
0.437
0.399
0.367
0.333
0.298
0.271
0.248
0.221
0.198
0.178
0.162
0.149
0.618
0.646
0.669
0.686
0.713
0.725
0.741
0.757
0.767
0.777
0.785
0.795
0.797
0.797
0.795
0.790
0.781
0.758
0.750
0.723
0.707
0.681
0.655
0.629
0.583
0.560
0.525
0.493
0.462
0.422
0.390
0.353
0.325
0.292
0.267
0.242
0.213
0.194
0.181
0.172
0.161
0.632
0.654
0.676
0.704
0.712
0.740
0.757
0.772
0.778
0.781
0.781
0.792
0.790
0.791
0.781
0.786
0.777
0.754
0.748
0.720
0.696
0.664
0.640
0.615
0.579
0.546
0.518
0.485
0.445
0.415
0.380
0.345
0.314
0.289
0.269
0.242
0.214
0.201
0.186
0.172
0.160
0.645
0.669
0.683
0.701
0.727
0.751
0.765
0.780
0.785
0.792
0.791
0.791
0.790
0.780
0.778
0.777
0.764
0.749
0.733
0.706
0.688
0.651
0.626
0.602
0.568
0.533
0.505
0.477
0.442
0.404
0.370
0.341
0.310
0.288
0.263
0.242
0.221
0.202
0.192
0.173
0.166
0.650
0.673
0.693
0.717
0.734
0.748
0.760
0.771
0.774
0.779
0.781
0.787
0.786
0.783
0.773
0.764
0.753
0.738
0.711
0.694
0.677
0.659
0.629
0.598
0.566
0.529
0.501
0.476
0.446
0.400
0.368
0.339
0.315
0.283
0.261
0.239
0.223
0.206
0.186
0.176
0.172
0.647
0.673
0.697
0.723
0.744
0.755
0.769
0.775
0.773
0.779
0.774
0.778
0.769
0.774
0.767
0.756
0.747
0.733
0.710
0.688
0.672
0.647
0.627
0.598
0.571
0.532
0.505
0.474
0.438
0.409
0.372
0.335
0.317
0.305
0.271
0.257
0.235
0.215
0.199
0.194
0.186
0.652
0.667
0.694
0.724
0.740
0.762
0.765
0.773
0.772
0.780
0.774
0.777
0.770
0.761
0.755
0.752
0.747
0.730
0.715
0.683
0.661
0.642
0.617
0.597
0.567
0.536
0.502
0.472
0.443
0.418
0.392
0.356
0.340
0.307
0.282
0.263
0.243
0.223
0.210
0.202
0.206
0.659
0.683
0.703
0.727
0.749
0.758
0.757
0.767
0.769
0.781
0.785
0.778
0.773
0.758
0.753
0.749
0.739
0.724
0.705
0.689
0.658
0.637
0.615
0.590
0.564
0.526
0.502
0.478
0.453
0.427
0.403
0.377
0.350
0.312
0.293
0.275
0.261
0.243
0.225
0.221
0.224
0.664
0.685
0.710
0.728
0.742
0.758
0.764
0.769
0.770
0.771
0.772
0.768
0.762
0.754
0.749
0.746
0.731
0.721
0.699
0.682
0.663
0.641
0.617
0.592
0.560
0.523
0.511
0.480
0.454
0.438
0.403
0.384
0.345
0.327
0.302
0.288
0.265
0.258
0.251
0.245
0.255
0.657
0.684
0.706
0.729
0.740
0.750
0.761
0.766
0.774
0.772
0.768
0.764
0.756
0.758
0.751
0.750
0.735
0.714
0.700
0.682
0.657
0.634
0.610
0.586
0.564
0.535
0.501
0.475
0.454
0.439
0.406
0.383
0.362
0.334
0.313
0.302
0.284
0.277
0.282
0.280
0.277
0.404
0.418
0.438
0.461
0.482
0.502
0.518
0.539
0.555
0.573
0.588
0.596
0.609
0.619
0.623
0.626
0.625
0.620
0.612
0.602
0.584
0.566
0.547
0.525
0.501
0.474
0.439
0.410
0.375
0.345
0.315
0.290
0.270
0.236
0.206
0.186
0.160
0.133
0.104
0.091
0.080
0.384
0.392
0.417
0.429
0.448
0.484
0.500
0.520
0.547
0.561
0.580
0.589
0.607
0.622
0.628
0.628
0.631
0.620
0.614
0.604
0.584
0.565
0.543
0.522
0.502
0.469
0.437
0.409
0.381
0.355
0.327
0.300
0.270
0.244
0.220
0.197
0.163
0.136
0.118
0.092
0.080
0.361
0.377
0.385
0.408
0.427
0.461
0.484
0.513
0.533
0.549
0.567
0.580
0.594
0.613
0.616
0.623
0.624
0.621
0.619
0.606
0.588
0.570
0.552
0.522
0.500
0.473
0.446
0.415
0.391
0.365
0.336
0.313
0.278
0.253
0.228
0.195
0.176
0.150
0.121
0.098
0.086
0.348
0.360
0.382
0.395
0.416
0.441
0.469
0.487
0.505
0.535
0.558
0.572
0.590
0.602
0.612
0.619
0.621
0.622
0.619
0.607
0.588
0.575
0.553
0.533
0.506
0.481
0.457
0.433
0.405
0.374
0.349
0.320
0.285
0.261
0.236
0.205
0.178
0.153
0.132
0.107
0.094
0.331
0.353
0.373
0.385
0.400
0.431
0.450
0.465
0.487
0.516
0.535
0.552
0.569
0.587
0.604
0.613
0.620
0.615
0.613
0.601
0.590
0.581
0.565
0.535
0.519
0.497
0.468
0.438
0.416
0.384
0.362
0.334
0.304
0.274
0.243
0.219
0.188
0.157
0.139
0.119
0.097
0.319
0.340
0.355
0.376
0.388
0.418
0.433
0.454
0.473
0.507
0.521
0.542
0.564
0.583
0.594
0.612
0.619
0.622
0.614
0.607
0.601
0.585
0.567
0.550
0.527
0.508
0.483
0.451
0.427
0.394
0.365
0.337
0.312
0.277
0.246
0.223
0.200
0.169
0.147
0.124
0.106
0.304
0.324
0.342
0.365
0.388
0.399
0.428
0.450
0.473
0.489
0.511
0.534
0.566
0.580
0.591
0.606
0.611
0.613
0.614
0.613
0.601
0.594
0.574
0.557
0.545
0.524
0.496
0.468
0.438
0.409
0.372
0.346
0.318
0.283
0.254
0.230
0.210
0.180
0.159
0.139
0.119
0.288
0.309
0.327
0.354
0.376
0.395
0.419
0.454
0.472
0.493
0.511
0.536
0.568
0.583
0.599
0.614
0.619
0.621
0.622
0.614
0.619
0.609
0.597
0.581
0.556
0.533
0.511
0.482
0.451
0.419
0.380
0.353
0.316
0.290
0.265
0.240
0.217
0.189
0.169
0.146
0.131
0.279
0.292
0.321
0.343
0.373
0.400
0.422
0.439
0.466
0.489
0.514
0.539
0.567
0.586
0.599
0.612
0.621
0.632
0.634
0.632
0.631
0.617
0.603
0.588
0.568
0.542
0.517
0.484
0.456
0.425
0.395
0.357
0.331
0.301
0.279
0.250
0.223
0.201
0.173
0.155
0.138
0.269
0.290
0.307
0.340
0.367
0.395
0.418
0.440
0.459
0.479
0.518
0.539
0.569
0.587
0.599
0.623
0.634
0.640
0.643
0.645
0.641
0.631
0.619
0.593
0.573
0.552
0.528
0.502
0.465
0.435
0.405
0.365
0.337
0.312
0.289
0.263
0.235
0.208
0.180
0.161
0.145
0.274
0.290
0.316
0.338
0.353
0.387
0.414
0.435
0.458
0.487
0.516
0.545
0.571
0.590
0.616
0.633
0.645
0.653
0.661
0.653
0.649
0.643
0.629
0.614
0.591
0.561
0.537
0.507
0.475
0.439
0.412
0.379
0.349
0.325
0.300
0.272
0.243
0.219
0.184
0.167
0.150
0.268
0.283
0.303
0.337
0.360
0.385
0.414
0.437
0.466
0.492
0.518
0.543
0.566
0.599
0.621
0.639
0.653
0.672
0.674
0.674
0.664
0.654
0.641
0.626
0.603
0.579
0.545
0.507
0.482
0.451
0.414
0.390
0.357
0.334
0.307
0.280
0.249
0.218
0.194
0.172
0.155
0.263
0.282
0.305
0.334
0.363
0.388
0.411
0.432
0.471
0.493
0.520
0.549
0.576
0.607
0.630
0.644
0.663
0.675
0.680
0.681
0.676
0.663
0.647
0.631
0.607
0.573
0.549
0.521
0.494
0.455
0.428
0.398
0.368
0.340
0.314
0.286
0.263
0.224
0.199
0.180
0.159
0.264
0.280
0.311
0.330
0.364
0.395
0.415
0.444
0.474
0.492
0.516
0.562
0.584
0.614
0.636
0.658
0.676
0.685
0.687
0.685
0.679
0.667
0.650
0.627
0.608
0.582
0.559
0.529
0.498
0.474
0.438
0.406
0.373
0.343
0.315
0.292
0.264
0.231
0.205
0.184
0.166
0.268
0.294
0.314
0.345
0.379
0.411
0.429
0.454
0.480
0.506
0.541
0.570
0.590
0.616
0.638
0.660
0.676
0.685
0.689
0.689
0.683
0.663
0.645
0.632
0.615
0.596
0.564
0.533
0.508
0.480
0.454
0.414
0.384
0.347
0.319
0.295
0.265
0.235
0.211
0.189
0.165
0.288
0.307
0.325
0.351
0.389
0.419
0.449
0.471
0.494
0.525
0.559
0.585
0.607
0.623
0.647
0.662
0.676
0.687
0.691
0.690
0.687
0.670
0.660
0.644
0.620
0.598
0.570
0.542
0.512
0.487
0.457
0.417
0.387
0.355
0.322
0.294
0.265
0.238
0.214
0.194
0.169
0.303
0.331
0.351
0.377
0.402
0.425
0.452
0.481
0.503
0.538
0.564
0.588
0.604
0.628
0.651
0.669
0.685
0.696
0.699
0.699
0.692
0.678
0.664
0.649
0.627
0.597
0.573
0.550
0.522
0.488
0.456
0.422
0.384
0.356
0.322
0.292
0.265
0.240
0.216
0.192
0.171
0.332
0.348
0.362
0.401
0.428
0.444
0.466
0.492
0.526
0.546
0.570
0.599
0.615
0.639
0.664
0.682
0.693
0.696
0.703
0.703
0.695
0.687
0.670
0.651
0.635
0.609
0.580
0.553
0.524
0.492
0.462
0.418
0.387
0.352
0.325
0.294
0.266
0.240
0.213
0.193
0.170
0.353
0.368
0.391
0.417
0.447
0.472
0.489
0.509
0.538
0.564
0.584
0.606
0.628
0.650
0.669
0.691
0.698
0.703
0.707
0.705
0.702
0.693
0.673
0.664
0.644
0.621
0.596
0.552
0.525
0.498
0.465
0.429
0.388
0.356
0.319
0.290
0.264
0.233
0.213
0.189
0.171
0.370
0.387
0.409
0.430
0.458
0.480
0.501
0.534
0.556
0.579
0.596
0.621
0.637
0.660
0.678
0.690
0.704
0.708
0.710
0.716
0.714
0.696
0.682
0.664
0.643
0.619
0.596
0.568
0.536
0.499
0.469
0.426
0.388
0.350
0.317
0.292
0.264
0.231
0.208
0.188
0.170
0.390
0.413
0.444
0.448
0.476
0.499
0.528
0.557
0.576
0.587
0.605
0.627
0.645
0.661
0.681
0.693
0.705
0.710
0.723
0.717
0.714
0.704
0.687
0.672
0.651
0.629
0.606
0.574
0.542
0.505
0.469
0.426
0.387
0.355
0.318
0.285
0.258
0.227
0.208
0.186
0.168
0.413
0.439
0.458
0.469
0.494
0.517
0.544
0.571
0.584
0.605
0.622
0.639
0.659
0.681
0.694
0.712
0.712
0.714
0.722
0.716
0.713
0.708
0.691
0.674
0.653
0.626
0.600
0.568
0.540
0.509
0.477
0.427
0.387
0.353
0.317
0.285
0.247
0.227
0.204
0.185
0.157
0.431
0.459
0.479
0.495
0.521
0.535
0.565
0.587
0.599
0.625
0.634
0.660
0.683
0.694
0.705
0.710
0.720
0.715
0.718
0.715
0.708
0.698
0.685
0.664
0.642
0.619
0.592
0.565
0.537
0.509
0.471
0.420
0.387
0.349
0.316
0.283
0.251
0.224
0.198
0.179
0.156
0.449
0.473
0.502
0.511
0.535
0.558
0.580
0.609
0.631
0.641
0.658
0.678
0.698
0.700
0.710
0.718
0.723
0.725
0.715
0.706
0.695
0.685
0.669
0.653
0.635
0.605
0.582
0.553
0.525
0.492
0.462
0.417
0.388
0.350
0.313
0.279
0.247
0.221
0.200
0.171
0.152
0.475
0.491
0.511
0.530
0.553
0.581
0.602
0.618
0.639
0.657
0.681
0.688
0.707
0.720
0.727
0.730
0.729
0.727
0.721
0.706
0.695
0.678
0.665
0.648
0.624
0.604
0.575
0.541
0.514
0.487
0.458
0.415
0.384
0.351
0.313
0.278
0.246
0.219
0.196
0.167
0.147
0.491
0.511
0.532
0.548
0.569
0.597
0.615
0.625
0.652
0.675
0.691
0.704
0.713
0.729
0.736
0.745
0.734
0.729
0.718
0.711
0.691
0.675
0.657
0.639
0.625
0.593
0.565
0.538
0.509
0.480
0.446
0.411
0.379
0.349
0.307
0.274
0.244
0.217
0.185
0.164
0.140
0.503
0.526
0.554
0.567
0.580
0.601
0.629
0.645
0.667
0.682
0.697
0.713
0.722
0.733
0.736
0.742
0.742
0.730
0.718
0.706
0.686
0.667
0.651
0.634
0.610
0.583
0.559
0.531
0.499
0.468
0.433
0.404
0.372
0.339
0.298
0.275
0.239
0.213
0.178
0.153
0.137
0.523
0.543
0.555
0.563
0.589
0.613
0.640
0.660
0.672
0.696
0.705
0.719
0.730
0.738
0.742
0.749
0.741
0.728
0.719
0.699
0.679
0.664
0.644
0.627
0.606
0.574
0.548
0.519
0.489
0.452
0.420
0.391
0.359
0.322
0.289
0.263
0.230
0.199
0.175
0.145
0.132
0.532
0.552
0.559
0.585
0.600
0.623
0.653
0.668
0.688
0.707
0.715
0.728
0.736
0.743
0.746
0.743
0.742
0.722
0.716
0.700
0.679
0.661
0.640
0.622
0.601
0.567
0.536
0.509
0.481
0.440
0.414
0.380
0.352
0.312
0.285
0.253
0.222
0.195
0.173
0.145
0.126
0.550
0.561
0.579
0.597
0.612
0.636
0.658
0.674
0.698
0.719
0.733
0.745
0.747
0.749
0.751
0.750
0.737
0.732
0.714
0.701
0.676
0.653
0.632
0.607
0.584
0.561
0.530
0.500
0.465
0.435
0.402
0.374
0.341
0.301
0.274
0.247
0.214
0.190
0.169
0.146
0.130
0.556
0.581
0.600
0.614
0.632
0.651
0.679
0.697
0.709
0.729
0.736
0.743
0.745
0.747
0.756
0.749
0.734
0.726
0.710
0.695
0.670
0.655
0.626
0.600
0.571
0.545
0.521
0.483
0.449
0.422
0.393
0.360
0.328
0.288
0.261
0.236
0.205
0.190
0.168
0.146
0.133
0.560
0.589
0.620
0.635
0.654
0.678
0.690
0.708
0.721
0.723
0.747
0.750
0.750
0.745
0.753
0.743
0.735
0.717
0.703
0.689
0.671
0.643
0.623
0.590
0.562
0.538
0.511
0.473
0.445
0.414
0.377
0.345
0.316
0.281
0.256
0.230
0.207
0.188
0.165
0.147
0.140
0.577
0.605
0.622
0.647
0.663
0.690
0.702
0.721
0.724
0.729
0.745
0.751
0.747
0.744
0.742
0.741
0.731
0.712
0.699
0.680
0.669
0.640
0.615
0.581
0.552
0.526
0.494
0.466
0.435
0.401
0.364
0.332
0.304
0.280
0.252
0.223
0.199
0.184
0.161
0.151
0.143
0.592
0.615
0.638
0.650
0.670
0.691
0.713
0.725
0.731
0.735
0.741
0.745
0.740
0.743
0.742
0.740
0.734
0.720
0.689
0.683
0.662
0.628
0.605
0.575
0.544
0.513
0.487
0.453
0.416
0.387
0.351
0.324
0.295
0.280
0.252
0.219
0.204
0.184
0.166
0.168
0.153
0.609
0.623
0.641
0.665
0.685
0.698
0.721
0.733
0.739
0.740
0.745
0.752
0.741
0.732
0.728
0.726
0.727
0.708
0.681
0.667
0.651
0.615
0.591
0.559
0.534
0.502
0.476
0.443
0.409
0.381
0.345
0.312
0.290
0.274
0.241
0.219
0.215
0.194
0.174
0.165
0.156
0.609
0.627
0.655
0.676
0.693
0.707
0.725
0.730
0.736
0.741
0.741
0.743
0.740
0.736
0.733
0.721
0.713
0.695
0.669
0.652
0.635
0.616
0.587
0.556
0.528
0.498
0.473
0.449
0.411
0.372
0.345
0.325
0.295
0.271
0.241
0.230
0.215
0.187
0.176
0.168
0.158
0.603
0.629
0.652
0.682
0.702
0.717
0.720
0.725
0.731
0.733
0.737
0.731
0.733
0.735
0.731
0.717
0.704
0.691
0.660
0.655
0.634
0.609
0.585
0.556
0.529
0.499
0.470
0.437
0.407
0.371
0.344
0.321
0.298
0.274
0.252
0.236
0.215
0.195
0.186
0.180
0.177
0.605
0.628
0.659
0.679
0.707
0.719
0.725
0.732
0.733
0.736
0.732
0.728
0.720
0.719
0.716
0.712
0.695
0.677
0.662
0.644
0.623
0.609
0.586
0.558
0.534
0.503
0.471
0.439
0.411
0.386
0.356
0.330
0.306
0.288
0.267
0.251
0.228
0.214
0.201
0.200
0.197
0.621
0.642
0.668
0.688
0.707
0.715
0.728
0.729
0.736
0.732
0.730
0.736
0.716
0.706
0.709
0.709
0.694
0.671
0.666
0.645
0.622
0.605
0.585
0.558
0.528
0.502
0.471
0.455
0.425
0.396
0.368
0.352
0.323
0.293
0.276
0.263
0.244
0.233
0.219
0.209
0.208
0.625
0.640
0.665
0.689
0.704
0.717
0.725
0.727
0.730
0.725
0.720
0.720
0.713
0.711
0.706
0.698
0.692
0.676
0.662
0.637
0.625
0.610
0.585
0.554
0.528
0.504
0.470
0.457
0.432
0.399
0.377
0.356
0.334
0.308
0.286
0.268
0.255
0.244
0.241
0.235
0.238
0.621
0.642
0.662
0.680
0.698
0.710
0.711
0.720
0.724
0.718
0.727
0.725
0.720
0.716
0.708
0.701
0.686
0.679
0.666
0.643
0.619
0.601
0.580
0.553
0.533
0.498
0.474
0.453
0.435
0.396
0.382
0.359
0.337
0.317
0.302
0.286
0.271
0.265
0.272
0.267
0.261
0.388
0.402
0.419
0.441
0.467
0.490
0.511
0.531
0.550
0.569
0.582
0.606
0.615
0.632
0.637
0.637
0.639
0.637
0.627
0.618
0.604
0.581
0.564
0.546
0.521
0.488
0.455
0.423
0.389
0.363
0.332
0.305
0.278
0.247
0.214
0.196
0.167
0.141
0.110
0.093
0.085
0.361
0.375
0.395
0.414
0.445
0.473
0.493
0.514
0.537
0.565
0.579
0.597
0.609
0.632
0.632
0.642
0.645
0.642
0.630
0.620
0.605
0.582
0.564
0.543
0.518
0.488
0.455
0.428
0.399
0.373
0.344
0.312
0.280
0.253
0.226
0.200
0.167
0.145
0.119
0.096
0.084
0.333
0.345
0.371
0.401
0.423
0.453
0.482
0.512
0.527
0.551
0.570
0.585
0.612
0.622
0.628
0.639
0.639
0.637
0.634
0.626
0.608
0.591
0.567
0.543
0.514
0.490
0.466
0.432
0.406
0.383
0.354
0.328
0.292
0.265
0.240
0.212
0.185
0.155
0.129
0.104
0.091
0.324
0.334
0.356
0.380
0.414
0.437
0.467
0.479
0.507
0.530
0.551
0.578
0.598
0.613
0.627
0.636
0.641
0.640
0.633
0.622
0.609
0.592
0.575
0.552
0.518
0.495
0.474
0.446
0.417
0.389
0.361
0.331
0.303
0.270
0.246
0.219
0.189
0.166
0.135
0.113
0.099
0.312
0.328
0.342
0.363
0.395
0.419
0.445
0.466
0.490
0.514
0.537
0.555
0.579
0.601
0.616
0.626
0.634
0.637
0.632
0.620
0.608
0.598
0.582
0.560
0.539
0.513
0.485
0.456
0.428
0.397
0.370
0.341
0.316
0.286
0.253
0.222
0.200
0.166
0.142
0.117
0.100
0.296
0.322
0.342
0.357
0.376
0.404
0.426
0.447
0.468
0.498
0.520
0.550
0.577
0.596
0.612
0.627
0.636
0.636
0.629
0.623
0.618
0.601
0.583
0.570
0.550
0.520
0.496
0.469
0.443
0.413
0.380
0.351
0.324
0.292
0.260
0.235
0.207
0.172
0.149
0.129
0.111
0.285
0.306
0.325
0.348
0.371
0.389
0.413
0.436
0.463
0.488
0.520
0.543
0.569
0.586
0.602
0.618
0.630
0.626
0.632
0.631
0.622
0.601
0.588
0.572
0.557
0.535
0.509
0.481
0.450
0.424
0.385
0.360
0.326
0.297
0.266
0.238
0.217
0.186
0.164
0.139
0.120
0.276
0.298
0.317
0.337
0.356
0.378
0.401
0.440
0.468
0.488
0.517
0.542
0.570
0.593
0.610
0.624
0.626
0.636
0.635
0.634
0.625
0.623
0.606
0.585
0.569
0.546
0.524
0.493
0.465
0.432
0.398
0.360
0.327
0.303
0.273
0.248
0.226
0.198
0.173
0.150
0.132
0.259
0.279
0.302
0.330
0.361
0.383
0.401
0.433
0.457
0.486
0.515
0.544
0.572
0.593
0.614
0.623
0.633
0.637
0.645
0.640
0.645
0.631
0.619
0.599
0.578
0.552
0.530
0.504
0.464
0.434
0.401
0.367
0.340
0.309
0.283
0.260
0.232
0.208
0.180
0.158
0.140
0.244
0.266
0.299
0.327
0.355
0.380
0.408
0.428
0.457
0.485
0.519
0.544
0.574
0.591
0.606
0.624
0.635
0.647
0.646
0.655
0.653
0.644
0.634
0.605
0.585
0.563
0.536
0.506
0.478
0.446
0.411
0.378
0.341
0.318
0.294
0.271
0.239
0.215
0.186
0.163
0.145
0.245
0.267
0.297
0.324
0.349
0.373
0.401
0.425
0.455
0.486
0.516
0.544
0.571
0.594
0.616
0.638
0.649
0.655
0.664
0.665
0.658
0.652
0.638
0.620
0.591
0.568
0.542
0.512
0.486
0.446
0.414
0.381
0.354
0.328
0.302
0.275
0.245
0.220
0.186
0.168
0.151
0.248
0.264
0.292
0.320
0.343
0.372
0.406
0.432
0.458
0.486
0.513
0.539
0.570
0.603
0.622
0.643
0.654
0.666
0.671
0.671
0.668
0.655
0.644
0.629
0.607
0.574
0.544
0.519
0.484
0.459
0.422
0.392
0.361
0.337
0.312
0.281
0.254
0.229
0.194
0.173
0.155
0.246
0.266
0.288
0.320
0.345
0.375
0.400
0.426
0.456
0.484
0.512
0.543
0.581
0.609
0.626
0.644
0.666
0.679
0.684
0.678
0.675
0.668
0.654
0.638
0.608
0.581
0.549
0.520
0.493
0.458
0.426
0.398
0.369
0.341
0.315
0.287
0.261
0.227
0.198
0.180
0.158
0.248
0.269
0.298
0.318
0.350
0.367
0.397
0.426
0.462
0.486
0.519
0.556
0.584
0.613
0.637
0.655
0.673
0.685
0.685
0.678
0.677
0.668
0.656
0.628
0.609
0.583
0.559
0.532
0.498
0.470
0.434
0.406
0.376
0.342
0.318
0.290
0.267
0.228
0.201
0.183
0.164
0.249
0.272
0.293
0.330
0.365
0.380
0.404
0.431
0.466
0.490
0.523
0.558
0.588
0.614
0.636
0.657
0.674
0.682
0.687
0.685
0.677
0.663
0.647
0.629
0.608
0.589
0.564
0.528
0.501
0.476
0.444
0.407
0.376
0.344
0.317
0.293
0.265
0.232
0.206
0.185
0.166
0.258
0.284
0.305
0.334
0.370
0.398
0.424
0.443
0.481
0.495
0.539
0.566
0.594
0.620
0.641
0.659
0.677
0.684
0.685
0.679
0.672
0.662
0.651
0.633
0.612
0.589
0.563
0.534
0.506
0.478
0.452
0.409
0.382
0.344
0.317
0.294
0.263
0.234
0.210
0.188
0.163
0.279
0.300
0.325
0.348
0.372
0.405
0.428
0.456
0.483
0.514
0.547
0.572
0.598
0.610
0.637
0.655
0.671
0.685
0.685
0.683
0.677
0.670
0.655
0.641
0.615
0.589
0.564
0.534
0.510
0.480
0.448
0.415
0.381
0.349
0.316
0.290
0.259
0.234
0.210
0.190
0.166
0.308
0.319
0.340
0.375
0.397
0.419
0.442
0.468
0.493
0.529
0.557
0.585
0.601
0.623
0.650
0.658
0.674
0.687
0.690
0.691
0.678
0.670
0.658
0.640
0.616
0.594
0.565
0.538
0.507
0.477
0.445
0.414
0.375
0.347
0.314
0.283
0.258
0.233
0.210
0.187
0.166
0.320
0.339
0.358
0.389
0.422
0.440
0.465
0.483
0.510
0.541
0.569
0.590
0.615
0.626
0.650
0.674
0.681
0.687
0.690
0.690
0.680
0.666
0.661
0.646
0.626
0.603
0.578
0.537
0.506
0.481
0.447
0.408
0.377
0.342
0.309
0.280
0.256
0.228
0.205
0.186
0.164
0.334
0.352
0.375
0.407
0.430
0.456
0.476
0.495
0.528
0.559
0.576
0.596
0.620
0.641
0.654
0.671
0.681
0.688
0.692
0.693
0.685
0.676
0.664
0.649
0.629
0.601
0.579
0.551
0.520
0.485
0.450
0.406
0.371
0.337
0.306
0.280
0.255
0.222
0.202
0.180
0.162
0.351
0.378
0.395
0.418
0.443
0.469
0.487
0.518
0.541
0.564
0.586
0.604
0.619
0.645
0.665
0.673
0.685
0.694
0.698
0.696
0.690
0.678
0.666
0.648
0.627
0.606
0.577
0.549
0.518
0.483
0.444
0.413
0.372
0.334
0.301
0.274
0.251
0.217
0.198
0.178
0.160
0.369
0.400
0.419
0.432
0.469
0.492
0.506
0.532
0.551
0.569
0.592
0.612
0.633
0.653
0.675
0.681
0.688
0.693
0.690
0.692
0.688
0.678
0.665
0.646
0.627
0.603
0.581
0.549
0.518
0.484
0.450
0.413
0.364
0.330
0.295
0.272
0.239
0.213
0.195
0.176
0.153
0.398
0.425
0.442
0.461
0.486
0.508
0.532
0.553
0.566
0.583
0.602
0.624
0.650
0.664
0.675
0.684
0.690
0.688
0.689
0.687
0.678
0.671
0.661
0.645
0.621
0.600
0.568
0.538
0.513
0.486
0.451
0.410
0.362
0.320
0.289
0.266
0.234
0.211
0.190
0.170
0.147
0.412
0.440
0.463
0.483
0.505
0.517
0.542
0.566
0.588
0.603
0.619
0.646
0.658
0.671
0.684
0.687
0.688
0.688
0.674
0.672
0.669
0.657
0.643
0.627
0.608
0.591
0.562
0.532
0.503
0.468
0.434
0.402
0.364
0.327
0.289
0.256
0.228
0.209
0.185
0.159
0.143
0.428
0.451
0.472
0.498
0.513
0.530
0.545
0.580
0.601
0.627
0.641
0.654
0.668
0.682
0.688
0.680
0.692
0.689
0.678
0.668
0.656
0.649
0.635
0.618
0.598
0.575
0.549
0.514
0.486
0.458
0.428
0.388
0.360
0.325
0.286
0.253
0.222
0.204
0.182
0.157
0.138
0.450
0.472
0.484
0.508
0.519
0.550
0.573
0.594
0.613
0.643
0.656
0.670
0.678
0.692
0.697
0.693
0.689
0.688
0.688
0.668
0.656
0.641
0.627
0.613
0.593
0.566
0.537
0.508
0.481
0.454
0.422
0.385
0.355
0.323
0.283
0.248
0.218
0.200
0.170
0.154
0.135
0.456
0.485
0.498
0.514
0.535
0.568
0.589
0.611
0.626
0.648
0.661
0.678
0.691
0.696
0.699
0.696
0.696
0.691
0.680
0.660
0.653
0.637
0.618
0.597
0.578
0.557
0.528
0.500
0.470
0.441
0.411
0.379
0.350
0.311
0.283
0.249
0.220
0.189
0.164
0.143
0.129
0.473
0.494
0.508
0.529
0.548
0.575
0.595
0.618
0.633
0.649
0.671
0.680
0.687
0.695
0.692
0.689
0.685
0.686
0.675
0.653
0.641
0.626
0.611
0.590
0.572
0.550
0.516
0.489
0.461
0.431
0.398
0.369
0.340
0.302
0.276
0.241
0.209
0.178
0.153
0.136
0.124
0.488
0.502
0.524
0.548
0.567
0.584
0.609
0.627
0.641
0.655
0.676
0.683
0.687
0.687
0.695
0.695
0.694
0.683
0.677
0.657
0.635
0.621
0.602
0.587
0.563
0.537
0.504
0.480
0.450
0.418
0.387
0.355
0.330
0.288
0.264
0.229
0.205
0.173
0.148
0.132
0.118
0.497
0.523
0.543
0.562
0.580
0.600
0.613
0.636
0.644
0.666
0.682
0.693
0.696
0.697
0.702
0.697
0.696
0.687
0.670
0.660
0.633
0.613
0.599
0.578
0.554
0.520
0.498
0.471
0.438
0.406
0.378
0.348
0.319
0.282
0.254
0.224
0.198
0.173
0.145
0.129
0.125
0.513
0.535
0.557
0.570
0.584
0.604
0.624
0.650
0.659
0.672
0.688
0.696
0.703
0.702
0.705
0.699
0.694
0.678
0.668
0.654
0.628
0.611
0.587
0.566
0.542
0.515
0.488
0.458
0.429
0.397
0.368
0.341
0.308
0.271
0.242
0.214
0.194
0.169
0.153
0.131
0.127
0.527
0.546
0.570
0.585
0.607
0.629
0.644
0.657
0.672
0.674
0.693
0.703
0.702
0.697
0.698
0.697
0.694
0.674
0.664
0.653
0.627
0.606
0.590
0.558
0.529
0.509
0.479
0.443
0.416
0.390
0.360
0.320
0.293
0.258
0.233
0.213
0.191
0.173
0.152
0.132
0.125
0.541
0.561
0.580
0.603
0.618
0.640
0.657
0.662
0.671
0.684
0.692
0.695
0.703
0.700
0.697
0.695
0.692
0.665
0.653
0.648
0.627
0.598
0.577
0.552
0.523
0.488
0.466
0.440
0.407
0.381
0.341
0.313
0.283
0.261
0.230
0.208
0.187
0.170
0.149
0.136
0.124
0.557
0.572
0.594
0.610
0.626
0.650
0.667
0.668
0.682
0.684
0.692
0.690
0.696
0.689
0.693
0.689
0.684
0.659
0.649
0.635
0.618
0.592
0.563
0.538
0.504
0.482
0.458
0.422
0.393
0.360
0.328
0.302
0.278
0.256
0.228
0.208
0.188
0.164
0.154
0.144
0.132
0.558
0.583
0.598
0.626
0.644
0.657
0.669
0.680
0.692
0.696
0.701
0.700
0.691
0.690
0.683
0.679
0.672
0.654
0.638
0.620
0.604
0.578
0.549
0.525
0.495
0.473
0.445
0.413
0.384
0.354
0.323
0.295
0.275
0.250
0.227
0.212
0.195
0.178
0.162
0.152
0.139
0.571
0.591
0.608
0.628
0.649
0.665
0.677
0.688
0.697
0.697
0.701
0.694
0.689
0.687
0.684
0.668
0.660
0.647
0.634
0.618
0.598
0.574
0.550
0.529
0.509
0.463
0.440
0.416
0.382
0.349
0.318
0.299
0.277
0.252
0.228
0.207
0.202
0.179
0.167
0.157
0.146
0.566
0.595
0.615
0.630
0.658
0.668
0.681
0.682
0.695
0.694
0.689
0.693
0.683
0.687
0.678
0.674
0.662
0.637
0.625
0.612
0.590
0.570
0.533
0.513
0.494
0.466
0.435
0.405
0.377
0.351
0.322
0.297
0.279
0.255
0.238
0.222
0.198
0.182
0.173
0.169
0.168
0.567
0.587
0.605
0.637
0.648
0.667
0.678
0.684
0.686
0.680
0.683
0.682
0.672
0.668
0.669
0.663
0.646
0.633
0.613
0.601
0.584
0.569
0.535
0.511
0.492
0.467
0.438
0.406
0.374
0.356
0.327
0.307
0.286
0.264
0.250
0.236
0.224
0.204
0.192
0.184
0.189
0.578
0.595
0.618
0.630
0.653
0.675
0.680
0.685
0.683
0.679
0.673
0.681
0.672
0.673
0.663
0.660
0.647
0.635
0.621
0.591
0.572
0.563
0.540
0.518
0.485
0.461
0.439
0.407
0.391
0.372
0.346
0.314
0.294
0.275
0.265
0.247
0.236
0.218
0.209
0.192
0.200
0.581
0.599
0.614
0.635
0.652
0.665
0.673
0.674
0.686
0.674
0.676
0.673
0.681
0.674
0.674
0.658
0.643
0.631
0.618
0.602
0.580
0.561
0.541
0.522
0.497
0.467
0.447
0.413
0.396
0.369
0.343
0.332
0.304
0.285
0.270
0.258
0.241
0.238
0.229
0.225
0.230
0.585
0.606
0.626
0.639
0.653
0.670
0.673
0.672
0.675
0.673
0.680
0.681
0.681
0.684
0.670
0.654
0.640
0.626
0.624
0.600
0.578
0.559
0.530
0.513
0.493
0.462
0.436
0.418
0.391
0.367
0.349
0.341
0.319
0.304
0.281
0.273
0.263
0.251
0.252
0.241
0.251
0.359
0.385
0.406
0.423
0.449
0.475
0.503
0.522
0.540
0.567
0.587
0.604
0.623
0.639
0.645
0.648
0.651
0.644
0.636
0.629
0.617
0.598
0.579
0.560
0.536
0.504
0.470
0.433
0.403
0.378
0.344
0.316
0.286
0.248
0.224
0.200
0.171
0.148
0.118
0.102
0.087
0.338
0.358
0.377
0.393
0.429
0.461
0.488
0.508
0.531
0.556
0.577
0.597
0.617
0.628
0.638
0.651
0.655
0.652
0.645
0.637
0.617
0.600
0.579
0.558
0.532
0.500
0.471
0.445
0.416
0.388
0.356
0.326
0.293
0.261
0.234
0.206
0.175
0.156
0.125
0.105
0.092
0.317
0.333
0.359
0.387
0.413
0.440
0.463
0.493
0.522
0.544
0.569
0.590
0.613
0.624
0.638
0.650
0.650
0.648
0.649
0.642
0.625
0.607
0.581
0.557
0.530
0.506
0.478
0.452
0.422
0.394
0.368
0.335
0.301
0.273
0.250
0.225
0.190
0.166
0.139
0.112
0.090
0.303
0.318
0.344
0.369
0.398
0.428
0.449
0.472
0.505
0.528
0.544
0.579
0.604
0.622
0.637
0.648
0.650
0.653
0.646
0.634
0.622
0.609
0.593
0.556
0.536
0.513
0.487
0.460
0.433
0.398
0.375
0.344
0.315
0.283
0.256
0.228
0.197
0.176
0.139
0.121
0.100
0.298
0.308
0.327
0.353
0.389
0.410
0.435
0.459
0.485
0.511
0.536
0.561
0.591
0.608
0.626
0.637
0.646
0.648
0.642
0.632
0.624
0.610
0.595
0.573
0.552
0.526
0.499
0.474
0.443
0.411
0.380
0.353
0.323
0.289
0.259
0.230
0.204
0.173
0.147
0.123
0.105
0.274
0.302
0.319
0.339
0.371
0.393
0.416
0.438
0.466
0.492
0.521
0.551
0.579
0.599
0.621
0.635
0.644
0.647
0.641
0.636
0.627
0.617
0.600
0.582
0.566
0.536
0.502
0.479
0.455
0.426
0.393
0.362
0.336
0.305
0.268
0.242
0.211
0.180
0.154
0.135
0.115
0.259
0.288
0.306
0.331
0.351
0.381
0.409
0.431
0.463
0.490
0.521
0.553
0.577
0.596
0.614
0.628
0.644
0.643
0.645
0.641
0.635
0.616
0.603
0.587
0.568
0.549
0.522
0.494
0.462
0.431
0.400
0.371
0.336
0.305
0.278
0.248
0.223
0.197
0.164
0.143
0.123
0.251
0.285
0.302
0.320
0.334
0.365
0.399
0.425
0.458
0.486
0.517
0.545
0.576
0.598
0.619
0.633
0.634
0.641
0.646
0.645
0.636
0.628
0.610
0.598
0.579
0.559
0.536
0.507
0.476
0.437
0.404
0.371
0.335
0.311
0.283
0.253
0.232
0.205
0.177
0.156
0.132
0.242
0.263
0.288
0.310
0.343
0.365
0.389
0.424
0.455
0.483
0.510
0.548
0.574
0.596
0.620
0.627
0.642
0.649
0.652
0.651
0.646
0.636
0.625
0.607
0.583
0.564
0.537
0.511
0.471
0.439
0.411
0.374
0.346
0.311
0.288
0.265
0.238
0.212
0.183
0.160
0.142
0.228
0.254
0.281
0.310
0.337
0.363
0.391
0.418
0.448
0.483
0.517
0.543
0.570
0.590
0.607
0.627
0.639
0.649
0.656
0.658
0.659
0.652
0.633
0.617
0.591
0.567
0.541
0.514
0.482
0.451
0.410
0.382
0.350
0.323
0.299
0.271
0.242
0.217
0.188
0.165
0.147
0.226
0.249
0.281
0.304
0.326
0.358
0.394
0.420
0.450
0.479
0.516
0.543
0.572
0.592
0.611
0.630
0.643
0.653
0.659
0.666
0.662
0.652
0.638
0.623
0.598
0.573
0.544
0.515
0.491
0.454
0.418
0.389
0.353
0.329
0.304
0.280
0.254
0.222
0.190
0.169
0.152
0.230
0.242
0.269
0.300
0.328
0.363
0.396
0.426
0.453
0.480
0.512
0.536
0.571
0.598
0.619
0.637
0.654
0.663
0.674
0.675
0.668
0.660
0.646
0.626
0.607
0.576
0.548
0.521
0.486
0.452
0.424
0.390
0.366
0.338
0.309
0.282
0.255
0.229
0.190
0.172
0.155
0.219
0.243
0.267
0.297
0.319
0.362
0.392
0.426
0.444
0.473
0.506
0.537
0.572
0.602
0.624
0.640
0.655
0.667
0.675
0.674
0.674
0.668
0.656
0.633
0.608
0.580
0.543
0.517
0.490
0.462
0.428
0.398
0.369
0.341
0.314
0.287
0.258
0.232
0.196
0.175
0.157
0.224
0.250
0.269
0.299
0.326
0.359
0.392
0.422
0.447
0.476
0.515
0.543
0.583
0.611
0.631
0.651
0.668
0.674
0.679
0.676
0.673
0.663
0.648
0.622
0.606
0.582
0.555
0.522
0.491
0.460
0.432
0.399
0.371
0.340
0.316
0.288
0.261
0.229
0.199
0.180
0.158
0.223
0.247
0.274
0.307
0.340
0.365
0.387
0.421
0.453
0.480
0.515
0.552
0.580
0.608
0.635
0.650
0.668
0.674
0.679
0.674
0.669
0.654
0.640
0.623
0.603
0.584
0.558
0.522
0.496
0.468
0.432
0.401
0.374
0.340
0.316
0.289
0.265
0.225
0.202
0.181
0.163
0.232
0.252
0.283
0.315
0.339
0.368
0.399
0.433
0.463
0.482
0.516
0.559
0.584
0.610
0.631
0.652
0.666
0.676
0.667
0.668
0.663
0.654
0.643
0.623
0.602
0.579
0.554
0.524
0.498
0.470
0.434
0.403
0.372
0.338
0.311
0.288
0.257
0.228
0.202
0.183
0.163
0.245
0.267
0.296
0.324
0.354
0.380
0.405
0.437
0.471
0.485
0.522
0.555
0.581
0.601
0.625
0.645
0.660
0.667
0.665
0.665
0.663
0.655
0.644
0.620
0.599
0.572
0.551
0.523
0.495
0.470
0.435
0.401
0.369
0.332
0.309
0.286
0.254
0.227
0.204
0.182
0.160
0.268
0.288
0.313
0.337
0.361
0.392
0.424
0.449
0.475
0.507
0.538
0.564
0.584
0.608
0.626
0.650
0.664
0.673
0.667
0.664
0.660
0.652
0.637
0.620
0.599
0.573
0.546
0.521
0.494
0.462
0.433
0.396
0.364
0.333
0.305
0.274
0.250
0.225
0.202
0.177
0.160
0.286
0.310
0.337
0.356
0.387
0.407
0.434
0.460
0.480
0.514
0.551
0.575
0.597
0.607
0.632
0.648
0.664
0.665
0.666
0.668
0.659
0.648
0.642
0.627
0.609
0.586
0.558
0.518
0.487
0.461
0.433
0.395
0.361
0.334
0.296
0.270
0.246
0.222
0.196
0.178
0.158
0.308
0.322
0.352
0.368
0.404
0.425
0.444
0.471
0.499
0.529
0.557
0.580
0.600
0.617
0.628
0.647
0.655
0.665
0.670
0.666
0.666
0.657
0.639
0.624
0.606
0.583
0.556
0.530
0.485
0.461
0.427
0.392
0.357
0.324
0.294
0.264
0.244
0.211
0.193
0.171
0.152
0.324
0.339
0.357
0.386
0.415
0.435
0.461
0.482
0.515
0.544
0.561
0.582
0.603
0.614
0.632
0.643
0.668
0.669
0.675
0.675
0.666
0.655
0.638
0.619
0.601
0.577
0.552
0.526
0.495
0.462
0.417
0.386
0.352
0.315
0.287
0.262
0.235
0.210
0.188
0.168
0.149
0.342
0.356
0.365
0.399
0.435
0.453
0.466
0.491
0.523
0.548
0.570
0.586
0.606
0.624
0.649
0.655
0.659
0.666
0.667
0.663
0.661
0.646
0.632
0.619
0.597
0.577
0.551
0.522
0.489
0.462
0.418
0.383
0.343
0.311
0.281
0.256
0.226
0.201
0.184
0.166
0.144
0.354
0.373
0.393
0.410
0.453
0.472
0.486
0.510
0.531
0.555
0.580
0.604
0.616
0.630
0.645
0.655
0.658
0.655
0.658
0.657
0.647
0.645
0.631
0.614
0.595
0.567
0.544
0.512
0.484
0.455
0.416
0.377
0.330
0.303
0.274
0.251
0.220
0.199
0.178
0.162
0.138
0.370
0.387
0.421
0.443
0.452
0.483
0.502
0.533
0.551
0.567
0.591
0.611
0.622
0.633
0.651
0.650
0.654
0.650
0.646
0.647
0.642
0.631
0.617
0.601
0.583
0.562
0.536
0.508
0.480
0.449
0.409
0.379
0.328
0.292
0.266
0.241
0.217
0.191
0.174
0.149
0.134
0.386
0.397
0.430
0.451
0.469
0.485
0.513
0.543
0.565
0.585
0.603
0.616
0.626
0.639
0.645
0.647
0.647
0.644
0.636
0.628
0.622
0.614
0.604
0.587
0.567
0.545
0.520
0.485
0.460
0.434
0.404
0.373
0.336
0.286
0.256
0.234
0.211
0.187
0.171
0.147
0.129
0.406
0.418
0.442
0.469
0.489
0.499
0.527
0.547
0.578
0.595
0.612
0.623
0.634
0.644
0.650
0.656
0.655
0.642
0.628
0.625
0.615
0.608
0.597
0.579
0.560
0.535
0.507
0.474
0.449
0.422
0.395
0.359
0.331
0.295
0.249
0.224
0.204
0.183
0.159
0.144
0.126
0.421
0.434
0.456
0.474
0.496
0.518
0.545
0.569
0.591
0.608
0.614
0.633
0.647
0.642
0.654
0.654
0.654
0.648
0.636
0.624
0.613
0.600
0.586
0.569
0.549
0.523
0.495
0.466
0.442
0.412
0.385
0.352
0.325
0.285
0.251
0.216
0.197
0.171
0.156
0.137
0.114
0.434
0.449
0.471
0.486
0.507
0.532
0.548
0.581
0.593
0.612
0.619
0.631
0.645
0.648
0.651
0.645
0.639
0.636
0.633
0.615
0.606
0.592
0.574
0.557
0.538
0.514
0.487
0.455
0.425
0.401
0.372
0.343
0.314
0.278
0.248
0.223
0.183
0.165
0.147
0.128
0.115
0.442
0.458
0.482
0.513
0.521
0.542
0.562
0.580
0.595
0.613
0.627
0.635
0.647
0.652
0.652
0.646
0.642
0.631
0.631
0.615
0.598
0.587
0.569
0.548
0.529
0.506
0.471
0.448
0.421
0.392
0.359
0.331
0.304
0.266
0.237
0.207
0.182
0.155
0.138
0.121
0.114
0.457
0.476
0.500
0.522
0.540
0.553
0.573
0.590
0.603
0.619
0.631
0.640
0.647
0.652
0.647
0.645
0.638
0.627
0.625
0.613
0.592
0.574
0.559
0.542
0.515
0.492
0.467
0.438
0.413
0.381
0.349
0.324
0.294
0.259
0.229
0.203
0.179
0.150
0.133
0.120
0.115
0.467
0.492
0.519
0.531
0.545
0.561
0.580
0.590
0.615
0.631
0.639
0.642
0.655
0.659
0.657
0.655
0.643
0.634
0.631
0.612
0.584
0.571
0.549
0.523
0.501
0.479
0.454
0.429
0.401
0.365
0.343
0.313
0.284
0.249
0.222
0.194
0.175
0.145
0.133
0.123
0.120
0.481
0.507
0.531
0.543
0.561
0.582
0.589
0.603
0.621
0.630
0.632
0.645
0.653
0.660
0.660
0.656
0.635
0.628
0.620
0.607
0.583
0.565
0.547
0.520
0.500
0.467
0.446
0.415
0.391
0.363
0.335
0.301
0.265
0.237
0.216
0.193
0.172
0.152
0.136
0.125
0.116
0.495
0.518
0.533
0.561
0.582
0.599
0.610
0.613
0.622
0.641
0.642
0.644
0.654
0.661
0.655
0.642
0.637
0.625
0.616
0.609
0.583
0.560
0.540
0.518
0.490
0.458
0.431
0.407
0.379
0.355
0.317
0.288
0.259
0.235
0.212
0.190
0.171
0.155
0.134
0.126
0.110
0.506
0.530
0.549
0.572
0.592
0.607
0.615
0.619
0.632
0.640
0.642
0.639
0.650
0.651
0.650
0.641
0.629
0.618
0.607
0.594
0.576
0.552
0.529
0.503
0.474
0.453
0.426
0.392
0.366
0.334
0.308
0.283
0.256
0.232
0.207
0.193
0.174
0.157
0.136
0.129
0.123
0.513
0.539
0.564
0.579
0.604
0.612
0.620
0.631
0.633
0.645
0.646
0.640
0.641
0.638
0.631
0.627
0.614
0.607
0.592
0.575
0.555
0.538
0.513
0.488
0.461
0.444
0.414
0.382
0.356
0.328
0.296
0.275
0.256
0.227
0.206
0.195
0.180
0.164
0.140
0.134
0.133
0.520
0.547
0.564
0.579
0.604
0.612
0.621
0.629
0.644
0.651
0.651
0.645
0.644
0.639
0.636
0.627
0.610
0.597
0.583
0.570
0.553
0.519
0.515
0.495
0.463
0.428
0.405
0.383
0.354
0.326
0.302
0.280
0.247
0.229
0.212
0.198
0.182
0.162
0.148
0.146
0.135
0.531
0.546
0.568
0.586
0.599
0.611
0.622
0.639
0.636
0.641
0.646
0.640
0.642
0.636
0.632
0.616
0.614
0.592
0.579
0.571
0.542
0.521
0.498
0.482
0.458
0.430
0.403
0.380
0.354
0.315
0.300
0.271
0.263
0.238
0.221
0.198
0.190
0.169
0.157
0.158
0.154
0.532
0.548
0.567
0.581
0.601
0.612
0.618
0.630
0.630
0.628
0.627
0.628
0.628
0.625
0.613
0.605
0.599
0.587
0.574
0.560
0.545
0.518
0.492
0.465
0.454
0.426
0.402
0.378
0.348
0.326
0.297
0.284
0.267
0.244
0.233
0.219
0.208
0.184
0.172
0.173
0.171
0.543
0.556
0.568
0.588
0.609
0.623
0.626
0.632
0.634
0.629
0.634
0.632
0.624
0.631
0.619
0.607
0.603
0.586
0.573
0.557
0.529
0.518
0.497
0.468
0.448
0.414
0.394
0.366
0.354
0.341
0.311
0.291
0.276
0.264
0.249
0.231
0.212
0.203
0.193
0.186
0.195
0.540
0.558
0.577
0.591
0.612
0.614
0.619
0.632
0.639
0.635
0.635
0.631
0.631
0.625
0.618
0.617
0.605
0.598
0.571
0.558
0.535
0.509
0.488
0.471
0.445
0.426
0.400
0.375
0.362
0.340
0.318
0.297
0.284
0.271
0.258
0.242
0.227
0.225
0.213
0.215
0.215
0.553
0.572
0.589
0.603
0.610
0.616
0.624
0.625
0.626
0.631
0.632
0.634
0.628
0.631
0.624
0.621
0.606
0.582
0.567
0.554
0.535
0.521
0.496
0.482
0.446
0.427
0.394
0.389
0.364
0.343
0.327
0.314
0.287
0.275
0.265
0.252
0.247
0.237
0.234
0.231
0.239
0.339
0.363
0.384
0.410
0.433
0.460
0.479
0.507
0.536
0.559
0.581
0.601
0.625
0.642
0.648
0.651
0.659
0.656
0.646
0.638
0.623
0.606
0.591
0.567
0.544
0.507
0.474
0.444
0.414
0.386
0.354
0.327
0.293
0.261
0.232
0.209
0.182
0.154
0.125
0.109
0.091
0.314
0.335
0.353
0.382
0.414
0.451
0.469
0.495
0.521
0.553
0.575
0.594
0.615
0.630
0.639
0.651
0.656
0.658
0.652
0.642
0.621
0.607
0.592
0.569
0.537
0.508
0.486
0.456
0.429
0.398
0.368
0.333
0.303
0.269
0.242
0.215
0.186
0.163
0.128
0.110
0.096
0.301
0.314
0.343
0.372
0.402
0.421
0.447
0.476
0.507
0.536
0.565
0.586
0.609
0.627
0.643
0.654
0.661
0.657
0.656
0.649
0.633
0.614
0.591
0.570
0.542
0.520
0.492
0.462
0.435
0.406
0.376
0.343
0.307
0.279
0.257
0.225
0.190
0.167
0.139
0.112
0.095
0.285
0.302
0.327
0.356
0.382
0.406
0.435
0.469
0.498
0.515
0.541
0.570
0.601
0.620
0.635
0.651
0.655
0.656
0.656
0.641
0.634
0.622
0.596
0.573
0.550
0.527
0.497
0.470
0.442
0.414
0.380
0.353
0.323
0.292
0.264
0.235
0.203
0.176
0.144
0.122
0.100
0.269
0.289
0.315
0.339
0.370
0.392
0.419
0.447
0.474
0.505
0.536
0.568
0.594
0.613
0.630
0.640
0.652
0.655
0.649
0.644
0.634
0.621
0.604
0.586
0.558
0.532
0.512
0.484
0.453
0.424
0.391
0.356
0.329
0.300
0.267
0.236
0.211
0.182
0.148
0.128
0.109
0.255
0.273
0.291
0.318
0.351
0.380
0.411
0.434
0.465
0.492
0.527
0.559
0.580
0.601
0.624
0.639
0.647
0.650
0.649
0.645
0.637
0.621
0.611
0.594
0.574
0.549
0.514
0.489
0.463
0.433
0.399
0.368
0.338
0.310
0.275
0.242
0.215
0.188
0.162
0.136
0.113
0.245
0.270
0.285
0.308
0.339
0.376
0.404
0.419
0.454
0.484
0.521
0.555
0.580
0.600
0.621
0.636
0.647
0.647
0.648
0.645
0.643
0.630
0.610
0.597
0.578
0.554
0.527
0.500
0.470
0.440
0.409
0.379
0.345
0.312
0.284
0.253
0.228
0.194
0.168
0.147
0.123
0.235
0.258
0.282
0.300
0.330
0.358
0.385
0.415
0.453
0.483
0.520
0.551
0.579
0.602
0.620
0.631
0.639
0.645
0.651
0.647
0.638
0.628
0.619
0.600
0.583
0.564
0.536
0.512
0.473
0.445
0.416
0.378
0.345
0.316
0.288
0.261
0.235
0.211
0.181
0.155
0.131
0.221
0.245
0.274
0.298
0.322
0.350
0.383
0.421
0.453
0.483
0.511
0.545
0.573
0.596
0.620
0.631
0.643
0.655
0.656
0.647
0.641
0.637
0.631
0.610
0.590
0.570
0.548
0.514
0.481
0.443
0.417
0.382
0.348
0.323
0.292
0.268
0.242
0.214
0.185
0.163
0.141
0.219
0.247
0.261
0.293
0.324
0.346
0.378
0.411
0.446
0.477
0.509
0.546
0.568
0.592
0.611
0.627
0.643
0.651
0.660
0.660
0.654
0.646
0.633
0.616
0.594
0.567
0.544
0.514
0.482
0.456
0.416
0.386
0.353
0.325
0.298
0.274
0.244
0.219
0.189
0.169
0.147
0.209
0.236
0.270
0.291
0.316
0.345
0.376
0.407
0.441
0.474
0.506
0.541
0.567
0.587
0.609
0.626
0.642
0.653
0.660
0.661
0.664
0.649
0.638
0.620
0.601
0.579
0.544
0.517
0.490
0.458
0.416
0.386
0.358
0.330
0.306
0.281
0.251
0.222
0.190
0.169
0.152
0.204
0.234
0.264
0.285
0.313
0.344
0.375
0.409
0.435
0.472
0.504
0.531
0.561
0.585
0.608
0.631
0.646
0.659
0.663
0.670
0.662
0.652
0.640
0.626
0.603
0.576
0.548
0.521
0.489
0.452
0.425
0.390
0.363
0.335
0.308
0.281
0.254
0.224
0.193
0.171
0.154
0.213
0.224
0.250
0.275
0.306
0.345
0.373
0.406
0.434
0.471
0.497
0.525
0.557
0.587
0.611
0.638
0.652
0.661
0.670
0.671
0.667
0.657
0.645
0.619
0.602
0.575
0.541
0.516
0.484
0.454
0.424
0.392
0.367
0.339
0.309
0.283
0.256
0.229
0.190
0.173
0.155
0.208
0.228
0.252
0.277
0.316
0.344
0.371
0.408
0.435
0.475
0.507
0.538
0.573
0.595
0.618
0.636
0.648
0.660
0.664
0.665
0.665
0.654
0.640
0.622
0.593
0.567
0.542
0.510
0.486
0.452
0.423
0.395
0.367
0.338
0.312
0.281
0.258
0.224
0.195
0.173
0.156
0.212
0.230
0.258
0.287
0.321
0.349
0.381
0.408
0.435
0.473
0.508
0.534
0.572
0.605
0.616
0.631
0.651
0.666
0.671
0.669
0.656
0.644
0.628
0.615
0.598
0.573
0.545
0.514
0.481
0.453
0.425
0.396
0.365
0.334
0.310
0.283
0.257
0.220
0.195
0.177
0.155
0.214
0.237
0.265
0.292
0.318
0.349
0.373
0.413
0.443
0.473
0.505
0.544
0.571
0.599
0.618
0.632
0.649
0.656
0.657
0.653
0.649
0.642
0.629
0.610
0.593
0.567
0.541
0.516
0.480
0.456
0.421
0.395
0.362
0.334
0.304
0.281
0.254
0.222
0.196
0.176
0.158
0.222
0.247
0.270
0.307
0.334
0.362
0.386
0.417
0.448
0.478
0.509
0.542
0.568
0.595
0.615
0.627
0.638
0.650
0.654
0.652
0.649
0.639
0.627
0.604
0.580
0.561
0.536
0.513
0.482
0.450
0.419
0.387
0.357
0.326
0.300
0.277
0.246
0.223
0.194
0.176
0.153
0.239
0.266
0.288
0.312
0.336
0.371
0.400
0.429
0.458
0.486
0.517
0.542
0.569
0.592
0.616
0.631
0.639
0.652
0.651
0.650
0.643
0.633
0.614
0.600
0.581
0.557
0.528
0.506
0.478
0.447
0.411
0.383
0.352
0.320
0.294
0.263
0.240
0.216
0.194
0.173
0.153
0.257
0.278
0.293
0.322
0.353
0.382
0.412
0.438
0.463
0.495
0.529
0.556
0.576
0.594
0.609
0.627
0.640
0.641
0.646
0.640
0.633
0.622
0.616
0.602
0.584
0.562
0.532
0.503
0.470
0.444
0.408
0.377
0.347
0.314
0.284
0.258
0.236
0.212
0.190
0.167
0.150
0.271
0.296
0.319
0.343
0.373
0.395
0.423
0.446
0.476
0.509
0.537
0.556
0.575
0.590
0.600
0.620
0.631
0.636
0.641
0.642
0.640
0.629
0.614
0.599
0.581
0.561
0.530
0.504
0.466
0.442
0.406
0.375
0.342
0.306
0.274
0.255
0.233
0.204
0.183
0.163
0.141
0.281
0.313
0.335
0.355
0.386
0.406
0.431
0.453
0.482
0.516
0.543
0.563
0.585
0.586
0.600
0.617
0.639
0.641
0.646
0.649
0.638
0.629
0.617
0.595
0.573
0.553
0.525
0.498
0.470
0.431
0.398
0.368
0.333
0.296
0.267
0.245
0.223
0.198
0.181
0.158
0.138
0.302
0.321
0.346
0.367
0.397
0.418
0.435
0.465
0.492
0.517
0.546
0.565
0.577
0.594
0.609
0.618
0.627
0.639
0.639
0.635
0.633
0.619
0.606
0.590
0.568
0.548
0.523
0.495
0.457
0.427
0.390
0.364
0.317
0.290
0.266
0.238
0.213
0.192
0.172
0.156
0.133
0.315
0.337
0.354
0.387
0.407
0.430
0.453
0.466
0.495
0.525
0.541
0.565
0.590
0.605
0.607
0.623
0.629
0.626
0.630
0.626
0.620
0.614
0.596
0.580
0.562
0.537
0.510
0.484
0.451
0.421
0.385
0.353
0.315
0.281
0.258
0.233
0.206
0.186
0.167
0.149
0.126
0.334
0.355
0.375
0.394
0.421
0.444
0.466
0.481
0.512
0.536
0.558
0.576
0.587
0.598
0.614
0.619
0.622
0.617
0.616
0.614
0.608
0.600
0.588
0.568
0.549
0.529
0.498
0.471
0.442
0.411
0.380
0.345
0.305
0.267
0.249
0.225
0.199
0.181
0.162
0.138
0.124
0.350
0.366
0.394
0.418
0.423
0.443
0.476
0.490
0.521
0.549
0.567
0.583
0.592
0.604
0.606
0.611
0.606
0.607
0.597
0.592
0.590
0.579
0.568
0.554
0.534
0.517
0.492
0.461
0.427
0.394
0.365
0.337
0.298
0.263
0.242
0.216
0.193
0.174
0.154
0.137
0.120
0.366
0.389
0.404
0.437
0.444
0.459
0.486
0.505
0.527
0.551
0.574
0.584
0.598
0.601
0.610
0.610
0.604
0.602
0.596
0.587
0.577
0.567
0.560
0.543
0.521
0.501
0.479
0.445
0.418
0.392
0.365
0.330
0.289
0.260
0.228
0.206
0.186
0.171
0.148
0.131
0.116
0.382
0.402
0.415
0.441
0.463
0.476
0.488
0.520
0.541
0.560
0.575
0.591
0.598
0.601
0.612
0.611
0.606
0.602
0.592
0.582
0.569
0.560
0.546
0.532
0.513
0.489
0.465
0.438
0.407
0.384
0.359
0.323
0.284
0.250
0.229
0.199
0.180
0.159
0.145
0.127
0.105
0.400
0.409
0.429
0.448
0.472
0.486
0.502
0.528
0.553
0.564
0.584
0.592
0.600
0.600
0.602
0.607
0.606
0.603
0.594
0.570
0.560
0.548
0.539
0.523
0.502
0.477
0.452
0.427
0.394
0.372
0.346
0.317
0.274
0.248
0.222
0.199
0.171
0.150
0.136
0.117
0.105
0.410
0.427
0.441
0.460
0.478
0.493
0.508
0.536
0.560
0.569
0.588
0.598
0.603
0.604
0.602
0.602
0.601
0.593
0.585
0.569
0.555
0.543
0.531
0.514
0.494
0.471
0.447
0.411
0.383
0.361
0.335
0.300
0.265
0.239
0.212
0.182
0.163
0.140
0.127
0.113
0.103
0.421
0.439
0.453
0.476
0.492
0.508
0.524
0.546
0.558
0.574
0.587
0.600
0.602
0.606
0.606
0.600
0.596
0.587
0.578
0.568
0.553
0.538
0.519
0.502
0.480
0.460
0.427
0.405
0.379
0.350
0.321
0.291
0.260
0.231
0.205
0.179
0.156
0.137
0.124
0.111
0.106
0.433
0.448
0.468
0.485
0.504
0.519
0.530
0.543
0.567
0.574
0.589
0.602
0.609
0.606
0.607
0.598
0.594
0.583
0.570
0.559
0.544
0.528
0.507
0.486
0.471
0.448
0.422
0.396
0.370
0.339
0.312
0.285
0.251
0.219
0.200
0.178
0.152
0.137
0.122
0.113
0.110
0.446
0.460
0.476
0.503
0.519
0.531
0.534
0.549
0.573
0.582
0.591
0.600
0.609
0.606
0.605
0.597
0.592
0.578
0.570
0.559
0.540
0.528
0.504
0.478
0.463
0.437
0.415
0.384
0.360
0.331
0.300
0.269
0.237
0.211
0.193
0.174
0.153
0.135
0.127
0.117
0.106
0.452
0.470
0.487
0.510
0.527
0.551
0.556
0.562
0.578
0.587
0.590
0.592
0.603
0.606
0.605
0.600
0.591
0.576
0.565
0.552
0.535
0.518
0.506
0.478
0.445
0.423
0.400
0.376
0.350
0.322
0.287
0.257
0.232
0.214
0.194
0.176
0.153
0.139
0.126
0.111
0.105
0.454
0.481
0.505
0.527
0.545
0.559
0.563
0.570
0.582
0.583
0.591
0.596
0.599
0.599
0.595
0.590
0.589
0.576
0.559
0.544
0.529
0.509
0.490
0.466
0.440
0.409
0.392
0.363
0.338
0.307
0.276
0.253
0.232
0.212
0.192
0.179
0.155
0.143
0.126
0.116
0.110
0.460
0.492
0.519
0.539
0.550
0.567
0.576
0.583
0.588
0.596
0.587
0.590
0.593
0.590
0.585
0.579
0.573
0.556
0.546
0.530
0.513
0.488
0.475
0.451
0.429
0.407
0.379
0.350
0.323
0.294
0.268
0.250
0.230
0.208
0.193
0.175
0.159
0.144
0.128
0.124
0.117
0.474
0.499
0.521
0.531
0.549
0.566
0.572
0.580
0.587
0.590
0.596
0.598
0.591
0.590
0.583
0.572
0.564
0.549
0.525
0.526
0.505
0.483
0.462
0.447
0.424
0.393
0.372
0.343
0.318
0.296
0.282
0.257
0.232
0.210
0.196
0.179
0.159
0.147
0.136
0.133
0.129
0.488
0.506
0.521
0.539
0.553
0.554
0.569
0.573
0.578
0.590
0.595
0.597
0.598
0.587
0.584
0.575
0.560
0.552
0.532
0.506
0.497
0.480
0.460
0.440
0.414
0.387
0.365
0.346
0.311
0.297
0.272
0.257
0.240
0.223
0.205
0.176
0.165
0.155
0.146
0.146
0.143
0.489
0.505
0.524
0.540
0.557
0.563
0.570
0.580
0.575
0.581
0.579
0.588
0.584
0.580
0.569
0.567
0.563
0.542
0.525
0.506
0.489
0.479
0.455
0.429
0.405
0.378
0.365
0.347
0.317
0.298
0.278
0.265
0.249
0.222
0.208
0.194
0.185
0.167
0.153
0.154
0.161
0.490
0.512
0.531
0.549
0.565
0.574
0.576
0.578
0.586
0.587
0.581
0.576
0.581
0.577
0.574
0.564
0.557
0.539
0.519
0.503
0.484
0.461
0.446
0.425
0.406
0.382
0.361
0.336
0.318
0.304
0.283
0.271
0.250
0.231
0.221
0.214
0.203
0.194
0.178
0.176
0.185
0.497
0.519
0.542
0.552
0.560
0.575
0.577
0.579
0.583
0.591
0.589
0.583
0.579
0.583
0.577
0.569
0.559
0.547
0.531
0.510
0.486
0.467
0.445
0.424
0.406
0.382
0.360
0.342
0.324
0.303
0.291
0.273
0.256
0.249
0.241
0.229
0.217
0.213
0.202
0.197
0.195
0.510
0.526
0.542
0.561
0.569
0.570
0.567
0.578
0.582
0.585
0.585
0.591
0.583
0.577
0.573
0.571
0.555
0.545
0.520
0.502
0.494
0.473
0.459
0.435
0.402
0.383
0.368
0.356
0.340
0.320
0.297
0.276
0.262
0.260
0.249
0.242
0.233
0.226
0.214
0.220
0.238
0.321
0.339
0.355
0.377
0.411
0.436
0.474
0.494
0.524
0.548
0.575
0.593
0.618
0.628
0.641
0.649
0.655
0.660
0.654
0.643
0.626
0.609
0.590
0.568
0.541
0.513
0.482
0.452
0.424
0.396
0.367
0.326
0.300
0.268
0.237
0.213
0.186
0.158
0.131
0.113
0.095
0.295
0.317
0.336
0.369
0.399
0.427
0.452
0.484
0.510
0.543
0.568
0.589
0.612
0.629
0.640
0.650
0.657
0.655
0.654
0.648
0.632
0.615
0.598
0.572
0.543
0.519
0.492
0.464
0.436
0.408
0.377
0.343
0.312
0.277
0.250
0.221
0.190
0.168
0.135
0.115
0.100
0.284
0.298
0.327
0.350
0.378
0.408
0.439
0.468
0.498
0.522
0.548
0.582
0.607
0.623
0.644
0.656
0.664
0.665
0.657
0.642
0.631
0.619
0.603
0.573
0.552
0.526
0.500
0.473
0.441
0.412
0.385
0.350
0.319
0.287
0.260
0.228
0.200
0.170
0.142
0.117
0.102
0.262
0.283
0.312
0.342
0.369
0.388
0.419
0.452
0.482
0.508
0.539
0.567
0.594
0.614
0.634
0.647
0.653
0.658
0.658
0.647
0.641
0.620
0.603
0.583
0.560
0.537
0.507
0.480
0.452
0.420
0.382
0.358
0.323
0.292
0.267
0.235
0.201
0.176
0.143
0.114
0.103
0.242
0.270
0.295
0.326
0.349
0.380
0.402
0.438
0.466
0.498
0.526
0.564
0.589
0.611
0.631
0.641
0.651
0.657
0.653
0.651
0.644
0.628
0.607
0.588
0.568
0.545
0.512
0.486
0.459
0.428
0.394
0.362
0.334
0.307
0.274
0.241
0.216
0.190
0.151
0.132
0.112
0.233
0.254
0.280
0.313
0.344
0.372
0.395
0.426
0.456
0.485
0.523
0.555
0.580
0.602
0.621
0.639
0.651
0.649
0.653
0.651
0.644
0.630
0.615
0.598
0.578
0.550
0.526
0.495
0.468
0.435
0.409
0.375
0.344
0.314
0.277
0.250
0.220
0.192
0.166
0.137
0.120
0.233
0.250
0.273
0.304
0.331
0.358
0.383
0.417
0.447
0.482
0.520
0.551
0.576
0.595
0.614
0.638
0.646
0.649
0.651
0.648
0.640
0.636
0.620
0.600
0.582
0.557
0.530
0.505
0.473
0.442
0.412
0.381
0.350
0.317
0.284
0.254
0.224
0.198
0.171
0.147
0.123
0.221
0.248
0.261
0.290
0.315
0.343
0.379
0.410
0.446
0.480
0.514
0.546
0.572
0.598
0.620
0.632
0.637
0.645
0.648
0.645
0.641
0.633
0.621
0.609
0.584
0.563
0.540
0.513
0.476
0.447
0.420
0.386
0.351
0.320
0.295
0.264
0.238
0.214
0.176
0.154
0.132
0.208
0.236
0.256
0.276
0.308
0.340
0.374
0.414
0.449
0.479
0.511
0.543
0.572
0.589
0.616
0.629
0.642
0.644
0.648
0.650
0.641
0.628
0.623
0.606
0.591
0.573
0.546
0.513
0.477
0.443
0.417
0.385
0.351
0.326
0.294
0.270
0.243
0.218
0.189
0.164
0.135
0.199
0.224
0.252
0.271
0.308
0.342
0.374
0.401
0.441
0.474
0.506
0.539
0.566
0.590
0.609
0.626
0.639
0.651
0.655
0.654
0.650
0.641
0.627
0.609
0.591
0.566
0.538
0.512
0.484
0.453
0.417
0.387
0.354
0.322
0.298
0.274
0.244
0.219
0.189
0.169
0.145
0.199
0.219
0.247
0.275
0.309
0.338
0.368
0.400
0.435
0.468
0.501
0.538
0.561
0.585
0.604
0.624
0.637
0.645
0.655
0.653
0.652
0.647
0.632
0.614
0.599
0.568
0.543
0.511
0.486
0.451
0.414
0.386
0.361
0.329
0.301
0.277
0.251
0.221
0.189
0.171
0.149
0.186
0.213
0.247
0.275
0.301
0.336
0.367
0.398
0.432
0.466
0.496
0.527
0.558
0.581
0.605
0.624
0.640
0.650
0.656
0.651
0.655
0.648
0.636
0.619
0.592
0.572
0.540
0.516
0.482
0.449
0.417
0.389
0.359
0.330
0.306
0.279
0.252
0.223
0.191
0.169
0.152
0.183
0.206
0.240
0.266
0.295
0.329
0.362
0.399
0.424
0.461
0.493
0.523
0.552
0.575
0.601
0.624
0.640
0.651
0.652
0.657
0.654
0.644
0.633
0.615
0.590
0.566
0.535
0.506
0.472
0.449
0.422
0.387
0.360
0.332
0.306
0.279
0.252
0.222
0.191
0.170
0.153
0.188
0.206
0.242
0.266
0.298
0.329
0.360
0.393
0.424
0.461
0.495
0.523
0.553
0.583
0.607
0.626
0.640
0.644
0.655
0.655
0.649
0.636
0.627
0.604
0.577
0.558
0.532
0.501
0.475
0.443
0.417
0.389
0.361
0.332
0.303
0.279
0.251
0.219
0.187
0.169
0.152
0.195
0.209
0.234
0.262
0.298
0.335
0.365
0.392
0.422
0.457
0.491
0.520
0.555
0.583
0.604
0.622
0.635
0.646
0.654
0.648
0.638
0.624
0.613
0.599
0.582
0.553
0.528
0.500
0.471
0.441
0.413
0.388
0.357
0.330
0.303
0.273
0.251
0.222
0.189
0.168
0.151
0.200
0.216
0.240
0.274
0.302
0.332
0.363
0.391
0.419
0.457
0.488
0.514
0.546
0.580
0.598
0.609
0.624
0.637
0.637
0.637
0.631
0.625
0.611
0.597
0.575
0.554
0.525
0.494
0.464
0.434
0.409
0.382
0.349
0.325
0.295
0.272
0.245
0.215
0.187
0.170
0.149
0.205
0.227
0.245
0.274
0.311
0.342
0.372
0.398
0.433
0.463
0.487
0.525
0.550
0.572
0.592
0.607
0.623
0.634
0.637
0.637
0.628
0.620
0.605
0.587
0.563
0.543
0.520
0.495
0.463
0.429
0.401
0.375
0.342
0.319
0.290
0.267
0.240
0.212
0.186
0.167
0.150
0.216
0.238
0.267
0.289
0.313
0.349
0.383
0.407
0.435
0.464
0.495
0.524
0.550
0.570
0.590
0.605
0.621
0.633
0.632
0.628
0.620
0.606
0.593
0.579
0.562
0.533
0.510
0.488
0.457
0.423
0.389
0.366
0.341
0.308
0.283
0.256
0.232
0.208
0.183
0.165
0.144
0.230
0.250
0.276
0.301
0.330
0.358
0.391
0.410
0.440
0.474
0.499
0.531
0.558
0.570
0.587
0.603
0.612
0.619
0.621
0.613
0.608
0.601
0.591
0.578
0.561
0.536
0.507
0.479
0.454
0.419
0.388
0.358
0.332
0.301
0.275
0.246
0.224
0.205
0.178
0.158
0.140
0.240
0.263
0.288
0.314
0.344
0.372
0.395
0.422
0.449
0.477
0.509
0.535
0.551
0.570
0.578
0.597
0.607
0.612
0.614
0.616
0.613
0.602
0.590
0.575
0.556
0.534
0.510
0.475
0.449
0.412
0.380
0.351
0.322
0.292
0.260
0.242
0.220
0.192
0.172
0.154
0.136
0.251
0.277
0.302
0.318
0.347
0.383
0.401
0.427
0.459
0.486
0.513
0.535
0.554
0.564
0.576
0.590
0.606
0.615
0.619
0.614
0.607
0.599
0.580
0.562
0.544
0.521
0.500
0.474
0.447
0.408
0.378
0.343
0.319
0.276
0.252
0.232
0.214
0.186
0.169
0.149
0.125
0.268
0.298
0.319
0.332
0.352
0.389
0.416
0.436
0.463
0.485
0.518
0.536
0.553
0.565
0.577
0.587
0.602
0.607
0.606
0.604
0.597
0.587
0.574
0.555
0.537
0.515
0.492
0.463
0.436
0.401
0.369
0.334
0.305
0.273
0.247
0.224
0.199
0.180
0.160
0.143
0.123
0.289
0.302
0.329
0.345
0.371
0.401
0.424
0.443
0.464
0.493
0.519
0.541
0.561
0.573
0.578
0.586
0.587
0.599
0.598
0.593
0.587
0.580
0.563
0.547
0.525
0.504
0.477
0.455
0.427
0.390
0.361
0.325
0.296
0.267
0.235
0.216
0.196
0.170
0.155
0.136
0.119
0.304
0.323
0.341
0.356
0.380
0.414
0.432
0.454
0.476
0.498
0.525
0.543
0.557
0.562
0.579
0.580
0.583
0.584
0.581
0.587
0.578
0.568
0.557
0.539
0.517
0.492
0.466
0.440
0.410
0.382
0.351
0.326
0.282
0.252
0.233
0.206
0.185
0.167
0.153
0.127
0.112
0.325
0.340
0.353
0.373
0.390
0.417
0.438
0.457
0.484
0.513
0.532
0.547
0.553
0.559
0.565
0.572
0.574
0.572
0.569
0.563
0.561
0.551
0.533
0.518
0.500
0.481
0.457
0.426
0.387
0.366
0.343
0.314
0.268
0.241
0.225
0.199
0.178
0.161
0.139
0.126
0.108
0.334
0.354
0.370
0.385
0.404
0.422
0.440
0.462
0.491
0.523
0.539
0.547
0.554
0.563
0.568
0.568
0.567
0.565
0.562
0.551
0.542
0.533
0.522
0.505
0.480
0.462
0.441
0.409
0.373
0.352
0.331
0.302
0.261
0.238
0.211
0.190
0.172
0.158
0.136
0.121
0.101
0.345
0.368
0.384
0.398
0.419
0.431
0.455
0.473
0.502
0.520
0.541
0.555
0.554
0.561
0.562
0.569
0.566
0.561
0.553
0.546
0.535
0.521
0.508
0.495
0.471
0.447
0.425
0.394
0.367
0.347
0.323
0.295
0.254
0.231
0.212
0.180
0.166
0.146
0.133
0.116
0.097
0.356
0.379
0.395
0.416
0.420
0.450
0.460
0.479
0.506
0.523
0.543
0.558
0.558
0.558
0.561
0.562
0.558
0.555
0.548
0.537
0.520
0.508
0.495
0.477
0.459
0.435
0.416
0.384
0.357
0.334
0.315
0.286
0.244
0.225
0.201
0.177
0.154
0.141
0.125
0.108
0.093
0.376
0.391
0.407
0.424
0.433
0.452
0.470
0.492
0.508
0.529
0.545
0.557
0.560
0.561
0.559
0.558
0.552
0.551
0.545
0.528
0.517
0.501
0.487
0.470
0.448
0.433
0.405
0.374
0.347
0.323
0.297
0.266
0.234
0.213
0.191
0.163
0.143
0.129
0.113
0.104
0.093
0.385
0.401
0.417
0.430
0.452
0.460
0.478
0.494
0.513
0.525
0.541
0.556
0.558
0.560
0.561
0.555
0.550
0.548
0.538
0.521
0.507
0.495
0.475
0.458
0.446
0.420
0.394
0.367
0.340
0.316
0.291
0.258
0.233
0.207
0.181
0.159
0.140
0.123
0.114
0.101
0.098
0.400
0.415
0.425
0.443
0.458
0.470
0.492
0.503
0.512
0.532
0.538
0.549
0.557
0.556
0.556
0.549
0.550
0.538
0.530
0.524
0.505
0.481
0.459
0.447
0.434
0.413
0.383
0.362
0.333
0.306
0.278
0.256
0.224
0.196
0.177
0.156
0.141
0.127
0.113
0.103
0.100
0.404
0.420
0.437
0.448
0.463
0.479
0.494
0.507
0.512
0.537
0.544
0.549
0.561
0.555
0.552
0.548
0.541
0.531
0.521
0.511
0.490
0.481
0.463
0.443
0.422
0.402
0.379
0.349
0.329
0.300
0.276
0.245
0.214
0.188
0.169
0.156
0.141
0.126
0.111
0.107
0.097
0.411
0.431
0.447
0.461
0.474
0.484
0.502
0.517
0.515
0.534
0.539
0.548
0.556
0.554
0.552
0.547
0.532
0.524
0.514
0.505
0.485
0.476
0.451
0.430
0.414
0.388
0.362
0.340
0.321
0.288
0.257
0.231
0.215
0.187
0.177
0.155
0.139
0.126
0.115
0.104
0.102
0.418
0.436
0.450
0.468
0.492
0.507
0.513
0.524
0.529
0.531
0.538
0.542
0.542
0.543
0.542
0.538
0.542
0.526
0.510
0.496
0.485
0.461
0.450
0.424
0.399
0.371
0.351
0.326
0.301
0.275
0.254
0.225
0.217
0.190
0.173
0.158
0.144
0.133
0.116
0.109
0.102
0.420
0.447
0.463
0.485
0.505
0.518
0.523
0.531
0.540
0.536
0.539
0.539
0.544
0.537
0.536
0.531
0.521
0.507
0.493
0.478
0.466
0.445
0.434
0.405
0.382
0.365
0.345
0.308
0.289
0.265
0.244
0.231
0.209
0.189
0.176
0.163
0.148
0.132
0.120
0.109
0.105
0.433
0.450
0.469
0.490
0.509
0.514
0.516
0.533
0.540
0.542
0.539
0.541
0.539
0.541
0.536
0.532
0.516
0.495
0.483
0.477
0.463
0.446
0.421
0.404
0.383
0.364
0.337
0.315
0.294
0.270
0.254
0.237
0.208
0.189
0.178
0.161
0.144
0.134
0.120
0.127
0.116
0.443
0.460
0.474
0.497
0.506
0.511
0.517
0.525
0.531
0.527
0.532
0.538
0.543
0.532
0.529
0.529
0.514
0.505
0.488
0.475
0.459
0.437
0.422
0.401
0.378
0.356
0.338
0.319
0.292
0.273
0.254
0.240
0.216
0.199
0.177
0.162
0.144
0.137
0.134
0.134
0.138
0.444
0.465
0.482
0.495
0.510
0.519
0.521
0.524
0.529
0.523
0.529
0.538
0.540
0.536
0.533
0.529
0.514
0.497
0.481
0.462
0.447
0.428
0.416
0.392
0.371
0.354
0.333
0.315
0.293
0.274
0.261
0.243
0.217
0.204
0.188
0.173
0.165
0.152
0.146
0.144
0.148
0.447
0.463
0.494
0.506
0.515
0.518
0.522
0.528
0.530
0.529
0.530
0.534
0.528
0.533
0.527
0.515
0.506
0.495
0.478
0.459
0.442
0.424
0.401
0.387
0.372
0.350
0.326
0.308
0.291
0.268
0.255
0.247
0.230
0.211
0.203
0.194
0.185
0.177
0.168
0.159
0.155
0.459
0.475
0.489
0.501
0.503
0.514
0.527
0.529
0.530
0.530
0.534
0.539
0.538
0.538
0.537
0.524
0.512
0.498
0.480
0.466
0.440
0.418
0.406
0.387
0.366
0.337
0.322
0.303
0.296
0.277
0.264
0.250
0.236
0.227
0.222
0.214
0.199
0.197
0.181
0.176
0.192
0.473
0.488
0.496
0.504
0.509
0.519
0.528
0.528
0.539
0.542
0.545
0.542
0.540
0.535
0.528
0.522
0.501
0.498
0.486
0.467
0.457
0.441
0.422
0.386
0.366
0.350
0.336
0.314
0.297
0.283
0.270
0.262
0.252
0.236
0.233
0.231
0.218
0.208
0.203
0.216
0.224
0.291
0.308
0.327
0.361
0.394
0.422
0.451
0.482
0.512
0.538
0.562
0.587
0.608
0.622
0.633
0.646
0.650
0.652
0.647
0.641
0.625
0.610
0.593
0.573
0.539
0.514
0.488
0.458
0.431
0.402
0.369
0.333
0.302
0.274
0.243
0.218
0.187
0.159
0.135
0.116
0.101
0.274
0.297
0.317
0.348
0.380
0.410
0.436
0.466
0.493
0.524
0.550
0.576
0.601
0.617
0.632
0.644
0.652
0.652
0.652
0.642
0.634
0.622
0.594
0.567
0.546
0.523
0.494
0.465
0.438
0.410
0.381
0.349
0.311
0.279
0.255
0.224
0.195
0.169
0.137
0.120
0.105
0.255
0.281
0.310
0.334
0.358
0.394
0.420
0.455
0.475
0.506
0.541
0.571
0.591
0.611
0.634
0.649
0.659
0.653
0.650
0.638
0.631
0.618
0.603
0.578
0.556
0.533
0.505
0.479
0.447
0.418
0.382
0.350
0.319
0.290
0.265
0.234
0.205
0.172
0.141
0.117
0.102
0.245
0.265
0.297
0.321
0.349
0.371
0.400
0.436
0.466
0.498
0.532
0.562
0.585
0.610
0.630
0.645
0.651
0.657
0.649
0.646
0.633
0.623
0.604
0.587
0.567
0.540
0.513
0.486
0.458
0.425
0.388
0.360
0.326
0.294
0.269
0.238
0.202
0.174
0.144
0.118
0.106
0.228
0.253
0.275
0.309
0.340
0.359
0.391
0.430
0.459
0.488
0.521
0.549
0.580
0.603
0.624
0.636
0.647
0.651
0.653
0.652
0.644
0.624
0.607
0.591
0.573
0.548
0.518
0.492
0.460
0.427
0.399
0.367
0.337
0.310
0.276
0.244
0.218
0.186
0.153
0.133
0.110
0.217
0.244
0.269
0.300
0.332
0.355
0.383
0.420
0.450
0.477
0.512
0.551
0.576
0.598
0.621
0.632
0.643
0.648
0.653
0.650
0.641
0.633
0.618
0.598
0.573
0.551
0.521
0.496
0.472
0.439
0.408
0.370
0.345
0.316
0.281
0.254
0.222
0.195
0.162
0.140
0.119
0.209
0.234
0.262
0.292
0.318
0.345
0.375
0.407
0.439
0.470
0.512
0.544
0.564
0.587
0.613
0.631
0.641
0.646
0.649
0.645
0.641
0.634
0.622
0.602
0.577
0.556
0.533
0.506
0.470
0.444
0.415
0.380
0.350
0.321
0.287
0.252
0.227
0.200
0.173
0.143
0.129
0.208
0.223
0.248
0.276
0.306
0.334
0.368
0.403
0.435
0.471
0.503
0.535
0.561
0.588
0.606
0.618
0.631
0.638
0.641
0.639
0.641
0.633
0.621
0.603
0.585
0.561
0.534
0.506
0.478
0.448
0.422
0.388
0.352
0.321
0.296
0.261
0.235
0.207
0.177
0.153
0.134
0.194
0.224
0.239
0.267
0.299
0.333
0.359
0.399
0.437
0.470
0.503
0.535
0.559
0.582
0.605
0.623
0.632
0.637
0.642
0.646
0.637
0.627
0.617
0.605
0.587
0.559
0.540
0.509
0.472
0.443
0.414
0.386
0.351
0.326
0.294
0.270
0.243
0.218
0.185
0.157
0.136
0.192
0.216
0.241
0.263
0.294
0.327
0.366
0.395
0.434
0.468
0.500
0.529
0.558
0.578
0.599
0.613
0.626
0.641
0.646
0.644
0.640
0.626
0.613
0.602
0.589
0.565
0.533
0.510
0.476
0.444
0.413
0.384
0.357
0.325
0.297
0.273
0.247
0.221
0.186
0.166
0.137
0.185
0.212
0.235
0.256
0.295
0.328
0.362
0.397
0.425
0.459
0.494
0.526
0.551
0.575
0.598
0.612
0.628
0.637
0.643
0.647
0.640
0.630
0.621
0.602
0.582
0.559
0.534
0.505
0.481
0.445
0.417
0.383
0.358
0.323
0.299
0.275
0.248
0.219
0.187
0.170
0.145
0.172
0.200
0.228
0.253
0.283
0.324
0.354
0.385
0.420
0.456
0.481
0.518
0.548
0.572
0.594
0.614
0.624
0.636
0.640
0.642
0.641
0.637
0.626
0.607
0.584
0.556
0.535
0.503
0.471
0.442
0.412
0.382
0.354
0.326
0.302
0.272
0.248
0.219
0.188
0.170
0.147
0.170
0.200
0.234
0.255
0.285
0.320
0.354
0.385
0.421
0.454
0.483
0.519
0.544
0.567
0.593
0.611
0.627
0.634
0.638
0.640
0.641
0.634
0.619
0.601
0.575
0.557
0.530
0.492
0.467
0.439
0.410
0.382
0.354
0.324
0.300
0.274
0.243
0.218
0.187
0.166
0.149
0.173
0.198
0.227
0.256
0.284
0.317
0.353
0.383
0.413
0.452
0.487
0.514
0.544
0.566
0.585
0.605
0.616
0.626
0.630
0.637
0.629
0.620
0.603
0.590
0.567
0.545
0.518
0.493
0.460
0.435
0.408
0.380
0.350
0.326
0.296
0.271
0.245
0.210
0.185
0.165
0.148
0.177
0.201
0.229
0.251
0.283
0.311
0.356
0.385
0.415
0.444
0.479
0.505
0.538
0.562
0.589
0.609
0.621
0.626
0.629
0.627
0.620
0.607
0.593
0.581
0.561
0.539
0.513
0.488
0.451
0.425
0.402
0.375
0.347
0.319
0.292
0.265
0.241
0.215
0.179
0.162
0.146
0.186
0.202
0.226
0.259
0.292
0.325
0.356
0.376
0.409
0.437
0.471
0.496
0.529
0.557
0.577
0.591
0.605
0.604
0.614
0.614
0.610
0.599
0.590
0.573
0.552
0.530
0.506
0.475
0.443
0.419
0.394
0.367
0.338
0.315
0.288
0.261
0.237
0.210
0.180
0.159
0.143
0.192
0.213
0.234
0.256
0.296
0.328
0.351
0.384
0.411
0.442
0.477
0.501
0.532
0.554
0.571
0.584
0.597
0.604
0.614
0.613
0.609
0.600
0.582
0.564
0.546
0.524
0.497
0.471
0.443
0.409
0.387
0.359
0.333
0.307
0.278
0.254
0.228
0.203
0.178
0.159
0.137
0.204
0.225
0.249
0.271
0.298
0.335
0.354
0.389
0.418
0.446
0.472
0.503
0.528
0.549
0.569
0.582
0.588
0.598
0.603
0.598
0.593
0.585
0.571
0.557
0.535
0.513
0.492
0.465
0.434
0.400
0.373
0.349
0.323
0.295
0.270
0.244
0.219
0.198
0.174
0.155
0.134
0.218
0.237
0.261
0.285
0.310
0.347
0.362
0.389
0.417
0.447
0.471
0.498
0.525
0.546
0.563
0.574
0.584
0.591
0.596
0.590
0.582
0.573
0.563
0.547
0.530
0.510
0.482
0.458
0.429
0.391
0.364
0.342
0.311
0.287
0.259
0.233
0.212
0.192
0.168
0.149
0.130
0.222
0.250
0.271
0.299
0.322
0.349
0.376
0.401
0.425
0.450
0.482
0.510
0.525
0.544
0.556
0.565
0.579
0.579
0.585
0.589
0.584
0.574
0.562
0.548
0.530
0.509
0.482
0.446
0.424
0.386
0.358
0.326
0.300
0.277
0.246
0.228
0.208
0.178
0.159
0.144
0.128
0.230
0.258
0.278
0.304
0.327
0.355
0.376
0.403
0.435
0.462
0.485
0.506
0.525
0.539
0.547
0.561
0.576
0.584
0.587
0.583
0.576
0.566
0.552
0.535
0.516
0.495
0.474
0.452
0.418
0.384
0.347
0.318
0.294
0.257
0.237
0.217
0.200
0.173
0.156
0.139
0.116
0.248
0.275
0.290
0.309
0.330
0.357
0.384
0.410
0.435
0.464
0.483
0.505
0.523
0.531
0.546
0.557
0.573
0.578
0.580
0.573
0.566
0.556
0.545
0.526
0.505
0.482
0.462
0.440
0.405
0.373
0.344
0.313
0.279
0.248
0.231
0.212
0.185
0.167
0.150
0.130
0.112
0.264
0.280
0.302
0.320
0.336
0.365
0.388
0.409
0.437
0.461
0.480
0.509
0.525
0.543
0.548
0.553
0.558
0.566
0.568
0.562
0.557
0.544
0.532
0.517
0.492
0.473
0.453
0.428
0.394
0.366
0.334
0.294
0.273
0.243
0.219
0.201
0.182
0.156
0.140
0.122
0.110
0.280
0.293
0.314
0.332
0.351
0.375
0.399
0.421
0.438
0.458
0.485
0.513
0.526
0.539
0.545
0.546
0.554
0.550
0.554
0.552
0.543
0.533
0.520
0.504
0.481
0.457
0.437
0.414
0.383
0.357
0.324
0.293
0.259
0.230
0.213
0.190
0.167
0.154
0.138
0.116
0.103
0.290
0.301
0.315
0.346
0.364
0.377
0.405
0.430
0.443
0.467
0.496
0.514
0.523
0.530
0.542
0.539
0.546
0.537
0.537
0.533
0.524
0.516
0.503
0.485
0.465
0.441
0.420
0.398
0.371
0.340
0.315
0.284
0.248
0.222
0.202
0.184
0.166
0.145
0.127
0.113
0.095
0.310
0.313
0.328
0.348
0.369
0.384
0.404
0.433
0.455
0.476
0.494
0.513
0.525
0.533
0.537
0.530
0.535
0.529
0.521
0.514
0.504
0.495
0.481
0.462
0.441
0.423
0.398
0.371
0.346
0.328
0.306
0.270
0.238
0.215
0.188
0.175
0.158
0.142
0.124
0.108
0.092
0.314
0.333
0.345
0.357
0.378
0.396
0.413
0.434
0.460
0.478
0.498
0.515
0.521
0.527
0.531
0.531
0.528
0.521
0.515
0.504
0.493
0.481
0.466
0.453
0.428
0.406
0.387
0.363
0.338
0.318
0.294
0.257
0.234
0.212
0.182
0.165
0.150
0.134
0.122
0.098
0.088
0.324
0.346
0.358
0.366
0.380
0.408
0.424
0.446
0.464
0.484
0.497
0.510
0.518
0.520
0.526
0.525
0.521
0.517
0.504
0.497
0.480
0.468
0.452
0.439
0.420
0.399
0.377
0.354
0.328
0.306
0.287
0.254
0.224
0.207
0.182
0.159
0.141
0.129
0.112
0.096
0.081
0.333
0.356
0.366
0.377
0.391
0.408
0.424
0.449
0.466
0.480
0.503
0.514
0.520
0.518
0.517
0.516
0.510
0.507
0.499
0.486
0.474
0.461
0.445
0.428
0.412
0.384
0.366
0.338
0.316
0.297
0.274
0.239
0.216
0.199
0.168
0.145
0.130
0.113
0.101
0.092
0.084
0.351
0.363
0.373
0.385
0.402
0.418
0.433
0.451
0.465
0.483
0.494
0.509
0.520
0.523
0.517
0.510
0.507
0.500
0.494
0.477
0.468
0.449
0.436
0.419
0.402
0.379
0.356
0.332
0.310
0.288
0.260
0.227
0.208
0.187
0.162
0.146
0.125
0.113
0.100
0.092
0.088
0.356
0.375
0.381
0.401
0.409
0.427
0.441
0.452
0.463
0.488
0.495
0.498
0.516
0.518
0.519
0.511
0.506
0.492
0.483
0.474
0.459
0.444
0.423
0.410
0.389
0.369
0.345
0.325
0.303
0.278
0.248
0.225
0.194
0.176
0.159
0.139
0.124
0.116
0.101
0.093
0.087
0.364
0.381
0.396
0.408
0.413
0.427
0.443
0.456
0.466
0.475
0.497
0.507
0.511
0.514
0.515
0.505
0.500
0.482
0.477
0.463
0.445
0.436
0.418
0.400
0.383
0.366
0.340
0.319
0.294
0.273
0.244
0.215
0.191
0.171
0.151
0.140
0.130
0.113
0.101
0.091
0.090
0.370
0.384
0.410
0.417
0.422
0.435
0.450
0.453
0.469
0.478
0.485
0.497
0.503
0.506
0.505
0.498
0.491
0.478
0.477
0.464
0.444
0.425
0.412
0.391
0.376
0.352
0.333
0.308
0.287
0.256
0.228
0.209
0.193
0.168
0.159
0.144
0.129
0.113
0.097
0.091
0.095
0.376
0.391
0.406
0.421
0.430
0.441
0.451
0.470
0.476
0.482
0.487
0.492
0.498
0.499
0.498
0.498
0.484
0.470
0.465
0.454
0.433
0.422
0.403
0.382
0.362
0.343
0.317
0.293
0.273
0.241
0.223
0.207
0.195
0.171
0.159
0.147
0.133
0.115
0.109
0.098
0.096
0.381
0.397
0.414
0.430
0.445
0.459
0.469
0.477
0.480
0.486
0.490
0.490
0.485
0.487
0.486
0.484
0.477
0.458
0.446
0.432
0.418
0.397
0.386
0.361
0.341
0.325
0.306
0.279
0.260
0.236
0.218
0.211
0.192
0.172
0.163
0.152
0.133
0.121
0.110
0.103
0.099
0.387
0.406
0.419
0.443
0.451
0.460
0.464
0.476
0.482
0.489
0.488
0.485
0.488
0.480
0.482
0.476
0.464
0.451
0.445
0.431
0.416
0.400
0.381
0.362
0.346
0.328
0.302
0.283
0.260
0.241
0.229
0.210
0.191
0.174
0.162
0.149
0.136
0.119
0.114
0.108
0.101
0.395
0.410
0.431
0.437
0.455
0.460
0.467
0.474
0.477
0.487
0.489
0.482
0.486
0.483
0.477
0.465
0.467
0.454
0.447
0.440
0.418
0.397
0.382
0.365
0.340
0.322
0.308
0.282
0.266
0.249
0.233
0.218
0.199
0.181
0.164
0.148
0.133
0.121
0.124
0.124
0.122
0.398
0.421
0.438
0.441
0.456
0.464
0.466
0.473
0.474
0.480
0.480
0.483
0.478
0.479
0.477
0.475
0.462
0.445
0.436
0.430
0.413
0.395
0.373
0.355
0.336
0.323
0.301
0.281
0.264
0.250
0.234
0.219
0.194
0.182
0.173
0.165
0.150
0.138
0.136
0.130
0.127
0.409
0.424
0.443
0.448
0.459
0.467
0.471
0.476
0.477
0.475
0.474
0.474
0.474
0.469
0.474
0.464
0.454
0.446
0.434
0.415
0.404
0.386
0.364
0.348
0.324
0.308
0.295
0.277
0.261
0.247
0.237
0.217
0.202
0.194
0.188
0.178
0.170
0.156
0.143
0.135
0.142
0.428
0.445
0.448
0.448
0.469
0.472
0.472
0.482
0.476
0.485
0.486
0.480
0.479
0.479
0.476
0.476
0.458
0.445
0.433
0.422
0.406
0.387
0.369
0.352
0.330
0.312
0.293
0.272
0.265
0.253
0.242
0.224
0.213
0.207
0.197
0.188
0.177
0.172
0.170
0.176
0.168
0.433
0.447
0.449
0.454
0.470
0.478
0.480
0.490
0.482
0.496
0.494
0.493
0.491
0.485
0.483
0.471
0.464
0.452
0.434
0.418
0.407
0.379
0.369
0.351
0.329
0.308
0.293
0.293
0.277
0.266
0.249
0.239
0.230
0.221
0.215
0.217
0.202
0.196
0.196
0.203
0.216
0.259
0.281
0.306
0.343
0.370
0.400
0.432
0.463
0.493
0.521
0.543
0.566
0.596
0.614
0.622
0.634
0.642
0.646
0.641
0.631
0.616
0.608
0.592
0.560
0.538
0.514
0.487
0.457
0.429
0.401
0.369
0.336
0.302
0.277
0.246
0.218
0.191
0.162
0.137
0.118
0.103
0.250
0.274
0.300
0.329
0.360
0.388
0.418
0.450
0.472
0.503
0.531
0.561
0.591
0.607
0.621
0.636
0.645
0.646
0.646
0.636
0.625
0.612
0.591
0.568
0.548
0.522
0.494
0.468
0.438
0.409
0.375
0.350
0.310
0.281
0.258
0.229
0.192
0.170
0.138
0.123
0.103
0.239
0.263
0.287
0.315
0.338
0.374
0.399
0.432
0.458
0.487
0.527
0.558
0.581
0.599
0.615
0.633
0.641
0.645
0.643
0.632
0.626
0.616
0.595
0.578
0.554
0.531
0.506
0.480
0.451
0.417
0.383
0.355
0.317
0.288
0.260
0.232
0.200
0.168
0.143
0.120
0.105
0.227
0.249
0.275
0.296
0.325
0.353
0.388
0.423
0.452
0.484
0.512
0.546
0.572
0.593
0.619
0.631
0.639
0.642
0.638
0.638
0.628
0.620
0.604
0.587
0.565
0.537
0.514
0.488
0.460
0.424
0.391
0.356
0.327
0.295
0.267
0.238
0.205
0.178
0.143
0.121
0.109
0.214
0.235
0.257
0.292
0.321
0.350
0.380
0.413
0.450
0.481
0.509
0.540
0.574
0.594
0.612
0.629
0.641
0.642
0.646
0.648
0.634
0.622
0.606
0.590
0.566
0.547
0.519
0.493
0.462
0.429
0.397
0.363
0.336
0.307
0.275
0.242
0.214
0.185
0.152
0.129
0.113
0.206
0.227
0.254
0.285
0.312
0.339
0.375
0.405
0.437
0.468
0.499
0.540
0.566
0.585
0.611
0.628
0.635
0.643
0.646
0.646
0.638
0.626
0.610
0.593
0.572
0.549
0.522
0.492
0.462
0.437
0.406
0.372
0.345
0.316
0.281
0.252
0.222
0.192
0.160
0.140
0.115
0.194
0.222
0.246
0.275
0.304
0.331
0.361
0.399
0.429
0.461
0.501
0.533
0.556
0.579
0.600
0.617
0.631
0.641
0.643
0.640
0.637
0.629
0.615
0.593
0.568
0.551
0.526
0.505
0.470
0.444
0.409
0.379
0.347
0.318
0.284
0.253
0.225
0.201
0.174
0.145
0.123
0.183
0.206
0.234
0.269
0.296
0.323
0.360
0.395
0.425
0.459
0.494
0.527
0.553
0.573
0.594
0.609
0.620
0.626
0.635
0.636
0.630
0.625
0.614
0.600
0.578
0.554
0.532
0.500
0.475
0.442
0.414
0.383
0.348
0.317
0.292
0.257
0.231
0.206
0.177
0.149
0.132
0.174
0.203
0.233
0.264
0.292
0.316
0.350
0.388
0.420
0.453
0.485
0.521
0.544
0.567
0.593
0.611
0.621
0.627
0.628
0.629
0.631
0.619
0.611
0.597
0.579
0.555
0.526
0.499
0.465
0.440
0.412
0.383
0.350
0.324
0.292
0.264
0.238
0.210
0.174
0.155
0.135
0.180
0.202
0.229
0.257
0.288
0.316
0.342
0.385
0.424
0.457
0.486
0.518
0.544
0.567
0.586
0.604
0.617
0.626
0.634
0.634
0.623
0.616
0.603
0.592
0.571
0.544
0.521
0.492
0.468
0.440
0.409
0.381
0.353
0.322
0.294
0.270
0.246
0.219
0.180
0.158
0.136
0.175
0.195
0.219
0.247
0.281
0.321
0.345
0.380
0.415
0.447
0.483
0.508
0.537
0.560
0.583
0.600
0.615
0.627
0.631
0.628
0.619
0.612
0.602
0.586
0.570
0.549
0.523
0.498
0.466
0.439
0.408
0.374
0.349
0.318
0.294
0.270
0.245
0.216
0.184
0.165
0.135
0.160
0.195
0.216
0.241
0.277
0.313
0.341
0.379
0.410
0.439
0.468
0.507
0.536
0.559
0.581
0.597
0.613
0.621
0.624
0.628
0.624
0.618
0.609
0.587
0.564
0.544
0.520
0.488
0.459
0.429
0.403
0.375
0.347
0.316
0.293
0.267
0.244
0.215
0.184
0.166
0.142
0.157
0.191
0.221
0.246
0.272
0.309
0.337
0.371
0.405
0.439
0.471
0.506
0.531
0.553
0.575
0.596
0.606
0.617
0.621
0.622
0.618
0.614
0.599
0.588
0.563
0.536
0.510
0.479
0.452
0.424
0.401
0.373
0.344
0.320
0.293
0.264
0.241
0.211
0.182
0.161
0.143
0.158
0.181
0.208
0.241
0.269
0.306
0.337
0.367
0.405
0.440
0.468
0.498
0.524
0.545
0.566
0.583
0.600
0.609
0.612
0.611
0.613
0.602
0.586
0.573
0.552
0.523
0.500
0.474
0.446
0.424
0.391
0.368
0.341
0.317
0.286
0.263
0.234
0.204
0.180
0.159
0.141
0.166
0.192
0.216
0.239
0.266
0.300
0.332
0.367
0.400
0.434
0.460
0.490
0.522
0.543
0.563
0.585
0.592
0.602
0.602
0.603
0.599
0.586
0.575
0.558
0.540
0.523
0.495
0.466
0.437
0.412
0.386
0.361
0.334
0.308
0.282
0.254
0.233
0.204
0.173
0.156
0.138
0.175
0.196
0.212
0.246
0.279
0.305
0.336
0.365
0.393
0.427
0.457
0.481
0.508
0.530
0.552
0.569
0.580
0.586
0.589
0.595
0.590
0.576
0.565
0.548
0.532
0.510
0.486
0.459
0.429
0.402
0.380
0.354
0.329
0.301
0.275
0.250
0.227
0.200
0.168
0.153
0.135
0.181
0.201
0.224
0.251
0.278
0.306
0.336
0.366
0.393
0.418
0.455
0.477
0.495
0.532
0.548
0.563
0.576
0.581
0.586
0.588
0.579
0.568
0.553
0.534
0.518
0.497
0.475
0.450
0.417
0.393
0.369
0.341
0.319
0.294
0.263
0.243
0.218
0.193
0.167
0.148
0.131
0.183
0.212
0.232
0.257
0.289
0.313
0.342
0.371
0.400
0.424
0.447
0.480
0.507
0.528
0.547
0.555
0.564
0.571
0.572
0.571
0.566
0.561
0.545
0.524
0.505
0.483
0.464
0.438
0.407
0.379
0.354
0.330
0.309
0.280
0.257
0.229
0.207
0.187
0.164
0.147
0.123
0.201
0.227
0.244
0.272
0.291
0.318
0.347
0.375
0.398
0.424
0.447
0.475
0.497
0.514
0.531
0.544
0.552
0.565
0.565
0.563
0.557
0.544
0.532
0.520
0.504
0.478
0.455
0.431
0.396
0.365
0.346
0.323
0.296
0.270
0.245
0.221
0.198
0.177
0.158
0.141
0.118
0.205
0.230
0.249
0.277
0.305
0.325
0.356
0.380
0.401
0.426
0.453
0.477
0.499
0.513
0.524
0.536
0.549
0.552
0.557
0.556
0.552
0.543
0.531
0.518
0.499
0.477
0.448
0.421
0.389
0.358
0.335
0.308
0.284
0.259
0.234
0.214
0.190
0.167
0.152
0.135
0.114
0.216
0.237
0.259
0.289
0.313
0.335
0.362
0.388
0.412
0.433
0.448
0.478
0.495
0.513
0.523
0.536
0.544
0.551
0.555
0.552
0.545
0.532
0.520
0.505
0.486
0.467
0.447
0.419
0.383
0.351
0.318
0.299
0.273
0.241
0.221
0.203
0.187
0.158
0.142
0.127
0.111
0.223
0.246
0.274
0.290
0.315
0.333
0.365
0.390
0.413
0.437
0.458
0.478
0.492
0.502
0.514
0.526
0.535
0.546
0.548
0.543
0.534
0.523
0.507
0.489
0.472
0.454
0.434
0.411
0.380
0.341
0.309
0.289
0.254
0.231
0.215
0.194
0.171
0.152
0.139
0.120
0.103
0.236
0.254
0.281
0.302
0.317
0.335
0.368
0.392
0.414
0.433
0.459
0.479
0.491
0.512
0.517
0.524
0.528
0.536
0.536
0.531
0.523
0.510
0.497
0.478
0.462
0.444
0.424
0.391
0.368
0.335
0.297
0.270
0.251
0.225
0.203
0.185
0.168
0.145
0.126
0.111
0.101
0.248
0.262
0.282
0.305
0.322
0.350
0.369
0.393
0.412
0.427
0.455
0.477
0.501
0.508
0.512
0.512
0.515
0.518
0.525
0.519
0.510
0.499
0.484
0.468
0.448
0.427
0.406
0.382
0.354
0.320
0.293
0.263
0.240
0.210
0.196
0.178
0.153
0.138
0.120
0.106
0.090
0.257
0.275
0.292
0.317
0.334
0.352
0.378
0.402
0.419
0.440
0.458
0.478
0.490
0.502
0.509
0.508
0.508
0.504
0.503
0.503
0.497
0.482
0.462
0.451
0.435
0.410
0.390
0.366
0.340
0.317
0.283
0.253
0.221
0.202
0.185
0.168
0.152
0.132
0.113
0.099
0.086
0.272
0.285
0.307
0.320
0.344
0.357
0.376
0.397
0.426
0.441
0.459
0.478
0.495
0.501
0.497
0.497
0.493
0.492
0.483
0.479
0.469
0.461
0.445
0.423
0.406
0.389
0.368
0.349
0.327
0.302
0.274
0.245
0.216
0.190
0.172
0.160
0.144
0.126
0.108
0.095
0.080
0.281
0.293
0.316
0.329
0.343
0.365
0.383
0.403
0.420
0.444
0.461
0.481
0.489
0.495
0.495
0.488
0.487
0.485
0.475
0.468
0.458
0.446
0.430
0.414
0.392
0.375
0.350
0.335
0.310
0.292
0.263
0.232
0.208
0.185
0.166
0.150
0.136
0.122
0.105
0.089
0.080
0.289
0.308
0.323
0.336
0.349
0.369
0.395
0.410
0.428
0.444
0.457
0.475
0.482
0.487
0.488
0.489
0.482
0.477
0.466
0.455
0.445
0.432
0.418
0.399
0.378
0.363
0.346
0.324
0.300
0.280
0.252
0.226
0.202
0.183
0.159
0.142
0.128
0.115
0.099
0.086
0.073
0.304
0.315
0.329
0.343
0.357
0.374
0.393
0.418
0.429
0.440
0.460
0.470
0.482
0.482
0.483
0.479
0.472
0.470
0.457
0.446
0.434
0.423
0.408
0.391
0.371
0.352
0.335
0.311
0.288
0.274
0.240
0.214
0.195
0.176
0.153
0.128
0.118
0.100
0.093
0.084
0.074
0.309
0.327
0.336
0.347
0.365
0.379
0.390
0.412
0.427
0.440
0.453
0.467
0.480
0.482
0.476
0.473
0.465
0.459
0.456
0.436
0.421
0.412
0.398
0.380
0.364
0.341
0.326
0.301
0.282
0.264
0.229
0.207
0.184
0.163
0.147
0.129
0.111
0.100
0.091
0.084
0.077
0.319
0.334
0.344
0.353
0.371
0.383
0.402
0.417
0.425
0.436
0.449
0.453
0.463
0.476
0.472
0.470
0.457
0.451
0.445
0.428
0.414
0.401
0.380
0.369
0.356
0.338
0.319
0.296
0.276
0.244
0.225
0.203
0.171
0.157
0.139
0.127
0.113
0.103
0.093
0.081
0.076
0.325
0.336
0.353
0.368
0.382
0.385
0.403
0.419
0.428
0.432
0.443
0.448
0.453
0.458
0.464
0.460
0.453
0.439
0.431
0.421
0.409
0.392
0.381
0.367
0.351
0.335
0.311
0.291
0.266
0.240
0.216
0.195
0.166
0.151
0.137
0.128
0.113
0.100
0.092
0.081
0.081
0.332
0.343
0.350
0.371
0.385
0.398
0.403
0.413
0.427
0.435
0.438
0.450
0.453
0.462
0.460
0.449
0.445
0.437
0.431
0.417
0.398
0.387
0.372
0.361
0.347
0.324
0.302
0.277
0.249
0.224
0.203
0.186
0.164
0.152
0.146
0.128
0.113
0.104
0.089
0.082
0.086
0.341
0.350
0.367
0.373
0.386
0.398
0.408
0.420
0.430
0.434
0.437
0.441
0.443
0.446
0.451
0.445
0.442
0.425
0.416
0.400
0.394
0.377
0.362
0.347
0.337
0.311
0.283
0.263
0.235
0.216
0.198
0.180
0.169
0.158
0.147
0.130
0.124
0.105
0.094
0.088
0.090
0.340
0.355
0.373
0.378
0.383
0.405
0.411
0.417
0.431
0.435
0.437
0.439
0.441
0.436
0.435
0.438
0.424
0.413
0.401
0.386
0.374
0.367
0.354
0.333
0.311
0.295
0.280
0.256
0.229
0.216
0.196
0.186
0.169
0.157
0.148
0.136
0.123
0.109
0.102
0.089
0.088
0.343
0.361
0.373
0.388
0.403
0.418
0.424
0.429
0.438
0.438
0.445
0.444
0.435
0.433
0.432
0.428
0.427
0.413
0.398
0.384
0.379
0.365
0.353
0.331
0.316
0.296
0.273
0.255
0.232
0.212
0.203
0.191
0.173
0.160
0.146
0.137
0.122
0.111
0.106
0.096
0.092
0.350
0.368
0.376
0.391
0.402
0.416
0.426
0.433
0.433
0.440
0.442
0.444
0.440
0.440
0.427
0.422
0.412
0.414
0.407
0.389
0.372
0.360
0.346
0.324
0.314
0.293
0.273
0.256
0.236
0.222
0.210
0.202
0.177
0.161
0.151
0.138
0.126
0.115
0.110
0.104
0.102
0.360
0.373
0.382
0.395
0.408
0.414
0.421
0.427
0.430
0.437
0.438
0.438
0.434
0.433
0.433
0.427
0.409
0.399
0.395
0.382
0.362
0.349
0.340
0.319
0.302
0.287
0.276
0.252
0.230
0.220
0.208
0.192
0.181
0.171
0.160
0.145
0.135
0.122
0.115
0.108
0.118
0.363
0.379
0.390
0.395
0.415
0.422
0.426
0.427
0.426
0.428
0.432
0.431
0.429
0.426
0.422
0.419
0.405
0.398
0.384
0.365
0.363
0.343
0.330
0.313
0.293
0.284
0.267
0.243
0.232
0.227
0.214
0.204
0.188
0.175
0.171
0.160
0.147
0.129
0.124
0.124
0.134
0.387
0.397
0.407
0.414
0.427
0.425
0.426
0.431
0.433
0.435
0.436
0.436
0.432
0.424
0.424
0.421
0.418
0.397
0.391
0.369
0.358
0.340
0.326
0.312
0.299
0.286
0.269
0.253
0.239
0.231
0.214
0.204
0.194
0.193
0.184
0.170
0.156
0.153
0.158
0.157
0.161
0.379
0.396
0.404
0.415
0.427
0.432
0.431
0.431
0.436
0.444
0.443
0.447
0.450
0.448
0.441
0.429
0.423
0.406
0.394
0.378
0.356
0.345
0.331
0.316
0.295
0.285
0.265
0.266
0.260
0.247
0.229
0.216
0.214
0.204
0.194
0.187
0.185
0.185
0.190
0.195
0.191
0.240
0.264
0.286
0.313
0.350
0.376
0.409
0.443
0.468
0.494
0.526
0.549
0.576
0.595
0.609
0.620
0.629
0.628
0.629
0.619
0.608
0.593
0.574
0.551
0.531
0.508
0.482
0.453
0.425
0.397
0.367
0.333
0.304
0.278
0.241
0.217
0.192
0.163
0.135
0.120
0.100
0.229
0.256
0.273
0.301
0.337
0.366
0.394
0.424
0.452
0.487
0.515
0.545
0.568
0.586
0.604
0.619
0.629
0.627
0.625
0.619
0.611
0.601
0.579
0.562
0.542
0.517
0.493
0.466
0.435
0.409
0.372
0.341
0.307
0.279
0.254
0.223
0.190
0.168
0.136
0.121
0.103
0.224
0.234
0.259
0.292
0.318
0.353
0.387
0.416
0.444
0.473
0.507
0.535
0.557
0.578
0.598
0.612
0.620
0.627
0.628
0.624
0.619
0.606
0.590
0.573
0.550
0.526
0.502
0.476
0.446
0.411
0.381
0.344
0.315
0.286
0.261
0.231
0.202
0.171
0.145
0.120
0.105
0.207
0.226
0.254
0.282
0.313
0.340
0.374
0.409
0.438
0.472
0.499
0.530
0.555
0.577
0.594
0.612
0.624
0.629
0.630
0.629
0.623
0.607
0.593
0.578
0.559
0.533
0.510
0.484
0.458
0.421
0.390
0.352
0.326
0.296
0.265
0.239
0.207
0.176
0.147
0.123
0.111
0.198
0.218
0.247
0.275
0.306
0.332
0.368
0.401
0.426
0.462
0.493
0.527
0.556
0.584
0.602
0.616
0.626
0.631
0.629
0.628
0.620
0.615
0.600
0.582
0.562
0.541
0.515
0.490
0.456
0.427
0.396
0.362
0.336
0.307
0.273
0.241
0.208
0.180
0.148
0.127
0.115
0.192
0.216
0.239
0.264
0.300
0.328
0.357
0.388
0.425
0.456
0.487
0.522
0.553
0.572
0.599
0.613
0.622
0.628
0.633
0.633
0.626
0.615
0.604
0.583
0.565
0.544
0.518
0.489
0.458
0.431
0.397
0.367
0.340
0.315
0.280
0.251
0.219
0.185
0.155
0.134
0.117
0.180
0.203
0.227
0.260
0.283
0.319
0.352
0.386
0.416
0.449
0.483
0.519
0.541
0.565
0.588
0.600
0.617
0.630
0.632
0.630
0.627
0.617
0.603
0.583
0.562
0.541
0.518
0.490
0.459
0.433
0.403
0.373
0.341
0.315
0.281
0.252
0.223
0.196
0.162
0.143
0.122
0.169
0.197
0.222
0.253
0.282
0.312
0.348
0.384
0.414
0.447
0.479
0.511
0.535
0.557
0.579
0.593
0.606
0.615
0.625
0.626
0.620
0.613
0.598
0.584
0.567
0.544
0.516
0.495
0.470
0.434
0.404
0.378
0.343
0.312
0.286
0.255
0.230
0.201
0.174
0.147
0.125
0.162
0.193
0.218
0.256
0.280
0.308
0.337
0.378
0.406
0.442
0.470
0.502
0.528
0.548
0.575
0.591
0.604
0.612
0.617
0.618
0.614
0.610
0.597
0.583
0.567
0.546
0.515
0.489
0.458
0.430
0.403
0.375
0.342
0.316
0.284
0.261
0.231
0.206
0.172
0.150
0.129
0.160
0.187
0.222
0.253
0.280
0.301
0.333
0.368
0.399
0.435
0.474
0.506
0.524
0.548
0.573
0.587
0.600
0.604
0.612
0.609
0.611
0.605
0.594
0.578
0.554
0.535
0.503
0.478
0.452
0.433
0.403
0.374
0.347
0.316
0.289
0.262
0.235
0.211
0.172
0.153
0.132
0.155
0.182
0.204
0.233
0.267
0.291
0.327
0.367
0.400
0.432
0.467
0.495
0.522
0.547
0.569
0.586
0.598
0.607
0.610
0.609
0.602
0.594
0.583
0.569
0.551
0.527
0.507
0.473
0.451
0.427
0.400
0.368
0.342
0.311
0.288
0.265
0.239
0.211
0.177
0.152
0.133
0.153
0.179
0.205
0.231
0.266
0.297
0.332
0.366
0.399
0.428
0.458
0.489
0.517
0.542
0.564
0.582
0.592
0.603
0.607
0.605
0.601
0.593
0.577
0.562
0.548
0.523
0.504
0.473
0.445
0.419
0.395
0.363
0.336
0.308
0.285
0.260
0.238
0.209
0.179
0.162
0.131
0.145
0.174
0.208
0.235
0.264
0.295
0.325
0.361
0.395
0.426
0.453
0.485
0.514
0.535
0.555
0.572
0.587
0.595
0.600
0.603
0.594
0.588
0.579
0.558
0.539
0.517
0.493
0.464
0.440
0.412
0.388
0.361
0.334
0.307
0.281
0.256
0.234
0.204
0.177
0.160
0.136
0.142
0.173
0.195
0.232
0.257
0.289
0.320
0.352
0.389
0.423
0.453
0.480
0.509
0.530
0.547
0.567
0.577
0.587
0.590
0.587
0.583
0.572
0.565
0.550
0.522
0.501
0.477
0.455
0.429
0.404
0.379
0.356
0.327
0.304
0.276
0.251
0.226
0.197
0.173
0.153
0.136
0.157
0.175
0.205
0.229
0.255
0.283
0.320
0.352
0.385
0.418
0.444
0.469
0.503
0.523
0.539
0.558
0.569
0.575
0.580
0.573
0.566
0.564
0.551
0.535
0.519
0.498
0.468
0.447
0.419
0.394
0.370
0.347
0.325
0.296
0.269
0.248
0.218
0.195
0.169
0.150
0.132
0.166
0.186
0.205
0.231
0.261
0.291
0.321
0.355
0.382
0.411
0.438
0.466
0.492
0.510
0.525
0.543
0.552
0.560
0.564
0.559
0.561
0.550
0.538
0.525
0.507
0.490
0.465
0.431
0.410
0.386
0.359
0.337
0.313
0.288
0.263
0.239
0.212
0.187
0.160
0.145
0.129
0.174
0.191
0.211
0.240
0.267
0.291
0.322
0.347
0.379
0.403
0.433
0.457
0.479
0.502
0.525
0.536
0.547
0.555
0.556
0.550
0.549
0.541
0.525
0.510
0.496
0.472
0.454
0.418
0.396
0.373
0.349
0.326
0.302
0.278
0.250
0.229
0.207
0.181
0.155
0.140
0.124
0.170
0.198
0.222
0.244
0.267
0.300
0.331
0.355
0.387
0.400
0.431
0.455
0.473
0.497
0.513
0.527
0.536
0.544
0.544
0.545
0.541
0.532
0.511
0.491
0.477
0.460
0.439
0.408
0.384
0.358
0.336
0.313
0.293
0.263
0.240
0.217
0.199
0.176
0.153
0.135
0.119
0.179
0.203
0.228
0.255
0.272
0.301
0.335
0.361
0.388
0.409
0.427
0.448
0.466
0.489
0.506
0.518
0.519
0.526
0.529
0.529
0.523
0.514
0.500
0.486
0.470
0.446
0.428
0.400
0.368
0.346
0.324
0.302
0.276
0.254
0.228
0.208
0.185
0.166
0.148
0.126
0.107
0.185
0.214
0.235
0.257
0.285
0.308
0.341
0.360
0.382
0.408
0.428
0.449
0.470
0.488
0.503
0.513
0.515
0.518
0.519
0.518
0.521
0.514
0.500
0.478
0.464
0.443
0.412
0.388
0.362
0.334
0.309
0.284
0.266
0.243
0.217
0.197
0.177
0.155
0.141
0.121
0.102
0.203
0.225
0.246
0.262
0.295
0.317
0.345
0.367
0.387
0.401
0.432
0.450
0.469
0.479
0.491
0.500
0.508
0.511
0.516
0.522
0.512
0.502
0.488
0.473
0.456
0.439
0.409
0.381
0.352
0.321
0.297
0.274
0.255
0.227
0.205
0.186
0.171
0.150
0.131
0.117
0.097
0.209
0.224
0.251
0.272
0.295
0.319
0.350
0.369
0.393
0.410
0.433
0.443
0.464
0.475
0.482
0.491
0.501
0.505
0.508
0.504
0.498
0.485
0.471
0.456
0.442
0.424
0.404
0.377
0.345
0.304
0.288
0.261
0.236
0.213
0.199
0.176
0.155
0.139
0.125
0.110
0.092
0.219
0.238
0.257
0.277
0.299
0.320
0.340
0.373
0.391
0.411
0.427
0.447
0.457
0.470
0.479
0.486
0.494
0.499
0.497
0.497
0.486
0.478
0.460
0.445
0.431
0.413
0.386
0.360
0.337
0.300
0.273
0.247
0.230
0.205
0.187
0.170
0.151
0.132
0.115
0.101
0.088
0.228
0.245
0.260
0.283
0.303
0.325
0.344
0.368
0.386
0.405
0.423
0.438
0.461
0.476
0.476
0.483
0.480
0.484
0.487
0.482
0.473
0.462
0.449
0.431
0.417
0.394
0.373
0.354
0.326
0.290
0.257
0.236
0.219
0.193
0.180
0.158
0.140
0.123
0.106
0.096
0.081
0.235
0.255
0.268
0.291
0.313
0.334
0.355
0.374
0.391
0.408
0.419
0.441
0.451
0.466
0.472
0.476
0.468
0.466
0.468
0.467
0.460
0.443
0.427
0.418
0.398
0.382
0.355
0.338
0.312
0.287
0.249
0.225
0.200
0.184
0.172
0.153
0.133
0.118
0.102
0.086
0.077
0.243
0.261
0.277
0.294
0.319
0.338
0.352
0.371
0.398
0.410
0.430
0.441
0.454
0.458
0.465
0.464
0.459
0.450
0.447
0.439
0.432
0.421
0.407
0.392
0.374
0.355
0.341
0.320
0.299
0.274
0.240
0.218
0.188
0.173
0.158
0.144
0.125
0.109
0.094
0.085
0.072
0.251
0.263
0.281
0.300
0.320
0.341
0.354
0.369
0.395
0.415
0.424
0.435
0.450
0.460
0.462
0.454
0.449
0.441
0.435
0.428
0.419
0.408
0.393
0.377
0.358
0.337
0.321
0.306
0.285
0.261
0.225
0.209
0.186
0.161
0.150
0.133
0.117
0.107
0.092
0.080
0.072
0.255
0.267
0.286
0.306
0.320
0.338
0.358
0.374
0.399
0.410
0.425
0.431
0.442
0.451
0.452
0.455
0.444
0.436
0.429
0.415
0.407
0.394
0.381
0.365
0.343
0.331
0.313
0.296
0.270
0.246
0.226
0.202
0.177
0.162
0.141
0.125
0.113
0.100
0.089
0.075
0.065
0.275
0.280
0.295
0.315
0.327
0.343
0.358
0.380
0.398
0.410
0.418
0.431
0.431
0.446
0.446
0.445
0.437
0.427
0.415
0.408
0.393
0.385
0.373
0.356
0.336
0.321
0.301
0.283
0.258
0.237
0.215
0.191
0.171
0.159
0.131
0.115
0.100
0.090
0.083
0.075
0.059
0.277
0.294
0.304
0.316
0.332
0.348
0.360
0.376
0.395
0.408
0.417
0.426
0.432
0.439
0.438
0.436
0.428
0.422
0.399
0.397
0.382
0.373
0.362
0.348
0.332
0.312
0.296
0.272
0.253
0.229
0.200
0.180
0.161
0.143
0.129
0.109
0.098
0.090
0.082
0.070
0.068
0.281
0.295
0.313
0.320
0.338
0.349
0.366
0.375
0.384
0.399
0.412
0.419
0.422
0.427
0.428
0.426
0.419
0.411
0.403
0.387
0.379
0.360
0.349
0.339
0.324
0.305
0.290
0.267
0.239
0.218
0.197
0.176
0.152
0.138
0.122
0.109
0.096
0.092
0.084
0.073
0.067
0.284
0.300
0.312
0.322
0.341
0.351
0.362
0.375
0.384
0.395
0.398
0.411
0.414
0.412
0.414
0.417
0.407
0.401
0.393
0.373
0.364
0.352
0.342
0.333
0.320
0.303
0.282
0.253
0.232
0.214
0.189
0.168
0.146
0.137
0.124
0.112
0.103
0.091
0.081
0.072
0.068
0.293
0.301
0.316
0.333
0.342
0.351
0.365
0.376
0.383
0.390
0.400
0.399
0.402
0.400
0.404
0.402
0.396
0.390
0.382
0.374
0.361
0.352
0.336
0.324
0.310
0.294
0.271
0.245
0.220
0.195
0.176
0.162
0.149
0.139
0.131
0.115
0.103
0.088
0.080
0.071
0.074
0.301
0.305
0.312
0.332
0.347
0.358
0.362
0.369
0.378
0.387
0.396
0.396
0.398
0.403
0.390
0.390
0.387
0.387
0.380
0.364
0.352
0.337
0.325
0.307
0.291
0.272
0.248
0.232
0.214
0.188
0.175
0.165
0.152
0.141
0.131
0.118
0.106
0.093
0.081
0.076
0.078
0.304
0.317
0.326
0.336
0.346
0.362
0.366
0.375
0.382
0.385
0.386
0.390
0.388
0.389
0.384
0.386
0.377
0.374
0.366
0.355
0.342
0.332
0.310
0.302
0.279
0.260
0.240
0.228
0.204
0.187
0.178
0.170
0.153
0.143
0.133
0.120
0.107
0.098
0.090
0.079
0.082
0.309
0.312
0.331
0.344
0.351
0.364
0.373
0.380
0.387
0.391
0.391
0.387
0.384
0.394
0.388
0.379
0.365
0.363
0.362
0.348
0.335
0.332
0.313
0.289
0.276
0.264
0.236
0.220
0.209
0.192
0.186
0.168
0.155
0.145
0.134
0.121
0.108
0.104
0.094
0.087
0.080
0.312
0.318
0.333
0.341
0.356
0.365
0.375
0.385
0.390
0.390
0.393
0.394
0.393
0.380
0.380
0.378
0.367
0.361
0.354
0.346
0.334
0.320
0.307
0.287
0.276
0.257
0.242
0.229
0.206
0.198
0.186
0.169
0.159
0.150
0.137
0.123
0.114
0.108
0.092
0.086
0.092
0.313
0.319
0.335
0.343
0.365
0.368
0.374
0.377
0.388
0.389
0.388
0.393
0.390
0.388
0.380
0.378
0.369
0.354
0.342
0.328
0.318
0.307
0.299
0.282
0.263
0.251
0.231
0.213
0.200
0.201
0.194
0.176
0.166
0.153
0.144
0.126
0.116
0.107
0.099
0.098
0.103
0.321
0.337
0.351
0.359
0.366
0.372
0.377
0.379
0.381
0.383
0.386
0.388
0.383
0.379
0.378
0.369
0.361
0.349
0.346
0.333
0.317
0.308
0.296
0.279
0.267
0.249
0.236
0.221
0.211
0.207
0.195
0.179
0.170
0.157
0.148
0.140
0.123
0.115
0.113
0.115
0.129
0.339
0.354
0.369
0.376
0.388
0.386
0.378
0.385
0.390
0.386
0.391
0.389
0.385
0.385
0.384
0.381
0.373
0.355
0.350
0.337
0.323
0.304
0.292
0.281
0.272
0.261
0.243
0.227
0.222
0.211
0.201
0.189
0.179
0.174
0.161
0.151
0.145
0.145
0.143
0.140
0.146
0.344
0.361
0.375
0.376
0.387
0.392
0.398
0.396
0.398
0.394
0.401
0.395
0.399
0.399
0.396
0.388
0.380
0.365
0.346
0.337
0.325
0.312
0.299
0.284
0.270
0.256
0.242
0.238
0.228
0.214
0.209
0.196
0.188
0.182
0.178
0.168
0.170
0.173
0.169
0.171
0.171
0.215
0.235
0.264
0.294
0.326
0.355
0.379
0.411
0.444
0.473
0.500
0.523
0.551
0.564
0.584
0.600
0.610
0.608
0.606
0.601
0.589
0.577
0.558
0.542
0.523
0.498
0.474
0.447
0.421
0.390
0.357
0.327
0.298
0.267
0.237
0.213
0.188
0.160
0.132
0.116
0.099
0.201
0.229
0.254
0.281
0.317
0.343
0.376
0.406
0.433
0.466
0.492
0.518
0.545
0.568
0.585
0.599
0.606
0.605
0.601
0.600
0.595
0.581
0.568
0.553
0.534
0.510
0.486
0.457
0.427
0.396
0.365
0.331
0.306
0.278
0.251
0.219
0.191
0.162
0.137
0.116
0.104
0.199
0.219
0.245
0.276
0.301
0.332
0.370
0.399
0.427
0.456
0.482
0.515
0.539
0.561
0.581
0.596
0.604
0.608
0.612
0.607
0.602
0.591
0.579
0.564
0.540
0.517
0.493
0.468
0.441
0.407
0.374
0.337
0.308
0.283
0.256
0.227
0.197
0.169
0.144
0.121
0.105
0.194
0.211
0.236
0.267
0.293
0.326
0.361
0.393
0.422
0.446
0.479
0.510
0.535
0.557
0.578
0.591
0.605
0.610
0.615
0.614
0.607
0.594
0.583
0.568
0.548
0.523
0.500
0.475
0.445
0.410
0.379
0.349
0.323
0.291
0.264
0.236
0.204
0.176
0.140
0.124
0.110
0.185
0.204
0.231
0.261
0.292
0.319
0.350
0.377
0.405
0.443
0.477
0.507
0.532
0.558
0.578
0.589
0.603
0.609
0.613
0.611
0.608
0.601
0.584
0.570
0.553
0.532
0.509
0.483
0.450
0.422
0.385
0.356
0.329
0.300
0.272
0.236
0.208
0.176
0.149
0.128
0.115
0.180
0.200
0.223
0.250
0.279
0.306
0.342
0.371
0.400
0.437
0.472
0.506
0.533
0.555
0.579
0.596
0.605
0.611
0.607
0.609
0.609
0.603
0.589
0.570
0.553
0.535
0.509
0.482
0.451
0.422
0.392
0.363
0.336
0.303
0.272
0.243
0.211
0.182
0.148
0.131
0.118
0.165
0.190
0.212
0.241
0.273
0.304
0.337
0.369
0.402
0.435
0.467
0.496
0.525
0.543
0.566
0.584
0.601
0.608
0.614
0.612
0.610
0.600
0.584
0.570
0.550
0.531
0.505
0.482
0.452
0.420
0.394
0.364
0.333
0.311
0.277
0.249
0.218
0.187
0.154
0.136
0.119
0.159
0.186
0.208
0.240
0.266
0.297
0.333
0.362
0.395
0.428
0.455
0.487
0.516
0.540
0.560
0.574
0.587
0.600
0.606
0.611
0.608
0.593
0.583
0.569
0.550
0.527
0.503
0.479
0.451
0.422
0.394
0.362
0.334
0.306
0.280
0.249
0.222
0.194
0.159
0.140
0.123
0.153
0.182
0.210
0.236
0.266
0.296
0.327
0.362
0.391
0.421
0.455
0.487
0.511
0.527
0.550
0.569
0.586
0.595
0.601
0.602
0.597
0.590
0.576
0.563
0.546
0.523
0.497
0.471
0.445
0.421
0.391
0.366
0.334
0.308
0.275
0.252
0.227
0.199
0.164
0.145
0.122
0.147
0.174
0.205
0.242
0.263
0.287
0.319
0.352
0.386
0.417
0.448
0.476
0.502
0.525
0.547
0.565
0.578
0.587
0.588
0.590
0.590
0.589
0.575
0.556
0.537
0.511
0.488
0.464
0.442
0.416
0.392
0.362
0.338
0.305
0.279
0.256
0.224
0.203
0.169
0.145
0.127
0.145
0.168
0.196
0.225
0.255
0.283
0.310
0.348
0.380
0.415
0.449
0.480
0.505
0.528
0.552
0.568
0.575
0.578
0.582
0.583
0.584
0.577
0.564
0.547
0.527
0.510
0.485
0.458
0.434
0.411
0.389
0.359
0.333
0.299
0.276
0.254
0.229
0.201
0.167
0.149
0.124
0.133
0.171
0.195
0.224
0.249
0.285
0.316
0.350
0.383
0.414
0.443
0.473
0.501
0.523
0.546
0.559
0.571
0.577
0.584
0.581
0.576
0.563
0.554
0.539
0.520
0.501
0.476
0.454
0.426
0.403
0.380
0.355
0.325
0.299
0.277
0.252
0.230
0.197
0.170
0.146
0.124
0.136
0.160
0.194
0.222
0.243
0.276
0.312
0.350
0.382
0.412
0.438
0.467
0.490
0.513
0.534
0.551
0.562
0.572
0.574
0.572
0.568
0.557
0.545
0.531
0.516
0.491
0.464
0.445
0.420
0.399
0.371
0.345
0.319
0.297
0.271
0.247
0.226
0.197
0.170
0.148
0.125
0.138
0.158
0.186
0.218
0.246
0.275
0.307
0.334
0.372
0.407
0.433
0.461
0.489
0.511
0.528
0.539
0.553
0.557
0.560
0.562
0.558
0.547
0.536
0.516
0.497
0.477
0.456
0.439
0.411
0.389
0.362
0.340
0.314
0.289
0.262
0.241
0.217
0.189
0.166
0.144
0.125
0.144
0.161
0.192
0.215
0.244
0.275
0.304
0.340
0.370
0.398
0.425
0.447
0.476
0.498
0.516
0.530
0.543
0.548
0.550
0.549
0.540
0.529
0.523
0.511
0.486
0.465
0.449
0.425
0.405
0.374
0.354
0.333
0.309
0.281
0.254
0.233
0.209
0.183
0.161
0.140
0.124
0.156
0.170
0.199
0.221
0.240
0.268
0.307
0.340
0.366
0.396
0.422
0.443
0.471
0.488
0.502
0.514
0.530
0.535
0.535
0.533
0.523
0.519
0.510
0.497
0.482
0.456
0.433
0.407
0.389
0.362
0.342
0.321
0.298
0.274
0.248
0.225
0.198
0.178
0.152
0.135
0.122
0.156
0.182
0.200
0.222
0.253
0.278
0.301
0.331
0.362
0.389
0.417
0.437
0.457
0.479
0.495
0.510
0.516
0.520
0.523
0.520
0.514
0.510
0.500
0.487
0.468
0.447
0.417
0.395
0.377
0.348
0.329
0.307
0.287
0.263
0.237
0.214
0.193
0.171
0.146
0.130
0.117
0.157
0.186
0.210
0.229
0.256
0.281
0.307
0.340
0.359
0.377
0.412
0.434
0.451
0.470
0.491
0.500
0.506
0.513
0.515
0.511
0.509
0.496
0.482
0.465
0.450
0.433
0.410
0.384
0.361
0.339
0.312
0.293
0.274
0.248
0.224
0.204
0.187
0.153
0.140
0.124
0.108
0.164
0.190
0.216
0.233
0.258
0.287
0.315
0.347
0.372
0.388
0.403
0.429
0.441
0.455
0.476
0.483
0.488
0.496
0.495
0.491
0.491
0.481
0.469
0.455
0.433
0.418
0.395
0.369
0.347
0.323
0.302
0.281
0.257
0.236
0.214
0.194
0.173
0.149
0.133
0.118
0.100
0.177
0.201
0.218
0.244
0.268
0.292
0.320
0.345
0.365
0.390
0.403
0.423
0.438
0.457
0.469
0.479
0.488
0.487
0.487
0.486
0.478
0.468
0.460
0.447
0.431
0.410
0.382
0.362
0.330
0.310
0.286
0.266
0.246
0.224
0.202
0.181
0.164
0.143
0.129
0.108
0.091
0.186
0.202
0.221
0.242
0.275
0.298
0.318
0.348
0.364
0.381
0.399
0.415
0.433
0.454
0.462
0.471
0.480
0.479
0.479
0.479
0.475
0.463
0.454
0.434
0.415
0.397
0.372
0.350
0.322
0.300
0.271
0.255
0.234
0.208
0.188
0.171
0.154
0.138
0.118
0.102
0.086
0.194
0.207
0.225
0.254
0.277
0.300
0.324
0.350
0.371
0.383
0.396
0.412
0.432
0.442
0.451
0.458
0.466
0.471
0.467
0.465
0.459
0.448
0.436
0.422
0.403
0.386
0.362
0.341
0.314
0.286
0.257
0.242
0.221
0.196
0.177
0.162
0.142
0.127
0.114
0.098
0.077
0.201
0.218
0.232
0.258
0.284
0.304
0.322
0.345
0.368
0.383
0.400
0.416
0.423
0.437
0.442
0.454
0.455
0.462
0.458
0.454
0.453
0.440
0.428
0.410
0.391
0.368
0.351
0.330
0.300
0.266
0.246
0.225
0.209
0.188
0.169
0.149
0.135
0.118
0.108
0.088
0.075
0.204
0.226
0.243
0.263
0.287
0.304
0.322
0.345
0.363
0.375
0.394
0.410
0.427
0.433
0.440
0.445
0.445
0.446
0.448
0.445
0.437
0.427
0.413
0.399
0.382
0.355
0.337
0.315
0.294
0.256
0.230
0.214
0.201
0.175
0.159
0.142
0.127
0.108
0.095
0.083
0.070
0.211
0.229
0.248
0.264
0.293
0.311
0.329
0.342
0.356
0.372
0.389
0.404
0.419
0.431
0.437
0.435
0.431
0.431
0.431
0.432
0.424
0.407
0.394
0.380
0.362
0.344
0.326
0.303
0.282
0.249
0.219
0.200
0.182
0.167
0.150
0.136
0.115
0.102
0.088
0.077
0.064
0.219
0.238
0.256
0.274
0.295
0.317
0.331
0.345
0.362
0.378
0.395
0.405
0.411
0.421
0.424
0.423
0.414
0.414
0.409
0.403
0.391
0.387
0.372
0.358
0.336
0.324
0.305
0.286
0.270
0.236
0.217
0.192
0.170
0.156
0.143
0.124
0.112
0.098
0.084
0.076
0.060
0.225
0.244
0.259
0.276
0.298
0.317
0.332
0.346
0.364
0.378
0.392
0.404
0.411
0.417
0.420
0.414
0.414
0.402
0.398
0.392
0.382
0.370
0.358
0.342
0.324
0.306
0.287
0.275
0.256
0.226
0.204
0.183
0.158
0.144
0.132
0.117
0.105
0.093
0.080
0.071
0.057
0.226
0.246
0.264
0.282
0.297
0.315
0.333
0.349
0.358
0.379
0.389
0.397
0.403
0.411
0.413
0.404
0.404
0.391
0.381
0.379
0.368
0.357
0.346
0.327
0.313
0.298
0.280
0.264
0.239
0.216
0.198
0.178
0.160
0.139
0.121
0.109
0.098
0.090
0.080
0.064
0.048
0.233
0.246
0.269
0.285
0.300
0.313
0.329
0.346
0.363
0.372
0.386
0.393
0.398
0.399
0.404
0.401
0.401
0.386
0.372
0.365
0.360
0.349
0.337
0.323
0.306
0.292
0.269
0.252
0.220
0.211
0.191
0.168
0.153
0.137
0.112
0.097
0.089
0.080
0.074
0.061
0.047
0.241
0.254
0.270
0.288
0.301
0.318
0.333
0.344
0.354
0.370
0.384
0.387
0.392
0.392
0.396
0.394
0.390
0.384
0.366
0.356
0.349
0.338
0.326
0.315
0.300
0.283
0.261
0.247
0.216
0.198
0.178
0.158
0.145
0.128
0.106
0.093
0.088
0.080
0.073
0.062
0.044
0.238
0.262
0.274
0.286
0.304
0.319
0.331
0.347
0.354
0.360
0.369
0.381
0.388
0.379
0.381
0.384
0.379
0.377
0.362
0.347
0.333
0.328
0.315
0.308
0.293
0.274
0.256
0.231
0.207
0.192
0.172
0.150
0.133
0.121
0.103
0.097
0.086
0.079
0.072
0.062
0.053
0.247
0.259
0.277
0.288
0.304
0.315
0.330
0.341
0.351
0.359
0.362
0.366
0.377
0.376
0.367
0.369
0.366
0.363
0.353
0.341
0.329
0.315
0.312
0.300
0.289
0.270
0.245
0.224
0.203
0.184
0.163
0.140
0.129
0.121
0.106
0.095
0.089
0.079
0.071
0.063
0.059
0.248
0.266
0.272
0.292
0.309
0.319
0.333
0.339
0.346
0.350
0.359
0.360
0.362
0.362
0.358
0.354
0.349
0.348
0.346
0.335
0.323
0.313
0.306
0.295
0.274
0.256
0.233
0.205
0.193
0.171
0.157
0.141
0.131
0.121
0.112
0.099
0.088
0.076
0.069
0.060
0.059
0.255
0.272
0.282
0.294
0.310
0.321
0.333
0.339
0.345
0.350
0.353
0.353
0.348
0.350
0.350
0.346
0.340
0.335
0.331
0.315
0.310
0.293
0.284
0.273
0.253
0.237
0.217
0.204
0.192
0.169
0.158
0.142
0.132
0.129
0.120
0.101
0.091
0.080
0.075
0.067
0.065
0.261
0.275
0.287
0.299
0.306
0.326
0.331
0.337
0.343
0.349
0.354
0.354
0.350
0.347
0.343
0.341
0.336
0.334
0.325
0.310
0.303
0.287
0.274
0.258
0.240
0.230
0.215
0.196
0.176
0.168
0.159
0.143
0.140
0.127
0.120
0.109
0.097
0.090
0.075
0.067
0.068
0.265
0.275
0.285
0.301
0.306
0.318
0.324
0.341
0.347
0.345
0.348
0.350
0.346
0.343
0.342
0.341
0.325
0.319
0.319
0.308
0.297
0.279
0.265
0.255
0.240
0.223
0.212
0.192
0.179
0.169
0.161
0.141
0.137
0.132
0.124
0.111
0.101
0.087
0.076
0.070
0.070
0.276
0.282
0.296
0.300
0.310
0.329
0.334
0.336
0.343
0.342
0.353
0.350
0.344
0.342
0.338
0.333
0.326
0.320
0.313
0.304
0.290
0.282
0.267
0.246
0.236
0.224
0.205
0.182
0.173
0.165
0.162
0.153
0.144
0.136
0.119
0.108
0.095
0.091
0.080
0.076
0.092
0.282
0.284
0.297
0.304
0.310
0.327
0.335
0.342
0.348
0.349
0.351
0.346
0.344
0.337
0.338
0.331
0.326
0.313
0.300
0.294
0.284
0.277
0.267
0.256
0.236
0.220
0.209
0.193
0.185
0.179
0.170
0.158
0.148
0.136
0.128
0.113
0.097
0.096
0.092
0.090
0.103
0.288
0.296
0.315
0.322
0.320
0.332
0.335
0.341
0.345
0.345
0.340
0.345
0.346
0.337
0.335
0.327
0.317
0.313
0.306
0.301
0.281
0.275
0.265
0.250
0.242
0.224
0.210
0.197
0.194
0.188
0.177
0.165
0.154
0.146
0.128
0.124
0.113
0.109
0.105
0.111
0.114
0.302
0.313
0.328
0.335
0.340
0.351
0.346
0.348
0.346
0.343
0.353
0.350
0.347
0.349
0.347
0.332
0.330
0.322
0.304
0.298
0.285
0.276
0.263
0.253
0.242
0.230
0.212
0.200
0.201
0.191
0.179
0.173
0.161
0.156
0.147
0.139
0.129
0.130
0.126
0.128
0.138
0.307
0.321
0.335
0.340
0.347
0.357
0.366
0.367
0.357
0.359
0.352
0.355
0.354
0.354
0.356
0.345
0.332
0.329
0.315
0.307
0.288
0.275
0.268
0.255
0.244
0.230
0.222
0.217
0.209
0.196
0.185
0.177
0.177
0.169
0.160
0.159
0.160
0.158
0.156
0.160
0.158
0.192
0.219
0.243
0.268
0.303
0.330
0.359
0.387
[truncated: 10,039 more chars]
