# Supplementary material for: Networked salt-bridges mediate magnesium-dependent conformational dynamics and functional regulation in type IA topoisomerases
Source: Nat Commun. 2026 Apr 30;17:5907. doi: 10.1038/s41467-026-72556-9 (PMC13338365; doi:10.1038/s41467-026-72556-9)
Supplement: Supplementary file 8 — Source Data 5 [file 41467_2026_72556_MOESM8_ESM.zip › source data supplementary fig 8BC/t1_DDE/top1_dc.e.map]

GRID_PARAMETER_FILE C:/Users/seoly/Documents/autodocktools/hydrated_docking/top1/top1dC_t4_mg2.gpf
GRID_DATA_FILE top1_dc.maps.fld
MACROMOLECULE top1_dc.pdbqt
SPACING 0.375
NELEMENTS 40 40 40
CENTER -8.756 25.396 6.254
-0.915
0.173
0.691
0.881
0.945
0.947
0.896
0.793
0.686
0.592
0.522
0.470
0.436
0.411
0.395
0.383
0.373
0.367
0.362
0.358
0.354
0.351
0.349
0.347
0.345
0.344
0.343
0.342
0.342
0.342
0.343
0.343
0.345
0.346
0.348
0.349
0.351
0.353
0.355
0.357
0.359
-0.642
0.406
1.009
1.342
1.556
1.594
1.443
1.186
0.943
0.764
0.634
0.545
0.488
0.448
0.420
0.402
0.387
0.377
0.369
0.362
0.357
0.352
0.349
0.346
0.343
0.340
0.338
0.337
0.336
0.335
0.335
0.335
0.335
0.335
0.336
0.337
0.338
0.340
0.341
0.342
0.343
-0.181
0.625
1.343
2.031
2.647
2.796
2.339
1.711
1.232
0.926
0.732
0.608
0.530
0.478
0.442
0.418
0.399
0.386
0.376
0.367
0.360
0.354
0.349
0.344
0.341
0.337
0.334
0.332
0.330
0.328
0.327
0.326
0.326
0.326
0.326
0.326
0.326
0.327
0.328
0.329
0.329
0.139
0.783
1.725
3.057
4.655
5.270
3.781
2.319
1.498
1.053
0.803
0.652
0.559
0.499
0.460
0.430
0.409
0.394
0.381
0.371
0.363
0.356
0.349
0.344
0.339
0.335
0.331
0.328
0.325
0.322
0.321
0.319
0.318
0.317
0.316
0.316
0.316
0.315
0.316
0.316
0.317
0.290
0.828
1.964
3.806
6.743
7.705
4.992
2.691
1.628
1.111
0.828
0.671
0.574
0.512
0.469
0.440
0.418
0.401
0.387
0.376
0.366
0.357
0.350
0.344
0.338
0.333
0.328
0.324
0.320
0.317
0.314
0.312
0.310
0.308
0.307
0.306
0.305
0.305
0.305
0.305
0.305
0.234
0.547
1.589
3.212
5.313
6.176
4.188
2.441
1.531
1.069
0.813
0.666
0.573
0.515
0.475
0.446
0.424
0.406
0.392
0.380
0.369
0.360
0.351
0.344
0.337
0.331
0.326
0.321
0.316
0.312
0.309
0.306
0.303
0.301
0.299
0.297
0.296
0.295
0.295
0.294
0.294
0.001
-0.008
0.741
1.855
2.875
3.192
2.587
1.803
1.271
0.940
0.751
0.634
0.559
0.510
0.476
0.449
0.428
0.411
0.397
0.384
0.372
0.362
0.353
0.344
0.337
0.330
0.323
0.318
0.313
0.308
0.304
0.300
0.297
0.294
0.291
0.289
0.288
0.286
0.285
0.285
0.284
-0.253
-0.454
0.074
0.815
1.407
1.640
1.504
1.220
0.966
0.788
0.666
0.593
0.539
0.502
0.474
0.451
0.433
0.416
0.401
0.388
0.376
0.364
0.354
0.345
0.337
0.329
0.322
0.315
0.310
0.304
0.299
0.295
0.291
0.288
0.285
0.282
0.280
0.278
0.277
0.276
0.275
-0.311
-0.492
-0.156
0.316
0.682
0.854
0.865
0.796
0.709
0.638
0.585
0.545
0.516
0.493
0.472
0.454
0.436
0.421
0.406
0.392
0.379
0.367
0.357
0.346
0.337
0.328
0.321
0.313
0.307
0.301
0.295
0.290
0.286
0.282
0.278
0.275
0.273
0.270
0.269
0.267
0.266
-0.091
-0.194
-0.039
0.178
0.347
0.451
0.499
0.514
0.520
0.519
0.514
0.507
0.497
0.485
0.472
0.457
0.442
0.427
0.412
0.397
0.384
0.371
0.359
0.348
0.338
0.329
0.320
0.312
0.305
0.298
0.292
0.286
0.281
0.276
0.272
0.269
0.266
0.263
0.261
0.259
0.258
0.196
0.143
0.160
0.197
0.225
0.251
0.293
0.347
0.395
0.437
0.463
0.479
0.485
0.483
0.473
0.462
0.447
0.433
0.417
0.403
0.388
0.375
0.362
0.350
0.340
0.329
0.320
0.311
0.303
0.296
0.289
0.283
0.277
0.272
0.267
0.263
0.260
0.257
0.254
0.252
0.251
0.390
0.355
0.309
0.250
0.194
0.171
0.204
0.263
0.335
0.396
0.441
0.469
0.482
0.485
0.480
0.470
0.456
0.441
0.425
0.409
0.394
0.380
0.366
0.353
0.342
0.331
0.321
0.311
0.302
0.294
0.287
0.280
0.273
0.267
0.262
0.258
0.254
0.250
0.248
0.245
0.244
0.470
0.441
0.367
0.284
0.205
0.170
0.190
0.250
0.321
0.389
0.440
0.472
0.490
0.494
0.490
0.480
0.466
0.450
0.433
0.416
0.400
0.385
0.370
0.357
0.344
0.333
0.322
0.311
0.302
0.293
0.285
0.277
0.270
0.264
0.258
0.253
0.249
0.245
0.242
0.239
0.237
0.475
0.449
0.389
0.312
0.243
0.215
0.231
0.283
0.350
0.413
0.460
0.490
0.506
0.510
0.504
0.493
0.476
0.460
0.442
0.424
0.406
0.391
0.375
0.361
0.348
0.335
0.324
0.313
0.302
0.293
0.284
0.276
0.268
0.261
0.255
0.249
0.244
0.240
0.237
0.234
0.231
0.427
0.418
0.384
0.338
0.298
0.282
0.302
0.344
0.399
0.450
0.492
0.518
0.530
0.530
0.522
0.507
0.490
0.471
0.452
0.432
0.415
0.397
0.381
0.366
0.352
0.339
0.326
0.315
0.304
0.293
0.284
0.275
0.266
0.259
0.252
0.246
0.240
0.236
0.232
0.229
0.226
0.365
0.389
0.385
0.368
0.355
0.354
0.377
0.413
0.459
0.502
0.533
0.552
0.560
0.554
0.541
0.524
0.503
0.482
0.462
0.442
0.423
0.405
0.387
0.372
0.357
0.343
0.330
0.318
0.306
0.295
0.284
0.275
0.265
0.257
0.250
0.243
0.237
0.232
0.228
0.224
0.221
0.322
0.374
0.401
0.411
0.416
0.426
0.451
0.484
0.523
0.559
0.583
0.595
0.592
0.582
0.563
0.542
0.519
0.496
0.473
0.452
0.432
0.413
0.396
0.380
0.364
0.349
0.336
0.322
0.309
0.297
0.286
0.276
0.266
0.257
0.249
0.241
0.234
0.229
0.224
0.220
0.217
0.307
0.394
0.445
0.471
0.488
0.503
0.528
0.559
0.592
0.622
0.639
0.641
0.631
0.611
0.588
0.560
0.535
0.509
0.485
0.463
0.442
0.423
0.405
0.388
0.372
0.357
0.342
0.328
0.314
0.301
0.289
0.278
0.267
0.257
0.248
0.240
0.233
0.227
0.221
0.217
0.213
0.335
0.450
0.519
0.558
0.582
0.595
0.615
0.639
0.666
0.690
0.698
0.692
0.671
0.643
0.612
0.581
0.551
0.523
0.499
0.475
0.454
0.435
0.416
0.399
0.382
0.366
0.350
0.336
0.321
0.307
0.294
0.281
0.269
0.259
0.249
0.240
0.232
0.225
0.220
0.215
0.211
0.394
0.539
0.632
0.687
0.714
0.715
0.716
0.730
0.750
0.762
0.764
0.742
0.713
0.674
0.637
0.601
0.568
0.539
0.513
0.489
0.468
0.448
0.430
0.412
0.395
0.378
0.362
0.345
0.330
0.315
0.300
0.286
0.273
0.261
0.251
0.241
0.232
0.225
0.218
0.213
0.208
0.487
0.652
0.780
0.877
0.915
0.896
0.856
0.840
0.837
0.838
0.825
0.794
0.749
0.703
0.659
0.619
0.584
0.554
0.529
0.505
0.484
0.464
0.446
0.428
0.410
0.393
0.375
0.358
0.341
0.324
0.308
0.293
0.279
0.266
0.254
0.243
0.234
0.225
0.218
0.212
0.207
0.579
0.771
0.967
1.174
1.277
1.174
1.030
0.948
0.919
0.898
0.872
0.831
0.779
0.725
0.678
0.637
0.601
0.571
0.545
0.523
0.503
0.484
0.466
0.448
0.430
0.412
0.393
0.374
0.356
0.337
0.320
0.303
0.287
0.272
0.259
0.247
0.236
0.227
0.219
0.212
0.207
0.640
0.862
1.169
1.647
1.978
1.586
1.211
1.041
0.982
0.943
0.905
0.856
0.800
0.745
0.695
0.653
0.618
0.589
0.566
0.545
0.527
0.509
0.492
0.474
0.455
0.436
0.415
0.395
0.374
0.353
0.334
0.315
0.297
0.280
0.265
0.252
0.240
0.230
0.221
0.214
0.207
0.646
0.879
1.228
1.917
2.249
1.807
1.295
1.090
1.015
0.975
0.932
0.874
0.816
0.759
0.709
0.669
0.638
0.611
0.591
0.573
0.557
0.541
0.524
0.507
0.487
0.467
0.444
0.422
0.398
0.375
0.352
0.330
0.310
0.291
0.274
0.259
0.246
0.234
0.225
0.216
0.209
0.580
0.779
1.060
1.456
1.714
1.471
1.213
1.093
1.054
1.022
0.971
0.902
0.834
0.774
0.727
0.688
0.660
0.638
0.622
0.608
0.596
0.582
0.568
0.550
0.530
0.507
0.482
0.456
0.428
0.402
0.375
0.350
0.326
0.305
0.285
0.269
0.254
0.240
0.229
0.220
0.212
0.463
0.624
0.800
0.984
1.099
1.093
1.085
1.128
1.173
1.153
1.070
0.964
0.869
0.797
0.744
0.709
0.685
0.671
0.661
0.655
0.647
0.637
0.624
0.608
0.586
0.560
0.531
0.500
0.467
0.436
0.405
0.375
0.347
0.322
0.300
0.280
0.263
0.248
0.236
0.225
0.216
0.319
0.446
0.556
0.648
0.727
0.831
1.038
1.334
1.555
1.513
1.293
1.077
0.927
0.827
0.770
0.735
0.720
0.712
0.713
0.715
0.716
0.712
0.702
0.684
0.659
0.630
0.595
0.558
0.520
0.480
0.443
0.407
0.373
0.344
0.318
0.295
0.275
0.259
0.244
0.232
0.222
0.185
0.282
0.343
0.386
0.438
0.610
1.114
2.064
2.787
2.445
1.735
1.263
0.996
0.863
0.797
0.767
0.760
0.768
0.780
0.797
0.808
0.813
0.806
0.788
0.758
0.724
0.680
0.634
0.585
0.536
0.491
0.447
0.407
0.372
0.340
0.313
0.290
0.271
0.254
0.241
0.229
0.082
0.151
0.175
0.163
0.159
0.331
1.232
3.840
6.192
4.582
2.359
1.437
1.058
0.897
0.826
0.803
0.811
0.836
0.871
0.909
0.940
0.956
0.954
0.932
0.895
0.847
0.792
0.732
0.671
0.610
0.551
0.498
0.448
0.405
0.368
0.336
0.309
0.286
0.268
0.252
0.238
0.029
0.069
0.061
-0.001
-0.099
-0.043
0.905
4.883
6.974
5.951
2.577
1.479
1.071
0.910
0.851
0.844
0.873
0.927
0.995
1.069
1.134
1.170
1.168
1.136
1.081
1.017
0.941
0.864
0.786
0.707
0.630
0.561
0.500
0.447
0.402
0.363
0.331
0.306
0.284
0.265
0.250
0.064
0.066
0.044
-0.032
-0.161
-0.253
0.194
2.183
4.532
3.494
2.010
1.314
1.024
0.904
0.869
0.889
0.949
1.042
1.165
1.305
1.433
1.503
1.497
1.427
1.340
1.244
1.147
1.041
0.936
0.829
0.731
0.644
0.565
0.499
0.443
0.397
0.360
0.328
0.303
0.281
0.264
0.284
0.197
0.130
0.118
0.112
0.102
0.280
0.923
1.648
1.723
1.395
1.108
0.951
0.887
0.887
0.935
1.033
1.184
1.398
1.671
1.948
2.099
2.037
1.864
1.697
1.558
1.424
1.284
1.134
0.992
0.860
0.742
0.643
0.560
0.493
0.437
0.392
0.355
0.326
0.301
0.280
1.079
0.567
0.338
0.414
0.664
1.043
1.431
1.532
1.446
1.303
1.124
0.979
0.899
0.874
0.901
0.980
1.119
1.344
1.702
2.249
2.958
3.380
3.053
2.504
2.166
1.981
1.819
1.625
1.413
1.210
1.022
0.866
0.738
0.634
0.551
0.483
0.430
0.387
0.352
0.323
0.300
3.683
1.309
0.591
0.726
1.256
2.143
2.997
2.792
1.960
1.389
1.091
0.939
0.873
0.866
0.914
1.018
1.196
1.496
2.026
3.080
5.323
6.932
5.310
3.323
2.747
2.609
2.433
2.136
1.809
1.488
1.225
1.017
0.848
0.720
0.616
0.537
0.474
0.424
0.383
0.349
0.323
4.454
1.759
0.722
0.915
1.570
2.600
3.590
3.238
2.187
1.465
1.086
0.918
0.851
0.854
0.918
1.037
1.244
1.586
2.228
3.751
7.334
10.584
6.863
3.694
3.436
3.694
3.516
2.976
2.368
1.850
1.468
1.185
0.973
0.815
0.692
0.597
0.523
0.464
0.417
0.380
0.349
2.935
1.009
0.596
0.892
1.479
2.193
2.743
2.543
1.895
1.350
1.029
0.875
0.823
0.837
0.906
1.035
1.244
1.583
2.181
3.397
6.460
7.169
4.707
2.718
4.891
6.340
5.850
4.435
3.154
2.289
1.743
1.372
1.115
0.919
0.776
0.664
0.577
0.510
0.456
0.414
0.379
0.466
0.212
0.303
0.672
1.130
1.560
1.803
1.718
1.419
1.112
0.913
0.805
0.776
0.805
0.882
1.014
1.215
1.508
1.958
2.631
3.447
3.431
1.745
3.647
10.218
14.759
11.593
6.858
4.134
2.749
2.015
1.569
1.263
1.034
0.865
0.734
0.636
0.559
0.500
0.452
0.413
-0.250
-0.252
-0.092
0.236
0.627
0.956
1.134
1.120
1.011
0.870
0.768
0.718
0.719
0.763
0.848
0.981
1.164
1.415
1.747
2.154
2.531
2.720
3.445
8.210
22.239
29.794
22.896
9.742
4.869
3.091
2.260
1.769
1.424
1.159
0.961
0.813
0.699
0.614
0.548
0.495
0.452
-0.607
-0.783
-0.881
-0.715
-0.199
0.288
0.580
0.690
0.688
0.655
0.624
0.622
0.653
0.713
0.809
0.939
1.113
1.333
1.610
1.943
2.362
3.033
4.761
10.206
24.598
36.186
24.342
9.919
4.739
3.211
2.557
2.026
1.616
1.295
1.063
0.891
0.767
0.672
0.601
0.543
0.496
-0.992
-1.706
-2.787
-3.115
-1.883
-0.618
0.037
0.315
0.420
0.464
0.492
0.527
0.584
0.663
0.769
0.905
1.074
1.277
1.522
1.834
2.264
3.009
4.535
7.962
15.130
21.498
14.249
6.619
4.067
3.709
3.178
2.444
1.850
1.440
1.163
0.973
0.836
0.735
0.659
0.597
0.546
-1.386
-2.973
-7.049
-8.408
-5.060
-1.758
-0.501
-0.009
0.196
0.299
0.374
0.439
0.515
0.613
0.736
0.885
1.062
1.256
1.478
1.745
2.113
2.710
3.706
5.309
7.362
8.309
6.642
4.604
5.199
6.631
4.851
3.063
2.108
1.578
1.258
1.048
0.907
0.802
0.722
0.658
0.604
-0.262
-0.028
0.176
0.402
0.623
0.777
0.823
0.771
0.684
0.599
0.529
0.480
0.445
0.420
0.403
0.390
0.381
0.373
0.368
0.363
0.359
0.356
0.353
0.350
0.348
0.346
0.345
0.344
0.343
0.343
0.343
0.344
0.345
0.346
0.347
0.349
0.350
0.352
0.354
0.355
0.357
-0.520
-0.248
0.055
0.515
1.031
1.359
1.354
1.165
0.939
0.766
0.641
0.555
0.497
0.456
0.429
0.409
0.395
0.384
0.375
0.368
0.362
0.357
0.353
0.349
0.346
0.343
0.340
0.338
0.337
0.336
0.335
0.335
0.335
0.335
0.335
0.336
0.337
0.338
0.339
0.341
0.342
-0.593
-0.452
-0.074
0.832
2.074
2.787
2.420
1.737
1.244
0.933
0.741
0.617
0.541
0.488
0.451
0.426
0.408
0.394
0.382
0.373
0.365
0.359
0.353
0.348
0.343
0.340
0.336
0.334
0.331
0.329
0.327
0.326
0.325
0.325
0.325
0.325
0.325
0.326
0.326
0.327
0.328
-0.547
-0.540
-0.019
1.706
5.438
6.951
4.744
2.527
1.549
1.070
0.814
0.664
0.571
0.510
0.470
0.440
0.419
0.403
0.389
0.378
0.368
0.360
0.353
0.347
0.342
0.337
0.333
0.329
0.326
0.323
0.321
0.319
0.317
0.316
0.315
0.314
0.314
0.314
0.314
0.314
0.315
-0.407
-0.390
0.321
2.791
7.822
11.316
7.186
3.099
1.710
1.141
0.849
0.689
0.590
0.526
0.483
0.452
0.428
0.410
0.396
0.383
0.372
0.363
0.354
0.347
0.340
0.335
0.329
0.325
0.321
0.317
0.314
0.311
0.309
0.307
0.306
0.304
0.304
0.303
0.303
0.303
0.303
-0.219
-0.173
0.508
2.498
6.711
8.135
5.770
2.762
1.616
1.107
0.837
0.688
0.595
0.534
0.492
0.461
0.437
0.417
0.401
0.388
0.376
0.365
0.356
0.347
0.340
0.333
0.327
0.321
0.316
0.312
0.308
0.305
0.302
0.299
0.297
0.295
0.294
0.293
0.292
0.292
0.292
-0.094
-0.065
0.412
1.507
2.982
3.738
2.942
1.950
1.339
0.987
0.785
0.666
0.588
0.535
0.498
0.468
0.445
0.425
0.408
0.393
0.380
0.368
0.357
0.348
0.339
0.332
0.324
0.318
0.312
0.307
0.303
0.299
0.295
0.292
0.289
0.287
0.285
0.284
0.283
0.282
0.282
-0.036
-0.066
0.236
0.803
1.399
1.718
1.605
1.309
1.034
0.843
0.718
0.632
0.576
0.534
0.501
0.474
0.451
0.431
0.414
0.398
0.384
0.371
0.359
0.349
0.339
0.330
0.323
0.315
0.309
0.303
0.298
0.293
0.289
0.285
0.282
0.279
0.277
0.275
0.274
0.273
0.272
0.012
-0.037
0.147
0.457
0.753
0.937
0.969
0.899
0.796
0.714
0.650
0.600
0.561
0.531
0.504
0.481
0.459
0.439
0.421
0.403
0.388
0.375
0.362
0.350
0.340
0.330
0.321
0.313
0.306
0.299
0.293
0.288
0.283
0.279
0.275
0.272
0.269
0.267
0.265
0.264
0.263
0.115
0.083
0.175
0.329
0.482
0.590
0.645
0.648
0.636
0.617
0.595
0.573
0.553
0.531
0.510
0.488
0.467
0.447
0.428
0.410
0.393
0.378
0.364
0.352
0.340
0.330
0.320
0.312
0.303
0.296
0.289
0.283
0.278
0.273
0.268
0.265
0.262
0.259
0.257
0.255
0.254
0.239
0.221
0.260
0.315
0.378
0.439
0.480
0.513
0.539
0.554
0.561
0.560
0.552
0.536
0.518
0.498
0.477
0.455
0.435
0.416
0.399
0.383
0.368
0.354
0.342
0.330
0.320
0.310
0.301
0.293
0.286
0.279
0.273
0.267
0.262
0.258
0.255
0.252
0.249
0.247
0.246
0.344
0.337
0.336
0.337
0.348
0.375
0.410
0.451
0.496
0.528
0.550
0.559
0.557
0.545
0.529
0.509
0.487
0.465
0.444
0.424
0.405
0.388
0.371
0.357
0.344
0.331
0.320
0.310
0.300
0.291
0.283
0.275
0.269
0.262
0.257
0.252
0.248
0.245
0.242
0.240
0.238
0.408
0.403
0.387
0.371
0.363
0.370
0.399
0.441
0.488
0.528
0.555
0.569
0.569
0.560
0.544
0.521
0.498
0.475
0.452
0.431
0.411
0.393
0.376
0.360
0.346
0.333
0.321
0.309
0.299
0.289
0.280
0.272
0.265
0.258
0.252
0.247
0.242
0.238
0.235
0.233
0.231
0.426
0.430
0.418
0.404
0.391
0.399
0.424
0.466
0.510
0.550
0.577
0.591
0.589
0.577
0.559
0.536
0.512
0.486
0.461
0.439
0.418
0.398
0.380
0.364
0.349
0.335
0.322
0.310
0.299
0.288
0.279
0.270
0.262
0.254
0.248
0.242
0.237
0.233
0.229
0.226
0.225
0.419
0.435
0.438
0.432
0.432
0.443
0.471
0.512
0.551
0.585
0.608
0.617
0.613
0.598
0.577
0.550
0.524
0.496
0.471
0.447
0.425
0.404
0.386
0.368
0.353
0.338
0.324
0.311
0.299
0.288
0.278
0.268
0.259
0.251
0.244
0.238
0.232
0.227
0.223
0.221
0.218
0.404
0.435
0.451
0.465
0.475
0.496
0.528
0.563
0.602
0.629
0.645
0.650
0.640
0.620
0.595
0.566
0.536
0.507
0.481
0.456
0.432
0.411
0.392
0.374
0.357
0.342
0.327
0.314
0.301
0.289
0.278
0.267
0.257
0.249
0.241
0.234
0.228
0.223
0.218
0.215
0.213
0.383
0.434
0.475
0.501
0.525
0.554
0.585
0.623
0.655
0.677
0.687
0.683
0.666
0.641
0.611
0.580
0.549
0.519
0.491
0.464
0.440
0.419
0.398
0.380
0.363
0.346
0.331
0.317
0.303
0.291
0.278
0.267
0.257
0.247
0.238
0.231
0.224
0.219
0.214
0.210
0.208
0.382
0.457
0.511
0.549
0.587
0.614
0.647
0.678
0.708
0.723
0.726
0.716
0.693
0.664
0.628
0.594
0.560
0.528
0.500
0.473
0.449
0.427
0.406
0.387
0.370
0.353
0.337
0.321
0.307
0.293
0.280
0.268
0.257
0.246
0.237
0.229
0.222
0.215
0.210
0.207
0.203
0.401
0.495
0.563
0.612
0.652
0.683
0.711
0.739
0.759
0.769
0.765
0.747
0.719
0.683
0.645
0.607
0.572
0.540
0.510
0.483
0.458
0.436
0.416
0.397
0.378
0.361
0.344
0.328
0.312
0.298
0.284
0.270
0.258
0.247
0.237
0.228
0.220
0.213
0.208
0.203
0.200
0.448
0.556
0.637
0.699
0.741
0.765
0.783
0.796
0.808
0.810
0.799
0.775
0.742
0.700
0.659
0.620
0.583
0.550
0.520
0.494
0.470
0.448
0.427
0.408
0.389
0.371
0.354
0.336
0.320
0.304
0.288
0.274
0.261
0.248
0.237
0.228
0.219
0.212
0.205
0.201
0.197
0.515
0.631
0.734
0.812
0.861
0.873
0.864
0.858
0.854
0.847
0.827
0.797
0.757
0.713
0.670
0.631
0.593
0.561
0.532
0.506
0.483
0.461
0.442
0.422
0.403
0.384
0.366
0.348
0.330
0.312
0.295
0.280
0.265
0.251
0.239
0.229
0.219
0.211
0.204
0.199
0.195
0.576
0.705
0.839
0.957
1.025
1.007
0.952
0.914
0.889
0.873
0.849
0.812
0.769
0.724
0.680
0.640
0.605
0.573
0.546
0.521
0.499
0.479
0.460
0.440
0.421
0.401
0.382
0.362
0.342
0.323
0.304
0.287
0.271
0.256
0.242
0.230
0.220
0.211
0.204
0.198
0.193
0.613
0.755
0.925
1.110
1.209
1.143
1.027
0.953
0.915
0.888
0.860
0.822
0.776
0.732
0.687
0.650
0.616
0.587
0.562
0.540
0.521
0.502
0.483
0.463
0.444
0.423
0.402
0.380
0.358
0.337
0.317
0.297
0.279
0.262
0.247
0.234
0.222
0.213
0.204
0.198
0.193
0.600
0.742
0.927
1.141
1.259
1.177
1.042
0.962
0.927
0.904
0.873
0.832
0.785
0.738
0.695
0.660
0.629
0.603
0.583
0.565
0.547
0.530
0.513
0.494
0.474
0.452
0.429
0.404
0.380
0.356
0.332
0.309
0.289
0.270
0.254
0.239
0.226
0.216
0.207
0.199
0.193
0.527
0.658
0.815
0.974
1.065
1.029
0.970
0.946
0.950
0.935
0.901
0.853
0.797
0.747
0.705
0.671
0.645
0.625
0.610
0.596
0.583
0.569
0.553
0.535
0.513
0.489
0.464
0.436
0.407
0.379
0.352
0.326
0.303
0.282
0.262
0.246
0.232
0.220
0.210
0.202
0.195
0.407
0.523
0.625
0.721
0.776
0.800
0.848
0.956
1.039
1.058
0.994
0.907
0.825
0.764
0.719
0.688
0.668
0.655
0.645
0.639
0.631
0.620
0.607
0.589
0.566
0.538
0.509
0.477
0.443
0.410
0.378
0.348
0.320
0.295
0.274
0.256
0.239
0.226
0.215
0.205
0.198
0.267
0.364
0.423
0.451
0.466
0.532
0.743
1.110
1.408
1.403
1.213
1.011
0.874
0.790
0.739
0.709
0.696
0.692
0.693
0.695
0.695
0.691
0.681
0.661
0.635
0.604
0.569
0.529
0.490
0.450
0.411
0.376
0.343
0.314
0.289
0.267
0.249
0.234
0.221
0.211
0.202
0.142
0.209
0.213
0.170
0.100
0.141
0.603
1.783
2.858
2.509
1.678
1.185
0.939
0.820
0.761
0.737
0.734
0.741
0.757
0.773
0.785
0.789
0.782
0.761
0.731
0.694
0.649
0.600
0.551
0.501
0.454
0.411
0.371
0.337
0.307
0.282
0.261
0.244
0.230
0.218
0.208
0.043
0.074
0.030
-0.105
-0.362
-0.544
0.148
4.051
6.494
5.667
2.403
1.370
0.992
0.844
0.785
0.770
0.779
0.808
0.844
0.883
0.912
0.927
0.926
0.901
0.863
0.814
0.756
0.695
0.632
0.569
0.509
0.457
0.408
0.366
0.331
0.302
0.277
0.257
0.241
0.227
0.216
-0.015
-0.012
-0.096
-0.331
-0.809
-1.578
-1.555
2.781
9.581
6.195
2.647
1.383
0.993
0.849
0.804
0.805
0.840
0.894
0.963
1.038
1.100
1.134
1.135
1.101
1.045
0.977
0.901
0.820
0.738
0.657
0.582
0.514
0.454
0.403
0.361
0.326
0.297
0.274
0.255
0.239
0.226
-0.008
-0.032
-0.126
-0.354
-0.945
-2.175
-3.472
-0.914
3.504
3.610
1.876
1.195
0.932
0.839
0.823
0.848
0.911
1.006
1.129
1.267
1.390
1.463
1.454
1.393
1.299
1.198
1.097
0.990
0.878
0.775
0.675
0.588
0.513
0.450
0.397
0.356
0.322
0.294
0.272
0.253
0.239
0.139
0.038
-0.024
-0.110
-0.410
-1.102
-2.033
-1.495
0.393
1.218
1.153
0.974
0.867
0.825
0.836
0.893
0.992
1.142
1.348
1.611
1.880
2.021
1.984
1.819
1.658
1.505
1.368
1.216
1.070
0.926
0.794
0.681
0.585
0.506
0.442
0.392
0.351
0.318
0.292
0.271
0.253
0.759
0.272
0.195
0.370
0.657
1.145
1.675
1.455
1.155
1.051
0.976
0.883
0.827
0.820
0.855
0.937
1.076
1.298
1.641
2.150
2.786
3.175
2.935
2.475
2.141
1.927
1.745
1.544
1.332
1.125
0.948
0.797
0.674
0.574
0.496
0.435
0.386
0.348
0.317
0.292
0.271
2.907
0.807
0.434
0.897
1.819
3.987
6.532
5.908
2.735
1.494
1.055
0.881
0.819
0.819
0.868
0.974
1.152
1.445
1.951
2.889
4.648
6.185
4.838
3.364
2.784
2.548
2.318
2.019
1.696
1.398
1.141
0.940
0.780
0.657
0.560
0.485
0.427
0.382
0.346
0.317
0.294
3.289
1.026
0.601
1.307
2.495
5.187
7.755
6.948
3.370
1.730
1.134
0.899
0.816
0.816
0.874
0.997
1.198
1.534
2.150
3.463
6.874
8.401
7.064
4.210
3.669
3.604
3.297
2.763
2.214
1.733
1.379
1.107
0.902
0.751
0.634
0.543
0.475
0.421
0.379
0.346
0.319
1.937
0.316
0.625
1.452
2.433
3.740
5.183
4.423
2.640
1.595
1.090
0.874
0.796
0.801
0.867
0.997
1.206
1.534
2.114
3.241
5.715
7.347
6.017
4.664
5.307
5.836
5.252
4.012
2.917
2.156
1.642
1.291
1.042
0.855
0.716
0.609
0.529
0.466
0.418
0.379
0.347
-0.189
-0.073
0.548
1.322
1.988
2.490
2.719
2.417
1.791
1.280
0.960
0.806
0.754
0.774
0.848
0.977
1.176
1.472
1.921
2.613
3.566
4.269
4.439
5.837
9.281
11.796
9.435
5.988
3.820
2.626
1.927
1.495
1.194
0.969
0.805
0.681
0.587
0.515
0.460
0.416
0.381
-0.464
-0.229
0.280
0.913
1.425
1.689
1.689
1.497
1.225
0.967
0.798
0.714
0.694
0.732
0.815
0.943
1.128
1.380
1.727
2.181
2.708
3.352
4.566
8.101
17.376
23.576
17.433
8.342
4.623
3.018
2.204
1.712
1.356
1.096
0.899
0.756
0.650
0.569
0.506
0.458
0.418
-0.613
-0.644
-0.497
-0.019
0.644
1.015
1.063
0.960
0.821
0.711
0.637
0.611
0.628
0.683
0.776
0.908
1.081
1.302
1.581
1.941
2.406
3.153
4.758
8.862
19.925
25.112
20.036
8.778
4.854
3.315
2.518
1.960
1.536
1.222
0.999
0.834
0.716
0.625
0.558
0.504
0.460
-0.986
-1.672
-2.756
-2.902
-1.185
0.059
0.456
0.520
0.508
0.495
0.493
0.512
0.558
0.632
0.737
0.877
1.046
1.248
1.496
1.804
2.236
2.948
4.298
6.993
11.857
15.629
11.698
6.957
4.699
3.687
2.949
2.270
1.732
1.356
1.096
0.913
0.782
0.687
0.613
0.556
0.509
-1.475
-3.365
-8.050
-9.272
-5.809
-1.381
-0.205
0.127
0.251
0.315
0.371
0.425
0.493
0.587
0.708
0.861
1.035
1.232
1.449
1.711
2.068
2.603
3.491
4.850
6.511
7.450
6.561
5.281
4.765
4.511
3.623
2.628
1.926
1.471
1.179
0.986
0.849
0.750
0.675
0.614
0.564
0.084
-0.183
-0.259
-0.057
0.279
0.573
0.718
0.727
0.665
0.598
0.538
0.489
0.456
0.430
0.412
0.399
0.389
0.381
0.374
0.369
0.364
0.360
0.357
0.354
0.351
0.349
0.347
0.346
0.345
0.344
0.344
0.344
0.345
0.345
0.346
0.347
0.349
0.350
0.352
0.353
0.355
-0.672
-0.959
-1.021
-0.536
0.290
0.926
1.126
1.047
0.894
0.747
0.636
0.556
0.503
0.464
0.437
0.418
0.402
0.391
0.382
0.374
0.367
0.362
0.357
0.352
0.348
0.345
0.342
0.340
0.338
0.337
0.336
0.335
0.334
0.334
0.334
0.335
0.336
0.336
0.337
0.338
0.340
-1.240
-1.979
-2.357
-1.372
0.620
1.919
1.962
1.550
1.157
0.897
0.729
0.617
0.545
0.495
0.460
0.435
0.415
0.401
0.389
0.379
0.371
0.363
0.357
0.351
0.346
0.342
0.338
0.335
0.332
0.329
0.328
0.326
0.325
0.324
0.324
0.323
0.324
0.324
0.324
0.325
0.326
-1.570
-2.780
-3.625
-1.785
2.483
5.190
3.711
2.201
1.430
1.026
0.803
0.664
0.579
0.519
0.479
0.450
0.428
0.410
0.396
0.385
0.374
0.365
0.358
0.351
0.344
0.339
0.334
0.330
0.326
0.323
0.320
0.318
0.316
0.315
0.313
0.313
0.312
0.312
0.312
0.312
0.313
-1.404
-2.466
-2.959
-0.622
4.984
7.475
5.645
2.664
1.580
1.091
0.837
0.690
0.599
0.539
0.495
0.464
0.440
0.420
0.404
0.390
0.378
0.368
0.359
0.350
0.343
0.336
0.331
0.326
0.321
0.317
0.314
0.310
0.308
0.306
0.304
0.303
0.302
0.301
0.301
0.300
0.301
-0.922
-1.428
-1.362
0.427
4.476
6.448
4.474
2.403
1.503
1.067
0.835
0.698
0.609
0.550
0.508
0.476
0.450
0.429
0.411
0.396
0.382
0.371
0.360
0.351
0.342
0.335
0.328
0.322
0.316
0.311
0.307
0.303
0.300
0.297
0.295
0.293
0.292
0.291
0.290
0.289
0.289
-0.453
-0.619
-0.372
0.574
2.037
2.895
2.482
1.776
1.272
0.976
0.795
0.686
0.611
0.557
0.517
0.487
0.460
0.438
0.419
0.402
0.387
0.374
0.362
0.351
0.342
0.333
0.325
0.318
0.312
0.306
0.301
0.297
0.293
0.289
0.286
0.284
0.282
0.281
0.280
0.279
0.279
-0.144
-0.192
-0.011
0.474
1.063
1.444
1.448
1.241
1.025
0.860
0.744
0.666
0.608
0.563
0.527
0.497
0.471
0.448
0.427
0.409
0.392
0.377
0.364
0.352
0.342
0.332
0.323
0.315
0.308
0.302
0.296
0.291
0.286
0.282
0.278
0.276
0.273
0.271
0.270
0.269
0.268
0.042
0.028
0.149
0.396
0.684
0.884
0.944
0.906
0.832
0.761
0.699
0.647
0.607
0.570
0.538
0.509
0.483
0.458
0.436
0.416
0.397
0.382
0.367
0.354
0.342
0.331
0.321
0.313
0.305
0.297
0.291
0.285
0.280
0.275
0.271
0.268
0.265
0.262
0.261
0.259
0.259
0.165
0.167
0.242
0.373
0.517
0.639
0.703
0.717
0.711
0.689
0.665
0.639
0.610
0.581
0.551
0.523
0.495
0.469
0.445
0.423
0.404
0.386
0.370
0.356
0.343
0.331
0.320
0.311
0.302
0.294
0.286
0.280
0.274
0.268
0.264
0.260
0.256
0.254
0.252
0.250
0.249
0.268
0.274
0.318
0.386
0.465
0.535
0.588
0.625
0.647
0.655
0.651
0.641
0.621
0.595
0.566
0.537
0.508
0.480
0.454
0.431
0.410
0.391
0.373
0.357
0.344
0.331
0.319
0.309
0.299
0.290
0.282
0.275
0.268
0.262
0.257
0.252
0.249
0.246
0.243
0.242
0.241
0.351
0.363
0.384
0.416
0.456
0.504
0.549
0.590
0.623
0.648
0.657
0.655
0.639
0.614
0.586
0.554
0.523
0.492
0.465
0.440
0.416
0.396
0.377
0.361
0.345
0.331
0.319
0.307
0.297
0.287
0.278
0.270
0.263
0.256
0.251
0.246
0.241
0.238
0.235
0.233
0.232
0.412
0.427
0.437
0.455
0.476
0.511
0.551
0.595
0.635
0.663
0.680
0.678
0.663
0.637
0.606
0.571
0.537
0.504
0.475
0.448
0.423
0.401
0.381
0.363
0.347
0.333
0.319
0.307
0.295
0.285
0.275
0.266
0.258
0.251
0.245
0.239
0.234
0.231
0.228
0.226
0.224
0.443
0.462
0.477
0.488
0.512
0.539
0.580
0.624
0.663
0.696
0.709
0.706
0.687
0.660
0.625
0.588
0.551
0.516
0.485
0.456
0.429
0.406
0.386
0.367
0.349
0.334
0.320
0.307
0.294
0.283
0.273
0.263
0.254
0.246
0.239
0.233
0.228
0.224
0.220
0.218
0.217
0.455
0.483
0.502
0.521
0.551
0.583
0.623
0.668
0.706
0.735
0.746
0.738
0.715
0.682
0.644
0.603
0.563
0.527
0.493
0.464
0.436
0.412
0.390
0.371
0.352
0.336
0.321
0.307
0.294
0.282
0.271
0.260
0.251
0.242
0.234
0.228
0.222
0.218
0.214
0.211
0.210
0.453
0.495
0.526
0.555
0.588
0.629
0.676
0.721
0.757
0.779
0.781
0.768
0.740
0.701
0.659
0.616
0.575
0.537
0.502
0.471
0.443
0.418
0.395
0.375
0.356
0.339
0.323
0.309
0.295
0.282
0.269
0.258
0.248
0.239
0.230
0.223
0.217
0.212
0.208
0.205
0.203
0.449
0.503
0.548
0.589
0.633
0.678
0.727
0.771
0.806
0.821
0.817
0.796
0.760
0.718
0.673
0.628
0.584
0.546
0.510
0.478
0.450
0.424
0.401
0.380
0.361
0.343
0.326
0.311
0.296
0.282
0.269
0.257
0.246
0.236
0.227
0.219
0.212
0.207
0.202
0.199
0.197
0.455
0.521
0.576
0.626
0.677
0.727
0.777
0.819
0.849
0.862
0.849
0.819
0.778
0.730
0.683
0.635
0.592
0.552
0.516
0.485
0.456
0.431
0.407
0.386
0.366
0.348
0.331
0.314
0.299
0.284
0.270
0.257
0.245
0.234
0.224
0.216
0.208
0.203
0.198
0.194
0.191
0.476
0.550
0.613
0.672
0.725
0.774
0.820
0.860
0.885
0.888
0.870
0.836
0.791
0.741
0.690
0.642
0.598
0.558
0.523
0.492
0.463
0.439
0.415
0.394
0.374
0.355
0.337
0.320
0.303
0.287
0.272
0.258
0.245
0.233
0.223
0.213
0.205
0.199
0.194
0.190
0.187
0.516
0.595
0.662
0.724
0.777
0.823
0.861
0.888
0.905
0.904
0.881
0.842
0.795
0.743
0.693
0.646
0.603
0.564
0.530
0.500
0.472
0.447
0.424
0.403
0.383
0.364
0.345
0.326
0.309
0.291
0.275
0.260
0.246
0.233
0.221
0.211
0.203
0.196
0.190
0.186
0.183
0.573
0.648
0.720
0.784
0.835
0.870
0.893
0.906
0.913
0.904
0.878
0.839
0.793
0.743
0.695
0.648
0.607
0.570
0.537
0.508
0.482
0.459
0.437
0.416
0.395
0.375
0.355
0.336
0.316
0.298
0.280
0.264
0.248
0.234
0.222
0.211
0.202
0.194
0.188
0.183
0.180
0.623
0.696
0.771
0.844
0.895
0.915
0.916
0.913
0.908
0.894
0.869
0.831
0.787
0.739
0.692
0.649
0.610
0.576
0.546
0.519
0.496
0.473
0.452
0.432
0.410
0.390
0.368
0.347
0.327
0.307
0.287
0.269
0.252
0.237
0.223
0.211
0.201
0.193
0.186
0.181
0.177
0.647
0.716
0.795
0.879
0.926
0.936
0.917
0.902
0.892
0.877
0.852
0.817
0.775
0.732
0.689
0.650
0.615
0.585
0.558
0.534
0.513
0.492
0.472
0.452
0.431
0.409
0.386
0.363
0.340
0.318
0.297
0.276
0.257
0.240
0.226
0.213
0.202
0.193
0.186
0.180
0.175
0.621
0.685
0.767
0.847
0.897
0.898
0.876
0.866
0.862
0.855
0.836
0.806
0.766
0.724
0.687
0.652
0.621
0.597
0.574
0.554
0.536
0.518
0.499
0.479
0.458
0.434
0.409
0.384
0.358
0.333
0.309
0.286
0.265
0.246
0.230
0.215
0.204
0.194
0.186
0.180
0.175
0.538
0.601
0.667
0.728
0.764
0.772
0.777
0.806
0.832
0.844
0.836
0.805
0.764
0.723
0.686
0.657
0.631
0.611
0.595
0.580
0.567
0.552
0.535
0.515
0.493
0.468
0.441
0.411
0.381
0.352
0.324
0.299
0.275
0.254
0.236
0.220
0.207
0.196
0.187
0.181
0.175
0.419
0.472
0.510
0.535
0.546
0.558
0.609
0.718
0.835
0.883
0.873
0.823
0.770
0.725
0.691
0.664
0.646
0.634
0.626
0.617
0.609
0.598
0.583
0.565
0.541
0.512
0.481
0.446
0.412
0.378
0.345
0.315
0.287
0.264
0.243
0.225
0.212
0.199
0.190
0.183
0.177
0.275
0.317
0.319
0.284
0.232
0.206
0.330
0.625
0.944
1.056
0.988
0.878
0.793
0.735
0.700
0.679
0.669
0.665
0.666
0.668
0.667
0.663
0.650
0.631
0.605
0.571
0.535
0.493
0.452
0.411
0.372
0.337
0.304
0.276
0.254
0.234
0.218
0.205
0.195
0.186
0.180
0.140
0.158
0.111
-0.023
-0.237
-0.442
-0.334
0.469
1.435
1.544
1.232
0.968
0.822
0.748
0.713
0.699
0.699
0.710
0.724
0.739
0.750
0.753
0.744
0.723
0.693
0.652
0.606
0.556
0.505
0.456
0.408
0.364
0.327
0.294
0.267
0.245
0.226
0.212
0.201
0.191
0.184
0.026
0.017
-0.099
-0.372
-0.917
-1.771
-2.319
-0.415
2.879
2.622
1.542
1.050
0.844
0.756
0.726
0.723
0.739
0.767
0.802
0.837
0.866
0.881
0.875
0.852
0.813
0.763
0.703
0.641
0.575
0.512
0.453
0.401
0.355
0.317
0.285
0.259
0.238
0.221
0.209
0.199
0.190
-0.056
-0.096
-0.255
-0.670
-1.697
-4.169
-8.948
-6.704
1.055
2.817
1.511
1.010
0.819
0.755
0.740
0.754
0.791
0.846
0.910
0.976
1.034
1.067
1.065
1.035
0.984
0.915
0.837
0.755
0.669
0.591
0.515
0.450
0.393
0.347
0.309
0.277
0.254
0.235
0.219
0.208
0.198
-0.142
-0.190
-0.319
-0.729
-1.937
-5.673
-11.969
-11.371
-3.436
0.692
0.941
0.846
0.771
0.741
0.751
0.791
0.854
0.944
1.056
1.178
1.282
1.351
1.350
1.299
1.219
1.119
1.015
0.905
0.796
0.691
0.594
0.512
0.441
0.384
0.338
0.302
0.273
0.251
0.234
0.220
0.209
-0.283
-0.295
-0.266
-0.408
-1.126
-3.345
-8.249
-8.705
-3.020
-0.184
0.584
0.706
0.719
0.734
0.769
0.829
0.926
1.065
1.246
1.463
1.669
1.792
1.781
1.681
1.543
1.406
1.260
1.112
0.964
0.825
0.698
0.593
0.504
0.432
0.377
0.332
0.299
0.272
0.252
0.235
0.222
-0.737
-0.619
-0.197
0.188
0.417
0.635
0.713
0.142
0.093
0.454
0.649
0.692
0.714
0.736
0.787
0.871
1.003
1.197
1.482
1.857
2.280
2.526
2.462
2.222
1.984
1.782
1.590
1.390
1.191
1.000
0.832
0.696
0.581
0.492
0.423
0.371
0.330
0.298
0.273
0.254
0.238
-2.239
-1.521
-0.174
0.963
2.157
5.162
7.597
6.405
2.855
1.307
0.897
0.764
0.726
0.743
0.805
0.906
1.071
1.324
1.720
2.329
3.134
3.692
3.421
2.897
2.550
2.316
2.060
1.777
1.497
1.227
1.003
0.825
0.678
0.567
0.483
0.417
0.367
0.330
0.300
0.277
0.258
-5.934
-2.985
-0.071
1.788
3.372
7.093
10.282
8.242
3.888
1.745
1.065
0.818
0.746
0.751
0.812
0.930
1.114
1.406
1.873
2.653
3.852
4.775
4.286
3.556
3.252
3.060
2.737
2.329
1.890
1.517
1.208
0.975
0.794
0.655
0.551
0.473
0.412
0.367
0.332
0.305
0.282
-5.895
-2.678
0.437
2.576
3.787
5.054
6.963
5.562
2.958
1.636
1.066
0.822
0.739
0.742
0.810
0.931
1.125
1.417
1.877
2.601
3.632
4.434
4.321
4.109
4.228
4.229
3.764
3.070
2.394
1.861
1.453
1.149
0.927
0.754
0.628
0.535
0.463
0.410
0.369
0.336
0.310
-2.466
-1.094
0.937
2.673
3.459
3.533
3.425
2.818
1.964
1.312
0.942
0.764
0.703
0.718
0.790
0.917
1.104
1.370
1.759
2.305
2.984
3.581
4.009
4.736
5.753
6.120
5.254
3.991
2.955
2.233
1.724
1.343
1.074
0.867
0.717
0.604
0.519
0.458
0.409
0.372
0.342
-0.958
-0.222
1.008
2.254
2.867
2.718
2.291
1.792
1.341
0.995
0.779
0.676
0.648
0.680
0.761
0.888
1.066
1.302
1.616
2.024
2.517
3.099
3.961
5.420
7.470
8.256
6.602
4.792
3.492
2.619
1.996
1.552
1.227
0.988
0.811
0.679
0.582
0.510
0.455
0.412
0.378
-0.565
-0.179
0.656
1.996
2.838
2.478
1.747
1.235
0.919
0.726
0.620
0.571
0.583
0.636
0.725
0.852
1.019
1.235
1.501
1.837
2.264
2.871
3.845
5.491
7.732
8.487
6.798
5.115
3.891
2.966
2.294
1.780
1.395
1.110
0.903
0.756
0.647
0.566
0.505
0.458
0.418
-0.704
-0.790
-0.544
1.068
2.887
2.222
1.283
0.793
0.579
0.495
0.468
0.477
0.514
0.582
0.689
0.822
0.987
1.184
1.419
1.707
2.087
2.630
3.464
4.715
6.222
6.695
6.029
5.035
4.102
3.288
2.596
2.007
1.556
1.227
0.995
0.829
0.712
0.625
0.559
0.507
0.464
-1.058
-1.960
-3.635
-3.660
-0.114
0.798
0.509
0.317
0.287
0.304
0.342
0.386
0.450
0.537
0.658
0.804
0.979
1.166
1.373
1.617
1.926
2.354
2.943
3.737
4.538
5.012
4.949
4.589
4.111
3.536
2.853
2.196
1.689
1.324
1.073
0.898
0.776
0.685
0.617
0.563
0.517
0.077
-0.421
-0.644
-0.438
0.035
0.433
0.638
0.684
0.648
0.594
0.541
0.497
0.463
0.439
0.421
0.408
0.397
0.389
0.381
0.375
0.370
0.365
0.362
0.358
0.355
0.352
0.350
0.348
0.346
0.345
0.344
0.344
0.344
0.345
0.345
0.346
0.347
0.348
0.350
0.351
0.352
-0.999
-1.794
-2.255
-1.679
-0.423
0.531
0.900
0.924
0.829
0.717
0.626
0.557
0.507
0.472
0.445
0.426
0.410
0.398
0.388
0.380
0.373
0.367
0.361
0.356
0.352
0.348
0.345
0.342
0.339
0.337
0.336
0.335
0.334
0.333
0.333
0.333
0.334
0.335
0.335
0.336
0.337
-2.044
-4.182
-6.573
-5.109
-1.384
0.762
1.340
1.248
1.026
0.840
0.704
0.611
0.547
0.501
0.468
0.443
0.424
0.409
0.396
0.385
0.376
0.368
0.361
0.355
0.349
0.344
0.340
0.336
0.333
0.330
0.328
0.326
0.324
0.323
0.322
0.322
0.322
0.322
0.322
0.323
0.324
-2.804
-6.976
-11.991
-10.099
-2.191
1.460
2.006
1.623
1.220
0.943
0.768
0.656
0.580
0.526
0.488
0.460
0.437
0.419
0.404
0.391
0.380
0.370
0.362
0.354
0.347
0.341
0.336
0.331
0.327
0.323
0.320
0.317
0.315
0.313
0.312
0.311
0.310
0.310
0.310
0.310
0.310
-2.620
-6.094
-10.968
-8.709
-1.002
2.497
2.575
1.838
1.315
0.997
0.803
0.684
0.603
0.548
0.506
0.475
0.450
0.429
0.412
0.398
0.384
0.373
0.363
0.354
0.346
0.338
0.332
0.326
0.321
0.317
0.313
0.309
0.306
0.304
0.302
0.300
0.299
0.298
0.298
0.298
0.298
-1.686
-3.115
-4.326
-2.909
0.289
2.287
2.306
1.714
1.264
0.983
0.809
0.693
0.620
0.564
0.522
0.489
0.463
0.441
0.421
0.404
0.389
0.376
0.364
0.354
0.345
0.336
0.329
0.322
0.316
0.311
0.306
0.302
0.298
0.295
0.292
0.290
0.289
0.287
0.287
0.286
0.286
-0.852
-1.311
-1.392
-0.678
0.590
1.479
1.629
1.382
1.116
0.923
0.788
0.696
0.629
0.578
0.538
0.505
0.477
0.452
0.431
0.411
0.395
0.380
0.366
0.355
0.344
0.335
0.326
0.318
0.311
0.305
0.300
0.295
0.290
0.287
0.283
0.281
0.279
0.277
0.276
0.275
0.275
-0.312
-0.445
-0.359
0.026
0.564
0.986
1.124
1.073
0.957
0.847
0.758
0.691
0.637
0.593
0.555
0.521
0.491
0.465
0.441
0.420
0.401
0.384
0.369
0.356
0.344
0.333
0.324
0.315
0.307
0.300
0.293
0.288
0.283
0.278
0.275
0.271
0.269
0.267
0.265
0.265
0.264
-0.005
-0.035
0.052
0.256
0.521
0.737
0.852
0.867
0.834
0.785
0.737
0.693
0.651
0.611
0.574
0.539
0.507
0.478
0.452
0.428
0.407
0.389
0.372
0.357
0.344
0.332
0.322
0.312
0.303
0.295
0.288
0.281
0.276
0.271
0.266
0.263
0.260
0.257
0.255
0.254
0.254
0.174
0.181
0.244
0.359
0.499
0.629
0.712
0.756
0.762
0.753
0.731
0.705
0.671
0.635
0.596
0.559
0.525
0.493
0.464
0.437
0.414
0.394
0.375
0.359
0.344
0.332
0.320
0.309
0.299
0.291
0.282
0.275
0.269
0.263
0.258
0.254
0.250
0.248
0.246
0.244
0.244
0.300
0.315
0.353
0.423
0.509
0.590
0.657
0.708
0.737
0.749
0.748
0.730
0.701
0.664
0.623
0.583
0.543
0.508
0.476
0.447
0.421
0.399
0.379
0.361
0.346
0.331
0.318
0.307
0.296
0.286
0.278
0.269
0.262
0.256
0.250
0.246
0.242
0.239
0.236
0.235
0.234
0.392
0.414
0.443
0.479
0.534
0.594
0.654
0.706
0.749
0.774
0.779
0.766
0.737
0.696
0.651
0.606
0.563
0.523
0.487
0.456
0.429
0.404
0.383
0.364
0.347
0.331
0.317
0.305
0.293
0.283
0.273
0.264
0.256
0.249
0.243
0.238
0.233
0.230
0.227
0.226
0.225
0.460
0.480
0.503
0.532
0.574
0.623
0.678
0.734
0.781
0.813
0.821
0.808
0.777
0.731
0.679
0.628
0.580
0.537
0.499
0.465
0.435
0.410
0.387
0.366
0.348
0.332
0.317
0.303
0.291
0.279
0.269
0.259
0.251
0.243
0.236
0.230
0.225
0.222
0.219
0.217
0.216
0.502
0.529
0.551
0.579
0.617
0.666
0.722
0.779
0.830
0.862
0.869
0.851
0.814
0.762
0.706
0.650
0.597
0.551
0.510
0.474
0.442
0.415
0.391
0.369
0.350
0.333
0.317
0.302
0.289
0.277
0.265
0.255
0.245
0.237
0.229
0.223
0.218
0.214
0.210
0.208
0.207
0.521
0.557
0.582
0.617
0.661
0.715
0.775
0.834
0.886
0.915
0.916
0.891
0.845
0.786
0.725
0.666
0.610
0.562
0.519
0.481
0.449
0.420
0.395
0.372
0.352
0.334
0.318
0.302
0.288
0.275
0.262
0.251
0.241
0.232
0.224
0.216
0.211
0.206
0.202
0.200
0.199
0.529
0.569
0.608
0.651
0.703
0.764
0.832
0.896
0.945
0.968
0.957
0.920
0.866
0.806
0.739
0.677
0.621
0.570
0.526
0.487
0.454
0.425
0.399
0.376
0.355
0.336
0.319
0.302
0.287
0.273
0.260
0.248
0.237
0.227
0.218
0.210
0.204
0.199
0.195
0.193
0.191
0.526
0.576
0.628
0.682
0.746
0.815
0.889
0.958
1.000
1.014
0.992
0.945
0.883
0.815
0.747
0.683
0.626
0.576
0.532
0.493
0.459
0.430
0.403
0.380
0.359
0.339
0.321
0.304
0.288
0.273
0.259
0.246
0.234
0.223
0.213
0.205
0.198
0.193
0.189
0.186
0.184
0.525
0.587
0.648
0.713
0.781
0.858
0.937
1.007
1.051
1.052
1.020
0.963
0.893
0.821
0.749
0.687
0.630
0.579
0.536
0.497
0.464
0.434
0.409
0.385
0.363
0.343
0.324
0.306
0.289
0.273
0.258
0.244
0.231
0.219
0.209
0.200
0.193
0.187
0.183
0.179
0.178
0.544
0.609
0.673
0.741
0.814
0.890
0.968
1.033
1.070
1.070
1.028
0.964
0.891
0.816
0.748
0.686
0.629
0.581
0.539
0.502
0.468
0.440
0.414
0.391
0.369
0.348
0.329
0.310
0.292
0.274
0.259
0.244
0.229
0.217
0.206
0.196
0.189
0.182
0.177
0.174
0.172
0.592
0.644
0.705
0.771
0.838
0.908
0.979
1.032
1.061
1.055
1.016
0.950
0.879
0.809
0.741
0.681
0.629
0.581
0.541
0.505
0.475
0.447
0.422
0.398
0.376
0.355
0.335
0.315
0.296
0.278
0.260
0.244
0.229
0.215
0.203
0.193
0.185
0.178
0.173
0.169
0.167
0.656
0.691
0.740
0.796
0.855
0.912
0.966
1.005
1.027
1.016
0.979
0.922
0.856
0.792
0.730
0.672
0.624
0.582
0.544
0.510
0.482
0.455
0.431
0.408
0.386
0.364
0.343
0.322
0.302
0.282
0.263
0.245
0.229
0.214
0.202
0.191
0.182
0.174
0.169
0.165
0.162
0.720
0.731
0.763
0.809
0.857
0.901
0.936
0.963
0.974
0.962
0.931
0.882
0.827
0.770
0.714
0.664
0.620
0.581
0.547
0.517
0.491
0.467
0.444
0.421
0.399
0.376
0.354
0.332
0.309
0.288
0.267
0.248
0.230
0.215
0.201
0.189
0.179
0.172
0.166
0.161
0.159
0.742
0.738
0.759
0.796
0.834
0.864
0.883
0.898
0.907
0.900
0.878
0.840
0.796
0.747
0.698
0.655
0.616
0.582
0.553
0.527
0.504
0.482
0.461
0.438
0.416
0.392
0.369
0.344
0.320
0.296
0.274
0.252
0.233
0.216
0.201
0.188
0.178
0.170
0.163
0.159
0.156
0.709
0.698
0.711
0.737
0.764
0.782
0.799
0.818
0.833
0.838
0.825
0.800
0.761
0.721
0.684
0.646
0.615
0.587
0.563
0.541
0.523
0.502
0.483
0.462
0.439
0.414
0.388
0.361
0.334
0.307
0.281
0.258
0.237
0.218
0.202
0.188
0.177
0.169
0.162
0.157
0.154
0.612
0.605
0.607
0.620
0.630
0.638
0.663
0.700
0.745
0.774
0.780
0.765
0.734
0.704
0.670
0.641
0.616
0.596
0.579
0.563
0.548
0.532
0.514
0.493
0.469
0.442
0.413
0.383
0.352
0.322
0.293
0.265
0.242
0.221
0.204
0.189
0.178
0.168
0.161
0.156
0.153
0.479
0.472
0.462
0.442
0.414
0.400
0.430
0.524
0.629
0.716
0.743
0.735
0.715
0.686
0.662
0.641
0.624
0.612
0.602
0.593
0.584
0.572
0.556
0.536
0.511
0.480
0.447
0.412
0.375
0.340
0.306
0.276
0.249
0.226
0.207
0.191
0.179
0.169
0.162
0.156
0.153
0.327
0.313
0.274
0.196
0.086
-0.014
-0.002
0.190
0.470
0.664
0.729
0.723
0.700
0.677
0.655
0.643
0.637
0.635
0.635
0.636
0.634
0.628
0.616
0.594
0.566
0.532
0.493
0.451
0.407
0.365
0.325
0.289
0.259
0.233
0.211
0.194
0.181
0.171
0.163
0.158
0.154
0.179
0.149
0.055
-0.126
-0.430
-0.809
-0.997
-0.633
0.104
0.576
0.710
0.718
0.687
0.668
0.656
0.655
0.659
0.670
0.683
0.698
0.707
0.707
0.697
0.676
0.643
0.602
0.554
0.501
0.449
0.398
0.351
0.308
0.272
0.242
0.218
0.200
0.186
0.175
0.166
0.161
0.156
0.046
-0.010
-0.166
-0.499
-1.204
-2.442
-3.832
-3.367
-1.088
0.289
0.631
0.674
0.662
0.658
0.658
0.669
0.690
0.717
0.750
0.781
0.806
0.818
0.813
0.791
0.750
0.698
0.637
0.573
0.505
0.442
0.383
0.332
0.290
0.256
0.229
0.207
0.192
0.180
0.171
0.164
0.160
-0.066
-0.142
-0.337
-0.822
-2.076
-5.409
-11.641
-11.258
-4.585
-0.583
0.374
0.578
0.620
0.641
0.661
0.692
0.731
0.781
0.841
0.899
0.947
0.976
0.977
0.950
0.899
0.830
0.752
0.668
0.581
0.501
0.428
0.366
0.315
0.275
0.243
0.220
0.201
0.188
0.179
0.171
0.166
-0.229
-0.283
-0.424
-0.899
-2.364
-7.422
-15.645
-17.142
-8.248
-1.502
0.055
0.464
0.577
0.630
0.671
0.720
0.783
0.865
0.958
1.060
1.148
1.206
1.214
1.175
1.107
1.014
0.907
0.794
0.684
0.583
0.490
0.414
0.348
0.300
0.264
0.236
0.216
0.200
0.189
0.181
0.174
-0.629
-0.570
-0.444
-0.595
-1.508
-4.433
-10.726
-11.000
-5.097
-1.229
0.024
0.420
0.558
0.626
0.684
0.753
0.845
0.964
1.109
1.276
1.432
1.531
1.551
1.498
1.390
1.263
1.117
0.970
0.825
0.688
0.575
0.475
0.397
0.337
0.293
0.259
0.235
0.216
0.204
0.194
0.186
-1.977
-1.382
-0.500
0.074
0.143
-0.309
-1.190
-1.671
-0.976
-0.131
0.297
0.487
0.578
0.635
0.701
0.789
0.909
1.073
1.287
1.542
1.810
1.984
2.011
1.925
1.772
1.594
1.398
1.193
1.004
0.831
0.682
0.561
0.461
0.385
0.331
0.291
0.260
0.238
0.223
0.210
0.200
-7.582
-3.772
-0.634
1.071
2.053
3.290
5.217
3.892
1.675
0.870
0.655
0.604
0.614
0.652
0.719
0.820
0.967
1.172
1.455
1.829
2.232
2.523
2.563
2.440
2.241
2.008
1.746
1.481
1.235
1.010
0.820
0.667
0.542
0.450
0.381
0.330
0.294
0.267
0.246
0.231
0.218
-13.966
-7.914
-0.316
3.004
4.288
5.325
7.185
5.890
2.747
1.388
0.868
0.689
0.644
0.663
0.732
0.841
1.004
1.238
1.572
2.027
2.561
2.958
3.054
2.948
2.743
2.452
2.132
1.810
1.503
1.231
0.993
0.794
0.645
0.529
0.443
0.381
0.334
0.301
0.276
0.256
0.240
-11.929
-6.273
1.232
6.261
7.008
5.412
5.179
4.032
2.403
1.396
0.918
0.712
0.646
0.661
0.729
0.846
1.016
1.260
1.599
2.059
2.595
3.041
3.271
3.298
3.111
2.764
2.392
2.090
1.802
1.483
1.198
0.956
0.764
0.621
0.517
0.440
0.382
0.341
0.310
0.286
0.266
-4.983
-1.861
2.285
6.652
6.849
4.650
3.481
2.602
1.776
1.179
0.838
0.675
0.620
0.641
0.714
0.834
1.004
1.238
1.549
1.957
2.427
2.866
3.215
3.336
2.979
2.051
1.834
2.106
2.065
1.773
1.439
1.141
0.908
0.730
0.602
0.507
0.437
0.387
0.349
0.320
0.296
-1.309
-0.047
2.110
4.366
4.898
3.819
2.665
1.848
1.291
0.919
0.703
0.597
0.571
0.606
0.687
0.812
0.977
1.191
1.471
1.810
2.209
2.635
3.031
3.093
1.644
-1.176
-1.146
1.690
2.384
2.137
1.711
1.342
1.058
0.848
0.690
0.580
0.498
0.439
0.394
0.360
0.331
-0.382
0.424
2.176
4.987
6.451
4.320
2.348
1.370
0.901
0.666
0.545
0.502
0.511
0.562
0.655
0.778
0.940
1.138
1.382
1.679
2.025
2.426
2.800
2.830
0.678
-2.164
-1.504
1.967
3.036
2.610
2.027
1.559
1.215
0.965
0.784
0.655
0.562
0.493
0.443
0.403
0.371
-0.292
0.265
2.224
6.917
8.916
6.074
2.065
0.905
0.540
0.429
0.398
0.404
0.440
0.512
0.612
0.746
0.907
1.094
1.312
1.571
1.866
2.218
2.591
2.752
2.029
0.135
1.440
3.911
3.986
3.096
2.317
1.756
1.356
1.073
0.867
0.728
0.625
0.552
0.496
0.451
0.415
-0.508
-0.358
0.794
4.878
6.606
4.242
1.107
0.310
0.194
0.228
0.274
0.321
0.377
0.461
0.576
0.718
0.886
1.068
1.264
1.479
1.733
2.017
2.348
2.641
2.801
3.009
3.931
4.844
4.306
3.284
2.467
1.877
1.455
1.155
0.943
0.793
0.688
0.610
0.550
0.503
0.464
-0.164
-0.618
-0.747
-0.430
0.107
0.514
0.673
0.691
0.647
0.595
0.543
0.503
0.471
0.448
0.430
0.417
0.406
0.396
0.388
0.382
0.376
0.371
0.366
0.362
0.358
0.355
0.352
0.350
0.348
0.346
0.345
0.344
0.344
0.344
0.344
0.345
0.345
0.346
0.347
0.349
0.350
-1.171
-2.121
-2.730
-1.856
-0.311
0.636
0.898
0.886
0.792
0.699
0.616
0.556
0.510
0.477
0.452
0.434
0.418
0.406
0.395
0.386
0.379
0.372
0.365
0.360
0.355
0.350
0.347
0.343
0.340
0.338
0.336
0.334
0.333
0.333
0.332
0.332
0.332
0.333
0.333
0.334
0.335
-2.431
-5.485
-10.155
-7.532
-1.634
0.674
1.146
1.098
0.937
0.795
0.682
0.603
0.547
0.505
0.474
0.451
0.432
0.416
0.403
0.392
0.382
0.373
0.365
0.358
0.352
0.347
0.342
0.337
0.334
0.330
0.327
0.325
0.323
0.322
0.321
0.320
0.320
0.320
0.320
0.320
0.321
-3.466
-10.563
-17.541
-13.325
-3.932
0.572
1.345
1.272
1.052
0.868
0.736
0.643
0.579
0.531
0.496
0.468
0.446
0.427
0.411
0.398
0.386
0.375
0.366
0.357
0.350
0.343
0.337
0.332
0.327
0.323
0.319
0.316
0.314
0.311
0.310
0.308
0.308
0.307
0.307
0.307
0.308
-3.224
-8.902
-14.644
-11.995
-3.565
0.533
1.382
1.318
1.091
0.904
0.766
0.672
0.605
0.554
0.515
0.486
0.461
0.439
0.421
0.405
0.390
0.378
0.367
0.357
0.348
0.340
0.333
0.327
0.321
0.316
0.312
0.308
0.304
0.302
0.299
0.298
0.296
0.295
0.295
0.295
0.295
-2.048
-4.126
-6.346
-4.875
-1.411
0.656
1.261
1.226
1.058
0.899
0.779
0.690
0.625
0.575
0.537
0.504
0.476
0.452
0.431
0.412
0.396
0.381
0.368
0.357
0.347
0.338
0.330
0.322
0.316
0.310
0.304
0.300
0.296
0.292
0.289
0.287
0.285
0.284
0.283
0.283
0.283
-1.040
-1.661
-1.956
-1.378
-0.221
0.677
1.046
1.065
0.972
0.864
0.774
0.702
0.645
0.598
0.558
0.524
0.493
0.466
0.442
0.421
0.402
0.386
0.371
0.358
0.346
0.336
0.326
0.318
0.310
0.304
0.297
0.292
0.287
0.283
0.279
0.277
0.274
0.273
0.272
0.271
0.271
-0.403
-0.573
-0.576
-0.261
0.224
0.640
0.861
0.912
0.885
0.827
0.768
0.715
0.667
0.623
0.582
0.546
0.512
0.481
0.454
0.430
0.409
0.390
0.374
0.359
0.346
0.334
0.324
0.314
0.305
0.298
0.291
0.284
0.279
0.274
0.270
0.267
0.264
0.262
0.260
0.260
0.260
-0.036
-0.081
-0.020
0.150
0.388
0.614
0.754
0.815
0.824
0.807
0.775
0.740
0.698
0.655
0.612
0.571
0.534
0.499
0.468
0.441
0.417
0.396
0.377
0.361
0.346
0.333
0.321
0.310
0.301
0.292
0.284
0.277
0.271
0.265
0.261
0.257
0.254
0.251
0.250
0.249
0.249
0.186
0.191
0.237
0.339
0.474
0.606
0.710
0.776
0.807
0.814
0.803
0.776
0.739
0.695
0.647
0.601
0.557
0.518
0.483
0.452
0.425
0.401
0.380
0.362
0.346
0.332
0.319
0.307
0.297
0.287
0.278
0.270
0.263
0.257
0.252
0.247
0.244
0.241
0.239
0.238
0.238
0.345
0.356
0.395
0.455
0.537
0.627
0.711
0.780
0.828
0.853
0.857
0.836
0.794
0.742
0.687
0.633
0.582
0.537
0.497
0.463
0.433
0.407
0.384
0.364
0.347
0.331
0.317
0.304
0.292
0.282
0.272
0.263
0.256
0.249
0.243
0.238
0.234
0.230
0.228
0.227
0.227
0.468
0.485
0.505
0.544
0.602
0.674
0.748
0.822
0.882
0.916
0.929
0.905
0.859
0.796
0.730
0.666
0.607
0.556
0.512
0.474
0.441
0.413
0.388
0.367
0.348
0.331
0.315
0.302
0.289
0.277
0.267
0.257
0.248
0.241
0.234
0.228
0.224
0.220
0.218
0.217
0.216
0.556
0.575
0.589
0.616
0.664
0.728
0.804
0.883
0.952
0.997
1.010
0.985
0.925
0.848
0.770
0.695
0.631
0.574
0.525
0.484
0.449
0.418
0.392
0.369
0.349
0.331
0.314
0.299
0.286
0.273
0.262
0.251
0.242
0.233
0.226
0.220
0.214
0.211
0.208
0.207
0.206
0.608
0.628
0.647
0.675
0.721
0.788
0.868
0.955
1.029
1.081
1.086
1.053
0.982
0.891
0.802
0.721
0.651
0.589
0.538
0.493
0.455
0.423
0.395
0.371
0.350
0.331
0.313
0.298
0.283
0.269
0.257
0.245
0.235
0.226
0.218
0.211
0.206
0.201
0.198
0.197
0.196
0.634
0.660
0.681
0.718
0.776
0.854
0.942
1.032
1.109
1.152
1.148
1.100
1.018
0.921
0.826
0.740
0.664
0.600
0.546
0.500
0.461
0.428
0.399
0.374
0.352
0.331
0.313
0.296
0.281
0.266
0.253
0.240
0.229
0.219
0.210
0.203
0.197
0.192
0.189
0.187
0.186
0.642
0.667
0.701
0.755
0.826
0.915
1.018
1.120
1.189
1.220
1.198
1.127
1.037
0.935
0.837
0.749
0.672
0.607
0.553
0.506
0.466
0.432
0.402
0.377
0.353
0.333
0.313
0.296
0.279
0.264
0.249
0.236
0.224
0.213
0.204
0.196
0.189
0.184
0.180
0.178
0.177
0.621
0.659
0.715
0.781
0.869
0.978
1.095
1.207
1.280
1.290
1.239
1.148
1.044
0.934
0.838
0.751
0.676
0.611
0.556
0.509
0.469
0.436
0.406
0.380
0.356
0.335
0.315
0.296
0.278
0.262
0.247
0.232
0.219
0.207
0.198
0.189
0.182
0.176
0.172
0.170
0.169
0.596
0.655
0.722
0.805
0.905
1.024
1.158
1.283
1.357
1.351
1.277
1.163
1.041
0.932
0.832
0.747
0.673
0.611
0.557
0.511
0.472
0.438
0.409
0.383
0.359
0.337
0.317
0.297
0.278
0.261
0.244
0.229
0.215
0.203
0.192
0.182
0.175
0.169
0.165
0.162
0.161
0.599
0.664
0.736
0.822
0.926
1.051
1.181
1.305
1.382
1.367
1.279
1.152
1.027
0.918
0.819
0.736
0.667
0.605
0.555
0.512
0.475
0.442
0.413
0.387
0.363
0.341
0.319
0.299
0.279
0.261
0.243
0.227
0.212
0.199
0.187
0.177
0.169
0.162
0.158
0.156
0.154
0.657
0.699
0.758
0.835
0.930
1.042
1.159
1.271
1.332
1.312
1.229
1.112
0.998
0.892
0.802
0.724
0.658
0.602
0.554
0.513
0.477
0.446
0.418
0.393
0.369
0.346
0.324
0.303
0.282
0.262
0.243
0.225
0.209
0.195
0.182
0.172
0.163
0.157
0.152
0.149
0.148
0.755
0.752
0.782
0.840
0.919
1.008
1.102
1.182
1.227
1.211
1.143
1.050
0.949
0.857
0.775
0.706
0.645
0.595
0.551
0.513
0.481
0.452
0.424
0.400
0.376
0.353
0.330
0.308
0.285
0.264
0.243
0.225
0.207
0.192
0.179
0.168
0.158
0.152
0.147
0.144
0.142
0.860
0.799
0.795
0.829
0.887
0.951
1.017
1.074
1.100
1.089
1.043
0.970
0.893
0.815
0.747
0.684
0.633
0.587
0.549
0.515
0.486
0.459
0.434
0.410
0.386
0.362
0.339
0.314
0.291
0.267
0.245
0.225
0.206
0.189
0.175
0.164
0.154
0.147
0.142
0.139
0.138
0.910
0.810
0.781
0.791
0.827
0.873
0.919
0.957
0.977
0.972
0.942
0.892
0.832
0.773
0.716
0.664
0.620
0.583
0.549
0.521
0.495
0.470
0.448
0.424
0.400
0.375
0.350
0.324
0.298
0.272
0.248
0.225
0.206
0.188
0.173
0.161
0.151
0.143
0.138
0.135
0.133
0.860
0.761
0.721
0.716
0.734
0.762
0.793
0.828
0.851
0.860
0.846
0.816
0.774
0.729
0.684
0.644
0.609
0.579
0.553
0.529
0.508
0.487
0.465
0.443
0.419
0.392
0.364
0.336
0.307
0.278
0.251
0.227
0.205
0.186
0.170
0.157
0.147
0.140
0.135
0.131
0.130
0.734
0.655
0.614
0.596
0.591
0.602
0.625
0.668
0.711
0.741
0.754
0.745
0.723
0.691
0.658
0.629
0.602
0.580
0.560
0.543
0.527
0.510
0.492
0.469
0.443
0.416
0.384
0.352
0.319
0.286
0.256
0.229
0.205
0.184
0.168
0.154
0.144
0.137
0.132
0.129
0.127
0.577
0.513
0.467
0.419
0.381
0.356
0.370
0.432
0.528
0.610
0.659
0.680
0.673
0.655
0.636
0.614
0.599
0.586
0.575
0.566
0.556
0.543
0.526
0.504
0.477
0.446
0.410
0.373
0.335
0.297
0.262
0.231
0.205
0.183
0.166
0.151
0.141
0.135
0.130
0.127
0.125
0.403
0.349
0.280
0.188
0.070
-0.043
-0.081
0.019
0.229
0.428
0.552
0.610
0.625
0.623
0.616
0.608
0.603
0.601
0.600
0.600
0.597
0.588
0.575
0.553
0.524
0.488
0.446
0.400
0.355
0.312
0.271
0.234
0.205
0.181
0.163
0.149
0.139
0.133
0.128
0.125
0.124
0.239
0.183
0.073
-0.111
-0.397
-0.755
-0.986
-0.832
-0.352
0.119
0.400
0.523
0.572
0.592
0.601
0.607
0.615
0.627
0.637
0.648
0.655
0.655
0.644
0.622
0.587
0.545
0.493
0.438
0.383
0.330
0.281
0.241
0.207
0.181
0.161
0.147
0.138
0.131
0.127
0.125
0.125
0.093
0.020
-0.132
-0.450
-1.029
-1.975
-2.937
-2.826
-1.569
-0.417
0.176
0.420
0.521
0.565
0.589
0.612
0.636
0.662
0.691
0.717
0.739
0.747
0.740
0.717
0.677
0.624
0.559
0.490
0.420
0.357
0.297
0.250
0.210
0.181
0.160
0.147
0.137
0.132
0.129
0.127
0.126
-0.042
-0.119
-0.307
-0.732
-1.689
-3.759
-6.974
-7.213
-3.650
-1.181
-0.106
0.309
0.465
0.542
0.585
0.626
0.666
0.713
0.762
0.812
0.852
0.877
0.877
0.852
0.802
0.734
0.650
0.561
0.473
0.394
0.321
0.264
0.220
0.187
0.165
0.149
0.139
0.135
0.132
0.131
0.130
-0.210
-0.277
-0.403
-0.788
-1.888
-4.659
-10.256
-10.999
-5.073
-1.629
-0.285
0.223
0.426
0.525
0.588
0.645
0.706
0.778
0.856
0.938
1.010
1.060
1.072
1.045
0.982
0.888
0.777
0.659
0.547
0.444
0.358
0.287
0.235
0.197
0.172
0.155
0.146
0.141
0.138
0.136
0.135
-0.602
-0.565
-0.438
-0.534
-1.247
-3.089
-6.174
-6.597
-3.482
-1.228
-0.192
0.231
0.423
0.522
0.595
0.668
0.753
0.854
0.974
1.102
1.221
1.307
1.345
1.316
1.232
1.107
0.956
0.798
0.649
0.518
0.412
0.326
0.262
0.218
0.187
0.169
0.158
0.151
0.148
0.145
0.144
-1.824
-1.336
-0.470
0.072
0.065
-0.524
-1.347
-1.657
-1.052
-0.353
0.094
0.328
0.454
0.535
0.611
0.700
0.806
0.939
1.103
1.293
1.484
1.632
1.711
1.700
1.586
1.405
1.187
0.977
0.787
0.621
0.488
0.380
0.304
0.250
0.214
0.190
0.177
0.168
0.162
0.159
0.156
-6.121
-3.265
-0.429
1.255
1.853
1.852
1.703
1.196
0.669
0.460
0.423
0.447
0.493
0.551
0.626
0.725
0.852
1.018
1.228
1.485
1.759
2.008
2.173
2.199
2.062
1.780
1.464
1.189
0.955
0.756
0.592
0.462
0.368
0.299
0.252
0.222
0.202
0.191
0.182
0.177
0.172
-11.148
-6.032
0.516
4.564
5.120
3.874
3.266
2.473
1.504
0.917
0.639
0.533
0.525
0.563
0.637
0.741
0.886
1.073
1.326
1.636
1.994
2.352
2.660
2.810
2.631
2.174
1.716
1.390
1.131
0.918
0.729
0.572
0.452
0.366
0.307
0.265
0.239
0.222
0.209
0.200
0.192
-10.080
-4.524
3.364
8.879
8.903
5.506
3.494
2.476
1.605
1.024
0.701
0.562
0.531
0.561
0.635
0.747
0.901
1.102
1.368
1.704
2.099
2.543
3.010
3.291
2.943
2.182
1.656
1.455
1.308
1.114
0.904
0.714
0.563
0.453
0.373
0.322
0.285
0.260
0.241
0.228
0.216
-4.052
-1.130
4.270
9.050
8.999
5.344
3.105
2.060
1.380
0.919
0.659
0.536
0.510
0.545
0.621
0.739
0.894
1.100
1.358
1.683
2.072
2.510
2.944
3.065
2.173
0.650
0.428
1.158
1.466
1.367
1.128
0.891
0.700
0.558
0.455
0.386
0.338
0.304
0.279
0.261
0.246
-1.035
0.365
2.950
5.986
6.197
4.192
2.574
1.631
1.073
0.740
0.554
0.475
0.467
0.513
0.599
0.719
0.877
1.072
1.313
1.610
1.950
2.305
2.560
2.221
-0.240
-3.584
-3.099
0.506
1.812
1.768
1.416
1.096
0.851
0.672
0.547
0.460
0.398
0.355
0.324
0.299
0.279
-0.157
0.795
2.768
5.886
7.299
4.534
2.252
1.194
0.726
0.522
0.421
0.387
0.408
0.468
0.562
0.691
0.846
1.030
1.255
1.512
1.801
2.087
2.204
1.661
-1.765
-5.276
-3.319
1.663
3.075
2.439
1.786
1.322
1.004
0.790
0.638
0.534
0.461
0.410
0.371
0.342
0.317
-0.005
0.807
3.166
8.100
10.209
6.470
1.786
0.581
0.327
0.279
0.280
0.301
0.340
0.414
0.522
0.655
0.813
0.992
1.193
1.418
1.660
1.894
2.015
1.762
0.426
-1.557
1.851
6.159
5.721
3.244
2.127
1.519
1.141
0.891
0.724
0.607
0.526
0.467
0.423
0.388
0.359
-0.125
0.402
2.157
6.386
7.579
4.095
0.236
-0.316
-0.123
0.062
0.159
0.215
0.271
0.355
0.470
0.613
0.780
0.955
1.142
1.336
1.541
1.737
1.905
1.956
1.958
2.558
5.837
7.703
6.524
3.498
2.260
1.623
1.233
0.975
0.798
0.675
0.588
0.524
0.477
0.438
0.406
-0.324
-0.499
-0.402
0.061
0.570
0.812
0.815
0.742
0.667
0.602
0.549
0.508
0.478
0.456
0.438
0.424
0.413
0.404
0.396
0.388
0.382
0.376
0.371
0.366
0.362
0.358
0.355
0.352
0.349
0.347
0.346
0.344
0.343
0.343
0.343
0.343
0.344
0.344
0.345
0.346
0.348
-0.986
-1.549
-1.534
-0.224
1.216
1.429
1.163
0.943
0.792
0.685
0.610
0.555
0.512
0.483
0.459
0.441
0.426
0.413
0.402
0.393
0.384
0.376
0.370
0.364
0.358
0.353
0.349
0.345
0.342
0.339
0.336
0.334
0.333
0.331
0.331
0.330
0.330
0.330
0.331
0.332
0.333
-1.911
-3.743
-5.187
-1.472
3.072
2.494
1.573
1.145
0.909
0.764
0.665
0.595
0.547
0.509
0.481
0.458
0.439
0.424
0.410
0.398
0.387
0.378
0.369
0.362
0.355
0.349
0.343
0.339
0.334
0.330
0.327
0.324
0.322
0.320
0.319
0.318
0.317
0.317
0.317
0.318
0.319
-2.682
-6.526
-10.565
-5.896
1.857
2.628
1.661
1.228
0.975
0.817
0.707
0.633
0.576
0.535
0.502
0.476
0.454
0.435
0.419
0.404
0.391
0.380
0.370
0.360
0.352
0.345
0.338
0.333
0.327
0.323
0.319
0.315
0.312
0.310
0.308
0.306
0.305
0.304
0.304
0.305
0.305
-2.572
-5.881
-10.335
-7.372
-0.339
1.361
1.362
1.164
0.982
0.837
0.734
0.660
0.604
0.561
0.525
0.495
0.470
0.448
0.429
0.411
0.396
0.383
0.370
0.360
0.350
0.342
0.334
0.327
0.321
0.315
0.310
0.306
0.302
0.299
0.297
0.295
0.293
0.292
0.292
0.292
0.292
-1.718
-3.111
-4.309
-3.095
-0.668
0.658
1.024
1.034
0.938
0.837
0.750
0.684
0.631
0.587
0.550
0.517
0.489
0.463
0.440
0.420
0.402
0.386
0.372
0.360
0.349
0.339
0.330
0.322
0.315
0.308
0.302
0.297
0.293
0.289
0.286
0.283
0.281
0.280
0.279
0.279
0.279
-0.911
-1.395
-1.569
-1.068
-0.170
0.507
0.834
0.908
0.878
0.820
0.761
0.710
0.662
0.618
0.579
0.542
0.509
0.480
0.453
0.430
0.409
0.391
0.375
0.360
0.348
0.336
0.326
0.317
0.309
0.302
0.295
0.289
0.283
0.279
0.275
0.272
0.270
0.268
0.267
0.266
0.267
-0.361
-0.519
-0.501
-0.239
0.164
0.514
0.733
0.825
0.838
0.815
0.780
0.742
0.699
0.654
0.612
0.571
0.533
0.499
0.468
0.441
0.417
0.396
0.378
0.362
0.347
0.334
0.323
0.313
0.303
0.295
0.287
0.280
0.274
0.269
0.265
0.261
0.258
0.256
0.255
0.254
0.254
-0.018
-0.062
-0.011
0.136
0.348
0.551
0.704
0.788
0.829
0.835
0.821
0.790
0.750
0.702
0.653
0.605
0.561
0.521
0.485
0.453
0.427
0.402
0.381
0.363
0.347
0.333
0.320
0.309
0.298
0.289
0.280
0.272
0.265
0.259
0.254
0.250
0.247
0.244
0.243
0.242
0.242
0.217
0.217
0.259
0.347
0.467
0.601
0.718
0.804
0.860
0.887
0.886
0.864
0.819
0.763
0.703
0.645
0.591
0.544
0.502
0.466
0.435
0.409
0.385
0.365
0.347
0.331
0.317
0.305
0.293
0.282
0.273
0.264
0.257
0.250
0.244
0.239
0.235
0.233
0.231
0.230
0.230
0.424
0.426
0.442
0.488
0.570
0.669
0.770
0.859
0.934
0.981
0.992
0.970
0.910
0.838
0.762
0.690
0.624
0.568
0.520
0.479
0.445
0.415
0.389
0.367
0.347
0.330
0.315
0.301
0.288
0.277
0.266
0.256
0.248
0.240
0.234
0.228
0.224
0.221
0.219
0.218
0.218
0.608
0.604
0.593
0.609
0.664
0.747
0.844
0.947
1.043
1.108
1.131
1.095
1.020
0.922
0.823
0.734
0.657
0.592
0.538
0.492
0.454
0.421
0.393
0.369
0.348
0.329
0.313
0.298
0.284
0.271
0.259
0.249
0.239
0.231
0.224
0.218
0.213
0.209
0.207
0.206
0.206
0.748
0.732
0.704
0.705
0.752
0.832
0.934
1.050
1.169
1.258
1.287
1.236
1.131
1.003
0.882
0.776
0.687
0.614
0.553
0.503
0.462
0.427
0.397
0.371
0.349
0.329
0.311
0.295
0.280
0.266
0.253
0.242
0.231
0.222
0.214
0.207
0.202
0.198
0.195
0.194
0.194
0.799
0.790
0.768
0.778
0.831
0.916
1.031
1.164
1.292
1.391
1.421
1.350
1.220
1.065
0.926
0.807
0.710
0.631
0.566
0.513
0.469
0.432
0.400
0.373
0.349
0.328
0.309
0.292
0.276
0.261
0.247
0.235
0.223
0.213
0.204
0.197
0.191
0.187
0.184
0.183
0.183
0.814
0.796
0.797
0.829
0.899
1.001
1.135
1.270
1.402
1.491
1.495
1.408
1.260
1.097
0.953
0.826
0.726
0.643
0.575
0.521
0.474
0.435
0.403
0.375
0.350
0.328
0.308
0.290
0.273
0.257
0.242
0.228
0.216
0.205
0.195
0.187
0.181
0.176
0.173
0.172
0.172
0.834
0.790
0.806
0.865
0.959
1.087
1.243
1.403
1.529
1.574
1.537
1.416
1.261
1.100
0.956
0.833
0.732
0.648
0.580
0.524
0.477
0.439
0.406
0.377
0.352
0.328
0.308
0.288
0.270
0.253
0.237
0.222
0.209
0.197
0.186
0.178
0.171
0.166
0.163
0.161
0.161
0.768
0.755
0.801
0.887
1.011
1.171
1.367
1.566
1.700
1.701
1.585
1.417
1.241
1.087
0.946
0.827
0.729
0.649
0.581
0.525
0.480
0.441
0.408
0.379
0.353
0.329
0.307
0.287
0.268
0.250
0.233
0.217
0.203
0.190
0.178
0.170
0.162
0.156
0.153
0.151
0.151
0.647
0.713
0.796
0.903
1.048
1.240
1.472
1.721
1.884
1.851
1.658
1.424
1.227
1.061
0.927
0.815
0.721
0.645
0.579
0.525
0.481
0.443
0.410
0.381
0.354
0.330
0.308
0.287
0.267
0.247
0.229
0.212
0.197
0.183
0.171
0.161
0.153
0.148
0.144
0.142
0.142
0.612
0.698
0.796
0.914
1.061
1.260
1.510
1.780
1.952
1.906
1.672
1.415
1.204
1.035
0.903
0.795
0.708
0.634
0.573
0.523
0.480
0.444
0.412
0.383
0.357
0.332
0.309
0.287
0.266
0.246
0.226
0.208
0.192
0.177
0.164
0.154
0.145
0.139
0.135
0.134
0.133
0.679
0.735
0.813
0.916
1.052
1.229
1.450
1.670
1.810
1.766
1.574
1.346
1.149
0.994
0.873
0.772
0.691
0.623
0.567
0.519
0.479
0.445
0.414
0.387
0.361
0.336
0.312
0.289
0.266
0.245
0.224
0.205
0.187
0.171
0.158
0.147
0.138
0.132
0.128
0.126
0.126
0.843
0.807
0.836
0.907
1.014
1.153
1.317
1.470
1.559
1.531
1.398
1.231
1.073
0.942
0.833
0.744
0.669
0.609
0.559
0.516
0.479
0.448
0.418
0.392
0.366
0.341
0.316
0.292
0.268
0.245
0.222
0.202
0.183
0.167
0.153
0.141
0.132
0.125
0.121
0.119
0.118
1.036
0.881
0.849
0.883
0.957
1.054
1.163
1.262
1.313
1.292
1.210
1.097
0.981
0.879
0.786
0.712
0.648
0.595
0.551
0.513
0.480
0.452
0.425
0.399
0.374
0.348
0.323
0.296
0.270
0.245
0.221
0.199
0.179
0.161
0.147
0.134
0.126
0.119
0.115
0.112
0.113
1.134
0.905
0.831
0.833
0.877
0.942
1.013
1.075
1.104
1.097
1.047
0.972
0.891
0.810
0.740
0.678
0.626
0.580
0.543
0.512
0.484
0.459
0.434
0.409
0.384
0.358
0.330
0.302
0.274
0.246
0.220
0.196
0.174
0.156
0.141
0.129
0.119
0.113
0.109
0.107
0.107
1.066
0.851
0.765
0.750
0.769
0.810
0.855
0.896
0.925
0.927
0.903
0.859
0.806
0.746
0.694
0.644
0.604
0.569
0.540
0.514
0.491
0.470
0.447
0.425
0.399
0.371
0.340
0.310
0.279
0.248
0.219
0.193
0.170
0.151
0.135
0.122
0.113
0.107
0.104
0.102
0.102
0.880
0.733
0.655
0.626
0.622
0.638
0.670
0.707
0.741
0.768
0.771
0.755
0.726
0.688
0.651
0.616
0.585
0.562
0.541
0.522
0.505
0.487
0.467
0.444
0.418
0.388
0.354
0.320
0.284
0.250
0.216
0.188
0.163
0.143
0.127
0.115
0.107
0.101
0.099
0.097
0.098
0.675
0.576
0.510
0.462
0.423
0.408
0.415
0.461
0.532
0.594
0.638
0.654
0.651
0.634
0.612
0.592
0.574
0.559
0.547
0.537
0.526
0.512
0.495
0.472
0.443
0.410
0.372
0.332
0.290
0.251
0.213
0.181
0.155
0.134
0.118
0.107
0.099
0.095
0.094
0.093
0.095
0.480
0.410
0.339
0.248
0.151
0.067
0.033
0.093
0.223
0.375
0.488
0.550
0.580
0.583
0.580
0.572
0.567
0.564
0.562
0.560
0.557
0.549
0.534
0.510
0.480
0.441
0.396
0.347
0.298
0.252
0.209
0.173
0.144
0.123
0.107
0.098
0.092
0.089
0.089
0.090
0.092
0.306
0.243
0.149
0.001
-0.205
-0.434
-0.585
-0.514
-0.241
0.073
0.305
0.440
0.504
0.537
0.551
0.561
0.569
0.578
0.588
0.597
0.602
0.599
0.587
0.565
0.528
0.482
0.427
0.369
0.308
0.254
0.203
0.163
0.132
0.110
0.096
0.088
0.083
0.083
0.085
0.087
0.090
0.157
0.089
-0.035
-0.263
-0.640
-1.146
-1.573
-1.515
-0.974
-0.354
0.075
0.316
0.435
0.494
0.530
0.557
0.578
0.603
0.627
0.649
0.665
0.672
0.664
0.639
0.597
0.540
0.470
0.397
0.322
0.254
0.196
0.150
0.117
0.096
0.083
0.078
0.076
0.077
0.081
0.085
0.089
0.031
-0.043
-0.182
-0.467
-1.018
-1.924
-2.844
-2.835
-1.854
-0.796
-0.130
0.205
0.377
0.461
0.517
0.559
0.598
0.639
0.682
0.723
0.758
0.776
0.776
0.749
0.697
0.623
0.535
0.440
0.347
0.262
0.191
0.140
0.103
0.081
0.071
0.068
0.070
0.074
0.079
0.084
0.089
-0.097
-0.173
-0.262
-0.516
-1.099
-2.186
-3.415
-3.525
-2.256
-0.991
-0.244
0.145
0.339
0.442
0.510
0.568
0.626
0.686
0.752
0.822
0.880
0.923
0.933
0.909
0.847
0.748
0.629
0.503
0.383
0.279
0.191
0.132
0.093
0.069
0.062
0.061
0.066
0.073
0.080
0.087
0.093
-0.324
-0.370
-0.288
-0.332
-0.708
-1.503
-2.417
-2.516
-1.696
-0.764
-0.170
0.157
0.328
0.436
0.514
0.583
0.660
0.746
0.843
0.945
1.043
1.124
1.165
1.156
1.073
0.937
0.770
0.599
0.444
0.310
0.207
0.134
0.090
0.067
0.059
0.061
0.068
0.076
0.085
0.092
0.098
-0.891
-0.767
-0.245
0.143
0.139
-0.234
-0.714
-0.878
-0.634
-0.270
0.032
0.228
0.351
0.439
0.519
0.605
0.699
0.810
0.943
1.092
1.248
1.402
1.510
1.538
1.434
1.226
0.974
0.737
0.530
0.365
0.242
0.157
0.103
0.077
0.069
0.069
0.077
0.086
0.094
0.101
0.108
-2.232
-1.474
-0.003
1.119
1.441
1.188
0.808
0.472
0.273
0.223
0.256
0.312
0.379
0.448
0.527
0.623
0.736
0.873
1.041
1.245
1.483
1.754
2.033
2.193
2.053
1.665
1.246
0.903
0.649
0.455
0.311
0.205
0.140
0.106
0.091
0.091
0.096
0.103
0.110
0.117
0.121
-4.013
-2.002
0.981
3.524
3.842
2.702
1.856
1.262
0.815
0.543
0.402
0.372
0.394
0.449
0.532
0.635
0.764
0.926
1.129
1.382
1.704
2.155
2.798
3.420
3.199
2.266
1.522
1.074
0.784
0.576
0.411
0.288
0.211
0.160
0.136
0.128
0.127
0.129
0.134
0.137
0.139
-3.581
-1.315
2.883
7.034
7.252
4.091
2.375
1.543
1.000
0.650
0.460
0.388
0.392
0.444
0.528
0.640
0.781
0.957
1.180
1.466
1.862
2.467
3.605
5.363
4.839
2.702
1.564
1.136
0.924
0.741
0.567
0.419
0.311
0.241
0.201
0.179
0.168
0.165
0.163
0.163
0.162
-1.666
-0.034
3.410
7.297
7.406
4.162
2.364
1.468
0.949
0.613
0.430
0.362
0.370
0.425
0.516
0.635
0.783
0.965
1.197
1.489
1.882
2.472
3.528
5.045
4.215
1.852
0.946
1.031
1.109
0.993
0.785
0.586
0.441
0.341
0.281
0.241
0.222
0.209
0.202
0.195
0.190
-0.493
0.571
2.515
4.608
4.755
3.283
2.001
1.210
0.760
0.498
0.354
0.310
0.331
0.399
0.495
0.620
0.770
0.953
1.176
1.455
1.797
2.215
2.705
2.875
1.600
-0.698
-0.489
1.066
1.621
1.429
1.090
0.804
0.597
0.460
0.372
0.317
0.281
0.259
0.243
0.232
0.222
-0.011
0.770
2.161
3.770
4.174
2.825
1.456
0.768
0.464
0.317
0.253
0.243
0.280
0.357
0.464
0.594
0.747
0.925
1.138
1.381
1.657
1.923
2.081
1.769
0.385
-1.805
-0.030
3.300
3.248
2.207
1.476
1.037
0.758
0.583
0.469
0.395
0.347
0.315
0.291
0.274
0.259
0.094
0.723
2.039
4.272
5.082
2.135
0.246
-0.088
-0.001
0.089
0.128
0.161
0.213
0.301
0.415
0.553
0.714
0.889
1.081
1.297
1.513
1.704
1.784
1.620
1.065
1.067
4.729
7.980
6.527
3.169
1.848
1.242
0.902
0.693
0.560
0.473
0.414
0.373
0.343
0.320
0.299
0.008
0.422
1.303
2.721
2.158
-1.787
-3.037
-1.646
-0.593
-0.144
0.012
0.075
0.127
0.219
0.348
0.501
0.672
0.848
1.026
1.212
1.393
1.554
1.660
1.700
1.827
2.903
6.555
9.585
7.082
3.447
1.992
1.353
0.997
0.781
0.639
0.545
0.479
0.432
0.397
0.369
0.344
-0.257
-0.202
0.110
0.661
1.074
1.119
0.955
0.796
0.683
0.604
0.549
0.512
0.484
0.463
0.446
0.432
0.421
0.412
0.403
0.395
0.388
0.381
0.376
0.370
0.365
0.361
0.357
0.354
0.351
0.348
0.346
0.345
0.343
0.342
0.342
0.342
0.342
0.342
0.343
0.344
0.345
-0.553
-0.583
0.063
1.752
2.918
2.227
1.442
1.013
0.800
0.678
0.603
0.552
0.515
0.486
0.465
0.447
0.433
0.420
0.409
0.398
0.389
0.381
0.374
0.367
0.361
0.356
0.351
0.346
0.343
0.339
0.336
0.334
0.332
0.330
0.329
0.329
0.328
0.328
0.329
0.329
0.330
-1.012
-1.358
-0.186
4.284
6.723
4.787
2.027
1.221
0.900
0.742
0.650
0.588
0.545
0.512
0.486
0.464
0.446
0.430
0.416
0.404
0.393
0.383
0.373
0.365
0.358
0.351
0.345
0.340
0.335
0.331
0.327
0.324
0.321
0.319
0.317
0.316
0.315
0.315
0.315
0.315
0.316
-1.389
-2.182
-1.318
3.847
8.243
5.583
2.172
1.284
0.945
0.786
0.687
0.622
0.574
0.538
0.508
0.483
0.461
0.442
0.425
0.410
0.396
0.384
0.373
0.364
0.355
0.347
0.340
0.333
0.328
0.322
0.318
0.314
0.310
0.308
0.305
0.304
0.302
0.301
0.301
0.301
0.302
-1.400
-2.234
-2.190
1.159
4.088
2.813
1.647
1.157
0.926
0.800
0.712
0.652
0.605
0.566
0.534
0.505
0.480
0.457
0.436
0.418
0.402
0.387
0.374
0.363
0.352
0.343
0.334
0.327
0.320
0.314
0.309
0.304
0.300
0.296
0.293
0.291
0.290
0.288
0.288
0.288
0.289
-1.043
-1.534
-1.541
-0.507
0.714
1.145
1.096
0.978
0.875
0.796
0.732
0.681
0.638
0.598
0.562
0.530
0.500
0.474
0.449
0.427
0.408
0.391
0.376
0.362
0.351
0.340
0.330
0.321
0.314
0.307
0.300
0.295
0.290
0.285
0.282
0.279
0.277
0.275
0.275
0.275
0.275
-0.602
-0.822
-0.781
-0.351
0.230
0.640
0.812
0.847
0.832
0.798
0.756
0.719
0.677
0.637
0.598
0.561
0.525
0.493
0.464
0.438
0.416
0.396
0.378
0.363
0.349
0.337
0.326
0.316
0.307
0.299
0.292
0.285
0.279
0.274
0.270
0.267
0.264
0.263
0.261
0.261
0.262
-0.251
-0.328
-0.281
-0.048
0.259
0.524
0.694
0.788
0.818
0.818
0.801
0.769
0.731
0.689
0.641
0.597
0.555
0.515
0.481
0.451
0.425
0.401
0.381
0.364
0.348
0.335
0.322
0.311
0.301
0.292
0.283
0.276
0.269
0.263
0.259
0.255
0.252
0.249
0.248
0.248
0.248
0.018
-0.009
0.042
0.173
0.361
0.541
0.687
0.788
0.845
0.873
0.873
0.848
0.807
0.753
0.697
0.640
0.588
0.541
0.501
0.465
0.435
0.408
0.385
0.365
0.348
0.332
0.318
0.306
0.295
0.284
0.275
0.266
0.259
0.252
0.247
0.242
0.239
0.236
0.235
0.235
0.235
0.262
0.255
0.282
0.357
0.476
0.610
0.737
0.843
0.927
0.977
0.988
0.965
0.914
0.840
0.764
0.691
0.626
0.570
0.522
0.480
0.445
0.415
0.389
0.367
0.348
0.330
0.315
0.301
0.289
0.277
0.267
0.257
0.249
0.241
0.235
0.230
0.226
0.223
0.221
0.221
0.222
0.544
0.517
0.495
0.524
0.600
0.706
0.827
0.948
1.062
1.140
1.168
1.132
1.052
0.948
0.846
0.750
0.669
0.600
0.543
0.495
0.455
0.422
0.393
0.369
0.348
0.329
0.312
0.297
0.283
0.270
0.259
0.248
0.239
0.230
0.223
0.217
0.213
0.210
0.208
0.207
0.208
0.904
0.808
0.700
0.677
0.722
0.819
0.949
1.096
1.245
1.372
1.423
1.363
1.231
1.076
0.933
0.811
0.710
0.629
0.563
0.510
0.466
0.428
0.397
0.371
0.348
0.327
0.309
0.293
0.278
0.264
0.251
0.239
0.229
0.220
0.212
0.205
0.200
0.196
0.194
0.194
0.194
1.220
1.035
0.858
0.806
0.840
0.935
1.076
1.258
1.465
1.658
1.742
1.643
1.429
1.205
1.015
0.865
0.747
0.655
0.581
0.522
0.474
0.435
0.401
0.372
0.348
0.326
0.307
0.289
0.273
0.257
0.243
0.231
0.219
0.209
0.200
0.193
0.187
0.183
0.181
0.180
0.181
1.191
1.057
0.924
0.892
0.940
1.052
1.209
1.417
1.667
1.921
2.023
1.875
1.586
1.305
1.075
0.905
0.777
0.675
0.596
0.533
0.481
0.439
0.404
0.374
0.348
0.325
0.304
0.285
0.268
0.251
0.236
0.222
0.210
0.198
0.189
0.180
0.174
0.170
0.167
0.167
0.168
1.059
0.979
0.929
0.944
1.024
1.153
1.341
1.565
1.816
2.029
2.097
1.928
1.623
1.337
1.100
0.924
0.791
0.687
0.605
0.539
0.486
0.443
0.406
0.375
0.348
0.324
0.302
0.282
0.263
0.246
0.229
0.214
0.200
0.188
0.177
0.169
0.162
0.157
0.154
0.153
0.155
1.039
0.912
0.911
0.975
1.097
1.274
1.497
1.749
1.963
2.063
2.018
1.824
1.563
1.303
1.094
0.928
0.796
0.691
0.611
0.542
0.489
0.445
0.408
0.376
0.348
0.323
0.301
0.279
0.259
0.241
0.223
0.206
0.192
0.178
0.167
0.157
0.150
0.145
0.142
0.141
0.142
0.901
0.830
0.885
0.994
1.162
1.394
1.707
2.077
2.331
2.295
2.033
1.732
1.474
1.250
1.065
0.911
0.786
0.688
0.608
0.542
0.490
0.446
0.409
0.377
0.349
0.323
0.299
0.277
0.256
0.236
0.217
0.200
0.184
0.169
0.157
0.146
0.139
0.133
0.130
0.129
0.130
0.631
0.736
0.858
1.006
1.206
1.496
1.920
2.495
2.968
2.811
2.240
1.753
1.431
1.209
1.031
0.890
0.774
0.679
0.602
0.539
0.489
0.445
0.410
0.378
0.350
0.323
0.299
0.276
0.254
0.232
0.212
0.193
0.176
0.161
0.147
0.136
0.128
0.122
0.119
0.118
0.119
0.513
0.690
0.842
1.007
1.221
1.529
2.006
2.680
3.252
3.059
2.342
1.758
1.401
1.167
0.995
0.862
0.752
0.665
0.593
0.534
0.485
0.444
0.410
0.378
0.351
0.324
0.299
0.275
0.252
0.229
0.207
0.187
0.169
0.152
0.138
0.127
0.118
0.112
0.108
0.108
0.109
0.598
0.724
0.852
0.999
1.194
1.467
1.865
2.387
2.772
2.630
2.125
1.651
1.333
1.109
0.950
0.826
0.727
0.646
0.580
0.525
0.481
0.444
0.411
0.380
0.352
0.326
0.301
0.275
0.250
0.226
0.203
0.182
0.162
0.145
0.130
0.118
0.109
0.103
0.099
0.098
0.099
0.854
0.827
0.879
0.981
1.132
1.346
1.618
1.911
2.098
2.031
1.766
1.464
1.223
1.034
0.897
0.784
0.696
0.625
0.566
0.518
0.477
0.443
0.412
0.384
0.356
0.329
0.303
0.276
0.250
0.224
0.199
0.176
0.156
0.138
0.122
0.110
0.100
0.094
0.091
0.090
0.091
1.169
0.937
0.899
0.949
1.051
1.199
1.370
1.532
1.613
1.579
1.439
1.259
1.090
0.947
0.832
0.739
0.664
0.601
0.551
0.509
0.474
0.444
0.416
0.389
0.362
0.334
0.307
0.277
0.250
0.222
0.195
0.171
0.149
0.130
0.114
0.101
0.092
0.086
0.083
0.082
0.084
1.343
0.985
0.886
0.892
0.958
1.054
1.158
1.250
1.291
1.271
1.189
1.080
0.965
0.859
0.768
0.692
0.631
0.578
0.538
0.503
0.473
0.447
0.421
0.396
0.369
0.341
0.312
0.281
0.249
0.219
0.190
0.164
0.141
0.121
0.105
0.092
0.084
0.078
0.075
0.076
0.078
1.245
0.932
0.822
0.807
0.844
0.902
0.969
1.026
1.054
1.043
0.997
0.928
0.851
0.774
0.706
0.647
0.598
0.557
0.526
0.499
0.475
0.453
0.430
0.407
0.380
0.351
0.318
0.284
0.249
0.216
0.184
0.156
0.130
0.111
0.095
0.083
0.075
0.070
0.068
0.069
0.071
0.997
0.802
0.712
0.688
0.696
0.729
0.771
0.816
0.844
0.851
0.829
0.792
0.745
0.695
0.647
0.606
0.569
0.541
0.519
0.499
0.482
0.464
0.445
0.422
0.395
0.362
0.326
0.288
0.248
0.211
0.175
0.144
0.117
0.097
0.082
0.071
0.064
0.061
0.061
0.063
0.066
0.751
0.640
0.573
0.536
0.521
0.521
0.539
0.577
0.620
0.657
0.671
0.670
0.649
0.623
0.595
0.569
0.547
0.529
0.517
0.506
0.495
0.482
0.465
0.442
0.413
0.378
0.336
0.291
0.246
0.202
0.161
0.128
0.100
0.081
0.066
0.057
0.053
0.052
0.053
0.056
0.061
0.541
0.472
0.412
0.357
0.297
0.254
0.238
0.272
0.353
0.439
0.506
0.547
0.561
0.558
0.548
0.539
0.530
0.525
0.522
0.520
0.516
0.508
0.493
0.471
0.438
0.397
0.348
0.294
0.240
0.189
0.143
0.105
0.077
0.058
0.046
0.041
0.039
0.041
0.045
0.050
0.056
0.366
0.314
0.249
0.154
0.034
-0.087
-0.156
-0.122
0.017
0.182
0.330
0.424
0.477
0.500
0.509
0.514
0.522
0.529
0.536
0.545
0.547
0.545
0.532
0.508
0.470
0.421
0.363
0.297
0.229
0.168
0.117
0.075
0.046
0.029
0.021
0.020
0.024
0.029
0.036
0.044
0.052
0.219
0.172
0.094
-0.036
-0.239
-0.476
-0.641
-0.614
-0.392
-0.098
0.150
0.301
0.397
0.450
0.479
0.500
0.521
0.542
0.563
0.581
0.595
0.598
0.589
0.563
0.518
0.457
0.380
0.297
0.215
0.141
0.081
0.035
0.008
-0.004
-0.007
-0.002
0.007
0.017
0.028
0.039
0.048
0.102
0.055
-0.025
-0.182
-0.450
-0.813
-1.096
-1.086
-0.771
-0.348
-0.007
0.208
0.333
0.409
0.457
0.495
0.529
0.565
0.600
0.634
0.661
0.676
0.672
0.643
0.589
0.506
0.411
0.301
0.201
0.108
0.038
-0.010
-0.036
-0.042
-0.040
-0.027
-0.010
0.006
0.020
0.035
0.046
0.011
-0.049
-0.099
-0.228
-0.487
-0.895
-1.254
-1.275
-0.920
-0.456
-0.087
0.151
0.290
0.379
0.442
0.495
0.544
0.598
0.652
0.707
0.755
0.789
0.798
0.769
0.702
0.595
0.462
0.319
0.187
0.073
-0.009
-0.061
-0.084
-0.084
-0.070
-0.049
-0.027
-0.004
0.016
0.032
0.045
-0.103
-0.162
-0.116
-0.113
-0.279
-0.584
-0.904
-0.961
-0.713
-0.363
-0.068
0.135
0.269
0.360
0.435
0.499
0.567
0.640
0.720
0.802
0.884
0.954
0.995
0.981
0.896
0.743
0.554
0.362
0.187
0.049
-0.053
-0.108
-0.125
-0.119
-0.096
-0.066
-0.037
-0.009
0.014
0.033
0.048
-0.266
-0.319
-0.053
0.175
0.201
0.011
-0.226
-0.344
-0.283
-0.137
0.028
0.160
0.265
0.352
0.431
0.510
0.595
0.689
0.796
0.919
1.056
1.199
1.324
1.366
1.253
1.011
0.714
0.443
0.216
0.041
-0.074
-0.138
-0.153
-0.141
-0.109
-0.075
-0.039
-0.009
0.018
0.039
0.054
-0.559
-0.498
0.150
0.744
0.946
0.784
0.506
0.265
0.130
0.100
0.127
0.187
0.263
0.345
0.428
0.520
0.623
0.739
0.881
1.050
1.268
1.553
1.907
2.166
2.014
1.498
0.979
0.576
0.285
0.075
-0.058
-0.130
-0.152
-0.136
-0.107
-0.068
-0.030
0.003
0.029
0.050
0.065
-0.899
-0.538
0.674
1.776
2.023
1.610
1.097
0.695
0.422
0.256
0.188
0.194
0.253
0.331
0.424
0.527
0.646
0.785
0.959
1.179
1.501
2.025
3.000
4.334
3.998
2.387
1.316
0.740
0.391
0.161
0.011
-0.075
-0.109
-0.101
-0.074
-0.040
-0.005
0.025
0.049
0.068
0.081
-0.955
-0.243
1.385
3.027
3.176
2.267
1.455
0.910
0.537
0.299
0.194
0.177
0.229
0.313
0.416
0.531
0.662
0.819
1.019
1.282
1.694
2.451
4.582
7.093
6.524
3.527
1.576
0.878
0.543
0.311
0.147
0.037
-0.016
-0.028
-0.016
0.008
0.032
0.057
0.078
0.092
0.102
-0.629
0.168
1.680
3.197
3.316
2.367
1.513
0.921
0.526
0.278
0.157
0.140
0.194
0.288
0.401
0.528
0.668
0.838
1.051
1.342
1.763
2.520
4.470
6.794
6.211
3.235
1.473
0.985
0.778
0.562
0.365
0.215
0.124
0.079
0.066
0.073
0.086
0.100
0.115
0.123
0.129
-0.265
0.393
1.465
2.410
2.562
1.953
1.280
0.766
0.418
0.201
0.102
0.100
0.165
0.267
0.385
0.517
0.667
0.842
1.062
1.341
1.718
2.230
3.017
3.962
3.370
1.797
1.233
1.330
1.261
0.979
0.666
0.436
0.290
0.210
0.167
0.152
0.152
0.153
0.158
0.160
0.161
-0.053
0.457
1.199
1.812
1.847
1.278
0.734
0.423
0.229
0.104
0.045
0.055
0.124
0.232
0.357
0.500
0.655
0.827
1.037
1.298
1.597
1.895
2.132
2.144
1.749
1.350
1.914
2.722
2.384
1.624
1.032
0.678
0.466
0.345
0.276
0.239
0.219
0.210
0.206
0.201
0.197
0.013
0.369
0.869
1.181
0.668
-0.521
-0.889
-0.428
-0.136
-0.050
-0.034
-0.002
0.064
0.173
0.313
0.462
0.624
0.796
0.992
1.213
1.438
1.628
1.723
1.688
1.627
2.026
3.904
5.819
4.194
2.318
1.374
0.895
0.625
0.468
0.379
0.325
0.293
0.272
0.258
0.248
0.237
-0.033
0.149
0.287
-0.117
-2.566
-7.446
-6.640
-2.494
-0.753
-0.257
-0.133
-0.102
-0.047
0.071
0.222
0.395
0.574
0.756
0.940
1.126
1.303
1.447
1.540
1.600
1.780
2.518
4.636
6.382
4.652
2.529
1.533
1.024
0.739
0.574
0.471
0.404
0.361
0.334
0.313
0.296
0.280
-0.081
0.074
0.429
0.880
1.177
1.150
0.966
0.801
0.680
0.602
0.549
0.515
0.488
0.469
0.452
0.440
0.428
0.419
0.409
0.402
0.394
0.387
0.381
0.375
0.369
0.364
0.360
0.356
0.353
0.349
0.347
0.345
0.343
0.342
0.341
0.340
0.340
0.340
0.341
0.342
0.343
-0.171
0.040
0.744
1.967
2.678
2.094
1.412
0.996
0.783
0.665
0.595
0.547
0.515
0.490
0.470
0.454
0.439
0.427
0.415
0.405
0.395
0.386
0.379
0.371
0.365
0.359
0.353
0.348
0.344
0.340
0.337
0.334
0.331
0.329
0.328
0.327
0.326
0.326
0.326
0.327
0.328
-0.347
-0.108
1.189
4.750
6.076
3.783
1.905
1.177
0.869
0.717
0.634
0.581
0.543
0.514
0.490
0.470
0.452
0.437
0.422
0.409
0.397
0.387
0.377
0.368
0.360
0.353
0.347
0.341
0.335
0.331
0.327
0.323
0.320
0.317
0.315
0.314
0.313
0.312
0.312
0.313
0.314
-0.509
-0.366
1.040
5.043
6.493
4.313
1.999
1.217
0.902
0.753
0.667
0.612
0.572
0.541
0.513
0.490
0.468
0.449
0.431
0.415
0.401
0.388
0.377
0.366
0.357
0.348
0.341
0.334
0.327
0.322
0.317
0.312
0.308
0.305
0.303
0.301
0.299
0.298
0.298
0.298
0.299
-0.573
-0.560
0.237
2.268
3.640
2.576
1.575
1.103
0.878
0.763
0.692
0.644
0.604
0.571
0.541
0.513
0.488
0.464
0.443
0.424
0.407
0.391
0.377
0.365
0.354
0.344
0.335
0.327
0.320
0.313
0.307
0.302
0.297
0.293
0.290
0.288
0.286
0.285
0.284
0.284
0.285
-0.496
-0.548
-0.227
0.524
1.175
1.255
1.080
0.931
0.833
0.770
0.720
0.681
0.643
0.609
0.574
0.541
0.512
0.483
0.457
0.434
0.413
0.395
0.379
0.364
0.352
0.340
0.330
0.320
0.312
0.304
0.298
0.291
0.286
0.281
0.277
0.274
0.272
0.270
0.270
0.270
0.271
-0.351
-0.384
-0.243
0.112
0.473
0.709
0.794
0.813
0.802
0.781
0.759
0.731
0.694
0.656
0.617
0.578
0.540
0.505
0.474
0.446
0.422
0.400
0.381
0.364
0.350
0.337
0.325
0.314
0.305
0.296
0.288
0.281
0.275
0.269
0.265
0.261
0.258
0.256
0.256
0.255
0.256
-0.174
-0.198
-0.111
0.092
0.328
0.541
0.683
0.765
0.810
0.826
0.825
0.800
0.766
0.720
0.671
0.621
0.574
0.531
0.493
0.460
0.431
0.406
0.384
0.365
0.349
0.334
0.321
0.308
0.298
0.288
0.279
0.271
0.263
0.257
0.252
0.247
0.244
0.242
0.241
0.241
0.242
0.014
0.002
0.059
0.192
0.359
0.532
0.680
0.794
0.872
0.919
0.930
0.911
0.866
0.805
0.740
0.674
0.615
0.562
0.515
0.476
0.442
0.413
0.388
0.367
0.348
0.331
0.316
0.303
0.291
0.280
0.269
0.260
0.252
0.245
0.238
0.233
0.230
0.227
0.226
0.226
0.227
0.262
0.245
0.264
0.338
0.463
0.609
0.752
0.887
1.000
1.075
1.103
1.076
1.009
0.922
0.827
0.739
0.662
0.596
0.539
0.493
0.453
0.420
0.392
0.368
0.347
0.329
0.312
0.297
0.284
0.271
0.260
0.250
0.240
0.232
0.225
0.219
0.215
0.212
0.211
0.210
0.212
0.664
0.583
0.515
0.524
0.601
0.730
0.879
1.044
1.203
1.330
1.378
1.335
1.215
1.071
0.933
0.813
0.712
0.631
0.564
0.510
0.465
0.428
0.396
0.370
0.347
0.327
0.308
0.292
0.277
0.263
0.251
0.239
0.228
0.219
0.211
0.205
0.200
0.197
0.195
0.195
0.196
1.511
1.096
0.797
0.718
0.764
0.877
1.043
1.253
1.504
1.733
1.840
1.734
1.502
1.256
1.051
0.890
0.764
0.665
0.587
0.526
0.476
0.434
0.400
0.371
0.346
0.324
0.305
0.287
0.270
0.255
0.241
0.228
0.216
0.206
0.198
0.190
0.185
0.181
0.179
0.179
0.181
2.091
1.620
1.030
0.888
0.910
1.030
1.223
1.496
1.882
2.328
2.554
2.318
1.857
1.456
1.165
0.961
0.809
0.697
0.608
0.541
0.485
0.441
0.404
0.372
0.346
0.322
0.301
0.282
0.264
0.248
0.232
0.218
0.205
0.193
0.183
0.176
0.169
0.165
0.163
0.163
0.165
1.928
1.480
1.095
0.996
1.036
1.172
1.385
1.716
2.231
2.938
3.380
2.910
2.165
1.605
1.250
1.010
0.842
0.718
0.624
0.551
0.492
0.445
0.406
0.374
0.345
0.321
0.298
0.277
0.258
0.240
0.223
0.207
0.193
0.180
0.170
0.161
0.154
0.149
0.147
0.147
0.149
1.294
1.168
1.057
1.048
1.141
1.304
1.541
1.879
2.345
3.021
3.448
2.955
2.185
1.629
1.273
1.032
0.861
0.732
0.634
0.558
0.497
0.449
0.408
0.374
0.345
0.319
0.295
0.273
0.252
0.233
0.215
0.198
0.182
0.168
0.156
0.147
0.139
0.134
0.132
0.131
0.134
1.067
0.992
1.002
1.078
1.228
1.449
1.745
2.092
2.400
2.612
2.682
2.401
1.932
1.541
1.248
1.026
0.862
0.737
0.637
0.560
0.499
0.449
0.408
0.374
0.344
0.318
0.293
0.269
0.248
0.226
0.207
0.189
0.171
0.156
0.143
0.132
0.124
0.119
0.116
0.116
0.119
0.823
0.853
0.952
1.097
1.304
1.614
2.073
2.683
3.152
2.916
2.368
1.975
1.690
1.422
1.190
1.003
0.850
0.729
0.634
0.558
0.499
0.449
0.409
0.375
0.344
0.316
0.290
0.266
0.243
0.221
0.199
0.179
0.161
0.145
0.130
0.119
0.110
0.105
0.102
0.102
0.105
0.477
0.713
0.903
1.100
1.361
1.772
2.489
3.848
5.630
4.849
2.909
1.993
1.595
1.345
1.141
0.968
0.825
0.714
0.624
0.552
0.495
0.448
0.408
0.374
0.344
0.316
0.289
0.264
0.239
0.215
0.192
0.171
0.151
0.134
0.118
0.106
0.097
0.091
0.088
0.088
0.091
0.231
0.629
0.875
1.097
1.377
1.827
2.666
4.490
6.870
6.289
3.392
2.116
1.576
1.290
1.088
0.928
0.797
0.694
0.610
0.544
0.489
0.444
0.407
0.374
0.344
0.316
0.288
0.262
0.236
0.211
0.186
0.164
0.142
0.124
0.108
0.095
0.085
0.079
0.076
0.076
0.079
0.321
0.662
0.877
1.081
1.341
1.734
2.392
3.551
4.831
4.361
2.910
1.992
1.509
1.229
1.034
0.881
0.763
0.668
0.592
0.531
0.482
0.441
0.406
0.374
0.345
0.316
0.288
0.261
0.233
0.206
0.181
0.156
0.134
0.114
0.097
0.084
0.074
0.068
0.065
0.065
0.068
0.710
0.790
0.905
1.056
1.260
1.553
1.965
2.483
2.875
2.730
2.211
1.719
1.368
1.137
0.960
0.826
0.721
0.637
0.572
0.518
0.474
0.438
0.405
0.376
0.347
0.319
0.289
0.260
0.231
0.202
0.175
0.149
0.125
0.104
0.087
0.074
0.064
0.058
0.055
0.055
0.059
1.126
0.937
0.933
1.018
1.167
1.365
1.609
1.850
1.975
1.915
1.696
1.438
1.209
1.026
0.879
0.768
0.677
0.606
0.549
0.504
0.467
0.436
0.407
0.379
0.351
0.322
0.291
0.261
0.229
0.197
0.168
0.140
0.116
0.094
0.077
0.063
0.053
0.048
0.046
0.046
0.051
1.356
1.001
0.926
0.962
1.061
1.197
1.350
1.472
1.528
1.484
1.360
1.200
1.045
0.909
0.795
0.707
0.632
0.573
0.529
0.492
0.462
0.435
0.410
0.384
0.356
0.328
0.294
0.261
0.227
0.192
0.160
0.130
0.104
0.082
0.065
0.052
0.043
0.038
0.036
0.038
0.043
1.265
0.961
0.870
0.878
0.944
1.038
1.138
1.217
1.239
1.206
1.123
1.012
0.902
0.802
0.717
0.646
0.588
0.543
0.508
0.481
0.459
0.437
0.416
0.392
0.366
0.334
0.299
0.261
0.222
0.184
0.149
0.116
0.089
0.068
0.051
0.039
0.032
0.028
0.028
0.030
0.036
1.015
0.836
0.767
0.764
0.805
0.869
0.935
0.987
1.002
0.981
0.925
0.853
0.778
0.706
0.643
0.590
0.550
0.518
0.494
0.476
0.460
0.444
0.426
0.404
0.376
0.342
0.303
0.260
0.216
0.172
0.132
0.098
0.069
0.048
0.032
0.023
0.019
0.017
0.018
0.023
0.029
0.778
0.684
0.637
0.628
0.645
0.677
0.716
0.754
0.771
0.771
0.748
0.709
0.663
0.619
0.577
0.543
0.516
0.497
0.483
0.474
0.466
0.455
0.440
0.418
0.389
0.352
0.307
0.257
0.205
0.153
0.109
0.071
0.042
0.021
0.009
0.003
0.002
0.004
0.009
0.015
0.023
0.576
0.530
0.499
0.478
0.462
0.461
0.471
0.494
0.531
0.559
0.576
0.575
0.560
0.541
0.519
0.502
0.489
0.482
0.480
0.479
0.477
0.472
0.460
0.438
0.406
0.361
0.308
0.247
0.185
0.125
0.074
0.032
0.004
-0.013
-0.021
-0.021
-0.018
-0.011
-0.003
0.007
0.016
0.410
0.390
0.354
0.317
0.271
0.226
0.198
0.215
0.276
0.349
0.407
0.446
0.466
0.471
0.471
0.469
0.471
0.475
0.484
0.492
0.497
0.494
0.485
0.461
0.423
0.371
0.304
0.230
0.151
0.081
0.022
-0.021
-0.048
-0.058
-0.059
-0.052
-0.042
-0.029
-0.016
-0.002
0.010
0.275
0.260
0.230
0.174
0.087
-0.008
-0.072
-0.063
0.021
0.142
0.250
0.332
0.381
0.412
0.432
0.446
0.461
0.477
0.497
0.515
0.525
0.528
0.518
0.492
0.446
0.379
0.294
0.201
0.103
0.017
-0.051
-0.093
-0.116
-0.117
-0.107
-0.089
-0.070
-0.049
-0.029
-0.011
0.004
0.166
0.153
0.127
0.066
-0.043
-0.180
-0.286
-0.292
-0.190
-0.026
0.127
0.240
0.315
0.365
0.401
0.430
0.458
0.488
0.518
0.546
0.569
0.579
0.572
0.541
0.481
0.393
0.282
0.157
0.035
-0.069
-0.145
-0.189
-0.201
-0.188
-0.163
-0.132
-0.100
-0.069
-0.043
-0.019
-0.001
0.062
0.054
0.052
0.016
-0.086
-0.229
-0.368
-0.383
-0.287
-0.115
0.048
0.171
0.263
0.328
0.377
0.422
0.465
0.508
0.552
0.595
0.633
0.658
0.658
0.625
0.547
0.427
0.279
0.113
-0.048
-0.175
-0.265
-0.303
-0.300
-0.268
-0.224
-0.174
-0.129
-0.088
-0.054
-0.027
-0.004
-0.056
-0.050
0.017
0.053
0.007
-0.113
-0.246
-0.296
-0.237
-0.115
0.014
0.128
0.224
0.295
0.361
0.420
0.477
0.535
0.599
0.664
0.727
0.781
0.808
0.779
0.682
0.511
0.298
0.072
-0.134
-0.294
-0.390
-0.423
-0.403
-0.350
-0.282
-0.216
-0.156
-0.104
-0.062
-0.030
-0.005
-0.240
-0.186
0.015
0.186
0.231
0.149
0.023
-0.080
-0.100
-0.061
0.013
0.101
0.189
0.269
0.345
0.419
0.493
0.570
0.656
0.755
0.862
0.981
1.072
1.091
0.962
0.705
0.382
0.070
-0.199
-0.394
-0.502
-0.535
-0.491
-0.417
-0.330
-0.243
-0.171
-0.111
-0.064
-0.029
-0.002
-0.544
-0.338
0.097
0.438
0.571
0.503
0.333
0.155
0.036
-0.011
0.002
0.063
0.148
0.242
0.328
0.419
0.511
0.610
0.723
0.862
1.044
1.284
1.570
1.772
1.603
1.100
0.574
0.126
-0.207
-0.448
-0.572
-0.594
-0.542
-0.456
-0.351
-0.255
-0.174
-0.108
-0.058
-0.021
0.007
-0.912
-0.402
0.271
0.817
1.001
0.874
0.603
0.328
0.109
-0.020
-0.051
-0.002
0.093
0.202
0.310
0.418
0.529
0.651
0.796
0.983
1.260
1.698
2.497
3.471
3.169
1.860
0.872
0.256
-0.149
-0.412
-0.556
-0.585
-0.534
-0.441
-0.337
-0.237
-0.156
-0.093
-0.042
-0.007
0.020
-1.050
-0.328
0.518
1.185
1.375
1.147
0.773
0.400
0.102
-0.089
-0.144
-0.088
0.029
0.166
0.293
0.418
0.544
0.686
0.862
1.100
1.463
2.115
3.704
5.800
5.470
2.809
1.169
0.417
-0.001
-0.271
-0.424
-0.474
-0.443
-0.369
-0.279
-0.194
-0.122
-0.062
-0.017
0.016
0.039
-0.835
-0.132
0.668
1.287
1.460
1.207
0.811
0.406
0.058
-0.168
-0.239
-0.164
-0.027
0.134
0.279
0.419
0.560
0.717
0.920
1.200
1.615
2.290
3.754
5.807
5.370
2.782
1.266
0.620
0.255
-0.013
-0.190
-0.278
-0.290
-0.252
-0.186
-0.124
-0.064
-0.017
0.020
0.047
0.065
-0.495
0.038
0.652
1.111
1.253
1.074
0.752
0.390
0.042
-0.196
-0.275
-0.201
-0.053
0.114
0.272
0.421
0.568
0.735
0.953
1.272
1.740
2.275
2.800
3.468
3.097
1.977
1.273
0.934
0.657
0.368
0.121
-0.024
-0.088
-0.097
-0.069
-0.035
0.005
0.038
0.064
0.084
0.097
-0.238
0.115
0.505
0.791
0.822
0.719
0.630
0.433
0.105
-0.159
-0.253
-0.193
-0.061
0.102
0.265
0.419
0.573
0.741
0.959
1.264
1.717
2.088
2.133
2.095
1.888
1.602
1.556
1.559
1.282
0.844
0.485
0.247
0.124
0.066
0.057
0.065
0.083
0.100
0.115
0.126
0.132
-0.119
0.074
0.238
0.205
-0.172
-0.377
0.177
0.424
0.148
-0.113
-0.221
-0.194
-0.086
0.070
0.238
0.397
0.557
0.730
0.927
1.175
1.465
1.678
1.712
1.652
1.604
1.716
2.122
2.372
1.967
1.297
0.789
0.485
0.311
0.220
0.178
0.165
0.163
0.166
0.170
0.173
0.172
-0.107
-0.052
-0.153
-0.753
-2.459
-4.755
-2.817
-0.310
-0.074
-0.172
-0.267
-0.284
-0.215
-0.061
0.137
0.328
0.513
0.694
0.880
1.076
1.270
1.418
1.482
1.505
1.572
1.824
2.348
2.654
2.203
1.500
0.975
0.648
0.460
0.349
0.289
0.256
0.241
0.232
0.227
0.222
0.216
0.079
0.241
0.503
0.809
0.988
0.983
0.873
0.746
0.653
0.586
0.544
0.512
0.490
0.472
0.458
0.446
0.435
0.425
0.417
0.408
0.400
0.393
0.386
0.379
0.374
0.368
0.363
0.359
0.355
0.351
0.348
0.345
0.343
0.341
0.340
0.339
0.339
0.339
0.339
0.340
0.341
0.064
0.281
0.724
1.328
1.642
1.474
1.144
0.891
0.729
0.636
0.580
0.542
0.513
0.492
0.474
0.459
0.445
0.433
0.421
0.410
0.400
0.391
0.383
0.375
0.368
0.361
0.356
0.350
0.345
0.341
0.337
0.334
0.331
0.328
0.327
0.325
0.324
0.324
0.324
0.325
0.326
-0.005
0.258
0.962
2.034
2.579
2.056
1.406
1.004
0.793
0.681
0.613
0.570
0.540
0.514
0.493
0.474
0.458
0.442
0.427
0.414
0.402
0.391
0.381
0.371
0.363
0.355
0.348
0.342
0.336
0.331
0.326
0.322
0.319
0.316
0.313
0.311
0.310
0.310
0.309
0.310
0.311
-0.095
0.150
0.900
2.146
2.783
2.186
1.450
1.027
0.821
0.708
0.646
0.601
0.569
0.542
0.518
0.495
0.474
0.454
0.437
0.420
0.405
0.392
0.380
0.369
0.359
0.350
0.342
0.334
0.327
0.321
0.316
0.311
0.306
0.303
0.300
0.298
0.296
0.295
0.295
0.295
0.296
-0.195
-0.031
0.484
1.328
1.809
1.621
1.213
0.955
0.809
0.724
0.673
0.635
0.603
0.574
0.546
0.520
0.494
0.471
0.448
0.428
0.410
0.394
0.380
0.367
0.355
0.345
0.335
0.327
0.319
0.312
0.305
0.300
0.294
0.290
0.286
0.284
0.281
0.280
0.280
0.280
0.281
-0.247
-0.177
0.110
0.556
0.910
0.999
0.924
0.837
0.777
0.739
0.706
0.679
0.649
0.616
0.585
0.552
0.520
0.491
0.463
0.439
0.417
0.398
0.381
0.366
0.352
0.340
0.329
0.319
0.310
0.302
0.295
0.288
0.282
0.277
0.273
0.269
0.267
0.265
0.264
0.265
0.266
-0.259
-0.241
-0.075
0.190
0.466
0.633
0.725
0.757
0.767
0.769
0.760
0.740
0.710
0.674
0.633
0.593
0.552
0.515
0.482
0.452
0.426
0.403
0.383
0.365
0.350
0.336
0.324
0.312
0.302
0.293
0.284
0.276
0.270
0.264
0.259
0.255
0.252
0.250
0.249
0.249
0.250
-0.224
-0.229
-0.128
0.067
0.297
0.493
0.639
0.737
0.802
0.835
0.844
0.829
0.796
0.750
0.698
0.644
0.592
0.545
0.503
0.467
0.435
0.409
0.386
0.366
0.348
0.332
0.319
0.306
0.294
0.283
0.274
0.265
0.257
0.250
0.244
0.239
0.236
0.234
0.233
0.233
0.234
-0.112
-0.132
-0.063
0.097
0.294
0.485
0.654
0.791
0.892
0.958
0.981
0.968
0.923
0.857
0.781
0.707
0.639
0.579
0.528
0.484
0.447
0.417
0.390
0.367
0.347
0.329
0.313
0.299
0.286
0.274
0.263
0.253
0.244
0.236
0.229
0.224
0.219
0.217
0.216
0.216
0.218
0.143
0.105
0.128
0.229
0.389
0.576
0.752
0.920
1.062
1.166
1.209
1.183
1.105
0.998
0.887
0.784
0.694
0.618
0.556
0.502
0.460
0.424
0.394
0.368
0.346
0.326
0.309
0.293
0.278
0.264
0.252
0.240
0.230
0.221
0.213
0.207
0.202
0.200
0.198
0.198
0.200
0.630
0.516
0.424
0.445
0.556
0.722
0.915
1.123
1.339
1.518
1.599
1.537
1.378
1.190
1.018
0.873
0.755
0.659
0.583
0.522
0.472
0.432
0.398
0.370
0.345
0.323
0.304
0.286
0.270
0.255
0.241
0.228
0.216
0.206
0.197
0.190
0.185
0.181
0.180
0.181
0.182
1.658
1.183
0.799
0.703
0.762
0.909
1.121
1.408
1.762
2.144
2.325
2.159
1.785
1.437
1.165
0.964
0.814
0.699
0.610
0.539
0.483
0.438
0.402
0.370
0.344
0.320
0.299
0.280
0.262
0.246
0.230
0.215
0.202
0.191
0.181
0.173
0.167
0.163
0.162
0.162
0.165
2.560
1.857
1.110
0.926
0.952
1.101
1.345
1.735
2.376
3.333
3.952
3.343
2.380
1.718
1.315
1.051
0.868
0.733
0.633
0.555
0.494
0.445
0.405
0.371
0.343
0.318
0.295
0.274
0.255
0.236
0.219
0.203
0.188
0.175
0.164
0.155
0.149
0.144
0.142
0.143
0.146
2.154
1.711
1.199
1.065
1.111
1.278
1.549
2.017
2.980
5.234
6.828
5.216
2.966
1.945
1.422
1.113
0.907
0.760
0.650
0.567
0.501
0.450
0.407
0.372
0.342
0.315
0.291
0.269
0.248
0.228
0.209
0.190
0.174
0.160
0.147
0.137
0.130
0.125
0.123
0.124
0.128
1.391
1.272
1.149
1.135
1.238
1.429
1.715
2.132
2.945
5.307
6.751
5.390
2.977
1.959
1.447
1.138
0.927
0.774
0.660
0.574
0.505
0.452
0.408
0.372
0.341
0.313
0.287
0.264
0.240
0.219
0.198
0.179
0.160
0.145
0.131
0.119
0.111
0.106
0.104
0.105
0.109
0.995
1.037
1.077
1.172
1.337
1.587
1.922
2.238
2.424
2.713
3.394
3.090
2.342
1.782
1.395
1.124
0.923
0.774
0.663
0.574
0.506
0.453
0.408
0.371
0.340
0.311
0.284
0.259
0.234
0.211
0.188
0.167
0.148
0.130
0.114
0.103
0.093
0.088
0.086
0.087
0.091
0.695
0.862
1.009
1.186
1.425
1.783
2.307
2.999
3.262
2.014
1.401
1.752
1.790
1.578
1.320
1.091
0.908
0.767
0.656
0.572
0.504
0.451
0.407
0.371
0.339
0.309
0.281
0.254
0.229
0.204
0.179
0.156
0.135
0.116
0.100
0.086
0.076
0.071
0.068
0.069
0.074
0.304
0.696
0.950
1.187
1.493
1.972
2.879
5.129
7.088
5.712
2.646
1.797
1.650
1.467
1.248
1.047
0.879
0.747
0.644
0.563
0.499
0.448
0.406
0.370
0.338
0.308
0.279
0.251
0.223
0.197
0.171
0.146
0.123
0.103
0.085
0.071
0.060
0.054
0.052
0.053
0.058
-0.119
0.581
0.908
1.176
1.510
2.047
3.160
6.654
9.975
7.928
4.118
2.231
1.699
1.408
1.188
0.997
0.841
0.720
0.624
0.549
0.491
0.443
0.404
0.368
0.337
0.308
0.277
0.249
0.220
0.191
0.163
0.136
0.112
0.090
0.072
0.056
0.046
0.038
0.037
0.038
0.044
-0.019
0.602
0.903
1.152
1.462
1.941
2.800
4.610
7.011
6.332
3.526
2.231
1.660
1.346
1.113
0.937
0.796
0.688
0.600
0.533
0.481
0.439
0.402
0.369
0.338
0.307
0.277
0.246
0.216
0.186
0.156
0.127
0.101
0.078
0.059
0.043
0.032
0.025
0.023
0.025
0.031
0.497
0.740
0.928
1.123
1.377
1.737
2.249
2.945
3.508
3.294
2.554
1.930
1.518
1.233
1.027
0.868
0.745
0.648
0.573
0.516
0.471
0.432
0.400
0.369
0.339
0.308
0.278
0.246
0.212
0.180
0.148
0.118
0.091
0.067
0.046
0.032
0.020
0.013
0.012
0.014
0.020
0.934
0.890
0.954
1.082
1.280
1.534
1.848
2.154
2.314
2.218
1.927
1.596
1.316
1.096
0.926
0.794
0.686
0.607
0.544
0.497
0.459
0.428
0.399
0.371
0.342
0.312
0.280
0.245
0.209
0.174
0.140
0.108
0.079
0.054
0.034
0.019
0.008
0.003
0.001
0.004
0.011
1.138
0.960
0.947
1.030
1.178
1.375
1.584
1.754
1.802
1.722
1.537
1.324
1.129
0.957
0.821
0.712
0.628
0.565
0.516
0.479
0.450
0.425
0.401
0.376
0.349
0.316
0.282
0.244
0.204
0.166
0.129
0.095
0.064
0.040
0.020
0.005
-0.004
-0.008
-0.008
-0.004
0.002
1.104
0.930
0.897
0.952
1.069
1.221
1.379
1.489
1.503
1.418
1.271
1.110
0.957
0.830
0.721
0.637
0.571
0.523
0.490
0.463
0.443
0.425
0.405
0.383
0.356
0.323
0.285
0.242
0.198
0.155
0.113
0.076
0.045
0.021
0.003
-0.010
-0.017
-0.019
-0.018
-0.013
-0.005
0.944
0.832
0.811
0.852
0.938
1.057
1.174
1.247
1.244
1.166
1.051
0.927
0.813
0.714
0.634
0.569
0.521
0.487
0.465
0.451
0.440
0.428
0.414
0.395
0.366
0.332
0.288
0.240
0.188
0.138
0.090
0.051
0.020
-0.004
-0.021
-0.030
-0.033
-0.032
-0.028
-0.021
-0.012
0.757
0.703
0.701
0.731
0.794
0.868
0.946
0.991
0.987
0.932
0.852
0.767
0.683
0.611
0.552
0.508
0.476
0.457
0.447
0.443
0.439
0.434
0.425
0.407
0.378
0.340
0.289
0.232
0.170
0.109
0.057
0.014
-0.019
-0.039
-0.051
-0.055
-0.053
-0.049
-0.040
-0.030
-0.019
0.587
0.575
0.580
0.601
0.636
0.675
0.708
0.733
0.736
0.708
0.668
0.616
0.568
0.522
0.484
0.458
0.441
0.434
0.435
0.438
0.443
0.443
0.437
0.419
0.390
0.345
0.285
0.216
0.139
0.065
0.004
-0.042
-0.073
-0.087
-0.092
-0.087
-0.079
-0.068
-0.055
-0.040
-0.026
0.448
0.454
0.465
0.476
0.488
0.492
0.494
0.495
0.501
0.504
0.497
0.482
0.464
0.444
0.426
0.417
0.413
0.418
0.428
0.440
0.451
0.455
0.451
0.432
0.397
0.344
0.269
0.180
0.083
-0.003
-0.076
-0.122
-0.147
-0.154
-0.146
-0.130
-0.112
-0.091
-0.071
-0.052
-0.034
0.330
0.349
0.363
0.365
0.355
0.329
0.302
0.288
0.301
0.326
0.348
0.369
0.377
0.379
0.383
0.387
0.397
0.411
0.429
0.448
0.461
0.469
0.462
0.441
0.396
0.326
0.233
0.117
-0.003
-0.113
-0.193
-0.237
-0.252
-0.242
-0.217
-0.185
-0.151
-0.119
-0.090
-0.064
-0.042
0.219
0.248
0.271
0.281
0.260
0.216
0.161
0.130
0.140
0.181
0.231
0.271
0.302
0.325
0.348
0.365
0.387
0.411
0.436
0.464
0.480
0.490
0.481
0.450
0.392
0.298
0.168
0.017
-0.136
-0.269
-0.356
-0.394
-0.390
-0.355
-0.303
-0.246
-0.194
-0.149
-0.108
-0.077
-0.050
0.093
0.141
0.192
0.224
0.209
0.156
0.087
0.043
0.043
0.082
0.135
0.190
0.241
0.281
0.316
0.349
0.383
0.417
0.452
0.487
0.513
0.528
0.520
0.477
0.390
0.262
0.087
-0.119
-0.319
-0.483
-0.577
-0.603
-0.559
-0.491
-0.403
-0.315
-0.242
-0.178
-0.127
-0.088
-0.056
-0.108
-0.004
0.118
0.200
0.221
0.168
0.085
0.021
-0.005
0.013
0.058
0.119
0.183
0.239
0.290
0.339
0.386
0.433
0.480
0.527
0.567
0.597
0.600
0.552
0.433
0.245
0.001
-0.277
-0.536
-0.741
-0.849
-0.840
-0.758
-0.635
-0.505
-0.385
-0.285
-0.205
-0.143
-0.096
-0.060
-0.489
-0.208
0.037
0.213
0.275
0.241
0.144
0.041
-0.030
-0.051
-0.021
0.039
0.117
0.192
0.264
0.331
0.393
0.456
0.519
0.587
0.657
0.725
0.763
0.730
0.580
0.304
-0.042
-0.418
-0.754
-1.015
-1.122
-1.096
-0.950
-0.773
-0.593
-0.439
-0.318
-0.223
-0.152
-0.098
-0.060
-1.175
-0.488
-0.020
0.272
0.387
0.350
0.219
0.047
-0.083
-0.160
-0.152
-0.074
0.029
0.138
0.236
0.321
0.401
0.483
0.569
0.666
0.788
0.930
1.076
1.121
0.925
0.513
0.007
-0.488
-0.911
-1.220
-1.345
-1.282
-1.094
-0.870
-0.652
-0.472
-0.333
-0.230
-0.152
-0.095
-0.054
-2.000
-0.731
-0.042
0.367
0.516
0.461
0.269
0.016
-0.219
-0.354
-0.359
-0.246
-0.083
0.070
0.200
0.311
0.415
0.515
0.626
0.768
0.957
1.219
1.570
1.843
1.604
0.895
0.160
-0.453
-0.947
-1.286
-1.409
-1.337
-1.131
-0.884
-0.656
-0.470
-0.327
-0.218
-0.140
-0.083
-0.043
-2.217
-0.760
0.018
0.471
0.623
0.536
0.282
-0.069
-0.423
-0.644
-0.640
-0.458
-0.217
0.003
0.170
0.308
0.427
0.549
0.696
0.886
1.150
1.524
2.111
2.747
2.446
1.325
0.378
-0.303
-0.797
-1.130
-1.273
-1.221
-1.037
-0.810
-0.604
-0.427
-0.291
-0.189
-0.115
-0.061
-0.026
-1.591
-0.563
0.102
0.511
0.662
0.572
0.293
-0.134
-0.597
-0.907
-0.902
-0.643
-0.322
-0.044
0.159
0.313
0.449
0.590
0.771
1.025
1.405
1.842
2.323
2.827
2.490
1.418
0.542
-0.061
-0.498
-0.813
-0.959
-0.944
-0.825
-0.662
-0.493
-0.347
-0.230
-0.143
-0.079
-0.031
0.000
-0.897
-0.313
0.164
0.479
0.630
0.612
0.414
-0.005
-0.544
-0.942
-0.951
-0.686
-0.343
-0.046
0.172
0.336
0.475
0.628
0.837
1.187
1.828
2.226
2.284
2.185
1.858
1.225
0.676
0.247
-0.102
-0.380
-0.548
-0.602
-0.560
-0.458
-0.346
-0.240
-0.154
-0.083
-0.032
0.005
0.031
-0.459
-0.150
0.137
0.352
0.524
0.772
0.930
0.563
-0.138
-0.654
-0.761
-0.570
-0.281
-0.001
0.209
0.369
0.505
0.663
0.872
1.246
1.893
2.291
2.103
1.707
1.438
1.133
0.879
0.647
0.360
0.074
-0.135
-0.258
-0.275
-0.244
-0.187
-0.123
-0.064
-0.015
0.023
0.050
0.067
-0.255
-0.107
0.012
0.067
0.242
1.271
3.232
2.438
0.589
-0.247
-0.497
-0.432
-0.219
0.032
0.236
0.395
0.526
0.676
0.870
1.153
1.567
1.862
1.687
1.494
1.318
1.204
1.131
1.028
0.786
0.469
0.208
0.042
-0.033
-0.051
-0.033
-0.004
0.027
0.057
0.080
0.098
0.108
-0.170
-0.150
-0.205
-0.417
-0.530
1.467
4.028
3.643
1.155
-0.030
-0.394
-0.446
-0.309
-0.073
0.160
0.355
0.507
0.666
0.850
1.065
1.288
1.452
1.501
1.441
1.325
1.274
1.278
1.235
1.021
0.718
0.444
0.268
0.162
0.116
0.101
0.104
0.116
0.130
0.141
0.148
0.151
0.197
0.314
0.479
0.654
0.773
0.793
0.740
0.668
0.611
0.565
0.532
0.508
0.490
0.476
0.463
0.452
0.442
0.432
0.423
0.414
0.406
0.398
0.391
0.384
0.378
0.372
0.366
0.361
0.357
0.353
0.349
0.346
0.343
0.341
0.339
0.338
0.337
0.337
0.337
0.338
0.339
0.182
0.332
0.581
0.858
1.012
0.995
0.879
0.754
0.662
0.603
0.560
0.532
0.510
0.493
0.477
0.463
0.450
0.438
0.427
0.415
0.405
0.396
0.387
0.379
0.371
0.364
0.358
0.352
0.347
0.342
0.337
0.334
0.330
0.327
0.325
0.324
0.323
0.322
0.322
0.323
0.324
0.132
0.310
0.632
1.030
1.236
1.177
0.985
0.820
0.707
0.636
0.590
0.560
0.535
0.514
0.496
0.478
0.462
0.446
0.432
0.419
0.406
0.395
0.384
0.374
0.365
0.357
0.350
0.343
0.337
0.331
0.326
0.321
0.317
0.314
0.311
0.309
0.308
0.307
0.307
0.307
0.308
0.044
0.213
0.558
0.983
1.232
1.186
0.999
0.832
0.724
0.662
0.619
0.590
0.564
0.542
0.519
0.498
0.478
0.458
0.440
0.424
0.408
0.395
0.382
0.371
0.360
0.351
0.342
0.334
0.327
0.320
0.314
0.309
0.304
0.300
0.297
0.294
0.293
0.291
0.291
0.292
0.293
-0.085
0.041
0.320
0.685
0.945
0.977
0.886
0.789
0.725
0.682
0.651
0.625
0.601
0.576
0.550
0.525
0.499
0.475
0.452
0.432
0.413
0.396
0.382
0.368
0.356
0.345
0.335
0.326
0.318
0.310
0.303
0.297
0.291
0.286
0.282
0.279
0.277
0.276
0.275
0.276
0.277
-0.225
-0.160
0.037
0.323
0.564
0.696
0.728
0.727
0.719
0.706
0.693
0.676
0.653
0.624
0.592
0.560
0.527
0.496
0.467
0.443
0.420
0.400
0.382
0.366
0.352
0.340
0.328
0.318
0.308
0.300
0.292
0.284
0.278
0.272
0.267
0.264
0.261
0.259
0.259
0.259
0.261
-0.372
-0.368
-0.213
0.033
0.287
0.485
0.611
0.684
0.729
0.752
0.757
0.748
0.724
0.688
0.648
0.605
0.562
0.523
0.487
0.456
0.428
0.404
0.384
0.365
0.349
0.335
0.322
0.310
0.299
0.289
0.280
0.271
0.264
0.257
0.251
0.247
0.244
0.242
0.241
0.242
0.243
-0.483
-0.519
-0.391
-0.142
0.139
0.378
0.564
0.697
0.786
0.837
0.861
0.855
0.824
0.777
0.720
0.661
0.606
0.555
0.510
0.472
0.439
0.411
0.386
0.365
0.347
0.331
0.316
0.302
0.290
0.278
0.268
0.258
0.249
0.242
0.235
0.230
0.226
0.224
0.223
0.224
0.226
-0.477
-0.542
-0.436
-0.177
0.113
0.381
0.604
0.772
0.903
0.987
1.025
1.017
0.973
0.899
0.818
0.735
0.661
0.593
0.537
0.491
0.450
0.417
0.390
0.366
0.345
0.327
0.310
0.295
0.281
0.267
0.255
0.244
0.234
0.225
0.218
0.212
0.208
0.205
0.204
0.205
0.207
-0.225
-0.314
-0.255
-0.047
0.219
0.483
0.720
0.927
1.104
1.231
1.290
1.269
1.185
1.065
0.938
0.822
0.721
0.637
0.567
0.511
0.463
0.425
0.394
0.367
0.343
0.323
0.304
0.287
0.271
0.257
0.243
0.230
0.219
0.209
0.200
0.193
0.188
0.185
0.184
0.185
0.187
0.343
0.210
0.148
0.238
0.433
0.665
0.913
1.170
1.432
1.645
1.748
1.688
1.501
1.287
1.092
0.924
0.789
0.683
0.598
0.531
0.477
0.433
0.397
0.367
0.342
0.319
0.298
0.280
0.262
0.245
0.230
0.216
0.203
0.191
0.181
0.173
0.168
0.164
0.163
0.164
0.167
1.231
0.932
0.661
0.597
0.699
0.901
1.161
1.505
1.938
2.403
2.652
2.435
1.994
1.579
1.262
1.031
0.857
0.726
0.627
0.549
0.489
0.440
0.401
0.368
0.340
0.316
0.293
0.272
0.253
0.235
0.217
0.201
0.186
0.173
0.161
0.152
0.146
0.142
0.140
0.142
0.145
2.040
1.518
1.059
0.905
0.957
1.138
1.430
1.892
2.684
4.039
5.096
4.080
2.728
1.918
1.436
1.126
0.916
0.765
0.651
0.565
0.499
0.446
0.403
0.369
0.338
0.312
0.288
0.265
0.244
0.224
0.204
0.186
0.169
0.154
0.141
0.131
0.123
0.119
0.118
0.119
0.123
1.843
1.536
1.215
1.105
1.162
1.352
1.667
2.207
3.467
6.832
8.837
6.955
3.545
2.182
1.560
1.199
0.961
0.795
0.671
0.577
0.506
0.451
0.406
0.369
0.337
0.309
0.283
0.258
0.235
0.213
0.191
0.171
0.152
0.135
0.121
0.109
0.100
0.096
0.094
0.097
0.101
1.334
1.291
1.205
1.204
1.315
1.531
1.839
2.263
3.202
6.232
9.204
6.811
3.548
2.201
1.593
1.231
0.986
0.810
0.680
0.583
0.510
0.453
0.406
0.368
0.335
0.306
0.278
0.253
0.227
0.203
0.179
0.157
0.136
0.117
0.101
0.087
0.078
0.072
0.071
0.073
0.079
1.004
1.084
1.144
1.248
1.433
1.702
2.016
2.145
1.577
0.322
2.270
3.203
2.554
1.982
1.534
1.218
0.983
0.811
0.681
0.583
0.510
0.452
0.406
0.367
0.334
0.303
0.274
0.247
0.220
0.193
0.168
0.143
0.119
0.098
0.081
0.066
0.055
0.049
0.048
0.051
0.057
0.727
0.917
1.077
1.264
1.527
1.894
2.358
2.588
0.937
-2.346
-2.482
0.613
1.799
1.727
1.450
1.180
0.962
0.797
0.674
0.579
0.507
0.449
0.405
0.366
0.332
0.301
0.271
0.242
0.213
0.185
0.156
0.129
0.104
0.081
0.061
0.045
0.034
0.028
0.026
0.029
0.036
0.387
0.758
1.015
1.263
1.589
2.074
2.864
4.226
5.027
1.443
-0.839
1.013
1.676
1.605
1.369
1.133
0.932
0.778
0.657
0.569
0.500
0.446
0.402
0.365
0.331
0.300
0.269
0.238
0.207
0.177
0.146
0.117
0.090
0.065
0.043
0.026
0.014
0.007
0.005
0.009
0.017
0.032
0.641
0.964
1.245
1.596
2.135
3.120
5.381
7.494
6.197
3.054
2.100
1.818
1.561
1.297
1.067
0.886
0.743
0.635
0.553
0.490
0.440
0.399
0.364
0.331
0.299
0.267
0.235
0.203
0.170
0.138
0.106
0.077
0.050
0.027
0.009
-0.003
-0.011
-0.012
-0.008
0.
0.073
0.636
0.943
1.213
1.547
2.037
2.830
4.251
5.995
5.223
3.349
2.338
1.817
1.472
1.204
0.995
0.826
0.700
0.605
0.533
0.478
0.433
0.396
0.363
0.332
0.300
0.267
0.234
0.199
0.163
0.129
0.095
0.064
0.036
0.013
-0.005
-0.019
-0.027
-0.028
-0.024
-0.015
0.462
0.742
0.955
1.179
1.465
1.854
2.379
3.022
3.490
3.292
2.658
2.073
1.648
1.330
1.092
0.904
0.760
0.652
0.570
0.511
0.464
0.427
0.395
0.364
0.334
0.302
0.268
0.232
0.195
0.157
0.120
0.084
0.052
0.023
-0.001
-0.021
-0.033
-0.040
-0.041
-0.036
-0.027
0.779
0.848
0.969
1.143
1.383
1.702
2.070
2.400
2.548
2.420
2.083
1.725
1.415
1.163
0.961
0.805
0.688
0.598
0.534
0.486
0.450
0.421
0.394
0.366
0.338
0.306
0.271
0.232
0.192
0.149
0.110
0.072
0.039
0.008
-0.016
-0.033
-0.045
-0.052
-0.052
-0.047
-0.037
0.928
0.899
0.963
1.101
1.312
1.592
1.908
2.141
2.166
1.993
1.717
1.441
1.193
0.994
0.834
0.707
0.614
0.547
0.498
0.462
0.438
0.417
0.396
0.373
0.345
0.312
0.273
0.232
0.188
0.140
0.098
0.058
0.022
-0.007
-0.031
-0.047
-0.059
-0.062
-0.062
-0.055
-0.045
0.925
0.883
0.920
1.035
1.222
1.480
1.776
1.967
1.939
1.722
1.453
1.209
1.006
0.841
0.711
0.613
0.542
0.493
0.462
0.442
0.427
0.416
0.401
0.381
0.355
0.321
0.279
0.230
0.181
0.128
0.079
0.035
0.
-0.030
-0.051
-0.065
-0.073
-0.074
-0.071
-0.063
-0.052
0.831
0.809
0.850
0.943
1.100
1.313
1.545
1.699
1.652
1.451
1.214
1.011
0.842
0.708
0.607
0.529
0.477
0.446
0.430
0.424
0.422
0.418
0.411
0.396
0.369
0.333
0.286
0.230
0.169
0.108
0.052
0.005
-0.032
-0.059
-0.077
-0.087
-0.091
-0.088
-0.081
-0.071
-0.058
0.703
0.711
0.752
0.835
0.956
1.105
1.250
1.335
1.292
1.153
0.982
0.824
0.695
0.590
0.513
0.456
0.421
0.406
0.404
0.410
0.418
0.425
0.423
0.413
0.387
0.349
0.295
0.225
0.148
0.075
0.010
-0.041
-0.079
-0.102
-0.113
-0.118
-0.114
-0.106
-0.094
-0.080
-0.065
0.584
0.610
0.658
0.725
0.810
0.904
0.972
1.006
0.971
0.879
0.768
0.657
0.566
0.491
0.432
0.396
0.377
0.374
0.384
0.399
0.417
0.430
0.435
0.429
0.406
0.362
0.296
0.209
0.112
0.019
-0.057
-0.113
-0.148
-0.164
-0.164
-0.157
-0.144
-0.127
-0.110
-0.091
-0.072
0.476
0.519
0.571
0.630
0.692
0.739
0.756
0.748
0.708
0.649
0.580
0.515
0.454
0.406
0.370
0.349
0.343
0.351
0.371
0.392
0.414
0.433
0.441
0.437
0.412
0.363
0.281
0.172
0.042
-0.076
-0.166
-0.223
-0.252
-0.252
-0.236
-0.213
-0.184
-0.157
-0.129
-0.103
-0.081
0.379
0.431
0.493
0.557
0.606
0.621
0.603
0.560
0.513
0.468
0.427
0.392
0.361
0.338
0.322
0.316
0.321
0.337
0.361
0.386
0.411
0.427
0.434
0.427
0.397
0.334
0.230
0.083
-0.084
-0.229
-0.334
-0.386
-0.398
-0.371
-0.329
-0.282
-0.234
-0.191
-0.152
-0.119
-0.090
0.284
0.351
0.425
0.495
0.547
0.544
0.492
0.421
0.360
0.323
0.303
0.291
0.285
0.283
0.283
0.292
0.308
0.328
0.355
0.382
0.403
0.416
0.415
0.395
0.346
0.258
0.111
-0.080
-0.297
-0.477
-0.589
-0.631
-0.603
-0.534
-0.451
-0.367
-0.292
-0.230
-0.176
-0.135
-0.100
0.149
0.244
0.347
0.437
0.488
0.471
0.402
0.311
0.242
0.204
0.192
0.199
0.214
0.234
0.254
0.276
0.302
0.328
0.356
0.383
0.401
0.407
0.394
0.352
0.269
0.130
-0.073
-0.339
-0.618
-0.845
-0.961
-0.965
-0.876
-0.738
-0.595
-0.465
-0.357
-0.271
-0.202
-0.150
-0.109
-0.107
0.077
0.249
0.374
0.432
0.411
0.325
0.214
0.128
0.086
0.077
0.105
0.143
0.185
0.224
0.261
0.295
0.331
0.361
0.390
0.408
0.411
0.390
0.321
0.195
-0.014
-0.308
-0.669
-1.042
-1.339
-1.468
-1.403
-1.212
-0.974
-0.756
-0.568
-0.421
-0.309
-0.224
-0.162
-0.116
-0.623
-0.189
0.116
0.308
0.387
0.358
0.249
0.108
-0.012
-0.075
-0.074
-0.025
0.050
0.125
0.192
0.245
0.295
0.339
0.379
0.415
0.442
0.454
0.433
0.348
0.169
-0.128
-0.527
-1.024
-1.542
-1.936
-2.068
-1.909
-1.573
-1.217
-0.906
-0.662
-0.474
-0.339
-0.241
-0.170
-0.118
-1.548
-0.566
-0.033
0.252
0.351
0.312
0.161
-0.043
-0.228
-0.333
-0.320
-0.218
-0.081
0.048
0.152
0.231
0.296
0.354
0.406
0.463
0.512
0.551
0.564
0.483
0.246
-0.141
-0.682
-1.315
-1.993
-2.479
-2.617
-2.346
-1.887
-1.405
-1.019
-0.720
-0.507
-0.354
-0.247
-0.170
-0.115
-2.696
-0.910
-0.152
0.206
0.325
0.259
0.040
-0.268
-0.602
-0.797
-0.767
-0.537
-0.273
-0.053
0.103
0.213
0.300
0.376
0.450
0.531
0.620
0.713
0.775
0.734
0.460
-0.046
-0.693
-1.438
-2.185
-2.741
-2.880
-2.535
-2.000
-1.472
-1.047
-0.731
-0.509
-0.350
-0.238
-0.160
-0.105
-2.949
-0.995
-0.201
0.184
0.304
0.203
-0.096
-0.585
-1.172
-1.590
-1.471
-0.992
-0.505
-0.162
0.059
0.202
0.307
0.405
0.510
0.635
0.778
0.920
1.029
1.020
0.717
0.129
-0.573
-1.307
-2.020
-2.535
-2.641
-2.354
-1.880
-1.385
-0.984
-0.689
-0.475
-0.323
-0.215
-0.141
-0.089
-2.038
-0.795
-0.152
0.181
0.289
0.190
-0.163
-0.826
-1.773
-2.506
-2.280
-1.429
-0.695
-0.231
0.045
0.214
0.333
0.450
0.587
0.777
1.038
1.238
1.261
1.162
0.830
0.274
-0.364
-0.990
-1.568
-1.975
-2.080
-1.897
-1.540
-1.168
-0.847
-0.592
-0.408
-0.274
-0.177
-0.111
-0.064
-1.132
-0.509
-0.079
0.188
0.323
0.294
0.018
-0.701
-1.792
-2.720
-2.465
-1.527
-0.722
-0.203
0.086
0.259
0.380
0.503
0.676
0.968
1.503
1.731
1.536
1.174
0.830
0.377
-0.110
-0.583
-0.990
-1.294
-1.416
-1.341
-1.134
-0.882
-0.652
-0.462
-0.316
-0.206
-0.128
-0.072
-0.033
-0.596
-0.290
-0.034
0.182
0.417
0.708
0.804
0.173
-0.954
-1.822
-1.792
-1.168
-0.525
-0.048
0.225
0.357
0.449
0.565
0.755
1.078
1.646
1.908
1.664
1.179
0.850
0.512
0.169
-0.151
-0.448
-0.689
-0.823
-0.820
-0.730
-0.592
-0.446
-0.318
-0.211
-0.131
-0.070
-0.027
0.003
-0.324
-0.185
-0.053
0.113
0.546
1.794
3.721
2.558
0.324
-0.750
-0.978
-0.722
-0.275
0.153
0.410
0.496
0.535
0.633
0.803
1.060
1.438
1.690
1.550
1.287
0.978
0.686
0.442
0.223
-0.009
-0.213
-0.354
-0.412
-0.396
-0.330
-0.254
-0.175
-0.106
-0.049
-0.007
0.024
0.044
-0.199
-0.157
-0.134
-0.057
0.467
3.227
5.552
4.450
1.315
-0.159
-0.575
-0.519
-0.208
0.206
0.486
0.566
0.589
0.681
0.849
1.063
1.302
1.526
1.698
1.580
1.172
0.847
0.646
0.474
0.297
0.119
-0.023
-0.105
-0.134
-0.121
-0.088
-0.045
-0.005
0.029
0.056
0.076
0.087
0.290
0.356
0.452
0.552
0.616
0.644
0.631
0.600
0.569
0.542
0.520
0.504
0.490
0.478
0.467
0.457
0.448
0.438
0.429
0.420
0.412
0.404
0.397
0.389
0.382
0.376
0.370
0.364
0.359
0.355
0.350
0.347
0.344
0.341
0.339
0.337
0.336
0.336
0.336
0.337
0.338
0.253
0.341
0.466
0.605
0.698
0.716
0.691
0.644
0.601
0.568
0.543
0.523
0.507
0.493
0.479
0.467
0.454
0.443
0.431
0.420
0.410
0.400
0.391
0.383
0.375
0.367
0.360
0.354
0.348
0.343
0.338
0.334
0.330
0.327
0.324
0.322
0.321
0.320
0.320
0.321
0.322
0.182
0.279
0.444
0.620
0.739
0.769
0.731
0.675
0.630
0.592
0.567
0.547
0.529
0.512
0.497
0.480
0.465
0.450
0.435
0.422
0.409
0.398
0.387
0.377
0.368
0.359
0.351
0.344
0.337
0.331
0.326
0.321
0.316
0.313
0.309
0.307
0.305
0.305
0.304
0.305
0.306
0.066
0.163
0.329
0.538
0.685
0.739
0.721
0.680
0.642
0.615
0.595
0.576
0.558
0.539
0.520
0.500
0.481
0.462
0.443
0.427
0.411
0.397
0.384
0.372
0.362
0.352
0.343
0.334
0.327
0.320
0.313
0.308
0.302
0.298
0.294
0.291
0.289
0.288
0.288
0.288
0.290
-0.104
-0.039
0.121
0.333
0.519
0.623
0.652
0.657
0.648
0.641
0.628
0.615
0.597
0.577
0.552
0.527
0.502
0.477
0.455
0.434
0.415
0.398
0.383
0.369
0.357
0.345
0.335
0.326
0.317
0.308
0.301
0.294
0.288
0.283
0.278
0.275
0.272
0.271
0.271
0.271
0.273
-0.353
-0.334
-0.181
0.055
0.285
0.463
0.567
0.625
0.657
0.675
0.678
0.671
0.653
0.628
0.597
0.564
0.532
0.499
0.470
0.444
0.421
0.401
0.382
0.366
0.352
0.339
0.327
0.316
0.306
0.297
0.288
0.280
0.273
0.267
0.262
0.258
0.255
0.253
0.253
0.253
0.255
-0.689
-0.745
-0.582
-0.275
0.056
0.313
0.498
0.615
0.690
0.732
0.753
0.751
0.733
0.700
0.659
0.614
0.568
0.528
0.490
0.457
0.429
0.405
0.384
0.365
0.348
0.333
0.320
0.307
0.296
0.285
0.275
0.266
0.258
0.250
0.244
0.239
0.236
0.234
0.233
0.234
0.236
-1.078
-1.225
-1.017
-0.586
-0.133
0.220
0.472
0.645
0.761
0.837
0.873
0.875
0.849
0.800
0.740
0.676
0.616
0.562
0.513
0.473
0.439
0.410
0.385
0.364
0.345
0.328
0.312
0.298
0.285
0.273
0.261
0.251
0.241
0.233
0.226
0.220
0.216
0.214
0.213
0.214
0.216
-1.309
-1.561
-1.320
-0.755
-0.206
0.217
0.523
0.741
0.898
1.002
1.058
1.056
1.013
0.938
0.847
0.758
0.676
0.604
0.543
0.493
0.451
0.417
0.388
0.364
0.342
0.323
0.306
0.290
0.274
0.261
0.248
0.235
0.224
0.214
0.206
0.199
0.195
0.192
0.191
0.192
0.195
-1.041
-1.324
-1.138
-0.619
-0.079
0.341
0.660
0.915
1.118
1.265
1.342
1.332
1.247
1.123
0.985
0.855
0.742
0.649
0.574
0.513
0.465
0.424
0.391
0.364
0.340
0.318
0.299
0.281
0.264
0.248
0.233
0.219
0.206
0.194
0.185
0.177
0.172
0.168
0.168
0.169
0.173
-0.148
-0.416
-0.451
-0.174
0.199
0.561
0.880
1.175
1.459
1.686
1.800
1.757
1.584
1.363
1.152
0.969
0.818
0.699
0.606
0.534
0.477
0.432
0.395
0.363
0.337
0.314
0.292
0.272
0.253
0.235
0.218
0.202
0.187
0.174
0.163
0.153
0.147
0.143
0.143
0.144
0.148
1.219
0.849
0.429
0.391
0.579
0.854
1.161
1.531
1.946
2.387
2.609
2.456
2.059
1.663
1.337
1.083
0.892
0.746
0.637
0.554
0.489
0.438
0.397
0.364
0.335
0.309
0.286
0.264
0.243
0.222
0.203
0.184
0.167
0.152
0.139
0.128
0.121
0.117
0.116
0.118
0.124
2.234
1.733
1.060
0.848
0.922
1.146
1.476
1.928
2.632
3.640
4.294
3.704
2.708
1.991
1.512
1.189
0.957
0.788
0.663
0.570
0.499
0.444
0.400
0.364
0.333
0.305
0.280
0.256
0.232
0.210
0.188
0.166
0.147
0.129
0.114
0.102
0.094
0.089
0.088
0.091
0.097
1.912
1.683
1.282
1.123
1.188
1.411
1.750
2.270
3.265
5.527
7.135
5.645
3.333
2.251
1.647
1.266
1.006
0.818
0.682
0.583
0.507
0.448
0.402
0.363
0.331
0.301
0.274
0.248
0.222
0.197
0.172
0.149
0.126
0.106
0.089
0.076
0.066
0.060
0.059
0.062
0.070
1.416
1.385
1.278
1.253
1.376
1.632
1.979
2.390
3.008
4.985
6.518
5.647
3.346
2.302
1.698
1.306
1.029
0.835
0.693
0.588
0.510
0.451
0.403
0.363
0.329
0.299
0.269
0.241
0.213
0.185
0.158
0.131
0.106
0.083
0.063
0.048
0.037
0.031
0.030
0.034
0.042
1.114
1.182
1.221
1.315
1.520
1.826
2.185
2.292
1.267
-0.764
0.177
2.576
2.669
2.153
1.670
1.300
1.033
0.837
0.693
0.589
0.509
0.449
0.402
0.362
0.327
0.295
0.264
0.235
0.204
0.174
0.143
0.114
0.086
0.061
0.038
0.021
0.009
0.001
0.001
0.006
0.015
0.883
1.027
1.159
1.341
1.612
2.005
2.459
2.492
-0.341
-4.632
-3.498
0.385
2.101
1.974
1.610
1.266
1.011
0.821
0.685
0.581
0.505
0.447
0.400
0.361
0.326
0.294
0.261
0.229
0.197
0.164
0.130
0.098
0.068
0.039
0.014
-0.005
-0.019
-0.025
-0.027
-0.021
-0.011
0.656
0.889
1.097
1.333
1.660
2.137
2.794
3.358
2.322
-0.844
-1.324
1.279
2.089
1.901
1.532
1.216
0.974
0.796
0.665
0.570
0.497
0.442
0.397
0.359
0.325
0.292
0.259
0.226
0.191
0.154
0.119
0.083
0.050
0.019
-0.008
-0.028
-0.044
-0.051
-0.052
-0.046
-0.034
0.477
0.791
1.040
1.300
1.643
2.158
2.896
3.903
4.548
3.641
2.681
2.484
2.199
1.810
1.443
1.141
0.921
0.755
0.637
0.550
0.486
0.436
0.395
0.359
0.326
0.292
0.258
0.223
0.185
0.147
0.109
0.070
0.034
0.002
-0.027
-0.050
-0.066
-0.074
-0.074
-0.067
-0.055
0.458
0.759
1.004
1.255
1.590
2.054
2.692
3.514
4.160
3.974
3.263
2.609
2.094
1.658
1.311
1.043
0.848
0.704
0.602
0.526
0.471
0.428
0.392
0.360
0.327
0.294
0.259
0.221
0.181
0.141
0.099
0.058
0.020
-0.015
-0.044
-0.068
-0.084
-0.091
-0.093
-0.085
-0.072
0.592
0.791
0.991
1.217
1.520
1.912
2.400
2.892
3.210
3.111
2.726
2.239
1.809
1.445
1.150
0.930
0.766
0.645
0.560
0.501
0.455
0.420
0.390
0.362
0.331
0.298
0.261
0.222
0.178
0.134
0.090
0.047
0.007
-0.029
-0.059
-0.083
-0.098
-0.107
-0.107
-0.099
-0.085
0.731
0.836
0.983
1.187
1.475
1.850
2.299
2.665
2.756
2.535
2.200
1.829
1.497
1.211
0.982
0.806
0.673
0.580
0.515
0.472
0.440
0.414
0.392
0.366
0.339
0.305
0.266
0.222
0.176
0.127
0.080
0.034
-0.007
-0.043
-0.074
-0.097
-0.111
-0.118
-0.117
-0.109
-0.095
0.801
0.857
0.970
1.156
1.444
1.875
2.437
2.897
2.815
2.346
1.887
1.523
1.237
1.007
0.820
0.682
0.582
0.513
0.469
0.442
0.426
0.412
0.397
0.377
0.348
0.315
0.273
0.224
0.172
0.118
0.067
0.019
-0.024
-0.060
-0.089
-0.110
-0.123
-0.128
-0.126
-0.117
-0.102
0.795
0.837
0.935
1.112
1.398
1.857
2.527
3.113
2.899
2.225
1.666
1.290
1.026
0.826
0.678
0.565
0.493
0.447
0.425
0.415
0.414
0.412
0.406
0.391
0.366
0.331
0.284
0.228
0.167
0.105
0.048
-0.004
-0.048
-0.083
-0.109
-0.127
-0.136
-0.138
-0.133
-0.123
-0.107
0.737
0.784
0.874
1.032
1.284
1.675
2.209
2.628
2.460
1.894
1.415
1.076
0.841
0.672
0.548
0.462
0.409
0.386
0.384
0.394
0.407
0.420
0.424
0.414
0.392
0.354
0.301
0.234
0.160
0.085
0.017
-0.038
-0.084
-0.116
-0.138
-0.149
-0.154
-0.151
-0.141
-0.129
-0.111
0.654
0.710
0.801
0.935
1.129
1.388
1.686
1.872
1.759
1.448
1.127
0.871
0.681
0.542
0.438
0.373
0.341
0.335
0.349
0.376
0.406
0.430
0.445
0.445
0.425
0.389
0.326
0.244
0.146
0.053
-0.031
-0.094
-0.138
-0.165
-0.178
-0.183
-0.178
-0.167
-0.154
-0.136
-0.117
0.569
0.635
0.728
0.845
0.988
1.142
1.275
1.321
1.245
1.062
0.861
0.683
0.540
0.428
0.351
0.301
0.285
0.294
0.324
0.362
0.406
0.442
0.469
0.476
0.467
0.431
0.361
0.248
0.121
-0.008
-0.108
-0.180
-0.222
-0.240
-0.239
-0.228
-0.212
-0.190
-0.169
-0.145
-0.123
0.495
0.574
0.671
0.786
0.903
0.993
1.026
0.990
0.903
0.779
0.647
0.526
0.421
0.342
0.284
0.252
0.248
0.267
0.305
0.350
0.398
0.443
0.475
0.496
0.498
0.468
0.387
0.238
0.052
-0.114
-0.246
-0.319
-0.349
-0.347
-0.325
-0.292
-0.256
-0.222
-0.189
-0.158
-0.130
0.436
0.523
0.632
0.763
0.893
0.953
0.907
0.801
0.683
0.577
0.481
0.400
0.328
0.276
0.239
0.221
0.226
0.249
0.286
0.334
0.379
0.420
0.454
0.476
0.486
0.464
0.361
0.155
-0.097
-0.316
-0.464
-0.536
-0.538
-0.500
-0.442
-0.379
-0.317
-0.262
-0.214
-0.174
-0.140
0.379
0.471
0.599
0.756
0.912
0.967
0.847
0.670
0.526
0.422
0.348
0.294
0.251
0.224
0.209
0.205
0.215
0.239
0.271
0.310
0.343
0.373
0.388
0.402
0.395
0.353
0.212
-0.063
-0.386
-0.662
-0.834
-0.869
-0.824
-0.720
-0.598
-0.486
-0.389
-0.308
-0.244
-0.193
-0.151
0.278
0.394
0.549
0.718
0.864
0.887
0.742
0.546
0.388
0.285
0.228
0.196
0.185
0.180
0.184
0.194
0.210
0.233
0.257
0.279
0.299
0.304
0.293
0.268
0.223
0.110
-0.112
-0.477
-0.896
-1.240
-1.405
-1.378
-1.225
-1.002
-0.795
-0.614
-0.473
-0.360
-0.275
-0.210
-0.162
0.064
0.249
0.458
0.637
0.742
0.727
0.578
0.387
0.227
0.129
0.089
0.091
0.110
0.136
0.159
0.185
0.208
0.226
0.246
0.257
0.255
0.234
0.190
0.117
-0.007
-0.212
-0.556
-1.058
-1.650
-2.126
-2.300
-2.133
-1.765
-1.364
-1.021
-0.753
-0.557
-0.409
-0.304
-0.227
-0.169
-0.387
-0.007
0.313
0.527
0.616
0.566
0.400
0.185
0.012
-0.095
-0.108
-0.064
0.009
0.077
0.130
0.171
0.200
0.224
0.241
0.241
0.229
0.186
0.108
-0.021
-0.220
-0.537
-1.040
-1.771
-2.660
-3.398
-3.553
-3.108
-2.412
-1.759
-1.254
-0.887
-0.629
-0.453
-0.328
-0.239
-0.175
-1.180
-0.366
0.121
0.397
0.483
0.409
0.190
-0.092
-0.344
-0.477
-0.465
-0.321
-0.152
-0.011
0.089
0.153
0.199
0.227
0.246
0.251
0.232
0.182
0.083
-0.086
-0.363
-0.797
-1.454
-2.433
-3.687
-4.811
-4.958
-4.145
-3.035
-2.086
-1.425
-0.978
-0.682
-0.476
-0.338
-0.240
-0.174
-2.058
-0.716
-0.057
0.258
0.343
0.228
-0.071
-0.506
-0.999
-1.289
-1.190
-0.789
-0.404
-0.129
0.032
0.132
0.193
0.238
0.267
0.285
0.281
0.239
0.133
-0.065
-0.405
-0.911
-1.679
-2.787
-4.276
-5.591
-5.773
-4.689
-3.305
-2.232
-1.491
-1.013
-0.693
-0.479
-0.332
-0.234
-0.165
-2.299
-0.855
-0.170
0.141
0.214
0.059
-0.361
-1.099
-2.231
-3.154
-2.743
-1.616
-0.761
-0.269
-0.018
0.113
0.191
0.255
0.309
0.356
0.382
0.355
0.249
0.038
-0.328
-0.875
-1.627
-2.660
-3.968
-5.049
-5.193
-4.299
-3.089
-2.102
-1.419
-0.962
-0.654
-0.451
-0.311
-0.215
-0.150
-1.711
-0.728
-0.184
0.080
0.133
-0.044
-0.557
-1.700
-4.063
-6.918
-5.588
-2.645
-1.093
-0.366
-0.045
0.113
0.206
0.289
0.374
0.471
0.558
0.562
0.436
0.185
-0.187
-0.697
-1.351
-2.158
-3.040
-3.730
-3.835
-3.289
-2.484
-1.775
-1.226
-0.843
-0.581
-0.397
-0.272
-0.186
-0.126
-1.030
-0.495
-0.142
0.061
0.139
0.021
-0.449
-1.706
-4.535
-8.150
-6.609
-2.928
-1.115
-0.309
0.037
0.176
0.252
0.342
0.464
0.629
0.821
0.877
0.677
0.374
-0.001
-0.437
-0.951
-1.513
-2.070
-2.463
-2.543
-2.263
-1.814
-1.357
-0.977
-0.687
-0.475
-0.324
-0.219
-0.146
-0.096
-0.574
-0.312
-0.088
0.082
0.240
0.346
0.143
-0.821
-2.624
-4.388
-3.811
-1.991
-0.721
0.009
0.321
0.368
0.360
0.431
0.574
0.776
1.028
1.141
0.933
0.616
0.252
-0.132
-0.522
-0.905
-1.251
-1.494
-1.570
-1.446
-1.214
-0.954
-0.709
-0.508
-0.355
-0.240
-0.156
-0.098
-0.058
-0.326
-0.194
-0.069
0.100
0.397
0.971
1.407
0.681
-0.735
-1.677
-1.664
-0.987
-0.133
0.622
0.932
0.757
0.543
0.555
0.705
0.911
1.135
1.287
1.297
1.058
0.604
0.197
-0.138
-0.420
-0.652
-0.816
-0.891
-0.863
-0.758
-0.612
-0.469
-0.339
-0.233
-0.152
-0.089
-0.046
-0.017
-0.191
-0.149
-0.087
0.043
0.431
1.456
2.750
1.963
0.329
-0.559
-0.760
-0.458
0.251
1.233
1.639
1.143
0.741
0.698
0.859
1.087
1.321
1.633
2.087
1.896
1.087
0.489
0.166
-0.057
-0.232
-0.361
-0.440
-0.450
-0.416
-0.344
-0.266
-0.187
-0.119
-0.064
-0.022
0.007
0.028
0.386
0.407
0.445
0.491
0.533
0.553
0.554
0.544
0.533
0.520
0.509
0.497
0.489
0.480
0.471
0.462
0.453
0.445
0.436
0.427
0.419
0.410
0.402
0.394
0.387
0.380
0.373
0.368
0.362
0.357
0.352
0.348
0.344
0.341
0.339
0.337
0.336
0.335
0.335
0.336
0.337
0.314
0.354
0.414
0.482
0.540
0.572
0.575
0.567
0.552
0.538
0.525
0.513
0.502
0.492
0.480
0.469
0.458
0.446
0.436
0.425
0.414
0.404
0.395
0.386
0.378
0.370
0.363
0.356
0.350
0.344
0.339
0.334
0.330
0.327
0.324
0.321
0.320
0.319
0.319
0.320
0.321
0.212
0.259
0.342
0.438
0.521
0.566
0.584
0.580
0.568
0.556
0.546
0.534
0.522
0.509
0.496
0.482
0.467
0.452
0.438
0.425
0.413
0.401
0.390
0.380
0.370
0.361
0.353
0.345
0.338
0.332
0.326
0.320
0.315
0.311
0.308
0.305
0.303
0.302
0.302
0.303
0.304
0.064
0.106
0.206
0.330
0.445
0.522
0.558
0.577
0.578
0.577
0.572
0.562
0.551
0.536
0.519
0.500
0.481
0.462
0.445
0.427
0.412
0.398
0.385
0.374
0.363
0.353
0.344
0.335
0.327
0.319
0.312
0.306
0.300
0.295
0.291
0.288
0.286
0.285
0.284
0.285
0.287
-0.170
-0.147
-0.039
0.126
0.295
0.428
0.512
0.563
0.590
0.603
0.609
0.603
0.592
0.573
0.551
0.527
0.502
0.478
0.455
0.434
0.415
0.398
0.383
0.369
0.357
0.345
0.335
0.325
0.315
0.307
0.299
0.291
0.285
0.279
0.274
0.270
0.268
0.266
0.266
0.267
0.269
-0.557
-0.591
-0.451
-0.195
0.080
0.297
0.451
0.547
0.611
0.645
0.663
0.664
0.651
0.628
0.598
0.564
0.531
0.499
0.469
0.444
0.420
0.400
0.382
0.366
0.351
0.338
0.326
0.314
0.304
0.294
0.284
0.276
0.268
0.262
0.256
0.251
0.248
0.247
0.246
0.247
0.249
-1.204
-1.379
-1.146
-0.668
-0.191
0.164
0.398
0.554
0.653
0.716
0.747
0.752
0.738
0.706
0.663
0.616
0.570
0.528
0.489
0.456
0.427
0.403
0.382
0.363
0.346
0.331
0.317
0.304
0.292
0.281
0.270
0.260
0.251
0.243
0.236
0.231
0.227
0.225
0.224
0.226
0.228
-2.217
-2.698
-2.205
-1.272
-0.468
0.055
0.386
0.599
0.741
0.831
0.879
0.891
0.866
0.818
0.754
0.685
0.621
0.563
0.514
0.472
0.437
0.407
0.382
0.361
0.342
0.325
0.309
0.294
0.280
0.267
0.255
0.243
0.232
0.223
0.215
0.209
0.204
0.202
0.202
0.203
0.206
-3.232
-4.203
-3.360
-1.777
-0.631
0.040
0.440
0.703
0.889
1.013
1.082
1.094
1.054
0.973
0.874
0.776
0.682
0.607
0.542
0.490
0.448
0.413
0.384
0.360
0.339
0.319
0.301
0.284
0.268
0.253
0.239
0.225
0.213
0.202
0.193
0.185
0.180
0.177
0.176
0.178
0.182
-3.007
-4.119
-3.245
-1.654
-0.511
0.167
0.595
0.889
1.115
1.287
1.384
1.390
1.313
1.180
1.026
0.883
0.757
0.655
0.574
0.510
0.461
0.420
0.387
0.359
0.335
0.313
0.293
0.274
0.256
0.239
0.222
0.206
0.192
0.179
0.168
0.159
0.153
0.149
0.149
0.151
0.156
-1.167
-1.888
-1.709
-0.870
-0.106
0.431
0.832
1.157
1.445
1.688
1.830
1.818
1.667
1.446
1.212
1.002
0.836
0.707
0.608
0.532
0.473
0.427
0.389
0.358
0.332
0.308
0.286
0.264
0.244
0.224
0.205
0.187
0.169
0.154
0.141
0.131
0.124
0.120
0.120
0.122
0.128
1.550
0.988
0.028
0.066
0.404
0.779
1.136
1.510
1.897
2.256
2.465
2.394
2.118
1.747
1.400
1.126
0.915
0.757
0.639
0.551
0.485
0.434
0.392
0.358
0.329
0.302
0.278
0.255
0.232
0.209
0.187
0.166
0.146
0.128
0.113
0.101
0.092
0.087
0.087
0.091
0.098
3.258
2.387
1.103
0.755
0.867
1.130
1.478
1.917
2.453
3.026
3.355
3.142
2.603
2.036
1.579
1.236
0.981
0.796
0.665
0.566
0.494
0.438
0.394
0.357
0.326
0.298
0.271
0.245
0.220
0.194
0.169
0.144
0.121
0.100
0.082
0.068
0.058
0.053
0.053
0.058
0.066
2.713
2.249
1.386
1.130
1.199
1.451
1.835
2.338
3.012
3.831
4.338
3.895
3.011
2.264
1.712
1.311
1.029
0.827
0.682
0.578
0.500
0.442
0.395
0.357
0.324
0.293
0.265
0.236
0.207
0.179
0.150
0.123
0.096
0.071
0.051
0.034
0.023
0.017
0.017
0.022
0.032
1.676
1.575
1.358
1.299
1.435
1.737
2.185
2.736
3.340
3.952
4.431
4.032
3.155
2.378
1.775
1.355
1.057
0.844
0.693
0.583
0.504
0.443
0.395
0.357
0.322
0.290
0.259
0.228
0.197
0.165
0.133
0.101
0.071
0.043
0.019
-0.001
-0.014
-0.021
-0.021
-0.014
-0.002
1.330
1.337
1.308
1.380
1.596
1.986
2.546
3.169
3.396
2.846
3.085
3.589
3.101
2.392
1.798
1.367
1.062
0.846
0.692
0.584
0.502
0.442
0.395
0.354
0.320
0.287
0.255
0.222
0.187
0.152
0.116
0.081
0.046
0.015
-0.013
-0.035
-0.051
-0.058
-0.057
-0.050
-0.036
1.115
1.176
1.246
1.403
1.695
2.183
2.904
3.744
3.930
2.301
2.148
3.528
3.119
2.386
1.787
1.347
1.042
0.832
0.683
0.574
0.498
0.439
0.393
0.354
0.319
0.286
0.252
0.216
0.179
0.140
0.101
0.061
0.023
-0.013
-0.044
-0.069
-0.086
-0.094
-0.094
-0.084
-0.069
0.961
1.046
1.177
1.388
1.720
2.258
3.101
4.261
5.294
5.153
4.715
4.217
3.238
2.361
1.730
1.297
1.003
0.801
0.659
0.561
0.489
0.434
0.391
0.355
0.320
0.285
0.250
0.213
0.173
0.131
0.087
0.044
0.002
-0.038
-0.072
-0.099
-0.117
-0.127
-0.125
-0.116
-0.098
0.863
0.950
1.110
1.338
1.676
2.184
2.969
4.074
5.357
5.992
5.404
4.193
3.060
2.187
1.604
1.208
0.943
0.755
0.628
0.540
0.476
0.427
0.389
0.356
0.323
0.288
0.252
0.211
0.168
0.123
0.077
0.029
-0.016
-0.059
-0.096
-0.125
-0.146
-0.154
-0.154
-0.142
-0.124
0.772
0.884
1.050
1.277
1.593
2.024
2.608
3.358
4.087
4.470
4.194
3.384
2.568
1.900
1.419
1.080
0.855
0.695
0.587
0.514
0.460
0.422
0.389
0.359
0.327
0.293
0.255
0.212
0.165
0.117
0.067
0.017
-0.032
-0.076
-0.116
-0.147
-0.167
-0.177
-0.176
-0.164
-0.144
0.724
0.849
1.010
1.230
1.516
1.894
2.328
2.746
3.023
3.135
2.951
2.492
1.998
1.550
1.191
0.932
0.753
0.625
0.539
0.483
0.443
0.415
0.389
0.364
0.335
0.299
0.260
0.214
0.164
0.112
0.058
0.005
-0.046
-0.092
-0.130
-0.162
-0.183
-0.192
-0.191
-0.178
-0.158
0.729
0.835
0.988
1.203
1.508
1.943
2.498
2.937
2.917
2.582
2.229
1.891
1.553
1.234
0.977
0.778
0.638
0.545
0.485
0.449
0.427
0.410
0.393
0.373
0.345
0.311
0.268
0.218
0.163
0.105
0.048
-0.006
-0.059
-0.105
-0.144
-0.175
-0.194
-0.202
-0.200
-0.187
-0.167
0.734
0.826
0.968
1.187
1.544
2.171
3.296
4.601
4.094
2.757
1.978
1.547
1.228
0.975
0.775
0.625
0.526
0.461
0.428
0.416
0.411
0.409
0.403
0.388
0.363
0.328
0.279
0.224
0.163
0.099
0.035
-0.022
-0.075
-0.120
-0.159
-0.185
-0.202
-0.209
-0.204
-0.191
-0.172
0.713
0.799
0.935
1.157
1.550
2.326
4.120
6.003
5.503
2.989
1.848
1.312
0.991
0.767
0.598
0.481
0.410
0.378
0.374
0.386
0.402
0.416
0.420
0.412
0.389
0.351
0.297
0.234
0.162
0.088
0.017
-0.045
-0.098
-0.143
-0.175
-0.198
-0.212
-0.214
-0.207
-0.194
-0.173
0.670
0.756
0.888
1.095
1.445
2.098
3.365
4.980
4.218
2.528
1.585
1.093
0.795
0.589
0.443
0.347
0.301
0.297
0.319
0.359
0.400
0.433
0.452
0.453
0.433
0.392
0.331
0.253
0.161
0.069
-0.011
-0.080
-0.134
-0.175
-0.203
-0.219
-0.223
-0.222
-0.211
-0.195
-0.173
0.606
0.703
0.828
1.015
1.284
1.682
2.233
2.646
2.413
1.774
1.236
0.871
0.622
0.439
0.312
0.235
0.210
0.230
0.278
0.343
0.405
0.463
0.499
0.509
0.498
0.460
0.391
0.285
0.164
0.041
-0.061
-0.139
-0.193
-0.228
-0.245
-0.250
-0.246
-0.236
-0.218
-0.197
-0.174
0.550
0.652
0.780
0.947
1.148
1.373
1.580
1.647
1.515
1.220
0.919
0.665
0.467
0.318
0.211
0.153
0.143
0.178
0.247
0.329
0.416
0.492
0.551
0.581
0.591
0.568
0.493
0.348
0.162
-0.009
-0.145
-0.236
-0.289
-0.309
-0.310
-0.299
-0.280
-0.257
-0.231
-0.204
-0.176
0.506
0.616
0.757
0.933
1.121
1.261
1.287
1.217
1.063
0.870
0.675
0.499
0.349
0.231
0.148
0.105
0.107
0.151
0.225
0.317
0.415
0.509
0.585
0.641
0.692
0.723
0.650
0.432
0.141
-0.118
-0.294
-0.394
-0.434
-0.432
-0.408
-0.370
-0.329
-0.287
-0.249
-0.214
-0.182
0.484
0.603
0.769
0.995
1.272
1.420
1.262
1.026
0.822
0.649
0.499
0.373
0.265
0.176
0.114
0.086
0.095
0.139
0.209
0.292
0.381
0.474
0.556
0.634
0.738
0.860
0.809
0.470
0.021
-0.340
-0.562
-0.663
-0.669
-0.618
-0.545
-0.468
-0.394
-0.330
-0.275
-0.229
-0.190
0.477
0.601
0.795
1.096
1.588
1.865
1.390
0.928
0.658
0.483
0.362
0.270
0.197
0.142
0.106
0.088
0.100
0.136
0.189
0.249
0.312
0.376
0.436
0.506
0.628
0.773
0.706
0.258
-0.323
-0.782
-1.039
-1.092
-1.018
-0.881
-0.732
-0.595
-0.477
-0.382
-0.307
-0.247
-0.200
0.467
0.579
0.803
1.112
1.544
1.773
1.266
0.789
0.503
0.337
0.241
0.180
0.144
0.118
0.102
0.099
0.109
0.132
0.162
0.192
0.216
0.230
0.236
0.255
0.310
0.341
0.170
-0.370
-1.044
-1.605
-1.868
-1.811
-1.563
-1.258
-0.977
-0.749
-0.574
-0.443
-0.343
-0.267
-0.211
0.376
0.511
0.762
1.038
1.254
1.244
0.929
0.568
0.311
0.162
0.100
0.083
0.086
0.092
0.100
0.106
0.114
0.125
0.131
0.128
0.110
0.067
0.007
-0.057
-0.126
-0.262
-0.610
-1.308
-2.258
-3.045
-3.315
-2.965
-2.348
-1.746
-1.278
-0.925
-0.679
-0.504
-0.376
-0.286
-0.221
0.095
0.343
0.662
0.938
1.060
0.937
0.634
0.297
0.045
-0.076
-0.102
-0.057
0.005
0.054
0.086
0.105
0.112
0.116
0.106
0.071
0.012
-0.082
-0.215
-0.372
-0.580
-0.876
-1.434
-2.491
-4.066
-5.609
-5.861
-4.804
-3.437
-2.329
-1.583
-1.093
-0.770
-0.552
-0.404
-0.300
-0.228
-0.428
0.056
0.476
0.774
0.859
0.694
0.338
-0.059
-0.368
-0.516
-0.469
-0.303
-0.136
-0.011
0.060
0.096
0.110
0.108
0.085
0.038
-0.051
-0.188
-0.385
-0.637
-0.957
-1.398
-2.176
-3.716
-6.448
-9.587
-9.974
-7.218
-4.578
-2.858
-1.842
-1.222
-0.837
-0.586
-0.420
-0.305
-0.228
-0.989
-0.247
0.251
0.533
0.590
0.384
-0.033
-0.575
-1.153
-1.513
-1.310
-0.820
-0.377
-0.112
0.023
0.077
0.101
0.100
0.086
0.034
-0.066
-0.227
-0.465
-0.785
-1.197
-1.760
-2.718
-4.544
-7.969
-12.519
-12.979
-8.755
-5.189
-3.094
-1.943
-1.270
-0.855
-0.592
-0.417
-0.300
-0.222
-1.212
-0.433
0.041
0.291
0.311
0.076
-0.443
-1.385
-2.963
-4.515
-3.686
-1.878
-0.765
-0.251
-0.036
0.046
0.085
0.099
0.101
0.071
-0.014
-0.176
-0.435
-0.793
-1.245
-1.854
-2.784
-4.397
-7.170
-10.398
-10.688
-7.609
-4.721
-2.915
-1.859
-1.217
-0.822
-0.566
-0.395
-0.283
-0.207
-1.028
-0.441
-0.066
0.122
0.120
-0.131
-0.769
-2.286
-6.690
-10.312
-8.683
-3.515
-1.182
-0.365
-0.078
0.014
0.063
0.106
0.151
0.157
0.109
-0.026
-0.287
-0.651
-1.089
-1.653
-2.412
-3.520
-5.057
-6.501
-6.614
-5.279
-3.633
-2.413
-1.603
-1.078
-0.737
-0.509
-0.355
-0.252
-0.183
-0.698
-0.345
-0.093
0.047
0.049
-0.159
-0.787
-2.492
-7.916
-12.863
-9.807
-4.094
-1.244
-0.310
-0.023
0.024
0.051
0.134
0.229
0.306
0.308
0.208
-0.027
-0.369
-0.788
-1.266
-1.825
-2.508
-3.293
-3.890
-3.900
-3.334
-2.548
-1.832
-1.274
-0.884
-0.617
-0.428
-0.300
-0.212
-0.152
-0.433
-0.243
-0.078
0.027
0.079
-0.003
-0.411
-1.580
-4.196
-7.799
-6.047
-2.518
-0.714
0.151
0.389
0.217
0.124
0.196
0.359
0.501
0.565
0.518
0.338
0.021
-0.374
-0.793
-1.218
-1.650
-2.049
-2.319
-2.329
-2.083
-1.698
-1.296
-0.945
-0.680
-0.482
-0.338
-0.235
-0.163
-0.115
-0.259
-0.168
-0.068
0.030
0.158
0.276
0.167
-0.447
-1.518
-2.352
-2.086
-1.016
0.234
1.575
1.975
0.965
0.358
0.359
0.574
0.774
0.896
0.941
0.894
0.618
0.128
-0.322
-0.683
-0.983
-1.221
-1.367
-1.381
-1.281
-1.090
-0.865
-0.661
-0.484
-0.346
-0.241
-0.165
-0.110
-0.073
-0.160
-0.128
-0.088
-0.006
0.158
0.423
0.550
0.225
-0.400
-0.836
-0.809
-0.234
1.128
3.970
4.382
2.292
0.732
0.624
0.879
1.168
1.355
1.561
1.873
1.584
0.720
0.088
-0.270
-0.501
-0.663
-0.765
-0.796
-0.752
-0.661
-0.543
-0.423
-0.312
-0.220
-0.149
-0.094
-0.054
-0.028
0.503
0.469
0.461
0.472
0.488
0.501
0.508
0.509
0.508
0.503
0.498
0.494
0.487
0.480
0.474
0.467
0.458
0.450
0.442
0.433
0.424
0.416
0.408
0.400
0.392
0.385
0.378
0.371
0.365
0.360
0.354
0.350
0.346
0.342
0.339
0.337
0.336
0.335
0.335
0.335
0.337
0.384
0.385
0.401
0.435
0.467
0.494
0.509
0.515
0.517
0.515
0.511
0.504
0.498
0.490
0.481
0.471
0.461
0.450
0.439
0.429
0.418
0.408
0.399
0.390
0.382
0.374
0.366
0.359
0.352
0.346
0.340
0.335
0.330
0.326
0.323
0.321
0.319
0.318
0.318
0.318
0.320
0.252
0.268
0.307
0.362
0.421
0.468
0.498
0.517
0.526
0.528
0.527
0.522
0.514
0.505
0.494
0.481
0.467
0.454
0.440
0.427
0.414
0.403
0.392
0.382
0.373
0.363
0.355
0.347
0.339
0.332
0.326
0.320
0.315
0.310
0.306
0.303
0.301
0.300
0.300
0.301
0.302
0.073
0.088
0.148
0.237
0.334
0.414
0.476
0.512
0.535
0.547
0.551
0.549
0.542
0.530
0.514
0.497
0.479
0.461
0.444
0.428
0.413
0.399
0.387
0.375
0.364
0.354
0.344
0.335
0.327
0.319
0.311
0.305
0.298
0.293
0.289
0.285
0.283
0.282
0.281
0.282
0.284
-0.215
-0.220
-0.138
0.017
0.187
0.331
0.431
0.504
0.548
0.576
0.589
0.590
0.582
0.566
0.546
0.523
0.499
0.475
0.452
0.432
0.414
0.397
0.382
0.369
0.356
0.345
0.334
0.324
0.314
0.305
0.297
0.289
0.281
0.275
0.270
0.266
0.263
0.261
0.261
0.262
0.264
-0.726
-0.802
-0.657
-0.361
-0.042
0.206
0.384
0.500
0.574
0.620
0.647
0.653
0.644
0.623
0.594
0.561
0.527
0.495
0.466
0.440
0.417
0.397
0.380
0.364
0.350
0.336
0.324
0.312
0.301
0.291
0.281
0.272
0.263
0.256
0.250
0.245
0.242
0.240
0.239
0.241
0.243
-1.756
-2.074
-1.712
-0.996
-0.368
0.063
0.341
0.514
0.627
0.699
0.738
0.749
0.738
0.706
0.661
0.613
0.566
0.522
0.484
0.450
0.423
0.399
0.378
0.360
0.344
0.329
0.314
0.301
0.288
0.276
0.265
0.254
0.244
0.235
0.228
0.222
0.218
0.216
0.216
0.217
0.220
-3.882
-5.276
-4.070
-2.043
-0.767
-0.060
0.332
0.569
0.721
0.824
0.884
0.902
0.880
0.827
0.759
0.686
0.619
0.558
0.507
0.465
0.431
0.402
0.378
0.357
0.338
0.321
0.305
0.290
0.275
0.261
0.248
0.235
0.223
0.213
0.204
0.197
0.192
0.190
0.189
0.191
0.195
-7.443
-11.207
-8.159
-3.207
-1.043
-0.097
0.395
0.681
0.880
1.021
1.109
1.135
1.092
1.003
0.893
0.783
0.683
0.603
0.536
0.483
0.441
0.407
0.378
0.354
0.333
0.314
0.295
0.278
0.262
0.245
0.229
0.214
0.200
0.188
0.178
0.169
0.164
0.160
0.160
0.163
0.168
-7.785
-11.322
-8.711
-3.130
-0.915
0.049
0.544
0.871
1.120
1.312
1.448
1.485
1.411
1.253
1.066
0.900
0.762
0.651
0.567
0.502
0.452
0.412
0.380
0.353
0.329
0.307
0.287
0.267
0.248
0.229
0.211
0.193
0.176
0.161
0.148
0.139
0.132
0.128
0.128
0.131
0.138
-3.275
-5.208
-3.913
-1.703
-0.383
0.345
0.796
1.139
1.445
1.721
1.927
1.990
1.843
1.570
1.279
1.033
0.846
0.705
0.599
0.522
0.463
0.418
0.381
0.351
0.325
0.301
0.278
0.256
0.234
0.212
0.191
0.169
0.150
0.132
0.117
0.105
0.097
0.092
0.093
0.097
0.104
0.787
0.019
-0.671
-0.274
0.274
0.722
1.115
1.482
1.856
2.233
2.541
2.607
2.356
1.918
1.497
1.164
0.925
0.752
0.630
0.539
0.474
0.424
0.383
0.350
0.321
0.295
0.270
0.245
0.220
0.195
0.169
0.145
0.121
0.101
0.082
0.068
0.058
0.053
0.054
0.058
0.068
2.787
2.045
0.882
0.636
0.808
1.111
1.477
1.893
2.364
2.836
3.176
3.188
2.798
2.210
1.670
1.271
0.990
0.792
0.654
0.555
0.481
0.427
0.385
0.349
0.318
0.290
0.261
0.234
0.206
0.177
0.149
0.119
0.091
0.066
0.045
0.027
0.016
0.010
0.011
0.017
0.029
2.683
2.134
1.327
1.099
1.190
1.474
1.892
2.425
3.025
3.565
3.810
3.626
3.056
2.368
1.775
1.346
1.035
0.819
0.671
0.564
0.486
0.430
0.385
0.348
0.315
0.285
0.255
0.224
0.193
0.160
0.126
0.093
0.060
0.031
0.005
-0.016
-0.030
-0.036
-0.035
-0.027
-0.013
1.957
1.702
1.392
1.312
1.458
1.818
2.397
3.200
4.146
4.846
4.829
4.180
3.309
2.486
1.835
1.376
1.053
0.834
0.678
0.567
0.489
0.430
0.385
0.347
0.313
0.282
0.249
0.215
0.181
0.144
0.106
0.067
0.029
-0.006
-0.037
-0.061
-0.078
-0.085
-0.083
-0.074
-0.056
1.826
1.562
1.387
1.413
1.645
2.131
2.963
4.388
6.390
8.154
7.549
5.513
3.811
2.649
1.887
1.396
1.063
0.833
0.674
0.566
0.488
0.429
0.385
0.347
0.313
0.279
0.244
0.208
0.169
0.128
0.085
0.041
-0.002
-0.043
-0.078
-0.107
-0.126
-0.134
-0.132
-0.120
-0.100
1.471
1.372
1.326
1.440
1.751
2.361
3.523
5.812
10.355
16.308
13.919
7.872
4.501
2.836
1.923
1.388
1.047
0.816
0.663
0.557
0.483
0.428
0.384
0.347
0.313
0.279
0.243
0.204
0.161
0.115
0.068
0.018
-0.032
-0.077
-0.118
-0.151
-0.173
-0.182
-0.180
-0.166
-0.142
1.209
1.178
1.234
1.400
1.750
2.386
3.636
6.278
12.470
21.046
18.155
8.990
4.751
2.855
1.886
1.335
1.001
0.783
0.639
0.542
0.473
0.423
0.383
0.350
0.316
0.281
0.244
0.201
0.155
0.105
0.052
-0.003
-0.056
-0.109
-0.154
-0.190
-0.215
-0.227
-0.222
-0.207
-0.181
1.125
1.047
1.138
1.328
1.660
2.215
3.178
5.090
8.815
13.093
11.581
7.068
4.106
2.565
1.717
1.235
0.932
0.733
0.604
0.520
0.462
0.419
0.384
0.353
0.323
0.288
0.247
0.203
0.152
0.098
0.039
-0.020
-0.079
-0.135
-0.184
-0.224
-0.252
-0.263
-0.258
-0.241
-0.213
0.950
0.944
1.059
1.251
1.527
1.921
2.440
3.240
4.491
5.873
5.834
4.459
3.067
2.108
1.477
1.088
0.832
0.666
0.560
0.492
0.447
0.413
0.387
0.361
0.331
0.297
0.255
0.206
0.152
0.093
0.031
-0.033
-0.096
-0.155
-0.207
-0.250
-0.278
-0.289
-0.286
-0.266
-0.236
0.791
0.867
0.999
1.188
1.441
1.735
1.982
2.097
2.192
2.690
2.991
2.690
2.138
1.599
1.190
0.907
0.710
0.584
0.508
0.458
0.431
0.409
0.394
0.372
0.346
0.309
0.265
0.211
0.153
0.089
0.023
-0.043
-0.109
-0.170
-0.224
-0.265
-0.293
-0.306
-0.301
-0.283
-0.253
0.721
0.820
0.962
1.162
1.450
1.838
2.327
2.593
2.286
2.016
1.975
1.805
1.517
1.198
0.924
0.715
0.577
0.491
0.443
0.421
0.413
0.408
0.401
0.388
0.364
0.327
0.279
0.221
0.154
0.087
0.017
-0.054
-0.119
-0.179
-0.232
-0.274
-0.301
-0.312
-0.306
-0.288
-0.258
0.685
0.788
0.933
1.162
1.532
2.244
3.820
5.508
5.024
2.691
1.807
1.417
1.127
0.885
0.679
0.529
0.433
0.387
0.377
0.384
0.399
0.413
0.419
0.410
0.388
0.349
0.297
0.232
0.158
0.082
0.006
-0.064
-0.132
-0.190
-0.240
-0.279
-0.302
-0.312
-0.305
-0.286
-0.257
0.653
0.756
0.909
1.150
1.585
2.546
5.387
8.623
6.564
3.433
1.809
1.211
0.876
0.637
0.459
0.342
0.281
0.275
0.303
0.347
0.394
0.431
0.449
0.449
0.426
0.384
0.323
0.247
0.161
0.075
-0.010
-0.085
-0.152
-0.207
-0.251
-0.284
-0.302
-0.307
-0.299
-0.280
-0.253
0.611
0.721
0.874
1.111
1.511
2.328
4.326
6.142
5.480
2.884
1.592
1.010
0.667
0.433
0.264
0.162
0.129
0.165
0.235
0.320
0.399
0.464
0.502
0.512
0.491
0.444
0.373
0.279
0.171
0.062
-0.038
-0.119
-0.188
-0.237
-0.273
-0.297
-0.306
-0.305
-0.294
-0.273
-0.245
0.565
0.682
0.833
1.045
1.365
1.862
2.582
3.171
2.811
1.901
1.225
0.788
0.484
0.260
0.093
0.003
-0.003
0.068
0.178
0.305
0.426
0.525
0.590
0.612
0.600
0.557
0.473
0.344
0.190
0.040
-0.084
-0.180
-0.245
-0.288
-0.311
-0.321
-0.320
-0.311
-0.291
-0.267
-0.238
0.527
0.653
0.806
1.004
1.256
1.550
1.813
1.879
1.660
1.269
0.889
0.580
0.333
0.127
-0.026
-0.108
-0.090
-0.003
0.143
0.300
0.464
0.614
0.721
0.761
0.775
0.769
0.688
0.489
0.235
0.002
-0.167
-0.282
-0.342
-0.371
-0.377
-0.367
-0.348
-0.325
-0.298
-0.266
-0.235
0.503
0.642
0.819
1.038
1.286
1.482
1.516
1.392
1.163
0.901
0.645
0.418
0.220
0.047
-0.082
-0.145
-0.122
-0.023
0.126
0.297
0.489
0.690
0.848
0.920
1.018
1.166
1.165
0.788
0.300
-0.080
-0.320
-0.453
-0.504
-0.504
-0.478
-0.439
-0.396
-0.353
-0.312
-0.272
-0.236
0.501
0.662
0.878
1.188
1.656
1.953
1.599
1.195
0.902
0.669
0.474
0.301
0.152
0.019
-0.082
-0.129
-0.099
-0.011
0.118
0.272
0.453
0.656
0.829
0.961
1.220
1.807
2.102
1.264
0.308
-0.291
-0.615
-0.748
-0.763
-0.706
-0.626
-0.544
-0.462
-0.392
-0.334
-0.284
-0.241
0.534
0.705
0.974
1.436
2.244
2.659
2.004
1.131
0.731
0.504
0.343
0.219
0.112
0.023
-0.045
-0.071
-0.053
0.007
0.099
0.209
0.332
0.465
0.593
0.752
1.142
2.054
2.637
1.342
-0.016
-0.787
-1.165
-1.253
-1.173
-1.009
-0.836
-0.680
-0.552
-0.448
-0.365
-0.301
-0.248
0.612
0.765
1.079
1.561
2.338
2.561
1.914
0.980
0.565
0.349
0.230
0.149
0.090
0.040
0.001
-0.019
-0.011
0.021
0.070
0.114
0.158
0.199
0.234
0.321
0.570
1.071
1.238
0.293
-0.943
-1.806
-2.182
-2.125
-1.815
-1.452
-1.118
-0.855
-0.656
-0.509
-0.401
-0.320
-0.258
0.689
0.807
1.169
1.605
1.989
1.939
1.311
0.713
0.360
0.178
0.110
0.082
0.068
0.055
0.038
0.026
0.022
0.025
0.025
0.010
-0.027
-0.090
-0.170
-0.222
-0.193
-0.111
-0.268
-1.143
-2.525
-3.799
-4.215
-3.688
-2.837
-2.045
-1.463
-1.058
-0.770
-0.575
-0.435
-0.339
-0.267
0.608
0.761
1.197
1.694
1.921
1.612
0.971
0.403
0.073
-0.046
-0.038
0.004
0.042
0.064
0.064
0.054
0.036
0.013
-0.025
-0.091
-0.205
-0.362
-0.569
-0.776
-0.943
-1.065
-1.411
-2.659
-5.232
-8.136
-8.679
-6.613
-4.323
-2.786
-1.845
-1.250
-0.877
-0.631
-0.467
-0.354
-0.274
0.269
0.566
1.054
1.572
1.751
1.336
0.611
0.021
-0.301
-0.369
-0.258
-0.117
0.001
0.058
0.075
0.067
0.039
0.000
-0.066
-0.174
-0.339
-0.589
-0.911
-1.285
-1.625
-1.936
-2.504
-4.562
-9.839
-19.213
-20.574
-11.553
-6.155
-3.497
-2.161
-1.408
-0.955
-0.670
-0.485
-0.361
-0.276
-0.140
0.277
0.743
1.121
1.198
0.801
0.135
-0.486
-0.904
-1.005
-0.753
-0.373
-0.088
0.035
0.072
0.059
0.025
-0.020
-0.094
-0.220
-0.418
-0.718
-1.137
-1.641
-2.155
-2.674
-3.573
-6.145
-13.768
-25.964
-26.825
-15.768
-7.212
-3.850
-2.292
-1.462
-0.979
-0.679
-0.486
-0.356
-0.271
-0.400
0.022
0.385
0.620
0.607
0.253
-0.335
-1.133
-2.177
-3.041
-2.251
-0.989
-0.282
-0.031
0.040
0.016
-0.017
-0.047
-0.100
-0.206
-0.409
-0.722
-1.178
-1.737
-2.344
-2.993
-3.956
-6.182
-11.589
-22.159
-22.429
-12.521
-6.401
-3.619
-2.196
-1.408
-0.947
-0.654
-0.465
-0.340
-0.256
-0.455
-0.121
0.140
0.269
0.219
-0.083
-0.677
-1.852
-4.778
-7.660
-6.561
-2.105
-0.564
-0.119
-0.049
-0.090
-0.108
-0.080
-0.077
-0.135
-0.303
-0.589
-1.017
-1.555
-2.145
-2.766
-3.544
-4.909
-7.262
-10.034
-10.196
-7.428
-4.686
-2.948
-1.899
-1.255
-0.855
-0.596
-0.422
-0.310
-0.233
-0.373
-0.152
0.015
0.091
0.041
-0.202
-0.748
-2.029
-5.854
-9.057
-7.403
-2.622
-0.677
-0.174
-0.170
-0.301
-0.274
-0.147
-0.018
0.011
-0.089
-0.322
-0.686
-1.154
-1.660
-2.179
-2.738
-3.493
-4.443
-5.222
-5.215
-4.317
-3.162
-2.202
-1.509
-1.041
-0.728
-0.512
-0.367
-0.269
-0.203
-0.263
-0.138
-0.035
0.016
-0.008
-0.146
-0.532
-1.422
-3.290
-5.540
-4.180
-1.692
-0.357
0.121
-0.103
-0.529
-0.519
-0.188
0.122
0.267
0.237
0.063
-0.242
-0.635
-1.079
-1.509
-1.920
-2.335
-2.738
-3.013
-2.961
-2.599
-2.075
-1.550
-1.131
-0.813
-0.581
-0.418
-0.300
-0.220
-0.166
-0.173
-0.112
-0.060
-0.016
-0.002
-0.043
-0.228
-0.678
-1.365
-1.857
-1.529
-0.609
0.445
1.787
1.767
-0.182
-0.608
-0.097
0.425
0.690
0.708
0.582
0.344
-0.022
-0.469
-0.875
-1.213
-1.484
-1.693
-1.809
-1.785
-1.609
-1.345
-1.063
-0.809
-0.602
-0.438
-0.315
-0.228
-0.165
-0.123
-0.116
-0.098
-0.089
-0.065
-0.028
-0.005
-0.050
-0.262
-0.553
-0.722
-0.583
-0.025
1.527
4.337
4.753
1.728
-0.232
0.253
0.930
1.321
1.399
1.277
1.083
0.678
0.092
-0.366
-0.679
-0.891
-1.023
-1.085
-1.078
-0.992
-0.854
-0.701
-0.546
-0.413
-0.304
-0.217
-0.153
-0.108
-0.078
0.640
0.547
0.493
0.475
0.474
0.478
0.483
0.488
0.491
0.492
0.491
0.490
0.487
0.482
0.477
0.471
0.464
0.456
0.448
0.439
0.431
0.422
0.414
0.405
0.397
0.389
0.382
0.375
0.369
0.363
0.357
0.352
0.348
0.344
0.340
0.338
0.336
0.335
0.335
0.335
0.337
0.473
0.436
0.420
0.425
0.441
0.459
0.475
0.488
0.494
0.498
0.499
0.498
0.493
0.488
0.481
0.472
0.462
0.453
0.442
0.432
0.422
0.413
0.403
0.394
0.386
0.377
0.369
0.362
0.355
0.348
0.342
0.336
0.331
0.327
0.323
0.321
0.319
0.317
0.317
0.318
0.319
0.314
0.302
0.313
0.345
0.386
0.427
0.459
0.482
0.500
0.508
0.512
0.511
0.507
0.500
0.490
0.478
0.466
0.453
0.440
0.428
0.416
0.405
0.394
0.384
0.374
0.366
0.357
0.349
0.341
0.334
0.327
0.320
0.315
0.310
0.306
0.302
0.300
0.299
0.299
0.299
0.301
0.123
0.120
0.153
0.222
0.303
0.376
0.433
0.477
0.507
0.525
0.534
0.535
0.530
0.521
0.508
0.492
0.475
0.458
0.442
0.426
0.412
0.399
0.387
0.375
0.365
0.355
0.345
0.336
0.327
0.319
0.311
0.304
0.297
0.292
0.287
0.283
0.280
0.279
0.278
0.279
0.282
-0.160
-0.187
-0.117
0.017
0.164
0.299
0.401
0.472
0.522
0.552
0.568
0.574
0.570
0.556
0.537
0.515
0.492
0.468
0.447
0.428
0.411
0.395
0.381
0.368
0.356
0.345
0.334
0.323
0.313
0.304
0.295
0.286
0.279
0.272
0.266
0.262
0.258
0.257
0.257
0.258
0.260
-0.702
-0.783
-0.645
-0.345
-0.042
0.198
0.362
0.475
0.552
0.599
0.628
0.637
0.631
0.611
0.583
0.551
0.517
0.486
0.458
0.433
0.412
0.393
0.376
0.361
0.348
0.335
0.323
0.311
0.299
0.288
0.278
0.268
0.259
0.250
0.244
0.238
0.235
0.233
0.233
0.234
0.237
-1.847
-2.250
-1.828
-1.016
-0.347
0.070
0.337
0.501
0.608
0.681
0.723
0.740
0.728
0.696
0.652
0.602
0.554
0.511
0.474
0.442
0.416
0.393
0.373
0.356
0.340
0.326
0.312
0.298
0.285
0.272
0.260
0.248
0.237
0.227
0.219
0.213
0.208
0.206
0.206
0.208
0.212
-4.695
-6.869
-4.934
-2.196
-0.738
-0.030
0.339
0.560
0.710
0.816
0.881
0.906
0.882
0.827
0.752
0.675
0.605
0.544
0.495
0.454
0.421
0.394
0.372
0.352
0.334
0.317
0.301
0.286
0.270
0.255
0.240
0.226
0.213
0.202
0.192
0.184
0.179
0.176
0.176
0.179
0.184
-10.402
-14.612
-10.711
-3.666
-1.019
-0.049
0.408
0.680
0.872
1.024
1.137
1.172
1.130
1.028
0.898
0.775
0.671
0.586
0.520
0.469
0.429
0.397
0.371
0.348
0.328
0.309
0.290
0.272
0.255
0.237
0.220
0.203
0.188
0.173
0.161
0.152
0.146
0.143
0.143
0.146
0.152
-10.433
-16.106
-10.764
-3.638
-0.876
0.089
0.557
0.869
1.118
1.351
1.546
1.622
1.535
1.332
1.102
0.902
0.750
0.635
0.550
0.486
0.438
0.401
0.370
0.345
0.322
0.301
0.280
0.260
0.240
0.219
0.198
0.178
0.159
0.142
0.128
0.116
0.108
0.105
0.105
0.109
0.117
-4.668
-7.820
-5.077
-1.829
-0.326
0.377
0.795
1.124
1.447
1.812
2.190
2.388
2.192
1.760
1.354
1.051
0.834
0.684
0.579
0.503
0.448
0.405
0.371
0.343
0.317
0.294
0.270
0.247
0.223
0.199
0.175
0.151
0.128
0.107
0.090
0.075
0.066
0.062
0.062
0.068
0.077
-0.409
-1.033
-0.936
-0.275
0.323
0.735
1.094
1.441
1.841
2.379
3.056
3.510
3.097
2.271
1.617
1.187
0.915
0.732
0.606
0.519
0.456
0.409
0.372
0.340
0.314
0.287
0.261
0.234
0.207
0.180
0.150
0.122
0.094
0.069
0.048
0.030
0.019
0.013
0.014
0.021
0.034
1.407
0.996
0.605
0.604
0.814
1.104
1.441
1.829
2.285
2.895
3.765
4.379
3.753
2.610
1.796
1.292
0.971
0.766
0.627
0.532
0.462
0.411
0.372
0.338
0.309
0.281
0.252
0.223
0.192
0.159
0.125
0.091
0.058
0.027
0.001
-0.021
-0.034
-0.041
-0.040
-0.031
-0.014
1.822
1.528
1.156
1.052
1.172
1.452
1.860
2.387
2.962
3.474
3.916
4.132
3.556
2.585
1.839
1.337
1.007
0.786
0.639
0.537
0.467
0.413
0.372
0.337
0.306
0.276
0.245
0.212
0.177
0.139
0.099
0.060
0.019
-0.018
-0.050
-0.077
-0.094
-0.101
-0.099
-0.086
-0.067
2.327
1.780
1.367
1.280
1.436
1.807
2.437
3.363
4.480
5.221
5.016
4.242
3.362
2.508
1.835
1.349
1.018
0.795
0.646
0.540
0.467
0.413
0.372
0.337
0.305
0.273
0.239
0.203
0.163
0.120
0.074
0.027
-0.021
-0.065
-0.105
-0.137
-0.157
-0.166
-0.162
-0.148
-0.123
2.518
1.922
1.426
1.389
1.622
2.153
3.152
5.071
8.361
11.584
10.226
6.431
4.023
2.670
1.873
1.353
1.015
0.790
0.638
0.537
0.464
0.413
0.372
0.338
0.305
0.272
0.236
0.196
0.151
0.103
0.051
-0.005
-0.060
-0.112
-0.160
-0.198
-0.223
-0.232
-0.228
-0.210
-0.181
2.039
1.569
1.356
1.412
1.720
2.391
3.801
7.169
16.559
25.837
23.141
11.001
5.187
2.951
1.925
1.348
0.999
0.771
0.626
0.527
0.460
0.410
0.374
0.340
0.308
0.274
0.236
0.193
0.143
0.088
0.029
-0.033
-0.097
-0.157
-0.215
-0.258
-0.286
-0.300
-0.293
-0.272
-0.236
1.318
1.237
1.225
1.366
1.693
2.388
3.886
7.771
21.023
34.093
27.788
13.194
5.638
3.045
1.888
1.300
0.951
0.739
0.600
0.511
0.452
0.410
0.375
0.346
0.315
0.281
0.241
0.192
0.138
0.078
0.012
-0.059
-0.131
-0.199
-0.263
-0.314
-0.346
-0.361
-0.353
-0.327
-0.287
1.089
1.052
1.109
1.271
1.564
2.100
3.095
5.528
11.957
21.053
19.024
9.282
4.716
2.707
1.724
1.187
0.879
0.685
0.568
0.488
0.440
0.407
0.381
0.356
0.327
0.292
0.249
0.197
0.137
0.071
-0.001
-0.076
-0.157
-0.232
-0.302
-0.360
-0.395
-0.411
-0.403
-0.374
-0.330
0.916
0.926
1.013
1.169
1.396
1.675
1.938
2.088
2.895
5.799
6.662
4.976
3.274
2.127
1.433
1.023
0.770
0.614
0.517
0.461
0.428
0.405
0.390
0.371
0.345
0.309
0.263
0.208
0.142
0.070
-0.009
-0.090
-0.174
-0.255
-0.329
-0.388
-0.429
-0.446
-0.437
-0.405
-0.359
0.771
0.834
0.941
1.094
1.280
1.416
1.187
-0.207
-2.120
-0.113
2.258
2.559
2.073
1.536
1.115
0.818
0.636
0.521
0.459
0.427
0.413
0.408
0.402
0.390
0.368
0.332
0.283
0.220
0.149
0.071
-0.014
-0.098
-0.184
-0.268
-0.344
-0.405
-0.445
-0.461
-0.452
-0.422
-0.376
0.687
0.776
0.895
1.063
1.285
1.513
1.519
0.707
-0.625
-0.059
1.116
1.490
1.347
1.071
0.805
0.605
0.480
0.413
0.388
0.390
0.401
0.413
0.419
0.417
0.396
0.359
0.302
0.234
0.155
0.072
-0.016
-0.103
-0.191
-0.273
-0.347
-0.407
-0.446
-0.459
-0.451
-0.422
-0.377
0.636
0.735
0.870
1.071
1.374
1.881
2.768
3.717
2.755
1.565
1.249
1.126
0.940
0.715
0.521
0.378
0.301
0.283
0.305
0.346
0.390
0.426
0.447
0.450
0.432
0.391
0.327
0.249
0.160
0.070
-0.022
-0.111
-0.197
-0.274
-0.343
-0.399
-0.431
-0.446
-0.437
-0.409
-0.367
0.594
0.703
0.847
1.070
1.444
2.186
3.958
5.685
4.995
2.495
1.426
0.960
0.671
0.436
0.247
0.128
0.094
0.135
0.216
0.308
0.390
0.455
0.491
0.501
0.479
0.431
0.359
0.268
0.165
0.064
-0.035
-0.127
-0.208
-0.282
-0.342
-0.386
-0.416
-0.424
-0.415
-0.389
-0.351
0.558
0.671
0.824
1.047
1.415
2.080
3.387
5.100
4.140
2.306
1.320
0.798
0.459
0.183
-0.027
-0.145
-0.137
-0.036
0.120
0.277
0.414
0.514
0.575
0.585
0.558
0.501
0.415
0.302
0.178
0.055
-0.060
-0.156
-0.236
-0.301
-0.352
-0.385
-0.403
-0.407
-0.393
-0.368
-0.331
0.523
0.644
0.801
1.017
1.342
1.833
2.471
2.821
2.413
1.662
1.045
0.603
0.254
-0.037
-0.283
-0.408
-0.369
-0.199
0.037
0.269
0.468
0.632
0.727
0.742
0.701
0.640
0.541
0.389
0.209
0.037
-0.104
-0.213
-0.290
-0.345
-0.380
-0.398
-0.402
-0.396
-0.376
-0.348
-0.314
0.489
0.624
0.791
1.003
1.289
1.674
2.080
2.009
1.613
1.164
0.760
0.417
0.102
-0.195
-0.450
-0.586
-0.526
-0.300
-0.011
0.281
0.560
0.838
1.022
1.026
0.974
0.946
0.849
0.602
0.290
0.012
-0.183
-0.313
-0.387
-0.423
-0.436
-0.434
-0.419
-0.397
-0.369
-0.336
-0.300
0.466
0.628
0.825
1.060
1.326
1.602
1.745
1.549
1.187
0.849
0.552
0.277
0.006
-0.258
-0.489
-0.601
-0.541
-0.311
-0.016
0.298
0.647
1.107
1.512
1.442
1.397
1.651
1.750
1.164
0.449
-0.052
-0.337
-0.488
-0.548
-0.558
-0.533
-0.499
-0.458
-0.416
-0.373
-0.331
-0.292
0.457
0.668
0.918
1.232
1.639
1.884
1.636
1.256
0.908
0.630
0.396
0.186
-0.020
-0.222
-0.397
-0.484
-0.423
-0.240
0.002
0.279
0.618
1.120
1.628
1.588
1.839
3.418
4.003
2.575
0.640
-0.226
-0.625
-0.785
-0.811
-0.763
-0.681
-0.600
-0.520
-0.449
-0.390
-0.337
-0.290
0.475
0.746
1.088
1.537
2.296
2.464
1.919
1.127
0.722
0.467
0.284
0.133
-0.013
-0.149
-0.264
-0.312
-0.274
-0.155
0.011
0.196
0.422
0.713
0.974
1.118
1.777
3.943
5.256
3.164
0.426
-0.717
-1.193
-1.316
-1.232
-1.075
-0.899
-0.739
-0.605
-0.500
-0.414
-0.348
-0.293
0.567
0.891
1.330
1.868
2.606
2.592
1.845
0.974
0.536
0.312
0.187
0.100
0.019
-0.065
-0.132
-0.170
-0.151
-0.093
-0.016
0.064
0.139
0.215
0.268
0.375
0.864
2.348
3.077
1.464
-0.600
-1.766
-2.265
-2.223
-1.908
-1.524
-1.183
-0.919
-0.713
-0.559
-0.448
-0.365
-0.301
0.733
1.065
1.671
2.391
2.851
2.467
1.518
0.717
0.295
0.130
0.085
0.075
0.055
0.013
-0.029
-0.064
-0.075
-0.072
-0.069
-0.092
-0.146
-0.247
-0.378
-0.460
-0.316
0.130
0.437
-0.362
-2.180
-3.851
-4.432
-3.905
-2.983
-2.153
-1.549
-1.120
-0.829
-0.627
-0.484
-0.381
-0.308
0.815
1.160
1.994
3.207
4.051
2.951
1.341
0.372
-0.032
-0.072
0.015
0.084
0.107
0.090
0.054
0.010
-0.030
-0.074
-0.140
-0.244
-0.418
-0.665
-1.007
-1.335
-1.465
-1.161
-0.390
-0.919
-4.674
-8.778
-9.623
-7.190
-4.607
-2.954
-1.948
-1.327
-0.940
-0.685
-0.512
-0.396
-0.314
0.642
1.050
1.925
3.391
4.437
2.910
0.941
-0.128
-0.391
-0.205
0.041
0.182
0.214
0.187
0.133
0.062
-0.011
-0.094
-0.205
-0.375
-0.636
-1.036
-1.577
-2.200
-2.673
-2.508
-1.480
-2.297
-9.950
-22.038
-23.179
-13.304
-6.625
-3.719
-2.280
-1.485
-1.016
-0.722
-0.531
-0.403
-0.316
0.332
0.738
1.395
2.218
2.554
1.596
0.237
-0.575
-0.592
-0.062
0.374
0.462
0.400
0.308
0.196
0.087
-0.016
-0.119
-0.259
-0.458
-0.784
-1.274
-2.002
-2.895
-3.730
-4.061
-3.990
-6.000
-15.846
-31.138
-32.901
-19.104
-7.819
-4.107
-2.437
-1.552
-1.048
-0.732
-0.533
-0.399
-0.311
0.064
0.399
0.785
1.091
1.053
0.490
-0.310
-0.807
-0.500
0.622
1.319
0.969
0.623
0.417
0.226
0.048
-0.073
-0.171
-0.285
-0.479
-0.814
-1.332
-2.110
-3.124
-4.139
-4.770
-5.257
-7.086
-13.383
-24.550
-25.141
-14.412
-6.982
-3.836
-2.327
-1.497
-1.011
-0.708
-0.512
-0.384
-0.297
-0.077
0.151
0.358
0.460
0.355
-0.015
-0.509
-0.847
-0.638
0.894
1.949
1.183
0.722
0.423
0.113
-0.145
-0.250
-0.262
-0.288
-0.418
-0.702
-1.178
-1.884
-2.763
-3.665
-4.351
-4.864
-5.916
-8.306
-11.480
-11.592
-8.189
-5.044
-3.134
-2.021
-1.343
-0.920
-0.650
-0.473
-0.353
-0.275
-0.128
0.017
0.130
0.159
0.071
-0.163
-0.500
-0.853
-1.099
-0.687
0.406
0.640
0.539
0.185
-0.360
-0.723
-0.688
-0.427
-0.254
-0.259
-0.455
-0.849
-1.409
-2.101
-2.781
-3.325
-3.747
-4.278
-5.116
-5.817
-5.721
-4.685
-3.389
-2.357
-1.621
-1.120
-0.792
-0.566
-0.415
-0.314
-0.246
-0.113
-0.034
0.024
0.034
-0.021
-0.158
-0.373
-0.661
-0.957
-0.982
-0.438
0.144
0.264
-0.296
-1.512
-2.250
-1.639
-0.678
-0.088
0.081
-0.053
-0.375
-0.826
-1.352
-1.865
-2.287
-2.618
-2.911
-3.227
-3.388
-3.281
-2.833
-2.251
-1.681
-1.232
-0.893
-0.644
-0.472
-0.349
-0.265
-0.209
-0.087
-0.052
-0.029
-0.028
-0.050
-0.121
-0.244
-0.413
-0.575
-0.575
-0.282
0.064
0.203
-0.442
-3.270
-5.492
-3.151
-0.796
0.389
0.705
0.572
0.224
-0.191
-0.645
-1.084
-1.439
-1.709
-1.911
-2.042
-2.092
-2.014
-1.794
-1.489
-1.177
-0.895
-0.674
-0.499
-0.371
-0.277
-0.211
-0.168
-0.061
-0.062
-0.069
-0.086
-0.106
-0.137
-0.181
-0.261
-0.325
-0.316
-0.168
0.095
0.508
0.979
-2.773
-6.791
-3.444
-0.258
1.325
1.700
1.456
0.984
0.466
-0.025
-0.470
-0.813
-1.050
-1.202
-1.285
-1.310
-1.258
-1.137
-0.979
-0.798
-0.628
-0.482
-0.364
-0.271
-0.203
-0.155
-0.123
0.761
0.613
0.533
0.491
0.474
0.471
0.473
0.478
0.482
0.485
0.487
0.488
0.487
0.485
0.481
0.475
0.469
0.462
0.454
0.446
0.437
0.428
0.420
0.411
0.403
0.395
0.387
0.380
0.373
0.366
0.360
0.355
0.350
0.346
0.342
0.339
0.337
0.336
0.336
0.336
0.337
0.561
0.494
0.454
0.438
0.440
0.451
0.462
0.472
0.481
0.486
0.491
0.491
0.490
0.485
0.479
0.472
0.464
0.455
0.445
0.435
0.426
0.416
0.407
0.399
0.390
0.381
0.373
0.365
0.358
0.351
0.345
0.338
0.333
0.328
0.324
0.321
0.319
0.318
0.317
0.318
0.320
0.397
0.365
0.355
0.366
0.391
0.418
0.445
0.465
0.483
0.493
0.500
0.501
0.499
0.493
0.485
0.475
0.464
0.452
0.439
0.428
0.417
0.406
0.397
0.387
0.377
0.368
0.360
0.351
0.343
0.335
0.328
0.321
0.315
0.310
0.305
0.302
0.299
0.298
0.297
0.298
0.300
0.225
0.205
0.219
0.261
0.320
0.376
0.424
0.460
0.488
0.507
0.518
0.520
0.517
0.509
0.497
0.484
0.467
0.452
0.438
0.423
0.410
0.398
0.387
0.376
0.366
0.356
0.347
0.337
0.328
0.319
0.311
0.303
0.296
0.290
0.285
0.281
0.278
0.276
0.276
0.277
0.280
-0.009
-0.039
0.012
0.102
0.220
0.318
0.398
0.461
0.501
0.533
0.549
0.555
0.552
0.539
0.521
0.502
0.480
0.459
0.440
0.423
0.406
0.392
0.379
0.367
0.355
0.344
0.334
0.323
0.313
0.303
0.293
0.284
0.276
0.269
0.263
0.258
0.254
0.252
0.252
0.254
0.257
-0.417
-0.475
-0.365
-0.146
0.077
0.253
0.380
0.471
0.534
0.579
0.604
0.615
0.608
0.590
0.562
0.532
0.501
0.472
0.446
0.424
0.404
0.387
0.373
0.359
0.345
0.333
0.321
0.309
0.297
0.286
0.275
0.264
0.254
0.245
0.238
0.232
0.228
0.226
0.226
0.228
0.232
-1.193
-1.405
-1.095
-0.551
-0.111
0.181
0.373
0.502
0.593
0.658
0.700
0.713
0.703
0.670
0.627
0.579
0.533
0.493
0.458
0.429
0.405
0.385
0.367
0.352
0.337
0.323
0.309
0.295
0.281
0.268
0.255
0.242
0.230
0.220
0.211
0.203
0.199
0.196
0.196
0.199
0.204
-2.809
-3.812
-2.668
-1.159
-0.298
0.148
0.403
0.572
0.697
0.793
0.857
0.881
0.862
0.806
0.727
0.648
0.579
0.522
0.474
0.437
0.408
0.384
0.363
0.345
0.328
0.313
0.297
0.281
0.265
0.249
0.233
0.218
0.203
0.191
0.180
0.171
0.165
0.163
0.163
0.166
0.172
-5.554
-8.203
-5.406
-1.672
-0.349
0.192
0.487
0.687
0.859
1.011
1.132
1.179
1.138
1.018
0.876
0.746
0.640
0.558
0.497
0.449
0.413
0.385
0.361
0.340
0.321
0.303
0.285
0.267
0.248
0.229
0.210
0.192
0.174
0.158
0.145
0.134
0.127
0.124
0.124
0.128
0.136
-5.467
-7.025
-4.870
-1.243
-0.135
0.347
0.631
0.866
1.103
1.362
1.621
1.759
1.643
1.374
1.101
0.876
0.715
0.600
0.520
0.462
0.419
0.386
0.359
0.336
0.315
0.295
0.274
0.253
0.231
0.209
0.186
0.163
0.141
0.122
0.105
0.092
0.083
0.079
0.080
0.085
0.095
-2.030
-2.640
-1.393
-0.294
0.235
0.577
0.834
1.092
1.427
1.902
2.551
2.996
2.672
1.962
1.390
1.025
0.797
0.646
0.544
0.475
0.425
0.387
0.358
0.332
0.309
0.286
0.263
0.239
0.213
0.187
0.159
0.131
0.105
0.081
0.059
0.043
0.032
0.027
0.028
0.036
0.048
-0.034
-0.094
0.111
0.364
0.607
0.824
1.068
1.357
1.773
2.583
4.269
6.235
4.784
2.768
1.708
1.172
0.870
0.685
0.565
0.487
0.431
0.389
0.357
0.329
0.304
0.279
0.253
0.226
0.195
0.164
0.131
0.097
0.064
0.034
0.008
-0.013
-0.027
-0.033
-0.031
-0.021
-0.005
0.855
0.801
0.747
0.775
0.894
1.089
1.345
1.660
2.083
2.963
5.642
7.565
6.509
3.271
1.881
1.259
0.916
0.711
0.582
0.494
0.435
0.390
0.357
0.327
0.300
0.273
0.243
0.212
0.178
0.141
0.101
0.060
0.020
-0.019
-0.051
-0.077
-0.094
-0.102
-0.099
-0.086
-0.065
1.407
1.251
1.079
1.040
1.131
1.359
1.692
2.100
2.478
2.777
3.822
5.814
4.733
2.844
1.837
1.271
0.935
0.723
0.588
0.499
0.436
0.391
0.357
0.326
0.298
0.268
0.237
0.200
0.161
0.117
0.071
0.021
-0.029
-0.075
-0.117
-0.149
-0.171
-0.181
-0.175
-0.158
-0.132
2.181
1.641
1.264
1.205
1.336
1.664
2.210
2.941
3.650
3.448
2.370
2.554
2.833
2.305
1.696
1.246
0.930
0.726
0.590
0.498
0.436
0.391
0.356
0.327
0.297
0.266
0.231
0.191
0.146
0.095
0.041
-0.018
-0.078
-0.135
-0.187
-0.230
-0.257
-0.268
-0.260
-0.237
-0.203
2.521
1.861
1.335
1.286
1.490
1.974
2.877
4.483
6.968
8.670
6.606
4.123
3.025
2.292
1.672
1.224
0.915
0.714
0.581
0.492
0.434
0.391
0.358
0.329
0.299
0.266
0.229
0.185
0.135
0.076
0.011
-0.057
-0.130
-0.199
-0.264
-0.316
-0.348
-0.362
-0.352
-0.323
-0.280
1.993
1.509
1.264
1.296
1.562
2.163
3.439
6.344
13.304
22.034
19.651
8.711
4.341
2.587
1.717
1.206
0.893
0.694
0.566
0.484
0.428
0.391
0.361
0.334
0.306
0.272
0.232
0.184
0.126
0.061
-0.012
-0.094
-0.178
-0.262
-0.338
-0.400
-0.440
-0.457
-0.445
-0.408
-0.357
1.235
1.162
1.134
1.240
1.524
2.135
3.458
6.768
16.539
26.186
23.173
10.912
4.948
2.711
1.696
1.160
0.847
0.661
0.542
0.469
0.422
0.391
0.368
0.345
0.319
0.284
0.240
0.188
0.124
0.050
-0.033
-0.124
-0.221
-0.317
-0.407
-0.482
-0.529
-0.545
-0.531
-0.488
-0.427
0.956
0.966
1.015
1.142
1.382
1.806
2.600
4.381
9.127
16.708
14.786
7.968
4.230
2.418
1.538
1.055
0.772
0.606
0.506
0.449
0.415
0.395
0.380
0.363
0.339
0.306
0.259
0.198
0.128
0.046
-0.045
-0.145
-0.251
-0.360
-0.463
-0.547
-0.600
-0.622
-0.603
-0.555
-0.486
0.806
0.844
0.917
1.037
1.205
1.361
1.256
-0.133
-0.745
1.918
5.082
4.242
2.886
1.872
1.255
0.885
0.663
0.531
0.458
0.424
0.406
0.402
0.399
0.391
0.372
0.338
0.284
0.217
0.138
0.048
-0.051
-0.158
-0.272
-0.386
-0.497
-0.587
-0.649
-0.669
-0.651
-0.597
-0.525
0.700
0.759
0.845
0.963
1.084
1.080
0.340
-3.409
-7.229
-3.545
0.781
1.997
1.760
1.306
0.934
0.678
0.523
0.436
0.400
0.391
0.396
0.411
0.423
0.426
0.412
0.377
0.318
0.242
0.152
0.054
-0.050
-0.161
-0.276
-0.398
-0.507
-0.598
-0.661
-0.682
-0.666
-0.615
-0.540
0.625
0.700
0.797
0.929
1.071
1.127
0.662
-1.675
-4.053
-3.354
0.145
1.059
1.064
0.847
0.614
0.445
0.352
0.319
0.324
0.354
0.390
0.426
0.454
0.469
0.461
0.424
0.353
0.265
0.166
0.061
-0.047
-0.158
-0.277
-0.389
-0.498
-0.587
-0.644
-0.668
-0.650
-0.603
-0.534
0.574
0.659
0.772
0.929
1.135
1.387
1.549
1.222
0.385
0.273
0.634
0.774
0.669
0.485
0.302
0.175
0.132
0.163
0.231
0.315
0.390
0.450
0.492
0.517
0.511
0.463
0.385
0.285
0.176
0.065
-0.046
-0.157
-0.268
-0.377
-0.475
-0.556
-0.608
-0.627
-0.614
-0.571
-0.508
0.537
0.631
0.755
0.935
1.197
1.597
2.151
2.535
2.084
1.379
0.931
0.649
0.408
0.162
-0.046
-0.170
-0.167
-0.049
0.118
0.274
0.401
0.495
0.550
0.573
0.558
0.503
0.411
0.299
0.178
0.062
-0.055
-0.165
-0.269
-0.364
-0.451
-0.519
-0.562
-0.579
-0.567
-0.528
-0.473
0.501
0.604
0.738
0.931
1.215
1.643
2.199
2.533
2.168
1.483
0.916
0.505
0.163
-0.171
-0.465
-0.628
-0.575
-0.324
-0.020
0.242
0.445
0.581
0.658
0.668
0.628
0.553
0.447
0.321
0.181
0.045
-0.078
-0.188
-0.285
-0.369
-0.439
-0.491
-0.523
-0.530
-0.516
-0.482
-0.435
0.469
0.584
0.729
0.922
1.212
1.678
2.242
2.231
1.762
1.227
0.744
0.339
-0.057
-0.489
-0.924
-1.193
-1.070
-0.643
-0.151
0.237
0.542
0.758
0.877
0.863
0.776
0.678
0.554
0.387
0.201
0.022
-0.126
-0.239
-0.331
-0.399
-0.448
-0.480
-0.496
-0.493
-0.476
-0.442
-0.400
0.438
0.573
0.735
0.932
1.223
1.824
2.300
2.066
1.442
0.946
0.552
0.179
-0.225
-0.719
-1.257
-1.596
-1.432
-0.853
-0.230
0.280
0.712
1.131
1.436
1.304
1.085
0.971
0.845
0.584
0.267
-0.008
-0.204
-0.337
-0.419
-0.465
-0.489
-0.498
-0.493
-0.474
-0.448
-0.410
-0.371
0.401
0.582
0.777
0.991
1.254
1.662
1.933
1.717
1.123
0.720
0.397
0.076
-0.291
-0.738
-1.238
-1.550
-1.380
-0.818
-0.212
0.328
0.887
1.847
2.381
2.194
1.584
1.672
1.695
1.113
0.413
-0.067
-0.352
-0.504
-0.569
-0.586
-0.575
-0.548
-0.514
-0.476
-0.435
-0.393
-0.349
0.344
0.623
0.894
1.155
1.395
1.548
1.491
1.196
0.831
0.535
0.281
0.029
-0.252
-0.592
-0.932
-1.121
-0.992
-0.591
-0.129
0.325
0.874
1.912
2.685
2.340
2.018
3.312
3.866
2.421
0.601
-0.235
-0.632
-0.787
-0.820
-0.780
-0.712
-0.634
-0.563
-0.497
-0.440
-0.387
-0.339
0.263
0.738
1.141
1.477
1.738
1.774
1.399
0.961
0.616
0.377
0.196
0.023
-0.170
-0.383
-0.580
-0.668
-0.593
-0.363
-0.074
0.226
0.563
1.089
1.646
1.465
1.788
3.788
4.926
3.048
0.425
-0.683
-1.140
-1.277
-1.217
-1.070
-0.913
-0.763
-0.639
-0.538
-0.456
-0.390
-0.336
0.191
0.963
1.584
2.043
2.299
2.074
1.406
0.783
0.406
0.208
0.109
0.028
-0.077
-0.191
-0.297
-0.354
-0.318
-0.217
-0.080
0.047
0.161
0.261
0.304
0.304
0.685
2.113
2.966
1.489
-0.437
-1.589
-2.076
-2.090
-1.833
-1.486
-1.181
-0.929
-0.736
-0.591
-0.483
-0.400
-0.338
0.201
1.310
2.255
3.270
3.843
2.883
1.447
0.491
0.079
-0.010
0.020
0.050
0.022
-0.032
-0.101
-0.151
-0.164
-0.156
-0.145
-0.165
-0.240
-0.399
-0.627
-0.825
-0.752
-0.138
0.679
0.382
-1.465
-3.209
-3.821
-3.495
-2.760
-2.051
-1.513
-1.121
-0.844
-0.650
-0.512
-0.414
-0.342
0.392
1.584
2.976
5.950
7.091
5.378
1.467
-0.093
-0.481
-0.290
-0.017
0.127
0.165
0.124
0.058
-0.019
-0.083
-0.146
-0.231
-0.372
-0.612
-0.989
-1.527
-2.141
-2.431
-1.670
1.200
1.410
-2.040
-6.425
-7.401
-5.927
-4.101
-2.747
-1.870
-1.308
-0.948
-0.704
-0.539
-0.426
-0.346
0.543
1.525
3.029
6.423
8.257
5.320
0.780
-1.186
-1.234
-0.440
0.206
0.431
0.418
0.328
0.202
0.084
-0.038
-0.163
-0.320
-0.552
-0.927
-1.531
-2.439
-3.660
-4.695
-4.033
-0.573
1.045
-5.066
-13.372
-14.668
-9.670
-5.615
-3.410
-2.174
-1.456
-1.019
-0.742
-0.556
-0.431
-0.347
0.446
1.119
2.078
3.739
5.069
2.536
-0.587
-2.122
-1.396
0.390
1.387
1.251
0.903
0.617
0.374
0.156
-0.028
-0.194
-0.392
-0.679
-1.142
-1.905
-3.160
-5.039
-7.150
-7.566
-4.966
-4.103
-10.070
-20.955
-22.239
-12.381
-6.510
-3.719
-2.319
-1.521
-1.045
-0.752
-0.555
-0.427
-0.341
0.272
0.670
1.129
1.532
1.435
0.402
-1.074
-1.677
0.192
4.761
5.836
3.083
1.648
0.989
0.538
0.181
-0.071
-0.246
-0.441
-0.727
-1.204
-2.008
-3.336
-5.422
-7.873
-8.933
-7.787
-7.346
-10.336
-16.156
-16.546
-10.424
-5.931
-3.529
-2.223
-1.470
-1.016
-0.725
-0.539
-0.413
-0.329
0.120
0.334
0.523
0.593
0.389
-0.157
-0.747
-0.558
2.342
7.527
8.710
5.100
2.291
1.310
0.553
-0.013
-0.285
-0.379
-0.465
-0.675
-1.097
-1.811
-2.930
-4.557
-6.370
-7.248
-6.902
-6.671
-7.598
-9.170
-9.037
-6.821
-4.529
-2.935
-1.949
-1.329
-0.932
-0.670
-0.498
-0.384
-0.308
0.032
0.140
0.218
0.210
0.063
-0.201
-0.392
-0.070
1.926
5.989
6.810
4.048
2.253
1.184
-0.079
-0.885
-0.934
-0.622
-0.427
-0.499
-0.818
-1.396
-2.212
-3.276
-4.330
-4.918
-4.976
-4.921
-5.164
-5.419
-5.177
-4.262
-3.185
-2.267
-1.596
-1.127
-0.810
-0.594
-0.445
-0.346
-0.279
-0.007
0.045
0.074
0.054
-0.021
-0.144
-0.213
-0.023
0.702
1.973
2.521
2.080
1.409
-0.066
-2.680
-3.969
-2.639
-1.020
-0.195
-0.063
-0.346
-0.825
-1.439
-2.126
-2.748
-3.168
-3.331
-3.368
-3.414
-3.391
-3.193
-2.757
-2.196
-1.665
-1.234
-0.908
-0.673
-0.500
-0.380
-0.299
-0.244
-0.014
0.003
0.006
-0.011
-0.061
-0.111
-0.129
-0.058
0.187
0.556
0.845
0.898
0.280
-2.421
-9.010
-10.997
-6.396
-1.184
0.704
0.894
0.420
-0.155
-0.705
-1.219
-1.654
-1.976
-2.149
-2.223
-2.240
-2.200
-2.052
-1.807
-1.504
-1.196
-0.923
-0.703
-0.533
-0.402
-0.312
-0.247
-0.205
-0.011
-0.019
-0.040
-0.067
-0.102
-0.131
-0.138
-0.105
-0.013
0.139
0.275
0.250
-0.412
-3.621
-11.053
-14.861
-8.155
0.216
3.166
2.709
1.503
0.623
-0.028
-0.532
-0.919
-1.185
-1.347
-1.434
-1.454
-1.420
-1.339
-1.194
-1.018
-0.837
-0.668
-0.520
-0.401
-0.309
-0.240
-0.193
-0.161
0.820
0.660
0.564
0.511
0.484
0.475
0.473
0.474
0.479
0.483
0.486
0.488
0.489
0.488
0.485
0.481
0.475
0.468
0.460
0.452
0.444
0.435
0.426
0.418
0.409
0.401
0.393
0.385
0.378
0.371
0.365
0.359
0.353
0.349
0.345
0.342
0.339
0.338
0.337
0.338
0.339
0.633
0.549
0.491
0.463
0.453
0.454
0.461
0.468
0.475
0.481
0.486
0.487
0.486
0.483
0.479
0.472
0.465
0.457
0.448
0.439
0.430
0.420
0.412
0.403
0.394
0.386
0.378
0.370
0.362
0.355
0.348
0.341
0.335
0.330
0.326
0.323
0.320
0.318
0.318
0.319
0.320
0.485
0.436
0.411
0.404
0.414
0.428
0.445
0.460
0.474
0.483
0.489
0.491
0.489
0.485
0.478
0.470
0.459
0.449
0.438
0.428
0.417
0.408
0.398
0.389
0.380
0.371
0.363
0.354
0.346
0.338
0.330
0.323
0.316
0.311
0.306
0.302
0.299
0.298
0.297
0.298
0.300
0.351
0.319
0.313
0.331
0.363
0.396
0.428
0.456
0.477
0.491
0.500
0.504
0.502
0.495
0.485
0.472
0.458
0.445
0.432
0.419
0.408
0.397
0.386
0.376
0.367
0.357
0.348
0.339
0.329
0.321
0.312
0.304
0.296
0.290
0.284
0.279
0.276
0.275
0.275
0.276
0.278
0.196
0.174
0.193
0.244
0.303
0.365
0.415
0.457
0.490
0.511
0.525
0.531
0.527
0.516
0.502
0.483
0.464
0.446
0.429
0.414
0.400
0.388
0.376
0.365
0.355
0.344
0.334
0.323
0.313
0.303
0.293
0.283
0.274
0.266
0.260
0.255
0.251
0.249
0.249
0.251
0.254
0.003
-0.010
0.048
0.148
0.249
0.339
0.417
0.470
0.519
0.552
0.572
0.580
0.575
0.556
0.533
0.506
0.479
0.453
0.431
0.412
0.395
0.380
0.367
0.355
0.343
0.332
0.320
0.308
0.296
0.284
0.273
0.261
0.251
0.241
0.233
0.226
0.222
0.220
0.220
0.222
0.227
-0.209
-0.191
-0.058
0.100
0.237
0.345
0.435
0.511
0.572
0.622
0.655
0.667
0.657
0.628
0.587
0.543
0.502
0.467
0.437
0.412
0.392
0.375
0.360
0.346
0.333
0.320
0.307
0.293
0.279
0.264
0.251
0.237
0.224
0.212
0.203
0.194
0.190
0.187
0.187
0.190
0.195
-0.246
0.095
0.327
0.300
0.319
0.399
0.489
0.580
0.668
0.742
0.802
0.822
0.802
0.745
0.675
0.600
0.538
0.486
0.448
0.415
0.391
0.371
0.354
0.339
0.324
0.309
0.293
0.278
0.261
0.244
0.227
0.210
0.194
0.180
0.167
0.158
0.152
0.149
0.149
0.153
0.160
0.650
2.767
3.258
1.185
0.587
0.515
0.586
0.691
0.814
0.945
1.058
1.113
1.065
0.949
0.811
0.689
0.588
0.515
0.461
0.422
0.392
0.368
0.349
0.332
0.315
0.298
0.281
0.262
0.243
0.222
0.201
0.181
0.160
0.142
0.127
0.116
0.107
0.103
0.105
0.110
0.119
2.368
5.120
5.088
2.258
0.869
0.666
0.711
0.842
1.028
1.279
1.555
1.697
1.585
1.304
1.021
0.802
0.651
0.547
0.478
0.429
0.395
0.368
0.346
0.327
0.308
0.289
0.269
0.247
0.224
0.198
0.173
0.148
0.123
0.100
0.081
0.066
0.055
0.051
0.053
0.059
0.072
1.860
4.467
4.536
1.883
0.981
0.796
0.855
1.024
1.301
1.805
2.577
3.170
2.764
1.927
1.305
0.938
0.717
0.581
0.494
0.435
0.396
0.366
0.343
0.322
0.301
0.280
0.257
0.232
0.204
0.175
0.143
0.111
0.080
0.051
0.026
0.007
-0.006
-0.012
-0.009
0.001
0.016
1.122
1.752
1.762
1.254
0.962
0.913
1.013
1.201
1.572
2.431
4.865
6.793
5.881
2.848
1.624
1.067
0.775
0.610
0.507
0.442
0.398
0.366
0.340
0.318
0.296
0.272
0.246
0.217
0.185
0.148
0.111
0.071
0.032
-0.005
-0.037
-0.062
-0.078
-0.085
-0.081
-0.069
-0.048
1.017
1.139
1.134
1.032
0.985
1.044
1.180
1.375
1.682
2.548
5.788
10.437
7.030
3.424
1.765
1.125
0.805
0.625
0.515
0.445
0.398
0.365
0.339
0.316
0.292
0.266
0.238
0.204
0.165
0.123
0.076
0.027
-0.022
-0.069
-0.112
-0.143
-0.164
-0.173
-0.167
-0.149
-0.122
1.156
1.134
1.066
1.029
1.069
1.198
1.404
1.613
1.585
1.107
1.709
4.351
5.138
2.699
1.632
1.105
0.806
0.627
0.515
0.444
0.398
0.365
0.339
0.313
0.290
0.262
0.230
0.192
0.148
0.096
0.040
-0.021
-0.082
-0.142
-0.195
-0.238
-0.265
-0.276
-0.267
-0.242
-0.207
1.493
1.271
1.110
1.075
1.172
1.400
1.751
2.123
1.927
-0.881
-3.303
-1.878
1.300
1.777
1.406
1.042
0.786
0.620
0.510
0.441
0.397
0.365
0.339
0.316
0.291
0.262
0.226
0.183
0.132
0.072
0.004
-0.070
-0.147
-0.222
-0.291
-0.346
-0.381
-0.396
-0.384
-0.349
-0.301
1.695
1.337
1.126
1.113
1.266
1.609
2.216
3.081
3.817
1.975
-1.015
-1.406
1.123
1.583
1.306
0.998
0.761
0.603
0.500
0.437
0.393
0.365
0.343
0.320
0.295
0.265
0.226
0.178
0.119
0.050
-0.030
-0.119
-0.212
-0.308
-0.396
-0.466
-0.511
-0.529
-0.513
-0.469
-0.406
1.345
1.176
1.067
1.102
1.298
1.742
2.587
4.185
6.736
8.521
6.371
3.725
2.565
1.862
1.336
0.976
0.732
0.580
0.485
0.428
0.389
0.368
0.348
0.329
0.307
0.275
0.233
0.179
0.113
0.033
-0.059
-0.164
-0.279
-0.393
-0.504
-0.593
-0.654
-0.670
-0.651
-0.592
-0.510
1.001
0.974
0.964
1.045
1.254
1.685
2.561
4.354
7.717
11.358
9.874
5.909
3.341
2.030
1.329
0.929
0.692
0.546
0.462
0.416
0.386
0.372
0.361
0.348
0.326
0.294
0.248
0.188
0.113
0.024
-0.082
-0.203
-0.333
-0.473
-0.604
-0.716
-0.789
-0.809
-0.785
-0.712
-0.612
0.808
0.827
0.864
0.957
1.143
1.460
1.977
2.898
4.782
7.206
7.060
4.857
2.967
1.836
1.195
0.838
0.619
0.498
0.431
0.399
0.384
0.380
0.381
0.377
0.360
0.326
0.278
0.211
0.124
0.023
-0.093
-0.228
-0.376
-0.533
-0.686
-0.814
-0.899
-0.929
-0.895
-0.811
-0.693
0.692
0.725
0.778
0.871
0.997
1.142
1.075
0.052
-1.323
0.691
3.025
2.876
2.088
1.416
0.965
0.686
0.520
0.429
0.391
0.377
0.383
0.397
0.415
0.423
0.415
0.380
0.323
0.240
0.142
0.031
-0.096
-0.239
-0.396
-0.564
-0.734
-0.874
-0.974
-1.001
-0.964
-0.871
-0.749
0.610
0.655
0.714
0.805
0.910
0.954
0.546
-2.301
-4.197
-2.925
0.476
1.396
1.275
0.951
0.682
0.490
0.388
0.341
0.333
0.351
0.383
0.421
0.458
0.489
0.493
0.456
0.381
0.283
0.170
0.048
-0.084
-0.234
-0.397
-0.568
-0.737
-0.887
-0.983
-1.018
-0.983
-0.889
-0.764
0.549
0.603
0.677
0.775
0.891
0.966
0.760
-0.601
-2.798
-1.981
0.121
0.723
0.734
0.551
0.382
0.261
0.209
0.217
0.262
0.320
0.388
0.452
0.515
0.564
0.586
0.545
0.450
0.328
0.196
0.065
-0.073
-0.218
-0.375
-0.542
-0.704
-0.847
-0.940
-0.975
-0.939
-0.859
-0.747
0.504
0.568
0.654
0.770
0.913
1.079
1.160
0.930
0.416
0.296
0.462
0.496
0.383
0.207
0.042
-0.052
-0.047
0.038
0.161
0.287
0.398
0.491
0.574
0.639
0.666
0.619
0.499
0.358
0.210
0.071
-0.062
-0.203
-0.348
-0.502
-0.647
-0.771
-0.856
-0.889
-0.863
-0.795
-0.695
0.469
0.543
0.638
0.766
0.947
1.172
1.386
1.433
1.209
0.874
0.605
0.364
0.115
-0.154
-0.400
-0.530
-0.473
-0.247
0.028
0.264
0.428
0.551
0.640
0.696
0.704
0.643
0.511
0.359
0.207
0.068
-0.065
-0.196
-0.327
-0.462
-0.586
-0.689
-0.760
-0.784
-0.769
-0.712
-0.631
0.443
0.522
0.625
0.768
0.968
1.224
1.467
1.513
1.299
0.935
0.562
0.212
-0.156
-0.601
-1.082
-1.371
-1.192
-0.688
-0.153
0.251
0.511
0.666
0.742
0.755
0.711
0.622
0.494
0.336
0.188
0.046
-0.088
-0.211
-0.330
-0.439
-0.538
-0.617
-0.670
-0.689
-0.671
-0.626
-0.561
0.413
0.506
0.621
0.777
1.003
1.353
1.741
1.613
1.209
0.816
0.440
0.046
-0.437
-1.119
-2.030
-2.770
-2.423
-1.319
-0.348
0.281
0.669
0.902
0.988
0.923
0.783
0.647
0.503
0.338
0.167
0.002
-0.137
-0.257
-0.360
-0.447
-0.518
-0.571
-0.603
-0.611
-0.592
-0.555
-0.499
0.379
0.495
0.635
0.800
1.035
1.549
1.912
1.710
1.110
0.674
0.313
-0.086
-0.633
-1.496
-2.881
-4.245
-3.646
-1.853
-0.456
0.365
0.911
1.347
1.575
1.354
1.020
0.816
0.642
0.426
0.174
-0.054
-0.224
-0.350
-0.435
-0.497
-0.537
-0.560
-0.568
-0.558
-0.535
-0.496
-0.448
0.327
0.508
0.686
0.861
1.061
1.405
1.663
1.471
0.904
0.528
0.210
-0.150
-0.653
-1.463
-2.701
-3.898
-3.344
-1.700
-0.407
0.450
1.144
2.085
2.566
2.222
1.392
1.185
1.045
0.664
0.208
-0.144
-0.371
-0.504
-0.570
-0.598
-0.599
-0.588
-0.565
-0.537
-0.499
-0.456
-0.412
0.231
0.569
0.831
1.019
1.141
1.226
1.206
0.976
0.663
0.393
0.140
-0.145
-0.528
-1.076
-1.787
-2.303
-2.020
-1.100
-0.217
0.459
1.118
2.188
2.758
2.287
1.564
1.695
1.806
1.066
0.209
-0.332
-0.626
-0.758
-0.790
-0.765
-0.713
-0.654
-0.594
-0.540
-0.486
-0.435
-0.388
0.047
0.753
1.182
1.376
1.416
1.307
1.043
0.735
0.467
0.261
0.087
-0.103
-0.345
-0.654
-0.990
-1.167
-1.006
-0.574
-0.098
0.326
0.736
1.235
1.655
1.305
1.121
1.699
2.136
1.103
-0.047
-0.733
-1.064
-1.168
-1.125
-1.016
-0.883
-0.758
-0.653
-0.565
-0.490
-0.428
-0.374
-0.243
1.225
1.896
2.112
2.059
1.636
1.034
0.525
0.221
0.089
0.021
-0.053
-0.174
-0.328
-0.477
-0.552
-0.483
-0.308
-0.093
0.085
0.218
0.280
0.219
0.042
0.057
0.513
0.862
0.277
-0.666
-1.430
-1.798
-1.811
-1.626
-1.366
-1.115
-0.899
-0.733
-0.606
-0.506
-0.430
-0.369
-0.407
2.074
3.048
3.615
3.773
2.565
1.032
0.070
-0.253
-0.205
-0.076
-0.002
-0.015
-0.085
-0.168
-0.224
-0.236
-0.207
-0.172
-0.190
-0.295
-0.516
-0.894
-1.313
-1.504
-1.137
-0.353
-0.201
-1.345
-2.510
-2.965
-2.799
-2.326
-1.811
-1.383
-1.063
-0.824
-0.652
-0.528
-0.436
-0.369
-0.054
2.680
4.044
6.429
7.068
4.965
0.648
-1.176
-1.337
-0.720
-0.154
0.122
0.188
0.139
0.054
-0.036
-0.112
-0.187
-0.285
-0.456
-0.756
-1.283
-2.083
-3.118
-3.943
-3.423
-0.292
0.734
-1.498
-4.150
-4.847
-4.242
-3.228
-2.331
-1.671
-1.223
-0.910
-0.698
-0.549
-0.443
-0.370
0.415
2.311
3.795
6.754
8.128
4.557
-1.288
-4.522
-3.643
-1.320
0.014
0.480
0.535
0.433
0.278
0.113
-0.043
-0.205
-0.394
-0.684
-1.163
-1.978
-3.383
-5.663
-8.463
-8.629
-3.751
-0.823
-2.758
-6.731
-7.418
-5.952
-4.141
-2.789
-1.916
-1.343
-0.976
-0.727
-0.562
-0.446
-0.368
0.488
1.507
2.439
3.862
4.810
1.424
-4.195
-8.887
-5.927
-0.842
1.256
1.467
1.201
0.890
0.561
0.261
0.000
-0.233
-0.487
-0.851
-1.450
-2.499
-4.490
-8.452
-15.643
-19.337
-11.086
-5.251
-6.434
-8.988
-9.214
-7.005
-4.623
-3.013
-2.021
-1.397
-0.998
-0.735
-0.561
-0.443
-0.363
0.364
0.839
1.276
1.530
1.176
-0.551
-3.830
-6.614
-2.955
3.771
5.952
3.602
2.311
1.607
0.959
0.392
-0.008
-0.288
-0.552
-0.928
-1.553
-2.665
-4.744
-9.083
-17.565
-22.313
-14.290
-8.566
-7.704
-8.567
-8.337
-6.437
-4.358
-2.911
-1.962
-1.356
-0.967
-0.713
-0.542
-0.427
-0.350
0.209
0.428
0.585
0.575
0.222
-0.644
-1.784
-1.924
1.578
7.513
9.199
6.112
3.787
2.751
1.409
0.377
-0.166
-0.404
-0.595
-0.907
-1.451
-2.412
-4.098
-7.015
-11.171
-13.156
-10.324
-7.533
-6.597
-6.560
-6.090
-4.920
-3.589
-2.500
-1.744
-1.236
-0.896
-0.663
-0.506
-0.400
-0.331
0.110
0.204
0.254
0.204
-0.013
-0.352
-0.623
-0.170
2.201
6.757
7.913
5.660
5.062
4.037
1.388
-0.299
-0.746
-0.630
-0.573
-0.748
-1.176
-1.905
-3.008
-4.579
-6.244
-7.006
-6.401
-5.430
-4.870
-4.602
-4.190
-3.506
-2.718
-2.005
-1.462
-1.068
-0.787
-0.592
-0.457
-0.365
-0.305
0.061
0.098
0.105
0.061
-0.040
-0.168
-0.176
0.171
1.197
2.771
3.593
3.735
4.299
2.871
-0.976
-3.037
-2.250
-0.951
-0.272
-0.294
-0.721
-1.297
-2.022
-2.848
-3.620
-4.020
-3.957
-3.663
-3.390
-3.147
-2.853
-2.439
-1.981
-1.532
-1.168
-0.877
-0.662
-0.508
-0.397
-0.322
-0.273
0.042
0.047
0.040
0.012
-0.041
-0.083
-0.060
0.138
0.561
1.117
1.591
1.872
1.619
-0.957
-7.944
-9.858
-5.194
-0.621
1.188
0.929
0.071
-0.626
-1.198
-1.712
-2.147
-2.405
-2.477
-2.413
-2.292
-2.137
-1.947
-1.694
-1.418
-1.141
-0.895
-0.694
-0.537
-0.417
-0.332
-0.273
-0.235
0.037
0.025
0.004
-0.029
-0.063
-0.086
-0.058
0.042
0.223
0.461
0.646
0.623
-0.122
-3.290
-10.257
-12.205
-6.184
2.703
6.113
4.154
1.299
0.081
-0.533
-0.948
-1.258
-1.457
-1.545
-1.563
-1.519
-1.435
-1.317
-1.169
-0.998
-0.824
-0.663
-0.526
-0.414
-0.329
-0.266
-0.221
-0.194
0.829
0.682
0.585
0.530
0.497
0.483
0.477
0.478
0.481
0.485
0.489
0.491
0.493
0.493
0.491
0.487
0.482
0.476
0.468
0.460
0.451
0.442
0.434
0.425
0.416
0.408
0.400
0.392
0.384
0.377
0.370
0.363
0.358
0.353
0.348
0.345
0.342
0.341
0.340
0.340
0.342
0.685
0.590
0.527
0.490
0.471
0.464
0.466
0.469
0.473
0.479
0.483
0.484
0.484
0.482
0.478
0.473
0.467
0.459
0.450
0.442
0.433
0.425
0.416
0.407
0.399
0.391
0.382
0.374
0.367
0.359
0.352
0.345
0.339
0.333
0.329
0.325
0.322
0.321
0.320
0.321
0.323
0.568
0.505
0.465
0.445
0.439
0.444
0.450
0.459
0.468
0.475
0.479
0.481
0.480
0.477
0.470
0.463
0.454
0.445
0.436
0.427
0.418
0.409
0.400
0.392
0.383
0.374
0.366
0.358
0.349
0.341
0.333
0.326
0.319
0.313
0.307
0.304
0.300
0.299
0.298
0.299
0.301
0.474
0.430
0.406
0.403
0.411
0.423
0.439
0.454
0.467
0.477
0.483
0.485
0.483
0.478
0.469
0.458
0.447
0.436
0.425
0.414
0.404
0.395
0.386
0.377
0.368
0.359
0.350
0.341
0.332
0.323
0.314
0.305
0.297
0.290
0.284
0.279
0.276
0.274
0.274
0.275
0.278
0.391
0.368
0.360
0.373
0.390
0.412
0.434
0.456
0.474
0.488
0.497
0.500
0.497
0.488
0.475
0.461
0.445
0.430
0.416
0.404
0.393
0.383
0.373
0.364
0.354
0.344
0.335
0.325
0.314
0.304
0.293
0.283
0.274
0.265
0.258
0.253
0.249
0.247
0.246
0.248
0.252
0.356
0.366
0.383
0.397
0.403
0.421
0.447
0.470
0.496
0.516
0.531
0.535
0.528
0.513
0.493
0.472
0.449
0.428
0.411
0.396
0.384
0.372
0.361
0.351
0.342
0.331
0.320
0.309
0.296
0.284
0.271
0.259
0.248
0.238
0.229
0.222
0.217
0.215
0.215
0.217
0.222
0.474
0.598
0.641
0.566
0.496
0.469
0.480
0.507
0.539
0.570
0.593
0.600
0.588
0.564
0.531
0.494
0.462
0.432
0.410
0.391
0.377
0.363
0.352
0.340
0.330
0.318
0.305
0.292
0.277
0.262
0.247
0.232
0.219
0.206
0.195
0.187
0.181
0.178
0.179
0.182
0.188
1.058
1.738
1.696
1.109
0.719
0.574
0.543
0.566
0.612
0.663
0.703
0.718
0.701
0.653
0.592
0.534
0.483
0.442
0.412
0.389
0.370
0.357
0.343
0.331
0.319
0.306
0.291
0.275
0.258
0.240
0.221
0.203
0.186
0.169
0.156
0.145
0.138
0.135
0.135
0.140
0.149
2.787
5.724
5.526
2.366
1.107
0.719
0.631
0.655
0.724
0.819
0.902
0.944
0.903
0.811
0.694
0.595
0.515
0.457
0.417
0.388
0.367
0.351
0.337
0.324
0.310
0.295
0.278
0.259
0.238
0.217
0.193
0.170
0.148
0.127
0.110
0.096
0.087
0.084
0.085
0.092
0.102
4.639
8.299
7.401
3.453
1.377
0.845
0.730
0.767
0.880
1.067
1.276
1.390
1.300
1.075
0.852
0.676
0.554
0.474
0.422
0.388
0.365
0.347
0.331
0.317
0.302
0.284
0.264
0.243
0.218
0.190
0.162
0.133
0.104
0.079
0.056
0.039
0.027
0.023
0.025
0.034
0.047
3.248
6.255
5.982
2.704
1.342
0.898
0.815
0.884
1.071
1.435
1.963
2.347
2.104
1.531
1.063
0.773
0.598
0.490
0.428
0.388
0.362
0.342
0.327
0.312
0.295
0.276
0.252
0.227
0.197
0.164
0.127
0.091
0.054
0.021
-0.008
-0.031
-0.047
-0.052
-0.048
-0.037
-0.017
1.710
2.485
2.397
1.651
1.129
0.911
0.889
0.982
1.223
1.796
3.099
4.500
3.627
2.114
1.274
0.851
0.629
0.503
0.430
0.387
0.359
0.341
0.324
0.308
0.291
0.268
0.242
0.211
0.176
0.135
0.091
0.044
-0.002
-0.046
-0.085
-0.115
-0.135
-0.143
-0.137
-0.120
-0.094
1.133
1.327
1.305
1.133
0.978
0.925
0.960
1.047
1.168
1.622
3.382
5.485
4.749
2.377
1.350
0.881
0.633
0.504
0.428
0.385
0.358
0.337
0.323
0.305
0.287
0.264
0.234
0.199
0.156
0.107
0.051
-0.008
-0.068
-0.126
-0.179
-0.218
-0.243
-0.253
-0.244
-0.222
-0.185
0.989
1.030
1.008
0.956
0.942
0.975
1.065
1.110
0.882
-0.013
-0.832
1.620
2.574
1.824
1.207
0.832
0.619
0.495
0.421
0.378
0.354
0.336
0.321
0.305
0.286
0.261
0.228
0.187
0.137
0.078
0.010
-0.064
-0.142
-0.218
-0.286
-0.341
-0.376
-0.389
-0.376
-0.341
-0.292
1.005
0.977
0.928
0.903
0.947
1.066
1.244
1.342
0.795
-2.829
-5.477
-3.494
0.169
1.163
1.015
0.772
0.586
0.476
0.412
0.374
0.351
0.336
0.323
0.307
0.288
0.262
0.226
0.179
0.122
0.050
-0.033
-0.125
-0.224
-0.323
-0.415
-0.490
-0.537
-0.554
-0.532
-0.485
-0.417
1.001
0.948
0.887
0.886
0.965
1.159
1.472
1.819
1.693
-1.201
-3.655
-2.994
0.197
1.006
0.913
0.718
0.556
0.456
0.401
0.367
0.348
0.338
0.327
0.314
0.295
0.268
0.229
0.177
0.110
0.028
-0.072
-0.187
-0.309
-0.439
-0.560
-0.662
-0.729
-0.746
-0.720
-0.651
-0.559
0.903
0.863
0.831
0.853
0.972
1.217
1.656
2.333
3.027
2.890
1.577
1.217
1.416
1.212
0.922
0.684
0.528
0.436
0.386
0.359
0.347
0.342
0.335
0.327
0.310
0.282
0.241
0.181
0.106
0.009
-0.107
-0.244
-0.397
-0.559
-0.723
-0.855
-0.941
-0.968
-0.928
-0.832
-0.709
0.766
0.760
0.752
0.795
0.921
1.173
1.641
2.397
3.475
4.218
3.863
2.857
1.950
1.291
0.896
0.643
0.495
0.409
0.368
0.350
0.347
0.351
0.353
0.354
0.340
0.314
0.264
0.198
0.111
0.002
-0.132
-0.293
-0.474
-0.673
-0.877
-1.051
-1.169
-1.201
-1.142
-1.018
-0.856
0.655
0.662
0.677
0.725
0.833
1.055
1.419
2.023
2.746
3.298
3.201
2.495
1.717
1.149
0.778
0.562
0.438
0.371
0.346
0.340
0.351
0.369
0.384
0.397
0.392
0.364
0.307
0.228
0.129
0.004
-0.145
-0.322
-0.531
-0.763
-1.004
-1.218
-1.361
-1.402
-1.329
-1.174
-0.982
0.572
0.588
0.611
0.662
0.763
0.964
1.334
1.855
2.118
1.946
1.882
1.597
1.202
0.842
0.600
0.445
0.353
0.314
0.310
0.329
0.357
0.396
0.438
0.470
0.482
0.451
0.381
0.281
0.159
0.023
-0.139
-0.329
-0.550
-0.807
-1.079
-1.317
-1.488
-1.536
-1.447
-1.276
-1.060
0.511
0.535
0.565
0.622
0.725
0.945
1.530
3.414
3.126
2.032
1.108
0.900
0.700
0.523
0.370
0.279
0.235
0.238
0.265
0.311
0.368
0.434
0.515
0.588
0.624
0.591
0.489
0.351
0.203
0.053
-0.115
-0.308
-0.539
-0.800
-1.071
-1.324
-1.494
-1.545
-1.466
-1.297
-1.079
0.463
0.493
0.535
0.603
0.709
0.950
1.609
3.750
3.789
2.247
0.829
0.500
0.341
0.218
0.119
0.060
0.067
0.121
0.205
0.291
0.388
0.487
0.610
0.743
0.829
0.789
0.629
0.433
0.252
0.083
-0.083
-0.274
-0.491
-0.736
-1.001
-1.232
-1.393
-1.445
-1.381
-1.229
-1.037
0.427
0.469
0.518
0.590
0.711
0.920
1.308
1.982
2.186
1.327
0.609
0.284
0.088
-0.073
-0.210
-0.263
-0.204
-0.053
0.122
0.284
0.419
0.548
0.704
0.885
1.025
0.964
0.737
0.483
0.277
0.104
-0.057
-0.233
-0.430
-0.652
-0.875
-1.081
-1.222
-1.267
-1.224
-1.101
-0.945
0.398
0.443
0.506
0.585
0.707
0.874
1.077
1.222
1.150
0.813
0.422
0.108
-0.164
-0.459
-0.724
-0.859
-0.717
-0.364
0.009
0.294
0.481
0.615
0.761
0.927
1.050
0.974
0.723
0.466
0.258
0.096
-0.053
-0.207
-0.379
-0.563
-0.752
-0.916
-1.027
-1.072
-1.039
-0.954
-0.829
0.375
0.428
0.496
0.592
0.713
0.864
0.995
1.008
0.871
0.593
0.283
-0.053
-0.462
-1.014
-1.708
-2.202
-1.861
-0.949
-0.150
0.366
0.635
0.769
0.820
0.861
0.859
0.768
0.567
0.369
0.198
0.059
-0.077
-0.211
-0.354
-0.503
-0.646
-0.771
-0.856
-0.892
-0.871
-0.807
-0.714
0.351
0.413
0.494
0.598
0.736
0.906
1.045
0.980
0.763
0.485
0.176
-0.215
-0.776
-1.766
-3.571
-5.709
-4.753
-2.035
-0.318
0.510
0.921
1.093
1.063
0.886
0.695
0.542
0.392
0.257
0.115
-0.011
-0.133
-0.253
-0.371
-0.482
-0.586
-0.672
-0.730
-0.747
-0.733
-0.685
-0.617
0.318
0.404
0.503
0.619
0.762
0.961
1.147
1.003
0.693
0.403
0.086
-0.323
-0.996
-2.393
-5.903
-9.807
-8.648
-3.229
-0.425
0.735
1.327
1.661
1.613
1.215
0.776
0.505
0.346
0.201
0.047
-0.103
-0.233
-0.341
-0.433
-0.510
-0.573
-0.622
-0.649
-0.652
-0.633
-0.590
-0.535
0.264
0.405
0.555
0.671
0.786
0.916
1.011
0.865
0.589
0.322
0.032
-0.343
-0.989
-2.281
-5.314
-9.012
-7.946
-2.862
-0.282
0.912
1.660
2.276
2.356
1.690
0.993
0.625
0.427
0.212
-0.023
-0.231
-0.387
-0.486
-0.550
-0.591
-0.612
-0.619
-0.615
-0.596
-0.565
-0.525
-0.475
0.157
0.488
0.710
0.818
0.867
0.873
0.815
0.664
0.453
0.238
0.009
-0.292
-0.765
-1.564
-2.879
-4.152
-3.439
-1.515
-0.051
0.871
1.592
2.248
2.414
1.701
0.981
0.666
0.494
0.193
-0.154
-0.439
-0.617
-0.708
-0.735
-0.726
-0.695
-0.660
-0.618
-0.573
-0.530
-0.483
-0.435
-0.001
0.824
1.187
1.213
1.108
0.944
0.728
0.502
0.306
0.148
-0.008
-0.200
-0.485
-0.885
-1.369
-1.638
-1.357
-0.655
0.046
0.595
1.066
1.407
1.396
0.932
0.492
0.336
0.249
-0.052
-0.470
-0.791
-0.981
-1.042
-1.009
-0.930
-0.830
-0.736
-0.653
-0.580
-0.517
-0.460
-0.411
-0.040
1.950
2.406
2.054
1.639
1.171
0.683
0.288
0.085
0.001
-0.042
-0.113
-0.246
-0.431
-0.611
-0.685
-0.577
-0.300
-0.004
0.235
0.382
0.386
0.168
-0.206
-0.518
-0.562
-0.506
-0.658
-1.001
-1.334
-1.526
-1.518
-1.386
-1.200
-1.007
-0.843
-0.710
-0.603
-0.519
-0.451
-0.396
0.594
5.140
4.948
3.479
2.621
1.581
0.460
-0.271
-0.454
-0.299
-0.121
-0.033
-0.045
-0.123
-0.211
-0.268
-0.253
-0.192
-0.135
-0.139
-0.256
-0.545
-1.045
-1.679
-2.146
-2.163
-1.727
-1.415
-1.690
-2.109
-2.294
-2.178
-1.875
-1.526
-1.217
-0.973
-0.781
-0.636
-0.530
-0.450
-0.390
1.714
7.006
6.885
4.798
4.047
1.960
-0.598
-2.143
-1.956
-0.968
-0.246
0.098
0.184
0.147
0.057
-0.037
-0.111
-0.184
-0.285
-0.473
-0.815
-1.419
-2.418
-3.797
-5.197
-5.334
-3.754
-2.328
-2.524
-3.144
-3.300
-2.995
-2.439
-1.883
-1.431
-1.095
-0.846
-0.669
-0.544
-0.451
-0.386
1.393
4.641
4.833
4.460
4.222
1.071
-4.289
-8.919
-6.637
-2.175
-0.260
0.407
0.552
0.477
0.325
0.147
-0.031
-0.208
-0.427
-0.748
-1.292
-2.248
-3.979
-7.153
-12.121
-14.163
-8.980
-4.590
-3.949
-4.425
-4.433
-3.812
-2.950
-2.188
-1.597
-1.187
-0.893
-0.691
-0.550
-0.452
-0.384
0.763
2.030
2.511
2.604
1.985
-1.115
-8.921
-15.864
-10.530
-2.870
0.424
1.190
1.223
1.020
0.693
0.344
0.032
-0.237
-0.537
-0.945
-1.620
-2.850
-5.377
-11.542
-24.558
-29.108
-20.322
-8.557
-5.804
-5.466
-5.143
-4.254
-3.217
-2.331
-1.677
-1.225
-0.910
-0.696
-0.546
-0.445
-0.376
0.421
0.933
1.201
1.136
0.421
-1.728
-7.778
-11.359
-8.144
-0.454
2.465
2.729
2.513
2.075
1.317
0.594
0.076
-0.284
-0.621
-1.059
-1.760
-3.059
-5.731
-12.593
-26.516
-33.988
-22.857
-10.069
-6.543
-5.625
-5.020
-4.124
-3.117
-2.272
-1.636
-1.191
-0.888
-0.675
-0.531
-0.432
-0.365
0.242
0.445
0.533
0.425
-0.056
-1.115
-2.878
-3.941
-1.458
2.989
4.952
4.657
5.177
4.621
2.461
0.847
0.020
-0.382
-0.695
-1.086
-1.715
-2.788
-4.825
-8.892
-16.389
-20.758
-13.740
-8.200
-5.791
-4.868
-4.247
-3.510
-2.717
-2.025
-1.490
-1.100
-0.827
-0.633
-0.498
-0.406
-0.347
0.143
0.221
0.235
0.142
-0.110
-0.514
-0.911
-0.713
0.772
3.256
4.778
6.001
8.932
8.380
3.996
0.714
-0.298
-0.573
-0.736
-1.042
-1.524
-2.304
-3.557
-5.443
-7.601
-8.545
-7.339
-5.633
-4.479
-3.799
-3.301
-2.754
-2.198
-1.690
-1.280
-0.966
-0.737
-0.571
-0.454
-0.374
-0.324
0.098
0.122
0.114
0.054
-0.060
-0.196
-0.233
0.066
0.880
2.042
3.189
5.230
8.611
7.888
2.885
-0.628
-1.129
-0.749
-0.586
-0.814
-1.243
-1.785
-2.467
-3.318
-4.152
-4.502
-4.260
-3.707
-3.196
-2.786
-2.441
-2.067
-1.698
-1.346
-1.048
-0.810
-0.627
-0.495
-0.400
-0.335
-0.294
0.082
0.083
0.066
0.034
-0.018
-0.056
-0.016
0.176
0.585
1.144
1.822
2.794
4.069
2.884
-1.242
-3.383
-2.139
-0.319
0.477
-0.093
-0.844
-1.290
-1.682
-2.074
-2.438
-2.640
-2.605
-2.420
-2.207
-1.978
-1.752
-1.515
-1.266
-1.032
-0.824
-0.653
-0.518
-0.415
-0.341
-0.291
-0.260
0.079
0.071
0.048
0.022
-0.012
-0.028
0.008
0.118
0.320
0.596
0.886
1.100
0.861
-0.692
-3.671
-4.861
-1.973
2.505
4.825
2.236
-0.091
-0.813
-1.077
-1.281
-1.468
-1.588
-1.615
-1.570
-1.478
-1.363
-1.228
-1.077
-0.922
-0.769
-0.629
-0.510
-0.410
-0.335
-0.281
-0.243
-0.222
0.817
0.685
0.598
0.542
0.509
0.493
0.486
0.485
0.487
0.491
0.494
0.498
0.499
0.500
0.499
0.495
0.490
0.484
0.476
0.468
0.459
0.450
0.442
0.433
0.424
0.415
0.406
0.398
0.390
0.383
0.376
0.369
0.363
0.358
0.353
0.349
0.346
0.345
0.344
0.344
0.346
0.709
0.615
0.552
0.511
0.487
0.476
0.472
0.473
0.475
0.478
0.481
0.484
0.483
0.482
0.479
0.474
0.469
0.461
0.454
0.446
0.437
0.429
0.421
0.413
0.405
0.396
0.388
0.380
0.372
0.364
0.357
0.350
0.343
0.338
0.333
0.329
0.326
0.324
0.323
0.324
0.326
0.632
0.558
0.507
0.478
0.464
0.458
0.458
0.461
0.465
0.468
0.471
0.471
0.471
0.468
0.463
0.457
0.449
0.442
0.433
0.426
0.418
0.410
0.402
0.395
0.386
0.379
0.371
0.362
0.354
0.346
0.337
0.330
0.323
0.316
0.310
0.306
0.303
0.301
0.300
0.301
0.304
0.572
0.509
0.476
0.457
0.448
0.446
0.447
0.451
0.457
0.461
0.466
0.466
0.463
0.458
0.451
0.442
0.434
0.425
0.417
0.408
0.401
0.392
0.385
0.378
0.370
0.362
0.353
0.344
0.335
0.326
0.317
0.308
0.300
0.292
0.286
0.281
0.277
0.275
0.275
0.276
0.279
0.533
0.494
0.474
0.458
0.450
0.446
0.446
0.450
0.456
0.462
0.466
0.466
0.463
0.454
0.445
0.433
0.422
0.412
0.402
0.393
0.385
0.378
0.370
0.362
0.355
0.346
0.336
0.326
0.317
0.306
0.295
0.285
0.275
0.265
0.258
0.252
0.248
0.246
0.246
0.247
0.251
0.550
0.561
0.548
0.525
0.488
0.468
0.457
0.458
0.466
0.474
0.479
0.479
0.473
0.463
0.447
0.430
0.415
0.400
0.389
0.380
0.372
0.363
0.356
0.348
0.340
0.330
0.320
0.309
0.297
0.285
0.272
0.259
0.246
0.236
0.226
0.219
0.214
0.211
0.212
0.214
0.220
0.730
0.837
0.825
0.718
0.600
0.524
0.487
0.481
0.490
0.502
0.511
0.513
0.505
0.486
0.461
0.434
0.412
0.394
0.379
0.368
0.359
0.351
0.344
0.336
0.327
0.316
0.305
0.291
0.277
0.262
0.246
0.230
0.215
0.201
0.189
0.180
0.174
0.171
0.171
0.175
0.183
1.212
1.609
1.572
1.164
0.814
0.622
0.539
0.523
0.533
0.557
0.578
0.584
0.564
0.532
0.489
0.447
0.415
0.389
0.370
0.358
0.349
0.341
0.334
0.325
0.315
0.304
0.290
0.274
0.257
0.237
0.217
0.198
0.178
0.161
0.146
0.134
0.127
0.123
0.124
0.129
0.139
2.098
3.318
3.089
1.884
1.090
0.739
0.605
0.577
0.597
0.645
0.693
0.713
0.682
0.621
0.542
0.474
0.422
0.388
0.364
0.349
0.339
0.332
0.325
0.316
0.306
0.292
0.276
0.257
0.236
0.211
0.187
0.161
0.136
0.113
0.094
0.079
0.069
0.065
0.067
0.074
0.086
2.775
4.829
4.331
2.369
1.265
0.829
0.661
0.634
0.683
0.783
0.894
0.944
0.892
0.764
0.624
0.507
0.433
0.384
0.357
0.342
0.332
0.324
0.317
0.309
0.297
0.282
0.263
0.240
0.214
0.184
0.152
0.120
0.087
0.057
0.031
0.012
-0.001
-0.006
-0.003
0.007
0.024
2.286
3.543
3.287
2.036
1.205
0.831
0.698
0.690
0.772
0.961
1.199
1.343
1.247
0.978
0.722
0.546
0.443
0.381
0.349
0.333
0.325
0.319
0.313
0.304
0.291
0.274
0.252
0.225
0.193
0.155
0.114
0.072
0.030
-0.010
-0.045
-0.071
-0.088
-0.093
-0.089
-0.073
-0.050
1.504
1.941
1.877
1.414
1.011
0.791
0.710
0.720
0.828
1.085
1.532
1.867
1.674
1.193
0.805
0.564
0.436
0.369
0.337
0.324
0.318
0.313
0.309
0.301
0.286
0.269
0.243
0.210
0.171
0.125
0.073
0.018
-0.037
-0.090
-0.136
-0.172
-0.196
-0.203
-0.195
-0.174
-0.141
1.037
1.177
1.170
1.007
0.839
0.743
0.708
0.716
0.767
0.927
1.366
1.925
1.769
1.230
0.802
0.545
0.419
0.350
0.323
0.315
0.312
0.310
0.308
0.299
0.287
0.265
0.237
0.198
0.150
0.092
0.028
-0.043
-0.116
-0.187
-0.250
-0.300
-0.330
-0.342
-0.329
-0.298
-0.253
0.841
0.885
0.863
0.798
0.740
0.710
0.717
0.722
0.624
0.338
0.178
0.793
1.206
0.994
0.691
0.488
0.378
0.329
0.308
0.302
0.305
0.309
0.307
0.301
0.288
0.266
0.232
0.189
0.132
0.064
-0.018
-0.109
-0.208
-0.302
-0.391
-0.459
-0.503
-0.518
-0.500
-0.454
-0.388
0.764
0.766
0.732
0.698
0.683
0.705
0.759
0.809
0.681
0.049
-1.025
-0.221
0.714
0.756
0.576
0.431
0.344
0.305
0.294
0.294
0.300
0.307
0.308
0.305
0.293
0.270
0.234
0.185
0.119
0.035
-0.066
-0.184
-0.310
-0.438
-0.561
-0.661
-0.727
-0.742
-0.716
-0.645
-0.552
0.713
0.693
0.661
0.635
0.641
0.698
0.811
0.970
1.149
1.355
1.656
1.951
1.103
0.747
0.527
0.384
0.317
0.287
0.283
0.289
0.299
0.309
0.315
0.312
0.303
0.279
0.242
0.187
0.109
0.013
-0.111
-0.255
-0.423
-0.596
-0.767
-0.914
-1.003
-1.031
-0.978
-0.879
-0.741
0.650
0.628
0.594
0.575
0.592
0.657
0.812
1.086
1.506
2.253
3.350
2.733
1.415
0.792
0.498
0.360
0.293
0.272
0.273
0.285
0.300
0.315
0.326
0.328
0.322
0.298
0.258
0.196
0.111
-0.004
-0.152
-0.329
-0.537
-0.767
-1.002
-1.207
-1.343
-1.378
-1.302
-1.147
-0.954
0.579
0.556
0.531
0.509
0.522
0.582
0.747
1.011
1.403
1.843
2.105
1.810
1.161
0.696
0.447
0.320
0.269
0.254
0.264
0.280
0.304
0.328
0.348
0.359
0.355
0.335
0.289
0.221
0.120
-0.012
-0.179
-0.391
-0.646
-0.938
-1.255
-1.540
-1.737
-1.784
-1.665
-1.443
-1.181
0.512
0.489
0.470
0.448
0.461
0.536
0.730
1.007
1.257
1.272
1.181
0.974
0.700
0.484
0.337
0.260
0.231
0.229
0.249
0.278
0.313
0.349
0.386
0.418
0.425
0.402
0.348
0.261
0.145
0.000
-0.188
-0.426
-0.716
-1.074
-1.470
-1.844
-2.114
-2.176
-2.018
-1.708
-1.376
0.455
0.437
0.420
0.415
0.444
0.575
1.068
2.253
2.942
1.655
0.682
0.396
0.309
0.246
0.200
0.175
0.174
0.195
0.230
0.273
0.327
0.390
0.458
0.524
0.557
0.533
0.450
0.333
0.194
0.030
-0.172
-0.423
-0.746
-1.138
-1.595
-2.045
-2.365
-2.441
-2.240
-1.883
-1.500
0.410
0.400
0.394
0.392
0.448
0.712
1.823
4.841
6.364
3.780
0.737
0.102
0.028
0.041
0.043
0.055
0.090
0.135
0.201
0.270
0.350
0.447
0.576
0.720
0.818
0.782
0.630
0.445
0.259
0.079
-0.127
-0.382
-0.705
-1.112
-1.571
-2.030
-2.380
-2.446
-2.265
-1.908
-1.514
0.375
0.372
0.373
0.390
0.472
0.758
1.921
5.033
6.605
3.919
0.746
-0.006
-0.131
-0.144
-0.133
-0.116
-0.051
0.044
0.155
0.272
0.378
0.519
0.738
1.047
1.295
1.234
0.911
0.585
0.332
0.130
-0.070
-0.309
-0.613
-0.991
-1.420
-1.833
-2.139
-2.222
-2.076
-1.768
-1.428
0.347
0.354
0.366
0.392
0.465
0.672
1.254
2.481
3.213
1.679
0.417
-0.093
-0.261
-0.349
-0.403
-0.398
-0.289
-0.094
0.120
0.289
0.430
0.594
0.880
1.421
1.997
1.859
1.208
0.685
0.377
0.168
-0.014
-0.225
-0.495
-0.825
-1.188
-1.526
-1.770
-1.850
-1.749
-1.534
-1.267
0.325
0.340
0.362
0.397
0.459
0.578
0.772
1.006
0.990
0.587
0.141
-0.180
-0.427
-0.667
-0.904
-0.989
-0.769
-0.320
0.095
0.380
0.539
0.670
0.901
1.453
2.167
1.995
1.198
0.643
0.347
0.165
0.004
-0.173
-0.391
-0.663
-0.951
-1.210
-1.395
-1.466
-1.412
-1.268
-1.081
0.305
0.324
0.357
0.401
0.459
0.535
0.604
0.617
0.519
0.290
0.009
-0.290
-0.665
-1.213
-1.928
-2.451
-1.941
-0.765
0.168
0.633
0.800
0.830
0.832
0.962
1.221
1.135
0.723
0.417
0.232
0.104
-0.019
-0.160
-0.342
-0.547
-0.765
-0.956
-1.096
-1.147
-1.121
-1.029
-0.898
0.283
0.309
0.349
0.402
0.469
0.538
0.573
0.527
0.395
0.195
-0.050
-0.392
-0.956
-2.032
-4.206
-7.289
-5.695
-1.694
0.417
1.128
1.329
1.333
1.061
0.619
0.327
0.241
0.200
0.144
0.078
0.003
-0.093
-0.208
-0.343
-0.496
-0.648
-0.780
-0.875
-0.911
-0.899
-0.837
-0.746
0.248
0.290
0.348
0.409
0.479
0.550
0.575
0.507
0.362
0.163
-0.088
-0.470
-1.158
-2.726
-7.710
-12.485
-9.742
-2.821
0.873
1.785
2.176
2.500
2.044
1.007
0.247
-0.040
-0.057
-0.041
-0.063
-0.130
-0.209
-0.301
-0.398
-0.500
-0.599
-0.677
-0.734
-0.752
-0.738
-0.692
-0.628
0.183
0.278
0.368
0.438
0.492
0.537
0.537
0.461
0.320
0.139
-0.099
-0.454
-1.105
-2.566
-6.599
-10.536
-8.633
-2.326
1.047
2.096
3.004
4.201
3.660
1.776
0.552
0.056
-0.086
-0.140
-0.205
-0.290
-0.370
-0.446
-0.505
-0.562
-0.606
-0.639
-0.657
-0.656
-0.633
-0.594
-0.542
0.097
0.347
0.485
0.538
0.549
0.533
0.486
0.392
0.262
0.110
-0.085
-0.370
-0.844
-1.701
-3.216
-4.872
-3.716
-0.968
0.832
1.787
2.852
4.225
3.745
1.875
0.628
0.065
-0.152
-0.270
-0.391
-0.504
-0.584
-0.641
-0.661
-0.668
-0.665
-0.651
-0.632
-0.605
-0.569
-0.528
-0.481
0.085
0.743
0.954
0.851
0.705
0.576
0.445
0.314
0.189
0.078
-0.056
-0.244
-0.532
-0.943
-1.437
-1.690
-1.244
-0.309
0.510
1.141
1.769
2.282
1.984
0.992
0.164
-0.263
-0.439
-0.573
-0.707
-0.823
-0.891
-0.909
-0.880
-0.826
-0.762
-0.702
-0.641
-0.586
-0.536
-0.487
-0.442
0.607
2.539
2.503
1.622
1.053
0.691
0.388
0.180
0.059
0.005
-0.044
-0.130
-0.264
-0.447
-0.613
-0.651
-0.481
-0.128
0.221
0.500
0.692
0.704
0.358
-0.237
-0.791
-1.063
-1.124
-1.127
-1.186
-1.266
-1.307
-1.265
-1.157
-1.026
-0.893
-0.776
-0.675
-0.593
-0.524
-0.466
-0.417
3.211
7.416
6.877
3.037
1.566
0.787
0.178
-0.196
-0.267
-0.172
-0.061
-0.017
-0.045
-0.126
-0.205
-0.238
-0.204
-0.112
-0.026
-0.017
-0.126
-0.431
-0.986
-1.692
-2.326
-2.544
-2.323
-2.016
-1.874
-1.858
-1.835
-1.700
-1.493
-1.264
-1.047
-0.864
-0.722
-0.610
-0.524
-0.458
-0.404
4.921
12.019
8.591
3.986
1.875
0.598
-0.666
-1.453
-1.207
-0.577
-0.106
0.118
0.180
0.141
0.063
-0.019
-0.085
-0.143
-0.235
-0.414
-0.764
-1.360
-2.340
-3.707
-5.079
-5.490
-4.569
-3.416
-2.804
-2.604
-2.449
-2.194
-1.842
-1.504
-1.199
-0.952
-0.769
-0.631
-0.528
-0.453
-0.397
3.066
6.949
6.246
3.030
1.501
-0.283
-3.288
-6.351
-4.234
-1.410
-0.128
0.365
0.502
0.463
0.325
0.161
-0.012
-0.187
-0.403
-0.723
-1.262
-2.181
-3.824
-6.695
-10.879
-12.635
-9.171
-5.655
-3.996
-3.402
-3.054
-2.634
-2.153
-1.693
-1.314
-1.021
-0.804
-0.644
-0.529
-0.447
-0.390
1.068
2.316
2.327
1.616
0.616
-1.489
-7.396
-10.594
-8.143
-2.149
0.174
0.900
1.083
0.981
0.706
0.366
0.051
-0.228
-0.533
-0.950
-1.611
-2.795
-5.128
-10.334
-22.181
-25.041
-17.056
-8.255
-5.146
-4.036
-3.451
-2.899
-2.310
-1.790
-1.363
-1.046
-0.810
-0.642
-0.523
-0.439
-0.383
0.427
0.841
0.935
0.683
-0.017
-1.667
-5.760
-9.188
-6.783
-1.164
1.049
1.902
2.221
2.019
1.354
0.646
0.114
-0.280
-0.648
-1.098
-1.786
-3.002
-5.425
-11.095
-23.468
-27.384
-19.374
-9.074
-5.538
-4.172
-3.466
-2.858
-2.276
-1.757
-1.341
-1.019
-0.789
-0.623
-0.505
-0.426
-0.371
0.211
0.368
0.399
0.238
-0.194
-1.060
-2.433
-3.282
-1.855
0.547
2.196
3.426
4.857
4.718
2.609
1.002
0.132
-0.378
-0.766
-1.208
-1.815
-2.827
-4.678
-8.221
-14.174
-17.200
-12.053
-7.323
-4.913
-3.805
-3.123
-2.577
-2.057
-1.603
-1.235
-0.952
-0.738
-0.586
-0.479
-0.405
-0.357
0.138
0.189
0.185
0.082
-0.142
-0.510
-0.842
-0.783
0.045
1.360
2.762
5.126
8.819
8.810
4.564
1.184
-0.025
-0.569
-0.952
-1.337
-1.794
-2.475
-3.565
-5.209
-7.137
-7.850
-6.728
-5.071
-3.872
-3.113
-2.586
-2.154
-1.746
-1.384
-1.082
-0.844
-0.666
-0.534
-0.440
-0.375
-0.336
0.113
0.128
0.112
0.050
-0.059
-0.181
-0.221
-0.030
0.499
1.320
2.459
4.989
8.805
8.741
4.183
0.617
-0.475
-0.863
-1.239
-1.635
-1.931
-2.199
-2.668
-3.332
-4.023
-4.281
-3.995
-3.388
-2.823
-2.383
-2.022
-1.703
-1.407
-1.136
-0.910
-0.724
-0.579
-0.471
-0.393
-0.341
-0.311
0.111
0.109
0.097
0.061
0.012
-0.028
0.005
0.160
0.471
0.958
1.641
2.836
4.590
4.214
1.272
-0.541
-0.979
-1.026
-1.588
-2.359
-2.395
-2.119
-2.067
-2.226
-2.458
-2.555
-2.480
-2.248
-1.993
-1.744
-1.514
-1.297
-1.092
-0.902
-0.734
-0.595
-0.485
-0.401
-0.342
-0.302
-0.280
0.119
0.115
0.103
0.079
0.051
0.036
0.062
0.154
0.329
0.584
0.898
1.238
1.355
0.711
-0.509
-1.266
-1.004
-0.514
-1.594
-3.675
-3.217
-2.119
-1.631
-1.500
-1.529
-1.565
-1.557
-1.481
-1.362
-1.229
-1.093
-0.956
-0.819
-0.689
-0.573
-0.474
-0.394
-0.332
-0.287
-0.259
-0.246
0.787
0.674
0.597
0.550
0.521
0.506
0.498
0.497
0.498
0.502
0.505
0.509
0.511
0.511
0.510
0.507
0.502
0.494
0.486
0.477
0.469
0.459
0.450
0.441
0.431
0.423
0.414
0.406
0.398
0.390
0.383
0.376
0.370
0.364
0.359
0.355
0.352
0.350
0.349
0.349
0.350
0.716
0.624
0.563
0.524
0.501
0.489
0.482
0.480
0.481
0.482
0.485
0.485
0.487
0.485
0.483
0.478
0.472
0.465
0.458
0.451
0.443
0.434
0.427
0.418
0.411
0.403
0.395
0.386
0.379
0.371
0.363
0.356
0.350
0.344
0.338
0.334
0.331
0.329
0.328
0.328
0.330
0.663
0.581
0.532
0.499
0.481
0.470
0.465
0.463
0.463
0.463
0.465
0.465
0.463
0.461
0.457
0.451
0.446
0.439
0.432
0.425
0.418
0.412
0.405
0.398
0.391
0.383
0.376
0.368
0.359
0.351
0.343
0.335
0.328
0.321
0.315
0.311
0.307
0.305
0.304
0.305
0.307
0.623
0.554
0.511
0.486
0.468
0.456
0.450
0.447
0.446
0.446
0.446
0.446
0.443
0.439
0.433
0.428
0.421
0.414
0.408
0.403
0.396
0.391
0.385
0.379
0.372
0.365
0.357
0.349
0.340
0.331
0.322
0.313
0.304
0.296
0.290
0.284
0.280
0.278
0.277
0.279
0.282
0.601
0.552
0.522
0.495
0.471
0.455
0.443
0.437
0.434
0.432
0.433
0.429
0.425
0.420
0.413
0.404
0.398
0.392
0.386
0.382
0.376
0.371
0.367
0.362
0.355
0.348
0.340
0.331
0.320
0.310
0.298
0.288
0.277
0.268
0.260
0.253
0.249
0.247
0.246
0.248
0.253
0.623
0.615
0.590
0.553
0.510
0.472
0.448
0.432
0.427
0.424
0.423
0.420
0.414
0.405
0.395
0.385
0.378
0.371
0.366
0.362
0.358
0.355
0.350
0.346
0.339
0.332
0.322
0.312
0.300
0.287
0.273
0.260
0.247
0.236
0.226
0.218
0.212
0.210
0.210
0.213
0.218
0.745
0.785
0.771
0.691
0.592
0.511
0.465
0.439
0.427
0.423
0.423
0.419
0.408
0.396
0.381
0.369
0.358
0.351
0.346
0.343
0.341
0.339
0.336
0.331
0.325
0.316
0.306
0.294
0.279
0.263
0.246
0.230
0.213
0.198
0.186
0.176
0.169
0.166
0.167
0.171
0.179
0.984
1.150
1.124
0.926
0.724
0.574
0.491
0.449
0.435
0.433
0.435
0.431
0.415
0.396
0.374
0.353
0.339
0.331
0.326
0.325
0.326
0.326
0.323
0.320
0.313
0.304
0.291
0.275
0.257
0.237
0.216
0.194
0.173
0.154
0.138
0.125
0.117
0.112
0.114
0.120
0.130
1.339
1.665
1.615
1.232
0.870
0.635
0.517
0.461
0.447
0.453
0.463
0.462
0.444
0.405
0.370
0.338
0.319
0.310
0.306
0.309
0.311
0.313
0.314
0.310
0.304
0.292
0.277
0.258
0.235
0.210
0.182
0.154
0.127
0.102
0.079
0.063
0.053
0.048
0.050
0.059
0.073
1.535
1.978
1.900
1.399
0.953
0.674
0.530
0.467
0.458
0.484
0.514
0.522
0.490
0.431
0.365
0.318
0.292
0.284
0.285
0.292
0.299
0.304
0.306
0.303
0.297
0.284
0.265
0.241
0.213
0.180
0.144
0.108
0.071
0.038
0.008
-0.014
-0.028
-0.034
-0.029
-0.016
0.003
1.404
1.742
1.680
1.281
0.899
0.653
0.513
0.459
0.456
0.508
0.579
0.616
0.561
0.456
0.355
0.292
0.260
0.254
0.261
0.274
0.285
0.295
0.300
0.300
0.293
0.278
0.256
0.227
0.190
0.149
0.103
0.055
0.007
-0.039
-0.078
-0.109
-0.129
-0.134
-0.128
-0.110
-0.083
1.099
1.274
1.232
1.014
0.768
0.587
0.472
0.428
0.439
0.507
0.615
0.675
0.607
0.452
0.311
0.244
0.214
0.219
0.233
0.256
0.274
0.290
0.298
0.298
0.292
0.274
0.248
0.214
0.170
0.118
0.058
-0.006
-0.071
-0.132
-0.188
-0.229
-0.257
-0.264
-0.255
-0.228
-0.189
0.841
0.909
0.876
0.764
0.621
0.499
0.423
0.385
0.389
0.469
0.603
0.660
0.571
0.383
0.239
0.168
0.158
0.176
0.208
0.238
0.265
0.287
0.297
0.300
0.293
0.274
0.246
0.205
0.152
0.085
0.009
-0.075
-0.163
-0.248
-0.324
-0.387
-0.422
-0.434
-0.418
-0.379
-0.321
0.687
0.694
0.663
0.588
0.497
0.416
0.362
0.352
0.412
0.611
0.916
0.889
0.554
0.278
0.132
0.084
0.098
0.138
0.181
0.225
0.258
0.284
0.300
0.304
0.299
0.280
0.248
0.200
0.137
0.054
-0.041
-0.155
-0.273
-0.391
-0.499
-0.590
-0.643
-0.659
-0.630
-0.571
-0.486
0.593
0.584
0.537
0.469
0.401
0.340
0.299
0.342
0.628
1.719
3.645
3.115
1.069
0.288
0.052
0.013
0.051
0.105
0.163
0.214
0.253
0.284
0.302
0.311
0.307
0.288
0.256
0.203
0.129
0.031
-0.093
-0.238
-0.399
-0.565
-0.724
-0.859
-0.942
-0.959
-0.915
-0.821
-0.695
0.535
0.500
0.448
0.379
0.303
0.231
0.199
0.296
0.865
3.748
6.858
5.164
1.928
0.385
0.030
-0.017
0.022
0.090
0.152
0.208
0.251
0.285
0.310
0.320
0.319
0.302
0.268
0.214
0.130
0.012
-0.143
-0.327
-0.541
-0.776
-1.010
-1.214
-1.345
-1.377
-1.299
-1.142
-0.949
0.481
0.437
0.371
0.291
0.195
0.096
0.012
0.046
0.502
2.575
4.887
4.346
1.527
0.284
-0.001
-0.031
0.022
0.089
0.150
0.207
0.254
0.293
0.320
0.336
0.339
0.324
0.292
0.234
0.139
0.000
-0.183
-0.416
-0.695
-1.018
-1.360
-1.682
-1.895
-1.931
-1.805
-1.545
-1.248
0.430
0.379
0.308
0.210
0.087
-0.059
-0.245
-0.408
-0.378
0.180
1.163
1.111
0.419
0.047
-0.045
-0.032
0.022
0.087
0.152
0.209
0.261
0.306
0.341
0.368
0.376
0.363
0.328
0.260
0.158
0.003
-0.210
-0.489
-0.838
-1.270
-1.763
-2.245
-2.606
-2.674
-2.435
-2.027
-1.587
0.382
0.326
0.253
0.146
0.011
-0.172
-0.389
-0.707
-1.103
-1.268
-0.971
-0.547
-0.323
-0.211
-0.132
-0.051
0.017
0.087
0.152
0.214
0.273
0.332
0.382
0.431
0.452
0.442
0.389
0.309
0.189
0.019
-0.214
-0.524
-0.946
-1.477
-2.139
-2.861
-3.389
-3.489
-3.108
-2.511
-1.898
0.344
0.291
0.216
0.115
0.000
-0.126
-0.177
-0.090
-0.442
-1.477
-1.680
-1.236
-0.723
-0.391
-0.204
-0.090
0.002
0.075
0.146
0.217
0.290
0.372
0.466
0.561
0.615
0.601
0.517
0.392
0.244
0.060
-0.183
-0.510
-0.966
-1.575
-2.368
-3.275
-3.979
-4.141
-3.619
-2.837
-2.099
0.312
0.264
0.202
0.120
0.036
0.038
0.429
1.948
2.290
0.036
-1.391
-1.276
-0.845
-0.483
-0.274
-0.144
-0.041
0.046
0.132
0.223
0.316
0.435
0.611
0.838
1.006
0.974
0.774
0.533
0.328
0.129
-0.107
-0.429
-0.880
-1.510
-2.332
-3.271
-4.006
-4.154
-3.661
-2.870
-2.129
0.288
0.248
0.198
0.144
0.105
0.168
0.682
2.422
3.033
0.814
-0.808
-1.005
-0.765
-0.523
-0.363
-0.244
-0.131
-0.011
0.122
0.232
0.349
0.518
0.834
1.414
1.985
1.889
1.247
0.737
0.429
0.215
0.002
-0.287
-0.703
-1.280
-2.013
-2.815
-3.443
-3.587
-3.211
-2.587
-1.965
0.268
0.242
0.205
0.166
0.147
0.195
0.460
1.022
1.154
0.214
-0.535
-0.718
-0.663
-0.579
-0.515
-0.440
-0.288
-0.088
0.123
0.284
0.408
0.585
1.044
2.371
4.609
4.173
1.948
0.922
0.499
0.285
0.109
-0.134
-0.487
-0.986
-1.575
-2.178
-2.633
-2.744
-2.546
-2.129
-1.686
0.254
0.235
0.214
0.195
0.183
0.197
0.254
0.332
0.241
-0.079
-0.384
-0.543
-0.642
-0.749
-0.858
-0.841
-0.582
-0.145
0.247
0.452
0.536
0.600
0.942
2.563
4.798
4.604
2.068
0.841
0.460
0.292
0.156
-0.026
-0.312
-0.714
-1.162
-1.594
-1.901
-2.012
-1.911
-1.676
-1.377
0.240
0.224
0.213
0.207
0.206
0.209
0.201
0.175
0.069
-0.113
-0.302
-0.480
-0.732
-1.101
-1.567
-1.785
-1.170
-0.055
0.760
0.975
0.904
0.716
0.474
0.675
1.961
1.901
0.865
0.432
0.289
0.211
0.126
-0.014
-0.236
-0.533
-0.866
-1.166
-1.376
-1.468
-1.426
-1.291
-1.104
0.214
0.203
0.204
0.210
0.224
0.234
0.220
0.175
0.075
-0.057
-0.240
-0.479
-0.891
-1.656
-2.935
-4.090
-2.551
0.675
2.332
2.140
1.755
1.391
0.541
-0.712
-1.286
-0.810
-0.311
-0.037
0.063
0.069
0.022
-0.079
-0.245
-0.457
-0.682
-0.886
-1.026
-1.097
-1.081
-1.002
-0.889
0.169
0.162
0.172
0.197
0.224
0.244
0.242
0.193
0.108
-0.018
-0.200
-0.488
-1.017
-2.104
-4.500
-7.589
-4.827
2.742
5.605
3.812
3.271
3.718
2.551
0.040
-1.363
-1.278
-0.693
-0.312
-0.137
-0.099
-0.130
-0.202
-0.315
-0.453
-0.599
-0.727
-0.815
-0.855
-0.850
-0.798
-0.724
0.090
0.107
0.134
0.170
0.210
0.235
0.238
0.201
0.123
0.006
-0.163
-0.448
-0.952
-1.970
-4.046
-6.771
-3.827
2.956
5.687
4.250
5.139
7.180
6.037
2.041
-0.287
-0.764
-0.619
-0.414
-0.304
-0.284
-0.308
-0.359
-0.430
-0.507
-0.586
-0.652
-0.697
-0.711
-0.698
-0.660
-0.605
-0.029
0.051
0.105
0.143
0.181
0.214
0.224
0.185
0.123
0.022
-0.122
-0.350
-0.722
-1.365
-2.264
-2.840
-1.494
1.201
2.753
3.146
4.913
7.363
6.340
2.563
0.303
-0.420
-0.550
-0.527
-0.498
-0.507
-0.524
-0.550
-0.575
-0.598
-0.620
-0.633
-0.639
-0.628
-0.605
-0.568
-0.524
-0.081
0.190
0.234
0.179
0.184
0.206
0.199
0.164
0.114
0.041
-0.067
-0.224
-0.453
-0.772
-1.096
-1.128
-0.550
0.435
1.239
1.770
2.642
3.857
3.229
1.262
-0.005
-0.565
-0.752
-0.786
-0.790
-0.785
-0.788
-0.779
-0.754
-0.722
-0.688
-0.656
-0.625
-0.588
-0.551
-0.511
-0.470
0.325
1.196
0.945
0.426
0.250
0.211
0.181
0.157
0.119
0.064
-0.007
-0.100
-0.223
-0.366
-0.479
-0.447
-0.204
0.168
0.523
0.789
1.008
1.083
0.659
-0.127
-0.819
-1.193
-1.293
-1.260
-1.199
-1.158
-1.108
-1.046
-0.960
-0.869
-0.783
-0.705
-0.635
-0.576
-0.524
-0.477
-0.436
2.061
5.014
3.589
1.093
0.389
0.232
0.189
0.204
0.186
0.132
0.075
0.031
-0.024
-0.087
-0.142
-0.148
-0.076
0.022
0.113
0.126
0.031
-0.241
-0.771
-1.447
-2.062
-2.349
-2.259
-2.006
-1.770
-1.617
-1.486
-1.344
-1.192
-1.037
-0.889
-0.764
-0.661
-0.577
-0.511
-0.458
-0.415
3.674
6.487
5.349
1.615
0.516
0.200
0.205
0.556
0.617
0.325
0.193
0.185
0.173
0.132
0.077
0.020
-0.022
-0.071
-0.154
-0.318
-0.616
-1.141
-1.939
-2.977
-3.980
-4.321
-3.873
-3.131
-2.523
-2.148
-1.900
-1.662
-1.424
-1.195
-0.989
-0.822
-0.689
-0.584
-0.506
-0.446
-0.402
2.043
4.693
3.303
1.274
0.427
-0.041
0.144
1.471
1.951
0.672
0.356
0.401
0.427
0.393
0.292
0.155
0.014
-0.142
-0.341
-0.639
-1.103
-1.854
-3.092
-4.886
-6.961
-7.758
-6.445
-4.593
-3.384
-2.692
-2.274
-1.939
-1.612
-1.318
-1.068
-0.864
-0.708
-0.590
-0.501
-0.438
-0.393
0.676
1.357
1.192
0.653
0.108
-0.477
-0.677
0.091
1.042
0.566
0.538
0.742
0.846
0.783
0.587
0.321
0.053
-0.203
-0.489
-0.865
-1.437
-2.367
-3.992
-6.780
-10.673
-12.376
-9.355
-6.004
-4.081
-3.085
-2.523
-2.094
-1.716
-1.379
-1.102
-0.878
-0.709
-0.584
-0.493
-0.429
-0.384
0.233
0.461
0.445
0.249
-0.133
-0.725
-1.405
-1.275
-0.399
0.217
0.848
1.310
1.592
1.499
1.063
0.536
0.092
-0.272
-0.622
-1.038
-1.632
-2.576
-4.237
-7.200
-11.425
-13.463
-10.075
-6.357
-4.271
-3.191
-2.554
-2.094
-1.701
-1.361
-1.081
-0.860
-0.690
-0.566
-0.476
-0.414
-0.374
0.119
0.199
0.189
0.068
-0.183
-0.575
-0.999
-1.048
-0.457
0.456
1.302
2.163
2.922
2.858
1.816
0.791
0.094
-0.395
-0.798
-1.214
-1.743
-2.523
-3.815
-5.877
-8.423
-9.426
-7.705
-5.397
-3.864
-2.944
-2.363
-1.933
-1.573
-1.262
-1.010
-0.804
-0.651
-0.535
-0.452
-0.395
-0.360
0.098
0.121
0.099
0.027
-0.123
-0.317
-0.469
-0.397
0.050
0.772
1.649
2.993
4.867
4.908
2.616
0.921
-0.041
-0.642
-1.115
-1.537
-1.907
-2.375
-3.129
-4.204
-5.310
-5.719
-5.067
-4.024
-3.120
-2.482
-2.031
-1.678
-1.371
-1.116
-0.898
-0.727
-0.590
-0.490
-0.419
-0.371
-0.344
0.114
0.113
0.098
0.048
-0.028
-0.109
-0.136
-0.027
0.303
0.825
1.607
2.924
4.881
4.891
2.451
0.614
-0.395
-1.131
-1.847
-2.373
-2.441
-2.389
-2.546
-2.954
-3.363
-3.514
-3.272
-2.816
-2.349
-1.955
-1.632
-1.372
-1.142
-0.941
-0.771
-0.630
-0.520
-0.438
-0.380
-0.343
-0.322
0.133
0.133
0.122
0.094
0.051
0.019
0.029
0.125
0.342
0.688
1.197
1.959
2.729
2.489
1.177
-0.016
-0.878
-1.931
-3.752
-5.059
-4.069
-2.778
-2.232
-2.131
-2.197
-2.232
-2.136
-1.928
-1.684
-1.461
-1.259
-1.075
-0.908
-0.761
-0.633
-0.528
-0.442
-0.380
-0.334
-0.309
-0.297
0.157
0.161
0.159
0.149
0.120
0.099
0.107
0.162
0.283
0.474
0.736
1.016
1.141
0.844
0.170
-0.512
-1.224
-2.873
-7.867
-10.100
-7.865
-3.384
-2.009
-1.559
-1.451
-1.418
-1.371
-1.291
-1.171
-1.052
-0.928
-0.810
-0.701
-0.598
-0.505
-0.428
-0.367
-0.320
-0.289
-0.271
-0.267
0.737
0.652
0.592
0.554
0.534
0.523
0.517
0.515
0.517
0.520
0.522
0.525
0.528
0.529
0.527
0.522
0.515
0.507
0.498
0.488
0.478
0.469
0.459
0.450
0.441
0.432
0.423
0.415
0.407
0.399
0.392
0.385
0.378
0.372
0.367
0.363
0.359
0.357
0.356
0.355
0.356
0.692
0.613
0.563
0.531
0.512
0.502
0.495
0.492
0.491
0.492
0.493
0.494
0.495
0.493
0.490
0.485
0.478
0.471
0.463
0.456
0.448
0.440
0.433
0.425
0.417
0.410
0.403
0.395
0.387
0.379
0.372
0.364
0.358
0.351
0.346
0.341
0.338
0.335
0.334
0.334
0.336
0.658
0.583
0.538
0.509
0.491
0.480
0.472
0.467
0.464
0.462
0.462
0.461
0.459
0.457
0.454
0.449
0.443
0.437
0.431
0.425
0.419
0.414
0.408
0.402
0.396
0.389
0.382
0.374
0.367
0.359
0.351
0.343
0.335
0.328
0.322
0.317
0.313
0.311
0.310
0.311
0.313
0.632
0.563
0.521
0.495
0.475
0.460
0.450
0.442
0.438
0.433
0.430
0.428
0.425
0.422
0.417
0.413
0.409
0.404
0.400
0.396
0.393
0.389
0.385
0.381
0.375
0.369
0.362
0.355
0.346
0.337
0.328
0.319
0.310
0.302
0.295
0.290
0.285
0.283
0.282
0.283
0.286
0.611
0.560
0.525
0.496
0.472
0.450
0.432
0.419
0.410
0.403
0.397
0.393
0.389
0.384
0.380
0.377
0.375
0.372
0.370
0.369
0.368
0.367
0.364
0.361
0.356
0.351
0.344
0.335
0.326
0.315
0.304
0.293
0.283
0.273
0.264
0.258
0.252
0.250
0.250
0.251
0.256
0.618
0.594
0.566
0.530
0.488
0.451
0.420
0.399
0.383
0.372
0.363
0.357
0.352
0.347
0.343
0.341
0.340
0.340
0.342
0.343
0.344
0.346
0.345
0.343
0.340
0.334
0.326
0.316
0.305
0.292
0.278
0.264
0.251
0.239
0.228
0.220
0.214
0.211
0.211
0.214
0.220
0.668
0.679
0.655
0.599
0.527
0.463
0.414
0.379
0.355
0.341
0.330
0.320
0.312
0.305
0.302
0.300
0.301
0.306
0.312
0.319
0.323
0.327
0.328
0.328
0.325
0.318
0.309
0.298
0.283
0.266
0.249
0.232
0.214
0.198
0.185
0.174
0.167
0.164
0.164
0.169
0.177
0.773
0.826
0.800
0.708
0.588
0.483
0.409
0.359
0.324
0.303
0.288
0.275
0.267
0.258
0.255
0.255
0.260
0.270
0.281
0.293
0.303
0.310
0.315
0.316
0.313
0.306
0.294
0.280
0.261
0.240
0.217
0.194
0.171
0.150
0.133
0.119
0.109
0.106
0.108
0.114
0.125
0.893
0.998
0.961
0.819
0.644
0.498
0.396
0.329
0.285
0.256
0.234
0.221
0.208
0.197
0.194
0.196
0.211
0.229
0.248
0.268
0.284
0.296
0.304
0.307
0.304
0.295
0.281
0.262
0.238
0.211
0.181
0.150
0.120
0.092
0.069
0.051
0.039
0.034
0.037
0.047
0.063
0.957
1.075
1.038
0.866
0.658
0.487
0.364
0.280
0.230
0.194
0.168
0.149
0.128
0.114
0.109
0.123
0.147
0.181
0.213
0.243
0.266
0.284
0.297
0.302
0.299
0.289
0.271
0.247
0.216
0.180
0.141
0.100
0.060
0.023
-0.010
-0.035
-0.050
-0.055
-0.050
-0.037
-0.014
0.900
1.006
0.962
0.804
0.608
0.435
0.308
0.211
0.145
0.100
0.065
0.036
0.005
-0.017
-0.008
0.027
0.070
0.122
0.172
0.214
0.251
0.276
0.294
0.300
0.299
0.287
0.265
0.234
0.195
0.149
0.096
0.041
-0.013
-0.064
-0.109
-0.143
-0.165
-0.171
-0.164
-0.141
-0.111
0.770
0.829
0.789
0.659
0.502
0.350
0.221
0.115
0.035
-0.025
-0.064
-0.121
-0.169
-0.195
-0.167
-0.103
-0.024
0.058
0.131
0.191
0.236
0.271
0.294
0.305
0.303
0.289
0.263
0.226
0.175
0.117
0.047
-0.026
-0.102
-0.172
-0.236
-0.283
-0.314
-0.321
-0.308
-0.278
-0.231
0.639
0.650
0.607
0.505
0.375
0.236
0.114
0.012
-0.066
-0.114
-0.163
-0.256
-0.383
-0.429
-0.364
-0.259
-0.129
-0.012
0.089
0.167
0.225
0.270
0.298
0.313
0.312
0.297
0.266
0.223
0.161
0.084
-0.004
-0.103
-0.206
-0.307
-0.399
-0.467
-0.514
-0.524
-0.502
-0.453
-0.384
0.531
0.518
0.462
0.366
0.251
0.113
-0.014
-0.103
-0.116
0.032
0.184
-0.060
-0.442
-0.627
-0.559
-0.408
-0.222
-0.072
0.050
0.147
0.217
0.268
0.303
0.321
0.324
0.309
0.278
0.226
0.154
0.060
-0.058
-0.189
-0.332
-0.479
-0.609
-0.719
-0.785
-0.801
-0.765
-0.686
-0.583
0.456
0.417
0.347
0.245
0.113
-0.030
-0.175
-0.235
-0.031
0.827
2.258
1.507
-0.096
-0.681
-0.695
-0.504
-0.291
-0.111
0.028
0.137
0.214
0.270
0.310
0.333
0.338
0.325
0.297
0.241
0.159
0.042
-0.107
-0.289
-0.486
-0.695
-0.896
-1.061
-1.171
-1.195
-1.128
-1.000
-0.837
0.398
0.341
0.250
0.128
-0.029
-0.223
-0.421
-0.505
-0.153
1.792
4.036
3.359
0.464
-0.624
-0.712
-0.532
-0.314
-0.125
0.019
0.131
0.215
0.276
0.316
0.342
0.351
0.345
0.320
0.269
0.182
0.039
-0.152
-0.389
-0.660
-0.961
-1.275
-1.550
-1.735
-1.764
-1.649
-1.426
-1.164
0.349
0.275
0.170
0.023
-0.189
-0.470
-0.818
-1.115
-1.040
0.393
2.694
2.480
0.069
-0.671
-0.682
-0.501
-0.287
-0.114
0.025
0.134
0.217
0.281
0.323
0.352
0.371
0.368
0.355
0.308
0.216
0.051
-0.187
-0.489
-0.853
-1.287
-1.773
-2.255
-2.586
-2.648
-2.410
-2.008
-1.572
0.307
0.222
0.101
-0.078
-0.348
-0.749
-1.343
-2.146
-2.788
-2.560
-1.457
-0.817
-0.831
-0.789
-0.630
-0.425
-0.240
-0.078
0.046
0.144
0.225
0.288
0.340
0.377
0.394
0.398
0.391
0.353
0.255
0.067
-0.204
-0.570
-1.045
-1.645
-2.405
-3.233
-3.875
-3.980
-3.507
-2.759
-2.047
0.271
0.179
0.044
-0.157
-0.464
-0.977
-1.856
-3.280
-5.137
-5.902
-4.483
-2.692
-1.530
-0.945
-0.597
-0.364
-0.184
-0.047
0.063
0.156
0.236
0.307
0.373
0.423
0.458
0.459
0.439
0.391
0.282
0.095
-0.206
-0.611
-1.179
-1.962
-3.073
-4.464
-5.682
-5.914
-4.948
-3.623
-2.531
0.244
0.148
0.012
-0.187
-0.505
-1.032
-1.992
-3.818
-6.606
-8.231
-6.285
-3.614
-1.929
-1.026
-0.568
-0.304
-0.140
-0.020
0.076
0.163
0.250
0.339
0.439
0.538
0.609
0.607
0.548
0.450
0.321
0.135
-0.155
-0.564
-1.182
-2.108
-3.531
-5.495
-7.437
-7.793
-6.185
-4.273
-2.875
0.223
0.135
0.009
-0.174
-0.455
-0.889
-1.626
-2.931
-5.224
-6.829
-5.578
-3.403
-1.854
-0.989
-0.536
-0.288
-0.137
-0.026
0.075
0.165
0.265
0.388
0.572
0.815
1.009
0.995
0.799
0.581
0.399
0.221
-0.026
-0.414
-1.025
-1.975
-3.449
-5.499
-7.610
-7.939
-6.287
-4.333
-2.894
0.211
0.131
0.022
-0.125
-0.336
-0.636
-1.040
-1.681
-2.753
-3.830
-3.505
-2.450
-1.480
-0.858
-0.506
-0.314
-0.178
-0.052
0.064
0.172
0.280
0.437
0.767
1.431
2.226
2.098
1.337
0.802
0.525
0.356
0.170
-0.142
-0.690
-1.557
-2.814
-4.421
-5.880
-6.158
-5.150
-3.762
-2.612
0.202
0.137
0.049
-0.063
-0.216
-0.398
-0.640
-0.945
-1.442
-1.931
-1.934
-1.533
-1.056
-0.726
-0.534
-0.412
-0.274
-0.101
0.083
0.215
0.301
0.435
0.897
2.687
5.016
4.807
2.223
1.010
0.620
0.484
0.388
0.171
-0.290
-1.039
-2.021
-3.070
-3.934
-4.150
-3.671
-2.900
-2.170
0.195
0.138
0.071
-0.010
-0.107
-0.227
-0.370
-0.556
-0.803
-1.010
-1.061
-0.924
-0.778
-0.691
-0.682
-0.635
-0.415
-0.050
0.262
0.409
0.397
0.326
0.488
2.685
5.846
5.008
2.307
0.886
0.590
0.529
0.503
0.369
0.002
-0.613
-1.336
-2.039
-2.541
-2.717
-2.532
-2.147
-1.704
0.182
0.129
0.078
0.024
-0.032
-0.103
-0.192
-0.307
-0.428
-0.534
-0.595
-0.603
-0.658
-0.807
-1.019
-1.012
-0.477
0.485
1.097
1.062
0.757
0.262
-0.659
-1.666
-0.919
0.773
0.378
0.338
0.386
0.435
0.446
0.354
0.074
-0.385
-0.900
-1.357
-1.686
-1.824
-1.771
-1.568
-1.322
0.153
0.101
0.063
0.034
0.008
-0.026
-0.072
-0.139
-0.211
-0.279
-0.351
-0.459
-0.666
-1.049
-1.547
-1.555
-0.073
3.137
4.343
2.799
1.715
0.803
-1.183
-5.582
-8.130
-4.616
-1.381
-0.276
0.107
0.241
0.266
0.191
-0.020
-0.324
-0.666
-0.971
-1.186
-1.281
-1.271
-1.170
-1.025
0.085
0.033
0.008
0.001
0.004
0.011
-0.001
-0.032
-0.078
-0.141
-0.229
-0.391
-0.688
-1.219
-1.930
-1.955
1.227
7.293
9.063
5.786
3.414
3.227
1.089
-3.530
-6.484
-4.158
-1.681
-0.548
-0.129
0.018
0.037
-0.024
-0.160
-0.361
-0.567
-0.756
-0.889
-0.957
-0.957
-0.901
-0.811
-0.032
-0.094
-0.116
-0.094
-0.047
-0.007
0.016
0.018
-0.016
-0.070
-0.163
-0.334
-0.631
-1.149
-1.759
-1.623
1.531
7.326
9.246
6.273
5.345
6.863
5.196
0.557
-2.099
-2.010
-1.170
-0.589
-0.311
-0.208
-0.193
-0.234
-0.316
-0.428
-0.547
-0.653
-0.725
-0.760
-0.758
-0.720
-0.663
-0.238
-0.335
-0.364
-0.296
-0.181
-0.070
0.006
0.032
0.021
-0.028
-0.107
-0.258
-0.492
-0.833
-1.145
-0.959
0.591
3.559
4.766
3.912
5.025
7.164
5.912
1.935
-0.365
-0.932
-0.838
-0.646
-0.502
-0.436
-0.422
-0.437
-0.470
-0.517
-0.568
-0.611
-0.639
-0.646
-0.635
-0.605
-0.560
-0.572
-0.790
-0.871
-0.700
-0.403
-0.169
-0.020
0.050
0.061
0.026
-0.049
-0.159
-0.313
-0.502
-0.617
-0.472
0.173
1.099
1.740
2.020
2.689
3.759
3.029
1.007
-0.260
-0.778
-0.887
-0.835
-0.755
-0.696
-0.665
-0.639
-0.627
-0.623
-0.615
-0.611
-0.601
-0.585
-0.560
-0.529
-0.492
-0.948
-1.576
-2.038
-1.493
-0.742
-0.276
-0.002
0.126
0.161
0.113
0.034
-0.052
-0.145
-0.235
-0.273
-0.184
0.061
0.412
0.708
0.903
1.063
1.087
0.637
-0.134
-0.803
-1.162
-1.251
-1.197
-1.096
-1.003
-0.927
-0.857
-0.792
-0.734
-0.679
-0.636
-0.591
-0.555
-0.518
-0.482
-0.447
-1.104
-2.680
-4.150
-2.541
-1.052
-0.296
0.155
0.456
0.499
0.337
0.172
0.068
0.003
-0.043
-0.057
-0.030
0.052
0.154
0.225
0.225
0.127
-0.122
-0.573
-1.149
-1.652
-1.920
-1.904
-1.735
-1.538
-1.354
-1.206
-1.078
-0.959
-0.852
-0.754
-0.668
-0.599
-0.542
-0.493
-0.454
-0.419
-0.772
-2.150
-3.964
-2.467
-0.988
-0.120
0.747
1.838
1.789
0.893
0.389
0.213
0.151
0.122
0.095
0.070
0.049
0.014
-0.063
-0.209
-0.462
-0.878
-1.463
-2.172
-2.786
-3.049
-2.863
-2.461
-2.056
-1.733
-1.489
-1.290
-1.116
-0.956
-0.818
-0.703
-0.610
-0.538
-0.480
-0.436
-0.402
-0.422
-0.806
-1.522
-1.240
-0.591
0.143
2.122
4.600
4.483
1.933
0.645
0.375
0.328
0.298
0.240
0.153
0.052
-0.078
-0.253
-0.496
-0.870
-1.429
-2.228
-3.232
-4.165
-4.529
-4.085
-3.298
-2.589
-2.089
-1.739
-1.463
-1.234
-1.036
-0.866
-0.726
-0.619
-0.534
-0.471
-0.423
-0.391
-0.241
-0.308
-0.467
-0.488
-0.307
0.181
2.434
5.382
4.898
2.183
0.767
0.562
0.566
0.537
0.423
0.246
0.056
-0.157
-0.403
-0.720
-1.159
-1.816
-2.796
-4.086
-5.412
-5.892
-5.150
-3.963
-2.972
-2.330
-1.889
-1.559
-1.298
-1.073
-0.884
-0.734
-0.614
-0.524
-0.459
-0.412
-0.381
-0.123
-0.123
-0.171
-0.214
-0.215
-0.049
0.750
2.629
2.523
1.116
0.731
0.809
0.925
0.897
0.681
0.363
0.055
-0.241
-0.544
-0.898
-1.351
-2.004
-2.981
-4.315
-5.691
-6.182
-5.389
-4.121
-3.077
-2.371
-1.904
-1.564
-1.287
-1.058
-0.866
-0.715
-0.596
-0.508
-0.442
-0.399
-0.372
-0.025
-0.028
-0.054
-0.103
-0.162
-0.186
-0.071
0.227
0.441
0.525
0.767
1.146
1.454
1.414
1.006
0.475
0.014
-0.387
-0.743
-1.102
-1.502
-2.046
-2.805
-3.805
-4.804
-5.163
-4.618
-3.659
-2.811
-2.214
-1.779
-1.464
-1.206
-0.993
-0.814
-0.673
-0.561
-0.479
-0.421
-0.383
-0.361
0.049
0.044
0.018
-0.032
-0.092
-0.159
-0.162
-0.077
0.121
0.417
0.863
1.438
1.929
1.891
1.241
0.482
-0.140
-0.661
-1.118
-1.480
-1.763
-2.044
-2.471
-3.041
-3.577
-3.753
-3.458
-2.893
-2.337
-1.897
-1.555
-1.287
-1.069
-0.887
-0.735
-0.611
-0.516
-0.444
-0.395
-0.363
-0.348
0.107
0.101
0.083
0.051
-0.003
-0.054
-0.075
-0.019
0.148
0.438
0.860
1.419
1.895
1.828
1.112
0.280
-0.461
-1.204
-1.967
-2.436
-2.428
-2.235
-2.195
-2.359
-2.534
-2.597
-2.439
-2.151
-1.816
-1.524
-1.281
-1.080
-0.905
-0.761
-0.638
-0.537
-0.457
-0.401
-0.361
-0.339
-0.332
0.156
0.159
0.155
0.135
0.103
0.062
0.040
0.077
0.191
0.396
0.698
1.060
1.329
1.190
0.620
-0.093
-0.917
-2.153
-4.108
-5.366
-4.193
-2.789
-2.080
-1.840
-1.797
-1.776
-1.684
-1.521
-1.344
-1.161
-1.003
-0.860
-0.736
-0.626
-0.533
-0.456
-0.397
-0.353
-0.325
-0.313
-0.312
0.197
0.215
0.232
0.231
0.208
0.169
0.139
0.141
0.201
0.320
0.485
0.649
0.709
0.548
0.138
-0.436
-1.343
-3.384
-8.608
-10.720
-8.212
-3.522
-1.990
-1.436
-1.246
-1.171
-1.114
-1.040
-0.946
-0.846
-0.749
-0.657
-0.575
-0.499
-0.431
-0.378
-0.334
-0.304
-0.286
-0.280
-0.288
0.673
0.621
0.584
0.563
0.553
0.549
0.546
0.546
0.546
0.545
0.549
0.552
0.555
0.555
0.551
0.543
0.534
0.524
0.512
0.500
0.489
0.478
0.468
0.459
0.450
0.442
0.433
0.425
0.417
0.410
0.402
0.395
0.389
0.383
0.377
0.372
0.369
0.366
0.364
0.364
0.364
0.643
0.590
0.557
0.536
0.525
0.518
0.515
0.511
0.509
0.509
0.509
0.510
0.510
0.508
0.503
0.496
0.488
0.480
0.471
0.462
0.453
0.446
0.439
0.432
0.425
0.418
0.411
0.404
0.396
0.389
0.382
0.374
0.367
0.361
0.355
0.351
0.347
0.344
0.343
0.343
0.344
0.619
0.565
0.532
0.511
0.497
0.487
0.480
0.475
0.469
0.468
0.466
0.463
0.462
0.459
0.455
0.450
0.443
0.437
0.431
0.426
0.421
0.416
0.411
0.407
0.401
0.395
0.389
0.383
0.376
0.368
0.360
0.353
0.345
0.338
0.331
0.326
0.322
0.319
0.318
0.319
0.320
0.601
0.548
0.515
0.490
0.473
0.459
0.447
0.437
0.429
0.422
0.419
0.414
0.411
0.408
0.405
0.402
0.399
0.395
0.393
0.391
0.389
0.388
0.386
0.383
0.379
0.374
0.369
0.362
0.355
0.346
0.337
0.328
0.320
0.312
0.304
0.298
0.293
0.291
0.290
0.291
0.293
0.580
0.539
0.508
0.482
0.456
0.435
0.415
0.400
0.386
0.375
0.368
0.360
0.356
0.354
0.352
0.352
0.351
0.354
0.356
0.357
0.359
0.361
0.362
0.361
0.359
0.355
0.349
0.342
0.333
0.323
0.312
0.301
0.291
0.281
0.272
0.265
0.260
0.256
0.256
0.257
0.262
0.573
0.544
0.518
0.487
0.452
0.418
0.386
0.360
0.338
0.322
0.310
0.301
0.294
0.294
0.294
0.298
0.304
0.310
0.318
0.325
0.332
0.337
0.341
0.341
0.341
0.337
0.331
0.322
0.311
0.299
0.285
0.271
0.257
0.245
0.234
0.225
0.219
0.216
0.215
0.218
0.224
0.585
0.576
0.551
0.510
0.456
0.403
0.357
0.315
0.285
0.260
0.241
0.229
0.222
0.223
0.226
0.236
0.249
0.264
0.278
0.293
0.305
0.316
0.323
0.326
0.326
0.322
0.314
0.304
0.289
0.273
0.255
0.237
0.219
0.202
0.188
0.177
0.169
0.166
0.166
0.171
0.179
0.618
0.629
0.599
0.541
0.464
0.388
0.320
0.266
0.217
0.181
0.153
0.134
0.125
0.128
0.141
0.162
0.187
0.213
0.237
0.261
0.281
0.297
0.308
0.314
0.314
0.310
0.300
0.285
0.267
0.245
0.222
0.198
0.173
0.151
0.132
0.118
0.108
0.104
0.106
0.112
0.124
0.653
0.673
0.645
0.567
0.464
0.362
0.273
0.194
0.129
0.075
0.030
0.003
-0.009
0.003
0.026
0.067
0.108
0.153
0.193
0.228
0.258
0.282
0.298
0.307
0.308
0.302
0.289
0.270
0.244
0.216
0.184
0.151
0.118
0.088
0.063
0.043
0.031
0.026
0.029
0.040
0.057
0.663
0.686
0.651
0.558
0.439
0.311
0.200
0.098
0.004
-0.077
-0.148
-0.190
-0.206
-0.185
-0.131
-0.065
0.010
0.079
0.141
0.196
0.238
0.272
0.293
0.306
0.308
0.300
0.283
0.257
0.223
0.185
0.142
0.097
0.052
0.012
-0.023
-0.051
-0.067
-0.072
-0.067
-0.051
-0.026
0.627
0.641
0.602
0.504
0.371
0.234
0.095
-0.034
-0.167
-0.287
-0.399
-0.483
-0.498
-0.459
-0.362
-0.238
-0.117
-0.003
0.090
0.162
0.221
0.264
0.295
0.312
0.314
0.304
0.281
0.247
0.204
0.152
0.095
0.033
-0.027
-0.085
-0.133
-0.170
-0.195
-0.200
-0.191
-0.166
-0.132
0.555
0.558
0.506
0.405
0.271
0.123
-0.034
-0.204
-0.386
-0.573
-0.766
-0.901
-0.943
-0.849
-0.677
-0.466
-0.264
-0.101
0.031
0.130
0.207
0.264
0.303
0.325
0.328
0.316
0.288
0.244
0.189
0.122
0.043
-0.041
-0.126
-0.207
-0.276
-0.330
-0.363
-0.371
-0.353
-0.317
-0.265
0.478
0.455
0.396
0.289
0.151
-0.012
-0.198
-0.402
-0.629
-0.891
-1.181
-1.449
-1.543
-1.383
-1.078
-0.727
-0.431
-0.201
-0.024
0.104
0.199
0.268
0.315
0.343
0.348
0.336
0.300
0.251
0.182
0.094
-0.012
-0.126
-0.246
-0.359
-0.463
-0.542
-0.592
-0.602
-0.575
-0.517
-0.439
0.402
0.362
0.283
0.167
0.013
-0.177
-0.391
-0.633
-0.878
-1.142
-1.499
-1.952
-2.175
-1.963
-1.490
-0.993
-0.588
-0.287
-0.072
0.083
0.194
0.275
0.331
0.362
0.370
0.357
0.325
0.269
0.188
0.075
-0.062
-0.222
-0.391
-0.558
-0.713
-0.836
-0.910
-0.928
-0.880
-0.787
-0.663
0.344
0.277
0.181
0.043
-0.144
-0.372
-0.641
-0.928
-1.129
-1.227
-1.392
-2.057
-2.590
-2.410
-1.783
-1.171
-0.691
-0.342
-0.099
0.072
0.193
0.282
0.345
0.381
0.394
0.387
0.361
0.307
0.218
0.079
-0.106
-0.321
-0.566
-0.815
-1.055
-1.258
-1.384
-1.401
-1.322
-1.158
-0.959
0.287
0.205
0.086
-0.083
-0.324
-0.631
-1.013
-1.402
-1.628
-1.473
-1.156
-1.788
-2.575
-2.437
-1.835
-1.191
-0.700
-0.349
-0.101
0.071
0.195
0.287
0.350
0.390
0.411
0.415
0.411
0.375
0.284
0.113
-0.134
-0.431
-0.775
-1.142
-1.527
-1.876
-2.114
-2.143
-1.988
-1.691
-1.349
0.244
0.144
0.001
-0.210
-0.520
-0.969
-1.578
-2.298
-2.864
-2.831
-2.267
-2.184
-2.400
-2.162
-1.604
-1.060
-0.623
-0.305
-0.080
0.081
0.200
0.288
0.351
0.395
0.419
0.439
0.460
0.460
0.385
0.180
-0.136
-0.531
-1.001
-1.550
-2.196
-2.851
-3.327
-3.401
-3.033
-2.461
-1.866
0.207
0.091
-0.080
-0.331
-0.728
-1.366
-2.394
-3.944
-5.707
-6.270
-4.958
-3.384
-2.407
-1.796
-1.277
-0.831
-0.486
-0.229
-0.042
0.095
0.203
0.285
0.348
0.390
0.419
0.449
0.500
0.540
0.480
0.256
-0.124
-0.612
-1.223
-2.014
-3.093
-4.381
-5.545
-5.708
-4.801
-3.565
-2.506
0.178
0.051
-0.134
-0.419
-0.892
-1.722
-3.300
-6.385
-11.653
-14.617
-9.930
-5.134
-2.681
-1.562
-0.999
-0.612
-0.347
-0.149
-0.003
0.110
0.205
0.287
0.354
0.400
0.430
0.458
0.497
0.551
0.515
0.285
-0.105
-0.645
-1.377
-2.447
-4.145
-6.809
-9.767
-10.269
-7.650
-4.972
-3.203
0.158
0.027
-0.160
-0.460
-0.967
-1.892
-3.834
-8.345
-19.411
-23.126
-15.661
-6.557
-2.933
-1.456
-0.788
-0.434
-0.228
-0.082
0.025
0.122
0.209
0.292
0.379
0.458
0.510
0.523
0.521
0.520
0.472
0.297
-0.053
-0.571
-1.351
-2.628
-4.959
-9.439
-16.273
-17.674
-11.059
-6.244
-3.697
0.147
0.024
-0.156
-0.433
-0.901
-1.752
-3.458
-7.214
-15.286
-20.480
-12.803
-5.872
-2.701
-1.274
-0.627
-0.328
-0.167
-0.064
0.032
0.117
0.203
0.305
0.442
0.624
0.761
0.768
0.668
0.556
0.487
0.363
0.128
-0.300
-1.053
-2.367
-4.801
-9.511
-17.089
-18.691
-11.475
-6.350
-3.746
0.144
0.031
-0.130
-0.362
-0.728
-1.356
-2.467
-4.525
-7.426
-8.937
-6.795
-3.921
-2.008
-1.000
-0.493
-0.280
-0.168
-0.088
0.004
0.093
0.185
0.295
0.514
0.950
1.433
1.405
1.012
0.725
0.605
0.560
0.491
0.233
-0.435
-1.682
-3.647
-6.746
-10.413
-11.138
-8.166
-5.189
-3.302
0.147
0.044
-0.088
-0.270
-0.538
-0.937
-1.558
-2.443
-3.443
-3.882
-3.286
-2.207
-1.269
-0.686
-0.418
-0.329
-0.279
-0.182
-0.043
0.081
0.145
0.199
0.408
1.246
2.870
2.693
1.435
0.883
0.763
0.825
0.967
0.965
0.372
-0.810
-2.327
-4.077
-5.649
-6.015
-5.087
-3.749
-2.644
0.145
0.053
-0.051
-0.185
-0.360
-0.597
-0.927
-1.315
-1.669
-1.808
-1.589
-1.149
-0.713
-0.457
-0.429
-0.487
-0.478
-0.297
-0.013
0.157
0.142
-0.050
-0.338
-0.024
1.724
2.426
1.104
0.775
0.795
0.960
1.251
1.444
0.939
-0.167
-1.353
-2.417
-3.217
-3.481
-3.183
-2.608
-2.014
0.131
0.050
-0.032
-0.125
-0.235
-0.369
-0.530
-0.710
-0.841
-0.863
-0.764
-0.567
-0.396
-0.388
-0.567
-0.755
-0.661
-0.106
0.464
0.578
0.343
-0.347
-2.033
-6.132
-7.184
-3.678
-0.669
0.285
0.622
0.853
1.094
1.220
0.828
0.028
-0.810
-1.493
-1.971
-2.167
-2.089
-1.823
-1.506
0.098
0.017
-0.051
-0.110
-0.168
-0.231
-0.306
-0.374
-0.413
-0.418
-0.365
-0.297
-0.292
-0.457
-0.775
-0.978
-0.342
1.585
2.708
1.870
1.014
-0.117
-3.298
-10.684
-16.595
-9.164
-2.330
-0.256
0.361
0.576
0.705
0.686
0.423
-0.059
-0.582
-1.011
-1.306
-1.448
-1.439
-1.320
-1.141
0.021
-0.073
-0.131
-0.155
-0.165
-0.176
-0.184
-0.195
-0.208
-0.199
-0.181
-0.192
-0.288
-0.546
-0.917
-0.889
0.900
5.328
6.761
4.084
2.169
1.174
-1.616
-8.654
-11.259
-7.696
-2.222
-0.453
0.094
0.268
0.308
0.249
0.072
-0.204
-0.501
-0.757
-0.947
-1.037
-1.045
-0.988
-0.889
-0.139
-0.263
-0.325
-0.309
-0.255
-0.195
-0.143
-0.113
-0.102
-0.097
-0.109
-0.155
-0.288
-0.546
-0.803
-0.569
1.444
5.884
7.192
4.504
3.158
3.238
1.496
-2.012
-4.010
-2.951
-1.369
-0.493
-0.146
-0.031
-0.016
-0.060
-0.172
-0.325
-0.490
-0.639
-0.743
-0.797
-0.805
-0.771
-0.708
-0.456
-0.675
-0.758
-0.663
-0.464
-0.289
-0.159
-0.087
-0.049
-0.042
-0.060
-0.125
-0.244
-0.420
-0.544
-0.329
0.757
2.794
3.649
2.962
2.900
3.591
2.481
0.188
-1.123
-1.267
-0.913
-0.587
-0.394
-0.307
-0.282
-0.303
-0.355
-0.426
-0.510
-0.581
-0.634
-0.660
-0.657
-0.631
-0.587
-1.046
-1.625
-1.835
-1.445
-0.891
-0.460
-0.204
-0.062
-0.006
0.007
-0.022
-0.083
-0.164
-0.256
-0.289
-0.141
0.338
1.029
1.478
1.618
1.795
1.946
1.367
0.221
-0.610
-0.918
-0.899
-0.773
-0.659
-0.573
-0.525
-0.509
-0.509
-0.523
-0.545
-0.563
-0.576
-0.576
-0.564
-0.541
-0.508
-2.150
-4.263
-5.261
-3.343
-1.594
-0.672
-0.217
0.021
0.106
0.094
0.039
-0.019
-0.068
-0.110
-0.098
0.000
0.207
0.464
0.662
0.763
0.782
0.667
0.259
-0.346
-0.848
-1.102
-1.141
-1.065
-0.948
-0.836
-0.754
-0.687
-0.645
-0.611
-0.589
-0.570
-0.550
-0.530
-0.508
-0.483
-0.455
-3.570
-8.679
-10.551
-6.985
-2.330
-0.791
-0.068
0.327
0.404
0.285
0.145
0.054
0.017
0.010
0.029
0.084
0.157
0.238
0.271
0.241
0.115
-0.130
-0.509
-0.958
-1.337
-1.542
-1.549
-1.428
-1.262
-1.101
-0.964
-0.860
-0.769
-0.696
-0.636
-0.584
-0.542
-0.507
-0.474
-0.446
-0.421
-3.653
-8.781
-10.946
-7.362
-2.310
-0.630
0.431
1.231
1.251
0.707
0.300
0.138
0.097
0.105
0.123
0.137
0.136
0.108
0.037
-0.107
-0.329
-0.651
-1.080
-1.553
-1.938
-2.126
-2.062
-1.857
-1.590
-1.348
-1.165
-1.004
-0.878
-0.766
-0.675
-0.600
-0.541
-0.491
-0.452
-0.423
-0.399
-2.152
-4.569
-5.814
-3.485
-1.487
-0.209
1.270
3.406
3.117
1.297
0.446
0.203
0.173
0.191
0.198
0.166
0.105
0.009
-0.136
-0.346
-0.637
-1.037
-1.549
-2.103
-2.563
-2.758
-2.619
-2.277
-1.898
-1.570
-1.314
-1.115
-0.951
-0.815
-0.701
-0.609
-0.537
-0.481
-0.438
-0.407
-0.385
-1.015
-1.597
-1.842
-1.410
-0.756
0.023
1.500
3.795
3.679
1.338
0.434
0.245
0.268
0.301
0.278
0.200
0.078
-0.078
-0.277
-0.530
-0.861
-1.303
-1.871
-2.509
-3.051
-3.255
-3.049
-2.570
-2.095
-1.702
-1.400
-1.174
-0.986
-0.836
-0.708
-0.609
-0.528
-0.468
-0.424
-0.394
-0.375
-0.439
-0.614
-0.691
-0.599
-0.394
-0.039
0.667
1.564
1.453
0.613
0.257
0.274
0.397
0.444
0.384
0.233
0.040
-0.179
-0.414
-0.684
-1.022
-1.448
-1.998
-2.615
-3.143
-3.336
-3.114
-2.626
-2.122
-1.713
-1.400
-1.164
-0.974
-0.819
-0.691
-0.588
-0.509
-0.451
-0.408
-0.381
-0.368
-0.153
-0.213
-0.258
-0.259
-0.220
-0.138
0.026
0.210
0.199
0.083
0.135
0.358
0.567
0.622
0.496
0.250
-0.031
-0.317
-0.600
-0.877
-1.170
-1.513
-1.941
-2.433
-2.837
-2.982
-2.789
-2.381
-1.959
-1.593
-1.312
-1.089
-0.914
-0.767
-0.650
-0.554
-0.481
-0.426
-0.390
-0.367
-0.360
0.006
-0.021
-0.051
-0.081
-0.102
-0.137
-0.142
-0.145
-0.133
-0.051
0.167
0.475
0.719
0.754
0.544
0.203
-0.179
-0.560
-0.920
-1.210
-1.404
-1.574
-1.800
-2.083
-2.313
-2.392
-2.253
-1.974
-1.657
-1.384
-1.149
-0.969
-0.818
-0.690
-0.589
-0.505
-0.442
-0.396
-0.367
-0.352
-0.350
0.112
0.100
0.082
0.058
0.010
-0.044
-0.098
-0.128
-0.103
0.017
0.237
0.519
0.728
0.717
0.455
0.047
-0.440
-0.993
-1.543
-1.888
-1.909
-1.766
-1.684
-1.713
-1.785
-1.786
-1.694
-1.516
-1.318
-1.126
-0.955
-0.815
-0.696
-0.598
-0.512
-0.447
-0.397
-0.362
-0.341
-0.334
-0.340
0.183
0.196
0.199
0.187
0.145
0.089
0.025
-0.019
-0.004
0.090
0.259
0.451
0.574
0.513
0.243
-0.179
-0.777
-1.659
-2.741
-3.374
-2.916
-2.142
-1.634
-1.417
-1.331
-1.281
-1.212
-1.104
-0.988
-0.862
-0.754
-0.654
-0.568
-0.497
-0.434
-0.386
-0.349
-0.324
-0.313
-0.313
-0.326
0.246
0.286
0.324
0.342
0.317
0.246
0.160
0.100
0.090
0.138
0.231
0.325
0.359
0.269
0.024
-0.386
-1.083
-2.364
-4.510
-5.932
-4.377
-2.540
-1.573
-1.144
-0.958
-0.876
-0.819
-0.765
-0.696
-0.629
-0.563
-0.502
-0.447
-0.396
-0.355
-0.321
-0.298
-0.285
-0.282
-0.290
-0.309
0.609
0.589
0.579
0.576
0.584
0.588
0.593
0.592
0.588
0.586
0.590
0.592
0.597
0.596
0.587
0.576
0.560
0.544
0.528
0.514
0.501
0.489
0.479
0.469
0.461
0.452
0.444
0.437
0.429
0.422
0.415
0.408
0.401
0.395
0.389
0.384
0.380
0.377
0.375
0.374
0.374
0.587
0.562
0.550
0.543
0.541
0.544
0.544
0.541
0.538
0.535
0.535
0.535
0.536
0.534
0.527
0.515
0.503
0.492
0.480
0.469
0.460
0.453
0.446
0.440
0.433
0.427
0.421
0.414
0.408
0.401
0.394
0.387
0.380
0.374
0.368
0.363
0.359
0.356
0.354
0.353
0.354
0.573
0.540
0.521
0.510
0.503
0.500
0.494
0.489
0.484
0.480
0.477
0.475
0.473
0.469
0.463
0.455
0.447
0.439
0.433
0.427
0.422
0.418
0.414
0.411
0.407
0.404
0.398
0.393
0.387
0.380
0.372
0.365
0.358
0.351
0.344
0.339
0.334
0.331
0.329
0.329
0.330
0.552
0.518
0.496
0.481
0.468
0.456
0.446
0.435
0.426
0.418
0.412
0.408
0.404
0.401
0.397
0.394
0.390
0.388
0.386
0.385
0.386
0.386
0.386
0.385
0.384
0.381
0.377
0.372
0.365
0.357
0.349
0.341
0.332
0.324
0.316
0.310
0.305
0.302
0.300
0.301
0.303
0.536
0.504
0.478
0.458
0.438
0.419
0.399
0.381
0.366
0.354
0.342
0.335
0.331
0.329
0.328
0.330
0.332
0.337
0.341
0.345
0.351
0.356
0.360
0.362
0.362
0.360
0.357
0.351
0.343
0.334
0.324
0.313
0.303
0.293
0.284
0.276
0.271
0.267
0.266
0.267
0.271
0.519
0.494
0.469
0.442
0.413
0.382
0.352
0.325
0.300
0.278
0.264
0.252
0.247
0.246
0.251
0.259
0.270
0.283
0.295
0.308
0.319
0.329
0.336
0.341
0.343
0.342
0.338
0.331
0.321
0.309
0.296
0.282
0.268
0.256
0.244
0.235
0.229
0.225
0.224
0.227
0.232
0.510
0.492
0.468
0.434
0.392
0.347
0.300
0.259
0.221
0.190
0.166
0.149
0.144
0.147
0.160
0.180
0.202
0.224
0.248
0.270
0.289
0.305
0.318
0.325
0.329
0.328
0.322
0.312
0.299
0.283
0.265
0.247
0.229
0.212
0.196
0.185
0.177
0.173
0.173
0.177
0.186
0.507
0.501
0.473
0.427
0.368
0.303
0.239
0.179
0.120
0.073
0.034
0.010
0.007
0.017
0.041
0.077
0.119
0.160
0.198
0.233
0.261
0.284
0.303
0.314
0.319
0.317
0.309
0.295
0.276
0.254
0.230
0.205
0.180
0.157
0.137
0.122
0.112
0.107
0.110
0.116
0.128
0.507
0.501
0.467
0.409
0.334
0.248
0.160
0.072
-0.012
-0.089
-0.150
-0.189
-0.193
-0.168
-0.121
-0.056
0.018
0.084
0.143
0.194
0.236
0.271
0.295
0.310
0.317
0.313
0.301
0.281
0.255
0.224
0.191
0.156
0.122
0.091
0.064
0.042
0.030
0.025
0.028
0.040
0.057
0.493
0.485
0.445
0.373
0.279
0.170
0.051
-0.072
-0.198
-0.322
-0.423
-0.492
-0.495
-0.448
-0.350
-0.234
-0.116
-0.006
0.084
0.156
0.217
0.261
0.296
0.317
0.322
0.317
0.299
0.271
0.235
0.192
0.147
0.098
0.051
0.008
-0.030
-0.059
-0.076
-0.080
-0.075
-0.057
-0.031
0.461
0.445
0.396
0.311
0.199
0.067
-0.088
-0.256
-0.448
-0.656
-0.840
-0.965
-0.973
-0.872
-0.687
-0.479
-0.284
-0.116
0.016
0.119
0.200
0.262
0.307
0.332
0.340
0.332
0.305
0.268
0.218
0.162
0.097
0.030
-0.036
-0.098
-0.151
-0.191
-0.213
-0.218
-0.208
-0.182
-0.144
0.414
0.385
0.324
0.226
0.096
-0.071
-0.265
-0.504
-0.792
-1.126
-1.477
-1.722
-1.751
-1.548
-1.188
-0.811
-0.490
-0.241
-0.050
0.087
0.193
0.272
0.326
0.361
0.369
0.358
0.323
0.274
0.209
0.131
0.043
-0.050
-0.144
-0.231
-0.308
-0.366
-0.397
-0.405
-0.385
-0.344
-0.287
0.357
0.314
0.235
0.121
-0.035
-0.232
-0.479
-0.795
-1.218
-1.777
-2.420
-2.944
-3.010
-2.556
-1.860
-1.226
-0.724
-0.367
-0.117
0.059
0.190
0.289
0.360
0.402
0.410
0.393
0.353
0.290
0.210
0.109
-0.013
-0.142
-0.275
-0.404
-0.516
-0.601
-0.651
-0.656
-0.627
-0.561
-0.472
0.302
0.238
0.142
0.004
-0.181
-0.422
-0.733
-1.150
-1.719
-2.524
-3.671
-4.744
-4.933
-3.975
-2.690
-1.653
-0.949
-0.477
-0.172
0.041
0.196
0.311
0.391
0.442
0.455
0.439
0.398
0.331
0.234
0.103
-0.059
-0.245
-0.437
-0.627
-0.800
-0.932
-1.009
-1.020
-0.965
-0.854
-0.717
0.251
0.167
0.047
-0.122
-0.348
-0.651
-1.049
-1.556
-2.259
-3.256
-4.873
-6.718
-6.955
-5.280
-3.343
-1.954
-1.085
-0.549
-0.200
0.038
0.204
0.332
0.420
0.475
0.494
0.485
0.459
0.406
0.302
0.136
-0.090
-0.349
-0.635
-0.915
-1.186
-1.406
-1.538
-1.556
-1.455
-1.267
-1.044
0.201
0.101
-0.046
-0.252
-0.544
-0.938
-1.477
-2.138
-2.942
-3.923
-5.376
-7.133
-7.366
-5.507
-3.407
-1.984
-1.094
-0.544
-0.194
0.043
0.213
0.338
0.431
0.488
0.517
0.528
0.548
0.546
0.461
0.245
-0.083
-0.458
-0.859
-1.291
-1.730
-2.133
-2.383
-2.414
-2.214
-1.870
-1.482
0.162
0.042
-0.134
-0.385
-0.756
-1.313
-2.105
-3.164
-4.264
-5.059
-5.503
-5.888
-5.560
-4.289
-2.797
-1.673
-0.933
-0.463
-0.156
0.055
0.213
0.332
0.417
0.473
0.502
0.548
0.639
0.766
0.754
0.461
-0.013
-0.547
-1.117
-1.764
-2.514
-3.300
-3.857
-3.937
-3.496
-2.763
-2.071
0.129
-0.010
-0.212
-0.512
-0.992
-1.760
-3.032
-5.057
-7.627
-8.787
-7.186
-4.939
-3.601
-2.737
-1.919
-1.211
-0.687
-0.342
-0.099
0.077
0.209
0.310
0.392
0.427
0.453
0.513
0.691
0.981
1.097
0.730
0.086
-0.615
-1.362
-2.307
-3.597
-5.315
-6.880
-7.086
-5.770
-4.137
-2.825
0.104
-0.047
-0.268
-0.612
-1.174
-2.185
-4.139
-8.385
-17.136
-21.764
-13.675
-5.754
-2.709
-1.737
-1.184
-0.758
-0.434
-0.204
-0.037
0.092
0.200
0.286
0.347
0.373
0.382
0.415
0.597
0.963
1.159
0.793
0.115
-0.631
-1.505
-2.770
-4.930
-8.891
-14.430
-15.535
-10.258
-6.029
-3.654
0.091
-0.061
-0.292
-0.643
-1.257
-2.397
-4.830
-11.403
-25.734
-37.436
-21.812
-7.636
-2.859
-1.330
-0.720
-0.408
-0.218
-0.093
0.010
0.099
0.179
0.255
0.313
0.348
0.334
0.320
0.402
0.636
0.788
0.593
0.125
-0.517
-1.406
-2.893
-5.997
-13.823
-26.574
-28.660
-17.425
-7.882
-4.283
0.088
-0.064
-0.277
-0.613
-1.187
-2.225
-4.435
-9.872
-22.427
-26.909
-19.326
-7.063
-2.737
-1.091
-0.437
-0.178
-0.091
-0.040
0.014
0.082
0.151
0.217
0.291
0.365
0.390
0.364
0.333
0.422
0.537
0.527
0.333
-0.085
-0.905
-2.383
-5.558
-14.091
-27.756
-30.181
-18.406
-8.036
-4.339
0.094
-0.048
-0.238
-0.532
-0.984
-1.788
-3.238
-5.948
-10.099
-12.304
-8.695
-4.489
-1.986
-0.738
-0.216
-0.070
-0.080
-0.089
-0.043
0.024
0.087
0.150
0.235
0.393
0.559
0.583
0.528
0.541
0.668
0.811
0.951
0.896
0.198
-1.316
-3.851
-8.649
-16.227
-17.987
-11.237
-6.310
-3.790
0.104
-0.028
-0.192
-0.415
-0.749
-1.267
-2.076
-3.216
-4.460
-4.805
-3.850
-2.316
-1.064
-0.298
-0.040
-0.106
-0.257
-0.296
-0.204
-0.073
-0.006
-0.011
-0.008
0.148
0.526
0.709
0.733
0.801
0.988
1.320
2.020
2.956
2.131
-0.004
-2.162
-4.602
-6.961
-7.614
-6.176
-4.340
-2.971
0.108
-0.009
-0.145
-0.312
-0.533
-0.843
-1.256
-1.735
-2.107
-2.159
-1.731
-1.000
-0.284
0.137
0.070
-0.358
-0.785
-0.849
-0.542
-0.212
-0.110
-0.310
-0.766
-1.231
-1.052
-0.192
0.493
0.901
1.201
1.668
2.820
4.626
3.914
0.902
-1.070
-2.522
-3.616
-3.982
-3.630
-2.904
-2.206
0.099
-0.009
-0.118
-0.237
-0.379
-0.547
-0.746
-0.930
-1.049
-0.992
-0.708
-0.246
0.218
0.424
0.008
-0.952
-1.904
-1.995
-1.064
-0.262
-0.131
-0.630
-2.144
-5.308
-7.394
-3.406
-0.377
0.743
1.164
1.537
2.270
3.281
2.650
0.800
-0.571
-1.508
-2.117
-2.373
-2.280
-1.999
-1.633
0.062
-0.045
-0.133
-0.214
-0.290
-0.371
-0.453
-0.512
-0.520
-0.426
-0.217
0.087
0.378
0.360
-0.315
-1.731
-3.624
-3.725
-1.358
0.023
0.167
-0.651
-3.114
-9.494
-11.553
-7.417
-1.054
0.569
0.942
1.112
1.337
1.476
1.100
0.317
-0.433
-0.995
-1.370
-1.540
-1.540
-1.414
-1.221
-0.025
-0.142
-0.217
-0.262
-0.288
-0.296
-0.302
-0.296
-0.258
-0.169
-0.021
0.155
0.259
0.094
-0.567
-1.877
-3.597
-3.051
-0.164
0.838
0.737
-0.042
-2.207
-7.096
-9.375
-4.935
-0.769
0.426
0.636
0.651
0.659
0.586
0.357
-0.022
-0.423
-0.747
-0.975
-1.087
-1.104
-1.041
-0.937
-0.199
-0.350
-0.430
-0.429
-0.378
-0.311
-0.250
-0.196
-0.135
-0.062
0.024
0.098
0.094
-0.096
-0.542
-1.201
-1.577
-0.407
1.174
1.455
1.248
0.729
-0.523
-2.420
-3.261
-1.953
-0.471
0.100
0.235
0.230
0.201
0.122
-0.020
-0.223
-0.435
-0.619
-0.749
-0.823
-0.835
-0.804
-0.740
-0.537
-0.805
-0.909
-0.805
-0.607
-0.418
-0.265
-0.161
-0.091
-0.029
0.020
0.039
0.002
-0.126
-0.338
-0.507
-0.332
0.397
1.109
1.300
1.273
1.016
0.269
-0.742
-1.286
-1.081
-0.597
-0.301
-0.176
-0.132
-0.133
-0.170
-0.246
-0.348
-0.453
-0.552
-0.623
-0.661
-0.667
-0.646
-0.607
-1.169
-1.802
-2.028
-1.635
-1.061
-0.607
-0.328
-0.155
-0.063
-0.013
0.004
0.000
-0.027
-0.077
-0.126
-0.101
0.074
0.438
0.739
0.885
0.881
0.691
0.192
-0.462
-0.907
-1.006
-0.852
-0.662
-0.518
-0.435
-0.391
-0.381
-0.401
-0.435
-0.481
-0.521
-0.552
-0.565
-0.560
-0.546
-0.518
-2.330
-4.358
-5.244
-3.474
-1.797
-0.856
-0.374
-0.121
-0.009
0.011
0.002
-0.012
-0.023
-0.014
0.034
0.114
0.237
0.380
0.481
0.508
0.427
0.205
-0.168
-0.627
-0.985
-1.130
-1.074
-0.946
-0.797
-0.679
-0.598
-0.547
-0.518
-0.508
-0.508
-0.509
-0.510
-0.505
-0.496
-0.479
-0.458
-3.789
-8.915
-10.296
-6.738
-2.558
-1.036
-0.331
0.008
0.121
0.087
0.022
-0.009
-0.003
0.051
0.130
0.218
0.289
0.312
0.294
0.211
0.054
-0.197
-0.525
-0.899
-1.181
-1.325
-1.301
-1.178
-1.024
-0.877
-0.762
-0.674
-0.612
-0.566
-0.533
-0.509
-0.490
-0.470
-0.452
-0.435
-0.418
-3.892
-9.107
-10.721
-7.015
-2.573
-0.941
-0.134
0.326
0.388
0.190
0.030
-0.021
0.014
0.086
0.177
0.246
0.271
0.233
0.138
-0.013
-0.222
-0.496
-0.830
-1.166
-1.431
-1.555
-1.527
-1.391
-1.216
-1.037
-0.890
-0.772
-0.682
-0.612
-0.555
-0.510
-0.475
-0.448
-0.424
-0.406
-0.393
-2.463
-4.790
-5.858
-3.735
-1.766
-0.644
0.153
0.697
0.673
0.228
-0.053
-0.087
-0.005
0.098
0.190
0.234
0.213
0.139
-0.001
-0.181
-0.421
-0.721
-1.063
-1.412
-1.677
-1.793
-1.744
-1.571
-1.359
-1.155
-0.977
-0.838
-0.727
-0.636
-0.565
-0.508
-0.463
-0.430
-0.405
-0.388
-0.377
-1.230
-1.909
-2.150
-1.695
-1.014
-0.397
0.206
0.652
0.474
-0.069
-0.305
-0.234
-0.046
0.111
0.191
0.202
0.149
0.043
-0.118
-0.321
-0.566
-0.870
-1.221
-1.571
-1.845
-1.950
-1.886
-1.678
-1.436
-1.205
-1.016
-0.866
-0.739
-0.641
-0.561
-0.497
-0.449
-0.414
-0.389
-0.374
-0.368
-0.565
-0.782
-0.867
-0.770
-0.551
-0.314
-0.086
0.011
-0.281
-0.650
-0.657
-0.382
-0.070
0.129
0.196
0.176
0.082
-0.060
-0.234
-0.443
-0.681
-0.961
-1.285
-1.601
-1.851
-1.943
-1.867
-1.656
-1.414
-1.187
-0.996
-0.844
-0.720
-0.621
-0.541
-0.479
-0.430
-0.396
-0.374
-0.362
-0.360
-0.203
-0.295
-0.343
-0.342
-0.313
-0.289
-0.319
-0.490
-0.798
-1.008
-0.817
-0.411
-0.042
0.173
0.217
0.142
-0.002
-0.187
-0.385
-0.590
-0.790
-1.008
-1.255
-1.500
-1.684
-1.760
-1.676
-1.500
-1.296
-1.088
-0.920
-0.783
-0.668
-0.579
-0.504
-0.447
-0.405
-0.375
-0.357
-0.351
-0.355
0.003
-0.035
-0.072
-0.100
-0.146
-0.222
-0.355
-0.572
-0.808
-0.884
-0.667
-0.288
0.048
0.215
0.213
0.082
-0.122
-0.366
-0.604
-0.807
-0.953
-1.061
-1.186
-1.316
-1.419
-1.451
-1.385
-1.257
-1.092
-0.939
-0.803
-0.689
-0.594
-0.517
-0.456
-0.409
-0.373
-0.351
-0.340
-0.340
-0.351
0.132
0.124
0.107
0.077
0.014
-0.085
-0.230
-0.403
-0.541
-0.557
-0.382
-0.107
0.128
0.225
0.162
-0.017
-0.301
-0.631
-0.970
-1.181
-1.223
-1.174
-1.126
-1.121
-1.130
-1.116
-1.062
-0.974
-0.862
-0.754
-0.661
-0.577
-0.504
-0.447
-0.398
-0.363
-0.337
-0.324
-0.320
-0.327
-0.345
0.224
0.247
0.263
0.252
0.198
0.094
-0.041
-0.174
-0.260
-0.255
-0.135
0.024
0.156
0.178
0.076
-0.154
-0.510
-0.996
-1.489
-1.775
-1.658
-1.341
-1.085
-0.933
-0.855
-0.808
-0.760
-0.706
-0.638
-0.575
-0.512
-0.457
-0.409
-0.369
-0.338
-0.315
-0.300
-0.295
-0.300
-0.313
-0.339
0.299
0.365
0.437
0.478
0.444
0.324
0.165
0.028
-0.049
-0.059
0.001
0.078
0.135
0.108
-0.019
-0.268
-0.682
-1.304
-2.011
-2.373
-2.062
-1.482
-1.021
-0.754
-0.619
-0.544
-0.505
-0.470
-0.437
-0.407
-0.376
-0.345
-0.319
-0.294
-0.278
-0.266
-0.262
-0.264
-0.276
-0.298
-0.330
0.554
0.566
0.580
0.603
0.626
0.651
0.664
0.665
0.652
0.645
0.648
0.656
0.659
0.657
0.642
0.619
0.593
0.569
0.547
0.528
0.513
0.500
0.489
0.480
0.472
0.464
0.457
0.450
0.443
0.436
0.429
0.422
0.416
0.410
0.404
0.399
0.394
0.391
0.388
0.386
0.386
0.538
0.539
0.545
0.555
0.569
0.580
0.588
0.585
0.582
0.575
0.575
0.578
0.579
0.575
0.562
0.544
0.525
0.505
0.489
0.477
0.467
0.459
0.453
0.447
0.443
0.438
0.433
0.427
0.422
0.415
0.409
0.403
0.396
0.390
0.384
0.378
0.374
0.370
0.367
0.366
0.366
0.521
0.511
0.509
0.510
0.513
0.516
0.514
0.511
0.505
0.501
0.499
0.496
0.495
0.490
0.480
0.467
0.454
0.443
0.434
0.427
0.423
0.420
0.418
0.417
0.415
0.412
0.409
0.404
0.400
0.394
0.388
0.381
0.374
0.367
0.361
0.355
0.350
0.346
0.343
0.342
0.343
0.503
0.488
0.477
0.471
0.463
0.456
0.448
0.439
0.430
0.421
0.415
0.410
0.407
0.402
0.397
0.390
0.385
0.381
0.378
0.379
0.381
0.383
0.386
0.388
0.389
0.388
0.387
0.384
0.378
0.372
0.365
0.357
0.349
0.341
0.333
0.327
0.321
0.317
0.315
0.314
0.316
0.485
0.465
0.449
0.435
0.418
0.402
0.387
0.369
0.352
0.338
0.326
0.319
0.314
0.311
0.311
0.312
0.316
0.320
0.326
0.333
0.342
0.350
0.357
0.363
0.366
0.367
0.366
0.362
0.356
0.349
0.340
0.329
0.319
0.310
0.301
0.293
0.287
0.283
0.280
0.281
0.284
0.463
0.446
0.426
0.404
0.379
0.352
0.322
0.295
0.268
0.245
0.227
0.215
0.210
0.210
0.218
0.227
0.241
0.257
0.272
0.290
0.305
0.319
0.333
0.341
0.347
0.349
0.347
0.342
0.334
0.323
0.311
0.298
0.285
0.272
0.261
0.250
0.243
0.240
0.238
0.240
0.244
0.446
0.428
0.406
0.375
0.339
0.298
0.254
0.212
0.171
0.134
0.104
0.088
0.082
0.089
0.107
0.132
0.161
0.190
0.220
0.247
0.272
0.294
0.312
0.324
0.332
0.334
0.331
0.324
0.312
0.296
0.279
0.261
0.243
0.226
0.211
0.199
0.191
0.186
0.185
0.189
0.197
0.430
0.412
0.385
0.344
0.294
0.235
0.173
0.107
0.045
-0.011
-0.058
-0.084
-0.090
-0.073
-0.036
0.012
0.065
0.116
0.164
0.207
0.243
0.274
0.299
0.314
0.324
0.326
0.320
0.308
0.291
0.268
0.243
0.218
0.194
0.170
0.149
0.134
0.124
0.118
0.120
0.127
0.138
0.412
0.396
0.360
0.307
0.239
0.160
0.073
-0.024
-0.121
-0.214
-0.289
-0.333
-0.340
-0.302
-0.232
-0.145
-0.056
0.029
0.104
0.166
0.219
0.262
0.292
0.316
0.327
0.326
0.316
0.296
0.269
0.239
0.202
0.168
0.132
0.099
0.071
0.051
0.037
0.032
0.036
0.047
0.064
0.390
0.366
0.322
0.254
0.165
0.060
-0.062
-0.203
-0.353
-0.507
-0.644
-0.724
-0.724
-0.653
-0.518
-0.359
-0.211
-0.071
0.037
0.128
0.199
0.259
0.303
0.332
0.343
0.340
0.321
0.291
0.252
0.207
0.158
0.106
0.057
0.011
-0.027
-0.056
-0.073
-0.079
-0.071
-0.054
-0.028
0.357
0.325
0.269
0.187
0.076
-0.061
-0.231
-0.435
-0.677
-0.948
-1.192
-1.363
-1.376
-1.216
-0.951
-0.664
-0.410
-0.196
-0.033
0.095
0.192
0.270
0.327
0.366
0.378
0.369
0.340
0.295
0.240
0.176
0.106
0.035
-0.037
-0.103
-0.156
-0.196
-0.220
-0.225
-0.211
-0.183
-0.144
0.318
0.272
0.201
0.099
-0.037
-0.214
-0.445
-0.744
-1.127
-1.603
-2.116
-2.487
-2.511
-2.167
-1.628
-1.086
-0.661
-0.338
-0.103
0.064
0.194
0.298
0.373
0.422
0.434
0.417
0.373
0.311
0.233
0.147
0.048
-0.053
-0.153
-0.246
-0.324
-0.384
-0.417
-0.420
-0.396
-0.353
-0.293
0.273
0.213
0.124
-0.001
-0.169
-0.395
-0.699
-1.113
-1.719
-2.577
-3.660
-4.617
-4.736
-3.827
-2.638
-1.651
-0.952
-0.484
-0.173
0.046
0.209
0.341
0.440
0.500
0.512
0.484
0.426
0.346
0.244
0.126
-0.008
-0.155
-0.298
-0.436
-0.553
-0.638
-0.685
-0.690
-0.649
-0.580
-0.488
0.225
0.149
0.039
-0.111
-0.320
-0.599
-0.989
-1.554
-2.419
-3.863
-6.182
-8.965
-9.336
-6.675
-4.003
-2.275
-1.238
-0.618
-0.221
0.042
0.237
0.392
0.516
0.583
0.599
0.565
0.497
0.406
0.284
0.130
-0.058
-0.266
-0.478
-0.680
-0.858
-0.991
-1.062
-1.069
-1.003
-0.888
-0.742
0.179
0.087
-0.049
-0.231
-0.487
-0.842
-1.323
-2.017
-3.132
-5.170
-9.349
-16.346
-17.672
-10.423
-5.297
-2.733
-1.418
-0.683
-0.244
0.048
0.263
0.437
0.573
0.655
0.673
0.642
0.591
0.524
0.403
0.199
-0.073
-0.383
-0.696
-1.003
-1.281
-1.498
-1.622
-1.629
-1.511
-1.310
-1.076
0.139
0.025
-0.136
-0.362
-0.678
-1.118
-1.728
-2.580
-3.779
-5.873
-10.147
-18.385
-19.940
-11.095
-5.422
-2.756
-1.417
-0.667
-0.230
0.060
0.276
0.457
0.598
0.678
0.699
0.695
0.720
0.765
0.695
0.414
-0.016
-0.487
-0.954
-1.415
-1.866
-2.265
-2.497
-2.508
-2.288
-1.925
-1.523
0.101
-0.030
-0.214
-0.488
-0.882
-1.464
-2.291
-3.419
-4.749
-6.209
-8.105
-10.661
-10.879
-7.323
-4.113
-2.246
-1.181
-0.564
-0.182
0.077
0.276
0.439
0.567
0.636
0.652
0.698
0.883
1.273
1.444
0.951
0.164
-0.567
-1.229
-1.927
-2.695
-3.440
-3.993
-4.036
-3.549
-2.828
-2.120
0.072
-0.076
-0.288
-0.604
-1.091
-1.864
-3.080
-4.910
-7.107
-8.073
-6.599
-4.002
-3.606
-3.413
-2.399
-1.461
-0.809
-0.384
-0.107
0.093
0.256
0.391
0.492
0.532
0.522
0.569
0.981
2.097
3.049
1.896
0.438
-0.606
-1.495
-2.480
-3.768
-5.405
-6.880
-7.101
-5.806
-4.159
-2.873
0.053
-0.105
-0.337
-0.696
-1.266
-2.241
-4.014
-7.353
-12.879
-15.666
-9.001
-1.992
0.142
-1.089
-1.065
-0.724
-0.412
-0.190
-0.025
0.108
0.224
0.324
0.389
0.382
0.306
0.251
0.637
2.123
3.687
2.247
0.494
-0.631
-1.622
-2.880
-4.953
-8.654
-13.733
-14.597
-9.969
-5.985
-3.694
0.045
-0.120
-0.356
-0.723
-1.332
-2.425
-4.536
-9.378
-21.203
-24.084
-15.201
-3.763
-0.615
-0.400
-0.281
-0.155
-0.072
-0.025
0.038
0.106
0.180
0.245
0.278
0.236
0.088
-0.108
-0.057
0.692
1.547
1.169
0.309
-0.526
-1.408
-2.702
-5.385
-12.522
-24.915
-26.606
-16.192
-7.727
-4.310
0.048
-0.117
-0.345
-0.687
-1.259
-2.258
-4.186
-8.259
-16.872
-21.464
-13.096
-5.002
-1.514
-0.219
0.205
0.238
0.143
0.068
0.051
0.081
0.119
0.160
0.179
0.138
-0.007
-0.244
-0.390
-0.125
0.379
0.592
0.419
0.007
-0.682
-1.619
-3.871
-11.803
-25.259
-27.428
-16.986
-7.862
-4.361
0.061
-0.096
-0.300
-0.605
-1.072
-1.845
-3.165
-5.379
-8.395
-9.653
-6.946
-3.427
-1.145
0.101
0.512
0.411
0.177
0.014
-0.027
0.000
0.042
0.058
0.071
0.061
0.032
-0.057
-0.085
0.148
0.565
0.965
1.287
1.442
0.860
-0.266
-1.877
-6.763
-14.416
-16.435
-10.687
-6.223
-3.794
0.074
-0.068
-0.245
-0.484
-0.830
-1.345
-2.098
-3.116
-4.098
-4.252
-3.246
-1.678
-0.288
0.591
0.757
0.375
-0.080
-0.313
-0.290
-0.156
-0.081
-0.083
-0.143
-0.144
-0.023
0.189
0.467
0.877
1.344
1.879
3.106
4.857
4.100
1.078
-1.135
-3.709
-6.421
-7.324
-6.057
-4.355
-2.988
0.083
-0.048
-0.195
-0.375
-0.616
-0.934
-1.323
-1.745
-2.044
-1.950
-1.361
-0.385
0.731
1.470
1.175
0.093
-0.972
-1.334
-0.936
-0.426
-0.205
-0.295
-0.562
-0.821
-0.618
0.117
0.904
1.499
1.996
2.556
4.763
7.474
6.010
2.117
-0.607
-2.239
-3.446
-3.914
-3.625
-2.942
-2.246
0.075
-0.043
-0.167
-0.297
-0.450
-0.627
-0.817
-0.984
-1.027
-0.852
-0.369
0.461
1.623
2.519
1.557
-0.849
-3.689
-4.615
-2.561
-0.846
-0.285
-0.497
-1.205
-2.133
-1.989
-0.121
1.422
1.937
2.134
2.405
3.527
5.244
4.491
1.490
-0.351
-1.420
-2.097
-2.391
-2.317
-2.037
-1.668
0.042
-0.076
-0.176
-0.269
-0.358
-0.443
-0.522
-0.554
-0.506
-0.303
0.102
0.773
1.747
2.384
1.012
-2.806
-9.483
-10.786
-5.856
-1.234
-0.209
-0.513
-1.602
-3.183
-3.008
0.842
2.979
2.411
1.896
1.778
1.932
2.151
1.651
0.584
-0.336
-0.970
-1.380
-1.577
-1.573
-1.447
-1.255
-0.040
-0.161
-0.252
-0.305
-0.342
-0.361
-0.363
-0.338
-0.242
-0.060
0.247
0.691
1.160
1.201
-0.035
-3.601
-10.198
-11.804
-6.479
-0.979
0.062
-0.282
-1.304
-2.487
-1.757
2.423
4.048
2.396
1.466
1.116
0.987
0.852
0.543
0.088
-0.371
-0.737
-0.984
-1.107
-1.127
-1.068
-0.959
-0.199
-0.350
-0.434
-0.447
-0.417
-0.365
-0.305
-0.235
-0.135
0.015
0.224
0.460
0.620
0.456
-0.360
-2.189
-5.239
-6.164
-2.591
-0.199
0.325
0.015
-0.717
-1.399
-0.993
0.930
1.841
1.285
0.762
0.525
0.398
0.272
0.083
-0.153
-0.398
-0.605
-0.750
-0.830
-0.849
-0.817
-0.756
-0.481
-0.714
-0.807
-0.757
-0.610
-0.448
-0.315
-0.208
-0.102
0.011
0.139
0.245
0.277
0.154
-0.204
-0.829
-1.415
-1.332
-0.453
0.271
0.419
0.119
-0.445
-1.034
-1.131
-0.617
-0.061
0.084
0.073
0.037
0.002
-0.063
-0.160
-0.284
-0.414
-0.526
-0.611
-0.657
-0.670
-0.653
-0.612
-0.969
-1.418
-1.571
-1.352
-0.953
-0.614
-0.375
-0.219
-0.110
-0.026
0.037
0.080
0.083
0.063
0.004
-0.071
-0.124
-0.030
0.210
0.369
0.326
0.041
-0.451
-0.998
-1.341
-1.294
-0.945
-0.626
-0.432
-0.325
-0.279
-0.282
-0.313
-0.367
-0.426
-0.484
-0.525
-0.549
-0.555
-0.541
-0.517
-1.697
-2.702
-3.057
-2.366
-1.462
-0.821
-0.442
-0.228
-0.121
-0.071
-0.055
-0.033
-0.008
0.064
0.191
0.334
0.388
0.391
0.378
0.317
0.161
-0.120
-0.534
-0.981
-1.327
-1.393
-1.204
-0.930
-0.713
-0.563
-0.475
-0.428
-0.415
-0.423
-0.438
-0.457
-0.473
-0.480
-0.479
-0.469
-0.453
-2.435
-4.411
-5.194
-3.558
-1.908
-0.964
-0.473
-0.232
-0.139
-0.124
-0.129
-0.118
-0.054
0.085
0.289
0.509
0.574
0.507
0.375
0.214
0.003
-0.269
-0.610
-0.964
-1.229
-1.321
-1.232
-1.049
-0.862
-0.705
-0.598
-0.526
-0.481
-0.457
-0.447
-0.442
-0.439
-0.436
-0.429
-0.421
-0.410
-2.484
-4.535
-5.429
-3.639
-1.929
-0.959
-0.457
-0.226
-0.208
-0.261
-0.276
-0.222
-0.098
0.077
0.301
0.486
0.541
0.453
0.294
0.099
-0.122
-0.384
-0.675
-0.960
-1.177
-1.266
-1.224
-1.093
-0.935
-0.793
-0.673
-0.585
-0.525
-0.481
-0.451
-0.431
-0.416
-0.405
-0.395
-0.388
-0.383
-1.762
-2.862
-3.278
-2.474
-1.486
-0.816
-0.446
-0.343
-0.476
-0.645
-0.618
-0.431
-0.194
0.038
0.242
0.386
0.416
0.335
0.185
-0.003
-0.223
-0.466
-0.728
-0.976
-1.162
-1.244
-1.213
-1.109
-0.968
-0.827
-0.707
-0.615
-0.542
-0.488
-0.448
-0.416
-0.397
-0.382
-0.372
-0.367
-0.366
-1.008
-1.464
-1.621
-1.374
-0.976
-0.657
-0.551
-0.723
-1.190
-1.519
-1.304
-0.809
-0.343
-0.030
0.172
0.275
0.287
0.209
0.076
-0.098
-0.300
-0.522
-0.757
-0.975
-1.134
-1.205
-1.177
-1.085
-0.953
-0.820
-0.706
-0.610
-0.535
-0.478
-0.434
-0.401
-0.378
-0.363
-0.354
-0.353
-0.357
-0.480
-0.679
-0.766
-0.714
-0.608
-0.578
-0.730
-1.282
-2.233
-2.854
-2.244
-1.228
-0.504
-0.086
0.125
0.205
0.188
0.109
-0.023
-0.178
-0.357
-0.549
-0.745
-0.919
-1.056
-1.115
-1.088
-1.004
-0.886
-0.769
-0.662
-0.577
-0.507
-0.452
-0.410
-0.378
-0.358
-0.344
-0.340
-0.342
-0.351
-0.156
-0.250
-0.305
-0.325
-0.367
-0.486
-0.815
-1.540
-2.723
-3.429
-2.619
-1.383
-0.548
-0.099
0.097
0.144
0.101
0.004
-0.125
-0.264
-0.410
-0.553
-0.698
-0.819
-0.911
-0.948
-0.928
-0.863
-0.769
-0.674
-0.589
-0.516
-0.458
-0.413
-0.377
-0.351
-0.334
-0.326
-0.326
-0.334
-0.350
0.048
0.009
-0.024
-0.077
-0.162
-0.344
-0.687
-1.287
-2.095
-2.494
-1.964
-1.085
-0.428
-0.066
0.080
0.091
0.009
-0.115
-0.257
-0.385
-0.486
-0.567
-0.632
-0.689
-0.731
-0.744
-0.725
-0.679
-0.615
-0.550
-0.494
-0.438
-0.397
-0.362
-0.335
-0.318
-0.307
-0.306
-0.312
-0.327
-0.350
0.184
0.181
0.171
0.131
0.034
-0.143
-0.420
-0.801
-1.196
-1.355
-1.090
-0.638
-0.247
-0.013
0.063
0.024
-0.098
-0.266
-0.443
-0.560
-0.603
-0.599
-0.578
-0.557
-0.543
-0.533
-0.511
-0.486
-0.454
-0.418
-0.385
-0.352
-0.327
-0.304
-0.291
-0.282
-0.280
-0.285
-0.299
-0.321
-0.350
0.282
0.319
0.344
0.335
0.255
0.097
-0.121
-0.373
-0.569
-0.632
-0.513
-0.294
-0.090
0.023
0.034
-0.049
-0.216
-0.436
-0.658
-0.782
-0.759
-0.649
-0.535
-0.440
-0.380
-0.345
-0.325
-0.310
-0.301
-0.290
-0.277
-0.267
-0.256
-0.248
-0.244
-0.245
-0.252
-0.265
-0.286
-0.314
-0.351
0.359
0.448
0.557
0.618
0.568
0.378
0.143
-0.065
-0.204
-0.243
-0.194
-0.091
-0.004
0.043
0.009
-0.105
-0.308
-0.576
-0.827
-0.962
-0.879
-0.680
-0.477
-0.330
-0.240
-0.189
-0.169
-0.167
-0.174
-0.178
-0.183
-0.187
-0.191
-0.194
-0.200
-0.211
-0.225
-0.244
-0.271
-0.305
-0.351
0.520
0.556
0.596
0.643
0.698
0.748
0.779
0.772
0.746
0.727
0.729
0.746
0.763
0.757
0.726
0.682
0.638
0.599
0.568
0.544
0.525
0.511
0.500
0.492
0.484
0.477
0.471
0.465
0.459
0.453
0.447
0.441
0.435
0.429
0.423
0.417
0.412
0.408
0.404
0.402
0.400
0.499
0.522
0.548
0.576
0.605
0.633
0.648
0.648
0.638
0.630
0.631
0.640
0.647
0.640
0.615
0.586
0.552
0.522
0.501
0.484
0.472
0.465
0.459
0.456
0.452
0.449
0.446
0.442
0.438
0.433
0.428
0.422
0.416
0.410
0.404
0.398
0.393
0.388
0.385
0.382
0.381
0.479
0.490
0.499
0.514
0.528
0.538
0.544
0.542
0.535
0.529
0.529
0.530
0.530
0.522
0.507
0.486
0.466
0.447
0.435
0.425
0.421
0.420
0.422
0.422
0.422
0.423
0.421
0.420
0.417
0.412
0.407
0.401
0.395
0.388
0.382
0.376
0.370
0.365
0.362
0.360
0.359
0.458
0.460
0.459
0.460
0.462
0.460
0.457
0.448
0.438
0.431
0.425
0.422
0.417
0.411
0.402
0.391
0.381
0.374
0.371
0.371
0.374
0.379
0.385
0.390
0.395
0.397
0.399
0.397
0.395
0.390
0.385
0.378
0.371
0.363
0.355
0.348
0.342
0.338
0.334
0.333
0.333
0.438
0.431
0.425
0.416
0.405
0.393
0.377
0.362
0.345
0.330
0.319
0.311
0.305
0.302
0.299
0.298
0.298
0.303
0.309
0.319
0.329
0.342
0.352
0.363
0.371
0.376
0.377
0.376
0.372
0.367
0.360
0.351
0.342
0.333
0.323
0.315
0.308
0.303
0.300
0.300
0.301
0.417
0.406
0.392
0.374
0.353
0.329
0.303
0.275
0.247
0.223
0.204
0.191
0.184
0.186
0.192
0.203
0.216
0.231
0.250
0.270
0.289
0.309
0.326
0.340
0.350
0.356
0.359
0.356
0.351
0.342
0.331
0.320
0.307
0.294
0.283
0.274
0.266
0.260
0.258
0.259
0.262
0.395
0.380
0.360
0.333
0.300
0.261
0.220
0.177
0.134
0.095
0.065
0.045
0.042
0.050
0.069
0.095
0.127
0.159
0.193
0.224
0.254
0.282
0.304
0.323
0.335
0.342
0.343
0.339
0.328
0.315
0.299
0.283
0.265
0.248
0.233
0.221
0.212
0.207
0.205
0.208
0.214
0.373
0.354
0.327
0.289
0.243
0.187
0.125
0.059
-0.008
-0.068
-0.118
-0.145
-0.151
-0.129
-0.087
-0.034
0.023
0.081
0.134
0.182
0.223
0.262
0.292
0.315
0.331
0.336
0.334
0.323
0.307
0.287
0.264
0.238
0.214
0.190
0.170
0.155
0.144
0.138
0.138
0.144
0.154
0.349
0.325
0.290
0.238
0.174
0.099
0.008
-0.092
-0.194
-0.293
-0.374
-0.423
-0.426
-0.381
-0.302
-0.203
-0.100
-0.008
0.072
0.142
0.199
0.251
0.291
0.322
0.339
0.342
0.334
0.314
0.287
0.256
0.221
0.186
0.150
0.117
0.090
0.069
0.056
0.051
0.052
0.063
0.080
0.322
0.291
0.244
0.179
0.093
-0.011
-0.137
-0.288
-0.450
-0.619
-0.774
-0.863
-0.857
-0.773
-0.615
-0.437
-0.264
-0.112
0.008
0.106
0.187
0.256
0.311
0.350
0.367
0.366
0.346
0.315
0.274
0.224
0.173
0.121
0.071
0.024
-0.013
-0.043
-0.060
-0.065
-0.057
-0.040
-0.013
0.291
0.248
0.188
0.104
-0.005
-0.146
-0.324
-0.543
-0.813
-1.120
-1.403
-1.598
-1.602
-1.411
-1.102
-0.764
-0.469
-0.233
-0.056
0.079
0.192
0.285
0.360
0.410
0.424
0.414
0.380
0.327
0.264
0.193
0.118
0.044
-0.028
-0.096
-0.148
-0.189
-0.210
-0.215
-0.201
-0.172
-0.132
0.252
0.200
0.124
0.021
-0.120
-0.304
-0.550
-0.874
-1.315
-1.887
-2.494
-2.957
-2.978
-2.525
-1.863
-1.233
-0.733
-0.371
-0.119
0.063
0.211
0.341
0.445
0.511
0.526
0.499
0.437
0.355
0.264
0.166
0.059
-0.050
-0.154
-0.249
-0.327
-0.385
-0.414
-0.415
-0.392
-0.346
-0.284
0.215
0.147
0.054
-0.075
-0.250
-0.489
-0.817
-1.295
-1.997
-3.037
-4.456
-5.820
-5.919
-4.645
-3.094
-1.876
-1.048
-0.511
-0.169
0.066
0.258
0.428
0.578
0.660
0.671
0.617
0.521
0.406
0.281
0.144
-0.006
-0.164
-0.312
-0.453
-0.569
-0.649
-0.694
-0.688
-0.647
-0.573
-0.478
0.173
0.090
-0.025
-0.179
-0.395
-0.696
-1.117
-1.749
-2.794
-4.671
-8.122
-12.988
-13.835
-8.973
-4.890
-2.619
-1.350
-0.633
-0.201
0.090
0.321
0.539
0.733
0.844
0.847
0.759
0.630
0.488
0.328
0.148
-0.064
-0.288
-0.513
-0.717
-0.894
-1.019
-1.080
-1.075
-0.998
-0.878
-0.730
0.134
0.034
-0.101
-0.290
-0.552
-0.911
-1.430
-2.218
-3.545
-6.340
-13.516
-25.672
-27.334
-16.261
-6.729
-3.194
-1.555
-0.702
-0.203
0.117
0.376
0.640
0.871
1.006
0.998
0.884
0.755
0.630
0.472
0.226
-0.084
-0.430
-0.760
-1.075
-1.342
-1.544
-1.640
-1.626
-1.495
-1.289
-1.058
0.096
-0.019
-0.182
-0.404
-0.717
-1.155
-1.767
-2.663
-4.072
-6.917
-14.970
-28.038
-30.904
-18.083
-6.900
-3.173
-1.525
-0.676
-0.181
0.137
0.412
0.678
0.921
1.057
1.044
0.945
0.901
0.933
0.861
0.503
-0.016
-0.549
-1.058
-1.535
-1.958
-2.299
-2.481
-2.446
-2.221
-1.862
-1.484
0.066
-0.068
-0.252
-0.515
-0.891
-1.422
-2.176
-3.181
-4.495
-6.297
-9.741
-16.448
-17.789
-10.051
-4.975
-2.490
-1.240
-0.550
-0.131
0.155
0.399
0.644
0.863
0.973
0.939
0.882
1.081
1.729
2.189
1.382
0.235
-0.658
-1.403
-2.106
-2.786
-3.402
-3.779
-3.742
-3.308
-2.654
-2.018
0.040
-0.108
-0.316
-0.617
-1.055
-1.714
-2.679
-4.003
-5.371
-6.043
-4.777
-3.200
-3.098
-3.676
-2.595
-1.507
-0.788
-0.345
-0.056
0.156
0.359
0.554
0.720
0.776
0.673
0.568
1.054
3.774
5.054
3.795
0.670
-0.740
-1.738
-2.708
-3.796
-4.968
-5.896
-5.909
-4.963
-3.746
-2.670
0.027
-0.134
-0.354
-0.686
-1.187
-1.974
-3.223
-5.081
-7.204
-7.489
-2.962
3.257
2.045
-0.124
-0.709
-0.499
-0.271
-0.108
0.027
0.155
0.291
0.425
0.528
0.509
0.244
-0.174
0.049
3.025
6.026
3.924
0.716
-0.833
-1.915
-3.067
-4.607
-6.870
-9.253
-9.581
-7.429
-5.032
-3.341
0.019
-0.141
-0.369
-0.706
-1.225
-2.072
-3.480
-5.842
-8.915
-9.774
-5.152
0.420
2.254
0.950
0.641
0.397
0.203
0.116
0.103
0.140
0.210
0.281
0.324
0.218
-0.220
-1.104
-2.016
-0.624
2.101
1.658
0.213
-0.789
-1.666
-2.477
-3.756
-7.654
-13.324
-14.478
-10.051
-6.113
-3.808
0.028
-0.135
-0.353
-0.668
-1.159
-1.946
-3.244
-5.279
-7.923
-8.662
-5.709
-1.969
0.311
1.441
1.655
1.100
0.554
0.251
0.132
0.108
0.124
0.143
0.140
0.000
-0.449
-1.363
-2.609
-2.486
-0.760
0.156
0.144
-0.292
-0.810
-0.351
-0.360
-4.643
-12.639
-14.823
-10.200
-6.219
-3.843
0.041
-0.113
-0.312
-0.592
-0.997
-1.612
-2.557
-3.859
-5.184
-5.409
-3.883
-1.654
0.302
1.739
2.026
1.355
0.637
0.229
0.065
0.030
0.032
0.022
-0.006
-0.099
-0.347
-0.801
-1.276
-0.970
0.064
0.816
1.063
1.044
0.647
1.231
1.559
-1.861
-7.691
-9.652
-7.669
-5.162
-3.436
0.056
-0.087
-0.261
-0.489
-0.804
-1.228
-1.813
-2.472
-2.996
-2.922
-2.025
-0.606
0.932
2.034
2.079
1.224
0.362
-0.091
-0.171
-0.098
-0.044
-0.078
-0.123
-0.150
-0.113
0.012
0.316
1.170
2.199
2.518
2.897
4.116
3.195
1.285
0.592
-1.718
-4.627
-5.652
-5.026
-3.845
-2.779
0.069
-0.065
-0.210
-0.392
-0.612
-0.890
-1.203
-1.501
-1.647
-1.429
-0.715
0.504
2.276
3.877
3.121
1.071
-0.538
-1.113
-0.767
-0.269
-0.074
-0.141
-0.254
-0.244
0.123
0.818
1.660
2.826
3.980
3.899
4.386
5.705
4.740
1.581
-0.423
-1.824
-2.995
-3.483
-3.284
-2.749
-2.142
0.062
-0.057
-0.184
-0.316
-0.465
-0.628
-0.790
-0.899
-0.859
-0.571
0.106
1.428
4.324
6.823
5.388
0.462
-3.460
-4.633
-2.287
-0.433
0.030
-0.132
-0.396
-0.345
0.619
2.482
3.514
3.668
3.870
3.576
3.574
4.730
3.647
1.121
-0.419
-1.376
-1.996
-2.263
-2.213
-1.953
-1.625
0.035
-0.083
-0.186
-0.282
-0.379
-0.467
-0.535
-0.537
-0.421
-0.115
0.515
1.707
4.333
6.498
4.703
-1.754
-9.441
-11.046
-5.450
-0.202
0.373
-0.038
-0.458
-0.286
2.052
6.668
7.652
4.725
3.055
2.436
2.130
1.992
1.412
0.433
-0.401
-0.996
-1.373
-1.549
-1.550
-1.422
-1.235
-0.032
-0.150
-0.241
-0.307
-0.351
-0.385
-0.390
-0.344
-0.200
0.098
0.602
1.388
2.505
3.258
1.517
-3.186
-10.602
-12.847
-6.224
0.226
0.630
0.033
-0.486
-0.307
2.867
8.155
8.967
4.921
2.238
1.480
1.145
0.876
0.510
0.044
-0.405
-0.755
-0.988
-1.108
-1.123
-1.062
-0.955
-0.155
-0.288
-0.372
-0.406
-0.401
-0.376
-0.329
-0.251
-0.108
0.134
0.493
0.938
1.310
1.227
0.241
-2.011
-5.765
-6.956
-2.510
0.198
0.472
-0.012
-0.618
-0.835
0.446
4.315
5.185
2.400
1.157
0.721
0.504
0.317
0.101
-0.152
-0.402
-0.606
-0.752
-0.826
-0.846
-0.814
-0.751
-0.355
-0.531
-0.615
-0.604
-0.528
-0.426
-0.329
-0.226
-0.101
0.078
0.293
0.517
0.611
0.488
0.077
-0.653
-1.462
-1.522
-0.577
0.182
0.243
-0.171
-0.841
-1.583
-1.998
-1.275
-0.194
0.156
0.159
0.129
0.073
-0.010
-0.126
-0.259
-0.395
-0.514
-0.598
-0.649
-0.663
-0.647
-0.610
-0.654
-0.926
-1.037
-0.938
-0.745
-0.532
-0.371
-0.241
-0.133
-0.024
0.074
0.141
0.153
0.142
0.188
0.219
0.122
0.059
0.167
0.247
0.104
-0.295
-0.952
-1.865
-2.740
-2.686
-1.701
-0.881
-0.457
-0.281
-0.214
-0.215
-0.255
-0.319
-0.387
-0.452
-0.503
-0.531
-0.540
-0.532
-0.511
-1.021
-1.461
-1.619
-1.401
-1.015
-0.670
-0.434
-0.277
-0.190
-0.132
-0.114
-0.118
-0.122
0.009
0.435
0.913
0.994
0.730
0.494
0.299
0.047
-0.337
-0.877
-1.583
-2.182
-2.256
-1.724
-1.133
-0.724
-0.494
-0.382
-0.336
-0.333
-0.353
-0.380
-0.413
-0.438
-0.453
-0.459
-0.454
-0.444
-1.325
-1.966
-2.169
-1.805
-1.230
-0.775
-0.496
-0.346
-0.282
-0.264
-0.258
-0.267
-0.223
0.031
0.613
1.270
1.382
0.990
0.593
0.293
0.009
-0.324
-0.729
-1.172
-1.523
-1.600
-1.380
-1.061
-0.776
-0.586
-0.467
-0.405
-0.374
-0.368
-0.372
-0.382
-0.394
-0.400
-0.404
-0.403
-0.399
-1.326
-1.968
-2.201
-1.830
-1.239
-0.811
-0.570
-0.490
-0.508
-0.541
-0.497
-0.403
-0.251
0.054
0.552
1.053
1.157
0.877
0.539
0.249
-0.016
-0.292
-0.588
-0.882
-1.093
-1.165
-1.089
-0.917
-0.744
-0.600
-0.495
-0.432
-0.389
-0.369
-0.361
-0.359
-0.360
-0.364
-0.367
-0.368
-0.371
-1.038
-1.484
-1.657
-1.426
-1.058
-0.778
-0.694
-0.829
-1.111
-1.259
-1.078
-0.706
-0.338
0.012
0.376
0.681
0.772
0.636
0.415
0.192
-0.031
-0.260
-0.490
-0.693
-0.842
-0.899
-0.875
-0.786
-0.672
-0.569
-0.487
-0.426
-0.384
-0.358
-0.344
-0.338
-0.335
-0.337
-0.339
-0.346
-0.354
-0.636
-0.901
-1.011
-0.932
-0.796
-0.747
-0.932
-1.541
-2.586
-3.234
-2.484
-1.334
-0.550
-0.073
0.237
0.437
0.503
0.438
0.301
0.133
-0.044
-0.224
-0.403
-0.554
-0.662
-0.712
-0.702
-0.654
-0.581
-0.507
-0.446
-0.395
-0.361
-0.336
-0.321
-0.313
-0.313
-0.314
-0.320
-0.330
-0.345
-0.301
-0.444
-0.516
-0.531
-0.558
-0.705
-1.197
-2.507
-5.549
-8.073
-5.277
-2.205
-0.811
-0.174
0.150
0.311
0.352
0.313
0.219
0.094
-0.048
-0.184
-0.311
-0.416
-0.495
-0.526
-0.530
-0.506
-0.468
-0.420
-0.381
-0.343
-0.319
-0.302
-0.291
-0.288
-0.289
-0.295
-0.307
-0.321
-0.341
-0.048
-0.115
-0.167
-0.227
-0.344
-0.607
-1.247
-2.891
-7.094
-9.186
-6.705
-2.555
-0.907
-0.210
0.100
0.236
0.269
0.233
0.161
0.065
-0.042
-0.140
-0.219
-0.277
-0.307
-0.327
-0.333
-0.337
-0.326
-0.312
-0.296
-0.280
-0.268
-0.262
-0.258
-0.260
-0.267
-0.278
-0.295
-0.316
-0.343
0.138
0.118
0.089
0.022
-0.120
-0.413
-0.986
-2.138
-4.282
-5.815
-4.005
-1.902
-0.733
-0.173
0.084
0.188
0.203
0.167
0.099
0.024
-0.046
-0.098
-0.126
-0.132
-0.127
-0.128
-0.137
-0.163
-0.183
-0.200
-0.206
-0.209
-0.212
-0.216
-0.222
-0.232
-0.244
-0.261
-0.285
-0.313
-0.348
0.270
0.290
0.293
0.245
0.105
-0.151
-0.569
-1.202
-1.959
-2.328
-1.852
-1.052
-0.449
-0.092
0.088
0.147
0.136
0.090
0.024
-0.032
-0.066
-0.069
-0.052
-0.012
0.025
0.045
0.028
-0.011
-0.054
-0.093
-0.119
-0.139
-0.156
-0.170
-0.186
-0.203
-0.223
-0.247
-0.277
-0.312
-0.355
0.364
0.423
0.465
0.453
0.344
0.122
-0.190
-0.540
-0.847
-0.961
-0.806
-0.498
-0.203
-0.005
0.090
0.109
0.073
0.006
-0.062
-0.099
-0.101
-0.059
-0.002
0.068
0.126
0.150
0.143
0.098
0.045
-0.003
-0.044
-0.076
-0.104
-0.129
-0.152
-0.177
-0.205
-0.234
-0.271
-0.313
-0.363
0.425
0.534
0.649
0.713
0.631
0.391
0.098
-0.156
-0.331
-0.381
-0.319
-0.187
-0.049
0.049
0.093
0.081
0.025
-0.053
-0.126
-0.158
-0.125
-0.056
0.036
0.116
0.178
0.209
0.203
0.163
0.113
0.060
0.015
-0.024
-0.059
-0.091
-0.122
-0.154
-0.187
-0.222
-0.265
-0.314
-0.372
0.500
0.553
0.617
0.694
0.789
0.885
0.938
0.925
0.869
0.831
0.837
0.885
0.933
0.927
0.861
0.771
0.692
0.632
0.588
0.558
0.537
0.522
0.511
0.503
0.497
0.492
0.487
0.482
0.478
0.473
0.468
0.463
0.457
0.451
0.445
0.439
0.433
0.428
0.423
0.419
0.417
0.474
0.510
0.551
0.597
0.651
0.695
0.721
0.725
0.707
0.696
0.703
0.729
0.749
0.740
0.696
0.637
0.583
0.540
0.509
0.489
0.475
0.469
0.466
0.464
0.463
0.462
0.461
0.460
0.458
0.454
0.451
0.446
0.440
0.435
0.429
0.422
0.417
0.411
0.406
0.402
0.399
0.449
0.471
0.494
0.518
0.543
0.564
0.577
0.576
0.571
0.564
0.568
0.577
0.581
0.571
0.544
0.509
0.475
0.448
0.430
0.421
0.417
0.418
0.422
0.426
0.431
0.435
0.437
0.438
0.436
0.435
0.431
0.427
0.421
0.415
0.408
0.402
0.396
0.390
0.385
0.381
0.379
0.426
0.436
0.447
0.455
0.463
0.466
0.466
0.462
0.452
0.443
0.441
0.440
0.437
0.427
0.410
0.392
0.374
0.361
0.356
0.357
0.363
0.372
0.381
0.392
0.401
0.408
0.413
0.415
0.416
0.413
0.410
0.404
0.399
0.391
0.384
0.377
0.370
0.364
0.359
0.355
0.354
0.403
0.405
0.403
0.401
0.395
0.387
0.374
0.359
0.344
0.330
0.319
0.310
0.304
0.297
0.289
0.282
0.280
0.280
0.287
0.298
0.312
0.330
0.346
0.361
0.375
0.384
0.391
0.393
0.393
0.390
0.386
0.379
0.371
0.363
0.354
0.345
0.337
0.331
0.327
0.324
0.323
0.380
0.374
0.364
0.351
0.334
0.312
0.288
0.263
0.236
0.212
0.192
0.179
0.171
0.169
0.171
0.177
0.189
0.204
0.223
0.244
0.268
0.292
0.316
0.336
0.352
0.364
0.371
0.373
0.371
0.366
0.358
0.348
0.337
0.327
0.315
0.305
0.296
0.290
0.286
0.284
0.285
0.356
0.343
0.326
0.303
0.274
0.239
0.198
0.156
0.114
0.077
0.046
0.025
0.020
0.026
0.043
0.066
0.096
0.128
0.161
0.195
0.230
0.264
0.293
0.319
0.338
0.350
0.356
0.355
0.349
0.339
0.326
0.311
0.296
0.280
0.265
0.253
0.243
0.237
0.233
0.233
0.238
0.332
0.314
0.287
0.252
0.209
0.158
0.099
0.035
-0.032
-0.093
-0.144
-0.171
-0.177
-0.155
-0.114
-0.062
-0.005
0.050
0.104
0.154
0.200
0.244
0.282
0.312
0.335
0.346
0.348
0.341
0.328
0.310
0.289
0.267
0.244
0.222
0.202
0.185
0.175
0.168
0.167
0.171
0.179
0.306
0.282
0.245
0.198
0.137
0.062
-0.024
-0.119
-0.223
-0.324
-0.404
-0.450
-0.453
-0.407
-0.326
-0.226
-0.125
-0.033
0.048
0.117
0.178
0.235
0.286
0.325
0.349
0.358
0.351
0.334
0.311
0.280
0.245
0.212
0.178
0.146
0.120
0.099
0.085
0.079
0.081
0.089
0.104
0.277
0.244
0.197
0.134
0.052
-0.049
-0.173
-0.317
-0.482
-0.651
-0.796
-0.880
-0.881
-0.784
-0.626
-0.448
-0.278
-0.127
-0.008
0.087
0.169
0.246
0.315
0.365
0.392
0.393
0.374
0.339
0.297
0.248
0.196
0.144
0.096
0.050
0.014
-0.015
-0.032
-0.036
-0.030
-0.014
0.011
0.246
0.203
0.142
0.061
-0.047
-0.183
-0.359
-0.576
-0.844
-1.137
-1.426
-1.598
-1.597
-1.403
-1.088
-0.758
-0.458
-0.230
-0.058
0.070
0.178
0.289
0.384
0.456
0.482
0.467
0.422
0.361
0.291
0.216
0.139
0.062
-0.009
-0.075
-0.127
-0.166
-0.185
-0.187
-0.174
-0.145
-0.108
0.213
0.157
0.080
-0.022
-0.159
-0.341
-0.581
-0.906
-1.340
-1.887
-2.470
-2.907
-2.915
-2.470
-1.813
-1.184
-0.685
-0.331
-0.091
0.076
0.221
0.376
0.527
0.621
0.645
0.596
0.511
0.404
0.295
0.183
0.073
-0.039
-0.144
-0.239
-0.313
-0.363
-0.393
-0.390
-0.364
-0.316
-0.256
0.177
0.110
0.015
-0.111
-0.283
-0.514
-0.836
-1.300
-1.985
-2.989
-4.330
-5.545
-5.617
-4.462
-2.970
-1.774
-0.946
-0.412
-0.101
0.112
0.307
0.533
0.766
0.914
0.915
0.796
0.637
0.473
0.316
0.158
-0.003
-0.163
-0.317
-0.453
-0.566
-0.639
-0.671
-0.662
-0.617
-0.541
-0.445
0.142
0.058
-0.053
-0.208
-0.415
-0.698
-1.106
-1.729
-2.736
-4.486
-7.615
-11.685
-12.229
-8.225
-4.594
-2.429
-1.188
-0.478
-0.073
0.175
0.430
0.764
1.121
1.335
1.282
1.061
0.801
0.572
0.361
0.143
-0.080
-0.317
-0.540
-0.747
-0.910
-1.021
-1.062
-1.036
-0.955
-0.834
-0.691
0.107
0.009
-0.123
-0.303
-0.548
-0.890
-1.375
-2.125
-3.401
-5.970
-12.102
-23.212
-24.261
-14.070
-6.245
-2.944
-1.364
-0.507
-0.042
0.249
0.549
0.975
1.472
1.755
1.638
1.296
0.962
0.703
0.463
0.186
-0.141
-0.493
-0.832
-1.136
-1.388
-1.554
-1.611
-1.559
-1.420
-1.219
-0.998
0.076
-0.036
-0.190
-0.397
-0.686
-1.078
-1.633
-2.432
-3.754
-6.371
-13.064
-24.780
-25.937
-15.226
-6.369
-2.939
-1.331
-0.488
-0.027
0.277
0.608
1.080
1.585
1.885
1.761
1.373
1.072
0.921
0.762
0.388
-0.150
-0.694
-1.209
-1.678
-2.057
-2.311
-2.404
-2.311
-2.058
-1.733
-1.383
0.050
-0.077
-0.252
-0.489
-0.817
-1.266
-1.885
-2.681
-3.806
-5.473
-8.632
-14.126
-15.099
-9.018
-4.583
-2.280
-1.063
-0.404
-0.008
0.270
0.590
0.996
1.436
1.685
1.557
1.209
1.043
1.420
1.751
1.049
-0.026
-0.896
-1.663
-2.382
-2.981
-3.394
-3.543
-3.366
-2.947
-2.392
-1.851
0.028
-0.109
-0.297
-0.561
-0.934
-1.444
-2.136
-2.989
-3.848
-4.395
-4.218
-3.339
-3.755
-3.492
-2.287
-1.271
-0.613
-0.220
0.039
0.253
0.493
0.818
1.162
1.331
1.138
0.607
0.463
2.450
3.913
2.716
0.196
-1.151
-2.203
-3.231
-4.144
-4.843
-5.110
-4.830
-4.088
-3.188
-2.364
0.017
-0.130
-0.329
-0.607
-1.015
-1.586
-2.377
-3.339
-4.142
-4.038
-1.764
1.145
1.584
-0.067
-0.229
-0.128
-0.049
0.027
0.109
0.219
0.382
0.606
0.861
0.944
0.493
-0.807
-2.321
-0.214
3.067
2.812
0.045
-1.434
-2.671
-3.946
-5.219
-6.291
-6.930
-6.605
-5.443
-4.034
-2.868
0.016
-0.136
-0.339
-0.619
-1.028
-1.619
-2.448
-3.486
-4.380
-4.170
-2.084
1.118
2.006
2.085
1.979
1.169
0.563
0.277
0.180
0.175
0.247
0.375
0.511
0.468
-0.301
-2.821
-8.315
-7.962
-2.023
0.044
-0.581
-1.550
-2.666
-3.789
-4.592
-6.324
-8.073
-8.022
-6.498
-4.635
-3.196
0.023
-0.127
-0.321
-0.592
-0.968
-1.514
-2.273
-3.204
-3.957
-3.819
-2.425
-0.285
1.904
4.619
4.801
2.579
1.068
0.464
0.223
0.127
0.110
0.135
0.169
0.025
-0.774
-3.265
-8.902
-9.429
-4.516
-1.102
-0.616
-1.167
-1.933
-1.648
-1.199
-3.314
-7.007
-7.853
-6.502
-4.660
-3.223
0.035
-0.107
-0.286
-0.527
-0.848
-1.297
-1.870
-2.510
-2.985
-2.825
-1.828
-0.186
2.008
5.003
5.247
2.889
1.208
0.494
0.198
0.075
0.013
-0.023
-0.057
-0.197
-0.670
-1.814
-3.561
-3.549
-1.109
0.347
0.368
-0.133
-0.737
0.083
1.068
-1.058
-4.958
-6.224
-5.433
-4.095
-2.924
0.049
-0.084
-0.243
-0.445
-0.705
-1.026
-1.410
-1.781
-1.972
-1.730
-0.942
0.355
2.037
3.664
3.708
2.225
0.947
0.284
0.089
0.050
-0.005
-0.085
-0.142
-0.175
-0.225
-0.266
0.007
1.752
4.555
3.820
2.170
1.437
0.577
-0.072
0.050
-1.561
-3.760
-4.443
-4.054
-3.249
-2.459
0.061
-0.065
-0.203
-0.364
-0.557
-0.778
-1.013
-1.183
-1.192
-0.884
-0.148
1.160
3.238
5.391
4.483
2.021
0.340
-0.277
-0.116
0.147
0.135
-0.011
-0.105
-0.013
0.349
1.016
2.155
5.469
7.678
6.624
3.589
2.561
1.489
0.070
-1.009
-1.989
-2.777
-3.084
-2.909
-2.454
-1.963
0.059
-0.057
-0.177
-0.305
-0.444
-0.587
-0.720
-0.779
-0.686
-0.322
0.474
2.030
5.968
8.911
6.892
2.052
-1.049
-1.631
-0.130
0.891
0.634
0.186
-0.010
0.222
1.231
2.870
4.027
5.380
6.962
5.690
3.194
2.257
1.312
0.120
-0.838
-1.538
-1.975
-2.147
-2.070
-1.832
-1.526
0.040
-0.071
-0.173
-0.273
-0.368
-0.462
-0.522
-0.521
-0.374
0.038
0.855
2.368
6.035
8.604
6.377
0.822
-3.728
-4.187
1.075
3.359
1.728
0.449
0.023
0.422
2.665
6.831
7.657
5.083
3.884
2.947
2.016
1.372
0.723
-0.005
-0.642
-1.112
-1.398
-1.516
-1.496
-1.361
-1.182
-0.010
-0.117
-0.207
-0.279
-0.341
-0.390
-0.410
-0.368
-0.192
0.215
0.975
2.145
3.655
4.783
3.013
-0.627
-4.702
-4.676
1.664
4.273
2.320
0.497
-0.181
0.039
2.678
7.228
8.005
4.592
2.349
1.580
1.094
0.693
0.291
-0.131
-0.521
-0.818
-1.014
-1.096
-1.094
-1.029
-0.923
-0.092
-0.207
-0.288
-0.337
-0.361
-0.365
-0.350
-0.287
-0.113
0.246
0.861
1.662
2.238
2.103
1.058
-0.610
-2.359
-2.001
1.442
2.837
1.314
0.150
-0.717
-1.417
-1.220
1.911
3.462
1.920
1.060
0.705
0.483
0.260
0.029
-0.215
-0.444
-0.628
-0.758
-0.821
-0.830
-0.796
-0.732
-0.218
-0.353
-0.431
-0.447
-0.428
-0.386
-0.331
-0.248
-0.108
0.146
0.526
0.934
1.088
0.824
0.426
-0.061
-0.511
-0.363
0.398
0.810
0.458
-0.264
-1.325
-3.196
-6.722
-6.536
-2.450
-0.528
-0.028
0.087
0.067
-0.012
-0.127
-0.262
-0.396
-0.508
-0.590
-0.635
-0.646
-0.630
-0.594
-0.384
-0.550
-0.636
-0.621
-0.536
-0.440
-0.344
-0.252
-0.153
-0.012
0.118
0.145
0.011
-0.100
0.184
0.741
0.851
0.632
0.517
0.416
0.104
-0.478
-1.514
-3.563
-7.376
-8.000
-3.935
-1.558
-0.646
-0.305
-0.190
-0.178
-0.218
-0.286
-0.360
-0.428
-0.477
-0.510
-0.520
-0.515
-0.497
-0.561
-0.776
-0.874
-0.812
-0.665
-0.506
-0.380
-0.280
-0.205
-0.173
-0.200
-0.367
-0.643
-0.578
0.599
2.608
2.732
1.525
0.792
0.397
0.037
-0.466
-1.239
-2.477
-3.957
-4.210
-2.804
-1.504
-0.809
-0.473
-0.323
-0.270
-0.269
-0.294
-0.333
-0.371
-0.403
-0.424
-0.435
-0.437
-0.430
-0.687
-0.949
-1.057
-0.961
-0.762
-0.568
-0.431
-0.343
-0.303
-0.300
-0.373
-0.532
-0.729
-0.465
1.156
3.989
3.937
1.965
0.944
0.434
0.061
-0.338
-0.840
-1.465
-2.013
-2.109
-1.688
-1.148
-0.741
-0.495
-0.365
-0.303
-0.285
-0.290
-0.308
-0.329
-0.350
-0.366
-0.377
-0.382
-0.385
-0.677
-0.937
-1.047
-0.964
-0.779
-0.616
-0.515
-0.498
-0.525
-0.551
-0.543
-0.547
-0.519
-0.149
0.924
2.447
2.546
1.563
0.861
0.424
0.109
-0.197
-0.521
-0.855
-1.101
-1.162
-1.025
-0.803
-0.597
-0.445
-0.349
-0.296
-0.275
-0.272
-0.280
-0.295
-0.309
-0.323
-0.336
-0.346
-0.356
-0.539
-0.749
-0.848
-0.807
-0.708
-0.649
-0.683
-0.882
-1.186
-1.319
-1.089
-0.710
-0.388
-0.008
0.569
1.147
1.284
1.014
0.679
0.389
0.149
-0.075
-0.290
-0.477
-0.615
-0.664
-0.623
-0.532
-0.435
-0.352
-0.294
-0.258
-0.244
-0.244
-0.251
-0.262
-0.276
-0.293
-0.307
-0.323
-0.338
-0.325
-0.469
-0.552
-0.574
-0.586
-0.674
-0.983
-1.725
-3.100
-4.100
-2.877
-1.370
-0.511
-0.002
0.378
0.656
0.767
0.697
0.548
0.367
0.195
0.038
-0.104
-0.220
-0.294
-0.328
-0.323
-0.300
-0.268
-0.237
-0.212
-0.201
-0.199
-0.206
-0.216
-0.232
-0.249
-0.268
-0.287
-0.308
-0.330
-0.098
-0.186
-0.251
-0.318
-0.430
-0.679
-1.293
-3.020
-7.972
-10.060
-7.598
-2.523
-0.764
-0.070
0.282
0.482
0.570
0.564
0.487
0.376
0.252
0.144
0.062
0.008
-0.013
-0.030
-0.051
-0.077
-0.094
-0.108
-0.120
-0.133
-0.146
-0.162
-0.181
-0.203
-0.224
-0.248
-0.272
-0.299
-0.329
0.103
0.074
0.037
-0.050
-0.227
-0.582
-1.377
-3.558
-9.170
-14.843
-8.736
-3.039
-0.902
-0.114
0.232
0.413
0.496
0.518
0.479
0.405
0.317
0.253
0.218
0.229
0.260
0.269
0.234
0.161
0.084
0.024
-0.021
-0.057
-0.087
-0.118
-0.146
-0.174
-0.203
-0.232
-0.263
-0.296
-0.334
0.275
0.292
0.292
0.231
0.038
-0.342
-1.047
-2.549
-5.854
-8.260
-5.487
-2.170
-0.724
-0.094
0.211
0.372
0.455
0.491
0.484
0.441
0.389
0.353
0.362
0.428
0.514
0.560
0.496
0.373
0.247
0.147
0.073
0.014
-0.033
-0.074
-0.112
-0.148
-0.183
-0.219
-0.257
-0.298
-0.343
0.403
0.473
0.518
0.484
0.312
-0.030
-0.548
-1.308
-2.280
-2.757
-2.135
-1.137
-0.426
-0.011
0.215
0.339
0.417
0.460
0.477
0.468
0.451
0.443
0.469
0.563
0.685
0.749
0.676
0.526
0.369
0.242
0.149
0.073
0.014
-0.036
-0.083
-0.127
-0.169
-0.210
-0.254
-0.303
-0.356
0.486
0.587
0.678
0.683
0.545
0.249
-0.131
-0.556
-0.910
-1.048
-0.859
-0.504
-0.173
0.064
0.216
0.312
0.374
0.419
0.458
0.481
0.493
0.498
0.527
0.613
0.720
0.779
0.717
0.574
0.426
0.299
0.198
0.118
0.051
-0.007
-0.059
-0.108
-0.156
-0.204
-0.256
-0.311
-0.373
0.512
0.645
0.774
0.818
0.707
0.429
0.112
-0.168
-0.347
-0.402
-0.334
-0.178
-0.012
0.122
0.222
0.285
0.334
0.381
0.427
0.472
0.504
0.516
0.533
0.590
0.664
0.696
0.654
0.551
0.430
0.318
0.222
0.143
0.075
0.014
-0.043
-0.095
-0.148
-0.202
-0.258
-0.322
-0.392
0.491
0.556
0.636
0.741
0.874
1.029
1.115
1.095
0.997
0.933
0.967
1.090
1.241
1.247
1.073
0.884
0.751
0.663
0.606
0.569
0.545
0.531
0.521
0.515
0.510
0.508
0.505
0.503
0.500
0.497
0.494
0.489
0.485
0.479
0.472
0.466
0.459
0.453
0.446
0.441
0.436
0.456
0.503
0.554
0.617
0.687
0.751
0.793
0.792
0.765
0.758
0.780
0.839
0.893
0.885
0.801
0.698
0.610
0.551
0.510
0.486
0.474
0.471
0.470
0.472
0.474
0.477
0.479
0.481
0.481
0.480
0.479
0.475
0.471
0.465
0.459
0.452
0.445
0.439
0.432
0.426
0.421
0.428
0.458
0.488
0.522
0.556
0.584
0.604
0.602
0.598
0.599
0.609
0.627
0.641
0.629
0.587
0.528
0.477
0.441
0.417
0.407
0.407
0.412
0.420
0.430
0.440
0.448
0.454
0.458
0.462
0.462
0.461
0.459
0.454
0.449
0.443
0.435
0.428
0.420
0.413
0.407
0.403
0.403
0.418
0.434
0.449
0.461
0.471
0.473
0.471
0.463
0.458
0.458
0.459
0.456
0.443
0.416
0.386
0.356
0.338
0.330
0.333
0.342
0.357
0.375
0.392
0.407
0.420
0.429
0.436
0.441
0.442
0.442
0.439
0.434
0.428
0.421
0.413
0.405
0.397
0.390
0.384
0.380
0.377
0.383
0.387
0.387
0.386
0.380
0.372
0.359
0.346
0.333
0.322
0.313
0.304
0.292
0.276
0.260
0.250
0.245
0.250
0.266
0.285
0.310
0.334
0.357
0.378
0.395
0.406
0.415
0.420
0.421
0.419
0.416
0.409
0.401
0.393
0.384
0.375
0.367
0.360
0.354
0.351
0.353
0.350
0.345
0.334
0.320
0.302
0.280
0.257
0.234
0.209
0.189
0.174
0.163
0.157
0.150
0.149
0.154
0.162
0.181
0.207
0.238
0.270
0.302
0.329
0.353
0.373
0.386
0.395
0.398
0.397
0.392
0.386
0.376
0.366
0.357
0.346
0.336
0.328
0.321
0.317
0.315
0.329
0.319
0.303
0.283
0.257
0.225
0.190
0.151
0.110
0.075
0.043
0.022
0.013
0.014
0.025
0.040
0.062
0.089
0.121
0.157
0.198
0.238
0.277
0.311
0.338
0.357
0.370
0.375
0.376
0.370
0.362
0.350
0.336
0.322
0.309
0.295
0.285
0.277
0.271
0.269
0.270
0.303
0.287
0.263
0.232
0.191
0.144
0.088
0.028
-0.032
-0.089
-0.135
-0.164
-0.172
-0.153
-0.122
-0.079
-0.030
0.020
0.069
0.118
0.166
0.216
0.263
0.304
0.334
0.353
0.362
0.361
0.354
0.341
0.325
0.305
0.285
0.265
0.246
0.230
0.218
0.209
0.207
0.207
0.211
0.278
0.253
0.220
0.175
0.118
0.050
-0.030
-0.119
-0.213
-0.306
-0.381
-0.418
-0.422
-0.380
-0.307
-0.220
-0.128
-0.051
0.021
0.085
0.146
0.207
0.268
0.316
0.350
0.367
0.368
0.356
0.335
0.310
0.281
0.249
0.218
0.189
0.165
0.144
0.129
0.122
0.122
0.128
0.139
0.250
0.217
0.171
0.112
0.037
-0.058
-0.172
-0.304
-0.455
-0.602
-0.732
-0.798
-0.794
-0.713
-0.566
-0.403
-0.246
-0.118
-0.021
0.061
0.133
0.220
0.300
0.365
0.403
0.411
0.394
0.362
0.323
0.276
0.229
0.181
0.133
0.090
0.056
0.029
0.014
0.009
0.014
0.026
0.047
0.220
0.178
0.120
0.042
-0.057
-0.182
-0.341
-0.537
-0.772
-1.030
-1.267
-1.407
-1.399
-1.221
-0.950
-0.648
-0.380
-0.181
-0.046
0.047
0.141
0.258
0.385
0.485
0.525
0.511
0.458
0.392
0.316
0.242
0.165
0.092
0.023
-0.036
-0.087
-0.121
-0.140
-0.144
-0.129
-0.104
-0.069
0.190
0.135
0.064
-0.033
-0.158
-0.324
-0.542
-0.827
-1.198
-1.645
-2.096
-2.412
-2.402
-2.051
-1.511
-0.974
-0.525
-0.207
-0.035
0.063
0.183
0.368
0.584
0.742
0.771
0.698
0.574
0.446
0.323
0.206
0.092
-0.017
-0.118
-0.208
-0.277
-0.326
-0.346
-0.343
-0.315
-0.270
-0.214
0.159
0.093
0.005
-0.112
-0.268
-0.481
-0.767
-1.168
-1.726
-2.493
-3.424
-4.160
-4.212
-3.433
-2.348
-1.368
-0.638
-0.165
0.055
0.143
0.285
0.592
1.004
1.265
1.243
1.022
0.764
0.536
0.342
0.169
0.002
-0.157
-0.307
-0.437
-0.540
-0.604
-0.626
-0.612
-0.562
-0.485
-0.396
0.128
0.048
-0.055
-0.195
-0.381
-0.639
-0.995
-1.519
-2.311
-3.569
-5.367
-7.231
-7.418
-5.553
-3.420
-1.816
-0.731
-0.056
0.217
0.278
0.467
0.999
1.765
2.263
2.045
1.498
1.002
0.649
0.371
0.131
-0.104
-0.342
-0.560
-0.753
-0.899
-0.990
-1.010
-0.974
-0.886
-0.763
-0.626
0.097
0.007
-0.114
-0.274
-0.494
-0.789
-1.205
-1.814
-2.790
-4.505
-7.464
-11.304
-11.773
-7.895
-4.326
-2.146
-0.795
0.010
0.338
0.413
0.676
1.465
2.746
3.632
3.023
1.982
1.229
0.749
0.414
0.102
-0.229
-0.568
-0.902
-1.187
-1.412
-1.534
-1.558
-1.472
-1.315
-1.122
-0.909
0.072
-0.031
-0.167
-0.352
-0.596
-0.927
-1.379
-2.015
-3.006
-4.730
-7.770
-12.037
-12.546
-8.206
-4.348
-2.110
-0.801
-0.038
0.303
0.458
0.805
1.669
3.097
4.035
3.362
2.145
1.293
0.820
0.490
0.108
-0.366
-0.865
-1.363
-1.826
-2.163
-2.346
-2.333
-2.167
-1.887
-1.566
-1.250
0.051
-0.062
-0.214
-0.415
-0.686
-1.045
-1.513
-2.120
-2.930
-4.094
-5.859
-7.879
-7.924
-5.692
-3.262
-1.648
-0.666
-0.083
0.216
0.416
0.774
1.493
2.510
3.183
2.821
1.859
1.064
0.742
0.630
0.204
-0.497
-1.242
-2.016
-2.753
-3.319
-3.556
-3.452
-3.096
-2.629
-2.119
-1.649
0.034
-0.088
-0.251
-0.470
-0.759
-1.142
-1.619
-2.182
-2.737
-3.202
-3.498
-3.570
-3.416
-2.656
-1.641
-0.852
-0.336
-0.024
0.165
0.341
0.632
1.173
1.917
2.543
2.357
1.204
-0.035
-0.080
0.611
0.252
-0.712
-1.737
-2.896
-4.133
-5.093
-5.365
-5.009
-4.321
-3.517
-2.741
-2.057
0.025
-0.102
-0.273
-0.502
-0.803
-1.198
-1.690
-2.203
-2.600
-2.584
-1.936
-0.964
-0.446
-0.150
0.119
0.190
0.162
0.154
0.175
0.254
0.446
0.837
1.487
2.248
2.062
-0.301
-4.145
-5.066
-1.603
-0.535
-1.169
-2.295
-3.923
-6.049
-7.870
-8.026
-6.970
-5.658
-4.417
-3.329
-2.436
0.025
-0.107
-0.278
-0.501
-0.809
-1.198
-1.672
-2.154
-2.468
-2.262
-1.357
-0.049
1.221
2.702
2.973
1.670
0.788
0.384
0.216
0.167
0.227
0.455
0.924
1.510
0.964
-3.090
-10.863
-13.314
-7.618
-2.167
-1.675
-2.668
-4.644
-7.782
-10.944
-10.838
-8.592
-6.645
-5.045
-3.717
-2.678
0.031
-0.099
-0.262
-0.479
-0.760
-1.115
-1.540
-1.958
-2.180
-1.956
-1.128
0.266
2.679
5.939
6.429
3.670
1.365
0.583
0.249
0.086
0.017
0.057
0.236
0.393
-0.363
-4.064
-11.433
-13.845
-8.199
-2.389
-1.576
-2.429
-4.354
-7.378
-10.129
-10.032
-8.327
-6.574
-5.052
-3.715
-2.689
0.044
-0.082
-0.236
-0.430
-0.681
-0.980
-1.318
-1.624
-1.747
-1.491
-0.764
0.541
3.008
6.382
6.874
3.985
1.538
0.654
0.259
0.040
-0.098
-0.204
-0.219
-0.267
-0.734
-2.315
-5.243
-5.834
-2.279
-0.366
-0.500
-1.474
-2.999
-4.746
-5.729
-6.401
-6.376
-5.502
-4.422
-3.367
-2.497
0.057
-0.063
-0.201
-0.372
-0.577
-0.814
-1.057
-1.256
-1.282
-1.008
-0.324
0.803
2.454
4.388
4.544
2.701
1.300
0.583
0.280
0.112
-0.072
-0.238
-0.338
-0.355
-0.407
-0.581
-0.390
1.659
4.432
4.001
1.306
-0.185
-1.501
-2.710
-3.530
-4.153
-4.440
-4.125
-3.521
-2.807
-2.150
0.064
-0.047
-0.171
-0.314
-0.482
-0.661
-0.832
-0.941
-0.897
-0.584
0.108
1.249
2.826
4.140
3.720
2.200
0.974
0.459
0.414
0.409
0.199
-0.063
-0.219
-0.139
0.144
0.668
1.872
5.634
9.686
6.790
2.782
0.786
-0.416
-1.474
-2.270
-2.818
-3.060
-2.974
-2.644
-2.210
-1.765
0.065
-0.040
-0.149
-0.271
-0.404
-0.542
-0.664
-0.725
-0.640
-0.267
0.525
1.899
4.053
6.549
5.128
2.178
0.576
0.414
1.291
1.574
0.889
0.255
-0.018
0.117
0.737
1.741
2.889
5.382
7.243
6.089
2.559
1.019
0.042
-0.781
-1.442
-1.880
-2.109
-2.115
-1.953
-1.693
-1.411
0.050
-0.047
-0.145
-0.248
-0.350
-0.456
-0.548
-0.581
-0.469
-0.035
0.932
2.532
4.699
6.686
4.876
1.721
0.072
0.879
3.952
4.576
2.221
0.600
0.042
0.150
1.123
2.813
3.641
3.547
3.560
2.745
1.599
0.758
0.096
-0.470
-0.945
-1.282
-1.463
-1.504
-1.427
-1.290
-1.114
0.021
-0.077
-0.163
-0.244
-0.324
-0.403
-0.465
-0.480
-0.345
0.160
1.328
3.241
4.860
4.682
3.018
0.950
-0.231
1.373
5.131
5.855
2.906
0.623
-0.236
-0.490
0.174
2.127
3.089
2.324
1.756
1.310
0.846
0.407
0.012
-0.356
-0.666
-0.900
-1.036
-1.087
-1.063
-0.984
-0.878
-0.033
-0.129
-0.207
-0.268
-0.321
-0.366
-0.401
-0.391
-0.247
0.237
1.407
3.381
4.677
3.410
1.710
0.495
-0.055
0.800
3.520
3.935
1.654
0.186
-0.931
-2.334
-4.214
-3.621
-0.718
0.372
0.566
0.495
0.345
0.135
-0.088
-0.309
-0.508
-0.661
-0.761
-0.805
-0.803
-0.763
-0.702
-0.106
-0.208
-0.278
-0.324
-0.342
-0.352
-0.354
-0.322
-0.196
0.152
0.883
1.906
2.216
1.265
0.487
0.306
0.344
0.607
1.143
1.202
0.589
-0.320
-1.676
-4.934
-10.174
-10.798
-5.752
-1.486
-0.359
-0.041
0.005
-0.054
-0.162
-0.285
-0.408
-0.511
-0.577
-0.615
-0.624
-0.604
-0.570
-0.193
-0.306
-0.376
-0.398
-0.385
-0.356
-0.323
-0.276
-0.190
-0.034
0.138
0.115
-0.587
-1.459
-0.819
0.860
1.448
1.118
0.841
0.582
0.157
-0.556
-1.858
-5.134
-10.608
-11.501
-6.507
-2.161
-0.816
-0.347
-0.191
-0.170
-0.205
-0.270
-0.343
-0.406
-0.454
-0.487
-0.497
-0.492
-0.475
-0.277
-0.402
-0.473
-0.479
-0.433
-0.374
-0.308
-0.252
-0.194
-0.177
-0.324
-0.913
-2.294
-3.526
-0.886
3.502
4.470
2.261
1.042
0.515
0.073
-0.500
-1.433
-3.118
-5.671
-6.176
-3.642
-1.781
-0.853
-0.449
-0.274
-0.217
-0.216
-0.248
-0.291
-0.334
-0.370
-0.395
-0.410
-0.413
-0.410
-0.318
-0.457
-0.531
-0.530
-0.474
-0.395
-0.317
-0.248
-0.201
-0.213
-0.434
-1.028
-2.169
-2.797
0.763
5.776
5.938
3.011
1.210
0.551
0.132
-0.301
-0.866
-1.604
-2.310
-2.427
-1.848
-1.150
-0.676
-0.407
-0.269
-0.213
-0.203
-0.219
-0.247
-0.279
-0.308
-0.330
-0.347
-0.358
-0.366
-0.305
-0.444
-0.518
-0.522
-0.479
-0.424
-0.357
-0.292
-0.249
-0.231
-0.333
-0.618
-1.080
-1.042
0.773
4.018
4.411
2.177
1.083
0.567
0.226
-0.087
-0.424
-0.770
-1.032
-1.081
-0.915
-0.668
-0.442
-0.293
-0.210
-0.171
-0.169
-0.181
-0.206
-0.233
-0.260
-0.284
-0.305
-0.322
-0.337
-0.220
-0.334
-0.418
-0.448
-0.459
-0.461
-0.463
-0.481
-0.502
-0.477
-0.367
-0.316
-0.293
-0.093
0.591
1.490
1.704
1.310
0.882
0.565
0.320
0.103
-0.095
-0.271
-0.390
-0.426
-0.383
-0.296
-0.210
-0.145
-0.113
-0.102
-0.114
-0.136
-0.162
-0.192
-0.220
-0.248
-0.274
-0.297
-0.320
-0.078
-0.164
-0.236
-0.307
-0.397
-0.515
-0.686
-0.980
-1.522
-1.793
-1.205
-0.481
-0.053
0.242
0.558
0.866
1.001
0.929
0.767
0.591
0.422
0.277
0.165
0.087
0.040
0.029
0.022
0.024
0.019
0.018
0.003
-0.019
-0.048
-0.083
-0.119
-0.154
-0.189
-0.221
-0.253
-0.284
-0.314
0.092
0.047
-0.005
-0.100
-0.274
-0.542
-0.968
-1.863
-4.224
-6.207
-3.710
-1.146
-0.163
0.278
0.533
0.711
0.818
0.838
0.777
0.658
0.543
0.446
0.402
0.407
0.442
0.465
0.422
0.348
0.264
0.190
0.131
0.074
0.022
-0.028
-0.075
-0.120
-0.161
-0.200
-0.239
-0.277
-0.315
0.276
0.293
0.292
0.208
-0.029
-0.438
-1.056
-2.376
-6.106
-7.691
-5.472
-1.644
-0.311
0.219
0.492
0.665
0.793
0.870
0.861
0.775
0.681
0.622
0.631
0.738
0.897
0.974
0.875
0.689
0.505
0.363
0.250
0.165
0.091
0.025
-0.037
-0.090
-0.139
-0.185
-0.231
-0.276
-0.323
0.451
0.549
0.635
0.605
0.351
-0.126
-0.800
-1.811
-3.672
-5.027
-3.211
-1.284
-0.283
0.190
0.451
0.629
0.780
0.908
0.949
0.900
0.834
0.800
0.852
1.062
1.369
1.544
1.358
1.023
0.718
0.508
0.358
0.242
0.148
0.068
-0.003
-0.066
-0.123
-0.177
-0.229
-0.282
-0.337
0.591
0.765
0.949
1.004
0.777
0.277
-0.334
-0.980
-1.648
-1.912
-1.429
-0.690
-0.139
0.204
0.423
0.589
0.744
0.894
0.991
1.023
1.001
0.963
1.016
1.259
1.668
1.902
1.664
1.223
0.855
0.605
0.430
0.298
0.191
0.101
0.023
-0.048
-0.112
-0.172
-0.233
-0.293
-0.357
0.663
0.876
1.101
1.224
1.039
0.605
0.084
-0.368
-0.678
-0.760
-0.596
-0.284
0.002
0.228
0.400
0.547
0.696
0.858
1.024
1.144
1.165
1.097
1.078
1.247
1.573
1.770
1.574
1.198
0.875
0.631
0.455
0.322
0.213
0.119
0.036
-0.039
-0.108
-0.174
-0.240
-0.308
-0.381
0.655
0.854
1.068
1.183
1.066
0.703
0.291
-0.041
-0.239
-0.293
-0.219
-0.061
0.103
0.249
0.381
0.507
0.646
0.816
1.018
1.192
1.243
1.143
1.056
1.101
1.256
1.356
1.252
1.029
0.791
0.602
0.448
0.323
0.217
0.125
0.041
-0.036
-0.109
-0.180
-0.251
-0.328
-0.409
0.482
0.553
0.639
0.759
0.913
1.100
1.219
1.189
1.062
0.999
1.083
1.348
1.788
1.831
1.357
0.999
0.798
0.682
0.613
0.575
0.551
0.539
0.531
0.527
0.526
0.526
0.527
0.527
0.527
0.526
0.524
0.522
0.517
0.512
0.506
0.499
0.490
0.482
0.474
0.467
0.460
0.446
0.494
0.551
0.619
0.698
0.775
0.822
0.823
0.797
0.795
0.838
0.945
1.059
1.050
0.908
0.745
0.625
0.545
0.499
0.477
0.468
0.467
0.473
0.480
0.487
0.495
0.501
0.506
0.510
0.512
0.512
0.511
0.508
0.503
0.497
0.489
0.481
0.472
0.463
0.455
0.448
0.412
0.445
0.479
0.516
0.554
0.591
0.608
0.615
0.609
0.614
0.634
0.668
0.693
0.674
0.610
0.529
0.460
0.412
0.388
0.380
0.386
0.399
0.416
0.434
0.450
0.463
0.475
0.485
0.491
0.497
0.499
0.498
0.495
0.491
0.484
0.477
0.467
0.458
0.449
0.439
0.431
0.384
0.402
0.421
0.439
0.456
0.467
0.472
0.472
0.465
0.464
0.467
0.469
0.467
0.444
0.407
0.358
0.316
0.290
0.281
0.289
0.309
0.336
0.364
0.390
0.414
0.433
0.450
0.463
0.473
0.479
0.482
0.482
0.480
0.474
0.468
0.459
0.449
0.439
0.429
0.420
0.412
0.358
0.366
0.373
0.376
0.377
0.375
0.368
0.359
0.346
0.336
0.326
0.315
0.300
0.278
0.252
0.221
0.197
0.185
0.191
0.210
0.243
0.280
0.316
0.352
0.381
0.406
0.427
0.442
0.452
0.459
0.461
0.462
0.457
0.451
0.444
0.434
0.424
0.413
0.403
0.393
0.386
0.334
0.333
0.330
0.323
0.312
0.296
0.278
0.257
0.236
0.212
0.193
0.175
0.157
0.141
0.120
0.106
0.096
0.100
0.116
0.149
0.187
0.233
0.279
0.320
0.355
0.383
0.404
0.420
0.431
0.436
0.437
0.435
0.429
0.420
0.411
0.401
0.389
0.378
0.367
0.359
0.352
0.308
0.301
0.290
0.272
0.249
0.222
0.190
0.154
0.119
0.085
0.054
0.034
0.017
0.009
0.006
0.006
0.014
0.031
0.060
0.099
0.148
0.200
0.251
0.297
0.335
0.364
0.386
0.401
0.407
0.411
0.407
0.400
0.390
0.379
0.367
0.354
0.341
0.330
0.320
0.314
0.310
0.285
0.270
0.249
0.222
0.185
0.142
0.095
0.041
-0.013
-0.063
-0.107
-0.133
-0.144
-0.140
-0.121
-0.091
-0.057
-0.022
0.017
0.067
0.118
0.176
0.233
0.286
0.327
0.357
0.376
0.384
0.386
0.380
0.371
0.357
0.341
0.324
0.307
0.292
0.277
0.267
0.259
0.255
0.255
0.261
0.238
0.207
0.167
0.118
0.057
-0.011
-0.091
-0.174
-0.249
-0.313
-0.351
-0.351
-0.324
-0.265
-0.197
-0.129
-0.067
-0.014
0.039
0.098
0.162
0.231
0.294
0.341
0.368
0.378
0.377
0.365
0.348
0.327
0.301
0.275
0.250
0.226
0.206
0.191
0.182
0.177
0.178
0.185
0.235
0.204
0.164
0.110
0.044
-0.041
-0.141
-0.252
-0.377
-0.497
-0.597
-0.655
-0.642
-0.575
-0.458
-0.327
-0.202
-0.100
-0.036
0.011
0.076
0.160
0.253
0.339
0.394
0.414
0.406
0.383
0.350
0.310
0.271
0.229
0.189
0.151
0.119
0.094
0.077
0.070
0.072
0.080
0.096
0.209
0.169
0.116
0.047
-0.041
-0.149
-0.288
-0.450
-0.639
-0.838
-1.004
-1.104
-1.088
-0.942
-0.723
-0.475
-0.263
-0.111
-0.041
-0.016
0.038
0.168
0.330
0.464
0.530
0.525
0.477
0.413
0.342
0.273
0.205
0.138
0.075
0.021
-0.024
-0.057
-0.076
-0.077
-0.068
-0.046
-0.016
0.181
0.132
0.066
-0.019
-0.130
-0.272
-0.453
-0.685
-0.966
-1.285
-1.590
-1.779
-1.753
-1.496
-1.085
-0.651
-0.272
-0.030
0.030
-0.024
0.001
0.219
0.528
0.776
0.844
0.759
0.619
0.474
0.343
0.229
0.121
0.019
-0.073
-0.153
-0.219
-0.261
-0.276
-0.270
-0.246
-0.207
-0.157
0.154
0.095
0.016
-0.087
-0.223
-0.399
-0.634
-0.946
-1.361
-1.859
-2.393
-2.775
-2.744
-2.285
-1.566
-0.824
-0.163
0.265
0.292
0.039
-0.004
0.408
1.098
1.581
1.545
1.202
0.849
0.574
0.357
0.181
0.017
-0.133
-0.273
-0.392
-0.482
-0.538
-0.551
-0.533
-0.480
-0.410
-0.330
0.128
0.058
-0.035
-0.155
-0.314
-0.526
-0.810
-1.203
-1.759
-2.501
-3.401
-4.094
-4.070
-3.255
-2.104
-0.972
0.086
0.899
0.877
0.253
0.102
0.938
2.585
3.792
3.141
1.964
1.172
0.691
0.365
0.114
-0.118
-0.338
-0.543
-0.724
-0.852
-0.926
-0.930
-0.877
-0.787
-0.668
-0.545
0.102
0.023
-0.082
-0.222
-0.401
-0.639
-0.964
-1.416
-2.064
-2.999
-4.202
-5.273
-5.262
-4.079
-2.501
-1.088
0.232
1.330
1.371
0.534
0.395
1.819
5.653
7.903
6.036
2.875
1.481
0.781
0.357
0.019
-0.300
-0.616
-0.923
-1.197
-1.390
-1.487
-1.462
-1.359
-1.186
-0.997
-0.801
0.082
-0.009
-0.125
-0.278
-0.477
-0.739
-1.077
-1.541
-2.177
-3.097
-4.300
-5.379
-5.395
-4.093
-2.494
-1.102
0.068
0.936
1.028
0.563
0.687
2.266
6.671
8.763
7.048
3.191
1.564
0.759
0.274
-0.117
-0.533
-1.001
-1.471
-1.912
-2.221
-2.343
-2.240
-2.010
-1.706
-1.402
-1.106
0.066
-0.033
-0.161
-0.323
-0.539
-0.812
-1.147
-1.577
-2.112
-2.764
-3.563
-4.142
-4.052
-3.102
-1.937
-0.900
-0.100
0.398
0.532
0.457
0.756
1.925
4.120
5.930
4.855
2.840
1.318
0.467
0.043
-0.352
-0.860
-1.525
-2.300
-3.082
-3.617
-3.728
-3.415
-2.905
-2.374
-1.874
-1.443
0.053
-0.050
-0.187
-0.361
-0.580
-0.856
-1.183
-1.542
-1.917
-2.237
-2.466
-2.508
-2.241
-1.660
-0.992
-0.429
-0.033
0.194
0.275
0.340
0.625
1.406
2.795
4.419
4.787
2.803
0.539
-0.548
-0.689
-0.822
-1.345
-2.229
-3.541
-5.075
-6.263
-6.241
-5.248
-4.115
-3.158
-2.393
-1.791
0.047
-0.061
-0.201
-0.376
-0.602
-0.879
-1.179
-1.489
-1.718
-1.760
-1.559
-1.148
-0.648
-0.125
0.222
0.309
0.273
0.232
0.196
0.203
0.381
0.955
2.356
5.466
6.932
3.306
-1.871
-3.731
-2.596
-1.703
-1.929
-3.068
-5.282
-8.853
-12.395
-11.615
-8.185
-5.565
-3.951
-2.877
-2.092
0.047
-0.063
-0.201
-0.379
-0.594
-0.857
-1.144
-1.396
-1.520
-1.407
-0.971
-0.262
0.694
1.808
2.063
1.378
0.740
0.383
0.175
0.051
0.045
0.336
1.442
4.386
5.685
1.212
-7.195
-9.472
-5.420
-2.627
-2.375
-3.673
-7.007
-14.950
-24.163
-22.687
-11.721
-6.829
-4.517
-3.189
-2.285
0.051
-0.057
-0.192
-0.359
-0.566
-0.802
-1.052
-1.255
-1.318
-1.131
-0.614
0.295
1.884
4.524
4.766
2.613
1.187
0.536
0.176
-0.075
-0.294
-0.356
0.012
1.069
1.382
-1.642
-8.071
-9.733
-5.533
-2.527
-2.240
-3.597
-7.151
-16.698
-25.876
-23.850
-12.484
-6.927
-4.553
-3.201
-2.303
0.061
-0.045
-0.173
-0.328
-0.513
-0.721
-0.931
-1.085
-1.109
-0.882
-0.346
0.597
2.235
4.910
5.129
2.878
1.342
0.617
0.205
-0.120
-0.452
-0.767
-0.863
-0.624
-0.595
-1.648
-3.593
-4.000
-2.133
-1.025
-1.325
-2.655
-5.302
-10.229
-16.114
-14.414
-9.005
-5.790
-4.039
-2.943
-2.165
0.071
-0.031
-0.151
-0.293
-0.453
-0.632
-0.807
-0.935
-0.917
-0.683
-0.145
0.718
1.906
3.138
3.257
2.212
1.233
0.636
0.278
-0.020
-0.362
-0.724
-0.929
-0.887
-0.724
-0.732
-0.639
0.356
1.888
1.485
0.075
-1.364
-3.106
-5.167
-6.878
-6.876
-5.560
-4.263
-3.260
-2.498
-1.901
0.077
-0.020
-0.129
-0.255
-0.404
-0.563
-0.719
-0.828
-0.816
-0.567
0.006
0.911
1.939
2.674
2.558
1.819
1.083
0.685
0.509
0.315
-0.025
-0.392
-0.616
-0.580
-0.324
0.096
0.921
2.815
5.065
3.716
1.195
-0.354
-1.563
-2.671
-3.506
-3.729
-3.488
-2.998
-2.480
-2.010
-1.594
0.079
-0.014
-0.115
-0.230
-0.360
-0.508
-0.663
-0.802
-0.826
-0.571
0.151
1.320
2.533
3.168
2.721
1.743
1.025
0.896
1.161
1.095
0.546
0.011
-0.284
-0.275
0.051
0.634
1.463
2.815
4.150
3.123
1.348
0.143
-0.735
-1.457
-1.978
-2.241
-2.258
-2.097
-1.848
-1.566
-1.292
0.072
-0.017
-0.110
-0.212
-0.331
-0.471
-0.636
-0.799
-0.876
-0.600
0.475
2.394
3.969
3.992
2.892
1.638
0.977
1.327
2.531
2.594
1.303
0.330
-0.162
-0.268
0.038
0.662
1.317
1.844
2.101
1.703
0.920
0.209
-0.367
-0.850
-1.212
-1.445
-1.514
-1.482
-1.366
-1.205
-1.030
0.053
-0.032
-0.117
-0.205
-0.308
-0.436
-0.591
-0.771
-0.865
-0.481
1.256
5.463
7.877
5.734
2.832
1.368
0.861
1.517
3.329
3.427
1.599
0.359
-0.376
-0.839
-0.915
-0.396
0.379
0.818
0.950
0.797
0.482
0.104
-0.241
-0.550
-0.797
-0.972
-1.058
-1.062
-1.014
-0.930
-0.824
0.023
-0.059
-0.136
-0.210
-0.291
-0.394
-0.515
-0.645
-0.672
-0.197
1.855
6.930
9.238
6.730
2.236
0.884
0.645
1.136
2.032
2.066
1.070
0.046
-0.943
-2.240
-3.866
-3.852
-1.813
-0.454
0.099
0.230
0.145
-0.013
-0.207
-0.399
-0.563
-0.687
-0.760
-0.783
-0.767
-0.724
-0.660
-0.017
-0.097
-0.167
-0.226
-0.282
-0.346
-0.414
-0.484
-0.461
-0.091
1.142
3.963
5.352
2.100
0.126
0.135
0.500
0.803
1.054
0.969
0.451
-0.334
-1.522
-4.020
-8.651
-8.934
-4.705
-1.609
-0.529
-0.152
-0.071
-0.114
-0.202
-0.313
-0.420
-0.506
-0.562
-0.592
-0.593
-0.571
-0.537
-0.059
-0.142
-0.203
-0.247
-0.277
-0.304
-0.324
-0.339
-0.300
-0.170
0.083
0.018
-1.808
-5.322
-4.202
-0.565
0.971
1.016
0.830
0.574
0.157
-0.488
-1.644
-4.170
-8.831
-9.242
-5.050
-2.001
-0.808
-0.353
-0.192
-0.161
-0.194
-0.255
-0.323
-0.383
-0.430
-0.457
-0.468
-0.463
-0.450
-0.094
-0.178
-0.237
-0.271
-0.280
-0.270
-0.252
-0.219
-0.175
-0.190
-0.476
-1.741
-6.277
-10.787
-7.834
0.709
3.415
1.829
0.967
0.520
0.121
-0.410
-1.233
-2.641
-4.532
-4.835
-3.083
-1.575
-0.766
-0.386
-0.214
-0.165
-0.172
-0.207
-0.252
-0.297
-0.335
-0.362
-0.380
-0.385
-0.386
-0.104
-0.191
-0.254
-0.282
-0.282
-0.253
-0.198
-0.111
-0.027
-0.041
-0.379
-1.606
-5.121
-9.129
-5.977
2.424
4.468
2.410
1.121
0.585
0.208
-0.192
-0.699
-1.343
-1.951
-2.028
-1.562
-0.958
-0.534
-0.288
-0.167
-0.124
-0.127
-0.154
-0.192
-0.231
-0.264
-0.294
-0.316
-0.332
-0.342
-0.082
-0.168
-0.235
-0.274
-0.288
-0.265
-0.166
0.006
0.227
0.339
0.173
-0.474
-1.770
-2.900
-1.134
2.560
3.261
1.889
1.077
0.643
0.336
0.055
-0.248
-0.546
-0.779
-0.832
-0.682
-0.457
-0.264
-0.132
-0.069
-0.052
-0.065
-0.095
-0.133
-0.172
-0.211
-0.243
-0.272
-0.295
-0.316
-0.010
-0.090
-0.159
-0.236
-0.294
-0.312
-0.201
0.121
0.678
1.056
0.984
0.595
0.144
-0.109
0.323
1.192
1.542
1.299
0.963
0.689
0.473
0.279
0.110
-0.029
-0.127
-0.148
-0.107
-0.039
0.023
0.059
0.064
0.046
0.012
-0.031
-0.078
-0.123
-0.166
-0.206
-0.240
-0.271
-0.301
0.105
0.046
-0.027
-0.138
-0.286
-0.409
-0.340
0.229
1.557
2.695
2.015
1.208
0.860
0.719
0.791
0.999
1.121
1.087
0.952
0.782
0.626
0.503
0.417
0.378
0.374
0.381
0.369
0.347
0.306
0.267
0.217
0.163
0.101
0.039
-0.022
-0.078
-0.130
-0.176
-0.219
-0.258
-0.296
0.261
0.252
0.211
0.069
-0.193
-0.498
-0.599
-0.019
2.133
4.144
2.619
1.236
0.894
0.853
0.885
0.977
1.085
1.147
1.094
0.948
0.809
0.724
0.710
0.784
0.904
0.976
0.916
0.768
0.617
0.490
0.383
0.285
0.193
0.108
0.030
-0.038
-0.100
-0.155
-0.206
-0.253
-0.299
0.454
0.541
0.602
0.518
0.154
-0.402
-0.802
-0.610
0.545
1.742
1.136
0.662
0.654
0.753
0.847
0.978
1.167
1.423
1.423
1.194
1.031
0.959
1.009
1.254
1.642
1.860
1.661
1.275
0.947
0.712
0.541
0.400
0.277
0.170
0.075
-0.006
-0.077
-0.141
-0.199
-0.255
-0.312
0.664
0.896
1.184
1.303
0.892
0.087
-0.621
-0.880
-0.714
-0.384
-0.094
0.177
0.423
0.608
0.769
0.950
1.212
1.606
1.692
1.454
1.289
1.203
1.296
1.765
2.735
3.387
2.764
1.840
1.248
0.899
0.664
0.490
0.344
0.217
0.111
0.017
-0.062
-0.134
-0.201
-0.266
-0.330
0.838
1.216
1.784
2.247
1.859
0.827
-0.088
-0.570
-0.672
-0.553
-0.278
0.030
0.301
0.504
0.684
0.878
1.137
1.452
1.669
1.724
1.654
1.496
1.501
2.077
3.630
4.884
3.610
2.191
1.420
1.000
0.737
0.543
0.381
0.247
0.131
0.032
-0.056
-0.134
-0.210
-0.282
-0.355
0.903
1.332
1.992
2.577
2.308
1.315
0.427
-0.114
-0.320
-0.309
-0.159
0.055
0.262
0.446
0.616
0.804
1.045
1.357
1.749
2.111
2.174
1.827
1.591
1.914
2.984
3.841
3.085
2.034
1.375
0.998
0.744
0.550
0.390
0.255
0.135
0.033
-0.057
-0.143
-0.224
-0.306
-0.388
0.851
1.223
1.731
2.156
2.075
1.442
0.722
0.202
-0.053
-0.100
-0.026
0.107
0.258
0.406
0.559
0.733
0.966
1.304
1.807
2.386
2.534
2.037
1.580
1.567
1.950
2.266
2.059
1.599
1.199
0.909
0.692
0.520
0.373
0.242
0.129
0.027
-0.068
-0.157
-0.244
-0.334
-0.427
0.475
0.540
0.619
0.729
0.870
1.030
1.134
1.110
1.011
0.989
1.121
1.466
2.115
2.173
1.494
1.036
0.806
0.679
0.610
0.571
0.553
0.544
0.542
0.542
0.546
0.548
0.551
0.555
0.559
0.560
0.562
0.560
0.557
0.553
0.546
0.538
0.528
0.518
0.507
0.496
0.487
0.433
0.479
0.533
0.596
0.670
0.741
0.780
0.784
0.774
0.781
0.850
0.981
1.118
1.112
0.933
0.740
0.601
0.516
0.472
0.452
0.452
0.462
0.475
0.488
0.503
0.515
0.527
0.537
0.545
0.550
0.554
0.555
0.553
0.550
0.544
0.535
0.525
0.513
0.501
0.489
0.478
0.400
0.431
0.465
0.499
0.536
0.568
0.588
0.594
0.595
0.602
0.633
0.670
0.694
0.671
0.591
0.493
0.408
0.354
0.331
0.335
0.352
0.378
0.408
0.436
0.461
0.483
0.502
0.517
0.530
0.539
0.544
0.548
0.547
0.543
0.536
0.528
0.516
0.505
0.492
0.479
0.466
0.370
0.388
0.407
0.426
0.440
0.454
0.458
0.459
0.457
0.457
0.458
0.462
0.452
0.419
0.363
0.296
0.238
0.205
0.196
0.217
0.254
0.301
0.347
0.386
0.422
0.451
0.477
0.496
0.512
0.525
0.533
0.537
0.537
0.533
0.526
0.516
0.505
0.492
0.477
0.464
0.450
0.345
0.353
0.362
0.365
0.368
0.367
0.362
0.353
0.342
0.332
0.319
0.307
0.281
0.246
0.199
0.145
0.098
0.074
0.085
0.121
0.174
0.233
0.290
0.341
0.384
0.421
0.450
0.475
0.494
0.508
0.517
0.522
0.521
0.517
0.509
0.498
0.485
0.471
0.456
0.442
0.428
0.321
0.321
0.320
0.314
0.304
0.293
0.277
0.259
0.239
0.218
0.196
0.173
0.146
0.111
0.072
0.029
-0.004
-0.018
0.003
0.051
0.110
0.181
0.246
0.304
0.353
0.394
0.427
0.454
0.473
0.486
0.495
0.499
0.497
0.491
0.482
0.471
0.457
0.441
0.426
0.412
0.399
0.296
0.292
0.282
0.266
0.248
0.223
0.196
0.165
0.134
0.103
0.073
0.048
0.020
-0.003
-0.030
-0.056
-0.074
-0.068
-0.043
0.008
0.073
0.144
0.215
0.275
0.328
0.371
0.405
0.430
0.450
0.461
0.468
0.468
0.463
0.455
0.443
0.429
0.415
0.399
0.384
0.371
0.360
0.276
0.262
0.244
0.221
0.190
0.154
0.111
0.067
0.019
-0.024
-0.062
-0.090
-0.110
-0.120
-0.123
-0.120
-0.114
-0.096
-0.063
-0.013
0.048
0.120
0.191
0.255
0.314
0.357
0.388
0.411
0.424
0.430
0.430
0.425
0.416
0.403
0.388
0.372
0.355
0.341
0.327
0.316
0.309
0.253
0.233
0.206
0.171
0.129
0.077
0.019
-0.046
-0.113
-0.176
-0.228
-0.259
-0.267
-0.253
-0.220
-0.176
-0.136
-0.100
-0.067
-0.026
0.026
0.099
0.181
0.255
0.314
0.358
0.384
0.398
0.399
0.396
0.385
0.369
0.352
0.331
0.311
0.291
0.274
0.260
0.250
0.244
0.242
0.230
0.203
0.166
0.120
0.063
-0.007
-0.088
-0.179
-0.278
-0.368
-0.442
-0.480
-0.474
-0.422
-0.337
-0.237
-0.152
-0.094
-0.071
-0.054
-0.015
0.067
0.175
0.281
0.356
0.393
0.404
0.397
0.379
0.356
0.329
0.298
0.265
0.235
0.206
0.182
0.164
0.153
0.149
0.150
0.157
0.206
0.172
0.126
0.066
-0.007
-0.099
-0.206
-0.336
-0.476
-0.613
-0.730
-0.789
-0.761
-0.657
-0.492
-0.292
-0.135
-0.051
-0.070
-0.124
-0.137
-0.012
0.187
0.375
0.471
0.495
0.468
0.417
0.365
0.311
0.257
0.203
0.151
0.103
0.064
0.033
0.017
0.010
0.016
0.029
0.051
0.183
0.140
0.084
0.010
-0.080
-0.197
-0.339
-0.513
-0.711
-0.925
-1.107
-1.196
-1.154
-0.971
-0.669
-0.327
-0.010
0.146
0.014
-0.288
-0.414
-0.173
0.284
0.646
0.779
0.721
0.600
0.472
0.361
0.260
0.168
0.080
0.001
-0.072
-0.127
-0.165
-0.181
-0.176
-0.156
-0.124
-0.083
0.160
0.109
0.042
-0.046
-0.155
-0.298
-0.478
-0.704
-0.976
-1.283
-1.569
-1.720
-1.663
-1.360
-0.880
-0.278
0.393
0.871
0.528
-0.491
-1.012
-0.414
0.706
1.505
1.544
1.210
0.841
0.564
0.361
0.197
0.052
-0.084
-0.204
-0.312
-0.388
-0.433
-0.443
-0.424
-0.379
-0.318
-0.246
0.139
0.079
0.001
-0.099
-0.229
-0.394
-0.605
-0.883
-1.226
-1.640
-2.043
-2.300
-2.230
-1.787
-1.074
-0.156
1.223
3.179
2.599
-0.451
-1.741
-0.412
2.392
4.421
3.559
2.090
1.189
0.674
0.354
0.107
-0.103
-0.303
-0.486
-0.645
-0.758
-0.815
-0.811
-0.753
-0.664
-0.557
-0.444
0.119
0.051
-0.037
-0.148
-0.293
-0.477
-0.716
-1.023
-1.410
-1.892
-2.388
-2.723
-2.636
-2.075
-1.222
-0.074
1.869
4.446
3.817
0.081
-1.662
0.573
6.367
9.631
7.574
3.245
1.527
0.761
0.302
-0.021
-0.315
-0.604
-0.885
-1.128
-1.294
-1.363
-1.320
-1.199
-1.035
-0.858
-0.678
0.103
0.028
-0.069
-0.191
-0.349
-0.544
-0.791
-1.097
-1.486
-1.954
-2.426
-2.721
-2.630
-2.055
-1.203
-0.177
1.243
3.173
2.784
0.232
-0.586
1.601
7.311
11.856
8.353
3.678
1.660
0.715
0.172
-0.226
-0.610
-1.030
-1.472
-1.876
-2.145
-2.205
-2.076
-1.818
-1.509
-1.216
-0.953
0.090
0.009
-0.095
-0.223
-0.386
-0.586
-0.824
-1.106
-1.432
-1.780
-2.093
-2.257
-2.103
-1.624
-0.969
-0.248
0.482
1.017
0.844
0.219
0.190
1.578
4.725
7.723
5.957
3.342
1.530
0.474
-0.115
-0.545
-1.014
-1.617
-2.348
-3.114
-3.609
-3.640
-3.235
-2.669
-2.110
-1.634
-1.247
0.081
-0.005
-0.112
-0.245
-0.412
-0.607
-0.826
-1.065
-1.290
-1.481
-1.591
-1.547
-1.327
-0.947
-0.499
-0.089
0.216
0.380
0.308
0.164
0.334
1.194
2.973
5.496
6.726
4.098
1.313
-0.136
-0.692
-1.026
-1.549
-2.410
-3.729
-5.358
-6.570
-6.400
-5.167
-3.839
-2.829
-2.086
-1.544
0.078
-0.011
-0.121
-0.256
-0.420
-0.609
-0.809
-0.990
-1.125
-1.171
-1.068
-0.843
-0.484
-0.115
0.167
0.292
0.307
0.249
0.129
0.025
0.097
0.641
2.533
7.374
10.266
6.443
0.757
-1.342
-1.674
-1.660
-2.124
-3.340
-5.767
-10.037
-14.564
-13.115
-8.451
-5.342
-3.575
-2.504
-1.802
0.078
-0.012
-0.121
-0.254
-0.414
-0.589
-0.768
-0.916
-0.978
-0.908
-0.670
-0.262
0.291
0.822
1.027
0.847
0.552
0.293
0.059
-0.181
-0.398
-0.359
0.960
5.692
9.052
5.119
-0.887
-2.970
-2.684
-2.181
-2.513
-4.072
-7.955
-18.889
-28.472
-25.533
-13.058
-6.728
-4.116
-2.782
-1.968
0.083
-0.007
-0.115
-0.244
-0.394
-0.559
-0.714
-0.834
-0.849
-0.717
-0.398
0.148
0.909
1.714
1.893
1.376
0.800
0.371
0.020
-0.369
-0.927
-1.628
-1.781
0.296
2.622
0.806
-2.121
-3.296
-2.691
-2.090
-2.435
-4.073
-8.332
-21.815
-34.377
-28.158
-14.293
-6.933
-4.187
-2.822
-1.993
0.088
0.001
-0.105
-0.226
-0.368
-0.521
-0.666
-0.764
-0.767
-0.610
-0.245
0.345
1.164
1.992
2.144
1.560
0.923
0.441
0.038
-0.440
-1.146
-2.196
-3.137
-2.493
-1.144
-1.019
-1.686
-1.951
-1.506
-1.279
-1.795
-3.236
-6.280
-12.615
-21.470
-18.135
-9.997
-5.791
-3.735
-2.616
-1.885
0.096
0.009
-0.092
-0.209
-0.343
-0.493
-0.639
-0.758
-0.768
-0.614
-0.232
0.374
1.117
1.714
1.820
1.433
0.915
0.495
0.130
-0.300
-0.916
-1.738
-2.377
-2.182
-1.434
-0.949
-0.719
-0.353
0.052
-0.098
-0.857
-2.058
-3.843
-6.260
-8.194
-7.903
-5.939
-4.223
-3.026
-2.234
-1.678
0.100
0.017
-0.078
-0.192
-0.327
-0.484
-0.656
-0.823
-0.924
-0.823
-0.385
0.343
1.102
1.595
1.611
1.299
0.896
0.584
0.338
0.014
-0.447
-0.986
-1.347
-1.294
-0.910
-0.441
0.064
0.705
1.156
0.834
-0.061
-1.071
-2.161
-3.262
-4.021
-4.116
-3.607
-2.927
-2.318
-1.817
-1.424
0.101
0.022
-0.071
-0.181
-0.316
-0.490
-0.717
-1.006
-1.300
-1.383
-0.803
0.385
1.447
1.882
1.714
1.289
0.924
0.755
0.672
0.461
0.058
-0.392
-0.685
-0.717
-0.493
-0.090
0.406
0.958
1.304
0.992
0.274
-0.479
-1.187
-1.805
-2.242
-2.393
-2.287
-2.024
-1.723
-1.430
-1.166
0.098
0.021
-0.068
-0.173
-0.307
-0.500
-0.780
-1.222
-1.853
-2.294
-1.375
1.094
3.003
2.893
2.021
1.319
0.941
0.936
1.090
0.968
0.479
-0.043
-0.409
-0.550
-0.455
-0.140
0.273
0.665
0.853
0.688
0.265
-0.220
-0.673
-1.067
-1.350
-1.501
-1.509
-1.424
-1.276
-1.110
-0.942
0.088
0.015
-0.069
-0.167
-0.295
-0.484
-0.782
-1.296
-2.130
-2.831
-1.187
4.791
7.472
5.569
2.429
1.228
0.868
0.983
1.260
1.173
0.641
0.040
-0.451
-0.815
-0.974
-0.756
-0.300
0.126
0.339
0.317
0.124
-0.144
-0.423
-0.672
-0.871
-0.995
-1.037
-1.018
-0.952
-0.860
-0.755
0.074
0.004
-0.074
-0.158
-0.268
-0.430
-0.686
-1.107
-1.699
-1.968
0.175
6.371
11.053
6.687
2.063
0.830
0.638
0.813
1.019
0.934
0.497
-0.090
-0.746
-1.493
-2.173
-2.137
-1.335
-0.556
-0.138
0.009
-0.019
-0.142
-0.302
-0.459
-0.593
-0.683
-0.735
-0.742
-0.717
-0.670
-0.611
0.055
-0.012
-0.079
-0.152
-0.234
-0.350
-0.519
-0.759
-1.012
-0.936
0.393
4.147
5.257
2.062
-0.349
-0.221
0.282
0.594
0.722
0.613
0.264
-0.272
-1.043
-2.220
-3.645
-3.803
-2.415
-1.162
-0.487
-0.203
-0.122
-0.155
-0.233
-0.328
-0.417
-0.488
-0.535
-0.554
-0.549
-0.529
-0.498
0.038
-0.026
-0.088
-0.142
-0.198
-0.265
-0.346
-0.449
-0.524
-0.477
-0.245
-0.295
-2.695
-7.651
-6.452
-1.883
0.076
0.612
0.631
0.465
0.158
-0.327
-1.078
-2.271
-3.690
-3.897
-2.562
-1.322
-0.630
-0.295
-0.166
-0.146
-0.179
-0.236
-0.301
-0.357
-0.396
-0.421
-0.432
-0.427
-0.416
0.029
-0.035
-0.090
-0.135
-0.170
-0.191
-0.200
-0.199
-0.191
-0.219
-0.505
-1.979
-8.525
-15.097
-11.171
-3.177
0.474
0.896
0.714
0.464
0.172
-0.226
-0.804
-1.606
-2.387
-2.509
-1.823
-1.063
-0.542
-0.265
-0.142
-0.105
-0.122
-0.160
-0.209
-0.256
-0.296
-0.326
-0.345
-0.353
-0.358
0.037
-0.027
-0.084
-0.131
-0.155
-0.149
-0.095
0.012
0.148
0.206
-0.089
-1.442
-6.333
-11.045
-9.060
-1.714
1.174
1.187
0.839
0.551
0.278
-0.023
-0.402
-0.839
-1.189
-1.257
-0.987
-0.617
-0.323
-0.144
-0.058
-0.034
-0.050
-0.088
-0.134
-0.179
-0.222
-0.256
-0.282
-0.303
-0.316
0.066
0.004
-0.060
-0.121
-0.168
-0.157
-0.037
0.249
0.636
0.935
0.947
0.449
-1.144
-3.213
-2.465
0.049
1.240
1.196
0.909
0.656
0.436
0.217
-0.016
-0.239
-0.399
-0.430
-0.329
-0.176
-0.045
0.043
0.077
0.070
0.036
-0.011
-0.063
-0.114
-0.162
-0.203
-0.238
-0.266
-0.292
0.133
0.073
-0.008
-0.107
-0.218
-0.263
-0.078
0.554
1.652
2.499
2.475
2.225
1.724
0.772
0.453
0.835
1.143
1.122
0.957
0.773
0.607
0.456
0.329
0.227
0.170
0.166
0.192
0.232
0.259
0.267
0.243
0.200
0.140
0.073
0.006
-0.055
-0.112
-0.162
-0.205
-0.244
-0.279
0.241
0.199
0.115
-0.056
-0.312
-0.543
-0.346
0.959
4.492
7.017
5.414
3.212
2.410
1.730
1.265
1.178
1.207
1.178
1.079
0.933
0.803
0.701
0.646
0.651
0.680
0.715
0.706
0.660
0.596
0.521
0.440
0.352
0.255
0.161
0.075
-0.004
-0.072
-0.131
-0.184
-0.232
-0.276
0.399
0.418
0.376
0.156
-0.322
-0.948
-1.045
0.827
6.402
11.745
7.614
3.429
2.137
1.654
1.380
1.307
1.357
1.453
1.391
1.193
1.034
0.952
0.967
1.097
1.300
1.426
1.363
1.167
0.975
0.807
0.659
0.511
0.373
0.249
0.139
0.042
-0.039
-0.110
-0.172
-0.229
-0.282
0.624
0.776
0.917
0.806
0.132
-1.077
-1.818
-0.445
4.698
7.137
5.930
2.512
1.603
1.344
1.284
1.340
1.598
1.993
2.002
1.606
1.321
1.214
1.267
1.643
2.332
2.788
2.456
1.845
1.396
1.098
0.870
0.668
0.484
0.326
0.192
0.079
-0.014
-0.096
-0.167
-0.235
-0.298
0.882
1.287
1.945
2.528
1.738
-0.192
-1.523
-1.193
0.590
2.139
1.901
1.326
1.076
1.050
1.116
1.286
1.709
2.283
2.399
2.034
1.700
1.502
1.527
2.275
4.616
6.312
4.687
2.698
1.789
1.326
1.030
0.782
0.568
0.382
0.230
0.104
-0.001
-0.092
-0.173
-0.248
-0.320
1.097
1.794
3.347
5.726
4.931
1.515
-0.344
-0.763
-0.316
0.278
0.554
0.645
0.711
0.816
0.960
1.169
1.521
2.109
2.461
2.515
2.384
1.943
1.655
2.570
6.206
8.860
6.677
3.272
1.991
1.444
1.105
0.831
0.603
0.409
0.246
0.113
0.001
-0.097
-0.186
-0.271
-0.353
1.174
1.931
3.681
6.296
5.853
2.491
0.663
-0.069
-0.157
0.008
0.202
0.372
0.512
0.663
0.828
1.046
1.362
1.859
2.630
3.790
4.075
2.735
1.727
1.990
5.001
6.690
5.384
2.906
1.907
1.404
1.072
0.812
0.591
0.402
0.241
0.108
-0.008
-0.111
-0.208
-0.301
-0.394
1.075
1.684
2.762
4.042
3.995
2.629
1.279
0.428
0.091
0.046
0.135
0.266
0.414
0.561
0.729
0.942
1.260
1.809
2.933
5.299
5.568
3.546
1.873
1.513
2.297
3.161
2.873
2.145
1.607
1.246
0.970
0.742
0.543
0.370
0.220
0.089
-0.027
-0.133
-0.237
-0.339
-0.444
0.462
0.517
0.581
0.660
0.756
0.861
0.923
0.910
0.871
0.899
1.039
1.299
1.630
1.640
1.280
0.961
0.764
0.651
0.592
0.565
0.553
0.553
0.554
0.561
0.568
0.575
0.583
0.590
0.597
0.603
0.606
0.607
0.606
0.601
0.595
0.585
0.574
0.561
0.547
0.532
0.518
0.420
0.460
0.504
0.554
0.610
0.656
0.690
0.693
0.697
0.722
0.792
0.902
0.998
0.977
0.833
0.665
0.537
0.458
0.419
0.415
0.432
0.452
0.477
0.501
0.523
0.542
0.559
0.574
0.587
0.598
0.605
0.610
0.610
0.607
0.600
0.590
0.578
0.563
0.546
0.530
0.514
0.386
0.413
0.441
0.471
0.501
0.524
0.541
0.547
0.550
0.564
0.591
0.625
0.634
0.599
0.512
0.401
0.306
0.251
0.234
0.254
0.300
0.348
0.398
0.441
0.478
0.508
0.536
0.558
0.577
0.592
0.603
0.609
0.612
0.609
0.603
0.593
0.578
0.562
0.544
0.526
0.508
0.359
0.376
0.392
0.406
0.419
0.429
0.434
0.436
0.433
0.433
0.434
0.431
0.408
0.356
0.277
0.182
0.096
0.044
0.047
0.098
0.170
0.249
0.322
0.382
0.434
0.474
0.509
0.540
0.563
0.583
0.597
0.607
0.610
0.607
0.601
0.589
0.575
0.557
0.536
0.516
0.497
0.333
0.343
0.349
0.355
0.357
0.355
0.351
0.343
0.334
0.323
0.308
0.285
0.247
0.190
0.106
0.008
-0.078
-0.122
-0.109
-0.039
0.064
0.164
0.254
0.331
0.391
0.441
0.484
0.518
0.547
0.570
0.588
0.598
0.602
0.600
0.593
0.580
0.563
0.545
0.522
0.501
0.480
0.311
0.313
0.312
0.308
0.302
0.291
0.276
0.260
0.243
0.222
0.197
0.166
0.123
0.064
-0.015
-0.110
-0.187
-0.230
-0.202
-0.122
-0.009
0.101
0.201
0.283
0.353
0.408
0.456
0.496
0.528
0.554
0.570
0.581
0.586
0.583
0.574
0.561
0.544
0.523
0.500
0.477
0.456
0.290
0.286
0.278
0.267
0.250
0.230
0.208
0.182
0.152
0.124
0.093
0.062
0.022
-0.030
-0.096
-0.167
-0.233
-0.255
-0.226
-0.147
-0.042
0.064
0.165
0.249
0.319
0.378
0.429
0.470
0.504
0.529
0.547
0.555
0.558
0.553
0.544
0.529
0.509
0.488
0.465
0.443
0.422
0.271
0.259
0.244
0.225
0.199
0.169
0.135
0.099
0.059
0.022
-0.014
-0.046
-0.078
-0.110
-0.146
-0.187
-0.218
-0.226
-0.197
-0.134
-0.048
0.048
0.139
0.220
0.294
0.353
0.406
0.444
0.476
0.498
0.512
0.516
0.515
0.507
0.495
0.478
0.459
0.438
0.414
0.395
0.375
0.251
0.234
0.212
0.183
0.148
0.106
0.059
0.006
-0.047
-0.096
-0.136
-0.165
-0.183
-0.185
-0.184
-0.180
-0.173
-0.167
-0.145
-0.106
-0.053
0.027
0.116
0.201
0.275
0.338
0.386
0.422
0.445
0.460
0.465
0.462
0.454
0.441
0.425
0.404
0.384
0.362
0.344
0.327
0.314
0.231
0.208
0.179
0.140
0.094
0.038
-0.026
-0.096
-0.170
-0.236
-0.290
-0.315
-0.314
-0.277
-0.226
-0.165
-0.118
-0.096
-0.112
-0.123
-0.107
-0.035
0.080
0.193
0.285
0.349
0.385
0.404
0.414
0.412
0.405
0.390
0.370
0.346
0.322
0.300
0.279
0.261
0.248
0.236
0.233
0.212
0.182
0.143
0.096
0.036
-0.035
-0.119
-0.211
-0.311
-0.404
-0.474
-0.506
-0.478
-0.395
-0.273
-0.134
-0.026
-0.011
-0.108
-0.267
-0.331
-0.214
0.007
0.217
0.349
0.406
0.420
0.408
0.386
0.359
0.327
0.295
0.257
0.219
0.184
0.158
0.137
0.125
0.121
0.122
0.131
0.193
0.156
0.110
0.052
-0.023
-0.110
-0.217
-0.339
-0.475
-0.603
-0.701
-0.740
-0.692
-0.545
-0.325
-0.059
0.184
0.220
-0.112
-0.704
-1.010
-0.718
-0.124
0.350
0.561
0.576
0.513
0.439
0.367
0.299
0.234
0.167
0.104
0.045
-0.001
-0.033
-0.053
-0.054
-0.044
-0.022
0.006
0.175
0.131
0.077
0.008
-0.079
-0.187
-0.317
-0.472
-0.640
-0.817
-0.951
-1.012
-0.942
-0.725
-0.362
0.121
0.734
1.145
0.248
-1.881
-3.088
-1.953
-0.253
0.841
1.116
0.950
0.703
0.504
0.350
0.220
0.109
0.000
-0.100
-0.186
-0.255
-0.295
-0.305
-0.288
-0.253
-0.204
-0.148
0.158
0.108
0.047
-0.034
-0.133
-0.258
-0.409
-0.587
-0.795
-1.016
-1.192
-1.269
-1.178
-0.889
-0.386
0.404
1.937
4.080
2.414
-4.122
-8.407
-4.254
0.215
2.463
2.427
1.607
0.984
0.585
0.322
0.120
-0.054
-0.220
-0.378
-0.513
-0.608
-0.651
-0.641
-0.596
-0.519
-0.427
-0.330
0.143
0.088
0.019
-0.069
-0.179
-0.315
-0.477
-0.678
-0.903
-1.151
-1.354
-1.438
-1.329
-0.987
-0.407
0.566
2.984
6.106
4.231
-4.363
-8.954
-4.692
2.351
6.373
4.750
2.430
1.261
0.645
0.258
-0.026
-0.278
-0.522
-0.761
-0.970
-1.112
-1.154
-1.112
-0.998
-0.851
-0.694
-0.542
0.131
0.072
-0.005
-0.100
-0.214
-0.358
-0.524
-0.725
-0.943
-1.174
-1.360
-1.424
-1.304
-0.960
-0.423
0.396
1.958
4.125
2.917
-1.897
-4.483
-1.506
3.779
7.229
5.591
2.793
1.381
0.608
0.127
-0.237
-0.576
-0.937
-1.318
-1.663
-1.875
-1.922
-1.777
-1.547
-1.276
-1.017
-0.782
0.123
0.058
-0.022
-0.121
-0.240
-0.383
-0.545
-0.723
-0.908
-1.083
-1.208
-1.224
-1.087
-0.778
-0.357
0.170
0.795
1.281
0.768
-0.583
-1.097
0.139
2.682
4.756
4.247
2.687
1.333
0.452
-0.112
-0.533
-0.969
-1.500
-2.130
-2.748
-3.144
-3.147
-2.796
-2.282
-1.803
-1.381
-1.043
0.118
0.051
-0.032
-0.133
-0.253
-0.389
-0.541
-0.689
-0.824
-0.923
-0.955
-0.900
-0.717
-0.458
-0.164
0.129
0.365
0.405
0.177
-0.203
-0.245
0.416
1.889
3.827
4.666
3.193
1.305
0.143
-0.491
-0.919
-1.451
-2.217
-3.325
-4.607
-5.501
-5.389
-4.378
-3.292
-2.405
-1.774
-1.302
0.115
0.047
-0.038
-0.139
-0.257
-0.386
-0.519
-0.637
-0.721
-0.742
-0.674
-0.519
-0.298
-0.046
0.150
0.267
0.291
0.206
0.018
-0.231
-0.368
-0.136
1.120
4.826
7.053
4.832
1.164
-0.363
-0.978
-1.351
-1.930
-3.023
-4.945
-7.846
-10.445
-9.699
-6.827
-4.500
-3.043
-2.124
-1.522
0.117
0.046
-0.038
-0.137
-0.252
-0.373
-0.491
-0.586
-0.625
-0.582
-0.438
-0.198
0.100
0.385
0.526
0.510
0.378
0.185
-0.090
-0.470
-1.007
-1.716
-1.658
2.098
5.325
3.776
0.412
-0.989
-1.416
-1.652
-2.261
-3.644
-6.568
-12.449
-20.355
-17.302
-9.766
-5.570
-3.486
-2.364
-1.668
0.119
0.049
-0.035
-0.132
-0.245
-0.364
-0.471
-0.548
-0.564
-0.482
-0.282
0.035
0.411
0.743
0.858
0.738
0.492
0.205
-0.165
-0.725
-1.790
-4.277
-7.453
-5.704
-0.383
0.342
-0.633
-1.305
-1.482
-1.641
-2.250
-3.716
-6.875
-13.717
-22.647
-19.945
-10.431
-5.757
-3.570
-2.404
-1.700
0.124
0.054
-0.029
-0.127
-0.241
-0.358
-0.474
-0.560
-0.579
-0.485
-0.249
0.117
0.544
0.898
1.012
0.856
0.571
0.247
-0.158
-0.788
-2.065
-5.196
-8.935
-8.072
-3.219
-1.272
-1.029
-1.088
-1.099
-1.269
-1.846
-3.090
-5.462
-9.460
-13.640
-12.271
-7.936
-4.933
-3.235
-2.242
-1.617
0.129
0.059
-0.025
-0.123
-0.239
-0.372
-0.516
-0.642
-0.717
-0.650
-0.398
0.038
0.515
0.881
0.993
0.865
0.606
0.310
-0.062
-0.605
-1.575
-3.304
-5.370
-4.812
-2.614
-1.330
-0.810
-0.580
-0.502
-0.693
-1.234
-2.188
-3.608
-5.420
-6.818
-6.589
-5.136
-3.702
-2.649
-1.941
-1.453
0.132
0.063
-0.021
-0.122
-0.248
-0.412
-0.610
-0.860
-1.095
-1.178
-0.882
-0.251
0.419
0.845
0.968
0.852
0.636
0.397
0.113
-0.289
-0.882
-1.660
-2.283
-2.184
-1.530
-0.883
-0.417
-0.110
0.004
-0.182
-0.663
-1.374
-2.231
-3.115
-3.709
-3.710
-3.252
-2.622
-2.059
-1.600
-1.244
0.132
0.064
-0.018
-0.123
-0.263
-0.465
-0.769
-1.237
-1.924
-2.585
-2.226
-0.861
0.386
0.975
1.041
0.882
0.676
0.512
0.331
0.062
-0.324
-0.767
-1.058
-1.091
-0.852
-0.519
-0.173
0.103
0.214
0.065
-0.304
-0.803
-1.339
-1.839
-2.162
-2.251
-2.107
-1.838
-1.550
-1.271
-1.031
0.131
0.063
-0.017
-0.125
-0.273
-0.506
-0.918
-1.705
-3.356
-6.207
-6.095
-1.807
0.878
1.491
1.251
0.918
0.712
0.608
0.521
0.343
0.035
-0.313
-0.577
-0.689
-0.629
-0.436
-0.170
0.066
0.167
0.085
-0.151
-0.476
-0.818
-1.117
-1.343
-1.435
-1.414
-1.308
-1.158
-0.998
-0.841
0.127
0.063
-0.017
-0.119
-0.269
-0.513
-0.962
-1.933
-4.432
-8.638
-7.969
-1.568
2.976
2.624
1.472
0.883
0.661
0.622
0.613
0.487
0.206
-0.140
-0.450
-0.678
-0.769
-0.659
-0.404
-0.154
-0.001
0.001
-0.119
-0.308
-0.518
-0.714
-0.867
-0.954
-0.976
-0.936
-0.867
-0.777
-0.680
0.121
0.061
-0.010
-0.102
-0.236
-0.452
-0.844
-1.634
-3.364
-6.476
-5.737
0.829
4.926
3.065
1.169
0.553
0.473
0.527
0.563
0.463
0.218
-0.128
-0.514
-0.892
-1.145
-1.120
-0.815
-0.449
-0.206
-0.111
-0.129
-0.223
-0.345
-0.474
-0.581
-0.653
-0.687
-0.684
-0.655
-0.607
-0.552
0.115
0.060
-0.005
-0.080
-0.186
-0.346
-0.607
-1.061
-1.767
-2.388
-1.697
0.620
1.889
0.576
-0.411
-0.265
0.136
0.393
0.480
0.397
0.171
-0.160
-0.601
-1.110
-1.524
-1.565
-1.169
-0.698
-0.354
-0.188
-0.139
-0.170
-0.239
-0.321
-0.394
-0.454
-0.493
-0.505
-0.500
-0.483
-0.453
0.114
0.059
0.004
-0.055
-0.128
-0.223
-0.364
-0.555
-0.777
-0.904
-0.748
-0.700
-1.909
-4.094
-3.622
-1.517
-0.183
0.339
0.444
0.371
0.166
-0.143
-0.562
-1.070
-1.519
-1.565
-1.209
-0.730
-0.388
-0.195
-0.120
-0.115
-0.151
-0.206
-0.266
-0.315
-0.355
-0.378
-0.388
-0.388
-0.379
0.118
0.066
0.017
-0.032
-0.079
-0.124
-0.160
-0.189
-0.200
-0.217
-0.365
-1.233
-4.257
-8.832
-7.358
-2.414
-0.240
0.414
0.514
0.416
0.234
-0.029
-0.374
-0.763
-1.090
-1.135
-0.889
-0.559
-0.287
-0.124
-0.051
-0.041
-0.067
-0.114
-0.164
-0.214
-0.253
-0.286
-0.306
-0.319
-0.325
0.137
0.086
0.032
-0.015
-0.057
-0.064
-0.016
0.100
0.265
0.435
0.453
-0.160
-2.532
-6.403
-5.277
-1.682
0.101
0.605
0.635
0.525
0.358
0.157
-0.089
-0.340
-0.520
-0.564
-0.437
-0.249
-0.081
0.020
0.064
0.059
0.028
-0.021
-0.076
-0.130
-0.177
-0.214
-0.246
-0.270
-0.288
0.175
0.120
0.057
-0.015
-0.085
-0.090
0.031
0.345
0.820
1.312
1.836
2.618
2.440
-0.047
-0.915
-0.112
0.603
0.820
0.786
0.666
0.531
0.378
0.224
0.083
-0.010
-0.030
0.031
0.111
0.182
0.224
0.223
0.192
0.137
0.074
0.007
-0.056
-0.113
-0.161
-0.203
-0.236
-0.266
0.241
0.185
0.097
-0.034
-0.204
-0.306
-0.168
0.523
1.714
2.814
3.545
5.534
5.911
3.722
1.431
0.974
1.028
1.027
0.943
0.833
0.722
0.620
0.537
0.483
0.467
0.467
0.485
0.500
0.501
0.479
0.428
0.353
0.266
0.175
0.087
0.009
-0.061
-0.119
-0.171
-0.215
-0.255
0.350
0.307
0.204
-0.035
-0.447
-0.954
-0.980
0.359
3.660
6.771
5.714
5.309
5.622
3.636
2.089
1.520
1.348
1.263
1.159
1.047
0.943
0.876
0.850
0.886
0.946
0.997
0.998
0.950
0.874
0.788
0.677
0.549
0.415
0.286
0.170
0.069
-0.016
-0.087
-0.149
-0.205
-0.254
0.509
0.530
0.451
0.124
-0.730
-2.251
-3.411
-1.253
5.169
8.760
7.809
4.294
3.335
2.592
2.003
1.737
1.635
1.605
1.519
1.336
1.196
1.132
1.155
1.310
1.548
1.713
1.682
1.508
1.329
1.159
0.973
0.776
0.574
0.396
0.246
0.122
0.021
-0.065
-0.138
-0.203
-0.264
0.749
0.929
1.086
0.884
-0.407
-3.487
-7.339
-4.895
2.329
6.551
5.396
3.020
2.212
1.888
1.758
1.757
1.877
2.168
2.129
1.755
1.500
1.374
1.386
1.722
2.472
3.041
2.795
2.244
1.835
1.552
1.282
0.999
0.728
0.496
0.313
0.165
0.046
-0.052
-0.137
-0.213
-0.283
1.052
1.545
2.486
3.529
2.069
-2.040
-6.100
-4.968
-0.758
1.817
2.156
1.718
1.470
1.407
1.460
1.606
1.929
2.408
2.526
2.235
1.920
1.604
1.377
1.920
4.370
6.475
5.019
3.140
2.298
1.863
1.526
1.168
0.839
0.568
0.355
0.189
0.059
-0.051
-0.144
-0.230
-0.311
1.304
2.185
4.835
7.734
6.401
1.494
-1.893
-2.142
-0.835
0.295
0.800
0.934
0.990
1.065
1.200
1.401
1.737
2.288
2.723
3.006
2.860
2.021
0.924
0.881
4.889
8.577
6.924
3.720
2.519
1.988
1.603
1.223
0.873
0.590
0.369
0.197
0.058
-0.060
-0.164
-0.259
-0.349
1.363
2.347
5.286
8.661
7.609
3.295
0.418
-0.421
-0.306
0.055
0.356
0.555
0.691
0.837
1.008
1.235
1.580
2.165
3.265
5.557
5.671
3.251
0.624
-1.044
2.603
6.132
5.583
3.320
2.374
1.874
1.497
1.148
0.832
0.568
0.356
0.184
0.042
-0.080
-0.190
-0.296
-0.399
1.226
1.972
3.494
5.753
5.687
3.412
1.517
0.449
0.085
0.089
0.225
0.378
0.531
0.687
0.867
1.105
1.469
2.155
3.895
6.974
8.455
5.004
1.347
-0.188
0.926
2.866
3.091
2.517
1.996
1.612
1.294
1.004
0.737
0.506
0.314
0.153
0.014
-0.111
-0.229
-0.343
-0.457
0.443
0.485
0.528
0.576
0.623
0.670
0.691
0.689
0.701
0.764
0.885
1.053
1.177
1.163
1.005
0.825
0.694
0.613
0.576
0.563
0.560
0.564
0.573
0.583
0.595
0.607
0.620
0.632
0.644
0.653
0.661
0.665
0.665
0.661
0.655
0.644
0.629
0.611
0.593
0.573
0.554
0.403
0.437
0.467
0.499
0.532
0.557
0.572
0.585
0.592
0.629
0.690
0.763
0.806
0.777
0.674
0.541
0.435
0.371
0.350
0.366
0.406
0.446
0.484
0.517
0.549
0.575
0.599
0.620
0.641
0.657
0.669
0.677
0.681
0.678
0.671
0.659
0.642
0.624
0.601
0.579
0.557
0.373
0.395
0.416
0.437
0.455
0.469
0.480
0.486
0.491
0.506
0.527
0.543
0.536
0.482
0.382
0.259
0.145
0.083
0.086
0.143
0.226
0.312
0.388
0.449
0.500
0.541
0.577
0.608
0.636
0.658
0.677
0.688
0.692
0.692
0.684
0.671
0.654
0.632
0.608
0.582
0.556
0.347
0.361
0.375
0.386
0.394
0.400
0.401
0.401
0.402
0.400
0.396
0.381
0.341
0.263
0.145
-0.004
-0.148
-0.233
-0.206
-0.097
0.044
0.181
0.291
0.379
0.449
0.505
0.552
0.593
0.629
0.657
0.680
0.695
0.703
0.702
0.694
0.681
0.661
0.637
0.609
0.581
0.552
0.325
0.333
0.339
0.342
0.343
0.341
0.338
0.329
0.319
0.307
0.286
0.254
0.195
0.099
-0.042
-0.223
-0.403
-0.508
-0.471
-0.313
-0.111
0.066
0.211
0.317
0.402
0.471
0.526
0.576
0.616
0.651
0.677
0.696
0.705
0.705
0.698
0.684
0.662
0.637
0.605
0.574
0.543
0.305
0.308
0.307
0.304
0.298
0.288
0.276
0.263
0.245
0.224
0.197
0.153
0.089
-0.011
-0.157
-0.352
-0.540
-0.656
-0.603
-0.426
-0.206
-0.008
0.147
0.266
0.358
0.432
0.497
0.552
0.599
0.640
0.669
0.690
0.699
0.701
0.694
0.678
0.655
0.627
0.593
0.559
0.525
0.288
0.285
0.278
0.268
0.256
0.239
0.220
0.198
0.174
0.146
0.114
0.072
0.011
-0.080
-0.204
-0.370
-0.536
-0.626
-0.575
-0.417
-0.220
-0.038
0.106
0.221
0.313
0.394
0.461
0.524
0.575
0.619
0.651
0.671
0.682
0.684
0.675
0.659
0.635
0.603
0.569
0.533
0.497
0.270
0.263
0.251
0.234
0.214
0.189
0.162
0.132
0.101
0.068
0.035
-0.004
-0.052
-0.113
-0.202
-0.309
-0.413
-0.467
-0.433
-0.324
-0.181
-0.041
0.077
0.180
0.270
0.350
0.424
0.488
0.543
0.587
0.619
0.639
0.648
0.647
0.637
0.619
0.594
0.563
0.527
0.491
0.457
0.254
0.241
0.223
0.200
0.172
0.140
0.102
0.062
0.023
-0.018
-0.051
-0.081
-0.107
-0.133
-0.167
-0.209
-0.253
-0.280
-0.262
-0.209
-0.129
-0.041
0.049
0.139
0.228
0.308
0.385
0.451
0.502
0.546
0.574
0.589
0.594
0.588
0.575
0.554
0.530
0.497
0.463
0.431
0.400
0.238
0.220
0.197
0.166
0.129
0.086
0.038
-0.014
-0.066
-0.112
-0.149
-0.169
-0.167
-0.156
-0.132
-0.108
-0.096
-0.106
-0.129
-0.150
-0.144
-0.090
-0.003
0.094
0.190
0.273
0.352
0.412
0.458
0.491
0.511
0.516
0.513
0.501
0.480
0.457
0.431
0.402
0.374
0.347
0.324
0.223
0.200
0.169
0.132
0.086
0.032
-0.030
-0.096
-0.161
-0.222
-0.260
-0.274
-0.245
-0.184
-0.095
0.004
0.070
0.051
-0.078
-0.259
-0.356
-0.308
-0.133
0.040
0.176
0.277
0.341
0.386
0.415
0.431
0.430
0.420
0.400
0.375
0.349
0.319
0.294
0.271
0.252
0.236
0.227
0.209
0.180
0.143
0.098
0.042
-0.023
-0.098
-0.183
-0.266
-0.343
-0.394
-0.396
-0.341
-0.224
-0.054
0.141
0.298
0.245
-0.199
-0.897
-1.270
-0.989
-0.420
0.007
0.246
0.348
0.376
0.381
0.374
0.357
0.328
0.292
0.251
0.205
0.166
0.134
0.111
0.099
0.096
0.098
0.108
0.196
0.161
0.119
0.066
0.001
-0.078
-0.167
-0.265
-0.370
-0.462
-0.524
-0.529
-0.445
-0.275
-0.002
0.334
0.712
0.743
-0.451
-3.090
-4.768
-3.085
-1.007
0.105
0.499
0.550
0.481
0.404
0.333
0.268
0.199
0.125
0.051
-0.020
-0.076
-0.112
-0.126
-0.122
-0.100
-0.073
-0.036
0.183
0.145
0.097
0.036
-0.036
-0.125
-0.227
-0.342
-0.460
-0.572
-0.642
-0.647
-0.549
-0.326
0.030
0.582
1.442
2.329
-0.146
-8.471
-12.242
-8.667
-1.743
0.533
1.058
0.913
0.652
0.442
0.286
0.156
0.032
-0.092
-0.216
-0.322
-0.400
-0.440
-0.437
-0.402
-0.344
-0.276
-0.204
0.174
0.131
0.078
0.013
-0.068
-0.163
-0.272
-0.394
-0.523
-0.637
-0.713
-0.714
-0.603
-0.353
0.042
0.698
1.959
3.661
0.692
-9.232
-16.539
-9.334
-1.452
1.462
1.820
1.319
0.819
0.468
0.213
0.010
-0.186
-0.380
-0.568
-0.734
-0.842
-0.884
-0.851
-0.761
-0.642
-0.519
-0.399
0.165
0.120
0.062
-0.008
-0.090
-0.187
-0.299
-0.421
-0.538
-0.648
-0.714
-0.704
-0.585
-0.343
0.020
0.572
1.418
2.362
0.577
-5.194
-8.878
-4.739
-0.154
2.053
2.198
1.550
0.902
0.431
0.094
-0.191
-0.465
-0.751
-1.044
-1.306
-1.481
-1.506
-1.412
-1.222
-1.005
-0.795
-0.610
0.162
0.112
0.052
-0.021
-0.105
-0.202
-0.307
-0.414
-0.521
-0.602
-0.640
-0.608
-0.489
-0.277
0.011
0.364
0.730
0.831
0.044
-1.492
-2.232
-1.216
0.549
1.859
2.074
1.551
0.880
0.324
-0.096
-0.442
-0.804
-1.227
-1.696
-2.144
-2.431
-2.435
-2.187
-1.818
-1.436
-1.107
-0.832
0.159
0.108
0.047
-0.027
-0.111
-0.205
-0.300
-0.391
-0.469
-0.515
-0.510
-0.450
-0.317
-0.138
0.066
0.254
0.373
0.310
-0.033
-0.525
-0.764
-0.390
0.510
1.548
2.050
1.595
0.799
0.127
-0.350
-0.744
-1.202
-1.802
-2.571
-3.389
-3.919
-3.834
-3.269
-2.556
-1.915
-1.421
-1.048
0.159
0.107
0.044
-0.028
-0.112
-0.202
-0.288
-0.363
-0.411
-0.412
-0.366
-0.264
-0.115
0.047
0.192
0.273
0.273
0.160
-0.090
-0.430
-0.738
-0.881
-0.462
0.811
1.920
1.558
0.577
-0.168
-0.636
-1.045
-1.580
-2.396
-3.596
-5.072
-6.139
-5.898
-4.662
-3.377
-2.385
-1.712
-1.239
0.160
0.108
0.044
-0.028
-0.111
-0.195
-0.275
-0.335
-0.359
-0.334
-0.245
-0.099
0.078
0.243
0.343
0.354
0.278
0.105
-0.186
-0.647
-1.427
-2.735
-4.061
-2.531
0.189
0.649
0.048
-0.518
-0.891
-1.262
-1.835
-2.838
-4.459
-6.787
-8.694
-8.136
-5.976
-4.027
-2.723
-1.900
-1.358
0.164
0.111
0.046
-0.028
-0.110
-0.198
-0.278
-0.340
-0.353
-0.306
-0.185
0.
0.216
0.397
0.481
0.452
0.318
0.090
-0.271
-0.913
-2.320
-6.319
-10.532
-8.858
-3.357
-0.891
-0.603
-0.785
-0.989
-1.287
-1.852
-2.874
-4.638
-7.166
-9.283
-8.653
-6.225
-4.151
-2.795
-1.950
-1.392
0.167
0.112
0.049
-0.029
-0.118
-0.213
-0.310
-0.391
-0.423
-0.381
-0.239
-0.004
0.259
0.468
0.556
0.511
0.359
0.108
-0.279
-0.988
-2.561
-7.483
-12.581
-10.833
-4.943
-1.742
-0.948
-0.824
-0.887
-1.122
-1.625
-2.510
-3.935
-5.768
-7.181
-6.806
-5.218
-3.682
-2.567
-1.836
-1.337
0.169
0.113
0.048
-0.033
-0.133
-0.252
-0.387
-0.529
-0.635
-0.645
-0.484
-0.174
0.179
0.445
0.567
0.537
0.391
0.163
-0.188
-0.789
-1.905
-4.249
-7.642
-6.696
-3.353
-1.589
-0.893
-0.654
-0.643
-0.821
-1.243
-1.927
-2.864
-3.920
-4.650
-4.542
-3.794
-2.911
-2.165
-1.616
-1.215
0.172
0.115
0.048
-0.042
-0.158
-0.317
-0.533
-0.814
-1.134
-1.343
-1.166
-0.626
-0.022
0.387
0.557
0.544
0.427
0.241
-0.037
-0.459
-1.111
-2.015
-2.761
-2.639
-1.825
-1.092
-0.644
-0.414
-0.377
-0.516
-0.846
-1.333
-1.928
-2.538
-2.924
-2.940
-2.622
-2.158
-1.724
-1.346
-1.052
0.172
0.116
0.044
-0.051
-0.188
-0.399
-0.728
-1.291
-2.210
-3.211
-3.093
-1.648
-0.357
0.330
0.568
0.567
0.470
0.325
0.133
-0.142
-0.523
-0.938
-1.237
-1.248
-1.015
-0.688
-0.425
-0.251
-0.199
-0.304
-0.538
-0.876
-1.263
-1.608
-1.847
-1.909
-1.783
-1.572
-1.325
-1.089
-0.886
0.171
0.115
0.042
-0.058
-0.212
-0.466
-0.929
-1.892
-4.221
-8.542
-8.469
-3.878
-0.678
0.407
0.624
0.585
0.492
0.398
0.273
0.089
-0.163
-0.428
-0.634
-0.713
-0.651
-0.507
-0.331
-0.191
-0.136
-0.189
-0.342
-0.566
-0.814
-1.037
-1.197
-1.266
-1.235
-1.135
-1.006
-0.865
-0.730
0.171
0.117
0.047
-0.054
-0.207
-0.478
-0.999
-2.220
-5.851
-11.825
-12.772
-5.917
-0.558
0.613
0.669
0.543
0.466
0.417
0.347
0.219
0.031
-0.190
-0.393
-0.528
-0.572
-0.503
-0.371
-0.232
-0.150
-0.157
-0.235
-0.373
-0.530
-0.680
-0.793
-0.858
-0.864
-0.826
-0.761
-0.681
-0.595
0.170
0.120
0.055
-0.035
-0.174
-0.413
-0.875
-1.871
-4.339
-8.688
-8.599
-3.551
-0.097
0.585
0.441
0.335
0.345
0.377
0.366
0.281
0.116
-0.096
-0.320
-0.514
-0.626
-0.611
-0.479
-0.321
-0.194
-0.151
-0.173
-0.250
-0.345
-0.448
-0.533
-0.586
-0.613
-0.606
-0.577
-0.536
-0.487
0.172
0.125
0.068
-0.006
-0.117
-0.295
-0.606
-1.175
-2.137
-3.260
-3.079
-1.390
-0.265
-0.168
-0.246
-0.098
0.149
0.307
0.353
0.296
0.155
-0.046
-0.283
-0.520
-0.685
-0.696
-0.563
-0.370
-0.220
-0.139
-0.122
-0.154
-0.219
-0.287
-0.353
-0.403
-0.434
-0.446
-0.442
-0.426
-0.403
0.178
0.135
0.086
0.027
-0.050
-0.157
-0.325
-0.567
-0.884
-1.099
-1.033
-0.810
-0.979
-1.431
-1.307
-0.643
-0.047
0.266
0.373
0.334
0.211
0.023
-0.205
-0.441
-0.607
-0.630
-0.511
-0.332
-0.181
-0.088
-0.055
-0.069
-0.110
-0.164
-0.220
-0.268
-0.304
-0.329
-0.340
-0.342
-0.337
0.190
0.150
0.108
0.061
0.011
-0.041
-0.092
-0.142
-0.176
-0.162
-0.123
-0.325
-1.112
-2.127
-1.931
-0.879
-0.068
0.329
0.440
0.416
0.307
0.146
-0.042
-0.239
-0.381
-0.409
-0.320
-0.184
-0.063
0.017
0.042
0.031
-0.007
-0.059
-0.114
-0.166
-0.208
-0.241
-0.264
-0.281
-0.290
0.214
0.175
0.128
0.084
0.040
0.028
0.062
0.165
0.346
0.585
0.892
1.132
0.638
-0.644
-1.044
-0.414
0.209
0.503
0.579
0.538
0.446
0.321
0.181
0.044
-0.050
-0.073
-0.026
0.057
0.133
0.175
0.181
0.154
0.105
0.044
-0.019
-0.077
-0.129
-0.173
-0.209
-0.236
-0.257
0.256
0.212
0.157
0.085
0.020
-0.011
0.083
0.359
0.812
1.406
2.408
4.850
5.473
3.223
0.911
0.524
0.671
0.763
0.758
0.703
0.622
0.532
0.444
0.370
0.324
0.312
0.335
0.370
0.395
0.397
0.367
0.309
0.235
0.152
0.073
0.
-0.065
-0.120
-0.166
-0.206
-0.239
0.333
0.272
0.194
0.058
-0.131
-0.296
-0.241
0.291
1.231
2.301
3.870
7.346
11.266
6.160
2.472
1.392
1.139
1.046
0.973
0.899
0.828
0.774
0.732
0.719
0.722
0.737
0.753
0.746
0.728
0.681
0.608
0.507
0.391
0.273
0.166
0.072
-0.009
-0.078
-0.136
-0.187
-0.230
0.443
0.386
0.270
0.007
-0.486
-1.230
-1.648
-0.687
1.437
3.302
4.381
6.924
7.532
5.587
2.849
1.970
1.574
1.350
1.220
1.127
1.063
1.028
1.041
1.100
1.173
1.237
1.245
1.211
1.148
1.061
0.932
0.760
0.577
0.408
0.262
0.139
0.038
-0.046
-0.116
-0.177
-0.233
0.588
0.586
0.481
0.062
-1.060
-3.669
-7.233
-5.051
0.339
3.694
4.130
4.030
3.989
3.270
2.707
2.480
2.008
1.687
1.520
1.399
1.316
1.284
1.329
1.474
1.703
1.886
1.900
1.806
1.695
1.564
1.359
1.083
0.793
0.549
0.351
0.199
0.077
-0.023
-0.106
-0.179
-0.245
0.834
0.962
1.004
0.615
-1.225
-7.468
-13.440
-10.679
-2.532
2.105
2.860
2.595
2.397
2.271
2.375
2.537
2.192
1.995
1.880
1.730
1.598
1.498
1.477
1.703
2.281
2.766
2.768
2.529
2.347
2.200
1.890
1.450
1.017
0.681
0.432
0.248
0.105
-0.010
-0.106
-0.191
-0.267
1.209
1.555
2.134
2.506
0.638
-5.559
-11.364
-10.129
-3.194
0.440
1.454
1.595
1.600
1.651
1.813
1.973
2.028
2.135
2.202
2.132
1.958
1.612
1.113
1.057
2.418
3.980
3.933
3.282
2.940
2.778
2.385
1.748
1.186
0.773
0.482
0.275
0.116
-0.011
-0.119
-0.213
-0.301
1.525
2.126
3.754
5.989
4.720
-0.373
-4.274
-4.095
-1.697
-0.070
0.684
0.962
1.102
1.231
1.389
1.580
1.806
2.125
2.500
2.825
2.709
1.730
-0.437
-2.659
-0.465
4.562
4.711
3.681
3.166
2.919
2.479
1.806
1.224
0.796
0.496
0.278
0.112
-0.025
-0.141
-0.247
-0.345
1.458
2.201
4.103
6.692
5.933
2.076
-0.252
-0.924
-0.574
-0.026
0.366
0.618
0.789
0.953
1.133
1.354
1.667
2.170
3.055
4.517
4.816
2.463
-2.047
-5.529
-2.756
2.684
4.039
3.418
2.896
2.557
2.133
1.601
1.121
0.744
0.468
0.256
0.089
-0.052
-0.176
-0.291
-0.402
1.229
1.834
3.003
4.499
4.389
2.728
1.082
0.168
-0.063
0.040
0.243
0.432
0.603
0.773
0.962
1.205
1.554
2.168
3.500
6.006
6.359
3.757
-0.033
-3.159
-2.154
1.866
3.049
2.824
2.419
2.054
1.690
1.309
0.954
0.652
0.409
0.215
0.052
-0.090
-0.222
-0.347
-0.471
0.422
0.450
0.474
0.493
0.507
0.516
0.517
0.512
0.536
0.608
0.713
0.828
0.898
0.883
0.796
0.697
0.625
0.590
0.589
0.591
0.592
0.599
0.606
0.616
0.630
0.646
0.664
0.681
0.699
0.714
0.727
0.735
0.737
0.735
0.726
0.713
0.695
0.673
0.648
0.621
0.596
0.386
0.408
0.428
0.445
0.458
0.464
0.467
0.473
0.486
0.522
0.569
0.620
0.633
0.599
0.510
0.408
0.320
0.279
0.283
0.334
0.392
0.451
0.502
0.545
0.583
0.616
0.647
0.678
0.706
0.728
0.747
0.759
0.765
0.765
0.757
0.743
0.722
0.696
0.667
0.637
0.606
0.360
0.375
0.389
0.400
0.408
0.415
0.416
0.419
0.426
0.436
0.450
0.454
0.429
0.356
0.236
0.075
-0.079
-0.158
-0.128
-0.005
0.142
0.279
0.384
0.468
0.531
0.583
0.630
0.672
0.709
0.742
0.766
0.785
0.793
0.796
0.786
0.770
0.748
0.718
0.685
0.650
0.613
0.336
0.348
0.358
0.362
0.367
0.368
0.368
0.365
0.362
0.360
0.348
0.324
0.264
0.153
-0.029
-0.282
-0.558
-0.722
-0.654
-0.419
-0.129
0.100
0.266
0.388
0.478
0.549
0.609
0.664
0.711
0.753
0.785
0.808
0.819
0.820
0.813
0.796
0.770
0.738
0.699
0.658
0.617
0.319
0.324
0.329
0.330
0.330
0.326
0.321
0.314
0.304
0.289
0.264
0.220
0.139
-0.005
-0.244
-0.598
-1.027
-1.308
-1.201
-0.801
-0.379
-0.053
0.162
0.316
0.426
0.509
0.585
0.651
0.709
0.759
0.798
0.825
0.840
0.844
0.834
0.815
0.787
0.750
0.707
0.663
0.617
0.302
0.304
0.303
0.301
0.295
0.287
0.276
0.264
0.248
0.226
0.193
0.139
0.050
-0.104
-0.363
-0.763
-1.254
-1.603
-1.480
-0.997
-0.509
-0.154
0.086
0.252
0.370
0.466
0.551
0.630
0.695
0.754
0.802
0.832
0.851
0.855
0.846
0.827
0.797
0.758
0.710
0.658
0.608
0.288
0.286
0.281
0.273
0.263
0.250
0.234
0.216
0.195
0.168
0.134
0.081
-0.003
-0.140
-0.373
-0.714
-1.117
-1.387
-1.300
-0.897
-0.480
-0.174
0.044
0.194
0.315
0.417
0.508
0.596
0.674
0.739
0.790
0.827
0.847
0.852
0.846
0.829
0.796
0.753
0.698
0.644
0.589
0.274
0.268
0.259
0.247
0.231
0.212
0.191
0.168
0.142
0.113
0.080
0.034
-0.031
-0.133
-0.290
-0.511
-0.761
-0.911
-0.860
-0.615
-0.358
-0.141
0.013
0.142
0.249
0.354
0.456
0.552
0.635
0.709
0.765
0.803
0.825
0.833
0.828
0.807
0.777
0.729
0.674
0.613
0.558
0.261
0.252
0.238
0.220
0.200
0.174
0.147
0.118
0.087
0.058
0.028
-0.005
-0.041
-0.094
-0.176
-0.281
-0.392
-0.459
-0.424
-0.324
-0.203
-0.099
-0.013
0.070
0.164
0.273
0.387
0.494
0.587
0.662
0.720
0.760
0.781
0.784
0.777
0.760
0.724
0.677
0.618
0.560
0.507
0.250
0.236
0.218
0.195
0.168
0.137
0.102
0.066
0.030
-0.003
-0.027
-0.043
-0.050
-0.051
-0.054
-0.059
-0.077
-0.102
-0.105
-0.098
-0.085
-0.084
-0.068
-0.028
0.062
0.182
0.311
0.428
0.528
0.603
0.658
0.692
0.705
0.707
0.692
0.669
0.635
0.589
0.535
0.483
0.435
0.239
0.221
0.198
0.170
0.138
0.099
0.055
0.011
-0.031
-0.065
-0.088
-0.087
-0.060
-0.008
0.065
0.147
0.197
0.188
0.118
0.009
-0.077
-0.150
-0.178
-0.146
-0.048
0.093
0.241
0.362
0.461
0.528
0.573
0.594
0.597
0.583
0.563
0.533
0.499
0.460
0.415
0.375
0.342
0.228
0.207
0.180
0.147
0.107
0.062
0.009
-0.042
-0.094
-0.133
-0.150
-0.138
-0.076
0.028
0.179
0.341
0.458
0.431
0.158
-0.238
-0.508
-0.524
-0.413
-0.273
-0.114
0.055
0.199
0.315
0.395
0.442
0.465
0.465
0.448
0.417
0.383
0.349
0.318
0.286
0.260
0.239
0.225
0.219
0.195
0.165
0.126
0.079
0.026
-0.032
-0.095
-0.151
-0.196
-0.216
-0.187
-0.103
0.049
0.271
0.528
0.728
0.628
-0.173
-1.744
-2.699
-1.908
-0.906
-0.352
-0.058
0.112
0.226
0.295
0.329
0.342
0.330
0.299
0.252
0.201
0.151
0.112
0.087
0.073
0.071
0.076
0.087
0.213
0.185
0.151
0.108
0.056
-0.002
-0.067
-0.138
-0.202
-0.251
-0.270
-0.234
-0.127
0.056
0.331
0.673
0.998
0.867
-0.919
-5.885
-8.763
-5.312
-1.641
-0.294
0.156
0.289
0.308
0.295
0.265
0.221
0.163
0.090
0.006
-0.078
-0.146
-0.187
-0.198
-0.184
-0.155
-0.115
-0.070
0.208
0.177
0.139
0.092
0.038
-0.025
-0.093
-0.166
-0.233
-0.284
-0.299
-0.257
-0.149
0.051
0.338
0.712
1.103
1.016
-1.190
-8.011
-10.405
-7.031
-1.825
-0.056
0.468
0.508
0.412
0.294
0.182
0.073
-0.045
-0.179
-0.312
-0.439
-0.526
-0.566
-0.551
-0.497
-0.416
-0.329
-0.244
0.205
0.172
0.132
0.083
0.027
-0.038
-0.106
-0.179
-0.239
-0.286
-0.295
-0.251
-0.140
0.044
0.293
0.608
0.892
0.770
-0.655
-3.918
-6.134
-3.711
-1.016
0.302
0.717
0.661
0.466
0.259
0.072
-0.108
-0.291
-0.501
-0.713
-0.901
-1.026
-1.061
-0.998
-0.873
-0.723
-0.569
-0.430
0.204
0.169
0.127
0.078
0.021
-0.041
-0.107
-0.173
-0.225
-0.257
-0.251
-0.201
-0.100
0.057
0.255
0.458
0.588
0.455
-0.237
-1.366
-1.968
-1.375
-0.339
0.442
0.753
0.683
0.441
0.166
-0.079
-0.322
-0.582
-0.881
-1.205
-1.503
-1.691
-1.702
-1.557
-1.327
-1.065
-0.829
-0.620
0.204
0.169
0.128
0.076
0.021
-0.042
-0.102
-0.156
-0.194
-0.210
-0.190
-0.131
-0.026
0.099
0.241
0.354
0.385
0.263
-0.086
-0.547
-0.822
-0.706
-0.253
0.282
0.607
0.582
0.330
0.016
-0.270
-0.553
-0.887
-1.313
-1.792
-2.268
-2.564
-2.529
-2.247
-1.829
-1.430
-1.082
-0.806
0.206
0.172
0.128
0.077
0.021
-0.036
-0.092
-0.139
-0.163
-0.159
-0.120
-0.044
0.056
0.173
0.267
0.316
0.293
0.159
-0.091
-0.438
-0.785
-1.060
-0.997
-0.518
0.079
0.262
0.098
-0.184
-0.475
-0.782
-1.182
-1.719
-2.395
-3.118
-3.578
-3.494
-2.987
-2.347
-1.761
-1.300
-0.959
0.210
0.173
0.130
0.079
0.024
-0.036
-0.090
-0.131
-0.144
-0.128
-0.067
0.026
0.142
0.244
0.314
0.320
0.257
0.103
-0.180
-0.613
-1.299
-2.363
-3.264
-2.686
-1.182
-0.390
-0.273
-0.426
-0.650
-0.947
-1.372
-1.996
-2.849
-3.801
-4.442
-4.304
-3.577
-2.716
-1.996
-1.453
-1.060
0.214
0.176
0.131
0.078
0.019
-0.045
-0.103
-0.148
-0.164
-0.141
-0.063
0.051
0.184
0.298
0.358
0.347
0.251
0.065
-0.263
-0.836
-1.951
-4.382
-8.081
-6.954
-3.021
-1.220
-0.674
-0.628
-0.746
-0.997
-1.410
-2.056
-2.938
-3.937
-4.611
-4.467
-3.704
-2.802
-2.045
-1.494
-1.095
0.216
0.178
0.131
0.074
0.005
-0.069
-0.146
-0.218
-0.259
-0.238
-0.152
-0.003
0.165
0.307
0.379
0.365
0.262
0.062
-0.283
-0.883
-2.118
-4.938
-8.895
-8.361
-3.740
-1.633
-0.885
-0.690
-0.730
-0.922
-1.294
-1.856
-2.630
-3.450
-3.979
-3.910
-3.297
-2.564
-1.917
-1.428
-1.069
0.219
0.178
0.128
0.065
-0.017
-0.114
-0.236
-0.364
-0.477
-0.512
-0.408
-0.197
0.063
0.261
0.371
0.373
0.281
0.098
-0.210
-0.727
-1.652
-3.247
-5.053
-4.627
-2.727
-1.440
-0.844
-0.632
-0.618
-0.763
-1.063
-1.512
-2.075
-2.653
-3.009
-2.989
-2.631
-2.130
-1.660
-1.280
-0.981
0.219
0.178
0.123
0.051
-0.047
-0.184
-0.380
-0.639
-0.931
-1.121
-1.021
-0.626
-0.167
0.170
0.338
0.377
0.310
0.159
-0.078
-0.450
-1.003
-1.724
-2.287
-2.207
-1.623
-1.035
-0.664
-0.491
-0.465
-0.573
-0.795
-1.127
-1.523
-1.887
-2.117
-2.133
-1.961
-1.664
-1.365
-1.089
-0.862
0.219
0.178
0.121
0.038
-0.082
-0.269
-0.569
-1.061
-1.794
-2.497
-2.452
-1.515
-0.540
0.041
0.304
0.373
0.337
0.232
0.055
-0.192
-0.508
-0.866
-1.112
-1.121
-0.931
-0.676
-0.476
-0.353
-0.326
-0.404
-0.567
-0.796
-1.057
-1.298
-1.464
-1.496
-1.421
-1.262
-1.079
-0.900
-0.737
0.220
0.176
0.117
0.030
-0.109
-0.340
-0.749
-1.536
-3.142
-5.591
-5.776
-3.013
-0.989
-0.059
0.284
0.371
0.353
0.285
0.171
0.008
-0.196
-0.409
-0.565
-0.622
-0.566
-0.461
-0.345
-0.261
-0.231
-0.279
-0.388
-0.543
-0.719
-0.886
-0.993
-1.042
-1.021
-0.942
-0.839
-0.726
-0.613
0.220
0.178
0.121
0.031
-0.108
-0.354
-0.814
-1.794
-4.069
-8.384
-8.463
-4.138
-1.173
-0.085
0.258
0.337
0.347
0.313
0.247
0.138
-0.004
-0.167
-0.300
-0.383
-0.400
-0.358
-0.284
-0.214
-0.177
-0.193
-0.259
-0.363
-0.480
-0.594
-0.680
-0.724
-0.729
-0.699
-0.643
-0.577
-0.508
0.222
0.183
0.130
0.048
-0.078
-0.302
-0.707
-1.516
-3.160
-5.870
-6.161
-3.040
-0.941
-0.111
0.156
0.245
0.300
0.315
0.291
0.221
0.105
-0.033
-0.166
-0.273
-0.326
-0.319
-0.265
-0.193
-0.145
-0.132
-0.166
-0.228
-0.307
-0.388
-0.457
-0.502
-0.520
-0.515
-0.493
-0.457
-0.419
0.227
0.192
0.146
0.078
-0.022
-0.191
-0.465
-0.958
-1.713
-2.495
-2.453
-1.477
-0.613
-0.216
-0.050
0.086
0.218
0.303
0.324
0.281
0.188
0.064
-0.071
-0.192
-0.271
-0.283
-0.232
-0.161
-0.102
-0.068
-0.079
-0.116
-0.174
-0.236
-0.293
-0.337
-0.367
-0.379
-0.377
-0.366
-0.347
0.236
0.203
0.167
0.117
0.044
-0.055
-0.210
-0.429
-0.700
-0.895
-0.828
-0.577
-0.407
-0.379
-0.288
-0.058
0.172
0.323
0.374
0.351
0.274
0.163
0.037
-0.083
-0.160
-0.182
-0.144
-0.076
-0.017
0.018
0.015
-0.012
-0.059
-0.114
-0.168
-0.214
-0.250
-0.274
-0.289
-0.293
-0.293
0.251
0.224
0.191
0.155
0.113
0.068
0.015
-0.031
-0.059
-0.029
0.093
0.167
0.062
-0.168
-0.218
-0.019
0.242
0.404
0.464
0.450
0.383
0.292
0.188
0.084
0.016
-0.005
0.025
0.071
0.118
0.142
0.132
0.102
0.054
-0.003
-0.060
-0.113
-0.158
-0.194
-0.222
-0.240
-0.253
0.279
0.250
0.220
0.188
0.159
0.149
0.176
0.257
0.407
0.650
1.010
1.427
1.461
0.904
0.422
0.356
0.478
0.573
0.603
0.584
0.529
0.459
0.383
0.317
0.267
0.252
0.264
0.294
0.313
0.312
0.287
0.240
0.177
0.106
0.039
-0.027
-0.084
-0.132
-0.170
-0.201
-0.226
0.323
0.288
0.247
0.204
0.165
0.161
0.232
0.428
0.762
1.286
2.162
3.830
4.970
3.111
1.519
0.973
0.836
0.812
0.788
0.753
0.712
0.669
0.624
0.596
0.580
0.573
0.577
0.583
0.574
0.543
0.491
0.415
0.322
0.227
0.134
0.054
-0.019
-0.080
-0.131
-0.174
-0.210
0.402
0.348
0.288
0.195
0.078
-0.019
0.031
0.360
0.957
1.770
3.075
6.206
7.133
5.321
2.517
1.603
1.263
1.102
1.011
0.958
0.924
0.908
0.910
0.928
0.952
0.972
0.970
0.956
0.926
0.863
0.772
0.644
0.501
0.360
0.235
0.128
0.037
-0.039
-0.103
-0.158
-0.206
0.502
0.445
0.351
0.174
-0.182
-0.675
-0.977
-0.504
0.712
1.875
3.079
4.983
6.415
4.476
2.906
2.279
1.770
1.426
1.264
1.189
1.164
1.177
1.232
1.318
1.411
1.464
1.479
1.445
1.406
1.323
1.178
0.960
0.727
0.517
0.343
0.200
0.087
-0.007
-0.085
-0.151
-0.211
0.626
0.608
0.504
0.190
-0.643
-2.547
-5.169
-3.991
-0.595
1.463
2.478
3.119
3.400
3.142
3.152
3.064
2.505
1.759
1.523
1.446
1.428
1.459
1.559
1.745
1.957
2.106
2.129
2.087
2.087
2.046
1.816
1.416
1.011
0.689
0.450
0.267
0.127
0.016
-0.077
-0.156
-0.226
0.859
0.907
0.851
0.459
-0.947
-5.636
-10.434
-9.010
-2.773
0.569
1.667
2.050
2.192
2.356
2.888
3.210
2.647
1.965
1.776
1.722
1.698
1.712
1.791
2.056
2.516
2.894
2.941
2.889
3.051
3.271
2.884
2.046
1.339
0.858
0.539
0.321
0.156
0.026
-0.079
-0.170
-0.252
1.288
1.438
1.463
1.282
-0.197
-4.651
-9.677
-8.773
-2.920
-0.055
0.984
1.363
1.539
1.729
2.096
2.412
2.165
1.997
2.001
2.035
2.006
1.851
1.569
1.582
2.552
3.641
3.839
3.681
4.108
5.016
4.340
2.691
1.600
0.981
0.603
0.349
0.166
0.025
-0.093
-0.197
-0.289
1.654
1.814
2.140
2.459
1.423
-1.147
-3.770
-3.515
-1.555
-0.147
0.565
0.905
1.112
1.286
1.492
1.679
1.818
2.000
2.250
2.477
2.428
1.882
0.231
-1.833
-0.114
3.790
4.478
4.106
4.328
5.251
4.503
2.792
1.640
1.004
0.614
0.351
0.159
0.007
-0.121
-0.235
-0.340
1.430
1.764
2.309
2.893
2.300
0.717
-0.573
-0.943
-0.561
-0.043
0.361
0.628
0.824
1.002
1.194
1.411
1.672
2.037
2.556
3.112
3.142
2.115
-1.228
-3.907
-1.385
3.275
4.489
3.952
3.663
3.711
3.207
2.236
1.449
0.918
0.571
0.322
0.131
-0.025
-0.162
-0.287
-0.404
1.089
1.417
1.925
2.383
2.199
1.304
0.332
-0.168
-0.210
-0.006
0.235
0.450
0.638
0.819
1.015
1.246
1.559
2.017
2.722
3.566
3.743
2.674
0.542
-1.753
-0.429
3.312
4.008
3.444
2.893
2.558
2.151
1.646
1.166
0.783
0.493
0.270
0.086
-0.071
-0.215
-0.351
-0.484
0.399
0.414
0.423
0.421
0.413
0.394
0.376
0.365
0.382
0.438
0.532
0.627
0.683
0.685
0.641
0.604
0.614
0.662
0.706
0.708
0.686
0.663
0.656
0.661
0.676
0.694
0.718
0.741
0.766
0.787
0.805
0.819
0.825
0.823
0.814
0.799
0.775
0.747
0.714
0.678
0.643
0.369
0.381
0.390
0.394
0.391
0.383
0.378
0.373
0.383
0.409
0.450
0.483
0.492
0.455
0.383
0.298
0.241
0.238
0.289
0.362
0.427
0.487
0.538
0.587
0.629
0.670
0.709
0.747
0.783
0.817
0.844
0.863
0.873
0.873
0.864
0.845
0.819
0.788
0.747
0.704
0.663
0.346
0.357
0.363
0.368
0.367
0.363
0.359
0.357
0.360
0.366
0.375
0.369
0.334
0.248
0.095
-0.112
-0.328
-0.447
-0.376
-0.153
0.083
0.269
0.405
0.501
0.578
0.641
0.698
0.751
0.800
0.845
0.881
0.907
0.920
0.924
0.914
0.893
0.865
0.825
0.780
0.731
0.680
0.328
0.336
0.340
0.343
0.341
0.340
0.336
0.330
0.326
0.321
0.307
0.272
0.195
0.052
-0.205
-0.626
-1.170
-1.555
-1.404
-0.849
-0.334
0.032
0.260
0.413
0.520
0.609
0.684
0.754
0.818
0.874
0.921
0.953
0.969
0.974
0.960
0.939
0.905
0.862
0.810
0.753
0.695
0.313
0.318
0.320
0.320
0.318
0.313
0.307
0.300
0.289
0.274
0.247
0.194
0.092
-0.101
-0.476
-1.161
-2.243
-3.167
-2.810
-1.642
-0.728
-0.183
0.134
0.330
0.464
0.571
0.663
0.748
0.828
0.898
0.955
0.993
1.013
1.018
1.007
0.982
0.945
0.897
0.836
0.771
0.705
0.301
0.303
0.302
0.299
0.295
0.287
0.278
0.266
0.253
0.231
0.196
0.134
0.025
-0.193
-0.611
-1.426
-2.814
-4.198
-3.688
-2.064
-0.924
-0.302
0.042
0.256
0.405
0.523
0.631
0.732
0.826
0.907
0.975
1.022
1.048
1.055
1.044
1.020
0.980
0.926
0.856
0.782
0.708
0.289
0.289
0.286
0.279
0.271
0.261
0.249
0.235
0.215
0.192
0.156
0.096
-0.009
-0.199
-0.566
-1.223
-2.277
-3.223
-2.842
-1.736
-0.843
-0.308
-0.006
0.187
0.330
0.457
0.581
0.698
0.805
0.905
0.981
1.037
1.068
1.079
1.073
1.054
1.011
0.949
0.870
0.782
0.700
0.279
0.276
0.270
0.261
0.249
0.236
0.220
0.202
0.181
0.157
0.123
0.076
-0.006
-0.149
-0.394
-0.791
-1.310
-1.688
-1.556
-1.050
-0.561
-0.240
-0.036
0.105
0.237
0.369
0.507
0.641
0.768
0.876
0.964
1.030
1.065
1.082
1.082
1.066
1.024
0.955
0.865
0.770
0.679
0.271
0.264
0.255
0.243
0.228
0.209
0.191
0.170
0.147
0.122
0.097
0.064
0.014
-0.066
-0.184
-0.369
-0.578
-0.696
-0.645
-0.456
-0.262
-0.138
-0.084
-0.015
0.087
0.237
0.402
0.562
0.706
0.829
0.922
0.992
1.033
1.055
1.059
1.042
1.002
0.928
0.829
0.726
0.636
0.263
0.254
0.241
0.226
0.208
0.186
0.162
0.138
0.114
0.093
0.074
0.061
0.051
0.038
0.018
-0.011
-0.044
-0.047
-0.023
0.037
0.048
-0.040
-0.155
-0.206
-0.121
0.059
0.266
0.461
0.628
0.761
0.858
0.928
0.966
0.981
0.983
0.964
0.918
0.845
0.750
0.653
0.565
0.256
0.245
0.230
0.210
0.188
0.162
0.134
0.105
0.081
0.062
0.055
0.064
0.091
0.146
0.221
0.312
0.394
0.466
0.508
0.553
0.484
0.162
-0.254
-0.478
-0.414
-0.165
0.116
0.353
0.536
0.675
0.775
0.832
0.861
0.867
0.851
0.821
0.775
0.705
0.624
0.543
0.474
0.251
0.237
0.219
0.196
0.170
0.140
0.108
0.078
0.048
0.035
0.036
0.065
0.129
0.251
0.414
0.624
0.814
0.917
1.006
1.232
1.290
0.607
-0.266
-0.760
-0.690
-0.365
-0.013
0.255
0.445
0.576
0.663
0.707
0.715
0.697
0.664
0.625
0.577
0.522
0.459
0.404
0.356
0.247
0.231
0.210
0.185
0.154
0.122
0.086
0.051
0.021
0.007
0.017
0.064
0.161
0.326
0.568
0.860
1.115
1.215
1.281
1.766
2.403
1.252
-0.228
-0.858
-0.788
-0.420
-0.067
0.194
0.359
0.465
0.522
0.538
0.523
0.483
0.430
0.382
0.340
0.301
0.266
0.239
0.221
0.245
0.227
0.204
0.176
0.144
0.108
0.069
0.031
0.001
-0.014
0.003
0.060
0.172
0.362
0.634
0.951
1.213
1.232
0.926
0.758
1.190
0.486
-0.412
-0.697
-0.588
-0.286
-0.016
0.166
0.274
0.332
0.347
0.326
0.279
0.214
0.148
0.096
0.067
0.052
0.049
0.057
0.069
0.245
0.225
0.201
0.172
0.138
0.100
0.058
0.022
-0.008
-0.021
-0.005
0.057
0.177
0.362
0.618
0.899
1.103
1.008
0.325
-0.866
-1.522
-1.077
-0.675
-0.449
-0.248
-0.063
0.078
0.154
0.189
0.182
0.144
0.077
-0.018
-0.113
-0.190
-0.237
-0.243
-0.227
-0.190
-0.140
-0.090
0.247
0.226
0.201
0.170
0.135
0.097
0.058
0.021
-0.006
-0.015
0.007
0.065
0.174
0.336
0.542
0.751
0.879
0.732
0.093
-0.925
-1.574
-1.182
-0.584
-0.185
0.021
0.118
0.149
0.130
0.086
0.010
-0.090
-0.215
-0.363
-0.495
-0.588
-0.628
-0.608
-0.538
-0.447
-0.349
-0.255
0.249
0.228
0.204
0.172
0.138
0.101
0.064
0.032
0.008
0.004
0.031
0.083
0.181
0.314
0.463
0.602
0.653
0.514
0.096
-0.462
-0.804
-0.710
-0.368
-0.060
0.128
0.185
0.146
0.062
-0.044
-0.178
-0.340
-0.533
-0.741
-0.937
-1.061
-1.083
-1.011
-0.877
-0.721
-0.563
-0.419
0.253
0.232
0.207
0.177
0.142
0.108
0.073
0.045
0.029
0.034
0.060
0.117
0.198
0.305
0.404
0.483
0.481
0.358
0.099
-0.243
-0.487
-0.530
-0.387
-0.166
0.033
0.102
0.060
-0.053
-0.196
-0.367
-0.588
-0.853
-1.148
-1.420
-1.578
-1.596
-1.457
-1.228
-0.989
-0.766
-0.574
0.259
0.238
0.212
0.181
0.149
0.113
0.082
0.057
0.048
0.057
0.094
0.152
0.225
0.307
0.374
0.405
0.371
0.251
0.035
-0.257
-0.553
-0.781
-0.834
-0.654
-0.343
-0.150
-0.120
-0.200
-0.352
-0.545
-0.804
-1.138
-1.528
-1.878
-2.108
-2.095
-1.877
-1.560
-1.229
-0.936
-0.702
0.264
0.243
0.217
0.186
0.151
0.116
0.084
0.058
0.051
0.067
0.107
0.170
0.250
0.317
0.364
0.366
0.304
0.169
-0.065
-0.408
-0.873
-1.441
-1.818
-1.612
-1.013
-0.553
-0.368
-0.368
-0.486
-0.679
-0.963
-1.342
-1.788
-2.215
-2.486
-2.461
-2.185
-1.777
-1.391
-1.055
-0.789
0.269
0.248
0.219
0.187
0.149
0.107
0.067
0.036
0.023
0.039
0.086
0.160
0.248
0.316
0.359
0.347
0.269
0.114
-0.147
-0.563
-1.231
-2.204
-3.085
-2.805
-1.772
-0.975
-0.598
-0.507
-0.567
-0.738
-1.014
-1.395
-1.864
-2.304
-2.583
-2.556
-2.253
-1.848
-1.440
-1.097
-0.827
0.273
0.250
0.221
0.183
0.136
0.085
0.025
-0.028
-0.062
-0.057
-0.005
0.090
0.199
0.297
0.345
0.336
0.258
0.099
-0.171
-0.611
-1.332
-2.399
-3.406
-3.195
-2.054
-1.176
-0.726
-0.560
-0.581
-0.711
-0.959
-1.300
-1.712
-2.107
-2.356
-2.339
-2.095
-1.736
-1.379
-1.067
-0.816
0.275
0.250
0.217
0.174
0.115
0.039
-0.053
-0.155
-0.238
-0.268
-0.212
-0.073
0.097
0.237
0.320
0.327
0.260
0.114
-0.125
-0.507
-1.081
-1.850
-2.481
-2.375
-1.699
-1.068
-0.687
-0.533
-0.522
-0.627
-0.827
-1.106
-1.438
-1.743
-1.931
-1.932
-1.768
-1.503
-1.224
-0.972
-0.762
0.276
0.250
0.213
0.160
0.084
-0.022
-0.169
-0.358
-0.551
-0.677
-0.619
-0.384
-0.091
0.145
0.277
0.315
0.270
0.154
-0.038
-0.320
-0.707
-1.147
-1.469
-1.441
-1.148
-0.800
-0.559
-0.438
-0.427
-0.504
-0.659
-0.876
-1.118
-1.341
-1.478
-1.504
-1.400
-1.232
-1.039
-0.847
-0.682
0.275
0.249
0.208
0.146
0.055
-0.092
-0.311
-0.637
-1.056
-1.393
-1.340
-0.886
-0.360
0.022
0.229
0.303
0.288
0.206
0.068
-0.131
-0.374
-0.625
-0.799
-0.823
-0.706
-0.538
-0.405
-0.330
-0.320
-0.377
-0.490
-0.648
-0.826
-0.980
-1.086
-1.119
-1.067
-0.969
-0.847
-0.713
-0.589
0.275
0.247
0.204
0.137
0.028
-0.148
-0.438
-0.931
-1.668
-2.391
-2.396
-1.546
-0.644
-0.086
0.192
0.294
0.304
0.254
0.161
0.027
-0.134
-0.294
-0.407
-0.452
-0.422
-0.350
-0.284
-0.232
-0.224
-0.262
-0.347
-0.457
-0.581
-0.697
-0.778
-0.812
-0.797
-0.744
-0.669
-0.583
-0.499
0.276
0.248
0.205
0.137
0.028
-0.162
-0.484
-1.055
-1.977
-3.014
-3.054
-1.908
-0.788
-0.134
0.159
0.283
0.312
0.294
0.232
0.145
0.031
-0.084
-0.180
-0.237
-0.250
-0.224
-0.187
-0.156
-0.147
-0.170
-0.223
-0.301
-0.390
-0.477
-0.543
-0.579
-0.586
-0.563
-0.522
-0.472
-0.418
0.279
0.251
0.213
0.152
0.052
-0.116
-0.406
-0.896
-1.649
-2.429
-2.438
-1.537
-0.659
-0.113
0.139
0.258
0.307
0.316
0.293
0.232
0.149
0.053
-0.033
-0.101
-0.133
-0.136
-0.115
-0.090
-0.077
-0.085
-0.121
-0.176
-0.243
-0.307
-0.363
-0.401
-0.419
-0.420
-0.404
-0.380
-0.348
0.284
0.262
0.229
0.178
0.101
-0.027
-0.233
-0.551
-0.971
-1.317
-1.292
-0.849
-0.362
-0.051
0.119
0.233
0.304
0.342
0.343
0.309
0.242
0.165
0.080
0.010
-0.033
-0.045
-0.035
-0.010
0.004
0.003
-0.022
-0.064
-0.117
-0.174
-0.223
-0.265
-0.293
-0.307
-0.309
-0.302
-0.291
0.293
0.275
0.249
0.215
0.162
0.084
-0.032
-0.185
-0.359
-0.467
-0.414
-0.223
-0.033
0.077
0.155
0.246
0.338
0.397
0.413
0.393
0.343
0.274
0.201
0.136
0.093
0.073
0.076
0.097
0.108
0.109
0.085
0.047
-0.002
-0.057
-0.109
-0.154
-0.192
-0.219
-0.235
-0.244
-0.247
0.309
0.293
0.276
0.253
0.228
0.194
0.161
0.128
0.115
0.153
0.263
0.391
0.446
0.400
0.362
0.384
0.446
0.494
0.513
0.499
0.458
0.407
0.348
0.298
0.258
0.239
0.243
0.251
0.253
0.242
0.214
0.169
0.114
0.052
-0.007
-0.063
-0.109
-0.147
-0.178
-0.198
-0.215
0.333
0.321
0.308
0.296
0.293
0.297
0.329
0.382
0.485
0.662
0.925
1.177
1.262
1.051
0.799
0.668
0.651
0.655
0.652
0.637
0.608
0.573
0.534
0.506
0.479
0.469
0.464
0.459
0.446
0.422
0.378
0.315
0.241
0.165
0.090
0.021
-0.039
-0.090
-0.132
-0.165
-0.194
0.372
0.356
0.345
0.338
0.347
0.388
0.462
0.587
0.794
1.108
1.593
2.206
2.478
2.030
1.429
1.080
0.933
0.865
0.832
0.808
0.788
0.777
0.770
0.770
0.768
0.766
0.756
0.740
0.710
0.661
0.591
0.497
0.395
0.289
0.190
0.099
0.023
-0.043
-0.097
-0.143
-0.182
0.429
0.409
0.391
0.380
0.394
0.468
0.600
0.757
1.003
1.416
2.062
2.966
3.448
2.789
1.990
1.523
1.266
1.119
1.041
1.007
1.005
1.026
1.060
1.107
1.138
1.157
1.145
1.115
1.066
0.995
0.892
0.747
0.589
0.433
0.295
0.178
0.079
-0.003
-0.072
-0.130
-0.180
0.508
0.485
0.462
0.425
0.439
0.614
0.944
0.961
1.066
1.477
2.082
2.811
3.188
2.815
2.367
2.073
1.688
1.410
1.277
1.233
1.257
1.316
1.417
1.543
1.642
1.689
1.659
1.621
1.579
1.514
1.355
1.104
0.840
0.599
0.407
0.252
0.128
0.029
-0.056
-0.127
-0.189
0.600
0.601
0.569
0.494
0.440
0.894
1.871
1.443
0.837
1.232
1.749
2.185
2.431
2.472
2.805
2.779
2.305
1.704
1.512
1.484
1.537
1.658
1.847
2.102
2.345
2.436
2.384
2.316
2.369
2.427
2.191
1.676
1.176
0.794
0.523
0.321
0.169
0.050
-0.049
-0.133
-0.207
0.779
0.805
0.759
0.623
0.353
0.453
0.119
0.249
0.116
0.757
1.287
1.618
1.825
2.058
2.658
2.865
2.499
1.874
1.729
1.744
1.837
2.031
2.345
2.851
3.363
3.553
3.374
3.227
3.697
4.636
4.092
2.608
1.594
0.996
0.626
0.378
0.198
0.058
-0.054
-0.151
-0.236
1.117
1.135
1.034
0.869
0.380
-0.501
-1.368
-1.461
-0.543
0.333
0.877
1.180
1.387
1.611
1.959
2.224
2.046
1.897
1.926
2.027
2.164
2.385
2.802
3.697
4.876
5.339
4.704
4.187
5.693
7.938
7.178
3.852
1.947
1.135
0.690
0.409
0.207
0.053
-0.073
-0.181
-0.279
1.305
1.363
1.290
1.193
0.725
-0.175
-0.995
-1.064
-0.476
0.156
0.578
0.856
1.059
1.250
1.460
1.639
1.766
1.906
2.118
2.337
2.512
2.661
2.977
4.203
7.060
8.119
6.326
4.774
5.930
8.246
7.392
3.965
1.988
1.157
0.700
0.405
0.196
0.034
-0.104
-0.224
-0.334
1.167
1.241
1.309
1.308
0.968
0.331
-0.273
-0.454
-0.228
0.095
0.391
0.630
0.825
1.002
1.197
1.402
1.636
1.937
2.296
2.658
2.870
2.912
3.055
4.316
8.694
10.326
7.404
4.764
4.169
5.138
4.548
2.815
1.687
1.049
0.646
0.371
0.166
-0.005
-0.150
-0.282
-0.406
0.842
0.974
1.103
1.122
0.859
0.345
-0.131
-0.308
-0.216
-0.001
0.244
0.458
0.650
0.833
1.033
1.259
1.549
1.921
2.381
2.843
3.078
3.156
3.331
4.732
7.966
8.976
6.647
4.330
3.171
2.828
2.477
1.874
1.313
0.880
0.559
0.311
0.114
-0.056
-0.209
-0.353
-0.493
0.376
0.381
0.378
0.363
0.337
0.303
0.264
0.238
0.234
0.272
0.347
0.432
0.496
0.512
0.518
0.569
0.734
0.982
1.128
1.050
0.885
0.778
0.730
0.717
0.729
0.750
0.777
0.811
0.843
0.875
0.901
0.921
0.930
0.930
0.921
0.901
0.872
0.835
0.790
0.743
0.697
0.352
0.358
0.357
0.351
0.337
0.319
0.301
0.287
0.287
0.304
0.333
0.363
0.371
0.343
0.290
0.247
0.279
0.381
0.497
0.554
0.561
0.575
0.606
0.644
0.688
0.736
0.783
0.831
0.879
0.923
0.962
0.988
1.004
1.007
0.995
0.974
0.941
0.897
0.845
0.784
0.728
0.335
0.340
0.341
0.339
0.331
0.322
0.309
0.302
0.301
0.304
0.307
0.299
0.260
0.170
0.005
-0.227
-0.506
-0.655
-0.512
-0.194
0.104
0.315
0.456
0.556
0.642
0.713
0.782
0.851
0.916
0.976
1.027
1.062
1.081
1.084
1.075
1.048
1.013
0.959
0.895
0.827
0.759
0.321
0.324
0.326
0.324
0.321
0.314
0.307
0.301
0.295
0.288
0.273
0.240
0.159
0.001
-0.320
-0.908
-1.868
-2.680
-2.338
-1.276
-0.462
0.027
0.298
0.469
0.589
0.688
0.778
0.869
0.952
1.030
1.095
1.141
1.162
1.162
1.149
1.122
1.081
1.021
0.948
0.867
0.786
0.310
0.313
0.313
0.312
0.309
0.302
0.296
0.288
0.278
0.265
0.238
0.187
0.079
-0.140
-0.632
-1.743
-4.209
-7.880
-6.226
-2.778
-1.032
-0.237
0.156
0.379
0.532
0.656
0.769
0.876
0.982
1.081
1.162
1.216
1.243
1.242
1.220
1.189
1.143
1.081
0.997
0.900
0.807
0.301
0.302
0.302
0.299
0.295
0.289
0.282
0.272
0.260
0.241
0.208
0.147
0.027
-0.221
-0.774
-2.162
-6.064
-9.858
-8.694
-3.713
-1.328
-0.389
0.055
0.296
0.465
0.606
0.740
0.871
1.001
1.118
1.212
1.278
1.309
1.309
1.294
1.263
1.218
1.143
1.045
0.932
0.824
0.293
0.293
0.292
0.287
0.282
0.274
0.265
0.254
0.239
0.218
0.184
0.126
0.017
-0.206
-0.683
-1.738
-4.183
-7.668
-6.191
-2.803
-1.131
-0.383
-0.006
0.210
0.379
0.535
0.687
0.839
0.993
1.130
1.244
1.325
1.365
1.371
1.366
1.346
1.303
1.216
1.090
0.955
0.830
0.287
0.286
0.282
0.276
0.269
0.260
0.249
0.236
0.219
0.200
0.169
0.118
0.032
-0.130
-0.434
-1.016
-1.930
-2.727
-2.437
-1.469
-0.709
-0.283
-0.057
0.097
0.246
0.411
0.596
0.777
0.951
1.114
1.245
1.337
1.391
1.421
1.432
1.430
1.389
1.284
1.126
0.963
0.822
0.282
0.279
0.273
0.266
0.257
0.245
0.233
0.219
0.204
0.186
0.161
0.128
0.069
-0.023
-0.181
-0.427
-0.727
-0.916
-0.829
-0.535
-0.279
-0.179
-0.147
-0.107
0.016
0.216
0.449
0.674
0.879
1.063
1.209
1.316
1.383
1.419
1.450
1.466
1.423
1.298
1.121
0.939
0.788
0.279
0.274
0.266
0.257
0.245
0.233
0.218
0.203
0.188
0.175
0.163
0.150
0.135
0.109
0.083
0.043
0.007
0.016
0.082
0.179
0.164
-0.048
-0.348
-0.492
-0.389
-0.095
0.238
0.539
0.784
0.985
1.149
1.257
1.328
1.365
1.391
1.398
1.348
1.217
1.041
0.866
0.722
0.276
0.270
0.262
0.250
0.236
0.222
0.205
0.190
0.177
0.169
0.169
0.184
0.216
0.272
0.379
0.527
0.688
0.818
0.951
1.099
0.995
0.303
-0.643
-1.204
-1.058
-0.537
-0.028
0.372
0.668
0.891
1.062
1.174
1.230
1.244
1.241
1.223
1.159
1.042
0.895
0.746
0.623
0.275
0.269
0.257
0.245
0.229
0.212
0.195
0.180
0.169
0.168
0.181
0.222
0.303
0.448
0.688
1.055
1.451
1.726
2.047
2.904
3.517
1.723
-0.868
-2.262
-1.953
-1.012
-0.270
0.225
0.549
0.787
0.954
1.055
1.086
1.069
1.032
0.980
0.907
0.810
0.698
0.590
0.499
0.276
0.268
0.257
0.242
0.226
0.208
0.189
0.174
0.163
0.168
0.194
0.255
0.373
0.583
0.935
1.468
2.055
2.442
3.118
6.466
8.001
5.299
-0.388
-2.727
-2.377
-1.230
-0.401
0.117
0.441
0.664
0.810
0.885
0.885
0.839
0.774
0.704
0.632
0.557
0.481
0.413
0.360
0.280
0.270
0.258
0.243
0.226
0.208
0.188
0.174
0.165
0.174
0.207
0.280
0.417
0.648
1.020
1.543
2.094
2.436
3.160
6.700
8.589
5.652
0.261
-1.858
-1.785
-0.996
-0.337
0.079
0.345
0.515
0.615
0.653
0.626
0.560
0.482
0.406
0.346
0.299
0.260
0.230
0.211
0.284
0.275
0.263
0.248
0.230
0.212
0.193
0.179
0.172
0.184
0.220
0.295
0.428
0.641
0.951
1.326
1.682
1.862
2.084
3.105
4.344
2.452
0.106
-0.904
-0.932
-0.559
-0.183
0.079
0.245
0.347
0.389
0.379
0.326
0.240
0.160
0.094
0.053
0.035
0.034
0.044
0.060
0.290
0.281
0.269
0.255
0.239
0.220
0.204
0.190
0.188
0.199
0.235
0.308
0.424
0.593
0.818
1.056
1.229
1.251
1.134
1.051
0.895
0.442
-0.094
-0.385
-0.380
-0.225
-0.055
0.070
0.142
0.168
0.148
0.087
-0.003
-0.101
-0.188
-0.240
-0.252
-0.234
-0.192
-0.145
-0.092
0.297
0.289
0.279
0.265
0.249
0.233
0.218
0.207
0.206
0.220
0.255
0.317
0.412
0.542
0.688
0.823
0.890
0.834
0.656
0.404
0.171
-0.023
-0.153
-0.200
-0.152
-0.074
-0.005
0.028
0.027
-0.011
-0.089
-0.199
-0.331
-0.455
-0.544
-0.585
-0.565
-0.504
-0.419
-0.326
-0.236
0.306
0.299
0.289
0.276
0.262
0.247
0.234
0.226
0.226
0.241
0.272
0.326
0.402
0.495
0.587
0.654
0.659
0.578
0.399
0.168
-0.045
-0.191
-0.257
-0.227
-0.150
-0.081
-0.041
-0.055
-0.100
-0.185
-0.309
-0.465
-0.638
-0.798
-0.905
-0.932
-0.874
-0.765
-0.625
-0.490
-0.369
0.315
0.309
0.299
0.288
0.274
0.260
0.247
0.240
0.243
0.257
0.288
0.334
0.395
0.462
0.515
0.537
0.510
0.413
0.241
0.012
-0.223
-0.418
-0.511
-0.461
-0.334
-0.213
-0.155
-0.163
-0.226
-0.337
-0.493
-0.689
-0.905
-1.097
-1.224
-1.235
-1.145
-0.988
-0.806
-0.631
-0.477
0.324
0.317
0.308
0.297
0.283
0.267
0.252
0.243
0.245
0.258
0.290
0.335
0.386
0.435
0.465
0.461
0.409
0.295
0.113
-0.140
-0.434
-0.733
-0.917
-0.859
-0.650
-0.430
-0.302
-0.282
-0.333
-0.448
-0.621
-0.840
-1.088
-1.312
-1.441
-1.443
-1.331
-1.138
-0.929
-0.726
-0.555
0.331
0.324
0.315
0.302
0.286
0.264
0.245
0.226
0.220
0.230
0.263
0.311
0.362
0.409
0.427
0.414
0.349
0.224
0.026
-0.256
-0.627
-1.037
-1.322
-1.262
-0.950
-0.636
-0.439
-0.371
-0.400
-0.509
-0.678
-0.900
-1.154
-1.379
-1.510
-1.519
-1.392
-1.192
-0.978
-0.770
-0.596
0.335
0.329
0.318
0.301
0.277
0.249
0.213
0.179
0.159
0.160
0.190
0.247
0.313
0.370
0.394
0.379
0.315
0.189
-0.010
-0.296
-0.680
-1.116
-1.427
-1.399
-1.074
-0.732
-0.506
-0.415
-0.423
-0.512
-0.667
-0.870
-1.105
-1.305
-1.437
-1.438
-1.334
-1.152
-0.953
-0.764
-0.598
0.339
0.331
0.317
0.295
0.263
0.216
0.159
0.092
0.038
0.018
0.047
0.130
0.228
0.311
0.358
0.355
0.299
0.187
0.008
-0.247
-0.577
-0.937
-1.200
-1.180
-0.948
-0.676
-0.488
-0.400
-0.394
-0.466
-0.595
-0.773
-0.964
-1.133
-1.248
-1.255
-1.175
-1.034
-0.874
-0.715
-0.567
0.340
0.331
0.314
0.285
0.238
0.170
0.075
-0.037
-0.156
-0.218
-0.188
-0.060
0.099
0.234
0.318
0.337
0.297
0.208
0.060
-0.141
-0.386
-0.635
-0.805
-0.822
-0.702
-0.534
-0.401
-0.332
-0.330
-0.388
-0.494
-0.630
-0.786
-0.920
-1.010
-1.023
-0.977
-0.878
-0.759
-0.635
-0.516
0.340
0.329
0.309
0.273
0.214
0.120
-0.016
-0.203
-0.414
-0.547
-0.522
-0.319
-0.062
0.149
0.275
0.322
0.308
0.242
0.132
-0.016
-0.189
-0.355
-0.471
-0.500
-0.451
-0.366
-0.291
-0.249
-0.249
-0.295
-0.374
-0.485
-0.603
-0.704
-0.780
-0.800
-0.778
-0.716
-0.635
-0.544
-0.456
0.339
0.328
0.305
0.264
0.194
0.080
-0.098
-0.359
-0.668
-0.910
-0.887
-0.590
-0.214
0.071
0.240
0.311
0.321
0.281
0.203
0.098
-0.023
-0.138
-0.225
-0.264
-0.255
-0.219
-0.182
-0.160
-0.164
-0.200
-0.263
-0.347
-0.436
-0.514
-0.573
-0.601
-0.597
-0.564
-0.513
-0.455
-0.392
0.338
0.326
0.303
0.262
0.191
0.070
-0.123
-0.417
-0.771
-1.070
-1.048
-0.707
-0.281
0.037
0.225
0.315
0.336
0.318
0.265
0.192
0.106
0.021
-0.049
-0.095
-0.110
-0.102
-0.089
-0.079
-0.085
-0.109
-0.158
-0.221
-0.289
-0.356
-0.405
-0.436
-0.445
-0.435
-0.408
-0.372
-0.333
0.340
0.329
0.307
0.270
0.204
0.098
-0.079
-0.329
-0.648
-0.891
-0.871
-0.572
-0.207
0.071
0.239
0.322
0.356
0.355
0.328
0.276
0.214
0.142
0.083
0.036
0.009
0.001
0.003
0.006
-0.001
-0.022
-0.058
-0.108
-0.165
-0.220
-0.269
-0.303
-0.322
-0.324
-0.318
-0.302
-0.280
0.342
0.334
0.318
0.291
0.241
0.158
0.031
-0.145
-0.339
-0.477
-0.449
-0.256
-0.021
0.161
0.280
0.351
0.386
0.402
0.388
0.357
0.306
0.253
0.199
0.153
0.122
0.105
0.101
0.100
0.093
0.073
0.041
-0.002
-0.052
-0.103
-0.151
-0.191
-0.218
-0.236
-0.243
-0.242
-0.236
0.349
0.345
0.335
0.319
0.289
0.240
0.171
0.080
-0.007
-0.048
-0.006
0.110
0.231
0.327
0.378
0.419
0.452
0.468
0.465
0.444
0.409
0.365
0.320
0.281
0.249
0.231
0.222
0.217
0.206
0.183
0.152
0.106
0.055
0.001
-0.050
-0.096
-0.134
-0.162
-0.181
-0.196
-0.202
0.363
0.360
0.358
0.357
0.350
0.337
0.322
0.306
0.302
0.333
0.409
0.503
0.566
0.576
0.564
0.556
0.561
0.570
0.567
0.552
0.528
0.496
0.465
0.435
0.414
0.397
0.382
0.372
0.351
0.323
0.282
0.229
0.168
0.106
0.043
-0.012
-0.060
-0.102
-0.134
-0.158
-0.178
0.380
0.383
0.389
0.400
0.418
0.449
0.481
0.519
0.579
0.680
0.814
0.957
1.010
0.950
0.850
0.768
0.731
0.709
0.698
0.686
0.673
0.658
0.645
0.636
0.623
0.611
0.595
0.575
0.545
0.500
0.444
0.373
0.296
0.214
0.137
0.065
0.003
-0.050
-0.095
-0.132
-0.162
0.408
0.414
0.430
0.461
0.513
0.601
0.684
0.755
0.847
0.983
1.200
1.430
1.517
1.401
1.197
1.035
0.940
0.885
0.858
0.848
0.852
0.859
0.878
0.893
0.902
0.896
0.877
0.843
0.801
0.736
0.658
0.556
0.447
0.337
0.233
0.140
0.060
-0.008
-0.065
-0.113
-0.154
0.447
0.456
0.481
0.540
0.673
0.889
1.088
1.139
1.130
1.241
1.469
1.744
1.873
1.750
1.521
1.326
1.185
1.092
1.047
1.041
1.062
1.114
1.174
1.241
1.279
1.287
1.260
1.209
1.145
1.064
0.952
0.807
0.641
0.480
0.337
0.216
0.114
0.028
-0.043
-0.104
-0.157
0.497
0.515
0.552
0.654
0.946
1.636
2.417
2.152
1.538
1.383
1.537
1.788
1.921
1.872
1.758
1.624
1.458
1.319
1.257
1.262
1.321
1.424
1.572
1.724
1.826
1.853
1.781
1.702
1.631
1.565
1.406
1.155
0.888
0.646
0.448
0.289
0.162
0.057
-0.030
-0.103
-0.167
0.559
0.591
0.637
0.775
1.328
3.550
5.336
4.620
2.126
1.407
1.419
1.593
1.729
1.808
1.909
1.944
1.729
1.539
1.471
1.507
1.625
1.823
2.108
2.450
2.702
2.742
2.544
2.359
2.346
2.409
2.207
1.714
1.223
0.839
0.565
0.357
0.201
0.077
-0.026
-0.113
-0.189
0.654
0.695
0.733
0.843
1.399
4.083
7.113
4.959
2.136
1.193
1.180
1.326
1.468
1.628
1.857
2.001
1.840
1.692
1.679
1.775
1.970
2.312
2.886
3.659
4.304
4.343
3.708
3.141
3.429
4.429
4.059
2.620
1.637
1.040
0.669
0.413
0.227
0.083
-0.033
-0.134
-0.221
0.779
0.816
0.814
0.847
1.067
2.048
3.540
2.751
1.153
0.819
0.898
1.056
1.214
1.384
1.581
1.732
1.749
1.774
1.878
2.064
2.359
2.888
3.994
5.919
7.960
7.886
5.663
3.746
4.644
7.307
6.992
3.818
1.982
1.181
0.733
0.442
0.236
0.077
-0.055
-0.167
-0.267
0.852
0.874
0.855
0.825
0.762
0.767
0.769
0.584
0.439
0.499
0.657
0.823
0.986
1.151
1.329
1.503
1.660
1.845
2.089
2.390
2.776
3.487
5.354
9.995
17.682
16.945
9.093
3.848
3.452
6.784
7.021
3.887
2.028
1.199
0.741
0.442
0.223
0.053
-0.090
-0.215
-0.327
0.756
0.795
0.794
0.728
0.576
0.348
0.162
0.070
0.129
0.275
0.459
0.631
0.800
0.970
1.155
1.360
1.605
1.922
2.312
2.734
3.170
3.938
6.275
13.955
25.225
24.494
12.533
4.346
1.955
3.853
4.164
2.737
1.716
1.090
0.688
0.405
0.187
0.011
-0.139
-0.276
-0.406
0.597
0.627
0.615
0.499
0.270
-0.017
-0.232
-0.253
-0.125
0.073
0.281
0.472
0.652
0.832
1.027
1.260
1.558
1.949
2.452
2.995
3.427
4.020
5.887
11.445
21.782
21.523
10.719
4.768
2.474
2.270
2.256
1.860
1.346
0.923
0.595
0.341
0.134
-0.044
-0.204
-0.354
-0.501
0.354
0.353
0.340
0.316
0.279
0.233
0.179
0.128
0.102
0.118
0.174
0.256
0.326
0.362
0.400
0.572
1.078
1.992
2.471
1.885
1.252
0.933
0.816
0.783
0.790
0.815
0.850
0.890
0.934
0.977
1.014
1.042
1.059
1.061
1.050
1.028
0.991
0.942
0.882
0.819
0.757
0.336
0.336
0.330
0.317
0.296
0.269
0.240
0.217
0.204
0.214
0.239
0.263
0.273
0.259
0.232
0.258
0.467
0.890
1.168
1.043
0.825
0.718
0.696
0.720
0.760
0.812
0.868
0.929
0.991
1.051
1.103
1.144
1.167
1.172
1.161
1.137
1.096
1.035
0.962
0.882
0.803
0.323
0.325
0.322
0.316
0.303
0.288
0.272
0.260
0.252
0.253
0.255
0.251
0.219
0.149
0.007
-0.198
-0.413
-0.477
-0.268
0.022
0.274
0.429
0.552
0.642
0.724
0.806
0.885
0.969
1.054
1.135
1.207
1.258
1.285
1.291
1.278
1.251
1.204
1.134
1.045
0.946
0.849
0.314
0.316
0.316
0.311
0.304
0.296
0.286
0.278
0.272
0.264
0.253
0.228
0.165
0.030
-0.259
-0.869
-1.919
-2.922
-2.496
-1.229
-0.346
0.127
0.390
0.558
0.683
0.792
0.900
1.010
1.123
1.231
1.321
1.382
1.406
1.406
1.388
1.358
1.307
1.231
1.124
1.005
0.893
0.307
0.309
0.310
0.306
0.303
0.297
0.290
0.283
0.275
0.263
0.246
0.205
0.119
-0.068
-0.524
-1.707
-5.000
-8.646
-7.756
-3.035
-0.961
-0.129
0.254
0.478
0.634
0.770
0.902
1.044
1.185
1.322
1.440
1.516
1.542
1.521
1.486
1.451
1.398
1.314
1.197
1.061
0.930
0.302
0.304
0.303
0.302
0.298
0.294
0.288
0.280
0.271
0.257
0.234
0.185
0.095
-0.115
-0.622
-2.136
-7.479
-13.561
-10.080
-4.256
-1.285
-0.277
0.151
0.392
0.567
0.728
0.885
1.055
1.229
1.402
1.547
1.642
1.669
1.635
1.586
1.543
1.502
1.415
1.277
1.113
0.960
0.298
0.299
0.299
0.297
0.293
0.288
0.282
0.275
0.264
0.250
0.223
0.175
0.084
-0.100
-0.514
-1.617
-4.739
-8.306
-7.538
-3.034
-1.069
-0.284
0.079
0.293
0.472
0.649
0.837
1.038
1.246
1.449
1.628
1.740
1.774
1.755
1.718
1.712
1.681
1.567
1.380
1.168
0.981
0.296
0.297
0.295
0.292
0.288
0.283
0.277
0.270
0.259
0.244
0.220
0.174
0.094
-0.047
-0.332
-0.865
-1.818
-2.785
-2.484
-1.414
-0.624
-0.214
-0.006
0.138
0.298
0.501
0.734
0.971
1.213
1.447
1.646
1.787
1.848
1.862
1.894
1.966
1.956
1.777
1.488
1.211
0.988
0.295
0.295
0.293
0.289
0.285
0.279
0.273
0.264
0.255
0.241
0.224
0.188
0.128
0.025
-0.140
-0.391
-0.673
-0.861
-0.760
-0.469
-0.242
-0.172
-0.194
-0.169
-0.012
0.248
0.551
0.853
1.131
1.390
1.606
1.772
1.865
1.922
2.021
2.163
2.169
1.928
1.550
1.215
0.963
0.295
0.294
0.291
0.288
0.283
0.276
0.270
0.262
0.255
0.248
0.238
0.220
0.196
0.153
0.086
0.026
-0.009
0.028
0.133
0.226
0.161
-0.166
-0.608
-0.840
-0.656
-0.198
0.275
0.677
1.015
1.296
1.540
1.717
1.818
1.883
1.983
2.104
2.093
1.830
1.468
1.138
0.898
0.297
0.296
0.293
0.289
0.282
0.277
0.270
0.263
0.260
0.260
0.263
0.273
0.296
0.350
0.462
0.687
0.958
1.130
1.195
1.257
0.988
-0.031
-1.567
-2.513
-1.991
-0.934
-0.110
0.465
0.882
1.212
1.479
1.660
1.742
1.764
1.787
1.805
1.746
1.536
1.250
0.988
0.786
0.301
0.300
0.297
0.292
0.286
0.280
0.274
0.270
0.270
0.279
0.300
0.342
0.425
0.599
0.963
1.650
2.626
2.969
2.834
3.387
3.683
1.036
-3.583
-6.919
-4.573
-1.893
-0.493
0.265
0.747
1.111
1.407
1.588
1.629
1.568
1.505
1.434
1.337
1.172
0.980
0.797
0.650
0.307
0.305
0.303
0.299
0.293
0.288
0.282
0.280
0.284
0.300
0.336
0.406
0.541
0.811
1.377
2.552
4.485
5.004
4.577
7.444
8.534
4.549
-4.778
-8.530
-6.472
-2.394
-0.697
0.124
0.625
0.989
1.265
1.420
1.419
1.312
1.189
1.076
0.967
0.842
0.713
0.593
0.498
0.315
0.314
0.312
0.308
0.304
0.300
0.295
0.297
0.304
0.325
0.370
0.457
0.618
0.913
1.482
2.572
4.133
4.662
4.638
7.901
9.576
5.530
-1.870
-5.810
-4.124
-1.854
-0.605
0.079
0.501
0.805
1.020
1.131
1.107
0.991
0.855
0.738
0.639
0.546
0.469
0.400
0.345
0.324
0.325
0.324
0.322
0.319
0.316
0.313
0.317
0.326
0.351
0.401
0.489
0.641
0.903
1.337
1.992
2.707
2.996
3.163
4.243
5.488
2.920
-0.282
-1.868
-1.776
-1.002
-0.354
0.083
0.376
0.582
0.723
0.772
0.728
0.628
0.511
0.412
0.338
0.281
0.244
0.214
0.197
0.336
0.338
0.338
0.339
0.338
0.337
0.338
0.341
0.354
0.378
0.425
0.507
0.637
0.836
1.116
1.459
1.747
1.858
1.856
1.894
1.752
0.979
-0.021
-0.611
-0.683
-0.439
-0.149
0.089
0.255
0.368
0.425
0.421
0.363
0.272
0.177
0.101
0.056
0.033
0.031
0.041
0.057
0.348
0.352
0.356
0.357
0.359
0.361
0.363
0.369
0.383
0.406
0.449
0.515
0.617
0.757
0.933
1.103
1.219
1.209
1.098
0.921
0.690
0.337
-0.012
-0.223
-0.266
-0.176
-0.046
0.061
0.136
0.168
0.163
0.114
0.037
-0.058
-0.140
-0.193
-0.208
-0.194
-0.164
-0.120
-0.074
0.362
0.367
0.373
0.378
0.381
0.386
0.390
0.397
0.411
0.432
0.467
0.521
0.595
0.686
0.788
0.872
0.895
0.836
0.696
0.504
0.302
0.087
-0.080
-0.161
-0.155
-0.105
-0.042
0.006
0.016
0.001
-0.055
-0.138
-0.241
-0.346
-0.421
-0.459
-0.447
-0.401
-0.336
-0.263
-0.189
0.374
0.383
0.390
0.397
0.403
0.409
0.414
0.422
0.433
0.452
0.482
0.522
0.572
0.630
0.678
0.706
0.688
0.601
0.461
0.273
0.072
-0.100
-0.217
-0.243
-0.216
-0.151
-0.099
-0.077
-0.090
-0.140
-0.224
-0.335
-0.461
-0.575
-0.654
-0.676
-0.646
-0.575
-0.479
-0.382
-0.286
0.387
0.397
0.405
0.414
0.420
0.426
0.430
0.436
0.445
0.460
0.483
0.513
0.548
0.581
0.601
0.596
0.549
0.452
0.306
0.117
-0.088
-0.277
-0.396
-0.418
-0.345
-0.255
-0.186
-0.164
-0.182
-0.247
-0.345
-0.475
-0.612
-0.734
-0.815
-0.829
-0.783
-0.696
-0.580
-0.463
-0.355
0.398
0.409
0.418
0.426
0.431
0.433
0.433
0.432
0.436
0.447
0.465
0.490
0.519
0.539
0.544
0.521
0.463
0.357
0.207
0.012
-0.208
-0.420
-0.560
-0.570
-0.479
-0.357
-0.265
-0.226
-0.245
-0.305
-0.409
-0.542
-0.683
-0.806
-0.886
-0.902
-0.846
-0.753
-0.631
-0.510
-0.398
0.405
0.417
0.427
0.432
0.432
0.428
0.419
0.408
0.400
0.403
0.416
0.441
0.475
0.497
0.500
0.472
0.410
0.307
0.160
-0.031
-0.252
-0.470
-0.608
-0.625
-0.531
-0.406
-0.303
-0.257
-0.269
-0.327
-0.421
-0.549
-0.683
-0.800
-0.869
-0.885
-0.837
-0.746
-0.635
-0.519
-0.413
0.410
0.421
0.429
0.431
0.425
0.410
0.385
0.357
0.329
0.316
0.328
0.364
0.410
0.446
0.458
0.439
0.383
0.288
0.154
-0.019
-0.219
-0.404
-0.536
-0.551
-0.485
-0.376
-0.292
-0.249
-0.257
-0.309
-0.394
-0.502
-0.621
-0.719
-0.788
-0.804
-0.767
-0.694
-0.597
-0.498
-0.403
0.413
0.423
0.427
0.425
0.412
0.381
0.336
0.279
0.218
0.191
0.200
0.251
0.323
0.386
0.417
0.413
0.373
0.295
0.180
0.039
-0.123
-0.275
-0.376
-0.405
-0.363
-0.298
-0.237
-0.210
-0.217
-0.259
-0.332
-0.422
-0.521
-0.606
-0.662
-0.682
-0.661
-0.605
-0.534
-0.453
-0.374
0.413
0.421
0.423
0.416
0.392
0.348
0.277
0.184
0.092
0.031
0.039
0.119
0.232
0.328
0.385
0.398
0.373
0.312
0.224
0.112
-0.011
-0.124
-0.205
-0.239
-0.228
-0.194
-0.160
-0.146
-0.157
-0.193
-0.252
-0.327
-0.406
-0.480
-0.530
-0.552
-0.542
-0.507
-0.456
-0.397
-0.337
0.410
0.418
0.418
0.407
0.377
0.319
0.231
0.108
-0.025
-0.111
-0.105
0.004
0.150
0.276
0.362
0.393
0.384
0.340
0.275
0.190
0.099
0.013
-0.051
-0.088
-0.096
-0.089
-0.076
-0.073
-0.086
-0.118
-0.168
-0.228
-0.294
-0.353
-0.399
-0.424
-0.425
-0.407
-0.378
-0.337
-0.294
0.408
0.414
0.414
0.401
0.369
0.309
0.209
0.077
-0.069
-0.172
-0.166
-0.045
0.121
0.261
0.353
0.396
0.400
0.374
0.327
0.265
0.197
0.129
0.073
0.037
0.017
0.012
0.009
0.005
-0.008
-0.039
-0.080
-0.131
-0.188
-0.238
-0.280
-0.307
-0.320
-0.317
-0.303
-0.280
-0.252
0.405
0.412
0.411
0.401
0.372
0.318
0.229
0.110
-0.014
-0.103
-0.094
0.016
0.160
0.289
0.374
0.415
0.426
0.414
0.381
0.336
0.284
0.231
0.183
0.148
0.124
0.108
0.099
0.089
0.073
0.045
0.008
-0.037
-0.086
-0.135
-0.177
-0.208
-0.229
-0.237
-0.236
-0.228
-0.215
0.404
0.411
0.416
0.410
0.390
0.352
0.289
0.205
0.116
0.063
0.083
0.160
0.268
0.359
0.426
0.456
0.469
0.464
0.443
0.411
0.373
0.331
0.292
0.257
0.231
0.213
0.199
0.186
0.166
0.139
0.101
0.059
0.011
-0.036
-0.081
-0.119
-0.149
-0.168
-0.180
-0.185
-0.184
0.405
0.417
0.423
0.426
0.421
0.404
0.373
0.333
0.293
0.276
0.306
0.363
0.430
0.479
0.511
0.528
0.534
0.532
0.519
0.497
0.468
0.438
0.407
0.379
0.358
0.337
0.322
0.303
0.279
0.248
0.208
0.161
0.109
0.056
0.004
-0.041
-0.079
-0.109
-0.132
-0.149
-0.159
0.411
0.424
0.439
0.454
0.464
0.475
0.475
0.474
0.477
0.498
0.542
0.598
0.634
0.650
0.650
0.639
0.631
0.623
0.611
0.598
0.582
0.564
0.546
0.527
0.511
0.495
0.476
0.452
0.422
0.382
0.334
0.276
0.215
0.151
0.089
0.033
-0.017
-0.059
-0.093
-0.120
-0.141
0.423
0.440
0.463
0.492
0.529
0.572
0.607
0.639
0.668
0.715
0.780
0.846
0.879
0.865
0.830
0.791
0.758
0.741
0.728
0.723
0.722
0.720
0.721
0.716
0.713
0.698
0.677
0.646
0.606
0.552
0.490
0.416
0.337
0.253
0.175
0.102
0.040
-0.015
-0.061
-0.099
-0.131
0.439
0.462
0.498
0.554
0.630
0.726
0.802
0.848
0.877
0.927
1.004
1.086
1.126
1.100
1.032
0.966
0.914
0.884
0.870
0.876
0.889
0.913
0.940
0.968
0.980
0.975
0.947
0.903
0.845
0.779
0.691
0.591
0.480
0.369
0.265
0.172
0.093
0.024
-0.036
-0.086
-0.128
0.463
0.494
0.545
0.642
0.801
1.023
1.209
1.219
1.142
1.120
1.172
1.260
1.307
1.287
1.220
1.144
1.086
1.049
1.037
1.053
1.093
1.158
1.240
1.311
1.353
1.354
1.313
1.243
1.164
1.078
0.960
0.819
0.658
0.505
0.364
0.243
0.142
0.056
-0.017
-0.080
-0.133
0.489
0.531
0.606
0.754
1.083
1.672
2.234
2.037
1.547
1.282
1.253
1.316
1.374
1.379
1.356
1.314
1.259
1.221
1.216
1.261
1.349
1.474
1.642
1.802
1.915
1.912
1.822
1.691
1.584
1.488
1.337
1.125
0.888
0.661
0.470
0.313
0.186
0.080
-0.007
-0.082
-0.147
0.523
0.570
0.657
0.872
1.412
2.837
4.849
3.824
2.041
1.377
1.225
1.259
1.329
1.385
1.425
1.440
1.413
1.389
1.412
1.498
1.653
1.888
2.220
2.599
2.843
2.837
2.546
2.227
2.077
2.054
1.900
1.563
1.171
0.837
0.579
0.376
0.222
0.096
-0.007
-0.095
-0.171
0.557
0.611
0.695
0.901
1.506
3.287
5.250
4.656
2.115
1.277
1.104
1.129
1.211
1.308
1.408
1.481
1.507
1.536
1.620
1.769
2.006
2.429
3.091
3.992
4.672
4.595
3.668
2.646
2.364
2.800
2.786
2.151
1.494
1.012
0.671
0.429
0.246
0.101
-0.018
-0.119
-0.207
0.586
0.631
0.693
0.820
1.169
2.032
3.088
2.514
1.447
0.998
0.904
0.966
1.063
1.185
1.314
1.439
1.539
1.670
1.851
2.088
2.444
3.073
4.409
6.704
9.172
8.811
5.631
2.030
0.728
3.102
3.858
2.706
1.746
1.129
0.734
0.457
0.252
0.092
-0.040
-0.155
-0.257
0.580
0.618
0.639
0.678
0.780
0.982
1.138
1.026
0.769
0.666
0.700
0.793
0.910
1.051
1.201
1.372
1.563
1.813
2.134
2.517
2.931
3.740
6.027
12.209
22.499
21.768
9.670
0.134
-2.728
0.383
3.533
2.705
1.777
1.154
0.741
0.452
0.237
0.066
-0.079
-0.206
-0.321
0.521
0.542
0.534
0.502
0.455
0.412
0.375
0.352
0.347
0.400
0.504
0.629
0.774
0.925
1.103
1.313
1.591
1.978
2.518
3.114
3.626
4.274
7.063
18.239
33.016
30.886
14.598
1.139
-2.895
-0.806
2.210
2.154
1.572
1.068
0.695
0.414
0.201
0.022
-0.132
-0.272
-0.403
0.417
0.408
0.357
0.256
0.102
-0.056
-0.131
-0.089
0.011
0.168
0.325
0.486
0.646
0.815
1.011
1.256
1.595
2.107
2.882
3.895
4.522
4.561
6.335
13.986
25.316
24.769
12.460
3.914
0.543
1.037
1.733
1.671
1.298
0.919
0.607
0.356
0.145
-0.036
-0.200
-0.355
-0.505
0.336
0.328
0.312
0.281
0.240
0.184
0.122
0.057
0.009
0.001
0.044
0.118
0.177
0.206
0.224
0.429
1.419
4.331
5.258
3.592
1.654
1.070
0.884
0.845
0.853
0.884
0.928
0.981
1.037
1.096
1.148
1.187
1.211
1.218
1.208
1.183
1.137
1.071
0.990
0.904
0.821
0.323
0.320
0.309
0.291
0.266
0.233
0.198
0.168
0.147
0.145
0.164
0.190
0.202
0.183
0.157
0.220
0.652
1.706
2.395
1.743
1.113
0.856
0.792
0.801
0.843
0.900
0.966
1.040
1.122
1.201
1.274
1.329
1.363
1.376
1.372
1.349
1.297
1.216
1.108
0.994
0.887
0.314
0.314
0.308
0.297
0.282
0.264
0.245
0.231
0.221
0.219
0.224
0.225
0.213
0.168
0.087
-0.031
-0.078
0.070
0.339
0.477
0.540
0.605
0.672
0.748
0.828
0.912
1.007
1.107
1.214
1.330
1.425
1.503
1.541
1.546
1.544
1.524
1.472
1.371
1.237
1.090
0.951
0.310
0.310
0.307
0.302
0.294
0.283
0.274
0.266
0.261
0.256
0.254
0.246
0.217
0.148
-0.005
-0.339
-0.913
-1.454
-1.226
-0.523
0.043
0.362
0.553
0.689
0.806
0.919
1.040
1.177
1.324
1.470
1.607
1.699
1.733
1.722
1.696
1.676
1.624
1.522
1.360
1.179
1.014
0.306
0.307
0.307
0.304
0.300
0.293
0.288
0.283
0.279
0.275
0.269
0.253
0.221
0.140
-0.070
-0.662
-2.219
-4.491
-3.686
-1.552
-0.380
0.166
0.440
0.625
0.772
0.916
1.070
1.247
1.441
1.642
1.814
1.931
1.949
1.882
1.802
1.763
1.730
1.638
1.462
1.258
1.065
0.305
0.306
0.307
0.306
0.303
0.300
0.297
0.293
0.288
0.282
0.272
0.252
0.213
0.141
-0.048
-0.639
-2.750
-6.056
-5.642
-2.036
-0.557
0.041
0.345
0.547
0.714
0.886
1.076
1.296
1.538
1.800
2.037
2.176
2.168
2.034
1.875
1.815
1.829
1.751
1.561
1.325
1.104
0.304
0.307
0.307
0.307
0.306
0.304
0.301
0.297
0.293
0.286
0.274
0.247
0.206
0.133
0.008
-0.258
-1.143
-3.024
-2.936
-1.374
-0.442
0.010
0.258
0.436
0.618
0.815
1.040
1.299
1.599
1.914
2.199
2.384
2.378
2.203
2.048
2.068
2.130
2.015
1.726
1.408
1.140
0.305
0.307
0.308
0.309
0.308
0.307
0.305
0.302
0.296
0.288
0.273
0.241
0.186
0.090
-0.039
-0.154
-0.346
-0.681
-0.843
-0.570
-0.230
-0.011
0.125
0.257
0.434
0.669
0.941
1.251
1.575
1.918
2.248
2.472
2.514
2.424
2.427
2.743
2.954
2.587
1.980
1.496
1.164
0.308
0.310
0.312
0.313
0.312
0.312
0.311
0.308
0.304
0.295
0.279
0.246
0.180
0.062
-0.141
-0.371
-0.540
-0.540
-0.405
-0.215
-0.097
-0.091
-0.145
-0.121
0.068
0.385
0.752
1.117
1.478
1.831
2.171
2.435
2.543
2.585
2.837
3.513
3.890
3.137
2.176
1.539
1.149
0.312
0.315
0.317
0.318
0.318
0.318
0.317
0.317
0.316
0.313
0.302
0.280
0.225
0.111
-0.088
-0.341
-0.512
-0.404
-0.096
0.119
0.071
-0.263
-0.750
-0.973
-0.705
-0.132
0.440
0.921
1.330
1.708
2.072
2.346
2.493
2.581
2.848
3.418
3.708
2.978
2.073
1.453
1.082
0.319
0.322
0.324
0.326
0.327
0.328
0.329
0.331
0.332
0.337
0.340
0.342
0.335
0.326
0.325
0.417
0.691
0.907
0.947
0.904
0.543
-0.574
-2.307
-3.393
-2.494
-1.043
0.002
0.690
1.184
1.625
2.064
2.376
2.468
2.439
2.505
2.683
2.691
2.263
1.699
1.258
0.955
0.327
0.331
0.335
0.337
0.340
0.342
0.345
0.350
0.358
0.371
0.394
0.430
0.502
0.655
1.047
2.102
4.247
4.644
3.077
2.451
1.818
-0.719
-6.801
-9.116
-6.924
-2.320
-0.475
0.454
1.056
1.595
2.152
2.504
2.473
2.254
2.079
1.996
1.874
1.612
1.294
1.006
0.795
0.338
0.343
0.348
0.353
0.357
0.361
0.366
0.374
0.388
0.410
0.450
0.520
0.654
0.949
1.696
3.972
7.539
7.990
5.521
4.418
4.237
0.196
-7.850
-16.158
-8.832
-3.064
-0.730
0.284
0.923
1.497
2.076
2.416
2.304
1.959
1.682
1.487
1.318
1.138
0.945
0.770
0.629
0.350
0.358
0.365
0.372
0.378
0.385
0.394
0.406
0.422
0.453
0.506
0.594
0.765
1.105
1.874
3.845
7.033
7.450
5.319
4.768
5.032
1.506
-5.069
-8.275
-6.084
-2.294
-0.626
0.217
0.764
1.240
1.689
1.930
1.821
1.533
1.270
1.072
0.920
0.787
0.662
0.554
0.469
0.366
0.376
0.385
0.395
0.405
0.416
0.427
0.442
0.464
0.496
0.553
0.648
0.815
1.114
1.661
2.632
3.871
4.141
3.485
3.256
3.004
1.230
-1.213
-2.680
-2.264
-1.171
-0.349
0.193
0.589
0.911
1.178
1.303
1.244
1.059
0.870
0.715
0.597
0.501
0.424
0.366
0.320
0.382
0.395
0.409
0.422
0.435
0.450
0.465
0.482
0.507
0.541
0.594
0.679
0.821
1.049
1.403
1.871
2.266
2.325
2.128
1.897
1.523
0.731
-0.191
-0.772
-0.799
-0.481
-0.116
0.186
0.423
0.608
0.742
0.790
0.740
0.626
0.504
0.395
0.315
0.258
0.221
0.197
0.185
0.401
0.417
0.434
0.452
0.470
0.489
0.506
0.527
0.552
0.583
0.630
0.699
0.806
0.967
1.193
1.438
1.592
1.549
1.367
1.128
0.827
0.435
0.042
-0.210
-0.261
-0.162
0.
0.156
0.279
0.367
0.415
0.411
0.356
0.274
0.190
0.118
0.070
0.047
0.041
0.050
0.063
0.420
0.440
0.461
0.483
0.505
0.529
0.550
0.572
0.596
0.623
0.659
0.712
0.782
0.882
1.013
1.137
1.180
1.099
0.927
0.724
0.494
0.262
0.061
-0.059
-0.087
-0.047
0.026
0.099
0.152
0.178
0.173
0.136
0.074
-0.003
-0.067
-0.115
-0.135
-0.133
-0.110
-0.078
-0.042
0.439
0.462
0.488
0.513
0.540
0.566
0.591
0.614
0.635
0.657
0.683
0.716
0.758
0.810
0.869
0.906
0.892
0.806
0.659
0.485
0.299
0.130
0.007
-0.062
-0.075
-0.045
-0.003
0.030
0.047
0.036
-0.004
-0.065
-0.139
-0.208
-0.267
-0.300
-0.301
-0.276
-0.233
-0.185
-0.130
0.456
0.483
0.511
0.540
0.570
0.598
0.624
0.644
0.663
0.678
0.695
0.713
0.732
0.750
0.761
0.755
0.708
0.617
0.484
0.327
0.164
0.019
-0.085
-0.132
-0.125
-0.092
-0.056
-0.035
-0.039
-0.069
-0.124
-0.196
-0.280
-0.356
-0.409
-0.429
-0.420
-0.380
-0.325
-0.261
-0.196
0.471
0.501
0.531
0.563
0.593
0.620
0.645
0.662
0.675
0.684
0.692
0.696
0.702
0.701
0.688
0.657
0.594
0.502
0.377
0.230
0.075
-0.065
-0.162
-0.200
-0.184
-0.139
-0.104
-0.087
-0.099
-0.134
-0.197
-0.274
-0.361
-0.436
-0.488
-0.502
-0.485
-0.440
-0.379
-0.309
-0.240
0.483
0.514
0.545
0.577
0.607
0.630
0.649
0.661
0.665
0.666
0.664
0.667
0.664
0.657
0.634
0.593
0.527
0.435
0.316
0.178
0.033
-0.100
-0.192
-0.225
-0.210
-0.166
-0.132
-0.114
-0.127
-0.166
-0.225
-0.302
-0.384
-0.457
-0.501
-0.518
-0.501
-0.458
-0.397
-0.328
-0.261
0.492
0.522
0.554
0.583
0.610
0.629
0.639
0.638
0.629
0.622
0.615
0.616
0.620
0.612
0.592
0.553
0.491
0.404
0.296
0.172
0.039
-0.081
-0.166
-0.201
-0.190
-0.156
-0.128
-0.114
-0.127
-0.162
-0.219
-0.290
-0.365
-0.432
-0.473
-0.489
-0.476
-0.441
-0.386
-0.328
-0.265
0.495
0.526
0.554
0.584
0.603
0.614
0.611
0.597
0.573
0.556
0.547
0.552
0.563
0.567
0.557
0.526
0.471
0.396
0.303
0.194
0.081
-0.019
-0.095
-0.129
-0.130
-0.112
-0.092
-0.089
-0.100
-0.136
-0.186
-0.251
-0.315
-0.372
-0.414
-0.432
-0.424
-0.396
-0.355
-0.306
-0.253
0.495
0.523
0.551
0.576
0.591
0.592
0.576
0.547
0.505
0.474
0.465
0.477
0.506
0.524
0.528
0.509
0.467
0.402
0.325
0.238
0.143
0.059
-0.004
-0.039
-0.050
-0.047
-0.040
-0.042
-0.058
-0.089
-0.136
-0.190
-0.248
-0.299
-0.334
-0.354
-0.356
-0.338
-0.311
-0.274
-0.234
0.491
0.519
0.545
0.566
0.574
0.570
0.543
0.498
0.447
0.403
0.397
0.420
0.458
0.493
0.508
0.501
0.470
0.422
0.360
0.288
0.214
0.147
0.092
0.058
0.037
0.028
0.026
0.017
-0.002
-0.032
-0.073
-0.122
-0.171
-0.217
-0.254
-0.277
-0.282
-0.276
-0.260
-0.237
-0.209
0.483
0.511
0.535
0.553
0.562
0.551
0.521
0.470
0.410
0.368
0.361
0.389
0.436
0.479
0.502
0.502
0.484
0.448
0.398
0.344
0.285
0.229
0.182
0.147
0.124
0.110
0.098
0.084
0.063
0.034
-0.003
-0.048
-0.092
-0.136
-0.171
-0.197
-0.212
-0.216
-0.211
-0.199
-0.182
0.477
0.502
0.525
0.543
0.551
0.544
0.517
0.471
0.419
0.385
0.379
0.407
0.451
0.490
0.516
0.520
0.508
0.482
0.445
0.402
0.357
0.312
0.273
0.240
0.215
0.197
0.179
0.162
0.139
0.109
0.073
0.032
-0.012
-0.055
-0.093
-0.123
-0.146
-0.158
-0.164
-0.162
-0.157
0.469
0.494
0.519
0.539
0.549
0.547
0.532
0.505
0.468
0.446
0.445
0.470
0.504
0.535
0.552
0.556
0.544
0.525
0.498
0.468
0.433
0.398
0.366
0.339
0.312
0.294
0.274
0.253
0.229
0.196
0.158
0.115
0.069
0.024
-0.019
-0.054
-0.084
-0.106
-0.122
-0.131
-0.135
0.463
0.488
0.514
0.537
0.558
0.566
0.567
0.557
0.548
0.539
0.547
0.569
0.590
0.609
0.614
0.610
0.600
0.585
0.567
0.545
0.520
0.495
0.472
0.450
0.429
0.411
0.389
0.365
0.335
0.299
0.256
0.208
0.155
0.105
0.054
0.010
-0.028
-0.060
-0.085
-0.104
-0.119
0.460
0.487
0.516
0.547
0.577
0.603
0.622
0.633
0.640
0.651
0.667
0.689
0.704
0.708
0.702
0.690
0.677
0.663
0.649
0.636
0.624
0.614
0.600
0.589
0.575
0.557
0.534
0.507
0.470
0.426
0.374
0.314
0.252
0.189
0.129
0.073
0.023
-0.020
-0.054
-0.083
-0.108
0.462
0.492
0.528
0.569
0.617
0.664
0.699
0.728
0.750
0.769
0.797
0.818
0.834
0.829
0.814
0.791
0.773
0.759
0.752
0.750
0.750
0.756
0.763
0.764
0.762
0.748
0.726
0.687
0.640
0.586
0.519
0.444
0.363
0.283
0.206
0.135
0.072
0.017
-0.029
-0.069
-0.102
0.466
0.500
0.547
0.610
0.686
0.770
0.838
0.875
0.884
0.895
0.917
0.948
0.962
0.957
0.935
0.906
0.885
0.873
0.871
0.884
0.906
0.938
0.969
0.999
1.014
1.002
0.975
0.925
0.864
0.791
0.702
0.602
0.497
0.390
0.288
0.197
0.118
0.050
-0.009
-0.059
-0.103
0.474
0.516
0.576
0.673
0.809
0.967
1.092
1.112
1.059
1.021
1.019
1.039
1.058
1.059
1.044
1.023
1.005
1.000
1.013
1.044
1.096
1.166
1.247
1.318
1.354
1.355
1.310
1.234
1.153
1.054
0.945
0.806
0.660
0.513
0.378
0.262
0.162
0.077
0.004
-0.058
-0.111
0.483
0.534
0.613
0.751
0.977
1.298
1.533
1.494
1.288
1.129
1.076
1.081
1.105
1.121
1.127
1.127
1.126
1.138
1.168
1.231
1.329
1.457
1.624
1.781
1.872
1.869
1.766
1.631
1.503
1.395
1.252
1.070
0.856
0.652
0.476
0.326
0.201
0.098
0.012
-0.063
-0.128
0.493
0.547
0.643
0.810
1.149
1.697
2.152
1.993
1.504
1.184
1.072
1.064
1.093
1.135
1.172
1.204
1.236
1.276
1.346
1.452
1.612
1.839
2.147
2.473
2.696
2.677
2.406
2.080
1.866
1.782
1.650
1.394
1.091
0.807
0.573
0.385
0.234
0.111
0.008
-0.079
-0.154
0.494
0.551
0.638
0.812
1.158
1.766
2.315
2.095
1.489
1.122
0.996
0.989
1.036
1.102
1.177
1.252
1.327
1.422
1.542
1.713
1.942
2.302
2.881
3.649
4.213
4.103
3.320
2.333
1.883
2.032
2.084
1.771
1.334
0.955
0.657
0.431
0.254
0.112
-0.004
-0.105
-0.193
0.484
0.530
0.596
0.723
0.965
1.342
1.663
1.526
1.181
0.934
0.857
0.881
0.948
1.039
1.146
1.268
1.407
1.581
1.794
2.043
2.338
2.801
3.827
5.612
7.382
7.101
4.645
1.436
-0.183
1.439
2.346
2.081
1.534
1.067
0.714
0.456
0.259
0.101
-0.030
-0.144
-0.244
0.453
0.484
0.516
0.570
0.676
0.819
0.929
0.883
0.770
0.690
0.695
0.754
0.845
0.960
1.100
1.267
1.487
1.787
2.169
2.574
2.860
3.199
4.571
8.643
14.317
13.779
6.923
-0.706
-3.580
-1.114
2.182
2.140
1.589
1.091
0.727
0.453
0.244
0.073
-0.071
-0.198
-0.312
0.394
0.404
0.400
0.398
0.393
0.401
0.421
0.419
0.426
0.459
0.527
0.625
0.740
0.879
1.046
1.261
1.568
2.045
2.777
3.707
4.061
3.391
4.047
10.436
21.865
21.671
9.555
0.150
-3.124
-1.207
1.905
1.956
1.488
1.041
0.686
0.417
0.204
0.029
-0.126
-0.266
-0.399
0.311
0.293
0.249
0.180
0.095
0.028
0.010
0.053
0.134
0.246
0.368
0.497
0.638
0.794
0.984
1.237
1.618
2.271
3.587
6.273
7.093
4.410
2.628
7.648
16.721
16.760
8.954
3.139
0.427
1.150
1.775
1.658
1.291
0.918
0.609
0.359
0.151
-0.031
-0.196
-0.352
-0.505
0.320
0.310
0.291
0.260
0.216
0.158
0.089
0.022
-0.033
-0.049
-0.022
0.034
0.071
0.032
-0.098
-0.269
0.345
3.251
5.306
4.023
1.610
1.055
0.914
0.897
0.915
0.959
1.013
1.079
1.153
1.228
1.304
1.358
1.390
1.403
1.394
1.365
1.306
1.223
1.111
0.996
0.886
0.313
0.307
0.294
0.274
0.248
0.213
0.177
0.145
0.119
0.113
0.128
0.148
0.153
0.107
-0.011
-0.135
0.067
1.278
2.481
1.770
1.150
0.914
0.859
0.885
0.935
0.997
1.076
1.165
1.265
1.373
1.479
1.555
1.606
1.630
1.630
1.620
1.563
1.445
1.285
1.122
0.973
0.308
0.306
0.298
0.287
0.271
0.251
0.233
0.216
0.208
0.205
0.215
0.227
0.232
0.212
0.164
0.112
0.127
0.388
0.687
0.780
0.753
0.760
0.804
0.868
0.947
1.036
1.138
1.261
1.399
1.545
1.691
1.799
1.862
1.884
1.900
1.918
1.876
1.720
1.496
1.262
1.066
0.306
0.306
0.303
0.296
0.287
0.278
0.268
0.262
0.258
0.261
0.269
0.281
0.304
0.324
0.358
0.380
0.375
0.312
0.301
0.395
0.528
0.645
0.745
0.847
0.954
1.071
1.208
1.369
1.558
1.763
1.974
2.108
2.151
2.137
2.132
2.176
2.184
1.996
1.697
1.395
1.147
0.306
0.308
0.307
0.304
0.300
0.295
0.293
0.289
0.289
0.295
0.304
0.318
0.354
0.424
0.558
0.833
1.101
0.918
0.411
0.287
0.415
0.552
0.687
0.811
0.943
1.093
1.267
1.484
1.744
2.041
2.339
2.534
2.524
2.348
2.189
2.203
2.284
2.159
1.833
1.493
1.212
0.308
0.310
0.311
0.311
0.310
0.309
0.308
0.308
0.310
0.313
0.320
0.338
0.371
0.471
0.766
1.573
3.608
4.421
1.775
0.539
0.410
0.491
0.617
0.750
0.907
1.089
1.307
1.583
1.933
2.350
2.774
3.037
2.953
2.504
1.995
1.883
2.136
2.172
1.905
1.559
1.256
0.310
0.314
0.317
0.318
0.319
0.320
0.321
0.321
0.324
0.326
0.328
0.330
0.349
0.415
0.723
1.900
5.364
5.858
3.159
0.856
0.421
0.427
0.515
0.644
0.818
1.035
1.305
1.639
2.061
2.582
3.153
3.503
3.381
2.730
1.908
1.837
2.378
2.457
2.082
1.643
1.290
0.315
0.319
0.323
0.326
0.328
0.330
0.333
0.335
0.336
0.335
0.328
0.315
0.283
0.244
0.297
0.816
2.344
3.296
1.631
0.588
0.306
0.291
0.350
0.455
0.646
0.909
1.235
1.610
2.067
2.618
3.238
3.689
3.640
3.080
2.655
3.491
4.650
3.728
2.511
1.766
1.320
0.321
0.327
0.331
0.335
0.339
0.343
0.345
0.349
0.351
0.349
0.338
0.304
0.226
0.050
-0.302
-0.793
-1.078
-0.677
-0.236
0.026
0.103
0.086
0.044
0.100
0.315
0.666
1.070
1.492
1.921
2.414
3.007
3.476
3.590
3.427
3.781
6.451
7.501
5.786
2.971
1.851
1.312
0.329
0.335
0.342
0.347
0.352
0.357
0.361
0.367
0.370
0.372
0.363
0.328
0.223
-0.023
-0.608
-1.740
-2.926
-2.487
-1.060
-0.213
-0.018
-0.215
-0.541
-0.655
-0.361
0.211
0.797
1.305
1.717
2.122
2.654
3.164
3.381
3.414
3.951
6.186
7.198
5.186
2.797
1.758
1.235
0.339
0.347
0.354
0.362
0.369
0.377
0.383
0.390
0.399
0.408
0.408
0.396
0.333
0.170
-0.224
-0.980
-1.645
-1.236
-0.272
0.232
0.122
-0.631
-1.791
-2.464
-1.757
-0.553
0.409
1.072
1.551
2.034
2.737
3.355
3.436
3.243
3.328
3.855
4.083
3.205
2.170
1.495
1.092
0.353
0.362
0.372
0.381
0.391
0.401
0.410
0.421
0.435
0.452
0.474
0.495
0.515
0.551
0.692
1.276
2.916
3.323
1.982
1.325
0.598
-1.095
-4.412
-7.086
-4.432
-1.568
-0.030
0.844
1.470
2.209
3.459
4.490
3.964
3.129
2.703
2.571
2.415
2.044
1.573
1.189
0.917
0.368
0.380
0.392
0.405
0.417
0.430
0.445
0.460
0.480
0.507
0.544
0.606
0.712
0.944
1.563
3.636
6.936
7.243
4.470
2.437
1.307
-1.039
-6.454
-8.864
-6.427
-2.145
-0.309
0.646
1.351
2.261
3.789
5.065
4.073
2.851
2.195
1.869
1.639
1.393
1.141
0.915
0.736
0.386
0.402
0.417
0.433
0.450
0.468
0.486
0.507
0.533
0.565
0.619
0.703
0.857
1.171
1.887
3.772
6.810
7.125
4.479
2.759
1.707
-0.272
-3.630
-6.192
-4.108
-1.668
-0.304
0.507
1.134
1.858
2.838
3.490
3.020
2.220
1.683
1.375
1.161
0.985
0.823
0.684
0.571
0.408
0.426
0.447
0.468
0.489
0.513
0.535
0.561
0.590
0.629
0.687
0.779
0.943
1.235
1.792
2.775
3.966
4.071
3.050
2.269
1.516
0.316
-1.174
-2.073
-1.744
-0.862
-0.119
0.419
0.865
1.313
1.769
2.026
1.872
1.510
1.199
0.972
0.807
0.681
0.577
0.489
0.421
0.431
0.455
0.480
0.507
0.535
0.563
0.594
0.623
0.654
0.693
0.749
0.837
0.979
1.217
1.634
2.244
2.693
2.538
2.090
1.621
1.121
0.471
-0.208
-0.632
-0.609
-0.314
0.036
0.354
0.627
0.877
1.077
1.171
1.115
0.953
0.781
0.634
0.522
0.437
0.372
0.324
0.290
0.456
0.485
0.516
0.550
0.586
0.621
0.656
0.691
0.723
0.760
0.809
0.878
0.987
1.166
1.469
1.937
2.227
1.911
1.506
1.154
0.813
0.445
0.106
-0.108
-0.149
-0.044
0.118
0.288
0.439
0.563
0.649
0.677
0.632
0.546
0.448
0.357
0.288
0.238
0.205
0.185
0.175
0.482
0.517
0.554
0.595
0.638
0.683
0.723
0.761
0.794
0.824
0.861
0.906
0.976
1.085
1.259
1.492
1.588
1.387
1.105
0.846
0.605
0.369
0.179
0.057
0.022
0.059
0.134
0.217
0.290
0.344
0.368
0.360
0.321
0.256
0.191
0.133
0.092
0.074
0.065
0.067
0.078
0.507
0.547
0.592
0.640
0.691
0.741
0.789
0.829
0.861
0.885
0.905
0.928
0.958
1.003
1.070
1.132
1.121
1.003
0.821
0.633
0.453
0.287
0.164
0.082
0.059
0.075
0.110
0.148
0.177
0.189
0.181
0.150
0.103
0.052
0.001
-0.037
-0.055
-0.060
-0.048
-0.029
-0.004
0.531
0.576
0.627
0.682
0.738
0.793
0.846
0.888
0.916
0.934
0.938
0.940
0.937
0.938
0.936
0.922
0.870
0.771
0.635
0.485
0.341
0.215
0.116
0.062
0.044
0.052
0.070
0.086
0.091
0.083
0.056
0.013
-0.039
-0.091
-0.132
-0.158
-0.167
-0.157
-0.132
-0.102
-0.068
0.552
0.601
0.656
0.716
0.778
0.836
0.890
0.930
0.953
0.962
0.957
0.940
0.916
0.886
0.852
0.801
0.732
0.636
0.519
0.392
0.267
0.157
0.074
0.028
0.015
0.019
0.031
0.037
0.032
0.012
-0.025
-0.073
-0.128
-0.177
-0.214
-0.234
-0.236
-0.219
-0.189
-0.152
-0.113
0.569
0.621
0.679
0.741
0.804
0.865
0.917
0.952
0.971
0.969
0.953
0.925
0.890
0.845
0.793
0.731
0.655
0.562
0.455
0.340
0.229
0.129
0.052
0.010
-0.001
0.003
0.012
0.012
-0.001
-0.027
-0.068
-0.115
-0.169
-0.216
-0.250
-0.267
-0.267
-0.248
-0.219
-0.182
-0.141
0.580
0.634
0.694
0.757
0.820
0.878
0.925
0.954
0.965
0.954
0.931
0.897
0.855
0.807
0.751
0.686
0.610
0.523
0.425
0.322
0.219
0.130
0.063
0.021
0.006
0.006
0.009
0.006
-0.008
-0.037
-0.078
-0.126
-0.174
-0.220
-0.252
-0.268
-0.268
-0.253
-0.224
-0.191
-0.153
0.585
0.640
0.700
0.762
0.822
0.876
0.916
0.938
0.937
0.921
0.893
0.855
0.815
0.768
0.718
0.656
0.585
0.505
0.418
0.327
0.238
0.157
0.095
0.056
0.038
0.032
0.030
0.021
0.004
-0.026
-0.065
-0.110
-0.156
-0.197
-0.227
-0.244
-0.247
-0.235
-0.214
-0.186
-0.154
0.584
0.639
0.698
0.757
0.815
0.862
0.896
0.909
0.900
0.875
0.846
0.809
0.772
0.735
0.688
0.636
0.574
0.502
0.426
0.348
0.271
0.202
0.147
0.109
0.086
0.075
0.066
0.053
0.032
0.005
-0.033
-0.075
-0.116
-0.155
-0.187
-0.206
-0.212
-0.206
-0.192
-0.171
-0.147
0.579
0.631
0.687
0.744
0.797
0.840
0.867
0.872
0.857
0.830
0.796
0.767
0.737
0.706
0.667
0.624
0.572
0.511
0.447
0.380
0.315
0.256
0.206
0.170
0.146
0.129
0.114
0.097
0.076
0.047
0.013
-0.028
-0.067
-0.105
-0.136
-0.157
-0.168
-0.169
-0.163
-0.150
-0.134
0.568
0.618
0.670
0.724
0.772
0.811
0.832
0.835
0.820
0.792
0.759
0.730
0.711
0.687
0.657
0.621
0.578
0.528
0.475
0.419
0.365
0.316
0.274
0.239
0.213
0.192
0.175
0.156
0.130
0.101
0.066
0.029
-0.010
-0.046
-0.079
-0.104
-0.121
-0.130
-0.132
-0.128
-0.120
0.554
0.601
0.651
0.700
0.743
0.778
0.802
0.804
0.791
0.765
0.742
0.718
0.699
0.682
0.658
0.628
0.594
0.552
0.510
0.466
0.421
0.381
0.346
0.313
0.288
0.266
0.245
0.222
0.196
0.167
0.131
0.092
0.053
0.014
-0.021
-0.050
-0.073
-0.090
-0.100
-0.105
-0.104
0.538
0.582
0.629
0.674
0.717
0.751
0.774
0.780
0.773
0.759
0.740
0.725
0.707
0.695
0.672
0.648
0.620
0.588
0.554
0.520
0.487
0.455
0.425
0.399
0.377
0.352
0.331
0.304
0.276
0.243
0.204
0.164
0.120
0.077
0.038
0.001
-0.028
-0.053
-0.071
-0.083
-0.091
0.522
0.564
0.608
0.653
0.696
0.732
0.758
0.771
0.776
0.770
0.759
0.749
0.737
0.724
0.707
0.683
0.660
0.636
0.611
0.585
0.562
0.540
0.520
0.501
0.480
0.460
0.436
0.408
0.375
0.337
0.293
0.245
0.195
0.145
0.098
0.054
0.016
-0.017
-0.044
-0.065
-0.082
0.509
0.549
0.593
0.639
0.686
0.726
0.759
0.783
0.791
0.795
0.796
0.792
0.785
0.772
0.753
0.733
0.715
0.696
0.679
0.665
0.654
0.644
0.635
0.626
0.612
0.594
0.568
0.538
0.500
0.453
0.400
0.343
0.281
0.220
0.161
0.106
0.058
0.015
-0.021
-0.051
-0.076
0.498
0.539
0.585
0.636
0.691
0.742
0.784
0.812
0.829
0.837
0.843
0.845
0.841
0.832
0.815
0.796
0.782
0.770
0.765
0.762
0.765
0.773
0.782
0.784
0.781
0.767
0.741
0.704
0.655
0.598
0.532
0.458
0.381
0.304
0.230
0.161
0.099
0.045
-0.001
-0.041
-0.075
0.491
0.533
0.585
0.646
0.720
0.790
0.845
0.877
0.884
0.887
0.890
0.898
0.899
0.893
0.881
0.870
0.860
0.858
0.864
0.879
0.905
0.933
0.967
0.991
1.004
0.997
0.969
0.921
0.856
0.787
0.698
0.603
0.500
0.400
0.303
0.216
0.138
0.072
0.013
-0.036
-0.080
0.484
0.529
0.592
0.674
0.774
0.879
0.959
0.983
0.968
0.946
0.936
0.936
0.945
0.947
0.946
0.945
0.947
0.960
0.983
1.020
1.074
1.137
1.209
1.271
1.308
1.303
1.263
1.198
1.118
1.024
0.913
0.785
0.645
0.509
0.385
0.273
0.176
0.094
0.023
-0.038
-0.091
0.477
0.527
0.600
0.703
0.844
1.006
1.117
1.126
1.057
0.991
0.957
0.954
0.965
0.980
0.996
1.013
1.036
1.070
1.117
1.184
1.277
1.393
1.526
1.654
1.745
1.742
1.665
1.562
1.448
1.333
1.192
1.017
0.820
0.635
0.468
0.329
0.210
0.111
0.026
-0.047
-0.110
0.467
0.521
0.596
0.717
0.893
1.111
1.262
1.249
1.121
1.002
0.943
0.936
0.955
0.989
1.029
1.070
1.125
1.189
1.271
1.378
1.518
1.706
1.948
2.203
2.379
2.384
2.218
2.001
1.847
1.731
1.562
1.304
1.028
0.770
0.558
0.381
0.238
0.120
0.021
-0.064
-0.139
0.450
0.501
0.571
0.687
0.868
1.087
1.251
1.221
1.078
0.943
0.888
0.886
0.920
0.975
1.040
1.117
1.209
1.321
1.455
1.605
1.787
2.050
2.454
2.981
3.385
3.360
2.948
2.454
2.278
2.292
2.071
1.675
1.259
0.908
0.637
0.423
0.256
0.119
0.005
-0.093
-0.179
0.423
0.465
0.520
0.608
0.744
0.904
1.017
1.004
0.903
0.817
0.788
0.810
0.861
0.937
1.033
1.152
1.298
1.485
1.695
1.910
2.095
2.303
2.861
3.905
4.900
4.897
3.878
2.700
2.670
3.295
2.874
2.094
1.461
1.015
0.691
0.447
0.257
0.105
-0.023
-0.134
-0.234
0.380
0.408
0.441
0.489
0.560
0.644
0.705
0.706
0.671
0.647
0.663
0.714
0.787
0.888
1.015
1.182
1.399
1.704
2.091
2.455
2.503
2.151
2.344
4.332
6.826
7.056
5.031
2.577
3.160
4.915
3.871
2.402
1.574
1.064
0.702
0.443
0.241
0.076
-0.063
-0.188
-0.303
0.321
0.331
0.334
0.338
0.353
0.375
0.400
0.413
0.438
0.471
0.529
0.610
0.708
0.831
0.987
1.198
1.505
1.991
2.792
3.842
3.847
1.141
-1.219
1.533
7.684
8.658
5.952
3.048
3.280
4.918
3.750
2.306
1.527
1.020
0.674
0.411
0.204
0.032
-0.120
-0.260
-0.392
0.250
0.236
0.208
0.170
0.130
0.110
0.115
0.155
0.218
0.300
0.398
0.504
0.627
0.766
0.944
1.192
1.577
2.282
3.827
7.057
7.337
1.572
-3.398
-0.256
5.973
7.660
5.819
3.675
2.989
3.211
2.671
1.910
1.333
0.918
0.605
0.354
0.149
-0.028
-0.191
-0.349
-0.500
0.310
0.298
0.279
0.248
0.206
0.153
0.091
0.028
-0.022
-0.041
-0.026
0.005
0.014
-0.113
-0.572
-1.829
-4.585
-5.337
-0.347
0.900
0.886
0.871
0.898
0.932
0.980
1.037
1.101
1.182
1.276
1.382
1.485
1.567
1.613
1.621
1.608
1.571
1.496
1.381
1.233
1.083
0.948
0.305
0.298
0.285
0.266
0.240
0.208
0.173
0.141
0.118
0.112
0.120
0.135
0.129
0.043
-0.253
-0.950
-2.052
-2.095
-0.383
0.577
0.792
0.857
0.911
0.967
1.032
1.104
1.190
1.292
1.417
1.565
1.710
1.830
1.901
1.931
1.952
1.957
1.888
1.720
1.488
1.253
1.057
0.304
0.300
0.293
0.282
0.266
0.248
0.230
0.215
0.206
0.208
0.222
0.249
0.268
0.276
0.243
0.155
0.042
0.125
0.481
0.754
0.839
0.876
0.935
1.002
1.083
1.177
1.284
1.418
1.584
1.782
1.982
2.150
2.246
2.291
2.372
2.497
2.508
2.233
1.824
1.453
1.177
0.305
0.304
0.301
0.295
0.287
0.279
0.270
0.266
0.266
0.275
0.295
0.336
0.399
0.516
0.717
1.060
1.448
1.587
1.371
1.099
0.949
0.914
0.955
1.031
1.129
1.246
1.386
1.566
1.793
2.084
2.378
2.617
2.699
2.684
2.778
3.129
3.353
2.895
2.199
1.653
1.286
0.307
0.309
0.309
0.306
0.304
0.301
0.300
0.301
0.306
0.319
0.345
0.394
0.491
0.695
1.114
1.972
3.269
3.769
2.633
1.571
1.092
0.937
0.952
1.034
1.154
1.299
1.483
1.735
2.061
2.514
3.007
3.364
3.352
3.011
2.746
3.152
3.774
3.288
2.419
1.777
1.360
0.312
0.315
0.317
0.318
0.319
0.320
0.321
0.326
0.333
0.349
0.374
0.421
0.526
0.761
1.398
3.197
7.390
8.521
5.587
2.174
1.180
0.923
0.906
0.992
1.134
1.322
1.569
1.902
2.383
3.070
3.916
4.532
4.335
3.173
1.663
1.394
2.629
2.900
2.372
1.810
1.397
0.317
0.322
0.326
0.329
0.333
0.336
0.340
0.347
0.355
0.368
0.386
0.418
0.484
0.663
1.245
3.432
8.399
12.327
6.811
2.299
1.090
0.818
0.798
0.896
1.067
1.302
1.612
2.034
2.640
3.589
4.824
5.868
5.529
3.349
-0.380
-1.543
1.448
2.636
2.342
1.831
1.411
0.325
0.331
0.337
0.342
0.348
0.353
0.360
0.366
0.375
0.381
0.389
0.393
0.381
0.379
0.471
1.233
4.203
5.467
3.263
1.325
0.742
0.603
0.619
0.725
0.931
1.224
1.599
2.064
2.705
3.677
5.095
6.361
6.129
4.028
0.928
1.023
4.677
4.140
2.761
1.916
1.418
0.334
0.342
0.349
0.357
0.364
0.371
0.379
0.387
0.395
0.399
0.397
0.370
0.276
0.023
-0.640
-2.145
-3.932
-2.821
-0.736
0.052
0.269
0.317
0.337
0.435
0.687
1.069
1.532
2.002
2.483
3.137
4.258
5.414
5.551
4.535
3.988
6.501
9.587
6.739
3.324
2.002
1.402
0.346
0.355
0.365
0.374
0.383
0.394
0.403
0.414
0.424
0.427
0.423
0.380
0.250
-0.169
-1.393
-5.160
-9.825
-8.869
-3.088
-0.685
-0.053
-0.005
-0.107
-0.072
0.234
0.772
1.380
1.871
2.139
2.293
2.924
4.015
4.527
4.310
4.601
7.336
8.563
6.621
3.141
1.893
1.323
0.360
0.372
0.383
0.396
0.408
0.421
0.433
0.447
0.461
0.473
0.475
0.447
0.336
0.005
-1.032
-3.990
-8.473
-7.605
-2.488
-0.513
-0.090
-0.327
-0.790
-0.971
-0.525
0.294
1.124
1.704
1.890
1.911
2.725
4.147
4.413
3.962
3.866
4.480
4.886
3.693
2.390
1.615
1.173
0.378
0.392
0.407
0.422
0.438
0.455
0.471
0.488
0.507
0.527
0.544
0.552
0.529
0.423
0.091
-0.568
-1.251
-0.776
0.036
0.386
0.182
-0.576
-1.673
-2.288
-1.550
-0.308
0.764
1.470
1.866
2.540
5.357
7.240
6.351
3.955
3.141
2.912
2.702
2.252
1.718
1.288
0.992
0.398
0.416
0.435
0.454
0.475
0.495
0.517
0.539
0.564
0.594
0.631
0.675
0.741
0.849
1.085
1.738
3.013
3.215
2.056
1.259
0.557
-0.562
-2.125
-3.038
-2.133
-0.681
0.418
1.174
1.804
3.018
6.517
8.745
6.991
3.743
2.585
2.122
1.834
1.552
1.259
1.009
0.810
0.422
0.444
0.469
0.494
0.520
0.547
0.574
0.602
0.633
0.669
0.717
0.793
0.913
1.131
1.567
2.450
3.701
3.806
2.619
1.651
0.854
-0.175
-1.436
-2.173
-1.637
-0.607
0.263
0.913
1.510
2.470
4.473
6.297
4.645
2.848
2.005
1.584
1.325
1.120
0.933
0.774
0.646
0.449
0.477
0.507
0.540
0.574
0.609
0.643
0.677
0.713
0.755
0.811
0.896
1.033
1.272
1.708
2.405
3.039
2.916
2.257
1.588
0.950
0.215
-0.556
-0.976
-0.803
-0.283
0.251
0.709
1.141
1.684
2.344
2.755
2.439
1.883
1.442
1.154
0.962
0.810
0.686
0.582
0.498
0.480
0.514
0.552
0.593
0.637
0.680
0.724
0.764
0.804
0.848
0.903
0.984
1.114
1.337
1.779
2.648
3.013
2.595
1.863
1.347
0.892
0.418
-0.021
-0.259
-0.241
-0.012
0.271
0.554
0.828
1.103
1.357
1.481
1.401
1.193
0.980
0.807
0.674
0.572
0.488
0.423
0.373
0.512
0.555
0.601
0.653
0.707
0.763
0.816
0.864
0.907
0.946
0.993
1.059
1.163
1.340
1.744
2.553
2.950
2.392
1.550
1.113
0.777
0.471
0.214
0.062
0.044
0.133
0.277
0.439
0.593
0.729
0.836
0.878
0.839
0.745
0.633
0.530
0.445
0.379
0.327
0.290
0.265
0.546
0.596
0.653
0.716
0.782
0.852
0.916
0.973
1.016
1.052
1.081
1.121
1.179
1.280
1.499
1.947
2.178
1.693
1.213
0.905
0.659
0.450
0.291
0.189
0.158
0.191
0.259
0.342
0.421
0.484
0.525
0.533
0.502
0.443
0.375
0.313
0.260
0.224
0.196
0.178
0.171
0.580
0.638
0.705
0.780
0.859
0.942
1.020
1.085
1.130
1.154
1.164
1.171
1.179
1.203
1.260
1.341
1.334
1.163
0.938
0.731
0.552
0.406
0.289
0.214
0.186
0.193
0.223
0.260
0.296
0.321
0.328
0.314
0.281
0.236
0.191
0.149
0.119
0.098
0.091
0.089
0.093
0.611
0.678
0.754
0.839
0.931
1.027
1.114
1.187
1.228
1.243
1.234
1.210
1.177
1.144
1.113
1.077
1.012
0.895
0.750
0.604
0.466
0.351
0.264
0.203
0.177
0.173
0.182
0.198
0.207
0.207
0.194
0.169
0.134
0.096
0.060
0.032
0.014
0.007
0.009
0.019
0.032
0.640
0.712
0.797
0.891
0.992
1.096
1.193
1.264
1.306
1.309
1.283
1.234
1.171
1.101
1.026
0.950
0.860
0.756
0.637
0.518
0.406
0.310
0.234
0.183
0.157
0.148
0.146
0.148
0.145
0.131
0.109
0.077
0.042
0.005
-0.026
-0.047
-0.058
-0.057
-0.049
-0.033
-0.012
0.663
0.741
0.831
0.932
1.038
1.145
1.244
1.313
1.350
1.342
1.302
1.237
1.153
1.064
0.971
0.876
0.779
0.678
0.572
0.467
0.367
0.281
0.216
0.172
0.144
0.131
0.125
0.118
0.106
0.088
0.060
0.025
-0.010
-0.045
-0.073
-0.093
-0.101
-0.096
-0.085
-0.066
-0.045
0.678
0.761
0.854
0.959
1.067
1.176
1.270
1.336
1.365
1.347
1.295
1.219
1.125
1.027
0.929
0.829
0.732
0.634
0.537
0.442
0.353
0.276
0.214
0.171
0.145
0.128
0.118
0.107
0.090
0.068
0.036
0.003
-0.032
-0.067
-0.092
-0.110
-0.118
-0.114
-0.102
-0.085
-0.063
0.687
0.770
0.865
0.971
1.079
1.186
1.279
1.338
1.360
1.337
1.274
1.188
1.090
0.989
0.893
0.797
0.704
0.611
0.522
0.435
0.355
0.285
0.230
0.188
0.160
0.141
0.128
0.113
0.094
0.069
0.037
0.004
-0.032
-0.063
-0.089
-0.106
-0.116
-0.113
-0.106
-0.091
-0.073
0.685
0.769
0.864
0.967
1.075
1.180
1.269
1.326
1.341
1.309
1.240
1.150
1.052
0.956
0.863
0.773
0.686
0.603
0.522
0.443
0.373
0.311
0.259
0.219
0.192
0.170
0.152
0.133
0.113
0.085
0.055
0.021
-0.013
-0.044
-0.070
-0.089
-0.100
-0.102
-0.097
-0.088
-0.075
0.676
0.758
0.849
0.948
1.052
1.152
1.241
1.293
1.304
1.267
1.195
1.107
1.016
0.923
0.836
0.755
0.678
0.602
0.531
0.463
0.400
0.345
0.298
0.261
0.233
0.210
0.188
0.169
0.145
0.117
0.085
0.053
0.018
-0.013
-0.041
-0.061
-0.076
-0.082
-0.083
-0.079
-0.072
0.660
0.736
0.822
0.915
1.014
1.106
1.186
1.235
1.244
1.213
1.144
1.061
0.975
0.892
0.817
0.743
0.674
0.610
0.548
0.489
0.436
0.387
0.346
0.313
0.284
0.260
0.237
0.214
0.188
0.159
0.128
0.093
0.059
0.026
-0.003
-0.027
-0.046
-0.058
-0.065
-0.068
-0.066
0.638
0.709
0.787
0.872
0.962
1.045
1.113
1.159
1.167
1.137
1.081
1.009
0.937
0.866
0.801
0.738
0.680
0.624
0.574
0.525
0.479
0.440
0.404
0.373
0.347
0.321
0.297
0.272
0.244
0.215
0.180
0.144
0.107
0.071
0.039
0.010
-0.014
-0.032
-0.045
-0.054
-0.059
0.612
0.677
0.748
0.823
0.902
0.975
1.036
1.077
1.083
1.064
1.022
0.967
0.905
0.847
0.792
0.741
0.693
0.647
0.607
0.568
0.531
0.500
0.472
0.445
0.421
0.398
0.372
0.346
0.315
0.281
0.244
0.204
0.163
0.122
0.084
0.050
0.019
-0.005
-0.026
-0.041
-0.053
0.585
0.643
0.708
0.776
0.845
0.910
0.963
0.998
1.008
0.997
0.969
0.931
0.885
0.841
0.796
0.754
0.717
0.681
0.649
0.621
0.596
0.574
0.552
0.533
0.514
0.492
0.466
0.437
0.402
0.364
0.321
0.274
0.227
0.179
0.133
0.091
0.053
0.020
-0.008
-0.030
-0.049
0.559
0.613
0.671
0.734
0.797
0.858
0.906
0.938
0.952
0.949
0.934
0.907
0.876
0.844
0.810
0.779
0.750
0.724
0.703
0.687
0.673
0.662
0.653
0.643
0.629
0.609
0.585
0.553
0.514
0.468
0.416
0.359
0.301
0.242
0.186
0.134
0.086
0.045
0.009
-0.022
-0.048
0.536
0.584
0.641
0.702
0.763
0.821
0.869
0.903
0.918
0.919
0.913
0.897
0.878
0.855
0.833
0.811
0.792
0.778
0.772
0.768
0.769
0.773
0.779
0.781
0.779
0.762
0.739
0.700
0.655
0.599
0.534
0.463
0.389
0.316
0.245
0.180
0.120
0.069
0.023
-0.017
-0.051
0.514
0.561
0.617
0.679
0.748
0.809
0.861
0.893
0.906
0.907
0.903
0.895
0.887
0.874
0.862
0.852
0.845
0.845
0.852
0.867
0.888
0.914
0.944
0.964
0.972
0.964
0.936
0.893
0.837
0.766
0.684
0.593
0.496
0.400
0.310
0.227
0.154
0.089
0.033
-0.016
-0.058
0.494
0.540
0.599
0.670
0.747
0.820
0.877
0.906
0.910
0.903
0.897
0.893
0.893
0.891
0.893
0.897
0.906
0.922
0.948
0.986
1.033
1.087
1.148
1.198
1.230
1.233
1.200
1.147
1.077
0.987
0.880
0.756
0.625
0.497
0.380
0.276
0.185
0.106
0.038
-0.021
-0.072
0.473
0.522
0.583
0.661
0.750
0.841
0.906
0.929
0.917
0.896
0.884
0.882
0.888
0.901
0.919
0.942
0.971
1.009
1.059
1.125
1.203
1.299
1.407
1.509
1.579
1.587
1.549
1.483
1.399
1.289
1.141
0.968
0.785
0.611
0.458
0.326
0.214
0.119
0.038
-0.033
-0.094
0.450
0.498
0.560
0.642
0.739
0.845
0.919
0.934
0.909
0.873
0.853
0.856
0.873
0.901
0.938
0.983
1.040
1.109
1.191
1.284
1.400
1.544
1.727
1.913
2.041
2.080
2.024
1.930
1.858
1.742
1.527
1.250
0.976
0.736
0.535
0.372
0.236
0.125
0.030
-0.052
-0.124
0.421
0.464
0.520
0.598
0.694
0.797
0.864
0.875
0.848
0.816
0.799
0.811
0.840
0.887
0.949
1.022
1.113
1.223
1.348
1.479
1.618
1.792
2.058
2.404
2.681
2.739
2.638
2.573
2.657
2.625
2.182
1.652
1.202
0.860
0.606
0.409
0.250
0.122
0.013
-0.082
-0.165
0.384
0.420
0.466
0.524
0.603
0.684
0.740
0.752
0.736
0.717
0.721
0.747
0.795
0.862
0.949
1.060
1.194
1.367
1.551
1.718
1.830
1.929
2.216
2.804
3.408
3.583
3.414
3.546
4.701
5.283
3.582
2.203
1.433
0.970
0.657
0.427
0.250
0.106
-0.017
-0.124
-0.220
0.338
0.363
0.390
0.428
0.474
0.522
0.564
0.584
0.589
0.597
0.624
0.673
0.739
0.826
0.943
1.094
1.291
1.555
1.874
2.135
2.097
1.611
1.427
2.529
3.999
4.474
4.203
4.732
7.488
8.751
6.048
2.702
1.584
1.027
0.674
0.427
0.233
0.076
-0.059
-0.181
-0.291
0.280
0.291
0.300
0.309
0.328
0.347
0.373
0.399
0.429
0.466
0.520
0.589
0.675
0.785
0.923
1.114
1.390
1.792
2.395
3.017
2.767
0.304
-2.144
-0.457
3.957
4.962
4.583
4.961
7.537
8.546
5.870
2.674
1.560
1.001
0.651
0.396
0.197
0.031
-0.116
-0.251
-0.380
0.217
0.209
0.197
0.181
0.171
0.170
0.183
0.219
0.273
0.336
0.415
0.505
0.608
0.734
0.892
1.115
1.452
2.024
3.075
4.845
5.156
-0.386
-4.239
-1.467
3.446
4.798
4.401
4.089
4.779
5.026
3.453
2.123
1.366
0.903
0.585
0.343
0.146
-0.027
-0.187
-0.340
-0.490
0.301
0.290
0.272
0.245
0.207
0.164
0.111
0.061
0.016
-0.004
0.001
0.021
0.003
-0.186
-0.896
-3.412
-10.043
-13.588
-8.093
-1.591
0.189
0.690
0.877
0.978
1.049
1.117
1.195
1.290
1.411
1.559
1.718
1.834
1.887
1.873
1.831
1.766
1.670
1.522
1.337
1.154
0.994
0.300
0.293
0.281
0.263
0.239
0.212
0.182
0.155
0.135
0.130
0.140
0.150
0.139
0.036
-0.373
-1.590
-4.459
-6.382
-3.126
-0.505
0.471
0.817
0.965
1.060
1.145
1.222
1.309
1.424
1.574
1.772
1.995
2.182
2.268
2.283
2.290
2.297
2.231
1.995
1.669
1.366
1.121
0.301
0.298
0.291
0.280
0.267
0.251
0.237
0.224
0.220
0.225
0.243
0.278
0.323
0.373
0.408
0.413
0.369
0.331
0.509
0.767
0.906
1.000
1.080
1.165
1.254
1.338
1.438
1.568
1.749
1.994
2.296
2.560
2.716
2.773
2.909
3.228
3.340
2.864
2.162
1.628
1.265
0.304
0.304
0.301
0.297
0.290
0.283
0.277
0.275
0.279
0.296
0.327
0.387
0.494
0.689
1.091
1.808
2.833
3.187
2.439
1.691
1.303
1.177
1.185
1.259
1.356
1.457
1.573
1.738
1.976
2.309
2.739
3.140
3.318
3.328
3.626
4.924
6.104
4.507
2.811
1.901
1.400
0.310
0.312
0.312
0.311
0.310
0.309
0.309
0.313
0.324
0.346
0.387
0.463
0.609
0.903
1.508
2.639
4.214
4.772
3.602
2.272
1.542
1.274
1.233
1.303
1.414
1.545
1.711
1.956
2.321
2.887
3.696
4.370
4.453
3.943
3.750
6.242
7.461
6.216
3.238
2.062
1.478
0.316
0.320
0.323
0.326
0.328
0.332
0.336
0.345
0.359
0.384
0.425
0.499
0.649
0.962
1.657
3.244
6.317
8.041
4.950
2.619
1.614
1.261
1.196
1.266
1.404
1.589
1.841
2.204
2.808
3.874
5.506
7.024
6.832
4.519
1.312
1.383
4.984
4.539
2.945
2.027
1.497
0.324
0.330
0.336
0.341
0.347
0.353
0.361
0.370
0.385
0.409
0.443
0.498
0.599
0.824
1.389
2.969
7.124
8.112
5.302
2.423
1.434
1.118
1.079
1.171
1.351
1.600
1.934
2.435
3.265
4.900
7.887
11.591
11.140
5.330
-1.804
-4.325
-0.510
2.662
2.497
1.932
1.469
0.334
0.342
0.350
0.357
0.365
0.375
0.385
0.396
0.412
0.429
0.451
0.474
0.494
0.504
0.530
0.828
2.128
3.430
2.367
1.386
0.989
0.874
0.889
1.019
1.248
1.581
2.017
2.580
3.430
5.174
8.874
13.899
13.721
6.781
-0.683
-2.493
0.829
3.026
2.547
1.905
1.445
0.347
0.357
0.367
0.377
0.387
0.399
0.411
0.425
0.438
0.452
0.462
0.455
0.384
0.122
-0.690
-2.997
-6.962
-5.352
-1.424
0.026
0.446
0.568
0.643
0.805
1.095
1.547
2.115
2.675
3.154
4.031
6.347
9.767
10.092
6.706
3.344
3.637
5.744
4.692
2.848
1.927
1.407
0.362
0.374
0.387
0.400
0.414
0.427
0.442
0.457
0.473
0.486
0.492
0.463
0.344
-0.071
-1.570
-7.732
-14.204
-11.560
-4.425
-0.859
0.054
0.273
0.349
0.493
0.859
1.464
2.266
2.895
2.677
1.519
1.507
4.511
6.007
5.322
4.540
5.356
6.579
4.553
2.734
1.819
1.321
0.380
0.395
0.411
0.428
0.444
0.462
0.479
0.498
0.517
0.534
0.545
0.530
0.432
0.077
-1.200
-5.827
-10.849
-9.809
-3.721
-0.808
-0.029
0.063
-0.010
0.067
0.491
1.256
2.285
3.126
2.457
-0.505
-1.103
2.403
4.496
4.305
3.888
3.948
3.929
3.146
2.216
1.577
1.179
0.401
0.420
0.440
0.461
0.483
0.505
0.527
0.550
0.574
0.596
0.621
0.632
0.605
0.450
-0.066
-1.420
-3.283
-2.889
-1.023
-0.041
0.153
-0.049
-0.345
-0.395
0.045
0.860
1.896
2.700
2.429
1.296
2.968
6.047
6.360
4.070
3.224
2.860
2.579
2.153
1.690
1.296
1.011
0.426
0.450
0.476
0.502
0.530
0.557
0.586
0.614
0.643
0.674
0.710
0.748
0.797
0.827
0.834
0.768
0.718
0.736
0.763
0.668
0.422
-0.003
-0.476
-0.626
-0.254
0.473
1.294
1.922
2.198
2.836
6.040
8.832
7.014
3.832
2.662
2.169
1.856
1.564
1.282
1.039
0.841
0.456
0.486
0.517
0.552
0.587
0.623
0.658
0.694
0.729
0.766
0.811
0.877
0.965
1.099
1.314
1.612
1.854
1.821
1.477
1.071
0.647
0.158
-0.298
-0.483
-0.251
0.271
0.863
1.360
1.790
2.564
4.533
6.366
4.768
2.943
2.082
1.657
1.385
1.173
0.983
0.818
0.687
0.490
0.527
0.568
0.611
0.657
0.704
0.749
0.791
0.833
0.875
0.927
1.001
1.109
1.275
1.557
1.946
2.195
2.028
1.612
1.187
0.771
0.354
0.004
-0.164
-0.047
0.257
0.637
0.987
1.351
1.816
2.441
2.855
2.538
1.970
1.529
1.245
1.040
0.885
0.752
0.642
0.550
0.528
0.574
0.625
0.681
0.741
0.801
0.860
0.914
0.960
1.002
1.056
1.137
1.254
1.410
1.735
2.467
2.715
2.249
1.576
1.149
0.799
0.483
0.229
0.100
0.134
0.298
0.517
0.751
0.978
1.229
1.462
1.585
1.503
1.298
1.084
0.905
0.768
0.657
0.567
0.493
0.432
0.568
0.624
0.688
0.760
0.836
0.917
0.993
1.058
1.112
1.151
1.196
1.270
1.377
1.487
1.793
2.514
2.844
2.268
1.449
1.045
0.761
0.531
0.351
0.255
0.251
0.323
0.443
0.578
0.714
0.842
0.941
0.983
0.949
0.857
0.745
0.640
0.549
0.476
0.414
0.368
0.329
0.611
0.679
0.757
0.845
0.943
1.046
1.143
1.226
1.286
1.319
1.339
1.372
1.419
1.458
1.599
1.994
2.197
1.689
1.211
0.913
0.696
0.522
0.390
0.316
0.296
0.322
0.382
0.456
0.526
0.591
0.632
0.643
0.618
0.566
0.501
0.434
0.376
0.328
0.291
0.263
0.242
0.654
0.734
0.827
0.935
1.054
1.184
1.307
1.411
1.472
1.493
1.486
1.464
1.434
1.402
1.400
1.436
1.397
1.214
0.984
0.783
0.621
0.491
0.391
0.325
0.298
0.304
0.328
0.363
0.395
0.420
0.433
0.428
0.403
0.366
0.322
0.279
0.242
0.212
0.191
0.177
0.169
0.697
0.788
0.895
1.018
1.160
1.313
1.461
1.581
1.648
1.654
1.622
1.560
1.474
1.373
1.283
1.203
1.107
0.975
0.826
0.683
0.555
0.448
0.369
0.314
0.284
0.275
0.281
0.291
0.302
0.305
0.301
0.286
0.260
0.228
0.196
0.165
0.141
0.124
0.114
0.109
0.111
0.733
0.834
0.954
1.092
1.252
1.420
1.584
1.713
1.778
1.772
1.711
1.619
1.494
1.353
1.212
1.088
0.970
0.849
0.728
0.610
0.505
0.415
0.345
0.295
0.266
0.248
0.244
0.241
0.237
0.228
0.213
0.192
0.164
0.137
0.109
0.087
0.069
0.060
0.056
0.059
0.065
0.763
0.874
1.003
1.154
1.320
1.496
1.666
1.793
1.854
1.833
1.748
1.629
1.479
1.320
1.163
1.023
0.897
0.779
0.667
0.563
0.471
0.391
0.327
0.282
0.249
0.231
0.217
0.207
0.196
0.179
0.159
0.134
0.105
0.079
0.054
0.036
0.023
0.016
0.017
0.022
0.031
0.787
0.901
1.037
1.193
1.363
1.545
1.707
1.832
1.883
1.847
1.746
1.606
1.443
1.278
1.120
0.979
0.854
0.739
0.634
0.538
0.453
0.380
0.322
0.277
0.245
0.222
0.206
0.191
0.174
0.153
0.130
0.102
0.074
0.048
0.024
0.007
-0.005
-0.009
-0.008
-0.002
0.007
0.796
0.915
1.055
1.213
1.388
1.569
1.734
1.850
1.896
1.851
1.732
1.577
1.405
1.238
1.082
0.945
0.823
0.713
0.615
0.527
0.448
0.382
0.327
0.285
0.252
0.228
0.207
0.188
0.169
0.146
0.120
0.092
0.063
0.038
0.014
-0.003
-0.015
-0.020
-0.020
-0.016
-0.007
0.796
0.914
1.053
1.212
1.388
1.568
1.740
1.858
1.899
1.843
1.713
1.537
1.365
1.199
1.048
0.917
0.801
0.698
0.609
0.527
0.456
0.396
0.344
0.303
0.270
0.245
0.223
0.201
0.179
0.154
0.127
0.098
0.070
0.043
0.019
0.001
-0.013
-0.020
-0.023
-0.021
-0.016
0.783
0.899
1.034
1.187
1.357
1.539
1.711
1.828
1.869
1.810
1.668
1.494
1.317
1.155
1.015
0.892
0.785
0.692
0.610
0.536
0.473
0.419
0.371
0.333
0.300
0.273
0.250
0.226
0.202
0.174
0.147
0.117
0.087
0.060
0.034
0.014
-0.002
-0.013
-0.019
-0.021
-0.019
0.760
0.868
0.994
1.138
1.301
1.471
1.630
1.747
1.783
1.719
1.590
1.423
1.259
1.109
0.980
0.869
0.773
0.690
0.617
0.554
0.497
0.448
0.406
0.371
0.340
0.312
0.288
0.263
0.236
0.208
0.178
0.147
0.116
0.086
0.059
0.034
0.015
0.
-0.010
-0.017
-0.020
0.729
0.826
0.942
1.070
1.213
1.364
1.505
1.603
1.632
1.580
1.469
1.328
1.187
1.058
0.946
0.850
0.765
0.695
0.632
0.577
0.529
0.487
0.451
0.419
0.391
0.364
0.338
0.311
0.283
0.253
0.220
0.187
0.152
0.119
0.088
0.060
0.036
0.016
0.000
-0.011
-0.019
0.691
0.778
0.879
0.991
1.113
1.239
1.348
1.426
1.452
1.419
1.334
1.226
1.111
1.008
0.914
0.835
0.765
0.705
0.653
0.609
0.570
0.535
0.506
0.478
0.452
0.427
0.402
0.374
0.344
0.309
0.274
0.236
0.198
0.158
0.122
0.089
0.059
0.034
0.012
-0.005
-0.019
0.651
0.727
0.815
0.911
1.011
1.110
1.198
1.258
1.280
1.257
1.201
1.124
1.039
0.960
0.887
0.824
0.770
0.723
0.683
0.650
0.621
0.597
0.574
0.553
0.532
0.509
0.483
0.454
0.419
0.381
0.340
0.296
0.251
0.205
0.162
0.120
0.084
0.052
0.024
0.
-0.019
0.610
0.678
0.754
0.835
0.919
0.999
1.068
1.114
1.135
1.124
1.089
1.038
0.980
0.925
0.869
0.824
0.783
0.749
0.722
0.701
0.686
0.671
0.659
0.647
0.631
0.611
0.586
0.555
0.516
[truncated: 32,977 more chars]
