# Supplementary material for: Networked salt-bridges mediate magnesium-dependent conformational dynamics and functional regulation in type IA topoisomerases
Source: Nat Commun. 2026 Apr 30;17:5907. doi: 10.1038/s41467-026-72556-9 (PMC13338365; doi:10.1038/s41467-026-72556-9)
Supplement: Supplementary file 8 — Source Data 5 [file 41467_2026_72556_MOESM8_ESM.zip › source data supplementary fig 8BC/t1_DDE/top1_dc.maps.xyz]

-16.256 -1.256
17.896 32.896
-1.246 13.754
