# Supplementary material for: Networked salt-bridges mediate magnesium-dependent conformational dynamics and functional regulation in type IA topoisomerases
Source: Nat Commun. 2026 Apr 30;17:5907. doi: 10.1038/s41467-026-72556-9 (PMC13338365; doi:10.1038/s41467-026-72556-9)
Supplement: Supplementary file 8 — Source Data 5 [file 41467_2026_72556_MOESM8_ESM.zip › source data supplementary fig 8BC/t1_DDE/top1_dc.Mg.map]

GRID_PARAMETER_FILE C:/Users/seoly/Documents/autodocktools/hydrated_docking/top1/top1dC_t4_mg2.gpf
GRID_DATA_FILE top1_dc.maps.fld
MACROMOLECULE top1_dc.pdbqt
SPACING 0.375
NELEMENTS 40 40 40
CENTER -8.756 25.396 6.254
95.758
49.716
32.617
12.512
4.551
2.845
1.390
0.140
-0.336
-0.381
-0.299
-0.228
-0.170
-0.118
-0.082
-0.059
-0.043
-0.032
-0.025
-0.019
-0.012
-0.008
-0.006
-0.003
-0.001
-0.001
0.
0.
0.
0.
0.
0.
0.
0.
0.
0.
0.
0.
0.
0.000
-0.001
69.169
62.227
47.217
29.828
41.185
46.189
25.336
6.425
0.733
-0.221
-0.288
-0.222
-0.174
-0.123
-0.084
-0.059
-0.042
-0.031
-0.023
-0.017
-0.012
-0.008
-0.006
-0.003
-0.001
-0.001
0.
0.
0.
0.
0.
0.
0.
0.
0.
0.
0.
0.
0.
0.
0.
25.933
40.682
65.107
177.582
704.576
1023.223
376.901
57.431
5.989
0.304
-0.243
-0.219
-0.171
-0.126
-0.086
-0.059
-0.043
-0.030
-0.021
-0.016
-0.012
-0.008
-0.005
-0.003
-0.002
-0.001
0.
0.
0.
0.
0.
0.
0.
0.
0.
0.
0.
0.
0.
0.
0.
10.409
47.201
217.963
1411.203
14349.371
35993.555
5983.214
341.715
21.422
1.369
-0.160
-0.217
-0.168
-0.128
-0.087
-0.060
-0.041
-0.029
-0.021
-0.015
-0.011
-0.008
-0.005
-0.003
-0.002
-0.001
-0.001
0.
0.
0.
0.
0.
0.
0.
0.
0.
0.
0.
0.
0.
0.
9.937
77.138
502.006
4088.690
100375.500
100067.773
27373.229
827.285
37.849
2.318
-0.108
-0.214
-0.166
-0.127
-0.085
-0.058
-0.041
-0.030
-0.021
-0.015
-0.011
-0.007
-0.004
-0.003
-0.002
-0.001
-0.001
0.
0.
0.
0.
0.
0.
0.
0.
0.
0.
0.
0.
0.
0.
11.723
62.299
372.722
2274.137
31627.295
84896.180
11019.869
502.549
27.312
1.802
-0.130
-0.212
-0.165
-0.124
-0.083
-0.058
-0.040
-0.029
-0.020
-0.015
-0.010
-0.008
-0.004
-0.003
-0.002
-0.001
-0.001
0.
0.
0.
0.
0.
0.
0.
0.
0.
0.
0.
0.
0.
0.
21.309
38.941
98.601
350.114
1612.862
2685.211
829.553
96.005
9.681
0.558
-0.205
-0.209
-0.162
-0.121
-0.081
-0.057
-0.040
-0.029
-0.020
-0.013
-0.011
-0.008
-0.005
-0.003
-0.002
-0.001
0.000
0.
0.
0.
0.
0.
0.
0.
0.
0.
0.
0.
0.
0.
0.
34.873
38.075
26.073
40.074
84.000
108.078
53.352
12.252
1.564
-0.088
-0.258
-0.207
-0.161
-0.115
-0.079
-0.055
-0.039
-0.028
-0.020
-0.013
-0.010
-0.008
-0.005
-0.002
-0.002
-0.001
0.000
0.
0.
0.
0.
0.
0.
0.
0.
0.
0.
0.
0.
0.
0.
23.828
24.459
10.156
5.027
6.005
6.356
3.407
0.896
-0.134
-0.309
-0.264
-0.203
-0.154
-0.108
-0.076
-0.053
-0.038
-0.028
-0.019
-0.014
-0.010
-0.007
-0.005
-0.003
-0.002
-0.001
0.000
0.
0.
0.
0.
0.
0.
0.
0.
0.
0.
0.
0.
0.
0.
6.469
6.892
2.995
0.715
0.032
-0.067
-0.231
-0.363
-0.390
-0.340
-0.261
-0.199
-0.142
-0.101
-0.070
-0.051
-0.038
-0.028
-0.020
-0.014
-0.010
-0.007
-0.005
-0.004
-0.002
-0.001
0.000
0.
0.
0.
0.
0.
0.
0.
0.
0.
0.
0.
0.
0.
0.
0.909
1.535
0.946
0.092
-0.401
-0.517
-0.501
-0.452
-0.396
-0.329
-0.255
-0.183
-0.130
-0.093
-0.068
-0.051
-0.037
-0.027
-0.021
-0.015
-0.010
-0.007
-0.005
-0.004
-0.002
-0.001
0.000
0.000
0.
0.
0.
0.
0.
0.
0.
0.
0.
0.
0.
0.
0.
-0.194
0.312
0.320
-0.122
-0.452
-0.537
-0.507
-0.440
-0.379
-0.312
-0.236
-0.168
-0.122
-0.088
-0.066
-0.049
-0.037
-0.028
-0.021
-0.016
-0.011
-0.008
-0.005
-0.004
-0.003
-0.001
0.000
0.000
0.
0.
0.
0.
0.
0.
0.
0.
0.
0.
0.
0.
0.
-0.534
-0.299
-0.298
-0.444
-0.566
-0.564
-0.490
-0.417
-0.352
-0.286
-0.215
-0.157
-0.115
-0.085
-0.065
-0.051
-0.037
-0.029
-0.022
-0.017
-0.011
-0.009
-0.006
-0.003
-0.003
-0.001
0.000
0.000
0.
0.
0.
0.
0.
0.
0.
0.
0.
0.
0.
0.
0.
-0.744
-0.663
-0.621
-0.635
-0.622
-0.545
-0.463
-0.394
-0.330
-0.267
-0.201
-0.149
-0.111
-0.084
-0.065
-0.051
-0.038
-0.030
-0.023
-0.017
-0.012
-0.010
-0.007
-0.005
-0.004
-0.003
-0.002
-0.001
-0.001
-0.001
-0.001
0.
0.
0.
0.
0.
0.
0.
0.
0.
0.
-0.827
-0.792
-0.748
-0.697
-0.631
-0.541
-0.461
-0.391
-0.322
-0.254
-0.194
-0.147
-0.112
-0.086
-0.067
-0.053
-0.041
-0.031
-0.024
-0.018
-0.014
-0.011
-0.008
-0.005
-0.004
-0.003
-0.002
-0.002
-0.002
-0.001
-0.001
-0.001
-0.001
-0.001
0.
0.
0.
0.
0.
0.
0.
-0.839
-0.809
-0.775
-0.726
-0.654
-0.563
-0.481
-0.399
-0.321
-0.251
-0.194
-0.148
-0.115
-0.089
-0.070
-0.055
-0.043
-0.032
-0.025
-0.019
-0.015
-0.012
-0.009
-0.006
-0.004
-0.003
-0.002
-0.002
-0.002
-0.001
-0.001
-0.001
-0.001
-0.001
-0.001
0.
0.
0.
0.
0.
0.
-0.856
-0.825
-0.779
-0.732
-0.661
-0.569
-0.479
-0.401
-0.330
-0.263
-0.205
-0.157
-0.120
-0.093
-0.072
-0.057
-0.045
-0.035
-0.028
-0.021
-0.016
-0.013
-0.010
-0.008
-0.006
-0.004
-0.004
-0.003
-0.003
-0.003
-0.002
-0.001
-0.001
-0.001
-0.001
-0.001
-0.001
0.
0.
0.
0.
-0.868
-0.838
-0.790
-0.718
-0.638
-0.551
-0.474
-0.400
-0.338
-0.283
-0.224
-0.172
-0.130
-0.099
-0.076
-0.059
-0.047
-0.037
-0.029
-0.023
-0.016
-0.014
-0.012
-0.010
-0.008
-0.006
-0.006
-0.005
-0.004
-0.004
-0.004
-0.003
-0.002
-0.001
-0.001
-0.001
-0.001
-0.001
0.
0.
0.
-0.864
-0.807
-0.615
-0.326
-0.148
-0.218
-0.340
-0.390
-0.353
-0.298
-0.247
-0.191
-0.143
-0.107
-0.081
-0.062
-0.049
-0.040
-0.032
-0.025
-0.020
-0.015
-0.014
-0.013
-0.011
-0.009
-0.008
-0.007
-0.006
-0.006
-0.005
-0.005
-0.005
-0.003
-0.002
-0.001
-0.001
-0.001
-0.001
0.
0.
-0.780
-0.305
1.350
4.437
6.295
3.890
1.122
-0.055
-0.329
-0.316
-0.264
-0.212
-0.156
-0.116
-0.086
-0.066
-0.053
-0.042
-0.034
-0.027
-0.023
-0.019
-0.018
-0.017
-0.014
-0.011
-0.011
-0.009
-0.008
-0.007
-0.007
-0.006
-0.006
-0.005
-0.004
-0.003
-0.001
-0.001
-0.001
-0.001
0.
-0.369
3.002
21.047
80.260
113.820
62.229
15.490
2.239
-0.066
-0.318
-0.280
-0.228
-0.172
-0.125
-0.092
-0.070
-0.056
-0.044
-0.035
-0.030
-0.025
-0.022
-0.021
-0.019
-0.017
-0.014
-0.013
-0.012
-0.011
-0.009
-0.008
-0.008
-0.007
-0.006
-0.006
-0.005
-0.004
-0.001
-0.001
-0.001
0.
1.102
21.000
213.524
1544.445
3340.563
1125.406
136.031
12.244
0.808
-0.263
-0.294
-0.241
-0.187
-0.134
-0.098
-0.073
-0.057
-0.047
-0.037
-0.032
-0.028
-0.025
-0.023
-0.022
-0.020
-0.018
-0.015
-0.014
-0.013
-0.012
-0.011
-0.010
-0.008
-0.007
-0.007
-0.006
-0.005
-0.004
-0.002
-0.001
-0.001
3.874
67.478
1544.395
31344.395
99999.633
18371.264
746.756
37.778
2.463
-0.160
-0.303
-0.250
-0.198
-0.142
-0.104
-0.078
-0.060
-0.048
-0.041
-0.035
-0.032
-0.029
-0.027
-0.025
-0.024
-0.021
-0.019
-0.018
-0.016
-0.015
-0.014
-0.012
-0.010
-0.009
-0.008
-0.007
-0.006
-0.005
-0.004
-0.002
-0.001
5.053
104.058
2666.532
99999.602
99999.711
54813.664
1388.707
52.652
3.143
-0.144
-0.315
-0.259
-0.206
-0.149
-0.110
-0.083
-0.065
-0.053
-0.045
-0.040
-0.037
-0.035
-0.032
-0.031
-0.029
-0.026
-0.025
-0.022
-0.020
-0.018
-0.017
-0.015
-0.013
-0.011
-0.009
-0.008
-0.007
-0.006
-0.005
-0.004
-0.002
2.930
52.287
915.024
14185.453
47549.668
8593.427
501.772
29.512
1.861
-0.231
-0.340
-0.278
-0.218
-0.156
-0.116
-0.090
-0.072
-0.059
-0.051
-0.046
-0.044
-0.041
-0.039
-0.038
-0.036
-0.033
-0.031
-0.028
-0.026
-0.023
-0.021
-0.018
-0.015
-0.013
-0.012
-0.009
-0.008
-0.007
-0.005
-0.005
-0.003
0.491
12.849
113.710
611.045
1125.379
455.112
73.832
8.195
0.456
-0.341
-0.356
-0.304
-0.235
-0.168
-0.124
-0.096
-0.079
-0.067
-0.058
-0.055
-0.053
-0.051
-0.049
-0.049
-0.047
-0.044
-0.040
-0.036
-0.033
-0.029
-0.026
-0.023
-0.019
-0.016
-0.014
-0.012
-0.009
-0.008
-0.006
-0.005
-0.004
-0.582
1.288
10.113
31.822
48.270
27.130
7.551
1.078
-0.152
-0.359
-0.360
-0.320
-0.257
-0.186
-0.135
-0.104
-0.087
-0.076
-0.070
-0.066
-0.067
-0.067
-0.067
-0.065
-0.063
-0.059
-0.054
-0.049
-0.044
-0.038
-0.033
-0.028
-0.024
-0.020
-0.016
-0.014
-0.011
-0.009
-0.007
-0.006
-0.005
-0.886
-0.616
0.247
1.772
2.489
1.818
1.094
2.624
5.815
1.635
-0.222
-0.322
-0.270
-0.208
-0.149
-0.117
-0.099
-0.090
-0.087
-0.087
-0.090
-0.093
-0.096
-0.094
-0.092
-0.085
-0.077
-0.068
-0.060
-0.051
-0.043
-0.036
-0.030
-0.024
-0.020
-0.016
-0.013
-0.011
-0.008
-0.007
-0.005
-0.966
-0.908
-0.743
-0.541
-0.108
1.515
6.723
71.197
507.672
65.863
1.242
-0.298
-0.279
-0.230
-0.168
-0.131
-0.114
-0.107
-0.111
-0.120
-0.128
-0.140
-0.144
-0.145
-0.141
-0.129
-0.116
-0.100
-0.085
-0.070
-0.058
-0.047
-0.038
-0.030
-0.024
-0.020
-0.016
-0.013
-0.009
-0.007
-0.006
-1.008
-0.933
-0.832
-0.653
0.567
7.421
28.309
333.714
5786.409
262.039
3.013
-0.265
-0.283
-0.250
-0.188
-0.148
-0.134
-0.134
-0.148
-0.170
-0.187
-0.199
-0.207
-0.211
-0.207
-0.198
-0.179
-0.152
-0.125
-0.101
-0.079
-0.062
-0.048
-0.037
-0.029
-0.023
-0.019
-0.015
-0.011
-0.008
-0.007
-0.982
-0.911
-0.815
-0.411
2.176
14.678
49.381
80.255
180.745
31.094
0.950
-0.293
-0.286
-0.265
-0.205
-0.167
-0.160
-0.172
-0.197
-0.212
-0.228
-0.245
-0.262
-0.269
-0.269
-0.260
-0.245
-0.223
-0.186
-0.146
-0.113
-0.085
-0.063
-0.048
-0.036
-0.028
-0.022
-0.017
-0.012
-0.009
-0.007
-0.645
-0.732
-0.626
0.687
8.373
38.891
90.408
78.188
30.197
5.541
0.386
-0.278
-0.293
-0.270
-0.221
-0.190
-0.192
-0.216
-0.230
-0.251
-0.262
-0.229
-0.216
-0.235
-0.284
-0.312
-0.300
-0.279
-0.249
-0.206
-0.160
-0.118
-0.085
-0.062
-0.045
-0.033
-0.025
-0.019
-0.015
-0.011
-0.008
5.052
0.733
0.104
4.943
44.687
311.919
919.663
616.109
138.335
17.310
1.508
-0.170
-0.303
-0.270
-0.237
-0.215
-0.230
-0.245
-0.266
-0.180
1.140
3.759
2.746
1.471
0.507
-0.112
-0.299
-0.323
-0.309
-0.266
-0.213
-0.163
-0.115
-0.080
-0.056
-0.040
-0.029
-0.022
-0.016
-0.012
-0.009
313.849
11.143
1.945
12.745
149.147
1719.932
7605.675
4721.513
553.824
44.619
3.432
-0.043
-0.305
-0.274
-0.252
-0.243
-0.261
-0.275
-0.274
1.692
78.106
611.952
107.522
30.772
10.875
2.658
0.713
0.002
-0.255
-0.313
-0.266
-0.209
-0.155
-0.105
-0.071
-0.049
-0.035
-0.025
-0.019
-0.014
-0.010
4721.464
33.089
4.209
15.428
179.948
2138.074
11012.656
5978.129
675.262
52.632
3.701
-0.032
-0.305
-0.279
-0.268
-0.271
-0.288
-0.309
-0.200
8.564
1782.799
100140.430
2803.552
609.049
128.159
30.513
13.338
4.109
0.595
-0.210
-0.291
-0.245
-0.196
-0.136
-0.089
-0.059
-0.040
-0.028
-0.021
-0.016
-0.012
204.675
14.030
4.339
11.036
77.425
555.176
1916.524
1249.541
234.368
25.069
2.027
-0.170
-0.314
-0.289
-0.285
-0.297
-0.319
-0.349
-0.144
6.751
366.024
9851.805
11653.366
9888.060
1089.993
547.560
260.381
53.061
6.644
0.444
-0.258
-0.266
-0.219
-0.168
-0.110
-0.071
-0.047
-0.032
-0.023
-0.017
-0.014
7.629
3.310
2.759
6.004
18.061
69.726
149.162
113.899
34.660
5.454
0.370
-0.319
-0.333
-0.310
-0.307
-0.323
-0.353
-0.388
-0.193
4.064
84.048
1682.246
23035.531
20486.363
11036.661
36019.977
9727.719
613.865
39.511
3.131
0.004
-0.276
-0.237
-0.191
-0.131
-0.084
-0.054
-0.036
-0.027
-0.019
-0.015
0.356
0.764
2.689
5.434
6.973
8.780
12.042
8.897
3.552
0.505
-0.308
-0.402
-0.360
-0.341
-0.331
-0.340
-0.370
-0.413
-0.316
1.899
31.701
437.992
2805.454
6584.233
100317.453
100030.938
100017.586
4230.719
134.815
12.362
1.105
-0.175
-0.253
-0.205
-0.149
-0.095
-0.061
-0.041
-0.029
-0.022
-0.018
0.018
5.580
23.693
41.307
25.186
9.514
2.798
0.651
-0.124
-0.440
-0.487
-0.442
-0.398
-0.363
-0.337
-0.346
-0.379
-0.419
-0.426
0.154
5.689
44.317
263.653
6094.737
100038.625
100025.656
100110.219
6295.558
345.873
52.027
5.048
0.180
-0.243
-0.214
-0.160
-0.104
-0.066
-0.044
-0.032
-0.024
-0.019
4.265
71.682
678.418
1397.398
361.634
41.894
5.283
0.201
-0.515
-0.591
-0.544
-0.489
-0.429
-0.379
-0.348
-0.305
-0.245
-0.226
-0.293
-0.359
0.428
6.300
64.056
1256.451
35965.957
100044.695
36442.352
3121.671
1229.053
160.914
12.960
0.670
-0.218
-0.214
-0.164
-0.109
-0.070
-0.047
-0.034
-0.026
-0.021
18.127
534.542
25213.643
100013.953
7696.343
188.277
9.875
0.319
-0.585
-0.642
-0.603
-0.535
-0.459
-0.391
-0.196
0.437
1.881
2.852
2.172
0.671
-0.118
0.952
12.512
114.611
750.611
1762.008
1179.923
1986.904
1232.039
363.605
40.239
1.476
-0.203
-0.208
-0.166
-0.112
-0.073
-0.050
-0.037
-0.029
-0.024
5.112
2.524
1.960
2.114
3.404
4.110
2.443
0.554
-0.247
-0.350
-0.280
-0.217
-0.165
-0.117
-0.083
-0.059
-0.043
-0.032
-0.024
-0.018
-0.012
-0.008
-0.006
-0.004
-0.001
-0.001
0.
0.
0.
0.
0.
0.
0.
0.
0.
0.
0.
0.
0.
0.000
-0.001
4.204
4.450
7.883
22.740
69.027
87.917
44.482
11.228
1.397
-0.135
-0.268
-0.211
-0.168
-0.121
-0.084
-0.059
-0.043
-0.031
-0.023
-0.016
-0.011
-0.008
-0.005
-0.003
-0.001
-0.001
0.
0.
0.
0.
0.
0.
0.
0.
0.
0.
0.
0.
0.
0.
0.
2.593
9.027
39.941
294.385
1921.715
3342.177
1014.720
113.980
10.449
0.680
-0.206
-0.209
-0.165
-0.125
-0.085
-0.059
-0.042
-0.031
-0.022
-0.016
-0.011
-0.008
-0.006
-0.003
-0.001
-0.001
-0.001
0.
0.
0.
0.
0.
0.
0.
0.
0.
0.
0.
0.
0.
0.
2.575
19.325
167.063
3776.830
100014.961
100004.102
35959.176
915.324
41.051
2.315
-0.095
-0.207
-0.162
-0.126
-0.086
-0.058
-0.041
-0.029
-0.021
-0.016
-0.011
-0.007
-0.005
-0.003
-0.002
-0.001
-0.001
0.
0.
0.
0.
0.
0.
0.
0.
0.
0.
0.
0.
0.
0.
2.703
25.067
316.635
16174.007
100022.258
100006.117
100000.859
2983.349
73.931
3.788
-0.024
-0.203
-0.160
-0.126
-0.084
-0.057
-0.041
-0.029
-0.021
-0.015
-0.012
-0.008
-0.004
-0.003
-0.002
-0.001
-0.001
0.
0.
0.
0.
0.
0.
0.
0.
0.
0.
0.
0.
0.
0.
1.603
16.316
197.724
6764.615
100015.688
100004.867
98489.461
1544.753
52.706
2.980
-0.054
-0.200
-0.159
-0.124
-0.082
-0.057
-0.040
-0.029
-0.021
-0.014
-0.010
-0.008
-0.005
-0.003
-0.002
-0.001
-0.001
0.
0.
0.
0.
0.
0.
0.
0.
0.
0.
0.
0.
0.
0.
1.097
6.670
51.472
620.361
5984.218
12492.707
2667.162
213.848
16.852
1.060
-0.168
-0.198
-0.156
-0.119
-0.082
-0.056
-0.040
-0.029
-0.020
-0.014
-0.010
-0.008
-0.005
-0.004
-0.001
-0.001
-0.001
0.
0.
0.
0.
0.
0.
0.
0.
0.
0.
0.
0.
0.
0.
0.941
2.314
8.468
46.509
164.039
234.918
104.456
21.344
2.680
0.048
-0.231
-0.194
-0.155
-0.113
-0.078
-0.055
-0.039
-0.029
-0.020
-0.014
-0.010
-0.008
-0.005
-0.004
-0.002
-0.001
0.000
0.
0.
0.
0.
0.
0.
0.
0.
0.
0.
0.
0.
0.
0.
0.408
0.664
0.898
3.273
7.622
9.571
5.885
1.652
0.031
-0.262
-0.242
-0.189
-0.149
-0.107
-0.074
-0.055
-0.039
-0.029
-0.021
-0.014
-0.010
-0.007
-0.005
-0.004
-0.002
-0.001
0.000
0.000
0.
0.
0.
0.
0.
0.
0.
0.
0.
0.
0.
0.
0.
-0.380
-0.305
-0.442
-0.360
-0.067
0.070
-0.082
-0.307
-0.358
-0.305
-0.236
-0.187
-0.138
-0.099
-0.072
-0.052
-0.038
-0.029
-0.022
-0.015
-0.010
-0.007
-0.006
-0.004
-0.002
-0.001
0.000
0.000
0.
0.
0.
0.
0.
0.
0.
0.
0.
0.
0.
0.
0.
-0.731
-0.665
-0.668
-0.669
-0.620
-0.554
-0.506
-0.452
-0.376
-0.298
-0.233
-0.174
-0.126
-0.093
-0.069
-0.051
-0.039
-0.028
-0.022
-0.016
-0.010
-0.008
-0.006
-0.004
-0.003
-0.002
0.000
0.000
0.
0.
0.
0.
0.
0.
0.
0.
0.
0.
0.
0.
0.
-0.781
-0.731
-0.697
-0.680
-0.645
-0.582
-0.505
-0.435
-0.363
-0.287
-0.217
-0.161
-0.119
-0.089
-0.068
-0.053
-0.039
-0.029
-0.023
-0.017
-0.012
-0.008
-0.006
-0.004
-0.003
-0.002
0.000
0.000
0.000
0.
0.
0.
0.
0.
0.
0.
0.
0.
0.
0.
0.
-0.763
-0.732
-0.713
-0.688
-0.647
-0.569
-0.487
-0.416
-0.340
-0.265
-0.201
-0.152
-0.114
-0.088
-0.068
-0.053
-0.040
-0.031
-0.024
-0.017
-0.013
-0.010
-0.007
-0.005
-0.004
-0.003
-0.002
-0.001
-0.001
-0.001
0.
0.
0.
0.
0.
0.
0.
0.
0.
0.
0.
-0.741
-0.734
-0.715
-0.674
-0.618
-0.543
-0.465
-0.390
-0.315
-0.247
-0.193
-0.148
-0.115
-0.088
-0.069
-0.055
-0.043
-0.033
-0.025
-0.018
-0.015
-0.011
-0.008
-0.005
-0.004
-0.003
-0.002
-0.002
-0.002
-0.001
-0.001
-0.001
-0.001
0.
0.
0.
0.
0.
0.
0.
0.
-0.676
-0.710
-0.708
-0.664
-0.605
-0.536
-0.454
-0.373
-0.300
-0.238
-0.188
-0.148
-0.116
-0.092
-0.073
-0.057
-0.045
-0.034
-0.026
-0.020
-0.015
-0.012
-0.009
-0.007
-0.004
-0.003
-0.003
-0.002
-0.002
-0.001
-0.001
-0.001
-0.001
-0.001
-0.001
0.000
0.000
0.000
0.000
0.000
0.
-0.638
-0.708
-0.721
-0.672
-0.607
-0.535
-0.447
-0.366
-0.297
-0.239
-0.192
-0.152
-0.121
-0.096
-0.076
-0.059
-0.047
-0.035
-0.028
-0.021
-0.015
-0.013
-0.010
-0.009
-0.006
-0.005
-0.004
-0.002
-0.002
-0.002
-0.002
-0.002
-0.001
-0.001
-0.001
-0.001
-0.001
0.000
0.000
0.000
0.000
-0.698
-0.752
-0.739
-0.671
-0.594
-0.518
-0.440
-0.370
-0.308
-0.251
-0.202
-0.160
-0.126
-0.099
-0.078
-0.063
-0.050
-0.040
-0.032
-0.024
-0.018
-0.015
-0.012
-0.010
-0.008
-0.006
-0.004
-0.004
-0.003
-0.003
-0.003
-0.002
-0.002
-0.002
-0.001
-0.001
-0.001
-0.001
0.000
0.000
0.000
-0.782
-0.789
-0.744
-0.666
-0.583
-0.509
-0.434
-0.368
-0.315
-0.269
-0.217
-0.171
-0.134
-0.105
-0.082
-0.065
-0.052
-0.041
-0.034
-0.025
-0.020
-0.016
-0.015
-0.014
-0.011
-0.009
-0.008
-0.007
-0.006
-0.005
-0.005
-0.004
-0.004
-0.002
-0.002
-0.001
-0.001
-0.001
-0.001
0.000
0.000
-0.844
-0.803
-0.690
-0.525
-0.403
-0.387
-0.389
-0.370
-0.323
-0.277
-0.234
-0.185
-0.142
-0.111
-0.085
-0.068
-0.054
-0.043
-0.035
-0.028
-0.023
-0.019
-0.017
-0.016
-0.014
-0.011
-0.010
-0.008
-0.008
-0.007
-0.006
-0.006
-0.005
-0.005
-0.004
-0.002
-0.001
-0.001
-0.001
-0.001
0.000
-0.847
-0.611
0.075
1.169
1.703
1.083
0.169
-0.250
-0.322
-0.287
-0.244
-0.201
-0.153
-0.118
-0.090
-0.071
-0.058
-0.046
-0.037
-0.031
-0.025
-0.022
-0.020
-0.019
-0.017
-0.015
-0.013
-0.011
-0.010
-0.009
-0.009
-0.007
-0.007
-0.006
-0.005
-0.005
-0.003
-0.001
-0.001
-0.001
-0.001
-0.696
0.558
5.677
17.976
24.971
15.456
4.331
0.563
-0.222
-0.296
-0.254
-0.212
-0.164
-0.124
-0.095
-0.074
-0.060
-0.048
-0.040
-0.033
-0.028
-0.025
-0.023
-0.021
-0.020
-0.017
-0.016
-0.014
-0.013
-0.012
-0.011
-0.010
-0.008
-0.007
-0.006
-0.006
-0.005
-0.003
-0.001
-0.001
-0.001
-0.140
5.595
40.721
162.522
257.128
135.992
27.231
3.722
0.130
-0.284
-0.263
-0.222
-0.175
-0.131
-0.100
-0.077
-0.062
-0.050
-0.042
-0.035
-0.031
-0.028
-0.026
-0.025
-0.023
-0.021
-0.019
-0.017
-0.016
-0.014
-0.014
-0.013
-0.010
-0.009
-0.008
-0.007
-0.006
-0.005
-0.003
-0.001
-0.001
0.800
16.431
162.460
1014.301
1916.104
746.695
95.688
10.464
0.658
-0.254
-0.275
-0.232
-0.185
-0.137
-0.104
-0.081
-0.065
-0.053
-0.046
-0.039
-0.036
-0.034
-0.031
-0.030
-0.028
-0.026
-0.022
-0.021
-0.019
-0.018
-0.016
-0.015
-0.014
-0.011
-0.009
-0.008
-0.007
-0.006
-0.005
-0.004
-0.001
1.224
21.003
234.191
1719.435
3744.732
1249.553
148.726
13.242
0.884
-0.263
-0.296
-0.246
-0.197
-0.146
-0.110
-0.086
-0.069
-0.058
-0.050
-0.045
-0.041
-0.039
-0.037
-0.035
-0.034
-0.031
-0.028
-0.026
-0.024
-0.022
-0.020
-0.018
-0.016
-0.013
-0.012
-0.009
-0.008
-0.007
-0.005
-0.005
-0.003
0.491
12.869
113.715
611.005
1125.316
455.080
73.838
8.212
0.470
-0.320
-0.331
-0.274
-0.213
-0.156
-0.119
-0.093
-0.076
-0.064
-0.057
-0.051
-0.049
-0.047
-0.046
-0.043
-0.042
-0.039
-0.035
-0.033
-0.030
-0.028
-0.025
-0.022
-0.019
-0.017
-0.013
-0.011
-0.009
-0.008
-0.007
-0.005
-0.004
-0.343
3.302
22.872
87.536
135.902
67.743
16.751
2.397
-0.091
-0.367
-0.342
-0.304
-0.238
-0.173
-0.128
-0.101
-0.081
-0.072
-0.064
-0.060
-0.058
-0.058
-0.057
-0.055
-0.054
-0.050
-0.046
-0.042
-0.038
-0.034
-0.030
-0.027
-0.023
-0.020
-0.016
-0.013
-0.011
-0.009
-0.008
-0.006
-0.005
-0.765
-0.018
2.804
8.673
12.068
7.571
2.374
0.419
-0.079
-0.311
-0.349
-0.314
-0.264
-0.195
-0.143
-0.111
-0.093
-0.082
-0.076
-0.075
-0.074
-0.075
-0.076
-0.074
-0.072
-0.067
-0.062
-0.056
-0.050
-0.043
-0.037
-0.032
-0.027
-0.023
-0.019
-0.015
-0.013
-0.011
-0.008
-0.006
-0.005
-0.909
-0.783
-0.360
0.209
0.784
1.885
4.273
8.762
16.107
4.649
-0.065
-0.319
-0.273
-0.222
-0.160
-0.125
-0.107
-0.096
-0.093
-0.095
-0.098
-0.102
-0.106
-0.105
-0.102
-0.096
-0.087
-0.077
-0.067
-0.057
-0.048
-0.040
-0.034
-0.028
-0.022
-0.019
-0.015
-0.012
-0.009
-0.007
-0.006
-0.954
-0.904
-0.782
-0.499
1.715
16.734
67.582
384.696
7144.327
263.749
3.137
-0.271
-0.285
-0.245
-0.183
-0.141
-0.121
-0.116
-0.118
-0.127
-0.138
-0.150
-0.157
-0.158
-0.153
-0.142
-0.129
-0.111
-0.095
-0.079
-0.064
-0.052
-0.042
-0.034
-0.027
-0.022
-0.018
-0.014
-0.011
-0.008
-0.007
-0.980
-0.904
-0.794
-0.126
7.960
106.301
765.433
3549.391
100178.141
2150.379
8.297
-0.207
-0.288
-0.265
-0.203
-0.160
-0.143
-0.143
-0.156
-0.179
-0.202
-0.219
-0.231
-0.234
-0.230
-0.216
-0.195
-0.167
-0.138
-0.111
-0.088
-0.069
-0.054
-0.041
-0.032
-0.026
-0.020
-0.016
-0.013
-0.009
-0.007
-0.857
-0.827
-0.733
0.547
16.134
252.829
2299.198
3073.777
1447.745
113.817
3.296
-0.228
-0.293
-0.279
-0.223
-0.181
-0.169
-0.182
-0.210
-0.234
-0.254
-0.272
-0.284
-0.291
-0.293
-0.284
-0.272
-0.244
-0.203
-0.161
-0.123
-0.093
-0.070
-0.052
-0.039
-0.030
-0.024
-0.019
-0.015
-0.011
-0.008
0.876
0.152
-0.128
2.968
31.406
220.324
955.308
1066.556
221.754
24.828
1.892
-0.204
-0.303
-0.285
-0.241
-0.206
-0.204
-0.231
-0.253
-0.277
-0.294
-0.295
-0.304
-0.318
-0.329
-0.331
-0.317
-0.304
-0.271
-0.224
-0.173
-0.127
-0.092
-0.067
-0.048
-0.036
-0.027
-0.021
-0.016
-0.012
-0.009
23.865
9.583
3.245
15.548
180.809
2400.880
12543.529
6803.225
767.408
55.910
4.311
0.012
-0.310
-0.291
-0.255
-0.233
-0.243
-0.270
-0.293
-0.263
0.394
1.630
0.780
0.125
-0.126
-0.283
-0.326
-0.330
-0.324
-0.285
-0.229
-0.173
-0.122
-0.085
-0.059
-0.042
-0.031
-0.023
-0.018
-0.013
-0.009
884.663
71.512
16.026
45.495
832.817
35962.367
100003.781
100003.469
5979.908
178.482
9.689
0.285
-0.304
-0.296
-0.271
-0.260
-0.283
-0.306
-0.324
0.674
28.372
164.004
32.813
5.813
2.491
0.963
0.314
-0.088
-0.289
-0.329
-0.280
-0.223
-0.161
-0.109
-0.075
-0.052
-0.037
-0.027
-0.020
-0.015
-0.011
17734.803
229.968
40.488
75.169
1152.946
63304.930
100002.250
100000.094
8593.446
213.783
10.431
0.373
-0.313
-0.302
-0.288
-0.289
-0.318
-0.344
-0.320
3.535
364.048
10952.706
403.343
48.592
22.539
15.933
9.445
3.022
0.409
-0.259
-0.308
-0.264
-0.203
-0.139
-0.091
-0.061
-0.042
-0.030
-0.022
-0.017
-0.013
843.049
170.130
55.036
95.808
409.562
6001.732
47554.262
23926.689
1544.575
87.688
5.495
0.036
-0.337
-0.314
-0.309
-0.318
-0.352
-0.388
-0.353
2.360
110.076
1077.755
316.616
226.677
214.182
292.183
165.995
35.915
4.989
0.257
-0.289
-0.280
-0.238
-0.172
-0.111
-0.072
-0.049
-0.033
-0.024
-0.018
-0.014
99.270
45.868
40.331
82.344
110.568
334.110
831.714
611.829
124.412
16.710
1.356
-0.269
-0.367
-0.337
-0.336
-0.348
-0.390
-0.435
-0.413
0.698
12.867
89.384
312.568
628.003
3820.143
12521.056
3764.604
347.830
28.780
2.125
-0.172
-0.293
-0.254
-0.200
-0.132
-0.084
-0.055
-0.038
-0.027
-0.021
-0.016
9.677
10.170
23.450
51.320
56.580
44.173
41.598
28.255
10.386
1.731
-0.147
-0.431
-0.399
-0.370
-0.360
-0.368
-0.409
-0.459
-0.468
0.045
5.188
36.145
170.202
2018.145
84902.461
100099.859
84919.758
2162.459
86.171
5.666
0.150
-0.288
-0.267
-0.216
-0.148
-0.095
-0.061
-0.042
-0.030
-0.023
-0.019
1.728
13.684
67.706
178.285
204.057
87.869
21.173
4.163
0.574
-0.341
-0.518
-0.495
-0.443
-0.401
-0.370
-0.376
-0.418
-0.467
-0.506
-0.362
1.137
10.928
103.066
2688.078
100054.945
100157.805
100123.594
2714.283
104.207
9.307
0.778
-0.228
-0.272
-0.226
-0.161
-0.102
-0.067
-0.045
-0.033
-0.025
-0.020
6.903
117.233
1302.066
3335.935
1153.252
257.707
40.449
4.357
-0.077
-0.601
-0.609
-0.552
-0.486
-0.426
-0.386
-0.329
-0.256
-0.239
-0.318
-0.454
-0.172
3.281
42.889
681.224
11037.985
47613.711
11082.753
736.586
78.232
13.554
1.566
-0.138
-0.271
-0.228
-0.167
-0.106
-0.070
-0.048
-0.035
-0.027
-0.022
27.546
1090.903
100073.555
100310.055
25663.477
499.863
43.695
4.128
-0.199
-0.664
-0.671
-0.609
-0.530
-0.450
-0.213
0.597
2.199
3.617
2.764
0.802
-0.155
0.450
9.011
75.102
418.974
929.711
443.130
123.071
46.535
15.468
2.881
-0.030
-0.266
-0.220
-0.168
-0.109
-0.073
-0.052
-0.038
-0.030
-0.025
-0.178
-0.024
0.901
1.749
2.961
3.204
1.857
0.351
-0.264
-0.336
-0.266
-0.207
-0.159
-0.114
-0.080
-0.059
-0.043
-0.032
-0.024
-0.018
-0.012
-0.008
-0.005
-0.003
-0.001
-0.001
0.
0.
0.
0.
0.
0.
0.
0.
0.
0.
0.
0.
0.
0.
0.000
0.769
6.860
19.885
29.672
52.785
68.414
34.718
8.849
1.167
-0.157
-0.255
-0.201
-0.163
-0.117
-0.082
-0.058
-0.042
-0.032
-0.024
-0.016
-0.011
-0.008
-0.005
-0.003
-0.001
-0.001
0.
0.
0.
0.
0.
0.
0.
0.
0.
0.
0.
0.
0.
0.
0.
6.475
59.975
219.496
355.669
1279.616
2140.531
675.516
87.724
8.260
0.482
-0.206
-0.199
-0.159
-0.119
-0.084
-0.057
-0.041
-0.031
-0.021
-0.016
-0.011
-0.008
-0.005
-0.003
-0.001
-0.001
0.000
0.
0.
0.
0.
0.
0.
0.
0.
0.
0.
0.
0.
0.
0.
16.898
204.076
1055.247
2810.967
47637.074
100006.883
16132.686
611.213
32.103
1.958
-0.111
-0.197
-0.156
-0.123
-0.084
-0.057
-0.040
-0.029
-0.022
-0.016
-0.012
-0.008
-0.005
-0.003
-0.001
-0.001
-0.001
0.
0.
0.
0.
0.
0.
0.
0.
0.
0.
0.
0.
0.
0.
13.058
154.366
795.172
8032.393
100071.859
100005.953
100000.086
1719.647
57.336
2.978
-0.050
-0.193
-0.155
-0.123
-0.083
-0.057
-0.040
-0.028
-0.021
-0.015
-0.011
-0.008
-0.005
-0.003
-0.001
-0.001
0.000
0.
0.
0.
0.
0.
0.
0.
0.
0.
0.
0.
0.
0.
0.
3.973
34.375
223.592
3810.461
100016.188
100002.055
35958.586
915.264
41.084
2.336
-0.074
-0.190
-0.154
-0.120
-0.081
-0.056
-0.039
-0.029
-0.021
-0.015
-0.011
-0.008
-0.005
-0.004
-0.001
-0.001
0.000
0.
0.
0.
0.
0.
0.
0.
0.
0.
0.
0.
0.
0.
0.
0.087
5.501
41.496
419.024
3342.939
5978.627
1544.634
162.750
13.302
0.881
-0.169
-0.187
-0.151
-0.116
-0.080
-0.055
-0.040
-0.029
-0.021
-0.015
-0.011
-0.008
-0.005
-0.004
-0.002
-0.001
-0.001
0.
0.
0.
0.
0.
0.
0.
0.
0.
0.
0.
0.
0.
0.
-0.683
0.299
5.400
32.369
114.075
162.679
80.441
16.811
2.284
0.010
-0.218
-0.183
-0.149
-0.110
-0.077
-0.055
-0.040
-0.029
-0.021
-0.015
-0.011
-0.007
-0.005
-0.004
-0.002
-0.001
0.000
0.000
0.
0.
0.
0.
0.
0.
0.
0.
0.
0.
0.
0.
0.
-0.788
-0.621
0.028
2.209
6.304
8.088
4.621
1.271
-0.002
-0.248
-0.223
-0.180
-0.145
-0.104
-0.074
-0.054
-0.040
-0.029
-0.021
-0.015
-0.011
-0.007
-0.005
-0.004
-0.003
-0.002
0.000
0.000
0.
0.
0.
0.
0.
0.
0.
0.
0.
0.
0.
0.
0.
-0.825
-0.762
-0.670
-0.458
-0.190
-0.030
-0.138
-0.301
-0.328
-0.276
-0.220
-0.179
-0.134
-0.099
-0.072
-0.053
-0.039
-0.030
-0.023
-0.016
-0.011
-0.008
-0.005
-0.004
-0.003
-0.002
0.000
0.000
0.
0.
0.
0.
0.
0.
0.
0.
0.
0.
0.
0.
0.
-0.812
-0.768
-0.732
-0.692
-0.637
-0.578
-0.506
-0.422
-0.338
-0.272
-0.220
-0.169
-0.127
-0.095
-0.070
-0.052
-0.040
-0.030
-0.023
-0.018
-0.012
-0.008
-0.006
-0.004
-0.003
-0.002
-0.001
0.000
0.000
0.
0.
0.
0.
0.
0.
0.
0.
0.
0.
0.
0.
-0.748
-0.730
-0.712
-0.681
-0.643
-0.581
-0.497
-0.408
-0.332
-0.268
-0.208
-0.160
-0.121
-0.093
-0.071
-0.055
-0.042
-0.031
-0.024
-0.019
-0.013
-0.010
-0.007
-0.005
-0.003
-0.003
-0.002
-0.001
0.000
0.
0.
0.
0.
0.
0.
0.000
0.000
0.000
0.000
0.000
0.
-0.610
-0.657
-0.683
-0.655
-0.613
-0.562
-0.483
-0.394
-0.318
-0.253
-0.200
-0.156
-0.122
-0.095
-0.074
-0.058
-0.045
-0.034
-0.026
-0.020
-0.015
-0.011
-0.008
-0.006
-0.004
-0.003
-0.003
-0.002
-0.002
-0.001
-0.001
-0.001
-0.001
0.000
0.000
0.000
0.000
0.000
0.000
0.000
0.000
-0.184
-0.460
-0.614
-0.620
-0.577
-0.532
-0.457
-0.372
-0.302
-0.245
-0.199
-0.158
-0.126
-0.099
-0.078
-0.061
-0.048
-0.036
-0.027
-0.021
-0.016
-0.012
-0.009
-0.007
-0.005
-0.003
-0.003
-0.002
-0.002
-0.002
-0.001
-0.001
-0.001
-0.001
-0.001
0.000
0.000
0.000
0.000
0.000
0.000
0.970
-0.044
-0.509
-0.599
-0.560
-0.508
-0.438
-0.360
-0.297
-0.245
-0.201
-0.164
-0.132
-0.105
-0.083
-0.064
-0.051
-0.040
-0.030
-0.023
-0.017
-0.013
-0.009
-0.008
-0.005
-0.004
-0.003
-0.003
-0.002
-0.002
-0.002
-0.002
-0.002
-0.001
-0.001
-0.001
0.000
0.000
0.000
0.000
0.000
2.080
0.382
-0.430
-0.592
-0.560
-0.502
-0.436
-0.361
-0.301
-0.252
-0.209
-0.172
-0.139
-0.111
-0.088
-0.068
-0.054
-0.042
-0.033
-0.025
-0.020
-0.016
-0.013
-0.010
-0.008
-0.007
-0.006
-0.004
-0.003
-0.003
-0.002
-0.002
-0.002
-0.002
-0.001
-0.001
-0.001
-0.001
0.000
0.000
0.000
2.044
0.276
-0.449
-0.607
-0.564
-0.500
-0.439
-0.372
-0.315
-0.264
-0.220
-0.181
-0.145
-0.115
-0.091
-0.071
-0.057
-0.046
-0.036
-0.027
-0.021
-0.016
-0.014
-0.012
-0.011
-0.008
-0.008
-0.006
-0.006
-0.005
-0.004
-0.004
-0.002
-0.002
-0.002
-0.001
-0.001
-0.001
-0.001
0.000
0.000
0.543
-0.197
-0.576
-0.624
-0.560
-0.494
-0.432
-0.375
-0.328
-0.281
-0.233
-0.189
-0.150
-0.121
-0.094
-0.074
-0.059
-0.048
-0.037
-0.028
-0.022
-0.019
-0.017
-0.015
-0.013
-0.012
-0.010
-0.009
-0.008
-0.008
-0.006
-0.006
-0.005
-0.004
-0.003
-0.002
-0.001
-0.001
-0.001
-0.001
0.000
-0.425
-0.592
-0.661
-0.613
-0.530
-0.477
-0.427
-0.373
-0.329
-0.291
-0.245
-0.197
-0.158
-0.124
-0.096
-0.076
-0.061
-0.050
-0.041
-0.032
-0.026
-0.023
-0.020
-0.018
-0.016
-0.014
-0.012
-0.011
-0.010
-0.010
-0.009
-0.008
-0.007
-0.006
-0.005
-0.004
-0.003
-0.001
-0.001
-0.001
-0.001
-0.766
-0.707
-0.523
-0.255
-0.089
-0.146
-0.298
-0.352
-0.332
-0.292
-0.253
-0.207
-0.163
-0.127
-0.100
-0.079
-0.064
-0.052
-0.042
-0.035
-0.029
-0.025
-0.022
-0.021
-0.019
-0.017
-0.016
-0.015
-0.013
-0.012
-0.011
-0.010
-0.008
-0.007
-0.006
-0.006
-0.004
-0.003
-0.001
-0.001
-0.001
-0.729
-0.460
0.486
2.210
2.973
1.962
0.520
-0.176
-0.315
-0.293
-0.255
-0.216
-0.169
-0.130
-0.102
-0.081
-0.066
-0.053
-0.044
-0.037
-0.032
-0.029
-0.027
-0.024
-0.022
-0.021
-0.018
-0.018
-0.016
-0.015
-0.013
-0.012
-0.011
-0.009
-0.008
-0.007
-0.006
-0.004
-0.002
-0.001
-0.001
-0.507
0.435
4.428
14.132
19.593
12.167
3.682
0.435
-0.237
-0.297
-0.260
-0.222
-0.174
-0.135
-0.106
-0.084
-0.069
-0.056
-0.048
-0.039
-0.035
-0.033
-0.031
-0.028
-0.026
-0.025
-0.022
-0.021
-0.020
-0.018
-0.016
-0.015
-0.013
-0.011
-0.009
-0.008
-0.007
-0.006
-0.005
-0.002
-0.001
-0.244
1.902
12.973
44.379
62.200
37.707
9.629
1.440
-0.136
-0.301
-0.268
-0.230
-0.182
-0.140
-0.109
-0.086
-0.072
-0.060
-0.051
-0.045
-0.040
-0.038
-0.036
-0.034
-0.032
-0.030
-0.028
-0.026
-0.024
-0.022
-0.019
-0.017
-0.016
-0.014
-0.011
-0.009
-0.008
-0.007
-0.006
-0.004
-0.002
-0.212
2.544
17.953
62.143
95.570
52.580
13.203
1.859
-0.107
-0.327
-0.291
-0.247
-0.195
-0.147
-0.115
-0.092
-0.076
-0.066
-0.058
-0.050
-0.047
-0.044
-0.043
-0.041
-0.039
-0.036
-0.034
-0.031
-0.029
-0.027
-0.024
-0.021
-0.018
-0.016
-0.014
-0.011
-0.009
-0.008
-0.007
-0.005
-0.004
-0.448
1.519
10.175
34.592
48.290
27.145
7.548
1.030
-0.219
-0.361
-0.326
-0.274
-0.212
-0.159
-0.123
-0.098
-0.081
-0.071
-0.063
-0.058
-0.055
-0.054
-0.052
-0.051
-0.047
-0.046
-0.042
-0.039
-0.036
-0.033
-0.029
-0.025
-0.022
-0.019
-0.016
-0.013
-0.011
-0.009
-0.008
-0.006
-0.004
-0.701
0.033
2.836
8.694
12.072
7.493
2.160
0.117
-0.344
-0.376
-0.339
-0.303
-0.238
-0.176
-0.136
-0.107
-0.089
-0.079
-0.072
-0.069
-0.067
-0.067
-0.067
-0.064
-0.061
-0.058
-0.054
-0.049
-0.045
-0.040
-0.036
-0.031
-0.027
-0.023
-0.020
-0.015
-0.013
-0.011
-0.009
-0.007
-0.005
-0.830
-0.645
-0.033
0.919
1.554
1.191
0.673
0.356
-0.036
-0.306
-0.353
-0.312
-0.267
-0.203
-0.150
-0.118
-0.099
-0.089
-0.084
-0.083
-0.083
-0.085
-0.086
-0.086
-0.082
-0.077
-0.072
-0.065
-0.058
-0.051
-0.044
-0.037
-0.032
-0.027
-0.023
-0.018
-0.015
-0.013
-0.010
-0.008
-0.006
-0.902
-0.850
-0.697
-0.455
0.421
4.577
15.363
18.118
9.636
2.086
-0.157
-0.322
-0.277
-0.230
-0.169
-0.133
-0.113
-0.103
-0.101
-0.104
-0.108
-0.114
-0.118
-0.119
-0.115
-0.107
-0.099
-0.088
-0.077
-0.066
-0.056
-0.046
-0.039
-0.032
-0.027
-0.021
-0.018
-0.014
-0.011
-0.009
-0.007
-0.950
-0.900
-0.791
-0.243
6.413
78.007
477.182
631.093
291.928
39.792
1.495
-0.280
-0.290
-0.254
-0.193
-0.150
-0.129
-0.123
-0.126
-0.136
-0.149
-0.161
-0.169
-0.173
-0.166
-0.156
-0.142
-0.125
-0.107
-0.089
-0.074
-0.058
-0.047
-0.038
-0.031
-0.025
-0.020
-0.016
-0.013
-0.010
-0.007
-0.962
-0.886
-0.746
0.942
35.725
1081.909
29499.996
47959.980
3301.657
173.270
4.591
-0.185
-0.295
-0.274
-0.217
-0.170
-0.151
-0.152
-0.165
-0.188
-0.212
-0.232
-0.243
-0.244
-0.239
-0.228
-0.208
-0.182
-0.152
-0.124
-0.098
-0.077
-0.060
-0.047
-0.037
-0.028
-0.022
-0.018
-0.014
-0.011
-0.008
-0.542
-0.655
-0.584
2.381
66.854
3386.437
100018.820
100029.953
8925.452
145.833
5.020
-0.144
-0.304
-0.287
-0.239
-0.193
-0.179
-0.190
-0.219
-0.252
-0.274
-0.287
-0.300
-0.308
-0.307
-0.299
-0.282
-0.256
-0.218
-0.174
-0.134
-0.101
-0.076
-0.057
-0.043
-0.033
-0.026
-0.020
-0.016
-0.012
-0.009
6.047
2.839
0.952
5.510
65.145
1137.229
25663.730
34928.102
2091.794
76.230
3.851
-0.114
-0.317
-0.295
-0.257
-0.218
-0.215
-0.241
-0.276
-0.298
-0.317
-0.336
-0.347
-0.348
-0.348
-0.343
-0.329
-0.313
-0.282
-0.241
-0.185
-0.136
-0.098
-0.072
-0.052
-0.038
-0.029
-0.023
-0.018
-0.014
-0.010
141.332
54.991
13.523
24.908
293.829
4787.739
31725.531
16608.771
1355.797
83.912
5.862
0.073
-0.319
-0.307
-0.272
-0.245
-0.257
-0.293
-0.319
-0.338
-0.280
-0.165
-0.190
-0.229
-0.250
-0.307
-0.343
-0.342
-0.323
-0.291
-0.245
-0.183
-0.128
-0.090
-0.064
-0.045
-0.033
-0.025
-0.019
-0.014
-0.011
4472.455
840.642
89.779
119.321
1598.361
100022.211
100015.547
100013.211
14190.909
283.474
12.318
0.428
-0.314
-0.316
-0.288
-0.276
-0.301
-0.338
-0.362
-0.276
1.053
4.052
1.897
0.975
0.727
0.409
0.033
-0.233
-0.335
-0.327
-0.287
-0.234
-0.167
-0.113
-0.077
-0.054
-0.038
-0.029
-0.022
-0.016
-0.012
79028.133
5794.692
387.487
619.773
2372.063
100114.023
100015.891
100002.000
20950.799
341.145
14.309
0.468
-0.331
-0.325
-0.306
-0.307
-0.342
-0.378
-0.403
-0.051
5.889
22.811
9.704
6.065
6.830
7.086
4.485
1.578
0.046
-0.317
-0.321
-0.272
-0.210
-0.141
-0.092
-0.063
-0.044
-0.031
-0.023
-0.018
-0.014
41957.129
3989.852
832.620
2702.409
2471.526
14527.582
100034.875
73217.242
2983.381
124.419
7.545
0.118
-0.363
-0.340
-0.331
-0.340
-0.385
-0.421
-0.441
-0.147
3.327
12.609
14.994
24.050
52.376
83.478
54.132
17.185
2.787
0.012
-0.327
-0.295
-0.246
-0.172
-0.111
-0.073
-0.050
-0.035
-0.025
-0.020
-0.015
1483.728
457.540
654.183
2407.525
1993.588
805.111
1582.433
1018.129
195.264
21.251
1.772
-0.283
-0.402
-0.366
-0.359
-0.374
-0.423
-0.464
-0.484
-0.344
0.949
6.358
21.898
98.933
515.625
1144.062
670.253
128.519
14.556
1.149
-0.268
-0.308
-0.267
-0.199
-0.128
-0.084
-0.057
-0.040
-0.029
-0.022
-0.017
57.971
58.332
213.069
620.627
616.878
223.972
84.731
42.530
13.543
2.271
-0.130
-0.471
-0.441
-0.405
-0.390
-0.398
-0.445
-0.492
-0.514
-0.457
0.257
4.227
30.430
313.570
3056.601
11186.984
5432.183
572.823
43.898
3.112
-0.160
-0.322
-0.276
-0.220
-0.144
-0.092
-0.062
-0.042
-0.031
-0.024
-0.019
6.292
40.079
346.549
2455.546
4254.190
1269.093
130.650
13.865
1.516
-0.262
-0.550
-0.549
-0.493
-0.444
-0.410
-0.412
-0.455
-0.506
-0.536
-0.530
-0.237
2.548
31.167
383.974
4655.518
19558.387
9912.397
847.196
54.994
3.911
-0.056
-0.324
-0.286
-0.233
-0.154
-0.098
-0.066
-0.046
-0.033
-0.026
-0.021
7.737
108.117
1432.760
16735.436
41498.574
5998.966
377.384
23.252
1.101
-0.555
-0.656
-0.615
-0.551
-0.480
-0.436
-0.399
-0.357
-0.366
-0.424
-0.516
-0.463
0.936
14.859
145.827
1176.461
3590.705
2141.402
315.983
28.390
2.672
-0.082
-0.315
-0.287
-0.236
-0.160
-0.103
-0.069
-0.049
-0.035
-0.028
-0.024
15.579
330.395
6718.652
32599.492
29963.332
4827.666
315.543
19.896
0.920
-0.611
-0.709
-0.672
-0.600
-0.523
-0.347
0.176
1.211
1.921
1.393
0.283
-0.338
-0.097
3.707
28.050
118.323
254.154
175.823
47.887
8.379
1.136
-0.142
-0.309
-0.285
-0.229
-0.159
-0.103
-0.072
-0.053
-0.041
-0.032
-0.026
0.040
1.279
3.895
4.038
2.229
1.304
0.530
-0.095
-0.344
-0.332
-0.257
-0.201
-0.152
-0.110
-0.078
-0.057
-0.042
-0.032
-0.023
-0.017
-0.011
-0.008
-0.005
-0.003
-0.002
-0.001
0.
0.
0.
0.
0.
0.
0.
0.
0.
0.
0.
0.
0.
0.
0.
4.543
39.107
118.284
101.638
39.208
23.702
12.310
3.351
0.300
-0.244
-0.248
-0.194
-0.154
-0.111
-0.078
-0.056
-0.041
-0.031
-0.023
-0.016
-0.011
-0.008
-0.005
-0.003
-0.001
-0.001
0.
0.
0.
0.
0.
0.
0.
0.
0.
0.
0.
0.
0.
0.
0.
35.339
673.069
5064.684
3429.415
487.145
324.560
136.801
25.128
3.165
0.061
-0.229
-0.190
-0.153
-0.112
-0.079
-0.056
-0.041
-0.029
-0.021
-0.016
-0.011
-0.008
-0.006
-0.004
-0.001
-0.001
0.
0.
0.
0.
0.
0.
0.
0.
0.
0.
0.
0.
0.
0.
0.
105.588
5059.280
100029.367
67125.453
3518.195
3780.920
1127.046
124.560
11.357
0.704
-0.181
-0.188
-0.152
-0.115
-0.080
-0.055
-0.039
-0.029
-0.021
-0.015
-0.011
-0.008
-0.005
-0.003
-0.001
-0.001
0.000
0.
0.
0.
0.
0.
0.
0.
0.
0.
0.
0.
0.
0.
0.
86.279
2963.508
56534.555
30243.783
9444.606
18401.105
3746.204
257.327
18.280
1.164
-0.147
-0.185
-0.148
-0.114
-0.079
-0.055
-0.038
-0.028
-0.021
-0.015
-0.011
-0.008
-0.005
-0.003
-0.001
-0.001
0.000
0.
0.
0.
0.
0.
0.
0.
0.
0.
0.
0.
0.
0.
0.
18.280
222.935
1259.047
1306.304
3850.979
7613.587
1916.730
162.780
13.317
0.881
-0.156
-0.182
-0.147
-0.114
-0.079
-0.053
-0.038
-0.029
-0.021
-0.015
-0.011
-0.007
-0.005
-0.004
-0.002
-0.001
-0.001
0.
0.
0.
0.
0.
0.
0.
0.
0.
0.
0.
0.
0.
0.
1.582
13.730
44.854
114.828
420.742
612.277
257.315
41.051
4.782
0.271
-0.195
-0.178
-0.146
-0.111
-0.076
-0.054
-0.040
-0.029
-0.020
-0.015
-0.011
-0.007
-0.005
-0.004
-0.002
-0.001
0.000
0.
0.
0.
0.
0.
0.
0.
0.
0.
0.
0.
0.
0.
0.
-0.640
0.348
3.256
12.336
32.364
44.540
23.135
6.508
0.835
-0.133
-0.215
-0.176
-0.144
-0.105
-0.074
-0.054
-0.040
-0.029
-0.021
-0.016
-0.011
-0.007
-0.005
-0.004
-0.002
-0.002
0.000
0.000
0.
0.
0.
0.
0.
0.
0.
0.
0.
0.
0.
0.
0.
-0.816
-0.689
-0.331
0.659
2.252
3.004
1.812
0.407
-0.165
-0.254
-0.212
-0.175
-0.139
-0.101
-0.073
-0.054
-0.040
-0.030
-0.022
-0.017
-0.011
-0.007
-0.005
-0.004
-0.003
-0.002
-0.001
0.000
0.
0.
0.
0.
0.
0.
0.
0.
0.
0.
0.
0.
0.
-0.761
-0.722
-0.681
-0.565
-0.401
-0.306
-0.321
-0.340
-0.317
-0.261
-0.212
-0.175
-0.133
-0.099
-0.074
-0.054
-0.041
-0.031
-0.023
-0.017
-0.011
-0.008
-0.006
-0.004
-0.003
-0.002
-0.001
0.000
0.000
0.
0.
0.
0.
0.
0.
0.000
0.000
0.000
0.000
0.000
0.
-0.534
-0.579
-0.656
-0.674
-0.629
-0.558
-0.478
-0.391
-0.318
-0.263
-0.217
-0.170
-0.130
-0.100
-0.075
-0.055
-0.043
-0.033
-0.023
-0.018
-0.013
-0.009
-0.007
-0.005
-0.004
-0.003
-0.001
0.000
0.000
0.
0.
0.
0.000
0.000
0.000
0.000
0.000
0.000
0.000
0.000
0.000
-0.012
-0.246
-0.528
-0.620
-0.598
-0.540
-0.469
-0.389
-0.324
-0.267
-0.216
-0.169
-0.132
-0.103
-0.079
-0.061
-0.047
-0.035
-0.026
-0.020
-0.014
-0.011
-0.008
-0.006
-0.004
-0.003
-0.003
-0.002
-0.001
-0.001
-0.001
0.000
0.000
0.000
0.000
0.000
0.000
0.000
0.000
0.000
0.000
1.050
0.251
-0.342
-0.569
-0.568
-0.520
-0.462
-0.388
-0.320
-0.265
-0.217
-0.175
-0.140
-0.110
-0.086
-0.066
-0.050
-0.038
-0.027
-0.022
-0.016
-0.012
-0.009
-0.007
-0.005
-0.003
-0.003
-0.003
-0.002
-0.002
-0.001
-0.001
-0.001
-0.001
0.000
0.000
0.000
0.000
0.000
0.000
0.000
5.188
1.693
-0.057
-0.507
-0.538
-0.495
-0.452
-0.382
-0.318
-0.268
-0.226
-0.186
-0.152
-0.120
-0.094
-0.072
-0.055
-0.043
-0.032
-0.024
-0.018
-0.014
-0.010
-0.009
-0.006
-0.004
-0.004
-0.003
-0.002
-0.002
-0.002
-0.002
-0.002
-0.001
-0.001
-0.001
0.000
0.000
0.000
0.000
0.000
19.813
5.992
0.648
-0.421
-0.526
-0.487
-0.448
-0.382
-0.321
-0.271
-0.232
-0.197
-0.164
-0.131
-0.101
-0.078
-0.061
-0.047
-0.035
-0.027
-0.020
-0.016
-0.012
-0.010
-0.008
-0.006
-0.005
-0.004
-0.003
-0.003
-0.003
-0.003
-0.002
-0.002
-0.001
-0.001
-0.001
-0.001
0.000
0.000
0.000
44.361
11.109
1.515
-0.328
-0.530
-0.498
-0.455
-0.390
-0.327
-0.278
-0.238
-0.203
-0.172
-0.139
-0.109
-0.084
-0.065
-0.050
-0.037
-0.029
-0.022
-0.017
-0.014
-0.012
-0.010
-0.008
-0.007
-0.007
-0.006
-0.005
-0.003
-0.003
-0.003
-0.003
-0.002
-0.002
-0.002
-0.001
-0.001
0.000
0.000
40.721
11.035
1.327
-0.366
-0.553
-0.518
-0.468
-0.404
-0.341
-0.291
-0.248
-0.210
-0.179
-0.145
-0.114
-0.087
-0.069
-0.054
-0.041
-0.030
-0.023
-0.020
-0.017
-0.014
-0.012
-0.011
-0.010
-0.009
-0.007
-0.007
-0.006
-0.005
-0.005
-0.004
-0.004
-0.003
-0.002
-0.002
-0.001
-0.001
0.000
16.505
4.426
0.364
-0.485
-0.573
-0.521
-0.475
-0.416
-0.359
-0.307
-0.260
-0.220
-0.185
-0.149
-0.117
-0.090
-0.071
-0.056
-0.043
-0.033
-0.026
-0.022
-0.019
-0.017
-0.015
-0.014
-0.013
-0.012
-0.010
-0.009
-0.008
-0.008
-0.006
-0.006
-0.005
-0.004
-0.003
-0.003
-0.002
-0.001
-0.001
3.121
0.665
-0.363
-0.587
-0.576
-0.521
-0.468
-0.415
-0.369
-0.324
-0.273
-0.231
-0.188
-0.150
-0.118
-0.092
-0.072
-0.059
-0.047
-0.036
-0.030
-0.025
-0.023
-0.020
-0.019
-0.017
-0.016
-0.014
-0.012
-0.011
-0.011
-0.010
-0.009
-0.007
-0.006
-0.005
-0.004
-0.004
-0.003
-0.002
-0.001
0.089
-0.444
-0.603
-0.572
-0.524
-0.489
-0.454
-0.409
-0.367
-0.330
-0.286
-0.236
-0.189
-0.151
-0.118
-0.093
-0.075
-0.060
-0.049
-0.039
-0.033
-0.030
-0.026
-0.024
-0.023
-0.021
-0.020
-0.017
-0.016
-0.016
-0.013
-0.012
-0.011
-0.010
-0.008
-0.007
-0.006
-0.005
-0.003
-0.003
-0.001
0.230
-0.511
-0.505
-0.283
-0.159
-0.240
-0.341
-0.383
-0.360
-0.323
-0.287
-0.237
-0.188
-0.149
-0.118
-0.095
-0.077
-0.062
-0.052
-0.041
-0.036
-0.034
-0.031
-0.029
-0.027
-0.025
-0.024
-0.021
-0.019
-0.018
-0.016
-0.015
-0.013
-0.012
-0.010
-0.009
-0.007
-0.006
-0.004
-0.003
-0.002
1.498
-0.174
-0.066
0.659
1.017
0.588
0.000
-0.304
-0.351
-0.319
-0.283
-0.237
-0.188
-0.149
-0.118
-0.094
-0.078
-0.065
-0.054
-0.046
-0.041
-0.039
-0.037
-0.035
-0.032
-0.030
-0.028
-0.026
-0.024
-0.022
-0.020
-0.017
-0.016
-0.014
-0.012
-0.010
-0.009
-0.007
-0.006
-0.004
-0.003
2.293
0.122
0.650
2.232
3.257
2.136
0.495
-0.186
-0.343
-0.323
-0.285
-0.241
-0.191
-0.152
-0.120
-0.097
-0.082
-0.069
-0.059
-0.051
-0.047
-0.045
-0.043
-0.041
-0.039
-0.036
-0.034
-0.031
-0.029
-0.027
-0.024
-0.021
-0.019
-0.017
-0.015
-0.012
-0.010
-0.009
-0.008
-0.006
-0.003
1.525
0.047
0.946
3.206
4.198
2.771
0.706
-0.176
-0.364
-0.348
-0.303
-0.253
-0.199
-0.156
-0.125
-0.101
-0.085
-0.073
-0.064
-0.058
-0.055
-0.052
-0.051
-0.050
-0.047
-0.044
-0.042
-0.038
-0.035
-0.032
-0.030
-0.026
-0.022
-0.019
-0.017
-0.015
-0.012
-0.010
-0.008
-0.007
-0.005
0.110
-0.324
0.348
1.833
2.483
1.591
0.329
-0.262
-0.394
-0.373
-0.335
-0.279
-0.216
-0.165
-0.132
-0.108
-0.089
-0.079
-0.072
-0.067
-0.065
-0.064
-0.062
-0.062
-0.059
-0.055
-0.051
-0.047
-0.043
-0.039
-0.036
-0.031
-0.026
-0.023
-0.019
-0.017
-0.014
-0.011
-0.009
-0.007
-0.006
-0.592
-0.631
-0.288
0.245
0.506
0.272
-0.162
-0.384
-0.416
-0.386
-0.350
-0.306
-0.242
-0.184
-0.141
-0.114
-0.098
-0.088
-0.081
-0.077
-0.078
-0.078
-0.078
-0.079
-0.075
-0.071
-0.065
-0.059
-0.054
-0.048
-0.043
-0.038
-0.031
-0.027
-0.023
-0.019
-0.016
-0.013
-0.010
-0.008
-0.006
-0.818
-0.788
-0.644
-0.464
-0.332
-0.067
0.355
0.414
-0.043
-0.324
-0.362
-0.314
-0.269
-0.208
-0.159
-0.127
-0.108
-0.097
-0.093
-0.093
-0.095
-0.098
-0.100
-0.101
-0.099
-0.093
-0.086
-0.078
-0.070
-0.060
-0.052
-0.045
-0.037
-0.031
-0.027
-0.022
-0.017
-0.014
-0.011
-0.009
-0.008
-0.909
-0.859
-0.780
-0.621
0.348
5.891
20.125
22.238
8.167
1.162
-0.232
-0.326
-0.283
-0.234
-0.177
-0.140
-0.123
-0.113
-0.112
-0.115
-0.122
-0.129
-0.133
-0.136
-0.134
-0.126
-0.116
-0.104
-0.091
-0.078
-0.065
-0.055
-0.044
-0.037
-0.030
-0.025
-0.021
-0.016
-0.013
-0.010
-0.008
-0.955
-0.898
-0.798
-0.164
8.519
117.027
850.818
1082.107
199.858
16.154
0.749
-0.293
-0.298
-0.260
-0.201
-0.158
-0.138
-0.133
-0.137
-0.148
-0.163
-0.176
-0.184
-0.188
-0.185
-0.175
-0.161
-0.143
-0.123
-0.103
-0.085
-0.068
-0.054
-0.044
-0.035
-0.029
-0.023
-0.018
-0.014
-0.012
-0.009
-0.952
-0.885
-0.736
1.219
47.634
2009.994
100000.391
100002.008
4418.349
97.211
3.597
-0.200
-0.308
-0.279
-0.224
-0.178
-0.161
-0.162
-0.174
-0.197
-0.220
-0.233
-0.243
-0.246
-0.241
-0.233
-0.219
-0.198
-0.169
-0.139
-0.111
-0.087
-0.067
-0.052
-0.041
-0.033
-0.025
-0.020
-0.016
-0.012
-0.009
-0.209
-0.495
-0.512
2.715
88.297
7684.345
100011.266
100009.422
21591.744
199.211
5.733
-0.137
-0.318
-0.295
-0.248
-0.202
-0.190
-0.200
-0.228
-0.258
-0.281
-0.300
-0.316
-0.323
-0.317
-0.305
-0.286
-0.261
-0.230
-0.190
-0.148
-0.112
-0.084
-0.064
-0.048
-0.038
-0.029
-0.023
-0.017
-0.014
-0.009
13.043
6.367
2.091
5.434
62.842
1651.218
79440.141
100162.766
3902.570
93.834
4.063
-0.152
-0.332
-0.307
-0.269
-0.229
-0.226
-0.251
-0.287
-0.313
-0.337
-0.350
-0.330
-0.288
-0.290
-0.318
-0.335
-0.319
-0.290
-0.253
-0.199
-0.147
-0.107
-0.078
-0.058
-0.043
-0.032
-0.024
-0.019
-0.015
-0.011
434.475
143.112
29.116
33.376
160.827
1491.893
6579.019
4501.418
662.159
54.099
4.088
-0.052
-0.341
-0.320
-0.288
-0.259
-0.269
-0.307
-0.338
-0.363
-0.364
-0.236
0.112
0.542
0.480
0.093
-0.228
-0.337
-0.322
-0.295
-0.259
-0.193
-0.136
-0.096
-0.069
-0.049
-0.035
-0.027
-0.020
-0.016
-0.012
48974.227
4470.567
292.951
413.095
865.335
16225.561
100027.781
84857.258
3347.752
137.243
7.685
0.150
-0.348
-0.335
-0.306
-0.293
-0.315
-0.356
-0.379
-0.394
-0.223
0.602
2.697
5.582
5.231
2.443
0.588
-0.190
-0.349
-0.322
-0.291
-0.244
-0.173
-0.118
-0.080
-0.057
-0.041
-0.030
-0.023
-0.017
-0.013
100020.680
67320.281
2736.637
12539.994
9341.267
24841.926
100068.313
100005.641
4721.689
162.727
8.177
0.166
-0.371
-0.348
-0.328
-0.326
-0.360
-0.394
-0.415
-0.382
0.234
3.148
11.660
26.004
25.494
13.508
5.206
1.403
-0.059
-0.339
-0.318
-0.277
-0.212
-0.143
-0.094
-0.065
-0.045
-0.033
-0.025
-0.018
-0.014
100031.109
36485.102
16615.135
100031.563
100237.156
8651.834
21146.297
11023.292
1015.095
62.234
4.616
-0.095
-0.407
-0.369
-0.356
-0.359
-0.397
-0.430
-0.455
-0.372
0.592
5.921
26.592
64.444
83.110
89.807
60.012
18.363
2.536
-0.072
-0.342
-0.303
-0.247
-0.169
-0.111
-0.074
-0.052
-0.037
-0.027
-0.020
-0.016
9861.356
1933.722
14282.591
100036.688
100073.016
4955.133
737.833
424.079
96.369
13.100
1.029
-0.378
-0.442
-0.399
-0.387
-0.396
-0.433
-0.472
-0.499
-0.393
0.555
6.177
30.396
108.501
566.395
2759.932
1907.223
241.242
20.247
1.190
-0.291
-0.325
-0.270
-0.193
-0.125
-0.083
-0.057
-0.040
-0.030
-0.023
-0.018
152.105
194.714
1678.218
9270.843
6997.096
1136.977
142.350
32.639
9.048
1.398
-0.285
-0.531
-0.487
-0.442
-0.426
-0.431
-0.459
-0.505
-0.532
-0.457
0.131
3.454
23.245
254.509
9953.500
100172.063
100097.984
2714.918
82.515
3.634
-0.171
-0.336
-0.286
-0.213
-0.137
-0.089
-0.061
-0.043
-0.031
-0.025
-0.021
12.852
102.419
1827.579
31631.064
85075.852
11082.492
514.517
30.028
2.180
-0.335
-0.612
-0.606
-0.549
-0.495
-0.456
-0.454
-0.477
-0.526
-0.554
-0.513
-0.271
1.501
18.577
382.315
26763.828
100197.391
100115.219
6599.698
120.301
4.694
-0.139
-0.339
-0.296
-0.225
-0.146
-0.095
-0.064
-0.046
-0.035
-0.027
-0.022
10.713
222.304
9756.895
100054.047
100031.945
100010.594
1919.910
63.268
3.076
-0.476
-0.693
-0.668
-0.619
-0.543
-0.497
-0.479
-0.467
-0.494
-0.543
-0.555
-0.498
0.273
8.638
141.448
3499.662
49046.168
26697.734
1338.257
55.452
2.965
-0.226
-0.334
-0.301
-0.228
-0.147
-0.098
-0.069
-0.050
-0.038
-0.029
-0.024
11.038
219.751
7766.022
100274.883
100100.734
98511.242
1554.278
55.702
3.260
-0.477
-0.744
-0.721
-0.668
-0.596
-0.511
-0.303
0.065
0.312
0.088
-0.298
-0.525
-0.387
1.953
22.052
165.560
613.160
496.103
104.760
13.284
0.754
-0.328
-0.327
-0.298
-0.222
-0.146
-0.099
-0.070
-0.054
-0.041
-0.032
-0.028
-0.006
2.679
6.930
5.880
1.981
0.190
-0.216
-0.359
-0.394
-0.329
-0.251
-0.197
-0.144
-0.103
-0.074
-0.055
-0.042
-0.030
-0.023
-0.016
-0.011
-0.007
-0.005
-0.003
-0.002
-0.001
0.
0.
0.
0.
0.
0.
0.
0.
0.
0.
0.
0.
0.
0.
0.
7.518
70.336
273.094
199.069
42.718
7.471
2.411
0.506
-0.199
-0.302
-0.241
-0.188
-0.146
-0.103
-0.074
-0.054
-0.041
-0.029
-0.021
-0.015
-0.011
-0.007
-0.005
-0.004
-0.001
-0.001
0.
0.
0.
0.
0.
0.
0.
0.
0.
0.
0.
0.
0.
0.
0.
70.291
2009.554
34587.801
18530.789
696.907
52.654
16.772
4.382
0.519
-0.206
-0.235
-0.183
-0.146
-0.106
-0.075
-0.054
-0.039
-0.028
-0.021
-0.015
-0.010
-0.008
-0.005
-0.004
-0.001
-0.001
0.
0.
0.
0.
0.
0.
0.
0.
0.
0.
0.
0.
0.
0.
0.
244.627
29497.039
100004.820
100032.266
5157.594
208.209
70.387
15.626
2.112
-0.019
-0.222
-0.180
-0.145
-0.106
-0.076
-0.053
-0.037
-0.028
-0.021
-0.015
-0.010
-0.008
-0.006
-0.003
-0.001
-0.001
0.
0.
0.
0.
0.
0.
0.
0.
0.
0.
0.
0.
0.
0.
0.
177.485
13712.930
100007.523
100053.250
3156.115
335.692
126.620
25.226
3.208
0.092
-0.209
-0.177
-0.144
-0.107
-0.074
-0.052
-0.037
-0.027
-0.020
-0.015
-0.010
-0.007
-0.006
-0.004
-0.002
-0.001
0.000
0.
0.
0.
0.
0.
0.
0.
0.
0.
0.
0.
0.
0.
0.
32.156
599.258
4419.637
2635.985
381.388
208.187
88.500
18.276
2.511
0.043
-0.207
-0.173
-0.142
-0.106
-0.074
-0.052
-0.037
-0.028
-0.021
-0.015
-0.011
-0.007
-0.005
-0.004
-0.002
-0.001
0.000
0.
0.
0.
0.
0.
0.
0.
0.
0.
0.
0.
0.
0.
0.
2.770
22.267
66.429
65.065
47.784
50.144
25.236
6.525
0.942
-0.130
-0.210
-0.171
-0.142
-0.101
-0.073
-0.052
-0.039
-0.028
-0.020
-0.016
-0.012
-0.007
-0.005
-0.004
-0.002
-0.002
-0.001
0.000
0.
0.
0.
0.
0.
0.
0.
0.
0.
0.
0.
0.
0.
-0.531
0.414
2.221
3.769
6.129
6.526
3.980
1.088
-0.003
-0.232
-0.208
-0.172
-0.138
-0.101
-0.073
-0.054
-0.040
-0.028
-0.022
-0.016
-0.012
-0.007
-0.005
-0.004
-0.002
-0.002
-0.001
0.000
0.
0.
0.
0.
0.
0.
0.
0.
0.
0.
0.
0.
0.
-0.722
-0.659
-0.529
-0.225
0.143
0.362
0.104
-0.172
-0.284
-0.257
-0.208
-0.174
-0.134
-0.100
-0.073
-0.055
-0.040
-0.030
-0.023
-0.017
-0.011
-0.007
-0.006
-0.004
-0.003
-0.002
-0.001
0.000
0.000
0.
0.
0.
0.
0.000
0.000
0.000
0.000
0.000
0.000
0.000
0.000
-0.126
-0.317
-0.533
-0.600
-0.538
-0.466
-0.427
-0.379
-0.314
-0.258
-0.216
-0.175
-0.134
-0.103
-0.076
-0.056
-0.044
-0.032
-0.024
-0.018
-0.012
-0.008
-0.006
-0.004
-0.003
-0.002
-0.001
-0.001
0.000
0.000
0.
0.000
0.000
0.000
0.000
0.000
0.000
0.000
0.000
0.000
0.000
2.327
1.259
0.023
-0.496
-0.584
-0.530
-0.459
-0.389
-0.323
-0.272
-0.226
-0.180
-0.141
-0.108
-0.081
-0.062
-0.047
-0.036
-0.026
-0.020
-0.015
-0.010
-0.008
-0.005
-0.004
-0.004
-0.003
-0.002
-0.001
0.000
0.000
0.000
0.000
0.000
0.000
0.000
0.000
0.000
0.000
0.000
0.000
9.044
5.004
1.215
-0.230
-0.528
-0.517
-0.460
-0.402
-0.340
-0.285
-0.236
-0.193
-0.153
-0.119
-0.091
-0.070
-0.053
-0.040
-0.029
-0.021
-0.017
-0.011
-0.009
-0.006
-0.005
-0.003
-0.003
-0.003
-0.002
-0.002
-0.001
-0.001
-0.001
0.000
0.000
0.000
0.000
0.000
0.000
0.000
0.000
18.196
9.594
2.584
0.014
-0.482
-0.506
-0.463
-0.409
-0.346
-0.291
-0.245
-0.207
-0.172
-0.136
-0.105
-0.079
-0.059
-0.045
-0.034
-0.025
-0.020
-0.014
-0.010
-0.009
-0.006
-0.005
-0.004
-0.004
-0.002
-0.002
-0.002
-0.002
-0.002
-0.001
-0.001
0.000
0.000
0.000
0.000
0.000
0.000
49.257
17.141
3.517
0.113
-0.478
-0.498
-0.464
-0.410
-0.344
-0.292
-0.249
-0.214
-0.186
-0.153
-0.118
-0.089
-0.066
-0.050
-0.038
-0.029
-0.021
-0.015
-0.012
-0.010
-0.008
-0.006
-0.005
-0.005
-0.004
-0.003
-0.003
-0.003
-0.003
-0.003
-0.002
-0.002
-0.002
-0.001
-0.001
0.000
0.000
286.633
55.298
6.828
0.332
-0.483
-0.503
-0.468
-0.415
-0.351
-0.299
-0.258
-0.224
-0.193
-0.164
-0.131
-0.099
-0.074
-0.055
-0.041
-0.031
-0.025
-0.016
-0.014
-0.011
-0.009
-0.008
-0.007
-0.006
-0.006
-0.005
-0.004
-0.004
-0.004
-0.003
-0.003
-0.002
-0.002
-0.002
-0.002
-0.001
0.000
1015.286
124.978
12.293
0.641
-0.483
-0.525
-0.484
-0.425
-0.361
-0.312
-0.271
-0.234
-0.200
-0.170
-0.140
-0.107
-0.080
-0.059
-0.045
-0.034
-0.027
-0.020
-0.016
-0.014
-0.012
-0.011
-0.010
-0.009
-0.008
-0.007
-0.006
-0.005
-0.005
-0.004
-0.004
-0.003
-0.003
-0.002
-0.002
-0.002
-0.001
915.338
113.894
11.111
0.488
-0.507
-0.555
-0.503
-0.433
-0.368
-0.318
-0.279
-0.244
-0.208
-0.175
-0.146
-0.112
-0.084
-0.065
-0.049
-0.038
-0.029
-0.023
-0.019
-0.017
-0.015
-0.014
-0.012
-0.011
-0.011
-0.008
-0.008
-0.007
-0.006
-0.006
-0.005
-0.004
-0.004
-0.003
-0.003
-0.002
-0.002
214.211
40.952
4.892
-0.027
-0.571
-0.582
-0.518
-0.447
-0.379
-0.326
-0.286
-0.250
-0.215
-0.181
-0.151
-0.115
-0.087
-0.067
-0.052
-0.040
-0.032
-0.026
-0.024
-0.020
-0.018
-0.017
-0.016
-0.015
-0.014
-0.012
-0.010
-0.009
-0.008
-0.007
-0.006
-0.005
-0.005
-0.004
-0.003
-0.003
-0.002
28.332
7.692
0.861
-0.449
-0.609
-0.580
-0.525
-0.456
-0.394
-0.343
-0.296
-0.258
-0.221
-0.188
-0.151
-0.116
-0.089
-0.069
-0.054
-0.044
-0.036
-0.030
-0.028
-0.025
-0.023
-0.021
-0.020
-0.019
-0.017
-0.015
-0.013
-0.011
-0.011
-0.009
-0.007
-0.007
-0.005
-0.005
-0.004
-0.003
-0.003
4.612
0.986
-0.362
-0.605
-0.602
-0.578
-0.524
-0.456
-0.403
-0.357
-0.309
-0.268
-0.227
-0.188
-0.148
-0.115
-0.091
-0.071
-0.058
-0.046
-0.039
-0.035
-0.032
-0.029
-0.027
-0.025
-0.024
-0.023
-0.021
-0.019
-0.018
-0.015
-0.013
-0.011
-0.010
-0.008
-0.007
-0.005
-0.005
-0.004
-0.003
6.542
0.588
-0.508
-0.600
-0.570
-0.559
-0.511
-0.456
-0.409
-0.370
-0.326
-0.277
-0.228
-0.181
-0.143
-0.113
-0.089
-0.074
-0.061
-0.050
-0.043
-0.040
-0.037
-0.034
-0.032
-0.031
-0.030
-0.027
-0.025
-0.023
-0.021
-0.019
-0.016
-0.014
-0.012
-0.011
-0.009
-0.007
-0.005
-0.005
-0.004
19.588
1.987
-0.364
-0.523
-0.478
-0.484
-0.472
-0.447
-0.407
-0.373
-0.330
-0.273
-0.219
-0.176
-0.140
-0.111
-0.090
-0.076
-0.064
-0.055
-0.050
-0.047
-0.044
-0.042
-0.040
-0.037
-0.036
-0.033
-0.030
-0.028
-0.025
-0.022
-0.019
-0.016
-0.014
-0.012
-0.010
-0.008
-0.007
-0.005
-0.004
29.225
2.847
-0.224
-0.421
-0.345
-0.369
-0.426
-0.436
-0.404
-0.366
-0.324
-0.267
-0.215
-0.171
-0.138
-0.111
-0.093
-0.080
-0.070
-0.062
-0.057
-0.054
-0.052
-0.050
-0.049
-0.045
-0.044
-0.040
-0.037
-0.034
-0.030
-0.026
-0.023
-0.020
-0.017
-0.014
-0.012
-0.010
-0.008
-0.006
-0.004
17.862
1.750
-0.311
-0.378
-0.282
-0.347
-0.425
-0.449
-0.419
-0.376
-0.330
-0.271
-0.216
-0.172
-0.139
-0.114
-0.096
-0.084
-0.074
-0.068
-0.065
-0.064
-0.062
-0.060
-0.058
-0.055
-0.053
-0.049
-0.045
-0.040
-0.036
-0.032
-0.028
-0.023
-0.019
-0.017
-0.014
-0.012
-0.010
-0.008
-0.006
5.174
0.296
-0.514
-0.479
-0.394
-0.413
-0.459
-0.466
-0.433
-0.395
-0.353
-0.287
-0.227
-0.180
-0.144
-0.120
-0.102
-0.091
-0.084
-0.078
-0.078
-0.078
-0.077
-0.077
-0.072
-0.068
-0.065
-0.060
-0.054
-0.049
-0.043
-0.038
-0.033
-0.028
-0.023
-0.019
-0.016
-0.013
-0.011
-0.009
-0.007
0.472
-0.522
-0.668
-0.587
-0.534
-0.522
-0.510
-0.483
-0.449
-0.413
-0.368
-0.313
-0.248
-0.191
-0.152
-0.126
-0.110
-0.099
-0.093
-0.091
-0.092
-0.093
-0.094
-0.095
-0.094
-0.088
-0.083
-0.074
-0.067
-0.060
-0.053
-0.045
-0.039
-0.032
-0.027
-0.022
-0.018
-0.015
-0.012
-0.010
-0.008
-0.690
-0.781
-0.734
-0.668
-0.608
-0.423
-0.117
-0.033
-0.246
-0.393
-0.377
-0.325
-0.274
-0.213
-0.167
-0.137
-0.120
-0.110
-0.106
-0.108
-0.112
-0.116
-0.119
-0.120
-0.120
-0.115
-0.107
-0.097
-0.085
-0.075
-0.064
-0.055
-0.046
-0.037
-0.031
-0.025
-0.021
-0.017
-0.014
-0.011
-0.009
-0.915
-0.866
-0.793
-0.695
-0.151
2.615
8.616
9.509
3.701
0.374
-0.318
-0.337
-0.290
-0.239
-0.185
-0.148
-0.132
-0.126
-0.125
-0.131
-0.139
-0.149
-0.155
-0.158
-0.158
-0.152
-0.141
-0.126
-0.111
-0.096
-0.080
-0.066
-0.054
-0.044
-0.036
-0.029
-0.024
-0.020
-0.015
-0.012
-0.009
-0.956
-0.905
-0.828
-0.431
3.485
39.095
197.502
244.860
63.983
6.621
0.180
-0.333
-0.309
-0.263
-0.206
-0.167
-0.149
-0.147
-0.153
-0.165
-0.181
-0.195
-0.203
-0.207
-0.205
-0.199
-0.187
-0.167
-0.145
-0.122
-0.100
-0.081
-0.065
-0.052
-0.041
-0.033
-0.027
-0.022
-0.017
-0.013
-0.010
-0.939
-0.898
-0.788
0.299
18.191
380.105
5057.112
6669.953
672.540
35.730
1.531
-0.286
-0.324
-0.285
-0.229
-0.189
-0.173
-0.176
-0.190
-0.212
-0.228
-0.239
-0.250
-0.253
-0.253
-0.245
-0.234
-0.217
-0.191
-0.160
-0.127
-0.101
-0.079
-0.061
-0.047
-0.038
-0.029
-0.023
-0.018
-0.015
-0.011
-0.119
-0.530
-0.604
1.013
33.019
960.728
25211.553
40642.480
2011.085
64.377
2.607
-0.258
-0.335
-0.306
-0.255
-0.213
-0.201
-0.215
-0.240
-0.259
-0.281
-0.302
-0.311
-0.309
-0.305
-0.306
-0.295
-0.271
-0.243
-0.209
-0.167
-0.128
-0.097
-0.073
-0.055
-0.042
-0.033
-0.025
-0.020
-0.016
-0.012
11.650
5.222
1.880
3.325
25.487
360.914
4451.711
5835.522
610.377
35.045
1.718
-0.292
-0.350
-0.322
-0.278
-0.243
-0.240
-0.263
-0.288
-0.319
-0.341
-0.295
-0.143
0.037
0.047
-0.141
-0.293
-0.327
-0.301
-0.262
-0.215
-0.163
-0.119
-0.087
-0.064
-0.048
-0.037
-0.027
-0.021
-0.017
-0.013
295.898
110.149
31.448
36.999
60.844
196.345
576.022
480.781
126.817
16.827
1.338
-0.291
-0.368
-0.338
-0.302
-0.276
-0.285
-0.311
-0.338
-0.360
-0.243
0.392
2.216
4.698
4.332
2.042
0.310
-0.255
-0.332
-0.307
-0.270
-0.206
-0.146
-0.104
-0.075
-0.054
-0.040
-0.030
-0.023
-0.017
-0.013
19916.740
2425.229
426.773
1028.513
828.169
856.343
2414.844
1555.298
260.836
27.816
2.219
-0.221
-0.390
-0.357
-0.326
-0.312
-0.328
-0.349
-0.379
-0.326
0.443
4.690
21.361
48.427
44.610
18.329
3.802
0.297
-0.305
-0.332
-0.302
-0.254
-0.181
-0.125
-0.087
-0.062
-0.045
-0.032
-0.024
-0.018
-0.013
100077.094
26990.402
7994.874
84861.055
54910.246
3809.959
3477.271
2146.113
310.984
31.976
2.546
-0.237
-0.423
-0.377
-0.353
-0.348
-0.363
-0.384
-0.412
-0.165
2.420
21.383
136.093
413.603
414.827
117.130
19.675
2.868
0.037
-0.340
-0.323
-0.287
-0.217
-0.148
-0.100
-0.069
-0.048
-0.035
-0.026
-0.020
-0.015
100079.469
16318.883
100316.156
100018.594
100043.758
27648.830
1202.618
570.699
114.881
15.401
1.145
-0.378
-0.453
-0.403
-0.385
-0.380
-0.394
-0.423
-0.423
0.099
4.865
52.916
455.963
1921.459
1749.316
414.050
98.212
20.875
2.749
-0.107
-0.345
-0.310
-0.246
-0.168
-0.112
-0.076
-0.053
-0.039
-0.028
-0.022
-0.016
5109.048
2184.372
100075.953
100034.969
100050.305
23985.805
500.185
80.359
22.355
3.520
-0.003
-0.514
-0.488
-0.439
-0.421
-0.413
-0.431
-0.457
-0.393
0.310
5.429
49.508
417.277
1766.312
2213.899
4228.415
2728.728
288.452
20.607
1.088
-0.301
-0.332
-0.268
-0.188
-0.123
-0.083
-0.058
-0.042
-0.031
-0.024
-0.019
125.258
341.086
5465.831
55561.566
32595.773
2597.131
183.967
20.637
3.442
0.147
-0.528
-0.604
-0.540
-0.490
-0.463
-0.454
-0.474
-0.484
-0.349
0.452
3.800
22.133
136.493
634.328
15273.930
100103.688
100019.961
3918.437
95.926
3.516
-0.189
-0.346
-0.283
-0.203
-0.132
-0.089
-0.061
-0.045
-0.034
-0.026
-0.021
13.358
122.316
2131.055
41992.684
100554.813
12617.787
573.217
32.618
2.040
-0.502
-0.689
-0.665
-0.613
-0.551
-0.510
-0.488
-0.501
-0.506
-0.365
0.357
2.016
6.836
33.385
476.230
49009.293
100025.227
100016.172
9859.995
146.738
5.329
-0.152
-0.349
-0.293
-0.211
-0.138
-0.092
-0.066
-0.048
-0.036
-0.027
-0.023
10.938
238.345
12505.012
100029.469
100032.906
100033.344
2408.546
75.292
4.437
-0.377
-0.742
-0.724
-0.687
-0.612
-0.561
-0.534
-0.535
-0.548
-0.461
-0.049
0.711
1.892
10.307
160.564
5064.939
92940.477
49158.172
3798.445
198.462
4.864
-0.214
-0.347
-0.294
-0.210
-0.137
-0.095
-0.068
-0.051
-0.040
-0.032
-0.025
9.566
215.536
8600.768
100018.633
100070.797
100210.453
2087.690
98.546
8.132
-0.076
-0.760
-0.754
-0.717
-0.651
-0.612
-0.560
-0.467
-0.419
-0.446
-0.397
-0.210
0.037
1.868
22.661
190.334
749.451
858.766
4808.526
232.005
3.241
-0.311
-0.341
-0.288
-0.202
-0.135
-0.095
-0.070
-0.054
-0.043
-0.036
-0.029
-0.337
1.295
3.816
3.228
1.010
-0.228
-0.454
-0.434
-0.392
-0.320
-0.248
-0.187
-0.134
-0.097
-0.070
-0.053
-0.040
-0.030
-0.022
-0.015
-0.011
-0.007
-0.005
-0.003
-0.002
-0.001
0.
0.
0.
0.
0.
0.
0.
0.
0.
0.
0.
0.
0.
0.
0.
4.582
38.938
117.299
99.597
27.185
3.909
0.134
-0.286
-0.348
-0.308
-0.233
-0.182
-0.133
-0.096
-0.069
-0.051
-0.039
-0.029
-0.020
-0.015
-0.011
-0.007
-0.005
-0.003
-0.002
-0.001
0.
0.
0.
0.
0.
0.
0.
0.
0.
0.
0.
0.
0.
0.
0.
35.328
672.205
5060.574
3496.496
581.636
37.998
2.617
0.288
-0.208
-0.287
-0.226
-0.176
-0.135
-0.096
-0.070
-0.050
-0.037
-0.027
-0.021
-0.015
-0.010
-0.007
-0.005
-0.004
-0.001
0.000
0.
0.
0.
0.
0.
0.
0.
0.
0.
0.
0.
0.
0.
0.
0.
105.462
5056.911
100006.039
67077.969
2238.114
80.878
6.740
1.386
0.030
-0.251
-0.220
-0.172
-0.135
-0.096
-0.070
-0.049
-0.036
-0.027
-0.021
-0.015
-0.010
-0.007
-0.006
-0.004
-0.001
-0.001
0.
0.
0.
0.
0.
0.
0.
0.
0.
0.
0.
0.
0.
0.
0.
86.082
2959.629
56483.723
29519.494
898.017
47.343
8.615
2.140
0.166
-0.226
-0.215
-0.170
-0.135
-0.098
-0.067
-0.048
-0.036
-0.027
-0.020
-0.015
-0.010
-0.007
-0.006
-0.003
-0.002
-0.001
0.000
0.
0.
0.
0.
0.
0.
0.
0.
0.
0.
0.
0.
0.
0.
18.125
219.812
1221.740
854.472
114.413
18.226
6.075
1.627
0.100
-0.228
-0.210
-0.167
-0.134
-0.097
-0.069
-0.050
-0.037
-0.027
-0.020
-0.015
-0.011
-0.007
-0.005
-0.003
-0.002
-0.002
-0.001
0.
0.
0.
0.
0.
0.
0.
0.
0.
0.
0.
0.
0.
0.
1.561
12.467
32.588
28.043
10.237
4.494
2.123
0.518
-0.130
-0.248
-0.205
-0.167
-0.131
-0.095
-0.070
-0.051
-0.037
-0.028
-0.021
-0.016
-0.012
-0.007
-0.005
-0.003
-0.002
-0.002
-0.001
0.000
0.
0.
0.
0.
0.
0.
0.
0.000
0.000
0.000
0.000
0.
0.
-0.564
0.053
0.928
1.010
0.690
0.467
0.175
-0.153
-0.276
-0.253
-0.203
-0.171
-0.130
-0.095
-0.071
-0.053
-0.040
-0.029
-0.022
-0.017
-0.011
-0.007
-0.006
-0.004
-0.003
-0.002
-0.001
-0.001
0.000
0.000
0.
0.
0.000
0.000
0.000
0.000
0.000
0.000
0.000
0.000
0.000
-0.259
-0.364
-0.499
-0.518
-0.451
-0.380
-0.363
-0.359
-0.314
-0.255
-0.211
-0.173
-0.131
-0.099
-0.075
-0.056
-0.043
-0.032
-0.024
-0.018
-0.013
-0.008
-0.006
-0.004
-0.003
-0.002
-0.001
-0.001
0.000
0.000
0.000
0.000
0.000
0.000
0.000
0.000
0.000
0.000
0.000
0.000
0.000
3.694
2.160
0.371
-0.413
-0.553
-0.511
-0.458
-0.391
-0.321
-0.268
-0.226
-0.181
-0.140
-0.107
-0.082
-0.062
-0.048
-0.035
-0.027
-0.020
-0.014
-0.009
-0.007
-0.005
-0.004
-0.003
-0.001
-0.001
0.000
0.
0.000
0.000
0.000
0.000
0.000
0.000
0.000
0.000
0.000
0.000
0.000
31.834
17.975
4.486
0.338
-0.465
-0.525
-0.463
-0.406
-0.346
-0.294
-0.245
-0.200
-0.159
-0.122
-0.092
-0.071
-0.053
-0.040
-0.030
-0.022
-0.016
-0.011
-0.009
-0.006
-0.005
-0.003
-0.003
-0.003
-0.002
-0.002
-0.001
0.000
0.000
0.000
0.000
0.000
0.000
0.000
0.000
0.000
0.000
163.519
80.699
16.712
2.059
-0.254
-0.515
-0.480
-0.429
-0.366
-0.303
-0.254
-0.217
-0.183
-0.146
-0.110
-0.083
-0.061
-0.045
-0.033
-0.025
-0.020
-0.013
-0.010
-0.008
-0.006
-0.005
-0.004
-0.004
-0.004
-0.002
-0.002
-0.003
-0.002
-0.002
-0.001
-0.001
-0.001
-0.001
-0.001
0.000
0.000
388.758
166.967
30.248
3.357
-0.132
-0.502
-0.487
-0.432
-0.365
-0.304
-0.258
-0.223
-0.194
-0.169
-0.132
-0.097
-0.070
-0.053
-0.039
-0.029
-0.022
-0.016
-0.012
-0.010
-0.009
-0.006
-0.006
-0.006
-0.004
-0.004
-0.003
-0.003
-0.003
-0.002
-0.002
-0.002
-0.002
-0.002
-0.001
-0.001
-0.001
448.480
145.670
26.732
3.092
-0.163
-0.511
-0.488
-0.442
-0.374
-0.315
-0.270
-0.233
-0.204
-0.179
-0.152
-0.114
-0.082
-0.059
-0.044
-0.034
-0.026
-0.018
-0.014
-0.012
-0.010
-0.009
-0.008
-0.007
-0.007
-0.005
-0.004
-0.004
-0.004
-0.003
-0.003
-0.003
-0.002
-0.002
-0.002
-0.002
-0.001
3802.349
340.083
31.011
2.615
-0.302
-0.540
-0.503
-0.459
-0.380
-0.307
-0.264
-0.246
-0.218
-0.190
-0.163
-0.128
-0.093
-0.067
-0.049
-0.037
-0.028
-0.019
-0.016
-0.014
-0.012
-0.011
-0.010
-0.009
-0.008
-0.007
-0.007
-0.005
-0.005
-0.004
-0.004
-0.004
-0.003
-0.003
-0.003
-0.002
-0.002
41324.637
1130.460
54.161
3.031
-0.351
-0.567
-0.522
-0.465
-0.353
-0.245
-0.213
-0.233
-0.232
-0.202
-0.170
-0.139
-0.102
-0.072
-0.054
-0.040
-0.031
-0.024
-0.021
-0.016
-0.015
-0.014
-0.013
-0.012
-0.012
-0.009
-0.008
-0.007
-0.007
-0.006
-0.005
-0.004
-0.004
-0.003
-0.003
-0.003
-0.002
31347.266
1015.501
48.522
2.454
-0.426
-0.590
-0.542
-0.469
-0.341
-0.210
-0.182
-0.222
-0.243
-0.211
-0.174
-0.145
-0.108
-0.078
-0.059
-0.045
-0.034
-0.029
-0.025
-0.020
-0.018
-0.018
-0.017
-0.015
-0.014
-0.012
-0.011
-0.010
-0.009
-0.008
-0.006
-0.006
-0.005
-0.004
-0.003
-0.003
-0.003
2394.045
236.072
18.269
0.932
-0.549
-0.618
-0.562
-0.482
-0.352
-0.250
-0.230
-0.249
-0.252
-0.215
-0.179
-0.147
-0.110
-0.082
-0.062
-0.049
-0.039
-0.033
-0.029
-0.026
-0.023
-0.022
-0.021
-0.019
-0.017
-0.015
-0.014
-0.012
-0.011
-0.010
-0.008
-0.007
-0.006
-0.005
-0.004
-0.003
-0.003
152.277
30.604
3.944
-0.160
-0.651
-0.639
-0.580
-0.496
-0.384
-0.322
-0.307
-0.287
-0.258
-0.220
-0.184
-0.149
-0.111
-0.084
-0.065
-0.052
-0.045
-0.038
-0.034
-0.030
-0.028
-0.026
-0.025
-0.023
-0.021
-0.019
-0.018
-0.016
-0.014
-0.012
-0.010
-0.008
-0.007
-0.006
-0.005
-0.004
-0.003
27.409
6.446
0.522
-0.561
-0.664
-0.643
-0.586
-0.512
-0.439
-0.386
-0.345
-0.302
-0.264
-0.223
-0.185
-0.144
-0.111
-0.086
-0.069
-0.056
-0.048
-0.043
-0.039
-0.035
-0.033
-0.031
-0.030
-0.027
-0.025
-0.023
-0.021
-0.019
-0.016
-0.015
-0.013
-0.011
-0.008
-0.007
-0.006
-0.005
-0.004
39.269
5.073
-0.021
-0.628
-0.643
-0.637
-0.577
-0.507
-0.453
-0.406
-0.359
-0.313
-0.270
-0.225
-0.179
-0.139
-0.108
-0.088
-0.072
-0.060
-0.053
-0.050
-0.046
-0.042
-0.041
-0.038
-0.036
-0.034
-0.030
-0.028
-0.025
-0.023
-0.020
-0.017
-0.015
-0.013
-0.010
-0.008
-0.007
-0.006
-0.004
137.579
10.668
0.275
-0.600
-0.629
-0.609
-0.557
-0.499
-0.454
-0.411
-0.368
-0.323
-0.269
-0.217
-0.171
-0.133
-0.108
-0.090
-0.077
-0.068
-0.061
-0.058
-0.055
-0.052
-0.050
-0.046
-0.044
-0.041
-0.037
-0.033
-0.030
-0.027
-0.024
-0.021
-0.018
-0.016
-0.012
-0.010
-0.008
-0.007
-0.005
234.426
14.121
0.506
-0.582
-0.616
-0.581
-0.533
-0.488
-0.451
-0.412
-0.364
-0.311
-0.257
-0.204
-0.163
-0.131
-0.109
-0.092
-0.082
-0.075
-0.070
-0.068
-0.065
-0.063
-0.060
-0.057
-0.055
-0.051
-0.046
-0.041
-0.037
-0.032
-0.028
-0.024
-0.021
-0.018
-0.015
-0.012
-0.009
-0.007
-0.006
135.736
9.337
0.130
-0.602
-0.612
-0.575
-0.531
-0.487
-0.448
-0.407
-0.354
-0.300
-0.247
-0.199
-0.161
-0.131
-0.112
-0.098
-0.088
-0.083
-0.081
-0.080
-0.080
-0.078
-0.075
-0.072
-0.068
-0.063
-0.056
-0.050
-0.044
-0.039
-0.034
-0.028
-0.024
-0.020
-0.017
-0.014
-0.011
-0.009
-0.007
29.200
2.809
-0.346
-0.651
-0.630
-0.589
-0.539
-0.496
-0.458
-0.421
-0.368
-0.308
-0.250
-0.200
-0.163
-0.136
-0.118
-0.105
-0.098
-0.095
-0.096
-0.097
-0.098
-0.097
-0.095
-0.091
-0.084
-0.078
-0.070
-0.062
-0.054
-0.047
-0.040
-0.034
-0.028
-0.023
-0.020
-0.015
-0.012
-0.010
-0.008
3.628
-0.009
-0.652
-0.680
-0.640
-0.602
-0.556
-0.514
-0.475
-0.432
-0.385
-0.329
-0.265
-0.210
-0.169
-0.143
-0.126
-0.115
-0.110
-0.110
-0.112
-0.117
-0.119
-0.121
-0.120
-0.116
-0.108
-0.099
-0.088
-0.076
-0.066
-0.056
-0.047
-0.039
-0.032
-0.027
-0.022
-0.018
-0.014
-0.011
-0.009
-0.330
-0.714
-0.756
-0.704
-0.668
-0.599
-0.491
-0.439
-0.456
-0.454
-0.398
-0.342
-0.285
-0.224
-0.180
-0.152
-0.134
-0.127
-0.124
-0.128
-0.135
-0.142
-0.149
-0.152
-0.152
-0.147
-0.138
-0.125
-0.111
-0.096
-0.081
-0.067
-0.056
-0.046
-0.037
-0.031
-0.025
-0.019
-0.016
-0.012
-0.010
-0.876
-0.878
-0.815
-0.752
-0.581
0.023
1.156
1.356
0.361
-0.288
-0.407
-0.358
-0.303
-0.245
-0.194
-0.163
-0.147
-0.143
-0.144
-0.153
-0.165
-0.178
-0.189
-0.194
-0.193
-0.188
-0.177
-0.161
-0.140
-0.120
-0.100
-0.082
-0.066
-0.054
-0.043
-0.035
-0.028
-0.022
-0.017
-0.013
-0.011
-0.949
-0.915
-0.856
-0.719
0.242
5.247
18.216
20.071
7.877
1.015
-0.288
-0.376
-0.319
-0.268
-0.213
-0.178
-0.165
-0.164
-0.173
-0.188
-0.207
-0.223
-0.232
-0.237
-0.238
-0.235
-0.224
-0.205
-0.179
-0.151
-0.124
-0.100
-0.080
-0.063
-0.049
-0.039
-0.031
-0.024
-0.019
-0.015
-0.012
-0.923
-0.923
-0.836
-0.529
2.508
29.286
129.779
144.021
43.201
4.944
0.003
-0.376
-0.340
-0.292
-0.235
-0.198
-0.188
-0.193
-0.211
-0.233
-0.247
-0.261
-0.272
-0.279
-0.280
-0.276
-0.265
-0.249
-0.226
-0.192
-0.156
-0.123
-0.096
-0.074
-0.056
-0.044
-0.034
-0.027
-0.021
-0.017
-0.012
-0.132
-0.694
-0.747
-0.296
4.495
52.849
273.548
340.626
78.306
7.990
0.237
-0.381
-0.353
-0.317
-0.259
-0.223
-0.219
-0.233
-0.256
-0.273
-0.294
-0.309
-0.299
-0.279
-0.281
-0.306
-0.317
-0.299
-0.271
-0.239
-0.196
-0.152
-0.116
-0.086
-0.065
-0.050
-0.038
-0.029
-0.023
-0.017
-0.014
7.826
2.119
0.727
1.341
4.985
30.369
122.297
134.179
41.145
4.980
0.037
-0.409
-0.370
-0.340
-0.287
-0.254
-0.258
-0.280
-0.297
-0.317
-0.307
-0.135
0.304
0.856
0.765
0.250
-0.197
-0.333
-0.326
-0.287
-0.242
-0.186
-0.138
-0.102
-0.075
-0.056
-0.041
-0.031
-0.023
-0.018
-0.014
86.746
29.893
17.060
26.161
26.069
27.695
44.172
40.348
14.505
2.658
-0.096
-0.428
-0.397
-0.361
-0.317
-0.294
-0.302
-0.314
-0.329
-0.320
0.018
2.028
8.203
16.780
15.494
6.999
1.549
-0.072
-0.345
-0.333
-0.289
-0.229
-0.167
-0.119
-0.086
-0.062
-0.045
-0.034
-0.025
-0.019
-0.015
960.466
268.235
221.978
614.698
463.726
149.501
92.324
60.624
20.505
3.409
0.039
-0.442
-0.432
-0.385
-0.347
-0.332
-0.337
-0.342
-0.361
-0.160
2.035
18.199
113.960
310.276
282.438
87.772
14.359
1.424
-0.226
-0.362
-0.323
-0.271
-0.197
-0.139
-0.097
-0.068
-0.050
-0.036
-0.026
-0.020
-0.015
5989.476
1155.965
3810.952
27370.502
18381.279
1585.793
183.647
74.557
21.701
3.830
0.035
-0.482
-0.469
-0.414
-0.382
-0.368
-0.365
-0.374
-0.334
0.460
8.526
114.343
1388.939
8593.669
7606.019
1016.025
81.907
6.537
0.223
-0.362
-0.349
-0.303
-0.228
-0.157
-0.108
-0.076
-0.053
-0.038
-0.028
-0.021
-0.017
4060.901
1498.582
36013.656
100005.203
100006.367
11033.192
320.632
42.965
11.915
1.851
-0.232
-0.543
-0.500
-0.449
-0.418
-0.399
-0.397
-0.380
-0.106
1.793
20.410
343.732
9723.886
100002.773
100011.977
6004.784
238.149
20.250
1.886
-0.227
-0.370
-0.322
-0.253
-0.174
-0.117
-0.081
-0.057
-0.041
-0.030
-0.023
-0.018
445.907
866.176
31367.494
100015.883
100019.656
9737.527
269.082
19.980
3.530
0.169
-0.530
-0.603
-0.541
-0.492
-0.455
-0.434
-0.432
-0.313
0.514
4.843
26.765
322.976
8602.477
100020.828
100171.586
5907.208
695.045
98.221
9.950
0.377
-0.351
-0.340
-0.269
-0.187
-0.126
-0.086
-0.060
-0.044
-0.033
-0.026
-0.019
41.323
198.224
2726.660
18606.195
12832.296
1399.785
109.554
10.340
0.780
-0.523
-0.666
-0.660
-0.601
-0.546
-0.502
-0.481
-0.471
-0.229
1.455
9.465
33.005
128.323
1148.928
6823.104
6787.263
15754.193
8654.197
672.385
34.955
1.618
-0.292
-0.348
-0.278
-0.196
-0.131
-0.089
-0.064
-0.046
-0.035
-0.027
-0.022
7.596
63.872
650.953
4616.628
7950.639
2012.874
199.624
18.698
1.331
-0.617
-0.746
-0.726
-0.683
-0.615
-0.566
-0.536
-0.516
-0.225
1.702
10.462
31.498
53.913
115.738
368.069
3260.770
42002.871
23017.945
1237.405
57.800
2.740
-0.257
-0.349
-0.281
-0.199
-0.133
-0.092
-0.067
-0.050
-0.038
-0.029
-0.024
5.745
90.279
1926.934
35985.496
100075.031
12686.404
710.147
67.376
6.673
-0.168
-0.777
-0.777
-0.736
-0.674
-0.627
-0.591
-0.577
-0.394
0.756
5.355
15.683
21.731
21.624
66.533
757.773
5069.769
4303.265
72595.656
735.721
5.751
-0.270
-0.343
-0.275
-0.195
-0.130
-0.092
-0.068
-0.052
-0.041
-0.034
-0.027
4.740
80.634
1548.788
27420.346
64127.727
14354.945
4902.008
457.273
27.808
1.027
-0.719
-0.783
-0.758
-0.701
-0.666
-0.649
-0.639
-0.568
-0.160
1.181
3.810
4.770
4.275
11.159
66.415
197.016
1621.271
100037.500
1224.436
5.924
-0.312
-0.330
-0.265
-0.186
-0.128
-0.092
-0.070
-0.054
-0.044
-0.038
-0.032
-0.666
-0.139
0.574
0.611
0.144
-0.384
-0.473
-0.423
-0.378
-0.309
-0.238
-0.174
-0.126
-0.091
-0.068
-0.050
-0.039
-0.029
-0.020
-0.015
-0.011
-0.007
-0.005
-0.003
-0.002
0.000
0.
0.
0.
0.
0.
0.
0.
0.
0.
0.
0.
0.
0.
0.
0.
0.579
6.328
17.605
28.172
32.243
4.366
-0.184
-0.392
-0.356
-0.297
-0.228
-0.169
-0.122
-0.089
-0.065
-0.048
-0.038
-0.028
-0.018
-0.014
-0.010
-0.007
-0.005
-0.004
-0.002
0.000
0.
0.
0.
0.
0.
0.
0.
0.
0.
0.
0.
0.
0.
0.
0.
6.310
57.915
211.890
2280.372
17097.701
141.784
1.364
-0.308
-0.322
-0.282
-0.216
-0.167
-0.121
-0.088
-0.065
-0.047
-0.035
-0.026
-0.020
-0.014
-0.010
-0.007
-0.005
-0.004
-0.001
0.000
0.
0.
0.
0.
0.
0.
0.
0.
0.
0.
0.
0.
0.
0.
0.
15.020
177.803
875.324
14307.626
100086.773
368.615
2.668
-0.184
-0.286
-0.271
-0.207
-0.165
-0.122
-0.087
-0.064
-0.046
-0.035
-0.026
-0.020
-0.013
-0.010
-0.007
-0.006
-0.004
-0.001
-0.001
0.
0.
0.
0.
0.
0.
0.
0.
0.
0.
0.
0.
0.
0.
0.
12.443
129.776
602.262
544.560
377.901
27.813
1.078
-0.124
-0.267
-0.262
-0.204
-0.162
-0.120
-0.088
-0.063
-0.046
-0.036
-0.026
-0.019
-0.015
-0.010
-0.007
-0.006
-0.003
-0.002
-0.001
-0.001
0.
0.
0.
0.
0.
0.
0.
0.
0.
0.
0.
0.
0.
0.
3.505
26.607
78.166
65.542
17.712
2.859
0.211
-0.180
-0.275
-0.256
-0.200
-0.161
-0.120
-0.088
-0.065
-0.047
-0.036
-0.027
-0.020
-0.016
-0.010
-0.007
-0.005
-0.003
-0.002
-0.002
-0.001
0.000
0.
0.
0.
0.
0.
0.
0.
0.000
0.000
0.000
0.000
0.000
0.
-0.075
2.293
5.862
4.980
1.668
0.175
-0.183
-0.281
-0.300
-0.250
-0.198
-0.162
-0.120
-0.089
-0.067
-0.050
-0.037
-0.028
-0.021
-0.016
-0.011
-0.008
-0.005
-0.003
-0.002
-0.002
-0.001
-0.001
0.000
0.000
0.
0.000
0.000
0.000
0.000
0.000
0.000
0.000
0.000
0.000
0.000
-0.550
-0.403
-0.175
-0.202
-0.341
-0.397
-0.387
-0.359
-0.312
-0.249
-0.204
-0.163
-0.123
-0.092
-0.071
-0.054
-0.041
-0.031
-0.023
-0.017
-0.011
-0.008
-0.006
-0.004
-0.003
-0.002
-0.001
-0.001
0.000
0.
0.000
0.000
0.000
0.000
0.000
0.000
0.000
0.000
0.000
0.000
0.000
1.122
0.500
-0.193
-0.505
-0.549
-0.499
-0.449
-0.390
-0.318
-0.261
-0.216
-0.171
-0.131
-0.101
-0.076
-0.059
-0.045
-0.034
-0.026
-0.018
-0.013
-0.009
-0.007
-0.004
-0.003
-0.002
-0.001
-0.001
-0.001
0.
0.000
0.000
0.000
0.000
0.000
0.000
0.000
0.000
0.000
0.000
0.000
22.888
12.990
3.468
0.151
-0.485
-0.523
-0.469
-0.406
-0.341
-0.287
-0.237
-0.192
-0.151
-0.118
-0.090
-0.068
-0.050
-0.039
-0.029
-0.022
-0.015
-0.011
-0.008
-0.005
-0.004
-0.004
-0.003
-0.003
-0.001
0.000
0.000
0.000
-0.001
-0.001
-0.001
-0.001
-0.001
-0.001
0.000
0.000
0.000
341.019
148.578
27.030
3.208
-0.160
-0.518
-0.488
-0.436
-0.373
-0.309
-0.259
-0.218
-0.181
-0.145
-0.109
-0.082
-0.060
-0.045
-0.033
-0.025
-0.018
-0.013
-0.010
-0.007
-0.006
-0.005
-0.004
-0.004
-0.004
-0.003
-0.003
-0.002
-0.002
-0.002
-0.002
-0.002
-0.002
-0.001
-0.001
-0.001
-0.001
5310.992
1389.164
136.020
11.144
0.458
-0.477
-0.508
-0.446
-0.378
-0.314
-0.266
-0.229
-0.201
-0.174
-0.137
-0.100
-0.071
-0.053
-0.039
-0.030
-0.022
-0.017
-0.014
-0.011
-0.008
-0.008
-0.006
-0.005
-0.005
-0.004
-0.004
-0.004
-0.003
-0.002
-0.002
-0.002
-0.002
-0.002
-0.002
-0.001
-0.001
23949.641
4209.226
283.674
19.722
1.021
-0.445
-0.514
-0.455
-0.390
-0.325
-0.272
-0.242
-0.212
-0.187
-0.164
-0.122
-0.088
-0.062
-0.046
-0.034
-0.025
-0.019
-0.015
-0.013
-0.011
-0.009
-0.009
-0.007
-0.007
-0.005
-0.004
-0.004
-0.004
-0.004
-0.003
-0.003
-0.003
-0.002
-0.002
-0.002
-0.001
10224.016
2211.489
186.624
15.037
0.738
-0.484
-0.530
-0.471
-0.363
-0.217
-0.140
-0.195
-0.227
-0.202
-0.178
-0.145
-0.103
-0.072
-0.053
-0.039
-0.030
-0.022
-0.018
-0.015
-0.012
-0.012
-0.010
-0.009
-0.008
-0.007
-0.006
-0.005
-0.005
-0.005
-0.005
-0.004
-0.003
-0.003
-0.002
-0.002
-0.002
19118.400
1029.480
85.803
7.740
0.133
-0.561
-0.551
-0.413
-0.069
0.370
0.403
0.047
-0.193
-0.218
-0.189
-0.158
-0.117
-0.082
-0.059
-0.044
-0.033
-0.025
-0.021
-0.019
-0.016
-0.015
-0.014
-0.013
-0.012
-0.010
-0.009
-0.008
-0.008
-0.006
-0.005
-0.005
-0.004
-0.003
-0.003
-0.003
-0.002
100050.195
3770.720
102.452
5.739
-0.175
-0.619
-0.549
-0.221
0.714
1.824
1.711
0.607
-0.078
-0.222
-0.202
-0.165
-0.127
-0.090
-0.065
-0.050
-0.039
-0.030
-0.026
-0.022
-0.020
-0.018
-0.017
-0.016
-0.014
-0.013
-0.011
-0.010
-0.009
-0.008
-0.007
-0.006
-0.005
-0.004
-0.003
-0.003
-0.003
100017.922
3346.164
88.856
4.273
-0.369
-0.642
-0.551
-0.059
1.454
3.317
2.703
1.041
0.020
-0.226
-0.209
-0.171
-0.135
-0.097
-0.071
-0.054
-0.043
-0.035
-0.031
-0.026
-0.024
-0.022
-0.021
-0.018
-0.016
-0.016
-0.014
-0.012
-0.012
-0.010
-0.009
-0.008
-0.007
-0.006
-0.004
-0.003
-0.003
9802.918
566.169
33.311
1.879
-0.556
-0.673
-0.570
0.205
2.752
3.354
2.015
0.654
-0.083
-0.246
-0.213
-0.175
-0.139
-0.101
-0.075
-0.059
-0.048
-0.041
-0.036
-0.033
-0.029
-0.027
-0.025
-0.022
-0.020
-0.019
-0.017
-0.015
-0.013
-0.012
-0.011
-0.010
-0.008
-0.007
-0.006
-0.004
-0.004
518.121
78.105
8.354
0.197
-0.687
-0.698
-0.597
0.320
3.588
2.914
0.682
0.023
-0.232
-0.263
-0.218
-0.181
-0.140
-0.101
-0.078
-0.063
-0.053
-0.046
-0.042
-0.039
-0.035
-0.032
-0.030
-0.029
-0.025
-0.023
-0.021
-0.019
-0.017
-0.014
-0.013
-0.012
-0.009
-0.008
-0.007
-0.006
-0.004
239.109
31.155
3.028
-0.397
-0.733
-0.700
-0.630
-0.276
0.560
0.399
-0.157
-0.293
-0.304
-0.268
-0.220
-0.181
-0.136
-0.103
-0.082
-0.069
-0.057
-0.052
-0.048
-0.045
-0.041
-0.038
-0.036
-0.034
-0.030
-0.028
-0.025
-0.022
-0.020
-0.018
-0.015
-0.014
-0.011
-0.009
-0.007
-0.006
-0.005
156.709
18.530
1.435
-0.557
-0.710
-0.690
-0.631
-0.538
-0.427
-0.386
-0.386
-0.358
-0.318
-0.269
-0.222
-0.173
-0.133
-0.105
-0.087
-0.074
-0.064
-0.060
-0.057
-0.054
-0.050
-0.047
-0.044
-0.042
-0.038
-0.034
-0.031
-0.027
-0.024
-0.021
-0.018
-0.016
-0.014
-0.010
-0.009
-0.007
-0.006
513.237
25.520
1.285
-0.573
-0.679
-0.667
-0.617
-0.547
-0.489
-0.438
-0.395
-0.357
-0.319
-0.268
-0.213
-0.164
-0.130
-0.106
-0.092
-0.082
-0.075
-0.071
-0.069
-0.067
-0.062
-0.059
-0.056
-0.052
-0.047
-0.042
-0.037
-0.033
-0.029
-0.025
-0.021
-0.018
-0.016
-0.013
-0.010
-0.008
-0.006
1015.753
37.905
1.468
-0.563
-0.656
-0.634
-0.592
-0.538
-0.491
-0.443
-0.398
-0.354
-0.307
-0.253
-0.201
-0.158
-0.129
-0.110
-0.100
-0.092
-0.087
-0.085
-0.083
-0.082
-0.077
-0.074
-0.070
-0.065
-0.058
-0.052
-0.045
-0.040
-0.034
-0.030
-0.025
-0.022
-0.018
-0.015
-0.012
-0.009
-0.007
501.593
22.871
0.862
-0.587
-0.646
-0.620
-0.573
-0.525
-0.481
-0.435
-0.383
-0.332
-0.286
-0.239
-0.193
-0.157
-0.132
-0.117
-0.108
-0.103
-0.103
-0.102
-0.103
-0.103
-0.100
-0.094
-0.088
-0.082
-0.073
-0.065
-0.056
-0.048
-0.041
-0.035
-0.029
-0.024
-0.021
-0.017
-0.014
-0.010
-0.008
80.155
6.684
-0.076
-0.658
-0.660
-0.631
-0.584
-0.536
-0.490
-0.438
-0.382
-0.327
-0.279
-0.233
-0.191
-0.160
-0.139
-0.126
-0.120
-0.118
-0.121
-0.125
-0.127
-0.128
-0.127
-0.122
-0.114
-0.103
-0.092
-0.080
-0.069
-0.058
-0.049
-0.041
-0.034
-0.028
-0.023
-0.019
-0.015
-0.012
-0.009
9.272
0.689
-0.601
-0.715
-0.672
-0.634
-0.588
-0.546
-0.499
-0.451
-0.400
-0.343
-0.290
-0.236
-0.195
-0.164
-0.147
-0.136
-0.133
-0.137
-0.143
-0.150
-0.156
-0.159
-0.159
-0.154
-0.144
-0.132
-0.117
-0.101
-0.085
-0.071
-0.059
-0.048
-0.039
-0.031
-0.026
-0.021
-0.017
-0.013
-0.010
0.178
-0.639
-0.772
-0.733
-0.688
-0.645
-0.595
-0.553
-0.515
-0.468
-0.417
-0.368
-0.306
-0.246
-0.202
-0.173
-0.156
-0.149
-0.151
-0.158
-0.170
-0.182
-0.191
-0.197
-0.197
-0.191
-0.179
-0.163
-0.145
-0.126
-0.105
-0.086
-0.070
-0.056
-0.045
-0.036
-0.029
-0.024
-0.018
-0.014
-0.011
-0.828
-0.868
-0.818
-0.766
-0.719
-0.601
-0.439
-0.380
-0.452
-0.484
-0.441
-0.384
-0.326
-0.259
-0.213
-0.182
-0.169
-0.167
-0.172
-0.186
-0.203
-0.221
-0.235
-0.244
-0.244
-0.234
-0.219
-0.200
-0.178
-0.155
-0.130
-0.105
-0.084
-0.066
-0.052
-0.041
-0.033
-0.026
-0.020
-0.016
-0.012
-0.947
-0.922
-0.861
-0.802
-0.642
-0.119
0.722
0.887
0.184
-0.366
-0.462
-0.401
-0.342
-0.278
-0.227
-0.197
-0.188
-0.189
-0.201
-0.222
-0.245
-0.266
-0.279
-0.286
-0.284
-0.276
-0.264
-0.245
-0.220
-0.191
-0.160
-0.128
-0.100
-0.078
-0.060
-0.046
-0.036
-0.029
-0.022
-0.017
-0.013
-0.917
-0.936
-0.859
-0.779
-0.417
1.237
4.328
4.815
1.923
-0.007
-0.440
-0.420
-0.361
-0.301
-0.247
-0.216
-0.210
-0.219
-0.239
-0.264
-0.282
-0.300
-0.317
-0.324
-0.323
-0.316
-0.302
-0.287
-0.270
-0.237
-0.196
-0.156
-0.120
-0.092
-0.070
-0.053
-0.040
-0.031
-0.024
-0.019
-0.014
-0.209
-0.798
-0.831
-0.730
-0.236
2.315
7.829
8.639
3.283
0.200
-0.431
-0.433
-0.384
-0.326
-0.271
-0.242
-0.240
-0.258
-0.281
-0.300
-0.322
-0.334
-0.311
-0.279
-0.280
-0.321
-0.349
-0.339
-0.317
-0.287
-0.240
-0.189
-0.145
-0.108
-0.080
-0.060
-0.044
-0.034
-0.026
-0.020
-0.015
5.759
0.409
-0.236
-0.066
0.330
1.740
4.935
5.273
1.923
-0.035
-0.482
-0.458
-0.408
-0.355
-0.299
-0.275
-0.280
-0.301
-0.310
-0.326
-0.290
-0.028
0.687
1.538
1.386
0.502
-0.148
-0.362
-0.374
-0.335
-0.289
-0.227
-0.171
-0.127
-0.092
-0.066
-0.049
-0.036
-0.028
-0.021
-0.016
46.817
7.426
5.018
8.034
7.759
4.565
3.438
2.541
0.803
-0.247
-0.523
-0.496
-0.442
-0.387
-0.334
-0.315
-0.323
-0.324
-0.334
-0.293
0.268
3.395
14.304
32.006
29.485
12.169
2.584
0.027
-0.380
-0.383
-0.330
-0.268
-0.200
-0.146
-0.103
-0.074
-0.054
-0.039
-0.029
-0.021
-0.016
215.027
35.265
52.180
114.230
96.203
34.188
9.895
3.859
1.055
-0.176
-0.518
-0.534
-0.481
-0.422
-0.376
-0.356
-0.351
-0.349
-0.339
0.029
3.540
34.932
257.320
915.212
826.309
195.032
25.045
2.354
-0.199
-0.405
-0.363
-0.304
-0.227
-0.162
-0.115
-0.081
-0.057
-0.041
-0.029
-0.022
-0.017
413.746
103.131
420.420
1545.252
1126.039
236.892
31.268
5.897
1.360
-0.178
-0.545
-0.570
-0.506
-0.459
-0.418
-0.391
-0.381
-0.356
-0.121
1.537
17.304
259.471
5979.585
73214.352
54813.840
3745.185
162.997
10.505
0.302
-0.404
-0.383
-0.332
-0.254
-0.178
-0.124
-0.086
-0.060
-0.044
-0.031
-0.023
-0.018
255.269
176.398
1726.291
9722.709
6739.432
827.823
64.668
6.644
0.774
-0.385
-0.624
-0.599
-0.535
-0.498
-0.458
-0.428
-0.408
-0.202
1.136
7.896
51.938
936.954
84851.266
100003.977
100002.781
41321.387
557.670
22.991
1.222
-0.359
-0.405
-0.346
-0.272
-0.190
-0.130
-0.090
-0.064
-0.045
-0.034
-0.025
-0.020
68.896
149.664
1548.531
8597.145
5982.709
749.927
63.889
5.305
0.051
-0.609
-0.680
-0.642
-0.580
-0.540
-0.500
-0.473
-0.405
0.290
5.563
36.665
156.869
1093.721
63375.496
100021.695
100020.938
36004.023
591.441
33.531
2.878
-0.194
-0.413
-0.359
-0.282
-0.197
-0.135
-0.094
-0.067
-0.047
-0.035
-0.026
-0.020
13.333
49.152
353.020
1157.665
960.229
219.163
30.018
3.299
-0.296
-0.734
-0.728
-0.704
-0.646
-0.596
-0.553
-0.524
-0.397
1.059
14.274
114.877
567.130
1040.566
4514.213
47609.668
36043.340
2923.788
358.148
54.436
6.071
0.116
-0.398
-0.360
-0.284
-0.198
-0.136
-0.094
-0.067
-0.050
-0.038
-0.030
-0.023
2.467
16.740
95.285
303.256
391.605
178.385
46.484
9.108
0.725
-0.673
-0.794
-0.776
-0.727
-0.675
-0.627
-0.594
-0.446
1.121
16.652
136.205
749.902
1153.142
610.197
688.536
676.318
581.970
339.839
77.341
9.979
0.393
-0.381
-0.351
-0.278
-0.194
-0.132
-0.094
-0.069
-0.052
-0.041
-0.031
-0.025
1.153
16.368
140.994
699.007
1286.184
1013.095
544.015
93.270
9.419
0.039
-0.787
-0.805
-0.767
-0.731
-0.692
-0.665
-0.569
0.462
8.699
62.174
257.685
378.617
175.883
61.753
77.356
166.900
167.097
338.244
46.513
1.162
-0.373
-0.336
-0.268
-0.186
-0.128
-0.092
-0.069
-0.053
-0.043
-0.036
-0.030
0.772
14.371
120.167
738.947
4830.073
67512.016
41987.180
1667.332
59.760
2.246
-0.664
-0.800
-0.792
-0.765
-0.725
-0.709
-0.689
-0.313
1.973
13.032
37.825
53.548
29.635
11.919
12.505
22.878
82.717
511.441
57.551
1.056
-0.371
-0.316
-0.250
-0.175
-0.122
-0.090
-0.070
-0.056
-0.046
-0.040
-0.035
-0.767
-0.655
-0.517
-0.386
-0.363
-0.461
-0.460
-0.413
-0.362
-0.291
-0.220
-0.162
-0.117
-0.087
-0.064
-0.048
-0.037
-0.028
-0.018
-0.014
-0.010
-0.007
-0.004
-0.004
-0.002
0.000
0.
0.
0.
0.
0.
0.
0.
0.
0.
0.
0.
0.
0.
0.
0.
-0.567
0.109
1.509
5.993
9.780
1.371
-0.324
-0.382
-0.347
-0.282
-0.211
-0.151
-0.110
-0.082
-0.062
-0.046
-0.035
-0.026
-0.018
-0.014
-0.010
-0.007
-0.005
-0.004
-0.002
0.000
0.
0.
0.
0.
0.
0.
0.
0.
0.
0.
0.
0.
0.
0.
0.
0.108
3.268
13.012
228.499
715.847
32.324
0.310
-0.349
-0.316
-0.265
-0.202
-0.148
-0.107
-0.080
-0.060
-0.046
-0.034
-0.026
-0.019
-0.014
-0.009
-0.007
-0.005
-0.004
-0.002
-0.001
0.
0.
0.
0.
0.
0.
0.
0.
0.
0.
0.
0.
0.
0.
0.
0.834
7.924
28.692
616.745
2594.538
66.154
0.667
-0.322
-0.298
-0.253
-0.197
-0.146
-0.107
-0.078
-0.059
-0.045
-0.034
-0.026
-0.020
-0.015
-0.009
-0.007
-0.006
-0.004
-0.002
-0.001
-0.001
0.
0.
0.
0.
0.
0.
0.
0.
0.
0.
0.
0.
0.
0.
0.599
5.870
16.883
40.808
69.486
7.889
-0.037
-0.320
-0.291
-0.247
-0.192
-0.146
-0.107
-0.081
-0.059
-0.045
-0.035
-0.027
-0.020
-0.015
-0.010
-0.007
-0.005
-0.003
-0.002
-0.002
-0.001
0.
0.
0.
0.
0.
0.
0.
0.
0.000
0.000
0.000
0.000
0.000
0.
-0.192
1.647
4.461
4.250
1.991
0.109
-0.340
-0.330
-0.295
-0.241
-0.192
-0.146
-0.108
-0.081
-0.062
-0.046
-0.037
-0.027
-0.020
-0.015
-0.010
-0.008
-0.006
-0.003
-0.002
-0.002
-0.001
-0.001
0.000
0.000
0.
0.000
0.000
0.000
0.000
0.000
0.000
0.000
0.000
0.000
0.000
-0.594
-0.289
0.135
0.061
-0.259
-0.424
-0.398
-0.350
-0.301
-0.239
-0.191
-0.148
-0.111
-0.085
-0.065
-0.050
-0.038
-0.029
-0.022
-0.016
-0.012
-0.009
-0.005
-0.003
-0.003
-0.002
-0.001
-0.001
0.000
0.
0.000
0.000
0.000
0.000
0.000
0.000
0.000
0.000
0.000
0.000
0.000
-0.421
-0.468
-0.506
-0.529
-0.528
-0.493
-0.439
-0.377
-0.308
-0.247
-0.198
-0.154
-0.118
-0.091
-0.070
-0.054
-0.041
-0.032
-0.025
-0.018
-0.014
-0.008
-0.006
-0.005
-0.003
-0.002
-0.001
-0.001
-0.001
0.
0.000
0.000
0.000
0.000
0.000
0.000
0.000
0.000
0.000
0.000
0.000
3.447
1.810
0.256
-0.406
-0.545
-0.517
-0.468
-0.399
-0.325
-0.267
-0.216
-0.172
-0.135
-0.105
-0.082
-0.062
-0.048
-0.035
-0.027
-0.021
-0.016
-0.011
-0.007
-0.006
-0.005
-0.003
-0.003
-0.002
-0.001
0.
-0.001
-0.001
-0.001
-0.001
-0.001
-0.001
-0.001
-0.001
-0.001
0.000
0.000
67.771
34.716
8.763
0.987
-0.397
-0.534
-0.488
-0.431
-0.363
-0.300
-0.248
-0.205
-0.167
-0.132
-0.102
-0.075
-0.057
-0.043
-0.032
-0.024
-0.018
-0.013
-0.011
-0.008
-0.007
-0.005
-0.005
-0.005
-0.005
-0.003
-0.002
-0.002
-0.002
-0.002
-0.002
-0.002
-0.002
-0.001
-0.001
-0.001
-0.001
2137.904
675.732
87.830
8.109
0.233
-0.507
-0.509
-0.459
-0.385
-0.319
-0.268
-0.230
-0.202
-0.171
-0.130
-0.095
-0.069
-0.052
-0.038
-0.029
-0.022
-0.017
-0.014
-0.011
-0.009
-0.007
-0.006
-0.006
-0.006
-0.005
-0.004
-0.004
-0.003
-0.003
-0.002
-0.002
-0.002
-0.002
-0.002
-0.001
-0.001
100002.359
16133.863
611.723
32.031
1.710
-0.421
-0.525
-0.468
-0.402
-0.332
-0.271
-0.246
-0.219
-0.193
-0.165
-0.122
-0.086
-0.062
-0.046
-0.035
-0.025
-0.019
-0.015
-0.013
-0.011
-0.010
-0.009
-0.007
-0.007
-0.006
-0.004
-0.004
-0.004
-0.004
-0.003
-0.003
-0.002
-0.002
-0.002
-0.002
-0.002
100018.742
100006.633
1721.274
57.388
2.707
-0.376
-0.544
-0.485
-0.367
-0.009
0.375
0.023
-0.219
-0.212
-0.185
-0.153
-0.108
-0.075
-0.054
-0.040
-0.030
-0.023
-0.018
-0.016
-0.014
-0.013
-0.012
-0.011
-0.009
-0.008
-0.007
-0.006
-0.006
-0.005
-0.005
-0.004
-0.003
-0.003
-0.002
-0.002
-0.002
100311.641
36017.059
922.459
41.634
2.066
-0.438
-0.560
-0.362
0.343
2.522
5.944
1.966
-0.010
-0.227
-0.201
-0.172
-0.128
-0.088
-0.063
-0.046
-0.034
-0.028
-0.023
-0.020
-0.018
-0.016
-0.014
-0.013
-0.013
-0.011
-0.009
-0.008
-0.007
-0.007
-0.006
-0.005
-0.004
-0.004
-0.004
-0.003
-0.002
14345.395
2222.228
192.700
15.328
0.676
-0.579
-0.470
0.436
3.890
10.607
14.422
5.202
0.587
-0.177
-0.217
-0.184
-0.145
-0.101
-0.071
-0.052
-0.041
-0.033
-0.027
-0.023
-0.021
-0.019
-0.017
-0.016
-0.015
-0.014
-0.012
-0.010
-0.010
-0.009
-0.007
-0.007
-0.006
-0.004
-0.004
-0.004
-0.003
100184.477
1998.600
85.104
6.080
-0.139
-0.651
-0.242
2.734
16.864
45.563
38.682
12.423
1.937
-0.035
-0.229
-0.195
-0.156
-0.111
-0.080
-0.060
-0.046
-0.037
-0.031
-0.027
-0.025
-0.023
-0.021
-0.019
-0.018
-0.017
-0.015
-0.012
-0.011
-0.011
-0.010
-0.008
-0.008
-0.006
-0.004
-0.004
-0.004
84915.359
1735.386
65.128
3.567
-0.438
-0.683
-0.030
5.531
34.853
89.036
71.992
22.021
2.977
0.049
-0.236
-0.202
-0.165
-0.120
-0.086
-0.065
-0.051
-0.041
-0.037
-0.033
-0.029
-0.027
-0.025
-0.023
-0.021
-0.020
-0.018
-0.015
-0.014
-0.012
-0.012
-0.010
-0.009
-0.008
-0.006
-0.005
-0.004
5397.347
399.033
27.775
1.622
-0.626
-0.720
0.074
14.087
157.070
125.412
48.239
14.245
2.052
-0.041
-0.249
-0.208
-0.170
-0.124
-0.092
-0.071
-0.057
-0.047
-0.043
-0.039
-0.036
-0.033
-0.030
-0.028
-0.026
-0.023
-0.021
-0.019
-0.017
-0.015
-0.014
-0.012
-0.010
-0.009
-0.008
-0.006
-0.005
3537.338
186.968
13.060
0.435
-0.724
-0.748
0.083
28.854
718.672
271.439
16.639
3.605
0.485
-0.214
-0.258
-0.213
-0.172
-0.127
-0.095
-0.076
-0.062
-0.054
-0.051
-0.047
-0.044
-0.039
-0.037
-0.035
-0.032
-0.029
-0.025
-0.022
-0.020
-0.017
-0.016
-0.014
-0.012
-0.010
-0.009
-0.007
-0.006
3004.822
141.197
8.832
-0.076
-0.752
-0.748
-0.477
4.838
43.103
25.736
2.601
0.296
-0.208
-0.305
-0.264
-0.216
-0.170
-0.127
-0.101
-0.082
-0.069
-0.062
-0.059
-0.055
-0.052
-0.048
-0.045
-0.042
-0.039
-0.035
-0.031
-0.027
-0.024
-0.021
-0.018
-0.016
-0.015
-0.012
-0.010
-0.009
-0.007
650.302
56.483
4.133
-0.381
-0.749
-0.737
-0.658
-0.322
0.534
0.353
-0.207
-0.337
-0.354
-0.323
-0.264
-0.215
-0.164
-0.128
-0.105
-0.091
-0.080
-0.076
-0.071
-0.068
-0.065
-0.061
-0.055
-0.052
-0.047
-0.042
-0.038
-0.033
-0.029
-0.025
-0.022
-0.019
-0.017
-0.014
-0.011
-0.009
-0.007
606.419
33.464
2.157
-0.532
-0.735
-0.708
-0.600
-0.478
-0.425
-0.429
-0.428
-0.397
-0.362
-0.320
-0.264
-0.204
-0.159
-0.130
-0.112
-0.101
-0.093
-0.091
-0.088
-0.085
-0.081
-0.078
-0.071
-0.066
-0.059
-0.053
-0.046
-0.040
-0.035
-0.031
-0.025
-0.022
-0.019
-0.016
-0.014
-0.010
-0.008
1254.065
38.722
1.756
-0.577
-0.704
-0.635
-0.473
-0.314
-0.298
-0.367
-0.417
-0.398
-0.353
-0.305
-0.250
-0.194
-0.157
-0.135
-0.122
-0.114
-0.110
-0.110
-0.110
-0.109
-0.104
-0.099
-0.092
-0.084
-0.076
-0.066
-0.058
-0.049
-0.042
-0.036
-0.030
-0.025
-0.021
-0.018
-0.015
-0.012
-0.009
553.673
24.889
0.975
-0.623
-0.680
-0.579
-0.373
-0.169
-0.182
-0.317
-0.394
-0.380
-0.329
-0.282
-0.235
-0.190
-0.160
-0.144
-0.134
-0.131
-0.132
-0.134
-0.137
-0.138
-0.136
-0.128
-0.119
-0.109
-0.096
-0.084
-0.071
-0.060
-0.051
-0.042
-0.035
-0.029
-0.024
-0.020
-0.016
-0.012
-0.011
87.411
7.247
-0.042
-0.680
-0.679
-0.586
-0.410
-0.241
-0.246
-0.342
-0.389
-0.361
-0.312
-0.271
-0.230
-0.191
-0.168
-0.156
-0.151
-0.150
-0.156
-0.163
-0.168
-0.173
-0.171
-0.164
-0.153
-0.139
-0.123
-0.106
-0.090
-0.074
-0.061
-0.050
-0.041
-0.033
-0.027
-0.023
-0.018
-0.015
-0.011
9.266
0.791
-0.598
-0.715
-0.683
-0.621
-0.513
-0.410
-0.400
-0.433
-0.420
-0.368
-0.315
-0.272
-0.229
-0.195
-0.176
-0.168
-0.169
-0.175
-0.183
-0.194
-0.203
-0.209
-0.206
-0.196
-0.182
-0.165
-0.150
-0.133
-0.111
-0.092
-0.074
-0.059
-0.048
-0.038
-0.031
-0.025
-0.020
-0.016
-0.012
0.173
-0.619
-0.763
-0.733
-0.690
-0.639
-0.576
-0.524
-0.496
-0.480
-0.449
-0.389
-0.329
-0.278
-0.233
-0.202
-0.186
-0.183
-0.189
-0.199
-0.213
-0.225
-0.237
-0.239
-0.236
-0.228
-0.213
-0.193
-0.174
-0.158
-0.138
-0.113
-0.089
-0.070
-0.055
-0.044
-0.034
-0.028
-0.022
-0.018
-0.013
-0.824
-0.851
-0.815
-0.759
-0.690
-0.629
-0.592
-0.569
-0.539
-0.502
-0.464
-0.417
-0.352
-0.286
-0.239
-0.210
-0.199
-0.201
-0.212
-0.229
-0.247
-0.264
-0.276
-0.278
-0.276
-0.271
-0.255
-0.232
-0.208
-0.186
-0.165
-0.137
-0.108
-0.083
-0.064
-0.050
-0.038
-0.030
-0.024
-0.019
-0.013
-0.942
-0.910
-0.864
-0.782
-0.668
-0.560
-0.511
-0.522
-0.548
-0.532
-0.489
-0.440
-0.372
-0.298
-0.251
-0.223
-0.216
-0.222
-0.242
-0.267
-0.291
-0.311
-0.316
-0.318
-0.319
-0.318
-0.305
-0.283
-0.255
-0.226
-0.198
-0.167
-0.130
-0.099
-0.074
-0.056
-0.043
-0.033
-0.026
-0.020
-0.015
-0.937
-0.941
-0.880
-0.771
-0.604
-0.446
-0.336
-0.373
-0.492
-0.548
-0.517
-0.462
-0.392
-0.317
-0.267
-0.241
-0.237
-0.252
-0.280
-0.310
-0.331
-0.348
-0.357
-0.360
-0.363
-0.360
-0.348
-0.331
-0.312
-0.279
-0.242
-0.202
-0.157
-0.118
-0.087
-0.064
-0.048
-0.036
-0.028
-0.021
-0.016
-0.499
-0.866
-0.872
-0.769
-0.628
-0.427
-0.244
-0.294
-0.464
-0.566
-0.537
-0.488
-0.419
-0.342
-0.289
-0.265
-0.269
-0.291
-0.319
-0.342
-0.366
-0.381
-0.362
-0.334
-0.336
-0.374
-0.392
-0.381
-0.360
-0.335
-0.295
-0.243
-0.188
-0.139
-0.102
-0.073
-0.053
-0.040
-0.030
-0.023
-0.017
2.789
-0.324
-0.719
-0.630
-0.557
-0.508
-0.420
-0.428
-0.555
-0.614
-0.576
-0.521
-0.454
-0.376
-0.323
-0.302
-0.311
-0.330
-0.339
-0.357
-0.334
-0.115
0.501
1.119
1.107
0.339
-0.204
-0.405
-0.407
-0.372
-0.336
-0.277
-0.217
-0.162
-0.117
-0.083
-0.059
-0.042
-0.032
-0.024
-0.018
22.837
2.058
0.471
0.987
0.896
0.165
-0.337
-0.541
-0.622
-0.642
-0.612
-0.555
-0.494
-0.418
-0.366
-0.346
-0.347
-0.347
-0.356
-0.321
0.168
2.866
11.246
25.031
23.074
9.547
1.944
-0.072
-0.416
-0.410
-0.362
-0.301
-0.237
-0.182
-0.131
-0.092
-0.064
-0.046
-0.033
-0.024
-0.018
91.659
8.790
7.316
12.845
11.828
4.809
0.796
-0.341
-0.607
-0.658
-0.637
-0.580
-0.515
-0.461
-0.416
-0.390
-0.380
-0.370
-0.315
0.135
3.334
27.737
178.429
611.238
553.495
135.922
19.604
1.761
-0.264
-0.433
-0.386
-0.326
-0.252
-0.196
-0.143
-0.099
-0.068
-0.048
-0.034
-0.025
-0.018
159.123
18.716
35.559
73.508
61.889
22.865
4.169
0.121
-0.591
-0.686
-0.660
-0.602
-0.539
-0.493
-0.466
-0.432
-0.413
-0.306
0.336
3.145
18.579
186.078
3345.320
31346.059
23926.377
2137.243
124.385
8.113
0.140
-0.427
-0.403
-0.345
-0.268
-0.205
-0.150
-0.104
-0.072
-0.050
-0.036
-0.026
-0.020
111.915
24.369
81.068
213.470
177.732
52.307
8.617
0.486
-0.573
-0.632
-0.606
-0.604
-0.574
-0.535
-0.505
-0.480
-0.414
0.200
4.389
28.879
115.330
736.038
31407.123
100014.328
100002.063
18371.934
375.661
16.893
0.682
-0.425
-0.416
-0.358
-0.282
-0.212
-0.152
-0.106
-0.074
-0.052
-0.037
-0.027
-0.021
33.277
19.029
80.799
195.304
163.051
48.492
8.028
0.457
-0.512
-0.463
-0.481
-0.599
-0.618
-0.585
-0.554
-0.532
-0.329
1.952
25.124
258.867
1570.066
3278.263
28191.438
100104.773
100011.273
16136.274
378.007
17.814
0.801
-0.423
-0.431
-0.368
-0.292
-0.215
-0.153
-0.106
-0.074
-0.053
-0.039
-0.028
-0.022
5.883
7.357
30.878
65.745
61.880
22.941
4.852
0.306
-0.487
-0.427
-0.477
-0.652
-0.684
-0.650
-0.617
-0.590
-0.200
4.564
73.798
1389.441
20961.223
54976.773
9992.159
21365.348
16162.298
1730.906
112.477
10.758
0.710
-0.416
-0.437
-0.376
-0.296
-0.211
-0.147
-0.104
-0.075
-0.054
-0.040
-0.032
-0.025
0.310
2.327
11.210
26.902
33.562
27.845
15.253
4.455
0.194
-0.570
-0.692
-0.772
-0.770
-0.731
-0.699
-0.665
-0.212
5.322
87.571
1916.369
41319.473
100022.203
12628.853
970.344
412.044
129.695
28.312
6.002
0.648
-0.409
-0.434
-0.367
-0.285
-0.198
-0.138
-0.098
-0.073
-0.055
-0.043
-0.035
-0.027
-0.422
1.798
11.285
43.849
143.925
372.174
300.689
71.760
7.236
-0.164
-0.799
-0.838
-0.809
-0.783
-0.765
-0.743
-0.453
2.854
40.793
553.605
5310.899
9728.507
2403.511
223.053
41.990
17.041
9.304
4.737
0.995
-0.355
-0.415
-0.343
-0.263
-0.183
-0.128
-0.094
-0.070
-0.055
-0.045
-0.037
-0.032
-0.530
1.553
13.450
111.732
1905.693
23020.963
15020.330
869.995
42.579
1.570
-0.705
-0.792
-0.776
-0.798
-0.801
-0.794
-0.685
0.435
9.394
68.000
284.717
423.261
202.262
56.994
17.721
5.564
3.011
3.458
0.748
-0.355
-0.392
-0.317
-0.239
-0.168
-0.121
-0.090
-0.072
-0.058
-0.048
-0.041
-0.036
-0.726
-0.688
-0.653
-0.595
-0.533
-0.495
-0.452
-0.398
-0.329
-0.264
-0.201
-0.149
-0.110
-0.082
-0.062
-0.047
-0.036
-0.026
-0.018
-0.014
-0.010
-0.008
-0.005
-0.003
-0.002
0.000
0.
0.
0.
0.
0.
0.
0.
0.
0.
0.
0.
0.
0.
0.
0.
-0.703
-0.640
-0.492
-0.122
0.050
-0.294
-0.406
-0.375
-0.324
-0.251
-0.185
-0.135
-0.101
-0.077
-0.060
-0.044
-0.033
-0.026
-0.019
-0.013
-0.010
-0.007
-0.005
-0.003
-0.002
0.000
0.
0.
0.
0.
0.
0.
0.
0.
0.
0.
0.
0.
0.
0.
0.
-0.621
-0.433
0.184
3.436
5.563
0.817
-0.320
-0.345
-0.304
-0.238
-0.176
-0.129
-0.096
-0.073
-0.056
-0.042
-0.033
-0.025
-0.019
-0.013
-0.010
-0.007
-0.005
-0.004
-0.002
-0.001
0.
0.
0.
0.
0.
0.
0.
0.
0.
0.
0.
0.
0.
0.
0.
-0.559
-0.213
0.717
6.076
9.605
1.607
-0.263
-0.325
-0.287
-0.231
-0.171
-0.127
-0.095
-0.073
-0.054
-0.042
-0.033
-0.025
-0.019
-0.015
-0.009
-0.008
-0.005
-0.004
-0.002
-0.001
-0.001
0.
0.000
0.
0.
0.
0.
0.
0.
0.
0.000
0.000
0.
0.
0.
-0.580
-0.301
0.243
1.276
1.515
0.100
-0.337
-0.319
-0.283
-0.226
-0.169
-0.127
-0.095
-0.073
-0.057
-0.044
-0.034
-0.027
-0.019
-0.014
-0.010
-0.008
-0.005
-0.003
-0.002
-0.002
-0.001
0.000
0.000
0.000
0.
0.000
0.000
0.000
0.000
0.000
0.000
0.000
0.000
0.000
0.000
-0.627
-0.506
-0.334
-0.261
-0.330
-0.407
-0.379
-0.331
-0.286
-0.223
-0.170
-0.128
-0.098
-0.076
-0.059
-0.045
-0.036
-0.029
-0.020
-0.015
-0.011
-0.008
-0.006
-0.004
-0.003
-0.002
-0.001
-0.001
0.000
0.
0.000
0.000
0.000
0.000
0.000
0.000
0.000
0.000
0.000
0.000
0.000
-0.630
-0.606
-0.550
-0.516
-0.509
-0.477
-0.416
-0.358
-0.290
-0.225
-0.173
-0.135
-0.103
-0.081
-0.063
-0.050
-0.039
-0.030
-0.023
-0.018
-0.013
-0.009
-0.006
-0.004
-0.003
-0.002
-0.002
-0.001
-0.001
0.
0.000
0.000
0.000
0.000
0.000
0.000
0.000
0.000
0.000
0.000
0.000
-0.348
-0.430
-0.527
-0.548
-0.526
-0.503
-0.462
-0.383
-0.302
-0.238
-0.187
-0.149
-0.117
-0.092
-0.072
-0.056
-0.044
-0.034
-0.027
-0.019
-0.015
-0.010
-0.006
-0.005
-0.004
-0.003
-0.003
-0.002
-0.002
-0.001
-0.001
-0.001
-0.001
-0.001
-0.001
-0.001
-0.001
-0.001
-0.001
-0.001
0.000
4.366
2.441
0.515
-0.338
-0.529
-0.520
-0.485
-0.410
-0.328
-0.267
-0.219
-0.179
-0.143
-0.114
-0.089
-0.069
-0.053
-0.038
-0.030
-0.022
-0.017
-0.013
-0.009
-0.007
-0.006
-0.004
-0.004
-0.004
-0.003
-0.003
-0.002
-0.002
-0.002
-0.002
-0.002
-0.002
-0.002
-0.001
-0.001
-0.001
-0.001
89.501
45.841
10.960
1.414
-0.344
-0.525
-0.496
-0.449
-0.377
-0.312
-0.259
-0.221
-0.186
-0.151
-0.115
-0.086
-0.064
-0.049
-0.035
-0.027
-0.020
-0.016
-0.013
-0.010
-0.009
-0.007
-0.006
-0.006
-0.006
-0.005
-0.004
-0.003
-0.002
-0.002
-0.002
-0.002
-0.002
-0.002
-0.002
-0.002
-0.001
3349.804
1021.218
116.653
10.179
0.462
-0.501
-0.528
-0.475
-0.404
-0.337
-0.288
-0.251
-0.221
-0.192
-0.153
-0.111
-0.081
-0.059
-0.044
-0.032
-0.025
-0.021
-0.016
-0.014
-0.012
-0.010
-0.008
-0.009
-0.008
-0.006
-0.006
-0.005
-0.005
-0.004
-0.004
-0.003
-0.003
-0.002
-0.002
-0.002
-0.002
100027.625
31364.668
922.009
39.170
2.069
-0.429
-0.551
-0.497
-0.427
-0.257
-0.100
-0.181
-0.244
-0.219
-0.191
-0.146
-0.103
-0.073
-0.054
-0.040
-0.030
-0.025
-0.019
-0.017
-0.015
-0.013
-0.012
-0.011
-0.009
-0.009
-0.008
-0.007
-0.006
-0.006
-0.004
-0.004
-0.004
-0.003
-0.003
-0.003
-0.002
100044.008
100029.359
2676.337
69.649
3.425
-0.376
-0.579
-0.465
0.059
4.151
12.756
3.969
0.031
-0.241
-0.212
-0.180
-0.129
-0.089
-0.064
-0.047
-0.035
-0.029
-0.023
-0.021
-0.018
-0.016
-0.014
-0.013
-0.012
-0.011
-0.010
-0.009
-0.008
-0.007
-0.006
-0.006
-0.005
-0.004
-0.003
-0.003
-0.003
100089.523
84871.609
1397.263
49.874
2.580
-0.468
-0.515
0.301
5.052
95.223
719.782
78.341
2.014
-0.173
-0.232
-0.200
-0.155
-0.107
-0.074
-0.054
-0.042
-0.033
-0.027
-0.024
-0.022
-0.019
-0.017
-0.016
-0.015
-0.014
-0.012
-0.011
-0.010
-0.008
-0.008
-0.007
-0.007
-0.005
-0.004
-0.004
-0.003
13173.400
2768.043
225.793
16.795
0.801
-0.578
0.001
5.251
39.671
243.575
1552.912
145.389
5.777
0.148
-0.234
-0.215
-0.173
-0.123
-0.085
-0.063
-0.048
-0.039
-0.032
-0.028
-0.025
-0.023
-0.021
-0.019
-0.018
-0.017
-0.016
-0.013
-0.013
-0.011
-0.011
-0.008
-0.008
-0.007
-0.005
-0.005
-0.004
3587.712
390.814
43.750
4.189
-0.273
-0.596
1.336
26.049
284.488
1322.242
1075.764
179.669
14.684
0.859
-0.200
-0.227
-0.184
-0.136
-0.096
-0.070
-0.054
-0.043
-0.037
-0.033
-0.030
-0.028
-0.026
-0.023
-0.021
-0.020
-0.018
-0.016
-0.015
-0.013
-0.012
-0.011
-0.010
-0.008
-0.007
-0.005
-0.005
2840.850
283.575
23.805
1.560
-0.604
-0.570
2.665
47.343
682.741
5067.795
3451.868
388.815
26.291
1.410
-0.183
-0.235
-0.193
-0.146
-0.103
-0.077
-0.060
-0.049
-0.042
-0.038
-0.035
-0.033
-0.030
-0.027
-0.026
-0.024
-0.022
-0.020
-0.018
-0.016
-0.014
-0.013
-0.011
-0.010
-0.009
-0.007
-0.005
3172.041
199.835
16.265
0.736
-0.720
-0.652
2.603
104.538
6126.234
3127.144
1328.062
209.257
16.887
0.917
-0.222
-0.241
-0.200
-0.151
-0.109
-0.083
-0.067
-0.056
-0.050
-0.046
-0.043
-0.040
-0.037
-0.033
-0.030
-0.028
-0.025
-0.023
-0.022
-0.019
-0.016
-0.015
-0.013
-0.012
-0.010
-0.009
-0.006
23979.197
389.065
17.548
0.487
-0.765
-0.739
1.788
313.427
100049.336
21611.410
164.484
34.671
4.162
0.117
-0.278
-0.247
-0.206
-0.154
-0.115
-0.090
-0.073
-0.065
-0.060
-0.055
-0.052
-0.049
-0.046
-0.042
-0.038
-0.034
-0.031
-0.028
-0.025
-0.022
-0.019
-0.017
-0.015
-0.014
-0.012
-0.010
-0.008
18384.346
344.375
15.820
0.253
-0.778
-0.774
-0.019
25.101
604.124
231.941
14.275
3.267
0.369
-0.285
-0.302
-0.255
-0.208
-0.155
-0.121
-0.099
-0.084
-0.076
-0.072
-0.068
-0.064
-0.061
-0.056
-0.051
-0.047
-0.042
-0.038
-0.034
-0.029
-0.026
-0.023
-0.020
-0.018
-0.015
-0.013
-0.011
-0.009
1955.835
109.119
6.664
-0.249
-0.775
-0.700
-0.444
0.521
3.325
2.595
0.501
-0.137
-0.337
-0.361
-0.312
-0.260
-0.202
-0.156
-0.127
-0.111
-0.098
-0.093
-0.088
-0.085
-0.081
-0.077
-0.072
-0.064
-0.058
-0.052
-0.046
-0.041
-0.036
-0.031
-0.026
-0.022
-0.020
-0.017
-0.015
-0.012
-0.010
292.586
27.963
2.120
-0.548
-0.713
-0.417
0.321
0.983
0.866
0.203
-0.267
-0.402
-0.399
-0.361
-0.317
-0.252
-0.197
-0.160
-0.138
-0.125
-0.118
-0.114
-0.112
-0.109
-0.105
-0.100
-0.093
-0.084
-0.076
-0.067
-0.058
-0.049
-0.042
-0.037
-0.031
-0.026
-0.022
-0.019
-0.016
-0.013
-0.010
318.690
19.864
0.830
-0.644
-0.566
0.197
1.949
3.802
2.985
1.190
-0.030
-0.381
-0.403
-0.357
-0.305
-0.241
-0.195
-0.167
-0.152
-0.144
-0.141
-0.143
-0.143
-0.143
-0.140
-0.132
-0.123
-0.111
-0.099
-0.085
-0.072
-0.061
-0.052
-0.043
-0.036
-0.031
-0.025
-0.021
-0.018
-0.015
-0.011
163.045
11.140
0.222
-0.659
-0.458
0.575
3.158
5.795
4.950
1.923
0.158
-0.352
-0.386
-0.331
-0.284
-0.235
-0.199
-0.179
-0.171
-0.168
-0.172
-0.175
-0.178
-0.182
-0.179
-0.172
-0.159
-0.143
-0.127
-0.109
-0.092
-0.076
-0.063
-0.051
-0.043
-0.035
-0.029
-0.023
-0.020
-0.016
-0.012
37.431
3.332
-0.332
-0.680
-0.480
0.369
2.451
4.190
3.566
1.324
0.012
-0.348
-0.360
-0.313
-0.275
-0.234
-0.207
-0.194
-0.191
-0.191
-0.196
-0.202
-0.208
-0.211
-0.207
-0.201
-0.187
-0.169
-0.153
-0.136
-0.116
-0.095
-0.077
-0.061
-0.049
-0.040
-0.032
-0.026
-0.021
-0.017
-0.014
4.700
0.085
-0.654
-0.697
-0.568
-0.178
0.685
1.421
1.185
0.326
-0.238
-0.383
-0.355
-0.309
-0.272
-0.237
-0.218
-0.211
-0.214
-0.215
-0.220
-0.229
-0.233
-0.231
-0.227
-0.222
-0.214
-0.197
-0.176
-0.157
-0.141
-0.118
-0.094
-0.073
-0.057
-0.046
-0.036
-0.029
-0.023
-0.019
-0.015
-0.255
-0.707
-0.750
-0.673
-0.567
-0.413
-0.209
-0.046
-0.110
-0.293
-0.409
-0.418
-0.362
-0.316
-0.275
-0.243
-0.230
-0.228
-0.234
-0.237
-0.248
-0.259
-0.261
-0.258
-0.257
-0.252
-0.244
-0.230
-0.206
-0.184
-0.164
-0.143
-0.114
-0.088
-0.067
-0.052
-0.040
-0.032
-0.025
-0.020
-0.016
-0.865
-0.847
-0.749
-0.514
-0.184
0.011
-0.122
-0.335
-0.458
-0.488
-0.479
-0.440
-0.381
-0.327
-0.279
-0.250
-0.243
-0.247
-0.253
-0.265
-0.283
-0.293
-0.298
-0.300
-0.294
-0.274
-0.260
-0.255
-0.244
-0.220
-0.194
-0.170
-0.140
-0.106
-0.079
-0.060
-0.045
-0.036
-0.028
-0.022
-0.016
-0.948
-0.882
-0.699
-0.112
0.837
1.281
0.719
-0.091
-0.466
-0.535
-0.508
-0.468
-0.406
-0.336
-0.287
-0.259
-0.257
-0.269
-0.283
-0.302
-0.325
-0.338
-0.343
-0.345
-0.327
-0.288
-0.260
-0.272
-0.282
-0.268
-0.236
-0.204
-0.169
-0.128
-0.094
-0.069
-0.051
-0.039
-0.030
-0.024
-0.017
-0.975
-0.909
-0.613
0.319
1.846
2.804
1.583
0.211
-0.446
-0.578
-0.553
-0.502
-0.427
-0.350
-0.301
-0.277
-0.277
-0.295
-0.321
-0.349
-0.369
-0.379
-0.385
-0.389
-0.360
-0.306
-0.276
-0.299
-0.326
-0.318
-0.285
-0.247
-0.205
-0.154
-0.111
-0.080
-0.057
-0.043
-0.032
-0.025
-0.018
-0.793
-0.878
-0.628
0.213
1.811
2.517
1.383
0.099
-0.510
-0.643
-0.603
-0.536
-0.454
-0.374
-0.322
-0.301
-0.307
-0.332
-0.365
-0.384
-0.407
-0.419
-0.416
-0.407
-0.391
-0.370
-0.359
-0.363
-0.367
-0.351
-0.313
-0.277
-0.235
-0.182
-0.132
-0.092
-0.065
-0.047
-0.034
-0.026
-0.019
0.660
-0.679
-0.734
-0.254
0.519
0.888
0.314
-0.312
-0.642
-0.689
-0.639
-0.580
-0.495
-0.413
-0.359
-0.339
-0.346
-0.368
-0.382
-0.402
-0.410
-0.309
-0.025
0.271
0.210
-0.106
-0.343
-0.423
-0.407
-0.374
-0.340
-0.300
-0.250
-0.199
-0.151
-0.106
-0.072
-0.051
-0.037
-0.027
-0.020
9.614
0.389
-0.621
-0.461
-0.277
-0.274
-0.472
-0.649
-0.724
-0.706
-0.658
-0.602
-0.524
-0.459
-0.410
-0.388
-0.383
-0.386
-0.395
-0.388
-0.163
1.023
4.264
8.797
8.100
3.552
0.648
-0.293
-0.436
-0.402
-0.363
-0.319
-0.261
-0.206
-0.163
-0.116
-0.079
-0.054
-0.038
-0.027
-0.020
60.190
4.248
0.275
0.590
0.500
-0.144
-0.609
-0.772
-0.758
-0.704
-0.664
-0.611
-0.539
-0.494
-0.466
-0.437
-0.421
-0.404
-0.316
0.083
1.808
10.486
48.943
124.582
113.871
40.859
7.466
0.569
-0.382
-0.419
-0.367
-0.330
-0.271
-0.212
-0.168
-0.124
-0.084
-0.057
-0.040
-0.029
-0.021
245.377
11.018
2.521
4.214
3.467
1.168
-0.292
-0.711
-0.581
-0.361
-0.370
-0.516
-0.553
-0.526
-0.512
-0.490
-0.461
-0.282
0.743
4.731
17.273
64.260
422.353
1722.306
1545.008
310.199
34.624
2.988
-0.182
-0.416
-0.369
-0.338
-0.281
-0.216
-0.172
-0.129
-0.088
-0.059
-0.041
-0.029
-0.022
289.028
11.787
5.179
9.138
7.696
3.145
0.213
-0.368
0.538
1.706
1.201
0.022
-0.501
-0.572
-0.560
-0.550
-0.443
0.591
8.869
63.056
267.220
500.111
1882.645
12520.325
11016.469
1249.906
87.616
6.331
0.019
-0.439
-0.396
-0.357
-0.285
-0.218
-0.172
-0.128
-0.088
-0.060
-0.042
-0.031
-0.023
69.105
5.290
4.496
8.454
7.763
2.911
0.217
0.189
3.010
6.892
5.149
1.219
-0.356
-0.620
-0.616
-0.606
-0.270
3.853
57.186
827.018
9731.146
21075.305
5922.454
11295.389
9742.069
1127.055
87.845
6.396
0.013
-0.484
-0.435
-0.375
-0.288
-0.219
-0.173
-0.126
-0.087
-0.060
-0.042
-0.032
-0.024
8.154
0.969
1.955
3.859
3.714
1.586
0.136
0.397
3.735
9.204
6.228
1.508
-0.370
-0.687
-0.681
-0.655
-0.013
9.438
194.941
7605.519
100004.453
100045.211
100342.516
3110.114
1308.292
261.148
32.545
2.908
-0.216
-0.509
-0.449
-0.379
-0.290
-0.219
-0.166
-0.118
-0.083
-0.060
-0.045
-0.035
-0.026
-0.050
-0.383
0.441
1.961
3.711
5.347
5.744
2.746
1.906
3.709
2.644
0.303
-0.617
-0.766
-0.752
-0.724
0.032
11.042
257.058
12490.736
100002.414
100014.508
100051.313
2495.921
163.072
38.260
6.953
0.634
-0.417
-0.507
-0.446
-0.377
-0.286
-0.210
-0.150
-0.108
-0.079
-0.059
-0.046
-0.037
-0.029
-0.763
-0.581
0.603
5.287
26.512
81.952
360.774
117.570
5.404
0.397
-0.136
-0.598
-0.807
-0.821
-0.805
-0.791
-0.326
5.685
104.260
2387.104
54821.051
100038.805
16240.672
797.056
83.985
14.928
2.224
-0.092
-0.486
-0.492
-0.438
-0.361
-0.265
-0.187
-0.135
-0.099
-0.076
-0.058
-0.047
-0.039
-0.034
-0.789
-0.549
1.797
21.316
192.823
1093.657
94195.969
3957.679
26.916
0.312
-0.734
-0.741
-0.721
-0.777
-0.836
-0.836
-0.641
1.206
19.649
180.185
1034.467
1856.030
1055.982
628.335
171.213
26.128
2.748
-0.152
-0.478
-0.458
-0.404
-0.322
-0.232
-0.167
-0.123
-0.094
-0.074
-0.060
-0.050
-0.043
-0.039
-0.677
-0.651
-0.612
-0.574
-0.533
-0.479
-0.422
-0.358
-0.294
-0.238
-0.181
-0.136
-0.103
-0.078
-0.060
-0.045
-0.034
-0.026
-0.019
-0.013
-0.010
-0.007
-0.005
-0.004
-0.003
0.000
0.
0.
0.
0.
0.
0.
0.
0.
0.
0.
0.
0.
0.
0.
0.
-0.661
-0.627
-0.587
-0.540
-0.487
-0.442
-0.398
-0.346
-0.281
-0.213
-0.161
-0.121
-0.093
-0.072
-0.056
-0.042
-0.033
-0.025
-0.018
-0.012
-0.010
-0.007
-0.005
-0.004
-0.003
0.000
0.
0.
0.
0.
0.
0.
0.
0.
0.
0.
0.
0.
0.
0.
0.
-0.617
-0.600
-0.562
-0.464
-0.395
-0.400
-0.375
-0.327
-0.264
-0.199
-0.149
-0.114
-0.088
-0.068
-0.052
-0.041
-0.032
-0.024
-0.019
-0.012
-0.010
-0.007
-0.005
-0.004
-0.002
-0.001
0.000
0.
0.
0.
0.
0.
0.
0.
0.
0.
0.
0.
0.
0.
0.
-0.615
-0.600
-0.542
-0.427
-0.344
-0.373
-0.358
-0.314
-0.254
-0.194
-0.147
-0.112
-0.087
-0.068
-0.052
-0.042
-0.033
-0.024
-0.018
-0.014
-0.009
-0.007
-0.006
-0.004
-0.002
-0.001
-0.001
0.000
0.000
0.
0.
0.
0.000
0.000
0.000
0.000
0.000
0.000
0.000
0.000
0.000
-0.627
-0.605
-0.554
-0.489
-0.436
-0.409
-0.362
-0.313
-0.254
-0.192
-0.146
-0.112
-0.087
-0.069
-0.055
-0.043
-0.034
-0.026
-0.019
-0.015
-0.011
-0.008
-0.006
-0.004
-0.003
-0.002
-0.001
-0.001
0.000
0.
0.000
0.000
0.000
0.000
0.000
0.000
0.000
0.000
0.000
0.000
0.000
-0.615
-0.598
-0.563
-0.532
-0.491
-0.445
-0.389
-0.326
-0.255
-0.194
-0.149
-0.115
-0.091
-0.072
-0.057
-0.045
-0.036
-0.030
-0.021
-0.016
-0.012
-0.009
-0.007
-0.004
-0.003
-0.002
-0.002
-0.001
-0.001
-0.001
0.000
0.000
0.000
0.000
0.000
0.000
0.000
0.000
0.000
0.000
0.000
-0.576
-0.541
-0.528
-0.524
-0.504
-0.475
-0.428
-0.345
-0.264
-0.203
-0.159
-0.126
-0.099
-0.080
-0.063
-0.051
-0.040
-0.031
-0.024
-0.018
-0.014
-0.010
-0.006
-0.005
-0.004
-0.003
-0.003
-0.002
-0.002
-0.002
-0.002
-0.001
-0.001
-0.001
-0.001
-0.001
-0.001
-0.001
-0.001
-0.001
0.000
-0.135
-0.081
-0.289
-0.474
-0.510
-0.490
-0.450
-0.371
-0.286
-0.225
-0.183
-0.148
-0.120
-0.095
-0.076
-0.060
-0.047
-0.036
-0.028
-0.021
-0.017
-0.010
-0.008
-0.006
-0.005
-0.004
-0.003
-0.004
-0.003
-0.003
-0.002
-0.003
-0.002
-0.002
-0.002
-0.002
-0.002
-0.001
-0.001
-0.001
-0.001
4.161
3.151
1.115
-0.135
-0.487
-0.489
-0.459
-0.410
-0.329
-0.270
-0.225
-0.187
-0.155
-0.124
-0.097
-0.075
-0.057
-0.044
-0.034
-0.027
-0.021
-0.014
-0.012
-0.009
-0.008
-0.006
-0.006
-0.006
-0.006
-0.004
-0.003
-0.003
-0.003
-0.002
-0.003
-0.003
-0.002
-0.002
-0.002
-0.001
-0.001
55.006
32.870
10.501
1.648
-0.258
-0.502
-0.488
-0.464
-0.394
-0.329
-0.281
-0.244
-0.209
-0.172
-0.131
-0.097
-0.072
-0.055
-0.041
-0.032
-0.025
-0.019
-0.016
-0.013
-0.012
-0.010
-0.009
-0.008
-0.008
-0.007
-0.006
-0.005
-0.005
-0.004
-0.003
-0.003
-0.003
-0.003
-0.003
-0.002
-0.002
1029.714
422.306
76.365
9.560
0.557
-0.487
-0.537
-0.500
-0.435
-0.368
-0.321
-0.284
-0.253
-0.222
-0.180
-0.131
-0.093
-0.068
-0.050
-0.037
-0.029
-0.023
-0.019
-0.018
-0.014
-0.013
-0.012
-0.010
-0.010
-0.009
-0.008
-0.007
-0.007
-0.006
-0.005
-0.004
-0.004
-0.003
-0.003
-0.003
-0.003
28040.426
5096.727
391.116
30.414
2.150
-0.421
-0.584
-0.527
-0.433
-0.147
0.169
-0.093
-0.267
-0.254
-0.219
-0.173
-0.121
-0.085
-0.061
-0.045
-0.035
-0.028
-0.023
-0.021
-0.019
-0.016
-0.015
-0.013
-0.012
-0.011
-0.010
-0.008
-0.008
-0.007
-0.007
-0.006
-0.005
-0.004
-0.004
-0.003
-0.003
101126.898
21626.650
861.093
48.224
3.094
-0.406
-0.605
-0.390
0.757
13.493
57.669
12.843
0.413
-0.263
-0.246
-0.210
-0.153
-0.104
-0.073
-0.054
-0.041
-0.034
-0.028
-0.024
-0.022
-0.019
-0.018
-0.016
-0.015
-0.014
-0.012
-0.011
-0.011
-0.010
-0.008
-0.007
-0.007
-0.006
-0.005
-0.004
-0.004
63760.223
8879.675
476.480
33.593
2.141
-0.492
-0.384
1.665
15.081
737.814
56130.586
720.938
6.361
-0.080
-0.259
-0.232
-0.183
-0.126
-0.087
-0.062
-0.047
-0.039
-0.033
-0.028
-0.025
-0.024
-0.021
-0.020
-0.018
-0.017
-0.016
-0.014
-0.013
-0.012
-0.010
-0.009
-0.008
-0.007
-0.006
-0.005
-0.004
2505.155
808.950
105.804
11.284
0.507
-0.566
1.029
18.299
195.719
2210.878
100597.359
1581.957
17.661
0.745
-0.230
-0.245
-0.202
-0.145
-0.100
-0.073
-0.055
-0.044
-0.037
-0.033
-0.030
-0.028
-0.026
-0.023
-0.021
-0.020
-0.019
-0.017
-0.015
-0.015
-0.014
-0.011
-0.010
-0.009
-0.008
-0.007
-0.005
230.172
83.743
18.012
2.219
-0.425
-0.432
5.113
115.484
3047.058
57328.832
36205.371
1509.025
60.691
2.731
-0.130
-0.255
-0.214
-0.163
-0.111
-0.081
-0.063
-0.051
-0.043
-0.039
-0.036
-0.034
-0.031
-0.028
-0.026
-0.023
-0.022
-0.020
-0.019
-0.017
-0.016
-0.014
-0.012
-0.011
-0.009
-0.008
-0.007
245.454
47.537
7.290
0.215
-0.728
-0.327
8.945
257.725
14935.257
100007.820
100004.102
5762.609
115.832
4.618
-0.077
-0.263
-0.223
-0.173
-0.121
-0.089
-0.071
-0.057
-0.050
-0.046
-0.043
-0.040
-0.037
-0.034
-0.031
-0.029
-0.027
-0.024
-0.022
-0.020
-0.018
-0.017
-0.015
-0.013
-0.011
-0.010
-0.008
1790.885
114.035
9.430
0.093
-0.786
-0.436
6.208
165.387
4954.116
93156.398
57299.430
2110.573
65.601
3.238
-0.149
-0.269
-0.233
-0.182
-0.129
-0.097
-0.078
-0.066
-0.059
-0.054
-0.051
-0.048
-0.044
-0.041
-0.037
-0.034
-0.032
-0.028
-0.026
-0.024
-0.021
-0.019
-0.017
-0.015
-0.013
-0.011
-0.009
12555.689
297.523
15.415
0.313
-0.796
-0.683
2.342
89.987
4960.823
2535.810
1058.029
155.985
14.379
0.787
-0.278
-0.277
-0.240
-0.186
-0.137
-0.107
-0.088
-0.077
-0.071
-0.066
-0.063
-0.059
-0.055
-0.051
-0.045
-0.041
-0.038
-0.034
-0.031
-0.028
-0.025
-0.022
-0.019
-0.017
-0.015
-0.013
-0.011
11056.381
292.894
14.555
0.204
-0.795
-0.712
0.175
12.476
133.946
95.349
34.884
10.367
1.543
-0.199
-0.341
-0.290
-0.247
-0.187
-0.144
-0.119
-0.103
-0.092
-0.087
-0.083
-0.079
-0.074
-0.069
-0.064
-0.057
-0.052
-0.046
-0.041
-0.036
-0.033
-0.028
-0.025
-0.022
-0.019
-0.016
-0.014
-0.012
1410.761
85.363
5.990
-0.275
-0.696
-0.140
1.154
2.874
4.498
3.602
1.732
0.377
-0.244
-0.389
-0.355
-0.304
-0.244
-0.189
-0.154
-0.136
-0.122
-0.116
-0.111
-0.106
-0.102
-0.097
-0.090
-0.082
-0.072
-0.064
-0.056
-0.050
-0.044
-0.037
-0.033
-0.029
-0.024
-0.021
-0.018
-0.015
-0.013
125.863
17.133
1.315
-0.577
-0.256
2.281
9.356
16.624
14.264
5.529
0.961
-0.224
-0.416
-0.399
-0.362
-0.309
-0.242
-0.196
-0.170
-0.156
-0.148
-0.145
-0.144
-0.141
-0.135
-0.129
-0.119
-0.108
-0.096
-0.083
-0.071
-0.061
-0.052
-0.044
-0.038
-0.032
-0.027
-0.023
-0.020
-0.017
-0.014
48.500
5.489
-0.025
-0.569
0.699
7.884
34.515
67.646
57.135
18.106
3.318
0.049
-0.401
-0.406
-0.360
-0.299
-0.242
-0.208
-0.191
-0.183
-0.180
-0.181
-0.182
-0.182
-0.180
-0.173
-0.159
-0.143
-0.126
-0.108
-0.091
-0.077
-0.064
-0.052
-0.044
-0.037
-0.030
-0.025
-0.021
-0.018
-0.014
25.340
2.692
-0.399
-0.485
1.395
12.956
62.088
124.308
95.544
29.422
5.009
0.272
-0.391
-0.391
-0.340
-0.293
-0.251
-0.227
-0.217
-0.211
-0.206
-0.209
-0.213
-0.214
-0.209
-0.204
-0.192
-0.173
-0.156
-0.137
-0.116
-0.096
-0.078
-0.063
-0.052
-0.042
-0.034
-0.028
-0.023
-0.019
-0.015
7.241
0.499
-0.597
-0.522
0.897
9.421
40.854
87.622
67.726
21.276
3.605
0.136
-0.379
-0.370
-0.328
-0.294
-0.263
-0.249
-0.240
-0.231
-0.233
-0.238
-0.239
-0.233
-0.227
-0.222
-0.215
-0.201
-0.180
-0.158
-0.141
-0.120
-0.096
-0.076
-0.059
-0.048
-0.038
-0.031
-0.025
-0.020
-0.017
0.748
-0.487
-0.711
-0.586
0.140
3.341
12.215
23.123
18.129
6.941
1.225
-0.194
-0.398
-0.363
-0.328
-0.298
-0.278
-0.268
-0.259
-0.256
-0.262
-0.263
-0.255
-0.252
-0.250
-0.236
-0.223
-0.222
-0.209
-0.183
-0.162
-0.143
-0.118
-0.091
-0.070
-0.054
-0.043
-0.034
-0.027
-0.022
-0.017
-0.678
-0.778
-0.654
-0.303
0.347
1.357
2.689
3.937
3.118
1.095
-0.056
-0.389
-0.411
-0.368
-0.334
-0.305
-0.292
-0.285
-0.279
-0.283
-0.284
-0.261
-0.248
-0.249
-0.224
-0.148
-0.116
-0.153
-0.204
-0.212
-0.190
-0.167
-0.143
-0.110
-0.082
-0.062
-0.048
-0.038
-0.029
-0.023
-0.018
-0.910
-0.780
-0.260
1.393
4.477
5.951
3.920
1.500
0.258
-0.259
-0.431
-0.451
-0.424
-0.378
-0.339
-0.312
-0.304
-0.298
-0.299
-0.311
-0.301
-0.255
-0.226
-0.203
-0.067
0.196
0.335
0.176
-0.106
-0.224
-0.229
-0.199
-0.171
-0.134
-0.097
-0.072
-0.054
-0.041
-0.032
-0.024
-0.019
-0.954
-0.685
0.742
6.668
19.434
27.008
15.362
4.576
0.468
-0.426
-0.516
-0.480
-0.447
-0.392
-0.341
-0.317
-0.315
-0.317
-0.324
-0.344
-0.334
-0.295
-0.258
-0.169
0.172
0.812
1.222
0.746
0.110
-0.204
-0.271
-0.242
-0.206
-0.163
-0.117
-0.084
-0.061
-0.045
-0.035
-0.027
-0.020
-0.971
-0.556
1.751
12.824
44.206
62.015
34.519
8.662
1.058
-0.415
-0.567
-0.527
-0.473
-0.402
-0.353
-0.328
-0.332
-0.342
-0.361
-0.389
-0.394
-0.370
-0.341
-0.202
0.252
1.171
1.561
1.069
0.185
-0.213
-0.290
-0.271
-0.243
-0.196
-0.142
-0.098
-0.069
-0.050
-0.037
-0.028
-0.022
-0.941
-0.588
1.736
11.767
40.601
56.902
31.706
7.901
0.858
-0.514
-0.644
-0.578
-0.503
-0.428
-0.372
-0.351
-0.357
-0.379
-0.404
-0.429
-0.444
-0.446
-0.442
-0.331
0.019
0.630
1.026
0.599
0.018
-0.268
-0.313
-0.284
-0.258
-0.217
-0.166
-0.116
-0.079
-0.055
-0.040
-0.029
-0.022
-0.229
-0.663
0.463
5.057
15.078
20.963
12.837
3.303
0.041
-0.636
-0.675
-0.602
-0.537
-0.466
-0.412
-0.388
-0.393
-0.416
-0.430
-0.447
-0.470
-0.455
-0.377
-0.267
-0.118
0.040
0.130
0.012
-0.209
-0.319
-0.312
-0.292
-0.269
-0.226
-0.178
-0.132
-0.089
-0.060
-0.042
-0.031
-0.023
7.127
-0.028
-0.468
0.729
2.954
3.901
2.217
0.361
-0.529
-0.724
-0.686
-0.613
-0.548
-0.497
-0.466
-0.441
-0.432
-0.440
-0.452
-0.462
-0.411
-0.107
0.663
1.571
1.438
0.594
-0.008
-0.212
-0.223
-0.104
-0.065
-0.184
-0.259
-0.229
-0.181
-0.143
-0.097
-0.065
-0.044
-0.032
-0.023
80.266
3.647
-0.536
-0.501
-0.219
-0.122
-0.369
-0.618
-0.611
-0.484
-0.499
-0.564
-0.563
-0.526
-0.515
-0.499
-0.478
-0.462
-0.385
-0.116
0.602
2.495
8.035
15.566
14.172
6.349
1.256
-0.003
0.070
0.565
0.667
0.134
-0.183
-0.229
-0.182
-0.147
-0.104
-0.068
-0.047
-0.032
-0.023
478.966
11.637
-0.182
-0.545
-0.556
-0.688
-0.758
-0.369
1.296
3.081
2.522
0.402
-0.432
-0.563
-0.561
-0.560
-0.533
-0.361
0.582
4.351
12.344
22.185
43.240
90.380
80.841
29.427
5.894
0.534
0.304
1.172
1.355
0.390
-0.135
-0.226
-0.182
-0.148
-0.108
-0.071
-0.047
-0.033
-0.024
600.754
12.704
-0.001
-0.308
-0.417
-0.650
-0.502
2.359
16.378
42.965
29.229
7.045
0.334
-0.555
-0.609
-0.615
-0.528
0.435
8.092
57.357
236.430
356.922
224.033
284.709
238.047
74.093
12.081
1.105
0.078
0.650
0.719
0.160
-0.180
-0.227
-0.180
-0.147
-0.107
-0.071
-0.049
-0.035
-0.026
117.724
4.820
-0.289
-0.365
-0.428
-0.645
0.050
9.161
77.720
244.629
159.730
26.574
2.043
-0.481
-0.656
-0.665
-0.377
3.467
52.472
746.778
8595.402
18387.188
3429.013
492.308
232.433
69.166
11.194
1.006
-0.272
-0.153
-0.082
-0.199
-0.267
-0.225
-0.179
-0.145
-0.102
-0.070
-0.048
-0.035
-0.026
10.360
0.282
-0.657
-0.620
-0.643
-0.688
0.240
12.249
105.361
379.763
219.611
35.376
2.785
-0.496
-0.711
-0.711
-0.130
8.648
177.923
6738.866
100001.273
100009.508
84876.031
1467.918
129.587
30.960
5.249
0.235
-0.473
-0.481
-0.410
-0.358
-0.285
-0.219
-0.175
-0.135
-0.094
-0.067
-0.048
-0.037
-0.029
0.017
-0.752
-0.827
-0.710
-0.379
0.541
2.601
6.697
35.451
105.326
70.261
13.513
0.966
-0.674
-0.783
-0.767
-0.061
10.154
234.298
11013.225
100005.711
100028.914
100080.141
2002.982
107.237
15.766
2.290
-0.215
-0.537
-0.514
-0.458
-0.364
-0.276
-0.212
-0.167
-0.121
-0.086
-0.065
-0.049
-0.039
-0.032
-0.773
-0.846
-0.767
-0.076
2.819
26.961
311.630
104.839
8.160
10.156
7.497
1.842
-0.453
-0.800
-0.804
-0.805
-0.341
5.222
95.773
1919.582
41351.598
100282.664
15575.401
2100.156
406.663
47.371
4.540
-0.133
-0.530
-0.504
-0.446
-0.349
-0.264
-0.198
-0.147
-0.109
-0.081
-0.062
-0.050
-0.041
-0.036
-0.782
-0.819
-0.472
2.008
15.946
294.469
72273.945
3851.329
17.787
0.350
-0.132
-0.526
-0.692
-0.722
-0.739
-0.807
-0.637
1.130
18.728
171.538
1040.527
3526.682
21452.754
27432.939
2990.618
163.395
11.191
0.319
-0.481
-0.481
-0.415
-0.320
-0.235
-0.172
-0.129
-0.099
-0.077
-0.063
-0.054
-0.046
-0.041
-0.337
-0.546
-0.573
-0.540
-0.502
-0.445
-0.378
-0.317
-0.263
-0.214
-0.165
-0.125
-0.096
-0.074
-0.056
-0.042
-0.032
-0.026
-0.018
-0.014
-0.011
-0.008
-0.005
-0.004
-0.002
-0.001
0.000
0.
0.
0.
0.
0.
0.
0.
0.
0.
0.
0.
0.
0.
0.
-0.546
-0.575
-0.548
-0.510
-0.472
-0.419
-0.360
-0.301
-0.239
-0.185
-0.144
-0.110
-0.086
-0.067
-0.052
-0.040
-0.031
-0.024
-0.018
-0.013
-0.010
-0.008
-0.005
-0.004
-0.003
-0.001
0.
0.
0.
0.
0.
0.
0.
0.
0.
0.
0.
0.
0.
0.
0.
-0.586
-0.563
-0.530
-0.499
-0.450
-0.398
-0.342
-0.280
-0.220
-0.169
-0.131
-0.103
-0.082
-0.064
-0.051
-0.040
-0.032
-0.023
-0.018
-0.013
-0.011
-0.008
-0.006
-0.005
-0.004
-0.002
-0.001
0.000
0.
0.
0.
0.
0.
0.000
0.000
0.000
0.000
0.000
0.000
0.000
0.000
-0.585
-0.564
-0.530
-0.493
-0.443
-0.390
-0.334
-0.271
-0.211
-0.164
-0.127
-0.100
-0.080
-0.063
-0.051
-0.041
-0.031
-0.024
-0.020
-0.015
-0.010
-0.008
-0.006
-0.005
-0.003
-0.002
-0.001
-0.001
0.000
0.
0.000
0.000
0.000
0.000
0.000
0.000
0.000
0.000
0.000
0.000
0.000
-0.602
-0.580
-0.536
-0.492
-0.444
-0.404
-0.344
-0.275
-0.213
-0.164
-0.127
-0.101
-0.080
-0.065
-0.053
-0.041
-0.034
-0.027
-0.020
-0.015
-0.011
-0.009
-0.007
-0.004
-0.004
-0.002
-0.002
-0.001
-0.001
-0.001
-0.001
0.000
0.000
0.000
0.000
0.000
0.000
0.000
0.000
0.000
0.000
-0.557
-0.503
-0.497
-0.497
-0.466
-0.420
-0.366
-0.291
-0.222
-0.172
-0.135
-0.106
-0.087
-0.071
-0.058
-0.046
-0.037
-0.030
-0.022
-0.017
-0.013
-0.010
-0.008
-0.005
-0.004
-0.003
-0.003
-0.002
-0.001
-0.001
-0.002
-0.002
-0.001
-0.001
-0.001
-0.001
-0.001
-0.001
-0.001
-0.001
0.000
-0.006
0.408
0.145
-0.303
-0.463
-0.443
-0.384
-0.314
-0.242
-0.190
-0.151
-0.123
-0.099
-0.081
-0.066
-0.053
-0.042
-0.033
-0.025
-0.019
-0.016
-0.012
-0.009
-0.008
-0.005
-0.004
-0.004
-0.003
-0.003
-0.003
-0.003
-0.003
-0.003
-0.002
-0.002
-0.002
-0.001
-0.001
-0.001
-0.001
-0.001
3.352
5.674
3.432
0.669
-0.326
-0.444
-0.406
-0.351
-0.277
-0.221
-0.182
-0.150
-0.124
-0.101
-0.081
-0.064
-0.050
-0.037
-0.030
-0.024
-0.020
-0.014
-0.012
-0.009
-0.008
-0.006
-0.006
-0.005
-0.005
-0.004
-0.003
-0.003
-0.003
-0.003
-0.003
-0.003
-0.002
-0.002
-0.002
-0.001
-0.001
15.147
22.739
13.268
2.902
-0.038
-0.443
-0.434
-0.402
-0.336
-0.279
-0.238
-0.201
-0.169
-0.137
-0.107
-0.081
-0.063
-0.048
-0.037
-0.030
-0.022
-0.019
-0.015
-0.011
-0.010
-0.010
-0.009
-0.008
-0.008
-0.006
-0.005
-0.005
-0.004
-0.004
-0.004
-0.003
-0.003
-0.003
-0.003
-0.002
-0.002
94.745
79.105
30.476
6.166
0.332
-0.456
-0.483
-0.474
-0.418
-0.354
-0.311
-0.275
-0.239
-0.196
-0.149
-0.111
-0.083
-0.062
-0.047
-0.035
-0.027
-0.022
-0.019
-0.017
-0.014
-0.013
-0.011
-0.010
-0.009
-0.008
-0.008
-0.007
-0.007
-0.005
-0.005
-0.004
-0.004
-0.004
-0.003
-0.003
-0.003
1645.140
882.779
165.755
18.699
1.443
-0.418
-0.550
-0.531
-0.465
-0.397
-0.350
-0.317
-0.291
-0.258
-0.209
-0.153
-0.108
-0.078
-0.056
-0.043
-0.034
-0.027
-0.024
-0.021
-0.018
-0.016
-0.015
-0.014
-0.012
-0.011
-0.010
-0.009
-0.008
-0.008
-0.007
-0.006
-0.005
-0.004
-0.004
-0.003
-0.003
32092.549
12774.697
872.182
58.292
3.786
-0.313
-0.595
-0.559
-0.466
-0.268
-0.112
-0.215
-0.302
-0.287
-0.258
-0.203
-0.140
-0.097
-0.069
-0.052
-0.040
-0.033
-0.028
-0.024
-0.022
-0.020
-0.018
-0.016
-0.015
-0.014
-0.012
-0.011
-0.011
-0.010
-0.009
-0.008
-0.007
-0.006
-0.005
-0.004
-0.004
102138.844
36634.918
1625.700
82.354
5.266
-0.272
-0.623
-0.374
0.527
5.131
13.661
4.336
0.079
-0.289
-0.277
-0.243
-0.178
-0.120
-0.085
-0.061
-0.047
-0.038
-0.032
-0.028
-0.025
-0.024
-0.022
-0.020
-0.018
-0.017
-0.015
-0.013
-0.013
-0.012
-0.011
-0.010
-0.008
-0.008
-0.007
-0.005
-0.004
17265.068
7155.979
669.793
47.338
3.236
-0.420
-0.351
2.287
15.051
119.920
742.866
97.556
3.185
-0.089
-0.285
-0.263
-0.212
-0.147
-0.100
-0.072
-0.054
-0.044
-0.038
-0.033
-0.030
-0.028
-0.026
-0.024
-0.022
-0.020
-0.019
-0.017
-0.016
-0.015
-0.014
-0.013
-0.011
-0.009
-0.008
-0.007
-0.006
875.854
504.269
108.923
13.248
0.764
-0.548
1.416
26.670
288.204
1455.467
2512.466
311.057
16.746
0.903
-0.243
-0.275
-0.232
-0.169
-0.115
-0.083
-0.062
-0.050
-0.043
-0.039
-0.036
-0.033
-0.031
-0.029
-0.026
-0.024
-0.022
-0.020
-0.019
-0.018
-0.017
-0.016
-0.013
-0.012
-0.010
-0.008
-0.008
98.780
55.386
16.087
2.491
-0.403
-0.353
7.171
173.335
6580.377
100024.102
100050.445
3059.704
80.556
3.731
-0.114
-0.285
-0.243
-0.187
-0.128
-0.094
-0.072
-0.058
-0.050
-0.046
-0.042
-0.040
-0.037
-0.034
-0.031
-0.029
-0.027
-0.024
-0.023
-0.021
-0.020
-0.018
-0.017
-0.014
-0.012
-0.010
-0.009
136.374
33.987
6.239
0.294
-0.732
-0.103
12.559
438.168
48990.574
100048.984
100041.672
14941.849
174.049
6.363
-0.032
-0.295
-0.249
-0.200
-0.140
-0.103
-0.081
-0.066
-0.058
-0.054
-0.050
-0.047
-0.044
-0.041
-0.038
-0.035
-0.033
-0.029
-0.027
-0.025
-0.023
-0.021
-0.019
-0.017
-0.015
-0.013
-0.010
820.068
98.362
9.839
0.217
-0.773
-0.251
8.692
217.932
9873.798
100071.891
100057.703
3932.831
98.971
4.334
-0.114
-0.304
-0.259
-0.210
-0.150
-0.113
-0.091
-0.077
-0.069
-0.064
-0.061
-0.057
-0.053
-0.050
-0.045
-0.041
-0.038
-0.035
-0.032
-0.030
-0.027
-0.024
-0.022
-0.019
-0.017
-0.015
-0.012
2377.007
188.845
15.450
0.515
-0.779
-0.563
2.864
41.581
465.090
2424.755
1901.097
267.814
20.789
1.410
-0.283
-0.316
-0.270
-0.216
-0.160
-0.125
-0.103
-0.092
-0.084
-0.079
-0.075
-0.071
-0.066
-0.062
-0.056
-0.050
-0.046
-0.041
-0.038
-0.035
-0.032
-0.028
-0.025
-0.021
-0.019
-0.016
-0.014
1761.906
154.622
12.741
0.292
-0.740
-0.402
1.114
7.112
28.364
61.567
53.572
17.640
2.869
-0.033
-0.381
-0.330
-0.283
-0.219
-0.171
-0.142
-0.123
-0.112
-0.106
-0.102
-0.096
-0.091
-0.085
-0.078
-0.071
-0.062
-0.056
-0.049
-0.045
-0.040
-0.036
-0.032
-0.028
-0.024
-0.021
-0.018
-0.015
371.864
50.702
5.336
-0.229
-0.269
2.064
8.843
16.499
16.239
9.517
4.623
1.368
-0.049
-0.389
-0.396
-0.346
-0.290
-0.226
-0.186
-0.164
-0.149
-0.143
-0.139
-0.134
-0.128
-0.121
-0.112
-0.102
-0.091
-0.079
-0.070
-0.061
-0.053
-0.046
-0.041
-0.036
-0.031
-0.027
-0.023
-0.020
-0.016
48.430
10.150
0.832
-0.399
1.824
16.463
87.572
195.296
149.317
41.642
6.819
0.527
-0.367
-0.429
-0.406
-0.363
-0.292
-0.240
-0.210
-0.195
-0.185
-0.183
-0.180
-0.178
-0.172
-0.163
-0.151
-0.136
-0.120
-0.104
-0.088
-0.075
-0.064
-0.055
-0.046
-0.040
-0.035
-0.029
-0.025
-0.021
-0.017
8.628
1.405
-0.435
-0.075
6.666
73.551
553.364
1916.146
1249.666
213.862
23.131
1.791
-0.270
-0.443
-0.417
-0.362
-0.301
-0.262
-0.242
-0.227
-0.218
-0.215
-0.216
-0.216
-0.214
-0.207
-0.194
-0.176
-0.157
-0.135
-0.113
-0.094
-0.078
-0.065
-0.054
-0.045
-0.038
-0.031
-0.027
-0.022
-0.018
2.670
-0.100
-0.637
0.277
11.010
135.831
1388.571
5978.111
3340.574
455.062
37.670
3.040
-0.208
-0.451
-0.408
-0.363
-0.317
-0.289
-0.271
-0.256
-0.248
-0.250
-0.251
-0.242
-0.235
-0.226
-0.217
-0.204
-0.182
-0.161
-0.142
-0.119
-0.096
-0.077
-0.062
-0.051
-0.042
-0.033
-0.028
-0.023
-0.019
0.462
-0.529
-0.671
0.122
8.090
87.874
747.106
2667.002
1719.704
257.200
27.137
2.140
-0.263
-0.443
-0.400
-0.370
-0.338
-0.316
-0.295
-0.285
-0.281
-0.265
-0.245
-0.245
-0.252
-0.243
-0.229
-0.224
-0.212
-0.185
-0.162
-0.144
-0.118
-0.092
-0.072
-0.058
-0.045
-0.036
-0.030
-0.024
-0.020
-0.569
-0.737
-0.684
-0.103
3.366
24.367
126.065
311.520
214.292
57.328
8.840
0.601
-0.376
-0.436
-0.401
-0.378
-0.357
-0.334
-0.322
-0.311
-0.256
-0.138
-0.061
-0.096
-0.140
-0.095
-0.049
-0.101
-0.188
-0.209
-0.188
-0.163
-0.142
-0.111
-0.085
-0.065
-0.051
-0.039
-0.031
-0.025
-0.020
-0.866
-0.752
-0.301
1.319
5.006
10.385
20.115
28.189
22.384
7.758
1.364
-0.202
-0.449
-0.439
-0.409
-0.386
-0.367
-0.352
-0.346
-0.298
-0.107
0.268
0.560
0.456
0.541
1.025
1.402
0.887
0.201
-0.156
-0.217
-0.192
-0.166
-0.134
-0.100
-0.074
-0.056
-0.043
-0.034
-0.026
-0.021
-0.915
-0.499
1.872
13.037
41.297
58.781
35.062
12.513
3.711
0.809
-0.219
-0.449
-0.471
-0.446
-0.415
-0.391
-0.375
-0.366
-0.361
-0.266
0.110
0.901
1.532
1.558
2.523
5.739
7.698
5.195
1.658
0.149
-0.221
-0.232
-0.198
-0.163
-0.119
-0.086
-0.063
-0.047
-0.037
-0.028
-0.021
-0.901
0.193
8.508
67.555
310.256
502.160
235.185
41.711
5.406
0.192
-0.485
-0.506
-0.489
-0.462
-0.416
-0.394
-0.384
-0.381
-0.382
-0.283
0.153
1.064
1.873
2.440
6.244
17.007
23.221
14.385
4.405
0.687
-0.178
-0.269
-0.238
-0.197
-0.143
-0.101
-0.071
-0.052
-0.039
-0.030
-0.022
-0.843
0.909
17.761
177.772
1125.202
2137.191
746.711
104.359
9.501
0.407
-0.533
-0.557
-0.526
-0.474
-0.423
-0.401
-0.397
-0.399
-0.415
-0.366
-0.102
0.420
1.024
2.265
8.015
23.260
34.802
21.419
6.045
0.925
-0.153
-0.276
-0.257
-0.230
-0.174
-0.119
-0.082
-0.057
-0.042
-0.031
-0.024
-0.831
0.784
16.390
162.439
1014.281
1719.413
675.061
95.397
9.344
0.252
-0.608
-0.619
-0.563
-0.499
-0.442
-0.419
-0.422
-0.428
-0.454
-0.466
-0.367
-0.176
0.096
1.027
5.191
14.392
21.564
13.497
4.193
0.594
-0.189
-0.284
-0.263
-0.242
-0.194
-0.141
-0.095
-0.064
-0.045
-0.033
-0.025
-0.558
0.027
6.754
52.702
214.049
341.272
162.562
31.729
3.664
-0.203
-0.659
-0.636
-0.580
-0.529
-0.480
-0.452
-0.453
-0.466
-0.485
-0.507
-0.504
-0.469
-0.376
0.028
1.554
5.001
6.770
5.067
2.220
0.709
0.271
-0.055
-0.229
-0.245
-0.199
-0.156
-0.107
-0.070
-0.048
-0.034
-0.025
3.041
-0.092
1.512
9.493
28.184
38.472
21.432
5.709
0.520
-0.556
-0.671
-0.645
-0.595
-0.546
-0.524
-0.506
-0.494
-0.501
-0.508
-0.529
-0.542
-0.500
-0.394
-0.174
0.338
1.467
2.738
3.205
3.261
4.822
4.327
1.616
0.113
-0.216
-0.201
-0.159
-0.117
-0.076
-0.051
-0.036
-0.026
35.497
1.774
0.038
1.585
3.580
4.266
2.165
0.422
0.106
0.436
0.285
-0.314
-0.561
-0.576
-0.565
-0.566
-0.547
-0.542
-0.502
-0.381
-0.137
0.193
0.643
1.212
1.266
1.392
2.181
3.571
8.556
22.899
22.404
8.080
1.199
-0.120
-0.199
-0.158
-0.124
-0.080
-0.053
-0.036
-0.026
159.873
6.259
-0.263
-0.046
0.386
0.279
-0.069
1.522
10.463
22.393
16.988
4.169
0.131
-0.561
-0.607
-0.613
-0.615
-0.517
-0.036
1.687
4.679
6.775
6.739
6.654
5.324
2.924
1.815
3.139
13.844
43.721
47.814
15.359
2.000
-0.037
-0.195
-0.158
-0.126
-0.083
-0.054
-0.039
-0.027
197.433
6.832
-0.495
-0.671
-0.553
-0.577
0.634
16.583
178.063
673.329
381.163
53.059
4.134
-0.332
-0.636
-0.649
-0.639
-0.101
3.464
21.186
67.941
97.159
54.136
22.768
12.082
4.948
1.402
1.581
8.321
24.508
26.852
9.676
1.336
-0.104
-0.193
-0.155
-0.124
-0.083
-0.055
-0.039
-0.028
52.251
2.330
-0.776
-0.913
-0.881
-0.712
3.001
77.965
2010.242
18522.783
7679.708
340.912
15.366
0.118
-0.662
-0.696
-0.572
1.272
19.482
177.933
1014.659
1721.421
559.924
85.974
18.576
5.388
0.933
0.157
1.626
4.932
5.481
2.138
0.188
-0.196
-0.187
-0.153
-0.118
-0.080
-0.054
-0.039
-0.028
5.635
-0.257
-0.904
-0.963
-0.959
-0.731
3.691
105.566
3376.891
47857.629
15922.730
534.195
18.382
0.209
-0.676
-0.699
-0.415
3.699
57.034
915.242
11013.741
23931.539
4215.070
297.768
30.099
5.137
0.498
-0.415
-0.267
0.157
0.298
-0.026
-0.222
-0.224
-0.179
-0.149
-0.107
-0.075
-0.053
-0.039
-0.031
-0.295
-0.798
-0.908
-0.947
-0.910
-0.652
1.819
39.175
533.570
2959.914
1562.897
129.918
7.744
-0.176
-0.527
-0.537
-0.295
4.422
67.720
1250.870
18382.787
41384.816
6934.996
590.761
105.199
16.669
1.652
-0.391
-0.554
-0.482
-0.405
-0.340
-0.271
-0.212
-0.174
-0.135
-0.096
-0.069
-0.052
-0.042
-0.035
-0.772
-0.842
-0.902
-0.887
-0.554
1.816
11.178
10.611
35.777
95.210
63.718
13.583
0.975
0.465
1.061
0.149
-0.187
2.255
32.495
382.309
3071.597
6435.565
9982.574
9871.159
1557.271
114.973
8.780
0.149
-0.527
-0.508
-0.428
-0.334
-0.257
-0.203
-0.160
-0.119
-0.087
-0.067
-0.054
-0.044
-0.038
-0.760
-0.822
-0.845
-0.653
0.378
10.710
89.016
37.509
3.064
3.300
2.345
0.230
-0.058
5.323
9.571
1.664
-0.176
0.751
9.662
73.916
574.705
16417.881
100125.570
100025.234
27368.037
553.766
24.929
0.980
-0.475
-0.485
-0.398
-0.314
-0.241
-0.183
-0.139
-0.105
-0.081
-0.066
-0.056
-0.048
-0.043
2.267
0.057
-0.446
-0.479
-0.443
-0.399
-0.338
-0.285
-0.237
-0.190
-0.147
-0.115
-0.089
-0.069
-0.052
-0.040
-0.032
-0.024
-0.018
-0.014
-0.011
-0.008
-0.006
-0.005
-0.002
-0.002
-0.001
0.
0.
0.
0.
-0.001
-0.001
-0.001
-0.001
-0.001
-0.001
-0.001
-0.001
0.
0.
0.065
-0.388
-0.488
-0.465
-0.427
-0.378
-0.314
-0.256
-0.205
-0.163
-0.128
-0.101
-0.081
-0.064
-0.049
-0.040
-0.031
-0.024
-0.018
-0.014
-0.011
-0.009
-0.007
-0.005
-0.003
-0.002
-0.001
0.000
0.
0.
0.
0.
0.
0.
0.
0.
0.000
0.000
0.000
0.
0.
-0.460
-0.507
-0.495
-0.463
-0.418
-0.358
-0.294
-0.234
-0.186
-0.147
-0.118
-0.095
-0.075
-0.060
-0.049
-0.039
-0.030
-0.024
-0.020
-0.015
-0.010
-0.008
-0.007
-0.005
-0.003
-0.002
-0.002
0.000
-0.001
0.000
0.
0.000
0.000
0.000
0.000
0.000
0.000
0.000
0.000
0.000
0.000
-0.534
-0.515
-0.492
-0.462
-0.417
-0.358
-0.292
-0.230
-0.180
-0.143
-0.114
-0.091
-0.075
-0.061
-0.049
-0.040
-0.031
-0.025
-0.021
-0.016
-0.012
-0.009
-0.007
-0.006
-0.003
-0.003
-0.002
-0.001
-0.001
-0.001
-0.001
-0.001
0.000
0.000
0.000
0.000
0.000
0.000
0.000
0.000
0.000
-0.548
-0.523
-0.501
-0.465
-0.413
-0.362
-0.306
-0.238
-0.186
-0.145
-0.115
-0.094
-0.077
-0.063
-0.053
-0.041
-0.034
-0.027
-0.022
-0.016
-0.012
-0.010
-0.007
-0.005
-0.004
-0.004
-0.002
-0.002
-0.002
-0.001
-0.002
-0.002
-0.001
-0.001
-0.001
-0.001
-0.001
-0.001
-0.001
0.000
0.000
-0.201
0.032
-0.110
-0.345
-0.417
-0.373
-0.317
-0.260
-0.200
-0.157
-0.126
-0.102
-0.084
-0.071
-0.059
-0.047
-0.038
-0.030
-0.023
-0.018
-0.014
-0.012
-0.009
-0.007
-0.005
-0.005
-0.004
-0.003
-0.002
-0.003
-0.003
-0.003
-0.003
-0.003
-0.001
-0.001
-0.001
-0.001
-0.001
-0.001
-0.001
4.441
8.669
5.424
1.154
-0.229
-0.386
-0.342
-0.291
-0.230
-0.181
-0.147
-0.121
-0.102
-0.084
-0.070
-0.056
-0.044
-0.035
-0.028
-0.022
-0.017
-0.013
-0.011
-0.009
-0.007
-0.006
-0.006
-0.005
-0.005
-0.004
-0.004
-0.003
-0.003
-0.003
-0.003
-0.003
-0.002
-0.002
-0.002
-0.001
-0.001
53.073
117.570
58.156
10.544
0.706
-0.349
-0.373
-0.331
-0.275
-0.223
-0.186
-0.158
-0.133
-0.110
-0.088
-0.069
-0.054
-0.041
-0.033
-0.027
-0.022
-0.016
-0.014
-0.011
-0.010
-0.009
-0.008
-0.007
-0.007
-0.006
-0.005
-0.004
-0.004
-0.004
-0.004
-0.003
-0.003
-0.003
-0.003
-0.002
-0.002
282.431
763.448
342.932
39.947
2.587
-0.274
-0.419
-0.392
-0.346
-0.292
-0.254
-0.221
-0.188
-0.153
-0.118
-0.093
-0.071
-0.053
-0.042
-0.033
-0.025
-0.021
-0.018
-0.017
-0.014
-0.012
-0.010
-0.010
-0.009
-0.008
-0.007
-0.006
-0.006
-0.006
-0.005
-0.004
-0.004
-0.004
-0.003
-0.003
-0.003
501.581
1096.006
415.625
48.799
3.426
-0.260
-0.487
-0.477
-0.440
-0.380
-0.335
-0.299
-0.263
-0.220
-0.171
-0.126
-0.092
-0.069
-0.051
-0.038
-0.032
-0.026
-0.023
-0.020
-0.017
-0.016
-0.015
-0.013
-0.012
-0.011
-0.009
-0.009
-0.008
-0.008
-0.007
-0.006
-0.006
-0.004
-0.004
-0.004
-0.003
9809.731
4386.039
552.850
50.741
3.810
-0.260
-0.561
-0.541
-0.481
-0.404
-0.351
-0.319
-0.298
-0.281
-0.237
-0.174
-0.122
-0.087
-0.063
-0.049
-0.039
-0.032
-0.027
-0.023
-0.022
-0.020
-0.018
-0.016
-0.015
-0.014
-0.012
-0.011
-0.011
-0.010
-0.009
-0.008
-0.007
-0.006
-0.005
-0.005
-0.004
100041.406
100033.070
4216.773
139.329
7.251
-0.128
-0.598
-0.574
-0.495
-0.390
-0.326
-0.321
-0.308
-0.293
-0.280
-0.230
-0.161
-0.110
-0.080
-0.059
-0.046
-0.037
-0.032
-0.028
-0.025
-0.023
-0.021
-0.020
-0.018
-0.016
-0.015
-0.014
-0.013
-0.012
-0.012
-0.010
-0.009
-0.008
-0.007
-0.006
-0.005
100067.820
100035.570
9732.067
215.432
8.842
-0.066
-0.619
-0.456
0.063
0.898
1.231
0.361
-0.207
-0.302
-0.289
-0.270
-0.203
-0.139
-0.095
-0.069
-0.054
-0.043
-0.036
-0.032
-0.030
-0.028
-0.026
-0.024
-0.022
-0.020
-0.019
-0.016
-0.016
-0.015
-0.014
-0.013
-0.012
-0.009
-0.008
-0.007
-0.007
100115.406
98544.398
2680.367
106.408
5.470
-0.313
-0.404
1.423
7.800
19.515
21.427
8.001
1.149
-0.179
-0.303
-0.282
-0.240
-0.166
-0.113
-0.080
-0.062
-0.050
-0.043
-0.038
-0.035
-0.033
-0.031
-0.029
-0.027
-0.025
-0.023
-0.021
-0.019
-0.018
-0.018
-0.016
-0.015
-0.013
-0.010
-0.009
-0.008
3698.045
1853.124
257.124
26.022
1.663
-0.477
1.151
16.211
117.464
412.776
340.437
75.070
9.771
0.644
-0.274
-0.292
-0.258
-0.191
-0.131
-0.094
-0.071
-0.057
-0.049
-0.045
-0.041
-0.039
-0.037
-0.034
-0.032
-0.029
-0.028
-0.026
-0.024
-0.022
-0.021
-0.020
-0.019
-0.016
-0.014
-0.011
-0.010
728.900
266.177
47.373
6.554
-0.017
-0.273
6.053
83.538
1409.459
11499.773
8749.818
715.768
42.411
2.839
-0.148
-0.304
-0.268
-0.213
-0.146
-0.106
-0.081
-0.066
-0.058
-0.053
-0.050
-0.046
-0.044
-0.041
-0.038
-0.035
-0.033
-0.031
-0.029
-0.027
-0.025
-0.023
-0.022
-0.019
-0.017
-0.014
-0.011
645.231
154.427
23.941
2.450
-0.476
0.137
12.457
197.701
4859.836
101388.742
68185.148
2304.595
93.407
5.438
0.012
-0.316
-0.277
-0.226
-0.159
-0.118
-0.092
-0.077
-0.068
-0.063
-0.059
-0.055
-0.052
-0.049
-0.046
-0.042
-0.040
-0.036
-0.034
-0.032
-0.030
-0.027
-0.025
-0.023
-0.019
-0.017
-0.013
6817.955
338.093
24.281
1.619
-0.616
0.129
11.860
159.646
2336.762
19596.289
14688.560
1114.954
71.025
4.791
-0.032
-0.335
-0.289
-0.236
-0.172
-0.130
-0.105
-0.090
-0.082
-0.076
-0.072
-0.068
-0.063
-0.059
-0.055
-0.051
-0.047
-0.043
-0.041
-0.038
-0.035
-0.032
-0.029
-0.026
-0.023
-0.019
-0.017
36038.426
841.080
34.043
1.604
-0.685
-0.129
6.144
60.123
426.372
1426.296
1035.575
220.192
26.310
2.216
-0.214
-0.357
-0.303
-0.245
-0.184
-0.146
-0.122
-0.108
-0.101
-0.095
-0.090
-0.085
-0.079
-0.074
-0.068
-0.062
-0.056
-0.051
-0.048
-0.044
-0.041
-0.037
-0.033
-0.029
-0.026
-0.021
-0.018
14254.139
512.671
26.203
0.992
-0.570
0.425
5.059
21.820
68.445
129.511
103.866
32.989
6.036
0.393
-0.368
-0.376
-0.318
-0.253
-0.200
-0.167
-0.147
-0.137
-0.129
-0.124
-0.117
-0.111
-0.103
-0.094
-0.086
-0.077
-0.069
-0.061
-0.056
-0.051
-0.046
-0.042
-0.037
-0.032
-0.028
-0.024
-0.020
1039.857
100.490
8.581
0.128
0.593
7.590
34.486
73.623
71.711
40.237
16.661
4.758
0.666
-0.309
-0.428
-0.397
-0.333
-0.268
-0.224
-0.199
-0.183
-0.177
-0.172
-0.167
-0.159
-0.150
-0.139
-0.126
-0.112
-0.099
-0.085
-0.075
-0.066
-0.059
-0.052
-0.046
-0.041
-0.036
-0.030
-0.026
-0.021
62.745
13.278
1.277
0.098
6.106
67.724
503.128
1725.911
1137.189
204.031
24.915
2.690
-0.166
-0.456
-0.450
-0.419
-0.352
-0.294
-0.260
-0.240
-0.227
-0.220
-0.216
-0.214
-0.211
-0.202
-0.187
-0.169
-0.149
-0.128
-0.109
-0.093
-0.080
-0.068
-0.059
-0.052
-0.044
-0.038
-0.032
-0.027
-0.023
4.852
0.889
-0.398
0.942
22.839
413.006
8593.807
73215.594
35961.320
1918.525
96.527
6.063
-0.022
-0.480
-0.473
-0.434
-0.373
-0.330
-0.301
-0.278
-0.264
-0.260
-0.257
-0.254
-0.245
-0.235
-0.224
-0.207
-0.185
-0.164
-0.139
-0.116
-0.097
-0.080
-0.067
-0.057
-0.047
-0.040
-0.033
-0.028
-0.023
-0.108
-0.600
-0.590
1.758
40.969
1014.886
47550.527
100000.617
100000.383
5978.559
178.165
9.549
0.127
-0.489
-0.484
-0.440
-0.395
-0.364
-0.336
-0.318
-0.306
-0.291
-0.272
-0.264
-0.268
-0.260
-0.246
-0.235
-0.215
-0.189
-0.165
-0.144
-0.117
-0.095
-0.077
-0.062
-0.052
-0.042
-0.035
-0.029
-0.024
-0.695
-0.756
-0.600
1.504
28.204
557.000
14190.915
100004.266
63296.281
2667.159
113.950
6.904
-0.010
-0.498
-0.472
-0.439
-0.408
-0.381
-0.369
-0.346
-0.253
-0.082
0.029
-0.031
-0.154
-0.197
-0.182
-0.197
-0.225
-0.217
-0.188
-0.165
-0.143
-0.113
-0.088
-0.069
-0.055
-0.044
-0.036
-0.029
-0.024
-0.836
-0.784
-0.509
1.332
13.382
108.695
936.260
3356.863
2143.699
311.688
29.654
2.320
-0.292
-0.496
-0.465
-0.443
-0.413
-0.395
-0.383
-0.256
0.265
1.337
2.111
1.591
0.895
0.826
0.983
0.587
0.078
-0.177
-0.216
-0.189
-0.164
-0.133
-0.101
-0.078
-0.061
-0.047
-0.037
-0.030
-0.024
-0.910
-0.647
0.619
6.049
22.644
51.403
100.358
136.044
98.508
29.499
4.923
0.141
-0.472
-0.494
-0.468
-0.448
-0.420
-0.411
-0.356
0.090
2.045
6.514
10.578
8.403
5.985
8.995
11.479
7.701
2.335
0.312
-0.190
-0.221
-0.189
-0.158
-0.119
-0.088
-0.066
-0.051
-0.039
-0.031
-0.024
-0.877
0.089
7.334
57.890
261.707
430.195
209.444
62.842
17.970
4.082
0.372
-0.425
-0.522
-0.504
-0.478
-0.451
-0.429
-0.424
-0.309
0.646
5.085
16.836
29.961
23.032
25.137
63.832
95.951
57.351
14.418
2.131
0.004
-0.250
-0.225
-0.188
-0.142
-0.102
-0.073
-0.055
-0.041
-0.032
-0.024
-0.730
2.182
37.432
501.911
5311.300
12496.356
2993.357
265.513
23.454
2.045
-0.292
-0.552
-0.545
-0.528
-0.486
-0.457
-0.440
-0.441
-0.309
0.797
5.939
21.404
35.701
33.743
70.328
312.021
553.860
257.317
48.499
6.061
0.386
-0.244
-0.262
-0.225
-0.172
-0.118
-0.082
-0.060
-0.044
-0.034
-0.025
-0.577
4.638
87.426
2137.288
63294.770
100000.930
27366.641
916.861
41.675
2.438
-0.422
-0.609
-0.587
-0.557
-0.501
-0.473
-0.459
-0.467
-0.391
0.312
3.305
11.299
19.398
24.882
100.413
554.772
1014.902
455.548
74.172
8.377
0.567
-0.234
-0.266
-0.247
-0.203
-0.141
-0.094
-0.065
-0.047
-0.035
-0.027
-0.541
4.367
80.663
1720.693
41318.160
100000.945
20951.111
826.516
37.632
1.978
-0.511
-0.662
-0.625
-0.579
-0.525
-0.500
-0.490
-0.495
-0.493
-0.266
0.709
3.047
5.449
11.310
58.963
258.476
457.256
216.417
42.910
6.378
0.642
-0.174
-0.262
-0.250
-0.215
-0.164
-0.109
-0.072
-0.050
-0.036
-0.027
-0.568
2.271
31.361
347.100
2992.102
6744.851
1918.328
195.343
15.288
0.664
-0.597
-0.681
-0.644
-0.598
-0.551
-0.530
-0.522
-0.527
-0.549
-0.526
-0.331
0.082
0.639
3.078
15.410
52.474
83.856
58.395
20.640
7.580
3.983
1.251
0.022
-0.236
-0.218
-0.172
-0.124
-0.080
-0.053
-0.038
-0.028
0.262
0.990
10.163
53.214
171.866
249.979
119.124
24.015
3.061
-0.108
-0.506
-0.610
-0.635
-0.606
-0.584
-0.572
-0.569
-0.564
-0.578
-0.601
-0.597
-0.555
-0.428
0.345
4.011
15.890
35.914
45.713
37.777
59.430
53.871
17.018
2.435
-0.030
-0.215
-0.172
-0.134
-0.087
-0.057
-0.039
-0.029
5.734
1.175
5.931
21.501
38.374
31.937
14.153
3.689
1.746
2.534
2.015
0.535
-0.370
-0.590
-0.606
-0.619
-0.619
-0.618
-0.616
-0.592
-0.543
-0.500
-0.470
-0.070
2.248
12.816
39.057
61.577
135.921
680.473
757.492
130.171
11.700
0.559
-0.189
-0.170
-0.138
-0.093
-0.060
-0.040
-0.030
19.875
1.545
3.039
10.235
15.730
11.738
4.424
4.985
24.893
63.225
44.966
12.391
1.523
-0.390
-0.624
-0.643
-0.662
-0.660
-0.514
-0.043
0.666
1.082
0.677
0.408
1.428
7.085
20.614
42.819
260.808
2288.510
2598.877
340.315
22.344
1.007
-0.166
-0.168
-0.137
-0.095
-0.060
-0.042
-0.030
21.797
1.170
0.416
2.349
3.859
2.579
3.423
45.519
680.766
3875.849
1789.325
169.039
10.958
0.304
-0.622
-0.677
-0.696
-0.558
0.389
4.040
10.999
14.174
8.391
2.987
1.189
2.253
6.111
16.889
134.534
852.459
958.973
160.106
12.823
0.642
-0.175
-0.164
-0.136
-0.094
-0.061
-0.042
-0.030
7.545
-0.032
-0.654
-0.363
-0.073
0.085
7.617
247.885
18534.498
100031.742
100031.781
1577.115
39.269
1.319
-0.547
-0.650
-0.674
-0.133
3.704
22.888
73.694
104.603
53.444
13.330
2.476
0.547
0.793
3.266
19.208
70.952
78.174
24.484
2.945
0.035
-0.191
-0.159
-0.130
-0.089
-0.061
-0.042
-0.030
0.663
-0.707
-0.922
-0.901
-0.856
-0.449
9.575
382.318
47866.242
100022.820
100022.859
2970.264
50.339
1.673
-0.052
-0.091
-0.281
0.549
9.374
67.789
283.444
417.697
187.405
42.226
9.217
1.516
-0.146
-0.106
1.460
4.492
4.542
1.756
0.153
-0.198
-0.187
-0.154
-0.119
-0.082
-0.058
-0.042
-0.033
-0.651
-0.837
-0.910
-0.941
-0.931
-0.694
3.853
106.408
2963.349
40647.098
13719.810
480.231
19.707
2.068
2.928
3.253
1.403
1.332
11.390
89.118
386.032
616.147
429.785
251.835
78.826
13.543
1.210
-0.419
-0.457
-0.232
-0.150
-0.215
-0.253
-0.216
-0.176
-0.145
-0.104
-0.075
-0.056
-0.044
-0.037
-0.761
-0.827
-0.890
-0.936
-0.923
-0.802
0.315
10.438
95.990
305.813
198.903
33.149
4.809
21.571
45.928
16.710
6.008
2.163
7.576
45.547
231.186
1322.006
7701.602
9741.931
1391.488
114.036
7.993
0.079
-0.530
-0.485
-0.407
-0.327
-0.255
-0.206
-0.170
-0.127
-0.094
-0.071
-0.057
-0.047
-0.040
-0.716
-0.792
-0.861
-0.910
-0.881
-0.626
-0.021
0.443
3.395
7.699
5.791
1.410
8.876
603.424
2148.843
72.007
8.852
3.757
8.791
40.671
421.187
16179.243
100023.109
100005.969
23927.039
553.448
22.930
0.961
-0.473
-0.464
-0.382
-0.308
-0.243
-0.191
-0.147
-0.111
-0.085
-0.070
-0.057
-0.050
-0.046
18.115
2.566
-0.083
-0.412
-0.393
-0.360
-0.312
-0.260
-0.210
-0.169
-0.133
-0.104
-0.083
-0.066
-0.051
-0.040
-0.032
-0.024
-0.018
-0.015
-0.011
-0.010
-0.007
-0.005
-0.003
-0.002
-0.001
-0.001
0.000
-0.001
-0.001
-0.001
-0.001
-0.001
-0.001
-0.001
-0.001
-0.001
-0.001
-0.001
-0.001
2.568
0.186
-0.353
-0.405
-0.368
-0.330
-0.274
-0.223
-0.179
-0.146
-0.116
-0.094
-0.075
-0.061
-0.048
-0.039
-0.031
-0.025
-0.019
-0.015
-0.012
-0.010
-0.007
-0.005
-0.003
-0.002
-0.002
-0.001
-0.001
0.000
0.
0.
-0.001
-0.001
-0.001
-0.001
-0.001
-0.001
-0.001
0.000
0.000
-0.107
-0.376
-0.430
-0.403
-0.365
-0.313
-0.254
-0.204
-0.165
-0.132
-0.107
-0.087
-0.072
-0.058
-0.046
-0.039
-0.032
-0.025
-0.021
-0.016
-0.013
-0.009
-0.008
-0.006
-0.004
-0.002
-0.002
-0.002
-0.001
-0.001
-0.001
-0.001
0.000
0.000
0.000
0.000
0.000
0.000
0.000
0.000
0.000
-0.465
-0.456
-0.431
-0.403
-0.366
-0.316
-0.255
-0.201
-0.160
-0.127
-0.104
-0.086
-0.072
-0.058
-0.049
-0.040
-0.031
-0.026
-0.022
-0.016
-0.013
-0.010
-0.008
-0.006
-0.004
-0.004
-0.003
-0.002
-0.001
-0.001
-0.001
-0.001
-0.001
-0.001
-0.001
-0.001
-0.001
-0.001
0.000
0.000
0.000
-0.464
-0.413
-0.406
-0.406
-0.364
-0.315
-0.270
-0.213
-0.166
-0.133
-0.109
-0.090
-0.075
-0.064
-0.052
-0.043
-0.034
-0.028
-0.023
-0.017
-0.014
-0.012
-0.010
-0.007
-0.005
-0.005
-0.005
-0.003
-0.003
-0.002
-0.002
-0.002
-0.002
-0.002
-0.001
-0.001
-0.001
-0.001
-0.001
-0.001
-0.001
0.734
1.435
0.905
0.012
-0.328
-0.329
-0.283
-0.240
-0.188
-0.150
-0.120
-0.101
-0.085
-0.072
-0.058
-0.048
-0.039
-0.032
-0.026
-0.020
-0.017
-0.014
-0.011
-0.008
-0.007
-0.006
-0.006
-0.005
-0.004
-0.004
-0.004
-0.003
-0.003
-0.003
-0.003
-0.002
-0.002
-0.002
-0.001
-0.001
-0.001
24.328
47.650
26.793
5.488
0.345
-0.319
-0.313
-0.271
-0.222
-0.177
-0.147
-0.124
-0.105
-0.088
-0.072
-0.058
-0.047
-0.037
-0.030
-0.024
-0.020
-0.016
-0.012
-0.010
-0.010
-0.009
-0.008
-0.007
-0.006
-0.006
-0.005
-0.004
-0.004
-0.004
-0.004
-0.004
-0.003
-0.003
-0.002
-0.002
-0.002
534.137
2010.049
756.149
64.050
4.140
-0.142
-0.352
-0.319
-0.275
-0.228
-0.194
-0.169
-0.143
-0.119
-0.096
-0.075
-0.058
-0.046
-0.037
-0.030
-0.025
-0.019
-0.016
-0.014
-0.012
-0.011
-0.010
-0.009
-0.008
-0.007
-0.007
-0.006
-0.006
-0.006
-0.004
-0.004
-0.004
-0.004
-0.003
-0.003
-0.003
8861.905
100006.484
13715.005
380.744
12.754
0.185
-0.402
-0.388
-0.354
-0.305
-0.266
-0.233
-0.203
-0.170
-0.135
-0.104
-0.079
-0.060
-0.046
-0.037
-0.029
-0.025
-0.022
-0.020
-0.018
-0.016
-0.013
-0.012
-0.011
-0.010
-0.008
-0.008
-0.007
-0.007
-0.007
-0.006
-0.006
-0.004
-0.004
-0.004
-0.003
13890.837
100124.594
21618.893
430.694
14.509
0.168
-0.480
-0.475
-0.442
-0.378
-0.330
-0.294
-0.260
-0.228
-0.189
-0.143
-0.104
-0.077
-0.056
-0.045
-0.037
-0.032
-0.027
-0.024
-0.022
-0.019
-0.018
-0.016
-0.014
-0.013
-0.012
-0.011
-0.010
-0.009
-0.008
-0.008
-0.007
-0.006
-0.005
-0.005
-0.004
9676.074
8159.344
1794.239
127.955
8.217
-0.052
-0.565
-0.532
-0.481
-0.403
-0.351
-0.318
-0.300
-0.278
-0.239
-0.195
-0.139
-0.099
-0.072
-0.055
-0.044
-0.037
-0.032
-0.028
-0.025
-0.023
-0.021
-0.019
-0.018
-0.017
-0.015
-0.014
-0.013
-0.012
-0.011
-0.010
-0.009
-0.008
-0.007
-0.006
-0.005
100049.391
100099.086
3798.923
134.582
7.346
-0.079
-0.593
-0.574
-0.491
-0.363
-0.254
-0.204
-0.254
-0.296
-0.279
-0.241
-0.182
-0.126
-0.088
-0.065
-0.053
-0.042
-0.036
-0.032
-0.030
-0.027
-0.025
-0.024
-0.022
-0.020
-0.018
-0.017
-0.016
-0.015
-0.014
-0.013
-0.012
-0.011
-0.008
-0.008
-0.007
100058.094
100028.977
8602.389
196.697
8.840
-0.104
-0.617
-0.478
0.017
0.672
0.981
0.663
0.031
-0.268
-0.296
-0.273
-0.225
-0.156
-0.107
-0.079
-0.061
-0.049
-0.042
-0.038
-0.036
-0.033
-0.030
-0.028
-0.027
-0.025
-0.023
-0.021
-0.020
-0.018
-0.018
-0.016
-0.015
-0.014
-0.012
-0.009
-0.008
100917.992
73473.188
2424.872
99.651
5.602
-0.274
-0.381
1.138
5.860
11.589
11.681
6.012
1.511
-0.044
-0.303
-0.290
-0.256
-0.187
-0.128
-0.091
-0.070
-0.057
-0.049
-0.044
-0.041
-0.039
-0.036
-0.034
-0.032
-0.030
-0.028
-0.026
-0.025
-0.023
-0.022
-0.020
-0.019
-0.017
-0.015
-0.012
-0.010
17172.781
3683.777
363.162
31.970
2.223
-0.359
1.455
14.191
69.132
154.891
127.827
42.728
8.737
0.906
-0.254
-0.305
-0.272
-0.212
-0.148
-0.105
-0.081
-0.065
-0.057
-0.052
-0.048
-0.046
-0.043
-0.041
-0.038
-0.036
-0.034
-0.032
-0.030
-0.029
-0.027
-0.025
-0.024
-0.021
-0.019
-0.015
-0.013
47668.980
4269.418
252.917
17.424
0.769
0.104
8.406
98.856
834.248
3270.188
2177.637
373.957
40.357
3.585
-0.080
-0.315
-0.286
-0.234
-0.164
-0.119
-0.092
-0.076
-0.067
-0.062
-0.058
-0.055
-0.051
-0.048
-0.046
-0.043
-0.040
-0.038
-0.036
-0.034
-0.033
-0.030
-0.029
-0.026
-0.023
-0.019
-0.015
9425.302
1480.403
123.169
9.660
0.113
1.024
24.585
431.890
8783.195
85584.609
41985.184
2503.708
125.874
8.113
0.183
-0.319
-0.302
-0.249
-0.179
-0.133
-0.105
-0.089
-0.079
-0.073
-0.069
-0.065
-0.062
-0.059
-0.055
-0.052
-0.049
-0.046
-0.044
-0.041
-0.039
-0.037
-0.034
-0.031
-0.028
-0.023
-0.019
24431.436
775.084
54.927
4.238
-0.299
1.331
31.085
626.469
21059.385
100352.555
100316.320
4268.513
170.913
9.609
0.278
-0.340
-0.320
-0.261
-0.194
-0.149
-0.121
-0.105
-0.097
-0.091
-0.085
-0.080
-0.076
-0.072
-0.067
-0.063
-0.059
-0.055
-0.052
-0.049
-0.046
-0.044
-0.040
-0.036
-0.032
-0.027
-0.022
100034.813
1735.404
56.297
2.672
-0.485
1.230
21.643
279.945
4260.921
27441.066
14238.346
1265.342
76.316
5.316
-0.009
-0.381
-0.339
-0.273
-0.210
-0.170
-0.143
-0.129
-0.120
-0.114
-0.108
-0.102
-0.096
-0.090
-0.083
-0.077
-0.071
-0.065
-0.061
-0.058
-0.055
-0.050
-0.046
-0.041
-0.036
-0.031
-0.025
63301.332
1016.768
37.993
1.712
-0.329
2.525
24.953
155.588
573.342
1004.653
647.921
141.751
17.453
1.540
-0.301
-0.420
-0.355
-0.290
-0.232
-0.197
-0.176
-0.164
-0.158
-0.150
-0.143
-0.135
-0.126
-0.115
-0.106
-0.096
-0.087
-0.078
-0.072
-0.067
-0.062
-0.057
-0.052
-0.046
-0.040
-0.034
-0.027
2388.666
163.148
11.964
0.398
1.255
13.609
78.108
319.091
767.321
413.536
96.825
17.783
2.659
-0.105
-0.453
-0.450
-0.379
-0.315
-0.269
-0.241
-0.224
-0.215
-0.210
-0.204
-0.196
-0.185
-0.171
-0.153
-0.137
-0.121
-0.108
-0.095
-0.085
-0.077
-0.070
-0.063
-0.057
-0.049
-0.042
-0.036
-0.029
96.111
18.058
1.928
0.424
10.210
115.533
1142.545
4307.969
2952.434
549.175
68.660
7.455
0.339
-0.472
-0.505
-0.479
-0.416
-0.356
-0.320
-0.294
-0.274
-0.264
-0.258
-0.256
-0.251
-0.242
-0.228
-0.205
-0.182
-0.158
-0.137
-0.115
-0.100
-0.088
-0.078
-0.069
-0.060
-0.052
-0.044
-0.036
-0.030
5.302
1.077
-0.291
1.732
37.623
915.950
35963.320
100020.469
100041.305
5338.671
186.204
10.079
0.210
-0.529
-0.523
-0.497
-0.442
-0.401
-0.371
-0.345
-0.327
-0.317
-0.312
-0.302
-0.290
-0.275
-0.261
-0.244
-0.220
-0.196
-0.169
-0.143
-0.120
-0.101
-0.086
-0.074
-0.063
-0.054
-0.045
-0.037
-0.030
-0.388
-0.640
-0.504
3.077
68.915
2390.172
100006.516
100007.336
100005.594
23929.621
342.141
14.394
0.321
-0.519
-0.533
-0.500
-0.455
-0.419
-0.402
-0.392
-0.344
-0.252
-0.183
-0.207
-0.274
-0.299
-0.286
-0.269
-0.253
-0.222
-0.194
-0.172
-0.144
-0.118
-0.096
-0.079
-0.065
-0.055
-0.045
-0.037
-0.030
-0.822
-0.779
-0.428
3.518
52.422
1279.494
73271.484
100044.672
100014.539
8596.558
214.200
10.317
0.137
-0.528
-0.534
-0.502
-0.461
-0.431
-0.415
-0.308
0.134
0.967
1.592
1.235
0.447
0.063
-0.007
-0.085
-0.199
-0.245
-0.221
-0.192
-0.169
-0.137
-0.108
-0.086
-0.068
-0.055
-0.045
-0.037
-0.030
-0.883
-0.779
-0.092
5.079
44.785
343.381
2514.474
10005.279
6046.466
621.149
49.471
3.624
-0.237
-0.543
-0.526
-0.493
-0.455
-0.442
-0.339
0.369
3.369
11.292
18.261
13.596
6.109
4.012
3.889
2.509
0.781
-0.035
-0.232
-0.219
-0.187
-0.159
-0.122
-0.093
-0.072
-0.057
-0.044
-0.036
-0.029
-0.923
-0.544
1.853
15.302
87.338
431.934
1237.054
877.607
286.358
58.266
8.169
0.517
-0.490
-0.545
-0.519
-0.469
-0.443
-0.432
-0.074
2.599
19.685
80.490
149.071
98.154
37.779
45.462
62.920
34.882
9.722
1.511
-0.057
-0.245
-0.215
-0.181
-0.140
-0.104
-0.077
-0.060
-0.046
-0.035
-0.029
-0.817
0.650
14.506
129.377
716.888
1508.805
1136.256
538.631
119.713
17.177
1.744
-0.341
-0.562
-0.552
-0.532
-0.480
-0.453
-0.421
0.282
6.425
57.211
341.199
748.076
425.798
194.902
621.273
1250.730
501.905
80.550
8.977
0.619
-0.227
-0.253
-0.210
-0.163
-0.117
-0.085
-0.062
-0.047
-0.036
-0.028
-0.585
4.282
73.824
1546.712
35973.055
100062.383
16268.874
780.527
68.014
7.779
0.307
-0.554
-0.591
-0.578
-0.550
-0.506
-0.485
-0.433
0.380
8.143
73.792
455.315
1017.722
594.985
716.009
8606.066
27366.049
5978.437
413.306
27.327
1.946
-0.160
-0.276
-0.247
-0.195
-0.136
-0.093
-0.067
-0.049
-0.037
-0.028
-0.272
8.598
195.309
9723.480
100004.086
100009.945
100015.875
3354.224
93.054
5.371
-0.206
-0.656
-0.643
-0.613
-0.565
-0.530
-0.512
-0.484
0.026
4.213
34.657
162.916
345.151
276.472
1298.561
27372.189
100001.945
18373.232
748.127
41.582
2.613
-0.099
-0.276
-0.256
-0.225
-0.159
-0.106
-0.073
-0.051
-0.038
-0.029
0.048
8.652
181.335
7615.827
100015.625
100011.336
100005.133
2668.793
81.034
3.913
-0.402
-0.710
-0.691
-0.646
-0.593
-0.564
-0.545
-0.549
-0.382
0.987
8.049
29.586
51.116
73.005
513.766
5985.710
18386.199
4741.176
353.057
29.424
2.848
0.138
-0.242
-0.257
-0.232
-0.181
-0.122
-0.080
-0.055
-0.039
-0.030
0.471
6.572
75.629
1082.415
16256.756
47623.672
8613.366
458.528
29.766
1.487
-0.519
-0.691
-0.709
-0.674
-0.625
-0.610
-0.595
-0.599
-0.591
-0.315
0.824
3.257
6.041
14.561
87.539
445.907
951.289
520.315
154.288
38.126
15.494
4.644
0.614
-0.189
-0.231
-0.184
-0.137
-0.088
-0.058
-0.041
-0.031
0.857
7.551
62.470
356.405
928.915
921.591
319.770
52.539
6.617
0.735
0.123
-0.284
-0.560
-0.645
-0.639
-0.633
-0.641
-0.637
-0.650
-0.650
-0.528
-0.245
0.279
3.094
22.552
141.531
652.991
1046.397
484.995
404.330
387.798
87.226
8.159
0.358
-0.208
-0.183
-0.145
-0.096
-0.062
-0.042
-0.031
1.102
8.237
68.885
418.696
843.175
476.685
94.345
15.509
6.007
8.141
8.012
3.595
0.472
-0.463
-0.637
-0.663
-0.674
-0.686
-0.697
-0.724
-0.708
-0.672
-0.489
1.428
17.616
164.997
1018.858
1757.609
1570.998
21674.785
29506.078
1381.467
52.774
2.029
-0.132
-0.182
-0.145
-0.101
-0.064
-0.044
-0.032
1.460
4.510
34.483
162.750
310.972
179.342
39.966
14.770
41.521
97.008
92.000
32.543
6.257
0.373
-0.553
-0.676
-0.693
-0.719
-0.738
-0.671
-0.533
-0.460
-0.435
0.636
10.513
80.855
378.221
682.359
4115.188
100044.602
100005.180
6670.472
117.342
3.583
-0.080
-0.177
-0.143
-0.103
-0.065
-0.044
-0.032
1.138
1.034
7.747
29.072
48.042
29.627
13.798
48.913
485.448
2351.165
1334.126
230.534
26.729
2.424
-0.307
-0.640
-0.712
-0.721
-0.580
-0.090
0.673
1.058
0.476
0.276
2.985
17.008
59.207
124.093
1421.830
40650.336
47858.449
2009.953
58.147
2.473
-0.112
-0.171
-0.140
-0.101
-0.066
-0.045
-0.033
0.091
-0.447
0.556
2.906
4.640
3.824
9.899
187.934
7892.272
100826.203
48772.094
1108.607
57.330
5.174
0.508
-0.101
-0.459
-0.598
-0.103
1.872
5.209
6.854
4.364
1.326
0.616
2.270
6.447
16.479
100.945
600.495
672.808
130.026
10.680
0.571
-0.177
-0.165
-0.137
-0.095
-0.064
-0.045
-0.034
-0.608
-0.803
-0.737
-0.506
-0.341
0.057
9.507
239.778
16057.688
100501.531
100553.531
1544.085
57.331
6.580
4.948
5.329
2.367
0.405
0.902
5.009
14.732
20.325
14.874
7.327
2.671
0.537
0.232
1.185
5.919
16.913
18.456
6.710
0.975
-0.125
-0.192
-0.158
-0.127
-0.088
-0.062
-0.045
-0.035
-0.742
-0.803
-0.874
-0.896
-0.861
-0.602
3.758
77.720
1597.441
13807.954
5161.661
346.578
24.348
14.804
42.933
54.464
24.174
5.562
2.901
7.749
22.623
46.816
74.712
71.358
29.995
5.808
0.402
-0.413
-0.229
0.258
0.331
0.032
-0.200
-0.222
-0.182
-0.152
-0.112
-0.079
-0.060
-0.046
-0.039
-0.706
-0.767
-0.845
-0.888
-0.887
-0.838
0.134
9.100
69.498
209.862
142.266
29.167
12.531
111.699
393.456
327.891
107.092
21.347
11.039
14.023
43.912
271.692
1133.164
1251.844
310.523
40.779
3.754
-0.240
-0.542
-0.458
-0.382
-0.318
-0.257
-0.209
-0.172
-0.133
-0.098
-0.074
-0.058
-0.048
-0.042
-0.660
-0.738
-0.812
-0.876
-0.894
-0.910
-0.827
0.009
2.973
6.900
5.504
2.520
31.393
11002.322
100388.359
858.649
179.174
42.221
37.824
59.812
169.760
1761.808
16145.835
18373.973
2386.384
148.491
10.173
0.248
-0.504
-0.452
-0.377
-0.304
-0.242
-0.196
-0.151
-0.115
-0.090
-0.071
-0.060
-0.053
-0.048
87.707
9.618
0.596
-0.319
-0.355
-0.322
-0.281
-0.231
-0.185
-0.149
-0.120
-0.097
-0.079
-0.064
-0.051
-0.041
-0.034
-0.027
-0.022
-0.018
-0.013
-0.011
-0.008
-0.006
-0.004
-0.003
-0.001
-0.002
-0.002
-0.001
-0.001
-0.001
-0.001
-0.001
-0.001
-0.001
-0.001
-0.001
-0.001
-0.001
-0.001
9.611
1.405
-0.159
-0.353
-0.327
-0.292
-0.245
-0.198
-0.160
-0.131
-0.106
-0.087
-0.072
-0.058
-0.047
-0.040
-0.033
-0.026
-0.021
-0.017
-0.013
-0.010
-0.009
-0.007
-0.005
-0.003
-0.002
-0.001
-0.001
-0.001
-0.001
-0.001
-0.001
-0.001
-0.001
-0.001
-0.001
-0.001
-0.001
-0.001
-0.001
0.560
-0.189
-0.370
-0.362
-0.327
-0.283
-0.228
-0.184
-0.148
-0.121
-0.099
-0.083
-0.068
-0.057
-0.048
-0.039
-0.033
-0.027
-0.021
-0.016
-0.014
-0.011
-0.009
-0.006
-0.005
-0.003
-0.003
-0.002
-0.002
-0.001
-0.001
-0.001
-0.001
-0.001
-0.001
-0.001
0.000
0.000
0.000
0.000
0.000
-0.386
-0.411
-0.390
-0.362
-0.331
-0.287
-0.231
-0.181
-0.146
-0.119
-0.098
-0.083
-0.071
-0.060
-0.049
-0.040
-0.033
-0.027
-0.022
-0.018
-0.015
-0.012
-0.010
-0.008
-0.006
-0.005
-0.004
-0.003
-0.003
-0.002
-0.002
-0.002
-0.002
-0.002
-0.002
-0.001
-0.001
-0.001
-0.001
-0.001
-0.001
-0.415
-0.342
-0.349
-0.366
-0.331
-0.284
-0.247
-0.197
-0.155
-0.126
-0.105
-0.089
-0.076
-0.064
-0.054
-0.043
-0.035
-0.029
-0.024
-0.019
-0.016
-0.014
-0.011
-0.008
-0.007
-0.006
-0.005
-0.005
-0.004
-0.004
-0.004
-0.003
-0.003
-0.003
-0.003
-0.002
-0.001
-0.001
-0.001
-0.001
-0.001
1.446
2.508
1.675
0.231
-0.270
-0.303
-0.262
-0.226
-0.178
-0.143
-0.118
-0.101
-0.086
-0.072
-0.060
-0.049
-0.041
-0.035
-0.028
-0.023
-0.019
-0.016
-0.013
-0.010
-0.009
-0.008
-0.007
-0.007
-0.005
-0.005
-0.005
-0.004
-0.004
-0.004
-0.004
-0.003
-0.003
-0.002
-0.002
-0.002
-0.002
43.226
95.520
52.586
9.635
0.687
-0.273
-0.295
-0.258
-0.217
-0.175
-0.149
-0.128
-0.110
-0.091
-0.075
-0.060
-0.050
-0.040
-0.032
-0.027
-0.022
-0.018
-0.014
-0.014
-0.012
-0.011
-0.010
-0.009
-0.007
-0.007
-0.006
-0.006
-0.006
-0.006
-0.005
-0.004
-0.004
-0.003
-0.003
-0.003
-0.002
1562.888
7678.350
2283.546
129.933
6.654
-0.008
-0.341
-0.307
-0.274
-0.231
-0.201
-0.177
-0.154
-0.131
-0.105
-0.082
-0.064
-0.051
-0.040
-0.034
-0.027
-0.023
-0.021
-0.018
-0.016
-0.014
-0.013
-0.010
-0.010
-0.008
-0.008
-0.008
-0.008
-0.007
-0.007
-0.006
-0.005
-0.005
-0.004
-0.004
-0.003
79230.313
100003.195
100001.320
959.001
22.245
0.465
-0.385
-0.384
-0.351
-0.299
-0.258
-0.229
-0.206
-0.178
-0.148
-0.114
-0.087
-0.065
-0.050
-0.041
-0.033
-0.030
-0.026
-0.023
-0.021
-0.020
-0.017
-0.016
-0.013
-0.012
-0.012
-0.009
-0.009
-0.009
-0.008
-0.008
-0.007
-0.006
-0.005
-0.005
-0.004
100057.469
100041.805
100013.797
1223.740
24.708
0.495
-0.465
-0.460
-0.423
-0.359
-0.315
-0.280
-0.252
-0.223
-0.193
-0.159
-0.117
-0.084
-0.063
-0.050
-0.042
-0.036
-0.031
-0.028
-0.025
-0.024
-0.021
-0.019
-0.017
-0.016
-0.015
-0.013
-0.013
-0.012
-0.010
-0.010
-0.009
-0.008
-0.007
-0.006
-0.005
4983.958
25820.404
5171.643
233.572
10.971
0.026
-0.548
-0.517
-0.467
-0.372
-0.206
-0.026
-0.146
-0.257
-0.234
-0.199
-0.155
-0.109
-0.079
-0.060
-0.050
-0.041
-0.036
-0.033
-0.030
-0.027
-0.026
-0.024
-0.022
-0.020
-0.018
-0.017
-0.016
-0.015
-0.013
-0.013
-0.011
-0.010
-0.009
-0.008
-0.007
18466.039
7807.717
718.687
58.317
4.331
-0.253
-0.592
-0.544
-0.344
0.151
1.704
4.388
1.907
-0.070
-0.272
-0.238
-0.196
-0.139
-0.098
-0.073
-0.059
-0.049
-0.042
-0.038
-0.035
-0.032
-0.030
-0.028
-0.027
-0.024
-0.022
-0.021
-0.020
-0.019
-0.017
-0.016
-0.015
-0.013
-0.012
-0.009
-0.008
54980.285
18439.842
1141.793
65.081
4.088
-0.348
-0.602
-0.292
1.069
4.671
11.314
20.181
7.667
0.499
-0.261
-0.271
-0.231
-0.172
-0.120
-0.087
-0.069
-0.056
-0.049
-0.044
-0.041
-0.039
-0.037
-0.034
-0.032
-0.031
-0.029
-0.026
-0.024
-0.023
-0.022
-0.020
-0.019
-0.017
-0.015
-0.012
-0.010
16461.412
5452.605
559.946
43.195
2.882
-0.415
-0.267
1.987
10.629
34.144
60.503
43.212
12.438
1.577
-0.169
-0.295
-0.260
-0.203
-0.142
-0.102
-0.080
-0.065
-0.057
-0.051
-0.048
-0.046
-0.043
-0.041
-0.039
-0.037
-0.034
-0.032
-0.031
-0.029
-0.028
-0.026
-0.025
-0.022
-0.020
-0.017
-0.013
100503.664
24237.352
621.722
34.120
2.048
-0.275
2.253
21.057
116.195
320.249
338.885
149.776
31.006
3.778
0.018
-0.311
-0.280
-0.229
-0.163
-0.117
-0.090
-0.075
-0.066
-0.061
-0.057
-0.054
-0.052
-0.049
-0.047
-0.044
-0.042
-0.040
-0.038
-0.037
-0.035
-0.033
-0.031
-0.028
-0.025
-0.022
-0.017
100054.906
84866.578
1023.303
36.228
1.632
0.546
13.158
197.153
2680.681
14247.440
8732.203
917.453
83.606
7.222
0.254
-0.326
-0.298
-0.251
-0.181
-0.132
-0.104
-0.087
-0.078
-0.072
-0.068
-0.064
-0.061
-0.058
-0.056
-0.053
-0.051
-0.048
-0.047
-0.045
-0.044
-0.042
-0.039
-0.036
-0.032
-0.027
-0.021
100415.328
12545.169
419.165
21.752
0.859
1.975
41.144
1128.147
73226.992
100036.578
100050.320
11043.709
265.880
12.653
0.514
-0.328
-0.319
-0.268
-0.198
-0.149
-0.119
-0.103
-0.092
-0.087
-0.082
-0.078
-0.074
-0.072
-0.068
-0.065
-0.061
-0.058
-0.057
-0.056
-0.054
-0.052
-0.048
-0.044
-0.039
-0.033
-0.026
9406.123
921.821
87.686
7.075
0.030
2.890
59.491
1926.920
100025.180
100028.703
100020.469
23934.840
377.536
15.828
0.537
-0.348
-0.344
-0.284
-0.216
-0.168
-0.139
-0.123
-0.114
-0.107
-0.102
-0.097
-0.092
-0.088
-0.083
-0.079
-0.076
-0.071
-0.069
-0.067
-0.065
-0.062
-0.058
-0.053
-0.047
-0.039
-0.032
36039.422
861.366
39.712
2.493
-0.282
3.561
51.745
831.028
24360.574
100260.211
100048.953
4727.796
163.512
8.901
0.198
-0.401
-0.371
-0.302
-0.238
-0.195
-0.168
-0.152
-0.144
-0.137
-0.131
-0.125
-0.117
-0.110
-0.102
-0.097
-0.092
-0.086
-0.082
-0.080
-0.077
-0.073
-0.068
-0.062
-0.054
-0.045
-0.037
14190.030
503.995
25.559
1.051
-0.032
8.267
137.961
2200.793
13718.988
8043.293
2232.401
329.302
33.141
2.596
-0.255
-0.461
-0.397
-0.330
-0.269
-0.233
-0.210
-0.198
-0.191
-0.184
-0.176
-0.167
-0.155
-0.143
-0.131
-0.121
-0.111
-0.103
-0.097
-0.093
-0.088
-0.083
-0.076
-0.068
-0.060
-0.049
-0.040
1014.659
95.559
7.909
0.201
1.269
18.679
289.743
8662.718
93021.742
23089.465
810.375
53.480
5.294
0.127
-0.490
-0.502
-0.435
-0.371
-0.320
-0.291
-0.272
-0.261
-0.255
-0.249
-0.240
-0.227
-0.210
-0.189
-0.170
-0.152
-0.137
-0.125
-0.114
-0.106
-0.099
-0.091
-0.083
-0.073
-0.063
-0.052
-0.042
56.997
11.888
1.089
0.137
7.160
81.079
681.220
4101.651
14220.752
5275.768
376.532
22.158
1.169
-0.475
-0.562
-0.529
-0.476
-0.424
-0.389
-0.357
-0.334
-0.322
-0.316
-0.312
-0.305
-0.292
-0.277
-0.252
-0.223
-0.195
-0.170
-0.149
-0.132
-0.120
-0.108
-0.098
-0.087
-0.076
-0.064
-0.053
-0.042
3.637
0.586
-0.387
1.186
25.436
458.438
9746.143
98645.195
41749.609
2394.139
149.912
11.320
0.276
-0.575
-0.567
-0.548
-0.494
-0.451
-0.423
-0.415
-0.399
-0.380
-0.364
-0.357
-0.352
-0.336
-0.316
-0.295
-0.267
-0.236
-0.209
-0.181
-0.154
-0.133
-0.116
-0.102
-0.088
-0.076
-0.063
-0.052
-0.041
-0.497
-0.681
-0.511
2.781
45.513
1141.510
54843.621
100031.594
100026.875
6753.833
199.372
10.223
0.164
-0.569
-0.581
-0.546
-0.497
-0.461
-0.444
-0.413
-0.303
-0.056
0.102
0.011
-0.204
-0.331
-0.341
-0.321
-0.302
-0.270
-0.235
-0.210
-0.179
-0.149
-0.125
-0.105
-0.089
-0.074
-0.061
-0.050
-0.040
-0.850
-0.784
-0.171
5.700
64.576
767.749
16634.496
100375.852
73295.648
2995.587
126.003
6.996
-0.042
-0.572
-0.516
-0.400
-0.380
-0.429
-0.412
-0.077
1.235
4.298
6.994
5.128
1.876
0.526
0.196
-0.013
-0.192
-0.280
-0.264
-0.229
-0.202
-0.167
-0.134
-0.110
-0.089
-0.072
-0.059
-0.047
-0.038
-0.908
-0.750
0.705
16.790
206.499
2773.339
13506.636
9723.848
2813.056
389.874
35.687
2.755
-0.359
-0.523
-0.218
0.132
0.064
-0.238
-0.114
2.167
15.466
62.267
114.011
74.409
21.987
9.057
8.080
5.147
1.601
0.107
-0.249
-0.256
-0.218
-0.187
-0.146
-0.114
-0.090
-0.071
-0.056
-0.045
-0.036
-0.922
-0.496
2.906
35.186
527.109
11054.940
100071.148
41436.254
2226.418
123.307
10.926
0.540
-0.535
-0.441
0.103
0.820
0.641
0.025
0.769
11.233
113.935
915.239
2386.744
1129.829
205.750
121.623
164.429
87.883
21.407
2.932
0.080
-0.269
-0.244
-0.207
-0.163
-0.121
-0.092
-0.071
-0.055
-0.043
-0.034
-0.817
0.533
12.662
117.240
796.771
6806.157
41661.676
18435.141
1261.848
76.828
5.178
-0.152
-0.598
-0.464
0.035
0.603
0.541
0.056
2.020
31.981
553.554
9722.083
47552.070
14213.132
1256.770
3036.247
7609.031
2386.468
234.473
18.241
1.343
-0.207
-0.278
-0.234
-0.184
-0.133
-0.096
-0.072
-0.054
-0.041
-0.032
-0.502
3.382
57.850
1022.556
16213.306
48161.480
10510.242
1752.081
243.927
23.438
1.788
-0.474
-0.640
-0.586
-0.374
-0.077
-0.127
-0.176
2.342
37.674
746.685
16132.555
98494.344
27469.451
4590.660
100062.453
100004.344
98489.133
1916.518
67.985
3.756
-0.070
-0.291
-0.266
-0.214
-0.151
-0.105
-0.074
-0.055
-0.042
-0.031
0.555
8.003
150.580
5315.603
100016.609
100048.750
100097.320
1984.658
89.444
7.239
0.093
-0.667
-0.691
-0.663
-0.586
-0.502
-0.486
-0.400
1.152
19.589
257.134
2983.613
9729.846
4365.536
8019.228
100034.094
100007.289
100006.156
4206.508
105.905
5.482
0.030
-0.286
-0.268
-0.242
-0.174
-0.116
-0.079
-0.056
-0.042
-0.031
3.723
11.105
151.621
4774.575
100096.797
100060.828
98510.047
1727.324
64.704
3.678
-0.412
-0.747
-0.734
-0.696
-0.652
-0.613
-0.587
-0.543
0.007
4.903
40.815
213.997
460.545
345.786
2447.579
98518.125
100074.703
54918.465
1441.990
71.500
6.339
0.437
-0.232
-0.266
-0.244
-0.193
-0.131
-0.086
-0.059
-0.042
-0.032
9.298
18.749
161.437
1502.927
10510.084
21777.318
4857.844
355.228
24.730
1.493
-0.445
-0.658
-0.729
-0.724
-0.673
-0.658
-0.646
-0.643
-0.544
0.260
4.076
14.238
25.074
40.372
260.386
2112.994
5591.690
3776.083
994.477
133.509
27.541
6.694
0.819
-0.179
-0.239
-0.195
-0.145
-0.095
-0.062
-0.044
-0.032
11.305
37.774
565.400
7663.981
31602.213
10135.682
807.934
81.655
10.583
3.047
1.723
0.554
-0.315
-0.644
-0.693
-0.685
-0.696
-0.708
-0.718
-0.629
-0.238
0.609
1.833
9.120
88.734
1318.332
21056.010
63360.320
9833.810
1103.590
702.732
132.127
10.808
0.542
-0.207
-0.193
-0.152
-0.103
-0.065
-0.045
-0.034
7.103
44.198
749.952
16137.896
73227.578
18391.158
932.086
65.374
24.951
35.037
32.664
14.255
3.150
-0.060
-0.620
-0.697
-0.717
-0.741
-0.765
-0.795
-0.748
-0.657
-0.054
6.410
91.330
2144.002
54822.539
100051.836
22723.223
67641.938
94209.883
2962.430
70.990
2.696
-0.116
-0.190
-0.151
-0.105
-0.068
-0.046
-0.034
2.594
22.133
282.981
2983.604
8594.416
3344.499
354.545
66.735
169.100
567.678
561.765
165.000
25.588
2.779
-0.171
-0.628
-0.713
-0.750
-0.793
-0.837
-0.808
-0.753
-0.199
4.599
54.190
683.887
8601.260
21057.723
13056.308
100310.383
100021.469
18523.010
160.225
4.714
-0.035
-0.184
-0.148
-0.106
-0.068
-0.046
-0.034
0.186
5.335
44.322
213.484
413.170
236.963
64.305
124.498
1452.581
11176.049
12597.344
1741.222
118.103
11.265
1.483
-0.164
-0.619
-0.755
-0.796
-0.789
-0.716
-0.649
-0.280
2.638
18.054
96.764
462.230
806.080
2880.824
100048.469
100005.609
3858.261
86.531
2.979
-0.091
-0.178
-0.145
-0.104
-0.068
-0.046
-0.034
-0.622
0.279
4.289
15.092
24.876
18.230
21.602
227.737
4546.385
64858.465
74066.203
5409.684
250.078
24.330
6.868
2.518
0.505
-0.436
-0.644
-0.549
-0.333
-0.163
-0.155
0.708
4.271
12.857
27.873
46.103
164.213
1087.195
1222.167
197.861
14.062
0.724
-0.175
-0.169
-0.140
-0.098
-0.066
-0.047
-0.036
-0.754
-0.683
-0.323
0.424
1.053
1.514
11.200
161.228
2671.757
23910.863
25309.092
2805.541
192.252
39.849
35.387
31.262
14.617
3.114
0.776
0.428
0.698
1.132
1.269
1.149
0.905
1.244
1.927
3.114
8.747
22.767
24.556
8.851
1.212
-0.100
-0.197
-0.162
-0.130
-0.089
-0.063
-0.048
-0.037
-0.717
-0.753
-0.786
-0.753
-0.703
-0.355
3.953
46.101
412.506
1726.242
1556.632
363.687
74.458
106.604
492.992
747.713
211.944
31.108
11.701
6.720
4.288
6.793
11.940
11.307
5.328
1.120
-0.199
-0.356
-0.035
0.453
0.565
0.109
-0.181
-0.226
-0.185
-0.155
-0.115
-0.082
-0.062
-0.051
-0.041
-0.665
-0.711
-0.771
-0.818
-0.822
-0.748
0.258
7.409
39.068
95.013
91.542
39.298
47.327
559.676
8612.972
19881.775
2398.186
173.031
94.975
52.593
24.100
37.844
89.400
87.918
37.514
7.299
0.509
-0.490
-0.527
-0.443
-0.370
-0.312
-0.259
-0.211
-0.174
-0.137
-0.101
-0.076
-0.061
-0.051
-0.044
-0.614
-0.670
-0.737
-0.806
-0.839
-0.851
-0.736
0.085
2.441
5.536
6.074
5.981
46.727
1268.170
27360.920
67211.977
5126.472
532.281
574.882
304.642
139.909
169.217
389.527
415.584
136.069
21.098
1.957
-0.369
-0.530
-0.448
-0.376
-0.301
-0.241
-0.196
-0.151
-0.115
-0.091
-0.073
-0.060
-0.055
-0.050
195.089
16.827
1.198
-0.256
-0.319
-0.286
-0.249
-0.203
-0.165
-0.136
-0.112
-0.092
-0.076
-0.062
-0.053
-0.043
-0.037
-0.029
-0.024
-0.020
-0.016
-0.013
-0.009
-0.007
-0.005
-0.004
-0.004
-0.002
-0.002
-0.002
-0.001
-0.001
-0.001
-0.001
-0.001
-0.001
-0.001
-0.001
-0.001
-0.001
-0.001
16.807
2.447
-0.017
-0.316
-0.297
-0.263
-0.221
-0.177
-0.144
-0.119
-0.100
-0.083
-0.069
-0.058
-0.049
-0.042
-0.035
-0.028
-0.024
-0.019
-0.015
-0.012
-0.009
-0.008
-0.005
-0.004
-0.003
-0.002
-0.002
-0.002
-0.002
-0.002
-0.002
-0.001
-0.001
-0.001
-0.001
-0.001
-0.001
-0.001
-0.001
1.148
-0.052
-0.335
-0.336
-0.299
-0.259
-0.207
-0.166
-0.136
-0.112
-0.093
-0.079
-0.068
-0.057
-0.048
-0.041
-0.034
-0.028
-0.024
-0.018
-0.015
-0.013
-0.011
-0.008
-0.007
-0.005
-0.004
-0.003
-0.003
-0.002
-0.002
-0.002
-0.002
-0.002
-0.002
-0.002
-0.001
-0.001
-0.001
-0.001
0.000
-0.327
-0.383
-0.367
-0.336
-0.307
-0.266
-0.213
-0.168
-0.135
-0.113
-0.094
-0.080
-0.069
-0.060
-0.050
-0.041
-0.036
-0.030
-0.025
-0.021
-0.017
-0.015
-0.012
-0.010
-0.008
-0.007
-0.005
-0.004
-0.004
-0.004
-0.003
-0.003
-0.002
-0.002
-0.002
-0.002
-0.001
-0.001
-0.001
-0.001
-0.001
-0.415
-0.353
-0.349
-0.347
-0.309
-0.266
-0.232
-0.184
-0.146
-0.120
-0.100
-0.086
-0.075
-0.064
-0.053
-0.045
-0.039
-0.032
-0.027
-0.022
-0.019
-0.016
-0.012
-0.010
-0.009
-0.008
-0.008
-0.006
-0.006
-0.005
-0.005
-0.005
-0.004
-0.004
-0.003
-0.003
-0.003
-0.002
-0.002
-0.002
-0.001
0.797
1.500
0.966
0.069
-0.279
-0.284
-0.247
-0.213
-0.170
-0.138
-0.116
-0.100
-0.087
-0.073
-0.062
-0.053
-0.043
-0.036
-0.030
-0.024
-0.021
-0.018
-0.015
-0.013
-0.012
-0.012
-0.010
-0.010
-0.008
-0.007
-0.006
-0.006
-0.005
-0.005
-0.005
-0.004
-0.004
-0.003
-0.003
-0.002
-0.002
24.369
47.705
26.859
5.549
0.399
-0.278
-0.279
-0.248
-0.207
-0.173
-0.149
-0.130
-0.113
-0.097
-0.079
-0.065
-0.053
-0.043
-0.035
-0.030
-0.025
-0.020
-0.018
-0.017
-0.016
-0.014
-0.013
-0.012
-0.010
-0.008
-0.008
-0.007
-0.007
-0.007
-0.006
-0.006
-0.005
-0.004
-0.004
-0.003
-0.003
533.900
2010.486
673.005
64.141
4.191
-0.100
-0.329
-0.297
-0.269
-0.229
-0.204
-0.180
-0.161
-0.137
-0.112
-0.088
-0.069
-0.054
-0.045
-0.038
-0.032
-0.027
-0.025
-0.022
-0.020
-0.019
-0.016
-0.015
-0.013
-0.011
-0.010
-0.009
-0.009
-0.009
-0.008
-0.007
-0.007
-0.006
-0.005
-0.004
-0.004
8856.981
100017.031
13723.741
381.324
12.734
0.223
-0.381
-0.370
-0.338
-0.283
-0.247
-0.223
-0.200
-0.181
-0.157
-0.124
-0.094
-0.071
-0.055
-0.046
-0.038
-0.033
-0.030
-0.027
-0.025
-0.024
-0.021
-0.018
-0.017
-0.015
-0.014
-0.012
-0.011
-0.010
-0.010
-0.009
-0.008
-0.008
-0.007
-0.005
-0.005
13730.621
100095.844
21639.016
428.795
14.063
0.155
-0.451
-0.442
-0.397
-0.338
-0.284
-0.224
-0.223
-0.216
-0.192
-0.167
-0.127
-0.093
-0.069
-0.056
-0.046
-0.040
-0.035
-0.032
-0.030
-0.028
-0.026
-0.023
-0.021
-0.020
-0.018
-0.016
-0.015
-0.014
-0.013
-0.011
-0.011
-0.010
-0.009
-0.008
-0.007
1165.207
4490.221
1410.454
99.883
5.874
-0.204
-0.523
-0.495
-0.416
-0.184
0.861
3.075
1.344
-0.111
-0.230
-0.199
-0.167
-0.120
-0.087
-0.068
-0.056
-0.047
-0.042
-0.038
-0.035
-0.033
-0.030
-0.028
-0.027
-0.024
-0.022
-0.020
-0.019
-0.018
-0.017
-0.016
-0.014
-0.013
-0.011
-0.010
-0.008
465.598
358.654
112.150
17.842
1.437
-0.449
-0.576
-0.457
0.179
2.655
31.705
263.563
57.711
1.909
-0.222
-0.236
-0.202
-0.153
-0.109
-0.081
-0.066
-0.055
-0.049
-0.044
-0.041
-0.038
-0.036
-0.034
-0.032
-0.031
-0.027
-0.025
-0.024
-0.023
-0.022
-0.020
-0.019
-0.017
-0.015
-0.013
-0.010
856.023
485.134
96.499
12.810
0.826
-0.542
-0.554
0.242
5.682
31.418
227.726
7165.233
517.587
7.442
-0.053
-0.267
-0.234
-0.186
-0.132
-0.098
-0.077
-0.064
-0.057
-0.052
-0.048
-0.046
-0.043
-0.041
-0.039
-0.037
-0.035
-0.032
-0.030
-0.029
-0.028
-0.026
-0.024
-0.022
-0.020
-0.017
-0.013
7888.067
1567.215
158.856
15.583
0.877
-0.560
-0.149
4.103
39.664
325.034
1210.360
976.404
161.815
10.512
0.354
-0.277
-0.264
-0.215
-0.156
-0.114
-0.090
-0.075
-0.066
-0.060
-0.056
-0.054
-0.051
-0.049
-0.048
-0.045
-0.043
-0.040
-0.039
-0.038
-0.036
-0.034
-0.032
-0.029
-0.026
-0.023
-0.018
100049.078
27399.941
622.709
29.218
1.297
-0.348
2.124
21.616
176.032
1839.377
9973.255
4491.476
358.778
21.179
0.952
-0.282
-0.288
-0.240
-0.179
-0.130
-0.103
-0.086
-0.077
-0.071
-0.067
-0.064
-0.062
-0.059
-0.057
-0.055
-0.053
-0.050
-0.049
-0.048
-0.047
-0.045
-0.043
-0.039
-0.035
-0.029
-0.024
100013.820
98495.398
1127.577
37.942
1.643
0.406
11.344
141.261
1631.772
8053.254
11708.700
4004.519
328.900
20.900
1.067
-0.310
-0.310
-0.262
-0.197
-0.147
-0.117
-0.100
-0.090
-0.084
-0.081
-0.077
-0.074
-0.071
-0.069
-0.067
-0.065
-0.063
-0.062
-0.061
-0.061
-0.059
-0.056
-0.052
-0.046
-0.039
-0.031
100074.344
14200.523
457.208
21.311
0.834
1.497
32.235
749.939
27391.180
100191.227
100598.367
5659.968
237.949
15.894
0.762
-0.352
-0.334
-0.285
-0.217
-0.165
-0.136
-0.119
-0.108
-0.102
-0.098
-0.094
-0.091
-0.088
-0.084
-0.082
-0.080
-0.077
-0.077
-0.077
-0.077
-0.075
-0.072
-0.066
-0.058
-0.049
-0.038
3485.224
737.813
73.932
6.235
0.039
2.493
48.809
1270.367
84883.844
100044.984
100042.852
11038.297
264.739
13.389
0.458
-0.392
-0.364
-0.307
-0.239
-0.189
-0.159
-0.143
-0.134
-0.128
-0.123
-0.118
-0.113
-0.109
-0.105
-0.101
-0.099
-0.095
-0.095
-0.095
-0.095
-0.093
-0.089
-0.082
-0.072
-0.060
-0.047
1476.621
159.404
17.335
1.376
-0.255
5.121
72.667
990.940
12883.661
100932.609
54931.648
2677.920
125.715
7.060
0.068
-0.441
-0.399
-0.335
-0.268
-0.222
-0.196
-0.180
-0.173
-0.166
-0.161
-0.154
-0.146
-0.138
-0.131
-0.125
-0.121
-0.117
-0.115
-0.115
-0.115
-0.111
-0.106
-0.097
-0.084
-0.070
-0.055
751.233
90.068
8.076
0.103
0.179
16.044
396.006
19943.771
100503.008
68890.711
2563.588
255.246
26.989
1.976
-0.343
-0.503
-0.442
-0.373
-0.311
-0.272
-0.251
-0.238
-0.232
-0.226
-0.218
-0.207
-0.194
-0.180
-0.167
-0.156
-0.148
-0.141
-0.137
-0.135
-0.133
-0.128
-0.120
-0.108
-0.094
-0.078
-0.062
136.046
24.955
2.587
-0.330
1.005
26.800
1054.305
100025.484
100044.219
100063.086
4496.479
95.901
5.942
0.032
-0.563
-0.556
-0.492
-0.430
-0.379
-0.347
-0.329
-0.318
-0.311
-0.306
-0.297
-0.284
-0.263
-0.239
-0.215
-0.196
-0.180
-0.168
-0.158
-0.153
-0.147
-0.139
-0.128
-0.115
-0.099
-0.082
-0.064
15.194
3.669
0.019
-0.343
2.973
35.389
528.112
20089.178
100164.859
78969.578
1323.709
43.257
1.795
-0.512
-0.615
-0.577
-0.523
-0.470
-0.443
-0.421
-0.404
-0.394
-0.388
-0.383
-0.375
-0.362
-0.344
-0.314
-0.279
-0.247
-0.220
-0.197
-0.180
-0.168
-0.157
-0.146
-0.132
-0.117
-0.098
-0.080
-0.064
0.919
-0.211
-0.598
0.183
8.386
86.695
733.437
2676.097
3499.417
1301.337
140.921
11.399
0.248
-0.625
-0.617
-0.589
-0.537
-0.493
-0.466
-0.456
-0.452
-0.433
-0.415
-0.408
-0.412
-0.407
-0.392
-0.368
-0.334
-0.295
-0.262
-0.230
-0.203
-0.182
-0.165
-0.149
-0.131
-0.114
-0.095
-0.076
-0.060
-0.703
-0.753
-0.526
1.848
20.643
184.367
1792.606
7680.459
4264.902
585.720
52.874
4.536
-0.233
-0.619
-0.516
-0.375
-0.344
-0.434
-0.474
-0.428
-0.237
0.154
0.399
0.241
-0.140
-0.349
-0.410
-0.400
-0.375
-0.335
-0.291
-0.261
-0.227
-0.195
-0.169
-0.147
-0.127
-0.107
-0.088
-0.070
-0.055
-0.873
-0.765
0.096
8.823
96.859
771.313
3302.077
4730.751
2152.782
335.158
32.310
2.481
-0.392
-0.364
0.516
1.689
1.565
0.263
-0.266
0.169
2.567
8.850
14.294
10.422
3.516
0.801
0.150
-0.087
-0.270
-0.347
-0.322
-0.280
-0.247
-0.209
-0.174
-0.145
-0.121
-0.099
-0.080
-0.064
-0.050
-0.905
-0.693
1.591
32.451
679.371
20976.658
100136.555
85180.289
3240.813
192.598
16.873
1.047
-0.418
0.516
5.292
13.763
11.502
3.463
0.744
4.387
34.858
162.890
341.384
195.706
46.801
12.366
8.361
4.715
1.527
0.008
-0.310
-0.304
-0.261
-0.224
-0.180
-0.144
-0.115
-0.091
-0.073
-0.058
-0.045
-0.906
-0.512
3.587
65.413
2146.531
100015.531
100022.797
100029.531
14209.418
290.935
13.976
0.411
-0.381
1.864
13.726
35.566
29.483
8.218
2.825
25.380
375.751
4721.839
20951.715
6743.562
579.163
133.826
165.736
87.914
19.691
2.873
-0.001
-0.312
-0.282
-0.239
-0.190
-0.145
-0.112
-0.086
-0.067
-0.053
-0.041
-0.816
-0.023
7.077
75.823
1493.417
85002.133
100081.891
100020.469
7609.968
196.215
9.676
0.013
-0.432
1.464
11.362
29.360
24.395
7.003
5.194
74.262
2387.075
100001.227
100003.227
100025.789
5031.913
3119.629
6745.679
2137.714
213.781
18.191
1.180
-0.242
-0.307
-0.259
-0.206
-0.151
-0.111
-0.084
-0.064
-0.048
-0.038
-0.008
1.592
21.340
211.489
1464.415
5370.237
15012.453
7710.067
757.503
53.470
3.465
-0.407
-0.613
0.145
3.198
7.823
6.553
2.177
5.133
95.950
3745.670
100001.406
100006.867
100105.125
10589.033
100162.961
100008.117
73215.000
1720.089
62.481
3.440
-0.102
-0.316
-0.285
-0.230
-0.163
-0.115
-0.083
-0.062
-0.046
-0.036
5.440
6.949
46.711
623.983
6775.063
18494.719
4463.130
506.333
70.051
9.141
0.406
-0.667
-0.733
-0.566
-0.039
0.536
0.489
0.060
2.600
44.582
915.591
27365.875
100008.328
41480.047
8459.734
100077.336
100012.898
100011.563
3752.228
98.126
5.242
0.030
-0.306
-0.283
-0.255
-0.183
-0.123
-0.085
-0.061
-0.045
-0.034
33.102
26.934
86.438
707.983
6264.188
14355.450
3390.383
297.914
24.304
2.069
-0.507
-0.767
-0.764
-0.734
-0.651
-0.564
-0.544
-0.510
0.408
10.274
104.363
747.183
1921.885
1004.190
2293.268
84899.414
100179.641
47807.363
1513.692
83.111
7.280
0.449
-0.262
-0.278
-0.253
-0.201
-0.136
-0.089
-0.061
-0.045
-0.034
105.954
90.989
432.607
4870.832
16961.525
6699.643
1011.215
115.903
12.839
1.334
-0.289
-0.613
-0.736
-0.747
-0.706
-0.685
-0.671
-0.653
-0.458
1.003
8.657
31.998
59.324
62.744
287.679
2333.716
9723.868
15575.080
3506.266
279.043
28.157
4.283
0.360
-0.233
-0.245
-0.202
-0.148
-0.096
-0.064
-0.046
-0.034
121.130
173.625
2727.868
100038.031
100071.555
100099.422
3408.089
144.006
28.224
9.345
4.600
1.616
-0.059
-0.614
-0.722
-0.716
-0.723
-0.736
-0.744
-0.589
0.076
1.460
3.545
14.246
185.692
6051.521
100107.141
100062.023
100050.516
1882.494
240.840
46.914
5.351
0.158
-0.228
-0.200
-0.156
-0.103
-0.067
-0.047
-0.036
53.020
160.786
4756.523
100013.320
100008.734
100022.375
6079.160
375.038
177.212
100.740
83.570
32.145
6.373
0.595
-0.507
-0.693
-0.752
-0.787
-0.819
-0.824
-0.742
-0.540
1.111
17.564
268.717
12542.586
100026.773
100027.539
100381.883
7754.852
5145.221
538.158
27.216
1.352
-0.175
-0.194
-0.155
-0.106
-0.069
-0.047
-0.035
13.976
64.483
1134.421
31348.281
100003.570
41348.941
1650.030
855.807
895.115
2447.318
2673.556
555.306
59.336
7.112
1.142
-0.257
-0.663
-0.780
-0.827
-0.865
-0.850
-0.640
2.375
32.916
264.659
2940.270
84936.516
100051.453
32567.049
30511.682
40684.559
1773.917
58.304
2.232
-0.123
-0.188
-0.151
-0.107
-0.067
-0.047
-0.035
2.207
13.983
125.783
826.892
1918.478
938.278
305.816
730.283
8830.811
100050.461
100013.039
11023.554
394.010
38.146
10.739
2.323
-0.191
-0.720
-0.835
-0.874
-0.877
-0.665
2.313
34.200
219.143
554.145
1663.291
2702.349
1392.896
6784.245
7689.005
673.519
32.627
1.516
-0.153
-0.181
-0.147
-0.102
-0.068
-0.047
-0.036
-0.372
1.409
10.240
37.529
62.945
45.739
68.540
745.857
47610.852
100047.906
100033.773
73265.148
1040.988
169.288
61.394
13.254
2.601
0.047
-0.537
-0.682
-0.786
-0.737
0.582
11.635
60.970
103.338
88.970
85.082
89.629
255.817
274.910
64.317
6.767
0.277
-0.197
-0.172
-0.140
-0.096
-0.066
-0.049
-0.037
-0.727
-0.547
0.158
1.669
2.758
4.026
23.111
385.607
16155.873
100051.297
100051.133
24059.420
960.353
591.506
218.476
97.123
35.039
7.781
3.218
1.541
0.130
-0.447
-0.243
1.595
6.770
9.872
7.666
5.299
6.092
10.606
10.797
3.865
0.533
-0.164
-0.200
-0.165
-0.129
-0.089
-0.063
-0.049
-0.039
-0.699
-0.719
-0.689
-0.610
-0.525
0.061
6.260
82.507
1023.214
7626.218
7638.269
1390.784
614.015
850.659
2560.048
3943.683
845.895
91.843
52.324
27.297
7.689
1.656
1.081
1.028
0.702
0.421
0.027
-0.185
-0.122
0.095
0.142
-0.074
-0.224
-0.227
-0.187
-0.155
-0.114
-0.082
-0.063
-0.050
-0.042
-0.642
-0.661
-0.706
-0.735
-0.752
-0.635
0.748
10.506
58.687
182.295
189.769
124.438
240.862
2871.452
100069.750
100023.844
23089.068
890.632
928.993
415.439
70.943
12.401
7.711
6.381
3.095
0.398
-0.455
-0.571
-0.503
-0.436
-0.375
-0.309
-0.257
-0.211
-0.176
-0.135
-0.100
-0.077
-0.063
-0.053
-0.046
-0.570
-0.611
-0.665
-0.723
-0.768
-0.779
-0.603
0.398
3.492
8.553
10.910
19.094
131.616
6600.997
100019.281
100044.844
93542.750
9261.174
23951.609
5332.324
412.404
58.528
28.009
19.604
8.806
1.751
-0.232
-0.573
-0.522
-0.443
-0.370
-0.296
-0.239
-0.195
-0.150
-0.115
-0.091
-0.074
-0.065
-0.058
-0.053
148.797
13.280
0.916
-0.239
-0.294
-0.261
-0.226
-0.182
-0.151
-0.126
-0.105
-0.090
-0.076
-0.065
-0.056
-0.047
-0.039
-0.033
-0.027
-0.022
-0.018
-0.015
-0.012
-0.009
-0.007
-0.005
-0.004
-0.004
-0.003
-0.002
-0.002
-0.002
-0.002
-0.001
-0.001
-0.002
-0.002
-0.002
-0.001
-0.001
-0.001
14.346
2.083
-0.048
-0.301
-0.275
-0.242
-0.202
-0.163
-0.134
-0.111
-0.096
-0.083
-0.070
-0.060
-0.053
-0.045
-0.038
-0.031
-0.027
-0.022
-0.019
-0.014
-0.012
-0.011
-0.007
-0.006
-0.005
-0.004
-0.003
-0.003
-0.003
-0.002
-0.002
-0.002
-0.002
-0.001
-0.001
-0.001
-0.001
-0.001
-0.001
0.946
-0.087
-0.323
-0.316
-0.277
-0.238
-0.190
-0.152
-0.127
-0.106
-0.092
-0.079
-0.069
-0.058
-0.051
-0.044
-0.038
-0.032
-0.027
-0.022
-0.018
-0.015
-0.014
-0.010
-0.008
-0.007
-0.006
-0.004
-0.004
-0.004
-0.004
-0.003
-0.003
-0.003
-0.002
-0.002
-0.002
-0.002
-0.002
-0.002
-0.001
-0.334
-0.376
-0.352
-0.319
-0.291
-0.245
-0.196
-0.155
-0.127
-0.108
-0.092
-0.080
-0.069
-0.061
-0.052
-0.045
-0.039
-0.034
-0.029
-0.024
-0.021
-0.018
-0.013
-0.011
-0.010
-0.009
-0.008
-0.006
-0.005
-0.005
-0.004
-0.004
-0.004
-0.004
-0.003
-0.003
-0.003
-0.002
-0.001
-0.001
-0.001
-0.428
-0.386
-0.358
-0.333
-0.291
-0.252
-0.215
-0.170
-0.137
-0.115
-0.097
-0.085
-0.075
-0.065
-0.058
-0.049
-0.042
-0.036
-0.031
-0.026
-0.022
-0.018
-0.015
-0.012
-0.011
-0.011
-0.010
-0.008
-0.008
-0.006
-0.005
-0.005
-0.005
-0.005
-0.004
-0.004
-0.003
-0.003
-0.002
-0.002
-0.002
-0.076
0.161
0.021
-0.217
-0.293
-0.267
-0.235
-0.199
-0.157
-0.130
-0.113
-0.100
-0.088
-0.076
-0.065
-0.057
-0.047
-0.040
-0.034
-0.029
-0.025
-0.021
-0.017
-0.017
-0.016
-0.014
-0.013
-0.011
-0.010
-0.009
-0.007
-0.007
-0.007
-0.006
-0.005
-0.005
-0.004
-0.004
-0.003
-0.003
-0.003
4.552
8.058
5.595
1.280
-0.119
-0.288
-0.264
-0.235
-0.196
-0.164
-0.147
-0.131
-0.115
-0.099
-0.085
-0.071
-0.057
-0.048
-0.041
-0.034
-0.029
-0.024
-0.022
-0.020
-0.019
-0.017
-0.015
-0.014
-0.012
-0.011
-0.010
-0.009
-0.008
-0.008
-0.007
-0.007
-0.006
-0.005
-0.005
-0.004
-0.003
48.666
111.015
61.652
11.025
0.812
-0.267
-0.311
-0.285
-0.254
-0.222
-0.201
-0.181
-0.163
-0.142
-0.117
-0.093
-0.073
-0.059
-0.049
-0.043
-0.037
-0.031
-0.029
-0.027
-0.024
-0.022
-0.020
-0.018
-0.016
-0.014
-0.013
-0.011
-0.010
-0.010
-0.009
-0.008
-0.008
-0.007
-0.006
-0.005
-0.004
301.432
1469.987
701.652
47.955
2.738
-0.210
-0.372
-0.352
-0.316
-0.268
-0.237
-0.215
-0.195
-0.179
-0.161
-0.130
-0.099
-0.076
-0.061
-0.051
-0.044
-0.038
-0.035
-0.032
-0.029
-0.027
-0.025
-0.023
-0.021
-0.018
-0.017
-0.015
-0.014
-0.013
-0.012
-0.011
-0.010
-0.009
-0.009
-0.007
-0.006
444.752
57068.316
11317.848
75.782
3.142
-0.255
-0.433
-0.416
-0.367
-0.315
-0.248
-0.177
-0.198
-0.211
-0.191
-0.172
-0.136
-0.100
-0.075
-0.062
-0.052
-0.044
-0.041
-0.037
-0.035
-0.033
-0.030
-0.028
-0.026
-0.023
-0.021
-0.020
-0.018
-0.017
-0.015
-0.015
-0.013
-0.012
-0.011
-0.009
-0.008
112.999
1034.318
449.946
24.373
1.235
-0.407
-0.496
-0.467
-0.327
0.064
2.152
7.711
3.075
0.032
-0.226
-0.201
-0.174
-0.129
-0.095
-0.075
-0.061
-0.053
-0.048
-0.044
-0.041
-0.039
-0.037
-0.034
-0.031
-0.030
-0.026
-0.025
-0.023
-0.022
-0.020
-0.019
-0.017
-0.016
-0.014
-0.012
-0.011
31.908
35.172
18.687
3.770
-0.042
-0.525
-0.541
-0.318
1.018
6.951
112.407
2144.049
263.093
4.283
-0.158
-0.237
-0.205
-0.162
-0.117
-0.090
-0.072
-0.063
-0.056
-0.052
-0.049
-0.046
-0.043
-0.041
-0.038
-0.037
-0.033
-0.032
-0.030
-0.028
-0.027
-0.026
-0.023
-0.022
-0.019
-0.016
-0.014
91.946
49.173
13.482
2.204
-0.265
-0.586
-0.488
1.203
15.538
109.616
1332.926
100189.102
5814.231
18.636
0.226
-0.263
-0.238
-0.195
-0.142
-0.106
-0.085
-0.074
-0.066
-0.061
-0.058
-0.055
-0.052
-0.049
-0.047
-0.045
-0.043
-0.041
-0.039
-0.037
-0.036
-0.034
-0.032
-0.029
-0.026
-0.022
-0.018
1264.252
351.895
48.826
5.141
-0.064
-0.619
-0.034
7.626
142.439
3050.625
23113.818
11176.968
787.729
28.653
1.176
-0.245
-0.272
-0.223
-0.167
-0.124
-0.100
-0.086
-0.077
-0.072
-0.068
-0.065
-0.061
-0.060
-0.058
-0.055
-0.054
-0.051
-0.050
-0.049
-0.048
-0.046
-0.044
-0.040
-0.035
-0.031
-0.026
27369.439
2986.624
196.465
12.350
0.370
-0.508
1.250
22.998
558.901
41982.242
100043.219
100022.945
3051.769
65.918
2.663
-0.216
-0.301
-0.249
-0.192
-0.144
-0.115
-0.100
-0.090
-0.085
-0.081
-0.078
-0.075
-0.072
-0.071
-0.069
-0.067
-0.066
-0.065
-0.064
-0.065
-0.063
-0.061
-0.056
-0.049
-0.041
-0.034
98490.758
6739.930
310.482
16.603
0.580
-0.147
4.822
53.359
689.446
27320.393
100501.797
100114.055
2396.772
61.158
2.489
-0.270
-0.326
-0.275
-0.215
-0.163
-0.133
-0.116
-0.107
-0.101
-0.098
-0.094
-0.091
-0.089
-0.087
-0.085
-0.085
-0.083
-0.084
-0.085
-0.086
-0.086
-0.083
-0.077
-0.068
-0.056
-0.045
14194.756
2139.820
149.000
10.191
0.199
0.361
11.631
155.239
1807.895
8920.163
12227.107
4061.810
332.606
20.822
0.983
-0.369
-0.354
-0.303
-0.236
-0.185
-0.154
-0.137
-0.128
-0.123
-0.119
-0.115
-0.112
-0.110
-0.108
-0.107
-0.106
-0.106
-0.107
-0.111
-0.114
-0.114
-0.109
-0.101
-0.090
-0.075
-0.058
707.606
202.892
30.535
2.955
-0.303
0.972
17.930
231.800
3024.224
18447.896
9856.184
1102.277
88.236
7.353
0.110
-0.445
-0.389
-0.334
-0.265
-0.213
-0.184
-0.168
-0.160
-0.155
-0.151
-0.147
-0.143
-0.139
-0.135
-0.134
-0.133
-0.134
-0.136
-0.141
-0.144
-0.142
-0.135
-0.123
-0.110
-0.093
-0.073
97.317
29.207
5.678
0.161
-0.428
3.319
50.082
445.547
2086.267
4414.335
2478.267
386.699
36.624
3.001
-0.283
-0.497
-0.436
-0.371
-0.301
-0.255
-0.229
-0.214
-0.209
-0.204
-0.199
-0.194
-0.186
-0.178
-0.171
-0.167
-0.165
-0.165
-0.168
-0.172
-0.173
-0.166
-0.151
-0.137
-0.124
-0.107
-0.086
46.963
10.833
1.339
-0.478
-0.034
11.873
286.680
9858.046
100115.219
31192.756
1046.382
88.947
10.440
0.601
-0.512
-0.558
-0.494
-0.422
-0.359
-0.319
-0.298
-0.288
-0.284
-0.279
-0.272
-0.262
-0.249
-0.233
-0.219
-0.208
-0.201
-0.197
-0.198
-0.201
-0.198
-0.184
-0.166
-0.149
-0.132
-0.116
-0.094
14.239
3.495
0.004
-0.619
0.383
20.493
668.844
57300.176
100021.477
100021.492
2707.090
65.540
3.433
-0.363
-0.652
-0.614
-0.548
-0.483
-0.436
-0.408
-0.395
-0.386
-0.380
-0.372
-0.362
-0.349
-0.332
-0.308
-0.282
-0.257
-0.237
-0.224
-0.222
-0.222
-0.217
-0.201
-0.179
-0.158
-0.139
-0.121
-0.097
2.122
0.226
-0.533
-0.623
0.679
14.981
295.058
9860.045
100025.016
30944.617
934.042
34.834
1.159
-0.641
-0.681
-0.627
-0.567
-0.517
-0.489
-0.476
-0.462
-0.457
-0.447
-0.434
-0.429
-0.421
-0.412
-0.394
-0.357
-0.312
-0.275
-0.250
-0.237
-0.231
-0.228
-0.212
-0.189
-0.165
-0.143
-0.122
-0.096
-0.385
-0.614
-0.695
-0.369
1.917
15.207
85.880
472.766
1383.973
688.613
90.459
7.925
-0.102
-0.702
-0.654
-0.583
-0.540
-0.530
-0.508
-0.503
-0.507
-0.482
-0.456
-0.454
-0.458
-0.457
-0.455
-0.445
-0.420
-0.368
-0.318
-0.279
-0.253
-0.239
-0.228
-0.215
-0.194
-0.168
-0.142
-0.116
-0.090
-0.791
-0.765
-0.572
1.023
10.273
48.297
140.262
228.621
174.928
62.186
12.978
1.275
-0.553
-0.537
0.054
0.843
0.809
0.059
-0.350
-0.421
-0.252
0.095
0.393
0.211
-0.193
-0.416
-0.476
-0.479
-0.461
-0.411
-0.350
-0.308
-0.271
-0.243
-0.225
-0.208
-0.185
-0.158
-0.132
-0.104
-0.080
-0.856
-0.750
0.068
7.511
82.079
622.742
2186.259
1355.219
296.089
49.685
6.837
0.211
-0.484
1.075
9.349
24.261
18.546
5.921
0.983
0.563
2.891
8.550
13.560
9.792
3.456
0.591
-0.110
-0.305
-0.418
-0.441
-0.382
-0.327
-0.290
-0.251
-0.221
-0.197
-0.169
-0.141
-0.115
-0.090
-0.069
-0.880
-0.700
1.364
31.916
611.962
18375.654
100014.328
63321.777
2688.359
122.417
8.189
0.078
0.153
9.348
86.153
340.188
245.744
45.018
6.066
6.106
33.850
151.512
312.849
196.655
46.021
8.780
4.036
2.167
0.498
-0.247
-0.398
-0.351
-0.302
-0.262
-0.222
-0.185
-0.153
-0.124
-0.099
-0.077
-0.059
-0.878
-0.610
2.991
62.914
1918.130
100002.781
100003.930
100004.453
12494.219
258.704
11.506
0.188
0.960
24.157
339.953
2009.945
1222.603
147.429
14.455
27.255
347.568
4213.255
16143.188
5985.092
566.456
76.049
55.606
32.158
8.805
1.206
-0.227
-0.372
-0.322
-0.277
-0.224
-0.177
-0.140
-0.109
-0.086
-0.066
-0.051
-0.694
-0.339
3.379
49.449
1263.055
63312.770
100011.461
100003.727
5979.152
178.161
8.665
-0.010
0.689
19.969
244.790
1380.790
852.386
109.269
15.789
79.367
2150.419
100025.180
100024.297
100021.234
4300.845
678.754
1021.312
413.512
67.752
8.142
0.420
-0.339
-0.342
-0.290
-0.231
-0.173
-0.130
-0.100
-0.077
-0.059
-0.045
1.598
2.096
6.258
38.345
270.093
2771.912
12548.227
5992.768
677.345
48.402
3.074
-0.435
-0.204
5.219
43.075
144.198
117.907
26.319
9.568
92.091
3353.451
100025.227
100026.063
100047.688
7295.186
6902.475
18379.643
4722.058
341.480
25.194
1.541
-0.257
-0.350
-0.306
-0.245
-0.176
-0.127
-0.093
-0.071
-0.052
-0.041
25.223
23.863
26.844
66.204
230.596
424.369
386.642
208.573
52.337
7.171
0.209
-0.702
-0.680
0.151
3.870
9.463
8.081
2.876
3.736
46.524
921.532
20962.232
100014.078
36016.508
2561.482
18442.832
63306.879
12500.765
617.496
36.825
2.641
-0.149
-0.338
-0.305
-0.263
-0.187
-0.129
-0.091
-0.067
-0.050
-0.037
209.797
246.833
190.463
228.492
469.211
453.050
186.074
42.354
7.982
0.834
-0.601
-0.788
-0.784
-0.693
-0.419
-0.052
-0.078
-0.263
0.599
10.010
97.287
678.340
1724.944
860.879
597.858
4773.915
12628.335
3554.884
415.081
43.179
4.764
0.164
-0.308
-0.294
-0.262
-0.201
-0.137
-0.092
-0.065
-0.048
-0.036
1094.057
1764.514
1294.783
4901.143
16207.198
5394.155
506.944
55.331
12.348
2.536
-0.061
-0.617
-0.753
-0.757
-0.719
-0.695
-0.673
-0.665
-0.475
1.089
8.925
32.394
54.207
47.570
121.734
834.383
4879.153
10032.896
2439.858
222.161
19.053
1.822
-0.095
-0.282
-0.251
-0.207
-0.145
-0.096
-0.065
-0.047
-0.036
1500.328
3445.765
4388.159
100260.898
100034.633
100030.023
3444.205
339.194
148.561
32.833
6.629
1.788
-0.060
-0.616
-0.726
-0.729
-0.734
-0.738
-0.750
-0.591
0.098
1.527
3.881
16.207
154.604
4257.955
100050.883
100026.703
63306.816
1405.753
70.044
9.387
1.027
-0.185
-0.241
-0.203
-0.152
-0.100
-0.067
-0.047
-0.036
523.861
1246.293
5396.952
100125.188
100022.203
100107.789
7640.983
7647.849
3079.460
305.679
88.194
30.533
6.831
0.973
-0.240
-0.623
-0.760
-0.808
-0.832
-0.837
-0.752
-0.335
4.648
67.422
655.405
8458.443
100247.773
100027.508
100031.867
2504.078
198.225
39.874
4.494
0.086
-0.225
-0.196
-0.154
-0.102
-0.067
-0.047
-0.035
83.204
190.052
1213.341
31370.385
100017.461
41601.539
11228.878
100107.055
23450.863
3131.104
2416.118
507.187
65.692
14.140
4.513
0.759
-0.493
-0.783
-0.853
-0.876
-0.844
-0.129
13.977
345.326
7766.060
27124.758
50148.441
100101.547
21013.453
1051.999
378.362
80.831
7.546
0.305
-0.208
-0.189
-0.151
-0.102
-0.066
-0.047
-0.035
9.488
24.615
134.184
830.412
1926.357
1105.378
4597.268
31206.840
16192.604
100433.359
100030.109
9764.486
465.869
153.044
53.730
10.306
0.906
-0.620
-0.840
-0.878
-0.879
-0.055
15.022
426.697
11849.130
48034.930
4983.552
2037.566
713.578
240.471
169.372
44.309
4.723
0.180
-0.208
-0.182
-0.146
-0.097
-0.065
-0.047
-0.036
0.304
2.337
11.009
38.076
65.423
76.838
349.891
1545.051
41798.680
100076.820
100048.227
63708.469
2964.097
2697.328
557.329
64.704
6.780
0.480
-0.397
-0.583
-0.753
-0.441
6.238
105.778
1083.804
2297.933
521.036
99.479
44.276
31.653
23.965
8.269
1.205
-0.120
-0.209
-0.172
-0.136
-0.092
-0.066
-0.048
-0.037
-0.682
-0.462
0.254
1.758
3.189
7.073
36.308
413.445
14211.142
100016.594
100126.680
20509.459
24383.402
31378.264
3387.325
255.102
40.328
9.597
5.862
3.060
0.659
-0.403
0.504
10.241
47.695
71.693
32.150
8.123
3.303
2.575
1.919
0.653
-0.071
-0.225
-0.199
-0.164
-0.122
-0.084
-0.063
-0.049
-0.041
-0.684
-0.693
-0.646
-0.562
-0.449
0.335
6.997
75.756
917.541
6748.633
6875.835
3513.043
31453.699
36137.520
5222.161
2598.342
568.965
124.379
117.420
62.432
15.349
1.984
-0.180
0.222
1.841
2.614
1.322
0.109
-0.234
-0.257
-0.236
-0.266
-0.259
-0.225
-0.186
-0.150
-0.109
-0.080
-0.063
-0.052
-0.044
-0.616
-0.630
-0.659
-0.677
-0.707
-0.583
0.701
9.460
57.526
167.414
231.192
618.664
3406.618
5407.454
79670.375
100097.203
11549.323
2422.210
4733.132
1546.743
179.501
16.341
1.450
-0.011
-0.310
-0.486
-0.569
-0.547
-0.483
-0.424
-0.365
-0.303
-0.253
-0.209
-0.171
-0.129
-0.098
-0.076
-0.064
-0.056
-0.050
-0.545
-0.573
-0.617
-0.666
-0.703
-0.725
-0.541
0.426
3.482
9.269
18.110
64.909
258.165
4110.026
100079.586
100110.180
38651.133
100481.828
100018.430
63304.176
1555.255
64.557
6.751
1.323
0.042
-0.470
-0.622
-0.589
-0.504
-0.435
-0.358
-0.288
-0.233
-0.185
-0.144
-0.112
-0.090
-0.075
-0.068
-0.062
-0.057
41.195
5.159
0.272
-0.274
-0.277
-0.243
-0.207
-0.169
-0.141
-0.121
-0.104
-0.092
-0.080
-0.071
-0.062
-0.053
-0.045
-0.038
-0.033
-0.027
-0.022
-0.018
-0.014
-0.011
-0.010
-0.007
-0.005
-0.005
-0.004
-0.003
-0.002
-0.002
-0.002
-0.002
-0.002
-0.002
-0.002
-0.002
-0.002
-0.002
-0.001
5.132
0.739
-0.185
-0.294
-0.259
-0.227
-0.187
-0.152
-0.127
-0.109
-0.096
-0.084
-0.074
-0.066
-0.059
-0.051
-0.043
-0.037
-0.031
-0.026
-0.023
-0.019
-0.017
-0.012
-0.010
-0.009
-0.008
-0.005
-0.005
-0.004
-0.003
-0.003
-0.003
-0.002
-0.002
-0.002
-0.002
-0.002
-0.001
-0.001
-0.001
0.242
-0.227
-0.329
-0.297
-0.258
-0.217
-0.175
-0.142
-0.120
-0.104
-0.092
-0.081
-0.074
-0.064
-0.057
-0.050
-0.044
-0.038
-0.033
-0.028
-0.022
-0.019
-0.016
-0.014
-0.011
-0.008
-0.007
-0.007
-0.006
-0.005
-0.005
-0.004
-0.003
-0.003
-0.003
-0.003
-0.003
-0.002
-0.002
-0.002
-0.002
-0.376
-0.375
-0.340
-0.306
-0.271
-0.221
-0.178
-0.144
-0.121
-0.105
-0.092
-0.081
-0.073
-0.066
-0.056
-0.050
-0.045
-0.039
-0.033
-0.028
-0.024
-0.021
-0.017
-0.015
-0.011
-0.010
-0.009
-0.008
-0.008
-0.007
-0.007
-0.005
-0.005
-0.005
-0.004
-0.004
-0.003
-0.003
-0.002
-0.002
-0.001
-0.419
-0.377
-0.345
-0.313
-0.272
-0.236
-0.194
-0.155
-0.128
-0.111
-0.097
-0.086
-0.078
-0.069
-0.061
-0.053
-0.047
-0.040
-0.034
-0.030
-0.026
-0.022
-0.019
-0.016
-0.015
-0.014
-0.012
-0.010
-0.010
-0.009
-0.008
-0.007
-0.006
-0.005
-0.005
-0.005
-0.004
-0.004
-0.003
-0.002
-0.002
-0.379
-0.313
-0.304
-0.305
-0.279
-0.249
-0.220
-0.179
-0.147
-0.125
-0.111
-0.101
-0.091
-0.080
-0.070
-0.059
-0.051
-0.045
-0.037
-0.033
-0.028
-0.025
-0.023
-0.021
-0.019
-0.017
-0.015
-0.013
-0.012
-0.011
-0.009
-0.009
-0.008
-0.007
-0.007
-0.007
-0.006
-0.005
-0.004
-0.003
-0.003
0.171
0.652
0.320
-0.116
-0.280
-0.272
-0.246
-0.216
-0.180
-0.156
-0.142
-0.129
-0.116
-0.102
-0.087
-0.074
-0.061
-0.053
-0.045
-0.039
-0.034
-0.029
-0.027
-0.025
-0.023
-0.021
-0.019
-0.017
-0.015
-0.014
-0.012
-0.011
-0.010
-0.009
-0.009
-0.008
-0.008
-0.007
-0.005
-0.005
-0.004
4.081
10.750
7.082
1.234
-0.164
-0.304
-0.288
-0.266
-0.232
-0.209
-0.194
-0.179
-0.162
-0.143
-0.118
-0.096
-0.076
-0.064
-0.055
-0.047
-0.041
-0.037
-0.034
-0.031
-0.029
-0.026
-0.023
-0.021
-0.019
-0.017
-0.016
-0.014
-0.014
-0.012
-0.011
-0.010
-0.009
-0.009
-0.008
-0.007
-0.005
37.835
869.738
372.022
11.206
0.163
-0.340
-0.344
-0.327
-0.288
-0.252
-0.228
-0.210
-0.195
-0.181
-0.164
-0.134
-0.104
-0.082
-0.066
-0.057
-0.048
-0.044
-0.040
-0.038
-0.035
-0.032
-0.030
-0.027
-0.025
-0.022
-0.019
-0.018
-0.017
-0.016
-0.015
-0.013
-0.012
-0.011
-0.010
-0.008
-0.008
172.689
72266.125
10949.957
35.199
0.326
-0.395
-0.407
-0.386
-0.338
-0.296
-0.255
-0.219
-0.221
-0.214
-0.194
-0.178
-0.140
-0.104
-0.081
-0.068
-0.058
-0.052
-0.048
-0.044
-0.041
-0.039
-0.036
-0.033
-0.031
-0.028
-0.025
-0.024
-0.022
-0.021
-0.019
-0.017
-0.016
-0.014
-0.013
-0.011
-0.010
32.934
859.019
366.182
9.710
-0.103
-0.460
-0.468
-0.437
-0.289
0.024
0.831
2.133
0.861
-0.134
-0.233
-0.207
-0.181
-0.136
-0.102
-0.083
-0.070
-0.061
-0.056
-0.053
-0.049
-0.047
-0.044
-0.041
-0.038
-0.036
-0.032
-0.030
-0.028
-0.027
-0.025
-0.023
-0.021
-0.019
-0.017
-0.015
-0.013
3.916
7.869
5.239
0.435
-0.455
-0.513
-0.516
-0.263
1.151
6.438
26.326
96.621
30.899
1.513
-0.211
-0.246
-0.213
-0.172
-0.128
-0.099
-0.083
-0.073
-0.066
-0.062
-0.059
-0.055
-0.053
-0.050
-0.046
-0.044
-0.041
-0.039
-0.036
-0.035
-0.034
-0.032
-0.030
-0.027
-0.024
-0.020
-0.017
13.700
7.764
2.110
-0.034
-0.514
-0.559
-0.458
1.321
18.337
128.607
454.204
1249.053
207.077
7.764
0.146
-0.281
-0.250
-0.205
-0.154
-0.118
-0.098
-0.085
-0.078
-0.073
-0.070
-0.067
-0.063
-0.061
-0.058
-0.055
-0.052
-0.050
-0.048
-0.047
-0.046
-0.044
-0.042
-0.038
-0.034
-0.029
-0.024
105.319
45.265
9.151
0.860
-0.458
-0.609
-0.090
8.379
171.428
3915.612
35999.453
13071.225
694.551
29.875
1.368
-0.263
-0.290
-0.235
-0.180
-0.138
-0.114
-0.100
-0.092
-0.087
-0.083
-0.080
-0.077
-0.074
-0.071
-0.069
-0.067
-0.065
-0.064
-0.064
-0.064
-0.062
-0.060
-0.055
-0.048
-0.041
-0.033
553.856
178.319
27.203
2.684
-0.333
-0.602
0.534
19.605
670.503
78929.359
100007.945
100005.406
4448.208
78.852
2.858
-0.233
-0.325
-0.264
-0.207
-0.160
-0.132
-0.117
-0.108
-0.103
-0.100
-0.097
-0.094
-0.092
-0.089
-0.087
-0.087
-0.085
-0.086
-0.088
-0.090
-0.089
-0.087
-0.080
-0.070
-0.058
-0.047
1014.631
282.425
37.601
3.764
-0.258
-0.539
1.220
22.956
560.839
49014.059
100044.094
100016.234
3048.573
71.963
2.574
-0.293
-0.355
-0.296
-0.233
-0.183
-0.153
-0.137
-0.128
-0.124
-0.121
-0.119
-0.116
-0.113
-0.112
-0.111
-0.111
-0.113
-0.116
-0.121
-0.124
-0.125
-0.121
-0.112
-0.100
-0.083
-0.065
413.973
136.218
23.023
2.179
-0.408
-0.435
2.225
23.203
193.337
1856.860
11449.923
5103.657
357.587
20.917
0.789
-0.410
-0.389
-0.330
-0.261
-0.208
-0.178
-0.162
-0.154
-0.151
-0.149
-0.147
-0.145
-0.142
-0.141
-0.142
-0.143
-0.148
-0.154
-0.161
-0.164
-0.157
-0.145
-0.133
-0.121
-0.107
-0.086
70.330
30.242
6.427
0.420
-0.604
-0.199
3.850
28.116
144.955
377.348
392.200
167.858
33.837
3.838
-0.200
-0.506
-0.432
-0.370
-0.294
-0.241
-0.214
-0.199
-0.193
-0.191
-0.190
-0.188
-0.185
-0.182
-0.180
-0.180
-0.183
-0.189
-0.197
-0.203
-0.196
-0.182
-0.166
-0.149
-0.134
-0.119
-0.105
11.531
4.749
0.856
-0.453
-0.628
0.808
13.497
78.896
218.590
244.400
132.304
39.125
7.234
0.484
-0.532
-0.559
-0.487
-0.416
-0.342
-0.294
-0.269
-0.257
-0.253
-0.253
-0.252
-0.248
-0.242
-0.236
-0.230
-0.227
-0.227
-0.231
-0.239
-0.238
-0.223
-0.206
-0.187
-0.166
-0.147
-0.129
-0.114
3.489
0.851
-0.327
-0.673
-0.468
3.523
55.255
610.648
2423.604
1202.753
149.238
18.507
2.028
-0.386
-0.657
-0.629
-0.560
-0.478
-0.412
-0.372
-0.353
-0.345
-0.344
-0.341
-0.334
-0.328
-0.320
-0.308
-0.291
-0.274
-0.262
-0.261
-0.264
-0.255
-0.242
-0.226
-0.205
-0.183
-0.159
-0.138
-0.120
0.774
-0.161
-0.589
-0.691
-0.285
6.269
108.947
1922.201
10355.105
3542.139
260.686
16.658
0.692
-0.676
-0.741
-0.683
-0.607
-0.534
-0.490
-0.465
-0.457
-0.453
-0.439
-0.426
-0.417
-0.408
-0.400
-0.388
-0.359
-0.323
-0.298
-0.287
-0.283
-0.268
-0.251
-0.237
-0.219
-0.195
-0.169
-0.145
-0.125
-0.328
-0.562
-0.663
-0.692
-0.309
4.376
64.482
859.392
4149.825
1259.059
128.963
9.794
-0.014
-0.789
-0.761
-0.699
-0.628
-0.575
-0.549
-0.533
-0.523
-0.501
-0.491
-0.484
-0.477
-0.481
-0.484
-0.464
-0.433
-0.384
-0.340
-0.313
-0.299
-0.281
-0.260
-0.244
-0.228
-0.204
-0.175
-0.149
-0.127
-0.680
-0.694
-0.691
-0.597
0.058
2.941
17.083
87.721
200.428
111.848
22.379
2.070
-0.568
-0.792
-0.666
-0.524
-0.447
-0.467
-0.487
-0.519
-0.548
-0.536
-0.514
-0.492
-0.432
-0.457
-0.523
-0.522
-0.489
-0.446
-0.385
-0.339
-0.313
-0.294
-0.269
-0.249
-0.234
-0.208
-0.178
-0.150
-0.126
-0.771
-0.734
-0.630
0.087
3.731
14.684
28.946
31.403
23.889
11.381
2.751
-0.209
-0.719
-0.272
1.540
4.388
3.968
1.755
0.534
0.008
-0.143
0.018
0.188
0.124
-0.040
-0.291
-0.509
-0.548
-0.528
-0.484
-0.423
-0.366
-0.325
-0.298
-0.277
-0.254
-0.235
-0.208
-0.176
-0.147
-0.115
-0.822
-0.758
-0.328
3.421
29.520
163.687
416.602
288.143
72.963
11.978
1.176
-0.568
-0.255
5.158
43.089
144.595
108.207
27.550
7.764
3.517
3.504
6.852
8.633
6.019
2.499
0.454
-0.303
-0.503
-0.541
-0.518
-0.451
-0.385
-0.338
-0.297
-0.269
-0.247
-0.228
-0.199
-0.164
-0.128
-0.097
-0.854
-0.749
0.419
12.949
162.590
1719.916
7606.479
4204.468
503.500
41.662
3.042
-0.353
1.544
43.001
850.934
7680.308
4423.314
328.080
41.474
17.335
28.076
76.651
117.627
72.313
21.673
4.598
1.147
0.214
-0.278
-0.482
-0.478
-0.403
-0.346
-0.297
-0.256
-0.228
-0.204
-0.170
-0.136
-0.105
-0.079
-0.850
-0.710
0.959
22.986
375.324
7605.459
54813.945
20950.838
1388.895
80.420
4.824
-0.134
4.244
143.874
7678.516
100004.164
100021.250
1828.775
103.650
50.196
169.759
854.655
1868.978
965.093
161.498
24.457
11.312
5.944
1.698
-0.037
-0.446
-0.421
-0.355
-0.304
-0.251
-0.212
-0.179
-0.143
-0.112
-0.085
-0.065
-0.492
-0.288
1.215
18.753
258.582
3746.553
20951.580
9722.223
915.093
56.959
3.648
-0.244
3.826
116.946
5057.391
100004.172
56503.281
1274.455
98.873
84.021
614.475
6654.696
27919.006
8745.414
711.485
99.894
83.856
44.630
12.065
1.551
-0.256
-0.422
-0.370
-0.314
-0.255
-0.202
-0.157
-0.122
-0.093
-0.071
-0.055
4.340
5.486
5.339
10.569
68.094
462.189
1392.963
916.549
162.755
17.889
1.179
-0.573
0.853
24.123
340.219
2011.886
1230.200
166.251
38.994
74.082
770.675
11688.623
55425.910
16288.608
988.316
289.749
417.275
195.507
41.070
5.017
0.093
-0.408
-0.381
-0.329
-0.259
-0.193
-0.142
-0.107
-0.081
-0.061
-0.047
69.568
106.422
76.429
30.858
28.866
56.045
83.463
60.225
18.490
3.091
-0.284
-0.774
-0.525
1.959
16.585
43.736
37.948
14.831
9.405
33.172
288.737
2332.819
6918.248
3046.176
401.462
443.464
752.489
345.550
59.938
7.965
0.492
-0.356
-0.372
-0.329
-0.267
-0.192
-0.136
-0.098
-0.073
-0.054
-0.042
1086.632
2678.702
1560.550
275.003
127.699
75.186
30.430
10.192
2.891
0.088
-0.701
-0.818
-0.788
-0.572
0.151
1.181
1.367
0.762
1.416
8.097
48.317
190.193
367.284
231.739
98.739
215.942
386.839
220.323
67.115
13.921
1.667
-0.188
-0.347
-0.313
-0.271
-0.197
-0.136
-0.094
-0.069
-0.051
-0.039
15118.071
98525.289
31460.322
2373.101
1995.145
928.830
152.546
36.927
16.919
4.034
0.095
-0.677
-0.787
-0.764
-0.718
-0.664
-0.622
-0.605
-0.407
0.787
5.538
16.274
24.715
20.167
33.549
159.187
612.766
1049.935
385.346
64.230
6.827
0.387
-0.290
-0.299
-0.257
-0.203
-0.140
-0.095
-0.065
-0.049
-0.038
42250.477
100058.977
100554.766
11577.582
31462.771
9764.654
896.671
873.957
435.798
67.155
7.632
0.854
-0.350
-0.642
-0.715
-0.735
-0.739
-0.736
-0.755
-0.640
-0.127
0.773
2.864
15.523
96.483
637.607
6018.369
12501.043
2985.996
258.901
19.513
1.824
-0.108
-0.286
-0.245
-0.203
-0.142
-0.095
-0.066
-0.047
-0.037
7779.282
47600.293
16879.654
17147.648
84914.563
18690.879
12201.321
100051.133
26659.746
859.687
58.824
14.106
3.846
1.065
0.044
-0.509
-0.745
-0.806
-0.824
-0.829
-0.764
-0.151
8.872
163.989
2336.596
6719.238
13450.271
31403.729
5983.506
380.468
28.621
3.756
0.224
-0.243
-0.232
-0.196
-0.144
-0.095
-0.065
-0.047
-0.036
473.949
1272.896
958.006
3109.016
9762.937
4512.498
100343.266
100043.578
100126.633
4369.990
522.561
147.164
39.808
22.062
9.582
2.108
-0.280
-0.766
-0.853
-0.863
-0.819
0.448
32.311
1564.994
100029.367
100341.063
32163.807
5650.612
1557.004
171.510
22.462
4.433
0.443
-0.207
-0.222
-0.188
-0.141
-0.093
-0.063
-0.046
-0.035
28.878
58.421
82.422
227.082
435.755
832.441
49019.637
100087.156
101015.250
9477.899
7671.937
1376.435
551.083
509.536
163.130
24.887
2.346
-0.471
-0.814
-0.858
-0.844
0.636
38.978
2284.027
100007.367
100052.500
56695.781
767.129
161.790
35.414
9.965
2.630
0.194
-0.213
-0.215
-0.179
-0.134
-0.089
-0.063
-0.046
-0.035
1.537
3.609
7.004
16.742
31.386
104.227
1185.658
5221.654
5093.140
41513.598
41442.898
5662.044
24121.494
27377.410
3342.209
195.938
12.690
0.696
-0.381
-0.593
-0.750
-0.148
13.543
339.965
7679.157
25214.352
2615.002
127.616
18.388
5.392
2.076
0.506
-0.135
-0.234
-0.207
-0.170
-0.125
-0.086
-0.063
-0.048
-0.036
-0.588
-0.403
-0.048
0.678
2.176
9.337
49.357
191.222
1600.076
14217.241
16547.393
22867.055
100136.641
100013.938
47563.480
762.728
39.023
7.250
5.242
2.947
0.669
-0.330
1.746
24.092
129.752
220.355
79.323
12.161
1.783
0.292
-0.035
-0.213
-0.259
-0.231
-0.194
-0.158
-0.112
-0.080
-0.061
-0.049
-0.041
-0.665
-0.682
-0.657
-0.605
-0.488
0.288
4.560
32.863
238.012
936.097
1469.992
27622.506
100039.078
100041.086
55003.445
1086.181
146.053
83.414
107.427
59.507
15.464
2.107
-0.194
0.767
4.261
5.806
3.009
0.401
-0.287
-0.364
-0.341
-0.305
-0.258
-0.219
-0.181
-0.138
-0.100
-0.076
-0.061
-0.052
-0.045
-0.599
-0.614
-0.633
-0.646
-0.677
-0.617
0.140
4.222
21.886
61.724
206.199
3007.555
41337.520
55023.660
6593.585
3706.646
916.033
1778.471
3762.841
1272.292
160.545
16.602
0.875
-0.552
-0.517
-0.441
-0.491
-0.512
-0.461
-0.399
-0.351
-0.296
-0.245
-0.202
-0.157
-0.119
-0.092
-0.076
-0.065
-0.057
-0.051
-0.534
-0.555
-0.588
-0.629
-0.661
-0.696
-0.616
-0.121
1.619
6.009
26.997
181.426
767.583
1176.537
4686.454
8705.795
3455.838
73304.008
100063.500
41423.695
1294.369
61.137
4.108
-0.304
-0.664
-0.678
-0.637
-0.558
-0.484
-0.414
-0.342
-0.273
-0.216
-0.170
-0.133
-0.107
-0.089
-0.077
-0.069
-0.065
-0.061
6.848
0.927
-0.151
-0.292
-0.265
-0.233
-0.194
-0.162
-0.139
-0.123
-0.112
-0.100
-0.092
-0.084
-0.076
-0.065
-0.055
-0.047
-0.039
-0.032
-0.027
-0.023
-0.018
-0.016
-0.013
-0.011
-0.009
-0.007
-0.005
-0.004
-0.004
-0.003
-0.003
-0.003
-0.003
-0.003
-0.003
-0.003
-0.002
-0.002
-0.002
1.008
-0.046
-0.283
-0.283
-0.248
-0.214
-0.175
-0.146
-0.126
-0.111
-0.101
-0.092
-0.085
-0.078
-0.071
-0.062
-0.053
-0.046
-0.039
-0.032
-0.028
-0.024
-0.019
-0.016
-0.013
-0.011
-0.009
-0.008
-0.007
-0.005
-0.005
-0.004
-0.004
-0.004
-0.003
-0.003
-0.003
-0.003
-0.002
-0.002
-0.001
-0.226
-0.317
-0.318
-0.279
-0.243
-0.200
-0.162
-0.135
-0.117
-0.105
-0.096
-0.089
-0.080
-0.074
-0.065
-0.059
-0.053
-0.045
-0.039
-0.033
-0.028
-0.023
-0.019
-0.017
-0.014
-0.011
-0.010
-0.009
-0.008
-0.007
-0.007
-0.006
-0.005
-0.004
-0.004
-0.004
-0.003
-0.003
-0.002
-0.002
-0.002
-0.400
-0.367
-0.326
-0.287
-0.244
-0.198
-0.161
-0.134
-0.116
-0.104
-0.095
-0.086
-0.079
-0.071
-0.064
-0.058
-0.052
-0.044
-0.039
-0.033
-0.029
-0.024
-0.022
-0.018
-0.016
-0.013
-0.011
-0.010
-0.009
-0.009
-0.009
-0.008
-0.007
-0.006
-0.005
-0.005
-0.005
-0.004
-0.003
-0.003
-0.002
-0.404
-0.363
-0.328
-0.290
-0.252
-0.210
-0.172
-0.140
-0.122
-0.108
-0.098
-0.090
-0.082
-0.073
-0.066
-0.060
-0.052
-0.046
-0.040
-0.035
-0.030
-0.027
-0.023
-0.022
-0.020
-0.017
-0.015
-0.013
-0.012
-0.011
-0.010
-0.009
-0.008
-0.008
-0.007
-0.006
-0.005
-0.004
-0.004
-0.003
-0.002
-0.393
-0.354
-0.318
-0.286
-0.258
-0.231
-0.194
-0.159
-0.136
-0.121
-0.110
-0.101
-0.091
-0.082
-0.075
-0.065
-0.057
-0.050
-0.043
-0.038
-0.033
-0.029
-0.028
-0.025
-0.023
-0.021
-0.019
-0.016
-0.014
-0.014
-0.012
-0.011
-0.010
-0.009
-0.008
-0.008
-0.007
-0.006
-0.005
-0.005
-0.004
-0.357
-0.297
-0.287
-0.292
-0.270
-0.250
-0.226
-0.189
-0.164
-0.147
-0.136
-0.127
-0.116
-0.104
-0.089
-0.077
-0.066
-0.058
-0.050
-0.044
-0.038
-0.036
-0.032
-0.030
-0.027
-0.025
-0.023
-0.021
-0.018
-0.017
-0.016
-0.014
-0.013
-0.011
-0.010
-0.010
-0.009
-0.008
-0.007
-0.006
-0.005
-0.012
0.711
0.476
-0.174
-0.293
-0.276
-0.264
-0.235
-0.209
-0.192
-0.184
-0.173
-0.159
-0.139
-0.118
-0.098
-0.081
-0.069
-0.060
-0.052
-0.047
-0.043
-0.040
-0.037
-0.034
-0.032
-0.028
-0.025
-0.023
-0.020
-0.019
-0.017
-0.016
-0.015
-0.013
-0.012
-0.011
-0.010
-0.009
-0.008
-0.007
2.596
19.178
12.833
0.901
-0.291
-0.321
-0.314
-0.293
-0.261
-0.240
-0.222
-0.210
-0.197
-0.186
-0.165
-0.134
-0.107
-0.086
-0.072
-0.062
-0.055
-0.051
-0.047
-0.044
-0.042
-0.039
-0.036
-0.033
-0.030
-0.027
-0.023
-0.022
-0.020
-0.019
-0.018
-0.016
-0.014
-0.013
-0.012
-0.011
-0.009
7.669
88.633
49.497
2.626
-0.294
-0.382
-0.372
-0.346
-0.310
-0.285
-0.266
-0.253
-0.238
-0.220
-0.202
-0.183
-0.142
-0.110
-0.090
-0.075
-0.067
-0.061
-0.057
-0.053
-0.050
-0.047
-0.045
-0.041
-0.038
-0.034
-0.031
-0.029
-0.026
-0.024
-0.023
-0.021
-0.019
-0.017
-0.015
-0.014
-0.012
2.375
18.787
12.550
0.770
-0.389
-0.439
-0.433
-0.402
-0.322
-0.169
0.012
0.045
-0.135
-0.257
-0.244
-0.217
-0.185
-0.142
-0.111
-0.092
-0.081
-0.073
-0.068
-0.064
-0.060
-0.057
-0.053
-0.050
-0.046
-0.043
-0.040
-0.037
-0.035
-0.033
-0.031
-0.029
-0.026
-0.024
-0.022
-0.018
-0.016
0.096
0.597
0.284
-0.347
-0.469
-0.488
-0.495
-0.336
0.409
2.665
5.503
5.373
1.998
0.038
-0.282
-0.262
-0.225
-0.179
-0.138
-0.111
-0.097
-0.086
-0.081
-0.077
-0.072
-0.069
-0.065
-0.062
-0.058
-0.053
-0.051
-0.048
-0.046
-0.044
-0.042
-0.040
-0.037
-0.034
-0.030
-0.026
-0.021
1.425
0.620
-0.090
-0.438
-0.518
-0.536
-0.480
0.462
7.588
45.067
105.974
76.197
20.345
2.369
-0.133
-0.314
-0.268
-0.217
-0.166
-0.132
-0.113
-0.102
-0.096
-0.092
-0.088
-0.083
-0.080
-0.076
-0.072
-0.069
-0.065
-0.063
-0.061
-0.060
-0.059
-0.058
-0.054
-0.050
-0.044
-0.037
-0.031
8.196
4.302
0.863
-0.293
-0.549
-0.579
-0.341
3.630
54.067
666.519
2692.273
1478.343
155.707
11.906
0.485
-0.340
-0.313
-0.254
-0.196
-0.155
-0.133
-0.121
-0.114
-0.109
-0.106
-0.102
-0.098
-0.094
-0.091
-0.087
-0.084
-0.084
-0.083
-0.084
-0.086
-0.084
-0.082
-0.075
-0.066
-0.055
-0.044
25.032
12.140
2.744
-0.036
-0.551
-0.619
-0.104
8.344
171.544
3919.593
41971.320
14946.050
667.718
28.599
1.258
-0.351
-0.358
-0.289
-0.228
-0.181
-0.155
-0.141
-0.135
-0.131
-0.127
-0.125
-0.121
-0.119
-0.116
-0.113
-0.113
-0.113
-0.116
-0.120
-0.124
-0.125
-0.120
-0.111
-0.099
-0.082
-0.065
34.704
15.427
3.552
0.094
-0.573
-0.649
-0.044
8.210
143.100
3077.237
27248.160
10059.087
540.979
26.215
1.071
-0.402
-0.401
-0.328
-0.259
-0.208
-0.180
-0.165
-0.159
-0.156
-0.155
-0.154
-0.153
-0.150
-0.149
-0.148
-0.149
-0.153
-0.160
-0.168
-0.171
-0.161
-0.149
-0.137
-0.124
-0.111
-0.091
19.703
9.556
2.272
-0.111
-0.628
-0.667
-0.124
4.241
43.672
372.169
1460.691
813.553
108.340
8.370
0.132
-0.484
-0.442
-0.368
-0.291
-0.239
-0.210
-0.195
-0.191
-0.191
-0.192
-0.193
-0.193
-0.192
-0.192
-0.193
-0.197
-0.205
-0.215
-0.217
-0.205
-0.190
-0.175
-0.158
-0.141
-0.125
-0.109
6.063
3.062
0.504
-0.452
-0.687
-0.639
0.058
3.204
13.371
38.529
68.872
44.622
11.175
1.125
-0.470
-0.556
-0.487
-0.413
-0.332
-0.279
-0.251
-0.240
-0.238
-0.241
-0.245
-0.247
-0.247
-0.247
-0.247
-0.248
-0.251
-0.259
-0.265
-0.249
-0.232
-0.213
-0.191
-0.172
-0.158
-0.139
-0.120
0.914
0.232
-0.367
-0.637
-0.703
-0.431
1.482
8.768
18.680
19.313
12.341
5.382
0.998
-0.399
-0.657
-0.617
-0.549
-0.467
-0.389
-0.342
-0.317
-0.309
-0.310
-0.317
-0.322
-0.325
-0.324
-0.320
-0.311
-0.301
-0.295
-0.296
-0.284
-0.265
-0.249
-0.213
-0.144
-0.116
-0.143
-0.151
-0.130
-0.200
-0.422
-0.604
-0.689
-0.666
0.117
7.076
61.433
169.472
58.684
13.975
2.179
-0.269
-0.715
-0.738
-0.696
-0.626
-0.537
-0.470
-0.430
-0.414
-0.411
-0.408
-0.402
-0.401
-0.405
-0.409
-0.402
-0.377
-0.353
-0.337
-0.326
-0.303
-0.278
-0.253
-0.175
-0.047
-0.006
-0.099
-0.154
-0.139
-0.483
-0.577
-0.648
-0.687
-0.625
0.557
19.986
2644.136
100127.680
585.113
22.009
1.910
-0.557
-0.824
-0.798
-0.752
-0.672
-0.600
-0.555
-0.530
-0.517
-0.502
-0.493
-0.488
-0.480
-0.484
-0.484
-0.466
-0.446
-0.413
-0.375
-0.343
-0.313
-0.290
-0.263
-0.181
-0.035
-0.018
-0.098
-0.161
-0.146
-0.610
-0.633
-0.651
-0.679
-0.646
0.305
16.853
2621.250
100065.203
550.631
13.851
0.953
-0.718
-0.857
-0.821
-0.770
-0.695
-0.631
-0.601
-0.596
-0.580
-0.554
-0.540
-0.436
-0.151
-0.254
-0.518
-0.533
-0.503
-0.464
-0.382
-0.307
-0.268
-0.274
-0.273
-0.229
-0.153
-0.130
-0.162
-0.175
-0.149
-0.678
-0.662
-0.661
-0.653
-0.532
0.049
3.310
35.716
115.576
23.421
3.049
-0.296
-0.818
-0.843
-0.703
-0.457
-0.265
-0.175
-0.190
-0.365
-0.524
-0.551
-0.397
0.719
5.039
3.280
-0.094
-0.573
-0.556
-0.487
-0.349
-0.209
-0.182
-0.230
-0.267
-0.262
-0.234
-0.218
-0.207
-0.179
-0.149
-0.721
-0.691
-0.661
-0.439
0.436
2.762
5.112
5.687
4.141
1.514
-0.186
-0.756
-0.796
-0.181
2.526
6.953
7.505
6.021
4.465
2.182
0.696
0.543
1.120
4.074
15.244
9.873
0.847
-0.488
-0.583
-0.507
-0.351
-0.182
-0.126
-0.206
-0.267
-0.267
-0.247
-0.232
-0.211
-0.176
-0.145
-0.781
-0.748
-0.583
0.403
5.736
21.205
41.007
32.228
11.429
1.922
-0.397
-0.790
-0.162
7.637
64.317
248.770
196.143
77.220
52.036
23.210
10.508
12.649
13.803
14.252
15.670
9.061
1.564
-0.329
-0.586
-0.542
-0.403
-0.261
-0.210
-0.253
-0.286
-0.273
-0.250
-0.233
-0.205
-0.168
-0.133
-0.816
-0.778
-0.392
2.346
21.098
113.743
257.079
178.011
48.243
7.287
0.139
-0.614
2.429
70.522
1772.653
25225.139
13826.391
974.436
437.503
150.331
87.257
175.364
167.732
73.653
34.687
14.019
2.811
-0.038
-0.544
-0.581
-0.492
-0.392
-0.324
-0.309
-0.294
-0.271
-0.246
-0.222
-0.185
-0.143
-0.106
-0.814
-0.761
-0.235
4.400
40.743
256.997
675.062
454.885
95.382
11.865
0.664
-0.405
6.279
244.955
29500.223
100037.578
100341.031
6133.904
1987.659
534.178
744.219
3408.822
2784.651
539.722
79.481
16.851
3.915
0.699
-0.228
-0.520
-0.547
-0.463
-0.390
-0.331
-0.281
-0.243
-0.216
-0.185
-0.147
-0.112
-0.083
-0.353
-0.160
0.208
3.654
31.933
177.993
412.966
310.022
73.520
10.043
0.452
-0.475
5.152
197.658
13715.730
100037.586
100341.055
4505.678
1787.823
677.041
4300.311
41556.438
31848.094
2672.620
193.506
24.176
8.164
3.989
0.957
-0.252
-0.522
-0.476
-0.400
-0.334
-0.269
-0.223
-0.189
-0.152
-0.116
-0.088
-0.066
6.070
9.441
6.978
4.436
12.288
48.815
95.776
73.678
22.814
3.599
-0.234
-0.700
1.305
35.547
600.406
5072.660
3064.385
587.463
403.648
366.778
4794.022
47862.762
36634.445
3043.841
215.617
32.218
19.929
11.265
3.515
0.210
-0.462
-0.472
-0.399
-0.341
-0.268
-0.212
-0.164
-0.125
-0.095
-0.071
-0.055
113.766
215.023
149.491
39.696
10.057
9.533
13.076
9.644
3.359
0.177
-0.696
-0.834
-0.465
3.089
24.676
74.230
68.318
54.577
50.461
103.083
858.503
3870.227
3575.519
703.931
92.949
28.346
29.030
17.811
5.229
0.760
-0.365
-0.466
-0.402
-0.345
-0.269
-0.198
-0.145
-0.108
-0.081
-0.061
-0.046
2739.195
11019.894
5315.283
513.819
54.676
15.327
6.155
2.325
0.547
-0.428
-0.796
-0.853
-0.805
-0.530
0.472
2.153
3.378
4.374
5.681
17.681
81.220
218.514
216.180
85.797
23.260
17.371
24.425
20.295
9.327
2.286
0.015
-0.393
-0.378
-0.332
-0.264
-0.190
-0.135
-0.098
-0.073
-0.054
-0.042
100285.430
100018.742
100024.063
5386.428
288.700
84.488
29.898
20.236
11.982
3.102
-0.152
-0.775
-0.815
-0.778
-0.728
-0.627
-0.473
-0.311
0.042
1.696
6.905
15.222
15.932
9.722
8.649
22.073
54.935
71.493
39.000
9.829
1.263
-0.213
-0.350
-0.308
-0.258
-0.190
-0.133
-0.092
-0.068
-0.051
-0.040
100285.844
100022.961
100058.961
14471.244
849.098
347.620
252.276
544.038
285.295
49.717
4.764
-0.057
-0.630
-0.695
-0.726
-0.748
-0.746
-0.730
-0.720
-0.568
-0.064
0.613
1.780
9.543
43.552
102.087
218.652
287.243
136.683
27.296
3.440
0.074
-0.318
-0.289
-0.244
-0.190
-0.130
-0.090
-0.064
-0.049
-0.037
47622.828
100015.164
100070.383
3755.907
961.650
671.164
5140.016
41951.512
11294.399
541.811
29.723
4.262
1.485
0.765
-0.005
-0.517
-0.748
-0.800
-0.809
-0.809
-0.754
-0.289
6.494
106.590
1230.203
2660.571
816.521
494.871
197.633
35.080
4.583
0.246
-0.288
-0.271
-0.231
-0.188
-0.128
-0.087
-0.061
-0.046
-0.036
1259.505
4208.723
2172.748
446.589
356.035
847.025
57330.656
100022.266
100028.383
2154.980
99.990
30.397
24.241
21.811
10.186
2.088
-0.294
-0.767
-0.843
-0.841
-0.805
0.265
24.144
851.267
47861.902
100034.664
10350.344
376.141
94.894
20.358
3.038
0.162
-0.272
-0.257
-0.221
-0.180
-0.124
-0.085
-0.059
-0.045
-0.035
53.413
97.196
76.199
50.185
67.710
421.220
17221.137
100016.859
49047.473
1302.978
313.491
214.205
470.869
503.605
162.639
24.820
2.329
-0.462
-0.792
-0.825
-0.809
0.343
26.488
1081.236
94173.188
100008.094
18546.648
308.197
28.208
6.096
0.975
-0.094
-0.277
-0.246
-0.211
-0.169
-0.118
-0.081
-0.059
-0.045
-0.036
2.615
4.722
4.827
5.087
10.127
69.217
748.094
2712.898
1477.028
689.528
746.171
2316.261
23951.408
31347.313
3340.859
195.071
13.151
0.468
-0.515
-0.644
-0.750
-0.225
10.202
219.690
3857.651
10226.946
1383.925
75.060
6.166
0.945
-0.041
-0.269
-0.278
-0.236
-0.201
-0.156
-0.109
-0.078
-0.059
-0.046
-0.037
-0.506
-0.392
-0.301
-0.149
0.666
6.678
33.287
82.176
146.778
369.827
832.169
24040.381
100019.625
100002.602
54815.590
828.917
34.036
3.824
2.739
2.031
0.483
-0.340
1.206
16.487
95.335
144.091
52.841
7.697
0.648
-0.222
-0.314
-0.308
-0.265
-0.227
-0.186
-0.138
-0.099
-0.074
-0.059
-0.049
-0.043
-0.663
-0.680
-0.677
-0.663
-0.591
-0.076
1.865
8.063
32.682
94.476
582.543
31376.730
100007.109
100005.336
63308.828
935.480
48.972
31.961
46.887
39.895
15.674
2.796
-0.122
0.460
3.165
4.332
2.164
0.155
-0.345
-0.367
-0.333
-0.298
-0.253
-0.210
-0.162
-0.122
-0.092
-0.073
-0.060
-0.051
-0.047
-0.594
-0.610
-0.628
-0.641
-0.665
-0.664
-0.406
0.793
4.870
19.415
158.507
3345.700
47553.152
63310.102
5370.100
345.542
120.495
375.610
809.824
637.550
192.647
24.496
1.592
-0.542
-0.523
-0.465
-0.478
-0.487
-0.432
-0.375
-0.335
-0.283
-0.230
-0.181
-0.139
-0.108
-0.086
-0.073
-0.063
-0.057
-0.054
-0.521
-0.546
-0.579
-0.616
-0.645
-0.680
-0.677
-0.536
0.094
2.991
24.013
178.709
749.638
848.611
346.513
194.931
473.511
4340.931
11732.760
9653.289
1638.019
98.064
5.587
-0.345
-0.671
-0.654
-0.610
-0.518
-0.438
-0.375
-0.307
-0.244
-0.193
-0.152
-0.122
-0.101
-0.086
-0.078
-0.070
-0.068
-0.066
0.857
-0.135
-0.295
-0.288
-0.258
-0.223
-0.186
-0.162
-0.147
-0.138
-0.129
-0.122
-0.114
-0.106
-0.098
-0.085
-0.074
-0.063
-0.052
-0.044
-0.035
-0.029
-0.025
-0.021
-0.017
-0.014
-0.012
-0.009
-0.008
-0.007
-0.005
-0.005
-0.004
-0.004
-0.004
-0.004
-0.003
-0.003
-0.003
-0.003
-0.003
-0.139
-0.300
-0.300
-0.273
-0.240
-0.200
-0.166
-0.145
-0.132
-0.123
-0.115
-0.110
-0.104
-0.098
-0.089
-0.079
-0.069
-0.059
-0.049
-0.041
-0.035
-0.030
-0.024
-0.019
-0.017
-0.014
-0.012
-0.010
-0.008
-0.008
-0.007
-0.006
-0.005
-0.004
-0.004
-0.003
-0.004
-0.003
-0.003
-0.003
-0.002
-0.360
-0.331
-0.297
-0.261
-0.221
-0.183
-0.154
-0.134
-0.120
-0.111
-0.107
-0.102
-0.095
-0.091
-0.083
-0.073
-0.065
-0.056
-0.048
-0.040
-0.035
-0.029
-0.024
-0.020
-0.017
-0.015
-0.013
-0.012
-0.010
-0.008
-0.008
-0.008
-0.007
-0.006
-0.005
-0.004
-0.004
-0.003
-0.003
-0.003
-0.002
-0.377
-0.338
-0.297
-0.256
-0.213
-0.176
-0.149
-0.128
-0.116
-0.108
-0.101
-0.096
-0.090
-0.085
-0.077
-0.070
-0.063
-0.054
-0.047
-0.039
-0.035
-0.029
-0.025
-0.022
-0.020
-0.017
-0.015
-0.014
-0.013
-0.011
-0.011
-0.010
-0.009
-0.008
-0.007
-0.006
-0.005
-0.005
-0.004
-0.003
-0.003
-0.386
-0.343
-0.303
-0.260
-0.217
-0.181
-0.153
-0.130
-0.117
-0.109
-0.101
-0.095
-0.089
-0.083
-0.076
-0.068
-0.061
-0.053
-0.046
-0.040
-0.036
-0.031
-0.028
-0.027
-0.025
-0.021
-0.019
-0.017
-0.015
-0.013
-0.013
-0.012
-0.011
-0.010
-0.009
-0.008
-0.006
-0.005
-0.005
-0.004
-0.003
-0.364
-0.324
-0.289
-0.262
-0.234
-0.198
-0.166
-0.143
-0.128
-0.117
-0.109
-0.103
-0.095
-0.089
-0.081
-0.073
-0.064
-0.057
-0.049
-0.044
-0.039
-0.036
-0.033
-0.031
-0.028
-0.025
-0.023
-0.021
-0.018
-0.017
-0.015
-0.013
-0.012
-0.012
-0.010
-0.009
-0.008
-0.007
-0.006
-0.005
-0.004
-0.343
-0.312
-0.288
-0.265
-0.245
-0.228
-0.193
-0.165
-0.149
-0.136
-0.131
-0.123
-0.116
-0.106
-0.094
-0.083
-0.073
-0.065
-0.057
-0.050
-0.046
-0.043
-0.040
-0.037
-0.032
-0.031
-0.028
-0.026
-0.024
-0.021
-0.019
-0.017
-0.016
-0.015
-0.013
-0.012
-0.010
-0.009
-0.008
-0.006
-0.006
-0.342
-0.294
-0.281
-0.281
-0.264
-0.251
-0.230
-0.201
-0.184
-0.178
-0.173
-0.165
-0.154
-0.138
-0.119
-0.101
-0.088
-0.076
-0.066
-0.060
-0.055
-0.052
-0.048
-0.044
-0.042
-0.038
-0.035
-0.032
-0.029
-0.025
-0.023
-0.021
-0.020
-0.018
-0.017
-0.015
-0.014
-0.011
-0.010
-0.009
-0.008
-0.273
0.004
-0.058
-0.273
-0.296
-0.287
-0.277
-0.253
-0.237
-0.229
-0.221
-0.214
-0.205
-0.190
-0.164
-0.136
-0.112
-0.092
-0.080
-0.072
-0.066
-0.060
-0.056
-0.054
-0.051
-0.047
-0.043
-0.040
-0.037
-0.033
-0.028
-0.026
-0.024
-0.023
-0.022
-0.020
-0.018
-0.015
-0.013
-0.012
-0.011
-0.183
0.422
0.264
-0.261
-0.343
-0.339
-0.333
-0.301
-0.286
-0.277
-0.271
-0.261
-0.249
-0.235
-0.216
-0.183
-0.145
-0.117
-0.098
-0.086
-0.078
-0.073
-0.069
-0.066
-0.062
-0.059
-0.055
-0.051
-0.046
-0.042
-0.037
-0.034
-0.031
-0.029
-0.028
-0.026
-0.024
-0.021
-0.018
-0.016
-0.014
-0.300
-0.033
-0.102
-0.339
-0.394
-0.399
-0.381
-0.360
-0.344
-0.308
-0.274
-0.277
-0.299
-0.292
-0.265
-0.235
-0.191
-0.150
-0.123
-0.105
-0.094
-0.088
-0.084
-0.080
-0.076
-0.072
-0.068
-0.063
-0.058
-0.052
-0.049
-0.045
-0.042
-0.040
-0.037
-0.035
-0.032
-0.029
-0.025
-0.022
-0.019
-0.386
-0.361
-0.376
-0.410
-0.439
-0.456
-0.438
-0.404
-0.188
0.349
0.846
0.684
0.056
-0.278
-0.326
-0.288
-0.243
-0.191
-0.151
-0.127
-0.114
-0.106
-0.101
-0.098
-0.093
-0.089
-0.083
-0.078
-0.072
-0.067
-0.063
-0.059
-0.056
-0.054
-0.053
-0.049
-0.046
-0.042
-0.037
-0.032
-0.026
-0.255
-0.325
-0.401
-0.453
-0.489
-0.504
-0.489
-0.241
1.378
6.961
12.930
9.986
3.160
0.239
-0.328
-0.349
-0.291
-0.237
-0.184
-0.153
-0.135
-0.126
-0.121
-0.118
-0.116
-0.110
-0.104
-0.097
-0.092
-0.087
-0.082
-0.079
-0.077
-0.076
-0.075
-0.075
-0.071
-0.064
-0.057
-0.047
-0.038
0.231
-0.047
-0.328
-0.482
-0.527
-0.540
-0.495
0.407
7.545
45.518
107.512
73.517
18.556
2.131
-0.199
-0.399
-0.345
-0.283
-0.221
-0.180
-0.161
-0.150
-0.146
-0.143
-0.140
-0.137
-0.130
-0.124
-0.118
-0.113
-0.110
-0.108
-0.108
-0.111
-0.112
-0.112
-0.108
-0.101
-0.087
-0.073
-0.057
1.114
0.476
-0.165
-0.478
-0.561
-0.592
-0.489
1.256
18.768
164.804
893.956
445.489
50.133
4.944
-0.046
-0.432
-0.395
-0.327
-0.258
-0.210
-0.187
-0.176
-0.173
-0.171
-0.170
-0.168
-0.164
-0.159
-0.155
-0.151
-0.148
-0.150
-0.154
-0.161
-0.165
-0.160
-0.148
-0.135
-0.123
-0.107
-0.086
1.656
0.714
-0.119
-0.493
-0.604
-0.631
-0.520
1.158
18.785
422.113
100315.031
17277.064
73.349
4.322
-0.141
-0.477
-0.439
-0.372
-0.295
-0.243
-0.217
-0.206
-0.204
-0.206
-0.208
-0.209
-0.209
-0.207
-0.204
-0.202
-0.202
-0.207
-0.215
-0.217
-0.204
-0.190
-0.175
-0.160
-0.142
-0.125
-0.110
0.999
0.338
-0.241
-0.546
-0.636
-0.657
-0.599
0.302
7.293
120.180
7192.098
1515.955
27.355
1.648
-0.404
-0.541
-0.487
-0.415
-0.335
-0.281
-0.254
-0.243
-0.244
-0.249
-0.257
-0.262
-0.266
-0.267
-0.267
-0.267
-0.270
-0.275
-0.271
-0.252
-0.232
-0.211
-0.179
-0.163
-0.159
-0.143
-0.123
0.080
-0.163
-0.427
-0.601
-0.659
-0.680
-0.575
0.208
2.643
9.642
28.213
17.734
2.782
-0.072
-0.580
-0.608
-0.540
-0.462
-0.385
-0.330
-0.302
-0.295
-0.300
-0.312
-0.323
-0.333
-0.337
-0.339
-0.340
-0.335
-0.329
-0.321
-0.298
-0.275
-0.243
-0.119
0.110
0.163
-0.013
-0.134
-0.138
-0.369
-0.433
-0.541
-0.629
-0.675
-0.672
-0.234
1.955
7.509
10.476
6.224
1.895
0.106
-0.482
-0.664
-0.672
-0.602
-0.520
-0.451
-0.402
-0.379
-0.374
-0.384
-0.398
-0.410
-0.422
-0.428
-0.422
-0.406
-0.392
-0.375
-0.356
-0.321
-0.290
-0.147
0.488
1.528
1.710
0.691
0.029
-0.141
-0.499
-0.518
-0.579
-0.648
-0.687
-0.606
0.791
11.400
32.021
26.172
10.800
2.098
-0.231
-0.649
-0.747
-0.749
-0.667
-0.595
-0.536
-0.498
-0.483
-0.482
-0.476
-0.479
-0.489
-0.498
-0.502
-0.493
-0.477
-0.449
-0.405
-0.358
-0.314
-0.272
0.040
1.526
4.319
5.192
2.082
0.291
-0.125
-0.536
-0.546
-0.604
-0.663
-0.682
-0.507
3.253
123.924
613.911
66.495
9.340
1.323
-0.519
-0.792
-0.814
-0.782
-0.711
-0.668
-0.632
-0.601
-0.577
-0.560
-0.561
-0.549
-0.497
-0.519
-0.553
-0.540
-0.522
-0.451
-0.287
-0.138
-0.083
-0.133
0.122
1.706
4.741
5.187
2.276
0.328
-0.127
-0.576
-0.580
-0.620
-0.657
-0.661
-0.537
2.829
121.247
605.302
55.071
3.462
-0.056
-0.797
-0.858
-0.827
-0.772
-0.694
-0.641
-0.618
-0.631
-0.642
-0.620
-0.517
0.505
4.205
3.121
-0.143
-0.571
-0.520
-0.283
0.264
0.829
0.800
0.303
0.078
0.682
2.053
2.254
0.922
0.050
-0.158
-0.619
-0.604
-0.623
-0.641
-0.632
-0.573
0.090
6.843
17.166
4.204
0.002
-0.737
-0.885
-0.856
-0.728
-0.434
-0.002
0.431
0.482
0.028
-0.412
-0.417
0.668
20.561
363.800
190.827
5.854
-0.409
-0.485
0.040
1.311
2.593
2.440
1.135
0.157
-0.008
0.226
0.232
0.019
-0.158
-0.174
-0.667
-0.633
-0.630
-0.610
-0.467
-0.138
0.121
0.210
0.069
-0.449
-0.782
-0.876
-0.854
-0.435
1.263
4.592
9.153
16.396
16.774
7.617
2.553
2.179
7.898
79.254
3876.825
1484.486
20.357
0.245
-0.442
0.228
1.915
3.934
3.681
1.607
0.247
-0.181
-0.226
-0.205
-0.215
-0.201
-0.170
-0.723
-0.685
-0.656
-0.484
0.200
1.956
3.411
2.576
0.822
-0.404
-0.801
-0.868
-0.468
3.508
28.183
99.749
151.994
298.041
312.598
107.365
30.003
28.827
50.951
173.877
424.805
191.630
21.794
1.484
-0.378
0.001
1.276
2.557
2.404
1.091
0.087
-0.225
-0.260
-0.242
-0.226
-0.197
-0.161
-0.768
-0.746
-0.664
-0.177
1.758
7.309
12.933
10.107
3.628
0.264
-0.701
-0.790
0.953
29.655
431.334
3033.810
2785.877
7783.745
8607.556
1416.860
293.219
626.743
563.911
570.058
853.130
287.543
37.795
2.686
-0.362
-0.362
0.193
0.753
0.736
0.225
-0.145
-0.267
-0.261
-0.241
-0.221
-0.183
-0.139
-0.771
-0.752
-0.647
0.044
3.401
12.938
22.842
17.854
6.631
0.864
-0.609
-0.672
3.076
86.910
2972.070
56695.715
31186.828
100851.992
100040.484
9937.615
4088.482
35986.434
27411.605
2374.728
559.137
180.114
24.646
2.078
-0.436
-0.581
-0.406
-0.220
-0.170
-0.227
-0.277
-0.276
-0.248
-0.223
-0.189
-0.143
-0.106
-0.422
-0.237
-0.251
0.114
2.620
10.138
17.880
13.970
5.121
0.518
-0.644
-0.676
2.481
71.240
2022.020
29710.715
19022.168
100600.648
100054.664
9421.983
55159.145
100032.063
100030.242
23982.215
484.223
51.319
8.059
0.688
-0.437
-0.610
-0.568
-0.487
-0.408
-0.344
-0.290
-0.247
-0.214
-0.183
-0.144
-0.109
-0.081
4.378
6.970
5.567
2.222
1.408
3.798
6.702
5.156
1.808
-0.219
-0.780
-0.795
0.361
16.904
183.399
918.826
1425.430
6066.740
6778.231
2166.464
63403.934
100023.508
100026.984
23947.373
467.485
23.789
2.993
0.408
-0.313
-0.567
-0.580
-0.503
-0.424
-0.345
-0.274
-0.222
-0.186
-0.147
-0.112
-0.084
-0.064
77.167
152.016
108.375
29.505
5.249
1.322
0.980
0.593
-0.190
-0.714
-0.880
-0.872
-0.642
1.431
12.807
41.845
98.503
242.341
272.779
323.057
4739.720
47560.066
35972.063
2676.978
140.557
11.121
1.931
0.622
-0.122
-0.518
-0.575
-0.490
-0.412
-0.340
-0.267
-0.207
-0.158
-0.120
-0.091
-0.068
-0.053
1563.792
5338.050
2706.843
359.509
34.224
3.903
0.573
-0.078
-0.461
-0.760
-0.886
-0.891
-0.859
-0.678
0.154
2.307
6.843
13.746
17.952
39.389
216.444
749.386
678.850
165.608
22.884
3.401
1.689
1.412
0.538
-0.250
-0.499
-0.473
-0.400
-0.331
-0.254
-0.188
-0.137
-0.102
-0.077
-0.058
-0.045
36013.637
100120.414
98668.781
3047.718
121.960
13.773
5.493
5.766
3.555
0.622
-0.603
-0.866
-0.849
-0.818
-0.770
-0.579
-0.204
0.282
0.886
3.416
13.256
27.443
25.526
10.975
3.361
2.706
4.305
5.288
3.048
0.715
-0.229
-0.409
-0.373
-0.310
-0.240
-0.175
-0.126
-0.091
-0.069
-0.053
-0.041
100056.813
100133.711
100202.680
6058.303
196.126
32.754
48.578
98.442
62.513
13.562
1.139
-0.624
-0.788
-0.765
-0.769
-0.774
-0.744
-0.709
-0.661
-0.432
0.264
1.027
1.299
2.850
9.738
15.530
16.225
14.479
8.248
2.336
0.107
-0.344
-0.344
-0.287
-0.232
-0.168
-0.119
-0.085
-0.063
-0.048
-0.039
18391.717
100038.117
41370.777
1955.390
124.425
71.149
419.938
2165.837
1102.872
90.275
7.802
0.636
0.075
-0.010
-0.341
-0.640
-0.771
-0.789
-0.798
-0.785
-0.725
-0.519
1.662
20.175
118.140
202.571
84.183
25.844
11.228
3.120
0.289
-0.303
-0.321
-0.266
-0.224
-0.162
-0.114
-0.080
-0.060
-0.045
-0.037
750.359
2142.697
1134.854
208.987
42.825
118.828
1522.828
9721.569
4159.301
229.642
18.417
6.987
9.339
9.425
4.756
0.809
-0.513
-0.784
-0.819
-0.819
-0.804
-0.408
5.735
95.408
959.167
2012.770
433.108
42.412
8.228
1.960
0.059
-0.300
-0.302
-0.251
-0.213
-0.154
-0.108
-0.077
-0.056
-0.044
-0.035
37.856
68.193
49.833
19.038
12.436
75.353
838.610
3103.660
1362.399
157.254
33.067
55.746
150.411
162.763
62.022
10.979
0.964
-0.587
-0.780
-0.794
-0.788
-0.364
6.316
116.947
1221.132
2960.715
601.268
42.537
4.176
0.540
-0.189
-0.313
-0.285
-0.241
-0.200
-0.144
-0.101
-0.073
-0.056
-0.044
-0.035
1.911
3.425
2.810
1.394
2.329
17.181
105.260
259.317
165.569
56.398
75.234
512.611
2669.247
3340.825
675.073
67.576
5.723
-0.113
-0.622
-0.663
-0.721
-0.534
2.522
35.454
244.801
425.318
130.334
14.538
1.283
-0.147
-0.309
-0.310
-0.269
-0.230
-0.182
-0.132
-0.095
-0.071
-0.056
-0.045
-0.037
-0.545
-0.462
-0.503
-0.553
-0.280
1.694
9.130
18.461
20.221
29.350
153.588
2675.097
35960.348
47549.813
4202.383
234.506
14.540
1.471
1.590
2.072
0.819
-0.296
0.022
4.318
18.215
26.696
11.535
2.113
-0.082
-0.342
-0.325
-0.299
-0.256
-0.212
-0.160
-0.117
-0.088
-0.068
-0.057
-0.048
-0.041
-0.672
-0.685
-0.691
-0.700
-0.694
-0.528
0.100
1.293
3.825
15.292
154.873
2986.166
41317.270
54813.895
5310.404
235.977
17.844
13.443
42.419
68.144
30.889
5.078
-0.034
-0.203
0.629
1.037
0.371
-0.224
-0.377
-0.353
-0.322
-0.286
-0.236
-0.183
-0.139
-0.106
-0.083
-0.069
-0.058
-0.052
-0.048
-0.594
-0.617
-0.640
-0.659
-0.683
-0.712
-0.675
-0.451
0.434
5.734
58.299
675.816
4202.575
4721.934
918.292
93.652
26.410
131.706
1433.424
3887.226
966.966
65.420
3.339
-0.469
-0.599
-0.540
-0.497
-0.445
-0.389
-0.347
-0.309
-0.251
-0.197
-0.154
-0.122
-0.097
-0.081
-0.069
-0.063
-0.058
-0.056
-0.522
-0.550
-0.582
-0.624
-0.659
-0.692
-0.712
-0.703
-0.522
0.890
11.145
67.615
213.786
235.646
92.071
26.982
66.081
935.201
67097.547
100135.828
29526.367
384.249
11.774
-0.163
-0.643
-0.624
-0.558
-0.461
-0.385
-0.324
-0.262
-0.209
-0.168
-0.136
-0.112
-0.094
-0.083
-0.075
-0.071
-0.071
-0.069
-0.090
-0.330
-0.307
-0.285
-0.256
-0.217
-0.190
-0.174
-0.167
-0.162
-0.162
-0.156
-0.147
-0.138
-0.127
-0.115
-0.099
-0.082
-0.068
-0.056
-0.045
-0.037
-0.032
-0.027
-0.022
-0.019
-0.016
-0.014
-0.010
-0.009
-0.008
-0.007
-0.007
-0.006
-0.005
-0.005
-0.005
-0.004
-0.003
-0.003
-0.003
-0.344
-0.326
-0.291
-0.264
-0.226
-0.190
-0.166
-0.154
-0.147
-0.144
-0.143
-0.139
-0.134
-0.127
-0.118
-0.105
-0.092
-0.077
-0.065
-0.054
-0.044
-0.038
-0.032
-0.027
-0.023
-0.019
-0.016
-0.013
-0.012
-0.010
-0.009
-0.008
-0.008
-0.006
-0.005
-0.005
-0.004
-0.004
-0.003
-0.003
-0.003
-0.359
-0.311
-0.279
-0.242
-0.202
-0.171
-0.150
-0.137
-0.131
-0.128
-0.126
-0.124
-0.121
-0.115
-0.107
-0.095
-0.083
-0.072
-0.061
-0.050
-0.044
-0.038
-0.032
-0.027
-0.022
-0.020
-0.018
-0.016
-0.013
-0.012
-0.011
-0.010
-0.009
-0.008
-0.007
-0.005
-0.005
-0.005
-0.004
-0.003
-0.003
-0.348
-0.306
-0.264
-0.222
-0.186
-0.159
-0.140
-0.128
-0.122
-0.116
-0.115
-0.112
-0.109
-0.104
-0.096
-0.087
-0.077
-0.067
-0.056
-0.049
-0.043
-0.037
-0.032
-0.028
-0.026
-0.024
-0.021
-0.019
-0.016
-0.014
-0.013
-0.012
-0.011
-0.010
-0.008
-0.008
-0.007
-0.006
-0.005
-0.004
-0.003
-0.339
-0.295
-0.253
-0.215
-0.183
-0.159
-0.137
-0.125
-0.118
-0.113
-0.110
-0.106
-0.103
-0.097
-0.090
-0.083
-0.074
-0.065
-0.056
-0.048
-0.044
-0.039
-0.035
-0.033
-0.031
-0.028
-0.024
-0.021
-0.019
-0.016
-0.015
-0.014
-0.012
-0.012
-0.011
-0.010
-0.008
-0.007
-0.006
-0.006
-0.004
-0.320
-0.287
-0.255
-0.223
-0.193
-0.164
-0.145
-0.131
-0.123
-0.117
-0.113
-0.108
-0.105
-0.099
-0.091
-0.082
-0.074
-0.066
-0.058
-0.052
-0.048
-0.044
-0.041
-0.037
-0.036
-0.033
-0.030
-0.026
-0.022
-0.020
-0.018
-0.016
-0.015
-0.013
-0.012
-0.011
-0.010
-0.009
-0.007
-0.006
-0.005
-0.304
-0.277
-0.257
-0.238
-0.215
-0.186
-0.161
-0.146
-0.137
-0.132
-0.129
-0.125
-0.118
-0.110
-0.100
-0.091
-0.081
-0.073
-0.065
-0.059
-0.055
-0.052
-0.049
-0.046
-0.042
-0.038
-0.035
-0.032
-0.028
-0.025
-0.022
-0.020
-0.018
-0.017
-0.015
-0.014
-0.012
-0.011
-0.010
-0.009
-0.006
-0.302
-0.283
-0.264
-0.251
-0.236
-0.214
-0.187
-0.171
-0.166
-0.165
-0.163
-0.159
-0.150
-0.138
-0.123
-0.106
-0.095
-0.084
-0.075
-0.069
-0.065
-0.062
-0.060
-0.056
-0.053
-0.047
-0.044
-0.038
-0.034
-0.031
-0.027
-0.024
-0.023
-0.021
-0.020
-0.018
-0.015
-0.014
-0.012
-0.011
-0.009
-0.319
-0.301
-0.286
-0.271
-0.260
-0.247
-0.226
-0.216
-0.215
-0.219
-0.219
-0.216
-0.207
-0.189
-0.165
-0.141
-0.119
-0.101
-0.090
-0.083
-0.078
-0.074
-0.071
-0.067
-0.064
-0.060
-0.054
-0.049
-0.044
-0.039
-0.034
-0.030
-0.028
-0.027
-0.025
-0.023
-0.021
-0.018
-0.016
-0.014
-0.012
-0.347
-0.327
-0.316
-0.305
-0.298
-0.289
-0.276
-0.269
-0.268
-0.274
-0.279
-0.276
-0.268
-0.252
-0.226
-0.188
-0.155
-0.129
-0.112
-0.102
-0.094
-0.091
-0.086
-0.083
-0.080
-0.075
-0.069
-0.063
-0.056
-0.051
-0.045
-0.040
-0.036
-0.034
-0.032
-0.030
-0.028
-0.025
-0.021
-0.019
-0.016
-0.366
-0.351
-0.348
-0.347
-0.344
-0.339
-0.326
-0.324
-0.337
-0.348
-0.341
-0.332
-0.320
-0.302
-0.284
-0.251
-0.204
-0.166
-0.140
-0.125
-0.115
-0.110
-0.107
-0.103
-0.099
-0.094
-0.087
-0.079
-0.072
-0.064
-0.059
-0.054
-0.049
-0.047
-0.044
-0.041
-0.039
-0.035
-0.031
-0.026
-0.021
-0.383
-0.370
-0.371
-0.379
-0.390
-0.391
-0.383
-0.398
-0.394
-0.313
-0.243
-0.259
-0.330
-0.356
-0.335
-0.303
-0.263
-0.210
-0.173
-0.151
-0.140
-0.135
-0.132
-0.128
-0.122
-0.118
-0.110
-0.101
-0.092
-0.083
-0.076
-0.072
-0.068
-0.065
-0.064
-0.060
-0.057
-0.051
-0.045
-0.038
-0.031
-0.400
-0.390
-0.394
-0.406
-0.430
-0.440
-0.457
-0.452
-0.247
0.300
0.912
0.635
0.009
-0.325
-0.385
-0.355
-0.318
-0.263
-0.212
-0.183
-0.170
-0.162
-0.158
-0.156
-0.153
-0.147
-0.139
-0.130
-0.119
-0.109
-0.102
-0.098
-0.095
-0.094
-0.094
-0.092
-0.088
-0.080
-0.070
-0.058
-0.046
-0.380
-0.386
-0.409
-0.427
-0.464
-0.499
-0.530
-0.417
0.390
3.150
6.888
5.111
1.353
-0.085
-0.409
-0.401
-0.365
-0.317
-0.255
-0.218
-0.200
-0.192
-0.190
-0.188
-0.187
-0.183
-0.178
-0.169
-0.157
-0.148
-0.142
-0.138
-0.137
-0.140
-0.142
-0.142
-0.136
-0.125
-0.110
-0.091
-0.071
-0.326
-0.359
-0.409
-0.452
-0.508
-0.561
-0.569
-0.339
1.497
15.552
130.967
66.191
5.585
0.277
-0.417
-0.447
-0.407
-0.368
-0.300
-0.254
-0.233
-0.226
-0.224
-0.226
-0.229
-0.230
-0.228
-0.220
-0.211
-0.203
-0.197
-0.196
-0.199
-0.204
-0.198
-0.185
-0.170
-0.155
-0.138
-0.122
-0.105
-0.313
-0.357
-0.421
-0.485
-0.554
-0.596
-0.603
-0.373
2.155
81.500
5787.770
1228.904
15.804
0.491
-0.431
-0.501
-0.456
-0.413
-0.345
-0.295
-0.271
-0.263
-0.265
-0.272
-0.280
-0.287
-0.288
-0.285
-0.280
-0.275
-0.273
-0.272
-0.267
-0.248
-0.228
-0.210
-0.192
-0.177
-0.163
-0.142
-0.123
-0.350
-0.385
-0.449
-0.522
-0.587
-0.623
-0.584
-0.163
1.938
36.111
719.625
265.644
8.409
0.592
-0.359
-0.536
-0.509
-0.457
-0.392
-0.340
-0.315
-0.309
-0.316
-0.329
-0.343
-0.351
-0.351
-0.348
-0.350
-0.352
-0.351
-0.339
-0.313
-0.286
-0.253
-0.132
0.053
0.100
-0.045
-0.143
-0.140
-0.407
-0.424
-0.478
-0.549
-0.610
-0.616
-0.174
3.212
14.149
23.173
22.834
12.697
4.562
1.255
-0.152
-0.550
-0.565
-0.501
-0.445
-0.397
-0.373
-0.371
-0.383
-0.402
-0.415
-0.423
-0.425
-0.422
-0.414
-0.409
-0.401
-0.384
-0.344
-0.289
-0.017
1.117
3.278
3.616
1.572
0.184
-0.132
-0.445
-0.451
-0.502
-0.568
-0.624
-0.531
1.435
20.020
130.016
246.288
90.746
18.345
6.317
1.794
-0.054
-0.595
-0.629
-0.559
-0.517
-0.475
-0.454
-0.458
-0.476
-0.493
-0.502
-0.515
-0.515
-0.495
-0.474
-0.454
-0.441
-0.406
-0.331
-0.124
1.244
9.068
29.741
35.903
12.899
1.911
0.015
-0.464
-0.469
-0.523
-0.583
-0.631
-0.436
3.202
52.745
425.891
959.712
275.818
31.250
5.436
1.156
-0.296
-0.683
-0.687
-0.628
-0.598
-0.573
-0.564
-0.563
-0.564
-0.569
-0.575
-0.581
-0.567
-0.553
-0.532
-0.445
-0.296
-0.105
0.031
0.426
3.884
30.188
130.365
160.254
43.491
5.225
0.298
-0.491
-0.492
-0.546
-0.596
-0.631
-0.477
2.756
37.502
277.071
534.994
178.690
21.658
2.364
-0.009
-0.613
-0.744
-0.717
-0.687
-0.683
-0.671
-0.651
-0.641
-0.648
-0.605
-0.494
-0.520
-0.589
-0.583
-0.490
-0.071
0.953
2.034
2.125
1.834
5.124
33.714
160.707
178.088
47.904
5.709
0.292
-0.522
-0.515
-0.553
-0.596
-0.616
-0.585
0.576
10.529
43.200
71.626
29.472
4.966
0.050
-0.635
-0.736
-0.746
-0.679
-0.625
-0.623
-0.675
-0.697
-0.671
-0.412
1.646
11.204
7.428
0.287
-0.545
-0.207
1.555
6.893
13.217
12.502
6.501
4.020
13.098
44.053
48.037
16.975
2.501
0.037
-0.551
-0.532
-0.549
-0.593
-0.610
-0.634
-0.471
0.792
3.724
4.869
2.159
-0.081
-0.668
-0.678
-0.618
-0.390
0.274
1.016
1.115
0.278
-0.339
-0.090
3.136
65.725
3162.355
1227.391
15.983
0.030
0.370
4.954
23.035
48.370
44.716
17.342
4.584
2.879
5.542
5.760
2.261
0.300
-0.146
-0.593
-0.559
-0.560
-0.594
-0.614
-0.599
-0.605
-0.585
-0.472
-0.482
-0.652
-0.747
-0.571
-0.266
0.518
3.294
12.122
27.614
29.562
13.258
3.978
4.902
33.979
393.369
100314.930
34506.930
62.787
2.213
0.846
7.445
34.658
80.406
73.905
25.301
5.453
0.868
0.342
0.244
-0.014
-0.175
-0.188
-0.657
-0.614
-0.599
-0.607
-0.568
-0.436
-0.343
-0.433
-0.637
-0.804
-0.856
-0.709
-0.251
1.183
7.650
36.774
188.802
751.470
828.252
237.587
44.464
41.195
278.508
3951.594
12138.753
2743.206
149.498
8.130
0.947
4.941
23.026
48.335
44.521
16.852
3.504
0.334
-0.207
-0.242
-0.232
-0.214
-0.183
-0.715
-0.677
-0.650
-0.612
-0.441
-0.107
0.204
0.047
-0.421
-0.760
-0.863
-0.700
0.118
5.685
46.386
270.536
3431.425
54837.805
63302.320
5337.882
437.109
597.191
1247.444
23128.881
100023.148
12975.386
351.831
14.891
0.867
1.559
6.862
14.234
12.187
5.536
1.118
-0.069
-0.258
-0.249
-0.232
-0.208
-0.168
-0.728
-0.709
-0.686
-0.605
-0.331
0.229
0.713
0.477
-0.219
-0.706
-0.847
-0.726
0.407
11.972
127.981
980.994
36268.141
100059.234
100021.234
73428.977
4661.650
36009.750
27755.855
9643.768
26770.955
4457.226
211.561
10.948
0.431
-0.089
0.885
2.111
1.994
0.784
0.014
-0.248
-0.268
-0.245
-0.223
-0.178
-0.131
-0.576
-0.458
-0.476
-0.531
-0.371
0.105
0.424
0.206
-0.361
-0.730
-0.842
-0.783
0.092
10.759
108.140
859.352
36205.965
100048.031
100037.695
74041.164
55729.805
100038.039
100062.344
24316.033
1246.662
303.866
36.730
3.503
-0.202
-0.548
-0.393
-0.207
-0.160
-0.224
-0.274
-0.270
-0.238
-0.210
-0.175
-0.131
-0.097
1.860
3.478
3.229
1.215
-0.086
-0.296
-0.194
-0.328
-0.626
-0.831
-0.874
-0.845
-0.478
3.209
28.199
201.709
3027.380
41329.895
47583.727
5636.712
63529.289
100014.914
100007.625
23947.607
484.752
34.445
4.950
0.284
-0.552
-0.646
-0.588
-0.511
-0.427
-0.349
-0.285
-0.237
-0.203
-0.169
-0.131
-0.098
-0.073
27.413
60.132
59.156
22.457
3.935
-0.049
-0.583
-0.676
-0.817
-0.907
-0.919
-0.896
-0.819
-0.086
3.961
26.044
166.749
613.587
690.067
429.733
4750.931
47553.527
35959.734
2668.412
137.721
9.905
0.502
-0.534
-0.679
-0.664
-0.588
-0.502
-0.421
-0.332
-0.262
-0.213
-0.172
-0.133
-0.101
-0.076
-0.059
294.188
979.143
1097.302
271.787
28.352
2.069
-0.518
-0.740
-0.833
-0.912
-0.952
-0.940
-0.915
-0.804
-0.247
2.184
9.611
23.314
28.624
44.376
216.815
747.146
611.254
162.709
21.256
1.874
-0.339
-0.553
-0.618
-0.641
-0.572
-0.482
-0.397
-0.319
-0.245
-0.188
-0.142
-0.108
-0.081
-0.062
-0.049
2027.511
11781.934
16695.752
1904.408
101.040
6.130
0.521
0.486
0.140
-0.607
-0.889
-0.939
-0.910
-0.885
-0.817
-0.569
0.036
0.775
1.434
3.644
13.156
26.937
24.826
10.176
2.039
-0.019
-0.234
-0.253
-0.382
-0.498
-0.521
-0.451
-0.366
-0.292
-0.221
-0.165
-0.123
-0.091
-0.071
-0.055
-0.043
3683.990
20855.914
25260.621
2622.048
120.869
9.226
8.199
35.533
26.426
2.881
-0.474
-0.858
-0.880
-0.856
-0.838
-0.811
-0.754
-0.706
-0.653
-0.421
0.245
0.929
0.874
0.534
0.768
1.155
0.892
0.430
0.013
-0.300
-0.430
-0.412
-0.336
-0.270
-0.204
-0.148
-0.110
-0.082
-0.062
-0.048
-0.039
1205.153
4417.699
3137.881
531.678
52.098
10.383
98.395
10981.929
4731.601
35.498
0.862
-0.555
-0.582
-0.597
-0.678
-0.768
-0.795
-0.785
-0.790
-0.778
-0.716
-0.647
-0.321
1.632
7.125
10.725
5.674
1.756
0.360
-0.194
-0.369
-0.373
-0.310
-0.252
-0.190
-0.139
-0.101
-0.075
-0.057
-0.045
-0.036
143.773
315.102
238.815
67.800
12.486
12.026
211.422
100104.508
27157.600
64.749
2.469
0.877
1.927
1.848
0.778
-0.318
-0.709
-0.794
-0.798
-0.804
-0.787
-0.708
0.168
5.785
26.673
39.401
17.227
3.402
0.334
-0.232
-0.350
-0.344
-0.289
-0.237
-0.179
-0.129
-0.094
-0.070
-0.054
-0.043
-0.035
12.555
22.826
17.394
6.675
2.178
6.865
46.709
293.380
183.980
17.033
4.548
9.998
21.209
22.835
10.929
2.286
-0.205
-0.710
-0.769
-0.772
-0.758
-0.679
0.264
7.034
32.276
47.663
20.345
3.636
0.149
-0.308
-0.342
-0.320
-0.272
-0.221
-0.165
-0.118
-0.087
-0.068
-0.053
-0.043
-0.035
0.460
1.019
0.810
-0.011
-0.171
1.662
9.119
18.224
13.738
5.944
10.686
53.183
162.653
177.826
67.496
11.915
1.113
-0.521
-0.677
-0.676
-0.692
-0.673
-0.194
2.596
11.400
16.683
7.966
1.382
-0.182
-0.352
-0.330
-0.302
-0.254
-0.201
-0.149
-0.110
-0.082
-0.065
-0.053
-0.043
-0.037
-0.641
-0.609
-0.645
-0.714
-0.704
-0.336
0.692
1.788
1.926
3.490
22.335
163.057
611.087
746.437
213.497
29.263
2.948
0.231
0.921
1.465
0.677
-0.319
-0.512
0.069
1.527
2.198
1.030
-0.050
-0.343
-0.344
-0.316
-0.280
-0.228
-0.175
-0.132
-0.101
-0.079
-0.064
-0.055
-0.047
-0.042
-0.681
-0.694
-0.712
-0.732
-0.764
-0.757
-0.634
-0.454
-0.075
2.456
23.353
178.099
675.075
826.066
234.208
31.958
4.369
8.130
36.401
58.432
29.483
4.799
-0.075
-0.526
-0.390
-0.279
-0.322
-0.372
-0.358
-0.327
-0.299
-0.250
-0.195
-0.150
-0.118
-0.094
-0.076
-0.065
-0.057
-0.053
-0.049
-0.602
-0.633
-0.667
-0.699
-0.736
-0.769
-0.773
-0.749
-0.561
0.838
10.222
62.036
213.471
234.175
80.375
16.082
8.910
99.083
1385.011
3860.569
851.724
64.014
3.207
-0.437
-0.584
-0.540
-0.474
-0.401
-0.350
-0.311
-0.263
-0.210
-0.167
-0.132
-0.108
-0.089
-0.076
-0.069
-0.063
-0.060
-0.058
-0.538
-0.572
-0.605
-0.650
-0.700
-0.740
-0.760
-0.769
-0.735
-0.297
2.278
11.854
29.176
31.776
14.324
4.989
24.525
765.873
66828.234
100008.703
29499.482
380.514
11.397
-0.162
-0.601
-0.559
-0.486
-0.400
-0.334
-0.275
-0.223
-0.180
-0.147
-0.120
-0.102
-0.088
-0.079
-0.075
-0.073
-0.072
-0.073
-0.312
-0.339
-0.307
-0.286
-0.249
-0.221
-0.206
-0.202
-0.204
-0.201
-0.191
-0.182
-0.171
-0.157
-0.146
-0.134
-0.124
-0.109
-0.090
-0.073
-0.058
-0.047
-0.040
-0.033
-0.030
-0.026
-0.022
-0.019
-0.016
-0.015
-0.012
-0.010
-0.009
-0.008
-0.006
-0.006
-0.006
-0.005
-0.005
-0.004
-0.003
-0.356
-0.315
-0.285
-0.251
-0.214
-0.190
-0.177
-0.173
-0.175
-0.176
-0.169
-0.161
-0.153
-0.144
-0.136
-0.127
-0.118
-0.102
-0.085
-0.069
-0.055
-0.045
-0.038
-0.034
-0.030
-0.026
-0.023
-0.020
-0.016
-0.014
-0.012
-0.010
-0.009
-0.008
-0.008
-0.006
-0.006
-0.005
-0.004
-0.004
-0.004
-0.338
-0.295
-0.259
-0.217
-0.186
-0.166
-0.153
-0.150
-0.152
-0.153
-0.153
-0.148
-0.141
-0.136
-0.129
-0.120
-0.109
-0.094
-0.079
-0.065
-0.054
-0.047
-0.039
-0.034
-0.030
-0.028
-0.024
-0.021
-0.017
-0.016
-0.014
-0.012
-0.011
-0.010
-0.009
-0.008
-0.006
-0.005
-0.004
-0.004
-0.003
-0.319
-0.272
-0.227
-0.193
-0.167
-0.150
-0.137
-0.133
-0.134
-0.135
-0.136
-0.135
-0.133
-0.129
-0.121
-0.111
-0.100
-0.086
-0.073
-0.062
-0.053
-0.046
-0.041
-0.037
-0.033
-0.029
-0.027
-0.023
-0.021
-0.019
-0.016
-0.014
-0.013
-0.012
-0.011
-0.009
-0.008
-0.007
-0.006
-0.005
-0.004
-0.285
-0.241
-0.206
-0.180
-0.157
-0.141
-0.131
-0.125
-0.124
-0.124
-0.125
-0.125
-0.123
-0.118
-0.111
-0.101
-0.091
-0.080
-0.069
-0.061
-0.054
-0.049
-0.046
-0.041
-0.037
-0.033
-0.030
-0.026
-0.024
-0.021
-0.019
-0.017
-0.015
-0.014
-0.013
-0.012
-0.010
-0.008
-0.007
-0.007
-0.006
-0.255
-0.227
-0.201
-0.179
-0.158
-0.141
-0.131
-0.125
-0.122
-0.121
-0.120
-0.120
-0.117
-0.114
-0.106
-0.097
-0.087
-0.079
-0.071
-0.063
-0.059
-0.054
-0.050
-0.047
-0.043
-0.039
-0.036
-0.032
-0.028
-0.024
-0.022
-0.019
-0.017
-0.016
-0.014
-0.013
-0.011
-0.010
-0.009
-0.007
-0.006
-0.249
-0.230
-0.210
-0.190
-0.170
-0.152
-0.138
-0.133
-0.131
-0.131
-0.131
-0.129
-0.126
-0.118
-0.112
-0.102
-0.093
-0.084
-0.076
-0.071
-0.066
-0.063
-0.060
-0.057
-0.052
-0.048
-0.043
-0.038
-0.034
-0.030
-0.027
-0.023
-0.021
-0.019
-0.018
-0.016
-0.014
-0.013
-0.011
-0.010
-0.008
-0.255
-0.239
-0.225
-0.209
-0.188
-0.168
-0.157
-0.153
-0.154
-0.158
-0.159
-0.157
-0.152
-0.143
-0.130
-0.117
-0.104
-0.094
-0.088
-0.082
-0.078
-0.075
-0.072
-0.070
-0.065
-0.059
-0.054
-0.046
-0.042
-0.038
-0.033
-0.030
-0.026
-0.024
-0.023
-0.020
-0.018
-0.016
-0.014
-0.012
-0.011
-0.267
-0.255
-0.242
-0.227
-0.212
-0.196
-0.186
-0.188
-0.196
-0.207
-0.213
-0.212
-0.206
-0.190
-0.170
-0.148
-0.128
-0.115
-0.106
-0.100
-0.095
-0.092
-0.090
-0.087
-0.082
-0.076
-0.069
-0.060
-0.054
-0.048
-0.041
-0.036
-0.033
-0.031
-0.029
-0.026
-0.024
-0.021
-0.018
-0.016
-0.014
-0.290
-0.278
-0.264
-0.251
-0.240
-0.228
-0.227
-0.240
-0.258
-0.271
-0.277
-0.274
-0.268
-0.253
-0.229
-0.198
-0.168
-0.145
-0.131
-0.124
-0.119
-0.116
-0.113
-0.110
-0.104
-0.097
-0.088
-0.079
-0.069
-0.062
-0.054
-0.047
-0.042
-0.040
-0.037
-0.034
-0.032
-0.028
-0.025
-0.021
-0.018
-0.315
-0.303
-0.291
-0.279
-0.273
-0.270
-0.284
-0.304
-0.321
-0.326
-0.329
-0.325
-0.317
-0.301
-0.283
-0.255
-0.222
-0.187
-0.164
-0.153
-0.147
-0.144
-0.142
-0.137
-0.131
-0.123
-0.113
-0.102
-0.090
-0.079
-0.071
-0.064
-0.058
-0.054
-0.050
-0.048
-0.044
-0.041
-0.036
-0.030
-0.025
-0.330
-0.321
-0.316
-0.310
-0.310
-0.320
-0.345
-0.371
-0.383
-0.388
-0.380
-0.360
-0.348
-0.350
-0.334
-0.309
-0.276
-0.240
-0.206
-0.189
-0.179
-0.174
-0.170
-0.164
-0.160
-0.154
-0.144
-0.131
-0.118
-0.104
-0.093
-0.086
-0.081
-0.077
-0.075
-0.071
-0.066
-0.060
-0.053
-0.045
-0.036
-0.334
-0.324
-0.324
-0.333
-0.350
-0.382
-0.416
-0.439
-0.436
-0.389
-0.227
-0.007
-0.003
-0.215
-0.348
-0.356
-0.330
-0.297
-0.254
-0.227
-0.213
-0.202
-0.195
-0.190
-0.188
-0.186
-0.182
-0.171
-0.155
-0.140
-0.128
-0.120
-0.116
-0.113
-0.112
-0.111
-0.105
-0.096
-0.083
-0.069
-0.055
-0.338
-0.328
-0.332
-0.354
-0.397
-0.450
-0.493
-0.489
-0.434
-0.118
0.797
2.003
1.946
0.615
-0.205
-0.390
-0.378
-0.347
-0.305
-0.270
-0.246
-0.233
-0.229
-0.227
-0.229
-0.230
-0.232
-0.225
-0.210
-0.194
-0.180
-0.172
-0.170
-0.170
-0.172
-0.168
-0.159
-0.144
-0.128
-0.108
-0.085
-0.346
-0.335
-0.345
-0.383
-0.450
-0.510
-0.528
-0.514
-0.348
0.989
5.666
8.312
6.773
2.666
0.126
-0.408
-0.425
-0.395
-0.357
-0.314
-0.284
-0.273
-0.270
-0.275
-0.282
-0.290
-0.295
-0.294
-0.282
-0.267
-0.256
-0.249
-0.244
-0.237
-0.219
-0.203
-0.189
-0.175
-0.156
-0.137
-0.118
-0.359
-0.350
-0.366
-0.417
-0.490
-0.541
-0.557
-0.486
0.018
3.768
21.549
20.546
11.144
4.199
0.525
-0.402
-0.473
-0.440
-0.410
-0.362
-0.330
-0.319
-0.321
-0.330
-0.339
-0.347
-0.350
-0.352
-0.347
-0.345
-0.343
-0.335
-0.314
-0.283
-0.257
-0.226
-0.176
-0.158
-0.163
-0.159
-0.137
-0.374
-0.366
-0.392
-0.451
-0.517
-0.565
-0.413
0.736
4.455
10.874
24.651
31.826
22.206
7.960
1.338
-0.297
-0.505
-0.481
-0.456
-0.416
-0.384
-0.375
-0.378
-0.386
-0.393
-0.402
-0.411
-0.420
-0.421
-0.415
-0.406
-0.400
-0.363
-0.314
-0.189
0.265
1.011
1.145
0.424
-0.041
-0.152
-0.388
-0.385
-0.419
-0.471
-0.535
-0.483
1.150
16.768
97.052
170.865
109.707
98.694
69.314
21.566
3.556
-0.052
-0.531
-0.532
-0.501
-0.477
-0.454
-0.446
-0.451
-0.456
-0.470
-0.480
-0.488
-0.487
-0.475
-0.460
-0.455
-0.435
-0.345
-0.083
1.147
7.049
24.708
27.040
9.815
1.577
-0.019
-0.403
-0.401
-0.440
-0.488
-0.545
-0.161
7.776
160.015
2599.949
7692.609
1448.533
227.097
108.417
32.060
4.914
0.128
-0.578
-0.600
-0.569
-0.557
-0.545
-0.544
-0.549
-0.555
-0.570
-0.568
-0.541
-0.517
-0.502
-0.484
-0.425
-0.281
0.077
1.394
8.826
88.308
534.746
672.844
130.134
11.783
0.703
-0.419
-0.418
-0.456
-0.498
-0.541
0.216
18.199
598.654
29498.117
100009.398
11871.945
325.601
70.515
19.989
3.329
-0.020
-0.614
-0.654
-0.647
-0.650
-0.655
-0.652
-0.641
-0.635
-0.631
-0.602
-0.543
-0.521
-0.490
-0.241
0.377
1.263
2.410
6.192
30.506
541.228
7681.524
11831.837
958.943
43.501
1.911
-0.434
-0.427
-0.462
-0.507
-0.550
0.080
13.699
339.942
10225.980
47859.824
4424.818
163.953
23.097
6.297
1.156
-0.267
-0.623
-0.687
-0.707
-0.726
-0.735
-0.735
-0.718
-0.662
-0.598
-0.577
-0.558
-0.475
-0.095
1.743
7.527
15.951
17.166
17.297
44.661
616.312
10232.602
15923.411
1221.500
47.913
2.092
-0.446
-0.433
-0.465
-0.512
-0.567
-0.383
3.181
52.335
425.107
959.042
274.789
29.830
4.347
1.261
0.280
-0.310
-0.575
-0.639
-0.671
-0.729
-0.773
-0.717
-0.385
0.836
3.359
2.139
-0.040
-0.203
1.487
12.273
62.310
163.206
151.772
56.037
39.239
137.073
858.487
1083.268
198.122
15.486
0.852
-0.469
-0.450
-0.474
-0.520
-0.566
-0.586
-0.092
3.473
16.469
26.567
12.634
2.704
1.018
1.311
1.046
0.468
0.608
1.166
1.066
0.146
-0.443
0.110
4.845
26.674
147.577
81.166
6.849
1.009
4.855
44.946
341.284
1249.912
1016.271
219.878
39.751
22.788
43.780
44.533
15.617
2.265
0.022
-0.508
-0.484
-0.491
-0.530
-0.574
-0.624
-0.643
-0.447
0.047
0.366
0.084
0.606
3.039
5.728
5.118
5.447
13.552
25.684
25.210
11.724
3.311
6.826
72.612
560.495
1884.759
696.848
54.714
5.743
7.818
74.511
675.530
2983.278
2386.771
414.874
44.054
6.924
3.390
2.375
0.850
-0.009
-0.187
-0.576
-0.544
-0.533
-0.552
-0.595
-0.636
-0.684
-0.731
-0.766
-0.769
-0.425
1.416
6.616
12.283
13.324
32.191
162.053
533.683
568.119
167.411
32.259
44.876
842.506
35993.258
100062.523
17251.596
444.107
21.248
7.095
45.215
341.294
1249.589
1014.549
234.784
27.801
3.014
0.275
-0.113
-0.205
-0.225
-0.196
-0.648
-0.607
-0.581
-0.589
-0.618
-0.643
-0.668
-0.716
-0.787
-0.809
-0.440
1.418
6.138
12.352
23.242
155.567
2237.769
21079.539
27416.178
3004.389
244.049
234.910
3600.546
100051.953
100022.781
100031.289
1343.396
44.076
6.095
12.836
67.851
162.658
148.709
48.455
8.327
0.899
-0.170
-0.259
-0.240
-0.220
-0.188
-0.672
-0.646
-0.615
-0.610
-0.620
-0.633
-0.667
-0.704
-0.776
-0.825
-0.636
0.326
2.879
7.622
29.747
414.658
16257.428
100158.133
100066.445
31428.906
1289.752
3407.468
4145.270
100459.375
100061.492
41978.566
707.739
37.087
4.983
2.539
8.138
15.422
14.297
5.996
1.338
-0.040
-0.264
-0.254
-0.235
-0.204
-0.154
-0.630
-0.537
-0.510
-0.578
-0.640
-0.652
-0.687
-0.743
-0.790
-0.832
-0.784
-0.481
0.338
2.943
23.868
396.070
16181.273
100057.633
100038.820
27583.535
4814.992
41352.129
31487.043
3865.329
4049.650
1075.173
108.625
15.167
2.389
0.095
0.319
1.056
1.018
0.363
-0.114
-0.258
-0.254
-0.229
-0.200
-0.154
-0.112
0.711
2.560
3.144
1.364
-0.219
-0.659
-0.736
-0.806
-0.851
-0.866
-0.871
-0.795
-0.603
0.450
9.425
119.548
1728.908
18381.705
20969.564
2902.401
4365.519
47562.504
31355.613
2428.481
211.265
48.970
13.729
3.570
0.324
-0.474
-0.527
-0.409
-0.341
-0.316
-0.292
-0.253
-0.217
-0.188
-0.149
-0.111
-0.083
17.795
70.152
100.398
37.533
5.717
-0.147
-0.755
-0.832
-0.898
-0.915
-0.929
-0.909
-0.850
-0.575
1.635
17.265
114.844
414.522
462.806
229.448
849.614
3747.473
3341.404
555.509
51.584
6.552
1.354
0.010
-0.498
-0.631
-0.593
-0.504
-0.416
-0.330
-0.264
-0.218
-0.183
-0.146
-0.112
-0.084
-0.064
243.417
3417.710
7707.770
1091.041
59.806
2.501
-0.649
-0.854
-0.922
-0.964
-0.979
-0.973
-0.929
-0.852
-0.485
1.339
7.912
18.091
21.356
24.021
76.128
195.189
177.823
57.037
9.509
0.847
-0.441
-0.637
-0.682
-0.657
-0.566
-0.473
-0.385
-0.300
-0.238
-0.190
-0.148
-0.113
-0.087
-0.067
-0.053
1851.899
100162.531
100113.734
25237.824
277.848
8.291
-0.375
-0.676
-0.771
-0.934
-0.978
-0.988
-0.977
-0.936
-0.868
-0.658
-0.180
0.492
0.833
1.926
5.837
11.859
10.922
4.761
0.736
-0.466
-0.664
-0.664
-0.654
-0.610
-0.526
-0.435
-0.350
-0.271
-0.207
-0.159
-0.121
-0.093
-0.072
-0.056
-0.044
2408.281
100257.031
100177.891
34630.750
311.223
9.392
0.989
4.986
3.668
-0.194
-0.878
-0.923
-0.943
-0.945
-0.912
-0.874
-0.809
-0.757
-0.703
-0.576
-0.233
0.145
0.089
-0.261
-0.512
-0.572
-0.593
-0.601
-0.581
-0.538
-0.472
-0.382
-0.308
-0.240
-0.180
-0.136
-0.104
-0.079
-0.062
-0.049
-0.039
367.135
5927.741
13800.059
1587.896
74.884
4.041
11.982
190.984
119.981
5.014
-0.615
-0.841
-0.838
-0.856
-0.868
-0.853
-0.828
-0.800
-0.787
-0.778
-0.746
-0.716
-0.689
-0.558
-0.266
-0.086
-0.266
-0.466
-0.502
-0.465
-0.414
-0.344
-0.276
-0.216
-0.162
-0.122
-0.092
-0.072
-0.055
-0.044
-0.036
35.858
133.094
179.803
59.700
8.624
1.214
20.394
430.395
262.942
8.036
-0.248
-0.525
-0.378
-0.361
-0.572
-0.752
-0.802
-0.794
-0.785
-0.788
-0.766
-0.739
-0.650
-0.270
0.517
0.899
0.349
-0.278
-0.427
-0.408
-0.366
-0.314
-0.254
-0.197
-0.147
-0.110
-0.084
-0.065
-0.051
-0.042
-0.035
3.141
6.875
7.247
3.066
0.209
-0.018
3.874
24.075
18.470
2.212
0.275
0.727
1.853
2.027
0.755
-0.304
-0.696
-0.758
-0.752
-0.759
-0.741
-0.713
-0.620
-0.202
0.671
1.090
0.483
-0.190
-0.384
-0.366
-0.332
-0.288
-0.235
-0.180
-0.134
-0.101
-0.078
-0.063
-0.051
-0.041
-0.035
-0.406
-0.186
-0.262
-0.542
-0.737
-0.595
0.050
0.950
1.085
0.692
1.248
4.529
10.082
10.907
5.591
1.043
-0.418
-0.693
-0.698
-0.696
-0.694
-0.679
-0.626
-0.384
0.065
0.317
0.033
-0.291
-0.360
-0.336
-0.306
-0.264
-0.211
-0.162
-0.122
-0.093
-0.074
-0.060
-0.050
-0.042
-0.036
-0.719
-0.724
-0.746
-0.786
-0.822
-0.798
-0.697
-0.506
-0.257
0.232
2.215
10.183
24.754
26.854
12.874
2.790
-0.088
-0.430
-0.007
0.271
-0.120
-0.505
-0.612
-0.548
-0.406
-0.300
-0.325
-0.359
-0.342
-0.313
-0.285
-0.237
-0.185
-0.143
-0.111
-0.088
-0.071
-0.060
-0.052
-0.046
-0.041
-0.689
-0.713
-0.749
-0.783
-0.831
-0.850
-0.830
-0.783
-0.668
-0.204
2.156
10.958
26.862
29.173
12.890
2.823
0.322
2.406
10.370
16.566
9.362
1.637
-0.367
-0.573
-0.534
-0.481
-0.420
-0.368
-0.330
-0.298
-0.257
-0.204
-0.160
-0.128
-0.102
-0.084
-0.070
-0.063
-0.056
-0.052
-0.048
-0.628
-0.667
-0.708
-0.754
-0.800
-0.829
-0.825
-0.804
-0.769
-0.519
0.798
5.150
11.845
12.870
6.139
1.401
2.070
26.899
177.890
380.144
143.969
18.198
0.868
-0.500
-0.539
-0.487
-0.425
-0.361
-0.315
-0.268
-0.219
-0.176
-0.143
-0.117
-0.096
-0.083
-0.073
-0.067
-0.063
-0.060
-0.059
-0.577
-0.618
-0.647
-0.683
-0.734
-0.791
-0.823
-0.822
-0.812
-0.724
-0.287
0.895
2.476
2.744
1.207
0.348
6.780
130.394
2010.341
6670.221
1380.526
77.946
3.555
-0.394
-0.553
-0.498
-0.427
-0.352
-0.288
-0.235
-0.191
-0.157
-0.130
-0.109
-0.094
-0.084
-0.078
-0.075
-0.073
-0.073
-0.075
-0.367
-0.335
-0.304
-0.278
-0.252
-0.240
-0.242
-0.247
-0.246
-0.236
-0.226
-0.211
-0.187
-0.169
-0.162
-0.152
-0.141
-0.130
-0.117
-0.094
-0.073
-0.059
-0.049
-0.042
-0.036
-0.031
-0.027
-0.024
-0.019
-0.018
-0.016
-0.013
-0.012
-0.009
-0.008
-0.007
-0.007
-0.007
-0.005
-0.005
-0.004
-0.342
-0.301
-0.269
-0.233
-0.209
-0.200
-0.199
-0.206
-0.207
-0.200
-0.193
-0.184
-0.173
-0.161
-0.151
-0.143
-0.133
-0.124
-0.109
-0.089
-0.071
-0.058
-0.048
-0.043
-0.036
-0.031
-0.028
-0.024
-0.022
-0.018
-0.016
-0.013
-0.012
-0.011
-0.009
-0.008
-0.007
-0.007
-0.006
-0.005
-0.004
-0.310
-0.270
-0.230
-0.198
-0.178
-0.167
-0.167
-0.171
-0.179
-0.175
-0.169
-0.163
-0.156
-0.150
-0.142
-0.136
-0.129
-0.120
-0.102
-0.083
-0.068
-0.057
-0.050
-0.043
-0.038
-0.034
-0.030
-0.026
-0.023
-0.019
-0.017
-0.014
-0.013
-0.012
-0.010
-0.008
-0.008
-0.006
-0.006
-0.005
-0.004
-0.276
-0.232
-0.196
-0.171
-0.155
-0.147
-0.142
-0.146
-0.152
-0.158
-0.155
-0.150
-0.146
-0.140
-0.136
-0.131
-0.124
-0.110
-0.093
-0.078
-0.066
-0.058
-0.051
-0.045
-0.041
-0.037
-0.033
-0.028
-0.026
-0.022
-0.020
-0.017
-0.015
-0.014
-0.012
-0.011
-0.010
-0.009
-0.007
-0.006
-0.004
-0.232
-0.200
-0.173
-0.154
-0.141
-0.133
-0.130
-0.131
-0.136
-0.141
-0.145
-0.146
-0.143
-0.139
-0.135
-0.127
-0.115
-0.101
-0.087
-0.075
-0.068
-0.060
-0.056
-0.051
-0.047
-0.041
-0.036
-0.032
-0.029
-0.026
-0.022
-0.020
-0.018
-0.016
-0.014
-0.013
-0.012
-0.010
-0.009
-0.007
-0.007
-0.204
-0.180
-0.163
-0.148
-0.136
-0.128
-0.125
-0.124
-0.126
-0.131
-0.134
-0.136
-0.137
-0.132
-0.126
-0.117
-0.107
-0.096
-0.086
-0.079
-0.073
-0.069
-0.063
-0.059
-0.053
-0.048
-0.043
-0.038
-0.034
-0.029
-0.026
-0.023
-0.021
-0.019
-0.017
-0.015
-0.014
-0.012
-0.010
-0.008
-0.007
-0.191
-0.176
-0.162
-0.150
-0.138
-0.131
-0.126
-0.127
-0.130
-0.132
-0.136
-0.138
-0.137
-0.134
-0.126
-0.118
-0.109
-0.099
-0.093
-0.087
-0.083
-0.079
-0.075
-0.069
-0.064
-0.058
-0.052
-0.046
-0.041
-0.036
-0.032
-0.029
-0.025
-0.022
-0.020
-0.018
-0.016
-0.014
-0.013
-0.011
-0.010
-0.193
-0.181
-0.170
-0.158
-0.148
-0.141
-0.139
-0.141
-0.147
-0.152
-0.160
-0.162
-0.160
-0.152
-0.142
-0.131
-0.120
-0.111
-0.106
-0.101
-0.098
-0.094
-0.091
-0.087
-0.081
-0.075
-0.066
-0.058
-0.050
-0.045
-0.039
-0.035
-0.031
-0.027
-0.025
-0.023
-0.020
-0.018
-0.016
-0.014
-0.012
-0.202
-0.193
-0.184
-0.172
-0.164
-0.158
-0.160
-0.169
-0.183
-0.197
-0.207
-0.210
-0.206
-0.194
-0.179
-0.163
-0.145
-0.134
-0.127
-0.122
-0.120
-0.119
-0.116
-0.112
-0.105
-0.096
-0.086
-0.076
-0.066
-0.057
-0.049
-0.043
-0.039
-0.034
-0.032
-0.029
-0.027
-0.024
-0.020
-0.018
-0.015
-0.216
-0.208
-0.200
-0.191
-0.184
-0.184
-0.195
-0.217
-0.242
-0.257
-0.261
-0.258
-0.252
-0.240
-0.227
-0.212
-0.189
-0.168
-0.158
-0.152
-0.152
-0.150
-0.146
-0.141
-0.133
-0.125
-0.112
-0.099
-0.085
-0.074
-0.064
-0.056
-0.049
-0.045
-0.042
-0.039
-0.036
-0.032
-0.028
-0.024
-0.020
-0.234
-0.226
-0.216
-0.210
-0.209
-0.219
-0.246
-0.281
-0.298
-0.308
-0.314
-0.311
-0.306
-0.295
-0.275
-0.257
-0.243
-0.218
-0.200
-0.191
-0.187
-0.181
-0.172
-0.166
-0.159
-0.153
-0.144
-0.129
-0.113
-0.098
-0.085
-0.076
-0.067
-0.062
-0.058
-0.054
-0.050
-0.045
-0.039
-0.034
-0.027
-0.254
-0.243
-0.236
-0.234
-0.242
-0.268
-0.312
-0.341
-0.356
-0.354
-0.266
-0.116
-0.082
-0.209
-0.311
-0.311
-0.291
-0.276
-0.252
-0.235
-0.218
-0.208
-0.201
-0.193
-0.187
-0.181
-0.175
-0.166
-0.150
-0.131
-0.114
-0.103
-0.095
-0.089
-0.085
-0.080
-0.075
-0.068
-0.059
-0.050
-0.040
-0.267
-0.257
-0.255
-0.259
-0.281
-0.328
-0.380
-0.400
-0.398
-0.166
0.949
3.108
3.434
1.376
-0.018
-0.333
-0.346
-0.332
-0.309
-0.277
-0.254
-0.242
-0.235
-0.230
-0.226
-0.221
-0.217
-0.212
-0.200
-0.177
-0.159
-0.144
-0.137
-0.134
-0.130
-0.126
-0.120
-0.108
-0.094
-0.078
-0.061
-0.278
-0.269
-0.271
-0.290
-0.331
-0.399
-0.439
-0.445
-0.339
0.937
9.664
32.550
39.388
13.956
1.862
-0.213
-0.393
-0.385
-0.368
-0.323
-0.296
-0.282
-0.276
-0.273
-0.276
-0.279
-0.280
-0.277
-0.269
-0.249
-0.227
-0.211
-0.203
-0.201
-0.198
-0.190
-0.177
-0.160
-0.142
-0.121
-0.095
-0.290
-0.280
-0.293
-0.327
-0.384
-0.449
-0.470
-0.471
-0.096
3.841
36.963
179.702
199.287
53.330
6.189
0.077
-0.431
-0.432
-0.423
-0.374
-0.343
-0.327
-0.315
-0.310
-0.321
-0.332
-0.334
-0.334
-0.334
-0.328
-0.316
-0.301
-0.285
-0.266
-0.243
-0.222
-0.205
-0.189
-0.172
-0.151
-0.129
-0.304
-0.298
-0.316
-0.362
-0.420
-0.473
-0.496
-0.339
0.856
8.282
56.240
243.618
291.584
78.039
8.873
0.348
-0.450
-0.471
-0.472
-0.429
-0.392
-0.373
-0.359
-0.354
-0.362
-0.373
-0.379
-0.390
-0.404
-0.405
-0.397
-0.391
-0.365
-0.325
-0.290
-0.235
-0.160
-0.126
-0.154
-0.172
-0.151
-0.321
-0.314
-0.343
-0.392
-0.437
-0.484
-0.250
1.895
9.932
35.166
145.583
348.077
266.240
77.360
10.987
0.764
-0.434
-0.509
-0.512
-0.487
-0.448
-0.429
-0.420
-0.413
-0.423
-0.430
-0.425
-0.392
-0.360
-0.427
-0.456
-0.448
-0.389
-0.261
0.030
0.912
2.297
2.485
1.148
0.082
-0.152
-0.336
-0.333
-0.364
-0.403
-0.447
-0.342
2.196
30.131
229.108
521.629
893.816
2691.450
1554.293
260.829
25.853
2.015
-0.347
-0.560
-0.562
-0.546
-0.517
-0.502
-0.492
-0.496
-0.495
-0.431
-0.293
0.087
0.475
-0.099
-0.468
-0.406
-0.045
1.041
3.899
20.345
71.765
78.521
24.621
3.626
0.147
-0.349
-0.344
-0.376
-0.413
-0.446
0.161
13.822
426.112
13724.626
66963.805
7523.208
6899.789
3752.274
456.582
38.623
3.255
-0.182
-0.602
-0.627
-0.625
-0.609
-0.597
-0.590
-0.595
-0.530
-0.240
0.292
1.072
1.544
0.269
-0.260
0.253
2.449
9.986
34.081
354.972
3864.068
5804.859
599.155
32.657
1.574
-0.354
-0.352
-0.384
-0.419
-0.441
0.724
32.318
2010.246
100008.023
100087.539
100746.617
2985.633
1404.484
238.004
28.396
3.737
0.160
-0.569
-0.686
-0.719
-0.728
-0.716
-0.693
-0.665
-0.510
0.057
1.115
1.656
1.191
0.743
2.147
5.287
15.129
57.101
185.698
3953.835
100032.227
100006.180
10226.587
144.369
4.355
-0.359
-0.354
-0.388
-0.425
-0.462
0.426
24.242
1081.380
100002.422
100021.148
29601.393
615.604
192.191
55.152
13.789
4.120
0.554
-0.506
-0.721
-0.780
-0.802
-0.809
-0.775
-0.715
-0.542
0.067
1.246
1.978
2.344
7.197
30.013
71.326
84.950
187.228
538.493
5433.479
100095.922
100013.430
13714.054
160.313
4.762
-0.371
-0.361
-0.393
-0.435
-0.492
-0.196
5.840
105.612
1221.429
3379.790
767.611
73.723
23.033
14.309
9.451
4.187
0.776
-0.395
-0.693
-0.793
-0.842
-0.794
-0.516
0.028
0.607
0.764
1.323
3.047
8.736
55.274
414.557
1548.602
1418.648
462.236
608.415
950.380
8958.544
13727.092
1083.267
43.612
2.072
-0.392
-0.378
-0.404
-0.450
-0.505
-0.525
0.246
6.366
32.233
47.841
23.671
8.562
12.177
19.186
16.773
7.505
3.124
2.094
0.960
-0.130
-0.644
-0.143
3.413
14.385
22.438
14.850
6.453
8.464
25.787
264.574
5312.646
54816.332
35973.148
2741.257
318.146
187.379
175.635
168.162
44.450
5.261
0.257
-0.431
-0.410
-0.426
-0.473
-0.517
-0.582
-0.595
-0.268
0.518
1.201
2.035
10.585
44.850
96.545
75.996
31.947
32.317
40.222
22.411
7.249
1.444
5.018
54.309
352.161
677.000
275.134
49.251
20.690
39.883
513.636
18375.580
100001.195
100003.484
7618.886
262.430
37.489
14.429
6.989
2.369
0.208
-0.179
-0.491
-0.465
-0.468
-0.496
-0.542
-0.594
-0.660
-0.709
-0.706
-0.415
2.248
22.787
113.725
282.913
221.515
125.494
396.122
641.044
285.160
65.192
13.406
25.729
539.191
12979.581
57340.242
6708.229
383.356
64.613
35.462
266.985
5313.062
54814.410
41317.184
2668.679
139.369
11.406
1.963
0.332
-0.120
-0.228
-0.206
-0.567
-0.533
-0.523
-0.535
-0.571
-0.624
-0.676
-0.716
-0.748
-0.485
2.204
20.963
113.668
258.559
218.873
403.053
4233.431
8895.284
2715.284
495.004
66.673
73.527
1685.759
100036.242
100197.125
67917.602
1420.707
203.534
35.619
58.600
456.733
1719.881
1388.743
282.636
32.410
3.243
0.125
-0.232
-0.250
-0.230
-0.198
-0.599
-0.569
-0.552
-0.553
-0.584
-0.641
-0.702
-0.730
-0.761
-0.644
0.715
9.231
40.730
82.209
96.938
498.453
7014.867
21007.922
14153.069
1827.531
199.750
202.140
985.799
31021.361
100319.336
16177.786
1514.341
298.752
37.478
10.580
30.062
67.840
62.292
23.174
4.390
0.375
-0.231
-0.264
-0.242
-0.218
-0.172
-0.604
-0.533
-0.492
-0.537
-0.599
-0.650
-0.716
-0.752
-0.772
-0.767
-0.375
1.640
7.301
14.213
28.385
208.353
1959.109
11036.052
11365.694
1783.897
323.014
628.661
652.212
990.097
2026.813
1054.750
514.971
129.246
20.082
2.570
2.132
3.916
3.665
1.578
0.212
-0.210
-0.264
-0.238
-0.215
-0.171
-0.125
0.172
1.767
2.409
0.894
-0.280
-0.650
-0.743
-0.797
-0.823
-0.843
-0.792
-0.419
0.396
1.563
6.337
47.111
336.946
1321.640
1423.558
376.509
259.209
681.090
562.717
186.717
97.227
96.849
73.752
25.644
4.912
0.304
-0.322
-0.200
-0.152
-0.233
-0.278
-0.266
-0.229
-0.200
-0.165
-0.123
-0.091
11.896
53.177
78.525
29.549
4.354
-0.250
-0.773
-0.853
-0.897
-0.909
-0.921
-0.862
-0.743
-0.549
0.550
7.648
35.552
100.023
99.805
54.947
82.221
196.123
163.329
55.364
15.722
9.881
7.505
3.215
0.429
-0.442
-0.558
-0.477
-0.402
-0.334
-0.270
-0.224
-0.191
-0.157
-0.120
-0.090
-0.069
179.801
2286.482
5059.355
756.879
47.691
1.986
-0.699
-0.884
-0.943
-0.955
-0.959
-0.967
-0.926
-0.875
-0.673
0.274
2.947
6.932
7.341
6.819
14.105
27.080
24.804
10.341
2.601
0.682
0.161
-0.279
-0.542
-0.609
-0.548
-0.454
-0.370
-0.293
-0.234
-0.192
-0.153
-0.119
-0.091
-0.071
-0.055
1385.754
100008.023
100006.258
15924.089
220.260
6.985
-0.539
-0.883
-0.941
-0.966
-0.959
-0.978
-0.985
-0.954
-0.906
-0.795
-0.532
-0.237
-0.129
0.118
1.121
2.263
2.270
0.714
-0.249
-0.569
-0.628
-0.645
-0.642
-0.582
-0.500
-0.416
-0.329
-0.255
-0.199
-0.157
-0.120
-0.094
-0.073
-0.057
-0.046
1569.251
100011.063
100007.969
18524.434
245.406
7.004
-0.436
-0.587
-0.686
-0.881
-0.918
-0.943
-0.973
-0.975
-0.955
-0.919
-0.870
-0.817
-0.787
-0.739
-0.643
-0.509
-0.505
-0.611
-0.679
-0.679
-0.648
-0.618
-0.576
-0.522
-0.439
-0.357
-0.279
-0.216
-0.164
-0.127
-0.100
-0.078
-0.062
-0.048
-0.040
249.397
3864.654
8858.498
1223.137
58.227
2.521
-0.193
1.336
1.324
-0.074
-0.489
-0.783
-0.912
-0.936
-0.926
-0.894
-0.858
-0.824
-0.791
-0.765
-0.763
-0.754
-0.744
-0.715
-0.668
-0.627
-0.599
-0.562
-0.513
-0.451
-0.380
-0.307
-0.241
-0.185
-0.142
-0.109
-0.086
-0.067
-0.053
-0.043
-0.036
18.135
88.462
131.500
48.181
6.461
-0.134
-0.013
3.313
4.480
3.706
1.662
-0.093
-0.743
-0.843
-0.866
-0.865
-0.828
-0.798
-0.776
-0.753
-0.740
-0.720
-0.698
-0.661
-0.598
-0.549
-0.524
-0.490
-0.435
-0.387
-0.333
-0.273
-0.213
-0.164
-0.126
-0.097
-0.077
-0.062
-0.049
-0.040
-0.035
0.722
2.945
3.808
1.656
-0.271
-0.765
-0.329
2.249
8.974
13.651
7.637
1.429
-0.333
-0.568
-0.697
-0.795
-0.797
-0.761
-0.738
-0.729
-0.715
-0.693
-0.672
-0.626
-0.542
-0.477
-0.448
-0.421
-0.379
-0.341
-0.300
-0.243
-0.190
-0.147
-0.114
-0.089
-0.072
-0.059
-0.046
-0.040
-0.035
-0.704
-0.615
-0.618
-0.737
-0.831
-0.844
-0.484
2.175
11.223
19.878
10.325
2.405
0.390
0.124
-0.318
-0.652
-0.741
-0.722
-0.699
-0.693
-0.683
-0.661
-0.637
-0.602
-0.536
-0.464
-0.423
-0.383
-0.345
-0.312
-0.271
-0.217
-0.170
-0.134
-0.105
-0.083
-0.067
-0.056
-0.047
-0.041
-0.037
-0.749
-0.763
-0.798
-0.832
-0.859
-0.878
-0.687
0.772
5.108
8.434
4.909
1.580
1.080
0.879
0.190
-0.467
-0.685
-0.668
-0.555
-0.481
-0.544
-0.617
-0.619
-0.582
-0.535
-0.472
-0.413
-0.364
-0.326
-0.292
-0.242
-0.193
-0.151
-0.120
-0.096
-0.078
-0.066
-0.058
-0.050
-0.044
-0.042
-0.719
-0.738
-0.779
-0.830
-0.866
-0.889
-0.839
-0.452
0.439
1.174
0.750
0.449
0.932
1.000
0.208
-0.417
-0.597
-0.171
1.103
1.844
0.855
-0.190
-0.565
-0.574
-0.525
-0.469
-0.401
-0.348
-0.306
-0.261
-0.212
-0.170
-0.137
-0.111
-0.091
-0.077
-0.068
-0.060
-0.053
-0.050
-0.048
-0.674
-0.711
-0.744
-0.778
-0.821
-0.849
-0.870
-0.828
-0.699
-0.591
-0.522
-0.255
0.193
0.184
-0.200
-0.537
-0.253
2.842
12.462
21.997
11.367
1.886
-0.298
-0.564
-0.523
-0.467
-0.396
-0.336
-0.281
-0.231
-0.187
-0.152
-0.126
-0.105
-0.089
-0.078
-0.070
-0.065
-0.061
-0.060
-0.060
-0.639
-0.665
-0.678
-0.705
-0.751
-0.799
-0.847
-0.872
-0.867
-0.839
-0.775
-0.649
-0.512
-0.513
-0.607
-0.639
0.434
10.299
52.381
95.356
43.099
7.093
0.158
-0.528
-0.518
-0.458
-0.384
-0.311
-0.251
-0.205
-0.170
-0.141
-0.118
-0.101
-0.088
-0.081
-0.076
-0.075
-0.073
-0.074
-0.077
-0.352
-0.319
-0.296
-0.278
-0.271
-0.278
-0.292
-0.297
-0.292
-0.279
-0.205
-0.029
0.183
0.232
0.060
-0.096
-0.156
-0.148
-0.135
-0.119
-0.094
-0.074
-0.061
-0.050
-0.044
-0.037
-0.033
-0.029
-0.026
-0.022
-0.019
-0.017
-0.015
-0.013
-0.011
-0.008
-0.008
-0.007
-0.006
-0.006
-0.004
-0.308
-0.275
-0.245
-0.225
-0.218
-0.222
-0.235
-0.243
-0.238
-0.233
-0.210
-0.139
-0.046
-0.020
-0.084
-0.137
-0.151
-0.140
-0.129
-0.114
-0.092
-0.072
-0.059
-0.051
-0.044
-0.038
-0.034
-0.030
-0.027
-0.024
-0.019
-0.017
-0.014
-0.013
-0.012
-0.010
-0.008
-0.007
-0.007
-0.006
-0.005
-0.272
-0.233
-0.204
-0.186
-0.178
-0.178
-0.187
-0.199
-0.198
-0.195
-0.190
-0.174
-0.152
-0.143
-0.147
-0.151
-0.143
-0.134
-0.125
-0.106
-0.086
-0.072
-0.061
-0.053
-0.046
-0.041
-0.036
-0.033
-0.030
-0.026
-0.022
-0.018
-0.015
-0.014
-0.012
-0.012
-0.009
-0.008
-0.007
-0.006
-0.005
-0.230
-0.195
-0.172
-0.157
-0.149
-0.149
-0.154
-0.164
-0.173
-0.171
-0.167
-0.165
-0.161
-0.155
-0.151
-0.145
-0.139
-0.132
-0.117
-0.099
-0.083
-0.071
-0.064
-0.056
-0.051
-0.046
-0.041
-0.037
-0.031
-0.027
-0.024
-0.021
-0.019
-0.016
-0.014
-0.013
-0.011
-0.010
-0.008
-0.007
-0.006
-0.191
-0.167
-0.149
-0.138
-0.133
-0.130
-0.135
-0.141
-0.150
-0.157
-0.158
-0.155
-0.155
-0.151
-0.147
-0.143
-0.138
-0.125
-0.110
-0.095
-0.084
-0.075
-0.069
-0.062
-0.056
-0.051
-0.046
-0.039
-0.035
-0.031
-0.027
-0.024
-0.021
-0.018
-0.017
-0.015
-0.013
-0.012
-0.010
-0.008
-0.008
-0.166
-0.149
-0.138
-0.128
-0.124
-0.121
-0.123
-0.129
-0.134
-0.145
-0.149
-0.154
-0.155
-0.153
-0.148
-0.142
-0.131
-0.118
-0.106
-0.098
-0.091
-0.084
-0.078
-0.071
-0.065
-0.059
-0.053
-0.047
-0.041
-0.036
-0.031
-0.028
-0.025
-0.021
-0.020
-0.018
-0.016
-0.014
-0.012
-0.010
-0.008
-0.153
-0.141
-0.131
-0.125
-0.121
-0.119
-0.120
-0.125
-0.132
-0.140
-0.145
-0.151
-0.154
-0.153
-0.146
-0.137
-0.129
-0.120
-0.112
-0.108
-0.104
-0.099
-0.093
-0.087
-0.080
-0.072
-0.064
-0.057
-0.050
-0.042
-0.038
-0.034
-0.030
-0.026
-0.023
-0.020
-0.018
-0.016
-0.014
-0.012
-0.011
-0.148
-0.140
-0.133
-0.129
-0.125
-0.124
-0.126
-0.134
-0.143
-0.153
-0.163
-0.169
-0.171
-0.168
-0.159
-0.149
-0.140
-0.133
-0.128
-0.125
-0.123
-0.121
-0.117
-0.110
-0.102
-0.093
-0.083
-0.072
-0.062
-0.054
-0.046
-0.041
-0.036
-0.032
-0.029
-0.025
-0.022
-0.020
-0.017
-0.015
-0.013
-0.154
-0.146
-0.139
-0.134
-0.133
-0.136
-0.144
-0.157
-0.174
-0.192
-0.204
-0.208
-0.207
-0.204
-0.196
-0.181
-0.168
-0.160
-0.155
-0.153
-0.155
-0.153
-0.149
-0.142
-0.133
-0.122
-0.108
-0.094
-0.080
-0.069
-0.058
-0.051
-0.044
-0.040
-0.036
-0.032
-0.029
-0.026
-0.023
-0.020
-0.016
-0.162
-0.155
-0.150
-0.147
-0.148
-0.156
-0.175
-0.200
-0.222
-0.234
-0.241
-0.241
-0.240
-0.237
-0.232
-0.228
-0.215
-0.201
-0.195
-0.194
-0.192
-0.186
-0.178
-0.169
-0.160
-0.150
-0.140
-0.123
-0.106
-0.089
-0.076
-0.065
-0.057
-0.051
-0.046
-0.043
-0.039
-0.035
-0.031
-0.026
-0.021
-0.175
-0.166
-0.162
-0.163
-0.169
-0.185
-0.219
-0.251
-0.270
-0.285
-0.288
-0.267
-0.260
-0.274
-0.275
-0.270
-0.267
-0.261
-0.247
-0.238
-0.226
-0.216
-0.207
-0.197
-0.186
-0.176
-0.166
-0.157
-0.139
-0.119
-0.102
-0.087
-0.077
-0.070
-0.064
-0.059
-0.055
-0.049
-0.043
-0.036
-0.029
-0.192
-0.181
-0.179
-0.183
-0.199
-0.232
-0.277
-0.304
-0.326
-0.269
0.089
0.708
0.807
0.236
-0.203
-0.319
-0.319
-0.322
-0.309
-0.282
-0.264
-0.253
-0.240
-0.229
-0.221
-0.213
-0.202
-0.192
-0.181
-0.160
-0.137
-0.120
-0.109
-0.100
-0.094
-0.088
-0.082
-0.074
-0.064
-0.053
-0.043
-0.208
-0.198
-0.197
-0.207
-0.235
-0.287
-0.334
-0.360
-0.304
0.659
6.062
20.255
24.441
8.793
1.246
-0.220
-0.375
-0.381
-0.368
-0.330
-0.307
-0.278
-0.232
-0.205
-0.216
-0.249
-0.257
-0.247
-0.237
-0.218
-0.193
-0.171
-0.157
-0.150
-0.146
-0.140
-0.131
-0.118
-0.101
-0.083
-0.065
-0.223
-0.213
-0.217
-0.238
-0.282
-0.349
-0.385
-0.401
0.060
6.697
78.337
533.995
672.705
130.027
11.585
0.459
-0.399
-0.436
-0.424
-0.383
-0.342
-0.258
-0.114
-0.048
-0.121
-0.239
-0.310
-0.317
-0.309
-0.299
-0.276
-0.250
-0.234
-0.225
-0.217
-0.208
-0.192
-0.175
-0.154
-0.129
-0.102
-0.238
-0.230
-0.239
-0.271
-0.333
-0.389
-0.415
-0.388
1.033
25.544
601.979
10231.032
15925.929
1222.962
48.161
1.895
-0.381
-0.481
-0.480
-0.443
-0.367
-0.212
0.038
0.188
0.048
-0.191
-0.323
-0.358
-0.367
-0.372
-0.367
-0.348
-0.324
-0.300
-0.270
-0.245
-0.224
-0.204
-0.185
-0.163
-0.139
-0.255
-0.247
-0.263
-0.307
-0.365
-0.409
-0.432
-0.174
2.890
40.546
801.043
18617.311
29564.889
1792.710
62.015
2.769
-0.353
-0.513
-0.524
-0.502
-0.418
-0.247
0.023
0.194
0.041
-0.215
-0.364
-0.379
-0.381
-0.435
-0.446
-0.437
-0.416
-0.356
-0.301
-0.248
-0.187
-0.158
-0.177
-0.184
-0.163
-0.267
-0.263
-0.287
-0.336
-0.376
-0.421
-0.231
1.751
14.039
114.032
1007.975
4048.444
3729.761
562.288
45.761
3.346
-0.275
-0.549
-0.564
-0.547
-0.491
-0.380
-0.180
-0.072
-0.129
-0.214
-0.080
0.937
2.185
0.509
-0.433
-0.480
-0.327
-0.022
0.414
1.121
2.273
2.301
0.914
0.040
-0.165
-0.278
-0.276
-0.305
-0.347
-0.385
-0.328
1.409
18.780
135.758
733.734
14272.213
100068.125
54886.227
2410.012
108.849
7.426
0.149
-0.549
-0.614
-0.596
-0.577
-0.516
-0.387
-0.255
-0.064
0.635
2.664
18.728
77.134
14.318
0.209
-0.220
1.002
4.131
9.741
22.272
61.416
71.714
22.505
3.003
0.104
-0.283
-0.285
-0.318
-0.354
-0.386
0.027
8.834
180.468
3004.530
9979.234
56377.730
100082.109
100011.258
5989.030
187.574
13.850
1.478
-0.367
-0.660
-0.669
-0.663
-0.626
-0.508
-0.266
0.592
4.215
14.077
52.444
229.521
38.584
1.215
1.612
10.775
49.485
129.773
369.244
2992.293
3863.621
477.107
27.069
1.411
-0.291
-0.294
-0.326
-0.361
-0.388
0.424
18.424
674.239
40666.992
100501.695
26203.631
100249.000
41343.449
2182.535
144.356
27.545
5.310
0.181
-0.651
-0.763
-0.775
-0.743
-0.614
-0.256
1.413
10.002
34.667
51.114
39.432
10.437
4.587
12.347
73.790
558.705
2196.608
4143.185
100282.625
100029.727
6672.990
117.602
3.964
-0.299
-0.298
-0.333
-0.368
-0.405
0.207
13.844
380.760
13720.644
66902.875
6479.778
2305.695
1436.812
360.168
160.020
54.983
10.407
0.866
-0.612
-0.821
-0.859
-0.853
-0.752
-0.440
1.208
10.079
35.273
48.512
27.202
19.677
55.867
151.110
328.275
3381.117
23998.078
19510.264
101388.953
100087.938
8859.874
130.540
4.346
-0.311
-0.306
-0.339
-0.378
-0.431
-0.245
3.619
52.580
477.496
1091.227
343.967
117.305
106.028
153.767
147.583
56.473
11.202
1.163
-0.537
-0.832
-0.895
-0.887
-0.743
-0.320
0.861
5.665
19.087
37.902
51.337
133.790
1136.101
5995.976
4978.939
4879.207
36036.754
21380.939
7523.693
8949.579
763.023
36.366
1.709
-0.329
-0.320
-0.347
-0.394
-0.447
-0.487
-0.021
3.939
18.375
27.866
18.005
24.499
79.725
170.897
144.950
52.545
14.214
5.552
2.052
-0.064
-0.764
-0.639
0.852
4.577
8.881
12.649
28.152
94.910
207.955
736.497
27397.766
100013.633
100096.344
11928.432
4030.705
3022.847
562.398
171.500
39.646
4.999
0.171
-0.361
-0.347
-0.364
-0.414
-0.468
-0.543
-0.579
-0.388
0.245
1.213
7.771
75.210
557.960
1925.620
1261.477
239.368
112.221
119.561
46.782
8.296
0.511
1.179
13.567
65.873
127.758
130.135
122.602
196.324
423.155
1624.356
100057.477
100009.938
100017.695
47637.852
768.113
201.467
57.838
13.254
2.812
0.230
-0.197
-0.411
-0.391
-0.402
-0.440
-0.501
-0.567
-0.635
-0.678
-0.616
0.554
15.225
213.708
2667.215
14187.748
7625.325
1112.842
3514.232
6588.453
1058.005
78.717
6.929
7.448
83.096
711.045
1689.213
2155.158
1617.776
451.730
282.926
764.282
27403.094
100006.328
100002.555
11020.565
297.219
27.083
6.267
1.265
0.007
-0.232
-0.215
-0.479
-0.455
-0.458
-0.484
-0.531
-0.598
-0.654
-0.697
-0.667
0.512
14.063
194.981
2666.882
14188.594
7671.572
3443.785
100082.313
100084.617
23072.623
423.991
22.396
16.913
202.979
2560.364
9912.004
37436.105
31457.443
2701.713
206.469
152.473
1138.699
5980.600
4721.530
676.011
58.380
5.770
0.597
-0.139
-0.249
-0.240
-0.205
-0.527
-0.495
-0.488
-0.511
-0.554
-0.618
-0.672
-0.709
-0.719
-0.049
6.344
68.063
502.366
1548.510
1095.022
4121.134
100089.313
100236.484
42168.734
570.576
37.632
22.751
140.083
1305.627
9121.768
100667.320
98555.852
5319.222
243.726
30.284
60.524
136.602
124.539
41.047
7.110
0.713
-0.198
-0.275
-0.251
-0.225
-0.180
-0.549
-0.505
-0.487
-0.520
-0.573
-0.634
-0.694
-0.728
-0.756
-0.526
1.361
11.687
53.358
106.598
113.715
703.192
11357.665
26859.279
3280.315
218.348
35.462
30.823
54.927
251.501
1935.266
14277.091
12508.405
1547.159
105.469
9.308
4.234
6.505
5.975
2.667
0.461
-0.183
-0.269
-0.244
-0.220
-0.181
-0.132
-0.281
0.319
0.496
0.052
-0.452
-0.653
-0.728
-0.776
-0.809
-0.742
-0.259
1.324
4.693
8.268
12.457
57.357
259.258
423.625
189.842
50.712
20.881
26.763
29.340
47.882
203.633
630.693
617.972
163.840
23.149
2.194
-0.008
-0.036
-0.008
-0.156
-0.266
-0.270
-0.236
-0.208
-0.175
-0.131
-0.095
3.610
13.799
18.280
8.582
1.122
-0.522
-0.780
-0.849
-0.886
-0.863
-0.765
-0.493
-0.122
0.178
0.770
4.345
14.718
24.091
19.385
9.426
7.752
11.419
11.546
12.075
26.309
44.557
36.950
13.998
2.769
-0.008
-0.470
-0.449
-0.385
-0.337
-0.279
-0.231
-0.197
-0.163
-0.126
-0.095
-0.071
35.656
219.991
340.105
105.636
12.427
0.283
-0.792
-0.887
-0.921
-0.913
-0.894
-0.863
-0.766
-0.688
-0.643
-0.353
0.536
1.435
1.233
0.774
1.200
2.341
2.402
2.522
4.851
5.844
3.535
1.017
-0.202
-0.500
-0.498
-0.432
-0.360
-0.290
-0.233
-0.193
-0.156
-0.122
-0.093
-0.073
-0.057
160.127
2009.972
3857.755
672.359
43.002
1.696
-0.726
-0.885
-0.922
-0.918
-0.915
-0.915
-0.873
-0.815
-0.816
-0.833
-0.777
-0.704
-0.680
-0.672
-0.507
-0.271
-0.244
-0.189
0.127
0.222
-0.151
-0.484
-0.573
-0.528
-0.465
-0.390
-0.312
-0.245
-0.193
-0.153
-0.119
-0.094
-0.073
-0.058
-0.047
177.948
2283.833
5057.216
755.895
47.389
1.911
-0.716
-0.831
-0.700
-0.586
-0.706
-0.871
-0.918
-0.905
-0.921
-0.916
-0.891
-0.843
-0.815
-0.805
-0.779
-0.737
-0.717
-0.693
-0.632
-0.594
-0.595
-0.585
-0.532
-0.475
-0.408
-0.328
-0.255
-0.198
-0.155
-0.121
-0.096
-0.076
-0.061
-0.049
-0.040
43.307
304.738
533.712
143.905
14.924
0.424
-0.679
0.108
2.359
4.561
2.368
-0.009
-0.805
-0.916
-0.923
-0.916
-0.877
-0.835
-0.797
-0.766
-0.751
-0.746
-0.727
-0.687
-0.646
-0.609
-0.573
-0.528
-0.486
-0.427
-0.347
-0.271
-0.212
-0.164
-0.129
-0.101
-0.081
-0.065
-0.052
-0.042
-0.036
4.768
20.034
26.581
11.210
1.667
-0.564
-0.049
6.219
35.346
63.702
32.108
5.618
-0.204
-0.844
-0.871
-0.873
-0.842
-0.805
-0.769
-0.734
-0.712
-0.703
-0.687
-0.658
-0.619
-0.576
-0.529
-0.483
-0.431
-0.367
-0.294
-0.231
-0.181
-0.141
-0.112
-0.089
-0.071
-0.058
-0.047
-0.040
-0.034
-0.346
0.474
0.814
0.037
-0.650
-0.711
1.413
29.089
219.658
533.450
197.387
24.038
1.256
-0.727
-0.843
-0.848
-0.798
-0.719
-0.680
-0.676
-0.682
-0.677
-0.654
-0.625
-0.579
-0.527
-0.475
-0.424
-0.373
-0.317
-0.257
-0.203
-0.159
-0.126
-0.101
-0.081
-0.067
-0.055
-0.045
-0.039
-0.035
-0.781
-0.760
-0.779
-0.836
-0.866
-0.711
2.075
38.882
379.820
958.383
339.855
35.350
1.925
-0.647
-0.810
-0.817
-0.724
-0.611
-0.567
-0.594
-0.627
-0.635
-0.625
-0.601
-0.549
-0.490
-0.434
-0.384
-0.336
-0.283
-0.227
-0.181
-0.144
-0.116
-0.093
-0.076
-0.063
-0.054
-0.045
-0.040
-0.036
-0.770
-0.790
-0.829
-0.865
-0.884
-0.810
0.725
16.336
116.812
244.628
105.444
14.942
0.763
-0.654
-0.775
-0.786
-0.677
-0.551
-0.509
-0.547
-0.594
-0.609
-0.600
-0.586
-0.545
-0.477
-0.415
-0.359
-0.308
-0.255
-0.205
-0.164
-0.132
-0.108
-0.087
-0.073
-0.062
-0.055
-0.049
-0.044
-0.041
-0.757
-0.787
-0.825
-0.860
-0.877
-0.870
-0.490
2.347
12.259
21.813
11.188
2.203
-0.355
-0.704
-0.772
-0.777
-0.681
-0.545
-0.397
-0.363
-0.464
-0.562
-0.582
-0.571
-0.542
-0.477
-0.405
-0.342
-0.282
-0.230
-0.185
-0.150
-0.122
-0.100
-0.086
-0.073
-0.064
-0.058
-0.052
-0.048
-0.049
-0.717
-0.755
-0.766
-0.788
-0.811
-0.829
-0.818
-0.541
0.183
0.775
0.235
-0.484
-0.735
-0.778
-0.796
-0.776
-0.677
-0.366
0.278
0.658
0.159
-0.372
-0.550
-0.552
-0.521
-0.465
-0.389
-0.318
-0.258
-0.209
-0.170
-0.140
-0.116
-0.099
-0.085
-0.074
-0.068
-0.064
-0.060
-0.059
-0.060
-0.690
-0.699
-0.703
-0.723
-0.755
-0.791
-0.827
-0.853
-0.832
-0.793
-0.793
-0.810
-0.819
-0.835
-0.827
-0.776
-0.621
0.068
1.651
2.917
1.526
0.005
-0.494
-0.533
-0.495
-0.444
-0.366
-0.295
-0.238
-0.193
-0.158
-0.132
-0.111
-0.098
-0.086
-0.078
-0.074
-0.073
-0.071
-0.073
-0.078
-0.324
-0.305
-0.290
-0.290
-0.302
-0.316
-0.328
-0.327
-0.319
-0.181
0.520
2.569
5.694
6.173
3.325
0.889
0.010
-0.159
-0.153
-0.140
-0.120
-0.093
-0.075
-0.061
-0.052
-0.044
-0.039
-0.034
-0.031
-0.028
-0.023
-0.020
-0.018
-0.016
-0.013
-0.012
-0.009
-0.008
-0.007
-0.007
-0.006
-0.275
-0.249
-0.230
-0.227
-0.236
-0.254
-0.276
-0.280
-0.279
-0.233
0.041
0.774
1.743
1.906
0.978
0.224
-0.106
-0.158
-0.147
-0.138
-0.114
-0.090
-0.074
-0.062
-0.053
-0.045
-0.041
-0.036
-0.032
-0.028
-0.025
-0.021
-0.019
-0.016
-0.014
-0.012
-0.010
-0.009
-0.008
-0.007
-0.006
-0.229
-0.202
-0.186
-0.181
-0.184
-0.195
-0.213
-0.224
-0.225
-0.219
-0.161
-0.010
0.180
0.220
0.075
-0.097
-0.153
-0.152
-0.143
-0.132
-0.109
-0.088
-0.074
-0.063
-0.056
-0.048
-0.043
-0.039
-0.035
-0.031
-0.028
-0.022
-0.020
-0.017
-0.015
-0.013
-0.011
-0.009
-0.008
-0.007
-0.006
-0.190
-0.167
-0.155
-0.149
-0.150
-0.156
-0.170
-0.184
-0.187
-0.186
-0.185
-0.168
-0.139
-0.132
-0.149
-0.159
-0.154
-0.149
-0.142
-0.126
-0.104
-0.088
-0.077
-0.067
-0.060
-0.055
-0.049
-0.042
-0.038
-0.034
-0.030
-0.025
-0.022
-0.019
-0.017
-0.015
-0.014
-0.011
-0.010
-0.008
-0.007
-0.160
-0.144
-0.133
-0.128
-0.128
-0.133
-0.141
-0.153
-0.166
-0.168
-0.169
-0.169
-0.167
-0.164
-0.163
-0.159
-0.156
-0.150
-0.138
-0.121
-0.105
-0.092
-0.083
-0.075
-0.068
-0.061
-0.054
-0.048
-0.041
-0.037
-0.033
-0.028
-0.025
-0.022
-0.020
-0.018
-0.016
-0.014
-0.011
-0.010
-0.008
-0.138
-0.126
-0.118
-0.115
-0.115
-0.119
-0.125
-0.134
-0.146
-0.158
-0.164
-0.165
-0.166
-0.165
-0.164
-0.162
-0.156
-0.147
-0.134
-0.123
-0.113
-0.104
-0.095
-0.087
-0.080
-0.071
-0.064
-0.057
-0.050
-0.042
-0.038
-0.032
-0.029
-0.025
-0.023
-0.021
-0.018
-0.016
-0.014
-0.012
-0.009
-0.127
-0.118
-0.113
-0.111
-0.111
-0.110
-0.117
-0.126
-0.137
-0.147
-0.158
-0.168
-0.173
-0.174
-0.169
-0.163
-0.156
-0.147
-0.139
-0.135
-0.129
-0.122
-0.116
-0.107
-0.098
-0.088
-0.079
-0.068
-0.059
-0.051
-0.044
-0.039
-0.034
-0.030
-0.026
-0.023
-0.021
-0.018
-0.016
-0.014
-0.012
-0.123
-0.115
-0.112
-0.110
-0.111
-0.113
-0.119
-0.130
-0.143
-0.156
-0.170
-0.180
-0.185
-0.184
-0.178
-0.172
-0.165
-0.161
-0.159
-0.158
-0.156
-0.153
-0.148
-0.139
-0.129
-0.115
-0.100
-0.086
-0.075
-0.064
-0.054
-0.047
-0.041
-0.037
-0.032
-0.029
-0.025
-0.022
-0.020
-0.017
-0.015
-0.124
-0.118
-0.114
-0.113
-0.116
-0.122
-0.133
-0.149
-0.169
-0.189
-0.202
-0.209
-0.214
-0.216
-0.212
-0.204
-0.196
-0.192
-0.192
-0.196
-0.197
-0.193
-0.184
-0.172
-0.160
-0.147
-0.132
-0.114
-0.097
-0.081
-0.069
-0.058
-0.051
-0.045
-0.040
-0.036
-0.032
-0.028
-0.025
-0.021
-0.018
-0.130
-0.125
-0.121
-0.120
-0.126
-0.139
-0.159
-0.187
-0.209
-0.220
-0.229
-0.234
-0.238
-0.242
-0.243
-0.248
-0.248
-0.244
-0.244
-0.243
-0.236
-0.225
-0.214
-0.200
-0.186
-0.172
-0.160
-0.147
-0.127
-0.106
-0.089
-0.074
-0.065
-0.058
-0.052
-0.047
-0.042
-0.037
-0.033
-0.027
-0.023
-0.140
-0.133
-0.130
-0.134
-0.144
-0.166
-0.200
-0.229
-0.246
-0.261
-0.253
-0.214
-0.211
-0.255
-0.285
-0.293
-0.304
-0.313
-0.303
-0.285
-0.272
-0.261
-0.246
-0.229
-0.218
-0.205
-0.189
-0.176
-0.164
-0.141
-0.118
-0.100
-0.087
-0.078
-0.071
-0.064
-0.058
-0.052
-0.045
-0.038
-0.031
-0.152
-0.144
-0.144
-0.151
-0.170
-0.207
-0.248
-0.272
-0.287
-0.153
0.498
1.782
1.968
0.728
-0.109
-0.336
-0.364
-0.377
-0.355
-0.324
-0.301
-0.245
-0.159
-0.113
-0.149
-0.206
-0.230
-0.219
-0.204
-0.187
-0.160
-0.138
-0.122
-0.109
-0.103
-0.094
-0.087
-0.077
-0.067
-0.056
-0.045
-0.165
-0.156
-0.161
-0.173
-0.205
-0.255
-0.295
-0.315
-0.188
1.569
13.985
58.072
64.083
20.273
2.844
-0.101
-0.421
-0.430
-0.413
-0.372
-0.275
-0.011
0.486
0.692
0.437
0.018
-0.229
-0.281
-0.267
-0.250
-0.224
-0.196
-0.177
-0.165
-0.157
-0.148
-0.138
-0.123
-0.105
-0.086
-0.066
-0.177
-0.170
-0.177
-0.198
-0.244
-0.307
-0.335
-0.344
0.510
15.402
273.340
2960.177
4413.856
533.846
29.531
1.314
-0.416
-0.478
-0.467
-0.403
-0.121
0.804
2.478
3.450
2.478
0.741
-0.088
-0.311
-0.334
-0.330
-0.316
-0.285
-0.260
-0.243
-0.232
-0.220
-0.206
-0.187
-0.163
-0.134
-0.102
-0.192
-0.185
-0.197
-0.229
-0.289
-0.345
-0.365
-0.285
2.192
65.584
3381.274
100007.047
100006.008
10228.158
144.771
4.586
-0.325
-0.516
-0.524
-0.425
0.075
1.864
5.535
8.247
5.551
1.734
0.100
-0.322
-0.385
-0.400
-0.404
-0.387
-0.358
-0.328
-0.295
-0.267
-0.244
-0.221
-0.198
-0.175
-0.147
-0.207
-0.201
-0.217
-0.263
-0.325
-0.363
-0.377
-0.043
4.767
94.085
5877.436
100162.750
100113.992
18556.391
183.645
5.668
-0.279
-0.550
-0.563
-0.469
0.062
1.987
5.995
8.997
6.117
1.988
0.223
-0.177
-0.197
-0.382
-0.484
-0.474
-0.443
-0.359
-0.285
-0.248
-0.226
-0.224
-0.219
-0.199
-0.174
-0.215
-0.215
-0.240
-0.292
-0.336
-0.378
-0.291
1.165
15.802
191.541
2393.376
21318.145
25789.506
1883.136
94.472
5.803
-0.105
-0.580
-0.604
-0.548
-0.206
0.999
3.578
5.320
4.048
2.172
2.077
7.357
19.348
4.988
-0.213
-0.481
-0.241
0.273
0.864
1.049
1.108
0.839
0.242
-0.136
-0.190
-0.227
-0.226
-0.257
-0.307
-0.343
-0.366
0.255
6.557
60.491
1154.378
63345.996
100181.063
100223.234
6803.560
191.449
12.842
1.138
-0.426
-0.645
-0.637
-0.487
0.092
1.534
3.384
4.730
8.393
24.506
330.616
7130.652
262.634
3.009
0.049
2.360
8.959
19.112
20.625
22.308
18.611
6.451
1.025
-0.101
-0.235
-0.238
-0.272
-0.316
-0.350
-0.266
2.063
25.957
218.346
2940.515
100108.609
100024.031
100032.625
21021.352
385.026
45.557
7.593
0.426
-0.608
-0.718
-0.650
-0.218
1.264
4.523
10.865
49.080
240.254
2082.517
100104.789
1234.101
7.355
3.261
25.419
149.492
418.661
389.737
333.367
318.408
72.427
7.584
0.394
-0.243
-0.246
-0.281
-0.323
-0.360
-0.167
3.867
60.548
578.532
2347.039
55156.930
100055.156
100197.367
6725.485
1093.683
266.373
35.117
3.097
-0.382
-0.784
-0.756
-0.401
1.011
4.703
18.616
158.784
1316.893
1937.613
861.042
100.481
8.802
19.744
218.682
3344.580
23942.396
14432.110
3987.496
3464.894
431.778
25.046
1.264
-0.250
-0.253
-0.288
-0.332
-0.374
-0.226
3.078
40.268
352.635
821.882
1747.713
6063.752
4018.977
5136.064
5348.858
1018.159
87.883
6.712
-0.149
-0.826
-0.861
-0.645
0.172
2.486
15.776
157.756
1318.904
2126.132
463.549
70.770
53.651
135.524
996.504
54845.152
100022.758
100275.094
15451.250
4724.372
489.939
30.591
1.415
-0.260
-0.262
-0.294
-0.341
-0.393
-0.389
0.631
9.717
49.812
93.191
100.841
208.569
785.469
4776.295
5334.547
1022.983
89.503
7.751
-0.043
-0.837
-0.924
-0.858
-0.539
0.515
6.438
50.783
267.053
494.199
525.139
346.024
736.740
3033.238
3513.114
85253.078
100048.258
100075.219
18752.418
817.870
120.669
10.767
0.600
-0.276
-0.274
-0.302
-0.355
-0.412
-0.477
-0.368
0.683
3.865
7.352
14.254
70.242
435.303
1440.028
1371.436
354.726
52.304
9.534
2.447
-0.121
-0.837
-0.872
-0.315
1.716
7.909
31.134
193.288
1749.957
6010.726
3082.986
11355.642
100048.070
100312.914
12049.138
73410.672
41335.227
2411.983
151.886
17.755
2.088
-0.058
-0.301
-0.294
-0.317
-0.366
-0.431
-0.513
-0.577
-0.539
-0.268
1.330
20.758
316.092
5337.383
36032.930
16209.255
1304.127
176.700
133.672
49.710
8.068
0.112
-0.371
2.930
19.196
84.198
243.025
539.503
5381.579
23971.141
10550.407
48297.273
100053.078
100044.773
16443.158
1256.939
763.311
165.391
23.148
2.725
0.086
-0.228
-0.340
-0.330
-0.345
-0.386
-0.457
-0.541
-0.608
-0.645
-0.491
2.237
44.749
1250.985
73217.547
100007.711
100026.422
8946.898
4662.141
8597.792
1316.260
87.971
5.036
1.318
14.576
133.108
1435.196
9763.220
8812.844
3638.308
8711.177
4623.255
11426.628
100035.516
100007.117
5326.951
230.316
40.455
12.234
2.407
0.135
-0.238
-0.224
-0.396
-0.386
-0.393
-0.425
-0.483
-0.566
-0.628
-0.669
-0.485
2.284
45.687
1128.713
63298.715
100005.883
100080.125
11056.847
100216.289
100017.344
30956.896
451.037
16.708
3.612
36.356
613.343
24022.523
100051.273
100058.031
21234.881
1137.676
507.434
757.354
2994.079
2387.853
414.483
43.138
5.403
0.918
-0.027
-0.244
-0.250
-0.211
-0.452
-0.433
-0.434
-0.460
-0.514
-0.591
-0.639
-0.673
-0.523
1.577
21.375
266.200
4214.859
27375.623
12588.632
6185.043
100072.781
100018.367
67218.977
639.866
22.000
4.568
39.950
867.050
73281.203
100040.703
100016.922
54838.730
789.473
66.742
53.315
97.801
88.024
29.617
5.663
0.618
-0.204
-0.283
-0.260
-0.226
-0.180
-0.493
-0.471
-0.468
-0.491
-0.541
-0.610
-0.668
-0.697
-0.560
0.769
8.060
44.313
212.057
514.349
379.267
921.957
17225.852
41946.004
3930.663
166.488
10.839
3.497
23.254
369.929
11098.093
100094.383
100029.633
8599.999
286.130
18.969
4.798
5.376
4.727
2.063
0.345
-0.212
-0.278
-0.247
-0.221
-0.181
-0.134
-0.478
-0.360
-0.319
-0.425
-0.552
-0.641
-0.706
-0.758
-0.670
0.084
3.115
11.420
22.034
28.901
25.226
62.070
287.768
436.882
145.631
21.297
2.778
2.041
11.812
117.662
844.304
2812.907
2492.662
465.244
49.332
4.514
0.202
-0.089
-0.089
-0.201
-0.280
-0.276
-0.239
-0.211
-0.176
-0.133
-0.097
0.112
1.370
1.944
0.686
-0.284
-0.662
-0.761
-0.827
-0.808
-0.517
0.500
2.801
4.871
4.884
3.613
4.450
10.652
13.974
7.429
1.874
0.192
0.648
6.614
64.688
370.130
499.438
169.691
37.099
6.131
0.383
-0.392
-0.431
-0.379
-0.338
-0.282
-0.235
-0.200
-0.166
-0.128
-0.096
-0.072
3.224
12.511
16.597
7.783
1.097
-0.559
-0.805
-0.859
-0.874
-0.788
-0.519
0.277
1.829
3.308
2.487
1.668
0.894
0.145
-0.283
-0.606
-0.623
-0.327
1.762
17.286
65.935
82.016
28.332
5.374
0.378
-0.388
-0.448
-0.410
-0.353
-0.287
-0.233
-0.193
-0.155
-0.121
-0.093
-0.073
-0.057
10.319
47.487
63.796
26.562
3.819
-0.352
-0.825
-0.878
-0.864
-0.831
-0.762
-0.375
0.789
1.969
1.965
2.310
1.080
-0.603
-0.850
-0.852
-0.806
-0.708
-0.294
1.654
5.956
7.337
2.895
0.243
-0.429
-0.468
-0.422
-0.371
-0.301
-0.237
-0.188
-0.149
-0.117
-0.093
-0.072
-0.058
-0.047
10.275
47.442
70.414
29.160
3.767
-0.347
-0.817
-0.619
-0.015
0.454
0.027
-0.452
-0.224
0.147
0.141
0.159
-0.274
-0.775
-0.830
-0.821
-0.794
-0.751
-0.691
-0.491
-0.159
-0.077
-0.291
-0.469
-0.465
-0.416
-0.372
-0.306
-0.239
-0.186
-0.147
-0.116
-0.092
-0.074
-0.059
-0.048
-0.040
3.813
14.963
21.870
9.220
1.272
-0.623
-0.371
2.917
15.495
24.821
14.122
2.633
-0.309
-0.661
-0.697
-0.792
-0.815
-0.804
-0.773
-0.769
-0.752
-0.715
-0.687
-0.657
-0.611
-0.568
-0.529
-0.480
-0.429
-0.379
-0.314
-0.247
-0.193
-0.151
-0.119
-0.095
-0.077
-0.062
-0.051
-0.042
-0.035
0.028
1.709
2.415
0.786
-0.451
-0.631
2.275
39.590
341.481
852.823
305.856
32.695
1.790
-0.688
-0.834
-0.808
-0.686
-0.528
-0.495
-0.580
-0.661
-0.682
-0.665
-0.644
-0.610
-0.561
-0.508
-0.455
-0.396
-0.328
-0.260
-0.206
-0.161
-0.128
-0.103
-0.082
-0.067
-0.055
-0.046
-0.039
-0.034
-0.719
-0.581
-0.570
-0.703
-0.825
-0.360
9.438
245.596
7680.293
47859.699
6671.985
198.239
7.804
-0.404
-0.788
-0.639
-0.221
0.312
0.364
-0.078
-0.465
-0.611
-0.632
-0.623
-0.595
-0.543
-0.482
-0.420
-0.350
-0.283
-0.226
-0.178
-0.142
-0.114
-0.092
-0.075
-0.062
-0.051
-0.044
-0.038
-0.035
-0.788
-0.812
-0.834
-0.826
-0.824
-0.269
12.453
425.666
21588.127
100002.039
18522.922
340.521
10.329
-0.313
-0.734
-0.407
0.458
1.531
1.593
0.626
-0.237
-0.547
-0.599
-0.586
-0.563
-0.511
-0.449
-0.384
-0.316
-0.255
-0.203
-0.163
-0.131
-0.106
-0.086
-0.071
-0.060
-0.051
-0.045
-0.039
-0.036
-0.788
-0.804
-0.783
-0.734
-0.721
-0.466
5.704
117.159
2283.941
8854.168
1771.529
105.762
4.700
-0.522
-0.729
-0.330
0.697
2.132
1.985
0.862
-0.139
-0.501
-0.573
-0.558
-0.530
-0.483
-0.423
-0.360
-0.295
-0.237
-0.188
-0.151
-0.122
-0.100
-0.083
-0.069
-0.059
-0.052
-0.046
-0.043
-0.041
-0.767
-0.765
-0.672
-0.574
-0.579
-0.622
0.578
13.601
86.195
177.658
77.937
11.257
0.463
-0.740
-0.760
-0.494
0.202
1.019
1.096
0.418
-0.197
-0.465
-0.539
-0.538
-0.512
-0.459
-0.404
-0.343
-0.281
-0.224
-0.178
-0.143
-0.116
-0.096
-0.082
-0.070
-0.063
-0.056
-0.051
-0.049
-0.048
-0.731
-0.710
-0.606
-0.518
-0.517
-0.656
-0.633
0.321
3.358
5.636
3.013
0.232
-0.687
-0.809
-0.804
-0.674
-0.369
0.004
0.094
-0.002
-0.234
-0.394
-0.489
-0.517
-0.496
-0.440
-0.386
-0.327
-0.266
-0.210
-0.167
-0.135
-0.112
-0.094
-0.081
-0.072
-0.066
-0.062
-0.059
-0.058
-0.059
-0.702
-0.687
-0.634
-0.529
-0.496
-0.601
-0.748
-0.792
-0.681
-0.601
-0.698
-0.795
-0.826
-0.829
-0.828
-0.757
-0.646
-0.480
-0.264
-0.116
-0.152
-0.329
-0.456
-0.503
-0.480
-0.425
-0.373
-0.311
-0.248
-0.199
-0.159
-0.132
-0.110
-0.095
-0.084
-0.077
-0.071
-0.070
-0.071
-0.072
-0.076
-0.303
-0.293
-0.296
-0.312
-0.328
-0.343
-0.352
-0.347
-0.255
0.616
6.088
32.172
95.839
104.579
44.743
9.098
1.148
-0.055
-0.176
-0.161
-0.144
-0.114
-0.090
-0.073
-0.062
-0.053
-0.046
-0.040
-0.036
-0.032
-0.029
-0.025
-0.021
-0.020
-0.017
-0.014
-0.012
-0.010
-0.009
-0.007
-0.006
-0.243
-0.229
-0.227
-0.236
-0.258
-0.285
-0.303
-0.309
-0.288
0.049
1.835
8.382
19.897
21.559
10.630
2.626
0.318
-0.141
-0.170
-0.156
-0.139
-0.110
-0.089
-0.074
-0.063
-0.053
-0.047
-0.042
-0.037
-0.033
-0.030
-0.027
-0.022
-0.020
-0.016
-0.015
-0.013
-0.011
-0.009
-0.008
-0.007
-0.196
-0.180
-0.178
-0.182
-0.197
-0.218
-0.242
-0.251
-0.255
-0.190
0.166
1.234
2.614
2.840
1.493
0.362
-0.087
-0.174
-0.167
-0.157
-0.134
-0.108
-0.089
-0.076
-0.067
-0.057
-0.051
-0.045
-0.040
-0.037
-0.033
-0.029
-0.024
-0.021
-0.017
-0.015
-0.014
-0.011
-0.009
-0.008
-0.006
-0.159
-0.149
-0.144
-0.146
-0.153
-0.168
-0.188
-0.200
-0.204
-0.204
-0.166
-0.034
0.125
0.130
0.011
-0.123
-0.175
-0.173
-0.166
-0.154
-0.130
-0.109
-0.093
-0.081
-0.071
-0.064
-0.057
-0.050
-0.044
-0.040
-0.035
-0.031
-0.027
-0.023
-0.020
-0.018
-0.016
-0.014
-0.011
-0.009
-0.008
-0.136
-0.127
-0.121
-0.122
-0.126
-0.136
-0.150
-0.167
-0.177
-0.181
-0.182
-0.179
-0.170
-0.169
-0.177
-0.181
-0.178
-0.176
-0.170
-0.151
-0.131
-0.115
-0.102
-0.090
-0.080
-0.072
-0.064
-0.057
-0.051
-0.045
-0.038
-0.034
-0.029
-0.026
-0.023
-0.020
-0.019
-0.017
-0.013
-0.011
-0.010
-0.119
-0.112
-0.109
-0.108
-0.111
-0.117
-0.127
-0.142
-0.158
-0.168
-0.173
-0.175
-0.177
-0.180
-0.182
-0.184
-0.184
-0.182
-0.169
-0.154
-0.141
-0.129
-0.118
-0.107
-0.095
-0.086
-0.076
-0.067
-0.059
-0.050
-0.043
-0.038
-0.034
-0.029
-0.026
-0.024
-0.022
-0.019
-0.016
-0.013
-0.011
-0.109
-0.103
-0.101
-0.101
-0.104
-0.108
-0.115
-0.128
-0.144
-0.160
-0.173
-0.183
-0.188
-0.191
-0.194
-0.193
-0.188
-0.183
-0.176
-0.171
-0.163
-0.155
-0.144
-0.132
-0.120
-0.107
-0.094
-0.082
-0.070
-0.060
-0.052
-0.045
-0.040
-0.034
-0.031
-0.027
-0.024
-0.021
-0.018
-0.015
-0.013
-0.106
-0.099
-0.099
-0.099
-0.101
-0.107
-0.115
-0.129
-0.143
-0.160
-0.177
-0.191
-0.200
-0.203
-0.204
-0.202
-0.201
-0.200
-0.201
-0.201
-0.200
-0.194
-0.184
-0.171
-0.157
-0.140
-0.122
-0.104
-0.088
-0.074
-0.063
-0.054
-0.047
-0.041
-0.037
-0.032
-0.029
-0.025
-0.022
-0.018
-0.016
-0.105
-0.101
-0.098
-0.100
-0.104
-0.112
-0.126
-0.142
-0.164
-0.186
-0.203
-0.215
-0.224
-0.230
-0.233
-0.233
-0.233
-0.237
-0.245
-0.250
-0.247
-0.236
-0.221
-0.205
-0.186
-0.170
-0.155
-0.136
-0.114
-0.094
-0.080
-0.067
-0.057
-0.051
-0.045
-0.040
-0.036
-0.031
-0.027
-0.023
-0.019
-0.110
-0.105
-0.102
-0.106
-0.113
-0.126
-0.147
-0.175
-0.200
-0.213
-0.223
-0.234
-0.243
-0.253
-0.264
-0.280
-0.292
-0.297
-0.299
-0.291
-0.280
-0.270
-0.259
-0.242
-0.221
-0.200
-0.180
-0.164
-0.147
-0.124
-0.103
-0.084
-0.072
-0.064
-0.057
-0.051
-0.046
-0.040
-0.035
-0.029
-0.024
-0.118
-0.110
-0.110
-0.116
-0.127
-0.151
-0.183
-0.212
-0.229
-0.245
-0.244
-0.221
-0.226
-0.271
-0.308
-0.330
-0.356
-0.365
-0.345
-0.326
-0.309
-0.271
-0.215
-0.171
-0.189
-0.215
-0.216
-0.196
-0.180
-0.162
-0.135
-0.111
-0.096
-0.084
-0.076
-0.069
-0.061
-0.054
-0.047
-0.040
-0.032
-0.127
-0.121
-0.121
-0.130
-0.149
-0.184
-0.226
-0.248
-0.264
-0.156
0.388
1.467
1.612
0.551
-0.175
-0.383
-0.413
-0.416
-0.393
-0.366
-0.262
0.042
0.615
0.859
0.565
0.059
-0.187
-0.243
-0.226
-0.208
-0.181
-0.153
-0.132
-0.118
-0.108
-0.100
-0.089
-0.079
-0.068
-0.056
-0.045
-0.137
-0.130
-0.134
-0.149
-0.179
-0.228
-0.265
-0.283
-0.181
1.303
11.657
43.375
47.773
16.819
2.309
-0.198
-0.462
-0.461
-0.447
-0.344
0.171
2.078
6.042
8.972
6.057
1.937
0.190
-0.251
-0.295
-0.272
-0.249
-0.216
-0.192
-0.176
-0.165
-0.153
-0.139
-0.123
-0.104
-0.084
-0.065
-0.145
-0.141
-0.148
-0.170
-0.213
-0.272
-0.299
-0.308
0.399
11.697
197.925
1771.378
2283.752
340.270
22.215
0.878
-0.456
-0.509
-0.489
-0.189
1.569
10.460
34.808
52.683
32.082
9.673
1.460
-0.121
-0.341
-0.351
-0.344
-0.313
-0.280
-0.257
-0.242
-0.229
-0.213
-0.191
-0.163
-0.131
-0.099
-0.157
-0.153
-0.165
-0.197
-0.254
-0.311
-0.334
-0.273
1.782
48.898
2012.965
100005.156
100004.047
5058.913
106.240
3.396
-0.378
-0.543
-0.527
0.025
3.668
25.104
104.424
178.205
95.810
23.245
3.434
0.048
-0.376
-0.415
-0.429
-0.415
-0.377
-0.335
-0.301
-0.273
-0.252
-0.234
-0.211
-0.185
-0.147
-0.167
-0.165
-0.184
-0.226
-0.290
-0.335
-0.348
-0.110
3.712
68.869
3004.683
100095.742
100067.898
7699.904
133.989
4.605
-0.349
-0.577
-0.557
-0.001
3.908
29.544
114.295
195.988
115.213
26.040
4.282
0.481
-0.118
-0.377
-0.503
-0.490
-0.451
-0.367
-0.284
-0.248
-0.250
-0.248
-0.235
-0.212
-0.183
-0.177
-0.180
-0.205
-0.254
-0.306
-0.349
-0.323
0.542
10.215
116.545
1252.154
9337.131
11946.202
1109.696
65.983
4.726
-0.090
-0.580
-0.613
-0.298
2.104
14.700
50.589
86.358
57.353
20.943
9.241
10.144
15.231
4.360
-0.204
-0.489
-0.235
0.349
0.880
0.880
0.433
0.055
-0.151
-0.223
-0.204
-0.186
-0.189
-0.220
-0.275
-0.315
-0.361
-0.207
2.168
31.248
558.899
14216.950
100132.328
54981.984
2448.458
128.323
16.089
2.475
-0.216
-0.644
-0.563
0.375
4.894
18.913
42.141
54.194
55.024
116.218
303.818
2185.732
147.006
2.967
0.064
2.473
10.219
21.021
18.651
8.871
3.563
0.982
-0.020
-0.212
-0.195
-0.201
-0.235
-0.288
-0.324
-0.362
0.038
4.487
51.568
1136.824
54823.168
100021.391
100109.922
6356.088
592.034
145.196
21.758
2.133
-0.470
-0.695
-0.143
3.254
19.596
71.075
135.826
383.672
3472.695
6477.627
35298.461
665.355
9.118
3.575
28.175
166.655
464.320
386.379
112.237
30.484
7.899
1.040
-0.122
-0.202
-0.209
-0.244
-0.296
-0.334
-0.361
0.185
5.313
42.867
524.885
12509.904
100098.297
42706.004
14628.299
16228.199
2143.510
148.946
10.101
0.091
-0.741
-0.374
2.583
18.188
70.565
173.699
2177.333
92949.984
100042.688
11512.016
292.349
14.889
18.849
238.835
3759.086
31376.619
18408.305
1604.182
155.127
26.817
3.217
0.050
-0.210
-0.217
-0.251
-0.305
-0.350
-0.388
0.005
3.514
20.124
105.813
699.183
2450.254
12402.864
100236.258
100024.547
20953.213
501.876
22.834
0.764
-0.764
-0.637
0.856
8.001
29.721
104.306
2138.373
92950.852
100046.852
11368.475
318.056
44.570
69.379
1152.118
73239.727
100043.891
100045.664
16198.424
406.761
37.168
3.900
0.094
-0.219
-0.225
-0.257
-0.315
-0.369
-0.428
-0.349
0.686
4.559
15.541
55.912
396.450
11087.302
100051.984
100028.695
20960.775
503.722
23.237
0.817
-0.805
-0.855
-0.341
1.680
7.117
29.689
331.977
3567.191
6677.219
3713.187
1476.037
345.725
408.204
1563.743
100095.016
100029.938
100019.266
20973.041
396.628
24.083
2.226
-0.071
-0.233
-0.237
-0.264
-0.321
-0.390
-0.465
-0.526
-0.390
0.177
2.201
15.568
149.201
1703.040
13407.654
16744.141
2274.376
167.684
14.457
1.501
-0.476
-0.886
-0.841
-0.241
2.002
11.157
74.678
940.308
24071.686
100057.836
63391.258
2966.385
4318.619
3722.568
9097.347
98540.219
54821.496
2987.400
139.510
9.840
0.619
-0.212
-0.252
-0.253
-0.278
-0.328
-0.409
-0.501
-0.566
-0.580
-0.455
1.569
25.417
429.849
9827.617
85214.930
36373.500
2061.954
151.850
53.907
20.475
3.424
-0.373
-0.743
1.013
11.712
67.226
248.456
2320.693
100063.711
100024.094
100150.875
9522.418
12674.063
9775.498
1467.671
1206.677
832.692
178.997
21.766
2.291
-0.066
-0.244
-0.282
-0.282
-0.302
-0.347
-0.424
-0.525
-0.579
-0.604
-0.350
3.214
59.607
1923.572
100014.789
100023.375
100029.891
16237.130
979.409
1058.234
293.008
36.842
2.773
0.029
7.136
89.242
1130.568
6788.986
7865.185
42332.152
100087.922
100094.516
3899.334
4317.601
3352.227
520.812
86.638
36.516
12.648
2.533
0.146
-0.247
-0.232
-0.327
-0.326
-0.342
-0.381
-0.447
-0.529
-0.581
-0.612
-0.155
5.053
69.650
1757.692
100053.086
100032.227
100035.781
14723.338
8868.874
19908.389
3399.385
1132.938
27.565
1.366
20.396
458.487
18378.049
100018.898
100164.344
15905.944
6356.570
2706.977
467.089
405.285
313.360
89.274
15.521
3.291
0.817
-0.044
-0.253
-0.258
-0.211
-0.387
-0.379
-0.390
-0.424
-0.484
-0.548
-0.586
-0.574
0.174
7.410
62.509
538.141
7839.913
63410.270
27421.693
2467.853
15016.025
36045.320
14388.171
11077.451
56.103
2.188
29.388
761.505
47600.488
100056.672
100035.977
36035.570
761.120
131.390
42.229
31.971
25.692
9.747
2.180
0.116
-0.262
-0.290
-0.263
-0.220
-0.173
-0.436
-0.423
-0.428
-0.458
-0.516
-0.582
-0.625
-0.586
0.349
8.445
62.079
298.472
670.980
943.695
554.825
308.450
1676.163
2700.536
759.393
211.316
10.839
1.593
26.471
443.332
8986.863
101771.773
100306.344
6764.078
265.984
19.552
4.318
2.449
1.773
0.702
-0.032
-0.278
-0.284
-0.247
-0.218
-0.176
-0.130
-0.487
-0.469
-0.468
-0.501
-0.557
-0.623
-0.684
-0.671
-0.036
5.271
35.293
140.661
231.733
136.666
52.695
33.315
88.955
116.002
46.723
9.186
0.523
1.299
36.994
1007.351
29952.229
49773.188
4200.065
484.467
48.152
4.468
0.175
-0.242
-0.254
-0.290
-0.307
-0.278
-0.240
-0.210
-0.172
-0.129
-0.095
-0.490
-0.387
-0.342
-0.453
-0.594
-0.681
-0.747
-0.777
-0.506
1.359
9.745
33.065
57.427
59.058
37.299
13.938
7.663
5.451
2.524
0.095
-0.650
0.842
33.121
964.318
25235.621
47919.184
2346.025
96.112
8.241
0.461
-0.369
-0.415
-0.377
-0.334
-0.281
-0.234
-0.199
-0.162
-0.124
-0.093
-0.071
-0.302
0.175
0.385
-0.097
-0.552
-0.736
-0.796
-0.829
-0.754
-0.307
1.783
9.895
39.833
90.162
72.874
92.889
51.316
2.544
-0.624
-0.836
-0.833
-0.148
9.421
144.473
1083.066
1566.304
276.455
20.275
1.309
-0.309
-0.415
-0.390
-0.345
-0.283
-0.229
-0.187
-0.150
-0.117
-0.090
-0.071
-0.055
0.055
1.306
1.852
0.563
-0.441
-0.762
-0.821
-0.786
-0.663
-0.502
0.243
4.737
26.492
65.617
65.543
319.097
163.345
5.243
-0.758
-0.864
-0.824
-0.660
0.771
10.347
39.257
47.793
16.890
2.333
-0.183
-0.420
-0.390
-0.355
-0.290
-0.227
-0.179
-0.140
-0.112
-0.089
-0.070
-0.056
-0.046
-0.001
1.244
1.784
0.613
-0.455
-0.777
-0.685
0.053
1.561
2.654
1.926
2.089
7.640
15.307
16.146
36.037
21.478
0.809
-0.784
-0.825
-0.798
-0.734
-0.556
0.107
1.339
1.554
0.463
-0.233
-0.401
-0.376
-0.341
-0.288
-0.225
-0.175
-0.139
-0.109
-0.088
-0.071
-0.058
-0.047
-0.039
-0.396
0.151
0.384
-0.167
-0.651
-0.706
0.433
7.687
33.291
57.367
31.056
7.213
1.949
1.889
1.491
0.920
0.138
-0.329
-0.423
-0.575
-0.697
-0.697
-0.661
-0.608
-0.525
-0.466
-0.454
-0.430
-0.386
-0.344
-0.293
-0.230
-0.181
-0.140
-0.112
-0.090
-0.072
-0.059
-0.050
-0.042
-0.035
-0.684
-0.580
-0.576
-0.681
-0.784
-0.369
5.709
85.707
983.734
3414.328
874.086
71.283
5.131
-0.008
-0.462
-0.237
0.678
2.076
1.900
0.749
-0.246
-0.588
-0.636
-0.618
-0.591
-0.540
-0.482
-0.424
-0.367
-0.308
-0.244
-0.191
-0.151
-0.120
-0.096
-0.078
-0.063
-0.053
-0.045
-0.039
-0.034
-0.768
-0.773
-0.746
-0.705
-0.704
0.281
18.820
684.670
66859.406
100067.484
47897.668
545.063
15.773
0.189
-0.444
1.044
5.629
12.927
11.947
5.744
1.068
-0.313
-0.581
-0.589
-0.568
-0.529
-0.475
-0.412
-0.341
-0.271
-0.215
-0.169
-0.134
-0.107
-0.087
-0.073
-0.059
-0.050
-0.043
-0.037
-0.034
-0.762
-0.679
-0.440
-0.147
-0.175
0.647
26.071
1230.733
100031.719
100048.086
100029.180
966.888
21.572
0.250
-0.113
3.327
15.174
37.469
37.528
15.334
3.235
0.039
-0.509
-0.540
-0.522
-0.495
-0.440
-0.382
-0.319
-0.253
-0.199
-0.157
-0.126
-0.101
-0.083
-0.069
-0.057
-0.049
-0.043
-0.038
-0.036
-0.691
-0.343
0.502
1.592
1.437
0.984
11.381
308.090
10236.029
79241.422
8862.973
248.100
9.136
-0.191
-0.017
3.991
19.395
48.185
48.332
19.774
4.115
0.311
-0.419
-0.508
-0.490
-0.460
-0.415
-0.359
-0.307
-0.249
-0.193
-0.151
-0.121
-0.098
-0.081
-0.069
-0.056
-0.050
-0.045
-0.042
-0.041
-0.591
0.081
1.798
3.910
3.595
1.615
2.165
25.069
199.544
427.881
179.456
22.617
1.311
-0.625
-0.288
2.297
11.004
25.029
25.477
11.362
3.550
0.752
-0.212
-0.448
-0.472
-0.437
-0.397
-0.347
-0.299
-0.244
-0.188
-0.147
-0.119
-0.095
-0.080
-0.069
-0.061
-0.056
-0.050
-0.047
-0.047
-0.556
0.120
2.056
4.345
4.042
1.577
0.149
1.201
5.939
10.526
5.883
0.883
-0.595
-0.785
-0.596
0.253
2.898
6.642
7.767
5.775
4.015
1.762
0.197
-0.346
-0.454
-0.423
-0.381
-0.336
-0.291
-0.236
-0.182
-0.142
-0.115
-0.095
-0.082
-0.071
-0.064
-0.061
-0.057
-0.056
-0.058
-0.602
-0.191
0.945
2.293
2.511
1.328
0.042
-0.565
-0.547
-0.443
-0.604
-0.806
-0.839
-0.821
-0.771
-0.538
0.045
1.105
2.702
4.504
4.789
2.570
0.514
-0.285
-0.440
-0.410
-0.367
-0.325
-0.280
-0.224
-0.173
-0.138
-0.113
-0.096
-0.083
-0.074
-0.070
-0.068
-0.068
-0.070
-0.075
-0.284
-0.288
-0.308
-0.329
-0.346
-0.370
-0.365
-0.351
-0.033
3.466
41.114
375.436
2137.456
2666.871
611.356
62.484
6.159
0.325
-0.184
-0.188
-0.167
-0.137
-0.108
-0.087
-0.073
-0.062
-0.054
-0.048
-0.042
-0.037
-0.034
-0.031
-0.026
-0.023
-0.020
-0.017
-0.014
-0.013
-0.011
-0.009
-0.007
-0.218
-0.218
-0.228
-0.251
-0.278
-0.309
-0.319
-0.327
-0.203
1.046
9.751
57.400
178.278
213.970
74.053
14.508
1.733
-0.020
-0.197
-0.183
-0.166
-0.134
-0.107
-0.088
-0.074
-0.063
-0.056
-0.049
-0.043
-0.038
-0.035
-0.032
-0.027
-0.023
-0.020
-0.018
-0.016
-0.013
-0.012
-0.009
-0.008
-0.173
-0.170
-0.174
-0.186
-0.208
-0.240
-0.264
-0.277
-0.266
-0.002
1.433
6.146
14.503
15.698
7.780
2.049
0.189
-0.174
-0.198
-0.185
-0.164
-0.133
-0.109
-0.092
-0.078
-0.068
-0.059
-0.053
-0.046
-0.042
-0.039
-0.035
-0.030
-0.025
-0.021
-0.018
-0.016
-0.014
-0.012
-0.009
-0.008
-0.140
-0.136
-0.139
-0.146
-0.158
-0.179
-0.205
-0.216
-0.222
-0.204
-0.045
0.423
0.955
1.046
0.536
0.038
-0.174
-0.208
-0.200
-0.190
-0.163
-0.135
-0.114
-0.098
-0.085
-0.076
-0.066
-0.058
-0.052
-0.047
-0.042
-0.037
-0.033
-0.029
-0.024
-0.021
-0.019
-0.017
-0.014
-0.011
-0.009
-0.117
-0.113
-0.114
-0.119
-0.127
-0.141
-0.161
-0.180
-0.186
-0.193
-0.192
-0.168
-0.129
-0.132
-0.169
-0.205
-0.215
-0.214
-0.210
-0.192
-0.166
-0.144
-0.125
-0.110
-0.097
-0.085
-0.075
-0.067
-0.059
-0.053
-0.047
-0.040
-0.036
-0.032
-0.027
-0.024
-0.022
-0.020
-0.017
-0.013
-0.011
-0.103
-0.100
-0.100
-0.102
-0.108
-0.118
-0.132
-0.151
-0.169
-0.177
-0.183
-0.189
-0.196
-0.203
-0.211
-0.217
-0.223
-0.227
-0.217
-0.198
-0.180
-0.163
-0.147
-0.131
-0.116
-0.102
-0.090
-0.079
-0.069
-0.060
-0.051
-0.045
-0.040
-0.035
-0.031
-0.028
-0.025
-0.022
-0.019
-0.015
-0.012
-0.095
-0.093
-0.092
-0.093
-0.098
-0.104
-0.116
-0.132
-0.150
-0.169
-0.183
-0.192
-0.202
-0.211
-0.221
-0.231
-0.236
-0.234
-0.228
-0.220
-0.209
-0.196
-0.180
-0.164
-0.146
-0.129
-0.111
-0.096
-0.083
-0.070
-0.060
-0.052
-0.047
-0.041
-0.035
-0.031
-0.028
-0.025
-0.022
-0.017
-0.015
-0.091
-0.088
-0.089
-0.090
-0.093
-0.101
-0.112
-0.128
-0.146
-0.163
-0.184
-0.201
-0.216
-0.226
-0.234
-0.242
-0.248
-0.254
-0.260
-0.260
-0.255
-0.245
-0.228
-0.209
-0.188
-0.166
-0.144
-0.123
-0.102
-0.085
-0.072
-0.062
-0.055
-0.047
-0.042
-0.037
-0.032
-0.029
-0.025
-0.021
-0.017
-0.091
-0.087
-0.087
-0.092
-0.096
-0.106
-0.119
-0.137
-0.159
-0.185
-0.206
-0.223
-0.237
-0.250
-0.261
-0.272
-0.285
-0.298
-0.309
-0.311
-0.300
-0.287
-0.269
-0.247
-0.222
-0.198
-0.177
-0.156
-0.131
-0.108
-0.090
-0.076
-0.065
-0.056
-0.050
-0.044
-0.039
-0.034
-0.030
-0.025
-0.021
-0.095
-0.092
-0.091
-0.095
-0.103
-0.117
-0.137
-0.163
-0.192
-0.209
-0.224
-0.239
-0.255
-0.274
-0.298
-0.326
-0.347
-0.353
-0.352
-0.339
-0.327
-0.313
-0.291
-0.269
-0.256
-0.234
-0.207
-0.185
-0.165
-0.140
-0.115
-0.095
-0.080
-0.070
-0.062
-0.055
-0.049
-0.043
-0.036
-0.031
-0.025
-0.100
-0.096
-0.096
-0.102
-0.114
-0.136
-0.167
-0.201
-0.218
-0.236
-0.251
-0.257
-0.274
-0.309
-0.343
-0.380
-0.409
-0.411
-0.392
-0.376
-0.334
-0.205
-0.009
0.123
0.020
-0.152
-0.229
-0.221
-0.197
-0.178
-0.150
-0.123
-0.103
-0.090
-0.081
-0.072
-0.064
-0.057
-0.048
-0.040
-0.032
-0.107
-0.102
-0.103
-0.113
-0.132
-0.165
-0.206
-0.231
-0.250
-0.229
-0.034
0.323
0.356
-0.027
-0.339
-0.433
-0.454
-0.456
-0.414
-0.300
0.080
1.251
3.743
5.157
3.466
1.137
0.018
-0.240
-0.247
-0.222
-0.198
-0.166
-0.141
-0.125
-0.113
-0.102
-0.092
-0.079
-0.067
-0.055
-0.044
-0.114
-0.110
-0.114
-0.127
-0.156
-0.202
-0.241
-0.261
-0.241
0.272
3.204
9.697
11.626
4.572
0.517
-0.400
-0.503
-0.484
-0.338
0.203
2.522
12.558
44.676
67.878
41.056
11.343
1.761
-0.057
-0.304
-0.289
-0.264
-0.230
-0.200
-0.181
-0.168
-0.154
-0.139
-0.121
-0.101
-0.081
-0.063
-0.120
-0.119
-0.126
-0.147
-0.186
-0.241
-0.272
-0.292
-0.046
3.523
32.598
160.184
197.796
52.629
5.983
0.004
-0.519
-0.450
-0.092
1.420
10.838
81.233
455.397
915.275
413.187
73.905
8.247
0.564
-0.305
-0.364
-0.355
-0.328
-0.291
-0.265
-0.243
-0.228
-0.209
-0.187
-0.157
-0.123
-0.093
-0.130
-0.129
-0.141
-0.168
-0.220
-0.278
-0.306
-0.316
0.409
12.083
179.058
1564.629
2011.359
305.380
20.357
0.853
-0.494
-0.408
0.059
2.644
24.535
283.306
2667.130
7605.610
2386.702
257.608
21.513
1.443
-0.284
-0.423
-0.440
-0.429
-0.376
-0.327
-0.294
-0.271
-0.252
-0.237
-0.220
-0.184
-0.139
-0.139
-0.140
-0.157
-0.194
-0.253
-0.310
-0.335
-0.259
1.181
17.761
232.611
2307.023
2978.345
432.684
26.089
1.205
-0.504
-0.538
-0.185
2.275
27.951
341.974
3746.616
9726.277
3346.540
314.803
25.156
2.271
-0.049
-0.438
-0.505
-0.492
-0.450
-0.381
-0.303
-0.266
-0.259
-0.249
-0.234
-0.221
-0.189
-0.147
-0.152
-0.174
-0.217
-0.278
-0.328
-0.341
-0.026
3.288
29.092
188.969
663.234
621.581
160.345
19.185
2.104
-0.191
-0.593
-0.507
0.900
13.557
126.920
838.930
1764.524
815.388
157.869
30.707
12.175
5.446
1.086
-0.348
-0.511
-0.289
0.292
0.884
0.794
0.205
-0.150
-0.237
-0.229
-0.213
-0.155
-0.161
-0.187
-0.239
-0.292
-0.339
-0.330
0.430
9.069
96.963
754.910
2694.157
1585.324
293.643
54.369
15.644
3.072
-0.089
-0.625
-0.163
3.918
30.502
154.636
549.890
832.436
436.809
260.661
270.906
106.044
18.050
1.109
-0.049
2.149
9.606
18.096
15.395
5.934
1.261
-0.013
-0.223
-0.224
-0.165
-0.172
-0.200
-0.254
-0.303
-0.351
-0.333
0.770
12.554
149.516
1723.117
6764.033
3925.079
1131.591
784.942
237.523
32.013
3.068
-0.398
-0.510
1.775
22.329
221.155
1928.771
4760.022
2388.763
11481.641
23021.293
2425.343
125.400
6.550
2.393
19.633
110.403
293.343
220.852
62.563
10.310
1.330
-0.076
-0.228
-0.171
-0.179
-0.209
-0.267
-0.316
-0.365
-0.366
0.540
8.854
89.291
757.239
2549.463
4729.756
47784.438
63319.621
5311.764
257.136
13.969
0.309
-0.598
1.150
19.837
214.693
1921.312
4826.779
7481.099
100196.422
100023.781
57303.836
541.858
18.305
10.839
110.881
1100.078
4721.791
3238.332
511.327
47.215
4.742
0.273
-0.216
-0.178
-0.187
-0.217
-0.275
-0.333
-0.388
-0.429
-0.024
3.087
23.338
126.542
788.698
36137.578
100049.438
100007.828
84839.805
1014.374
34.431
1.310
-0.660
0.253
8.938
74.632
417.905
931.871
6138.526
100081.297
100061.227
57396.145
610.696
41.106
29.311
345.088
6405.961
57098.199
37180.887
2269.827
124.988
8.812
0.524
-0.209
-0.186
-0.195
-0.224
-0.281
-0.353
-0.421
-0.496
-0.413
0.331
4.633
33.617
576.629
35984.160
100023.008
100015.570
84844.508
1015.564
34.645
1.301
-0.754
-0.482
2.047
13.883
47.078
107.002
723.946
11446.866
24382.791
6894.544
2256.829
304.838
76.385
383.149
7723.299
85221.891
47823.949
2711.597
129.581
8.514
0.440
-0.221
-0.198
-0.206
-0.233
-0.288
-0.373
-0.462
-0.530
-0.539
-0.412
1.011
14.270
190.067
3478.599
47891.801
63529.113
5372.232
266.764
15.723
0.695
-0.741
-0.831
-0.268
1.594
5.343
16.051
98.156
1444.471
47808.535
100088.656
100024.602
3395.792
271.190
247.990
1439.302
6773.541
4742.824
617.484
53.788
4.286
0.089
-0.240
-0.215
-0.221
-0.248
-0.298
-0.385
-0.491
-0.540
-0.556
-0.467
1.130
16.853
204.062
2319.013
10399.590
6057.658
847.965
86.385
13.969
3.781
0.224
-0.784
-0.782
0.198
5.503
28.624
143.507
3401.050
100030.164
100010.922
100018.516
12579.038
472.063
246.590
178.284
322.962
260.154
68.555
10.624
1.070
-0.160
-0.249
-0.239
-0.245
-0.270
-0.318
-0.400
-0.485
-0.548
-0.560
-0.135
3.822
40.000
643.834
16185.079
100050.758
84874.898
3010.071
173.333
68.406
37.452
15.562
1.099
-0.520
2.690
31.983
237.901
972.994
2371.593
98702.969
100028.969
100014.227
4774.270
285.632
124.566
47.590
24.334
16.634
6.154
1.258
-0.043
-0.264
-0.234
-0.275
-0.281
-0.302
-0.347
-0.421
-0.482
-0.536
-0.458
0.934
12.834
110.965
967.489
16808.604
100284.195
73268.984
3031.801
314.898
319.221
2231.556
2149.943
28.767
0.330
8.067
115.270
1549.716
11033.739
11228.453
3775.611
9818.577
4213.787
470.362
67.211
30.503
12.316
3.700
1.242
0.280
-0.154
-0.279
-0.258
-0.200
-0.328
-0.333
-0.351
-0.392
-0.456
-0.498
-0.541
-0.309
2.690
36.680
468.675
4351.869
11441.987
9992.372
4961.268
621.787
303.020
429.197
43929.852
43819.145
76.941
1.009
13.004
187.271
3100.925
27512.055
27425.973
2768.080
344.693
135.293
38.060
9.796
4.662
1.780
0.278
-0.202
-0.304
-0.293
-0.258
-0.208
-0.162
-0.391
-0.387
-0.402
-0.441
-0.504
-0.543
-0.583
-0.312
3.460
49.221
829.966
11035.018
31461.002
6240.323
577.125
99.751
89.446
115.399
301.351
267.169
9.868
1.208
28.754
556.754
8593.564
17140.973
6393.038
879.861
84.698
12.513
3.213
0.812
0.181
-0.115
-0.279
-0.316
-0.280
-0.243
-0.208
-0.165
-0.122
-0.441
-0.439
-0.452
-0.487
-0.551
-0.606
-0.656
-0.479
2.035
29.559
376.373
3348.407
6776.181
1996.277
256.941
38.770
15.398
14.546
8.198
3.069
-0.169
1.934
72.653
5075.317
100113.820
100341.063
18862.797
302.753
23.194
2.285
-0.037
-0.349
-0.368
-0.348
-0.317
-0.275
-0.237
-0.203
-0.162
-0.121
-0.088
-0.485
-0.484
-0.506
-0.548
-0.614
-0.674
-0.728
-0.669
0.284
8.750
64.421
308.949
711.997
1146.212
640.986
113.446
19.113
2.145
-0.060
-0.633
-0.753
1.749
70.873
4416.042
100010.313
100023.086
15945.034
187.740
7.596
0.208
-0.381
-0.397
-0.366
-0.322
-0.272
-0.228
-0.190
-0.152
-0.115
-0.087
-0.066
-0.536
-0.524
-0.542
-0.606
-0.681
-0.747
-0.791
-0.767
-0.492
1.272
11.584
81.082
862.022
5076.876
2753.052
3434.310
1238.120
14.895
-0.561
-0.883
-0.814
0.267
19.975
425.339
5803.993
8855.034
852.568
44.170
1.944
-0.292
-0.395
-0.373
-0.334
-0.272
-0.219
-0.176
-0.140
-0.110
-0.084
-0.066
-0.053
-0.562
-0.549
-0.572
-0.650
-0.742
-0.789
-0.743
-0.496
-0.001
0.781
4.795
47.927
538.986
2694.749
1883.252
100188.750
27106.322
42.998
-0.409
-0.870
-0.824
-0.558
2.032
22.026
95.465
117.198
35.753
4.167
-0.012
-0.382
-0.363
-0.336
-0.274
-0.212
-0.166
-0.132
-0.105
-0.084
-0.066
-0.053
-0.044
-0.505
-0.567
-0.626
-0.702
-0.761
-0.718
-0.156
2.237
7.475
11.613
9.482
17.480
90.937
259.207
211.153
637.422
264.836
7.360
-0.505
-0.742
-0.777
-0.716
-0.432
0.643
2.668
3.010
1.160
-0.061
-0.359
-0.351
-0.321
-0.273
-0.211
-0.164
-0.129
-0.103
-0.083
-0.067
-0.055
-0.046
-0.038
-0.371
-0.575
-0.691
-0.752
-0.755
-0.374
2.910
21.324
83.215
131.737
78.362
24.792
16.254
20.921
14.785
8.038
3.759
1.756
1.363
0.331
-0.394
-0.634
-0.644
-0.570
-0.460
-0.395
-0.409
-0.407
-0.369
-0.327
-0.280
-0.219
-0.170
-0.133
-0.105
-0.085
-0.069
-0.056
-0.048
-0.041
-0.034
-0.289
-0.571
-0.688
-0.686
-0.627
0.535
12.303
119.913
793.411
1785.374
716.862
107.071
15.016
4.505
1.918
2.476
8.749
19.441
19.445
8.628
1.775
-0.236
-0.581
-0.590
-0.566
-0.528
-0.476
-0.422
-0.363
-0.305
-0.240
-0.187
-0.145
-0.114
-0.091
-0.074
-0.061
-0.050
-0.044
-0.038
-0.033
-0.391
-0.471
-0.220
0.148
0.300
1.902
26.563
436.149
9978.970
69201.266
8693.250
357.422
23.788
2.419
1.562
11.249
62.131
177.899
177.889
57.055
10.252
0.876
-0.439
-0.559
-0.541
-0.518
-0.469
-0.415
-0.354
-0.283
-0.219
-0.170
-0.133
-0.105
-0.085
-0.070
-0.056
-0.049
-0.042
-0.037
-0.034
-0.353
0.391
2.744
6.095
5.778
4.488
27.599
581.299
25883.799
101388.453
22197.836
468.264
21.703
1.454
3.121
31.935
257.086
915.051
915.143
234.514
29.667
2.901
-0.180
-0.498
-0.490
-0.468
-0.442
-0.390
-0.337
-0.277
-0.214
-0.165
-0.129
-0.103
-0.082
-0.068
-0.056
-0.047
-0.043
-0.038
-0.036
0.125
3.431
15.168
31.657
29.263
13.029
14.395
160.416
2722.725
10439.453
2123.693
142.381
9.303
0.459
3.794
40.819
340.981
1544.689
1389.520
312.135
39.915
4.752
0.413
-0.265
-0.234
-0.125
-0.310
-0.370
-0.327
-0.279
-0.219
-0.166
-0.129
-0.102
-0.082
-0.068
-0.056
-0.050
-0.044
-0.040
-0.040
0.770
8.020
37.450
87.402
80.230
27.294
8.031
19.711
110.097
219.073
99.624
16.716
1.412
-0.317
1.938
21.126
148.715
502.847
460.115
147.625
33.257
9.991
2.362
0.333
0.262
0.443
-0.092
-0.346
-0.323
-0.279
-0.219
-0.166
-0.129
-0.101
-0.083
-0.069
-0.061
-0.054
-0.048
-0.046
-0.046
0.908
8.031
37.585
95.754
80.936
30.082
5.974
2.071
5.059
7.594
4.795
0.808
-0.541
-0.662
0.216
5.276
27.476
70.937
83.624
69.964
58.058
28.075
6.763
1.184
0.309
0.172
-0.200
-0.353
-0.317
-0.275
-0.215
-0.162
-0.126
-0.100
-0.084
-0.072
-0.064
-0.059
-0.056
-0.056
-0.055
0.357
3.888
17.294
40.323
40.097
18.551
5.613
0.685
-0.335
-0.417
-0.593
-0.805
-0.836
-0.775
-0.562
0.453
3.871
11.421
33.981
83.917
105.327
44.700
10.567
1.562
0.059
-0.250
-0.348
-0.352
-0.307
-0.265
-0.205
-0.156
-0.125
-0.101
-0.085
-0.076
-0.070
-0.067
-0.066
-0.067
-0.073
-0.272
-0.288
-0.319
-0.344
-0.366
-0.383
-0.357
-0.330
0.325
8.983
148.915
3340.892
54813.824
73213.984
5978.314
282.573
16.940
0.992
-0.185
-0.225
-0.197
-0.164
-0.129
-0.103
-0.086
-0.073
-0.062
-0.055
-0.050
-0.042
-0.039
-0.036
-0.031
-0.028
-0.024
-0.020
-0.018
-0.015
-0.014
-0.011
-0.008
-0.205
-0.212
-0.231
-0.259
-0.293
-0.324
-0.336
-0.336
-0.084
2.718
27.321
234.554
1125.566
1249.744
341.285
44.695
4.476
0.178
-0.228
-0.221
-0.199
-0.162
-0.130
-0.106
-0.088
-0.075
-0.065
-0.058
-0.050
-0.045
-0.041
-0.037
-0.034
-0.029
-0.025
-0.022
-0.019
-0.016
-0.014
-0.012
-0.009
-0.159
-0.162
-0.171
-0.189
-0.219
-0.255
-0.282
-0.297
-0.255
0.303
3.521
16.947
44.706
48.576
21.516
5.238
0.605
-0.169
-0.245
-0.227
-0.203
-0.165
-0.134
-0.111
-0.094
-0.080
-0.070
-0.062
-0.055
-0.049
-0.045
-0.040
-0.035
-0.032
-0.026
-0.023
-0.020
-0.018
-0.014
-0.012
-0.010
-0.127
-0.129
-0.133
-0.145
-0.163
-0.188
-0.217
-0.229
-0.240
-0.185
0.161
1.112
2.587
2.583
1.439
0.292
-0.167
-0.259
-0.252
-0.238
-0.207
-0.171
-0.143
-0.120
-0.101
-0.088
-0.078
-0.069
-0.061
-0.055
-0.050
-0.044
-0.040
-0.036
-0.031
-0.026
-0.023
-0.020
-0.017
-0.014
-0.011
-0.105
-0.104
-0.109
-0.116
-0.127
-0.145
-0.168
-0.187
-0.197
-0.206
-0.196
-0.140
-0.062
-0.058
-0.153
-0.234
-0.268
-0.269
-0.264
-0.248
-0.216
-0.184
-0.158
-0.136
-0.117
-0.101
-0.088
-0.078
-0.069
-0.062
-0.055
-0.049
-0.044
-0.039
-0.034
-0.030
-0.026
-0.024
-0.020
-0.017
-0.013
-0.092
-0.091
-0.093
-0.098
-0.106
-0.119
-0.137
-0.158
-0.177
-0.185
-0.195
-0.206
-0.220
-0.236
-0.253
-0.268
-0.279
-0.285
-0.278
-0.259
-0.236
-0.211
-0.185
-0.161
-0.141
-0.123
-0.106
-0.092
-0.080
-0.070
-0.061
-0.053
-0.048
-0.043
-0.039
-0.033
-0.030
-0.026
-0.023
-0.019
-0.015
-0.085
-0.084
-0.084
-0.089
-0.094
-0.105
-0.118
-0.136
-0.157
-0.177
-0.193
-0.207
-0.223
-0.242
-0.263
-0.284
-0.299
-0.302
-0.297
-0.289
-0.273
-0.252
-0.228
-0.202
-0.178
-0.154
-0.132
-0.112
-0.096
-0.082
-0.070
-0.062
-0.054
-0.048
-0.043
-0.038
-0.033
-0.029
-0.025
-0.022
-0.017
-0.081
-0.080
-0.081
-0.084
-0.089
-0.098
-0.111
-0.128
-0.148
-0.167
-0.190
-0.213
-0.235
-0.256
-0.277
-0.298
-0.315
-0.328
-0.338
-0.339
-0.329
-0.310
-0.284
-0.255
-0.225
-0.197
-0.170
-0.143
-0.119
-0.099
-0.083
-0.072
-0.063
-0.056
-0.049
-0.043
-0.037
-0.033
-0.029
-0.025
-0.019
-0.080
-0.079
-0.079
-0.084
-0.090
-0.099
-0.114
-0.132
-0.155
-0.178
-0.205
-0.230
-0.253
-0.276
-0.301
-0.328
-0.354
-0.373
-0.382
-0.377
-0.359
-0.341
-0.320
-0.298
-0.268
-0.234
-0.204
-0.180
-0.151
-0.124
-0.102
-0.086
-0.074
-0.064
-0.057
-0.050
-0.044
-0.038
-0.033
-0.028
-0.022
-0.083
-0.080
-0.082
-0.086
-0.094
-0.108
-0.126
-0.151
-0.182
-0.210
-0.229
-0.249
-0.273
-0.306
-0.347
-0.386
-0.407
-0.420
-0.414
-0.397
-0.379
-0.354
-0.318
-0.286
-0.281
-0.274
-0.242
-0.209
-0.183
-0.156
-0.128
-0.106
-0.089
-0.078
-0.068
-0.060
-0.053
-0.046
-0.040
-0.033
-0.027
-0.086
-0.084
-0.085
-0.091
-0.103
-0.122
-0.151
-0.185
-0.211
-0.231
-0.252
-0.275
-0.305
-0.343
-0.392
-0.436
-0.463
-0.454
-0.407
-0.318
-0.207
0.014
0.397
0.653
0.351
-0.027
-0.228
-0.247
-0.218
-0.192
-0.164
-0.133
-0.112
-0.096
-0.085
-0.076
-0.067
-0.058
-0.050
-0.041
-0.034
-0.091
-0.088
-0.093
-0.100
-0.117
-0.145
-0.184
-0.217
-0.239
-0.260
-0.248
-0.208
-0.233
-0.345
-0.443
-0.479
-0.503
-0.435
-0.106
0.638
1.729
4.214
9.923
14.394
9.675
3.172
0.409
-0.215
-0.267
-0.235
-0.210
-0.174
-0.147
-0.128
-0.115
-0.103
-0.092
-0.079
-0.066
-0.054
-0.044
-0.096
-0.094
-0.098
-0.112
-0.137
-0.176
-0.221
-0.248
-0.264
-0.196
0.210
1.026
1.108
0.303
-0.334
-0.519
-0.479
0.000
1.633
5.606
12.910
45.531
179.466
310.524
162.748
34.799
4.733
0.242
-0.294
-0.301
-0.271
-0.237
-0.203
-0.182
-0.167
-0.151
-0.135
-0.116
-0.095
-0.076
-0.059
-0.102
-0.101
-0.109
-0.128
-0.160
-0.209
-0.251
-0.271
-0.257
0.249
3.185
9.682
10.568
4.092
0.368
-0.466
-0.037
3.374
7.724
19.704
53.856
426.457
4724.564
14186.019
4202.484
341.176
25.120
1.715
-0.239
-0.369
-0.359
-0.331
-0.290
-0.260
-0.237
-0.219
-0.201
-0.176
-0.145
-0.113
-0.085
-0.111
-0.110
-0.122
-0.146
-0.187
-0.245
-0.278
-0.307
-0.214
1.229
9.945
36.200
39.699
14.039
1.800
-0.313
0.573
8.899
15.324
26.259
119.419
2403.444
100004.117
100001.070
84839.867
1917.108
74.217
4.055
-0.124
-0.426
-0.441
-0.428
-0.365
-0.313
-0.278
-0.256
-0.240
-0.225
-0.208
-0.169
-0.125
-0.117
-0.120
-0.135
-0.166
-0.215
-0.274
-0.315
-0.335
-0.082
2.046
14.033
47.094
55.628
18.207
2.607
-0.251
-0.151
2.735
5.584
15.740
110.197
2992.845
100006.438
100013.516
100018.164
2398.861
85.051
5.478
0.109
-0.463
-0.500
-0.483
-0.433
-0.358
-0.284
-0.254
-0.259
-0.246
-0.233
-0.220
-0.176
-0.123
-0.130
-0.147
-0.183
-0.241
-0.299
-0.343
-0.289
0.428
4.214
17.668
39.024
37.577
14.592
3.635
0.438
-0.366
-0.318
0.559
4.861
44.838
754.994
11061.876
41530.707
10135.742
827.022
87.152
13.591
3.153
0.262
-0.443
-0.514
-0.250
0.580
1.481
1.259
0.288
-0.167
-0.241
-0.228
-0.217
-0.131
-0.137
-0.160
-0.201
-0.261
-0.316
-0.362
-0.193
1.296
10.627
45.905
92.378
78.150
39.831
22.423
8.573
1.799
-0.266
-0.506
0.808
11.535
103.927
826.723
6136.546
16510.801
4811.478
470.730
143.878
47.441
7.759
0.354
-0.122
2.998
16.812
41.958
32.021
8.566
1.102
-0.137
-0.234
-0.222
-0.139
-0.147
-0.171
-0.216
-0.280
-0.331
-0.381
-0.166
1.836
14.463
69.704
163.671
200.695
373.615
380.652
125.000
19.469
1.880
-0.476
-0.195
5.642
87.628
2159.906
84873.016
100037.125
73476.633
4412.229
4514.919
836.946
59.831
3.831
2.128
30.265
352.725
1796.535
1103.147
125.947
9.543
0.541
-0.215
-0.226
-0.145
-0.154
-0.179
-0.229
-0.295
-0.348
-0.407
-0.282
1.227
10.114
47.811
168.545
1312.228
11032.518
12494.129
1916.514
135.742
9.280
0.043
-0.337
4.787
83.805
2145.087
84848.844
100052.734
74875.797
59011.066
100069.836
7512.930
211.726
10.523
7.572
145.855
5884.048
100195.164
48019.836
1007.630
38.330
2.098
-0.126
-0.231
-0.152
-0.161
-0.188
-0.238
-0.311
-0.376
-0.445
-0.431
0.204
3.934
24.819
302.533
8610.723
100006.250
100001.219
16132.310
454.883
21.012
0.671
-0.397
3.263
40.113
477.676
5330.802
16187.869
6384.132
57711.695
100054.688
8636.295
244.230
21.695
13.870
219.988
12113.959
100826.523
100675.453
1711.974
56.029
3.348
-0.036
-0.234
-0.160
-0.170
-0.196
-0.247
-0.328
-0.413
-0.489
-0.513
-0.342
1.154
15.415
286.581
8599.094
100005.773
100003.820
16133.936
455.361
21.084
0.654
-0.544
1.653
16.086
72.943
258.068
437.364
478.546
2798.552
4866.132
1958.505
671.375
120.185
24.796
106.999
1533.136
11240.860
5804.251
483.262
35.852
2.736
-0.049
-0.238
-0.172
-0.181
-0.208
-0.260
-0.343
-0.448
-0.511
-0.526
-0.507
0.276
7.954
95.249
1275.732
11061.641
12531.857
1930.732
138.839
9.786
0.056
-0.738
0.113
4.683
13.975
22.683
27.962
62.371
467.481
6095.275
36004.086
12499.677
920.377
63.475
38.326
170.537
443.755
352.249
90.550
13.028
1.235
-0.150
-0.243
-0.185
-0.196
-0.223
-0.274
-0.358
-0.448
-0.519
-0.520
-0.310
0.921
8.012
52.307
280.965
801.252
687.517
205.711
31.783
3.972
-0.015
-0.712
-0.721
0.083
1.558
3.415
9.195
52.827
929.254
27374.285
100003.734
73216.281
2392.202
107.373
21.243
27.217
48.124
39.586
14.933
2.982
0.155
-0.239
-0.244
-0.207
-0.218
-0.245
-0.298
-0.370
-0.439
-0.497
-0.289
1.268
7.811
36.756
173.358
755.202
2007.536
1285.445
247.354
30.583
6.261
3.155
1.449
-0.538
-0.736
0.275
5.517
29.262
97.778
564.574
9747.521
63299.922
20952.426
1253.644
75.342
12.065
5.922
5.112
4.051
1.543
0.199
-0.215
-0.268
-0.221
-0.239
-0.249
-0.276
-0.327
-0.388
-0.441
-0.440
0.372
6.454
42.073
333.248
2747.429
5865.066
3462.338
1414.306
231.740
32.592
15.330
41.860
37.621
2.467
-0.585
1.459
16.249
99.034
294.464
379.817
763.574
1930.890
1127.765
179.750
20.955
4.081
1.233
0.398
0.069
-0.144
-0.262
-0.282
-0.237
-0.182
-0.285
-0.295
-0.321
-0.368
-0.419
-0.461
-0.415
1.129
14.213
131.858
3016.701
100038.078
100164.875
47963.910
1409.258
125.964
23.111
17.832
107.448
102.963
5.211
-0.282
3.915
38.209
200.411
535.405
491.482
173.125
100.825
59.541
18.695
3.394
0.591
-0.080
-0.276
-0.326
-0.314
-0.283
-0.240
-0.191
-0.145
-0.347
-0.357
-0.379
-0.423
-0.470
-0.505
-0.481
0.761
12.984
193.725
7623.497
100014.047
100029.203
100058.945
2713.205
92.084
11.610
6.784
14.846
12.609
0.806
0.191
15.260
257.284
2665.938
4053.104
672.756
95.388
18.073
5.253
1.406
0.063
-0.291
-0.355
-0.342
-0.313
-0.273
-0.235
-0.193
-0.149
-0.109
-0.402
-0.410
-0.437
-0.485
-0.542
-0.579
-0.607
0.007
6.773
99.398
2392.026
73233.398
100129.945
31780.615
1302.080
100.979
10.112
1.390
0.329
-0.235
-0.695
1.189
43.618
1774.842
100015.383
100037.688
5092.152
121.885
7.861
0.601
-0.248
-0.391
-0.389
-0.351
-0.309
-0.267
-0.229
-0.187
-0.144
-0.109
-0.080
-0.450
-0.457
-0.486
-0.542
-0.620
-0.662
-0.696
-0.527
1.604
21.971
241.636
1847.501
6032.309
27770.945
13094.590
685.402
37.476
1.802
-0.683
-0.857
-0.792
0.994
43.139
1771.591
94174.102
100004.289
4418.131
108.186
4.147
-0.146
-0.392
-0.381
-0.352
-0.306
-0.258
-0.214
-0.173
-0.137
-0.104
-0.079
-0.060
-0.457
-0.508
-0.553
-0.609
-0.683
-0.754
-0.763
-0.671
-0.083
3.882
32.309
453.132
23090.031
100050.547
100037.305
4165.967
385.146
10.050
-0.569
-0.876
-0.812
0.045
12.438
219.853
2283.601
2960.139
425.703
27.085
1.287
-0.326
-0.375
-0.357
-0.315
-0.251
-0.201
-0.159
-0.127
-0.101
-0.078
-0.061
-0.049
-0.158
-0.442
-0.610
-0.677
-0.731
-0.775
-0.593
0.100
1.559
4.048
18.005
273.306
9857.715
100014.359
79002.000
10678.796
2643.871
20.798
-0.426
-0.837
-0.805
-0.579
1.279
13.760
57.911
63.984
22.208
2.819
-0.093
-0.361
-0.342
-0.313
-0.249
-0.192
-0.151
-0.119
-0.096
-0.077
-0.062
-0.050
-0.042
1.214
0.001
-0.540
-0.702
-0.740
-0.552
1.022
8.612
29.754
47.451
44.408
102.270
666.815
3083.684
1682.391
400.165
116.712
4.854
-0.163
-0.534
-0.684
-0.690
-0.466
0.300
1.749
2.229
0.808
-0.131
-0.349
-0.337
-0.306
-0.253
-0.195
-0.152
-0.119
-0.095
-0.077
-0.063
-0.053
-0.044
-0.037
3.763
0.893
-0.348
-0.687
-0.643
0.410
10.364
88.616
505.492
924.654
480.762
154.137
151.471
140.629
71.993
19.988
7.127
6.698
6.202
2.565
0.301
-0.502
-0.620
-0.570
-0.483
-0.430
-0.431
-0.415
-0.369
-0.321
-0.271
-0.211
-0.161
-0.127
-0.100
-0.080
-0.065
-0.054
-0.046
-0.039
-0.033
5.745
1.492
-0.030
-0.272
0.040
3.273
43.047
683.921
9762.203
31425.617
7659.426
557.819
108.595
46.781
16.020
12.384
42.151
104.522
104.240
37.513
7.361
0.548
-0.494
-0.575
-0.555
-0.524
-0.475
-0.431
-0.380
-0.315
-0.246
-0.189
-0.145
-0.112
-0.089
-0.073
-0.058
-0.049
-0.042
-0.035
-0.033
4.118
1.900
2.276
4.139
4.793
9.427
82.958
1757.586
55088.887
100673.727
41566.680
1430.402
79.693
17.296
10.852
55.940
503.472
2386.687
2386.182
455.035
48.339
4.221
-0.148
-0.524
-0.524
-0.516
-0.482
-0.430
-0.377
-0.312
-0.240
-0.183
-0.138
-0.107
-0.085
-0.069
-0.055
-0.047
-0.041
-0.035
-0.034
2.953
6.610
23.282
52.577
49.799
28.141
72.976
1069.735
21379.705
86060.781
16558.662
788.810
47.484
6.820
15.371
197.897
4204.182
54814.281
47550.168
3745.801
179.266
12.022
0.791
-0.104
0.037
0.169
-0.238
-0.403
-0.366
-0.316
-0.250
-0.188
-0.142
-0.109
-0.086
-0.069
-0.055
-0.047
-0.041
-0.037
-0.036
5.485
28.908
178.581
553.585
456.302
131.171
46.717
192.873
1383.345
2940.573
1131.959
153.254
15.038
2.596
16.726
283.929
7606.369
100001.164
100004.680
6750.428
270.833
20.847
3.853
2.208
6.508
14.677
3.782
-0.165
-0.363
-0.322
-0.265
-0.197
-0.147
-0.111
-0.087
-0.069
-0.056
-0.049
-0.043
-0.039
-0.039
9.674
75.924
676.008
2983.373
2386.933
457.855
52.357
29.091
83.637
129.180
76.319
18.395
2.333
0.526
9.102
124.883
1720.702
14191.894
12528.601
1669.433
253.595
76.596
17.120
8.953
29.739
104.170
16.470
0.323
-0.355
-0.323
-0.272
-0.203
-0.150
-0.113
-0.089
-0.072
-0.060
-0.052
-0.049
-0.046
-0.045
9.452
75.444
747.777
3342.910
2671.234
460.057
48.128
7.000
5.887
7.420
4.738
1.212
-0.368
-0.405
2.242
23.235
164.890
575.255
748.998
1064.321
1410.551
416.972
62.388
16.398
17.499
31.081
6.928
0.004
-0.355
-0.318
-0.269
-0.199
-0.149
-0.112
-0.090
-0.075
-0.066
-0.058
-0.054
-0.054
-0.054
5.871
33.293
217.897
693.879
656.293
193.878
39.825
6.487
0.518
-0.252
-0.502
-0.727
-0.801
-0.705
-0.136
2.923
15.594
67.582
440.710
2679.285
4205.499
1015.768
107.695
15.236
6.789
3.045
0.547
-0.298
-0.348
-0.308
-0.255
-0.191
-0.144
-0.111
-0.091
-0.079
-0.070
-0.066
-0.063
-0.065
-0.069
-0.263
-0.288
-0.324
-0.353
-0.381
-0.406
-0.388
-0.350
0.490
12.337
234.759
6739.281
100000.039
99999.852
14185.612
413.231
21.444
1.132
-0.230
-0.274
-0.238
-0.197
-0.153
-0.123
-0.102
-0.086
-0.074
-0.065
-0.057
-0.051
-0.045
-0.042
-0.037
-0.034
-0.029
-0.025
-0.022
-0.018
-0.016
-0.013
-0.011
-0.194
-0.208
-0.231
-0.264
-0.303
-0.336
-0.353
-0.351
-0.037
3.447
37.829
375.382
1916.301
2386.297
553.672
62.395
5.600
0.228
-0.279
-0.275
-0.245
-0.200
-0.158
-0.127
-0.105
-0.089
-0.077
-0.068
-0.060
-0.053
-0.048
-0.044
-0.040
-0.037
-0.032
-0.028
-0.024
-0.020
-0.016
-0.014
-0.011
-0.147
-0.155
-0.167
-0.191
-0.224
-0.266
-0.295
-0.314
-0.260
0.381
4.441
21.481
57.379
67.939
29.627
6.561
0.762
-0.207
-0.298
-0.280
-0.254
-0.208
-0.167
-0.136
-0.113
-0.095
-0.083
-0.073
-0.065
-0.059
-0.053
-0.048
-0.043
-0.039
-0.034
-0.030
-0.025
-0.022
-0.018
-0.015
-0.013
-0.115
-0.119
-0.129
-0.142
-0.162
-0.192
-0.222
-0.240
-0.254
-0.191
0.205
1.420
2.999
3.233
1.798
0.329
-0.196
-0.301
-0.296
-0.284
-0.259
-0.219
-0.181
-0.150
-0.124
-0.106
-0.092
-0.081
-0.072
-0.065
-0.060
-0.054
-0.049
-0.045
-0.040
-0.034
-0.029
-0.025
-0.022
-0.017
-0.015
-0.095
-0.099
-0.104
-0.113
-0.126
-0.147
-0.173
-0.195
-0.207
-0.220
-0.210
-0.141
-0.069
-0.073
-0.176
-0.274
-0.311
-0.312
-0.307
-0.294
-0.267
-0.238
-0.202
-0.169
-0.143
-0.122
-0.105
-0.091
-0.081
-0.073
-0.066
-0.059
-0.053
-0.049
-0.044
-0.039
-0.034
-0.029
-0.025
-0.020
-0.016
-0.083
-0.086
-0.089
-0.095
-0.105
-0.120
-0.140
-0.164
-0.185
-0.197
-0.212
-0.232
-0.256
-0.282
-0.305
-0.316
-0.324
-0.330
-0.327
-0.311
-0.292
-0.271
-0.236
-0.201
-0.171
-0.146
-0.126
-0.108
-0.094
-0.082
-0.074
-0.066
-0.059
-0.054
-0.049
-0.043
-0.038
-0.033
-0.028
-0.024
-0.019
-0.076
-0.077
-0.081
-0.085
-0.093
-0.105
-0.120
-0.141
-0.162
-0.186
-0.207
-0.229
-0.256
-0.290
-0.319
-0.337
-0.353
-0.358
-0.357
-0.352
-0.344
-0.325
-0.289
-0.252
-0.215
-0.184
-0.156
-0.132
-0.113
-0.097
-0.084
-0.074
-0.067
-0.059
-0.054
-0.048
-0.042
-0.036
-0.031
-0.026
-0.021
-0.073
-0.074
-0.076
-0.079
-0.087
-0.097
-0.110
-0.128
-0.147
-0.171
-0.199
-0.229
-0.264
-0.301
-0.337
-0.364
-0.385
-0.402
-0.412
-0.413
-0.406
-0.385
-0.351
-0.311
-0.272
-0.234
-0.198
-0.166
-0.138
-0.115
-0.098
-0.084
-0.075
-0.067
-0.060
-0.053
-0.046
-0.040
-0.034
-0.029
-0.024
-0.071
-0.071
-0.073
-0.078
-0.085
-0.095
-0.111
-0.128
-0.149
-0.175
-0.204
-0.237
-0.273
-0.313
-0.360
-0.402
-0.436
-0.449
-0.453
-0.447
-0.425
-0.399
-0.373
-0.350
-0.322
-0.279
-0.238
-0.206
-0.172
-0.141
-0.116
-0.099
-0.085
-0.076
-0.067
-0.059
-0.052
-0.044
-0.038
-0.032
-0.026
-0.072
-0.072
-0.075
-0.079
-0.088
-0.100
-0.118
-0.141
-0.170
-0.201
-0.233
-0.264
-0.303
-0.352
-0.406
-0.452
-0.477
-0.489
-0.479
-0.446
-0.413
-0.390
-0.354
-0.320
-0.316
-0.321
-0.286
-0.240
-0.205
-0.174
-0.143
-0.118
-0.100
-0.088
-0.077
-0.068
-0.059
-0.051
-0.044
-0.037
-0.030
-0.075
-0.074
-0.076
-0.083
-0.094
-0.111
-0.135
-0.167
-0.204
-0.229
-0.256
-0.288
-0.332
-0.388
-0.455
-0.495
-0.506
-0.467
-0.260
0.123
0.458
0.511
0.690
0.878
0.486
0.008
-0.256
-0.283
-0.241
-0.209
-0.178
-0.144
-0.121
-0.105
-0.092
-0.082
-0.071
-0.061
-0.052
-0.044
-0.035
-0.079
-0.078
-0.080
-0.089
-0.104
-0.129
-0.162
-0.202
-0.230
-0.256
-0.286
-0.323
-0.373
-0.439
-0.493
-0.522
-0.507
-0.059
1.914
7.103
10.929
10.604
14.922
19.981
13.248
4.010
0.556
-0.221
-0.288
-0.251
-0.220
-0.182
-0.152
-0.132
-0.118
-0.105
-0.092
-0.078
-0.066
-0.054
-0.043
-0.082
-0.083
-0.087
-0.100
-0.120
-0.152
-0.195
-0.233
-0.257
-0.279
-0.280
-0.265
-0.312
-0.439
-0.527
-0.548
0.033
3.973
18.185
72.899
134.629
117.058
293.683
554.901
257.324
52.638
6.476
0.364
-0.297
-0.309
-0.274
-0.239
-0.203
-0.180
-0.162
-0.146
-0.128
-0.110
-0.091
-0.072
-0.056
-0.089
-0.088
-0.095
-0.111
-0.137
-0.178
-0.228
-0.257
-0.279
-0.276
-0.121
0.180
0.173
-0.215
-0.506
-0.424
6.507
167.215
221.470
443.515
873.711
990.605
11050.425
41320.035
9722.207
611.213
34.767
2.206
-0.213
-0.371
-0.354
-0.322
-0.280
-0.249
-0.224
-0.204
-0.186
-0.161
-0.132
-0.102
-0.077
-0.093
-0.094
-0.105
-0.125
-0.157
-0.207
-0.257
-0.283
-0.312
-0.242
0.223
1.133
1.202
0.229
-0.407
-0.218
24.478
1773.566
2215.212
631.988
1438.747
5741.919
100049.820
100005.047
100001.516
4203.609
104.856
5.588
-0.084
-0.424
-0.432
-0.415
-0.350
-0.296
-0.261
-0.238
-0.221
-0.207
-0.186
-0.149
-0.109
-0.098
-0.102
-0.116
-0.139
-0.180
-0.235
-0.285
-0.319
-0.337
-0.148
0.577
1.632
1.832
0.543
-0.339
-0.451
6.330
141.683
170.309
203.749
498.951
6880.734
100028.703
100021.820
100029.617
5329.594
130.850
7.239
0.081
-0.483
-0.492
-0.467
-0.408
-0.319
-0.240
-0.223
-0.238
-0.232
-0.216
-0.197
-0.152
-0.105
-0.111
-0.126
-0.155
-0.200
-0.257
-0.317
-0.356
-0.295
0.128
1.172
2.388
2.342
1.112
0.166
-0.321
-0.145
2.496
8.098
26.268
97.826
1278.275
31429.785
100455.711
28191.482
1539.440
128.160
13.207
1.517
-0.236
-0.504
-0.496
-0.216
0.759
1.782
1.489
0.353
-0.157
-0.236
-0.219
-0.195
-0.112
-0.120
-0.137
-0.168
-0.219
-0.278
-0.344
-0.372
-0.192
0.674
2.800
5.573
6.423
6.876
5.814
2.449
0.222
-0.402
0.118
2.845
18.364
164.612
1591.867
19916.758
85515.359
16242.233
852.890
65.959
12.052
1.826
-0.247
-0.153
3.430
22.476
58.513
43.785
10.885
1.152
-0.145
-0.231
-0.214
-0.119
-0.126
-0.147
-0.182
-0.237
-0.301
-0.368
-0.390
-0.147
1.057
4.677
11.515
28.993
59.571
62.758
27.052
5.646
0.257
-0.579
0.166
8.951
149.075
6016.379
100052.484
100034.109
100043.203
4877.819
333.921
84.943
11.103
0.801
1.946
39.817
674.216
4416.516
2286.136
179.237
11.063
0.420
-0.227
-0.223
-0.125
-0.134
-0.155
-0.194
-0.254
-0.322
-0.392
-0.431
-0.280
0.782
4.967
25.989
166.678
612.852
675.584
213.593
29.191
2.771
-0.422
0.158
11.331
172.703
6097.555
100098.836
100032.242
100118.523
5553.976
1295.442
322.165
32.367
2.717
7.173
221.985
18528.090
100012.289
100011.406
2014.883
44.685
1.556
-0.192
-0.227
-0.131
-0.142
-0.164
-0.204
-0.271
-0.352
-0.431
-0.488
-0.438
0.301
5.365
54.332
555.035
3341.294
3744.891
746.523
73.545
6.122
-0.139
0.555
18.479
230.553
1865.606
21624.031
84944.906
18495.041
1661.602
1221.638
329.664
39.962
5.953
9.623
309.100
40655.445
100032.109
100027.344
3387.486
55.159
2.031
-0.170
-0.230
-0.139
-0.149
-0.174
-0.218
-0.289
-0.386
-0.467
-0.507
-0.500
-0.034
4.507
53.125
554.370
3341.567
3745.471
746.866
73.670
6.141
-0.143
0.547
19.031
229.636
1301.670
1414.342
1037.422
458.306
244.192
298.017
193.779
85.035
24.612
8.503
91.762
2615.240
34621.289
13742.214
545.462
22.971
1.091
-0.202
-0.233
-0.150
-0.161
-0.186
-0.236
-0.310
-0.399
-0.480
-0.509
-0.475
-0.130
2.484
22.907
166.649
617.308
679.995
215.842
29.783
2.862
-0.439
-0.176
7.030
64.971
226.489
197.761
67.157
35.206
75.053
362.724
835.861
503.874
96.214
13.927
14.018
96.011
290.345
212.457
38.923
4.782
0.190
-0.243
-0.232
-0.164
-0.176
-0.204
-0.256
-0.326
-0.399
-0.465
-0.328
0.597
2.905
6.530
16.386
44.935
92.778
84.053
35.383
7.558
0.568
-0.656
-0.687
0.516
6.961
18.617
16.603
7.850
13.364
98.589
748.857
2138.188
1249.821
195.398
20.553
3.753
6.504
11.796
9.899
3.577
0.525
-0.201
-0.254
-0.221
-0.185
-0.199
-0.228
-0.282
-0.338
-0.396
-0.340
1.155
11.068
44.419
74.568
136.903
213.016
156.005
74.274
22.704
4.082
0.120
-0.584
-0.749
-0.723
-0.225
0.627
1.397
3.451
12.478
67.713
415.673
1126.098
611.252
114.137
14.777
1.654
0.538
0.733
0.538
0.098
-0.214
-0.269
-0.237
-0.197
-0.216
-0.229
-0.259
-0.310
-0.358
-0.396
-0.028
6.159
73.404
412.579
890.815
3858.353
8633.426
2444.911
259.109
32.934
4.525
0.418
0.108
-0.186
-0.756
-0.794
-0.364
1.643
7.432
17.901
32.120
86.796
164.383
114.155
29.553
4.830
0.400
-0.228
-0.275
-0.276
-0.291
-0.285
-0.253
-0.211
-0.163
-0.262
-0.273
-0.300
-0.349
-0.388
-0.414
0.208
10.904
167.278
1357.418
5766.006
100248.727
100031.367
84864.117
1738.817
64.922
4.998
0.430
0.475
0.185
-0.670
-0.738
0.313
5.905
21.152
33.024
27.202
20.051
19.060
12.496
4.658
0.736
-0.246
-0.376
-0.357
-0.330
-0.297
-0.265
-0.217
-0.172
-0.126
-0.311
-0.325
-0.353
-0.401
-0.439
-0.465
-0.040
7.067
87.997
690.202
11611.963
100120.258
100022.375
100024.047
3764.823
102.359
5.638
0.020
-0.369
-0.509
-0.781
-0.503
3.366
33.752
165.300
208.419
63.737
12.617
3.239
1.164
0.164
-0.288
-0.394
-0.370
-0.333
-0.298
-0.260
-0.215
-0.171
-0.129
-0.094
-0.361
-0.375
-0.406
-0.463
-0.512
-0.548
-0.453
1.588
19.385
162.023
3395.512
100040.773
100192.008
55481.094
1870.214
131.747
10.707
0.127
-0.764
-0.820
-0.799
-0.125
8.581
130.297
1083.109
1383.935
248.447
20.274
1.489
-0.194
-0.367
-0.394
-0.370
-0.328
-0.291
-0.249
-0.206
-0.162
-0.125
-0.095
-0.070
-0.392
-0.431
-0.470
-0.530
-0.600
-0.635
-0.650
-0.242
3.159
28.969
295.302
2578.319
10483.848
94476.578
36145.645
1185.093
46.391
1.719
-0.740
-0.848
-0.789
-0.154
8.543
129.877
958.930
1221.690
220.616
17.143
0.957
-0.341
-0.379
-0.367
-0.331
-0.282
-0.232
-0.187
-0.150
-0.119
-0.091
-0.070
-0.055
-0.061
-0.355
-0.526
-0.607
-0.673
-0.721
-0.715
-0.591
0.252
5.701
43.447
690.443
79052.547
100073.797
100019.391
7516.782
122.094
4.090
-0.610
-0.825
-0.782
-0.458
2.900
32.323
144.076
177.801
47.764
6.089
0.139
-0.354
-0.350
-0.336
-0.280
-0.221
-0.175
-0.140
-0.111
-0.089
-0.069
-0.054
-0.044
2.525
0.598
-0.394
-0.639
-0.714
-0.737
-0.456
0.654
3.481
10.262
50.177
518.668
26846.139
100108.063
100027.086
3939.532
93.285
4.083
-0.557
-0.772
-0.749
-0.638
0.017
3.285
10.463
12.652
4.997
0.655
-0.273
-0.346
-0.321
-0.283
-0.221
-0.170
-0.135
-0.107
-0.086
-0.069
-0.057
-0.047
-0.040
18.053
4.897
0.363
-0.566
-0.713
-0.343
2.134
15.353
58.561
103.690
206.184
994.455
2962.423
6508.342
3556.176
330.750
25.274
2.028
0.119
-0.325
-0.587
-0.655
-0.574
-0.270
0.212
0.327
-0.044
-0.319
-0.360
-0.329
-0.290
-0.233
-0.179
-0.138
-0.109
-0.087
-0.071
-0.058
-0.049
-0.041
-0.035
67.664
15.303
1.802
-0.337
-0.345
1.723
19.316
196.272
1547.371
3364.740
1533.418
2556.042
5363.421
1817.583
270.121
39.764
12.145
12.369
11.257
5.276
0.888
-0.368
-0.593
-0.581
-0.538
-0.498
-0.467
-0.428
-0.376
-0.325
-0.266
-0.205
-0.158
-0.122
-0.094
-0.077
-0.063
-0.051
-0.044
-0.037
-0.032
104.534
23.344
3.295
0.919
2.331
12.315
94.935
2150.236
84847.477
100021.898
63460.184
2671.732
2203.066
839.008
131.859
45.436
99.700
260.657
257.788
80.360
14.117
1.213
-0.432
-0.570
-0.551
-0.531
-0.488
-0.446
-0.406
-0.335
-0.260
-0.197
-0.151
-0.115
-0.090
-0.071
-0.056
-0.047
-0.041
-0.034
-0.031
64.793
18.048
10.552
15.297
20.845
59.121
280.118
7703.266
100034.375
100025.695
100047.844
5474.991
384.276
153.101
66.772
173.395
1745.419
14193.366
12491.881
1544.806
104.469
7.596
0.228
-0.313
-0.345
-0.417
-0.472
-0.450
-0.404
-0.351
-0.275
-0.208
-0.154
-0.117
-0.089
-0.069
-0.055
-0.046
-0.039
-0.035
-0.032
30.775
31.714
108.225
284.536
273.249
207.112
559.064
4064.637
100073.727
100032.203
100018.523
2685.643
111.977
31.256
63.202
603.161
31374.395
100008.445
100002.391
27367.787
504.998
23.767
2.999
2.396
3.437
4.088
0.966
-0.334
-0.387
-0.348
-0.294
-0.224
-0.168
-0.125
-0.093
-0.071
-0.056
-0.047
-0.040
-0.037
-0.036
50.726
150.826
1552.665
9724.588
7618.697
1022.604
419.056
652.192
4778.002
14202.122
3752.220
344.228
28.343
10.666
47.225
849.900
73228.867
100007.484
100016.359
63339.230
800.023
55.055
19.282
27.114
108.321
511.982
57.680
1.083
-0.359
-0.342
-0.306
-0.238
-0.179
-0.132
-0.099
-0.074
-0.058
-0.048
-0.043
-0.040
-0.039
80.902
490.491
14196.331
100002.641
100005.766
6766.939
305.555
102.262
153.886
238.608
125.781
29.756
4.361
2.923
21.055
316.258
8599.317
100022.734
100178.375
8520.886
1533.305
435.918
103.554
153.809
1582.274
100028.648
717.269
4.556
-0.312
-0.339
-0.310
-0.245
-0.186
-0.135
-0.100
-0.078
-0.060
-0.053
-0.048
-0.045
-0.045
61.861
477.814
16141.498
100008.883
100017.648
7626.039
250.809
23.298
10.435
10.837
6.826
1.888
-0.108
0.123
4.871
49.664
420.109
2012.486
3636.226
27778.260
54859.848
5995.888
406.286
338.219
454.700
2185.762
124.512
2.122
-0.327
-0.338
-0.309
-0.247
-0.185
-0.134
-0.101
-0.081
-0.065
-0.058
-0.053
-0.052
-0.054
33.383
158.227
2154.329
14281.943
11323.274
1560.541
192.993
23.651
2.748
0.091
-0.373
-0.636
-0.757
-0.616
0.317
5.708
35.092
252.703
6035.800
100023.180
100005.961
31354.002
801.327
187.519
121.116
38.543
6.285
0.182
-0.357
-0.337
-0.306
-0.239
-0.176
-0.131
-0.101
-0.083
-0.071
-0.064
-0.062
-0.063
-0.066
-0.251
-0.279
-0.319
-0.357
-0.389
-0.423
-0.427
-0.407
0.192
7.139
104.788
1720.185
18371.752
23926.381
2983.267
195.095
12.215
0.596
-0.338
-0.341
-0.295
-0.240
-0.186
-0.148
-0.121
-0.102
-0.087
-0.076
-0.067
-0.060
-0.054
-0.049
-0.045
-0.041
-0.037
-0.031
-0.027
-0.022
-0.019
-0.016
-0.013
-0.189
-0.203
-0.228
-0.263
-0.306
-0.344
-0.366
-0.373
-0.168
2.062
21.410
162.781
675.364
746.771
234.463
32.053
3.400
-0.014
-0.351
-0.332
-0.302
-0.248
-0.195
-0.156
-0.127
-0.106
-0.091
-0.080
-0.071
-0.064
-0.058
-0.054
-0.049
-0.046
-0.040
-0.035
-0.031
-0.025
-0.021
-0.017
-0.014
-0.139
-0.149
-0.164
-0.187
-0.221
-0.264
-0.301
-0.323
-0.299
0.139
2.714
13.306
32.105
34.820
16.835
4.023
0.369
-0.301
-0.348
-0.326
-0.299
-0.259
-0.211
-0.169
-0.137
-0.115
-0.098
-0.087
-0.077
-0.070
-0.064
-0.059
-0.055
-0.050
-0.045
-0.040
-0.035
-0.029
-0.024
-0.019
-0.016
-0.108
-0.114
-0.125
-0.140
-0.160
-0.191
-0.226
-0.248
-0.268
-0.234
0.025
0.860
1.936
2.087
0.994
0.073
-0.284
-0.356
-0.346
-0.331
-0.299
-0.265
-0.230
-0.188
-0.153
-0.129
-0.109
-0.097
-0.087
-0.079
-0.073
-0.068
-0.063
-0.058
-0.052
-0.046
-0.040
-0.033
-0.028
-0.023
-0.018
-0.087
-0.093
-0.100
-0.109
-0.125
-0.147
-0.175
-0.201
-0.218
-0.237
-0.245
-0.216
-0.174
-0.198
-0.269
-0.338
-0.360
-0.351
-0.348
-0.342
-0.313
-0.284
-0.257
-0.213
-0.176
-0.147
-0.126
-0.109
-0.097
-0.089
-0.082
-0.076
-0.071
-0.065
-0.059
-0.053
-0.046
-0.039
-0.033
-0.027
-0.021
-0.077
-0.080
-0.086
-0.093
-0.103
-0.119
-0.140
-0.166
-0.192
-0.210
-0.234
-0.265
-0.304
-0.331
-0.350
-0.366
-0.369
-0.361
-0.365
-0.366
-0.346
-0.323
-0.297
-0.254
-0.210
-0.175
-0.149
-0.129
-0.112
-0.100
-0.092
-0.084
-0.078
-0.071
-0.066
-0.060
-0.052
-0.044
-0.037
-0.030
-0.023
-0.070
-0.073
-0.077
-0.081
-0.092
-0.104
-0.119
-0.140
-0.165
-0.196
-0.225
-0.260
-0.304
-0.340
-0.368
-0.394
-0.410
-0.408
-0.415
-0.419
-0.408
-0.389
-0.362
-0.313
-0.264
-0.220
-0.185
-0.156
-0.134
-0.116
-0.102
-0.093
-0.085
-0.078
-0.072
-0.065
-0.057
-0.048
-0.040
-0.033
-0.026
-0.066
-0.069
-0.072
-0.076
-0.085
-0.095
-0.109
-0.127
-0.149
-0.178
-0.213
-0.254
-0.305
-0.355
-0.391
-0.426
-0.455
-0.472
-0.474
-0.469
-0.459
-0.446
-0.422
-0.380
-0.330
-0.280
-0.234
-0.193
-0.161
-0.135
-0.117
-0.104
-0.094
-0.086
-0.079
-0.070
-0.061
-0.052
-0.044
-0.036
-0.029
-0.064
-0.065
-0.068
-0.074
-0.082
-0.092
-0.106
-0.126
-0.148
-0.175
-0.212
-0.255
-0.308
-0.370
-0.423
-0.468
-0.493
-0.503
-0.511
-0.510
-0.496
-0.477
-0.441
-0.406
-0.377
-0.336
-0.284
-0.240
-0.199
-0.164
-0.137
-0.118
-0.104
-0.094
-0.084
-0.075
-0.066
-0.055
-0.046
-0.039
-0.031
-0.063
-0.065
-0.068
-0.074
-0.082
-0.095
-0.110
-0.133
-0.160
-0.192
-0.231
-0.277
-0.336
-0.400
-0.467
-0.505
-0.521
-0.535
-0.510
-0.432
-0.381
-0.391
-0.412
-0.391
-0.376
-0.374
-0.337
-0.281
-0.236
-0.197
-0.161
-0.135
-0.117
-0.103
-0.092
-0.081
-0.071
-0.060
-0.050
-0.042
-0.034
-0.065
-0.066
-0.068
-0.076
-0.087
-0.103
-0.123
-0.151
-0.187
-0.225
-0.266
-0.311
-0.372
-0.440
-0.505
-0.527
-0.542
-0.414
0.209
1.633
2.533
1.666
0.795
0.520
0.227
-0.152
-0.333
-0.328
-0.273
-0.231
-0.193
-0.158
-0.133
-0.117
-0.103
-0.091
-0.079
-0.067
-0.056
-0.046
-0.038
-0.068
-0.069
-0.072
-0.081
-0.094
-0.115
-0.143
-0.178
-0.221
-0.255
-0.294
-0.343
-0.407
-0.479
-0.525
-0.550
-0.443
0.911
8.516
34.809
55.511
32.415
14.724
13.070
8.260
2.625
0.225
-0.303
-0.319
-0.270
-0.233
-0.190
-0.160
-0.138
-0.123
-0.108
-0.094
-0.080
-0.066
-0.055
-0.044
-0.071
-0.072
-0.078
-0.089
-0.105
-0.131
-0.168
-0.212
-0.249
-0.284
-0.325
-0.380
-0.450
-0.521
-0.555
-0.537
0.825
13.639
102.169
834.623
1876.878
569.018
196.277
239.063
136.339
29.507
3.965
0.089
-0.338
-0.320
-0.279
-0.238
-0.201
-0.175
-0.158
-0.141
-0.123
-0.104
-0.085
-0.069
-0.053
-0.076
-0.077
-0.084
-0.097
-0.119
-0.150
-0.194
-0.243
-0.276
-0.308
-0.352
-0.401
-0.474
-0.547
-0.588
-0.233
19.533
1243.849
2063.799
17237.043
78948.625
8897.260
3298.981
7618.674
2667.487
257.246
21.318
1.359
-0.287
-0.375
-0.344
-0.307
-0.264
-0.235
-0.210
-0.191
-0.170
-0.146
-0.118
-0.092
-0.069
-0.079
-0.081
-0.091
-0.108
-0.133
-0.173
-0.223
-0.269
-0.301
-0.337
-0.373
-0.396
-0.460
-0.551
-0.603
0.189
89.128
100031.148
100931.641
36106.246
100069.625
21419.936
47982.578
100017.805
41318.633
1389.553
57.582
3.401
-0.194
-0.423
-0.418
-0.390
-0.327
-0.279
-0.247
-0.223
-0.204
-0.186
-0.163
-0.127
-0.093
-0.084
-0.087
-0.100
-0.120
-0.150
-0.195
-0.250
-0.295
-0.333
-0.366
-0.374
-0.378
-0.445
-0.557
-0.622
-0.332
19.015
865.130
1274.038
3476.504
11366.575
4247.827
73359.203
100021.203
63314.754
1733.155
72.122
4.512
-0.107
-0.483
-0.472
-0.447
-0.380
-0.305
-0.247
-0.222
-0.223
-0.210
-0.193
-0.170
-0.127
-0.089
-0.095
-0.108
-0.131
-0.166
-0.217
-0.272
-0.328
-0.364
-0.367
-0.328
-0.292
-0.327
-0.423
-0.523
-0.599
0.224
7.505
32.005
143.806
291.992
624.361
6806.343
24162.924
6433.792
689.976
74.569
8.530
0.453
-0.468
-0.519
-0.476
-0.279
0.255
0.835
0.688
0.109
-0.181
-0.211
-0.194
-0.164
-0.096
-0.103
-0.117
-0.143
-0.182
-0.237
-0.296
-0.360
-0.387
-0.348
-0.214
0.007
0.349
0.633
0.555
-0.012
-0.507
-0.244
1.780
7.818
20.536
101.753
769.195
6591.416
18654.729
5367.933
422.302
32.377
2.975
-0.079
-0.502
-0.309
1.632
10.572
24.516
20.373
5.162
0.558
-0.181
-0.209
-0.188
-0.102
-0.109
-0.127
-0.153
-0.198
-0.258
-0.320
-0.387
-0.424
-0.363
-0.054
0.936
3.366
7.026
7.397
3.380
0.486
-0.510
-0.545
0.440
8.741
109.512
2448.472
100063.273
100027.336
98498.422
1926.852
85.115
9.611
1.164
-0.324
0.737
16.766
177.924
756.319
476.505
64.277
5.187
0.116
-0.218
-0.200
-0.107
-0.116
-0.134
-0.166
-0.213
-0.280
-0.352
-0.419
-0.472
-0.410
0.221
3.297
14.446
34.728
37.561
17.912
3.649
-0.018
-0.620
0.979
25.200
361.514
3950.422
101222.844
100146.578
98506.867
2162.283
105.575
18.519
2.887
0.045
3.057
78.273
2010.245
25209.207
10226.570
476.731
18.687
0.641
-0.209
-0.205
-0.114
-0.125
-0.144
-0.178
-0.231
-0.308
-0.392
-0.455
-0.507
-0.430
0.469
6.457
34.723
95.556
104.201
40.744
7.898
0.599
-0.473
3.283
88.708
3408.756
94673.648
53835.234
22173.154
6022.320
481.436
62.274
18.155
4.031
0.651
4.299
106.148
3377.703
56483.648
21588.330
673.402
22.598
0.822
-0.210
-0.208
-0.122
-0.134
-0.155
-0.193
-0.254
-0.338
-0.419
-0.472
-0.504
-0.437
0.421
6.387
34.715
95.622
104.278
40.791
7.924
0.613
-0.462
3.476
117.664
5809.724
100052.445
100257.148
2227.081
281.698
61.644
23.488
15.909
8.322
2.766
2.422
36.193
534.919
3378.686
1772.885
161.028
10.006
0.337
-0.227
-0.206
-0.132
-0.145
-0.170
-0.214
-0.280
-0.347
-0.425
-0.452
-0.315
-0.019
0.624
3.597
14.926
35.424
38.152
18.192
3.762
0.027
-0.591
1.168
35.483
673.180
5807.978
3872.059
326.469
30.584
12.814
22.733
35.934
25.280
8.819
1.981
5.045
33.207
96.852
71.851
15.925
1.780
-0.125
-0.230
-0.201
-0.147
-0.161
-0.188
-0.238
-0.294
-0.355
-0.381
0.145
3.066
9.896
12.249
8.991
9.764
11.785
10.133
4.742
0.765
-0.469
-0.712
-0.328
4.193
35.437
117.317
96.327
23.599
4.876
9.607
34.973
62.259
44.399
14.205
2.400
0.488
1.965
4.214
3.255
1.005
-0.064
-0.246
-0.220
-0.193
-0.169
-0.183
-0.213
-0.264
-0.310
-0.353
-0.020
4.977
52.914
307.557
356.099
140.218
85.591
46.125
14.245
3.217
0.063
-0.648
-0.752
-0.747
-0.363
1.324
3.472
3.285
1.203
1.389
6.763
23.219
40.887
29.354
10.303
1.631
-0.123
-0.256
-0.122
-0.141
-0.240
-0.272
-0.239
-0.207
-0.172
-0.201
-0.214
-0.244
-0.292
-0.331
-0.334
0.941
26.899
674.028
13729.315
21735.611
2296.753
1774.605
616.891
90.567
10.071
0.600
-0.631
-0.765
-0.800
-0.784
-0.677
-0.525
-0.310
0.165
1.032
3.049
7.952
12.219
9.510
3.266
0.457
-0.306
-0.384
-0.348
-0.324
-0.294
-0.257
-0.223
-0.186
-0.137
-0.247
-0.257
-0.284
-0.327
-0.363
-0.329
1.654
52.800
2601.894
100057.188
101014.469
21936.061
47657.023
8599.603
456.994
30.150
1.625
-0.578
-0.772
-0.802
-0.779
-0.735
-0.570
0.118
1.530
2.334
1.983
1.951
2.129
1.490
0.386
-0.226
-0.396
-0.374
-0.338
-0.311
-0.276
-0.234
-0.190
-0.145
-0.105
-0.288
-0.302
-0.333
-0.380
-0.414
-0.406
0.993
29.740
856.198
21674.451
31634.447
65066.828
100063.094
27377.189
923.582
43.723
2.693
-0.533
-0.783
-0.794
-0.765
-0.674
-0.131
2.488
8.271
10.306
4.498
0.994
0.059
-0.151
-0.310
-0.392
-0.382
-0.344
-0.314
-0.277
-0.232
-0.185
-0.143
-0.107
-0.079
-0.330
-0.347
-0.379
-0.436
-0.486
-0.517
-0.132
6.140
74.331
478.219
1361.600
11130.003
31434.598
6949.006
568.262
59.520
5.744
-0.253
-0.778
-0.785
-0.740
-0.595
0.534
7.179
24.480
29.735
10.808
1.656
-0.187
-0.386
-0.386
-0.375
-0.337
-0.297
-0.257
-0.212
-0.171
-0.135
-0.104
-0.080
-0.061
-0.250
-0.367
-0.439
-0.500
-0.567
-0.609
-0.577
0.209
5.419
27.953
135.354
692.168
2300.835
7963.557
3983.260
357.540
20.556
0.634
-0.724
-0.788
-0.737
-0.573
0.481
6.534
24.377
26.858
10.600
1.399
-0.211
-0.365
-0.355
-0.339
-0.292
-0.242
-0.195
-0.157
-0.126
-0.100
-0.078
-0.060
-0.048
1.156
0.133
-0.395
-0.573
-0.637
-0.676
-0.682
-0.539
0.424
5.748
35.369
269.224
6691.843
100070.719
41951.953
1316.702
45.234
1.663
-0.645
-0.763
-0.719
-0.610
-0.087
2.213
7.940
8.747
3.427
0.425
-0.294
-0.345
-0.330
-0.297
-0.237
-0.187
-0.148
-0.119
-0.096
-0.077
-0.061
-0.048
-0.040
16.751
4.590
0.354
-0.516
-0.677
-0.699
-0.477
0.565
3.740
19.728
159.317
1059.348
5370.101
36731.438
17314.955
843.323
35.466
1.507
-0.580
-0.709
-0.687
-0.631
-0.483
-0.004
0.774
1.047
0.271
-0.231
-0.350
-0.330
-0.298
-0.246
-0.191
-0.149
-0.118
-0.095
-0.076
-0.061
-0.050
-0.042
-0.037
178.038
31.903
3.809
-0.163
-0.610
-0.229
2.006
13.487
48.450
125.411
1169.233
23969.484
85125.188
15357.038
1422.065
156.593
15.095
1.860
0.239
-0.290
-0.561
-0.622
-0.593
-0.521
-0.415
-0.360
-0.394
-0.398
-0.361
-0.322
-0.274
-0.214
-0.165
-0.127
-0.100
-0.081
-0.065
-0.054
-0.045
-0.038
-0.033
1249.610
135.972
12.092
0.697
0.368
3.795
20.299
154.150
1022.129
2242.300
3810.254
100128.305
100032.328
84888.484
1773.231
103.876
28.493
16.134
10.514
4.599
0.811
-0.387
-0.585
-0.577
-0.550
-0.516
-0.476
-0.440
-0.391
-0.335
-0.266
-0.204
-0.157
-0.120
-0.091
-0.074
-0.059
-0.049
-0.041
-0.035
-0.030
2984.692
235.736
19.408
3.307
8.480
49.518
178.032
1484.304
35986.992
100071.078
28754.059
32360.209
100055.383
18414.799
993.190
312.877
213.138
241.466
217.715
68.121
12.060
1.102
-0.425
-0.544
-0.528
-0.527
-0.492
-0.457
-0.420
-0.352
-0.279
-0.217
-0.163
-0.122
-0.092
-0.072
-0.056
-0.046
-0.039
-0.033
-0.030
1141.794
150.844
27.999
28.136
67.108
612.453
3172.028
6592.139
100233.266
100035.891
100179.680
4592.084
2776.325
1145.015
808.421
1358.204
1804.623
8674.238
8602.677
1126.505
87.955
7.195
0.569
0.306
0.179
-0.162
-0.414
-0.441
-0.393
-0.356
-0.290
-0.230
-0.179
-0.133
-0.097
-0.072
-0.057
-0.046
-0.039
-0.034
-0.032
301.368
147.461
222.896
686.136
681.746
3591.550
42041.367
22263.002
99421.016
100044.969
73235.195
1783.928
178.526
194.340
860.232
2177.467
19047.182
100096.125
100011.492
16137.488
380.580
22.740
8.598
14.401
13.350
7.327
1.599
-0.258
-0.376
-0.341
-0.305
-0.241
-0.193
-0.149
-0.106
-0.077
-0.059
-0.047
-0.041
-0.036
-0.034
1044.644
740.970
4810.170
47565.352
36064.594
5049.965
23153.170
13287.564
3412.055
6774.145
2390.009
239.379
33.066
64.111
284.050
1131.073
41531.281
100046.016
100030.539
31425.965
650.892
80.321
98.002
287.891
297.432
645.197
62.333
1.492
-0.336
-0.335
-0.311
-0.255
-0.203
-0.160
-0.114
-0.081
-0.061
-0.050
-0.043
-0.039
-0.038
1957.734
1931.102
84975.438
100016.430
100029.219
31603.229
1677.334
792.008
221.267
189.248
96.460
23.516
5.803
12.752
52.428
287.652
6013.800
98535.813
85215.945
7977.037
3962.865
1086.873
1037.137
5777.862
4917.794
100350.047
735.974
5.734
-0.244
-0.334
-0.310
-0.263
-0.208
-0.165
-0.118
-0.084
-0.065
-0.054
-0.047
-0.043
-0.044
808.467
1503.656
98565.930
100022.750
100036.617
36009.402
562.176
63.551
18.784
9.828
5.345
1.572
0.203
1.583
7.922
47.075
354.883
1585.465
7367.517
100310.664
100044.023
27484.248
3438.568
30970.652
17434.016
2969.169
156.986
3.866
-0.226
-0.337
-0.310
-0.265
-0.212
-0.165
-0.120
-0.087
-0.068
-0.058
-0.052
-0.052
-0.054
184.453
379.976
6783.722
85055.664
64210.383
4257.391
422.705
46.852
5.045
0.310
-0.396
-0.643
-0.701
-0.439
0.643
6.077
37.563
462.059
27413.469
100019.938
100008.484
100060.109
2848.012
6628.934
3921.359
360.046
25.021
1.455
-0.294
-0.336
-0.308
-0.262
-0.209
-0.159
-0.117
-0.089
-0.072
-0.063
-0.060
-0.061
-0.064
-0.233
-0.259
-0.300
-0.349
-0.389
-0.432
-0.448
-0.455
-0.232
2.089
21.608
178.532
675.647
826.494
234.417
34.691
3.586
-0.133
-0.459
-0.421
-0.368
-0.297
-0.231
-0.182
-0.147
-0.122
-0.104
-0.091
-0.081
-0.071
-0.065
-0.060
-0.055
-0.051
-0.046
-0.040
-0.035
-0.028
-0.023
-0.019
-0.016
-0.179
-0.196
-0.219
-0.251
-0.298
-0.347
-0.378
-0.396
-0.336
0.460
5.986
32.050
87.729
95.650
40.955
8.155
0.872
-0.332
-0.437
-0.398
-0.357
-0.303
-0.245
-0.194
-0.156
-0.128
-0.109
-0.096
-0.086
-0.079
-0.072
-0.067
-0.062
-0.058
-0.052
-0.046
-0.041
-0.033
-0.027
-0.022
-0.018
-0.132
-0.144
-0.158
-0.180
-0.212
-0.255
-0.299
-0.327
-0.339
-0.178
0.719
3.706
8.220
8.878
4.664
1.004
-0.171
-0.394
-0.399
-0.387
-0.350
-0.303
-0.262
-0.213
-0.170
-0.140
-0.119
-0.105
-0.095
-0.087
-0.081
-0.076
-0.071
-0.067
-0.061
-0.055
-0.048
-0.040
-0.032
-0.026
-0.021
-0.102
-0.109
-0.119
-0.134
-0.156
-0.186
-0.226
-0.253
-0.277
-0.288
-0.199
0.079
0.412
0.459
0.089
-0.237
-0.266
-0.148
-0.205
-0.321
-0.348
-0.313
-0.277
-0.237
-0.191
-0.158
-0.134
-0.117
-0.106
-0.099
-0.093
-0.089
-0.084
-0.080
-0.073
-0.065
-0.057
-0.047
-0.039
-0.030
-0.024
-0.083
-0.089
-0.096
-0.107
-0.123
-0.144
-0.173
-0.205
-0.228
-0.252
-0.283
-0.308
-0.322
-0.338
-0.373
-0.298
0.057
0.465
0.325
-0.125
-0.337
-0.336
-0.304
-0.269
-0.219
-0.180
-0.153
-0.133
-0.120
-0.112
-0.106
-0.101
-0.096
-0.092
-0.085
-0.078
-0.067
-0.056
-0.046
-0.036
-0.028
-0.071
-0.077
-0.081
-0.090
-0.101
-0.118
-0.139
-0.168
-0.199
-0.227
-0.260
-0.308
-0.351
-0.379
-0.389
-0.250
0.245
0.920
0.613
-0.030
-0.353
-0.384
-0.351
-0.315
-0.260
-0.214
-0.180
-0.156
-0.137
-0.126
-0.118
-0.113
-0.108
-0.101
-0.096
-0.087
-0.076
-0.063
-0.052
-0.041
-0.031
-0.065
-0.068
-0.073
-0.079
-0.090
-0.102
-0.120
-0.141
-0.169
-0.206
-0.249
-0.303
-0.353
-0.390
-0.417
-0.338
0.004
0.402
0.196
-0.229
-0.432
-0.449
-0.422
-0.383
-0.321
-0.265
-0.221
-0.187
-0.163
-0.145
-0.133
-0.125
-0.118
-0.112
-0.104
-0.095
-0.083
-0.069
-0.057
-0.045
-0.035
-0.061
-0.064
-0.067
-0.073
-0.082
-0.094
-0.108
-0.127
-0.154
-0.188
-0.233
-0.291
-0.357
-0.404
-0.444
-0.454
-0.368
-0.270
-0.320
-0.456
-0.519
-0.510
-0.488
-0.449
-0.393
-0.335
-0.278
-0.230
-0.194
-0.166
-0.149
-0.137
-0.128
-0.120
-0.111
-0.101
-0.088
-0.074
-0.061
-0.048
-0.037
-0.058
-0.061
-0.063
-0.070
-0.079
-0.089
-0.106
-0.125
-0.149
-0.183
-0.227
-0.288
-0.360
-0.422
-0.470
-0.509
-0.519
-0.517
-0.534
-0.547
-0.540
-0.524
-0.504
-0.461
-0.421
-0.384
-0.338
-0.285
-0.234
-0.196
-0.168
-0.149
-0.136
-0.127
-0.116
-0.103
-0.091
-0.076
-0.062
-0.049
-0.039
-0.057
-0.059
-0.063
-0.069
-0.078
-0.091
-0.108
-0.129
-0.156
-0.192
-0.239
-0.302
-0.373
-0.448
-0.510
-0.539
-0.558
-0.561
-0.450
-0.174
-0.008
-0.137
-0.345
-0.430
-0.423
-0.405
-0.378
-0.330
-0.279
-0.229
-0.191
-0.164
-0.145
-0.132
-0.119
-0.105
-0.092
-0.077
-0.063
-0.051
-0.040
-0.058
-0.059
-0.062
-0.070
-0.082
-0.095
-0.115
-0.141
-0.173
-0.215
-0.268
-0.332
-0.398
-0.477
-0.542
-0.566
-0.558
-0.259
1.100
4.120
6.070
4.174
1.379
0.206
-0.168
-0.326
-0.395
-0.374
-0.315
-0.265
-0.218
-0.182
-0.157
-0.139
-0.124
-0.109
-0.094
-0.080
-0.065
-0.053
-0.042
-0.059
-0.060
-0.065
-0.075
-0.087
-0.106
-0.128
-0.161
-0.200
-0.250
-0.305
-0.368
-0.434
-0.515
-0.554
-0.557
-0.317
2.008
17.538
77.858
125.578
62.604
15.733
5.664
2.565
0.731
-0.181
-0.391
-0.359
-0.297
-0.250
-0.205
-0.174
-0.152
-0.134
-0.119
-0.102
-0.086
-0.070
-0.057
-0.045
-0.061
-0.064
-0.070
-0.080
-0.095
-0.116
-0.146
-0.184
-0.232
-0.285
-0.341
-0.403
-0.474
-0.550
-0.573
-0.519
0.720
15.743
215.546
2706.109
7530.602
1687.063
151.653
53.282
27.865
8.199
1.123
-0.251
-0.397
-0.339
-0.288
-0.240
-0.202
-0.177
-0.157
-0.139
-0.119
-0.101
-0.082
-0.066
-0.052
-0.065
-0.069
-0.075
-0.085
-0.103
-0.129
-0.166
-0.212
-0.266
-0.317
-0.374
-0.440
-0.514
-0.583
-0.608
-0.385
6.367
121.991
1963.592
100023.391
100034.719
78994.305
1096.541
480.906
235.736
48.410
5.915
0.213
-0.395
-0.382
-0.338
-0.292
-0.250
-0.220
-0.198
-0.177
-0.155
-0.131
-0.105
-0.083
-0.063
-0.067
-0.071
-0.080
-0.093
-0.116
-0.145
-0.188
-0.243
-0.297
-0.344
-0.401
-0.467
-0.540
-0.605
-0.638
-0.295
16.448
659.880
3761.937
100028.438
100030.648
100188.094
2567.311
3016.112
1127.346
149.091
14.392
0.874
-0.373
-0.427
-0.399
-0.360
-0.302
-0.258
-0.228
-0.206
-0.185
-0.168
-0.141
-0.109
-0.080
-0.072
-0.077
-0.087
-0.103
-0.128
-0.163
-0.211
-0.270
-0.323
-0.369
-0.421
-0.479
-0.549
-0.616
-0.650
-0.500
4.865
91.860
743.137
19883.320
100021.766
11483.638
1897.590
3764.268
1396.311
182.770
17.204
1.324
-0.349
-0.469
-0.451
-0.415
-0.347
-0.293
-0.254
-0.229
-0.208
-0.189
-0.168
-0.144
-0.105
-0.077
-0.083
-0.095
-0.113
-0.140
-0.180
-0.232
-0.290
-0.350
-0.392
-0.433
-0.486
-0.552
-0.619
-0.658
-0.682
-0.070
5.787
55.843
351.091
677.057
339.992
462.698
882.426
494.178
116.535
21.728
2.830
-0.179
-0.505
-0.488
-0.455
-0.362
-0.175
0.020
0.000
-0.135
-0.199
-0.189
-0.166
-0.134
-0.082
-0.089
-0.103
-0.123
-0.153
-0.197
-0.255
-0.314
-0.370
-0.414
-0.451
-0.478
-0.483
-0.483
-0.540
-0.637
-0.682
-0.083
3.189
12.044
22.366
35.706
145.912
592.485
1068.235
468.856
82.928
9.205
0.469
-0.467
-0.521
-0.431
0.091
1.926
4.254
3.251
1.011
-0.015
-0.195
-0.183
-0.158
-0.088
-0.097
-0.111
-0.134
-0.167
-0.217
-0.280
-0.341
-0.394
-0.442
-0.470
-0.386
-0.117
0.191
0.190
-0.255
-0.626
-0.706
-0.497
0.470
6.105
48.627
333.866
2452.504
5999.278
2141.289
235.479
20.318
1.630
-0.352
-0.524
-0.164
2.776
18.446
47.799
35.845
8.924
1.019
-0.132
-0.193
-0.171
-0.094
-0.103
-0.120
-0.145
-0.181
-0.236
-0.308
-0.377
-0.430
-0.480
-0.463
-0.143
0.783
2.024
2.180
0.859
-0.257
-0.681
-0.654
1.375
37.471
620.521
5314.958
5763.693
7012.731
2153.550
236.465
21.053
2.071
-0.241
-0.489
0.382
9.574
86.405
304.724
197.815
35.874
3.276
0.005
-0.198
-0.179
-0.101
-0.112
-0.129
-0.158
-0.200
-0.263
-0.345
-0.411
-0.457
-0.496
-0.408
0.206
2.066
4.519
4.880
2.368
0.202
-0.579
-0.516
4.794
178.590
13722.021
100087.602
100501.680
4391.400
519.952
83.914
10.391
1.423
-0.154
-0.420
0.475
12.667
117.254
425.395
273.240
43.474
3.936
0.047
-0.199
-0.182
-0.109
-0.120
-0.140
-0.173
-0.225
-0.292
-0.361
-0.430
-0.467
-0.483
-0.385
0.224
2.085
4.541
4.894
2.388
0.241
-0.550
-0.483
5.769
220.028
25210.555
100014.156
100052.516
5891.185
127.107
16.395
3.230
0.940
0.220
-0.199
0.103
5.484
39.385
117.359
78.307
16.955
1.852
-0.091
-0.201
-0.181
-0.119
-0.131
-0.155
-0.194
-0.251
-0.306
-0.371
-0.394
-0.225
0.131
0.260
0.294
1.002
2.166
2.272
0.925
-0.169
-0.604
-0.585
2.266
57.795
1771.182
25209.912
13717.133
679.167
29.172
3.240
1.603
1.817
1.249
0.265
-0.159
0.728
5.061
11.695
8.903
2.694
0.222
-0.198
-0.197
-0.177
-0.134
-0.146
-0.174
-0.218
-0.266
-0.315
-0.309
0.380
4.513
15.337
17.206
7.832
2.664
1.464
0.763
-0.055
-0.526
-0.664
-0.677
-0.079
7.000
63.798
219.897
178.003
36.135
3.873
0.690
1.738
2.696
2.047
0.632
-0.187
-0.291
0.139
0.629
0.498
0.016
-0.210
-0.216
-0.192
-0.165
-0.156
-0.170
-0.198
-0.244
-0.282
-0.318
0.145
7.267
95.643
599.673
760.294
155.755
27.485
10.031
2.789
0.165
-0.584
-0.696
-0.695
-0.663
-0.083
2.281
5.813
4.824
1.550
-0.074
0.114
1.129
2.051
1.539
0.408
-0.245
-0.395
-0.360
-0.307
-0.285
-0.271
-0.238
-0.208
-0.185
-0.137
-0.189
-0.202
-0.230
-0.271
-0.304
-0.282
1.539
43.309
1771.533
79230.195
100025.055
3953.559
222.805
77.416
16.910
2.273
-0.345
-0.693
-0.709
-0.723
-0.695
-0.557
-0.381
-0.369
-0.475
-0.455
-0.213
0.215
0.538
0.338
-0.093
-0.361
-0.398
-0.360
-0.329
-0.300
-0.260
-0.225
-0.196
-0.153
-0.109
-0.237
-0.246
-0.270
-0.308
-0.340
-0.274
2.545
95.600
7679.372
100012.164
100104.344
25762.078
1113.302
381.294
62.524
6.862
0.068
-0.664
-0.718
-0.726
-0.698
-0.646
-0.608
-0.541
-0.437
-0.381
-0.369
-0.305
-0.211
-0.251
-0.348
-0.401
-0.384
-0.350
-0.320
-0.282
-0.240
-0.198
-0.155
-0.116
-0.084
-0.274
-0.286
-0.315
-0.360
-0.389
-0.360
1.631
52.620
2285.011
100016.734
100162.688
6072.081
2023.600
681.338
97.642
10.203
0.388
-0.648
-0.713
-0.722
-0.687
-0.622
-0.550
-0.358
-0.027
0.055
-0.190
-0.368
-0.395
-0.387
-0.393
-0.371
-0.334
-0.303
-0.270
-0.227
-0.187
-0.148
-0.114
-0.086
-0.064
-0.298
-0.328
-0.358
-0.410
-0.459
-0.485
0.082
9.558
131.025
970.222
1309.536
656.136
774.866
337.991
73.008
12.557
1.124
-0.564
-0.725
-0.712
-0.665
-0.591
-0.472
-0.105
0.583
0.713
0.157
-0.286
-0.376
-0.367
-0.358
-0.328
-0.285
-0.247
-0.206
-0.169
-0.137
-0.108
-0.085
-0.066
-0.051
-0.083
-0.274
-0.405
-0.474
-0.536
-0.583
-0.521
0.475
7.007
24.355
49.065
99.859
191.301
292.936
187.023
40.037
4.135
-0.278
-0.706
-0.714
-0.652
-0.572
-0.443
-0.067
0.529
0.638
0.127
-0.261
-0.351
-0.340
-0.328
-0.289
-0.240
-0.194
-0.157
-0.127
-0.103
-0.083
-0.065
-0.052
-0.041
3.425
0.932
-0.194
-0.527
-0.604
-0.639
-0.654
-0.537
0.377
5.096
27.818
113.722
345.411
907.540
554.912
89.611
8.482
0.047
-0.644
-0.679
-0.638
-0.574
-0.491
-0.296
0.007
0.072
-0.158
-0.320
-0.343
-0.326
-0.299
-0.246
-0.195
-0.155
-0.124
-0.100
-0.081
-0.066
-0.052
-0.042
-0.036
57.288
13.168
1.736
-0.337
-0.637
-0.679
-0.579
0.022
2.951
26.771
285.738
2406.122
6134.409
2398.104
545.751
82.983
8.179
0.262
-0.572
-0.645
-0.629
-0.581
-0.535
-0.474
-0.380
-0.336
-0.358
-0.365
-0.340
-0.308
-0.268
-0.212
-0.166
-0.130
-0.103
-0.084
-0.067
-0.055
-0.044
-0.036
-0.032
1125.487
124.400
11.149
0.490
-0.499
-0.196
1.076
5.712
21.367
125.993
2998.400
100010.531
100032.852
84920.680
1787.228
89.455
12.657
2.666
0.250
-0.393
-0.584
-0.601
-0.574
-0.539
-0.507
-0.471
-0.437
-0.400
-0.358
-0.315
-0.256
-0.200
-0.153
-0.119
-0.093
-0.074
-0.060
-0.049
-0.041
-0.035
-0.031
23926.523
826.512
37.740
2.274
1.057
6.320
18.563
52.494
190.303
506.282
9885.045
100036.195
100013.406
100037.992
4841.691
295.467
103.927
26.328
7.101
2.039
0.095
-0.483
-0.580
-0.564
-0.537
-0.503
-0.469
-0.438
-0.398
-0.335
-0.269
-0.210
-0.161
-0.121
-0.092
-0.071
-0.057
-0.046
-0.038
-0.034
-0.028
100004.758
1723.516
64.387
6.002
16.626
129.295
451.944
549.901
1982.104
4841.979
5465.348
100197.102
100040.531
100259.352
4276.360
4800.891
1574.120
220.525
71.850
24.350
5.017
0.243
-0.472
-0.512
-0.503
-0.508
-0.480
-0.435
-0.393
-0.341
-0.277
-0.225
-0.179
-0.133
-0.098
-0.073
-0.057
-0.044
-0.038
-0.032
-0.029
21031.732
797.885
61.301
28.675
143.542
3459.737
41970.164
20428.414
7784.701
21021.639
6356.329
4162.697
8691.397
3919.165
27625.850
100052.055
16368.603
1662.374
953.364
237.358
29.839
3.143
0.696
1.198
0.978
0.135
-0.319
-0.411
-0.375
-0.338
-0.290
-0.234
-0.190
-0.152
-0.108
-0.077
-0.058
-0.046
-0.038
-0.033
-0.030
2834.717
962.423
272.296
404.253
792.749
49054.992
100041.828
100342.688
10846.866
8713.686
2701.286
376.354
274.016
1818.042
41346.859
100107.828
25315.576
11928.497
9768.351
1394.928
100.008
12.471
16.775
37.879
29.286
10.019
1.576
-0.147
-0.306
-0.218
-0.233
-0.239
-0.199
-0.164
-0.123
-0.086
-0.062
-0.048
-0.040
-0.035
-0.033
54874.434
14346.398
2966.458
14242.769
11365.681
27895.818
100096.867
100080.023
4822.372
842.609
347.679
71.003
47.862
462.074
4732.926
11162.030
5727.758
21236.998
20989.102
2192.139
201.374
73.076
358.609
1478.915
1050.845
171.303
18.191
1.274
0.033
0.306
0.145
-0.203
-0.211
-0.172
-0.133
-0.092
-0.065
-0.052
-0.043
-0.038
-0.038
100036.938
41872.469
25471.811
100073.094
100077.438
10894.374
8870.895
5082.399
465.031
74.770
31.027
9.284
9.562
53.536
263.169
481.526
873.346
3808.449
3984.745
1926.327
1987.679
768.571
8655.145
100011.102
92962.273
2217.817
87.117
4.434
0.429
0.472
0.230
-0.201
-0.218
-0.175
-0.139
-0.097
-0.071
-0.055
-0.047
-0.042
-0.043
31417.193
9208.658
27979.186
100050.133
100038.086
11089.858
450.500
123.624
30.221
6.684
2.229
0.453
0.802
5.075
17.339
36.550
108.715
386.474
2925.196
54895.234
100027.734
10205.088
49379.965
100029.203
100019.953
7543.657
138.709
5.992
0.392
0.012
-0.158
-0.256
-0.220
-0.179
-0.141
-0.099
-0.073
-0.059
-0.053
-0.051
-0.053
1163.674
689.669
3095.165
24115.387
16809.533
2397.960
304.809
38.714
5.002
0.160
-0.555
-0.700
-0.596
-0.107
1.002
4.119
20.916
253.392
9739.169
100008.016
100011.203
55023.496
9601.525
100045.164
100010.664
2389.633
69.503
4.041
0.098
-0.238
-0.284
-0.269
-0.220
-0.180
-0.136
-0.098
-0.075
-0.064
-0.060
-0.061
-0.063
-0.214
-0.238
-0.275
-0.325
-0.379
-0.431
-0.465
-0.478
-0.441
0.067
2.919
14.437
34.840
37.700
18.042
4.143
0.134
-0.540
-0.575
-0.515
-0.450
-0.369
-0.290
-0.226
-0.180
-0.149
-0.125
-0.110
-0.097
-0.086
-0.080
-0.075
-0.070
-0.064
-0.058
-0.051
-0.045
-0.037
-0.030
-0.024
-0.020
-0.168
-0.184
-0.204
-0.234
-0.277
-0.332
-0.383
-0.412
-0.421
-0.260
0.718
3.622
8.811
9.516
4.557
0.997
-0.309
-0.529
-0.516
-0.487
-0.431
-0.363
-0.305
-0.243
-0.194
-0.158
-0.134
-0.118
-0.106
-0.099
-0.092
-0.087
-0.082
-0.077
-0.072
-0.063
-0.055
-0.046
-0.037
-0.030
-0.022
-0.125
-0.136
-0.150
-0.170
-0.198
-0.239
-0.290
-0.327
-0.359
-0.352
-0.176
0.365
1.092
1.067
0.411
-0.156
-0.186
-0.003
-0.064
-0.317
-0.400
-0.363
-0.314
-0.267
-0.213
-0.173
-0.147
-0.131
-0.119
-0.112
-0.106
-0.102
-0.098
-0.094
-0.088
-0.079
-0.069
-0.058
-0.046
-0.035
-0.027
-0.096
-0.102
-0.114
-0.129
-0.150
-0.179
-0.217
-0.254
-0.284
-0.319
-0.343
-0.324
-0.285
-0.287
-0.326
0.054
1.794
4.069
3.041
0.801
-0.226
-0.367
-0.331
-0.293
-0.240
-0.194
-0.166
-0.147
-0.135
-0.128
-0.124
-0.121
-0.118
-0.115
-0.107
-0.097
-0.086
-0.071
-0.057
-0.043
-0.033
-0.077
-0.084
-0.093
-0.103
-0.118
-0.140
-0.168
-0.204
-0.235
-0.270
-0.317
-0.374
-0.407
-0.426
-0.267
1.298
8.699
20.161
15.226
4.107
0.255
-0.358
-0.363
-0.324
-0.274
-0.224
-0.190
-0.167
-0.154
-0.147
-0.144
-0.141
-0.140
-0.135
-0.126
-0.116
-0.101
-0.085
-0.068
-0.052
-0.038
-0.067
-0.072
-0.078
-0.086
-0.099
-0.115
-0.137
-0.165
-0.203
-0.244
-0.293
-0.355
-0.392
-0.416
-0.177
2.239
13.851
35.625
26.750
6.562
0.498
-0.382
-0.416
-0.376
-0.322
-0.264
-0.222
-0.194
-0.177
-0.167
-0.163
-0.160
-0.158
-0.151
-0.141
-0.129
-0.116
-0.097
-0.078
-0.059
-0.043
-0.059
-0.064
-0.068
-0.077
-0.087
-0.102
-0.118
-0.142
-0.175
-0.217
-0.277
-0.350
-0.396
-0.433
-0.287
1.266
7.885
18.313
15.171
3.648
0.099
-0.467
-0.482
-0.445
-0.388
-0.321
-0.269
-0.231
-0.205
-0.191
-0.181
-0.177
-0.173
-0.165
-0.153
-0.141
-0.125
-0.107
-0.086
-0.066
-0.048
-0.056
-0.059
-0.063
-0.071
-0.080
-0.091
-0.108
-0.130
-0.160
-0.202
-0.259
-0.336
-0.399
-0.442
-0.438
-0.044
1.561
3.629
2.950
0.572
-0.393
-0.560
-0.542
-0.502
-0.440
-0.384
-0.330
-0.280
-0.242
-0.216
-0.200
-0.192
-0.185
-0.175
-0.163
-0.148
-0.132
-0.112
-0.090
-0.069
-0.051
-0.053
-0.056
-0.060
-0.069
-0.076
-0.088
-0.106
-0.126
-0.156
-0.197
-0.255
-0.334
-0.409
-0.456
-0.502
-0.483
-0.288
-0.053
-0.153
-0.320
-0.388
-0.431
-0.499
-0.507
-0.463
-0.417
-0.380
-0.336
-0.285
-0.245
-0.220
-0.205
-0.193
-0.182
-0.169
-0.153
-0.134
-0.113
-0.090
-0.069
-0.051
-0.053
-0.056
-0.060
-0.067
-0.076
-0.089
-0.107
-0.128
-0.159
-0.203
-0.263
-0.338
-0.416
-0.490
-0.532
-0.528
-0.494
-0.383
0.048
1.064
1.811
1.196
0.217
-0.315
-0.441
-0.434
-0.405
-0.375
-0.331
-0.278
-0.240
-0.214
-0.197
-0.183
-0.167
-0.150
-0.131
-0.109
-0.087
-0.067
-0.051
-0.053
-0.054
-0.060
-0.067
-0.077
-0.093
-0.112
-0.137
-0.171
-0.219
-0.281
-0.349
-0.429
-0.518
-0.517
-0.383
-0.136
0.691
4.488
14.444
22.546
16.218
5.331
1.002
-0.161
-0.405
-0.430
-0.402
-0.364
-0.313
-0.260
-0.225
-0.200
-0.181
-0.163
-0.144
-0.125
-0.104
-0.083
-0.065
-0.050
-0.053
-0.055
-0.060
-0.069
-0.082
-0.098
-0.120
-0.151
-0.191
-0.244
-0.310
-0.374
-0.454
-0.520
-0.413
-0.010
0.920
4.936
28.917
121.975
214.247
130.592
33.404
6.246
1.098
-0.080
-0.397
-0.431
-0.392
-0.341
-0.284
-0.237
-0.205
-0.181
-0.161
-0.141
-0.121
-0.100
-0.081
-0.064
-0.050
-0.054
-0.056
-0.063
-0.074
-0.088
-0.108
-0.133
-0.169
-0.216
-0.276
-0.345
-0.411
-0.493
-0.529
-0.323
0.380
2.416
16.336
169.305
1453.007
3302.828
1087.510
150.430
20.892
5.572
1.331
-0.108
-0.421
-0.426
-0.369
-0.310
-0.256
-0.217
-0.189
-0.167
-0.147
-0.125
-0.105
-0.084
-0.067
-0.053
-0.056
-0.060
-0.069
-0.078
-0.095
-0.118
-0.149
-0.189
-0.244
-0.311
-0.385
-0.454
-0.534
-0.561
-0.358
0.300
3.430
38.326
891.998
31276.773
100748.023
15346.777
489.686
56.602
20.509
5.635
0.781
-0.330
-0.450
-0.400
-0.342
-0.285
-0.242
-0.213
-0.190
-0.168
-0.144
-0.120
-0.097
-0.076
-0.058
-0.059
-0.064
-0.072
-0.085
-0.104
-0.130
-0.166
-0.212
-0.272
-0.344
-0.423
-0.494
-0.568
-0.613
-0.520
-0.154
2.960
45.924
1343.238
93046.016
100236.969
36145.949
685.264
106.578
50.266
13.309
1.961
-0.218
-0.469
-0.427
-0.383
-0.330
-0.282
-0.245
-0.216
-0.193
-0.173
-0.149
-0.120
-0.093
-0.069
-0.063
-0.068
-0.078
-0.093
-0.114
-0.143
-0.184
-0.235
-0.300
-0.374
-0.451
-0.521
-0.581
-0.643
-0.631
-0.510
0.969
19.400
322.713
5782.934
19912.254
3490.948
241.974
107.779
59.315
16.416
2.487
-0.140
-0.486
-0.458
-0.427
-0.375
-0.311
-0.266
-0.233
-0.208
-0.187
-0.168
-0.149
-0.117
-0.086
-0.068
-0.074
-0.084
-0.101
-0.124
-0.156
-0.201
-0.258
-0.325
-0.394
-0.459
-0.524
-0.578
-0.639
-0.665
-0.668
-0.339
3.215
32.175
191.741
355.216
152.363
53.302
50.468
35.229
14.345
3.455
0.179
-0.454
-0.489
-0.460
-0.412
-0.345
-0.284
-0.230
-0.209
-0.202
-0.184
-0.163
-0.143
-0.107
-0.073
-0.078
-0.091
-0.109
-0.135
-0.171
-0.219
-0.279
-0.345
-0.405
-0.462
-0.522
-0.577
-0.628
-0.670
-0.694
-0.687
-0.249
2.190
8.439
12.933
12.217
19.952
45.607
59.417
34.245
9.984
1.321
-0.315
-0.515
-0.486
-0.442
-0.330
-0.068
0.204
0.122
-0.080
-0.184
-0.177
-0.156
-0.128
-0.077
-0.085
-0.098
-0.118
-0.147
-0.186
-0.239
-0.305
-0.367
-0.419
-0.471
-0.521
-0.552
-0.569
-0.614
-0.681
-0.737
-0.712
-0.539
-0.003
2.656
17.136
57.044
118.957
157.992
82.018
21.415
3.010
-0.134
-0.518
-0.501
-0.431
-0.077
1.149
2.675
2.038
0.585
-0.068
-0.185
-0.166
-0.143
-0.083
-0.092
-0.108
-0.128
-0.159
-0.204
-0.265
-0.339
-0.401
-0.451
-0.499
-0.522
-0.482
-0.432
-0.454
-0.597
-0.715
-0.742
-0.677
0.480
17.018
223.584
1104.787
938.971
254.887
96.039
21.800
3.054
-0.122
-0.530
-0.508
-0.377
0.463
3.822
8.875
6.785
2.056
0.150
-0.174
-0.174
-0.150
-0.090
-0.101
-0.116
-0.141
-0.176
-0.229
-0.296
-0.369
-0.426
-0.472
-0.512
-0.505
-0.415
-0.290
-0.293
-0.482
-0.655
-0.716
-0.586
2.553
70.715
2285.185
40650.184
21621.469
903.747
61.841
10.919
1.374
-0.299
-0.542
-0.513
-0.362
0.627
4.601
10.645
8.130
2.478
0.218
-0.173
-0.177
-0.153
-0.099
-0.109
-0.127
-0.156
-0.200
-0.256
-0.313
-0.379
-0.435
-0.473
-0.502
-0.485
-0.388
-0.261
-0.269
-0.450
-0.615
-0.679
-0.521
2.858
86.224
3376.947
94174.070
47863.883
1230.970
42.476
3.603
0.102
-0.434
-0.516
-0.504
-0.425
0.146
2.123
4.645
3.899
1.121
0.008
-0.188
-0.177
-0.152
-0.108
-0.120
-0.141
-0.175
-0.225
-0.269
-0.324
-0.367
-0.283
-0.077
-0.102
-0.285
-0.394
-0.373
-0.390
-0.518
-0.617
-0.647
-0.568
1.150
29.321
476.082
3376.817
2284.369
221.278
13.658
0.674
-0.332
-0.405
-0.448
-0.473
-0.456
-0.290
0.204
0.726
0.599
0.083
-0.173
-0.193
-0.174
-0.145
-0.122
-0.135
-0.160
-0.199
-0.241
-0.283
-0.301
0.137
2.526
7.953
8.785
3.556
0.524
-0.247
-0.451
-0.573
-0.633
-0.632
-0.625
-0.247
3.599
29.351
86.250
70.649
18.423
1.848
-0.287
-0.399
-0.341
-0.393
-0.445
-0.443
-0.393
-0.306
-0.222
-0.201
-0.217
-0.212
-0.191
-0.167
-0.128
-0.145
-0.157
-0.183
-0.225
-0.258
-0.296
-0.012
4.173
43.293
197.801
245.633
65.617
8.780
1.473
-0.010
-0.495
-0.637
-0.639
-0.631
-0.584
-0.219
1.201
3.267
2.668
0.703
-0.334
-0.492
-0.431
-0.377
-0.403
-0.437
-0.426
-0.382
-0.343
-0.310
-0.271
-0.234
-0.207
-0.183
-0.148
-0.105
-0.179
-0.190
-0.215
-0.253
-0.281
-0.287
0.794
20.247
476.222
6670.528
8856.769
859.360
50.884
8.963
1.938
-0.099
-0.588
-0.656
-0.641
-0.613
-0.575
-0.498
-0.401
-0.400
-0.479
-0.513
-0.504
-0.475
-0.441
-0.416
-0.415
-0.398
-0.363
-0.331
-0.298
-0.259
-0.224
-0.194
-0.157
-0.117
-0.083
-0.227
-0.234
-0.255
-0.289
-0.314
-0.293
1.384
43.294
1562.841
56483.539
94180.836
3404.074
116.167
24.453
5.932
0.549
-0.512
-0.651
-0.645
-0.616
-0.579
-0.549
-0.525
-0.513
-0.497
-0.486
-0.479
-0.458
-0.426
-0.404
-0.378
-0.347
-0.320
-0.297
-0.265
-0.227
-0.189
-0.153
-0.119
-0.090
-0.065
-0.258
-0.272
-0.299
-0.338
-0.362
-0.357
0.819
24.371
533.931
8855.675
13724.735
1119.389
96.404
31.977
8.390
1.064
-0.456
-0.645
-0.627
-0.613
-0.576
-0.529
-0.497
-0.480
-0.464
-0.444
-0.425
-0.401
-0.381
-0.366
-0.338
-0.300
-0.270
-0.240
-0.207
-0.174
-0.142
-0.113
-0.089
-0.069
-0.052
-0.276
-0.308
-0.338
-0.384
-0.428
-0.461
-0.141
4.904
52.704
274.756
348.767
102.163
41.919
22.796
7.434
1.287
-0.355
-0.634
-0.624
-0.602
-0.557
-0.502
-0.466
-0.439
-0.402
-0.382
-0.377
-0.364
-0.348
-0.335
-0.306
-0.265
-0.227
-0.191
-0.158
-0.131
-0.107
-0.086
-0.068
-0.054
-0.042
0.011
-0.227
-0.371
-0.442
-0.500
-0.554
-0.525
0.043
3.392
11.430
15.871
16.691
19.775
18.820
11.424
3.075
0.018
-0.578
-0.615
-0.606
-0.559
-0.490
-0.447
-0.412
-0.375
-0.356
-0.356
-0.347
-0.332
-0.313
-0.278
-0.230
-0.188
-0.153
-0.125
-0.103
-0.083
-0.067
-0.054
-0.044
-0.035
4.427
1.300
-0.108
-0.484
-0.571
-0.605
-0.622
-0.570
-0.007
2.921
16.844
56.465
92.408
66.012
29.751
7.428
0.648
-0.485
-0.595
-0.589
-0.564
-0.509
-0.457
-0.420
-0.391
-0.370
-0.357
-0.338
-0.316
-0.290
-0.246
-0.199
-0.160
-0.128
-0.103
-0.084
-0.069
-0.056
-0.045
-0.037
-0.032
80.674
18.175
2.332
-0.242
-0.604
-0.654
-0.645
-0.391
1.383
17.079
163.195
1127.410
2394.409
931.406
138.624
16.818
2.222
-0.105
-0.512
-0.571
-0.565
-0.533
-0.498
-0.461
-0.428
-0.400
-0.375
-0.347
-0.318
-0.282
-0.231
-0.183
-0.145
-0.114
-0.091
-0.074
-0.059
-0.049
-0.040
-0.033
-0.028
2137.693
195.058
15.408
0.785
-0.455
-0.328
0.145
1.358
6.964
71.706
1391.599
35960.234
100003.516
20960.732
844.385
66.260
15.523
3.840
0.330
-0.434
-0.577
-0.568
-0.550
-0.520
-0.481
-0.451
-0.421
-0.389
-0.351
-0.296
-0.241
-0.190
-0.147
-0.113
-0.088
-0.069
-0.054
-0.044
-0.037
-0.032
-0.028
84839.641
1544.961
57.328
2.920
0.959
4.880
12.055
16.135
29.368
154.859
3764.862
100006.844
100009.844
100063.273
2420.870
576.451
239.417
45.858
6.548
0.709
-0.353
-0.542
-0.561
-0.550
-0.524
-0.484
-0.446
-0.413
-0.366
-0.311
-0.257
-0.212
-0.167
-0.124
-0.093
-0.070
-0.053
-0.043
-0.036
-0.031
-0.027
100008.578
3751.247
90.421
6.562
14.738
105.438
319.221
279.980
149.954
229.073
1808.315
47574.738
100051.828
28191.787
12027.618
36008.461
7613.134
465.292
38.707
6.456
0.951
-0.315
-0.514
-0.497
-0.468
-0.467
-0.446
-0.406
-0.363
-0.318
-0.269
-0.220
-0.183
-0.146
-0.105
-0.075
-0.056
-0.044
-0.037
-0.030
-0.028
63490.039
1504.059
83.737
19.269
111.299
2385.400
23002.932
13012.328
941.684
395.725
394.629
1590.678
3494.739
7228.727
100149.594
100019.070
100028.398
3045.884
143.126
29.819
5.395
0.623
0.498
1.267
1.203
0.473
-0.115
-0.277
-0.249
-0.185
-0.205
-0.227
-0.191
-0.160
-0.122
-0.083
-0.060
-0.046
-0.036
-0.031
-0.029
11443.182
3511.118
388.774
114.835
420.099
26672.740
100019.000
100037.188
5183.167
312.679
138.592
104.074
286.853
8656.603
100017.391
100016.867
100087.961
4002.592
353.934
86.977
15.411
5.443
15.103
36.197
32.085
11.621
3.049
0.899
1.110
3.331
2.080
0.032
-0.197
-0.168
-0.138
-0.095
-0.066
-0.049
-0.040
-0.035
-0.032
100072.961
100053.734
3243.674
1021.798
1036.382
15106.328
100027.016
100013.891
3080.452
131.913
37.472
17.966
81.425
1548.961
35961.980
100018.445
21064.994
1203.554
388.866
123.236
37.931
41.217
321.104
1325.640
954.978
162.465
22.883
5.583
8.328
50.868
28.452
1.577
-0.171
-0.174
-0.147
-0.104
-0.071
-0.052
-0.043
-0.038
-0.037
100019.680
100106.570
8731.651
6131.444
4788.813
1679.568
5824.240
3457.538
355.209
29.648
6.486
3.123
14.945
124.771
748.179
1399.535
607.635
245.439
211.039
249.479
253.382
296.399
7534.835
100047.211
67285.188
1976.369
99.606
15.208
13.535
60.512
33.208
2.120
-0.168
-0.179
-0.152
-0.110
-0.076
-0.057
-0.047
-0.043
-0.042
100046.586
98596.250
3388.751
6825.378
5331.295
799.150
172.798
93.577
22.990
3.510
0.264
-0.160
1.358
9.496
29.963
47.988
40.695
67.015
339.342
1929.597
2683.247
1181.480
42028.984
100088.516
100235.438
6785.721
185.551
20.824
8.685
8.877
4.361
0.317
-0.212
-0.184
-0.155
-0.111
-0.078
-0.061
-0.053
-0.050
-0.051
4311.968
1767.649
534.033
1194.361
1153.591
366.160
85.606
17.308
2.684
-0.194
-0.663
-0.698
-0.473
0.264
1.529
2.871
7.552
57.054
750.625
5980.555
9731.381
2127.179
7679.262
100069.914
79071.484
2245.699
109.005
14.129
3.862
1.660
0.310
-0.182
-0.226
-0.184
-0.153
-0.109
-0.080
-0.066
-0.061
-0.060
-0.062
-0.195
-0.218
-0.251
-0.296
-0.351
-0.413
-0.469
-0.475
-0.481
-0.436
-0.100
0.805
1.949
2.034
0.790
-0.220
-0.607
-0.687
-0.656
-0.601
-0.529
-0.452
-0.367
-0.285
-0.225
-0.184
-0.155
-0.135
-0.120
-0.109
-0.101
-0.096
-0.091
-0.084
-0.077
-0.069
-0.060
-0.050
-0.039
-0.031
-0.024
-0.156
-0.169
-0.190
-0.214
-0.251
-0.307
-0.369
-0.417
-0.443
-0.449
-0.365
-0.096
0.282
0.311
-0.098
-0.466
-0.531
-0.437
-0.435
-0.505
-0.504
-0.447
-0.377
-0.308
-0.245
-0.199
-0.168
-0.148
-0.135
-0.127
-0.121
-0.117
-0.112
-0.107
-0.100
-0.091
-0.078
-0.064
-0.052
-0.039
-0.030
-0.115
-0.125
-0.137
-0.157
-0.184
-0.224
-0.273
-0.324
-0.366
-0.407
-0.431
-0.414
-0.366
-0.399
-0.460
-0.120
1.315
3.244
2.658
0.513
-0.326
-0.436
-0.386
-0.332
-0.270
-0.220
-0.188
-0.167
-0.155
-0.148
-0.145
-0.143
-0.140
-0.135
-0.127
-0.115
-0.102
-0.085
-0.067
-0.050
-0.037
-0.089
-0.096
-0.107
-0.120
-0.140
-0.168
-0.206
-0.250
-0.290
-0.337
-0.397
-0.461
-0.485
-0.504
-0.188
3.273
22.089
57.895
43.171
9.505
0.879
-0.353
-0.400
-0.356
-0.303
-0.247
-0.211
-0.191
-0.179
-0.173
-0.173
-0.173
-0.170
-0.163
-0.152
-0.137
-0.122
-0.104
-0.085
-0.063
-0.046
-0.073
-0.079
-0.088
-0.098
-0.112
-0.134
-0.161
-0.197
-0.241
-0.290
-0.352
-0.415
-0.447
-0.435
0.743
16.713
177.766
672.455
425.211
57.937
4.475
-0.136
-0.426
-0.391
-0.344
-0.283
-0.241
-0.216
-0.205
-0.200
-0.201
-0.201
-0.197
-0.183
-0.168
-0.152
-0.135
-0.118
-0.100
-0.077
-0.055
-0.062
-0.068
-0.075
-0.084
-0.094
-0.112
-0.133
-0.163
-0.203
-0.259
-0.330
-0.392
-0.431
-0.395
1.443
29.512
380.308
2009.891
1221.159
117.138
7.167
-0.038
-0.474
-0.448
-0.396
-0.329
-0.280
-0.250
-0.235
-0.228
-0.226
-0.225
-0.214
-0.199
-0.183
-0.167
-0.149
-0.129
-0.112
-0.087
-0.063
-0.056
-0.060
-0.066
-0.074
-0.085
-0.097
-0.117
-0.143
-0.180
-0.232
-0.306
-0.380
-0.430
-0.429
0.777
15.344
160.238
672.724
380.268
57.946
4.396
-0.270
-0.532
-0.503
-0.458
-0.389
-0.332
-0.294
-0.269
-0.257
-0.250
-0.243
-0.229
-0.213
-0.198
-0.181
-0.161
-0.140
-0.121
-0.097
-0.069
-0.051
-0.055
-0.060
-0.069
-0.078
-0.090
-0.108
-0.134
-0.169
-0.220
-0.294
-0.379
-0.433
-0.465
-0.125
3.095
20.359
52.752
39.338
9.495
0.658
-0.506
-0.579
-0.545
-0.487
-0.427
-0.383
-0.345
-0.311
-0.287
-0.272
-0.261
-0.243
-0.227
-0.211
-0.191
-0.168
-0.147
-0.128
-0.101
-0.073
-0.048
-0.051
-0.058
-0.065
-0.076
-0.089
-0.106
-0.130
-0.166
-0.217
-0.292
-0.382
-0.439
-0.483
-0.474
-0.039
1.527
3.149
2.639
0.892
0.181
-0.103
-0.379
-0.509
-0.507
-0.458
-0.420
-0.386
-0.353
-0.318
-0.294
-0.277
-0.259
-0.240
-0.221
-0.195
-0.171
-0.150
-0.130
-0.101
-0.072
-0.047
-0.051
-0.056
-0.064
-0.075
-0.089
-0.107
-0.133
-0.169
-0.222
-0.298
-0.378
-0.461
-0.496
-0.416
-0.150
0.317
0.832
1.932
5.091
8.072
5.891
2.333
0.465
-0.159
-0.405
-0.441
-0.422
-0.388
-0.346
-0.310
-0.287
-0.270
-0.249
-0.226
-0.199
-0.172
-0.151
-0.125
-0.096
-0.068
-0.048
-0.051
-0.058
-0.066
-0.075
-0.091
-0.112
-0.140
-0.180
-0.237
-0.307
-0.384
-0.473
-0.440
0.061
1.525
3.792
6.639
19.135
75.166
137.090
88.914
25.501
7.094
2.103
0.118
-0.402
-0.440
-0.414
-0.373
-0.324
-0.292
-0.270
-0.250
-0.225
-0.198
-0.171
-0.144
-0.114
-0.086
-0.063
-0.048
-0.051
-0.057
-0.068
-0.080
-0.096
-0.120
-0.151
-0.197
-0.258
-0.325
-0.399
-0.469
-0.247
1.217
6.341
15.314
27.261
134.952
1026.726
2681.654
1260.514
205.784
32.878
9.089
1.584
-0.254
-0.452
-0.430
-0.394
-0.335
-0.292
-0.262
-0.238
-0.211
-0.185
-0.158
-0.129
-0.102
-0.078
-0.058
-0.048
-0.053
-0.060
-0.070
-0.085
-0.104
-0.129
-0.165
-0.217
-0.283
-0.350
-0.424
-0.467
-0.098
2.445
12.169
29.497
59.714
537.519
8712.271
41526.648
12580.718
855.623
73.255
15.574
2.651
-0.126
-0.470
-0.450
-0.409
-0.347
-0.293
-0.256
-0.225
-0.197
-0.171
-0.144
-0.118
-0.093
-0.073
-0.056
-0.050
-0.054
-0.063
-0.074
-0.090
-0.113
-0.142
-0.184
-0.240
-0.309
-0.378
-0.449
-0.486
-0.139
2.029
9.611
25.930
65.563
717.427
11847.675
65165.742
18971.145
1083.522
75.941
12.521
2.039
-0.139
-0.478
-0.467
-0.424
-0.358
-0.298
-0.256
-0.223
-0.195
-0.169
-0.143
-0.117
-0.094
-0.073
-0.057
-0.052
-0.058
-0.067
-0.080
-0.099
-0.125
-0.157
-0.202
-0.262
-0.337
-0.409
-0.466
-0.518
-0.372
0.662
3.930
10.141
35.477
327.265
3231.258
9024.160
3500.933
394.278
38.229
7.026
1.382
-0.174
-0.482
-0.478
-0.436
-0.375
-0.312
-0.269
-0.236
-0.209
-0.184
-0.158
-0.131
-0.104
-0.081
-0.061
-0.056
-0.062
-0.071
-0.086
-0.107
-0.135
-0.173
-0.222
-0.285
-0.360
-0.435
-0.487
-0.545
-0.552
-0.276
0.549
2.259
10.852
80.249
451.533
949.314
411.118
76.643
14.422
4.313
1.029
-0.182
-0.501
-0.498
-0.444
-0.396
-0.338
-0.288
-0.247
-0.217
-0.193
-0.172
-0.152
-0.124
-0.095
-0.070
-0.060
-0.068
-0.078
-0.094
-0.116
-0.145
-0.186
-0.239
-0.305
-0.379
-0.453
-0.504
-0.550
-0.601
-0.553
-0.405
-0.080
1.659
11.802
41.977
66.562
39.552
12.070
4.902
2.829
1.054
-0.065
-0.482
-0.512
-0.461
-0.421
-0.359
-0.300
-0.257
-0.225
-0.200
-0.179
-0.161
-0.143
-0.115
-0.083
-0.066
-0.073
-0.083
-0.102
-0.126
-0.157
-0.200
-0.256
-0.324
-0.396
-0.464
-0.513
-0.550
-0.596
-0.621
-0.603
-0.601
-0.410
0.635
2.976
4.581
3.489
2.693
3.545
4.059
2.347
0.494
-0.322
-0.497
-0.480
-0.439
-0.379
-0.318
-0.268
-0.226
-0.202
-0.190
-0.170
-0.151
-0.132
-0.098
-0.071
-0.078
-0.091
-0.109
-0.135
-0.170
-0.215
-0.275
-0.344
-0.416
-0.473
-0.518
-0.556
-0.593
-0.634
-0.655
-0.683
-0.706
-0.636
-0.421
0.251
2.776
7.432
10.095
8.890
4.902
1.419
-0.092
-0.470
-0.500
-0.451
-0.402
-0.332
-0.228
-0.116
-0.113
-0.168
-0.178
-0.159
-0.140
-0.111
-0.075
-0.084
-0.098
-0.117
-0.145
-0.184
-0.234
-0.300
-0.371
-0.439
-0.493
-0.539
-0.567
-0.595
-0.627
-0.666
-0.699
-0.706
-0.693
-0.352
2.918
24.675
72.482
62.962
21.198
6.476
1.579
-0.074
-0.465
-0.503
-0.458
-0.418
-0.321
-0.118
0.100
0.069
-0.098
-0.178
-0.166
-0.145
-0.119
-0.081
-0.092
-0.108
-0.127
-0.159
-0.204
-0.262
-0.329
-0.396
-0.453
-0.504
-0.553
-0.587
-0.598
-0.610
-0.637
-0.671
-0.682
-0.650
0.147
10.357
105.851
477.064
342.801
61.676
7.524
0.938
-0.266
-0.477
-0.498
-0.459
-0.420
-0.318
-0.088
0.165
0.126
-0.088
-0.177
-0.169
-0.148
-0.122
-0.089
-0.101
-0.117
-0.141
-0.179
-0.230
-0.283
-0.338
-0.400
-0.453
-0.493
-0.531
-0.563
-0.586
-0.603
-0.620
-0.635
-0.633
-0.600
0.345
12.518
129.831
598.952
476.826
71.677
6.752
0.256
-0.409
-0.487
-0.492
-0.459
-0.414
-0.346
-0.207
-0.049
-0.054
-0.148
-0.188
-0.170
-0.149
-0.117
-0.099
-0.111
-0.130
-0.160
-0.204
-0.246
-0.292
-0.344
-0.365
-0.346
-0.369
-0.463
-0.533
-0.555
-0.576
-0.599
-0.612
-0.596
-0.571
-0.083
4.892
39.216
129.871
105.825
24.497
2.602
-0.234
-0.472
-0.479
-0.483
-0.451
-0.399
-0.354
-0.297
-0.231
-0.206
-0.204
-0.189
-0.166
-0.145
-0.108
-0.113
-0.125
-0.147
-0.180
-0.224
-0.257
-0.299
-0.213
0.347
1.486
1.629
0.481
-0.292
-0.510
-0.551
-0.575
-0.588
-0.575
-0.551
-0.423
0.560
4.944
12.629
10.475
3.347
0.135
-0.444
-0.474
-0.472
-0.460
-0.426
-0.377
-0.341
-0.308
-0.270
-0.235
-0.207
-0.183
-0.161
-0.130
-0.094
-0.135
-0.146
-0.167
-0.205
-0.238
-0.273
-0.235
0.702
6.654
22.207
24.429
8.857
1.331
-0.236
-0.498
-0.562
-0.581
-0.570
-0.538
-0.498
-0.378
0.011
0.495
0.400
-0.160
-0.435
-0.477
-0.468
-0.456
-0.417
-0.381
-0.351
-0.322
-0.294
-0.259
-0.226
-0.197
-0.172
-0.145
-0.108
-0.078
-0.169
-0.176
-0.196
-0.232
-0.258
-0.290
-0.029
3.820
39.325
177.813
220.223
58.659
6.861
0.617
-0.294
-0.524
-0.587
-0.566
-0.531
-0.490
-0.462
-0.444
-0.432
-0.448
-0.474
-0.472
-0.466
-0.453
-0.414
-0.370
-0.334
-0.308
-0.292
-0.271
-0.239
-0.208
-0.177
-0.146
-0.114
-0.086
-0.063
-0.215
-0.219
-0.236
-0.267
-0.287
-0.311
0.121
6.658
78.125
476.286
599.469
131.638
13.728
1.837
0.064
-0.449
-0.577
-0.558
-0.528
-0.490
-0.455
-0.445
-0.448
-0.451
-0.452
-0.444
-0.434
-0.409
-0.371
-0.330
-0.294
-0.268
-0.248
-0.223
-0.194
-0.168
-0.139
-0.113
-0.088
-0.067
-0.051
-0.242
-0.258
-0.278
-0.309
-0.331
-0.359
-0.068
4.123
43.271
220.134
273.971
66.369
10.214
2.146
0.214
-0.407
-0.569
-0.553
-0.522
-0.486
-0.452
-0.438
-0.427
-0.423
-0.418
-0.406
-0.386
-0.363
-0.339
-0.301
-0.265
-0.236
-0.207
-0.178
-0.152
-0.129
-0.106
-0.086
-0.068
-0.052
-0.041
-0.259
-0.286
-0.314
-0.352
-0.391
-0.426
-0.362
0.765
7.912
26.913
33.123
13.254
3.700
1.331
0.156
-0.408
-0.566
-0.550
-0.527
-0.489
-0.442
-0.416
-0.396
-0.383
-0.373
-0.360
-0.347
-0.332
-0.313
-0.278
-0.240
-0.204
-0.173
-0.144
-0.121
-0.101
-0.083
-0.068
-0.055
-0.043
-0.034
-0.053
-0.237
-0.349
-0.406
-0.458
-0.509
-0.525
-0.375
0.429
2.167
3.059
2.886
2.643
1.903
0.658
-0.222
-0.523
-0.542
-0.530
-0.507
-0.455
-0.415
-0.382
-0.361
-0.347
-0.335
-0.322
-0.308
-0.288
-0.254
-0.213
-0.178
-0.147
-0.121
-0.100
-0.083
-0.068
-0.055
-0.045
-0.036
-0.029
3.041
0.807
-0.166
-0.456
-0.530
-0.567
-0.585
-0.582
-0.374
0.726
5.151
15.743
21.953
14.191
4.734
0.770
-0.353
-0.528
-0.527
-0.513
-0.477
-0.442
-0.402
-0.373
-0.352
-0.336
-0.320
-0.301
-0.275
-0.238
-0.198
-0.162
-0.132
-0.106
-0.087
-0.071
-0.057
-0.048
-0.039
-0.032
-0.027
44.996
11.310
1.494
-0.318
-0.573
-0.612
-0.633
-0.576
0.109
5.390
40.882
162.711
282.843
137.092
30.884
5.243
0.779
-0.201
-0.456
-0.512
-0.493
-0.475
-0.455
-0.422
-0.393
-0.372
-0.350
-0.324
-0.288
-0.245
-0.201
-0.161
-0.129
-0.102
-0.081
-0.065
-0.052
-0.043
-0.035
-0.029
-0.025
747.714
95.706
9.558
0.388
-0.502
-0.489
-0.361
-0.160
1.683
18.589
195.301
1388.848
2984.248
1130.027
148.824
30.451
11.598
3.104
0.239
-0.439
-0.526
-0.515
-0.510
-0.484
-0.452
-0.423
-0.394
-0.358
-0.316
-0.270
-0.226
-0.182
-0.142
-0.109
-0.083
-0.063
-0.050
-0.041
-0.032
-0.028
-0.024
12492.243
553.973
32.095
1.818
0.140
1.630
3.866
4.003
5.538
32.429
377.131
3746.331
9729.396
2719.723
492.047
395.366
179.811
37.953
4.762
0.097
-0.503
-0.535
-0.530
-0.518
-0.487
-0.441
-0.405
-0.373
-0.328
-0.287
-0.241
-0.202
-0.169
-0.129
-0.094
-0.067
-0.051
-0.040
-0.033
-0.030
-0.025
47557.969
1130.935
50.511
3.662
4.781
27.657
73.115
60.062
23.855
30.505
219.988
1724.823
3786.590
1861.146
7754.314
20965.307
4722.886
376.544
26.152
2.057
-0.222
-0.512
-0.524
-0.465
-0.396
-0.363
-0.368
-0.340
-0.298
-0.276
-0.254
-0.214
-0.179
-0.153
-0.110
-0.076
-0.057
-0.043
-0.034
-0.029
-0.026
11162.067
641.919
53.859
9.219
31.075
316.805
1676.348
974.248
141.415
31.245
58.860
223.831
500.752
4380.915
100034.828
100005.438
100002.688
2142.336
72.826
6.203
0.491
-0.246
0.160
1.102
1.713
1.293
0.659
0.444
0.560
0.618
0.212
-0.167
-0.191
-0.160
-0.131
-0.090
-0.062
-0.044
-0.035
-0.030
-0.027
6590.146
2475.840
271.801
36.651
83.949
1250.158
11176.885
5487.381
446.570
38.377
15.877
29.665
176.786
5326.708
100005.297
100002.289
100006.023
2679.281
93.182
10.171
2.051
1.792
7.823
21.075
28.514
20.969
10.297
7.757
12.647
41.436
22.460
1.506
-0.155
-0.168
-0.143
-0.103
-0.068
-0.048
-0.039
-0.033
-0.031
100039.172
84854.547
2162.660
137.739
113.452
959.769
5840.936
3480.025
353.984
25.986
4.960
6.538
59.802
1127.053
20951.332
73215.977
12497.903
627.390
52.070
12.677
6.501
14.396
88.166
297.175
405.908
253.168
82.289
51.610
143.973
8834.181
2141.838
19.315
0.069
-0.177
-0.149
-0.115
-0.075
-0.054
-0.043
-0.038
-0.036
100007.469
100013.531
4783.949
275.163
159.694
185.976
490.518
351.436
72.245
7.751
0.811
1.058
12.270
104.397
553.761
1015.773
459.734
78.862
24.145
23.571
28.474
68.108
732.553
4526.501
5364.798
2954.025
498.312
166.835
312.584
21535.662
3855.652
22.699
0.146
-0.183
-0.153
-0.121
-0.081
-0.059
-0.047
-0.042
-0.040
100015.148
47563.605
1607.657
232.392
158.006
63.223
38.430
25.315
6.995
0.797
-0.452
-0.387
1.212
8.072
25.084
38.196
23.529
14.315
31.245
82.376
110.919
149.629
2006.359
18931.227
20848.994
10391.629
1305.721
205.829
185.585
148.319
54.766
3.704
-0.075
-0.188
-0.156
-0.122
-0.083
-0.062
-0.053
-0.049
-0.050
3016.575
1258.661
207.899
87.501
73.558
40.803
15.872
4.743
0.562
-0.502
-0.674
-0.662
-0.459
0.177
1.177
1.934
2.361
8.644
45.161
163.210
199.339
145.104
842.673
4832.603
8001.385
5006.697
775.993
95.422
50.842
23.297
5.243
0.521
-0.184
-0.189
-0.158
-0.119
-0.085
-0.067
-0.061
-0.059
-0.061
-0.179
-0.199
-0.226
-0.264
-0.314
-0.378
-0.436
-0.462
-0.478
-0.503
-0.497
-0.452
-0.422
-0.501
-0.647
-0.739
-0.734
-0.608
-0.523
-0.612
-0.599
-0.528
-0.458
-0.363
-0.284
-0.230
-0.194
-0.169
-0.152
-0.140
-0.133
-0.126
-0.121
-0.113
-0.104
-0.094
-0.082
-0.068
-0.053
-0.040
-0.031
-0.141
-0.154
-0.171
-0.194
-0.228
-0.277
-0.340
-0.403
-0.439
-0.471
-0.519
-0.575
-0.623
-0.652
-0.692
-0.643
-0.385
-0.048
-0.108
-0.422
-0.546
-0.520
-0.469
-0.390
-0.309
-0.252
-0.216
-0.192
-0.177
-0.169
-0.164
-0.160
-0.156
-0.149
-0.139
-0.126
-0.109
-0.092
-0.072
-0.054
-0.039
-0.104
-0.113
-0.127
-0.145
-0.169
-0.205
-0.253
-0.312
-0.367
-0.424
-0.487
-0.563
-0.609
-0.639
-0.510
0.725
6.455
15.141
11.422
2.947
-0.034
-0.494
-0.472
-0.411
-0.340
-0.280
-0.243
-0.220
-0.208
-0.203
-0.202
-0.200
-0.195
-0.183
-0.168
-0.151
-0.134
-0.117
-0.096
-0.072
-0.051
-0.081
-0.088
-0.098
-0.112
-0.132
-0.157
-0.193
-0.237
-0.294
-0.353
-0.428
-0.501
-0.546
-0.542
0.595
13.963
144.399
534.034
340.331
47.685
4.019
-0.260
-0.478
-0.433
-0.376
-0.313
-0.273
-0.252
-0.242
-0.239
-0.237
-0.232
-0.218
-0.204
-0.189
-0.172
-0.152
-0.132
-0.113
-0.090
-0.065
-0.067
-0.073
-0.080
-0.091
-0.107
-0.127
-0.154
-0.190
-0.240
-0.305
-0.386
-0.447
-0.495
-0.349
3.837
96.248
2599.695
40641.613
13713.595
534.041
20.177
0.416
-0.488
-0.466
-0.421
-0.355
-0.311
-0.288
-0.277
-0.270
-0.265
-0.251
-0.234
-0.220
-0.207
-0.192
-0.172
-0.148
-0.125
-0.104
-0.078
-0.057
-0.064
-0.071
-0.079
-0.091
-0.108
-0.130
-0.161
-0.205
-0.270
-0.353
-0.419
-0.475
-0.183
6.410
199.612
11835.388
100005.391
100002.977
1563.706
35.755
0.912
-0.522
-0.522
-0.479
-0.408
-0.357
-0.329
-0.311
-0.300
-0.291
-0.270
-0.252
-0.236
-0.217
-0.201
-0.187
-0.163
-0.137
-0.114
-0.089
-0.052
-0.056
-0.063
-0.071
-0.082
-0.096
-0.116
-0.144
-0.186
-0.249
-0.335
-0.406
-0.465
-0.249
4.292
88.867
2603.698
34593.316
13716.428
477.505
18.506
0.355
-0.575
-0.558
-0.525
-0.462
-0.413
-0.377
-0.347
-0.329
-0.312
-0.290
-0.271
-0.251
-0.217
-0.191
-0.187
-0.169
-0.145
-0.123
-0.097
-0.048
-0.053
-0.058
-0.066
-0.075
-0.089
-0.108
-0.138
-0.180
-0.241
-0.330
-0.411
-0.455
-0.389
0.962
15.493
133.586
480.737
307.464
48.593
3.787
-0.328
-0.617
-0.592
-0.545
-0.486
-0.450
-0.421
-0.383
-0.349
-0.326
-0.301
-0.286
-0.266
-0.229
-0.200
-0.192
-0.172
-0.147
-0.128
-0.103
-0.044
-0.049
-0.055
-0.063
-0.075
-0.088
-0.107
-0.136
-0.178
-0.243
-0.332
-0.414
-0.459
-0.477
-0.162
1.740
7.743
15.994
12.016
3.878
1.084
0.354
-0.103
-0.327
-0.444
-0.478
-0.472
-0.445
-0.408
-0.370
-0.340
-0.311
-0.295
-0.279
-0.250
-0.223
-0.201
-0.173
-0.147
-0.128
-0.101
-0.042
-0.046
-0.054
-0.063
-0.074
-0.089
-0.110
-0.140
-0.184
-0.251
-0.337
-0.419
-0.477
-0.409
0.227
2.109
4.938
6.273
6.527
12.117
18.224
13.744
6.596
3.983
1.868
0.095
-0.423
-0.463
-0.428
-0.394
-0.356
-0.326
-0.304
-0.286
-0.263
-0.235
-0.202
-0.172
-0.147
-0.127
-0.095
-0.042
-0.047
-0.055
-0.064
-0.076
-0.092
-0.115
-0.148
-0.197
-0.265
-0.343
-0.430
-0.450
0.089
3.515
16.694
41.498
46.398
59.482
218.150
456.483
263.117
84.325
55.541
25.214
4.511
0.062
-0.456
-0.447
-0.411
-0.365
-0.332
-0.310
-0.296
-0.272
-0.237
-0.200
-0.169
-0.144
-0.117
-0.084
-0.044
-0.048
-0.056
-0.066
-0.079
-0.098
-0.124
-0.161
-0.214
-0.285
-0.356
-0.439
-0.348
1.259
13.043
80.435
259.160
309.966
501.623
5995.468
27370.842
9750.379
873.590
521.025
180.923
20.373
1.257
-0.397
-0.460
-0.419
-0.370
-0.330
-0.309
-0.298
-0.274
-0.233
-0.196
-0.165
-0.133
-0.100
-0.072
-0.045
-0.050
-0.057
-0.069
-0.084
-0.105
-0.135
-0.176
-0.234
-0.305
-0.369
-0.432
-0.256
2.275
24.931
195.170
750.970
827.870
2602.978
100038.273
100019.516
100055.266
5737.068
1217.945
387.477
36.077
2.210
-0.361
-0.468
-0.424
-0.370
-0.320
-0.293
-0.277
-0.251
-0.216
-0.180
-0.145
-0.112
-0.085
-0.063
-0.046
-0.052
-0.061
-0.073
-0.091
-0.113
-0.147
-0.193
-0.254
-0.321
-0.378
-0.431
-0.269
1.903
21.265
148.992
558.391
642.769
3511.035
100054.078
100049.758
100046.711
6904.525
504.033
152.161
18.856
1.115
-0.431
-0.480
-0.435
-0.369
-0.314
-0.281
-0.254
-0.223
-0.189
-0.157
-0.126
-0.098
-0.076
-0.058
-0.048
-0.055
-0.064
-0.079
-0.100
-0.124
-0.162
-0.210
-0.269
-0.334
-0.386
-0.436
-0.389
0.683
8.312
41.565
117.418
164.254
805.065
16179.264
98549.945
27400.975
1277.124
99.447
22.965
3.674
-0.076
-0.493
-0.485
-0.444
-0.374
-0.313
-0.273
-0.241
-0.208
-0.178
-0.149
-0.121
-0.095
-0.074
-0.057
-0.051
-0.059
-0.069
-0.085
-0.107
-0.137
-0.177
-0.226
-0.284
-0.348
-0.402
-0.446
-0.466
-0.088
1.942
8.152
17.708
25.684
86.946
520.969
1152.272
626.156
119.340
15.338
2.673
0.063
-0.480
-0.514
-0.480
-0.438
-0.369
-0.311
-0.271
-0.238
-0.210
-0.183
-0.156
-0.129
-0.102
-0.079
-0.059
-0.055
-0.063
-0.075
-0.091
-0.114
-0.147
-0.189
-0.242
-0.297
-0.363
-0.421
-0.461
-0.489
-0.342
0.411
1.807
3.073
4.012
9.475
26.886
45.764
30.115
9.844
1.737
-0.042
-0.435
-0.537
-0.530
-0.484
-0.426
-0.368
-0.315
-0.273
-0.236
-0.206
-0.183
-0.163
-0.143
-0.116
-0.089
-0.066
-0.061
-0.068
-0.081
-0.100
-0.124
-0.157
-0.201
-0.257
-0.313
-0.378
-0.436
-0.482
-0.507
-0.440
-0.136
0.475
0.773
0.445
0.527
1.436
2.216
1.618
0.470
-0.106
-0.261
-0.377
-0.487
-0.529
-0.480
-0.421
-0.373
-0.321
-0.271
-0.234
-0.206
-0.183
-0.165
-0.148
-0.130
-0.100
-0.074
-0.065
-0.074
-0.086
-0.106
-0.134
-0.168
-0.214
-0.271
-0.332
-0.395
-0.453
-0.495
-0.527
-0.517
-0.422
-0.243
-0.173
-0.359
-0.533
-0.537
-0.430
-0.170
0.232
0.321
0.081
-0.195
-0.411
-0.486
-0.476
-0.425
-0.383
-0.326
-0.276
-0.238
-0.210
-0.188
-0.169
-0.151
-0.136
-0.112
-0.081
-0.069
-0.078
-0.093
-0.114
-0.141
-0.179
-0.227
-0.287
-0.355
-0.419
-0.475
-0.508
-0.534
-0.557
-0.554
-0.544
-0.567
-0.611
-0.651
-0.620
-0.242
1.332
3.716
3.281
1.234
0.026
-0.364
-0.464
-0.466
-0.429
-0.390
-0.333
-0.283
-0.245
-0.215
-0.193
-0.174
-0.155
-0.139
-0.118
-0.086
-0.074
-0.086
-0.100
-0.121
-0.152
-0.193
-0.246
-0.310
-0.378
-0.445
-0.499
-0.533
-0.550
-0.563
-0.578
-0.597
-0.628
-0.648
-0.645
-0.526
0.444
4.844
12.615
10.610
3.243
0.242
-0.374
-0.453
-0.449
-0.427
-0.392
-0.337
-0.288
-0.250
-0.219
-0.196
-0.177
-0.157
-0.141
-0.120
-0.088
-0.081
-0.093
-0.109
-0.131
-0.168
-0.214
-0.267
-0.320
-0.378
-0.440
-0.494
-0.534
-0.563
-0.578
-0.578
-0.576
-0.585
-0.584
-0.579
-0.457
0.596
5.388
13.853
12.672
3.771
0.261
-0.398
-0.440
-0.430
-0.415
-0.383
-0.334
-0.288
-0.252
-0.221
-0.198
-0.176
-0.157
-0.140
-0.117
-0.084
-0.091
-0.103
-0.120
-0.147
-0.186
-0.234
-0.275
-0.322
-0.374
-0.423
-0.467
-0.508
-0.536
-0.556
-0.568
-0.564
-0.559
-0.544
-0.523
-0.455
0.091
2.259
6.009
4.982
1.488
-0.110
-0.413
-0.420
-0.413
-0.392
-0.360
-0.323
-0.283
-0.248
-0.219
-0.195
-0.173
-0.154
-0.136
-0.107
-0.077
-0.104
-0.115
-0.134
-0.164
-0.207
-0.241
-0.279
-0.318
-0.282
-0.187
-0.205
-0.378
-0.495
-0.526
-0.538
-0.544
-0.534
-0.513
-0.475
-0.444
-0.308
0.154
0.739
0.641
0.016
-0.349
-0.411
-0.403
-0.393
-0.357
-0.324
-0.302
-0.273
-0.242
-0.212
-0.188
-0.167
-0.149
-0.123
-0.092
-0.067
-0.123
-0.133
-0.151
-0.183
-0.222
-0.250
-0.284
-0.207
0.376
1.363
1.482
0.411
-0.311
-0.504
-0.521
-0.522
-0.509
-0.488
-0.447
-0.414
-0.391
-0.341
-0.279
-0.296
-0.369
-0.404
-0.400
-0.387
-0.358
-0.317
-0.288
-0.268
-0.250
-0.227
-0.201
-0.177
-0.154
-0.129
-0.103
-0.077
-0.057
-0.155
-0.160
-0.175
-0.206
-0.237
-0.266
-0.275
0.138
2.346
7.284
7.967
3.075
0.228
-0.432
-0.514
-0.517
-0.496
-0.464
-0.437
-0.397
-0.374
-0.367
-0.371
-0.381
-0.390
-0.393
-0.384
-0.359
-0.319
-0.283
-0.256
-0.235
-0.215
-0.193
-0.171
-0.148
-0.125
-0.104
-0.081
-0.063
-0.048
-0.198
-0.201
-0.209
-0.235
-0.262
-0.290
-0.277
0.384
3.788
12.684
13.924
5.536
0.677
-0.326
-0.491
-0.516
-0.501
-0.459
-0.423
-0.389
-0.365
-0.354
-0.355
-0.361
-0.368
-0.370
-0.354
-0.323
-0.287
-0.255
-0.228
-0.203
-0.181
-0.158
-0.138
-0.118
-0.100
-0.081
-0.064
-0.051
-0.040
-0.226
-0.240
-0.252
-0.275
-0.299
-0.324
-0.328
0.081
2.535
7.957
8.760
3.489
0.410
-0.327
-0.473
-0.511
-0.503
-0.467
-0.425
-0.377
-0.350
-0.340
-0.340
-0.342
-0.341
-0.332
-0.314
-0.289
-0.260
-0.229
-0.200
-0.175
-0.152
-0.130
-0.112
-0.095
-0.079
-0.064
-0.051
-0.041
-0.033
-0.244
-0.263
-0.287
-0.316
-0.353
-0.376
-0.410
-0.289
0.347
1.620
1.837
0.664
-0.136
-0.407
-0.492
-0.519
-0.504
-0.478
-0.444
-0.386
-0.345
-0.325
-0.316
-0.313
-0.307
-0.298
-0.283
-0.263
-0.236
-0.207
-0.178
-0.153
-0.131
-0.109
-0.093
-0.077
-0.065
-0.052
-0.042
-0.034
-0.028
-0.179
-0.269
-0.327
-0.362
-0.408
-0.451
-0.480
-0.484
-0.403
-0.223
-0.066
-0.011
-0.015
-0.160
-0.387
-0.497
-0.496
-0.477
-0.459
-0.412
-0.361
-0.330
-0.314
-0.304
-0.294
-0.283
-0.269
-0.248
-0.221
-0.192
-0.163
-0.138
-0.116
-0.096
-0.080
-0.066
-0.055
-0.045
-0.036
-0.029
-0.026
0.991
0.105
-0.290
-0.423
-0.470
-0.523
-0.537
-0.548
-0.526
-0.256
0.629
2.299
3.286
2.133
0.515
-0.275
-0.467
-0.481
-0.464
-0.433
-0.393
-0.360
-0.334
-0.319
-0.307
-0.293
-0.276
-0.252
-0.223
-0.192
-0.162
-0.135
-0.111
-0.090
-0.073
-0.059
-0.049
-0.040
-0.033
-0.027
-0.024
11.895
3.450
0.320
-0.406
-0.531
-0.560
-0.579
-0.579
-0.431
0.674
5.362
16.659
23.078
14.406
4.643
0.947
0.001
-0.323
-0.443
-0.455
-0.427
-0.409
-0.386
-0.364
-0.347
-0.331
-0.309
-0.280
-0.249
-0.214
-0.179
-0.145
-0.116
-0.091
-0.072
-0.057
-0.046
-0.038
-0.031
-0.025
-0.022
105.728
21.428
2.817
-0.142
-0.536
-0.559
-0.551
-0.534
-0.139
2.714
18.054
67.748
104.780
59.266
19.349
8.843
4.565
1.235
-0.099
-0.439
-0.471
-0.463
-0.455
-0.425
-0.399
-0.373
-0.342
-0.311
-0.280
-0.244
-0.208
-0.174
-0.137
-0.104
-0.078
-0.059
-0.046
-0.037
-0.029
-0.025
-0.021
613.163
80.727
8.223
0.359
-0.392
-0.042
0.470
0.341
0.471
4.443
29.561
114.328
181.281
114.202
85.810
99.152
52.995
13.193
1.781
-0.243
-0.511
-0.507
-0.501
-0.481
-0.436
-0.397
-0.369
-0.337
-0.298
-0.264
-0.228
-0.193
-0.165
-0.128
-0.092
-0.066
-0.049
-0.037
-0.030
-0.026
-0.022
1254.404
138.683
13.145
1.016
0.682
7.348
28.366
15.695
3.622
4.063
20.156
75.492
128.634
198.677
842.232
1547.190
611.498
87.766
9.625
0.525
-0.462
-0.523
-0.490
-0.381
-0.253
-0.209
-0.226
-0.166
-0.111
-0.161
-0.214
-0.210
-0.176
-0.150
-0.113
-0.078
-0.055
-0.041
-0.032
-0.027
-0.023
599.054
110.418
17.549
2.760
5.469
181.975
10982.102
1257.583
21.294
3.760
7.375
22.887
65.344
570.712
6744.260
18372.301
4202.696
341.457
23.446
1.642
-0.334
-0.394
0.166
1.633
3.208
3.338
2.350
2.936
3.415
2.315
0.721
-0.082
-0.190
-0.158
-0.134
-0.091
-0.063
-0.044
-0.034
-0.029
-0.025
835.015
395.561
71.442
11.084
12.259
649.784
100140.273
11041.989
48.064
4.214
1.989
6.485
48.894
678.269
8594.501
27364.982
5978.598
413.856
27.940
2.066
-0.067
0.795
6.593
27.232
59.217
59.649
32.815
46.048
70.621
65.985
30.633
2.144
-0.113
-0.168
-0.143
-0.108
-0.070
-0.048
-0.037
-0.032
-0.030
9732.193
3748.730
343.797
31.747
12.791
75.225
621.298
225.241
25.540
3.082
0.280
1.929
21.822
214.110
1544.710
3340.769
1125.908
149.689
14.262
1.741
0.915
6.723
57.500
432.145
1736.071
1557.382
398.301
702.685
1405.523
11326.044
2631.246
22.115
0.244
-0.178
-0.149
-0.120
-0.079
-0.055
-0.042
-0.036
-0.035
31346.447
8595.045
615.221
45.950
12.718
16.168
32.182
25.436
6.988
0.776
-0.395
0.091
4.603
31.957
124.424
213.829
104.680
23.945
4.541
2.227
3.982
24.600
322.605
6845.532
98569.219
73255.031
4521.034
5254.693
15057.751
23838.287
4830.717
29.316
0.533
-0.179
-0.155
-0.127
-0.085
-0.060
-0.047
-0.040
-0.040
6741.882
2668.316
286.765
31.244
9.822
5.618
4.417
3.147
0.698
-0.341
-0.618
-0.498
0.301
3.272
9.548
13.185
9.005
3.409
2.830
5.108
9.071
44.332
754.236
36172.500
100157.672
100055.117
21270.727
4860.686
11311.320
2198.569
176.672
9.677
0.297
-0.183
-0.158
-0.128
-0.087
-0.064
-0.053
-0.049
-0.050
460.702
235.766
51.085
11.497
6.529
4.713
2.666
0.704
-0.326
-0.611
-0.632
-0.617
-0.500
-0.163
0.373
0.600
0.395
0.699
3.151
7.894
12.206
36.570
465.077
12602.830
100089.609
100029.227
8668.737
738.742
946.281
285.841
35.039
2.859
-0.023
-0.192
-0.159
-0.125
-0.089
-0.068
-0.060
-0.057
-0.061
-0.163
-0.181
-0.204
-0.234
-0.277
-0.332
-0.382
-0.426
-0.465
-0.506
-0.550
-0.599
-0.658
-0.732
-0.756
-0.574
0.377
7.596
14.159
2.268
-0.502
-0.609
-0.540
-0.447
-0.351
-0.286
-0.245
-0.217
-0.198
-0.186
-0.177
-0.170
-0.162
-0.152
-0.141
-0.127
-0.110
-0.091
-0.071
-0.054
-0.039
-0.125
-0.138
-0.153
-0.172
-0.204
-0.250
-0.309
-0.369
-0.423
-0.477
-0.552
-0.649
-0.722
-0.753
-0.741
-0.525
0.171
1.554
1.814
0.146
-0.558
-0.583
-0.541
-0.470
-0.372
-0.307
-0.271
-0.252
-0.238
-0.229
-0.224
-0.220
-0.212
-0.197
-0.179
-0.160
-0.141
-0.123
-0.099
-0.074
-0.053
-0.094
-0.103
-0.115
-0.132
-0.155
-0.187
-0.231
-0.289
-0.359
-0.434
-0.518
-0.606
-0.651
-0.672
-0.430
1.482
9.930
22.697
17.066
4.519
0.095
-0.533
-0.544
-0.484
-0.403
-0.336
-0.302
-0.290
-0.283
-0.276
-0.269
-0.258
-0.238
-0.222
-0.208
-0.190
-0.166
-0.144
-0.122
-0.098
-0.069
-0.074
-0.081
-0.091
-0.104
-0.122
-0.147
-0.180
-0.224
-0.284
-0.362
-0.456
-0.536
-0.585
-0.492
1.288
23.681
248.842
1085.840
675.277
79.002
5.517
-0.180
-0.550
-0.496
-0.441
-0.374
-0.340
-0.330
-0.323
-0.312
-0.302
-0.280
-0.260
-0.241
-0.221
-0.204
-0.188
-0.166
-0.138
-0.114
-0.089
-0.062
-0.067
-0.075
-0.086
-0.102
-0.121
-0.148
-0.185
-0.237
-0.312
-0.402
-0.478
-0.523
-0.102
7.141
167.819
7699.698
100027.086
66830.547
1085.810
30.139
0.725
-0.548
-0.529
-0.487
-0.422
-0.385
-0.371
-0.359
-0.350
-0.328
-0.305
-0.281
-0.224
-0.140
-0.110
-0.147
-0.174
-0.156
-0.126
-0.102
-0.052
-0.059
-0.066
-0.074
-0.088
-0.104
-0.127
-0.160
-0.209
-0.281
-0.368
-0.445
-0.466
0.416
13.019
403.539
56555.770
100104.258
100052.477
3869.929
59.708
1.488
-0.572
-0.584
-0.548
-0.483
-0.439
-0.414
-0.397
-0.381
-0.348
-0.316
-0.270
-0.112
0.160
0.263
0.058
-0.125
-0.165
-0.139
-0.111
-0.046
-0.053
-0.059
-0.068
-0.078
-0.094
-0.116
-0.147
-0.196
-0.268
-0.356
-0.437
-0.433
0.404
10.392
192.329
7792.362
100148.641
56555.742
1096.971
31.672
0.831
-0.617
-0.613
-0.585
-0.535
-0.498
-0.458
-0.421
-0.391
-0.341
-0.297
-0.218
0.045
0.489
0.651
0.279
-0.059
-0.160
-0.143
-0.118
-0.043
-0.050
-0.056
-0.063
-0.072
-0.088
-0.111
-0.142
-0.192
-0.265
-0.357
-0.435
-0.442
0.066
4.530
38.911
277.881
1039.728
640.108
87.974
6.974
-0.098
-0.658
-0.635
-0.606
-0.559
-0.525
-0.479
-0.444
-0.403
-0.343
-0.289
-0.212
0.024
0.424
0.596
0.274
-0.059
-0.162
-0.143
-0.123
-0.041
-0.046
-0.053
-0.060
-0.073
-0.088
-0.109
-0.144
-0.194
-0.270
-0.366
-0.434
-0.471
-0.272
1.412
8.149
26.035
41.313
27.535
8.336
1.869
0.503
0.189
0.098
-0.190
-0.450
-0.522
-0.487
-0.453
-0.422
-0.363
-0.314
-0.272
-0.156
0.054
0.176
0.127
-0.092
-0.165
-0.142
-0.123
-0.039
-0.045
-0.052
-0.061
-0.074
-0.090
-0.114
-0.149
-0.202
-0.283
-0.373
-0.441
-0.471
-0.068
2.480
11.050
24.670
27.444
16.402
14.712
18.891
15.511
14.462
16.117
8.698
1.525
-0.283
-0.490
-0.459
-0.423
-0.364
-0.330
-0.316
-0.280
-0.216
-0.124
-0.077
-0.155
-0.164
-0.139
-0.120
-0.039
-0.045
-0.053
-0.062
-0.075
-0.094
-0.122
-0.160
-0.219
-0.298
-0.384
-0.455
-0.339
1.428
15.644
105.347
343.666
348.346
156.095
232.536
459.695
312.342
277.387
541.455
198.403
22.123
1.392
-0.405
-0.464
-0.406
-0.357
-0.328
-0.320
-0.301
-0.284
-0.259
-0.218
-0.190
-0.160
-0.136
-0.110
-0.040
-0.045
-0.053
-0.065
-0.080
-0.102
-0.133
-0.177
-0.239
-0.315
-0.388
-0.436
0.005
5.851
80.421
915.602
6741.493
6766.905
1539.138
6835.351
31361.855
9942.802
6550.131
29541.490
4416.827
160.108
6.515
-0.180
-0.470
-0.411
-0.368
-0.337
-0.322
-0.303
-0.287
-0.269
-0.227
-0.186
-0.154
-0.126
-0.091
-0.040
-0.047
-0.055
-0.068
-0.085
-0.111
-0.146
-0.196
-0.255
-0.321
-0.383
-0.409
0.310
10.322
178.080
3745.230
54818.203
54894.605
7388.287
100214.922
100029.555
100477.508
34806.684
100135.953
18528.520
340.469
10.441
-0.032
-0.470
-0.426
-0.380
-0.335
-0.314
-0.303
-0.289
-0.261
-0.216
-0.175
-0.138
-0.104
-0.074
-0.042
-0.050
-0.059
-0.073
-0.093
-0.122
-0.162
-0.211
-0.266
-0.331
-0.380
-0.401
0.285
8.976
136.596
2387.804
23932.516
27453.967
6325.064
100164.648
100021.523
100179.805
10597.065
18684.281
2967.575
130.291
5.931
-0.208
-0.472
-0.419
-0.369
-0.320
-0.292
-0.274
-0.260
-0.228
-0.185
-0.146
-0.111
-0.084
-0.061
-0.044
-0.052
-0.063
-0.080
-0.104
-0.135
-0.176
-0.223
-0.279
-0.342
-0.370
-0.378
0.014
4.322
43.730
382.225
1730.908
1763.213
1162.567
16183.156
100008.680
27389.125
1533.557
372.768
134.173
16.965
0.953
-0.431
-0.476
-0.418
-0.355
-0.302
-0.272
-0.250
-0.226
-0.189
-0.153
-0.121
-0.094
-0.073
-0.055
-0.047
-0.055
-0.069
-0.087
-0.112
-0.147
-0.192
-0.238
-0.293
-0.350
-0.351
-0.305
-0.006
2.100
13.293
53.311
112.016
117.830
123.241
511.437
1252.257
677.890
120.539
23.119
6.695
1.031
-0.347
-0.498
-0.473
-0.419
-0.347
-0.295
-0.261
-0.232
-0.200
-0.169
-0.139
-0.112
-0.088
-0.069
-0.053
-0.051
-0.060
-0.074
-0.094
-0.122
-0.159
-0.206
-0.251
-0.308
-0.358
-0.345
-0.258
0.041
1.663
9.117
26.085
38.441
25.764
15.677
25.244
41.477
27.369
9.082
1.795
-0.033
-0.470
-0.527
-0.493
-0.453
-0.392
-0.326
-0.280
-0.246
-0.216
-0.191
-0.166
-0.140
-0.115
-0.091
-0.071
-0.054
-0.056
-0.066
-0.081
-0.101
-0.130
-0.171
-0.221
-0.267
-0.322
-0.373
-0.374
-0.312
-0.108
0.822
4.715
13.346
17.121
10.846
3.801
1.844
1.933
1.229
0.200
-0.403
-0.551
-0.549
-0.524
-0.490
-0.428
-0.362
-0.306
-0.265
-0.235
-0.210
-0.187
-0.166
-0.145
-0.122
-0.098
-0.075
-0.056
-0.060
-0.072
-0.088
-0.109
-0.140
-0.181
-0.233
-0.284
-0.335
-0.387
-0.409
-0.403
-0.340
-0.004
1.306
3.533
4.539
2.679
0.563
-0.311
-0.493
-0.521
-0.549
-0.564
-0.552
-0.532
-0.511
-0.464
-0.399
-0.344
-0.297
-0.261
-0.232
-0.205
-0.181
-0.163
-0.147
-0.130
-0.105
-0.081
-0.060
-0.066
-0.076
-0.093
-0.115
-0.148
-0.190
-0.242
-0.301
-0.352
-0.401
-0.437
-0.459
-0.474
-0.415
-0.155
0.244
0.419
0.024
-0.374
-0.574
-0.606
-0.513
-0.393
-0.381
-0.465
-0.494
-0.463
-0.424
-0.379
-0.335
-0.294
-0.261
-0.229
-0.201
-0.179
-0.161
-0.147
-0.132
-0.109
-0.083
-0.061
-0.071
-0.082
-0.098
-0.122
-0.155
-0.198
-0.253
-0.316
-0.374
-0.421
-0.461
-0.484
-0.501
-0.511
-0.495
-0.463
-0.473
-0.529
-0.575
-0.587
-0.523
-0.312
-0.021
-0.034
-0.290
-0.419
-0.416
-0.391
-0.366
-0.327
-0.287
-0.258
-0.227
-0.199
-0.179
-0.161
-0.146
-0.132
-0.109
-0.084
-0.061
-0.077
-0.088
-0.103
-0.129
-0.165
-0.209
-0.265
-0.328
-0.387
-0.433
-0.472
-0.505
-0.521
-0.525
-0.528
-0.533
-0.537
-0.539
-0.524
-0.515
-0.448
-0.187
0.107
0.082
-0.212
-0.370
-0.382
-0.368
-0.352
-0.316
-0.277
-0.250
-0.224
-0.198
-0.177
-0.160
-0.144
-0.128
-0.105
-0.080
-0.059
-0.084
-0.095
-0.113
-0.137
-0.176
-0.224
-0.276
-0.324
-0.374
-0.423
-0.466
-0.501
-0.526
-0.540
-0.534
-0.514
-0.497
-0.484
-0.463
-0.450
-0.412
-0.281
-0.098
-0.137
-0.275
-0.356
-0.358
-0.350
-0.334
-0.293
-0.259
-0.234
-0.213
-0.193
-0.173
-0.157
-0.140
-0.121
-0.096
-0.074
-0.054
-0.095
-0.105
-0.124
-0.150
-0.187
-0.236
-0.273
-0.318
-0.364
-0.404
-0.439
-0.473
-0.495
-0.512
-0.518
-0.497
-0.467
-0.445
-0.419
-0.395
-0.377
-0.342
-0.302
-0.301
-0.334
-0.345
-0.341
-0.333
-0.304
-0.266
-0.236
-0.214
-0.195
-0.178
-0.162
-0.145
-0.127
-0.105
-0.084
-0.064
-0.048
-0.112
-0.119
-0.137
-0.164
-0.203
-0.239
-0.273
-0.314
-0.328
-0.302
-0.323
-0.404
-0.462
-0.476
-0.477
-0.465
-0.432
-0.402
-0.380
-0.353
-0.335
-0.327
-0.325
-0.325
-0.325
-0.325
-0.319
-0.303
-0.268
-0.237
-0.211
-0.190
-0.173
-0.155
-0.140
-0.125
-0.107
-0.088
-0.071
-0.055
-0.042
-0.140
-0.143
-0.156
-0.181
-0.219
-0.246
-0.279
-0.302
-0.218
-0.055
-0.052
-0.270
-0.424
-0.460
-0.459
-0.448
-0.414
-0.376
-0.348
-0.331
-0.312
-0.303
-0.300
-0.301
-0.303
-0.302
-0.291
-0.264
-0.236
-0.210
-0.187
-0.166
-0.150
-0.133
-0.116
-0.102
-0.087
-0.073
-0.058
-0.047
-0.036
-0.180
-0.178
-0.185
-0.204
-0.238
-0.262
-0.293
-0.302
-0.159
0.126
0.147
-0.174
-0.411
-0.465
-0.463
-0.450
-0.412
-0.370
-0.331
-0.306
-0.294
-0.288
-0.285
-0.285
-0.282
-0.272
-0.254
-0.232
-0.208
-0.185
-0.165
-0.146
-0.129
-0.113
-0.098
-0.083
-0.071
-0.059
-0.049
-0.039
-0.030
-0.213
-0.221
-0.225
-0.236
-0.265
-0.288
-0.316
-0.338
-0.251
-0.053
-0.038
-0.267
-0.429
-0.467
-0.469
-0.464
-0.427
-0.380
-0.333
-0.295
-0.274
-0.264
-0.259
-0.255
-0.250
-0.240
-0.225
-0.206
-0.186
-0.166
-0.147
-0.129
-0.112
-0.096
-0.083
-0.071
-0.058
-0.049
-0.040
-0.033
-0.027
-0.227
-0.243
-0.260
-0.279
-0.302
-0.327
-0.357
-0.391
-0.377
-0.325
-0.345
-0.416
-0.468
-0.476
-0.477
-0.468
-0.443
-0.404
-0.350
-0.303
-0.271
-0.253
-0.243
-0.237
-0.231
-0.222
-0.207
-0.192
-0.173
-0.153
-0.133
-0.116
-0.100
-0.084
-0.071
-0.060
-0.050
-0.041
-0.034
-0.028
-0.024
-0.234
-0.268
-0.295
-0.318
-0.349
-0.385
-0.412
-0.437
-0.455
-0.467
-0.468
-0.450
-0.434
-0.448
-0.470
-0.461
-0.440
-0.414
-0.376
-0.328
-0.288
-0.261
-0.246
-0.237
-0.228
-0.219
-0.205
-0.189
-0.170
-0.149
-0.128
-0.110
-0.093
-0.077
-0.065
-0.054
-0.045
-0.036
-0.030
-0.025
-0.022
0.057
-0.208
-0.326
-0.371
-0.402
-0.449
-0.480
-0.490
-0.508
-0.491
-0.372
-0.136
-0.026
-0.172
-0.350
-0.437
-0.439
-0.419
-0.393
-0.356
-0.321
-0.292
-0.270
-0.256
-0.246
-0.235
-0.222
-0.203
-0.182
-0.158
-0.136
-0.114
-0.094
-0.076
-0.062
-0.050
-0.041
-0.033
-0.027
-0.023
-0.021
2.040
0.421
-0.237
-0.428
-0.466
-0.496
-0.511
-0.521
-0.523
-0.390
0.148
1.166
1.603
1.010
0.239
-0.177
-0.336
-0.393
-0.409
-0.388
-0.362
-0.345
-0.324
-0.306
-0.293
-0.279
-0.263
-0.242
-0.217
-0.189
-0.161
-0.131
-0.104
-0.081
-0.064
-0.050
-0.040
-0.032
-0.027
-0.023
-0.020
10.593
2.942
0.214
-0.405
-0.510
-0.531
-0.532
-0.528
-0.485
-0.110
1.275
3.888
5.568
4.161
2.352
1.566
0.766
0.045
-0.329
-0.422
-0.419
-0.413
-0.396
-0.370
-0.350
-0.325
-0.298
-0.274
-0.250
-0.222
-0.190
-0.161
-0.128
-0.097
-0.072
-0.054
-0.042
-0.033
-0.026
-0.022
-0.018
33.325
9.001
1.130
-0.317
-0.517
-0.477
-0.377
-0.414
-0.436
0.074
1.926
5.997
9.011
9.263
11.702
13.644
8.927
2.610
0.192
-0.402
-0.477
-0.475
-0.469
-0.439
-0.397
-0.365
-0.337
-0.304
-0.271
-0.246
-0.218
-0.185
-0.155
-0.123
-0.088
-0.063
-0.046
-0.035
-0.027
-0.023
-0.020
54.408
12.929
1.931
-0.198
-0.358
1.220
5.987
2.867
0.072
-0.013
1.491
4.656
9.186
22.241
63.849
96.007
52.654
13.185
1.778
-0.244
-0.498
-0.500
-0.457
-0.310
-0.145
-0.124
-0.100
0.021
0.119
0.006
-0.159
-0.202
-0.173
-0.144
-0.110
-0.076
-0.053
-0.039
-0.029
-0.024
-0.022
40.430
[truncated: 85,492 more chars]
