# Supplementary material for: Networked salt-bridges mediate magnesium-dependent conformational dynamics and functional regulation in type IA topoisomerases
Source: Nat Commun. 2026 Apr 30;17:5907. doi: 10.1038/s41467-026-72556-9 (PMC13338365; doi:10.1038/s41467-026-72556-9)
Supplement: Supplementary file 8 — Source Data 5 [file 41467_2026_72556_MOESM8_ESM.zip › source data supplementary fig 8BC/t1_DDE/top1_dc.W.map]

GRID_PARAMETER_FILE C:/Users/seoly/Documents/autodocktools/hydrated_docking/top1/top1dC_t4_mg2.gpf
GRID_DATA_FILE top1_dc.maps.fld
MACROMOLECULE top1_dc.pdbqt
SPACING 0.375
NELEMENTS 40 40 40
CENTER -8.756 25.396 6.254
0.369
-0.266
-0.372
-0.554
-0.482
-0.289
-0.251
-0.211
-0.172
-0.145
-0.118
-0.093
-0.075
-0.060
-0.047
-0.039
-0.031
-0.025
-0.021
-0.016
-0.010
-0.008
-0.006
-0.002
-0.001
-0.001
0.
0.
0.
0.
0.
0.
0.
0.
0.
0.001
0.001
0.001
0.001
0.
0.
-0.528
-0.162
-0.281
-0.426
-0.017
0.210
0.007
-0.173
-0.173
-0.143
-0.121
-0.093
-0.074
-0.058
-0.045
-0.036
-0.029
-0.022
-0.018
-0.014
-0.010
-0.006
-0.005
-0.001
0.000
-0.001
0.
0.
0.
0.
0.
0.
0.
0.
0.
0.
0.
0.
0.
0.
0.
-0.819
-0.496
-0.090
1.746
10.088
15.262
5.242
0.494
-0.140
-0.144
-0.118
-0.095
-0.070
-0.055
-0.042
-0.033
-0.027
-0.020
-0.015
-0.013
-0.009
-0.006
-0.004
-0.002
-0.001
0.000
0.
0.
0.
0.
0.
0.
0.
0.
0.
0.
0.
0.
0.
0.
0.
-0.782
-0.215
2.312
20.918
229.480
580.754
94.768
4.763
0.044
-0.144
-0.117
-0.095
-0.068
-0.053
-0.041
-0.033
-0.024
-0.018
-0.014
-0.011
-0.009
-0.006
-0.003
-0.001
-0.001
0.
0.000
0.
0.
0.
0.
0.
0.
0.
0.
0.
0.
0.
0.
0.
0.
-0.485
0.427
6.761
63.524
1863.904
6718.031
440.983
12.340
0.264
-0.138
-0.116
-0.095
-0.068
-0.051
-0.037
-0.030
-0.022
-0.018
-0.013
-0.009
-0.007
-0.005
-0.002
-0.001
-0.001
0.000
0.000
0.
0.
0.
0.
0.
0.
0.
0.
0.
0.
0.
0.
0.
0.
1.394
0.284
4.844
34.617
509.501
1375.688
176.062
7.264
0.126
-0.136
-0.113
-0.092
-0.067
-0.047
-0.035
-0.028
-0.022
-0.016
-0.011
-0.009
-0.005
-0.003
-0.001
-0.001
-0.001
0.000
0.000
0.000
0.
0.
0.
0.
0.
0.
0.
0.
0.
0.
0.
0.
0.
33.345
-0.051
0.769
4.531
24.457
41.712
12.327
1.069
-0.087
-0.135
-0.110
-0.088
-0.061
-0.047
-0.035
-0.028
-0.022
-0.016
-0.010
-0.006
-0.005
-0.003
-0.001
-0.001
-0.001
0.000
0.000
0.000
0.
0.
0.
0.
0.
0.
0.
0.
0.
0.
0.
0.
0.
52.421
-0.050
-0.173
0.065
0.729
1.140
0.422
-0.079
-0.155
-0.127
-0.107
-0.083
-0.060
-0.047
-0.036
-0.028
-0.021
-0.015
-0.010
-0.005
-0.004
-0.003
-0.001
0.000
-0.001
0.000
0.000
0.001
0.000
0.
0.
0.
0.
0.
0.
0.
0.
0.
0.
0.
0.
4.259
-0.168
-0.269
-0.284
-0.249
-0.216
-0.201
-0.182
-0.151
-0.122
-0.099
-0.076
-0.059
-0.046
-0.037
-0.026
-0.020
-0.015
-0.009
-0.006
-0.003
-0.002
-0.001
0.000
0.000
0.
0.000
0.001
0.000
0.
0.
0.
0.
0.
0.
0.
0.
0.
0.
0.
0.
-0.273
-0.286
-0.293
-0.286
-0.273
-0.254
-0.218
-0.179
-0.145
-0.117
-0.089
-0.071
-0.055
-0.045
-0.033
-0.026
-0.019
-0.015
-0.010
-0.005
-0.003
-0.001
-0.001
0.000
0.001
0.001
0.001
0.001
0.000
0.
0.
0.
0.
0.
0.
0.
0.
0.
0.
0.
0.
-0.295
-0.292
-0.291
-0.286
-0.273
-0.245
-0.211
-0.171
-0.134
-0.105
-0.082
-0.065
-0.052
-0.042
-0.034
-0.026
-0.020
-0.014
-0.011
-0.007
-0.003
-0.001
-0.001
0.000
0.000
0.001
0.001
0.000
0.000
0.
0.
0.
0.
0.
0.
0.
0.
0.
0.
0.
0.
-0.288
-0.282
-0.274
-0.267
-0.247
-0.220
-0.191
-0.153
-0.122
-0.097
-0.078
-0.062
-0.051
-0.041
-0.034
-0.025
-0.019
-0.014
-0.011
-0.007
-0.004
-0.002
-0.001
0.000
0.001
0.002
0.002
0.000
0.001
0.000
0.
0.
0.
0.
0.
0.
0.
0.
0.
0.
0.
-0.288
-0.276
-0.261
-0.245
-0.227
-0.204
-0.172
-0.139
-0.113
-0.093
-0.075
-0.062
-0.051
-0.039
-0.033
-0.028
-0.019
-0.015
-0.011
-0.008
-0.003
-0.003
-0.002
0.001
0.001
0.002
0.002
0.001
0.001
0.000
0.
0.
0.
0.
0.
0.
0.
0.
0.
0.
0.
-0.281
-0.266
-0.249
-0.230
-0.211
-0.185
-0.157
-0.129
-0.108
-0.091
-0.075
-0.060
-0.048
-0.040
-0.034
-0.027
-0.019
-0.016
-0.012
-0.008
-0.005
-0.003
-0.003
-0.001
-0.001
0.
0.000
-0.001
-0.001
0.000
-0.001
0.
0.
0.
0.
0.
0.
0.
0.
0.
0.
-0.284
-0.264
-0.244
-0.220
-0.196
-0.169
-0.145
-0.123
-0.104
-0.087
-0.074
-0.061
-0.051
-0.043
-0.035
-0.029
-0.023
-0.016
-0.012
-0.009
-0.005
-0.004
-0.003
-0.001
0.000
0.000
0.000
0.000
-0.002
-0.002
-0.001
-0.001
-0.001
-0.001
0.
0.
0.
0.
0.
0.
0.
-0.284
-0.264
-0.238
-0.213
-0.188
-0.163
-0.142
-0.122
-0.104
-0.088
-0.076
-0.063
-0.052
-0.044
-0.037
-0.031
-0.025
-0.018
-0.013
-0.009
-0.006
-0.005
-0.004
-0.001
0.000
0.000
0.000
-0.001
-0.001
-0.001
-0.002
-0.002
-0.001
-0.001
-0.001
0.
0.
0.
0.
0.
0.
-0.291
-0.265
-0.239
-0.214
-0.189
-0.169
-0.150
-0.130
-0.112
-0.095
-0.081
-0.067
-0.057
-0.047
-0.039
-0.033
-0.027
-0.020
-0.016
-0.010
-0.007
-0.006
-0.005
-0.004
-0.002
-0.001
-0.001
-0.002
-0.002
-0.002
-0.002
-0.002
-0.002
-0.001
-0.001
-0.001
-0.001
0.
0.
0.
0.
-0.303
-0.274
-0.250
-0.224
-0.203
-0.184
-0.166
-0.146
-0.125
-0.105
-0.088
-0.077
-0.065
-0.055
-0.043
-0.036
-0.030
-0.023
-0.016
-0.013
-0.007
-0.007
-0.006
-0.005
-0.003
-0.001
-0.002
-0.002
-0.003
-0.002
-0.003
-0.003
-0.003
-0.002
-0.001
-0.001
-0.001
-0.001
0.
0.
0.
-0.319
-0.284
-0.255
-0.230
-0.209
-0.192
-0.178
-0.163
-0.144
-0.122
-0.106
-0.098
-0.084
-0.069
-0.054
-0.041
-0.032
-0.026
-0.020
-0.015
-0.010
-0.007
-0.008
-0.008
-0.006
-0.003
-0.004
-0.004
-0.004
-0.004
-0.004
-0.004
-0.004
-0.002
-0.002
-0.001
-0.001
-0.001
-0.001
0.
0.
-0.332
-0.291
-0.259
-0.215
-0.178
-0.185
-0.186
-0.172
-0.156
-0.144
-0.140
-0.139
-0.122
-0.096
-0.067
-0.049
-0.038
-0.029
-0.023
-0.017
-0.015
-0.012
-0.011
-0.011
-0.008
-0.005
-0.006
-0.005
-0.004
-0.004
-0.005
-0.005
-0.005
-0.004
-0.004
-0.002
-0.001
-0.001
-0.001
-0.001
0.
-0.345
-0.290
-0.060
0.783
1.291
0.559
-0.057
-0.174
-0.164
-0.164
-0.179
-0.198
-0.177
-0.132
-0.086
-0.058
-0.042
-0.032
-0.023
-0.019
-0.015
-0.013
-0.012
-0.011
-0.010
-0.008
-0.007
-0.006
-0.006
-0.006
-0.005
-0.004
-0.004
-0.004
-0.004
-0.004
-0.003
-0.001
-0.001
-0.001
0.
-0.354
-0.095
2.739
23.648
52.362
17.037
1.645
-0.085
-0.174
-0.182
-0.216
-0.256
-0.231
-0.162
-0.102
-0.065
-0.044
-0.034
-0.024
-0.019
-0.017
-0.015
-0.013
-0.012
-0.010
-0.009
-0.007
-0.007
-0.008
-0.007
-0.006
-0.006
-0.004
-0.004
-0.004
-0.004
-0.004
-0.003
-0.001
-0.001
-0.001
-0.352
0.539
23.625
505.493
2166.720
295.128
11.082
0.239
-0.179
-0.202
-0.249
-0.290
-0.258
-0.177
-0.111
-0.070
-0.046
-0.033
-0.026
-0.021
-0.018
-0.016
-0.014
-0.013
-0.012
-0.010
-0.008
-0.008
-0.008
-0.008
-0.008
-0.007
-0.006
-0.004
-0.004
-0.004
-0.003
-0.002
-0.002
-0.001
-0.001
-0.349
1.068
41.528
1858.480
11287.213
886.766
21.220
0.436
-0.199
-0.242
-0.293
-0.300
-0.247
-0.170
-0.110
-0.072
-0.050
-0.037
-0.028
-0.025
-0.022
-0.020
-0.016
-0.016
-0.015
-0.012
-0.011
-0.010
-0.009
-0.009
-0.009
-0.008
-0.006
-0.006
-0.004
-0.004
-0.004
-0.003
-0.002
-0.002
-0.001
-0.362
0.324
13.667
227.319
768.698
136.945
7.246
0.111
-0.220
-0.263
-0.312
-0.328
-0.257
-0.162
-0.105
-0.073
-0.052
-0.039
-0.033
-0.028
-0.025
-0.024
-0.020
-0.019
-0.017
-0.015
-0.013
-0.011
-0.011
-0.011
-0.010
-0.008
-0.007
-0.006
-0.006
-0.004
-0.004
-0.003
-0.002
-0.002
-0.001
-0.367
-0.194
1.256
8.914
17.020
6.504
0.719
-0.152
-0.180
-0.238
-0.323
-0.327
-0.309
-0.211
-0.120
-0.076
-0.058
-0.045
-0.037
-0.035
-0.032
-0.028
-0.024
-0.022
-0.020
-0.018
-0.016
-0.013
-0.013
-0.012
-0.011
-0.010
-0.008
-0.007
-0.006
-0.006
-0.004
-0.003
-0.002
-0.002
-0.001
-0.359
-0.297
-0.179
0.104
0.333
0.050
-0.061
5.937
25.088
11.465
1.164
-0.330
-0.310
-0.269
-0.148
-0.085
-0.064
-0.054
-0.049
-0.045
-0.044
-0.039
-0.033
-0.027
-0.024
-0.020
-0.018
-0.016
-0.015
-0.013
-0.013
-0.011
-0.009
-0.008
-0.007
-0.006
-0.005
-0.003
-0.002
-0.002
-0.001
-0.350
-0.292
-0.259
-0.254
-0.247
-0.185
65.456
1026.318
2779.670
909.400
64.040
1.116
-0.301
-0.256
-0.168
-0.098
-0.076
-0.073
-0.076
-0.081
-0.079
-0.070
-0.056
-0.041
-0.032
-0.024
-0.022
-0.019
-0.017
-0.016
-0.014
-0.012
-0.011
-0.009
-0.008
-0.006
-0.005
-0.005
-0.002
-0.002
-0.001
-0.351
-0.297
-0.269
-0.271
-0.267
2.548
806.279
33427.629
99999.797
33427.668
715.459
7.493
-0.243
-0.224
-0.174
-0.108
-0.097
-0.110
-0.144
-0.177
-0.181
-0.157
-0.113
-0.071
-0.045
-0.031
-0.027
-0.023
-0.020
-0.018
-0.017
-0.015
-0.012
-0.010
-0.009
-0.007
-0.006
-0.005
-0.002
-0.002
-0.001
-0.336
-0.300
-0.295
-0.284
-0.268
8.517
1677.864
99999.883
99999.820
99999.813
1482.092
11.543
-0.180
-0.183
-0.158
-0.118
-0.140
-0.213
-0.303
-0.305
-0.257
-0.202
-0.145
-0.098
-0.061
-0.041
-0.036
-0.029
-0.026
-0.023
-0.019
-0.016
-0.013
-0.011
-0.009
-0.008
-0.007
-0.004
-0.003
-0.002
-0.001
-0.312
-0.314
-0.309
-0.286
-0.267
1.175
501.798
13944.416
84777.266
13944.211
446.181
1.689
-0.165
-0.150
-0.139
-0.143
-0.229
-0.356
-0.348
-0.326
-0.274
-0.195
-0.151
-0.102
-0.070
-0.056
-0.050
-0.041
-0.034
-0.028
-0.023
-0.019
-0.015
-0.013
-0.010
-0.008
-0.007
-0.006
-0.003
-0.001
-0.001
12.948
0.622
-0.313
-0.305
-0.227
0.113
14.422
354.221
909.568
353.543
13.674
-0.140
-0.150
-0.134
-0.135
-0.185
-0.333
-0.356
-0.361
0.496
5.310
9.206
2.180
-0.054
-0.093
-0.088
-0.076
-0.062
-0.047
-0.037
-0.030
-0.023
-0.018
-0.013
-0.010
-0.008
-0.006
-0.005
-0.002
-0.001
0.000
1900.881
223.098
1.025
-0.286
0.231
4.222
13.693
9.605
3.859
0.639
-0.174
-0.161
-0.145
-0.131
-0.143
-0.232
-0.326
-0.342
0.755
40.841
564.388
1482.154
564.376
26.778
-0.091
-0.110
-0.106
-0.090
-0.070
-0.052
-0.038
-0.028
-0.020
-0.016
-0.011
-0.008
-0.006
-0.004
-0.002
-0.001
0.001
99999.688
3597.598
52.560
-0.208
1.729
26.402
120.955
74.512
8.035
0.321
-0.168
-0.160
-0.147
-0.136
-0.156
-0.249
-0.288
-0.264
9.107
806.406
38874.039
99999.922
38874.227
806.558
2.706
-0.132
-0.127
-0.116
-0.093
-0.074
-0.054
-0.035
-0.026
-0.019
-0.014
-0.011
-0.007
-0.005
-0.004
-0.002
0.000
99999.750
12111.866
141.653
-0.192
2.157
33.036
175.962
94.730
9.927
0.430
-0.163
-0.160
-0.150
-0.139
-0.154
-0.230
-0.242
-0.142
24.039
3597.801
99999.938
100001.047
100006.313
3603.541
22.398
0.067
-0.050
-0.127
-0.124
-0.096
-0.074
-0.050
-0.033
-0.023
-0.016
-0.011
-0.008
-0.005
-0.004
-0.003
-0.001
99614.211
2779.510
41.652
-0.305
0.603
7.946
29.528
18.957
3.094
0.059
-0.174
-0.163
-0.151
-0.136
-0.143
-0.190
-0.194
-0.163
10.940
1677.879
100000.289
100010.188
100118.648
1781.747
20.425
7.592
3.512
0.479
-0.101
-0.116
-0.094
-0.068
-0.043
-0.027
-0.018
-0.013
-0.009
-0.005
-0.004
-0.003
-0.002
1158.977
141.539
0.060
-0.435
-0.277
0.493
1.728
1.250
0.149
-0.175
-0.181
-0.166
-0.152
-0.136
-0.133
-0.153
-0.159
-0.155
0.187
158.811
2447.446
9190.011
3023.989
378.444
168.587
580.906
155.219
9.000
0.285
-0.119
-0.103
-0.087
-0.056
-0.034
-0.023
-0.017
-0.011
-0.007
-0.006
-0.004
-0.003
3.944
-0.383
-0.624
-0.623
-0.548
-0.414
-0.276
-0.235
-0.239
-0.215
-0.190
-0.173
-0.152
-0.137
-0.132
-0.135
-0.142
-0.147
-0.151
0.250
21.530
105.306
50.388
90.939
7969.273
99999.992
7966.440
66.416
1.482
-0.076
-0.108
-0.092
-0.067
-0.042
-0.031
-0.022
-0.015
-0.011
-0.008
-0.007
-0.006
-0.512
-0.585
-0.587
-0.523
-0.607
-0.599
-0.455
-0.349
-0.274
-0.229
-0.198
-0.172
-0.154
-0.144
-0.139
-0.141
-0.144
-0.153
-0.166
-0.172
-0.163
0.107
2.716
95.746
23385.842
99999.938
23386.498
97.744
4.654
3.030
0.575
-0.090
-0.075
-0.060
-0.057
-0.038
-0.022
-0.014
-0.010
-0.009
-0.006
-0.508
-0.246
4.032
9.449
1.684
-0.541
-0.579
-0.401
-0.297
-0.239
-0.193
-0.170
-0.157
-0.156
-0.153
-0.148
-0.147
-0.154
-0.167
-0.180
-0.188
-0.180
0.514
19.035
580.459
3474.594
585.078
64.894
514.029
1027.753
353.661
11.086
-0.031
-0.103
-0.104
-0.072
-0.035
-0.019
-0.013
-0.010
-0.008
-0.428
3.209
196.705
1061.077
58.380
0.393
-0.673
-0.443
-0.312
-0.241
-0.193
-0.176
-0.170
-0.165
-0.157
-0.152
-0.146
-0.142
-0.156
-0.179
-0.189
-0.200
-0.112
1.319
11.095
26.784
18.725
826.838
24843.994
100001.063
13944.336
397.151
2.565
-0.170
-0.170
-0.130
-0.056
-0.026
-0.017
-0.011
-0.010
17.603
1.369
-0.702
-0.612
-0.499
-0.330
-0.252
-0.202
-0.166
-0.140
-0.115
-0.092
-0.073
-0.060
-0.048
-0.039
-0.030
-0.024
-0.020
-0.016
-0.010
-0.007
-0.005
-0.003
0.000
-0.001
0.
0.
0.
0.
0.
0.
0.
0.
0.
0.
0.001
0.001
0.001
0.
0.
-0.678
-0.855
-0.738
-0.447
0.387
0.814
0.264
-0.113
-0.166
-0.139
-0.118
-0.091
-0.073
-0.058
-0.045
-0.036
-0.028
-0.022
-0.018
-0.012
-0.009
-0.007
-0.004
-0.002
0.
-0.001
0.
0.
0.
0.
0.
0.
0.
0.
0.
0.
0.
0.
0.
0.
0.
-0.987
-0.853
-0.436
3.527
29.441
52.296
15.248
1.313
-0.085
-0.137
-0.113
-0.094
-0.070
-0.055
-0.042
-0.033
-0.026
-0.022
-0.015
-0.012
-0.009
-0.006
-0.005
-0.001
0.
0.000
-0.001
0.
0.
0.
0.
0.
0.
0.
0.
0.
0.
0.
0.
0.
0.
-0.933
-0.712
1.418
58.832
2530.934
9470.616
580.405
13.731
0.306
-0.131
-0.112
-0.095
-0.069
-0.052
-0.040
-0.031
-0.024
-0.018
-0.013
-0.011
-0.008
-0.005
-0.003
-0.001
0.000
0.000
0.000
0.
0.
0.
0.
0.
0.
0.
0.
0.
0.
0.
0.
0.
0.
-0.599
-0.365
3.864
259.053
99999.906
99999.797
7966.326
46.667
0.772
-0.120
-0.112
-0.095
-0.069
-0.051
-0.036
-0.028
-0.022
-0.017
-0.013
-0.009
-0.008
-0.005
-0.001
-0.001
0.000
0.
0.000
0.000
0.
0.
0.
0.
0.
0.
0.
0.
0.
0.
0.
0.
0.
-0.426
-0.299
2.254
107.142
9470.721
76276.570
1597.129
23.711
0.473
-0.126
-0.109
-0.092
-0.067
-0.051
-0.034
-0.027
-0.021
-0.016
-0.012
-0.008
-0.005
-0.005
-0.002
-0.001
-0.001
0.000
0.000
0.000
0.
0.
0.
0.
0.
0.
0.
0.
0.
0.
0.
0.
0.
-0.338
-0.325
0.232
8.916
94.742
199.895
41.585
2.834
0.001
-0.128
-0.108
-0.089
-0.064
-0.047
-0.035
-0.026
-0.021
-0.015
-0.010
-0.007
-0.005
-0.003
-0.001
-0.001
0.000
0.000
0.
0.001
0.000
0.
0.
0.
0.
0.
0.
0.
0.
0.
0.
0.
0.
-0.305
-0.327
-0.272
0.230
1.969
3.091
1.176
0.038
-0.140
-0.121
-0.105
-0.082
-0.061
-0.047
-0.037
-0.027
-0.021
-0.016
-0.010
-0.005
-0.004
-0.003
0.000
0.
0.000
0.000
0.001
0.001
0.000
0.
0.
0.
0.
0.
0.
0.
0.
0.
0.
0.
0.
-0.319
-0.311
-0.300
-0.275
-0.212
-0.153
-0.160
-0.165
-0.141
-0.118
-0.099
-0.076
-0.059
-0.047
-0.035
-0.029
-0.020
-0.015
-0.011
-0.005
-0.003
-0.001
0.
0.000
0.000
0.000
0.001
0.000
0.000
0.
0.
0.
0.
0.
0.
0.
0.
0.
0.
0.
0.
-0.299
-0.301
-0.290
-0.277
-0.259
-0.225
-0.189
-0.160
-0.135
-0.116
-0.091
-0.072
-0.058
-0.047
-0.037
-0.027
-0.019
-0.016
-0.012
-0.005
-0.002
-0.001
-0.001
0.
0.000
0.001
0.001
0.001
0.001
0.000
0.
0.
0.
0.
0.
0.
0.
0.
0.
0.
0.
-0.290
-0.285
-0.279
-0.270
-0.247
-0.214
-0.182
-0.154
-0.128
-0.106
-0.086
-0.070
-0.057
-0.046
-0.036
-0.027
-0.020
-0.014
-0.012
-0.007
-0.002
-0.001
-0.001
0.000
0.001
0.001
0.001
0.001
0.001
0.000
0.
0.
0.
0.
0.
0.
0.
0.
0.
0.
0.
-0.288
-0.275
-0.260
-0.242
-0.223
-0.196
-0.165
-0.138
-0.117
-0.097
-0.083
-0.069
-0.056
-0.045
-0.036
-0.029
-0.020
-0.014
-0.010
-0.007
-0.004
-0.002
0.000
0.001
0.001
0.001
0.002
0.001
0.000
0.000
0.
0.
0.
0.
0.
0.
0.
0.
0.
0.
0.
-0.283
-0.268
-0.250
-0.228
-0.204
-0.176
-0.149
-0.127
-0.108
-0.094
-0.079
-0.067
-0.055
-0.045
-0.036
-0.029
-0.020
-0.016
-0.011
-0.007
-0.005
-0.003
-0.001
-0.001
-0.001
0.
0.000
0.000
0.000
0.000
0.
0.
0.
0.
0.
0.
0.
0.
0.
0.
0.
-0.274
-0.262
-0.243
-0.217
-0.191
-0.165
-0.140
-0.120
-0.104
-0.090
-0.079
-0.066
-0.054
-0.043
-0.037
-0.031
-0.024
-0.017
-0.012
-0.007
-0.006
-0.004
-0.003
-0.001
-0.001
0.
0.000
0.000
-0.002
-0.001
-0.001
-0.001
-0.001
0.
0.
0.
0.
0.
0.
0.
0.
-0.267
-0.253
-0.237
-0.209
-0.182
-0.157
-0.136
-0.119
-0.103
-0.088
-0.075
-0.064
-0.053
-0.046
-0.039
-0.031
-0.024
-0.017
-0.013
-0.009
-0.005
-0.005
-0.003
-0.002
0.
0.
0.000
0.000
-0.002
-0.002
-0.002
-0.002
-0.001
-0.001
-0.001
0.000
0.000
0.000
0.000
0.000
0.
-0.262
-0.246
-0.230
-0.205
-0.182
-0.160
-0.140
-0.123
-0.108
-0.092
-0.078
-0.065
-0.054
-0.045
-0.038
-0.032
-0.027
-0.018
-0.016
-0.009
-0.005
-0.006
-0.005
-0.004
-0.001
-0.001
-0.001
0.000
-0.001
-0.001
-0.002
-0.002
-0.002
-0.001
-0.001
-0.001
-0.001
0.000
0.000
0.000
0.000
-0.268
-0.249
-0.233
-0.211
-0.190
-0.170
-0.157
-0.140
-0.123
-0.104
-0.086
-0.070
-0.057
-0.047
-0.040
-0.034
-0.029
-0.024
-0.019
-0.013
-0.009
-0.007
-0.006
-0.005
-0.004
-0.002
-0.001
-0.002
-0.002
-0.003
-0.003
-0.002
-0.001
-0.002
-0.001
-0.001
-0.001
-0.001
0.000
0.000
0.000
-0.282
-0.261
-0.246
-0.226
-0.206
-0.192
-0.182
-0.167
-0.148
-0.124
-0.099
-0.079
-0.064
-0.053
-0.043
-0.036
-0.032
-0.026
-0.021
-0.015
-0.010
-0.007
-0.008
-0.008
-0.007
-0.004
-0.004
-0.004
-0.004
-0.004
-0.004
-0.003
-0.003
-0.001
-0.001
-0.001
-0.001
-0.001
-0.001
0.000
0.000
-0.304
-0.278
-0.251
-0.230
-0.216
-0.204
-0.202
-0.196
-0.176
-0.145
-0.116
-0.093
-0.074
-0.061
-0.048
-0.041
-0.034
-0.027
-0.023
-0.017
-0.014
-0.011
-0.010
-0.010
-0.009
-0.005
-0.005
-0.005
-0.005
-0.006
-0.005
-0.004
-0.004
-0.003
-0.003
-0.002
-0.001
0.000
-0.001
-0.001
0.000
-0.322
-0.284
-0.253
-0.233
-0.217
-0.213
-0.212
-0.206
-0.192
-0.167
-0.136
-0.112
-0.091
-0.074
-0.057
-0.046
-0.038
-0.031
-0.025
-0.020
-0.016
-0.013
-0.011
-0.012
-0.010
-0.009
-0.007
-0.007
-0.006
-0.007
-0.007
-0.005
-0.005
-0.004
-0.004
-0.004
-0.002
0.000
0.000
0.000
0.000
-0.326
-0.286
-0.221
-0.064
0.037
-0.075
-0.189
-0.203
-0.194
-0.180
-0.157
-0.132
-0.111
-0.087
-0.066
-0.050
-0.041
-0.033
-0.027
-0.021
-0.017
-0.015
-0.013
-0.012
-0.012
-0.009
-0.008
-0.007
-0.008
-0.008
-0.008
-0.006
-0.005
-0.004
-0.004
-0.004
-0.004
-0.002
0.000
0.000
0.000
-0.331
-0.257
0.211
2.002
3.449
1.630
0.082
-0.183
-0.190
-0.184
-0.173
-0.153
-0.128
-0.098
-0.075
-0.055
-0.043
-0.034
-0.028
-0.021
-0.018
-0.016
-0.015
-0.014
-0.013
-0.011
-0.009
-0.009
-0.009
-0.009
-0.009
-0.008
-0.006
-0.005
-0.004
-0.003
-0.004
-0.004
-0.002
0.000
0.000
-0.342
-0.137
1.981
15.257
29.587
11.069
1.049
-0.110
-0.184
-0.185
-0.183
-0.167
-0.137
-0.105
-0.078
-0.059
-0.046
-0.034
-0.030
-0.023
-0.022
-0.020
-0.019
-0.017
-0.016
-0.014
-0.011
-0.010
-0.010
-0.011
-0.010
-0.009
-0.008
-0.007
-0.004
-0.004
-0.004
-0.003
-0.002
-0.003
0.000
-0.363
-0.085
3.066
26.442
58.848
19.007
1.839
-0.073
-0.184
-0.190
-0.193
-0.170
-0.139
-0.104
-0.077
-0.059
-0.046
-0.039
-0.032
-0.027
-0.024
-0.023
-0.021
-0.019
-0.018
-0.015
-0.013
-0.013
-0.013
-0.013
-0.011
-0.010
-0.009
-0.007
-0.006
-0.004
-0.003
-0.003
-0.002
-0.002
-0.002
-0.387
-0.185
1.260
8.917
17.024
6.512
0.736
-0.133
-0.186
-0.192
-0.205
-0.206
-0.171
-0.120
-0.088
-0.064
-0.051
-0.041
-0.037
-0.031
-0.029
-0.027
-0.026
-0.022
-0.021
-0.018
-0.015
-0.015
-0.014
-0.014
-0.013
-0.012
-0.010
-0.009
-0.006
-0.005
-0.004
-0.004
-0.003
-0.002
-0.002
-0.394
-0.285
-0.020
0.894
1.613
0.625
-0.059
-0.194
-0.172
-0.169
-0.209
-0.208
-0.201
-0.154
-0.099
-0.072
-0.054
-0.047
-0.040
-0.038
-0.036
-0.034
-0.030
-0.026
-0.024
-0.022
-0.018
-0.016
-0.016
-0.015
-0.014
-0.013
-0.012
-0.011
-0.006
-0.006
-0.005
-0.004
-0.003
-0.002
-0.002
-0.386
-0.293
-0.246
-0.181
-0.140
-0.181
0.103
17.020
65.887
15.750
0.859
-0.198
-0.203
-0.184
-0.119
-0.079
-0.064
-0.057
-0.054
-0.053
-0.051
-0.048
-0.043
-0.033
-0.030
-0.024
-0.022
-0.020
-0.019
-0.016
-0.015
-0.013
-0.012
-0.011
-0.008
-0.006
-0.006
-0.005
-0.004
-0.002
-0.002
-0.364
-0.287
-0.263
-0.261
-0.251
-0.054
141.767
2155.731
6981.432
2155.769
126.724
0.694
-0.194
-0.174
-0.132
-0.090
-0.079
-0.077
-0.083
-0.092
-0.093
-0.084
-0.070
-0.051
-0.039
-0.032
-0.026
-0.024
-0.021
-0.019
-0.016
-0.015
-0.013
-0.011
-0.009
-0.008
-0.006
-0.005
-0.004
-0.002
-0.002
-0.333
-0.288
-0.280
-0.273
-0.265
8.555
1678.092
100000.180
99999.883
99999.813
1482.098
9.482
-0.158
-0.157
-0.137
-0.102
-0.100
-0.123
-0.166
-0.209
-0.221
-0.196
-0.148
-0.095
-0.059
-0.039
-0.033
-0.028
-0.026
-0.022
-0.019
-0.017
-0.014
-0.012
-0.010
-0.009
-0.007
-0.005
-0.004
-0.002
-0.002
-0.315
-0.293
-0.295
-0.285
-0.258
21.834
4104.396
100006.617
100000.883
99999.844
3597.748
18.419
-0.136
-0.141
-0.130
-0.118
-0.152
-0.242
-0.366
-0.383
-0.335
-0.272
-0.205
-0.142
-0.090
-0.053
-0.042
-0.035
-0.031
-0.026
-0.023
-0.019
-0.016
-0.013
-0.010
-0.009
-0.008
-0.006
-0.004
-0.002
-0.002
-0.312
-0.307
-0.313
-0.297
-0.238
5.788
1043.379
52851.547
100002.680
45280.313
909.402
3.532
-0.149
-0.132
-0.129
-0.150
-0.257
-0.431
-0.438
-0.420
-0.375
-0.286
-0.220
-0.148
-0.099
-0.071
-0.056
-0.048
-0.040
-0.033
-0.027
-0.022
-0.019
-0.015
-0.011
-0.010
-0.008
-0.007
-0.006
-0.003
-0.002
16.868
0.356
-0.319
-0.294
-0.037
1.976
50.520
724.427
1902.654
715.522
33.427
-0.139
-0.152
-0.132
-0.138
-0.210
-0.396
-0.448
-0.466
0.311
5.156
7.469
2.261
-0.052
-0.118
-0.099
-0.084
-0.069
-0.053
-0.042
-0.034
-0.026
-0.020
-0.017
-0.012
-0.009
-0.008
-0.006
-0.005
-0.002
-0.001
2779.638
280.577
1.439
-0.181
2.180
37.075
200.153
109.080
18.115
2.192
-0.147
-0.176
-0.155
-0.139
-0.155
-0.268
-0.407
-0.439
0.569
29.792
315.008
806.392
314.990
11.905
-0.127
-0.133
-0.122
-0.101
-0.077
-0.057
-0.042
-0.031
-0.024
-0.018
-0.013
-0.009
-0.007
-0.005
-0.004
-0.002
0.000
100001.156
5338.210
81.878
0.154
12.260
580.360
16158.025
4083.256
94.753
2.264
-0.120
-0.173
-0.156
-0.147
-0.170
-0.296
-0.369
-0.380
8.660
446.232
13944.260
84777.266
13944.250
446.210
1.236
-0.155
-0.151
-0.131
-0.104
-0.081
-0.057
-0.042
-0.029
-0.021
-0.016
-0.012
-0.009
-0.007
-0.005
-0.004
-0.002
100006.117
18557.756
177.925
0.539
17.213
1024.619
41627.922
9470.612
136.914
2.792
-0.113
-0.170
-0.157
-0.150
-0.173
-0.276
-0.313
-0.242
19.269
1677.877
99999.844
99999.906
100000.109
1901.329
8.718
-0.050
-0.097
-0.145
-0.131
-0.105
-0.080
-0.054
-0.035
-0.025
-0.018
-0.014
-0.009
-0.007
-0.005
-0.004
-0.003
100004.211
3598.936
52.658
0.782
5.474
94.900
768.651
385.108
23.646
0.914
-0.161
-0.173
-0.160
-0.148
-0.160
-0.229
-0.253
-0.233
7.397
909.424
52829.340
100000.258
52831.188
911.452
5.946
3.901
2.066
0.217
-0.125
-0.127
-0.101
-0.071
-0.046
-0.031
-0.021
-0.016
-0.012
-0.006
-0.005
-0.004
-0.003
1482.639
177.883
0.821
0.570
0.928
4.360
12.249
8.884
1.419
-0.070
-0.193
-0.175
-0.164
-0.147
-0.150
-0.181
-0.203
-0.202
0.237
101.201
1310.258
4099.745
1313.073
108.741
59.512
200.096
58.986
4.801
0.137
-0.129
-0.119
-0.089
-0.056
-0.036
-0.026
-0.019
-0.015
-0.010
-0.007
-0.006
-0.004
5.170
-0.219
-0.344
0.003
0.096
0.000
0.076
0.015
-0.180
-0.231
-0.202
-0.183
-0.161
-0.146
-0.144
-0.155
-0.173
-0.170
-0.172
0.006
10.791
42.037
12.477
30.578
1375.452
16158.869
1375.681
33.284
0.879
-0.112
-0.122
-0.101
-0.066
-0.047
-0.035
-0.027
-0.018
-0.013
-0.010
-0.008
-0.008
-0.511
-0.564
-0.162
1.240
1.964
0.546
-0.215
-0.283
-0.265
-0.238
-0.211
-0.184
-0.164
-0.151
-0.148
-0.151
-0.159
-0.164
-0.178
-0.195
-0.203
-0.171
0.990
41.666
2531.335
41629.336
2963.321
41.895
1.074
0.006
-0.106
-0.103
-0.086
-0.077
-0.068
-0.042
-0.026
-0.016
-0.012
-0.010
-0.009
-0.531
0.059
9.146
26.909
11.618
2.580
-0.033
-0.345
-0.277
-0.245
-0.214
-0.185
-0.169
-0.165
-0.162
-0.156
-0.155
-0.159
-0.175
-0.201
-0.212
-0.215
0.254
9.948
176.168
769.173
176.514
11.482
53.085
126.793
26.809
0.595
-0.117
-0.132
-0.133
-0.075
-0.038
-0.021
-0.014
-0.011
-0.010
-0.423
7.220
888.103
11427.438
203.090
3.966
-0.134
-0.375
-0.283
-0.246
-0.214
-0.190
-0.182
-0.176
-0.168
-0.160
-0.154
-0.145
-0.161
-0.190
-0.208
-0.224
-0.163
0.716
5.878
13.783
6.186
102.472
1026.682
2446.890
715.496
38.902
0.382
-0.211
-0.206
-0.133
-0.056
-0.030
-0.019
-0.013
-0.012
126.326
10.544
-0.390
-0.567
-0.473
-0.331
-0.248
-0.194
-0.160
-0.139
-0.112
-0.088
-0.071
-0.060
-0.047
-0.038
-0.031
-0.024
-0.020
-0.015
-0.009
-0.007
-0.004
-0.003
0.
-0.001
0.
0.
0.
0.
0.
0.
0.
0.
0.
0.
0.
0.
0.001
0.001
0.
1.464
-0.599
-0.649
-0.419
0.105
0.529
0.141
-0.132
-0.159
-0.134
-0.114
-0.090
-0.071
-0.056
-0.045
-0.036
-0.028
-0.023
-0.018
-0.012
-0.010
-0.006
-0.004
-0.002
0.000
-0.001
0.
0.
0.
0.
0.
0.
0.
0.
0.
0.
0.
0.
0.
0.
0.
-0.922
-0.530
0.741
3.114
18.943
33.052
9.923
0.933
-0.100
-0.131
-0.111
-0.092
-0.069
-0.052
-0.043
-0.032
-0.026
-0.021
-0.014
-0.012
-0.008
-0.006
-0.004
-0.002
0.001
0.000
0.000
0.
0.
0.
0.
0.
0.
0.
0.
0.
0.
0.
0.
0.
0.
-0.755
0.512
7.508
37.606
769.068
2530.926
258.847
8.958
0.194
-0.128
-0.109
-0.094
-0.068
-0.052
-0.039
-0.030
-0.023
-0.019
-0.014
-0.011
-0.008
-0.005
-0.003
-0.001
0.000
0.000
0.000
0.000
0.
0.
0.
0.
0.
0.
0.
0.
0.
0.
0.
0.
0.
-0.578
0.427
6.464
123.740
13487.193
99999.789
1858.506
26.485
0.541
-0.119
-0.108
-0.093
-0.068
-0.052
-0.037
-0.028
-0.022
-0.016
-0.012
-0.008
-0.007
-0.005
-0.002
-0.001
0.001
0.000
0.000
0.000
0.
0.
0.
0.
0.
0.
0.
0.
0.
0.
0.
0.
0.
-0.416
-0.232
1.975
59.095
2166.725
9470.644
580.430
13.741
0.318
-0.121
-0.106
-0.090
-0.068
-0.049
-0.035
-0.027
-0.020
-0.016
-0.011
-0.008
-0.006
-0.004
-0.001
0.000
0.001
0.000
0.000
0.001
0.000
0.
0.
0.
0.
0.
0.
0.
0.
0.
0.
0.
0.
-0.350
-0.322
0.089
5.796
52.335
94.757
23.688
2.064
-0.034
-0.122
-0.105
-0.087
-0.064
-0.048
-0.037
-0.027
-0.020
-0.015
-0.011
-0.007
-0.004
-0.003
-0.001
0.000
0.
0.
0.
0.001
0.000
0.
0.
0.
0.
0.
0.
0.
0.
0.
0.
0.
0.
-0.333
-0.315
-0.272
0.073
1.266
2.014
0.830
-0.010
-0.134
-0.118
-0.104
-0.081
-0.063
-0.048
-0.037
-0.028
-0.021
-0.015
-0.010
-0.006
-0.004
-0.001
0.
-0.001
0.000
0.000
0.001
0.001
0.001
0.000
0.
0.
0.
0.
0.
0.
0.
0.
0.
0.
0.
-0.312
-0.311
-0.301
-0.273
-0.208
-0.158
-0.158
-0.155
-0.134
-0.119
-0.101
-0.080
-0.064
-0.050
-0.038
-0.029
-0.021
-0.015
-0.011
-0.006
-0.003
-0.001
0.001
0.
0.000
0.000
0.001
0.001
0.001
0.000
0.
0.
0.
0.
0.
0.
0.
0.
0.
0.
0.
-0.295
-0.295
-0.283
-0.260
-0.232
-0.202
-0.173
-0.150
-0.133
-0.120
-0.099
-0.082
-0.065
-0.052
-0.040
-0.029
-0.020
-0.015
-0.012
-0.007
-0.003
-0.001
0.000
0.000
0.001
0.000
0.001
0.001
0.001
0.000
0.
0.
0.
0.
0.
0.
0.
0.
0.
0.
0.
-0.286
-0.281
-0.269
-0.247
-0.220
-0.192
-0.167
-0.148
-0.130
-0.116
-0.101
-0.086
-0.072
-0.057
-0.041
-0.028
-0.021
-0.014
-0.011
-0.009
-0.004
-0.001
0.000
0.001
0.001
0.001
0.001
0.001
0.001
0.000
0.
0.
0.
0.
0.
0.
0.
0.
0.
0.
0.
-0.278
-0.268
-0.253
-0.229
-0.203
-0.178
-0.153
-0.135
-0.123
-0.114
-0.104
-0.090
-0.073
-0.057
-0.043
-0.031
-0.022
-0.015
-0.012
-0.008
-0.004
-0.003
0.000
0.000
0.000
0.000
0.000
0.001
0.001
0.001
0.
0.
0.
0.
0.
0.000
0.000
0.000
0.000
0.000
0.
-0.266
-0.257
-0.245
-0.219
-0.191
-0.164
-0.143
-0.125
-0.116
-0.109
-0.103
-0.089
-0.073
-0.057
-0.044
-0.033
-0.025
-0.017
-0.012
-0.008
-0.006
-0.004
-0.002
-0.001
-0.001
0.000
0.000
-0.001
-0.001
-0.001
0.000
-0.001
-0.001
0.000
0.000
0.000
0.000
0.000
0.000
0.000
0.000
-0.262
-0.250
-0.236
-0.217
-0.186
-0.159
-0.138
-0.120
-0.109
-0.102
-0.095
-0.082
-0.069
-0.055
-0.043
-0.033
-0.025
-0.019
-0.012
-0.010
-0.006
-0.005
-0.003
-0.002
-0.001
0.000
0.000
-0.001
-0.001
-0.002
-0.001
-0.001
0.000
-0.001
0.000
0.000
0.000
0.000
0.000
0.000
0.000
-0.264
-0.250
-0.233
-0.215
-0.186
-0.158
-0.138
-0.120
-0.106
-0.095
-0.083
-0.073
-0.061
-0.051
-0.042
-0.032
-0.026
-0.021
-0.015
-0.010
-0.006
-0.005
-0.003
-0.003
-0.001
0.
0.000
0.000
-0.001
-0.002
-0.001
-0.002
-0.001
0.000
-0.001
-0.001
0.000
0.000
0.000
0.000
0.000
-0.260
-0.247
-0.229
-0.212
-0.192
-0.169
-0.154
-0.136
-0.120
-0.101
-0.084
-0.069
-0.058
-0.049
-0.041
-0.034
-0.029
-0.023
-0.018
-0.013
-0.010
-0.008
-0.007
-0.006
-0.004
-0.003
-0.003
-0.002
-0.002
-0.002
-0.001
-0.002
-0.002
-0.002
0.000
-0.001
-0.001
0.000
0.000
0.000
0.000
-0.265
-0.251
-0.234
-0.221
-0.208
-0.195
-0.189
-0.179
-0.160
-0.130
-0.102
-0.076
-0.060
-0.049
-0.042
-0.036
-0.031
-0.027
-0.020
-0.014
-0.011
-0.008
-0.008
-0.007
-0.006
-0.005
-0.004
-0.004
-0.005
-0.004
-0.003
-0.003
-0.001
-0.002
-0.002
0.000
-0.001
-0.001
0.000
0.000
0.000
-0.285
-0.264
-0.247
-0.238
-0.230
-0.232
-0.242
-0.245
-0.223
-0.182
-0.134
-0.093
-0.067
-0.056
-0.044
-0.038
-0.033
-0.029
-0.022
-0.015
-0.012
-0.010
-0.009
-0.008
-0.007
-0.007
-0.005
-0.005
-0.006
-0.006
-0.005
-0.005
-0.005
-0.004
-0.003
-0.001
0.
-0.001
-0.001
0.000
0.000
-0.305
-0.281
-0.265
-0.253
-0.248
-0.268
-0.297
-0.313
-0.292
-0.238
-0.169
-0.115
-0.083
-0.062
-0.049
-0.040
-0.036
-0.031
-0.026
-0.020
-0.015
-0.013
-0.011
-0.011
-0.010
-0.009
-0.007
-0.007
-0.007
-0.007
-0.007
-0.006
-0.005
-0.005
-0.004
-0.003
-0.003
0.000
0.000
-0.001
0.000
-0.320
-0.295
-0.273
-0.255
-0.255
-0.278
-0.315
-0.346
-0.336
-0.275
-0.197
-0.135
-0.093
-0.069
-0.055
-0.046
-0.040
-0.034
-0.027
-0.022
-0.017
-0.015
-0.013
-0.012
-0.012
-0.010
-0.009
-0.010
-0.009
-0.009
-0.008
-0.008
-0.006
-0.006
-0.005
-0.005
-0.004
-0.003
0.000
0.000
0.000
-0.323
-0.296
-0.271
-0.245
-0.240
-0.263
-0.297
-0.326
-0.320
-0.273
-0.200
-0.144
-0.103
-0.077
-0.061
-0.050
-0.043
-0.035
-0.029
-0.023
-0.018
-0.018
-0.016
-0.013
-0.013
-0.012
-0.010
-0.011
-0.011
-0.010
-0.009
-0.008
-0.007
-0.006
-0.006
-0.005
-0.005
-0.004
-0.001
0.000
0.000
-0.318
-0.288
-0.244
-0.120
-0.049
-0.144
-0.244
-0.277
-0.268
-0.239
-0.189
-0.140
-0.105
-0.083
-0.067
-0.054
-0.046
-0.036
-0.031
-0.024
-0.021
-0.020
-0.018
-0.016
-0.014
-0.014
-0.012
-0.012
-0.012
-0.011
-0.010
-0.009
-0.009
-0.007
-0.006
-0.005
-0.005
-0.005
-0.004
-0.001
0.000
-0.320
-0.283
-0.150
0.284
0.547
0.211
-0.144
-0.211
-0.207
-0.188
-0.157
-0.125
-0.100
-0.081
-0.068
-0.056
-0.048
-0.039
-0.033
-0.028
-0.024
-0.023
-0.021
-0.020
-0.018
-0.016
-0.015
-0.014
-0.012
-0.013
-0.012
-0.010
-0.009
-0.008
-0.006
-0.005
-0.005
-0.004
-0.005
-0.003
-0.001
-0.332
-0.279
-0.087
0.537
1.032
0.424
-0.089
-0.191
-0.185
-0.174
-0.155
-0.131
-0.109
-0.085
-0.070
-0.058
-0.048
-0.043
-0.039
-0.031
-0.028
-0.025
-0.025
-0.023
-0.020
-0.018
-0.017
-0.016
-0.015
-0.016
-0.014
-0.011
-0.010
-0.009
-0.008
-0.005
-0.005
-0.004
-0.004
-0.002
-0.002
-0.346
-0.287
-0.174
0.156
0.356
0.080
-0.151
-0.192
-0.177
-0.169
-0.153
-0.143
-0.122
-0.098
-0.077
-0.061
-0.051
-0.045
-0.039
-0.035
-0.034
-0.031
-0.029
-0.027
-0.022
-0.021
-0.020
-0.018
-0.018
-0.017
-0.015
-0.014
-0.012
-0.010
-0.009
-0.007
-0.005
-0.005
-0.004
-0.003
-0.002
-0.357
-0.287
-0.242
-0.170
-0.126
-0.171
-0.212
-0.204
-0.189
-0.174
-0.155
-0.143
-0.136
-0.112
-0.088
-0.068
-0.056
-0.050
-0.046
-0.044
-0.041
-0.040
-0.036
-0.033
-0.027
-0.025
-0.022
-0.021
-0.019
-0.019
-0.017
-0.015
-0.013
-0.012
-0.011
-0.007
-0.006
-0.004
-0.004
-0.003
-0.002
-0.352
-0.284
-0.254
-0.246
-0.238
-0.230
-0.175
2.598
10.786
2.735
-0.051
-0.149
-0.138
-0.128
-0.096
-0.074
-0.065
-0.059
-0.058
-0.057
-0.056
-0.053
-0.048
-0.043
-0.034
-0.029
-0.027
-0.024
-0.023
-0.020
-0.019
-0.016
-0.014
-0.013
-0.011
-0.009
-0.007
-0.006
-0.003
-0.003
-0.002
-0.331
-0.283
-0.267
-0.261
-0.251
-0.209
33.420
635.208
1677.822
564.315
27.145
-0.064
-0.136
-0.123
-0.103
-0.084
-0.078
-0.078
-0.086
-0.094
-0.096
-0.090
-0.077
-0.061
-0.046
-0.036
-0.032
-0.028
-0.027
-0.024
-0.021
-0.018
-0.016
-0.014
-0.012
-0.009
-0.008
-0.006
-0.005
-0.003
-0.002
-0.315
-0.289
-0.286
-0.277
-0.262
1.914
504.809
16078.943
84777.961
13944.233
446.186
1.403
-0.135
-0.120
-0.109
-0.095
-0.098
-0.123
-0.161
-0.200
-0.223
-0.204
-0.157
-0.107
-0.068
-0.047
-0.038
-0.034
-0.031
-0.027
-0.025
-0.019
-0.017
-0.015
-0.013
-0.010
-0.009
-0.007
-0.005
-0.003
-0.002
-0.318
-0.303
-0.304
-0.290
-0.126
11.947
1257.397
53205.840
100016.758
52829.656
909.399
3.413
-0.139
-0.122
-0.114
-0.114
-0.148
-0.235
-0.360
-0.439
-0.400
-0.335
-0.262
-0.189
-0.112
-0.068
-0.049
-0.041
-0.036
-0.032
-0.027
-0.023
-0.019
-0.016
-0.014
-0.010
-0.009
-0.008
-0.006
-0.004
-0.002
-0.323
-0.323
-0.322
-0.305
0.044
26.093
3603.302
16180.530
33495.887
6982.189
280.688
0.504
-0.152
-0.127
-0.123
-0.149
-0.248
-0.441
-0.506
-0.492
-0.447
-0.373
-0.283
-0.200
-0.135
-0.092
-0.066
-0.054
-0.045
-0.037
-0.031
-0.025
-0.021
-0.017
-0.014
-0.011
-0.009
-0.008
-0.006
-0.004
-0.002
1.451
-0.265
-0.323
-0.292
0.189
9.049
210.635
526.566
580.164
223.630
6.802
-0.176
-0.161
-0.134
-0.139
-0.204
-0.393
-0.515
-0.537
-0.451
0.607
1.268
0.223
-0.195
-0.152
-0.115
-0.092
-0.075
-0.059
-0.047
-0.038
-0.030
-0.024
-0.020
-0.014
-0.011
-0.009
-0.007
-0.006
-0.005
-0.003
447.215
52.599
-0.147
-0.114
3.788
74.796
508.011
262.381
20.966
1.062
-0.165
-0.185
-0.163
-0.144
-0.157
-0.259
-0.473
-0.510
-0.402
5.469
44.635
87.929
30.531
1.086
-0.158
-0.145
-0.133
-0.112
-0.086
-0.063
-0.046
-0.036
-0.026
-0.021
-0.017
-0.011
-0.008
-0.007
-0.005
-0.003
-0.002
12157.936
814.390
7.391
1.081
24.218
2166.821
99999.789
34242.922
227.325
3.840
-0.100
-0.183
-0.162
-0.153
-0.173
-0.295
-0.434
-0.474
1.411
56.635
635.228
1901.049
635.212
34.839
-0.130
-0.161
-0.156
-0.141
-0.117
-0.089
-0.062
-0.044
-0.032
-0.024
-0.018
-0.015
-0.010
-0.008
-0.007
-0.004
-0.002
53673.266
1961.190
30.942
8.648
36.210
4084.708
99999.875
99999.758
336.884
4.729
-0.080
-0.181
-0.163
-0.155
-0.174
-0.284
-0.374
-0.405
3.186
158.802
2779.700
10534.095
2779.690
158.783
0.086
-0.144
-0.154
-0.154
-0.135
-0.114
-0.083
-0.055
-0.039
-0.027
-0.020
-0.015
-0.011
-0.008
-0.007
-0.004
-0.003
8444.658
676.415
16.714
41.763
37.735
232.194
2962.618
1185.888
46.598
1.436
-0.154
-0.180
-0.168
-0.156
-0.169
-0.244
-0.310
-0.322
1.210
101.198
1310.214
4099.124
1482.098
101.309
0.391
0.689
0.326
-0.065
-0.146
-0.127
-0.106
-0.071
-0.047
-0.033
-0.024
-0.018
-0.014
-0.010
-0.006
-0.006
-0.004
329.637
30.990
9.105
37.077
30.352
11.407
23.990
15.228
2.471
-0.026
-0.204
-0.186
-0.171
-0.155
-0.157
-0.197
-0.248
-0.250
-0.146
4.314
141.792
314.922
141.892
3.633
6.654
15.241
8.201
1.146
-0.090
-0.141
-0.121
-0.089
-0.055
-0.038
-0.028
-0.022
-0.018
-0.013
-0.010
-0.007
-0.006
0.547
0.071
2.357
8.558
8.458
2.502
0.608
0.156
-0.149
-0.239
-0.215
-0.192
-0.171
-0.155
-0.152
-0.166
-0.200
-0.203
-0.209
-0.205
0.098
0.880
0.332
3.825
43.562
153.118
68.402
6.398
0.172
-0.140
-0.128
-0.102
-0.068
-0.051
-0.039
-0.028
-0.022
-0.015
-0.011
-0.009
-0.009
-0.410
-0.119
4.238
37.457
66.452
19.028
1.374
-0.210
-0.277
-0.254
-0.225
-0.197
-0.172
-0.160
-0.158
-0.162
-0.174
-0.186
-0.194
-0.219
-0.236
-0.229
0.043
4.814
65.511
258.506
121.666
12.235
0.953
-0.135
-0.128
-0.117
-0.096
-0.093
-0.068
-0.041
-0.027
-0.019
-0.013
-0.011
-0.009
-0.439
0.471
18.633
262.625
668.214
94.711
5.164
-0.082
-0.301
-0.268
-0.233
-0.200
-0.181
-0.173
-0.171
-0.169
-0.169
-0.175
-0.186
-0.216
-0.245
-0.245
-0.133
1.483
15.557
45.664
39.214
55.694
11.095
0.367
-0.006
-0.131
-0.149
-0.152
-0.131
-0.069
-0.037
-0.024
-0.016
-0.013
-0.012
-0.460
1.840
57.562
344.090
459.925
75.005
4.155
-0.138
-0.310
-0.275
-0.241
-0.212
-0.197
-0.191
-0.181
-0.173
-0.172
-0.170
-0.180
-0.202
-0.230
-0.245
-0.235
-0.009
1.051
3.001
18.823
66.063
22.363
27.763
8.149
0.578
-0.225
-0.232
-0.226
-0.109
-0.052
-0.031
-0.023
-0.016
-0.015
198.901
14.273
-0.220
-0.481
-0.421
-0.311
-0.239
-0.189
-0.157
-0.134
-0.108
-0.085
-0.070
-0.059
-0.046
-0.038
-0.030
-0.024
-0.018
-0.014
-0.008
-0.007
-0.004
-0.003
-0.001
-0.001
0.
0.
0.
0.
0.
0.
0.
0.
0.
0.
0.
0.
0.
0.
0.
2.082
-0.231
0.068
0.111
-0.010
-0.064
-0.125
-0.177
-0.154
-0.130
-0.110
-0.086
-0.067
-0.055
-0.044
-0.035
-0.028
-0.022
-0.017
-0.012
-0.009
-0.007
-0.004
-0.002
0.001
0.000
0.000
0.
0.
0.
0.
0.
0.
0.
0.
0.
0.
0.
0.
0.
0.
-0.648
4.013
38.010
28.330
8.847
4.929
1.628
0.071
-0.141
-0.127
-0.110
-0.088
-0.066
-0.050
-0.042
-0.032
-0.025
-0.019
-0.015
-0.011
-0.007
-0.005
-0.004
-0.003
0.000
0.000
0.000
0.
0.
0.
0.
0.
0.
0.
0.
0.
0.
0.
0.
0.
0.
-0.114
37.833
1272.775
535.568
51.843
60.070
17.041
1.489
-0.061
-0.126
-0.108
-0.089
-0.067
-0.049
-0.038
-0.031
-0.022
-0.017
-0.013
-0.009
-0.007
-0.005
-0.003
-0.001
0.000
0.000
0.000
0.000
0.
0.
0.
0.
0.
0.
0.
0.
0.
0.
0.
0.
0.
-0.065
21.751
445.272
242.598
144.019
295.364
58.865
3.490
0.023
-0.123
-0.106
-0.089
-0.064
-0.047
-0.037
-0.028
-0.021
-0.015
-0.013
-0.008
-0.006
-0.004
-0.002
-0.001
0.000
0.
0.000
0.000
0.000
0.
0.
0.
0.
0.
0.
0.
0.
0.
0.
0.
0.
-0.318
1.044
8.948
12.478
59.418
121.000
29.609
2.062
-0.033
-0.121
-0.105
-0.088
-0.064
-0.049
-0.037
-0.025
-0.020
-0.016
-0.011
-0.007
-0.005
-0.003
-0.001
0.000
0.000
0.
0.
0.001
0.000
0.
0.
0.
0.
0.
0.
0.
0.
0.
0.
0.
0.
-0.330
-0.278
-0.054
0.972
5.845
8.936
3.475
0.302
-0.117
-0.119
-0.103
-0.085
-0.063
-0.049
-0.035
-0.026
-0.021
-0.015
-0.009
-0.007
-0.004
-0.002
0.
-0.001
0.001
0.
0.001
0.001
0.000
0.
0.
0.
0.
0.
0.
0.
0.
0.
0.
0.
0.
-0.313
-0.301
-0.278
-0.168
0.115
0.305
0.044
-0.121
-0.135
-0.118
-0.104
-0.084
-0.065
-0.050
-0.038
-0.029
-0.022
-0.015
-0.009
-0.007
-0.004
0.000
0.001
0.000
0.001
0.000
0.001
0.001
0.001
0.000
0.
0.
0.
0.
0.
0.
0.
0.
0.
0.
0.
-0.303
-0.298
-0.280
-0.259
-0.228
-0.192
-0.172
-0.152
-0.134
-0.123
-0.110
-0.092
-0.074
-0.057
-0.042
-0.031
-0.022
-0.015
-0.010
-0.007
-0.003
0.000
0.000
0.001
0.001
0.000
0.001
0.001
0.001
0.000
0.
0.
0.
0.
0.
0.
0.
0.
0.
0.
0.
-0.278
-0.276
-0.267
-0.245
-0.218
-0.192
-0.167
-0.149
-0.149
-0.141
-0.124
-0.110
-0.089
-0.067
-0.048
-0.032
-0.023
-0.016
-0.010
-0.008
-0.003
0.000
0.001
0.001
0.001
0.001
0.002
0.002
0.001
0.000
0.
0.
0.
0.
0.
0.000
0.000
0.000
0.000
0.000
0.
-0.270
-0.262
-0.250
-0.234
-0.209
-0.185
-0.165
-0.154
-0.152
-0.156
-0.155
-0.140
-0.112
-0.083
-0.055
-0.034
-0.024
-0.017
-0.010
-0.008
-0.004
-0.002
0.000
0.001
0.001
0.
0.002
0.002
0.001
0.001
0.001
0.
0.000
0.000
0.000
0.000
0.000
0.000
0.000
0.000
0.000
-0.262
-0.252
-0.241
-0.220
-0.197
-0.173
-0.155
-0.148
-0.158
-0.173
-0.182
-0.166
-0.133
-0.094
-0.062
-0.040
-0.026
-0.017
-0.011
-0.008
-0.005
-0.004
-0.002
0.000
0.000
0.000
0.000
-0.001
-0.001
0.
0.000
0.001
0.001
0.000
0.000
0.000
0.000
0.000
0.000
0.000
0.000
-0.256
-0.244
-0.233
-0.219
-0.195
-0.165
-0.145
-0.141
-0.150
-0.167
-0.175
-0.164
-0.138
-0.099
-0.065
-0.042
-0.027
-0.019
-0.011
-0.009
-0.007
-0.004
-0.002
-0.002
-0.001
0.
0.000
-0.001
0.000
-0.001
0.000
0.000
0.000
0.
0.000
0.000
0.000
0.000
0.000
0.000
0.000
-0.234
-0.242
-0.232
-0.216
-0.195
-0.164
-0.143
-0.131
-0.131
-0.137
-0.143
-0.135
-0.116
-0.086
-0.060
-0.041
-0.029
-0.021
-0.015
-0.011
-0.008
-0.005
-0.003
-0.004
-0.001
0.000
0.000
-0.001
0.000
-0.001
-0.001
-0.001
-0.001
0.000
0.
0.000
0.001
0.001
0.001
0.001
0.000
-0.072
-0.215
-0.235
-0.219
-0.201
-0.172
-0.147
-0.128
-0.115
-0.108
-0.104
-0.099
-0.087
-0.068
-0.051
-0.039
-0.031
-0.024
-0.016
-0.013
-0.008
-0.007
-0.005
-0.003
-0.003
-0.001
-0.001
-0.002
-0.001
-0.003
-0.002
-0.002
-0.002
-0.002
0.000
0.000
0.000
0.000
0.001
0.001
0.001
0.247
-0.165
-0.240
-0.228
-0.213
-0.197
-0.182
-0.160
-0.134
-0.110
-0.091
-0.077
-0.066
-0.055
-0.046
-0.038
-0.031
-0.026
-0.018
-0.014
-0.011
-0.008
-0.007
-0.006
-0.005
-0.004
-0.004
-0.004
-0.004
-0.004
-0.003
-0.003
-0.002
-0.002
-0.002
-0.001
-0.001
0.000
0.000
0.001
0.001
0.186
-0.179
-0.253
-0.241
-0.242
-0.253
-0.255
-0.222
-0.184
-0.147
-0.113
-0.083
-0.064
-0.053
-0.045
-0.038
-0.033
-0.029
-0.022
-0.015
-0.011
-0.011
-0.009
-0.007
-0.006
-0.006
-0.006
-0.006
-0.005
-0.006
-0.005
-0.004
-0.004
-0.004
-0.003
-0.003
-0.002
-0.002
0.000
0.000
0.001
-0.141
-0.257
-0.266
-0.264
-0.289
-0.335
-0.345
-0.301
-0.256
-0.204
-0.153
-0.110
-0.076
-0.058
-0.048
-0.040
-0.035
-0.031
-0.025
-0.019
-0.014
-0.012
-0.009
-0.008
-0.007
-0.008
-0.008
-0.007
-0.007
-0.007
-0.006
-0.007
-0.005
-0.005
-0.004
-0.004
-0.003
-0.002
-0.002
0.000
0.000
-0.293
-0.293
-0.287
-0.292
-0.333
-0.416
-0.439
-0.399
-0.342
-0.275
-0.207
-0.152
-0.096
-0.065
-0.052
-0.044
-0.038
-0.035
-0.029
-0.021
-0.017
-0.014
-0.013
-0.011
-0.012
-0.010
-0.009
-0.009
-0.009
-0.008
-0.008
-0.008
-0.007
-0.007
-0.005
-0.005
-0.004
-0.004
-0.002
-0.002
0.000
-0.315
-0.306
-0.303
-0.306
-0.347
-0.454
-0.528
-0.488
-0.427
-0.350
-0.270
-0.194
-0.117
-0.076
-0.058
-0.049
-0.043
-0.037
-0.031
-0.023
-0.019
-0.018
-0.015
-0.014
-0.013
-0.013
-0.012
-0.011
-0.011
-0.012
-0.009
-0.009
-0.008
-0.008
-0.007
-0.006
-0.005
-0.004
-0.003
-0.002
0.000
-0.325
-0.311
-0.304
-0.297
-0.328
-0.422
-0.535
-0.555
-0.494
-0.412
-0.324
-0.211
-0.126
-0.084
-0.063
-0.054
-0.048
-0.039
-0.032
-0.023
-0.020
-0.020
-0.018
-0.018
-0.015
-0.015
-0.014
-0.012
-0.012
-0.013
-0.011
-0.011
-0.009
-0.009
-0.007
-0.006
-0.006
-0.006
-0.004
-0.003
-0.001
-0.327
-0.299
-0.286
-0.277
-0.290
-0.349
-0.434
-0.496
-0.489
-0.405
-0.294
-0.189
-0.121
-0.086
-0.069
-0.056
-0.049
-0.042
-0.034
-0.027
-0.024
-0.024
-0.023
-0.021
-0.018
-0.017
-0.015
-0.014
-0.014
-0.015
-0.013
-0.011
-0.010
-0.008
-0.008
-0.007
-0.007
-0.006
-0.005
-0.003
-0.002
-0.315
-0.289
-0.274
-0.253
-0.245
-0.274
-0.315
-0.346
-0.346
-0.297
-0.223
-0.155
-0.113
-0.088
-0.071
-0.058
-0.052
-0.045
-0.037
-0.030
-0.028
-0.026
-0.025
-0.024
-0.022
-0.019
-0.019
-0.017
-0.016
-0.017
-0.015
-0.012
-0.011
-0.011
-0.010
-0.007
-0.006
-0.006
-0.006
-0.006
-0.002
-0.317
-0.288
-0.263
-0.231
-0.207
-0.218
-0.233
-0.235
-0.224
-0.200
-0.161
-0.127
-0.103
-0.085
-0.073
-0.061
-0.053
-0.047
-0.041
-0.035
-0.033
-0.030
-0.028
-0.028
-0.025
-0.022
-0.021
-0.019
-0.018
-0.018
-0.018
-0.016
-0.013
-0.011
-0.010
-0.009
-0.006
-0.006
-0.006
-0.005
-0.003
-0.324
-0.284
-0.259
-0.233
-0.215
-0.216
-0.215
-0.207
-0.195
-0.170
-0.146
-0.125
-0.106
-0.088
-0.077
-0.066
-0.055
-0.050
-0.046
-0.041
-0.039
-0.037
-0.034
-0.033
-0.029
-0.026
-0.024
-0.021
-0.020
-0.020
-0.020
-0.018
-0.015
-0.013
-0.011
-0.010
-0.008
-0.006
-0.005
-0.005
-0.003
-0.325
-0.283
-0.257
-0.239
-0.231
-0.227
-0.220
-0.210
-0.197
-0.171
-0.144
-0.125
-0.113
-0.096
-0.079
-0.068
-0.060
-0.056
-0.051
-0.047
-0.046
-0.044
-0.042
-0.040
-0.035
-0.031
-0.027
-0.024
-0.024
-0.022
-0.021
-0.019
-0.016
-0.014
-0.013
-0.010
-0.008
-0.007
-0.004
-0.004
-0.003
-0.322
-0.283
-0.259
-0.250
-0.241
-0.231
-0.220
-0.178
-0.050
-0.142
-0.154
-0.130
-0.116
-0.103
-0.088
-0.075
-0.066
-0.062
-0.060
-0.059
-0.060
-0.056
-0.053
-0.048
-0.043
-0.036
-0.033
-0.030
-0.028
-0.024
-0.022
-0.020
-0.017
-0.015
-0.014
-0.012
-0.008
-0.007
-0.005
-0.004
-0.004
-0.313
-0.281
-0.273
-0.262
-0.251
-0.239
0.243
21.356
101.190
21.320
0.158
-0.144
-0.120
-0.105
-0.094
-0.081
-0.079
-0.078
-0.083
-0.090
-0.092
-0.088
-0.077
-0.065
-0.054
-0.044
-0.039
-0.034
-0.032
-0.028
-0.024
-0.022
-0.018
-0.016
-0.014
-0.012
-0.010
-0.007
-0.006
-0.004
-0.003
-0.312
-0.286
-0.285
-0.273
-0.251
0.424
22.978
404.788
1027.550
397.092
13.565
-0.143
-0.129
-0.110
-0.100
-0.093
-0.096
-0.114
-0.139
-0.170
-0.188
-0.178
-0.142
-0.105
-0.077
-0.057
-0.046
-0.040
-0.036
-0.033
-0.029
-0.024
-0.019
-0.017
-0.015
-0.013
-0.011
-0.008
-0.006
-0.005
-0.003
-0.324
-0.311
-0.307
-0.293
-0.060
14.646
929.656
2336.396
2189.218
715.944
41.837
-0.135
-0.140
-0.117
-0.108
-0.109
-0.134
-0.193
-0.283
-0.382
-0.413
-0.369
-0.288
-0.193
-0.118
-0.078
-0.060
-0.050
-0.042
-0.037
-0.033
-0.027
-0.022
-0.018
-0.015
-0.013
-0.010
-0.009
-0.008
-0.005
-0.003
-0.330
-0.331
-0.326
-0.308
0.178
58.768
45772.660
100250.313
732.838
251.470
6.806
-0.175
-0.154
-0.127
-0.122
-0.137
-0.206
-0.357
-0.532
-0.531
-0.488
-0.419
-0.332
-0.248
-0.174
-0.108
-0.079
-0.064
-0.052
-0.043
-0.037
-0.030
-0.025
-0.020
-0.016
-0.014
-0.011
-0.009
-0.007
-0.006
-0.002
-0.272
-0.316
-0.331
-0.308
0.067
12.293
628.451
1069.272
50.949
4.737
-0.111
-0.183
-0.164
-0.138
-0.136
-0.179
-0.318
-0.552
-0.574
-0.572
-0.533
-0.430
-0.348
-0.253
-0.180
-0.134
-0.104
-0.086
-0.068
-0.054
-0.043
-0.034
-0.028
-0.023
-0.018
-0.015
-0.011
-0.009
-0.007
-0.006
-0.003
10.736
1.184
-0.168
-0.038
1.704
21.696
98.860
64.140
8.182
0.285
-0.189
-0.189
-0.167
-0.145
-0.151
-0.224
-0.434
-0.550
-0.582
-0.400
1.497
2.560
0.651
-0.199
-0.189
-0.153
-0.132
-0.117
-0.094
-0.071
-0.053
-0.039
-0.030
-0.024
-0.019
-0.014
-0.010
-0.008
-0.006
-0.005
-0.003
745.453
63.171
2.883
5.492
12.424
259.903
3474.349
1375.043
52.351
1.616
-0.159
-0.190
-0.168
-0.152
-0.163
-0.255
-0.470
-0.514
-0.534
2.106
16.211
28.047
8.481
0.223
-0.161
-0.159
-0.152
-0.140
-0.127
-0.095
-0.065
-0.047
-0.036
-0.026
-0.020
-0.016
-0.012
-0.009
-0.007
-0.006
-0.002
100501.648
772.060
38.897
200.232
148.108
398.995
7967.104
2530.930
74.495
2.001
-0.157
-0.187
-0.168
-0.156
-0.170
-0.255
-0.423
-0.452
-0.373
4.493
42.344
101.185
31.358
0.754
0.054
-0.101
-0.158
-0.149
-0.137
-0.122
-0.086
-0.057
-0.040
-0.031
-0.022
-0.017
-0.013
-0.010
-0.008
-0.005
-0.004
58996.988
401.124
263.323
4809.529
2534.179
136.485
339.559
176.030
15.224
0.522
-0.192
-0.188
-0.174
-0.160
-0.167
-0.225
-0.355
-0.373
-0.357
1.791
18.155
45.954
12.160
0.703
0.610
0.525
0.226
-0.083
-0.146
-0.131
-0.108
-0.071
-0.048
-0.035
-0.027
-0.019
-0.016
-0.012
-0.010
-0.006
-0.005
106.747
21.391
227.953
4083.461
2167.416
77.626
10.460
5.865
0.984
-0.136
-0.220
-0.194
-0.177
-0.161
-0.160
-0.194
-0.278
-0.299
-0.306
-0.130
0.729
1.273
0.374
0.834
5.351
28.128
19.132
1.966
-0.060
-0.139
-0.120
-0.088
-0.057
-0.040
-0.030
-0.024
-0.019
-0.015
-0.012
-0.009
-0.007
0.906
1.830
25.214
146.937
110.126
16.557
1.370
-0.022
-0.218
-0.258
-0.232
-0.204
-0.180
-0.163
-0.161
-0.175
-0.211
-0.246
-0.249
-0.250
-0.240
-0.221
-0.100
2.082
104.572
4028.472
1652.183
33.183
1.848
-0.134
-0.125
-0.096
-0.066
-0.048
-0.040
-0.029
-0.022
-0.018
-0.012
-0.011
-0.010
-0.325
0.811
27.647
509.390
1378.234
176.752
7.210
-0.019
-0.291
-0.272
-0.246
-0.212
-0.183
-0.169
-0.169
-0.176
-0.190
-0.211
-0.220
-0.234
-0.245
-0.241
-0.165
3.330
284.292
46801.891
13153.724
633.193
224.221
5.426
-0.129
-0.110
-0.089
-0.088
-0.060
-0.040
-0.027
-0.020
-0.016
-0.013
-0.011
-0.307
2.608
155.095
19411.514
99999.836
2530.868
29.479
0.442
-0.299
-0.288
-0.254
-0.218
-0.195
-0.188
-0.186
-0.187
-0.188
-0.196
-0.207
-0.229
-0.257
-0.254
-0.230
0.936
36.083
650.016
2184.561
5351.173
1678.202
113.251
0.073
-0.141
-0.160
-0.160
-0.099
-0.058
-0.037
-0.026
-0.020
-0.015
-0.013
-0.322
2.379
121.708
9472.286
76276.977
1597.067
23.583
0.294
-0.312
-0.295
-0.271
-0.237
-0.218
-0.210
-0.203
-0.195
-0.191
-0.193
-0.200
-0.222
-0.250
-0.260
-0.252
-0.136
1.425
147.672
2160.397
6982.149
1901.073
126.733
0.489
-0.230
-0.235
-0.243
-0.166
-0.083
-0.046
-0.032
-0.023
-0.018
-0.016
60.077
3.102
-0.370
-0.157
0.162
-0.220
-0.229
-0.186
-0.157
-0.131
-0.102
-0.083
-0.068
-0.055
-0.044
-0.037
-0.030
-0.022
-0.018
-0.012
-0.009
-0.006
-0.004
-0.002
-0.002
-0.001
0.
0.
0.
0.
0.
0.
0.
0.
0.
0.
0.
0.
0.
0.
0.
0.164
-0.129
4.792
114.177
158.778
26.638
-0.020
-0.185
-0.153
-0.129
-0.104
-0.082
-0.066
-0.051
-0.042
-0.034
-0.028
-0.019
-0.015
-0.011
-0.008
-0.006
-0.004
-0.003
0.000
0.000
0.000
0.
0.
0.
0.
0.
0.
0.
0.
0.
0.
0.
0.
0.
0.
-0.227
14.549
372.248
950.474
1314.996
315.257
5.511
-0.159
-0.150
-0.125
-0.108
-0.083
-0.062
-0.051
-0.040
-0.032
-0.024
-0.018
-0.015
-0.010
-0.007
-0.005
-0.003
-0.003
0.
0.000
0.001
0.000
0.
0.
0.
0.
0.
0.
0.
0.
0.
0.
0.
0.
0.
0.964
230.954
100141.609
23724.938
2195.425
503.795
11.627
-0.034
-0.143
-0.121
-0.105
-0.083
-0.061
-0.047
-0.040
-0.030
-0.021
-0.017
-0.013
-0.009
-0.005
-0.005
-0.003
-0.001
0.
0.
0.001
0.001
0.
0.
0.
0.
0.
0.
0.
0.
0.
0.
0.
0.
0.
0.640
106.079
17850.578
4327.474
471.033
130.973
2.874
0.090
-0.133
-0.119
-0.104
-0.083
-0.062
-0.047
-0.036
-0.027
-0.020
-0.015
-0.011
-0.008
-0.005
-0.003
-0.003
-0.001
0.000
0.
0.001
0.001
0.000
0.
0.
0.
0.
0.
0.
0.
0.
0.
0.
0.
0.
-0.207
3.831
33.424
24.008
11.933
3.648
0.952
0.003
-0.133
-0.118
-0.104
-0.081
-0.061
-0.047
-0.035
-0.027
-0.019
-0.015
-0.011
-0.008
-0.005
-0.002
-0.001
0.000
0.001
0.000
0.001
0.001
0.001
0.
0.
0.
0.
0.
0.
0.
0.
0.
0.
0.
0.
-0.304
-0.211
0.058
0.106
0.196
0.370
0.073
-0.125
-0.137
-0.117
-0.104
-0.082
-0.063
-0.047
-0.038
-0.028
-0.020
-0.015
-0.008
-0.007
-0.005
-0.001
0.000
0.
0.001
0.000
0.000
0.001
0.001
0.000
0.
0.
0.
0.
0.
0.
0.
0.
0.
0.
0.
-0.300
-0.283
-0.263
-0.238
-0.192
-0.162
-0.167
-0.155
-0.137
-0.121
-0.107
-0.096
-0.073
-0.056
-0.042
-0.030
-0.021
-0.014
-0.010
-0.007
-0.004
0.000
0.
0.000
0.001
0.000
0.001
0.001
0.001
0.000
0.
0.
0.
0.
0.
0.
0.
0.
0.
0.
0.
-0.286
-0.281
-0.266
-0.249
-0.227
-0.197
-0.173
-0.156
-0.147
-0.157
-0.142
-0.123
-0.099
-0.074
-0.051
-0.034
-0.022
-0.015
-0.011
-0.006
-0.003
0.001
0.001
0.002
0.002
0.001
0.002
0.001
0.001
0.001
0.
0.
0.
0.000
0.000
0.000
0.000
0.000
0.000
0.000
0.000
-0.266
-0.261
-0.255
-0.238
-0.215
-0.190
-0.169
-0.164
-0.188
-0.204
-0.210
-0.191
-0.152
-0.107
-0.067
-0.040
-0.027
-0.016
-0.009
-0.006
-0.002
0.
0.001
0.002
0.002
0.001
0.002
0.002
0.002
0.002
0.001
0.000
0.000
0.000
0.000
0.000
0.000
0.000
0.000
0.000
0.000
-0.252
-0.251
-0.241
-0.224
-0.206
-0.185
-0.178
-0.191
-0.230
-0.280
-0.308
-0.293
-0.233
-0.156
-0.091
-0.053
-0.030
-0.019
-0.011
-0.007
-0.005
-0.001
-0.001
0.001
0.001
0.
0.000
0.
0.001
0.002
0.002
0.001
0.001
0.000
0.000
0.000
0.000
0.000
0.000
0.000
0.000
-0.192
-0.220
-0.235
-0.222
-0.199
-0.180
-0.174
-0.199
-0.252
-0.292
-0.310
-0.319
-0.287
-0.200
-0.114
-0.062
-0.034
-0.021
-0.012
-0.007
-0.007
-0.002
-0.002
0.000
0.
0.001
0.
0.000
0.000
0.000
0.000
0.000
0.000
0.001
0.001
0.001
0.001
0.001
0.001
0.001
0.001
-0.114
-0.187
-0.226
-0.219
-0.198
-0.178
-0.164
-0.182
-0.204
-0.222
-0.235
-0.240
-0.238
-0.200
-0.121
-0.065
-0.037
-0.023
-0.016
-0.009
-0.008
-0.005
-0.002
-0.003
-0.001
0.
-0.001
0.000
0.000
0.000
-0.001
-0.002
-0.001
0.000
0.000
0.001
0.001
0.001
0.001
0.001
0.001
0.259
-0.125
-0.229
-0.218
-0.201
-0.178
-0.153
-0.149
-0.151
-0.159
-0.165
-0.168
-0.166
-0.152
-0.101
-0.059
-0.037
-0.025
-0.018
-0.013
-0.009
-0.005
-0.004
-0.004
-0.004
-0.002
-0.001
-0.002
-0.002
-0.002
-0.002
-0.003
-0.003
-0.002
-0.001
-0.001
-0.002
0.000
0.000
0.001
0.001
3.803
0.384
-0.205
-0.225
-0.211
-0.188
-0.157
-0.134
-0.120
-0.117
-0.116
-0.113
-0.107
-0.099
-0.074
-0.050
-0.035
-0.026
-0.019
-0.014
-0.012
-0.005
-0.005
-0.004
-0.003
-0.003
-0.002
-0.004
-0.003
-0.003
-0.003
-0.003
-0.003
-0.003
-0.003
-0.001
-0.001
-0.002
-0.001
0.000
0.001
15.216
1.405
-0.154
-0.246
-0.242
-0.232
-0.194
-0.159
-0.133
-0.114
-0.097
-0.087
-0.075
-0.066
-0.054
-0.043
-0.034
-0.027
-0.022
-0.016
-0.013
-0.008
-0.008
-0.007
-0.007
-0.007
-0.006
-0.006
-0.005
-0.005
-0.005
-0.005
-0.004
-0.003
-0.003
-0.003
-0.002
-0.002
-0.002
-0.002
0.000
13.636
1.236
-0.186
-0.278
-0.298
-0.297
-0.256
-0.216
-0.178
-0.143
-0.112
-0.090
-0.074
-0.060
-0.049
-0.042
-0.035
-0.031
-0.025
-0.020
-0.014
-0.011
-0.009
-0.009
-0.007
-0.008
-0.007
-0.007
-0.008
-0.006
-0.007
-0.007
-0.005
-0.005
-0.004
-0.003
-0.003
-0.002
-0.002
-0.002
-0.002
2.704
0.173
-0.268
-0.317
-0.381
-0.379
-0.345
-0.308
-0.243
-0.194
-0.148
-0.108
-0.083
-0.065
-0.055
-0.046
-0.038
-0.032
-0.028
-0.022
-0.018
-0.014
-0.014
-0.011
-0.009
-0.010
-0.010
-0.009
-0.009
-0.010
-0.008
-0.008
-0.007
-0.006
-0.005
-0.004
-0.004
-0.003
-0.002
-0.002
-0.002
-0.021
-0.257
-0.313
-0.360
-0.467
-0.471
-0.453
-0.417
-0.299
-0.258
-0.204
-0.145
-0.102
-0.074
-0.059
-0.050
-0.043
-0.037
-0.030
-0.025
-0.019
-0.015
-0.016
-0.014
-0.014
-0.013
-0.013
-0.012
-0.011
-0.011
-0.009
-0.009
-0.009
-0.008
-0.006
-0.006
-0.004
-0.004
-0.003
-0.002
-0.002
-0.308
-0.313
-0.330
-0.385
-0.517
-0.563
-0.551
-0.517
-0.444
-0.363
-0.269
-0.191
-0.133
-0.087
-0.063
-0.054
-0.048
-0.040
-0.034
-0.026
-0.021
-0.021
-0.018
-0.017
-0.016
-0.014
-0.015
-0.015
-0.014
-0.014
-0.013
-0.011
-0.009
-0.009
-0.008
-0.007
-0.006
-0.005
-0.004
-0.003
-0.002
-0.286
-0.310
-0.332
-0.372
-0.489
-0.629
-0.620
-0.588
-0.521
-0.428
-0.329
-0.238
-0.165
-0.096
-0.069
-0.057
-0.049
-0.044
-0.037
-0.029
-0.024
-0.023
-0.023
-0.020
-0.018
-0.018
-0.018
-0.017
-0.017
-0.016
-0.016
-0.015
-0.012
-0.009
-0.008
-0.008
-0.007
-0.006
-0.005
-0.004
-0.003
-0.137
-0.308
-0.314
-0.330
-0.406
-0.561
-0.654
-0.624
-0.558
-0.471
-0.371
-0.274
-0.161
-0.099
-0.073
-0.060
-0.052
-0.046
-0.038
-0.034
-0.030
-0.027
-0.026
-0.025
-0.023
-0.020
-0.021
-0.018
-0.018
-0.018
-0.017
-0.015
-0.013
-0.011
-0.009
-0.009
-0.008
-0.006
-0.006
-0.004
-0.003
-0.006
-0.291
-0.288
-0.291
-0.320
-0.393
-0.511
-0.583
-0.559
-0.468
-0.346
-0.222
-0.139
-0.095
-0.076
-0.061
-0.054
-0.049
-0.044
-0.037
-0.033
-0.030
-0.029
-0.028
-0.026
-0.023
-0.024
-0.021
-0.022
-0.021
-0.019
-0.017
-0.014
-0.013
-0.011
-0.008
-0.008
-0.007
-0.006
-0.006
-0.003
-0.146
-0.285
-0.270
-0.262
-0.256
-0.269
-0.294
-0.321
-0.356
-0.302
-0.227
-0.162
-0.118
-0.093
-0.077
-0.065
-0.058
-0.051
-0.044
-0.040
-0.036
-0.035
-0.033
-0.031
-0.029
-0.026
-0.025
-0.025
-0.023
-0.023
-0.021
-0.019
-0.018
-0.014
-0.011
-0.010
-0.008
-0.007
-0.007
-0.006
-0.005
-0.284
-0.284
-0.263
-0.251
-0.239
-0.234
-0.239
-0.239
-0.220
-0.189
-0.156
-0.126
-0.108
-0.092
-0.079
-0.071
-0.062
-0.056
-0.052
-0.045
-0.044
-0.043
-0.040
-0.039
-0.033
-0.030
-0.028
-0.027
-0.026
-0.025
-0.023
-0.021
-0.019
-0.016
-0.013
-0.011
-0.010
-0.007
-0.006
-0.006
-0.006
-0.309
-0.280
-0.262
-0.245
-0.235
-0.234
-0.230
-0.220
-0.201
-0.175
-0.148
-0.125
-0.107
-0.093
-0.082
-0.073
-0.066
-0.060
-0.056
-0.052
-0.050
-0.050
-0.046
-0.044
-0.043
-0.037
-0.033
-0.029
-0.029
-0.027
-0.025
-0.023
-0.021
-0.017
-0.015
-0.013
-0.010
-0.008
-0.006
-0.006
-0.006
-0.305
-0.278
-0.263
-0.253
-0.247
-0.236
-0.227
-0.210
-0.196
-0.180
-0.158
-0.131
-0.113
-0.098
-0.087
-0.078
-0.072
-0.067
-0.064
-0.063
-0.062
-0.061
-0.057
-0.052
-0.049
-0.044
-0.039
-0.035
-0.032
-0.030
-0.027
-0.024
-0.022
-0.018
-0.016
-0.014
-0.012
-0.009
-0.007
-0.005
-0.005
-0.307
-0.277
-0.265
-0.259
-0.251
-0.240
-0.215
-0.187
-0.136
-0.171
-0.167
-0.145
-0.119
-0.106
-0.093
-0.081
-0.079
-0.080
-0.080
-0.083
-0.085
-0.083
-0.075
-0.067
-0.060
-0.052
-0.047
-0.040
-0.037
-0.035
-0.030
-0.027
-0.023
-0.020
-0.017
-0.015
-0.013
-0.011
-0.007
-0.005
-0.004
-0.309
-0.283
-0.280
-0.269
-0.261
-0.084
0.990
2.193
2.912
0.490
-0.167
-0.158
-0.129
-0.111
-0.100
-0.093
-0.091
-0.103
-0.118
-0.135
-0.146
-0.139
-0.121
-0.097
-0.078
-0.064
-0.056
-0.047
-0.042
-0.038
-0.033
-0.029
-0.025
-0.021
-0.018
-0.015
-0.013
-0.011
-0.009
-0.006
-0.004
-0.327
-0.313
-0.310
-0.297
-0.223
2.267
38.284
53.091
11.466
1.706
-0.167
-0.170
-0.143
-0.119
-0.108
-0.107
-0.119
-0.150
-0.202
-0.264
-0.293
-0.277
-0.225
-0.162
-0.114
-0.085
-0.069
-0.057
-0.048
-0.042
-0.037
-0.032
-0.026
-0.022
-0.018
-0.016
-0.013
-0.010
-0.008
-0.007
-0.004
-0.334
-0.330
-0.334
-0.314
-0.162
6.571
196.926
319.529
16.028
0.430
-0.194
-0.181
-0.154
-0.128
-0.120
-0.125
-0.162
-0.250
-0.380
-0.499
-0.508
-0.443
-0.363
-0.267
-0.168
-0.114
-0.090
-0.074
-0.060
-0.049
-0.042
-0.035
-0.030
-0.023
-0.019
-0.016
-0.013
-0.010
-0.009
-0.007
-0.005
-0.299
-0.326
-0.337
-0.319
-0.220
2.150
33.647
44.425
4.009
-0.082
-0.200
-0.187
-0.163
-0.138
-0.132
-0.154
-0.230
-0.397
-0.581
-0.576
-0.537
-0.461
-0.368
-0.279
-0.208
-0.140
-0.108
-0.095
-0.078
-0.061
-0.048
-0.039
-0.031
-0.025
-0.020
-0.017
-0.014
-0.010
-0.009
-0.007
-0.005
2.342
0.534
-0.118
0.032
0.294
1.977
6.763
5.023
0.941
-0.138
-0.208
-0.196
-0.169
-0.143
-0.145
-0.186
-0.309
-0.538
-0.584
-0.584
-0.543
-0.463
-0.361
-0.251
-0.188
-0.160
-0.133
-0.117
-0.101
-0.077
-0.059
-0.046
-0.033
-0.027
-0.022
-0.017
-0.013
-0.011
-0.008
-0.006
-0.005
210.800
24.443
5.096
15.217
11.983
12.321
37.245
23.647
3.425
0.050
-0.214
-0.195
-0.171
-0.151
-0.154
-0.206
-0.361
-0.533
-0.558
-0.555
-0.398
-0.169
-0.067
0.302
0.309
0.002
-0.137
-0.141
-0.126
-0.101
-0.071
-0.052
-0.040
-0.031
-0.024
-0.019
-0.015
-0.010
-0.008
-0.005
-0.003
19527.373
287.624
124.507
1375.032
887.893
59.071
54.132
33.112
4.222
0.101
-0.214
-0.191
-0.173
-0.157
-0.161
-0.211
-0.359
-0.478
-0.499
-0.482
-0.096
0.360
1.667
5.822
5.868
1.345
-0.004
-0.148
-0.140
-0.125
-0.089
-0.061
-0.044
-0.035
-0.027
-0.020
-0.014
-0.012
-0.009
-0.007
-0.005
5864.434
178.716
2169.504
99999.758
100000.172
444.890
17.697
8.122
1.242
-0.112
-0.222
-0.195
-0.177
-0.162
-0.165
-0.199
-0.311
-0.410
-0.414
-0.399
-0.217
0.499
6.495
29.592
26.650
5.322
0.697
-0.061
-0.146
-0.136
-0.108
-0.072
-0.049
-0.037
-0.029
-0.022
-0.017
-0.014
-0.011
-0.009
-0.006
52.747
28.048
1858.940
99999.992
93990.125
385.696
6.830
0.634
-0.063
-0.247
-0.233
-0.205
-0.183
-0.168
-0.167
-0.187
-0.251
-0.339
-0.334
-0.317
-0.276
0.310
5.837
26.773
30.149
44.751
27.777
2.470
-0.041
-0.142
-0.117
-0.084
-0.058
-0.044
-0.034
-0.027
-0.021
-0.016
-0.014
-0.010
-0.009
0.666
4.130
85.895
897.879
524.599
39.744
2.022
-0.174
-0.281
-0.275
-0.246
-0.218
-0.189
-0.177
-0.175
-0.183
-0.214
-0.260
-0.277
-0.263
-0.254
-0.050
1.480
7.581
162.402
10544.339
3403.123
199.240
53.136
0.532
-0.122
-0.096
-0.076
-0.059
-0.041
-0.031
-0.023
-0.019
-0.016
-0.013
-0.012
-0.303
1.115
32.440
677.456
1866.623
201.468
8.086
0.008
-0.298
-0.292
-0.267
-0.227
-0.202
-0.193
-0.190
-0.191
-0.204
-0.217
-0.236
-0.241
-0.246
-0.221
-0.008
4.320
522.882
100199.398
49953.258
10637.419
2780.891
158.817
0.188
-0.123
-0.111
-0.091
-0.054
-0.037
-0.031
-0.024
-0.017
-0.014
-0.012
-0.279
2.961
199.884
41628.105
99999.922
4083.359
37.078
0.535
-0.305
-0.300
-0.282
-0.244
-0.224
-0.220
-0.212
-0.210
-0.213
-0.216
-0.221
-0.236
-0.253
-0.252
-0.225
1.104
59.330
2304.908
100136.633
100016.570
72283.883
1026.389
6.202
-0.154
-0.163
-0.138
-0.071
-0.049
-0.036
-0.027
-0.022
-0.020
-0.015
-0.283
2.670
136.819
16157.987
100000.172
2532.689
30.952
0.634
-0.306
-0.313
-0.300
-0.273
-0.256
-0.252
-0.242
-0.233
-0.221
-0.219
-0.218
-0.233
-0.258
-0.267
-0.256
-0.126
10.183
1685.048
100005.547
100000.664
99999.875
1310.257
10.872
-0.194
-0.226
-0.189
-0.103
-0.063
-0.043
-0.033
-0.026
-0.024
-0.020
1.282
-0.233
0.299
16.835
33.294
4.188
-0.180
-0.190
-0.161
-0.134
-0.103
-0.080
-0.065
-0.053
-0.042
-0.035
-0.028
-0.023
-0.017
-0.011
-0.009
-0.005
-0.004
-0.002
-0.002
0.000
0.
0.
0.
0.
0.
0.
0.
0.
0.
0.
0.
0.
0.
0.
0.
-0.432
0.415
178.263
1901.356
3160.791
635.144
13.617
-0.171
-0.159
-0.135
-0.104
-0.079
-0.063
-0.050
-0.041
-0.033
-0.026
-0.020
-0.013
-0.010
-0.009
-0.004
-0.004
-0.002
-0.001
0.000
0.001
0.
0.
0.
0.
0.
0.
0.
0.
0.
0.
0.
0.
0.
0.
-0.319
21.425
1716.082
61766.867
100001.492
10534.095
250.261
0.111
-0.152
-0.132
-0.106
-0.078
-0.061
-0.049
-0.040
-0.030
-0.023
-0.017
-0.014
-0.009
-0.006
-0.004
-0.003
-0.003
0.001
0.001
0.001
0.001
0.
0.
0.
0.
0.
0.
0.
0.
0.
0.
0.
0.
0.
0.110
71.681
4052.372
100526.758
100009.836
18556.420
353.556
0.262
-0.146
-0.122
-0.102
-0.077
-0.059
-0.047
-0.038
-0.029
-0.022
-0.017
-0.013
-0.008
-0.005
-0.003
-0.003
-0.002
0.000
0.001
0.001
0.001
0.000
0.
0.
0.
0.
0.
0.
0.
0.
0.
0.
0.
0.
0.100
25.397
1009.208
9404.277
18562.307
2447.005
101.238
-0.115
-0.141
-0.118
-0.100
-0.077
-0.057
-0.046
-0.033
-0.026
-0.021
-0.016
-0.011
-0.007
-0.005
-0.003
-0.002
0.001
0.001
0.000
0.001
0.001
0.001
0.
0.
0.
0.
0.
0.
0.
0.
0.
0.
0.
0.
-0.251
1.118
22.308
229.223
315.552
101.262
0.528
-0.161
-0.134
-0.116
-0.099
-0.077
-0.059
-0.045
-0.035
-0.027
-0.020
-0.014
-0.010
-0.008
-0.005
-0.002
0.000
0.001
0.001
0.000
0.000
0.001
0.001
0.000
0.
0.
0.
0.
0.
0.
0.
0.
0.
0.
0.
-0.292
-0.243
-0.121
0.055
0.217
-0.150
-0.175
-0.157
-0.134
-0.120
-0.102
-0.082
-0.066
-0.051
-0.040
-0.029
-0.019
-0.013
-0.008
-0.007
-0.005
-0.001
0.000
0.001
0.001
0.000
0.001
0.001
0.001
0.001
0.
0.
0.
0.
0.
0.000
0.000
0.000
0.000
0.
0.
-0.287
-0.275
-0.258
-0.236
-0.215
-0.197
-0.177
-0.156
-0.145
-0.134
-0.118
-0.118
-0.092
-0.067
-0.049
-0.032
-0.022
-0.014
-0.010
-0.007
-0.003
0.000
0.000
0.002
0.002
0.001
0.002
0.001
0.001
0.001
0.
0.
0.000
0.000
0.000
0.000
0.000
0.000
0.000
0.000
0.000
-0.276
-0.272
-0.261
-0.244
-0.225
-0.196
-0.177
-0.170
-0.173
-0.216
-0.223
-0.200
-0.157
-0.108
-0.069
-0.042
-0.027
-0.015
-0.009
-0.005
-0.003
0.001
0.001
0.001
0.003
0.002
0.002
0.001
0.002
0.002
0.002
0.001
0.001
0.000
0.000
0.000
0.000
0.000
0.000
0.000
0.000
-0.248
-0.251
-0.247
-0.231
-0.213
-0.193
-0.183
-0.222
-0.284
-0.354
-0.392
-0.374
-0.295
-0.192
-0.112
-0.059
-0.033
-0.019
-0.011
-0.007
-0.003
0.
0.001
0.001
0.002
0.001
0.002
0.002
0.002
0.002
0.002
0.001
0.001
0.001
0.001
0.001
0.001
0.001
0.001
0.001
0.000
0.087
-0.081
-0.220
-0.224
-0.204
-0.198
-0.210
-0.271
-0.351
-0.390
-0.421
-0.432
-0.420
-0.313
-0.172
-0.085
-0.042
-0.023
-0.014
-0.008
-0.004
-0.001
-0.001
0.001
0.000
0.001
0.001
0.000
0.000
0.000
0.001
0.002
0.001
0.001
0.001
0.001
0.001
0.001
0.001
0.001
0.001
1.977
0.774
-0.084
-0.221
-0.203
-0.196
-0.214
-0.255
-0.288
-0.326
-0.357
-0.369
-0.357
-0.328
-0.225
-0.106
-0.050
-0.026
-0.014
-0.010
-0.007
-0.002
-0.001
-0.001
-0.001
0.
0.001
0.
-0.001
-0.001
-0.001
-0.002
-0.001
-0.001
0.000
0.000
0.000
0.000
0.000
0.001
0.001
5.333
2.006
0.077
-0.211
-0.208
-0.192
-0.192
-0.198
-0.220
-0.250
-0.270
-0.285
-0.274
-0.250
-0.216
-0.112
-0.052
-0.029
-0.019
-0.012
-0.008
-0.005
-0.003
-0.003
-0.003
-0.002
-0.002
-0.002
-0.001
-0.002
-0.002
-0.003
-0.002
-0.001
-0.001
-0.001
0.000
-0.001
0.000
0.000
0.000
6.059
1.585
-0.005
-0.219
-0.208
-0.187
-0.166
-0.158
-0.163
-0.163
-0.132
-0.171
-0.187
-0.170
-0.152
-0.095
-0.050
-0.028
-0.020
-0.015
-0.011
-0.005
-0.004
-0.004
-0.004
-0.003
-0.004
-0.003
-0.004
-0.004
-0.003
-0.003
-0.003
-0.003
-0.003
-0.001
-0.001
-0.001
-0.001
-0.001
0.000
59.481
4.532
0.031
-0.236
-0.221
-0.203
-0.166
-0.145
-0.135
-0.124
-0.110
-0.118
-0.120
-0.108
-0.096
-0.069
-0.043
-0.030
-0.020
-0.015
-0.013
-0.005
-0.005
-0.006
-0.006
-0.006
-0.006
-0.006
-0.006
-0.005
-0.006
-0.004
-0.004
-0.003
-0.003
-0.003
-0.002
-0.001
-0.002
-0.001
-0.001
667.414
16.991
0.362
-0.255
-0.262
-0.237
-0.193
-0.160
-0.135
-0.121
-0.109
-0.099
-0.088
-0.077
-0.065
-0.051
-0.040
-0.029
-0.024
-0.018
-0.014
-0.010
-0.010
-0.008
-0.007
-0.008
-0.007
-0.008
-0.008
-0.007
-0.006
-0.006
-0.006
-0.004
-0.003
-0.003
-0.003
-0.002
-0.002
-0.002
-0.001
505.427
15.199
0.282
-0.306
-0.325
-0.291
-0.247
-0.100
0.055
-0.065
-0.114
-0.103
-0.092
-0.075
-0.058
-0.048
-0.040
-0.032
-0.028
-0.023
-0.016
-0.015
-0.013
-0.011
-0.009
-0.012
-0.012
-0.011
-0.011
-0.010
-0.009
-0.008
-0.008
-0.006
-0.005
-0.004
-0.004
-0.003
-0.002
-0.002
-0.002
37.041
3.012
-0.150
-0.379
-0.401
-0.375
-0.192
1.530
4.880
2.453
0.006
-0.109
-0.095
-0.078
-0.063
-0.050
-0.043
-0.038
-0.032
-0.027
-0.022
-0.017
-0.015
-0.014
-0.013
-0.013
-0.013
-0.013
-0.013
-0.012
-0.012
-0.010
-0.009
-0.009
-0.007
-0.005
-0.005
-0.004
-0.002
-0.002
-0.002
1.663
-0.024
-0.334
-0.442
-0.487
-0.477
-0.035
4.930
14.154
8.114
0.464
-0.130
-0.102
-0.081
-0.067
-0.057
-0.047
-0.040
-0.034
-0.028
-0.025
-0.020
-0.019
-0.018
-0.015
-0.016
-0.017
-0.016
-0.015
-0.013
-0.013
-0.013
-0.011
-0.010
-0.009
-0.007
-0.005
-0.005
-0.004
-0.003
-0.002
-0.119
-0.306
-0.359
-0.479
-0.572
-0.572
-0.373
2.210
6.812
3.864
0.261
-0.178
-0.124
-0.090
-0.069
-0.058
-0.050
-0.043
-0.038
-0.031
-0.026
-0.024
-0.022
-0.019
-0.018
-0.018
-0.018
-0.017
-0.017
-0.016
-0.015
-0.014
-0.012
-0.012
-0.010
-0.009
-0.007
-0.005
-0.004
-0.004
-0.003
0.067
-0.310
-0.352
-0.462
-0.632
-0.639
-0.642
-0.337
0.411
0.100
-0.287
-0.227
-0.156
-0.107
-0.074
-0.061
-0.052
-0.048
-0.041
-0.033
-0.029
-0.028
-0.027
-0.023
-0.023
-0.021
-0.021
-0.021
-0.019
-0.019
-0.018
-0.017
-0.015
-0.012
-0.011
-0.009
-0.008
-0.007
-0.006
-0.005
-0.003
1.520
-0.240
-0.336
-0.399
-0.565
-0.671
-0.670
-0.644
-0.582
-0.479
-0.365
-0.266
-0.188
-0.113
-0.078
-0.062
-0.056
-0.051
-0.045
-0.040
-0.034
-0.034
-0.032
-0.028
-0.027
-0.024
-0.024
-0.023
-0.022
-0.020
-0.019
-0.018
-0.017
-0.015
-0.012
-0.011
-0.009
-0.007
-0.007
-0.006
-0.003
3.006
-0.182
-0.309
-0.334
-0.421
-0.576
-0.670
-0.639
-0.578
-0.486
-0.387
-0.288
-0.174
-0.107
-0.080
-0.066
-0.059
-0.053
-0.047
-0.043
-0.039
-0.037
-0.035
-0.033
-0.030
-0.027
-0.027
-0.027
-0.025
-0.024
-0.022
-0.019
-0.018
-0.015
-0.014
-0.011
-0.010
-0.008
-0.007
-0.006
-0.005
1.529
-0.224
-0.284
-0.289
-0.315
-0.370
-0.459
-0.516
-0.506
-0.429
-0.316
-0.208
-0.138
-0.101
-0.082
-0.070
-0.063
-0.057
-0.051
-0.046
-0.044
-0.042
-0.040
-0.038
-0.034
-0.032
-0.031
-0.030
-0.028
-0.027
-0.024
-0.022
-0.020
-0.017
-0.015
-0.013
-0.010
-0.009
-0.007
-0.007
-0.006
0.013
-0.270
-0.267
-0.261
-0.258
-0.260
-0.271
-0.279
-0.263
-0.229
-0.186
-0.145
-0.115
-0.096
-0.084
-0.075
-0.069
-0.062
-0.057
-0.052
-0.051
-0.050
-0.047
-0.044
-0.042
-0.038
-0.034
-0.032
-0.031
-0.029
-0.027
-0.024
-0.022
-0.019
-0.017
-0.014
-0.012
-0.009
-0.008
-0.007
-0.006
-0.276
-0.271
-0.258
-0.252
-0.241
-0.238
-0.237
-0.228
-0.209
-0.185
-0.158
-0.132
-0.113
-0.098
-0.087
-0.079
-0.074
-0.067
-0.061
-0.060
-0.057
-0.056
-0.054
-0.051
-0.049
-0.046
-0.039
-0.038
-0.035
-0.032
-0.029
-0.026
-0.024
-0.021
-0.018
-0.016
-0.013
-0.010
-0.007
-0.006
-0.006
-0.292
-0.270
-0.259
-0.247
-0.245
-0.239
-0.227
-0.217
-0.202
-0.187
-0.158
-0.134
-0.115
-0.101
-0.092
-0.084
-0.076
-0.074
-0.068
-0.066
-0.066
-0.065
-0.063
-0.059
-0.056
-0.051
-0.047
-0.044
-0.039
-0.036
-0.033
-0.029
-0.025
-0.022
-0.019
-0.017
-0.014
-0.011
-0.009
-0.006
-0.006
-0.297
-0.273
-0.259
-0.255
-0.248
-0.240
-0.229
-0.218
-0.203
-0.188
-0.172
-0.143
-0.121
-0.107
-0.096
-0.087
-0.084
-0.083
-0.080
-0.080
-0.082
-0.081
-0.078
-0.072
-0.065
-0.060
-0.054
-0.051
-0.045
-0.041
-0.036
-0.031
-0.027
-0.024
-0.020
-0.018
-0.015
-0.012
-0.009
-0.006
-0.006
-0.311
-0.281
-0.272
-0.268
-0.261
-0.250
-0.188
-0.166
-0.202
-0.196
-0.179
-0.159
-0.130
-0.113
-0.103
-0.093
-0.095
-0.098
-0.103
-0.109
-0.116
-0.115
-0.105
-0.093
-0.082
-0.071
-0.064
-0.057
-0.050
-0.045
-0.040
-0.034
-0.030
-0.025
-0.021
-0.018
-0.015
-0.013
-0.010
-0.007
-0.006
-0.325
-0.310
-0.305
-0.298
-0.285
-0.156
0.496
0.610
-0.031
-0.204
-0.191
-0.174
-0.141
-0.120
-0.109
-0.104
-0.109
-0.124
-0.147
-0.174
-0.193
-0.187
-0.166
-0.135
-0.110
-0.093
-0.080
-0.067
-0.058
-0.051
-0.044
-0.039
-0.032
-0.027
-0.021
-0.019
-0.015
-0.013
-0.010
-0.009
-0.005
-0.337
-0.327
-0.339
-0.321
-0.296
-0.034
1.487
1.987
0.175
-0.203
-0.202
-0.184
-0.149
-0.129
-0.116
-0.115
-0.134
-0.170
-0.233
-0.304
-0.349
-0.334
-0.270
-0.197
-0.146
-0.114
-0.101
-0.086
-0.070
-0.057
-0.049
-0.042
-0.035
-0.028
-0.023
-0.019
-0.016
-0.013
-0.010
-0.008
-0.007
-0.317
-0.336
-0.343
-0.332
-0.311
-0.183
0.415
0.509
-0.075
-0.221
-0.207
-0.193
-0.156
-0.136
-0.129
-0.133
-0.170
-0.246
-0.374
-0.494
-0.517
-0.458
-0.373
-0.272
-0.183
-0.134
-0.112
-0.103
-0.088
-0.071
-0.055
-0.044
-0.037
-0.029
-0.024
-0.020
-0.015
-0.013
-0.010
-0.008
-0.007
0.392
-0.191
-0.233
-0.081
-0.095
-0.119
0.032
0.003
-0.195
-0.234
-0.217
-0.197
-0.163
-0.143
-0.140
-0.156
-0.211
-0.334
-0.512
-0.563
-0.520
-0.446
-0.313
-0.137
-0.078
-0.113
-0.131
-0.118
-0.104
-0.086
-0.065
-0.050
-0.040
-0.031
-0.026
-0.020
-0.016
-0.013
-0.010
-0.008
-0.007
9.493
2.085
2.538
8.805
6.444
1.590
0.799
0.428
-0.068
-0.234
-0.227
-0.197
-0.169
-0.151
-0.148
-0.171
-0.243
-0.396
-0.550
-0.533
-0.483
-0.250
1.166
4.197
3.826
0.957
-0.026
-0.138
-0.125
-0.105
-0.076
-0.057
-0.044
-0.035
-0.026
-0.020
-0.016
-0.012
-0.009
-0.007
-0.005
62.787
11.915
59.211
440.817
295.070
24.039
2.078
0.599
-0.063
-0.239
-0.226
-0.200
-0.177
-0.158
-0.157
-0.182
-0.249
-0.397
-0.494
-0.470
-0.373
1.138
21.099
136.891
120.987
15.309
0.863
-0.119
-0.138
-0.125
-0.094
-0.066
-0.048
-0.038
-0.030
-0.024
-0.018
-0.014
-0.010
-0.008
-0.007
41.970
18.224
580.683
28255.588
11287.129
176.101
4.180
0.137
-0.194
-0.255
-0.231
-0.205
-0.181
-0.168
-0.165
-0.184
-0.240
-0.348
-0.421
-0.396
-0.190
4.637
155.099
2962.286
2166.783
94.948
2.973
-0.038
-0.151
-0.134
-0.110
-0.074
-0.053
-0.041
-0.032
-0.026
-0.020
-0.015
-0.013
-0.010
-0.009
3.897
11.882
505.498
19411.344
7966.384
155.156
3.432
-0.153
-0.283
-0.276
-0.245
-0.216
-0.192
-0.180
-0.177
-0.187
-0.221
-0.280
-0.343
-0.313
-0.080
4.305
136.949
2531.053
1859.995
89.772
7.418
0.713
-0.109
-0.141
-0.116
-0.082
-0.063
-0.049
-0.040
-0.031
-0.023
-0.019
-0.016
-0.014
-0.010
-0.093
2.218
42.123
298.302
204.749
20.923
1.005
-0.262
-0.304
-0.296
-0.267
-0.234
-0.211
-0.206
-0.200
-0.201
-0.210
-0.233
-0.262
-0.210
0.040
1.344
17.190
107.649
98.834
172.180
217.548
256.760
113.459
1.613
-0.119
-0.102
-0.093
-0.070
-0.048
-0.035
-0.027
-0.021
-0.017
-0.014
-0.012
-0.330
0.321
9.115
72.126
125.822
30.637
2.286
-0.188
-0.313
-0.312
-0.287
-0.258
-0.243
-0.245
-0.237
-0.228
-0.219
-0.221
-0.231
-0.158
0.069
0.318
1.119
4.186
34.930
762.623
7225.379
33439.316
6101.526
280.719
0.837
-0.147
-0.140
-0.116
-0.065
-0.042
-0.033
-0.027
-0.021
-0.017
-0.015
-0.321
0.779
29.527
580.487
1858.949
201.485
9.274
0.243
-0.317
-0.321
-0.313
-0.294
-0.291
-0.300
-0.286
-0.266
-0.248
-0.230
-0.230
-0.207
-0.110
-0.061
-0.118
0.231
24.310
2832.222
100035.344
100003.055
99999.945
2155.798
16.234
-0.154
-0.207
-0.178
-0.085
-0.051
-0.038
-0.030
-0.025
-0.022
-0.019
-0.315
0.682
23.552
441.200
1032.661
196.836
52.702
4.105
-0.180
-0.335
-0.343
-0.343
-0.342
-0.362
-0.343
-0.308
-0.276
-0.250
-0.243
-0.247
-0.243
-0.240
-0.248
-0.219
21.744
3599.348
100001.109
100000.055
99999.844
2779.731
25.477
-0.172
-0.286
-0.239
-0.105
-0.057
-0.041
-0.032
-0.027
-0.026
-0.023
-0.337
-0.328
3.209
101.068
141.727
21.990
0.249
-0.209
-0.187
-0.159
-0.109
-0.081
-0.065
-0.052
-0.042
-0.033
-0.028
-0.022
-0.013
-0.010
-0.009
-0.006
-0.004
-0.002
-0.002
0.000
0.001
0.
0.
0.
0.
0.
0.
0.
0.
0.
0.
0.
0.
0.
0.
-0.349
2.468
501.528
6981.365
13944.143
1900.988
82.708
0.046
-0.188
-0.162
-0.118
-0.081
-0.061
-0.050
-0.040
-0.031
-0.026
-0.020
-0.011
-0.010
-0.007
-0.004
-0.004
-0.003
-0.001
0.000
0.001
0.000
0.
0.
0.
0.
0.
0.
0.
0.
0.
0.
0.
0.
0.
-0.360
82.062
6982.527
100000.578
99999.883
72283.414
635.196
1.838
-0.181
-0.154
-0.118
-0.080
-0.060
-0.049
-0.039
-0.030
-0.023
-0.017
-0.013
-0.009
-0.006
-0.003
-0.003
-0.002
0.000
0.001
0.001
0.001
0.
0.
0.
0.
0.
0.
0.
0.
0.
0.
0.
0.
0.
-0.300
127.637
12117.927
100004.445
100000.242
99999.813
1026.357
2.847
-0.161
-0.142
-0.109
-0.077
-0.059
-0.044
-0.037
-0.027
-0.021
-0.015
-0.013
-0.006
-0.005
-0.003
-0.002
-0.001
0.000
0.000
0.001
0.001
0.001
0.
0.
0.
0.
0.
0.
0.
0.
0.
0.
0.
0.
-0.272
17.660
1681.903
61744.418
100000.156
10534.088
250.277
0.210
-0.148
-0.129
-0.101
-0.074
-0.055
-0.045
-0.033
-0.026
-0.021
-0.014
-0.010
-0.008
-0.004
-0.002
-0.002
0.001
0.001
0.000
0.000
0.001
0.001
0.
0.
0.
0.
0.
0.
0.
0.
0.
0.
0.
0.
-0.280
-0.021
65.852
635.475
909.417
250.266
3.382
-0.153
-0.136
-0.120
-0.096
-0.073
-0.057
-0.044
-0.037
-0.026
-0.020
-0.013
-0.009
-0.007
-0.003
-0.002
0.000
0.001
0.001
0.000
0.001
0.001
0.001
0.001
0.
0.
0.
0.
0.
0.000
0.000
0.000
0.000
0.000
0.
-0.283
-0.265
-0.218
0.640
1.555
0.057
-0.175
-0.154
-0.137
-0.122
-0.102
-0.086
-0.073
-0.057
-0.043
-0.030
-0.019
-0.014
-0.009
-0.006
-0.003
-0.001
0.001
0.002
0.002
0.002
0.001
0.001
0.002
0.001
0.000
0.001
0.000
0.000
0.000
0.000
0.000
0.000
0.000
0.000
0.000
-0.280
-0.267
-0.253
-0.237
-0.214
-0.196
-0.176
-0.161
-0.157
-0.152
-0.175
-0.155
-0.124
-0.088
-0.059
-0.038
-0.024
-0.015
-0.010
-0.006
-0.001
0.001
0.001
0.003
0.003
0.002
0.002
0.001
0.002
0.002
0.002
0.001
0.001
0.001
0.001
0.000
0.000
0.000
0.000
0.000
0.000
-0.270
-0.266
-0.256
-0.242
-0.223
-0.196
-0.182
-0.188
-0.264
-0.327
-0.361
-0.337
-0.258
-0.168
-0.097
-0.054
-0.032
-0.017
-0.011
-0.004
-0.002
0.001
0.002
0.003
0.003
0.002
0.003
0.002
0.002
0.002
0.002
0.001
0.001
0.001
0.001
0.001
0.001
0.001
0.001
0.001
0.001
-0.038
-0.148
-0.233
-0.230
-0.209
-0.195
-0.200
-0.297
-0.412
-0.466
-0.500
-0.513
-0.488
-0.338
-0.183
-0.086
-0.041
-0.023
-0.013
-0.007
-0.002
0.000
0.001
0.002
0.002
0.001
0.001
0.001
0.002
0.002
0.003
0.002
0.001
0.001
0.001
0.000
0.000
0.000
0.001
0.001
0.001
4.690
1.772
0.038
-0.217
-0.207
-0.211
-0.260
-0.322
-0.372
-0.429
-0.473
-0.486
-0.464
-0.424
-0.298
-0.135
-0.059
-0.029
-0.015
-0.008
-0.004
-0.002
0.
0.000
0.000
0.000
0.001
0.000
-0.001
-0.002
-0.001
-0.001
-0.001
0.000
0.000
0.000
-0.001
0.000
0.000
0.000
0.000
83.949
21.159
1.595
-0.144
-0.216
-0.215
-0.243
-0.265
-0.311
-0.281
-0.116
-0.314
-0.412
-0.363
-0.311
-0.178
-0.071
-0.033
-0.019
-0.012
-0.007
-0.005
-0.004
-0.002
-0.003
-0.003
-0.001
-0.001
-0.002
-0.002
-0.002
-0.003
-0.002
-0.001
-0.001
0.000
0.000
-0.001
-0.001
0.000
0.000
385.340
66.193
3.808
-0.044
-0.220
-0.208
-0.200
-0.208
-0.115
1.386
4.302
2.049
-0.049
-0.280
-0.236
-0.177
-0.078
-0.036
-0.022
-0.014
-0.008
-0.005
-0.004
-0.005
-0.005
-0.004
-0.004
-0.003
-0.004
-0.003
-0.002
-0.003
-0.003
-0.003
-0.001
-0.001
-0.001
0.000
-0.001
-0.001
0.000
162.535
33.993
2.273
-0.115
-0.221
-0.202
-0.180
-0.166
0.069
5.670
19.004
7.681
0.536
-0.183
-0.161
-0.134
-0.069
-0.034
-0.023
-0.016
-0.012
-0.007
-0.006
-0.007
-0.005
-0.007
-0.006
-0.006
-0.005
-0.006
-0.004
-0.004
-0.004
-0.004
-0.003
-0.003
-0.002
-0.001
0.000
-0.001
-0.001
306.309
15.045
0.715
-0.224
-0.232
-0.215
-0.187
-0.157
-0.055
4.474
17.865
5.321
0.157
-0.115
-0.101
-0.085
-0.052
-0.034
-0.025
-0.019
-0.013
-0.009
-0.009
-0.008
-0.008
-0.010
-0.010
-0.009
-0.009
-0.007
-0.007
-0.006
-0.006
-0.004
-0.004
-0.003
-0.003
-0.002
-0.002
-0.002
-0.001
9471.131
59.027
0.998
-0.260
-0.264
-0.239
-0.196
-0.153
0.004
0.362
1.644
0.305
-0.090
-0.087
-0.072
-0.057
-0.042
-0.032
-0.026
-0.024
-0.019
-0.014
-0.014
-0.010
-0.012
-0.012
-0.012
-0.011
-0.010
-0.011
-0.008
-0.008
-0.007
-0.007
-0.006
-0.004
-0.003
-0.002
-0.002
-0.002
-0.002
6717.254
52.281
0.822
-0.311
-0.316
-0.284
0.070
9.517
82.061
52.401
1.643
-0.111
-0.098
-0.088
-0.072
-0.054
-0.042
-0.035
-0.030
-0.026
-0.023
-0.018
-0.017
-0.013
-0.014
-0.014
-0.015
-0.013
-0.012
-0.012
-0.011
-0.011
-0.010
-0.008
-0.007
-0.006
-0.004
-0.003
-0.002
-0.002
-0.002
156.067
8.019
-0.002
-0.398
-0.386
-0.280
5.598
199.210
909.421
635.236
82.029
0.072
-0.104
-0.093
-0.075
-0.058
-0.046
-0.040
-0.034
-0.030
-0.026
-0.023
-0.020
-0.019
-0.018
-0.018
-0.017
-0.016
-0.015
-0.014
-0.013
-0.012
-0.011
-0.010
-0.009
-0.007
-0.006
-0.004
-0.004
-0.002
-0.002
7.038
0.547
-0.346
-0.472
-0.471
-0.206
15.760
353.541
1677.849
1159.231
141.865
0.354
-0.108
-0.097
-0.078
-0.063
-0.052
-0.041
-0.037
-0.034
-0.029
-0.026
-0.023
-0.023
-0.021
-0.019
-0.019
-0.020
-0.017
-0.016
-0.015
-0.015
-0.013
-0.011
-0.011
-0.010
-0.006
-0.005
-0.004
-0.004
-0.002
2.880
-0.061
-0.389
-0.537
-0.557
-0.452
7.648
126.695
446.183
314.968
32.510
0.124
-0.122
-0.096
-0.077
-0.064
-0.054
-0.046
-0.041
-0.038
-0.030
-0.029
-0.026
-0.025
-0.023
-0.021
-0.021
-0.022
-0.019
-0.018
-0.018
-0.015
-0.015
-0.013
-0.011
-0.011
-0.009
-0.007
-0.005
-0.004
-0.003
1.650
-0.201
-0.380
-0.541
-0.614
-0.630
0.429
11.599
30.750
19.270
2.092
-0.169
-0.144
-0.104
-0.079
-0.065
-0.057
-0.052
-0.047
-0.040
-0.034
-0.033
-0.032
-0.030
-0.027
-0.025
-0.024
-0.025
-0.023
-0.021
-0.020
-0.018
-0.017
-0.014
-0.012
-0.011
-0.011
-0.008
-0.006
-0.005
-0.004
7.209
-0.087
-0.354
-0.461
-0.648
-0.657
-0.669
-0.359
0.265
0.085
-0.310
-0.245
-0.170
-0.118
-0.083
-0.067
-0.060
-0.053
-0.050
-0.045
-0.040
-0.038
-0.036
-0.036
-0.032
-0.030
-0.029
-0.028
-0.026
-0.025
-0.022
-0.021
-0.019
-0.017
-0.014
-0.012
-0.011
-0.009
-0.008
-0.006
-0.005
15.172
0.118
-0.317
-0.373
-0.513
-0.660
-0.655
-0.628
-0.567
-0.474
-0.369
-0.274
-0.190
-0.117
-0.087
-0.071
-0.063
-0.057
-0.056
-0.050
-0.045
-0.043
-0.042
-0.040
-0.035
-0.033
-0.031
-0.031
-0.029
-0.027
-0.026
-0.023
-0.020
-0.018
-0.016
-0.014
-0.012
-0.010
-0.008
-0.007
-0.005
7.136
-0.061
-0.294
-0.306
-0.357
-0.459
-0.572
-0.602
-0.545
-0.466
-0.373
-0.252
-0.158
-0.110
-0.088
-0.075
-0.067
-0.063
-0.058
-0.053
-0.051
-0.050
-0.048
-0.046
-0.042
-0.037
-0.035
-0.035
-0.032
-0.031
-0.028
-0.026
-0.023
-0.021
-0.016
-0.015
-0.013
-0.011
-0.009
-0.007
-0.006
0.724
-0.238
-0.272
-0.271
-0.277
-0.305
-0.342
-0.372
-0.362
-0.313
-0.241
-0.176
-0.132
-0.105
-0.092
-0.082
-0.075
-0.069
-0.064
-0.058
-0.058
-0.057
-0.055
-0.051
-0.049
-0.045
-0.042
-0.039
-0.035
-0.034
-0.031
-0.028
-0.026
-0.022
-0.019
-0.016
-0.014
-0.012
-0.010
-0.007
-0.006
-0.219
-0.269
-0.259
-0.254
-0.247
-0.246
-0.249
-0.244
-0.230
-0.205
-0.173
-0.145
-0.122
-0.105
-0.095
-0.085
-0.080
-0.072
-0.067
-0.066
-0.065
-0.064
-0.061
-0.059
-0.057
-0.054
-0.049
-0.045
-0.041
-0.038
-0.034
-0.031
-0.028
-0.025
-0.021
-0.018
-0.016
-0.013
-0.010
-0.008
-0.006
-0.287
-0.265
-0.257
-0.250
-0.245
-0.245
-0.241
-0.233
-0.215
-0.191
-0.165
-0.141
-0.121
-0.108
-0.100
-0.091
-0.084
-0.079
-0.075
-0.073
-0.074
-0.073
-0.070
-0.068
-0.065
-0.062
-0.058
-0.052
-0.047
-0.043
-0.038
-0.033
-0.029
-0.026
-0.022
-0.019
-0.017
-0.014
-0.010
-0.008
-0.007
-0.295
-0.274
-0.261
-0.256
-0.259
-0.253
-0.244
-0.235
-0.218
-0.199
-0.170
-0.144
-0.125
-0.111
-0.104
-0.094
-0.091
-0.087
-0.084
-0.085
-0.085
-0.084
-0.081
-0.078
-0.076
-0.072
-0.067
-0.061
-0.053
-0.048
-0.043
-0.037
-0.032
-0.028
-0.023
-0.020
-0.017
-0.015
-0.012
-0.008
-0.006
-0.307
-0.282
-0.270
-0.273
-0.269
-0.262
-0.253
-0.242
-0.223
-0.204
-0.184
-0.154
-0.133
-0.118
-0.108
-0.100
-0.100
-0.098
-0.098
-0.102
-0.104
-0.105
-0.101
-0.097
-0.090
-0.085
-0.078
-0.070
-0.061
-0.054
-0.048
-0.040
-0.034
-0.030
-0.025
-0.021
-0.018
-0.016
-0.012
-0.010
-0.006
-0.319
-0.302
-0.296
-0.298
-0.291
-0.280
-0.267
-0.249
-0.233
-0.212
-0.194
-0.167
-0.141
-0.123
-0.114
-0.107
-0.109
-0.113
-0.122
-0.133
-0.142
-0.144
-0.137
-0.125
-0.113
-0.105
-0.092
-0.080
-0.070
-0.061
-0.052
-0.045
-0.037
-0.031
-0.027
-0.022
-0.019
-0.015
-0.012
-0.010
-0.007
-0.339
-0.328
-0.332
-0.330
-0.310
-0.297
-0.272
-0.249
-0.245
-0.225
-0.204
-0.176
-0.148
-0.129
-0.121
-0.116
-0.121
-0.136
-0.160
-0.190
-0.212
-0.208
-0.187
-0.158
-0.135
-0.123
-0.111
-0.098
-0.083
-0.068
-0.057
-0.049
-0.041
-0.034
-0.027
-0.023
-0.018
-0.015
-0.013
-0.010
-0.008
-0.324
-0.338
-0.342
-0.347
-0.324
-0.303
-0.287
-0.272
-0.256
-0.234
-0.216
-0.184
-0.154
-0.135
-0.128
-0.128
-0.140
-0.170
-0.220
-0.275
-0.301
-0.289
-0.246
-0.195
-0.157
-0.137
-0.122
-0.112
-0.100
-0.082
-0.065
-0.053
-0.044
-0.037
-0.029
-0.023
-0.019
-0.015
-0.013
-0.010
-0.008
0.133
-0.336
-0.329
-0.295
-0.288
-0.302
-0.290
-0.279
-0.267
-0.247
-0.222
-0.191
-0.160
-0.142
-0.135
-0.140
-0.165
-0.214
-0.291
-0.365
-0.398
-0.362
-0.184
0.114
0.134
-0.052
-0.129
-0.125
-0.113
-0.096
-0.075
-0.059
-0.048
-0.039
-0.029
-0.023
-0.020
-0.015
-0.013
-0.009
-0.008
2.348
-0.130
0.224
1.166
0.901
0.034
-0.251
-0.277
-0.277
-0.262
-0.228
-0.198
-0.170
-0.152
-0.145
-0.153
-0.185
-0.248
-0.343
-0.415
-0.422
-0.009
3.342
13.666
12.317
2.552
0.102
-0.139
-0.129
-0.112
-0.085
-0.064
-0.050
-0.038
-0.031
-0.024
-0.019
-0.014
-0.010
-0.008
-0.007
4.930
0.632
5.728
23.541
16.903
3.002
-0.009
-0.283
-0.286
-0.269
-0.236
-0.208
-0.179
-0.162
-0.156
-0.166
-0.200
-0.262
-0.337
-0.400
-0.269
3.308
94.664
1185.898
886.762
58.882
2.072
-0.074
-0.143
-0.128
-0.099
-0.073
-0.056
-0.041
-0.033
-0.026
-0.019
-0.016
-0.012
-0.009
-0.008
2.589
1.749
26.333
155.028
106.896
12.204
0.460
-0.280
-0.300
-0.284
-0.255
-0.223
-0.195
-0.179
-0.172
-0.178
-0.206
-0.249
-0.304
-0.308
0.191
13.815
1375.069
99999.797
99999.813
667.469
8.074
0.045
-0.151
-0.137
-0.111
-0.077
-0.058
-0.046
-0.036
-0.029
-0.023
-0.018
-0.016
-0.012
-0.010
0.249
1.541
23.536
136.808
94.654
10.958
0.450
-0.293
-0.315
-0.302
-0.275
-0.243
-0.226
-0.211
-0.199
-0.201
-0.206
-0.232
-0.229
0.104
1.728
16.117
1025.618
99999.969
99999.906
580.743
8.307
0.093
-0.158
-0.141
-0.120
-0.091
-0.073
-0.056
-0.044
-0.034
-0.029
-0.021
-0.017
-0.014
-0.010
-0.290
0.172
4.689
17.243
14.112
2.640
-0.049
-0.316
-0.329
-0.330
-0.298
-0.276
-0.278
-0.272
-0.255
-0.238
-0.221
-0.224
-0.111
1.273
8.111
15.287
70.659
769.306
581.055
44.304
25.176
82.336
17.033
0.174
-0.130
-0.119
-0.114
-0.081
-0.055
-0.040
-0.032
-0.025
-0.021
-0.018
-0.015
-0.346
-0.243
0.771
3.801
5.107
2.049
1.146
0.219
-0.327
-0.340
-0.335
-0.337
-0.371
-0.378
-0.352
-0.313
-0.265
-0.237
-0.079
1.608
11.044
17.292
8.561
9.755
9.161
119.283
1485.155
4675.697
1310.252
101.223
0.326
-0.177
-0.171
-0.130
-0.071
-0.048
-0.036
-0.028
-0.025
-0.019
-0.016
-0.344
-0.212
1.511
9.942
18.416
28.683
118.405
66.070
1.443
-0.358
-0.384
-0.416
-0.497
-0.506
-0.473
-0.403
-0.317
-0.265
-0.181
0.525
3.428
5.246
2.088
0.334
3.166
716.788
24833.107
99999.992
21450.672
564.346
5.736
-0.247
-0.250
-0.197
-0.092
-0.054
-0.040
-0.032
-0.028
-0.025
-0.022
-0.332
-0.215
1.187
9.876
55.139
835.854
800.889
239.866
13.817
-0.367
-0.430
-0.499
-0.608
-0.626
-0.570
-0.480
-0.380
-0.301
-0.261
-0.145
0.172
0.375
0.034
-0.202
3.318
806.390
33427.707
99999.813
28789.301
635.241
10.292
-0.328
-0.334
-0.259
-0.110
-0.060
-0.044
-0.036
-0.031
-0.029
-0.027
-0.302
-0.293
0.816
26.904
53.797
10.334
0.380
-0.283
-0.253
-0.212
-0.123
-0.083
-0.063
-0.051
-0.041
-0.033
-0.027
-0.022
-0.012
-0.010
-0.008
-0.005
-0.003
-0.003
-0.001
0.000
0.001
0.
0.
0.
0.
0.
0.
0.
0.
0.
0.
0.
0.
0.
0.
-0.293
0.810
250.180
2446.743
4675.178
806.311
36.468
0.143
-0.263
-0.224
-0.141
-0.081
-0.060
-0.048
-0.039
-0.030
-0.025
-0.018
-0.011
-0.009
-0.007
-0.003
-0.003
-0.003
-0.002
0.000
0.001
0.001
0.
0.
0.
0.
0.
0.
0.
0.
0.
0.
0.
0.
0.
-0.299
26.605
2446.746
99999.773
99999.789
16074.831
314.947
2.389
-0.253
-0.211
-0.144
-0.083
-0.056
-0.046
-0.037
-0.029
-0.023
-0.017
-0.013
-0.008
-0.005
-0.003
-0.002
-0.002
-0.001
0.000
0.001
0.001
0.000
0.
0.
0.
0.
0.
0.
0.
0.
0.
0.
0.
0.
-0.277
52.287
4099.146
99999.828
99999.797
33427.664
446.183
2.537
-0.222
-0.185
-0.133
-0.079
-0.057
-0.043
-0.035
-0.028
-0.022
-0.017
-0.012
-0.009
-0.004
-0.002
-0.002
-0.001
0.000
0.000
0.000
0.001
0.001
0.
0.
0.
0.
0.
0.
0.
0.
0.
0.
0.
0.
-0.265
5.331
806.325
13944.207
33427.652
3597.742
126.713
0.324
-0.181
-0.158
-0.111
-0.075
-0.056
-0.046
-0.034
-0.027
-0.020
-0.015
-0.011
-0.007
-0.003
-0.002
-0.001
0.001
0.001
0.000
0.001
0.001
0.001
0.000
0.
0.
0.
0.
0.
0.000
0.000
0.000
0.000
0.000
0.
-0.264
-0.202
21.268
280.656
446.157
126.701
1.255
-0.158
-0.151
-0.136
-0.101
-0.076
-0.059
-0.048
-0.038
-0.027
-0.022
-0.014
-0.008
-0.006
-0.002
-0.002
-0.001
0.002
0.002
0.001
0.001
0.001
0.002
0.001
0.000
0.001
0.001
0.000
0.000
0.000
0.000
0.000
0.000
0.000
0.000
-0.276
-0.260
-0.239
0.096
0.325
-0.123
-0.167
-0.152
-0.141
-0.129
-0.110
-0.107
-0.084
-0.064
-0.047
-0.032
-0.020
-0.014
-0.010
-0.004
-0.002
-0.001
0.002
0.003
0.003
0.002
0.002
0.001
0.002
0.002
0.001
0.001
0.001
0.001
0.001
0.000
0.000
0.000
0.000
0.000
0.000
-0.278
-0.268
-0.252
-0.238
-0.215
-0.187
-0.166
-0.162
-0.171
-0.181
-0.225
-0.204
-0.163
-0.110
-0.070
-0.042
-0.025
-0.015
-0.010
-0.005
-0.003
0.002
0.002
0.002
0.002
0.002
0.003
0.002
0.002
0.003
0.002
0.001
0.001
0.001
0.001
0.001
0.001
0.001
0.001
0.001
0.001
-0.257
-0.259
-0.253
-0.237
-0.214
-0.188
-0.182
-0.210
-0.345
-0.444
-0.495
-0.479
-0.383
-0.243
-0.134
-0.068
-0.035
-0.018
-0.011
-0.006
-0.004
-0.001
0.002
0.002
0.001
0.002
0.002
0.003
0.002
0.003
0.002
0.001
0.001
0.001
0.000
0.000
0.000
0.000
0.000
0.001
0.001
0.574
0.127
-0.184
-0.232
-0.214
-0.202
-0.252
-0.362
-0.425
-0.485
-0.526
-0.539
-0.520
-0.470
-0.267
-0.117
-0.053
-0.027
-0.013
-0.008
-0.003
-0.002
-0.002
0.000
0.
0.001
0.000
-0.001
-0.002
-0.001
0.001
0.000
0.
0.000
0.000
0.000
-0.001
0.000
0.000
0.000
0.000
33.062
9.892
0.883
-0.175
-0.221
-0.232
-0.286
-0.324
-0.388
-0.436
-0.405
-0.498
-0.504
-0.447
-0.383
-0.195
-0.077
-0.035
-0.018
-0.011
-0.006
-0.004
-0.003
-0.002
-0.003
-0.002
-0.001
-0.002
-0.002
-0.003
-0.002
-0.003
-0.001
-0.001
0.000
0.000
0.000
-0.001
-0.001
0.000
0.000
2962.251
258.806
8.903
0.112
-0.223
-0.233
-0.243
-0.270
0.104
4.252
11.351
5.683
0.344
-0.391
-0.322
-0.246
-0.098
-0.041
-0.023
-0.015
-0.008
-0.005
-0.004
-0.005
-0.004
-0.004
-0.004
-0.003
-0.004
-0.004
-0.002
-0.003
-0.003
-0.003
-0.002
-0.001
0.000
0.000
-0.001
-0.001
-0.001
99999.898
2166.698
26.422
0.456
-0.222
-0.217
-0.209
-0.147
5.295
126.762
280.763
126.786
9.948
-0.045
-0.244
-0.201
-0.105
-0.045
-0.025
-0.016
-0.011
-0.007
-0.006
-0.006
-0.007
-0.007
-0.007
-0.007
-0.005
-0.006
-0.006
-0.004
-0.004
-0.003
-0.003
-0.001
-0.001
-0.001
-0.001
-0.001
-0.001
13491.288
581.046
13.697
0.219
-0.233
-0.222
-0.197
-0.082
53.599
806.389
2446.878
806.416
58.772
0.500
-0.164
-0.134
-0.085
-0.042
-0.027
-0.018
-0.013
-0.011
-0.010
-0.009
-0.011
-0.010
-0.010
-0.010
-0.010
-0.008
-0.007
-0.005
-0.005
-0.004
-0.004
-0.003
-0.002
-0.001
-0.001
-0.001
-0.001
228.123
33.818
2.268
-0.157
-0.253
-0.237
-0.203
-0.088
65.542
1026.427
3160.920
1026.430
66.530
0.135
-0.103
-0.083
-0.060
-0.038
-0.028
-0.021
-0.017
-0.016
-0.013
-0.013
-0.012
-0.012
-0.012
-0.011
-0.011
-0.011
-0.009
-0.008
-0.008
-0.006
-0.005
-0.004
-0.003
-0.002
-0.001
-0.001
-0.001
1860.886
30.512
0.693
-0.280
-0.274
-0.250
-0.203
1.217
19.233
230.577
502.250
223.352
5.469
-0.090
-0.080
-0.060
-0.045
-0.035
-0.031
-0.027
-0.021
-0.018
-0.016
-0.015
-0.014
-0.015
-0.015
-0.014
-0.013
-0.013
-0.012
-0.009
-0.009
-0.008
-0.007
-0.005
-0.005
-0.003
-0.002
-0.002
-0.001
1375.801
26.440
0.433
-0.323
-0.313
-0.253
5.708
353.546
1678.075
1162.132
151.168
2.629
-0.076
-0.097
-0.084
-0.063
-0.048
-0.040
-0.034
-0.030
-0.025
-0.020
-0.019
-0.018
-0.017
-0.016
-0.017
-0.016
-0.014
-0.014
-0.014
-0.012
-0.011
-0.009
-0.009
-0.007
-0.006
-0.005
-0.003
-0.001
-0.002
84.553
5.302
-0.117
-0.386
-0.369
0.420
158.743
5337.912
72283.539
38874.344
1482.426
17.122
-0.117
-0.103
-0.091
-0.068
-0.053
-0.044
-0.040
-0.034
-0.030
-0.025
-0.024
-0.023
-0.022
-0.021
-0.019
-0.019
-0.018
-0.016
-0.016
-0.014
-0.013
-0.011
-0.010
-0.009
-0.006
-0.006
-0.005
-0.002
-0.001
54.962
2.102
-0.329
-0.448
-0.440
1.815
280.651
13944.194
99999.820
99999.875
3160.903
41.886
-0.120
-0.108
-0.094
-0.072
-0.056
-0.049
-0.042
-0.039
-0.033
-0.028
-0.028
-0.027
-0.026
-0.023
-0.023
-0.023
-0.022
-0.019
-0.018
-0.017
-0.015
-0.012
-0.011
-0.011
-0.009
-0.007
-0.006
-0.004
-0.002
46.676
1.502
-0.362
-0.511
-0.519
0.831
88.221
2446.781
21450.645
12112.006
715.456
5.712
-0.128
-0.114
-0.093
-0.072
-0.059
-0.052
-0.049
-0.043
-0.035
-0.032
-0.032
-0.030
-0.029
-0.027
-0.026
-0.025
-0.023
-0.022
-0.021
-0.018
-0.016
-0.015
-0.013
-0.012
-0.010
-0.009
-0.006
-0.005
-0.004
9.166
0.281
-0.390
-0.555
-0.577
-0.476
7.788
113.189
446.157
314.936
32.794
0.115
-0.144
-0.111
-0.087
-0.072
-0.062
-0.056
-0.053
-0.048
-0.041
-0.040
-0.037
-0.036
-0.033
-0.033
-0.029
-0.028
-0.026
-0.024
-0.023
-0.022
-0.020
-0.016
-0.014
-0.012
-0.012
-0.010
-0.008
-0.006
-0.004
8.547
-0.021
-0.371
-0.502
-0.610
-0.616
-0.454
2.278
6.227
3.511
0.168
-0.226
-0.158
-0.116
-0.088
-0.073
-0.066
-0.061
-0.057
-0.051
-0.046
-0.045
-0.044
-0.041
-0.039
-0.038
-0.034
-0.033
-0.031
-0.028
-0.026
-0.024
-0.022
-0.020
-0.016
-0.014
-0.012
-0.011
-0.010
-0.007
-0.005
18.903
0.110
-0.329
-0.402
-0.555
-0.613
-0.606
-0.581
-0.515
-0.432
-0.338
-0.249
-0.180
-0.121
-0.094
-0.077
-0.070
-0.065
-0.062
-0.056
-0.052
-0.052
-0.050
-0.049
-0.044
-0.041
-0.038
-0.036
-0.034
-0.031
-0.030
-0.027
-0.023
-0.021
-0.018
-0.016
-0.013
-0.011
-0.010
-0.008
-0.005
7.940
-0.041
-0.303
-0.328
-0.386
-0.498
-0.586
-0.551
-0.496
-0.423
-0.344
-0.263
-0.170
-0.118
-0.094
-0.082
-0.075
-0.071
-0.066
-0.061
-0.059
-0.057
-0.056
-0.055
-0.052
-0.046
-0.043
-0.041
-0.037
-0.035
-0.032
-0.029
-0.026
-0.024
-0.020
-0.017
-0.015
-0.012
-0.011
-0.008
-0.007
0.831
-0.237
-0.279
-0.286
-0.300
-0.329
-0.375
-0.405
-0.396
-0.341
-0.267
-0.196
-0.145
-0.114
-0.099
-0.088
-0.082
-0.078
-0.073
-0.066
-0.066
-0.065
-0.063
-0.063
-0.060
-0.056
-0.052
-0.049
-0.043
-0.039
-0.035
-0.032
-0.029
-0.025
-0.023
-0.019
-0.016
-0.014
-0.011
-0.010
-0.007
-0.217
-0.273
-0.267
-0.265
-0.264
-0.264
-0.264
-0.258
-0.244
-0.230
-0.198
-0.166
-0.136
-0.116
-0.103
-0.093
-0.087
-0.081
-0.078
-0.074
-0.073
-0.074
-0.074
-0.073
-0.071
-0.067
-0.063
-0.056
-0.051
-0.046
-0.039
-0.035
-0.031
-0.027
-0.024
-0.020
-0.017
-0.014
-0.012
-0.010
-0.007
-0.288
-0.272
-0.269
-0.264
-0.263
-0.262
-0.255
-0.241
-0.226
-0.203
-0.178
-0.151
-0.132
-0.117
-0.107
-0.098
-0.091
-0.088
-0.083
-0.082
-0.084
-0.084
-0.084
-0.082
-0.080
-0.078
-0.074
-0.066
-0.058
-0.052
-0.045
-0.039
-0.034
-0.029
-0.026
-0.022
-0.018
-0.016
-0.013
-0.011
-0.008
-0.298
-0.284
-0.268
-0.263
-0.262
-0.266
-0.263
-0.258
-0.236
-0.206
-0.176
-0.151
-0.132
-0.119
-0.110
-0.101
-0.096
-0.095
-0.092
-0.093
-0.093
-0.094
-0.095
-0.096
-0.093
-0.091
-0.085
-0.078
-0.068
-0.059
-0.051
-0.044
-0.037
-0.031
-0.027
-0.023
-0.019
-0.016
-0.014
-0.012
-0.008
-0.320
-0.293
-0.274
-0.267
-0.271
-0.268
-0.264
-0.257
-0.244
-0.216
-0.183
-0.155
-0.138
-0.122
-0.114
-0.106
-0.103
-0.101
-0.104
-0.105
-0.108
-0.110
-0.110
-0.110
-0.109
-0.105
-0.098
-0.088
-0.077
-0.067
-0.056
-0.049
-0.041
-0.034
-0.029
-0.024
-0.020
-0.017
-0.015
-0.012
-0.007
-0.355
-0.320
-0.297
-0.287
-0.286
-0.278
-0.271
-0.261
-0.246
-0.224
-0.192
-0.165
-0.145
-0.127
-0.119
-0.113
-0.111
-0.112
-0.118
-0.125
-0.131
-0.133
-0.136
-0.134
-0.130
-0.125
-0.114
-0.101
-0.088
-0.075
-0.063
-0.052
-0.044
-0.037
-0.031
-0.025
-0.021
-0.018
-0.015
-0.012
-0.008
-0.410
-0.363
-0.323
-0.316
-0.311
-0.301
-0.289
-0.275
-0.260
-0.235
-0.202
-0.172
-0.148
-0.135
-0.124
-0.119
-0.121
-0.127
-0.138
-0.153
-0.164
-0.167
-0.162
-0.154
-0.146
-0.141
-0.132
-0.119
-0.101
-0.085
-0.071
-0.058
-0.047
-0.039
-0.032
-0.026
-0.021
-0.018
-0.015
-0.012
-0.009
-0.446
-0.354
-0.347
-0.338
-0.331
-0.316
-0.304
-0.292
-0.274
-0.249
-0.210
-0.180
-0.154
-0.142
-0.133
-0.129
-0.135
-0.148
-0.169
-0.191
-0.203
-0.201
-0.187
-0.173
-0.160
-0.149
-0.140
-0.131
-0.118
-0.097
-0.080
-0.064
-0.053
-0.042
-0.034
-0.027
-0.022
-0.017
-0.015
-0.012
-0.009
-0.139
-0.350
-0.358
-0.358
-0.341
-0.327
-0.312
-0.305
-0.289
-0.258
-0.222
-0.187
-0.165
-0.149
-0.143
-0.140
-0.149
-0.171
-0.206
-0.229
-0.241
-0.228
-0.126
0.064
0.058
-0.090
-0.146
-0.140
-0.131
-0.114
-0.091
-0.071
-0.057
-0.046
-0.036
-0.028
-0.022
-0.018
-0.014
-0.011
-0.009
0.698
-0.317
-0.311
-0.251
-0.248
-0.306
-0.321
-0.312
-0.299
-0.269
-0.237
-0.200
-0.175
-0.160
-0.152
-0.154
-0.168
-0.197
-0.228
-0.250
-0.251
0.035
2.240
8.944
8.060
1.661
0.024
-0.152
-0.143
-0.128
-0.102
-0.080
-0.061
-0.048
-0.038
-0.029
-0.022
-0.018
-0.014
-0.011
-0.008
1.447
-0.249
0.029
0.558
0.416
-0.101
-0.308
-0.326
-0.316
-0.295
-0.262
-0.224
-0.195
-0.174
-0.165
-0.169
-0.185
-0.208
-0.234
-0.250
-0.126
2.271
52.368
505.515
385.173
33.142
1.488
-0.113
-0.157
-0.139
-0.113
-0.086
-0.066
-0.050
-0.040
-0.030
-0.023
-0.017
-0.014
-0.012
-0.010
0.728
-0.184
0.659
2.639
2.124
0.298
-0.272
-0.344
-0.337
-0.322
-0.286
-0.250
-0.227
-0.206
-0.191
-0.190
-0.196
-0.212
-0.208
0.045
1.171
10.577
506.266
34243.047
23385.594
295.138
5.293
-0.023
-0.165
-0.147
-0.119
-0.088
-0.069
-0.053
-0.040
-0.032
-0.026
-0.021
-0.017
-0.014
-0.011
-0.141
-0.216
0.663
2.361
1.891
0.237
-0.283
-0.348
-0.349
-0.340
-0.319
-0.295
-0.290
-0.270
-0.247
-0.231
-0.214
-0.212
0.034
3.440
23.914
50.703
453.447
28257.076
16158.142
258.859
5.282
-0.031
-0.167
-0.151
-0.126
-0.105
-0.083
-0.062
-0.049
-0.038
-0.031
-0.025
-0.020
-0.015
-0.013
-0.329
-0.315
-0.047
0.431
0.385
-0.116
-0.134
-0.247
-0.343
-0.356
-0.356
-0.380
-0.411
-0.394
-0.354
-0.307
-0.258
-0.211
0.703
21.186
336.980
888.977
158.285
342.978
259.114
26.495
1.431
0.716
0.015
-0.150
-0.152
-0.141
-0.128
-0.085
-0.059
-0.044
-0.036
-0.028
-0.023
-0.021
-0.017
-0.345
-0.361
-0.288
-0.115
0.253
41.851
177.716
126.540
4.130
-0.363
-0.430
-0.499
-0.550
-0.496
-0.439
-0.386
-0.328
-0.240
0.883
29.571
667.423
1858.686
201.739
14.097
5.590
2.451
65.668
177.799
66.053
1.686
-0.153
-0.204
-0.201
-0.125
-0.072
-0.050
-0.039
-0.031
-0.028
-0.025
-0.019
-0.340
-0.337
-0.257
0.066
34.569
1029.649
5340.386
2780.003
250.092
0.443
-0.529
-0.618
-0.643
-0.587
-0.521
-0.453
-0.383
-0.310
0.198
8.002
83.971
155.149
37.177
2.719
0.124
21.340
501.612
1159.174
446.175
25.686
0.316
-0.296
-0.280
-0.181
-0.087
-0.056
-0.041
-0.034
-0.030
-0.026
-0.024
-0.322
-0.326
-0.258
0.757
197.005
5581.806
45437.734
18564.227
806.397
5.093
-0.614
-0.687
-0.726
-0.678
-0.603
-0.518
-0.437
-0.370
-0.226
0.577
3.800
5.884
2.450
0.340
-0.096
26.666
564.271
1482.060
501.640
38.189
0.742
-0.397
-0.364
-0.231
-0.103
-0.059
-0.047
-0.039
-0.033
-0.031
-0.029
-0.271
-0.266
-0.225
0.995
3.064
1.472
-0.229
-0.392
-0.349
-0.253
-0.132
-0.084
-0.061
-0.049
-0.041
-0.033
-0.026
-0.020
-0.012
-0.009
-0.007
-0.006
-0.004
-0.002
-0.001
0.000
0.001
0.000
0.
0.
0.
0.
0.
0.
0.
0.
0.
0.
0.
0.
0.
-0.259
-0.233
8.756
177.777
250.246
76.365
5.305
-0.357
-0.368
-0.305
-0.154
-0.084
-0.059
-0.048
-0.040
-0.029
-0.023
-0.018
-0.013
-0.008
-0.007
-0.004
-0.003
-0.002
-0.002
0.001
0.001
0.001
0.000
0.
0.
0.
0.
0.
0.
0.
0.
0.
0.
0.
0.
-0.252
0.292
177.777
1677.810
2779.678
564.317
33.689
0.214
-0.358
-0.294
-0.159
-0.085
-0.057
-0.044
-0.036
-0.027
-0.021
-0.016
-0.011
-0.007
-0.006
-0.004
-0.003
-0.001
-0.001
0.001
0.001
0.001
0.000
0.
0.
0.
0.
0.
0.
0.
0.
0.
0.
0.
0.
-0.245
0.869
250.239
2779.672
4675.218
909.408
43.834
0.331
-0.308
-0.257
-0.149
-0.082
-0.057
-0.044
-0.033
-0.026
-0.020
-0.015
-0.011
-0.009
-0.003
-0.004
-0.001
-0.001
0.001
0.001
0.001
0.001
0.001
0.000
0.
0.
0.
0.
0.
0.
0.000
0.000
0.
0.
0.
-0.246
-0.119
52.324
564.291
806.332
223.249
7.498
-0.134
-0.241
-0.212
-0.124
-0.077
-0.056
-0.044
-0.036
-0.026
-0.020
-0.015
-0.010
-0.006
-0.004
-0.002
0.
0.002
0.002
0.001
0.001
0.001
0.002
0.001
0.000
0.001
0.001
0.001
0.000
0.000
0.000
0.000
0.000
0.000
0.000
-0.257
-0.237
0.190
10.809
21.894
3.722
0.036
-0.197
-0.186
-0.162
-0.107
-0.077
-0.060
-0.048
-0.038
-0.027
-0.021
-0.016
-0.009
-0.006
-0.004
-0.001
0.001
0.002
0.002
0.001
0.002
0.001
0.002
0.002
0.001
0.001
0.001
0.001
0.001
0.001
0.000
0.000
0.000
0.000
0.000
-0.272
-0.261
-0.242
-0.217
-0.183
-0.168
-0.165
-0.162
-0.162
-0.140
-0.119
-0.114
-0.090
-0.068
-0.047
-0.033
-0.022
-0.015
-0.010
-0.006
-0.003
0.
0.002
0.003
0.002
0.002
0.002
0.001
0.002
0.003
0.002
0.001
0.001
0.001
0.001
0.001
0.001
0.001
0.001
0.001
0.001
-0.279
-0.270
-0.256
-0.234
-0.202
-0.173
-0.160
-0.168
-0.187
-0.250
-0.261
-0.248
-0.189
-0.127
-0.079
-0.045
-0.027
-0.016
-0.011
-0.004
-0.003
0.002
0.003
0.003
0.003
0.002
0.002
0.002
0.001
0.002
0.002
0.001
0.001
0.001
0.000
0.000
0.000
0.000
0.000
0.000
0.001
-0.257
-0.260
-0.252
-0.237
-0.213
-0.187
-0.185
-0.274
-0.391
-0.483
-0.521
-0.530
-0.458
-0.303
-0.161
-0.080
-0.040
-0.019
-0.012
-0.007
-0.003
0.000
0.001
0.001
0.001
0.002
0.001
0.000
0.000
0.000
0.000
0.000
0.000
0.000
0.000
0.000
-0.001
0.000
0.000
0.000
0.000
0.854
0.251
-0.173
-0.237
-0.219
-0.212
-0.272
-0.353
-0.414
-0.481
-0.525
-0.539
-0.517
-0.471
-0.324
-0.144
-0.061
-0.031
-0.014
-0.009
-0.004
-0.002
-0.002
-0.001
-0.001
-0.001
-0.001
-0.002
-0.003
-0.003
-0.002
-0.001
0.000
0.000
0.000
0.000
0.000
-0.001
-0.001
-0.001
0.000
52.363
15.256
1.262
-0.167
-0.226
-0.244
-0.280
-0.312
-0.362
0.187
1.109
0.294
-0.477
-0.444
-0.374
-0.235
-0.091
-0.039
-0.021
-0.011
-0.008
-0.006
-0.004
-0.004
-0.004
-0.004
-0.004
-0.005
-0.004
-0.004
-0.003
-0.003
-0.002
-0.001
-0.001
0.000
0.
0.000
-0.001
-0.001
-0.001
9470.868
505.646
13.705
0.181
-0.227
-0.235
-0.242
-0.216
2.879
44.314
101.270
51.386
5.466
-0.283
-0.316
-0.256
-0.116
-0.047
-0.027
-0.016
-0.009
-0.008
-0.006
-0.006
-0.007
-0.006
-0.007
-0.007
-0.006
-0.006
-0.005
-0.004
-0.004
-0.003
-0.002
-0.001
-0.001
0.000
0.000
-0.001
-0.001
100000.180
6717.450
41.586
0.595
-0.225
-0.222
-0.215
0.334
126.740
1901.081
6101.270
1901.108
126.793
1.858
-0.239
-0.190
-0.117
-0.049
-0.028
-0.019
-0.013
-0.011
-0.009
-0.010
-0.009
-0.010
-0.009
-0.009
-0.008
-0.008
-0.007
-0.006
-0.005
-0.004
-0.004
-0.003
-0.001
-0.001
0.000
0.000
-0.001
62123.152
1375.235
21.164
0.306
-0.247
-0.237
-0.209
3.404
909.429
45280.301
99999.891
38874.051
806.418
7.031
-0.141
-0.124
-0.092
-0.046
-0.028
-0.021
-0.018
-0.015
-0.011
-0.012
-0.013
-0.012
-0.011
-0.011
-0.011
-0.011
-0.010
-0.009
-0.008
-0.005
-0.005
-0.004
-0.004
-0.002
-0.001
-0.001
-0.001
209.992
42.742
2.774
-0.154
-0.277
-0.255
-0.218
4.264
1026.621
72284.320
100000.547
61741.820
1026.431
5.010
-0.096
-0.080
-0.063
-0.042
-0.030
-0.026
-0.021
-0.018
-0.017
-0.015
-0.015
-0.014
-0.013
-0.013
-0.012
-0.012
-0.012
-0.010
-0.010
-0.008
-0.007
-0.005
-0.004
-0.004
-0.002
-0.001
-0.001
55.651
5.104
0.098
-0.308
-0.301
-0.270
-0.165
9.134
307.989
4154.326
16086.985
4100.677
223.367
0.308
-0.087
-0.067
-0.051
-0.040
-0.035
-0.029
-0.025
-0.020
-0.018
-0.018
-0.017
-0.017
-0.016
-0.016
-0.015
-0.014
-0.014
-0.012
-0.011
-0.009
-0.008
-0.008
-0.006
-0.004
-0.003
-0.002
-0.002
43.749
3.547
-0.150
-0.342
-0.321
-0.259
33.381
1159.490
8006.594
4854.670
713.519
132.607
2.255
-0.111
-0.094
-0.076
-0.056
-0.044
-0.038
-0.033
-0.028
-0.023
-0.021
-0.021
-0.020
-0.020
-0.019
-0.018
-0.017
-0.016
-0.016
-0.015
-0.014
-0.011
-0.010
-0.009
-0.007
-0.006
-0.005
-0.003
-0.002
48.876
2.237
-0.269
-0.377
-0.355
0.712
446.118
38874.121
100003.063
100016.625
6994.805
103.128
-0.036
-0.119
-0.102
-0.080
-0.062
-0.049
-0.042
-0.037
-0.034
-0.029
-0.027
-0.026
-0.026
-0.025
-0.023
-0.021
-0.019
-0.019
-0.018
-0.017
-0.016
-0.014
-0.011
-0.010
-0.009
-0.007
-0.006
-0.005
-0.002
385.599
5.216
-0.264
-0.419
-0.401
3.408
806.269
99999.797
100000.141
100001.141
18557.322
159.025
-0.101
-0.126
-0.109
-0.083
-0.065
-0.054
-0.048
-0.043
-0.036
-0.033
-0.032
-0.030
-0.030
-0.029
-0.028
-0.026
-0.024
-0.022
-0.021
-0.020
-0.017
-0.015
-0.013
-0.012
-0.010
-0.009
-0.007
-0.006
-0.004
295.041
4.600
-0.272
-0.470
-0.467
1.858
250.200
12111.952
99999.789
99999.836
2779.712
33.445
-0.148
-0.130
-0.107
-0.083
-0.068
-0.059
-0.054
-0.047
-0.040
-0.037
-0.037
-0.035
-0.034
-0.032
-0.032
-0.028
-0.026
-0.025
-0.024
-0.023
-0.020
-0.018
-0.015
-0.013
-0.012
-0.010
-0.008
-0.006
-0.005
29.896
1.045
-0.364
-0.516
-0.517
-0.241
14.358
314.890
1482.041
1026.328
126.686
0.331
-0.155
-0.128
-0.101
-0.082
-0.071
-0.063
-0.057
-0.054
-0.046
-0.044
-0.042
-0.041
-0.039
-0.038
-0.037
-0.032
-0.030
-0.028
-0.027
-0.025
-0.023
-0.020
-0.016
-0.015
-0.013
-0.011
-0.010
-0.008
-0.006
3.652
-0.100
-0.377
-0.490
-0.547
-0.540
-0.144
4.593
13.095
7.478
0.481
-0.205
-0.161
-0.123
-0.097
-0.081
-0.074
-0.068
-0.063
-0.059
-0.053
-0.051
-0.050
-0.048
-0.046
-0.043
-0.042
-0.038
-0.036
-0.033
-0.032
-0.027
-0.024
-0.023
-0.020
-0.015
-0.014
-0.013
-0.011
-0.009
-0.006
4.213
-0.152
-0.345
-0.407
-0.527
-0.545
-0.526
-0.488
-0.401
-0.352
-0.292
-0.224
-0.171
-0.127
-0.101
-0.085
-0.078
-0.073
-0.069
-0.064
-0.060
-0.059
-0.058
-0.057
-0.055
-0.050
-0.048
-0.043
-0.041
-0.037
-0.034
-0.031
-0.028
-0.024
-0.022
-0.019
-0.014
-0.013
-0.012
-0.010
-0.007
1.924
-0.218
-0.316
-0.339
-0.388
-0.482
-0.510
-0.456
-0.410
-0.368
-0.301
-0.240
-0.174
-0.126
-0.102
-0.090
-0.084
-0.078
-0.076
-0.071
-0.070
-0.069
-0.067
-0.067
-0.064
-0.060
-0.055
-0.049
-0.046
-0.040
-0.037
-0.033
-0.031
-0.027
-0.024
-0.020
-0.018
-0.013
-0.012
-0.011
-0.008
0.122
-0.281
-0.296
-0.304
-0.311
-0.338
-0.371
-0.381
-0.371
-0.325
-0.257
-0.199
-0.158
-0.126
-0.106
-0.095
-0.088
-0.086
-0.081
-0.076
-0.077
-0.078
-0.078
-0.077
-0.076
-0.073
-0.068
-0.061
-0.054
-0.048
-0.042
-0.037
-0.033
-0.029
-0.025
-0.022
-0.018
-0.016
-0.012
-0.011
-0.009
-0.267
-0.281
-0.286
-0.291
-0.285
-0.285
-0.290
-0.284
-0.266
-0.239
-0.204
-0.175
-0.151
-0.127
-0.110
-0.100
-0.095
-0.091
-0.089
-0.086
-0.088
-0.090
-0.091
-0.092
-0.089
-0.086
-0.080
-0.073
-0.065
-0.056
-0.048
-0.041
-0.036
-0.031
-0.027
-0.023
-0.020
-0.017
-0.013
-0.011
-0.009
-0.293
-0.282
-0.283
-0.279
-0.273
-0.269
-0.262
-0.252
-0.238
-0.217
-0.190
-0.169
-0.147
-0.128
-0.114
-0.105
-0.101
-0.096
-0.096
-0.096
-0.098
-0.103
-0.107
-0.107
-0.106
-0.103
-0.094
-0.087
-0.076
-0.066
-0.056
-0.047
-0.039
-0.033
-0.029
-0.025
-0.021
-0.018
-0.015
-0.011
-0.009
-0.308
-0.294
-0.278
-0.271
-0.272
-0.271
-0.264
-0.256
-0.244
-0.221
-0.194
-0.166
-0.146
-0.130
-0.117
-0.109
-0.106
-0.103
-0.102
-0.105
-0.110
-0.115
-0.120
-0.122
-0.120
-0.114
-0.104
-0.097
-0.086
-0.076
-0.063
-0.053
-0.044
-0.036
-0.030
-0.026
-0.022
-0.019
-0.016
-0.013
-0.010
-0.343
-0.303
-0.281
-0.271
-0.269
-0.269
-0.272
-0.264
-0.249
-0.227
-0.195
-0.166
-0.147
-0.132
-0.122
-0.112
-0.111
-0.112
-0.113
-0.117
-0.121
-0.128
-0.135
-0.137
-0.134
-0.126
-0.115
-0.105
-0.096
-0.085
-0.071
-0.058
-0.048
-0.040
-0.033
-0.027
-0.022
-0.019
-0.016
-0.014
-0.010
-0.406
-0.338
-0.299
-0.281
-0.273
-0.268
-0.271
-0.268
-0.249
-0.226
-0.197
-0.170
-0.151
-0.137
-0.127
-0.120
-0.118
-0.119
-0.123
-0.131
-0.137
-0.148
-0.154
-0.158
-0.151
-0.143
-0.133
-0.119
-0.108
-0.097
-0.082
-0.064
-0.053
-0.043
-0.035
-0.029
-0.023
-0.019
-0.016
-0.015
-0.010
-0.504
-0.400
-0.337
-0.307
-0.290
-0.284
-0.282
-0.272
-0.255
-0.234
-0.206
-0.176
-0.157
-0.143
-0.132
-0.127
-0.128
-0.129
-0.138
-0.149
-0.161
-0.170
-0.174
-0.174
-0.168
-0.163
-0.154
-0.139
-0.127
-0.112
-0.092
-0.073
-0.058
-0.047
-0.038
-0.030
-0.025
-0.020
-0.017
-0.015
-0.010
-0.587
-0.465
-0.381
-0.334
-0.317
-0.311
-0.305
-0.289
-0.270
-0.245
-0.213
-0.185
-0.166
-0.151
-0.141
-0.136
-0.137
-0.144
-0.157
-0.173
-0.184
-0.188
-0.187
-0.186
-0.182
-0.174
-0.167
-0.161
-0.150
-0.128
-0.106
-0.084
-0.066
-0.051
-0.040
-0.032
-0.025
-0.021
-0.017
-0.013
-0.010
-0.591
-0.492
-0.407
-0.358
-0.333
-0.326
-0.323
-0.310
-0.290
-0.260
-0.229
-0.200
-0.177
-0.160
-0.150
-0.147
-0.151
-0.164
-0.181
-0.196
-0.199
-0.200
-0.180
-0.135
-0.139
-0.175
-0.182
-0.175
-0.168
-0.147
-0.118
-0.095
-0.074
-0.057
-0.043
-0.033
-0.026
-0.021
-0.016
-0.013
-0.010
-0.257
-0.471
-0.410
-0.378
-0.350
-0.339
-0.340
-0.339
-0.321
-0.285
-0.254
-0.224
-0.195
-0.176
-0.160
-0.159
-0.166
-0.182
-0.197
-0.205
-0.208
-0.133
0.370
1.469
1.314
0.270
-0.141
-0.185
-0.176
-0.156
-0.127
-0.103
-0.081
-0.061
-0.045
-0.034
-0.026
-0.020
-0.017
-0.013
-0.011
1.097
-0.423
-0.390
-0.362
-0.348
-0.364
-0.379
-0.377
-0.357
-0.316
-0.277
-0.244
-0.221
-0.196
-0.180
-0.176
-0.184
-0.194
-0.206
-0.190
-0.088
0.501
5.924
26.473
23.682
4.273
0.179
-0.184
-0.181
-0.162
-0.132
-0.109
-0.087
-0.065
-0.050
-0.036
-0.029
-0.022
-0.017
-0.014
-0.011
1.437
-0.386
-0.354
-0.309
-0.309
-0.360
-0.392
-0.397
-0.395
-0.376
-0.330
-0.286
-0.260
-0.241
-0.218
-0.206
-0.199
-0.205
-0.147
0.556
3.526
6.935
28.696
200.224
176.022
18.994
0.916
-0.167
-0.190
-0.166
-0.136
-0.110
-0.086
-0.065
-0.049
-0.037
-0.030
-0.024
-0.019
-0.016
-0.014
-0.049
-0.371
-0.347
-0.298
-0.297
-0.359
-0.388
-0.402
-0.409
-0.392
-0.396
-0.375
-0.358
-0.331
-0.290
-0.255
-0.228
-0.202
0.475
12.305
155.216
338.580
92.867
180.063
155.344
17.024
0.910
-0.172
-0.194
-0.170
-0.147
-0.125
-0.095
-0.070
-0.054
-0.043
-0.034
-0.027
-0.022
-0.018
-0.016
-0.346
-0.356
-0.357
-0.327
-0.319
0.179
3.274
2.192
-0.056
-0.413
-0.462
-0.508
-0.463
-0.406
-0.351
-0.305
-0.269
-0.173
2.488
120.973
13486.898
100000.313
1863.443
47.869
19.685
3.459
0.128
-0.208
-0.194
-0.187
-0.172
-0.166
-0.127
-0.085
-0.061
-0.047
-0.037
-0.032
-0.027
-0.024
-0.019
-0.335
-0.348
-0.339
-0.323
5.251
280.542
1026.200
635.028
67.294
0.143
-0.578
-0.571
-0.563
-0.499
-0.426
-0.363
-0.309
-0.190
3.409
199.885
50768.535
99999.875
4809.956
38.436
1.792
0.141
-0.142
0.022
-0.033
-0.201
-0.228
-0.227
-0.195
-0.110
-0.069
-0.052
-0.043
-0.035
-0.030
-0.027
-0.022
-0.329
-0.330
-0.321
0.008
280.690
10534.380
100000.039
52829.195
1481.854
15.480
-0.605
-0.648
-0.677
-0.558
-0.451
-0.433
-0.362
-0.284
1.087
37.040
886.762
2962.701
260.204
11.473
0.675
-0.139
0.782
4.908
2.667
0.147
-0.317
-0.307
-0.281
-0.144
-0.081
-0.056
-0.044
-0.036
-0.032
-0.029
-0.027
-0.305
-0.315
-0.323
2.005
1027.868
100007.820
100006.109
100000.570
7997.687
100.775
-0.627
-0.773
-0.742
-0.325
-0.179
-0.433
-0.418
-0.355
-0.122
2.199
15.419
28.258
15.439
8.930
2.049
0.063
1.884
8.931
5.338
0.477
-0.416
-0.397
-0.354
-0.174
-0.090
-0.061
-0.047
-0.040
-0.037
-0.033
-0.032
-0.255
-0.251
-0.256
-0.254
-0.213
-0.405
-0.499
-0.485
-0.437
-0.242
-0.124
-0.079
-0.061
-0.048
-0.040
-0.030
-0.024
-0.019
-0.013
-0.009
-0.008
-0.005
-0.004
-0.003
-0.002
0.001
0.001
0.000
0.
0.
0.
0.
0.
0.
0.
0.
0.
0.000
0.000
0.
0.
-0.237
-0.232
-0.165
1.497
4.497
2.196
-0.354
-0.535
-0.465
-0.309
-0.141
-0.081
-0.058
-0.046
-0.038
-0.029
-0.022
-0.018
-0.012
-0.007
-0.007
-0.004
-0.003
-0.002
-0.002
0.001
0.001
0.001
0.000
0.
0.
0.
0.
0.
0.
0.
0.
0.
0.
0.
0.
-0.228
-0.219
0.342
15.733
31.876
13.994
0.892
-0.536
-0.451
-0.335
-0.150
-0.081
-0.056
-0.043
-0.034
-0.027
-0.021
-0.016
-0.012
-0.006
-0.005
-0.002
-0.002
-0.002
0.
0.001
0.001
0.001
0.000
0.000
0.
0.
0.
0.
0.
0.
0.
0.
0.
0.
0.
-0.222
-0.215
0.661
20.768
44.920
16.909
1.343
-0.463
-0.394
-0.309
-0.143
-0.081
-0.056
-0.044
-0.033
-0.026
-0.021
-0.014
-0.010
-0.007
-0.003
-0.002
-0.002
-0.001
0.002
0.001
0.001
0.002
0.001
0.001
0.000
0.000
0.001
0.001
0.000
0.000
0.000
0.000
0.000
0.000
0.000
-0.228
-0.218
-0.122
2.891
8.053
3.172
0.
-0.345
-0.313
-0.237
-0.123
-0.076
-0.055
-0.045
-0.035
-0.026
-0.020
-0.014
-0.010
-0.008
-0.004
-0.002
-0.001
0.001
0.002
0.001
0.000
0.001
0.002
0.002
0.001
0.001
0.001
0.001
0.001
0.001
0.000
0.000
0.000
0.000
0.000
-0.244
-0.234
-0.220
-0.166
-0.030
-0.103
-0.242
-0.243
-0.236
-0.168
-0.108
-0.078
-0.059
-0.047
-0.036
-0.026
-0.020
-0.017
-0.010
-0.005
-0.003
0.000
-0.001
0.003
0.002
0.002
0.001
0.001
0.001
0.002
0.002
0.001
0.001
0.001
0.001
0.001
0.001
0.001
0.001
0.001
0.001
-0.264
-0.253
-0.237
-0.216
-0.196
-0.182
-0.183
-0.188
-0.179
-0.145
-0.130
-0.112
-0.087
-0.065
-0.046
-0.032
-0.022
-0.015
-0.009
-0.005
-0.003
0.
0.003
0.003
0.002
0.002
0.002
0.002
0.001
0.001
0.000
0.001
0.001
0.000
0.000
0.000
0.000
0.000
0.000
0.000
0.001
-0.268
-0.255
-0.241
-0.227
-0.204
-0.178
-0.168
-0.177
-0.190
-0.244
-0.265
-0.244
-0.193
-0.129
-0.078
-0.046
-0.029
-0.016
-0.010
-0.006
-0.004
0.003
0.002
0.002
0.003
0.003
0.002
0.000
0.000
0.000
0.
-0.001
0.000
0.000
0.000
-0.001
-0.001
0.000
0.000
0.000
0.000
-0.262
-0.252
-0.239
-0.229
-0.220
-0.196
-0.188
-0.273
-0.379
-0.448
-0.481
-0.494
-0.452
-0.307
-0.164
-0.080
-0.039
-0.023
-0.014
-0.010
-0.006
0.000
-0.001
0.000
0.000
0.001
-0.001
-0.001
-0.002
-0.001
0.
-0.001
-0.001
0.000
0.
0.000
0.000
-0.001
-0.001
0.000
0.000
0.310
0.032
-0.198
-0.236
-0.227
-0.232
-0.271
-0.325
-0.381
-0.444
-0.491
-0.503
-0.481
-0.439
-0.324
-0.145
-0.063
-0.032
-0.017
-0.011
-0.007
-0.005
-0.004
-0.003
-0.005
-0.003
-0.003
-0.004
-0.004
-0.005
-0.004
-0.002
-0.002
-0.001
0.000
0.000
0.000
0.
0.000
0.000
-0.001
15.155
5.710
0.609
-0.198
-0.234
-0.245
-0.264
-0.288
-0.272
0.773
2.370
1.071
-0.368
-0.413
-0.346
-0.234
-0.093
-0.041
-0.022
-0.013
-0.009
-0.007
-0.006
-0.007
-0.006
-0.006
-0.006
-0.005
-0.005
-0.005
-0.005
-0.004
-0.004
-0.003
-0.002
0.000
0.000
0.000
0.000
0.000
0.000
451.002
79.942
5.234
0.013
-0.239
-0.231
-0.236
-0.168
5.723
101.251
223.311
101.274
10.501
-0.093
-0.288
-0.233
-0.116
-0.048
-0.026
-0.017
-0.013
-0.011
-0.009
-0.010
-0.010
-0.008
-0.008
-0.008
-0.008
-0.007
-0.008
-0.005
-0.006
-0.005
-0.004
-0.002
-0.001
0.000
0.000
0.000
-0.001
4826.584
346.984
12.504
0.227
-0.243
-0.228
-0.220
0.925
280.716
6101.246
28789.346
6101.272
280.770
3.704
-0.211
-0.171
-0.113
-0.049
-0.028
-0.021
-0.016
-0.014
-0.012
-0.012
-0.011
-0.011
-0.010
-0.009
-0.009
-0.010
-0.009
-0.008
-0.008
-0.007
-0.005
-0.004
-0.003
-0.002
-0.001
0.000
-0.001
1031.305
140.900
6.536
0.031
-0.269
-0.251
-0.225
13.547
2446.862
99999.992
99999.984
99999.898
2446.877
17.614
-0.103
-0.114
-0.087
-0.046
-0.032
-0.023
-0.018
-0.017
-0.016
-0.015
-0.014
-0.014
-0.013
-0.012
-0.012
-0.012
-0.012
-0.010
-0.010
-0.009
-0.007
-0.005
-0.004
-0.003
-0.003
-0.002
0.000
38.397
11.627
0.954
-0.245
-0.300
-0.272
-0.234
17.087
3162.506
100007.102
100005.609
100000.828
3160.942
17.386
-0.092
-0.081
-0.062
-0.043
-0.033
-0.029
-0.024
-0.020
-0.019
-0.018
-0.018
-0.016
-0.016
-0.014
-0.014
-0.013
-0.014
-0.012
-0.011
-0.010
-0.010
-0.007
-0.005
-0.005
-0.003
-0.003
-0.001
2.543
0.538
-0.222
-0.331
-0.325
-0.291
-0.211
5.315
559.802
19185.162
100383.570
16089.720
502.127
1.647
-0.099
-0.080
-0.056
-0.046
-0.036
-0.033
-0.029
-0.023
-0.021
-0.022
-0.021
-0.021
-0.020
-0.018
-0.017
-0.016
-0.016
-0.014
-0.013
-0.012
-0.011
-0.009
-0.007
-0.006
-0.004
-0.003
-0.003
2.784
0.062
-0.326
-0.342
-0.345
-0.293
13.526
566.600
3327.222
18280.773
7966.465
341.589
9.582
-0.109
-0.109
-0.089
-0.064
-0.049
-0.041
-0.036
-0.032
-0.027
-0.024
-0.025
-0.025
-0.024
-0.023
-0.022
-0.020
-0.019
-0.019
-0.016
-0.015
-0.014
-0.012
-0.010
-0.009
-0.007
-0.006
-0.004
-0.003
27.088
1.009
-0.325
-0.368
-0.356
-0.024
250.209
12113.146
100045.875
100994.711
3392.278
55.092
0.350
-0.126
-0.117
-0.095
-0.071
-0.057
-0.047
-0.041
-0.035
-0.032
-0.030
-0.029
-0.030
-0.028
-0.026
-0.025
-0.023
-0.021
-0.021
-0.019
-0.018
-0.016
-0.013
-0.012
-0.010
-0.009
-0.007
-0.006
-0.004
200.504
3.791
-0.277
-0.392
-0.378
0.727
446.087
33427.742
100002.094
100012.930
6111.534
83.308
-0.081
-0.139
-0.123
-0.096
-0.073
-0.061
-0.054
-0.047
-0.040
-0.038
-0.037
-0.035
-0.034
-0.034
-0.032
-0.032
-0.028
-0.024
-0.023
-0.022
-0.021
-0.019
-0.016
-0.014
-0.011
-0.010
-0.008
-0.007
-0.006
176.350
3.769
-0.280
-0.427
-0.419
0.327
141.727
4675.154
61741.617
28789.498
1310.396
13.587
-0.166
-0.147
-0.125
-0.095
-0.077
-0.065
-0.059
-0.054
-0.046
-0.042
-0.042
-0.040
-0.038
-0.038
-0.036
-0.036
-0.031
-0.029
-0.027
-0.026
-0.023
-0.021
-0.018
-0.015
-0.013
-0.011
-0.010
-0.008
-0.006
21.245
0.690
-0.355
-0.463
-0.451
-0.342
5.176
177.751
715.384
501.588
52.442
-0.054
-0.177
-0.153
-0.118
-0.094
-0.079
-0.069
-0.063
-0.061
-0.053
-0.051
-0.050
-0.046
-0.045
-0.044
-0.042
-0.040
-0.035
-0.033
-0.030
-0.028
-0.026
-0.022
-0.020
-0.018
-0.014
-0.013
-0.010
-0.008
-0.007
1.209
-0.216
-0.369
-0.445
-0.476
-0.452
-0.234
1.578
4.724
2.300
-0.084
-0.207
-0.179
-0.144
-0.112
-0.095
-0.083
-0.076
-0.070
-0.067
-0.060
-0.058
-0.057
-0.055
-0.052
-0.051
-0.049
-0.046
-0.042
-0.037
-0.035
-0.031
-0.028
-0.025
-0.022
-0.019
-0.016
-0.014
-0.012
-0.010
-0.008
0.195
-0.308
-0.348
-0.389
-0.463
-0.416
-0.067
0.418
0.323
-0.145
-0.249
-0.210
-0.171
-0.138
-0.113
-0.097
-0.087
-0.081
-0.078
-0.073
-0.068
-0.069
-0.068
-0.065
-0.065
-0.061
-0.058
-0.053
-0.048
-0.043
-0.039
-0.036
-0.031
-0.027
-0.024
-0.021
-0.016
-0.015
-0.013
-0.011
-0.008
-0.058
-0.312
-0.330
-0.342
-0.364
-0.316
0.305
1.240
0.864
-0.009
-0.243
-0.218
-0.169
-0.138
-0.115
-0.101
-0.093
-0.088
-0.086
-0.081
-0.080
-0.082
-0.083
-0.081
-0.078
-0.075
-0.070
-0.063
-0.057
-0.049
-0.044
-0.039
-0.034
-0.030
-0.027
-0.023
-0.019
-0.016
-0.014
-0.012
-0.009
-0.262
-0.311
-0.315
-0.315
-0.315
-0.258
0.119
0.768
0.501
-0.085
-0.228
-0.194
-0.165
-0.139
-0.118
-0.105
-0.099
-0.097
-0.094
-0.091
-0.094
-0.097
-0.099
-0.098
-0.096
-0.093
-0.087
-0.077
-0.070
-0.059
-0.049
-0.043
-0.037
-0.033
-0.028
-0.025
-0.021
-0.017
-0.014
-0.012
-0.011
-0.297
-0.297
-0.305
-0.301
-0.290
-0.273
-0.183
-0.046
-0.097
-0.200
-0.211
-0.184
-0.164
-0.141
-0.121
-0.110
-0.106
-0.103
-0.104
-0.104
-0.108
-0.112
-0.115
-0.118
-0.117
-0.111
-0.101
-0.092
-0.084
-0.071
-0.059
-0.048
-0.041
-0.035
-0.030
-0.027
-0.023
-0.018
-0.015
-0.013
-0.011
-0.299
-0.296
-0.295
-0.293
-0.281
-0.274
-0.260
-0.239
-0.238
-0.235
-0.209
-0.185
-0.164
-0.142
-0.125
-0.116
-0.112
-0.113
-0.113
-0.116
-0.119
-0.123
-0.128
-0.132
-0.129
-0.122
-0.110
-0.099
-0.091
-0.082
-0.070
-0.057
-0.046
-0.038
-0.032
-0.028
-0.024
-0.020
-0.017
-0.013
-0.010
-0.321
-0.298
-0.287
-0.284
-0.256
-0.235
-0.247
-0.254
-0.248
-0.236
-0.215
-0.188
-0.162
-0.143
-0.130
-0.122
-0.119
-0.117
-0.120
-0.127
-0.130
-0.135
-0.142
-0.140
-0.137
-0.133
-0.122
-0.109
-0.100
-0.090
-0.080
-0.065
-0.052
-0.042
-0.034
-0.029
-0.025
-0.021
-0.018
-0.014
-0.011
-0.366
-0.312
-0.289
-0.238
-0.089
0.011
-0.134
-0.242
-0.254
-0.242
-0.219
-0.187
-0.161
-0.145
-0.130
-0.125
-0.122
-0.125
-0.127
-0.135
-0.140
-0.149
-0.153
-0.152
-0.150
-0.146
-0.133
-0.122
-0.111
-0.100
-0.091
-0.073
-0.057
-0.047
-0.037
-0.030
-0.025
-0.021
-0.018
-0.015
-0.011
-0.453
-0.363
-0.305
-0.176
0.234
0.483
0.108
-0.206
-0.255
-0.235
-0.215
-0.186
-0.163
-0.147
-0.138
-0.129
-0.129
-0.130
-0.136
-0.145
-0.154
-0.164
-0.171
-0.171
-0.170
-0.164
-0.151
-0.139
-0.127
-0.114
-0.102
-0.083
-0.065
-0.051
-0.040
-0.032
-0.026
-0.022
-0.018
-0.015
-0.013
-0.520
-0.445
-0.346
-0.208
0.173
0.406
0.064
-0.218
-0.256
-0.238
-0.220
-0.191
-0.168
-0.155
-0.141
-0.137
-0.138
-0.140
-0.147
-0.157
-0.171
-0.186
-0.196
-0.197
-0.194
-0.188
-0.175
-0.160
-0.149
-0.138
-0.123
-0.098
-0.074
-0.056
-0.044
-0.034
-0.027
-0.022
-0.019
-0.016
-0.014
-0.565
-0.504
-0.404
-0.304
-0.169
-0.092
-0.187
-0.275
-0.272
-0.252
-0.229
-0.202
-0.177
-0.161
-0.151
-0.145
-0.144
-0.151
-0.160
-0.177
-0.193
-0.203
-0.212
-0.213
-0.207
-0.197
-0.190
-0.182
-0.171
-0.157
-0.139
-0.114
-0.086
-0.064
-0.048
-0.037
-0.028
-0.023
-0.019
-0.016
-0.013
-0.592
-0.533
-0.438
-0.359
-0.316
-0.302
-0.315
-0.318
-0.301
-0.282
-0.255
-0.224
-0.194
-0.173
-0.161
-0.155
-0.157
-0.166
-0.182
-0.198
-0.203
-0.210
-0.220
-0.224
-0.221
-0.211
-0.204
-0.198
-0.185
-0.165
-0.141
-0.116
-0.096
-0.072
-0.052
-0.039
-0.029
-0.023
-0.019
-0.016
-0.012
-0.193
-0.547
-0.441
-0.377
-0.342
-0.344
-0.359
-0.359
-0.337
-0.307
-0.274
-0.247
-0.222
-0.195
-0.175
-0.169
-0.173
-0.182
-0.196
-0.204
-0.205
-0.206
-0.165
-0.085
-0.105
-0.189
-0.220
-0.207
-0.190
-0.167
-0.142
-0.116
-0.097
-0.080
-0.056
-0.040
-0.031
-0.024
-0.020
-0.016
-0.012
2.653
-0.487
-0.425
-0.387
-0.372
-0.396
-0.425
-0.432
-0.400
-0.345
-0.302
-0.268
-0.245
-0.223
-0.199
-0.191
-0.191
-0.195
-0.205
-0.188
-0.120
-0.036
0.227
0.913
0.795
0.083
-0.196
-0.211
-0.191
-0.170
-0.143
-0.117
-0.098
-0.083
-0.060
-0.044
-0.034
-0.027
-0.020
-0.016
-0.014
3.598
-0.419
-0.394
-0.394
-0.403
-0.436
-0.462
-0.477
-0.424
-0.257
-0.265
-0.308
-0.287
-0.265
-0.237
-0.217
-0.206
-0.209
-0.160
0.479
3.105
4.875
2.749
3.725
3.095
0.691
-0.142
-0.224
-0.196
-0.174
-0.145
-0.119
-0.101
-0.084
-0.060
-0.045
-0.036
-0.028
-0.023
-0.020
-0.017
0.235
-0.376
-0.374
-0.376
-0.392
-0.434
-0.456
-0.473
-0.085
1.068
0.463
-0.341
-0.367
-0.318
-0.283
-0.253
-0.231
-0.210
0.398
11.043
136.928
295.247
53.491
6.762
2.943
0.603
-0.162
-0.240
-0.207
-0.182
-0.156
-0.129
-0.109
-0.084
-0.062
-0.047
-0.038
-0.031
-0.024
-0.019
-0.016
-0.332
-0.347
-0.352
-0.351
-0.334
0.738
6.010
4.028
0.944
1.986
0.798
-0.404
-0.457
-0.387
-0.337
-0.290
-0.259
-0.184
2.218
106.989
7966.309
50768.590
1375.390
22.139
1.335
0.055
-0.216
-0.244
-0.224
-0.206
-0.196
-0.169
-0.124
-0.087
-0.063
-0.049
-0.040
-0.035
-0.028
-0.026
-0.021
-0.321
-0.334
-0.334
-0.324
5.887
280.524
1026.186
635.023
72.084
1.452
-0.277
-0.591
-0.520
-0.045
0.017
-0.272
-0.297
-0.198
3.052
175.966
23385.572
100000.063
2963.248
30.601
0.982
-0.155
-0.233
-0.244
-0.251
-0.246
-0.246
-0.231
-0.154
-0.096
-0.068
-0.052
-0.043
-0.038
-0.033
-0.030
-0.026
-0.302
-0.317
-0.314
0.005
280.551
10533.948
99999.664
52829.117
1481.832
21.348
-0.560
-0.683
1.020
8.487
8.956
1.494
-0.279
-0.283
0.957
29.538
667.774
1862.516
248.719
31.896
5.560
0.284
-0.226
-0.265
-0.298
-0.313
-0.312
-0.309
-0.198
-0.111
-0.073
-0.057
-0.046
-0.038
-0.035
-0.032
-0.030
-0.278
-0.299
-0.308
1.909
1026.278
99999.883
99999.813
99999.641
7997.603
100.764
-0.463
-0.443
6.914
37.723
49.665
9.360
0.010
-0.340
-0.131
2.015
15.325
54.486
344.319
441.743
46.653
1.984
-0.195
-0.309
-0.361
-0.391
-0.394
-0.385
-0.233
-0.124
-0.079
-0.060
-0.049
-0.043
-0.040
-0.035
-0.033
-0.239
-0.245
-0.268
-0.320
-0.406
-0.492
-0.539
-0.539
-0.359
-0.189
-0.110
-0.075
-0.058
-0.049
-0.037
-0.029
-0.022
-0.018
-0.011
-0.009
-0.008
-0.006
-0.003
-0.003
-0.001
0.000
0.001
0.000
0.000
0.
0.
0.
0.
0.000
0.000
0.001
0.001
0.001
0.001
0.001
0.001
-0.222
-0.226
-0.249
-0.312
-0.416
-0.542
-0.592
-0.577
-0.473
-0.233
-0.120
-0.074
-0.055
-0.045
-0.035
-0.027
-0.022
-0.016
-0.011
-0.008
-0.006
-0.005
-0.003
-0.002
-0.002
0.000
0.001
0.001
0.000
0.
0.
0.
0.
0.
0.
0.
0.
0.
0.
0.
0.
-0.217
-0.212
-0.230
-0.221
-0.174
-0.463
-0.595
-0.570
-0.507
-0.260
-0.124
-0.075
-0.055
-0.042
-0.033
-0.027
-0.022
-0.014
-0.011
-0.007
-0.006
-0.003
-0.002
-0.002
-0.001
-0.001
0.001
0.002
0.001
0.001
0.000
0.000
0.000
0.001
0.000
0.000
0.000
0.000
0.000
0.000
0.000
-0.210
-0.205
-0.214
-0.176
-0.084
-0.358
-0.517
-0.500
-0.452
-0.242
-0.119
-0.073
-0.054
-0.042
-0.033
-0.026
-0.018
-0.013
-0.012
-0.009
-0.003
-0.001
-0.001
-0.001
0.000
0.
0.000
0.001
0.001
0.001
0.001
0.001
0.001
0.001
0.001
0.001
0.000
0.000
0.000
0.000
0.000
-0.217
-0.210
-0.210
-0.224
-0.242
-0.347
-0.390
-0.390
-0.352
-0.193
-0.105
-0.072
-0.054
-0.043
-0.035
-0.025
-0.020
-0.014
-0.010
-0.006
-0.003
-0.001
0.000
0.002
0.001
0.001
0.001
0.001
0.002
0.001
0.001
0.001
0.001
0.001
0.001
0.001
0.001
0.001
0.001
0.001
0.001
-0.232
-0.219
-0.214
-0.215
-0.232
-0.255
-0.279
-0.288
-0.235
-0.148
-0.103
-0.070
-0.061
-0.052
-0.041
-0.031
-0.023
-0.016
-0.010
-0.005
-0.003
-0.001
-0.001
0.002
0.002
0.002
0.002
0.001
0.001
0.002
0.000
0.000
0.000
0.000
0.000
0.000
0.000
0.000
0.000
0.000
0.001
-0.250
-0.236
-0.224
-0.211
-0.209
-0.208
-0.211
-0.206
-0.169
-0.143
-0.116
-0.098
-0.086
-0.074
-0.057
-0.040
-0.028
-0.018
-0.010
-0.005
-0.003
0.000
0.000
0.000
0.002
0.002
0.001
0.001
-0.001
0.000
-0.001
-0.001
-0.001
0.000
-0.001
-0.001
0.000
0.000
0.000
0.000
0.000
-0.253
-0.237
-0.228
-0.217
-0.206
-0.196
-0.175
-0.169
-0.186
-0.213
-0.224
-0.210
-0.167
-0.125
-0.091
-0.057
-0.037
-0.020
-0.013
-0.009
-0.007
-0.001
0.000
0.
0.000
0.002
0.000
-0.001
-0.001
-0.001
0.000
0.000
-0.001
-0.001
0.
0.
0.000
0.000
-0.001
0.000
0.000
-0.219
-0.178
-0.206
-0.218
-0.211
-0.202
-0.185
-0.235
-0.320
-0.391
-0.425
-0.434
-0.381
-0.255
-0.149
-0.088
-0.052
-0.029
-0.018
-0.012
-0.006
-0.005
-0.003
0.000
-0.002
-0.003
-0.003
-0.003
-0.004
-0.002
-0.002
-0.002
-0.001
-0.001
-0.001
0.000
0.000
0.000
0.000
0.000
0.000
0.758
0.473
-0.069
-0.219
-0.221
-0.227
-0.247
-0.290
-0.329
-0.380
-0.421
-0.432
-0.418
-0.385
-0.268
-0.123
-0.069
-0.039
-0.023
-0.012
-0.009
-0.007
-0.006
-0.007
-0.005
-0.006
-0.004
-0.004
-0.005
-0.005
-0.005
-0.004
-0.004
-0.002
-0.002
0.000
0.000
0.000
0.000
0.000
0.000
24.860
12.841
1.871
-0.101
-0.229
-0.240
-0.248
-0.257
-0.285
0.086
0.742
0.179
-0.376
-0.353
-0.300
-0.194
-0.081
-0.044
-0.025
-0.018
-0.012
-0.010
-0.009
-0.009
-0.008
-0.008
-0.008
-0.007
-0.006
-0.007
-0.007
-0.005
-0.005
-0.005
-0.003
-0.003
-0.001
0.000
0.000
-0.001
-0.001
516.711
203.901
12.775
0.399
-0.231
-0.234
-0.226
-0.202
1.671
36.906
101.249
42.442
3.703
-0.226
-0.246
-0.201
-0.098
-0.044
-0.025
-0.020
-0.016
-0.013
-0.012
-0.010
-0.011
-0.010
-0.010
-0.009
-0.009
-0.009
-0.009
-0.007
-0.007
-0.006
-0.006
-0.004
-0.003
-0.001
-0.001
-0.001
-0.001
1891.727
590.486
24.629
0.709
-0.238
-0.240
-0.225
0.031
126.716
1901.058
6101.246
1901.080
126.767
1.081
-0.182
-0.146
-0.094
-0.044
-0.031
-0.022
-0.018
-0.016
-0.014
-0.014
-0.013
-0.013
-0.013
-0.013
-0.011
-0.011
-0.011
-0.009
-0.009
-0.008
-0.007
-0.006
-0.003
-0.003
-0.002
-0.001
0.000
276.010
112.987
9.537
0.209
-0.272
-0.266
-0.238
3.332
909.461
45280.457
100000.031
45280.316
806.391
4.789
-0.123
-0.102
-0.075
-0.046
-0.033
-0.026
-0.021
-0.019
-0.019
-0.017
-0.017
-0.016
-0.015
-0.015
-0.013
-0.013
-0.013
-0.012
-0.011
-0.011
-0.009
-0.008
-0.006
-0.003
-0.003
-0.003
-0.001
12.465
6.830
0.986
-0.232
-0.307
-0.285
-0.242
4.388
1161.788
72296.594
100010.188
72284.953
1026.468
4.322
-0.107
-0.084
-0.061
-0.045
-0.036
-0.031
-0.024
-0.022
-0.022
-0.021
-0.020
-0.020
-0.019
-0.018
-0.016
-0.016
-0.015
-0.014
-0.013
-0.012
-0.011
-0.010
-0.007
-0.006
-0.004
-0.003
-0.003
0.606
0.136
-0.249
-0.335
-0.338
-0.299
-0.228
1.769
292.564
6438.819
19946.893
4130.483
223.893
0.290
-0.114
-0.092
-0.066
-0.049
-0.040
-0.037
-0.031
-0.025
-0.025
-0.025
-0.024
-0.024
-0.023
-0.021
-0.019
-0.018
-0.018
-0.016
-0.016
-0.014
-0.012
-0.011
-0.009
-0.007
-0.006
-0.004
-0.003
1.170
-0.124
-0.332
-0.346
-0.358
-0.307
0.108
45.900
748.017
100286.242
100289.945
284.493
3.568
-0.118
-0.120
-0.103
-0.072
-0.055
-0.045
-0.040
-0.034
-0.030
-0.028
-0.029
-0.029
-0.027
-0.027
-0.026
-0.024
-0.022
-0.021
-0.019
-0.018
-0.016
-0.014
-0.013
-0.011
-0.009
-0.007
-0.006
-0.003
11.597
0.771
-0.312
-0.360
-0.363
-0.314
10.723
566.149
2883.317
7765.652
2995.953
41.357
0.620
-0.134
-0.126
-0.108
-0.078
-0.061
-0.050
-0.045
-0.039
-0.037
-0.035
-0.034
-0.034
-0.033
-0.031
-0.030
-0.027
-0.025
-0.024
-0.022
-0.021
-0.019
-0.016
-0.014
-0.012
-0.010
-0.008
-0.007
-0.005
36.092
2.086
-0.263
-0.370
-0.365
-0.308
26.604
1026.529
6985.646
4123.784
372.776
4.438
-0.071
-0.151
-0.135
-0.110
-0.082
-0.067
-0.057
-0.050
-0.045
-0.043
-0.041
-0.040
-0.041
-0.040
-0.037
-0.035
-0.034
-0.028
-0.027
-0.025
-0.023
-0.021
-0.019
-0.016
-0.013
-0.011
-0.010
-0.008
-0.007
26.419
1.606
-0.295
-0.389
-0.377
-0.315
4.689
314.872
1310.289
909.769
127.032
0.189
-0.186
-0.159
-0.142
-0.108
-0.085
-0.071
-0.065
-0.059
-0.053
-0.050
-0.048
-0.047
-0.046
-0.046
-0.043
-0.041
-0.039
-0.033
-0.031
-0.028
-0.026
-0.024
-0.021
-0.019
-0.015
-0.012
-0.011
-0.010
-0.008
4.823
0.172
-0.354
-0.400
-0.399
-0.369
0.061
8.217
65.885
33.408
1.171
-0.208
-0.198
-0.172
-0.135
-0.105
-0.088
-0.076
-0.071
-0.066
-0.060
-0.058
-0.057
-0.056
-0.054
-0.053
-0.051
-0.047
-0.044
-0.037
-0.035
-0.032
-0.029
-0.025
-0.023
-0.020
-0.017
-0.014
-0.011
-0.010
-0.008
0.137
-0.287
-0.355
-0.391
-0.416
-0.241
0.763
2.498
1.967
0.290
-0.188
-0.215
-0.201
-0.167
-0.130
-0.106
-0.092
-0.084
-0.079
-0.074
-0.068
-0.069
-0.067
-0.067
-0.065
-0.062
-0.059
-0.054
-0.050
-0.044
-0.040
-0.035
-0.032
-0.028
-0.024
-0.021
-0.019
-0.016
-0.013
-0.011
-0.009
-0.295
-0.329
-0.342
-0.368
-0.350
0.519
7.864
29.446
18.888
2.728
-0.010
-0.212
-0.185
-0.159
-0.128
-0.107
-0.097
-0.090
-0.088
-0.081
-0.080
-0.082
-0.083
-0.082
-0.081
-0.076
-0.070
-0.064
-0.058
-0.050
-0.045
-0.040
-0.036
-0.031
-0.027
-0.024
-0.020
-0.017
-0.015
-0.012
-0.010
-0.311
-0.328
-0.341
-0.339
-0.248
1.477
21.022
94.606
52.248
6.424
0.173
-0.199
-0.176
-0.155
-0.129
-0.113
-0.103
-0.099
-0.098
-0.096
-0.096
-0.100
-0.102
-0.101
-0.101
-0.097
-0.088
-0.079
-0.069
-0.059
-0.051
-0.045
-0.039
-0.034
-0.030
-0.026
-0.022
-0.018
-0.015
-0.013
-0.011
-0.322
-0.323
-0.329
-0.317
-0.247
0.826
10.960
41.471
26.374
3.399
0.050
-0.196
-0.174
-0.156
-0.133
-0.119
-0.112
-0.110
-0.108
-0.110
-0.112
-0.115
-0.118
-0.120
-0.123
-0.118
-0.107
-0.096
-0.086
-0.073
-0.060
-0.051
-0.043
-0.037
-0.033
-0.028
-0.023
-0.019
-0.016
-0.014
-0.012
-0.307
-0.313
-0.317
-0.299
-0.278
-0.044
1.400
4.218
2.749
0.451
-0.159
-0.198
-0.174
-0.156
-0.136
-0.125
-0.123
-0.120
-0.124
-0.124
-0.124
-0.126
-0.130
-0.133
-0.129
-0.128
-0.118
-0.106
-0.095
-0.086
-0.073
-0.057
-0.047
-0.040
-0.034
-0.030
-0.025
-0.020
-0.017
-0.014
-0.012
-0.306
-0.305
-0.305
-0.289
-0.262
-0.228
-0.121
0.009
-0.035
-0.188
-0.223
-0.201
-0.180
-0.159
-0.141
-0.132
-0.130
-0.132
-0.136
-0.133
-0.134
-0.141
-0.144
-0.142
-0.137
-0.133
-0.127
-0.117
-0.103
-0.092
-0.084
-0.068
-0.054
-0.043
-0.036
-0.031
-0.027
-0.022
-0.018
-0.014
-0.012
-0.324
-0.303
-0.295
-0.182
0.191
0.425
0.089
-0.188
-0.245
-0.240
-0.232
-0.207
-0.181
-0.158
-0.142
-0.137
-0.136
-0.137
-0.142
-0.141
-0.144
-0.152
-0.150
-0.151
-0.146
-0.114
-0.088
-0.102
-0.112
-0.101
-0.090
-0.079
-0.062
-0.049
-0.038
-0.032
-0.027
-0.023
-0.020
-0.016
-0.012
-0.361
-0.323
-0.243
0.549
4.191
7.162
3.049
0.206
-0.228
-0.248
-0.238
-0.209
-0.178
-0.157
-0.143
-0.138
-0.139
-0.144
-0.148
-0.148
-0.156
-0.161
-0.159
-0.161
-0.131
-0.004
0.078
-0.019
-0.108
-0.115
-0.103
-0.090
-0.070
-0.053
-0.042
-0.034
-0.028
-0.023
-0.020
-0.017
-0.012
-0.403
-0.364
-0.154
2.167
16.952
33.041
10.987
1.095
-0.196
-0.255
-0.236
-0.208
-0.177
-0.159
-0.148
-0.144
-0.142
-0.147
-0.156
-0.160
-0.168
-0.179
-0.178
-0.179
-0.130
0.057
0.215
0.053
-0.111
-0.136
-0.122
-0.105
-0.080
-0.059
-0.046
-0.036
-0.029
-0.024
-0.020
-0.017
-0.014
-0.468
-0.408
-0.199
1.928
15.193
26.381
9.864
0.958
-0.206
-0.259
-0.238
-0.213
-0.183
-0.167
-0.155
-0.151
-0.152
-0.154
-0.163
-0.173
-0.184
-0.197
-0.201
-0.207
-0.178
-0.070
0.024
-0.063
-0.148
-0.155
-0.144
-0.127
-0.095
-0.069
-0.051
-0.039
-0.030
-0.024
-0.020
-0.017
-0.014
-0.511
-0.448
-0.344
0.305
2.702
4.655
1.940
0.051
-0.274
-0.274
-0.254
-0.226
-0.196
-0.177
-0.164
-0.157
-0.157
-0.161
-0.172
-0.190
-0.205
-0.222
-0.229
-0.232
-0.224
-0.195
-0.177
-0.175
-0.173
-0.159
-0.147
-0.134
-0.106
-0.082
-0.057
-0.042
-0.031
-0.024
-0.020
-0.017
-0.014
-0.532
-0.472
-0.422
-0.290
-0.037
0.108
-0.116
-0.298
-0.326
-0.304
-0.283
-0.254
-0.222
-0.193
-0.177
-0.166
-0.165
-0.174
-0.187
-0.207
-0.224
-0.236
-0.251
-0.251
-0.239
-0.232
-0.222
-0.202
-0.184
-0.164
-0.149
-0.132
-0.108
-0.088
-0.065
-0.045
-0.032
-0.025
-0.021
-0.018
-0.015
-0.405
-0.490
-0.442
-0.374
-0.339
-0.341
-0.370
-0.369
-0.353
-0.325
-0.294
-0.265
-0.246
-0.224
-0.198
-0.184
-0.182
-0.192
-0.201
-0.212
-0.220
-0.232
-0.246
-0.252
-0.251
-0.248
-0.229
-0.208
-0.187
-0.099
-0.075
-0.118
-0.108
-0.088
-0.071
-0.047
-0.035
-0.026
-0.022
-0.017
-0.014
0.427
-0.478
-0.436
-0.390
-0.387
-0.428
-0.458
-0.456
-0.411
-0.303
-0.274
-0.283
-0.260
-0.246
-0.224
-0.207
-0.205
-0.205
-0.212
-0.218
-0.204
-0.197
-0.218
-0.225
-0.230
-0.257
-0.246
-0.221
-0.172
0.018
0.070
-0.088
-0.108
-0.090
-0.075
-0.052
-0.037
-0.030
-0.023
-0.021
-0.016
0.726
-0.455
-0.410
-0.412
-0.456
-0.505
-0.539
-0.510
0.522
4.182
2.122
-0.085
-0.292
-0.272
-0.258
-0.234
-0.226
-0.223
-0.212
-0.022
0.609
1.007
0.359
-0.073
-0.178
-0.240
-0.255
-0.230
-0.190
-0.090
-0.051
-0.112
-0.107
-0.092
-0.077
-0.053
-0.040
-0.033
-0.027
-0.023
-0.018
-0.200
-0.398
-0.385
-0.408
-0.453
-0.513
-0.562
-0.179
14.269
143.759
58.424
1.809
-0.306
-0.309
-0.292
-0.266
-0.250
-0.243
-0.060
2.220
15.247
26.433
8.043
0.775
-0.124
-0.236
-0.260
-0.239
-0.210
-0.180
-0.155
-0.133
-0.111
-0.093
-0.073
-0.052
-0.041
-0.034
-0.028
-0.023
-0.019
-0.349
-0.341
-0.359
-0.386
-0.428
0.074
1.900
2.010
25.102
375.917
123.203
3.097
-0.371
-0.310
-0.290
-0.289
-0.272
-0.258
0.419
13.655
175.970
385.145
66.246
3.909
-0.008
-0.247
-0.257
-0.253
-0.237
-0.211
-0.181
-0.146
-0.118
-0.095
-0.068
-0.052
-0.042
-0.036
-0.031
-0.025
-0.023
-0.297
-0.307
-0.325
-0.350
0.919
42.197
177.647
113.218
18.013
22.085
10.746
0.176
1.166
10.925
13.436
1.559
-0.285
-0.279
0.544
18.918
295.145
668.235
109.709
8.248
1.019
-0.116
-0.245
-0.261
-0.268
-0.261
-0.230
-0.178
-0.128
-0.089
-0.068
-0.053
-0.044
-0.039
-0.034
-0.031
-0.030
-0.271
-0.282
-0.298
-0.238
36.430
1026.200
5337.755
2779.510
223.135
6.160
-0.390
0.916
53.061
445.997
635.054
177.684
1.747
-0.310
0.042
5.227
47.704
101.192
158.311
157.156
23.749
1.272
-0.193
-0.278
-0.295
-0.309
-0.293
-0.210
-0.136
-0.091
-0.069
-0.058
-0.048
-0.042
-0.039
-0.033
-0.031
-0.250
-0.269
-0.285
-0.122
158.647
4675.073
45280.066
18556.043
806.027
14.299
-0.634
6.603
249.997
2779.502
4675.069
806.186
22.713
-0.309
-0.262
0.515
7.943
262.855
19412.969
28255.926
440.906
7.987
-0.028
-0.312
-0.342
-0.368
-0.348
-0.236
-0.148
-0.098
-0.074
-0.060
-0.050
-0.046
-0.042
-0.037
-0.036
-0.220
-0.236
-0.274
-0.337
-0.416
-0.494
-0.487
-0.365
-0.227
-0.141
-0.092
-0.070
-0.055
-0.045
-0.035
-0.027
-0.022
-0.017
-0.011
-0.008
-0.007
-0.005
-0.004
-0.003
-0.001
-0.001
0.000
0.001
0.000
0.
0.
-0.001
-0.001
-0.001
-0.001
-0.001
-0.001
0.000
0.000
0.001
0.001
-0.213
-0.226
-0.264
-0.328
-0.421
-0.515
-0.574
-0.488
-0.288
-0.159
-0.097
-0.068
-0.054
-0.043
-0.032
-0.028
-0.021
-0.016
-0.011
-0.009
-0.006
-0.006
-0.004
-0.003
-0.001
0.000
0.000
0.001
0.001
0.000
0.000
0.000
0.000
0.
0.
0.
0.000
0.001
0.001
0.
0.
-0.208
-0.218
-0.247
-0.311
-0.406
-0.504
-0.562
-0.541
-0.323
-0.168
-0.099
-0.068
-0.051
-0.040
-0.032
-0.025
-0.019
-0.015
-0.013
-0.009
-0.004
-0.003
-0.002
-0.002
0.000
0.000
-0.001
0.001
0.000
0.000
0.001
0.001
0.001
0.001
0.001
0.001
0.000
0.000
0.000
0.000
0.000
-0.208
-0.210
-0.229
-0.279
-0.361
-0.445
-0.498
-0.488
-0.299
-0.160
-0.095
-0.064
-0.051
-0.041
-0.033
-0.026
-0.018
-0.014
-0.012
-0.008
-0.004
-0.002
-0.001
-0.001
0.001
0.000
0.000
0.001
0.001
0.001
0.001
0.000
0.001
0.001
0.001
0.001
0.001
0.001
0.001
0.000
0.000
-0.216
-0.213
-0.222
-0.251
-0.300
-0.359
-0.399
-0.373
-0.237
-0.137
-0.089
-0.067
-0.056
-0.047
-0.038
-0.027
-0.021
-0.015
-0.011
-0.005
-0.003
-0.002
-0.001
0.001
0.002
0.001
0.001
0.001
0.001
0.001
0.000
-0.001
0.000
0.000
0.000
0.000
0.000
0.000
0.000
0.001
0.001
-0.221
-0.207
-0.211
-0.222
-0.254
-0.282
-0.297
-0.244
-0.171
-0.122
-0.093
-0.086
-0.077
-0.067
-0.051
-0.037
-0.026
-0.017
-0.010
-0.006
-0.002
-0.002
-0.001
0.000
0.001
0.001
0.002
0.001
0.000
0.
-0.001
-0.001
-0.001
-0.001
0.000
0.000
0.000
0.000
0.000
0.000
0.000
-0.232
-0.208
-0.205
-0.191
-0.217
-0.225
-0.203
-0.168
-0.145
-0.128
-0.139
-0.148
-0.143
-0.118
-0.087
-0.058
-0.036
-0.022
-0.013
-0.008
-0.004
-0.001
0.
0.000
0.001
0.001
0.
-0.001
-0.001
-0.001
-0.001
0.000
-0.001
-0.001
-0.001
0.000
0.000
0.000
0.001
0.000
0.000
0.002
0.431
0.063
-0.182
-0.188
-0.171
-0.155
-0.155
-0.145
-0.191
-0.251
-0.300
-0.295
-0.250
-0.166
-0.099
-0.054
-0.028
-0.017
-0.012
-0.008
-0.003
-0.002
-0.001
-0.002
-0.001
-0.001
-0.001
-0.002
-0.002
-0.002
-0.001
-0.002
-0.001
-0.001
0.000
0.000
0.000
0.000
0.000
0.000
1.570
5.122
2.021
-0.045
-0.198
-0.189
-0.185
-0.186
-0.238
-0.277
-0.347
-0.397
-0.431
-0.428
-0.310
-0.179
-0.087
-0.043
-0.024
-0.015
-0.008
-0.006
-0.005
-0.007
-0.005
-0.005
-0.003
-0.003
-0.004
-0.004
-0.003
-0.003
-0.003
-0.003
-0.002
-0.001
0.000
0.000
-0.001
0.000
0.000
4.449
8.431
2.680
-0.006
-0.213
-0.206
-0.216
-0.249
-0.273
-0.308
-0.339
-0.354
-0.388
-0.397
-0.384
-0.268
-0.127
-0.059
-0.029
-0.016
-0.013
-0.010
-0.009
-0.009
-0.008
-0.007
-0.007
-0.006
-0.006
-0.006
-0.005
-0.005
-0.004
-0.004
-0.003
-0.002
-0.002
0.000
0.000
-0.001
0.000
155.578
67.261
6.991
0.189
-0.221
-0.223
-0.228
-0.224
-0.245
-0.271
-0.245
-0.311
-0.330
-0.335
-0.319
-0.288
-0.153
-0.069
-0.034
-0.021
-0.016
-0.013
-0.011
-0.010
-0.010
-0.010
-0.010
-0.008
-0.008
-0.008
-0.008
-0.007
-0.007
-0.006
-0.004
-0.004
-0.002
-0.001
-0.001
0.000
-0.001
41628.266
4083.427
66.188
1.589
-0.199
-0.232
-0.216
-0.210
-0.096
1.557
5.169
2.431
0.075
-0.259
-0.243
-0.222
-0.148
-0.069
-0.039
-0.025
-0.019
-0.014
-0.013
-0.013
-0.012
-0.011
-0.012
-0.012
-0.010
-0.010
-0.010
-0.009
-0.008
-0.008
-0.007
-0.005
-0.004
-0.003
-0.002
-0.001
-0.001
100000.469
41628.230
155.142
2.738
-0.202
-0.253
-0.230
-0.199
2.281
126.717
280.722
126.742
4.314
-0.104
-0.153
-0.155
-0.114
-0.063
-0.037
-0.026
-0.021
-0.018
-0.016
-0.015
-0.016
-0.015
-0.015
-0.015
-0.013
-0.013
-0.013
-0.010
-0.010
-0.010
-0.008
-0.007
-0.006
-0.003
-0.003
-0.002
-0.002
7967.616
1597.605
41.557
1.078
-0.251
-0.276
-0.242
-0.166
52.363
909.488
2446.904
909.445
52.852
-0.014
-0.125
-0.093
-0.081
-0.052
-0.037
-0.029
-0.025
-0.022
-0.021
-0.019
-0.020
-0.020
-0.018
-0.018
-0.016
-0.016
-0.015
-0.014
-0.012
-0.012
-0.011
-0.009
-0.008
-0.006
-0.004
-0.003
-0.002
57.326
28.071
3.197
-0.076
-0.301
-0.285
-0.251
-0.072
82.908
1163.051
3163.933
1026.919
65.572
-0.052
-0.120
-0.090
-0.063
-0.046
-0.040
-0.035
-0.028
-0.025
-0.024
-0.024
-0.023
-0.022
-0.022
-0.020
-0.020
-0.017
-0.018
-0.017
-0.015
-0.013
-0.012
-0.011
-0.010
-0.008
-0.006
-0.004
-0.003
10.221
3.205
0.131
-0.312
-0.331
-0.299
-0.253
0.432
21.168
345.011
593.894
230.291
5.695
-0.138
-0.126
-0.104
-0.070
-0.054
-0.044
-0.039
-0.033
-0.029
-0.029
-0.029
-0.029
-0.027
-0.026
-0.025
-0.023
-0.020
-0.020
-0.019
-0.018
-0.016
-0.014
-0.013
-0.011
-0.009
-0.007
-0.005
-0.004
8.880
1.560
-0.154
-0.345
-0.344
-0.317
-0.225
1.699
52.628
1198.585
741.896
26.223
0.629
-0.144
-0.131
-0.113
-0.077
-0.059
-0.049
-0.043
-0.037
-0.035
-0.034
-0.034
-0.034
-0.032
-0.031
-0.030
-0.028
-0.025
-0.023
-0.021
-0.020
-0.018
-0.017
-0.014
-0.013
-0.011
-0.008
-0.007
-0.004
107.782
4.383
-0.147
-0.353
-0.355
-0.329
-0.218
4.188
48.172
232.834
163.718
12.020
0.418
-0.151
-0.138
-0.118
-0.085
-0.066
-0.055
-0.049
-0.045
-0.041
-0.041
-0.041
-0.041
-0.040
-0.037
-0.035
-0.032
-0.029
-0.027
-0.025
-0.023
-0.022
-0.018
-0.016
-0.014
-0.013
-0.010
-0.008
-0.007
581.246
12.278
0.002
-0.348
-0.360
-0.326
-0.218
7.289
70.695
51.660
13.989
2.228
-0.003
-0.164
-0.145
-0.121
-0.091
-0.072
-0.062
-0.056
-0.051
-0.047
-0.049
-0.049
-0.049
-0.049
-0.045
-0.042
-0.039
-0.034
-0.031
-0.028
-0.026
-0.024
-0.021
-0.018
-0.016
-0.013
-0.012
-0.009
-0.008
228.057
7.182
-0.086
-0.357
-0.357
-0.322
-0.275
0.945
9.123
6.753
1.102
0.065
-0.179
-0.177
-0.151
-0.120
-0.093
-0.077
-0.069
-0.065
-0.059
-0.059
-0.058
-0.060
-0.060
-0.059
-0.056
-0.050
-0.046
-0.040
-0.035
-0.032
-0.029
-0.026
-0.024
-0.021
-0.018
-0.015
-0.013
-0.011
-0.009
15.419
0.930
-0.294
-0.360
-0.362
-0.279
0.057
0.544
0.521
0.088
-0.153
-0.207
-0.208
-0.187
-0.150
-0.117
-0.095
-0.084
-0.078
-0.074
-0.069
-0.069
-0.071
-0.074
-0.073
-0.071
-0.066
-0.060
-0.052
-0.046
-0.040
-0.036
-0.032
-0.029
-0.026
-0.023
-0.020
-0.017
-0.013
-0.011
-0.009
0.399
-0.233
-0.342
-0.353
-0.332
0.500
7.131
26.402
17.027
2.506
-0.019
-0.221
-0.210
-0.186
-0.146
-0.117
-0.102
-0.094
-0.088
-0.082
-0.080
-0.082
-0.085
-0.089
-0.089
-0.084
-0.078
-0.069
-0.062
-0.053
-0.046
-0.040
-0.035
-0.032
-0.028
-0.025
-0.022
-0.018
-0.015
-0.012
-0.010
-0.304
-0.330
-0.341
-0.343
-0.112
5.721
136.820
1185.846
580.359
29.549
1.012
-0.188
-0.207
-0.180
-0.145
-0.120
-0.107
-0.101
-0.100
-0.096
-0.096
-0.100
-0.103
-0.106
-0.107
-0.102
-0.093
-0.080
-0.070
-0.061
-0.052
-0.045
-0.040
-0.035
-0.030
-0.028
-0.023
-0.019
-0.016
-0.014
-0.011
-0.321
-0.334
-0.342
-0.323
0.156
15.171
768.594
23385.482
5677.270
94.715
2.231
-0.149
-0.195
-0.172
-0.147
-0.128
-0.117
-0.114
-0.113
-0.114
-0.115
-0.117
-0.120
-0.125
-0.129
-0.126
-0.113
-0.100
-0.086
-0.072
-0.060
-0.051
-0.044
-0.039
-0.034
-0.028
-0.025
-0.020
-0.017
-0.015
-0.012
-0.325
-0.336
-0.329
-0.305
-0.007
7.975
227.291
2530.906
1024.567
41.536
1.281
-0.170
-0.189
-0.173
-0.152
-0.138
-0.132
-0.130
-0.130
-0.129
-0.127
-0.130
-0.135
-0.139
-0.138
-0.135
-0.127
-0.112
-0.099
-0.087
-0.071
-0.058
-0.049
-0.042
-0.036
-0.031
-0.026
-0.021
-0.018
-0.015
-0.012
-0.315
-0.323
-0.311
-0.294
-0.206
1.068
13.853
52.463
33.112
4.237
0.087
-0.205
-0.192
-0.175
-0.157
-0.146
-0.143
-0.144
-0.145
-0.139
-0.140
-0.143
-0.144
-0.144
-0.142
-0.138
-0.133
-0.122
-0.107
-0.095
-0.085
-0.070
-0.055
-0.045
-0.038
-0.033
-0.028
-0.023
-0.018
-0.016
-0.013
-0.312
-0.308
-0.307
-0.266
-0.115
0.203
0.862
1.427
0.957
0.047
-0.210
-0.215
-0.196
-0.178
-0.161
-0.154
-0.153
-0.157
-0.155
-0.151
-0.149
-0.119
-0.073
-0.101
-0.131
-0.087
-0.049
-0.082
-0.112
-0.102
-0.091
-0.081
-0.063
-0.049
-0.041
-0.035
-0.029
-0.024
-0.019
-0.016
-0.014
-0.315
-0.309
-0.256
0.395
3.399
5.930
2.506
0.375
-0.152
-0.241
-0.238
-0.224
-0.201
-0.179
-0.164
-0.159
-0.162
-0.166
-0.160
-0.161
-0.138
-0.012
0.154
0.039
0.053
0.613
1.096
0.550
-0.006
-0.110
-0.102
-0.090
-0.071
-0.055
-0.043
-0.037
-0.030
-0.026
-0.021
-0.017
-0.014
-0.334
-0.316
0.110
7.138
83.917
199.871
46.646
3.449
-0.061
-0.255
-0.247
-0.233
-0.198
-0.175
-0.163
-0.160
-0.163
-0.169
-0.165
-0.169
-0.142
0.035
0.211
0.142
0.644
4.312
8.087
3.510
0.428
-0.097
-0.117
-0.102
-0.083
-0.062
-0.048
-0.037
-0.031
-0.026
-0.021
-0.018
-0.013
-0.370
-0.320
0.805
33.026
1024.542
4083.202
440.860
13.639
0.189
-0.265
-0.254
-0.233
-0.197
-0.176
-0.165
-0.161
-0.164
-0.171
-0.170
-0.175
-0.175
-0.099
-0.018
0.011
1.079
8.070
15.316
6.546
0.772
-0.093
-0.140
-0.123
-0.098
-0.070
-0.052
-0.040
-0.032
-0.027
-0.022
-0.018
-0.015
-0.367
-0.348
0.687
26.359
667.350
2962.222
336.831
12.229
0.133
-0.279
-0.262
-0.235
-0.203
-0.182
-0.169
-0.166
-0.167
-0.173
-0.181
-0.186
-0.200
-0.196
-0.188
-0.148
0.492
3.472
6.527
2.823
0.299
-0.131
-0.147
-0.140
-0.119
-0.083
-0.058
-0.043
-0.033
-0.026
-0.022
-0.018
-0.015
0.103
-0.398
-0.037
4.663
46.602
106.955
29.496
2.407
-0.182
-0.308
-0.281
-0.254
-0.219
-0.195
-0.178
-0.169
-0.168
-0.175
-0.189
-0.199
-0.214
-0.231
-0.240
-0.230
-0.105
0.361
0.783
0.434
-0.038
-0.157
-0.150
-0.140
-0.121
-0.096
-0.068
-0.047
-0.035
-0.027
-0.022
-0.019
-0.016
0.733
-0.422
-0.327
0.223
1.938
3.133
1.205
-0.111
-0.326
-0.321
-0.301
-0.276
-0.246
-0.217
-0.196
-0.180
-0.177
-0.184
-0.197
-0.214
-0.234
-0.258
-0.268
-0.263
-0.253
-0.151
0.109
0.251
0.064
0.115
0.092
-0.093
-0.121
-0.096
-0.077
-0.052
-0.036
-0.028
-0.023
-0.019
-0.016
0.082
-0.431
-0.362
-0.174
0.035
-0.073
-0.292
-0.377
-0.366
-0.330
-0.307
-0.285
-0.263
-0.245
-0.219
-0.200
-0.196
-0.199
-0.209
-0.222
-0.240
-0.261
-0.278
-0.280
-0.274
-0.172
0.182
0.425
0.713
4.567
5.158
0.617
-0.095
-0.096
-0.081
-0.056
-0.039
-0.030
-0.025
-0.020
-0.018
-0.367
-0.427
-0.386
-0.294
-0.248
-0.344
-0.442
-0.457
-0.354
-0.088
-0.139
-0.277
-0.281
-0.266
-0.252
-0.229
-0.222
-0.221
-0.221
-0.230
-0.245
-0.257
-0.277
-0.284
-0.288
-0.243
-0.067
0.096
1.492
16.814
19.240
2.107
-0.043
-0.096
-0.082
-0.060
-0.042
-0.032
-0.025
-0.021
-0.018
-0.358
-0.404
-0.392
-0.398
-0.456
-0.551
-0.611
-0.443
4.135
28.810
12.799
0.683
-0.284
-0.290
-0.286
-0.268
-0.253
-0.242
-0.240
-0.228
-0.166
-0.138
-0.218
-0.278
-0.289
-0.292
-0.242
-0.179
0.567
5.853
6.688
0.825
-0.088
-0.098
-0.083
-0.061
-0.045
-0.036
-0.029
-0.024
-0.018
-0.382
-0.376
-0.378
-0.440
-0.514
-0.581
-0.631
0.886
143.767
14242.124
1529.911
11.152
-0.176
-0.312
-0.307
-0.298
-0.281
-0.273
-0.254
-0.038
0.663
1.110
0.362
-0.176
-0.278
-0.285
-0.274
-0.244
-0.153
0.184
0.253
-0.053
-0.115
-0.096
-0.081
-0.059
-0.046
-0.038
-0.032
-0.026
-0.020
-0.339
-0.330
-0.373
-0.414
-0.504
-0.573
-0.490
1.904
375.906
99999.539
7435.243
21.753
-0.136
-0.185
-0.131
-0.300
-0.303
-0.301
-0.232
0.551
3.766
5.811
2.262
0.151
-0.230
-0.269
-0.271
-0.251
-0.220
-0.189
-0.165
-0.140
-0.117
-0.099
-0.077
-0.056
-0.046
-0.038
-0.034
-0.027
-0.025
-0.281
-0.297
-0.331
-0.386
-0.363
1.807
8.093
6.956
22.785
318.637
105.792
2.860
12.771
199.038
280.533
65.360
0.207
-0.320
-0.222
0.826
5.271
8.734
5.773
3.168
0.695
-0.146
-0.264
-0.265
-0.248
-0.216
-0.178
-0.146
-0.118
-0.092
-0.068
-0.053
-0.045
-0.039
-0.036
-0.031
-0.029
-0.250
-0.262
-0.292
-0.343
0.893
30.001
113.061
72.081
12.740
1.680
0.560
7.992
634.926
9173.042
18556.109
2446.701
101.052
-0.295
-0.282
0.151
2.766
19.688
122.177
155.302
21.166
1.262
-0.202
-0.266
-0.264
-0.242
-0.198
-0.150
-0.111
-0.085
-0.068
-0.057
-0.051
-0.045
-0.040
-0.036
-0.033
-0.225
-0.243
-0.272
-0.300
2.707
113.080
353.377
223.049
28.912
0.439
-0.423
59.496
4098.846
99999.609
99999.703
28789.201
396.927
0.199
-0.300
0.021
5.641
259.262
13487.022
19411.324
385.121
7.994
-0.035
-0.277
-0.284
-0.258
-0.201
-0.149
-0.111
-0.085
-0.070
-0.060
-0.052
-0.048
-0.042
-0.040
-0.037
-0.041
-0.205
-0.233
-0.269
-0.299
-0.308
-0.270
-0.208
-0.149
-0.108
-0.080
-0.064
-0.053
-0.044
-0.034
-0.027
-0.023
-0.016
-0.011
-0.009
-0.006
-0.005
-0.004
-0.004
-0.002
-0.001
0.000
0.000
0.000
-0.001
-0.001
0.000
-0.001
-0.001
-0.001
-0.001
-0.001
-0.001
-0.001
-0.001
0.000
-0.199
-0.211
-0.238
-0.298
-0.352
-0.382
-0.334
-0.248
-0.166
-0.113
-0.081
-0.062
-0.050
-0.040
-0.031
-0.026
-0.022
-0.017
-0.012
-0.007
-0.005
-0.004
-0.003
-0.002
-0.002
0.000
0.000
0.000
0.000
0.000
0.000
0.000
0.000
0.000
0.000
0.000
0.000
0.000
0.000
0.001
0.001
-0.202
-0.207
-0.241
-0.298
-0.372
-0.413
-0.373
-0.275
-0.178
-0.114
-0.079
-0.060
-0.049
-0.038
-0.031
-0.025
-0.020
-0.014
-0.013
-0.009
-0.006
-0.003
-0.003
-0.003
0.000
0.
0.000
-0.001
0.000
0.001
0.000
0.000
0.001
0.001
0.001
0.001
0.001
0.000
0.000
0.000
0.000
-0.207
-0.211
-0.231
-0.280
-0.340
-0.380
-0.349
-0.255
-0.167
-0.106
-0.077
-0.061
-0.051
-0.041
-0.034
-0.028
-0.018
-0.015
-0.012
-0.006
-0.004
-0.003
-0.002
0.
0.001
0.000
0.000
0.
0.001
0.000
0.000
0.000
0.000
0.000
0.000
0.000
0.000
0.000
0.001
0.001
0.001
-0.212
-0.198
-0.188
-0.249
-0.285
-0.304
-0.271
-0.207
-0.142
-0.101
-0.079
-0.070
-0.061
-0.054
-0.041
-0.032
-0.022
-0.016
-0.011
-0.005
-0.003
-0.004
-0.003
0.000
0.001
0.000
0.000
0.
-0.001
0.000
0.000
0.000
-0.001
-0.001
0.000
0.000
0.000
0.000
0.000
0.000
0.000
-0.211
-0.198
-0.186
-0.176
-0.163
-0.147
-0.198
-0.157
-0.125
-0.108
-0.107
-0.110
-0.104
-0.087
-0.065
-0.045
-0.029
-0.020
-0.012
-0.007
-0.005
-0.003
-0.002
-0.001
0.000
0.000
0.000
-0.001
-0.001
-0.002
-0.001
-0.001
-0.001
-0.001
-0.001
0.000
0.000
0.001
0.001
0.000
0.000
-0.138
0.010
-0.097
-0.177
-0.167
-0.154
-0.133
-0.119
-0.132
-0.160
-0.205
-0.234
-0.232
-0.194
-0.132
-0.081
-0.047
-0.027
-0.015
-0.009
-0.006
-0.003
-0.001
-0.001
-0.002
-0.002
-0.002
-0.001
-0.002
-0.002
-0.002
-0.001
-0.002
-0.001
-0.001
-0.001
0.000
0.000
0.000
0.000
0.001
3.427
14.642
5.112
0.128
-0.176
-0.162
-0.151
-0.154
-0.186
-0.286
-0.388
-0.455
-0.481
-0.427
-0.295
-0.164
-0.082
-0.040
-0.022
-0.014
-0.010
-0.005
-0.004
-0.003
-0.004
-0.004
-0.002
-0.002
-0.002
-0.002
-0.003
-0.003
-0.003
-0.003
-0.001
-0.001
-0.001
-0.001
-0.001
0.000
0.000
68.026
887.730
106.242
2.327
-0.157
-0.177
-0.176
-0.176
-0.247
-0.306
-0.375
-0.440
-0.480
-0.486
-0.467
-0.313
-0.146
-0.064
-0.032
-0.018
-0.011
-0.009
-0.009
-0.009
-0.009
-0.008
-0.006
-0.005
-0.005
-0.005
-0.003
-0.003
-0.003
-0.003
-0.003
-0.002
-0.002
0.000
-0.001
-0.001
0.000
108.651
1531.716
168.806
2.666
-0.166
-0.191
-0.200
-0.188
-0.213
-0.267
-0.332
-0.343
-0.423
-0.455
-0.424
-0.384
-0.221
-0.090
-0.039
-0.023
-0.017
-0.014
-0.012
-0.011
-0.011
-0.009
-0.010
-0.008
-0.007
-0.007
-0.007
-0.007
-0.006
-0.005
-0.004
-0.003
-0.002
-0.002
0.000
0.000
-0.001
144.658
92.341
15.901
0.636
-0.211
-0.205
-0.207
-0.172
-0.185
-0.181
0.581
2.716
1.820
-0.096
-0.360
-0.317
-0.252
-0.109
-0.048
-0.027
-0.020
-0.016
-0.014
-0.014
-0.012
-0.011
-0.012
-0.010
-0.010
-0.009
-0.008
-0.008
-0.008
-0.007
-0.006
-0.005
-0.003
-0.002
-0.001
-0.001
-0.001
23385.729
2962.782
59.060
1.444
-0.202
-0.223
-0.210
-0.197
-0.180
-0.020
5.103
20.844
12.910
1.424
-0.242
-0.238
-0.208
-0.106
-0.049
-0.029
-0.023
-0.018
-0.015
-0.015
-0.015
-0.014
-0.013
-0.014
-0.013
-0.012
-0.011
-0.010
-0.010
-0.009
-0.008
-0.007
-0.005
-0.005
-0.002
-0.002
-0.001
100000.359
23385.746
136.911
2.465
-0.195
-0.254
-0.234
-0.208
-0.181
0.023
11.332
66.752
24.975
1.671
-0.140
-0.163
-0.143
-0.086
-0.046
-0.033
-0.026
-0.021
-0.018
-0.019
-0.019
-0.019
-0.017
-0.017
-0.016
-0.015
-0.014
-0.013
-0.012
-0.011
-0.010
-0.008
-0.008
-0.006
-0.004
-0.002
-0.002
5691.171
1189.517
37.437
0.975
-0.252
-0.271
-0.249
-0.216
-0.130
3.437
16.422
20.578
5.548
0.114
-0.136
-0.115
-0.097
-0.065
-0.044
-0.033
-0.029
-0.024
-0.023
-0.023
-0.023
-0.023
-0.022
-0.019
-0.019
-0.017
-0.017
-0.016
-0.015
-0.013
-0.012
-0.011
-0.009
-0.008
-0.006
-0.004
-0.003
274.087
56.906
4.734
-0.008
-0.294
-0.282
-0.261
-0.132
0.591
6.025
18.433
4.939
0.073
-0.136
-0.130
-0.103
-0.074
-0.055
-0.045
-0.038
-0.033
-0.029
-0.027
-0.028
-0.027
-0.026
-0.025
-0.023
-0.022
-0.022
-0.019
-0.019
-0.018
-0.016
-0.014
-0.013
-0.011
-0.009
-0.008
-0.005
-0.004
770.050
66.855
3.163
-0.180
-0.311
-0.296
-0.224
0.936
11.747
49.666
33.713
5.173
0.217
-0.136
-0.136
-0.113
-0.078
-0.058
-0.048
-0.041
-0.036
-0.033
-0.034
-0.034
-0.034
-0.032
-0.030
-0.028
-0.027
-0.024
-0.022
-0.021
-0.020
-0.019
-0.017
-0.014
-0.013
-0.012
-0.010
-0.006
-0.004
149.371
22.234
1.240
-0.265
-0.326
-0.317
-0.051
5.913
138.586
1382.296
673.920
38.078
1.390
-0.111
-0.147
-0.119
-0.087
-0.065
-0.054
-0.047
-0.041
-0.041
-0.040
-0.040
-0.041
-0.039
-0.037
-0.035
-0.032
-0.029
-0.026
-0.024
-0.023
-0.021
-0.019
-0.017
-0.015
-0.013
-0.012
-0.008
-0.005
392.496
11.065
0.250
-0.329
-0.343
-0.325
0.026
8.942
337.745
5680.582
2169.627
66.707
2.077
-0.108
-0.153
-0.124
-0.091
-0.071
-0.060
-0.054
-0.050
-0.048
-0.050
-0.051
-0.051
-0.049
-0.047
-0.043
-0.038
-0.035
-0.031
-0.028
-0.027
-0.023
-0.021
-0.019
-0.016
-0.015
-0.013
-0.010
-0.008
4083.508
26.474
0.316
-0.335
-0.344
-0.323
-0.124
3.508
66.522
441.417
227.657
19.061
0.731
-0.157
-0.158
-0.127
-0.097
-0.077
-0.067
-0.064
-0.058
-0.058
-0.061
-0.064
-0.067
-0.066
-0.060
-0.054
-0.047
-0.041
-0.036
-0.032
-0.029
-0.027
-0.025
-0.021
-0.018
-0.016
-0.014
-0.012
-0.009
1024.542
15.172
0.099
-0.340
-0.336
-0.315
-0.169
1.139
6.420
13.783
9.124
1.624
-0.056
-0.191
-0.158
-0.127
-0.099
-0.084
-0.074
-0.071
-0.069
-0.071
-0.078
-0.084
-0.089
-0.089
-0.080
-0.068
-0.058
-0.049
-0.043
-0.036
-0.033
-0.030
-0.027
-0.024
-0.020
-0.018
-0.015
-0.013
-0.010
36.991
1.917
-0.233
-0.344
-0.334
-0.216
0.462
2.989
7.427
3.693
0.575
-0.120
-0.211
-0.198
-0.158
-0.127
-0.103
-0.091
-0.086
-0.082
-0.082
-0.087
-0.098
-0.111
-0.118
-0.116
-0.103
-0.085
-0.068
-0.057
-0.048
-0.041
-0.037
-0.033
-0.029
-0.026
-0.023
-0.019
-0.016
-0.014
-0.011
0.925
-0.157
-0.328
-0.336
-0.251
1.202
17.046
66.998
44.124
6.720
0.345
-0.217
-0.215
-0.199
-0.160
-0.130
-0.113
-0.103
-0.099
-0.095
-0.096
-0.104
-0.118
-0.135
-0.145
-0.141
-0.125
-0.102
-0.081
-0.066
-0.056
-0.045
-0.040
-0.036
-0.032
-0.028
-0.025
-0.020
-0.018
-0.014
-0.012
-0.288
-0.328
-0.332
-0.324
0.112
13.625
580.351
13486.939
4083.518
84.142
2.253
-0.164
-0.215
-0.198
-0.161
-0.136
-0.124
-0.118
-0.116
-0.114
-0.116
-0.124
-0.139
-0.154
-0.166
-0.162
-0.144
-0.116
-0.092
-0.075
-0.062
-0.052
-0.045
-0.039
-0.035
-0.030
-0.026
-0.022
-0.019
-0.015
-0.013
-0.324
-0.335
-0.328
-0.304
0.541
37.028
5677.311
99999.773
99999.766
385.128
4.718
-0.106
-0.216
-0.195
-0.168
-0.149
-0.140
-0.136
-0.135
-0.136
-0.133
-0.138
-0.147
-0.161
-0.172
-0.173
-0.157
-0.131
-0.107
-0.086
-0.070
-0.058
-0.049
-0.043
-0.037
-0.033
-0.026
-0.023
-0.020
-0.016
-0.013
-0.323
-0.329
-0.319
-0.296
0.282
19.247
1186.573
50769.023
9470.733
136.914
2.774
-0.151
-0.214
-0.197
-0.178
-0.165
-0.159
-0.159
-0.158
-0.150
-0.148
-0.150
-0.156
-0.163
-0.164
-0.161
-0.152
-0.134
-0.115
-0.100
-0.083
-0.067
-0.055
-0.047
-0.040
-0.034
-0.029
-0.024
-0.020
-0.017
-0.014
-0.314
-0.317
-0.307
-0.281
0.151
4.443
38.549
159.172
95.568
8.969
0.335
-0.211
-0.215
-0.204
-0.186
-0.177
-0.178
-0.181
-0.173
-0.165
-0.150
-0.076
0.006
-0.049
-0.135
-0.145
-0.132
-0.133
-0.121
-0.105
-0.092
-0.079
-0.062
-0.051
-0.043
-0.036
-0.031
-0.026
-0.020
-0.017
-0.015
-0.313
-0.312
-0.307
-0.195
0.705
5.811
18.352
12.668
3.621
0.379
-0.202
-0.230
-0.221
-0.207
-0.191
-0.183
-0.188
-0.191
-0.184
-0.172
0.010
0.850
1.858
1.084
0.199
0.332
0.616
0.240
-0.060
-0.112
-0.099
-0.089
-0.072
-0.055
-0.045
-0.038
-0.032
-0.027
-0.021
-0.017
-0.015
-0.322
-0.320
-0.191
1.386
10.331
22.599
16.631
7.452
1.214
-0.130
-0.246
-0.237
-0.225
-0.204
-0.193
-0.189
-0.194
-0.199
-0.194
-0.151
0.503
4.767
11.092
5.992
2.370
9.055
19.047
7.285
0.879
-0.063
-0.112
-0.098
-0.081
-0.062
-0.047
-0.039
-0.033
-0.027
-0.022
-0.017
-0.015
-0.342
-0.318
0.606
23.579
580.456
2167.415
260.623
11.252
0.471
-0.232
-0.256
-0.248
-0.221
-0.201
-0.192
-0.192
-0.198
-0.200
-0.194
-0.140
0.730
6.521
15.305
8.530
10.337
137.073
440.977
94.812
5.910
0.144
-0.128
-0.113
-0.094
-0.069
-0.053
-0.041
-0.034
-0.028
-0.023
-0.019
-0.015
-0.358
-0.288
2.392
155.058
34242.836
99999.773
7966.383
52.399
0.862
-0.267
-0.268
-0.252
-0.219
-0.197
-0.188
-0.188
-0.195
-0.198
-0.196
-0.180
0.178
2.031
4.762
3.571
19.586
440.999
1858.530
295.151
11.100
0.310
-0.144
-0.137
-0.114
-0.080
-0.058
-0.044
-0.034
-0.029
-0.023
-0.020
-0.015
-0.118
-0.295
2.141
120.964
19411.389
99999.781
4809.354
41.478
0.713
-0.290
-0.285
-0.259
-0.224
-0.198
-0.188
-0.186
-0.188
-0.196
-0.198
-0.203
-0.159
0.096
0.354
0.596
7.313
94.802
295.254
74.739
4.867
0.107
-0.151
-0.143
-0.131
-0.096
-0.065
-0.047
-0.036
-0.028
-0.023
-0.020
-0.016
9.038
-0.334
0.525
16.006
260.407
769.517
137.010
6.393
-0.022
-0.328
-0.308
-0.275
-0.243
-0.214
-0.196
-0.190
-0.188
-0.194
-0.201
-0.208
-0.227
-0.230
-0.219
-0.154
0.817
6.187
13.972
7.223
1.717
0.088
-0.124
-0.143
-0.131
-0.104
-0.077
-0.052
-0.038
-0.029
-0.024
-0.020
-0.017
27.861
-0.321
0.351
4.653
13.393
13.285
4.085
0.216
-0.322
-0.345
-0.330
-0.297
-0.260
-0.236
-0.216
-0.201
-0.191
-0.196
-0.209
-0.221
-0.241
-0.266
-0.271
-0.269
-0.092
1.538
9.378
15.544
6.243
2.836
2.416
0.315
-0.115
-0.105
-0.084
-0.057
-0.041
-0.030
-0.024
-0.020
-0.018
5.224
-0.312
0.488
5.755
12.324
6.578
0.780
-0.265
-0.337
-0.304
-0.289
-0.292
-0.283
-0.263
-0.241
-0.224
-0.211
-0.209
-0.216
-0.234
-0.254
-0.285
-0.300
-0.299
-0.139
1.962
15.248
26.601
15.792
169.505
231.003
9.899
0.125
-0.104
-0.086
-0.064
-0.043
-0.032
-0.026
-0.022
-0.019
-0.163
-0.353
0.025
1.877
4.096
2.054
0.066
-0.301
-0.068
0.518
0.546
-0.053
-0.265
-0.283
-0.271
-0.255
-0.240
-0.234
-0.234
-0.240
-0.257
-0.284
-0.305
-0.309
-0.223
0.738
5.228
9.280
32.620
4012.335
6032.203
50.962
0.541
-0.104
-0.086
-0.066
-0.045
-0.033
-0.027
-0.022
-0.019
-0.375
-0.363
-0.312
-0.073
0.114
-0.209
-0.500
-0.315
3.357
19.342
11.932
1.920
-0.114
-0.299
-0.300
-0.288
-0.281
-0.268
-0.257
-0.258
-0.270
-0.290
-0.306
-0.304
-0.299
-0.149
0.425
0.976
10.301
319.255
376.421
14.723
0.157
-0.101
-0.086
-0.066
-0.047
-0.037
-0.031
-0.025
-0.022
-0.343
-0.341
-0.358
-0.418
-0.536
-0.621
-0.682
0.510
61.255
1541.970
390.022
9.317
0.100
-0.302
-0.313
-0.307
-0.304
-0.298
-0.294
-0.286
-0.259
-0.250
-0.283
-0.300
-0.299
-0.295
-0.246
-0.176
0.341
3.966
4.534
0.613
-0.101
-0.102
-0.086
-0.065
-0.048
-0.040
-0.034
-0.028
-0.024
-0.311
-0.318
-0.357
-0.458
-0.558
-0.647
-0.710
0.791
124.881
9205.657
1069.327
11.833
0.013
-0.003
0.356
-0.252
-0.318
-0.317
-0.316
-0.284
-0.178
-0.127
-0.205
-0.276
-0.289
-0.289
-0.279
-0.249
-0.208
-0.134
-0.104
-0.133
-0.120
-0.102
-0.083
-0.061
-0.048
-0.042
-0.036
-0.030
-0.026
-0.269
-0.286
-0.354
-0.426
-0.537
-0.641
-0.642
-0.333
10.991
106.873
39.186
2.053
33.320
396.940
564.428
142.055
1.194
-0.329
-0.324
-0.282
-0.122
0.175
0.570
0.563
0.029
-0.242
-0.268
-0.247
-0.220
-0.189
-0.161
-0.137
-0.116
-0.097
-0.073
-0.058
-0.049
-0.041
-0.038
-0.033
-0.031
-0.233
-0.256
-0.314
-0.384
-0.487
-0.169
0.955
0.491
-0.326
0.524
0.198
14.371
1309.996
33427.793
84779.141
6103.945
178.509
-0.094
-0.277
-0.269
0.086
3.475
16.999
18.933
4.215
0.213
-0.228
-0.231
-0.220
-0.190
-0.162
-0.132
-0.107
-0.085
-0.067
-0.056
-0.051
-0.046
-0.040
-0.037
-0.034
-0.212
-0.235
-0.281
-0.341
-0.391
0.494
3.379
2.514
-0.258
-0.764
-0.473
126.300
12111.762
100000.102
100003.281
100005.406
910.752
1.345
0.003
0.257
1.791
26.820
258.876
295.058
37.048
1.786
-0.152
-0.216
-0.204
-0.180
-0.147
-0.119
-0.097
-0.081
-0.068
-0.060
-0.055
-0.049
-0.045
-0.042
-0.038
0.923
-0.129
-0.200
-0.201
-0.203
-0.188
-0.167
-0.141
-0.112
-0.089
-0.072
-0.059
-0.051
-0.042
-0.034
-0.028
-0.023
-0.017
-0.013
-0.010
-0.006
-0.006
-0.004
-0.002
-0.002
-0.001
0.000
-0.001
-0.002
-0.001
0.000
0.000
0.000
0.000
-0.001
-0.001
0.000
0.000
-0.001
-0.001
-0.001
-0.128
-0.192
-0.195
-0.206
-0.209
-0.200
-0.177
-0.146
-0.112
-0.088
-0.068
-0.056
-0.048
-0.039
-0.031
-0.026
-0.023
-0.017
-0.013
-0.010
-0.005
-0.004
-0.003
-0.003
-0.002
-0.001
-0.001
-0.001
-0.001
-0.001
-0.001
-0.001
0.000
0.000
0.000
0.000
0.000
0.000
0.000
0.000
0.
-0.194
-0.185
-0.195
-0.203
-0.212
-0.207
-0.184
-0.148
-0.113
-0.085
-0.068
-0.056
-0.046
-0.040
-0.032
-0.026
-0.022
-0.016
-0.012
-0.007
-0.006
-0.004
-0.003
-0.001
-0.001
0.000
0.000
-0.001
-0.001
0.000
0.000
0.000
0.000
0.000
0.
0.
0.001
0.001
0.001
0.001
0.000
-0.202
-0.193
-0.178
-0.160
-0.202
-0.198
-0.172
-0.137
-0.107
-0.084
-0.067
-0.059
-0.053
-0.045
-0.036
-0.027
-0.020
-0.015
-0.011
-0.006
-0.005
-0.004
-0.004
-0.002
-0.001
0.000
0.000
0.000
-0.001
0.
0.000
-0.001
-0.001
-0.001
0.000
0.000
0.000
0.000
0.000
0.000
0.000
-0.211
-0.194
-0.180
-0.167
-0.146
-0.123
-0.106
-0.124
-0.101
-0.085
-0.080
-0.078
-0.071
-0.061
-0.048
-0.033
-0.023
-0.017
-0.011
-0.007
-0.004
-0.004
-0.003
-0.001
0.000
0.000
0.000
-0.001
0.000
-0.001
-0.002
-0.001
-0.001
-0.001
-0.001
0.000
0.001
0.001
0.001
0.000
0.000
-0.205
-0.190
-0.178
-0.165
-0.149
-0.134
-0.112
-0.098
-0.105
-0.113
-0.128
-0.139
-0.134
-0.111
-0.081
-0.053
-0.034
-0.023
-0.015
-0.009
-0.006
-0.005
-0.003
-0.002
-0.001
-0.002
-0.002
-0.002
-0.001
-0.001
-0.002
-0.001
-0.002
-0.001
-0.001
-0.001
0.000
0.000
0.000
0.001
0.001
-0.022
0.322
0.063
-0.153
-0.156
-0.142
-0.127
-0.118
-0.146
-0.202
-0.278
-0.336
-0.340
-0.277
-0.188
-0.108
-0.059
-0.031
-0.018
-0.012
-0.007
-0.005
-0.002
-0.003
-0.004
-0.004
-0.003
-0.003
-0.002
-0.003
-0.002
-0.003
-0.003
-0.003
-0.002
-0.001
-0.001
0.000
0.000
0.000
0.000
11.533
61.595
18.998
0.651
-0.161
-0.154
-0.149
-0.156
-0.230
-0.338
-0.409
-0.471
-0.511
-0.523
-0.428
-0.240
-0.115
-0.053
-0.027
-0.018
-0.011
-0.009
-0.008
-0.008
-0.007
-0.006
-0.005
-0.002
-0.002
-0.003
-0.003
-0.003
-0.004
-0.003
-0.003
-0.003
-0.001
-0.001
-0.001
-0.001
0.000
642.584
75626.992
1386.046
12.221
-0.092
-0.167
-0.168
-0.196
-0.242
-0.310
-0.393
-0.472
-0.519
-0.520
-0.489
-0.428
-0.212
-0.086
-0.037
-0.022
-0.015
-0.013
-0.012
-0.010
-0.011
-0.011
-0.009
-0.008
-0.006
-0.006
-0.006
-0.004
-0.004
-0.004
-0.004
-0.003
-0.003
-0.002
0.000
-0.001
-0.001
1144.294
100353.977
2480.131
30.121
-0.042
-0.178
-0.183
-0.180
-0.210
-0.226
0.814
3.025
1.910
-0.163
-0.456
-0.401
-0.309
-0.124
-0.050
-0.027
-0.020
-0.016
-0.014
-0.014
-0.012
-0.013
-0.012
-0.010
-0.009
-0.008
-0.008
-0.007
-0.007
-0.006
-0.004
-0.004
-0.003
-0.002
-0.002
-0.001
-0.001
63.336
365.038
153.177
6.836
-0.180
-0.192
-0.187
-0.165
-0.169
1.364
37.699
126.779
69.154
8.540
-0.086
-0.331
-0.281
-0.149
-0.060
-0.031
-0.024
-0.019
-0.016
-0.017
-0.016
-0.014
-0.014
-0.014
-0.013
-0.011
-0.010
-0.010
-0.009
-0.008
-0.007
-0.006
-0.004
-0.004
-0.003
-0.002
-0.001
295.897
125.719
11.720
0.363
-0.219
-0.216
-0.203
-0.178
-0.139
22.821
564.358
1901.086
909.471
86.647
1.500
-0.246
-0.206
-0.140
-0.060
-0.034
-0.027
-0.022
-0.019
-0.019
-0.018
-0.017
-0.016
-0.016
-0.016
-0.013
-0.013
-0.012
-0.011
-0.011
-0.009
-0.008
-0.006
-0.005
-0.004
-0.002
-0.002
888.927
295.832
17.087
0.515
-0.231
-0.247
-0.231
-0.199
-0.117
101.219
1677.889
6981.507
2779.745
199.269
1.781
-0.163
-0.140
-0.106
-0.056
-0.036
-0.029
-0.024
-0.023
-0.022
-0.022
-0.022
-0.021
-0.019
-0.019
-0.018
-0.017
-0.016
-0.013
-0.013
-0.011
-0.010
-0.009
-0.007
-0.005
-0.003
-0.002
262.313
85.335
7.814
0.168
-0.264
-0.261
-0.246
-0.210
-0.133
21.544
635.639
2156.037
1026.431
82.118
0.098
-0.115
-0.094
-0.073
-0.050
-0.037
-0.033
-0.027
-0.026
-0.026
-0.026
-0.026
-0.025
-0.023
-0.023
-0.021
-0.019
-0.019
-0.017
-0.016
-0.014
-0.012
-0.011
-0.009
-0.007
-0.006
-0.004
13494.246
389.562
8.809
0.037
-0.277
-0.273
-0.254
-0.033
1.215
4.342
37.364
143.240
65.722
1.254
-0.125
-0.108
-0.078
-0.060
-0.049
-0.041
-0.035
-0.032
-0.032
-0.032
-0.031
-0.030
-0.030
-0.027
-0.027
-0.024
-0.023
-0.022
-0.020
-0.019
-0.017
-0.014
-0.013
-0.010
-0.009
-0.007
-0.004
100000.289
1375.193
15.251
0.099
-0.288
-0.293
-0.162
2.489
41.614
227.757
138.108
13.236
0.779
-0.126
-0.136
-0.119
-0.085
-0.063
-0.051
-0.044
-0.040
-0.038
-0.039
-0.039
-0.039
-0.037
-0.036
-0.033
-0.031
-0.029
-0.026
-0.024
-0.022
-0.022
-0.020
-0.017
-0.015
-0.013
-0.011
-0.009
-0.006
4089.263
200.461
5.797
-0.091
-0.309
-0.306
0.188
16.998
1185.959
76276.758
16158.381
176.203
3.517
-0.070
-0.150
-0.125
-0.093
-0.070
-0.058
-0.050
-0.046
-0.048
-0.048
-0.050
-0.051
-0.049
-0.047
-0.043
-0.039
-0.034
-0.030
-0.028
-0.026
-0.024
-0.022
-0.020
-0.017
-0.015
-0.013
-0.011
-0.006
148.722
13.332
0.731
-0.282
-0.324
-0.309
0.405
29.575
4083.366
99999.906
99999.867
385.187
5.296
-0.040
-0.160
-0.128
-0.099
-0.078
-0.065
-0.058
-0.057
-0.059
-0.064
-0.069
-0.072
-0.070
-0.065
-0.057
-0.048
-0.042
-0.037
-0.032
-0.029
-0.027
-0.024
-0.022
-0.019
-0.017
-0.015
-0.012
-0.009
581.356
12.609
0.089
-0.322
-0.325
-0.315
0.151
11.217
389.200
6719.528
2531.260
74.539
2.036
-0.132
-0.164
-0.132
-0.103
-0.084
-0.073
-0.071
-0.069
-0.074
-0.086
-0.100
-0.109
-0.108
-0.097
-0.079
-0.063
-0.052
-0.044
-0.038
-0.033
-0.031
-0.027
-0.025
-0.022
-0.019
-0.017
-0.014
-0.011
227.271
7.148
-0.055
-0.332
-0.322
-0.285
0.841
22.325
147.755
99.157
32.470
4.346
0.127
-0.194
-0.164
-0.133
-0.108
-0.092
-0.083
-0.081
-0.083
-0.095
-0.120
-0.149
-0.168
-0.168
-0.146
-0.115
-0.085
-0.065
-0.051
-0.043
-0.038
-0.034
-0.031
-0.027
-0.024
-0.021
-0.018
-0.015
-0.013
15.190
0.941
-0.263
-0.330
-0.321
-0.206
2.387
90.654
995.501
244.795
7.792
0.173
-0.207
-0.199
-0.166
-0.136
-0.114
-0.101
-0.095
-0.094
-0.101
-0.123
-0.162
-0.209
-0.246
-0.244
-0.212
-0.155
-0.109
-0.078
-0.060
-0.050
-0.042
-0.037
-0.034
-0.030
-0.027
-0.022
-0.019
-0.016
-0.013
0.385
-0.216
-0.322
-0.326
-0.270
0.657
9.044
50.712
155.685
55.320
3.250
-0.131
-0.217
-0.206
-0.173
-0.141
-0.125
-0.117
-0.113
-0.113
-0.121
-0.149
-0.196
-0.256
-0.298
-0.298
-0.257
-0.191
-0.130
-0.090
-0.067
-0.055
-0.046
-0.041
-0.036
-0.032
-0.029
-0.025
-0.020
-0.017
-0.014
-0.294
-0.316
-0.319
-0.313
-0.041
6.437
155.229
1598.414
671.480
35.402
1.445
-0.188
-0.224
-0.215
-0.180
-0.155
-0.143
-0.138
-0.134
-0.136
-0.145
-0.168
-0.210
-0.260
-0.297
-0.302
-0.270
-0.205
-0.140
-0.099
-0.074
-0.061
-0.051
-0.044
-0.039
-0.034
-0.030
-0.026
-0.021
-0.018
-0.014
-0.306
-0.315
-0.311
-0.302
0.195
17.104
886.988
34243.125
6717.342
107.046
2.488
-0.170
-0.232
-0.218
-0.194
-0.175
-0.169
-0.168
-0.165
-0.161
-0.159
-0.172
-0.199
-0.233
-0.256
-0.264
-0.243
-0.195
-0.143
-0.108
-0.083
-0.067
-0.055
-0.048
-0.043
-0.037
-0.031
-0.026
-0.022
-0.019
-0.015
-0.308
-0.315
-0.312
-0.280
0.415
10.984
266.242
3479.703
1186.925
46.699
1.427
-0.199
-0.240
-0.225
-0.201
-0.185
-0.184
-0.194
-0.193
-0.183
-0.176
-0.160
-0.148
-0.176
-0.207
-0.210
-0.197
-0.173
-0.138
-0.114
-0.094
-0.075
-0.061
-0.051
-0.044
-0.039
-0.033
-0.027
-0.022
-0.019
-0.016
-0.309
-0.312
-0.305
-0.152
2.521
42.894
215.352
153.781
43.231
5.273
0.110
-0.237
-0.242
-0.226
-0.203
-0.195
-0.200
-0.207
-0.210
-0.200
-0.056
0.573
1.326
0.745
0.011
-0.138
-0.119
-0.130
-0.137
-0.116
-0.102
-0.087
-0.068
-0.055
-0.046
-0.040
-0.034
-0.028
-0.023
-0.019
-0.016
-0.323
-0.319
-0.314
0.038
7.394
176.373
1859.252
668.933
34.207
1.280
-0.196
-0.247
-0.246
-0.224
-0.206
-0.204
-0.212
-0.219
-0.222
-0.132
1.303
13.722
37.112
17.075
2.574
1.355
2.074
0.973
0.064
-0.116
-0.109
-0.096
-0.079
-0.061
-0.049
-0.041
-0.035
-0.030
-0.024
-0.019
-0.016
-0.345
-0.339
-0.240
1.139
11.373
107.214
672.341
295.792
19.014
0.678
-0.232
-0.253
-0.248
-0.224
-0.209
-0.208
-0.220
-0.228
-0.228
0.119
8.029
155.167
768.720
227.642
18.688
47.300
121.038
37.135
3.161
0.031
-0.121
-0.106
-0.089
-0.068
-0.052
-0.042
-0.034
-0.030
-0.024
-0.019
-0.016
-0.360
-0.340
0.357
15.215
259.777
777.766
166.666
26.368
3.044
-0.060
-0.263
-0.264
-0.246
-0.224
-0.212
-0.210
-0.224
-0.229
-0.231
0.192
11.048
258.849
1597.160
442.312
71.589
2531.745
28255.754
1597.166
29.638
0.694
-0.124
-0.123
-0.102
-0.075
-0.057
-0.044
-0.036
-0.030
-0.024
-0.021
-0.016
-0.359
-0.306
1.688
83.906
7966.341
93990.141
2167.872
30.343
0.749
-0.275
-0.286
-0.267
-0.242
-0.221
-0.212
-0.214
-0.225
-0.233
-0.234
-0.042
3.440
46.629
155.200
68.431
127.060
28256.068
99999.852
11287.275
66.243
1.205
-0.130
-0.143
-0.122
-0.087
-0.062
-0.047
-0.036
-0.029
-0.025
-0.020
-0.017
1.403
-0.302
1.621
75.050
4810.573
41628.570
1597.180
26.375
0.439
-0.315
-0.308
-0.283
-0.244
-0.218
-0.212
-0.214
-0.219
-0.222
-0.224
-0.203
0.232
2.768
6.506
4.566
37.786
1597.381
11288.143
888.137
21.859
0.639
-0.142
-0.147
-0.138
-0.104
-0.070
-0.051
-0.038
-0.030
-0.024
-0.021
-0.017
81.806
-0.231
1.694
22.336
166.615
349.315
76.243
4.727
-0.108
-0.341
-0.331
-0.295
-0.255
-0.236
-0.219
-0.210
-0.209
-0.217
-0.218
-0.228
-0.226
-0.134
-0.026
0.111
3.295
32.288
87.591
58.503
14.577
1.362
-0.039
-0.145
-0.136
-0.112
-0.083
-0.054
-0.040
-0.032
-0.025
-0.022
-0.018
158.619
0.038
7.971
121.550
509.051
161.088
11.520
0.540
-0.331
-0.352
-0.343
-0.318
-0.277
-0.251
-0.235
-0.219
-0.211
-0.212
-0.221
-0.231
-0.253
-0.277
-0.279
-0.241
0.775
19.798
338.262
1025.327
155.836
11.412
4.845
0.604
-0.113
-0.111
-0.089
-0.061
-0.042
-0.034
-0.026
-0.021
-0.020
41.666
0.126
10.927
258.735
1185.912
295.145
13.653
0.268
-0.214
-0.001
0.001
-0.197
-0.286
-0.273
-0.254
-0.243
-0.228
-0.221
-0.226
-0.242
-0.263
-0.295
-0.296
-0.256
0.852
33.076
886.751
3474.492
349.953
539.375
744.652
22.050
0.234
-0.111
-0.091
-0.068
-0.045
-0.033
-0.027
-0.023
-0.019
0.180
-0.142
3.701
46.493
136.794
52.218
4.633
0.208
1.736
7.918
7.921
1.921
-0.048
-0.286
-0.277
-0.268
-0.259
-0.247
-0.245
-0.251
-0.271
-0.301
-0.306
-0.291
0.283
9.892
136.907
337.495
134.419
75489.500
100000.078
144.202
0.832
-0.110
-0.090
-0.069
-0.047
-0.035
-0.028
-0.023
-0.020
-0.335
-0.314
0.168
2.634
5.709
2.957
0.277
1.000
21.341
176.842
200.385
26.399
1.195
-0.242
-0.301
-0.291
-0.288
-0.289
-0.278
-0.272
-0.282
-0.303
-0.304
-0.302
-0.204
0.859
6.467
11.325
23.239
1273.237
1844.333
29.017
0.335
-0.108
-0.089
-0.070
-0.049
-0.038
-0.031
-0.025
-0.022
-0.322
-0.323
-0.316
-0.262
-0.228
-0.425
-0.524
2.162
68.296
1035.924
1191.760
84.384
3.059
-0.127
-0.292
-0.308
-0.307
-0.308
-0.305
-0.301
-0.302
-0.314
-0.311
-0.300
-0.294
-0.227
-0.002
0.174
0.833
7.615
8.671
1.083
-0.091
-0.106
-0.090
-0.067
-0.050
-0.041
-0.035
-0.029
-0.025
-0.295
-0.298
-0.331
-0.430
-0.580
-0.680
-0.689
1.022
36.180
358.679
394.920
42.198
2.098
0.046
-0.003
-0.131
-0.254
-0.322
-0.329
-0.325
-0.315
-0.316
-0.322
-0.307
-0.293
-0.281
-0.263
-0.237
-0.202
-0.107
-0.071
-0.125
-0.120
-0.106
-0.086
-0.064
-0.049
-0.042
-0.037
-0.032
-0.028
-0.254
-0.273
-0.333
-0.457
-0.574
-0.677
-0.744
-0.427
3.983
21.707
20.599
4.313
7.333
142.515
203.707
48.955
1.846
-0.158
-0.268
-0.292
-0.317
-0.283
-0.222
-0.223
-0.265
-0.276
-0.261
-0.244
-0.214
-0.180
-0.157
-0.133
-0.117
-0.101
-0.076
-0.061
-0.052
-0.044
-0.039
-0.037
-0.032
-0.219
-0.247
-0.315
-0.425
-0.526
-0.643
-0.730
-0.763
-0.518
0.174
0.265
2.645
446.261
6106.232
10623.977
1692.442
76.647
1.322
0.802
0.246
-0.163
0.055
0.835
0.837
0.143
-0.216
-0.242
-0.224
-0.207
-0.175
-0.150
-0.130
-0.106
-0.087
-0.069
-0.059
-0.053
-0.047
-0.042
-0.038
-0.035
-0.204
-0.228
-0.290
-0.373
-0.463
-0.573
-0.668
-0.731
-0.758
-0.676
-0.625
33.130
2779.726
100009.984
100282.633
16792.578
333.924
6.583
8.034
3.855
1.330
1.812
5.298
5.785
1.567
-0.037
-0.214
-0.194
-0.176
-0.157
-0.131
-0.112
-0.093
-0.078
-0.066
-0.059
-0.054
-0.050
-0.044
-0.042
-0.038
2.517
-0.039
-0.186
-0.179
-0.165
-0.144
-0.127
-0.111
-0.095
-0.082
-0.069
-0.058
-0.048
-0.040
-0.035
-0.029
-0.024
-0.018
-0.014
-0.012
-0.008
-0.006
-0.003
-0.002
-0.002
-0.002
-0.003
-0.001
-0.002
-0.002
-0.001
-0.001
-0.001
0.000
0.000
0.000
-0.001
-0.001
-0.001
-0.001
0.000
-0.043
-0.177
-0.169
-0.171
-0.158
-0.141
-0.124
-0.106
-0.088
-0.075
-0.064
-0.055
-0.046
-0.038
-0.031
-0.027
-0.021
-0.016
-0.013
-0.009
-0.007
-0.004
-0.002
-0.002
-0.002
-0.001
-0.001
-0.001
-0.002
-0.002
-0.001
-0.001
-0.001
-0.001
0.000
0.000
0.000
0.000
0.000
0.000
0.000
-0.191
-0.177
-0.166
-0.150
-0.129
-0.113
-0.121
-0.102
-0.087
-0.072
-0.060
-0.052
-0.047
-0.039
-0.031
-0.027
-0.020
-0.015
-0.012
-0.007
-0.006
-0.004
-0.004
-0.003
-0.002
-0.002
-0.001
-0.002
-0.001
-0.001
-0.001
-0.002
-0.002
-0.002
-0.002
-0.001
0.000
0.000
0.000
0.
0.001
-0.197
-0.187
-0.170
-0.147
-0.126
-0.110
-0.097
-0.084
-0.084
-0.073
-0.064
-0.059
-0.053
-0.046
-0.037
-0.026
-0.022
-0.017
-0.013
-0.008
-0.005
-0.005
-0.004
-0.004
-0.002
-0.002
0.000
-0.001
-0.002
-0.002
-0.001
-0.001
0.000
0.000
0.000
0.
0.001
0.001
0.000
0.000
0.000
-0.209
-0.189
-0.174
-0.156
-0.133
-0.112
-0.099
-0.086
-0.080
-0.082
-0.080
-0.080
-0.075
-0.064
-0.048
-0.036
-0.027
-0.018
-0.013
-0.008
-0.006
-0.005
-0.003
-0.002
-0.003
-0.002
-0.002
-0.002
-0.002
-0.001
-0.001
-0.002
-0.002
-0.001
-0.001
-0.001
-0.001
0.001
0.001
0.001
0.001
-0.204
-0.185
-0.171
-0.154
-0.144
-0.125
-0.105
-0.095
-0.103
-0.118
-0.141
-0.158
-0.154
-0.128
-0.091
-0.060
-0.037
-0.023
-0.015
-0.009
-0.007
-0.006
-0.003
-0.004
-0.004
-0.005
-0.004
-0.004
-0.003
-0.003
-0.002
-0.003
-0.002
-0.002
-0.002
-0.001
-0.001
0.000
0.000
0.000
0.001
-0.043
0.888
0.451
-0.140
-0.148
-0.134
-0.119
-0.118
-0.151
-0.230
-0.327
-0.390
-0.401
-0.339
-0.226
-0.129
-0.068
-0.036
-0.020
-0.014
-0.009
-0.005
-0.006
-0.007
-0.007
-0.006
-0.006
-0.005
-0.004
-0.003
-0.003
-0.003
-0.003
-0.003
-0.003
-0.003
-0.001
-0.001
-0.001
0.000
0.000
85.599
368.384
254.956
21.643
-0.096
-0.143
-0.140
-0.156
-0.248
-0.322
-0.397
-0.462
-0.506
-0.515
-0.487
-0.293
-0.137
-0.061
-0.033
-0.021
-0.014
-0.012
-0.011
-0.010
-0.010
-0.010
-0.008
-0.008
-0.005
-0.004
-0.004
-0.004
-0.004
-0.004
-0.003
-0.003
-0.003
-0.002
-0.001
-0.001
-0.001
1227.372
8885.764
5444.329
504.163
3.388
-0.156
-0.157
-0.186
-0.226
-0.294
-0.362
-0.338
-0.451
-0.522
-0.486
-0.439
-0.254
-0.101
-0.045
-0.026
-0.018
-0.014
-0.014
-0.013
-0.013
-0.013
-0.012
-0.010
-0.009
-0.008
-0.008
-0.005
-0.005
-0.005
-0.004
-0.004
-0.003
-0.003
-0.002
-0.001
-0.001
3704.190
46810.348
25000.721
1313.068
13.592
-0.169
-0.165
-0.163
-0.193
0.200
6.591
23.610
14.764
1.973
-0.427
-0.394
-0.337
-0.147
-0.058
-0.032
-0.022
-0.019
-0.016
-0.016
-0.015
-0.015
-0.015
-0.014
-0.012
-0.011
-0.010
-0.009
-0.008
-0.007
-0.006
-0.004
-0.004
-0.003
-0.002
-0.002
-0.002
1167.931
9207.356
6111.359
502.134
3.337
-0.181
-0.168
-0.154
-0.065
18.098
446.249
1482.163
715.530
69.793
1.685
-0.326
-0.271
-0.175
-0.068
-0.037
-0.027
-0.021
-0.019
-0.019
-0.018
-0.018
-0.015
-0.016
-0.016
-0.013
-0.013
-0.012
-0.011
-0.010
-0.008
-0.007
-0.005
-0.004
-0.004
-0.003
-0.002
88.213
357.690
281.583
21.345
-0.156
-0.208
-0.193
-0.167
0.535
397.106
13944.272
99999.883
28789.363
909.487
11.925
-0.179
-0.197
-0.155
-0.069
-0.039
-0.030
-0.025
-0.023
-0.022
-0.022
-0.020
-0.020
-0.019
-0.019
-0.018
-0.015
-0.015
-0.013
-0.012
-0.011
-0.009
-0.007
-0.007
-0.004
-0.004
-0.002
12.439
7.520
1.422
-0.140
-0.236
-0.239
-0.215
-0.183
2.651
1026.560
84777.766
100000.180
99999.930
2779.759
21.276
-0.085
-0.132
-0.112
-0.061
-0.041
-0.033
-0.028
-0.027
-0.026
-0.025
-0.025
-0.024
-0.024
-0.023
-0.022
-0.019
-0.018
-0.016
-0.014
-0.013
-0.012
-0.010
-0.008
-0.007
-0.005
-0.003
124.980
23.614
1.772
-0.151
-0.252
-0.247
-0.226
-0.196
0.929
400.042
16086.570
100006.320
33428.480
909.484
5.689
-0.103
-0.091
-0.077
-0.054
-0.042
-0.037
-0.034
-0.030
-0.030
-0.030
-0.029
-0.028
-0.027
-0.027
-0.026
-0.024
-0.021
-0.020
-0.019
-0.017
-0.014
-0.012
-0.010
-0.008
-0.007
-0.004
23386.092
441.264
8.978
0.028
-0.258
-0.260
-0.242
-0.063
1.603
36.237
606.814
1724.407
809.661
65.660
-0.041
-0.109
-0.084
-0.065
-0.054
-0.045
-0.040
-0.036
-0.037
-0.037
-0.036
-0.035
-0.034
-0.031
-0.031
-0.031
-0.029
-0.025
-0.023
-0.021
-0.020
-0.017
-0.015
-0.013
-0.011
-0.008
-0.007
99999.828
1597.096
16.985
0.159
-0.269
-0.280
-0.176
1.622
24.365
120.196
146.514
52.395
5.755
0.009
-0.132
-0.120
-0.093
-0.069
-0.055
-0.048
-0.044
-0.045
-0.045
-0.046
-0.047
-0.046
-0.044
-0.040
-0.036
-0.035
-0.032
-0.029
-0.026
-0.025
-0.023
-0.020
-0.018
-0.015
-0.014
-0.010
-0.008
5678.211
227.404
6.453
-0.069
-0.293
-0.289
0.079
11.036
441.067
11288.880
3480.041
87.276
2.729
-0.079
-0.145
-0.129
-0.100
-0.075
-0.061
-0.054
-0.056
-0.057
-0.060
-0.065
-0.068
-0.067
-0.062
-0.056
-0.047
-0.040
-0.038
-0.033
-0.030
-0.028
-0.026
-0.024
-0.021
-0.018
-0.016
-0.013
-0.008
54.016
10.641
0.598
-0.260
-0.301
-0.291
0.241
19.061
1375.290
100000.039
19411.598
176.168
3.500
-0.083
-0.157
-0.135
-0.106
-0.081
-0.069
-0.066
-0.067
-0.073
-0.087
-0.102
-0.113
-0.112
-0.098
-0.082
-0.065
-0.054
-0.044
-0.038
-0.034
-0.032
-0.029
-0.027
-0.024
-0.021
-0.018
-0.015
-0.012
22.263
1.775
-0.161
-0.303
-0.305
-0.294
0.301
11.577
194.931
1867.655
887.691
41.601
1.463
-0.149
-0.168
-0.138
-0.110
-0.092
-0.079
-0.079
-0.084
-0.102
-0.136
-0.177
-0.209
-0.210
-0.180
-0.133
-0.095
-0.070
-0.054
-0.045
-0.039
-0.035
-0.033
-0.030
-0.027
-0.024
-0.021
-0.018
-0.013
11.011
0.852
-0.241
-0.311
-0.309
-0.217
3.412
211.946
4861.347
744.662
32.107
3.049
0.035
-0.198
-0.170
-0.141
-0.115
-0.099
-0.091
-0.091
-0.107
-0.145
-0.218
-0.306
-0.367
-0.372
-0.314
-0.225
-0.144
-0.093
-0.065
-0.052
-0.044
-0.040
-0.037
-0.033
-0.030
-0.026
-0.022
-0.019
-0.015
1.554
-0.029
-0.293
-0.315
-0.310
-0.147
10.456
1972.914
100033.813
15850.166
46.462
0.526
-0.213
-0.202
-0.175
-0.145
-0.123
-0.112
-0.107
-0.109
-0.135
-0.199
-0.304
-0.398
-0.439
-0.457
-0.434
-0.326
-0.201
-0.120
-0.080
-0.061
-0.049
-0.044
-0.040
-0.037
-0.032
-0.028
-0.024
-0.020
-0.016
-0.152
-0.276
-0.307
-0.313
-0.297
-0.021
5.375
224.237
4887.542
849.955
13.005
0.043
-0.224
-0.212
-0.186
-0.156
-0.141
-0.133
-0.129
-0.134
-0.163
-0.234
-0.315
-0.359
-0.393
-0.406
-0.397
-0.365
-0.244
-0.140
-0.089
-0.067
-0.055
-0.048
-0.043
-0.039
-0.034
-0.030
-0.025
-0.020
-0.017
-0.286
-0.293
-0.304
-0.305
-0.238
0.760
10.302
38.884
44.834
14.170
0.964
-0.209
-0.236
-0.229
-0.198
-0.177
-0.170
-0.164
-0.160
-0.165
-0.185
-0.237
-0.275
-0.308
-0.338
-0.349
-0.337
-0.313
-0.242
-0.147
-0.096
-0.073
-0.060
-0.052
-0.046
-0.041
-0.035
-0.031
-0.026
-0.021
-0.017
-0.289
-0.300
-0.302
-0.296
-0.131
2.144
27.264
121.701
66.628
8.183
0.290
-0.240
-0.251
-0.240
-0.206
-0.191
-0.190
-0.196
-0.203
-0.196
-0.198
-0.219
-0.240
-0.261
-0.279
-0.286
-0.281
-0.259
-0.212
-0.143
-0.099
-0.077
-0.065
-0.056
-0.048
-0.042
-0.036
-0.031
-0.025
-0.021
-0.017
-0.297
-0.301
-0.303
-0.237
0.911
11.129
50.966
73.736
32.873
4.464
0.068
-0.249
-0.262
-0.238
-0.214
-0.203
-0.205
-0.214
-0.219
-0.220
-0.204
-0.146
-0.093
-0.144
-0.217
-0.229
-0.222
-0.211
-0.177
-0.135
-0.107
-0.084
-0.068
-0.058
-0.051
-0.044
-0.037
-0.031
-0.025
-0.021
-0.017
-0.306
-0.310
-0.303
0.058
9.883
337.114
4811.225
1379.939
50.268
2.254
-0.146
-0.263
-0.255
-0.237
-0.215
-0.179
-0.194
-0.226
-0.232
-0.210
0.163
2.020
4.747
2.521
0.319
-0.131
-0.139
-0.156
-0.155
-0.130
-0.111
-0.096
-0.075
-0.061
-0.051
-0.045
-0.039
-0.031
-0.026
-0.021
-0.018
-0.334
-0.325
-0.311
0.469
33.096
4083.322
99999.930
62122.438
227.524
3.850
-0.161
-0.262
-0.254
-0.237
-0.188
-0.073
-0.116
-0.225
-0.236
0.022
5.247
74.519
336.914
107.044
8.307
1.475
2.059
0.957
0.030
-0.128
-0.119
-0.103
-0.084
-0.065
-0.053
-0.044
-0.038
-0.032
-0.026
-0.021
-0.017
-0.361
-0.351
-0.314
0.531
22.477
1377.186
62123.152
9470.764
120.943
2.462
-0.194
-0.271
-0.255
-0.235
-0.201
-0.113
-0.151
-0.236
-0.225
0.688
37.061
2962.290
93989.703
6717.489
79.018
48.488
107.076
33.146
2.836
0.020
-0.131
-0.112
-0.095
-0.071
-0.055
-0.044
-0.038
-0.032
-0.027
-0.020
-0.017
-0.369
-0.356
-0.156
2.536
21.895
83.847
239.777
122.282
11.062
0.347
-0.265
-0.278
-0.258
-0.235
-0.228
-0.223
-0.238
-0.249
-0.227
0.994
58.816
7966.308
99999.820
23386.945
167.843
2168.965
19411.408
1185.962
26.498
0.608
-0.133
-0.130
-0.107
-0.079
-0.059
-0.045
-0.037
-0.032
-0.027
-0.021
-0.017
-0.362
-0.342
0.135
8.880
107.241
296.583
69.762
6.886
0.463
-0.262
-0.296
-0.281
-0.263
-0.237
-0.229
-0.235
-0.249
-0.254
-0.251
0.260
13.674
440.906
3474.291
669.659
133.681
19412.283
99999.883
7966.434
58.919
1.076
-0.138
-0.147
-0.127
-0.089
-0.065
-0.049
-0.037
-0.031
-0.026
-0.022
-0.016
0.701
-0.170
0.576
9.959
98.697
229.492
52.758
3.814
-0.131
-0.335
-0.324
-0.299
-0.266
-0.247
-0.236
-0.237
-0.247
-0.257
-0.260
-0.174
1.119
11.018
29.579
14.808
35.155
1375.662
7968.781
772.365
22.886
0.778
-0.140
-0.152
-0.143
-0.105
-0.072
-0.052
-0.040
-0.030
-0.024
-0.022
-0.018
42.556
0.641
5.739
76.341
271.249
105.282
14.618
1.026
-0.286
-0.344
-0.337
-0.310
-0.274
-0.255
-0.242
-0.236
-0.236
-0.242
-0.243
-0.250
-0.199
0.076
0.421
0.380
3.627
35.578
153.800
248.738
54.617
3.623
0.033
-0.153
-0.139
-0.117
-0.083
-0.056
-0.041
-0.032
-0.025
-0.021
-0.019
114.128
1.833
42.143
2962.521
62122.914
4084.385
52.916
1.271
-0.232
-0.335
-0.332
-0.317
-0.292
-0.265
-0.254
-0.238
-0.229
-0.231
-0.236
-0.245
-0.269
-0.290
-0.279
-0.210
2.149
95.567
7967.677
76277.258
1858.780
27.451
1.682
0.049
-0.132
-0.117
-0.092
-0.062
-0.045
-0.034
-0.027
-0.022
-0.020
21.556
1.691
74.781
11287.164
99999.688
16158.037
95.395
3.576
1.179
0.724
0.676
0.023
-0.267
-0.276
-0.259
-0.254
-0.242
-0.234
-0.238
-0.249
-0.272
-0.296
-0.291
-0.200
3.180
200.094
62122.262
99999.867
7968.870
85.872
39.459
3.526
-0.031
-0.116
-0.094
-0.067
-0.046
-0.035
-0.028
-0.023
-0.020
-0.035
0.380
16.953
505.386
3474.129
667.489
23.382
8.234
10.732
37.386
41.460
7.929
0.384
-0.269
-0.278
-0.274
-0.266
-0.258
-0.251
-0.256
-0.279
-0.298
-0.297
-0.155
2.056
43.279
1375.529
6717.418
514.355
246.396
319.702
12.889
0.154
-0.113
-0.093
-0.069
-0.048
-0.037
-0.028
-0.023
-0.020
-0.327
-0.228
1.323
12.167
29.454
13.683
2.927
7.893
138.868
4083.443
4809.331
175.963
5.325
0.048
-0.226
-0.286
-0.292
-0.289
-0.287
-0.282
-0.293
-0.303
-0.297
-0.156
1.151
4.979
24.313
41.671
16.954
52.425
58.911
4.548
0.003
-0.110
-0.094
-0.069
-0.049
-0.038
-0.032
-0.025
-0.022
-0.313
-0.312
-0.247
0.095
0.422
0.083
0.188
10.291
768.919
99999.867
99999.820
1186.323
15.264
1.873
0.386
-0.225
-0.304
-0.303
-0.311
-0.311
-0.313
-0.321
-0.312
-0.270
0.009
0.345
0.534
0.718
0.487
1.449
1.596
0.180
-0.118
-0.107
-0.092
-0.066
-0.049
-0.041
-0.035
-0.030
-0.026
-0.288
-0.292
-0.316
-0.374
-0.440
-0.345
-0.177
5.145
258.778
16158.162
19411.453
386.691
13.827
8.222
2.310
0.496
-0.111
-0.303
-0.325
-0.336
-0.332
-0.330
-0.322
-0.307
-0.275
-0.252
-0.241
-0.213
-0.202
-0.167
-0.137
-0.137
-0.122
-0.104
-0.086
-0.065
-0.050
-0.043
-0.037
-0.033
-0.028
-0.249
-0.266
-0.303
-0.378
-0.505
-0.636
-0.695
0.266
14.802
120.714
120.974
20.671
8.501
13.159
30.881
40.948
7.921
0.449
0.224
-0.062
-0.290
-0.328
-0.325
-0.317
-0.293
-0.263
-0.249
-0.235
-0.211
-0.179
-0.156
-0.132
-0.116
-0.097
-0.076
-0.062
-0.053
-0.047
-0.040
-0.036
-0.032
-0.215
-0.238
-0.284
-0.372
-0.519
-0.651
-0.728
-0.699
-0.078
1.860
2.054
1.116
16.208
253.104
2693.363
13003.184
245.448
10.734
13.623
5.719
0.503
-0.269
-0.278
-0.271
-0.281
-0.265
-0.242
-0.224
-0.198
-0.169
-0.147
-0.124
-0.103
-0.084
-0.071
-0.061
-0.054
-0.049
-0.045
-0.040
-0.035
-0.200
-0.220
-0.262
-0.345
-0.477
-0.582
-0.661
-0.719
-0.727
-0.551
-0.425
0.112
142.743
1227.919
31890.285
100397.406
1010.502
143.258
385.154
84.077
5.526
0.236
-0.095
-0.126
-0.216
-0.249
-0.218
-0.194
-0.168
-0.143
-0.123
-0.105
-0.091
-0.080
-0.068
-0.061
-0.056
-0.051
-0.048
-0.043
-0.039
1.825
-0.082
-0.179
-0.165
-0.152
-0.130
-0.114
-0.099
-0.087
-0.078
-0.065
-0.057
-0.048
-0.041
-0.036
-0.030
-0.024
-0.020
-0.015
-0.012
-0.009
-0.007
-0.004
-0.003
-0.002
-0.002
-0.003
-0.002
-0.002
-0.001
-0.002
-0.001
-0.001
0.000
0.000
0.000
0.000
-0.001
-0.001
-0.001
-0.001
-0.075
-0.178
-0.169
-0.155
-0.135
-0.113
-0.099
-0.092
-0.080
-0.068
-0.061
-0.053
-0.044
-0.037
-0.033
-0.027
-0.022
-0.017
-0.014
-0.011
-0.009
-0.005
-0.004
-0.004
-0.002
-0.002
-0.003
-0.003
-0.002
-0.002
-0.003
-0.001
-0.001
-0.001
-0.001
0.
0.
0.
0.
0.000
0.000
-0.197
-0.176
-0.162
-0.143
-0.121
-0.105
-0.091
-0.080
-0.073
-0.065
-0.061
-0.053
-0.046
-0.037
-0.032
-0.027
-0.023
-0.017
-0.013
-0.010
-0.007
-0.006
-0.006
-0.003
-0.003
-0.002
-0.002
-0.002
-0.002
-0.003
-0.004
-0.002
-0.002
-0.002
-0.001
-0.001
0.000
0.000
0.000
0.000
-0.001
-0.200
-0.180
-0.160
-0.137
-0.118
-0.102
-0.091
-0.080
-0.072
-0.069
-0.063
-0.057
-0.051
-0.045
-0.036
-0.029
-0.024
-0.019
-0.014
-0.011
-0.008
-0.007
-0.004
-0.003
-0.004
-0.003
-0.003
-0.003
-0.003
-0.002
-0.001
-0.002
-0.003
-0.002
-0.001
-0.001
-0.001
0.000
0.001
0.001
0.001
-0.217
-0.187
-0.166
-0.144
-0.122
-0.105
-0.092
-0.081
-0.077
-0.078
-0.077
-0.078
-0.074
-0.063
-0.051
-0.037
-0.028
-0.021
-0.016
-0.011
-0.008
-0.006
-0.005
-0.003
-0.004
-0.005
-0.004
-0.004
-0.004
-0.003
-0.002
-0.002
-0.002
-0.002
-0.001
-0.001
-0.001
-0.001
0.001
0.001
0.001
-0.211
-0.181
-0.160
-0.148
-0.134
-0.114
-0.099
-0.091
-0.094
-0.112
-0.138
-0.156
-0.154
-0.128
-0.092
-0.063
-0.039
-0.025
-0.018
-0.012
-0.010
-0.007
-0.004
-0.007
-0.008
-0.007
-0.006
-0.005
-0.005
-0.005
-0.003
-0.003
-0.003
-0.003
-0.002
-0.001
-0.001
-0.001
0.
0.000
0.000
1.186
10.802
8.600
0.259
-0.139
-0.126
-0.109
-0.109
-0.145
-0.217
-0.314
-0.383
-0.390
-0.333
-0.226
-0.133
-0.069
-0.039
-0.024
-0.016
-0.012
-0.008
-0.009
-0.009
-0.009
-0.008
-0.007
-0.006
-0.006
-0.005
-0.005
-0.004
-0.004
-0.003
-0.003
-0.003
-0.002
-0.001
-0.001
0.
0.000
446.364
2447.389
1678.118
199.244
0.718
-0.134
-0.126
-0.143
-0.226
-0.291
-0.363
-0.425
-0.467
-0.478
-0.460
-0.288
-0.136
-0.062
-0.034
-0.024
-0.018
-0.014
-0.013
-0.014
-0.012
-0.012
-0.011
-0.010
-0.007
-0.006
-0.007
-0.005
-0.004
-0.004
-0.004
-0.003
-0.003
-0.002
-0.001
0.000
0.000
13945.939
100005.117
100002.055
4099.316
65.530
-0.139
-0.139
-0.162
-0.200
-0.262
-0.291
-0.150
-0.335
-0.479
-0.449
-0.405
-0.249
-0.102
-0.047
-0.028
-0.021
-0.017
-0.016
-0.016
-0.015
-0.014
-0.015
-0.014
-0.011
-0.010
-0.008
-0.007
-0.006
-0.005
-0.005
-0.004
-0.003
-0.003
-0.003
-0.002
0.000
72285.375
100006.625
100002.328
16075.030
158.787
-0.121
-0.142
-0.140
-0.165
0.427
11.123
35.414
21.514
3.231
-0.343
-0.359
-0.312
-0.145
-0.060
-0.035
-0.025
-0.020
-0.019
-0.019
-0.018
-0.017
-0.017
-0.017
-0.015
-0.012
-0.012
-0.012
-0.009
-0.008
-0.006
-0.006
-0.004
-0.004
-0.003
-0.002
-0.001
13944.610
100000.883
100000.258
4099.162
65.503
-0.166
-0.151
-0.139
-0.041
44.837
909.480
3597.831
1482.177
126.804
2.661
-0.293
-0.244
-0.167
-0.069
-0.039
-0.028
-0.023
-0.023
-0.022
-0.022
-0.021
-0.020
-0.019
-0.018
-0.017
-0.015
-0.014
-0.012
-0.011
-0.008
-0.008
-0.006
-0.005
-0.004
-0.003
-0.003
446.319
2446.915
1901.028
223.212
0.891
-0.198
-0.175
-0.153
2.085
715.498
52829.402
99999.914
99999.898
1901.119
22.252
-0.100
-0.176
-0.143
-0.068
-0.041
-0.031
-0.028
-0.026
-0.026
-0.026
-0.025
-0.023
-0.023
-0.022
-0.021
-0.018
-0.018
-0.016
-0.013
-0.012
-0.011
-0.008
-0.007
-0.005
-0.004
-0.003
2.225
13.991
8.608
0.189
-0.222
-0.221
-0.194
-0.165
8.681
2156.656
100002.773
100001.539
100000.133
6981.534
54.664
-0.039
-0.117
-0.103
-0.061
-0.042
-0.035
-0.032
-0.030
-0.030
-0.030
-0.029
-0.028
-0.028
-0.028
-0.026
-0.025
-0.022
-0.020
-0.017
-0.015
-0.013
-0.011
-0.009
-0.008
-0.006
-0.004
19.077
4.788
0.295
-0.214
-0.229
-0.233
-0.203
-0.159
3.245
837.653
61985.512
100089.883
100004.445
2155.965
13.640
-0.095
-0.086
-0.073
-0.054
-0.044
-0.039
-0.037
-0.037
-0.037
-0.034
-0.034
-0.033
-0.033
-0.033
-0.032
-0.030
-0.026
-0.024
-0.022
-0.019
-0.017
-0.015
-0.012
-0.009
-0.008
-0.007
440.917
46.620
2.486
-0.135
-0.239
-0.239
-0.220
-0.083
5.200
499.859
47819.902
8126.057
1709.172
142.357
0.126
-0.107
-0.087
-0.067
-0.056
-0.049
-0.044
-0.041
-0.043
-0.043
-0.043
-0.038
-0.039
-0.039
-0.039
-0.039
-0.035
-0.033
-0.029
-0.025
-0.023
-0.020
-0.018
-0.015
-0.012
-0.010
-0.008
1597.088
106.991
4.240
-0.093
-0.254
-0.254
-0.220
0.278
7.536
293.505
12918.084
1992.435
33.121
0.482
-0.132
-0.121
-0.097
-0.072
-0.061
-0.054
-0.049
-0.051
-0.054
-0.057
-0.059
-0.057
-0.054
-0.046
-0.046
-0.046
-0.044
-0.038
-0.034
-0.030
-0.027
-0.025
-0.022
-0.019
-0.016
-0.013
-0.010
227.360
33.088
1.782
-0.181
-0.269
-0.267
-0.158
1.810
27.139
134.381
154.835
45.607
3.017
-0.062
-0.145
-0.133
-0.105
-0.077
-0.066
-0.059
-0.063
-0.067
-0.076
-0.087
-0.095
-0.092
-0.084
-0.072
-0.054
-0.053
-0.050
-0.044
-0.038
-0.035
-0.031
-0.029
-0.026
-0.023
-0.020
-0.016
-0.011
10.245
2.522
0.060
-0.257
-0.277
-0.274
-0.133
2.846
46.846
295.620
156.285
15.990
0.761
-0.155
-0.156
-0.141
-0.110
-0.086
-0.075
-0.074
-0.079
-0.096
-0.126
-0.163
-0.187
-0.187
-0.161
-0.124
-0.091
-0.069
-0.056
-0.050
-0.045
-0.040
-0.037
-0.034
-0.031
-0.028
-0.024
-0.020
-0.015
0.894
0.000
-0.242
-0.279
-0.288
-0.279
0.114
6.456
32.310
66.373
37.767
5.283
0.179
-0.183
-0.170
-0.145
-0.117
-0.096
-0.089
-0.090
-0.107
-0.150
-0.232
-0.323
-0.391
-0.396
-0.339
-0.242
-0.152
-0.098
-0.070
-0.056
-0.050
-0.045
-0.042
-0.039
-0.036
-0.032
-0.027
-0.023
-0.018
0.262
-0.187
-0.264
-0.289
-0.298
-0.213
16.067
384.137
1893.571
510.345
13.722
0.654
-0.156
-0.204
-0.178
-0.149
-0.122
-0.108
-0.103
-0.109
-0.145
-0.238
-0.377
-0.462
-0.509
-0.531
-0.524
-0.422
-0.252
-0.142
-0.089
-0.065
-0.055
-0.051
-0.047
-0.044
-0.040
-0.036
-0.031
-0.025
-0.020
-0.139
-0.250
-0.281
-0.300
-0.297
0.143
165.148
2512.662
62918.184
4377.070
79.975
0.260
-0.229
-0.209
-0.184
-0.157
-0.136
-0.125
-0.121
-0.134
-0.191
-0.302
-0.371
-0.435
-0.484
-0.505
-0.493
-0.456
-0.366
-0.195
-0.110
-0.076
-0.063
-0.055
-0.052
-0.048
-0.043
-0.039
-0.033
-0.026
-0.020
-0.264
-0.270
-0.287
-0.299
-0.287
0.099
161.364
2004.459
5489.705
1355.250
50.947
0.009
-0.235
-0.222
-0.197
-0.173
-0.160
-0.153
-0.147
-0.163
-0.218
-0.280
-0.334
-0.394
-0.433
-0.456
-0.440
-0.399
-0.353
-0.231
-0.126
-0.086
-0.071
-0.060
-0.055
-0.050
-0.045
-0.039
-0.033
-0.027
-0.021
-0.268
-0.276
-0.291
-0.290
-0.277
-0.176
14.230
285.280
515.541
184.411
3.244
-0.233
-0.250
-0.240
-0.213
-0.196
-0.190
-0.190
-0.189
-0.198
-0.231
-0.255
-0.291
-0.311
-0.179
-0.207
-0.363
-0.332
-0.288
-0.222
-0.132
-0.091
-0.075
-0.065
-0.057
-0.051
-0.045
-0.039
-0.032
-0.026
-0.021
-0.274
-0.285
-0.288
-0.283
-0.217
0.222
1.488
4.860
7.342
1.368
-0.201
-0.263
-0.265
-0.245
-0.220
-0.207
-0.204
-0.207
-0.219
-0.225
-0.227
-0.235
-0.252
-0.245
-0.116
-0.125
-0.282
-0.269
-0.235
-0.192
-0.126
-0.093
-0.079
-0.067
-0.059
-0.051
-0.044
-0.038
-0.032
-0.025
-0.020
-0.283
-0.285
-0.291
-0.234
0.745
8.967
33.636
20.324
3.779
0.237
-0.238
-0.268
-0.269
-0.245
-0.208
-0.129
-0.163
-0.226
-0.233
-0.233
-0.223
-0.172
-0.123
-0.166
-0.213
-0.226
-0.234
-0.219
-0.193
-0.164
-0.122
-0.096
-0.081
-0.069
-0.059
-0.051
-0.043
-0.036
-0.031
-0.025
-0.020
-0.298
-0.299
-0.299
0.060
8.870
295.071
3474.333
1024.857
41.735
1.307
-0.230
-0.273
-0.264
-0.231
0.232
2.015
1.323
-0.049
-0.238
-0.220
0.106
1.796
4.248
2.498
0.298
-0.178
-0.198
-0.189
-0.171
-0.146
-0.124
-0.103
-0.083
-0.068
-0.059
-0.051
-0.043
-0.035
-0.029
-0.024
-0.019
-0.334
-0.325
-0.309
0.455
29.508
2962.236
99999.742
41627.938
199.872
3.403
-0.180
-0.270
-0.261
-0.163
2.006
14.628
8.584
0.609
-0.219
-0.010
4.733
66.244
258.902
94.767
8.114
0.629
0.421
0.151
-0.114
-0.149
-0.129
-0.113
-0.090
-0.071
-0.058
-0.049
-0.042
-0.035
-0.028
-0.023
-0.019
-0.363
-0.353
-0.336
0.212
19.000
1024.702
34242.934
6717.171
94.701
2.198
-0.214
-0.278
-0.262
-0.183
1.319
9.804
5.775
0.347
-0.214
0.691
33.173
2166.947
62122.402
4809.574
67.427
9.689
15.306
5.861
0.656
-0.107
-0.140
-0.120
-0.098
-0.075
-0.059
-0.049
-0.040
-0.034
-0.029
-0.023
-0.018
-0.378
-0.363
-0.339
0.012
3.329
42.839
200.508
94.794
9.854
0.280
-0.277
-0.282
-0.266
-0.244
-0.048
0.606
0.407
-0.171
-0.230
0.884
52.421
6717.452
100000.008
16158.534
115.251
109.243
295.158
74.538
4.766
0.090
-0.149
-0.134
-0.110
-0.081
-0.062
-0.048
-0.040
-0.033
-0.028
-0.021
-0.018
-0.215
-0.158
-0.157
0.321
2.700
5.585
5.022
2.453
0.260
-0.276
-0.304
-0.288
-0.268
-0.251
-0.244
-0.231
-0.249
-0.263
-0.257
0.253
13.694
336.959
2531.006
581.039
39.138
295.947
1024.678
199.983
8.985
0.209
-0.157
-0.146
-0.126
-0.090
-0.065
-0.050
-0.039
-0.032
-0.027
-0.022
-0.017
1.878
2.991
2.086
2.562
6.209
5.989
2.012
0.030
-0.319
-0.336
-0.329
-0.308
-0.280
-0.260
-0.253
-0.253
-0.262
-0.271
-0.271
-0.198
0.977
9.889
26.415
12.611
8.332
75.046
201.721
55.356
5.643
0.235
-0.159
-0.158
-0.141
-0.103
-0.071
-0.052
-0.041
-0.031
-0.027
-0.022
-0.018
14.741
26.679
19.046
76.765
259.558
84.886
6.894
0.123
-0.321
-0.345
-0.340
-0.312
-0.290
-0.275
-0.262
-0.259
-0.262
-0.271
-0.269
-0.266
-0.212
0.060
0.346
0.185
1.145
11.946
76.314
159.620
37.719
2.857
-0.015
-0.157
-0.140
-0.117
-0.079
-0.055
-0.042
-0.033
-0.026
-0.023
-0.019
23.245
53.439
68.097
2965.832
62122.352
4083.304
53.032
3.087
0.860
-0.166
-0.330
-0.313
-0.298
-0.278
-0.268
-0.254
-0.248
-0.251
-0.255
-0.262
-0.282
-0.297
-0.282
-0.227
1.521
66.521
3474.687
19411.568
1024.672
21.261
0.507
-0.143
-0.136
-0.118
-0.090
-0.061
-0.043
-0.035
-0.028
-0.022
-0.021
7.276
18.425
84.538
11288.732
99999.797
16158.775
111.372
80.029
31.241
2.640
0.650
0.000
-0.262
-0.282
-0.267
-0.261
-0.252
-0.247
-0.249
-0.261
-0.283
-0.298
-0.291
0.064
5.434
126.967
16159.598
99999.867
3474.388
37.778
1.422
0.012
-0.131
-0.118
-0.095
-0.064
-0.045
-0.036
-0.028
-0.023
-0.020
0.574
2.128
18.016
505.630
3474.201
669.887
124.392
1175.657
250.227
44.208
37.138
7.135
0.442
-0.204
-0.262
-0.277
-0.269
-0.262
-0.257
-0.260
-0.281
-0.290
-0.252
1.987
59.861
226.719
788.072
2962.829
337.207
13.062
2.490
0.265
-0.119
-0.114
-0.095
-0.066
-0.047
-0.038
-0.029
-0.024
-0.020
-0.270
-0.127
1.396
12.193
29.488
15.227
47.675
332.364
210.864
2966.252
3474.318
155.522
6.302
1.687
0.336
-0.211
-0.293
-0.287
-0.286
-0.282
-0.290
-0.290
-0.239
2.591
91.523
378.788
46.164
30.253
10.086
1.908
0.852
0.049
-0.125
-0.113
-0.093
-0.065
-0.049
-0.038
-0.031
-0.026
-0.022
-0.307
-0.313
-0.243
0.100
0.431
0.326
2.868
17.980
671.874
100000.242
100000.172
1030.576
45.526
41.790
7.948
0.465
-0.271
-0.300
-0.307
-0.309
-0.309
-0.307
-0.289
0.314
7.514
16.844
3.519
0.699
0.196
-0.045
-0.088
-0.127
-0.125
-0.107
-0.086
-0.062
-0.050
-0.041
-0.036
-0.031
-0.024
-0.285
-0.288
-0.303
-0.314
-0.319
-0.328
-0.100
5.383
227.347
11287.167
13488.437
328.317
391.758
505.668
52.583
2.857
-0.056
-0.293
-0.298
-0.325
-0.340
-0.332
-0.317
-0.273
-0.049
0.113
-0.118
-0.206
-0.197
-0.185
-0.157
-0.137
-0.119
-0.103
-0.079
-0.061
-0.050
-0.042
-0.037
-0.033
-0.030
-0.252
-0.267
-0.285
-0.298
-0.314
-0.328
-0.308
0.582
13.586
106.954
108.697
54.195
506.695
581.842
73.583
27.000
5.101
0.949
1.176
0.421
-0.208
-0.336
-0.328
-0.309
-0.280
-0.252
-0.236
-0.223
-0.204
-0.180
-0.155
-0.130
-0.113
-0.091
-0.073
-0.061
-0.054
-0.046
-0.041
-0.037
-0.031
-0.217
-0.234
-0.270
-0.314
-0.386
-0.458
-0.515
-0.270
0.355
1.828
2.711
8.660
52.725
75.813
855.731
3351.516
122.142
35.588
74.447
23.548
2.132
-0.190
-0.325
-0.311
-0.288
-0.257
-0.234
-0.214
-0.189
-0.162
-0.137
-0.115
-0.096
-0.082
-0.070
-0.061
-0.055
-0.050
-0.046
-0.041
-0.038
-0.197
-0.223
-0.251
-0.295
-0.359
-0.437
-0.494
-0.524
-0.452
-0.376
-0.262
0.355
2.881
46.378
5871.387
46794.281
424.499
1862.944
13486.825
1024.529
23.610
0.402
-0.304
-0.305
-0.284
-0.250
-0.219
-0.191
-0.160
-0.135
-0.118
-0.102
-0.088
-0.078
-0.069
-0.062
-0.058
-0.053
-0.050
-0.046
-0.041
0.268
-0.167
-0.175
-0.160
-0.142
-0.119
-0.104
-0.092
-0.083
-0.074
-0.064
-0.056
-0.048
-0.042
-0.037
-0.031
-0.026
-0.022
-0.019
-0.015
-0.011
-0.009
-0.005
-0.004
-0.005
-0.003
-0.003
-0.003
-0.002
-0.002
-0.002
-0.001
-0.001
-0.001
-0.001
-0.001
0.000
0.000
-0.001
-0.001
-0.001
-0.175
-0.183
-0.167
-0.150
-0.128
-0.109
-0.096
-0.084
-0.074
-0.065
-0.059
-0.050
-0.045
-0.039
-0.034
-0.029
-0.023
-0.020
-0.015
-0.013
-0.011
-0.009
-0.008
-0.006
-0.004
-0.004
-0.005
-0.003
-0.002
-0.003
-0.003
-0.002
-0.002
-0.002
-0.001
-0.001
0.000
0.000
0.000
0.000
0.000
-0.209
-0.180
-0.159
-0.138
-0.116
-0.100
-0.086
-0.077
-0.070
-0.064
-0.058
-0.051
-0.047
-0.039
-0.034
-0.029
-0.025
-0.020
-0.017
-0.014
-0.010
-0.008
-0.007
-0.007
-0.003
-0.003
-0.003
-0.004
-0.005
-0.004
-0.004
-0.003
-0.002
-0.001
-0.001
-0.001
0.000
0.000
0.000
0.000
0.
-0.237
-0.177
-0.149
-0.126
-0.109
-0.096
-0.086
-0.077
-0.069
-0.067
-0.060
-0.056
-0.052
-0.045
-0.036
-0.031
-0.027
-0.022
-0.017
-0.012
-0.010
-0.009
-0.007
-0.007
-0.005
-0.004
-0.004
-0.003
-0.005
-0.004
-0.004
-0.003
-0.003
-0.003
-0.002
-0.002
-0.001
-0.001
0.
0.
0.001
-0.232
-0.180
-0.152
-0.129
-0.111
-0.096
-0.086
-0.077
-0.071
-0.073
-0.073
-0.073
-0.069
-0.059
-0.048
-0.038
-0.029
-0.022
-0.016
-0.013
-0.011
-0.009
-0.008
-0.008
-0.007
-0.007
-0.005
-0.005
-0.006
-0.006
-0.005
-0.003
-0.002
-0.002
-0.002
-0.002
-0.001
-0.001
0.000
0.001
0.001
-0.232
-0.180
-0.155
-0.141
-0.120
-0.102
-0.090
-0.083
-0.086
-0.099
-0.120
-0.135
-0.133
-0.112
-0.084
-0.056
-0.038
-0.027
-0.018
-0.014
-0.011
-0.009
-0.009
-0.010
-0.010
-0.009
-0.007
-0.007
-0.006
-0.006
-0.004
-0.004
-0.003
-0.003
-0.003
-0.003
-0.002
-0.001
-0.001
0.000
0.000
1.176
13.561
8.605
0.269
-0.133
-0.113
-0.097
-0.098
-0.125
-0.181
-0.255
-0.312
-0.317
-0.269
-0.189
-0.113
-0.062
-0.038
-0.025
-0.019
-0.015
-0.012
-0.011
-0.012
-0.012
-0.012
-0.010
-0.009
-0.008
-0.007
-0.006
-0.005
-0.004
-0.004
-0.004
-0.003
-0.003
-0.002
-0.001
-0.001
0.
446.149
2446.814
1677.853
199.237
0.730
-0.122
-0.107
-0.118
-0.184
-0.248
-0.308
-0.363
-0.400
-0.415
-0.387
-0.237
-0.112
-0.056
-0.034
-0.025
-0.019
-0.016
-0.016
-0.016
-0.016
-0.015
-0.013
-0.011
-0.009
-0.008
-0.007
-0.006
-0.006
-0.005
-0.004
-0.004
-0.003
-0.003
-0.002
-0.002
0.000
13944.205
99999.867
99999.844
4099.162
65.578
-0.125
-0.115
-0.131
-0.165
-0.216
-0.280
-0.292
-0.376
-0.400
-0.381
-0.352
-0.207
-0.089
-0.044
-0.030
-0.022
-0.019
-0.019
-0.020
-0.018
-0.017
-0.017
-0.016
-0.015
-0.011
-0.009
-0.008
-0.007
-0.006
-0.005
-0.005
-0.004
-0.003
-0.003
-0.002
-0.002
84777.227
99999.867
99999.844
16074.849
158.803
-0.100
-0.119
-0.118
-0.138
0.004
3.182
11.473
7.052
0.769
-0.338
-0.305
-0.264
-0.120
-0.054
-0.035
-0.026
-0.023
-0.023
-0.022
-0.021
-0.021
-0.020
-0.019
-0.017
-0.016
-0.013
-0.012
-0.011
-0.009
-0.007
-0.006
-0.006
-0.004
-0.004
-0.003
-0.002
13944.182
99999.805
99999.805
4099.135
65.691
-0.144
-0.133
-0.123
-0.105
8.035
280.775
909.488
446.272
39.475
0.747
-0.242
-0.209
-0.137
-0.064
-0.040
-0.032
-0.026
-0.026
-0.026
-0.025
-0.024
-0.024
-0.022
-0.021
-0.019
-0.017
-0.015
-0.014
-0.013
-0.010
-0.009
-0.006
-0.006
-0.005
-0.004
-0.003
446.133
2446.778
1901.003
223.222
1.010
-0.176
-0.157
-0.138
0.283
250.343
6981.568
45280.340
13944.301
564.402
5.088
-0.150
-0.149
-0.122
-0.065
-0.043
-0.035
-0.032
-0.029
-0.029
-0.029
-0.028
-0.028
-0.028
-0.026
-0.024
-0.023
-0.020
-0.018
-0.016
-0.014
-0.012
-0.009
-0.008
-0.006
-0.005
-0.004
1.299
13.748
8.804
0.274
-0.205
-0.194
-0.173
-0.158
1.339
636.307
33431.359
100001.953
84777.617
1482.165
9.663
-0.096
-0.102
-0.089
-0.058
-0.045
-0.040
-0.036
-0.034
-0.034
-0.034
-0.035
-0.034
-0.035
-0.034
-0.033
-0.030
-0.026
-0.023
-0.020
-0.017
-0.015
-0.012
-0.010
-0.009
-0.007
-0.005
1.140
0.292
-0.156
-0.214
-0.211
-0.212
-0.184
-0.143
1.738
291.850
8389.757
52970.516
13950.916
564.547
2.696
-0.095
-0.084
-0.070
-0.054
-0.047
-0.044
-0.041
-0.041
-0.040
-0.040
-0.040
-0.041
-0.043
-0.044
-0.043
-0.039
-0.035
-0.030
-0.026
-0.022
-0.018
-0.017
-0.014
-0.011
-0.009
-0.007
8.020
2.243
0.067
-0.208
-0.220
-0.219
-0.199
-0.091
7.162
954.118
100712.273
11849.409
564.940
34.134
-0.078
-0.108
-0.091
-0.070
-0.058
-0.054
-0.049
-0.050
-0.049
-0.050
-0.045
-0.048
-0.051
-0.054
-0.057
-0.057
-0.052
-0.045
-0.038
-0.032
-0.027
-0.023
-0.021
-0.018
-0.015
-0.011
-0.009
15.255
3.827
0.199
-0.209
-0.228
-0.230
-0.219
-0.092
10.754
837.828
48275.793
5765.910
159.405
0.750
-0.135
-0.122
-0.100
-0.077
-0.065
-0.060
-0.056
-0.061
-0.064
-0.069
-0.072
-0.056
-0.061
-0.067
-0.073
-0.073
-0.067
-0.057
-0.047
-0.039
-0.033
-0.030
-0.027
-0.024
-0.021
-0.015
-0.012
5.828
1.611
0.004
-0.227
-0.240
-0.248
-0.228
-0.054
3.991
218.655
927.319
617.359
68.803
0.086
-0.151
-0.135
-0.108
-0.085
-0.072
-0.066
-0.073
-0.081
-0.097
-0.117
-0.131
-0.132
-0.117
-0.079
-0.087
-0.088
-0.081
-0.069
-0.057
-0.048
-0.041
-0.037
-0.035
-0.031
-0.027
-0.022
-0.015
0.613
0.086
-0.192
-0.242
-0.255
-0.255
-0.238
0.004
1.650
13.478
86.574
43.422
1.767
-0.184
-0.165
-0.149
-0.115
-0.093
-0.084
-0.082
-0.096
-0.127
-0.182
-0.250
-0.302
-0.304
-0.255
-0.189
-0.096
-0.098
-0.089
-0.077
-0.065
-0.055
-0.050
-0.047
-0.045
-0.040
-0.034
-0.027
-0.020
-0.173
-0.221
-0.237
-0.254
-0.267
-0.261
2.589
113.741
201.219
54.985
2.081
0.203
-0.186
-0.202
-0.179
-0.151
-0.120
-0.104
-0.098
-0.105
-0.138
-0.220
-0.351
-0.478
-0.531
-0.554
-0.524
-0.391
-0.237
-0.138
-0.093
-0.082
-0.072
-0.063
-0.059
-0.058
-0.054
-0.049
-0.042
-0.033
-0.025
-0.235
-0.239
-0.246
-0.269
-0.276
0.834
315.246
4680.894
13968.541
2458.654
127.891
-0.049
-0.230
-0.215
-0.187
-0.157
-0.131
-0.118
-0.116
-0.132
-0.198
-0.327
-0.406
-0.481
-0.539
-0.564
-0.550
-0.508
-0.398
-0.215
-0.122
-0.086
-0.078
-0.070
-0.068
-0.066
-0.063
-0.057
-0.048
-0.037
-0.028
-0.247
-0.245
-0.257
-0.276
-0.275
13.479
1901.786
100016.477
100089.734
45315.703
717.669
1.571
-0.244
-0.222
-0.195
-0.167
-0.149
-0.139
-0.138
-0.162
-0.244
-0.309
-0.382
-0.447
-0.355
-0.405
-0.534
-0.479
-0.418
-0.301
-0.155
-0.103
-0.083
-0.078
-0.075
-0.072
-0.067
-0.060
-0.050
-0.039
-0.029
-0.250
-0.249
-0.262
-0.278
-0.272
13.474
1901.372
100005.477
100024.023
45291.789
716.407
1.534
-0.251
-0.236
-0.208
-0.192
-0.181
-0.171
-0.172
-0.193
-0.238
-0.283
-0.297
0.918
4.797
4.566
0.524
-0.421
-0.364
-0.312
-0.180
-0.115
-0.092
-0.083
-0.079
-0.074
-0.067
-0.059
-0.049
-0.038
-0.029
-0.252
-0.255
-0.266
-0.271
-0.268
0.599
280.662
4675.704
12113.412
2447.570
126.730
-0.163
-0.265
-0.250
-0.223
-0.210
-0.203
-0.199
-0.205
-0.220
-0.241
-0.266
-0.004
5.753
29.349
23.507
3.952
-0.189
-0.296
-0.254
-0.178
-0.118
-0.097
-0.087
-0.079
-0.072
-0.064
-0.054
-0.046
-0.035
-0.027
-0.258
-0.262
-0.267
-0.268
-0.255
-0.151
2.793
101.339
177.849
52.294
0.407
-0.277
-0.274
-0.251
-0.229
-0.216
-0.215
-0.221
-0.233
-0.240
-0.236
-0.244
-0.071
7.694
56.434
39.594
3.792
-0.119
-0.238
-0.204
-0.158
-0.116
-0.099
-0.088
-0.078
-0.068
-0.059
-0.050
-0.041
-0.032
-0.025
-0.265
-0.267
-0.271
-0.258
0.044
1.965
5.811
3.842
0.688
-0.180
-0.270
-0.284
-0.277
-0.250
-0.042
0.620
0.363
-0.144
-0.219
-0.239
-0.250
-0.220
-0.200
0.953
11.255
7.572
0.390
-0.214
-0.201
-0.176
-0.144
-0.114
-0.098
-0.086
-0.075
-0.064
-0.053
-0.045
-0.038
-0.029
-0.023
-0.289
-0.287
-0.289
-0.178
1.956
26.395
120.928
66.142
7.177
0.203
-0.266
-0.281
-0.275
-0.061
5.789
58.763
33.305
1.963
0.048
-0.153
-0.052
0.609
1.207
0.592
0.048
-0.142
-0.227
-0.216
-0.189
-0.162
-0.142
-0.118
-0.099
-0.084
-0.071
-0.060
-0.050
-0.041
-0.034
-0.027
-0.022
-0.328
-0.321
-0.313
-0.078
5.180
120.914
886.688
336.854
21.145
0.756
-0.251
-0.276
-0.266
0.597
58.755
4011.774
1272.805
13.467
0.633
0.183
1.855
12.360
28.451
14.248
1.858
-0.055
-0.164
-0.195
-0.198
-0.168
-0.144
-0.124
-0.101
-0.083
-0.068
-0.056
-0.047
-0.037
-0.030
-0.025
-0.021
-0.358
-0.354
-0.340
-0.159
3.347
58.751
336.827
155.086
13.645
0.417
-0.267
-0.276
-0.268
0.413
38.253
1272.623
444.951
9.200
0.599
0.603
8.555
104.864
449.141
138.930
10.232
0.903
0.788
0.279
-0.112
-0.175
-0.151
-0.131
-0.103
-0.080
-0.064
-0.054
-0.045
-0.036
-0.029
-0.023
-0.020
-0.367
-0.343
-0.343
-0.301
0.456
6.432
21.109
13.608
1.932
-0.121
-0.285
-0.279
-0.272
-0.172
1.991
14.610
8.624
0.795
0.004
0.494
10.996
186.117
895.850
260.871
14.486
3.701
5.832
2.490
0.260
-0.152
-0.158
-0.138
-0.110
-0.083
-0.064
-0.052
-0.042
-0.035
-0.029
-0.022
-0.018
0.330
0.990
0.559
-0.127
-0.171
0.211
0.638
0.364
-0.158
-0.308
-0.302
-0.292
-0.274
-0.262
-0.207
-0.068
-0.120
-0.231
-0.244
0.002
3.668
35.788
109.427
47.283
5.311
6.092
11.037
4.737
0.491
-0.139
-0.161
-0.145
-0.120
-0.087
-0.065
-0.052
-0.041
-0.033
-0.028
-0.022
-0.017
15.026
41.443
23.639
3.335
1.152
0.452
-0.126
-0.326
-0.344
-0.339
-0.327
-0.306
-0.285
-0.272
-0.265
-0.261
-0.274
-0.280
-0.278
-0.247
0.221
2.242
4.926
2.847
0.829
2.612
5.217
2.688
0.515
-0.107
-0.173
-0.155
-0.132
-0.094
-0.069
-0.052
-0.042
-0.033
-0.028
-0.023
-0.018
236.356
1597.204
506.869
36.034
30.378
13.606
1.537
-0.132
-0.281
-0.341
-0.334
-0.310
-0.297
-0.288
-0.277
-0.272
-0.276
-0.287
-0.279
-0.275
-0.265
-0.181
-0.076
-0.154
-0.033
1.721
8.688
15.630
5.328
0.568
-0.137
-0.161
-0.138
-0.105
-0.073
-0.054
-0.044
-0.035
-0.028
-0.023
-0.020
676.471
9471.021
1866.591
183.626
506.867
155.254
11.480
9.652
4.583
0.182
-0.320
-0.311
-0.298
-0.283
-0.276
-0.268
-0.264
-0.268
-0.276
-0.275
-0.285
-0.301
-0.294
-0.254
0.445
8.418
94.895
199.920
46.641
3.468
-0.006
-0.156
-0.134
-0.117
-0.081
-0.058
-0.044
-0.036
-0.028
-0.023
-0.020
122.334
769.057
269.967
274.181
1375.694
297.889
135.136
1424.328
304.212
9.191
0.153
-0.207
-0.285
-0.283
-0.271
-0.266
-0.256
-0.257
-0.257
-0.271
-0.291
-0.295
-0.281
0.688
17.326
57.985
206.719
505.787
94.769
5.288
0.057
-0.149
-0.131
-0.116
-0.085
-0.060
-0.044
-0.036
-0.028
-0.024
-0.021
6.455
19.069
13.843
48.155
155.288
63.896
1971.027
100052.625
12945.287
48.587
6.883
1.589
0.084
-0.094
-0.208
-0.274
-0.267
-0.263
-0.261
-0.262
-0.279
-0.286
-0.152
11.164
1844.519
28308.250
272.651
86.232
23.699
2.059
-0.050
-0.147
-0.128
-0.113
-0.085
-0.061
-0.046
-0.037
-0.029
-0.025
-0.021
-0.043
0.326
0.596
2.761
5.832
8.724
523.103
24159.031
1669.312
140.001
121.379
20.563
7.656
7.191
1.947
-0.035
-0.284
-0.288
-0.285
-0.281
-0.283
-0.279
-0.102
16.713
4910.962
100000.422
447.782
7.601
1.850
0.136
-0.149
-0.144
-0.128
-0.111
-0.083
-0.060
-0.046
-0.036
-0.032
-0.027
-0.022
-0.312
-0.310
-0.297
-0.190
-0.061
0.498
11.404
54.470
67.979
669.020
668.888
88.543
387.781
440.941
52.280
2.424
-0.202
-0.302
-0.308
-0.306
-0.304
-0.292
-0.248
1.980
58.756
196.980
19.326
0.590
-0.082
-0.170
-0.164
-0.139
-0.124
-0.104
-0.077
-0.059
-0.048
-0.040
-0.036
-0.031
-0.023
-0.294
-0.290
-0.302
-0.320
-0.328
-0.310
-0.011
1.712
23.939
227.445
264.802
366.603
41629.707
76276.547
768.664
11.038
0.026
-0.300
-0.290
-0.311
-0.319
-0.313
-0.300
-0.193
0.502
1.150
0.190
-0.189
-0.197
-0.183
-0.160
-0.136
-0.117
-0.092
-0.071
-0.059
-0.049
-0.041
-0.038
-0.033
-0.029
-0.260
-0.268
-0.286
-0.308
-0.320
-0.323
-0.327
-0.022
2.984
13.783
21.874
444.477
76276.852
99999.961
888.313
14.532
0.965
0.586
1.051
0.366
-0.202
-0.323
-0.314
-0.300
-0.268
-0.234
-0.219
-0.206
-0.195
-0.178
-0.152
-0.123
-0.099
-0.080
-0.068
-0.060
-0.051
-0.045
-0.040
-0.036
-0.032
-0.223
-0.233
-0.266
-0.288
-0.311
-0.321
-0.327
-0.311
-0.122
0.358
2.373
46.755
667.423
888.503
93.374
38.756
9.581
26.738
58.775
18.956
1.729
-0.192
-0.318
-0.315
-0.289
-0.255
-0.225
-0.202
-0.175
-0.148
-0.128
-0.107
-0.089
-0.078
-0.069
-0.061
-0.054
-0.049
-0.046
-0.041
-0.037
-0.224
-0.244
-0.270
-0.301
-0.335
-0.315
-0.318
-0.322
-0.319
-0.331
-0.093
2.143
11.050
15.446
49.093
91.160
46.150
1186.451
7966.502
667.909
19.072
0.323
-0.300
-0.308
-0.296
-0.262
-0.230
-0.191
-0.158
-0.132
-0.116
-0.098
-0.085
-0.077
-0.068
-0.063
-0.058
-0.053
-0.050
-0.046
-0.041
-0.163
-0.192
-0.174
-0.156
-0.134
-0.115
-0.102
-0.090
-0.081
-0.073
-0.065
-0.055
-0.050
-0.045
-0.042
-0.034
-0.029
-0.024
-0.020
-0.016
-0.014
-0.012
-0.010
-0.008
-0.007
-0.006
-0.006
-0.005
-0.003
-0.002
-0.002
-0.002
-0.002
-0.002
-0.002
-0.001
-0.001
-0.001
-0.001
-0.001
0.000
-0.201
-0.185
-0.164
-0.143
-0.123
-0.107
-0.094
-0.082
-0.075
-0.065
-0.059
-0.051
-0.046
-0.043
-0.039
-0.033
-0.028
-0.024
-0.020
-0.015
-0.014
-0.012
-0.009
-0.007
-0.007
-0.006
-0.006
-0.006
-0.004
-0.003
-0.003
-0.003
-0.002
-0.002
-0.001
-0.001
-0.001
0.000
0.000
0.000
0.
-0.216
-0.184
-0.153
-0.130
-0.113
-0.097
-0.086
-0.075
-0.068
-0.062
-0.056
-0.053
-0.045
-0.041
-0.034
-0.031
-0.028
-0.022
-0.019
-0.016
-0.013
-0.011
-0.009
-0.008
-0.006
-0.006
-0.004
-0.005
-0.005
-0.004
-0.005
-0.005
-0.003
-0.002
-0.001
-0.001
-0.001
0.000
0.000
0.000
0.000
-0.254
-0.178
-0.141
-0.119
-0.104
-0.092
-0.082
-0.073
-0.066
-0.063
-0.059
-0.055
-0.050
-0.042
-0.036
-0.032
-0.029
-0.022
-0.019
-0.015
-0.012
-0.010
-0.010
-0.009
-0.008
-0.006
-0.005
-0.005
-0.004
-0.005
-0.006
-0.006
-0.004
-0.003
-0.003
-0.002
-0.002
-0.001
0.000
0.
0.
-0.249
-0.176
-0.138
-0.117
-0.101
-0.090
-0.082
-0.071
-0.069
-0.068
-0.067
-0.066
-0.061
-0.052
-0.044
-0.037
-0.029
-0.025
-0.019
-0.016
-0.013
-0.011
-0.010
-0.011
-0.011
-0.009
-0.008
-0.006
-0.005
-0.006
-0.006
-0.004
-0.003
-0.004
-0.002
-0.003
-0.002
-0.001
0.000
0.000
0.001
-0.255
-0.178
-0.145
-0.124
-0.107
-0.093
-0.082
-0.075
-0.076
-0.085
-0.095
-0.102
-0.098
-0.086
-0.069
-0.049
-0.036
-0.028
-0.020
-0.016
-0.013
-0.011
-0.013
-0.012
-0.012
-0.012
-0.010
-0.007
-0.007
-0.007
-0.007
-0.005
-0.004
-0.003
-0.003
-0.002
-0.002
-0.002
-0.001
-0.001
0.000
-0.142
0.741
0.442
-0.106
-0.119
-0.101
-0.088
-0.085
-0.100
-0.131
-0.175
-0.214
-0.219
-0.187
-0.132
-0.083
-0.052
-0.035
-0.025
-0.020
-0.015
-0.016
-0.014
-0.014
-0.014
-0.013
-0.012
-0.010
-0.009
-0.009
-0.008
-0.006
-0.006
-0.004
-0.003
-0.003
-0.002
-0.002
-0.002
-0.001
0.000
82.075
353.552
280.720
22.333
-0.002
-0.109
-0.097
-0.099
-0.137
-0.197
-0.247
-0.289
-0.323
-0.336
-0.270
-0.158
-0.085
-0.048
-0.032
-0.025
-0.022
-0.019
-0.019
-0.019
-0.017
-0.017
-0.016
-0.013
-0.011
-0.010
-0.009
-0.008
-0.008
-0.007
-0.004
-0.004
-0.003
-0.003
-0.002
-0.002
-0.001
1159.186
9173.239
6101.228
501.673
4.354
-0.115
-0.104
-0.108
-0.134
-0.170
-0.213
-0.262
-0.295
-0.311
-0.305
-0.266
-0.140
-0.069
-0.041
-0.030
-0.024
-0.022
-0.021
-0.022
-0.022
-0.020
-0.019
-0.018
-0.016
-0.015
-0.010
-0.010
-0.009
-0.008
-0.007
-0.006
-0.004
-0.003
-0.003
-0.003
-0.002
3597.728
45280.234
24832.205
1310.251
16.212
-0.110
-0.113
-0.106
-0.115
-0.134
0.019
0.496
0.267
-0.216
-0.260
-0.244
-0.187
-0.090
-0.050
-0.034
-0.029
-0.028
-0.027
-0.025
-0.024
-0.024
-0.024
-0.022
-0.021
-0.018
-0.016
-0.015
-0.012
-0.010
-0.009
-0.008
-0.006
-0.005
-0.004
-0.003
-0.003
1159.175
9173.216
6101.201
501.646
5.349
-0.142
-0.130
-0.118
-0.107
0.030
8.207
37.297
19.220
1.720
-0.157
-0.185
-0.168
-0.099
-0.056
-0.040
-0.035
-0.032
-0.030
-0.029
-0.028
-0.028
-0.028
-0.027
-0.026
-0.024
-0.023
-0.019
-0.017
-0.015
-0.012
-0.010
-0.008
-0.007
-0.006
-0.004
-0.004
82.872
353.519
280.676
25.960
0.156
-0.171
-0.150
-0.131
-0.118
5.458
250.351
715.520
353.624
19.465
0.116
-0.132
-0.121
-0.091
-0.057
-0.043
-0.040
-0.036
-0.035
-0.035
-0.034
-0.033
-0.034
-0.035
-0.034
-0.031
-0.030
-0.025
-0.023
-0.019
-0.017
-0.013
-0.011
-0.009
-0.007
-0.006
-0.004
0.040
1.517
1.396
-0.006
-0.204
-0.183
-0.150
-0.147
-0.107
21.735
565.741
2156.689
909.566
82.048
0.051
-0.100
-0.089
-0.073
-0.056
-0.046
-0.044
-0.041
-0.040
-0.040
-0.040
-0.040
-0.044
-0.046
-0.047
-0.047
-0.042
-0.036
-0.030
-0.026
-0.021
-0.018
-0.015
-0.012
-0.010
-0.007
-0.006
-0.166
-0.204
-0.223
-0.212
-0.202
-0.195
-0.168
-0.155
0.912
113.252
631.582
1071.660
415.626
21.456
-0.087
-0.098
-0.082
-0.067
-0.057
-0.051
-0.050
-0.047
-0.047
-0.046
-0.048
-0.051
-0.056
-0.065
-0.070
-0.070
-0.062
-0.052
-0.041
-0.033
-0.028
-0.023
-0.020
-0.016
-0.013
-0.010
-0.008
0.035
-0.118
-0.205
-0.206
-0.202
-0.195
-0.185
-0.117
83.459
2196.335
19011.895
9372.902
658.872
4.878
-0.127
-0.111
-0.093
-0.074
-0.064
-0.058
-0.055
-0.056
-0.058
-0.053
-0.054
-0.062
-0.074
-0.093
-0.105
-0.106
-0.094
-0.075
-0.058
-0.044
-0.036
-0.030
-0.027
-0.022
-0.018
-0.014
-0.011
0.160
-0.078
-0.193
-0.201
-0.196
-0.212
-0.206
0.065
281.858
13975.489
100282.797
100103.180
2451.952
33.603
-0.147
-0.126
-0.103
-0.082
-0.072
-0.065
-0.067
-0.069
-0.076
-0.082
-0.065
-0.075
-0.099
-0.128
-0.150
-0.155
-0.137
-0.106
-0.077
-0.057
-0.047
-0.040
-0.036
-0.032
-0.027
-0.021
-0.015
-0.032
-0.142
-0.203
-0.200
-0.211
-0.230
-0.229
-0.118
159.004
6104.471
72296.578
33434.895
1311.055
13.583
-0.166
-0.142
-0.112
-0.090
-0.080
-0.078
-0.082
-0.094
-0.120
-0.149
-0.169
-0.171
-0.119
-0.157
-0.191
-0.197
-0.175
-0.132
-0.097
-0.073
-0.060
-0.054
-0.051
-0.045
-0.038
-0.030
-0.020
-0.187
-0.204
-0.212
-0.213
-0.227
-0.240
-0.246
-0.163
7.041
397.276
1678.236
1159.401
141.804
0.207
-0.181
-0.153
-0.120
-0.101
-0.091
-0.092
-0.109
-0.155
-0.237
-0.331
-0.401
-0.415
-0.354
-0.173
-0.202
-0.211
-0.192
-0.149
-0.111
-0.087
-0.077
-0.072
-0.067
-0.061
-0.053
-0.041
-0.029
-0.224
-0.217
-0.220
-0.227
-0.240
-0.238
8.503
199.143
397.061
143.579
15.281
8.514
0.071
-0.222
-0.196
-0.157
-0.127
-0.112
-0.105
-0.117
-0.162
-0.273
-0.405
-0.472
-0.525
-0.550
-0.541
-0.496
-0.192
-0.198
-0.179
-0.150
-0.120
-0.101
-0.093
-0.085
-0.076
-0.068
-0.060
-0.052
-0.037
-0.230
-0.225
-0.229
-0.240
-0.245
2.570
635.125
16074.923
52829.699
6981.639
250.225
0.052
-0.261
-0.239
-0.201
-0.165
-0.141
-0.128
-0.127
-0.150
-0.233
-0.320
-0.397
-0.481
-0.540
-0.573
-0.558
-0.506
-0.449
-0.294
-0.159
-0.140
-0.122
-0.112
-0.106
-0.095
-0.084
-0.073
-0.064
-0.057
-0.042
-0.235
-0.234
-0.238
-0.245
-0.244
42.020
5337.855
100000.109
100000.781
100000.328
1482.069
4.157
-0.268
-0.244
-0.205
-0.181
-0.164
-0.154
-0.154
-0.185
-0.243
-0.296
-0.327
1.189
5.850
4.834
0.497
-0.481
-0.417
-0.360
-0.205
-0.128
-0.121
-0.118
-0.115
-0.104
-0.090
-0.078
-0.068
-0.059
-0.044
-0.236
-0.233
-0.240
-0.252
-0.251
42.415
5337.835
99999.906
100000.195
100000.016
1482.015
4.151
-0.272
-0.250
-0.224
-0.209
-0.199
-0.187
-0.185
-0.210
-0.236
-0.275
1.533
41.801
177.840
141.846
22.745
0.676
-0.365
-0.308
-0.222
-0.140
-0.116
-0.116
-0.119
-0.110
-0.095
-0.081
-0.070
-0.058
-0.042
-0.234
-0.235
-0.247
-0.262
-0.272
3.154
635.109
13944.133
52829.258
6981.372
250.155
0.027
-0.278
-0.263
-0.242
-0.229
-0.219
-0.216
-0.222
-0.228
-0.239
-0.213
10.143
446.149
2446.793
1677.831
199.210
4.158
-0.277
-0.250
-0.206
-0.138
-0.115
-0.110
-0.111
-0.110
-0.097
-0.082
-0.068
-0.052
-0.038
-0.237
-0.239
-0.251
-0.266
-0.278
-0.203
7.867
199.133
353.448
126.602
1.576
-0.297
-0.285
-0.265
-0.247
-0.232
-0.229
-0.222
-0.229
-0.253
-0.253
-0.232
21.843
909.350
6101.162
4099.098
397.034
4.892
-0.215
-0.203
-0.172
-0.129
-0.112
-0.105
-0.101
-0.098
-0.087
-0.071
-0.058
-0.044
-0.032
-0.250
-0.253
-0.256
-0.273
-0.249
-0.077
0.207
0.310
0.262
-0.187
-0.286
-0.301
-0.284
-0.252
0.065
1.318
0.999
0.387
0.306
-0.056
-0.218
-0.172
4.262
314.915
1482.058
1159.153
141.756
0.428
-0.213
-0.181
-0.152
-0.125
-0.109
-0.101
-0.094
-0.085
-0.073
-0.059
-0.047
-0.037
-0.028
-0.274
-0.273
-0.274
-0.276
-0.086
1.219
3.375
2.181
0.288
-0.231
-0.292
-0.292
-0.282
0.096
12.773
197.070
107.670
9.353
5.871
1.668
0.711
2.047
1.945
7.443
82.085
52.330
1.976
-0.243
-0.218
-0.188
-0.153
-0.127
-0.109
-0.098
-0.088
-0.077
-0.061
-0.050
-0.040
-0.031
-0.025
-0.315
-0.307
-0.305
-0.283
0.165
3.365
9.850
6.426
0.963
-0.182
-0.287
-0.284
-0.271
1.291
230.855
100000.195
17834.041
59.880
29.890
7.380
10.646
53.101
43.039
7.422
0.570
-0.176
-0.257
-0.253
-0.229
-0.193
-0.165
-0.135
-0.113
-0.096
-0.082
-0.068
-0.056
-0.043
-0.035
-0.028
-0.023
-0.349
-0.349
-0.340
-0.316
0.028
2.153
5.760
4.184
0.641
-0.201
-0.280
-0.278
-0.273
0.957
106.174
17829.520
4016.679
45.805
26.774
9.484
67.280
670.719
512.904
41.090
2.174
-0.135
-0.232
-0.244
-0.238
-0.196
-0.164
-0.139
-0.113
-0.092
-0.074
-0.061
-0.050
-0.041
-0.031
-0.025
-0.021
-0.340
-0.311
-0.326
-0.344
-0.250
0.243
0.925
0.619
-0.065
-0.269
-0.279
-0.278
-0.278
-0.115
3.882
38.368
23.288
6.233
5.362
4.759
75.284
773.121
590.510
46.991
2.512
-0.035
-0.098
-0.171
-0.218
-0.195
-0.166
-0.141
-0.110
-0.088
-0.069
-0.056
-0.047
-0.037
-0.030
-0.023
-0.019
1.029
2.625
1.656
0.060
-0.326
-0.312
-0.247
-0.268
-0.314
-0.314
-0.296
-0.289
-0.277
-0.267
-0.179
0.103
0.103
0.217
0.236
0.933
12.551
60.451
55.614
9.985
0.744
-0.069
0.012
-0.104
-0.200
-0.189
-0.164
-0.144
-0.112
-0.085
-0.068
-0.054
-0.043
-0.036
-0.029
-0.023
-0.017
41.966
175.862
83.847
7.144
0.193
-0.280
-0.349
-0.356
-0.344
-0.333
-0.315
-0.296
-0.287
-0.279
-0.270
-0.273
-0.284
-0.278
-0.269
-0.157
0.693
2.671
2.592
0.679
-0.149
-0.187
-0.075
-0.107
-0.176
-0.188
-0.167
-0.146
-0.117
-0.086
-0.066
-0.051
-0.043
-0.035
-0.030
-0.022
-0.018
1860.939
62122.098
6717.244
84.762
3.533
0.608
0.034
1.484
1.083
-0.279
-0.321
-0.305
-0.295
-0.292
-0.287
-0.284
-0.288
-0.299
-0.293
-0.281
-0.248
-0.195
-0.196
-0.257
-0.276
-0.121
0.334
0.607
0.200
-0.129
-0.177
-0.151
-0.123
-0.090
-0.066
-0.053
-0.044
-0.036
-0.030
-0.024
-0.021
11289.659
99999.742
93990.180
231.231
12.100
4.749
67.729
358.521
283.102
26.890
-0.235
-0.305
-0.298
-0.287
-0.281
-0.281
-0.282
-0.285
-0.286
-0.284
-0.290
-0.302
-0.300
-0.278
-0.088
0.547
2.545
3.820
1.620
0.079
-0.168
-0.152
-0.127
-0.098
-0.071
-0.055
-0.043
-0.037
-0.029
-0.025
-0.021
769.106
13486.813
2531.650
58.279
13.863
16.997
617.693
4044.501
2898.292
319.940
2.070
-0.295
-0.293
-0.283
-0.276
-0.271
-0.268
-0.271
-0.269
-0.277
-0.290
-0.291
-0.283
0.303
8.616
19.900
7.472
6.659
2.514
0.185
-0.155
-0.148
-0.129
-0.101
-0.073
-0.056
-0.042
-0.035
-0.029
-0.025
-0.021
18.887
66.088
33.359
5.933
4.484
25.754
1418.292
43484.652
7014.357
467.987
4.135
-0.053
-0.083
-0.075
-0.200
-0.271
-0.266
-0.263
-0.265
-0.264
-0.276
-0.277
-0.187
5.764
376.349
2229.942
80.429
3.468
0.933
0.000
-0.166
-0.147
-0.128
-0.101
-0.073
-0.056
-0.043
-0.035
-0.029
-0.025
-0.021
0.286
0.903
0.548
0.156
0.304
5.399
381.123
4259.965
1329.529
127.080
4.186
2.502
6.559
7.148
1.948
-0.036
-0.281
-0.283
-0.282
-0.277
-0.277
-0.270
-0.162
7.523
744.159
7435.483
144.386
1.930
0.005
-0.154
-0.169
-0.142
-0.126
-0.097
-0.070
-0.055
-0.045
-0.036
-0.032
-0.027
-0.024
-0.317
-0.302
-0.321
-0.322
-0.306
0.172
9.141
54.308
32.231
9.907
10.546
35.492
385.322
505.436
52.282
2.420
-0.191
-0.305
-0.306
-0.297
-0.295
-0.284
-0.248
1.129
28.928
78.775
9.847
0.175
-0.188
-0.184
-0.162
-0.139
-0.115
-0.088
-0.068
-0.056
-0.047
-0.038
-0.035
-0.029
-0.024
-0.298
-0.293
-0.311
-0.325
-0.338
-0.318
-0.138
0.314
1.326
4.844
11.886
386.571
50768.645
99999.711
886.658
12.211
0.035
-0.305
-0.304
-0.304
-0.299
-0.291
-0.285
-0.217
0.284
0.633
0.042
-0.186
-0.188
-0.180
-0.155
-0.129
-0.102
-0.080
-0.064
-0.055
-0.048
-0.041
-0.036
-0.033
-0.031
-0.264
-0.286
-0.305
-0.327
-0.338
-0.337
-0.338
-0.303
-0.009
0.801
8.150
505.761
93989.641
99999.711
1024.587
13.697
0.114
-0.049
0.100
-0.048
-0.251
-0.301
-0.294
-0.286
-0.256
-0.230
-0.210
-0.195
-0.181
-0.161
-0.133
-0.108
-0.088
-0.073
-0.064
-0.057
-0.050
-0.044
-0.039
-0.035
-0.034
-0.256
-0.278
-0.310
-0.335
-0.351
-0.352
-0.342
-0.333
-0.306
-0.178
1.779
52.287
768.598
1024.595
84.323
4.022
0.890
4.753
10.053
5.883
1.115
-0.213
-0.314
-0.320
-0.298
-0.261
-0.228
-0.198
-0.167
-0.136
-0.114
-0.096
-0.083
-0.073
-0.065
-0.058
-0.053
-0.048
-0.043
-0.040
-0.038
-0.255
-0.302
-0.361
-0.399
-0.419
-0.406
-0.361
-0.339
-0.321
-0.309
-0.088
2.150
10.950
12.320
4.020
1.473
6.111
66.861
169.908
97.636
13.403
0.292
-0.312
-0.324
-0.318
-0.287
-0.262
-0.208
-0.160
-0.130
-0.110
-0.094
-0.084
-0.075
-0.067
-0.063
-0.057
-0.054
-0.049
-0.048
-0.043
-0.202
-0.191
-0.171
-0.146
-0.130
-0.113
-0.100
-0.092
-0.082
-0.076
-0.068
-0.059
-0.055
-0.049
-0.047
-0.040
-0.035
-0.032
-0.026
-0.024
-0.019
-0.017
-0.016
-0.013
-0.011
-0.008
-0.008
-0.007
-0.005
-0.004
-0.002
-0.003
-0.002
-0.002
-0.002
-0.002
-0.001
-0.001
-0.001
-0.001
-0.001
-0.200
-0.184
-0.159
-0.135
-0.118
-0.104
-0.092
-0.084
-0.076
-0.069
-0.059
-0.054
-0.050
-0.046
-0.043
-0.038
-0.032
-0.029
-0.024
-0.021
-0.018
-0.017
-0.013
-0.009
-0.009
-0.008
-0.008
-0.006
-0.005
-0.005
-0.004
-0.004
-0.003
-0.001
-0.001
-0.001
-0.001
0.000
0.000
0.000
0.000
-0.217
-0.185
-0.146
-0.122
-0.106
-0.095
-0.086
-0.078
-0.070
-0.062
-0.058
-0.054
-0.048
-0.045
-0.041
-0.035
-0.032
-0.027
-0.023
-0.019
-0.018
-0.014
-0.011
-0.010
-0.009
-0.008
-0.008
-0.006
-0.005
-0.004
-0.004
-0.004
-0.002
-0.002
-0.001
-0.001
-0.001
0.000
0.000
0.000
0.000
-0.256
-0.194
-0.132
-0.112
-0.100
-0.090
-0.081
-0.072
-0.067
-0.063
-0.057
-0.054
-0.048
-0.045
-0.038
-0.035
-0.031
-0.026
-0.021
-0.018
-0.016
-0.014
-0.012
-0.012
-0.010
-0.009
-0.008
-0.007
-0.007
-0.006
-0.005
-0.005
-0.004
-0.003
-0.003
-0.002
-0.001
-0.002
-0.001
0.000
0.000
-0.329
-0.175
-0.133
-0.112
-0.098
-0.087
-0.080
-0.070
-0.066
-0.063
-0.060
-0.058
-0.054
-0.049
-0.043
-0.036
-0.032
-0.025
-0.021
-0.018
-0.016
-0.012
-0.014
-0.015
-0.013
-0.011
-0.010
-0.010
-0.007
-0.006
-0.006
-0.007
-0.005
-0.005
-0.004
-0.002
-0.002
-0.001
-0.001
0.000
0.001
-0.274
-0.176
-0.138
-0.120
-0.105
-0.091
-0.080
-0.073
-0.070
-0.071
-0.074
-0.076
-0.073
-0.066
-0.056
-0.044
-0.034
-0.029
-0.022
-0.019
-0.016
-0.016
-0.015
-0.015
-0.014
-0.013
-0.013
-0.011
-0.009
-0.007
-0.008
-0.006
-0.005
-0.004
-0.003
-0.003
-0.002
-0.002
0.000
0.
0.000
-0.241
-0.150
-0.128
-0.141
-0.122
-0.106
-0.091
-0.079
-0.082
-0.090
-0.113
-0.129
-0.132
-0.113
-0.088
-0.062
-0.045
-0.035
-0.028
-0.022
-0.020
-0.019
-0.018
-0.017
-0.016
-0.015
-0.015
-0.013
-0.012
-0.009
-0.009
-0.008
-0.007
-0.006
-0.005
-0.004
-0.003
-0.002
-0.002
0.000
-0.001
0.686
6.083
4.709
0.436
-0.142
-0.124
-0.105
-0.090
-0.096
-0.129
-0.178
-0.217
-0.233
-0.213
-0.156
-0.097
-0.063
-0.043
-0.031
-0.028
-0.024
-0.024
-0.022
-0.021
-0.022
-0.019
-0.017
-0.016
-0.014
-0.012
-0.011
-0.009
-0.009
-0.008
-0.006
-0.004
-0.004
-0.003
-0.002
-0.002
-0.001
27.649
158.804
126.743
12.237
0.130
-0.152
-0.119
-0.101
-0.108
-0.131
-0.157
-0.189
-0.216
-0.232
-0.232
-0.157
-0.091
-0.053
-0.038
-0.032
-0.029
-0.027
-0.025
-0.025
-0.024
-0.022
-0.021
-0.020
-0.019
-0.018
-0.011
-0.011
-0.011
-0.009
-0.008
-0.007
-0.005
-0.004
-0.003
-0.003
-0.002
85.621
353.562
280.725
36.235
0.720
-0.182
-0.135
-0.107
-0.097
-0.107
-0.128
-0.152
-0.176
-0.189
-0.192
-0.184
-0.112
-0.064
-0.045
-0.036
-0.032
-0.031
-0.030
-0.030
-0.029
-0.027
-0.028
-0.026
-0.024
-0.023
-0.019
-0.016
-0.014
-0.011
-0.010
-0.009
-0.008
-0.006
-0.004
-0.003
-0.003
32.373
158.789
126.728
16.480
0.250
-0.199
-0.152
-0.123
-0.107
-0.101
-0.089
0.012
-0.016
-0.132
-0.145
-0.142
-0.116
-0.071
-0.050
-0.042
-0.038
-0.036
-0.035
-0.034
-0.034
-0.032
-0.033
-0.033
-0.032
-0.030
-0.027
-0.023
-0.020
-0.017
-0.014
-0.011
-0.009
-0.007
-0.006
-0.004
-0.003
2.163
11.236
9.326
1.403
-0.232
-0.204
-0.168
-0.133
-0.118
-0.113
0.208
1.655
0.640
-0.062
-0.111
-0.104
-0.098
-0.069
-0.053
-0.046
-0.045
-0.040
-0.039
-0.040
-0.039
-0.041
-0.042
-0.045
-0.045
-0.043
-0.040
-0.033
-0.028
-0.023
-0.020
-0.015
-0.012
-0.010
-0.008
-0.006
-0.005
-0.247
-0.101
-0.151
-0.277
-0.243
-0.205
-0.134
-0.133
-0.133
0.308
4.844
8.659
2.746
-0.051
-0.104
-0.094
-0.081
-0.066
-0.056
-0.051
-0.048
-0.046
-0.045
-0.047
-0.050
-0.052
-0.059
-0.067
-0.074
-0.073
-0.064
-0.053
-0.040
-0.032
-0.026
-0.022
-0.018
-0.014
-0.012
-0.009
-0.007
-0.243
-0.256
-0.259
-0.243
-0.220
-0.147
-0.152
-0.153
4.302
281.021
1311.505
911.728
114.023
0.120
-0.122
-0.108
-0.086
-0.070
-0.062
-0.056
-0.055
-0.053
-0.053
-0.054
-0.060
-0.071
-0.087
-0.113
-0.130
-0.131
-0.117
-0.088
-0.064
-0.047
-0.035
-0.029
-0.024
-0.021
-0.016
-0.013
-0.009
-0.225
-0.229
-0.225
-0.216
-0.200
-0.167
-0.174
0.067
250.363
12113.187
100003.445
99616.664
2447.129
26.728
-0.140
-0.123
-0.099
-0.079
-0.072
-0.063
-0.061
-0.063
-0.060
-0.064
-0.072
-0.093
-0.135
-0.189
-0.235
-0.242
-0.204
-0.149
-0.099
-0.067
-0.050
-0.041
-0.034
-0.029
-0.024
-0.018
-0.013
-0.204
-0.201
-0.193
-0.183
-0.171
-0.185
-0.201
1.553
909.445
100000.727
100002.680
100001.641
16075.100
158.776
-0.143
-0.140
-0.111
-0.090
-0.080
-0.074
-0.074
-0.077
-0.085
-0.072
-0.085
-0.120
-0.188
-0.275
-0.347
-0.371
-0.325
-0.229
-0.147
-0.094
-0.069
-0.057
-0.051
-0.045
-0.037
-0.027
-0.019
-0.201
-0.192
-0.182
-0.176
-0.192
-0.207
-0.231
0.437
501.582
45280.367
100000.297
100000.109
6981.462
81.970
-0.174
-0.157
-0.123
-0.100
-0.090
-0.086
-0.091
-0.105
-0.135
-0.168
-0.099
-0.140
-0.218
-0.293
-0.356
-0.409
-0.408
-0.310
-0.195
-0.124
-0.093
-0.082
-0.072
-0.063
-0.055
-0.043
-0.029
-0.206
-0.197
-0.189
-0.198
-0.210
-0.239
-0.256
-0.227
42.036
1310.153
9173.175
5337.860
396.997
2.261
-0.201
-0.172
-0.137
-0.114
-0.101
-0.102
-0.119
-0.171
-0.260
-0.372
-0.442
-0.457
-0.210
-0.257
-0.312
-0.359
-0.393
-0.332
-0.224
-0.152
-0.118
-0.096
-0.081
-0.071
-0.062
-0.055
-0.042
-0.213
-0.204
-0.206
-0.216
-0.233
-0.232
2.217
66.368
141.744
34.215
101.118
53.486
2.092
-0.232
-0.223
-0.186
-0.150
-0.127
-0.117
-0.127
-0.177
-0.290
-0.372
-0.437
-0.491
-0.519
-0.513
-0.225
-0.267
-0.305
-0.336
-0.307
-0.222
-0.168
-0.130
-0.107
-0.093
-0.080
-0.068
-0.059
-0.053
-0.216
-0.211
-0.220
-0.232
-0.253
1.235
223.166
3160.753
7997.848
1677.803
101.117
-0.178
-0.300
-0.278
-0.235
-0.200
-0.164
-0.146
-0.141
-0.161
-0.234
-0.292
-0.364
-0.398
-0.212
-0.275
-0.518
-0.483
-0.431
-0.257
-0.276
-0.248
-0.199
-0.167
-0.137
-0.116
-0.100
-0.085
-0.075
-0.064
-0.056
-0.215
-0.212
-0.231
-0.248
-0.247
12.116
1310.144
61741.516
99999.742
24832.129
501.541
1.146
-0.285
-0.260
-0.249
-0.215
-0.190
-0.174
-0.169
-0.191
-0.226
-0.272
0.133
8.996
37.930
31.596
6.073
-0.218
-0.400
-0.343
-0.208
-0.189
-0.168
-0.154
-0.135
-0.123
-0.106
-0.092
-0.080
-0.068
-0.058
-0.211
-0.214
-0.240
-0.266
-0.262
13.184
1310.131
61741.504
99999.711
24832.082
501.522
1.358
-0.302
-0.279
-0.255
-0.239
-0.222
-0.205
-0.198
-0.208
-0.227
-0.177
12.078
446.173
2155.770
1677.844
199.214
5.282
-0.320
-0.291
-0.241
-0.154
-0.147
-0.146
-0.133
-0.125
-0.114
-0.100
-0.083
-0.069
-0.059
-0.211
-0.216
-0.249
-0.282
-0.315
1.851
223.144
3160.737
7997.804
1677.717
83.145
-0.063
-0.322
-0.300
-0.275
-0.259
-0.247
-0.242
-0.240
-0.237
-0.239
0.024
199.157
9173.192
99999.789
99614.297
2779.671
49.017
-0.068
-0.241
-0.207
-0.150
-0.131
-0.135
-0.133
-0.127
-0.119
-0.101
-0.084
-0.069
-0.054
-0.217
-0.223
-0.249
-0.291
-0.316
-0.243
3.955
70.295
141.711
38.743
0.932
-0.337
-0.325
-0.298
-0.278
-0.269
-0.226
-0.128
-0.115
-0.226
-0.263
0.156
397.005
28789.342
99999.977
99999.859
7997.865
113.177
-0.102
-0.204
-0.174
-0.129
-0.115
-0.124
-0.126
-0.126
-0.118
-0.098
-0.081
-0.063
-0.044
-0.231
-0.235
-0.252
-0.289
-0.318
-0.335
-0.316
-0.016
0.203
-0.195
-0.348
-0.343
-0.317
-0.292
-0.183
0.298
1.174
3.820
4.199
1.086
-0.023
0.033
142.120
4676.530
72285.953
38874.855
1677.853
21.249
-0.220
-0.196
-0.162
-0.132
-0.118
-0.117
-0.112
-0.109
-0.102
-0.084
-0.065
-0.048
-0.035
-0.258
-0.256
-0.264
-0.278
-0.309
-0.282
-0.227
-0.262
-0.322
-0.332
-0.330
-0.334
-0.308
-0.176
2.613
22.842
28.236
122.004
136.891
21.405
3.691
8.941
9.834
205.025
917.637
717.943
101.351
-0.019
-0.240
-0.209
-0.167
-0.139
-0.121
-0.110
-0.101
-0.093
-0.081
-0.065
-0.050
-0.038
-0.029
-0.297
-0.292
-0.291
-0.293
-0.287
-0.205
-0.097
-0.156
-0.274
-0.315
-0.315
-0.311
-0.297
0.178
22.010
447.726
291.866
2172.675
2962.443
158.089
63.728
580.553
441.166
35.396
8.273
3.028
-0.052
-0.270
-0.250
-0.220
-0.175
-0.141
-0.120
-0.104
-0.093
-0.084
-0.066
-0.052
-0.041
-0.031
-0.025
-0.338
-0.332
-0.326
-0.318
-0.302
-0.219
-0.135
-0.173
-0.258
-0.285
-0.286
-0.294
-0.288
0.078
14.676
233.818
190.346
1862.564
2531.304
149.379
891.641
100000.000
50768.707
385.488
6.299
0.088
-0.261
-0.274
-0.254
-0.221
-0.179
-0.145
-0.120
-0.102
-0.087
-0.071
-0.058
-0.044
-0.035
-0.028
-0.022
-0.332
-0.311
-0.324
-0.341
-0.338
-0.315
-0.274
-0.269
-0.279
-0.275
-0.275
-0.284
-0.281
-0.232
0.827
6.580
16.372
95.142
107.294
32.837
1025.937
99999.914
62122.379
385.237
6.470
-0.117
-0.286
-0.279
-0.254
-0.211
-0.176
-0.142
-0.115
-0.094
-0.078
-0.061
-0.051
-0.042
-0.031
-0.025
-0.020
0.574
1.665
1.009
-0.072
-0.333
-0.354
-0.351
-0.339
-0.315
-0.297
-0.284
-0.286
-0.283
-0.279
-0.257
-0.083
0.707
3.020
3.490
4.155
74.599
768.683
580.446
41.554
1.547
-0.236
-0.290
-0.279
-0.237
-0.198
-0.171
-0.138
-0.108
-0.086
-0.070
-0.056
-0.046
-0.037
-0.031
-0.022
-0.020
23.587
83.950
41.593
4.632
-0.050
-0.363
-0.368
-0.349
-0.330
-0.316
-0.296
-0.283
-0.286
-0.285
-0.285
-0.300
-0.285
-0.213
-0.183
0.098
2.726
10.988
9.853
1.926
-0.103
-0.302
-0.294
-0.268
-0.224
-0.189
-0.163
-0.137
-0.105
-0.082
-0.065
-0.053
-0.042
-0.036
-0.030
-0.024
-0.019
580.563
7966.852
1598.064
46.796
1.077
-0.272
6.616
81.791
52.190
2.477
-0.301
-0.294
-0.287
-0.290
-0.298
-0.306
-0.326
-0.330
-0.320
-0.289
-0.171
-0.010
-0.056
-0.227
-0.293
-0.286
-0.260
-0.223
-0.209
-0.190
-0.162
-0.134
-0.107
-0.081
-0.062
-0.053
-0.044
-0.035
-0.030
-0.025
-0.020
2166.878
93990.320
9471.751
95.068
2.126
13.587
806.441
5338.416
4099.363
446.079
3.216
-0.302
-0.296
-0.286
-0.289
-0.304
-0.312
-0.314
-0.305
-0.297
-0.295
-0.298
-0.297
-0.292
-0.272
-0.236
-0.167
-0.116
-0.155
-0.189
-0.163
-0.132
-0.108
-0.083
-0.064
-0.052
-0.044
-0.036
-0.029
-0.024
-0.021
295.038
2530.968
667.548
29.684
1.241
223.585
12115.488
100012.781
100005.406
5338.379
101.078
-0.290
-0.294
-0.286
-0.280
-0.284
-0.293
-0.293
-0.288
-0.282
-0.285
-0.284
-0.284
-0.211
0.396
0.990
0.239
-0.049
-0.124
-0.181
-0.162
-0.134
-0.111
-0.083
-0.064
-0.052
-0.043
-0.035
-0.029
-0.025
-0.021
10.920
32.989
16.907
2.457
0.240
315.705
21465.322
100068.242
100027.211
7999.631
126.639
-0.259
-0.231
-0.215
-0.256
-0.278
-0.278
-0.278
-0.270
-0.264
-0.270
-0.267
-0.258
0.270
6.599
14.643
2.697
-0.004
-0.161
-0.181
-0.164
-0.135
-0.111
-0.082
-0.064
-0.051
-0.043
-0.035
-0.029
-0.025
-0.022
0.074
0.502
0.222
-0.198
-0.301
65.888
2454.794
28820.402
21463.672
1160.350
17.093
0.311
1.733
1.949
0.479
-0.196
-0.284
-0.284
-0.281
-0.271
-0.270
-0.256
-0.241
0.430
8.606
21.980
3.946
-0.016
-0.186
-0.179
-0.158
-0.131
-0.105
-0.081
-0.063
-0.051
-0.042
-0.036
-0.032
-0.027
-0.023
-0.333
-0.322
-0.333
-0.344
-0.347
0.265
82.657
399.220
316.185
33.714
0.608
7.219
41.490
52.283
9.852
0.540
-0.272
-0.304
-0.295
-0.284
-0.283
-0.273
-0.255
-0.091
1.334
2.655
0.556
-0.152
-0.181
-0.171
-0.149
-0.121
-0.096
-0.076
-0.062
-0.052
-0.044
-0.037
-0.034
-0.028
-0.023
-0.298
-0.313
-0.325
-0.342
-0.348
-0.347
-0.279
0.155
0.090
-0.087
1.685
41.533
580.324
768.612
66.100
3.006
-0.187
-0.306
-0.300
-0.288
-0.277
-0.278
-0.271
-0.248
-0.175
-0.112
-0.170
-0.184
-0.175
-0.164
-0.133
-0.106
-0.086
-0.071
-0.060
-0.051
-0.046
-0.040
-0.036
-0.033
-0.027
-0.267
-0.309
-0.337
-0.364
-0.375
-0.366
-0.349
-0.337
-0.317
-0.219
1.749
46.546
667.340
886.658
83.893
3.004
-0.183
-0.274
-0.116
0.041
-0.166
-0.278
-0.283
-0.276
-0.248
-0.224
-0.204
-0.186
-0.169
-0.142
-0.116
-0.096
-0.080
-0.069
-0.061
-0.055
-0.048
-0.043
-0.038
-0.035
-0.033
-0.294
-0.340
-0.406
-0.453
-0.452
-0.430
-0.387
-0.353
-0.331
-0.296
0.381
9.842
66.097
74.426
13.597
0.818
-0.173
0.598
10.366
29.173
6.608
0.023
-0.315
-0.333
-0.319
-0.276
-0.235
-0.194
-0.156
-0.127
-0.107
-0.090
-0.078
-0.069
-0.063
-0.056
-0.051
-0.046
-0.044
-0.040
-0.038
-0.334
-0.444
-0.566
-0.632
-0.619
-0.561
-0.468
-0.383
-0.335
-0.314
-0.220
0.530
2.686
2.994
0.802
-0.144
0.220
7.468
530.771
9200.520
231.109
2.230
-0.309
-0.352
-0.357
-0.334
-0.307
-0.229
-0.164
-0.126
-0.103
-0.089
-0.080
-0.072
-0.067
-0.060
-0.056
-0.051
-0.048
-0.046
-0.042
-0.196
-0.187
-0.161
-0.139
-0.133
-0.122
-0.113
-0.102
-0.091
-0.080
-0.076
-0.070
-0.063
-0.059
-0.054
-0.049
-0.042
-0.035
-0.032
-0.028
-0.023
-0.021
-0.021
-0.019
-0.016
-0.015
-0.012
-0.010
-0.006
-0.004
-0.004
-0.002
-0.003
-0.002
-0.002
-0.002
-0.002
-0.002
-0.001
-0.001
-0.001
-0.196
-0.177
-0.147
-0.127
-0.119
-0.110
-0.099
-0.091
-0.082
-0.074
-0.068
-0.062
-0.057
-0.054
-0.051
-0.044
-0.039
-0.034
-0.031
-0.028
-0.023
-0.023
-0.021
-0.019
-0.016
-0.014
-0.011
-0.007
-0.006
-0.005
-0.004
-0.004
-0.003
-0.002
-0.001
-0.001
0.000
-0.001
0.
0.
0.
-0.206
-0.170
-0.135
-0.116
-0.106
-0.097
-0.090
-0.082
-0.073
-0.067
-0.061
-0.057
-0.053
-0.049
-0.046
-0.040
-0.035
-0.032
-0.029
-0.024
-0.023
-0.022
-0.019
-0.015
-0.013
-0.012
-0.011
-0.009
-0.006
-0.006
-0.006
-0.006
-0.005
-0.004
-0.002
0.000
0.000
0.
0.000
0.000
0.000
-0.247
-0.181
-0.125
-0.108
-0.097
-0.090
-0.082
-0.074
-0.069
-0.062
-0.059
-0.054
-0.051
-0.048
-0.042
-0.038
-0.035
-0.029
-0.024
-0.022
-0.021
-0.020
-0.017
-0.015
-0.015
-0.014
-0.012
-0.011
-0.008
-0.008
-0.006
-0.006
-0.005
-0.005
-0.004
-0.003
-0.002
-0.001
-0.001
0.
0.000
-0.323
-0.173
-0.133
-0.113
-0.099
-0.089
-0.076
-0.070
-0.065
-0.061
-0.059
-0.055
-0.053
-0.049
-0.043
-0.039
-0.036
-0.030
-0.025
-0.021
-0.021
-0.020
-0.019
-0.019
-0.017
-0.015
-0.013
-0.011
-0.009
-0.007
-0.007
-0.007
-0.006
-0.005
-0.005
-0.004
-0.002
-0.002
-0.001
-0.001
0.
-0.279
-0.188
-0.153
-0.137
-0.121
-0.095
-0.079
-0.071
-0.066
-0.064
-0.063
-0.062
-0.060
-0.055
-0.047
-0.041
-0.036
-0.030
-0.025
-0.023
-0.023
-0.021
-0.020
-0.019
-0.018
-0.018
-0.016
-0.013
-0.010
-0.009
-0.007
-0.007
-0.006
-0.005
-0.004
-0.003
-0.003
-0.002
-0.001
0.000
0.000
-0.265
-0.214
-0.198
-0.179
-0.156
-0.130
-0.092
-0.075
-0.069
-0.072
-0.079
-0.083
-0.081
-0.073
-0.060
-0.049
-0.040
-0.034
-0.028
-0.026
-0.024
-0.025
-0.024
-0.023
-0.020
-0.019
-0.017
-0.016
-0.014
-0.011
-0.009
-0.009
-0.007
-0.006
-0.005
-0.004
-0.004
-0.003
-0.002
-0.002
0.
-0.270
-0.189
-0.215
-0.257
-0.209
-0.165
-0.119
-0.082
-0.077
-0.086
-0.103
-0.118
-0.124
-0.111
-0.088
-0.063
-0.049
-0.038
-0.032
-0.030
-0.027
-0.028
-0.028
-0.028
-0.026
-0.022
-0.021
-0.017
-0.016
-0.014
-0.012
-0.009
-0.009
-0.008
-0.007
-0.006
-0.004
-0.004
-0.003
-0.002
-0.002
0.011
1.403
1.098
-0.124
-0.280
-0.207
-0.154
-0.098
-0.086
-0.099
-0.117
-0.140
-0.158
-0.157
-0.127
-0.090
-0.063
-0.045
-0.038
-0.035
-0.032
-0.031
-0.030
-0.028
-0.028
-0.027
-0.024
-0.022
-0.022
-0.019
-0.015
-0.012
-0.011
-0.010
-0.009
-0.008
-0.007
-0.005
-0.003
-0.003
-0.002
0.608
4.204
3.456
0.280
-0.346
-0.246
-0.181
-0.109
-0.087
-0.089
-0.097
-0.111
-0.126
-0.138
-0.141
-0.107
-0.073
-0.054
-0.044
-0.040
-0.036
-0.035
-0.034
-0.034
-0.033
-0.033
-0.031
-0.030
-0.028
-0.027
-0.023
-0.018
-0.015
-0.012
-0.011
-0.010
-0.009
-0.007
-0.005
-0.004
-0.003
0.085
2.069
1.608
-0.146
-0.369
-0.266
-0.197
-0.122
-0.102
-0.099
-0.099
-0.100
-0.106
-0.108
-0.111
-0.105
-0.078
-0.060
-0.051
-0.046
-0.040
-0.040
-0.041
-0.039
-0.038
-0.040
-0.040
-0.040
-0.040
-0.037
-0.033
-0.028
-0.024
-0.020
-0.015
-0.012
-0.011
-0.009
-0.007
-0.005
-0.004
-0.376
-0.265
-0.308
-0.436
-0.345
-0.267
-0.102
-0.107
-0.114
-0.116
-0.116
-0.115
-0.111
-0.108
-0.099
-0.090
-0.076
-0.063
-0.054
-0.051
-0.047
-0.046
-0.046
-0.047
-0.046
-0.050
-0.055
-0.062
-0.064
-0.062
-0.055
-0.045
-0.034
-0.027
-0.022
-0.017
-0.014
-0.011
-0.010
-0.007
-0.006
-0.334
-0.383
-0.395
-0.359
-0.305
-0.248
-0.120
-0.126
-0.130
0.006
1.247
0.719
-0.114
-0.131
-0.117
-0.096
-0.078
-0.068
-0.060
-0.057
-0.056
-0.053
-0.052
-0.054
-0.059
-0.069
-0.086
-0.107
-0.123
-0.123
-0.108
-0.081
-0.057
-0.041
-0.031
-0.025
-0.020
-0.016
-0.013
-0.010
-0.008
-0.283
-0.308
-0.317
-0.293
-0.259
-0.127
-0.140
-0.148
1.602
177.828
715.453
446.193
52.435
-0.036
-0.145
-0.120
-0.093
-0.077
-0.069
-0.063
-0.063
-0.060
-0.062
-0.066
-0.076
-0.101
-0.151
-0.212
-0.261
-0.269
-0.225
-0.163
-0.103
-0.065
-0.045
-0.035
-0.029
-0.024
-0.019
-0.014
-0.011
-0.224
-0.242
-0.240
-0.215
-0.137
-0.145
-0.163
-0.075
158.761
4675.208
61741.633
28789.307
1159.198
11.382
-0.166
-0.148
-0.113
-0.091
-0.079
-0.074
-0.071
-0.069
-0.070
-0.077
-0.097
-0.149
-0.244
-0.348
-0.425
-0.474
-0.432
-0.306
-0.184
-0.107
-0.069
-0.053
-0.044
-0.038
-0.030
-0.023
-0.017
-0.184
-0.182
-0.176
-0.166
-0.149
-0.167
-0.199
0.718
501.586
38873.934
99999.813
99999.805
6101.176
82.639
-0.136
-0.176
-0.136
-0.105
-0.090
-0.084
-0.083
-0.087
-0.079
-0.087
-0.115
-0.186
-0.260
-0.340
-0.418
-0.479
-0.513
-0.477
-0.294
-0.161
-0.103
-0.081
-0.070
-0.061
-0.050
-0.037
-0.026
-0.178
-0.169
-0.159
-0.164
-0.186
-0.198
-0.234
0.465
280.628
16074.774
99999.758
99999.758
2779.633
36.874
-0.168
-0.200
-0.159
-0.119
-0.101
-0.096
-0.099
-0.113
-0.139
-0.097
-0.126
-0.176
-0.235
-0.311
-0.391
-0.452
-0.487
-0.495
-0.389
-0.226
-0.143
-0.105
-0.086
-0.073
-0.063
-0.055
-0.040
-0.181
-0.175
-0.174
-0.195
-0.228
-0.261
-0.288
-0.195
21.225
715.417
4099.079
2446.747
250.208
2.529
-0.264
-0.220
-0.180
-0.135
-0.114
-0.111
-0.127
-0.171
-0.254
-0.348
-0.409
-0.165
-0.212
-0.273
-0.344
-0.402
-0.438
-0.452
-0.422
-0.263
-0.160
-0.117
-0.098
-0.084
-0.072
-0.061
-0.051
-0.188
-0.183
-0.191
-0.233
-0.265
-0.302
0.067
2.780
5.680
9.953
49.315
28.936
2.739
-0.261
-0.292
-0.241
-0.192
-0.151
-0.133
-0.134
-0.172
-0.264
-0.326
-0.386
-0.434
-0.463
-0.187
-0.235
-0.289
-0.337
-0.371
-0.389
-0.382
-0.251
-0.166
-0.111
0.009
0.055
-0.052
-0.067
-0.057
-0.188
-0.186
-0.212
-0.258
-0.306
-0.068
10.640
158.954
283.466
107.937
4.562
-0.155
-0.357
-0.343
-0.304
-0.253
-0.202
-0.167
-0.153
-0.162
-0.214
-0.255
-0.314
-0.301
0.020
-0.114
-0.438
-0.205
-0.241
-0.271
-0.295
-0.313
-0.305
-0.213
-0.158
-0.019
0.641
0.861
0.104
-0.070
-0.061
-0.185
-0.191
-0.234
-0.284
-0.344
1.161
86.788
909.472
1902.698
505.199
25.800
-0.062
-0.327
-0.298
-0.310
-0.258
-0.225
-0.199
-0.185
-0.190
-0.209
-0.242
0.271
11.715
56.133
44.124
7.782
-0.112
-0.369
-0.221
-0.237
-0.244
-0.223
-0.180
-0.148
-0.002
0.839
0.978
0.127
-0.074
-0.064
-0.187
-0.196
-0.246
-0.308
-0.371
1.362
87.627
909.328
1901.103
501.897
26.557
-0.098
-0.352
-0.326
-0.292
-0.276
-0.254
-0.231
-0.217
-0.215
-0.224
-0.176
20.345
806.317
5337.904
3597.720
353.509
6.680
-0.280
-0.275
-0.155
-0.078
-0.076
-0.127
-0.141
-0.105
0.069
0.110
-0.047
-0.081
-0.066
-0.191
-0.201
-0.249
-0.324
-0.382
-0.008
14.629
158.685
280.587
101.086
4.429
-0.355
-0.375
-0.357
-0.319
-0.293
-0.281
-0.269
-0.260
-0.255
-0.246
0.084
353.483
28789.268
99999.820
99999.789
6981.396
113.177
-0.076
-0.209
0.021
0.400
0.365
0.004
-0.125
-0.129
-0.119
-0.108
-0.097
-0.080
-0.066
-0.201
-0.207
-0.245
-0.334
-0.378
-0.433
0.402
5.564
9.280
2.947
-0.219
-0.416
-0.391
-0.353
-0.312
-0.282
-0.194
0.001
0.031
-0.173
-0.265
0.832
715.548
100001.227
100002.648
100000.938
21450.693
199.148
-0.142
-0.163
0.197
0.860
0.785
0.119
-0.110
-0.130
-0.123
-0.113
-0.096
-0.077
-0.058
-0.215
-0.209
-0.241
-0.299
-0.369
-0.404
-0.441
-0.426
-0.393
-0.444
-0.431
-0.401
-0.376
-0.330
-0.294
-0.007
2.197
10.983
12.232
3.028
0.144
0.211
252.700
13984.634
100118.500
100024.031
4100.241
65.460
-0.226
-0.187
0.046
0.409
0.373
0.022
-0.115
-0.127
-0.123
-0.110
-0.086
-0.063
-0.044
-0.238
-0.234
-0.250
-0.273
-0.322
-0.382
-0.399
-0.409
-0.411
-0.404
-0.397
-0.384
-0.337
-0.305
-0.072
2.542
52.759
886.739
1024.549
84.192
5.835
8.253
19.988
599.143
3291.607
1618.714
180.968
0.470
-0.243
-0.220
-0.147
-0.034
-0.036
-0.095
-0.117
-0.110
-0.102
-0.083
-0.063
-0.046
-0.034
-0.278
-0.270
-0.278
-0.279
-0.290
-0.315
-0.346
-0.368
-0.369
-0.359
-0.346
-0.329
-0.310
-0.279
0.512
10.819
582.329
99999.977
99999.828
1188.848
72.681
580.775
444.498
112.248
291.349
50.291
1.760
-0.244
-0.254
-0.227
-0.191
-0.148
-0.126
-0.115
-0.103
-0.094
-0.083
-0.064
-0.048
-0.036
-0.028
-0.318
-0.304
-0.301
-0.299
-0.294
-0.282
-0.272
-0.265
-0.266
-0.270
-0.295
-0.306
-0.300
-0.282
0.378
9.932
581.883
99999.906
100000.055
1198.361
900.580
100000.070
50768.914
388.717
13.932
2.476
-0.067
-0.278
-0.260
-0.229
-0.187
-0.149
-0.124
-0.107
-0.093
-0.083
-0.066
-0.051
-0.040
-0.030
-0.023
-0.331
-0.318
-0.315
-0.319
-0.319
-0.324
-0.314
-0.299
-0.291
-0.290
-0.290
-0.300
-0.300
-0.302
-0.180
1.951
46.721
667.348
768.942
88.348
1027.844
99999.828
62122.121
385.179
6.592
-0.049
-0.287
-0.277
-0.258
-0.223
-0.181
-0.146
-0.119
-0.102
-0.085
-0.069
-0.056
-0.044
-0.034
-0.027
-0.021
-0.120
0.159
0.089
-0.237
-0.340
-0.349
-0.355
-0.335
-0.317
-0.307
-0.299
-0.303
-0.305
-0.302
-0.314
-0.135
1.866
8.797
9.928
5.710
74.744
768.622
580.328
41.476
1.531
-0.241
-0.297
-0.279
-0.249
-0.208
-0.168
-0.135
-0.108
-0.089
-0.073
-0.059
-0.047
-0.038
-0.031
-0.024
-0.021
3.262
10.765
9.929
1.811
-0.226
-0.365
-0.351
-0.247
-0.223
-0.300
-0.307
-0.298
-0.306
-0.306
-0.324
-0.367
-0.348
-0.193
-0.138
0.114
2.711
10.974
8.839
1.915
-0.113
-0.312
-0.302
-0.270
-0.227
-0.189
-0.156
-0.125
-0.099
-0.079
-0.065
-0.054
-0.043
-0.036
-0.029
-0.024
-0.021
28.313
138.954
152.934
16.043
0.324
-0.224
17.593
141.645
126.556
8.036
-0.198
-0.306
-0.299
-0.307
-0.332
-0.382
-0.432
-0.440
-0.407
-0.345
-0.190
-0.010
-0.048
-0.235
-0.309
-0.300
-0.279
-0.252
-0.212
-0.176
-0.147
-0.121
-0.095
-0.074
-0.061
-0.052
-0.045
-0.035
-0.030
-0.025
-0.020
54.475
278.307
251.233
23.664
0.543
41.844
1481.912
13944.059
10533.948
806.195
9.595
-0.302
-0.307
-0.305
-0.325
-0.369
-0.408
-0.417
-0.385
-0.341
-0.310
-0.298
-0.290
-0.289
-0.282
-0.270
-0.249
-0.222
-0.200
-0.169
-0.140
-0.117
-0.094
-0.074
-0.060
-0.050
-0.043
-0.035
-0.028
-0.023
-0.022
17.300
63.412
38.287
5.081
0.414
396.903
38873.918
99999.945
99999.828
13944.083
158.640
-0.203
-0.312
-0.299
-0.305
-0.334
-0.368
-0.369
-0.347
-0.314
-0.287
-0.279
-0.269
-0.265
-0.248
-0.220
-0.220
-0.204
-0.187
-0.168
-0.140
-0.115
-0.093
-0.073
-0.059
-0.050
-0.042
-0.034
-0.028
-0.023
-0.021
1.496
3.842
2.575
0.284
0.376
564.167
84777.391
100000.492
100000.133
24832.107
223.096
-0.191
-0.304
-0.292
-0.293
-0.304
-0.317
-0.319
-0.298
-0.278
-0.268
-0.261
-0.251
-0.236
-0.133
-0.049
-0.157
-0.192
-0.179
-0.164
-0.138
-0.114
-0.090
-0.072
-0.059
-0.049
-0.042
-0.034
-0.029
-0.023
-0.020
-0.250
-0.129
-0.199
-0.312
-0.287
141.655
6101.241
100000.188
72283.578
2446.692
41.756
-0.240
-0.098
-0.060
-0.199
-0.282
-0.294
-0.297
-0.285
-0.267
-0.258
-0.249
-0.234
-0.218
-0.088
0.012
-0.132
-0.186
-0.176
-0.162
-0.135
-0.108
-0.087
-0.070
-0.058
-0.047
-0.041
-0.037
-0.031
-0.025
-0.021
-0.331
-0.332
-0.337
-0.348
-0.352
1.036
158.636
715.344
635.081
101.042
0.056
0.311
1.932
2.176
0.553
-0.197
-0.301
-0.306
-0.297
-0.275
-0.266
-0.262
-0.240
-0.223
-0.191
-0.156
-0.183
-0.183
-0.173
-0.158
-0.126
-0.099
-0.082
-0.067
-0.057
-0.049
-0.042
-0.037
-0.033
-0.027
-0.023
-0.313
-0.321
-0.337
-0.359
-0.365
-0.360
-0.243
0.748
0.522
-0.298
-0.116
1.919
8.847
10.973
2.701
0.002
-0.299
-0.300
-0.291
-0.274
-0.264
-0.266
-0.256
-0.237
-0.219
-0.206
-0.193
-0.181
-0.170
-0.144
-0.115
-0.092
-0.076
-0.065
-0.057
-0.051
-0.045
-0.040
-0.036
-0.031
-0.027
-0.312
-0.347
-0.391
-0.422
-0.428
-0.404
-0.375
-0.353
-0.337
-0.324
-0.088
2.158
9.847
12.215
3.005
0.032
-0.298
-0.295
-0.146
0.006
-0.151
-0.264
-0.275
-0.270
-0.245
-0.221
-0.200
-0.180
-0.156
-0.129
-0.106
-0.088
-0.074
-0.064
-0.058
-0.053
-0.048
-0.043
-0.038
-0.036
-0.033
-0.349
-0.454
-0.556
-0.604
-0.594
-0.535
-0.454
-0.387
-0.344
-0.321
-0.232
0.458
2.695
3.003
0.701
-0.178
-0.304
0.229
9.761
28.884
5.749
0.026
-0.319
-0.336
-0.324
-0.283
-0.234
-0.187
-0.149
-0.122
-0.102
-0.086
-0.076
-0.066
-0.061
-0.056
-0.050
-0.047
-0.044
-0.041
-0.037
-0.456
-0.622
-0.651
-0.650
-0.620
-0.572
-0.517
-0.442
-0.357
-0.320
-0.302
-0.210
-0.001
0.027
-0.204
-0.309
-0.239
5.074
526.840
9198.755
230.794
2.186
-0.349
-0.400
-0.410
-0.395
-0.334
-0.232
-0.162
-0.124
-0.103
-0.088
-0.079
-0.068
-0.063
-0.059
-0.054
-0.051
-0.049
-0.045
-0.041
-0.189
-0.175
-0.152
-0.161
-0.166
-0.167
-0.158
-0.138
-0.118
-0.099
-0.089
-0.085
-0.081
-0.073
-0.066
-0.057
-0.050
-0.043
-0.038
-0.035
-0.031
-0.028
-0.027
-0.024
-0.022
-0.020
-0.017
-0.015
-0.013
-0.012
-0.007
-0.004
-0.004
-0.003
-0.002
-0.001
-0.002
-0.001
-0.001
-0.001
-0.001
-0.183
-0.160
-0.139
-0.138
-0.137
-0.136
-0.129
-0.116
-0.101
-0.087
-0.078
-0.073
-0.069
-0.065
-0.060
-0.053
-0.047
-0.041
-0.037
-0.033
-0.029
-0.026
-0.025
-0.024
-0.021
-0.018
-0.017
-0.014
-0.010
-0.007
-0.007
-0.004
-0.004
-0.003
-0.003
-0.001
-0.002
-0.001
0.000
0.000
0.000
-0.187
-0.153
-0.125
-0.112
-0.115
-0.112
-0.104
-0.096
-0.087
-0.076
-0.069
-0.064
-0.060
-0.058
-0.053
-0.046
-0.043
-0.039
-0.035
-0.031
-0.029
-0.027
-0.024
-0.021
-0.019
-0.018
-0.014
-0.013
-0.009
-0.009
-0.008
-0.007
-0.004
-0.004
-0.003
-0.002
0.
0.000
0.000
0.001
0.001
-0.225
-0.161
-0.118
-0.108
-0.100
-0.095
-0.087
-0.081
-0.076
-0.068
-0.062
-0.058
-0.056
-0.053
-0.048
-0.044
-0.042
-0.036
-0.031
-0.028
-0.027
-0.023
-0.022
-0.021
-0.019
-0.017
-0.017
-0.014
-0.012
-0.011
-0.009
-0.007
-0.006
-0.005
-0.004
-0.003
-0.003
-0.001
-0.001
0.000
0.001
-0.288
-0.157
-0.127
-0.112
-0.098
-0.088
-0.080
-0.073
-0.068
-0.064
-0.061
-0.057
-0.055
-0.050
-0.047
-0.042
-0.038
-0.036
-0.031
-0.029
-0.028
-0.026
-0.026
-0.022
-0.020
-0.019
-0.018
-0.014
-0.012
-0.011
-0.010
-0.008
-0.007
-0.005
-0.005
-0.005
-0.004
-0.002
-0.001
-0.001
0.000
-0.259
-0.196
-0.173
-0.149
-0.118
-0.094
-0.079
-0.070
-0.065
-0.062
-0.058
-0.058
-0.055
-0.053
-0.047
-0.042
-0.037
-0.035
-0.031
-0.028
-0.028
-0.027
-0.024
-0.024
-0.022
-0.021
-0.020
-0.018
-0.014
-0.011
-0.010
-0.009
-0.006
-0.005
-0.004
-0.004
-0.003
-0.003
-0.002
0.
0.001
-0.279
-0.252
-0.241
-0.225
-0.186
-0.127
-0.087
-0.072
-0.068
-0.065
-0.064
-0.063
-0.061
-0.055
-0.052
-0.046
-0.041
-0.037
-0.032
-0.030
-0.029
-0.028
-0.027
-0.027
-0.025
-0.024
-0.021
-0.019
-0.017
-0.014
-0.013
-0.010
-0.008
-0.007
-0.006
-0.005
-0.004
-0.003
-0.002
-0.002
-0.001
-0.315
-0.332
-0.337
-0.312
-0.265
-0.188
-0.112
-0.080
-0.071
-0.071
-0.071
-0.073
-0.073
-0.068
-0.060
-0.051
-0.044
-0.039
-0.038
-0.033
-0.032
-0.032
-0.031
-0.031
-0.030
-0.027
-0.024
-0.021
-0.020
-0.018
-0.015
-0.012
-0.011
-0.009
-0.008
-0.006
-0.005
-0.004
-0.003
-0.003
-0.002
-0.378
-0.441
-0.457
-0.415
-0.342
-0.262
-0.144
-0.091
-0.075
-0.076
-0.078
-0.084
-0.090
-0.085
-0.073
-0.061
-0.050
-0.045
-0.043
-0.040
-0.037
-0.036
-0.035
-0.035
-0.034
-0.033
-0.031
-0.027
-0.026
-0.023
-0.018
-0.015
-0.013
-0.012
-0.010
-0.008
-0.007
-0.005
-0.004
-0.003
-0.003
-0.443
-0.534
-0.557
-0.501
-0.406
-0.311
-0.170
-0.102
-0.081
-0.077
-0.081
-0.089
-0.096
-0.095
-0.085
-0.072
-0.060
-0.052
-0.047
-0.046
-0.044
-0.042
-0.040
-0.041
-0.040
-0.039
-0.038
-0.037
-0.034
-0.033
-0.027
-0.021
-0.017
-0.015
-0.012
-0.010
-0.009
-0.007
-0.006
-0.004
-0.003
-0.463
-0.557
-0.582
-0.526
-0.430
-0.326
-0.176
-0.085
-0.088
-0.091
-0.094
-0.094
-0.098
-0.098
-0.091
-0.078
-0.068
-0.060
-0.053
-0.052
-0.050
-0.049
-0.048
-0.047
-0.047
-0.048
-0.049
-0.050
-0.050
-0.047
-0.042
-0.034
-0.028
-0.022
-0.016
-0.013
-0.011
-0.010
-0.008
-0.006
-0.004
-0.435
-0.511
-0.533
-0.489
-0.411
-0.285
-0.093
-0.100
-0.110
-0.124
-0.132
-0.133
-0.128
-0.118
-0.107
-0.090
-0.078
-0.070
-0.062
-0.059
-0.056
-0.056
-0.057
-0.056
-0.058
-0.063
-0.071
-0.082
-0.092
-0.089
-0.077
-0.061
-0.046
-0.033
-0.026
-0.019
-0.015
-0.012
-0.011
-0.009
-0.006
-0.379
-0.429
-0.446
-0.419
-0.338
-0.103
-0.111
-0.128
-0.148
-0.140
-0.047
-0.079
-0.154
-0.156
-0.143
-0.120
-0.096
-0.082
-0.071
-0.067
-0.064
-0.065
-0.065
-0.066
-0.073
-0.092
-0.125
-0.170
-0.205
-0.208
-0.173
-0.125
-0.084
-0.054
-0.037
-0.029
-0.022
-0.019
-0.014
-0.012
-0.009
-0.282
-0.331
-0.335
-0.290
-0.216
-0.123
-0.142
-0.171
0.027
8.882
67.575
36.737
2.390
-0.153
-0.186
-0.163
-0.125
-0.097
-0.081
-0.075
-0.072
-0.074
-0.077
-0.080
-0.098
-0.145
-0.236
-0.336
-0.415
-0.452
-0.407
-0.284
-0.165
-0.095
-0.059
-0.042
-0.034
-0.027
-0.022
-0.017
-0.013
-0.193
-0.200
-0.195
-0.180
-0.126
-0.149
-0.183
-0.178
8.406
314.918
1482.060
909.391
113.222
1.063
-0.230
-0.204
-0.161
-0.117
-0.094
-0.085
-0.082
-0.082
-0.087
-0.096
-0.128
-0.205
-0.277
-0.360
-0.442
-0.504
-0.534
-0.522
-0.320
-0.166
-0.096
-0.067
-0.055
-0.046
-0.036
-0.027
-0.019
-0.161
-0.157
-0.150
-0.128
-0.142
-0.181
-0.232
-0.021
40.673
1159.155
7997.875
4675.206
353.523
5.681
-0.256
-0.240
-0.196
-0.135
-0.108
-0.095
-0.093
-0.092
-0.097
-0.109
-0.144
-0.193
-0.263
-0.355
-0.447
-0.519
-0.547
-0.543
-0.493
-0.269
-0.149
-0.105
-0.083
-0.071
-0.061
-0.046
-0.032
-0.156
-0.147
-0.140
-0.150
-0.165
-0.219
-0.269
-0.097
26.580
635.157
3597.787
2155.945
223.357
3.846
-0.311
-0.276
-0.220
-0.151
-0.120
-0.107
-0.108
-0.122
-0.107
-0.117
-0.139
-0.176
-0.234
-0.041
0.486
0.022
-0.523
-0.529
-0.508
-0.363
-0.195
-0.125
-0.100
-0.085
-0.072
-0.060
-0.049
-0.156
-0.151
-0.156
-0.184
-0.249
-0.299
-0.293
-0.281
3.615
75.908
281.450
200.278
24.361
0.588
-0.352
-0.307
-0.234
-0.168
-0.134
-0.122
-0.131
-0.164
-0.225
-0.131
-0.145
-0.170
-0.133
1.022
3.512
2.210
-0.156
-0.487
-0.469
-0.390
-0.211
-0.129
-0.022
0.006
-0.066
-0.069
-0.055
-0.159
-0.156
-0.175
-0.235
-0.316
-0.356
-0.391
0.632
19.135
60.589
17.284
6.650
1.745
-0.087
-0.356
-0.318
-0.233
-0.183
-0.153
-0.142
-0.163
-0.227
-0.285
-0.336
-0.379
-0.170
-0.150
0.843
3.876
2.212
-0.025
-0.405
-0.402
-0.350
-0.202
0.317
3.543
4.591
0.664
-0.053
-0.062
-0.158
-0.164
-0.198
-0.297
-0.367
-0.426
-0.022
6.777
235.648
1845.814
91.741
2.096
0.307
-0.239
-0.374
-0.298
-0.231
-0.198
-0.172
-0.165
-0.192
-0.224
-0.268
-0.315
-0.272
-0.311
-0.194
-0.086
0.395
0.223
-0.251
-0.317
-0.323
-0.258
-0.061
3.558
58.882
91.507
6.748
0.108
-0.068
-0.162
-0.174
-0.220
-0.342
-0.412
-0.466
1.647
16.901
102.567
385.097
33.725
0.600
-0.219
-0.385
-0.350
-0.283
-0.252
-0.224
-0.204
-0.193
-0.199
-0.218
-0.154
2.609
13.207
12.282
1.765
-0.300
-0.209
-0.217
-0.189
-0.109
-0.126
-0.103
0.094
4.157
78.903
123.723
8.732
0.132
-0.072
-0.170
-0.179
-0.232
-0.362
-0.440
-0.504
1.817
16.388
28.579
16.326
1.964
-0.360
-0.398
-0.359
-0.304
-0.284
-0.274
-0.261
-0.243
-0.229
-0.230
-0.226
3.858
280.643
1310.169
909.337
126.637
1.259
-0.287
-0.112
0.567
2.038
1.834
0.428
0.134
0.703
5.946
7.651
1.121
-0.048
-0.073
-0.181
-0.187
-0.234
-0.363
-0.445
-0.536
-0.040
3.734
6.431
2.025
-0.355
-0.482
-0.431
-0.386
-0.327
-0.301
-0.289
-0.281
-0.272
-0.267
-0.264
-0.198
126.633
4099.162
61741.707
33427.664
1482.011
17.977
-0.205
0.284
4.765
19.033
15.319
2.882
0.224
-0.042
0.058
0.072
-0.062
-0.089
-0.074
-0.192
-0.182
-0.224
-0.326
-0.439
-0.509
-0.579
-0.435
-0.304
-0.518
-0.541
-0.489
-0.444
-0.349
-0.296
-0.296
-0.225
-0.084
-0.064
-0.199
-0.274
-0.079
250.725
12117.040
100011.383
100003.375
3597.976
52.291
-0.187
0.713
9.956
46.681
37.143
5.913
0.335
-0.114
-0.125
-0.119
-0.103
-0.088
-0.071
-0.206
-0.196
-0.220
-0.277
-0.393
-0.473
-0.520
-0.555
-0.566
-0.543
-0.508
-0.473
-0.378
-0.248
-0.237
-0.076
1.676
7.337
8.008
1.937
-0.012
0.020
90.093
2829.769
31128.344
16256.839
1030.413
10.821
-0.211
0.302
4.757
19.031
15.333
3.179
0.147
-0.128
-0.125
-0.119
-0.102
-0.078
-0.054
-0.226
-0.216
-0.226
-0.251
-0.305
-0.391
-0.465
-0.483
-0.493
-0.482
-0.455
-0.399
-0.323
-0.226
-0.174
1.509
33.792
337.889
441.185
46.666
2.929
2.471
38.382
13029.125
100564.398
3193.156
55.200
0.182
-0.228
-0.118
0.647
2.061
1.873
0.435
-0.068
-0.120
-0.115
-0.105
-0.079
-0.056
-0.040
-0.258
-0.249
-0.251
-0.259
-0.272
-0.296
-0.332
-0.364
-0.380
-0.370
-0.343
-0.335
-0.319
-0.279
-0.122
5.359
259.726
19412.580
34243.289
506.374
18.985
52.808
56.318
1181.289
15845.890
447.928
6.674
-0.009
-0.231
-0.221
-0.142
-0.032
-0.020
-0.093
-0.115
-0.103
-0.095
-0.077
-0.057
-0.041
-0.031
-0.295
-0.277
-0.273
-0.277
-0.279
-0.271
-0.267
-0.268
-0.275
-0.283
-0.286
-0.303
-0.324
-0.312
-0.151
5.222
259.025
16158.337
28255.842
443.822
75.235
667.629
506.613
51.840
41.900
10.332
0.603
-0.197
-0.252
-0.230
-0.195
-0.161
-0.133
-0.115
-0.101
-0.089
-0.076
-0.059
-0.044
-0.033
-0.025
-0.311
-0.292
-0.287
-0.292
-0.304
-0.326
-0.329
-0.329
-0.330
-0.330
-0.321
-0.315
-0.324
-0.320
-0.278
1.152
26.318
294.968
336.878
44.744
68.310
768.680
505.457
37.274
2.092
0.012
-0.236
-0.266
-0.253
-0.220
-0.184
-0.150
-0.123
-0.105
-0.091
-0.076
-0.060
-0.046
-0.036
-0.028
-0.023
-0.272
0.040
0.240
-0.164
-0.336
-0.359
-0.376
-0.367
-0.357
-0.354
-0.349
-0.346
-0.337
-0.331
-0.349
-0.244
1.056
5.619
6.315
2.656
12.397
58.740
52.267
7.936
0.262
-0.285
-0.289
-0.269
-0.239
-0.200
-0.168
-0.138
-0.114
-0.093
-0.077
-0.062
-0.050
-0.040
-0.031
-0.024
-0.022
1.285
25.566
58.991
7.500
-0.077
-0.386
-0.386
-0.233
-0.229
-0.360
-0.366
-0.353
-0.348
-0.335
-0.361
-0.418
-0.440
-0.390
-0.405
-0.240
0.574
2.397
2.150
0.378
-0.239
-0.301
-0.288
-0.261
-0.219
-0.181
-0.146
-0.119
-0.098
-0.079
-0.065
-0.055
-0.045
-0.035
-0.029
-0.026
-0.022
13.723
2231.701
28304.723
197.146
1.411
-0.167
5.507
40.525
29.299
3.540
-0.224
-0.362
-0.346
-0.337
-0.357
-0.420
-0.507
-0.583
-0.625
-0.519
-0.362
-0.211
-0.212
-0.276
-0.304
-0.295
-0.274
-0.238
-0.199
-0.164
-0.133
-0.108
-0.088
-0.071
-0.059
-0.051
-0.043
-0.036
-0.028
-0.024
-0.020
18.301
3291.585
58624.871
271.564
1.691
7.974
446.007
2446.643
1900.884
250.141
3.838
-0.359
-0.352
-0.350
-0.361
-0.422
-0.501
-0.585
-0.610
-0.492
-0.374
-0.308
-0.277
-0.275
-0.272
-0.262
-0.240
-0.214
-0.182
-0.152
-0.125
-0.101
-0.084
-0.070
-0.056
-0.048
-0.042
-0.034
-0.028
-0.023
-0.020
2.406
45.655
107.217
11.344
0.258
141.653
5337.745
99614.141
61741.445
2446.658
39.744
-0.232
-0.359
-0.351
-0.363
-0.418
-0.494
-0.554
-0.523
-0.423
-0.331
-0.281
-0.263
-0.248
-0.249
-0.235
-0.218
-0.198
-0.178
-0.150
-0.123
-0.099
-0.080
-0.067
-0.056
-0.048
-0.041
-0.035
-0.028
-0.022
-0.018
-0.143
0.542
0.816
-0.053
-0.089
177.643
9173.039
99999.641
99999.656
3597.582
68.594
-0.206
-0.359
-0.339
-0.338
-0.383
-0.434
-0.444
-0.401
-0.333
-0.283
-0.258
-0.242
-0.228
-0.226
-0.218
-0.206
-0.192
-0.177
-0.148
-0.121
-0.097
-0.078
-0.066
-0.055
-0.047
-0.041
-0.033
-0.027
-0.023
-0.020
-0.333
-0.311
-0.320
-0.343
-0.329
27.699
1310.034
10533.918
7997.744
635.038
9.154
-0.338
-0.345
-0.319
-0.308
-0.324
-0.346
-0.349
-0.322
-0.284
-0.256
-0.241
-0.224
-0.216
-0.215
-0.213
-0.206
-0.195
-0.179
-0.148
-0.117
-0.093
-0.076
-0.065
-0.053
-0.046
-0.040
-0.035
-0.030
-0.024
-0.020
-0.325
-0.321
-0.328
-0.344
-0.360
-0.105
34.096
223.068
199.038
15.153
-0.157
-0.330
-0.258
-0.221
-0.258
-0.299
-0.310
-0.316
-0.301
-0.275
-0.255
-0.238
-0.229
-0.219
-0.217
-0.214
-0.209
-0.196
-0.175
-0.142
-0.111
-0.089
-0.075
-0.064
-0.054
-0.047
-0.041
-0.036
-0.031
-0.025
-0.021
-0.316
-0.330
-0.349
-0.369
-0.379
-0.367
-0.338
-0.096
-0.117
-0.323
-0.342
-0.256
-0.067
-0.014
-0.180
-0.290
-0.309
-0.306
-0.291
-0.269
-0.252
-0.243
-0.245
-0.234
-0.224
-0.220
-0.212
-0.196
-0.166
-0.133
-0.105
-0.087
-0.072
-0.063
-0.054
-0.049
-0.043
-0.038
-0.034
-0.030
-0.025
-0.331
-0.385
-0.448
-0.490
-0.479
-0.446
-0.402
-0.373
-0.355
-0.342
-0.324
-0.235
-0.024
0.021
-0.190
-0.303
-0.306
-0.298
-0.263
-0.220
-0.240
-0.254
-0.256
-0.260
-0.246
-0.233
-0.214
-0.190
-0.159
-0.128
-0.106
-0.086
-0.072
-0.064
-0.056
-0.052
-0.046
-0.043
-0.039
-0.036
-0.030
-0.413
-0.546
-0.574
-0.568
-0.543
-0.504
-0.461
-0.403
-0.353
-0.330
-0.320
-0.279
-0.201
-0.189
-0.274
-0.314
-0.307
-0.197
0.798
2.257
0.578
-0.229
-0.302
-0.314
-0.303
-0.268
-0.231
-0.190
-0.154
-0.123
-0.102
-0.085
-0.075
-0.066
-0.058
-0.054
-0.050
-0.047
-0.044
-0.039
-0.034
-0.548
-0.585
-0.609
-0.611
-0.578
-0.520
-0.461
-0.412
-0.365
-0.319
-0.304
-0.298
-0.288
-0.293
-0.321
-0.317
-0.302
0.451
14.572
50.815
9.732
0.045
-0.418
-0.456
-0.461
-0.411
-0.316
-0.224
-0.162
-0.125
-0.102
-0.087
-0.075
-0.067
-0.063
-0.058
-0.055
-0.052
-0.048
-0.044
-0.040
-0.175
-0.164
-0.185
-0.222
-0.277
-0.307
-0.296
-0.245
-0.187
-0.139
-0.116
-0.106
-0.096
-0.088
-0.080
-0.073
-0.066
-0.057
-0.047
-0.041
-0.037
-0.034
-0.032
-0.030
-0.025
-0.023
-0.020
-0.019
-0.015
-0.013
-0.012
-0.008
-0.007
-0.004
-0.003
-0.002
-0.002
-0.002
0.000
-0.001
-0.001
-0.163
-0.146
-0.136
-0.172
-0.198
-0.219
-0.216
-0.186
-0.147
-0.115
-0.099
-0.092
-0.087
-0.079
-0.073
-0.069
-0.060
-0.052
-0.043
-0.040
-0.036
-0.034
-0.030
-0.030
-0.025
-0.022
-0.020
-0.018
-0.017
-0.013
-0.010
-0.006
-0.006
-0.005
-0.003
-0.002
-0.002
-0.001
-0.001
0.000
0.001
-0.165
-0.137
-0.121
-0.133
-0.144
-0.148
-0.145
-0.130
-0.112
-0.092
-0.084
-0.080
-0.075
-0.073
-0.067
-0.062
-0.057
-0.049
-0.042
-0.039
-0.035
-0.030
-0.030
-0.028
-0.025
-0.023
-0.020
-0.018
-0.014
-0.013
-0.010
-0.008
-0.006
-0.004
-0.004
-0.002
-0.001
0.000
0.
0.001
0.001
-0.191
-0.137
-0.112
-0.110
-0.110
-0.110
-0.103
-0.096
-0.086
-0.078
-0.071
-0.066
-0.066
-0.060
-0.058
-0.055
-0.050
-0.045
-0.039
-0.036
-0.033
-0.031
-0.029
-0.027
-0.025
-0.024
-0.020
-0.017
-0.016
-0.013
-0.011
-0.009
-0.008
-0.006
-0.005
-0.004
-0.003
-0.002
-0.001
0.000
0.001
-0.217
-0.144
-0.116
-0.104
-0.096
-0.091
-0.085
-0.080
-0.075
-0.070
-0.065
-0.062
-0.059
-0.056
-0.055
-0.051
-0.046
-0.041
-0.037
-0.034
-0.033
-0.031
-0.031
-0.029
-0.027
-0.024
-0.021
-0.017
-0.016
-0.013
-0.012
-0.010
-0.008
-0.007
-0.005
-0.004
-0.004
-0.002
-0.002
-0.001
-0.001
-0.223
-0.157
-0.142
-0.124
-0.105
-0.090
-0.080
-0.073
-0.066
-0.065
-0.061
-0.059
-0.057
-0.053
-0.051
-0.047
-0.045
-0.041
-0.037
-0.036
-0.034
-0.034
-0.033
-0.031
-0.027
-0.025
-0.022
-0.020
-0.018
-0.014
-0.011
-0.011
-0.009
-0.008
-0.006
-0.005
-0.005
-0.003
-0.002
-0.001
0.000
-0.230
-0.230
-0.222
-0.189
-0.142
-0.106
-0.082
-0.072
-0.068
-0.062
-0.060
-0.057
-0.056
-0.054
-0.051
-0.049
-0.046
-0.041
-0.039
-0.038
-0.037
-0.035
-0.035
-0.032
-0.029
-0.026
-0.026
-0.022
-0.019
-0.016
-0.014
-0.014
-0.010
-0.008
-0.006
-0.005
-0.004
-0.003
-0.003
-0.002
-0.001
-0.314
-0.357
-0.363
-0.312
-0.221
-0.139
-0.095
-0.076
-0.068
-0.063
-0.063
-0.061
-0.060
-0.057
-0.054
-0.051
-0.048
-0.044
-0.043
-0.042
-0.040
-0.037
-0.038
-0.037
-0.034
-0.032
-0.028
-0.026
-0.022
-0.020
-0.017
-0.015
-0.012
-0.010
-0.008
-0.007
-0.005
-0.004
-0.003
-0.003
-0.002
-0.401
-0.452
-0.471
-0.439
-0.320
-0.183
-0.110
-0.082
-0.072
-0.069
-0.067
-0.067
-0.065
-0.063
-0.059
-0.058
-0.051
-0.050
-0.049
-0.046
-0.044
-0.044
-0.043
-0.043
-0.040
-0.038
-0.035
-0.031
-0.029
-0.025
-0.021
-0.017
-0.016
-0.012
-0.010
-0.009
-0.007
-0.006
-0.004
-0.003
-0.003
-0.455
-0.525
-0.549
-0.516
-0.385
-0.217
-0.126
-0.073
-0.074
-0.075
-0.077
-0.077
-0.079
-0.076
-0.071
-0.066
-0.062
-0.056
-0.056
-0.052
-0.051
-0.050
-0.049
-0.048
-0.046
-0.046
-0.044
-0.041
-0.039
-0.035
-0.030
-0.025
-0.020
-0.016
-0.013
-0.011
-0.010
-0.008
-0.006
-0.005
-0.003
-0.476
-0.550
-0.572
-0.535
-0.383
-0.216
-0.129
-0.084
-0.089
-0.102
-0.112
-0.113
-0.112
-0.106
-0.094
-0.084
-0.076
-0.068
-0.063
-0.059
-0.059
-0.059
-0.059
-0.059
-0.058
-0.057
-0.058
-0.060
-0.062
-0.059
-0.051
-0.042
-0.031
-0.024
-0.019
-0.015
-0.012
-0.010
-0.008
-0.007
-0.004
-0.427
-0.516
-0.532
-0.457
-0.312
-0.188
-0.094
-0.112
-0.134
-0.152
-0.159
-0.162
-0.155
-0.151
-0.138
-0.118
-0.099
-0.085
-0.076
-0.071
-0.067
-0.068
-0.072
-0.072
-0.073
-0.079
-0.091
-0.109
-0.122
-0.121
-0.104
-0.078
-0.056
-0.039
-0.028
-0.021
-0.016
-0.013
-0.011
-0.009
-0.007
-0.292
-0.363
-0.368
-0.305
-0.219
-0.101
-0.125
-0.156
-0.190
-0.211
-0.222
-0.225
-0.218
-0.207
-0.194
-0.170
-0.138
-0.110
-0.090
-0.082
-0.079
-0.081
-0.085
-0.088
-0.096
-0.120
-0.170
-0.235
-0.291
-0.301
-0.255
-0.178
-0.112
-0.069
-0.043
-0.031
-0.024
-0.019
-0.016
-0.013
-0.010
-0.196
-0.217
-0.219
-0.190
-0.105
-0.129
-0.172
-0.218
-0.258
0.059
0.945
0.765
0.012
-0.242
-0.258
-0.236
-0.185
-0.139
-0.110
-0.094
-0.091
-0.094
-0.096
-0.103
-0.127
-0.188
-0.270
-0.339
-0.409
-0.465
-0.496
-0.417
-0.242
-0.129
-0.072
-0.049
-0.038
-0.030
-0.024
-0.018
-0.014
-0.148
-0.151
-0.148
-0.139
-0.120
-0.169
-0.225
-0.297
0.037
6.068
23.355
16.414
3.424
-0.041
-0.313
-0.291
-0.232
-0.167
-0.127
-0.107
-0.102
-0.105
-0.107
-0.116
-0.153
-0.203
-0.269
-0.353
-0.441
-0.506
-0.533
-0.528
-0.457
-0.240
-0.124
-0.080
-0.064
-0.053
-0.041
-0.031
-0.021
-0.134
-0.131
-0.126
-0.116
-0.141
-0.211
-0.287
-0.359
1.034
22.949
89.393
62.162
9.917
0.309
-0.368
-0.334
-0.265
-0.186
-0.139
-0.118
-0.113
-0.118
-0.119
-0.129
-0.154
-0.193
-0.224
0.442
1.826
0.706
-0.469
-0.547
-0.515
-0.385
-0.198
-0.124
-0.094
-0.077
-0.065
-0.053
-0.035
-0.133
-0.126
-0.126
-0.136
-0.161
-0.249
-0.325
-0.404
0.702
15.973
59.020
44.552
9.353
0.459
-0.376
-0.370
-0.280
-0.198
-0.149
-0.128
-0.127
-0.128
-0.135
-0.143
-0.156
-0.179
0.759
18.078
51.934
25.345
3.080
-0.499
-0.504
-0.462
-0.247
-0.143
-0.106
-0.091
-0.080
-0.065
-0.053
-0.136
-0.133
-0.138
-0.163
-0.228
-0.321
-0.346
-0.312
1.073
6.516
20.522
48.247
24.631
3.151
-0.194
-0.388
-0.272
-0.205
-0.162
-0.142
-0.144
-0.167
-0.153
-0.165
-0.173
-0.162
5.850
177.842
397.092
177.846
17.735
0.033
-0.466
-0.426
-0.267
-0.100
0.244
0.310
-0.003
-0.077
-0.060
-0.140
-0.139
-0.154
-0.208
-0.324
-0.410
-0.418
2.379
106.012
528.542
70.710
107.800
58.491
6.196
-0.041
-0.357
-0.253
-0.208
-0.177
-0.157
-0.164
-0.200
-0.261
-0.303
-0.191
-0.183
11.044
314.935
715.431
280.687
19.343
0.164
-0.386
-0.297
-0.052
2.199
29.065
44.217
4.048
0.045
-0.068
-0.144
-0.149
-0.174
-0.263
-0.417
-0.479
-0.406
14.286
6031.810
100000.602
898.572
40.861
20.892
2.814
-0.178
-0.310
-0.247
-0.211
-0.191
-0.176
-0.184
-0.211
-0.245
-0.288
-0.319
-0.218
1.543
101.160
199.181
83.260
3.573
-0.202
-0.208
0.338
1.660
30.245
4911.372
14242.370
78.892
0.762
-0.074
-0.150
-0.157
-0.194
-0.304
-0.467
-0.537
-0.527
7.175
887.360
14242.042
231.905
5.357
1.985
0.172
-0.267
-0.276
-0.252
-0.243
-0.222
-0.205
-0.200
-0.214
-0.238
-0.174
0.191
0.196
-0.238
0.629
2.584
0.854
0.180
0.617
0.737
2.218
6.967
43.830
11424.841
35904.172
106.321
0.869
-0.077
-0.163
-0.163
-0.202
-0.321
-0.494
-0.573
-0.647
-0.045
8.264
24.769
4.806
-0.084
-0.309
-0.279
-0.262
-0.269
-0.276
-0.267
-0.259
-0.251
-0.247
-0.242
-0.215
5.446
65.791
42.764
2.158
-0.228
-0.200
0.416
5.865
23.706
21.529
6.340
8.493
9.591
69.456
106.424
7.662
0.100
-0.080
-0.179
-0.164
-0.203
-0.307
-0.494
-0.578
-0.651
-0.700
-0.588
-0.466
-0.536
-0.531
-0.401
-0.221
-0.184
-0.265
-0.286
-0.278
-0.281
-0.280
-0.280
-0.281
1.489
177.785
806.347
564.270
81.891
0.036
-0.033
3.484
84.014
886.787
580.579
42.553
4.161
2.062
1.143
0.887
0.084
-0.089
-0.080
-0.197
-0.175
-0.199
-0.269
-0.420
-0.557
-0.619
-0.664
-0.680
-0.651
-0.601
-0.467
0.073
0.883
0.615
-0.051
-0.128
-0.044
-0.180
-0.279
-0.294
-0.285
4.539
356.684
1684.234
1312.574
159.015
0.532
0.118
7.301
295.143
7966.362
4083.339
121.151
3.460
0.199
-0.063
-0.116
-0.108
-0.092
-0.076
-0.214
-0.187
-0.195
-0.234
-0.322
-0.467
-0.568
-0.610
-0.622
-0.604
-0.568
-0.251
1.115
3.723
2.706
0.856
3.421
6.182
2.687
0.315
-0.241
-0.174
5.692
263.382
1113.809
467.397
45.735
0.462
0.038
3.502
84.017
886.784
667.488
41.636
1.703
-0.072
-0.128
-0.121
-0.106
-0.089
-0.062
-0.227
-0.204
-0.203
-0.217
-0.257
-0.323
-0.412
-0.480
-0.505
-0.476
-0.418
-0.169
1.159
3.339
2.523
3.602
44.673
99.626
35.241
6.388
0.358
0.259
16.676
1963.799
37403.199
739.788
17.656
2.339
0.066
0.426
6.518
26.488
21.251
3.909
0.218
-0.114
-0.120
-0.112
-0.091
-0.064
-0.044
-0.248
-0.230
-0.222
-0.228
-0.238
-0.261
-0.291
-0.320
-0.339
-0.337
-0.321
-0.252
0.135
0.706
0.688
4.660
78.897
273.814
216.604
27.262
2.206
2.171
9.886
329.622
2343.373
176.553
20.593
3.857
0.144
-0.173
0.119
0.666
0.606
0.094
-0.103
-0.111
-0.103
-0.088
-0.065
-0.046
-0.034
-0.278
-0.258
-0.251
-0.251
-0.252
-0.252
-0.257
-0.268
-0.283
-0.286
-0.289
-0.311
-0.281
-0.213
-0.156
1.768
25.046
168.134
179.104
26.848
4.053
8.907
8.692
9.899
20.678
12.182
6.872
1.398
-0.061
-0.224
-0.192
-0.156
-0.131
-0.122
-0.109
-0.095
-0.084
-0.064
-0.048
-0.036
-0.027
-0.289
-0.268
-0.265
-0.272
-0.289
-0.313
-0.336
-0.351
-0.364
-0.361
-0.339
-0.329
-0.342
-0.338
-0.332
0.044
4.057
19.334
21.163
4.849
3.148
9.824
7.945
1.951
0.530
0.721
0.580
-0.015
-0.231
-0.222
-0.187
-0.161
-0.131
-0.109
-0.094
-0.083
-0.063
-0.048
-0.038
-0.029
-0.023
-0.273
-0.035
0.127
-0.185
-0.340
-0.389
-0.413
-0.417
-0.423
-0.428
-0.431
-0.386
-0.358
-0.349
-0.357
-0.358
-0.114
0.722
0.758
0.072
0.556
2.354
1.907
0.322
-0.206
-0.232
-0.223
-0.248
-0.235
-0.198
-0.171
-0.144
-0.118
-0.098
-0.080
-0.065
-0.052
-0.040
-0.031
-0.025
-0.022
0.773
16.677
38.199
4.972
-0.169
-0.424
-0.465
-0.471
-0.474
-0.471
-0.457
-0.441
-0.393
-0.355
-0.365
-0.421
-0.495
-0.536
-0.590
-0.528
-0.359
-0.091
-0.077
-0.227
-0.283
-0.274
-0.264
-0.243
-0.206
-0.172
-0.144
-0.118
-0.098
-0.081
-0.066
-0.054
-0.044
-0.036
-0.029
-0.025
-0.022
9.750
1061.447
7435.360
123.471
0.968
-0.433
0.375
2.970
2.723
0.162
-0.496
-0.456
-0.421
-0.357
-0.362
-0.421
-0.517
-0.618
-0.673
-0.703
-0.570
-0.347
-0.303
-0.294
-0.283
-0.268
-0.251
-0.220
-0.184
-0.151
-0.122
-0.102
-0.083
-0.070
-0.059
-0.051
-0.041
-0.035
-0.028
-0.024
-0.021
11.146
1529.875
14242.163
143.976
1.127
0.621
23.024
126.544
101.054
15.151
0.219
-0.482
-0.428
-0.374
-0.359
-0.425
-0.521
-0.614
-0.681
-0.710
-0.543
-0.361
-0.276
-0.263
-0.260
-0.255
-0.231
-0.201
-0.168
-0.139
-0.113
-0.094
-0.078
-0.066
-0.054
-0.047
-0.041
-0.034
-0.028
-0.022
-0.019
1.247
28.880
67.893
8.453
-0.098
5.693
199.027
909.235
806.189
113.078
3.204
-0.480
-0.439
-0.395
-0.365
-0.415
-0.501
-0.587
-0.653
-0.646
-0.449
-0.317
-0.261
-0.239
-0.238
-0.232
-0.219
-0.192
-0.162
-0.133
-0.108
-0.089
-0.075
-0.062
-0.053
-0.045
-0.039
-0.032
-0.026
-0.021
-0.018
-0.277
0.147
0.412
-0.154
-0.362
6.828
280.510
1481.918
1159.046
158.624
3.783
-0.463
-0.426
-0.396
-0.371
-0.411
-0.480
-0.552
-0.594
-0.480
-0.348
-0.268
-0.222
-0.225
-0.229
-0.229
-0.221
-0.201
-0.167
-0.136
-0.107
-0.088
-0.073
-0.061
-0.052
-0.045
-0.038
-0.033
-0.026
-0.022
-0.019
-0.319
-0.314
-0.332
-0.359
-0.399
1.111
59.256
314.784
250.127
32.357
0.539
-0.444
-0.404
-0.373
-0.352
-0.395
-0.449
-0.469
-0.426
-0.348
-0.281
-0.238
-0.216
-0.227
-0.238
-0.248
-0.244
-0.221
-0.182
-0.141
-0.110
-0.087
-0.071
-0.060
-0.051
-0.044
-0.040
-0.035
-0.026
-0.023
-0.020
-0.318
-0.317
-0.333
-0.357
-0.393
-0.353
1.232
8.396
7.544
0.991
-0.376
-0.406
-0.379
-0.339
-0.313
-0.329
-0.349
-0.353
-0.328
-0.292
-0.259
-0.223
-0.221
-0.237
-0.263
-0.281
-0.282
-0.250
-0.197
-0.150
-0.112
-0.086
-0.071
-0.061
-0.052
-0.044
-0.039
-0.035
-0.028
-0.025
-0.021
-0.314
-0.332
-0.358
-0.384
-0.396
-0.405
-0.393
-0.336
-0.345
-0.389
-0.387
-0.373
-0.347
-0.315
-0.296
-0.299
-0.313
-0.315
-0.296
-0.272
-0.241
-0.235
-0.236
-0.250
-0.280
-0.309
-0.309
-0.269
-0.212
-0.157
-0.117
-0.089
-0.071
-0.060
-0.052
-0.045
-0.042
-0.038
-0.033
-0.027
-0.025
-0.340
-0.407
-0.469
-0.482
-0.472
-0.457
-0.422
-0.383
-0.372
-0.365
-0.354
-0.340
-0.316
-0.297
-0.291
-0.300
-0.307
-0.303
-0.287
-0.263
-0.250
-0.244
-0.248
-0.261
-0.285
-0.312
-0.304
-0.271
-0.212
-0.157
-0.116
-0.089
-0.073
-0.063
-0.054
-0.049
-0.047
-0.041
-0.035
-0.032
-0.029
-0.446
-0.497
-0.506
-0.500
-0.480
-0.448
-0.420
-0.394
-0.358
-0.340
-0.325
-0.310
-0.298
-0.286
-0.291
-0.302
-0.302
-0.295
-0.255
-0.201
-0.243
-0.268
-0.274
-0.292
-0.304
-0.307
-0.293
-0.255
-0.199
-0.149
-0.113
-0.089
-0.075
-0.065
-0.058
-0.053
-0.049
-0.046
-0.040
-0.037
-0.034
-0.487
-0.518
-0.523
-0.223
-0.063
-0.360
-0.406
-0.367
-0.347
-0.323
-0.308
-0.296
-0.288
-0.285
-0.294
-0.304
-0.304
-0.273
-0.034
0.238
-0.105
-0.322
-0.373
-0.413
-0.410
-0.369
-0.305
-0.241
-0.183
-0.138
-0.109
-0.090
-0.075
-0.067
-0.059
-0.056
-0.054
-0.052
-0.047
-0.044
-0.040
-0.162
-0.194
-0.258
-0.384
-0.473
-0.441
-0.389
-0.324
-0.262
-0.205
-0.145
-0.115
-0.104
-0.097
-0.091
-0.086
-0.084
-0.072
-0.060
-0.049
-0.044
-0.040
-0.038
-0.034
-0.032
-0.028
-0.026
-0.024
-0.021
-0.017
-0.014
-0.012
-0.010
-0.007
-0.004
-0.002
-0.002
-0.002
-0.001
-0.001
0.000
-0.144
-0.139
-0.192
-0.265
-0.355
-0.411
-0.398
-0.330
-0.245
-0.172
-0.129
-0.107
-0.097
-0.092
-0.086
-0.083
-0.078
-0.067
-0.055
-0.048
-0.044
-0.038
-0.036
-0.034
-0.031
-0.028
-0.025
-0.023
-0.021
-0.018
-0.013
-0.011
-0.008
-0.005
-0.004
-0.003
-0.002
-0.001
-0.001
0.000
0.000
-0.139
-0.123
-0.144
-0.171
-0.211
-0.239
-0.238
-0.208
-0.161
-0.127
-0.107
-0.096
-0.091
-0.086
-0.083
-0.079
-0.070
-0.059
-0.050
-0.046
-0.041
-0.039
-0.036
-0.034
-0.030
-0.028
-0.025
-0.024
-0.022
-0.020
-0.015
-0.010
-0.007
-0.005
-0.004
-0.004
-0.001
0.
0.
0.000
0.001
-0.145
-0.117
-0.106
-0.123
-0.132
-0.141
-0.137
-0.126
-0.109
-0.095
-0.084
-0.083
-0.082
-0.077
-0.075
-0.070
-0.061
-0.052
-0.047
-0.042
-0.039
-0.037
-0.036
-0.035
-0.033
-0.030
-0.028
-0.025
-0.020
-0.017
-0.014
-0.012
-0.010
-0.006
-0.006
-0.005
-0.002
-0.002
-0.001
0.
0.000
-0.149
-0.116
-0.105
-0.101
-0.100
-0.099
-0.099
-0.092
-0.082
-0.076
-0.073
-0.070
-0.071
-0.068
-0.064
-0.060
-0.055
-0.049
-0.046
-0.042
-0.040
-0.039
-0.038
-0.035
-0.033
-0.031
-0.028
-0.023
-0.021
-0.017
-0.014
-0.013
-0.010
-0.007
-0.006
-0.006
-0.004
-0.003
-0.002
-0.001
0.000
-0.149
-0.121
-0.112
-0.103
-0.095
-0.088
-0.081
-0.078
-0.071
-0.069
-0.063
-0.062
-0.061
-0.060
-0.058
-0.055
-0.050
-0.046
-0.044
-0.043
-0.043
-0.041
-0.038
-0.036
-0.033
-0.032
-0.029
-0.026
-0.021
-0.018
-0.014
-0.014
-0.012
-0.008
-0.007
-0.006
-0.005
-0.004
-0.003
-0.001
0.001
-0.150
-0.147
-0.138
-0.124
-0.105
-0.089
-0.077
-0.071
-0.068
-0.064
-0.058
-0.057
-0.058
-0.059
-0.056
-0.052
-0.051
-0.048
-0.046
-0.046
-0.046
-0.044
-0.041
-0.039
-0.036
-0.031
-0.031
-0.028
-0.025
-0.019
-0.017
-0.015
-0.014
-0.009
-0.008
-0.005
-0.004
-0.004
-0.002
-0.002
-0.001
-0.182
-0.200
-0.197
-0.172
-0.134
-0.100
-0.080
-0.071
-0.066
-0.063
-0.062
-0.060
-0.060
-0.060
-0.056
-0.054
-0.053
-0.051
-0.049
-0.048
-0.047
-0.047
-0.048
-0.042
-0.040
-0.038
-0.034
-0.031
-0.027
-0.024
-0.019
-0.018
-0.014
-0.012
-0.010
-0.007
-0.005
-0.005
-0.003
-0.002
-0.002
-0.231
-0.275
-0.276
-0.227
-0.167
-0.117
-0.088
-0.075
-0.066
-0.068
-0.067
-0.065
-0.064
-0.066
-0.066
-0.062
-0.058
-0.058
-0.056
-0.053
-0.054
-0.053
-0.054
-0.051
-0.048
-0.045
-0.041
-0.038
-0.033
-0.029
-0.025
-0.021
-0.017
-0.015
-0.012
-0.009
-0.008
-0.006
-0.005
-0.003
-0.003
-0.265
-0.326
-0.329
-0.269
-0.188
-0.127
-0.095
-0.073
-0.072
-0.079
-0.084
-0.084
-0.084
-0.085
-0.083
-0.079
-0.074
-0.069
-0.065
-0.061
-0.060
-0.061
-0.062
-0.060
-0.058
-0.054
-0.051
-0.047
-0.045
-0.040
-0.034
-0.028
-0.023
-0.019
-0.014
-0.012
-0.010
-0.008
-0.007
-0.005
-0.003
-0.260
-0.317
-0.320
-0.269
-0.189
-0.128
-0.078
-0.084
-0.099
-0.117
-0.130
-0.130
-0.128
-0.123
-0.117
-0.112
-0.101
-0.090
-0.077
-0.070
-0.070
-0.072
-0.075
-0.075
-0.072
-0.071
-0.069
-0.071
-0.070
-0.066
-0.059
-0.045
-0.034
-0.027
-0.020
-0.015
-0.013
-0.011
-0.010
-0.007
-0.004
-0.221
-0.257
-0.264
-0.220
-0.166
-0.124
-0.096
-0.121
-0.162
-0.191
-0.200
-0.204
-0.202
-0.183
-0.172
-0.170
-0.151
-0.124
-0.100
-0.086
-0.084
-0.088
-0.089
-0.090
-0.092
-0.097
-0.107
-0.127
-0.143
-0.143
-0.121
-0.091
-0.063
-0.042
-0.029
-0.022
-0.018
-0.014
-0.012
-0.009
-0.007
-0.173
-0.192
-0.190
-0.166
-0.137
-0.100
-0.131
-0.194
-0.237
-0.262
-0.275
-0.220
-0.199
-0.271
-0.265
-0.246
-0.224
-0.175
-0.131
-0.105
-0.099
-0.100
-0.099
-0.099
-0.110
-0.140
-0.199
-0.270
-0.330
-0.348
-0.309
-0.217
-0.131
-0.078
-0.048
-0.034
-0.025
-0.021
-0.017
-0.013
-0.010
-0.134
-0.141
-0.141
-0.132
-0.100
-0.126
-0.195
-0.272
-0.317
-0.348
0.031
3.276
4.315
0.380
-0.356
-0.342
-0.301
-0.228
-0.161
-0.124
-0.112
-0.109
-0.109
-0.113
-0.136
-0.192
-0.247
-0.312
-0.375
-0.427
-0.456
-0.454
-0.297
-0.151
-0.082
-0.054
-0.040
-0.032
-0.025
-0.019
-0.014
-0.117
-0.118
-0.115
-0.100
-0.116
-0.162
-0.274
-0.350
-0.411
-0.352
3.884
78.674
123.371
8.368
-0.240
-0.428
-0.360
-0.268
-0.187
-0.141
-0.122
-0.122
-0.122
-0.129
-0.151
-0.189
-0.248
-0.273
-0.174
-0.373
-0.500
-0.490
-0.466
-0.286
-0.142
-0.089
-0.069
-0.056
-0.044
-0.031
-0.022
-0.117
-0.113
-0.109
-0.109
-0.133
-0.202
-0.341
-0.418
-0.492
-0.143
6.062
145.583
231.407
12.693
-0.224
-0.475
-0.379
-0.290
-0.203
-0.154
-0.136
-0.137
-0.139
-0.144
-0.158
-0.187
0.321
8.716
23.490
13.508
1.568
-0.512
-0.479
-0.427
-0.226
-0.136
-0.101
-0.084
-0.070
-0.055
-0.036
-0.117
-0.114
-0.116
-0.121
-0.151
-0.235
-0.378
-0.461
-0.479
0.787
13.627
51.647
40.918
5.062
-0.215
-0.465
-0.360
-0.282
-0.206
-0.163
-0.150
-0.156
-0.156
-0.161
-0.166
-0.109
24.238
501.657
1159.234
446.216
39.812
0.717
-0.468
-0.431
-0.286
-0.158
-0.113
-0.096
-0.085
-0.070
-0.056
-0.122
-0.120
-0.124
-0.144
-0.189
-0.235
-0.377
-0.434
0.336
8.680
227.304
2166.559
886.670
36.775
0.828
-0.380
-0.318
-0.256
-0.205
-0.172
-0.168
-0.169
-0.174
-0.181
-0.180
0.680
353.537
7997.912
38873.984
6981.458
314.950
5.453
-0.426
-0.379
-0.253
-0.097
0.162
0.256
-0.018
-0.081
-0.064
-0.124
-0.127
-0.137
-0.170
-0.246
-0.355
-0.453
0.569
22.139
84.819
897.725
28255.654
5676.936
94.447
2.020
-0.273
-0.276
-0.235
-0.202
-0.182
-0.184
-0.199
-0.195
-0.201
-0.205
1.558
564.339
18556.295
99999.820
18556.229
501.622
5.407
-0.272
0.235
1.274
2.818
22.400
29.072
3.135
0.011
-0.074
-0.134
-0.137
-0.152
-0.204
-0.315
-0.476
-0.507
4.097
319.029
2710.487
305.911
1859.641
667.217
33.311
1.409
-0.063
-0.216
-0.229
-0.206
-0.194
-0.195
-0.212
-0.237
-0.258
-0.230
0.124
177.991
2779.956
9173.299
2446.787
158.769
0.770
0.581
7.978
33.378
43.110
1848.367
4012.188
51.002
0.574
-0.080
-0.144
-0.143
-0.166
-0.228
-0.374
-0.559
-0.592
1.868
105.802
527.511
53.878
33.827
21.425
4.607
1.749
0.374
-0.174
-0.253
-0.236
-0.224
-0.217
-0.227
-0.248
-0.265
-0.275
-0.222
2.187
126.955
250.348
113.293
2.316
1.760
4.286
52.776
385.541
284.323
3309.519
7436.645
68.138
0.658
-0.081
-0.162
-0.146
-0.173
-0.237
-0.390
-0.590
-0.664
-0.458
2.513
7.149
1.781
0.643
0.805
1.609
1.620
0.367
-0.193
-0.270
-0.267
-0.262
-0.259
-0.264
-0.274
-0.276
-0.227
-0.240
-0.179
0.110
0.542
1.496
17.100
94.915
78.212
76.369
581.216
339.849
70.852
69.327
5.241
0.053
-0.083
-0.182
-0.158
-0.176
-0.229
-0.356
-0.554
-0.668
-0.714
-0.677
-0.601
-0.606
-0.371
0.490
1.878
1.525
0.242
-0.224
-0.270
-0.277
-0.290
-0.294
-0.300
-0.298
-0.107
1.953
1.145
-0.010
0.884
2.510
10.592
441.285
19411.447
9471.925
189.975
62.952
46.913
7.169
1.094
0.047
-0.092
-0.084
-0.207
-0.170
-0.175
-0.214
-0.298
-0.448
-0.615
-0.691
-0.708
-0.690
-0.551
0.465
7.883
29.550
18.968
2.842
0.630
0.672
0.020
-0.287
-0.309
-0.310
-0.256
0.691
6.376
4.591
1.326
2.305
5.744
24.502
2531.655
99999.883
99999.992
769.875
11.098
2.536
0.497
-0.060
-0.112
-0.094
-0.081
-0.226
-0.181
-0.171
-0.201
-0.246
-0.328
-0.434
-0.533
-0.576
-0.548
-0.335
2.606
41.461
227.231
120.989
14.815
35.985
68.670
13.681
3.800
-0.060
-0.294
0.312
6.764
19.402
31.127
24.211
6.076
3.521
10.963
441.370
19411.410
9470.701
176.121
4.024
0.084
-0.106
-0.124
-0.110
-0.092
-0.065
-0.235
-0.192
-0.183
-0.195
-0.216
-0.255
-0.307
-0.365
-0.391
-0.382
-0.231
2.382
41.473
227.239
121.379
38.544
2339.787
12911.436
371.449
130.575
8.542
-0.230
1.428
26.436
120.866
595.165
506.342
41.827
2.419
1.649
17.141
94.795
74.580
10.003
0.557
-0.104
-0.121
-0.114
-0.094
-0.069
-0.047
-0.243
-0.211
-0.200
-0.205
-0.212
-0.227
-0.248
-0.277
-0.297
-0.298
-0.261
0.531
7.121
23.575
15.779
42.940
5864.566
58843.520
649.227
204.731
21.405
-0.137
0.821
13.698
131.211
1864.875
1597.544
83.975
3.123
0.005
0.502
1.659
1.502
0.324
-0.082
-0.113
-0.104
-0.093
-0.070
-0.050
-0.036
-0.259
-0.237
-0.226
-0.226
-0.231
-0.233
-0.242
-0.261
-0.282
-0.284
-0.296
-0.220
0.308
1.048
0.895
6.470
119.284
288.410
86.735
54.327
2.690
-0.078
0.088
2.368
28.219
227.947
199.924
23.627
1.126
-0.176
-0.182
-0.136
-0.123
-0.125
-0.114
-0.101
-0.088
-0.068
-0.051
-0.037
-0.028
-0.267
-0.250
-0.245
-0.252
-0.264
-0.291
-0.313
-0.340
-0.366
-0.354
-0.338
-0.333
-0.321
-0.285
-0.286
0.024
1.973
3.786
1.965
0.479
-0.276
-0.118
-0.094
0.041
2.250
8.915
8.884
1.980
-0.016
-0.217
-0.189
-0.166
-0.137
-0.115
-0.098
-0.085
-0.066
-0.051
-0.040
-0.030
-0.024
-0.273
-0.229
-0.210
-0.270
-0.325
-0.393
-0.459
-0.483
-0.506
-0.509
-0.454
-0.389
-0.358
-0.349
-0.336
-0.221
-0.042
-0.295
-0.368
-0.480
-0.501
-0.330
-0.263
-0.279
-0.143
0.109
0.097
-0.134
-0.221
-0.204
-0.174
-0.148
-0.121
-0.100
-0.083
-0.066
-0.053
-0.040
-0.032
-0.025
-0.022
-0.135
1.101
1.955
0.260
-0.393
-0.478
-0.520
-0.553
-0.569
-0.572
-0.557
-0.502
-0.401
-0.358
-0.177
1.994
2.966
0.496
-0.640
-0.561
-0.579
-0.444
-0.343
-0.302
-0.274
-0.253
-0.241
-0.220
-0.199
-0.171
-0.145
-0.119
-0.097
-0.080
-0.065
-0.054
-0.044
-0.035
-0.029
-0.025
-0.022
0.667
14.571
28.844
4.297
-0.270
-0.527
-0.594
-0.575
-0.606
-0.648
-0.612
-0.558
-0.466
-0.365
0.104
5.096
6.631
1.619
-0.653
-0.729
-0.727
-0.440
-0.329
-0.284
-0.261
-0.247
-0.221
-0.201
-0.180
-0.149
-0.122
-0.099
-0.081
-0.067
-0.058
-0.049
-0.040
-0.035
-0.027
-0.023
-0.021
0.782
16.664
38.158
4.893
-0.266
-0.565
0.158
2.579
1.938
-0.200
-0.650
-0.586
-0.521
-0.381
-0.130
1.871
2.665
0.267
-0.709
-0.732
-0.724
-0.463
-0.318
-0.266
-0.247
-0.240
-0.222
-0.198
-0.164
-0.134
-0.108
-0.089
-0.075
-0.063
-0.053
-0.045
-0.039
-0.032
-0.026
-0.022
-0.019
-0.115
1.675
3.304
0.425
-0.456
-0.397
3.521
15.764
12.858
2.189
-0.566
-0.584
-0.523
-0.410
-0.347
-0.207
-0.187
-0.574
-0.674
-0.698
-0.631
-0.387
-0.274
-0.231
-0.235
-0.237
-0.225
-0.195
-0.162
-0.130
-0.104
-0.085
-0.072
-0.059
-0.052
-0.043
-0.037
-0.031
-0.025
-0.020
-0.018
-0.306
-0.247
-0.255
-0.394
-0.490
-0.326
4.235
18.610
15.311
3.055
-0.368
-0.554
-0.508
-0.412
-0.370
-0.404
-0.480
-0.560
-0.618
-0.648
-0.463
-0.307
-0.219
-0.231
-0.252
-0.274
-0.270
-0.236
-0.188
-0.145
-0.107
-0.085
-0.069
-0.057
-0.050
-0.042
-0.036
-0.030
-0.024
-0.022
-0.018
-0.309
-0.312
-0.347
-0.409
-0.470
-0.498
0.631
4.746
5.057
3.988
0.660
-0.433
-0.478
-0.393
-0.371
-0.394
-0.448
-0.511
-0.556
-0.456
-0.336
-0.221
-0.224
-0.255
-0.313
-0.360
-0.371
-0.327
-0.248
-0.173
-0.122
-0.090
-0.070
-0.058
-0.049
-0.042
-0.037
-0.032
-0.026
-0.023
-0.020
-0.312
-0.318
-0.341
-0.397
-0.442
-0.477
-0.463
-0.097
2.228
6.331
1.737
-0.322
-0.428
-0.357
-0.349
-0.367
-0.397
-0.407
-0.378
-0.325
-0.273
-0.226
-0.240
-0.293
-0.373
-0.445
-0.485
-0.438
-0.324
-0.216
-0.138
-0.096
-0.072
-0.059
-0.050
-0.044
-0.037
-0.034
-0.027
-0.022
-0.020
-0.303
-0.325
-0.355
-0.393
-0.433
-0.447
-0.454
-0.413
0.204
1.097
0.145
-0.384
-0.365
-0.328
-0.313
-0.312
-0.318
-0.317
-0.305
-0.282
-0.245
-0.241
-0.255
-0.310
-0.375
-0.442
-0.503
-0.502
-0.390
-0.250
-0.152
-0.101
-0.075
-0.061
-0.051
-0.044
-0.040
-0.037
-0.031
-0.027
-0.024
-0.334
-0.391
-0.424
-0.426
-0.435
-0.452
-0.441
-0.421
-0.382
-0.333
-0.372
-0.356
-0.324
-0.310
-0.297
-0.294
-0.299
-0.295
-0.283
-0.262
-0.254
-0.253
-0.262
-0.306
-0.355
-0.414
-0.468
-0.494
-0.392
-0.254
-0.155
-0.102
-0.076
-0.061
-0.055
-0.049
-0.044
-0.040
-0.034
-0.029
-0.029
-0.411
-0.426
-0.436
-0.434
-0.423
-0.410
-0.399
-0.383
-0.365
-0.347
-0.335
-0.315
-0.304
-0.291
-0.285
-0.291
-0.296
-0.290
-0.278
-0.271
-0.264
-0.261
-0.273
-0.302
-0.341
-0.384
-0.427
-0.438
-0.344
-0.228
-0.145
-0.101
-0.078
-0.066
-0.057
-0.051
-0.048
-0.044
-0.039
-0.036
-0.034
-0.414
-0.440
-0.167
1.064
1.407
0.018
-0.356
-0.348
-0.328
-0.315
-0.310
-0.305
-0.290
-0.279
-0.280
-0.291
-0.292
-0.289
-0.285
-0.281
-0.280
-0.283
-0.305
-0.333
-0.358
-0.375
-0.386
-0.350
-0.269
-0.185
-0.127
-0.095
-0.076
-0.068
-0.059
-0.054
-0.053
-0.051
-0.044
-0.043
-0.042
-0.154
-0.242
-0.401
-0.525
-0.526
-0.499
-0.445
-0.368
-0.293
-0.224
-0.173
-0.126
-0.087
-0.073
-0.091
-0.097
-0.092
-0.087
-0.073
-0.062
-0.055
-0.049
-0.044
-0.040
-0.037
-0.033
-0.030
-0.027
-0.025
-0.023
-0.018
-0.014
-0.013
-0.011
-0.006
-0.005
-0.003
-0.001
-0.001
-0.001
0.
-0.133
-0.181
-0.272
-0.436
-0.547
-0.518
-0.463
-0.392
-0.319
-0.243
-0.159
-0.121
-0.104
-0.096
-0.094
-0.091
-0.089
-0.081
-0.069
-0.059
-0.053
-0.048
-0.044
-0.040
-0.036
-0.031
-0.030
-0.027
-0.025
-0.022
-0.018
-0.014
-0.012
-0.008
-0.006
-0.004
-0.003
-0.001
-0.001
0.000
0.
-0.118
-0.117
-0.174
-0.246
-0.340
-0.397
-0.397
-0.340
-0.256
-0.179
-0.131
-0.108
-0.099
-0.094
-0.090
-0.088
-0.083
-0.074
-0.062
-0.055
-0.050
-0.045
-0.043
-0.039
-0.037
-0.031
-0.029
-0.028
-0.026
-0.024
-0.020
-0.014
-0.011
-0.007
-0.005
-0.004
-0.002
0.000
0.000
0.001
0.001
-0.114
-0.104
-0.124
-0.147
-0.177
-0.196
-0.202
-0.178
-0.146
-0.119
-0.106
-0.097
-0.093
-0.088
-0.087
-0.083
-0.073
-0.065
-0.056
-0.054
-0.047
-0.044
-0.041
-0.040
-0.036
-0.036
-0.033
-0.028
-0.026
-0.024
-0.020
-0.015
-0.011
-0.009
-0.007
-0.005
-0.005
-0.002
-0.001
0.001
0.000
-0.113
-0.100
-0.094
-0.105
-0.113
-0.117
-0.114
-0.106
-0.097
-0.089
-0.086
-0.085
-0.083
-0.080
-0.079
-0.073
-0.066
-0.058
-0.054
-0.053
-0.048
-0.045
-0.043
-0.040
-0.039
-0.036
-0.032
-0.030
-0.024
-0.021
-0.018
-0.014
-0.012
-0.009
-0.008
-0.007
-0.006
-0.003
-0.001
-0.001
0.000
-0.108
-0.095
-0.092
-0.091
-0.089
-0.089
-0.086
-0.080
-0.075
-0.073
-0.071
-0.070
-0.070
-0.069
-0.067
-0.063
-0.057
-0.056
-0.053
-0.053
-0.051
-0.049
-0.045
-0.042
-0.040
-0.036
-0.034
-0.031
-0.027
-0.021
-0.019
-0.015
-0.013
-0.010
-0.008
-0.008
-0.006
-0.004
-0.003
-0.001
0.001
-0.106
-0.103
-0.100
-0.095
-0.088
-0.078
-0.074
-0.072
-0.069
-0.064
-0.063
-0.064
-0.065
-0.065
-0.062
-0.058
-0.057
-0.055
-0.053
-0.055
-0.053
-0.049
-0.048
-0.045
-0.041
-0.039
-0.037
-0.032
-0.028
-0.024
-0.020
-0.017
-0.015
-0.012
-0.008
-0.007
-0.006
-0.004
-0.002
-0.001
-0.001
-0.114
-0.116
-0.115
-0.106
-0.093
-0.080
-0.073
-0.069
-0.066
-0.062
-0.063
-0.064
-0.066
-0.064
-0.062
-0.062
-0.060
-0.059
-0.057
-0.057
-0.057
-0.055
-0.055
-0.052
-0.049
-0.044
-0.038
-0.035
-0.031
-0.027
-0.022
-0.019
-0.016
-0.014
-0.011
-0.009
-0.007
-0.004
-0.004
-0.002
-0.002
-0.126
-0.136
-0.135
-0.119
-0.103
-0.086
-0.076
-0.066
-0.068
-0.069
-0.068
-0.070
-0.074
-0.074
-0.073
-0.071
-0.070
-0.067
-0.063
-0.063
-0.063
-0.063
-0.062
-0.059
-0.056
-0.050
-0.046
-0.042
-0.037
-0.033
-0.029
-0.023
-0.020
-0.017
-0.014
-0.011
-0.008
-0.006
-0.005
-0.003
-0.002
-0.135
-0.150
-0.147
-0.129
-0.107
-0.090
-0.078
-0.071
-0.075
-0.081
-0.089
-0.091
-0.095
-0.099
-0.100
-0.098
-0.094
-0.086
-0.076
-0.071
-0.074
-0.076
-0.076
-0.073
-0.070
-0.064
-0.059
-0.054
-0.048
-0.043
-0.037
-0.030
-0.025
-0.022
-0.017
-0.013
-0.010
-0.008
-0.007
-0.005
-0.003
-0.136
-0.149
-0.147
-0.131
-0.109
-0.092
-0.075
-0.084
-0.099
-0.117
-0.127
-0.129
-0.135
-0.144
-0.157
-0.160
-0.149
-0.124
-0.097
-0.086
-0.090
-0.092
-0.092
-0.090
-0.088
-0.084
-0.080
-0.078
-0.076
-0.069
-0.060
-0.048
-0.037
-0.029
-0.022
-0.016
-0.013
-0.011
-0.009
-0.007
-0.005
-0.125
-0.135
-0.134
-0.121
-0.105
-0.081
-0.091
-0.115
-0.151
-0.180
-0.197
-0.205
-0.204
-0.214
-0.247
-0.270
-0.242
-0.178
-0.128
-0.105
-0.107
-0.104
-0.103
-0.100
-0.100
-0.105
-0.120
-0.135
-0.148
-0.145
-0.124
-0.096
-0.065
-0.043
-0.032
-0.022
-0.018
-0.014
-0.012
-0.010
-0.008
-0.116
-0.118
-0.119
-0.110
-0.102
-0.094
-0.121
-0.174
-0.242
-0.301
-0.294
-0.060
-0.022
-0.278
-0.385
-0.394
-0.312
-0.219
-0.157
-0.127
-0.117
-0.116
-0.113
-0.113
-0.117
-0.140
-0.190
-0.251
-0.297
-0.326
-0.299
-0.217
-0.135
-0.080
-0.049
-0.033
-0.025
-0.021
-0.017
-0.014
-0.010
-0.104
-0.105
-0.104
-0.099
-0.091
-0.113
-0.165
-0.268
-0.360
-0.356
1.332
21.752
33.018
3.154
-0.426
-0.482
-0.371
-0.265
-0.186
-0.142
-0.130
-0.130
-0.122
-0.115
-0.133
-0.171
-0.212
-0.267
-0.321
-0.363
-0.389
-0.396
-0.294
-0.153
-0.084
-0.054
-0.041
-0.032
-0.026
-0.020
-0.014
-0.102
-0.100
-0.098
-0.091
-0.104
-0.141
-0.230
-0.372
-0.444
-0.175
24.912
4011.498
11423.200
78.370
0.186
-0.544
-0.421
-0.304
-0.212
-0.159
-0.143
-0.143
-0.116
-0.087
-0.121
-0.172
-0.213
-0.089
0.295
-0.014
-0.415
-0.421
-0.401
-0.281
-0.144
-0.091
-0.069
-0.056
-0.042
-0.031
-0.021
-0.106
-0.101
-0.095
-0.102
-0.119
-0.171
-0.288
-0.453
-0.520
-0.039
44.624
17830.949
97726.781
144.045
0.401
-0.587
-0.449
-0.331
-0.231
-0.174
-0.159
-0.157
-0.123
-0.094
-0.126
-0.163
1.021
33.428
101.228
38.644
4.706
-0.332
-0.414
-0.384
-0.223
-0.138
-0.105
-0.089
-0.073
-0.053
-0.034
-0.105
-0.103
-0.106
-0.112
-0.136
-0.193
-0.307
-0.488
-0.461
1.697
30.678
226.930
234.265
16.789
0.059
-0.568
-0.451
-0.343
-0.247
-0.190
-0.173
-0.171
-0.159
-0.153
-0.162
0.076
177.827
2779.699
9173.243
2446.834
141.845
2.657
-0.404
-0.376
-0.287
-0.168
-0.123
-0.101
-0.088
-0.073
-0.055
-0.113
-0.108
-0.110
-0.125
-0.154
-0.201
-0.293
-0.459
-0.042
16.664
1024.328
34243.512
6718.132
106.871
1.955
-0.399
-0.420
-0.331
-0.256
-0.208
-0.185
-0.186
-0.190
-0.187
-0.181
8.591
1677.931
99999.938
99999.852
99999.805
1482.074
15.949
-0.308
-0.286
-0.119
-0.040
-0.060
-0.069
-0.093
-0.084
-0.068
-0.118
-0.116
-0.122
-0.143
-0.187
-0.245
-0.305
-0.304
1.218
42.881
7966.439
99999.375
99999.602
337.410
4.979
0.091
-0.285
-0.282
-0.238
-0.215
-0.201
-0.199
-0.206
-0.191
-0.172
21.610
3599.782
100002.688
100000.641
99999.852
2779.666
19.256
0.009
1.736
5.811
4.993
2.542
1.968
0.252
-0.082
-0.077
-0.127
-0.123
-0.132
-0.160
-0.220
-0.304
-0.392
-0.187
3.668
25.543
888.624
23385.584
4811.871
105.830
16.044
3.429
0.108
-0.241
-0.227
-0.218
-0.216
-0.222
-0.231
-0.220
-0.157
3.907
728.519
33446.566
100003.852
28789.527
635.175
3.039
2.771
52.340
385.191
228.938
40.660
26.420
2.778
-0.011
-0.083
-0.138
-0.128
-0.141
-0.175
-0.244
-0.347
-0.472
-0.397
1.742
6.164
24.671
95.419
62.370
80.484
84.372
15.241
0.873
-0.215
-0.247
-0.239
-0.237
-0.242
-0.262
-0.272
-0.208
1.091
34.399
523.151
1314.522
446.651
17.492
1.476
14.727
887.073
62122.293
19413.156
222.171
37.824
3.225
0.012
-0.086
-0.156
-0.139
-0.150
-0.181
-0.251
-0.362
-0.497
-0.582
-0.414
-0.047
0.436
2.248
11.196
75.038
84.152
15.275
0.866
-0.216
-0.265
-0.268
-0.271
-0.278
-0.298
-0.296
-0.278
0.053
2.196
5.977
9.515
5.110
10.643
47.165
54.338
1381.122
100000.313
41628.406
297.713
8.046
0.593
-0.083
-0.086
-0.180
-0.152
-0.155
-0.181
-0.239
-0.340
-0.455
-0.560
-0.596
-0.543
-0.424
0.336
5.743
21.382
20.360
4.635
0.223
-0.255
-0.277
-0.293
-0.304
-0.312
-0.320
-0.322
-0.281
-0.079
2.147
26.570
94.961
47.629
180.969
2962.797
1862.996
191.259
1188.699
667.581
37.240
1.626
-0.053
-0.098
-0.085
-0.208
-0.163
-0.154
-0.177
-0.215
-0.285
-0.380
-0.463
-0.508
-0.479
-0.227
4.141
84.187
581.265
259.701
19.387
1.454
0.954
2.284
1.940
-0.179
-0.326
-0.344
-0.231
0.621
2.942
7.402
84.801
385.566
167.671
779.976
62122.805
28256.217
263.363
18.702
11.252
2.091
0.076
-0.113
-0.096
-0.083
-0.229
-0.174
-0.161
-0.175
-0.199
-0.239
-0.296
-0.364
-0.401
-0.392
0.149
18.865
1185.847
62122.141
11287.269
140.113
49.111
171.950
459.189
446.712
81.833
0.045
-0.291
1.177
21.353
155.337
139.874
56.249
138.361
72.291
182.089
3474.676
2166.788
84.203
2.947
0.245
-0.049
-0.123
-0.111
-0.089
-0.063
-0.231
-0.184
-0.169
-0.176
-0.189
-0.213
-0.248
-0.291
-0.310
-0.315
0.198
16.935
1024.550
41627.891
9471.174
156.456
4040.036
30795.613
8326.730
8001.839
806.249
11.017
-0.037
8.318
385.766
28255.934
23386.109
340.915
16.662
6.963
10.979
46.751
37.137
5.915
0.328
-0.115
-0.120
-0.111
-0.091
-0.068
-0.047
-0.232
-0.196
-0.185
-0.185
-0.191
-0.206
-0.225
-0.254
-0.272
-0.283
-0.115
3.422
66.195
440.878
200.578
69.476
12929.381
101482.055
19273.992
18561.842
1481.994
27.136
0.063
12.399
1186.233
99999.906
99999.789
886.944
11.502
0.450
0.354
1.065
0.963
0.168
-0.101
-0.115
-0.104
-0.093
-0.070
-0.049
-0.035
-0.236
-0.215
-0.207
-0.206
-0.209
-0.216
-0.231
-0.259
-0.275
-0.291
-0.264
0.136
2.561
7.201
4.865
8.968
186.231
843.833
2820.017
2780.801
396.859
4.515
-0.190
4.676
176.297
4809.833
4083.321
136.901
3.822
-0.079
-0.185
-0.149
-0.138
-0.134
-0.118
-0.103
-0.088
-0.069
-0.051
-0.037
-0.028
-0.244
-0.229
-0.226
-0.230
-0.242
-0.259
-0.280
-0.313
-0.333
-0.337
-0.323
-0.258
-0.158
-0.077
-0.151
0.173
2.445
12.526
127.661
126.515
8.266
-0.327
-0.347
0.620
9.342
39.876
37.634
6.489
0.337
-0.197
-0.190
-0.167
-0.141
-0.117
-0.099
-0.084
-0.067
-0.051
-0.039
-0.030
-0.024
-0.251
-0.244
-0.245
-0.257
-0.287
-0.343
-0.406
-0.459
-0.481
-0.465
-0.411
-0.357
-0.335
-0.320
3.198
34.298
26.510
4.729
-0.158
-0.431
-0.542
-0.476
-0.377
-0.031
2.253
3.524
1.206
0.071
-0.187
-0.205
-0.177
-0.151
-0.122
-0.101
-0.081
-0.065
-0.051
-0.041
-0.032
-0.025
-0.021
-0.262
-0.231
-0.219
-0.287
-0.368
-0.490
-0.576
-0.617
-0.650
-0.657
-0.570
-0.456
-0.381
0.512
126.539
501.480
396.915
57.043
2.318
-0.682
-0.571
-0.522
-0.378
-0.271
0.043
0.173
-0.122
-0.201
-0.189
-0.175
-0.147
-0.119
-0.097
-0.078
-0.065
-0.053
-0.043
-0.035
-0.027
-0.025
-0.022
-0.251
-0.054
0.026
-0.256
-0.485
-0.576
-0.650
-0.700
-0.724
-0.726
-0.697
-0.588
-0.440
1.859
223.081
1026.208
806.201
113.095
5.138
-0.713
-0.716
-0.530
-0.357
-0.286
-0.247
-0.220
-0.212
-0.195
-0.180
-0.156
-0.122
-0.098
-0.080
-0.065
-0.056
-0.047
-0.039
-0.033
-0.027
-0.023
-0.020
-0.263
-0.072
0.042
-0.300
-0.537
-0.623
-0.710
-0.755
-0.772
-0.758
-0.720
-0.658
-0.501
0.028
65.843
314.819
250.160
43.536
1.819
-0.730
-0.707
-0.590
-0.354
-0.264
-0.240
-0.235
-0.224
-0.205
-0.175
-0.138
-0.108
-0.087
-0.072
-0.060
-0.052
-0.043
-0.037
-0.031
-0.024
-0.022
-0.019
-0.294
-0.259
-0.265
-0.433
-0.555
-0.649
-0.726
-0.720
-0.711
-0.680
-0.680
-0.649
-0.522
-0.400
0.702
11.299
14.798
3.614
-0.495
-0.688
-0.680
-0.480
-0.297
-0.242
-0.261
-0.280
-0.277
-0.240
-0.191
-0.142
-0.108
-0.084
-0.070
-0.058
-0.049
-0.041
-0.034
-0.030
-0.025
-0.020
-0.017
-0.303
-0.310
-0.348
-0.452
-0.554
-0.633
-0.697
-0.488
1.551
5.301
1.303
-0.500
-0.519
-0.401
-0.360
-0.222
-0.165
-0.501
-0.602
-0.629
-0.583
-0.366
-0.234
-0.266
-0.330
-0.392
-0.407
-0.364
-0.269
-0.187
-0.124
-0.091
-0.069
-0.057
-0.048
-0.040
-0.033
-0.029
-0.026
-0.021
-0.019
-0.308
-0.315
-0.347
-0.434
-0.538
-0.590
-0.620
0.881
58.317
375.923
50.483
0.639
-0.457
-0.385
-0.368
-0.375
-0.424
-0.486
-0.541
-0.551
-0.395
-0.232
-0.255
-0.315
-0.375
-0.446
-0.510
-0.543
-0.430
-0.271
-0.161
-0.100
-0.072
-0.057
-0.048
-0.041
-0.035
-0.028
-0.026
-0.021
-0.019
-0.305
-0.317
-0.337
-0.391
-0.491
-0.534
-0.540
2.266
167.953
1843.885
143.790
1.726
-0.388
-0.365
-0.357
-0.358
-0.397
-0.440
-0.431
-0.366
-0.233
-0.234
-0.270
-0.310
-0.374
-0.452
-0.524
-0.567
-0.570
-0.383
-0.204
-0.118
-0.078
-0.061
-0.051
-0.042
-0.037
-0.031
-0.028
-0.022
-0.021
-0.301
-0.314
-0.335
-0.368
-0.429
-0.490
-0.505
0.145
16.446
67.704
12.543
0.177
-0.358
-0.340
-0.326
-0.315
-0.323
-0.321
-0.308
-0.285
-0.237
-0.241
-0.264
-0.300
-0.364
-0.444
-0.516
-0.557
-0.570
-0.456
-0.242
-0.129
-0.082
-0.062
-0.054
-0.045
-0.039
-0.032
-0.029
-0.027
-0.024
-0.322
-0.354
-0.365
-0.370
-0.390
-0.421
-0.448
-0.420
0.018
0.664
0.029
-0.321
-0.329
-0.321
-0.302
-0.285
-0.286
-0.287
-0.278
-0.254
-0.246
-0.243
-0.257
-0.285
-0.341
-0.413
-0.479
-0.521
-0.534
-0.462
-0.247
-0.132
-0.084
-0.063
-0.056
-0.048
-0.044
-0.038
-0.032
-0.031
-0.027
-0.365
-0.368
-0.370
-0.369
-0.370
-0.379
-0.382
-0.381
-0.363
-0.337
-0.326
-0.316
-0.308
-0.298
-0.281
-0.275
-0.279
-0.280
-0.266
-0.257
-0.255
-0.250
-0.252
-0.271
-0.311
-0.365
-0.419
-0.456
-0.472
-0.399
-0.218
-0.123
-0.083
-0.065
-0.058
-0.050
-0.047
-0.042
-0.038
-0.035
-0.033
-0.359
-0.372
-0.172
0.811
1.101
-0.114
-0.351
-0.357
-0.340
-0.322
-0.309
-0.300
-0.290
-0.274
-0.270
-0.273
-0.280
-0.277
-0.268
-0.262
-0.258
-0.259
-0.258
-0.270
-0.291
-0.321
-0.356
-0.383
-0.399
-0.293
-0.175
-0.112
-0.081
-0.067
-0.060
-0.054
-0.049
-0.047
-0.044
-0.042
-0.039
-0.189
-0.311
-0.524
-0.557
-0.574
-0.374
0.067
-0.114
-0.300
-0.236
-0.150
0.202
1.120
1.255
0.406
-0.044
-0.101
-0.093
-0.089
-0.075
-0.063
-0.057
-0.052
-0.046
-0.042
-0.039
-0.035
-0.031
-0.028
-0.026
-0.023
-0.019
-0.014
-0.013
-0.010
-0.006
-0.005
-0.003
-0.001
-0.001
0.001
-0.128
-0.219
-0.378
-0.572
-0.577
-0.554
-0.500
-0.422
-0.335
-0.257
-0.187
-0.078
0.074
0.101
-0.025
-0.095
-0.096
-0.092
-0.083
-0.069
-0.061
-0.055
-0.051
-0.047
-0.043
-0.035
-0.033
-0.031
-0.028
-0.025
-0.023
-0.020
-0.013
-0.012
-0.007
-0.006
-0.004
-0.002
-0.001
0.000
0.000
-0.110
-0.148
-0.224
-0.345
-0.491
-0.537
-0.487
-0.422
-0.343
-0.230
-0.154
-0.119
-0.102
-0.094
-0.098
-0.093
-0.093
-0.090
-0.078
-0.067
-0.059
-0.053
-0.049
-0.046
-0.043
-0.037
-0.034
-0.031
-0.028
-0.027
-0.025
-0.020
-0.014
-0.011
-0.006
-0.004
-0.004
-0.001
0.001
0.001
0.002
-0.098
-0.113
-0.138
-0.181
-0.236
-0.275
-0.282
-0.247
-0.194
-0.149
-0.121
-0.106
-0.101
-0.096
-0.092
-0.089
-0.088
-0.079
-0.069
-0.062
-0.057
-0.053
-0.048
-0.046
-0.042
-0.040
-0.037
-0.033
-0.029
-0.027
-0.024
-0.019
-0.015
-0.010
-0.008
-0.006
-0.006
-0.004
-0.001
0.001
0.001
-0.094
-0.090
-0.100
-0.112
-0.127
-0.138
-0.136
-0.125
-0.115
-0.105
-0.098
-0.095
-0.094
-0.091
-0.090
-0.086
-0.077
-0.070
-0.065
-0.059
-0.056
-0.054
-0.052
-0.047
-0.044
-0.041
-0.037
-0.035
-0.031
-0.027
-0.021
-0.018
-0.013
-0.012
-0.009
-0.007
-0.007
-0.005
-0.001
-0.001
0.000
-0.090
-0.085
-0.086
-0.088
-0.090
-0.091
-0.089
-0.087
-0.083
-0.080
-0.080
-0.079
-0.079
-0.080
-0.077
-0.074
-0.068
-0.066
-0.063
-0.060
-0.057
-0.056
-0.052
-0.049
-0.045
-0.042
-0.039
-0.035
-0.031
-0.025
-0.021
-0.019
-0.015
-0.011
-0.010
-0.008
-0.007
-0.006
-0.003
-0.002
0.000
-0.087
-0.084
-0.082
-0.081
-0.080
-0.077
-0.072
-0.072
-0.073
-0.073
-0.070
-0.071
-0.072
-0.071
-0.071
-0.069
-0.065
-0.064
-0.063
-0.064
-0.061
-0.059
-0.056
-0.052
-0.049
-0.044
-0.041
-0.038
-0.032
-0.027
-0.024
-0.020
-0.016
-0.013
-0.010
-0.008
-0.007
-0.005
-0.003
-0.001
-0.001
-0.088
-0.085
-0.086
-0.081
-0.077
-0.073
-0.070
-0.070
-0.066
-0.065
-0.067
-0.069
-0.071
-0.071
-0.073
-0.072
-0.071
-0.068
-0.067
-0.066
-0.066
-0.064
-0.063
-0.060
-0.056
-0.051
-0.045
-0.040
-0.034
-0.030
-0.027
-0.022
-0.019
-0.015
-0.013
-0.010
-0.008
-0.005
-0.004
-0.002
-0.001
-0.089
-0.091
-0.088
-0.085
-0.078
-0.072
-0.070
-0.066
-0.068
-0.070
-0.071
-0.076
-0.079
-0.082
-0.084
-0.086
-0.083
-0.078
-0.076
-0.076
-0.076
-0.076
-0.074
-0.071
-0.065
-0.060
-0.053
-0.047
-0.040
-0.035
-0.032
-0.027
-0.021
-0.018
-0.015
-0.012
-0.010
-0.007
-0.005
-0.004
-0.002
-0.092
-0.094
-0.090
-0.087
-0.080
-0.074
-0.068
-0.071
-0.076
-0.083
-0.088
-0.097
-0.105
-0.115
-0.123
-0.129
-0.123
-0.105
-0.089
-0.088
-0.092
-0.094
-0.092
-0.089
-0.083
-0.076
-0.067
-0.058
-0.052
-0.046
-0.041
-0.033
-0.026
-0.022
-0.019
-0.015
-0.012
-0.008
-0.007
-0.005
-0.003
-0.094
-0.094
-0.093
-0.088
-0.079
-0.077
-0.074
-0.081
-0.094
-0.110
-0.124
-0.131
-0.150
-0.180
-0.220
-0.238
-0.202
-0.146
-0.113
-0.107
-0.113
-0.111
-0.106
-0.100
-0.095
-0.091
-0.088
-0.082
-0.076
-0.069
-0.059
-0.046
-0.038
-0.029
-0.023
-0.019
-0.014
-0.011
-0.009
-0.007
-0.005
-0.094
-0.096
-0.091
-0.088
-0.081
-0.076
-0.086
-0.103
-0.131
-0.149
-0.165
-0.180
-0.213
-0.286
-0.376
-0.344
-0.260
-0.187
-0.138
-0.129
-0.128
-0.125
-0.120
-0.112
-0.108
-0.107
-0.115
-0.129
-0.135
-0.129
-0.108
-0.085
-0.060
-0.043
-0.031
-0.024
-0.018
-0.014
-0.012
-0.010
-0.007
-0.092
-0.091
-0.090
-0.086
-0.079
-0.087
-0.106
-0.141
-0.182
-0.219
-0.229
-0.086
-0.106
-0.397
-0.500
-0.423
-0.334
-0.236
-0.171
-0.142
-0.141
-0.136
-0.101
-0.064
-0.089
-0.130
-0.164
-0.207
-0.246
-0.264
-0.240
-0.180
-0.117
-0.072
-0.047
-0.034
-0.025
-0.020
-0.017
-0.013
-0.010
-0.087
-0.087
-0.085
-0.083
-0.085
-0.100
-0.134
-0.196
-0.263
-0.306
0.837
12.617
16.503
1.626
-0.519
-0.506
-0.397
-0.225
-0.179
-0.154
-0.149
-0.073
0.233
0.484
0.205
-0.086
-0.180
-0.217
-0.258
-0.287
-0.307
-0.318
-0.238
-0.131
-0.077
-0.052
-0.039
-0.031
-0.024
-0.020
-0.013
-0.090
-0.088
-0.086
-0.086
-0.096
-0.119
-0.171
-0.251
-0.350
-0.238
14.347
887.348
1843.871
37.764
-0.079
-0.568
-0.421
-0.175
-0.159
-0.170
-0.153
0.091
1.208
2.311
1.092
0.072
-0.172
-0.141
0.013
-0.131
-0.323
-0.330
-0.323
-0.232
-0.130
-0.086
-0.065
-0.051
-0.040
-0.030
-0.020
-0.094
-0.090
-0.089
-0.094
-0.107
-0.141
-0.208
-0.303
-0.440
-0.204
22.079
2704.224
6032.487
58.435
0.064
-0.589
-0.479
-0.285
-0.220
-0.190
-0.166
0.136
1.337
2.551
1.343
0.094
0.267
19.386
69.296
26.460
2.270
-0.298
-0.331
-0.316
-0.197
-0.130
-0.106
-0.089
-0.068
-0.048
-0.031
-0.096
-0.096
-0.098
-0.101
-0.117
-0.158
-0.224
-0.330
-0.402
0.710
14.712
92.201
104.981
8.991
-0.265
-0.568
-0.467
-0.361
-0.266
-0.210
-0.191
-0.066
0.385
0.870
0.450
0.156
126.720
1901.044
6101.207
1901.035
113.236
1.369
-0.323
-0.307
-0.246
-0.162
-0.129
-0.110
-0.094
-0.076
-0.049
-0.100
-0.098
-0.103
-0.111
-0.129
-0.171
-0.223
-0.314
-0.114
7.696
227.039
2167.065
887.386
37.112
0.955
-0.429
-0.431
-0.340
-0.268
-0.225
-0.206
-0.192
-0.072
0.210
0.350
5.812
1311.111
84778.406
100000.141
72283.438
1159.176
8.191
-0.263
-0.214
-0.057
-0.012
-0.096
-0.121
-0.106
-0.090
-0.069
-0.108
-0.107
-0.112
-0.124
-0.151
-0.192
-0.221
-0.271
0.154
16.815
886.470
28255.553
5678.466
100.027
8.108
1.459
-0.189
-0.314
-0.265
-0.235
-0.218
-0.213
-0.050
0.627
1.403
17.264
2482.483
100059.789
100008.961
100000.266
2155.731
10.357
0.052
1.991
6.507
5.323
1.143
0.041
-0.111
-0.097
-0.080
-0.116
-0.113
-0.119
-0.135
-0.166
-0.213
-0.253
-0.290
0.008
7.156
199.808
1859.570
688.697
233.113
259.979
33.041
1.721
-0.203
-0.252
-0.240
-0.236
-0.234
-0.077
0.595
1.701
23.808
1559.106
21906.826
100118.555
16077.120
501.622
1.382
3.097
58.876
505.649
295.278
24.000
1.399
-0.022
-0.104
-0.085
-0.128
-0.121
-0.126
-0.143
-0.177
-0.234
-0.282
-0.325
-0.270
0.828
9.973
37.495
197.337
7969.572
11287.399
336.869
7.182
-0.031
-0.255
-0.253
-0.254
-0.271
-0.229
-0.005
0.671
21.474
1011.776
3748.134
1029.130
356.504
13.830
0.511
17.263
1186.063
100000.008
34243.133
259.209
5.140
0.076
-0.107
-0.088
-0.145
-0.130
-0.133
-0.150
-0.181
-0.238
-0.296
-0.345
-0.374
-0.289
0.219
5.224
176.805
7966.813
11287.431
336.937
7.183
-0.029
-0.266
-0.277
-0.281
-0.302
-0.327
-0.292
-0.143
2.725
36.806
74.200
54.107
22.402
4.461
5.469
23.483
1859.660
99999.992
93989.789
337.036
5.406
0.023
-0.107
-0.088
-0.169
-0.144
-0.136
-0.153
-0.181
-0.226
-0.290
-0.345
-0.376
-0.364
-0.264
1.524
25.621
213.772
267.939
34.895
1.910
-0.188
-0.274
-0.290
-0.309
-0.339
-0.372
-0.373
-0.310
0.364
13.156
386.319
4083.637
1025.762
45.630
67.631
57.893
144.405
1597.734
886.824
46.705
1.696
-0.071
-0.103
-0.087
-0.191
-0.152
-0.145
-0.154
-0.174
-0.209
-0.261
-0.324
-0.358
-0.353
-0.101
5.907
156.453
1380.442
586.417
31.390
1.400
2.874
41.841
41.717
2.665
-0.262
-0.400
-0.318
0.396
2.989
35.517
2962.959
99999.930
13488.903
150.791
202.407
155.758
22.018
18.091
12.391
2.317
0.066
-0.118
-0.099
-0.076
-0.207
-0.163
-0.152
-0.157
-0.172
-0.197
-0.236
-0.287
-0.317
-0.323
0.375
29.530
3474.273
99999.914
62122.336
259.602
17.645
511.974
4101.615
4099.181
501.487
7.400
-0.306
0.683
16.815
107.453
124.176
682.868
9471.689
1859.653
60.567
67.730
52.460
7.443
0.828
0.207
-0.047
-0.127
-0.106
-0.082
-0.058
-0.214
-0.171
-0.160
-0.163
-0.173
-0.192
-0.223
-0.262
-0.284
-0.288
0.488
26.789
2962.846
100000.031
50768.676
232.435
252.728
10744.578
100023.984
100000.625
10533.953
158.617
0.505
6.269
294.903
11287.196
9472.807
253.956
100.214
41.950
6.422
5.612
4.313
0.974
-0.036
-0.130
-0.120
-0.107
-0.085
-0.064
-0.043
-0.212
-0.178
-0.169
-0.168
-0.174
-0.191
-0.219
-0.248
-0.275
-0.251
0.379
7.404
124.208
1026.038
441.287
33.772
439.317
29172.221
100035.219
100000.828
24832.033
280.528
1.108
10.852
768.693
99999.922
99999.945
581.310
10.943
1.399
0.205
0.124
0.090
-0.079
-0.131
-0.116
-0.103
-0.089
-0.068
-0.048
-0.034
-0.211
-0.191
-0.184
-0.184
-0.190
-0.202
-0.228
-0.256
-0.284
-0.239
0.411
3.825
9.417
13.682
7.616
2.897
98.712
3625.140
84782.797
84777.359
3597.516
83.486
0.179
4.573
130.814
2543.870
2168.652
107.068
3.484
-0.071
-0.188
-0.170
-0.154
-0.141
-0.119
-0.103
-0.087
-0.066
-0.049
-0.036
-0.028
-0.219
-0.212
-0.208
-0.211
-0.217
-0.230
-0.256
-0.283
-0.315
-0.301
0.062
1.533
2.812
1.331
0.811
6.840
6.197
160.142
806.457
806.101
141.532
1.752
-0.270
6.995
237.414
406.072
46.518
6.195
0.298
-0.191
-0.188
-0.166
-0.143
-0.115
-0.098
-0.081
-0.063
-0.049
-0.038
-0.029
-0.023
-0.230
-0.226
-0.228
-0.234
-0.256
-0.283
-0.323
-0.366
-0.391
-0.396
-0.303
-0.032
0.203
2.922
223.302
1026.235
806.201
113.231
3.668
1.291
-0.266
-0.507
-0.303
6.474
197.121
377.068
17.498
0.403
-0.177
-0.197
-0.179
-0.149
-0.119
-0.096
-0.078
-0.061
-0.050
-0.040
-0.031
-0.024
-0.021
-0.243
-0.240
-0.244
-0.263
-0.305
-0.376
-0.459
-0.530
-0.564
-0.529
-0.463
-0.374
-0.082
101.720
3161.164
38873.906
24832.043
1310.086
30.314
-0.263
-0.553
-0.555
-0.404
0.504
7.492
11.210
1.554
-0.140
-0.185
-0.173
-0.148
-0.117
-0.094
-0.075
-0.060
-0.049
-0.041
-0.034
-0.027
-0.023
-0.020
-0.256
-0.257
-0.269
-0.299
-0.381
-0.517
-0.643
-0.727
-0.760
-0.717
-0.596
-0.465
-0.133
178.131
7998.101
99999.719
84777.086
2779.563
62.932
0.172
-0.669
-0.659
-0.389
-0.268
-0.076
0.000
-0.158
-0.191
-0.176
-0.157
-0.121
-0.096
-0.078
-0.064
-0.052
-0.043
-0.037
-0.032
-0.025
-0.022
-0.019
-0.270
-0.276
-0.294
-0.345
-0.467
-0.639
-0.723
-0.764
-0.793
-0.795
-0.705
-0.535
-0.389
52.236
1677.728
16074.705
10533.971
715.333
25.132
-0.352
-0.660
-0.627
-0.369
-0.241
-0.242
-0.246
-0.241
-0.221
-0.189
-0.146
-0.109
-0.085
-0.070
-0.060
-0.051
-0.040
-0.034
-0.029
-0.025
-0.021
-0.018
-0.285
-0.296
-0.320
-0.383
-0.532
-0.680
-0.733
-0.764
-0.658
-0.497
-0.620
-0.565
-0.440
0.145
101.022
396.925
280.578
44.300
2.114
-0.641
-0.629
-0.530
-0.247
-0.262
-0.300
-0.346
-0.363
-0.320
-0.245
-0.169
-0.118
-0.086
-0.072
-0.058
-0.050
-0.040
-0.032
-0.028
-0.024
-0.021
-0.017
-0.300
-0.311
-0.337
-0.401
-0.551
-0.672
-0.718
-0.296
6.329
25.096
5.542
-0.196
-0.432
-0.380
-0.265
1.258
2.056
0.299
-0.542
-0.585
-0.592
-0.402
-0.253
-0.296
-0.348
-0.412
-0.469
-0.505
-0.420
-0.265
-0.157
-0.099
-0.074
-0.060
-0.050
-0.040
-0.032
-0.028
-0.025
-0.020
-0.018
-0.313
-0.324
-0.341
-0.394
-0.508
-0.627
-0.625
4.081
526.834
14242.594
376.399
3.242
-0.379
-0.375
-0.365
-0.364
-0.367
-0.341
-0.402
-0.502
-0.435
-0.237
-0.255
-0.292
-0.352
-0.429
-0.500
-0.542
-0.554
-0.432
-0.230
-0.123
-0.082
-0.065
-0.053
-0.044
-0.034
-0.028
-0.024
-0.020
-0.019
-0.309
-0.316
-0.327
-0.364
-0.444
-0.533
-0.527
8.254
2703.338
99999.977
1844.246
6.460
-0.317
-0.358
-0.356
-0.335
-0.235
0.009
-0.024
-0.251
-0.221
-0.230
-0.251
-0.292
-0.332
-0.322
-0.488
-0.575
-0.578
-0.555
-0.319
-0.153
-0.091
-0.071
-0.058
-0.046
-0.035
-0.029
-0.025
-0.021
-0.020
-0.309
-0.313
-0.323
-0.345
-0.395
-0.444
-0.475
1.464
78.538
625.269
67.863
1.193
-0.338
-0.339
-0.336
-0.300
-0.140
0.241
0.263
-0.046
-0.210
-0.224
-0.242
-0.265
0.148
1.220
0.440
-0.529
-0.578
-0.551
-0.393
-0.181
-0.095
-0.077
-0.061
-0.049
-0.037
-0.032
-0.028
-0.024
-0.024
-0.316
-0.327
-0.330
-0.324
-0.355
-0.393
-0.410
-0.336
0.810
2.482
0.732
-0.258
-0.327
-0.324
-0.308
-0.283
-0.193
-0.016
-0.004
-0.157
-0.226
-0.225
-0.234
-0.221
0.612
2.707
1.501
-0.321
-0.539
-0.514
-0.399
-0.185
-0.099
-0.076
-0.061
-0.050
-0.044
-0.038
-0.032
-0.028
-0.026
-0.334
-0.338
-0.329
-0.313
-0.326
-0.367
-0.378
-0.381
-0.365
-0.322
-0.316
-0.311
-0.308
-0.305
-0.286
-0.274
-0.255
-0.219
-0.206
-0.224
-0.225
-0.228
-0.231
-0.229
0.073
1.019
0.473
-0.389
-0.464
-0.450
-0.337
-0.164
-0.093
-0.073
-0.063
-0.052
-0.045
-0.042
-0.037
-0.032
-0.032
-0.328
-0.336
-0.312
-0.210
-0.164
-0.328
-0.358
-0.369
-0.363
-0.334
-0.313
-0.302
-0.292
-0.278
-0.268
-0.266
-0.261
-0.253
-0.245
-0.227
-0.216
-0.229
-0.229
-0.228
-0.228
-0.183
-0.268
-0.360
-0.374
-0.374
-0.248
-0.134
-0.085
-0.070
-0.060
-0.052
-0.048
-0.044
-0.042
-0.040
-0.038
-0.202
-0.368
-0.523
-0.563
-0.435
2.297
6.096
3.318
0.123
-0.228
0.286
5.330
33.195
41.658
9.023
0.647
-0.078
-0.104
-0.099
-0.089
-0.072
-0.065
-0.059
-0.053
-0.049
-0.045
-0.041
-0.036
-0.033
-0.029
-0.026
-0.023
-0.019
-0.014
-0.012
-0.008
-0.005
-0.005
-0.003
0.
0.001
-0.155
-0.250
-0.465
-0.572
-0.584
-0.567
-0.510
-0.433
-0.334
-0.254
-0.125
0.548
2.343
2.889
0.818
0.014
-0.107
-0.105
-0.100
-0.086
-0.073
-0.064
-0.059
-0.053
-0.048
-0.043
-0.039
-0.034
-0.031
-0.028
-0.025
-0.022
-0.017
-0.013
-0.009
-0.007
-0.006
-0.003
-0.002
0.000
0.001
-0.123
-0.165
-0.262
-0.433
-0.561
-0.539
-0.488
-0.422
-0.345
-0.260
-0.171
-0.095
0.009
0.032
-0.056
-0.102
-0.103
-0.100
-0.093
-0.080
-0.071
-0.064
-0.057
-0.053
-0.048
-0.043
-0.039
-0.036
-0.032
-0.030
-0.027
-0.024
-0.018
-0.013
-0.009
-0.005
-0.004
-0.003
-0.001
0.001
0.001
-0.093
-0.115
-0.152
-0.210
-0.283
-0.339
-0.347
-0.303
-0.233
-0.171
-0.133
-0.115
-0.105
-0.102
-0.099
-0.099
-0.097
-0.093
-0.082
-0.073
-0.066
-0.062
-0.057
-0.052
-0.047
-0.046
-0.041
-0.037
-0.034
-0.030
-0.028
-0.022
-0.018
-0.015
-0.008
-0.006
-0.005
-0.005
-0.003
0.001
0.001
-0.082
-0.090
-0.100
-0.119
-0.138
-0.154
-0.157
-0.146
-0.129
-0.117
-0.108
-0.103
-0.099
-0.097
-0.096
-0.096
-0.091
-0.083
-0.076
-0.071
-0.065
-0.061
-0.058
-0.054
-0.050
-0.046
-0.042
-0.039
-0.034
-0.031
-0.027
-0.021
-0.018
-0.014
-0.009
-0.008
-0.006
-0.006
-0.004
0.000
0.000
-0.078
-0.075
-0.082
-0.086
-0.090
-0.094
-0.094
-0.094
-0.089
-0.088
-0.088
-0.089
-0.091
-0.092
-0.091
-0.085
-0.081
-0.077
-0.073
-0.068
-0.065
-0.065
-0.061
-0.057
-0.054
-0.049
-0.045
-0.040
-0.036
-0.030
-0.024
-0.021
-0.018
-0.014
-0.011
-0.009
-0.008
-0.006
-0.005
-0.001
0.001
-0.074
-0.075
-0.074
-0.073
-0.074
-0.073
-0.074
-0.076
-0.074
-0.076
-0.076
-0.075
-0.078
-0.079
-0.081
-0.080
-0.078
-0.076
-0.073
-0.073
-0.070
-0.067
-0.064
-0.061
-0.056
-0.052
-0.045
-0.042
-0.037
-0.032
-0.026
-0.022
-0.019
-0.015
-0.011
-0.009
-0.008
-0.006
-0.005
-0.001
-0.001
-0.074
-0.072
-0.074
-0.070
-0.068
-0.068
-0.067
-0.070
-0.071
-0.068
-0.071
-0.074
-0.077
-0.080
-0.081
-0.083
-0.081
-0.079
-0.079
-0.078
-0.075
-0.074
-0.071
-0.068
-0.064
-0.057
-0.052
-0.045
-0.039
-0.033
-0.029
-0.025
-0.021
-0.016
-0.014
-0.011
-0.009
-0.007
-0.006
-0.003
-0.001
-0.074
-0.073
-0.071
-0.073
-0.069
-0.069
-0.067
-0.067
-0.069
-0.074
-0.076
-0.080
-0.085
-0.092
-0.099
-0.103
-0.100
-0.091
-0.089
-0.091
-0.091
-0.091
-0.087
-0.083
-0.077
-0.071
-0.062
-0.051
-0.043
-0.038
-0.033
-0.028
-0.025
-0.019
-0.016
-0.014
-0.011
-0.009
-0.007
-0.004
-0.002
-0.076
-0.076
-0.074
-0.072
-0.069
-0.069
-0.068
-0.069
-0.075
-0.082
-0.090
-0.100
-0.113
-0.133
-0.156
-0.167
-0.151
-0.118
-0.103
-0.107
-0.113
-0.115
-0.110
-0.101
-0.095
-0.086
-0.076
-0.065
-0.055
-0.047
-0.041
-0.035
-0.028
-0.023
-0.019
-0.016
-0.013
-0.011
-0.007
-0.005
-0.003
-0.076
-0.076
-0.075
-0.071
-0.069
-0.068
-0.071
-0.079
-0.089
-0.103
-0.119
-0.138
-0.171
-0.233
-0.296
-0.265
-0.201
-0.149
-0.127
-0.134
-0.137
-0.133
-0.125
-0.115
-0.105
-0.097
-0.093
-0.086
-0.074
-0.064
-0.055
-0.045
-0.035
-0.029
-0.024
-0.020
-0.016
-0.013
-0.009
-0.008
-0.005
-0.078
-0.076
-0.073
-0.072
-0.071
-0.073
-0.080
-0.093
-0.112
-0.133
-0.148
-0.178
-0.253
-0.392
-0.414
-0.349
-0.267
-0.185
-0.151
-0.146
-0.145
-0.142
-0.125
-0.105
-0.106
-0.111
-0.110
-0.114
-0.115
-0.105
-0.089
-0.070
-0.052
-0.040
-0.031
-0.025
-0.020
-0.014
-0.012
-0.010
-0.007
-0.079
-0.076
-0.074
-0.072
-0.073
-0.080
-0.093
-0.118
-0.145
-0.167
-0.193
-0.228
-0.358
-0.549
-0.508
-0.441
0.120
0.703
0.122
-0.149
-0.150
-0.052
0.368
0.697
0.333
-0.042
-0.138
-0.162
-0.186
-0.192
-0.169
-0.129
-0.088
-0.061
-0.043
-0.033
-0.026
-0.020
-0.016
-0.013
-0.010
-0.077
-0.077
-0.075
-0.076
-0.079
-0.088
-0.111
-0.150
-0.183
-0.213
-0.121
0.637
0.711
-0.391
-0.598
-0.213
4.100
14.564
9.897
0.510
-0.093
0.861
6.553
13.763
5.913
0.780
-0.102
-0.176
-0.199
-0.218
-0.228
-0.230
-0.164
-0.103
-0.066
-0.049
-0.036
-0.029
-0.023
-0.018
-0.013
-0.081
-0.079
-0.079
-0.079
-0.088
-0.101
-0.132
-0.182
-0.221
-0.243
0.765
11.037
14.258
1.277
-0.604
0.220
9.044
42.043
35.544
2.046
0.056
3.878
41.616
121.032
37.136
3.507
0.048
-0.177
-0.185
-0.216
-0.233
-0.240
-0.244
-0.171
-0.108
-0.076
-0.059
-0.047
-0.035
-0.027
-0.019
-0.085
-0.082
-0.083
-0.088
-0.098
-0.117
-0.157
-0.208
-0.256
-0.271
1.108
16.759
21.748
2.172
-0.598
-0.257
3.997
13.585
8.634
0.338
0.095
4.769
58.878
155.201
52.427
4.325
0.075
0.786
3.533
1.616
0.009
-0.247
-0.251
-0.238
-0.158
-0.119
-0.099
-0.082
-0.059
-0.042
-0.027
-0.088
-0.089
-0.090
-0.092
-0.104
-0.130
-0.171
-0.226
-0.276
-0.107
1.594
6.153
5.042
0.510
-0.585
-0.582
0.040
0.812
0.160
-0.211
-0.095
1.469
12.420
26.988
11.928
1.806
7.019
223.272
501.640
223.239
7.680
-0.105
-0.243
-0.232
-0.183
-0.141
-0.123
-0.113
-0.095
-0.066
-0.040
-0.093
-0.091
-0.094
-0.101
-0.112
-0.141
-0.180
-0.231
-0.220
0.918
10.917
41.490
23.642
3.372
-0.054
-0.409
-0.427
-0.332
-0.271
-0.237
-0.217
0.046
1.726
7.690
12.102
5.997
161.273
2782.045
9173.887
2446.834
141.783
0.296
-0.226
-0.189
-0.117
-0.087
-0.117
-0.119
-0.112
-0.093
-0.058
-0.101
-0.100
-0.102
-0.109
-0.126
-0.155
-0.186
-0.223
-0.173
1.727
26.354
107.126
61.169
16.455
11.203
2.856
-0.038
-0.305
-0.269
-0.248
-0.244
-0.048
2.814
29.654
74.755
33.585
402.147
5581.921
21474.912
4676.125
223.201
0.246
-0.100
0.776
2.691
2.039
0.401
-0.078
-0.114
-0.104
-0.078
-0.108
-0.105
-0.108
-0.119
-0.137
-0.167
-0.203
-0.226
-0.195
0.852
11.048
39.237
73.685
771.916
1024.750
83.854
3.323
-0.179
-0.268
-0.255
-0.254
-0.064
2.757
29.557
75.348
86.508
19610.939
101026.508
3772.517
1031.434
65.527
-0.106
0.998
14.082
62.446
43.176
6.452
0.308
-0.108
-0.111
-0.088
-0.118
-0.112
-0.115
-0.125
-0.144
-0.177
-0.217
-0.243
-0.255
-0.063
1.311
11.294
582.823
100000.328
99999.797
1374.976
15.219
0.116
-0.260
-0.264
-0.275
-0.223
0.645
5.785
13.101
65.212
19527.672
100042.477
739.716
39.421
0.580
-0.013
4.404
97.642
903.759
589.305
33.938
1.396
-0.076
-0.111
-0.091
-0.132
-0.122
-0.120
-0.131
-0.150
-0.179
-0.225
-0.261
-0.284
-0.278
0.014
8.166
580.578
99999.945
99999.883
1375.010
15.226
0.123
-0.270
-0.284
-0.295
-0.323
-0.249
0.187
0.823
6.792
120.627
265.041
93.798
34.062
3.957
0.549
5.065
121.692
1377.600
770.512
41.834
1.534
-0.074
-0.112
-0.089
-0.150
-0.133
-0.128
-0.136
-0.153
-0.180
-0.219
-0.271
-0.306
-0.309
-0.222
2.217
54.152
773.602
1027.892
84.707
3.464
-0.139
-0.270
-0.286
-0.321
-0.368
-0.410
-0.409
-0.298
0.572
20.600
770.978
13487.538
2531.074
52.975
3.365
3.024
21.684
107.196
74.647
9.005
0.489
-0.110
-0.108
-0.079
-0.166
-0.141
-0.137
-0.141
-0.153
-0.178
-0.213
-0.267
-0.308
-0.313
-0.190
2.418
35.523
165.250
95.210
12.198
0.667
3.296
52.257
52.746
5.073
-0.081
-0.470
-0.460
-0.183
1.415
52.932
9470.839
99999.797
76276.703
201.033
6.429
3.107
2.105
4.390
3.507
0.692
-0.065
-0.122
-0.092
-0.067
-0.179
-0.150
-0.144
-0.146
-0.158
-0.178
-0.215
-0.261
-0.283
-0.291
0.102
9.182
259.324
3474.707
1375.286
46.733
10.469
635.568
5337.966
5337.810
635.067
15.702
-0.314
-0.185
2.809
14.243
36.100
1600.076
50768.813
5677.427
75.160
3.666
1.382
0.315
0.032
-0.014
-0.109
-0.127
-0.097
-0.074
-0.052
-0.184
-0.157
-0.149
-0.150
-0.162
-0.185
-0.219
-0.250
-0.265
-0.200
1.054
14.023
268.911
2966.268
1186.429
46.950
202.413
13946.732
100000.461
99999.758
13944.080
199.060
1.205
0.973
23.368
176.000
178.936
58.453
156.379
66.252
6.642
0.546
0.119
-0.072
-0.149
-0.135
-0.119
-0.100
-0.078
-0.058
-0.040
-0.186
-0.163
-0.157
-0.158
-0.168
-0.187
-0.222
-0.248
-0.257
0.111
6.527
68.137
181.734
158.194
77.771
8.650
317.644
38877.109
100000.750
99999.750
38873.820
314.799
2.246
1.783
47.006
441.619
441.246
42.789
4.532
1.529
0.199
-0.134
-0.150
-0.150
-0.136
-0.116
-0.101
-0.082
-0.061
-0.043
-0.031
-0.186
-0.172
-0.169
-0.171
-0.179
-0.198
-0.230
-0.253
-0.263
0.283
12.238
176.135
506.927
98.335
7.900
0.709
113.757
4675.939
99999.945
99999.664
4675.028
113.064
0.605
3.736
72.420
175.468
91.719
12.537
0.770
-0.136
-0.180
-0.168
-0.151
-0.137
-0.115
-0.100
-0.080
-0.060
-0.045
-0.033
-0.026
-0.194
-0.188
-0.185
-0.188
-0.196
-0.214
-0.246
-0.274
-0.298
-0.001
5.167
52.277
107.136
30.119
8.420
52.449
34.434
179.103
1026.263
1026.151
177.590
4.334
-0.092
38.181
14243.503
58627.383
149.054
2.378
-0.047
-0.197
-0.184
-0.160
-0.136
-0.112
-0.093
-0.074
-0.059
-0.044
-0.035
-0.028
-0.022
-0.210
-0.208
-0.212
-0.213
-0.224
-0.243
-0.278
-0.313
-0.350
-0.300
0.410
3.865
8.703
33.355
915.471
6101.845
4099.031
397.113
8.683
3.317
0.471
-0.485
-0.116
33.047
11423.450
45764.031
123.843
0.951
-0.185
-0.186
-0.171
-0.139
-0.110
-0.087
-0.070
-0.056
-0.046
-0.039
-0.029
-0.023
-0.019
-0.233
-0.232
-0.234
-0.244
-0.262
-0.292
-0.338
-0.389
-0.419
-0.415
-0.336
0.279
8.445
406.103
28816.717
100002.258
99999.766
6981.317
113.105
0.413
-0.515
-0.544
-0.387
2.494
44.048
67.990
5.827
0.003
-0.178
-0.167
-0.143
-0.110
-0.087
-0.069
-0.055
-0.045
-0.039
-0.033
-0.025
-0.021
-0.018
-0.246
-0.250
-0.258
-0.273
-0.308
-0.362
-0.427
-0.495
-0.527
-0.493
-0.436
-0.084
5.625
742.824
100016.422
100001.328
99999.734
21450.531
199.098
1.186
-0.598
-0.602
-0.395
-0.215
0.283
0.452
-0.056
-0.188
-0.174
-0.155
-0.117
-0.093
-0.077
-0.060
-0.050
-0.041
-0.035
-0.030
-0.025
-0.020
-0.018
-0.258
-0.265
-0.283
-0.311
-0.363
-0.442
-0.538
-0.601
-0.577
-0.492
-0.449
-0.361
0.457
225.382
10535.583
99999.914
99999.695
3597.634
66.886
0.231
-0.585
-0.580
-0.361
-0.237
-0.243
-0.258
-0.258
-0.240
-0.200
-0.152
-0.109
-0.088
-0.074
-0.059
-0.049
-0.040
-0.032
-0.028
-0.024
-0.021
-0.018
-0.274
-0.288
-0.310
-0.347
-0.411
-0.506
-0.590
-0.504
0.208
0.845
0.282
-0.281
-0.334
4.158
314.827
1677.698
1159.078
158.678
5.167
-0.525
-0.558
-0.510
-0.248
-0.265
-0.305
-0.353
-0.400
-0.392
-0.306
-0.201
-0.130
-0.097
-0.081
-0.065
-0.050
-0.040
-0.032
-0.027
-0.024
-0.021
-0.015
-0.290
-0.303
-0.329
-0.367
-0.428
-0.508
-0.533
0.525
7.929
18.749
7.207
0.570
-0.321
-0.359
0.181
5.888
6.082
1.398
-0.225
-0.456
-0.525
-0.243
-0.240
-0.264
-0.309
-0.371
-0.428
-0.465
-0.478
-0.352
-0.191
-0.124
-0.099
-0.076
-0.055
-0.042
-0.033
-0.027
-0.024
-0.020
-0.016
-0.301
-0.308
-0.319
-0.369
-0.411
-0.469
-0.383
3.397
84.860
563.789
74.019
2.807
-0.257
-0.360
-0.347
-0.246
0.414
2.062
2.017
0.212
-0.349
-0.233
-0.236
-0.265
-0.269
-0.170
-0.383
-0.514
-0.520
-0.503
-0.312
-0.165
-0.129
-0.094
-0.067
-0.048
-0.034
-0.028
-0.023
-0.019
-0.018
-0.305
-0.313
-0.321
-0.302
-0.313
-0.416
-0.329
4.106
206.822
2724.584
177.282
3.281
-0.270
-0.349
-0.331
0.017
3.325
13.549
13.514
2.947
0.081
-0.216
-0.231
-0.095
2.973
9.786
5.327
0.232
-0.557
-0.521
-0.433
-0.198
-0.161
-0.114
-0.076
-0.053
-0.038
-0.029
-0.025
-0.021
-0.020
-0.312
-0.304
-0.190
-0.005
-0.064
-0.291
-0.307
0.647
20.642
81.590
15.998
0.570
-0.329
-0.338
-0.317
0.149
4.638
23.575
21.111
4.246
0.198
-0.212
-0.216
1.750
58.584
141.838
55.995
7.149
-0.410
-0.520
-0.477
-0.238
-0.180
-0.124
-0.083
-0.056
-0.041
-0.033
-0.026
-0.022
-0.023
-0.313
-0.266
0.096
0.785
0.659
-0.091
-0.351
-0.326
0.267
1.062
0.227
-0.288
-0.336
-0.332
-0.314
-0.084
1.752
7.174
6.501
1.697
0.073
-0.168
-0.207
6.204
177.809
353.551
141.852
15.369
-0.069
-0.483
-0.441
-0.246
-0.171
-0.120
-0.084
-0.058
-0.047
-0.037
-0.029
-0.027
-0.026
-0.313
-0.267
0.098
0.906
0.667
-0.060
-0.348
-0.373
-0.369
-0.347
-0.327
-0.316
-0.317
-0.315
-0.297
-0.248
0.024
0.603
0.750
0.547
0.429
0.065
-0.176
1.683
101.182
199.211
74.300
6.424
-0.230
-0.414
-0.387
-0.208
-0.141
-0.104
-0.077
-0.058
-0.047
-0.041
-0.035
-0.033
-0.030
-0.312
-0.307
-0.174
0.104
0.076
-0.214
-0.354
-0.372
-0.369
-0.348
-0.321
-0.305
-0.300
-0.287
-0.277
-0.265
-0.240
-0.179
0.094
0.812
1.145
0.296
-0.136
-0.172
2.489
9.774
4.408
0.409
-0.337
-0.333
-0.305
-0.161
-0.111
-0.088
-0.070
-0.057
-0.049
-0.044
-0.041
-0.037
-0.038
-0.202
-0.379
-0.492
-0.533
0.005
6.654
17.424
10.008
0.672
-0.153
1.849
52.425
886.823
1186.010
94.839
3.923
0.031
-0.116
-0.113
-0.102
-0.092
-0.080
-0.070
-0.062
-0.057
-0.052
-0.045
-0.041
-0.038
-0.032
-0.029
-0.026
-0.021
-0.018
-0.013
-0.010
-0.007
-0.005
-0.005
-0.002
0.001
-0.154
-0.254
-0.475
-0.537
-0.552
-0.537
-0.414
-0.381
-0.319
-0.238
0.094
3.168
17.107
19.079
4.830
0.392
-0.102
-0.121
-0.119
-0.106
-0.090
-0.076
-0.069
-0.061
-0.054
-0.048
-0.044
-0.041
-0.036
-0.031
-0.028
-0.025
-0.021
-0.017
-0.013
-0.009
-0.006
-0.005
-0.002
-0.002
0.002
-0.120
-0.165
-0.269
-0.443
-0.534
-0.508
-0.462
-0.399
-0.325
-0.255
-0.163
0.020
0.398
0.456
0.094
-0.092
-0.117
-0.116
-0.113
-0.097
-0.085
-0.075
-0.068
-0.061
-0.055
-0.049
-0.044
-0.041
-0.036
-0.032
-0.029
-0.025
-0.020
-0.016
-0.011
-0.007
-0.005
-0.004
-0.002
-0.001
0.001
-0.095
-0.113
-0.149
-0.217
-0.302
-0.358
-0.365
-0.317
-0.243
-0.176
-0.136
-0.120
-0.107
-0.103
-0.109
-0.110
-0.111
-0.112
-0.101
-0.089
-0.080
-0.073
-0.067
-0.061
-0.054
-0.050
-0.046
-0.042
-0.038
-0.034
-0.030
-0.026
-0.021
-0.017
-0.012
-0.008
-0.006
-0.005
-0.002
-0.001
0.001
-0.076
-0.085
-0.100
-0.117
-0.140
-0.159
-0.163
-0.151
-0.135
-0.123
-0.115
-0.109
-0.106
-0.106
-0.107
-0.106
-0.106
-0.100
-0.091
-0.084
-0.077
-0.072
-0.067
-0.063
-0.057
-0.051
-0.047
-0.044
-0.038
-0.035
-0.031
-0.025
-0.021
-0.017
-0.012
-0.009
-0.007
-0.006
-0.004
-0.002
0.000
-0.071
-0.073
-0.076
-0.083
-0.089
-0.094
-0.099
-0.096
-0.095
-0.092
-0.094
-0.097
-0.101
-0.103
-0.102
-0.099
-0.096
-0.091
-0.085
-0.081
-0.079
-0.075
-0.069
-0.064
-0.060
-0.056
-0.050
-0.045
-0.040
-0.035
-0.029
-0.023
-0.020
-0.016
-0.013
-0.010
-0.008
-0.007
-0.005
-0.004
0.
-0.067
-0.069
-0.068
-0.071
-0.071
-0.075
-0.077
-0.078
-0.079
-0.080
-0.081
-0.083
-0.087
-0.090
-0.092
-0.091
-0.091
-0.089
-0.086
-0.084
-0.081
-0.078
-0.073
-0.069
-0.063
-0.058
-0.053
-0.046
-0.041
-0.036
-0.029
-0.026
-0.021
-0.016
-0.014
-0.011
-0.008
-0.007
-0.005
-0.004
-0.001
-0.066
-0.067
-0.066
-0.066
-0.065
-0.066
-0.069
-0.072
-0.074
-0.073
-0.073
-0.078
-0.084
-0.089
-0.092
-0.095
-0.093
-0.091
-0.092
-0.092
-0.091
-0.088
-0.084
-0.079
-0.072
-0.064
-0.058
-0.051
-0.044
-0.038
-0.031
-0.027
-0.024
-0.020
-0.016
-0.013
-0.010
-0.008
-0.007
-0.005
-0.001
-0.066
-0.066
-0.065
-0.065
-0.065
-0.064
-0.068
-0.068
-0.071
-0.073
-0.079
-0.084
-0.093
-0.101
-0.115
-0.120
-0.111
-0.103
-0.104
-0.108
-0.110
-0.109
-0.104
-0.097
-0.089
-0.079
-0.068
-0.059
-0.048
-0.041
-0.035
-0.030
-0.026
-0.021
-0.017
-0.015
-0.012
-0.010
-0.009
-0.007
-0.003
-0.067
-0.066
-0.067
-0.065
-0.064
-0.066
-0.065
-0.070
-0.076
-0.084
-0.091
-0.101
-0.119
-0.151
-0.188
-0.192
-0.153
-0.127
-0.123
-0.133
-0.139
-0.138
-0.129
-0.118
-0.106
-0.097
-0.084
-0.072
-0.058
-0.048
-0.042
-0.036
-0.030
-0.025
-0.020
-0.018
-0.014
-0.012
-0.010
-0.007
-0.004
-0.068
-0.067
-0.065
-0.064
-0.065
-0.065
-0.069
-0.075
-0.084
-0.097
-0.113
-0.137
-0.189
-0.274
-0.309
-0.253
-0.197
-0.156
-0.145
-0.153
-0.154
-0.151
-0.146
-0.136
-0.120
-0.106
-0.096
-0.088
-0.075
-0.061
-0.053
-0.042
-0.036
-0.029
-0.024
-0.021
-0.017
-0.014
-0.012
-0.008
-0.006
-0.069
-0.067
-0.068
-0.065
-0.065
-0.070
-0.075
-0.086
-0.100
-0.121
-0.143
-0.187
-0.300
-0.444
-0.403
-0.339
-0.015
0.227
-0.012
-0.159
-0.163
-0.147
-0.083
-0.024
-0.066
-0.111
-0.110
-0.105
-0.101
-0.086
-0.073
-0.059
-0.046
-0.037
-0.030
-0.025
-0.021
-0.017
-0.013
-0.010
-0.008
-0.068
-0.068
-0.066
-0.067
-0.070
-0.075
-0.084
-0.100
-0.124
-0.143
-0.177
-0.257
-0.458
-0.533
-0.506
0.610
14.886
101.204
113.228
6.827
-0.090
0.307
2.303
4.320
2.083
0.246
-0.108
-0.131
-0.136
-0.132
-0.112
-0.088
-0.065
-0.052
-0.040
-0.032
-0.027
-0.021
-0.016
-0.013
-0.009
-0.070
-0.068
-0.068
-0.071
-0.073
-0.080
-0.094
-0.118
-0.147
-0.172
-0.214
-0.311
-0.573
-0.620
-0.467
9.774
223.232
1482.075
1482.085
250.356
2.492
5.941
74.570
227.379
66.244
4.800
0.109
-0.148
-0.157
-0.165
-0.166
-0.144
-0.105
-0.075
-0.057
-0.045
-0.036
-0.028
-0.022
-0.017
-0.012
-0.074
-0.072
-0.074
-0.076
-0.081
-0.090
-0.107
-0.141
-0.170
-0.197
-0.226
-0.231
-0.493
-0.644
-0.317
22.647
501.603
4099.117
4675.220
564.424
8.119
37.198
1858.533
16158.100
1375.065
29.632
0.769
-0.142
-0.165
-0.170
-0.165
-0.169
-0.159
-0.118
-0.087
-0.069
-0.057
-0.042
-0.032
-0.024
-0.017
-0.076
-0.076
-0.078
-0.083
-0.087
-0.101
-0.125
-0.159
-0.186
-0.217
-0.238
-0.186
-0.410
-0.645
-0.563
10.743
199.148
1310.182
1310.193
223.271
2.866
46.681
2962.343
41628.105
2531.146
37.223
0.871
-0.147
-0.159
-0.161
-0.171
-0.175
-0.186
-0.165
-0.127
-0.104
-0.090
-0.071
-0.051
-0.036
-0.024
-0.080
-0.080
-0.081
-0.086
-0.094
-0.109
-0.137
-0.169
-0.205
-0.227
-0.168
-0.077
-0.350
-0.616
-0.641
0.737
15.594
84.301
101.140
5.354
0.274
11.090
176.582
670.441
161.234
11.968
0.780
0.961
4.260
0.917
-0.144
-0.193
-0.183
-0.172
-0.138
-0.115
-0.104
-0.097
-0.083
-0.055
-0.034
-0.084
-0.084
-0.088
-0.092
-0.100
-0.118
-0.147
-0.178
-0.221
-0.167
0.253
0.821
0.452
-0.244
-0.387
-0.460
-0.079
0.378
-0.060
-0.245
-0.175
1.008
11.895
96.504
264.326
75.501
6.697
43.057
126.991
33.423
0.313
-0.194
-0.181
-0.126
0.026
-0.013
-0.110
-0.111
-0.103
-0.079
-0.047
-0.093
-0.093
-0.094
-0.100
-0.111
-0.128
-0.156
-0.184
-0.222
-0.126
0.584
1.872
2.288
4.862
4.995
1.226
-0.177
-0.302
-0.275
-0.266
-0.237
0.812
33.294
1375.358
11287.469
1188.270
55.396
128.857
207.340
82.356
0.869
-0.214
-0.085
2.170
13.132
7.838
0.594
-0.108
-0.111
-0.099
-0.062
-0.099
-0.098
-0.099
-0.107
-0.118
-0.137
-0.166
-0.194
-0.223
-0.172
0.249
1.882
19.688
176.100
199.770
29.417
1.505
-0.216
-0.270
-0.268
-0.244
0.765
33.080
1375.003
11287.529
1202.662
638.327
1661.317
120.335
12.586
-0.018
-0.212
0.688
45.169
1275.412
378.665
7.279
0.047
-0.115
-0.106
-0.074
-0.107
-0.104
-0.105
-0.113
-0.124
-0.145
-0.176
-0.206
-0.232
-0.237
-0.057
3.981
137.046
4809.422
6717.171
258.784
6.439
-0.058
-0.268
-0.273
-0.285
0.067
6.506
83.986
259.148
91.238
617.565
1650.162
90.755
2.101
-0.117
-0.191
1.348
95.481
4923.513
1071.697
13.323
0.211
-0.116
-0.108
-0.077
-0.118
-0.113
-0.112
-0.120
-0.132
-0.149
-0.181
-0.220
-0.251
-0.269
-0.157
3.800
136.908
4809.424
6717.202
258.807
6.460
-0.049
-0.276
-0.292
-0.317
-0.300
0.277
3.063
5.859
5.094
28.574
51.919
25.152
9.336
1.282
-0.067
0.603
13.127
94.308
49.614
4.306
0.114
-0.118
-0.106
-0.075
-0.132
-0.120
-0.118
-0.127
-0.137
-0.154
-0.187
-0.233
-0.278
-0.286
-0.240
0.895
19.204
176.541
200.334
29.661
1.585
-0.189
-0.281
-0.310
-0.358
-0.404
-0.420
-0.321
-0.148
0.196
5.905
95.670
580.697
199.900
13.699
0.464
0.056
1.594
4.843
3.833
0.772
-0.052
-0.117
-0.098
-0.067
-0.142
-0.129
-0.126
-0.130
-0.141
-0.162
-0.196
-0.242
-0.272
-0.280
-0.260
0.222
3.475
11.411
9.689
2.430
0.012
0.053
4.663
6.553
1.565
-0.334
-0.519
-0.540
-0.431
0.199
13.701
440.912
4809.406
1185.914
37.102
1.108
-0.067
0.034
0.310
0.238
-0.028
-0.118
-0.108
-0.082
-0.056
-0.151
-0.137
-0.134
-0.136
-0.149
-0.173
-0.208
-0.237
-0.258
-0.256
0.034
1.905
10.750
30.595
19.252
3.114
0.664
141.726
806.237
806.229
141.704
4.775
-0.543
-0.573
-0.283
0.768
7.906
155.363
1024.626
336.903
19.006
0.683
-0.132
-0.159
-0.147
-0.130
-0.132
-0.115
-0.089
-0.067
-0.043
-0.158
-0.143
-0.141
-0.144
-0.157
-0.185
-0.213
-0.232
-0.248
0.055
4.291
42.441
92.167
53.391
21.148
2.844
26.850
1482.015
18556.152
18556.146
1481.976
46.323
0.075
-0.490
0.645
3.716
5.007
11.028
29.696
17.034
2.273
-0.014
-0.167
-0.164
-0.155
-0.133
-0.115
-0.092
-0.071
-0.051
-0.033
-0.162
-0.150
-0.148
-0.152
-0.165
-0.193
-0.220
-0.234
-0.207
1.204
46.695
1858.725
9472.802
774.677
20.990
1.217
65.506
2779.614
52829.207
52829.199
2779.578
79.062
0.559
-0.363
1.577
6.746
6.624
1.958
1.000
0.493
-0.014
-0.166
-0.160
-0.149
-0.133
-0.114
-0.093
-0.072
-0.052
-0.038
-0.027
-0.168
-0.160
-0.157
-0.161
-0.173
-0.199
-0.227
-0.244
-0.209
2.227
120.962
16158.021
99999.938
4083.760
41.905
0.734
8.490
715.329
6101.083
6101.081
715.300
25.061
-0.194
1.065
19.678
31.534
5.711
0.674
-0.091
-0.184
-0.180
-0.162
-0.143
-0.129
-0.108
-0.087
-0.069
-0.052
-0.039
-0.030
-0.024
-0.179
-0.173
-0.172
-0.174
-0.184
-0.210
-0.243
-0.263
-0.262
0.939
36.996
1185.922
5678.312
509.506
20.578
27.483
16.987
21.914
199.089
199.064
34.147
1.477
-0.372
12.502
887.543
1844.586
38.653
0.525
-0.178
-0.187
-0.172
-0.149
-0.125
-0.103
-0.082
-0.064
-0.052
-0.041
-0.031
-0.025
-0.020
-0.197
-0.193
-0.191
-0.189
-0.201
-0.224
-0.264
-0.297
-0.328
-0.126
3.004
27.411
79.812
310.869
702.563
3167.258
2446.873
250.155
2.859
0.854
-0.064
-0.554
-0.323
12.539
744.043
1529.873
33.290
0.398
-0.184
-0.175
-0.156
-0.123
-0.097
-0.078
-0.062
-0.050
-0.041
-0.035
-0.027
-0.021
-0.017
-0.213
-0.213
-0.214
-0.211
-0.216
-0.234
-0.293
-0.333
-0.361
-0.351
-0.128
4.058
244.962
19749.969
15462.581
100035.227
100000.289
3597.616
57.182
-0.080
-0.491
-0.534
-0.448
1.006
16.702
21.977
2.669
-0.082
-0.169
-0.159
-0.130
-0.099
-0.080
-0.062
-0.051
-0.043
-0.036
-0.030
-0.023
-0.018
-0.016
-0.222
-0.228
-0.235
-0.242
-0.246
-0.259
-0.280
-0.378
-0.394
-0.384
-0.314
2.077
103.570
3241.984
39717.938
100018.617
100000.070
9173.103
126.593
0.379
-0.521
-0.539
-0.377
-0.242
0.062
0.112
-0.124
-0.186
-0.169
-0.145
-0.113
-0.090
-0.074
-0.059
-0.047
-0.039
-0.033
-0.028
-0.023
-0.020
-0.017
-0.238
-0.248
-0.260
-0.274
-0.283
-0.291
-0.308
-0.259
-0.021
0.111
0.014
0.548
6.318
173.358
5354.597
99616.031
52829.242
1900.915
36.734
-0.084
-0.492
-0.499
-0.325
-0.225
-0.232
-0.249
-0.259
-0.242
-0.203
-0.149
-0.117
-0.099
-0.081
-0.065
-0.050
-0.040
-0.031
-0.026
-0.024
-0.020
-0.016
-0.246
-0.274
-0.289
-0.307
-0.314
-0.318
-0.239
0.811
7.117
13.513
6.527
1.492
1.377
3.253
199.591
909.332
715.333
101.131
2.075
-0.448
-0.469
-0.429
-0.234
-0.239
-0.258
-0.296
-0.341
-0.374
-0.331
-0.219
-0.158
-0.140
-0.111
-0.083
-0.058
-0.042
-0.032
-0.026
-0.022
-0.019
-0.016
-0.247
-0.289
-0.307
-0.327
-0.327
-0.318
0.147
9.836
155.220
505.814
121.093
7.647
0.919
0.125
0.006
2.550
2.609
1.698
0.990
-0.018
-0.408
-0.236
-0.221
-0.234
-0.263
-0.313
-0.365
-0.400
-0.414
-0.383
-0.253
-0.227
-0.176
-0.116
-0.075
-0.051
-0.034
-0.026
-0.022
-0.017
-0.017
-0.274
-0.299
-0.312
-0.317
-0.323
-0.306
0.621
26.486
888.397
6721.807
668.839
21.262
0.528
-0.234
-0.293
0.322
7.125
36.951
36.923
6.302
0.320
-0.213
-0.223
-0.204
0.532
2.606
1.570
-0.240
-0.456
-0.441
-0.383
-0.357
-0.266
-0.170
-0.102
-0.061
-0.037
-0.029
-0.023
-0.018
-0.018
-0.300
-0.279
-0.092
0.288
0.222
-0.144
0.372
15.395
339.662
1383.743
261.591
11.086
0.132
-0.331
-0.225
2.418
66.100
886.640
768.561
58.728
2.228
-0.137
-0.216
3.118
126.690
250.289
101.231
10.011
-0.197
-0.460
-0.424
-0.464
-0.363
-0.228
-0.128
-0.073
-0.043
-0.031
-0.023
-0.020
-0.020
-0.291
-0.033
2.131
7.902
6.365
1.328
0.011
1.992
19.627
43.206
15.822
1.537
-0.225
-0.333
-0.182
3.748
120.911
2166.648
2166.677
107.079
3.549
-0.064
0.108
158.750
2446.795
6981.461
1901.060
113.270
2.711
-0.461
-0.416
-0.474
-0.409
-0.257
-0.144
-0.078
-0.047
-0.034
-0.026
-0.022
-0.022
-0.263
0.607
9.811
46.507
36.947
6.351
0.183
-0.154
0.534
1.114
0.459
-0.200
-0.330
-0.330
-0.252
1.381
26.405
227.328
200.314
25.322
3.179
0.678
1.663
446.162
12111.999
52829.309
7997.938
314.988
6.295
-0.419
-0.382
-0.430
-0.375
-0.246
-0.138
-0.079
-0.050
-0.036
-0.031
-0.027
-0.025
-0.272
0.609
10.936
52.237
41.448
6.370
0.153
-0.349
-0.338
-0.319
-0.319
-0.325
-0.330
-0.314
-0.294
-0.040
1.987
8.220
10.740
15.722
21.404
5.859
1.020
250.308
4099.151
13944.217
3160.861
158.818
2.404
-0.357
-0.329
-0.350
-0.294
-0.194
-0.116
-0.073
-0.053
-0.040
-0.033
-0.032
-0.030
-0.296
0.026
2.690
9.987
9.320
2.191
0.015
-0.350
-0.371
-0.359
-0.334
-0.312
-0.302
-0.297
-0.283
-0.257
-0.140
0.504
6.126
41.664
66.198
15.276
1.173
10.848
280.690
564.313
223.261
10.642
-0.030
-0.279
-0.271
-0.237
-0.197
-0.136
-0.093
-0.067
-0.052
-0.043
-0.037
-0.036
-0.036
-0.183
-0.331
-0.435
-0.464
-0.154
3.559
9.654
5.183
0.246
-0.109
3.142
107.070
2962.363
4809.498
227.397
5.906
0.045
-0.169
-0.171
-0.156
-0.128
-0.105
-0.086
-0.074
-0.065
-0.058
-0.051
-0.046
-0.042
-0.038
-0.032
-0.029
-0.024
-0.020
-0.016
-0.011
-0.009
-0.006
-0.005
-0.001
0.000
-0.140
-0.228
-0.411
-0.476
-0.485
-0.469
-0.403
-0.352
-0.287
-0.214
0.241
5.327
29.659
37.161
8.108
0.620
-0.121
-0.157
-0.157
-0.142
-0.119
-0.099
-0.084
-0.071
-0.063
-0.055
-0.050
-0.045
-0.040
-0.035
-0.032
-0.028
-0.024
-0.021
-0.015
-0.012
-0.008
-0.006
-0.003
-0.002
0.001
-0.110
-0.151
-0.240
-0.394
-0.477
-0.454
-0.411
-0.358
-0.293
-0.231
-0.150
0.072
0.565
0.715
0.183
-0.096
-0.141
-0.146
-0.144
-0.126
-0.110
-0.094
-0.081
-0.071
-0.062
-0.055
-0.050
-0.046
-0.041
-0.037
-0.032
-0.027
-0.023
-0.018
-0.014
-0.010
-0.006
-0.004
-0.002
-0.001
-0.001
-0.086
-0.102
-0.137
-0.194
-0.262
-0.319
-0.317
-0.279
-0.223
-0.169
-0.137
-0.123
-0.110
-0.110
-0.123
-0.129
-0.133
-0.137
-0.127
-0.114
-0.100
-0.088
-0.079
-0.071
-0.064
-0.056
-0.051
-0.047
-0.042
-0.038
-0.034
-0.029
-0.025
-0.020
-0.016
-0.010
-0.006
-0.004
-0.003
-0.001
-0.001
-0.073
-0.081
-0.093
-0.110
-0.130
-0.148
-0.152
-0.144
-0.132
-0.124
-0.119
-0.114
-0.115
-0.116
-0.118
-0.123
-0.128
-0.126
-0.116
-0.107
-0.095
-0.086
-0.078
-0.071
-0.064
-0.058
-0.052
-0.046
-0.043
-0.038
-0.034
-0.028
-0.023
-0.020
-0.015
-0.011
-0.008
-0.006
-0.004
-0.003
0.000
-0.068
-0.071
-0.074
-0.079
-0.086
-0.093
-0.096
-0.096
-0.097
-0.097
-0.100
-0.106
-0.110
-0.112
-0.114
-0.116
-0.115
-0.112
-0.109
-0.102
-0.093
-0.086
-0.079
-0.072
-0.067
-0.062
-0.056
-0.050
-0.044
-0.038
-0.033
-0.028
-0.022
-0.020
-0.016
-0.013
-0.009
-0.008
-0.006
-0.004
-0.001
-0.064
-0.065
-0.067
-0.069
-0.072
-0.076
-0.078
-0.081
-0.080
-0.083
-0.086
-0.091
-0.095
-0.101
-0.104
-0.107
-0.110
-0.108
-0.106
-0.102
-0.099
-0.093
-0.085
-0.079
-0.072
-0.066
-0.060
-0.053
-0.047
-0.039
-0.033
-0.028
-0.024
-0.018
-0.016
-0.013
-0.010
-0.008
-0.007
-0.005
-0.003
-0.062
-0.064
-0.065
-0.065
-0.066
-0.069
-0.070
-0.074
-0.073
-0.075
-0.079
-0.084
-0.091
-0.097
-0.104
-0.108
-0.110
-0.111
-0.112
-0.112
-0.110
-0.104
-0.097
-0.089
-0.081
-0.073
-0.063
-0.055
-0.048
-0.042
-0.035
-0.029
-0.026
-0.021
-0.018
-0.015
-0.012
-0.011
-0.009
-0.007
-0.004
-0.060
-0.061
-0.061
-0.061
-0.063
-0.065
-0.070
-0.071
-0.072
-0.075
-0.079
-0.088
-0.097
-0.111
-0.126
-0.130
-0.125
-0.120
-0.126
-0.131
-0.132
-0.129
-0.122
-0.112
-0.099
-0.086
-0.075
-0.064
-0.053
-0.045
-0.038
-0.032
-0.028
-0.025
-0.021
-0.018
-0.017
-0.013
-0.011
-0.009
-0.005
-0.061
-0.061
-0.062
-0.061
-0.062
-0.062
-0.067
-0.071
-0.076
-0.081
-0.089
-0.100
-0.125
-0.165
-0.199
-0.185
-0.152
-0.142
-0.152
-0.158
-0.163
-0.162
-0.153
-0.137
-0.121
-0.107
-0.094
-0.078
-0.061
-0.050
-0.043
-0.037
-0.031
-0.028
-0.024
-0.021
-0.019
-0.016
-0.014
-0.011
-0.007
-0.061
-0.061
-0.060
-0.061
-0.062
-0.063
-0.068
-0.074
-0.083
-0.092
-0.106
-0.134
-0.194
-0.289
-0.284
-0.235
-0.191
-0.162
-0.169
-0.177
-0.175
-0.172
-0.166
-0.157
-0.139
-0.118
-0.103
-0.092
-0.076
-0.062
-0.052
-0.042
-0.037
-0.031
-0.028
-0.025
-0.022
-0.019
-0.015
-0.013
-0.008
-0.064
-0.062
-0.060
-0.061
-0.062
-0.067
-0.072
-0.080
-0.091
-0.106
-0.134
-0.193
-0.330
-0.409
-0.371
-0.187
1.141
6.048
5.388
0.248
-0.144
-0.144
-0.062
0.023
-0.045
-0.119
-0.118
-0.103
-0.094
-0.079
-0.064
-0.052
-0.044
-0.037
-0.032
-0.028
-0.024
-0.020
-0.017
-0.013
-0.009
-0.064
-0.063
-0.062
-0.063
-0.066
-0.071
-0.077
-0.090
-0.104
-0.128
-0.170
-0.269
-0.485
-0.498
-0.397
6.085
199.208
1159.190
1310.286
223.778
2.683
0.949
3.914
8.069
3.498
0.475
-0.095
-0.120
-0.112
-0.102
-0.082
-0.068
-0.056
-0.047
-0.039
-0.032
-0.028
-0.023
-0.019
-0.015
-0.010
-0.066
-0.063
-0.063
-0.065
-0.068
-0.074
-0.083
-0.097
-0.122
-0.152
-0.203
-0.345
-0.575
-0.581
0.690
77.875
3160.825
84777.227
84777.648
4103.205
109.806
12.880
176.283
667.464
155.194
8.980
0.233
-0.137
-0.132
-0.126
-0.110
-0.091
-0.073
-0.061
-0.051
-0.042
-0.035
-0.029
-0.022
-0.017
-0.012
-0.066
-0.065
-0.067
-0.071
-0.073
-0.079
-0.090
-0.111
-0.142
-0.172
-0.225
-0.383
-0.620
-0.641
2.136
177.781
12111.974
99999.805
100000.398
13949.971
238.018
88.192
11287.576
99999.820
7966.354
66.227
1.206
-0.128
-0.148
-0.139
-0.126
-0.117
-0.100
-0.086
-0.073
-0.062
-0.051
-0.040
-0.029
-0.022
-0.015
-0.068
-0.069
-0.072
-0.074
-0.079
-0.088
-0.102
-0.128
-0.159
-0.184
-0.238
-0.385
-0.638
-0.651
0.745
79.529
3160.791
72283.391
72283.586
3599.398
87.205
108.221
23385.742
99999.992
16158.392
84.207
1.524
-0.136
-0.163
-0.161
-0.140
-0.131
-0.134
-0.119
-0.103
-0.089
-0.080
-0.062
-0.044
-0.031
-0.020
-0.073
-0.073
-0.076
-0.079
-0.084
-0.095
-0.114
-0.141
-0.169
-0.198
-0.240
-0.343
-0.587
-0.617
-0.528
6.653
177.763
1026.295
1026.306
199.278
2.139
19.140
506.528
2969.007
453.450
23.107
1.375
-0.115
-0.179
-0.178
-0.170
-0.157
-0.146
-0.131
-0.115
-0.101
-0.093
-0.084
-0.069
-0.045
-0.028
-0.079
-0.080
-0.082
-0.083
-0.089
-0.102
-0.123
-0.149
-0.176
-0.208
-0.225
-0.272
-0.431
-0.538
-0.503
-0.310
1.611
6.346
4.288
0.059
-0.140
1.843
23.836
318.984
1385.169
260.229
12.473
0.429
-0.138
-0.199
-0.204
-0.183
-0.154
-0.062
0.160
0.083
-0.079
-0.094
-0.086
-0.065
-0.038
-0.086
-0.085
-0.088
-0.090
-0.097
-0.110
-0.132
-0.154
-0.185
-0.206
-0.209
-0.198
-0.066
0.241
0.301
-0.118
-0.304
-0.275
-0.270
-0.271
-0.217
1.652
95.053
16158.566
100000.070
13487.148
75.844
3.316
0.474
-0.172
-0.226
-0.204
-0.007
4.544
33.359
16.854
0.973
-0.081
-0.094
-0.082
-0.048
-0.092
-0.091
-0.092
-0.097
-0.104
-0.116
-0.139
-0.164
-0.192
-0.208
-0.212
-0.010
1.988
8.838
9.787
2.650
0.013
-0.259
-0.271
-0.277
-0.227
1.724
95.386
16158.559
99999.867
13487.815
82.668
13.082
2.710
-0.040
-0.234
-0.208
1.185
144.218
14242.408
2229.758
14.766
0.083
-0.098
-0.090
-0.057
-0.098
-0.097
-0.098
-0.103
-0.112
-0.124
-0.145
-0.177
-0.203
-0.218
-0.216
0.388
8.006
52.325
58.794
10.994
0.658
-0.220
-0.268
-0.281
-0.244
1.420
21.231
341.545
1375.543
296.038
20.437
11.961
2.762
0.008
-0.227
-0.205
1.801
319.318
100000.227
11423.882
25.380
0.139
-0.101
-0.091
-0.061
-0.106
-0.103
-0.105
-0.109
-0.117
-0.133
-0.154
-0.189
-0.227
-0.248
-0.237
0.375
8.000
52.334
58.815
11.022
0.686
-0.215
-0.282
-0.310
-0.291
1.071
9.486
13.238
14.308
6.034
2.126
2.575
1.880
0.726
-0.003
-0.200
0.287
19.374
271.620
106.599
3.624
-0.043
-0.101
-0.090
-0.059
-0.115
-0.110
-0.111
-0.118
-0.125
-0.141
-0.170
-0.210
-0.247
-0.265
-0.261
-0.055
1.983
8.920
9.917
2.757
0.062
-0.254
-0.306
-0.350
-0.382
-0.121
0.924
0.842
0.140
-0.047
0.475
4.804
12.311
7.196
1.009
-0.114
-0.169
0.354
1.752
1.205
0.039
-0.109
-0.099
-0.085
-0.054
-0.123
-0.117
-0.119
-0.123
-0.133
-0.154
-0.186
-0.217
-0.247
-0.257
-0.258
-0.195
0.126
0.773
0.689
0.073
-0.227
-0.268
-0.069
0.163
-0.278
-0.511
-0.505
-0.538
-0.419
-0.242
0.968
11.017
33.089
18.978
2.494
-0.021
-0.186
-0.166
-0.131
-0.122
-0.122
-0.108
-0.095
-0.071
-0.046
-0.132
-0.126
-0.126
-0.132
-0.144
-0.169
-0.195
-0.216
-0.221
-0.065
0.248
1.335
2.519
1.642
0.504
-0.107
-0.260
1.235
18.119
23.718
6.795
-0.091
-0.642
-0.646
-0.527
-0.297
0.498
5.812
17.010
8.933
1.304
-0.075
-0.185
-0.170
-0.156
-0.137
-0.118
-0.103
-0.080
-0.055
-0.037
-0.139
-0.133
-0.133
-0.138
-0.153
-0.181
-0.204
-0.212
0.127
2.626
9.034
59.422
137.197
37.705
3.223
0.000
-0.129
34.962
280.602
280.615
54.444
3.199
-0.694
-0.678
-0.559
-0.244
0.004
0.819
2.017
1.314
0.129
-0.155
-0.168
-0.161
-0.148
-0.126
-0.103
-0.082
-0.060
-0.042
-0.029
-0.147
-0.141
-0.141
-0.146
-0.160
-0.191
-0.207
-0.201
0.758
10.408
77.569
4084.778
34243.000
1375.178
26.538
0.440
0.050
82.577
446.086
446.104
90.164
5.354
-0.667
-0.667
-0.505
-0.145
-0.068
-0.083
-0.047
-0.094
-0.154
-0.161
-0.147
-0.139
-0.121
-0.099
-0.077
-0.060
-0.044
-0.033
-0.024
-0.155
-0.151
-0.149
-0.154
-0.169
-0.197
-0.216
-0.226
0.222
5.965
180.087
62122.785
99999.773
11287.238
58.842
0.956
-0.215
15.374
141.725
141.743
29.932
1.701
-0.660
-0.504
0.449
0.985
0.095
-0.170
-0.190
-0.186
-0.169
-0.147
-0.130
-0.112
-0.091
-0.072
-0.058
-0.044
-0.034
-0.026
-0.020
-0.171
-0.166
-0.162
-0.165
-0.175
-0.204
-0.231
-0.254
-0.214
1.434
52.529
2531.047
16159.638
893.117
25.748
1.799
0.413
0.058
4.210
6.930
1.953
-0.466
-0.589
0.167
7.337
9.777
1.350
-0.135
-0.182
-0.174
-0.155
-0.129
-0.107
-0.086
-0.069
-0.055
-0.045
-0.036
-0.028
-0.023
-0.017
-0.186
-0.182
-0.182
-0.184
-0.189
-0.214
-0.254
-0.278
-0.311
-0.056
3.764
38.646
134.433
1018.596
437.503
292.338
223.423
16.880
-0.180
-0.317
-0.502
-0.558
-0.530
0.259
6.519
8.598
1.181
-0.133
-0.171
-0.164
-0.134
-0.105
-0.085
-0.068
-0.055
-0.044
-0.037
-0.032
-0.024
-0.019
-0.016
-0.198
-0.200
-0.203
-0.206
-0.213
-0.235
-0.267
-0.302
-0.330
-0.313
-0.015
6.548
845.439
100014.297
38099.016
4177.536
3161.664
314.818
2.231
-0.378
-0.453
-0.517
-0.469
-0.209
0.605
0.881
0.041
-0.163
-0.158
-0.144
-0.114
-0.090
-0.073
-0.058
-0.047
-0.040
-0.033
-0.028
-0.021
-0.017
-0.014
-0.208
-0.216
-0.223
-0.234
-0.247
-0.258
-0.284
-0.311
-0.321
-0.308
0.071
4.988
285.415
24187.426
6162.257
10574.421
6981.933
564.185
6.077
-0.341
-0.444
-0.450
-0.327
-0.247
-0.181
-0.162
-0.180
-0.172
-0.153
-0.134
-0.110
-0.093
-0.076
-0.060
-0.047
-0.038
-0.030
-0.025
-0.023
-0.018
-0.016
-0.063
-0.216
-0.252
-0.269
-0.288
-0.287
-0.297
-0.178
0.357
0.903
2.312
14.179
39.813
76.517
433.842
2158.611
1677.821
199.097
1.867
-0.364
-0.395
-0.390
-0.229
-0.205
-0.204
-0.218
-0.231
-0.220
-0.183
-0.153
-0.144
-0.127
-0.102
-0.075
-0.055
-0.041
-0.031
-0.026
-0.022
-0.018
-0.016
0.583
-0.133
-0.283
-0.304
-0.308
-0.309
-0.151
2.408
23.568
52.480
22.900
39.207
84.249
27.159
13.931
113.339
81.896
4.207
-0.066
-0.338
-0.384
-0.339
-0.215
-0.210
-0.214
-0.238
-0.269
-0.295
-0.290
-0.240
-0.257
-0.238
-0.184
-0.120
-0.075
-0.050
-0.034
-0.025
-0.021
-0.017
-0.014
1.100
-0.049
-0.294
-0.320
-0.324
-0.283
0.767
33.058
1374.931
9470.694
1026.717
40.782
33.749
12.229
1.308
0.163
0.997
3.409
3.333
0.662
-0.260
-0.234
-0.214
-0.210
-0.215
-0.222
-0.278
-0.315
-0.331
-0.367
-0.425
-0.432
-0.344
-0.210
-0.121
-0.064
-0.038
-0.027
-0.021
-0.016
-0.015
0.482
-0.168
-0.257
-0.198
-0.201
0.059
2.865
121.644
34242.965
99999.766
19411.670
86.095
4.996
1.614
0.355
1.903
26.640
227.301
199.807
23.541
1.124
-0.184
-0.220
-0.171
2.321
9.174
5.171
0.395
-0.367
-0.356
-0.455
-0.500
-0.510
-0.351
-0.182
-0.088
-0.046
-0.030
-0.022
-0.019
-0.017
-0.046
-0.058
1.062
3.721
3.400
1.678
5.355
61.634
4809.794
76276.555
2962.242
41.588
1.004
-0.107
0.328
8.523
505.765
41627.961
41627.895
440.910
7.210
-0.016
-0.174
41.808
715.418
1677.843
564.340
36.199
0.655
-0.371
-0.466
-0.514
-0.532
-0.472
-0.247
-0.112
-0.056
-0.035
-0.023
-0.019
-0.020
0.208
1.610
23.607
155.030
120.917
14.431
3.807
7.832
74.763
227.247
58.734
4.619
-0.072
-0.290
0.165
12.469
1186.002
99999.781
99999.898
1025.115
11.672
0.322
4.301
909.501
45280.320
99999.828
28789.309
635.237
8.707
-0.349
-0.448
-0.496
-0.511
-0.494
-0.281
-0.126
-0.061
-0.036
-0.027
-0.022
-0.022
0.604
6.783
227.291
4809.308
2962.182
107.035
3.485
0.536
1.569
2.973
1.324
-0.026
-0.311
-0.316
-0.133
4.229
136.905
3474.443
2964.751
134.893
23.037
5.996
27.645
3598.928
100000.750
99999.984
99999.836
2155.796
19.582
-0.241
-0.396
-0.441
-0.459
-0.451
-0.258
-0.123
-0.060
-0.040
-0.030
-0.026
-0.025
0.311
6.609
258.771
6717.145
4083.294
121.004
3.039
-0.231
-0.303
-0.266
-0.303
-0.334
-0.326
-0.309
-0.276
0.301
5.851
30.814
56.242
446.982
887.264
94.834
13.791
1485.138
100001.875
100000.164
61741.629
909.428
8.782
-0.250
-0.322
-0.364
-0.386
-0.359
-0.203
-0.107
-0.058
-0.041
-0.032
-0.030
-0.030
-0.046
1.746
33.123
228.450
180.359
23.330
2.144
-0.177
-0.357
-0.352
-0.338
-0.311
-0.301
-0.294
-0.281
-0.236
0.082
3.183
95.434
4083.499
11287.234
505.543
11.641
128.349
1678.772
4675.393
1310.237
83.010
0.384
-0.221
-0.251
-0.285
-0.307
-0.237
-0.141
-0.083
-0.055
-0.043
-0.038
-0.034
-0.033
-0.155
-0.255
-0.365
-0.377
-0.369
0.190
0.958
0.329
-0.191
-0.158
1.189
26.498
295.158
385.201
46.666
2.512
-0.148
-0.282
-0.299
-0.275
-0.220
-0.164
-0.119
-0.093
-0.076
-0.065
-0.058
-0.052
-0.046
-0.042
-0.036
-0.032
-0.028
-0.023
-0.019
-0.014
-0.010
-0.007
-0.004
-0.003
0.000
-0.126
-0.180
-0.314
-0.401
-0.398
-0.379
-0.344
-0.299
-0.246
-0.202
0.032
2.078
9.996
11.114
3.149
0.159
-0.206
-0.251
-0.262
-0.243
-0.197
-0.149
-0.112
-0.089
-0.074
-0.062
-0.055
-0.049
-0.046
-0.040
-0.035
-0.030
-0.026
-0.023
-0.017
-0.014
-0.010
-0.006
-0.004
-0.002
-0.001
-0.097
-0.125
-0.188
-0.296
-0.392
-0.382
-0.346
-0.303
-0.255
-0.200
-0.150
-0.031
0.208
0.241
0.000
-0.154
-0.194
-0.213
-0.220
-0.198
-0.166
-0.131
-0.104
-0.085
-0.072
-0.062
-0.056
-0.051
-0.044
-0.040
-0.034
-0.030
-0.026
-0.022
-0.017
-0.012
-0.010
-0.006
-0.003
-0.001
-0.001
-0.081
-0.093
-0.119
-0.156
-0.202
-0.238
-0.245
-0.221
-0.186
-0.153
-0.134
-0.129
-0.128
-0.134
-0.146
-0.159
-0.176
-0.188
-0.182
-0.163
-0.139
-0.116
-0.097
-0.083
-0.072
-0.064
-0.056
-0.051
-0.046
-0.042
-0.037
-0.032
-0.027
-0.023
-0.017
-0.013
-0.009
-0.005
-0.004
-0.001
-0.001
-0.069
-0.076
-0.085
-0.098
-0.114
-0.127
-0.132
-0.128
-0.123
-0.122
-0.121
-0.119
-0.122
-0.130
-0.139
-0.154
-0.165
-0.163
-0.157
-0.146
-0.127
-0.109
-0.094
-0.081
-0.072
-0.064
-0.059
-0.051
-0.047
-0.042
-0.038
-0.032
-0.028
-0.022
-0.018
-0.014
-0.010
-0.007
-0.006
-0.004
-0.001
-0.064
-0.067
-0.073
-0.077
-0.083
-0.088
-0.091
-0.092
-0.095
-0.098
-0.104
-0.111
-0.117
-0.123
-0.133
-0.142
-0.146
-0.146
-0.143
-0.136
-0.122
-0.107
-0.094
-0.082
-0.075
-0.067
-0.061
-0.055
-0.047
-0.042
-0.037
-0.032
-0.028
-0.021
-0.018
-0.015
-0.012
-0.009
-0.007
-0.004
-0.002
-0.062
-0.064
-0.066
-0.066
-0.071
-0.075
-0.076
-0.078
-0.080
-0.086
-0.090
-0.097
-0.105
-0.111
-0.122
-0.132
-0.140
-0.139
-0.138
-0.134
-0.125
-0.112
-0.100
-0.090
-0.080
-0.072
-0.065
-0.059
-0.051
-0.044
-0.036
-0.031
-0.026
-0.020
-0.019
-0.016
-0.014
-0.012
-0.010
-0.007
-0.004
-0.059
-0.062
-0.063
-0.063
-0.066
-0.068
-0.071
-0.074
-0.075
-0.080
-0.085
-0.090
-0.098
-0.108
-0.119
-0.130
-0.137
-0.143
-0.145
-0.143
-0.135
-0.125
-0.114
-0.103
-0.091
-0.080
-0.070
-0.060
-0.054
-0.044
-0.038
-0.033
-0.028
-0.024
-0.022
-0.020
-0.019
-0.017
-0.015
-0.011
-0.008
-0.057
-0.058
-0.059
-0.060
-0.063
-0.064
-0.068
-0.073
-0.073
-0.077
-0.083
-0.091
-0.104
-0.119
-0.134
-0.143
-0.145
-0.150
-0.160
-0.165
-0.162
-0.155
-0.144
-0.128
-0.111
-0.095
-0.082
-0.069
-0.059
-0.050
-0.042
-0.034
-0.030
-0.028
-0.027
-0.026
-0.026
-0.023
-0.020
-0.016
-0.011
-0.056
-0.057
-0.057
-0.059
-0.060
-0.064
-0.065
-0.072
-0.076
-0.080
-0.088
-0.102
-0.129
-0.165
-0.195
-0.180
-0.164
-0.172
-0.181
-0.183
-0.183
-0.181
-0.175
-0.161
-0.140
-0.120
-0.100
-0.082
-0.066
-0.055
-0.045
-0.040
-0.034
-0.032
-0.032
-0.032
-0.032
-0.029
-0.025
-0.019
-0.013
-0.056
-0.055
-0.055
-0.057
-0.061
-0.064
-0.067
-0.073
-0.083
-0.089
-0.101
-0.128
-0.187
-0.270
-0.256
-0.222
-0.196
-0.184
-0.190
-0.195
-0.190
-0.187
-0.182
-0.178
-0.164
-0.137
-0.114
-0.098
-0.079
-0.063
-0.053
-0.045
-0.039
-0.036
-0.035
-0.035
-0.035
-0.032
-0.027
-0.021
-0.015
-0.058
-0.057
-0.056
-0.058
-0.060
-0.065
-0.071
-0.076
-0.086
-0.098
-0.122
-0.175
-0.301
-0.358
-0.326
-0.105
1.829
17.059
17.014
1.413
0.197
-0.009
-0.117
-0.084
-0.121
-0.148
-0.127
-0.108
-0.095
-0.078
-0.064
-0.053
-0.047
-0.039
-0.038
-0.036
-0.035
-0.032
-0.026
-0.021
-0.014
-0.058
-0.057
-0.058
-0.060
-0.062
-0.067
-0.074
-0.080
-0.091
-0.110
-0.150
-0.250
-0.438
-0.438
-0.257
9.452
397.046
3160.835
3161.574
454.308
24.341
5.275
2.080
3.133
1.649
0.140
-0.129
-0.123
-0.107
-0.092
-0.076
-0.063
-0.055
-0.047
-0.041
-0.039
-0.035
-0.030
-0.025
-0.020
-0.014
-0.060
-0.060
-0.060
-0.061
-0.065
-0.068
-0.073
-0.085
-0.102
-0.129
-0.185
-0.322
-0.509
-0.512
1.261
158.760
9173.201
99999.922
100005.539
12293.992
1043.535
94.367
49.548
121.059
41.591
3.482
0.047
-0.142
-0.123
-0.108
-0.089
-0.075
-0.065
-0.058
-0.050
-0.043
-0.037
-0.031
-0.026
-0.020
-0.013
-0.061
-0.060
-0.062
-0.066
-0.068
-0.073
-0.080
-0.094
-0.115
-0.148
-0.212
-0.368
-0.553
-0.566
3.210
353.508
45280.199
99999.969
100008.961
62124.625
3242.857
234.503
772.780
5677.433
667.446
21.219
0.521
-0.146
-0.145
-0.127
-0.104
-0.090
-0.080
-0.073
-0.066
-0.057
-0.047
-0.038
-0.028
-0.021
-0.015
-0.063
-0.063
-0.065
-0.068
-0.072
-0.079
-0.087
-0.103
-0.130
-0.164
-0.223
-0.366
-0.573
-0.583
1.392
141.772
9173.182
99999.828
100002.078
10569.610
297.564
54.632
1187.134
11287.339
1024.811
26.577
0.673
-0.160
-0.164
-0.153
-0.124
-0.108
-0.103
-0.098
-0.089
-0.081
-0.070
-0.054
-0.039
-0.027
-0.018
-0.067
-0.066
-0.069
-0.073
-0.077
-0.085
-0.096
-0.114
-0.141
-0.171
-0.221
-0.326
-0.546
-0.552
-0.371
10.236
314.889
2446.744
2779.771
398.183
6.889
8.188
107.657
388.454
101.459
9.822
0.640
-0.145
-0.176
-0.172
-0.156
-0.138
-0.122
-0.112
-0.102
-0.092
-0.083
-0.072
-0.057
-0.037
-0.023
-0.072
-0.073
-0.074
-0.078
-0.083
-0.091
-0.105
-0.126
-0.148
-0.174
-0.210
-0.275
-0.421
-0.501
-0.465
-0.165
2.512
11.905
13.468
0.609
-0.170
0.879
10.953
103.881
299.147
84.684
5.901
0.119
-0.190
-0.188
-0.187
-0.163
-0.139
-0.102
-0.026
-0.036
-0.087
-0.083
-0.072
-0.051
-0.031
-0.077
-0.078
-0.081
-0.082
-0.089
-0.098
-0.113
-0.135
-0.159
-0.182
-0.199
-0.231
-0.292
-0.368
-0.355
-0.338
-0.294
-0.254
-0.277
-0.272
-0.240
0.948
37.417
1858.897
19411.496
1597.140
29.608
0.752
-0.183
-0.207
-0.209
-0.188
-0.108
0.948
5.199
3.129
0.223
-0.086
-0.080
-0.066
-0.038
-0.083
-0.083
-0.085
-0.089
-0.094
-0.103
-0.121
-0.142
-0.171
-0.188
-0.199
-0.206
-0.118
0.100
0.092
-0.144
-0.251
-0.251
-0.270
-0.279
-0.180
2.625
48.478
1867.293
19412.168
1597.141
33.234
0.893
-0.136
-0.217
-0.221
-0.202
0.236
14.717
197.049
78.877
3.133
-0.037
-0.085
-0.073
-0.044
-0.089
-0.090
-0.092
-0.095
-0.101
-0.111
-0.126
-0.149
-0.182
-0.202
-0.216
-0.187
0.151
1.001
1.113
0.210
-0.189
-0.244
-0.263
-0.279
0.186
25.496
751.564
471.292
345.701
94.902
6.615
0.277
-0.154
-0.224
-0.228
-0.205
0.408
25.267
444.872
168.433
4.585
-0.022
-0.088
-0.076
-0.046
-0.096
-0.096
-0.097
-0.101
-0.109
-0.122
-0.139
-0.164
-0.203
-0.233
-0.249
-0.214
0.136
1.001
1.132
0.234
-0.177
-0.253
-0.290
-0.329
0.316
44.020
1844.775
891.252
19.475
3.261
0.361
-0.129
-0.145
-0.186
-0.223
-0.210
-0.037
3.494
25.284
12.910
0.852
-0.080
-0.089
-0.077
-0.045
-0.103
-0.102
-0.104
-0.109
-0.119
-0.133
-0.156
-0.187
-0.216
-0.241
-0.253
-0.247
-0.135
0.132
0.183
-0.069
-0.229
-0.272
-0.317
-0.369
-0.267
4.226
43.901
28.913
1.895
-0.116
-0.202
-0.056
0.154
0.031
-0.164
-0.203
-0.179
-0.036
0.377
0.239
-0.067
-0.096
-0.088
-0.070
-0.040
-0.111
-0.109
-0.110
-0.116
-0.128
-0.148
-0.172
-0.197
-0.219
-0.226
-0.229
-0.241
-0.228
-0.208
-0.208
-0.234
-0.260
-0.295
-0.355
-0.418
-0.480
-0.388
0.087
0.025
-0.288
-0.288
-0.198
0.141
0.537
0.301
-0.086
-0.194
-0.179
-0.165
-0.144
-0.122
-0.106
-0.096
-0.085
-0.057
-0.035
-0.117
-0.117
-0.118
-0.124
-0.139
-0.162
-0.180
-0.197
0.027
1.748
2.126
0.837
0.686
0.214
-0.190
-0.267
-0.275
-0.301
-0.144
-0.049
-0.449
-0.618
-0.650
-0.640
-0.437
-0.324
-0.237
-0.008
0.254
0.116
-0.106
-0.178
-0.177
-0.164
-0.142
-0.119
-0.105
-0.090
-0.066
-0.044
-0.030
-0.126
-0.124
-0.125
-0.132
-0.147
-0.172
-0.189
-0.106
4.467
106.335
170.324
23.698
26.647
8.876
0.844
-0.227
-0.295
-0.126
1.511
2.631
0.481
-0.671
-0.705
-0.702
-0.485
-0.328
-0.253
-0.174
-0.098
-0.109
-0.156
-0.157
-0.152
-0.148
-0.127
-0.106
-0.086
-0.066
-0.048
-0.034
-0.025
-0.134
-0.132
-0.132
-0.137
-0.155
-0.181
-0.198
0.035
19.179
1530.549
3303.477
303.115
769.223
136.863
6.423
0.020
-0.299
0.021
3.115
5.066
1.165
-0.653
-0.711
-0.694
-0.480
-0.300
-0.234
-0.204
-0.186
-0.169
-0.155
-0.139
-0.127
-0.113
-0.093
-0.077
-0.062
-0.048
-0.036
-0.027
-0.021
-0.147
-0.144
-0.141
-0.149
-0.165
-0.189
-0.209
-0.110
5.809
169.411
264.154
1037.585
4083.496
440.887
13.652
0.179
-0.295
-0.224
0.765
1.426
0.002
-0.669
-0.673
-0.656
-0.410
-0.256
-0.215
-0.192
-0.179
-0.165
-0.141
-0.122
-0.106
-0.087
-0.071
-0.058
-0.048
-0.038
-0.029
-0.022
-0.018
-0.167
-0.161
-0.158
-0.160
-0.171
-0.200
-0.224
-0.236
0.103
3.208
15.896
176.571
506.070
108.792
7.095
0.183
-0.290
-0.313
-0.323
-0.342
-0.550
-0.608
-0.618
-0.546
-0.254
-0.123
-0.179
-0.182
-0.170
-0.160
-0.130
-0.106
-0.087
-0.071
-0.057
-0.046
-0.038
-0.030
-0.024
-0.019
-0.016
-0.178
-0.177
-0.179
-0.178
-0.185
-0.212
-0.249
-0.272
-0.291
-0.154
1.258
9.408
28.606
84.945
41.102
4.102
0.673
-0.277
-0.331
-0.430
-0.502
-0.545
-0.550
-0.390
-0.179
-0.106
-0.157
-0.164
-0.157
-0.139
-0.110
-0.088
-0.073
-0.060
-0.048
-0.040
-0.033
-0.028
-0.021
-0.016
-0.014
-0.195
-0.193
-0.195
-0.203
-0.211
-0.231
-0.268
-0.297
-0.307
-0.303
-0.069
2.251
69.756
1175.236
451.135
65.379
33.622
1.077
-0.319
-0.358
-0.405
-0.480
-0.372
-0.272
-0.202
-0.163
-0.162
-0.152
-0.142
-0.123
-0.099
-0.082
-0.068
-0.055
-0.044
-0.036
-0.030
-0.024
-0.019
-0.014
-0.013
-0.058
-0.191
-0.217
-0.229
-0.249
-0.260
-0.281
-0.304
-0.320
-0.173
1.724
14.794
65.049
394.089
194.059
121.340
82.069
3.230
-0.289
-0.335
-0.350
-0.328
-0.263
-0.198
-0.177
-0.167
-0.157
-0.149
-0.141
-0.128
-0.113
-0.099
-0.081
-0.062
-0.047
-0.037
-0.029
-0.022
-0.018
-0.016
-0.015
2.231
0.105
-0.234
-0.270
-0.283
-0.285
-0.288
-0.190
0.210
1.208
17.378
385.334
1377.524
238.896
19.326
22.582
13.493
0.398
-0.275
-0.304
-0.314
-0.283
-0.205
-0.186
-0.176
-0.179
-0.187
-0.180
-0.165
-0.186
-0.193
-0.177
-0.138
-0.096
-0.063
-0.044
-0.030
-0.025
-0.019
-0.016
-0.014
18.951
1.571
-0.182
-0.299
-0.302
-0.303
-0.171
1.727
15.201
34.374
59.041
2532.506
19411.432
1375.251
26.793
1.074
0.118
-0.157
-0.214
-0.272
-0.314
-0.215
-0.200
-0.186
-0.177
-0.184
-0.199
-0.218
-0.249
-0.309
-0.360
-0.365
-0.294
-0.186
-0.103
-0.059
-0.036
-0.026
-0.020
-0.016
-0.012
46.579
3.040
-0.124
-0.310
-0.296
0.007
1.399
21.859
580.468
2963.041
462.233
520.883
2167.209
295.456
14.471
3.964
2.505
3.024
2.741
0.545
-0.201
-0.230
-0.214
-0.201
-0.182
-0.180
-0.205
-0.230
-0.245
-0.337
-0.404
-0.451
-0.472
-0.369
-0.190
-0.091
-0.046
-0.028
-0.021
-0.016
-0.014
17.096
1.644
-0.098
-0.081
0.199
5.517
32.626
93.374
6719.196
99999.945
4811.798
71.459
42.814
16.872
11.580
20.271
27.184
137.911
136.937
16.957
0.886
-0.189
-0.222
-0.182
1.581
6.337
2.879
0.143
-0.269
-0.370
-0.449
-0.498
-0.513
-0.502
-0.311
-0.132
-0.062
-0.033
-0.022
-0.017
-0.016
3.780
1.458
2.662
9.857
8.984
37.079
447.853
247.487
1606.194
13487.057
1185.996
27.114
1.887
2.179
12.535
33.110
305.220
13488.089
11287.241
258.839
5.269
-0.057
-0.164
41.868
715.463
1677.841
564.329
28.361
0.313
0.208
0.125
-0.459
-0.535
-0.514
-0.423
-0.183
-0.077
-0.039
-0.026
-0.019
-0.018
15.451
10.472
75.552
768.665
581.152
65.754
245.621
140.923
48.707
107.115
36.975
3.010
-0.054
0.405
3.636
16.594
670.398
93990.156
76276.828
506.521
9.265
0.570
4.970
1028.915
45282.070
100000.125
28789.313
635.222
5.282
1.799
2.219
0.057
-0.521
-0.495
-0.445
-0.201
-0.083
-0.042
-0.027
-0.021
-0.020
29.919
29.101
1376.758
99999.789
99999.836
507.715
18.770
7.392
1.985
2.163
0.903
-0.102
-0.304
-0.211
0.257
3.676
95.077
1597.586
1380.486
125.766
61.844
15.801
37.220
3657.777
100035.352
100003.055
99999.945
2155.783
13.653
1.630
1.808
0.118
-0.459
-0.441
-0.406
-0.190
-0.081
-0.044
-0.030
-0.023
-0.024
11.639
22.415
1597.946
99999.852
100000.023
580.731
7.531
0.109
-0.268
-0.291
-0.318
-0.330
-0.313
-0.300
-0.259
0.226
4.787
23.895
116.145
4087.736
11287.635
441.891
47.377
1811.334
100181.820
100007.969
61741.855
909.415
5.462
0.113
0.133
-0.281
-0.371
-0.365
-0.320
-0.152
-0.071
-0.043
-0.031
-0.029
-0.030
1.999
4.958
107.338
1377.908
1038.406
66.146
5.550
0.101
-0.335
-0.338
-0.328
-0.307
-0.293
-0.288
-0.277
-0.243
0.094
6.385
441.461
99999.961
99999.813
4809.868
38.963
195.968
1718.278
4678.463
1310.347
82.055
0.043
-0.200
-0.224
-0.258
-0.279
-0.288
-0.208
-0.107
-0.060
-0.041
-0.036
-0.033
-0.032
-0.129
-0.177
-0.273
-0.293
-0.288
-0.273
-0.236
-0.228
-0.212
-0.196
0.018
2.279
9.964
12.321
3.081
0.064
-0.414
-0.532
-0.578
-0.571
-0.465
-0.315
-0.196
-0.127
-0.092
-0.075
-0.064
-0.057
-0.051
-0.044
-0.040
-0.035
-0.030
-0.025
-0.021
-0.016
-0.013
-0.007
-0.005
-0.003
-0.001
-0.104
-0.137
-0.207
-0.301
-0.313
-0.292
-0.265
-0.238
-0.211
-0.190
-0.140
0.179
0.957
1.059
0.254
-0.221
-0.374
-0.468
-0.521
-0.491
-0.395
-0.273
-0.174
-0.119
-0.089
-0.071
-0.061
-0.055
-0.051
-0.046
-0.038
-0.034
-0.029
-0.025
-0.020
-0.016
-0.013
-0.007
-0.004
-0.002
-0.001
-0.087
-0.105
-0.137
-0.195
-0.258
-0.289
-0.277
-0.244
-0.206
-0.169
-0.152
-0.137
-0.099
-0.105
-0.169
-0.238
-0.305
-0.368
-0.401
-0.371
-0.302
-0.215
-0.148
-0.107
-0.085
-0.071
-0.062
-0.056
-0.051
-0.044
-0.039
-0.033
-0.028
-0.025
-0.019
-0.015
-0.012
-0.007
-0.003
-0.002
-0.001
-0.075
-0.083
-0.098
-0.121
-0.146
-0.167
-0.172
-0.163
-0.150
-0.138
-0.133
-0.136
-0.143
-0.155
-0.178
-0.206
-0.237
-0.266
-0.273
-0.260
-0.220
-0.169
-0.127
-0.100
-0.083
-0.073
-0.064
-0.056
-0.050
-0.046
-0.041
-0.036
-0.030
-0.027
-0.020
-0.015
-0.012
-0.007
-0.005
-0.002
-0.001
-0.066
-0.072
-0.078
-0.087
-0.098
-0.106
-0.110
-0.111
-0.112
-0.115
-0.120
-0.126
-0.136
-0.149
-0.171
-0.183
-0.194
-0.200
-0.201
-0.193
-0.175
-0.146
-0.116
-0.097
-0.082
-0.073
-0.066
-0.057
-0.051
-0.047
-0.042
-0.036
-0.031
-0.027
-0.021
-0.018
-0.012
-0.009
-0.007
-0.004
-0.002
-0.061
-0.066
-0.068
-0.072
-0.077
-0.082
-0.085
-0.090
-0.093
-0.098
-0.105
-0.114
-0.125
-0.141
-0.158
-0.163
-0.168
-0.171
-0.171
-0.164
-0.154
-0.137
-0.113
-0.096
-0.084
-0.075
-0.068
-0.061
-0.052
-0.047
-0.042
-0.037
-0.031
-0.025
-0.022
-0.018
-0.015
-0.011
-0.010
-0.007
-0.004
-0.060
-0.061
-0.063
-0.065
-0.070
-0.073
-0.077
-0.079
-0.082
-0.087
-0.094
-0.104
-0.112
-0.129
-0.148
-0.156
-0.160
-0.162
-0.162
-0.159
-0.153
-0.140
-0.119
-0.103
-0.090
-0.080
-0.072
-0.064
-0.057
-0.049
-0.042
-0.037
-0.031
-0.026
-0.023
-0.022
-0.022
-0.019
-0.018
-0.013
-0.009
-0.057
-0.059
-0.059
-0.062
-0.065
-0.068
-0.070
-0.072
-0.078
-0.083
-0.089
-0.096
-0.107
-0.123
-0.145
-0.160
-0.166
-0.171
-0.176
-0.177
-0.172
-0.153
-0.134
-0.119
-0.104
-0.089
-0.078
-0.068
-0.059
-0.050
-0.043
-0.038
-0.033
-0.029
-0.028
-0.033
-0.036
-0.036
-0.032
-0.024
-0.015
-0.053
-0.056
-0.055
-0.059
-0.062
-0.065
-0.070
-0.073
-0.075
-0.080
-0.086
-0.098
-0.111
-0.129
-0.151
-0.168
-0.180
-0.194
-0.204
-0.204
-0.192
-0.180
-0.165
-0.147
-0.127
-0.107
-0.088
-0.074
-0.064
-0.055
-0.046
-0.038
-0.035
-0.035
-0.040
-0.047
-0.058
-0.057
-0.050
-0.036
-0.022
-0.053
-0.053
-0.055
-0.057
-0.059
-0.064
-0.067
-0.072
-0.075
-0.081
-0.089
-0.107
-0.129
-0.162
-0.187
-0.190
-0.194
-0.211
-0.213
-0.209
-0.204
-0.200
-0.195
-0.184
-0.162
-0.134
-0.108
-0.086
-0.071
-0.060
-0.052
-0.046
-0.039
-0.042
-0.050
-0.062
-0.077
-0.075
-0.063
-0.046
-0.028
-0.053
-0.051
-0.051
-0.054
-0.058
-0.060
-0.066
-0.072
-0.076
-0.083
-0.098
-0.123
-0.172
-0.236
-0.237
-0.218
-0.209
-0.208
-0.216
-0.217
-0.207
-0.209
-0.205
-0.199
-0.189
-0.159
-0.130
-0.104
-0.082
-0.069
-0.061
-0.054
-0.050
-0.047
-0.057
-0.069
-0.080
-0.080
-0.067
-0.047
-0.030
-0.051
-0.049
-0.051
-0.056
-0.059
-0.065
-0.067
-0.075
-0.081
-0.093
-0.111
-0.155
-0.253
-0.308
-0.285
-0.221
0.184
3.320
3.387
0.604
0.804
0.218
-0.164
-0.195
-0.194
-0.182
-0.143
-0.119
-0.099
-0.082
-0.073
-0.068
-0.063
-0.055
-0.055
-0.067
-0.073
-0.070
-0.058
-0.042
-0.027
-0.051
-0.053
-0.054
-0.056
-0.059
-0.064
-0.071
-0.076
-0.086
-0.101
-0.131
-0.209
-0.361
-0.366
-0.310
2.134
141.792
909.422
911.229
186.415
79.634
16.752
1.083
0.323
0.076
-0.143
-0.162
-0.131
-0.114
-0.099
-0.088
-0.082
-0.076
-0.065
-0.051
-0.057
-0.058
-0.055
-0.046
-0.034
-0.022
-0.055
-0.056
-0.056
-0.055
-0.059
-0.064
-0.072
-0.080
-0.092
-0.111
-0.154
-0.261
-0.425
-0.419
0.114
49.361
2155.732
38874.246
45299.160
5118.923
58884.832
844.703
11.637
6.631
3.103
0.361
-0.146
-0.148
-0.127
-0.108
-0.094
-0.095
-0.086
-0.074
-0.060
-0.051
-0.048
-0.044
-0.036
-0.028
-0.018
-0.054
-0.054
-0.057
-0.058
-0.064
-0.068
-0.075
-0.085
-0.098
-0.124
-0.172
-0.291
-0.459
-0.456
0.750
126.663
6981.409
100000.203
100031.055
19715.377
100159.016
2798.246
32.131
46.824
17.024
1.818
-0.061
-0.161
-0.144
-0.125
-0.104
-0.094
-0.084
-0.084
-0.070
-0.057
-0.047
-0.040
-0.032
-0.024
-0.016
-0.056
-0.058
-0.060
-0.063
-0.068
-0.073
-0.080
-0.091
-0.107
-0.132
-0.182
-0.293
-0.476
-0.471
0.136
50.994
1900.971
33427.758
38880.371
2657.254
1227.211
121.272
26.900
58.914
21.225
2.271
-0.053
-0.172
-0.158
-0.145
-0.118
-0.105
-0.097
-0.092
-0.086
-0.075
-0.059
-0.047
-0.034
-0.025
-0.017
-0.060
-0.061
-0.064
-0.067
-0.071
-0.077
-0.084
-0.098
-0.117
-0.142
-0.182
-0.270
-0.445
-0.459
-0.398
2.923
126.640
715.373
806.649
144.983
7.129
3.092
6.163
12.911
6.848
1.184
-0.035
-0.182
-0.174
-0.162
-0.137
-0.124
-0.113
-0.102
-0.093
-0.083
-0.073
-0.064
-0.045
-0.030
-0.019
-0.064
-0.066
-0.070
-0.073
-0.076
-0.083
-0.093
-0.108
-0.124
-0.150
-0.183
-0.238
-0.348
-0.423
-0.385
-0.287
0.294
2.053
2.532
-0.039
-0.166
-0.025
1.511
8.323
15.874
6.600
0.817
-0.130
-0.185
-0.175
-0.162
-0.140
-0.122
-0.111
-0.099
-0.090
-0.081
-0.070
-0.059
-0.039
-0.024
-0.071
-0.073
-0.075
-0.079
-0.083
-0.090
-0.102
-0.116
-0.136
-0.159
-0.182
-0.208
-0.262
-0.347
-0.344
-0.296
-0.259
-0.249
-0.280
-0.276
-0.265
0.040
3.805
37.384
94.803
33.105
3.100
-0.025
-0.197
-0.187
-0.185
-0.157
-0.135
-0.065
0.109
0.050
-0.074
-0.077
-0.066
-0.050
-0.029
-0.076
-0.077
-0.081
-0.086
-0.087
-0.094
-0.106
-0.124
-0.144
-0.167
-0.184
-0.199
-0.221
-0.249
-0.277
-0.268
-0.238
-0.238
-0.268
-0.271
-0.115
4.095
41.915
62.480
108.752
33.140
3.091
-0.038
-0.204
-0.198
-0.199
-0.174
-0.130
0.334
1.870
1.120
0.056
-0.082
-0.071
-0.057
-0.034
-0.083
-0.085
-0.087
-0.091
-0.094
-0.101
-0.114
-0.130
-0.154
-0.181
-0.195
-0.206
-0.209
-0.199
-0.202
-0.217
-0.221
-0.229
-0.251
-0.258
0.822
106.237
22415.436
4918.352
40.668
6.795
0.795
-0.160
-0.209
-0.203
-0.203
-0.183
-0.127
0.534
2.743
1.651
0.099
-0.086
-0.076
-0.060
-0.034
-0.089
-0.089
-0.092
-0.095
-0.103
-0.111
-0.124
-0.147
-0.176
-0.206
-0.222
-0.234
-0.234
-0.209
-0.198
-0.210
-0.215
-0.237
-0.269
-0.285
1.081
196.895
99999.891
22414.928
45.204
0.742
-0.119
-0.221
-0.211
-0.205
-0.202
-0.180
-0.157
0.029
0.546
0.301
-0.048
-0.086
-0.077
-0.058
-0.033
-0.094
-0.094
-0.097
-0.102
-0.111
-0.126
-0.145
-0.165
-0.189
-0.218
-0.233
-0.241
-0.247
-0.239
-0.228
-0.230
-0.235
-0.269
-0.325
-0.375
-0.125
12.643
196.844
106.154
4.460
-0.140
-0.233
-0.226
-0.206
-0.197
-0.191
-0.177
-0.162
-0.139
-0.098
-0.092
-0.095
-0.087
-0.075
-0.050
-0.030
-0.101
-0.099
-0.104
-0.108
-0.120
-0.138
-0.160
-0.177
-0.198
-0.180
-0.188
-0.236
-0.246
-0.250
-0.248
-0.242
-0.265
-0.300
-0.358
-0.418
-0.476
-0.216
0.913
0.724
-0.147
-0.259
-0.245
-0.228
-0.195
-0.176
-0.169
-0.168
-0.160
-0.144
-0.123
-0.106
-0.095
-0.083
-0.065
-0.041
-0.026
-0.107
-0.107
-0.110
-0.115
-0.129
-0.154
-0.168
-0.178
0.320
3.920
5.092
0.692
-0.097
-0.193
-0.254
-0.259
-0.280
-0.324
-0.386
-0.465
-0.538
-0.595
-0.610
-0.451
-0.332
-0.272
-0.245
-0.214
-0.180
-0.162
-0.150
-0.145
-0.146
-0.137
-0.118
-0.101
-0.088
-0.069
-0.048
-0.034
-0.022
-0.114
-0.115
-0.117
-0.122
-0.139
-0.162
-0.176
0.000
12.821
625.409
1061.718
30.150
2.038
0.661
-0.121
-0.276
-0.295
-0.341
-0.410
-0.501
-0.586
-0.640
-0.673
-0.534
-0.361
-0.276
-0.228
-0.194
-0.171
-0.151
-0.136
-0.126
-0.121
-0.109
-0.093
-0.078
-0.064
-0.050
-0.037
-0.028
-0.019
-0.125
-0.124
-0.125
-0.132
-0.150
-0.169
-0.186
0.323
58.782
75485.078
100001.156
205.163
14.876
5.214
0.490
-0.243
-0.307
-0.352
-0.421
-0.508
-0.592
-0.652
-0.685
-0.539
-0.344
-0.253
-0.211
-0.188
-0.165
-0.142
-0.125
-0.113
-0.101
-0.085
-0.069
-0.059
-0.048
-0.038
-0.029
-0.023
-0.018
-0.141
-0.136
-0.136
-0.143
-0.156
-0.179
-0.197
0.037
16.741
1061.605
2231.770
53.716
30.117
9.874
0.964
-0.214
-0.305
-0.355
-0.420
-0.492
-0.569
-0.628
-0.657
-0.473
-0.304
-0.227
-0.197
-0.180
-0.162
-0.136
-0.117
-0.099
-0.084
-0.068
-0.056
-0.047
-0.040
-0.031
-0.024
-0.019
-0.014
-0.161
-0.157
-0.153
-0.155
-0.165
-0.191
-0.213
-0.212
0.500
6.659
9.685
7.665
11.083
4.352
0.450
-0.233
-0.290
-0.312
-0.402
-0.460
-0.525
-0.582
-0.553
-0.375
-0.254
-0.200
-0.178
-0.167
-0.150
-0.125
-0.102
-0.085
-0.070
-0.058
-0.048
-0.039
-0.033
-0.026
-0.020
-0.016
-0.013
-0.176
-0.173
-0.172
-0.172
-0.178
-0.201
-0.231
-0.260
-0.270
-0.211
0.011
0.728
1.732
2.491
1.320
-0.028
-0.285
-0.313
-0.333
-0.422
-0.478
-0.496
-0.388
-0.274
-0.207
-0.175
-0.158
-0.146
-0.133
-0.109
-0.089
-0.075
-0.063
-0.052
-0.042
-0.035
-0.029
-0.024
-0.018
-0.014
-0.011
-0.180
-0.188
-0.190
-0.195
-0.203
-0.222
-0.258
-0.284
-0.295
-0.287
-0.079
0.919
3.307
8.745
4.996
0.411
-0.257
-0.302
-0.312
-0.314
-0.315
-0.327
-0.267
-0.210
-0.172
-0.151
-0.141
-0.132
-0.120
-0.102
-0.087
-0.076
-0.064
-0.052
-0.041
-0.033
-0.027
-0.022
-0.016
-0.012
-0.012
0.489
-0.099
-0.209
-0.222
-0.243
-0.256
-0.270
-0.290
-0.312
-0.056
3.737
37.086
95.999
34.075
5.684
0.369
-0.260
-0.277
-0.276
-0.267
-0.258
-0.228
-0.198
-0.173
-0.156
-0.145
-0.136
-0.128
-0.123
-0.120
-0.117
-0.106
-0.087
-0.065
-0.048
-0.036
-0.026
-0.020
-0.015
-0.012
-0.011
17.015
1.429
-0.160
-0.264
-0.275
-0.277
-0.279
-0.257
-0.132
1.269
46.660
2530.897
23385.689
1375.566
26.863
0.638
-0.220
-0.258
-0.257
-0.246
-0.245
-0.215
-0.178
-0.163
-0.152
-0.145
-0.142
-0.142
-0.170
-0.206
-0.234
-0.226
-0.175
-0.117
-0.072
-0.046
-0.029
-0.022
-0.018
-0.015
-0.013
385.124
12.260
0.149
-0.285
-0.296
-0.285
-0.210
0.222
2.233
6.894
157.299
62122.484
99999.758
19411.605
75.988
3.711
1.015
-0.024
-0.225
-0.245
-0.244
-0.203
-0.188
-0.172
-0.155
-0.145
-0.147
-0.156
-0.208
-0.260
-0.312
-0.355
-0.373
-0.257
-0.138
-0.070
-0.039
-0.025
-0.018
-0.016
-0.010
1858.472
26.407
0.481
-0.289
-0.233
0.814
4.370
6.109
29.969
75.963
85.423
4085.910
50768.852
2170.319
66.384
75.433
23.905
2.681
0.570
-0.022
-0.206
-0.227
-0.211
-0.194
-0.173
-0.157
-0.160
-0.168
-0.228
-0.295
-0.363
-0.410
-0.429
-0.426
-0.269
-0.118
-0.054
-0.028
-0.021
-0.015
-0.013
337.875
11.559
0.314
-0.126
0.903
37.503
460.679
224.022
117.449
337.405
100.149
64.835
138.001
60.715
444.550
1858.979
262.127
24.953
14.104
3.079
0.076
-0.231
-0.226
-0.215
-0.082
0.241
-0.001
-0.159
0.064
1.397
1.483
-0.024
-0.481
-0.460
-0.412
-0.189
-0.074
-0.036
-0.023
-0.016
-0.014
43.451
13.953
3.288
5.343
8.761
527.572
100026.992
24171.127
131.200
137.799
41.799
4.897
3.311
27.642
667.644
2963.634
406.534
189.911
155.651
21.190
1.019
-0.191
-0.152
2.836
126.853
250.299
101.205
1.949
6.458
40.987
33.543
7.980
-0.093
-0.477
-0.435
-0.260
-0.097
-0.042
-0.026
-0.018
-0.017
887.334
229.366
45.542
227.797
179.161
302.540
29994.607
7110.214
51.274
11.705
4.645
0.494
0.152
6.464
74.541
177.990
89.631
340.945
337.244
33.724
2.370
0.373
3.393
192.612
2457.125
6982.768
1901.091
113.246
56.834
250.326
199.286
32.553
1.355
-0.461
-0.412
-0.284
-0.105
-0.048
-0.028
-0.020
-0.021
4083.529
675.592
408.946
13487.622
7966.777
166.702
93.774
52.430
4.090
0.387
-0.010
-0.256
-0.249
0.346
3.415
6.640
12.620
59.491
62.151
29.118
30.359
9.899
92.399
2840.776
13106.713
52850.773
9173.729
314.965
67.560
280.737
223.316
32.102
1.343
-0.402
-0.366
-0.258
-0.104
-0.047
-0.029
-0.022
-0.022
506.248
146.004
449.979
19411.742
9470.845
176.524
5.305
0.650
-0.171
-0.318
-0.324
-0.312
-0.298
-0.264
-0.147
0.059
1.013
5.075
45.176
887.731
1858.645
159.717
528.703
100250.523
34088.492
14022.797
3161.922
158.803
5.130
56.205
36.247
5.789
0.008
-0.321
-0.305
-0.200
-0.084
-0.044
-0.031
-0.027
-0.028
17.145
9.654
47.890
387.577
268.876
36.484
3.763
-0.001
-0.327
-0.328
-0.317
-0.294
-0.281
-0.278
-0.277
-0.277
-0.148
3.181
155.211
11287.191
50768.559
888.598
105.296
2807.130
1455.465
588.637
223.741
5.412
-0.123
0.449
0.683
0.018
-0.237
-0.241
-0.239
-0.131
-0.065
-0.042
-0.034
-0.032
-0.032
-0.108
-0.127
-0.171
-0.221
-0.217
-0.203
-0.193
-0.194
-0.199
-0.202
-0.194
-0.077
0.179
0.188
-0.147
-0.387
-0.477
-0.549
-0.604
-0.617
-0.599
-0.556
-0.350
-0.189
-0.116
-0.086
-0.071
-0.062
-0.055
-0.048
-0.042
-0.038
-0.033
-0.028
-0.023
-0.019
-0.015
-0.011
-0.007
-0.005
-0.003
-0.090
-0.104
-0.133
-0.181
-0.222
-0.225
-0.206
-0.193
-0.184
-0.175
-0.178
-0.169
-0.129
-0.145
-0.257
-0.378
-0.450
-0.517
-0.567
-0.583
-0.567
-0.499
-0.303
-0.170
-0.110
-0.082
-0.068
-0.061
-0.055
-0.050
-0.044
-0.037
-0.032
-0.028
-0.023
-0.018
-0.014
-0.010
-0.006
-0.005
-0.001
-0.079
-0.088
-0.105
-0.128
-0.153
-0.175
-0.177
-0.167
-0.158
-0.151
-0.151
-0.159
-0.169
-0.192
-0.242
-0.324
-0.409
-0.464
-0.503
-0.523
-0.512
-0.375
-0.230
-0.144
-0.101
-0.081
-0.068
-0.062
-0.056
-0.050
-0.043
-0.038
-0.032
-0.028
-0.024
-0.018
-0.014
-0.011
-0.006
-0.003
-0.001
-0.069
-0.074
-0.085
-0.096
-0.109
-0.120
-0.125
-0.125
-0.125
-0.130
-0.137
-0.144
-0.158
-0.179
-0.212
-0.258
-0.325
-0.386
-0.424
-0.414
-0.355
-0.263
-0.176
-0.124
-0.096
-0.079
-0.070
-0.063
-0.055
-0.050
-0.045
-0.040
-0.034
-0.030
-0.024
-0.019
-0.015
-0.011
-0.006
-0.003
-0.002
-0.063
-0.067
-0.074
-0.079
-0.085
-0.092
-0.095
-0.099
-0.100
-0.109
-0.120
-0.131
-0.149
-0.176
-0.193
-0.212
-0.223
-0.200
-0.240
-0.268
-0.235
-0.196
-0.149
-0.114
-0.094
-0.082
-0.072
-0.064
-0.056
-0.052
-0.048
-0.042
-0.038
-0.033
-0.026
-0.023
-0.016
-0.012
-0.007
-0.006
-0.003
-0.061
-0.062
-0.066
-0.069
-0.073
-0.077
-0.081
-0.085
-0.092
-0.096
-0.106
-0.118
-0.136
-0.162
-0.174
-0.189
-0.165
-0.061
-0.114
-0.199
-0.189
-0.168
-0.140
-0.112
-0.095
-0.084
-0.075
-0.066
-0.059
-0.053
-0.049
-0.043
-0.039
-0.032
-0.027
-0.022
-0.020
-0.018
-0.015
-0.011
-0.006
-0.056
-0.058
-0.059
-0.063
-0.067
-0.073
-0.073
-0.079
-0.084
-0.088
-0.097
-0.110
-0.128
-0.153
-0.169
-0.180
-0.177
-0.140
-0.156
-0.191
-0.182
-0.169
-0.144
-0.120
-0.102
-0.089
-0.080
-0.071
-0.063
-0.056
-0.048
-0.043
-0.038
-0.033
-0.028
-0.031
-0.035
-0.038
-0.036
-0.028
-0.017
-0.054
-0.055
-0.056
-0.061
-0.064
-0.066
-0.070
-0.074
-0.080
-0.086
-0.094
-0.104
-0.122
-0.149
-0.172
-0.186
-0.196
-0.204
-0.210
-0.208
-0.200
-0.188
-0.161
-0.137
-0.117
-0.101
-0.086
-0.076
-0.067
-0.057
-0.049
-0.044
-0.040
-0.036
-0.042
-0.055
-0.073
-0.084
-0.080
-0.059
-0.035
-0.051
-0.052
-0.053
-0.060
-0.061
-0.065
-0.070
-0.073
-0.078
-0.084
-0.092
-0.106
-0.124
-0.149
-0.179
-0.200
-0.217
-0.229
-0.233
-0.232
-0.226
-0.206
-0.185
-0.168
-0.145
-0.121
-0.098
-0.082
-0.070
-0.060
-0.054
-0.048
-0.042
-0.048
-0.068
-0.100
-0.130
-0.149
-0.136
-0.097
-0.056
-0.050
-0.052
-0.052
-0.055
-0.059
-0.063
-0.069
-0.070
-0.075
-0.083
-0.095
-0.111
-0.134
-0.165
-0.193
-0.212
-0.229
-0.241
-0.247
-0.246
-0.235
-0.227
-0.217
-0.201
-0.180
-0.151
-0.120
-0.096
-0.077
-0.067
-0.061
-0.057
-0.049
-0.064
-0.099
-0.145
-0.189
-0.209
-0.184
-0.126
-0.072
-0.048
-0.048
-0.051
-0.053
-0.057
-0.062
-0.066
-0.071
-0.076
-0.085
-0.098
-0.121
-0.160
-0.205
-0.222
-0.218
-0.223
-0.232
-0.222
-0.140
-0.055
-0.113
-0.201
-0.212
-0.200
-0.181
-0.147
-0.112
-0.089
-0.078
-0.077
-0.079
-0.079
-0.074
-0.117
-0.173
-0.217
-0.231
-0.192
-0.131
-0.073
-0.047
-0.047
-0.049
-0.052
-0.056
-0.061
-0.065
-0.072
-0.079
-0.090
-0.107
-0.140
-0.204
-0.266
-0.247
-0.232
-0.215
-0.173
0.022
1.063
2.273
1.230
0.053
-0.199
-0.208
-0.194
-0.165
-0.133
-0.108
-0.099
-0.106
-0.116
-0.116
-0.100
-0.109
-0.157
-0.191
-0.194
-0.158
-0.107
-0.061
-0.046
-0.046
-0.048
-0.053
-0.058
-0.063
-0.068
-0.076
-0.083
-0.097
-0.119
-0.171
-0.273
-0.302
-0.282
-0.146
2.085
41.859
43.371
18.268
36.468
11.973
1.265
-0.118
-0.199
-0.206
-0.181
-0.148
-0.130
-0.126
-0.139
-0.155
-0.154
-0.129
-0.087
-0.115
-0.132
-0.130
-0.106
-0.074
-0.044
-0.047
-0.049
-0.053
-0.053
-0.058
-0.064
-0.070
-0.076
-0.087
-0.103
-0.132
-0.203
-0.335
-0.338
-0.299
1.194
126.660
715.602
724.234
475.647
2351.014
163.488
4.616
0.239
-0.055
-0.190
-0.198
-0.162
-0.148
-0.145
-0.160
-0.176
-0.171
-0.142
-0.105
-0.080
-0.084
-0.080
-0.066
-0.048
-0.029
-0.048
-0.050
-0.052
-0.056
-0.062
-0.066
-0.074
-0.079
-0.092
-0.110
-0.144
-0.223
-0.366
-0.366
-0.286
4.086
280.642
1901.231
1914.362
1311.091
10548.019
384.939
6.521
0.921
0.338
-0.116
-0.198
-0.170
-0.158
-0.153
-0.161
-0.168
-0.161
-0.137
-0.104
-0.073
-0.059
-0.053
-0.043
-0.033
-0.021
-0.052
-0.053
-0.056
-0.060
-0.065
-0.070
-0.078
-0.085
-0.096
-0.116
-0.149
-0.224
-0.366
-0.377
-0.339
1.446
113.162
635.214
718.298
186.834
211.312
35.679
2.044
1.027
0.452
-0.093
-0.194
-0.171
-0.159
-0.143
-0.149
-0.150
-0.142
-0.126
-0.102
-0.077
-0.056
-0.045
-0.035
-0.026
-0.018
-0.055
-0.056
-0.059
-0.064
-0.068
-0.073
-0.080
-0.091
-0.103
-0.121
-0.149
-0.208
-0.321
-0.368
-0.346
-0.160
1.923
33.359
33.540
3.612
2.991
0.982
0.148
0.250
0.076
-0.147
-0.196
-0.178
-0.166
-0.148
-0.130
-0.122
-0.129
-0.119
-0.101
-0.085
-0.069
-0.052
-0.036
-0.026
-0.017
-0.060
-0.059
-0.063
-0.067
-0.073
-0.079
-0.086
-0.095
-0.108
-0.127
-0.151
-0.192
-0.267
-0.350
-0.320
-0.291
-0.249
-0.236
-0.239
-0.257
-0.226
-0.241
-0.148
0.195
0.415
0.119
-0.139
-0.188
-0.173
-0.155
-0.137
-0.127
-0.115
-0.103
-0.095
-0.083
-0.072
-0.061
-0.045
-0.030
-0.019
-0.064
-0.065
-0.068
-0.073
-0.079
-0.085
-0.094
-0.104
-0.114
-0.132
-0.155
-0.181
-0.220
-0.269
-0.290
-0.259
-0.242
-0.249
-0.274
-0.281
-0.272
-0.223
0.107
0.994
1.804
0.799
-0.007
-0.194
-0.179
-0.163
-0.147
-0.131
-0.116
-0.104
-0.093
-0.084
-0.075
-0.064
-0.055
-0.035
-0.022
-0.069
-0.071
-0.076
-0.078
-0.082
-0.089
-0.099
-0.112
-0.124
-0.141
-0.161
-0.176
-0.193
-0.214
-0.231
-0.232
-0.218
-0.230
-0.256
-0.261
-0.216
1.135
7.756
6.924
2.392
0.917
-0.009
-0.202
-0.187
-0.173
-0.159
-0.138
-0.120
-0.107
-0.084
-0.081
-0.077
-0.067
-0.060
-0.040
-0.025
-0.075
-0.078
-0.080
-0.084
-0.087
-0.095
-0.105
-0.118
-0.133
-0.152
-0.172
-0.182
-0.189
-0.195
-0.199
-0.199
-0.201
-0.216
-0.231
-0.239
0.122
16.731
319.201
168.705
6.430
0.236
-0.149
-0.212
-0.194
-0.180
-0.166
-0.144
-0.125
-0.111
-0.081
-0.079
-0.080
-0.070
-0.062
-0.042
-0.024
-0.082
-0.083
-0.085
-0.089
-0.095
-0.102
-0.114
-0.131
-0.152
-0.174
-0.195
-0.205
-0.207
-0.203
-0.197
-0.194
-0.195
-0.215
-0.232
-0.242
0.220
25.184
744.166
376.396
8.678
-0.034
-0.213
-0.211
-0.194
-0.177
-0.163
-0.149
-0.128
-0.114
-0.102
-0.092
-0.081
-0.071
-0.062
-0.040
-0.024
-0.086
-0.087
-0.090
-0.094
-0.101
-0.113
-0.132
-0.153
-0.168
-0.190
-0.210
-0.221
-0.229
-0.228
-0.214
-0.206
-0.208
-0.228
-0.261
-0.282
-0.178
2.960
25.174
16.737
1.155
-0.191
-0.214
-0.208
-0.185
-0.161
-0.148
-0.144
-0.129
-0.114
-0.102
-0.092
-0.080
-0.070
-0.054
-0.036
-0.022
-0.091
-0.092
-0.096
-0.101
-0.110
-0.128
-0.148
-0.160
-0.179
-0.187
-0.197
-0.223
-0.233
-0.238
-0.233
-0.223
-0.231
-0.265
-0.324
-0.371
-0.388
-0.248
0.162
0.107
-0.175
-0.220
-0.210
-0.196
-0.167
-0.145
-0.134
-0.129
-0.126
-0.112
-0.098
-0.086
-0.076
-0.063
-0.044
-0.029
-0.020
-0.098
-0.100
-0.103
-0.107
-0.120
-0.143
-0.156
-0.170
0.006
1.022
1.343
0.093
-0.227
-0.244
-0.247
-0.240
-0.258
-0.308
-0.373
-0.449
-0.503
-0.467
-0.373
-0.287
-0.244
-0.223
-0.204
-0.173
-0.149
-0.133
-0.122
-0.114
-0.107
-0.098
-0.087
-0.075
-0.062
-0.048
-0.036
-0.025
-0.018
-0.107
-0.109
-0.110
-0.116
-0.131
-0.152
-0.164
-0.116
3.043
50.900
68.009
5.854
0.017
-0.204
-0.249
-0.254
-0.276
-0.327
-0.390
-0.469
-0.546
-0.552
-0.430
-0.312
-0.247
-0.213
-0.185
-0.159
-0.139
-0.124
-0.112
-0.102
-0.089
-0.078
-0.065
-0.056
-0.047
-0.036
-0.029
-0.022
-0.015
-0.118
-0.117
-0.119
-0.124
-0.140
-0.159
-0.173
0.004
11.234
444.794
744.230
25.468
0.583
-0.045
-0.226
-0.267
-0.292
-0.342
-0.401
-0.474
-0.547
-0.567
-0.442
-0.312
-0.234
-0.195
-0.172
-0.152
-0.133
-0.118
-0.102
-0.089
-0.077
-0.064
-0.052
-0.045
-0.037
-0.030
-0.024
-0.019
-0.014
-0.133
-0.130
-0.130
-0.134
-0.146
-0.167
-0.182
-0.112
3.447
67.989
106.277
7.939
0.562
0.052
-0.209
-0.261
-0.294
-0.349
-0.399
-0.464
-0.530
-0.517
-0.393
-0.279
-0.213
-0.180
-0.160
-0.143
-0.124
-0.105
-0.091
-0.077
-0.065
-0.054
-0.045
-0.038
-0.032
-0.024
-0.021
-0.016
-0.013
-0.158
-0.153
-0.147
-0.145
-0.154
-0.176
-0.195
-0.212
0.015
1.506
2.037
0.382
0.099
-0.076
-0.240
-0.262
-0.269
-0.298
-0.384
-0.436
-0.460
-0.409
-0.315
-0.235
-0.187
-0.162
-0.148
-0.131
-0.111
-0.093
-0.080
-0.068
-0.058
-0.047
-0.040
-0.033
-0.028
-0.022
-0.017
-0.015
-0.011
-0.173
-0.167
-0.164
-0.162
-0.166
-0.185
-0.214
-0.239
-0.256
-0.253
-0.243
-0.216
-0.181
-0.204
-0.244
-0.261
-0.267
-0.277
-0.282
-0.285
-0.332
-0.287
-0.236
-0.192
-0.163
-0.145
-0.133
-0.117
-0.100
-0.085
-0.073
-0.064
-0.054
-0.045
-0.037
-0.031
-0.025
-0.021
-0.015
-0.012
-0.009
-0.163
-0.181
-0.180
-0.185
-0.192
-0.207
-0.237
-0.266
-0.280
-0.286
-0.151
0.338
0.773
0.341
-0.087
-0.250
-0.263
-0.262
-0.252
-0.230
-0.209
-0.211
-0.184
-0.160
-0.142
-0.132
-0.121
-0.108
-0.094
-0.085
-0.077
-0.068
-0.059
-0.047
-0.037
-0.030
-0.023
-0.018
-0.014
-0.011
-0.010
0.828
-0.036
-0.199
-0.211
-0.229
-0.241
-0.255
-0.271
-0.290
-0.151
1.936
16.943
37.038
13.717
1.455
-0.172
-0.260
-0.252
-0.241
-0.215
-0.192
-0.171
-0.153
-0.140
-0.130
-0.119
-0.111
-0.102
-0.103
-0.110
-0.112
-0.106
-0.086
-0.064
-0.046
-0.033
-0.023
-0.017
-0.013
-0.011
-0.009
33.114
2.494
-0.103
-0.252
-0.262
-0.264
-0.265
-0.265
-0.253
0.564
21.118
580.339
2530.886
336.878
12.367
0.444
-0.148
-0.231
-0.233
-0.210
-0.200
-0.177
-0.154
-0.141
-0.127
-0.118
-0.111
-0.118
-0.145
-0.179
-0.215
-0.229
-0.193
-0.128
-0.076
-0.045
-0.027
-0.018
-0.015
-0.013
-0.011
1375.012
23.638
0.427
-0.270
-0.287
-0.198
0.436
0.115
-0.043
1.700
58.962
4083.239
50768.547
2167.428
37.116
8.118
3.090
0.279
-0.200
-0.213
-0.205
-0.191
-0.176
-0.160
-0.145
-0.130
-0.121
-0.132
-0.157
-0.199
-0.247
-0.287
-0.312
-0.281
-0.156
-0.075
-0.037
-0.023
-0.017
-0.013
-0.011
11287.230
58.829
0.859
-0.265
0.297
53.084
202.005
129.145
5.770
2.691
27.520
768.847
3474.782
453.403
191.457
580.950
120.988
6.556
0.148
-0.201
-0.223
-0.221
-0.207
-0.188
-0.167
-0.155
-0.145
-0.153
-0.149
-0.013
-0.005
-0.309
-0.359
-0.357
-0.299
-0.134
-0.057
-0.028
-0.020
-0.013
-0.012
1027.296
22.646
0.644
-0.217
14.320
588.488
2399.541
1296.283
136.572
5.324
5.198
24.084
54.352
113.918
11289.195
99999.906
4809.695
47.383
1.563
0.047
-0.212
-0.240
-0.223
-0.205
-0.184
-0.168
-0.157
-0.110
3.978
30.466
27.645
5.393
-0.136
-0.389
-0.362
-0.214
-0.081
-0.036
-0.021
-0.014
-0.013
181.774
54.572
5.139
0.980
37.396
1192.502
42058.715
9263.812
253.303
4.013
1.426
0.908
3.581
137.655
28255.803
99999.891
9471.751
62.493
4.679
0.809
-0.132
-0.237
-0.162
0.013
0.657
2.080
0.250
4.520
314.987
1482.147
1026.447
126.809
5.376
-0.391
-0.365
-0.288
-0.106
-0.044
-0.025
-0.017
-0.015
41628.770
2962.789
50.222
14.897
18.012
410.237
9551.985
2840.712
73.380
1.015
0.063
-0.184
0.681
23.641
580.371
2531.078
338.380
17.748
5.204
1.272
0.084
0.007
2.687
14.103
61.739
143.210
33.598
82.534
2446.852
24832.252
13944.294
806.437
22.883
-0.129
-0.343
-0.297
-0.119
-0.047
-0.026
-0.019
-0.019
99999.852
28256.992
138.139
96.692
74.936
24.573
87.331
49.002
3.367
-0.149
-0.277
-0.289
-0.159
1.397
10.994
21.210
8.585
2.915
2.434
3.094
3.178
2.793
78.554
1967.861
897.131
417.374
159.684
104.077
2779.745
28789.346
16074.916
1026.451
22.272
-0.075
-0.299
-0.267
-0.113
-0.048
-0.028
-0.022
-0.021
13487.304
1598.422
52.222
107.953
83.995
11.301
1.325
0.387
-0.199
-0.319
-0.310
-0.293
-0.280
-0.208
0.026
0.217
0.017
0.312
4.443
29.625
41.602
15.114
447.794
100002.641
19630.791
270.798
83.772
8.036
446.225
2446.861
1677.904
199.295
4.268
-0.235
-0.241
-0.205
-0.088
-0.044
-0.030
-0.025
-0.027
67.527
26.873
7.231
17.674
17.008
4.715
0.594
-0.232
-0.321
-0.318
-0.302
-0.277
-0.261
-0.266
-0.288
-0.332
-0.390
0.229
10.926
94.675
155.149
31.428
80.621
1962.616
848.144
30.082
2.594
-0.043
5.427
65.614
35.026
2.883
-0.019
-0.183
-0.184
-0.132
-0.065
-0.040
-0.034
-0.030
-0.030
-0.092
-0.102
-0.119
-0.140
-0.157
-0.160
-0.158
-0.167
-0.188
-0.206
-0.211
-0.212
-0.221
-0.258
-0.318
-0.383
-0.440
-0.047
0.395
-0.283
-0.603
-0.541
-0.479
-0.285
-0.151
-0.099
-0.079
-0.068
-0.060
-0.053
-0.046
-0.041
-0.037
-0.031
-0.026
-0.023
-0.019
-0.016
-0.010
-0.008
-0.004
-0.080
-0.086
-0.100
-0.116
-0.133
-0.146
-0.147
-0.148
-0.157
-0.169
-0.180
-0.190
-0.206
-0.240
-0.299
-0.358
-0.431
-0.430
-0.410
-0.554
-0.564
-0.511
-0.443
-0.244
-0.139
-0.095
-0.077
-0.068
-0.060
-0.054
-0.048
-0.043
-0.037
-0.031
-0.027
-0.023
-0.018
-0.013
-0.011
-0.006
-0.003
-0.070
-0.076
-0.082
-0.093
-0.105
-0.118
-0.122
-0.126
-0.132
-0.144
-0.154
-0.164
-0.181
-0.215
-0.274
-0.326
-0.383
-0.439
-0.487
-0.507
-0.498
-0.470
-0.350
-0.195
-0.122
-0.092
-0.077
-0.068
-0.062
-0.056
-0.049
-0.045
-0.038
-0.033
-0.029
-0.023
-0.019
-0.014
-0.010
-0.005
-0.003
-0.065
-0.068
-0.074
-0.079
-0.087
-0.094
-0.101
-0.105
-0.111
-0.122
-0.137
-0.151
-0.172
-0.204
-0.239
-0.294
-0.259
-0.093
-0.220
-0.417
-0.434
-0.376
-0.247
-0.157
-0.112
-0.090
-0.078
-0.071
-0.063
-0.057
-0.052
-0.047
-0.041
-0.037
-0.032
-0.027
-0.021
-0.015
-0.009
-0.005
-0.003
-0.060
-0.064
-0.069
-0.072
-0.075
-0.083
-0.087
-0.090
-0.097
-0.107
-0.119
-0.136
-0.161
-0.190
-0.208
-0.184
0.808
4.373
2.513
-0.071
-0.314
-0.253
-0.192
-0.136
-0.108
-0.092
-0.079
-0.070
-0.065
-0.059
-0.056
-0.051
-0.047
-0.042
-0.036
-0.032
-0.024
-0.016
-0.012
-0.008
-0.003
-0.057
-0.060
-0.063
-0.067
-0.068
-0.074
-0.078
-0.082
-0.088
-0.098
-0.108
-0.125
-0.153
-0.179
-0.190
-0.091
2.310
14.622
8.580
0.421
-0.219
-0.200
-0.171
-0.133
-0.109
-0.094
-0.083
-0.074
-0.068
-0.062
-0.057
-0.054
-0.051
-0.045
-0.040
-0.035
-0.028
-0.024
-0.022
-0.018
-0.012
-0.054
-0.057
-0.059
-0.063
-0.066
-0.067
-0.073
-0.078
-0.084
-0.090
-0.101
-0.119
-0.147
-0.175
-0.186
-0.157
0.751
4.473
2.309
0.062
-0.209
-0.196
-0.172
-0.139
-0.117
-0.102
-0.088
-0.078
-0.071
-0.065
-0.060
-0.057
-0.053
-0.047
-0.042
-0.040
-0.043
-0.049
-0.060
-0.055
-0.035
-0.050
-0.052
-0.055
-0.059
-0.063
-0.066
-0.069
-0.077
-0.081
-0.089
-0.100
-0.115
-0.143
-0.178
-0.196
-0.210
-0.159
0.016
-0.067
-0.214
-0.227
-0.214
-0.191
-0.160
-0.134
-0.114
-0.098
-0.085
-0.076
-0.068
-0.061
-0.057
-0.052
-0.049
-0.052
-0.062
-0.080
-0.099
-0.118
-0.124
-0.080
-0.048
-0.049
-0.052
-0.055
-0.060
-0.065
-0.068
-0.072
-0.079
-0.087
-0.099
-0.116
-0.142
-0.179
-0.211
-0.224
-0.240
-0.248
-0.253
-0.257
-0.255
-0.240
-0.209
-0.184
-0.164
-0.138
-0.113
-0.092
-0.079
-0.070
-0.064
-0.061
-0.056
-0.062
-0.080
-0.106
-0.140
-0.173
-0.194
-0.206
-0.137
-0.045
-0.047
-0.049
-0.054
-0.058
-0.063
-0.067
-0.071
-0.076
-0.084
-0.100
-0.118
-0.148
-0.179
-0.209
-0.240
-0.253
-0.263
-0.270
-0.250
-0.219
-0.216
-0.220
-0.199
-0.178
-0.161
-0.136
-0.107
-0.086
-0.076
-0.075
-0.077
-0.065
-0.089
-0.122
-0.167
-0.215
-0.256
-0.280
-0.287
-0.177
-0.045
-0.047
-0.050
-0.053
-0.054
-0.060
-0.066
-0.070
-0.077
-0.087
-0.103
-0.127
-0.158
-0.187
-0.217
-0.232
-0.239
-0.242
-0.111
0.661
1.579
0.880
0.000
-0.204
-0.200
-0.178
-0.154
-0.125
-0.100
-0.094
-0.106
-0.123
-0.136
-0.123
-0.172
-0.229
-0.287
-0.334
-0.357
-0.325
-0.184
-0.043
-0.044
-0.047
-0.052
-0.056
-0.060
-0.065
-0.072
-0.080
-0.092
-0.110
-0.138
-0.176
-0.218
-0.230
-0.190
-0.114
-0.020
1.465
15.268
41.597
18.989
2.501
-0.016
-0.201
-0.193
-0.173
-0.144
-0.124
-0.133
-0.154
-0.181
-0.206
-0.212
-0.215
-0.283
-0.344
-0.390
-0.386
-0.275
-0.144
-0.042
-0.044
-0.047
-0.051
-0.056
-0.060
-0.065
-0.072
-0.082
-0.095
-0.117
-0.154
-0.209
-0.258
-0.242
-0.136
0.057
0.397
7.463
137.852
669.251
200.564
12.391
0.422
-0.181
-0.202
-0.184
-0.167
-0.158
-0.181
-0.216
-0.252
-0.284
-0.291
-0.218
-0.258
-0.318
-0.328
-0.265
-0.178
-0.097
-0.043
-0.045
-0.048
-0.050
-0.056
-0.063
-0.067
-0.075
-0.086
-0.099
-0.122
-0.172
-0.242
-0.283
-0.265
-0.170
0.111
2.160
11.968
184.277
1043.531
300.831
15.695
0.498
-0.202
-0.215
-0.199
-0.183
-0.183
-0.227
-0.281
-0.324
-0.359
-0.336
-0.240
-0.153
-0.180
-0.177
-0.141
-0.097
-0.057
-0.043
-0.047
-0.049
-0.054
-0.060
-0.067
-0.071
-0.079
-0.089
-0.105
-0.132
-0.183
-0.266
-0.301
-0.283
-0.216
0.233
6.999
10.547
43.208
125.996
49.688
4.849
0.046
-0.225
-0.231
-0.212
-0.189
-0.192
-0.237
-0.308
-0.361
-0.370
-0.316
-0.215
-0.128
-0.094
-0.088
-0.072
-0.051
-0.032
-0.047
-0.050
-0.052
-0.055
-0.061
-0.068
-0.076
-0.083
-0.094
-0.110
-0.138
-0.186
-0.268
-0.312
-0.287
-0.254
-0.126
1.542
2.167
4.616
10.233
4.264
0.414
-0.196
-0.235
-0.236
-0.210
-0.186
-0.185
-0.208
-0.252
-0.289
-0.288
-0.243
-0.169
-0.108
-0.066
-0.051
-0.042
-0.032
-0.021
-0.050
-0.053
-0.056
-0.060
-0.065
-0.070
-0.077
-0.087
-0.098
-0.114
-0.138
-0.176
-0.241
-0.309
-0.282
-0.263
-0.244
-0.228
-0.204
-0.003
0.214
-0.031
-0.250
-0.267
-0.259
-0.236
-0.197
-0.174
-0.172
-0.171
-0.186
-0.202
-0.195
-0.168
-0.128
-0.091
-0.063
-0.043
-0.033
-0.024
-0.017
-0.056
-0.057
-0.058
-0.065
-0.070
-0.074
-0.081
-0.089
-0.102
-0.115
-0.136
-0.168
-0.211
-0.268
-0.276
-0.254
-0.250
-0.255
-0.271
-0.291
-0.285
-0.277
-0.268
-0.256
-0.241
-0.224
-0.197
-0.173
-0.154
-0.138
-0.144
-0.141
-0.140
-0.125
-0.106
-0.087
-0.068
-0.049
-0.033
-0.024
-0.016
-0.059
-0.060
-0.064
-0.068
-0.074
-0.081
-0.086
-0.094
-0.106
-0.120
-0.137
-0.160
-0.189
-0.223
-0.244
-0.236
-0.230
-0.249
-0.267
-0.281
-0.277
-0.267
-0.253
-0.223
-0.186
-0.192
-0.202
-0.173
-0.151
-0.135
-0.119
-0.113
-0.116
-0.104
-0.090
-0.079
-0.068
-0.054
-0.038
-0.025
-0.017
-0.063
-0.065
-0.068
-0.071
-0.077
-0.082
-0.089
-0.100
-0.111
-0.125
-0.140
-0.158
-0.177
-0.195
-0.207
-0.210
-0.208
-0.220
-0.242
-0.255
-0.257
-0.166
0.122
0.079
-0.135
-0.182
-0.195
-0.180
-0.155
-0.135
-0.118
-0.110
-0.103
-0.091
-0.084
-0.076
-0.068
-0.058
-0.041
-0.027
-0.018
-0.069
-0.071
-0.076
-0.075
-0.081
-0.088
-0.097
-0.108
-0.120
-0.131
-0.146
-0.161
-0.174
-0.181
-0.187
-0.189
-0.189
-0.196
-0.215
-0.220
-0.202
0.370
3.021
2.037
0.092
-0.188
-0.192
-0.182
-0.159
-0.136
-0.119
-0.111
-0.101
-0.092
-0.082
-0.073
-0.067
-0.058
-0.043
-0.029
-0.019
-0.074
-0.077
-0.079
-0.081
-0.087
-0.094
-0.105
-0.118
-0.133
-0.149
-0.165
-0.175
-0.183
-0.185
-0.181
-0.182
-0.180
-0.187
-0.200
-0.204
-0.181
0.544
3.938
3.037
0.169
-0.183
-0.187
-0.181
-0.160
-0.135
-0.119
-0.109
-0.103
-0.092
-0.082
-0.074
-0.065
-0.057
-0.041
-0.028
-0.017
-0.079
-0.082
-0.085
-0.088
-0.095
-0.103
-0.119
-0.137
-0.150
-0.166
-0.180
-0.196
-0.204
-0.199
-0.189
-0.180
-0.179
-0.184
-0.204
-0.211
-0.214
-0.046
0.549
0.396
-0.102
-0.184
-0.183
-0.176
-0.150
-0.129
-0.113
-0.101
-0.098
-0.090
-0.082
-0.073
-0.064
-0.049
-0.035
-0.025
-0.017
-0.084
-0.087
-0.091
-0.093
-0.102
-0.116
-0.136
-0.149
-0.162
-0.175
-0.189
-0.200
-0.210
-0.213
-0.201
-0.187
-0.183
-0.194
-0.220
-0.239
-0.239
-0.227
-0.184
-0.178
-0.188
-0.181
-0.177
-0.158
-0.135
-0.117
-0.105
-0.093
-0.088
-0.081
-0.074
-0.065
-0.053
-0.041
-0.030
-0.021
-0.015
-0.092
-0.093
-0.096
-0.100
-0.110
-0.130
-0.145
-0.155
-0.163
-0.109
-0.106
-0.186
-0.208
-0.215
-0.210
-0.198
-0.196
-0.213
-0.247
-0.282
-0.286
-0.260
-0.228
-0.199
-0.183
-0.173
-0.159
-0.138
-0.122
-0.109
-0.098
-0.085
-0.076
-0.068
-0.059
-0.051
-0.042
-0.033
-0.025
-0.018
-0.014
-0.099
-0.100
-0.102
-0.107
-0.119
-0.141
-0.151
-0.161
-0.010
0.895
1.182
0.077
-0.206
-0.216
-0.218
-0.207
-0.210
-0.233
-0.278
-0.316
-0.321
-0.290
-0.241
-0.203
-0.177
-0.155
-0.138
-0.124
-0.111
-0.101
-0.088
-0.076
-0.066
-0.058
-0.049
-0.040
-0.034
-0.029
-0.021
-0.017
-0.013
-0.109
-0.109
-0.112
-0.116
-0.126
-0.147
-0.159
-0.166
0.223
3.040
3.936
0.538
-0.195
-0.226
-0.227
-0.217
-0.222
-0.246
-0.289
-0.324
-0.323
-0.285
-0.232
-0.188
-0.158
-0.138
-0.124
-0.113
-0.102
-0.090
-0.078
-0.068
-0.059
-0.050
-0.041
-0.036
-0.028
-0.023
-0.019
-0.015
-0.012
-0.126
-0.123
-0.121
-0.121
-0.131
-0.153
-0.167
-0.181
-0.003
1.168
1.533
0.087
-0.225
-0.242
-0.243
-0.226
-0.219
-0.242
-0.274
-0.298
-0.291
-0.255
-0.205
-0.170
-0.144
-0.127
-0.115
-0.104
-0.093
-0.081
-0.070
-0.061
-0.052
-0.044
-0.037
-0.031
-0.026
-0.020
-0.016
-0.013
-0.010
-0.150
-0.143
-0.135
-0.135
-0.140
-0.159
-0.178
-0.195
-0.203
-0.132
-0.112
-0.221
-0.246
-0.251
-0.250
-0.236
-0.228
-0.216
-0.241
-0.249
-0.241
-0.212
-0.178
-0.151
-0.134
-0.119
-0.107
-0.097
-0.086
-0.073
-0.064
-0.055
-0.048
-0.039
-0.034
-0.028
-0.023
-0.019
-0.015
-0.012
-0.009
-0.167
-0.159
-0.156
-0.153
-0.153
-0.167
-0.191
-0.213
-0.236
-0.249
-0.260
-0.261
-0.260
-0.263
-0.252
-0.243
-0.236
-0.219
-0.199
-0.188
-0.193
-0.173
-0.151
-0.133
-0.119
-0.109
-0.100
-0.090
-0.078
-0.069
-0.061
-0.054
-0.046
-0.038
-0.032
-0.027
-0.021
-0.017
-0.013
-0.009
-0.008
-0.165
-0.178
-0.172
-0.173
-0.176
-0.184
-0.207
-0.237
-0.254
-0.270
-0.251
-0.137
-0.065
-0.153
-0.238
-0.248
-0.237
-0.226
-0.198
-0.175
-0.154
-0.150
-0.134
-0.121
-0.109
-0.102
-0.094
-0.084
-0.075
-0.070
-0.067
-0.059
-0.051
-0.040
-0.033
-0.027
-0.020
-0.016
-0.012
-0.008
-0.008
0.333
-0.105
-0.196
-0.198
-0.208
-0.216
-0.232
-0.247
-0.259
-0.242
0.183
1.953
3.780
1.580
0.064
-0.225
-0.235
-0.224
-0.203
-0.180
-0.158
-0.138
-0.126
-0.115
-0.107
-0.100
-0.091
-0.084
-0.084
-0.091
-0.095
-0.091
-0.078
-0.057
-0.041
-0.028
-0.021
-0.016
-0.010
-0.008
-0.009
11.070
1.028
-0.155
-0.233
-0.239
-0.245
-0.247
-0.248
-0.253
-0.097
2.446
21.142
46.591
17.004
1.694
0.025
-0.158
-0.214
-0.208
-0.187
-0.174
-0.151
-0.135
-0.123
-0.113
-0.104
-0.095
-0.093
-0.105
-0.126
-0.154
-0.180
-0.167
-0.115
-0.068
-0.039
-0.024
-0.016
-0.011
-0.009
-0.009
199.909
8.014
0.093
-0.258
-0.224
4.169
33.352
13.485
0.163
0.059
5.213
58.796
155.162
42.167
6.742
5.432
2.239
0.206
-0.184
-0.194
-0.189
-0.176
-0.159
-0.147
-0.135
-0.125
-0.114
-0.108
-0.115
-0.139
-0.173
-0.208
-0.231
-0.239
-0.143
-0.068
-0.035
-0.019
-0.013
-0.013
-0.010
768.721
17.015
0.308
-0.256
21.224
715.486
3598.134
1678.140
158.805
0.393
2.775
26.419
59.280
28.109
122.989
337.021
74.521
5.264
0.045
-0.206
-0.210
-0.211
-0.196
-0.173
-0.160
-0.152
-0.141
-0.127
-0.081
0.317
0.542
-0.072
-0.264
-0.270
-0.253
-0.120
-0.054
-0.026
-0.016
-0.012
-0.010
178.004
9.112
0.277
0.265
353.606
16077.324
100011.359
72291.508
1678.877
13.660
0.373
2.796
6.899
68.633
4809.795
50768.563
2166.714
33.127
0.646
-0.206
-0.239
-0.235
-0.217
-0.195
-0.178
-0.164
-0.150
0.108
34.180
199.286
158.878
18.751
0.619
-0.292
-0.274
-0.194
-0.077
-0.031
-0.018
-0.013
-0.011
103.865
38.155
3.477
1.099
564.806
38885.527
100089.719
100052.266
3164.861
33.568
-0.181
-0.020
2.060
84.118
9470.648
99999.773
3474.271
41.646
0.893
-0.196
-0.246
-0.243
-0.213
-0.103
0.012
-0.013
-0.081
65.561
2155.842
18556.328
10534.187
715.547
18.188
-0.105
-0.273
-0.243
-0.097
-0.038
-0.022
-0.017
-0.013
11287.584
1375.061
33.271
1.509
159.682
4684.450
38933.871
13979.651
718.579
4.284
-0.264
-0.249
0.441
16.992
336.872
1185.883
199.887
9.007
0.261
-0.197
-0.238
-0.208
0.449
2.758
4.605
3.120
1.259
446.560
45280.676
100000.039
99999.914
9173.334
113.337
0.571
-0.255
-0.234
-0.108
-0.043
-0.025
-0.018
-0.017
99999.758
9470.674
75.209
3.391
3.873
160.355
568.804
318.067
21.742
-0.247
-0.279
-0.272
-0.160
1.114
7.971
15.168
6.372
0.575
-0.143
-0.080
-0.016
0.236
7.002
49.377
71.026
44.439
7.508
565.868
61743.328
100000.492
99999.953
10534.189
126.813
0.530
-0.216
-0.203
-0.099
-0.044
-0.026
-0.019
-0.019
4809.492
768.728
24.346
2.765
1.736
0.453
0.772
0.235
-0.279
-0.300
-0.283
-0.268
-0.258
-0.210
-0.048
0.035
-0.235
-0.322
-0.051
0.739
1.131
1.108
20.470
208.473
279.372
161.721
19.435
115.335
3599.308
38874.586
21450.783
1159.292
15.571
-0.049
-0.168
-0.161
-0.077
-0.039
-0.028
-0.023
-0.025
46.933
18.960
2.448
0.653
0.495
0.055
-0.234
-0.299
-0.302
-0.298
-0.280
-0.253
-0.240
-0.261
-0.330
-0.461
-0.503
-0.399
0.130
1.967
2.487
1.294
8.219
54.168
111.563
77.144
11.236
1.487
101.570
397.241
280.771
22.181
0.199
-0.123
-0.126
-0.107
-0.057
-0.036
-0.031
-0.028
-0.028
-0.085
-0.090
-0.097
-0.104
-0.113
-0.121
-0.132
-0.148
-0.175
-0.202
-0.214
-0.223
-0.234
-0.259
-0.296
-0.277
4.186
48.781
89.437
31.883
2.310
-0.483
-0.427
-0.356
-0.183
-0.113
-0.086
-0.075
-0.065
-0.058
-0.051
-0.046
-0.040
-0.034
-0.030
-0.029
-0.028
-0.027
-0.021
-0.015
-0.010
-0.072
-0.077
-0.084
-0.090
-0.101
-0.108
-0.115
-0.125
-0.140
-0.162
-0.180
-0.195
-0.211
-0.242
-0.282
-0.324
0.502
8.259
15.627
6.238
0.082
-0.472
-0.406
-0.309
-0.167
-0.109
-0.086
-0.074
-0.067
-0.060
-0.054
-0.048
-0.042
-0.037
-0.032
-0.029
-0.026
-0.027
-0.024
-0.017
-0.010
-0.064
-0.067
-0.073
-0.081
-0.087
-0.095
-0.103
-0.111
-0.119
-0.134
-0.151
-0.168
-0.192
-0.229
-0.262
-0.296
-0.308
0.041
0.410
-0.134
-0.461
-0.428
-0.378
-0.244
-0.144
-0.104
-0.087
-0.076
-0.068
-0.063
-0.058
-0.053
-0.046
-0.042
-0.037
-0.032
-0.026
-0.023
-0.020
-0.014
-0.010
-0.061
-0.062
-0.066
-0.071
-0.079
-0.085
-0.092
-0.096
-0.106
-0.116
-0.130
-0.152
-0.180
-0.213
-0.237
-0.229
0.554
3.324
1.870
-0.171
-0.390
-0.379
-0.312
-0.191
-0.128
-0.101
-0.088
-0.078
-0.072
-0.066
-0.062
-0.058
-0.054
-0.049
-0.045
-0.039
-0.031
-0.023
-0.015
-0.011
-0.007
-0.057
-0.059
-0.061
-0.065
-0.072
-0.077
-0.082
-0.088
-0.095
-0.105
-0.120
-0.140
-0.173
-0.197
-0.211
0.284
19.130
319.064
106.105
3.325
-0.276
-0.301
-0.228
-0.163
-0.124
-0.103
-0.090
-0.081
-0.075
-0.070
-0.068
-0.065
-0.064
-0.061
-0.056
-0.047
-0.040
-0.027
-0.017
-0.009
-0.005
-0.053
-0.057
-0.060
-0.062
-0.065
-0.071
-0.076
-0.081
-0.087
-0.098
-0.112
-0.136
-0.171
-0.189
-0.196
1.004
91.393
6032.107
1061.437
11.158
-0.108
-0.228
-0.197
-0.155
-0.125
-0.105
-0.093
-0.085
-0.080
-0.077
-0.074
-0.073
-0.073
-0.070
-0.062
-0.055
-0.045
-0.033
-0.025
-0.024
-0.017
-0.051
-0.054
-0.057
-0.060
-0.064
-0.066
-0.072
-0.077
-0.084
-0.094
-0.110
-0.133
-0.168
-0.189
-0.203
0.246
19.190
271.195
106.192
2.991
-0.178
-0.218
-0.200
-0.161
-0.133
-0.114
-0.100
-0.090
-0.084
-0.082
-0.079
-0.080
-0.078
-0.075
-0.065
-0.055
-0.051
-0.052
-0.056
-0.061
-0.057
-0.049
-0.052
-0.054
-0.057
-0.060
-0.063
-0.067
-0.075
-0.082
-0.092
-0.107
-0.129
-0.167
-0.200
-0.220
-0.201
0.518
2.995
1.727
-0.040
-0.246
-0.239
-0.221
-0.185
-0.154
-0.130
-0.112
-0.098
-0.090
-0.086
-0.085
-0.082
-0.080
-0.077
-0.068
-0.065
-0.069
-0.095
-0.117
-0.124
-0.129
-0.044
-0.046
-0.050
-0.055
-0.060
-0.062
-0.065
-0.073
-0.080
-0.090
-0.105
-0.129
-0.165
-0.207
-0.229
-0.244
-0.252
-0.229
-0.250
-0.274
-0.277
-0.264
-0.225
-0.192
-0.173
-0.151
-0.129
-0.109
-0.094
-0.089
-0.086
-0.083
-0.080
-0.079
-0.088
-0.063
0.032
-0.093
-0.208
-0.211
-0.207
-0.041
-0.044
-0.049
-0.052
-0.057
-0.061
-0.067
-0.072
-0.079
-0.090
-0.108
-0.132
-0.166
-0.201
-0.234
-0.249
-0.243
-0.250
-0.268
-0.210
-0.124
-0.159
-0.213
-0.201
-0.179
-0.164
-0.144
-0.123
-0.104
-0.092
-0.089
-0.094
-0.100
-0.097
-0.130
-0.102
0.014
-0.184
-0.311
-0.307
-0.292
-0.041
-0.043
-0.047
-0.051
-0.055
-0.060
-0.065
-0.071
-0.080
-0.092
-0.111
-0.138
-0.166
-0.197
-0.217
-0.100
0.199
0.211
0.344
2.724
6.439
3.415
0.554
0.051
-0.107
-0.171
-0.156
-0.136
-0.113
-0.102
-0.108
-0.124
-0.142
-0.129
-0.180
-0.245
-0.294
-0.377
-0.397
-0.390
-0.357
-0.041
-0.042
-0.045
-0.050
-0.054
-0.059
-0.066
-0.073
-0.082
-0.095
-0.115
-0.144
-0.171
-0.203
-0.122
0.778
3.406
4.066
6.916
94.838
440.885
155.220
11.130
3.525
0.879
-0.121
-0.167
-0.147
-0.133
-0.133
-0.153
-0.185
-0.213
-0.231
-0.228
-0.304
-0.381
-0.435
-0.454
-0.448
-0.310
-0.040
-0.042
-0.045
-0.050
-0.054
-0.059
-0.066
-0.073
-0.084
-0.098
-0.121
-0.155
-0.186
-0.217
0.016
2.482
11.035
12.038
40.042
2962.594
99999.820
7966.527
86.826
9.376
2.357
-0.050
-0.179
-0.168
-0.168
-0.178
-0.216
-0.265
-0.303
-0.321
-0.320
-0.338
-0.408
-0.458
-0.481
-0.377
-0.200
-0.040
-0.043
-0.047
-0.049
-0.055
-0.059
-0.066
-0.075
-0.088
-0.104
-0.130
-0.167
-0.205
-0.240
-0.035
1.790
8.026
9.133
54.581
5677.722
100000.070
16158.238
107.952
4.246
0.677
-0.153
-0.195
-0.195
-0.209
-0.236
-0.287
-0.345
-0.389
-0.405
-0.400
-0.291
-0.355
-0.365
-0.295
-0.197
-0.104
-0.041
-0.043
-0.047
-0.052
-0.059
-0.061
-0.068
-0.078
-0.091
-0.108
-0.137
-0.178
-0.220
-0.254
-0.194
0.231
1.282
1.854
11.625
259.107
1597.507
441.085
19.036
0.674
-0.159
-0.217
-0.206
-0.209
-0.248
-0.288
-0.347
-0.408
-0.453
-0.469
-0.447
-0.266
-0.163
-0.159
-0.129
-0.087
-0.052
-0.042
-0.046
-0.049
-0.053
-0.059
-0.066
-0.073
-0.081
-0.097
-0.112
-0.142
-0.180
-0.223
-0.255
-0.251
-0.197
-0.102
-0.047
0.738
7.261
17.118
8.939
1.251
-0.152
-0.243
-0.227
-0.211
-0.201
-0.233
-0.318
-0.390
-0.446
-0.491
-0.486
-0.347
-0.195
-0.098
-0.071
-0.058
-0.042
-0.027
-0.046
-0.048
-0.052
-0.056
-0.061
-0.068
-0.075
-0.085
-0.099
-0.117
-0.143
-0.176
-0.214
-0.241
-0.248
-0.239
-0.240
-0.244
-0.208
-0.031
0.187
-0.008
-0.216
-0.265
-0.251
-0.230
-0.201
-0.180
-0.189
-0.241
-0.319
-0.370
-0.373
-0.308
-0.211
-0.129
-0.074
-0.043
-0.034
-0.026
-0.018
-0.052
-0.052
-0.055
-0.062
-0.066
-0.071
-0.078
-0.088
-0.101
-0.119
-0.141
-0.170
-0.199
-0.224
-0.236
-0.229
-0.237
-0.246
-0.255
-0.272
-0.290
-0.290
-0.279
-0.269
-0.249
-0.218
-0.183
-0.162
-0.153
-0.163
-0.188
-0.205
-0.203
-0.172
-0.128
-0.089
-0.060
-0.040
-0.027
-0.020
-0.014
-0.054
-0.056
-0.059
-0.064
-0.071
-0.076
-0.084
-0.092
-0.104
-0.120
-0.140
-0.162
-0.186
-0.201
-0.211
-0.215
-0.221
-0.238
-0.254
-0.271
-0.276
-0.267
-0.258
-0.244
-0.223
-0.201
-0.175
-0.149
-0.135
-0.126
-0.124
-0.125
-0.121
-0.107
-0.091
-0.072
-0.055
-0.039
-0.027
-0.020
-0.013
-0.057
-0.058
-0.062
-0.068
-0.072
-0.079
-0.086
-0.094
-0.107
-0.122
-0.136
-0.154
-0.172
-0.188
-0.191
-0.193
-0.196
-0.207
-0.226
-0.242
-0.245
-0.237
-0.224
-0.211
-0.197
-0.182
-0.172
-0.149
-0.128
-0.111
-0.100
-0.094
-0.091
-0.085
-0.077
-0.067
-0.054
-0.038
-0.028
-0.019
-0.014
-0.061
-0.065
-0.067
-0.070
-0.075
-0.082
-0.089
-0.100
-0.110
-0.123
-0.137
-0.151
-0.162
-0.173
-0.180
-0.180
-0.181
-0.187
-0.201
-0.206
-0.207
-0.202
-0.169
-0.170
-0.181
-0.173
-0.165
-0.148
-0.124
-0.104
-0.089
-0.085
-0.080
-0.076
-0.070
-0.062
-0.052
-0.037
-0.028
-0.020
-0.014
-0.067
-0.071
-0.073
-0.073
-0.082
-0.089
-0.095
-0.106
-0.119
-0.131
-0.144
-0.153
-0.162
-0.166
-0.168
-0.167
-0.166
-0.168
-0.179
-0.186
-0.187
-0.183
-0.150
-0.148
-0.171
-0.165
-0.162
-0.144
-0.118
-0.100
-0.087
-0.079
-0.072
-0.069
-0.064
-0.058
-0.047
-0.035
-0.027
-0.020
-0.013
-0.073
-0.076
-0.078
-0.082
-0.087
-0.095
-0.107
-0.121
-0.135
-0.148
-0.160
-0.168
-0.170
-0.167
-0.161
-0.157
-0.155
-0.157
-0.168
-0.177
-0.177
-0.177
-0.171
-0.171
-0.167
-0.162
-0.154
-0.133
-0.111
-0.096
-0.085
-0.075
-0.067
-0.061
-0.056
-0.050
-0.040
-0.031
-0.024
-0.018
-0.013
-0.078
-0.081
-0.084
-0.089
-0.096
-0.102
-0.119
-0.137
-0.147
-0.157
-0.167
-0.178
-0.184
-0.178
-0.166
-0.156
-0.151
-0.152
-0.161
-0.175
-0.176
-0.172
-0.167
-0.162
-0.157
-0.152
-0.139
-0.120
-0.102
-0.088
-0.078
-0.070
-0.062
-0.055
-0.048
-0.041
-0.034
-0.028
-0.021
-0.016
-0.012
-0.083
-0.086
-0.089
-0.094
-0.100
-0.112
-0.130
-0.143
-0.154
-0.167
-0.176
-0.183
-0.189
-0.191
-0.176
-0.159
-0.154
-0.156
-0.163
-0.174
-0.181
-0.175
-0.164
-0.155
-0.148
-0.137
-0.121
-0.105
-0.093
-0.083
-0.074
-0.063
-0.056
-0.049
-0.041
-0.035
-0.029
-0.024
-0.019
-0.014
-0.012
-0.090
-0.092
-0.094
-0.098
-0.104
-0.122
-0.140
-0.150
-0.161
-0.166
-0.172
-0.188
-0.191
-0.194
-0.187
-0.168
-0.159
-0.160
-0.170
-0.176
-0.178
-0.172
-0.160
-0.147
-0.133
-0.118
-0.105
-0.095
-0.085
-0.078
-0.069
-0.059
-0.052
-0.045
-0.037
-0.030
-0.025
-0.022
-0.016
-0.014
-0.011
-0.098
-0.100
-0.101
-0.103
-0.111
-0.131
-0.148
-0.158
-0.168
-0.154
-0.153
-0.190
-0.199
-0.200
-0.194
-0.178
-0.167
-0.165
-0.170
-0.173
-0.171
-0.161
-0.145
-0.130
-0.117
-0.105
-0.096
-0.087
-0.079
-0.071
-0.063
-0.054
-0.047
-0.039
-0.033
-0.028
-0.023
-0.018
-0.015
-0.012
-0.011
-0.114
-0.112
-0.109
-0.112
-0.118
-0.136
-0.154
-0.165
-0.180
-0.182
-0.188
-0.208
-0.214
-0.216
-0.204
-0.184
-0.167
-0.165
-0.166
-0.164
-0.159
-0.146
-0.133
-0.119
-0.107
-0.098
-0.090
-0.082
-0.074
-0.065
-0.057
-0.050
-0.043
-0.036
-0.031
-0.025
-0.021
-0.017
-0.012
-0.011
-0.009
-0.139
-0.130
-0.125
-0.124
-0.129
-0.141
-0.164
-0.177
-0.192
-0.209
-0.222
-0.226
-0.231
-0.232
-0.220
-0.200
-0.178
-0.161
-0.160
-0.154
-0.145
-0.134
-0.122
-0.110
-0.100
-0.092
-0.084
-0.078
-0.070
-0.061
-0.053
-0.046
-0.041
-0.032
-0.029
-0.022
-0.019
-0.015
-0.011
-0.009
-0.007
-0.156
-0.152
-0.148
-0.143
-0.144
-0.155
-0.172
-0.195
-0.211
-0.225
-0.233
-0.240
-0.245
-0.237
-0.228
-0.215
-0.194
-0.170
-0.151
-0.139
-0.133
-0.122
-0.113
-0.103
-0.095
-0.086
-0.080
-0.074
-0.065
-0.057
-0.051
-0.045
-0.040
-0.032
-0.027
-0.022
-0.018
-0.014
-0.009
-0.007
-0.007
-0.165
-0.169
-0.166
-0.170
-0.173
-0.182
-0.195
-0.218
-0.233
-0.242
-0.248
-0.248
-0.239
-0.238
-0.233
-0.221
-0.207
-0.184
-0.161
-0.142
-0.126
-0.114
-0.107
-0.097
-0.091
-0.084
-0.077
-0.071
-0.064
-0.058
-0.054
-0.050
-0.043
-0.034
-0.027
-0.021
-0.016
-0.012
-0.009
-0.007
-0.007
-0.089
-0.175
-0.192
-0.199
-0.206
-0.210
-0.221
-0.235
-0.241
-0.246
-0.221
-0.099
-0.012
-0.108
-0.205
-0.218
-0.206
-0.190
-0.170
-0.153
-0.132
-0.117
-0.109
-0.100
-0.092
-0.087
-0.079
-0.071
-0.067
-0.068
-0.072
-0.067
-0.059
-0.045
-0.032
-0.023
-0.017
-0.013
-0.008
-0.007
-0.007
1.177
-0.001
-0.216
-0.228
-0.237
-0.213
-0.157
-0.202
-0.246
-0.241
-0.081
0.598
1.134
0.468
-0.074
-0.172
-0.188
-0.194
-0.178
-0.165
-0.149
-0.130
-0.120
-0.110
-0.103
-0.094
-0.087
-0.080
-0.077
-0.085
-0.099
-0.119
-0.115
-0.086
-0.051
-0.031
-0.020
-0.013
-0.008
-0.007
-0.006
8.942
0.798
-0.189
-0.256
0.058
18.215
113.163
53.188
1.463
-0.219
0.065
1.275
2.246
1.195
0.784
1.045
0.424
-0.086
-0.185
-0.177
-0.171
-0.155
-0.142
-0.133
-0.124
-0.120
-0.113
-0.101
-0.091
-0.094
-0.109
-0.131
-0.152
-0.163
-0.102
-0.052
-0.028
-0.014
-0.010
-0.008
-0.008
18.997
1.601
-0.162
-0.164
82.173
1900.948
10534.040
4675.171
353.476
1.246
-0.059
0.691
1.412
2.387
12.450
23.685
8.946
0.930
-0.121
-0.191
-0.196
-0.191
-0.173
-0.160
-0.151
-0.146
-0.131
-0.116
-0.100
0.075
0.182
-0.066
-0.167
-0.177
-0.176
-0.089
-0.040
-0.021
-0.013
-0.010
-0.009
8.527
1.085
-0.144
1.628
806.252
84777.250
100000.047
99999.984
4675.192
52.303
-0.209
-0.044
0.484
8.181
107.040
295.119
66.201
4.744
0.027
-0.215
-0.230
-0.226
-0.203
-0.186
-0.167
-0.147
-0.144
0.120
33.504
199.288
158.881
12.912
0.301
-0.187
-0.184
-0.136
-0.058
-0.026
-0.016
-0.012
-0.009
12.152
5.404
0.585
3.352
1310.150
100000.070
100000.914
100000.586
10534.164
101.116
-0.243
-0.227
0.304
9.931
136.924
440.917
94.736
5.827
0.057
-0.237
-0.247
-0.244
-0.192
0.051
0.508
0.529
0.129
65.850
2156.318
18556.502
12112.114
715.550
12.155
-0.079
-0.179
-0.168
-0.072
-0.030
-0.018
-0.015
-0.013
155.188
58.803
4.683
0.547
353.466
16075.020
100000.672
72284.031
1677.866
13.476
-0.253
-0.246
-0.024
2.776
23.644
52.303
16.930
1.746
-0.143
-0.254
-0.250
-0.223
0.376
5.952
26.555
23.747
5.539
508.521
45293.449
100003.531
100000.188
9173.339
113.339
0.268
-0.162
-0.158
-0.081
-0.035
-0.022
-0.017
-0.016
505.471
136.877
8.872
0.186
6.754
353.487
1310.282
715.471
65.432
-0.123
-0.258
-0.251
-0.215
0.104
1.380
2.632
0.984
-0.103
-0.289
-0.255
-0.244
-0.081
4.081
107.877
1597.759
1186.192
69.830
619.625
61899.379
100024.188
100000.969
10534.218
141.933
0.216
-0.135
-0.133
-0.072
-0.035
-0.023
-0.019
-0.018
106.980
41.511
3.774
-0.017
-0.250
0.242
2.509
1.103
-0.255
-0.265
-0.256
-0.238
-0.232
-0.240
-0.280
-0.383
-0.396
-0.401
-0.091
0.588
0.648
0.250
10.498
582.287
50769.906
28256.072
339.917
165.401
3716.734
45301.754
24833.344
1159.314
14.702
-0.055
-0.104
-0.105
-0.057
-0.033
-0.025
-0.023
-0.023
6.486
3.047
0.281
-0.250
-0.282
-0.290
-0.288
-0.278
-0.275
-0.264
-0.238
-0.222
-0.219
-0.267
-0.406
-0.569
-0.534
-0.375
2.091
17.185
26.959
4.458
6.212
200.794
5678.049
4083.454
137.536
8.765
110.545
399.722
280.991
26.798
0.009
-0.079
-0.077
-0.072
-0.044
-0.031
-0.027
-0.025
-0.026
-0.076
-0.083
-0.087
-0.091
-0.098
-0.107
-0.122
-0.141
-0.164
-0.190
-0.209
-0.225
-0.242
-0.265
-0.286
1.247
280.581
3597.651
6981.379
1310.175
66.146
0.664
-0.359
-0.309
-0.201
-0.124
-0.095
-0.080
-0.072
-0.064
-0.057
-0.052
-0.045
-0.039
-0.041
-0.049
-0.058
-0.064
-0.056
-0.042
-0.026
-0.067
-0.072
-0.076
-0.080
-0.088
-0.097
-0.106
-0.117
-0.132
-0.151
-0.171
-0.192
-0.216
-0.246
-0.278
-0.134
36.273
446.091
715.365
223.180
11.529
-0.206
-0.344
-0.297
-0.183
-0.122
-0.097
-0.084
-0.075
-0.069
-0.062
-0.056
-0.050
-0.044
-0.042
-0.045
-0.054
-0.067
-0.069
-0.055
-0.033
-0.061
-0.063
-0.069
-0.074
-0.081
-0.087
-0.093
-0.103
-0.114
-0.127
-0.145
-0.167
-0.198
-0.235
-0.256
-0.269
0.179
7.103
17.104
4.897
0.094
-0.375
-0.325
-0.263
-0.162
-0.119
-0.099
-0.088
-0.080
-0.074
-0.070
-0.065
-0.061
-0.056
-0.051
-0.046
-0.041
-0.044
-0.051
-0.049
-0.032
-0.056
-0.058
-0.062
-0.068
-0.074
-0.080
-0.085
-0.092
-0.103
-0.114
-0.129
-0.155
-0.190
-0.218
-0.235
-0.178
1.299
7.528
4.476
0.103
-0.339
-0.334
-0.312
-0.210
-0.147
-0.117
-0.102
-0.092
-0.086
-0.080
-0.079
-0.077
-0.076
-0.072
-0.065
-0.057
-0.047
-0.037
-0.029
-0.030
-0.023
-0.054
-0.055
-0.058
-0.062
-0.070
-0.074
-0.080
-0.086
-0.094
-0.106
-0.122
-0.149
-0.186
-0.206
-0.217
0.771
58.955
2229.812
526.885
7.488
-0.191
-0.300
-0.252
-0.184
-0.142
-0.119
-0.106
-0.098
-0.092
-0.090
-0.089
-0.092
-0.092
-0.082
-0.071
-0.059
-0.051
-0.041
-0.029
-0.018
-0.011
-0.049
-0.054
-0.056
-0.058
-0.065
-0.069
-0.074
-0.080
-0.089
-0.100
-0.118
-0.147
-0.182
-0.203
-0.189
2.528
445.684
100001.141
17829.715
28.978
0.013
-0.246
-0.220
-0.177
-0.144
-0.122
-0.108
-0.101
-0.100
-0.101
-0.101
-0.102
-0.099
-0.090
-0.077
-0.065
-0.052
-0.043
-0.035
-0.025
-0.020
-0.046
-0.051
-0.053
-0.057
-0.060
-0.066
-0.071
-0.078
-0.086
-0.098
-0.118
-0.147
-0.183
-0.207
-0.198
1.066
60.257
1846.230
445.664
7.639
-0.138
-0.238
-0.223
-0.185
-0.151
-0.131
-0.117
-0.109
-0.107
-0.108
-0.108
-0.109
-0.100
-0.091
-0.081
-0.061
-0.024
-0.041
-0.051
-0.054
-0.054
-0.045
-0.050
-0.052
-0.054
-0.055
-0.061
-0.067
-0.074
-0.084
-0.096
-0.114
-0.143
-0.184
-0.220
-0.228
-0.011
1.819
7.601
4.337
0.202
-0.269
-0.261
-0.247
-0.207
-0.174
-0.148
-0.130
-0.119
-0.116
-0.116
-0.114
-0.113
-0.104
-0.094
-0.052
2.169
6.089
1.913
0.091
-0.117
-0.114
-0.041
-0.045
-0.048
-0.050
-0.057
-0.060
-0.065
-0.074
-0.083
-0.095
-0.115
-0.145
-0.189
-0.223
-0.239
-0.223
-0.123
-0.034
-0.155
-0.276
-0.295
-0.278
-0.246
-0.208
-0.185
-0.162
-0.147
-0.131
-0.122
-0.119
-0.119
-0.117
-0.110
-0.097
0.403
19.002
56.477
17.991
1.484
-0.192
-0.198
-0.038
-0.042
-0.046
-0.051
-0.055
-0.060
-0.066
-0.073
-0.081
-0.096
-0.117
-0.149
-0.187
-0.215
-0.237
-0.196
-0.072
-0.056
-0.201
-0.208
-0.131
-0.169
-0.206
-0.172
-0.173
-0.170
-0.154
-0.145
-0.130
-0.120
-0.115
-0.116
-0.121
-0.110
0.642
16.658
44.990
16.652
1.856
-0.306
-0.290
-0.037
-0.040
-0.046
-0.049
-0.053
-0.059
-0.066
-0.072
-0.083
-0.097
-0.121
-0.152
-0.183
-0.213
-0.101
1.115
4.682
4.696
1.682
2.873
6.423
3.895
1.829
3.488
1.026
-0.100
-0.161
-0.150
-0.136
-0.118
-0.112
-0.108
-0.135
-0.141
0.078
3.017
8.440
4.138
0.090
-0.412
-0.372
-0.037
-0.039
-0.043
-0.048
-0.052
-0.060
-0.067
-0.075
-0.086
-0.102
-0.127
-0.155
-0.186
-0.185
0.782
13.667
106.965
107.233
23.010
108.185
505.511
156.492
55.353
231.388
33.288
0.779
-0.160
-0.151
-0.140
-0.127
0.016
0.441
0.217
-0.209
-0.232
-0.154
0.064
-0.293
-0.489
-0.467
-0.430
-0.035
-0.038
-0.042
-0.047
-0.051
-0.059
-0.067
-0.078
-0.088
-0.106
-0.134
-0.165
-0.196
-0.143
2.226
58.816
886.724
887.723
116.250
3477.205
99999.898
7969.521
315.066
2705.241
144.175
2.053
-0.148
-0.157
-0.161
-0.141
0.400
1.583
0.899
-0.227
-0.329
-0.347
-0.428
-0.484
-0.501
-0.490
-0.345
-0.037
-0.041
-0.043
-0.047
-0.052
-0.060
-0.069
-0.079
-0.093
-0.114
-0.145
-0.178
-0.203
-0.162
1.598
37.057
385.135
442.016
99.163
6719.413
99999.852
16159.106
136.143
146.348
22.024
0.559
-0.176
-0.179
-0.193
-0.213
0.076
0.728
0.215
-0.409
-0.416
-0.379
-0.422
-0.472
-0.478
-0.341
-0.177
-0.037
-0.040
-0.044
-0.049
-0.055
-0.062
-0.069
-0.082
-0.100
-0.121
-0.151
-0.184
-0.201
-0.205
0.240
5.282
26.488
26.877
17.085
259.374
1858.469
440.960
22.011
2.590
0.546
-0.153
-0.194
-0.207
-0.228
-0.277
-0.341
-0.363
-0.478
-0.499
-0.477
-0.437
-0.269
-0.269
-0.217
-0.143
-0.079
-0.039
-0.042
-0.046
-0.051
-0.056
-0.063
-0.073
-0.087
-0.105
-0.125
-0.151
-0.185
-0.201
-0.216
-0.151
0.323
1.122
1.172
1.222
7.231
18.943
9.884
1.258
-0.115
-0.220
-0.204
-0.194
-0.212
-0.258
-0.312
-0.387
-0.462
-0.512
-0.524
-0.509
-0.352
-0.164
-0.101
-0.082
-0.059
-0.037
-0.041
-0.044
-0.048
-0.053
-0.059
-0.066
-0.076
-0.090
-0.109
-0.127
-0.149
-0.177
-0.198
-0.209
-0.163
0.011
0.146
-0.036
-0.165
-0.022
0.198
0.006
-0.205
-0.249
-0.228
-0.207
-0.185
-0.179
-0.231
-0.330
-0.401
-0.465
-0.510
-0.515
-0.375
-0.210
-0.103
-0.051
-0.038
-0.029
-0.019
-0.046
-0.049
-0.052
-0.056
-0.061
-0.070
-0.080
-0.093
-0.111
-0.131
-0.152
-0.175
-0.191
-0.207
-0.190
-0.110
-0.078
-0.157
-0.234
-0.251
-0.263
-0.274
-0.269
-0.251
-0.225
-0.192
-0.162
-0.147
-0.161
-0.212
-0.285
-0.338
-0.330
-0.277
-0.189
-0.112
-0.066
-0.039
-0.025
-0.019
-0.014
-0.050
-0.053
-0.056
-0.059
-0.067
-0.073
-0.082
-0.096
-0.110
-0.130
-0.152
-0.173
-0.186
-0.195
-0.205
-0.198
-0.195
-0.217
-0.234
-0.244
-0.253
-0.252
-0.241
-0.227
-0.204
-0.176
-0.150
-0.128
-0.121
-0.131
-0.147
-0.160
-0.153
-0.129
-0.097
-0.068
-0.047
-0.032
-0.022
-0.016
-0.012
-0.053
-0.055
-0.060
-0.062
-0.070
-0.076
-0.084
-0.096
-0.111
-0.129
-0.149
-0.168
-0.183
-0.189
-0.191
-0.192
-0.192
-0.199
-0.206
-0.218
-0.229
-0.220
-0.208
-0.195
-0.181
-0.166
-0.142
-0.123
-0.104
-0.097
-0.093
-0.092
-0.086
-0.076
-0.064
-0.050
-0.039
-0.027
-0.021
-0.015
-0.011
-0.056
-0.058
-0.060
-0.065
-0.072
-0.078
-0.088
-0.098
-0.113
-0.128
-0.143
-0.158
-0.173
-0.179
-0.179
-0.175
-0.175
-0.177
-0.184
-0.194
-0.193
-0.187
-0.181
-0.174
-0.165
-0.156
-0.137
-0.116
-0.099
-0.086
-0.075
-0.070
-0.063
-0.056
-0.050
-0.044
-0.034
-0.026
-0.019
-0.015
-0.011
-0.061
-0.062
-0.063
-0.069
-0.077
-0.083
-0.090
-0.100
-0.114
-0.127
-0.139
-0.150
-0.160
-0.164
-0.167
-0.165
-0.161
-0.161
-0.165
-0.170
-0.171
-0.167
-0.164
-0.161
-0.155
-0.148
-0.130
-0.109
-0.092
-0.081
-0.069
-0.061
-0.054
-0.049
-0.043
-0.037
-0.030
-0.024
-0.019
-0.015
-0.010
-0.065
-0.067
-0.070
-0.072
-0.082
-0.088
-0.095
-0.108
-0.120
-0.133
-0.144
-0.151
-0.152
-0.153
-0.150
-0.148
-0.145
-0.144
-0.146
-0.153
-0.157
-0.155
-0.152
-0.150
-0.145
-0.137
-0.118
-0.100
-0.087
-0.076
-0.066
-0.058
-0.047
-0.043
-0.039
-0.034
-0.027
-0.022
-0.018
-0.015
-0.010
-0.069
-0.071
-0.076
-0.081
-0.084
-0.093
-0.104
-0.120
-0.136
-0.146
-0.156
-0.159
-0.156
-0.151
-0.146
-0.139
-0.135
-0.132
-0.135
-0.139
-0.147
-0.147
-0.143
-0.140
-0.135
-0.123
-0.106
-0.093
-0.082
-0.073
-0.062
-0.055
-0.045
-0.038
-0.034
-0.029
-0.024
-0.019
-0.016
-0.013
-0.010
-0.074
-0.075
-0.080
-0.084
-0.090
-0.098
-0.113
-0.133
-0.145
-0.154
-0.160
-0.166
-0.166
-0.157
-0.146
-0.136
-0.130
-0.127
-0.126
-0.129
-0.132
-0.134
-0.133
-0.127
-0.118
-0.106
-0.094
-0.082
-0.074
-0.067
-0.059
-0.052
-0.044
-0.035
-0.029
-0.026
-0.022
-0.018
-0.015
-0.011
-0.010
-0.080
-0.081
-0.085
-0.090
-0.096
-0.105
-0.124
-0.141
-0.153
-0.161
-0.168
-0.172
-0.175
-0.165
-0.151
-0.139
-0.131
-0.125
-0.123
-0.125
-0.123
-0.123
-0.118
-0.112
-0.103
-0.094
-0.085
-0.076
-0.070
-0.063
-0.056
-0.048
-0.042
-0.035
-0.027
-0.022
-0.020
-0.016
-0.013
-0.011
-0.009
-0.089
-0.088
-0.091
-0.094
-0.101
-0.113
-0.133
-0.150
-0.160
-0.168
-0.174
-0.180
-0.182
-0.172
-0.157
-0.142
-0.133
-0.127
-0.124
-0.121
-0.118
-0.114
-0.108
-0.102
-0.094
-0.085
-0.078
-0.072
-0.066
-0.059
-0.053
-0.045
-0.040
-0.032
-0.026
-0.020
-0.018
-0.014
-0.012
-0.010
-0.008
-0.103
-0.100
-0.100
-0.101
-0.108
-0.120
-0.136
-0.157
-0.165
-0.176
-0.183
-0.188
-0.188
-0.180
-0.163
-0.146
-0.132
-0.126
-0.122
-0.117
-0.114
-0.108
-0.101
-0.094
-0.088
-0.082
-0.075
-0.068
-0.061
-0.055
-0.049
-0.042
-0.037
-0.030
-0.025
-0.021
-0.016
-0.014
-0.011
-0.009
-0.008
-0.122
-0.116
-0.113
-0.115
-0.117
-0.128
-0.144
-0.161
-0.174
-0.186
-0.195
-0.201
-0.201
-0.190
-0.172
-0.155
-0.140
-0.126
-0.119
-0.115
-0.109
-0.103
-0.095
-0.089
-0.083
-0.077
-0.070
-0.065
-0.059
-0.052
-0.045
-0.039
-0.034
-0.028
-0.023
-0.018
-0.015
-0.012
-0.010
-0.008
-0.007
-0.147
-0.140
-0.135
-0.134
-0.138
-0.148
-0.161
-0.177
-0.191
-0.202
-0.206
-0.207
-0.201
-0.193
-0.183
-0.168
-0.151
-0.133
-0.123
-0.113
-0.106
-0.098
-0.091
-0.087
-0.080
-0.075
-0.068
-0.062
-0.057
-0.050
-0.043
-0.039
-0.033
-0.026
-0.021
-0.018
-0.015
-0.011
-0.008
-0.005
-0.005
-0.155
-0.160
-0.162
-0.169
-0.184
-0.203
-0.215
-0.222
-0.228
-0.221
-0.209
-0.205
-0.205
-0.200
-0.193
-0.184
-0.169
-0.149
-0.133
-0.119
-0.105
-0.097
-0.092
-0.085
-0.079
-0.072
-0.066
-0.062
-0.055
-0.048
-0.044
-0.039
-0.034
-0.027
-0.022
-0.018
-0.013
-0.008
-0.007
-0.006
-0.006
-0.167
-0.182
-0.199
-0.226
-0.233
-0.239
-0.245
-0.254
-0.255
-0.247
-0.228
-0.213
-0.206
-0.200
-0.193
-0.185
-0.174
-0.160
-0.145
-0.129
-0.113
-0.102
-0.096
-0.088
-0.083
-0.075
-0.070
-0.064
-0.057
-0.052
-0.051
-0.047
-0.041
-0.032
-0.024
-0.017
-0.013
-0.010
-0.007
-0.006
-0.005
-0.117
-0.204
-0.244
-0.256
-0.273
-0.241
-0.156
-0.220
-0.279
-0.265
-0.250
-0.215
-0.178
-0.184
-0.190
-0.181
-0.177
-0.166
-0.152
-0.144
-0.127
-0.114
-0.106
-0.101
-0.094
-0.087
-0.080
-0.074
-0.066
-0.061
-0.061
-0.068
-0.065
-0.050
-0.034
-0.022
-0.015
-0.011
-0.007
-0.005
-0.004
0.144
-0.180
-0.268
-0.289
0.193
7.457
34.133
16.656
1.158
-0.251
-0.260
-0.205
-0.155
-0.153
-0.114
-0.071
-0.115
-0.166
-0.162
-0.153
-0.147
-0.134
-0.126
-0.120
-0.115
-0.112
-0.108
-0.097
-0.085
-0.072
-0.069
-0.076
-0.086
-0.090
-0.058
-0.034
-0.019
-0.012
-0.008
-0.006
-0.006
0.411
-0.157
-0.281
-0.123
22.899
635.156
2779.654
1310.182
141.776
0.825
-0.267
-0.221
-0.173
-0.009
0.581
1.062
0.447
-0.068
-0.169
-0.170
-0.171
-0.165
-0.153
-0.144
-0.140
-0.135
-0.121
-0.107
-0.097
-0.079
-0.065
-0.078
-0.092
-0.100
-0.097
-0.053
-0.028
-0.016
-0.009
-0.008
-0.008
0.165
-0.184
-0.286
1.044
280.623
12111.945
99999.773
45280.191
1310.173
13.438
-0.242
-0.239
-0.175
0.375
2.815
4.760
2.041
0.194
-0.166
-0.196
-0.207
-0.197
-0.188
-0.177
-0.153
-0.134
-0.130
-0.088
2.149
21.415
13.679
0.876
-0.054
-0.100
-0.107
-0.077
-0.036
-0.018
-0.011
-0.010
-0.008
0.510
0.124
-0.201
1.523
501.566
28789.227
99999.773
99999.773
2446.756
23.331
-0.230
-0.236
-0.172
0.428
3.114
5.844
2.488
0.202
-0.186
-0.227
-0.232
-0.219
-0.154
0.196
0.853
0.867
0.367
5.670
317.332
1483.024
1026.529
141.935
0.896
-0.094
-0.101
-0.092
-0.045
-0.021
-0.015
-0.012
-0.011
3.415
1.766
0.112
0.075
141.745
3597.676
28789.232
10534.038
564.258
3.914
-0.242
-0.228
-0.195
0.049
1.010
1.738
0.624
-0.094
-0.235
-0.239
-0.240
-0.192
0.641
8.960
46.680
41.737
10.962
170.414
2990.700
24864.238
16076.349
909.536
9.318
-0.060
-0.089
-0.091
-0.049
-0.025
-0.017
-0.015
-0.014
5.818
3.060
0.299
-0.232
1.931
141.735
446.097
280.624
14.078
-0.184
-0.235
-0.218
-0.210
-0.192
-0.144
-0.175
-0.253
-0.310
-0.133
0.353
0.862
0.211
6.000
227.459
6717.285
4809.884
179.569
3468.129
61985.645
34156.551
18563.893
1026.573
11.013
-0.057
-0.076
-0.076
-0.044
-0.027
-0.020
-0.016
-0.018
2.480
1.411
0.043
-0.261
-0.280
-0.130
0.484
0.100
-0.232
-0.224
-0.214
-0.202
-0.204
-0.250
-0.384
-0.482
-0.462
0.145
11.612
158.716
280.672
101.942
19.099
1859.303
99999.977
100000.250
908.265
2358.089
37889.969
2977.973
1685.478
199.418
0.798
-0.061
-0.060
-0.058
-0.038
-0.027
-0.021
-0.020
-0.021
0.230
0.029
-0.219
-0.280
-0.278
-0.275
-0.265
-0.256
-0.243
-0.218
-0.195
-0.189
-0.200
-0.275
-0.484
-0.562
-0.542
4.134
158.733
1677.785
3597.765
807.336
38.155
507.038
41628.266
28255.846
339.877
52.046
144.081
87.557
43.051
1.698
-0.064
-0.058
-0.049
-0.042
-0.032
-0.026
-0.024
-0.023
-0.025
-0.071
-0.075
-0.080
-0.086
-0.092
-0.100
-0.112
-0.132
-0.157
-0.179
-0.200
-0.221
-0.248
-0.275
-0.295
33.307
3597.662
99999.781
99999.750
45280.160
564.263
3.619
-0.286
-0.250
-0.194
-0.131
-0.104
-0.090
-0.080
-0.073
-0.066
-0.062
-0.053
-0.054
-0.068
-0.094
-0.121
-0.148
-0.151
-0.115
-0.065
-0.061
-0.066
-0.069
-0.075
-0.082
-0.092
-0.100
-0.111
-0.127
-0.146
-0.165
-0.189
-0.221
-0.259
-0.282
1.938
446.081
6981.373
16074.760
2446.728
113.150
0.402
-0.285
-0.247
-0.185
-0.134
-0.112
-0.097
-0.088
-0.080
-0.074
-0.068
-0.062
-0.057
-0.059
-0.070
-0.088
-0.111
-0.128
-0.140
-0.095
-0.057
-0.059
-0.065
-0.070
-0.077
-0.081
-0.089
-0.098
-0.111
-0.124
-0.144
-0.170
-0.208
-0.249
-0.263
-0.261
4.181
141.761
223.172
54.882
1.364
-0.303
-0.281
-0.242
-0.172
-0.136
-0.117
-0.105
-0.097
-0.092
-0.088
-0.085
-0.081
-0.077
-0.070
-0.063
-0.064
-0.075
-0.087
-0.096
-0.093
-0.053
-0.056
-0.060
-0.065
-0.071
-0.075
-0.082
-0.092
-0.102
-0.112
-0.131
-0.161
-0.199
-0.235
-0.249
-0.171
0.465
2.136
1.294
-0.022
-0.299
-0.300
-0.279
-0.217
-0.162
-0.137
-0.123
-0.113
-0.108
-0.106
-0.104
-0.105
-0.103
-0.091
-0.078
-0.066
-0.054
-0.050
-0.053
-0.054
-0.058
-0.050
-0.053
-0.056
-0.060
-0.066
-0.071
-0.077
-0.084
-0.093
-0.107
-0.127
-0.159
-0.194
-0.224
-0.175
0.836
13.454
96.830
40.467
2.022
-0.234
-0.281
-0.258
-0.201
-0.160
-0.139
-0.130
-0.124
-0.120
-0.118
-0.115
-0.115
-0.105
-0.094
-0.084
-0.071
-0.058
-0.047
-0.037
-0.032
-0.027
-0.046
-0.048
-0.050
-0.055
-0.062
-0.068
-0.074
-0.081
-0.090
-0.103
-0.125
-0.158
-0.192
-0.216
0.048
4.556
68.046
940.199
246.321
6.555
-0.109
-0.260
-0.240
-0.201
-0.166
-0.146
-0.133
-0.130
-0.129
-0.126
-0.126
-0.121
-0.109
-0.097
-0.069
-0.048
-0.051
-0.049
-0.040
-0.032
-0.018
-0.044
-0.047
-0.049
-0.053
-0.058
-0.065
-0.072
-0.076
-0.085
-0.100
-0.124
-0.157
-0.195
-0.219
0.182
6.745
67.630
199.925
64.895
3.939
-0.132
-0.263
-0.246
-0.211
-0.177
-0.153
-0.141
-0.138
-0.137
-0.135
-0.138
-0.130
-0.115
-0.091
0.174
8.778
26.848
5.521
0.028
-0.046
-0.042
-0.041
-0.044
-0.048
-0.050
-0.055
-0.060
-0.067
-0.074
-0.086
-0.100
-0.124
-0.158
-0.198
-0.231
-0.035
2.772
19.412
34.814
10.951
0.970
-0.237
-0.285
-0.270
-0.233
-0.199
-0.170
-0.153
-0.149
-0.143
-0.138
-0.140
-0.132
-0.121
-0.066
26.855
501.817
1026.491
353.665
10.678
0.033
-0.095
-0.038
-0.042
-0.046
-0.049
-0.053
-0.059
-0.066
-0.075
-0.086
-0.100
-0.123
-0.161
-0.203
-0.228
-0.210
0.203
1.689
2.556
0.869
-0.103
-0.297
-0.298
-0.272
-0.238
-0.210
-0.180
-0.170
-0.160
-0.145
-0.133
-0.133
-0.130
-0.120
0.299
177.911
2446.921
6101.318
1482.208
85.107
0.852
-0.177
-0.037
-0.042
-0.043
-0.048
-0.053
-0.058
-0.065
-0.073
-0.086
-0.101
-0.125
-0.165
-0.202
-0.220
-0.223
0.058
0.751
0.711
0.036
-0.244
-0.246
-0.250
-0.219
-0.143
-0.176
-0.185
-0.171
-0.165
-0.147
-0.132
-0.125
-0.120
-0.119
0.084
126.781
1482.177
4099.254
1026.483
66.334
1.063
-0.272
-0.035
-0.039
-0.044
-0.048
-0.052
-0.058
-0.066
-0.075
-0.086
-0.104
-0.131
-0.169
-0.203
-0.212
0.184
4.300
21.386
23.807
5.390
1.102
1.566
1.131
4.133
11.201
3.011
0.003
-0.173
-0.162
-0.149
-0.099
2.104
7.092
2.226
0.052
8.714
177.916
353.656
126.830
12.276
-0.057
-0.356
-0.033
-0.038
-0.043
-0.046
-0.052
-0.059
-0.067
-0.077
-0.089
-0.110
-0.140
-0.174
-0.209
-0.121
3.070
94.729
1858.489
2166.795
122.751
19.246
46.743
24.802
321.818
4011.938
196.950
2.341
-0.150
-0.160
-0.147
1.304
82.416
177.890
69.355
3.779
0.164
4.750
12.579
6.248
0.335
-0.463
-0.412
-0.035
-0.036
-0.041
-0.045
-0.052
-0.060
-0.069
-0.080
-0.095
-0.119
-0.151
-0.180
-0.209
0.003
8.903
667.394
99999.758
100000.094
1032.798
167.613
769.046
237.330
4025.665
100000.422
1844.254
6.651
-0.115
-0.157
-0.139
3.709
141.895
280.775
126.790
9.647
-0.047
-0.308
-0.328
-0.463
-0.497
-0.477
-0.437
-0.035
-0.038
-0.041
-0.046
-0.054
-0.061
-0.070
-0.084
-0.102
-0.128
-0.156
-0.184
-0.202
-0.033
6.494
336.959
28255.781
34243.316
514.609
208.103
1186.148
339.729
185.549
1530.563
106.225
1.797
-0.151
-0.160
-0.159
1.528
37.620
101.287
42.831
4.759
-0.324
-0.365
-0.407
-0.457
-0.478
-0.446
-0.256
-0.036
-0.039
-0.043
-0.048
-0.056
-0.063
-0.074
-0.089
-0.109
-0.129
-0.158
-0.183
-0.197
-0.148
1.379
24.678
201.392
228.142
32.660
31.212
107.038
41.701
6.476
6.083
1.781
-0.070
[truncated: 78,979 more chars]
