# Supplementary material for: Networked salt-bridges mediate magnesium-dependent conformational dynamics and functional regulation in type IA topoisomerases
Source: Nat Commun. 2026 Apr 30;17:5907. doi: 10.1038/s41467-026-72556-9 (PMC13338365; doi:10.1038/s41467-026-72556-9)
Supplement: Supplementary file 8 — Source Data 5 [file 41467_2026_72556_MOESM8_ESM.zip › source data supplementary fig 8BC/t1_TOPRIM/top1dC_dxd_t4_mg2.dlg]

          AutoDock 4.2 Release 4.2.6   
         (C) 1989-2012 The Scripps Research Institute
        AutoDock comes with ABSOLUTELY NO WARRANTY.
        AutoDock is free software, and you are welcome
        to redistribute it under certain conditions;
        for details type 'autodock4 -C'

                     main.cc  $Revision: 1.213 $

                   Compiled on Jul 18 2014 at 15:34:58


This file was created at:			8:46 33" a.m., 12/08/2025
                   on host:		"BBC-L02301276"
Current Working Directory = "C:\Users\seoly\Documents\autodocktools\hydrated_docking\top1"

      ________________________________________________________________

                   SETTING UP DEFAULT PARAMETER LIBRARY
      ________________________________________________________________


Random number generator was seeded with values 21308, 1765201593.
Docking parameter file (DPF) used for this docking:		C:/Users/seoly/Documents/autodocktools/hydrated_docking/top1/top1dC_dxd_t4_mg2.dpf
DPF> autodock_parameter_version 4.2       # used by autodock to validate parameter set

	Autodock parameter version 4.2.
DPF> parameter_file AD4_water_forcefield.dat # force field default parameter file

Using read_parameter_library() to try to open and read "AD4_water_forcefield.dat".

DPF> outlev 1                             # diagnostic output level

Output Level = 1  ADT-COMPATIBLE OUTPUT DURING DOCKING.
DPF> intelec                              # calculate internal electrostatics

Electrostatic energies will be calculated for all non-bonds between moving atoms.
DPF> seed pid time                        # seeds for random generator

Random number generator was seeded with values 21308, 1765201593.
DPF> ligand_types Mg W                    # atoms types in ligand

WARNING: pairwise distance, Rij, 0.65, is not a very reasonable value for the equilibrium separation of two atoms! (0.90 Angstroms <= Rij <= 6.00 Angstroms)

Perhaps you meant to use "intnbp_coeffs" instead of "intnbp_r_eps"?

WARNING: pairwise distance, Rij, 0.00, is not a very reasonable value for the equilibrium separation of two atoms! (0.90 Angstroms <= Rij <= 6.00 Angstroms)

Perhaps you meant to use "intnbp_coeffs" instead of "intnbp_r_eps"?

DPF> fld top1_dc.maps.fld                 # grid_data_file

Opening Grid Map Dimensions file:		top1_dc.maps.fld
Grid Point Spacing =				0.375 Angstroms

Even Number of User-specified Grid Points =	40 x-points
						40 y-points
						40 z-points

Coordinates of Central Grid Point of Maps =	(0.554, -11.423, 0.039)
Macromolecule file used to create Grid Maps =	top1_dc.pdbqt
Grid Parameter file used to create Grid Maps =	C:/Users/seoly/Documents/autodocktools/hydrated_docking/top1/top1dC_dxd_t4_mg2.gpf
Minimum coordinates in grid = (-6.946, -18.923, -7.461)
Maximum coordinates in grid = (8.054, -3.923, 7.539)

DPF> map top1_dc.Mg.map                   # atom-specific affinity map

DPF> map top1_dc.W.map                    # atom-specific affinity map

DPF> elecmap top1_dc.e.map                # electrostatics map

DPF> desolvmap top1_dc.d.map              # desolvation map

DPF> move IDNZ_mg_t3_t4.pdbqt             # small molecule

1,4-interactions will be _ignored_ in the non-bonded internal energy calculation.

Ligand PDBQT file = "IDNZ_mg_t3_t4.pdbqt"

INPUT LIGAND PDBQT FILE:
________________________

INPUT-LIGAND-PDBQT: REMARK  4 active torsions:
INPUT-LIGAND-PDBQT: REMARK  status: ('A' for Active; 'I' for Inactive)
INPUT-LIGAND-PDBQT: REMARK       A    between atoms: MG_1  and  MG_1 
INPUT-LIGAND-PDBQT: REMARK       A    between atoms: W_3  and  W_6 
INPUT-LIGAND-PDBQT: REMARK       A    between atoms: W_3  and  W_7 
INPUT-LIGAND-PDBQT: REMARK       A    between atoms: W_6  and  W_7 
INPUT-LIGAND-PDBQT: ROOT
INPUT-LIGAND-PDBQT: HETATM    1 MG   MG  A   1     -11.614  17.680   8.929  1.00 36.07     2.000 Mg
INPUT-LIGAND-PDBQT: HETATM    2  W   WAT X   2     -13.297  16.682   8.271  1.00 10.00     0.000 W
INPUT-LIGAND-PDBQT: HETATM    3  W   WAT X   3      -9.960  18.710   9.628  1.00 10.00     0.000 W
INPUT-LIGAND-PDBQT: HETATM    4  W   WAT X   4     -12.689  19.444   9.057  1.00 10.00     0.000 W
INPUT-LIGAND-PDBQT: HETATM    5  W   WAT X   5     -11.153  18.205   6.990  1.00 10.00     0.000 W
INPUT-LIGAND-PDBQT: HETATM    6  W   WAT X   6     -10.479  15.974   8.738  1.00 10.00     0.000 W
INPUT-LIGAND-PDBQT: HETATM    7  W   WAT X   7     -12.112  17.165  10.850  1.00 10.00     0.000 W
INPUT-LIGAND-PDBQT: 
INPUT-LIGAND-PDBQT: ENDROOT
INPUT-LIGAND-PDBQT: TORSDOF 4
________________________________________________________________________________

Total charge on ligand                               =	+2.000 e
REMARK  4 active torsions:
REMARK  status: ('A' for Active; 'I' for Inactive)
REMARK       A    between atoms: MG_1  and  MG_1 
REMARK       A    between atoms: W_3  and  W_6 
REMARK       A    between atoms: W_3  and  W_7 
REMARK       A    between atoms: W_6  and  W_7 

*** No Rotatable Bonds detected in Small Molecule. ***

Number of atoms in ligand:  7

Number of non-hydrogen atoms in ligand:  7

Number of vibrational degrees of freedom of ligand:  15


Number of torsional degrees of freedom = 4
Estimated loss of torsional free energy upon binding = +1.0976 kcal/mol


DPF> about -11.629 17.709 8.920            # small molecule center

Small molecule center of rotation =	(-11.629, +17.709, +8.920)

DPF> tran0 random                         # initial coordinates/A or random

Initial translation =			(-4.892, -17.292, -3.245) Angstroms
DPF> quaternion0 random                   # initial orientation

Each run will begin with a new, random initial orientation.
Initial quaternion,  (x,y,z,w) =	( 0.885, -0.231, -0.094, -0.392 ),
DPF> dihe0 random                         # initial dihedrals (relative) or random

DPF> torsdof 4                            # torsional degrees of freedom

Number of torsional degrees of freedom = 4
Free energy coefficient for torsional degrees of freedom = 0.2744 as specified in parameter library "AD4_water_forcefield.dat".

Estimated loss of torsional free energy upon binding = +1.0976 kcal/mol

DPF> rmstol 2.0                           # cluster_tolerance/A

Maximum RMS tolerance for conformational cluster analysis = 2.00 Angstroms
DPF> extnrg 1000.0                        # external grid energy

External grid energy (beyond grid map walls) = 1000.00

DPF> e0max 0.0 10000                      # max initial energy; max number of retries

Using user-specified maximum number of retries for simanneal initialization, 10000 retries.
If the simanneal initial energy is greater than e0max, 0.000,
then a new, random initial state will be created.

DPF> ga_pop_size 150                      # number of individuals in population

A population of 150 individuals will be used
DPF> ga_num_evals 2500000                 # maximum number of energy evaluations

There will be at most 2500000 function evaluations used.
DPF> ga_num_generations 27000             # maximum number of generations

The GA will run for at most 27000 generations.
DPF> ga_elitism 1                         # number of top individuals to survive to next generation

The 1 best will be preserved each GA generation.
DPF> ga_mutation_rate 0.02                # rate of gene mutation

The mutation rate is 0.020000.
DPF> ga_crossover_rate 0.8                # rate of crossover

The crossover rate is 0.800000.
DPF> ga_window_size 10                    # 

The GA's selection window is 10 generations.
DPF> ga_cauchy_alpha 0.0                  # Alpha parameter of Cauchy distribution

The alpha parameter (for the Cauchy distribution) is being set to 0.000000.
DPF> ga_cauchy_beta 1.0                   # Beta parameter Cauchy distribution

The beta parameter (for the Cauchy distribution) is being set to 1.000000.
DPF> set_ga                               # set the above parameters for GA or LGA

DPF> unbound_model bound                  # state of unbound ligand

DPF> do_global_only 50                    # do this many GA runs

centering ligand on specified point: -11.629 17.709 8.920
Furthest true ligand atom from "about" center is 2.089 Angstroms (maxrad).
Number of requested GA dockings = 50 runs
Unbound model to be used is 'same as bound' [AutoDock 4.2 default].

	BEGINNING GENETIC ALGORITHM DOCKING 1 of 50
Run: 1 Seed: 840992994 1834158031 [ Run 1 of 50 GA/GALS ]
Beginning GENETIC ALGORITHM (GA), with a maximum of 2500000 energy evaluations.

Final-Value: -7.540


	FINAL GENETIC ALGORITHM DOCKED STATE
	_______________________________________________


Detailed state:  trans 2.462 -13.675 1.541 quatxyzw 0.044483 -0.040790 -0.869220 -0.490727 center -11.629 17.709 8.920 ntor 0
State:	  2.462 -13.675   1.541   0.051 -0.047 -0.998 -121.223  

DOCKED: MODEL        1
DOCKED: USER    Run = 1
DOCKED: USER    DPF = C:/Users/seoly/Documents/autodocktools/hydrated_docking/top1/top1dC_dxd_t4_mg2.dpf
DOCKED: USER  
DOCKED: USER    Estimated Free Energy of Binding    =   -6.44 kcal/mol  [=(1)+(2)+(3)-(4)]
DOCKED: USER    Estimated Inhibition Constant, Ki   =   18.96 uM (micromolar)  [Temperature = 298.15 K]
DOCKED: USER    
DOCKED: USER    (1) Final Intermolecular Energy     =   -7.54 kcal/mol
DOCKED: USER        vdW + Hbond + desolv Energy     =   -0.03 kcal/mol
DOCKED: USER        Electrostatic Energy            =   -7.51 kcal/mol
DOCKED: USER    (2) Final Total Internal Energy     =   +0.00 kcal/mol
DOCKED: USER    (3) Torsional Free Energy           =   +1.10 kcal/mol
DOCKED: USER    (4) Unbound System's Energy  [=(2)] =   +0.00 kcal/mol
DOCKED: USER    
DOCKED: USER    
DOCKED: USER    NEWDPF move IDNZ_mg_t3_t4.pdbqt
DOCKED: USER    NEWDPF about -11.629000 17.709000 8.920000
DOCKED: USER    NEWDPF tran0 2.462152 -13.675355 1.540698
DOCKED: USER    NEWDPF quaternion0 0.044483 -0.040790 -0.869220 -0.490727
DOCKED: USER    NEWDPF axisangle0 0.051053 -0.046815 -0.997598 -121.223182
DOCKED: USER    NEWDPF quat0 0.051053 -0.046815 -0.997598 -121.223182
DOCKED: USER  keepresnum = 1 
DOCKED: USER  
DOCKED: REMARK  4 active torsions:
DOCKED: REMARK  status: ('A' for Active; 'I' for Inactive)
DOCKED: REMARK       A    between atoms: MG_1  and  MG_1 
DOCKED: REMARK       A    between atoms: W_3  and  W_6 
DOCKED: REMARK       A    between atoms: W_3  and  W_7 
DOCKED: REMARK       A    between atoms: W_6  and  W_7 
DOCKED: USER                              x       y       z     vdW  Elec       q    Type
DOCKED: USER                           _______ _______ _______ _____ _____    ______ ____
DOCKED: ROOT
DOCKED: ATOM      1 MG   MG  A   1       2.429 -13.673   1.546 +1.30 -7.51    +2.000 Mg
DOCKED: ATOM      2  W   WAT X   2       2.524 -11.735   0.841 -0.29 -0.00    +0.000 W 
DOCKED: ATOM      3  W   WAT X   3       2.371 -15.602   2.296 -0.29 -0.00    +0.000 W 
DOCKED: ATOM      4  W   WAT X   4       4.465 -13.657   1.915 -0.03 -0.00    +0.000 W 
DOCKED: ATOM      5  W   WAT X   5       2.865 -14.391  -0.336 -0.16 -0.00    +0.000 W 
DOCKED: ATOM      6  W   WAT X   6       0.418 -13.772   1.118 -0.26 -0.00    +0.000 W 
DOCKED: ATOM      7  W   WAT X   7       2.022 -12.929   3.412 -0.29 -0.00    +0.000 W 
DOCKED: 
DOCKED: ENDROOT
DOCKED: TORSDOF 4
DOCKED: TER
DOCKED: ENDMDL
________________________________________________________________________________


	BEGINNING GENETIC ALGORITHM DOCKING 2 of 50
Run: 2 Seed: 294125708 233540800 [ Run 2 of 50 GA/GALS ]
Beginning GENETIC ALGORITHM (GA), with a maximum of 2500000 energy evaluations.

Final-Value: -7.568


	FINAL GENETIC ALGORITHM DOCKED STATE
	_______________________________________________


Detailed state:  trans 2.420 -13.649 1.562 quatxyzw -0.418411 -0.230757 0.064466 0.876086 center -11.629 17.709 8.920 ntor 0
State:	  2.420 -13.649   1.562  -0.868 -0.479  0.134 57.652  

DOCKED: MODEL        2
DOCKED: USER    Run = 2
DOCKED: USER    DPF = C:/Users/seoly/Documents/autodocktools/hydrated_docking/top1/top1dC_dxd_t4_mg2.dpf
DOCKED: USER  
DOCKED: USER    Estimated Free Energy of Binding    =   -6.47 kcal/mol  [=(1)+(2)+(3)-(4)]
DOCKED: USER    Estimated Inhibition Constant, Ki   =   18.07 uM (micromolar)  [Temperature = 298.15 K]
DOCKED: USER    
DOCKED: USER    (1) Final Intermolecular Energy     =   -7.57 kcal/mol
DOCKED: USER        vdW + Hbond + desolv Energy     =   -0.03 kcal/mol
DOCKED: USER        Electrostatic Energy            =   -7.54 kcal/mol
DOCKED: USER    (2) Final Total Internal Energy     =   +0.00 kcal/mol
DOCKED: USER    (3) Torsional Free Energy           =   +1.10 kcal/mol
DOCKED: USER    (4) Unbound System's Energy  [=(2)] =   +0.00 kcal/mol
DOCKED: USER    
DOCKED: USER    
DOCKED: USER    NEWDPF move IDNZ_mg_t3_t4.pdbqt
DOCKED: USER    NEWDPF about -11.629000 17.709000 8.920000
DOCKED: USER    NEWDPF tran0 2.420445 -13.648662 1.561690
DOCKED: USER    NEWDPF quaternion0 -0.418411 -0.230757 0.064466 0.876086
DOCKED: USER    NEWDPF axisangle0 -0.867795 -0.478596 0.133705 57.652425
DOCKED: USER    NEWDPF quat0 -0.867795 -0.478596 0.133705 57.652425
DOCKED: USER  keepresnum = 1 
DOCKED: USER  
DOCKED: REMARK  4 active torsions:
DOCKED: REMARK  status: ('A' for Active; 'I' for Inactive)
DOCKED: REMARK       A    between atoms: MG_1  and  MG_1 
DOCKED: REMARK       A    between atoms: W_3  and  W_6 
DOCKED: REMARK       A    between atoms: W_3  and  W_7 
DOCKED: REMARK       A    between atoms: W_6  and  W_7 
DOCKED: USER                              x       y       z     vdW  Elec       q    Type
DOCKED: USER                           _______ _______ _______ _____ _____    ______ ____
DOCKED: ROOT
DOCKED: ATOM      1 MG   MG  A   1       2.428 -13.673   1.539 +1.31 -7.54    +2.000 Mg
DOCKED: ATOM      2  W   WAT X   2       0.402 -13.946   1.251 -0.29 -0.00    +0.000 W 
DOCKED: ATOM      3  W   WAT X   3       4.452 -13.413   1.886 -0.03 -0.00    +0.000 W 
DOCKED: ATOM      4  W   WAT X   4       2.061 -12.725   3.342 -0.31 -0.00    +0.000 W 
DOCKED: ATOM      5  W   WAT X   5       2.317 -11.820   0.644 -0.29 -0.00    +0.000 W 
DOCKED: ATOM      6  W   WAT X   6       2.844 -14.531  -0.285 -0.15 -0.00    +0.000 W 
DOCKED: ATOM      7  W   WAT X   7       2.503 -15.509   2.449 -0.27 -0.00    +0.000 W 
DOCKED: 
DOCKED: ENDROOT
DOCKED: TORSDOF 4
DOCKED: TER
DOCKED: ENDMDL
________________________________________________________________________________


	BEGINNING GENETIC ALGORITHM DOCKING 3 of 50
Run: 3 Seed: 603628021 623991375 [ Run 3 of 50 GA/GALS ]
Beginning GENETIC ALGORITHM (GA), with a maximum of 2500000 energy evaluations.

Final-Value: -6.659


	FINAL GENETIC ALGORITHM DOCKED STATE
	_______________________________________________


Detailed state:  trans -5.048 -15.186 2.760 quatxyzw -0.773460 -0.491876 -0.050907 0.396517 center -11.629 17.709 8.920 ntor 0
State:	 -5.048 -15.186   2.760  -0.843 -0.536 -0.055 133.279  

DOCKED: MODEL        3
DOCKED: USER    Run = 3
DOCKED: USER    DPF = C:/Users/seoly/Documents/autodocktools/hydrated_docking/top1/top1dC_dxd_t4_mg2.dpf
DOCKED: USER  
DOCKED: USER    Estimated Free Energy of Binding    =   -5.56 kcal/mol  [=(1)+(2)+(3)-(4)]
DOCKED: USER    Estimated Inhibition Constant, Ki   =   83.79 uM (micromolar)  [Temperature = 298.15 K]
DOCKED: USER    
DOCKED: USER    (1) Final Intermolecular Energy     =   -6.66 kcal/mol
DOCKED: USER        vdW + Hbond + desolv Energy     =   +0.17 kcal/mol
DOCKED: USER        Electrostatic Energy            =   -6.83 kcal/mol
DOCKED: USER    (2) Final Total Internal Energy     =   +0.00 kcal/mol
DOCKED: USER    (3) Torsional Free Energy           =   +1.10 kcal/mol
DOCKED: USER    (4) Unbound System's Energy  [=(2)] =   +0.00 kcal/mol
DOCKED: USER    
DOCKED: USER    
DOCKED: USER    NEWDPF move IDNZ_mg_t3_t4.pdbqt
DOCKED: USER    NEWDPF about -11.629000 17.709000 8.920000
DOCKED: USER    NEWDPF tran0 -5.048211 -15.185567 2.759660
DOCKED: USER    NEWDPF quaternion0 -0.773460 -0.491876 -0.050907 0.396517
DOCKED: USER    NEWDPF axisangle0 -0.842524 -0.535796 -0.055452 133.278709
DOCKED: USER    NEWDPF quat0 -0.842524 -0.535796 -0.055452 133.278709
DOCKED: USER  keepresnum = 1 
DOCKED: USER  
DOCKED: REMARK  4 active torsions:
DOCKED: REMARK  status: ('A' for Active; 'I' for Inactive)
DOCKED: REMARK       A    between atoms: MG_1  and  MG_1 
DOCKED: REMARK       A    between atoms: W_3  and  W_6 
DOCKED: REMARK       A    between atoms: W_3  and  W_7 
DOCKED: REMARK       A    between atoms: W_6  and  W_7 
DOCKED: USER                              x       y       z     vdW  Elec       q    Type
DOCKED: USER                           _______ _______ _______ _____ _____    ______ ____
DOCKED: ROOT
DOCKED: ATOM      1 MG   MG  A   1      -5.057 -15.173   2.730 +1.90 -6.83    +2.000 Mg
DOCKED: ATOM      2  W   WAT X   2      -6.945 -15.949   3.039 -0.69 -0.00    +0.000 W 
DOCKED: ATOM      3  W   WAT X   3      -3.142 -14.449   2.422 -0.09 -0.00    +0.000 W 
DOCKED: ATOM      4  W   WAT X   4      -4.275 -16.462   4.148 -0.12 -0.00    +0.000 W 
DOCKED: ATOM      5  W   WAT X   5      -5.352 -13.817   4.254 -0.14 -0.00    +0.000 W 
DOCKED: ATOM      6  W   WAT X   6      -5.796 -13.812   1.374 -0.24 -0.00    +0.000 W 
DOCKED: ATOM      7  W   WAT X   7      -4.782 -16.550   1.236 -0.44 -0.00    +0.000 W 
DOCKED: 
DOCKED: ENDROOT
DOCKED: TORSDOF 4
DOCKED: TER
DOCKED: ENDMDL
________________________________________________________________________________


	BEGINNING GENETIC ALGORITHM DOCKING 4 of 50
Run: 4 Seed: 349508406 1154318525 [ Run 4 of 50 GA/GALS ]
Beginning GENETIC ALGORITHM (GA), with a maximum of 2500000 energy evaluations.

Final-Value: -7.565


	FINAL GENETIC ALGORITHM DOCKED STATE
	_______________________________________________


Detailed state:  trans 2.037 -13.706 1.921 quatxyzw -0.399499 0.101344 0.893622 -0.177681 center -11.629 17.709 8.920 ntor 0
State:	  2.037 -13.706   1.921  -0.406  0.103  0.908 -159.531  

DOCKED: MODEL        4
DOCKED: USER    Run = 4
DOCKED: USER    DPF = C:/Users/seoly/Documents/autodocktools/hydrated_docking/top1/top1dC_dxd_t4_mg2.dpf
DOCKED: USER  
DOCKED: USER    Estimated Free Energy of Binding    =   -6.47 kcal/mol  [=(1)+(2)+(3)-(4)]
DOCKED: USER    Estimated Inhibition Constant, Ki   =   18.16 uM (micromolar)  [Temperature = 298.15 K]
DOCKED: USER    
DOCKED: USER    (1) Final Intermolecular Energy     =   -7.57 kcal/mol
DOCKED: USER        vdW + Hbond + desolv Energy     =   -0.10 kcal/mol
DOCKED: USER        Electrostatic Energy            =   -7.46 kcal/mol
DOCKED: USER    (2) Final Total Internal Energy     =   +0.00 kcal/mol
DOCKED: USER    (3) Torsional Free Energy           =   +1.10 kcal/mol
DOCKED: USER    (4) Unbound System's Energy  [=(2)] =   +0.00 kcal/mol
DOCKED: USER    
DOCKED: USER    
DOCKED: USER    NEWDPF move IDNZ_mg_t3_t4.pdbqt
DOCKED: USER    NEWDPF about -11.629000 17.709000 8.920000
DOCKED: USER    NEWDPF tran0 2.037390 -13.705669 1.921120
DOCKED: USER    NEWDPF quaternion0 -0.399499 0.101344 0.893622 -0.177681
DOCKED: USER    NEWDPF axisangle0 -0.405958 0.102982 0.908071 -159.530607
DOCKED: USER    NEWDPF quat0 -0.405958 0.102982 0.908071 -159.530607
DOCKED: USER  keepresnum = 1 
DOCKED: USER  
DOCKED: REMARK  4 active torsions:
DOCKED: REMARK  status: ('A' for Active; 'I' for Inactive)
DOCKED: REMARK       A    between atoms: MG_1  and  MG_1 
DOCKED: REMARK       A    between atoms: W_3  and  W_6 
DOCKED: REMARK       A    between atoms: W_3  and  W_7 
DOCKED: REMARK       A    between atoms: W_6  and  W_7 
DOCKED: USER                              x       y       z     vdW  Elec       q    Type
DOCKED: USER                           _______ _______ _______ _____ _____    ______ ____
DOCKED: ROOT
DOCKED: ATOM      1 MG   MG  A   1       2.034 -13.673   1.915 +1.32 -7.46    +2.000 Mg
DOCKED: ATOM      2  W   WAT X   2       3.917 -13.369   2.703 -0.03 -0.00    +0.000 W 
DOCKED: ATOM      3  W   WAT X   3       0.128 -13.999   1.176 -0.38 -0.00    +0.000 W 
DOCKED: ATOM      4  W   WAT X   4       1.908 -15.502   2.875 -0.41 -0.00    +0.000 W 
DOCKED: ATOM      5  W   WAT X   5       2.854 -14.671   0.309 -0.11 -0.00    +0.000 W 
DOCKED: ATOM      6  W   WAT X   6       2.142 -11.903   0.870 -0.32 -0.00    +0.000 W 
DOCKED: ATOM      7  W   WAT X   7       1.244 -12.698   3.536 -0.17 -0.00    +0.000 W 
DOCKED: 
DOCKED: ENDROOT
DOCKED: TORSDOF 4
DOCKED: TER
DOCKED: ENDMDL
________________________________________________________________________________


	BEGINNING GENETIC ALGORITHM DOCKING 5 of 50
Run: 5 Seed: 653164662 92979758 [ Run 5 of 50 GA/GALS ]
Beginning GENETIC ALGORITHM (GA), with a maximum of 2500000 energy evaluations.

Final-Value: -7.322


	FINAL GENETIC ALGORITHM DOCKED STATE
	_______________________________________________


Detailed state:  trans 2.224 -13.672 1.878 quatxyzw 0.078529 0.641197 -0.737495 0.196981 center -11.629 17.709 8.920 ntor 0
State:	  2.224 -13.672   1.878   0.080  0.654 -0.752 157.279  

DOCKED: MODEL        5
DOCKED: USER    Run = 5
DOCKED: USER    DPF = C:/Users/seoly/Documents/autodocktools/hydrated_docking/top1/top1dC_dxd_t4_mg2.dpf
DOCKED: USER  
DOCKED: USER    Estimated Free Energy of Binding    =   -6.22 kcal/mol  [=(1)+(2)+(3)-(4)]
DOCKED: USER    Estimated Inhibition Constant, Ki   =   27.39 uM (micromolar)  [Temperature = 298.15 K]
DOCKED: USER    
DOCKED: USER    (1) Final Intermolecular Energy     =   -7.32 kcal/mol
DOCKED: USER        vdW + Hbond + desolv Energy     =   -0.40 kcal/mol
DOCKED: USER        Electrostatic Energy            =   -6.92 kcal/mol
DOCKED: USER    (2) Final Total Internal Energy     =   +0.00 kcal/mol
DOCKED: USER    (3) Torsional Free Energy           =   +1.10 kcal/mol
DOCKED: USER    (4) Unbound System's Energy  [=(2)] =   +0.00 kcal/mol
DOCKED: USER    
DOCKED: USER    
DOCKED: USER    NEWDPF move IDNZ_mg_t3_t4.pdbqt
DOCKED: USER    NEWDPF about -11.629000 17.709000 8.920000
DOCKED: USER    NEWDPF tran0 2.224449 -13.671642 1.878493
DOCKED: USER    NEWDPF quaternion0 0.078529 0.641197 -0.737495 0.196981
DOCKED: USER    NEWDPF axisangle0 0.080099 0.654010 -0.752233 157.279055
DOCKED: USER    NEWDPF quat0 0.080099 0.654010 -0.752233 157.279055
DOCKED: USER  keepresnum = 1 
DOCKED: USER  
DOCKED: REMARK  4 active torsions:
DOCKED: REMARK  status: ('A' for Active; 'I' for Inactive)
DOCKED: REMARK       A    between atoms: MG_1  and  MG_1 
DOCKED: REMARK       A    between atoms: W_3  and  W_6 
DOCKED: REMARK       A    between atoms: W_3  and  W_7 
DOCKED: REMARK       A    between atoms: W_6  and  W_7 
DOCKED: USER                              x       y       z     vdW  Elec       q    Type
DOCKED: USER                           _______ _______ _______ _____ _____    ______ ____
DOCKED: ROOT
DOCKED: ATOM      1 MG   MG  A   1       2.213 -13.671   1.910 +1.05 -6.92    +2.000 Mg
DOCKED: ATOM      2  W   WAT X   2       4.177 -13.628   2.546 -0.03 -0.00    +0.000 W 
DOCKED: ATOM      3  W   WAT X   3       0.255 -13.767   1.246 -0.37 -0.00    +0.000 W 
DOCKED: ATOM      4  W   WAT X   4       2.809 -14.385   0.062 -0.13 -0.00    +0.000 W 
DOCKED: ATOM      5  W   WAT X   5       2.408 -11.769   1.140 -0.34 -0.00    +0.000 W 
DOCKED: ATOM      6  W   WAT X   6       1.574 -12.881   3.700 -0.18 -0.00    +0.000 W 
DOCKED: ATOM      7  W   WAT X   7       2.056 -15.572   2.663 -0.40 -0.00    +0.000 W 
DOCKED: 
DOCKED: ENDROOT
DOCKED: TORSDOF 4
DOCKED: TER
DOCKED: ENDMDL
________________________________________________________________________________


	BEGINNING GENETIC ALGORITHM DOCKING 6 of 50
Run: 6 Seed: 89197228 497608140 [ Run 6 of 50 GA/GALS ]
Beginning GENETIC ALGORITHM (GA), with a maximum of 2500000 energy evaluations.

Final-Value: -7.505


	FINAL GENETIC ALGORITHM DOCKED STATE
	_______________________________________________


Detailed state:  trans 2.457 -13.670 1.534 quatxyzw -0.001210 0.041225 0.854730 0.517431 center -11.629 17.709 8.920 ntor 0
State:	  2.457 -13.670   1.534  -0.001  0.048  0.999 117.680  

DOCKED: MODEL        6
DOCKED: USER    Run = 6
DOCKED: USER    DPF = C:/Users/seoly/Documents/autodocktools/hydrated_docking/top1/top1dC_dxd_t4_mg2.dpf
DOCKED: USER  
DOCKED: USER    Estimated Free Energy of Binding    =   -6.41 kcal/mol  [=(1)+(2)+(3)-(4)]
DOCKED: USER    Estimated Inhibition Constant, Ki   =   20.11 uM (micromolar)  [Temperature = 298.15 K]
DOCKED: USER    
DOCKED: USER    (1) Final Intermolecular Energy     =   -7.50 kcal/mol
DOCKED: USER        vdW + Hbond + desolv Energy     =   +0.03 kcal/mol
DOCKED: USER        Electrostatic Energy            =   -7.53 kcal/mol
DOCKED: USER    (2) Final Total Internal Energy     =   +0.00 kcal/mol
DOCKED: USER    (3) Torsional Free Energy           =   +1.10 kcal/mol
DOCKED: USER    (4) Unbound System's Energy  [=(2)] =   +0.00 kcal/mol
DOCKED: USER    
DOCKED: USER    
DOCKED: USER    NEWDPF move IDNZ_mg_t3_t4.pdbqt
DOCKED: USER    NEWDPF about -11.629000 17.709000 8.920000
DOCKED: USER    NEWDPF tran0 2.457373 -13.670086 1.533504
DOCKED: USER    NEWDPF quaternion0 -0.001210 0.041225 0.854730 0.517431
DOCKED: USER    NEWDPF axisangle0 -0.001414 0.048175 0.998838 117.679819
DOCKED: USER    NEWDPF quat0 -0.001414 0.048175 0.998838 117.679819
DOCKED: USER  keepresnum = 1 
DOCKED: USER  
DOCKED: REMARK  4 active torsions:
DOCKED: REMARK  status: ('A' for Active; 'I' for Inactive)
DOCKED: REMARK       A    between atoms: MG_1  and  MG_1 
DOCKED: REMARK       A    between atoms: W_3  and  W_6 
DOCKED: REMARK       A    between atoms: W_3  and  W_7 
DOCKED: REMARK       A    between atoms: W_6  and  W_7 
DOCKED: USER                              x       y       z     vdW  Elec       q    Type
DOCKED: USER                           _______ _______ _______ _____ _____    ______ ____
DOCKED: ROOT
DOCKED: ATOM      1 MG   MG  A   1       2.424 -13.669   1.541 +1.33 -7.53    +2.000 Mg
DOCKED: ATOM      2  W   WAT X   2       2.353 -11.766   0.745 -0.30 -0.00    +0.000 W 
DOCKED: ATOM      3  W   WAT X   3       2.536 -15.559   2.379 -0.27 -0.00    +0.000 W 
DOCKED: ATOM      4  W   WAT X   4       4.478 -13.523   1.751 -0.03 -0.00    +0.000 W 
DOCKED: ATOM      5  W   WAT X   5       2.761 -14.453  -0.335 -0.10 -0.00    +0.000 W 
DOCKED: ATOM      6  W   WAT X   6       0.397 -13.900   1.274 -0.31 -0.00    +0.000 W 
DOCKED: ATOM      7  W   WAT X   7       2.114 -12.858   3.398 -0.28 -0.00    +0.000 W 
DOCKED: 
DOCKED: ENDROOT
DOCKED: TORSDOF 4
DOCKED: TER
DOCKED: ENDMDL
________________________________________________________________________________


	BEGINNING GENETIC ALGORITHM DOCKING 7 of 50
Run: 7 Seed: 198234866 619474156 [ Run 7 of 50 GA/GALS ]
Beginning GENETIC ALGORITHM (GA), with a maximum of 2500000 energy evaluations.

Final-Value: -7.141


	FINAL GENETIC ALGORITHM DOCKED STATE
	_______________________________________________


Detailed state:  trans -2.681 -13.315 -1.105 quatxyzw 0.828684 -0.079851 -0.001274 0.553991 center -11.629 17.709 8.920 ntor 0
State:	 -2.681 -13.315  -1.105   0.995 -0.096 -0.002 112.718  

DOCKED: MODEL        7
DOCKED: USER    Run = 7
DOCKED: USER    DPF = C:/Users/seoly/Documents/autodocktools/hydrated_docking/top1/top1dC_dxd_t4_mg2.dpf
DOCKED: USER  
DOCKED: USER    Estimated Free Energy of Binding    =   -6.04 kcal/mol  [=(1)+(2)+(3)-(4)]
DOCKED: USER    Estimated Inhibition Constant, Ki   =   37.17 uM (micromolar)  [Temperature = 298.15 K]
DOCKED: USER    
DOCKED: USER    (1) Final Intermolecular Energy     =   -7.14 kcal/mol
DOCKED: USER        vdW + Hbond + desolv Energy     =   -0.02 kcal/mol
DOCKED: USER        Electrostatic Energy            =   -7.12 kcal/mol
DOCKED: USER    (2) Final Total Internal Energy     =   +0.00 kcal/mol
DOCKED: USER    (3) Torsional Free Energy           =   +1.10 kcal/mol
DOCKED: USER    (4) Unbound System's Energy  [=(2)] =   +0.00 kcal/mol
DOCKED: USER    
DOCKED: USER    
DOCKED: USER    NEWDPF move IDNZ_mg_t3_t4.pdbqt
DOCKED: USER    NEWDPF about -11.629000 17.709000 8.920000
DOCKED: USER    NEWDPF tran0 -2.680797 -13.314788 -1.105334
DOCKED: USER    NEWDPF quaternion0 0.828684 -0.079851 -0.001274 0.553991
DOCKED: USER    NEWDPF axisangle0 0.995388 -0.095915 -0.001530 112.717555
DOCKED: USER    NEWDPF quat0 0.995388 -0.095915 -0.001530 112.717555
DOCKED: USER  keepresnum = 1 
DOCKED: USER  
DOCKED: REMARK  4 active torsions:
DOCKED: REMARK  status: ('A' for Active; 'I' for Inactive)
DOCKED: REMARK       A    between atoms: MG_1  and  MG_1 
DOCKED: REMARK       A    between atoms: W_3  and  W_6 
DOCKED: REMARK       A    between atoms: W_3  and  W_7 
DOCKED: REMARK       A    between atoms: W_6  and  W_7 
DOCKED: USER                              x       y       z     vdW  Elec       q    Type
DOCKED: USER                           _______ _______ _______ _____ _____    ______ ____
DOCKED: ROOT
DOCKED: ATOM      1 MG   MG  A   1      -2.661 -13.298  -1.084 +1.71 -7.12    +2.000 Mg
DOCKED: ATOM      2  W   WAT X   2      -4.246 -13.309   0.239 -0.21 -0.00    +0.000 W 
DOCKED: ATOM      3  W   WAT X   3      -1.106 -13.257  -2.449 -0.44 -0.00    +0.000 W 
DOCKED: ATOM      4  W   WAT X   4      -3.948 -13.698  -2.655 -0.20 -0.00    +0.000 W 
DOCKED: ATOM      5  W   WAT X   5      -2.444 -15.335  -0.858 -0.20 -0.00    +0.000 W 
DOCKED: ATOM      6  W   WAT X   6      -1.329 -12.985   0.453 -0.15 -0.00    +0.000 W 
DOCKED: ATOM      7  W   WAT X   7      -2.918 -11.276  -1.308 -0.53 -0.00    +0.000 W 
DOCKED: 
DOCKED: ENDROOT
DOCKED: TORSDOF 4
DOCKED: TER
DOCKED: ENDMDL
________________________________________________________________________________


	BEGINNING GENETIC ALGORITHM DOCKING 8 of 50
Run: 8 Seed: 250955366 1254812486 [ Run 8 of 50 GA/GALS ]
Beginning GENETIC ALGORITHM (GA), with a maximum of 2500000 energy evaluations.

Final-Value: -6.774


	FINAL GENETIC ALGORITHM DOCKED STATE
	_______________________________________________


Detailed state:  trans 1.344 -14.456 2.669 quatxyzw -0.974607 -0.119488 0.146502 -0.120003 center -11.629 17.709 8.920 ntor 0
State:	  1.344 -14.456   2.669  -0.982 -0.120  0.148 -166.215  

DOCKED: MODEL        8
DOCKED: USER    Run = 8
DOCKED: USER    DPF = C:/Users/seoly/Documents/autodocktools/hydrated_docking/top1/top1dC_dxd_t4_mg2.dpf
DOCKED: USER  
DOCKED: USER    Estimated Free Energy of Binding    =   -5.68 kcal/mol  [=(1)+(2)+(3)-(4)]
DOCKED: USER    Estimated Inhibition Constant, Ki   =   69.07 uM (micromolar)  [Temperature = 298.15 K]
DOCKED: USER    
DOCKED: USER    (1) Final Intermolecular Energy     =   -6.77 kcal/mol
DOCKED: USER        vdW + Hbond + desolv Energy     =   +0.14 kcal/mol
DOCKED: USER        Electrostatic Energy            =   -6.91 kcal/mol
DOCKED: USER    (2) Final Total Internal Energy     =   +0.00 kcal/mol
DOCKED: USER    (3) Torsional Free Energy           =   +1.10 kcal/mol
DOCKED: USER    (4) Unbound System's Energy  [=(2)] =   +0.00 kcal/mol
DOCKED: USER    
DOCKED: USER    
DOCKED: USER    NEWDPF move IDNZ_mg_t3_t4.pdbqt
DOCKED: USER    NEWDPF about -11.629000 17.709000 8.920000
DOCKED: USER    NEWDPF tran0 1.344400 -14.455943 2.668673
DOCKED: USER    NEWDPF quaternion0 -0.974607 -0.119488 0.146502 -0.120003
DOCKED: USER    NEWDPF axisangle0 -0.981701 -0.120358 0.147569 -166.215480
DOCKED: USER    NEWDPF quat0 -0.981701 -0.120358 0.147569 -166.215480
DOCKED: USER  keepresnum = 1 
DOCKED: USER  
DOCKED: REMARK  4 active torsions:
DOCKED: REMARK  status: ('A' for Active; 'I' for Inactive)
DOCKED: REMARK       A    between atoms: MG_1  and  MG_1 
DOCKED: REMARK       A    between atoms: W_3  and  W_6 
DOCKED: REMARK       A    between atoms: W_3  and  W_7 
DOCKED: REMARK       A    between atoms: W_6  and  W_7 
DOCKED: USER                              x       y       z     vdW  Elec       q    Type
DOCKED: USER                           _______ _______ _______ _____ _____    ______ ____
DOCKED: ROOT
DOCKED: ATOM      1 MG   MG  A   1       1.350 -14.423   2.664 +1.67 -6.91    +2.000 Mg
DOCKED: ATOM      2  W   WAT X   2      -0.204 -14.064   3.976 -0.04 -0.00    +0.000 W 
DOCKED: ATOM      3  W   WAT X   3       2.870 -14.811   1.314 -0.10 -0.00    +0.000 W 
DOCKED: ATOM      4  W   WAT X   4       0.660 -16.348   2.347 -0.55 -0.00    +0.000 W 
DOCKED: ATOM      5  W   WAT X   5       2.491 -15.180   4.205 -0.08 -0.00    +0.000 W 
DOCKED: ATOM      6  W   WAT X   6       2.126 -12.548   3.009 -0.38 -0.00    +0.000 W 
DOCKED: ATOM      7  W   WAT X   7       0.182 -13.689   1.147 -0.38 -0.00    +0.000 W 
DOCKED: 
DOCKED: ENDROOT
DOCKED: TORSDOF 4
DOCKED: TER
DOCKED: ENDMDL
________________________________________________________________________________


	BEGINNING GENETIC ALGORITHM DOCKING 9 of 50
Run: 9 Seed: 2014792199 646010624 [ Run 9 of 50 GA/GALS ]
Beginning GENETIC ALGORITHM (GA), with a maximum of 2500000 energy evaluations.

Final-Value: -7.480


	FINAL GENETIC ALGORITHM DOCKED STATE
	_______________________________________________


Detailed state:  trans 1.964 -13.639 1.907 quatxyzw 0.258138 -0.933951 0.245964 0.024531 center -11.629 17.709 8.920 ntor 0
State:	  1.964 -13.639   1.907   0.258 -0.934  0.246 177.189  

DOCKED: MODEL        9
DOCKED: USER    Run = 9
DOCKED: USER    DPF = C:/Users/seoly/Documents/autodocktools/hydrated_docking/top1/top1dC_dxd_t4_mg2.dpf
DOCKED: USER  
DOCKED: USER    Estimated Free Energy of Binding    =   -6.38 kcal/mol  [=(1)+(2)+(3)-(4)]
DOCKED: USER    Estimated Inhibition Constant, Ki   =   20.97 uM (micromolar)  [Temperature = 298.15 K]
DOCKED: USER    
DOCKED: USER    (1) Final Intermolecular Energy     =   -7.48 kcal/mol
DOCKED: USER        vdW + Hbond + desolv Energy     =   +0.10 kcal/mol
DOCKED: USER        Electrostatic Energy            =   -7.58 kcal/mol
DOCKED: USER    (2) Final Total Internal Energy     =   +0.00 kcal/mol
DOCKED: USER    (3) Torsional Free Energy           =   +1.10 kcal/mol
DOCKED: USER    (4) Unbound System's Energy  [=(2)] =   +0.00 kcal/mol
DOCKED: USER    
DOCKED: USER    
DOCKED: USER    NEWDPF move IDNZ_mg_t3_t4.pdbqt
DOCKED: USER    NEWDPF about -11.629000 17.709000 8.920000
DOCKED: USER    NEWDPF tran0 1.963592 -13.639367 1.906547
DOCKED: USER    NEWDPF quaternion0 0.258138 -0.933951 0.245964 0.024531
DOCKED: USER    NEWDPF axisangle0 0.258216 -0.934232 0.246038 177.188623
DOCKED: USER    NEWDPF quat0 0.258216 -0.934232 0.246038 177.188623
DOCKED: USER  keepresnum = 1 
DOCKED: USER  
DOCKED: REMARK  4 active torsions:
DOCKED: REMARK  status: ('A' for Active; 'I' for Inactive)
DOCKED: REMARK       A    between atoms: MG_1  and  MG_1 
DOCKED: REMARK       A    between atoms: W_3  and  W_6 
DOCKED: REMARK       A    between atoms: W_3  and  W_7 
DOCKED: REMARK       A    between atoms: W_6  and  W_7 
DOCKED: USER                              x       y       z     vdW  Elec       q    Type
DOCKED: USER                           _______ _______ _______ _____ _____    ______ ____
DOCKED: ROOT
DOCKED: ATOM      1 MG   MG  A   1       1.966 -13.672   1.914 +1.43 -7.58    +2.000 Mg
DOCKED: ATOM      2  W   WAT X   2       3.778 -13.291   2.826 -0.04 -0.00    +0.000 W 
DOCKED: ATOM      3  W   WAT X   3       0.171 -14.034   0.948 -0.34 -0.00    +0.000 W 
DOCKED: ATOM      4  W   WAT X   4       2.089 -11.883   0.881 -0.31 -0.00    +0.000 W 
DOCKED: ATOM      5  W   WAT X   5       0.985 -12.642   3.405 -0.13 -0.00    +0.000 W 
DOCKED: ATOM      6  W   WAT X   6       1.752 -15.420   2.979 -0.40 -0.00    +0.000 W 
DOCKED: ATOM      7  W   WAT X   7       2.971 -14.669   0.430 -0.12 -0.00    +0.000 W 
DOCKED: 
DOCKED: ENDROOT
DOCKED: TORSDOF 4
DOCKED: TER
DOCKED: ENDMDL
________________________________________________________________________________


	BEGINNING GENETIC ALGORITHM DOCKING 10 of 50
Run: 10 Seed: 140303767 29604378 [ Run 10 of 50 GA/GALS ]
Beginning GENETIC ALGORITHM (GA), with a maximum of 2500000 energy evaluations.

Final-Value: -7.588


	FINAL GENETIC ALGORITHM DOCKED STATE
	_______________________________________________


Detailed state:  trans 2.434 -13.697 1.521 quatxyzw -0.812292 -0.228765 -0.321168 -0.429767 center -11.629 17.709 8.920 ntor 0
State:	  2.434 -13.697   1.521  -0.900 -0.253 -0.356 -129.094  

DOCKED: MODEL       10
DOCKED: USER    Run = 10
DOCKED: USER    DPF = C:/Users/seoly/Documents/autodocktools/hydrated_docking/top1/top1dC_dxd_t4_mg2.dpf
DOCKED: USER  
DOCKED: USER    Estimated Free Energy of Binding    =   -6.49 kcal/mol  [=(1)+(2)+(3)-(4)]
DOCKED: USER    Estimated Inhibition Constant, Ki   =   17.46 uM (micromolar)  [Temperature = 298.15 K]
DOCKED: USER    
DOCKED: USER    (1) Final Intermolecular Energy     =   -7.59 kcal/mol
DOCKED: USER        vdW + Hbond + desolv Energy     =   -0.07 kcal/mol
DOCKED: USER        Electrostatic Energy            =   -7.52 kcal/mol
DOCKED: USER    (2) Final Total Internal Energy     =   +0.00 kcal/mol
DOCKED: USER    (3) Torsional Free Energy           =   +1.10 kcal/mol
DOCKED: USER    (4) Unbound System's Energy  [=(2)] =   +0.00 kcal/mol
DOCKED: USER    
DOCKED: USER    
DOCKED: USER    NEWDPF move IDNZ_mg_t3_t4.pdbqt
DOCKED: USER    NEWDPF about -11.629000 17.709000 8.920000
DOCKED: USER    NEWDPF tran0 2.433521 -13.696873 1.520580
DOCKED: USER    NEWDPF quaternion0 -0.812292 -0.228765 -0.321168 -0.429767
DOCKED: USER    NEWDPF axisangle0 -0.899608 -0.253356 -0.355692 -129.094473
DOCKED: USER    NEWDPF quat0 -0.899608 -0.253356 -0.355692 -129.094473
DOCKED: USER  keepresnum = 1 
DOCKED: USER  
DOCKED: REMARK  4 active torsions:
DOCKED: REMARK  status: ('A' for Active; 'I' for Inactive)
DOCKED: REMARK       A    between atoms: MG_1  and  MG_1 
DOCKED: REMARK       A    between atoms: W_3  and  W_6 
DOCKED: REMARK       A    between atoms: W_3  and  W_7 
DOCKED: REMARK       A    between atoms: W_6  and  W_7 
DOCKED: USER                              x       y       z     vdW  Elec       q    Type
DOCKED: USER                           _______ _______ _______ _____ _____    ______ ____
DOCKED: ROOT
DOCKED: ATOM      1 MG   MG  A   1       2.428 -13.673   1.544 +1.31 -7.52    +2.000 Mg
DOCKED: ATOM      2  W   WAT X   2       0.408 -13.865   1.164 -0.31 -0.00    +0.000 W 
DOCKED: ATOM      3  W   WAT X   3       4.462 -13.465   1.867 -0.03 -0.00    +0.000 W 
DOCKED: ATOM      4  W   WAT X   4       2.871 -14.595  -0.255 -0.15 -0.00    +0.000 W 
DOCKED: ATOM      5  W   WAT X   5       2.455 -15.543   2.408 -0.29 -0.00    +0.000 W 
DOCKED: ATOM      6  W   WAT X   6       2.043 -12.828   3.380 -0.30 -0.00    +0.000 W 
DOCKED: ATOM      7  W   WAT X   7       2.376 -11.826   0.655 -0.30 -0.00    +0.000 W 
DOCKED: 
DOCKED: ENDROOT
DOCKED: TORSDOF 4
DOCKED: TER
DOCKED: ENDMDL
________________________________________________________________________________


	BEGINNING GENETIC ALGORITHM DOCKING 11 of 50
Run: 11 Seed: 1297185007 2133643659 [ Run 11 of 50 GA/GALS ]
Beginning GENETIC ALGORITHM (GA), with a maximum of 2500000 energy evaluations.

Final-Value: -7.573


	FINAL GENETIC ALGORITHM DOCKED STATE
	_______________________________________________


Detailed state:  trans 2.420 -13.702 1.549 quatxyzw -0.431930 -0.262588 -0.767252 0.394725 center -11.629 17.709 8.920 ntor 0
State:	  2.420 -13.702   1.549  -0.470 -0.286 -0.835 133.502  

DOCKED: MODEL       11
DOCKED: USER    Run = 11
DOCKED: USER    DPF = C:/Users/seoly/Documents/autodocktools/hydrated_docking/top1/top1dC_dxd_t4_mg2.dpf
DOCKED: USER  
DOCKED: USER    Estimated Free Energy of Binding    =   -6.48 kcal/mol  [=(1)+(2)+(3)-(4)]
DOCKED: USER    Estimated Inhibition Constant, Ki   =   17.93 uM (micromolar)  [Temperature = 298.15 K]
DOCKED: USER    
DOCKED: USER    (1) Final Intermolecular Energy     =   -7.57 kcal/mol
DOCKED: USER        vdW + Hbond + desolv Energy     =   -0.06 kcal/mol
DOCKED: USER        Electrostatic Energy            =   -7.51 kcal/mol
DOCKED: USER    (2) Final Total Internal Energy     =   +0.00 kcal/mol
DOCKED: USER    (3) Torsional Free Energy           =   +1.10 kcal/mol
DOCKED: USER    (4) Unbound System's Energy  [=(2)] =   +0.00 kcal/mol
DOCKED: USER    
DOCKED: USER    
DOCKED: USER    NEWDPF move IDNZ_mg_t3_t4.pdbqt
DOCKED: USER    NEWDPF about -11.629000 17.709000 8.920000
DOCKED: USER    NEWDPF tran0 2.419757 -13.701749 1.549252
DOCKED: USER    NEWDPF quaternion0 -0.431930 -0.262588 -0.767252 0.394725
DOCKED: USER    NEWDPF axisangle0 -0.470103 -0.285795 -0.835059 133.502320
DOCKED: USER    NEWDPF quat0 -0.470103 -0.285795 -0.835059 133.502320
DOCKED: USER  keepresnum = 1 
DOCKED: USER  
DOCKED: REMARK  4 active torsions:
DOCKED: REMARK  status: ('A' for Active; 'I' for Inactive)
DOCKED: REMARK       A    between atoms: MG_1  and  MG_1 
DOCKED: REMARK       A    between atoms: W_3  and  W_6 
DOCKED: REMARK       A    between atoms: W_3  and  W_7 
DOCKED: REMARK       A    between atoms: W_6  and  W_7 
DOCKED: USER                              x       y       z     vdW  Elec       q    Type
DOCKED: USER                           _______ _______ _______ _____ _____    ______ ____
DOCKED: ROOT
DOCKED: ATOM      1 MG   MG  A   1       2.434 -13.673   1.539 +1.30 -7.51    +2.000 Mg
DOCKED: ATOM      2  W   WAT X   2       2.770 -14.565  -0.292 -0.09 -0.00    +0.000 W 
DOCKED: ATOM      3  W   WAT X   3       2.130 -12.819   3.400 -0.28 -0.00    +0.000 W 
DOCKED: ATOM      4  W   WAT X   4       2.216 -15.531   2.424 -0.29 -0.00    +0.000 W 
DOCKED: ATOM      5  W   WAT X   5       0.402 -13.698   1.191 -0.39 -0.00    +0.000 W 
DOCKED: ATOM      6  W   WAT X   6       2.556 -11.801   0.693 -0.27 -0.00    +0.000 W 
DOCKED: ATOM      7  W   WAT X   7       4.457 -13.685   1.868 -0.03 -0.00    +0.000 W 
DOCKED: 
DOCKED: ENDROOT
DOCKED: TORSDOF 4
DOCKED: TER
DOCKED: ENDMDL
________________________________________________________________________________


	BEGINNING GENETIC ALGORITHM DOCKING 12 of 50
Run: 12 Seed: 109656409 1029550830 [ Run 12 of 50 GA/GALS ]
Beginning GENETIC ALGORITHM (GA), with a maximum of 2500000 energy evaluations.

Final-Value: -7.553


	FINAL GENETIC ALGORITHM DOCKED STATE
	_______________________________________________


Detailed state:  trans 2.459 -13.679 1.547 quatxyzw 0.315744 0.659573 0.627510 0.267397 center -11.629 17.709 8.920 ntor 0
State:	  2.459 -13.679   1.547   0.328  0.684  0.651 148.981  

DOCKED: MODEL       12
DOCKED: USER    Run = 12
DOCKED: USER    DPF = C:/Users/seoly/Documents/autodocktools/hydrated_docking/top1/top1dC_dxd_t4_mg2.dpf
DOCKED: USER  
DOCKED: USER    Estimated Free Energy of Binding    =   -6.46 kcal/mol  [=(1)+(2)+(3)-(4)]
DOCKED: USER    Estimated Inhibition Constant, Ki   =   18.54 uM (micromolar)  [Temperature = 298.15 K]
DOCKED: USER    
DOCKED: USER    (1) Final Intermolecular Energy     =   -7.55 kcal/mol
DOCKED: USER        vdW + Hbond + desolv Energy     =   -0.03 kcal/mol
DOCKED: USER        Electrostatic Energy            =   -7.53 kcal/mol
DOCKED: USER    (2) Final Total Internal Energy     =   +0.00 kcal/mol
DOCKED: USER    (3) Torsional Free Energy           =   +1.10 kcal/mol
DOCKED: USER    (4) Unbound System's Energy  [=(2)] =   +0.00 kcal/mol
DOCKED: USER    
DOCKED: USER    
DOCKED: USER    NEWDPF move IDNZ_mg_t3_t4.pdbqt
DOCKED: USER    NEWDPF about -11.629000 17.709000 8.920000
DOCKED: USER    NEWDPF tran0 2.459235 -13.679258 1.547160
DOCKED: USER    NEWDPF quaternion0 0.315744 0.659573 0.627510 0.267397
DOCKED: USER    NEWDPF axisangle0 0.327676 0.684498 0.651223 148.981175
DOCKED: USER    NEWDPF quat0 0.327676 0.684498 0.651223 148.981175
DOCKED: USER  keepresnum = 1 
DOCKED: USER  
DOCKED: REMARK  4 active torsions:
DOCKED: REMARK  status: ('A' for Active; 'I' for Inactive)
DOCKED: REMARK       A    between atoms: MG_1  and  MG_1 
DOCKED: REMARK       A    between atoms: W_3  and  W_6 
DOCKED: REMARK       A    between atoms: W_3  and  W_7 
DOCKED: REMARK       A    between atoms: W_6  and  W_7 
DOCKED: USER                              x       y       z     vdW  Elec       q    Type
DOCKED: USER                           _______ _______ _______ _____ _____    ______ ____
DOCKED: ROOT
DOCKED: ATOM      1 MG   MG  A   1       2.428 -13.669   1.539 +1.31 -7.53    +2.000 Mg
DOCKED: ATOM      2  W   WAT X   2       2.755 -14.474  -0.334 -0.09 -0.00    +0.000 W 
DOCKED: ATOM      3  W   WAT X   3       2.145 -12.825   3.408 -0.27 -0.00    +0.000 W 
DOCKED: ATOM      4  W   WAT X   4       4.467 -13.606   1.887 -0.03 -0.00    +0.000 W 
DOCKED: ATOM      5  W   WAT X   5       2.435 -15.558   2.365 -0.29 -0.00    +0.000 W 
DOCKED: ATOM      6  W   WAT X   6       0.390 -13.790   1.278 -0.35 -0.00    +0.000 W 
DOCKED: ATOM      7  W   WAT X   7       2.452 -11.802   0.693 -0.29 -0.00    +0.000 W 
DOCKED: 
DOCKED: ENDROOT
DOCKED: TORSDOF 4
DOCKED: TER
DOCKED: ENDMDL
________________________________________________________________________________


	BEGINNING GENETIC ALGORITHM DOCKING 13 of 50
Run: 13 Seed: 1681777481 2043967795 [ Run 13 of 50 GA/GALS ]
Beginning GENETIC ALGORITHM (GA), with a maximum of 2500000 energy evaluations.

Final-Value: -7.512


	FINAL GENETIC ALGORITHM DOCKED STATE
	_______________________________________________


Detailed state:  trans 2.458 -13.668 1.625 quatxyzw 0.473653 0.864990 0.018462 -0.164636 center -11.629 17.709 8.920 ntor 0
State:	  2.458 -13.668   1.625   0.480  0.877  0.019 -161.048  

DOCKED: MODEL       13
DOCKED: USER    Run = 13
DOCKED: USER    DPF = C:/Users/seoly/Documents/autodocktools/hydrated_docking/top1/top1dC_dxd_t4_mg2.dpf
DOCKED: USER  
DOCKED: USER    Estimated Free Energy of Binding    =   -6.41 kcal/mol  [=(1)+(2)+(3)-(4)]
DOCKED: USER    Estimated Inhibition Constant, Ki   =   19.86 uM (micromolar)  [Temperature = 298.15 K]
DOCKED: USER    
DOCKED: USER    (1) Final Intermolecular Energy     =   -7.51 kcal/mol
DOCKED: USER        vdW + Hbond + desolv Energy     =   -0.22 kcal/mol
DOCKED: USER        Electrostatic Energy            =   -7.29 kcal/mol
DOCKED: USER    (2) Final Total Internal Energy     =   +0.00 kcal/mol
DOCKED: USER    (3) Torsional Free Energy           =   +1.10 kcal/mol
DOCKED: USER    (4) Unbound System's Energy  [=(2)] =   +0.00 kcal/mol
DOCKED: USER    
DOCKED: USER    
DOCKED: USER    NEWDPF move IDNZ_mg_t3_t4.pdbqt
DOCKED: USER    NEWDPF about -11.629000 17.709000 8.920000
DOCKED: USER    NEWDPF tran0 2.458010 -13.668218 1.625231
DOCKED: USER    NEWDPF quaternion0 0.473653 0.864990 0.018462 -0.164636
DOCKED: USER    NEWDPF axisangle0 0.480205 0.876956 0.018717 -161.047844
DOCKED: USER    NEWDPF quat0 0.480205 0.876956 0.018717 -161.047844
DOCKED: USER  keepresnum = 1 
DOCKED: USER  
DOCKED: REMARK  4 active torsions:
DOCKED: REMARK  status: ('A' for Active; 'I' for Inactive)
DOCKED: REMARK       A    between atoms: MG_1  and  MG_1 
DOCKED: REMARK       A    between atoms: W_3  and  W_6 
DOCKED: REMARK       A    between atoms: W_3  and  W_7 
DOCKED: REMARK       A    between atoms: W_6  and  W_7 
DOCKED: USER                              x       y       z     vdW  Elec       q    Type
DOCKED: USER                           _______ _______ _______ _____ _____    ______ ____
DOCKED: ROOT
DOCKED: ATOM      1 MG   MG  A   1       2.430 -13.673   1.607 +1.19 -7.29    +2.000 Mg
DOCKED: ATOM      2  W   WAT X   2       2.256 -15.530   2.492 -0.30 -0.00    +0.000 W 
DOCKED: ATOM      3  W   WAT X   3       2.657 -11.827   0.698 -0.26 -0.00    +0.000 W 
DOCKED: ATOM      4  W   WAT X   4       4.437 -13.605   2.105 -0.03 -0.00    +0.000 W 
DOCKED: ATOM      5  W   WAT X   5       2.041 -12.763   3.415 -0.29 -0.00    +0.000 W 
DOCKED: ATOM      6  W   WAT X   6       0.420 -13.652   1.164 -0.39 -0.00    +0.000 W 
DOCKED: ATOM      7  W   WAT X   7       2.839 -14.606  -0.172 -0.14 -0.00    +0.000 W 
DOCKED: 
DOCKED: ENDROOT
DOCKED: TORSDOF 4
DOCKED: TER
DOCKED: ENDMDL
________________________________________________________________________________


	BEGINNING GENETIC ALGORITHM DOCKING 14 of 50
Run: 14 Seed: 1858668178 698519393 [ Run 14 of 50 GA/GALS ]
Beginning GENETIC ALGORITHM (GA), with a maximum of 2500000 energy evaluations.

Final-Value: -7.510


	FINAL GENETIC ALGORITHM DOCKED STATE
	_______________________________________________


Detailed state:  trans 1.958 -13.647 1.932 quatxyzw 0.394672 0.071839 0.009818 -0.915957 center -11.629 17.709 8.920 ntor 0
State:	  1.958 -13.647   1.932   0.984  0.179  0.024 -47.316  

DOCKED: MODEL       14
DOCKED: USER    Run = 14
DOCKED: USER    DPF = C:/Users/seoly/Documents/autodocktools/hydrated_docking/top1/top1dC_dxd_t4_mg2.dpf
DOCKED: USER  
DOCKED: USER    Estimated Free Energy of Binding    =   -6.41 kcal/mol  [=(1)+(2)+(3)-(4)]
DOCKED: USER    Estimated Inhibition Constant, Ki   =   19.94 uM (micromolar)  [Temperature = 298.15 K]
DOCKED: USER    
DOCKED: USER    (1) Final Intermolecular Energy     =   -7.51 kcal/mol
DOCKED: USER        vdW + Hbond + desolv Energy     =   +0.05 kcal/mol
DOCKED: USER        Electrostatic Energy            =   -7.56 kcal/mol
DOCKED: USER    (2) Final Total Internal Energy     =   +0.00 kcal/mol
DOCKED: USER    (3) Torsional Free Energy           =   +1.10 kcal/mol
DOCKED: USER    (4) Unbound System's Energy  [=(2)] =   +0.00 kcal/mol
DOCKED: USER    
DOCKED: USER    
DOCKED: USER    NEWDPF move IDNZ_mg_t3_t4.pdbqt
DOCKED: USER    NEWDPF about -11.629000 17.709000 8.920000
DOCKED: USER    NEWDPF tran0 1.958412 -13.647440 1.931787
DOCKED: USER    NEWDPF quaternion0 0.394672 0.071839 0.009818 -0.915957
DOCKED: USER    NEWDPF axisangle0 0.983540 0.179025 0.024466 -47.316030
DOCKED: USER    NEWDPF quat0 0.983540 0.179025 0.024466 -47.316030
DOCKED: USER  keepresnum = 1 
DOCKED: USER  
DOCKED: REMARK  4 active torsions:
DOCKED: REMARK  status: ('A' for Active; 'I' for Inactive)
DOCKED: REMARK       A    between atoms: MG_1  and  MG_1 
DOCKED: REMARK       A    between atoms: W_3  and  W_6 
DOCKED: REMARK       A    between atoms: W_3  and  W_7 
DOCKED: REMARK       A    between atoms: W_6  and  W_7 
DOCKED: USER                              x       y       z     vdW  Elec       q    Type
DOCKED: USER                           _______ _______ _______ _____ _____    ______ ____
DOCKED: ROOT
DOCKED: ATOM      1 MG   MG  A   1       1.973 -13.673   1.915 +1.41 -7.56    +2.000 Mg
DOCKED: ATOM      2  W   WAT X   2       0.178 -14.011   0.954 -0.34 -0.00    +0.000 W 
DOCKED: ATOM      3  W   WAT X   3       3.747 -13.345   2.930 -0.03 -0.00    +0.000 W 
DOCKED: ATOM      4  W   WAT X   4       0.996 -12.631   3.413 -0.14 -0.00    +0.000 W 
DOCKED: ATOM      5  W   WAT X   5       2.180 -11.878   0.923 -0.31 -0.00    +0.000 W 
DOCKED: ATOM      6  W   WAT X   6       3.004 -14.624   0.409 -0.12 -0.00    +0.000 W 
DOCKED: ATOM      7  W   WAT X   7       1.728 -15.451   2.906 -0.42 -0.00    +0.000 W 
DOCKED: 
DOCKED: ENDROOT
DOCKED: TORSDOF 4
DOCKED: TER
DOCKED: ENDMDL
________________________________________________________________________________


	BEGINNING GENETIC ALGORITHM DOCKING 15 of 50
Run: 15 Seed: 895385476 1035024198 [ Run 15 of 50 GA/GALS ]
Beginning GENETIC ALGORITHM (GA), with a maximum of 2500000 energy evaluations.

Final-Value: -7.616


	FINAL GENETIC ALGORITHM DOCKED STATE
	_______________________________________________


Detailed state:  trans 2.460 -13.669 1.566 quatxyzw -0.468000 -0.873171 -0.045503 0.128366 center -11.629 17.709 8.920 ntor 0
State:	  2.460 -13.669   1.566  -0.472 -0.880 -0.046 165.250  

DOCKED: MODEL       15
DOCKED: USER    Run = 15
DOCKED: USER    DPF = C:/Users/seoly/Documents/autodocktools/hydrated_docking/top1/top1dC_dxd_t4_mg2.dpf
DOCKED: USER  
DOCKED: USER    Estimated Free Energy of Binding    =   -6.52 kcal/mol  [=(1)+(2)+(3)-(4)]
DOCKED: USER    Estimated Inhibition Constant, Ki   =   16.66 uM (micromolar)  [Temperature = 298.15 K]
DOCKED: USER    
DOCKED: USER    (1) Final Intermolecular Energy     =   -7.62 kcal/mol
DOCKED: USER        vdW + Hbond + desolv Energy     =   -0.12 kcal/mol
DOCKED: USER        Electrostatic Energy            =   -7.49 kcal/mol
DOCKED: USER    (2) Final Total Internal Energy     =   +0.00 kcal/mol
DOCKED: USER    (3) Torsional Free Energy           =   +1.10 kcal/mol
DOCKED: USER    (4) Unbound System's Energy  [=(2)] =   +0.00 kcal/mol
DOCKED: USER    
DOCKED: USER    
DOCKED: USER    NEWDPF move IDNZ_mg_t3_t4.pdbqt
DOCKED: USER    NEWDPF about -11.629000 17.709000 8.920000
DOCKED: USER    NEWDPF tran0 2.459753 -13.668848 1.565941
DOCKED: USER    NEWDPF quaternion0 -0.468000 -0.873171 -0.045503 0.128366
DOCKED: USER    NEWDPF axisangle0 -0.471904 -0.880455 -0.045883 165.249639
DOCKED: USER    NEWDPF quat0 -0.471904 -0.880455 -0.045883 165.249639
DOCKED: USER  keepresnum = 1 
DOCKED: USER  
DOCKED: REMARK  4 active torsions:
DOCKED: REMARK  status: ('A' for Active; 'I' for Inactive)
DOCKED: REMARK       A    between atoms: MG_1  and  MG_1 
DOCKED: REMARK       A    between atoms: W_3  and  W_6 
DOCKED: REMARK       A    between atoms: W_3  and  W_7 
DOCKED: REMARK       A    between atoms: W_6  and  W_7 
DOCKED: USER                              x       y       z     vdW  Elec       q    Type
DOCKED: USER                           _______ _______ _______ _____ _____    ______ ____
DOCKED: ROOT
DOCKED: ATOM      1 MG   MG  A   1       2.431 -13.673   1.549 +1.29 -7.49    +2.000 Mg
DOCKED: ATOM      2  W   WAT X   2       2.342 -15.598   2.289 -0.28 -0.00    +0.000 W 
DOCKED: ATOM      3  W   WAT X   3       2.572 -11.756   0.781 -0.28 -0.00    +0.000 W 
DOCKED: ATOM      4  W   WAT X   4       4.455 -13.585   1.973 -0.03 -0.00    +0.000 W 
DOCKED: ATOM      5  W   WAT X   5       2.093 -12.919   3.437 -0.27 -0.00    +0.000 W 
DOCKED: ATOM      6  W   WAT X   6       0.405 -13.676   1.186 -0.40 -0.00    +0.000 W 
DOCKED: ATOM      7  W   WAT X   7       2.792 -14.451  -0.313 -0.14 -0.00    +0.000 W 
DOCKED: 
DOCKED: ENDROOT
DOCKED: TORSDOF 4
DOCKED: TER
DOCKED: ENDMDL
________________________________________________________________________________


	BEGINNING GENETIC ALGORITHM DOCKING 16 of 50
Run: 16 Seed: 1385574644 184297563 [ Run 16 of 50 GA/GALS ]
Beginning GENETIC ALGORITHM (GA), with a maximum of 2500000 energy evaluations.

Final-Value: -6.806


	FINAL GENETIC ALGORITHM DOCKED STATE
	_______________________________________________


Detailed state:  trans 1.496 -14.454 2.673 quatxyzw 0.972008 0.066350 -0.207335 0.088377 center -11.629 17.709 8.920 ntor 0
State:	  1.496 -14.454   2.673   0.976  0.067 -0.208 169.859  

DOCKED: MODEL       16
DOCKED: USER    Run = 16
DOCKED: USER    DPF = C:/Users/seoly/Documents/autodocktools/hydrated_docking/top1/top1dC_dxd_t4_mg2.dpf
DOCKED: USER  
DOCKED: USER    Estimated Free Energy of Binding    =   -5.71 kcal/mol  [=(1)+(2)+(3)-(4)]
DOCKED: USER    Estimated Inhibition Constant, Ki   =   65.41 uM (micromolar)  [Temperature = 298.15 K]
DOCKED: USER    
DOCKED: USER    (1) Final Intermolecular Energy     =   -6.81 kcal/mol
DOCKED: USER        vdW + Hbond + desolv Energy     =   +0.27 kcal/mol
DOCKED: USER        Electrostatic Energy            =   -7.07 kcal/mol
DOCKED: USER    (2) Final Total Internal Energy     =   +0.00 kcal/mol
DOCKED: USER    (3) Torsional Free Energy           =   +1.10 kcal/mol
DOCKED: USER    (4) Unbound System's Energy  [=(2)] =   +0.00 kcal/mol
DOCKED: USER    
DOCKED: USER    
DOCKED: USER    NEWDPF move IDNZ_mg_t3_t4.pdbqt
DOCKED: USER    NEWDPF about -11.629000 17.709000 8.920000
DOCKED: USER    NEWDPF tran0 1.496107 -14.453812 2.672565
DOCKED: USER    NEWDPF quaternion0 0.972008 0.066350 -0.207335 0.088377
DOCKED: USER    NEWDPF axisangle0 0.975826 0.066611 -0.208150 169.859504
DOCKED: USER    NEWDPF quat0 0.975826 0.066611 -0.208150 169.859504
DOCKED: USER  keepresnum = 1 
DOCKED: USER  
DOCKED: REMARK  4 active torsions:
DOCKED: REMARK  status: ('A' for Active; 'I' for Inactive)
DOCKED: REMARK       A    between atoms: MG_1  and  MG_1 
DOCKED: REMARK       A    between atoms: W_3  and  W_6 
DOCKED: REMARK       A    between atoms: W_3  and  W_7 
DOCKED: REMARK       A    between atoms: W_6  and  W_7 
DOCKED: USER                              x       y       z     vdW  Elec       q    Type
DOCKED: USER                           _______ _______ _______ _____ _____    ______ ____
DOCKED: ROOT
DOCKED: ATOM      1 MG   MG  A   1       1.503 -14.422   2.664 +1.85 -7.07    +2.000 Mg
DOCKED: ATOM      2  W   WAT X   2       0.161 -13.822   4.113 -0.03 -0.00    +0.000 W 
DOCKED: ATOM      3  W   WAT X   3       2.806 -15.052   1.184 -0.09 -0.00    +0.000 W 
DOCKED: ATOM      4  W   WAT X   4       0.640 -16.302   2.618 -0.57 -0.00    +0.000 W 
DOCKED: ATOM      5  W   WAT X   5       2.773 -15.137   4.121 -0.07 -0.00    +0.000 W 
DOCKED: ATOM      6  W   WAT X   6       2.452 -12.597   2.732 -0.44 -0.00    +0.000 W 
DOCKED: ATOM      7  W   WAT X   7       0.208 -13.725   1.236 -0.38 -0.00    +0.000 W 
DOCKED: 
DOCKED: ENDROOT
DOCKED: TORSDOF 4
DOCKED: TER
DOCKED: ENDMDL
________________________________________________________________________________


	BEGINNING GENETIC ALGORITHM DOCKING 17 of 50
Run: 17 Seed: 610226824 955973871 [ Run 17 of 50 GA/GALS ]
Beginning GENETIC ALGORITHM (GA), with a maximum of 2500000 energy evaluations.

Final-Value: -6.938


	FINAL GENETIC ALGORITHM DOCKED STATE
	_______________________________________________


Detailed state:  trans 2.790 -14.078 1.576 quatxyzw 0.546030 0.163263 0.756431 -0.320949 center -11.629 17.709 8.920 ntor 0
State:	  2.790 -14.078   1.576   0.577  0.172  0.799 -142.559  

DOCKED: MODEL       17
DOCKED: USER    Run = 17
DOCKED: USER    DPF = C:/Users/seoly/Documents/autodocktools/hydrated_docking/top1/top1dC_dxd_t4_mg2.dpf
DOCKED: USER  
DOCKED: USER    Estimated Free Energy of Binding    =   -5.84 kcal/mol  [=(1)+(2)+(3)-(4)]
DOCKED: USER    Estimated Inhibition Constant, Ki   =   52.35 uM (micromolar)  [Temperature = 298.15 K]
DOCKED: USER    
DOCKED: USER    (1) Final Intermolecular Energy     =   -6.94 kcal/mol
DOCKED: USER        vdW + Hbond + desolv Energy     =   +0.14 kcal/mol
DOCKED: USER        Electrostatic Energy            =   -7.08 kcal/mol
DOCKED: USER    (2) Final Total Internal Energy     =   +0.00 kcal/mol
DOCKED: USER    (3) Torsional Free Energy           =   +1.10 kcal/mol
DOCKED: USER    (4) Unbound System's Energy  [=(2)] =   +0.00 kcal/mol
DOCKED: USER    
DOCKED: USER    
DOCKED: USER    NEWDPF move IDNZ_mg_t3_t4.pdbqt
DOCKED: USER    NEWDPF about -11.629000 17.709000 8.920000
DOCKED: USER    NEWDPF tran0 2.789674 -14.078353 1.575641
DOCKED: USER    NEWDPF quaternion0 0.546030 0.163263 0.756431 -0.320949
DOCKED: USER    NEWDPF axisangle0 0.576530 0.172383 0.798685 -142.559389
DOCKED: USER    NEWDPF quat0 0.576530 0.172383 0.798685 -142.559389
DOCKED: USER  keepresnum = 1 
DOCKED: USER  
DOCKED: REMARK  4 active torsions:
DOCKED: REMARK  status: ('A' for Active; 'I' for Inactive)
DOCKED: REMARK       A    between atoms: MG_1  and  MG_1 
DOCKED: REMARK       A    between atoms: W_3  and  W_6 
DOCKED: REMARK       A    between atoms: W_3  and  W_7 
DOCKED: REMARK       A    between atoms: W_6  and  W_7 
DOCKED: USER                              x       y       z     vdW  Elec       q    Type
DOCKED: USER                           _______ _______ _______ _____ _____    ______ ____
DOCKED: ROOT
DOCKED: ATOM      1 MG   MG  A   1       2.804 -14.048   1.572 +1.28 -7.08    +2.000 Mg
DOCKED: ATOM      2  W   WAT X   2       2.831 -14.358  -0.468 -0.16 -0.00    +0.000 W 
DOCKED: ATOM      3  W   WAT X   3       2.811 -13.785   3.626 -0.04 -0.00    +0.000 W 
DOCKED: ATOM      4  W   WAT X   4       2.594 -16.081   1.896 -0.24 -0.00    +0.000 W 
DOCKED: ATOM      5  W   WAT X   5       0.747 -13.930   1.539 -0.33 -0.00    +0.000 W 
DOCKED: ATOM      6  W   WAT X   6       2.926 -12.011   1.305 -0.33 -0.00    +0.000 W 
DOCKED: ATOM      7  W   WAT X   7       4.849 -14.196   1.578 -0.03 -0.00    +0.000 W 
DOCKED: 
DOCKED: ENDROOT
DOCKED: TORSDOF 4
DOCKED: TER
DOCKED: ENDMDL
________________________________________________________________________________


	BEGINNING GENETIC ALGORITHM DOCKING 18 of 50
Run: 18 Seed: 1124890461 381584065 [ Run 18 of 50 GA/GALS ]
Beginning GENETIC ALGORITHM (GA), with a maximum of 2500000 energy evaluations.

Final-Value: -7.596


	FINAL GENETIC ALGORITHM DOCKED STATE
	_______________________________________________


Detailed state:  trans 2.419 -13.650 1.563 quatxyzw -0.451794 -0.233386 0.065587 0.858552 center -11.629 17.709 8.920 ntor 0
State:	  2.419 -13.650   1.563  -0.881 -0.455  0.128 61.691  

DOCKED: MODEL       18
DOCKED: USER    Run = 18
DOCKED: USER    DPF = C:/Users/seoly/Documents/autodocktools/hydrated_docking/top1/top1dC_dxd_t4_mg2.dpf
DOCKED: USER  
DOCKED: USER    Estimated Free Energy of Binding    =   -6.50 kcal/mol  [=(1)+(2)+(3)-(4)]
DOCKED: USER    Estimated Inhibition Constant, Ki   =   17.24 uM (micromolar)  [Temperature = 298.15 K]
DOCKED: USER    
DOCKED: USER    (1) Final Intermolecular Energy     =   -7.60 kcal/mol
DOCKED: USER        vdW + Hbond + desolv Energy     =   -0.05 kcal/mol
DOCKED: USER        Electrostatic Energy            =   -7.54 kcal/mol
DOCKED: USER    (2) Final Total Internal Energy     =   +0.00 kcal/mol
DOCKED: USER    (3) Torsional Free Energy           =   +1.10 kcal/mol
DOCKED: USER    (4) Unbound System's Energy  [=(2)] =   +0.00 kcal/mol
DOCKED: USER    
DOCKED: USER    
DOCKED: USER    NEWDPF move IDNZ_mg_t3_t4.pdbqt
DOCKED: USER    NEWDPF about -11.629000 17.709000 8.920000
DOCKED: USER    NEWDPF tran0 2.419461 -13.649518 1.563232
DOCKED: USER    NEWDPF quaternion0 -0.451794 -0.233386 0.065587 0.858552
DOCKED: USER    NEWDPF axisangle0 -0.881160 -0.455186 0.127918 61.691190
DOCKED: USER    NEWDPF quat0 -0.881160 -0.455186 0.127918 61.691190
DOCKED: USER  keepresnum = 1 
DOCKED: USER  
DOCKED: REMARK  4 active torsions:
DOCKED: REMARK  status: ('A' for Active; 'I' for Inactive)
DOCKED: REMARK       A    between atoms: MG_1  and  MG_1 
DOCKED: REMARK       A    between atoms: W_3  and  W_6 
DOCKED: REMARK       A    between atoms: W_3  and  W_7 
DOCKED: REMARK       A    between atoms: W_6  and  W_7 
DOCKED: USER                              x       y       z     vdW  Elec       q    Type
DOCKED: USER                           _______ _______ _______ _____ _____    ______ ____
DOCKED: ROOT
DOCKED: ATOM      1 MG   MG  A   1       2.426 -13.672   1.539 +1.32 -7.54    +2.000 Mg
DOCKED: ATOM      2  W   WAT X   2       0.394 -13.889   1.252 -0.32 -0.00    +0.000 W 
DOCKED: ATOM      3  W   WAT X   3       4.458 -13.473   1.883 -0.03 -0.00    +0.000 W 
DOCKED: ATOM      4  W   WAT X   4       2.092 -12.852   3.410 -0.28 -0.00    +0.000 W 
DOCKED: ATOM      5  W   WAT X   5       2.341 -11.757   0.782 -0.30 -0.00    +0.000 W 
DOCKED: ATOM      6  W   WAT X   6       2.811 -14.402  -0.347 -0.16 -0.00    +0.000 W 
DOCKED: ATOM      7  W   WAT X   7       2.476 -15.571   2.312 -0.28 -0.00    +0.000 W 
DOCKED: 
DOCKED: ENDROOT
DOCKED: TORSDOF 4
DOCKED: TER
DOCKED: ENDMDL
________________________________________________________________________________


	BEGINNING GENETIC ALGORITHM DOCKING 19 of 50
Run: 19 Seed: 850684401 1983423735 [ Run 19 of 50 GA/GALS ]
Beginning GENETIC ALGORITHM (GA), with a maximum of 2500000 energy evaluations.

Final-Value: -7.649


	FINAL GENETIC ALGORITHM DOCKED STATE
	_______________________________________________


Detailed state:  trans 2.434 -13.659 1.569 quatxyzw -0.584212 0.373348 0.461344 0.553597 center -11.629 17.709 8.920 ntor 0
State:	  2.434 -13.659   1.569  -0.702  0.448  0.554 112.772  

DOCKED: MODEL       19
DOCKED: USER    Run = 19
DOCKED: USER    DPF = C:/Users/seoly/Documents/autodocktools/hydrated_docking/top1/top1dC_dxd_t4_mg2.dpf
DOCKED: USER  
DOCKED: USER    Estimated Free Energy of Binding    =   -6.55 kcal/mol  [=(1)+(2)+(3)-(4)]
DOCKED: USER    Estimated Inhibition Constant, Ki   =   15.76 uM (micromolar)  [Temperature = 298.15 K]
DOCKED: USER    
DOCKED: USER    (1) Final Intermolecular Energy     =   -7.65 kcal/mol
DOCKED: USER        vdW + Hbond + desolv Energy     =   -0.11 kcal/mol
DOCKED: USER        Electrostatic Energy            =   -7.54 kcal/mol
DOCKED: USER    (2) Final Total Internal Energy     =   +0.00 kcal/mol
DOCKED: USER    (3) Torsional Free Energy           =   +1.10 kcal/mol
DOCKED: USER    (4) Unbound System's Energy  [=(2)] =   +0.00 kcal/mol
DOCKED: USER    
DOCKED: USER    
DOCKED: USER    NEWDPF move IDNZ_mg_t3_t4.pdbqt
DOCKED: USER    NEWDPF about -11.629000 17.709000 8.920000
DOCKED: USER    NEWDPF tran0 2.433968 -13.659212 1.569278
DOCKED: USER    NEWDPF quaternion0 -0.584212 0.373348 0.461344 0.553597
DOCKED: USER    NEWDPF axisangle0 -0.701516 0.448313 0.553977 112.771794
DOCKED: USER    NEWDPF quat0 -0.701516 0.448313 0.553977 112.771794
DOCKED: USER  keepresnum = 1 
DOCKED: USER  
DOCKED: REMARK  4 active torsions:
DOCKED: REMARK  status: ('A' for Active; 'I' for Inactive)
DOCKED: REMARK       A    between atoms: MG_1  and  MG_1 
DOCKED: REMARK       A    between atoms: W_3  and  W_6 
DOCKED: REMARK       A    between atoms: W_3  and  W_7 
DOCKED: REMARK       A    between atoms: W_6  and  W_7 
DOCKED: USER                              x       y       z     vdW  Elec       q    Type
DOCKED: USER                           _______ _______ _______ _____ _____    ______ ____
DOCKED: ROOT
DOCKED: ATOM      1 MG   MG  A   1       2.428 -13.673   1.539 +1.32 -7.54    +2.000 Mg
DOCKED: ATOM      2  W   WAT X   2       2.483 -11.772   0.736 -0.29 -0.00    +0.000 W 
DOCKED: ATOM      3  W   WAT X   3       2.328 -15.562   2.379 -0.29 -0.00    +0.000 W 
DOCKED: ATOM      4  W   WAT X   4       2.120 -12.885   3.428 -0.27 -0.00    +0.000 W 
DOCKED: ATOM      5  W   WAT X   5       4.450 -13.580   1.927 -0.03 -0.00    +0.000 W 
DOCKED: ATOM      6  W   WAT X   6       2.818 -14.505  -0.302 -0.16 -0.00    +0.000 W 
DOCKED: ATOM      7  W   WAT X   7       0.412 -13.726   1.165 -0.38 -0.00    +0.000 W 
DOCKED: 
DOCKED: ENDROOT
DOCKED: TORSDOF 4
DOCKED: TER
DOCKED: ENDMDL
________________________________________________________________________________


	BEGINNING GENETIC ALGORITHM DOCKING 20 of 50
Run: 20 Seed: 1505676493 2037847230 [ Run 20 of 50 GA/GALS ]
Beginning GENETIC ALGORITHM (GA), with a maximum of 2500000 energy evaluations.

Final-Value: -7.467


	FINAL GENETIC ALGORITHM DOCKED STATE
	_______________________________________________


Detailed state:  trans 1.911 -13.694 1.934 quatxyzw -0.840222 -0.223305 -0.335584 0.362692 center -11.629 17.709 8.920 ntor 0
State:	  1.911 -13.694   1.934  -0.902 -0.240 -0.360 137.469  

DOCKED: MODEL       20
DOCKED: USER    Run = 20
DOCKED: USER    DPF = C:/Users/seoly/Documents/autodocktools/hydrated_docking/top1/top1dC_dxd_t4_mg2.dpf
DOCKED: USER  
DOCKED: USER    Estimated Free Energy of Binding    =   -6.37 kcal/mol  [=(1)+(2)+(3)-(4)]
DOCKED: USER    Estimated Inhibition Constant, Ki   =   21.43 uM (micromolar)  [Temperature = 298.15 K]
DOCKED: USER    
DOCKED: USER    (1) Final Intermolecular Energy     =   -7.47 kcal/mol
DOCKED: USER        vdW + Hbond + desolv Energy     =   +0.16 kcal/mol
DOCKED: USER        Electrostatic Energy            =   -7.63 kcal/mol
DOCKED: USER    (2) Final Total Internal Energy     =   +0.00 kcal/mol
DOCKED: USER    (3) Torsional Free Energy           =   +1.10 kcal/mol
DOCKED: USER    (4) Unbound System's Energy  [=(2)] =   +0.00 kcal/mol
DOCKED: USER    
DOCKED: USER    
DOCKED: USER    NEWDPF move IDNZ_mg_t3_t4.pdbqt
DOCKED: USER    NEWDPF about -11.629000 17.709000 8.920000
DOCKED: USER    NEWDPF tran0 1.910809 -13.693787 1.933835
DOCKED: USER    NEWDPF quaternion0 -0.840222 -0.223305 -0.335584 0.362692
DOCKED: USER    NEWDPF axisangle0 -0.901613 -0.239621 -0.360104 137.468712
DOCKED: USER    NEWDPF quat0 -0.901613 -0.239621 -0.360104 137.468712
DOCKED: USER  keepresnum = 1 
DOCKED: USER  
DOCKED: REMARK  4 active torsions:
DOCKED: REMARK  status: ('A' for Active; 'I' for Inactive)
DOCKED: REMARK       A    between atoms: MG_1  and  MG_1 
DOCKED: REMARK       A    between atoms: W_3  and  W_6 
DOCKED: REMARK       A    between atoms: W_3  and  W_7 
DOCKED: REMARK       A    between atoms: W_6  and  W_7 
DOCKED: USER                              x       y       z     vdW  Elec       q    Type
DOCKED: USER                           _______ _______ _______ _____ _____    ______ ____
DOCKED: ROOT
DOCKED: ATOM      1 MG   MG  A   1       1.924 -13.670   1.913 +1.49 -7.63    +2.000 Mg
DOCKED: ATOM      2  W   WAT X   2       0.178 -13.773   0.816 -0.28 -0.00    +0.000 W 
DOCKED: ATOM      3  W   WAT X   3       3.683 -13.624   3.003 -0.03 -0.00    +0.000 W 
DOCKED: ATOM      4  W   WAT X   4       1.523 -15.518   2.755 -0.48 -0.00    +0.000 W 
DOCKED: ATOM      5  W   WAT X   5       0.896 -12.828   3.489 -0.13 -0.00    +0.000 W 
DOCKED: ATOM      6  W   WAT X   6       2.326 -11.793   1.172 -0.29 -0.00    +0.000 W 
DOCKED: ATOM      7  W   WAT X   7       2.914 -14.533   0.339 -0.12 -0.00    +0.000 W 
DOCKED: 
DOCKED: ENDROOT
DOCKED: TORSDOF 4
DOCKED: TER
DOCKED: ENDMDL
________________________________________________________________________________


	BEGINNING GENETIC ALGORITHM DOCKING 21 of 50
Run: 21 Seed: 758767249 985165060 [ Run 21 of 50 GA/GALS ]
Beginning GENETIC ALGORITHM (GA), with a maximum of 2500000 energy evaluations.

Final-Value: -7.438


	FINAL GENETIC ALGORITHM DOCKED STATE
	_______________________________________________


Detailed state:  trans 2.438 -13.699 1.641 quatxyzw 0.845190 0.107067 -0.513264 -0.103688 center -11.629 17.709 8.920 ntor 0
State:	  2.438 -13.699   1.641   0.850  0.108 -0.516 -168.097  

DOCKED: MODEL       21
DOCKED: USER    Run = 21
DOCKED: USER    DPF = C:/Users/seoly/Documents/autodocktools/hydrated_docking/top1/top1dC_dxd_t4_mg2.dpf
DOCKED: USER  
DOCKED: USER    Estimated Free Energy of Binding    =   -6.34 kcal/mol  [=(1)+(2)+(3)-(4)]
DOCKED: USER    Estimated Inhibition Constant, Ki   =   22.50 uM (micromolar)  [Temperature = 298.15 K]
DOCKED: USER    
DOCKED: USER    (1) Final Intermolecular Energy     =   -7.44 kcal/mol
DOCKED: USER        vdW + Hbond + desolv Energy     =   -0.19 kcal/mol
DOCKED: USER        Electrostatic Energy            =   -7.25 kcal/mol
DOCKED: USER    (2) Final Total Internal Energy     =   +0.00 kcal/mol
DOCKED: USER    (3) Torsional Free Energy           =   +1.10 kcal/mol
DOCKED: USER    (4) Unbound System's Energy  [=(2)] =   +0.00 kcal/mol
DOCKED: USER    
DOCKED: USER    
DOCKED: USER    NEWDPF move IDNZ_mg_t3_t4.pdbqt
DOCKED: USER    NEWDPF about -11.629000 17.709000 8.920000
DOCKED: USER    NEWDPF tran0 2.438071 -13.699237 1.640667
DOCKED: USER    NEWDPF quaternion0 0.845190 0.107067 -0.513264 -0.103688
DOCKED: USER    NEWDPF axisangle0 0.849770 0.107647 -0.516046 -168.096823
DOCKED: USER    NEWDPF quat0 0.849770 0.107647 -0.516046 -168.096823
DOCKED: USER  keepresnum = 1 
DOCKED: USER  
DOCKED: REMARK  4 active torsions:
DOCKED: REMARK  status: ('A' for Active; 'I' for Inactive)
DOCKED: REMARK       A    between atoms: MG_1  and  MG_1 
DOCKED: REMARK       A    between atoms: W_3  and  W_6 
DOCKED: REMARK       A    between atoms: W_3  and  W_7 
DOCKED: REMARK       A    between atoms: W_6  and  W_7 
DOCKED: USER                              x       y       z     vdW  Elec       q    Type
DOCKED: USER                           _______ _______ _______ _____ _____    ______ ____
DOCKED: ROOT
DOCKED: ATOM      1 MG   MG  A   1       2.429 -13.673   1.621 +1.17 -7.25    +2.000 Mg
DOCKED: ATOM      2  W   WAT X   2       1.941 -12.657   3.351 -0.29 -0.00    +0.000 W 
DOCKED: ATOM      3  W   WAT X   3       2.879 -14.733  -0.099 -0.14 -0.00    +0.000 W 
DOCKED: ATOM      4  W   WAT X   4       2.344 -15.475   2.635 -0.30 -0.00    +0.000 W 
DOCKED: ATOM      5  W   WAT X   5       4.427 -13.587   2.121 -0.03 -0.00    +0.000 W 
DOCKED: ATOM      6  W   WAT X   6       2.611 -11.904   0.586 -0.25 -0.00    +0.000 W 
DOCKED: ATOM      7  W   WAT X   7       0.433 -13.766   1.163 -0.35 -0.00    +0.000 W 
DOCKED: 
DOCKED: ENDROOT
DOCKED: TORSDOF 4
DOCKED: TER
DOCKED: ENDMDL
________________________________________________________________________________


	BEGINNING GENETIC ALGORITHM DOCKING 22 of 50
Run: 22 Seed: 513132033 1356125904 [ Run 22 of 50 GA/GALS ]
Beginning GENETIC ALGORITHM (GA), with a maximum of 2500000 energy evaluations.

Final-Value: -7.547


	FINAL GENETIC ALGORITHM DOCKED STATE
	_______________________________________________


Detailed state:  trans 2.044 -13.685 1.908 quatxyzw -0.856670 0.330352 0.071767 -0.389657 center -11.629 17.709 8.920 ntor 0
State:	  2.044 -13.685   1.908  -0.930  0.359  0.078 -134.134  

DOCKED: MODEL       22
DOCKED: USER    Run = 22
DOCKED: USER    DPF = C:/Users/seoly/Documents/autodocktools/hydrated_docking/top1/top1dC_dxd_t4_mg2.dpf
DOCKED: USER  
DOCKED: USER    Estimated Free Energy of Binding    =   -6.45 kcal/mol  [=(1)+(2)+(3)-(4)]
DOCKED: USER    Estimated Inhibition Constant, Ki   =   18.73 uM (micromolar)  [Temperature = 298.15 K]
DOCKED: USER    
DOCKED: USER    (1) Final Intermolecular Energy     =   -7.55 kcal/mol
DOCKED: USER        vdW + Hbond + desolv Energy     =   -0.18 kcal/mol
DOCKED: USER        Electrostatic Energy            =   -7.37 kcal/mol
DOCKED: USER    (2) Final Total Internal Energy     =   +0.00 kcal/mol
DOCKED: USER    (3) Torsional Free Energy           =   +1.10 kcal/mol
DOCKED: USER    (4) Unbound System's Energy  [=(2)] =   +0.00 kcal/mol
DOCKED: USER    
DOCKED: USER    
DOCKED: USER    NEWDPF move IDNZ_mg_t3_t4.pdbqt
DOCKED: USER    NEWDPF about -11.629000 17.709000 8.920000
DOCKED: USER    NEWDPF tran0 2.043888 -13.685458 1.907692
DOCKED: USER    NEWDPF quaternion0 -0.856670 0.330352 0.071767 -0.389657
DOCKED: USER    NEWDPF axisangle0 -0.930193 0.358704 0.077926 -134.133629
DOCKED: USER    NEWDPF quat0 -0.930193 0.358704 0.077926 -134.133629
DOCKED: USER  keepresnum = 1 
DOCKED: USER  
DOCKED: REMARK  4 active torsions:
DOCKED: REMARK  status: ('A' for Active; 'I' for Inactive)
DOCKED: REMARK       A    between atoms: MG_1  and  MG_1 
DOCKED: REMARK       A    between atoms: W_3  and  W_6 
DOCKED: REMARK       A    between atoms: W_3  and  W_7 
DOCKED: REMARK       A    between atoms: W_6  and  W_7 
DOCKED: USER                              x       y       z     vdW  Elec       q    Type
DOCKED: USER                           _______ _______ _______ _____ _____    ______ ____
DOCKED: ROOT
DOCKED: ATOM      1 MG   MG  A   1       2.075 -13.673   1.914 +1.26 -7.37    +2.000 Mg
DOCKED: ATOM      2  W   WAT X   2       1.309 -12.808   3.624 -0.17 -0.00    +0.000 W 
DOCKED: ATOM      3  W   WAT X   3       2.804 -14.509   0.166 -0.12 -0.00    +0.000 W 
DOCKED: ATOM      4  W   WAT X   4       0.166 -13.876   1.141 -0.38 -0.00    +0.000 W 
DOCKED: ATOM      5  W   WAT X   5       1.843 -15.545   2.743 -0.44 -0.00    +0.000 W 
DOCKED: ATOM      6  W   WAT X   6       3.986 -13.573   2.671 -0.03 -0.00    +0.000 W 
DOCKED: ATOM      7  W   WAT X   7       2.269 -11.799   1.105 -0.29 -0.00    +0.000 W 
DOCKED: 
DOCKED: ENDROOT
DOCKED: TORSDOF 4
DOCKED: TER
DOCKED: ENDMDL
________________________________________________________________________________


	BEGINNING GENETIC ALGORITHM DOCKING 23 of 50
Run: 23 Seed: 1083626125 1145782861 [ Run 23 of 50 GA/GALS ]
Beginning GENETIC ALGORITHM (GA), with a maximum of 2500000 energy evaluations.

Final-Value: -7.612


	FINAL GENETIC ALGORITHM DOCKED STATE
	_______________________________________________


Detailed state:  trans 2.419 -13.646 1.521 quatxyzw -0.392472 0.649421 -0.367833 -0.537510 center -11.629 17.709 8.920 ntor 0
State:	  2.419 -13.646   1.521  -0.465  0.770 -0.436 -114.971  

DOCKED: MODEL       23
DOCKED: USER    Run = 23
DOCKED: USER    DPF = C:/Users/seoly/Documents/autodocktools/hydrated_docking/top1/top1dC_dxd_t4_mg2.dpf
DOCKED: USER  
DOCKED: USER    Estimated Free Energy of Binding    =   -6.51 kcal/mol  [=(1)+(2)+(3)-(4)]
DOCKED: USER    Estimated Inhibition Constant, Ki   =   16.77 uM (micromolar)  [Temperature = 298.15 K]
DOCKED: USER    
DOCKED: USER    (1) Final Intermolecular Energy     =   -7.61 kcal/mol
DOCKED: USER        vdW + Hbond + desolv Energy     =   -0.08 kcal/mol
DOCKED: USER        Electrostatic Energy            =   -7.53 kcal/mol
DOCKED: USER    (2) Final Total Internal Energy     =   +0.00 kcal/mol
DOCKED: USER    (3) Torsional Free Energy           =   +1.10 kcal/mol
DOCKED: USER    (4) Unbound System's Energy  [=(2)] =   +0.00 kcal/mol
DOCKED: USER    
DOCKED: USER    
DOCKED: USER    NEWDPF move IDNZ_mg_t3_t4.pdbqt
DOCKED: USER    NEWDPF about -11.629000 17.709000 8.920000
DOCKED: USER    NEWDPF tran0 2.419044 -13.646353 1.521017
DOCKED: USER    NEWDPF quaternion0 -0.392472 0.649421 -0.367833 -0.537510
DOCKED: USER    NEWDPF axisangle0 -0.465424 0.770134 -0.436205 -114.971447
DOCKED: USER    NEWDPF quat0 -0.465424 0.770134 -0.436205 -114.971447
DOCKED: USER  keepresnum = 1 
DOCKED: USER  
DOCKED: REMARK  4 active torsions:
DOCKED: REMARK  status: ('A' for Active; 'I' for Inactive)
DOCKED: REMARK       A    between atoms: MG_1  and  MG_1 
DOCKED: REMARK       A    between atoms: W_3  and  W_6 
DOCKED: REMARK       A    between atoms: W_3  and  W_7 
DOCKED: REMARK       A    between atoms: W_6  and  W_7 
DOCKED: USER                              x       y       z     vdW  Elec       q    Type
DOCKED: USER                           _______ _______ _______ _____ _____    ______ ____
DOCKED: ROOT
DOCKED: ATOM      1 MG   MG  A   1       2.430 -13.673   1.540 +1.30 -7.53    +2.000 Mg
DOCKED: ATOM      2  W   WAT X   2       2.086 -12.533   3.226 -0.33 -0.00    +0.000 W 
DOCKED: ATOM      3  W   WAT X   3       2.813 -14.775  -0.170 -0.14 -0.00    +0.000 W 
DOCKED: ATOM      4  W   WAT X   4       2.477 -11.963   0.373 -0.24 -0.00    +0.000 W 
DOCKED: ATOM      5  W   WAT X   5       0.403 -13.760   1.172 -0.36 -0.00    +0.000 W 
DOCKED: ATOM      6  W   WAT X   6       2.307 -15.408   2.639 -0.29 -0.00    +0.000 W 
DOCKED: ATOM      7  W   WAT X   7       4.441 -13.546   1.916 -0.03 -0.00    +0.000 W 
DOCKED: 
DOCKED: ENDROOT
DOCKED: TORSDOF 4
DOCKED: TER
DOCKED: ENDMDL
________________________________________________________________________________


	BEGINNING GENETIC ALGORITHM DOCKING 24 of 50
Run: 24 Seed: 59598744 1416900555 [ Run 24 of 50 GA/GALS ]
Beginning GENETIC ALGORITHM (GA), with a maximum of 2500000 energy evaluations.

Final-Value: -7.480


	FINAL GENETIC ALGORITHM DOCKED STATE
	_______________________________________________


Detailed state:  trans 2.057 -13.682 1.882 quatxyzw -0.612851 -0.645047 0.303221 -0.341153 center -11.629 17.709 8.920 ntor 0
State:	  2.057 -13.682   1.882  -0.652 -0.686  0.323 -140.106  

DOCKED: MODEL       24
DOCKED: USER    Run = 24
DOCKED: USER    DPF = C:/Users/seoly/Documents/autodocktools/hydrated_docking/top1/top1dC_dxd_t4_mg2.dpf
DOCKED: USER  
DOCKED: USER    Estimated Free Energy of Binding    =   -6.38 kcal/mol  [=(1)+(2)+(3)-(4)]
DOCKED: USER    Estimated Inhibition Constant, Ki   =   20.98 uM (micromolar)  [Temperature = 298.15 K]
DOCKED: USER    
DOCKED: USER    (1) Final Intermolecular Energy     =   -7.48 kcal/mol
DOCKED: USER        vdW + Hbond + desolv Energy     =   +0.03 kcal/mol
DOCKED: USER        Electrostatic Energy            =   -7.51 kcal/mol
DOCKED: USER    (2) Final Total Internal Energy     =   +0.00 kcal/mol
DOCKED: USER    (3) Torsional Free Energy           =   +1.10 kcal/mol
DOCKED: USER    (4) Unbound System's Energy  [=(2)] =   +0.00 kcal/mol
DOCKED: USER    
DOCKED: USER    
DOCKED: USER    NEWDPF move IDNZ_mg_t3_t4.pdbqt
DOCKED: USER    NEWDPF about -11.629000 17.709000 8.920000
DOCKED: USER    NEWDPF tran0 2.056543 -13.682270 1.881906
DOCKED: USER    NEWDPF quaternion0 -0.612851 -0.645047 0.303221 -0.341153
DOCKED: USER    NEWDPF axisangle0 -0.651963 -0.686215 0.322573 -140.105765
DOCKED: USER    NEWDPF quat0 -0.651963 -0.686215 0.322573 -140.105765
DOCKED: USER  keepresnum = 1 
DOCKED: USER  
DOCKED: REMARK  4 active torsions:
DOCKED: REMARK  status: ('A' for Active; 'I' for Inactive)
DOCKED: REMARK       A    between atoms: MG_1  and  MG_1 
DOCKED: REMARK       A    between atoms: W_3  and  W_6 
DOCKED: REMARK       A    between atoms: W_3  and  W_7 
DOCKED: REMARK       A    between atoms: W_6  and  W_7 
DOCKED: USER                              x       y       z     vdW  Elec       q    Type
DOCKED: USER                           _______ _______ _______ _____ _____    ______ ____
DOCKED: ROOT
DOCKED: ATOM      1 MG   MG  A   1       2.032 -13.669   1.901 +1.41 -7.51    +2.000 Mg
DOCKED: ATOM      2  W   WAT X   2       2.011 -15.430   2.977 -0.36 -0.00    +0.000 W 
DOCKED: ATOM      3  W   WAT X   3       2.039 -11.933   0.773 -0.33 -0.00    +0.000 W 
DOCKED: ATOM      4  W   WAT X   4       2.975 -14.623   0.325 -0.12 -0.00    +0.000 W 
DOCKED: ATOM      5  W   WAT X   5       3.905 -13.227   2.639 -0.03 -0.00    +0.000 W 
DOCKED: ATOM      6  W   WAT X   6       1.173 -12.653   3.471 -0.16 -0.00    +0.000 W 
DOCKED: ATOM      7  W   WAT X   7       0.180 -14.147   1.163 -0.37 -0.00    +0.000 W 
DOCKED: 
DOCKED: ENDROOT
DOCKED: TORSDOF 4
DOCKED: TER
DOCKED: ENDMDL
________________________________________________________________________________


	BEGINNING GENETIC ALGORITHM DOCKING 25 of 50
Run: 25 Seed: 454411084 542939639 [ Run 25 of 50 GA/GALS ]
Beginning GENETIC ALGORITHM (GA), with a maximum of 2500000 energy evaluations.

Final-Value: -6.799


	FINAL GENETIC ALGORITHM DOCKED STATE
	_______________________________________________


Detailed state:  trans 1.779 -14.418 2.697 quatxyzw -0.707324 0.513817 0.398379 0.277450 center -11.629 17.709 8.920 ntor 0
State:	  1.779 -14.418   2.697  -0.736  0.535  0.415 147.784  

DOCKED: MODEL       25
DOCKED: USER    Run = 25
DOCKED: USER    DPF = C:/Users/seoly/Documents/autodocktools/hydrated_docking/top1/top1dC_dxd_t4_mg2.dpf
DOCKED: USER  
DOCKED: USER    Estimated Free Energy of Binding    =   -5.70 kcal/mol  [=(1)+(2)+(3)-(4)]
DOCKED: USER    Estimated Inhibition Constant, Ki   =   66.24 uM (micromolar)  [Temperature = 298.15 K]
DOCKED: USER    
DOCKED: USER    (1) Final Intermolecular Energy     =   -6.80 kcal/mol
DOCKED: USER        vdW + Hbond + desolv Energy     =   +0.33 kcal/mol
DOCKED: USER        Electrostatic Energy            =   -7.12 kcal/mol
DOCKED: USER    (2) Final Total Internal Energy     =   +0.00 kcal/mol
DOCKED: USER    (3) Torsional Free Energy           =   +1.10 kcal/mol
DOCKED: USER    (4) Unbound System's Energy  [=(2)] =   +0.00 kcal/mol
DOCKED: USER    
DOCKED: USER    
DOCKED: USER    NEWDPF move IDNZ_mg_t3_t4.pdbqt
DOCKED: USER    NEWDPF about -11.629000 17.709000 8.920000
DOCKED: USER    NEWDPF tran0 1.778602 -14.417745 2.696636
DOCKED: USER    NEWDPF quaternion0 -0.707324 0.513817 0.398379 0.277450
DOCKED: USER    NEWDPF axisangle0 -0.736228 0.534814 0.414658 147.783818
DOCKED: USER    NEWDPF quat0 -0.736228 0.534814 0.414658 147.783818
DOCKED: USER  keepresnum = 1 
DOCKED: USER  
DOCKED: REMARK  4 active torsions:
DOCKED: REMARK  status: ('A' for Active; 'I' for Inactive)
DOCKED: REMARK       A    between atoms: MG_1  and  MG_1 
DOCKED: REMARK       A    between atoms: W_3  and  W_6 
DOCKED: REMARK       A    between atoms: W_3  and  W_7 
DOCKED: REMARK       A    between atoms: W_6  and  W_7 
DOCKED: USER                              x       y       z     vdW  Elec       q    Type
DOCKED: USER                           _______ _______ _______ _____ _____    ______ ____
DOCKED: ROOT
DOCKED: ATOM      1 MG   MG  A   1       1.788 -14.423   2.664 +1.89 -7.12    +2.000 Mg
DOCKED: ATOM      2  W   WAT X   2       2.591 -12.521   2.681 -0.43 -0.00    +0.000 W 
DOCKED: ATOM      3  W   WAT X   3       0.929 -16.306   2.660 -0.58 -0.00    +0.000 W 
DOCKED: ATOM      4  W   WAT X   4       0.621 -13.962   4.311 -0.03 -0.00    +0.000 W 
DOCKED: ATOM      5  W   WAT X   5       3.239 -15.059   3.982 -0.04 -0.00    +0.000 W 
DOCKED: ATOM      6  W   WAT X   6       2.988 -14.959   1.081 -0.11 -0.00    +0.000 W 
DOCKED: ATOM      7  W   WAT X   7       0.341 -13.754   1.375 -0.36 -0.00    +0.000 W 
DOCKED: 
DOCKED: ENDROOT
DOCKED: TORSDOF 4
DOCKED: TER
DOCKED: ENDMDL
________________________________________________________________________________


	BEGINNING GENETIC ALGORITHM DOCKING 26 of 50
Run: 26 Seed: 1470725718 1854673586 [ Run 26 of 50 GA/GALS ]
Beginning GENETIC ALGORITHM (GA), with a maximum of 2500000 energy evaluations.

Final-Value: -6.717


	FINAL GENETIC ALGORITHM DOCKED STATE
	_______________________________________________


Detailed state:  trans -5.072 -15.150 2.639 quatxyzw 0.079636 0.551133 -0.143708 0.818082 center -11.629 17.709 8.920 ntor 0
State:	 -5.072 -15.150   2.639   0.138  0.958 -0.250 70.213  

DOCKED: MODEL       26
DOCKED: USER    Run = 26
DOCKED: USER    DPF = C:/Users/seoly/Documents/autodocktools/hydrated_docking/top1/top1dC_dxd_t4_mg2.dpf
DOCKED: USER  
DOCKED: USER    Estimated Free Energy of Binding    =   -5.62 kcal/mol  [=(1)+(2)+(3)-(4)]
DOCKED: USER    Estimated Inhibition Constant, Ki   =   76.02 uM (micromolar)  [Temperature = 298.15 K]
DOCKED: USER    
DOCKED: USER    (1) Final Intermolecular Energy     =   -6.72 kcal/mol
DOCKED: USER        vdW + Hbond + desolv Energy     =   +0.25 kcal/mol
DOCKED: USER        Electrostatic Energy            =   -6.97 kcal/mol
DOCKED: USER    (2) Final Total Internal Energy     =   +0.00 kcal/mol
DOCKED: USER    (3) Torsional Free Energy           =   +1.10 kcal/mol
DOCKED: USER    (4) Unbound System's Energy  [=(2)] =   +0.00 kcal/mol
DOCKED: USER    
DOCKED: USER    
DOCKED: USER    NEWDPF move IDNZ_mg_t3_t4.pdbqt
DOCKED: USER    NEWDPF about -11.629000 17.709000 8.920000
DOCKED: USER    NEWDPF tran0 -5.071978 -15.150294 2.639162
DOCKED: USER    NEWDPF quaternion0 0.079636 0.551133 -0.143708 0.818082
DOCKED: USER    NEWDPF axisangle0 0.138473 0.958323 -0.249883 70.213459
DOCKED: USER    NEWDPF quat0 0.138473 0.958323 -0.249883 70.213459
DOCKED: USER  keepresnum = 1 
DOCKED: USER  
DOCKED: REMARK  4 active torsions:
DOCKED: REMARK  status: ('A' for Active; 'I' for Inactive)
DOCKED: REMARK       A    between atoms: MG_1  and  MG_1 
DOCKED: REMARK       A    between atoms: W_3  and  W_6 
DOCKED: REMARK       A    between atoms: W_3  and  W_7 
DOCKED: REMARK       A    between atoms: W_6  and  W_7 
DOCKED: USER                              x       y       z     vdW  Elec       q    Type
DOCKED: USER                           _______ _______ _______ _____ _____    ______ ____
DOCKED: ROOT
DOCKED: ATOM      1 MG   MG  A   1      -5.071 -15.173   2.664 +1.98 -6.97    +2.000 Mg
DOCKED: ATOM      2  W   WAT X   2      -4.906 -16.642   1.223 -0.46 -0.00    +0.000 W 
DOCKED: ATOM      3  W   WAT X   3      -5.288 -13.684   4.086 -0.15 -0.00    +0.000 W 
DOCKED: ATOM      4  W   WAT X   4      -5.827 -13.855   1.259 -0.23 -0.00    +0.000 W 
DOCKED: ATOM      5  W   WAT X   5      -3.193 -14.473   2.181 -0.09 -0.00    +0.000 W 
DOCKED: ATOM      6  W   WAT X   6      -4.244 -16.415   4.082 -0.12 -0.00    +0.000 W 
DOCKED: ATOM      7  W   WAT X   7      -6.946 -15.875   3.105 -0.69 -0.00    +0.000 W 
DOCKED: 
DOCKED: ENDROOT
DOCKED: TORSDOF 4
DOCKED: TER
DOCKED: ENDMDL
________________________________________________________________________________


	BEGINNING GENETIC ALGORITHM DOCKING 27 of 50
Run: 27 Seed: 2126810887 1399447941 [ Run 27 of 50 GA/GALS ]
Beginning GENETIC ALGORITHM (GA), with a maximum of 2500000 energy evaluations.

Final-Value: -7.579


	FINAL GENETIC ALGORITHM DOCKED STATE
	_______________________________________________


Detailed state:  trans 2.085 -13.650 1.890 quatxyzw -0.235169 -0.094845 -0.326940 -0.910390 center -11.629 17.709 8.920 ntor 0
State:	  2.085 -13.650   1.890  -0.568 -0.229 -0.790 -48.881  

DOCKED: MODEL       27
DOCKED: USER    Run = 27
DOCKED: USER    DPF = C:/Users/seoly/Documents/autodocktools/hydrated_docking/top1/top1dC_dxd_t4_mg2.dpf
DOCKED: USER  
DOCKED: USER    Estimated Free Energy of Binding    =   -6.48 kcal/mol  [=(1)+(2)+(3)-(4)]
DOCKED: USER    Estimated Inhibition Constant, Ki   =   17.75 uM (micromolar)  [Temperature = 298.15 K]
DOCKED: USER    
DOCKED: USER    (1) Final Intermolecular Energy     =   -7.58 kcal/mol
DOCKED: USER        vdW + Hbond + desolv Energy     =   -0.22 kcal/mol
DOCKED: USER        Electrostatic Energy            =   -7.36 kcal/mol
DOCKED: USER    (2) Final Total Internal Energy     =   +0.00 kcal/mol
DOCKED: USER    (3) Torsional Free Energy           =   +1.10 kcal/mol
DOCKED: USER    (4) Unbound System's Energy  [=(2)] =   +0.00 kcal/mol
DOCKED: USER    
DOCKED: USER    
DOCKED: USER    NEWDPF move IDNZ_mg_t3_t4.pdbqt
DOCKED: USER    NEWDPF about -11.629000 17.709000 8.920000
DOCKED: USER    NEWDPF tran0 2.085176 -13.649655 1.890488
DOCKED: USER    NEWDPF quaternion0 -0.235169 -0.094845 -0.326940 -0.910390
DOCKED: USER    NEWDPF axisangle0 -0.568383 -0.229232 -0.790186 -48.881411
DOCKED: USER    NEWDPF quat0 -0.568383 -0.229232 -0.790186 -48.881411
DOCKED: USER  keepresnum = 1 
DOCKED: USER  
DOCKED: REMARK  4 active torsions:
DOCKED: REMARK  status: ('A' for Active; 'I' for Inactive)
DOCKED: REMARK       A    between atoms: MG_1  and  MG_1 
DOCKED: REMARK       A    between atoms: W_3  and  W_6 
DOCKED: REMARK       A    between atoms: W_3  and  W_7 
DOCKED: REMARK       A    between atoms: W_6  and  W_7 
DOCKED: USER                              x       y       z     vdW  Elec       q    Type
DOCKED: USER                           _______ _______ _______ _____ _____    ______ ____
DOCKED: ROOT
DOCKED: ATOM      1 MG   MG  A   1       2.078 -13.673   1.914 +1.26 -7.36    +2.000 Mg
DOCKED: ATOM      2  W   WAT X   2       0.159 -13.743   1.156 -0.38 -0.00    +0.000 W 
DOCKED: ATOM      3  W   WAT X   3       3.994 -13.545   2.686 -0.03 -0.00    +0.000 W 
DOCKED: ATOM      4  W   WAT X   4       2.378 -11.827   1.029 -0.33 -0.00    +0.000 W 
DOCKED: ATOM      5  W   WAT X   5       2.805 -14.523   0.182 -0.12 -0.00    +0.000 W 
DOCKED: ATOM      6  W   WAT X   6       1.862 -15.544   2.743 -0.44 -0.00    +0.000 W 
DOCKED: ATOM      7  W   WAT X   7       1.330 -12.805   3.614 -0.17 -0.00    +0.000 W 
DOCKED: 
DOCKED: ENDROOT
DOCKED: TORSDOF 4
DOCKED: TER
DOCKED: ENDMDL
________________________________________________________________________________


	BEGINNING GENETIC ALGORITHM DOCKING 28 of 50
Run: 28 Seed: 273600781 544991619 [ Run 28 of 50 GA/GALS ]
Beginning GENETIC ALGORITHM (GA), with a maximum of 2500000 energy evaluations.

Final-Value: -7.593


	FINAL GENETIC ALGORITHM DOCKED STATE
	_______________________________________________


Detailed state:  trans 2.415 -13.702 1.549 quatxyzw -0.437555 -0.257011 -0.774009 0.378683 center -11.629 17.709 8.920 ntor 0
State:	  2.415 -13.702   1.549  -0.473 -0.278 -0.836 135.496  

DOCKED: MODEL       28
DOCKED: USER    Run = 28
DOCKED: USER    DPF = C:/Users/seoly/Documents/autodocktools/hydrated_docking/top1/top1dC_dxd_t4_mg2.dpf
DOCKED: USER  
DOCKED: USER    Estimated Free Energy of Binding    =   -6.50 kcal/mol  [=(1)+(2)+(3)-(4)]
DOCKED: USER    Estimated Inhibition Constant, Ki   =   17.32 uM (micromolar)  [Temperature = 298.15 K]
DOCKED: USER    
DOCKED: USER    (1) Final Intermolecular Energy     =   -7.59 kcal/mol
DOCKED: USER        vdW + Hbond + desolv Energy     =   -0.06 kcal/mol
DOCKED: USER        Electrostatic Energy            =   -7.54 kcal/mol
DOCKED: USER    (2) Final Total Internal Energy     =   +0.00 kcal/mol
DOCKED: USER    (3) Torsional Free Energy           =   +1.10 kcal/mol
DOCKED: USER    (4) Unbound System's Energy  [=(2)] =   +0.00 kcal/mol
DOCKED: USER    
DOCKED: USER    
DOCKED: USER    NEWDPF move IDNZ_mg_t3_t4.pdbqt
DOCKED: USER    NEWDPF about -11.629000 17.709000 8.920000
DOCKED: USER    NEWDPF tran0 2.414881 -13.702122 1.548596
DOCKED: USER    NEWDPF quaternion0 -0.437555 -0.257011 -0.774009 0.378683
DOCKED: USER    NEWDPF axisangle0 -0.472763 -0.277692 -0.836291 135.495753
DOCKED: USER    NEWDPF quat0 -0.472763 -0.277692 -0.836291 135.495753
DOCKED: USER  keepresnum = 1 
DOCKED: USER  
DOCKED: REMARK  4 active torsions:
DOCKED: REMARK  status: ('A' for Active; 'I' for Inactive)
DOCKED: REMARK       A    between atoms: MG_1  and  MG_1 
DOCKED: REMARK       A    between atoms: W_3  and  W_6 
DOCKED: REMARK       A    between atoms: W_3  and  W_7 
DOCKED: REMARK       A    between atoms: W_6  and  W_7 
DOCKED: USER                              x       y       z     vdW  Elec       q    Type
DOCKED: USER                           _______ _______ _______ _____ _____    ______ ____
DOCKED: ROOT
DOCKED: ATOM      1 MG   MG  A   1       2.428 -13.673   1.539 +1.31 -7.54    +2.000 Mg
DOCKED: ATOM      2  W   WAT X   2       2.771 -14.501  -0.320 -0.11 -0.00    +0.000 W 
DOCKED: ATOM      3  W   WAT X   3       2.119 -12.883   3.428 -0.27 -0.00    +0.000 W 
DOCKED: ATOM      4  W   WAT X   4       2.258 -15.561   2.369 -0.29 -0.00    +0.000 W 
DOCKED: ATOM      5  W   WAT X   5       0.396 -13.733   1.204 -0.38 -0.00    +0.000 W 
DOCKED: ATOM      6  W   WAT X   6       2.503 -11.773   0.750 -0.29 -0.00    +0.000 W 
DOCKED: ATOM      7  W   WAT X   7       4.454 -13.649   1.855 -0.03 -0.00    +0.000 W 
DOCKED: 
DOCKED: ENDROOT
DOCKED: TORSDOF 4
DOCKED: TER
DOCKED: ENDMDL
________________________________________________________________________________


	BEGINNING GENETIC ALGORITHM DOCKING 29 of 50
Run: 29 Seed: 1785223486 515726820 [ Run 29 of 50 GA/GALS ]
Beginning GENETIC ALGORITHM (GA), with a maximum of 2500000 energy evaluations.

Final-Value: -6.784


	FINAL GENETIC ALGORITHM DOCKED STATE
	_______________________________________________


Detailed state:  trans 1.720 -14.400 2.684 quatxyzw 0.585445 0.470344 -0.463193 -0.470620 center -11.629 17.709 8.920 ntor 0
State:	  1.720 -14.400   2.684   0.664  0.533 -0.525 -123.851  

DOCKED: MODEL       29
DOCKED: USER    Run = 29
DOCKED: USER    DPF = C:/Users/seoly/Documents/autodocktools/hydrated_docking/top1/top1dC_dxd_t4_mg2.dpf
DOCKED: USER  
DOCKED: USER    Estimated Free Energy of Binding    =   -5.69 kcal/mol  [=(1)+(2)+(3)-(4)]
DOCKED: USER    Estimated Inhibition Constant, Ki   =   67.87 uM (micromolar)  [Temperature = 298.15 K]
DOCKED: USER    
DOCKED: USER    (1) Final Intermolecular Energy     =   -6.78 kcal/mol
DOCKED: USER        vdW + Hbond + desolv Energy     =   +0.39 kcal/mol
DOCKED: USER        Electrostatic Energy            =   -7.17 kcal/mol
DOCKED: USER    (2) Final Total Internal Energy     =   +0.00 kcal/mol
DOCKED: USER    (3) Torsional Free Energy           =   +1.10 kcal/mol
DOCKED: USER    (4) Unbound System's Energy  [=(2)] =   +0.00 kcal/mol
DOCKED: USER    
DOCKED: USER    
DOCKED: USER    NEWDPF move IDNZ_mg_t3_t4.pdbqt
DOCKED: USER    NEWDPF about -11.629000 17.709000 8.920000
DOCKED: USER    NEWDPF tran0 1.720164 -14.400478 2.683836
DOCKED: USER    NEWDPF quaternion0 0.585445 0.470344 -0.463193 -0.470620
DOCKED: USER    NEWDPF axisangle0 0.663517 0.533066 -0.524962 -123.850927
DOCKED: USER    NEWDPF quat0 0.663517 0.533066 -0.524962 -123.850927
DOCKED: USER  keepresnum = 1 
DOCKED: USER  
DOCKED: REMARK  4 active torsions:
DOCKED: REMARK  status: ('A' for Active; 'I' for Inactive)
DOCKED: REMARK       A    between atoms: MG_1  and  MG_1 
DOCKED: REMARK       A    between atoms: W_3  and  W_6 
DOCKED: REMARK       A    between atoms: W_3  and  W_7 
DOCKED: REMARK       A    between atoms: W_6  and  W_7 
DOCKED: USER                              x       y       z     vdW  Elec       q    Type
DOCKED: USER                           _______ _______ _______ _____ _____    ______ ____
DOCKED: ROOT
DOCKED: ATOM      1 MG   MG  A   1       1.693 -14.404   2.665 +1.97 -7.17    +2.000 Mg
DOCKED: ATOM      2  W   WAT X   2       0.557 -13.834   4.292 -0.03 -0.00    +0.000 W 
DOCKED: ATOM      3  W   WAT X   3       2.852 -15.022   1.065 -0.11 -0.00    +0.000 W 
DOCKED: ATOM      4  W   WAT X   4       3.282 -14.856   3.911 -0.04 -0.00    +0.000 W 
DOCKED: ATOM      5  W   WAT X   5       2.463 -12.498   2.519 -0.47 -0.00    +0.000 W 
DOCKED: ATOM      6  W   WAT X   6       0.174 -13.890   1.374 -0.36 -0.00    +0.000 W 
DOCKED: ATOM      7  W   WAT X   7       0.929 -16.298   2.850 -0.58 -0.00    +0.000 W 
DOCKED: 
DOCKED: ENDROOT
DOCKED: TORSDOF 4
DOCKED: TER
DOCKED: ENDMDL
________________________________________________________________________________


	BEGINNING GENETIC ALGORITHM DOCKING 30 of 50
Run: 30 Seed: 1525793994 728121489 [ Run 30 of 50 GA/GALS ]
Beginning GENETIC ALGORITHM (GA), with a maximum of 2500000 energy evaluations.

Final-Value: -7.589


	FINAL GENETIC ALGORITHM DOCKED STATE
	_______________________________________________


Detailed state:  trans 2.427 -13.706 1.542 quatxyzw 0.303548 -0.091920 -0.919609 0.231793 center -11.629 17.709 8.920 ntor 0
State:	  2.427 -13.706   1.542   0.312 -0.094 -0.945 153.195  

DOCKED: MODEL       30
DOCKED: USER    Run = 30
DOCKED: USER    DPF = C:/Users/seoly/Documents/autodocktools/hydrated_docking/top1/top1dC_dxd_t4_mg2.dpf
DOCKED: USER  
DOCKED: USER    Estimated Free Energy of Binding    =   -6.49 kcal/mol  [=(1)+(2)+(3)-(4)]
DOCKED: USER    Estimated Inhibition Constant, Ki   =   17.45 uM (micromolar)  [Temperature = 298.15 K]
DOCKED: USER    
DOCKED: USER    (1) Final Intermolecular Energy     =   -7.59 kcal/mol
DOCKED: USER        vdW + Hbond + desolv Energy     =   -0.04 kcal/mol
DOCKED: USER        Electrostatic Energy            =   -7.55 kcal/mol
DOCKED: USER    (2) Final Total Internal Energy     =   +0.00 kcal/mol
DOCKED: USER    (3) Torsional Free Energy           =   +1.10 kcal/mol
DOCKED: USER    (4) Unbound System's Energy  [=(2)] =   +0.00 kcal/mol
DOCKED: USER    
DOCKED: USER    
DOCKED: USER    NEWDPF move IDNZ_mg_t3_t4.pdbqt
DOCKED: USER    NEWDPF about -11.629000 17.709000 8.920000
DOCKED: USER    NEWDPF tran0 2.426714 -13.706428 1.541747
DOCKED: USER    NEWDPF quaternion0 0.303548 -0.091920 -0.919609 0.231793
DOCKED: USER    NEWDPF axisangle0 0.312047 -0.094493 -0.945356 153.194695
DOCKED: USER    NEWDPF quat0 0.312047 -0.094493 -0.945356 153.194695
DOCKED: USER  keepresnum = 1 
DOCKED: USER  
DOCKED: REMARK  4 active torsions:
DOCKED: REMARK  status: ('A' for Active; 'I' for Inactive)
DOCKED: REMARK       A    between atoms: MG_1  and  MG_1 
DOCKED: REMARK       A    between atoms: W_3  and  W_6 
DOCKED: REMARK       A    between atoms: W_3  and  W_7 
DOCKED: REMARK       A    between atoms: W_6  and  W_7 
DOCKED: USER                              x       y       z     vdW  Elec       q    Type
DOCKED: USER                           _______ _______ _______ _____ _____    ______ ____
DOCKED: ROOT
DOCKED: ATOM      1 MG   MG  A   1       2.425 -13.673   1.539 +1.33 -7.55    +2.000 Mg
DOCKED: ATOM      2  W   WAT X   2       4.438 -13.626   1.997 -0.03 -0.00    +0.000 W 
DOCKED: ATOM      3  W   WAT X   3       0.397 -13.745   1.133 -0.32 -0.00    +0.000 W 
DOCKED: ATOM      4  W   WAT X   4       2.270 -15.576   2.337 -0.29 -0.00    +0.000 W 
DOCKED: ATOM      5  W   WAT X   5       2.846 -14.562  -0.272 -0.15 -0.00    +0.000 W 
DOCKED: ATOM      6  W   WAT X   6       2.543 -11.817   0.656 -0.27 -0.00    +0.000 W 
DOCKED: ATOM      7  W   WAT X   7       2.036 -12.811   3.358 -0.30 -0.00    +0.000 W 
DOCKED: 
DOCKED: ENDROOT
DOCKED: TORSDOF 4
DOCKED: TER
DOCKED: ENDMDL
________________________________________________________________________________


	BEGINNING GENETIC ALGORITHM DOCKING 31 of 50
Run: 31 Seed: 1632634017 979997888 [ Run 31 of 50 GA/GALS ]
Beginning GENETIC ALGORITHM (GA), with a maximum of 2500000 energy evaluations.

Final-Value: -7.509


	FINAL GENETIC ALGORITHM DOCKED STATE
	_______________________________________________


Detailed state:  trans 2.008 -13.659 1.933 quatxyzw 0.069877 -0.595493 -0.303203 0.740657 center -11.629 17.709 8.920 ntor 0
State:	  2.008 -13.659   1.933   0.104 -0.886 -0.451 84.425  

DOCKED: MODEL       31
DOCKED: USER    Run = 31
DOCKED: USER    DPF = C:/Users/seoly/Documents/autodocktools/hydrated_docking/top1/top1dC_dxd_t4_mg2.dpf
DOCKED: USER  
DOCKED: USER    Estimated Free Energy of Binding    =   -6.41 kcal/mol  [=(1)+(2)+(3)-(4)]
DOCKED: USER    Estimated Inhibition Constant, Ki   =   19.98 uM (micromolar)  [Temperature = 298.15 K]
DOCKED: USER    
DOCKED: USER    (1) Final Intermolecular Energy     =   -7.51 kcal/mol
DOCKED: USER        vdW + Hbond + desolv Energy     =   -0.04 kcal/mol
DOCKED: USER        Electrostatic Energy            =   -7.47 kcal/mol
DOCKED: USER    (2) Final Total Internal Energy     =   +0.00 kcal/mol
DOCKED: USER    (3) Torsional Free Energy           =   +1.10 kcal/mol
DOCKED: USER    (4) Unbound System's Energy  [=(2)] =   +0.00 kcal/mol
DOCKED: USER    
DOCKED: USER    
DOCKED: USER    NEWDPF move IDNZ_mg_t3_t4.pdbqt
DOCKED: USER    NEWDPF about -11.629000 17.709000 8.920000
DOCKED: USER    NEWDPF tran0 2.008165 -13.659207 1.932770
DOCKED: USER    NEWDPF quaternion0 0.069877 -0.595493 -0.303203 0.740657
DOCKED: USER    NEWDPF axisangle0 0.104001 -0.886304 -0.451274 84.425145
DOCKED: USER    NEWDPF quat0 0.104001 -0.886304 -0.451274 84.425145
DOCKED: USER  keepresnum = 1 
DOCKED: USER  
DOCKED: REMARK  4 active torsions:
DOCKED: REMARK  status: ('A' for Active; 'I' for Inactive)
DOCKED: REMARK       A    between atoms: MG_1  and  MG_1 
DOCKED: REMARK       A    between atoms: W_3  and  W_6 
DOCKED: REMARK       A    between atoms: W_3  and  W_7 
DOCKED: REMARK       A    between atoms: W_6  and  W_7 
DOCKED: USER                              x       y       z     vdW  Elec       q    Type
DOCKED: USER                           _______ _______ _______ _____ _____    ______ ____
DOCKED: ROOT
DOCKED: ATOM      1 MG   MG  A   1       2.033 -13.673   1.914 +1.32 -7.47    +2.000 Mg
DOCKED: ATOM      2  W   WAT X   2       1.832 -15.399   3.028 -0.38 -0.00    +0.000 W 
DOCKED: ATOM      3  W   WAT X   3       2.248 -11.912   0.847 -0.33 -0.00    +0.000 W 
DOCKED: ATOM      4  W   WAT X   4       1.086 -12.584   3.398 -0.14 +0.00    +0.000 W 
DOCKED: ATOM      5  W   WAT X   5       0.174 -13.982   1.078 -0.37 -0.00    +0.000 W 
DOCKED: ATOM      6  W   WAT X   6       2.902 -14.722   0.372 -0.11 -0.00    +0.000 W 
DOCKED: ATOM      7  W   WAT X   7       3.867 -13.378   2.782 -0.03 -0.00    +0.000 W 
DOCKED: 
DOCKED: ENDROOT
DOCKED: TORSDOF 4
DOCKED: TER
DOCKED: ENDMDL
________________________________________________________________________________


	BEGINNING GENETIC ALGORITHM DOCKING 32 of 50
Run: 32 Seed: 402729711 807102210 [ Run 32 of 50 GA/GALS ]
Beginning GENETIC ALGORITHM (GA), with a maximum of 2500000 energy evaluations.

Final-Value: -7.554


	FINAL GENETIC ALGORITHM DOCKED STATE
	_______________________________________________


Detailed state:  trans 2.395 -13.671 1.545 quatxyzw -0.805955 0.421619 -0.249248 0.332489 center -11.629 17.709 8.920 ntor 0
State:	  2.395 -13.671   1.545  -0.855  0.447 -0.264 141.160  

DOCKED: MODEL       32
DOCKED: USER    Run = 32
DOCKED: USER    DPF = C:/Users/seoly/Documents/autodocktools/hydrated_docking/top1/top1dC_dxd_t4_mg2.dpf
DOCKED: USER  
DOCKED: USER    Estimated Free Energy of Binding    =   -6.46 kcal/mol  [=(1)+(2)+(3)-(4)]
DOCKED: USER    Estimated Inhibition Constant, Ki   =   18.49 uM (micromolar)  [Temperature = 298.15 K]
DOCKED: USER    
DOCKED: USER    (1) Final Intermolecular Energy     =   -7.55 kcal/mol
DOCKED: USER        vdW + Hbond + desolv Energy     =   -0.02 kcal/mol
DOCKED: USER        Electrostatic Energy            =   -7.53 kcal/mol
DOCKED: USER    (2) Final Total Internal Energy     =   +0.00 kcal/mol
DOCKED: USER    (3) Torsional Free Energy           =   +1.10 kcal/mol
DOCKED: USER    (4) Unbound System's Energy  [=(2)] =   +0.00 kcal/mol
DOCKED: USER    
DOCKED: USER    
DOCKED: USER    NEWDPF move IDNZ_mg_t3_t4.pdbqt
DOCKED: USER    NEWDPF about -11.629000 17.709000 8.920000
DOCKED: USER    NEWDPF tran0 2.394871 -13.670582 1.545202
DOCKED: USER    NEWDPF quaternion0 -0.805955 0.421619 -0.249248 0.332489
DOCKED: USER    NEWDPF axisangle0 -0.854574 0.447054 -0.264284 141.160108
DOCKED: USER    NEWDPF quat0 -0.854574 0.447054 -0.264284 141.160108
DOCKED: USER  keepresnum = 1 
DOCKED: USER  
DOCKED: REMARK  4 active torsions:
DOCKED: REMARK  status: ('A' for Active; 'I' for Inactive)
DOCKED: REMARK       A    between atoms: MG_1  and  MG_1 
DOCKED: REMARK       A    between atoms: W_3  and  W_6 
DOCKED: REMARK       A    between atoms: W_3  and  W_7 
DOCKED: REMARK       A    between atoms: W_6  and  W_7 
DOCKED: USER                              x       y       z     vdW  Elec       q    Type
DOCKED: USER                           _______ _______ _______ _____ _____    ______ ____
DOCKED: ROOT
DOCKED: ATOM      1 MG   MG  A   1       2.428 -13.673   1.540 +1.31 -7.53    +2.000 Mg
DOCKED: ATOM      2  W   WAT X   2       2.317 -11.894   0.498 -0.28 -0.00    +0.000 W 
DOCKED: ATOM      3  W   WAT X   3       2.503 -15.480   2.546 -0.27 -0.00    +0.000 W 
DOCKED: ATOM      4  W   WAT X   4       0.393 -13.963   1.298 -0.30 -0.00    +0.000 W 
DOCKED: ATOM      5  W   WAT X   5       1.989 -12.685   3.295 -0.31 -0.00    +0.000 W 
DOCKED: ATOM      6  W   WAT X   6       4.438 -13.391   1.884 -0.03 -0.00    +0.000 W 
DOCKED: ATOM      7  W   WAT X   7       2.838 -14.632  -0.225 -0.15 -0.00    +0.000 W 
DOCKED: 
DOCKED: ENDROOT
DOCKED: TORSDOF 4
DOCKED: TER
DOCKED: ENDMDL
________________________________________________________________________________


	BEGINNING GENETIC ALGORITHM DOCKING 33 of 50
Run: 33 Seed: 778524912 13944984 [ Run 33 of 50 GA/GALS ]
Beginning GENETIC ALGORITHM (GA), with a maximum of 2500000 energy evaluations.

Final-Value: -6.577


	FINAL GENETIC ALGORITHM DOCKED STATE
	_______________________________________________


Detailed state:  trans -5.062 -15.183 3.071 quatxyzw 0.736392 0.465750 0.122080 -0.475289 center -11.629 17.709 8.920 ntor 0
State:	 -5.062 -15.183   3.071   0.837  0.529  0.139 -123.244  

DOCKED: MODEL       33
DOCKED: USER    Run = 33
DOCKED: USER    DPF = C:/Users/seoly/Documents/autodocktools/hydrated_docking/top1/top1dC_dxd_t4_mg2.dpf
DOCKED: USER  
DOCKED: USER    Estimated Free Energy of Binding    =   -5.48 kcal/mol  [=(1)+(2)+(3)-(4)]
DOCKED: USER    Estimated Inhibition Constant, Ki   =   96.31 uM (micromolar)  [Temperature = 298.15 K]
DOCKED: USER    
DOCKED: USER    (1) Final Intermolecular Energy     =   -6.58 kcal/mol
DOCKED: USER        vdW + Hbond + desolv Energy     =   -0.01 kcal/mol
DOCKED: USER        Electrostatic Energy            =   -6.57 kcal/mol
DOCKED: USER    (2) Final Total Internal Energy     =   +0.00 kcal/mol
DOCKED: USER    (3) Torsional Free Energy           =   +1.10 kcal/mol
DOCKED: USER    (4) Unbound System's Energy  [=(2)] =   +0.00 kcal/mol
DOCKED: USER    
DOCKED: USER    
DOCKED: USER    NEWDPF move IDNZ_mg_t3_t4.pdbqt
DOCKED: USER    NEWDPF about -11.629000 17.709000 8.920000
DOCKED: USER    NEWDPF tran0 -5.061775 -15.182861 3.071163
DOCKED: USER    NEWDPF quaternion0 0.736392 0.465750 0.122080 -0.475289
DOCKED: USER    NEWDPF axisangle0 0.836971 0.529364 0.138755 -123.243651
DOCKED: USER    NEWDPF quat0 0.836971 0.529364 0.138755 -123.243651
DOCKED: USER  keepresnum = 1 
DOCKED: USER  
DOCKED: REMARK  4 active torsions:
DOCKED: REMARK  status: ('A' for Active; 'I' for Inactive)
DOCKED: REMARK       A    between atoms: MG_1  and  MG_1 
DOCKED: REMARK       A    between atoms: W_3  and  W_6 
DOCKED: REMARK       A    between atoms: W_3  and  W_7 
DOCKED: REMARK       A    between atoms: W_6  and  W_7 
DOCKED: USER                              x       y       z     vdW  Elec       q    Type
DOCKED: USER                           _______ _______ _______ _____ _____    ______ ____
DOCKED: ROOT
DOCKED: ATOM      1 MG   MG  A   1      -5.065 -15.173   3.039 +1.61 -6.57    +2.000 Mg
DOCKED: ATOM      2  W   WAT X   2      -6.946 -16.023   3.010 -0.66 -0.00    +0.000 W 
DOCKED: ATOM      3  W   WAT X   3      -3.155 -14.374   3.080 -0.08 -0.00    +0.000 W 
DOCKED: ATOM      4  W   WAT X   4      -4.556 -16.312   4.691 -0.12 -0.00    +0.000 W 
DOCKED: ATOM      5  W   WAT X   5      -5.725 -13.726   4.350 -0.15 -0.00    +0.000 W 
DOCKED: ATOM      6  W   WAT X   6      -5.547 -13.955   1.451 -0.23 -0.00    +0.000 W 
DOCKED: ATOM      7  W   WAT X   7      -4.429 -16.640   1.755 -0.38 -0.00    +0.000 W 
DOCKED: 
DOCKED: ENDROOT
DOCKED: TORSDOF 4
DOCKED: TER
DOCKED: ENDMDL
________________________________________________________________________________


	BEGINNING GENETIC ALGORITHM DOCKING 34 of 50
Run: 34 Seed: 768982385 709588480 [ Run 34 of 50 GA/GALS ]
Beginning GENETIC ALGORITHM (GA), with a maximum of 2500000 energy evaluations.

Final-Value: -6.595


	FINAL GENETIC ALGORITHM DOCKED STATE
	_______________________________________________


Detailed state:  trans -5.080 -15.159 2.694 quatxyzw -0.099506 0.815191 0.331463 -0.464429 center -11.629 17.709 8.920 ntor 0
State:	 -5.080 -15.159   2.694  -0.112  0.920  0.374 -124.653  

DOCKED: MODEL       34
DOCKED: USER    Run = 34
DOCKED: USER    DPF = C:/Users/seoly/Documents/autodocktools/hydrated_docking/top1/top1dC_dxd_t4_mg2.dpf
DOCKED: USER  
DOCKED: USER    Estimated Free Energy of Binding    =   -5.50 kcal/mol  [=(1)+(2)+(3)-(4)]
DOCKED: USER    Estimated Inhibition Constant, Ki   =   93.40 uM (micromolar)  [Temperature = 298.15 K]
DOCKED: USER    
DOCKED: USER    (1) Final Intermolecular Energy     =   -6.60 kcal/mol
DOCKED: USER        vdW + Hbond + desolv Energy     =   +0.36 kcal/mol
DOCKED: USER        Electrostatic Energy            =   -6.96 kcal/mol
DOCKED: USER    (2) Final Total Internal Energy     =   +0.00 kcal/mol
DOCKED: USER    (3) Torsional Free Energy           =   +1.10 kcal/mol
DOCKED: USER    (4) Unbound System's Energy  [=(2)] =   +0.00 kcal/mol
DOCKED: USER    
DOCKED: USER    
DOCKED: USER    NEWDPF move IDNZ_mg_t3_t4.pdbqt
DOCKED: USER    NEWDPF about -11.629000 17.709000 8.920000
DOCKED: USER    NEWDPF tran0 -5.080004 -15.158567 2.693520
DOCKED: USER    NEWDPF quaternion0 -0.099506 0.815191 0.331463 -0.464429
DOCKED: USER    NEWDPF axisangle0 -0.112358 0.920485 0.374276 -124.653422
DOCKED: USER    NEWDPF quat0 -0.112358 0.920485 0.374276 -124.653422
DOCKED: USER  keepresnum = 1 
DOCKED: USER  
DOCKED: REMARK  4 active torsions:
DOCKED: REMARK  status: ('A' for Active; 'I' for Inactive)
DOCKED: REMARK       A    between atoms: MG_1  and  MG_1 
DOCKED: REMARK       A    between atoms: W_3  and  W_6 
DOCKED: REMARK       A    between atoms: W_3  and  W_7 
DOCKED: REMARK       A    between atoms: W_6  and  W_7 
DOCKED: USER                              x       y       z     vdW  Elec       q    Type
DOCKED: USER                           _______ _______ _______ _____ _____    ______ ____
DOCKED: ROOT
DOCKED: ATOM      1 MG   MG  A   1      -5.068 -15.173   2.665 +1.98 -6.96    +2.000 Mg
DOCKED: ATOM      2  W   WAT X   2      -4.130 -16.593   3.833 -0.13 -0.00    +0.000 W 
DOCKED: ATOM      3  W   WAT X   3      -5.977 -13.706   1.521 -0.22 -0.00    +0.000 W 
DOCKED: ATOM      4  W   WAT X   4      -5.219 -13.907   4.296 -0.13 -0.00    +0.000 W 
DOCKED: ATOM      5  W   WAT X   5      -6.908 -15.933   3.197 -0.67 -0.00    +0.000 W 
DOCKED: ATOM      6  W   WAT X   6      -5.021 -16.426   1.033 -0.38 -0.00    +0.000 W 
DOCKED: ATOM      7  W   WAT X   7      -3.225 -14.421   2.174 -0.09 -0.00    +0.000 W 
DOCKED: 
DOCKED: ENDROOT
DOCKED: TORSDOF 4
DOCKED: TER
DOCKED: ENDMDL
________________________________________________________________________________


	BEGINNING GENETIC ALGORITHM DOCKING 35 of 50
Run: 35 Seed: 16582814 840719030 [ Run 35 of 50 GA/GALS ]
Beginning GENETIC ALGORITHM (GA), with a maximum of 2500000 energy evaluations.

Final-Value: -7.559


	FINAL GENETIC ALGORITHM DOCKED STATE
	_______________________________________________


Detailed state:  trans 2.040 -13.645 1.931 quatxyzw -0.393017 -0.072659 0.062248 0.914540 center -11.629 17.709 8.920 ntor 0
State:	  2.040 -13.645   1.931  -0.972 -0.180  0.154 47.719  

DOCKED: MODEL       35
DOCKED: USER    Run = 35
DOCKED: USER    DPF = C:/Users/seoly/Documents/autodocktools/hydrated_docking/top1/top1dC_dxd_t4_mg2.dpf
DOCKED: USER  
DOCKED: USER    Estimated Free Energy of Binding    =   -6.46 kcal/mol  [=(1)+(2)+(3)-(4)]
DOCKED: USER    Estimated Inhibition Constant, Ki   =   18.37 uM (micromolar)  [Temperature = 298.15 K]
DOCKED: USER    
DOCKED: USER    (1) Final Intermolecular Energy     =   -7.56 kcal/mol
DOCKED: USER        vdW + Hbond + desolv Energy     =   -0.12 kcal/mol
DOCKED: USER        Electrostatic Energy            =   -7.44 kcal/mol
DOCKED: USER    (2) Final Total Internal Energy     =   +0.00 kcal/mol
DOCKED: USER    (3) Torsional Free Energy           =   +1.10 kcal/mol
DOCKED: USER    (4) Unbound System's Energy  [=(2)] =   +0.00 kcal/mol
DOCKED: USER    
DOCKED: USER    
DOCKED: USER    NEWDPF move IDNZ_mg_t3_t4.pdbqt
DOCKED: USER    NEWDPF about -11.629000 17.709000 8.920000
DOCKED: USER    NEWDPF tran0 2.040171 -13.645139 1.930859
DOCKED: USER    NEWDPF quaternion0 -0.393017 -0.072659 0.062248 0.914540
DOCKED: USER    NEWDPF axisangle0 -0.971623 -0.179629 0.153891 47.719059
DOCKED: USER    NEWDPF quat0 -0.971623 -0.179629 0.153891 47.719059
DOCKED: USER  keepresnum = 1 
DOCKED: USER  
DOCKED: REMARK  4 active torsions:
DOCKED: REMARK  status: ('A' for Active; 'I' for Inactive)
DOCKED: REMARK       A    between atoms: MG_1  and  MG_1 
DOCKED: REMARK       A    between atoms: W_3  and  W_6 
DOCKED: REMARK       A    between atoms: W_3  and  W_7 
DOCKED: REMARK       A    between atoms: W_6  and  W_7 
DOCKED: USER                              x       y       z     vdW  Elec       q    Type
DOCKED: USER                           _______ _______ _______ _____ _____    ______ ____
DOCKED: ROOT
DOCKED: ATOM      1 MG   MG  A   1       2.051 -13.672   1.914 +1.30 -7.44    +2.000 Mg
DOCKED: ATOM      2  W   WAT X   2       0.173 -13.780   1.064 -0.36 -0.00    +0.000 W 
DOCKED: ATOM      3  W   WAT X   3       3.909 -13.571   2.820 -0.03 -0.00    +0.000 W 
DOCKED: ATOM      4  W   WAT X   4       1.308 -12.499   3.448 -0.17 +0.00    +0.000 W 
DOCKED: ATOM      5  W   WAT X   5       2.430 -11.928   0.883 -0.35 -0.00    +0.000 W 
DOCKED: ATOM      6  W   WAT X   6       2.857 -14.763   0.366 -0.11 -0.00    +0.000 W 
DOCKED: ATOM      7  W   WAT X   7       1.635 -15.394   2.946 -0.40 -0.00    +0.000 W 
DOCKED: 
DOCKED: ENDROOT
DOCKED: TORSDOF 4
DOCKED: TER
DOCKED: ENDMDL
________________________________________________________________________________


	BEGINNING GENETIC ALGORITHM DOCKING 36 of 50
Run: 36 Seed: 147484672 1032457091 [ Run 36 of 50 GA/GALS ]
Beginning GENETIC ALGORITHM (GA), with a maximum of 2500000 energy evaluations.

Final-Value: -7.532


	FINAL GENETIC ALGORITHM DOCKED STATE
	_______________________________________________


Detailed state:  trans 2.459 -13.657 1.563 quatxyzw -0.460054 -0.873425 -0.041401 0.154163 center -11.629 17.709 8.920 ntor 0
State:	  2.459 -13.657   1.563  -0.466 -0.884 -0.042 162.264  

DOCKED: MODEL       36
DOCKED: USER    Run = 36
DOCKED: USER    DPF = C:/Users/seoly/Documents/autodocktools/hydrated_docking/top1/top1dC_dxd_t4_mg2.dpf
DOCKED: USER  
DOCKED: USER    Estimated Free Energy of Binding    =   -6.43 kcal/mol  [=(1)+(2)+(3)-(4)]
DOCKED: USER    Estimated Inhibition Constant, Ki   =   19.22 uM (micromolar)  [Temperature = 298.15 K]
DOCKED: USER    
DOCKED: USER    (1) Final Intermolecular Energy     =   -7.53 kcal/mol
DOCKED: USER        vdW + Hbond + desolv Energy     =   -0.08 kcal/mol
DOCKED: USER        Electrostatic Energy            =   -7.46 kcal/mol
DOCKED: USER    (2) Final Total Internal Energy     =   +0.00 kcal/mol
DOCKED: USER    (3) Torsional Free Energy           =   +1.10 kcal/mol
DOCKED: USER    (4) Unbound System's Energy  [=(2)] =   +0.00 kcal/mol
DOCKED: USER    
DOCKED: USER    
DOCKED: USER    NEWDPF move IDNZ_mg_t3_t4.pdbqt
DOCKED: USER    NEWDPF about -11.629000 17.709000 8.920000
DOCKED: USER    NEWDPF tran0 2.458861 -13.656841 1.563221
DOCKED: USER    NEWDPF quaternion0 -0.460054 -0.873425 -0.041401 0.154163
DOCKED: USER    NEWDPF axisangle0 -0.465620 -0.883992 -0.041902 162.263512
DOCKED: USER    NEWDPF quat0 -0.465620 -0.883992 -0.041902 162.263512
DOCKED: USER  keepresnum = 1 
DOCKED: USER  
DOCKED: REMARK  4 active torsions:
DOCKED: REMARK  status: ('A' for Active; 'I' for Inactive)
DOCKED: REMARK       A    between atoms: MG_1  and  MG_1 
DOCKED: REMARK       A    between atoms: W_3  and  W_6 
DOCKED: REMARK       A    between atoms: W_3  and  W_7 
DOCKED: REMARK       A    between atoms: W_6  and  W_7 
DOCKED: USER                              x       y       z     vdW  Elec       q    Type
DOCKED: USER                           _______ _______ _______ _____ _____    ______ ____
DOCKED: ROOT
DOCKED: ATOM      1 MG   MG  A   1       2.431 -13.662   1.545 +1.27 -7.46    +2.000 Mg
DOCKED: ATOM      2  W   WAT X   2       2.330 -15.562   2.345 -0.29 -0.00    +0.000 W 
DOCKED: ATOM      3  W   WAT X   3       2.585 -11.770   0.720 -0.27 -0.00    +0.000 W 
DOCKED: ATOM      4  W   WAT X   4       4.434 -13.537   2.050 -0.03 -0.00    +0.000 W 
DOCKED: ATOM      5  W   WAT X   5       2.006 -12.850   3.391 -0.29 -0.00    +0.000 W 
DOCKED: ATOM      6  W   WAT X   6       0.422 -13.700   1.098 -0.31 -0.00    +0.000 W 
DOCKED: ATOM      7  W   WAT X   7       2.877 -14.497  -0.273 -0.15 -0.00    +0.000 W 
DOCKED: 
DOCKED: ENDROOT
DOCKED: TORSDOF 4
DOCKED: TER
DOCKED: ENDMDL
________________________________________________________________________________


	BEGINNING GENETIC ALGORITHM DOCKING 37 of 50
Run: 37 Seed: 47996464 2066550500 [ Run 37 of 50 GA/GALS ]
Beginning GENETIC ALGORITHM (GA), with a maximum of 2500000 energy evaluations.

Final-Value: -7.548


	FINAL GENETIC ALGORITHM DOCKED STATE
	_______________________________________________


Detailed state:  trans 2.086 -13.674 1.916 quatxyzw 0.118495 -0.123359 -0.849950 -0.498324 center -11.629 17.709 8.920 ntor 0
State:	  2.086 -13.674   1.916   0.137 -0.142 -0.980 -120.222  

DOCKED: MODEL       37
DOCKED: USER    Run = 37
DOCKED: USER    DPF = C:/Users/seoly/Documents/autodocktools/hydrated_docking/top1/top1dC_dxd_t4_mg2.dpf
DOCKED: USER  
DOCKED: USER    Estimated Free Energy of Binding    =   -6.45 kcal/mol  [=(1)+(2)+(3)-(4)]
DOCKED: USER    Estimated Inhibition Constant, Ki   =   18.71 uM (micromolar)  [Temperature = 298.15 K]
DOCKED: USER    
DOCKED: USER    (1) Final Intermolecular Energy     =   -7.55 kcal/mol
DOCKED: USER        vdW + Hbond + desolv Energy     =   -0.11 kcal/mol
DOCKED: USER        Electrostatic Energy            =   -7.44 kcal/mol
DOCKED: USER    (2) Final Total Internal Energy     =   +0.00 kcal/mol
DOCKED: USER    (3) Torsional Free Energy           =   +1.10 kcal/mol
DOCKED: USER    (4) Unbound System's Energy  [=(2)] =   +0.00 kcal/mol
DOCKED: USER    
DOCKED: USER    
DOCKED: USER    NEWDPF move IDNZ_mg_t3_t4.pdbqt
DOCKED: USER    NEWDPF about -11.629000 17.709000 8.920000
DOCKED: USER    NEWDPF tran0 2.085974 -13.674408 1.916265
DOCKED: USER    NEWDPF quaternion0 0.118495 -0.123359 -0.849950 -0.498324
DOCKED: USER    NEWDPF axisangle0 0.136674 -0.142284 -0.980345 -120.221587
DOCKED: USER    NEWDPF quat0 0.136674 -0.142284 -0.980345 -120.221587
DOCKED: USER  keepresnum = 1 
DOCKED: USER  
DOCKED: REMARK  4 active torsions:
DOCKED: REMARK  status: ('A' for Active; 'I' for Inactive)
DOCKED: REMARK       A    between atoms: MG_1  and  MG_1 
DOCKED: REMARK       A    between atoms: W_3  and  W_6 
DOCKED: REMARK       A    between atoms: W_3  and  W_7 
DOCKED: REMARK       A    between atoms: W_6  and  W_7 
DOCKED: USER                              x       y       z     vdW  Elec       q    Type
DOCKED: USER                           _______ _______ _______ _____ _____    ______ ____
DOCKED: ROOT
DOCKED: ATOM      1 MG   MG  A   1       2.052 -13.673   1.914 +1.29 -7.44    +2.000 Mg
DOCKED: ATOM      2  W   WAT X   2       2.249 -11.786   1.100 -0.28 -0.00    +0.000 W 
DOCKED: ATOM      3  W   WAT X   3       1.882 -15.546   2.780 -0.43 -0.00    +0.000 W 
DOCKED: ATOM      4  W   WAT X   4       3.964 -13.553   2.697 -0.03 -0.00    +0.000 W 
DOCKED: ATOM      5  W   WAT X   5       2.891 -14.503   0.224 -0.12 -0.00    +0.000 W 
DOCKED: ATOM      6  W   WAT X   6       0.179 -13.878   1.086 -0.37 -0.00    +0.000 W 
DOCKED: ATOM      7  W   WAT X   7       1.245 -12.817   3.593 -0.17 -0.00    +0.000 W 
DOCKED: 
DOCKED: ENDROOT
DOCKED: TORSDOF 4
DOCKED: TER
DOCKED: ENDMDL
________________________________________________________________________________


	BEGINNING GENETIC ALGORITHM DOCKING 38 of 50
Run: 38 Seed: 2079312672 103023082 [ Run 38 of 50 GA/GALS ]
Beginning GENETIC ALGORITHM (GA), with a maximum of 2500000 energy evaluations.

Final-Value: -7.374


	FINAL GENETIC ALGORITHM DOCKED STATE
	_______________________________________________


Detailed state:  trans 1.995 -13.696 1.938 quatxyzw 0.889719 0.098453 -0.406785 -0.182299 center -11.629 17.709 8.920 ntor 0
State:	  1.995 -13.696   1.938   0.905  0.100 -0.414 -158.993  

DOCKED: MODEL       38
DOCKED: USER    Run = 38
DOCKED: USER    DPF = C:/Users/seoly/Documents/autodocktools/hydrated_docking/top1/top1dC_dxd_t4_mg2.dpf
DOCKED: USER  
DOCKED: USER    Estimated Free Energy of Binding    =   -6.28 kcal/mol  [=(1)+(2)+(3)-(4)]
DOCKED: USER    Estimated Inhibition Constant, Ki   =   25.09 uM (micromolar)  [Temperature = 298.15 K]
DOCKED: USER    
DOCKED: USER    (1) Final Intermolecular Energy     =   -7.37 kcal/mol
DOCKED: USER        vdW + Hbond + desolv Energy     =   +0.16 kcal/mol
DOCKED: USER        Electrostatic Energy            =   -7.54 kcal/mol
DOCKED: USER    (2) Final Total Internal Energy     =   +0.00 kcal/mol
DOCKED: USER    (3) Torsional Free Energy           =   +1.10 kcal/mol
DOCKED: USER    (4) Unbound System's Energy  [=(2)] =   +0.00 kcal/mol
DOCKED: USER    
DOCKED: USER    
DOCKED: USER    NEWDPF move IDNZ_mg_t3_t4.pdbqt
DOCKED: USER    NEWDPF about -11.629000 17.709000 8.920000
DOCKED: USER    NEWDPF tran0 1.994531 -13.696125 1.938133
DOCKED: USER    NEWDPF quaternion0 0.889719 0.098453 -0.406785 -0.182299
DOCKED: USER    NEWDPF axisangle0 0.904882 0.100131 -0.413717 -158.992640
DOCKED: USER    NEWDPF quat0 0.904882 0.100131 -0.413717 -158.992640
DOCKED: USER  keepresnum = 1 
DOCKED: USER  
DOCKED: REMARK  4 active torsions:
DOCKED: REMARK  status: ('A' for Active; 'I' for Inactive)
DOCKED: REMARK       A    between atoms: MG_1  and  MG_1 
DOCKED: REMARK       A    between atoms: W_3  and  W_6 
DOCKED: REMARK       A    between atoms: W_3  and  W_7 
DOCKED: REMARK       A    between atoms: W_6  and  W_7 
DOCKED: USER                              x       y       z     vdW  Elec       q    Type
DOCKED: USER                           _______ _______ _______ _____ _____    ______ ____
DOCKED: ROOT
DOCKED: ATOM      1 MG   MG  A   1       1.989 -13.673   1.914 +1.39 -7.54    +2.000 Mg
DOCKED: ATOM      2  W   WAT X   2       1.025 -12.540   3.346 -0.01 +0.00    +0.000 W 
DOCKED: ATOM      3  W   WAT X   3       2.916 -14.853   0.488 -0.12 -0.00    +0.000 W 
DOCKED: ATOM      4  W   WAT X   4       1.773 -15.366   3.085 -0.37 -0.00    +0.000 W 
DOCKED: ATOM      5  W   WAT X   5       3.792 -13.356   2.861 -0.03 -0.00    +0.000 W 
DOCKED: ATOM      6  W   WAT X   6       2.306 -12.006   0.750 -0.34 -0.00    +0.000 W 
DOCKED: ATOM      7  W   WAT X   7       0.177 -13.992   1.009 -0.35 -0.00    +0.000 W 
DOCKED: 
DOCKED: ENDROOT
DOCKED: TORSDOF 4
DOCKED: TER
DOCKED: ENDMDL
________________________________________________________________________________


	BEGINNING GENETIC ALGORITHM DOCKING 39 of 50
Run: 39 Seed: 334547710 699173685 [ Run 39 of 50 GA/GALS ]
Beginning GENETIC ALGORITHM (GA), with a maximum of 2500000 energy evaluations.

Final-Value: -7.435


	FINAL GENETIC ALGORITHM DOCKED STATE
	_______________________________________________


Detailed state:  trans 2.442 -13.699 1.558 quatxyzw 0.822509 0.114156 -0.547814 -0.101724 center -11.629 17.709 8.920 ntor 0
State:	  2.442 -13.699   1.558   0.827  0.115 -0.551 -168.323  

DOCKED: MODEL       39
DOCKED: USER    Run = 39
DOCKED: USER    DPF = C:/Users/seoly/Documents/autodocktools/hydrated_docking/top1/top1dC_dxd_t4_mg2.dpf
DOCKED: USER  
DOCKED: USER    Estimated Free Energy of Binding    =   -6.34 kcal/mol  [=(1)+(2)+(3)-(4)]
DOCKED: USER    Estimated Inhibition Constant, Ki   =   22.61 uM (micromolar)  [Temperature = 298.15 K]
DOCKED: USER    
DOCKED: USER    (1) Final Intermolecular Energy     =   -7.44 kcal/mol
DOCKED: USER        vdW + Hbond + desolv Energy     =   +0.09 kcal/mol
DOCKED: USER        Electrostatic Energy            =   -7.52 kcal/mol
DOCKED: USER    (2) Final Total Internal Energy     =   +0.00 kcal/mol
DOCKED: USER    (3) Torsional Free Energy           =   +1.10 kcal/mol
DOCKED: USER    (4) Unbound System's Energy  [=(2)] =   +0.00 kcal/mol
DOCKED: USER    
DOCKED: USER    
DOCKED: USER    NEWDPF move IDNZ_mg_t3_t4.pdbqt
DOCKED: USER    NEWDPF about -11.629000 17.709000 8.920000
DOCKED: USER    NEWDPF tran0 2.442225 -13.699129 1.557885
DOCKED: USER    NEWDPF quaternion0 0.822509 0.114156 -0.547814 -0.101724
DOCKED: USER    NEWDPF axisangle0 0.826798 0.114751 -0.550670 -168.323093
DOCKED: USER    NEWDPF quat0 0.826798 0.114751 -0.550670 -168.323093
DOCKED: USER  keepresnum = 1 
DOCKED: USER  
DOCKED: REMARK  4 active torsions:
DOCKED: REMARK  status: ('A' for Active; 'I' for Inactive)
DOCKED: REMARK       A    between atoms: MG_1  and  MG_1 
DOCKED: REMARK       A    between atoms: W_3  and  W_6 
DOCKED: REMARK       A    between atoms: W_3  and  W_7 
DOCKED: REMARK       A    between atoms: W_6  and  W_7 
DOCKED: USER                              x       y       z     vdW  Elec       q    Type
DOCKED: USER                           _______ _______ _______ _____ _____    ______ ____
DOCKED: ROOT
DOCKED: ATOM      1 MG   MG  A   1       2.431 -13.673   1.539 +1.30 -7.52    +2.000 Mg
DOCKED: ATOM      2  W   WAT X   2       2.081 -12.658   3.302 -0.31 -0.00    +0.000 W 
DOCKED: ATOM      3  W   WAT X   3       2.744 -14.733  -0.211 +0.01 -0.00    +0.000 W 
DOCKED: ATOM      4  W   WAT X   4       2.445 -15.474   2.559 -0.28 -0.00    +0.000 W 
DOCKED: ATOM      5  W   WAT X   5       4.463 -13.571   1.871 -0.03 -0.00    +0.000 W 
DOCKED: ATOM      6  W   WAT X   6       2.513 -11.904   0.491 -0.25 -0.00    +0.000 W 
DOCKED: ATOM      7  W   WAT X   7       0.405 -13.782   1.250 -0.35 -0.00    +0.000 W 
DOCKED: 
DOCKED: ENDROOT
DOCKED: TORSDOF 4
DOCKED: TER
DOCKED: ENDMDL
________________________________________________________________________________


	BEGINNING GENETIC ALGORITHM DOCKING 40 of 50
Run: 40 Seed: 638540936 315389819 [ Run 40 of 50 GA/GALS ]
Beginning GENETIC ALGORITHM (GA), with a maximum of 2500000 energy evaluations.

Final-Value: -7.541


	FINAL GENETIC ALGORITHM DOCKED STATE
	_______________________________________________


Detailed state:  trans 2.440 -13.700 1.556 quatxyzw 0.826804 0.136100 -0.541085 -0.071410 center -11.629 17.709 8.920 ntor 0
State:	  2.440 -13.700   1.556   0.829  0.136 -0.542 -171.810  

DOCKED: MODEL       40
DOCKED: USER    Run = 40
DOCKED: USER    DPF = C:/Users/seoly/Documents/autodocktools/hydrated_docking/top1/top1dC_dxd_t4_mg2.dpf
DOCKED: USER  
DOCKED: USER    Estimated Free Energy of Binding    =   -6.44 kcal/mol  [=(1)+(2)+(3)-(4)]
DOCKED: USER    Estimated Inhibition Constant, Ki   =   18.93 uM (micromolar)  [Temperature = 298.15 K]
DOCKED: USER    
DOCKED: USER    (1) Final Intermolecular Energy     =   -7.54 kcal/mol
DOCKED: USER        vdW + Hbond + desolv Energy     =   -0.01 kcal/mol
DOCKED: USER        Electrostatic Energy            =   -7.53 kcal/mol
DOCKED: USER    (2) Final Total Internal Energy     =   +0.00 kcal/mol
DOCKED: USER    (3) Torsional Free Energy           =   +1.10 kcal/mol
DOCKED: USER    (4) Unbound System's Energy  [=(2)] =   +0.00 kcal/mol
DOCKED: USER    
DOCKED: USER    
DOCKED: USER    NEWDPF move IDNZ_mg_t3_t4.pdbqt
DOCKED: USER    NEWDPF about -11.629000 17.709000 8.920000
DOCKED: USER    NEWDPF tran0 2.440354 -13.700497 1.555515
DOCKED: USER    NEWDPF quaternion0 0.826804 0.136100 -0.541085 -0.071410
DOCKED: USER    NEWDPF axisangle0 0.828920 0.136449 -0.542470 -171.809992
DOCKED: USER    NEWDPF quat0 0.828920 0.136449 -0.542470 -171.809992
DOCKED: USER  keepresnum = 1 
DOCKED: USER  
DOCKED: REMARK  4 active torsions:
DOCKED: REMARK  status: ('A' for Active; 'I' for Inactive)
DOCKED: REMARK       A    between atoms: MG_1  and  MG_1 
DOCKED: REMARK       A    between atoms: W_3  and  W_6 
DOCKED: REMARK       A    between atoms: W_3  and  W_7 
DOCKED: REMARK       A    between atoms: W_6  and  W_7 
DOCKED: USER                              x       y       z     vdW  Elec       q    Type
DOCKED: USER                           _______ _______ _______ _____ _____    ______ ____
DOCKED: ROOT
DOCKED: ATOM      1 MG   MG  A   1       2.429 -13.673   1.539 +1.31 -7.53    +2.000 Mg
DOCKED: ATOM      2  W   WAT X   2       2.068 -12.796   3.373 -0.30 -0.00    +0.000 W 
DOCKED: ATOM      3  W   WAT X   3       2.753 -14.595  -0.286 -0.06 -0.00    +0.000 W 
DOCKED: ATOM      4  W   WAT X   4       2.445 -15.547   2.419 -0.29 -0.00    +0.000 W 
DOCKED: ATOM      5  W   WAT X   5       4.459 -13.591   1.886 -0.03 -0.00    +0.000 W 
DOCKED: ATOM      6  W   WAT X   6       2.509 -11.829   0.628 -0.27 -0.00    +0.000 W 
DOCKED: ATOM      7  W   WAT X   7       0.404 -13.766   1.233 -0.36 -0.00    +0.000 W 
DOCKED: 
DOCKED: ENDROOT
DOCKED: TORSDOF 4
DOCKED: TER
DOCKED: ENDMDL
________________________________________________________________________________


	BEGINNING GENETIC ALGORITHM DOCKING 41 of 50
Run: 41 Seed: 807126331 1308541407 [ Run 41 of 50 GA/GALS ]
Beginning GENETIC ALGORITHM (GA), with a maximum of 2500000 energy evaluations.

Final-Value: -7.489


	FINAL GENETIC ALGORITHM DOCKED STATE
	_______________________________________________


Detailed state:  trans 2.083 -13.656 1.918 quatxyzw -0.311664 -0.475785 0.598773 0.563884 center -11.629 17.709 8.920 ntor 0
State:	  2.083 -13.656   1.918  -0.377 -0.576  0.725 111.350  

DOCKED: MODEL       41
DOCKED: USER    Run = 41
DOCKED: USER    DPF = C:/Users/seoly/Documents/autodocktools/hydrated_docking/top1/top1dC_dxd_t4_mg2.dpf
DOCKED: USER  
DOCKED: USER    Estimated Free Energy of Binding    =   -6.39 kcal/mol  [=(1)+(2)+(3)-(4)]
DOCKED: USER    Estimated Inhibition Constant, Ki   =   20.66 uM (micromolar)  [Temperature = 298.15 K]
DOCKED: USER    
DOCKED: USER    (1) Final Intermolecular Energy     =   -7.49 kcal/mol
DOCKED: USER        vdW + Hbond + desolv Energy     =   -0.05 kcal/mol
DOCKED: USER        Electrostatic Energy            =   -7.44 kcal/mol
DOCKED: USER    (2) Final Total Internal Energy     =   +0.00 kcal/mol
DOCKED: USER    (3) Torsional Free Energy           =   +1.10 kcal/mol
DOCKED: USER    (4) Unbound System's Energy  [=(2)] =   +0.00 kcal/mol
DOCKED: USER    
DOCKED: USER    
DOCKED: USER    NEWDPF move IDNZ_mg_t3_t4.pdbqt
DOCKED: USER    NEWDPF about -11.629000 17.709000 8.920000
DOCKED: USER    NEWDPF tran0 2.082643 -13.656417 1.918257
DOCKED: USER    NEWDPF quaternion0 -0.311664 -0.475785 0.598773 0.563884
DOCKED: USER    NEWDPF axisangle0 -0.377384 -0.576113 0.725035 111.350345
DOCKED: USER    NEWDPF quat0 -0.377384 -0.576113 0.725035 111.350345
DOCKED: USER  keepresnum = 1 
DOCKED: USER  
DOCKED: REMARK  4 active torsions:
DOCKED: REMARK  status: ('A' for Active; 'I' for Inactive)
DOCKED: REMARK       A    between atoms: MG_1  and  MG_1 
DOCKED: REMARK       A    between atoms: W_3  and  W_6 
DOCKED: REMARK       A    between atoms: W_3  and  W_7 
DOCKED: REMARK       A    between atoms: W_6  and  W_7 
DOCKED: USER                              x       y       z     vdW  Elec       q    Type
DOCKED: USER                           _______ _______ _______ _____ _____    ______ ____
DOCKED: ROOT
DOCKED: ATOM      1 MG   MG  A   1       2.053 -13.673   1.914 +1.29 -7.44    +2.000 Mg
DOCKED: ATOM      2  W   WAT X   2       1.262 -12.518   3.431 -0.17 +0.00    +0.000 W 
DOCKED: ATOM      3  W   WAT X   3       2.888 -14.852   0.431 -0.12 -0.00    +0.000 W 
DOCKED: ATOM      4  W   WAT X   4       3.971 -13.227   2.552 -0.03 -0.00    +0.000 W 
DOCKED: ATOM      5  W   WAT X   5       2.169 -12.015   0.696 -0.33 -0.00    +0.000 W 
DOCKED: ATOM      6  W   WAT X   6       0.171 -14.078   1.186 -0.38 -0.00    +0.000 W 
DOCKED: ATOM      7  W   WAT X   7       1.951 -15.300   3.158 -0.31 -0.00    +0.000 W 
DOCKED: 
DOCKED: ENDROOT
DOCKED: TORSDOF 4
DOCKED: TER
DOCKED: ENDMDL
________________________________________________________________________________


	BEGINNING GENETIC ALGORITHM DOCKING 42 of 50
Run: 42 Seed: 579344113 1531427788 [ Run 42 of 50 GA/GALS ]
Beginning GENETIC ALGORITHM (GA), with a maximum of 2500000 energy evaluations.

Final-Value: -6.645


	FINAL GENETIC ALGORITHM DOCKED STATE
	_______________________________________________


Detailed state:  trans -5.025 -15.152 2.772 quatxyzw -0.255928 -0.928484 0.220124 0.154800 center -11.629 17.709 8.920 ntor 0
State:	 -5.025 -15.152   2.772  -0.259 -0.940  0.223 162.190  

DOCKED: MODEL       42
DOCKED: USER    Run = 42
DOCKED: USER    DPF = C:/Users/seoly/Documents/autodocktools/hydrated_docking/top1/top1dC_dxd_t4_mg2.dpf
DOCKED: USER  
DOCKED: USER    Estimated Free Energy of Binding    =   -5.55 kcal/mol  [=(1)+(2)+(3)-(4)]
DOCKED: USER    Estimated Inhibition Constant, Ki   =   85.83 uM (micromolar)  [Temperature = 298.15 K]
DOCKED: USER    
DOCKED: USER    (1) Final Intermolecular Energy     =   -6.65 kcal/mol
DOCKED: USER        vdW + Hbond + desolv Energy     =   +0.12 kcal/mol
DOCKED: USER        Electrostatic Energy            =   -6.76 kcal/mol
DOCKED: USER    (2) Final Total Internal Energy     =   +0.00 kcal/mol
DOCKED: USER    (3) Torsional Free Energy           =   +1.10 kcal/mol
DOCKED: USER    (4) Unbound System's Energy  [=(2)] =   +0.00 kcal/mol
DOCKED: USER    
DOCKED: USER    
DOCKED: USER    NEWDPF move IDNZ_mg_t3_t4.pdbqt
DOCKED: USER    NEWDPF about -11.629000 17.709000 8.920000
DOCKED: USER    NEWDPF tran0 -5.024554 -15.152213 2.771739
DOCKED: USER    NEWDPF quaternion0 -0.255928 -0.928484 0.220124 0.154800
DOCKED: USER    NEWDPF axisangle0 -0.259051 -0.939813 0.222809 162.189627
DOCKED: USER    NEWDPF quat0 -0.259051 -0.939813 0.222809 162.189627
DOCKED: USER  keepresnum = 1 
DOCKED: USER  
DOCKED: REMARK  4 active torsions:
DOCKED: REMARK  status: ('A' for Active; 'I' for Inactive)
DOCKED: REMARK       A    between atoms: MG_1  and  MG_1 
DOCKED: REMARK       A    between atoms: W_3  and  W_6 
DOCKED: REMARK       A    between atoms: W_3  and  W_7 
DOCKED: REMARK       A    between atoms: W_6  and  W_7 
DOCKED: USER                              x       y       z     vdW  Elec       q    Type
DOCKED: USER                           _______ _______ _______ _____ _____    ______ ____
DOCKED: ROOT
DOCKED: ATOM      1 MG   MG  A   1      -5.051 -15.173   2.768 +1.85 -6.76    +2.000 Mg
DOCKED: ATOM      2  W   WAT X   2      -4.327 -16.307   4.333 -0.11 -0.00    +0.000 W 
DOCKED: ATOM      3  W   WAT X   3      -5.727 -14.045   1.169 -0.20 -0.00    +0.000 W 
DOCKED: ATOM      4  W   WAT X   4      -3.187 -14.311   2.507 -0.08 -0.00    +0.000 W 
DOCKED: ATOM      5  W   WAT X   5      -5.483 -13.634   4.068 -0.16 -0.00    +0.000 W 
DOCKED: ATOM      6  W   WAT X   6      -6.943 -15.935   3.039 -0.69 -0.00    +0.000 W 
DOCKED: ATOM      7  W   WAT X   7      -4.586 -16.711   1.494 -0.48 -0.00    +0.000 W 
DOCKED: 
DOCKED: ENDROOT
DOCKED: TORSDOF 4
DOCKED: TER
DOCKED: ENDMDL
________________________________________________________________________________


	BEGINNING GENETIC ALGORITHM DOCKING 43 of 50
Run: 43 Seed: 600292446 1864766335 [ Run 43 of 50 GA/GALS ]
Beginning GENETIC ALGORITHM (GA), with a maximum of 2500000 energy evaluations.

Final-Value: -7.558


	FINAL GENETIC ALGORITHM DOCKED STATE
	_______________________________________________


Detailed state:  trans 2.461 -13.679 1.550 quatxyzw -0.317886 -0.708638 -0.580525 -0.244482 center -11.629 17.709 8.920 ntor 0
State:	  2.461 -13.679   1.550  -0.328 -0.731 -0.599 -151.698  

DOCKED: MODEL       43
DOCKED: USER    Run = 43
DOCKED: USER    DPF = C:/Users/seoly/Documents/autodocktools/hydrated_docking/top1/top1dC_dxd_t4_mg2.dpf
DOCKED: USER  
DOCKED: USER    Estimated Free Energy of Binding    =   -6.46 kcal/mol  [=(1)+(2)+(3)-(4)]
DOCKED: USER    Estimated Inhibition Constant, Ki   =   18.38 uM (micromolar)  [Temperature = 298.15 K]
DOCKED: USER    
DOCKED: USER    (1) Final Intermolecular Energy     =   -7.56 kcal/mol
DOCKED: USER        vdW + Hbond + desolv Energy     =   -0.04 kcal/mol
DOCKED: USER        Electrostatic Energy            =   -7.52 kcal/mol
DOCKED: USER    (2) Final Total Internal Energy     =   +0.00 kcal/mol
DOCKED: USER    (3) Torsional Free Energy           =   +1.10 kcal/mol
DOCKED: USER    (4) Unbound System's Energy  [=(2)] =   +0.00 kcal/mol
DOCKED: USER    
DOCKED: USER    
DOCKED: USER    NEWDPF move IDNZ_mg_t3_t4.pdbqt
DOCKED: USER    NEWDPF about -11.629000 17.709000 8.920000
DOCKED: USER    NEWDPF tran0 2.461160 -13.678787 1.550164
DOCKED: USER    NEWDPF quaternion0 -0.317886 -0.708638 -0.580525 -0.244482
DOCKED: USER    NEWDPF axisangle0 -0.327835 -0.730815 -0.598693 -151.697608
DOCKED: USER    NEWDPF quat0 -0.327835 -0.730815 -0.598693 -151.697608
DOCKED: USER  keepresnum = 1 
DOCKED: USER  
DOCKED: REMARK  4 active torsions:
DOCKED: REMARK  status: ('A' for Active; 'I' for Inactive)
DOCKED: REMARK       A    between atoms: MG_1  and  MG_1 
DOCKED: REMARK       A    between atoms: W_3  and  W_6 
DOCKED: REMARK       A    between atoms: W_3  and  W_7 
DOCKED: REMARK       A    between atoms: W_6  and  W_7 
DOCKED: USER                              x       y       z     vdW  Elec       q    Type
DOCKED: USER                           _______ _______ _______ _____ _____    ______ ____
DOCKED: ROOT
DOCKED: ATOM      1 MG   MG  A   1       2.430 -13.671   1.540 +1.30 -7.52    +2.000 Mg
DOCKED: ATOM      2  W   WAT X   2       2.824 -14.719  -0.195 -0.14 -0.00    +0.000 W 
DOCKED: ATOM      3  W   WAT X   3       2.080 -12.584   3.266 -0.32 -0.00    +0.000 W 
DOCKED: ATOM      4  W   WAT X   4       4.457 -13.507   1.921 -0.03 -0.00    +0.000 W 
DOCKED: ATOM      5  W   WAT X   5       2.459 -15.426   2.620 -0.26 -0.00    +0.000 W 
DOCKED: ATOM      6  W   WAT X   6       0.403 -13.880   1.253 -0.32 -0.00    +0.000 W 
DOCKED: ATOM      7  W   WAT X   7       2.433 -11.939   0.443 -0.26 -0.00    +0.000 W 
DOCKED: 
DOCKED: ENDROOT
DOCKED: TORSDOF 4
DOCKED: TER
DOCKED: ENDMDL
________________________________________________________________________________


	BEGINNING GENETIC ALGORITHM DOCKING 44 of 50
Run: 44 Seed: 366144434 1176592596 [ Run 44 of 50 GA/GALS ]
Beginning GENETIC ALGORITHM (GA), with a maximum of 2500000 energy evaluations.

Final-Value: -7.210


	FINAL GENETIC ALGORITHM DOCKED STATE
	_______________________________________________


Detailed state:  trans 2.490 -13.687 1.536 quatxyzw -0.797005 -0.223775 -0.289302 -0.480637 center -11.629 17.709 8.920 ntor 0
State:	  2.490 -13.687   1.536  -0.909 -0.255 -0.330 -122.546  

DOCKED: MODEL       44
DOCKED: USER    Run = 44
DOCKED: USER    DPF = C:/Users/seoly/Documents/autodocktools/hydrated_docking/top1/top1dC_dxd_t4_mg2.dpf
DOCKED: USER  
DOCKED: USER    Estimated Free Energy of Binding    =   -6.11 kcal/mol  [=(1)+(2)+(3)-(4)]
DOCKED: USER    Estimated Inhibition Constant, Ki   =   33.11 uM (micromolar)  [Temperature = 298.15 K]
DOCKED: USER    
DOCKED: USER    (1) Final Intermolecular Energy     =   -7.21 kcal/mol
DOCKED: USER        vdW + Hbond + desolv Energy     =   -0.05 kcal/mol
DOCKED: USER        Electrostatic Energy            =   -7.16 kcal/mol
DOCKED: USER    (2) Final Total Internal Energy     =   +0.00 kcal/mol
DOCKED: USER    (3) Torsional Free Energy           =   +1.10 kcal/mol
DOCKED: USER    (4) Unbound System's Energy  [=(2)] =   +0.00 kcal/mol
DOCKED: USER    
DOCKED: USER    
DOCKED: USER    NEWDPF move IDNZ_mg_t3_t4.pdbqt
DOCKED: USER    NEWDPF about -11.629000 17.709000 8.920000
DOCKED: USER    NEWDPF tran0 2.489545 -13.686511 1.535991
DOCKED: USER    NEWDPF quaternion0 -0.797005 -0.223775 -0.289302 -0.480637
DOCKED: USER    NEWDPF axisangle0 -0.908869 -0.255183 -0.329907 -122.545907
DOCKED: USER    NEWDPF quat0 -0.908869 -0.255183 -0.329907 -122.545907
DOCKED: USER  keepresnum = 1 
DOCKED: USER  
DOCKED: REMARK  4 active torsions:
DOCKED: REMARK  status: ('A' for Active; 'I' for Inactive)
DOCKED: REMARK       A    between atoms: MG_1  and  MG_1 
DOCKED: REMARK       A    between atoms: W_3  and  W_6 
DOCKED: REMARK       A    between atoms: W_3  and  W_7 
DOCKED: REMARK       A    between atoms: W_6  and  W_7 
DOCKED: USER                              x       y       z     vdW  Elec       q    Type
DOCKED: USER                           _______ _______ _______ _____ _____    ______ ____
DOCKED: ROOT
DOCKED: ATOM      1 MG   MG  A   1       2.484 -13.665   1.561 +1.15 -7.16    +2.000 Mg
DOCKED: ATOM      2  W   WAT X   2       0.456 -13.949   1.302 -0.28 -0.00    +0.000 W 
DOCKED: ATOM      3  W   WAT X   3       4.522 -13.359   1.765 -0.03 -0.00    +0.000 W 
DOCKED: ATOM      4  W   WAT X   4       2.848 -14.407  -0.336 -0.16 -0.00    +0.000 W 
DOCKED: ATOM      5  W   WAT X   5       2.678 -15.595   2.257 -0.22 -0.00    +0.000 W 
DOCKED: ATOM      6  W   WAT X   6       2.186 -12.999   3.486 -0.21 -0.00    +0.000 W 
DOCKED: ATOM      7  W   WAT X   7       2.265 -11.758   0.840 -0.30 -0.00    +0.000 W 
DOCKED: 
DOCKED: ENDROOT
DOCKED: TORSDOF 4
DOCKED: TER
DOCKED: ENDMDL
________________________________________________________________________________


	BEGINNING GENETIC ALGORITHM DOCKING 45 of 50
Run: 45 Seed: 519347814 1665098640 [ Run 45 of 50 GA/GALS ]
Beginning GENETIC ALGORITHM (GA), with a maximum of 2500000 energy evaluations.

Final-Value: -7.477


	FINAL GENETIC ALGORITHM DOCKED STATE
	_______________________________________________


Detailed state:  trans 2.460 -13.680 1.552 quatxyzw 0.314348 0.733969 0.559563 0.222178 center -11.629 17.709 8.920 ntor 0
State:	  2.460 -13.680   1.552   0.322  0.753  0.574 154.326  

DOCKED: MODEL       45
DOCKED: USER    Run = 45
DOCKED: USER    DPF = C:/Users/seoly/Documents/autodocktools/hydrated_docking/top1/top1dC_dxd_t4_mg2.dpf
DOCKED: USER  
DOCKED: USER    Estimated Free Energy of Binding    =   -6.38 kcal/mol  [=(1)+(2)+(3)-(4)]
DOCKED: USER    Estimated Inhibition Constant, Ki   =   21.07 uM (micromolar)  [Temperature = 298.15 K]
DOCKED: USER    
DOCKED: USER    (1) Final Intermolecular Energy     =   -7.48 kcal/mol
DOCKED: USER        vdW + Hbond + desolv Energy     =   +0.05 kcal/mol
DOCKED: USER        Electrostatic Energy            =   -7.53 kcal/mol
DOCKED: USER    (2) Final Total Internal Energy     =   +0.00 kcal/mol
DOCKED: USER    (3) Torsional Free Energy           =   +1.10 kcal/mol
DOCKED: USER    (4) Unbound System's Energy  [=(2)] =   +0.00 kcal/mol
DOCKED: USER    
DOCKED: USER    
DOCKED: USER    NEWDPF move IDNZ_mg_t3_t4.pdbqt
DOCKED: USER    NEWDPF about -11.629000 17.709000 8.920000
DOCKED: USER    NEWDPF tran0 2.460324 -13.679712 1.551719
DOCKED: USER    NEWDPF quaternion0 0.314348 0.733969 0.559563 0.222178
DOCKED: USER    NEWDPF axisangle0 0.322407 0.752784 0.573908 154.326030
DOCKED: USER    NEWDPF quat0 0.322407 0.752784 0.573908 154.326030
DOCKED: USER  keepresnum = 1 
DOCKED: USER  
DOCKED: REMARK  4 active torsions:
DOCKED: REMARK  status: ('A' for Active; 'I' for Inactive)
DOCKED: REMARK       A    between atoms: MG_1  and  MG_1 
DOCKED: REMARK       A    between atoms: W_3  and  W_6 
DOCKED: REMARK       A    between atoms: W_3  and  W_7 
DOCKED: REMARK       A    between atoms: W_6  and  W_7 
DOCKED: USER                              x       y       z     vdW  Elec       q    Type
DOCKED: USER                           _______ _______ _______ _____ _____    ______ ____
DOCKED: ROOT
DOCKED: ATOM      1 MG   MG  A   1       2.429 -13.673   1.540 +1.31 -7.53    +2.000 Mg
DOCKED: ATOM      2  W   WAT X   2       2.888 -14.839  -0.101 -0.14 -0.00    +0.000 W 
DOCKED: ATOM      3  W   WAT X   3       2.015 -12.468   3.171 -0.31 -0.00    +0.000 W 
DOCKED: ATOM      4  W   WAT X   4       4.442 -13.468   1.978 -0.03 -0.00    +0.000 W 
DOCKED: ATOM      5  W   WAT X   5       2.428 -15.346   2.743 -0.25 -0.00    +0.000 W 
DOCKED: ATOM      6  W   WAT X   6       0.414 -13.916   1.199 -0.29 -0.00    +0.000 W 
DOCKED: ATOM      7  W   WAT X   7       2.463 -12.023   0.323 -0.24 -0.00    +0.000 W 
DOCKED: 
DOCKED: ENDROOT
DOCKED: TORSDOF 4
DOCKED: TER
DOCKED: ENDMDL
________________________________________________________________________________


	BEGINNING GENETIC ALGORITHM DOCKING 46 of 50
Run: 46 Seed: 1906702782 400339253 [ Run 46 of 50 GA/GALS ]
Beginning GENETIC ALGORITHM (GA), with a maximum of 2500000 energy evaluations.

Final-Value: -7.537


	FINAL GENETIC ALGORITHM DOCKED STATE
	_______________________________________________


Detailed state:  trans 2.463 -13.678 1.576 quatxyzw -0.027586 0.064855 0.887029 0.456303 center -11.629 17.709 8.920 ntor 0
State:	  2.463 -13.678   1.576  -0.031  0.073  0.997 125.702  

DOCKED: MODEL       46
DOCKED: USER    Run = 46
DOCKED: USER    DPF = C:/Users/seoly/Documents/autodocktools/hydrated_docking/top1/top1dC_dxd_t4_mg2.dpf
DOCKED: USER  
DOCKED: USER    Estimated Free Energy of Binding    =   -6.44 kcal/mol  [=(1)+(2)+(3)-(4)]
DOCKED: USER    Estimated Inhibition Constant, Ki   =   19.04 uM (micromolar)  [Temperature = 298.15 K]
DOCKED: USER    
DOCKED: USER    (1) Final Intermolecular Energy     =   -7.54 kcal/mol
DOCKED: USER        vdW + Hbond + desolv Energy     =   -0.15 kcal/mol
DOCKED: USER        Electrostatic Energy            =   -7.39 kcal/mol
DOCKED: USER    (2) Final Total Internal Energy     =   +0.00 kcal/mol
DOCKED: USER    (3) Torsional Free Energy           =   +1.10 kcal/mol
DOCKED: USER    (4) Unbound System's Energy  [=(2)] =   +0.00 kcal/mol
DOCKED: USER    
DOCKED: USER    
DOCKED: USER    NEWDPF move IDNZ_mg_t3_t4.pdbqt
DOCKED: USER    NEWDPF about -11.629000 17.709000 8.920000
DOCKED: USER    NEWDPF tran0 2.462534 -13.678236 1.575609
DOCKED: USER    NEWDPF quaternion0 -0.027586 0.064855 0.887029 0.456303
DOCKED: USER    NEWDPF axisangle0 -0.031002 0.072885 0.996858 125.702398
DOCKED: USER    NEWDPF quat0 -0.031002 0.072885 0.996858 125.702398
DOCKED: USER  keepresnum = 1 
DOCKED: USER  
DOCKED: REMARK  4 active torsions:
DOCKED: REMARK  status: ('A' for Active; 'I' for Inactive)
DOCKED: REMARK       A    between atoms: MG_1  and  MG_1 
DOCKED: REMARK       A    between atoms: W_3  and  W_6 
DOCKED: REMARK       A    between atoms: W_3  and  W_7 
DOCKED: REMARK       A    between atoms: W_6  and  W_7 
DOCKED: USER                              x       y       z     vdW  Elec       q    Type
DOCKED: USER                           _______ _______ _______ _____ _____    ______ ____
DOCKED: ROOT
DOCKED: ATOM      1 MG   MG  A   1       2.429 -13.673   1.581 +1.24 -7.39    +2.000 Mg
DOCKED: ATOM      2  W   WAT X   2       2.676 -11.790   0.772 -0.27 -0.00    +0.000 W 
DOCKED: ATOM      3  W   WAT X   3       2.221 -15.547   2.434 -0.30 -0.00    +0.000 W 
DOCKED: ATOM      4  W   WAT X   4       4.463 -13.802   1.944 -0.03 -0.00    +0.000 W 
DOCKED: ATOM      5  W   WAT X   5       2.794 -14.524  -0.261 -0.13 -0.00    +0.000 W 
DOCKED: ATOM      6  W   WAT X   6       0.415 -13.632   1.164 -0.37 -0.00    +0.000 W 
DOCKED: ATOM      7  W   WAT X   7       2.097 -12.799   3.405 -0.29 -0.00    +0.000 W 
DOCKED: 
DOCKED: ENDROOT
DOCKED: TORSDOF 4
DOCKED: TER
DOCKED: ENDMDL
________________________________________________________________________________


	BEGINNING GENETIC ALGORITHM DOCKING 47 of 50
Run: 47 Seed: 119219940 356164931 [ Run 47 of 50 GA/GALS ]
Beginning GENETIC ALGORITHM (GA), with a maximum of 2500000 energy evaluations.

Final-Value: -7.620


	FINAL GENETIC ALGORITHM DOCKED STATE
	_______________________________________________


Detailed state:  trans 2.458 -13.667 1.556 quatxyzw -0.439166 -0.889028 -0.033159 0.125153 center -11.629 17.709 8.920 ntor 0
State:	  2.458 -13.667   1.556  -0.443 -0.896 -0.033 165.621  

DOCKED: MODEL       47
DOCKED: USER    Run = 47
DOCKED: USER    DPF = C:/Users/seoly/Documents/autodocktools/hydrated_docking/top1/top1dC_dxd_t4_mg2.dpf
DOCKED: USER  
DOCKED: USER    Estimated Free Energy of Binding    =   -6.52 kcal/mol  [=(1)+(2)+(3)-(4)]
DOCKED: USER    Estimated Inhibition Constant, Ki   =   16.55 uM (micromolar)  [Temperature = 298.15 K]
DOCKED: USER    
DOCKED: USER    (1) Final Intermolecular Energy     =   -7.62 kcal/mol
DOCKED: USER        vdW + Hbond + desolv Energy     =   -0.08 kcal/mol
DOCKED: USER        Electrostatic Energy            =   -7.54 kcal/mol
DOCKED: USER    (2) Final Total Internal Energy     =   +0.00 kcal/mol
DOCKED: USER    (3) Torsional Free Energy           =   +1.10 kcal/mol
DOCKED: USER    (4) Unbound System's Energy  [=(2)] =   +0.00 kcal/mol
DOCKED: USER    
DOCKED: USER    
DOCKED: USER    NEWDPF move IDNZ_mg_t3_t4.pdbqt
DOCKED: USER    NEWDPF about -11.629000 17.709000 8.920000
DOCKED: USER    NEWDPF tran0 2.457736 -13.666790 1.555826
DOCKED: USER    NEWDPF quaternion0 -0.439166 -0.889028 -0.033159 0.125153
DOCKED: USER    NEWDPF axisangle0 -0.442646 -0.896073 -0.033422 165.620835
DOCKED: USER    NEWDPF quat0 -0.442646 -0.896073 -0.033422 165.620835
DOCKED: USER  keepresnum = 1 
DOCKED: USER  
DOCKED: REMARK  4 active torsions:
DOCKED: REMARK  status: ('A' for Active; 'I' for Inactive)
DOCKED: REMARK       A    between atoms: MG_1  and  MG_1 
DOCKED: REMARK       A    between atoms: W_3  and  W_6 
DOCKED: REMARK       A    between atoms: W_3  and  W_7 
DOCKED: REMARK       A    between atoms: W_6  and  W_7 
DOCKED: USER                              x       y       z     vdW  Elec       q    Type
DOCKED: USER                           _______ _______ _______ _____ _____    ______ ____
DOCKED: ROOT
DOCKED: ATOM      1 MG   MG  A   1       2.429 -13.673   1.539 +1.31 -7.54    +2.000 Mg
DOCKED: ATOM      2  W   WAT X   2       2.473 -15.579   2.332 -0.28 -0.00    +0.000 W 
DOCKED: ATOM      3  W   WAT X   3       2.436 -11.773   0.718 -0.30 -0.00    +0.000 W 
DOCKED: ATOM      4  W   WAT X   4       4.451 -13.448   1.921 -0.03 -0.00    +0.000 W 
DOCKED: ATOM      5  W   WAT X   5       2.078 -12.889   3.413 -0.29 -0.00    +0.000 W 
DOCKED: ATOM      6  W   WAT X   6       0.401 -13.812   1.216 -0.34 -0.00    +0.000 W 
DOCKED: ATOM      7  W   WAT X   7       2.805 -14.479  -0.308 -0.16 -0.00    +0.000 W 
DOCKED: 
DOCKED: ENDROOT
DOCKED: TORSDOF 4
DOCKED: TER
DOCKED: ENDMDL
________________________________________________________________________________


	BEGINNING GENETIC ALGORITHM DOCKING 48 of 50
Run: 48 Seed: 1220495475 442811671 [ Run 48 of 50 GA/GALS ]
Beginning GENETIC ALGORITHM (GA), with a maximum of 2500000 energy evaluations.

Final-Value: -7.472


	FINAL GENETIC ALGORITHM DOCKED STATE
	_______________________________________________


Detailed state:  trans 2.085 -13.667 1.909 quatxyzw 0.735992 -0.494656 0.335208 -0.318225 center -11.629 17.709 8.920 ntor 0
State:	  2.085 -13.667   1.909   0.776 -0.522  0.354 -142.889  

DOCKED: MODEL       48
DOCKED: USER    Run = 48
DOCKED: USER    DPF = C:/Users/seoly/Documents/autodocktools/hydrated_docking/top1/top1dC_dxd_t4_mg2.dpf
DOCKED: USER  
DOCKED: USER    Estimated Free Energy of Binding    =   -6.37 kcal/mol  [=(1)+(2)+(3)-(4)]
DOCKED: USER    Estimated Inhibition Constant, Ki   =   21.25 uM (micromolar)  [Temperature = 298.15 K]
DOCKED: USER    
DOCKED: USER    (1) Final Intermolecular Energy     =   -7.47 kcal/mol
DOCKED: USER        vdW + Hbond + desolv Energy     =   -0.24 kcal/mol
DOCKED: USER        Electrostatic Energy            =   -7.23 kcal/mol
DOCKED: USER    (2) Final Total Internal Energy     =   +0.00 kcal/mol
DOCKED: USER    (3) Torsional Free Energy           =   +1.10 kcal/mol
DOCKED: USER    (4) Unbound System's Energy  [=(2)] =   +0.00 kcal/mol
DOCKED: USER    
DOCKED: USER    
DOCKED: USER    NEWDPF move IDNZ_mg_t3_t4.pdbqt
DOCKED: USER    NEWDPF about -11.629000 17.709000 8.920000
DOCKED: USER    NEWDPF tran0 2.085267 -13.667120 1.909164
DOCKED: USER    NEWDPF quaternion0 0.735992 -0.494656 0.335208 -0.318225
DOCKED: USER    NEWDPF axisangle0 0.776350 -0.521780 0.353589 -142.888774
DOCKED: USER    NEWDPF quat0 0.776350 -0.521780 0.353589 -142.888774
DOCKED: USER  keepresnum = 1 
DOCKED: USER  
DOCKED: REMARK  4 active torsions:
DOCKED: REMARK  status: ('A' for Active; 'I' for Inactive)
DOCKED: REMARK       A    between atoms: MG_1  and  MG_1 
DOCKED: REMARK       A    between atoms: W_3  and  W_6 
DOCKED: REMARK       A    between atoms: W_3  and  W_7 
DOCKED: REMARK       A    between atoms: W_6  and  W_7 
DOCKED: USER                              x       y       z     vdW  Elec       q    Type
DOCKED: USER                           _______ _______ _______ _____ _____    ______ ____
DOCKED: ROOT
DOCKED: ATOM      1 MG   MG  A   1       2.118 -13.673   1.912 +1.20 -7.23    +2.000 Mg
DOCKED: ATOM      2  W   WAT X   2       2.459 -11.973   0.792 -0.34 -0.00    +0.000 W 
DOCKED: ATOM      3  W   WAT X   3       1.746 -15.401   2.990 -0.39 -0.00    +0.000 W 
DOCKED: ATOM      4  W   WAT X   4       0.173 -13.766   1.211 -0.38 -0.00    +0.000 W 
DOCKED: ATOM      5  W   WAT X   5       1.410 -12.521   3.467 -0.19 -0.00    +0.000 W 
DOCKED: ATOM      6  W   WAT X   6       4.015 -13.579   2.706 -0.03 -0.00    +0.000 W 
DOCKED: ATOM      7  W   WAT X   7       2.804 -14.795   0.339 -0.11 -0.00    +0.000 W 
DOCKED: 
DOCKED: ENDROOT
DOCKED: TORSDOF 4
DOCKED: TER
DOCKED: ENDMDL
________________________________________________________________________________


	BEGINNING GENETIC ALGORITHM DOCKING 49 of 50
Run: 49 Seed: 1177075126 2123755670 [ Run 49 of 50 GA/GALS ]
Beginning GENETIC ALGORITHM (GA), with a maximum of 2500000 energy evaluations.

Final-Value: -6.652


	FINAL GENETIC ALGORITHM DOCKED STATE
	_______________________________________________


Detailed state:  trans -5.062 -15.184 2.899 quatxyzw -0.749814 -0.496002 -0.087918 0.428989 center -11.629 17.709 8.920 ntor 0
State:	 -5.062 -15.184   2.899  -0.830 -0.549 -0.097 129.193  

DOCKED: MODEL       49
DOCKED: USER    Run = 49
DOCKED: USER    DPF = C:/Users/seoly/Documents/autodocktools/hydrated_docking/top1/top1dC_dxd_t4_mg2.dpf
DOCKED: USER  
DOCKED: USER    Estimated Free Energy of Binding    =   -5.55 kcal/mol  [=(1)+(2)+(3)-(4)]
DOCKED: USER    Estimated Inhibition Constant, Ki   =   84.89 uM (micromolar)  [Temperature = 298.15 K]
DOCKED: USER    
DOCKED: USER    (1) Final Intermolecular Energy     =   -6.65 kcal/mol
DOCKED: USER        vdW + Hbond + desolv Energy     =   +0.10 kcal/mol
DOCKED: USER        Electrostatic Energy            =   -6.76 kcal/mol
DOCKED: USER    (2) Final Total Internal Energy     =   +0.00 kcal/mol
DOCKED: USER    (3) Torsional Free Energy           =   +1.10 kcal/mol
DOCKED: USER    (4) Unbound System's Energy  [=(2)] =   +0.00 kcal/mol
DOCKED: USER    
DOCKED: USER    
DOCKED: USER    NEWDPF move IDNZ_mg_t3_t4.pdbqt
DOCKED: USER    NEWDPF about -11.629000 17.709000 8.920000
DOCKED: USER    NEWDPF tran0 -5.061975 -15.184488 2.899203
DOCKED: USER    NEWDPF quaternion0 -0.749814 -0.496002 -0.087918 0.428989
DOCKED: USER    NEWDPF axisangle0 -0.830074 -0.549094 -0.097329 129.193107
DOCKED: USER    NEWDPF quat0 -0.830074 -0.549094 -0.097329 129.193107
DOCKED: USER  keepresnum = 1 
DOCKED: USER  
DOCKED: REMARK  4 active torsions:
DOCKED: REMARK  status: ('A' for Active; 'I' for Inactive)
DOCKED: REMARK       A    between atoms: MG_1  and  MG_1 
DOCKED: REMARK       A    between atoms: W_3  and  W_6 
DOCKED: REMARK       A    between atoms: W_3  and  W_7 
DOCKED: REMARK       A    between atoms: W_6  and  W_7 
DOCKED: USER                              x       y       z     vdW  Elec       q    Type
DOCKED: USER                           _______ _______ _______ _____ _____    ______ ____
DOCKED: ROOT
DOCKED: ATOM      1 MG   MG  A   1      -5.069 -15.173   2.868 +1.78 -6.76    +2.000 Mg
DOCKED: ATOM      2  W   WAT X   2      -6.932 -16.046   3.039 -0.67 -0.00    +0.000 W 
DOCKED: ATOM      3  W   WAT X   3      -3.176 -14.351   2.704 -0.08 -0.00    +0.000 W 
DOCKED: ATOM      4  W   WAT X   4      -4.348 -16.372   4.394 -0.12 -0.00    +0.000 W 
DOCKED: ATOM      5  W   WAT X   5      -5.572 -13.791   4.312 -0.15 -0.00    +0.000 W 
DOCKED: ATOM      6  W   WAT X   6      -5.757 -13.898   1.406 -0.22 -0.00    +0.000 W 
DOCKED: ATOM      7  W   WAT X   7      -4.588 -16.577   1.454 -0.44 -0.00    +0.000 W 
DOCKED: 
DOCKED: ENDROOT
DOCKED: TORSDOF 4
DOCKED: TER
DOCKED: ENDMDL
________________________________________________________________________________


	BEGINNING GENETIC ALGORITHM DOCKING 50 of 50
Run: 50 Seed: 627718553 893836031 [ Run 50 of 50 GA/GALS ]
Beginning GENETIC ALGORITHM (GA), with a maximum of 2500000 energy evaluations.

Final-Value: -6.647


	FINAL GENETIC ALGORITHM DOCKED STATE
	_______________________________________________


Detailed state:  trans -5.037 -15.169 2.669 quatxyzw 0.319685 0.798730 0.360725 0.360153 center -11.629 17.709 8.920 ntor 0
State:	 -5.037 -15.169   2.669   0.343  0.856  0.387 137.781  

DOCKED: MODEL       50
DOCKED: USER    Run = 50
DOCKED: USER    DPF = C:/Users/seoly/Documents/autodocktools/hydrated_docking/top1/top1dC_dxd_t4_mg2.dpf
DOCKED: USER  
DOCKED: USER    Estimated Free Energy of Binding    =   -5.55 kcal/mol  [=(1)+(2)+(3)-(4)]
DOCKED: USER    Estimated Inhibition Constant, Ki   =   85.62 uM (micromolar)  [Temperature = 298.15 K]
DOCKED: USER    
DOCKED: USER    (1) Final Intermolecular Energy     =   -6.65 kcal/mol
DOCKED: USER        vdW + Hbond + desolv Energy     =   +0.32 kcal/mol
DOCKED: USER        Electrostatic Energy            =   -6.96 kcal/mol
DOCKED: USER    (2) Final Total Internal Energy     =   +0.00 kcal/mol
DOCKED: USER    (3) Torsional Free Energy           =   +1.10 kcal/mol
DOCKED: USER    (4) Unbound System's Energy  [=(2)] =   +0.00 kcal/mol
DOCKED: USER    
DOCKED: USER    
DOCKED: USER    NEWDPF move IDNZ_mg_t3_t4.pdbqt
DOCKED: USER    NEWDPF about -11.629000 17.709000 8.920000
DOCKED: USER    NEWDPF tran0 -5.037048 -15.168558 2.668650
DOCKED: USER    NEWDPF quaternion0 0.319685 0.798730 0.360725 0.360153
DOCKED: USER    NEWDPF axisangle0 0.342681 0.856185 0.386674 137.780802
DOCKED: USER    NEWDPF quat0 0.342681 0.856185 0.386674 137.780802
DOCKED: USER  keepresnum = 1 
DOCKED: USER  
DOCKED: REMARK  4 active torsions:
DOCKED: REMARK  status: ('A' for Active; 'I' for Inactive)
DOCKED: REMARK       A    between atoms: MG_1  and  MG_1 
DOCKED: REMARK       A    between atoms: W_3  and  W_6 
DOCKED: REMARK       A    between atoms: W_3  and  W_7 
DOCKED: REMARK       A    between atoms: W_6  and  W_7 
DOCKED: USER                              x       y       z     vdW  Elec       q    Type
DOCKED: USER                           _______ _______ _______ _____ _____    ______ ____
DOCKED: ROOT
DOCKED: ATOM      1 MG   MG  A   1      -5.071 -15.173   2.666 +1.98 -6.96    +2.000 Mg
DOCKED: ATOM      2  W   WAT X   2      -4.710 -16.660   1.281 -0.47 -0.00    +0.000 W 
DOCKED: ATOM      3  W   WAT X   3      -5.405 -13.643   4.020 -0.15 -0.00    +0.000 W 
DOCKED: ATOM      4  W   WAT X   4      -3.179 -14.395   2.349 -0.09 -0.00    +0.000 W 
DOCKED: ATOM      5  W   WAT X   5      -4.245 -16.340   4.151 -0.12 -0.00    +0.000 W 
DOCKED: ATOM      6  W   WAT X   6      -6.928 -15.956   3.083 -0.68 -0.00    +0.000 W 
DOCKED: ATOM      7  W   WAT X   7      -5.862 -14.024   1.164 -0.16 -0.00    +0.000 W 
DOCKED: 
DOCKED: ENDROOT
DOCKED: TORSDOF 4
DOCKED: TER
DOCKED: ENDMDL
________________________________________________________________________________

DPF> analysis                             # perform a ranked cluster analysis


		CLUSTER ANALYSIS OF CONFORMATIONS
		_________________________________

Number of conformations = 50

RMSD cluster analysis will be performed using the ligand atoms only (7 / 7 total atoms).

Outputting structurally similar clusters, ranked in order of increasing energy.


________________________________________________________________________________

Number of distinct conformational clusters found = 3,  out of 50 runs,
Using an rmsd-tolerance of 2.0 A


	CLUSTERING HISTOGRAM
	____________________

________________________________________________________________________________
     |           |     |           |     |                                    
Clus | Lowest    | Run | Mean      | Num | Histogram                          
-ter | Binding   |     | Binding   | in  |                                    
Rank | Energy    |     | Energy    | Clus|    5    10   15   20   25   30   35
_____|___________|_____|___________|_____|____:____|____:____|____:____|____:___
   1 |     -6.55 |  19 |     -6.34 |  42 |##########################################
   2 |     -6.04 |   7 |     -6.04 |   1 |#
   3 |     -5.62 |  26 |     -5.54 |   7 |#######
_____|___________|_____|___________|_____|______________________________________


Number of multi-member conformational clusters found = 2, out of 50 runs.

	RMSD TABLE
	__________

_____________________________________________________________________
     |      |      |           |         |                 |
Rank | Sub- | Run  | Binding   | Cluster | Reference       | Grep
     | Rank |      | Energy    | RMSD    | RMSD            | Pattern
_____|______|______|___________|_________|_________________|___________
   1      1     19       -6.55      0.00     33.47           RANKING
   1      2     47       -6.52      0.09     33.47           RANKING
   1      3     15       -6.52      0.07     33.47           RANKING
   1      4     23       -6.51      0.27     33.47           RANKING
   1      5     18       -6.50      0.13     33.46           RANKING
   1      6     28       -6.50      0.05     33.48           RANKING
   1      7     30       -6.49      0.08     33.49           RANKING
   1      8     10       -6.49      0.12     33.49           RANKING
   1      9     27       -6.48      0.59     33.26           RANKING
   1     10     11       -6.48      0.09     33.48           RANKING
   1     11      2       -6.47      0.17     33.46           RANKING
   1     12      4       -6.47      0.67     33.26           RANKING
   1     13     35       -6.46      0.72     33.24           RANKING
   1     14     43       -6.46      0.25     33.48           RANKING
   1     15     32       -6.46      0.23     33.47           RANKING
   1     16     12       -6.46      0.08     33.48           RANKING
   1     17     37       -6.45      0.63     33.26           RANKING
   1     18     22       -6.45      0.61     33.27           RANKING
   1     19     40       -6.44      0.10     33.49           RANKING
   1     20      1       -6.44      0.10     33.49           RANKING
   1     21     46       -6.44      0.13     33.48           RANKING
   1     22     36       -6.43      0.09     33.46           RANKING
   1     23     13       -6.41      0.14     33.46           RANKING
   1     24     14       -6.41      0.82     33.21           RANKING
   1     25     31       -6.41      0.75     33.23           RANKING
   1     26      6       -6.41      0.14     33.48           RANKING
   1     27     41       -6.39      0.73     33.25           RANKING
   1     28      9       -6.38      0.82     33.20           RANKING
   1     29     24       -6.38      0.71     33.25           RANKING
   1     30     45       -6.38      0.36     33.48           RANKING
   1     31     48       -6.37      0.66     33.27           RANKING
   1     32     20       -6.37      0.87     33.20           RANKING
   1     33     21       -6.34      0.23     33.47           RANKING
   1     34     39       -6.34      0.20     33.49           RANKING
   1     35     38       -6.28      0.83     33.24           RANKING
   1     36      5       -6.22      0.47     33.31           RANKING
   1     37     44       -6.11      0.23     33.50           RANKING
   1     38     17       -5.84      0.73     33.96           RANKING
   1     39     16       -5.71      1.58     33.59           RANKING
   1     40     25       -5.70      1.50     33.69           RANKING
   1     41     29       -5.69      1.52     33.63           RANKING
   1     42      8       -5.68      1.66     33.54           RANKING
   2      1      7       -6.04      0.00     32.20           RANKING
   3      1     26       -5.62      0.00     32.51           RANKING
   3      2      3       -5.56      0.16     32.51           RANKING
   3      3     49       -5.55      0.34     32.48           RANKING
   3      4     50       -5.55      0.15     32.52           RANKING
   3      5     42       -5.55      0.27     32.50           RANKING
   3      6     34       -5.50      0.25     32.51           RANKING
   3      7     33       -5.48      0.58     32.45           RANKING
_______________________________________________________________________


	INFORMATION ENTROPY ANALYSIS FOR THIS CLUSTERING
	________________________________________________


Information entropy for this clustering = 0.13  (rmstol = 2.00 Angstrom)

_______________________________________________________________________


	STATISTICAL MECHANICAL ANALYSIS
	_______________________________


Partition function, Q =    50.53            at Temperature, T = 298.15 K
Free energy,        A ~ -2324.02 kcal/mol   at Temperature, T = 298.15 K
Internal energy,    U =    -6.22 kcal/mol   at Temperature, T = 298.15 K
Entropy,            S =     7.77 kcal/mol/K at Temperature, T = 298.15 K

_______________________________________________________________________


	LOWEST ENERGY DOCKED CONFORMATION from EACH CLUSTER
	___________________________________________________


Keeping original residue number (specified in the input PDBQ file) for outputting.

MODEL       19
USER    Run = 19
USER    Cluster Rank = 1
USER    Number of conformations in this cluster = 42
USER  
USER    RMSD from reference structure       = 33.474 A
USER  
USER    Estimated Free Energy of Binding    =   -6.55 kcal/mol  [=(1)+(2)+(3)-(4)]
USER    Estimated Inhibition Constant, Ki   =   15.76 uM (micromolar)  [Temperature = 298.15 K]
USER    
USER    (1) Final Intermolecular Energy     =   -7.65 kcal/mol
USER        vdW + Hbond + desolv Energy     =   -0.11 kcal/mol
USER        Electrostatic Energy            =   -7.54 kcal/mol
USER    (2) Final Total Internal Energy     =   +0.00 kcal/mol
USER    (3) Torsional Free Energy           =   +1.10 kcal/mol
USER    (4) Unbound System's Energy  [=(2)] =   +0.00 kcal/mol
USER    
USER    
USER  
USER    DPF = C:/Users/seoly/Documents/autodocktools/hydrated_docking/top1/top1dC_dxd_t4_mg2.dpf
USER    NEWDPF move	IDNZ_mg_t3_t4.pdbqt
USER    NEWDPF about	-11.629000 17.709000 8.920000
USER    NEWDPF tran0	2.433968 -13.659212 1.569278
USER    NEWDPF axisangle0	-0.701516 0.448313 0.553977 112.771794
USER    NEWDPF quaternion0	-0.584212 0.373348 0.461344 0.553597
USER  
USER                              x       y       z    vdW   Elec        q     RMS 
ATOM      1 MG   MG  A   1       2.428 -13.673   1.539 +1.32 -7.54    +2.000    33.474
ATOM      2  W   WAT X   2       2.483 -11.772   0.736 -0.29 -0.00    +0.000    33.474
ATOM      3  W   WAT X   3       2.328 -15.562   2.379 -0.29 -0.00    +0.000    33.474
ATOM      4  W   WAT X   4       2.120 -12.885   3.428 -0.27 -0.00    +0.000    33.474
ATOM      5  W   WAT X   5       4.450 -13.580   1.927 -0.03 -0.00    +0.000    33.474
ATOM      6  W   WAT X   6       2.818 -14.505  -0.302 -0.16 -0.00    +0.000    33.474
ATOM      7  W   WAT X   7       0.412 -13.726   1.165 -0.38 -0.00    +0.000    33.474
TER
ENDMDL
MODEL        7
USER    Run = 7
USER    Cluster Rank = 2
USER    Number of conformations in this cluster = 1
USER  
USER    RMSD from reference structure       = 32.199 A
USER  
USER    Estimated Free Energy of Binding    =   -6.04 kcal/mol  [=(1)+(2)+(3)-(4)]
USER    Estimated Inhibition Constant, Ki   =   37.17 uM (micromolar)  [Temperature = 298.15 K]
USER    
USER    (1) Final Intermolecular Energy     =   -7.14 kcal/mol
USER        vdW + Hbond + desolv Energy     =   -0.02 kcal/mol
USER        Electrostatic Energy            =   -7.12 kcal/mol
USER    (2) Final Total Internal Energy     =   +0.00 kcal/mol
USER    (3) Torsional Free Energy           =   +1.10 kcal/mol
USER    (4) Unbound System's Energy  [=(2)] =   +0.00 kcal/mol
USER    
USER    
USER  
USER    DPF = C:/Users/seoly/Documents/autodocktools/hydrated_docking/top1/top1dC_dxd_t4_mg2.dpf
USER    NEWDPF move	IDNZ_mg_t3_t4.pdbqt
USER    NEWDPF about	-11.629000 17.709000 8.920000
USER    NEWDPF tran0	-2.680797 -13.314788 -1.105334
USER    NEWDPF axisangle0	0.995388 -0.095915 -0.001530 112.717555
USER    NEWDPF quaternion0	0.828684 -0.079851 -0.001274 0.553991
USER  
USER                              x       y       z    vdW   Elec        q     RMS 
ATOM      1 MG   MG  A   1      -2.661 -13.298  -1.084 +1.71 -7.12    +2.000    32.199
ATOM      2  W   WAT X   2      -4.246 -13.309   0.239 -0.21 -0.00    +0.000    32.199
ATOM      3  W   WAT X   3      -1.106 -13.257  -2.449 -0.44 -0.00    +0.000    32.199
ATOM      4  W   WAT X   4      -3.948 -13.698  -2.655 -0.20 -0.00    +0.000    32.199
ATOM      5  W   WAT X   5      -2.444 -15.335  -0.858 -0.20 -0.00    +0.000    32.199
ATOM      6  W   WAT X   6      -1.329 -12.985   0.453 -0.15 -0.00    +0.000    32.199
ATOM      7  W   WAT X   7      -2.918 -11.276  -1.308 -0.53 -0.00    +0.000    32.199
TER
ENDMDL
MODEL       26
USER    Run = 26
USER    Cluster Rank = 3
USER    Number of conformations in this cluster = 7
USER  
USER    RMSD from reference structure       = 32.513 A
USER  
USER    Estimated Free Energy of Binding    =   -5.62 kcal/mol  [=(1)+(2)+(3)-(4)]
USER    Estimated Inhibition Constant, Ki   =   76.02 uM (micromolar)  [Temperature = 298.15 K]
USER    
USER    (1) Final Intermolecular Energy     =   -6.72 kcal/mol
USER        vdW + Hbond + desolv Energy     =   +0.25 kcal/mol
USER        Electrostatic Energy            =   -6.97 kcal/mol
USER    (2) Final Total Internal Energy     =   +0.00 kcal/mol
USER    (3) Torsional Free Energy           =   +1.10 kcal/mol
USER    (4) Unbound System's Energy  [=(2)] =   +0.00 kcal/mol
USER    
USER    
USER  
USER    DPF = C:/Users/seoly/Documents/autodocktools/hydrated_docking/top1/top1dC_dxd_t4_mg2.dpf
USER    NEWDPF move	IDNZ_mg_t3_t4.pdbqt
USER    NEWDPF about	-11.629000 17.709000 8.920000
USER    NEWDPF tran0	-5.071978 -15.150294 2.639162
USER    NEWDPF axisangle0	0.138473 0.958323 -0.249883 70.213459
USER    NEWDPF quaternion0	0.079636 0.551133 -0.143708 0.818082
USER  
USER                              x       y       z    vdW   Elec        q     RMS 
ATOM      1 MG   MG  A   1      -5.071 -15.173   2.664 +1.98 -6.97    +2.000    32.513
ATOM      2  W   WAT X   2      -4.906 -16.642   1.223 -0.46 -0.00    +0.000    32.513
ATOM      3  W   WAT X   3      -5.288 -13.684   4.086 -0.15 -0.00    +0.000    32.513
ATOM      4  W   WAT X   4      -5.827 -13.855   1.259 -0.23 -0.00    +0.000    32.513
ATOM      5  W   WAT X   5      -3.193 -14.473   2.181 -0.09 -0.00    +0.000    32.513
ATOM      6  W   WAT X   6      -4.244 -16.415   4.082 -0.12 -0.00    +0.000    32.513
ATOM      7  W   WAT X   7      -6.946 -15.875   3.105 -0.69 -0.00    +0.000    32.513
TER
ENDMDL


AVSFLD: # AVS field file
AVSFLD: #
AVSFLD: # Created by AutoDock
AVSFLD: #
AVSFLD: ndim=2           # number of dimensions in the field
AVSFLD: nspace=1         # number of physical coordinates
AVSFLD: veclen=7         # vector size
AVSFLD: dim1=7           # atoms
AVSFLD: dim2=3           # conformations
AVSFLD: data=Real       # data type (byte,integer,Real,double)
AVSFLD: field=uniform    # field coordinate layout
AVSFLD: label= x y z vdW Elec q RMS
AVSFLD: variable 1 file = C:/Users/seoly/Documents/autodocktools/hydrated_docking/top1/top1dC_dxd_t4_mg2.dlg.pdb filetype = ascii offset = 5 stride = 12
AVSFLD: variable 2 file = C:/Users/seoly/Documents/autodocktools/hydrated_docking/top1/top1dC_dxd_t4_mg2.dlg.pdb filetype = ascii offset = 6 stride = 12
AVSFLD: variable 3 file = C:/Users/seoly/Documents/autodocktools/hydrated_docking/top1/top1dC_dxd_t4_mg2.dlg.pdb filetype = ascii offset = 7 stride = 12
AVSFLD: variable 4 file = C:/Users/seoly/Documents/autodocktools/hydrated_docking/top1/top1dC_dxd_t4_mg2.dlg.pdb filetype = ascii offset = 8 stride = 12
AVSFLD: variable 5 file = C:/Users/seoly/Documents/autodocktools/hydrated_docking/top1/top1dC_dxd_t4_mg2.dlg.pdb filetype = ascii offset = 9 stride = 12
AVSFLD: variable 6 file = C:/Users/seoly/Documents/autodocktools/hydrated_docking/top1/top1dC_dxd_t4_mg2.dlg.pdb filetype = ascii offset = 10 stride = 12
AVSFLD: variable 7 file = C:/Users/seoly/Documents/autodocktools/hydrated_docking/top1/top1dC_dxd_t4_mg2.dlg.pdb filetype = ascii offset = 11 stride = 12
AVSFLD: # end of file

>>> Closing the docking parameter file (DPF)...
This docking finished at:			9:07 56" a.m., 12/08/2025


________________________________________________________________________________

C:/Users/seoly/Documents/autodocktools/Autodock/4.2.6/autodock4.exe: Successful Completion on "BBC-L02301276"

Real= 21m 23.43s,  CPU= 2m 59.61s,  System= 0.31s
________________________________________________________________________________
