# Supplementary material for: Networked salt-bridges mediate magnesium-dependent conformational dynamics and functional regulation in type IA topoisomerases
Source: Nat Commun. 2026 Apr 30;17:5907. doi: 10.1038/s41467-026-72556-9 (PMC13338365; doi:10.1038/s41467-026-72556-9)
Supplement: Supplementary file 8 — Source Data 5 [file 41467_2026_72556_MOESM8_ESM.zip › source data supplementary fig 8BC/t1_TOPRIM/top1dC_dxd_t4_mg2.glg]

       _______________________________________________________

__________//____________________________/////_________________/________
_________/__/____________/_____________/______________/_______/________
________/____/___________/_____________/______________________/________
________/____/__/_____/_/////___/////__/__////_/_///__/__////_/________
_______/______/_/_____/__/_____/_____/_/_____/_//___/_/_/____//________
_______////////_/_____/__/_____/_____/_/_____/_/______/_/_____/________
_______/______/_/____//__/___/_/_____/_/_____/_/______/_/____//________
_______/______/__////_/___///___/////___/////__/______/__////_/________

       _______________________________________________________

                                ______
                               /      \
                              /        \
                             /          \
                             \    /\    /
                              \  /  \  /
                               \/ /\ \/
                                 /  \
                                /____\


                ______________________________________ 
               |                                      |
               |            AutoGrid 4.2.6            |
               |                                      |
               |        Garrett M. Morris, TSRI       |
               |            Ruth Huey, TSRI           |
               |        David S. Goodsell, TSRI       |
               |         Arthur J. Olson, TSRI        |
               |                                      |
               |        (C) 1989-2009, TSRI           |
               |   The Scripps Research Institute     |
               |______________________________________|

                ______________________________________ 
               |                                      |
               | Calculation of van der Waals, H-Bond,|
               |   Electrostatic Potential Energy, &  |
               |   Desolvation Free Energy Grid Maps  |
               |             for AutoDock             |
               | For help, email autodock@scripps.edu |
               |______________________________________|


                           $Revision: 1.109 $
Compilation parameters:  NUM_RECEPTOR_TYPES=20 NEINT=2048
   MAX_MAPS=16 NDIEL=16384 MAX_ATOM_TYPES=14
 energy_lookup table has   655360 entries of size 8
        e_vdW_Hb table has   401408 entries of size 8
Maximum number of maps that can be computed = 16 (defined by MAX_MAPS in "autocomm.h").
This file was created at:			8:45 15" a.m., 12/08/2025
                   using:			"BBC-L02301276"


GPF> npts 40 40 40                        # num.grid points in xyz

Number of grid points in x-direction:	41
Number of grid points in y-direction:	41
Number of grid points in z-direction:	41

GPF> parameter_file AD4_water_forcefield.dat # force field default parameter file
Using read_parameter_library() to try to open and read "AD4_water_forcefield.dat".

GPF> gridfld top1_dc.maps.fld             # grid_data_file

Creating (AVS-readable) grid maps file : top1_dc.maps.fld

Creating (AVS-readable) grid-coordinates extrema file : top1_dc.maps.xyz

GPF> spacing 0.375                        # spacing(A)
Grid Spacing :			0.375 Angstrom

GPF> receptor_types A C HD N NA OA SA     # receptor atom types
GPF> ligand_types Mg W                    # ligand atom types

Atom type names for ligand atom types 1-2 used for ligand-atom affinity grid maps:

			Atom type number 0 corresponds to atom type name "Mg".
			Atom type number 1 corresponds to atom type name "W".


GPF> receptor top1_dc.pdbqt               # macromolecule

Receptor Input File :	top1_dc.pdbqt

Receptor Atom Type Assignments:

Atom no.  1, " N  " at (-18.915, -40.102, 2.813),  was assigned atom type "N" (rec_index= 3, atom_type= 3).
Atom no.  2, " CA " at (-18.205, -39.230, 1.806),  was assigned atom type "C" (rec_index= 1, atom_type= 1).
Atom no.  3, " C  " at (-18.771, -37.860, 1.890),  was assigned atom type "C" (rec_index= 1, atom_type= 1).
Atom no.  4, " O  " at (-19.948, -37.721, 2.211),  was assigned atom type "OA" (rec_index= 5, atom_type= 5).
Atom no.  5, " HN1" at (-18.541, -41.028, 2.764),  was assigned atom type "HD" (rec_index= 2, atom_type= 2).
Atom no.  6, " HN2" at (-19.892, -40.118, 2.599),  was assigned atom type "HD" (rec_index= 2, atom_type= 2).
Atom no.  7, " HN3" at (-18.773, -39.724, 3.728),  was assigned atom type "HD" (rec_index= 2, atom_type= 2).
Atom no.  8, " N  " at (-17.931, -36.839, 1.693),  was assigned atom type "N" (rec_index= 3, atom_type= 3).
Atom no.  9, " CA " at (-18.296, -35.449, 1.840),  was assigned atom type "C" (rec_index= 1, atom_type= 1).
Atom no. 10, " C  " at (-17.273, -34.648, 1.056),  was assigned atom type "C" (rec_index= 1, atom_type= 1).
Atom no. 11, " O  " at (-16.325, -35.206, 0.508),  was assigned atom type "OA" (rec_index= 5, atom_type= 5).
Atom no. 12, " CB " at (-18.312, -34.987, 3.333),  was assigned atom type "C" (rec_index= 1, atom_type= 1).
Atom no. 13, " CG " at (-19.577, -35.394, 4.116),  was assigned atom type "C" (rec_index= 1, atom_type= 1).
Atom no. 14, " CD " at (-19.715, -34.715, 5.488),  was assigned atom type "C" (rec_index= 1, atom_type= 1).
Atom no. 15, " CE " at (-21.045, -35.065, 6.170),  was assigned atom type "C" (rec_index= 1, atom_type= 1).
Atom no. 16, " NZ " at (-21.211, -34.272, 7.406),  was assigned atom type "N" (rec_index= 3, atom_type= 3).
Atom no. 17, " HN " at (-16.983, -37.003, 1.425),  was assigned atom type "HD" (rec_index= 2, atom_type= 2).
Atom no. 18, " HZ1" at (-22.114, -34.511, 7.864),  was assigned atom type "HD" (rec_index= 2, atom_type= 2).
Atom no. 19, " HZ2" at (-20.427, -34.477, 8.058),  was assigned atom type "HD" (rec_index= 2, atom_type= 2).
Atom no. 20, " HZ3" at (-21.203, -33.259, 7.170),  was assigned atom type "HD" (rec_index= 2, atom_type= 2).
Atom no. 21, " N  " at (-17.451, -33.324, 0.967),  was assigned atom type "N" (rec_index= 3, atom_type= 3).
Atom no. 22, " CA " at (-16.519, -32.415, 0.349),  was assigned atom type "C" (rec_index= 1, atom_type= 1).
Atom no. 23, " C  " at (-15.580, -31.772, 1.367),  was assigned atom type "C" (rec_index= 1, atom_type= 1).
Atom no. 24, " O  " at (-15.994, -31.276, 2.417),  was assigned atom type "OA" (rec_index= 5, atom_type= 5).
Atom no. 25, " CB " at (-17.310, -31.318, -0.378),  was assigned atom type "C" (rec_index= 1, atom_type= 1).
Atom no. 26, " HN " at (-18.275, -32.902, 1.343),  was assigned atom type "HD" (rec_index= 2, atom_type= 2).
Atom no. 27, " N  " at (-14.264, -31.756, 1.076),  was assigned atom type "N" (rec_index= 3, atom_type= 3).
Atom no. 28, " CA " at (-13.281, -31.136, 1.952),  was assigned atom type "C" (rec_index= 1, atom_type= 1).
Atom no. 29, " C  " at (-12.970, -29.725, 1.505),  was assigned atom type "C" (rec_index= 1, atom_type= 1).
Atom no. 30, " O  " at (-12.701, -29.477, 0.336),  was assigned atom type "OA" (rec_index= 5, atom_type= 5).
Atom no. 31, " CB " at (-11.973, -31.964, 2.001),  was assigned atom type "C" (rec_index= 1, atom_type= 1).
Atom no. 32, " CG " at (-10.835, -31.413, 2.896),  was assigned atom type "C" (rec_index= 1, atom_type= 1).
Atom no. 33, " CD1" at (-11.245, -31.280, 4.369),  was assigned atom type "C" (rec_index= 1, atom_type= 1).
Atom no. 34, " CD2" at (-9.601, -32.318, 2.792),  was assigned atom type "C" (rec_index= 1, atom_type= 1).
Atom no. 35, " HN " at (-13.878, -32.163, 0.250),  was assigned atom type "HD" (rec_index= 2, atom_type= 2).
Atom no. 36, " N  " at (-12.992, -28.752, 2.426),  was assigned atom type "N" (rec_index= 3, atom_type= 3).
Atom no. 37, " CA " at (-12.652, -27.369, 2.138),  was assigned atom type "C" (rec_index= 1, atom_type= 1).
Atom no. 38, " C  " at (-11.406, -27.007, 2.917),  was assigned atom type "C" (rec_index= 1, atom_type= 1).
Atom no. 39, " O  " at (-11.350, -27.150, 4.137),  was assigned atom type "OA" (rec_index= 5, atom_type= 5).
Atom no. 40, " CB " at (-13.778, -26.422, 2.526),  was assigned atom type "C" (rec_index= 1, atom_type= 1).
Atom no. 41, " CG1" at (-13.372, -24.943, 2.343),  was assigned atom type "C" (rec_index= 1, atom_type= 1).
Atom no. 42, " CG2" at (-15.019, -26.733, 1.671),  was assigned atom type "C" (rec_index= 1, atom_type= 1).
Atom no. 43, " HN " at (-13.246, -28.924, 3.374),  was assigned atom type "HD" (rec_index= 2, atom_type= 2).
Atom no. 44, " N  " at (-10.356, -26.518, 2.229),  was assigned atom type "N" (rec_index= 3, atom_type= 3).
Atom no. 45, " CA " at (-9.095, -26.190, 2.878),  was assigned atom type "C" (rec_index= 1, atom_type= 1).
Atom no. 46, " C  " at (-8.864, -24.688, 2.842),  was assigned atom type "C" (rec_index= 1, atom_type= 1).
Atom no. 47, " O  " at (-8.942, -24.052, 1.790),  was assigned atom type "OA" (rec_index= 5, atom_type= 5).
Atom no. 48, " CB " at (-7.881, -26.917, 2.291),  was assigned atom type "C" (rec_index= 1, atom_type= 1).
Atom no. 49, " CG1" at (-8.189, -28.417, 2.047),  was assigned atom type "C" (rec_index= 1, atom_type= 1).
Atom no. 50, " CG2" at (-6.688, -26.763, 3.271),  was assigned atom type "C" (rec_index= 1, atom_type= 1).
Atom no. 51, " CD " at (-7.012, -29.211, 1.456),  was assigned atom type "C" (rec_index= 1, atom_type= 1).
Atom no. 52, " HN " at (-10.366, -26.347, 1.246),  was assigned atom type "HD" (rec_index= 2, atom_type= 2).
Atom no. 53, " N  " at (-8.576, -24.095, 4.017),  was assigned atom type "N" (rec_index= 3, atom_type= 3).
Atom no. 54, " CA " at (-8.259, -22.682, 4.179),  was assigned atom type "C" (rec_index= 1, atom_type= 1).
Atom no. 55, " C  " at (-6.959, -22.556, 4.964),  was assigned atom type "C" (rec_index= 1, atom_type= 1).
Atom no. 56, " O  " at (-6.416, -23.532, 5.473),  was assigned atom type "OA" (rec_index= 5, atom_type= 5).
Atom no. 57, " CB " at (-9.342, -21.871, 4.894),  was assigned atom type "C" (rec_index= 1, atom_type= 1).
Atom no. 58, " CG1" at (-10.661, -21.903, 4.102),  was assigned atom type "C" (rec_index= 1, atom_type= 1).
Atom no. 59, " CG2" at (-9.578, -22.402, 6.318),  was assigned atom type "C" (rec_index= 1, atom_type= 1).
Atom no. 60, " HN " at (-8.566, -24.619, 4.865),  was assigned atom type "HD" (rec_index= 2, atom_type= 2).
Atom no. 61, " N  " at (-6.406, -21.339, 5.078),  was assigned atom type "N" (rec_index= 3, atom_type= 3).
Atom no. 62, " CA " at (-5.106, -21.087, 5.678),  was assigned atom type "C" (rec_index= 1, atom_type= 1).
Atom no. 63, " C  " at (-5.197, -20.520, 7.096),  was assigned atom type "C" (rec_index= 1, atom_type= 1).
Atom no. 64, " O  " at (-4.187, -20.315, 7.768),  was assigned atom type "OA" (rec_index= 5, atom_type= 5).
Atom no. 65, " CB " at (-4.289, -20.112, 4.786),  was assigned atom type "C" (rec_index= 1, atom_type= 1).
Atom no. 66, " CG " at (-4.987, -18.772, 4.418),  was assigned atom type "C" (rec_index= 1, atom_type= 1).
Atom no. 67, " CD " at (-5.962, -18.861, 3.252),  was assigned atom type "C" (rec_index= 1, atom_type= 1).
Atom no. 68, " OE1" at (-7.114, -19.344, 3.455),  was assigned atom type "OA" (rec_index= 5, atom_type= 5).
Atom no. 69, " OE2" at (-5.619, -18.443, 2.121),  was assigned atom type "OA" (rec_index= 5, atom_type= 5).
Atom no. 70, " HN " at (-6.867, -20.518, 4.750),  was assigned atom type "HD" (rec_index= 2, atom_type= 2).
Atom no. 71, " N  " at (-6.422, -20.287, 7.620),  was assigned atom type "N" (rec_index= 3, atom_type= 3).
Atom no. 72, " CA " at (-6.611, -19.701, 8.950),  was assigned atom type "C" (rec_index= 1, atom_type= 1).
Atom no. 73, " C  " at (-7.790, -20.323, 9.682),  was assigned atom type "C" (rec_index= 1, atom_type= 1).
Atom no. 74, " O  " at (-8.835, -20.543, 9.067),  was assigned atom type "OA" (rec_index= 5, atom_type= 5).
Atom no. 75, " CB " at (-6.857, -18.161, 8.887),  was assigned atom type "C" (rec_index= 1, atom_type= 1).
Atom no. 76, " OG " at (-7.225, -17.576, 10.146),  was assigned atom type "OA" (rec_index= 5, atom_type= 5).
Atom no. 77, " HN " at (-7.274, -20.498, 7.140),  was assigned atom type "HD" (rec_index= 2, atom_type= 2).
Atom no. 78, " HG1" at (-7.133, -16.620, 10.051),  was assigned atom type "HD" (rec_index= 2, atom_type= 2).
Atom no. 79, " N  " at (-7.718, -20.637, 10.986),  was assigned atom type "N" (rec_index= 3, atom_type= 3).
Atom no. 80, " CA " at (-8.870, -21.094, 11.758),  was assigned atom type "C" (rec_index= 1, atom_type= 1).
Atom no. 81, " C  " at (-9.949, -20.042, 11.927),  was assigned atom type "C" (rec_index= 1, atom_type= 1).
Atom no. 82, " O  " at (-11.113, -20.412, 12.075),  was assigned atom type "OA" (rec_index= 5, atom_type= 5).
Atom no. 83, " CB " at (-8.267, -21.494, 13.115),  was assigned atom type "C" (rec_index= 1, atom_type= 1).
Atom no. 84, " CG " at (-7.023, -20.612, 13.263),  was assigned atom type "C" (rec_index= 1, atom_type= 1).
Atom no. 85, " CD " at (-6.519, -20.489, 11.825),  was assigned atom type "C" (rec_index= 1, atom_type= 1).
Atom no. 86, " N  " at (-9.605, -18.741, 11.940),  was assigned atom type "N" (rec_index= 3, atom_type= 3).
Atom no. 87, " CA " at (-10.585, -17.677, 12.001),  was assigned atom type "C" (rec_index= 1, atom_type= 1).
Atom no. 88, " C  " at (-11.422, -17.611, 10.732),  was assigned atom type "C" (rec_index= 1, atom_type= 1).
Atom no. 89, " O  " at (-12.651, -17.561, 10.764),  was assigned atom type "OA" (rec_index= 5, atom_type= 5).
Atom no. 90, " CB " at (-9.865, -16.344, 12.242),  was assigned atom type "C" (rec_index= 1, atom_type= 1).
Atom no. 91, " HN " at (-8.652, -18.444, 11.908),  was assigned atom type "HD" (rec_index= 2, atom_type= 2).
Atom no. 92, " N  " at (-10.748, -17.722, 9.571),  was assigned atom type "N" (rec_index= 3, atom_type= 3).
Atom no. 93, " CA " at (-11.374, -17.881, 8.273),  was assigned atom type "C" (rec_index= 1, atom_type= 1).
Atom no. 94, " C  " at (-12.198, -19.155, 8.162),  was assigned atom type "C" (rec_index= 1, atom_type= 1).
Atom no. 95, " O  " at (-13.300, -19.153, 7.614),  was assigned atom type "OA" (rec_index= 5, atom_type= 5).
Atom no. 96, " CB " at (-10.283, -17.880, 7.182),  was assigned atom type "C" (rec_index= 1, atom_type= 1).
Atom no. 97, " CG " at (-10.808, -17.794, 5.748),  was assigned atom type "C" (rec_index= 1, atom_type= 1).
Atom no. 98, " CD " at (-9.647, -17.677, 4.752),  was assigned atom type "C" (rec_index= 1, atom_type= 1).
Atom no. 99, " CE " at (-10.109, -17.700, 3.297),  was assigned atom type "C" (rec_index= 1, atom_type= 1).
Atom no. 100, " NZ " at (-8.948, -17.746, 2.409),  was assigned atom type "N" (rec_index= 3, atom_type= 3).
Atom no. 101, " HN " at (-9.749, -17.697, 9.560),  was assigned atom type "HD" (rec_index= 2, atom_type= 2).
Atom no. 102, " HZ1" at (-9.259, -17.763, 1.416),  was assigned atom type "HD" (rec_index= 2, atom_type= 2).
Atom no. 103, " HZ2" at (-8.354, -16.908, 2.570),  was assigned atom type "HD" (rec_index= 2, atom_type= 2).
Atom no. 104, " HZ3" at (-8.393, -18.602, 2.611),  was assigned atom type "HD" (rec_index= 2, atom_type= 2).
Atom no. 105, " N  " at (-11.692, -20.280, 8.715),  was assigned atom type "N" (rec_index= 3, atom_type= 3).
Atom no. 106, " CA " at (-12.411, -21.536, 8.752),  was assigned atom type "C" (rec_index= 1, atom_type= 1).
Atom no. 107, " C  " at (-13.733, -21.479, 9.494),  was assigned atom type "C" (rec_index= 1, atom_type= 1).
Atom no. 108, " O  " at (-14.739, -21.965, 8.991),  was assigned atom type "OA" (rec_index= 5, atom_type= 5).
Atom no. 109, " CB " at (-11.552, -22.637, 9.403),  was assigned atom type "C" (rec_index= 1, atom_type= 1).
Atom no. 110, " HN " at (-10.782, -20.294, 9.130),  was assigned atom type "HD" (rec_index= 2, atom_type= 2).
Atom no. 111, " N  " at (-13.792, -20.857, 10.686),  was assigned atom type "N" (rec_index= 3, atom_type= 3).
Atom no. 112, " CA " at (-15.050, -20.696, 11.393),  was assigned atom type "C" (rec_index= 1, atom_type= 1).
Atom no. 113, " C  " at (-16.054, -19.813, 10.668),  was assigned atom type "C" (rec_index= 1, atom_type= 1).
Atom no. 114, " O  " at (-17.235, -20.144, 10.598),  was assigned atom type "OA" (rec_index= 5, atom_type= 5).
Atom no. 115, " CB " at (-14.838, -20.166, 12.829),  was assigned atom type "C" (rec_index= 1, atom_type= 1).
Atom no. 116, " CG " at (-14.264, -21.228, 13.779),  was assigned atom type "C" (rec_index= 1, atom_type= 1).
Atom no. 117, " CD " at (-14.387, -20.806, 15.252),  was assigned atom type "C" (rec_index= 1, atom_type= 1).
Atom no. 118, " CE " at (-13.990, -21.928, 16.215),  was assigned atom type "C" (rec_index= 1, atom_type= 1).
Atom no. 119, " NZ " at (-14.179, -21.494, 17.619),  was assigned atom type "N" (rec_index= 3, atom_type= 3).
Atom no. 120, " HN " at (-12.994, -20.474, 11.149),  was assigned atom type "HD" (rec_index= 2, atom_type= 2).
Atom no. 121, " HZ1" at (-13.909, -22.261, 18.268),  was assigned atom type "HD" (rec_index= 2, atom_type= 2).
Atom no. 122, " HZ2" at (-13.588, -20.659, 17.806),  was assigned atom type "HD" (rec_index= 2, atom_type= 2).
Atom no. 123, " HZ3" at (-15.178, -21.248, 17.773),  was assigned atom type "HD" (rec_index= 2, atom_type= 2).
Atom no. 124, " N  " at (-15.617, -18.678, 10.095),  was assigned atom type "N" (rec_index= 3, atom_type= 3).
Atom no. 125, " CA " at (-16.499, -17.767, 9.375),  was assigned atom type "C" (rec_index= 1, atom_type= 1).
Atom no. 126, " C  " at (-17.097, -18.349, 8.113),  was assigned atom type "C" (rec_index= 1, atom_type= 1).
Atom no. 127, " O  " at (-18.291, -18.204, 7.855),  was assigned atom type "OA" (rec_index= 5, atom_type= 5).
Atom no. 128, " CB " at (-15.826, -16.459, 9.032),  was assigned atom type "C" (rec_index= 1, atom_type= 1).
Atom no. 129, " CG2" at (-16.840, -15.427, 8.530),  was assigned atom type "C" (rec_index= 1, atom_type= 1).
Atom no. 130, " OG1" at (-15.272, -15.910, 10.215),  was assigned atom type "OA" (rec_index= 5, atom_type= 5).
Atom no. 131, " HN " at (-14.662, -18.387, 10.126),  was assigned atom type "HD" (rec_index= 2, atom_type= 2).
Atom no. 132, " HG1" at (-14.868, -15.078, 9.948),  was assigned atom type "HD" (rec_index= 2, atom_type= 2).
Atom no. 133, " N  " at (-16.297, -19.067, 7.297),  was assigned atom type "N" (rec_index= 3, atom_type= 3).
Atom no. 134, " CA " at (-16.797, -19.740, 6.100),  was assigned atom type "C" (rec_index= 1, atom_type= 1).
Atom no. 135, " C  " at (-17.753, -20.897, 6.419),  was assigned atom type "C" (rec_index= 1, atom_type= 1).
Atom no. 136, " O  " at (-18.708, -21.152, 5.687),  was assigned atom type "OA" (rec_index= 5, atom_type= 5).
Atom no. 137, " CB " at (-15.671, -20.134, 5.140),  was assigned atom type "C" (rec_index= 1, atom_type= 1).
Atom no. 138, " CG1" at (-16.212, -20.367, 3.710),  was assigned atom type "C" (rec_index= 1, atom_type= 1).
Atom no. 139, " CG2" at (-14.891, -21.354, 5.663),  was assigned atom type "C" (rec_index= 1, atom_type= 1).
Atom no. 140, " CD " at (-15.133, -20.766, 2.689),  was assigned atom type "C" (rec_index= 1, atom_type= 1).
Atom no. 141, " HN " at (-15.319, -19.186, 7.454),  was assigned atom type "HD" (rec_index= 2, atom_type= 2).
Atom no. 142, " N  " at (-17.569, -21.574, 7.579),  was assigned atom type "N" (rec_index= 3, atom_type= 3).
Atom no. 143, " CA " at (-18.402, -22.673, 8.062),  was assigned atom type "C" (rec_index= 1, atom_type= 1).
Atom no. 144, " C  " at (-19.837, -22.251, 8.379),  was assigned atom type "C" (rec_index= 1, atom_type= 1).
Atom no. 145, " O  " at (-20.764, -23.048, 8.398),  was assigned atom type "OA" (rec_index= 5, atom_type= 5).
Atom no. 146, " CB " at (-17.769, -23.259, 9.359),  was assigned atom type "C" (rec_index= 1, atom_type= 1).
Atom no. 147, " CG " at (-17.798, -24.780, 9.413),  was assigned atom type "C" (rec_index= 1, atom_type= 1).
Atom no. 148, " ND2" at (-17.179, -25.327, 10.486),  was assigned atom type "N" (rec_index= 3, atom_type= 3).
Atom no. 149, " OD1" at (-18.294, -25.491, 8.545),  was assigned atom type "OA" (rec_index= 5, atom_type= 5).
Atom no. 150, " HN " at (-16.810, -21.332, 8.183),  was assigned atom type "HD" (rec_index= 2, atom_type= 2).
Atom no. 151, "1HD2" at (-17.167, -26.321, 10.551),  was assigned atom type "HD" (rec_index= 2, atom_type= 2).
Atom no. 152, "2HD2" at (-16.733, -24.741, 11.157),  was assigned atom type "HD" (rec_index= 2, atom_type= 2).
Atom no. 153, " N  " at (-20.073, -20.946, 8.605),  was assigned atom type "N" (rec_index= 3, atom_type= 3).
Atom no. 154, " CA " at (-21.402, -20.409, 8.845),  was assigned atom type "C" (rec_index= 1, atom_type= 1).
Atom no. 155, " C  " at (-22.265, -20.397, 7.591),  was assigned atom type "C" (rec_index= 1, atom_type= 1).
Atom no. 156, " O  " at (-23.482, -20.224, 7.653),  was assigned atom type "OA" (rec_index= 5, atom_type= 5).
Atom no. 157, " CB " at (-21.295, -18.949, 9.351),  was assigned atom type "C" (rec_index= 1, atom_type= 1).
Atom no. 158, " CG " at (-20.491, -18.807, 10.653),  was assigned atom type "C" (rec_index= 1, atom_type= 1).
Atom no. 159, " CD " at (-20.142, -17.345, 10.974),  was assigned atom type "C" (rec_index= 1, atom_type= 1).
Atom no. 160, " CE " at (-21.365, -16.453, 11.188),  was assigned atom type "C" (rec_index= 1, atom_type= 1).
Atom no. 161, " NZ " at (-20.923, -15.087, 11.541),  was assigned atom type "N" (rec_index= 3, atom_type= 3).
Atom no. 162, " HN " at (-19.335, -20.272, 8.618),  was assigned atom type "HD" (rec_index= 2, atom_type= 2).
Atom no. 163, " HZ1" at (-21.749, -14.472, 11.688),  was assigned atom type "HD" (rec_index= 2, atom_type= 2).
Atom no. 164, " HZ2" at (-20.358, -15.121, 12.414),  was assigned atom type "HD" (rec_index= 2, atom_type= 2).
Atom no. 165, " HZ3" at (-20.340, -14.703, 10.771),  was assigned atom type "HD" (rec_index= 2, atom_type= 2).
Atom no. 166, " N  " at (-21.637, -20.556, 6.411),  was assigned atom type "N" (rec_index= 3, atom_type= 3).
Atom no. 167, " CA " at (-22.320, -20.495, 5.137),  was assigned atom type "C" (rec_index= 1, atom_type= 1).
Atom no. 168, " C  " at (-22.154, -21.787, 4.364),  was assigned atom type "C" (rec_index= 1, atom_type= 1).
Atom no. 169, " O  " at (-22.587, -21.891, 3.217),  was assigned atom type "OA" (rec_index= 5, atom_type= 5).
Atom no. 170, " CB " at (-21.759, -19.320, 4.297),  was assigned atom type "C" (rec_index= 1, atom_type= 1).
Atom no. 171, " CG " at (-21.819, -18.038, 5.088),  was assigned atom type "A" (rec_index= 0, atom_type= 0).
Atom no. 172, " CD1" at (-23.049, -17.525, 5.536),  was assigned atom type "A" (rec_index= 0, atom_type= 0).
Atom no. 173, " CD2" at (-20.637, -17.361, 5.433),  was assigned atom type "A" (rec_index= 0, atom_type= 0).
Atom no. 174, " CE1" at (-23.096, -16.359, 6.313),  was assigned atom type "A" (rec_index= 0, atom_type= 0).
Atom no. 175, " CE2" at (-20.681, -16.190, 6.202),  was assigned atom type "A" (rec_index= 0, atom_type= 0).
Atom no. 176, " CZ " at (-21.911, -15.689, 6.639),  was assigned atom type "A" (rec_index= 0, atom_type= 0).
Atom no. 177, " OH " at (-21.962, -14.503, 7.394),  was assigned atom type "OA" (rec_index= 5, atom_type= 5).
Atom no. 178, " HN " at (-20.655, -20.728, 6.348),  was assigned atom type "HD" (rec_index= 2, atom_type= 2).
Atom no. 179, " HH " at (-21.058, -14.237, 7.573),  was assigned atom type "HD" (rec_index= 2, atom_type= 2).
Atom no. 180, " N  " at (-21.555, -22.812, 4.996),  was assigned atom type "N" (rec_index= 3, atom_type= 3).
Atom no. 181, " CA " at (-21.358, -24.121, 4.417),  was assigned atom type "C" (rec_index= 1, atom_type= 1).
Atom no. 182, " C  " at (-21.911, -25.168, 5.366),  was assigned atom type "C" (rec_index= 1, atom_type= 1).
Atom no. 183, " O  " at (-21.549, -25.229, 6.533),  was assigned atom type "OA" (rec_index= 5, atom_type= 5).
Atom no. 184, " CB " at (-19.855, -24.418, 4.173),  was assigned atom type "C" (rec_index= 1, atom_type= 1).
Atom no. 185, " CG " at (-19.169, -23.572, 3.078),  was assigned atom type "C" (rec_index= 1, atom_type= 1).
Atom no. 186, " CD1" at (-17.710, -24.020, 2.913),  was assigned atom type "C" (rec_index= 1, atom_type= 1).
Atom no. 187, " CD2" at (-19.878, -23.673, 1.719),  was assigned atom type "C" (rec_index= 1, atom_type= 1).
Atom no. 188, " HN " at (-21.206, -22.718, 5.926),  was assigned atom type "HD" (rec_index= 2, atom_type= 2).
Atom no. 189, " N  " at (-22.838, -26.027, 4.894),  was assigned atom type "N" (rec_index= 3, atom_type= 3).
Atom no. 190, " CA " at (-23.481, -27.021, 5.751),  was assigned atom type "C" (rec_index= 1, atom_type= 1).
Atom no. 191, " C  " at (-23.363, -28.409, 5.215),  was assigned atom type "C" (rec_index= 1, atom_type= 1).
Atom no. 192, " O  " at (-22.843, -28.625, 4.126),  was assigned atom type "OA" (rec_index= 5, atom_type= 5).
Atom no. 193, " HN " at (-23.131, -26.027, 3.939),  was assigned atom type "HD" (rec_index= 2, atom_type= 2).
Atom no. 194, " N  " at (-23.888, -29.395, 5.975),  was assigned atom type "N" (rec_index= 3, atom_type= 3).
Atom no. 195, " CA " at (-24.091, -30.773, 5.534),  was assigned atom type "C" (rec_index= 1, atom_type= 1).
Atom no. 196, " C  " at (-22.842, -31.510, 5.105),  was assigned atom type "C" (rec_index= 1, atom_type= 1).
Atom no. 197, " O  " at (-22.144, -32.121, 5.920),  was assigned atom type "OA" (rec_index= 5, atom_type= 5).
Atom no. 198, " CB " at (-25.189, -30.895, 4.441),  was assigned atom type "C" (rec_index= 1, atom_type= 1).
Atom no. 199, " OG " at (-26.441, -30.434, 4.950),  was assigned atom type "OA" (rec_index= 5, atom_type= 5).
Atom no. 200, " HN " at (-24.175, -29.220, 6.917),  was assigned atom type "HD" (rec_index= 2, atom_type= 2).
Atom no. 201, " HG1" at (-27.029, -30.315, 4.193),  was assigned atom type "HD" (rec_index= 2, atom_type= 2).
Atom no. 202, " N  " at (-22.546, -31.496, 3.802),  was assigned atom type "N" (rec_index= 3, atom_type= 3).
Atom no. 203, " CA " at (-21.528, -32.264, 3.155),  was assigned atom type "C" (rec_index= 1, atom_type= 1).
Atom no. 204, " C  " at (-20.249, -31.480, 2.971),  was assigned atom type "C" (rec_index= 1, atom_type= 1).
Atom no. 205, " O  " at (-19.274, -31.991, 2.438),  was assigned atom type "OA" (rec_index= 5, atom_type= 5).
Atom no. 206, " CB " at (-22.071, -32.813, 1.814),  was assigned atom type "C" (rec_index= 1, atom_type= 1).
Atom no. 207, " CG " at (-22.681, -31.723, 0.936),  was assigned atom type "C" (rec_index= 1, atom_type= 1).
Atom no. 208, " OD1" at (-23.624, -31.036, 1.413),  was assigned atom type "OA" (rec_index= 5, atom_type= 5).
Atom no. 209, " OD2" at (-22.208, -31.579, -0.215),  was assigned atom type "OA" (rec_index= 5, atom_type= 5).
Atom no. 210, " HN " at (-23.052, -30.912, 3.172),  was assigned atom type "HD" (rec_index= 2, atom_type= 2).
Atom no. 211, " N  " at (-20.183, -30.253, 3.491),  was assigned atom type "N" (rec_index= 3, atom_type= 3).
Atom no. 212, " CA " at (-18.956, -29.493, 3.519),  was assigned atom type "C" (rec_index= 1, atom_type= 1).
Atom no. 213, " C  " at (-18.290, -29.586, 4.881),  was assigned atom type "C" (rec_index= 1, atom_type= 1).
Atom no. 214, " O  " at (-18.878, -29.276, 5.914),  was assigned atom type "OA" (rec_index= 5, atom_type= 5).
Atom no. 215, " CB " at (-19.238, -28.012, 3.198),  was assigned atom type "C" (rec_index= 1, atom_type= 1).
Atom no. 216, " CG " at (-19.586, -27.845, 1.746),  was assigned atom type "A" (rec_index= 0, atom_type= 0).
Atom no. 217, " CD1" at (-18.566, -27.826, 0.780),  was assigned atom type "A" (rec_index= 0, atom_type= 0).
Atom no. 218, " CD2" at (-20.920, -27.707, 1.328),  was assigned atom type "A" (rec_index= 0, atom_type= 0).
Atom no. 219, " CE1" at (-18.872, -27.669, -0.579),  was assigned atom type "A" (rec_index= 0, atom_type= 0).
Atom no. 220, " CE2" at (-21.230, -27.559, -0.032),  was assigned atom type "A" (rec_index= 0, atom_type= 0).
Atom no. 221, " CZ " at (-20.204, -27.537, -0.984),  was assigned atom type "A" (rec_index= 0, atom_type= 0).
Atom no. 222, " OH " at (-20.508, -27.389, -2.350),  was assigned atom type "OA" (rec_index= 5, atom_type= 5).
Atom no. 223, " HN " at (-20.970, -29.786, 3.890),  was assigned atom type "HD" (rec_index= 2, atom_type= 2).
Atom no. 224, " HH " at (-21.464, -27.386, -2.434),  was assigned atom type "HD" (rec_index= 2, atom_type= 2).
Atom no. 225, " N  " at (-17.018, -30.027, 4.915),  was assigned atom type "N" (rec_index= 3, atom_type= 3).
Atom no. 226, " CA " at (-16.207, -30.024, 6.123),  was assigned atom type "C" (rec_index= 1, atom_type= 1).
Atom no. 227, " C  " at (-14.962, -29.190, 5.886),  was assigned atom type "C" (rec_index= 1, atom_type= 1).
Atom no. 228, " O  " at (-14.235, -29.358, 4.908),  was assigned atom type "OA" (rec_index= 5, atom_type= 5).
Atom no. 229, " CB " at (-15.840, -31.416, 6.638),  was assigned atom type "C" (rec_index= 1, atom_type= 1).
Atom no. 230, " CG1" at (-17.066, -32.020, 7.348),  was assigned atom type "C" (rec_index= 1, atom_type= 1).
Atom no. 231, " CG2" at (-15.379, -32.335, 5.490),  was assigned atom type "C" (rec_index= 1, atom_type= 1).
Atom no. 232, " HN " at (-16.554, -30.384, 4.108),  was assigned atom type "HD" (rec_index= 2, atom_type= 2).
Atom no. 233, " N  " at (-14.702, -28.216, 6.781),  was assigned atom type "N" (rec_index= 3, atom_type= 3).
Atom no. 234, " CA " at (-13.625, -27.256, 6.616),  was assigned atom type "C" (rec_index= 1, atom_type= 1).
Atom no. 235, " C  " at (-12.434, -27.629, 7.484),  was assigned atom type "C" (rec_index= 1, atom_type= 1).
Atom no. 236, " O  " at (-12.568, -28.135, 8.596),  was assigned atom type "OA" (rec_index= 5, atom_type= 5).
Atom no. 237, " CB " at (-14.038, -25.805, 6.893),  was assigned atom type "C" (rec_index= 1, atom_type= 1).
Atom no. 238, " CG1" at (-15.231, -25.401, 5.999),  was assigned atom type "C" (rec_index= 1, atom_type= 1).
Atom no. 239, " CG2" at (-14.422, -25.598, 8.371),  was assigned atom type "C" (rec_index= 1, atom_type= 1).
Atom no. 240, " HN " at (-15.236, -28.097, 7.614),  was assigned atom type "HD" (rec_index= 2, atom_type= 2).
Atom no. 241, " N  " at (-11.207, -27.377, 6.997),  was assigned atom type "N" (rec_index= 3, atom_type= 3).
Atom no. 242, " CA " at (-10.014, -27.570, 7.788),  was assigned atom type "C" (rec_index= 1, atom_type= 1).
Atom no. 243, " C  " at (-9.031, -26.483, 7.436),  was assigned atom type "C" (rec_index= 1, atom_type= 1).
Atom no. 244, " O  " at (-8.913, -26.060, 6.289),  was assigned atom type "OA" (rec_index= 5, atom_type= 5).
Atom no. 245, " CB " at (-9.362, -28.965, 7.551),  was assigned atom type "C" (rec_index= 1, atom_type= 1).
Atom no. 246, " CG " at (-8.111, -29.295, 8.398),  was assigned atom type "C" (rec_index= 1, atom_type= 1).
Atom no. 247, " CD " at (-8.372, -29.239, 9.915),  was assigned atom type "C" (rec_index= 1, atom_type= 1).
Atom no. 248, " CE " at (-7.190, -29.652, 10.808),  was assigned atom type "C" (rec_index= 1, atom_type= 1).
Atom no. 249, " NZ " at (-6.006, -28.782, 10.637),  was assigned atom type "N" (rec_index= 3, atom_type= 3).
Atom no. 250, " HN " at (-11.051, -27.044, 6.068),  was assigned atom type "HD" (rec_index= 2, atom_type= 2).
Atom no. 251, " HZ1" at (-5.238, -29.101, 11.261),  was assigned atom type "HD" (rec_index= 2, atom_type= 2).
Atom no. 252, " HZ2" at (-5.687, -28.822, 9.647),  was assigned atom type "HD" (rec_index= 2, atom_type= 2).
Atom no. 253, " HZ3" at (-6.260, -27.802, 10.875),  was assigned atom type "HD" (rec_index= 2, atom_type= 2).
Atom no. 254, " N  " at (-8.295, -25.976, 8.439),  was assigned atom type "N" (rec_index= 3, atom_type= 3).
Atom no. 255, " CA " at (-7.275, -24.979, 8.217),  was assigned atom type "C" (rec_index= 1, atom_type= 1).
Atom no. 256, " C  " at (-5.896, -25.586, 8.312),  was assigned atom type "C" (rec_index= 1, atom_type= 1).
Atom no. 257, " O  " at (-5.582, -26.363, 9.220),  was assigned atom type "OA" (rec_index= 5, atom_type= 5).
Atom no. 258, " CB " at (-7.369, -23.775, 9.188),  was assigned atom type "C" (rec_index= 1, atom_type= 1).
Atom no. 259, " OG " at (-7.243, -24.166, 10.558),  was assigned atom type "OA" (rec_index= 5, atom_type= 5).
Atom no. 260, " HN " at (-8.401, -26.249, 9.395),  was assigned atom type "HD" (rec_index= 2, atom_type= 2).
Atom no. 261, " HG1" at (-7.087, -23.362, 11.069),  was assigned atom type "HD" (rec_index= 2, atom_type= 2).
Atom no. 262, " N  " at (-5.019, -25.245, 7.356),  was assigned atom type "N" (rec_index= 3, atom_type= 3).
Atom no. 263, " CA " at (-3.594, -25.478, 7.481),  was assigned atom type "C" (rec_index= 1, atom_type= 1).
Atom no. 264, " C  " at (-2.944, -24.238, 8.043),  was assigned atom type "C" (rec_index= 1, atom_type= 1).
Atom no. 265, " O  " at (-2.802, -23.215, 7.386),  was assigned atom type "OA" (rec_index= 5, atom_type= 5).
Atom no. 266, " CB " at (-2.905, -25.857, 6.148),  was assigned atom type "C" (rec_index= 1, atom_type= 1).
Atom no. 267, " OG " at (-3.276, -24.976, 5.089),  was assigned atom type "OA" (rec_index= 5, atom_type= 5).
Atom no. 268, " HN " at (-5.289, -24.809, 6.497),  was assigned atom type "HD" (rec_index= 2, atom_type= 2).
Atom no. 269, " HG1" at (-2.655, -25.125, 4.365),  was assigned atom type "HD" (rec_index= 2, atom_type= 2).
Atom no. 270, " N  " at (-2.565, -24.287, 9.334),  was assigned atom type "N" (rec_index= 3, atom_type= 3).
Atom no. 271, " CA " at (-2.112, -23.109, 10.055),  was assigned atom type "C" (rec_index= 1, atom_type= 1).
Atom no. 272, " C  " at (-0.767, -22.628, 9.555),  was assigned atom type "C" (rec_index= 1, atom_type= 1).
Atom no. 273, " O  " at (0.288, -23.147, 9.937),  was assigned atom type "OA" (rec_index= 5, atom_type= 5).
Atom no. 274, " CB " at (-2.030, -23.338, 11.560),  was assigned atom type "C" (rec_index= 1, atom_type= 1).
Atom no. 275, " CG1" at (-1.670, -22.026, 12.293),  was assigned atom type "C" (rec_index= 1, atom_type= 1).
Atom no. 276, " CG2" at (-3.380, -23.857, 12.087),  was assigned atom type "C" (rec_index= 1, atom_type= 1).
Atom no. 277, " HN " at (-2.571, -25.124, 9.875),  was assigned atom type "HD" (rec_index= 2, atom_type= 2).
Atom no. 278, " N  " at (-0.782, -21.595, 8.694),  was assigned atom type "N" (rec_index= 3, atom_type= 3).
Atom no. 279, " CA " at (0.414, -21.113, 8.029),  was assigned atom type "C" (rec_index= 1, atom_type= 1).
Atom no. 280, " C  " at (0.871, -21.983, 6.886),  was assigned atom type "C" (rec_index= 1, atom_type= 1).
Atom no. 281, " O  " at (0.255, -22.977, 6.511),  was assigned atom type "OA" (rec_index= 5, atom_type= 5).
Atom no. 282, " HN " at (-1.625, -21.108, 8.472),  was assigned atom type "HD" (rec_index= 2, atom_type= 2).
Atom no. 283, " N  " at (1.999, -21.605, 6.265),  was assigned atom type "N" (rec_index= 3, atom_type= 3).
Atom no. 284, " CA " at (2.599, -22.371, 5.186),  was assigned atom type "C" (rec_index= 1, atom_type= 1).
Atom no. 285, " C  " at (3.026, -23.779, 5.604),  was assigned atom type "C" (rec_index= 1, atom_type= 1).
Atom no. 286, " O  " at (3.359, -24.025, 6.762),  was assigned atom type "OA" (rec_index= 5, atom_type= 5).
Atom no. 287, " CB " at (3.813, -21.634, 4.582),  was assigned atom type "C" (rec_index= 1, atom_type= 1).
Atom no. 288, " CG " at (3.517, -20.240, 4.100),  was assigned atom type "A" (rec_index= 0, atom_type= 0).
Atom no. 289, " CD2" at (2.355, -19.539, 3.984),  was assigned atom type "A" (rec_index= 0, atom_type= 0).
Atom no. 290, " ND1" at (4.576, -19.479, 3.661),  was assigned atom type "NA" (rec_index= 4, atom_type= 4).
Atom no. 291, " CE1" at (4.049, -18.332, 3.281),  was assigned atom type "A" (rec_index= 0, atom_type= 0).
Atom no. 292, " NE2" at (2.705, -18.313, 3.457),  was assigned atom type "N" (rec_index= 3, atom_type= 3).
Atom no. 293, " HN " at (2.496, -20.772, 6.506),  was assigned atom type "HD" (rec_index= 2, atom_type= 2).
Atom no. 294, " HE2" at (2.080, -17.557, 3.267),  was assigned atom type "HD" (rec_index= 2, atom_type= 2).
Atom no. 295, " N  " at (2.997, -24.750, 4.670),  was assigned atom type "N" (rec_index= 3, atom_type= 3).
Atom no. 296, " CA " at (3.344, -26.135, 4.985),  was assigned atom type "C" (rec_index= 1, atom_type= 1).
Atom no. 297, " C  " at (4.535, -26.620, 4.181),  was assigned atom type "C" (rec_index= 1, atom_type= 1).
Atom no. 298, " O  " at (5.189, -27.600, 4.530),  was assigned atom type "OA" (rec_index= 5, atom_type= 5).
Atom no. 299, " CB " at (2.174, -27.079, 4.717),  was assigned atom type "C" (rec_index= 1, atom_type= 1).
Atom no. 300, " CG1" at (1.744, -27.108, 3.230),  was assigned atom type "C" (rec_index= 1, atom_type= 1).
Atom no. 301, " CG2" at (1.006, -26.656, 5.636),  was assigned atom type "C" (rec_index= 1, atom_type= 1).
Atom no. 302, " CD " at (0.566, -28.052, 2.936),  was assigned atom type "C" (rec_index= 1, atom_type= 1).
Atom no. 303, " HN " at (2.742, -24.598, 3.717),  was assigned atom type "HD" (rec_index= 2, atom_type= 2).
Atom no. 304, " N  " at (4.839, -25.927, 3.070),  was assigned atom type "N" (rec_index= 3, atom_type= 3).
Atom no. 305, " CA " at (5.828, -26.322, 2.095),  was assigned atom type "C" (rec_index= 1, atom_type= 1).
Atom no. 306, " C  " at (6.374, -25.056, 1.466),  was assigned atom type "C" (rec_index= 1, atom_type= 1).
Atom no. 307, " O  " at (5.592, -24.196, 1.068),  was assigned atom type "OA" (rec_index= 5, atom_type= 5).
Atom no. 308, " CB " at (5.136, -27.207, 1.023),  was assigned atom type "C" (rec_index= 1, atom_type= 1).
Atom no. 309, " CG " at (6.030, -27.778, -0.095),  was assigned atom type "C" (rec_index= 1, atom_type= 1).
Atom no. 310, " CD " at (5.240, -28.744, -0.989),  was assigned atom type "C" (rec_index= 1, atom_type= 1).
Atom no. 311, " NE " at (6.121, -29.261, -2.087),  was assigned atom type "N" (rec_index= 3, atom_type= 3).
Atom no. 312, " CZ " at (5.849, -29.101, -3.392),  was assigned atom type "C" (rec_index= 1, atom_type= 1).
Atom no. 313, " NH1" at (4.984, -28.190, -3.822),  was assigned atom type "N" (rec_index= 3, atom_type= 3).
Atom no. 314, " NH2" at (6.451, -29.891, -4.279),  was assigned atom type "N" (rec_index= 3, atom_type= 3).
Atom no. 315, " HN " at (4.352, -25.075, 2.894),  was assigned atom type "HD" (rec_index= 2, atom_type= 2).
Atom no. 316, " HE " at (6.938, -29.741, -1.746),  was assigned atom type "HD" (rec_index= 2, atom_type= 2).
Atom no. 317, " HH " at (4.779, -28.107, -4.787),  was assigned atom type "HD" (rec_index= 2, atom_type= 2).
Atom no. 318, " HH " at (4.464, -27.704, -3.117),  was assigned atom type "HD" (rec_index= 2, atom_type= 2).
Atom no. 319, " HH " at (6.327, -29.729, -5.248),  was assigned atom type "HD" (rec_index= 2, atom_type= 2).
Atom no. 320, " HH " at (7.169, -30.484, -3.938),  was assigned atom type "HD" (rec_index= 2, atom_type= 2).
Atom no. 321, " N  " at (7.710, -24.911, 1.392),  was assigned atom type "N" (rec_index= 3, atom_type= 3).
Atom no. 322, " CA " at (8.377, -23.769, 0.791),  was assigned atom type "C" (rec_index= 1, atom_type= 1).
Atom no. 323, " C  " at (9.805, -24.226, 0.522),  was assigned atom type "C" (rec_index= 1, atom_type= 1).
Atom no. 324, " O  " at (10.171, -25.380, 0.740),  was assigned atom type "OA" (rec_index= 5, atom_type= 5).
Atom no. 325, " CB " at (8.303, -22.481, 1.684),  was assigned atom type "C" (rec_index= 1, atom_type= 1).
Atom no. 326, " CG " at (8.787, -21.181, 1.031),  was assigned atom type "C" (rec_index= 1, atom_type= 1).
Atom no. 327, " OD1" at (8.541, -20.939, -0.179),  was assigned atom type "OA" (rec_index= 5, atom_type= 5).
Atom no. 328, " OD2" at (9.507, -20.393, 1.700),  was assigned atom type "OA" (rec_index= 5, atom_type= 5).
Atom no. 329, " HN " at (8.346, -25.589, 1.750),  was assigned atom type "HD" (rec_index= 2, atom_type= 2).
Atom no. 330, " N  " at (10.643, -23.349, -0.035),  was assigned atom type "N" (rec_index= 3, atom_type= 3).
Atom no. 331, " CA " at (12.063, -23.574, -0.190),  was assigned atom type "C" (rec_index= 1, atom_type= 1).
Atom no. 332, " C  " at (12.806, -23.690, 1.162),  was assigned atom type "C" (rec_index= 1, atom_type= 1).
Atom no. 333, " O  " at (12.321, -23.122, 2.141),  was assigned atom type "OA" (rec_index= 5, atom_type= 5).
Atom no. 334, " CB " at (12.666, -22.447, -1.064),  was assigned atom type "C" (rec_index= 1, atom_type= 1).
Atom no. 335, " CG " at (12.014, -22.348, -2.464),  was assigned atom type "C" (rec_index= 1, atom_type= 1).
Atom no. 336, " CD1" at (10.876, -21.324, -2.533),  was assigned atom type "C" (rec_index= 1, atom_type= 1).
Atom no. 337, " CD2" at (13.045, -21.993, -3.530),  was assigned atom type "C" (rec_index= 1, atom_type= 1).
Atom no. 338, " HN " at (10.327, -22.468, -0.384),  was assigned atom type "HD" (rec_index= 2, atom_type= 2).
Atom no. 339, " N  " at (13.940, -24.399, 1.291),  was assigned atom type "N" (rec_index= 3, atom_type= 3).
Atom no. 340, " CA " at (14.804, -24.418, 2.483),  was assigned atom type "C" (rec_index= 1, atom_type= 1).
Atom no. 341, " C  " at (15.016, -23.098, 3.207),  was assigned atom type "C" (rec_index= 1, atom_type= 1).
Atom no. 342, " O  " at (15.044, -22.059, 2.556),  was assigned atom type "OA" (rec_index= 5, atom_type= 5).
Atom no. 343, " CB " at (16.143, -24.951, 1.954),  was assigned atom type "C" (rec_index= 1, atom_type= 1).
Atom no. 344, " CG " at (15.746, -25.878, 0.807),  was assigned atom type "C" (rec_index= 1, atom_type= 1).
Atom no. 345, " CD " at (14.519, -25.194, 0.203),  was assigned atom type "C" (rec_index= 1, atom_type= 1).
Atom no. 346, " N  " at (15.177, -23.061, 4.538),  was assigned atom type "N" (rec_index= 3, atom_type= 3).
Atom no. 347, " CA " at (15.364, -21.802, 5.266),  was assigned atom type "C" (rec_index= 1, atom_type= 1).
Atom no. 348, " C  " at (16.546, -21.901, 6.228),  was assigned atom type "C" (rec_index= 1, atom_type= 1).
Atom no. 349, " O  " at (17.562, -22.523, 5.934),  was assigned atom type "OA" (rec_index= 5, atom_type= 5).
Atom no. 350, " CB " at (14.112, -21.302, 5.998),  was assigned atom type "C" (rec_index= 1, atom_type= 1).
Atom no. 351, " CG2" at (12.962, -21.085, 5.009),  was assigned atom type "C" (rec_index= 1, atom_type= 1).
Atom no. 352, " OG1" at (13.656, -22.236, 6.966),  was assigned atom type "OA" (rec_index= 5, atom_type= 5).
Atom no. 353, " HN " at (15.182, -23.875, 5.117),  was assigned atom type "HD" (rec_index= 2, atom_type= 2).
Atom no. 354, " HG1" at (12.870, -21.838, 7.356),  was assigned atom type "HD" (rec_index= 2, atom_type= 2).
Atom no. 355, " N  " at (16.467, -21.255, 7.410),  was assigned atom type "N" (rec_index= 3, atom_type= 3).
Atom no. 356, " CA " at (17.431, -21.381, 8.486),  was assigned atom type "C" (rec_index= 1, atom_type= 1).
Atom no. 357, " C  " at (17.075, -22.585, 9.349),  was assigned atom type "C" (rec_index= 1, atom_type= 1).
Atom no. 358, " O  " at (16.169, -23.353, 9.052),  was assigned atom type "OA" (rec_index= 5, atom_type= 5).
Atom no. 359, " CB " at (17.532, -20.097, 9.353),  was assigned atom type "C" (rec_index= 1, atom_type= 1).
Atom no. 360, " OG " at (16.285, -19.791, 9.979),  was assigned atom type "OA" (rec_index= 5, atom_type= 5).
Atom no. 361, " HN " at (15.710, -20.634, 7.609),  was assigned atom type "HD" (rec_index= 2, atom_type= 2).
Atom no. 362, " HG1" at (16.464, -19.135, 10.663),  was assigned atom type "HD" (rec_index= 2, atom_type= 2).
Atom no. 363, " N  " at (17.842, -22.853, 10.429),  was assigned atom type "N" (rec_index= 3, atom_type= 3).
Atom no. 364, " CA " at (17.639, -24.054, 11.241),  was assigned atom type "C" (rec_index= 1, atom_type= 1).
Atom no. 365, " C  " at (18.452, -25.215, 10.735),  was assigned atom type "C" (rec_index= 1, atom_type= 1).
Atom no. 366, " O  " at (18.554, -26.261, 11.363),  was assigned atom type "OA" (rec_index= 5, atom_type= 5).
Atom no. 367, " HN " at (18.583, -22.250, 10.726),  was assigned atom type "HD" (rec_index= 2, atom_type= 2).
Atom no. 368, " N  " at (19.111, -25.024, 9.584),  was assigned atom type "N" (rec_index= 3, atom_type= 3).
Atom no. 369, " CA " at (20.054, -25.949, 9.005),  was assigned atom type "C" (rec_index= 1, atom_type= 1).
Atom no. 370, " C  " at (21.232, -25.116, 8.565),  was assigned atom type "C" (rec_index= 1, atom_type= 1).
Atom no. 371, " O  " at (21.071, -24.166, 7.807),  was assigned atom type "OA" (rec_index= 5, atom_type= 5).
Atom no. 372, " CB " at (19.469, -26.678, 7.771),  was assigned atom type "C" (rec_index= 1, atom_type= 1).
Atom no. 373, " OG " at (20.413, -27.596, 7.203),  was assigned atom type "OA" (rec_index= 5, atom_type= 5).
Atom no. 374, " HN " at (18.971, -24.191, 9.047),  was assigned atom type "HD" (rec_index= 2, atom_type= 2).
Atom no. 375, " HG1" at (19.924, -28.166, 6.597),  was assigned atom type "HD" (rec_index= 2, atom_type= 2).
Atom no. 376, " N  " at (22.442, -25.418, 9.076),  was assigned atom type "N" (rec_index= 3, atom_type= 3).
Atom no. 377, " CA " at (23.687, -24.772, 8.693),  was assigned atom type "C" (rec_index= 1, atom_type= 1).
Atom no. 378, " C  " at (23.713, -23.257, 8.896),  was assigned atom type "C" (rec_index= 1, atom_type= 1).
Atom no. 379, " O  " at (24.293, -22.484, 8.145),  was assigned atom type "OA" (rec_index= 5, atom_type= 5).
Atom no. 380, " CB " at (24.091, -25.222, 7.278),  was assigned atom type "C" (rec_index= 1, atom_type= 1).
Atom no. 381, " HN " at (22.526, -26.132, 9.771),  was assigned atom type "HD" (rec_index= 2, atom_type= 2).
Atom no. 382, " N  " at (23.124, -22.800, 10.011),  was assigned atom type "N" (rec_index= 3, atom_type= 3).
Atom no. 383, " CA " at (23.017, -21.391, 10.344),  was assigned atom type "C" (rec_index= 1, atom_type= 1).
Atom no. 384, " C  " at (24.314, -20.789, 10.868),  was assigned atom type "C" (rec_index= 1, atom_type= 1).
Atom no. 385, " O  " at (24.508, -19.580, 10.870),  was assigned atom type "OA" (rec_index= 5, atom_type= 5).
Atom no. 386, " CB " at (21.923, -21.240, 11.418),  was assigned atom type "C" (rec_index= 1, atom_type= 1).
Atom no. 387, " HN " at (22.722, -23.430, 10.675),  was assigned atom type "HD" (rec_index= 2, atom_type= 2).
Atom no. 388, " N  " at (25.245, -21.649, 11.316),  was assigned atom type "N" (rec_index= 3, atom_type= 3).
Atom no. 389, " CA " at (26.558, -21.227, 11.765),  was assigned atom type "C" (rec_index= 1, atom_type= 1).
Atom no. 390, " C  " at (27.639, -22.005, 11.043),  was assigned atom type "C" (rec_index= 1, atom_type= 1).
Atom no. 391, " O  " at (28.718, -21.492, 10.772),  was assigned atom type "OA" (rec_index= 5, atom_type= 5).
Atom no. 392, " CB " at (26.725, -21.503, 13.280),  was assigned atom type "C" (rec_index= 1, atom_type= 1).
Atom no. 393, " CG " at (25.767, -20.699, 14.176),  was assigned atom type "C" (rec_index= 1, atom_type= 1).
Atom no. 394, " CD " at (25.975, -21.031, 15.663),  was assigned atom type "C" (rec_index= 1, atom_type= 1).
Atom no. 395, " CE " at (25.066, -20.228, 16.596),  was assigned atom type "C" (rec_index= 1, atom_type= 1).
Atom no. 396, " NZ " at (25.326, -20.609, 18.004),  was assigned atom type "N" (rec_index= 3, atom_type= 3).
Atom no. 397, " HN " at (25.076, -22.633, 11.363),  was assigned atom type "HD" (rec_index= 2, atom_type= 2).
Atom no. 398, " HZ1" at (24.710, -20.063, 18.640),  was assigned atom type "HD" (rec_index= 2, atom_type= 2).
Atom no. 399, " HZ2" at (25.140, -21.624, 18.130),  was assigned atom type "HD" (rec_index= 2, atom_type= 2).
Atom no. 400, " HZ3" at (26.321, -20.413, 18.237),  was assigned atom type "HD" (rec_index= 2, atom_type= 2).
Atom no. 401, " N  " at (27.350, -23.261, 10.651),  was assigned atom type "N" (rec_index= 3, atom_type= 3).
Atom no. 402, " CA " at (28.284, -24.104, 9.942),  was assigned atom type "C" (rec_index= 1, atom_type= 1).
Atom no. 403, " C  " at (28.067, -24.005, 8.447),  was assigned atom type "C" (rec_index= 1, atom_type= 1).
Atom no. 404, " O  " at (28.663, -24.776, 7.723),  was assigned atom type "OA" (rec_index= 5, atom_type= 5).
Atom no. 405, " CB " at (28.123, -25.587, 10.376),  was assigned atom type "C" (rec_index= 1, atom_type= 1).
Atom no. 406, " CG " at (28.493, -25.874, 11.843),  was assigned atom type "C" (rec_index= 1, atom_type= 1).
Atom no. 407, " CD " at (28.352, -27.375, 12.173),  was assigned atom type "C" (rec_index= 1, atom_type= 1).
Atom no. 408, " CE " at (28.772, -27.761, 13.596),  was assigned atom type "C" (rec_index= 1, atom_type= 1).
Atom no. 409, " NZ " at (28.592, -29.218, 13.790),  was assigned atom type "N" (rec_index= 3, atom_type= 3).
Atom no. 410, " HN " at (26.461, -23.676, 10.836),  was assigned atom type "HD" (rec_index= 2, atom_type= 2).
Atom no. 411, " HZ1" at (28.877, -29.487, 14.754),  was assigned atom type "HD" (rec_index= 2, atom_type= 2).
Atom no. 412, " HZ2" at (27.593, -29.467, 13.643),  was assigned atom type "HD" (rec_index= 2, atom_type= 2).
Atom no. 413, " HZ3" at (29.178, -29.733, 13.101),  was assigned atom type "HD" (rec_index= 2, atom_type= 2).
Atom no. 414, " N  " at (27.243, -23.043, 7.956),  was assigned atom type "N" (rec_index= 3, atom_type= 3).
Atom no. 415, " CA " at (26.899, -22.730, 6.555),  was assigned atom type "C" (rec_index= 1, atom_type= 1).
Atom no. 416, " C  " at (27.582, -23.537, 5.461),  was assigned atom type "C" (rec_index= 1, atom_type= 1).
Atom no. 417, " O  " at (26.975, -24.392, 4.818),  was assigned atom type "OA" (rec_index= 5, atom_type= 5).
Atom no. 418, " CB " at (27.087, -21.205, 6.320),  was assigned atom type "C" (rec_index= 1, atom_type= 1).
Atom no. 419, " OG " at (26.674, -20.771, 5.019),  was assigned atom type "OA" (rec_index= 5, atom_type= 5).
Atom no. 420, " HN " at (26.796, -22.454, 8.629),  was assigned atom type "HD" (rec_index= 2, atom_type= 2).
Atom no. 421, " HG1" at (26.617, -19.808, 5.046),  was assigned atom type "HD" (rec_index= 2, atom_type= 2).
Atom no. 422, " N  " at (28.889, -23.309, 5.262),  was assigned atom type "N" (rec_index= 3, atom_type= 3).
Atom no. 423, " CA " at (29.710, -24.059, 4.346),  was assigned atom type "C" (rec_index= 1, atom_type= 1).
Atom no. 424, " C  " at (30.165, -25.442, 4.858),  was assigned atom type "C" (rec_index= 1, atom_type= 1).
Atom no. 425, " O  " at (31.361, -25.708, 4.942),  was assigned atom type "OA" (rec_index= 5, atom_type= 5).
Atom no. 426, " CB " at (30.927, -23.171, 4.025),  was assigned atom type "C" (rec_index= 1, atom_type= 1).
Atom no. 427, " HN " at (29.358, -22.581, 5.761),  was assigned atom type "HD" (rec_index= 2, atom_type= 2).
Atom no. 428, " N  " at (29.207, -26.339, 5.173),  was assigned atom type "N" (rec_index= 3, atom_type= 3).
Atom no. 429, " CA " at (29.416, -27.641, 5.794),  was assigned atom type "C" (rec_index= 1, atom_type= 1).
Atom no. 430, " C  " at (28.049, -28.356, 5.779),  was assigned atom type "C" (rec_index= 1, atom_type= 1).
Atom no. 431, " O  " at (27.308, -28.296, 4.797),  was assigned atom type "OA" (rec_index= 5, atom_type= 5).
Atom no. 432, " CB " at (29.979, -27.499, 7.244),  was assigned atom type "C" (rec_index= 1, atom_type= 1).
Atom no. 433, " CG " at (30.467, -28.809, 7.844),  was assigned atom type "C" (rec_index= 1, atom_type= 1).
Atom no. 434, " OD1" at (30.569, -29.802, 7.083),  was assigned atom type "OA" (rec_index= 5, atom_type= 5).
Atom no. 435, " OD2" at (30.645, -28.844, 9.091),  was assigned atom type "OA" (rec_index= 5, atom_type= 5).
Atom no. 436, " HN " at (28.246, -26.148, 4.987),  was assigned atom type "HD" (rec_index= 2, atom_type= 2).
Atom no. 437, " N  " at (27.657, -29.042, 6.872),  was assigned atom type "N" (rec_index= 3, atom_type= 3).
Atom no. 438, " CA " at (26.372, -29.700, 7.014),  was assigned atom type "C" (rec_index= 1, atom_type= 1).
Atom no. 439, " C  " at (25.806, -29.474, 8.416),  was assigned atom type "C" (rec_index= 1, atom_type= 1).
Atom no. 440, " O  " at (26.478, -28.965, 9.311),  was assigned atom type "OA" (rec_index= 5, atom_type= 5).
Atom no. 441, " CB " at (26.438, -31.209, 6.647),  was assigned atom type "C" (rec_index= 1, atom_type= 1).
Atom no. 442, " OG " at (27.093, -31.996, 7.641),  was assigned atom type "OA" (rec_index= 5, atom_type= 5).
Atom no. 443, " HN " at (28.255, -29.135, 7.668),  was assigned atom type "HD" (rec_index= 2, atom_type= 2).
Atom no. 444, " HG1" at (26.894, -32.920, 7.448),  was assigned atom type "HD" (rec_index= 2, atom_type= 2).
Atom no. 445, " N  " at (24.509, -29.786, 8.635),  was assigned atom type "N" (rec_index= 3, atom_type= 3).
Atom no. 446, " CA " at (23.867, -29.665, 9.956),  was assigned atom type "C" (rec_index= 1, atom_type= 1).
Atom no. 447, " C  " at (22.624, -30.544, 9.957),  was assigned atom type "C" (rec_index= 1, atom_type= 1).
Atom no. 448, " O  " at (22.537, -31.510, 10.707),  was assigned atom type "OA" (rec_index= 5, atom_type= 5).
Atom no. 449, " CB " at (23.424, -28.238, 10.338),  was assigned atom type "C" (rec_index= 1, atom_type= 1).
Atom no. 450, " CG2" at (22.550, -28.180, 11.595),  was assigned atom type "C" (rec_index= 1, atom_type= 1).
Atom no. 451, " OG1" at (24.483, -27.346, 10.669),  was assigned atom type "OA" (rec_index= 5, atom_type= 5).
Atom no. 452, " HN " at (23.903, -30.120, 7.913),  was assigned atom type "HD" (rec_index= 2, atom_type= 2).
Atom no. 453, " HG1" at (24.056, -26.512, 10.893),  was assigned atom type "HD" (rec_index= 2, atom_type= 2).
Atom no. 454, " N  " at (21.607, -30.236, 9.110),  was assigned atom type "N" (rec_index= 3, atom_type= 3).
Atom no. 455, " CA " at (20.403, -31.068, 8.994),  was assigned atom type "C" (rec_index= 1, atom_type= 1).
Atom no. 456, " C  " at (20.652, -32.229, 8.063),  was assigned atom type "C" (rec_index= 1, atom_type= 1).
Atom no. 457, " O  " at (20.404, -33.395, 8.368),  was assigned atom type "OA" (rec_index= 5, atom_type= 5).
Atom no. 458, " CB " at (19.184, -30.270, 8.443),  was assigned atom type "C" (rec_index= 1, atom_type= 1).
Atom no. 459, " OG " at (17.986, -31.046, 8.430),  was assigned atom type "OA" (rec_index= 5, atom_type= 5).
Atom no. 460, " HN " at (21.608, -29.432, 8.515),  was assigned atom type "HD" (rec_index= 2, atom_type= 2).
Atom no. 461, " HG1" at (17.252, -30.433, 8.295),  was assigned atom type "HD" (rec_index= 2, atom_type= 2).
Atom no. 462, " N  " at (21.215, -31.931, 6.876),  was assigned atom type "N" (rec_index= 3, atom_type= 3).
Atom no. 463, " CA " at (21.614, -32.941, 5.922),  was assigned atom type "C" (rec_index= 1, atom_type= 1).
Atom no. 464, " C  " at (22.721, -33.813, 6.491),  was assigned atom type "C" (rec_index= 1, atom_type= 1).
Atom no. 465, " O  " at (23.721, -33.329, 7.006),  was assigned atom type "OA" (rec_index= 5, atom_type= 5).
Atom no. 466, " CB " at (22.073, -32.351, 4.592),  was assigned atom type "C" (rec_index= 1, atom_type= 1).
Atom no. 467, " CG2" at (20.894, -31.682, 3.876),  was assigned atom type "C" (rec_index= 1, atom_type= 1).
Atom no. 468, " OG1" at (23.059, -31.343, 4.786),  was assigned atom type "OA" (rec_index= 5, atom_type= 5).
Atom no. 469, " HN " at (21.392, -30.992, 6.580),  was assigned atom type "HD" (rec_index= 2, atom_type= 2).
Atom no. 470, " HG1" at (23.277, -31.024, 3.903),  was assigned atom type "HD" (rec_index= 2, atom_type= 2).
Atom no. 471, " N  " at (22.577, -35.149, 6.407),  was assigned atom type "N" (rec_index= 3, atom_type= 3).
Atom no. 472, " CA " at (23.569, -36.060, 6.956),  was assigned atom type "C" (rec_index= 1, atom_type= 1).
Atom no. 473, " C  " at (24.578, -36.459, 5.889),  was assigned atom type "C" (rec_index= 1, atom_type= 1).
Atom no. 474, " O  " at (25.482, -37.257, 6.111),  was assigned atom type "OA" (rec_index= 5, atom_type= 5).
Atom no. 475, " CB " at (22.887, -37.353, 7.476),  was assigned atom type "C" (rec_index= 1, atom_type= 1).
Atom no. 476, " CG " at (21.892, -37.125, 8.628),  was assigned atom type "C" (rec_index= 1, atom_type= 1).
Atom no. 477, " CD " at (21.254, -38.442, 9.101),  was assigned atom type "C" (rec_index= 1, atom_type= 1).
Atom no. 478, " CE " at (20.272, -38.239, 10.258),  was assigned atom type "C" (rec_index= 1, atom_type= 1).
Atom no. 479, " NZ " at (19.679, -39.539, 10.645),  was assigned atom type "N" (rec_index= 3, atom_type= 3).
Atom no. 480, " HN " at (21.794, -35.589, 5.970),  was assigned atom type "HD" (rec_index= 2, atom_type= 2).
Atom no. 481, " HZ1" at (19.011, -39.406, 11.432),  was assigned atom type "HD" (rec_index= 2, atom_type= 2).
Atom no. 482, " HZ2" at (19.176, -39.947, 9.831),  was assigned atom type "HD" (rec_index= 2, atom_type= 2).
Atom no. 483, " HZ3" at (20.435, -40.190, 10.940),  was assigned atom type "HD" (rec_index= 2, atom_type= 2).
Atom no. 484, " N  " at (24.424, -35.896, 4.682),  was assigned atom type "N" (rec_index= 3, atom_type= 3).
Atom no. 485, " CA " at (25.300, -36.103, 3.553),  was assigned atom type "C" (rec_index= 1, atom_type= 1).
Atom no. 486, " C  " at (25.156, -34.868, 2.692),  was assigned atom type "C" (rec_index= 1, atom_type= 1).
Atom no. 487, " O  " at (24.120, -34.203, 2.724),  was assigned atom type "OA" (rec_index= 5, atom_type= 5).
Atom no. 488, " CB " at (24.988, -37.387, 2.785),  was assigned atom type "C" (rec_index= 1, atom_type= 1).
Atom no. 489, " CG2" at (23.549, -37.407, 2.239),  was assigned atom type "C" (rec_index= 1, atom_type= 1).
Atom no. 490, " OG1" at (25.880, -37.584, 1.697),  was assigned atom type "OA" (rec_index= 5, atom_type= 5).
Atom no. 491, " HN " at (23.660, -35.278, 4.501),  was assigned atom type "HD" (rec_index= 2, atom_type= 2).
Atom no. 492, " HG1" at (25.596, -38.402, 1.276),  was assigned atom type "HD" (rec_index= 2, atom_type= 2).
Atom no. 493, " N  " at (26.194, -34.494, 1.930),  was assigned atom type "N" (rec_index= 3, atom_type= 3).
Atom no. 494, " CA " at (26.211, -33.282, 1.141),  was assigned atom type "C" (rec_index= 1, atom_type= 1).
Atom no. 495, " C  " at (26.266, -33.617, -0.337),  was assigned atom type "C" (rec_index= 1, atom_type= 1).
Atom no. 496, " O  " at (26.868, -34.600, -0.756),  was assigned atom type "OA" (rec_index= 5, atom_type= 5).
Atom no. 497, " CB " at (27.424, -32.407, 1.508),  was assigned atom type "C" (rec_index= 1, atom_type= 1).
Atom no. 498, " HN " at (27.021, -35.053, 1.875),  was assigned atom type "HD" (rec_index= 2, atom_type= 2).
Atom no. 499, " N  " at (25.612, -32.796, -1.180),  was assigned atom type "N" (rec_index= 3, atom_type= 3).
Atom no. 500, " CA " at (25.558, -33.026, -2.606),  was assigned atom type "C" (rec_index= 1, atom_type= 1).
Atom no. 501, " C  " at (26.146, -31.853, -3.353),  was assigned atom type "C" (rec_index= 1, atom_type= 1).
Atom no. 502, " O  " at (25.894, -30.693, -3.036),  was assigned atom type "OA" (rec_index= 5, atom_type= 5).
Atom no. 503, " CB " at (24.107, -33.215, -3.103),  was assigned atom type "C" (rec_index= 1, atom_type= 1).
Atom no. 504, " CG " at (23.431, -34.483, -2.568),  was assigned atom type "C" (rec_index= 1, atom_type= 1).
Atom no. 505, " CD " at (22.012, -34.637, -3.134),  was assigned atom type "C" (rec_index= 1, atom_type= 1).
Atom no. 506, " CE " at (21.310, -35.879, -2.590),  was assigned atom type "C" (rec_index= 1, atom_type= 1).
Atom no. 507, " NZ " at (19.941, -35.961, -3.145),  was assigned atom type "N" (rec_index= 3, atom_type= 3).
Atom no. 508, " HN " at (25.127, -31.982, -0.863),  was assigned atom type "HD" (rec_index= 2, atom_type= 2).
Atom no. 509, " HZ1" at (19.458, -36.806, -2.778),  was assigned atom type "HD" (rec_index= 2, atom_type= 2).
Atom no. 510, " HZ2" at (19.404, -35.112, -2.873),  was assigned atom type "HD" (rec_index= 2, atom_type= 2).
Atom no. 511, " HZ3" at (19.990, -36.015, -4.182),  was assigned atom type "HD" (rec_index= 2, atom_type= 2).
Atom no. 512, " N  " at (26.930, -32.130, -4.408),  was assigned atom type "N" (rec_index= 3, atom_type= 3).
Atom no. 513, " CA " at (27.529, -31.071, -5.186),  was assigned atom type "C" (rec_index= 1, atom_type= 1).
Atom no. 514, " C  " at (27.763, -31.462, -6.645),  was assigned atom type "C" (rec_index= 1, atom_type= 1).
Atom no. 515, " O  " at (28.901, -31.389, -7.096),  was assigned atom type "OA" (rec_index= 5, atom_type= 5).
Atom no. 516, " CB " at (28.829, -30.601, -4.482),  was assigned atom type "C" (rec_index= 1, atom_type= 1).
Atom no. 517, " CG " at (29.884, -31.695, -4.224),  was assigned atom type "C" (rec_index= 1, atom_type= 1).
Atom no. 518, " CD " at (31.077, -31.109, -3.466),  was assigned atom type "C" (rec_index= 1, atom_type= 1).
Atom no. 519, " CE " at (32.322, -31.987, -3.432),  was assigned atom type "C" (rec_index= 1, atom_type= 1).
Atom no. 520, " NZ " at (33.396, -31.294, -2.692),  was assigned atom type "N" (rec_index= 3, atom_type= 3).
Atom no. 521, " HN " at (27.146, -33.055, -4.715),  was assigned atom type "HD" (rec_index= 2, atom_type= 2).
Atom no. 522, " HZ1" at (34.250, -31.888, -2.664),  was assigned atom type "HD" (rec_index= 2, atom_type= 2).
Atom no. 523, " HZ2" at (33.617, -30.393, -3.164),  was assigned atom type "HD" (rec_index= 2, atom_type= 2).
Atom no. 524, " HZ3" at (33.077, -31.100, -1.721),  was assigned atom type "HD" (rec_index= 2, atom_type= 2).
Atom no. 525, " N  " at (26.764, -31.848, -7.468),  was assigned atom type "N" (rec_index= 3, atom_type= 3).
Atom no. 526, " CA " at (26.993, -32.387, -8.816),  was assigned atom type "C" (rec_index= 1, atom_type= 1).
Atom no. 527, " C  " at (27.708, -31.467, -9.784),  was assigned atom type "C" (rec_index= 1, atom_type= 1).
Atom no. 528, " O  " at (28.142, -31.911, -10.837),  was assigned atom type "OA" (rec_index= 5, atom_type= 5).
Atom no. 529, " CB " at (25.585, -32.686, -9.359),  was assigned atom type "C" (rec_index= 1, atom_type= 1).
Atom no. 530, " CG " at (24.720, -32.856, -8.112),  was assigned atom type "C" (rec_index= 1, atom_type= 1).
Atom no. 531, " CD " at (25.330, -31.856, -7.132),  was assigned atom type "C" (rec_index= 1, atom_type= 1).
Atom no. 532, " N  " at (27.742, -30.160, -9.485),  was assigned atom type "N" (rec_index= 3, atom_type= 3).
Atom no. 533, " CA " at (28.417, -29.160, -10.265),  was assigned atom type "C" (rec_index= 1, atom_type= 1).
Atom no. 534, " C  " at (29.937, -29.221, -10.042),  was assigned atom type "C" (rec_index= 1, atom_type= 1).
Atom no. 535, " O  " at (30.518, -30.267, -9.795),  was assigned atom type "OA" (rec_index= 5, atom_type= 5).
Atom no. 536, " CB " at (27.824, -27.792, -9.850),  was assigned atom type "C" (rec_index= 1, atom_type= 1).
Atom no. 537, " CG " at (26.279, -27.687, -9.946),  was assigned atom type "C" (rec_index= 1, atom_type= 1).
Atom no. 538, " CD " at (25.732, -27.693, -11.388),  was assigned atom type "C" (rec_index= 1, atom_type= 1).
Atom no. 539, " CE " at (24.296, -27.138, -11.549),  was assigned atom type "C" (rec_index= 1, atom_type= 1).
Atom no. 540, " NZ " at (23.315, -28.017, -10.898),  was assigned atom type "N" (rec_index= 3, atom_type= 3).
Atom no. 541, " HN " at (27.278, -29.819, -8.669),  was assigned atom type "HD" (rec_index= 2, atom_type= 2).
Atom no. 542, " HZ1" at (22.356, -27.628, -11.015),  was assigned atom type "HD" (rec_index= 2, atom_type= 2).
Atom no. 543, " HZ2" at (23.358, -28.963, -11.328),  was assigned atom type "HD" (rec_index= 2, atom_type= 2).
Atom no. 544, " HZ3" at (23.536, -28.091, -9.885),  was assigned atom type "HD" (rec_index= 2, atom_type= 2).
Atom no. 545, " N  " at (30.654, -28.083, -10.109),  was assigned atom type "N" (rec_index= 3, atom_type= 3).
Atom no. 546, " CA " at (32.084, -28.052, -9.830),  was assigned atom type "C" (rec_index= 1, atom_type= 1).
Atom no. 547, " C  " at (32.444, -28.334, -8.375),  was assigned atom type "C" (rec_index= 1, atom_type= 1).
Atom no. 548, " O  " at (33.500, -28.903, -8.122),  was assigned atom type "OA" (rec_index= 5, atom_type= 5).
Atom no. 549, " CB " at (32.680, -26.676, -10.219),  was assigned atom type "C" (rec_index= 1, atom_type= 1).
Atom no. 550, " CG " at (32.640, -26.400, -11.731),  was assigned atom type "C" (rec_index= 1, atom_type= 1).
Atom no. 551, " CD " at (33.274, -25.046, -12.106),  was assigned atom type "C" (rec_index= 1, atom_type= 1).
Atom no. 552, " CE " at (33.302, -24.801, -13.619),  was assigned atom type "C" (rec_index= 1, atom_type= 1).
Atom no. 553, " NZ " at (33.927, -23.490, -13.907),  was assigned atom type "N" (rec_index= 3, atom_type= 3).
Atom no. 554, " HN " at (30.250, -27.202, -10.352),  was assigned atom type "HD" (rec_index= 2, atom_type= 2).
Atom no. 555, " HZ1" at (33.948, -23.323, -14.934),  was assigned atom type "HD" (rec_index= 2, atom_type= 2).
Atom no. 556, " HZ2" at (33.380, -22.736, -13.445),  was assigned atom type "HD" (rec_index= 2, atom_type= 2).
Atom no. 557, " HZ3" at (34.899, -23.481, -13.538),  was assigned atom type "HD" (rec_index= 2, atom_type= 2).
Atom no. 558, " N  " at (31.554, -27.906, -7.444),  was assigned atom type "N" (rec_index= 3, atom_type= 3).
Atom no. 559, " CA " at (31.608, -27.999, -5.992),  was assigned atom type "C" (rec_index= 1, atom_type= 1).
Atom no. 560, " C  " at (30.682, -26.907, -5.446),  was assigned atom type "C" (rec_index= 1, atom_type= 1).
Atom no. 561, " O  " at (29.503, -27.126, -5.158),  was assigned atom type "OA" (rec_index= 5, atom_type= 5).
Atom no. 562, " CB " at (33.046, -27.887, -5.389),  was assigned atom type "C" (rec_index= 1, atom_type= 1).
Atom no. 563, " CG " at (33.074, -28.230, -3.908),  was assigned atom type "C" (rec_index= 1, atom_type= 1).
Atom no. 564, " OD1" at (32.037, -28.095, -3.225),  was assigned atom type "OA" (rec_index= 5, atom_type= 5).
Atom no. 565, " OD2" at (34.089, -28.815, -3.448),  was assigned atom type "OA" (rec_index= 5, atom_type= 5).
Atom no. 566, " HN " at (30.728, -27.455, -7.774),  was assigned atom type "HD" (rec_index= 2, atom_type= 2).
Atom no. 567, " N  " at (31.194, -25.662, -5.399),  was assigned atom type "N" (rec_index= 3, atom_type= 3).
Atom no. 568, " CA " at (30.561, -24.486, -4.835),  was assigned atom type "C" (rec_index= 1, atom_type= 1).
Atom no. 569, " C  " at (29.154, -24.192, -5.348),  was assigned atom type "C" (rec_index= 1, atom_type= 1).
Atom no. 570, " O  " at (28.215, -23.957, -4.586),  was assigned atom type "OA" (rec_index= 5, atom_type= 5).
Atom no. 571, " CB " at (31.450, -23.280, -5.198),  was assigned atom type "C" (rec_index= 1, atom_type= 1).
Atom no. 572, " CG " at (32.863, -23.334, -4.565),  was assigned atom type "C" (rec_index= 1, atom_type= 1).
Atom no. 573, " CD " at (33.757, -22.196, -5.055),  was assigned atom type "C" (rec_index= 1, atom_type= 1).
Atom no. 574, " OE1" at (33.427, -21.595, -6.111),  was assigned atom type "OA" (rec_index= 5, atom_type= 5).
Atom no. 575, " OE2" at (34.791, -21.951, -4.385),  was assigned atom type "OA" (rec_index= 5, atom_type= 5).
Atom no. 576, " HN " at (32.097, -25.492, -5.781),  was assigned atom type "HD" (rec_index= 2, atom_type= 2).
Atom no. 577, " N  " at (28.946, -24.266, -6.680),  was assigned atom type "N" (rec_index= 3, atom_type= 3).
Atom no. 578, " CA " at (27.648, -24.100, -7.313),  was assigned atom type "C" (rec_index= 1, atom_type= 1).
Atom no. 579, " C  " at (26.628, -25.155, -6.891),  was assigned atom type "C" (rec_index= 1, atom_type= 1).
Atom no. 580, " O  " at (25.431, -24.896, -6.807),  was assigned atom type "OA" (rec_index= 5, atom_type= 5).
Atom no. 581, " CB " at (27.811, -24.107, -8.853),  was assigned atom type "C" (rec_index= 1, atom_type= 1).
Atom no. 582, " CG " at (26.517, -23.814, -9.645),  was assigned atom type "C" (rec_index= 1, atom_type= 1).
Atom no. 583, " CD " at (26.659, -23.921, -11.170),  was assigned atom type "C" (rec_index= 1, atom_type= 1).
Atom no. 584, " NE " at (27.466, -22.759, -11.652),  was assigned atom type "N" (rec_index= 3, atom_type= 3).
Atom no. 585, " CZ " at (27.667, -22.480, -12.946),  was assigned atom type "C" (rec_index= 1, atom_type= 1).
Atom no. 586, " NH1" at (27.268, -23.299, -13.916),  was assigned atom type "N" (rec_index= 3, atom_type= 3).
Atom no. 587, " NH2" at (28.300, -21.356, -13.280),  was assigned atom type "N" (rec_index= 3, atom_type= 3).
Atom no. 588, " HN " at (29.719, -24.446, -7.285),  was assigned atom type "HD" (rec_index= 2, atom_type= 2).
Atom no. 589, " HE " at (27.847, -22.204, -10.904),  was assigned atom type "HD" (rec_index= 2, atom_type= 2).
Atom no. 590, " HH " at (27.450, -23.082, -14.865),  was assigned atom type "HD" (rec_index= 2, atom_type= 2).
Atom no. 591, " HH " at (26.908, -24.188, -13.626),  was assigned atom type "HD" (rec_index= 2, atom_type= 2).
Atom no. 592, " HH " at (28.378, -21.097, -14.231),  was assigned atom type "HD" (rec_index= 2, atom_type= 2).
Atom no. 593, " HH " at (28.490, -20.714, -12.549),  was assigned atom type "HD" (rec_index= 2, atom_type= 2).
Atom no. 594, " N  " at (27.072, -26.390, -6.594),  was assigned atom type "N" (rec_index= 3, atom_type= 3).
Atom no. 595, " CA " at (26.179, -27.456, -6.155),  was assigned atom type "C" (rec_index= 1, atom_type= 1).
Atom no. 596, " C  " at (25.710, -27.267, -4.740),  was assigned atom type "C" (rec_index= 1, atom_type= 1).
Atom no. 597, " O  " at (24.550, -27.494, -4.410),  was assigned atom type "OA" (rec_index= 5, atom_type= 5).
Atom no. 598, " HN " at (28.038, -26.635, -6.662),  was assigned atom type "HD" (rec_index= 2, atom_type= 2).
Atom no. 599, " N  " at (26.601, -26.778, -3.866),  was assigned atom type "N" (rec_index= 3, atom_type= 3).
Atom no. 600, " CA " at (26.246, -26.403, -2.515),  was assigned atom type "C" (rec_index= 1, atom_type= 1).
Atom no. 601, " C  " at (25.336, -25.177, -2.466),  was assigned atom type "C" (rec_index= 1, atom_type= 1).
Atom no. 602, " O  " at (24.535, -25.005, -1.547),  was assigned atom type "OA" (rec_index= 5, atom_type= 5).
Atom no. 603, " CB " at (27.527, -26.167, -1.696),  was assigned atom type "C" (rec_index= 1, atom_type= 1).
Atom no. 604, " HN " at (27.563, -26.649, -4.108),  was assigned atom type "HD" (rec_index= 2, atom_type= 2).
Atom no. 605, " N  " at (25.440, -24.278, -3.464),  was assigned atom type "N" (rec_index= 3, atom_type= 3).
Atom no. 606, " CA " at (24.544, -23.150, -3.632),  was assigned atom type "C" (rec_index= 1, atom_type= 1).
Atom no. 607, " C  " at (23.114, -23.531, -3.990),  was assigned atom type "C" (rec_index= 1, atom_type= 1).
Atom no. 608, " O  " at (22.171, -23.070, -3.350),  was assigned atom type "OA" (rec_index= 5, atom_type= 5).
Atom no. 609, " CB " at (25.118, -22.205, -4.711),  was assigned atom type "C" (rec_index= 1, atom_type= 1).
Atom no. 610, " CG " at (24.326, -20.910, -4.978),  was assigned atom type "C" (rec_index= 1, atom_type= 1).
Atom no. 611, " CD1" at (24.147, -20.050, -3.717),  was assigned atom type "C" (rec_index= 1, atom_type= 1).
Atom no. 612, " CD2" at (25.041, -20.111, -6.073),  was assigned atom type "C" (rec_index= 1, atom_type= 1).
Atom no. 613, " HN " at (26.155, -24.340, -4.157),  was assigned atom type "HD" (rec_index= 2, atom_type= 2).
Atom no. 614, " N  " at (22.908, -24.435, -4.975),  was assigned atom type "N" (rec_index= 3, atom_type= 3).
Atom no. 615, " CA " at (21.566, -24.869, -5.368),  was assigned atom type "C" (rec_index= 1, atom_type= 1).
Atom no. 616, " C  " at (20.837, -25.623, -4.272),  was assigned atom type "C" (rec_index= 1, atom_type= 1).
Atom no. 617, " O  " at (19.633, -25.467, -4.106),  was assigned atom type "OA" (rec_index= 5, atom_type= 5).
Atom no. 618, " CB " at (21.478, -25.622, -6.693),  was assigned atom type "C" (rec_index= 1, atom_type= 1).
Atom no. 619, " CG1" at (22.168, -24.791, -7.791),  was assigned atom type "C" (rec_index= 1, atom_type= 1).
Atom no. 620, " CG2" at (22.056, -27.047, -6.618),  was assigned atom type "C" (rec_index= 1, atom_type= 1).
Atom no. 621, " HN " at (23.645, -24.859, -5.492),  was assigned atom type "HD" (rec_index= 2, atom_type= 2).
Atom no. 622, " N  " at (21.553, -26.422, -3.448),  was assigned atom type "N" (rec_index= 3, atom_type= 3).
Atom no. 623, " CA " at (20.993, -27.039, -2.252),  was assigned atom type "C" (rec_index= 1, atom_type= 1).
Atom no. 624, " C  " at (20.527, -26.013, -1.213),  was assigned atom type "C" (rec_index= 1, atom_type= 1).
Atom no. 625, " O  " at (19.465, -26.148, -0.617),  was assigned atom type "OA" (rec_index= 5, atom_type= 5).
Atom no. 626, " CB " at (22.032, -27.990, -1.599),  was assigned atom type "C" (rec_index= 1, atom_type= 1).
Atom no. 627, " CG " at (22.057, -29.349, -2.294),  was assigned atom type "C" (rec_index= 1, atom_type= 1).
Atom no. 628, " ND2" at (22.833, -29.470, -3.389),  was assigned atom type "N" (rec_index= 3, atom_type= 3).
Atom no. 629, " OD1" at (21.421, -30.316, -1.871),  was assigned atom type "OA" (rec_index= 5, atom_type= 5).
Atom no. 630, " HN " at (22.515, -26.636, -3.613),  was assigned atom type "HD" (rec_index= 2, atom_type= 2).
Atom no. 631, "1HD2" at (22.841, -30.353, -3.850),  was assigned atom type "HD" (rec_index= 2, atom_type= 2).
Atom no. 632, "2HD2" at (23.347, -28.687, -3.725),  was assigned atom type "HD" (rec_index= 2, atom_type= 2).
Atom no. 633, " N  " at (21.303, -24.931, -0.994),  was assigned atom type "N" (rec_index= 3, atom_type= 3).
Atom no. 634, " CA " at (20.948, -23.833, -0.104),  was assigned atom type "C" (rec_index= 1, atom_type= 1).
Atom no. 635, " C  " at (19.718, -23.052, -0.566),  was assigned atom type "C" (rec_index= 1, atom_type= 1).
Atom no. 636, " O  " at (18.868, -22.626, 0.215),  was assigned atom type "OA" (rec_index= 5, atom_type= 5).
Atom no. 637, " CB " at (22.156, -22.869, -0.002),  was assigned atom type "C" (rec_index= 1, atom_type= 1).
Atom no. 638, " CG " at (22.532, -22.455, 1.436),  was assigned atom type "C" (rec_index= 1, atom_type= 1).
Atom no. 639, " CD " at (23.736, -21.506, 1.505),  was assigned atom type "C" (rec_index= 1, atom_type= 1).
Atom no. 640, " NE " at (24.856, -22.177, 0.768),  was assigned atom type "N" (rec_index= 3, atom_type= 3).
Atom no. 641, " CZ " at (25.759, -21.560, -0.003),  was assigned atom type "C" (rec_index= 1, atom_type= 1).
Atom no. 642, " NH1" at (25.801, -20.238, -0.126),  was assigned atom type "N" (rec_index= 3, atom_type= 3).
Atom no. 643, " NH2" at (26.638, -22.304, -0.672),  was assigned atom type "N" (rec_index= 3, atom_type= 3).
Atom no. 644, " HN " at (22.180, -24.862, -1.462),  was assigned atom type "HD" (rec_index= 2, atom_type= 2).
Atom no. 645, " HE " at (24.879, -23.174, 0.905),  was assigned atom type "HD" (rec_index= 2, atom_type= 2).
Atom no. 646, " HH " at (26.464, -19.808, -0.724),  was assigned atom type "HD" (rec_index= 2, atom_type= 2).
Atom no. 647, " HH " at (25.053, -19.728, 0.303),  was assigned atom type "HD" (rec_index= 2, atom_type= 2).
Atom no. 648, " HH " at (27.369, -21.869, -1.180),  was assigned atom type "HD" (rec_index= 2, atom_type= 2).
Atom no. 649, " HH " at (26.653, -23.273, -0.466),  was assigned atom type "HD" (rec_index= 2, atom_type= 2).
Atom no. 650, " N  " at (19.626, -22.815, -1.887),  was assigned atom type "N" (rec_index= 3, atom_type= 3).
Atom no. 651, " CA " at (18.469, -22.212, -2.501),  was assigned atom type "C" (rec_index= 1, atom_type= 1).
Atom no. 652, " C  " at (17.241, -23.108, -2.540),  was assigned atom type "C" (rec_index= 1, atom_type= 1).
Atom no. 653, " O  " at (16.140, -22.689, -2.201),  was assigned atom type "OA" (rec_index= 5, atom_type= 5).
Atom no. 654, " CB " at (18.789, -21.838, -3.962),  was assigned atom type "C" (rec_index= 1, atom_type= 1).
Atom no. 655, " CG " at (19.849, -20.742, -4.101),  was assigned atom type "C" (rec_index= 1, atom_type= 1).
Atom no. 656, " SD " at (20.315, -20.528, -5.841),  was assigned atom type "SA" (rec_index= 6, atom_type= 6).
Atom no. 657, " CE " at (20.823, -18.810, -5.641),  was assigned atom type "C" (rec_index= 1, atom_type= 1).
Atom no. 658, " HN " at (20.359, -23.044, -2.525),  was assigned atom type "HD" (rec_index= 2, atom_type= 2).
Atom no. 659, " N  " at (17.396, -24.362, -2.992),  was assigned atom type "N" (rec_index= 3, atom_type= 3).
Atom no. 660, " CA " at (16.274, -25.203, -3.377),  was assigned atom type "C" (rec_index= 1, atom_type= 1).
Atom no. 661, " C  " at (15.807, -24.942, -4.784),  was assigned atom type "C" (rec_index= 1, atom_type= 1).
Atom no. 662, " O  " at (14.691, -25.292, -5.139),  was assigned atom type "OA" (rec_index= 5, atom_type= 5).
Atom no. 663, " HN " at (18.301, -24.777, -3.084),  was assigned atom type "HD" (rec_index= 2, atom_type= 2).
Atom no. 664, " N  " at (16.647, -24.299, -5.619),  was assigned atom type "N" (rec_index= 3, atom_type= 3).
Atom no. 665, " CA " at (16.345, -23.933, -6.997),  was assigned atom type "C" (rec_index= 1, atom_type= 1).
Atom no. 666, " C  " at (17.615, -24.087, -7.790),  was assigned atom type "C" (rec_index= 1, atom_type= 1).
Atom no. 667, " O  " at (18.667, -23.623, -7.352),  was assigned atom type "OA" (rec_index= 5, atom_type= 5).
Atom no. 668, " CB " at (15.918, -22.466, -7.135),  was assigned atom type "C" (rec_index= 1, atom_type= 1).
Atom no. 669, " CG1" at (16.034, -21.913, -8.574),  was assigned atom type "C" (rec_index= 1, atom_type= 1).
Atom no. 670, " CG2" at (14.461, -22.330, -6.688),  was assigned atom type "C" (rec_index= 1, atom_type= 1).
Atom no. 671, " HN " at (17.557, -24.033, -5.311),  was assigned atom type "HD" (rec_index= 2, atom_type= 2).
Atom no. 672, " N  " at (17.554, -24.700, -8.991),  was assigned atom type "N" (rec_index= 3, atom_type= 3).
Atom no. 673, " CA " at (18.700, -24.782, -9.877),  was assigned atom type "C" (rec_index= 1, atom_type= 1).
Atom no. 674, " C  " at (18.488, -23.964, -11.154),  was assigned atom type "C" (rec_index= 1, atom_type= 1).
Atom no. 675, " O  " at (17.768, -24.393, -12.063),  was assigned atom type "OA" (rec_index= 5, atom_type= 5).
Atom no. 676, " CB " at (18.935, -26.259, -10.239),  was assigned atom type "C" (rec_index= 1, atom_type= 1).
Atom no. 677, " CG " at (20.385, -26.528, -10.588),  was assigned atom type "C" (rec_index= 1, atom_type= 1).
Atom no. 678, " OD1" at (21.065, -25.681, -11.226),  was assigned atom type "OA" (rec_index= 5, atom_type= 5).
Atom no. 679, " OD2" at (20.892, -27.600, -10.172),  was assigned atom type "OA" (rec_index= 5, atom_type= 5).
Atom no. 680, " HN " at (16.741, -25.137, -9.367),  was assigned atom type "HD" (rec_index= 2, atom_type= 2).
Atom no. 681, " N  " at (19.115, -22.802, -11.305),  was assigned atom type "N" (rec_index= 3, atom_type= 3).
Atom no. 682, " CA " at (18.963, -21.973, -12.496),  was assigned atom type "C" (rec_index= 1, atom_type= 1).
Atom no. 683, " C  " at (19.570, -22.595, -13.731),  was assigned atom type "C" (rec_index= 1, atom_type= 1).
Atom no. 684, " O  " at (19.211, -22.218, -14.840),  was assigned atom type "OA" (rec_index= 5, atom_type= 5).
Atom no. 685, " CB " at (19.714, -20.683, -12.134),  was assigned atom type "C" (rec_index= 1, atom_type= 1).
Atom no. 686, " CG " at (19.656, -20.613, -10.609),  was assigned atom type "C" (rec_index= 1, atom_type= 1).
Atom no. 687, " CD " at (19.772, -22.076, -10.216),  was assigned atom type "C" (rec_index= 1, atom_type= 1).
Atom no. 688, " N  " at (20.524, -23.528, -13.578),  was assigned atom type "N" (rec_index= 3, atom_type= 3).
Atom no. 689, " CA " at (21.252, -24.057, -14.710),  was assigned atom type "C" (rec_index= 1, atom_type= 1).
Atom no. 690, " C  " at (20.631, -25.343, -15.213),  was assigned atom type "C" (rec_index= 1, atom_type= 1).
Atom no. 691, " O  " at (20.988, -25.847, -16.276),  was assigned atom type "OA" (rec_index= 5, atom_type= 5).
Atom no. 692, " CB " at (22.719, -24.309, -14.287),  was assigned atom type "C" (rec_index= 1, atom_type= 1).
Atom no. 693, " CG " at (23.497, -23.026, -14.059),  was assigned atom type "A" (rec_index= 0, atom_type= 0).
Atom no. 694, " CD1" at (24.103, -22.233, -14.993),  was assigned atom type "A" (rec_index= 0, atom_type= 0).
Atom no. 695, " CD2" at (23.707, -22.377, -12.786),  was assigned atom type "A" (rec_index= 0, atom_type= 0).
Atom no. 696, " CE2" at (24.487, -21.236, -13.035),  was assigned atom type "A" (rec_index= 0, atom_type= 0).
Atom no. 697, " CE3" at (23.285, -22.702, -11.493),  was assigned atom type "A" (rec_index= 0, atom_type= 0).
Atom no. 698, " NE1" at (24.736, -21.164, -14.389),  was assigned atom type "N" (rec_index= 3, atom_type= 3).
Atom no. 699, " CZ2" at (24.884, -20.398, -11.999),  was assigned atom type "A" (rec_index= 0, atom_type= 0).
Atom no. 700, " CZ3" at (23.655, -21.833, -10.451),  was assigned atom type "A" (rec_index= 0, atom_type= 0).
Atom no. 701, " CH2" at (24.447, -20.703, -10.698),  was assigned atom type "A" (rec_index= 0, atom_type= 0).
Atom no. 702, " HN " at (20.785, -23.907, -12.694),  was assigned atom type "HD" (rec_index= 2, atom_type= 2).
Atom no. 703, " HE1" at (25.243, -20.451, -14.823),  was assigned atom type "HD" (rec_index= 2, atom_type= 2).
Atom no. 704, " N  " at (19.623, -25.855, -14.486),  was assigned atom type "N" (rec_index= 3, atom_type= 3).
Atom no. 705, " CA " at (18.935, -27.093, -14.798),  was assigned atom type "C" (rec_index= 1, atom_type= 1).
Atom no. 706, " C  " at (17.451, -26.804, -14.980),  was assigned atom type "C" (rec_index= 1, atom_type= 1).
Atom no. 707, " O  " at (16.580, -27.535, -14.518),  was assigned atom type "OA" (rec_index= 5, atom_type= 5).
Atom no. 708, " CB " at (19.178, -28.178, -13.711),  was assigned atom type "C" (rec_index= 1, atom_type= 1).
Atom no. 709, " CG " at (20.514, -28.880, -13.800),  was assigned atom type "A" (rec_index= 0, atom_type= 0).
Atom no. 710, " CD2" at (20.740, -30.215, -13.912),  was assigned atom type "A" (rec_index= 0, atom_type= 0).
Atom no. 711, " ND1" at (21.722, -28.197, -13.885),  was assigned atom type "NA" (rec_index= 4, atom_type= 4).
Atom no. 712, " CE1" at (22.635, -29.123, -14.067),  was assigned atom type "A" (rec_index= 0, atom_type= 0).
Atom no. 713, " NE2" at (22.099, -30.364, -14.082),  was assigned atom type "N" (rec_index= 3, atom_type= 3).
Atom no. 714, " HN " at (19.287, -25.392, -13.667),  was assigned atom type "HD" (rec_index= 2, atom_type= 2).
Atom no. 715, " HE2" at (22.582, -31.229, -14.213),  was assigned atom type "HD" (rec_index= 2, atom_type= 2).
Atom no. 716, " N  " at (17.123, -25.686, -15.670),  was assigned atom type "N" (rec_index= 3, atom_type= 3).
Atom no. 717, " CA " at (15.770, -25.300, -16.059),  was assigned atom type "C" (rec_index= 1, atom_type= 1).
Atom no. 718, " C  " at (14.846, -25.055, -14.867),  was assigned atom type "C" (rec_index= 1, atom_type= 1).
Atom no. 719, " O  " at (13.669, -25.413, -14.878),  was assigned atom type "OA" (rec_index= 5, atom_type= 5).
Atom no. 720, " CB " at (15.156, -26.330, -17.067),  was assigned atom type "C" (rec_index= 1, atom_type= 1).
Atom no. 721, " CG " at (13.874, -25.852, -17.750),  was assigned atom type "C" (rec_index= 1, atom_type= 1).
Atom no. 722, " ND2" at (13.978, -24.778, -18.562),  was assigned atom type "N" (rec_index= 3, atom_type= 3).
Atom no. 723, " OD1" at (12.795, -26.418, -17.548),  was assigned atom type "OA" (rec_index= 5, atom_type= 5).
Atom no. 724, " HN " at (17.835, -25.046, -15.956),  was assigned atom type "HD" (rec_index= 2, atom_type= 2).
Atom no. 725, "1HD2" at (13.145, -24.453, -19.002),  was assigned atom type "HD" (rec_index= 2, atom_type= 2).
Atom no. 726, "2HD2" at (14.856, -24.324, -18.679),  was assigned atom type "HD" (rec_index= 2, atom_type= 2).
Atom no. 727, " N  " at (15.362, -24.419, -13.804),  was assigned atom type "N" (rec_index= 3, atom_type= 3).
Atom no. 728, " CA " at (14.602, -24.011, -12.633),  was assigned atom type "C" (rec_index= 1, atom_type= 1).
Atom no. 729, " C  " at (13.901, -25.154, -11.927),  was assigned atom type "C" (rec_index= 1, atom_type= 1).
Atom no. 730, " O  " at (12.753, -25.045, -11.499),  was assigned atom type "OA" (rec_index= 5, atom_type= 5).
Atom no. 731, " CB " at (13.627, -22.844, -12.924),  was assigned atom type "C" (rec_index= 1, atom_type= 1).
Atom no. 732, " CG " at (14.324, -21.712, -13.666),  was assigned atom type "A" (rec_index= 0, atom_type= 0).
Atom no. 733, " CD1" at (14.436, -21.535, -15.018),  was assigned atom type "A" (rec_index= 0, atom_type= 0).
Atom no. 734, " CD2" at (15.112, -20.731, -13.014),  was assigned atom type "A" (rec_index= 0, atom_type= 0).
Atom no. 735, " CE2" at (15.767, -19.983, -14.088),  was assigned atom type "A" (rec_index= 0, atom_type= 0).
Atom no. 736, " CE3" at (15.362, -20.402, -11.702),  was assigned atom type "A" (rec_index= 0, atom_type= 0).
Atom no. 737, " NE1" at (15.306, -20.523, -15.234),  was assigned atom type "N" (rec_index= 3, atom_type= 3).
Atom no. 738, " CZ2" at (16.603, -18.952, -13.775),  was assigned atom type "A" (rec_index= 0, atom_type= 0).
Atom no. 739, " CZ3" at (16.197, -19.326, -11.407),  was assigned atom type "A" (rec_index= 0, atom_type= 0).
Atom no. 740, " CH2" at (16.819, -18.597, -12.446),  was assigned atom type "A" (rec_index= 0, atom_type= 0).
Atom no. 741, " HN " at (16.333, -24.193, -13.777),  was assigned atom type "HD" (rec_index= 2, atom_type= 2).
Atom no. 742, " HE1" at (15.537, -20.208, -16.130),  was assigned atom type "HD" (rec_index= 2, atom_type= 2).
Atom no. 743, " N  " at (14.598, -26.299, -11.800),  was assigned atom type "N" (rec_index= 3, atom_type= 3).
Atom no. 744, " CA " at (14.173, -27.399, -10.963),  was assigned atom type "C" (rec_index= 1, atom_type= 1).
Atom no. 745, " C  " at (14.191, -26.984, -9.505),  was assigned atom type "C" (rec_index= 1, atom_type= 1).
Atom no. 746, " O  " at (15.145, -26.368, -9.032),  was assigned atom type "OA" (rec_index= 5, atom_type= 5).
Atom no. 747, " CB " at (15.041, -28.655, -11.189),  was assigned atom type "C" (rec_index= 1, atom_type= 1).
Atom no. 748, " CG " at (14.510, -29.931, -10.485),  was assigned atom type "C" (rec_index= 1, atom_type= 1).
Atom no. 749, " CD " at (15.330, -31.183, -10.808),  was assigned atom type "C" (rec_index= 1, atom_type= 1).
Atom no. 750, " OE1" at (16.292, -31.093, -11.609),  was assigned atom type "OA" (rec_index= 5, atom_type= 5).
Atom no. 751, " OE2" at (14.969, -32.246, -10.241),  was assigned atom type "OA" (rec_index= 5, atom_type= 5).
Atom no. 752, " HN " at (15.457, -26.462, -12.278),  was assigned atom type "HD" (rec_index= 2, atom_type= 2).
Atom no. 753, " N  " at (13.094, -27.258, -8.778),  was assigned atom type "N" (rec_index= 3, atom_type= 3).
Atom no. 754, " CA " at (12.920, -26.746, -7.445),  was assigned atom type "C" (rec_index= 1, atom_type= 1).
Atom no. 755, " C  " at (12.681, -27.860, -6.462),  was assigned atom type "C" (rec_index= 1, atom_type= 1).
Atom no. 756, " O  " at (11.812, -28.711, -6.638),  was assigned atom type "OA" (rec_index= 5, atom_type= 5).
Atom no. 757, " CB " at (11.754, -25.750, -7.376),  was assigned atom type "C" (rec_index= 1, atom_type= 1).
Atom no. 758, " HN " at (12.347, -27.827, -9.121),  was assigned atom type "HD" (rec_index= 2, atom_type= 2).
Atom no. 759, " N  " at (13.454, -27.846, -5.370),  was assigned atom type "N" (rec_index= 3, atom_type= 3).
Atom no. 760, " CA " at (13.323, -28.817, -4.311),  was assigned atom type "C" (rec_index= 1, atom_type= 1).
Atom no. 761, " C  " at (12.678, -28.136, -3.125),  was assigned atom type "C" (rec_index= 1, atom_type= 1).
Atom no. 762, " O  " at (13.290, -27.353, -2.401),  was assigned atom type "OA" (rec_index= 5, atom_type= 5).
Atom no. 763, " CB " at (14.707, -29.415, -3.973),  was assigned atom type "C" (rec_index= 1, atom_type= 1).
Atom no. 764, " CG " at (14.703, -30.495, -2.936),  was assigned atom type "A" (rec_index= 0, atom_type= 0).
Atom no. 765, " CD2" at (15.639, -30.776, -1.997),  was assigned atom type "A" (rec_index= 0, atom_type= 0).
Atom no. 766, " ND1" at (13.604, -31.317, -2.781),  was assigned atom type "NA" (rec_index= 4, atom_type= 4).
Atom no. 767, " CE1" at (13.887, -32.068, -1.734),  was assigned atom type "A" (rec_index= 0, atom_type= 0).
Atom no. 768, " NE2" at (15.109, -31.782, -1.221),  was assigned atom type "N" (rec_index= 3, atom_type= 3).
Atom no. 769, " HN " at (14.168, -27.165, -5.218),  was assigned atom type "HD" (rec_index= 2, atom_type= 2).
Atom no. 770, " HE2" at (15.544, -32.197, -0.422),  was assigned atom type "HD" (rec_index= 2, atom_type= 2).
Atom no. 771, " N  " at (11.376, -28.409, -2.934),  was assigned atom type "N" (rec_index= 3, atom_type= 3).
Atom no. 772, " CA " at (10.590, -27.831, -1.866),  was assigned atom type "C" (rec_index= 1, atom_type= 1).
Atom no. 773, " C  " at (10.561, -28.774, -0.697),  was assigned atom type "C" (rec_index= 1, atom_type= 1).
Atom no. 774, " O  " at (10.283, -29.965, -0.846),  was assigned atom type "OA" (rec_index= 5, atom_type= 5).
Atom no. 775, " CB " at (9.105, -27.621, -2.236),  was assigned atom type "C" (rec_index= 1, atom_type= 1).
Atom no. 776, " CG " at (8.935, -26.707, -3.401),  was assigned atom type "A" (rec_index= 0, atom_type= 0).
Atom no. 777, " CD1" at (8.959, -25.317, -3.223),  was assigned atom type "A" (rec_index= 0, atom_type= 0).
Atom no. 778, " CD2" at (8.704, -27.238, -4.678),  was assigned atom type "A" (rec_index= 0, atom_type= 0).
Atom no. 779, " CE1" at (8.751, -24.464, -4.317),  was assigned atom type "A" (rec_index= 0, atom_type= 0).
Atom no. 780, " CE2" at (8.502, -26.390, -5.771),  was assigned atom type "A" (rec_index= 0, atom_type= 0).
Atom no. 781, " CZ " at (8.526, -25.006, -5.588),  was assigned atom type "A" (rec_index= 0, atom_type= 0).
Atom no. 782, " OH " at (8.310, -24.164, -6.689),  was assigned atom type "OA" (rec_index= 5, atom_type= 5).
Atom no. 783, " HN " at (10.873, -29.035, -3.527),  was assigned atom type "HD" (rec_index= 2, atom_type= 2).
Atom no. 784, " HH " at (8.249, -24.719, -7.468),  was assigned atom type "HD" (rec_index= 2, atom_type= 2).
Atom no. 785, " N  " at (10.781, -28.241, 0.507),  was assigned atom type "N" (rec_index= 3, atom_type= 3).
Atom no. 786, " CA " at (10.848, -29.030, 1.706),  was assigned atom type "C" (rec_index= 1, atom_type= 1).
Atom no. 787, " C  " at (9.688, -28.658, 2.608),  was assigned atom type "C" (rec_index= 1, atom_type= 1).
Atom no. 788, " O  " at (9.211, -27.522, 2.645),  was assigned atom type "OA" (rec_index= 5, atom_type= 5).
Atom no. 789, " CB " at (12.216, -28.848, 2.405),  was assigned atom type "C" (rec_index= 1, atom_type= 1).
Atom no. 790, " CG " at (13.378, -29.424, 1.545),  was assigned atom type "C" (rec_index= 1, atom_type= 1).
Atom no. 791, " CD " at (14.756, -29.392, 2.206),  was assigned atom type "C" (rec_index= 1, atom_type= 1).
Atom no. 792, " OE1" at (14.931, -28.693, 3.235),  was assigned atom type "OA" (rec_index= 5, atom_type= 5).
Atom no. 793, " OE2" at (15.652, -30.092, 1.661),  was assigned atom type "OA" (rec_index= 5, atom_type= 5).
Atom no. 794, " HN " at (10.913, -27.265, 0.656),  was assigned atom type "HD" (rec_index= 2, atom_type= 2).
Atom no. 795, " N  " at (9.123, -29.653, 3.318),  was assigned atom type "N" (rec_index= 3, atom_type= 3).
Atom no. 796, " CA " at (8.100, -29.405, 4.322),  was assigned atom type "C" (rec_index= 1, atom_type= 1).
Atom no. 797, " C  " at (8.648, -28.619, 5.503),  was assigned atom type "C" (rec_index= 1, atom_type= 1).
Atom no. 798, " O  " at (9.779, -28.815, 5.942),  was assigned atom type "OA" (rec_index= 5, atom_type= 5).
Atom no. 799, " CB " at (7.379, -30.663, 4.797),  was assigned atom type "C" (rec_index= 1, atom_type= 1).
Atom no. 800, " CG1" at (6.461, -31.166, 3.666),  was assigned atom type "C" (rec_index= 1, atom_type= 1).
Atom no. 801, " CG2" at (8.393, -31.744, 5.217),  was assigned atom type "C" (rec_index= 1, atom_type= 1).
Atom no. 802, " HN " at (9.364, -30.613, 3.204),  was assigned atom type "HD" (rec_index= 2, atom_type= 2).
Atom no. 803, " N  " at (7.864, -27.660, 6.023),  was assigned atom type "N" (rec_index= 3, atom_type= 3).
Atom no. 804, " CA " at (8.321, -26.819, 7.113),  was assigned atom type "C" (rec_index= 1, atom_type= 1).
Atom no. 805, " C  " at (8.352, -27.552, 8.457),  was assigned atom type "C" (rec_index= 1, atom_type= 1).
Atom no. 806, " O  " at (7.495, -28.407, 8.692),  was assigned atom type "OA" (rec_index= 5, atom_type= 5).
Atom no. 807, " CB " at (7.443, -25.552, 7.256),  was assigned atom type "C" (rec_index= 1, atom_type= 1).
Atom no. 808, " CG " at (7.397, -24.634, 6.020),  was assigned atom type "C" (rec_index= 1, atom_type= 1).
Atom no. 809, " CD1" at (6.610, -23.367, 6.369),  was assigned atom type "C" (rec_index= 1, atom_type= 1).
Atom no. 810, " CD2" at (8.784, -24.236, 5.503),  was assigned atom type "C" (rec_index= 1, atom_type= 1).
Atom no. 811, " HN " at (6.937, -27.459, 5.711),  was assigned atom type "HD" (rec_index= 2, atom_type= 2).
Atom no. 812, " N  " at (9.274, -27.251, 9.375),  was assigned atom type "N" (rec_index= 3, atom_type= 3).
Atom no. 813, " CA " at (9.356, -27.939, 10.661),  was assigned atom type "C" (rec_index= 1, atom_type= 1).
Atom no. 814, " C  " at (8.173, -27.640, 11.564),  was assigned atom type "C" (rec_index= 1, atom_type= 1).
Atom no. 815, " O  " at (7.733, -26.492, 11.664),  was assigned atom type "OA" (rec_index= 5, atom_type= 5).
Atom no. 816, " CB " at (10.665, -27.407, 11.274),  was assigned atom type "C" (rec_index= 1, atom_type= 1).
Atom no. 817, " CG " at (10.842, -26.023, 10.644),  was assigned atom type "C" (rec_index= 1, atom_type= 1).
Atom no. 818, " CD " at (10.330, -26.247, 9.224),  was assigned atom type "C" (rec_index= 1, atom_type= 1).
Atom no. 819, " N  " at (7.627, -28.669, 12.238),  was assigned atom type "N" (rec_index= 3, atom_type= 3).
Atom no. 820, " CA " at (6.466, -28.523, 13.109),  was assigned atom type "C" (rec_index= 1, atom_type= 1).
Atom no. 821, " C  " at (5.157, -28.540, 12.370),  was assigned atom type "C" (rec_index= 1, atom_type= 1).
Atom no. 822, " O  " at (4.097, -28.294, 12.946),  was assigned atom type "OA" (rec_index= 5, atom_type= 5).
Atom no. 823, " HN " at (8.002, -29.593, 12.169),  was assigned atom type "HD" (rec_index= 2, atom_type= 2).
Atom no. 824, " N  " at (5.186, -28.820, 11.058),  was assigned atom type "N" (rec_index= 3, atom_type= 3).
Atom no. 825, " CA " at (4.002, -28.903, 10.235),  was assigned atom type "C" (rec_index= 1, atom_type= 1).
Atom no. 826, " C  " at (3.741, -30.311, 9.749),  was assigned atom type "C" (rec_index= 1, atom_type= 1).
Atom no. 827, " O  " at (2.727, -30.570, 9.104),  was assigned atom type "OA" (rec_index= 5, atom_type= 5).
Atom no. 828, " CB " at (4.145, -27.983, 9.001),  was assigned atom type "C" (rec_index= 1, atom_type= 1).
Atom no. 829, " CG " at (4.373, -26.500, 9.338),  was assigned atom type "C" (rec_index= 1, atom_type= 1).
Atom no. 830, " CD " at (3.238, -25.856, 10.153),  was assigned atom type "C" (rec_index= 1, atom_type= 1).
Atom no. 831, " CE " at (3.476, -24.362, 10.386),  was assigned atom type "C" (rec_index= 1, atom_type= 1).
Atom no. 832, " NZ " at (2.492, -23.843, 11.356),  was assigned atom type "N" (rec_index= 3, atom_type= 3).
Atom no. 833, " HN " at (6.047, -28.989, 10.580),  was assigned atom type "HD" (rec_index= 2, atom_type= 2).
Atom no. 834, " HZ1" at (2.652, -22.828, 11.517),  was assigned atom type "HD" (rec_index= 2, atom_type= 2).
Atom no. 835, " HZ2" at (1.531, -23.987, 10.985),  was assigned atom type "HD" (rec_index= 2, atom_type= 2).
Atom no. 836, " HZ3" at (2.591, -24.355, 12.256),  was assigned atom type "HD" (rec_index= 2, atom_type= 2).
Atom no. 837, " N  " at (4.604, -31.283, 10.094),  was assigned atom type "N" (rec_index= 3, atom_type= 3).
Atom no. 838, " CA " at (4.534, -32.670, 9.679),  was assigned atom type "C" (rec_index= 1, atom_type= 1).
Atom no. 839, " C  " at (3.274, -33.358, 10.170),  was assigned atom type "C" (rec_index= 1, atom_type= 1).
Atom no. 840, " O  " at (2.610, -34.110, 9.457),  was assigned atom type "OA" (rec_index= 5, atom_type= 5).
Atom no. 841, " CB " at (5.747, -33.483, 10.212),  was assigned atom type "C" (rec_index= 1, atom_type= 1).
Atom no. 842, " CG " at (7.144, -32.883, 9.888),  was assigned atom type "C" (rec_index= 1, atom_type= 1).
Atom no. 843, " CD " at (7.573, -31.771, 10.844),  was assigned atom type "C" (rec_index= 1, atom_type= 1).
Atom no. 844, " OE1" at (6.747, -31.364, 11.706),  was assigned atom type "OA" (rec_index= 5, atom_type= 5).
Atom no. 845, " OE2" at (8.726, -31.295, 10.739),  was assigned atom type "OA" (rec_index= 5, atom_type= 5).
Atom no. 846, " HN " at (5.378, -31.077, 10.688),  was assigned atom type "HD" (rec_index= 2, atom_type= 2).
Atom no. 847, " N  " at (2.896, -33.065, 11.430),  was assigned atom type "N" (rec_index= 3, atom_type= 3).
Atom no. 848, " CA " at (1.660, -33.521, 12.030),  was assigned atom type "C" (rec_index= 1, atom_type= 1).
Atom no. 849, " C  " at (0.418, -32.985, 11.320),  was assigned atom type "C" (rec_index= 1, atom_type= 1).
Atom no. 850, " O  " at (-0.513, -33.735, 11.041),  was assigned atom type "OA" (rec_index= 5, atom_type= 5).
Atom no. 851, " CB " at (1.630, -33.118, 13.530),  was assigned atom type "C" (rec_index= 1, atom_type= 1).
Atom no. 852, " CG " at (2.709, -33.816, 14.382),  was assigned atom type "C" (rec_index= 1, atom_type= 1).
Atom no. 853, " CD " at (2.659, -33.444, 15.878),  was assigned atom type "C" (rec_index= 1, atom_type= 1).
Atom no. 854, " CE " at (3.709, -34.198, 16.704),  was assigned atom type "C" (rec_index= 1, atom_type= 1).
Atom no. 855, " NZ " at (3.644, -33.795, 18.128),  was assigned atom type "N" (rec_index= 3, atom_type= 3).
Atom no. 856, " HN " at (3.473, -32.503, 12.021),  was assigned atom type "HD" (rec_index= 2, atom_type= 2).
Atom no. 857, " HZ1" at (4.359, -34.313, 18.678),  was assigned atom type "HD" (rec_index= 2, atom_type= 2).
Atom no. 858, " HZ2" at (3.820, -32.774, 18.208),  was assigned atom type "HD" (rec_index= 2, atom_type= 2).
Atom no. 859, " HZ3" at (2.698, -34.010, 18.505),  was assigned atom type "HD" (rec_index= 2, atom_type= 2).
Atom no. 860, " N  " at (0.406, -31.682, 10.960),  was assigned atom type "N" (rec_index= 3, atom_type= 3).
Atom no. 861, " CA " at (-0.685, -31.044, 10.229),  was assigned atom type "C" (rec_index= 1, atom_type= 1).
Atom no. 862, " C  " at (-0.861, -31.599, 8.818),  was assigned atom type "C" (rec_index= 1, atom_type= 1).
Atom no. 863, " O  " at (-1.979, -31.831, 8.360),  was assigned atom type "OA" (rec_index= 5, atom_type= 5).
Atom no. 864, " CB " at (-0.515, -29.525, 10.146),  was assigned atom type "C" (rec_index= 1, atom_type= 1).
Atom no. 865, " CG1" at (-1.797, -28.875, 9.581),  was assigned atom type "C" (rec_index= 1, atom_type= 1).
Atom no. 866, " CG2" at (-0.229, -28.947, 11.545),  was assigned atom type "C" (rec_index= 1, atom_type= 1).
Atom no. 867, " HN " at (1.164, -31.074, 11.182),  was assigned atom type "HD" (rec_index= 2, atom_type= 2).
Atom no. 868, " N  " at (0.249, -31.853, 8.085),  was assigned atom type "N" (rec_index= 3, atom_type= 3).
Atom no. 869, " CA " at (0.214, -32.466, 6.758),  was assigned atom type "C" (rec_index= 1, atom_type= 1).
Atom no. 870, " C  " at (-0.382, -33.866, 6.790),  was assigned atom type "C" (rec_index= 1, atom_type= 1).
Atom no. 871, " O  " at (-1.244, -34.201, 5.983),  was assigned atom type "OA" (rec_index= 5, atom_type= 5).
Atom no. 872, " CB " at (1.603, -32.528, 6.113),  was assigned atom type "C" (rec_index= 1, atom_type= 1).
Atom no. 873, " CG1" at (1.566, -33.274, 4.762),  was assigned atom type "C" (rec_index= 1, atom_type= 1).
Atom no. 874, " CG2" at (2.123, -31.097, 5.872),  was assigned atom type "C" (rec_index= 1, atom_type= 1).
Atom no. 875, " HN " at (1.164, -31.632, 8.414),  was assigned atom type "HD" (rec_index= 2, atom_type= 2).
Atom no. 876, " N  " at (0.024, -34.718, 7.755),  was assigned atom type "N" (rec_index= 3, atom_type= 3).
Atom no. 877, " CA " at (-0.529, -36.066, 7.899),  was assigned atom type "C" (rec_index= 1, atom_type= 1).
Atom no. 878, " C  " at (-2.004, -36.069, 8.267),  was assigned atom type "C" (rec_index= 1, atom_type= 1).
Atom no. 879, " O  " at (-2.798, -36.806, 7.685),  was assigned atom type "OA" (rec_index= 5, atom_type= 5).
Atom no. 880, " CB " at (0.264, -36.917, 8.926),  was assigned atom type "C" (rec_index= 1, atom_type= 1).
Atom no. 881, " OG " at (-0.149, -38.291, 8.915),  was assigned atom type "OA" (rec_index= 5, atom_type= 5).
Atom no. 882, " HN " at (0.724, -34.488, 8.431),  was assigned atom type "HD" (rec_index= 2, atom_type= 2).
Atom no. 883, " HG1" at (0.520, -38.791, 9.398),  was assigned atom type "HD" (rec_index= 2, atom_type= 2).
Atom no. 884, " N  " at (-2.422, -35.189, 9.199),  was assigned atom type "N" (rec_index= 3, atom_type= 3).
Atom no. 885, " CA " at (-3.813, -34.991, 9.575),  was assigned atom type "C" (rec_index= 1, atom_type= 1).
Atom no. 886, " C  " at (-4.673, -34.535, 8.395),  was assigned atom type "C" (rec_index= 1, atom_type= 1).
Atom no. 887, " O  " at (-5.753, -35.066, 8.129),  was assigned atom type "OA" (rec_index= 5, atom_type= 5).
Atom no. 888, " CB " at (-3.867, -33.931, 10.710),  was assigned atom type "C" (rec_index= 1, atom_type= 1).
Atom no. 889, " CG " at (-5.260, -33.620, 11.318),  was assigned atom type "C" (rec_index= 1, atom_type= 1).
Atom no. 890, " CD " at (-5.257, -32.360, 12.188),  was assigned atom type "C" (rec_index= 1, atom_type= 1).
Atom no. 891, " OE1" at (-4.179, -31.750, 12.404),  was assigned atom type "OA" (rec_index= 5, atom_type= 5).
Atom no. 892, " OE2" at (-6.376, -31.915, 12.551),  was assigned atom type "OA" (rec_index= 5, atom_type= 5).
Atom no. 893, " HN " at (-1.782, -34.609, 9.696),  was assigned atom type "HD" (rec_index= 2, atom_type= 2).
Atom no. 894, " N  " at (-4.175, -33.568, 7.596),  was assigned atom type "N" (rec_index= 3, atom_type= 3).
Atom no. 895, " CA " at (-4.813, -33.127, 6.371),  was assigned atom type "C" (rec_index= 1, atom_type= 1).
Atom no. 896, " C  " at (-4.876, -34.195, 5.281),  was assigned atom type "C" (rec_index= 1, atom_type= 1).
Atom no. 897, " O  " at (-5.897, -34.356, 4.612),  was assigned atom type "OA" (rec_index= 5, atom_type= 5).
Atom no. 898, " CB " at (-4.103, -31.849, 5.855),  was assigned atom type "C" (rec_index= 1, atom_type= 1).
Atom no. 899, " CG " at (-4.800, -31.096, 4.701),  was assigned atom type "C" (rec_index= 1, atom_type= 1).
Atom no. 900, " CD1" at (-6.221, -30.638, 5.055),  was assigned atom type "C" (rec_index= 1, atom_type= 1).
Atom no. 901, " CD2" at (-3.959, -29.880, 4.291),  was assigned atom type "C" (rec_index= 1, atom_type= 1).
Atom no. 902, " HN " at (-3.323, -33.094, 7.808),  was assigned atom type "HD" (rec_index= 2, atom_type= 2).
Atom no. 903, " N  " at (-3.797, -34.987, 5.095),  was assigned atom type "N" (rec_index= 3, atom_type= 3).
Atom no. 904, " CA " at (-3.746, -36.091, 4.147),  was assigned atom type "C" (rec_index= 1, atom_type= 1).
Atom no. 905, " C  " at (-4.776, -37.174, 4.432),  was assigned atom type "C" (rec_index= 1, atom_type= 1).
Atom no. 906, " O  " at (-5.497, -37.617, 3.541),  was assigned atom type "OA" (rec_index= 5, atom_type= 5).
Atom no. 907, " CB " at (-2.324, -36.711, 4.145),  was assigned atom type "C" (rec_index= 1, atom_type= 1).
Atom no. 908, " CG " at (-2.103, -37.812, 3.096),  was assigned atom type "C" (rec_index= 1, atom_type= 1).
Atom no. 909, " CD " at (-0.673, -38.376, 3.103),  was assigned atom type "C" (rec_index= 1, atom_type= 1).
Atom no. 910, " CE " at (-0.508, -39.486, 2.060),  was assigned atom type "C" (rec_index= 1, atom_type= 1).
Atom no. 911, " NZ " at (0.879, -40.003, 2.068),  was assigned atom type "N" (rec_index= 3, atom_type= 3).
Atom no. 912, " HN " at (-2.960, -34.841, 5.621),  was assigned atom type "HD" (rec_index= 2, atom_type= 2).
Atom no. 913, " HZ1" at (0.981, -40.757, 1.358),  was assigned atom type "HD" (rec_index= 2, atom_type= 2).
Atom no. 914, " HZ2" at (1.539, -39.230, 1.849),  was assigned atom type "HD" (rec_index= 2, atom_type= 2).
Atom no. 915, " HZ3" at (1.099, -40.385, 3.010),  was assigned atom type "HD" (rec_index= 2, atom_type= 2).
Atom no. 916, " N  " at (-4.921, -37.569, 5.712),  was assigned atom type "N" (rec_index= 3, atom_type= 3).
Atom no. 917, " CA " at (-5.927, -38.521, 6.154),  was assigned atom type "C" (rec_index= 1, atom_type= 1).
Atom no. 918, " C  " at (-7.355, -38.048, 5.924),  was assigned atom type "C" (rec_index= 1, atom_type= 1).
Atom no. 919, " O  " at (-8.241, -38.816, 5.549),  was assigned atom type "OA" (rec_index= 5, atom_type= 5).
Atom no. 920, " CB " at (-5.771, -38.787, 7.669),  was assigned atom type "C" (rec_index= 1, atom_type= 1).
Atom no. 921, " CG " at (-4.499, -39.579, 8.043),  was assigned atom type "C" (rec_index= 1, atom_type= 1).
Atom no. 922, " CD " at (-4.409, -39.721, 9.562),  was assigned atom type "C" (rec_index= 1, atom_type= 1).
Atom no. 923, " NE2" at (-3.186, -39.562, 10.119),  was assigned atom type "N" (rec_index= 3, atom_type= 3).
Atom no. 924, " OE1" at (-5.404, -39.972, 10.245),  was assigned atom type "OA" (rec_index= 5, atom_type= 5).
Atom no. 925, " HN " at (-4.333, -37.221, 6.440),  was assigned atom type "HD" (rec_index= 2, atom_type= 2).
Atom no. 926, "1HE2" at (-3.127, -39.659, 11.109),  was assigned atom type "HD" (rec_index= 2, atom_type= 2).
Atom no. 927, "2HE2" at (-2.405, -39.342, 9.544),  was assigned atom type "HD" (rec_index= 2, atom_type= 2).
Atom no. 928, " N  " at (-7.632, -36.753, 6.161),  was assigned atom type "N" (rec_index= 3, atom_type= 3).
Atom no. 929, " CA " at (-8.933, -36.170, 5.904),  was assigned atom type "C" (rec_index= 1, atom_type= 1).
Atom no. 930, " C  " at (-9.277, -36.141, 4.418),  was assigned atom type "C" (rec_index= 1, atom_type= 1).
Atom no. 931, " O  " at (-10.414, -36.386, 4.016),  was assigned atom type "OA" (rec_index= 5, atom_type= 5).
Atom no. 932, " CB " at (-9.023, -34.756, 6.533),  was assigned atom type "C" (rec_index= 1, atom_type= 1).
Atom no. 933, " CG " at (-10.214, -34.563, 7.499),  was assigned atom type "C" (rec_index= 1, atom_type= 1).
Atom no. 934, " CD1" at (-10.215, -33.140, 8.073),  was assigned atom type "C" (rec_index= 1, atom_type= 1).
Atom no. 935, " CD2" at (-11.571, -34.867, 6.844),  was assigned atom type "C" (rec_index= 1, atom_type= 1).
Atom no. 936, " HN " at (-6.961, -36.113, 6.530),  was assigned atom type "HD" (rec_index= 2, atom_type= 2).
Atom no. 937, " N  " at (-8.276, -35.875, 3.561),  was assigned atom type "N" (rec_index= 3, atom_type= 3).
Atom no. 938, " CA " at (-8.431, -35.806, 2.126),  was assigned atom type "C" (rec_index= 1, atom_type= 1).
Atom no. 939, " C  " at (-8.933, -37.077, 1.453),  was assigned atom type "C" (rec_index= 1, atom_type= 1).
Atom no. 940, " O  " at (-9.786, -37.011, 0.571),  was assigned atom type "OA" (rec_index= 5, atom_type= 5).
Atom no. 941, " CB " at (-7.097, -35.386, 1.491),  was assigned atom type "C" (rec_index= 1, atom_type= 1).
Atom no. 942, " HN " at (-7.351, -35.708, 3.901),  was assigned atom type "HD" (rec_index= 2, atom_type= 2).
Atom no. 943, " N  " at (-8.442, -38.269, 1.846),  was assigned atom type "N" (rec_index= 3, atom_type= 3).
Atom no. 944, " CA " at (-8.902, -39.549, 1.321),  was assigned atom type "C" (rec_index= 1, atom_type= 1).
Atom no. 945, " C  " at (-10.354, -39.868, 1.669),  was assigned atom type "C" (rec_index= 1, atom_type= 1).
Atom no. 946, " O  " at (-11.076, -40.492, 0.897),  was assigned atom type "OA" (rec_index= 5, atom_type= 5).
Atom no. 947, " CB " at (-7.964, -40.685, 1.788),  was assigned atom type "C" (rec_index= 1, atom_type= 1).
Atom no. 948, " CG " at (-6.543, -40.592, 1.164),  was assigned atom type "C" (rec_index= 1, atom_type= 1).
Atom no. 949, " CD " at (-5.546, -41.625, 1.696),  was assigned atom type "C" (rec_index= 1, atom_type= 1).
Atom no. 950, " OE1" at (-5.932, -42.456, 2.555),  was assigned atom type "OA" (rec_index= 5, atom_type= 5).
Atom no. 951, " OE2" at (-4.369, -41.566, 1.247),  was assigned atom type "OA" (rec_index= 5, atom_type= 5).
Atom no. 952, " HN " at (-7.722, -38.347, 2.530),  was assigned atom type "HD" (rec_index= 2, atom_type= 2).
Atom no. 953, " N  " at (-10.844, -39.384, 2.830),  was assigned atom type "N" (rec_index= 3, atom_type= 3).
Atom no. 954, " CA " at (-12.204, -39.594, 3.306),  was assigned atom type "C" (rec_index= 1, atom_type= 1).
Atom no. 955, " C  " at (-13.242, -38.734, 2.594),  was assigned atom type "C" (rec_index= 1, atom_type= 1).
Atom no. 956, " O  " at (-14.450, -38.897, 2.786),  was assigned atom type "OA" (rec_index= 5, atom_type= 5).
Atom no. 957, " CB " at (-12.282, -39.290, 4.823),  was assigned atom type "C" (rec_index= 1, atom_type= 1).
Atom no. 958, " CG " at (-11.460, -40.260, 5.683),  was assigned atom type "C" (rec_index= 1, atom_type= 1).
Atom no. 959, " CD " at (-11.544, -39.929, 7.179),  was assigned atom type "C" (rec_index= 1, atom_type= 1).
Atom no. 960, " CE " at (-10.749, -40.913, 8.042),  was assigned atom type "C" (rec_index= 1, atom_type= 1).
Atom no. 961, " NZ " at (-10.842, -40.528, 9.467),  was assigned atom type "N" (rec_index= 3, atom_type= 3).
Atom no. 962, " HN " at (-10.264, -38.839, 3.432),  was assigned atom type "HD" (rec_index= 2, atom_type= 2).
Atom no. 963, " HZ1" at (-10.303, -41.197, 10.052),  was assigned atom type "HD" (rec_index= 2, atom_type= 2).
Atom no. 964, " HZ2" at (-10.457, -39.570, 9.594),  was assigned atom type "HD" (rec_index= 2, atom_type= 2).
Atom no. 965, " HZ3" at (-11.839, -40.536, 9.763),  was assigned atom type "HD" (rec_index= 2, atom_type= 2).
Atom no. 966, " N  " at (-12.784, -37.783, 1.762),  was assigned atom type "N" (rec_index= 3, atom_type= 3).
Atom no. 967, " CA " at (-13.634, -36.891, 1.017),  was assigned atom type "C" (rec_index= 1, atom_type= 1).
Atom no. 968, " C  " at (-13.610, -37.200, -0.466),  was assigned atom type "C" (rec_index= 1, atom_type= 1).
Atom no. 969, " O  " at (-12.600, -37.598, -1.043),  was assigned atom type "OA" (rec_index= 5, atom_type= 5).
Atom no. 970, " CB " at (-13.179, -35.441, 1.243),  was assigned atom type "C" (rec_index= 1, atom_type= 1).
Atom no. 971, " HN " at (-11.802, -37.655, 1.625),  was assigned atom type "HD" (rec_index= 2, atom_type= 2).
Atom no. 972, " N  " at (-14.761, -37.042, -1.135),  was assigned atom type "N" (rec_index= 3, atom_type= 3).
Atom no. 973, " CA " at (-14.890, -37.303, -2.550),  was assigned atom type "C" (rec_index= 1, atom_type= 1).
Atom no. 974, " C  " at (-14.224, -36.215, -3.392),  was assigned atom type "C" (rec_index= 1, atom_type= 1).
Atom no. 975, " O  " at (-13.494, -36.500, -4.344),  was assigned atom type "OA" (rec_index= 5, atom_type= 5).
Atom no. 976, " CB " at (-16.388, -37.444, -2.910),  was assigned atom type "C" (rec_index= 1, atom_type= 1).
Atom no. 977, " CG " at (-17.015, -38.579, -2.111),  was assigned atom type "C" (rec_index= 1, atom_type= 1).
Atom no. 978, " OD1" at (-16.311, -39.575, -1.820),  was assigned atom type "OA" (rec_index= 5, atom_type= 5).
Atom no. 979, " OD2" at (-18.199, -38.436, -1.717),  was assigned atom type "OA" (rec_index= 5, atom_type= 5).
Atom no. 980, " HN " at (-15.612, -36.736, -0.717),  was assigned atom type "HD" (rec_index= 2, atom_type= 2).
Atom no. 981, " N  " at (-14.432, -34.936, -3.011),  was assigned atom type "N" (rec_index= 3, atom_type= 3).
Atom no. 982, " CA " at (-13.906, -33.789, -3.734),  was assigned atom type "C" (rec_index= 1, atom_type= 1).
Atom no. 983, " C  " at (-13.252, -32.800, -2.784),  was assigned atom type "C" (rec_index= 1, atom_type= 1).
Atom no. 984, " O  " at (-13.601, -32.725, -1.604),  was assigned atom type "OA" (rec_index= 5, atom_type= 5).
Atom no. 985, " CB " at (-15.032, -33.075, -4.534),  was assigned atom type "C" (rec_index= 1, atom_type= 1).
Atom no. 986, " CG " at (-14.562, -32.164, -5.630),  was assigned atom type "A" (rec_index= 0, atom_type= 0).
Atom no. 987, " CD2" at (-15.204, -31.168, -6.297),  was assigned atom type "A" (rec_index= 0, atom_type= 0).
Atom no. 988, " ND1" at (-13.313, -32.367, -6.170),  was assigned atom type "NA" (rec_index= 4, atom_type= 4).
Atom no. 989, " CE1" at (-13.205, -31.495, -7.151),  was assigned atom type "A" (rec_index= 0, atom_type= 0).
Atom no. 990, " NE2" at (-14.323, -30.745, -7.268),  was assigned atom type "N" (rec_index= 3, atom_type= 3).
Atom no. 991, " HN " at (-14.966, -34.702, -2.199),  was assigned atom type "HD" (rec_index= 2, atom_type= 2).
Atom no. 992, " HE2" at (-14.483, -30.005, -7.921),  was assigned atom type "HD" (rec_index= 2, atom_type= 2).
Atom no. 993, " N  " at (-12.267, -32.020, -3.275),  was assigned atom type "N" (rec_index= 3, atom_type= 3).
Atom no. 994, " CA " at (-11.490, -31.100, -2.455),  was assigned atom type "C" (rec_index= 1, atom_type= 1).
Atom no. 995, " C  " at (-11.592, -29.684, -2.990),  was assigned atom type "C" (rec_index= 1, atom_type= 1).
Atom no. 996, " O  " at (-11.312, -29.381, -4.142),  was assigned atom type "OA" (rec_index= 5, atom_type= 5).
Atom no. 997, " CB " at (-10.012, -31.485, -2.340),  was assigned atom type "C" (rec_index= 1, atom_type= 1).
Atom no. 998, " CG1" at (-9.885, -32.953, -1.866),  was assigned atom type "C" (rec_index= 1, atom_type= 1).
Atom no. 999, " CG2" at (-9.278, -30.517, -1.375),  was assigned atom type "C" (rec_index= 1, atom_type= 1).
Atom no. 1000, " CD " at (-8.434, -33.441, -1.717),  was assigned atom type "C" (rec_index= 1, atom_type= 1).
Atom no. 1001, " HN " at (-12.008, -32.028, -4.239),  was assigned atom type "HD" (rec_index= 2, atom_type= 2).
Atom no. 1002, " N  " at (-11.976, -28.737, -2.127),  was assigned atom type "N" (rec_index= 3, atom_type= 3).
Atom no. 1003, " CA " at (-12.155, -27.353, -2.481),  was assigned atom type "C" (rec_index= 1, atom_type= 1).
Atom no. 1004, " C  " at (-11.076, -26.500, -1.843),  was assigned atom type "C" (rec_index= 1, atom_type= 1).
Atom no. 1005, " O  " at (-10.922, -26.426, -0.624),  was assigned atom type "OA" (rec_index= 5, atom_type= 5).
Atom no. 1006, " CB " at (-13.531, -26.846, -2.002),  was assigned atom type "C" (rec_index= 1, atom_type= 1).
Atom no. 1007, " CG " at (-14.634, -27.451, -2.826),  was assigned atom type "A" (rec_index= 0, atom_type= 0).
Atom no. 1008, " CD1" at (-15.199, -28.699, -2.502),  was assigned atom type "A" (rec_index= 0, atom_type= 0).
Atom no. 1009, " CD2" at (-15.138, -26.744, -3.925),  was assigned atom type "A" (rec_index= 0, atom_type= 0).
Atom no. 1010, " CE1" at (-16.256, -29.219, -3.269),  was assigned atom type "A" (rec_index= 0, atom_type= 0).
Atom no. 1011, " CE2" at (-16.209, -27.251, -4.667),  was assigned atom type "A" (rec_index= 0, atom_type= 0).
Atom no. 1012, " CZ " at (-16.771, -28.484, -4.339),  was assigned atom type "A" (rec_index= 0, atom_type= 0).
Atom no. 1013, " OH " at (-17.858, -28.981, -5.083),  was assigned atom type "OA" (rec_index= 5, atom_type= 5).
Atom no. 1014, " HN " at (-12.163, -28.947, -1.169),  was assigned atom type "HD" (rec_index= 2, atom_type= 2).
Atom no. 1015, " HH " at (-18.105, -28.305, -5.718),  was assigned atom type "HD" (rec_index= 2, atom_type= 2).
Atom no. 1016, " N  " at (-10.284, -25.808, -2.676),  was assigned atom type "N" (rec_index= 3, atom_type= 3).
Atom no. 1017, " CA " at (-9.201, -24.972, -2.205),  was assigned atom type "C" (rec_index= 1, atom_type= 1).
Atom no. 1018, " C  " at (-9.682, -23.540, -2.063),  was assigned atom type "C" (rec_index= 1, atom_type= 1).
Atom no. 1019, " O  " at (-9.902, -22.825, -3.044),  was assigned atom type "OA" (rec_index= 5, atom_type= 5).
Atom no. 1020, " CB " at (-7.985, -25.069, -3.154),  was assigned atom type "C" (rec_index= 1, atom_type= 1).
Atom no. 1021, " CG " at (-7.481, -26.517, -3.358),  was assigned atom type "C" (rec_index= 1, atom_type= 1).
Atom no. 1022, " CD1" at (-6.381, -26.564, -4.427),  was assigned atom type "C" (rec_index= 1, atom_type= 1).
Atom no. 1023, " CD2" at (-6.972, -27.156, -2.055),  was assigned atom type "C" (rec_index= 1, atom_type= 1).
Atom no. 1024, " HN " at (-10.389, -25.824, -3.668),  was assigned atom type "HD" (rec_index= 2, atom_type= 2).
Atom no. 1025, " N  " at (-9.884, -23.099, -0.804),  was assigned atom type "N" (rec_index= 3, atom_type= 3).
Atom no. 1026, " CA " at (-10.556, -21.859, -0.472),  was assigned atom type "C" (rec_index= 1, atom_type= 1).
Atom no. 1027, " C  " at (-9.603, -20.827, 0.088),  was assigned atom type "C" (rec_index= 1, atom_type= 1).
Atom no. 1028, " O  " at (-9.976, -19.921, 0.835),  was assigned atom type "OA" (rec_index= 5, atom_type= 5).
Atom no. 1029, " CB " at (-11.707, -22.137, 0.507),  was assigned atom type "C" (rec_index= 1, atom_type= 1).
Atom no. 1030, " HN " at (-9.565, -23.635, -0.024),  was assigned atom type "HD" (rec_index= 2, atom_type= 2).
Atom no. 1031, " N  " at (-8.328, -20.939, -0.300),  was assigned atom type "N" (rec_index= 3, atom_type= 3).
Atom no. 1032, " CA " at (-7.295, -19.940, -0.075),  was assigned atom type "C" (rec_index= 1, atom_type= 1).
Atom no. 1033, " C  " at (-7.628, -18.559, -0.609),  was assigned atom type "C" (rec_index= 1, atom_type= 1).
Atom no. 1034, " O  " at (-8.505, -18.392, -1.453),  was assigned atom type "OA" (rec_index= 5, atom_type= 5).
Atom no. 1035, " CB " at (-5.928, -20.293, -0.634),  was assigned atom type "C" (rec_index= 1, atom_type= 1).
Atom no. 1036, " CG2" at (-5.471, -21.654, -0.115),  was assigned atom type "C" (rec_index= 1, atom_type= 1).
Atom no. 1037, " OG1" at (-5.965, -20.415, -2.047),  was assigned atom type "OA" (rec_index= 5, atom_type= 5).
Atom no. 1038, " HN " at (-8.012, -21.754, -0.785),  was assigned atom type "HD" (rec_index= 2, atom_type= 2).
Atom no. 1039, " HG1" at (-5.068, -20.649, -2.308),  was assigned atom type "HD" (rec_index= 2, atom_type= 2).
Atom no. 1040, " N  " at (-6.950, -17.520, -0.113),  was assigned atom type "N" (rec_index= 3, atom_type= 3).
Atom no. 1041, " CA " at (-7.127, -16.149, -0.557),  was assigned atom type "C" (rec_index= 1, atom_type= 1).
Atom no. 1042, " C  " at (-7.029, -15.850, -2.065),  was assigned atom type "C" (rec_index= 1, atom_type= 1).
Atom no. 1043, " O  " at (-6.541, -16.632, -2.885),  was assigned atom type "OA" (rec_index= 5, atom_type= 5).
Atom no. 1044, " CB " at (-6.311, -15.170, 0.329),  was assigned atom type "C" (rec_index= 1, atom_type= 1).
Atom no. 1045, " CG " at (-6.978, -14.970, 1.681),  was assigned atom type "C" (rec_index= 1, atom_type= 1).
Atom no. 1046, " OD1" at (-8.176, -15.354, 1.815),  was assigned atom type "OA" (rec_index= 5, atom_type= 5).
Atom no. 1047, " OD2" at (-6.353, -14.378, 2.585),  was assigned atom type "OA" (rec_index= 5, atom_type= 5).
Atom no. 1048, " HN " at (-6.265, -17.610, 0.605),  was assigned atom type "HD" (rec_index= 2, atom_type= 2).
Atom no. 1049, " N  " at (-7.591, -14.686, -2.459),  was assigned atom type "N" (rec_index= 3, atom_type= 3).
Atom no. 1050, " CA " at (-7.844, -14.243, -3.824),  was assigned atom type "C" (rec_index= 1, atom_type= 1).
Atom no. 1051, " C  " at (-6.613, -14.103, -4.703),  was assigned atom type "C" (rec_index= 1, atom_type= 1).
Atom no. 1052, " O  " at (-6.633, -14.399, -5.901),  was assigned atom type "OA" (rec_index= 5, atom_type= 5).
Atom no. 1053, " CB " at (-8.546, -12.854, -3.758),  was assigned atom type "C" (rec_index= 1, atom_type= 1).
Atom no. 1054, " CG " at (-9.034, -12.239, -5.089),  was assigned atom type "C" (rec_index= 1, atom_type= 1).
Atom no. 1055, " CD1" at (-10.236, -13.015, -5.631),  was assigned atom type "C" (rec_index= 1, atom_type= 1).
Atom no. 1056, " CD2" at (-9.403, -10.754, -4.925),  was assigned atom type "C" (rec_index= 1, atom_type= 1).
Atom no. 1057, " HN " at (-7.875, -14.036, -1.757),  was assigned atom type "HD" (rec_index= 2, atom_type= 2).
Atom no. 1058, " N  " at (-5.503, -13.591, -4.152),  was assigned atom type "N" (rec_index= 3, atom_type= 3).
Atom no. 1059, " CA " at (-4.321, -13.263, -4.912),  was assigned atom type "C" (rec_index= 1, atom_type= 1).
Atom no. 1060, " C  " at (-3.523, -14.464, -5.425),  was assigned atom type "C" (rec_index= 1, atom_type= 1).
Atom no. 1061, " O  " at (-3.857, -15.636, -5.262),  was assigned atom type "OA" (rec_index= 5, atom_type= 5).
Atom no. 1062, " CB " at (-3.452, -12.182, -4.205),  was assigned atom type "C" (rec_index= 1, atom_type= 1).
Atom no. 1063, " CG " at (-2.835, -12.652, -2.900),  was assigned atom type "C" (rec_index= 1, atom_type= 1).
Atom no. 1064, " OD1" at (-2.952, -13.859, -2.591),  was assigned atom type "OA" (rec_index= 5, atom_type= 5).
Atom no. 1065, " OD2" at (-2.237, -11.792, -2.196),  was assigned atom type "OA" (rec_index= 5, atom_type= 5).
Atom no. 1066, " HN " at (-5.405, -13.398, -3.179),  was assigned atom type "HD" (rec_index= 2, atom_type= 2).
Atom no. 1067, " N  " at (-2.425, -14.172, -6.145),  was assigned atom type "N" (rec_index= 3, atom_type= 3).
Atom no. 1068, " CA " at (-1.531, -15.193, -6.640),  was assigned atom type "C" (rec_index= 1, atom_type= 1).
Atom no. 1069, " C  " at (-0.843, -15.964, -5.520),  was assigned atom type "C" (rec_index= 1, atom_type= 1).
Atom no. 1070, " O  " at (-0.577, -17.155, -5.657),  was assigned atom type "OA" (rec_index= 5, atom_type= 5).
Atom no. 1071, " CB " at (-0.431, -14.594, -7.543),  was assigned atom type "C" (rec_index= 1, atom_type= 1).
Atom no. 1072, " CG " at (-0.925, -13.685, -8.681),  was assigned atom type "C" (rec_index= 1, atom_type= 1).
Atom no. 1073, " CD " at (0.249, -13.139, -9.502),  was assigned atom type "C" (rec_index= 1, atom_type= 1).
Atom no. 1074, " NE " at (-0.311, -12.133, -10.452),  was assigned atom type "N" (rec_index= 3, atom_type= 3).
Atom no. 1075, " CZ " at (0.402, -11.165, -11.034),  was assigned atom type "C" (rec_index= 1, atom_type= 1).
Atom no. 1076, " NH1" at (1.723, -11.073, -10.949),  was assigned atom type "N" (rec_index= 3, atom_type= 3).
Atom no. 1077, " NH2" at (-0.228, -10.220, -11.719),  was assigned atom type "N" (rec_index= 3, atom_type= 3).
Atom no. 1078, " HN " at (-2.190, -13.227, -6.363),  was assigned atom type "HD" (rec_index= 2, atom_type= 2).
Atom no. 1079, " HE " at (-1.297, -12.252, -10.618),  was assigned atom type "HD" (rec_index= 2, atom_type= 2).
Atom no. 1080, " HH " at (2.204, -10.322, -11.379),  was assigned atom type "HD" (rec_index= 2, atom_type= 2).
Atom no. 1081, " HH " at (2.173, -11.715, -10.325),  was assigned atom type "HD" (rec_index= 2, atom_type= 2).
Atom no. 1082, " HH " at (0.292, -9.548, -12.227),  was assigned atom type "HD" (rec_index= 2, atom_type= 2).
Atom no. 1083, " HH " at (-1.200, -10.347, -11.868),  was assigned atom type "HD" (rec_index= 2, atom_type= 2).
Atom no. 1084, " N  " at (-0.536, -15.294, -4.382),  was assigned atom type "N" (rec_index= 3, atom_type= 3).
Atom no. 1085, " CA " at (0.076, -15.918, -3.220),  was assigned atom type "C" (rec_index= 1, atom_type= 1).
Atom no. 1086, " C  " at (-0.811, -17.015, -2.671),  was assigned atom type "C" (rec_index= 1, atom_type= 1).
Atom no. 1087, " O  " at (-0.364, -18.146, -2.484),  was assigned atom type "OA" (rec_index= 5, atom_type= 5).
Atom no. 1088, " CB " at (0.403, -14.885, -2.112),  was assigned atom type "C" (rec_index= 1, atom_type= 1).
Atom no. 1089, " CG " at (1.039, -15.531, -0.847),  was assigned atom type "C" (rec_index= 1, atom_type= 1).
Atom no. 1090, " CD " at (1.354, -14.562, 0.292),  was assigned atom type "C" (rec_index= 1, atom_type= 1).
Atom no. 1091, " OE1" at (1.278, -13.322, 0.096),  was assigned atom type "OA" (rec_index= 5, atom_type= 5).
Atom no. 1092, " OE2" at (1.676, -15.068, 1.398),  was assigned atom type "OA" (rec_index= 5, atom_type= 5).
Atom no. 1093, " HN " at (-0.715, -14.320, -4.271),  was assigned atom type "HD" (rec_index= 2, atom_type= 2).
Atom no. 1094, " N  " at (-2.125, -16.740, -2.531),  was assigned atom type "N" (rec_index= 3, atom_type= 3).
Atom no. 1095, " CA " at (-3.114, -17.760, -2.203),  was assigned atom type "C" (rec_index= 1, atom_type= 1).
Atom no. 1096, " C  " at (-3.246, -18.873, -3.213),  was assigned atom type "C" (rec_index= 1, atom_type= 1).
Atom no. 1097, " O  " at (-3.439, -20.034, -2.850),  was assigned atom type "OA" (rec_index= 5, atom_type= 5).
Atom no. 1098, " HN " at (-2.481, -15.814, -2.646),  was assigned atom type "HD" (rec_index= 2, atom_type= 2).
Atom no. 1099, " N  " at (-3.105, -18.575, -4.517),  was assigned atom type "N" (rec_index= 3, atom_type= 3).
Atom no. 1100, " CA " at (-3.092, -19.578, -5.571),  was assigned atom type "C" (rec_index= 1, atom_type= 1).
Atom no. 1101, " C  " at (-1.917, -20.549, -5.451),  was assigned atom type "C" (rec_index= 1, atom_type= 1).
Atom no. 1102, " O  " at (-2.049, -21.768, -5.554),  was assigned atom type "OA" (rec_index= 5, atom_type= 5).
Atom no. 1103, " CB " at (-3.049, -18.901, -6.966),  was assigned atom type "C" (rec_index= 1, atom_type= 1).
Atom no. 1104, " CG " at (-3.742, -19.732, -8.071),  was assigned atom type "C" (rec_index= 1, atom_type= 1).
Atom no. 1105, " CD " at (-5.242, -19.518, -8.159),  was assigned atom type "C" (rec_index= 1, atom_type= 1).
Atom no. 1106, " OE1" at (-5.915, -20.283, -8.883),  was assigned atom type "OA" (rec_index= 5, atom_type= 5).
Atom no. 1107, " OE2" at (-5.753, -18.516, -7.586),  was assigned atom type "OA" (rec_index= 5, atom_type= 5).
Atom no. 1108, " HN " at (-3.001, -17.640, -4.846),  was assigned atom type "HD" (rec_index= 2, atom_type= 2).
Atom no. 1109, " N  " at (-0.713, -20.019, -5.170),  was assigned atom type "N" (rec_index= 3, atom_type= 3).
Atom no. 1110, " CA " at (0.475, -20.800, -4.904),  was assigned atom type "C" (rec_index= 1, atom_type= 1).
Atom no. 1111, " C  " at (0.420, -21.624, -3.620),  was assigned atom type "C" (rec_index= 1, atom_type= 1).
Atom no. 1112, " O  " at (0.885, -22.763, -3.573),  was assigned atom type "OA" (rec_index= 5, atom_type= 5).
Atom no. 1113, " CB " at (1.697, -19.873, -4.895),  was assigned atom type "C" (rec_index= 1, atom_type= 1).
Atom no. 1114, " HN " at (-0.591, -19.027, -5.135),  was assigned atom type "HD" (rec_index= 2, atom_type= 2).
Atom no. 1115, " N  " at (-0.186, -21.085, -2.540),  was assigned atom type "N" (rec_index= 3, atom_type= 3).
Atom no. 1116, " CA " at (-0.483, -21.829, -1.320),  was assigned atom type "C" (rec_index= 1, atom_type= 1).
Atom no. 1117, " C  " at (-1.429, -22.995, -1.600),  was assigned atom type "C" (rec_index= 1, atom_type= 1).
Atom no. 1118, " O  " at (-1.204, -24.119, -1.154),  was assigned atom type "OA" (rec_index= 5, atom_type= 5).
Atom no. 1119, " CB " at (-1.063, -20.908, -0.243),  was assigned atom type "C" (rec_index= 1, atom_type= 1).
Atom no. 1120, " CG1" at (0.004, -19.884, 0.220),  was assigned atom type "C" (rec_index= 1, atom_type= 1).
Atom no. 1121, " CG2" at (-1.586, -21.713, 0.970),  was assigned atom type "C" (rec_index= 1, atom_type= 1).
Atom no. 1122, " CD " at (-0.489, -18.913, 1.306),  was assigned atom type "C" (rec_index= 1, atom_type= 1).
Atom no. 1123, " HN " at (-0.470, -20.129, -2.515),  was assigned atom type "HD" (rec_index= 2, atom_type= 2).
Atom no. 1124, " N  " at (-2.479, -22.769, -2.414),  was assigned atom type "N" (rec_index= 3, atom_type= 3).
Atom no. 1125, " CA " at (-3.385, -23.804, -2.876),  was assigned atom type "C" (rec_index= 1, atom_type= 1).
Atom no. 1126, " C  " at (-2.713, -24.887, -3.715),  was assigned atom type "C" (rec_index= 1, atom_type= 1).
Atom no. 1127, " O  " at (-2.994, -26.077, -3.583),  was assigned atom type "OA" (rec_index= 5, atom_type= 5).
Atom no. 1128, " CB " at (-4.538, -23.162, -3.661),  was assigned atom type "C" (rec_index= 1, atom_type= 1).
Atom no. 1129, " HN " at (-2.678, -21.847, -2.743),  was assigned atom type "HD" (rec_index= 2, atom_type= 2).
Atom no. 1130, " N  " at (-1.767, -24.505, -4.591),  was assigned atom type "N" (rec_index= 3, atom_type= 3).
Atom no. 1131, " CA " at (-0.940, -25.446, -5.321),  was assigned atom type "C" (rec_index= 1, atom_type= 1).
Atom no. 1132, " C  " at (-0.079, -26.333, -4.433),  was assigned atom type "C" (rec_index= 1, atom_type= 1).
Atom no. 1133, " O  " at (-0.043, -27.548, -4.606),  was assigned atom type "OA" (rec_index= 5, atom_type= 5).
Atom no. 1134, " CB " at (-0.054, -24.674, -6.326),  was assigned atom type "C" (rec_index= 1, atom_type= 1).
Atom no. 1135, " CG " at (0.811, -25.559, -7.191),  was assigned atom type "A" (rec_index= 0, atom_type= 0).
Atom no. 1136, " CD1" at (0.433, -26.437, -8.166),  was assigned atom type "A" (rec_index= 0, atom_type= 0).
Atom no. 1137, " CD2" at (2.232, -25.721, -7.028),  was assigned atom type "A" (rec_index= 0, atom_type= 0).
Atom no. 1138, " CE2" at (2.634, -26.696, -7.945),  was assigned atom type "A" (rec_index= 0, atom_type= 0).
Atom no. 1139, " CE3" at (3.145, -25.102, -6.166),  was assigned atom type "A" (rec_index= 0, atom_type= 0).
Atom no. 1140, " NE1" at (1.520, -27.153, -8.620),  was assigned atom type "N" (rec_index= 3, atom_type= 3).
Atom no. 1141, " CZ2" at (3.967, -27.082, -8.042),  was assigned atom type "A" (rec_index= 0, atom_type= 0).
Atom no. 1142, " CZ3" at (4.490, -25.502, -6.252),  was assigned atom type "A" (rec_index= 0, atom_type= 0).
Atom no. 1143, " CH2" at (4.896, -26.474, -7.179),  was assigned atom type "A" (rec_index= 0, atom_type= 0).
Atom no. 1144, " HN " at (-1.584, -23.544, -4.785),  was assigned atom type "HD" (rec_index= 2, atom_type= 2).
Atom no. 1145, " HE1" at (1.534, -27.838, -9.316),  was assigned atom type "HD" (rec_index= 2, atom_type= 2).
Atom no. 1146, " N  " at (0.571, -25.752, -3.409),  was assigned atom type "N" (rec_index= 3, atom_type= 3).
Atom no. 1147, " CA " at (1.320, -26.508, -2.420),  was assigned atom type "C" (rec_index= 1, atom_type= 1).
Atom no. 1148, " C  " at (0.466, -27.486, -1.628),  was assigned atom type "C" (rec_index= 1, atom_type= 1).
Atom no. 1149, " O  " at (0.925, -28.579, -1.304),  was assigned atom type "OA" (rec_index= 5, atom_type= 5).
Atom no. 1150, " CB " at (2.075, -25.589, -1.435),  was assigned atom type "C" (rec_index= 1, atom_type= 1).
Atom no. 1151, " CG " at (3.302, -24.960, -2.025),  was assigned atom type "A" (rec_index= 0, atom_type= 0).
Atom no. 1152, " CD2" at (3.627, -23.650, -2.184),  was assigned atom type "A" (rec_index= 0, atom_type= 0).
Atom no. 1153, " ND1" at (4.349, -25.768, -2.435),  was assigned atom type "NA" (rec_index= 4, atom_type= 4).
Atom no. 1154, " CE1" at (5.292, -24.927, -2.829),  was assigned atom type "A" (rec_index= 0, atom_type= 0).
Atom no. 1155, " NE2" at (4.905, -23.638, -2.700),  was assigned atom type "N" (rec_index= 3, atom_type= 3).
Atom no. 1156, " HN " at (0.579, -24.764, -3.264),  was assigned atom type "HD" (rec_index= 2, atom_type= 2).
Atom no. 1157, " HE2" at (5.442, -22.823, -2.913),  was assigned atom type "HD" (rec_index= 2, atom_type= 2).
Atom no. 1158, " N  " at (-0.805, -27.139, -1.316),  was assigned atom type "N" (rec_index= 3, atom_type= 3).
Atom no. 1159, " CA " at (-1.759, -28.091, -0.765),  was assigned atom type "C" (rec_index= 1, atom_type= 1).
Atom no. 1160, " C  " at (-2.050, -29.262, -1.685),  was assigned atom type "C" (rec_index= 1, atom_type= 1).
Atom no. 1161, " O  " at (-1.992, -30.413, -1.269),  was assigned atom type "OA" (rec_index= 5, atom_type= 5).
Atom no. 1162, " CB " at (-3.125, -27.426, -0.470),  was assigned atom type "C" (rec_index= 1, atom_type= 1).
Atom no. 1163, " CG " at (-3.096, -26.375, 0.648),  was assigned atom type "C" (rec_index= 1, atom_type= 1).
Atom no. 1164, " CD1" at (-4.425, -25.612, 0.691),  was assigned atom type "C" (rec_index= 1, atom_type= 1).
Atom no. 1165, " CD2" at (-2.837, -27.032, 2.007),  was assigned atom type "C" (rec_index= 1, atom_type= 1).
Atom no. 1166, " HN " at (-1.169, -26.218, -1.440),  was assigned atom type "HD" (rec_index= 2, atom_type= 2).
Atom no. 1167, " N  " at (-2.328, -29.020, -2.979),  was assigned atom type "N" (rec_index= 3, atom_type= 3).
Atom no. 1168, " CA " at (-2.615, -30.090, -3.923),  was assigned atom type "C" (rec_index= 1, atom_type= 1).
Atom no. 1169, " C  " at (-1.461, -31.062, -4.091),  was assigned atom type "C" (rec_index= 1, atom_type= 1).
Atom no. 1170, " O  " at (-1.638, -32.281, -4.070),  was assigned atom type "OA" (rec_index= 5, atom_type= 5).
Atom no. 1171, " CB " at (-3.016, -29.493, -5.293),  was assigned atom type "C" (rec_index= 1, atom_type= 1).
Atom no. 1172, " CG " at (-3.364, -30.560, -6.347),  was assigned atom type "C" (rec_index= 1, atom_type= 1).
Atom no. 1173, " CD " at (-4.080, -30.007, -7.581),  was assigned atom type "C" (rec_index= 1, atom_type= 1).
Atom no. 1174, " NE " at (-3.044, -29.335, -8.430),  was assigned atom type "N" (rec_index= 3, atom_type= 3).
Atom no. 1175, " CZ " at (-2.432, -29.976, -9.439),  was assigned atom type "C" (rec_index= 1, atom_type= 1).
Atom no. 1176, " NH1" at (-2.625, -31.274, -9.630),  was assigned atom type "N" (rec_index= 3, atom_type= 3).
Atom no. 1177, " NH2" at (-1.591, -29.326, -10.233),  was assigned atom type "N" (rec_index= 3, atom_type= 3).
Atom no. 1178, " HN " at (-2.347, -28.090, -3.338),  was assigned atom type "HD" (rec_index= 2, atom_type= 2).
Atom no. 1179, " HE " at (-2.870, -28.381, -8.162),  was assigned atom type "HD" (rec_index= 2, atom_type= 2).
Atom no. 1180, " HH " at (-2.154, -31.753, -10.358),  was assigned atom type "HD" (rec_index= 2, atom_type= 2).
Atom no. 1181, " HH " at (-3.153, -31.753, -8.925),  was assigned atom type "HD" (rec_index= 2, atom_type= 2).
Atom no. 1182, " HH " at (-1.210, -29.781, -11.026),  was assigned atom type "HD" (rec_index= 2, atom_type= 2).
Atom no. 1183, " HH " at (-1.537, -28.343, -10.121),  was assigned atom type "HD" (rec_index= 2, atom_type= 2).
Atom no. 1184, " N  " at (-0.241, -30.513, -4.188),  was assigned atom type "N" (rec_index= 3, atom_type= 3).
Atom no. 1185, " CA " at (0.988, -31.247, -4.354),  was assigned atom type "C" (rec_index= 1, atom_type= 1).
Atom no. 1186, " C  " at (1.331, -32.203, -3.209),  was assigned atom type "C" (rec_index= 1, atom_type= 1).
Atom no. 1187, " O  " at (1.817, -33.310, -3.427),  was assigned atom type "OA" (rec_index= 5, atom_type= 5).
Atom no. 1188, " CB " at (2.128, -30.225, -4.572),  was assigned atom type "C" (rec_index= 1, atom_type= 1).
Atom no. 1189, " CG " at (3.192, -30.684, -5.598),  was assigned atom type "C" (rec_index= 1, atom_type= 1).
Atom no. 1190, " CD " at (2.774, -30.543, -7.064),  was assigned atom type "C" (rec_index= 1, atom_type= 1).
Atom no. 1191, " OE1" at (1.652, -30.063, -7.367),  was assigned atom type "OA" (rec_index= 5, atom_type= 5).
Atom no. 1192, " OE2" at (3.654, -30.861, -7.903),  was assigned atom type "OA" (rec_index= 5, atom_type= 5).
Atom no. 1193, " HN " at (-0.121, -29.525, -4.148),  was assigned atom type "HD" (rec_index= 2, atom_type= 2).
Atom no. 1194, " N  " at (1.086, -31.816, -1.933),  was assigned atom type "N" (rec_index= 3, atom_type= 3).
Atom no. 1195, " CA " at (1.360, -32.709, -0.806),  was assigned atom type "C" (rec_index= 1, atom_type= 1).
Atom no. 1196, " C  " at (0.277, -33.746, -0.542),  was assigned atom type "C" (rec_index= 1, atom_type= 1).
Atom no. 1197, " O  " at (0.543, -34.784, 0.065),  was assigned atom type "OA" (rec_index= 5, atom_type= 5).
Atom no. 1198, " CB " at (1.631, -31.980, 0.509),  was assigned atom type "C" (rec_index= 1, atom_type= 1).
Atom no. 1199, " CG1" at (2.848, -31.058, 0.337),  was assigned atom type "C" (rec_index= 1, atom_type= 1).
Atom no. 1200, " CG2" at (0.405, -31.179, 0.989),  was assigned atom type "C" (rec_index= 1, atom_type= 1).
Atom no. 1201, " HN " at (0.715, -30.928, -1.673),  was assigned atom type "HD" (rec_index= 2, atom_type= 2).
Atom no. 1202, " N  " at (-0.976, -33.498, -0.975),  was assigned atom type "N" (rec_index= 3, atom_type= 3).
Atom no. 1203, " CA " at (-2.073, -34.438, -0.781),  was assigned atom type "C" (rec_index= 1, atom_type= 1).
Atom no. 1204, " C  " at (-2.025, -35.562, -1.803),  was assigned atom type "C" (rec_index= 1, atom_type= 1).
Atom no. 1205, " O  " at (-2.086, -36.741, -1.454),  was assigned atom type "OA" (rec_index= 5, atom_type= 5).
Atom no. 1206, " CB " at (-3.415, -33.707, -0.839),  was assigned atom type "C" (rec_index= 1, atom_type= 1).
Atom no. 1207, " CG1" at (-3.567, -32.679, 0.310),  was assigned atom type "C" (rec_index= 1, atom_type= 1).
Atom no. 1208, " CG2" at (-4.600, -34.698, -0.827),  was assigned atom type "C" (rec_index= 1, atom_type= 1).
Atom no. 1209, " CD " at (-4.903, -31.915, 0.297),  was assigned atom type "C" (rec_index= 1, atom_type= 1).
Atom no. 1210, " HN " at (-1.234, -32.661, -1.453),  was assigned atom type "HD" (rec_index= 2, atom_type= 2).
Atom no. 1211, " N  " at (-1.868, -35.208, -3.094),  was assigned atom type "N" (rec_index= 3, atom_type= 3).
Atom no. 1212, " CA " at (-1.900, -36.146, -4.209),  was assigned atom type "C" (rec_index= 1, atom_type= 1).
Atom no. 1213, " C  " at (-3.265, -36.654, -4.625),  was assigned atom type "C" (rec_index= 1, atom_type= 1).
Atom no. 1214, " O  " at (-4.247, -36.662, -3.888),  was assigned atom type "OA" (rec_index= 5, atom_type= 5).
Atom no. 1215, " HN " at (-1.719, -34.251, -3.340),  was assigned atom type "HD" (rec_index= 2, atom_type= 2).
Atom no. 1216, " N  " at (-3.350, -37.138, -5.875),  was assigned atom type "N" (rec_index= 3, atom_type= 3).
Atom no. 1217, " CA " at (-4.610, -37.500, -6.503),  was assigned atom type "C" (rec_index= 1, atom_type= 1).
Atom no. 1218, " C  " at (-4.665, -36.847, -7.852),  was assigned atom type "C" (rec_index= 1, atom_type= 1).
Atom no. 1219, " O  " at (-3.747, -36.129, -8.228),  was assigned atom type "OA" (rec_index= 5, atom_type= 5).
Atom no. 1220, " HN " at (-2.534, -37.272, -6.436),  was assigned atom type "HD" (rec_index= 2, atom_type= 2).
Atom no. 1221, " N  " at (-5.735, -37.100, -8.624),  was assigned atom type "N" (rec_index= 3, atom_type= 3).
Atom no. 1222, " CA " at (-5.949, -36.492, -9.925),  was assigned atom type "C" (rec_index= 1, atom_type= 1).
Atom no. 1223, " C  " at (-6.313, -35.006, -9.830),  was assigned atom type "C" (rec_index= 1, atom_type= 1).
Atom no. 1224, " O  " at (-6.790, -34.534, -8.797),  was assigned atom type "OA" (rec_index= 5, atom_type= 5).
Atom no. 1225, " CB " at (-7.046, -37.306, -10.660),  was assigned atom type "C" (rec_index= 1, atom_type= 1).
Atom no. 1226, " CG " at (-7.193, -36.911, -12.118),  was assigned atom type "C" (rec_index= 1, atom_type= 1).
Atom no. 1227, " OD1" at (-6.162, -36.542, -12.734),  was assigned atom type "OA" (rec_index= 5, atom_type= 5).
Atom no. 1228, " OD2" at (-8.349, -36.929, -12.604),  was assigned atom type "OA" (rec_index= 5, atom_type= 5).
Atom no. 1229, " HN " at (-6.466, -37.726, -8.363),  was assigned atom type "HD" (rec_index= 2, atom_type= 2).
Atom no. 1230, " N  " at (-6.112, -34.231, -10.912),  was assigned atom type "N" (rec_index= 3, atom_type= 3).
Atom no. 1231, " CA " at (-6.422, -32.814, -10.973),  was assigned atom type "C" (rec_index= 1, atom_type= 1).
Atom no. 1232, " C  " at (-7.908, -32.547, -10.766),  was assigned atom type "C" (rec_index= 1, atom_type= 1).
Atom no. 1233, " O  " at (-8.290, -31.684, -9.978),  was assigned atom type "OA" (rec_index= 5, atom_type= 5).
Atom no. 1234, " CB " at (-5.927, -32.193, -12.305),  was assigned atom type "C" (rec_index= 1, atom_type= 1).
Atom no. 1235, " CG " at (-4.411, -32.060, -12.355),  was assigned atom type "C" (rec_index= 1, atom_type= 1).
Atom no. 1236, " OD1" at (-3.679, -32.749, -11.598),  was assigned atom type "OA" (rec_index= 5, atom_type= 5).
Atom no. 1237, " OD2" at (-3.928, -31.171, -13.097),  was assigned atom type "OA" (rec_index= 5, atom_type= 5).
Atom no. 1238, " HN " at (-5.729, -34.582, -11.763),  was assigned atom type "HD" (rec_index= 2, atom_type= 2).
Atom no. 1239, " N  " at (-8.780, -33.379, -11.375),  was assigned atom type "N" (rec_index= 3, atom_type= 3).
Atom no. 1240, " CA " at (-10.223, -33.315, -11.238),  was assigned atom type "C" (rec_index= 1, atom_type= 1).
Atom no. 1241, " C  " at (-10.781, -33.614, -9.840),  was assigned atom type "C" (rec_index= 1, atom_type= 1).
Atom no. 1242, " O  " at (-11.981, -33.517, -9.595),  was assigned atom type "OA" (rec_index= 5, atom_type= 5).
Atom no. 1243, " CB " at (-10.837, -34.303, -12.246),  was assigned atom type "C" (rec_index= 1, atom_type= 1).
Atom no. 1244, " HN " at (-8.437, -34.105, -11.973),  was assigned atom type "HD" (rec_index= 2, atom_type= 2).
Atom no. 1245, " N  " at (-9.916, -33.964, -8.866),  was assigned atom type "N" (rec_index= 3, atom_type= 3).
Atom no. 1246, " CA " at (-10.288, -34.206, -7.484),  was assigned atom type "C" (rec_index= 1, atom_type= 1).
Atom no. 1247, " C  " at (-10.128, -32.931, -6.668),  was assigned atom type "C" (rec_index= 1, atom_type= 1).
Atom no. 1248, " O  " at (-10.343, -32.890, -5.457),  was assigned atom type "OA" (rec_index= 5, atom_type= 5).
Atom no. 1249, " CB " at (-9.363, -35.327, -6.940),  was assigned atom type "C" (rec_index= 1, atom_type= 1).
Atom no. 1250, " CG " at (-9.652, -35.809, -5.505),  was assigned atom type "C" (rec_index= 1, atom_type= 1).
Atom no. 1251, " CD " at (-8.740, -36.955, -5.061),  was assigned atom type "C" (rec_index= 1, atom_type= 1).
Atom no. 1252, " NE " at (-9.010, -37.232, -3.616),  was assigned atom type "N" (rec_index= 3, atom_type= 3).
Atom no. 1253, " CZ " at (-10.061, -37.925, -3.161),  was assigned atom type "C" (rec_index= 1, atom_type= 1).
Atom no. 1254, " NH1" at (-11.057, -38.325, -3.945),  was assigned atom type "N" (rec_index= 3, atom_type= 3).
Atom no. 1255, " NH2" at (-10.130, -38.227, -1.871),  was assigned atom type "N" (rec_index= 3, atom_type= 3).
Atom no. 1256, " HN " at (-8.951, -34.068, -9.095),  was assigned atom type "HD" (rec_index= 2, atom_type= 2).
Atom no. 1257, " HE " at (-8.315, -36.841, -3.001),  was assigned atom type "HD" (rec_index= 2, atom_type= 2).
Atom no. 1258, " HH " at (-11.831, -38.814, -3.568),  was assigned atom type "HD" (rec_index= 2, atom_type= 2).
Atom no. 1259, " HH " at (-11.042, -37.988, -4.889),  was assigned atom type "HD" (rec_index= 2, atom_type= 2).
Atom no. 1260, " HH " at (-10.856, -38.811, -1.539),  was assigned atom type "HD" (rec_index= 2, atom_type= 2).
Atom no. 1261, " HH " at (-9.330, -38.026, -1.320),  was assigned atom type "HD" (rec_index= 2, atom_type= 2).
Atom no. 1262, " N  " at (-9.765, -31.824, -7.334),  was assigned atom type "N" (rec_index= 3, atom_type= 3).
Atom no. 1263, " CA " at (-9.600, -30.548, -6.693),  was assigned atom type "C" (rec_index= 1, atom_type= 1).
Atom no. 1264, " C  " at (-10.419, -29.515, -7.433),  was assigned atom type "C" (rec_index= 1, atom_type= 1).
Atom no. 1265, " O  " at (-10.784, -29.674, -8.591),  was assigned atom type "OA" (rec_index= 5, atom_type= 5).
Atom no. 1266, " CB " at (-8.114, -30.084, -6.676),  was assigned atom type "C" (rec_index= 1, atom_type= 1).
Atom no. 1267, " CG " at (-7.241, -31.036, -5.899),  was assigned atom type "A" (rec_index= 0, atom_type= 0).
Atom no. 1268, " CD1" at (-6.722, -32.170, -6.545),  was assigned atom type "A" (rec_index= 0, atom_type= 0).
Atom no. 1269, " CD2" at (-6.907, -30.816, -4.549),  was assigned atom type "A" (rec_index= 0, atom_type= 0).
Atom no. 1270, " CE1" at (-5.920, -33.087, -5.859),  was assigned atom type "A" (rec_index= 0, atom_type= 0).
Atom no. 1271, " CE2" at (-6.089, -31.726, -3.858),  was assigned atom type "A" (rec_index= 0, atom_type= 0).
Atom no. 1272, " CZ " at (-5.615, -32.861, -4.518),  was assigned atom type "A" (rec_index= 0, atom_type= 0).
Atom no. 1273, " OH " at (-4.785, -33.778, -3.874),  was assigned atom type "OA" (rec_index= 5, atom_type= 5).
Atom no. 1274, " HN " at (-9.588, -31.821, -8.317),  was assigned atom type "HD" (rec_index= 2, atom_type= 2).
Atom no. 1275, " HH " at (-4.617, -33.444, -2.991),  was assigned atom type "HD" (rec_index= 2, atom_type= 2).
Atom no. 1276, " N  " at (-10.739, -28.416, -6.742),  was assigned atom type "N" (rec_index= 3, atom_type= 3).
Atom no. 1277, " CA " at (-11.390, -27.267, -7.333),  was assigned atom type "C" (rec_index= 1, atom_type= 1).
Atom no. 1278, " C  " at (-10.860, -26.053, -6.625),  was assigned atom type "C" (rec_index= 1, atom_type= 1).
Atom no. 1279, " O  " at (-10.444, -26.098, -5.467),  was assigned atom type "OA" (rec_index= 5, atom_type= 5).
Atom no. 1280, " CB " at (-12.933, -27.227, -7.157),  was assigned atom type "C" (rec_index= 1, atom_type= 1).
Atom no. 1281, " OG " at (-13.599, -28.056, -8.106),  was assigned atom type "OA" (rec_index= 5, atom_type= 5).
Atom no. 1282, " HN " at (-10.546, -28.319, -5.766),  was assigned atom type "HD" (rec_index= 2, atom_type= 2).
Atom no. 1283, " HG1" at (-14.511, -28.157, -7.802),  was assigned atom type "HD" (rec_index= 2, atom_type= 2).
Atom no. 1284, " N  " at (-10.888, -24.903, -7.308),  was assigned atom type "N" (rec_index= 3, atom_type= 3).
Atom no. 1285, " CA " at (-10.446, -23.637, -6.789),  was assigned atom type "C" (rec_index= 1, atom_type= 1).
Atom no. 1286, " C  " at (-11.645, -22.716, -6.679),  was assigned atom type "C" (rec_index= 1, atom_type= 1).
Atom no. 1287, " O  " at (-12.313, -22.386, -7.658),  was assigned atom type "OA" (rec_index= 5, atom_type= 5).
Atom no. 1288, " CB " at (-9.376, -23.072, -7.750),  was assigned atom type "C" (rec_index= 1, atom_type= 1).
Atom no. 1289, " CG " at (-8.914, -21.618, -7.522),  was assigned atom type "C" (rec_index= 1, atom_type= 1).
Atom no. 1290, " CD " at (-8.338, -21.349, -6.133),  was assigned atom type "C" (rec_index= 1, atom_type= 1).
Atom no. 1291, " NE " at (-7.746, -19.980, -6.155),  was assigned atom type "N" (rec_index= 3, atom_type= 3).
Atom no. 1292, " CZ " at (-7.537, -19.239, -5.058),  was assigned atom type "C" (rec_index= 1, atom_type= 1).
Atom no. 1293, " NH1" at (-8.078, -19.555, -3.896),  was assigned atom type "N" (rec_index= 3, atom_type= 3).
Atom no. 1294, " NH2" at (-6.805, -18.140, -5.163),  was assigned atom type "N" (rec_index= 3, atom_type= 3).
Atom no. 1295, " HN " at (-11.235, -24.907, -8.243),  was assigned atom type "HD" (rec_index= 2, atom_type= 2).
Atom no. 1296, " HE " at (-7.516, -19.664, -7.082),  was assigned atom type "HD" (rec_index= 2, atom_type= 2).
Atom no. 1297, " HH " at (-7.934, -18.983, -3.100),  was assigned atom type "HD" (rec_index= 2, atom_type= 2).
Atom no. 1298, " HH " at (-8.736, -20.310, -3.904),  was assigned atom type "HD" (rec_index= 2, atom_type= 2).
Atom no. 1299, " HH " at (-6.566, -17.626, -4.351),  was assigned atom type "HD" (rec_index= 2, atom_type= 2).
Atom no. 1300, " HH " at (-6.347, -17.987, -6.029),  was assigned atom type "HD" (rec_index= 2, atom_type= 2).
Atom no. 1301, " N  " at (-11.965, -22.278, -5.447),  was assigned atom type "N" (rec_index= 3, atom_type= 3).
Atom no. 1302, " CA " at (-13.031, -21.313, -5.231),  was assigned atom type "C" (rec_index= 1, atom_type= 1).
Atom no. 1303, " C  " at (-12.416, -19.953, -4.981),  was assigned atom type "C" (rec_index= 1, atom_type= 1).
Atom no. 1304, " O  " at (-11.282, -19.834, -4.516),  was assigned atom type "OA" (rec_index= 5, atom_type= 5).
Atom no. 1305, " CB " at (-14.003, -21.680, -4.118),  was assigned atom type "C" (rec_index= 1, atom_type= 1).
Atom no. 1306, " CG1" at (-14.722, -22.989, -4.485),  was assigned atom type "C" (rec_index= 1, atom_type= 1).
Atom no. 1307, " CG2" at (-13.277, -21.825, -2.774),  was assigned atom type "C" (rec_index= 1, atom_type= 1).
Atom no. 1308, " HN " at (-11.506, -22.577, -4.614),  was assigned atom type "HD" (rec_index= 2, atom_type= 2).
Atom no. 1309, " N  " at (-13.155, -18.887, -5.329),  was assigned atom type "N" (rec_index= 3, atom_type= 3).
Atom no. 1310, " CA " at (-12.645, -17.529, -5.352),  was assigned atom type "C" (rec_index= 1, atom_type= 1).
Atom no. 1311, " C  " at (-13.742, -16.615, -4.842),  was assigned atom type "C" (rec_index= 1, atom_type= 1).
Atom no. 1312, " O  " at (-14.896, -16.728, -5.246),  was assigned atom type "OA" (rec_index= 5, atom_type= 5).
Atom no. 1313, " CB " at (-12.219, -17.136, -6.775),  was assigned atom type "C" (rec_index= 1, atom_type= 1).
Atom no. 1314, " CG1" at (-12.278, -15.615, -7.022),  was assigned atom type "C" (rec_index= 1, atom_type= 1).
Atom no. 1315, " CG2" at (-10.795, -17.667, -7.046),  was assigned atom type "C" (rec_index= 1, atom_type= 1).
Atom no. 1316, " HN " at (-14.112, -18.972, -5.596),  was assigned atom type "HD" (rec_index= 2, atom_type= 2).
Atom no. 1317, " N  " at (-13.413, -15.694, -3.913),  was assigned atom type "N" (rec_index= 3, atom_type= 3).
Atom no. 1318, " CA " at (-14.393, -14.787, -3.342),  was assigned atom type "C" (rec_index= 1, atom_type= 1).
Atom no. 1319, " C  " at (-13.752, -13.485, -2.885),  was assigned atom type "C" (rec_index= 1, atom_type= 1).
Atom no. 1320, " O  " at (-12.620, -13.460, -2.408),  was assigned atom type "OA" (rec_index= 5, atom_type= 5).
Atom no. 1321, " CB " at (-15.223, -15.427, -2.185),  was assigned atom type "C" (rec_index= 1, atom_type= 1).
Atom no. 1322, " CG " at (-14.404, -16.316, -1.283),  was assigned atom type "A" (rec_index= 0, atom_type= 0).
Atom no. 1323, " CD1" at (-13.683, -15.785, -0.203),  was assigned atom type "A" (rec_index= 0, atom_type= 0).
Atom no. 1324, " CD2" at (-14.367, -17.703, -1.508),  was assigned atom type "A" (rec_index= 0, atom_type= 0).
Atom no. 1325, " CE1" at (-12.918, -16.619, 0.623),  was assigned atom type "A" (rec_index= 0, atom_type= 0).
Atom no. 1326, " CE2" at (-13.603, -18.540, -0.687),  was assigned atom type "A" (rec_index= 0, atom_type= 0).
Atom no. 1327, " CZ " at (-12.874, -17.997, 0.377),  was assigned atom type "A" (rec_index= 0, atom_type= 0).
Atom no. 1328, " HN " at (-12.485, -15.576, -3.561),  was assigned atom type "HD" (rec_index= 2, atom_type= 2).
Atom no. 1329, " N  " at (-14.478, -12.352, -3.016),  was assigned atom type "N" (rec_index= 3, atom_type= 3).
Atom no. 1330, " CA " at (-13.979, -11.059, -2.558),  was assigned atom type "C" (rec_index= 1, atom_type= 1).
Atom no. 1331, " C  " at (-14.289, -10.815, -1.089),  was assigned atom type "C" (rec_index= 1, atom_type= 1).
Atom no. 1332, " O  " at (-13.666, -9.974, -0.451),  was assigned atom type "OA" (rec_index= 5, atom_type= 5).
Atom no. 1333, " CB " at (-14.624, -9.884, -3.343),  was assigned atom type "C" (rec_index= 1, atom_type= 1).
Atom no. 1334, " CG " at (-14.182, -9.889, -4.800),  was assigned atom type "C" (rec_index= 1, atom_type= 1).
Atom no. 1335, " ND2" at (-14.935, -9.154, -5.650),  was assigned atom type "N" (rec_index= 3, atom_type= 3).
Atom no. 1336, " OD1" at (-13.193, -10.513, -5.182),  was assigned atom type "OA" (rec_index= 5, atom_type= 5).
Atom no. 1337, " HN " at (-15.388, -12.322, -3.428),  was assigned atom type "HD" (rec_index= 2, atom_type= 2).
Atom no. 1338, "1HD2" at (-14.670, -9.152, -6.610),  was assigned atom type "HD" (rec_index= 2, atom_type= 2).
Atom no. 1339, "2HD2" at (-15.734, -8.667, -5.313),  was assigned atom type "HD" (rec_index= 2, atom_type= 2).
Atom no. 1340, " N  " at (-15.256, -11.556, -0.521),  was assigned atom type "N" (rec_index= 3, atom_type= 3).
Atom no. 1341, " CA " at (-15.723, -11.352, 0.832),  was assigned atom type "C" (rec_index= 1, atom_type= 1).
Atom no. 1342, " C  " at (-16.353, -12.633, 1.325),  was assigned atom type "C" (rec_index= 1, atom_type= 1).
Atom no. 1343, " O  " at (-16.791, -13.474, 0.539),  was assigned atom type "OA" (rec_index= 5, atom_type= 5).
Atom no. 1344, " CB " at (-16.756, -10.200, 0.931),  was assigned atom type "C" (rec_index= 1, atom_type= 1).
Atom no. 1345, " CG " at (-17.952, -10.305, -0.049),  was assigned atom type "C" (rec_index= 1, atom_type= 1).
Atom no. 1346, " CD " at (-18.727, -8.996, -0.132),  was assigned atom type "C" (rec_index= 1, atom_type= 1).
Atom no. 1347, " OE1" at (-18.533, -8.105, 0.730),  was assigned atom type "OA" (rec_index= 5, atom_type= 5).
Atom no. 1348, " OE2" at (-19.506, -8.823, -1.100),  was assigned atom type "OA" (rec_index= 5, atom_type= 5).
Atom no. 1349, " HN " at (-15.715, -12.298, -1.001),  was assigned atom type "HD" (rec_index= 2, atom_type= 2).
Atom no. 1350, " N  " at (-16.395, -12.837, 2.655),  was assigned atom type "N" (rec_index= 3, atom_type= 3).
Atom no. 1351, " CA " at (-16.930, -14.056, 3.241),  was assigned atom type "C" (rec_index= 1, atom_type= 1).
Atom no. 1352, " C  " at (-18.351, -13.807, 3.716),  was assigned atom type "C" (rec_index= 1, atom_type= 1).
Atom no. 1353, " O  " at (-18.630, -13.559, 4.890),  was assigned atom type "OA" (rec_index= 5, atom_type= 5).
Atom no. 1354, " CB " at (-16.042, -14.621, 4.349),  was assigned atom type "C" (rec_index= 1, atom_type= 1).
Atom no. 1355, " CG1" at (-14.571, -14.674, 3.861),  was assigned atom type "C" (rec_index= 1, atom_type= 1).
Atom no. 1356, " CG2" at (-16.543, -16.027, 4.758),  was assigned atom type "C" (rec_index= 1, atom_type= 1).
Atom no. 1357, " CD " at (-13.584, -15.229, 4.901),  was assigned atom type "C" (rec_index= 1, atom_type= 1).
Atom no. 1358, " HN " at (-16.065, -12.173, 3.323),  was assigned atom type "HD" (rec_index= 2, atom_type= 2).
Atom no. 1359, " N  " at (-19.308, -13.860, 2.773),  was assigned atom type "N" (rec_index= 3, atom_type= 3).
Atom no. 1360, " CA " at (-20.723, -13.638, 3.035),  was assigned atom type "C" (rec_index= 1, atom_type= 1).
Atom no. 1361, " C  " at (-21.501, -14.792, 2.451),  was assigned atom type "C" (rec_index= 1, atom_type= 1).
Atom no. 1362, " O  " at (-21.003, -15.533, 1.608),  was assigned atom type "OA" (rec_index= 5, atom_type= 5).
Atom no. 1363, " CB " at (-21.299, -12.347, 2.432),  was assigned atom type "C" (rec_index= 1, atom_type= 1).
Atom no. 1364, " CG2" at (-20.485, -11.133, 2.891),  was assigned atom type "C" (rec_index= 1, atom_type= 1).
Atom no. 1365, " OG1" at (-21.303, -12.345, 1.004),  was assigned atom type "OA" (rec_index= 5, atom_type= 5).
Atom no. 1366, " HN " at (-19.094, -14.060, 1.817),  was assigned atom type "HD" (rec_index= 2, atom_type= 2).
Atom no. 1367, " HG1" at (-21.671, -11.492, 0.750),  was assigned atom type "HD" (rec_index= 2, atom_type= 2).
Atom no. 1368, " N  " at (-22.779, -14.957, 2.862),  was assigned atom type "N" (rec_index= 3, atom_type= 3).
Atom no. 1369, " CA " at (-23.643, -16.027, 2.386),  was assigned atom type "C" (rec_index= 1, atom_type= 1).
Atom no. 1370, " C  " at (-23.813, -16.043, 0.876),  was assigned atom type "C" (rec_index= 1, atom_type= 1).
Atom no. 1371, " O  " at (-23.711, -17.080, 0.227),  was assigned atom type "OA" (rec_index= 5, atom_type= 5).
Atom no. 1372, " CB " at (-25.044, -15.879, 3.042),  was assigned atom type "C" (rec_index= 1, atom_type= 1).
Atom no. 1373, " CG " at (-26.057, -16.972, 2.651),  was assigned atom type "C" (rec_index= 1, atom_type= 1).
Atom no. 1374, " CD " at (-27.442, -16.780, 3.298),  was assigned atom type "C" (rec_index= 1, atom_type= 1).
Atom no. 1375, " CE " at (-27.453, -17.013, 4.814),  was assigned atom type "C" (rec_index= 1, atom_type= 1).
Atom no. 1376, " NZ " at (-28.821, -16.826, 5.347),  was assigned atom type "N" (rec_index= 3, atom_type= 3).
Atom no. 1377, " HN " at (-23.197, -14.338, 3.525),  was assigned atom type "HD" (rec_index= 2, atom_type= 2).
Atom no. 1378, " HZ1" at (-28.828, -16.986, 6.374),  was assigned atom type "HD" (rec_index= 2, atom_type= 2).
Atom no. 1379, " HZ2" at (-29.142, -15.858, 5.145),  was assigned atom type "HD" (rec_index= 2, atom_type= 2).
Atom no. 1380, " HZ3" at (-29.466, -17.502, 4.889),  was assigned atom type "HD" (rec_index= 2, atom_type= 2).
Atom no. 1381, " N  " at (-24.052, -14.869, 0.265),  was assigned atom type "N" (rec_index= 3, atom_type= 3).
Atom no. 1382, " CA " at (-24.174, -14.768, -1.173),  was assigned atom type "C" (rec_index= 1, atom_type= 1).
Atom no. 1383, " C  " at (-22.867, -15.011, -1.908),  was assigned atom type "C" (rec_index= 1, atom_type= 1).
Atom no. 1384, " O  " at (-22.837, -15.774, -2.868),  was assigned atom type "OA" (rec_index= 5, atom_type= 5).
Atom no. 1385, " CB " at (-24.737, -13.384, -1.577),  was assigned atom type "C" (rec_index= 1, atom_type= 1).
Atom no. 1386, " CG " at (-26.206, -13.326, -1.186),  was assigned atom type "C" (rec_index= 1, atom_type= 1).
Atom no. 1387, " ND2" at (-26.585, -12.284, -0.408),  was assigned atom type "N" (rec_index= 3, atom_type= 3).
Atom no. 1388, " OD1" at (-26.987, -14.205, -1.574),  was assigned atom type "OA" (rec_index= 5, atom_type= 5).
Atom no. 1389, " HN " at (-24.160, -14.003, 0.751),  was assigned atom type "HD" (rec_index= 2, atom_type= 2).
Atom no. 1390, "1HD2" at (-27.542, -12.241, -0.136),  was assigned atom type "HD" (rec_index= 2, atom_type= 2).
Atom no. 1391, "2HD2" at (-25.912, -11.617, -0.107),  was assigned atom type "HD" (rec_index= 2, atom_type= 2).
Atom no. 1392, " N  " at (-21.751, -14.403, -1.459),  was assigned atom type "N" (rec_index= 3, atom_type= 3).
Atom no. 1393, " CA " at (-20.472, -14.538, -2.127),  was assigned atom type "C" (rec_index= 1, atom_type= 1).
Atom no. 1394, " C  " at (-19.903, -15.956, -2.108),  was assigned atom type "C" (rec_index= 1, atom_type= 1).
Atom no. 1395, " O  " at (-19.426, -16.469, -3.118),  was assigned atom type "OA" (rec_index= 5, atom_type= 5).
Atom no. 1396, " CB " at (-19.485, -13.535, -1.509),  was assigned atom type "C" (rec_index= 1, atom_type= 1).
Atom no. 1397, " HN " at (-21.749, -13.828, -0.642),  was assigned atom type "HD" (rec_index= 2, atom_type= 2).
Atom no. 1398, " N  " at (-20.000, -16.652, -0.956),  was assigned atom type "N" (rec_index= 3, atom_type= 3).
Atom no. 1399, " CA " at (-19.644, -18.059, -0.831),  was assigned atom type "C" (rec_index= 1, atom_type= 1).
Atom no. 1400, " C  " at (-20.546, -18.961, -1.661),  was assigned atom type "C" (rec_index= 1, atom_type= 1).
Atom no. 1401, " O  " at (-20.083, -19.865, -2.352),  was assigned atom type "OA" (rec_index= 5, atom_type= 5).
Atom no. 1402, " CB " at (-19.636, -18.486, 0.634),  was assigned atom type "C" (rec_index= 1, atom_type= 1).
Atom no. 1403, " CG1" at (-18.540, -17.733, 1.434),  was assigned atom type "C" (rec_index= 1, atom_type= 1).
Atom no. 1404, " CG2" at (-19.456, -20.015, 0.775),  was assigned atom type "C" (rec_index= 1, atom_type= 1).
Atom no. 1405, " CD " at (-18.475, -18.115, 2.922),  was assigned atom type "C" (rec_index= 1, atom_type= 1).
Atom no. 1406, " HN " at (-20.327, -16.236, -0.110),  was assigned atom type "HD" (rec_index= 2, atom_type= 2).
Atom no. 1407, " N  " at (-21.869, -18.710, -1.679),  was assigned atom type "N" (rec_index= 3, atom_type= 3).
Atom no. 1408, " CA " at (-22.793, -19.457, -2.521),  was assigned atom type "C" (rec_index= 1, atom_type= 1).
Atom no. 1409, " C  " at (-22.484, -19.343, -4.005),  was assigned atom type "C" (rec_index= 1, atom_type= 1).
Atom no. 1410, " O  " at (-22.521, -20.335, -4.727),  was assigned atom type "OA" (rec_index= 5, atom_type= 5).
Atom no. 1411, " CB " at (-24.248, -19.001, -2.256),  was assigned atom type "C" (rec_index= 1, atom_type= 1).
Atom no. 1412, " CG " at (-25.331, -19.758, -3.055),  was assigned atom type "C" (rec_index= 1, atom_type= 1).
Atom no. 1413, " CD " at (-26.770, -19.458, -2.615),  was assigned atom type "C" (rec_index= 1, atom_type= 1).
Atom no. 1414, " NE " at (-27.016, -17.987, -2.795),  was assigned atom type "N" (rec_index= 3, atom_type= 3).
Atom no. 1415, " CZ " at (-27.401, -17.405, -3.938),  was assigned atom type "C" (rec_index= 1, atom_type= 1).
Atom no. 1416, " NH1" at (-27.604, -16.089, -3.948),  was assigned atom type "N" (rec_index= 3, atom_type= 3).
Atom no. 1417, " NH2" at (-27.584, -18.102, -5.056),  was assigned atom type "N" (rec_index= 3, atom_type= 3).
Atom no. 1418, " HN " at (-22.263, -17.994, -1.109),  was assigned atom type "HD" (rec_index= 2, atom_type= 2).
Atom no. 1419, " HE " at (-26.862, -17.455, -1.955),  was assigned atom type "HD" (rec_index= 2, atom_type= 2).
Atom no. 1420, " HH " at (-27.914, -15.633, -4.771),  was assigned atom type "HD" (rec_index= 2, atom_type= 2).
Atom no. 1421, " HH " at (-27.560, -15.627, -3.060),  was assigned atom type "HD" (rec_index= 2, atom_type= 2).
Atom no. 1422, " HH " at (-27.784, -17.632, -5.904),  was assigned atom type "HD" (rec_index= 2, atom_type= 2).
Atom no. 1423, " HH " at (-27.306, -19.054, -5.041),  was assigned atom type "HD" (rec_index= 2, atom_type= 2).
Atom no. 1424, " N  " at (-22.139, -18.141, -4.508),  was assigned atom type "N" (rec_index= 3, atom_type= 3).
Atom no. 1425, " CA " at (-21.698, -17.963, -5.881),  was assigned atom type "C" (rec_index= 1, atom_type= 1).
Atom no. 1426, " C  " at (-20.384, -18.667, -6.200),  was assigned atom type "C" (rec_index= 1, atom_type= 1).
Atom no. 1427, " O  " at (-20.253, -19.302, -7.246),  was assigned atom type "OA" (rec_index= 5, atom_type= 5).
Atom no. 1428, " CB " at (-21.594, -16.462, -6.227),  was assigned atom type "C" (rec_index= 1, atom_type= 1).
Atom no. 1429, " CG " at (-22.960, -15.732, -6.193),  was assigned atom type "C" (rec_index= 1, atom_type= 1).
Atom no. 1430, " CD " at (-22.805, -14.257, -6.566),  was assigned atom type "C" (rec_index= 1, atom_type= 1).
Atom no. 1431, " NE2" at (-23.885, -13.472, -6.352),  was assigned atom type "N" (rec_index= 3, atom_type= 3).
Atom no. 1432, " OE1" at (-21.765, -13.807, -7.042),  was assigned atom type "OA" (rec_index= 5, atom_type= 5).
Atom no. 1433, " HN " at (-22.166, -17.301, -3.969),  was assigned atom type "HD" (rec_index= 2, atom_type= 2).
Atom no. 1434, "1HE2" at (-23.798, -12.510, -6.595),  was assigned atom type "HD" (rec_index= 2, atom_type= 2).
Atom no. 1435, "2HE2" at (-24.709, -13.862, -5.954),  was assigned atom type "HD" (rec_index= 2, atom_type= 2).
Atom no. 1436, " N  " at (-19.400, -18.621, -5.282),  was assigned atom type "N" (rec_index= 3, atom_type= 3).
Atom no. 1437, " CA " at (-18.112, -19.270, -5.435),  was assigned atom type "C" (rec_index= 1, atom_type= 1).
Atom no. 1438, " C  " at (-18.155, -20.789, -5.579),  was assigned atom type "C" (rec_index= 1, atom_type= 1).
Atom no. 1439, " O  " at (-17.399, -21.375, -6.353),  was assigned atom type "OA" (rec_index= 5, atom_type= 5).
Atom no. 1440, " CB " at (-17.225, -18.904, -4.233),  was assigned atom type "C" (rec_index= 1, atom_type= 1).
Atom no. 1441, " HN " at (-19.529, -18.118, -4.428),  was assigned atom type "HD" (rec_index= 2, atom_type= 2).
Atom no. 1442, " N  " at (-19.051, -21.470, -4.840),  was assigned atom type "N" (rec_index= 3, atom_type= 3).
Atom no. 1443, " CA " at (-19.174, -22.916, -4.922),  was assigned atom type "C" (rec_index= 1, atom_type= 1).
Atom no. 1444, " C  " at (-20.236, -23.348, -5.935),  was assigned atom type "C" (rec_index= 1, atom_type= 1).
Atom no. 1445, " O  " at (-20.355, -24.533, -6.233),  was assigned atom type "OA" (rec_index= 5, atom_type= 5).
Atom no. 1446, " CB " at (-19.526, -23.528, -3.537),  was assigned atom type "C" (rec_index= 1, atom_type= 1).
Atom no. 1447, " CG " at (-18.339, -23.544, -2.597),  was assigned atom type "A" (rec_index= 0, atom_type= 0).
Atom no. 1448, " CD1" at (-17.919, -22.383, -1.928),  was assigned atom type "A" (rec_index= 0, atom_type= 0).
Atom no. 1449, " CD2" at (-17.667, -24.746, -2.323),  was assigned atom type "A" (rec_index= 0, atom_type= 0).
Atom no. 1450, " CE1" at (-16.859, -22.411, -1.015),  was assigned atom type "A" (rec_index= 0, atom_type= 0).
Atom no. 1451, " CE2" at (-16.606, -24.784, -1.408),  was assigned atom type "A" (rec_index= 0, atom_type= 0).
Atom no. 1452, " CZ " at (-16.197, -23.615, -0.755),  was assigned atom type "A" (rec_index= 0, atom_type= 0).
Atom no. 1453, " HN " at (-19.680, -21.038, -4.196),  was assigned atom type "HD" (rec_index= 2, atom_type= 2).
Atom no. 1454, " N  " at (-21.002, -22.403, -6.531),  was assigned atom type "N" (rec_index= 3, atom_type= 3).
Atom no. 1455, " CA " at (-21.966, -22.669, -7.597),  was assigned atom type "C" (rec_index= 1, atom_type= 1).
Atom no. 1456, " C  " at (-21.279, -23.156, -8.864),  was assigned atom type "C" (rec_index= 1, atom_type= 1).
Atom no. 1457, " O  " at (-21.674, -24.135, -9.494),  was assigned atom type "OA" (rec_index= 5, atom_type= 5).
Atom no. 1458, " CB " at (-22.736, -21.349, -7.888),  was assigned atom type "C" (rec_index= 1, atom_type= 1).
Atom no. 1459, " CG " at (-24.003, -21.497, -8.726),  was assigned atom type "C" (rec_index= 1, atom_type= 1).
Atom no. 1460, " ND2" at (-24.898, -20.494, -8.564),  was assigned atom type "N" (rec_index= 3, atom_type= 3).
Atom no. 1461, " OD1" at (-24.229, -22.402, -9.521),  was assigned atom type "OA" (rec_index= 5, atom_type= 5).
Atom no. 1462, " HN " at (-20.939, -21.443, -6.259),  was assigned atom type "HD" (rec_index= 2, atom_type= 2).
Atom no. 1463, "1HD2" at (-25.748, -20.551, -9.081),  was assigned atom type "HD" (rec_index= 2, atom_type= 2).
Atom no. 1464, "2HD2" at (-24.708, -19.756, -7.924),  was assigned atom type "HD" (rec_index= 2, atom_type= 2).
Atom no. 1465, " N  " at (-20.182, -22.479, -9.243),  was assigned atom type "N" (rec_index= 3, atom_type= 3).
Atom no. 1466, " CA " at (-19.392, -22.862, -10.395),  was assigned atom type "C" (rec_index= 1, atom_type= 1).
Atom no. 1467, " C  " at (-17.914, -22.706, -10.070),  was assigned atom type "C" (rec_index= 1, atom_type= 1).
Atom no. 1468, " O  " at (-17.303, -21.704, -10.447),  was assigned atom type "OA" (rec_index= 5, atom_type= 5).
Atom no. 1469, " CB " at (-19.753, -22.010, -11.639),  was assigned atom type "C" (rec_index= 1, atom_type= 1).
Atom no. 1470, " CG " at (-21.197, -22.233, -12.122),  was assigned atom type "C" (rec_index= 1, atom_type= 1).
Atom no. 1471, " CD " at (-21.556, -21.433, -13.381),  was assigned atom type "C" (rec_index= 1, atom_type= 1).
Atom no. 1472, " CE " at (-23.009, -21.669, -13.802),  was assigned atom type "C" (rec_index= 1, atom_type= 1).
Atom no. 1473, " NZ " at (-23.317, -20.869, -15.005),  was assigned atom type "N" (rec_index= 3, atom_type= 3).
Atom no. 1474, " HN " at (-19.851, -21.676, -8.751),  was assigned atom type "HD" (rec_index= 2, atom_type= 2).
Atom no. 1475, " HZ1" at (-24.303, -21.029, -15.296),  was assigned atom type "HD" (rec_index= 2, atom_type= 2).
Atom no. 1476, " HZ2" at (-23.176, -19.860, -14.797),  was assigned atom type "HD" (rec_index= 2, atom_type= 2).
Atom no. 1477, " HZ3" at (-22.681, -21.150, -15.778),  was assigned atom type "HD" (rec_index= 2, atom_type= 2).
Atom no. 1478, " N  " at (-17.300, -23.660, -9.370),  was assigned atom type "N" (rec_index= 3, atom_type= 3).
Atom no. 1479, " CA " at (-15.896, -23.591, -8.987),  was assigned atom type "C" (rec_index= 1, atom_type= 1).
Atom no. 1480, " C  " at (-14.983, -23.680, -10.186),  was assigned atom type "C" (rec_index= 1, atom_type= 1).
Atom no. 1481, " O  " at (-15.282, -24.413, -11.126),  was assigned atom type "OA" (rec_index= 5, atom_type= 5).
Atom no. 1482, " CB " at (-15.681, -24.815, -8.073),  was assigned atom type "C" (rec_index= 1, atom_type= 1).
Atom no. 1483, " CG " at (-17.086, -25.255, -7.667),  was assigned atom type "C" (rec_index= 1, atom_type= 1).
Atom no. 1484, " CD " at (-17.943, -24.867, -8.860),  was assigned atom type "C" (rec_index= 1, atom_type= 1).
Atom no. 1485, " N  " at (-13.863, -22.938, -10.180),  was assigned atom type "N" (rec_index= 3, atom_type= 3).
Atom no. 1486, " CA " at (-12.892, -23.026, -11.255),  was assigned atom type "C" (rec_index= 1, atom_type= 1).
Atom no. 1487, " C  " at (-11.817, -24.032, -10.990),  was assigned atom type "C" (rec_index= 1, atom_type= 1).
Atom no. 1488, " O  " at (-11.738, -24.655, -9.933),  was assigned atom type "OA" (rec_index= 5, atom_type= 5).
Atom no. 1489, " HN " at (-13.641, -22.295, -9.448),  was assigned atom type "HD" (rec_index= 2, atom_type= 2).
Atom no. 1490, " N  " at (-10.915, -24.173, -11.967),  was assigned atom type "N" (rec_index= 3, atom_type= 3).
Atom no. 1491, " CA " at (-9.705, -24.948, -11.814),  was assigned atom type "C" (rec_index= 1, atom_type= 1).
Atom no. 1492, " C  " at (-8.580, -24.134, -11.217),  was assigned atom type "C" (rec_index= 1, atom_type= 1).
Atom no. 1493, " O  " at (-8.628, -22.906, -11.141),  was assigned atom type "OA" (rec_index= 5, atom_type= 5).
Atom no. 1494, " CB " at (-9.253, -25.536, -13.169),  was assigned atom type "C" (rec_index= 1, atom_type= 1).
Atom no. 1495, " CG " at (-9.943, -26.881, -13.476),  was assigned atom type "C" (rec_index= 1, atom_type= 1).
Atom no. 1496, " CD " at (-9.417, -28.017, -12.595),  was assigned atom type "C" (rec_index= 1, atom_type= 1).
Atom no. 1497, " OE1" at (-8.525, -27.755, -11.741),  was assigned atom type "OA" (rec_index= 5, atom_type= 5).
Atom no. 1498, " OE2" at (-9.908, -29.152, -12.807),  was assigned atom type "OA" (rec_index= 5, atom_type= 5).
Atom no. 1499, " HN " at (-11.016, -23.754, -12.864),  was assigned atom type "HD" (rec_index= 2, atom_type= 2).
Atom no. 1500, " N  " at (-7.518, -24.815, -10.754),  was assigned atom type "N" (rec_index= 3, atom_type= 3).
Atom no. 1501, " CA " at (-6.346, -24.141, -10.225),  was assigned atom type "C" (rec_index= 1, atom_type= 1).
Atom no. 1502, " C  " at (-5.546, -23.438, -11.316),  was assigned atom type "C" (rec_index= 1, atom_type= 1).
Atom no. 1503, " O  " at (-5.077, -24.061, -12.268),  was assigned atom type "OA" (rec_index= 5, atom_type= 5).
Atom no. 1504, " CB " at (-5.451, -25.151, -9.470),  was assigned atom type "C" (rec_index= 1, atom_type= 1).
Atom no. 1505, " CG " at (-4.330, -24.535, -8.612),  was assigned atom type "C" (rec_index= 1, atom_type= 1).
Atom no. 1506, " CD1" at (-4.875, -23.572, -7.543),  was assigned atom type "C" (rec_index= 1, atom_type= 1).
Atom no. 1507, " CD2" at (-3.528, -25.653, -7.943),  was assigned atom type "C" (rec_index= 1, atom_type= 1).
Atom no. 1508, " HN " at (-7.459, -25.811, -10.740),  was assigned atom type "HD" (rec_index= 2, atom_type= 2).
Atom no. 1509, " N  " at (-5.361, -22.100, -11.228),  was assigned atom type "N" (rec_index= 3, atom_type= 3).
Atom no. 1510, " CA " at (-4.733, -21.368, -12.313),  was assigned atom type "C" (rec_index= 1, atom_type= 1).
Atom no. 1511, " C  " at (-3.209, -21.452, -12.224),  was assigned atom type "C" (rec_index= 1, atom_type= 1).
Atom no. 1512, " O  " at (-2.554, -20.762, -11.442),  was assigned atom type "OA" (rec_index= 5, atom_type= 5).
Atom no. 1513, " CB " at (-5.250, -19.904, -12.340),  was assigned atom type "C" (rec_index= 1, atom_type= 1).
Atom no. 1514, " CG " at (-4.808, -19.135, -13.580),  was assigned atom type "C" (rec_index= 1, atom_type= 1).
Atom no. 1515, " ND2" at (-5.729, -18.345, -14.172),  was assigned atom type "N" (rec_index= 3, atom_type= 3).
Atom no. 1516, " OD1" at (-3.642, -19.157, -13.966),  was assigned atom type "OA" (rec_index= 5, atom_type= 5).
Atom no. 1517, " HN " at (-5.628, -21.536, -10.449),  was assigned atom type "HD" (rec_index= 2, atom_type= 2).
Atom no. 1518, "1HD2" at (-5.448, -17.848, -14.989),  was assigned atom type "HD" (rec_index= 2, atom_type= 2).
Atom no. 1519, "2HD2" at (-6.654, -18.298, -13.808),  was assigned atom type "HD" (rec_index= 2, atom_type= 2).
Atom no. 1520, " N  " at (-2.620, -22.322, -13.066),  was assigned atom type "N" (rec_index= 3, atom_type= 3).
Atom no. 1521, " CA " at (-1.192, -22.601, -13.121),  was assigned atom type "C" (rec_index= 1, atom_type= 1).
Atom no. 1522, " C  " at (-0.354, -21.391, -13.505),  was assigned atom type "C" (rec_index= 1, atom_type= 1).
Atom no. 1523, " O  " at (0.702, -21.150, -12.921),  was assigned atom type "OA" (rec_index= 5, atom_type= 5).
Atom no. 1524, " CB " at (-0.900, -23.801, -14.023),  was assigned atom type "C" (rec_index= 1, atom_type= 1).
Atom no. 1525, " CG1" at (-1.696, -25.059, -13.587),  was assigned atom type "C" (rec_index= 1, atom_type= 1).
Atom no. 1526, " CG2" at (0.610, -24.114, -14.041),  was assigned atom type "C" (rec_index= 1, atom_type= 1).
Atom no. 1527, " CD " at (-1.440, -26.298, -14.461),  was assigned atom type "C" (rec_index= 1, atom_type= 1).
Atom no. 1528, " HN " at (-3.163, -22.840, -13.724),  was assigned atom type "HD" (rec_index= 2, atom_type= 2).
Atom no. 1529, " N  " at (-0.823, -20.558, -14.448),  was assigned atom type "N" (rec_index= 3, atom_type= 3).
Atom no. 1530, " CA " at (-0.158, -19.342, -14.885),  was assigned atom type "C" (rec_index= 1, atom_type= 1).
Atom no. 1531, " C  " at (0.037, -18.333, -13.748),  was assigned atom type "C" (rec_index= 1, atom_type= 1).
Atom no. 1532, " O  " at (1.107, -17.753, -13.547),  was assigned atom type "OA" (rec_index= 5, atom_type= 5).
Atom no. 1533, " CB " at (-0.969, -18.715, -16.042),  was assigned atom type "C" (rec_index= 1, atom_type= 1).
Atom no. 1534, " CG " at (-1.222, -19.789, -17.086),  was assigned atom type "C" (rec_index= 1, atom_type= 1).
Atom no. 1535, " OD1" at (-0.237, -20.467, -17.473),  was assigned atom type "OA" (rec_index= 5, atom_type= 5).
Atom no. 1536, " OD2" at (-2.415, -20.010, -17.408),  was assigned atom type "OA" (rec_index= 5, atom_type= 5).
Atom no. 1537, " HN " at (-1.683, -20.722, -14.923),  was assigned atom type "HD" (rec_index= 2, atom_type= 2).
Atom no. 1538, " N  " at (-0.993, -18.154, -12.897),  was assigned atom type "N" (rec_index= 3, atom_type= 3).
Atom no. 1539, " CA " at (-0.895, -17.395, -11.665),  was assigned atom type "C" (rec_index= 1, atom_type= 1).
Atom no. 1540, " C  " at (0.033, -17.995, -10.606),  was assigned atom type "C" (rec_index= 1, atom_type= 1).
Atom no. 1541, " O  " at (0.751, -17.261, -9.923),  was assigned atom type "OA" (rec_index= 5, atom_type= 5).
Atom no. 1542, " CB " at (-2.286, -17.160, -11.042),  was assigned atom type "C" (rec_index= 1, atom_type= 1).
Atom no. 1543, " CG " at (-3.242, -16.361, -11.953),  was assigned atom type "C" (rec_index= 1, atom_type= 1).
Atom no. 1544, " CD " at (-4.031, -15.255, -11.244),  was assigned atom type "C" (rec_index= 1, atom_type= 1).
Atom no. 1545, " NE " at (-4.727, -15.865, -10.063),  was assigned atom type "N" (rec_index= 3, atom_type= 3).
Atom no. 1546, " CZ " at (-5.245, -15.177, -9.041),  was assigned atom type "C" (rec_index= 1, atom_type= 1).
Atom no. 1547, " NH1" at (-5.322, -13.847, -9.037),  was assigned atom type "N" (rec_index= 3, atom_type= 3).
Atom no. 1548, " NH2" at (-5.704, -15.827, -7.978),  was assigned atom type "N" (rec_index= 3, atom_type= 3).
Atom no. 1549, " HN " at (-1.882, -18.557, -13.105),  was assigned atom type "HD" (rec_index= 2, atom_type= 2).
Atom no. 1550, " HE " at (-4.772, -16.870, -10.106),  was assigned atom type "HD" (rec_index= 2, atom_type= 2).
Atom no. 1551, " HH " at (-5.688, -13.365, -8.253),  was assigned atom type "HD" (rec_index= 2, atom_type= 2).
Atom no. 1552, " HH " at (-4.869, -13.373, -9.796),  was assigned atom type "HD" (rec_index= 2, atom_type= 2).
Atom no. 1553, " HH " at (-6.167, -15.330, -7.258),  was assigned atom type "HD" (rec_index= 2, atom_type= 2).
Atom no. 1554, " HH " at (-5.752, -16.815, -8.043),  was assigned atom type "HD" (rec_index= 2, atom_type= 2).
Atom no. 1555, " N  " at (0.059, -19.337, -10.445),  was assigned atom type "N" (rec_index= 3, atom_type= 3).
Atom no. 1556, " CA " at (1.016, -20.024, -9.577),  was assigned atom type "C" (rec_index= 1, atom_type= 1).
Atom no. 1557, " C  " at (2.453, -19.809, -10.032),  was assigned atom type "C" (rec_index= 1, atom_type= 1).
Atom no. 1558, " O  " at (3.336, -19.469, -9.241),  was assigned atom type "OA" (rec_index= 5, atom_type= 5).
Atom no. 1559, " CB " at (0.751, -21.529, -9.513),  was assigned atom type "C" (rec_index= 1, atom_type= 1).
Atom no. 1560, " CG1" at (1.834, -22.267, -8.696),  was assigned atom type "C" (rec_index= 1, atom_type= 1).
Atom no. 1561, " CG2" at (-0.629, -21.782, -8.879),  was assigned atom type "C" (rec_index= 1, atom_type= 1).
Atom no. 1562, " HN " at (-0.579, -19.941, -10.914),  was assigned atom type "HD" (rec_index= 2, atom_type= 2).
Atom no. 1563, " N  " at (2.702, -19.935, -11.346),  was assigned atom type "N" (rec_index= 3, atom_type= 3).
Atom no. 1564, " CA " at (3.983, -19.723, -11.991),  was assigned atom type "C" (rec_index= 1, atom_type= 1).
Atom no. 1565, " C  " at (4.495, -18.306, -11.822),  was assigned atom type "C" (rec_index= 1, atom_type= 1).
Atom no. 1566, " O  " at (5.674, -18.078, -11.564),  was assigned atom type "OA" (rec_index= 5, atom_type= 5).
Atom no. 1567, " CB " at (3.857, -20.028, -13.497),  was assigned atom type "C" (rec_index= 1, atom_type= 1).
Atom no. 1568, " CG " at (3.689, -21.522, -13.732),  was assigned atom type "C" (rec_index= 1, atom_type= 1).
Atom no. 1569, " ND2" at (3.249, -21.869, -14.964),  was assigned atom type "N" (rec_index= 3, atom_type= 3).
Atom no. 1570, " OD1" at (3.960, -22.367, -12.878),  was assigned atom type "OA" (rec_index= 5, atom_type= 5).
Atom no. 1571, " HN " at (1.964, -20.197, -11.967),  was assigned atom type "HD" (rec_index= 2, atom_type= 2).
Atom no. 1572, "1HD2" at (3.118, -22.840, -15.146),  was assigned atom type "HD" (rec_index= 2, atom_type= 2).
Atom no. 1573, "2HD2" at (3.042, -21.166, -15.636),  was assigned atom type "HD" (rec_index= 2, atom_type= 2).
Atom no. 1574, " N  " at (3.602, -17.302, -11.907),  was assigned atom type "N" (rec_index= 3, atom_type= 3).
Atom no. 1575, " CA " at (3.914, -15.917, -11.622),  was assigned atom type "C" (rec_index= 1, atom_type= 1).
Atom no. 1576, " C  " at (4.421, -15.681, -10.198),  was assigned atom type "C" (rec_index= 1, atom_type= 1).
Atom no. 1577, " O  " at (5.325, -14.880, -9.966),  was assigned atom type "OA" (rec_index= 5, atom_type= 5).
Atom no. 1578, " CB " at (2.663, -15.072, -11.910),  was assigned atom type "C" (rec_index= 1, atom_type= 1).
Atom no. 1579, " HN " at (2.658, -17.482, -12.180),  was assigned atom type "HD" (rec_index= 2, atom_type= 2).
Atom no. 1580, " N  " at (3.872, -16.404, -9.200),  was assigned atom type "N" (rec_index= 3, atom_type= 3).
Atom no. 1581, " CA " at (4.444, -16.432, -7.865),  was assigned atom type "C" (rec_index= 1, atom_type= 1).
Atom no. 1582, " C  " at (5.772, -17.155, -7.751),  was assigned atom type "C" (rec_index= 1, atom_type= 1).
Atom no. 1583, " O  " at (6.696, -16.656, -7.116),  was assigned atom type "OA" (rec_index= 5, atom_type= 5).
Atom no. 1584, " CB " at (3.484, -17.104, -6.858),  was assigned atom type "C" (rec_index= 1, atom_type= 1).
Atom no. 1585, " CG " at (2.587, -16.089, -6.130),  was assigned atom type "C" (rec_index= 1, atom_type= 1).
Atom no. 1586, " CD " at (3.381, -15.074, -5.308),  was assigned atom type "C" (rec_index= 1, atom_type= 1).
Atom no. 1587, " NE2" at (4.024, -15.558, -4.223),  was assigned atom type "N" (rec_index= 3, atom_type= 3).
Atom no. 1588, " OE1" at (3.437, -13.887, -5.634),  was assigned atom type "OA" (rec_index= 5, atom_type= 5).
Atom no. 1589, " HN " at (3.049, -16.960, -9.310),  was assigned atom type "HD" (rec_index= 2, atom_type= 2).
Atom no. 1590, "1HE2" at (4.541, -14.904, -3.678),  was assigned atom type "HD" (rec_index= 2, atom_type= 2).
Atom no. 1591, "2HE2" at (3.979, -16.529, -4.013),  was assigned atom type "HD" (rec_index= 2, atom_type= 2).
Atom no. 1592, " N  " at (5.904, -18.357, -8.342),  was assigned atom type "N" (rec_index= 3, atom_type= 3).
Atom no. 1593, " CA " at (7.130, -19.135, -8.246),  was assigned atom type "C" (rec_index= 1, atom_type= 1).
Atom no. 1594, " C  " at (8.295, -18.468, -8.952),  was assigned atom type "C" (rec_index= 1, atom_type= 1).
Atom no. 1595, " O  " at (9.411, -18.456, -8.446),  was assigned atom type "OA" (rec_index= 5, atom_type= 5).
Atom no. 1596, " CB " at (6.934, -20.606, -8.679),  was assigned atom type "C" (rec_index= 1, atom_type= 1).
Atom no. 1597, " CG " at (5.858, -21.370, -7.859),  was assigned atom type "C" (rec_index= 1, atom_type= 1).
Atom no. 1598, " CD " at (6.028, -21.236, -6.340),  was assigned atom type "C" (rec_index= 1, atom_type= 1).
Atom no. 1599, " NE2" at (5.180, -20.383, -5.726),  was assigned atom type "N" (rec_index= 3, atom_type= 3).
Atom no. 1600, " OE1" at (6.859, -21.842, -5.671),  was assigned atom type "OA" (rec_index= 5, atom_type= 5).
Atom no. 1601, " HN " at (5.181, -18.789, -8.878),  was assigned atom type "HD" (rec_index= 2, atom_type= 2).
Atom no. 1602, "1HE2" at (5.279, -20.281, -4.740),  was assigned atom type "HD" (rec_index= 2, atom_type= 2).
Atom no. 1603, "2HE2" at (4.487, -19.906, -6.256),  was assigned atom type "HD" (rec_index= 2, atom_type= 2).
Atom no. 1604, " N  " at (8.040, -17.802, -10.095),  was assigned atom type "N" (rec_index= 3, atom_type= 3).
Atom no. 1605, " CA " at (9.005, -16.941, -10.744),  was assigned atom type "C" (rec_index= 1, atom_type= 1).
Atom no. 1606, " C  " at (9.498, -15.819, -9.843),  was assigned atom type "C" (rec_index= 1, atom_type= 1).
Atom no. 1607, " O  " at (10.697, -15.655, -9.641),  was assigned atom type "OA" (rec_index= 5, atom_type= 5).
Atom no. 1608, " CB " at (8.369, -16.316, -12.000),  was assigned atom type "C" (rec_index= 1, atom_type= 1).
Atom no. 1609, " HN " at (7.155, -17.876, -10.554),  was assigned atom type "HD" (rec_index= 2, atom_type= 2).
Atom no. 1610, " N  " at (8.584, -15.079, -9.185),  was assigned atom type "N" (rec_index= 3, atom_type= 3).
Atom no. 1611, " CA " at (8.954, -14.047, -8.231),  was assigned atom type "C" (rec_index= 1, atom_type= 1).
Atom no. 1612, " C  " at (9.763, -14.570, -7.052),  was assigned atom type "C" (rec_index= 1, atom_type= 1).
Atom no. 1613, " O  " at (10.812, -14.033, -6.703),  was assigned atom type "OA" (rec_index= 5, atom_type= 5).
Atom no. 1614, " CB " at (7.666, -13.387, -7.682),  was assigned atom type "C" (rec_index= 1, atom_type= 1).
Atom no. 1615, " CG " at (7.936, -12.181, -6.769),  was assigned atom type "C" (rec_index= 1, atom_type= 1).
Atom no. 1616, " CD " at (6.660, -11.495, -6.281),  was assigned atom type "C" (rec_index= 1, atom_type= 1).
Atom no. 1617, " NE " at (7.093, -10.204, -5.643),  was assigned atom type "N" (rec_index= 3, atom_type= 3).
Atom no. 1618, " CZ " at (7.175, -9.055, -6.327),  was assigned atom type "C" (rec_index= 1, atom_type= 1).
Atom no. 1619, " NH1" at (6.976, -9.042, -7.635),  was assigned atom type "N" (rec_index= 3, atom_type= 3).
Atom no. 1620, " NH2" at (7.482, -7.912, -5.730),  was assigned atom type "N" (rec_index= 3, atom_type= 3).
Atom no. 1621, " HN " at (7.608, -15.220, -9.337),  was assigned atom type "HD" (rec_index= 2, atom_type= 2).
Atom no. 1622, " HE " at (7.309, -10.298, -4.665),  was assigned atom type "HD" (rec_index= 2, atom_type= 2).
Atom no. 1623, " HH " at (7.061, -8.199, -8.149),  was assigned atom type "HD" (rec_index= 2, atom_type= 2).
Atom no. 1624, " HH " at (6.876, -9.935, -8.077),  was assigned atom type "HD" (rec_index= 2, atom_type= 2).
Atom no. 1625, " HH " at (7.452, -7.064, -6.240),  was assigned atom type "HD" (rec_index= 2, atom_type= 2).
Atom no. 1626, " HH " at (7.529, -7.922, -4.740),  was assigned atom type "HD" (rec_index= 2, atom_type= 2).
Atom no. 1627, " N  " at (9.316, -15.692, -6.462),  was assigned atom type "N" (rec_index= 3, atom_type= 3).
Atom no. 1628, " CA " at (9.933, -16.342, -5.324),  was assigned atom type "C" (rec_index= 1, atom_type= 1).
Atom no. 1629, " C  " at (11.355, -16.794, -5.602),  was assigned atom type "C" (rec_index= 1, atom_type= 1).
Atom no. 1630, " O  " at (12.251, -16.673, -4.761),  was assigned atom type "OA" (rec_index= 5, atom_type= 5).
Atom no. 1631, " CB " at (9.061, -17.570, -4.954),  was assigned atom type "C" (rec_index= 1, atom_type= 1).
Atom no. 1632, " CG " at (9.441, -18.320, -3.660),  was assigned atom type "C" (rec_index= 1, atom_type= 1).
Atom no. 1633, " CD " at (9.107, -17.571, -2.364),  was assigned atom type "C" (rec_index= 1, atom_type= 1).
Atom no. 1634, " NE " at (9.663, -18.378, -1.215),  was assigned atom type "N" (rec_index= 3, atom_type= 3).
Atom no. 1635, " CZ " at (10.761, -18.023, -0.545),  was assigned atom type "C" (rec_index= 1, atom_type= 1).
Atom no. 1636, " NH1" at (11.551, -17.030, -0.955),  was assigned atom type "N" (rec_index= 3, atom_type= 3).
Atom no. 1637, " NH2" at (11.106, -18.646, 0.574),  was assigned atom type "N" (rec_index= 3, atom_type= 3).
Atom no. 1638, " HN " at (8.493, -16.120, -6.829),  was assigned atom type "HD" (rec_index= 2, atom_type= 2).
Atom no. 1639, " HE " at (9.122, -19.203, -1.012),  was assigned atom type "HD" (rec_index= 2, atom_type= 2).
Atom no. 1640, " HH " at (12.375, -16.802, -0.455),  was assigned atom type "HD" (rec_index= 2, atom_type= 2).
Atom no. 1641, " HH " at (11.338, -16.635, -1.851),  was assigned atom type "HD" (rec_index= 2, atom_type= 2).
Atom no. 1642, " HH " at (11.874, -18.316, 1.106),  was assigned atom type "HD" (rec_index= 2, atom_type= 2).
Atom no. 1643, " HH " at (10.453, -19.292, 0.947),  was assigned atom type "HD" (rec_index= 2, atom_type= 2).
Atom no. 1644, " N  " at (11.585, -17.339, -6.813),  was assigned atom type "N" (rec_index= 3, atom_type= 3).
Atom no. 1645, " CA " at (12.887, -17.772, -7.273),  was assigned atom type "C" (rec_index= 1, atom_type= 1).
Atom no. 1646, " C  " at (13.829, -16.614, -7.529),  was assigned atom type "C" (rec_index= 1, atom_type= 1).
Atom no. 1647, " O  " at (14.980, -16.655, -7.109),  was assigned atom type "OA" (rec_index= 5, atom_type= 5).
Atom no. 1648, " CB " at (12.774, -18.640, -8.554),  was assigned atom type "C" (rec_index= 1, atom_type= 1).
Atom no. 1649, " CG " at (12.101, -19.981, -8.348),  was assigned atom type "A" (rec_index= 0, atom_type= 0).
Atom no. 1650, " CD1" at (11.572, -20.435, -7.117),  was assigned atom type "A" (rec_index= 0, atom_type= 0).
Atom no. 1651, " CD2" at (11.985, -20.824, -9.468),  was assigned atom type "A" (rec_index= 0, atom_type= 0).
Atom no. 1652, " CE1" at (10.914, -21.664, -7.026),  was assigned atom type "A" (rec_index= 0, atom_type= 0).
Atom no. 1653, " CE2" at (11.346, -22.067, -9.375),  was assigned atom type "A" (rec_index= 0, atom_type= 0).
Atom no. 1654, " CZ " at (10.792, -22.471, -8.158),  was assigned atom type "A" (rec_index= 0, atom_type= 0).
Atom no. 1655, " HN " at (10.847, -17.475, -7.471),  was assigned atom type "HD" (rec_index= 2, atom_type= 2).
Atom no. 1656, " N  " at (13.368, -15.525, -8.176),  was assigned atom type "N" (rec_index= 3, atom_type= 3).
Atom no. 1657, " CA " at (14.179, -14.337, -8.402),  was assigned atom type "C" (rec_index= 1, atom_type= 1).
Atom no. 1658, " C  " at (14.622, -13.649, -7.131),  was assigned atom type "C" (rec_index= 1, atom_type= 1).
Atom no. 1659, " O  " at (15.786, -13.274, -6.985),  was assigned atom type "OA" (rec_index= 5, atom_type= 5).
Atom no. 1660, " CB " at (13.383, -13.278, -9.177),  was assigned atom type "C" (rec_index= 1, atom_type= 1).
Atom no. 1661, " CG " at (12.982, -13.716, -10.585),  was assigned atom type "C" (rec_index= 1, atom_type= 1).
Atom no. 1662, " SD " at (11.786, -12.600, -11.339),  was assigned atom type "SA" (rec_index= 6, atom_type= 6).
Atom no. 1663, " CE " at (13.072, -11.346, -11.500),  was assigned atom type "C" (rec_index= 1, atom_type= 1).
Atom no. 1664, " HN " at (12.441, -15.466, -8.541),  was assigned atom type "HD" (rec_index= 2, atom_type= 2).
Atom no. 1665, " N  " at (13.688, -13.507, -6.170),  was assigned atom type "N" (rec_index= 3, atom_type= 3).
Atom no. 1666, " CA " at (13.936, -12.942, -4.861),  was assigned atom type "C" (rec_index= 1, atom_type= 1).
Atom no. 1667, " C  " at (15.005, -13.754, -4.120),  was assigned atom type "C" (rec_index= 1, atom_type= 1).
Atom no. 1668, " O  " at (15.935, -13.214, -3.521),  was assigned atom type "OA" (rec_index= 5, atom_type= 5).
Atom no. 1669, " CB " at (12.601, -12.900, -4.053),  was assigned atom type "C" (rec_index= 1, atom_type= 1).
Atom no. 1670, " CG " at (11.626, -11.835, -4.549),  was assigned atom type "C" (rec_index= 1, atom_type= 1).
Atom no. 1671, " OD1" at (11.974, -11.053, -5.472),  was assigned atom type "OA" (rec_index= 5, atom_type= 5).
Atom no. 1672, " OD2" at (10.493, -11.768, -4.012),  was assigned atom type "OA" (rec_index= 5, atom_type= 5).
Atom no. 1673, " HN " at (12.741, -13.788, -6.299),  was assigned atom type "HD" (rec_index= 2, atom_type= 2).
Atom no. 1674, " N  " at (14.932, -15.101, -4.202),  was assigned atom type "N" (rec_index= 3, atom_type= 3).
Atom no. 1675, " CA " at (15.968, -15.973, -3.681),  was assigned atom type "C" (rec_index= 1, atom_type= 1).
Atom no. 1676, " C  " at (17.312, -15.944, -4.398),  was assigned atom type "C" (rec_index= 1, atom_type= 1).
Atom no. 1677, " O  " at (18.356, -15.928, -3.749),  was assigned atom type "OA" (rec_index= 5, atom_type= 5).
Atom no. 1678, " CB " at (15.480, -17.430, -3.623),  was assigned atom type "C" (rec_index= 1, atom_type= 1).
Atom no. 1679, " CG " at (16.367, -18.288, -2.706),  was assigned atom type "C" (rec_index= 1, atom_type= 1).
Atom no. 1680, " CD " at (15.765, -19.659, -2.436),  was assigned atom type "C" (rec_index= 1, atom_type= 1).
Atom no. 1681, " NE " at (16.018, -19.998, -1.004),  was assigned atom type "N" (rec_index= 3, atom_type= 3).
Atom no. 1682, " CZ " at (15.216, -19.632, -0.001),  was assigned atom type "C" (rec_index= 1, atom_type= 1).
Atom no. 1683, " NH1" at (14.053, -19.036, -0.218),  was assigned atom type "N" (rec_index= 3, atom_type= 3).
Atom no. 1684, " NH2" at (15.578, -19.883, 1.241),  was assigned atom type "N" (rec_index= 3, atom_type= 3).
Atom no. 1685, " HN " at (14.149, -15.543, -4.632),  was assigned atom type "HD" (rec_index= 2, atom_type= 2).
Atom no. 1686, " HE " at (16.859, -20.535, -0.867),  was assigned atom type "HD" (rec_index= 2, atom_type= 2).
Atom no. 1687, " HH " at (13.484, -18.749, 0.539),  was assigned atom type "HD" (rec_index= 2, atom_type= 2).
Atom no. 1688, " HH " at (13.859, -18.776, -1.167),  was assigned atom type "HD" (rec_index= 2, atom_type= 2).
Atom no. 1689, " HH " at (14.953, -19.695, 1.985),  was assigned atom type "HD" (rec_index= 2, atom_type= 2).
Atom no. 1690, " HH " at (16.384, -20.446, 1.368),  was assigned atom type "HD" (rec_index= 2, atom_type= 2).
Atom no. 1691, " N  " at (17.342, -15.926, -5.747),  was assigned atom type "N" (rec_index= 3, atom_type= 3).
Atom no. 1692, " CA " at (18.576, -15.889, -6.530),  was assigned atom type "C" (rec_index= 1, atom_type= 1).
Atom no. 1693, " C  " at (19.406, -14.663, -6.205),  was assigned atom type "C" (rec_index= 1, atom_type= 1).
Atom no. 1694, " O  " at (20.603, -14.753, -5.940),  was assigned atom type "OA" (rec_index= 5, atom_type= 5).
Atom no. 1695, " CB " at (18.284, -15.954, -8.028),  was assigned atom type "C" (rec_index= 1, atom_type= 1).
Atom no. 1696, " CG1" at (19.513, -15.575, -8.876),  was assigned atom type "C" (rec_index= 1, atom_type= 1).
Atom no. 1697, " CG2" at (17.853, -17.387, -8.410),  was assigned atom type "C" (rec_index= 1, atom_type= 1).
Atom no. 1698, " HN " at (16.508, -15.939, -6.293),  was assigned atom type "HD" (rec_index= 2, atom_type= 2).
Atom no. 1699, " N  " at (18.766, -13.482, -6.130),  was assigned atom type "N" (rec_index= 3, atom_type= 3).
Atom no. 1700, " CA " at (19.420, -12.261, -5.689),  was assigned atom type "C" (rec_index= 1, atom_type= 1).
Atom no. 1701, " C  " at (19.887, -12.346, -4.243),  was assigned atom type "C" (rec_index= 1, atom_type= 1).
Atom no. 1702, " O  " at (21.037, -12.045, -3.930),  was assigned atom type "OA" (rec_index= 5, atom_type= 5).
Atom no. 1703, " CB " at (18.490, -11.065, -5.865),  was assigned atom type "C" (rec_index= 1, atom_type= 1).
Atom no. 1704, " CG1" at (19.108, -9.775, -5.294),  was assigned atom type "C" (rec_index= 1, atom_type= 1).
Atom no. 1705, " CG2" at (18.205, -10.886, -7.366),  was assigned atom type "C" (rec_index= 1, atom_type= 1).
Atom no. 1706, " HN " at (17.805, -13.371, -6.371),  was assigned atom type "HD" (rec_index= 2, atom_type= 2).
Atom no. 1707, " N  " at (19.026, -12.831, -3.324),  was assigned atom type "N" (rec_index= 3, atom_type= 3).
Atom no. 1708, " CA " at (19.360, -12.911, -1.906),  was assigned atom type "C" (rec_index= 1, atom_type= 1).
Atom no. 1709, " C  " at (20.492, -13.839, -1.563),  was assigned atom type "C" (rec_index= 1, atom_type= 1).
Atom no. 1710, " O  " at (21.224, -13.617, -0.603),  was assigned atom type "OA" (rec_index= 5, atom_type= 5).
Atom no. 1711, " HN " at (18.115, -13.159, -3.572),  was assigned atom type "HD" (rec_index= 2, atom_type= 2).
Atom no. 1712, " N  " at (20.682, -14.915, -2.337),  was assigned atom type "N" (rec_index= 3, atom_type= 3).
Atom no. 1713, " CA " at (21.650, -15.942, -2.006),  was assigned atom type "C" (rec_index= 1, atom_type= 1).
Atom no. 1714, " C  " at (22.904, -15.845, -2.861),  was assigned atom type "C" (rec_index= 1, atom_type= 1).
Atom no. 1715, " O  " at (23.892, -16.512, -2.563),  was assigned atom type "OA" (rec_index= 5, atom_type= 5).
Atom no. 1716, " CB " at (21.026, -17.362, -2.184),  was assigned atom type "C" (rec_index= 1, atom_type= 1).
Atom no. 1717, " CG " at (20.217, -17.800, -0.981),  was assigned atom type "A" (rec_index= 0, atom_type= 0).
Atom no. 1718, " CD1" at (19.119, -17.057, -0.512),  was assigned atom type "A" (rec_index= 0, atom_type= 0).
Atom no. 1719, " CD2" at (20.552, -18.992, -0.308),  was assigned atom type "A" (rec_index= 0, atom_type= 0).
Atom no. 1720, " CE1" at (18.416, -17.455, 0.635),  was assigned atom type "A" (rec_index= 0, atom_type= 0).
Atom no. 1721, " CE2" at (19.851, -19.391, 0.838),  was assigned atom type "A" (rec_index= 0, atom_type= 0).
Atom no. 1722, " CZ " at (18.797, -18.613, 1.319),  was assigned atom type "A" (rec_index= 0, atom_type= 0).
Atom no. 1723, " OH " at (18.124, -19.001, 2.493),  was assigned atom type "OA" (rec_index= 5, atom_type= 5).
Atom no. 1724, " HN " at (20.176, -15.079, -3.183),  was assigned atom type "HD" (rec_index= 2, atom_type= 2).
Atom no. 1725, " HH " at (18.483, -19.848, 2.765),  was assigned atom type "HD" (rec_index= 2, atom_type= 2).
Atom no. 1726, " N  " at (22.926, -14.994, -3.911),  was assigned atom type "N" (rec_index= 3, atom_type= 3).
Atom no. 1727, " CA " at (24.119, -14.814, -4.731),  was assigned atom type "C" (rec_index= 1, atom_type= 1).
Atom no. 1728, " C  " at (24.724, -13.428, -4.581),  was assigned atom type "C" (rec_index= 1, atom_type= 1).
Atom no. 1729, " O  " at (25.937, -13.266, -4.685),  was assigned atom type "OA" (rec_index= 5, atom_type= 5).
Atom no. 1730, " CB " at (23.819, -15.116, -6.223),  was assigned atom type "C" (rec_index= 1, atom_type= 1).
Atom no. 1731, " CG " at (23.528, -16.611, -6.454),  was assigned atom type "C" (rec_index= 1, atom_type= 1).
Atom no. 1732, " SD " at (23.005, -17.103, -8.130),  was assigned atom type "SA" (rec_index= 6, atom_type= 6).
Atom no. 1733, " CE " at (24.557, -16.825, -9.019),  was assigned atom type "C" (rec_index= 1, atom_type= 1).
Atom no. 1734, " HN " at (22.145, -14.441, -4.193),  was assigned atom type "HD" (rec_index= 2, atom_type= 2).
Atom no. 1735, " N  " at (23.934, -12.386, -4.254),  was assigned atom type "N" (rec_index= 3, atom_type= 3).
Atom no. 1736, " CA " at (24.474, -11.057, -3.978),  was assigned atom type "C" (rec_index= 1, atom_type= 1).
Atom no. 1737, " C  " at (25.047, -10.956, -2.569),  was assigned atom type "C" (rec_index= 1, atom_type= 1).
Atom no. 1738, " O  " at (26.098, -10.363, -2.340),  was assigned atom type "OA" (rec_index= 5, atom_type= 5).
Atom no. 1739, " CB " at (23.450, -9.959, -4.247),  was assigned atom type "C" (rec_index= 1, atom_type= 1).
Atom no. 1740, " CG1" at (24.057, -8.560, -4.032),  was assigned atom type "C" (rec_index= 1, atom_type= 1).
Atom no. 1741, " CG2" at (22.987, -10.076, -5.708),  was assigned atom type "C" (rec_index= 1, atom_type= 1).
Atom no. 1742, " HN " at (22.943, -12.450, -4.181),  was assigned atom type "HD" (rec_index= 2, atom_type= 2).
Atom no. 1743, " N  " at (24.392, -11.572, -1.567),  was assigned atom type "N" (rec_index= 3, atom_type= 3).
Atom no. 1744, " CA " at (24.832, -11.521, -0.172),  was assigned atom type "C" (rec_index= 1, atom_type= 1).
Atom no. 1745, " C  " at (26.229, -12.073, 0.111),  was assigned atom type "C" (rec_index= 1, atom_type= 1).
Atom no. 1746, " O  " at (26.971, -11.391, 0.819),  was assigned atom type "OA" (rec_index= 5, atom_type= 5).
Atom no. 1747, " CB " at (23.816, -12.158, 0.803),  was assigned atom type "C" (rec_index= 1, atom_type= 1).
Atom no. 1748, " OG " at (22.512, -11.640, 0.544),  was assigned atom type "OA" (rec_index= 5, atom_type= 5).
Atom no. 1749, " HN " at (23.559, -12.104, -1.714),  was assigned atom type "HD" (rec_index= 2, atom_type= 2).
Atom no. 1750, " HG1" at (21.883, -12.210, 1.004),  was assigned atom type "HD" (rec_index= 2, atom_type= 2).
Atom no. 1751, " N  " at (26.716, -13.206, -0.414),  was assigned atom type "N" (rec_index= 3, atom_type= 3).
Atom no. 1752, " CA " at (28.107, -13.617, -0.226),  was assigned atom type "C" (rec_index= 1, atom_type= 1).
Atom no. 1753, " C  " at (29.123, -12.654, -0.814),  was assigned atom type "C" (rec_index= 1, atom_type= 1).
Atom no. 1754, " O  " at (30.210, -12.497, -0.260),  was assigned atom type "OA" (rec_index= 5, atom_type= 5).
Atom no. 1755, " CB " at (28.189, -15.000, -0.896),  was assigned atom type "C" (rec_index= 1, atom_type= 1).
Atom no. 1756, " CG " at (26.754, -15.526, -0.847),  was assigned atom type "C" (rec_index= 1, atom_type= 1).
Atom no. 1757, " CD " at (25.931, -14.261, -1.069),  was assigned atom type "C" (rec_index= 1, atom_type= 1).
Atom no. 1758, " N  " at (28.793, -11.999, -1.944),  was assigned atom type "N" (rec_index= 3, atom_type= 3).
Atom no. 1759, " CA " at (29.624, -10.971, -2.538),  was assigned atom type "C" (rec_index= 1, atom_type= 1).
Atom no. 1760, " C  " at (29.766, -9.747, -1.641),  was assigned atom type "C" (rec_index= 1, atom_type= 1).
Atom no. 1761, " O  " at (30.854, -9.198, -1.465),  was assigned atom type "OA" (rec_index= 5, atom_type= 5).
Atom no. 1762, " CB " at (29.037, -10.552, -3.904),  was assigned atom type "C" (rec_index= 1, atom_type= 1).
Atom no. 1763, " CG " at (29.831, -9.462, -4.645),  was assigned atom type "C" (rec_index= 1, atom_type= 1).
Atom no. 1764, " CD1" at (31.211, -9.960, -5.081),  was assigned atom type "C" (rec_index= 1, atom_type= 1).
Atom no. 1765, " CD2" at (29.049, -8.966, -5.863),  was assigned atom type "C" (rec_index= 1, atom_type= 1).
Atom no. 1766, " HN " at (27.949, -12.184, -2.443),  was assigned atom type "HD" (rec_index= 2, atom_type= 2).
Atom no. 1767, " N  " at (28.656, -9.318, -1.008),  was assigned atom type "N" (rec_index= 3, atom_type= 3).
Atom no. 1768, " CA " at (28.629, -8.246, -0.026),  was assigned atom type "C" (rec_index= 1, atom_type= 1).
Atom no. 1769, " C  " at (29.498, -8.536, 1.193),  was assigned atom type "C" (rec_index= 1, atom_type= 1).
Atom no. 1770, " O  " at (30.187, -7.649, 1.691),  was assigned atom type "OA" (rec_index= 5, atom_type= 5).
Atom no. 1771, " CB " at (27.169, -7.959, 0.421),  was assigned atom type "C" (rec_index= 1, atom_type= 1).
Atom no. 1772, " CG " at (26.447, -6.817, -0.333),  was assigned atom type "C" (rec_index= 1, atom_type= 1).
Atom no. 1773, " CD1" at (26.578, -6.913, -1.859),  was assigned atom type "C" (rec_index= 1, atom_type= 1).
Atom no. 1774, " CD2" at (24.959, -6.775, 0.048),  was assigned atom type "C" (rec_index= 1, atom_type= 1).
Atom no. 1775, " HN " at (27.765, -9.730, -1.189),  was assigned atom type "HD" (rec_index= 2, atom_type= 2).
Atom no. 1776, " N  " at (29.517, -9.787, 1.689),  was assigned atom type "N" (rec_index= 3, atom_type= 3).
Atom no. 1777, " CA " at (30.388, -10.200, 2.782),  was assigned atom type "C" (rec_index= 1, atom_type= 1).
Atom no. 1778, " C  " at (31.872, -10.118, 2.473),  was assigned atom type "C" (rec_index= 1, atom_type= 1).
Atom no. 1779, " O  " at (32.662, -9.660, 3.297),  was assigned atom type "OA" (rec_index= 5, atom_type= 5).
Atom no. 1780, " CB " at (30.061, -11.642, 3.233),  was assigned atom type "C" (rec_index= 1, atom_type= 1).
Atom no. 1781, " CG " at (28.623, -11.867, 3.642),  was assigned atom type "A" (rec_index= 0, atom_type= 0).
Atom no. 1782, " CD1" at (27.659, -10.964, 4.001),  was assigned atom type "A" (rec_index= 0, atom_type= 0).
Atom no. 1783, " CD2" at (27.976, -13.155, 3.635),  was assigned atom type "A" (rec_index= 0, atom_type= 0).
Atom no. 1784, " CE2" at (26.636, -12.943, 3.970),  was assigned atom type "A" (rec_index= 0, atom_type= 0).
Atom no. 1785, " CE3" at (28.468, -14.432, 3.345),  was assigned atom type "A" (rec_index= 0, atom_type= 0).
Atom no. 1786, " NE1" at (26.457, -11.598, 4.228),  was assigned atom type "N" (rec_index= 3, atom_type= 3).
Atom no. 1787, " CZ2" at (25.728, -13.996, 3.999),  was assigned atom type "A" (rec_index= 0, atom_type= 0).
Atom no. 1788, " CZ3" at (27.551, -15.497, 3.365),  was assigned atom type "A" (rec_index= 0, atom_type= 0).
Atom no. 1789, " CH2" at (26.203, -15.282, 3.687),  was assigned atom type "A" (rec_index= 0, atom_type= 0).
Atom no. 1790, " HN " at (28.927, -10.504, 1.326),  was assigned atom type "HD" (rec_index= 2, atom_type= 2).
Atom no. 1791, " HE1" at (25.608, -11.190, 4.488),  was assigned atom type "HD" (rec_index= 2, atom_type= 2).
Atom no. 1792, " N  " at (32.277, -10.565, 1.268),  was assigned atom type "N" (rec_index= 3, atom_type= 3).
Atom no. 1793, " CA " at (33.651, -10.503, 0.803),  was assigned atom type "C" (rec_index= 1, atom_type= 1).
Atom no. 1794, " C  " at (34.155, -9.083, 0.566),  was assigned atom type "C" (rec_index= 1, atom_type= 1).
Atom no. 1795, " O  " at (35.306, -8.755, 0.850),  was assigned atom type "OA" (rec_index= 5, atom_type= 5).
Atom no. 1796, " CB " at (33.795, -11.339, -0.502),  was assigned atom type "C" (rec_index= 1, atom_type= 1).
Atom no. 1797, " CG " at (35.222, -11.405, -1.082),  was assigned atom type "C" (rec_index= 1, atom_type= 1).
Atom no. 1798, " CD " at (35.307, -12.230, -2.381),  was assigned atom type "C" (rec_index= 1, atom_type= 1).
Atom no. 1799, " CE " at (36.702, -12.152, -3.023),  was assigned atom type "C" (rec_index= 1, atom_type= 1).
Atom no. 1800, " NZ " at (36.760, -12.883, -4.313),  was assigned atom type "N" (rec_index= 3, atom_type= 3).
Atom no. 1801, " HN " at (31.629, -10.970, 0.625),  was assigned atom type "HD" (rec_index= 2, atom_type= 2).
Atom no. 1802, " HZ1" at (37.714, -12.810, -4.722),  was assigned atom type "HD" (rec_index= 2, atom_type= 2).
Atom no. 1803, " HZ2" at (36.527, -13.884, -4.156),  was assigned atom type "HD" (rec_index= 2, atom_type= 2).
Atom no. 1804, " HZ3" at (36.070, -12.472, -4.975),  was assigned atom type "HD" (rec_index= 2, atom_type= 2).
Atom no. 1805, " N  " at (33.308, -8.209, -0.008),  was assigned atom type "N" (rec_index= 3, atom_type= 3).
Atom no. 1806, " CA " at (33.738, -6.902, -0.469),  was assigned atom type "C" (rec_index= 1, atom_type= 1).
Atom no. 1807, " C  " at (33.447, -5.768, 0.505),  was assigned atom type "C" (rec_index= 1, atom_type= 1).
Atom no. 1808, " O  " at (34.171, -4.772, 0.531),  was assigned atom type "OA" (rec_index= 5, atom_type= 5).
Atom no. 1809, " CB " at (32.983, -6.578, -1.783),  was assigned atom type "C" (rec_index= 1, atom_type= 1).
Atom no. 1810, " CG " at (33.388, -7.430, -2.999),  was assigned atom type "C" (rec_index= 1, atom_type= 1).
Atom no. 1811, " CD " at (34.627, -6.878, -3.720),  was assigned atom type "C" (rec_index= 1, atom_type= 1).
Atom no. 1812, " CE " at (34.830, -7.489, -5.113),  was assigned atom type "C" (rec_index= 1, atom_type= 1).
Atom no. 1813, " NZ " at (35.883, -6.769, -5.855),  was assigned atom type "N" (rec_index= 3, atom_type= 3).
Atom no. 1814, " HN " at (32.340, -8.410, -0.149),  was assigned atom type "HD" (rec_index= 2, atom_type= 2).
Atom no. 1815, " HZ1" at (36.010, -7.194, -6.796),  was assigned atom type "HD" (rec_index= 2, atom_type= 2).
Atom no. 1816, " HZ2" at (35.611, -5.771, -5.961),  was assigned atom type "HD" (rec_index= 2, atom_type= 2).
Atom no. 1817, " HZ3" at (36.778, -6.825, -5.328),  was assigned atom type "HD" (rec_index= 2, atom_type= 2).
Atom no. 1818, " N  " at (32.366, -5.867, 1.307),  was assigned atom type "N" (rec_index= 3, atom_type= 3).
Atom no. 1819, " CA " at (31.838, -4.739, 2.069),  was assigned atom type "C" (rec_index= 1, atom_type= 1).
Atom no. 1820, " C  " at (31.892, -5.001, 3.564),  was assigned atom type "C" (rec_index= 1, atom_type= 1).
Atom no. 1821, " O  " at (32.687, -4.396, 4.284),  was assigned atom type "OA" (rec_index= 5, atom_type= 5).
Atom no. 1822, " CB " at (30.415, -4.355, 1.644),  was assigned atom type "C" (rec_index= 1, atom_type= 1).
Atom no. 1823, " CG1" at (30.292, -4.148, 0.115),  was assigned atom type "C" (rec_index= 1, atom_type= 1).
Atom no. 1824, " CG2" at (29.942, -3.091, 2.395),  was assigned atom type "C" (rec_index= 1, atom_type= 1).
Atom no. 1825, " CD " at (28.879, -3.761, -0.354),  was assigned atom type "C" (rec_index= 1, atom_type= 1).
Atom no. 1826, " HN " at (31.859, -6.718, 1.432),  was assigned atom type "HD" (rec_index= 2, atom_type= 2).
Atom no. 1827, " N  " at (31.002, -5.876, 4.076),  was assigned atom type "N" (rec_index= 3, atom_type= 3).
Atom no. 1828, " CA " at (30.951, -6.212, 5.482),  was assigned atom type "C" (rec_index= 1, atom_type= 1).
Atom no. 1829, " C  " at (30.145, -7.480, 5.714),  was assigned atom type "C" (rec_index= 1, atom_type= 1).
Atom no. 1830, " O  " at (29.301, -7.873, 4.914),  was assigned atom type "OA" (rec_index= 5, atom_type= 5).
Atom no. 1831, " CB " at (30.333, -5.070, 6.314),  was assigned atom type "C" (rec_index= 1, atom_type= 1).
Atom no. 1832, " HN " at (30.329, -6.339, 3.500),  was assigned atom type "HD" (rec_index= 2, atom_type= 2).
Atom no. 1833, " N  " at (30.369, -8.169, 6.847),  was assigned atom type "N" (rec_index= 3, atom_type= 3).
Atom no. 1834, " CA " at (29.629, -9.373, 7.174),  was assigned atom type "C" (rec_index= 1, atom_type= 1).
Atom no. 1835, " C  " at (28.236, -9.095, 7.723),  was assigned atom type "C" (rec_index= 1, atom_type= 1).
Atom no. 1836, " O  " at (27.983, -8.053, 8.325),  was assigned atom type "OA" (rec_index= 5, atom_type= 5).
Atom no. 1837, " CB " at (30.374, -10.258, 8.197),  was assigned atom type "C" (rec_index= 1, atom_type= 1).
Atom no. 1838, " CG " at (31.875, -10.446, 7.895),  was assigned atom type "C" (rec_index= 1, atom_type= 1).
Atom no. 1839, " CD " at (32.430, -11.820, 8.294),  was assigned atom type "C" (rec_index= 1, atom_type= 1).
Atom no. 1840, " NE " at (31.955, -12.156, 9.680),  was assigned atom type "N" (rec_index= 3, atom_type= 3).
Atom no. 1841, " CZ " at (32.580, -11.818, 10.815),  was assigned atom type "C" (rec_index= 1, atom_type= 1).
Atom no. 1842, " NH1" at (33.708, -11.119, 10.816),  was assigned atom type "N" (rec_index= 3, atom_type= 3).
Atom no. 1843, " NH2" at (32.052, -12.197, 11.977),  was assigned atom type "N" (rec_index= 3, atom_type= 3).
Atom no. 1844, " HN " at (31.057, -7.874, 7.506),  was assigned atom type "HD" (rec_index= 2, atom_type= 2).
Atom no. 1845, " HE " at (31.094, -12.677, 9.689),  was assigned atom type "HD" (rec_index= 2, atom_type= 2).
Atom no. 1846, " HH " at (34.166, -10.902, 11.667),  was assigned atom type "HD" (rec_index= 2, atom_type= 2).
Atom no. 1847, " HH " at (34.127, -10.951, 9.921),  was assigned atom type "HD" (rec_index= 2, atom_type= 2).
Atom no. 1848, " HH " at (32.451, -11.883, 12.827),  was assigned atom type "HD" (rec_index= 2, atom_type= 2).
Atom no. 1849, " HH " at (31.151, -12.610, 11.946),  was assigned atom type "HD" (rec_index= 2, atom_type= 2).
Atom no. 1850, " N  " at (27.295, -10.050, 7.546),  was assigned atom type "N" (rec_index= 3, atom_type= 3).
Atom no. 1851, " CA " at (25.938, -9.920, 8.077),  was assigned atom type "C" (rec_index= 1, atom_type= 1).
Atom no. 1852, " C  " at (25.028, -9.114, 7.205),  was assigned atom type "C" (rec_index= 1, atom_type= 1).
Atom no. 1853, " O  " at (23.918, -8.771, 7.600),  was assigned atom type "OA" (rec_index= 5, atom_type= 5).
Atom no. 1854, " HN " at (27.483, -10.891, 7.041),  was assigned atom type "HD" (rec_index= 2, atom_type= 2).
Atom no. 1855, " N  " at (25.488, -8.779, 5.994),  was assigned atom type "N" (rec_index= 3, atom_type= 3).
Atom no. 1856, " CA " at (24.717, -8.043, 5.029),  was assigned atom type "C" (rec_index= 1, atom_type= 1).
Atom no. 1857, " C  " at (23.819, -8.949, 4.215),  was assigned atom type "C" (rec_index= 1, atom_type= 1).
Atom no. 1858, " O  " at (24.157, -10.082, 3.873),  was assigned atom type "OA" (rec_index= 5, atom_type= 5).
Atom no. 1859, " CB " at (25.639, -7.255, 4.072),  was assigned atom type "C" (rec_index= 1, atom_type= 1).
Atom no. 1860, " CG " at (26.454, -6.135, 4.750),  was assigned atom type "C" (rec_index= 1, atom_type= 1).
Atom no. 1861, " CD1" at (27.314, -5.418, 3.699),  was assigned atom type "C" (rec_index= 1, atom_type= 1).
Atom no. 1862, " CD2" at (25.554, -5.122, 5.470),  was assigned atom type "C" (rec_index= 1, atom_type= 1).
Atom no. 1863, " HN " at (26.405, -9.025, 5.686),  was assigned atom type "HD" (rec_index= 2, atom_type= 2).
Atom no. 1864, " N  " at (22.622, -8.453, 3.890),  was assigned atom type "N" (rec_index= 3, atom_type= 3).
Atom no. 1865, " CA " at (21.641, -9.177, 3.112),  was assigned atom type "C" (rec_index= 1, atom_type= 1).
Atom no. 1866, " C  " at (21.290, -8.369, 1.891),  was assigned atom type "C" (rec_index= 1, atom_type= 1).
Atom no. 1867, " O  " at (21.493, -7.161, 1.829),  was assigned atom type "OA" (rec_index= 5, atom_type= 5).
Atom no. 1868, " CB " at (20.339, -9.474, 3.908),  was assigned atom type "C" (rec_index= 1, atom_type= 1).
Atom no. 1869, " OG " at (19.711, -8.281, 4.389),  was assigned atom type "OA" (rec_index= 5, atom_type= 5).
Atom no. 1870, " HN " at (22.329, -7.538, 4.169),  was assigned atom type "HD" (rec_index= 2, atom_type= 2).
Atom no. 1871, " HG1" at (18.818, -8.521, 4.667),  was assigned atom type "HD" (rec_index= 2, atom_type= 2).
Atom no. 1872, " N  " at (20.745, -8.999, 0.850),  was assigned atom type "N" (rec_index= 3, atom_type= 3).
Atom no. 1873, " CA " at (20.314, -8.262, -0.309),  was assigned atom type "C" (rec_index= 1, atom_type= 1).
Atom no. 1874, " C  " at (18.960, -8.772, -0.719),  was assigned atom type "C" (rec_index= 1, atom_type= 1).
Atom no. 1875, " O  " at (18.661, -9.958, -0.613),  was assigned atom type "OA" (rec_index= 5, atom_type= 5).
Atom no. 1876, " CB " at (21.323, -8.396, -1.462),  was assigned atom type "C" (rec_index= 1, atom_type= 1).
Atom no. 1877, " HN " at (20.605, -9.988, 0.807),  was assigned atom type "HD" (rec_index= 2, atom_type= 2).
Atom no. 1878, " N  " at (18.080, -7.861, -1.163),  was assigned atom type "N" (rec_index= 3, atom_type= 3).
Atom no. 1879, " CA " at (16.759, -8.234, -1.628),  was assigned atom type "C" (rec_index= 1, atom_type= 1).
Atom no. 1880, " C  " at (16.514, -7.574, -2.939),  was assigned atom type "C" (rec_index= 1, atom_type= 1).
Atom no. 1881, " O  " at (16.974, -6.466, -3.188),  was assigned atom type "OA" (rec_index= 5, atom_type= 5).
Atom no. 1882, " HN " at (18.291, -6.885, -1.195),  was assigned atom type "HD" (rec_index= 2, atom_type= 2).
Atom no. 1883, " N  " at (15.771, -8.245, -3.827),  was assigned atom type "N" (rec_index= 3, atom_type= 3).
Atom no. 1884, " CA " at (15.550, -7.773, -5.178),  was assigned atom type "C" (rec_index= 1, atom_type= 1).
Atom no. 1885, " C  " at (14.788, -6.462, -5.262),  was assigned atom type "C" (rec_index= 1, atom_type= 1).
Atom no. 1886, " O  " at (15.151, -5.563, -6.013),  was assigned atom type "OA" (rec_index= 5, atom_type= 5).
Atom no. 1887, " CB " at (14.803, -8.863, -5.970),  was assigned atom type "C" (rec_index= 1, atom_type= 1).
Atom no. 1888, " CG " at (14.647, -8.532, -7.464),  was assigned atom type "C" (rec_index= 1, atom_type= 1).
Atom no. 1889, " CD " at (13.975, -9.646, -8.261),  was assigned atom type "C" (rec_index= 1, atom_type= 1).
Atom no. 1890, " NE " at (12.607, -9.874, -7.713),  was assigned atom type "N" (rec_index= 3, atom_type= 3).
Atom no. 1891, " CZ " at (11.493, -9.193, -7.995),  was assigned atom type "C" (rec_index= 1, atom_type= 1).
Atom no. 1892, " NH1" at (11.447, -8.232, -8.908),  was assigned atom type "N" (rec_index= 3, atom_type= 3).
Atom no. 1893, " NH2" at (10.406, -9.499, -7.293),  was assigned atom type "N" (rec_index= 3, atom_type= 3).
Atom no. 1894, " HN " at (15.338, -9.109, -3.578),  was assigned atom type "HD" (rec_index= 2, atom_type= 2).
Atom no. 1895, " HE " at (12.565, -10.639, -7.061),  was assigned atom type "HD" (rec_index= 2, atom_type= 2).
Atom no. 1896, " HH " at (10.610, -7.731, -9.072),  was assigned atom type "HD" (rec_index= 2, atom_type= 2).
Atom no. 1897, " HH " at (12.325, -7.960, -9.309),  was assigned atom type "HD" (rec_index= 2, atom_type= 2).
Atom no. 1898, " HH " at (9.537, -9.084, -7.523),  was assigned atom type "HD" (rec_index= 2, atom_type= 2).
Atom no. 1899, " HH " at (10.464, -10.291, -6.699),  was assigned atom type "HD" (rec_index= 2, atom_type= 2).
Atom no. 1900, " N  " at (13.716, -6.308, -4.462),  was assigned atom type "N" (rec_index= 3, atom_type= 3).
Atom no. 1901, " CA " at (12.916, -5.092, -4.479),  was assigned atom type "C" (rec_index= 1, atom_type= 1).
Atom no. 1902, " C  " at (13.238, -4.251, -3.254),  was assigned atom type "C" (rec_index= 1, atom_type= 1).
Atom no. 1903, " O  " at (13.100, -3.030, -3.235),  was assigned atom type "OA" (rec_index= 5, atom_type= 5).
Atom no. 1904, " CB " at (11.426, -5.427, -4.508),  was assigned atom type "C" (rec_index= 1, atom_type= 1).
Atom no. 1905, " CG1" at (10.581, -4.148, -4.639),  was assigned atom type "C" (rec_index= 1, atom_type= 1).
Atom no. 1906, " CG2" at (11.139, -6.340, -5.717),  was assigned atom type "C" (rec_index= 1, atom_type= 1).
Atom no. 1907, " HN " at (13.401, -7.000, -3.817),  was assigned atom type "HD" (rec_index= 2, atom_type= 2).
Atom no. 1908, " N  " at (13.753, -4.888, -2.191),  was assigned atom type "N" (rec_index= 3, atom_type= 3).
Atom no. 1909, " CA " at (14.127, -4.257, -0.945),  was assigned atom type "C" (rec_index= 1, atom_type= 1).
Atom no. 1910, " C  " at (15.238, -3.242, -1.097),  was assigned atom type "C" (rec_index= 1, atom_type= 1).
Atom no. 1911, " O  " at (15.160, -2.140, -0.564),  was assigned atom type "OA" (rec_index= 5, atom_type= 5).
Atom no. 1912, " CB " at (14.572, -5.317, 0.089),  was assigned atom type "C" (rec_index= 1, atom_type= 1).
Atom no. 1913, " CG " at (13.435, -6.235, 0.600),  was assigned atom type "C" (rec_index= 1, atom_type= 1).
Atom no. 1914, " CD " at (13.071, -7.395, -0.332),  was assigned atom type "C" (rec_index= 1, atom_type= 1).
Atom no. 1915, " NE2" at (12.186, -8.282, 0.175),  was assigned atom type "N" (rec_index= 3, atom_type= 3).
Atom no. 1916, " OE1" at (13.541, -7.537, -1.464),  was assigned atom type "OA" (rec_index= 5, atom_type= 5).
Atom no. 1917, " HN " at (13.907, -5.874, -2.217),  was assigned atom type "HD" (rec_index= 2, atom_type= 2).
Atom no. 1918, "1HE2" at (11.934, -9.049, -0.407),  was assigned atom type "HD" (rec_index= 2, atom_type= 2).
Atom no. 1919, "2HE2" at (11.808, -8.139, 1.084),  was assigned atom type "HD" (rec_index= 2, atom_type= 2).
Atom no. 1920, " N  " at (16.283, -3.564, -1.876),  was assigned atom type "N" (rec_index= 3, atom_type= 3).
Atom no. 1921, " CA " at (17.367, -2.648, -2.194),  was assigned atom type "C" (rec_index= 1, atom_type= 1).
Atom no. 1922, " C  " at (16.897, -1.418, -2.950),  was assigned atom type "C" (rec_index= 1, atom_type= 1).
Atom no. 1923, " O  " at (17.358, -0.304, -2.722),  was assigned atom type "OA" (rec_index= 5, atom_type= 5).
Atom no. 1924, " CB " at (18.446, -3.367, -3.023),  was assigned atom type "C" (rec_index= 1, atom_type= 1).
Atom no. 1925, " OG " at (18.915, -4.514, -2.314),  was assigned atom type "OA" (rec_index= 5, atom_type= 5).
Atom no. 1926, " HN " at (16.376, -4.469, -2.290),  was assigned atom type "HD" (rec_index= 2, atom_type= 2).
Atom no. 1927, " HG1" at (19.411, -5.054, -2.943),  was assigned atom type "HD" (rec_index= 2, atom_type= 2).
Atom no. 1928, " N  " at (15.916, -1.590, -3.853),  was assigned atom type "N" (rec_index= 3, atom_type= 3).
Atom no. 1929, " CA " at (15.238, -0.511, -4.556),  was assigned atom type "C" (rec_index= 1, atom_type= 1).
Atom no. 1930, " C  " at (14.439, 0.407, -3.628),  was assigned atom type "C" (rec_index= 1, atom_type= 1).
Atom no. 1931, " O  " at (14.474, 1.631, -3.746),  was assigned atom type "OA" (rec_index= 5, atom_type= 5).
Atom no. 1932, " CB " at (14.321, -1.078, -5.634),  was assigned atom type "C" (rec_index= 1, atom_type= 1).
Atom no. 1933, " CG1" at (13.812, 0.042, -6.557),  was assigned atom type "C" (rec_index= 1, atom_type= 1).
Atom no. 1934, " CG2" at (15.078, -2.125, -6.470),  was assigned atom type "C" (rec_index= 1, atom_type= 1).
Atom no. 1935, " HN " at (15.594, -2.502, -4.092),  was assigned atom type "HD" (rec_index= 2, atom_type= 2).
Atom no. 1936, " N  " at (13.709, -0.157, -2.648),  was assigned atom type "N" (rec_index= 3, atom_type= 3).
Atom no. 1937, " CA " at (13.045, 0.607, -1.606),  was assigned atom type "C" (rec_index= 1, atom_type= 1).
Atom no. 1938, " C  " at (13.989, 1.339, -0.647),  was assigned atom type "C" (rec_index= 1, atom_type= 1).
Atom no. 1939, " O  " at (13.755, 2.488, -0.278),  was assigned atom type "OA" (rec_index= 5, atom_type= 5).
Atom no. 1940, " CB " at (12.094, -0.314, -0.826),  was assigned atom type "C" (rec_index= 1, atom_type= 1).
Atom no. 1941, " HN " at (13.591, -1.149, -2.594),  was assigned atom type "HD" (rec_index= 2, atom_type= 2).
Atom no. 1942, " N  " at (15.114, 0.702, -0.247),  was assigned atom type "N" (rec_index= 3, atom_type= 3).
Atom no. 1943, " CA " at (16.173, 1.329, 0.540),  was assigned atom type "C" (rec_index= 1, atom_type= 1).
Atom no. 1944, " C  " at (16.776, 2.514, -0.191),  was assigned atom type "C" (rec_index= 1, atom_type= 1).
Atom no. 1945, " O  " at (16.991, 3.571, 0.398),  was assigned atom type "OA" (rec_index= 5, atom_type= 5).
Atom no. 1946, " CB " at (17.277, 0.336, 0.909),  was assigned atom type "C" (rec_index= 1, atom_type= 1).
Atom no. 1947, " CG1" at (18.499, 1.037, 1.538),  was assigned atom type "C" (rec_index= 1, atom_type= 1).
Atom no. 1948, " CG2" at (16.721, -0.691, 1.913),  was assigned atom type "C" (rec_index= 1, atom_type= 1).
Atom no. 1949, " HN " at (15.281, -0.254, -0.475),  was assigned atom type "HD" (rec_index= 2, atom_type= 2).
Atom no. 1950, " N  " at (17.007, 2.391, -1.512),  was assigned atom type "N" (rec_index= 3, atom_type= 3).
Atom no. 1951, " CA " at (17.522, 3.451, -2.359),  was assigned atom type "C" (rec_index= 1, atom_type= 1).
Atom no. 1952, " C  " at (16.674, 4.714, -2.335),  was assigned atom type "C" (rec_index= 1, atom_type= 1).
Atom no. 1953, " O  " at (17.215, 5.805, -2.191),  was assigned atom type "OA" (rec_index= 5, atom_type= 5).
Atom no. 1954, " CB " at (17.671, 2.936, -3.804),  was assigned atom type "C" (rec_index= 1, atom_type= 1).
Atom no. 1955, " CG " at (18.173, 3.974, -4.820),  was assigned atom type "C" (rec_index= 1, atom_type= 1).
Atom no. 1956, " CD " at (18.113, 3.434, -6.251),  was assigned atom type "C" (rec_index= 1, atom_type= 1).
Atom no. 1957, " NE " at (18.125, 4.607, -7.154),  was assigned atom type "N" (rec_index= 3, atom_type= 3).
Atom no. 1958, " CZ " at (18.514, 4.552, -8.425),  was assigned atom type "C" (rec_index= 1, atom_type= 1).
Atom no. 1959, " NH1" at (18.495, 3.422, -9.122),  was assigned atom type "N" (rec_index= 3, atom_type= 3).
Atom no. 1960, " NH2" at (18.905, 5.682, -8.997),  was assigned atom type "N" (rec_index= 3, atom_type= 3).
Atom no. 1961, " HN " at (16.817, 1.517, -1.954),  was assigned atom type "HD" (rec_index= 2, atom_type= 2).
Atom no. 1962, " HE " at (17.808, 5.453, -6.709),  was assigned atom type "HD" (rec_index= 2, atom_type= 2).
Atom no. 1963, " HH " at (18.814, 3.403, -10.059),  was assigned atom type "HD" (rec_index= 2, atom_type= 2).
Atom no. 1964, " HH " at (18.276, 2.589, -8.610),  was assigned atom type "HD" (rec_index= 2, atom_type= 2).
Atom no. 1965, " HH " at (19.118, 5.698, -9.964),  was assigned atom type "HD" (rec_index= 2, atom_type= 2).
Atom no. 1966, " HH " at (18.768, 6.517, -8.480),  was assigned atom type "HD" (rec_index= 2, atom_type= 2).
Atom no. 1967, " N  " at (15.330, 4.599, -2.364),  was assigned atom type "N" (rec_index= 3, atom_type= 3).
Atom no. 1968, " CA " at (14.437, 5.739, -2.188),  was assigned atom type "C" (rec_index= 1, atom_type= 1).
Atom no. 1969, " C  " at (14.645, 6.473, -0.862),  was assigned atom type "C" (rec_index= 1, atom_type= 1).
Atom no. 1970, " O  " at (14.739, 7.698, -0.811),  was assigned atom type "OA" (rec_index= 5, atom_type= 5).
Atom no. 1971, " CB " at (12.952, 5.284, -2.244),  was assigned atom type "C" (rec_index= 1, atom_type= 1).
Atom no. 1972, " CG " at (12.468, 4.825, -3.632),  was assigned atom type "C" (rec_index= 1, atom_type= 1).
Atom no. 1973, " CD1" at (11.098, 4.138, -3.529),  was assigned atom type "C" (rec_index= 1, atom_type= 1).
Atom no. 1974, " CD2" at (12.375, 5.998, -4.617),  was assigned atom type "C" (rec_index= 1, atom_type= 1).
Atom no. 1975, " HN " at (14.862, 3.729, -2.506),  was assigned atom type "HD" (rec_index= 2, atom_type= 2).
Atom no. 1976, " N  " at (14.772, 5.735, 0.259),  was assigned atom type "N" (rec_index= 3, atom_type= 3).
Atom no. 1977, " CA " at (15.097, 6.303, 1.564),  was assigned atom type "C" (rec_index= 1, atom_type= 1).
Atom no. 1978, " C  " at (16.487, 6.945, 1.601),  was assigned atom type "C" (rec_index= 1, atom_type= 1).
Atom no. 1979, " O  " at (16.661, 8.045, 2.124),  was assigned atom type "OA" (rec_index= 5, atom_type= 5).
Atom no. 1980, " CB " at (14.946, 5.264, 2.674),  was assigned atom type "C" (rec_index= 1, atom_type= 1).
Atom no. 1981, " CG1" at (15.250, 5.879, 4.055),  was assigned atom type "C" (rec_index= 1, atom_type= 1).
Atom no. 1982, " CG2" at (13.508, 4.705, 2.680),  was assigned atom type "C" (rec_index= 1, atom_type= 1).
Atom no. 1983, " HN " at (14.649, 4.746, 0.260),  was assigned atom type "HD" (rec_index= 2, atom_type= 2).
Atom no. 1984, " N  " at (17.509, 6.299, 1.001),  was assigned atom type "N" (rec_index= 3, atom_type= 3).
Atom no. 1985, " CA " at (18.860, 6.839, 0.852),  was assigned atom type "C" (rec_index= 1, atom_type= 1).
Atom no. 1986, " C  " at (18.902, 8.122, 0.026),  was assigned atom type "C" (rec_index= 1, atom_type= 1).
Atom no. 1987, " O  " at (19.526, 9.107, 0.423),  was assigned atom type "OA" (rec_index= 5, atom_type= 5).
Atom no. 1988, " CB " at (19.796, 5.800, 0.227),  was assigned atom type "C" (rec_index= 1, atom_type= 1).
Atom no. 1989, " CG1" at (21.172, 6.393, -0.145),  was assigned atom type "C" (rec_index= 1, atom_type= 1).
Atom no. 1990, " CG2" at (20.002, 4.649, 1.229),  was assigned atom type "C" (rec_index= 1, atom_type= 1).
Atom no. 1991, " HN " at (17.386, 5.388, 0.616),  was assigned atom type "HD" (rec_index= 2, atom_type= 2).
Atom no. 1992, " N  " at (18.200, 8.168, -1.127),  was assigned atom type "N" (rec_index= 3, atom_type= 3).
Atom no. 1993, " CA " at (18.085, 9.350, -1.965),  was assigned atom type "C" (rec_index= 1, atom_type= 1).
Atom no. 1994, " C  " at (17.428, 10.508, -1.223),  was assigned atom type "C" (rec_index= 1, atom_type= 1).
Atom no. 1995, " O  " at (17.968, 11.610, -1.206),  was assigned atom type "OA" (rec_index= 5, atom_type= 5).
Atom no. 1996, " CB " at (17.349, 9.029, -3.297),  was assigned atom type "C" (rec_index= 1, atom_type= 1).
Atom no. 1997, " CG " at (18.204, 8.208, -4.307),  was assigned atom type "C" (rec_index= 1, atom_type= 1).
Atom no. 1998, " CD " at (17.474, 7.813, -5.596),  was assigned atom type "C" (rec_index= 1, atom_type= 1).
Atom no. 1999, " OE1" at (16.245, 8.043, -5.730),  was assigned atom type "OA" (rec_index= 5, atom_type= 5).
Atom no. 2000, " OE2" at (18.135, 7.199, -6.479),  was assigned atom type "OA" (rec_index= 5, atom_type= 5).
Atom no. 2001, " HN " at (17.710, 7.374, -1.477),  was assigned atom type "HD" (rec_index= 2, atom_type= 2).
Atom no. 2002, " N  " at (16.320, 10.259, -0.489),  was assigned atom type "N" (rec_index= 3, atom_type= 3).
Atom no. 2003, " CA " at (15.677, 11.247, 0.366),  was assigned atom type "C" (rec_index= 1, atom_type= 1).
Atom no. 2004, " C  " at (16.558, 11.785, 1.490),  was assigned atom type "C" (rec_index= 1, atom_type= 1).
Atom no. 2005, " O  " at (16.588, 12.983, 1.759),  was assigned atom type "OA" (rec_index= 5, atom_type= 5).
Atom no. 2006, " CB " at (14.384, 10.656, 0.987),  was assigned atom type "C" (rec_index= 1, atom_type= 1).
Atom no. 2007, " CG " at (13.624, 11.584, 1.968),  was assigned atom type "C" (rec_index= 1, atom_type= 1).
Atom no. 2008, " CD " at (13.116, 12.913, 1.378),  was assigned atom type "C" (rec_index= 1, atom_type= 1).
Atom no. 2009, " NE " at (11.753, 12.697, 0.789),  was assigned atom type "N" (rec_index= 3, atom_type= 3).
Atom no. 2010, " CZ " at (11.508, 12.420, -0.501),  was assigned atom type "C" (rec_index= 1, atom_type= 1).
Atom no. 2011, " NH1" at (12.429, 12.508, -1.444),  was assigned atom type "N" (rec_index= 3, atom_type= 3).
Atom no. 2012, " NH2" at (10.292, 12.035, -0.866),  was assigned atom type "N" (rec_index= 3, atom_type= 3).
Atom no. 2013, " HN " at (15.903, 9.353, -0.518),  was assigned atom type "HD" (rec_index= 2, atom_type= 2).
Atom no. 2014, " HE " at (11.012, 12.779, 1.466),  was assigned atom type "HD" (rec_index= 2, atom_type= 2).
Atom no. 2015, " HH " at (12.201, 12.319, -2.390),  was assigned atom type "HD" (rec_index= 2, atom_type= 2).
Atom no. 2016, " HH " at (13.309, 12.901, -1.171),  was assigned atom type "HD" (rec_index= 2, atom_type= 2).
Atom no. 2017, " HH " at (10.125, 11.747, -1.798),  was assigned atom type "HD" (rec_index= 2, atom_type= 2).
Atom no. 2018, " HH " at (9.643, 11.852, -0.139),  was assigned atom type "HD" (rec_index= 2, atom_type= 2).
Atom no. 2019, " N  " at (17.328, 10.917, 2.175),  was assigned atom type "N" (rec_index= 3, atom_type= 3).
Atom no. 2020, " CA " at (18.233, 11.316, 3.245),  was assigned atom type "C" (rec_index= 1, atom_type= 1).
Atom no. 2021, " C  " at (19.297, 12.297, 2.764),  was assigned atom type "C" (rec_index= 1, atom_type= 1).
Atom no. 2022, " O  " at (19.603, 13.309, 3.399),  was assigned atom type "OA" (rec_index= 5, atom_type= 5).
Atom no. 2023, " CB " at (18.933, 10.059, 3.812),  was assigned atom type "C" (rec_index= 1, atom_type= 1).
Atom no. 2024, " CG " at (19.710, 10.285, 5.135),  was assigned atom type "C" (rec_index= 1, atom_type= 1).
Atom no. 2025, " CD " at (18.817, 10.470, 6.348),  was assigned atom type "C" (rec_index= 1, atom_type= 1).
Atom no. 2026, " OE1" at (17.850, 9.680, 6.508),  was assigned atom type "OA" (rec_index= 5, atom_type= 5).
Atom no. 2027, " OE2" at (19.054, 11.400, 7.166),  was assigned atom type "OA" (rec_index= 5, atom_type= 5).
Atom no. 2028, " HN " at (17.327, 9.938, 1.991),  was assigned atom type "HD" (rec_index= 2, atom_type= 2).
Atom no. 2029, " N  " at (19.851, 12.035, 1.564),  was assigned atom type "N" (rec_index= 3, atom_type= 3).
Atom no. 2030, " CA " at (20.783, 12.909, 0.881),  was assigned atom type "C" (rec_index= 1, atom_type= 1).
Atom no. 2031, " C  " at (20.193, 14.247, 0.469),  was assigned atom type "C" (rec_index= 1, atom_type= 1).
Atom no. 2032, " O  " at (20.857, 15.272, 0.627),  was assigned atom type "OA" (rec_index= 5, atom_type= 5).
Atom no. 2033, " CB " at (21.431, 12.187, -0.320),  was assigned atom type "C" (rec_index= 1, atom_type= 1).
Atom no. 2034, " CG " at (22.308, 11.006, 0.146),  was assigned atom type "C" (rec_index= 1, atom_type= 1).
Atom no. 2035, " CD " at (22.824, 10.134, -0.998),  was assigned atom type "C" (rec_index= 1, atom_type= 1).
Atom no. 2036, " NE " at (23.729, 9.112, -0.388),  was assigned atom type "N" (rec_index= 3, atom_type= 3).
Atom no. 2037, " CZ " at (24.347, 8.157, -1.098),  was assigned atom type "C" (rec_index= 1, atom_type= 1).
Atom no. 2038, " NH1" at (24.058, 7.922, -2.367),  was assigned atom type "N" (rec_index= 3, atom_type= 3).
Atom no. 2039, " NH2" at (25.265, 7.402, -0.509),  was assigned atom type "N" (rec_index= 3, atom_type= 3).
Atom no. 2040, " HN " at (19.615, 11.183, 1.102),  was assigned atom type "HD" (rec_index= 2, atom_type= 2).
Atom no. 2041, " HE " at (23.826, 9.214, 0.609),  was assigned atom type "HD" (rec_index= 2, atom_type= 2).
Atom no. 2042, " HH " at (24.511, 7.194, -2.861),  was assigned atom type "HD" (rec_index= 2, atom_type= 2).
Atom no. 2043, " HH " at (23.275, 8.421, -2.744),  was assigned atom type "HD" (rec_index= 2, atom_type= 2).
Atom no. 2044, " HH " at (25.788, 6.754, -1.044),  was assigned atom type "HD" (rec_index= 2, atom_type= 2).
Atom no. 2045, " HH " at (25.539, 7.663, 0.408),  was assigned atom type "HD" (rec_index= 2, atom_type= 2).
Atom no. 2046, " N  " at (18.923, 14.301, 0.002),  was assigned atom type "N" (rec_index= 3, atom_type= 3).
Atom no. 2047, " CA " at (18.224, 15.554, -0.262),  was assigned atom type "C" (rec_index= 1, atom_type= 1).
Atom no. 2048, " C  " at (18.135, 16.429, 0.993),  was assigned atom type "C" (rec_index= 1, atom_type= 1).
Atom no. 2049, " O  " at (18.417, 17.625, 0.958),  was assigned atom type "OA" (rec_index= 5, atom_type= 5).
Atom no. 2050, " CB " at (16.766, 15.324, -0.752),  was assigned atom type "C" (rec_index= 1, atom_type= 1).
Atom no. 2051, " CG " at (16.592, 14.506, -2.061),  was assigned atom type "C" (rec_index= 1, atom_type= 1).
Atom no. 2052, " CD " at (15.175, 14.034, -2.282),  was assigned atom type "C" (rec_index= 1, atom_type= 1).
Atom no. 2053, " OE1" at (14.811, 13.540, -3.374),  was assigned atom type "OA" (rec_index= 5, atom_type= 5).
Atom no. 2054, " OE2" at (14.384, 14.177, -1.322),  was assigned atom type "OA" (rec_index= 5, atom_type= 5).
Atom no. 2055, " HN " at (18.382, 13.487, -0.192),  was assigned atom type "HD" (rec_index= 2, atom_type= 2).
Atom no. 2056, " N  " at (17.790, 15.833, 2.155),  was assigned atom type "N" (rec_index= 3, atom_type= 3).
Atom no. 2057, " CA " at (17.750, 16.513, 3.446),  was assigned atom type "C" (rec_index= 1, atom_type= 1).
Atom no. 2058, " C  " at (19.120, 16.972, 3.939),  was assigned atom type "C" (rec_index= 1, atom_type= 1).
Atom no. 2059, " O  " at (19.292, 18.107, 4.375),  was assigned atom type "OA" (rec_index= 5, atom_type= 5).
Atom no. 2060, " CB " at (17.100, 15.635, 4.521),  was assigned atom type "C" (rec_index= 1, atom_type= 1).
Atom no. 2061, " CG1" at (15.678, 15.213, 4.088),  was assigned atom type "C" (rec_index= 1, atom_type= 1).
Atom no. 2062, " CG2" at (17.038, 16.378, 5.879),  was assigned atom type "C" (rec_index= 1, atom_type= 1).
Atom no. 2063, " CD " at (14.947, 14.326, 5.110),  was assigned atom type "C" (rec_index= 1, atom_type= 1).
Atom no. 2064, " HN " at (17.537, 14.868, 2.192),  was assigned atom type "HD" (rec_index= 2, atom_type= 2).
Atom no. 2065, " N  " at (20.156, 16.110, 3.877),  was assigned atom type "N" (rec_index= 3, atom_type= 3).
Atom no. 2066, " CA " at (21.503, 16.449, 4.319),  was assigned atom type "C" (rec_index= 1, atom_type= 1).
Atom no. 2067, " C  " at (22.172, 17.526, 3.476),  was assigned atom type "C" (rec_index= 1, atom_type= 1).
Atom no. 2068, " O  " at (22.887, 18.388, 3.994),  was assigned atom type "OA" (rec_index= 5, atom_type= 5).
Atom no. 2069, " CB " at (22.411, 15.194, 4.413),  was assigned atom type "C" (rec_index= 1, atom_type= 1).
Atom no. 2070, " CG " at (22.004, 14.221, 5.536),  was assigned atom type "C" (rec_index= 1, atom_type= 1).
Atom no. 2071, " CD " at (22.934, 12.995, 5.626),  was assigned atom type "C" (rec_index= 1, atom_type= 1).
Atom no. 2072, " CE " at (22.609, 12.086, 6.821),  was assigned atom type "C" (rec_index= 1, atom_type= 1).
Atom no. 2073, " NZ " at (23.507, 10.913, 6.896),  was assigned atom type "N" (rec_index= 3, atom_type= 3).
Atom no. 2074, " HN " at (20.048, 15.184, 3.520),  was assigned atom type "HD" (rec_index= 2, atom_type= 2).
Atom no. 2075, " HZ1" at (23.256, 10.324, 7.716),  was assigned atom type "HD" (rec_index= 2, atom_type= 2).
Atom no. 2076, " HZ2" at (23.416, 10.350, 6.026),  was assigned atom type "HD" (rec_index= 2, atom_type= 2).
Atom no. 2077, " HZ3" at (24.491, 11.236, 6.991),  was assigned atom type "HD" (rec_index= 2, atom_type= 2).
Atom no. 2078, " N  " at (21.957, 17.514, 2.148),  was assigned atom type "N" (rec_index= 3, atom_type= 3).
Atom no. 2079, " CA " at (22.388, 18.572, 1.261),  was assigned atom type "C" (rec_index= 1, atom_type= 1).
Atom no. 2080, " C  " at (21.636, 19.881, 1.470),  was assigned atom type "C" (rec_index= 1, atom_type= 1).
Atom no. 2081, " O  " at (22.198, 20.965, 1.323),  was assigned atom type "OA" (rec_index= 5, atom_type= 5).
Atom no. 2082, " CB " at (22.282, 18.090, -0.195),  was assigned atom type "C" (rec_index= 1, atom_type= 1).
Atom no. 2083, " HN " at (21.477, 16.755, 1.709),  was assigned atom type "HD" (rec_index= 2, atom_type= 2).
Atom no. 2084, " N  " at (20.347, 19.818, 1.857),  was assigned atom type "N" (rec_index= 3, atom_type= 3).
Atom no. 2085, " CA " at (19.551, 20.982, 2.189),  was assigned atom type "C" (rec_index= 1, atom_type= 1).
Atom no. 2086, " C  " at (20.108, 21.823, 3.343),  was assigned atom type "C" (rec_index= 1, atom_type= 1).
Atom no. 2087, " O  " at (20.691, 21.334, 4.314),  was assigned atom type "OA" (rec_index= 5, atom_type= 5).
Atom no. 2088, " CB " at (18.085, 20.569, 2.496),  was assigned atom type "C" (rec_index= 1, atom_type= 1).
Atom no. 2089, " CG " at (17.129, 21.730, 2.468),  was assigned atom type "A" (rec_index= 0, atom_type= 0).
Atom no. 2090, " CD1" at (16.632, 22.204, 1.244),  was assigned atom type "A" (rec_index= 0, atom_type= 0).
Atom no. 2091, " CD2" at (16.720, 22.357, 3.657),  was assigned atom type "A" (rec_index= 0, atom_type= 0).
Atom no. 2092, " CE1" at (15.737, 23.281, 1.208),  was assigned atom type "A" (rec_index= 0, atom_type= 0).
Atom no. 2093, " CE2" at (15.828, 23.433, 3.626),  was assigned atom type "A" (rec_index= 0, atom_type= 0).
Atom no. 2094, " CZ " at (15.337, 23.894, 2.400),  was assigned atom type "A" (rec_index= 0, atom_type= 0).
Atom no. 2095, " HN " at (19.862, 18.949, 1.938),  was assigned atom type "HD" (rec_index= 2, atom_type= 2).
Atom no. 2096, " N  " at (19.927, 23.148, 3.238),  was assigned atom type "N" (rec_index= 3, atom_type= 3).
Atom no. 2097, " CA " at (20.307, 24.108, 4.251),  was assigned atom type "C" (rec_index= 1, atom_type= 1).
Atom no. 2098, " C  " at (19.099, 24.992, 4.572),  was assigned atom type "C" (rec_index= 1, atom_type= 1).
Atom no. 2099, " O  " at (18.660, 25.771, 3.727),  was assigned atom type "OA" (rec_index= 5, atom_type= 5).
Atom no. 2100, " CB " at (21.548, 24.899, 3.849),  was assigned atom type "C" (rec_index= 1, atom_type= 1).
Atom no. 2101, " CG1" at (21.497, 25.343, 2.374),  was assigned atom type "C" (rec_index= 1, atom_type= 1).
Atom no. 2102, " CG2" at (21.770, 26.106, 4.785),  was assigned atom type "C" (rec_index= 1, atom_type= 1).
Atom no. 2103, " HN " at (19.508, 23.548, 2.427),  was assigned atom type "HD" (rec_index= 2, atom_type= 2).
Atom no. 2104, " N  " at (18.480, 24.892, 5.753),  was assigned atom type "N" (rec_index= 3, atom_type= 3).
Atom no. 2105, " CA " at (17.415, 25.798, 6.161),  was assigned atom type "C" (rec_index= 1, atom_type= 1).
Atom no. 2106, " C  " at (17.841, 27.248, 6.270),  was assigned atom type "C" (rec_index= 1, atom_type= 1).
Atom no. 2107, " O  " at (18.784, 27.543, 6.999),  was assigned atom type "OA" (rec_index= 5, atom_type= 5).
Atom no. 2108, " CB " at (16.936, 25.253, 7.515),  was assigned atom type "C" (rec_index= 1, atom_type= 1).
Atom no. 2109, " CG " at (17.350, 23.782, 7.487),  was assigned atom type "C" (rec_index= 1, atom_type= 1).
Atom no. 2110, " CD " at (18.674, 23.827, 6.732),  was assigned atom type "C" (rec_index= 1, atom_type= 1).
Atom no. 2111, " N  " at (17.116, 28.168, 5.620),  was assigned atom type "N" (rec_index= 3, atom_type= 3).
Atom no. 2112, " CA " at (17.418, 29.582, 5.654),  was assigned atom type "C" (rec_index= 1, atom_type= 1).
Atom no. 2113, " C  " at (16.338, 30.339, 6.394),  was assigned atom type "C" (rec_index= 1, atom_type= 1).
Atom no. 2114, " O  " at (15.153, 30.008, 6.325),  was assigned atom type "OA" (rec_index= 5, atom_type= 5).
Atom no. 2115, " CB " at (17.503, 30.186, 4.242),  was assigned atom type "C" (rec_index= 1, atom_type= 1).
Atom no. 2116, " CG " at (18.704, 29.700, 3.403),  was assigned atom type "C" (rec_index= 1, atom_type= 1).
Atom no. 2117, " CD " at (18.716, 30.442, 2.069),  was assigned atom type "C" (rec_index= 1, atom_type= 1).
Atom no. 2118, " OE1" at (17.608, 30.626, 1.495),  was assigned atom type "OA" (rec_index= 5, atom_type= 5).
Atom no. 2119, " OE2" at (19.821, 30.857, 1.640),  was assigned atom type "OA" (rec_index= 5, atom_type= 5).
Atom no. 2120, " HN " at (16.319, 27.936, 5.069),  was assigned atom type "HD" (rec_index= 2, atom_type= 2).
Atom no. 2121, " N  " at (16.744, 31.374, 7.154),  was assigned atom type "N" (rec_index= 3, atom_type= 3).
Atom no. 2122, " CA " at (15.857, 32.221, 7.926),  was assigned atom type "C" (rec_index= 1, atom_type= 1).
Atom no. 2123, " C  " at (14.958, 33.117, 7.083),  was assigned atom type "C" (rec_index= 1, atom_type= 1).
Atom no. 2124, " O  " at (15.356, 33.678, 6.059),  was assigned atom type "OA" (rec_index= 5, atom_type= 5).
Atom no. 2125, " CB " at (16.681, 33.049, 8.941),  was assigned atom type "C" (rec_index= 1, atom_type= 1).
Atom no. 2126, " CG " at (15.853, 33.846, 9.980),  was assigned atom type "C" (rec_index= 1, atom_type= 1).
Atom no. 2127, " CD " at (16.721, 34.460, 11.074),  was assigned atom type "C" (rec_index= 1, atom_type= 1).
Atom no. 2128, " OE1" at (17.917, 34.104, 11.193),  was assigned atom type "OA" (rec_index= 5, atom_type= 5).
Atom no. 2129, " OE2" at (16.149, 35.271, 11.857),  was assigned atom type "OA" (rec_index= 5, atom_type= 5).
Atom no. 2130, " HN " at (17.706, 31.622, 7.229),  was assigned atom type "HD" (rec_index= 2, atom_type= 2).
Atom no. 2131, " N  " at (13.692, 33.275, 7.507),  was assigned atom type "N" (rec_index= 3, atom_type= 3).
Atom no. 2132, " CA " at (12.800, 34.267, 6.956),  was assigned atom type "C" (rec_index= 1, atom_type= 1).
Atom no. 2133, " C  " at (11.725, 34.580, 7.972),  was assigned atom type "C" (rec_index= 1, atom_type= 1).
Atom no. 2134, " O  " at (11.581, 33.886, 8.973),  was assigned atom type "OA" (rec_index= 5, atom_type= 5).
Atom no. 2135, " CB " at (12.214, 33.901, 5.563),  was assigned atom type "C" (rec_index= 1, atom_type= 1).
Atom no. 2136, " CG " at (11.155, 32.837, 5.595),  was assigned atom type "A" (rec_index= 0, atom_type= 0).
Atom no. 2137, " CD1" at (11.494, 31.484, 5.761),  was assigned atom type "A" (rec_index= 0, atom_type= 0).
Atom no. 2138, " CD2" at (9.805, 33.200, 5.455),  was assigned atom type "A" (rec_index= 0, atom_type= 0).
Atom no. 2139, " CE1" at (10.488, 30.511, 5.801),  was assigned atom type "A" (rec_index= 0, atom_type= 0).
Atom no. 2140, " CE2" at (8.801, 32.228, 5.505),  was assigned atom type "A" (rec_index= 0, atom_type= 0).
Atom no. 2141, " CZ " at (9.143, 30.883, 5.683),  was assigned atom type "A" (rec_index= 0, atom_type= 0).
Atom no. 2142, " HN " at (13.292, 32.715, 8.231),  was assigned atom type "HD" (rec_index= 2, atom_type= 2).
Atom no. 2143, " N  " at (10.962, 35.661, 7.772),  was assigned atom type "N" (rec_index= 3, atom_type= 3).
Atom no. 2144, " CA " at (10.052, 36.113, 8.802),  was assigned atom type "C" (rec_index= 1, atom_type= 1).
Atom no. 2145, " C  " at (8.711, 36.518, 8.238),  was assigned atom type "C" (rec_index= 1, atom_type= 1).
Atom no. 2146, " O  " at (8.579, 36.926, 7.085),  was assigned atom type "OA" (rec_index= 5, atom_type= 5).
Atom no. 2147, " CB " at (10.631, 37.330, 9.562),  was assigned atom type "C" (rec_index= 1, atom_type= 1).
Atom no. 2148, " CG " at (11.812, 37.066, 10.469),  was assigned atom type "A" (rec_index= 0, atom_type= 0).
Atom no. 2149, " CD1" at (13.102, 36.740, 10.145),  was assigned atom type "A" (rec_index= 0, atom_type= 0).
Atom no. 2150, " CD2" at (11.774, 37.170, 11.903),  was assigned atom type "A" (rec_index= 0, atom_type= 0).
Atom no. 2151, " CE2" at (13.063, 36.870, 12.368),  was assigned atom type "A" (rec_index= 0, atom_type= 0).
Atom no. 2152, " CE3" at (10.739, 37.479, 12.788),  was assigned atom type "A" (rec_index= 0, atom_type= 0).
Atom no. 2153, " NE1" at (13.866, 36.628, 11.284),  was assigned atom type "N" (rec_index= 3, atom_type= 3).
Atom no. 2154, " CZ2" at (13.348, 36.835, 13.724),  was assigned atom type "A" (rec_index= 0, atom_type= 0).
Atom no. 2155, " CZ3" at (11.014, 37.415, 14.164),  was assigned atom type "A" (rec_index= 0, atom_type= 0).
Atom no. 2156, " CH2" at (12.300, 37.094, 14.621),  was assigned atom type "A" (rec_index= 0, atom_type= 0).
Atom no. 2157, " HN " at (10.963, 36.211, 6.939),  was assigned atom type "HD" (rec_index= 2, atom_type= 2).
Atom no. 2158, " HE1" at (14.824, 36.445, 11.331),  was assigned atom type "HD" (rec_index= 2, atom_type= 2).
Atom no. 2159, " N  " at (7.684, 36.437, 9.101),  was assigned atom type "N" (rec_index= 3, atom_type= 3).
Atom no. 2160, " CA " at (6.314, 36.782, 8.787),  was assigned atom type "C" (rec_index= 1, atom_type= 1).
Atom no. 2161, " C  " at (5.814, 37.729, 9.867),  was assigned atom type "C" (rec_index= 1, atom_type= 1).
Atom no. 2162, " O  " at (6.384, 37.811, 10.956),  was assigned atom type "OA" (rec_index= 5, atom_type= 5).
Atom no. 2163, " CB " at (5.438, 35.507, 8.707),  was assigned atom type "C" (rec_index= 1, atom_type= 1).
Atom no. 2164, " CG " at (5.795, 34.619, 7.480),  was assigned atom type "C" (rec_index= 1, atom_type= 1).
Atom no. 2165, " CD " at (5.121, 33.247, 7.468),  was assigned atom type "C" (rec_index= 1, atom_type= 1).
Atom no. 2166, " OE1" at (5.247, 32.571, 6.412),  was assigned atom type "OA" (rec_index= 5, atom_type= 5).
Atom no. 2167, " OE2" at (4.535, 32.846, 8.503),  was assigned atom type "OA" (rec_index= 5, atom_type= 5).
Atom no. 2168, " HN " at (7.818, 36.122, 10.036),  was assigned atom type "HD" (rec_index= 2, atom_type= 2).
Atom no. 2169, " N  " at (4.761, 38.528, 9.584),  was assigned atom type "N" (rec_index= 3, atom_type= 3).
Atom no. 2170, " CA " at (4.149, 39.387, 10.591),  was assigned atom type "C" (rec_index= 1, atom_type= 1).
Atom no. 2171, " C  " at (2.642, 39.302, 10.460),  was assigned atom type "C" (rec_index= 1, atom_type= 1).
Atom no. 2172, " O  " at (2.064, 39.500, 9.388),  was assigned atom type "OA" (rec_index= 5, atom_type= 5).
Atom no. 2173, " CB " at (4.661, 40.850, 10.686),  was assigned atom type "C" (rec_index= 1, atom_type= 1).
Atom no. 2174, " CG1" at (5.840, 41.105, 9.734),  was assigned atom type "C" (rec_index= 1, atom_type= 1).
Atom no. 2175, " CG2" at (3.578, 41.930, 10.450),  was assigned atom type "C" (rec_index= 1, atom_type= 1).
Atom no. 2176, " HN " at (4.338, 38.584, 8.684),  was assigned atom type "HD" (rec_index= 2, atom_type= 2).
Atom no. 2177, " N  " at (1.971, 39.018, 11.583),  was assigned atom type "N" (rec_index= 3, atom_type= 3).
Atom no. 2178, " CA " at (0.537, 38.929, 11.639),  was assigned atom type "C" (rec_index= 1, atom_type= 1).
Atom no. 2179, " C  " at (0.019, 40.218, 12.234),  was assigned atom type "C" (rec_index= 1, atom_type= 1).
Atom no. 2180, " O  " at (0.409, 40.631, 13.323),  was assigned atom type "OA" (rec_index= 5, atom_type= 5).
Atom no. 2181, " CB " at (0.034, 37.752, 12.508),  was assigned atom type "C" (rec_index= 1, atom_type= 1).
Atom no. 2182, " CG " at (0.734, 36.457, 12.160),  was assigned atom type "C" (rec_index= 1, atom_type= 1).
Atom no. 2183, " OD1" at (0.874, 36.174, 10.950),  was assigned atom type "OA" (rec_index= 5, atom_type= 5).
Atom no. 2184, " OD2" at (1.098, 35.729, 13.121),  was assigned atom type "OA" (rec_index= 5, atom_type= 5).
Atom no. 2185, " HN " at (2.405, 38.846, 12.463),  was assigned atom type "HD" (rec_index= 2, atom_type= 2).
Atom no. 2186, " N  " at (-0.889, 40.910, 11.537),  was assigned atom type "N" (rec_index= 3, atom_type= 3).
Atom no. 2187, " CA " at (-1.527, 42.079, 12.097),  was assigned atom type "C" (rec_index= 1, atom_type= 1).
Atom no. 2188, " C  " at (-2.935, 41.712, 12.484),  was assigned atom type "C" (rec_index= 1, atom_type= 1).
Atom no. 2189, " O  " at (-3.797, 41.466, 11.641),  was assigned atom type "OA" (rec_index= 5, atom_type= 5).
Atom no. 2190, " CB " at (-1.539, 43.260, 11.111),  was assigned atom type "C" (rec_index= 1, atom_type= 1).
Atom no. 2191, " HN " at (-1.175, 40.669, 10.610),  was assigned atom type "HD" (rec_index= 2, atom_type= 2).
Atom no. 2192, " N  " at (-3.223, 41.670, 13.793),  was assigned atom type "N" (rec_index= 3, atom_type= 3).
Atom no. 2193, " CA " at (-4.589, 41.481, 14.239),  was assigned atom type "C" (rec_index= 1, atom_type= 1).
Atom no. 2194, " C  " at (-5.261, 42.831, 14.331),  was assigned atom type "C" (rec_index= 1, atom_type= 1).
Atom no. 2195, " O  " at (-4.725, 43.806, 14.862),  was assigned atom type "OA" (rec_index= 5, atom_type= 5).
Atom no. 2196, " CB " at (-4.740, 40.653, 15.541),  was assigned atom type "C" (rec_index= 1, atom_type= 1).
Atom no. 2197, " OG " at (-4.525, 41.428, 16.717),  was assigned atom type "OA" (rec_index= 5, atom_type= 5).
Atom no. 2198, " HN " at (-2.560, 41.760, 14.535),  was assigned atom type "HD" (rec_index= 2, atom_type= 2).
Atom no. 2199, " HG1" at (-4.852, 40.909, 17.464),  was assigned atom type "HD" (rec_index= 2, atom_type= 2).
Atom no. 2200, " N  " at (-6.450, 42.935, 13.736),  was assigned atom type "N" (rec_index= 3, atom_type= 3).
Atom no. 2201, " CA " at (-7.155, 44.189, 13.598),  was assigned atom type "C" (rec_index= 1, atom_type= 1).
Atom no. 2202, " C  " at (-8.587, 43.959, 14.000),  was assigned atom type "C" (rec_index= 1, atom_type= 1).
Atom no. 2203, " O  " at (-9.028, 42.847, 14.288),  was assigned atom type "OA" (rec_index= 5, atom_type= 5).
Atom no. 2204, " CB " at (-7.112, 44.832, 12.203),  was assigned atom type "C" (rec_index= 1, atom_type= 1).
Atom no. 2205, " CG2" at (-5.667, 44.971, 11.709),  was assigned atom type "C" (rec_index= 1, atom_type= 1).
Atom no. 2206, " OG1" at (-7.816, 44.085, 11.221),  was assigned atom type "OA" (rec_index= 5, atom_type= 5).
Atom no. 2207, " HN " at (-6.929, 42.150, 13.346),  was assigned atom type "HD" (rec_index= 2, atom_type= 2).
Atom no. 2208, " HG1" at (-7.710, 44.576, 10.399),  was assigned atom type "HD" (rec_index= 2, atom_type= 2).
Atom no. 2209, " N  " at (-9.361, 45.042, 14.073),  was assigned atom type "N" (rec_index= 3, atom_type= 3).
Atom no. 2210, " CA " at (-10.780, 44.967, 14.365),  was assigned atom type "C" (rec_index= 1, atom_type= 1).
Atom no. 2211, " C  " at (-11.547, 45.641, 13.247),  was assigned atom type "C" (rec_index= 1, atom_type= 1).
Atom no. 2212, " O  " at (-11.102, 46.629, 12.660),  was assigned atom type "OA" (rec_index= 5, atom_type= 5).
Atom no. 2213, " CB " at (-11.121, 45.523, 15.743),  was assigned atom type "C" (rec_index= 1, atom_type= 1).
Atom no. 2214, " CG2" at (-10.601, 46.953, 15.912),  was assigned atom type "C" (rec_index= 1, atom_type= 1).
Atom no. 2215, " OG1" at (-12.518, 45.513, 15.991),  was assigned atom type "OA" (rec_index= 5, atom_type= 5).
Atom no. 2216, " HN " at (-9.019, 45.971, 13.934),  was assigned atom type "HD" (rec_index= 2, atom_type= 2).
Atom no. 2217, " HG1" at (-12.625, 45.890, 16.871),  was assigned atom type "HD" (rec_index= 2, atom_type= 2).
Atom no. 2218, " N  " at (-12.720, 45.085, 12.880),  was assigned atom type "N" (rec_index= 3, atom_type= 3).
Atom no. 2219, " CA " at (-13.563, 45.635, 11.821),  was assigned atom type "C" (rec_index= 1, atom_type= 1).
Atom no. 2220, " C  " at (-14.314, 46.868, 12.318),  was assigned atom type "C" (rec_index= 1, atom_type= 1).
Atom no. 2221, " O  " at (-14.284, 47.121, 13.524),  was assigned atom type "OA" (rec_index= 5, atom_type= 5).
Atom no. 2222, " CB " at (-14.555, 44.617, 11.264),  was assigned atom type "C" (rec_index= 1, atom_type= 1).
Atom no. 2223, " CG2" at (-13.809, 43.411, 10.686),  was assigned atom type "C" (rec_index= 1, atom_type= 1).
Atom no. 2224, " OG1" at (-15.419, 44.133, 12.268),  was assigned atom type "OA" (rec_index= 5, atom_type= 5).
Atom no. 2225, " HN " at (-13.086, 44.261, 13.309),  was assigned atom type "HD" (rec_index= 2, atom_type= 2).
Atom no. 2226, " HG1" at (-15.992, 43.496, 11.828),  was assigned atom type "HD" (rec_index= 2, atom_type= 2).
Atom no. 2227, " N  " at (-14.998, 47.696, 11.524),  was assigned atom type "N" (rec_index= 3, atom_type= 3).
Atom no. 2228, " CA " at (-15.736, 48.834, 12.084),  was assigned atom type "C" (rec_index= 1, atom_type= 1).
Atom no. 2229, " C  " at (-16.991, 48.415, 12.850),  was assigned atom type "C" (rec_index= 1, atom_type= 1).
Atom no. 2230, " O  " at (-18.089, 48.440, 12.304),  was assigned atom type "OA" (rec_index= 5, atom_type= 5).
Atom no. 2231, " CB " at (-16.074, 49.688, 10.847),  was assigned atom type "C" (rec_index= 1, atom_type= 1).
Atom no. 2232, " CG " at (-16.052, 48.702, 9.676),  was assigned atom type "C" (rec_index= 1, atom_type= 1).
Atom no. 2233, " CD " at (-14.902, 47.778, 10.060),  was assigned atom type "C" (rec_index= 1, atom_type= 1).
Atom no. 2234, " N  " at (-16.827, 48.030, 14.131),  was assigned atom type "N" (rec_index= 3, atom_type= 3).
Atom no. 2235, " CA " at (-17.871, 47.591, 15.050),  was assigned atom type "C" (rec_index= 1, atom_type= 1).
Atom no. 2236, " C  " at (-18.588, 46.337, 14.594),  was assigned atom type "C" (rec_index= 1, atom_type= 1).
Atom no. 2237, " O  " at (-19.797, 46.194, 14.757),  was assigned atom type "OA" (rec_index= 5, atom_type= 5).
Atom no. 2238, " CB " at (-18.909, 48.683, 15.413),  was assigned atom type "C" (rec_index= 1, atom_type= 1).
Atom no. 2239, " OG " at (-18.272, 49.775, 16.077),  was assigned atom type "OA" (rec_index= 5, atom_type= 5).
Atom no. 2240, " HN " at (-15.909, 48.032, 14.527),  was assigned atom type "HD" (rec_index= 2, atom_type= 2).
Atom no. 2241, " HG1" at (-18.900, 50.509, 16.079),  was assigned atom type "HD" (rec_index= 2, atom_type= 2).
Atom no. 2242, " N  " at (-17.825, 45.378, 14.036),  was assigned atom type "N" (rec_index= 3, atom_type= 3).
Atom no. 2243, " CA " at (-18.333, 44.068, 13.662),  was assigned atom type "C" (rec_index= 1, atom_type= 1).
Atom no. 2244, " C  " at (-17.803, 42.998, 14.560),  was assigned atom type "C" (rec_index= 1, atom_type= 1).
Atom no. 2245, " O  " at (-18.526, 42.479, 15.389),  was assigned atom type "OA" (rec_index= 5, atom_type= 5).
Atom no. 2246, " HN " at (-16.856, 45.535, 13.851),  was assigned atom type "HD" (rec_index= 2, atom_type= 2).
Atom no. 2247, " N  " at (-16.524, 42.638, 14.364),  was assigned atom type "N" (rec_index= 3, atom_type= 3).
Atom no. 2248, " CA " at (-15.864, 41.502, 14.967),  was assigned atom type "C" (rec_index= 1, atom_type= 1).
Atom no. 2249, " C  " at (-14.366, 41.724, 14.823),  was assigned atom type "C" (rec_index= 1, atom_type= 1).
Atom no. 2250, " O  " at (-13.892, 42.723, 14.286),  was assigned atom type "OA" (rec_index= 5, atom_type= 5).
Atom no. 2251, " CB " at (-16.230, 40.153, 14.283),  was assigned atom type "C" (rec_index= 1, atom_type= 1).
Atom no. 2252, " CG " at (-17.596, 39.537, 14.682),  was assigned atom type "C" (rec_index= 1, atom_type= 1).
Atom no. 2253, " CD " at (-17.707, 39.183, 16.164),  was assigned atom type "C" (rec_index= 1, atom_type= 1).
Atom no. 2254, " OE1" at (-16.644, 38.940, 16.795),  was assigned atom type "OA" (rec_index= 5, atom_type= 5).
Atom no. 2255, " OE2" at (-18.859, 39.109, 16.659),  was assigned atom type "OA" (rec_index= 5, atom_type= 5).
Atom no. 2256, " HN " at (-15.940, 43.171, 13.758),  was assigned atom type "HD" (rec_index= 2, atom_type= 2).
Atom no. 2257, " N  " at (-13.549, 40.785, 15.315),  was assigned atom type "N" (rec_index= 3, atom_type= 3).
Atom no. 2258, " CA " at (-12.123, 40.787, 15.058),  was assigned atom type "C" (rec_index= 1, atom_type= 1).
Atom no. 2259, " C  " at (-11.730, 40.285, 13.659),  was assigned atom type "C" (rec_index= 1, atom_type= 1).
Atom no. 2260, " O  " at (-12.372, 39.407, 13.085),  was assigned atom type "OA" (rec_index= 5, atom_type= 5).
Atom no. 2261, " CB " at (-11.427, 39.936, 16.129),  was assigned atom type "C" (rec_index= 1, atom_type= 1).
Atom no. 2262, " HN " at (-13.881, 40.035, 15.886),  was assigned atom type "HD" (rec_index= 2, atom_type= 2).
Atom no. 2263, " N  " at (-10.634, 40.823, 13.076),  was assigned atom type "N" (rec_index= 3, atom_type= 3).
Atom no. 2264, " CA " at (-10.111, 40.377, 11.792),  was assigned atom type "C" (rec_index= 1, atom_type= 1).
Atom no. 2265, " C  " at (-8.608, 40.142, 11.871),  was assigned atom type "C" (rec_index= 1, atom_type= 1).
Atom no. 2266, " O  " at (-7.820, 41.018, 12.215),  was assigned atom type "OA" (rec_index= 5, atom_type= 5).
Atom no. 2267, " CB " at (-10.433, 41.410, 10.678),  was assigned atom type "C" (rec_index= 1, atom_type= 1).
Atom no. 2268, " CG " at (-10.066, 41.015, 9.226),  was assigned atom type "C" (rec_index= 1, atom_type= 1).
Atom no. 2269, " CD1" at (-10.747, 39.729, 8.752),  was assigned atom type "C" (rec_index= 1, atom_type= 1).
Atom no. 2270, " CD2" at (-10.427, 42.148, 8.251),  was assigned atom type "C" (rec_index= 1, atom_type= 1).
Atom no. 2271, " HN " at (-10.114, 41.564, 13.496),  was assigned atom type "HD" (rec_index= 2, atom_type= 2).
Atom no. 2272, " N  " at (-8.142, 38.921, 11.556),  was assigned atom type "N" (rec_index= 3, atom_type= 3).
Atom no. 2273, " CA " at (-6.720, 38.633, 11.527),  was assigned atom type "C" (rec_index= 1, atom_type= 1).
Atom no. 2274, " C  " at (-6.172, 38.733, 10.112),  was assigned atom type "C" (rec_index= 1, atom_type= 1).
Atom no. 2275, " O  " at (-6.753, 38.193, 9.172),  was assigned atom type "OA" (rec_index= 5, atom_type= 5).
Atom no. 2276, " CB " at (-6.434, 37.239, 12.116),  was assigned atom type "C" (rec_index= 1, atom_type= 1).
Atom no. 2277, " HN " at (-8.740, 38.153, 11.329),  was assigned atom type "HD" (rec_index= 2, atom_type= 2).
Atom no. 2278, " N  " at (-5.041, 39.446, 9.940),  was assigned atom type "N" (rec_index= 3, atom_type= 3).
Atom no. 2279, " CA " at (-4.416, 39.673, 8.652),  was assigned atom type "C" (rec_index= 1, atom_type= 1).
Atom no. 2280, " C  " at (-2.972, 39.212, 8.670),  was assigned atom type "C" (rec_index= 1, atom_type= 1).
Atom no. 2281, " O  " at (-2.307, 39.189, 9.702),  was assigned atom type "OA" (rec_index= 5, atom_type= 5).
Atom no. 2282, " CB " at (-4.320, 41.182, 8.273),  was assigned atom type "C" (rec_index= 1, atom_type= 1).
Atom no. 2283, " CG " at (-5.587, 41.916, 7.791),  was assigned atom type "C" (rec_index= 1, atom_type= 1).
Atom no. 2284, " CD1" at (-6.252, 41.213, 6.603),  was assigned atom type "C" (rec_index= 1, atom_type= 1).
Atom no. 2285, " CD2" at (-6.575, 42.183, 8.925),  was assigned atom type "C" (rec_index= 1, atom_type= 1).
Atom no. 2286, " HN " at (-4.562, 39.866, 10.708),  was assigned atom type "HD" (rec_index= 2, atom_type= 2).
Atom no. 2287, " N  " at (-2.442, 38.901, 7.478),  was assigned atom type "N" (rec_index= 3, atom_type= 3).
Atom no. 2288, " CA " at (-1.059, 38.537, 7.252),  was assigned atom type "C" (rec_index= 1, atom_type= 1).
Atom no. 2289, " C  " at (-0.482, 39.478, 6.209),  was assigned atom type "C" (rec_index= 1, atom_type= 1).
Atom no. 2290, " O  " at (-1.070, 39.667, 5.145),  was assigned atom type "OA" (rec_index= 5, atom_type= 5).
Atom no. 2291, " CB " at (-1.025, 37.077, 6.731),  was assigned atom type "C" (rec_index= 1, atom_type= 1).
Atom no. 2292, " CG " at (0.274, 36.598, 6.039),  was assigned atom type "C" (rec_index= 1, atom_type= 1).
Atom no. 2293, " CD " at (1.437, 36.475, 7.015),  was assigned atom type "C" (rec_index= 1, atom_type= 1).
Atom no. 2294, " NE2" at (2.355, 37.464, 7.005),  was assigned atom type "N" (rec_index= 3, atom_type= 3).
Atom no. 2295, " OE1" at (1.539, 35.504, 7.753),  was assigned atom type "OA" (rec_index= 5, atom_type= 5).
Atom no. 2296, " HN " at (-3.008, 38.907, 6.656),  was assigned atom type "HD" (rec_index= 2, atom_type= 2).
Atom no. 2297, "1HE2" at (3.116, 37.378, 7.641),  was assigned atom type "HD" (rec_index= 2, atom_type= 2).
Atom no. 2298, "2HE2" at (2.241, 38.237, 6.392),  was assigned atom type "HD" (rec_index= 2, atom_type= 2).
Atom no. 2299, " N  " at (0.681, 40.127, 6.460),  was assigned atom type "N" (rec_index= 3, atom_type= 3).
Atom no. 2300, " CA " at (1.357, 40.906, 5.418),  was assigned atom type "C" (rec_index= 1, atom_type= 1).
Atom no. 2301, " C  " at (1.802, 40.052, 4.233),  was assigned atom type "C" (rec_index= 1, atom_type= 1).
Atom no. 2302, " O  " at (2.274, 38.932, 4.402),  was assigned atom type "OA" (rec_index= 5, atom_type= 5).
Atom no. 2303, " CB " at (2.538, 41.738, 5.907),  was assigned atom type "C" (rec_index= 1, atom_type= 1).
Atom no. 2304, " CG1" at (2.051, 42.872, 6.825),  was assigned atom type "C" (rec_index= 1, atom_type= 1).
Atom no. 2305, " CG2" at (3.552, 40.849, 6.638),  was assigned atom type "C" (rec_index= 1, atom_type= 1).
Atom no. 2306, " HN " at (1.148, 40.124, 7.341),  was assigned atom type "HD" (rec_index= 2, atom_type= 2).
Atom no. 2307, " N  " at (1.649, 40.556, 2.989),  was assigned atom type "N" (rec_index= 3, atom_type= 3).
Atom no. 2308, " CA " at (1.979, 39.776, 1.790),  was assigned atom type "C" (rec_index= 1, atom_type= 1).
Atom no. 2309, " C  " at (2.878, 40.541, 0.869),  was assigned atom type "C" (rec_index= 1, atom_type= 1).
Atom no. 2310, " O  " at (3.699, 39.952, 0.170),  was assigned atom type "OA" (rec_index= 5, atom_type= 5).
Atom no. 2311, " CB " at (0.802, 39.259, 0.969),  was assigned atom type "C" (rec_index= 1, atom_type= 1).
Atom no. 2312, " CG2" at (-0.094, 38.450, 1.914),  was assigned atom type "C" (rec_index= 1, atom_type= 1).
Atom no. 2313, " OG1" at (0.039, 40.297, 0.346),  was assigned atom type "OA" (rec_index= 5, atom_type= 5).
Atom no. 2314, " HN " at (1.307, 41.476, 2.799),  was assigned atom type "HD" (rec_index= 2, atom_type= 2).
Atom no. 2315, " HG1" at (-0.670, 39.846, -0.125),  was assigned atom type "HD" (rec_index= 2, atom_type= 2).
Atom no. 2316, " N  " at (2.794, 41.884, 0.858),  was assigned atom type "N" (rec_index= 3, atom_type= 3).
Atom no. 2317, " CA " at (3.641, 42.669, -0.017),  was assigned atom type "C" (rec_index= 1, atom_type= 1).
Atom no. 2318, " C  " at (4.037, 43.968, 0.651),  was assigned atom type "C" (rec_index= 1, atom_type= 1).
Atom no. 2319, " O  " at (3.282, 44.538, 1.433),  was assigned atom type "OA" (rec_index= 5, atom_type= 5).
Atom no. 2320, " CB " at (3.004, 43.020, -1.390),  was assigned atom type "C" (rec_index= 1, atom_type= 1).
Atom no. 2321, " CG " at (2.560, 41.858, -2.221),  was assigned atom type "A" (rec_index= 0, atom_type= 0).
Atom no. 2322, " CD2" at (3.163, 41.319, -3.304),  was assigned atom type "A" (rec_index= 0, atom_type= 0).
Atom no. 2323, " ND1" at (1.377, 41.191, -1.963),  was assigned atom type "NA" (rec_index= 4, atom_type= 4).
Atom no. 2324, " CE1" at (1.303, 40.248, -2.880),  was assigned atom type "A" (rec_index= 0, atom_type= 0).
Atom no. 2325, " NE2" at (2.356, 40.286, -3.721),  was assigned atom type "N" (rec_index= 3, atom_type= 3).
Atom no. 2326, " HN " at (2.173, 42.424, 1.424),  was assigned atom type "HD" (rec_index= 2, atom_type= 2).
Atom no. 2327, " HE2" at (2.539, 39.674, -4.491),  was assigned atom type "HD" (rec_index= 2, atom_type= 2).
Atom no. 2328, " N  " at (5.247, 44.460, 0.339),  was assigned atom type "N" (rec_index= 3, atom_type= 3).
Atom no. 2329, " CA " at (5.740, 45.759, 0.749),  was assigned atom type "C" (rec_index= 1, atom_type= 1).
Atom no. 2330, " C  " at (6.232, 46.469, -0.498),  was assigned atom type "C" (rec_index= 1, atom_type= 1).
Atom no. 2331, " O  " at (6.993, 45.901, -1.276),  was assigned atom type "OA" (rec_index= 5, atom_type= 5).
Atom no. 2332, " CB " at (6.883, 45.620, 1.785),  was assigned atom type "C" (rec_index= 1, atom_type= 1).
Atom no. 2333, " CG " at (7.442, 46.967, 2.307),  was assigned atom type "C" (rec_index= 1, atom_type= 1).
Atom no. 2334, " CD " at (8.473, 46.788, 3.424),  was assigned atom type "C" (rec_index= 1, atom_type= 1).
Atom no. 2335, " NE2" at (8.761, 47.898, 4.142),  was assigned atom type "N" (rec_index= 3, atom_type= 3).
Atom no. 2336, " OE1" at (9.016, 45.715, 3.679),  was assigned atom type "OA" (rec_index= 5, atom_type= 5).
Atom no. 2337, " HN " at (5.890, 43.930, -0.213),  was assigned atom type "HD" (rec_index= 2, atom_type= 2).
Atom no. 2338, "1HE2" at (9.433, 47.801, 4.870),  was assigned atom type "HD" (rec_index= 2, atom_type= 2).
Atom no. 2339, "2HE2" at (8.295, 48.752, 3.941),  was assigned atom type "HD" (rec_index= 2, atom_type= 2).
Atom no. 2340, " N  " at (5.747, 47.702, -0.762),  was assigned atom type "N" (rec_index= 3, atom_type= 3).
Atom no. 2341, " CA " at (6.079, 48.504, -1.939),  was assigned atom type "C" (rec_index= 1, atom_type= 1).
Atom no. 2342, " C  " at (5.819, 47.792, -3.272),  was assigned atom type "C" (rec_index= 1, atom_type= 1).
Atom no. 2343, " O  " at (6.643, 47.843, -4.185),  was assigned atom type "OA" (rec_index= 5, atom_type= 5).
Atom no. 2344, " CB " at (7.545, 49.015, -1.915),  was assigned atom type "C" (rec_index= 1, atom_type= 1).
Atom no. 2345, " CG " at (7.863, 49.833, -0.670),  was assigned atom type "C" (rec_index= 1, atom_type= 1).
Atom no. 2346, " ND2" at (7.303, 51.061, -0.589),  was assigned atom type "N" (rec_index= 3, atom_type= 3).
Atom no. 2347, " OD1" at (8.627, 49.409, 0.197),  was assigned atom type "OA" (rec_index= 5, atom_type= 5).
Atom no. 2348, " HN " at (5.107, 48.139, -0.130),  was assigned atom type "HD" (rec_index= 2, atom_type= 2).
Atom no. 2349, "1HD2" at (7.514, 51.608, 0.216),  was assigned atom type "HD" (rec_index= 2, atom_type= 2).
Atom no. 2350, "2HD2" at (6.730, 51.397, -1.330),  was assigned atom type "HD" (rec_index= 2, atom_type= 2).
Atom no. 2351, " N  " at (4.663, 47.101, -3.369),  was assigned atom type "N" (rec_index= 3, atom_type= 3).
Atom no. 2352, " CA " at (4.224, 46.270, -4.483),  was assigned atom type "C" (rec_index= 1, atom_type= 1).
Atom no. 2353, " C  " at (5.215, 45.159, -4.857),  was assigned atom type "C" (rec_index= 1, atom_type= 1).
Atom no. 2354, " O  " at (5.445, 44.804, -6.011),  was assigned atom type "OA" (rec_index= 5, atom_type= 5).
Atom no. 2355, " CB " at (3.771, 47.129, -5.691),  was assigned atom type "C" (rec_index= 1, atom_type= 1).
Atom no. 2356, " CG " at (2.557, 46.542, -6.397),  was assigned atom type "C" (rec_index= 1, atom_type= 1).
Atom no. 2357, " OD1" at (2.019, 45.498, -5.938),  was assigned atom type "OA" (rec_index= 5, atom_type= 5).
Atom no. 2358, " OD2" at (2.111, 47.181, -7.381),  was assigned atom type "OA" (rec_index= 5, atom_type= 5).
Atom no. 2359, " HN " at (4.003, 47.129, -2.622),  was assigned atom type "HD" (rec_index= 2, atom_type= 2).
Atom no. 2360, " N  " at (5.844, 44.564, -3.829),  was assigned atom type "N" (rec_index= 3, atom_type= 3).
Atom no. 2361, " CA " at (6.811, 43.503, -3.986),  was assigned atom type "C" (rec_index= 1, atom_type= 1).
Atom no. 2362, " C  " at (6.619, 42.507, -2.857),  was assigned atom type "C" (rec_index= 1, atom_type= 1).
Atom no. 2363, " O  " at (6.289, 42.940, -1.752),  was assigned atom type "OA" (rec_index= 5, atom_type= 5).
Atom no. 2364, " CB " at (8.265, 44.038, -3.909),  was assigned atom type "C" (rec_index= 1, atom_type= 1).
Atom no. 2365, " CG " at (8.615, 44.954, -5.087),  was assigned atom type "C" (rec_index= 1, atom_type= 1).
Atom no. 2366, " CD " at (10.065, 45.442, -5.069),  was assigned atom type "C" (rec_index= 1, atom_type= 1).
Atom no. 2367, " CE " at (10.347, 46.366, -6.254),  was assigned atom type "C" (rec_index= 1, atom_type= 1).
Atom no. 2368, " NZ " at (11.755, 46.809, -6.208),  was assigned atom type "N" (rec_index= 3, atom_type= 3).
Atom no. 2369, " HN " at (5.665, 44.838, -2.885),  was assigned atom type "HD" (rec_index= 2, atom_type= 2).
Atom no. 2370, " HZ1" at (11.956, 47.437, -7.012),  was assigned atom type "HD" (rec_index= 2, atom_type= 2).
Atom no. 2371, " HZ2" at (11.930, 47.319, -5.319),  was assigned atom type "HD" (rec_index= 2, atom_type= 2).
Atom no. 2372, " HZ3" at (12.380, 45.980, -6.254),  was assigned atom type "HD" (rec_index= 2, atom_type= 2).
Atom no. 2373, " N  " at (6.759, 41.191, -3.042),  was assigned atom type "N" (rec_index= 3, atom_type= 3).
Atom no. 2374, " CA " at (6.561, 40.195, -1.993),  was assigned atom type "C" (rec_index= 1, atom_type= 1).
Atom no. 2375, " C  " at (7.360, 40.443, -0.730),  was assigned atom type "C" (rec_index= 1, atom_type= 1).
Atom no. 2376, " O  " at (8.577, 40.608, -0.781),  was assigned atom type "OA" (rec_index= 5, atom_type= 5).
Atom no. 2377, " CB " at (6.917, 38.849, -2.652),  was assigned atom type "C" (rec_index= 1, atom_type= 1).
Atom no. 2378, " CG " at (7.738, 39.223, -3.891),  was assigned atom type "C" (rec_index= 1, atom_type= 1).
Atom no. 2379, " CD " at (7.138, 40.562, -4.309),  was assigned atom type "C" (rec_index= 1, atom_type= 1).
Atom no. 2380, " N  " at (6.678, 40.479, 0.426),  was assigned atom type "N" (rec_index= 3, atom_type= 3).
Atom no. 2381, " CA " at (7.311, 40.794, 1.688),  was assigned atom type "C" (rec_index= 1, atom_type= 1).
Atom no. 2382, " C  " at (7.935, 39.552, 2.308),  was assigned atom type "C" (rec_index= 1, atom_type= 1).
Atom no. 2383, " O  " at (7.253, 38.606, 2.692),  was assigned atom type "OA" (rec_index= 5, atom_type= 5).
Atom no. 2384, " CB " at (6.277, 41.452, 2.642),  was assigned atom type "C" (rec_index= 1, atom_type= 1).
Atom no. 2385, " CG " at (6.835, 41.749, 4.006),  was assigned atom type "A" (rec_index= 0, atom_type= 0).
Atom no. 2386, " CD1" at (7.677, 42.847, 4.228),  was assigned atom type "A" (rec_index= 0, atom_type= 0).
Atom no. 2387, " CD2" at (6.538, 40.896, 5.076),  was assigned atom type "A" (rec_index= 0, atom_type= 0).
Atom no. 2388, " CE1" at (8.178, 43.117, 5.508),  was assigned atom type "A" (rec_index= 0, atom_type= 0).
Atom no. 2389, " CE2" at (7.035, 41.160, 6.356),  was assigned atom type "A" (rec_index= 0, atom_type= 0).
Atom no. 2390, " CZ " at (7.837, 42.285, 6.579),  was assigned atom type "A" (rec_index= 0, atom_type= 0).
Atom no. 2391, " HN " at (5.699, 40.292, 0.490),  was assigned atom type "HD" (rec_index= 2, atom_type= 2).
Atom no. 2392, " N  " at (9.272, 39.553, 2.438),  was assigned atom type "N" (rec_index= 3, atom_type= 3).
Atom no. 2393, " CA " at (9.987, 38.424, 2.999),  was assigned atom type "C" (rec_index= 1, atom_type= 1).
Atom no. 2394, " C  " at (11.323, 38.856, 3.616),  was assigned atom type "C" (rec_index= 1, atom_type= 1).
Atom no. 2395, " O  " at (12.384, 38.622, 3.030),  was assigned atom type "OA" (rec_index= 5, atom_type= 5).
Atom no. 2396, " CB " at (10.211, 37.326, 1.926),  was assigned atom type "C" (rec_index= 1, atom_type= 1).
Atom no. 2397, " CG " at (10.820, 36.019, 2.478),  was assigned atom type "C" (rec_index= 1, atom_type= 1).
Atom no. 2398, " CD " at (11.271, 35.061, 1.372),  was assigned atom type "C" (rec_index= 1, atom_type= 1).
Atom no. 2399, " NE " at (12.667, 34.610, 1.697),  was assigned atom type "N" (rec_index= 3, atom_type= 3).
Atom no. 2400, " CZ " at (13.021, 33.389, 2.122),  was assigned atom type "C" (rec_index= 1, atom_type= 1).
Atom no. 2401, " NH1" at (14.312, 33.121, 2.308),  was assigned atom type "N" (rec_index= 3, atom_type= 3).
Atom no. 2402, " NH2" at (12.121, 32.446, 2.376),  was assigned atom type "N" (rec_index= 3, atom_type= 3).
Atom no. 2403, " HN " at (9.821, 40.334, 2.152),  was assigned atom type "HD" (rec_index= 2, atom_type= 2).
Atom no. 2404, " HE " at (13.357, 35.333, 1.566),  was assigned atom type "HD" (rec_index= 2, atom_type= 2).
Atom no. 2405, " HH " at (14.603, 32.220, 2.597),  was assigned atom type "HD" (rec_index= 2, atom_type= 2).
Atom no. 2406, " HH " at (14.960, 33.826, 2.012),  was assigned atom type "HD" (rec_index= 2, atom_type= 2).
Atom no. 2407, " HH " at (12.407, 31.584, 2.770),  was assigned atom type "HD" (rec_index= 2, atom_type= 2).
Atom no. 2408, " HH " at (11.168, 32.718, 2.356),  was assigned atom type "HD" (rec_index= 2, atom_type= 2).
Atom no. 2409, " N  " at (11.336, 39.506, 4.775),  was assigned atom type "N" (rec_index= 3, atom_type= 3).
Atom no. 2410, " CA " at (12.559, 39.806, 5.514),  was assigned atom type "C" (rec_index= 1, atom_type= 1).
Atom no. 2411, " C  " at (13.276, 38.570, 6.024),  was assigned atom type "C" (rec_index= 1, atom_type= 1).
Atom no. 2412, " O  " at (12.672, 37.504, 6.151),  was assigned atom type "OA" (rec_index= 5, atom_type= 5).
Atom no. 2413, " CB " at (12.082, 40.671, 6.689),  was assigned atom type "C" (rec_index= 1, atom_type= 1).
Atom no. 2414, " CG " at (10.626, 40.259, 6.894),  was assigned atom type "C" (rec_index= 1, atom_type= 1).
Atom no. 2415, " CD " at (10.140, 39.939, 5.491),  was assigned atom type "C" (rec_index= 1, atom_type= 1).
Atom no. 2416, " N  " at (14.581, 38.705, 6.320),  was assigned atom type "N" (rec_index= 3, atom_type= 3).
Atom no. 2417, " CA " at (15.431, 37.581, 6.699),  was assigned atom type "C" (rec_index= 1, atom_type= 1).
Atom no. 2418, " C  " at (16.008, 37.694, 8.099),  was assigned atom type "C" (rec_index= 1, atom_type= 1).
Atom no. 2419, " O  " at (16.771, 36.834, 8.520),  was assigned atom type "OA" (rec_index= 5, atom_type= 5).
Atom no. 2420, " CB " at (16.601, 37.422, 5.734),  was assigned atom type "C" (rec_index= 1, atom_type= 1).
Atom no. 2421, " CG1" at (16.069, 37.030, 4.342),  was assigned atom type "C" (rec_index= 1, atom_type= 1).
Atom no. 2422, " CG2" at (17.431, 38.720, 5.669),  was assigned atom type "C" (rec_index= 1, atom_type= 1).
Atom no. 2423, " HN " at (15.048, 39.585, 6.298),  was assigned atom type "HD" (rec_index= 2, atom_type= 2).
Atom no. 2424, " N  " at (15.668, 38.750, 8.864),  was assigned atom type "N" (rec_index= 3, atom_type= 3).
Atom no. 2425, " CA " at (16.205, 38.935, 10.201),  was assigned atom type "C" (rec_index= 1, atom_type= 1).
Atom no. 2426, " C  " at (15.363, 39.894, 11.038),  was assigned atom type "C" (rec_index= 1, atom_type= 1).
Atom no. 2427, " O  " at (14.468, 40.575, 10.542),  was assigned atom type "OA" (rec_index= 5, atom_type= 5).
Atom no. 2428, " CB " at (17.713, 39.359, 10.205),  was assigned atom type "C" (rec_index= 1, atom_type= 1).
Atom no. 2429, " CG " at (17.963, 40.823, 9.828),  was assigned atom type "C" (rec_index= 1, atom_type= 1).
Atom no. 2430, " ND2" at (19.068, 41.391, 10.367),  was assigned atom type "N" (rec_index= 3, atom_type= 3).
Atom no. 2431, " OD1" at (17.186, 41.478, 9.137),  was assigned atom type "OA" (rec_index= 5, atom_type= 5).
Atom no. 2432, " HN " at (15.036, 39.464, 8.569),  was assigned atom type "HD" (rec_index= 2, atom_type= 2).
Atom no. 2433, "1HD2" at (19.247, 42.346, 10.146),  was assigned atom type "HD" (rec_index= 2, atom_type= 2).
Atom no. 2434, "2HD2" at (19.648, 40.866, 10.981),  was assigned atom type "HD" (rec_index= 2, atom_type= 2).
Atom no. 2435, " N  " at (15.691, 40.009, 12.344),  was assigned atom type "N" (rec_index= 3, atom_type= 3).
Atom no. 2436, " CA " at (15.065, 40.935, 13.280),  was assigned atom type "C" (rec_index= 1, atom_type= 1).
Atom no. 2437, " C  " at (15.101, 42.412, 12.864),  was assigned atom type "C" (rec_index= 1, atom_type= 1).
Atom no. 2438, " O  " at (14.150, 43.155, 13.087),  was assigned atom type "OA" (rec_index= 5, atom_type= 5).
Atom no. 2439, " CB " at (15.729, 40.790, 14.683),  was assigned atom type "C" (rec_index= 1, atom_type= 1).
Atom no. 2440, " CG " at (15.028, 39.788, 15.616),  was assigned atom type "C" (rec_index= 1, atom_type= 1).
Atom no. 2441, " CD " at (13.670, 40.323, 16.109),  was assigned atom type "C" (rec_index= 1, atom_type= 1).
Atom no. 2442, " CE " at (13.087, 39.528, 17.277),  was assigned atom type "C" (rec_index= 1, atom_type= 1).
Atom no. 2443, " NZ " at (11.751, 40.057, 17.627),  was assigned atom type "N" (rec_index= 3, atom_type= 3).
Atom no. 2444, " HN " at (16.409, 39.435, 12.732),  was assigned atom type "HD" (rec_index= 2, atom_type= 2).
Atom no. 2445, " HZ1" at (11.350, 39.517, 18.421),  was assigned atom type "HD" (rec_index= 2, atom_type= 2).
Atom no. 2446, " HZ2" at (11.834, 41.058, 17.897),  was assigned atom type "HD" (rec_index= 2, atom_type= 2).
Atom no. 2447, " HZ3" at (11.121, 39.976, 16.804),  was assigned atom type "HD" (rec_index= 2, atom_type= 2).
Atom no. 2448, " N  " at (16.209, 42.890, 12.267),  was assigned atom type "N" (rec_index= 3, atom_type= 3).
Atom no. 2449, " CA " at (16.359, 44.285, 11.875),  was assigned atom type "C" (rec_index= 1, atom_type= 1).
Atom no. 2450, " C  " at (15.405, 44.715, 10.772),  was assigned atom type "C" (rec_index= 1, atom_type= 1).
Atom no. 2451, " O  " at (14.671, 45.696, 10.890),  was assigned atom type "OA" (rec_index= 5, atom_type= 5).
Atom no. 2452, " CB " at (17.812, 44.484, 11.396),  was assigned atom type "C" (rec_index= 1, atom_type= 1).
Atom no. 2453, " CG " at (18.227, 45.923, 10.998),  was assigned atom type "C" (rec_index= 1, atom_type= 1).
Atom no. 2454, " CD " at (19.669, 45.957, 10.490),  was assigned atom type "C" (rec_index= 1, atom_type= 1).
Atom no. 2455, " OE1" at (20.295, 44.864, 10.400),  was assigned atom type "OA" (rec_index= 5, atom_type= 5).
Atom no. 2456, " OE2" at (20.138, 47.078, 10.179),  was assigned atom type "OA" (rec_index= 5, atom_type= 5).
Atom no. 2457, " HN " at (16.999, 42.322, 12.054),  was assigned atom type "HD" (rec_index= 2, atom_type= 2).
Atom no. 2458, " N  " at (15.334, 43.921, 9.683),  was assigned atom type "N" (rec_index= 3, atom_type= 3).
Atom no. 2459, " CA " at (14.438, 44.183, 8.574),  was assigned atom type "C" (rec_index= 1, atom_type= 1).
Atom no. 2460, " C  " at (12.973, 44.077, 8.959),  was assigned atom type "C" (rec_index= 1, atom_type= 1).
Atom no. 2461, " O  " at (12.138, 44.846, 8.482),  was assigned atom type "OA" (rec_index= 5, atom_type= 5).
Atom no. 2462, " CB " at (14.711, 43.246, 7.378),  was assigned atom type "C" (rec_index= 1, atom_type= 1).
Atom no. 2463, " CG " at (16.110, 43.417, 6.744),  was assigned atom type "C" (rec_index= 1, atom_type= 1).
Atom no. 2464, " CD " at (16.292, 42.409, 5.614),  was assigned atom type "C" (rec_index= 1, atom_type= 1).
Atom no. 2465, " NE2" at (17.532, 42.314, 5.088),  was assigned atom type "N" (rec_index= 3, atom_type= 3).
Atom no. 2466, " OE1" at (15.371, 41.698, 5.206),  was assigned atom type "OA" (rec_index= 5, atom_type= 5).
Atom no. 2467, " HN " at (15.896, 43.103, 9.575),  was assigned atom type "HD" (rec_index= 2, atom_type= 2).
Atom no. 2468, "1HE2" at (17.658, 41.661, 4.346),  was assigned atom type "HD" (rec_index= 2, atom_type= 2).
Atom no. 2469, "2HE2" at (18.269, 42.870, 5.456),  was assigned atom type "HD" (rec_index= 2, atom_type= 2).
Atom no. 2470, " N  " at (12.606, 43.130, 9.854),  was assigned atom type "N" (rec_index= 3, atom_type= 3).
Atom no. 2471, " CA " at (11.238, 43.062, 10.357),  was assigned atom type "C" (rec_index= 1, atom_type= 1).
Atom no. 2472, " C  " at (10.835, 44.287, 11.141),  was assigned atom type "C" (rec_index= 1, atom_type= 1).
Atom no. 2473, " O  " at (9.790, 44.862, 10.858),  was assigned atom type "OA" (rec_index= 5, atom_type= 5).
Atom no. 2474, " CB " at (10.912, 41.845, 11.220),  was assigned atom type "C" (rec_index= 1, atom_type= 1).
Atom no. 2475, " CG2" at (11.112, 40.566, 10.416),  was assigned atom type "C" (rec_index= 1, atom_type= 1).
Atom no. 2476, " OG1" at (11.743, 41.734, 12.361),  was assigned atom type "OA" (rec_index= 5, atom_type= 5).
Atom no. 2477, " HN " at (13.216, 42.431, 10.226),  was assigned atom type "HD" (rec_index= 2, atom_type= 2).
Atom no. 2478, " HG1" at (11.453, 40.934, 12.813),  was assigned atom type "HD" (rec_index= 2, atom_type= 2).
Atom no. 2479, " N  " at (11.662, 44.773, 12.090),  was assigned atom type "N" (rec_index= 3, atom_type= 3).
Atom no. 2480, " CA " at (11.343, 45.920, 12.922),  was assigned atom type "C" (rec_index= 1, atom_type= 1).
Atom no. 2481, " C  " at (11.143, 47.208, 12.138),  was assigned atom type "C" (rec_index= 1, atom_type= 1).
Atom no. 2482, " O  " at (10.270, 48.019, 12.451),  was assigned atom type "OA" (rec_index= 5, atom_type= 5).
Atom no. 2483, " CB " at (12.408, 46.110, 14.020),  was assigned atom type "C" (rec_index= 1, atom_type= 1).
Atom no. 2484, " CG " at (12.005, 47.106, 15.135),  was assigned atom type "C" (rec_index= 1, atom_type= 1).
Atom no. 2485, " CD " at (10.809, 46.610, 15.952),  was assigned atom type "C" (rec_index= 1, atom_type= 1).
Atom no. 2486, " NE2" at (10.095, 47.570, 16.582),  was assigned atom type "N" (rec_index= 3, atom_type= 3).
Atom no. 2487, " OE1" at (10.508, 45.419, 16.062),  was assigned atom type "OA" (rec_index= 5, atom_type= 5).
Atom no. 2488, " HN " at (12.554, 44.364, 12.275),  was assigned atom type "HD" (rec_index= 2, atom_type= 2).
Atom no. 2489, "1HE2" at (9.315, 47.270, 17.122),  was assigned atom type "HD" (rec_index= 2, atom_type= 2).
Atom no. 2490, "2HE2" at (10.350, 48.526, 16.477),  was assigned atom type "HD" (rec_index= 2, atom_type= 2).
Atom no. 2491, " N  " at (11.923, 47.385, 11.054),  was assigned atom type "N" (rec_index= 3, atom_type= 3).
Atom no. 2492, " CA " at (11.758, 48.462, 10.104),  was assigned atom type "C" (rec_index= 1, atom_type= 1).
Atom no. 2493, " C  " at (10.374, 48.492, 9.457),  was assigned atom type "C" (rec_index= 1, atom_type= 1).
Atom no. 2494, " O  " at (9.762, 49.544, 9.288),  was assigned atom type "OA" (rec_index= 5, atom_type= 5).
Atom no. 2495, " CB " at (12.846, 48.301, 9.028),  was assigned atom type "C" (rec_index= 1, atom_type= 1).
Atom no. 2496, " HN " at (12.673, 46.754, 10.861),  was assigned atom type "HD" (rec_index= 2, atom_type= 2).
Atom no. 2497, " N  " at (9.827, 47.316, 9.109),  was assigned atom type "N" (rec_index= 3, atom_type= 3).
Atom no. 2498, " CA " at (8.453, 47.175, 8.686),  was assigned atom type "C" (rec_index= 1, atom_type= 1).
Atom no. 2499, " C  " at (7.415, 47.281, 9.807),  was assigned atom type "C" (rec_index= 1, atom_type= 1).
Atom no. 2500, " O  " at (6.365, 47.891, 9.621),  was assigned atom type "OA" (rec_index= 5, atom_type= 5).
Atom no. 2501, " CB " at (8.316, 45.861, 7.901),  was assigned atom type "C" (rec_index= 1, atom_type= 1).
Atom no. 2502, " HN " at (10.359, 46.470, 9.126),  was assigned atom type "HD" (rec_index= 2, atom_type= 2).
Atom no. 2503, " N  " at (7.680, 46.716, 11.008),  was assigned atom type "N" (rec_index= 3, atom_type= 3).
Atom no. 2504, " CA " at (6.772, 46.714, 12.158),  was assigned atom type "C" (rec_index= 1, atom_type= 1).
Atom no. 2505, " C  " at (6.363, 48.116, 12.592),  was assigned atom type "C" (rec_index= 1, atom_type= 1).
Atom no. 2506, " O  " at (5.183, 48.420, 12.754),  was assigned atom type "OA" (rec_index= 5, atom_type= 5).
Atom no. 2507, " CB " at (7.420, 46.004, 13.360),  was assigned atom type "C" (rec_index= 1, atom_type= 1).
Atom no. 2508, " CG1" at (6.635, 46.182, 14.676),  was assigned atom type "C" (rec_index= 1, atom_type= 1).
Atom no. 2509, " CG2" at (7.534, 44.488, 13.100),  was assigned atom type "C" (rec_index= 1, atom_type= 1).
Atom no. 2510, " HN " at (8.549, 46.254, 11.167),  was assigned atom type "HD" (rec_index= 2, atom_type= 2).
Atom no. 2511, " N  " at (7.328, 49.042, 12.751),  was assigned atom type "N" (rec_index= 3, atom_type= 3).
Atom no. 2512, " CA " at (7.035, 50.416, 13.141),  was assigned atom type "C" (rec_index= 1, atom_type= 1).
Atom no. 2513, " C  " at (6.298, 51.213, 12.076),  was assigned atom type "C" (rec_index= 1, atom_type= 1).
Atom no. 2514, " O  " at (5.436, 52.036, 12.373),  was assigned atom type "OA" (rec_index= 5, atom_type= 5).
Atom no. 2515, " CB " at (8.311, 51.164, 13.604),  was assigned atom type "C" (rec_index= 1, atom_type= 1).
Atom no. 2516, " OG " at (9.270, 51.291, 12.553),  was assigned atom type "OA" (rec_index= 5, atom_type= 5).
Atom no. 2517, " HN " at (8.301, 48.854, 12.614),  was assigned atom type "HD" (rec_index= 2, atom_type= 2).
Atom no. 2518, " HG1" at (9.921, 51.944, 12.840),  was assigned atom type "HD" (rec_index= 2, atom_type= 2).
Atom no. 2519, " N  " at (6.624, 50.964, 10.796),  was assigned atom type "N" (rec_index= 3, atom_type= 3).
Atom no. 2520, " CA " at (5.979, 51.552, 9.641),  was assigned atom type "C" (rec_index= 1, atom_type= 1).
Atom no. 2521, " C  " at (4.518, 51.122, 9.516),  was assigned atom type "C" (rec_index= 1, atom_type= 1).
Atom no. 2522, " O  " at (3.632, 51.931, 9.261),  was assigned atom type "OA" (rec_index= 5, atom_type= 5).
Atom no. 2523, " CB " at (6.817, 51.165, 8.397),  was assigned atom type "C" (rec_index= 1, atom_type= 1).
Atom no. 2524, " CG " at (6.895, 52.202, 7.259),  was assigned atom type "C" (rec_index= 1, atom_type= 1).
Atom no. 2525, " CD1" at (7.983, 51.774, 6.261),  was assigned atom type "C" (rec_index= 1, atom_type= 1).
Atom no. 2526, " CD2" at (5.566, 52.401, 6.518),  was assigned atom type "C" (rec_index= 1, atom_type= 1).
Atom no. 2527, " HN " at (7.363, 50.329, 10.575),  was assigned atom type "HD" (rec_index= 2, atom_type= 2).
Atom no. 2528, " N  " at (4.228, 49.826, 9.759),  was assigned atom type "N" (rec_index= 3, atom_type= 3).
Atom no. 2529, " CA " at (2.877, 49.299, 9.865),  was assigned atom type "C" (rec_index= 1, atom_type= 1).
Atom no. 2530, " C  " at (2.065, 49.894, 11.011),  was assigned atom type "C" (rec_index= 1, atom_type= 1).
Atom no. 2531, " O  " at (0.905, 50.245, 10.824),  was assigned atom type "OA" (rec_index= 5, atom_type= 5).
Atom no. 2532, " CB " at (2.927, 47.765, 10.056),  was assigned atom type "C" (rec_index= 1, atom_type= 1).
Atom no. 2533, " CG " at (3.219, 46.954, 8.783),  was assigned atom type "C" (rec_index= 1, atom_type= 1).
Atom no. 2534, " CD1" at (3.621, 45.520, 9.149),  was assigned atom type "C" (rec_index= 1, atom_type= 1).
Atom no. 2535, " CD2" at (2.016, 46.928, 7.830),  was assigned atom type "C" (rec_index= 1, atom_type= 1).
Atom no. 2536, " HN " at (4.946, 49.144, 9.883),  was assigned atom type "HD" (rec_index= 2, atom_type= 2).
Atom no. 2537, " N  " at (2.658, 50.058, 12.214),  was assigned atom type "N" (rec_index= 3, atom_type= 3).
Atom no. 2538, " CA " at (2.005, 50.710, 13.346),  was assigned atom type "C" (rec_index= 1, atom_type= 1).
Atom no. 2539, " C  " at (1.594, 52.147, 13.038),  was assigned atom type "C" (rec_index= 1, atom_type= 1).
Atom no. 2540, " O  " at (0.491, 52.604, 13.325),  was assigned atom type "OA" (rec_index= 5, atom_type= 5).
Atom no. 2541, " CB " at (2.967, 50.698, 14.558),  was assigned atom type "C" (rec_index= 1, atom_type= 1).
Atom no. 2542, " CG " at (2.406, 51.331, 15.856),  was assigned atom type "C" (rec_index= 1, atom_type= 1).
Atom no. 2543, " CD " at (1.216, 50.566, 16.429),  was assigned atom type "C" (rec_index= 1, atom_type= 1).
Atom no. 2544, " OE1" at (1.270, 49.310, 16.421),  was assigned atom type "OA" (rec_index= 5, atom_type= 5).
Atom no. 2545, " OE2" at (0.270, 51.238, 16.910),  was assigned atom type "OA" (rec_index= 5, atom_type= 5).
Atom no. 2546, " HN " at (3.583, 49.744, 12.407),  was assigned atom type "HD" (rec_index= 2, atom_type= 2).
Atom no. 2547, " N  " at (2.471, 52.903, 12.354),  was assigned atom type "N" (rec_index= 3, atom_type= 3).
Atom no. 2548, " CA " at (2.171, 54.253, 11.922),  was assigned atom type "C" (rec_index= 1, atom_type= 1).
Atom no. 2549, " C  " at (1.446, 54.304, 10.578),  was assigned atom type "C" (rec_index= 1, atom_type= 1).
Atom no. 2550, " O  " at (1.779, 55.101, 9.701),  was assigned atom type "OA" (rec_index= 5, atom_type= 5).
Atom no. 2551, " CB " at (3.475, 55.084, 11.851),  was assigned atom type "C" (rec_index= 1, atom_type= 1).
Atom no. 2552, " CG " at (4.144, 55.272, 13.221),  was assigned atom type "C" (rec_index= 1, atom_type= 1).
Atom no. 2553, " CD " at (5.409, 56.137, 13.125),  was assigned atom type "C" (rec_index= 1, atom_type= 1).
Atom no. 2554, " CE " at (6.067, 56.373, 14.485),  was assigned atom type "C" (rec_index= 1, atom_type= 1).
Atom no. 2555, " NZ " at (7.276, 57.207, 14.310),  was assigned atom type "N" (rec_index= 3, atom_type= 3).
Atom no. 2556, " HN " at (3.380, 52.570, 12.108),  was assigned atom type "HD" (rec_index= 2, atom_type= 2).
Atom no. 2557, " HZ1" at (7.729, 57.374, 15.232),  was assigned atom type "HD" (rec_index= 2, atom_type= 2).
Atom no. 2558, " HZ2" at (7.944, 56.721, 13.678),  was assigned atom type "HD" (rec_index= 2, atom_type= 2).
Atom no. 2559, " HZ3" at (7.008, 58.119, 13.888),  was assigned atom type "HD" (rec_index= 2, atom_type= 2).
Atom no. 2560, " N  " at (0.402, 53.475, 10.398),  was assigned atom type "N" (rec_index= 3, atom_type= 3).
Atom no. 2561, " CA " at (-0.331, 53.400, 9.155),  was assigned atom type "C" (rec_index= 1, atom_type= 1).
Atom no. 2562, " C  " at (-1.813, 53.151, 9.382),  was assigned atom type "C" (rec_index= 1, atom_type= 1).
Atom no. 2563, " O  " at (-2.265, 52.660, 10.411),  was assigned atom type "OA" (rec_index= 5, atom_type= 5).
Atom no. 2564, " CB " at (0.247, 52.290, 8.256),  was assigned atom type "C" (rec_index= 1, atom_type= 1).
Atom no. 2565, " HN " at (0.081, 52.866, 11.122),  was assigned atom type "HD" (rec_index= 2, atom_type= 2).
Atom no. 2566, " N  " at (-2.640, 53.514, 8.382),  was assigned atom type "N" (rec_index= 3, atom_type= 3).
Atom no. 2567, " CA " at (-4.076, 53.325, 8.440),  was assigned atom type "C" (rec_index= 1, atom_type= 1).
Atom no. 2568, " C  " at (-4.474, 52.186, 7.531),  was assigned atom type "C" (rec_index= 1, atom_type= 1).
Atom no. 2569, " O  " at (-4.072, 52.120, 6.373),  was assigned atom type "OA" (rec_index= 5, atom_type= 5).
Atom no. 2570, " CB " at (-4.823, 54.613, 8.007),  was assigned atom type "C" (rec_index= 1, atom_type= 1).
Atom no. 2571, " CG " at (-6.366, 54.521, 8.060),  was assigned atom type "C" (rec_index= 1, atom_type= 1).
Atom no. 2572, " CD " at (-7.063, 55.838, 7.699),  was assigned atom type "C" (rec_index= 1, atom_type= 1).
Atom no. 2573, " NE " at (-8.536, 55.575, 7.756),  was assigned atom type "N" (rec_index= 3, atom_type= 3).
Atom no. 2574, " CZ " at (-9.475, 56.485, 7.463),  was assigned atom type "C" (rec_index= 1, atom_type= 1).
Atom no. 2575, " NH1" at (-10.760, 56.145, 7.539),  was assigned atom type "N" (rec_index= 3, atom_type= 3).
Atom no. 2576, " NH2" at (-9.155, 57.722, 7.097),  was assigned atom type "N" (rec_index= 3, atom_type= 3).
Atom no. 2577, " HN " at (-2.277, 53.934, 7.554),  was assigned atom type "HD" (rec_index= 2, atom_type= 2).
Atom no. 2578, " HE " at (-8.761, 54.636, 8.041),  was assigned atom type "HD" (rec_index= 2, atom_type= 2).
Atom no. 2579, " HH " at (-11.469, 56.796, 7.302),  was assigned atom type "HD" (rec_index= 2, atom_type= 2).
Atom no. 2580, " HH " at (-10.954, 55.177, 7.712),  was assigned atom type "HD" (rec_index= 2, atom_type= 2).
Atom no. 2581, " HH " at (-9.866, 58.400, 6.970),  was assigned atom type "HD" (rec_index= 2, atom_type= 2).
Atom no. 2582, " HH " at (-8.199, 57.978, 7.168),  was assigned atom type "HD" (rec_index= 2, atom_type= 2).
Atom no. 2583, " N  " at (-5.283, 51.250, 8.057),  was assigned atom type "N" (rec_index= 3, atom_type= 3).
Atom no. 2584, " CA " at (-5.623, 50.028, 7.367),  was assigned atom type "C" (rec_index= 1, atom_type= 1).
Atom no. 2585, " C  " at (-6.961, 50.164, 6.662),  was assigned atom type "C" (rec_index= 1, atom_type= 1).
Atom no. 2586, " O  " at (-7.958, 50.606, 7.233),  was assigned atom type "OA" (rec_index= 5, atom_type= 5).
Atom no. 2587, " CB " at (-5.696, 48.829, 8.344),  was assigned atom type "C" (rec_index= 1, atom_type= 1).
Atom no. 2588, " CG " at (-4.358, 48.516, 8.951),  was assigned atom type "A" (rec_index= 0, atom_type= 0).
Atom no. 2589, " CD1" at (-3.831, 49.302, 9.991),  was assigned atom type "A" (rec_index= 0, atom_type= 0).
Atom no. 2590, " CD2" at (-3.615, 47.412, 8.496),  was assigned atom type "A" (rec_index= 0, atom_type= 0).
Atom no. 2591, " CE1" at (-2.573, 49.016, 10.534),  was assigned atom type "A" (rec_index= 0, atom_type= 0).
Atom no. 2592, " CE2" at (-2.360, 47.121, 9.044),  was assigned atom type "A" (rec_index= 0, atom_type= 0).
Atom no. 2593, " CZ " at (-1.844, 47.924, 10.064),  was assigned atom type "A" (rec_index= 0, atom_type= 0).
Atom no. 2594, " OH " at (-0.603, 47.603, 10.635),  was assigned atom type "OA" (rec_index= 5, atom_type= 5).
Atom no. 2595, " HN " at (-5.699, 51.345, 8.960),  was assigned atom type "HD" (rec_index= 2, atom_type= 2).
Atom no. 2596, " HH " at (-0.300, 46.789, 10.228),  was assigned atom type "HD" (rec_index= 2, atom_type= 2).
Atom no. 2597, " N  " at (-7.003, 49.784, 5.375),  was assigned atom type "N" (rec_index= 3, atom_type= 3).
Atom no. 2598, " CA " at (-8.194, 49.918, 4.555),  was assigned atom type "C" (rec_index= 1, atom_type= 1).
Atom no. 2599, " C  " at (-8.327, 48.697, 3.679),  was assigned atom type "C" (rec_index= 1, atom_type= 1).
Atom no. 2600, " O  " at (-7.360, 48.246, 3.067),  was assigned atom type "OA" (rec_index= 5, atom_type= 5).
Atom no. 2601, " CB " at (-8.108, 51.168, 3.643),  was assigned atom type "C" (rec_index= 1, atom_type= 1).
Atom no. 2602, " OG " at (-9.309, 51.358, 2.896),  was assigned atom type "OA" (rec_index= 5, atom_type= 5).
Atom no. 2603, " HN " at (-6.220, 49.385, 4.898),  was assigned atom type "HD" (rec_index= 2, atom_type= 2).
Atom no. 2604, " HG1" at (-9.278, 52.251, 2.533),  was assigned atom type "HD" (rec_index= 2, atom_type= 2).
Atom no. 2605, " N  " at (-9.528, 48.093, 3.606),  was assigned atom type "N" (rec_index= 3, atom_type= 3).
Atom no. 2606, " CA " at (-9.762, 46.988, 2.687),  was assigned atom type "C" (rec_index= 1, atom_type= 1).
Atom no. 2607, " C  " at (-9.759, 47.445, 1.228),  was assigned atom type "C" (rec_index= 1, atom_type= 1).
Atom no. 2608, " O  " at (-10.342, 48.465, 0.859),  was assigned atom type "OA" (rec_index= 5, atom_type= 5).
Atom no. 2609, " CB " at (-11.018, 46.177, 2.981),  was assigned atom type "C" (rec_index= 1, atom_type= 1).
Atom no. 2610, " CG1" at (-11.001, 45.634, 4.420),  was assigned atom type "C" (rec_index= 1, atom_type= 1).
Atom no. 2611, " CG2" at (-12.264, 47.041, 2.797),  was assigned atom type "C" (rec_index= 1, atom_type= 1).
Atom no. 2612, " HN " at (-10.320, 48.347, 4.155),  was assigned atom type "HD" (rec_index= 2, atom_type= 2).
Atom no. 2613, " N  " at (-9.079, 46.696, 0.343),  was assigned atom type "N" (rec_index= 3, atom_type= 3).
Atom no. 2614, " CA " at (-8.978, 47.056, -1.060),  was assigned atom type "C" (rec_index= 1, atom_type= 1).
Atom no. 2615, " C  " at (-10.014, 46.329, -1.863),  was assigned atom type "C" (rec_index= 1, atom_type= 1).
Atom no. 2616, " O  " at (-10.790, 46.957, -2.573),  was assigned atom type "OA" (rec_index= 5, atom_type= 5).
Atom no. 2617, " CB " at (-7.569, 46.750, -1.631),  was assigned atom type "C" (rec_index= 1, atom_type= 1).
Atom no. 2618, " CG " at (-6.616, 47.963, -1.626),  was assigned atom type "C" (rec_index= 1, atom_type= 1).
Atom no. 2619, " CD1" at (-6.569, 48.676, -0.270),  was assigned atom type "C" (rec_index= 1, atom_type= 1).
Atom no. 2620, " CD2" at (-5.206, 47.535, -2.057),  was assigned atom type "C" (rec_index= 1, atom_type= 1).
Atom no. 2621, " HN " at (-8.604, 45.853, 0.585),  was assigned atom type "HD" (rec_index= 2, atom_type= 2).
Atom no. 2622, " N  " at (-10.062, 44.992, -1.756),  was assigned atom type "N" (rec_index= 3, atom_type= 3).
Atom no. 2623, " CA " at (-11.011, 44.190, -2.492),  was assigned atom type "C" (rec_index= 1, atom_type= 1).
Atom no. 2624, " C  " at (-11.499, 43.062, -1.606),  was assigned atom type "C" (rec_index= 1, atom_type= 1).
Atom no. 2625, " O  " at (-10.874, 42.665, -0.619),  was assigned atom type "OA" (rec_index= 5, atom_type= 5).
Atom no. 2626, " CB " at (-10.434, 43.609, -3.818),  was assigned atom type "C" (rec_index= 1, atom_type= 1).
Atom no. 2627, " CG " at (-9.994, 44.676, -4.873),  was assigned atom type "C" (rec_index= 1, atom_type= 1).
Atom no. 2628, " CD " at (-11.101, 45.608, -5.399),  was assigned atom type "C" (rec_index= 1, atom_type= 1).
Atom no. 2629, " OE1" at (-12.308, 45.328, -5.198),  was assigned atom type "OA" (rec_index= 5, atom_type= 5).
Atom no. 2630, " OE2" at (-10.776, 46.650, -6.038),  was assigned atom type "OA" (rec_index= 5, atom_type= 5).
Atom no. 2631, " HN " at (-9.454, 44.465, -1.170),  was assigned atom type "HD" (rec_index= 2, atom_type= 2).
Atom no. 2632, " N  " at (-12.677, 42.531, -1.959),  was assigned atom type "N" (rec_index= 3, atom_type= 3).
Atom no. 2633, " CA " at (-13.280, 41.383, -1.332),  was assigned atom type "C" (rec_index= 1, atom_type= 1).
Atom no. 2634, " C  " at (-13.718, 40.475, -2.454),  was assigned atom type "C" (rec_index= 1, atom_type= 1).
Atom no. 2635, " O  " at (-14.498, 40.886, -3.308),  was assigned atom type "OA" (rec_index= 5, atom_type= 5).
Atom no. 2636, " CB " at (-14.504, 41.787, -0.466),  was assigned atom type "C" (rec_index= 1, atom_type= 1).
Atom no. 2637, " CG " at (-15.440, 40.609, -0.132),  was assigned atom type "C" (rec_index= 1, atom_type= 1).
Atom no. 2638, " CD " at (-16.660, 40.945, 0.726),  was assigned atom type "C" (rec_index= 1, atom_type= 1).
Atom no. 2639, " NE " at (-16.298, 40.737, 2.162),  was assigned atom type "N" (rec_index= 3, atom_type= 3).
Atom no. 2640, " CZ " at (-16.630, 39.631, 2.838),  was assigned atom type "C" (rec_index= 1, atom_type= 1).
Atom no. 2641, " NH1" at (-16.381, 39.581, 4.147),  was assigned atom type "N" (rec_index= 3, atom_type= 3).
Atom no. 2642, " NH2" at (-17.227, 38.598, 2.255),  was assigned atom type "N" (rec_index= 3, atom_type= 3).
Atom no. 2643, " HN " at (-13.185, 42.951, -2.708),  was assigned atom type "HD" (rec_index= 2, atom_type= 2).
Atom no. 2644, " HE " at (-15.786, 41.508, 2.558),  was assigned atom type "HD" (rec_index= 2, atom_type= 2).
Atom no. 2645, " HH " at (-16.592, 38.767, 4.670),  was assigned atom type "HD" (rec_index= 2, atom_type= 2).
Atom no. 2646, " HH " at (-15.855, 40.345, 4.529),  was assigned atom type "HD" (rec_index= 2, atom_type= 2).
Atom no. 2647, " HH " at (-17.536, 37.833, 2.803),  was assigned atom type "HD" (rec_index= 2, atom_type= 2).
Atom no. 2648, " HH " at (-17.530, 38.726, 1.320),  was assigned atom type "HD" (rec_index= 2, atom_type= 2).
Atom no. 2649, " N  " at (-13.229, 39.224, -2.465),  was assigned atom type "N" (rec_index= 3, atom_type= 3).
Atom no. 2650, " CA " at (-13.607, 38.260, -3.475),  was assigned atom type "C" (rec_index= 1, atom_type= 1).
Atom no. 2651, " C  " at (-14.349, 37.129, -2.794),  was assigned atom type "C" (rec_index= 1, atom_type= 1).
Atom no. 2652, " O  " at (-13.792, 36.415, -1.959),  was assigned atom type "OA" (rec_index= 5, atom_type= 5).
Atom no. 2653, " CB " at (-12.348, 37.727, -4.197),  was assigned atom type "C" (rec_index= 1, atom_type= 1).
Atom no. 2654, " CG " at (-12.614, 36.782, -5.395),  was assigned atom type "C" (rec_index= 1, atom_type= 1).
Atom no. 2655, " CD " at (-13.239, 37.496, -6.589),  was assigned atom type "C" (rec_index= 1, atom_type= 1).
Atom no. 2656, " OE1" at (-12.467, 37.861, -7.511),  was assigned atom type "OA" (rec_index= 5, atom_type= 5).
Atom no. 2657, " OE2" at (-14.488, 37.633, -6.602),  was assigned atom type "OA" (rec_index= 5, atom_type= 5).
Atom no. 2658, " HN " at (-12.583, 38.875, -1.793),  was assigned atom type "HD" (rec_index= 2, atom_type= 2).
Atom no. 2659, " N  " at (-15.641, 36.950, -3.127),  was assigned atom type "N" (rec_index= 3, atom_type= 3).
Atom no. 2660, " CA " at (-16.480, 35.929, -2.537),  was assigned atom type "C" (rec_index= 1, atom_type= 1).
Atom no. 2661, " C  " at (-16.748, 34.888, -3.624),  was assigned atom type "C" (rec_index= 1, atom_type= 1).
Atom no. 2662, " O  " at (-17.460, 35.130, -4.596),  was assigned atom type "OA" (rec_index= 5, atom_type= 5).
Atom no. 2663, " CB " at (-17.827, 36.510, -2.002),  was assigned atom type "C" (rec_index= 1, atom_type= 1).
Atom no. 2664, " CG " at (-17.722, 37.261, -0.681),  was assigned atom type "C" (rec_index= 1, atom_type= 1).
Atom no. 2665, " OD1" at (-16.662, 37.839, -0.333),  was assigned atom type "OA" (rec_index= 5, atom_type= 5).
Atom no. 2666, " OD2" at (-18.727, 37.275, 0.076),  was assigned atom type "OA" (rec_index= 5, atom_type= 5).
Atom no. 2667, " HN " at (-16.120, 37.504, -3.802),  was assigned atom type "HD" (rec_index= 2, atom_type= 2).
Atom no. 2668, " N  " at (-16.166, 33.678, -3.490),  was assigned atom type "N" (rec_index= 3, atom_type= 3).
Atom no. 2669, " CA " at (-16.213, 32.650, -4.514),  was assigned atom type "C" (rec_index= 1, atom_type= 1).
Atom no. 2670, " C  " at (-16.831, 31.372, -3.961),  was assigned atom type "C" (rec_index= 1, atom_type= 1).
Atom no. 2671, " O  " at (-16.331, 30.845, -2.961),  was assigned atom type "OA" (rec_index= 5, atom_type= 5).
Atom no. 2672, " CB " at (-14.786, 32.334, -5.059),  was assigned atom type "C" (rec_index= 1, atom_type= 1).
Atom no. 2673, " CG " at (-14.721, 31.280, -6.187),  was assigned atom type "C" (rec_index= 1, atom_type= 1).
Atom no. 2674, " CD " at (-13.311, 31.085, -6.786),  was assigned atom type "C" (rec_index= 1, atom_type= 1).
Atom no. 2675, " CE " at (-13.289, 30.010, -7.883),  was assigned atom type "C" (rec_index= 1, atom_type= 1).
Atom no. 2676, " NZ " at (-11.927, 29.875, -8.449),  was assigned atom type "N" (rec_index= 3, atom_type= 3).
Atom no. 2677, " HN " at (-15.666, 33.429, -2.661),  was assigned atom type "HD" (rec_index= 2, atom_type= 2).
Atom no. 2678, " HZ1" at (-11.920, 29.144, -9.190),  was assigned atom type "HD" (rec_index= 2, atom_type= 2).
Atom no. 2679, " HZ2" at (-11.629, 30.784, -8.858),  was assigned atom type "HD" (rec_index= 2, atom_type= 2).
Atom no. 2680, " HZ3" at (-11.263, 29.606, -7.693),  was assigned atom type "HD" (rec_index= 2, atom_type= 2).
Atom no. 2681, " N  " at (-17.875, 30.791, -4.558),  was assigned atom type "N" (rec_index= 3, atom_type= 3).
Atom no. 2682, " CA " at (-18.358, 29.478, -4.166),  was assigned atom type "C" (rec_index= 1, atom_type= 1).
Atom no. 2683, " C  " at (-17.355, 28.389, -4.508),  was assigned atom type "C" (rec_index= 1, atom_type= 1).
Atom no. 2684, " O  " at (-16.779, 28.380, -5.595),  was assigned atom type "OA" (rec_index= 5, atom_type= 5).
Atom no. 2685, " CB " at (-19.670, 29.322, -4.956),  was assigned atom type "C" (rec_index= 1, atom_type= 1).
Atom no. 2686, " CG " at (-19.468, 30.171, -6.214),  was assigned atom type "C" (rec_index= 1, atom_type= 1).
Atom no. 2687, " CD " at (-18.599, 31.325, -5.714),  was assigned atom type "C" (rec_index= 1, atom_type= 1).
Atom no. 2688, " N  " at (-17.122, 27.452, -3.578),  was assigned atom type "N" (rec_index= 3, atom_type= 3).
Atom no. 2689, " CA " at (-16.188, 26.361, -3.812),  was assigned atom type "C" (rec_index= 1, atom_type= 1).
Atom no. 2690, " C  " at (-16.809, 25.082, -3.316),  was assigned atom type "C" (rec_index= 1, atom_type= 1).
Atom no. 2691, " O  " at (-17.782, 25.082, -2.563),  was assigned atom type "OA" (rec_index= 5, atom_type= 5).
Atom no. 2692, " CB " at (-14.800, 26.576, -3.203),  was assigned atom type "C" (rec_index= 1, atom_type= 1).
Atom no. 2693, " CG2" at (-14.795, 26.465, -1.674),  was assigned atom type "C" (rec_index= 1, atom_type= 1).
Atom no. 2694, " OG1" at (-13.859, 25.642, -3.714),  was assigned atom type "OA" (rec_index= 5, atom_type= 5).
Atom no. 2695, " HN " at (-17.561, 27.432, -2.680),  was assigned atom type "HD" (rec_index= 2, atom_type= 2).
Atom no. 2696, " HG1" at (-13.029, 25.846, -3.270),  was assigned atom type "HD" (rec_index= 2, atom_type= 2).
Atom no. 2697, " N  " at (-16.268, 23.934, -3.753),  was assigned atom type "N" (rec_index= 3, atom_type= 3).
Atom no. 2698, " CA " at (-16.817, 22.632, -3.427),  was assigned atom type "C" (rec_index= 1, atom_type= 1).
Atom no. 2699, " C  " at (-15.709, 21.714, -2.976),  was assigned atom type "C" (rec_index= 1, atom_type= 1).
Atom no. 2700, " O  " at (-14.521, 21.990, -3.135),  was assigned atom type "OA" (rec_index= 5, atom_type= 5).
Atom no. 2701, " CB " at (-17.579, 21.934, -4.563),  was assigned atom type "C" (rec_index= 1, atom_type= 1).
Atom no. 2702, " CG2" at (-18.682, 22.848, -5.114),  was assigned atom type "C" (rec_index= 1, atom_type= 1).
Atom no. 2703, " OG1" at (-16.742, 21.586, -5.662),  was assigned atom type "OA" (rec_index= 5, atom_type= 5).
Atom no. 2704, " HN " at (-15.454, 23.903, -4.331),  was assigned atom type "HD" (rec_index= 2, atom_type= 2).
Atom no. 2705, " HG1" at (-17.325, 21.172, -6.308),  was assigned atom type "HD" (rec_index= 2, atom_type= 2).
Atom no. 2706, " N  " at (-16.076, 20.569, -2.381),  was assigned atom type "N" (rec_index= 3, atom_type= 3).
Atom no. 2707, " CA " at (-15.129, 19.488, -2.193),  was assigned atom type "C" (rec_index= 1, atom_type= 1).
Atom no. 2708, " C  " at (-15.817, 18.180, -2.477),  was assigned atom type "C" (rec_index= 1, atom_type= 1).
Atom no. 2709, " O  " at (-16.919, 17.912, -2.004),  was assigned atom type "OA" (rec_index= 5, atom_type= 5).
Atom no. 2710, " CB " at (-14.455, 19.449, -0.793),  was assigned atom type "C" (rec_index= 1, atom_type= 1).
Atom no. 2711, " OG " at (-15.378, 19.137, 0.253),  was assigned atom type "OA" (rec_index= 5, atom_type= 5).
Atom no. 2712, " HN " at (-16.994, 20.375, -2.033),  was assigned atom type "HD" (rec_index= 2, atom_type= 2).
Atom no. 2713, " HG1" at (-14.855, 18.915, 1.035),  was assigned atom type "HD" (rec_index= 2, atom_type= 2).
Atom no. 2714, " N  " at (-15.191, 17.327, -3.304),  was assigned atom type "N" (rec_index= 3, atom_type= 3).
Atom no. 2715, " CA " at (-15.730, 16.023, -3.622),  was assigned atom type "C" (rec_index= 1, atom_type= 1).
Atom no. 2716, " C  " at (-15.120, 15.008, -2.663),  was assigned atom type "C" (rec_index= 1, atom_type= 1).
Atom no. 2717, " O  " at (-13.995, 15.228, -2.211),  was assigned atom type "OA" (rec_index= 5, atom_type= 5).
Atom no. 2718, " CB " at (-15.418, 15.622, -5.090),  was assigned atom type "C" (rec_index= 1, atom_type= 1).
Atom no. 2719, " CG " at (-16.184, 16.440, -6.149),  was assigned atom type "C" (rec_index= 1, atom_type= 1).
Atom no. 2720, " CD " at (-15.934, 15.937, -7.585),  was assigned atom type "C" (rec_index= 1, atom_type= 1).
Atom no. 2721, " CE " at (-16.711, 16.735, -8.641),  was assigned atom type "C" (rec_index= 1, atom_type= 1).
Atom no. 2722, " NZ " at (-16.414, 16.218, -9.995),  was assigned atom type "N" (rec_index= 3, atom_type= 3).
Atom no. 2723, " HN " at (-14.322, 17.546, -3.744),  was assigned atom type "HD" (rec_index= 2, atom_type= 2).
Atom no. 2724, " HZ1" at (-16.943, 16.760, -10.708),  was assigned atom type "HD" (rec_index= 2, atom_type= 2).
Atom no. 2725, " HZ2" at (-15.394, 16.303, -10.184),  was assigned atom type "HD" (rec_index= 2, atom_type= 2).
Atom no. 2726, " HZ3" at (-16.689, 15.216, -10.051),  was assigned atom type "HD" (rec_index= 2, atom_type= 2).
Atom no. 2727, " N  " at (-15.796, 13.921, -2.302),  was assigned atom type "N" (rec_index= 3, atom_type= 3).
Atom no. 2728, " CA " at (-15.188, 12.869, -1.498),  was assigned atom type "C" (rec_index= 1, atom_type= 1).
Atom no. 2729, " C  " at (-14.108, 12.104, -2.236),  was assigned atom type "C" (rec_index= 1, atom_type= 1).
Atom no. 2730, " O  " at (-14.017, 12.157, -3.463),  was assigned atom type "OA" (rec_index= 5, atom_type= 5).
Atom no. 2731, " CB " at (-16.364, 11.943, -1.164),  was assigned atom type "C" (rec_index= 1, atom_type= 1).
Atom no. 2732, " CG " at (-17.321, 12.094, -2.350),  was assigned atom type "C" (rec_index= 1, atom_type= 1).
Atom no. 2733, " CD " at (-17.129, 13.546, -2.787),  was assigned atom type "C" (rec_index= 1, atom_type= 1).
Atom no. 2734, " N  " at (-13.255, 11.385, -1.482),  was assigned atom type "N" (rec_index= 3, atom_type= 3).
Atom no. 2735, " CA " at (-12.298, 10.457, -2.063),  was assigned atom type "C" (rec_index= 1, atom_type= 1).
Atom no. 2736, " C  " at (-12.896, 9.186, -2.615),  was assigned atom type "C" (rec_index= 1, atom_type= 1).
Atom no. 2737, " O  " at (-14.027, 8.803, -2.331),  was assigned atom type "OA" (rec_index= 5, atom_type= 5).
Atom no. 2738, " HN " at (-13.240, 11.454, -0.485),  was assigned atom type "HD" (rec_index= 2, atom_type= 2).
Atom no. 2739, " N  " at (-12.089, 8.463, -3.408),  was assigned atom type "N" (rec_index= 3, atom_type= 3).
Atom no. 2740, " CA " at (-12.390, 7.120, -3.847),  was assigned atom type "C" (rec_index= 1, atom_type= 1).
Atom no. 2741, " C  " at (-12.432, 6.098, -2.709),  was assigned atom type "C" (rec_index= 1, atom_type= 1).
Atom no. 2742, " O  " at (-11.682, 6.258, -1.742),  was assigned atom type "OA" (rec_index= 5, atom_type= 5).
Atom no. 2743, " CB " at (-11.349, 6.698, -4.902),  was assigned atom type "C" (rec_index= 1, atom_type= 1).
Atom no. 2744, " HN " at (-11.221, 8.837, -3.736),  was assigned atom type "HD" (rec_index= 2, atom_type= 2).
Atom no. 2745, " N  " at (-13.255, 5.038, -2.753),  was assigned atom type "N" (rec_index= 3, atom_type= 3).
Atom no. 2746, " CA " at (-13.160, 3.936, -1.802),  was assigned atom type "C" (rec_index= 1, atom_type= 1).
Atom no. 2747, " C  " at (-11.779, 3.314, -1.757),  was assigned atom type "C" (rec_index= 1, atom_type= 1).
Atom no. 2748, " O  " at (-11.048, 3.341, -2.747),  was assigned atom type "OA" (rec_index= 5, atom_type= 5).
Atom no. 2749, " CB " at (-14.207, 2.923, -2.284),  was assigned atom type "C" (rec_index= 1, atom_type= 1).
Atom no. 2750, " CG " at (-14.253, 3.153, -3.794),  was assigned atom type "C" (rec_index= 1, atom_type= 1).
Atom no. 2751, " CD " at (-14.070, 4.666, -3.913),  was assigned atom type "C" (rec_index= 1, atom_type= 1).
Atom no. 2752, " N  " at (-11.386, 2.777, -0.595),  was assigned atom type "N" (rec_index= 3, atom_type= 3).
Atom no. 2753, " CA " at (-10.030, 2.341, -0.380),  was assigned atom type "C" (rec_index= 1, atom_type= 1).
Atom no. 2754, " C  " at (-9.504, 1.229, -1.277),  was assigned atom type "C" (rec_index= 1, atom_type= 1).
Atom no. 2755, " O  " at (-10.175, 0.256, -1.609),  was assigned atom type "OA" (rec_index= 5, atom_type= 5).
Atom no. 2756, " CB " at (-9.798, 1.920, 1.096),  was assigned atom type "C" (rec_index= 1, atom_type= 1).
Atom no. 2757, " CG " at (-9.738, 3.080, 2.051),  was assigned atom type "A" (rec_index= 0, atom_type= 0).
Atom no. 2758, " CD1" at (-9.020, 4.253, 1.756),  was assigned atom type "A" (rec_index= 0, atom_type= 0).
Atom no. 2759, " CD2" at (-10.306, 2.949, 3.326),  was assigned atom type "A" (rec_index= 0, atom_type= 0).
Atom no. 2760, " CE1" at (-8.857, 5.260, 2.711),  was assigned atom type "A" (rec_index= 0, atom_type= 0).
Atom no. 2761, " CE2" at (-10.144, 3.948, 4.288),  was assigned atom type "A" (rec_index= 0, atom_type= 0).
Atom no. 2762, " CZ " at (-9.405, 5.098, 3.986),  was assigned atom type "A" (rec_index= 0, atom_type= 0).
Atom no. 2763, " HN " at (-11.992, 2.644, 0.188),  was assigned atom type "HD" (rec_index= 2, atom_type= 2).
Atom no. 2764, " N  " at (-8.213, 1.358, -1.616),  was assigned atom type "N" (rec_index= 3, atom_type= 3).
Atom no. 2765, " CA " at (-7.385, 0.305, -2.148),  was assigned atom type "C" (rec_index= 1, atom_type= 1).
Atom no. 2766, " C  " at (-6.325, 0.084, -1.091),  was assigned atom type "C" (rec_index= 1, atom_type= 1).
Atom no. 2767, " O  " at (-6.295, 0.780, -0.074),  was assigned atom type "OA" (rec_index= 5, atom_type= 5).
Atom no. 2768, " CB " at (-6.745, 0.644, -3.491),  was assigned atom type "C" (rec_index= 1, atom_type= 1).
Atom no. 2769, " CG1" at (-5.826, 1.877, -3.444),  was assigned atom type "C" (rec_index= 1, atom_type= 1).
Atom no. 2770, " CG2" at (-7.873, 0.832, -4.517),  was assigned atom type "C" (rec_index= 1, atom_type= 1).
Atom no. 2771, " CD " at (-5.176, 2.228, -4.793),  was assigned atom type "C" (rec_index= 1, atom_type= 1).
Atom no. 2772, " HN " at (-7.744, 2.232, -1.509),  was assigned atom type "HD" (rec_index= 2, atom_type= 2).
Atom no. 2773, " N  " at (-5.422, -0.898, -1.264),  was assigned atom type "N" (rec_index= 3, atom_type= 3).
Atom no. 2774, " CA " at (-4.441, -1.245, -0.236),  was assigned atom type "C" (rec_index= 1, atom_type= 1).
Atom no. 2775, " C  " at (-3.545, -0.094, 0.174),  was assigned atom type "C" (rec_index= 1, atom_type= 1).
Atom no. 2776, " O  " at (-3.337, 0.160, 1.358),  was assigned atom type "OA" (rec_index= 5, atom_type= 5).
Atom no. 2777, " CB " at (-3.537, -2.380, -0.684),  was assigned atom type "C" (rec_index= 1, atom_type= 1).
Atom no. 2778, " CG2" at (-2.571, -2.829, 0.418),  was assigned atom type "C" (rec_index= 1, atom_type= 1).
Atom no. 2779, " OG1" at (-4.327, -3.503, -1.003),  was assigned atom type "OA" (rec_index= 5, atom_type= 5).
Atom no. 2780, " HN " at (-5.361, -1.451, -2.094),  was assigned atom type "HD" (rec_index= 2, atom_type= 2).
Atom no. 2781, " HG1" at (-3.704, -4.189, -1.267),  was assigned atom type "HD" (rec_index= 2, atom_type= 2).
Atom no. 2782, " N  " at (-3.010, 0.662, -0.798),  was assigned atom type "N" (rec_index= 3, atom_type= 3).
Atom no. 2783, " CA " at (-2.128, 1.793, -0.554),  was assigned atom type "C" (rec_index= 1, atom_type= 1).
Atom no. 2784, " C  " at (-2.788, 2.979, 0.133),  was assigned atom type "C" (rec_index= 1, atom_type= 1).
Atom no. 2785, " O  " at (-2.271, 3.544, 1.100),  was assigned atom type "OA" (rec_index= 5, atom_type= 5).
Atom no. 2786, " CB " at (-1.527, 2.267, -1.897),  was assigned atom type "C" (rec_index= 1, atom_type= 1).
Atom no. 2787, " OG " at (-2.553, 2.693, -2.793),  was assigned atom type "OA" (rec_index= 5, atom_type= 5).
Atom no. 2788, " HN " at (-3.192, 0.487, -1.766),  was assigned atom type "HD" (rec_index= 2, atom_type= 2).
Atom no. 2789, " HG1" at (-2.121, 3.178, -3.509),  was assigned atom type "HD" (rec_index= 2, atom_type= 2).
Atom no. 2790, " N  " at (-3.988, 3.372, -0.331),  was assigned atom type "N" (rec_index= 3, atom_type= 3).
Atom no. 2791, " CA " at (-4.768, 4.458, 0.242),  was assigned atom type "C" (rec_index= 1, atom_type= 1).
Atom no. 2792, " C  " at (-5.243, 4.169, 1.652),  was assigned atom type "C" (rec_index= 1, atom_type= 1).
Atom no. 2793, " O  " at (-5.234, 5.058, 2.504),  was assigned atom type "OA" (rec_index= 5, atom_type= 5).
Atom no. 2794, " CB " at (-5.932, 4.924, -0.624),  was assigned atom type "C" (rec_index= 1, atom_type= 1).
Atom no. 2795, " CG2" at (-5.402, 5.472, -1.959),  was assigned atom type "C" (rec_index= 1, atom_type= 1).
Atom no. 2796, " OG1" at (-6.825, 3.870, -0.935),  was assigned atom type "OA" (rec_index= 5, atom_type= 5).
Atom no. 2797, " HN " at (-4.418, 2.926, -1.115),  was assigned atom type "HD" (rec_index= 2, atom_type= 2).
Atom no. 2798, " HG1" at (-7.507, 4.266, -1.488),  was assigned atom type "HD" (rec_index= 2, atom_type= 2).
Atom no. 2799, " N  " at (-5.625, 2.906, 1.958),  was assigned atom type "N" (rec_index= 3, atom_type= 3).
Atom no. 2800, " CA " at (-5.966, 2.465, 3.303),  was assigned atom type "C" (rec_index= 1, atom_type= 1).
Atom no. 2801, " C  " at (-4.822, 2.595, 4.297),  was assigned atom type "C" (rec_index= 1, atom_type= 1).
Atom no. 2802, " O  " at (-4.993, 3.092, 5.412),  was assigned atom type "OA" (rec_index= 5, atom_type= 5).
Atom no. 2803, " CB " at (-6.406, 0.979, 3.278),  was assigned atom type "C" (rec_index= 1, atom_type= 1).
Atom no. 2804, " CG " at (-6.791, 0.368, 4.647),  was assigned atom type "C" (rec_index= 1, atom_type= 1).
Atom no. 2805, " CD1" at (-7.925, 1.142, 5.329),  was assigned atom type "C" (rec_index= 1, atom_type= 1).
Atom no. 2806, " CD2" at (-7.201, -1.102, 4.484),  was assigned atom type "C" (rec_index= 1, atom_type= 1).
Atom no. 2807, " HN " at (-5.695, 2.193, 1.262),  was assigned atom type "HD" (rec_index= 2, atom_type= 2).
Atom no. 2808, " N  " at (-3.599, 2.182, 3.904),  was assigned atom type "N" (rec_index= 3, atom_type= 3).
Atom no. 2809, " CA " at (-2.416, 2.297, 4.738),  was assigned atom type "C" (rec_index= 1, atom_type= 1).
Atom no. 2810, " C  " at (-2.056, 3.733, 5.069),  was assigned atom type "C" (rec_index= 1, atom_type= 1).
Atom no. 2811, " O  " at (-1.729, 4.059, 6.209),  was assigned atom type "OA" (rec_index= 5, atom_type= 5).
Atom no. 2812, " CB " at (-1.201, 1.608, 4.075),  was assigned atom type "C" (rec_index= 1, atom_type= 1).
Atom no. 2813, " CG " at (-1.362, 0.077, 3.968),  was assigned atom type "C" (rec_index= 1, atom_type= 1).
Atom no. 2814, " CD " at (-0.221, -0.556, 3.178),  was assigned atom type "C" (rec_index= 1, atom_type= 1).
Atom no. 2815, " NE2" at (-0.357, -1.871, 2.890),  was assigned atom type "N" (rec_index= 3, atom_type= 3).
Atom no. 2816, " OE1" at (0.782, 0.065, 2.836),  was assigned atom type "OA" (rec_index= 5, atom_type= 5).
Atom no. 2817, " HN " at (-3.436, 1.770, 3.010),  was assigned atom type "HD" (rec_index= 2, atom_type= 2).
Atom no. 2818, "1HE2" at (0.383, -2.298, 2.377),  was assigned atom type "HD" (rec_index= 2, atom_type= 2).
Atom no. 2819, "2HE2" at (-1.176, -2.358, 3.174),  was assigned atom type "HD" (rec_index= 2, atom_type= 2).
Atom no. 2820, " N  " at (-2.137, 4.643, 4.081),  was assigned atom type "N" (rec_index= 3, atom_type= 3).
Atom no. 2821, " CA " at (-1.928, 6.062, 4.306),  was assigned atom type "C" (rec_index= 1, atom_type= 1).
Atom no. 2822, " C  " at (-2.977, 6.724, 5.184),  was assigned atom type "C" (rec_index= 1, atom_type= 1).
Atom no. 2823, " O  " at (-2.663, 7.481, 6.101),  was assigned atom type "OA" (rec_index= 5, atom_type= 5).
Atom no. 2824, " CB " at (-1.866, 6.794, 2.948),  was assigned atom type "C" (rec_index= 1, atom_type= 1).
Atom no. 2825, " CG " at (-1.462, 8.285, 3.053),  was assigned atom type "C" (rec_index= 1, atom_type= 1).
Atom no. 2826, " CD " at (0.004, 8.468, 3.457),  was assigned atom type "C" (rec_index= 1, atom_type= 1).
Atom no. 2827, " NE2" at (0.837, 8.864, 2.468),  was assigned atom type "N" (rec_index= 3, atom_type= 3).
Atom no. 2828, " OE1" at (0.440, 8.284, 4.592),  was assigned atom type "OA" (rec_index= 5, atom_type= 5).
Atom no. 2829, " HN " at (-2.346, 4.401, 3.135),  was assigned atom type "HD" (rec_index= 2, atom_type= 2).
Atom no. 2830, "1HE2" at (1.795, 8.985, 2.708),  was assigned atom type "HD" (rec_index= 2, atom_type= 2).
Atom no. 2831, "2HE2" at (0.476, 9.036, 1.558),  was assigned atom type "HD" (rec_index= 2, atom_type= 2).
Atom no. 2832, " N  " at (-4.270, 6.440, 4.957),  was assigned atom type "N" (rec_index= 3, atom_type= 3).
Atom no. 2833, " CA " at (-5.332, 6.991, 5.768),  was assigned atom type "C" (rec_index= 1, atom_type= 1).
Atom no. 2834, " C  " at (-5.318, 6.511, 7.207),  was assigned atom type "C" (rec_index= 1, atom_type= 1).
Atom no. 2835, " O  " at (-5.542, 7.290, 8.131),  was assigned atom type "OA" (rec_index= 5, atom_type= 5).
Atom no. 2836, " CB " at (-6.683, 6.680, 5.124),  was assigned atom type "C" (rec_index= 1, atom_type= 1).
Atom no. 2837, " HN " at (-4.564, 5.835, 4.218),  was assigned atom type "HD" (rec_index= 2, atom_type= 2).
Atom no. 2838, " N  " at (-5.022, 5.220, 7.439),  was assigned atom type "N" (rec_index= 3, atom_type= 3).
Atom no. 2839, " CA " at (-4.790, 4.688, 8.762),  was assigned atom type "C" (rec_index= 1, atom_type= 1).
Atom no. 2840, " C  " at (-3.551, 5.270, 9.442),  was assigned atom type "C" (rec_index= 1, atom_type= 1).
Atom no. 2841, " O  " at (-3.566, 5.582, 10.628),  was assigned atom type "OA" (rec_index= 5, atom_type= 5).
Atom no. 2842, " CB " at (-4.703, 3.160, 8.674),  was assigned atom type "C" (rec_index= 1, atom_type= 1).
Atom no. 2843, " HN " at (-4.948, 4.560, 6.692),  was assigned atom type "HD" (rec_index= 2, atom_type= 2).
Atom no. 2844, " N  " at (-2.440, 5.473, 8.707),  was assigned atom type "N" (rec_index= 3, atom_type= 3).
Atom no. 2845, " CA " at (-1.244, 6.126, 9.238),  was assigned atom type "C" (rec_index= 1, atom_type= 1).
Atom no. 2846, " C  " at (-1.444, 7.579, 9.642),  was assigned atom type "C" (rec_index= 1, atom_type= 1).
Atom no. 2847, " O  " at (-0.961, 8.004, 10.694),  was assigned atom type "OA" (rec_index= 5, atom_type= 5).
Atom no. 2848, " CB " at (-0.060, 6.045, 8.240),  was assigned atom type "C" (rec_index= 1, atom_type= 1).
Atom no. 2849, " OG " at (1.188, 6.430, 8.829),  was assigned atom type "OA" (rec_index= 5, atom_type= 5).
Atom no. 2850, " HN " at (-2.362, 5.190, 7.751),  was assigned atom type "HD" (rec_index= 2, atom_type= 2).
Atom no. 2851, " HG1" at (1.887, 6.143, 8.228),  was assigned atom type "HD" (rec_index= 2, atom_type= 2).
Atom no. 2852, " N  " at (-2.152, 8.368, 8.812),  was assigned atom type "N" (rec_index= 3, atom_type= 3).
Atom no. 2853, " CA " at (-2.476, 9.773, 9.067),  was assigned atom type "C" (rec_index= 1, atom_type= 1).
Atom no. 2854, " C  " at (-3.559, 9.966, 10.115),  was assigned atom type "C" (rec_index= 1, atom_type= 1).
Atom no. 2855, " O  " at (-3.423, 10.797, 11.007),  was assigned atom type "OA" (rec_index= 5, atom_type= 5).
Atom no. 2856, " CB " at (-2.903, 10.488, 7.783),  was assigned atom type "C" (rec_index= 1, atom_type= 1).
Atom no. 2857, " CG2" at (-3.271, 11.963, 8.008),  was assigned atom type "C" (rec_index= 1, atom_type= 1).
Atom no. 2858, " OG1" at (-1.825, 10.486, 6.860),  was assigned atom type "OA" (rec_index= 5, atom_type= 5).
Atom no. 2859, " HN " at (-2.504, 8.016, 7.945),  was assigned atom type "HD" (rec_index= 2, atom_type= 2).
Atom no. 2860, " HG1" at (-2.150, 10.956, 6.085),  was assigned atom type "HD" (rec_index= 2, atom_type= 2).
Atom no. 2861, " N  " at (-4.681, 9.212, 10.047),  was assigned atom type "N" (rec_index= 3, atom_type= 3).
Atom no. 2862, " CA " at (-5.809, 9.424, 10.946),  was assigned atom type "C" (rec_index= 1, atom_type= 1).
Atom no. 2863, " C  " at (-5.765, 8.603, 12.221),  was assigned atom type "C" (rec_index= 1, atom_type= 1).
Atom no. 2864, " O  " at (-6.226, 9.066, 13.259),  was assigned atom type "OA" (rec_index= 5, atom_type= 5).
Atom no. 2865, " CB " at (-7.180, 9.152, 10.253),  was assigned atom type "C" (rec_index= 1, atom_type= 1).
Atom no. 2866, " CG " at (-7.615, 10.239, 9.246),  was assigned atom type "C" (rec_index= 1, atom_type= 1).
Atom no. 2867, " CD " at (-8.855, 9.831, 8.440),  was assigned atom type "C" (rec_index= 1, atom_type= 1).
Atom no. 2868, " NE " at (-9.502, 11.061, 7.858),  was assigned atom type "N" (rec_index= 3, atom_type= 3).
Atom no. 2869, " CZ " at (-10.581, 11.667, 8.377),  was assigned atom type "C" (rec_index= 1, atom_type= 1).
Atom no. 2870, " NH1" at (-11.085, 11.319, 9.555),  was assigned atom type "N" (rec_index= 3, atom_type= 3).
Atom no. 2871, " NH2" at (-11.183, 12.644, 7.704),  was assigned atom type "N" (rec_index= 3, atom_type= 3).
Atom no. 2872, " HN " at (-4.775, 8.481, 9.375),  was assigned atom type "HD" (rec_index= 2, atom_type= 2).
Atom no. 2873, " HE " at (-9.042, 11.394, 7.026),  was assigned atom type "HD" (rec_index= 2, atom_type= 2).
Atom no. 2874, " HH " at (-11.897, 11.764, 9.907),  was assigned atom type "HD" (rec_index= 2, atom_type= 2).
Atom no. 2875, " HH " at (-10.685, 10.508, 9.987),  was assigned atom type "HD" (rec_index= 2, atom_type= 2).
Atom no. 2876, " HH " at (-11.924, 13.149, 8.123),  was assigned atom type "HD" (rec_index= 2, atom_type= 2).
Atom no. 2877, " HH " at (-10.729, 12.970, 6.885),  was assigned atom type "HD" (rec_index= 2, atom_type= 2).
Atom no. 2878, " N  " at (-5.243, 7.363, 12.181),  was assigned atom type "N" (rec_index= 3, atom_type= 3).
Atom no. 2879, " CA " at (-5.285, 6.478, 13.336),  was assigned atom type "C" (rec_index= 1, atom_type= 1).
Atom no. 2880, " C  " at (-3.906, 6.269, 13.934),  was assigned atom type "C" (rec_index= 1, atom_type= 1).
Atom no. 2881, " O  " at (-3.754, 5.687, 15.006),  was assigned atom type "OA" (rec_index= 5, atom_type= 5).
Atom no. 2882, " CB " at (-5.842, 5.083, 12.936),  was assigned atom type "C" (rec_index= 1, atom_type= 1).
Atom no. 2883, " CG " at (-7.227, 5.089, 12.255),  was assigned atom type "C" (rec_index= 1, atom_type= 1).
Atom no. 2884, " CD1" at (-7.623, 3.662, 11.853),  was assigned atom type "C" (rec_index= 1, atom_type= 1).
Atom no. 2885, " CD2" at (-8.313, 5.701, 13.150),  was assigned atom type "C" (rec_index= 1, atom_type= 1).
Atom no. 2886, " HN " at (-4.799, 6.969, 11.378),  was assigned atom type "HD" (rec_index= 2, atom_type= 2).
Atom no. 2887, " N  " at (-2.840, 6.751, 13.260),  was assigned atom type "N" (rec_index= 3, atom_type= 3).
Atom no. 2888, " CA " at (-1.470, 6.571, 13.721),  was assigned atom type "C" (rec_index= 1, atom_type= 1).
Atom no. 2889, " C  " at (-0.902, 5.200, 13.454),  was assigned atom type "C" (rec_index= 1, atom_type= 1).
Atom no. 2890, " O  " at (0.149, 4.827, 13.972),  was assigned atom type "OA" (rec_index= 5, atom_type= 5).
Atom no. 2891, " HN " at (-2.945, 7.258, 12.405),  was assigned atom type "HD" (rec_index= 2, atom_type= 2).
Atom no. 2892, " N  " at (-1.583, 4.380, 12.638),  was assigned atom type "N" (rec_index= 3, atom_type= 3).
Atom no. 2893, " CA " at (-1.236, 2.983, 12.470),  was assigned atom type "C" (rec_index= 1, atom_type= 1).
Atom no. 2894, " C  " at (-0.083, 2.775, 11.503),  was assigned atom type "C" (rec_index= 1, atom_type= 1).
Atom no. 2895, " O  " at (-0.056, 3.304, 10.394),  was assigned atom type "OA" (rec_index= 5, atom_type= 5).
Atom no. 2896, " CB " at (-2.450, 2.148, 11.982),  was assigned atom type "C" (rec_index= 1, atom_type= 1).
Atom no. 2897, " CG " at (-3.561, 1.979, 12.991),  was assigned atom type "A" (rec_index= 0, atom_type= 0).
Atom no. 2898, " CD1" at (-3.526, 2.481, 14.309),  was assigned atom type "A" (rec_index= 0, atom_type= 0).
Atom no. 2899, " CD2" at (-4.695, 1.247, 12.589),  was assigned atom type "A" (rec_index= 0, atom_type= 0).
Atom no. 2900, " CE1" at (-4.594, 2.272, 15.186),  was assigned atom type "A" (rec_index= 0, atom_type= 0).
Atom no. 2901, " CE2" at (-5.765, 1.035, 13.465),  was assigned atom type "A" (rec_index= 0, atom_type= 0).
Atom no. 2902, " CZ " at (-5.717, 1.559, 14.761),  was assigned atom type "A" (rec_index= 0, atom_type= 0).
Atom no. 2903, " HN " at (-2.367, 4.680, 12.097),  was assigned atom type "HD" (rec_index= 2, atom_type= 2).
Atom no. 2904, " N  " at (0.947, 2.000, 11.911),  was assigned atom type "N" (rec_index= 3, atom_type= 3).
Atom no. 2905, " CA " at (1.964, 1.515, 10.976),  was assigned atom type "C" (rec_index= 1, atom_type= 1).
Atom no. 2906, " C  " at (1.412, 0.540, 9.963),  was assigned atom type "C" (rec_index= 1, atom_type= 1).
Atom no. 2907, " O  " at (0.320, -0.002, 10.129),  was assigned atom type "OA" (rec_index= 5, atom_type= 5).
Atom no. 2908, " HN " at (1.067, 1.720, 12.863),  was assigned atom type "HD" (rec_index= 2, atom_type= 2).
Atom no. 2909, " N  " at (2.177, 0.242, 8.901),  was assigned atom type "N" (rec_index= 3, atom_type= 3).
Atom no. 2910, " CA " at (1.717, -0.585, 7.782),  was assigned atom type "C" (rec_index= 1, atom_type= 1).
Atom no. 2911, " C  " at (1.397, -2.006, 8.209),  was assigned atom type "C" (rec_index= 1, atom_type= 1).
Atom no. 2912, " O  " at (0.388, -2.595, 7.809),  was assigned atom type "OA" (rec_index= 5, atom_type= 5).
Atom no. 2913, " CB " at (2.714, -0.583, 6.626),  was assigned atom type "C" (rec_index= 1, atom_type= 1).
Atom no. 2914, " CG1" at (2.350, -1.626, 5.551),  was assigned atom type "C" (rec_index= 1, atom_type= 1).
Atom no. 2915, " CG2" at (2.705, 0.813, 5.978),  was assigned atom type "C" (rec_index= 1, atom_type= 1).
Atom no. 2916, " HN " at (3.114, 0.570, 8.811),  was assigned atom type "HD" (rec_index= 2, atom_type= 2).
Atom no. 2917, " N  " at (2.244, -2.577, 9.087),  was assigned atom type "N" (rec_index= 3, atom_type= 3).
Atom no. 2918, " CA " at (2.051, -3.896, 9.653),  was assigned atom type "C" (rec_index= 1, atom_type= 1).
Atom no. 2919, " C  " at (0.765, -4.036, 10.461),  was assigned atom type "C" (rec_index= 1, atom_type= 1).
Atom no. 2920, " O  " at (0.011, -4.990, 10.284),  was assigned atom type "OA" (rec_index= 5, atom_type= 5).
Atom no. 2921, " CB " at (3.273, -4.248, 10.541),  was assigned atom type "C" (rec_index= 1, atom_type= 1).
Atom no. 2922, " CG " at (3.254, -5.674, 11.119),  was assigned atom type "C" (rec_index= 1, atom_type= 1).
Atom no. 2923, " CD " at (4.523, -6.006, 11.922),  was assigned atom type "C" (rec_index= 1, atom_type= 1).
Atom no. 2924, " CE " at (4.481, -7.417, 12.514),  was assigned atom type "C" (rec_index= 1, atom_type= 1).
Atom no. 2925, " NZ " at (5.727, -7.696, 13.261),  was assigned atom type "N" (rec_index= 3, atom_type= 3).
Atom no. 2926, " HN " at (3.067, -2.101, 9.394),  was assigned atom type "HD" (rec_index= 2, atom_type= 2).
Atom no. 2927, " HZ1" at (5.696, -8.655, 13.662),  was assigned atom type "HD" (rec_index= 2, atom_type= 2).
Atom no. 2928, " HZ2" at (6.542, -7.617, 12.618),  was assigned atom type "HD" (rec_index= 2, atom_type= 2).
Atom no. 2929, " HZ3" at (5.831, -7.003, 14.029),  was assigned atom type "HD" (rec_index= 2, atom_type= 2).
Atom no. 2930, " N  " at (0.445, -3.058, 11.340),  was assigned atom type "N" (rec_index= 3, atom_type= 3).
Atom no. 2931, " CA " at (-0.794, -3.070, 12.105),  was assigned atom type "C" (rec_index= 1, atom_type= 1).
Atom no. 2932, " C  " at (-2.030, -2.958, 11.234),  was assigned atom type "C" (rec_index= 1, atom_type= 1).
Atom no. 2933, " O  " at (-2.989, -3.709, 11.399),  was assigned atom type "OA" (rec_index= 5, atom_type= 5).
Atom no. 2934, " CB " at (-0.812, -1.938, 13.172),  was assigned atom type "C" (rec_index= 1, atom_type= 1).
Atom no. 2935, " CG " at (-2.162, -1.797, 13.907),  was assigned atom type "C" (rec_index= 1, atom_type= 1).
Atom no. 2936, " CD " at (-2.184, -0.753, 15.037),  was assigned atom type "C" (rec_index= 1, atom_type= 1).
Atom no. 2937, " CE " at (-1.527, -1.215, 16.339),  was assigned atom type "C" (rec_index= 1, atom_type= 1).
Atom no. 2938, " NZ " at (-1.816, -0.242, 17.408),  was assigned atom type "N" (rec_index= 3, atom_type= 3).
Atom no. 2939, " HN " at (1.041, -2.275, 11.511),  was assigned atom type "HD" (rec_index= 2, atom_type= 2).
Atom no. 2940, " HZ1" at (-1.374, -0.549, 18.298),  was assigned atom type "HD" (rec_index= 2, atom_type= 2).
Atom no. 2941, " HZ2" at (-1.440, 0.691, 17.139),  was assigned atom type "HD" (rec_index= 2, atom_type= 2).
Atom no. 2942, " HZ3" at (-2.844, -0.170, 17.541),  was assigned atom type "HD" (rec_index= 2, atom_type= 2).
Atom no. 2943, " N  " at (-2.018, -2.044, 10.245),  was assigned atom type "N" (rec_index= 3, atom_type= 3).
Atom no. 2944, " CA " at (-3.144, -1.805, 9.347),  was assigned atom type "C" (rec_index= 1, atom_type= 1).
Atom no. 2945, " C  " at (-3.527, -3.046, 8.572),  was assigned atom type "C" (rec_index= 1, atom_type= 1).
Atom no. 2946, " O  " at (-4.695, -3.417, 8.490),  was assigned atom type "OA" (rec_index= 5, atom_type= 5).
Atom no. 2947, " CB " at (-2.826, -0.700, 8.349),  was assigned atom type "C" (rec_index= 1, atom_type= 1).
Atom no. 2948, " CG2" at (-4.022, -0.405, 7.435),  was assigned atom type "C" (rec_index= 1, atom_type= 1).
Atom no. 2949, " OG1" at (-2.557, 0.497, 9.061),  was assigned atom type "OA" (rec_index= 5, atom_type= 5).
Atom no. 2950, " HN " at (-1.221, -1.466, 10.068),  was assigned atom type "HD" (rec_index= 2, atom_type= 2).
Atom no. 2951, " HG1" at (-2.375, 1.160, 8.386),  was assigned atom type "HD" (rec_index= 2, atom_type= 2).
Atom no. 2952, " N  " at (-2.530, -3.762, 8.022),  was assigned atom type "N" (rec_index= 3, atom_type= 3).
Atom no. 2953, " CA " at (-2.758, -5.025, 7.351),  was assigned atom type "C" (rec_index= 1, atom_type= 1).
Atom no. 2954, " C  " at (-3.190, -6.170, 8.260),  was assigned atom type "C" (rec_index= 1, atom_type= 1).
Atom no. 2955, " O  " at (-4.087, -6.928, 7.894),  was assigned atom type "OA" (rec_index= 5, atom_type= 5).
Atom no. 2956, " CB " at (-1.530, -5.415, 6.510),  was assigned atom type "C" (rec_index= 1, atom_type= 1).
Atom no. 2957, " CG " at (-1.301, -4.471, 5.310),  was assigned atom type "C" (rec_index= 1, atom_type= 1).
Atom no. 2958, " SD " at (-2.572, -4.564, 4.005),  was assigned atom type "SA" (rec_index= 6, atom_type= 6).
Atom no. 2959, " CE " at (-3.523, -3.078, 4.435),  was assigned atom type "C" (rec_index= 1, atom_type= 1).
Atom no. 2960, " HN " at (-1.575, -3.471, 8.039),  was assigned atom type "HD" (rec_index= 2, atom_type= 2).
Atom no. 2961, " N  " at (-2.616, -6.307, 9.476),  was assigned atom type "N" (rec_index= 3, atom_type= 3).
Atom no. 2962, " CA " at (-3.064, -7.297, 10.455),  was assigned atom type "C" (rec_index= 1, atom_type= 1).
Atom no. 2963, " C  " at (-4.520, -7.115, 10.868),  was assigned atom type "C" (rec_index= 1, atom_type= 1).
Atom no. 2964, " O  " at (-5.298, -8.065, 10.918),  was assigned atom type "OA" (rec_index= 5, atom_type= 5).
Atom no. 2965, " CB " at (-2.215, -7.221, 11.754),  was assigned atom type "C" (rec_index= 1, atom_type= 1).
Atom no. 2966, " CG " at (-0.806, -7.832, 11.639),  was assigned atom type "C" (rec_index= 1, atom_type= 1).
Atom no. 2967, " SD " at (0.273, -7.506, 13.076),  was assigned atom type "SA" (rec_index= 6, atom_type= 6).
Atom no. 2968, " CE " at (-0.770, -8.244, 14.369),  was assigned atom type "C" (rec_index= 1, atom_type= 1).
Atom no. 2969, " HN " at (-1.853, -5.743, 9.781),  was assigned atom type "HD" (rec_index= 2, atom_type= 2).
Atom no. 2970, " N  " at (-4.938, -5.867, 11.158),  was assigned atom type "N" (rec_index= 3, atom_type= 3).
Atom no. 2971, " CA " at (-6.315, -5.552, 11.495),  was assigned atom type "C" (rec_index= 1, atom_type= 1).
Atom no. 2972, " C  " at (-7.269, -5.764, 10.333),  was assigned atom type "C" (rec_index= 1, atom_type= 1).
Atom no. 2973, " O  " at (-8.356, -6.316, 10.496),  was assigned atom type "OA" (rec_index= 5, atom_type= 5).
Atom no. 2974, " CB " at (-6.430, -4.103, 12.017),  was assigned atom type "C" (rec_index= 1, atom_type= 1).
Atom no. 2975, " CG " at (-5.678, -3.836, 13.337),  was assigned atom type "C" (rec_index= 1, atom_type= 1).
Atom no. 2976, " SD " at (-6.214, -4.844, 14.748),  was assigned atom type "SA" (rec_index= 6, atom_type= 6).
Atom no. 2977, " CE " at (-4.887, -6.084, 14.721),  was assigned atom type "C" (rec_index= 1, atom_type= 1).
Atom no. 2978, " HN " at (-4.323, -5.081, 11.158),  was assigned atom type "HD" (rec_index= 2, atom_type= 2).
Atom no. 2979, " N  " at (-6.862, -5.370, 9.110),  was assigned atom type "N" (rec_index= 3, atom_type= 3).
Atom no. 2980, " CA " at (-7.622, -5.594, 7.900),  was assigned atom type "C" (rec_index= 1, atom_type= 1).
Atom no. 2981, " C  " at (-7.850, -7.071, 7.590),  was assigned atom type "C" (rec_index= 1, atom_type= 1).
Atom no. 2982, " O  " at (-8.948, -7.477, 7.219),  was assigned atom type "OA" (rec_index= 5, atom_type= 5).
Atom no. 2983, " CB " at (-6.920, -4.900, 6.720),  was assigned atom type "C" (rec_index= 1, atom_type= 1).
Atom no. 2984, " HN " at (-5.992, -4.893, 8.988),  was assigned atom type "HD" (rec_index= 2, atom_type= 2).
Atom no. 2985, " N  " at (-6.825, -7.926, 7.792),  was assigned atom type "N" (rec_index= 3, atom_type= 3).
Atom no. 2986, " CA " at (-6.956, -9.367, 7.676),  was assigned atom type "C" (rec_index= 1, atom_type= 1).
Atom no. 2987, " C  " at (-7.939, -9.968, 8.667),  was assigned atom type "C" (rec_index= 1, atom_type= 1).
Atom no. 2988, " O  " at (-8.780, -10.784, 8.308),  was assigned atom type "OA" (rec_index= 5, atom_type= 5).
Atom no. 2989, " CB " at (-5.587, -10.061, 7.843),  was assigned atom type "C" (rec_index= 1, atom_type= 1).
Atom no. 2990, " CG " at (-5.622, -11.565, 7.478),  was assigned atom type "C" (rec_index= 1, atom_type= 1).
Atom no. 2991, " CD " at (-4.268, -12.235, 7.703),  was assigned atom type "C" (rec_index= 1, atom_type= 1).
Atom no. 2992, " NE2" at (-4.286, -13.584, 7.766),  was assigned atom type "N" (rec_index= 3, atom_type= 3).
Atom no. 2993, " OE1" at (-3.225, -11.589, 7.818),  was assigned atom type "OA" (rec_index= 5, atom_type= 5).
Atom no. 2994, " HN " at (-5.909, -7.613, 8.035),  was assigned atom type "HD" (rec_index= 2, atom_type= 2).
Atom no. 2995, "1HE2" at (-3.413, -14.039, 7.916),  was assigned atom type "HD" (rec_index= 2, atom_type= 2).
Atom no. 2996, "2HE2" at (-5.144, -14.073, 7.647),  was assigned atom type "HD" (rec_index= 2, atom_type= 2).
Atom no. 2997, " N  " at (-7.913, -9.533, 9.943),  was assigned atom type "N" (rec_index= 3, atom_type= 3).
Atom no. 2998, " CA " at (-8.883, -9.965, 10.936),  was assigned atom type "C" (rec_index= 1, atom_type= 1).
Atom no. 2999, " C  " at (-10.319, -9.567, 10.605),  was assigned atom type "C" (rec_index= 1, atom_type= 1).
Atom no. 3000, " O  " at (-11.247, -10.357, 10.761),  was assigned atom type "OA" (rec_index= 5, atom_type= 5).
Atom no. 3001, " CB " at (-8.518, -9.434, 12.346),  was assigned atom type "C" (rec_index= 1, atom_type= 1).
Atom no. 3002, " CG " at (-7.222, -10.052, 12.910),  was assigned atom type "C" (rec_index= 1, atom_type= 1).
Atom no. 3003, " CD " at (-6.848, -9.563, 14.320),  was assigned atom type "C" (rec_index= 1, atom_type= 1).
Atom no. 3004, " NE " at (-5.551, -10.228, 14.689),  was assigned atom type "N" (rec_index= 3, atom_type= 3).
Atom no. 3005, " CZ " at (-5.443, -11.470, 15.177),  was assigned atom type "C" (rec_index= 1, atom_type= 1).
Atom no. 3006, " NH1" at (-4.238, -11.947, 15.489),  was assigned atom type "N" (rec_index= 3, atom_type= 3).
Atom no. 3007, " NH2" at (-6.502, -12.250, 15.355),  was assigned atom type "N" (rec_index= 3, atom_type= 3).
Atom no. 3008, " HN " at (-7.214, -8.891, 10.250),  was assigned atom type "HD" (rec_index= 2, atom_type= 2).
Atom no. 3009, " HE " at (-4.748, -9.643, 14.532),  was assigned atom type "HD" (rec_index= 2, atom_type= 2).
Atom no. 3010, " HH " at (-4.134, -12.872, 15.828),  was assigned atom type "HD" (rec_index= 2, atom_type= 2).
Atom no. 3011, " HH " at (-3.454, -11.376, 15.234),  was assigned atom type "HD" (rec_index= 2, atom_type= 2).
Atom no. 3012, " HH " at (-6.399, -13.130, 15.798),  was assigned atom type "HD" (rec_index= 2, atom_type= 2).
Atom no. 3013, " HH " at (-7.392, -11.833, 15.226),  was assigned atom type "HD" (rec_index= 2, atom_type= 2).
Atom no. 3014, " N  " at (-10.544, -8.337, 10.097),  was assigned atom type "N" (rec_index= 3, atom_type= 3).
Atom no. 3015, " CA " at (-11.844, -7.915, 9.605),  was assigned atom type "C" (rec_index= 1, atom_type= 1).
Atom no. 3016, " C  " at (-12.321, -8.720, 8.397),  was assigned atom type "C" (rec_index= 1, atom_type= 1).
Atom no. 3017, " O  " at (-13.490, -9.091, 8.301),  was assigned atom type "OA" (rec_index= 5, atom_type= 5).
Atom no. 3018, " CB " at (-11.822, -6.411, 9.239),  was assigned atom type "C" (rec_index= 1, atom_type= 1).
Atom no. 3019, " CG " at (-11.620, -5.456, 10.427),  was assigned atom type "C" (rec_index= 1, atom_type= 1).
Atom no. 3020, " CD1" at (-11.401, -4.029, 9.910),  was assigned atom type "C" (rec_index= 1, atom_type= 1).
Atom no. 3021, " CD2" at (-12.805, -5.485, 11.403),  was assigned atom type "C" (rec_index= 1, atom_type= 1).
Atom no. 3022, " HN " at (-9.833, -7.641, 10.028),  was assigned atom type "HD" (rec_index= 2, atom_type= 2).
Atom no. 3023, " N  " at (-11.421, -9.032, 7.444),  was assigned atom type "N" (rec_index= 3, atom_type= 3).
Atom no. 3024, " CA " at (-11.702, -9.897, 6.309),  was assigned atom type "C" (rec_index= 1, atom_type= 1).
Atom no. 3025, " C  " at (-12.054, -11.334, 6.708),  was assigned atom type "C" (rec_index= 1, atom_type= 1).
Atom no. 3026, " O  " at (-13.056, -11.888, 6.263),  was assigned atom type "OA" (rec_index= 5, atom_type= 5).
Atom no. 3027, " CB " at (-10.469, -9.862, 5.352),  was assigned atom type "C" (rec_index= 1, atom_type= 1).
Atom no. 3028, " CG " at (-10.451, -10.965, 4.323),  was assigned atom type "A" (rec_index= 0, atom_type= 0).
Atom no. 3029, " CD1" at (-11.384, -10.995, 3.277),  was assigned atom type "A" (rec_index= 0, atom_type= 0).
Atom no. 3030, " CD2" at (-9.545, -12.030, 4.464),  was assigned atom type "A" (rec_index= 0, atom_type= 0).
Atom no. 3031, " CE1" at (-11.406, -12.073, 2.377),  was assigned atom type "A" (rec_index= 0, atom_type= 0).
Atom no. 3032, " CE2" at (-9.563, -13.101, 3.566),  was assigned atom type "A" (rec_index= 0, atom_type= 0).
Atom no. 3033, " CZ " at (-10.501, -13.130, 2.527),  was assigned atom type "A" (rec_index= 0, atom_type= 0).
Atom no. 3034, " OH " at (-10.530, -14.226, 1.643),  was assigned atom type "OA" (rec_index= 5, atom_type= 5).
Atom no. 3035, " HN " at (-10.490, -8.672, 7.471),  was assigned atom type "HD" (rec_index= 2, atom_type= 2).
Atom no. 3036, " HH " at (-9.793, -14.798, 1.869),  was assigned atom type "HD" (rec_index= 2, atom_type= 2).
Atom no. 3037, " N  " at (-11.263, -11.963, 7.598),  was assigned atom type "N" (rec_index= 3, atom_type= 3).
Atom no. 3038, " CA " at (-11.462, -13.352, 7.971),  was assigned atom type "C" (rec_index= 1, atom_type= 1).
Atom no. 3039, " C  " at (-12.664, -13.552, 8.873),  was assigned atom type "C" (rec_index= 1, atom_type= 1).
Atom no. 3040, " O  " at (-13.191, -14.653, 9.005),  was assigned atom type "OA" (rec_index= 5, atom_type= 5).
Atom no. 3041, " CB " at (-10.224, -13.927, 8.685),  was assigned atom type "C" (rec_index= 1, atom_type= 1).
Atom no. 3042, " CG " at (-8.986, -14.055, 7.767),  was assigned atom type "C" (rec_index= 1, atom_type= 1).
Atom no. 3043, " CD " at (-7.811, -14.713, 8.479),  was assigned atom type "C" (rec_index= 1, atom_type= 1).
Atom no. 3044, " OE1" at (-7.949, -15.108, 9.667),  was assigned atom type "OA" (rec_index= 5, atom_type= 5).
Atom no. 3045, " OE2" at (-6.749, -14.877, 7.831),  was assigned atom type "OA" (rec_index= 5, atom_type= 5).
Atom no. 3046, " HN " at (-10.495, -11.526, 8.058),  was assigned atom type "HD" (rec_index= 2, atom_type= 2).
Atom no. 3047, " N  " at (-13.171, -12.466, 9.478),  was assigned atom type "N" (rec_index= 3, atom_type= 3).
Atom no. 3048, " CA " at (-14.404, -12.477, 10.227),  was assigned atom type "C" (rec_index= 1, atom_type= 1).
Atom no. 3049, " C  " at (-15.607, -12.108, 9.372),  was assigned atom type "C" (rec_index= 1, atom_type= 1).
Atom no. 3050, " O  " at (-16.749, -12.115, 9.833),  was assigned atom type "OA" (rec_index= 5, atom_type= 5).
Atom no. 3051, " CB " at (-14.284, -11.448, 11.355),  was assigned atom type "C" (rec_index= 1, atom_type= 1).
Atom no. 3052, " HN " at (-12.705, -11.582, 9.432),  was assigned atom type "HD" (rec_index= 2, atom_type= 2).
Atom no. 3053, " N  " at (-15.387, -11.821, 8.072),  was assigned atom type "N" (rec_index= 3, atom_type= 3).
Atom no. 3054, " CA " at (-16.455, -11.566, 7.118),  was assigned atom type "C" (rec_index= 1, atom_type= 1).
Atom no. 3055, " C  " at (-17.025, -10.188, 7.184),  was assigned atom type "C" (rec_index= 1, atom_type= 1).
Atom no. 3056, " O  " at (-18.138, -9.963, 6.718),  was assigned atom type "OA" (rec_index= 5, atom_type= 5).
Atom no. 3057, " HN " at (-14.459, -11.771, 7.705),  was assigned atom type "HD" (rec_index= 2, atom_type= 2).
Atom no. 3058, " N  " at (-16.299, -9.226, 7.778),  was assigned atom type "N" (rec_index= 3, atom_type= 3).
Atom no. 3059, " CA " at (-16.789, -7.874, 7.967),  was assigned atom type "C" (rec_index= 1, atom_type= 1).
Atom no. 3060, " C  " at (-16.422, -6.950, 6.813),  was assigned atom type "C" (rec_index= 1, atom_type= 1).
Atom no. 3061, " O  " at (-17.153, -6.008, 6.511),  was assigned atom type "OA" (rec_index= 5, atom_type= 5).
Atom no. 3062, " CB " at (-16.204, -7.274, 9.277),  was assigned atom type "C" (rec_index= 1, atom_type= 1).
Atom no. 3063, " CG " at (-16.752, -7.934, 10.520),  was assigned atom type "A" (rec_index= 0, atom_type= 0).
Atom no. 3064, " CD1" at (-18.137, -8.091, 10.724),  was assigned atom type "A" (rec_index= 0, atom_type= 0).
Atom no. 3065, " CD2" at (-15.877, -8.330, 11.547),  was assigned atom type "A" (rec_index= 0, atom_type= 0).
Atom no. 3066, " CE1" at (-18.630, -8.635, 11.924),  was assigned atom type "A" (rec_index= 0, atom_type= 0).
Atom no. 3067, " CE2" at (-16.368, -8.882, 12.740),  was assigned atom type "A" (rec_index= 0, atom_type= 0).
Atom no. 3068, " CZ " at (-17.743, -9.032, 12.932),  was assigned atom type "A" (rec_index= 0, atom_type= 0).
Atom no. 3069, " OH " at (-18.222, -9.558, 14.153),  was assigned atom type "OA" (rec_index= 5, atom_type= 5).
Atom no. 3070, " HN " at (-15.376, -9.385, 8.125),  was assigned atom type "HD" (rec_index= 2, atom_type= 2).
Atom no. 3071, " HH " at (-17.459, -9.830, 14.668),  was assigned atom type "HD" (rec_index= 2, atom_type= 2).
Atom no. 3072, " N  " at (-15.301, -7.198, 6.111),  was assigned atom type "N" (rec_index= 3, atom_type= 3).
Atom no. 3073, " CA " at (-14.874, -6.371, 4.985),  was assigned atom type "C" (rec_index= 1, atom_type= 1).
Atom no. 3074, " C  " at (-14.480, -7.249, 3.816),  was assigned atom type "C" (rec_index= 1, atom_type= 1).
Atom no. 3075, " O  " at (-14.258, -8.452, 3.950),  was assigned atom type "OA" (rec_index= 5, atom_type= 5).
Atom no. 3076, " CB " at (-13.718, -5.398, 5.276),  was assigned atom type "C" (rec_index= 1, atom_type= 1).
Atom no. 3077, " CG1" at (-12.397, -6.120, 5.632),  was assigned atom type "C" (rec_index= 1, atom_type= 1).
Atom no. 3078, " CG2" at (-14.140, -4.406, 6.381),  was assigned atom type "C" (rec_index= 1, atom_type= 1).
Atom no. 3079, " CD " at (-11.223, -5.171, 5.928),  was assigned atom type "C" (rec_index= 1, atom_type= 1).
Atom no. 3080, " HN " at (-14.690, -7.960, 6.314),  was assigned atom type "HD" (rec_index= 2, atom_type= 2).
Atom no. 3081, " N  " at (-14.377, -6.645, 2.622),  was assigned atom type "N" (rec_index= 3, atom_type= 3).
Atom no. 3082, " CA " at (-13.797, -7.265, 1.438),  was assigned atom type "C" (rec_index= 1, atom_type= 1).
Atom no. 3083, " C  " at (-12.288, -7.454, 1.548),  was assigned atom type "C" (rec_index= 1, atom_type= 1).
Atom no. 3084, " O  " at (-11.616, -6.888, 2.408),  was assigned atom type "OA" (rec_index= 5, atom_type= 5).
Atom no. 3085, " CB " at (-14.060, -6.484, 0.158),  was assigned atom type "C" (rec_index= 1, atom_type= 1).
Atom no. 3086, " CG2" at (-15.532, -6.603, -0.236),  was assigned atom type "C" (rec_index= 1, atom_type= 1).
Atom no. 3087, " OG1" at (-13.814, -5.103, 0.362),  was assigned atom type "OA" (rec_index= 5, atom_type= 5).
Atom no. 3088, " HN " at (-14.704, -5.711, 2.479),  was assigned atom type "HD" (rec_index= 2, atom_type= 2).
Atom no. 3089, " HG1" at (-14.012, -4.680, -0.481),  was assigned atom type "HD" (rec_index= 2, atom_type= 2).
Atom no. 3090, " N  " at (-11.712, -8.305, 0.672),  was assigned atom type "N" (rec_index= 3, atom_type= 3).
Atom no. 3091, " CA " at (-10.292, -8.596, 0.614),  was assigned atom type "C" (rec_index= 1, atom_type= 1).
Atom no. 3092, " C  " at (-9.391, -7.361, 0.526),  was assigned atom type "C" (rec_index= 1, atom_type= 1).
Atom no. 3093, " O  " at (-9.576, -6.448, -0.273),  was assigned atom type "OA" (rec_index= 5, atom_type= 5).
Atom no. 3094, " CB " at (-10.002, -9.563, -0.570),  was assigned atom type "C" (rec_index= 1, atom_type= 1).
Atom no. 3095, " CG " at (-8.623, -10.172, -0.513),  was assigned atom type "A" (rec_index= 0, atom_type= 0).
Atom no. 3096, " CD1" at (-8.236, -10.909, 0.617),  was assigned atom type "A" (rec_index= 0, atom_type= 0).
Atom no. 3097, " CD2" at (-7.722, -10.055, -1.587),  was assigned atom type "A" (rec_index= 0, atom_type= 0).
Atom no. 3098, " CE1" at (-6.982, -11.526, 0.669),  was assigned atom type "A" (rec_index= 0, atom_type= 0).
Atom no. 3099, " CE2" at (-6.478, -10.706, -1.548),  was assigned atom type "A" (rec_index= 0, atom_type= 0).
Atom no. 3100, " CZ " at (-6.110, -11.442, -0.422),  was assigned atom type "A" (rec_index= 0, atom_type= 0).
Atom no. 3101, " OH " at (-4.879, -12.123, -0.369),  was assigned atom type "OA" (rec_index= 5, atom_type= 5).
Atom no. 3102, " HN " at (-12.263, -8.792, -0.003),  was assigned atom type "HD" (rec_index= 2, atom_type= 2).
Atom no. 3103, " HH " at (-4.453, -12.011, -1.221),  was assigned atom type "HD" (rec_index= 2, atom_type= 2).
Atom no. 3104, " N  " at (-8.364, -7.320, 1.386),  was assigned atom type "N" (rec_index= 3, atom_type= 3).
Atom no. 3105, " CA " at (-7.609, -6.128, 1.695),  was assigned atom type "C" (rec_index= 1, atom_type= 1).
Atom no. 3106, " C  " at (-6.321, -6.004, 0.903),  was assigned atom type "C" (rec_index= 1, atom_type= 1).
Atom no. 3107, " O  " at (-5.493, -5.126, 1.148),  was assigned atom type "OA" (rec_index= 5, atom_type= 5).
Atom no. 3108, " CB " at (-7.294, -6.099, 3.210),  was assigned atom type "C" (rec_index= 1, atom_type= 1).
Atom no. 3109, " CG " at (-6.436, -7.277, 3.726),  was assigned atom type "C" (rec_index= 1, atom_type= 1).
Atom no. 3110, " SD " at (-7.346, -8.852, 3.835),  was assigned atom type "SA" (rec_index= 6, atom_type= 6).
Atom no. 3111, " CE " at (-5.903, -9.924, 3.937),  was assigned atom type "C" (rec_index= 1, atom_type= 1).
Atom no. 3112, " HN " at (-8.059, -8.137, 1.870),  was assigned atom type "HD" (rec_index= 2, atom_type= 2).
Atom no. 3113, " N  " at (-6.118, -6.878, -0.097),  was assigned atom type "N" (rec_index= 3, atom_type= 3).
Atom no. 3114, " CA " at (-5.051, -6.722, -1.060),  was assigned atom type "C" (rec_index= 1, atom_type= 1).
Atom no. 3115, " C  " at (-5.697, -6.454, -2.408),  was assigned atom type "C" (rec_index= 1, atom_type= 1).
Atom no. 3116, " O  " at (-6.120, -7.374, -3.101),  was assigned atom type "OA" (rec_index= 5, atom_type= 5).
Atom no. 3117, " CB " at (-4.143, -7.969, -1.108),  was assigned atom type "C" (rec_index= 1, atom_type= 1).
Atom no. 3118, " CG " at (-3.346, -8.232, 0.191),  was assigned atom type "C" (rec_index= 1, atom_type= 1).
Atom no. 3119, " CD " at (-2.591, -9.563, 0.095),  was assigned atom type "C" (rec_index= 1, atom_type= 1).
Atom no. 3120, " NE " at (-1.576, -9.686, 1.187),  was assigned atom type "N" (rec_index= 3, atom_type= 3).
Atom no. 3121, " CZ " at (-0.675, -10.681, 1.167),  was assigned atom type "C" (rec_index= 1, atom_type= 1).
Atom no. 3122, " NH1" at (-0.619, -11.550, 0.166),  was assigned atom type "N" (rec_index= 3, atom_type= 3).
Atom no. 3123, " NH2" at (0.188, -10.827, 2.169),  was assigned atom type "N" (rec_index= 3, atom_type= 3).
Atom no. 3124, " HN " at (-6.707, -7.674, -0.206),  was assigned atom type "HD" (rec_index= 2, atom_type= 2).
Atom no. 3125, " HE " at (-1.659, -8.967, 1.888),  was assigned atom type "HD" (rec_index= 2, atom_type= 2).
Atom no. 3126, " HH " at (0.036, -12.292, 0.179),  was assigned atom type "HD" (rec_index= 2, atom_type= 2).
Atom no. 3127, " HH " at (-1.352, -11.490, -0.515),  was assigned atom type "HD" (rec_index= 2, atom_type= 2).
Atom no. 3128, " HH " at (0.905, -11.507, 2.109),  was assigned atom type "HD" (rec_index= 2, atom_type= 2).
Atom no. 3129, " HH " at (0.211, -10.107, 2.851),  was assigned atom type "HD" (rec_index= 2, atom_type= 2).
Atom no. 3130, " N  " at (-5.804, -5.169, -2.796),  was assigned atom type "N" (rec_index= 3, atom_type= 3).
Atom no. 3131, " CA " at (-6.501, -4.766, -4.013),  was assigned atom type "C" (rec_index= 1, atom_type= 1).
Atom no. 3132, " C  " at (-6.031, -3.391, -4.444),  was assigned atom type "C" (rec_index= 1, atom_type= 1).
Atom no. 3133, " O  " at (-5.726, -2.530, -3.621),  was assigned atom type "OA" (rec_index= 5, atom_type= 5).
Atom no. 3134, " CB " at (-8.032, -4.742, -3.864),  was assigned atom type "C" (rec_index= 1, atom_type= 1).
Atom no. 3135, " CG2" at (-8.482, -3.726, -2.800),  was assigned atom type "C" (rec_index= 1, atom_type= 1).
Atom no. 3136, " OG1" at (-8.709, -4.413, -5.076),  was assigned atom type "OA" (rec_index= 5, atom_type= 5).
Atom no. 3137, " HN " at (-5.413, -4.411, -2.276),  was assigned atom type "HD" (rec_index= 2, atom_type= 2).
Atom no. 3138, " HG1" at (-9.646, -4.418, -4.855),  was assigned atom type "HD" (rec_index= 2, atom_type= 2).
Atom no. 3139, " N  " at (-5.978, -3.147, -5.760),  was assigned atom type "N" (rec_index= 3, atom_type= 3).
Atom no. 3140, " CA " at (-5.665, -1.879, -6.392),  was assigned atom type "C" (rec_index= 1, atom_type= 1).
Atom no. 3141, " C  " at (-6.810, -1.432, -7.294),  was assigned atom type "C" (rec_index= 1, atom_type= 1).
Atom no. 3142, " O  " at (-6.691, -0.603, -8.204),  was assigned atom type "OA" (rec_index= 5, atom_type= 5).
Atom no. 3143, " CB " at (-4.278, -1.855, -7.085),  was assigned atom type "C" (rec_index= 1, atom_type= 1).
Atom no. 3144, " CG " at (-3.836, -3.114, -7.810),  was assigned atom type "C" (rec_index= 1, atom_type= 1).
Atom no. 3145, " OD1" at (-4.365, -4.216, -7.547),  was assigned atom type "OA" (rec_index= 5, atom_type= 5).
Atom no. 3146, " OD2" at (-2.832, -2.983, -8.545),  was assigned atom type "OA" (rec_index= 5, atom_type= 5).
Atom no. 3147, " HN " at (-6.163, -3.873, -6.417),  was assigned atom type "HD" (rec_index= 2, atom_type= 2).
Atom no. 3148, " N  " at (-8.003, -1.966, -6.998),  was assigned atom type "N" (rec_index= 3, atom_type= 3).
Atom no. 3149, " CA " at (-9.247, -1.618, -7.650),  was assigned atom type "C" (rec_index= 1, atom_type= 1).
Atom no. 3150, " C  " at (-10.114, -0.733, -6.780),  was assigned atom type "C" (rec_index= 1, atom_type= 1).
Atom no. 3151, " O  " at (-10.329, -1.004, -5.606),  was assigned atom type "OA" (rec_index= 5, atom_type= 5).
Atom no. 3152, " CB " at (-10.047, -2.903, -7.942),  was assigned atom type "C" (rec_index= 1, atom_type= 1).
Atom no. 3153, " OG " at (-11.297, -2.629, -8.559),  was assigned atom type "OA" (rec_index= 5, atom_type= 5).
Atom no. 3154, " HN " at (-8.095, -2.660, -6.284),  was assigned atom type "HD" (rec_index= 2, atom_type= 2).
Atom no. 3155, " HG1" at (-11.630, -3.465, -8.908),  was assigned atom type "HD" (rec_index= 2, atom_type= 2).
Atom no. 3156, " N  " at (-10.686, 0.343, -7.352),  was assigned atom type "N" (rec_index= 3, atom_type= 3).
Atom no. 3157, " CA " at (-11.633, 1.212, -6.658),  was assigned atom type "C" (rec_index= 1, atom_type= 1).
Atom no. 3158, " C  " at (-13.057, 0.865, -7.051),  was assigned atom type "C" (rec_index= 1, atom_type= 1).
Atom no. 3159, " O  " at (-14.002, 1.558, -6.676),  was assigned atom type "OA" (rec_index= 5, atom_type= 5).
Atom no. 3160, " CB " at (-11.412, 2.692, -6.943),  was assigned atom type "C" (rec_index= 1, atom_type= 1).
Atom no. 3161, " CG2" at (-10.077, 3.134, -6.337),  was assigned atom type "C" (rec_index= 1, atom_type= 1).
Atom no. 3162, " OG1" at (-11.327, 2.917, -8.340),  was assigned atom type "OA" (rec_index= 5, atom_type= 5).
Atom no. 3163, " HN " at (-10.494, 0.614, -8.294),  was assigned atom type "HD" (rec_index= 2, atom_type= 2).
Atom no. 3164, " HG1" at (-11.177, 3.863, -8.439),  was assigned atom type "HD" (rec_index= 2, atom_type= 2).
Atom no. 3165, " N  " at (-13.247, -0.242, -7.805),  was assigned atom type "N" (rec_index= 3, atom_type= 3).
Atom no. 3166, " CA " at (-14.545, -0.719, -8.258),  was assigned atom type "C" (rec_index= 1, atom_type= 1).
Atom no. 3167, " C  " at (-15.488, -1.077, -7.128),  was assigned atom type "C" (rec_index= 1, atom_type= 1).
Atom no. 3168, " O  " at (-15.073, -1.501, -6.050),  was assigned atom type "OA" (rec_index= 5, atom_type= 5).
Atom no. 3169, " CB " at (-14.486, -1.992, -9.142),  was assigned atom type "C" (rec_index= 1, atom_type= 1).
Atom no. 3170, " CG " at (-13.591, -1.795, -10.345),  was assigned atom type "C" (rec_index= 1, atom_type= 1).
Atom no. 3171, " ND2" at (-13.069, -2.928, -10.863),  was assigned atom type "N" (rec_index= 3, atom_type= 3).
Atom no. 3172, " OD1" at (-13.394, -0.676, -10.818),  was assigned atom type "OA" (rec_index= 5, atom_type= 5).
Atom no. 3173, " HN " at (-12.474, -0.805, -8.097),  was assigned atom type "HD" (rec_index= 2, atom_type= 2).
Atom no. 3174, "1HD2" at (-12.465, -2.836, -11.650),  was assigned atom type "HD" (rec_index= 2, atom_type= 2).
Atom no. 3175, "2HD2" at (-13.268, -3.807, -10.441),  was assigned atom type "HD" (rec_index= 2, atom_type= 2).
Atom no. 3176, " N  " at (-16.796, -0.938, -7.389),  was assigned atom type "N" (rec_index= 3, atom_type= 3).
Atom no. 3177, " CA " at (-17.847, -1.322, -6.480),  was assigned atom type "C" (rec_index= 1, atom_type= 1).
Atom no. 3178, " C  " at (-18.866, -2.130, -7.251),  was assigned atom type "C" (rec_index= 1, atom_type= 1).
Atom no. 3179, " O  " at (-19.278, -1.748, -8.347),  was assigned atom type "OA" (rec_index= 5, atom_type= 5).
Atom no. 3180, " CB " at (-18.496, -0.058, -5.868),  was assigned atom type "C" (rec_index= 1, atom_type= 1).
Atom no. 3181, " CG " at (-17.542, 0.697, -4.918),  was assigned atom type "C" (rec_index= 1, atom_type= 1).
Atom no. 3182, " CD1" at (-18.142, 2.035, -4.463),  was assigned atom type "C" (rec_index= 1, atom_type= 1).
Atom no. 3183, " CD2" at (-17.163, -0.176, -3.712),  was assigned atom type "C" (rec_index= 1, atom_type= 1).
Atom no. 3184, " HN " at (-17.120, -0.550, -8.250),  was assigned atom type "HD" (rec_index= 2, atom_type= 2).
Atom no. 3185, " N  " at (-19.277, -3.303, -6.726),  was assigned atom type "N" (rec_index= 3, atom_type= 3).
Atom no. 3186, " CA " at (-20.340, -4.101, -7.322),  was assigned atom type "C" (rec_index= 1, atom_type= 1).
Atom no. 3187, " C  " at (-21.676, -3.376, -7.365),  was assigned atom type "C" (rec_index= 1, atom_type= 1).
Atom no. 3188, " O  " at (-21.938, -2.458, -6.591),  was assigned atom type "OA" (rec_index= 5, atom_type= 5).
Atom no. 3189, " CB " at (-20.509, -5.490, -6.646),  was assigned atom type "C" (rec_index= 1, atom_type= 1).
Atom no. 3190, " OG " at (-21.087, -5.386, -5.345),  was assigned atom type "OA" (rec_index= 5, atom_type= 5).
Atom no. 3191, " HN " at (-18.881, -3.700, -5.898),  was assigned atom type "HD" (rec_index= 2, atom_type= 2).
Atom no. 3192, " HG1" at (-21.364, -6.274, -5.086),  was assigned atom type "HD" (rec_index= 2, atom_type= 2).
Atom no. 3193, " N  " at (-22.586, -3.760, -8.285),  was assigned atom type "N" (rec_index= 3, atom_type= 3).
Atom no. 3194, " CA " at (-23.903, -3.150, -8.369),  was assigned atom type "C" (rec_index= 1, atom_type= 1).
Atom no. 3195, " C  " at (-24.703, -3.329, -7.083),  was assigned atom type "C" (rec_index= 1, atom_type= 1).
Atom no. 3196, " O  " at (-25.356, -2.411, -6.592),  was assigned atom type "OA" (rec_index= 5, atom_type= 5).
Atom no. 3197, " CB " at (-24.674, -3.754, -9.567),  was assigned atom type "C" (rec_index= 1, atom_type= 1).
Atom no. 3198, " CG " at (-26.027, -3.068, -9.878),  was assigned atom type "C" (rec_index= 1, atom_type= 1).
Atom no. 3199, " CD " at (-25.901, -1.575, -10.181),  was assigned atom type "C" (rec_index= 1, atom_type= 1).
Atom no. 3200, " NE2" at (-25.053, -1.224, -11.170),  was assigned atom type "N" (rec_index= 3, atom_type= 3).
Atom no. 3201, " OE1" at (-26.551, -0.725, -9.576),  was assigned atom type "OA" (rec_index= 5, atom_type= 5).
Atom no. 3202, " HN " at (-22.420, -4.478, -8.959),  was assigned atom type "HD" (rec_index= 2, atom_type= 2).
Atom no. 3203, "1HE2" at (-24.967, -0.252, -11.365),  was assigned atom type "HD" (rec_index= 2, atom_type= 2).
Atom no. 3204, "2HE2" at (-24.563, -1.927, -11.673),  was assigned atom type "HD" (rec_index= 2, atom_type= 2).
Atom no. 3205, " N  " at (-24.594, -4.519, -6.476),  was assigned atom type "N" (rec_index= 3, atom_type= 3).
Atom no. 3206, " CA " at (-25.142, -4.883, -5.195),  was assigned atom type "C" (rec_index= 1, atom_type= 1).
Atom no. 3207, " C  " at (-24.622, -3.988, -4.072),  was assigned atom type "C" (rec_index= 1, atom_type= 1).
Atom no. 3208, " O  " at (-25.396, -3.431, -3.298),  was assigned atom type "OA" (rec_index= 5, atom_type= 5).
Atom no. 3209, " CB " at (-24.765, -6.360, -4.890),  was assigned atom type "C" (rec_index= 1, atom_type= 1).
Atom no. 3210, " CG " at (-24.954, -7.254, -6.108),  was assigned atom type "C" (rec_index= 1, atom_type= 1).
Atom no. 3211, " OD1" at (-24.113, -7.138, -7.042),  was assigned atom type "OA" (rec_index= 5, atom_type= 5).
Atom no. 3212, " OD2" at (-25.927, -8.042, -6.112),  was assigned atom type "OA" (rec_index= 5, atom_type= 5).
Atom no. 3213, " HN " at (-24.095, -5.263, -6.911),  was assigned atom type "HD" (rec_index= 2, atom_type= 2).
Atom no. 3214, " N  " at (-23.290, -3.760, -4.009),  was assigned atom type "N" (rec_index= 3, atom_type= 3).
Atom no. 3215, " CA " at (-22.675, -2.859, -3.057),  was assigned atom type "C" (rec_index= 1, atom_type= 1).
Atom no. 3216, " C  " at (-23.104, -1.410, -3.222),  was assigned atom type "C" (rec_index= 1, atom_type= 1).
Atom no. 3217, " O  " at (-23.411, -0.732, -2.242),  was assigned atom type "OA" (rec_index= 5, atom_type= 5).
Atom no. 3218, " CB " at (-21.145, -2.963, -3.154),  was assigned atom type "C" (rec_index= 1, atom_type= 1).
Atom no. 3219, " HN " at (-22.660, -4.218, -4.635),  was assigned atom type "HD" (rec_index= 2, atom_type= 2).
Atom no. 3220, " N  " at (-23.175, -0.907, -4.473),  was assigned atom type "N" (rec_index= 3, atom_type= 3).
Atom no. 3221, " CA " at (-23.670, 0.426, -4.784),  was assigned atom type "C" (rec_index= 1, atom_type= 1).
Atom no. 3222, " C  " at (-25.134, 0.607, -4.413),  was assigned atom type "C" (rec_index= 1, atom_type= 1).
Atom no. 3223, " O  " at (-25.509, 1.600, -3.789),  was assigned atom type "OA" (rec_index= 5, atom_type= 5).
Atom no. 3224, " CB " at (-23.441, 0.785, -6.247),  was assigned atom type "C" (rec_index= 1, atom_type= 1).
Atom no. 3225, " CG1" at (-24.043, 2.161, -6.592),  was assigned atom type "C" (rec_index= 1, atom_type= 1).
Atom no. 3226, " CG2" at (-21.928, 0.836, -6.526),  was assigned atom type "C" (rec_index= 1, atom_type= 1).
Atom no. 3227, " HN " at (-22.885, -1.435, -5.268),  was assigned atom type "HD" (rec_index= 2, atom_type= 2).
Atom no. 3228, " N  " at (-26.008, -0.370, -4.723),  was assigned atom type "N" (rec_index= 3, atom_type= 3).
Atom no. 3229, " CA " at (-27.402, -0.349, -4.308),  was assigned atom type "C" (rec_index= 1, atom_type= 1).
Atom no. 3230, " C  " at (-27.566, -0.369, -2.794),  was assigned atom type "C" (rec_index= 1, atom_type= 1).
Atom no. 3231, " O  " at (-28.346, 0.397, -2.230),  was assigned atom type "OA" (rec_index= 5, atom_type= 5).
Atom no. 3232, " CB " at (-28.161, -1.556, -4.911),  was assigned atom type "C" (rec_index= 1, atom_type= 1).
Atom no. 3233, " CG " at (-28.392, -1.321, -6.397),  was assigned atom type "C" (rec_index= 1, atom_type= 1).
Atom no. 3234, " ND2" at (-28.524, -2.424, -7.168),  was assigned atom type "N" (rec_index= 3, atom_type= 3).
Atom no. 3235, " OD1" at (-28.511, -0.185, -6.856),  was assigned atom type "OA" (rec_index= 5, atom_type= 5).
Atom no. 3236, " HN " at (-25.748, -1.171, -5.260),  was assigned atom type "HD" (rec_index= 2, atom_type= 2).
Atom no. 3237, "1HD2" at (-28.664, -2.285, -8.144),  was assigned atom type "HD" (rec_index= 2, atom_type= 2).
Atom no. 3238, "2HD2" at (-28.449, -3.328, -6.761),  was assigned atom type "HD" (rec_index= 2, atom_type= 2).
Atom no. 3239, " N  " at (-26.784, -1.215, -2.096),  was assigned atom type "N" (rec_index= 3, atom_type= 3).
Atom no. 3240, " CA " at (-26.777, -1.322, -0.650),  was assigned atom type "C" (rec_index= 1, atom_type= 1).
Atom no. 3241, " C  " at (-26.392, -0.019, 0.054),  was assigned atom type "C" (rec_index= 1, atom_type= 1).
Atom no. 3242, " O  " at (-27.092, 0.463, 0.946),  was assigned atom type "OA" (rec_index= 5, atom_type= 5).
Atom no. 3243, " CB " at (-25.787, -2.458, -0.281),  was assigned atom type "C" (rec_index= 1, atom_type= 1).
Atom no. 3244, " CG " at (-25.733, -2.845, 1.206),  was assigned atom type "C" (rec_index= 1, atom_type= 1).
Atom no. 3245, " SD " at (-24.547, -4.171, 1.596),  was assigned atom type "SA" (rec_index= 6, atom_type= 6).
Atom no. 3246, " CE " at (-22.988, -3.338, 1.171),  was assigned atom type "C" (rec_index= 1, atom_type= 1).
Atom no. 3247, " HN " at (-26.149, -1.831, -2.558),  was assigned atom type "HD" (rec_index= 2, atom_type= 2).
Atom no. 3248, " N  " at (-25.295, 0.636, -0.374),  was assigned atom type "N" (rec_index= 3, atom_type= 3).
Atom no. 3249, " CA " at (-24.900, 1.923, 0.183),  was assigned atom type "C" (rec_index= 1, atom_type= 1).
Atom no. 3250, " C  " at (-25.840, 3.062, -0.175),  was assigned atom type "C" (rec_index= 1, atom_type= 1).
Atom no. 3251, " O  " at (-26.188, 3.871, 0.682),  was assigned atom type "OA" (rec_index= 5, atom_type= 5).
Atom no. 3252, " CB " at (-23.444, 2.260, -0.103),  was assigned atom type "C" (rec_index= 1, atom_type= 1).
Atom no. 3253, " CG1" at (-23.183, 2.500, -1.595),  was assigned atom type "C" (rec_index= 1, atom_type= 1).
Atom no. 3254, " CG2" at (-22.989, 3.481, 0.713),  was assigned atom type "C" (rec_index= 1, atom_type= 1).
Atom no. 3255, " HN " at (-24.690, 0.294, -1.088),  was assigned atom type "HD" (rec_index= 2, atom_type= 2).
Atom no. 3256, " N  " at (-26.338, 3.143, -1.428),  was assigned atom type "N" (rec_index= 3, atom_type= 3).
Atom no. 3257, " CA " at (-27.303, 4.158, -1.825),  was assigned atom type "C" (rec_index= 1, atom_type= 1).
Atom no. 3258, " C  " at (-28.616, 4.068, -1.066),  was assigned atom type "C" (rec_index= 1, atom_type= 1).
Atom no. 3259, " O  " at (-29.160, 5.096, -0.661),  was assigned atom type "OA" (rec_index= 5, atom_type= 5).
Atom no. 3260, " CB " at (-27.568, 4.139, -3.348),  was assigned atom type "C" (rec_index= 1, atom_type= 1).
Atom no. 3261, " CG " at (-26.383, 4.695, -4.166),  was assigned atom type "C" (rec_index= 1, atom_type= 1).
Atom no. 3262, " CD " at (-26.583, 4.636, -5.685),  was assigned atom type "C" (rec_index= 1, atom_type= 1).
Atom no. 3263, " NE " at (-27.734, 5.516, -6.066),  was assigned atom type "N" (rec_index= 3, atom_type= 3).
Atom no. 3264, " CZ " at (-27.634, 6.820, -6.354),  was assigned atom type "C" (rec_index= 1, atom_type= 1).
Atom no. 3265, " NH1" at (-26.490, 7.484, -6.268),  was assigned atom type "N" (rec_index= 3, atom_type= 3).
Atom no. 3266, " NH2" at (-28.715, 7.484, -6.754),  was assigned atom type "N" (rec_index= 3, atom_type= 3).
Atom no. 3267, " HN " at (-26.053, 2.496, -2.132),  was assigned atom type "HD" (rec_index= 2, atom_type= 2).
Atom no. 3268, " HE " at (-28.615, 5.029, -6.088),  was assigned atom type "HD" (rec_index= 2, atom_type= 2).
Atom no. 3269, " HH " at (-26.453, 8.454, -6.463),  was assigned atom type "HD" (rec_index= 2, atom_type= 2).
Atom no. 3270, " HH " at (-25.717, 6.986, -5.869),  was assigned atom type "HD" (rec_index= 2, atom_type= 2).
Atom no. 3271, " HH " at (-28.635, 8.425, -7.052),  was assigned atom type "HD" (rec_index= 2, atom_type= 2).
Atom no. 3272, " HH " at (-29.528, 6.947, -6.937),  was assigned atom type "HD" (rec_index= 2, atom_type= 2).
Atom no. 3273, " N  " at (-29.126, 2.841, -0.802),  was assigned atom type "N" (rec_index= 3, atom_type= 3).
Atom no. 3274, " CA " at (-30.210, 2.599, 0.157),  was assigned atom type "C" (rec_index= 1, atom_type= 1).
Atom no. 3275, " C  " at (-29.957, 3.177, 1.523),  was assigned atom type "C" (rec_index= 1, atom_type= 1).
Atom no. 3276, " O  " at (-30.726, 3.997, 2.007),  was assigned atom type "OA" (rec_index= 5, atom_type= 5).
Atom no. 3277, " HN " at (-28.772, 2.030, -1.266),  was assigned atom type "HD" (rec_index= 2, atom_type= 2).
Atom no. 3278, " N  " at (-28.806, 2.837, 2.145),  was assigned atom type "N" (rec_index= 3, atom_type= 3).
Atom no. 3279, " CA " at (-28.415, 3.357, 3.449),  was assigned atom type "C" (rec_index= 1, atom_type= 1).
Atom no. 3280, " C  " at (-28.363, 4.886, 3.482),  was assigned atom type "C" (rec_index= 1, atom_type= 1).
Atom no. 3281, " O  " at (-28.846, 5.512, 4.422),  was assigned atom type "OA" (rec_index= 5, atom_type= 5).
Atom no. 3282, " CB " at (-27.032, 2.763, 3.872),  was assigned atom type "C" (rec_index= 1, atom_type= 1).
Atom no. 3283, " CG " at (-26.625, 3.165, 5.272),  was assigned atom type "A" (rec_index= 0, atom_type= 0).
Atom no. 3284, " CD1" at (-25.985, 4.398, 5.500),  was assigned atom type "A" (rec_index= 0, atom_type= 0).
Atom no. 3285, " CD2" at (-26.913, 2.339, 6.372),  was assigned atom type "A" (rec_index= 0, atom_type= 0).
Atom no. 3286, " CE1" at (-25.699, 4.823, 6.802),  was assigned atom type "A" (rec_index= 0, atom_type= 0).
Atom no. 3287, " CE2" at (-26.611, 2.757, 7.676),  was assigned atom type "A" (rec_index= 0, atom_type= 0).
Atom no. 3288, " CZ " at (-26.018, 4.006, 7.888),  was assigned atom type "A" (rec_index= 0, atom_type= 0).
Atom no. 3289, " OH " at (-25.705, 4.439, 9.188),  was assigned atom type "OA" (rec_index= 5, atom_type= 5).
Atom no. 3290, " HN " at (-28.151, 2.202, 1.738),  was assigned atom type "HD" (rec_index= 2, atom_type= 2).
Atom no. 3291, " HH " at (-26.058, 3.791, 9.800),  was assigned atom type "HD" (rec_index= 2, atom_type= 2).
Atom no. 3292, " N  " at (-27.783, 5.526, 2.448),  was assigned atom type "N" (rec_index= 3, atom_type= 3).
Atom no. 3293, " CA " at (-27.716, 6.976, 2.351),  was assigned atom type "C" (rec_index= 1, atom_type= 1).
Atom no. 3294, " C  " at (-29.095, 7.611, 2.253),  was assigned atom type "C" (rec_index= 1, atom_type= 1).
Atom no. 3295, " O  " at (-29.402, 8.587, 2.937),  was assigned atom type "OA" (rec_index= 5, atom_type= 5).
Atom no. 3296, " CB " at (-26.828, 7.440, 1.196),  was assigned atom type "C" (rec_index= 1, atom_type= 1).
Atom no. 3297, " CG1" at (-25.380, 6.923, 1.369),  was assigned atom type "C" (rec_index= 1, atom_type= 1).
Atom no. 3298, " CG2" at (-26.805, 8.986, 1.115),  was assigned atom type "C" (rec_index= 1, atom_type= 1).
Atom no. 3299, " CD " at (-24.423, 7.348, 0.242),  was assigned atom type "C" (rec_index= 1, atom_type= 1).
Atom no. 3300, " HN " at (-27.361, 5.046, 1.682),  was assigned atom type "HD" (rec_index= 2, atom_type= 2).
Atom no. 3301, " N  " at (-29.987, 7.033, 1.427),  was assigned atom type "N" (rec_index= 3, atom_type= 3).
Atom no. 3302, " CA " at (-31.350, 7.524, 1.266),  was assigned atom type "C" (rec_index= 1, atom_type= 1).
Atom no. 3303, " C  " at (-32.157, 7.470, 2.551),  was assigned atom type "C" (rec_index= 1, atom_type= 1).
Atom no. 3304, " O  " at (-32.733, 8.474, 2.973),  was assigned atom type "OA" (rec_index= 5, atom_type= 5).
Atom no. 3305, " CB " at (-32.099, 6.718, 0.177),  was assigned atom type "C" (rec_index= 1, atom_type= 1).
Atom no. 3306, " OG " at (-33.241, 7.431, -0.304),  was assigned atom type "OA" (rec_index= 5, atom_type= 5).
Atom no. 3307, " HN " at (-29.772, 6.231, 0.870),  was assigned atom type "HD" (rec_index= 2, atom_type= 2).
Atom no. 3308, " HG1" at (-33.527, 6.993, -1.116),  was assigned atom type "HD" (rec_index= 2, atom_type= 2).
Atom no. 3309, " N  " at (-32.121, 6.315, 3.242),  was assigned atom type "N" (rec_index= 3, atom_type= 3).
Atom no. 3310, " CA " at (-32.782, 6.081, 4.507),  was assigned atom type "C" (rec_index= 1, atom_type= 1).
Atom no. 3311, " C  " at (-32.237, 6.927, 5.661),  was assigned atom type "C" (rec_index= 1, atom_type= 1).
Atom no. 3312, " O  " at (-32.992, 7.443, 6.482),  was assigned atom type "OA" (rec_index= 5, atom_type= 5).
Atom no. 3313, " CB " at (-32.654, 4.578, 4.871),  was assigned atom type "C" (rec_index= 1, atom_type= 1).
Atom no. 3314, " CG " at (-33.373, 3.659, 3.888),  was assigned atom type "C" (rec_index= 1, atom_type= 1).
Atom no. 3315, " OD1" at (-34.164, 4.150, 3.045),  was assigned atom type "OA" (rec_index= 5, atom_type= 5).
Atom no. 3316, " OD2" at (-33.123, 2.431, 3.998),  was assigned atom type "OA" (rec_index= 5, atom_type= 5).
Atom no. 3317, " HN " at (-31.617, 5.520, 2.914),  was assigned atom type "HD" (rec_index= 2, atom_type= 2).
Atom no. 3318, " N  " at (-30.898, 7.087, 5.772),  was assigned atom type "N" (rec_index= 3, atom_type= 3).
Atom no. 3319, " CA " at (-30.303, 7.662, 6.975),  was assigned atom type "C" (rec_index= 1, atom_type= 1).
Atom no. 3320, " C  " at (-29.799, 9.093, 6.815),  was assigned atom type "C" (rec_index= 1, atom_type= 1).
Atom no. 3321, " O  " at (-29.433, 9.729, 7.801),  was assigned atom type "OA" (rec_index= 5, atom_type= 5).
Atom no. 3322, " CB " at (-29.111, 6.797, 7.474),  was assigned atom type "C" (rec_index= 1, atom_type= 1).
Atom no. 3323, " CG " at (-29.575, 5.411, 7.907),  was assigned atom type "C" (rec_index= 1, atom_type= 1).
Atom no. 3324, " ND2" at (-29.546, 4.444, 6.965),  was assigned atom type "N" (rec_index= 3, atom_type= 3).
Atom no. 3325, " OD1" at (-29.924, 5.168, 9.063),  was assigned atom type "OA" (rec_index= 5, atom_type= 5).
Atom no. 3326, " HN " at (-30.238, 6.832, 5.065),  was assigned atom type "HD" (rec_index= 2, atom_type= 2).
Atom no. 3327, "1HD2" at (-29.857, 3.535, 7.231),  was assigned atom type "HD" (rec_index= 2, atom_type= 2).
Atom no. 3328, "2HD2" at (-29.251, 4.659, 6.039),  was assigned atom type "HD" (rec_index= 2, atom_type= 2).
Atom no. 3329, " N  " at (-29.789, 9.664, 5.596),  was assigned atom type "N" (rec_index= 3, atom_type= 3).
Atom no. 3330, " CA " at (-29.302, 11.026, 5.399),  was assigned atom type "C" (rec_index= 1, atom_type= 1).
Atom no. 3331, " C  " at (-30.248, 11.852, 4.543),  was assigned atom type "C" (rec_index= 1, atom_type= 1).
Atom no. 3332, " O  " at (-30.311, 13.073, 4.685),  was assigned atom type "OA" (rec_index= 5, atom_type= 5).
Atom no. 3333, " CB " at (-27.909, 11.052, 4.709),  was assigned atom type "C" (rec_index= 1, atom_type= 1).
Atom no. 3334, " CG " at (-26.827, 10.512, 5.600),  was assigned atom type "A" (rec_index= 0, atom_type= 0).
Atom no. 3335, " CD1" at (-26.316, 11.279, 6.658),  was assigned atom type "A" (rec_index= 0, atom_type= 0).
Atom no. 3336, " CD2" at (-26.276, 9.246, 5.361),  was assigned atom type "A" (rec_index= 0, atom_type= 0).
Atom no. 3337, " CE1" at (-25.287, 10.783, 7.470),  was assigned atom type "A" (rec_index= 0, atom_type= 0).
Atom no. 3338, " CE2" at (-25.249, 8.740, 6.164),  was assigned atom type "A" (rec_index= 0, atom_type= 0).
Atom no. 3339, " CZ " at (-24.756, 9.509, 7.224),  was assigned atom type "A" (rec_index= 0, atom_type= 0).
Atom no. 3340, " HN " at (-30.104, 9.212, 4.763),  was assigned atom type "HD" (rec_index= 2, atom_type= 2).
Atom no. 3341, " N  " at (-31.048, 11.219, 3.662),  was assigned atom type "N" (rec_index= 3, atom_type= 3).
Atom no. 3342, " CA " at (-32.004, 11.922, 2.820),  was assigned atom type "C" (rec_index= 1, atom_type= 1).
Atom no. 3343, " C  " at (-31.513, 12.266, 1.434),  was assigned atom type "C" (rec_index= 1, atom_type= 1).
Atom no. 3344, " O  " at (-30.361, 12.072, 1.057),  was assigned atom type "OA" (rec_index= 5, atom_type= 5).
Atom no. 3345, " HN " at (-31.019, 10.227, 3.549),  was assigned atom type "HD" (rec_index= 2, atom_type= 2).
Atom no. 3346, " N  " at (-32.420, 12.839, 0.616),  was assigned atom type "N" (rec_index= 3, atom_type= 3).
Atom no. 3347, " CA " at (-32.229, 13.022, -0.816),  was assigned atom type "C" (rec_index= 1, atom_type= 1).
Atom no. 3348, " C  " at (-31.163, 14.041, -1.186),  was assigned atom type "C" (rec_index= 1, atom_type= 1).
Atom no. 3349, " O  " at (-30.606, 13.999, -2.277),  was assigned atom type "OA" (rec_index= 5, atom_type= 5).
Atom no. 3350, " CB " at (-33.559, 13.448, -1.498),  was assigned atom type "C" (rec_index= 1, atom_type= 1).
Atom no. 3351, " CG " at (-34.663, 12.374, -1.459),  was assigned atom type "C" (rec_index= 1, atom_type= 1).
Atom no. 3352, " CD " at (-35.959, 12.835, -2.158),  was assigned atom type "C" (rec_index= 1, atom_type= 1).
Atom no. 3353, " CE " at (-37.046, 11.754, -2.167),  was assigned atom type "C" (rec_index= 1, atom_type= 1).
Atom no. 3354, " NZ " at (-38.272, 12.270, -2.821),  was assigned atom type "N" (rec_index= 3, atom_type= 3).
Atom no. 3355, " HN " at (-33.291, 13.172, 0.974),  was assigned atom type "HD" (rec_index= 2, atom_type= 2).
Atom no. 3356, " HZ1" at (-39.008, 11.535, -2.828),  was assigned atom type "HD" (rec_index= 2, atom_type= 2).
Atom no. 3357, " HZ2" at (-38.619, 13.102, -2.302),  was assigned atom type "HD" (rec_index= 2, atom_type= 2).
Atom no. 3358, " HZ3" at (-38.051, 12.545, -3.799),  was assigned atom type "HD" (rec_index= 2, atom_type= 2).
Atom no. 3359, " N  " at (-30.808, 14.965, -0.274),  was assigned atom type "N" (rec_index= 3, atom_type= 3).
Atom no. 3360, " CA " at (-29.777, 15.960, -0.526),  was assigned atom type "C" (rec_index= 1, atom_type= 1).
Atom no. 3361, " C  " at (-28.374, 15.361, -0.533),  was assigned atom type "C" (rec_index= 1, atom_type= 1).
Atom no. 3362, " O  " at (-27.433, 15.937, -1.076),  was assigned atom type "OA" (rec_index= 5, atom_type= 5).
Atom no. 3363, " CB " at (-29.823, 17.069, 0.558),  was assigned atom type "C" (rec_index= 1, atom_type= 1).
Atom no. 3364, " CG " at (-31.154, 17.834, 0.616),  was assigned atom type "C" (rec_index= 1, atom_type= 1).
Atom no. 3365, " CD " at (-31.106, 18.968, 1.656),  was assigned atom type "C" (rec_index= 1, atom_type= 1).
Atom no. 3366, " CE " at (-32.407, 19.774, 1.721),  was assigned atom type "C" (rec_index= 1, atom_type= 1).
Atom no. 3367, " NZ " at (-32.296, 20.861, 2.724),  was assigned atom type "N" (rec_index= 3, atom_type= 3).
Atom no. 3368, " HN " at (-31.236, 15.017, 0.627),  was assigned atom type "HD" (rec_index= 2, atom_type= 2).
Atom no. 3369, " HZ1" at (-33.182, 21.404, 2.761),  was assigned atom type "HD" (rec_index= 2, atom_type= 2).
Atom no. 3370, " HZ2" at (-32.103, 20.452, 3.660),  was assigned atom type "HD" (rec_index= 2, atom_type= 2).
Atom no. 3371, " HZ3" at (-31.515, 21.495, 2.460),  was assigned atom type "HD" (rec_index= 2, atom_type= 2).
Atom no. 3372, " N  " at (-28.215, 14.167, 0.069),  was assigned atom type "N" (rec_index= 3, atom_type= 3).
Atom no. 3373, " CA " at (-26.928, 13.531, 0.237),  was assigned atom type "C" (rec_index= 1, atom_type= 1).
Atom no. 3374, " C  " at (-26.724, 12.420, -0.771),  was assigned atom type "C" (rec_index= 1, atom_type= 1).
Atom no. 3375, " O  " at (-25.663, 11.801, -0.820),  was assigned atom type "OA" (rec_index= 5, atom_type= 5).
Atom no. 3376, " CB " at (-26.786, 12.951, 1.660),  was assigned atom type "C" (rec_index= 1, atom_type= 1).
Atom no. 3377, " CG " at (-26.765, 14.073, 2.657),  was assigned atom type "A" (rec_index= 0, atom_type= 0).
Atom no. 3378, " CD1" at (-27.960, 14.572, 3.204),  was assigned atom type "A" (rec_index= 0, atom_type= 0).
Atom no. 3379, " CD2" at (-25.551, 14.657, 3.043),  was assigned atom type "A" (rec_index= 0, atom_type= 0).
Atom no. 3380, " CE1" at (-27.944, 15.647, 4.102),  was assigned atom type "A" (rec_index= 0, atom_type= 0).
Atom no. 3381, " CE2" at (-25.533, 15.740, 3.931),  was assigned atom type "A" (rec_index= 0, atom_type= 0).
Atom no. 3382, " CZ " at (-26.729, 16.236, 4.452),  was assigned atom type "A" (rec_index= 0, atom_type= 0).
Atom no. 3383, " OH " at (-26.714, 17.326, 5.337),  was assigned atom type "OA" (rec_index= 5, atom_type= 5).
Atom no. 3384, " HN " at (-28.985, 13.649, 0.438),  was assigned atom type "HD" (rec_index= 2, atom_type= 2).
Atom no. 3385, " HH " at (-25.796, 17.543, 5.510),  was assigned atom type "HD" (rec_index= 2, atom_type= 2).
Atom no. 3386, " N  " at (-27.721, 12.177, -1.640),  was assigned atom type "N" (rec_index= 3, atom_type= 3).
Atom no. 3387, " CA " at (-27.683, 11.119, -2.622),  was assigned atom type "C" (rec_index= 1, atom_type= 1).
Atom no. 3388, " C  " at (-27.501, 11.700, -4.016),  was assigned atom type "C" (rec_index= 1, atom_type= 1).
Atom no. 3389, " O  " at (-28.379, 12.426, -4.485),  was assigned atom type "OA" (rec_index= 5, atom_type= 5).
Atom no. 3390, " CB " at (-28.999, 10.309, -2.589),  was assigned atom type "C" (rec_index= 1, atom_type= 1).
Atom no. 3391, " CG " at (-28.999, 9.024, -3.448),  was assigned atom type "C" (rec_index= 1, atom_type= 1).
Atom no. 3392, " CD1" at (-28.025, 7.976, -2.896),  was assigned atom type "C" (rec_index= 1, atom_type= 1).
Atom no. 3393, " CD2" at (-30.407, 8.418, -3.542),  was assigned atom type "C" (rec_index= 1, atom_type= 1).
Atom no. 3394, " HN " at (-28.557, 12.722, -1.657),  was assigned atom type "HD" (rec_index= 2, atom_type= 2).
Atom no. 3395, " N  " at (-26.415, 11.450, -4.741),  was assigned atom type "N" (rec_index= 3, atom_type= 3).
Atom no. 3396, " CA " at (-26.268, 11.931, -6.103),  was assigned atom type "C" (rec_index= 1, atom_type= 1).
Atom no. 3397, " C  " at (-27.226, 11.218, -7.035),  was assigned atom type "C" (rec_index= 1, atom_type= 1).
Atom no. 3398, " O  " at (-27.589, 10.067, -6.781),  was assigned atom type "OA" (rec_index= 5, atom_type= 5).
Atom no. 3399, " CB " at (-24.799, 11.624, -6.451),  was assigned atom type "C" (rec_index= 1, atom_type= 1).
Atom no. 3400, " CG " at (-24.408, 10.473, -5.521),  was assigned atom type "C" (rec_index= 1, atom_type= 1).
Atom no. 3401, " CD " at (-25.211, 10.774, -4.263),  was assigned atom type "C" (rec_index= 1, atom_type= 1).
Atom no. 3402, " N  " at (-27.652, 11.884, -8.125),  was assigned atom type "N" (rec_index= 3, atom_type= 3).
Atom no. 3403, " CA " at (-28.613, 11.360, -9.081),  was assigned atom type "C" (rec_index= 1, atom_type= 1).
Atom no. 3404, " C  " at (-28.167, 10.040, -9.694),  was assigned atom type "C" (rec_index= 1, atom_type= 1).
Atom no. 3405, " O  " at (-28.925, 9.073, -9.783),  was assigned atom type "OA" (rec_index= 5, atom_type= 5).
Atom no. 3406, " CB " at (-28.815, 12.389, -10.218),  was assigned atom type "C" (rec_index= 1, atom_type= 1).
Atom no. 3407, " CG " at (-29.532, 13.690, -9.779),  was assigned atom type "C" (rec_index= 1, atom_type= 1).
Atom no. 3408, " CD " at (-29.681, 14.698, -10.921),  was assigned atom type "C" (rec_index= 1, atom_type= 1).
Atom no. 3409, " OE1" at (-29.130, 14.452, -12.023),  was assigned atom type "OA" (rec_index= 5, atom_type= 5).
Atom no. 3410, " OE2" at (-30.347, 15.734, -10.672),  was assigned atom type "OA" (rec_index= 5, atom_type= 5).
Atom no. 3411, " HN " at (-27.322, 12.799, -8.342),  was assigned atom type "HD" (rec_index= 2, atom_type= 2).
Atom no. 3412, " N  " at (-26.879, 9.953, -10.052),  was assigned atom type "N" (rec_index= 3, atom_type= 3).
Atom no. 3413, " CA " at (-26.228, 8.759, -10.541),  was assigned atom type "C" (rec_index= 1, atom_type= 1).
Atom no. 3414, " C  " at (-25.192, 8.277, -9.530),  was assigned atom type "C" (rec_index= 1, atom_type= 1).
Atom no. 3415, " O  " at (-24.757, 9.054, -8.680),  was assigned atom type "OA" (rec_index= 5, atom_type= 5).
Atom no. 3416, " CB " at (-25.567, 9.028, -11.917),  was assigned atom type "C" (rec_index= 1, atom_type= 1).
Atom no. 3417, " OG " at (-24.759, 10.205, -11.876),  was assigned atom type "OA" (rec_index= 5, atom_type= 5).
Atom no. 3418, " HN " at (-26.280, 10.751, -9.993),  was assigned atom type "HD" (rec_index= 2, atom_type= 2).
Atom no. 3419, " HG1" at (-24.208, 10.198, -12.669),  was assigned atom type "HD" (rec_index= 2, atom_type= 2).
Atom no. 3420, " N  " at (-24.804, 6.998, -9.499),  was assigned atom type "N" (rec_index= 3, atom_type= 3).
Atom no. 3421, " CA " at (-23.637, 6.523, -8.758),  was assigned atom type "C" (rec_index= 1, atom_type= 1).
Atom no. 3422, " C  " at (-22.334, 7.271, -9.005),  was assigned atom type "C" (rec_index= 1, atom_type= 1).
Atom no. 3423, " O  " at (-22.038, 7.606, -10.150),  was assigned atom type "OA" (rec_index= 5, atom_type= 5).
Atom no. 3424, " CB " at (-23.519, 5.041, -9.146),  was assigned atom type "C" (rec_index= 1, atom_type= 1).
Atom no. 3425, " CG " at (-24.947, 4.639, -9.524),  was assigned atom type "C" (rec_index= 1, atom_type= 1).
Atom no. 3426, " CD " at (-25.490, 5.902, -10.188),  was assigned atom type "C" (rec_index= 1, atom_type= 1).
Atom no. 3427, " N  " at (-21.519, 7.495, -7.958),  was assigned atom type "N" (rec_index= 3, atom_type= 3).
Atom no. 3428, " CA " at (-20.203, 8.085, -8.129),  was assigned atom type "C" (rec_index= 1, atom_type= 1).
Atom no. 3429, " C  " at (-19.185, 7.049, -8.603),  was assigned atom type "C" (rec_index= 1, atom_type= 1).
Atom no. 3430, " O  " at (-19.018, 5.985, -8.009),  was assigned atom type "OA" (rec_index= 5, atom_type= 5).
Atom no. 3431, " CB " at (-19.663, 8.723, -6.825),  was assigned atom type "C" (rec_index= 1, atom_type= 1).
Atom no. 3432, " CG " at (-20.420, 9.991, -6.437),  was assigned atom type "C" (rec_index= 1, atom_type= 1).
Atom no. 3433, " ND2" at (-20.383, 10.307, -5.121),  was assigned atom type "N" (rec_index= 3, atom_type= 3).
Atom no. 3434, " OD1" at (-20.989, 10.714, -7.253),  was assigned atom type "OA" (rec_index= 5, atom_type= 5).
Atom no. 3435, " HN " at (-21.755, 7.276, -7.012),  was assigned atom type "HD" (rec_index= 2, atom_type= 2).
Atom no. 3436, "1HD2" at (-20.877, 11.123, -4.831),  was assigned atom type "HD" (rec_index= 2, atom_type= 2).
Atom no. 3437, "2HD2" at (-19.902, 9.716, -4.480),  was assigned atom type "HD" (rec_index= 2, atom_type= 2).
Atom no. 3438, " N  " at (-18.471, 7.368, -9.696),  was assigned atom type "N" (rec_index= 3, atom_type= 3).
Atom no. 3439, " CA " at (-17.537, 6.472, -10.348),  was assigned atom type "C" (rec_index= 1, atom_type= 1).
Atom no. 3440, " C  " at (-16.117, 6.937, -10.111),  was assigned atom type "C" (rec_index= 1, atom_type= 1).
Atom no. 3441, " O  " at (-15.815, 8.128, -10.146),  was assigned atom type "OA" (rec_index= 5, atom_type= 5).
Atom no. 3442, " CB " at (-17.778, 6.445, -11.880),  was assigned atom type "C" (rec_index= 1, atom_type= 1).
Atom no. 3443, " CG " at (-19.159, 5.886, -12.296),  was assigned atom type "C" (rec_index= 1, atom_type= 1).
Atom no. 3444, " CD " at (-19.203, 4.356, -12.282),  was assigned atom type "C" (rec_index= 1, atom_type= 1).
Atom no. 3445, " NE2" at (-19.700, 3.767, -13.396),  was assigned atom type "N" (rec_index= 3, atom_type= 3).
Atom no. 3446, " OE1" at (-18.810, 3.677, -11.335),  was assigned atom type "OA" (rec_index= 5, atom_type= 5).
Atom no. 3447, " HN " at (-18.551, 8.265, -10.124),  was assigned atom type "HD" (rec_index= 2, atom_type= 2).
Atom no. 3448, "1HE2" at (-19.739, 2.772, -13.400),  was assigned atom type "HD" (rec_index= 2, atom_type= 2).
Atom no. 3449, "2HE2" at (-19.989, 4.327, -14.164),  was assigned atom type "HD" (rec_index= 2, atom_type= 2).
Atom no. 3450, " N  " at (-15.199, 5.990, -9.854),  was assigned atom type "N" (rec_index= 3, atom_type= 3).
Atom no. 3451, " CA " at (-13.824, 6.305, -9.539),  was assigned atom type "C" (rec_index= 1, atom_type= 1).
Atom no. 3452, " C  " at (-12.903, 5.535, -10.460),  was assigned atom type "C" (rec_index= 1, atom_type= 1).
Atom no. 3453, " O  " at (-13.093, 4.350, -10.712),  was assigned atom type "OA" (rec_index= 5, atom_type= 5).
Atom no. 3454, " CB " at (-13.490, 5.963, -8.066),  was assigned atom type "C" (rec_index= 1, atom_type= 1).
Atom no. 3455, " CG " at (-14.297, 6.852, -7.156),  was assigned atom type "A" (rec_index= 0, atom_type= 0).
Atom no. 3456, " CD1" at (-13.866, 8.165, -6.902),  was assigned atom type "A" (rec_index= 0, atom_type= 0).
Atom no. 3457, " CD2" at (-15.507, 6.413, -6.588),  was assigned atom type "A" (rec_index= 0, atom_type= 0).
Atom no. 3458, " CE1" at (-14.632, 9.027, -6.107),  was assigned atom type "A" (rec_index= 0, atom_type= 0).
Atom no. 3459, " CE2" at (-16.281, 7.280, -5.801),  was assigned atom type "A" (rec_index= 0, atom_type= 0).
Atom no. 3460, " CZ " at (-15.846, 8.590, -5.569),  was assigned atom type "A" (rec_index= 0, atom_type= 0).
Atom no. 3461, " OH " at (-16.631, 9.487, -4.826),  was assigned atom type "OA" (rec_index= 5, atom_type= 5).
Atom no. 3462, " HN " at (-15.409, 5.013, -9.865),  was assigned atom type "HD" (rec_index= 2, atom_type= 2).
Atom no. 3463, " HH " at (-17.448, 9.037, -4.602),  was assigned atom type "HD" (rec_index= 2, atom_type= 2).
Atom no. 3464, " N  " at (-11.880, 6.205, -11.024),  was assigned atom type "N" (rec_index= 3, atom_type= 3).
Atom no. 3465, " CA " at (-10.861, 5.545, -11.813),  was assigned atom type "C" (rec_index= 1, atom_type= 1).
Atom no. 3466, " C  " at (-9.974, 4.598, -11.002),  was assigned atom type "C" (rec_index= 1, atom_type= 1).
Atom no. 3467, " O  " at (-9.701, 4.814, -9.820),  was assigned atom type "OA" (rec_index= 5, atom_type= 5).
Atom no. 3468, " CB " at (-10.028, 6.591, -12.574),  was assigned atom type "C" (rec_index= 1, atom_type= 1).
Atom no. 3469, " HN " at (-11.773, 7.194, -10.927),  was assigned atom type "HD" (rec_index= 2, atom_type= 2).
Atom no. 3470, " N  " at (-9.521, 3.502, -11.634),  was assigned atom type "N" (rec_index= 3, atom_type= 3).
Atom no. 3471, " CA " at (-8.829, 2.417, -10.972),  was assigned atom type "C" (rec_index= 1, atom_type= 1).
Atom no. 3472, " C  " at (-7.642, 1.981, -11.805),  was assigned atom type "C" (rec_index= 1, atom_type= 1).
Atom no. 3473, " O  " at (-7.468, 2.439, -12.933),  was assigned atom type "OA" (rec_index= 5, atom_type= 5).
Atom no. 3474, " CB " at (-9.752, 1.198, -10.763),  was assigned atom type "C" (rec_index= 1, atom_type= 1).
Atom no. 3475, " OG " at (-10.268, 0.685, -11.990),  was assigned atom type "OA" (rec_index= 5, atom_type= 5).
Atom no. 3476, " HN " at (-9.640, 3.372, -12.618),  was assigned atom type "HD" (rec_index= 2, atom_type= 2).
Atom no. 3477, " HG1" at (-10.639, -0.185, -11.800),  was assigned atom type "HD" (rec_index= 2, atom_type= 2).
Atom no. 3478, " N  " at (-6.757, 1.118, -11.256),  was assigned atom type "N" (rec_index= 3, atom_type= 3).
Atom no. 3479, " CA " at (-5.600, 0.635, -11.994),  was assigned atom type "C" (rec_index= 1, atom_type= 1).
Atom no. 3480, " C  " at (-5.583, -0.872, -12.193),  was assigned atom type "C" (rec_index= 1, atom_type= 1).
Atom no. 3481, " O  " at (-5.122, -1.324, -13.236),  was assigned atom type "OA" (rec_index= 5, atom_type= 5).
Atom no. 3482, " CB " at (-4.309, 1.113, -11.304),  was assigned atom type "C" (rec_index= 1, atom_type= 1).
Atom no. 3483, " CG " at (-4.123, 2.634, -11.452),  was assigned atom type "C" (rec_index= 1, atom_type= 1).
Atom no. 3484, " CD " at (-2.826, 3.151, -10.818),  was assigned atom type "C" (rec_index= 1, atom_type= 1).
Atom no. 3485, " CE " at (-2.641, 4.660, -10.987),  was assigned atom type "C" (rec_index= 1, atom_type= 1).
Atom no. 3486, " NZ " at (-1.397, 5.067, -10.296),  was assigned atom type "N" (rec_index= 3, atom_type= 3).
Atom no. 3487, " HN " at (-6.844, 0.765, -10.325),  was assigned atom type "HD" (rec_index= 2, atom_type= 2).
Atom no. 3488, " HZ1" at (-1.251, 6.092, -10.399),  was assigned atom type "HD" (rec_index= 2, atom_type= 2).
Atom no. 3489, " HZ2" at (-1.468, 4.829, -9.286),  was assigned atom type "HD" (rec_index= 2, atom_type= 2).
Atom no. 3490, " HZ3" at (-0.590, 4.560, -10.711),  was assigned atom type "HD" (rec_index= 2, atom_type= 2).
Atom no. 3491, " N  " at (-6.200, -1.667, -11.289),  was assigned atom type "N" (rec_index= 3, atom_type= 3).
Atom no. 3492, " CA " at (-6.957, -2.834, -11.723),  was assigned atom type "C" (rec_index= 1, atom_type= 1).
Atom no. 3493, " C  " at (-8.253, -2.267, -12.331),  was assigned atom type "C" (rec_index= 1, atom_type= 1).
Atom no. 3494, " O  " at (-9.050, -1.678, -11.603),  was assigned atom type "OA" (rec_index= 5, atom_type= 5).
Atom no. 3495, " CB " at (-7.309, -3.779, -10.535),  was assigned atom type "C" (rec_index= 1, atom_type= 1).
Atom no. 3496, " CG " at (-6.165, -4.662, -9.961),  was assigned atom type "C" (rec_index= 1, atom_type= 1).
Atom no. 3497, " CD " at (-5.768, -5.886, -10.791),  was assigned atom type "C" (rec_index= 1, atom_type= 1).
Atom no. 3498, " OE1" at (-6.701, -6.560, -11.292),  was assigned atom type "OA" (rec_index= 5, atom_type= 5).
Atom no. 3499, " OE2" at (-4.554, -6.203, -10.905),  was assigned atom type "OA" (rec_index= 5, atom_type= 5).
Atom no. 3500, " HN " at (-6.193, -1.533, -10.303),  was assigned atom type "HD" (rec_index= 2, atom_type= 2).
Atom no. 3501, " N  " at (-8.469, -2.385, -13.670),  was assigned atom type "N" (rec_index= 3, atom_type= 3).
Atom no. 3502, " CA " at (-9.622, -1.959, -14.476),  was assigned atom type "C" (rec_index= 1, atom_type= 1).
Atom no. 3503, " C  " at (-11.011, -2.145, -13.839),  was assigned atom type "C" (rec_index= 1, atom_type= 1).
Atom no. 3504, " O  " at (-11.207, -2.923, -12.908),  was assigned atom type "OA" (rec_index= 5, atom_type= 5).
Atom no. 3505, " CB " at (-9.563, -2.731, -15.837),  was assigned atom type "C" (rec_index= 1, atom_type= 1).
Atom no. 3506, " CG " at (-10.526, -2.259, -16.911),  was assigned atom type "C" (rec_index= 1, atom_type= 1).
Atom no. 3507, " ND2" at (-10.088, -1.271, -17.716),  was assigned atom type "N" (rec_index= 3, atom_type= 3).
Atom no. 3508, " OD1" at (-11.663, -2.722, -17.013),  was assigned atom type "OA" (rec_index= 5, atom_type= 5).
Atom no. 3509, " HN " at (-7.739, -2.826, -14.192),  was assigned atom type "HD" (rec_index= 2, atom_type= 2).
Atom no. 3510, "1HD2" at (-10.714, -0.943, -18.419),  was assigned atom type "HD" (rec_index= 2, atom_type= 2).
Atom no. 3511, "2HD2" at (-9.185, -0.878, -17.578),  was assigned atom type "HD" (rec_index= 2, atom_type= 2).
Atom no. 3512, " N  " at (-12.063, -1.482, -14.375),  was assigned atom type "N" (rec_index= 3, atom_type= 3).
Atom no. 3513, " CA " at (-13.438, -1.651, -13.923),  was assigned atom type "C" (rec_index= 1, atom_type= 1).
Atom no. 3514, " C  " at (-13.956, -3.079, -13.976),  was assigned atom type "C" (rec_index= 1, atom_type= 1).
Atom no. 3515, " O  " at (-14.860, -3.454, -13.235),  was assigned atom type "OA" (rec_index= 5, atom_type= 5).
Atom no. 3516, " CB " at (-14.449, -0.677, -14.574),  was assigned atom type "C" (rec_index= 1, atom_type= 1).
Atom no. 3517, " OG " at (-14.653, -0.963, -15.961),  was assigned atom type "OA" (rec_index= 5, atom_type= 5).
Atom no. 3518, " HN " at (-11.956, -0.828, -15.124),  was assigned atom type "HD" (rec_index= 2, atom_type= 2).
Atom no. 3519, " HG1" at (-15.441, -0.478, -16.238),  was assigned atom type "HD" (rec_index= 2, atom_type= 2).
Atom no. 3520, " N  " at (-13.364, -3.919, -14.844),  was assigned atom type "N" (rec_index= 3, atom_type= 3).
Atom no. 3521, " CA " at (-13.820, -5.278, -15.037),  was assigned atom type "C" (rec_index= 1, atom_type= 1).
Atom no. 3522, " C  " at (-12.859, -6.376, -14.621),  was assigned atom type "C" (rec_index= 1, atom_type= 1).
Atom no. 3523, " O  " at (-13.097, -7.538, -14.942),  was assigned atom type "OA" (rec_index= 5, atom_type= 5).
Atom no. 3524, " CB " at (-14.213, -5.500, -16.510),  was assigned atom type "C" (rec_index= 1, atom_type= 1).
Atom no. 3525, " CG " at (-15.210, -4.453, -17.057),  was assigned atom type "C" (rec_index= 1, atom_type= 1).
Atom no. 3526, " CD " at (-16.519, -4.406, -16.263),  was assigned atom type "C" (rec_index= 1, atom_type= 1).
Atom no. 3527, " NE2" at (-16.870, -3.205, -15.751),  was assigned atom type "N" (rec_index= 3, atom_type= 3).
Atom no. 3528, " OE1" at (-17.234, -5.396, -16.115),  was assigned atom type "OA" (rec_index= 5, atom_type= 5).
Atom no. 3529, " HN " at (-12.580, -3.662, -15.407),  was assigned atom type "HD" (rec_index= 2, atom_type= 2).
Atom no. 3530, "1HE2" at (-17.718, -3.169, -15.230),  was assigned atom type "HD" (rec_index= 2, atom_type= 2).
Atom no. 3531, "2HE2" at (-16.297, -2.410, -15.917),  was assigned atom type "HD" (rec_index= 2, atom_type= 2).
Atom no. 3532, " N  " at (-11.800, -6.087, -13.834),  was assigned atom type "N" (rec_index= 3, atom_type= 3).
Atom no. 3533, " CA " at (-10.814, -7.089, -13.419),  was assigned atom type "C" (rec_index= 1, atom_type= 1).
Atom no. 3534, " C  " at (-11.330, -8.150, -12.453),  was assigned atom type "C" (rec_index= 1, atom_type= 1).
Atom no. 3535, " O  " at (-10.602, -9.037, -12.020),  was assigned atom type "OA" (rec_index= 5, atom_type= 5).
Atom no. 3536, " CB " at (-9.604, -6.432, -12.723),  was assigned atom type "C" (rec_index= 1, atom_type= 1).
Atom no. 3537, " CG " at (-8.817, -5.420, -13.560),  was assigned atom type "C" (rec_index= 1, atom_type= 1).
Atom no. 3538, " CD " at (-8.217, -5.878, -14.884),  was assigned atom type "C" (rec_index= 1, atom_type= 1).
Atom no. 3539, " OE1" at (-8.400, -7.046, -15.296),  was assigned atom type "OA" (rec_index= 5, atom_type= 5).
Atom no. 3540, " OE2" at (-7.603, -4.986, -15.536),  was assigned atom type "OA" (rec_index= 5, atom_type= 5).
Atom no. 3541, " HN " at (-11.619, -5.172, -13.485),  was assigned atom type "HD" (rec_index= 2, atom_type= 2).
Atom no. 3542, " N  " at (-12.612, -8.044, -12.034),  was assigned atom type "N" (rec_index= 3, atom_type= 3).
Atom no. 3543, " CA " at (-13.284, -8.940, -11.110),  was assigned atom type "C" (rec_index= 1, atom_type= 1).
Atom no. 3544, " C  " at (-12.844, -8.690, -9.677),  was assigned atom type "C" (rec_index= 1, atom_type= 1).
Atom no. 3545, " O  " at (-13.156, -9.433, -8.752),  was assigned atom type "OA" (rec_index= 5, atom_type= 5).
Atom no. 3546, " CB " at (-13.202, -10.427, -11.524),  was assigned atom type "C" (rec_index= 1, atom_type= 1).
Atom no. 3547, " HN " at (-13.167, -7.288, -12.379),  was assigned atom type "HD" (rec_index= 2, atom_type= 2).
Atom no. 3548, " N  " at (-12.149, -7.560, -9.467),  was assigned atom type "N" (rec_index= 3, atom_type= 3).
Atom no. 3549, " CA " at (-11.651, -7.122, -8.184),  was assigned atom type "C" (rec_index= 1, atom_type= 1).
Atom no. 3550, " C  " at (-12.339, -5.855, -7.754),  was assigned atom type "C" (rec_index= 1, atom_type= 1).
Atom no. 3551, " O  " at (-12.782, -5.042, -8.566),  was assigned atom type "OA" (rec_index= 5, atom_type= 5).
Atom no. 3552, " CB " at (-10.138, -6.833, -8.214),  was assigned atom type "C" (rec_index= 1, atom_type= 1).
Atom no. 3553, " CG " at (-9.306, -8.065, -8.330),  was assigned atom type "A" (rec_index= 0, atom_type= 0).
Atom no. 3554, " CD2" at (-9.638, -9.377, -8.411),  was assigned atom type "A" (rec_index= 0, atom_type= 0).
Atom no. 3555, " ND1" at (-7.972, -7.897, -8.583),  was assigned atom type "NA" (rec_index= 4, atom_type= 4).
Atom no. 3556, " CE1" at (-7.508, -9.094, -8.855),  was assigned atom type "A" (rec_index= 0, atom_type= 0).
Atom no. 3557, " NE2" at (-8.480, -10.036, -8.752),  was assigned atom type "N" (rec_index= 3, atom_type= 3).
Atom no. 3558, " HN " at (-11.936, -6.944, -10.223),  was assigned atom type "HD" (rec_index= 2, atom_type= 2).
Atom no. 3559, " HE2" at (-8.391, -11.019, -8.912),  was assigned atom type "HD" (rec_index= 2, atom_type= 2).
Atom no. 3560, " N  " at (-12.434, -5.662, -6.431),  was assigned atom type "N" (rec_index= 3, atom_type= 3).
Atom no. 3561, " CA " at (-13.285, -4.666, -5.830),  was assigned atom type "C" (rec_index= 1, atom_type= 1).
Atom no. 3562, " C  " at (-12.508, -3.905, -4.780),  was assigned atom type "C" (rec_index= 1, atom_type= 1).
Atom no. 3563, " O  " at (-11.461, -4.362, -4.320),  was assigned atom type "OA" (rec_index= 5, atom_type= 5).
Atom no. 3564, " CB " at (-14.513, -5.374, -5.206),  was assigned atom type "C" (rec_index= 1, atom_type= 1).
Atom no. 3565, " CG " at (-15.669, -4.417, -4.852),  was assigned atom type "C" (rec_index= 1, atom_type= 1).
Atom no. 3566, " CD " at (-16.974, -5.095, -4.493),  was assigned atom type "C" (rec_index= 1, atom_type= 1).
Atom no. 3567, " OE1" at (-17.051, -6.338, -4.337),  was assigned atom type "OA" (rec_index= 5, atom_type= 5).
Atom no. 3568, " OE2" at (-17.959, -4.324, -4.331),  was assigned atom type "OA" (rec_index= 5, atom_type= 5).
Atom no. 3569, " HN " at (-11.917, -6.202, -5.774),  was assigned atom type "HD" (rec_index= 2, atom_type= 2).
Atom no. 3570, " N  " at (-12.983, -2.704, -4.406),  was assigned atom type "N" (rec_index= 3, atom_type= 3).
Atom no. 3571, " CA " at (-12.414, -1.902, -3.352),  was assigned atom type "C" (rec_index= 1, atom_type= 1).
Atom no. 3572, " C  " at (-12.518, -2.522, -1.963),  was assigned atom type "C" (rec_index= 1, atom_type= 1).
Atom no. 3573, " O  " at (-13.270, -3.467, -1.718),  was assigned atom type "OA" (rec_index= 5, atom_type= 5).
Atom no. 3574, " CB " at (-13.078, -0.518, -3.351),  was assigned atom type "C" (rec_index= 1, atom_type= 1).
Atom no. 3575, " HN " at (-13.779, -2.309, -4.864),  was assigned atom type "HD" (rec_index= 2, atom_type= 2).
Atom no. 3576, " N  " at (-11.758, -1.978, -0.997),  was assigned atom type "N" (rec_index= 3, atom_type= 3).
Atom no. 3577, " CA " at (-11.881, -2.352, 0.404),  was assigned atom type "C" (rec_index= 1, atom_type= 1).
Atom no. 3578, " C  " at (-13.081, -1.641, 1.016),  was assigned atom type "C" (rec_index= 1, atom_type= 1).
Atom no. 3579, " O  " at (-13.126, -0.416, 1.137),  was assigned atom type "OA" (rec_index= 5, atom_type= 5).
Atom no. 3580, " CB " at (-10.624, -2.079, 1.220),  was assigned atom type "C" (rec_index= 1, atom_type= 1).
Atom no. 3581, " CG1" at (-9.378, -2.602, 0.466),  was assigned atom type "C" (rec_index= 1, atom_type= 1).
Atom no. 3582, " CG2" at (-10.766, -2.754, 2.605),  was assigned atom type "C" (rec_index= 1, atom_type= 1).
Atom no. 3583, " CD " at (-8.052, -2.374, 1.210),  was assigned atom type "C" (rec_index= 1, atom_type= 1).
Atom no. 3584, " HN " at (-11.062, -1.285, -1.175),  was assigned atom type "HD" (rec_index= 2, atom_type= 2).
Atom no. 3585, " N  " at (-14.113, -2.409, 1.406),  was assigned atom type "N" (rec_index= 3, atom_type= 3).
Atom no. 3586, " CA " at (-15.387, -1.872, 1.825),  was assigned atom type "C" (rec_index= 1, atom_type= 1).
Atom no. 3587, " C  " at (-16.006, -2.800, 2.854),  was assigned atom type "C" (rec_index= 1, atom_type= 1).
Atom no. 3588, " O  " at (-15.608, -3.965, 2.924),  was assigned atom type "OA" (rec_index= 5, atom_type= 5).
Atom no. 3589, " CB " at (-16.368, -1.715, 0.628),  was assigned atom type "C" (rec_index= 1, atom_type= 1).
Atom no. 3590, " CG " at (-16.692, -3.015, -0.142),  was assigned atom type "C" (rec_index= 1, atom_type= 1).
Atom no. 3591, " CD " at (-18.021, -2.934, -0.908),  was assigned atom type "C" (rec_index= 1, atom_type= 1).
Atom no. 3592, " NE " at (-18.207, -4.182, -1.714),  was assigned atom type "N" (rec_index= 3, atom_type= 3).
Atom no. 3593, " CZ " at (-18.685, -5.351, -1.269),  was assigned atom type "C" (rec_index= 1, atom_type= 1).
Atom no. 3594, " NH1" at (-18.796, -6.375, -2.114),  was assigned atom type "N" (rec_index= 3, atom_type= 3).
Atom no. 3595, " NH2" at (-19.035, -5.533, -0.007),  was assigned atom type "N" (rec_index= 3, atom_type= 3).
Atom no. 3596, " HN " at (-14.021, -3.402, 1.416),  was assigned atom type "HD" (rec_index= 2, atom_type= 2).
Atom no. 3597, " HE " at (-17.932, -4.076, -2.676),  was assigned atom type "HD" (rec_index= 2, atom_type= 2).
Atom no. 3598, " HH " at (-19.171, -7.241, -1.811),  was assigned atom type "HD" (rec_index= 2, atom_type= 2).
Atom no. 3599, " HH " at (-18.613, -6.177, -3.078),  was assigned atom type "HD" (rec_index= 2, atom_type= 2).
Atom no. 3600, " HH " at (-19.302, -6.433, 0.307),  was assigned atom type "HD" (rec_index= 2, atom_type= 2).
Atom no. 3601, " HH " at (-18.816, -4.803, 0.628),  was assigned atom type "HD" (rec_index= 2, atom_type= 2).
Atom no. 3602, " N  " at (-16.956, -2.371, 3.688),  was assigned atom type "N" (rec_index= 3, atom_type= 3).
Atom no. 3603, " CA " at (-17.861, -3.264, 4.399),  was assigned atom type "C" (rec_index= 1, atom_type= 1).
Atom no. 3604, " C  " at (-18.510, -4.330, 3.546),  was assigned atom type "C" (rec_index= 1, atom_type= 1).
Atom no. 3605, " O  " at (-18.907, -4.052, 2.415),  was assigned atom type "OA" (rec_index= 5, atom_type= 5).
Atom no. 3606, " CB " at (-18.916, -2.330, 5.011),  was assigned atom type "C" (rec_index= 1, atom_type= 1).
Atom no. 3607, " CG " at (-18.206, -0.987, 5.108),  was assigned atom type "C" (rec_index= 1, atom_type= 1).
Atom no. 3608, " CD " at (-17.373, -0.982, 3.837),  was assigned atom type "C" (rec_index= 1, atom_type= 1).
Atom no. 3609, " N  " at (-18.636, -5.550, 4.083),  was assigned atom type "N" (rec_index= 3, atom_type= 3).
Atom no. 3610, " CA " at (-19.438, -6.610, 3.501),  was assigned atom type "C" (rec_index= 1, atom_type= 1).
Atom no. 3611, " C  " at (-20.927, -6.322, 3.577),  was assigned atom type "C" (rec_index= 1, atom_type= 1).
Atom no. 3612, " O  " at (-21.684, -6.556, 2.639),  was assigned atom type "OA" (rec_index= 5, atom_type= 5).
Atom no. 3613, " CB " at (-19.125, -7.960, 4.175),  was assigned atom type "C" (rec_index= 1, atom_type= 1).
Atom no. 3614, " OG " at (-19.330, -7.895, 5.588),  was assigned atom type "OA" (rec_index= 5, atom_type= 5).
Atom no. 3615, " HN " at (-18.175, -5.804, 4.933),  was assigned atom type "HD" (rec_index= 2, atom_type= 2).
Atom no. 3616, " HG1" at (-19.338, -8.803, 5.915),  was assigned atom type "HD" (rec_index= 2, atom_type= 2).
Atom no. 3617, " N  " at (-21.350, -5.757, 4.717),  was assigned atom type "N" (rec_index= 3, atom_type= 3).
Atom no. 3618, " CA " at (-22.666, -5.236, 4.974),  was assigned atom type "C" (rec_index= 1, atom_type= 1).
Atom no. 3619, " C  " at (-22.487, -3.794, 5.437),  was assigned atom type "C" (rec_index= 1, atom_type= 1).
Atom no. 3620, " O  " at (-21.655, -3.491, 6.290),  was assigned atom type "OA" (rec_index= 5, atom_type= 5).
Atom no. 3621, " CB " at (-23.371, -6.132, 6.027),  was assigned atom type "C" (rec_index= 1, atom_type= 1).
Atom no. 3622, " CG " at (-24.790, -5.704, 6.364),  was assigned atom type "C" (rec_index= 1, atom_type= 1).
Atom no. 3623, " OD1" at (-25.232, -4.645, 5.853),  was assigned atom type "OA" (rec_index= 5, atom_type= 5).
[truncated: 254,372 more chars]
