# Supplementary material for: Networked salt-bridges mediate magnesium-dependent conformational dynamics and functional regulation in type IA topoisomerases
Source: Nat Commun. 2026 Apr 30;17:5907. doi: 10.1038/s41467-026-72556-9 (PMC13338365; doi:10.1038/s41467-026-72556-9)
Supplement: Supplementary file 8 — Source Data 5 [file 41467_2026_72556_MOESM8_ESM.zip › source data supplementary fig 8BC/t1_TOPRIM/top1dC_dxd_t4_mg2.gpf]

npts 40 40 40                        # num.grid points in xyz
parameter_file AD4_water_forcefield.dat # force field default parameter file
gridfld top1_dc.maps.fld             # grid_data_file
spacing 0.375                        # spacing(A)
receptor_types A C HD N NA OA SA     # receptor atom types
ligand_types Mg W                    # ligand atom types
receptor top1_dc.pdbqt               # macromolecule
gridcenter 0.554 -11.423 0.039       # xyz-coordinates or auto
smooth 0.5                           # store minimum energy w/in rad(A)
map top1_dc.Mg.map                   # atom-specific affinity map
map top1_dc.W.map                    # atom-specific affinity map
elecmap top1_dc.e.map                # electrostatic potential map
dsolvmap top1_dc.d.map              # desolvation potential map
dielectric -0.1465                   # <0, AD4 distance-dep.diel;>0, constant
