# Supplementary material for: Networked salt-bridges mediate magnesium-dependent conformational dynamics and functional regulation in type IA topoisomerases
Source: Nat Commun. 2026 Apr 30;17:5907. doi: 10.1038/s41467-026-72556-9 (PMC13338365; doi:10.1038/s41467-026-72556-9)
Supplement: Supplementary file 8 — Source Data 5 [file 41467_2026_72556_MOESM8_ESM.zip › source data supplementary fig 8BC/t1_TOPRIM/top1_dc.d.map]

GRID_PARAMETER_FILE C:/Users/seoly/Documents/autodocktools/hydrated_docking/top1/top1dC_dxd_t4_mg2.gpf
GRID_DATA_FILE top1_dc.maps.fld
MACROMOLECULE top1_dc.pdbqt
SPACING 0.375
NELEMENTS 40 40 40
CENTER 0.554 -11.423 0.039
0.985
1.018
1.047
1.073
1.098
1.103
1.145
1.158
1.180
1.196
1.211
1.226
1.239
1.261
1.282
1.282
1.286
1.274
1.271
1.264
1.259
1.242
1.206
1.188
1.171
1.165
1.153
1.135
1.134
1.147
1.147
1.143
1.146
1.140
1.133
1.139
1.143
1.156
1.171
1.170
1.174
0.975
1.005
1.026
1.059
1.082
1.111
1.120
1.154
1.173
1.192
1.209
1.228
1.243
1.260
1.265
1.263
1.276
1.286
1.279
1.252
1.240
1.223
1.202
1.187
1.168
1.161
1.142
1.138
1.128
1.143
1.142
1.142
1.143
1.152
1.141
1.145
1.139
1.138
1.159
1.170
1.172
0.950
0.985
1.022
1.038
1.071
1.083
1.107
1.141
1.164
1.181
1.200
1.217
1.239
1.258
1.258
1.261
1.270
1.272
1.263
1.251
1.237
1.210
1.192
1.183
1.165
1.153
1.151
1.140
1.127
1.134
1.129
1.130
1.131
1.141
1.145
1.144
1.141
1.141
1.172
1.182
1.195
0.941
0.966
0.994
1.030
1.047
1.064
1.095
1.119
1.149
1.168
1.177
1.202
1.223
1.238
1.245
1.237
1.247
1.254
1.253
1.225
1.214
1.189
1.180
1.170
1.161
1.157
1.140
1.138
1.117
1.124
1.125
1.122
1.124
1.129
1.138
1.135
1.141
1.147
1.181
1.181
1.195
0.930
0.958
0.977
1.002
1.019
1.048
1.076
1.101
1.122
1.137
1.163
1.189
1.201
1.220
1.224
1.217
1.223
1.231
1.225
1.203
1.194
1.174
1.164
1.158
1.156
1.140
1.126
1.113
1.115
1.108
1.113
1.122
1.123
1.119
1.124
1.117
1.119
1.156
1.158
1.172
1.193
0.908
0.942
0.959
0.982
1.006
1.033
1.062
1.081
1.102
1.123
1.146
1.159
1.170
1.198
1.209
1.210
1.202
1.208
1.198
1.181
1.167
1.157
1.152
1.151
1.140
1.120
1.107
1.112
1.108
1.111
1.099
1.100
1.104
1.114
1.109
1.109
1.134
1.148
1.154
1.168
1.177
0.901
0.933
0.946
0.976
0.990
1.020
1.037
1.059
1.080
1.103
1.124
1.141
1.151
1.169
1.175
1.181
1.179
1.173
1.163
1.163
1.151
1.148
1.129
1.134
1.123
1.116
1.115
1.107
1.103
1.101
1.095
1.091
1.088
1.089
1.100
1.115
1.132
1.142
1.154
1.170
1.178
0.869
0.900
0.933
0.952
0.974
0.998
1.012
1.043
1.056
1.078
1.113
1.118
1.128
1.141
1.149
1.154
1.152
1.145
1.141
1.135
1.142
1.128
1.118
1.120
1.125
1.116
1.097
1.091
1.079
1.081
1.076
1.068
1.068
1.077
1.087
1.103
1.117
1.119
1.153
1.159
1.178
0.856
0.886
0.913
0.934
0.958
0.974
1.001
1.014
1.037
1.064
1.082
1.102
1.110
1.113
1.120
1.124
1.127
1.117
1.109
1.119
1.110
1.117
1.113
1.106
1.113
1.104
1.082
1.073
1.063
1.066
1.059
1.045
1.054
1.078
1.070
1.093
1.098
1.102
1.126
1.144
1.163
0.838
0.870
0.887
0.908
0.935
0.963
0.984
0.995
1.018
1.039
1.062
1.065
1.080
1.086
1.093
1.100
1.101
1.085
1.085
1.091
1.085
1.087
1.090
1.076
1.093
1.093
1.073
1.051
1.052
1.056
1.028
1.034
1.033
1.044
1.057
1.072
1.083
1.094
1.116
1.133
1.150
0.827
0.862
0.873
0.903
0.924
0.934
0.958
0.975
0.990
1.014
1.018
1.046
1.045
1.061
1.059
1.063
1.054
1.056
1.063
1.057
1.056
1.048
1.058
1.052
1.067
1.069
1.049
1.047
1.027
1.020
1.015
1.013
1.025
1.021
1.041
1.053
1.066
1.077
1.089
1.113
1.135
0.817
0.839
0.855
0.872
0.902
0.917
0.928
0.930
0.960
0.975
0.993
1.014
1.020
1.021
1.016
1.009
1.017
1.025
1.032
1.023
1.021
1.021
1.014
1.029
1.042
1.035
1.019
1.003
0.987
0.991
0.997
0.986
0.991
0.990
1.007
1.038
1.048
1.048
1.075
1.090
1.112
0.788
0.812
0.829
0.850
0.873
0.896
0.903
0.905
0.934
0.944
0.957
0.979
0.978
0.989
0.981
0.976
0.984
0.985
0.982
0.983
0.984
0.982
0.982
0.992
0.994
0.993
0.985
0.967
0.953
0.955
0.964
0.961
0.967
0.965
0.990
1.010
1.022
1.031
1.039
1.067
1.083
0.770
0.780
0.793
0.824
0.843
0.863
0.872
0.886
0.890
0.905
0.905
0.932
0.933
0.948
0.945
0.932
0.938
0.943
0.946
0.945
0.948
0.945
0.955
0.943
0.945
0.948
0.940
0.941
0.929
0.925
0.927
0.936
0.938
0.940
0.964
0.979
0.990
1.012
1.018
1.029
1.056
0.753
0.763
0.779
0.790
0.807
0.822
0.851
0.859
0.864
0.862
0.874
0.881
0.890
0.893
0.905
0.895
0.897
0.888
0.911
0.919
0.916
0.913
0.918
0.915
0.905
0.916
0.906
0.898
0.896
0.903
0.904
0.913
0.927
0.933
0.952
0.955
0.965
0.978
0.995
1.015
1.035
0.741
0.739
0.755
0.767
0.778
0.797
0.809
0.821
0.829
0.837
0.835
0.845
0.850
0.852
0.854
0.856
0.864
0.855
0.866
0.880
0.884
0.878
0.875
0.862
0.871
0.865
0.869
0.870
0.878
0.870
0.878
0.893
0.899
0.911
0.915
0.922
0.939
0.961
0.971
0.984
1.016
0.729
0.735
0.742
0.750
0.757
0.779
0.779
0.782
0.789
0.799
0.808
0.805
0.813
0.819
0.821
0.814
0.814
0.812
0.826
0.836
0.850
0.845
0.855
0.850
0.852
0.836
0.841
0.848
0.848
0.838
0.836
0.854
0.867
0.889
0.906
0.900
0.918
0.948
0.967
0.975
0.997
0.711
0.716
0.722
0.725
0.737
0.749
0.757
0.753
0.758
0.763
0.771
0.771
0.773
0.776
0.777
0.761
0.769
0.780
0.789
0.806
0.815
0.808
0.822
0.821
0.817
0.810
0.816
0.823
0.829
0.814
0.821
0.819
0.839
0.860
0.884
0.888
0.900
0.928
0.944
0.956
0.981
0.700
0.705
0.705
0.697
0.703
0.716
0.720
0.722
0.735
0.739
0.742
0.749
0.742
0.728
0.729
0.729
0.727
0.729
0.750
0.762
0.770
0.773
0.782
0.779
0.770
0.781
0.787
0.797
0.808
0.819
0.831
0.830
0.835
0.849
0.859
0.880
0.909
0.924
0.930
0.945
0.958
0.702
0.692
0.684
0.689
0.681
0.677
0.677
0.694
0.705
0.713
0.708
0.711
0.695
0.685
0.689
0.697
0.695
0.716
0.732
0.739
0.744
0.751
0.758
0.765
0.762
0.770
0.783
0.784
0.790
0.797
0.819
0.829
0.834
0.840
0.845
0.860
0.885
0.902
0.912
0.939
0.951
0.692
0.680
0.671
0.677
0.662
0.660
0.664
0.667
0.670
0.674
0.687
0.684
0.681
0.679
0.683
0.686
0.684
0.692
0.699
0.720
0.738
0.754
0.754
0.757
0.757
0.765
0.777
0.771
0.781
0.781
0.808
0.811
0.831
0.834
0.843
0.859
0.886
0.883
0.902
0.914
0.931
0.695
0.688
0.668
0.663
0.646
0.642
0.644
0.649
0.662
0.659
0.665
0.662
0.668
0.669
0.664
0.660
0.669
0.690
0.700
0.709
0.728
0.729
0.740
0.743
0.753
0.759
0.767
0.774
0.779
0.782
0.794
0.816
0.823
0.819
0.830
0.852
0.856
0.876
0.896
0.909
0.916
0.697
0.682
0.677
0.659
0.656
0.649
0.652
0.636
0.641
0.644
0.646
0.662
0.656
0.644
0.639
0.637
0.659
0.683
0.687
0.689
0.704
0.708
0.725
0.735
0.749
0.757
0.773
0.778
0.781
0.786
0.804
0.802
0.808
0.817
0.826
0.838
0.859
0.868
0.891
0.894
0.912
0.690
0.681
0.660
0.660
0.646
0.647
0.631
0.637
0.643
0.639
0.644
0.636
0.638
0.635
0.621
0.627
0.638
0.663
0.676
0.678
0.696
0.707
0.728
0.740
0.748
0.761
0.769
0.777
0.784
0.786
0.794
0.806
0.801
0.818
0.824
0.845
0.854
0.868
0.871
0.887
0.889
0.696
0.691
0.660
0.651
0.640
0.633
0.647
0.637
0.628
0.633
0.629
0.630
0.622
0.621
0.607
0.613
0.625
0.658
0.668
0.679
0.696
0.719
0.726
0.733
0.746
0.762
0.773
0.777
0.783
0.800
0.801
0.812
0.814
0.825
0.838
0.843
0.851
0.863
0.862
0.875
0.887
0.718
0.706
0.696
0.671
0.645
0.655
0.648
0.638
0.631
0.626
0.622
0.626
0.611
0.609
0.614
0.617
0.631
0.644
0.651
0.671
0.691
0.711
0.723
0.736
0.755
0.763
0.768
0.776
0.791
0.801
0.806
0.818
0.817
0.839
0.850
0.849
0.854
0.861
0.867
0.868
0.870
0.739
0.718
0.715
0.683
0.683
0.672
0.651
0.645
0.631
0.633
0.629
0.623
0.610
0.602
0.606
0.619
0.621
0.640
0.650
0.662
0.682
0.708
0.725
0.740
0.746
0.755
0.775
0.784
0.794
0.809
0.814
0.819
0.833
0.845
0.849
0.844
0.849
0.862
0.861
0.877
0.877
0.744
0.728
0.719
0.705
0.694
0.681
0.666
0.654
0.645
0.631
0.626
0.628
0.620
0.606
0.609
0.612
0.618
0.629
0.648
0.664
0.680
0.690
0.723
0.744
0.749
0.767
0.778
0.792
0.792
0.811
0.828
0.831
0.843
0.849
0.845
0.858
0.865
0.866
0.872
0.883
0.890
0.765
0.736
0.728
0.711
0.713
0.691
0.680
0.669
0.655
0.633
0.631
0.623
0.624
0.615
0.617
0.611
0.621
0.639
0.651
0.675
0.675
0.706
0.719
0.737
0.760
0.767
0.784
0.797
0.814
0.821
0.829
0.834
0.839
0.859
0.856
0.864
0.863
0.872
0.872
0.892
0.902
0.784
0.757
0.735
0.719
0.712
0.690
0.695
0.668
0.662
0.641
0.635
0.633
0.624
0.614
0.615
0.621
0.636
0.648
0.664
0.678
0.706
0.711
0.729
0.749
0.777
0.792
0.796
0.814
0.825
0.846
0.845
0.841
0.849
0.866
0.878
0.881
0.871
0.857
0.893
0.913
0.914
0.795
0.784
0.756
0.740
0.720
0.701
0.684
0.677
0.674
0.653
0.654
0.643
0.635
0.629
0.628
0.635
0.648
0.668
0.690
0.711
0.719
0.729
0.743
0.775
0.794
0.803
0.816
0.830
0.852
0.866
0.866
0.871
0.888
0.892
0.896
0.895
0.895
0.892
0.914
0.925
0.933
0.803
0.787
0.772
0.753
0.740
0.717
0.698
0.682
0.673
0.664
0.658
0.649
0.653
0.654
0.655
0.655
0.665
0.675
0.699
0.732
0.736
0.759
0.774
0.794
0.809
0.821
0.849
0.858
0.868
0.874
0.882
0.889
0.911
0.910
0.912
0.912
0.912
0.904
0.918
0.923
0.933
0.834
0.808
0.781
0.768
0.755
0.732
0.723
0.698
0.692
0.676
0.669
0.667
0.666
0.664
0.663
0.673
0.681
0.700
0.727
0.745
0.751
0.776
0.792
0.806
0.825
0.845
0.860
0.876
0.887
0.901
0.908
0.911
0.916
0.931
0.928
0.921
0.928
0.917
0.918
0.924
0.932
0.859
0.816
0.800
0.778
0.756
0.742
0.730
0.718
0.709
0.692
0.695
0.687
0.674
0.676
0.679
0.683
0.703
0.719
0.730
0.750
0.765
0.778
0.800
0.821
0.843
0.863
0.876
0.895
0.909
0.924
0.932
0.935
0.941
0.936
0.939
0.937
0.933
0.934
0.941
0.931
0.931
0.878
0.848
0.826
0.802
0.791
0.759
0.746
0.726
0.715
0.707
0.705
0.710
0.700
0.698
0.698
0.701
0.715
0.736
0.742
0.775
0.783
0.796
0.808
0.835
0.858
0.879
0.898
0.916
0.934
0.939
0.953
0.956
0.961
0.950
0.948
0.954
0.943
0.942
0.946
0.945
0.945
0.897
0.873
0.851
0.837
0.815
0.799
0.774
0.751
0.728
0.717
0.717
0.714
0.709
0.707
0.718
0.718
0.732
0.751
0.755
0.782
0.792
0.807
0.831
0.853
0.879
0.899
0.902
0.927
0.942
0.946
0.967
0.978
0.967
0.971
0.980
0.968
0.959
0.953
0.960
0.966
0.969
0.922
0.900
0.884
0.865
0.835
0.807
0.793
0.774
0.764
0.742
0.741
0.741
0.731
0.723
0.728
0.730
0.750
0.754
0.763
0.793
0.807
0.824
0.849
0.860
0.881
0.902
0.921
0.928
0.947
0.966
0.982
0.986
0.985
0.984
0.989
0.979
0.966
0.976
0.986
0.975
0.991
0.957
0.928
0.905
0.875
0.855
0.832
0.824
0.804
0.789
0.773
0.766
0.754
0.748
0.742
0.741
0.744
0.754
0.771
0.774
0.796
0.819
0.842
0.859
0.868
0.886
0.910
0.927
0.948
0.962
0.981
0.998
1.014
1.006
1.008
0.997
0.990
0.995
0.989
0.989
0.986
0.997
0.991
0.954
0.927
0.904
0.883
0.863
0.840
0.830
0.813
0.788
0.781
0.768
0.770
0.757
0.756
0.758
0.770
0.783
0.794
0.810
0.834
0.854
0.865
0.883
0.909
0.935
0.948
0.967
0.978
0.985
1.005
1.011
1.003
1.006
1.016
1.021
1.027
1.018
1.009
1.021
1.012
1.013
0.985
0.948
0.930
0.911
0.887
0.870
0.844
0.830
0.821
0.809
0.792
0.783
0.767
0.764
0.764
0.771
0.789
0.812
0.812
0.840
0.863
0.881
0.899
0.923
0.936
0.956
0.967
0.982
1.013
1.021
1.033
1.026
1.030
1.032
1.028
1.030
1.034
1.029
1.027
1.026
1.045
1.005
0.975
0.946
0.936
0.908
0.894
0.870
0.854
0.846
0.834
0.821
0.807
0.795
0.779
0.774
0.777
0.796
0.806
0.821
0.838
0.864
0.883
0.898
0.922
0.939
0.958
0.978
0.994
1.012
1.021
1.043
1.044
1.040
1.041
1.038
1.042
1.036
1.038
1.031
1.027
1.006
1.034
1.072
1.096
1.116
1.140
1.157
1.177
1.195
1.211
1.226
1.235
1.247
1.262
1.289
1.289
1.285
1.288
1.278
1.264
1.252
1.225
1.213
1.174
1.163
1.159
1.142
1.130
1.119
1.133
1.128
1.121
1.123
1.115
1.103
1.109
1.119
1.130
1.131
1.139
1.139
1.001
1.022
1.067
1.089
1.102
1.125
1.144
1.169
1.187
1.207
1.229
1.236
1.247
1.265
1.272
1.266
1.273
1.273
1.269
1.246
1.236
1.215
1.185
1.172
1.152
1.128
1.125
1.123
1.112
1.124
1.124
1.114
1.119
1.120
1.100
1.108
1.116
1.127
1.126
1.146
1.150
0.981
1.014
1.037
1.069
1.099
1.107
1.122
1.161
1.178
1.199
1.219
1.226
1.241
1.258
1.255
1.265
1.258
1.255
1.257
1.234
1.211
1.202
1.175
1.166
1.140
1.140
1.133
1.122
1.112
1.105
1.106
1.098
1.115
1.118
1.101
1.109
1.116
1.110
1.123
1.143
1.158
0.969
1.007
1.029
1.046
1.071
1.096
1.108
1.134
1.157
1.185
1.204
1.214
1.227
1.242
1.248
1.248
1.252
1.253
1.245
1.219
1.204
1.183
1.176
1.158
1.143
1.142
1.126
1.113
1.105
1.101
1.098
1.083
1.108
1.120
1.114
1.103
1.105
1.103
1.131
1.148
1.175
0.953
0.983
1.004
1.022
1.046
1.076
1.092
1.113
1.134
1.159
1.184
1.192
1.212
1.215
1.233
1.231
1.225
1.228
1.209
1.193
1.174
1.165
1.152
1.145
1.137
1.127
1.117
1.102
1.088
1.090
1.100
1.084
1.084
1.093
1.097
1.090
1.107
1.128
1.132
1.152
1.168
0.936
0.972
0.998
1.007
1.039
1.071
1.075
1.093
1.113
1.135
1.169
1.178
1.180
1.192
1.207
1.207
1.204
1.195
1.186
1.178
1.160
1.155
1.140
1.136
1.126
1.105
1.092
1.082
1.080
1.076
1.069
1.073
1.076
1.081
1.081
1.088
1.094
1.119
1.116
1.144
1.160
0.922
0.944
0.969
0.995
1.016
1.043
1.060
1.066
1.090
1.121
1.141
1.146
1.157
1.164
1.177
1.174
1.174
1.166
1.162
1.156
1.150
1.136
1.121
1.120
1.115
1.105
1.088
1.078
1.078
1.067
1.054
1.058
1.067
1.070
1.077
1.081
1.105
1.124
1.125
1.144
1.151
0.901
0.929
0.962
0.979
1.005
1.028
1.045
1.066
1.080
1.108
1.117
1.129
1.143
1.141
1.147
1.149
1.147
1.140
1.143
1.129
1.129
1.119
1.111
1.107
1.099
1.099
1.085
1.076
1.063
1.063
1.044
1.039
1.053
1.055
1.059
1.075
1.094
1.101
1.115
1.130
1.155
0.881
0.914
0.942
0.955
0.986
1.009
1.024
1.053
1.067
1.083
1.098
1.103
1.112
1.117
1.118
1.126
1.135
1.123
1.111
1.121
1.108
1.099
1.093
1.092
1.096
1.090
1.076
1.060
1.052
1.042
1.031
1.019
1.025
1.048
1.044
1.068
1.072
1.088
1.106
1.125
1.145
0.874
0.901
0.927
0.938
0.959
0.987
1.004
1.025
1.042
1.065
1.074
1.077
1.088
1.096
1.090
1.103
1.099
1.089
1.086
1.088
1.079
1.071
1.067
1.059
1.060
1.072
1.065
1.051
1.029
1.025
1.004
1.006
1.017
1.018
1.035
1.045
1.058
1.083
1.087
1.107
1.135
0.857
0.889
0.902
0.923
0.943
0.960
0.979
1.001
1.015
1.022
1.041
1.057
1.052
1.060
1.063
1.069
1.068
1.060
1.063
1.055
1.050
1.047
1.049
1.032
1.044
1.047
1.021
1.018
1.005
0.996
0.985
0.985
0.994
0.995
1.004
1.022
1.043
1.059
1.074
1.081
1.116
0.841
0.863
0.885
0.906
0.930
0.943
0.951
0.970
0.988
1.002
1.004
1.015
1.023
1.026
1.034
1.036
1.033
1.032
1.027
1.028
1.018
1.016
1.004
1.013
1.015
1.020
0.993
0.989
0.978
0.978
0.969
0.970
0.972
0.970
0.982
1.013
1.016
1.034
1.049
1.067
1.082
0.821
0.847
0.859
0.879
0.895
0.910
0.926
0.936
0.952
0.968
0.979
0.978
0.982
0.994
1.000
0.993
0.990
0.991
0.988
0.983
0.990
0.980
0.965
0.971
0.972
0.969
0.960
0.950
0.951
0.947
0.946
0.947
0.946
0.950
0.972
0.988
1.001
1.002
1.025
1.044
1.062
0.807
0.827
0.829
0.850
0.871
0.881
0.898
0.914
0.917
0.930
0.937
0.942
0.943
0.951
0.949
0.952
0.944
0.953
0.947
0.950
0.944
0.935
0.941
0.938
0.926
0.922
0.917
0.920
0.919
0.917
0.910
0.921
0.919
0.936
0.946
0.954
0.976
0.973
0.996
1.023
1.038
0.786
0.795
0.808
0.810
0.836
0.855
0.871
0.879
0.892
0.891
0.900
0.904
0.911
0.907
0.912
0.915
0.906
0.907
0.904
0.913
0.911
0.908
0.903
0.903
0.889
0.890
0.892
0.893
0.895
0.888
0.898
0.896
0.903
0.914
0.925
0.939
0.950
0.948
0.973
1.004
1.017
0.777
0.778
0.794
0.796
0.806
0.817
0.839
0.847
0.851
0.856
0.866
0.872
0.870
0.866
0.869
0.865
0.876
0.865
0.872
0.875
0.884
0.873
0.864
0.861
0.873
0.855
0.856
0.867
0.866
0.858
0.850
0.862
0.876
0.892
0.899
0.905
0.917
0.922
0.943
0.966
0.994
0.760
0.769
0.777
0.792
0.804
0.802
0.804
0.811
0.813
0.827
0.842
0.839
0.838
0.838
0.838
0.831
0.830
0.817
0.828
0.834
0.830
0.827
0.830
0.837
0.832
0.815
0.822
0.844
0.839
0.837
0.828
0.843
0.848
0.858
0.872
0.881
0.891
0.915
0.925
0.948
0.977
0.753
0.759
0.764
0.768
0.774
0.782
0.773
0.784
0.794
0.796
0.790
0.799
0.808
0.805
0.796
0.779
0.776
0.777
0.776
0.799
0.794
0.807
0.818
0.817
0.811
0.807
0.809
0.806
0.814
0.812
0.808
0.822
0.832
0.847
0.870
0.872
0.881
0.895
0.904
0.926
0.950
0.729
0.729
0.733
0.732
0.735
0.745
0.748
0.755
0.759
0.763
0.765
0.770
0.767
0.757
0.751
0.751
0.743
0.735
0.742
0.759
0.771
0.775
0.781
0.781
0.781
0.780
0.775
0.781
0.789
0.796
0.801
0.810
0.827
0.829
0.849
0.855
0.871
0.888
0.901
0.914
0.938
0.726
0.724
0.733
0.723
0.719
0.714
0.722
0.721
0.727
0.733
0.729
0.728
0.738
0.730
0.718
0.723
0.721
0.723
0.723
0.748
0.757
0.762
0.761
0.769
0.764
0.762
0.760
0.768
0.776
0.776
0.803
0.804
0.813
0.820
0.823
0.835
0.869
0.880
0.887
0.911
0.921
0.728
0.703
0.706
0.709
0.693
0.701
0.690
0.694
0.702
0.709
0.714
0.718
0.707
0.700
0.714
0.698
0.700
0.706
0.719
0.734
0.736
0.740
0.743
0.743
0.745
0.759
0.768
0.762
0.765
0.769
0.779
0.803
0.803
0.824
0.822
0.830
0.854
0.862
0.888
0.903
0.911
0.713
0.702
0.692
0.682
0.675
0.679
0.673
0.688
0.688
0.699
0.705
0.698
0.693
0.691
0.681
0.678
0.684
0.693
0.707
0.728
0.722
0.731
0.731
0.736
0.743
0.755
0.766
0.766
0.766
0.768
0.784
0.792
0.811
0.802
0.808
0.830
0.840
0.852
0.881
0.881
0.892
0.720
0.706
0.702
0.689
0.689
0.670
0.673
0.681
0.678
0.676
0.675
0.683
0.685
0.678
0.662
0.653
0.665
0.675
0.684
0.711
0.705
0.713
0.715
0.732
0.749
0.756
0.763
0.764
0.767
0.766
0.784
0.803
0.797
0.797
0.810
0.825
0.830
0.848
0.865
0.870
0.881
0.716
0.708
0.692
0.695
0.678
0.670
0.674
0.671
0.656
0.661
0.672
0.666
0.667
0.669
0.647
0.645
0.643
0.661
0.668
0.688
0.704
0.704
0.724
0.739
0.753
0.762
0.759
0.764
0.777
0.777
0.782
0.793
0.795
0.805
0.810
0.817
0.827
0.844
0.857
0.870
0.876
0.723
0.715
0.696
0.695
0.678
0.666
0.665
0.656
0.651
0.654
0.654
0.645
0.651
0.657
0.635
0.633
0.643
0.651
0.657
0.689
0.694
0.708
0.734
0.743
0.756
0.763
0.761
0.767
0.780
0.779
0.792
0.792
0.801
0.806
0.826
0.823
0.830
0.838
0.835
0.845
0.870
0.732
0.717
0.707
0.698
0.687
0.682
0.669
0.667
0.659
0.657
0.650
0.651
0.644
0.644
0.635
0.627
0.653
0.649
0.658
0.665
0.695
0.720
0.733
0.735
0.749
0.762
0.771
0.771
0.786
0.789
0.797
0.805
0.811
0.829
0.825
0.828
0.829
0.858
0.851
0.849
0.867
0.750
0.736
0.724
0.718
0.708
0.683
0.679
0.674
0.657
0.655
0.656
0.651
0.637
0.634
0.630
0.641
0.647
0.642
0.648
0.672
0.685
0.711
0.734
0.750
0.749
0.755
0.777
0.776
0.770
0.795
0.802
0.815
0.826
0.824
0.825
0.835
0.833
0.852
0.852
0.859
0.850
0.764
0.749
0.729
0.734
0.721
0.697
0.686
0.679
0.667
0.654
0.657
0.656
0.641
0.632
0.624
0.632
0.641
0.652
0.660
0.673
0.690
0.707
0.729
0.744
0.748
0.760
0.774
0.794
0.782
0.797
0.812
0.828
0.838
0.839
0.840
0.844
0.840
0.855
0.854
0.868
0.874
0.772
0.761
0.745
0.734
0.730
0.703
0.697
0.683
0.677
0.658
0.659
0.653
0.638
0.645
0.638
0.636
0.641
0.664
0.678
0.688
0.700
0.709
0.735
0.744
0.760
0.776
0.783
0.792
0.808
0.822
0.821
0.835
0.845
0.845
0.847
0.854
0.845
0.857
0.858
0.864
0.883
0.788
0.772
0.761
0.744
0.730
0.727
0.716
0.696
0.675
0.665
0.664
0.654
0.658
0.645
0.639
0.638
0.646
0.669
0.696
0.702
0.727
0.735
0.744
0.757
0.778
0.786
0.799
0.808
0.819
0.839
0.833
0.844
0.857
0.866
0.868
0.860
0.857
0.856
0.864
0.875
0.894
0.806
0.795
0.776
0.756
0.744
0.731
0.715
0.695
0.689
0.680
0.675
0.668
0.660
0.654
0.662
0.665
0.669
0.691
0.726
0.726
0.734
0.756
0.759
0.784
0.801
0.812
0.820
0.830
0.846
0.854
0.873
0.869
0.874
0.880
0.889
0.888
0.876
0.872
0.884
0.892
0.897
0.816
0.807
0.794
0.771
0.745
0.738
0.719
0.695
0.690
0.686
0.685
0.683
0.680
0.679
0.679
0.689
0.690
0.717
0.741
0.751
0.753
0.768
0.783
0.797
0.818
0.826
0.856
0.856
0.868
0.885
0.887
0.895
0.891
0.895
0.898
0.900
0.889
0.902
0.896
0.900
0.914
0.834
0.810
0.798
0.781
0.772
0.755
0.746
0.708
0.699
0.700
0.702
0.704
0.701
0.692
0.696
0.701
0.714
0.727
0.756
0.768
0.787
0.785
0.798
0.820
0.831
0.861
0.870
0.874
0.892
0.908
0.917
0.905
0.905
0.912
0.917
0.911
0.911
0.913
0.915
0.918
0.923
0.866
0.840
0.814
0.799
0.782
0.763
0.747
0.727
0.720
0.719
0.731
0.713
0.711
0.706
0.721
0.726
0.736
0.746
0.762
0.779
0.800
0.802
0.814
0.839
0.863
0.879
0.888
0.898
0.914
0.931
0.937
0.929
0.928
0.931
0.934
0.923
0.923
0.928
0.930
0.930
0.928
0.884
0.860
0.837
0.821
0.806
0.790
0.770
0.752
0.732
0.727
0.736
0.738
0.731
0.722
0.742
0.745
0.748
0.758
0.771
0.794
0.816
0.823
0.833
0.849
0.881
0.894
0.902
0.919
0.941
0.949
0.961
0.961
0.951
0.948
0.954
0.951
0.943
0.936
0.939
0.937
0.938
0.898
0.881
0.859
0.827
0.825
0.802
0.783
0.771
0.754
0.746
0.743
0.749
0.736
0.737
0.738
0.757
0.763
0.776
0.789
0.806
0.825
0.832
0.851
0.864
0.895
0.905
0.913
0.934
0.953
0.962
0.972
0.976
0.975
0.966
0.971
0.970
0.965
0.950
0.958
0.964
0.972
0.923
0.909
0.877
0.861
0.857
0.837
0.811
0.800
0.774
0.753
0.771
0.770
0.762
0.756
0.756
0.760
0.775
0.786
0.797
0.810
0.835
0.852
0.866
0.876
0.901
0.917
0.932
0.945
0.960
0.974
0.977
0.998
0.993
0.989
0.995
0.971
0.980
0.977
0.981
0.977
0.983
0.969
0.940
0.909
0.894
0.886
0.876
0.842
0.829
0.810
0.798
0.796
0.784
0.784
0.771
0.771
0.776
0.795
0.799
0.814
0.833
0.849
0.872
0.879
0.888
0.918
0.928
0.944
0.966
0.985
0.986
1.001
1.009
1.009
1.006
0.999
0.997
0.995
0.999
0.992
1.000
0.994
0.989
0.959
0.932
0.914
0.899
0.882
0.872
0.854
0.831
0.830
0.813
0.803
0.797
0.795
0.783
0.787
0.805
0.814
0.833
0.839
0.872
0.884
0.890
0.909
0.930
0.952
0.968
0.985
0.994
0.995
1.011
1.019
1.024
1.032
1.025
1.015
1.013
1.012
1.009
1.014
1.011
1.018
0.970
0.957
0.933
0.927
0.897
0.884
0.870
0.856
0.848
0.837
0.825
0.817
0.807
0.800
0.797
0.805
0.828
0.834
0.850
0.872
0.890
0.902
0.928
0.940
0.961
0.972
0.993
1.006
1.012
1.032
1.049
1.040
1.048
1.034
1.029
1.030
1.028
1.031
1.026
1.019
1.036
1.001
0.981
0.953
0.944
0.930
0.912
0.883
0.883
0.869
0.862
0.854
0.827
0.824
0.818
0.827
0.816
0.827
0.837
0.862
0.868
0.885
0.904
0.922
0.942
0.961
0.981
1.003
1.006
1.029
1.050
1.055
1.046
1.052
1.045
1.037
1.039
1.042
1.036
1.031
1.020
1.043
1.071
1.092
1.124
1.136
1.159
1.174
1.183
1.194
1.226
1.246
1.247
1.247
1.252
1.283
1.291
1.285
1.274
1.268
1.254
1.223
1.215
1.198
1.162
1.144
1.138
1.128
1.117
1.103
1.107
1.090
1.095
1.098
1.086
1.087
1.093
1.089
1.098
1.095
1.105
1.106
1.026
1.057
1.085
1.109
1.126
1.153
1.170
1.176
1.188
1.215
1.238
1.247
1.247
1.257
1.258
1.269
1.266
1.257
1.254
1.240
1.209
1.200
1.170
1.150
1.132
1.128
1.120
1.107
1.096
1.102
1.088
1.090
1.100
1.090
1.080
1.076
1.082
1.093
1.099
1.113
1.124
1.013
1.041
1.062
1.091
1.103
1.138
1.155
1.174
1.188
1.215
1.233
1.246
1.237
1.251
1.257
1.260
1.250
1.245
1.241
1.221
1.198
1.184
1.164
1.153
1.136
1.125
1.111
1.104
1.091
1.086
1.078
1.074
1.086
1.081
1.083
1.081
1.089
1.088
1.092
1.108
1.123
1.001
1.022
1.041
1.061
1.096
1.114
1.130
1.167
1.190
1.205
1.217
1.221
1.229
1.235
1.240
1.239
1.241
1.237
1.219
1.204
1.183
1.175
1.163
1.147
1.116
1.124
1.109
1.098
1.078
1.069
1.064
1.053
1.067
1.086
1.085
1.088
1.084
1.077
1.107
1.112
1.150
0.977
1.007
1.033
1.055
1.086
1.096
1.112
1.135
1.168
1.172
1.193
1.202
1.205
1.214
1.223
1.222
1.225
1.211
1.207
1.183
1.171
1.167
1.139
1.135
1.122
1.106
1.101
1.080
1.066
1.053
1.060
1.048
1.055
1.057
1.070
1.067
1.071
1.080
1.102
1.126
1.139
0.961
0.990
1.016
1.032
1.055
1.083
1.095
1.111
1.129
1.157
1.174
1.185
1.194
1.202
1.208
1.216
1.200
1.200
1.182
1.171
1.154
1.153
1.137
1.120
1.109
1.102
1.081
1.065
1.062
1.045
1.039
1.041
1.037
1.042
1.058
1.070
1.070
1.079
1.093
1.114
1.135
0.953
0.968
0.991
1.012
1.036
1.062
1.083
1.093
1.109
1.126
1.156
1.163
1.168
1.179
1.185
1.181
1.178
1.161
1.162
1.147
1.139
1.130
1.117
1.115
1.098
1.083
1.065
1.057
1.049
1.040
1.027
1.025
1.039
1.033
1.052
1.073
1.061
1.080
1.088
1.110
1.132
0.935
0.955
0.982
1.010
1.030
1.051
1.059
1.093
1.102
1.112
1.133
1.138
1.151
1.154
1.151
1.163
1.165
1.151
1.141
1.132
1.130
1.113
1.106
1.096
1.081
1.076
1.059
1.055
1.036
1.042
1.029
1.024
1.014
1.028
1.033
1.047
1.066
1.075
1.087
1.098
1.122
0.916
0.948
0.974
0.987
1.012
1.030
1.050
1.080
1.089
1.104
1.115
1.104
1.111
1.122
1.126
1.126
1.125
1.119
1.107
1.116
1.097
1.085
1.078
1.078
1.062
1.059
1.049
1.042
1.033
1.029
1.016
1.004
1.000
1.003
1.021
1.037
1.044
1.059
1.070
1.094
1.114
0.893
0.922
0.947
0.963
0.981
1.010
1.020
1.037
1.052
1.070
1.084
1.081
1.081
1.102
1.105
1.099
1.103
1.092
1.087
1.084
1.075
1.062
1.058
1.046
1.042
1.044
1.042
1.017
1.013
1.000
0.982
0.981
0.986
0.991
1.002
1.014
1.032
1.052
1.066
1.085
1.101
0.885
0.910
0.930
0.945
0.966
0.978
0.994
1.016
1.027
1.044
1.056
1.063
1.067
1.070
1.075
1.069
1.072
1.067
1.056
1.053
1.043
1.033
1.026
1.027
1.025
1.021
1.011
1.004
0.982
0.977
0.968
0.962
0.963
0.973
0.984
0.996
1.018
1.032
1.039
1.056
1.077
0.878
0.894
0.907
0.926
0.941
0.956
0.970
0.988
1.009
1.012
1.026
1.040
1.038
1.037
1.045
1.038
1.038
1.027
1.024
1.016
1.008
1.003
0.997
0.998
0.995
0.985
0.967
0.971
0.958
0.945
0.943
0.948
0.948
0.952
0.955
0.982
0.992
1.013
1.021
1.037
1.055
0.866
0.880
0.896
0.911
0.923
0.935
0.951
0.954
0.977
0.982
0.994
1.002
1.004
1.001
1.003
1.000
0.999
0.991
0.987
0.979
0.975
0.967
0.964
0.949
0.954
0.937
0.930
0.929
0.927
0.917
0.923
0.924
0.927
0.925
0.943
0.959
0.970
0.982
0.991
1.014
1.038
0.845
0.858
0.870
0.882
0.903
0.911
0.917
0.928
0.938
0.946
0.964
0.967
0.972
0.967
0.966
0.953
0.946
0.943
0.934
0.933
0.930
0.924
0.923
0.916
0.914
0.900
0.899
0.907
0.905
0.903
0.907
0.903
0.901
0.912
0.911
0.933
0.950
0.950
0.971
1.000
1.017
0.833
0.836
0.843
0.851
0.869
0.890
0.889
0.902
0.919
0.916
0.934
0.941
0.935
0.933
0.924
0.923
0.914
0.913
0.905
0.901
0.909
0.903
0.894
0.891
0.886
0.873
0.880
0.877
0.875
0.874
0.872
0.871
0.878
0.892
0.899
0.914
0.928
0.930
0.952
0.983
0.991
0.813
0.819
0.820
0.829
0.846
0.855
0.871
0.874
0.882
0.895
0.895
0.898
0.898
0.892
0.891
0.887
0.887
0.877
0.870
0.873
0.873
0.864
0.854
0.860
0.856
0.844
0.846
0.848
0.844
0.843
0.845
0.850
0.853
0.862
0.876
0.886
0.898
0.901
0.925
0.952
0.975
0.810
0.805
0.808
0.820
0.826
0.832
0.844
0.842
0.856
0.859
0.856
0.857
0.855
0.855
0.860
0.853
0.837
0.827
0.830
0.830
0.831
0.826
0.825
0.820
0.826
0.812
0.819
0.828
0.815
0.822
0.821
0.840
0.829
0.843
0.852
0.860
0.870
0.885
0.901
0.925
0.945
0.789
0.793
0.792
0.802
0.804
0.806
0.806
0.822
0.820
0.821
0.812
0.823
0.818
0.815
0.814
0.811
0.797
0.786
0.782
0.799
0.794
0.799
0.799
0.789
0.783
0.787
0.785
0.802
0.785
0.797
0.798
0.801
0.813
0.828
0.835
0.853
0.848
0.859
0.872
0.890
0.925
0.767
0.767
0.771
0.786
0.786
0.781
0.784
0.792
0.782
0.791
0.790
0.785
0.794
0.782
0.775
0.773
0.763
0.757
0.749
0.774
0.782
0.782
0.769
0.773
0.773
0.772
0.771
0.772
0.775
0.773
0.788
0.784
0.797
0.811
0.818
0.828
0.839
0.850
0.861
0.889
0.907
0.749
0.756
0.767
0.771
0.763
0.757
0.762
0.757
0.757
0.756
0.759
0.767
0.780
0.761
0.755
0.757
0.743
0.745
0.744
0.757
0.759
0.756
0.747
0.755
0.752
0.757
0.756
0.755
0.758
0.767
0.769
0.788
0.789
0.808
0.806
0.815
0.830
0.846
0.855
0.878
0.895
0.742
0.729
0.739
0.744
0.737
0.729
0.737
0.730
0.734
0.739
0.743
0.746
0.737
0.741
0.743
0.744
0.728
0.730
0.736
0.743
0.740
0.738
0.733
0.738
0.745
0.744
0.746
0.758
0.755
0.760
0.768
0.776
0.791
0.793
0.796
0.801
0.822
0.844
0.861
0.863
0.894
0.735
0.724
0.721
0.725
0.717
0.712
0.708
0.719
0.722
0.720
0.720
0.722
0.715
0.717
0.716
0.703
0.700
0.712
0.713
0.724
0.722
0.729
0.730
0.727
0.737
0.751
0.752
0.756
0.762
0.766
0.767
0.766
0.782
0.785
0.783
0.797
0.815
0.821
0.844
0.857
0.871
0.732
0.734
0.726
0.714
0.711
0.711
0.706
0.708
0.710
0.702
0.699
0.706
0.702
0.705
0.698
0.682
0.694
0.699
0.697
0.706
0.710
0.716
0.722
0.724
0.742
0.746
0.760
0.760
0.755
0.756
0.763
0.782
0.778
0.786
0.794
0.799
0.815
0.817
0.839
0.849
0.861
0.735
0.731
0.731
0.716
0.706
0.695
0.695
0.698
0.693
0.696
0.690
0.685
0.679
0.688
0.683
0.666
0.679
0.686
0.695
0.692
0.696
0.703
0.721
0.723
0.748
0.758
0.759
0.763
0.763
0.765
0.777
0.776
0.785
0.779
0.798
0.800
0.801
0.814
0.826
0.847
0.861
0.743
0.729
0.723
0.726
0.711
0.699
0.695
0.680
0.679
0.688
0.684
0.674
0.674
0.680
0.665
0.660
0.664
0.675
0.666
0.681
0.684
0.704
0.715
0.722
0.744
0.759
0.764
0.761
0.776
0.778
0.788
0.782
0.780
0.794
0.806
0.805
0.801
0.824
0.822
0.829
0.857
0.752
0.742
0.738
0.737
0.723
0.701
0.698
0.688
0.690
0.683
0.682
0.674
0.672
0.670
0.664
0.660
0.669
0.666
0.664
0.667
0.686
0.713
0.731
0.732
0.749
0.757
0.766
0.765
0.771
0.783
0.786
0.796
0.800
0.803
0.801
0.809
0.814
0.835
0.833
0.832
0.855
0.764
0.753
0.742
0.745
0.728
0.709
0.700
0.695
0.688
0.683
0.675
0.679
0.675
0.669
0.655
0.660
0.665
0.665
0.659
0.676
0.690
0.699
0.728
0.743
0.748
0.753
0.764
0.776
0.768
0.786
0.792
0.800
0.816
0.803
0.800
0.807
0.813
0.820
0.843
0.832
0.848
0.781
0.768
0.758
0.754
0.733
0.724
0.702
0.701
0.699
0.686
0.678
0.680
0.675
0.664
0.658
0.663
0.663
0.674
0.681
0.689
0.698
0.709
0.731
0.737
0.744
0.755
0.766
0.775
0.771
0.790
0.800
0.821
0.824
0.817
0.813
0.816
0.817
0.826
0.846
0.849
0.859
0.795
0.786
0.774
0.741
0.743
0.733
0.712
0.699
0.696
0.685
0.682
0.680
0.677
0.674
0.673
0.657
0.660
0.683
0.692
0.695
0.716
0.728
0.745
0.753
0.756
0.768
0.778
0.781
0.792
0.814
0.823
0.829
0.837
0.829
0.818
0.832
0.838
0.839
0.843
0.850
0.853
0.820
0.795
0.784
0.771
0.757
0.747
0.730
0.716
0.698
0.688
0.688
0.685
0.680
0.675
0.668
0.670
0.677
0.695
0.714
0.727
0.734
0.751
0.765
0.762
0.786
0.789
0.797
0.807
0.813
0.843
0.854
0.840
0.850
0.855
0.841
0.849
0.842
0.848
0.858
0.855
0.879
0.825
0.814
0.796
0.779
0.763
0.753
0.742
0.717
0.709
0.700
0.693
0.686
0.687
0.687
0.695
0.695
0.706
0.721
0.747
0.757
0.753
0.770
0.772
0.790
0.810
0.821
0.827
0.829
0.838
0.859
0.866
0.865
0.874
0.869
0.867
0.870
0.869
0.867
0.865
0.874
0.879
0.847
0.822
0.806
0.794
0.770
0.765
0.748
0.726
0.716
0.715
0.706
0.706
0.712
0.711
0.720
0.713
0.723
0.744
0.758
0.773
0.786
0.784
0.802
0.813
0.823
0.842
0.855
0.860
0.875
0.893
0.893
0.895
0.888
0.895
0.890
0.883
0.889
0.886
0.897
0.893
0.897
0.856
0.836
0.816
0.813
0.797
0.780
0.758
0.736
0.722
0.724
0.715
0.726
0.736
0.726
0.731
0.741
0.745
0.756
0.781
0.796
0.807
0.815
0.821
0.837
0.843
0.861
0.878
0.890
0.903
0.918
0.931
0.917
0.907
0.908
0.912
0.908
0.905
0.903
0.905
0.909
0.908
0.883
0.865
0.852
0.837
0.819
0.790
0.768
0.740
0.743
0.731
0.749
0.741
0.742
0.739
0.755
0.754
0.769
0.775
0.789
0.808
0.829
0.835
0.836
0.848
0.875
0.887
0.896
0.914
0.924
0.939
0.944
0.945
0.934
0.927
0.929
0.922
0.925
0.920
0.923
0.925
0.928
0.904
0.883
0.856
0.835
0.829
0.809
0.791
0.763
0.759
0.754
0.762
0.751
0.758
0.763
0.778
0.778
0.782
0.791
0.814
0.822
0.846
0.858
0.846
0.867
0.892
0.904
0.918
0.930
0.937
0.953
0.964
0.967
0.962
0.958
0.948
0.947
0.950
0.929
0.933
0.931
0.932
0.917
0.895
0.865
0.853
0.852
0.835
0.810
0.799
0.791
0.783
0.776
0.777
0.774
0.771
0.781
0.789
0.798
0.806
0.827
0.842
0.854
0.869
0.867
0.889
0.900
0.919
0.926
0.948
0.960
0.965
0.970
0.978
0.983
0.975
0.974
0.967
0.961
0.961
0.960
0.947
0.951
0.938
0.910
0.904
0.881
0.880
0.865
0.843
0.824
0.813
0.792
0.789
0.793
0.793
0.785
0.786
0.801
0.819
0.818
0.834
0.847
0.868
0.889
0.885
0.901
0.915
0.927
0.955
0.964
0.970
0.970
0.987
0.997
0.996
0.993
0.981
0.988
0.979
0.973
0.969
0.976
0.973
0.980
0.937
0.927
0.916
0.905
0.905
0.881
0.866
0.835
0.819
0.815
0.813
0.803
0.792
0.805
0.818
0.830
0.829
0.843
0.866
0.878
0.897
0.908
0.921
0.939
0.948
0.968
0.984
0.988
0.994
1.001
1.017
1.015
1.015
1.010
1.012
0.996
0.986
0.986
0.994
0.986
0.994
0.973
0.947
0.935
0.927
0.913
0.897
0.879
0.860
0.856
0.852
0.842
0.829
0.821
0.818
0.824
0.824
0.853
0.865
0.881
0.900
0.915
0.923
0.936
0.953
0.963
0.986
0.997
1.001
1.015
1.017
1.037
1.034
1.038
1.032
1.028
1.013
0.999
0.999
1.004
1.003
1.018
0.990
0.972
0.963
0.943
0.929
0.907
0.891
0.884
0.872
0.868
0.860
0.846
0.831
0.837
0.833
0.849
0.857
0.870
0.884
0.900
0.916
0.925
0.952
0.965
0.980
0.992
1.006
1.023
1.030
1.030
1.042
1.050
1.046
1.044
1.040
1.029
1.020
1.021
1.018
1.006
1.051
1.018
0.991
0.983
0.959
0.944
0.920
0.906
0.903
0.894
0.891
0.880
0.864
0.853
0.852
0.848
0.854
0.866
0.882
0.884
0.903
0.913
0.932
0.951
0.971
0.982
0.997
1.016
1.023
1.036
1.049
1.066
1.054
1.060
1.055
1.040
1.036
1.035
1.020
1.017
1.007
1.064
1.091
1.118
1.143
1.166
1.180
1.181
1.195
1.204
1.222
1.243
1.266
1.272
1.271
1.279
1.282
1.280
1.273
1.268
1.242
1.224
1.201
1.179
1.156
1.130
1.122
1.103
1.095
1.090
1.085
1.072
1.066
1.058
1.064
1.059
1.063
1.059
1.057
1.063
1.066
1.096
1.044
1.081
1.096
1.125
1.146
1.159
1.181
1.196
1.202
1.221
1.232
1.253
1.264
1.261
1.268
1.270
1.271
1.263
1.250
1.227
1.204
1.192
1.177
1.131
1.121
1.108
1.097
1.096
1.065
1.073
1.071
1.060
1.055
1.054
1.045
1.053
1.057
1.055
1.058
1.087
1.098
1.035
1.060
1.076
1.107
1.131
1.152
1.164
1.187
1.206
1.218
1.241
1.239
1.247
1.258
1.251
1.249
1.250
1.241
1.238
1.217
1.196
1.177
1.154
1.130
1.110
1.103
1.095
1.081
1.067
1.050
1.051
1.047
1.039
1.053
1.053
1.056
1.056
1.046
1.058
1.079
1.093
1.013
1.042
1.065
1.071
1.110
1.140
1.148
1.174
1.196
1.206
1.217
1.228
1.227
1.239
1.240
1.233
1.237
1.218
1.210
1.207
1.181
1.159
1.143
1.132
1.112
1.094
1.087
1.064
1.061
1.039
1.027
1.031
1.033
1.051
1.053
1.060
1.048
1.042
1.055
1.082
1.099
0.997
1.030
1.052
1.068
1.095
1.114
1.134
1.152
1.175
1.187
1.211
1.214
1.212
1.227
1.224
1.215
1.214
1.206
1.200
1.180
1.159
1.155
1.142
1.127
1.108
1.089
1.074
1.060
1.042
1.023
1.018
1.015
1.023
1.028
1.040
1.049
1.047
1.040
1.064
1.095
1.106
0.975
1.002
1.033
1.051
1.075
1.097
1.112
1.135
1.153
1.181
1.189
1.194
1.200
1.204
1.215
1.201
1.206
1.197
1.185
1.165
1.152
1.141
1.122
1.107
1.099
1.082
1.064
1.048
1.038
1.020
1.009
1.006
1.014
1.016
1.026
1.041
1.039
1.041
1.058
1.080
1.097
0.967
0.988
1.007
1.033
1.065
1.088
1.091
1.118
1.129
1.151
1.169
1.178
1.189
1.181
1.180
1.179
1.175
1.162
1.163
1.145
1.137
1.118
1.107
1.095
1.073
1.067
1.055
1.031
1.025
1.014
1.003
0.993
0.990
0.999
1.025
1.037
1.035
1.047
1.058
1.075
1.106
0.958
0.975
1.005
1.024
1.040
1.065
1.088
1.108
1.117
1.125
1.148
1.147
1.154
1.165
1.164
1.155
1.155
1.142
1.130
1.128
1.121
1.101
1.097
1.085
1.069
1.052
1.040
1.021
1.008
1.007
0.993
0.987
0.980
0.988
0.999
1.023
1.027
1.046
1.052
1.067
1.092
0.930
0.960
0.994
1.011
1.024
1.044
1.067
1.082
1.095
1.106
1.116
1.122
1.125
1.140
1.148
1.143
1.137
1.128
1.111
1.115
1.103
1.091
1.074
1.062
1.041
1.033
1.026
1.016
1.007
1.001
0.982
0.976
0.975
0.975
0.995
0.998
1.007
1.033
1.042
1.064
1.080
0.919
0.940
0.971
0.981
0.998
1.019
1.036
1.057
1.070
1.080
1.094
1.096
1.104
1.101
1.108
1.103
1.107
1.099
1.085
1.080
1.074
1.059
1.042
1.038
1.029
0.999
1.013
1.008
0.993
0.979
0.960
0.961
0.954
0.971
0.974
0.986
0.998
1.020
1.030
1.049
1.063
0.924
0.942
0.963
0.970
0.978
0.998
1.011
1.035
1.052
1.055
1.070
1.077
1.082
1.080
1.075
1.066
1.071
1.060
1.049
1.039
1.030
1.027
1.014
1.014
1.009
0.981
0.988
0.979
0.964
0.956
0.942
0.943
0.940
0.953
0.948
0.972
0.991
1.000
1.014
1.028
1.041
0.905
0.929
0.947
0.963
0.968
0.981
0.989
1.001
1.027
1.035
1.038
1.054
1.053
1.053
1.050
1.044
1.034
1.030
1.015
1.011
1.004
0.996
0.984
0.987
0.983
0.950
0.957
0.949
0.939
0.916
0.914
0.919
0.926
0.926
0.927
0.944
0.971
0.983
0.991
1.000
1.029
0.899
0.907
0.924
0.935
0.946
0.960
0.968
0.977
0.995
1.003
1.010
1.016
1.027
1.019
1.017
1.012
0.999
0.995
0.981
0.983
0.972
0.955
0.950
0.934
0.935
0.915
0.905
0.906
0.899
0.898
0.899
0.898
0.906
0.912
0.912
0.910
0.945
0.961
0.967
0.980
1.013
0.882
0.888
0.902
0.912
0.925
0.942
0.945
0.953
0.965
0.969
0.985
0.998
0.992
0.984
0.975
0.967
0.952
0.948
0.939
0.935
0.923
0.914
0.915
0.899
0.892
0.886
0.870
0.886
0.874
0.878
0.868
0.865
0.875
0.884
0.889
0.904
0.921
0.934
0.946
0.966
0.988
0.861
0.877
0.878
0.888
0.904
0.917
0.930
0.937
0.939
0.942
0.944
0.960
0.965
0.940
0.935
0.931
0.928
0.922
0.913
0.897
0.889
0.895
0.887
0.887
0.874
0.858
0.855
0.843
0.855
0.859
0.857
0.838
0.850
0.860
0.874
0.895
0.899
0.913
0.918
0.952
0.964
0.849
0.857
0.866
0.870
0.877
0.890
0.906
0.914
0.912
0.910
0.918
0.917
0.923
0.905
0.905
0.909
0.895
0.883
0.885
0.881
0.867
0.862
0.853
0.852
0.840
0.833
0.834
0.828
0.822
0.826
0.835
0.835
0.841
0.838
0.844
0.862
0.871
0.886
0.904
0.916
0.943
0.837
0.842
0.836
0.856
0.858
0.856
0.861
0.871
0.885
0.882
0.884
0.878
0.873
0.874
0.870
0.867
0.859
0.845
0.839
0.838
0.838
0.832
0.817
0.813
0.800
0.794
0.791
0.803
0.806
0.810
0.814
0.810
0.816
0.821
0.830
0.834
0.839
0.847
0.870
0.892
0.911
0.809
0.811
0.827
0.835
0.835
0.835
0.832
0.845
0.856
0.851
0.841
0.841
0.847
0.842
0.832
0.833
0.823
0.804
0.797
0.806
0.812
0.806
0.789
0.778
0.765
0.765
0.762
0.779
0.776
0.785
0.784
0.795
0.796
0.798
0.812
0.818
0.829
0.829
0.849
0.861
0.892
0.804
0.795
0.807
0.814
0.820
0.824
0.824
0.817
0.817
0.816
0.813
0.818
0.812
0.815
0.813
0.800
0.787
0.784
0.778
0.789
0.786
0.781
0.775
0.759
0.756
0.756
0.757
0.762
0.754
0.759
0.760
0.765
0.778
0.778
0.792
0.804
0.812
0.825
0.835
0.854
0.873
0.774
0.785
0.789
0.795
0.807
0.795
0.793
0.791
0.785
0.790
0.789
0.788
0.794
0.793
0.802
0.790
0.765
0.767
0.768
0.773
0.769
0.752
0.740
0.736
0.737
0.745
0.745
0.742
0.748
0.754
0.754
0.757
0.775
0.784
0.786
0.797
0.804
0.811
0.826
0.849
0.867
0.773
0.768
0.761
0.761
0.769
0.779
0.774
0.769
0.759
0.767
0.771
0.772
0.770
0.765
0.765
0.767
0.751
0.752
0.741
0.747
0.753
0.737
0.732
0.736
0.726
0.725
0.740
0.741
0.747
0.752
0.756
0.757
0.767
0.770
0.770
0.780
0.797
0.804
0.832
0.843
0.854
0.764
0.764
0.752
0.758
0.752
0.759
0.747
0.755
0.754
0.754
0.752
0.750
0.753
0.742
0.740
0.730
0.725
0.735
0.730
0.731
0.728
0.725
0.722
0.725
0.727
0.735
0.750
0.750
0.748
0.753
0.750
0.753
0.761
0.763
0.760
0.768
0.778
0.793
0.826
0.839
0.852
0.755
0.754
0.739
0.740
0.734
0.739
0.740
0.735
0.736
0.739
0.736
0.727
0.720
0.720
0.709
0.706
0.700
0.716
0.720
0.717
0.716
0.715
0.729
0.732
0.734
0.733
0.750
0.757
0.748
0.755
0.750
0.758
0.766
0.767
0.768
0.769
0.783
0.789
0.810
0.820
0.836
0.765
0.749
0.745
0.740
0.730
0.725
0.726
0.724
0.732
0.731
0.727
0.724
0.715
0.708
0.698
0.696
0.695
0.691
0.704
0.705
0.716
0.717
0.728
0.722
0.747
0.745
0.753
0.760
0.763
0.766
0.764
0.764
0.765
0.763
0.772
0.778
0.791
0.791
0.813
0.819
0.833
0.772
0.760
0.742
0.750
0.736
0.728
0.722
0.713
0.718
0.717
0.720
0.705
0.706
0.702
0.697
0.684
0.694
0.694
0.686
0.682
0.705
0.721
0.717
0.729
0.737
0.746
0.758
0.763
0.766
0.764
0.780
0.763
0.760
0.782
0.782
0.778
0.786
0.799
0.804
0.818
0.839
0.772
0.766
0.759
0.758
0.746
0.733
0.731
0.723
0.716
0.717
0.717
0.700
0.701
0.695
0.691
0.688
0.678
0.691
0.679
0.685
0.703
0.720
0.729
0.742
0.744
0.750
0.752
0.771
0.767
0.772
0.773
0.771
0.780
0.788
0.787
0.789
0.803
0.809
0.810
0.820
0.829
0.792
0.776
0.767
0.767
0.754
0.734
0.730
0.727
0.724
0.714
0.706
0.710
0.704
0.697
0.691
0.689
0.688
0.687
0.695
0.697
0.714
0.721
0.722
0.742
0.752
0.746
0.758
0.763
0.767
0.771
0.776
0.793
0.799
0.790
0.785
0.788
0.801
0.807
0.809
0.819
0.829
0.804
0.794
0.775
0.762
0.755
0.751
0.732
0.729
0.724
0.712
0.699
0.697
0.699
0.700
0.702
0.690
0.687
0.708
0.707
0.710
0.720
0.734
0.747
0.752
0.759
0.756
0.765
0.777
0.776
0.787
0.798
0.805
0.806
0.810
0.797
0.792
0.796
0.809
0.820
0.831
0.833
0.821
0.808
0.788
0.773
0.768
0.759
0.736
0.724
0.727
0.716
0.713
0.696
0.698
0.707
0.704
0.693
0.687
0.719
0.730
0.729
0.739
0.760
0.770
0.775
0.771
0.787
0.791
0.792
0.793
0.806
0.816
0.818
0.822
0.823
0.813
0.808
0.824
0.824
0.829
0.841
0.848
0.836
0.821
0.801
0.788
0.773
0.766
0.751
0.737
0.724
0.719
0.714
0.707
0.706
0.713
0.708
0.713
0.724
0.735
0.756
0.759
0.762
0.768
0.777
0.792
0.803
0.809
0.814
0.810
0.824
0.836
0.841
0.835
0.842
0.842
0.836
0.829
0.835
0.843
0.845
0.852
0.873
0.850
0.831
0.808
0.792
0.787
0.774
0.762
0.742
0.736
0.725
0.724
0.717
0.724
0.722
0.726
0.728
0.739
0.756
0.771
0.783
0.789
0.790
0.792
0.821
0.821
0.832
0.840
0.852
0.853
0.857
0.860
0.866
0.867
0.850
0.861
0.855
0.858
0.862
0.852
0.865
0.874
0.866
0.840
0.827
0.816
0.799
0.785
0.770
0.754
0.748
0.737
0.737
0.731
0.744
0.744
0.754
0.752
0.762
0.774
0.784
0.797
0.812
0.818
0.823
0.830
0.846
0.857
0.868
0.877
0.883
0.895
0.905
0.897
0.882
0.886
0.886
0.870
0.877
0.880
0.875
0.883
0.878
0.874
0.858
0.843
0.840
0.818
0.795
0.776
0.770
0.765
0.759
0.757
0.755
0.748
0.761
0.773
0.779
0.769
0.782
0.805
0.827
0.840
0.842
0.841
0.850
0.861
0.875
0.883
0.895
0.912
0.918
0.922
0.931
0.916
0.905
0.903
0.904
0.887
0.889
0.898
0.896
0.910
0.899
0.876
0.864
0.855
0.834
0.805
0.794
0.767
0.772
0.777
0.772
0.770
0.767
0.771
0.784
0.789
0.795
0.802
0.823
0.839
0.861
0.865
0.855
0.873
0.881
0.894
0.914
0.928
0.928
0.941
0.948
0.946
0.944
0.932
0.924
0.918
0.910
0.912
0.919
0.911
0.912
0.915
0.893
0.880
0.875
0.857
0.843
0.815
0.795
0.789
0.785
0.787
0.775
0.778
0.793
0.798
0.811
0.819
0.829
0.847
0.861
0.872
0.877
0.872
0.889
0.904
0.914
0.928
0.937
0.946
0.954
0.958
0.964
0.960
0.952
0.953
0.943
0.934
0.921
0.922
0.919
0.923
0.937
0.908
0.900
0.882
0.876
0.863
0.839
0.824
0.819
0.808
0.810
0.803
0.805
0.807
0.816
0.823
0.832
0.837
0.859
0.877
0.887
0.885
0.893
0.904
0.917
0.925
0.938
0.960
0.967
0.973
0.973
0.970
0.972
0.976
0.970
0.969
0.963
0.950
0.956
0.950
0.955
0.953
0.935
0.914
0.911
0.896
0.878
0.866
0.857
0.845
0.823
0.822
0.812
0.811
0.813
0.831
0.837
0.848
0.849
0.866
0.887
0.894
0.902
0.908
0.918
0.932
0.950
0.972
0.981
0.979
0.991
0.988
1.000
1.004
0.990
0.984
0.991
0.977
0.964
0.958
0.973
0.967
0.985
0.950
0.944
0.930
0.925
0.908
0.894
0.878
0.864
0.868
0.855
0.842
0.830
0.822
0.839
0.852
0.863
0.863
0.879
0.890
0.914
0.928
0.934
0.945
0.957
0.978
0.982
0.994
0.998
1.006
1.008
1.019
1.025
1.029
1.005
1.016
0.997
0.984
0.979
0.986
0.980
1.014
0.978
0.969
0.960
0.942
0.936
0.925
0.906
0.886
0.889
0.882
0.871
0.857
0.857
0.854
0.845
0.867
0.879
0.888
0.903
0.932
0.941
0.947
0.956
0.966
0.992
1.008
1.011
1.007
1.020
1.034
1.034
1.034
1.036
1.035
1.030
1.013
1.001
0.991
0.989
0.984
1.032
1.007
0.992
0.978
0.965
0.950
0.934
0.912
0.914
0.906
0.901
0.888
0.879
0.880
0.878
0.872
0.886
0.890
0.891
0.906
0.931
0.943
0.960
0.965
0.981
1.008
1.014
1.028
1.037
1.053
1.052
1.045
1.048
1.050
1.039
1.036
1.023
1.010
1.010
0.999
0.995
1.056
1.038
1.024
1.007
0.973
0.958
0.951
0.933
0.936
0.924
0.917
0.907
0.902
0.897
0.882
0.885
0.892
0.898
0.908
0.928
0.938
0.938
0.957
0.976
0.988
1.011
1.024
1.043
1.046
1.063
1.057
1.065
1.065
1.064
1.056
1.045
1.026
1.025
1.019
1.014
1.002
1.082
1.105
1.134
1.158
1.172
1.179
1.192
1.199
1.223
1.239
1.250
1.258
1.272
1.268
1.259
1.264
1.273
1.267
1.250
1.241
1.210
1.186
1.158
1.132
1.116
1.099
1.080
1.062
1.062
1.043
1.032
1.030
1.031
1.033
1.044
1.037
1.028
1.026
1.029
1.038
1.067
1.072
1.093
1.110
1.137
1.153
1.171
1.184
1.198
1.219
1.241
1.244
1.260
1.256
1.251
1.254
1.256
1.269
1.250
1.242
1.225
1.201
1.181
1.155
1.113
1.103
1.088
1.080
1.065
1.042
1.038
1.036
1.030
1.017
1.021
1.024
1.023
1.026
1.023
1.030
1.047
1.068
1.055
1.064
1.097
1.123
1.148
1.157
1.178
1.193
1.215
1.226
1.242
1.248
1.248
1.245
1.255
1.249
1.243
1.240
1.222
1.216
1.192
1.163
1.140
1.113
1.104
1.083
1.077
1.059
1.045
1.022
1.019
1.017
1.005
1.014
1.012
1.026
1.032
1.033
1.032
1.048
1.072
1.028
1.057
1.081
1.097
1.129
1.145
1.160
1.180
1.201
1.207
1.229
1.233
1.233
1.237
1.245
1.236
1.229
1.224
1.209
1.204
1.176
1.153
1.135
1.107
1.091
1.080
1.060
1.037
1.038
1.014
1.005
1.007
1.005
1.007
1.011
1.020
1.019
1.023
1.025
1.043
1.066
1.011
1.031
1.063
1.084
1.093
1.127
1.146
1.168
1.186
1.202
1.225
1.222
1.226
1.228
1.217
1.213
1.210
1.200
1.187
1.175
1.153
1.132
1.126
1.105
1.084
1.063
1.051
1.032
1.021
1.001
0.999
0.976
0.987
0.995
1.000
1.011
1.012
1.016
1.028
1.041
1.067
1.007
1.019
1.053
1.058
1.093
1.118
1.143
1.152
1.169
1.191
1.202
1.208
1.198
1.208
1.202
1.201
1.199
1.188
1.175
1.155
1.146
1.124
1.118
1.096
1.072
1.052
1.038
1.022
1.012
0.996
0.968
0.968
0.977
0.983
0.995
1.007
0.999
1.011
1.025
1.036
1.068
0.997
1.005
1.025
1.061
1.072
1.099
1.113
1.142
1.148
1.171
1.178
1.181
1.187
1.196
1.189
1.182
1.177
1.169
1.160
1.142
1.130
1.108
1.093
1.077
1.051
1.042
1.036
1.017
0.999
0.990
0.970
0.951
0.962
0.973
0.985
0.994
0.995
1.009
1.018
1.037
1.068
0.992
0.995
1.022
1.045
1.060
1.078
1.094
1.107
1.123
1.138
1.157
1.153
1.173
1.165
1.173
1.167
1.152
1.139
1.130
1.121
1.113
1.095
1.080
1.065
1.045
1.028
1.020
1.001
0.988
0.970
0.965
0.951
0.946
0.962
0.973
0.973
0.979
1.000
1.015
1.032
1.054
0.974
0.989
1.012
1.024
1.036
1.068
1.078
1.087
1.105
1.117
1.144
1.149
1.143
1.145
1.141
1.145
1.136
1.123
1.103
1.095
1.093
1.073
1.053
1.045
1.022
1.008
1.005
0.994
0.981
0.971
0.952
0.940
0.940
0.944
0.958
0.967
0.967
0.991
0.996
1.017
1.040
0.965
0.976
0.992
1.012
1.023
1.048
1.062
1.071
1.090
1.093
1.112
1.105
1.114
1.118
1.112
1.110
1.107
1.098
1.082
1.067
1.055
1.046
1.027
1.022
0.998
0.989
0.982
0.976
0.963
0.958
0.944
0.930
0.924
0.939
0.945
0.958
0.960
0.979
0.991
1.007
1.022
0.959
0.975
0.988
1.002
1.008
1.033
1.032
1.039
1.064
1.085
1.085
1.081
1.086
1.089
1.084
1.075
1.068
1.066
1.054
1.041
1.024
1.018
0.995
0.989
0.977
0.959
0.955
0.949
0.948
0.936
0.916
0.913
0.914
0.914
0.928
0.940
0.940
0.969
0.981
0.990
1.005
0.950
0.972
0.976
0.988
0.994
1.003
1.016
1.029
1.037
1.046
1.056
1.060
1.054
1.060
1.059
1.047
1.038
1.029
1.020
1.005
0.997
0.978
0.960
0.956
0.939
0.931
0.927
0.928
0.908
0.896
0.886
0.897
0.896
0.898
0.896
0.903
0.931
0.950
0.958
0.968
0.988
0.938
0.948
0.959
0.968
0.974
0.991
0.998
1.002
1.017
1.026
1.023
1.037
1.033
1.023
1.028
1.022
1.002
0.996
0.985
0.978
0.956
0.942
0.936
0.920
0.898
0.895
0.897
0.893
0.879
0.874
0.876
0.873
0.877
0.879
0.884
0.899
0.919
0.937
0.939
0.946
0.971
0.913
0.921
0.935
0.943
0.952
0.975
0.979
0.984
0.989
1.005
1.003
1.010
1.005
0.992
0.987
0.980
0.970
0.972
0.958
0.936
0.925
0.904
0.907
0.888
0.872
0.875
0.861
0.859
0.864
0.860
0.848
0.838
0.849
0.854
0.863
0.880
0.889
0.911
0.925
0.933
0.949
0.897
0.908
0.914
0.926
0.932
0.951
0.960
0.966
0.962
0.964
0.975
0.967
0.973
0.966
0.954
0.938
0.944
0.936
0.914
0.915
0.897
0.890
0.879
0.865
0.855
0.843
0.845
0.840
0.843
0.840
0.830
0.823
0.827
0.833
0.838
0.858
0.867
0.879
0.897
0.906
0.933
0.876
0.889
0.900
0.904
0.912
0.914
0.928
0.941
0.946
0.941
0.938
0.932
0.933
0.935
0.915
0.915
0.915
0.900
0.883
0.875
0.873
0.867
0.848
0.836
0.821
0.816
0.808
0.810
0.806
0.810
0.808
0.804
0.809
0.819
0.825
0.844
0.844
0.853
0.865
0.888
0.909
0.854
0.871
0.885
0.888
0.881
0.892
0.894
0.905
0.912
0.910
0.914
0.909
0.903
0.898
0.891
0.889
0.870
0.859
0.850
0.839
0.843
0.835
0.827
0.798
0.784
0.769
0.771
0.772
0.783
0.788
0.789
0.784
0.798
0.800
0.800
0.808
0.809
0.831
0.841
0.860
0.891
0.829
0.842
0.850
0.860
0.863
0.870
0.855
0.869
0.868
0.878
0.876
0.881
0.864
0.862
0.859
0.850
0.843
0.815
0.808
0.820
0.813
0.806
0.796
0.779
0.757
0.747
0.748
0.758
0.759
0.756
0.756
0.765
0.768
0.780
0.787
0.798
0.787
0.806
0.819
0.841
0.863
0.826
0.833
0.843
0.840
0.848
0.850
0.841
0.843
0.852
0.841
0.851
0.848
0.836
0.826
0.830
0.818
0.813
0.798
0.799
0.796
0.795
0.788
0.758
0.750
0.746
0.750
0.746
0.745
0.742
0.736
0.737
0.741
0.752
0.762
0.773
0.779
0.775
0.791
0.790
0.828
0.853
0.802
0.813
0.807
0.815
0.823
0.822
0.821
0.818
0.823
0.830
0.819
0.819
0.810
0.803
0.813
0.806
0.789
0.788
0.772
0.781
0.780
0.755
0.744
0.735
0.734
0.733
0.732
0.735
0.725
0.737
0.738
0.727
0.754
0.762
0.764
0.777
0.770
0.780
0.789
0.813
0.830
0.803
0.790
0.790
0.786
0.803
0.800
0.801
0.795
0.802
0.809
0.809
0.803
0.797
0.790
0.785
0.781
0.765
0.763
0.757
0.743
0.752
0.739
0.731
0.731
0.734
0.729
0.733
0.727
0.729
0.730
0.742
0.739
0.752
0.745
0.746
0.763
0.771
0.774
0.788
0.805
0.822
0.800
0.798
0.780
0.771
0.780
0.788
0.783
0.791
0.787
0.776
0.780
0.779
0.770
0.770
0.752
0.753
0.744
0.741
0.737
0.736
0.731
0.725
0.735
0.734
0.730
0.726
0.731
0.735
0.731
0.736
0.743
0.749
0.748
0.746
0.745
0.739
0.751
0.756
0.781
0.794
0.822
0.788
0.785
0.777
0.761
0.766
0.776
0.769
0.777
0.769
0.767
0.772
0.760
0.752
0.734
0.732
0.729
0.718
0.730
0.723
0.721
0.728
0.733
0.732
0.742
0.738
0.736
0.741
0.748
0.740
0.741
0.739
0.744
0.743
0.744
0.744
0.736
0.757
0.757
0.783
0.811
0.826
0.786
0.789
0.779
0.761
0.757
0.751
0.759
0.761
0.763
0.765
0.758
0.763
0.745
0.732
0.733
0.723
0.710
0.709
0.712
0.718
0.727
0.734
0.738
0.734
0.730
0.744
0.749
0.742
0.749
0.757
0.745
0.741
0.744
0.753
0.748
0.744
0.757
0.764
0.782
0.803
0.818
0.785
0.776
0.777
0.773
0.764
0.756
0.746
0.758
0.759
0.754
0.748
0.735
0.740
0.737
0.728
0.709
0.702
0.711
0.719
0.708
0.719
0.732
0.739
0.738
0.746
0.753
0.761
0.749
0.749
0.756
0.760
0.746
0.758
0.757
0.761
0.756
0.769
0.780
0.780
0.805
0.806
0.800
0.785
0.787
0.786
0.774
0.766
0.771
0.761
0.750
0.752
0.745
0.735
0.726
0.726
0.715
0.698
0.701
0.711
0.713
0.712
0.719
0.729
0.733
0.747
0.750
0.758
0.747
0.752
0.751
0.754
0.761
0.768
0.770
0.769
0.770
0.765
0.766
0.784
0.793
0.789
0.805
0.809
0.805
0.796
0.789
0.779
0.756
0.765
0.758
0.751
0.750
0.738
0.724
0.724
0.725
0.703
0.712
0.708
0.714
0.718
0.718
0.721
0.728
0.740
0.754
0.759
0.761
0.760
0.769
0.766
0.765
0.776
0.776
0.782
0.770
0.774
0.775
0.774
0.776
0.791
0.807
0.810
0.818
0.816
0.800
0.786
0.776
0.771
0.768
0.764
0.749
0.749
0.733
0.724
0.726
0.730
0.717
0.718
0.715
0.728
0.731
0.727
0.735
0.754
0.765
0.776
0.774
0.776
0.772
0.786
0.789
0.785
0.780
0.800
0.796
0.787
0.786
0.776
0.782
0.794
0.814
0.825
0.824
0.836
0.827
0.809
0.795
0.785
0.785
0.775
0.765
0.753
0.743
0.743
0.726
0.722
0.729
0.722
0.733
0.724
0.748
0.754
0.760
0.771
0.789
0.798
0.815
0.802
0.801
0.806
0.804
0.804
0.815
0.818
0.804
0.806
0.815
0.809
0.803
0.808
0.815
0.822
0.833
0.829
0.855
0.844
0.826
0.814
0.796
0.792
0.782
0.775
0.752
0.755
0.743
0.738
0.736
0.734
0.750
0.743
0.754
0.769
0.785
0.786
0.791
0.802
0.807
0.812
0.821
0.827
0.831
0.829
0.834
0.830
0.842
0.836
0.829
0.831
0.835
0.833
0.829
0.832
0.828
0.835
0.848
0.872
0.853
0.842
0.816
0.797
0.796
0.776
0.774
0.764
0.755
0.748
0.747
0.755
0.758
0.753
0.769
0.781
0.787
0.798
0.806
0.827
0.823
0.827
0.831
0.844
0.851
0.852
0.857
0.867
0.874
0.872
0.857
0.848
0.857
0.852
0.852
0.835
0.857
0.856
0.852
0.854
0.883
0.867
0.860
0.848
0.823
0.802
0.800
0.784
0.772
0.765
0.763
0.776
0.776
0.771
0.777
0.793
0.802
0.804
0.817
0.837
0.838
0.836
0.845
0.854
0.868
0.867
0.873
0.879
0.892
0.895
0.902
0.893
0.884
0.889
0.882
0.874
0.860
0.876
0.878
0.884
0.875
0.913
0.887
0.868
0.850
0.844
0.820
0.803
0.795
0.794
0.785
0.779
0.784
0.781
0.791
0.799
0.808
0.812
0.816
0.839
0.861
0.856
0.870
0.867
0.868
0.879
0.880
0.894
0.900
0.918
0.921
0.919
0.924
0.914
0.907
0.904
0.896
0.888
0.885
0.893
0.898
0.889
0.929
0.901
0.891
0.875
0.863
0.840
0.824
0.814
0.794
0.797
0.803
0.795
0.795
0.805
0.812
0.824
0.828
0.838
0.854
0.872
0.887
0.885
0.887
0.887
0.897
0.910
0.927
0.933
0.937
0.945
0.950
0.945
0.939
0.936
0.922
0.923
0.906
0.901
0.896
0.903
0.904
0.939
0.919
0.904
0.895
0.888
0.851
0.839
0.824
0.816
0.806
0.810
0.807
0.811
0.823
0.830
0.837
0.847
0.848
0.862
0.889
0.905
0.908
0.905
0.905
0.914
0.930
0.943
0.956
0.963
0.960
0.957
0.958
0.953
0.948
0.942
0.937
0.929
0.930
0.926
0.924
0.918
0.961
0.934
0.927
0.917
0.905
0.883
0.855
0.849
0.837
0.827
0.832
0.831
0.829
0.838
0.847
0.853
0.852
0.864
0.878
0.903
0.920
0.922
0.915
0.919
0.932
0.949
0.951
0.972
0.973
0.980
0.982
0.979
0.974
0.971
0.964
0.979
0.956
0.944
0.939
0.943
0.942
0.982
0.968
0.935
0.938
0.926
0.899
0.892
0.884
0.874
0.872
0.863
0.848
0.842
0.837
0.861
0.868
0.871
0.869
0.887
0.915
0.926
0.925
0.941
0.941
0.946
0.967
0.978
0.980
0.995
1.004
1.000
1.002
1.001
1.003
0.996
0.997
0.990
0.966
0.956
0.952
0.958
0.998
0.987
0.971
0.955
0.934
0.923
0.919
0.903
0.891
0.894
0.887
0.874
0.862
0.863
0.875
0.890
0.889
0.895
0.897
0.920
0.943
0.954
0.968
0.960
0.970
0.993
1.007
1.004
1.011
1.018
1.021
1.028
1.032
1.033
1.019
1.021
1.001
0.987
0.969
0.973
0.980
1.030
0.992
0.976
0.979
0.973
0.950
0.941
0.922
0.912
0.904
0.904
0.898
0.896
0.890
0.885
0.898
0.893
0.902
0.915
0.929
0.940
0.956
0.966
0.984
0.985
1.000
1.019
1.019
1.028
1.041
1.048
1.042
1.041
1.048
1.045
1.035
1.015
1.005
0.985
0.985
0.990
1.043
1.034
1.024
1.001
0.998
0.977
0.961
0.938
0.923
0.924
0.926
0.913
0.913
0.915
0.902
0.904
0.915
0.917
0.924
0.944
0.955
0.965
0.979
0.993
1.002
1.017
1.030
1.042
1.058
1.059
1.051
1.055
1.053
1.052
1.039
1.033
1.029
1.014
1.001
0.993
0.991
1.076
1.049
1.030
1.019
1.006
0.989
0.972
0.958
0.949
0.948
0.949
0.929
0.929
0.928
0.933
0.926
0.932
0.923
0.937
0.956
0.977
0.981
1.000
1.009
1.023
1.034
1.048
1.058
1.067
1.068
1.066
1.072
1.068
1.058
1.053
1.047
1.040
1.030
1.025
1.000
0.986
1.101
1.127
1.134
1.159
1.191
1.196
1.211
1.216
1.227
1.246
1.252
1.260
1.271
1.260
1.273
1.258
1.246
1.239
1.240
1.220
1.191
1.167
1.144
1.120
1.100
1.075
1.055
1.035
1.038
1.025
0.991
0.994
0.987
1.000
1.002
1.005
0.997
1.004
0.999
1.019
1.035
1.078
1.099
1.125
1.144
1.168
1.181
1.199
1.206
1.229
1.247
1.252
1.248
1.259
1.261
1.256
1.247
1.244
1.238
1.231
1.211
1.187
1.165
1.133
1.108
1.085
1.066
1.043
1.042
1.021
1.006
0.997
0.989
0.971
0.995
0.991
0.993
0.997
0.995
1.001
1.024
1.040
1.068
1.080
1.108
1.140
1.151
1.176
1.178
1.197
1.229
1.232
1.240
1.244
1.256
1.258
1.242
1.237
1.226
1.224
1.219
1.206
1.182
1.150
1.128
1.097
1.077
1.055
1.049
1.039
1.016
0.995
0.989
0.983
0.975
0.969
0.977
0.988
0.996
0.995
1.008
1.014
1.028
1.051
1.074
1.089
1.124
1.140
1.150
1.163
1.180
1.210
1.218
1.232
1.248
1.246
1.245
1.244
1.229
1.218
1.208
1.207
1.192
1.167
1.135
1.106
1.080
1.066
1.047
1.029
1.023
1.001
0.988
0.974
0.978
0.964
0.973
0.973
0.991
0.999
0.995
0.992
1.009
1.030
1.040
1.059
1.082
1.110
1.119
1.151
1.163
1.174
1.192
1.214
1.230
1.233
1.238
1.230
1.223
1.210
1.204
1.193
1.181
1.157
1.146
1.113
1.099
1.079
1.063
1.046
1.021
1.012
0.987
0.973
0.963
0.957
0.951
0.954
0.951
0.970
0.983
0.991
0.987
0.997
1.026
1.033
1.042
1.061
1.085
1.106
1.131
1.153
1.163
1.178
1.189
1.210
1.216
1.206
1.208
1.205
1.197
1.189
1.173
1.159
1.141
1.123
1.105
1.088
1.063
1.052
1.031
1.006
1.000
0.980
0.968
0.949
0.938
0.935
0.941
0.950
0.955
0.970
0.968
0.981
0.993
1.023
1.023
1.039
1.047
1.078
1.094
1.110
1.135
1.147
1.157
1.181
1.202
1.196
1.198
1.186
1.195
1.188
1.181
1.159
1.145
1.125
1.111
1.101
1.080
1.054
1.036
1.028
1.013
0.986
0.969
0.959
0.933
0.920
0.935
0.939
0.943
0.952
0.956
0.965
0.972
0.998
1.022
1.023
1.024
1.033
1.066
1.070
1.100
1.114
1.126
1.146
1.164
1.183
1.179
1.182
1.174
1.174
1.170
1.162
1.142
1.125
1.111
1.096
1.080
1.061
1.035
1.024
1.013
0.993
0.977
0.953
0.956
0.928
0.915
0.919
0.926
0.939
0.937
0.936
0.951
0.974
0.982
1.009
1.003
1.017
1.026
1.057
1.060
1.090
1.102
1.108
1.121
1.134
1.152
1.159
1.156
1.161
1.150
1.140
1.138
1.122
1.097
1.083
1.075
1.055
1.041
1.021
1.010
0.994
0.983
0.970
0.955
0.937
0.911
0.904
0.905
0.909
0.919
0.934
0.940
0.939
0.966
0.972
0.995
0.988
1.005
1.017
1.027
1.042
1.058
1.073
1.088
1.103
1.115
1.119
1.125
1.132
1.136
1.130
1.116
1.111
1.095
1.077
1.053
1.050
1.033
1.009
1.000
0.977
0.968
0.965
0.952
0.932
0.921
0.899
0.894
0.886
0.902
0.902
0.924
0.914
0.929
0.955
0.968
0.992
0.987
0.996
1.009
1.015
1.028
1.049
1.054
1.064
1.077
1.093
1.083
1.095
1.091
1.102
1.101
1.094
1.075
1.065
1.053
1.040
1.018
1.008
0.975
0.963
0.952
0.942
0.936
0.926
0.911
0.885
0.884
0.882
0.881
0.887
0.884
0.887
0.907
0.928
0.945
0.952
0.970
0.977
0.992
0.998
1.007
1.016
1.029
1.041
1.045
1.067
1.067
1.069
1.068
1.063
1.066
1.068
1.058
1.042
1.031
1.015
1.000
0.983
0.967
0.949
0.936
0.918
0.907
0.899
0.889
0.875
0.873
0.872
0.865
0.865
0.865
0.862
0.874
0.888
0.914
0.928
0.930
0.947
0.965
0.980
0.990
0.990
0.997
1.019
1.027
1.028
1.042
1.040
1.046
1.050
1.046
1.034
1.025
1.022
1.007
0.997
0.991
0.975
0.956
0.931
0.911
0.893
0.883
0.880
0.878
0.871
0.855
0.853
0.847
0.843
0.848
0.839
0.847
0.859
0.876
0.895
0.912
0.902
0.929
0.933
0.957
0.966
0.980
0.989
0.992
1.001
1.008
1.018
1.019
1.024
1.028
1.023
1.003
0.997
0.984
0.977
0.972
0.957
0.937
0.929
0.905
0.888
0.876
0.860
0.848
0.838
0.833
0.832
0.836
0.839
0.825
0.820
0.828
0.827
0.848
0.859
0.867
0.884
0.891
0.913
0.926
0.937
0.947
0.957
0.966
0.966
0.980
0.997
0.994
1.002
0.993
0.992
0.988
0.975
0.964
0.951
0.949
0.938
0.917
0.909
0.894
0.882
0.861
0.848
0.848
0.823
0.820
0.814
0.818
0.814
0.805
0.801
0.803
0.808
0.806
0.818
0.831
0.842
0.854
0.867
0.897
0.905
0.922
0.926
0.933
0.946
0.948
0.959
0.969
0.972
0.970
0.963
0.951
0.959
0.944
0.940
0.928
0.916
0.908
0.890
0.875
0.866
0.857
0.842
0.827
0.812
0.800
0.787
0.783
0.793
0.779
0.787
0.771
0.787
0.789
0.795
0.800
0.812
0.826
0.827
0.852
0.872
0.898
0.893
0.912
0.918
0.916
0.925
0.925
0.937
0.939
0.937
0.941
0.934
0.917
0.914
0.909
0.895
0.885
0.874
0.856
0.844
0.837
0.828
0.802
0.790
0.769
0.762
0.761
0.758
0.762
0.767
0.764
0.768
0.775
0.779
0.780
0.773
0.784
0.808
0.815
0.829
0.857
0.870
0.886
0.890
0.899
0.897
0.902
0.893
0.894
0.905
0.903
0.903
0.894
0.895
0.882
0.874
0.859
0.845
0.829
0.819
0.824
0.821
0.808
0.780
0.768
0.759
0.750
0.739
0.744
0.741
0.745
0.751
0.750
0.745
0.753
0.765
0.765
0.769
0.778
0.792
0.809
0.843
0.861
0.861
0.863
0.864
0.868
0.862
0.868
0.875
0.886
0.878
0.873
0.861
0.853
0.854
0.847
0.828
0.823
0.820
0.811
0.814
0.797
0.785
0.769
0.756
0.745
0.741
0.740
0.746
0.738
0.731
0.726
0.724
0.729
0.739
0.744
0.753
0.751
0.758
0.776
0.798
0.825
0.846
0.833
0.830
0.850
0.838
0.844
0.852
0.841
0.853
0.856
0.855
0.860
0.836
0.831
0.820
0.812
0.809
0.799
0.794
0.789
0.780
0.767
0.748
0.737
0.734
0.740
0.734
0.731
0.726
0.725
0.720
0.711
0.714
0.732
0.741
0.747
0.743
0.745
0.756
0.777
0.809
0.827
0.823
0.810
0.816
0.823
0.823
0.826
0.824
0.830
0.837
0.837
0.834
0.822
0.810
0.807
0.795
0.785
0.775
0.774
0.768
0.753
0.749
0.752
0.742
0.746
0.738
0.730
0.726
0.724
0.725
0.720
0.721
0.720
0.731
0.721
0.719
0.739
0.740
0.758
0.769
0.790
0.826
0.809
0.810
0.802
0.813
0.815
0.819
0.825
0.811
0.817
0.812
0.801
0.797
0.787
0.782
0.779
0.767
0.757
0.752
0.751
0.749
0.745
0.750
0.742
0.741
0.743
0.744
0.740
0.732
0.721
0.732
0.731
0.730
0.730
0.723
0.712
0.718
0.741
0.759
0.784
0.791
0.818
0.816
0.807
0.797
0.791
0.803
0.806
0.812
0.801
0.803
0.805
0.790
0.776
0.770
0.767
0.753
0.746
0.743
0.741
0.746
0.741
0.745
0.746
0.751
0.741
0.739
0.734
0.736
0.730
0.734
0.730
0.735
0.719
0.720
0.728
0.724
0.729
0.739
0.759
0.779
0.799
0.807
0.814
0.808
0.797
0.796
0.800
0.795
0.785
0.790
0.795
0.784
0.785
0.771
0.753
0.767
0.751
0.728
0.731
0.732
0.736
0.729
0.738
0.750
0.750
0.746
0.746
0.749
0.740
0.743
0.740
0.743
0.737
0.729
0.733
0.731
0.726
0.735
0.745
0.763
0.762
0.796
0.812
0.803
0.804
0.802
0.795
0.787
0.789
0.790
0.796
0.786
0.774
0.766
0.768
0.758
0.746
0.735
0.733
0.738
0.735
0.725
0.738
0.742
0.745
0.748
0.745
0.750
0.756
0.750
0.743
0.757
0.751
0.747
0.735
0.743
0.734
0.737
0.736
0.754
0.763
0.762
0.786
0.819
0.813
0.806
0.805
0.797
0.790
0.786
0.786
0.794
0.780
0.767
0.763
0.755
0.750
0.741
0.724
0.727
0.741
0.733
0.736
0.733
0.742
0.749
0.755
0.755
0.761
0.759
0.758
0.748
0.757
0.752
0.760
0.766
0.756
0.747
0.744
0.749
0.752
0.764
0.770
0.783
0.834
0.832
0.817
0.810
0.804
0.797
0.793
0.783
0.780
0.774
0.763
0.759
0.752
0.748
0.737
0.729
0.736
0.733
0.730
0.745
0.746
0.750
0.746
0.763
0.775
0.770
0.762
0.764
0.763
0.752
0.768
0.773
0.775
0.762
0.761
0.751
0.756
0.759
0.772
0.790
0.795
0.855
0.840
0.825
0.808
0.805
0.792
0.798
0.799
0.784
0.776
0.768
0.757
0.754
0.751
0.736
0.745
0.743
0.738
0.738
0.749
0.758
0.771
0.789
0.795
0.796
0.793
0.792
0.778
0.790
0.794
0.791
0.788
0.790
0.784
0.771
0.769
0.772
0.778
0.796
0.802
0.808
0.855
0.845
0.831
0.811
0.810
0.807
0.809
0.804
0.798
0.778
0.773
0.765
0.754
0.752
0.753
0.763
0.759
0.772
0.785
0.781
0.796
0.812
0.825
0.824
0.821
0.827
0.823
0.812
0.812
0.817
0.806
0.804
0.801
0.796
0.800
0.805
0.809
0.818
0.810
0.816
0.810
0.863
0.857
0.844
0.826
0.819
0.818
0.807
0.802
0.784
0.783
0.781
0.777
0.772
0.768
0.775
0.776
0.777
0.792
0.806
0.818
0.819
0.828
0.831
0.835
0.848
0.846
0.842
0.835
0.838
0.828
0.833
0.836
0.829
0.828
0.825
0.820
0.816
0.825
0.824
0.832
0.828
0.891
0.879
0.858
0.838
0.826
0.823
0.810
0.804
0.790
0.787
0.787
0.793
0.799
0.790
0.788
0.799
0.802
0.817
0.826
0.827
0.847
0.846
0.843
0.849
0.866
0.856
0.858
0.855
0.855
0.867
0.868
0.861
0.860
0.860
0.842
0.851
0.837
0.857
0.860
0.850
0.839
0.899
0.886
0.877
0.862
0.848
0.842
0.826
0.812
0.797
0.791
0.796
0.805
0.805
0.810
0.813
0.814
0.826
0.833
0.848
0.852
0.860
0.863
0.872
0.870
0.885
0.888
0.874
0.885
0.892
0.894
0.900
0.899
0.889
0.888
0.879
0.878
0.863
0.868
0.869
0.867
0.856
0.929
0.909
0.888
0.883
0.877
0.854
0.836
0.825
0.813
0.819
0.801
0.815
0.823
0.834
0.820
0.834
0.844
0.848
0.865
0.882
0.892
0.892
0.891
0.888
0.895
0.899
0.906
0.911
0.906
0.921
0.924
0.920
0.922
0.916
0.911
0.901
0.886
0.876
0.879
0.878
0.870
0.944
0.930
0.910
0.898
0.878
0.865
0.855
0.840
0.833
0.823
0.811
0.833
0.835
0.843
0.850
0.848
0.857
0.862
0.880
0.895
0.914
0.919
0.910
0.911
0.916
0.922
0.920
0.937
0.934
0.948
0.944
0.947
0.940
0.936
0.931
0.918
0.913
0.893
0.894
0.885
0.884
0.966
0.963
0.929
0.908
0.904
0.892
0.880
0.865
0.845
0.831
0.846
0.822
0.837
0.854
0.864
0.868
0.866
0.868
0.886
0.911
0.923
0.933
0.939
0.923
0.933
0.935
0.948
0.961
0.970
0.970
0.963
0.965
0.965
0.964
0.948
0.949
0.940
0.923
0.911
0.908
0.902
0.973
0.957
0.957
0.944
0.932
0.904
0.899
0.887
0.864
0.856
0.860
0.862
0.856
0.863
0.880
0.881
0.881
0.892
0.898
0.925
0.929
0.946
0.950
0.936
0.953
0.957
0.955
0.978
0.990
0.994
0.989
0.989
0.988
0.985
0.972
0.973
0.962
0.945
0.934
0.933
0.935
0.997
0.980
0.967
0.959
0.954
0.932
0.926
0.906
0.900
0.895
0.895
0.882
0.872
0.884
0.891
0.897
0.889
0.904
0.908
0.937
0.948
0.961
0.971
0.959
0.959
0.972
0.986
0.997
1.006
1.017
1.013
1.011
1.026
1.015
1.001
0.988
0.987
0.958
0.945
0.945
0.951
1.014
0.997
0.980
0.993
0.972
0.959
0.936
0.919
0.923
0.909
0.909
0.911
0.900
0.892
0.906
0.911
0.909
0.920
0.930
0.937
0.956
0.975
0.986
0.981
0.991
1.005
1.020
1.019
1.033
1.025
1.028
1.041
1.048
1.037
1.020
1.015
1.007
0.988
0.964
0.965
0.969
1.036
1.025
1.000
1.008
0.994
0.983
0.962
0.931
0.935
0.937
0.928
0.929
0.929
0.923
0.927
0.933
0.927
0.932
0.943
0.961
0.967
0.990
0.995
1.006
1.013
1.023
1.035
1.040
1.049
1.044
1.059
1.054
1.051
1.040
1.044
1.033
1.012
0.993
0.983
0.977
0.973
1.059
1.035
1.026
1.016
1.014
0.995
0.976
0.959
0.951
0.949
0.956
0.949
0.939
0.952
0.948
0.951
0.951
0.945
0.955
0.967
0.984
1.002
1.013
1.016
1.025
1.041
1.048
1.061
1.069
1.072
1.062
1.064
1.065
1.060
1.051
1.035
1.019
0.998
0.995
0.986
0.974
1.084
1.068
1.050
1.046
1.034
1.008
0.998
0.986
0.959
0.965
0.971
0.956
0.956
0.959
0.954
0.958
0.958
0.966
0.975
0.983
1.002
1.011
1.022
1.035
1.042
1.060
1.072
1.079
1.083
1.082
1.081
1.082
1.078
1.071
1.055
1.040
1.022
1.015
1.008
1.001
0.989
1.111
1.133
1.143
1.164
1.203
1.217
1.215
1.223
1.232
1.248
1.251
1.258
1.270
1.273
1.258
1.256
1.238
1.238
1.212
1.200
1.171
1.151
1.127
1.103
1.086
1.059
1.040
1.016
1.001
0.998
0.972
0.966
0.957
0.953
0.969
0.960
0.976
0.983
0.980
0.987
1.012
1.102
1.121
1.133
1.156
1.182
1.211
1.215
1.221
1.225
1.238
1.245
1.252
1.265
1.264
1.258
1.253
1.236
1.223
1.212
1.196
1.168
1.141
1.115
1.094
1.067
1.048
1.030
1.011
0.995
0.989
0.960
0.956
0.947
0.947
0.950
0.950
0.966
0.959
0.971
0.989
1.004
1.077
1.105
1.125
1.142
1.163
1.186
1.197
1.195
1.224
1.232
1.249
1.256
1.252
1.249
1.242
1.235
1.223
1.207
1.206
1.193
1.161
1.138
1.107
1.084
1.061
1.039
1.021
1.002
0.993
0.968
0.960
0.951
0.941
0.941
0.943
0.945
0.963
0.969
0.966
0.974
0.991
1.064
1.089
1.115
1.134
1.152
1.158
1.179
1.192
1.214
1.222
1.240
1.249
1.251
1.242
1.241
1.229
1.213
1.198
1.186
1.170
1.150
1.116
1.085
1.056
1.040
1.020
1.020
0.994
0.978
0.955
0.951
0.945
0.932
0.933
0.936
0.939
0.953
0.959
0.960
0.970
0.990
1.064
1.079
1.101
1.119
1.131
1.164
1.177
1.187
1.201
1.207
1.231
1.233
1.229
1.229
1.226
1.219
1.202
1.192
1.168
1.149
1.136
1.095
1.073
1.056
1.037
1.027
1.001
0.976
0.963
0.945
0.936
0.928
0.917
0.919
0.919
0.929
0.946
0.951
0.946
0.956
0.986
1.055
1.075
1.077
1.094
1.124
1.153
1.160
1.172
1.189
1.208
1.213
1.224
1.218
1.221
1.211
1.203
1.194
1.178
1.155
1.141
1.111
1.086
1.065
1.039
1.028
1.013
0.988
0.974
0.955
0.932
0.916
0.910
0.906
0.904
0.902
0.916
0.928
0.926
0.932
0.956
0.977
1.050
1.054
1.070
1.084
1.120
1.129
1.151
1.162
1.178
1.194
1.199
1.203
1.209
1.203
1.200
1.184
1.176
1.155
1.127
1.110
1.086
1.074
1.047
1.024
1.017
1.005
0.988
0.958
0.949
0.923
0.904
0.890
0.901
0.902
0.903
0.910
0.909
0.915
0.931
0.958
0.972
1.037
1.042
1.057
1.071
1.092
1.120
1.132
1.147
1.164
1.178
1.183
1.190
1.190
1.176
1.169
1.164
1.159
1.133
1.113
1.091
1.080
1.062
1.029
1.011
1.006
0.990
0.980
0.957
0.940
0.906
0.895
0.887
0.888
0.891
0.892
0.902
0.896
0.896
0.918
0.942
0.961
1.038
1.045
1.052
1.064
1.069
1.095
1.114
1.120
1.152
1.155
1.153
1.160
1.157
1.162
1.157
1.144
1.128
1.110
1.091
1.073
1.056
1.037
1.005
0.993
0.992
0.980
0.957
0.931
0.914
0.905
0.890
0.864
0.868
0.869
0.879
0.886
0.894
0.895
0.913
0.935
0.947
1.016
1.027
1.046
1.055
1.066
1.087
1.092
1.104
1.128
1.138
1.138
1.132
1.130
1.134
1.121
1.118
1.096
1.091
1.068
1.052
1.033
1.020
0.985
0.970
0.969
0.952
0.925
0.917
0.912
0.880
0.862
0.852
0.844
0.843
0.860
0.867
0.887
0.891
0.900
0.928
0.944
1.012
1.018
1.028
1.034
1.045
1.065
1.072
1.085
1.100
1.110
1.114
1.115
1.111
1.110
1.109
1.099
1.083
1.064
1.049
1.026
1.010
0.993
0.963
0.946
0.934
0.922
0.908
0.889
0.878
0.852
0.844
0.831
0.839
0.845
0.839
0.847
0.866
0.881
0.900
0.920
0.930
1.008
1.018
1.017
1.024
1.042
1.049
1.063
1.076
1.076
1.084
1.082
1.093
1.087
1.073
1.073
1.063
1.053
1.027
1.025
1.004
0.980
0.948
0.924
0.910
0.887
0.889
0.878
0.870
0.849
0.836
0.826
0.822
0.828
0.828
0.831
0.838
0.842
0.863
0.884
0.902
0.909
0.993
1.000
1.012
1.021
1.032
1.038
1.040
1.052
1.056
1.067
1.070
1.061
1.059
1.046
1.035
1.027
1.025
1.011
0.994
0.973
0.959
0.926
0.901
0.883
0.871
0.860
0.850
0.844
0.824
0.818
0.820
0.815
0.807
0.812
0.817
0.824
0.833
0.843
0.861
0.870
0.892
0.961
0.983
0.999
1.013
1.017
1.015
1.015
1.029
1.041
1.047
1.043
1.042
1.039
1.008
1.002
0.999
0.988
0.977
0.958
0.940
0.923
0.902
0.884
0.856
0.851
0.837
0.814
0.809
0.802
0.802
0.813
0.807
0.800
0.792
0.804
0.810
0.809
0.826
0.840
0.847
0.872
0.947
0.958
0.966
0.984
0.992
0.996
0.993
1.014
1.018
1.016
1.015
1.004
1.008
0.992
0.973
0.970
0.964
0.940
0.933
0.899
0.889
0.884
0.860
0.838
0.822
0.808
0.793
0.785
0.785
0.787
0.775
0.774
0.776
0.774
0.778
0.786
0.796
0.803
0.815
0.827
0.852
0.935
0.940
0.961
0.965
0.970
0.976
0.988
0.994
0.993
0.990
0.984
0.977
0.967
0.961
0.941
0.945
0.925
0.911
0.891
0.873
0.862
0.852
0.832
0.805
0.791
0.775
0.778
0.771
0.764
0.760
0.757
0.752
0.758
0.763
0.756
0.766
0.774
0.791
0.799
0.808
0.827
0.924
0.917
0.941
0.938
0.943
0.950
0.959
0.965
0.965
0.956
0.953
0.948
0.937
0.944
0.922
0.905
0.894
0.874
0.867
0.855
0.845
0.819
0.801
0.785
0.763
0.756
0.748
0.742
0.740
0.743
0.746
0.742
0.749
0.749
0.741
0.750
0.752
0.774
0.781
0.797
0.816
0.912
0.907
0.917
0.913
0.919
0.926
0.926
0.929
0.933
0.934
0.926
0.914
0.905
0.900
0.890
0.869
0.844
0.846
0.835
0.836
0.825
0.800
0.779
0.764
0.757
0.743
0.729
0.728
0.725
0.727
0.723
0.725
0.728
0.725
0.729
0.740
0.741
0.750
0.767
0.779
0.806
0.889
0.894
0.889
0.891
0.899
0.884
0.889
0.903
0.904
0.896
0.894
0.883
0.883
0.875
0.868
0.847
0.844
0.835
0.824
0.823
0.803
0.787
0.765
0.749
0.746
0.746
0.737
0.740
0.728
0.716
0.711
0.715
0.710
0.713
0.720
0.724
0.725
0.717
0.738
0.769
0.794
0.867
0.859
0.868
0.867
0.859
0.867
0.875
0.865
0.867
0.878
0.878
0.868
0.869
0.855
0.839
0.832
0.829
0.806
0.801
0.790
0.787
0.774
0.761
0.743
0.742
0.733
0.740
0.725
0.721
0.721
0.705
0.709
0.700
0.711
0.701
0.713
0.715
0.716
0.726
0.743
0.778
0.857
0.850
0.852
0.858
0.845
0.855
0.847
0.855
0.859
0.861
0.862
0.862
0.843
0.835
0.830
0.814
0.809
0.787
0.785
0.780
0.771
0.760
0.758
0.746
0.747
0.746
0.748
0.729
0.720
0.718
0.713
0.697
0.704
0.703
0.702
0.710
0.699
0.701
0.729
0.755
0.765
0.865
0.848
0.842
0.844
0.856
0.836
0.845
0.843
0.838
0.831
0.837
0.829
0.825
0.813
0.812
0.790
0.786
0.768
0.773
0.775
0.764
0.750
0.757
0.755
0.749
0.745
0.739
0.741
0.724
0.709
0.713
0.700
0.709
0.702
0.706
0.708
0.707
0.720
0.725
0.759
0.758
0.846
0.845
0.826
0.832
0.841
0.834
0.838
0.836
0.835
0.827
0.828
0.830
0.808
0.799
0.793
0.780
0.765
0.759
0.758
0.757
0.751
0.749
0.752
0.757
0.752
0.742
0.743
0.734
0.721
0.717
0.712
0.714
0.727
0.722
0.709
0.707
0.715
0.720
0.739
0.755
0.771
0.838
0.833
0.833
0.827
0.837
0.830
0.832
0.823
0.822
0.825
0.808
0.814
0.805
0.778
0.780
0.768
0.751
0.750
0.759
0.758
0.752
0.749
0.759
0.759
0.754
0.742
0.745
0.739
0.726
0.732
0.738
0.729
0.729
0.722
0.719
0.715
0.715
0.734
0.745
0.751
0.758
0.836
0.837
0.836
0.830
0.822
0.819
0.822
0.812
0.815
0.815
0.807
0.788
0.788
0.784
0.771
0.764
0.756
0.761
0.755
0.748
0.749
0.760
0.760
0.760
0.759
0.755
0.754
0.747
0.742
0.747
0.753
0.742
0.729
0.731
0.721
0.717
0.716
0.731
0.749
0.752
0.760
0.850
0.848
0.827
0.831
0.821
0.824
0.820
0.828
0.821
0.811
0.792
0.784
0.781
0.776
0.773
0.753
0.759
0.766
0.762
0.753
0.754
0.758
0.755
0.759
0.764
0.767
0.758
0.768
0.763
0.768
0.748
0.752
0.739
0.724
0.722
0.718
0.723
0.736
0.740
0.751
0.769
0.858
0.852
0.839
0.832
0.822
0.826
0.814
0.821
0.813
0.805
0.797
0.795
0.785
0.768
0.765
0.750
0.756
0.772
0.762
0.766
0.765
0.766
0.773
0.775
0.789
0.796
0.783
0.780
0.771
0.751
0.759
0.768
0.761
0.751
0.732
0.741
0.739
0.750
0.761
0.763
0.774
0.878
0.862
0.844
0.838
0.829
0.828
0.829
0.829
0.811
0.807
0.801
0.796
0.798
0.779
0.762
0.767
0.764
0.770
0.771
0.786
0.796
0.803
0.807
0.814
0.814
0.803
0.793
0.787
0.792
0.785
0.792
0.776
0.775
0.768
0.761
0.762
0.753
0.756
0.782
0.782
0.790
0.874
0.869
0.847
0.840
0.839
0.830
0.832
0.834
0.822
0.807
0.792
0.798
0.790
0.792
0.791
0.789
0.795
0.798
0.807
0.810
0.818
0.826
0.837
0.835
0.824
0.823
0.828
0.826
0.816
0.816
0.811
0.804
0.799
0.794
0.786
0.780
0.783
0.797
0.798
0.798
0.794
0.878
0.877
0.856
0.846
0.835
0.836
0.840
0.836
0.824
0.817
0.806
0.801
0.799
0.798
0.808
0.803
0.825
0.819
0.840
0.834
0.832
0.837
0.849
0.845
0.850
0.856
0.850
0.849
0.844
0.842
0.831
0.838
0.830
0.819
0.818
0.814
0.813
0.815
0.809
0.809
0.803
0.911
0.892
0.869
0.862
0.851
0.859
0.845
0.841
0.827
0.820
0.818
0.821
0.815
0.825
0.817
0.824
0.838
0.846
0.852
0.858
0.866
0.856
0.867
0.876
0.876
0.881
0.874
0.858
0.865
0.862
0.868
0.870
0.864
0.860
0.854
0.839
0.833
0.842
0.841
0.830
0.819
0.925
0.907
0.884
0.888
0.873
0.870
0.857
0.848
0.841
0.825
0.825
0.828
0.826
0.835
0.834
0.847
0.850
0.846
0.860
0.872
0.880
0.885
0.883
0.894
0.897
0.907
0.884
0.886
0.891
0.896
0.896
0.899
0.890
0.883
0.872
0.874
0.857
0.851
0.861
0.847
0.844
0.954
0.928
0.915
0.906
0.901
0.891
0.864
0.857
0.848
0.831
0.833
0.843
0.851
0.860
0.862
0.868
0.863
0.865
0.884
0.891
0.903
0.919
0.918
0.912
0.916
0.914
0.908
0.911
0.911
0.914
0.920
0.933
0.929
0.919
0.910
0.894
0.888
0.872
0.868
0.854
0.861
0.974
0.957
0.944
0.928
0.914
0.904
0.883
0.875
0.866
0.847
0.832
0.852
0.869
0.873
0.877
0.880
0.881
0.884
0.906
0.905
0.928
0.942
0.944
0.948
0.929
0.933
0.929
0.933
0.945
0.949
0.950
0.958
0.952
0.944
0.937
0.920
0.914
0.896
0.894
0.885
0.879
0.985
0.974
0.959
0.939
0.922
0.919
0.905
0.896
0.884
0.862
0.856
0.861
0.867
0.880
0.890
0.896
0.896
0.892
0.913
0.924
0.945
0.962
0.957
0.963
0.951
0.948
0.952
0.962
0.979
0.977
0.969
0.972
0.981
0.977
0.962
0.945
0.941
0.927
0.918
0.904
0.894
0.998
0.980
0.970
0.959
0.947
0.946
0.930
0.923
0.903
0.898
0.889
0.889
0.887
0.898
0.908
0.902
0.901
0.915
0.926
0.942
0.963
0.974
0.972
0.971
0.969
0.966
0.974
0.988
0.989
0.990
0.991
0.991
0.993
0.988
0.983
0.970
0.963
0.944
0.925
0.926
0.920
1.000
0.996
0.988
0.988
0.964
0.964
0.959
0.942
0.932
0.921
0.923
0.912
0.906
0.916
0.920
0.920
0.915
0.928
0.935
0.948
0.965
0.977
0.985
0.985
0.985
0.987
0.999
1.005
1.009
1.015
1.013
1.017
1.027
1.014
1.002
0.987
0.972
0.964
0.938
0.946
0.950
1.030
1.014
1.012
1.010
0.991
0.977
0.968
0.951
0.944
0.938
0.937
0.934
0.931
0.938
0.936
0.933
0.945
0.949
0.961
0.959
0.976
0.994
1.010
1.003
1.010
1.022
1.033
1.036
1.038
1.040
1.042
1.047
1.047
1.036
1.018
1.009
0.993
0.978
0.959
0.964
0.967
1.057
1.040
1.022
1.030
1.013
0.998
0.982
0.966
0.959
0.956
0.957
0.961
0.958
0.965
0.967
0.956
0.966
0.966
0.983
0.986
0.997
1.017
1.026
1.038
1.027
1.043
1.064
1.060
1.067
1.070
1.067
1.057
1.057
1.045
1.040
1.025
1.006
0.983
0.983
0.983
0.973
1.077
1.059
1.043
1.037
1.038
1.017
0.990
0.994
0.985
0.979
0.977
0.971
0.968
0.973
0.977
0.975
0.983
0.991
0.994
1.003
1.012
1.031
1.044
1.043
1.047
1.063
1.073
1.074
1.086
1.089
1.083
1.076
1.070
1.056
1.046
1.034
1.016
0.998
0.988
0.990
0.982
1.099
1.077
1.058
1.050
1.054
1.040
1.004
1.006
0.996
1.002
0.985
0.979
0.979
0.988
0.992
0.985
1.002
0.996
1.001
1.005
1.030
1.046
1.053
1.065
1.069
1.081
1.092
1.097
1.097
1.100
1.093
1.088
1.085
1.073
1.062
1.044
1.032
1.014
0.999
1.004
0.993
1.129
1.140
1.161
1.180
1.199
1.217
1.235
1.228
1.235
1.242
1.241
1.250
1.260
1.265
1.256
1.251
1.237
1.216
1.199
1.179
1.155
1.133
1.110
1.093
1.060
1.041
1.014
0.981
0.957
0.950
0.952
0.929
0.921
0.926
0.935
0.931
0.941
0.936
0.940
0.959
0.973
1.104
1.116
1.127
1.155
1.181
1.199
1.219
1.209
1.224
1.232
1.247
1.244
1.257
1.253
1.255
1.247
1.226
1.206
1.187
1.164
1.146
1.127
1.102
1.086
1.048
1.030
1.008
0.980
0.965
0.952
0.939
0.920
0.905
0.913
0.914
0.922
0.936
0.939
0.932
0.949
0.967
1.094
1.110
1.136
1.145
1.169
1.187
1.198
1.201
1.218
1.224
1.242
1.241
1.247
1.240
1.233
1.233
1.213
1.201
1.180
1.157
1.128
1.114
1.082
1.071
1.039
1.017
0.987
0.975
0.948
0.943
0.941
0.913
0.902
0.903
0.902
0.916
0.918
0.927
0.925
0.934
0.956
1.086
1.103
1.136
1.154
1.169
1.179
1.185
1.197
1.210
1.225
1.231
1.241
1.245
1.235
1.229
1.222
1.213
1.188
1.163
1.153
1.114
1.090
1.060
1.045
1.024
0.998
0.987
0.970
0.945
0.924
0.922
0.910
0.890
0.909
0.896
0.887
0.916
0.914
0.915
0.938
0.952
1.075
1.095
1.115
1.131
1.143
1.168
1.184
1.191
1.205
1.212
1.225
1.230
1.233
1.236
1.224
1.210
1.203
1.179
1.154
1.141
1.101
1.075
1.043
1.040
1.011
0.998
0.974
0.951
0.930
0.917
0.911
0.891
0.885
0.884
0.875
0.891
0.903
0.898
0.902
0.921
0.936
1.086
1.096
1.101
1.110
1.130
1.154
1.166
1.175
1.193
1.217
1.221
1.224
1.222
1.219
1.211
1.199
1.186
1.172
1.136
1.121
1.086
1.064
1.040
1.025
1.002
0.988
0.962
0.936
0.922
0.909
0.888
0.871
0.868
0.866
0.867
0.877
0.879
0.884
0.894
0.910
0.929
1.072
1.075
1.086
1.103
1.114
1.147
1.160
1.172
1.190
1.204
1.209
1.213
1.218
1.209
1.190
1.179
1.167
1.150
1.122
1.092
1.062
1.043
1.023
1.007
0.991
0.980
0.963
0.925
0.910
0.900
0.876
0.858
0.865
0.853
0.862
0.850
0.864
0.870
0.887
0.918
0.929
1.063
1.072
1.080
1.092
1.097
1.120
1.149
1.168
1.187
1.181
1.188
1.194
1.199
1.186
1.169
1.157
1.145
1.120
1.093
1.074
1.053
1.030
1.000
0.975
0.973
0.967
0.945
0.925
0.909
0.884
0.856
0.849
0.843
0.853
0.845
0.857
0.858
0.862
0.871
0.908
0.914
1.052
1.064
1.069
1.087
1.086
1.106
1.123
1.147
1.164
1.170
1.169
1.168
1.163
1.158
1.146
1.135
1.122
1.107
1.081
1.059
1.033
1.012
0.984
0.964
0.970
0.950
0.926
0.901
0.886
0.865
0.835
0.828
0.823
0.825
0.833
0.835
0.852
0.853
0.862
0.883
0.913
1.045
1.064
1.066
1.069
1.080
1.097
1.116
1.132
1.150
1.159
1.156
1.147
1.141
1.134
1.129
1.125
1.102
1.085
1.059
1.039
1.017
0.994
0.972
0.944
0.941
0.925
0.906
0.879
0.867
0.844
0.818
0.808
0.812
0.813
0.817
0.828
0.842
0.837
0.855
0.869
0.890
1.031
1.043
1.052
1.055
1.066
1.077
1.092
1.105
1.118
1.123
1.123
1.128
1.124
1.116
1.101
1.090
1.077
1.053
1.043
1.022
1.000
0.975
0.950
0.918
0.909
0.887
0.873
0.852
0.839
0.829
0.806
0.798
0.797
0.795
0.799
0.810
0.818
0.826
0.850
0.871
0.886
1.020
1.035
1.036
1.054
1.056
1.066
1.076
1.093
1.102
1.088
1.104
1.108
1.106
1.083
1.067
1.057
1.050
1.035
1.013
0.991
0.966
0.945
0.908
0.884
0.875
0.859
0.849
0.851
0.827
0.809
0.795
0.780
0.785
0.785
0.787
0.794
0.796
0.819
0.840
0.860
0.865
1.009
1.017
1.029
1.035
1.051
1.052
1.059
1.065
1.080
1.088
1.083
1.087
1.078
1.059
1.048
1.035
1.025
1.014
0.993
0.964
0.950
0.923
0.894
0.863
0.847
0.840
0.834
0.814
0.806
0.793
0.783
0.778
0.762
0.770
0.769
0.778
0.776
0.794
0.821
0.842
0.843
0.993
0.998
1.017
1.030
1.040
1.035
1.036
1.050
1.046
1.064
1.063
1.053
1.038
1.034
1.025
1.009
1.000
0.989
0.962
0.935
0.927
0.899
0.876
0.844
0.834
0.828
0.803
0.790
0.771
0.760
0.759
0.759
0.756
0.761
0.758
0.761
0.768
0.772
0.786
0.811
0.822
0.981
0.981
1.003
1.006
1.019
1.021
1.034
1.034
1.037
1.026
1.027
1.015
1.004
1.005
0.986
0.968
0.956
0.943
0.921
0.894
0.885
0.871
0.849
0.816
0.803
0.791
0.774
0.767
0.750
0.741
0.743
0.743
0.744
0.742
0.748
0.744
0.751
0.752
0.776
0.785
0.804
0.971
0.963
0.979
0.977
0.982
1.003
1.008
1.010
1.013
1.006
0.996
0.998
0.984
0.969
0.962
0.946
0.928
0.919
0.897
0.875
0.846
0.845
0.818
0.796
0.787
0.772
0.758
0.744
0.735
0.732
0.733
0.729
0.727
0.724
0.731
0.727
0.727
0.740
0.760
0.769
0.783
0.947
0.950
0.959
0.958
0.965
0.974
0.972
0.988
0.984
0.973
0.969
0.976
0.953
0.945
0.934
0.912
0.888
0.869
0.876
0.853
0.835
0.818
0.791
0.778
0.762
0.750
0.735
0.727
0.721
0.721
0.720
0.718
0.715
0.717
0.707
0.710
0.716
0.720
0.752
0.758
0.782
0.947
0.945
0.943
0.942
0.948
0.953
0.944
0.952
0.952
0.947
0.948
0.925
0.926
0.912
0.903
0.885
0.867
0.853
0.839
0.829
0.825
0.807
0.773
0.764
0.753
0.738
0.734
0.720
0.718
0.711
0.708
0.709
0.705
0.698
0.696
0.707
0.701
0.711
0.719
0.746
0.765
0.917
0.928
0.913
0.926
0.928
0.907
0.908
0.916
0.926
0.914
0.908
0.910
0.904
0.892
0.881
0.870
0.853
0.838
0.825
0.813
0.809
0.782
0.769
0.755
0.743
0.734
0.729
0.726
0.723
0.709
0.699
0.695
0.689
0.684
0.689
0.698
0.707
0.700
0.710
0.732
0.759
0.894
0.897
0.902
0.905
0.895
0.891
0.893
0.891
0.897
0.894
0.901
0.893
0.885
0.879
0.854
0.854
0.840
0.823
0.800
0.792
0.787
0.785
0.765
0.752
0.735
0.725
0.730
0.726
0.714
0.700
0.693
0.684
0.686
0.680
0.676
0.680
0.685
0.677
0.700
0.727
0.739
0.879
0.875
0.878
0.883
0.884
0.873
0.867
0.876
0.877
0.892
0.883
0.880
0.873
0.855
0.850
0.840
0.818
0.803
0.796
0.786
0.784
0.763
0.756
0.755
0.736
0.739
0.735
0.729
0.706
0.704
0.699
0.686
0.687
0.686
0.676
0.691
0.680
0.686
0.696
0.725
0.741
0.870
0.870
0.864
0.876
0.882
0.876
0.865
0.861
0.860
0.862
0.868
0.861
0.846
0.844
0.831
0.818
0.801
0.787
0.786
0.781
0.768
0.761
0.757
0.759
0.754
0.742
0.733
0.728
0.716
0.705
0.696
0.688
0.681
0.689
0.689
0.698
0.686
0.694
0.704
0.731
0.737
0.874
0.872
0.853
0.857
0.871
0.872
0.860
0.855
0.854
0.857
0.848
0.854
0.828
0.822
0.818
0.799
0.785
0.783
0.778
0.778
0.777
0.762
0.761
0.763
0.757
0.744
0.742
0.736
0.731
0.715
0.704
0.700
0.705
0.699
0.692
0.686
0.698
0.696
0.714
0.731
0.736
0.863
0.865
0.857
0.856
0.866
0.860
0.857
0.857
0.850
0.840
0.842
0.846
0.823
0.816
0.799
0.785
0.776
0.771
0.776
0.773
0.768
0.764
0.769
0.769
0.763
0.755
0.742
0.740
0.733
0.725
0.728
0.712
0.709
0.707
0.691
0.689
0.696
0.704
0.713
0.718
0.732
0.858
0.860
0.862
0.856
0.854
0.857
0.850
0.847
0.843
0.842
0.833
0.820
0.817
0.812
0.803
0.780
0.778
0.777
0.775
0.775
0.765
0.776
0.771
0.765
0.761
0.754
0.742
0.749
0.750
0.742
0.745
0.732
0.724
0.711
0.707
0.693
0.696
0.712
0.723
0.730
0.745
0.869
0.870
0.864
0.853
0.846
0.849
0.848
0.848
0.849
0.833
0.821
0.815
0.811
0.814
0.796
0.779
0.785
0.787
0.786
0.775
0.773
0.778
0.773
0.770
0.772
0.775
0.760
0.763
0.758
0.743
0.737
0.735
0.729
0.715
0.710
0.712
0.710
0.724
0.720
0.726
0.743
0.878
0.878
0.870
0.854
0.853
0.843
0.845
0.851
0.848
0.833
0.822
0.828
0.813
0.803
0.791
0.775
0.780
0.787
0.781
0.778
0.792
0.795
0.790
0.792
0.796
0.796
0.797
0.794
0.784
0.768
0.756
0.749
0.745
0.739
0.733
0.730
0.727
0.742
0.747
0.750
0.752
0.889
0.882
0.866
0.864
0.861
0.856
0.851
0.846
0.850
0.836
0.822
0.831
0.820
0.817
0.800
0.790
0.784
0.795
0.815
0.823
0.829
0.831
0.830
0.826
0.833
0.827
0.824
0.808
0.791
0.779
0.785
0.778
0.772
0.763
0.748
0.752
0.745
0.751
0.761
0.777
0.782
0.898
0.891
0.870
0.856
0.862
0.848
0.865
0.851
0.845
0.831
0.827
0.825
0.825
0.828
0.820
0.816
0.809
0.830
0.835
0.835
0.844
0.845
0.856
0.848
0.842
0.844
0.850
0.840
0.831
0.813
0.806
0.802
0.790
0.794
0.796
0.776
0.778
0.785
0.787
0.790
0.792
0.905
0.892
0.879
0.868
0.869
0.864
0.863
0.851
0.846
0.848
0.831
0.827
0.837
0.833
0.832
0.836
0.843
0.843
0.865
0.870
0.851
0.859
0.861
0.865
0.863
0.873
0.877
0.869
0.845
0.847
0.837
0.828
0.817
0.827
0.831
0.823
0.817
0.810
0.807
0.810
0.807
0.922
0.910
0.895
0.884
0.882
0.880
0.875
0.859
0.851
0.858
0.844
0.842
0.837
0.840
0.846
0.861
0.873
0.860
0.880
0.884
0.887
0.878
0.890
0.902
0.892
0.894
0.885
0.879
0.876
0.879
0.870
0.866
0.861
0.852
0.850
0.842
0.841
0.841
0.838
0.826
0.823
0.942
0.927
0.918
0.908
0.891
0.896
0.886
0.871
0.866
0.858
0.854
0.850
0.858
0.858
0.864
0.877
0.887
0.872
0.892
0.899
0.903
0.916
0.916
0.916
0.914
0.913
0.905
0.895
0.905
0.907
0.898
0.904
0.903
0.888
0.882
0.878
0.874
0.857
0.859
0.847
0.834
0.974
0.951
0.939
0.933
0.925
0.904
0.892
0.889
0.879
0.870
0.863
0.852
0.874
0.880
0.888
0.898
0.893
0.890
0.898
0.916
0.929
0.939
0.941
0.942
0.930
0.928
0.918
0.920
0.930
0.930
0.930
0.925
0.928
0.922
0.916
0.910
0.899
0.878
0.870
0.869
0.846
0.994
0.973
0.962
0.943
0.936
0.936
0.910
0.904
0.901
0.880
0.875
0.875
0.886
0.887
0.896
0.911
0.901
0.903
0.906
0.933
0.950
0.957
0.965
0.967
0.950
0.949
0.936
0.944
0.957
0.960
0.958
0.964
0.956
0.948
0.950
0.942
0.923
0.904
0.892
0.879
0.875
0.995
0.992
0.979
0.964
0.952
0.954
0.936
0.916
0.909
0.903
0.895
0.896
0.908
0.910
0.914
0.916
0.920
0.911
0.925
0.949
0.961
0.977
0.985
0.983
0.978
0.972
0.958
0.967
0.982
0.985
0.989
0.986
0.988
0.969
0.970
0.966
0.956
0.941
0.914
0.914
0.905
1.012
1.004
0.994
0.982
0.978
0.975
0.963
0.953
0.935
0.924
0.920
0.911
0.927
0.934
0.937
0.935
0.935
0.937
0.951
0.966
0.976
0.987
0.998
0.992
0.988
0.977
0.983
0.987
1.007
1.014
1.011
1.004
1.003
0.999
0.988
0.978
0.972
0.953
0.928
0.925
0.924
1.033
1.016
1.016
1.010
0.997
0.987
0.982
0.970
0.968
0.948
0.945
0.930
0.932
0.947
0.947
0.946
0.959
0.966
0.977
0.971
0.985
0.993
1.007
1.012
1.007
1.003
1.006
1.015
1.023
1.031
1.033
1.030
1.020
1.023
1.014
0.998
0.980
0.985
0.955
0.944
0.943
1.052
1.044
1.026
1.024
1.013
1.001
0.992
0.987
0.983
0.961
0.962
0.958
0.964
0.968
0.966
0.968
0.974
0.981
0.998
0.990
0.996
1.014
1.033
1.041
1.028
1.039
1.050
1.045
1.051
1.055
1.058
1.048
1.048
1.047
1.024
1.010
0.997
0.998
0.975
0.950
0.966
1.068
1.059
1.040
1.039
1.040
1.013
1.001
0.997
0.990
0.991
0.980
0.980
0.991
0.990
0.992
0.993
1.002
1.000
1.017
1.009
1.022
1.041
1.053
1.060
1.048
1.065
1.074
1.068
1.081
1.085
1.081
1.069
1.059
1.048
1.035
1.024
1.009
0.998
0.985
0.974
0.967
1.082
1.078
1.058
1.048
1.052
1.029
1.019
1.010
1.012
1.011
0.996
0.988
0.997
0.997
1.000
1.008
1.020
1.013
1.018
1.027
1.039
1.054
1.072
1.068
1.062
1.082
1.092
1.084
1.097
1.103
1.092
1.082
1.078
1.067
1.041
1.031
1.021
1.000
0.987
1.000
0.983
1.103
1.082
1.080
1.061
1.067
1.042
1.032
1.015
1.021
1.020
1.006
0.991
1.006
1.012
1.016
1.026
1.030
1.036
1.032
1.028
1.041
1.072
1.081
1.075
1.083
1.102
1.105
1.101
1.095
1.109
1.104
1.089
1.088
1.084
1.061
1.031
1.030
1.012
1.009
0.999
0.991
1.132
1.144
1.159
1.180
1.196
1.209
1.219
1.219
1.223
1.227
1.231
1.238
1.245
1.251
1.241
1.239
1.233
1.205
1.187
1.160
1.143
1.105
1.081
1.064
1.037
1.020
0.990
0.960
0.943
0.928
0.917
0.915
0.906
0.884
0.887
0.892
0.893
0.897
0.911
0.929
0.940
1.112
1.131
1.145
1.160
1.181
1.190
1.212
1.211
1.225
1.236
1.228
1.235
1.252
1.247
1.246
1.231
1.218
1.196
1.184
1.155
1.119
1.094
1.072
1.061
1.027
1.004
0.983
0.958
0.927
0.916
0.912
0.891
0.888
0.878
0.878
0.891
0.878
0.889
0.907
0.911
0.932
1.113
1.134
1.145
1.164
1.178
1.188
1.202
1.208
1.213
1.223
1.232
1.241
1.244
1.239
1.234
1.224
1.205
1.183
1.162
1.145
1.103
1.079
1.052
1.035
1.017
0.992
0.966
0.941
0.917
0.907
0.890
0.884
0.868
0.871
0.874
0.872
0.880
0.882
0.884
0.893
0.916
1.109
1.120
1.135
1.162
1.174
1.188
1.192
1.196
1.215
1.224
1.226
1.238
1.238
1.237
1.230
1.221
1.202
1.178
1.145
1.119
1.091
1.067
1.029
1.006
0.999
0.982
0.958
0.937
0.921
0.891
0.889
0.870
0.858
0.862
0.854
0.845
0.871
0.875
0.882
0.903
0.910
1.111
1.121
1.136
1.151
1.168
1.174
1.179
1.192
1.208
1.220
1.224
1.229
1.231
1.231
1.220
1.208
1.187
1.173
1.128
1.102
1.074
1.049
1.015
0.999
0.991
0.972
0.953
0.928
0.903
0.891
0.884
0.857
0.842
0.829
0.833
0.848
0.861
0.862
0.864
0.885
0.903
1.100
1.113
1.114
1.144
1.150
1.166
1.166
1.191
1.207
1.219
1.222
1.222
1.226
1.218
1.205
1.199
1.179
1.156
1.122
1.095
1.072
1.038
1.014
0.991
0.975
0.948
0.934
0.905
0.888
0.878
0.861
0.836
0.823
0.812
0.829
0.828
0.836
0.844
0.852
0.863
0.888
1.101
1.098
1.110
1.113
1.134
1.150
1.164
1.182
1.201
1.206
1.200
1.205
1.214
1.203
1.194
1.173
1.157
1.135
1.107
1.058
1.054
1.026
0.994
0.978
0.967
0.943
0.924
0.900
0.884
0.865
0.842
0.821
0.810
0.806
0.812
0.811
0.826
0.836
0.842
0.862
0.888
1.087
1.079
1.088
1.116
1.125
1.140
1.152
1.170
1.188
1.196
1.196
1.188
1.195
1.188
1.175
1.158
1.136
1.119
1.090
1.052
1.031
1.008
0.971
0.962
0.947
0.934
0.916
0.888
0.869
0.856
0.823
0.805
0.802
0.795
0.805
0.804
0.816
0.824
0.828
0.854
0.877
1.067
1.074
1.080
1.104
1.107
1.125
1.136
1.146
1.171
1.183
1.181
1.177
1.177
1.170
1.154
1.145
1.114
1.094
1.063
1.029
1.016
0.984
0.956
0.937
0.927
0.906
0.893
0.874
0.849
0.830
0.799
0.790
0.783
0.788
0.787
0.785
0.807
0.807
0.817
0.842
0.867
1.066
1.074
1.078
1.084
1.090
1.109
1.124
1.142
1.150
1.166
1.166
1.161
1.152
1.133
1.125
1.117
1.095
1.076
1.052
1.016
0.998
0.975
0.944
0.928
0.898
0.886
0.858
0.845
0.828
0.798
0.784
0.778
0.774
0.766
0.769
0.773
0.786
0.796
0.807
0.833
0.851
1.059
1.062
1.069
1.072
1.079
1.090
1.101
1.121
1.136
1.140
1.134
1.138
1.129
1.118
1.102
1.083
1.069
1.049
1.034
1.007
0.980
0.953
0.926
0.903
0.876
0.871
0.844
0.832
0.802
0.790
0.767
0.767
0.762
0.759
0.747
0.754
0.768
0.777
0.806
0.823
0.839
1.032
1.049
1.054
1.058
1.074
1.079
1.082
1.102
1.114
1.125
1.117
1.109
1.103
1.103
1.076
1.054
1.053
1.025
1.018
0.984
0.961
0.937
0.903
0.874
0.854
0.849
0.833
0.815
0.793
0.786
0.755
0.746
0.745
0.736
0.731
0.741
0.751
0.767
0.793
0.805
0.816
1.036
1.035
1.037
1.049
1.058
1.071
1.066
1.083
1.091
1.105
1.093
1.089
1.088
1.078
1.057
1.038
1.019
1.001
0.983
0.953
0.935
0.915
0.876
0.850
0.837
0.833
0.811
0.796
0.781
0.752
0.746
0.736
0.739
0.724
0.721
0.720
0.727
0.747
0.767
0.783
0.794
1.016
1.021
1.035
1.048
1.043
1.054
1.061
1.064
1.055
1.069
1.071
1.065
1.052
1.037
1.030
1.002
0.985
0.975
0.957
0.921
0.902
0.883
0.856
0.833
0.818
0.809
0.785
0.764
0.744
0.734
0.726
0.714
0.723
0.710
0.712
0.709
0.718
0.725
0.747
0.766
0.772
1.006
1.009
1.016
1.026
1.035
1.043
1.043
1.042
1.042
1.041
1.047
1.037
1.014
1.006
0.991
0.980
0.951
0.938
0.920
0.894
0.875
0.856
0.836
0.811
0.788
0.776
0.758
0.750
0.729
0.717
0.711
0.706
0.702
0.702
0.700
0.704
0.706
0.701
0.727
0.739
0.756
0.988
0.994
0.996
1.001
1.009
1.016
1.025
1.027
1.019
1.011
1.013
1.007
0.989
0.973
0.959
0.950
0.928
0.907
0.895
0.866
0.851
0.829
0.805
0.783
0.771
0.757
0.746
0.727
0.720
0.703
0.707
0.695
0.680
0.681
0.690
0.691
0.688
0.693
0.716
0.727
0.752
0.980
0.980
0.979
0.980
0.991
0.995
0.991
0.993
0.994
0.991
0.985
0.981
0.968
0.951
0.938
0.921
0.899
0.883
0.865
0.848
0.838
0.813
0.779
0.765
0.745
0.740
0.733
0.713
0.706
0.704
0.690
0.675
0.671
0.675
0.670
0.680
0.673
0.685
0.705
0.716
0.734
0.968
0.966
0.965
0.963
0.968
0.967
0.965
0.967
0.966
0.957
0.952
0.942
0.938
0.919
0.905
0.895
0.882
0.855
0.843
0.825
0.827
0.797
0.782
0.755
0.749
0.732
0.726
0.716
0.695
0.687
0.677
0.687
0.664
0.663
0.658
0.670
0.676
0.677
0.695
0.710
0.735
0.942
0.951
0.945
0.953
0.945
0.941
0.939
0.939
0.950
0.941
0.926
0.930
0.921
0.907
0.889
0.879
0.872
0.851
0.827
0.816
0.809
0.787
0.770
0.763
0.739
0.729
0.716
0.711
0.697
0.689
0.681
0.669
0.663
0.653
0.648
0.661
0.663
0.661
0.691
0.702
0.720
0.931
0.933
0.934
0.928
0.932
0.925
0.918
0.920
0.928
0.924
0.918
0.908
0.904
0.892
0.884
0.861
0.857
0.838
0.810
0.798
0.799
0.785
0.768
0.755
0.740
0.723
0.712
0.704
0.704
0.688
0.684
0.669
0.654
0.655
0.650
0.656
0.649
0.655
0.662
0.687
0.708
0.910
0.905
0.910
0.905
0.914
0.906
0.903
0.904
0.910
0.912
0.901
0.893
0.888
0.877
0.860
0.854
0.835
0.817
0.808
0.800
0.785
0.777
0.767
0.759
0.749
0.727
0.723
0.719
0.698
0.687
0.692
0.679
0.660
0.656
0.667
0.669
0.663
0.658
0.665
0.689
0.703
0.896
0.899
0.882
0.892
0.895
0.895
0.894
0.888
0.898
0.885
0.889
0.874
0.871
0.861
0.853
0.832
0.823
0.808
0.798
0.793
0.790
0.769
0.762
0.759
0.757
0.745
0.733
0.722
0.710
0.693
0.690
0.679
0.668
0.661
0.665
0.667
0.667
0.658
0.675
0.686
0.702
0.903
0.897
0.881
0.891
0.891
0.899
0.888
0.886
0.876
0.871
0.873
0.874
0.852
0.853
0.836
0.822
0.811
0.798
0.789
0.791
0.790
0.783
0.768
0.765
0.759
0.751
0.744
0.727
0.716
0.704
0.702
0.697
0.685
0.678
0.675
0.669
0.667
0.659
0.684
0.686
0.701
0.893
0.891
0.888
0.885
0.892
0.889
0.886
0.885
0.873
0.870
0.862
0.864
0.850
0.835
0.824
0.811
0.800
0.789
0.787
0.789
0.785
0.782
0.773
0.772
0.766
0.759
0.745
0.731
0.720
0.723
0.721
0.704
0.687
0.692
0.676
0.666
0.665
0.682
0.681
0.695
0.703
0.893
0.883
0.882
0.886
0.879
0.877
0.883
0.879
0.870
0.857
0.857
0.850
0.837
0.837
0.822
0.808
0.792
0.794
0.793
0.792
0.785
0.789
0.788
0.777
0.773
0.771
0.758
0.731
0.739
0.731
0.712
0.701
0.705
0.700
0.690
0.672
0.679
0.690
0.693
0.698
0.725
0.885
0.886
0.884
0.877
0.877
0.870
0.876
0.872
0.872
0.863
0.843
0.841
0.837
0.833
0.830
0.807
0.802
0.803
0.801
0.793
0.794
0.792
0.790
0.773
0.774
0.779
0.766
0.765
0.755
0.740
0.734
0.720
0.710
0.709
0.710
0.703
0.704
0.699
0.711
0.717
0.716
0.902
0.891
0.876
0.877
0.870
0.876
0.874
0.883
0.876
0.876
0.855
0.841
0.834
0.826
0.826
0.805
0.801
0.806
0.805
0.808
0.809
0.816
0.812
0.810
0.806
0.804
0.804
0.787
0.774
0.766
0.741
0.732
0.728
0.734
0.733
0.731
0.727
0.724
0.737
0.737
0.748
0.910
0.903
0.896
0.880
0.875
0.870
0.869
0.875
0.870
0.862
0.859
0.848
0.848
0.838
0.826
0.831
0.820
0.820
0.841
0.849
0.847
0.844
0.845
0.839
0.839
0.850
0.836
0.826
0.804
0.796
0.783
0.775
0.772
0.765
0.762
0.749
0.751
0.741
0.760
0.767
0.773
0.922
0.904
0.890
0.882
0.882
0.874
0.873
0.875
0.861
0.860
0.863
0.852
0.857
0.857
0.844
0.838
0.841
0.860
0.862
0.861
0.868
0.867
0.875
0.869
0.861
0.867
0.858
0.854
0.846
0.830
0.813
0.804
0.806
0.794
0.791
0.783
0.782
0.769
0.777
0.781
0.784
0.931
0.914
0.904
0.898
0.892
0.884
0.891
0.879
0.865
0.864
0.868
0.860
0.863
0.862
0.853
0.854
0.864
0.870
0.887
0.885
0.883
0.886
0.883
0.886
0.882
0.884
0.888
0.867
0.867
0.852
0.852
0.848
0.834
0.821
0.825
0.821
0.811
0.796
0.806
0.800
0.802
0.946
0.935
0.927
0.916
0.906
0.899
0.902
0.886
0.875
0.875
0.867
0.866
0.868
0.867
0.874
0.886
0.889
0.886
0.897
0.904
0.910
0.910
0.909
0.909
0.908
0.898
0.899
0.895
0.890
0.889
0.887
0.880
0.869
0.865
0.856
0.849
0.832
0.834
0.832
0.828
0.822
0.976
0.950
0.938
0.926
0.930
0.914
0.909
0.895
0.889
0.882
0.880
0.874
0.873
0.872
0.890
0.898
0.899
0.904
0.913
0.922
0.937
0.933
0.927
0.927
0.926
0.924
0.921
0.905
0.915
0.918
0.918
0.912
0.912
0.892
0.887
0.876
0.863
0.856
0.847
0.851
0.842
0.991
0.975
0.967
0.955
0.948
0.935
0.930
0.912
0.902
0.902
0.898
0.879
0.891
0.893
0.898
0.912
0.911
0.908
0.922
0.935
0.941
0.940
0.949
0.954
0.950
0.944
0.940
0.933
0.933
0.939
0.944
0.938
0.936
0.928
0.917
0.903
0.896
0.882
0.873
0.873
0.856
1.004
0.992
0.987
0.965
0.957
0.950
0.943
0.936
0.932
0.918
0.905
0.910
0.900
0.912
0.919
0.926
0.924
0.922
0.924
0.939
0.953
0.970
0.972
0.978
0.974
0.962
0.970
0.958
0.958
0.965
0.969
0.967
0.970
0.952
0.945
0.939
0.925
0.913
0.896
0.891
0.877
1.019
1.003
0.991
0.981
0.976
0.975
0.961
0.953
0.947
0.931
0.934
0.929
0.926
0.933
0.946
0.942
0.937
0.946
0.947
0.961
0.973
0.982
1.002
0.999
0.989
0.992
0.991
0.973
0.989
0.998
1.002
0.995
0.994
0.979
0.966
0.965
0.969
0.944
0.926
0.913
0.908
1.036
1.041
1.025
1.012
1.001
0.997
0.976
0.963
0.960
0.959
0.950
0.949
0.952
0.951
0.964
0.959
0.972
0.970
0.973
0.984
0.997
1.009
1.016
1.012
1.014
1.013
0.996
1.000
1.018
1.027
1.025
1.014
1.007
1.002
0.989
0.988
0.986
0.969
0.937
0.923
0.925
1.057
1.052
1.037
1.035
1.025
1.010
0.999
0.990
0.984
0.987
0.966
0.961
0.962
0.970
0.978
0.978
0.987
0.994
0.992
1.005
1.009
1.020
1.032
1.027
1.025
1.027
1.029
1.031
1.041
1.040
1.046
1.043
1.033
1.025
1.018
1.005
0.996
0.980
0.951
0.937
0.940
1.075
1.068
1.056
1.043
1.038
1.016
1.014
1.005
1.004
0.996
0.993
0.989
0.986
0.995
0.997
1.004
1.005
1.009
1.018
1.014
1.029
1.039
1.047
1.049
1.048
1.052
1.069
1.057
1.070
1.068
1.071
1.060
1.052
1.047
1.033
1.024
1.006
0.994
0.973
0.972
0.963
1.086
1.070
1.066
1.062
1.056
1.036
1.025
1.019
1.021
1.017
1.009
1.007
1.000
1.009
1.020
1.020
1.037
1.026
1.035
1.040
1.052
1.063
1.070
1.079
1.067
1.072
1.083
1.082
1.090
1.089
1.081
1.080
1.071
1.064
1.040
1.031
1.018
1.008
0.991
0.975
0.968
1.091
1.084
1.085
1.063
1.069
1.049
1.034
1.031
1.037
1.033
1.022
1.014
1.016
1.019
1.031
1.045
1.050
1.049
1.044
1.043
1.061
1.070
1.097
1.092
1.085
1.089
1.102
1.105
1.111
1.100
1.097
1.084
1.078
1.073
1.060
1.040
1.026
1.001
0.982
0.990
0.967
1.108
1.096
1.089
1.086
1.076
1.054
1.047
1.045
1.040
1.035
1.019
1.012
1.024
1.030
1.043
1.055
1.060
1.059
1.053
1.049
1.060
1.090
1.099
1.095
1.093
1.115
1.126
1.130
1.121
1.124
1.114
1.097
1.086
1.089
1.066
1.048
1.031
1.009
1.001
0.995
0.978
1.147
1.152
1.170
1.173
1.181
1.198
1.202
1.216
1.213
1.222
1.225
1.225
1.237
1.238
1.234
1.224
1.210
1.203
1.169
1.144
1.126
1.091
1.055
1.026
1.003
0.977
0.959
0.936
0.911
0.900
0.892
0.882
0.867
0.846
0.846
0.859
0.860
0.864
0.877
0.888
0.909
1.133
1.137
1.149
1.168
1.183
1.193
1.194
1.208
1.216
1.221
1.223
1.231
1.227
1.233
1.228
1.216
1.203
1.195
1.164
1.131
1.105
1.079
1.056
1.019
0.990
0.968
0.943
0.912
0.900
0.897
0.881
0.863
0.847
0.841
0.839
0.847
0.857
0.855
0.864
0.869
0.890
1.136
1.150
1.148
1.176
1.191
1.185
1.191
1.205
1.213
1.219
1.227
1.229
1.223
1.226
1.222
1.212
1.196
1.166
1.143
1.122
1.084
1.061
1.038
1.000
0.967
0.952
0.940
0.909
0.886
0.874
0.856
0.844
0.838
0.833
0.835
0.837
0.832
0.849
0.845
0.865
0.880
1.126
1.144
1.154
1.172
1.175
1.185
1.181
1.197
1.206
1.217
1.227
1.227
1.234
1.228
1.218
1.200
1.186
1.163
1.135
1.111
1.072
1.050
1.019
0.979
0.966
0.944
0.921
0.901
0.878
0.860
0.842
0.829
0.821
0.814
0.815
0.810
0.825
0.838
0.843
0.860
0.871
1.130
1.136
1.155
1.162
1.174
1.183
1.180
1.192
1.214
1.220
1.232
1.217
1.225
1.219
1.206
1.194
1.171
1.154
1.122
1.083
1.060
1.025
0.999
0.963
0.953
0.937
0.908
0.895
0.871
0.850
0.833
0.804
0.801
0.790
0.786
0.809
0.809
0.814
0.824
0.852
0.869
1.130
1.121
1.133
1.159
1.156
1.168
1.173
1.185
1.215
1.221
1.216
1.217
1.212
1.214
1.189
1.180
1.158
1.132
1.110
1.070
1.045
1.005
0.973
0.960
0.938
0.922
0.894
0.879
0.856
0.830
0.823
0.793
0.784
0.776
0.788
0.779
0.784
0.803
0.805
0.832
0.859
1.119
1.121
1.121
1.149
1.149
1.160
1.164
1.190
1.197
1.204
1.206
1.204
1.197
1.191
1.178
1.173
1.148
1.117
1.090
1.048
1.016
0.989
0.962
0.943
0.931
0.913
0.894
0.871
0.849
0.830
0.804
0.788
0.765
0.771
0.771
0.765
0.767
0.784
0.797
0.822
0.848
1.103
1.094
1.105
1.123
1.145
1.154
1.156
1.170
1.178
1.197
1.200
1.196
1.191
1.181
1.172
1.145
1.123
1.096
1.075
1.038
1.008
0.971
0.955
0.926
0.920
0.895
0.881
0.860
0.837
0.818
0.787
0.766
0.762
0.758
0.762
0.757
0.758
0.773
0.782
0.806
0.829
1.097
1.091
1.094
1.109
1.122
1.140
1.142
1.149
1.171
1.186
1.188
1.183
1.177
1.167
1.148
1.122
1.100
1.084
1.059
1.019
1.000
0.956
0.930
0.908
0.894
0.871
0.858
0.838
0.818
0.797
0.773
0.739
0.742
0.742
0.745
0.732
0.752
0.764
0.773
0.800
0.825
1.079
1.079
1.087
1.092
1.109
1.126
1.126
1.145
1.159
1.158
1.155
1.157
1.155
1.151
1.126
1.104
1.085
1.068
1.031
1.001
0.969
0.928
0.905
0.893
0.870
0.851
0.842
0.811
0.792
0.765
0.744
0.735
0.733
0.719
0.717
0.723
0.742
0.754
0.767
0.794
0.810
1.078
1.076
1.086
1.084
1.086
1.108
1.114
1.122
1.148
1.150
1.142
1.138
1.127
1.118
1.101
1.071
1.057
1.035
1.010
0.986
0.949
0.919
0.884
0.875
0.851
0.839
0.819
0.797
0.775
0.751
0.724
0.722
0.722
0.713
0.706
0.712
0.722
0.727
0.745
0.774
0.797
1.068
1.075
1.068
1.071
1.081
1.087
1.099
1.115
1.116
1.126
1.126
1.121
1.099
1.091
1.071
1.051
1.028
1.017
0.996
0.967
0.934
0.918
0.882
0.855
0.833
0.825
0.805
0.788
0.758
0.740
0.727
0.707
0.700
0.702
0.694
0.697
0.710
0.716
0.729
0.758
0.771
1.053
1.046
1.053
1.063
1.068
1.075
1.070
1.090
1.100
1.102
1.103
1.098
1.079
1.068
1.057
1.032
1.011
0.989
0.974
0.946
0.916
0.886
0.859
0.828
0.823
0.810
0.787
0.758
0.740
0.721
0.699
0.707
0.704
0.698
0.687
0.688
0.691
0.692
0.723
0.741
0.748
1.044
1.042
1.048
1.055
1.059
1.065
1.071
1.073
1.067
1.079
1.078
1.071
1.054
1.047
1.031
1.012
0.987
0.967
0.948
0.910
0.871
0.868
0.836
0.818
0.805
0.797
0.767
0.737
0.721
0.705
0.697
0.682
0.686
0.675
0.675
0.668
0.673
0.678
0.699
0.713
0.731
1.029
1.032
1.032
1.040
1.045
1.053
1.053
1.051
1.050
1.050
1.054
1.044
1.032
1.006
0.992
0.984
0.957
0.932
0.910
0.895
0.872
0.837
0.820
0.801
0.776
0.759
0.740
0.731
0.708
0.692
0.675
0.669
0.670
0.663
0.661
0.663
0.663
0.664
0.686
0.698
0.701
1.017
1.018
1.023
1.021
1.029
1.028
1.030
1.039
1.029
1.026
1.019
1.012
1.002
0.981
0.972
0.952
0.928
0.908
0.893
0.872
0.860
0.827
0.796
0.766
0.744
0.731
0.727
0.705
0.691
0.677
0.669
0.658
0.648
0.653
0.650
0.647
0.654
0.656
0.669
0.689
0.694
1.000
1.001
1.003
0.995
1.003
1.005
1.008
1.008
1.009
1.003
0.992
0.983
0.973
0.954
0.931
0.922
0.900
0.883
0.862
0.836
0.832
0.804
0.780
0.751
0.734
0.723
0.713
0.704
0.689
0.674
0.662
0.659
0.647
0.636
0.640
0.643
0.639
0.646
0.671
0.681
0.689
0.994
0.991
0.983
0.983
0.987
0.979
0.981
0.984
0.985
0.971
0.967
0.960
0.950
0.934
0.908
0.906
0.896
0.870
0.855
0.827
0.812
0.791
0.774
0.758
0.736
0.720
0.706
0.700
0.681
0.675
0.658
0.646
0.638
0.632
0.623
0.634
0.638
0.647
0.649
0.658
0.680
0.974
0.973
0.972
0.970
0.972
0.965
0.963
0.966
0.971
0.956
0.952
0.941
0.935
0.913
0.897
0.886
0.882
0.863
0.842
0.821
0.800
0.800
0.773
0.759
0.738
0.718
0.708
0.699
0.696
0.679
0.661
0.648
0.637
0.624
0.613
0.625
0.625
0.632
0.641
0.660
0.667
0.963
0.966
0.955
0.943
0.950
0.951
0.956
0.945
0.940
0.939
0.938
0.923
0.909
0.900
0.895
0.872
0.863
0.850
0.819
0.806
0.795
0.787
0.770
0.754
0.738
0.715
0.709
0.696
0.692
0.682
0.670
0.650
0.644
0.622
0.624
0.624
0.631
0.631
0.639
0.657
0.661
0.948
0.934
0.939
0.929
0.925
0.933
0.932
0.931
0.921
0.925
0.911
0.909
0.894
0.893
0.879
0.865
0.853
0.831
0.809
0.807
0.798
0.782
0.770
0.764
0.748
0.730
0.711
0.711
0.692
0.684
0.679
0.657
0.639
0.637
0.635
0.636
0.633
0.632
0.643
0.649
0.670
0.932
0.930
0.926
0.918
0.918
0.924
0.926
0.927
0.916
0.907
0.906
0.890
0.891
0.881
0.868
0.847
0.838
0.827
0.812
0.807
0.801
0.789
0.766
0.761
0.747
0.750
0.729
0.715
0.705
0.694
0.679
0.656
0.660
0.639
0.643
0.642
0.639
0.637
0.638
0.659
0.664
0.928
0.910
0.908
0.924
0.914
0.919
0.921
0.913
0.909
0.891
0.885
0.883
0.870
0.871
0.861
0.844
0.830
0.812
0.811
0.798
0.802
0.791
0.774
0.766
0.759
0.749
0.735
0.726
0.712
0.697
0.695
0.670
0.656
0.654
0.649
0.641
0.647
0.644
0.662
0.656
0.669
0.914
0.909
0.908
0.904
0.903
0.902
0.911
0.914
0.891
0.884
0.881
0.867
0.870
0.867
0.847
0.832
0.816
0.806
0.804
0.799
0.796
0.791
0.782
0.780
0.774
0.764
0.748
0.728
0.714
0.720
0.692
0.686
0.683
0.665
0.660
0.658
0.660
0.670
0.676
0.679
0.685
0.917
0.906
0.899
0.907
0.908
0.901
0.898
0.901
0.887
0.884
0.880
0.867
0.865
0.865
0.841
0.819
0.810
0.809
0.810
0.809
0.800
0.803
0.793
0.790
0.783
0.775
0.760
0.746
0.735
0.722
0.713
0.699
0.696
0.687
0.679
0.668
0.669
0.682
0.673
0.688
0.695
0.917
0.912
0.899
0.897
0.896
0.892
0.893
0.905
0.897
0.883
0.880
0.868
0.851
0.858
0.847
0.823
0.817
0.814
0.817
0.820
0.818
0.815
0.809
0.809
0.795
0.784
0.778
0.777
0.754
0.740
0.726
0.725
0.708
0.701
0.695
0.686
0.688
0.687
0.694
0.702
0.707
0.934
0.917
0.903
0.896
0.901
0.896
0.900
0.902
0.912
0.898
0.881
0.850
0.854
0.858
0.851
0.834
0.818
0.828
0.837
0.834
0.834
0.829
0.829
0.822
0.817
0.817
0.812
0.804
0.787
0.770
0.754
0.748
0.730
0.722
0.725
0.710
0.709
0.707
0.724
0.733
0.731
0.928
0.925
0.904
0.902
0.894
0.898
0.892
0.891
0.893
0.879
0.883
0.869
0.861
0.848
0.856
0.853
0.842
0.844
0.862
0.872
0.856
0.853
0.860
0.861
0.852
0.847
0.841
0.838
0.814
0.790
0.789
0.790
0.776
0.762
0.748
0.748
0.747
0.733
0.743
0.754
0.754
0.947
0.934
0.915
0.915
0.905
0.898
0.895
0.889
0.889
0.877
0.885
0.876
0.881
0.859
0.862
0.861
0.868
0.873
0.882
0.887
0.888
0.884
0.879
0.879
0.877
0.875
0.862
0.867
0.848
0.836
0.826
0.814
0.792
0.790
0.794
0.794
0.774
0.762
0.770
0.769
0.776
0.961
0.946
0.933
0.938
0.925
0.914
0.905
0.900
0.900
0.888
0.893
0.888
0.885
0.875
0.872
0.874
0.885
0.889
0.898
0.904
0.913
0.905
0.897
0.899
0.895
0.886
0.885
0.883
0.876
0.878
0.864
0.845
0.835
0.820
0.816
0.813
0.812
0.799
0.785
0.795
0.795
0.979
0.952
0.948
0.952
0.942
0.933
0.915
0.906
0.894
0.899
0.888
0.888
0.884
0.892
0.898
0.897
0.904
0.904
0.913
0.923
0.919
0.925
0.928
0.921
0.910
0.906
0.910
0.909
0.906
0.913
0.895
0.877
0.873
0.860
0.849
0.845
0.836
0.823
0.828
0.830
0.825
1.000
0.983
0.965
0.960
0.959
0.950
0.929
0.926
0.909
0.906
0.903
0.902
0.897
0.902
0.906
0.895
0.907
0.918
0.921
0.934
0.943
0.939
0.929
0.946
0.939
0.932
0.942
0.931
0.929
0.933
0.925
0.910
0.907
0.891
0.881
0.876
0.865
0.856
0.849
0.851
0.837
1.016
1.004
0.986
0.971
0.974
0.966
0.967
0.947
0.926
0.924
0.916
0.917
0.921
0.919
0.923
0.925
0.920
0.929
0.936
0.942
0.951
0.956
0.955
0.970
0.971
0.959
0.957
0.958
0.956
0.948
0.941
0.939
0.929
0.929
0.925
0.915
0.901
0.882
0.876
0.867
0.856
1.030
1.012
1.002
0.986
0.984
0.979
0.973
0.969
0.951
0.949
0.926
0.940
0.937
0.942
0.945
0.941
0.940
0.954
0.954
0.958
0.971
0.990
0.991
0.995
0.997
0.986
0.979
0.983
0.984
0.982
0.974
0.974
0.960
0.955
0.955
0.945
0.929
0.910
0.895
0.883
0.880
1.040
1.029
1.017
1.006
0.998
0.993
0.986
0.989
0.979
0.952
0.952
0.955
0.955
0.956
0.958
0.970
0.966
0.974
0.973
0.984
0.998
1.005
1.016
1.017
1.011
1.015
1.007
1.000
1.000
1.013
1.014
1.003
0.991
0.979
0.979
0.974
0.961
0.935
0.920
0.904
0.896
1.060
1.048
1.041
1.036
1.019
1.014
1.005
0.998
0.989
0.980
0.973
0.970
0.978
0.980
0.974
0.983
0.993
0.989
1.000
1.002
1.019
1.020
1.030
1.027
1.030
1.035
1.030
1.012
1.032
1.039
1.037
1.028
1.020
1.011
0.998
0.987
0.978
0.965
0.944
0.927
0.917
1.067
1.058
1.056
1.046
1.041
1.029
1.020
1.016
1.004
1.012
0.998
0.986
0.992
0.986
0.995
1.004
1.007
1.006
1.017
1.027
1.041
1.045
1.046
1.048
1.054
1.042
1.049
1.049
1.060
1.063
1.056
1.054
1.046
1.032
1.021
1.009
0.994
0.979
0.956
0.934
0.943
1.086
1.077
1.074
1.064
1.050
1.033
1.034
1.021
1.029
1.020
1.010
1.019
1.015
1.022
1.020
1.030
1.028
1.030
1.035
1.035
1.053
1.054
1.068
1.062
1.063
1.064
1.069
1.080
1.088
1.092
1.087
1.074
1.066
1.054
1.040
1.024
1.014
0.997
0.977
0.969
0.966
1.100
1.088
1.079
1.081
1.074
1.057
1.039
1.040
1.041
1.027
1.024
1.033
1.025
1.021
1.039
1.051
1.054
1.046
1.054
1.055
1.068
1.077
1.088
1.086
1.090
1.088
1.094
1.096
1.110
1.111
1.100
1.088
1.085
1.075
1.055
1.027
1.027
1.005
0.985
0.982
0.977
1.103
1.097
1.098
1.089
1.088
1.063
1.046
1.041
1.051
1.043
1.040
1.040
1.040
1.032
1.055
1.065
1.070
1.061
1.063
1.065
1.078
1.086
1.098
1.115
1.099
1.119
1.116
1.121
1.120
1.108
1.115
1.107
1.099
1.088
1.064
1.046
1.025
1.011
0.995
0.992
0.992
1.118
1.110
1.110
1.108
1.085
1.076
1.050
1.063
1.057
1.042
1.050
1.041
1.038
1.043
1.063
1.075
1.081
1.077
1.075
1.067
1.077
1.099
1.109
1.128
1.119
1.135
1.146
1.141
1.133
1.134
1.128
1.113
1.112
1.111
1.091
1.063
1.036
1.022
1.000
0.999
0.982
1.162
1.170
1.166
1.177
1.184
1.188
1.186
1.201
1.216
1.213
1.219
1.221
1.218
1.215
1.215
1.201
1.190
1.175
1.143
1.116
1.095
1.073
1.039
1.018
0.990
0.966
0.939
0.904
0.880
0.869
0.855
0.836
0.812
0.816
0.816
0.823
0.831
0.841
0.847
0.859
0.875
1.154
1.157
1.167
1.167
1.178
1.185
1.188
1.198
1.207
1.212
1.218
1.214
1.211
1.211
1.206
1.190
1.183
1.174
1.140
1.106
1.081
1.060
1.036
0.998
0.969
0.950
0.909
0.885
0.865
0.856
0.836
0.822
0.807
0.805
0.802
0.815
0.820
0.828
0.834
0.841
0.854
1.159
1.170
1.167
1.169
1.174
1.185
1.188
1.190
1.197
1.216
1.211
1.216
1.207
1.209
1.207
1.191
1.179
1.166
1.122
1.098
1.068
1.040
1.014
0.985
0.947
0.929
0.901
0.876
0.851
0.842
0.812
0.801
0.799
0.800
0.794
0.805
0.803
0.814
0.818
0.834
0.847
1.148
1.170
1.166
1.165
1.172
1.189
1.195
1.188
1.209
1.215
1.214
1.207
1.212
1.206
1.197
1.188
1.174
1.151
1.115
1.082
1.049
1.017
0.989
0.963
0.938
0.921
0.889
0.860
0.845
0.813
0.783
0.775
0.775
0.772
0.777
0.776
0.796
0.799
0.800
0.828
0.845
1.154
1.151
1.151
1.165
1.176
1.176
1.181
1.195
1.209
1.213
1.213
1.214
1.203
1.199
1.190
1.170
1.160
1.136
1.104
1.065
1.035
0.996
0.969
0.942
0.925
0.902
0.876
0.852
0.830
0.798
0.781
0.766
0.765
0.761
0.744
0.758
0.776
0.780
0.793
0.812
0.826
1.149
1.132
1.153
1.160
1.167
1.168
1.176
1.182
1.197
1.211
1.208
1.208
1.197
1.181
1.170
1.161
1.141
1.119
1.091
1.051
1.021
0.983
0.951
0.928
0.908
0.890
0.861
0.837
0.819
0.791
0.763
0.758
0.743
0.744
0.737
0.747
0.744
0.757
0.774
0.793
0.807
1.127
1.127
1.138
1.151
1.168
1.167
1.168
1.177
1.191
1.191
1.192
1.197
1.182
1.175
1.165
1.150
1.128
1.104
1.069
1.036
0.999
0.956
0.946
0.921
0.898
0.877
0.849
0.831
0.813
0.781
0.763
0.743
0.727
0.729
0.729
0.729
0.721
0.738
0.758
0.774
0.794
1.121
1.117
1.112
1.133
1.147
1.165
1.167
1.176
1.173
1.189
1.191
1.188
1.175
1.163
1.151
1.134
1.111
1.073
1.050
1.017
0.987
0.947
0.924
0.906
0.882
0.858
0.845
0.819
0.796
0.775
0.750
0.725
0.714
0.720
0.716
0.715
0.709
0.738
0.744
0.760
0.782
1.113
1.114
1.105
1.110
1.126
1.151
1.145
1.166
1.178
1.177
1.176
1.163
1.162
1.157
1.140
1.116
1.089
1.060
1.038
1.007
0.966
0.931
0.903
0.878
0.855
0.834
0.824
0.800
0.776
0.761
0.739
0.716
0.691
0.701
0.693
0.698
0.707
0.718
0.729
0.754
0.782
1.099
1.101
1.105
1.103
1.119
1.126
1.142
1.152
1.162
1.160
1.157
1.149
1.149
1.138
1.121
1.090
1.060
1.045
1.018
0.988
0.960
0.912
0.882
0.871
0.851
0.827
0.816
0.784
0.757
0.739
0.710
0.704
0.684
0.676
0.675
0.682
0.694
0.708
0.721
0.738
0.769
1.087
1.092
1.095
1.087
1.107
1.112
1.126
1.133
1.141
1.144
1.145
1.139
1.119
1.110
1.083
1.060
1.041
1.015
0.995
0.961
0.930
0.899
0.870
0.849
0.832
0.809
0.797
0.781
0.742
0.725
0.704
0.693
0.684
0.665
0.667
0.667
0.683
0.687
0.704
0.721
0.753
1.085
1.087
1.083
1.076
1.095
1.093
1.104
1.114
1.118
1.128
1.128
1.118
1.103
1.088
1.083
1.051
1.012
0.994
0.970
0.943
0.919
0.885
0.855
0.827
0.808
0.798
0.768
0.748
0.728
0.707
0.692
0.682
0.670
0.661
0.653
0.658
0.674
0.668
0.693
0.706
0.728
1.074
1.066
1.067
1.073
1.077
1.071
1.078
1.088
1.100
1.104
1.106
1.105
1.080
1.073
1.058
1.025
0.998
0.973
0.953
0.919
0.884
0.863
0.842
0.815
0.797
0.771
0.750
0.731
0.708
0.686
0.664
0.670
0.663
0.650
0.644
0.653
0.649
0.649
0.676
0.696
0.708
1.064
1.054
1.058
1.070
1.064
1.063
1.072
1.077
1.077
1.086
1.077
1.081
1.065
1.041
1.023
0.995
0.974
0.950
0.932
0.906
0.878
0.852
0.822
0.802
0.783
0.752
0.742
0.719
0.688
0.666
0.664
0.650
0.653
0.639
0.635
0.640
0.634
0.641
0.660
0.671
0.686
1.053
1.052
1.058
1.052
1.051
1.060
1.052
1.067
1.066
1.058
1.052
1.055
1.029
0.999
0.984
0.972
0.953
0.920
0.903
0.890
0.858
0.828
0.804
0.782
0.755
0.741
0.725
0.695
0.681
0.659
0.640
0.639
0.640
0.629
0.626
0.626
0.627
0.624
0.640
0.660
0.670
1.041
1.049
1.036
1.036
1.040
1.040
1.040
1.040
1.046
1.039
1.028
1.012
0.995
0.984
0.965
0.952
0.927
0.909
0.889
0.872
0.846
0.828
0.790
0.762
0.748
0.726
0.713
0.688
0.671
0.656
0.640
0.639
0.625
0.621
0.613
0.616
0.610
0.618
0.628
0.643
0.668
1.024
1.026
1.018
1.024
1.009
1.016
1.009
1.009
1.010
1.010
1.002
0.984
0.965
0.965
0.943
0.923
0.910
0.895
0.866
0.845
0.814
0.805
0.768
0.749
0.730
0.709
0.699
0.679
0.673
0.653
0.640
0.637
0.625
0.611
0.602
0.613
0.612
0.610
0.626
0.634
0.645
1.014
1.010
0.998
0.999
0.993
0.999
0.989
0.989
0.989
0.989
0.973
0.963
0.946
0.940
0.919
0.905
0.897
0.872
0.855
0.824
0.805
0.791
0.776
0.756
0.732
0.703
0.692
0.692
0.675
0.658
0.637
0.625
0.613
0.591
0.584
0.594
0.600
0.608
0.619
0.624
0.630
1.008
0.999
0.989
0.983
0.990
0.990
0.991
0.987
0.974
0.967
0.960
0.947
0.943
0.923
0.910
0.890
0.877
0.865
0.838
0.807
0.800
0.787
0.768
0.755
0.737
0.713
0.702
0.692
0.674
0.671
0.640
0.631
0.612
0.596
0.585
0.591
0.599
0.605
0.608
0.631
0.628
0.982
1.000
0.986
0.967
0.969
0.975
0.977
0.964
0.951
0.946
0.943
0.930
0.916
0.913
0.894
0.880
0.864
0.855
0.821
0.809
0.790
0.787
0.761
0.753
0.742
0.718
0.703
0.691
0.674
0.668
0.654
0.636
0.618
0.602
0.584
0.594
0.597
0.599
0.604
0.610
0.628
0.972
0.972
0.964
0.964
0.959
0.955
0.959
0.954
0.945
0.927
0.930
0.925
0.914
0.895
0.893
0.873
0.863
0.845
0.818
0.807
0.792
0.780
0.766
0.751
0.744
0.721
0.704
0.696
0.683
0.670
0.661
0.642
0.621
0.624
0.609
0.609
0.605
0.605
0.604
0.618
0.629
0.966
0.956
0.955
0.948
0.947
0.952
0.956
0.957
0.942
0.928
0.915
0.913
0.898
0.896
0.883
0.859
0.850
0.836
0.818
0.807
0.807
0.793
0.768
0.762
0.752
0.736
0.721
0.704
0.689
0.677
0.666
0.651
0.647
0.629
0.621
0.629
0.620
0.620
0.615
0.626
0.646
0.961
0.946
0.951
0.950
0.950
0.947
0.939
0.942
0.937
0.920
0.903
0.899
0.895
0.883
0.873
0.859
0.837
0.828
0.819
0.809
0.798
0.798
0.783
0.772
0.753
0.743
0.737
0.715
0.700
0.698
0.685
0.652
0.651
0.643
0.636
0.632
0.630
0.629
0.628
0.647
0.639
0.948
0.948
0.936
0.931
0.944
0.934
0.932
0.933
0.934
0.915
0.893
0.890
0.884
0.880
0.870
0.846
0.833
0.823
0.818
0.811
0.804
0.802
0.786
0.785
0.775
0.763
0.746
0.725
0.718
0.710
0.694
0.672
0.667
0.664
0.650
0.651
0.652
0.649
0.650
0.639
0.655
0.959
0.938
0.928
0.927
0.931
0.926
0.923
0.926
0.920
0.918
0.911
0.881
0.879
0.866
0.861
0.843
0.825
0.826
0.819
0.816
0.814
0.809
0.803
0.788
0.781
0.772
0.760
0.748
0.729
0.715
0.710
0.695
0.688
0.674
0.675
0.666
0.653
0.660
0.663
0.667
0.684
0.957
0.934
0.935
0.936
0.930
0.927
0.930
0.920
0.907
0.904
0.905
0.884
0.876
0.879
0.871
0.842
0.829
0.828
0.835
0.830
0.829
0.830
0.822
0.816
0.806
0.800
0.794
0.788
0.761
0.738
0.735
0.719
0.710
0.706
0.689
0.681
0.674
0.678
0.685
0.697
0.695
0.951
0.944
0.934
0.933
0.927
0.924
0.922
0.924
0.909
0.895
0.898
0.879
0.873
0.874
0.867
0.841
0.845
0.845
0.853
0.855
0.853
0.842
0.849
0.845
0.836
0.833
0.827
0.808
0.787
0.777
0.764
0.749
0.742
0.727
0.715
0.706
0.700
0.694
0.704
0.717
0.722
0.960
0.953
0.934
0.936
0.926
0.930
0.928
0.924
0.922
0.902
0.893
0.899
0.887
0.871
0.859
0.858
0.869
0.866
0.876
0.880
0.882
0.873
0.872
0.873
0.870
0.852
0.848
0.829
0.822
0.807
0.793
0.784
0.774
0.760
0.758
0.749
0.736
0.728
0.735
0.735
0.747
0.974
0.975
0.956
0.948
0.943
0.941
0.923
0.924
0.910
0.905
0.898
0.894
0.895
0.886
0.877
0.878
0.885
0.890
0.908
0.908
0.904
0.893
0.896
0.888
0.878
0.871
0.864
0.851
0.850
0.840
0.835
0.814
0.794
0.788
0.783
0.794
0.774
0.760
0.762
0.764
0.774
0.980
0.972
0.962
0.968
0.952
0.944
0.937
0.928
0.915
0.907
0.914
0.922
0.896
0.889
0.891
0.889
0.897
0.905
0.920
0.927
0.920
0.914
0.904
0.902
0.894
0.886
0.890
0.891
0.880
0.877
0.865
0.850
0.846
0.825
0.811
0.805
0.811
0.800
0.787
0.787
0.798
1.001
0.971
0.977
0.976
0.962
0.954
0.940
0.933
0.931
0.920
0.905
0.913
0.906
0.908
0.907
0.903
0.909
0.913
0.930
0.927
0.921
0.923
0.926
0.928
0.916
0.926
0.927
0.922
0.920
0.918
0.906
0.893
0.880
0.862
0.849
0.847
0.831
0.822
0.821
0.816
0.823
1.020
1.005
0.985
0.991
0.982
0.969
0.945
0.952
0.940
0.936
0.926
0.929
0.917
0.924
0.918
0.919
0.927
0.936
0.929
0.934
0.936
0.940
0.954
0.952
0.951
0.961
0.952
0.948
0.948
0.949
0.934
0.916
0.907
0.899
0.882
0.880
0.860
0.851
0.848
0.835
0.835
1.044
1.023
1.009
0.992
0.993
0.986
0.982
0.971
0.957
0.959
0.939
0.949
0.951
0.944
0.933
0.941
0.947
0.948
0.947
0.958
0.964
0.975
0.980
0.988
0.987
0.983
0.978
0.981
0.975
0.975
0.960
0.946
0.928
0.935
0.930
0.915
0.897
0.885
0.872
0.867
0.864
1.053
1.041
1.029
1.009
0.999
1.008
0.996
0.992
0.985
0.964
0.947
0.966
0.970
0.963
0.954
0.969
0.967
0.966
0.973
0.980
0.988
1.006
1.005
1.013
1.020
1.012
1.000
1.013
1.003
0.995
0.987
0.976
0.970
0.955
0.948
0.940
0.920
0.910
0.899
0.882
0.880
1.064
1.055
1.038
1.023
1.023
1.014
1.011
1.012
0.989
0.990
0.980
0.986
0.985
0.981
0.984
0.994
0.986
0.990
0.997
1.003
1.015
1.030
1.035
1.030
1.033
1.030
1.026
1.031
1.027
1.017
1.017
1.005
1.003
0.984
0.982
0.978
0.962
0.942
0.923
0.904
0.898
1.072
1.069
1.062
1.055
1.051
1.029
1.026
1.031
1.025
1.003
0.988
1.004
1.006
1.006
1.006
1.010
1.004
1.012
1.022
1.029
1.042
1.058
1.051
1.046
1.054
1.054
1.050
1.056
1.047
1.043
1.040
1.035
1.028
1.018
0.999
0.991
0.982
0.966
0.946
0.925
0.912
1.095
1.078
1.075
1.082
1.059
1.042
1.043
1.032
1.039
1.030
1.016
1.021
1.024
1.022
1.029
1.030
1.032
1.023
1.042
1.047
1.066
1.066
1.067
1.056
1.063
1.063
1.070
1.066
1.072
1.067
1.061
1.058
1.049
1.042
1.021
1.013
0.998
0.989
0.970
0.938
0.938
1.106
1.092
1.092
1.088
1.071
1.061
1.051
1.046
1.057
1.048
1.041
1.045
1.042
1.041
1.044
1.047
1.053
1.049
1.054
1.054
1.073
1.080
1.082
1.076
1.076
1.075
1.086
1.096
1.102
1.095
1.086
1.084
1.074
1.064
1.040
1.032
1.021
1.004
0.984
0.969
0.958
1.110
1.099
1.091
1.093
1.084
1.073
1.058
1.058
1.066
1.054
1.038
1.048
1.054
1.050
1.067
1.072
1.069
1.072
1.075
1.077
1.092
1.100
1.106
1.102
1.096
1.095
1.115
1.116
1.125
1.125
1.114
1.104
1.092
1.083
1.054
1.039
1.028
1.017
0.986
0.979
0.976
1.111
1.101
1.110
1.098
1.086
1.073
1.062
1.069
1.073
1.060
1.057
1.065
1.057
1.061
1.071
1.085
1.084
1.088
1.088
1.083
1.097
1.112
1.121
1.128
1.128
1.117
1.134
1.141
1.140
1.136
1.134
1.123
1.111
1.094
1.084
1.060
1.031
1.019
1.001
0.986
0.985
1.118
1.120
1.120
1.104
1.094
1.080
1.072
1.076
1.079
1.071
1.068
1.064
1.065
1.079
1.083
1.091
1.098
1.101
1.104
1.090
1.106
1.128
1.138
1.144
1.150
1.144
1.158
1.148
1.142
1.150
1.139
1.132
1.120
1.108
1.092
1.066
1.047
1.032
0.997
0.992
0.992
1.173
1.178
1.178
1.180
1.191
1.193
1.190
1.198
1.196
1.208
1.208
1.209
1.201
1.193
1.195
1.186
1.172
1.157
1.135
1.101
1.072
1.051
1.020
0.998
0.970
0.933
0.903
0.870
0.856
0.835
0.825
0.800
0.790
0.789
0.790
0.789
0.799
0.802
0.809
0.825
0.848
1.171
1.170
1.175
1.183
1.176
1.179
1.181
1.192
1.202
1.201
1.211
1.196
1.196
1.197
1.192
1.172
1.163
1.143
1.122
1.088
1.055
1.033
1.002
0.974
0.945
0.912
0.882
0.852
0.836
0.823
0.800
0.799
0.781
0.771
0.773
0.781
0.781
0.794
0.795
0.808
0.822
1.169
1.176
1.189
1.181
1.179
1.186
1.184
1.192
1.193
1.206
1.213
1.202
1.196
1.195
1.190
1.169
1.152
1.135
1.109
1.077
1.044
1.024
0.988
0.965
0.930
0.903
0.878
0.846
0.813
0.808
0.795
0.779
0.770
0.757
0.752
0.757
0.766
0.779
0.789
0.798
0.816
1.163
1.175
1.184
1.174
1.171
1.182
1.192
1.199
1.195
1.202
1.196
1.195
1.195
1.185
1.185
1.168
1.147
1.117
1.099
1.068
1.028
0.994
0.967
0.937
0.922
0.882
0.862
0.834
0.800
0.791
0.768
0.758
0.750
0.736
0.723
0.735
0.762
0.767
0.774
0.796
0.809
1.166
1.166
1.177
1.171
1.172
1.176
1.182
1.195
1.198
1.201
1.192
1.194
1.189
1.185
1.160
1.153
1.136
1.110
1.089
1.049
1.003
0.976
0.955
0.920
0.895
0.875
0.853
0.822
0.797
0.768
0.748
0.740
0.723
0.718
0.716
0.723
0.739
0.745
0.751
0.783
0.792
1.152
1.151
1.159
1.169
1.170
1.172
1.169
1.182
1.191
1.191
1.186
1.188
1.185
1.174
1.152
1.148
1.120
1.100
1.073
1.037
1.006
0.953
0.933
0.909
0.886
0.868
0.837
0.801
0.781
0.754
0.737
0.718
0.704
0.702
0.700
0.711
0.712
0.718
0.748
0.762
0.772
1.138
1.137
1.146
1.157
1.164
1.163
1.161
1.171
1.169
1.172
1.178
1.185
1.180
1.167
1.150
1.128
1.104
1.080
1.046
1.013
0.982
0.936
0.922
0.904
0.875
0.849
0.819
0.792
0.780
0.744
0.721
0.710
0.694
0.689
0.685
0.694
0.691
0.698
0.722
0.743
0.759
1.130
1.129
1.133
1.135
1.148
1.159
1.166
1.168
1.172
1.181
1.174
1.170
1.157
1.149
1.136
1.116
1.092
1.065
1.018
0.994
0.957
0.917
0.891
0.881
0.860
0.834
0.802
0.783
0.760
0.737
0.719
0.689
0.681
0.680
0.675
0.679
0.679
0.683
0.708
0.729
0.743
1.121
1.116
1.134
1.116
1.134
1.134
1.159
1.164
1.176
1.178
1.172
1.155
1.147
1.129
1.119
1.102
1.071
1.044
1.013
0.977
0.944
0.909
0.881
0.852
0.839
0.816
0.786
0.766
0.744
0.725
0.703
0.674
0.673
0.665
0.661
0.663
0.663
0.669
0.681
0.711
0.736
1.115
1.118
1.110
1.107
1.117
1.123
1.146
1.149
1.157
1.161
1.154
1.134
1.131
1.120
1.099
1.076
1.052
1.023
1.000
0.961
0.938
0.897
0.861
0.847
0.829
0.799
0.782
0.760
0.722
0.704
0.672
0.663
0.648
0.650
0.638
0.640
0.655
0.658
0.674
0.690
0.724
1.101
1.106
1.094
1.093
1.107
1.115
1.127
1.141
1.136
1.138
1.142
1.126
1.114
1.105
1.079
1.058
1.034
1.001
0.981
0.941
0.912
0.878
0.855
0.837
0.802
0.778
0.761
0.743
0.709
0.690
0.668
0.665
0.643
0.632
0.628
0.634
0.648
0.653
0.663
0.671
0.700
1.101
1.094
1.086
1.087
1.101
1.100
1.107
1.116
1.117
1.123
1.122
1.108
1.087
1.073
1.066
1.040
1.011
0.977
0.952
0.927
0.891
0.863
0.839
0.813
0.793
0.772
0.750
0.727
0.701
0.677
0.672
0.651
0.630
0.629
0.613
0.618
0.621
0.627
0.649
0.663
0.678
1.086
1.088
1.073
1.089
1.077
1.074
1.078
1.094
1.096
1.097
1.092
1.092
1.077
1.059
1.044
1.012
0.992
0.960
0.938
0.904
0.870
0.837
0.826
0.803
0.787
0.761
0.727
0.718
0.695
0.671
0.651
0.636
0.621
0.614
0.613
0.612
0.607
0.607
0.624
0.643
0.663
1.067
1.071
1.071
1.078
1.068
1.068
1.071
1.071
1.071
1.077
1.081
1.073
1.057
1.037
1.007
0.991
0.970
0.936
0.913
0.887
0.865
0.827
0.804
0.780
0.761
0.729
0.723
0.695
0.673
0.647
0.628
0.623
0.611
0.608
0.601
0.611
0.606
0.597
0.615
0.632
0.640
1.061
1.068
1.059
1.058
1.054
1.054
1.057
1.066
1.063
1.058
1.051
1.051
1.037
1.008
0.987
0.969
0.945
0.916
0.901
0.876
0.848
0.815
0.786
0.761
0.735
0.721
0.709
0.684
0.656
0.629
0.616
0.612
0.608
0.598
0.594
0.594
0.583
0.594
0.602
0.619
0.633
1.055
1.061
1.061
1.049
1.041
1.036
1.035
1.038
1.044
1.042
1.025
1.011
0.999
0.982
0.969
0.954
0.921
0.901
0.883
0.858
0.834
0.801
0.786
0.754
0.730
0.717
0.695
0.672
0.645
0.634
0.615
0.615
0.603
0.589
0.585
0.583
0.577
0.587
0.594
0.600
0.615
1.047
1.052
1.043
1.046
1.038
1.027
1.022
1.008
1.018
1.011
0.997
0.991
0.971
0.966
0.951
0.930
0.899
0.895
0.860
0.837
0.805
0.789
0.767
0.757
0.727
0.689
0.681
0.665
0.641
0.634
0.620
0.609
0.594
0.579
0.565
0.574
0.572
0.578
0.591
0.589
0.603
1.030
1.023
1.027
1.026
1.024
1.019
1.018
0.998
1.001
0.997
0.989
0.969
0.948
0.943
0.934
0.908
0.895
0.878
0.856
0.818
0.793
0.777
0.764
0.744
0.722
0.696
0.681
0.667
0.642
0.639
0.621
0.604
0.591
0.571
0.557
0.558
0.571
0.573
0.576
0.582
0.590
1.025
1.020
1.020
1.003
1.002
1.008
1.014
1.002
0.989
0.984
0.968
0.953
0.939
0.931
0.915
0.896
0.875
0.858
0.838
0.806
0.799
0.783
0.766
0.750
0.739
0.710
0.684
0.675
0.658
0.639
0.623
0.603
0.586
0.571
0.565
0.558
0.565
0.568
0.575
0.585
0.596
1.005
1.014
1.008
0.997
1.000
0.998
0.987
0.982
0.959
0.963
0.956
0.937
0.924
0.910
0.903
0.886
0.868
0.853
0.842
0.808
0.792
0.778
0.768
0.751
0.738
0.717
0.691
0.673
0.650
0.653
0.635
0.614
0.595
0.574
0.573
0.571
0.568
0.569
0.588
0.587
0.595
0.992
0.987
0.992
0.985
0.983
0.978
0.974
0.970
0.965
0.949
0.948
0.936
0.926
0.905
0.897
0.892
0.863
0.856
0.826
0.816
0.796
0.788
0.771
0.753
0.739
0.720
0.695
0.672
0.664
0.642
0.645
0.616
0.602
0.591
0.592
0.579
0.590
0.591
0.586
0.591
0.603
0.995
0.975
0.985
0.974
0.982
0.977
0.977
0.974
0.967
0.945
0.939
0.932
0.913
0.907
0.899
0.873
0.857
0.844
0.828
0.812
0.808
0.796
0.774
0.760
0.742
0.729
0.700
0.688
0.675
0.672
0.661
0.634
0.625
0.619
0.610
0.606
0.595
0.604
0.600
0.592
0.607
0.996
0.978
0.970
0.979
0.982
0.973
0.968
0.960
0.948
0.937
0.924
0.920
0.900
0.898
0.881
0.868
0.847
0.831
0.830
0.815
0.807
0.800
0.788
0.776
0.760
0.740
0.729
0.702
0.680
0.688
0.667
0.653
0.638
0.638
0.630
0.615
0.626
0.612
0.618
0.613
0.610
0.991
0.975
0.970
0.958
0.973
0.970
0.961
0.960
0.952
0.941
0.927
0.906
0.896
0.880
0.879
0.871
0.842
0.835
0.830
0.820
0.808
0.812
0.799
0.783
0.774
0.756
0.748
0.725
0.707
0.697
0.680
0.662
0.639
0.652
0.636
0.636
0.639
0.625
0.622
0.622
0.640
0.982
0.970
0.960
0.954
0.959
0.961
0.951
0.949
0.949
0.942
0.915
0.902
0.879
0.883
0.871
0.859
0.841
0.835
0.829
0.828
0.823
0.819
0.809
0.800
0.786
0.778
0.764
0.748
0.736
0.707
0.693
0.677
0.681
0.674
0.662
0.653
0.641
0.641
0.642
0.649
0.661
0.981
0.962
0.943
0.950
0.943
0.951
0.961
0.954
0.937
0.934
0.919
0.907
0.899
0.886
0.868
0.853
0.847
0.843
0.849
0.843
0.840
0.842
0.831
0.822
0.812
0.806
0.792
0.781
0.761
0.740
0.728
0.719
0.703
0.698
0.686
0.680
0.666
0.664
0.669
0.678
0.675
0.976
0.961
0.952
0.945
0.946
0.947
0.946
0.941
0.937
0.922
0.914
0.914
0.896
0.889
0.870
0.862
0.857
0.863
0.863
0.868
0.867
0.864
0.847
0.853
0.842
0.831
0.819
0.811
0.787
0.768
0.768
0.749
0.748
0.735
0.715
0.705
0.700
0.686
0.701
0.697
0.703
0.990
0.977
0.962
0.949
0.939
0.945
0.941
0.944
0.936
0.930
0.919
0.906
0.897
0.894
0.883
0.881
0.880
0.871
0.882
0.893
0.891
0.893
0.877
0.881
0.869
0.862
0.852
0.834
0.822
0.809
0.800
0.784
0.776
0.766
0.757
0.744
0.732
0.725
0.724
0.725
0.735
0.978
0.991
0.974
0.971
0.967
0.966
0.955
0.944
0.934
0.925
0.918
0.917
0.904
0.902
0.882
0.891
0.891
0.904
0.915
0.909
0.911
0.906
0.893
0.891
0.885
0.878
0.873
0.871
0.863
0.851
0.838
0.829
0.807
0.796
0.784
0.781
0.783
0.766
0.758
0.751
0.764
0.996
0.992
0.986
0.976
0.970
0.971
0.961
0.946
0.939
0.931
0.931
0.930
0.915
0.915
0.903
0.905
0.912
0.912
0.927
0.933
0.923
0.914
0.916
0.916
0.916
0.903
0.904
0.899
0.892
0.889
0.879
0.855
0.850
0.828
0.817
0.810
0.804
0.794
0.786
0.776
0.790
1.011
0.997
0.987
0.985
0.977
0.976
0.968
0.961
0.959
0.943
0.938
0.937
0.929
0.924
0.919
0.920
0.924
0.925
0.926
0.931
0.934
0.927
0.939
0.941
0.938
0.940
0.937
0.938
0.922
0.917
0.912
0.896
0.879
0.855
0.856
0.840
0.829
0.818
0.811
0.803
0.805
1.035
1.019
1.013
1.003
0.996
0.985
0.979
0.980
0.971
0.960
0.948
0.946
0.943
0.943
0.948
0.942
0.950
0.945
0.942
0.953
0.949
0.959
0.963
0.971
0.975
0.969
0.970
0.959
0.947
0.950
0.935
0.917
0.893
0.890
0.884
0.877
0.869
0.844
0.845
0.839
0.831
1.062
1.050
1.034
1.013
1.007
1.000
1.002
0.987
0.981
0.987
0.975
0.970
0.964
0.963
0.961
0.969
0.968
0.968
0.962
0.972
0.972
0.992
0.992
1.009
1.007
1.007
0.996
0.995
0.984
0.979
0.964
0.948
0.940
0.925
0.921
0.920
0.906
0.882
0.869
0.863
0.860
1.069
1.058
1.053
1.029
1.018
1.020
1.013
1.001
1.003
0.994
0.988
0.996
0.985
0.973
0.983
0.988
0.996
0.996
0.989
0.988
1.002
1.024
1.025
1.038
1.036
1.029
1.022
1.021
1.017
1.008
0.996
0.983
0.967
0.959
0.949
0.940
0.927
0.918
0.892
0.884
0.874
1.086
1.064
1.064
1.042
1.038
1.035
1.027
1.028
1.014
1.009
1.012
1.012
0.998
1.003
1.000
1.009
1.009
1.008
1.015
1.019
1.032
1.055
1.053
1.058
1.052
1.046
1.045
1.042
1.040
1.029
1.026
1.012
0.999
0.987
0.981
0.976
0.962
0.946
0.932
0.903
0.893
1.092
1.092
1.082
1.076
1.071
1.050
1.043
1.038
1.037
1.033
1.028
1.022
1.022
1.021
1.021
1.023
1.021
1.025
1.032
1.054
1.061
1.074
1.068
1.066
1.075
1.071
1.065
1.073
1.063
1.044
1.045
1.045
1.030
1.019
0.995
0.994
0.984
0.972
0.948
0.927
0.913
1.111
1.100
1.093
1.091
1.073
1.060
1.046
1.058
1.049
1.040
1.050
1.037
1.037
1.042
1.041
1.042
1.042
1.048
1.063
1.070
1.079
1.084
1.082
1.082
1.083
1.083
1.094
1.083
1.066
1.073
1.072
1.065
1.048
1.033
1.016
1.004
1.004
0.984
0.964
0.942
0.931
1.115
1.105
1.107
1.096
1.083
1.080
1.066
1.065
1.069
1.062
1.063
1.064
1.056
1.060
1.053
1.063
1.065
1.062
1.076
1.086
1.098
1.102
1.093
1.094
1.090
1.096
1.100
1.095
1.099
1.109
1.104
1.097
1.077
1.064
1.039
1.030
1.022
1.009
0.985
0.959
0.953
1.117
1.110
1.106
1.105
1.092
1.092
1.083
1.081
1.077
1.062
1.067
1.064
1.065
1.083
1.086
1.076
1.079
1.083
1.093
1.110
1.112
1.118
1.119
1.130
1.123
1.118
1.121
1.126
1.136
1.135
1.127
1.115
1.097
1.079
1.057
1.047
1.032
1.015
0.998
0.983
0.965
1.134
1.108
1.123
1.105
1.099
1.099
1.091
1.089
1.081
1.072
1.073
1.075
1.071
1.090
1.093
1.095
1.096
1.098
1.099
1.113
1.123
1.136
1.141
1.150
1.147
1.136
1.147
1.151
1.144
1.149
1.138
1.122
1.115
1.103
1.083
1.061
1.053
1.032
0.999
0.991
0.985
1.142
1.127
1.127
1.108
1.107
1.102
1.096
1.091
1.096
1.081
1.072
1.087
1.081
1.101
1.100
1.101
1.106
1.106
1.112
1.121
1.123
1.133
1.158
1.163
1.158
1.168
1.166
1.167
1.160
1.159
1.150
1.135
1.125
1.119
1.090
1.072
1.063
1.043
1.010
1.000
1.000
1.179
1.177
1.183
1.189
1.185
1.182
1.182
1.190
1.189
1.191
1.188
1.183
1.182
1.186
1.171
1.158
1.147
1.133
1.106
1.082
1.052
1.016
0.993
0.973
0.945
0.901
0.865
0.838
0.826
0.799
0.792
0.770
0.762
0.758
0.758
0.763
0.760
0.767
0.767
0.775
0.813
1.181
1.184
1.184
1.178
1.174
1.171
1.181
1.185
1.196
1.195
1.193
1.179
1.181
1.178
1.166
1.161
1.148
1.120
1.096
1.062
1.043
1.009
0.981
0.951
0.913
0.877
0.849
0.829
0.804
0.781
0.768
0.751
0.761
0.753
0.750
0.753
0.757
0.750
0.764
0.770
0.785
1.175
1.186
1.189
1.176
1.178
1.175
1.177
1.187
1.190
1.179
1.188
1.187
1.173
1.171
1.160
1.154
1.121
1.106
1.087
1.050
1.026
0.992
0.969
0.931
0.905
0.867
0.842
0.806
0.788
0.764
0.762
0.747
0.726
0.731
0.721
0.732
0.735
0.737
0.749
0.758
0.778
1.179
1.190
1.177
1.170
1.168
1.177
1.180
1.189
1.188
1.179
1.180
1.175
1.169
1.163
1.147
1.133
1.109
1.091
1.069
1.041
1.003
0.969
0.943
0.915
0.887
0.845
0.830
0.806
0.766
0.759
0.736
0.727
0.710
0.702
0.698
0.703
0.716
0.731
0.734
0.751
0.769
1.186
1.175
1.173
1.173
1.169
1.172
1.178
1.182
1.180
1.183
1.184
1.173
1.165
1.145
1.142
1.119
1.108
1.090
1.061
1.032
0.980
0.950
0.923
0.898
0.866
0.839
0.809
0.793
0.763
0.741
0.723
0.710
0.693
0.688
0.690
0.691
0.698
0.706
0.711
0.738
0.758
1.158
1.156
1.163
1.169
1.173
1.167
1.170
1.172
1.176
1.172
1.175
1.169
1.158
1.151
1.135
1.122
1.087
1.075
1.042
1.023
0.980
0.930
0.910
0.892
0.852
0.832
0.797
0.770
0.756
0.723
0.709
0.694
0.679
0.666
0.662
0.670
0.679
0.682
0.701
0.717
0.737
1.147
1.153
1.157
1.165
1.162
1.164
1.168
1.166
1.168
1.166
1.165
1.162
1.148
1.138
1.130
1.107
1.081
1.055
1.021
0.986
0.953
0.909
0.883
0.869
0.839
0.823
0.789
0.765
0.744
0.716
0.700
0.677
0.663
0.647
0.653
0.652
0.658
0.658
0.677
0.708
0.719
1.136
1.150
1.138
1.154
1.162
1.153
1.164
1.170
1.163
1.167
1.160
1.151
1.142
1.127
1.114
1.093
1.075
1.034
0.998
0.965
0.925
0.886
0.873
0.844
0.830
0.815
0.784
0.755
0.728
0.701
0.684
0.660
0.647
0.643
0.640
0.636
0.639
0.650
0.662
0.687
0.702
1.123
1.131
1.141
1.139
1.135
1.138
1.159
1.164
1.161
1.152
1.152
1.146
1.130
1.115
1.099
1.078
1.046
1.022
0.990
0.957
0.919
0.894
0.857
0.828
0.816
0.792
0.766
0.740
0.708
0.693
0.664
0.638
0.640
0.641
0.627
0.619
0.625
0.626
0.645
0.664
0.689
1.113
1.125
1.122
1.123
1.127
1.125
1.146
1.144
1.149
1.155
1.144
1.136
1.124
1.101
1.080
1.062
1.027
0.998
0.972
0.939
0.902
0.874
0.840
0.819
0.793
0.775
0.749
0.722
0.699
0.676
0.636
0.622
0.618
0.622
0.605
0.603
0.607
0.613
0.623
0.641
0.671
1.115
1.112
1.101
1.109
1.121
1.120
1.117
1.117
1.130
1.135
1.133
1.116
1.101
1.090
1.068
1.049
1.019
0.985
0.956
0.920
0.882
0.852
0.823
0.807
0.786
0.761
0.737
0.713
0.687
0.659
0.641
0.624
0.614
0.600
0.607
0.595
0.604
0.612
0.617
0.632
0.640
1.107
1.097
1.098
1.103
1.102
1.099
1.096
1.099
1.114
1.117
1.112
1.101
1.078
1.071
1.047
1.025
1.000
0.967
0.934
0.906
0.877
0.839
0.813
0.797
0.779
0.753
0.726
0.704
0.677
0.654
0.638
0.624
0.600
0.586
0.580
0.573
0.589
0.588
0.603
0.607
0.624
1.093
1.086
1.089
1.095
1.085
1.079
1.087
1.091
1.091
1.092
1.082
1.087
1.073
1.052
1.028
1.007
0.982
0.952
0.922
0.894
0.857
0.832
0.813
0.790
0.769
0.735
0.707
0.689
0.664
0.645
0.629
0.606
0.593
0.586
0.582
0.575
0.573
0.575
0.585
0.597
0.603
1.091
1.081
1.076
1.083
1.075
1.080
1.074
1.072
1.080
1.075
1.075
1.066
1.044
1.028
1.000
0.983
0.961
0.933
0.903
0.881
0.852
0.817
0.790
0.774
0.742
0.721
0.701
0.685
0.654
0.634
0.608
0.595
0.579
0.573
0.572
0.571
0.569
0.555
0.563
0.578
0.591
1.067
1.079
1.074
1.070
1.061
1.062
1.066
1.060
1.057
1.063
1.045
1.042
1.031
1.004
0.984
0.955
0.940
0.910
0.891
0.862
0.845
0.807
0.771
0.745
0.721
0.710
0.689
0.676
0.648
0.616
0.596
0.589
0.577
0.566
0.556
0.553
0.546
0.554
0.555
0.570
0.584
1.080
1.066
1.057
1.064
1.053
1.049
1.038
1.035
1.045
1.032
1.030
1.020
0.998
0.976
0.967
0.941
0.931
0.893
0.874
0.841
0.815
0.789
0.760
0.732
0.710
0.689
0.669
0.659
0.627
0.617
0.596
0.578
0.572
0.558
0.555
0.546
0.538
0.546
0.558
0.553
0.567
1.069
1.057
1.059
1.056
1.050
1.045
1.028
1.021
1.029
1.014
1.008
0.989
0.968
0.962
0.946
0.923
0.897
0.878
0.848
0.825
0.791
0.767
0.759
0.735
0.715
0.677
0.658
0.654
0.623
0.617
0.595
0.582
0.568
0.557
0.543
0.531
0.536
0.538
0.547
0.546
0.558
1.067
1.044
1.041
1.042
1.044
1.035
1.022
1.007
1.005
0.996
0.988
0.969
0.955
0.948
0.937
0.909
0.895
0.862
0.837
0.807
0.785
0.772
0.749
0.731
0.708
0.685
0.654
0.645
0.630
0.608
0.591
0.570
0.559
0.546
0.535
0.523
0.534
0.535
0.537
0.546
0.548
1.045
1.032
1.028
1.027
1.026
1.017
1.010
1.005
0.989
0.985
0.974
0.958
0.943
0.936
0.913
0.895
0.873
0.851
0.836
0.801
0.776
0.770
0.754
0.741
0.726
0.696
0.666
0.638
0.630
0.612
0.596
0.579
0.562
0.551
0.530
0.530
0.540
0.541
0.544
0.555
0.559
1.027
1.024
1.013
1.015
1.012
1.017
1.005
0.990
0.979
0.962
0.958
0.942
0.930
0.917
0.907
0.887
0.861
0.847
0.834
0.809
0.787
0.767
0.760
0.739
0.725
0.703
0.676
0.652
0.636
0.632
0.616
0.585
0.568
0.556
0.548
0.550
0.547
0.549
0.558
0.559
0.559
1.019
1.013
1.003
1.016
1.014
1.011
0.995
0.985
0.979
0.963
0.951
0.944
0.935
0.919
0.908
0.881
0.867
0.856
0.828
0.802
0.791
0.778
0.769
0.749
0.726
0.701
0.682
0.668
0.646
0.631
0.620
0.597
0.592
0.571
0.569
0.566
0.569
0.563
0.568
0.556
0.568
1.025
1.013
1.013
1.009
1.004
0.997
0.996
0.994
0.972
0.963
0.944
0.941
0.927
0.918
0.901
0.876
0.862
0.842
0.826
0.809
0.801
0.786
0.776
0.755
0.738
0.713
0.697
0.674
0.650
0.652
0.633
0.623
0.612
0.602
0.591
0.569
0.579
0.589
0.586
0.584
0.573
1.017
1.009
0.997
0.997
1.002
0.994
0.987
0.984
0.966
0.958
0.942
0.926
0.910
0.902
0.895
0.879
0.851
0.838
0.832
0.814
0.797
0.795
0.780
0.759
0.752
0.738
0.719
0.686
0.677
0.669
0.651
0.633
0.622
0.612
0.615
0.600
0.601
0.587
0.590
0.586
0.590
1.014
1.012
0.992
0.996
0.993
0.995
0.985
0.981
0.976
0.953
0.934
0.926
0.915
0.890
0.893
0.874
0.855
0.833
0.832
0.821
0.813
0.810
0.796
0.779
0.765
0.755
0.737
0.725
0.705
0.676
0.663
0.658
0.642
0.645
0.628
0.617
0.618
0.606
0.594
0.605
0.610
1.009
1.000
0.985
0.972
0.970
0.973
0.972
0.974
0.980
0.956
0.940
0.925
0.912
0.899
0.883
0.877
0.847
0.843
0.840
0.824
0.830
0.823
0.819
0.801
0.787
0.778
0.765
0.754
0.726
0.701
0.672
0.679
0.674
0.665
0.661
0.648
0.636
0.632
0.627
0.622
0.629
1.007
0.986
0.978
0.968
0.969
0.967
0.969
0.971
0.965
0.964
0.935
0.917
0.915
0.895
0.879
0.869
0.855
0.856
0.857
0.851
0.851
0.844
0.840
0.828
0.812
0.801
0.793
0.776
0.754
0.741
0.730
0.716
0.708
0.702
0.684
0.666
0.658
0.650
0.658
0.646
0.652
1.009
0.989
0.971
0.961
0.966
0.971
0.966
0.959
0.956
0.947
0.941
0.927
0.916
0.906
0.876
0.872
0.875
0.876
0.874
0.867
0.874
0.873
0.848
0.851
0.845
0.828
0.819
0.818
0.796
0.786
0.777
0.755
0.736
0.720
0.718
0.698
0.690
0.684
0.687
0.681
0.685
1.008
1.003
0.988
0.978
0.967
0.964
0.959
0.951
0.939
0.929
0.933
0.928
0.933
0.901
0.893
0.891
0.889
0.890
0.885
0.895
0.903
0.897
0.883
0.864
0.867
0.868
0.858
0.851
0.838
0.812
0.800
0.791
0.772
0.762
0.744
0.741
0.732
0.728
0.714
0.712
0.721
1.005
1.000
0.995
0.989
0.980
0.973
0.964
0.962
0.949
0.947
0.939
0.941
0.944
0.909
0.903
0.910
0.904
0.911
0.910
0.915
0.915
0.910
0.899
0.911
0.901
0.901
0.891
0.878
0.867
0.853
0.838
0.833
0.816
0.796
0.785
0.782
0.768
0.764
0.744
0.747
0.747
1.026
1.002
1.000
0.994
0.980
0.984
0.977
0.966
0.948
0.958
0.954
0.953
0.938
0.912
0.917
0.919
0.919
0.922
0.927
0.925
0.931
0.930
0.932
0.932
0.931
0.930
0.918
0.913
0.902
0.895
0.887
0.859
0.852
0.836
0.819
0.805
0.801
0.782
0.776
0.775
0.784
1.035
1.012
1.002
1.004
0.985
0.993
0.992
0.983
0.964
0.961
0.953
0.963
0.954
0.940
0.945
0.934
0.942
0.948
0.941
0.944
0.952
0.943
0.951
0.963
0.954
0.955
0.954
0.944
0.934
0.928
0.917
0.895
0.884
0.860
0.852
0.836
0.829
0.824
0.810
0.806
0.799
1.050
1.045
1.026
1.017
1.003
1.004
1.005
1.001
0.985
0.981
0.966
0.973
0.967
0.967
0.966
0.965
0.962
0.966
0.964
0.976
0.978
0.975
0.986
0.988
0.991
0.983
0.970
0.961
0.960
0.959
0.948
0.928
0.905
0.889
0.887
0.881
0.864
0.853
0.848
0.835
0.830
1.066
1.047
1.044
1.033
1.016
1.012
1.015
1.015
1.003
1.007
0.990
0.983
0.982
0.984
0.989
0.985
0.985
0.989
0.987
0.991
0.994
1.003
1.010
1.009
1.015
1.011
0.996
0.994
0.993
0.985
0.979
0.964
0.946
0.925
0.925
0.914
0.896
0.884
0.867
0.856
0.855
1.086
1.072
1.064
1.050
1.031
1.039
1.026
1.015
1.020
1.008
1.002
1.013
1.002
0.995
0.997
1.007
1.008
1.014
1.016
1.013
1.024
1.024
1.031
1.039
1.046
1.037
1.029
1.029
1.017
1.014
1.002
0.996
0.974
0.955
0.946
0.944
0.926
0.914
0.901
0.888
0.883
1.093
1.079
1.077
1.069
1.054
1.057
1.040
1.029
1.022
1.025
1.037
1.030
1.023
1.016
1.013
1.024
1.024
1.027
1.034
1.032
1.046
1.054
1.063
1.067
1.061
1.060
1.054
1.049
1.036
1.037
1.032
1.015
1.002
0.989
0.980
0.975
0.965
0.942
0.936
0.907
0.898
1.102
1.098
1.103
1.091
1.075
1.073
1.051
1.043
1.049
1.039
1.037
1.045
1.050
1.033
1.034
1.042
1.033
1.045
1.050
1.059
1.067
1.084
1.080
1.074
1.073
1.074
1.075
1.074
1.065
1.067
1.049
1.040
1.028
1.020
0.997
0.988
0.985
0.966
0.951
0.932
0.916
1.116
1.111
1.113
1.100
1.088
1.067
1.065
1.071
1.059
1.052
1.059
1.056
1.058
1.062
1.064
1.056
1.063
1.070
1.079
1.087
1.093
1.097
1.104
1.091
1.089
1.088
1.096
1.097
1.080
1.082
1.073
1.066
1.044
1.039
1.013
1.005
1.000
0.981
0.965
0.944
0.937
1.125
1.117
1.124
1.103
1.090
1.094
1.086
1.078
1.077
1.072
1.078
1.080
1.082
1.080
1.080
1.083
1.079
1.087
1.087
1.092
1.108
1.113
1.116
1.117
1.114
1.105
1.111
1.107
1.103
1.113
1.101
1.082
1.071
1.070
1.048
1.034
1.015
1.004
0.982
0.961
0.959
1.126
1.118
1.116
1.114
1.109
1.116
1.096
1.073
1.074
1.079
1.087
1.089
1.093
1.086
1.096
1.096
1.091
1.094
1.099
1.106
1.115
1.131
1.133
1.143
1.141
1.134
1.136
1.125
1.135
1.135
1.136
1.115
1.102
1.093
1.067
1.052
1.043
1.013
0.998
0.987
0.979
1.134
1.126
1.122
1.117
1.112
1.109
1.087
1.082
1.088
1.090
1.088
1.093
1.102
1.097
1.101
1.104
1.117
1.110
1.111
1.126
1.135
1.145
1.155
1.154
1.154
1.153
1.146
1.159
1.156
1.160
1.150
1.126
1.110
1.101
1.080
1.069
1.056
1.040
1.010
1.004
0.984
1.153
1.145
1.142
1.124
1.117
1.111
1.089
1.098
1.102
1.091
1.099
1.103
1.104
1.103
1.114
1.114
1.119
1.127
1.124
1.136
1.131
1.145
1.162
1.166
1.166
1.168
1.166
1.176
1.169
1.164
1.160
1.144
1.131
1.122
1.095
1.071
1.060
1.050
1.015
1.009
0.997
1.189
1.183
1.176
1.177
1.168
1.164
1.161
1.174
1.175
1.177
1.164
1.161
1.163
1.160
1.160
1.137
1.123
1.091
1.075
1.049
1.014
0.982
0.959
0.937
0.913
0.874
0.839
0.819
0.803
0.772
0.757
0.736
0.733
0.723
0.726
0.731
0.734
0.738
0.744
0.756
0.768
1.175
1.182
1.179
1.175
1.177
1.169
1.164
1.172
1.177
1.177
1.171
1.161
1.164
1.157
1.144
1.137
1.111
1.081
1.058
1.033
1.013
0.979
0.949
0.922
0.880
0.853
0.821
0.801
0.773
0.755
0.743
0.713
0.717
0.709
0.711
0.714
0.722
0.725
0.737
0.733
0.755
1.166
1.187
1.183
1.174
1.172
1.178
1.169
1.178
1.180
1.160
1.165
1.167
1.155
1.147
1.136
1.117
1.093
1.083
1.063
1.027
0.996
0.960
0.928
0.894
0.868
0.843
0.809
0.780
0.756
0.738
0.729
0.697
0.666
0.686
0.691
0.705
0.705
0.708
0.719
0.721
0.737
1.181
1.182
1.177
1.172
1.169
1.170
1.178
1.180
1.173
1.167
1.172
1.164
1.149
1.128
1.122
1.109
1.082
1.054
1.038
1.005
0.979
0.939
0.908
0.885
0.846
0.804
0.791
0.765
0.738
0.721
0.707
0.676
0.663
0.663
0.675
0.669
0.682
0.690
0.694
0.714
0.734
1.186
1.170
1.171
1.168
1.163
1.169
1.177
1.178
1.165
1.167
1.166
1.161
1.150
1.123
1.110
1.099
1.073
1.040
1.020
0.988
0.956
0.917
0.888
0.852
0.829
0.792
0.780
0.761
0.726
0.718
0.681
0.668
0.659
0.657
0.663
0.656
0.661
0.666
0.668
0.693
0.714
1.168
1.171
1.167
1.165
1.160
1.159
1.161
1.162
1.150
1.163
1.168
1.156
1.142
1.124
1.099
1.091
1.073
1.043
1.012
0.975
0.951
0.897
0.864
0.843
0.820
0.791
0.765
0.748
0.706
0.681
0.680
0.662
0.650
0.639
0.634
0.646
0.641
0.642
0.644
0.674
0.692
1.155
1.159
1.165
1.160
1.150
1.162
1.155
1.161
1.161
1.158
1.152
1.143
1.133
1.126
1.098
1.078
1.064
1.032
0.995
0.959
0.925
0.887
0.857
0.828
0.810
0.791
0.760
0.731
0.699
0.673
0.661
0.649
0.641
0.628
0.627
0.611
0.622
0.613
0.635
0.657
0.673
1.151
1.152
1.152
1.153
1.145
1.147
1.156
1.161
1.158
1.152
1.150
1.138
1.123
1.119
1.097
1.071
1.048
1.012
0.972
0.944
0.913
0.870
0.839
0.818
0.801
0.781
0.756
0.718
0.693
0.662
0.653
0.639
0.625
0.614
0.608
0.604
0.600
0.598
0.615
0.634
0.663
1.128
1.145
1.139
1.132
1.126
1.140
1.150
1.151
1.154
1.146
1.136
1.128
1.120
1.099
1.082
1.062
1.025
0.997
0.968
0.937
0.894
0.866
0.841
0.815
0.789
0.768
0.745
0.707
0.683
0.656
0.641
0.618
0.608
0.600
0.589
0.583
0.580
0.589
0.602
0.622
0.642
1.117
1.130
1.128
1.124
1.128
1.131
1.135
1.143
1.143
1.144
1.130
1.122
1.109
1.089
1.069
1.046
1.013
0.987
0.954
0.929
0.888
0.860
0.824
0.795
0.781
0.751
0.726
0.695
0.669
0.635
0.613
0.592
0.588
0.580
0.564
0.564
0.570
0.577
0.580
0.594
0.605
1.109
1.102
1.104
1.120
1.116
1.120
1.122
1.119
1.126
1.124
1.117
1.106
1.097
1.077
1.058
1.032
1.001
0.970
0.943
0.897
0.867
0.836
0.806
0.781
0.768
0.747
0.722
0.688
0.665
0.625
0.608
0.591
0.570
0.563
0.558
0.549
0.557
0.558
0.567
0.584
0.593
1.103
1.099
1.100
1.108
1.101
1.100
1.093
1.092
1.105
1.104
1.104
1.092
1.085
1.059
1.027
1.003
0.990
0.957
0.914
0.890
0.856
0.823
0.790
0.775
0.755
0.729
0.700
0.674
0.653
0.623
0.607
0.593
0.580
0.561
0.557
0.547
0.547
0.546
0.562
0.565
0.580
1.097
1.102
1.096
1.107
1.090
1.099
1.092
1.088
1.082
1.084
1.078
1.075
1.058
1.032
1.010
0.983
0.965
0.933
0.898
0.870
0.845
0.818
0.786
0.767
0.741
0.707
0.691
0.663
0.634
0.616
0.594
0.588
0.567
0.549
0.549
0.539
0.534
0.538
0.542
0.554
0.559
1.102
1.098
1.079
1.078
1.078
1.078
1.080
1.075
1.084
1.067
1.062
1.049
1.028
1.009
0.991
0.963
0.948
0.914
0.887
0.863
0.840
0.808
0.771
0.748
0.717
0.698
0.680
0.662
0.637
0.611
0.579
0.572
0.555
0.546
0.532
0.527
0.524
0.517
0.528
0.539
0.543
1.096
1.086
1.067
1.070
1.060
1.064
1.062
1.049
1.055
1.054
1.049
1.025
1.012
0.999
0.977
0.946
0.925
0.897
0.867
0.846
0.822
0.795
0.754
0.728
0.703
0.680
0.660
0.652
0.629
0.598
0.569
0.562
0.552
0.535
0.528
0.516
0.511
0.513
0.516
0.524
0.542
1.079
1.081
1.063
1.067
1.059
1.055
1.044
1.026
1.032
1.032
1.025
1.011
0.992
0.976
0.962
0.935
0.922
0.889
0.862
0.828
0.803
0.765
0.749
0.722
0.705
0.677
0.654
0.635
0.618
0.596
0.570
0.562
0.549
0.536
0.520
0.505
0.503
0.499
0.502
0.506
0.514
1.079
1.058
1.058
1.061
1.057
1.052
1.044
1.016
1.013
1.014
1.001
0.984
0.974
0.955
0.939
0.922
0.892
0.869
0.841
0.813
0.781
0.756
0.742
0.728
0.698
0.671
0.644
0.624
0.604
0.585
0.565
0.543
0.537
0.524
0.511
0.499
0.506
0.494
0.503
0.498
0.513
1.076
1.055
1.060
1.064
1.045
1.033
1.038
1.018
0.999
0.992
0.992
0.971
0.954
0.939
0.930
0.917
0.885
0.850
0.833
0.811
0.783
0.757
0.733
0.713
0.700
0.671
0.645
0.623
0.613
0.590
0.566
0.546
0.531
0.525
0.508
0.500
0.496
0.498
0.504
0.509
0.512
1.058
1.051
1.047
1.044
1.037
1.031
1.022
1.006
0.994
0.974
0.970
0.959
0.940
0.930
0.910
0.893
0.877
0.849
0.832
0.805
0.777
0.758
0.740
0.719
0.701
0.677
0.650
0.621
0.606
0.598
0.575
0.552
0.538
0.518
0.516
0.509
0.510
0.513
0.516
0.527
0.522
1.044
1.046
1.036
1.025
1.039
1.033
1.022
1.000
0.993
0.968
0.958
0.944
0.933
0.924
0.910
0.884
0.858
0.842
0.825
0.807
0.775
0.770
0.753
0.727
0.714
0.689
0.663
0.647
0.616
0.603
0.585
0.557
0.553
0.531
0.527
0.526
0.524
0.532
0.531
0.531
0.521
1.044
1.034
1.035
1.030
1.030
1.027
1.016
0.996
0.989
0.969
0.950
0.943
0.940
0.921
0.907
0.889
0.864
0.844
0.828
0.805
0.793
0.772
0.762
0.738
0.718
0.696
0.682
0.654
0.628
0.607
0.597
0.590
0.562
0.545
0.535
0.547
0.541
0.542
0.544
0.536
0.535
1.045
1.039
1.038
1.024
1.022
1.023
1.011
0.996
0.988
0.978
0.952
0.940
0.932
0.920
0.900
0.884
0.865
0.838
0.831
0.814
0.799
0.782
0.768
0.742
0.732
0.717
0.696
0.665
0.640
0.625
0.608
0.600
0.581
0.570
0.566
0.556
0.560
0.553
0.552
0.556
0.563
1.035
1.038
1.021
1.015
1.017
1.016
1.004
0.993
0.978
0.966
0.946
0.937
0.915
0.913
0.903
0.885
0.863
0.839
0.832
0.819
0.803
0.789
0.782
0.760
0.743
0.736
0.719
0.683
0.670
0.649
0.631
0.619
0.601
0.608
0.603
0.584
0.569
0.563
0.556
0.569
0.575
1.038
1.027
1.020
1.012
1.012
1.002
1.010
0.997
0.979
0.960
0.948
0.937
0.918
0.902
0.894
0.885
0.865
0.842
0.832
0.826
0.814
0.808
0.793
0.775
0.759
0.750
0.724
0.713
0.683
0.665
0.644
0.633
0.633
0.631
0.618
0.618
0.600
0.584
0.578
0.577
0.591
1.038
1.025
1.006
1.003
0.996
0.990
0.988
1.001
0.988
0.978
0.958
0.943
0.918
0.915
0.890
0.879
0.858
0.849
0.843
0.837
0.832
0.825
0.820
0.804
0.796
0.772
0.762
0.740
0.720
0.698
0.685
0.671
0.659
0.652
0.644
0.641
0.622
0.613
0.605
0.612
0.602
1.040
1.016
1.005
0.998
0.993
0.988
0.985
0.979
0.983
0.973
0.964
0.930
0.929
0.906
0.888
0.873
0.867
0.864
0.864
0.864
0.864
0.850
0.848
0.829
0.820
0.797
0.792
0.781
0.766
0.747
0.734
0.720
0.699
0.689
0.673
0.661
0.650
0.645
0.645
0.639
0.637
1.037
1.020
1.006
0.995
0.981
0.981
0.981
0.973
0.962
0.957
0.952
0.944
0.922
0.912
0.897
0.887
0.884
0.876
0.882
0.882
0.874
0.871
0.856
0.848
0.847
0.839
0.828
0.823
0.809
0.789
0.768
0.747
0.735
0.717
0.712
0.699
0.677
0.673
0.676
0.675
0.670
1.039
1.018
1.014
1.002
0.996
0.989
0.981
0.970
0.961
0.949
0.943
0.954
0.940
0.917
0.911
0.908
0.888
0.899
0.889
0.899
0.906
0.905
0.887
0.884
0.871
0.869
0.859
0.852
0.847
0.819
0.805
0.789
0.773
0.751
0.745
0.728
0.716
0.717
0.702
0.698
0.706
1.033
1.021
1.007
1.001
0.999
0.995
0.991
0.972
0.967
0.955
0.955
0.952
0.940
0.930
0.921
0.913
0.913
0.915
0.909
0.923
0.919
0.920
0.917
0.913
0.908
0.904
0.897
0.888
0.877
0.854
0.840
0.836
0.811
0.789
0.783
0.770
0.764
0.752
0.735
0.735
0.733
1.048
1.009
1.009
1.002
1.004
0.999
0.993
0.980
0.971
0.963
0.968
0.973
0.956
0.939
0.934
0.926
0.934
0.933
0.932
0.944
0.938
0.944
0.940
0.933
0.940
0.933
0.926
0.919
0.905
0.890
0.892
0.871
0.850
0.836
0.826
0.803
0.799
0.790
0.771
0.779
0.771
1.051
1.031
1.016
1.017
1.012
1.004
0.999
0.986
0.981
0.971
0.977
0.979
0.968
0.969
0.961
0.956
0.951
0.958
0.958
0.960
0.959
0.951
0.959
0.961
0.970
0.958
0.955
0.944
0.935
0.930
0.917
0.905
0.887
0.876
0.852
0.837
0.831
0.825
0.812
0.811
0.795
1.072
1.052
1.031
1.024
1.024
1.021
1.022
1.008
0.994
0.985
0.991
0.985
0.982
0.991
0.991
0.972
0.972
0.980
0.977
0.987
0.986
0.985
0.989
0.992
0.999
0.997
0.984
0.968
0.967
0.960
0.953
0.937
0.920
0.905
0.891
0.881
0.865
0.852
0.850
0.841
0.826
1.072
1.070
1.059
1.041
1.025
1.028
1.030
1.017
1.009
1.001
1.000
1.006
1.002
1.000
1.002
0.996
0.995
1.004
1.001
1.000
1.009
1.006
1.009
1.023
1.021
1.020
1.002
0.998
0.996
0.992
0.983
0.972
0.952
0.934
0.927
0.912
0.897
0.881
0.871
0.860
0.857
1.092
1.084
1.071
1.063
1.043
1.044
1.037
1.034
1.028
1.034
1.028
1.022
1.024
1.027
1.016
1.015
1.024
1.025
1.026
1.022
1.022
1.040
1.032
1.043
1.044
1.039
1.036
1.027
1.023
1.022
1.011
0.994
0.980
0.962
0.949
0.943
0.924
0.921
0.901
0.890
0.889
1.094
1.096
1.088
1.083
1.072
1.058
1.046
1.036
1.042
1.053
1.047
1.042
1.036
1.039
1.035
1.032
1.043
1.043
1.043
1.042
1.056
1.066
1.063
1.062
1.068
1.063
1.062
1.062
1.053
1.044
1.029
1.011
1.002
0.991
0.990
0.978
0.963
0.944
0.936
0.910
0.902
1.103
1.107
1.107
1.105
1.085
1.084
1.062
1.054
1.053
1.055
1.053
1.057
1.060
1.050
1.047
1.055
1.062
1.058
1.060
1.069
1.079
1.094
1.091
1.078
1.077
1.073
1.080
1.075
1.076
1.074
1.054
1.035
1.028
1.017
1.007
1.000
0.979
0.972
0.954
0.937
0.928
1.122
1.114
1.113
1.110
1.092
1.081
1.083
1.064
1.054
1.073
1.068
1.072
1.079
1.087
1.071
1.085
1.089
1.088
1.089
1.095
1.101
1.098
1.106
1.101
1.100
1.099
1.098
1.101
1.102
1.094
1.077
1.063
1.053
1.043
1.030
1.018
1.002
0.975
0.965
0.953
0.950
1.124
1.119
1.114
1.105
1.101
1.102
1.094
1.088
1.081
1.083
1.089
1.086
1.099
1.107
1.094
1.096
1.101
1.100
1.095
1.105
1.112
1.119
1.124
1.116
1.124
1.115
1.113
1.114
1.109
1.113
1.103
1.087
1.074
1.068
1.056
1.041
1.019
0.998
0.976
0.968
0.961
1.139
1.123
1.122
1.115
1.120
1.118
1.096
1.085
1.076
1.092
1.101
1.096
1.113
1.105
1.096
1.111
1.097
1.104
1.110
1.112
1.131
1.126
1.140
1.143
1.141
1.123
1.130
1.128
1.132
1.135
1.128
1.114
1.101
1.092
1.072
1.057
1.036
1.014
1.002
0.982
0.973
1.157
1.157
1.133
1.123
1.119
1.109
1.095
1.098
1.090
1.086
1.095
1.108
1.117
1.111
1.111
1.130
1.120
1.122
1.130
1.129
1.143
1.145
1.160
1.157
1.145
1.154
1.146
1.155
1.162
1.160
1.149
1.138
1.120
1.106
1.084
1.076
1.057
1.032
1.014
1.002
0.988
1.159
1.160
1.155
1.127
1.129
1.126
1.111
1.106
1.097
1.106
1.115
1.112
1.126
1.119
1.120
1.140
1.140
1.141
1.134
1.147
1.153
1.159
1.167
1.161
1.158
1.162
1.161
1.173
1.166
1.166
1.158
1.151
1.137
1.126
1.104
1.082
1.072
1.060
1.037
1.015
0.995
1.199
1.184
1.180
1.169
1.163
1.151
1.154
1.160
1.160
1.161
1.148
1.147
1.142
1.135
1.131
1.117
1.095
1.070
1.047
1.016
0.979
0.961
0.940
0.910
0.879
0.843
0.814
0.792
0.771
0.743
0.724
0.715
0.703
0.698
0.702
0.708
0.702
0.702
0.716
0.724
0.744
1.174
1.184
1.180
1.178
1.162
1.165
1.161
1.152
1.154
1.157
1.145
1.147
1.142
1.131
1.117
1.101
1.086
1.061
1.033
1.001
0.965
0.951
0.924
0.896
0.862
0.824
0.790
0.768
0.746
0.724
0.699
0.685
0.683
0.681
0.677
0.685
0.691
0.695
0.710
0.701
0.731
1.177
1.181
1.165
1.163
1.159
1.155
1.162
1.160
1.158
1.135
1.137
1.141
1.130
1.116
1.106
1.096
1.068
1.056
1.029
0.994
0.953
0.919
0.898
0.859
0.836
0.808
0.781
0.755
0.725
0.702
0.681
0.665
0.646
0.656
0.670
0.682
0.683
0.685
0.685
0.694
0.708
1.175
1.167
1.166
1.164
1.158
1.156
1.162
1.160
1.147
1.140
1.143
1.133
1.125
1.110
1.102
1.082
1.063
1.035
0.999
0.968
0.949
0.907
0.868
0.838
0.812
0.790
0.765
0.745
0.701
0.687
0.675
0.645
0.632
0.636
0.634
0.641
0.654
0.661
0.659
0.668
0.691
1.186
1.178
1.173
1.151
1.147
1.154
1.163
1.145
1.139
1.142
1.147
1.144
1.126
1.106
1.089
1.076
1.056
1.026
0.984
0.956
0.932
0.893
0.854
0.822
0.790
0.761
0.742
0.715
0.693
0.672
0.656
0.638
0.621
0.619
0.627
0.619
0.626
0.638
0.630
0.645
0.668
1.162
1.168
1.162
1.167
1.154
1.153
1.147
1.142
1.146
1.145
1.144
1.133
1.122
1.108
1.088
1.062
1.045
1.015
0.975
0.946
0.917
0.877
0.840
0.816
0.788
0.760
0.730
0.702
0.674
0.652
0.646
0.625
0.611
0.611
0.602
0.603
0.600
0.614
0.606
0.632
0.660
1.153
1.158
1.158
1.159
1.154
1.147
1.146
1.150
1.142
1.149
1.135
1.128
1.116
1.100
1.085
1.057
1.037
1.007
0.961
0.936
0.893
0.857
0.830
0.798
0.776
0.747
0.722
0.703
0.659
0.641
0.615
0.618
0.605
0.597
0.593
0.580
0.572
0.577
0.593
0.613
0.630
1.142
1.154
1.146
1.134
1.139
1.139
1.149
1.148
1.143
1.141
1.128
1.121
1.107
1.091
1.070
1.054
1.022
0.987
0.953
0.919
0.889
0.849
0.819
0.789
0.771
0.742
0.718
0.683
0.659
0.635
0.608
0.602
0.596
0.580
0.577
0.573
0.549
0.558
0.570
0.594
0.605
1.125
1.137
1.136
1.126
1.118
1.130
1.139
1.135
1.139
1.125
1.116
1.114
1.093
1.071
1.057
1.031
1.008
0.977
0.946
0.913
0.885
0.842
0.818
0.790
0.765
0.731
0.703
0.678
0.645
0.625
0.617
0.586
0.568
0.565
0.554
0.539
0.534
0.536
0.558
0.563
0.581
1.117
1.119
1.117
1.115
1.120
1.131
1.125
1.128
1.129
1.124
1.113
1.106
1.087
1.070
1.047
1.023
0.989
0.964
0.936
0.900
0.867
0.837
0.804
0.775
0.745
0.725
0.692
0.657
0.629
0.611
0.593
0.567
0.550
0.547
0.530
0.521
0.517
0.524
0.533
0.548
0.567
1.112
1.110
1.114
1.108
1.105
1.111
1.115
1.105
1.112
1.114
1.096
1.086
1.073
1.051
1.042
1.012
0.977
0.952
0.924
0.876
0.854
0.822
0.787
0.762
0.737
0.712
0.685
0.644
0.627
0.595
0.579
0.566
0.541
0.529
0.522
0.517
0.514
0.521
0.521
0.526
0.543
1.102
1.100
1.111
1.100
1.105
1.102
1.096
1.088
1.097
1.095
1.082
1.064
1.062
1.045
1.016
0.986
0.959
0.939
0.905
0.866
0.834
0.807
0.772
0.751
0.731
0.705
0.680
0.642
0.621
0.589
0.578
0.563
0.541
0.526
0.519
0.517
0.509
0.513
0.512
0.527
0.534
1.099
1.093
1.095
1.093
1.095
1.094
1.096
1.089
1.078
1.064
1.055
1.045
1.038
1.020
0.992
0.969
0.944
0.916
0.892
0.854
0.824
0.801
0.768
0.737
0.718
0.682
0.665
0.644
0.607
0.579
0.555
0.547
0.544
0.521
0.511
0.507
0.499
0.495
0.496
0.513
0.519
1.107
1.100
1.090
1.073
1.067
1.070
1.071
1.068
1.054
1.056
1.044
1.034
1.012
0.999
0.974
0.956
0.927
0.902
0.877
0.846
0.823
0.796
0.752
0.721
0.703
0.678
0.651
0.629
0.605
0.571
0.555
0.544
0.520
0.515
0.497
0.495
0.488
0.479
0.486
0.496
0.497
1.108
1.086
1.076
1.066
1.063
1.059
1.047
1.052
1.047
1.046
1.030
1.019
0.996
0.978
0.963
0.936
0.908
0.879
0.863
0.836
0.805
0.771
0.746
0.715
0.689
0.667
0.639
0.620
0.599
0.572
0.557
0.533
0.524
0.512
0.497
0.483
0.477
0.476
0.472
0.474
0.472
1.097
1.083
1.070
1.065
1.065
1.058
1.050
1.036
1.017
1.022
1.012
0.998
0.992
0.967
0.955
0.924
0.896
0.866
0.851
0.821
0.781
0.761
0.727
0.715
0.693
0.661
0.631
0.613
0.590
0.567
0.548
0.536
0.524
0.502
0.495
0.484
0.473
0.468
0.461
0.461
0.476
1.082
1.073
1.060
1.058
1.061
1.055
1.044
1.038
1.015
1.003
0.989
0.982
0.968
0.950
0.924
0.906
0.877
0.854
0.825
0.795
0.769
0.748
0.724
0.704
0.684
0.662
0.640
0.614
0.578
0.565
0.545
0.524
0.513
0.502
0.485
0.479
0.472
0.467
0.471
0.480
0.478
1.080
1.063
1.063
1.062
1.051
1.040
1.038
1.017
0.998
0.985
0.983
0.968
0.951
0.935
0.920
0.891
0.869
0.841
0.818
0.799
0.770
0.744
0.726
0.700
0.688
0.662
0.639
0.602
0.583
0.570
0.549
0.520
0.513
0.491
0.485
0.481
0.477
0.474
0.473
0.489
0.490
1.074
1.067
1.064
1.055
1.041
1.036
1.031
1.023
0.992
0.975
0.966
0.957
0.945
0.925
0.903
0.883
0.865
0.847
0.822
0.796
0.772
0.751
0.731
0.707
0.685
0.662
0.632
0.614
0.581
0.572
0.552
0.527
0.517
0.500
0.500
0.496
0.485
0.487
0.486
0.497
0.495
1.056
1.060
1.057
1.042
1.044
1.040
1.029
1.017
0.994
0.980
0.960
0.940
0.931
0.917
0.904
0.886
0.865
0.839
0.828
0.801
0.768
0.756
0.734
0.718
0.698
0.679
0.659
0.626
0.586
0.575
0.564
0.545
0.532
0.514
0.502
0.501
0.498
0.503
0.503
0.504
0.494
1.057
1.046
1.052
1.042
1.048
1.037
1.024
1.011
0.989
0.973
0.955
0.939
0.925
0.915
0.899
0.884
0.867
0.837
0.815
0.794
0.777
0.764
0.752
0.735
0.711
0.694
0.675
0.639
0.611
0.582
0.569
0.561
0.537
0.532
0.522
0.513
0.511
0.512
0.510
0.510
0.507
1.054
1.050
1.050
1.041
1.042
1.025
1.010
1.001
0.988
0.977
0.949
0.947
0.929
0.923
0.899
0.890
0.869
0.834
0.825
0.811
0.788
0.774
0.761
0.736
0.723
0.708
0.689
0.653
0.634
0.612
0.587
0.575
0.565
0.557
0.539
0.523
0.526
0.519
0.528
0.521
0.525
1.049
1.046
1.036
1.034
1.029
1.026
1.012
0.994
0.986
0.964
0.953
0.941
0.927
0.905
0.907
0.887
0.870
0.837
0.826
0.819
0.804
0.794
0.773
0.758
0.737
0.720
0.690
0.678
0.657
0.641
0.614
0.600
0.591
0.588
0.566
0.562
0.552
0.545
0.527
0.540
0.546
1.051
1.038
1.034
1.030
1.019
1.014
1.008
0.992
0.978
0.972
0.959
0.944
0.924
0.922
0.890
0.885
0.868
0.850
0.826
0.830
0.816
0.806
0.793
0.777
0.755
0.736
0.723
0.714
0.681
0.660
0.643
0.638
0.620
0.616
0.603
0.605
0.586
0.562
0.556
0.558
0.560
1.048
1.040
1.036
1.024
1.014
1.013
1.006
0.997
0.996
0.975
0.969
0.949
0.945
0.914
0.892
0.876
0.864
0.847
0.846
0.841
0.828
0.824
0.817
0.791
0.776
0.771
0.757
0.743
0.720
0.701
0.691
0.672
0.658
0.640
0.638
0.627
0.607
0.601
0.598
0.585
0.594
1.058
1.041
1.036
1.023
1.013
0.998
0.993
0.984
0.984
0.978
0.973
0.954
0.941
0.916
0.900
0.875
0.872
0.864
0.858
0.864
0.860
0.852
0.849
0.829
0.816
0.803
0.784
0.772
0.773
0.751
0.724
0.709
0.693
0.678
0.662
0.653
0.637
0.636
0.642
0.627
0.625
1.065
1.045
1.037
1.028
1.004
0.994
0.992
0.988
0.976
0.967
0.965
0.954
0.941
0.923
0.911
0.900
0.893
0.883
0.885
0.890
0.877
0.870
0.866
0.843
0.846
0.835
0.828
0.822
0.802
0.781
0.759
0.746
0.737
0.723
0.713
0.690
0.681
0.656
0.665
0.662
0.659
1.063
1.040
1.037
1.026
1.014
1.003
0.997
0.985
0.968
0.964
0.955
0.955
0.946
0.918
0.924
0.919
0.899
0.894
0.907
0.895
0.901
0.902
0.884
0.884
0.876
0.868
0.859
0.856
0.845
0.818
0.800
0.795
0.780
0.760
0.742
0.731
0.714
0.715
0.691
0.689
0.689
1.059
1.039
1.030
1.019
1.022
1.014
1.007
0.989
0.973
0.966
0.963
0.957
0.953
0.941
0.928
0.923
0.903
0.919
0.924
0.917
0.932
0.926
0.923
0.919
0.911
0.908
0.901
0.893
0.882
0.850
0.837
0.832
0.815
0.798
0.781
0.769
0.756
0.747
0.730
0.724
0.721
1.067
1.038
1.029
1.018
1.026
1.015
0.999
0.991
0.982
0.979
0.975
0.967
0.966
0.953
0.939
0.946
0.946
0.943
0.945
0.936
0.954
0.945
0.944
0.945
0.936
0.935
0.931
0.922
0.908
0.890
0.885
0.872
0.850
0.842
0.816
0.801
0.794
0.787
0.775
0.766
0.752
1.067
1.042
1.029
1.022
1.027
1.013
1.003
1.002
0.994
0.985
0.984
0.989
0.977
0.981
0.977
0.975
0.968
0.959
0.960
0.964
0.975
0.956
0.976
0.967
0.967
0.961
0.956
0.950
0.933
0.926
0.920
0.905
0.888
0.866
0.852
0.837
0.824
0.820
0.817
0.800
0.792
1.082
1.053
1.041
1.038
1.031
1.027
1.020
1.016
1.007
1.008
1.000
1.004
1.002
1.004
1.001
0.987
0.979
0.978
0.986
0.987
0.991
0.991
0.994
0.998
0.996
1.002
0.987
0.975
0.969
0.959
0.953
0.938
0.921
0.899
0.887
0.876
0.868
0.854
0.849
0.831
0.816
1.087
1.082
1.063
1.046
1.043
1.037
1.038
1.030
1.018
1.011
1.013
1.026
1.023
1.026
1.023
1.019
1.007
1.013
1.005
1.005
1.003
1.012
1.003
1.019
1.020
1.018
1.013
1.004
1.003
0.991
0.981
0.970
0.953
0.936
0.922
0.909
0.899
0.884
0.870
0.858
0.850
1.095
1.090
1.076
1.081
1.047
1.045
1.046
1.043
1.044
1.034
1.032
1.046
1.045
1.041
1.040
1.037
1.033
1.032
1.034
1.029
1.026
1.036
1.029
1.038
1.045
1.040
1.038
1.029
1.031
1.020
1.005
0.990
0.977
0.963
0.944
0.941
0.923
0.914
0.908
0.897
0.883
1.106
1.103
1.091
1.095
1.080
1.061
1.056
1.049
1.049
1.049
1.058
1.055
1.054
1.060
1.049
1.053
1.055
1.056
1.052
1.057
1.061
1.067
1.061
1.056
1.069
1.064
1.066
1.067
1.058
1.048
1.025
1.013
0.998
0.998
0.983
0.982
0.970
0.957
0.942
0.918
0.905
1.119
1.121
1.105
1.105
1.095
1.067
1.067
1.057
1.058
1.067
1.073
1.070
1.073
1.067
1.073
1.068
1.074
1.075
1.076
1.072
1.092
1.093
1.076
1.078
1.083
1.085
1.089
1.089
1.077
1.067
1.063
1.050
1.033
1.024
1.015
1.004
0.992
0.983
0.961
0.945
0.928
1.140
1.120
1.111
1.113
1.098
1.095
1.080
1.071
1.061
1.087
1.085
1.090
1.090
1.091
1.099
1.091
1.093
1.090
1.095
1.096
1.102
1.104
1.099
1.101
1.100
1.102
1.105
1.107
1.099
1.089
1.079
1.068
1.059
1.049
1.038
1.027
1.009
0.988
0.955
0.957
0.942
1.134
1.117
1.129
1.127
1.115
1.103
1.100
1.093
1.093
1.085
1.095
1.098
1.103
1.114
1.116
1.098
1.103
1.100
1.097
1.108
1.114
1.139
1.128
1.115
1.124
1.116
1.113
1.127
1.117
1.097
1.102
1.092
1.078
1.072
1.055
1.044
1.026
1.008
0.980
0.962
0.960
1.145
1.127
1.130
1.132
1.124
1.124
1.112
1.103
1.090
1.089
1.104
1.108
1.120
1.119
1.115
1.110
1.108
1.109
1.113
1.127
1.131
1.132
1.135
1.131
1.138
1.138
1.131
1.137
1.127
1.133
1.127
1.127
1.109
1.094
1.086
1.067
1.054
1.024
1.000
0.984
0.972
1.156
1.151
1.149
1.135
1.117
1.122
1.114
1.113
1.105
1.098
1.109
1.119
1.122
1.127
1.126
1.121
1.127
1.126
1.127
1.141
1.152
1.143
1.150
1.147
1.144
1.162
1.159
1.146
1.156
1.153
1.156
1.142
1.124
1.111
1.088
1.073
1.062
1.044
1.020
0.996
0.988
1.166
1.165
1.158
1.146
1.134
1.132
1.127
1.115
1.117
1.106
1.118
1.130
1.128
1.124
1.124
1.136
1.142
1.140
1.133
1.144
1.157
1.168
1.160
1.164
1.160
1.156
1.168
1.166
1.162
1.165
1.161
1.149
1.134
1.128
1.089
1.080
1.077
1.050
1.025
1.023
1.003
1.183
1.188
1.171
1.159
1.153
1.145
1.141
1.146
1.142
1.131
1.131
1.124
1.127
1.116
1.098
1.085
1.067
1.038
1.007
0.983
0.944
0.926
0.907
0.879
0.838
0.806
0.785
0.756
0.746
0.724
0.702
0.685
0.678
0.671
0.675
0.675
0.671
0.673
0.683
0.693
0.707
1.183
1.170
1.162
1.161
1.159
1.154
1.147
1.146
1.132
1.134
1.111
1.119
1.120
1.101
1.091
1.076
1.056
1.022
0.994
0.974
0.928
0.904
0.881
0.861
0.821
0.798
0.756
0.737
0.721
0.690
0.675
0.657
0.654
0.647
0.652
0.661
0.658
0.662
0.674
0.670
0.691
1.164
1.167
1.164
1.154
1.155
1.145
1.145
1.146
1.139
1.123
1.109
1.105
1.097
1.085
1.074
1.064
1.038
1.024
0.979
0.950
0.918
0.885
0.854
0.829
0.807
0.770
0.744
0.715
0.695
0.675
0.650
0.640
0.627
0.631
0.628
0.640
0.646
0.647
0.652
0.648
0.682
1.172
1.165
1.159
1.153
1.141
1.142
1.135
1.136
1.119
1.117
1.121
1.111
1.092
1.084
1.074
1.053
1.032
1.006
0.966
0.932
0.904
0.859
0.839
0.799
0.781
0.758
0.730
0.711
0.683
0.661
0.634
0.617
0.605
0.610
0.618
0.616
0.624
0.624
0.627
0.631
0.654
1.176
1.166
1.150
1.146
1.133
1.132
1.135
1.127
1.117
1.116
1.120
1.107
1.104
1.079
1.071
1.051
1.032
0.998
0.959
0.921
0.893
0.854
0.820
0.792
0.770
0.740
0.720
0.693
0.660
0.647
0.635
0.606
0.598
0.595
0.599
0.577
0.600
0.601
0.607
0.611
0.623
1.158
1.160
1.147
1.149
1.141
1.136
1.125
1.130
1.123
1.111
1.113
1.107
1.104
1.088
1.070
1.046
1.019
0.992
0.953
0.913
0.880
0.845
0.808
0.777
0.759
0.729
0.701
0.683
0.650
0.626
0.612
0.586
0.584
0.581
0.572
0.570
0.571
0.567
0.581
0.592
0.612
1.153
1.165
1.139
1.132
1.145
1.134
1.126
1.124
1.122
1.123
1.106
1.099
1.097
1.082
1.060
1.036
1.007
0.980
0.947
0.904
0.865
0.831
0.803
0.770
0.748
0.719
0.686
0.669
0.643
0.615
0.593
0.579
0.565
0.562
0.553
0.554
0.543
0.550
0.551
0.568
0.589
1.133
1.144
1.133
1.124
1.132
1.129
1.132
1.120
1.120
1.113
1.108
1.095
1.087
1.073
1.050
1.026
0.998
0.956
0.928
0.890
0.858
0.827
0.794
0.761
0.745
0.711
0.682
0.658
0.630
0.608
0.575
0.564
0.554
0.543
0.545
0.537
0.521
0.520
0.523
0.542
0.562
1.128
1.131
1.121
1.126
1.117
1.118
1.115
1.117
1.122
1.111
1.101
1.095
1.069
1.045
1.030
1.010
0.982
0.950
0.916
0.878
0.858
0.820
0.796
0.763
0.736
0.702
0.670
0.649
0.613
0.601
0.577
0.552
0.525
0.522
0.520
0.513
0.502
0.498
0.501
0.525
0.532
1.112
1.110
1.113
1.118
1.108
1.107
1.104
1.112
1.109
1.098
1.092
1.079
1.061
1.040
1.020
1.004
0.969
0.936
0.904
0.875
0.843
0.812
0.781
0.750
0.720
0.689
0.664
0.630
0.595
0.579
0.564
0.539
0.515
0.503
0.496
0.491
0.489
0.490
0.497
0.511
0.518
1.112
1.119
1.103
1.104
1.099
1.094
1.103
1.094
1.087
1.091
1.077
1.063
1.044
1.032
1.011
0.980
0.951
0.933
0.904
0.863
0.822
0.794
0.767
0.740
0.707
0.686
0.650
0.626
0.607
0.573
0.546
0.548
0.525
0.503
0.488
0.482
0.479
0.487
0.487
0.496
0.502
1.104
1.103
1.092
1.084
1.085
1.085
1.077
1.079
1.076
1.074
1.053
1.042
1.034
1.017
0.985
0.961
0.935
0.907
0.889
0.858
0.817
0.784
0.758
0.728
0.702
0.675
0.649
0.619
0.587
0.566
0.544
0.532
0.512
0.499
0.486
0.469
0.466
0.468
0.471
0.475
0.485
1.121
1.102
1.088
1.081
1.091
1.079
1.073
1.071
1.062
1.043
1.051
1.034
1.013
1.000
0.966
0.945
0.928
0.898
0.879
0.843
0.810
0.775
0.746
0.723
0.699
0.670
0.643
0.615
0.579
0.557
0.531
0.514
0.500
0.483
0.479
0.467
0.460
0.458
0.460
0.470
0.470
1.115
1.101
1.089
1.087
1.076
1.069
1.072
1.060
1.050
1.048
1.023
1.013
0.998
0.971
0.946
0.936
0.908
0.878
0.867
0.834
0.805
0.767
0.735
0.702
0.679
0.652
0.626
0.608
0.570
0.542
0.530
0.517
0.501
0.484
0.474
0.461
0.453
0.443
0.447
0.457
0.456
1.109
1.083
1.078
1.065
1.069
1.056
1.045
1.036
1.039
1.034
1.015
1.002
0.975
0.960
0.940
0.919
0.891
0.870
0.848
0.820
0.786
0.753
0.720
0.697
0.670
0.644
0.612
0.585
0.573
0.547
0.525
0.509
0.491
0.477
0.468
0.448
0.439
0.440
0.436
0.440
0.441
1.090
1.069
1.072
1.058
1.056
1.058
1.051
1.040
1.028
1.007
0.990
0.982
0.968
0.942
0.927
0.901
0.882
0.859
0.830
0.796
0.773
0.744
0.718
0.691
0.669
0.644
0.608
0.583
0.568
0.550
0.518
0.510
0.489
0.473
0.464
0.458
0.449
0.444
0.440
0.435
0.440
1.082
1.070
1.062
1.064
1.059
1.048
1.048
1.040
1.017
0.990
0.983
0.964
0.947
0.931
0.911
0.889
0.862
0.839
0.810
0.780
0.756
0.736
0.715
0.687
0.666
0.641
0.622
0.585
0.557
0.546
0.525
0.503
0.489
0.470
0.460
0.460
0.457
0.446
0.443
0.449
0.449
1.075
1.072
1.060
1.059
1.058
1.044
1.044
1.011
1.001
0.979
0.967
0.951
0.927
0.909
0.894
0.881
0.859
0.832
0.802
0.776
0.749
0.740
0.715
0.698
0.675
0.653
0.618
0.588
0.562
0.547
0.527
0.508
0.498
0.479
0.468
0.462
0.456
0.453
0.449
0.459
0.463
1.077
1.078
1.068
1.051
1.044
1.034
1.031
1.018
1.005
0.983
0.963
0.947
0.929
0.909
0.888
0.877
0.856
0.831
0.816
0.783
0.774
0.734
0.712
0.699
0.670
0.653
0.622
0.589
0.564
0.548
0.531
0.512
0.499
0.483
0.478
0.474
0.464
0.462
0.456
0.466
0.462
1.059
1.067
1.060
1.053
1.048
1.050
1.027
1.011
1.004
0.980
0.948
0.932
0.924
0.906
0.890
0.877
0.870
0.840
0.812
0.787
0.768
0.745
0.723
0.704
0.685
0.657
0.631
0.599
0.574
0.554
0.531
0.517
0.503
0.499
0.487
0.480
0.467
0.471
0.471
0.477
0.469
1.063
1.057
1.055
1.041
1.048
1.036
1.027
1.014
0.990
0.973
0.951
0.940
0.917
0.905
0.890
0.879
0.868
0.822
0.797
0.794
0.767
0.746
0.738
0.718
0.690
0.670
0.651
0.622
0.599
0.566
0.547
0.534
0.517
0.509
0.492
0.483
0.480
0.493
0.494
0.484
0.485
1.062
1.061
1.055
1.050
1.050
1.024
1.011
0.997
0.987
0.976
0.950
0.946
0.931
0.910
0.891
0.884
0.858
0.831
0.809
0.806
0.779
0.768
0.747
0.729
0.715
0.689
0.666
0.651
0.614
0.591
0.566
0.554
0.543
0.535
0.514
0.506
0.506
0.506
0.499
0.508
0.506
1.056
1.056
1.046
1.044
1.044
1.026
1.011
0.999
0.974
0.963
0.961
0.940
0.926
0.917
0.895
0.885
0.861
0.835
0.819
0.810
0.803
0.781
0.768
0.745
0.728
0.704
0.689
0.669
0.646
0.623
0.602
0.582
0.573
0.570
0.561
0.545
0.535
0.528
0.513
0.510
0.522
1.062
1.048
1.042
1.043
1.038
1.023
1.013
0.992
0.979
0.968
0.962
0.947
0.931
0.923
0.900
0.883
0.860
0.847
0.836
0.825
0.805
0.801
0.785
0.761
0.755
0.742
0.723
0.699
0.678
0.664
0.647
0.633
0.614
0.589
0.587
0.577
0.570
0.550
0.539
0.542
0.535
1.062
1.053
1.044
1.046
1.030
1.013
1.008
1.001
0.991
0.975
0.967
0.958
0.957
0.922
0.902
0.865
0.864
0.848
0.843
0.835
0.825
0.822
0.810
0.796
0.784
0.766
0.747
0.737
0.724
0.703
0.682
0.667
0.650
0.628
0.614
0.614
0.602
0.598
0.585
0.578
0.583
1.071
1.063
1.058
1.040
1.037
1.015
0.997
0.999
0.984
0.979
0.970
0.963
0.950
0.918
0.895
0.884
0.883
0.868
0.868
0.858
0.850
0.852
0.842
0.816
0.813
0.796
0.781
0.770
0.767
0.743
0.717
0.709
0.695
0.673
0.668
0.648
0.634
0.624
0.613
0.613
0.607
1.079
1.063
1.058
1.047
1.034
1.005
1.000
0.987
0.981
0.976
0.970
0.967
0.943
0.921
0.913
0.908
0.889
0.889
0.885
0.888
0.869
0.866
0.845
0.842
0.829
0.826
0.813
0.810
0.799
0.776
0.752
0.739
0.735
0.730
0.709
0.688
0.676
0.655
0.661
0.638
0.641
1.078
1.051
1.064
1.056
1.037
1.011
1.011
0.991
0.976
0.970
0.961
0.959
0.946
0.934
0.914
0.901
0.904
0.894
0.896
0.888
0.897
0.896
0.887
0.877
0.875
0.865
0.857
0.853
0.828
0.815
0.798
0.779
0.782
0.764
0.745
0.728
0.714
0.702
0.687
0.679
0.681
1.081
1.057
1.058
1.048
1.026
1.019
1.003
0.989
0.984
0.972
0.967
0.960
0.944
0.945
0.931
0.931
0.923
0.918
0.925
0.922
0.920
0.929
0.912
0.918
0.909
0.906
0.895
0.888
0.872
0.847
0.836
0.833
0.816
0.799
0.784
0.769
0.756
0.737
0.718
0.718
0.710
1.084
1.062
1.040
1.036
1.029
1.024
1.005
0.999
0.987
0.982
0.968
0.967
0.969
0.961
0.950
0.960
0.955
0.946
0.941
0.944
0.946
0.944
0.951
0.940
0.937
0.934
0.929
0.920
0.913
0.893
0.879
0.863
0.840
0.828
0.809
0.804
0.796
0.773
0.764
0.750
0.754
1.076
1.069
1.033
1.037
1.033
1.030
1.020
1.007
1.010
0.990
0.990
1.005
0.986
0.990
0.987
0.984
0.974
0.954
0.963
0.969
0.965
0.961
0.974
0.970
0.969
0.961
0.951
0.944
0.934
0.923
0.919
0.903
0.881
0.868
0.849
0.841
0.830
0.811
0.802
0.793
0.781
1.079
1.067
1.056
1.039
1.041
1.033
1.017
1.014
1.008
1.007
0.999
1.009
1.006
1.012
1.005
1.002
0.997
0.984
0.984
0.992
0.986
0.990
0.995
0.999
1.003
0.992
0.990
0.971
0.970
0.959
0.956
0.932
0.920
0.907
0.889
0.869
0.866
0.856
0.835
0.830
0.817
1.099
1.083
1.073
1.068
1.051
1.052
1.031
1.028
1.026
1.023
1.025
1.034
1.032
1.038
1.027
1.024
1.013
1.007
1.012
1.009
1.010
1.019
1.012
1.016
1.023
1.013
1.012
1.008
1.004
0.987
0.980
0.967
0.949
0.932
0.911
0.905
0.901
0.890
0.870
0.855
0.853
1.098
1.088
1.075
1.066
1.058
1.057
1.047
1.048
1.044
1.039
1.040
1.051
1.052
1.056
1.051
1.047
1.037
1.043
1.038
1.036
1.033
1.032
1.040
1.046
1.038
1.038
1.045
1.038
1.035
1.019
1.005
0.991
0.972
0.956
0.946
0.936
0.929
0.917
0.905
0.886
0.882
1.105
1.099
1.086
1.081
1.086
1.066
1.053
1.059
1.059
1.057
1.057
1.062
1.069
1.063
1.059
1.057
1.063
1.060
1.059
1.062
1.063
1.066
1.064
1.068
1.062
1.064
1.068
1.066
1.058
1.052
1.036
1.016
1.000
0.986
0.976
0.977
0.964
0.964
0.948
0.924
0.916
1.118
1.114
1.103
1.106
1.090
1.066
1.058
1.071
1.057
1.070
1.073
1.078
1.085
1.076
1.074
1.077
1.075
1.082
1.076
1.077
1.087
1.082
1.080
1.088
1.084
1.085
1.097
1.085
1.079
1.075
1.062
1.050
1.032
1.023
1.012
1.008
0.992
0.984
0.971
0.942
0.934
1.130
1.117
1.100
1.107
1.095
1.086
1.083
1.079
1.073
1.090
1.088
1.084
1.089
1.099
1.095
1.104
1.089
1.099
1.090
1.088
1.107
1.105
1.095
1.102
1.112
1.105
1.115
1.111
1.103
1.091
1.089
1.080
1.064
1.048
1.039
1.029
1.014
1.003
0.978
0.963
0.957
1.127
1.123
1.121
1.126
1.114
1.102
1.104
1.099
1.103
1.109
1.101
1.099
1.111
1.113
1.119
1.105
1.106
1.100
1.098
1.107
1.130
1.129
1.124
1.123
1.116
1.116
1.123
1.135
1.125
1.111
1.110
1.099
1.087
1.072
1.060
1.044
1.030
1.015
0.997
0.972
0.967
1.141
1.146
1.128
1.128
1.124
1.105
1.120
1.116
1.118
1.103
1.106
1.110
1.123
1.122
1.119
1.113
1.104
1.105
1.118
1.125
1.129
1.142
1.128
1.139
1.145
1.144
1.138
1.134
1.122
1.131
1.126
1.123
1.104
1.092
1.077
1.066
1.050
1.032
1.011
0.989
0.976
1.153
1.156
1.146
1.130
1.128
1.128
1.129
1.126
1.115
1.109
1.114
1.116
1.123
1.126
1.125
1.115
1.127
1.129
1.124
1.131
1.132
1.160
1.149
1.158
1.163
1.160
1.152
1.140
1.151
1.151
1.147
1.140
1.120
1.111
1.087
1.086
1.064
1.055
1.026
1.005
0.990
1.161
1.160
1.157
1.146
1.146
1.142
1.135
1.128
1.121
1.121
1.125
1.124
1.126
1.130
1.127
1.130
1.135
1.133
1.138
1.149
1.161
1.165
1.171
1.167
1.169
1.164
1.160
1.163
1.165
1.170
1.160
1.151
1.130
1.112
1.097
1.089
1.079
1.062
1.035
1.017
1.015
1.176
1.160
1.155
1.151
1.145
1.143
1.139
1.132
1.125
1.109
1.114
1.096
1.094
1.086
1.066
1.061
1.040
1.008
0.984
0.955
0.906
0.878
0.865
0.837
0.806
0.786
0.744
0.724
0.711
0.694
0.680
0.662
0.651
0.639
0.640
0.659
0.660
0.658
0.658
0.665
0.683
1.165
1.170
1.161
1.151
1.143
1.140
1.137
1.122
1.120
1.110
1.093
1.088
1.073
1.070
1.063
1.045
1.026
0.992
0.963
0.939
0.890
0.859
0.842
0.809
0.788
0.759
0.730
0.708
0.691
0.672
0.654
0.640
0.625
0.616
0.622
0.629
0.635
0.643
0.647
0.648
0.659
1.158
1.156
1.158
1.150
1.138
1.131
1.125
1.121
1.117
1.098
1.097
1.083
1.068
1.060
1.044
1.032
1.010
0.989
0.953
0.936
0.882
0.844
0.827
0.794
0.778
0.750
0.713
0.705
0.683
0.658
0.629
0.615
0.604
0.598
0.596
0.601
0.618
0.618
0.616
0.620
0.649
1.167
1.157
1.143
1.144
1.133
1.116
1.117
1.115
1.104
1.092
1.092
1.087
1.067
1.061
1.048
1.030
1.003
0.976
0.946
0.919
0.877
0.847
0.810
0.773
0.757
0.733
0.709
0.685
0.666
0.636
0.604
0.582
0.576
0.578
0.585
0.591
0.584
0.605
0.604
0.611
0.619
1.162
1.148
1.135
1.137
1.125
1.117
1.114
1.109
1.089
1.087
1.091
1.084
1.071
1.061
1.039
1.023
1.000
0.962
0.941
0.897
0.857
0.831
0.794
0.759
0.742
0.723
0.685
0.670
0.640
0.617
0.596
0.579
0.568
0.559
0.567
0.556
0.567
0.566
0.575
0.587
0.591
1.143
1.147
1.129
1.117
1.123
1.114
1.115
1.102
1.098
1.087
1.084
1.078
1.067
1.058
1.039
1.012
0.996
0.968
0.937
0.881
0.851
0.815
0.789
0.755
0.736
0.712
0.678
0.651
0.632
0.603
0.576
0.565
0.552
0.545
0.533
0.531
0.535
0.532
0.539
0.555
0.577
1.137
1.142
1.123
1.116
1.122
1.113
1.112
1.099
1.095
1.089
1.084
1.063
1.066
1.059
1.035
1.013
0.982
0.950
0.929
0.877
0.847
0.803
0.777
0.741
0.721
0.695
0.663
0.637
0.609
0.593
0.561
0.550
0.544
0.534
0.516
0.518
0.516
0.509
0.513
0.526
0.548
1.130
1.135
1.116
1.115
1.112
1.114
1.104
1.102
1.088
1.082
1.082
1.070
1.056
1.039
1.022
1.004
0.963
0.934
0.909
0.869
0.831
0.804
0.773
0.730
0.717
0.682
0.656
0.631
0.600
0.577
0.553
0.535
0.523
0.508
0.503
0.490
0.487
0.496
0.490
0.510
0.524
1.116
1.118
1.106
1.110
1.109
1.097
1.103
1.100
1.088
1.083
1.071
1.060
1.041
1.023
1.007
0.978
0.954
0.926
0.895
0.868
0.829
0.792
0.767
0.731
0.699
0.672
0.641
0.612
0.593
0.572
0.553
0.520
0.506
0.498
0.486
0.474
0.473
0.470
0.471
0.482
0.503
1.105
1.100
1.104
1.108
1.099
1.095
1.090
1.096
1.083
1.075
1.058
1.054
1.030
1.012
0.998
0.967
0.949
0.919
0.877
0.852
0.821
0.780
0.754
0.723
0.690
0.667
0.628
0.609
0.577
0.552
0.541
0.505
0.497
0.481
0.468
0.464
0.457
0.456
0.460
0.467
0.482
1.107
1.102
1.091
1.086
1.091
1.074
1.079
1.070
1.062
1.058
1.043
1.032
1.014
1.000
0.981
0.965
0.932
0.900
0.871
0.837
0.801
0.764
0.741
0.717
0.685
0.656
0.622
0.603
0.578
0.554
0.536
0.497
0.485
0.472
0.466
0.456
0.448
0.440
0.443
0.462
0.465
1.109
1.086
1.081
1.071
1.074
1.073
1.066
1.052
1.049
1.032
1.028
1.020
1.002
0.977
0.963
0.940
0.913
0.885
0.860
0.831
0.791
0.755
0.721
0.706
0.674
0.647
0.623
0.607
0.570
0.550
0.515
0.497
0.485
0.470
0.450
0.429
0.431
0.419
0.427
0.441
0.438
1.113
1.093
1.093
1.069
1.077
1.071
1.059
1.048
1.042
1.030
1.026
1.014
0.990
0.966
0.947
0.922
0.898
0.874
0.850
0.825
0.793
0.744
0.723
0.690
0.669
0.646
0.612
0.577
0.555
0.526
0.501
0.482
0.473
0.464
0.448
0.435
0.422
0.419
0.423
0.433
0.436
1.108
1.088
1.096
1.080
1.070
1.068
1.055
1.044
1.035
1.031
1.008
0.983
0.966
0.951
0.927
0.904
0.874
0.857
0.837
0.805
0.774
0.742
0.713
0.681
0.656
0.632
0.607
0.569
0.548
0.521
0.502
0.480
0.465
0.450
0.438
0.432
0.420
0.414
0.418
0.418
0.425
1.099
1.078
1.078
1.068
1.066
1.056
1.048
1.029
1.026
1.009
0.993
0.972
0.953
0.935
0.916
0.892
0.860
0.843
0.818
0.796
0.757
0.732
0.701
0.666
0.641
0.617
0.586
0.563
0.548
0.517
0.500
0.485
0.463
0.453
0.445
0.429
0.419
0.412
0.415
0.418
0.415
1.083
1.073
1.076
1.062
1.062
1.045
1.039
1.029
1.015
0.998
0.976
0.964
0.945
0.924
0.905
0.875
0.861
0.834
0.802
0.784
0.749
0.724
0.697
0.670
0.639
0.614
0.587
0.560
0.540
0.528
0.500
0.479
0.458
0.449
0.442
0.431
0.420
0.419
0.413
0.417
0.421
1.075
1.068
1.068
1.065
1.056
1.048
1.046
1.025
1.005
0.983
0.960
0.943
0.923
0.906
0.885
0.869
0.837
0.817
0.792
0.757
0.743
0.722
0.697
0.672
0.643
0.618
0.596
0.569
0.538
0.526
0.500
0.482
0.469
0.455
0.445
0.440
0.428
0.421
0.410
0.420
0.414
1.073
1.078
1.060
1.055
1.054
1.040
1.036
1.015
0.993
0.969
0.948
0.936
0.919
0.895
0.881
0.861
0.841
0.804
0.781
0.759
0.734
0.716
0.695
0.672
0.649
0.622
0.601
0.572
0.544
0.519
0.505
0.487
0.481
0.463
0.445
0.445
0.439
0.433
0.423
0.422
0.416
1.073
1.066
1.056
1.042
1.038
1.044
1.018
1.004
0.996
0.984
0.947
0.933
0.914
0.897
0.876
0.862
0.846
0.822
0.789
0.752
0.746
0.720
0.703
0.675
0.652
0.635
0.608
0.578
0.554
0.530
0.509
0.494
0.465
0.474
0.462
0.447
0.442
0.435
0.425
0.427
0.434
1.063
1.057
1.055
1.047
1.047
1.040
1.027
1.013
0.997
0.973
0.942
0.928
0.923
0.899
0.881
0.860
0.847
0.830
0.797
0.767
0.751
0.727
0.707
0.691
0.661
0.634
0.607
0.583
0.564
0.540
0.514
0.490
0.474
0.477
0.462
0.448
0.448
0.450
0.448
0.449
0.453
1.058
1.054
1.050
1.043
1.047
1.040
1.028
1.006
0.987
0.961
0.945
0.930
0.916
0.896
0.879
0.872
0.854
0.820
0.797
0.772
0.750
0.731
0.725
0.691
0.671
0.654
0.628
0.611
0.582
0.550
0.538
0.513
0.493
0.481
0.474
0.470
0.467
0.468
0.468
0.465
0.465
1.067
1.063
1.052
1.041
1.041
1.028
1.005
0.992
0.980
0.956
0.942
0.932
0.921
0.895
0.881
0.873
0.850
0.817
0.804
0.780
0.768
0.744
0.735
0.709
0.689
0.673
0.655
0.636
0.610
0.589
0.561
0.541
0.528
0.515
0.498
0.493
0.491
0.476
0.483
0.478
0.480
1.071
1.068
1.054
1.038
1.036
1.032
1.007
0.992
0.975
0.958
0.944
0.935
0.923
0.909
0.892
0.869
0.850
0.833
0.815
0.794
0.783
0.765
0.748
0.735
0.716
0.706
0.683
0.657
0.636
0.613
0.589
0.573
0.555
0.542
0.533
0.516
0.516
0.499
0.500
0.493
0.493
1.075
1.064
1.045
1.048
1.031
1.024
1.022
1.005
0.980
0.972
0.965
0.952
0.932
0.909
0.900
0.877
0.852
0.842
0.822
0.805
0.803
0.792
0.776
0.764
0.751
0.731
0.708
0.685
0.667
0.655
0.633
0.615
0.594
0.577
0.567
0.557
0.544
0.542
0.534
0.526
0.515
1.080
1.060
1.047
1.053
1.041
1.024
1.010
1.001
0.989
0.981
0.964
0.957
0.947
0.922
0.902
0.873
0.857
0.843
0.842
0.833
0.826
0.821
0.807
0.782
0.766
0.758
0.736
0.730
0.715
0.692
0.676
0.659
0.643
0.615
0.610
0.603
0.590
0.565
0.564
0.561
0.560
1.092
1.076
1.067
1.054
1.044
1.027
1.005
0.987
0.983
0.972
0.971
0.958
0.947
0.919
0.890
0.881
0.883
0.868
0.871
0.864
0.847
0.834
0.825
0.805
0.796
0.776
0.772
0.771
0.759
0.730
0.714
0.696
0.683
0.663
0.659
0.643
0.625
0.607
0.597
0.593
0.587
1.089
1.079
1.064
1.066
1.053
1.029
1.002
0.990
0.976
0.979
0.962
0.959
0.933
0.916
0.909
0.905
0.896
0.887
0.880
0.880
0.863
0.860
0.847
0.830
0.824
0.820
0.820
0.806
0.791
0.770
0.740
0.723
0.732
0.724
0.709
0.687
0.671
0.654
0.640
0.626
0.622
1.083
1.089
1.069
1.073
1.056
1.028
1.009
0.995
0.974
0.973
0.966
0.961
0.941
0.928
0.916
0.907
0.907
0.901
0.895
0.887
0.886
0.890
0.881
0.868
0.866
0.856
0.851
0.842
0.824
0.807
0.788
0.766
0.773
0.755
0.746
0.731
0.715
0.701
0.680
0.664
0.669
1.100
1.084
1.072
1.062
1.035
1.018
1.009
0.997
0.983
0.973
0.974
0.968
0.957
0.950
0.945
0.938
0.935
0.924
0.922
0.913
0.915
0.913
0.915
0.905
0.901
0.897
0.888
0.869
0.857
0.839
0.838
0.825
0.811
0.791
0.779
0.763
0.741
0.737
0.720
0.711
0.700
1.099
1.078
1.065
1.047
1.029
1.024
1.011
0.992
0.986
0.988
0.974
0.979
0.965
0.967
0.970
0.960
0.950
0.951
0.937
0.941
0.937
0.946
0.945
0.939
0.939
0.927
0.918
0.905
0.889
0.881
0.863
0.857
0.834
0.827
0.810
0.806
0.786
0.767
0.759
0.750
0.735
1.095
1.086
1.061
1.027
1.033
1.030
1.017
1.005
1.008
1.000
0.996
0.991
0.987
0.991
0.990
0.982
0.963
0.972
0.966
0.956
0.954
0.963
0.974
0.971
0.968
0.955
0.945
0.937
0.926
0.912
0.905
0.899
0.872
0.856
0.851
0.848
0.823
0.811
0.803
0.784
0.766
1.077
1.079
1.059
1.047
1.042
1.036
1.024
1.009
1.020
1.016
1.011
1.009
1.003
1.002
1.009
0.996
1.001
0.995
0.981
0.985
0.986
0.990
0.994
0.997
0.992
0.987
0.978
0.972
0.966
0.946
0.933
0.934
0.916
0.901
0.883
0.881
0.869
0.853
0.843
0.836
0.815
1.089
1.088
1.069
1.056
1.055
1.043
1.035
1.029
1.032
1.027
1.025
1.038
1.029
1.040
1.028
1.020
1.026
1.011
1.007
1.017
1.008
1.011
1.013
1.019
1.008
1.010
1.005
0.998
0.995
0.986
0.970
0.962
0.944
0.931
0.921
0.911
0.899
0.891
0.875
0.868
0.856
1.092
1.084
1.077
1.072
1.061
1.061
1.051
1.053
1.045
1.046
1.038
1.043
1.057
1.062
1.044
1.042
1.037
1.031
1.033
1.032
1.028
1.033
1.037
1.041
1.040
1.026
1.043
1.033
1.027
1.016
0.999
0.986
0.978
0.955
0.946
0.949
0.942
0.923
0.909
0.894
0.893
1.102
1.099
1.087
1.078
1.072
1.070
1.055
1.067
1.051
1.057
1.063
1.065
1.063
1.065
1.061
1.056
1.054
1.048
1.054
1.051
1.062
1.060
1.059
1.064
1.057
1.061
1.073
1.065
1.057
1.050
1.039
1.025
1.005
0.992
0.985
0.976
0.976
0.969
0.953
0.928
0.918
1.115
1.112
1.096
1.091
1.082
1.083
1.070
1.065
1.064
1.073
1.075
1.075
1.089
1.080
1.076
1.083
1.081
1.074
1.072
1.073
1.075
1.084
1.078
1.081
1.078
1.085
1.091
1.085
1.079
1.071
1.064
1.057
1.041
1.025
1.015
0.998
1.008
0.993
0.973
0.959
0.945
1.126
1.113
1.102
1.102
1.105
1.090
1.085
1.088
1.080
1.090
1.085
1.091
1.102
1.093
1.097
1.101
1.102
1.093
1.082
1.086
1.095
1.102
1.098
1.095
1.113
1.109
1.114
1.109
1.105
1.106
1.087
1.076
1.060
1.048
1.042
1.036
1.030
1.022
0.994
0.973
0.969
1.133
1.115
1.104
1.104
1.110
1.100
1.105
1.099
1.106
1.112
1.103
1.105
1.102
1.113
1.117
1.108
1.100
1.094
1.090
1.106
1.114
1.122
1.125
1.122
1.124
1.133
1.131
1.129
1.128
1.120
1.111
1.096
1.081
1.068
1.073
1.052
1.036
1.024
1.010
0.993
0.976
1.148
1.143
1.129
1.125
1.117
1.113
1.112
1.118
1.122
1.121
1.111
1.097
1.108
1.107
1.111
1.108
1.103
1.108
1.110
1.115
1.131
1.132
1.130
1.142
1.153
1.145
1.144
1.135
1.133
1.126
1.123
1.115
1.097
1.089
1.083
1.075
1.057
1.045
1.024
0.992
0.994
1.152
1.148
1.145
1.143
1.143
1.139
1.132
1.127
1.117
1.111
1.118
1.119
1.111
1.113
1.113
1.115
1.122
1.118
1.120
1.123
1.133
1.138
1.150
1.163
1.157
1.163
1.161
1.145
1.134
1.148
1.143
1.133
1.123
1.109
1.095
1.084
1.063
1.057
1.030
1.015
0.999
1.154
1.160
1.165
1.154
1.154
1.145
1.125
1.130
1.123
1.113
1.121
1.128
1.122
1.119
1.123
1.137
1.133
1.127
1.128
1.145
1.150
1.157
1.154
1.169
1.163
1.173
1.168
1.167
1.151
1.148
1.149
1.140
1.134
1.117
1.103
1.094
1.077
1.061
1.036
1.026
1.021
1.144
1.134
1.136
1.133
1.130
1.137
1.124
1.110
1.096
1.096
1.070
1.056
1.056
1.056
1.045
1.019
1.011
0.977
0.944
0.915
0.894
0.854
0.826
0.797
0.766
0.749
0.723
0.706
0.680
0.669
0.654
0.637
0.626
0.623
0.615
0.623
0.636
0.644
0.635
0.640
0.658
1.155
1.143
1.146
1.132
1.117
1.120
1.110
1.105
1.100
1.081
1.060
1.060
1.049
1.041
1.027
1.004
0.986
0.957
0.936
0.903
0.859
0.830
0.815
0.792
0.757
0.721
0.713
0.682
0.667
0.653
0.632
0.619
0.608
0.602
0.596
0.593
0.603
0.613
0.617
0.621
0.645
1.152
1.143
1.140
1.135
1.112
1.113
1.112
1.105
1.088
1.077
1.067
1.054
1.051
1.036
1.013
0.997
0.978
0.959
0.935
0.907
0.870
0.825
0.791
0.768
0.742
0.720
0.691
0.673
0.651
0.637
0.617
0.598
0.590
0.576
0.565
0.572
0.580
0.597
0.588
0.591
0.612
1.155
1.149
1.134
1.125
1.111
1.105
1.092
1.089
1.076
1.073
1.067
1.061
1.047
1.023
1.017
1.004
0.971
0.946
0.920
0.889
0.864
0.814
0.789
0.752
0.736
0.705
0.687
0.653
0.638
0.617
0.591
0.566
0.559
0.551
0.548
0.550
0.547
0.552
0.567
0.578
0.592
1.152
1.138
1.121
1.114
1.114
1.098
1.090
1.079
1.074
1.066
1.063
1.061
1.045
1.025
1.010
0.990
0.964
0.930
0.901
0.875
0.841
0.802
0.762
0.737
0.721
0.698
0.677
0.638
0.607
0.589
0.571
0.550
0.533
0.534
0.524
0.524
0.529
0.530
0.547
0.543
0.561
1.121
1.123
1.118
1.102
1.102
1.099
1.098
1.084
1.072
1.062
1.054
1.052
1.039
1.019
1.004
0.982
0.958
0.931
0.908
0.865
0.829
0.793
0.759
0.722
0.701
0.680
0.654
0.625
0.611
0.565
0.543
0.528
0.523
0.516
0.500
0.493
0.492
0.502
0.508
0.517
0.530
1.115
1.111
1.110
1.100
1.092
1.086
1.082
1.080
1.064
1.063
1.052
1.038
1.024
1.018
0.999
0.978
0.948
0.915
0.890
0.850
0.818
0.778
0.747
0.719
0.690
0.664
0.637
0.611
0.588
0.557
0.524
0.518
0.512
0.502
0.480
0.472
0.485
0.484
0.483
0.488
0.510
1.116
1.108
1.099
1.096
1.087
1.073
1.074
1.071
1.063
1.055
1.038
1.035
1.017
1.008
0.985
0.959
0.938
0.904
0.874
0.843
0.802
0.769
0.737
0.708
0.672
0.653
0.625
0.603
0.579
0.553
0.524
0.503
0.501
0.483
0.469
0.464
0.466
0.457
0.461
0.466
0.490
1.102
1.086
1.090
1.093
1.088
1.066
1.072
1.067
1.057
1.045
1.034
1.014
1.006
0.985
0.978
0.945
0.930
0.908
0.869
0.836
0.802
0.761
0.729
0.702
0.680
0.644
0.615
0.583
0.556
0.544
0.513
0.496
0.476
0.458
0.452
0.449
0.445
0.441
0.439
0.450
0.462
1.091
1.079
1.087
1.078
1.073
1.068
1.058
1.050
1.046
1.034
1.022
1.009
0.998
0.983
0.967
0.937
0.921
0.896
0.859
0.826
0.790
0.751
0.719
0.692
0.663
0.638
0.603
0.563
0.545
0.527
0.510
0.480
0.458
0.445
0.441
0.438
0.434
0.425
0.421
0.429
0.435
1.086
1.082
1.075
1.066
1.066
1.065
1.055
1.043
1.023
1.012
1.012
1.009
0.991
0.972
0.960
0.932
0.907
0.876
0.839
0.812
0.778
0.740
0.707
0.682
0.656
0.625
0.597
0.565
0.554
0.528
0.498
0.467
0.449
0.442
0.427
0.420
0.413
0.402
0.402
0.409
0.418
1.085
1.081
1.071
1.070
1.055
1.060
1.051
1.030
1.019
0.999
0.987
0.990
0.978
0.951
0.929
0.915
0.890
0.856
0.833
0.805
0.766
0.734
0.700
0.666
0.647
0.623
0.602
0.574
0.545
0.518
0.480
0.465
0.449
0.447
0.431
0.412
0.401
0.389
0.396
0.408
0.410
1.090
1.074
1.075
1.066
1.068
1.055
1.039
1.028
1.015
0.991
0.992
0.971
0.957
0.940
0.923
0.904
0.876
0.852
0.824
0.799
0.761
0.725
0.691
0.661
0.645
0.619
0.590
0.559
0.532
0.504
0.474
0.464
0.448
0.438
0.421
0.402
0.391
0.383
0.394
0.399
0.398
1.088
1.073
1.082
1.070
1.058
1.056
1.042
1.015
1.003
0.993
0.978
0.956
0.942
0.932
0.904
0.886
0.854
0.825
0.805
0.787
0.747
0.711
0.692
0.655
0.629
0.604
0.566
0.540
0.520
0.497
0.472
0.459
0.441
0.426
0.414
0.411
0.394
0.379
0.382
0.387
0.384
1.081
1.070
1.060
1.058
1.055
1.033
1.022
1.009
1.000
0.982
0.964
0.947
0.930
0.905
0.891
0.863
0.836
0.817
0.793
0.769
0.734
0.705
0.684
0.648
0.620
0.591
0.561
0.537
0.528
0.501
0.476
0.466
0.432
0.424
0.416
0.405
0.393
0.385
0.382
0.377
0.380
1.077
1.081
1.070
1.058
1.054
1.042
1.030
1.022
0.993
0.964
0.956
0.931
0.919
0.893
0.872
0.856
0.830
0.808
0.784
0.763
0.726
0.704
0.678
0.649
0.617
0.586
0.559
0.541
0.521
0.504
0.476
0.463
0.435
0.426
0.427
0.415
0.398
0.397
0.388
0.381
0.389
1.070
1.063
1.061
1.054
1.049
1.040
1.025
1.004
0.992
0.962
0.940
0.922
0.897
0.878
0.863
0.851
0.820
0.798
0.763
0.743
0.719
0.703
0.677
0.645
0.621
0.594
0.575
0.539
0.518
0.489
0.470
0.459
0.443
0.430
0.426
0.419
0.411
0.404
0.384
0.392
0.386
1.070
1.071
1.064
1.052
1.048
1.031
1.024
1.011
0.988
0.959
0.928
0.915
0.898
0.874
0.864
0.848
0.821
0.793
0.766
0.738
0.715
0.697
0.673
0.651
0.628
0.606
0.580
0.551
0.531
0.486
0.478
0.468
0.451
0.441
0.427
0.411
0.415
0.411
0.400
0.396
0.399
1.065
1.063
1.053
1.046
1.033
1.032
1.015
0.997
0.982
0.960
0.932
0.912
0.897
0.883
0.864
0.850
0.827
0.800
0.774
0.743
0.721
0.700
0.678
0.660
0.631
0.613
0.578
0.552
0.531
0.503
0.482
0.470
0.451
0.447
0.433
0.423
0.420
0.415
0.408
0.407
0.407
1.052
1.050
1.049
1.041
1.043
1.033
1.016
1.002
0.982
0.959
0.939
0.913
0.905
0.883
0.865
0.847
0.829
0.807
0.783
0.743
0.730
0.708
0.690
0.664
0.646
0.620
0.595
0.570
0.542
0.516
0.492
0.476
0.450
0.448
0.440
0.441
0.436
0.423
0.425
0.420
0.430
1.055
1.052
1.042
1.037
1.042
1.033
1.021
0.999
0.982
0.966
0.936
0.913
0.902
0.876
0.867
0.856
0.832
0.807
0.784
0.755
0.734
0.718
0.701
0.670
0.651
0.634
0.613
0.582
0.562
0.536
0.521
0.497
0.471
0.459
0.465
0.452
0.458
0.452
0.443
0.443
0.438
1.064
1.052
1.047
1.038
1.035
1.028
1.014
0.994
0.969
0.947
0.934
0.918
0.898
0.875
0.865
0.851
0.827
0.796
0.783
0.767
0.748
0.732
0.715
0.696
0.679
0.665
0.646
0.626
0.601
0.571
0.545
0.532
0.518
0.496
0.491
0.475
0.466
0.469
0.468
0.458
0.453
1.065
1.066
1.041
1.038
1.026
1.025
1.012
0.992
0.975
0.955
0.940
0.937
0.918
0.894
0.880
0.860
0.832
0.817
0.799
0.782
0.768
0.748
0.733
0.729
0.703
0.682
0.666
0.650
0.628
0.602
0.583
0.572
0.548
0.532
0.509
0.496
0.502
0.492
0.471
0.474
0.475
1.079
1.065
1.043
1.043
1.031
1.018
1.021
1.013
0.984
0.960
0.959
0.943
0.918
0.910
0.884
0.854
0.848
0.830
0.818
0.794
0.792
0.782
0.764
0.744
0.723
0.702
0.694
0.677
0.659
0.645
0.625
0.607
0.584
0.567
0.550
0.538
0.534
0.531
0.516
0.509
0.493
1.090
1.071
1.046
1.050
1.043
1.025
1.020
0.994
0.980
0.978
0.964
0.947
0.932
0.909
0.885
0.870
0.858
0.846
0.837
0.833
0.806
0.795
0.787
0.769
0.752
0.738
0.724
0.717
0.704
0.680
0.664
0.643
0.621
0.608
0.605
0.587
0.574
0.559
0.546
0.548
0.540
1.087
1.087
1.070
1.064
1.042
1.034
1.016
0.988
0.980
0.970
0.954
0.947
0.931
0.912
0.886
0.887
0.869
0.866
0.856
0.856
0.844
0.824
0.814
0.787
0.777
0.773
0.762
0.765
0.746
0.723
0.705
0.679
0.664
0.651
0.647
0.645
0.613
0.589
0.583
0.578
0.578
1.088
1.091
1.071
1.063
1.046
1.044
1.010
0.994
0.980
0.972
0.957
0.943
0.928
0.915
0.904
0.892
0.890
0.874
0.866
0.866
0.852
0.837
0.843
0.821
0.817
0.815
0.807
0.800
0.782
0.754
0.733
0.723
0.710
0.709
0.701
0.678
0.665
0.631
0.615
0.619
0.613
1.094
1.096
1.072
1.063
1.055
1.041
1.008
1.000
0.984
0.972
0.962
0.960
0.939
0.938
0.915
0.915
0.903
0.894
0.899
0.883
0.874
0.871
0.867
0.855
0.855
0.858
0.842
0.821
0.814
0.795
0.778
0.766
0.753
0.746
0.737
0.713
0.700
0.683
0.657
0.653
0.641
1.104
1.088
1.073
1.065
1.053
1.022
1.013
0.999
0.991
0.985
0.972
0.968
0.966
0.939
0.948
0.945
0.935
0.920
0.918
0.902
0.904
0.905
0.900
0.898
0.885
0.886
0.875
0.856
0.843
0.836
0.831
0.807
0.790
0.782
0.769
0.753
0.740
0.736
0.720
0.697
0.681
1.108
1.077
1.073
1.047
1.034
1.016
1.007
1.001
0.990
0.981
0.980
0.978
0.968
0.967
0.959
0.959
0.951
0.945
0.938
0.928
0.924
0.928
0.931
0.931
0.924
0.918
0.908
0.895
0.884
0.866
0.862
0.843
0.829
0.822
0.807
0.796
0.779
0.767
0.763
0.747
0.723
1.110
1.089
1.069
1.050
1.033
1.027
1.018
1.003
0.996
0.987
0.984
0.988
0.982
0.990
0.980
0.983
0.965
0.965
0.970
0.947
0.944
0.946
0.961
0.962
0.960
0.949
0.935
0.928
0.923
0.900
0.892
0.888
0.867
0.853
0.852
0.831
0.822
0.809
0.799
0.787
0.767
1.086
1.085
1.065
1.047
1.033
1.031
1.019
1.009
1.008
1.015
1.007
1.008
1.007
1.001
1.007
1.003
0.992
0.990
0.979
0.969
0.966
0.973
0.983
0.983
0.979
0.974
0.962
0.956
0.952
0.936
0.923
0.917
0.900
0.896
0.888
0.885
0.870
0.862
0.847
0.822
0.815
1.086
1.078
1.065
1.045
1.043
1.049
1.040
1.025
1.033
1.027
1.032
1.025
1.031
1.029
1.026
1.008
1.012
1.011
1.005
1.003
0.999
1.002
1.006
1.012
1.005
0.998
0.999
0.987
0.978
0.967
0.957
0.956
0.948
0.930
0.922
0.912
0.908
0.901
0.894
0.872
0.858
1.087
1.088
1.071
1.063
1.067
1.057
1.049
1.042
1.042
1.046
1.044
1.052
1.055
1.049
1.039
1.030
1.031
1.029
1.029
1.030
1.021
1.029
1.028
1.033
1.028
1.030
1.035
1.020
1.011
1.006
1.001
0.992
0.978
0.963
0.951
0.942
0.939
0.933
0.924
0.899
0.896
1.103
1.102
1.084
1.073
1.071
1.068
1.051
1.044
1.045
1.058
1.057
1.059
1.067
1.068
1.067
1.049
1.046
1.041
1.048
1.045
1.057
1.052
1.058
1.045
1.058
1.061
1.060
1.065
1.043
1.038
1.036
1.023
1.011
0.985
0.981
0.983
0.971
0.964
0.954
0.937
0.924
1.110
1.096
1.090
1.091
1.085
1.081
1.068
1.063
1.062
1.069
1.079
1.079
1.085
1.076
1.071
1.079
1.068
1.064
1.068
1.064
1.072
1.075
1.079
1.076
1.073
1.081
1.093
1.090
1.074
1.072
1.059
1.059
1.040
1.017
1.020
1.019
1.011
1.004
0.974
0.960
0.949
1.116
1.098
1.092
1.105
1.106
1.097
1.095
1.086
1.085
1.090
1.095
1.090
1.097
1.093
1.085
1.092
1.084
1.082
1.076
1.079
1.090
1.104
1.100
1.100
1.100
1.108
1.110
1.108
1.100
1.096
1.088
1.079
1.063
1.052
1.040
1.034
1.030
1.023
0.999
0.983
0.968
1.131
1.121
1.105
1.111
1.103
1.099
1.102
1.101
1.110
1.115
1.102
1.101
1.101
1.103
1.098
1.092
1.089
1.078
1.089
1.095
1.107
1.122
1.117
1.125
1.124
1.122
1.125
1.131
1.125
1.107
1.099
1.091
1.086
1.068
1.071
1.058
1.043
1.034
1.014
1.001
1.006
1.143
1.137
1.127
1.107
1.117
1.120
1.115
1.113
1.114
1.125
1.111
1.108
1.099
1.106
1.088
1.106
1.101
1.102
1.100
1.107
1.116
1.125
1.134
1.135
1.148
1.148
1.140
1.137
1.135
1.122
1.106
1.102
1.102
1.089
1.085
1.068
1.055
1.047
1.038
1.016
1.012
1.156
1.147
1.140
1.145
1.138
1.127
1.130
1.131
1.123
1.113
1.118
1.121
1.112
1.105
1.094
1.116
1.126
1.113
1.114
1.115
1.120
1.132
1.140
1.155
1.157
1.165
1.165
1.141
1.134
1.120
1.119
1.123
1.116
1.102
1.093
1.073
1.061
1.057
1.039
1.038
1.025
1.165
1.165
1.163
1.168
1.153
1.144
1.129
1.131
1.124
1.125
1.128
1.130
1.126
1.115
1.121
1.118
1.132
1.118
1.116
1.121
1.140
1.143
1.154
1.158
1.170
1.165
1.163
1.152
1.137
1.131
1.133
1.138
1.124
1.113
1.098
1.096
1.084
1.077
1.062
1.049
1.043
1.122
1.118
1.115
1.117
1.114
1.118
1.112
1.091
1.078
1.071
1.044
1.026
1.023
1.012
1.000
0.986
0.974
0.935
0.900
0.883
0.854
0.828
0.791
0.767
0.742
0.730
0.705
0.689
0.671
0.651
0.643
0.625
0.617
0.608
0.605
0.606
0.608
0.615
0.598
0.613
0.625
1.124
1.123
1.128
1.118
1.109
1.097
1.094
1.084
1.083
1.061
1.035
1.023
1.014
1.002
0.986
0.978
0.960
0.933
0.905
0.874
0.843
0.808
0.774
0.756
0.722
0.708
0.689
0.661
0.644
0.639
0.614
0.603
0.589
0.584
0.573
0.577
0.582
0.574
0.579
0.585
0.602
1.126
1.129
1.123
1.106
1.107
1.089
1.086
1.081
1.078
1.053
1.025
1.023
1.018
1.002
0.983
0.964
0.944
0.932
0.910
0.881
0.835
0.809
0.769
0.747
0.710
0.695
0.673
0.651
0.631
0.612
0.594
0.585
0.566
0.561
0.551
0.546
0.555
0.552
0.552
0.563
0.574
1.132
1.128
1.121
1.099
1.096
1.086
1.082
1.072
1.060
1.045
1.033
1.018
1.016
0.995
0.982
0.965
0.931
0.913
0.890
0.867
0.835
0.791
0.761
0.728
0.710
0.692
0.669
0.626
0.608
0.585
0.567
0.549
0.541
0.532
0.524
0.527
0.526
0.516
0.526
0.534
0.554
1.125
1.121
1.111
1.096
1.094
1.084
1.062
1.054
1.045
1.033
1.027
1.025
1.006
0.993
0.974
0.951
0.926
0.899
0.875
0.852
0.819
0.774
0.740
0.708
0.695
0.675
0.650
0.620
0.592
0.570
0.550
0.533
0.507
0.506
0.494
0.492
0.494
0.496
0.497
0.507
0.516
1.112
1.123
1.105
1.089
1.079
1.081
1.069
1.051
1.043
1.039
1.025
1.019
0.995
0.980
0.969
0.948
0.919
0.899
0.865
0.839
0.803
0.762
0.731
0.696
0.672
0.656
0.624
0.603
0.571
0.544
0.521
0.510
0.493
0.481
0.475
0.463
0.472
0.485
0.482
0.490
0.488
1.095
1.099
1.092
1.084
1.071
1.064
1.055
1.052
1.042
1.029
1.018
1.000
0.987
0.971
0.964
0.944
0.918
0.887
0.860
0.827
0.800
0.759
0.719
0.687
0.663
0.641
0.606
0.580
0.560
0.533
0.511
0.491
0.480
0.477
0.455
0.447
0.457
0.458
0.449
0.451
0.464
1.088
1.090
1.079
1.073
1.068
1.053
1.044
1.037
1.030
1.013
1.003
0.997
0.983
0.968
0.946
0.925
0.908
0.874
0.847
0.814
0.776
0.745
0.709
0.678
0.649
0.631
0.597
0.570
0.545
0.527
0.499
0.477
0.473
0.462
0.436
0.436
0.430
0.426
0.426
0.428
0.437
1.083
1.073
1.068
1.068
1.062
1.043
1.037
1.036
1.027
1.023
0.990
0.981
0.973
0.950
0.924
0.912
0.902
0.874
0.837
0.803
0.769
0.732
0.701
0.670
0.645
0.619
0.583
0.559
0.532
0.504
0.488
0.473
0.455
0.442
0.417
0.420
0.414
0.408
0.409
0.406
0.418
1.065
1.073
1.062
1.057
1.054
1.046
1.036
1.018
1.012
1.002
0.986
0.977
0.967
0.953
0.925
0.904
0.891
0.859
0.825
0.791
0.758
0.713
0.695
0.663
0.635
0.603
0.582
0.549
0.516
0.498
0.478
0.450
0.425
0.415
0.409
0.406
0.397
0.395
0.392
0.394
0.398
1.078
1.068
1.066
1.052
1.043
1.039
1.029
1.023
0.996
0.979
0.981
0.970
0.959
0.940
0.922
0.896
0.877
0.839
0.819
0.778
0.744
0.706
0.680
0.644
0.622
0.600
0.573
0.536
0.514
0.490
0.474
0.443
0.426
0.408
0.401
0.399
0.386
0.378
0.379
0.379
0.387
1.074
1.068
1.061
1.062
1.044
1.031
1.030
1.008
0.990
0.972
0.952
0.948
0.940
0.920
0.907
0.871
0.852
0.832
0.793
0.776
0.739
0.703
0.667
0.640
0.622
0.597
0.574
0.544
0.509
0.486
0.466
0.441
0.424
0.413
0.404
0.383
0.373
0.359
0.366
0.362
0.373
1.064
1.063
1.064
1.050
1.047
1.034
1.012
1.006
0.992
0.968
0.952
0.936
0.917
0.902
0.886
0.875
0.842
0.816
0.790
0.765
0.734
0.695
0.668
0.637
0.621
0.587
0.555
0.526
0.501
0.476
0.458
0.435
0.426
0.406
0.400
0.376
0.362
0.356
0.358
0.356
0.366
1.060
1.057
1.061
1.051
1.043
1.031
1.013
0.999
0.979
0.964
0.934
0.924
0.903
0.891
0.866
0.853
0.823
0.798
0.775
0.752
0.717
0.686
0.660
0.627
0.607
0.579
0.545
0.511
0.487
0.470
0.451
0.440
0.423
0.396
0.384
0.379
0.367
0.358
0.356
0.350
0.356
1.080
1.069
1.060
1.049
1.039
1.032
1.009
0.993
0.975
0.952
0.928
0.906
0.891
0.876
0.854
0.830
0.813
0.782
0.765
0.739
0.710
0.675
0.653
0.623
0.596
0.566
0.539
0.514
0.497
0.468
0.459
0.437
0.417
0.397
0.388
0.379
0.368
0.364
0.350
0.347
0.350
1.072
1.072
1.066
1.052
1.040
1.031
1.005
0.999
0.976
0.949
0.931
0.907
0.892
0.863
0.840
0.825
0.803
0.782
0.752
0.733
0.699
0.678
0.660
0.629
0.598
0.566
0.546
0.519
0.490
0.471
0.456
0.434
0.406
0.403
0.390
0.380
0.376
0.366
0.354
0.346
0.355
1.073
1.062
1.057
1.046
1.040
1.027
1.008
0.992
0.976
0.954
0.928
0.896
0.872
0.851
0.837
0.826
0.801
0.769
0.745
0.719
0.696
0.672
0.647
0.624
0.597
0.574
0.545
0.513
0.485
0.469
0.453
0.437
0.416
0.405
0.395
0.384
0.385
0.372
0.366
0.363
0.366
1.070
1.063
1.062
1.041
1.035
1.023
1.016
0.994
0.976
0.950
0.915
0.887
0.874
0.853
0.839
0.821
0.798
0.770
0.746
0.713
0.693
0.669
0.652
0.632
0.609
0.582
0.555
0.525
0.498
0.469
0.452
0.439
0.430
0.418
0.402
0.392
0.383
0.378
0.374
0.376
0.375
1.051
1.056
1.042
1.038
1.024
1.025
1.008
0.988
0.962
0.946
0.918
0.889
0.869
0.857
0.845
0.820
0.797
0.779
0.756
0.722
0.699
0.674
0.664
0.639
0.609
0.587
0.562
0.534
0.513
0.487
0.460
0.443
0.426
0.423
0.415
0.406
0.397
0.391
0.395
0.385
0.387
1.054
1.049
1.037
1.028
1.029
1.024
1.010
0.987
0.959
0.946
0.924
0.897
0.879
0.862
0.844
0.822
0.800
0.781
0.752
0.723
0.702
0.684
0.670
0.644
0.620
0.591
0.568
0.544
0.528
0.501
0.481
0.464
0.431
0.428
0.431
0.425
0.414
0.405
0.402
0.390
0.396
1.049
1.046
1.034
1.042
1.026
1.025
1.011
0.988
0.966
0.951
0.917
0.900
0.881
0.858
0.845
0.829
0.809
0.786
0.757
0.742
0.718
0.707
0.685
0.652
0.632
0.613
0.598
0.566
0.549
0.518
0.507
0.483
0.467
0.442
0.440
0.435
0.436
0.434
0.427
0.410
0.414
1.062
1.054
1.051
1.034
1.035
1.016
1.012
0.991
0.962
0.945
0.921
0.904
0.883
0.856
0.850
0.830
0.803
0.787
0.765
0.749
0.735
0.712
0.696
0.680
0.658
0.644
0.624
0.605
0.581
0.560
0.532
0.516
0.502
0.489
0.466
0.457
0.453
0.446
0.446
0.432
0.430
1.065
1.058
1.042
1.039
1.032
1.016
1.002
0.994
0.970
0.947
0.931
0.911
0.896
0.876
0.862
0.830
0.814
0.791
0.777
0.761
0.748
0.735
0.721
0.703
0.685
0.666
0.644
0.634
0.618
0.596
0.571
0.556
0.539
0.519
0.500
0.490
0.480
0.491
0.472
0.460
0.445
1.067
1.056
1.041
1.044
1.036
1.021
1.016
1.001
0.975
0.959
0.939
0.930
0.905
0.890
0.866
0.842
0.833
0.820
0.801
0.789
0.770
0.751
0.734
0.729
0.711
0.689
0.682
0.666
0.652
0.637
0.618
0.584
0.573
0.554
0.538
0.525
0.522
0.509
0.497
0.495
0.483
1.076
1.065
1.047
1.055
1.043
1.035
1.013
0.992
0.978
0.957
0.946
0.934
0.911
0.895
0.866
0.859
0.845
0.829
0.816
0.818
0.797
0.779
0.758
0.743
0.733
0.717
0.707
0.701
0.686
0.666
0.648
0.628
0.610
0.591
0.578
0.582
0.555
0.550
0.532
0.528
0.519
1.077
1.076
1.062
1.059
1.044
1.032
1.016
0.987
0.976
0.966
0.942
0.930
0.912
0.893
0.877
0.870
0.862
0.843
0.846
0.834
0.824
0.796
0.792
0.763
0.763
0.752
0.743
0.738
0.722
0.710
0.688
0.673
0.657
0.639
0.636
0.632
0.604
0.589
0.574
0.566
0.560
1.082
1.078
1.068
1.058
1.052
1.039
1.023
0.991
0.979
0.971
0.955
0.933
0.919
0.905
0.884
0.891
0.883
0.864
0.862
0.852
0.841
0.834
0.817
0.808
0.803
0.797
0.791
0.781
0.757
0.740
0.729
0.715
0.706
0.693
0.687
0.669
0.648
0.630
0.611
0.605
0.597
1.092
1.084
1.069
1.062
1.053
1.044
1.021
0.995
0.982
0.963
0.948
0.939
0.942
0.934
0.919
0.907
0.908
0.886
0.882
0.872
0.860
0.858
0.843
0.848
0.840
0.839
0.819
0.809
0.798
0.780
0.771
0.754
0.742
0.736
0.721
0.709
0.693
0.665
0.657
0.646
0.635
1.100
1.079
1.074
1.064
1.050
1.040
1.015
0.994
0.984
0.976
0.970
0.961
0.954
0.939
0.938
0.937
0.935
0.916
0.907
0.894
0.885
0.895
0.884
0.880
0.882
0.873
0.853
0.840
0.835
0.819
0.813
0.794
0.770
0.768
0.759
0.747
0.730
0.729
0.712
0.693
0.679
1.099
1.083
1.069
1.058
1.041
1.022
1.011
0.997
0.991
0.973
0.969
0.979
0.962
0.952
0.951
0.948
0.952
0.934
0.927
0.912
0.915
0.916
0.913
0.918
0.915
0.909
0.898
0.889
0.868
0.851
0.845
0.819
0.816
0.812
0.804
0.783
0.775
0.772
0.763
0.748
0.728
1.098
1.084
1.074
1.064
1.048
1.027
1.018
1.001
0.993
0.980
0.981
0.982
0.984
0.980
0.973
0.964
0.958
0.963
0.957
0.951
0.942
0.939
0.945
0.950
0.941
0.941
0.932
0.916
0.915
0.887
0.884
0.861
0.856
0.848
0.843
0.827
0.823
0.812
0.797
0.792
0.782
1.089
1.091
1.087
1.066
1.049
1.028
1.016
1.007
1.001
1.008
1.004
0.996
0.997
0.994
1.001
0.995
0.984
0.984
0.979
0.965
0.968
0.963
0.972
0.963
0.964
0.960
0.953
0.946
0.939
0.925
0.914
0.902
0.894
0.886
0.883
0.864
0.868
0.866
0.847
0.832
0.825
1.082
1.076
1.071
1.057
1.047
1.045
1.030
1.025
1.015
1.017
1.020
1.020
1.015
1.015
1.011
1.004
0.997
1.002
0.997
0.991
0.978
0.993
0.992
0.989
0.992
0.984
0.986
0.973
0.962
0.959
0.953
0.950
0.938
0.933
0.919
0.914
0.903
0.897
0.892
0.879
0.863
1.080
1.085
1.075
1.056
1.055
1.064
1.065
1.044
1.030
1.045
1.033
1.037
1.029
1.030
1.028
1.020
1.020
1.016
1.011
1.015
1.007
1.016
1.021
1.018
1.015
1.019
1.021
1.020
1.001
1.000
0.994
0.989
0.971
0.960
0.953
0.946
0.937
0.931
0.932
0.915
0.907
1.094
1.083
1.076
1.067
1.068
1.066
1.054
1.052
1.044
1.048
1.054
1.057
1.065
1.055
1.044
1.033
1.030
1.034
1.034
1.028
1.037
1.043
1.047
1.044
1.036
1.048
1.055
1.052
1.051
1.044
1.038
1.017
1.007
0.986
0.979
0.982
0.975
0.973
0.964
0.945
0.940
1.099
1.090
1.091
1.086
1.075
1.079
1.064
1.062
1.056
1.070
1.072
1.065
1.072
1.064
1.063
1.053
1.052
1.048
1.046
1.047
1.066
1.064
1.071
1.068
1.060
1.072
1.084
1.081
1.080
1.067
1.059
1.047
1.037
1.017
1.004
1.015
1.019
1.008
0.997
0.967
0.962
1.102
1.099
1.096
1.100
1.102
1.092
1.102
1.076
1.070
1.079
1.087
1.083
1.085
1.084
1.070
1.074
1.060
1.056
1.049
1.063
1.079
1.086
1.089
1.097
1.100
1.086
1.096
1.102
1.099
1.090
1.080
1.073
1.058
1.043
1.034
1.037
1.037
1.019
1.017
0.993
0.995
1.116
1.109
1.105
1.106
1.099
1.109
1.102
1.093
1.088
1.099
1.093
1.087
1.083
1.085
1.074
1.068
1.071
1.059
1.068
1.076
1.091
1.097
1.112
1.107
1.113
1.117
1.114
1.118
1.119
1.116
1.095
1.093
1.078
1.058
1.059
1.050
1.048
1.043
1.029
1.022
1.018
1.136
1.121
1.110
1.104
1.114
1.110
1.110
1.111
1.109
1.102
1.095
1.100
1.102
1.095
1.079
1.087
1.090
1.086
1.078
1.082
1.100
1.108
1.124
1.123
1.131
1.139
1.133
1.124
1.126
1.115
1.111
1.104
1.091
1.076
1.072
1.071
1.067
1.068
1.061
1.046
1.036
1.152
1.135
1.134
1.142
1.131
1.131
1.129
1.124
1.121
1.116
1.124
1.113
1.099
1.100
1.087
1.104
1.099
1.097
1.089
1.093
1.114
1.125
1.132
1.132
1.148
1.158
1.155
1.141
1.127
1.119
1.116
1.115
1.105
1.096
1.093
1.090
1.074
1.071
1.058
1.067
1.048
1.162
1.158
1.165
1.151
1.142
1.139
1.127
1.126
1.133
1.130
1.120
1.119
1.110
1.101
1.110
1.111
1.112
1.091
1.090
1.103
1.129
1.137
1.140
1.147
1.146
1.159
1.156
1.147
1.131
1.127
1.127
1.127
1.122
1.106
1.093
1.100
1.091
1.080
1.074
1.073
1.070
1.104
1.094
1.089
1.094
1.086
1.094
1.088
1.078
1.058
1.041
1.016
0.998
0.987
0.976
0.962
0.949
0.925
0.908
0.881
0.858
0.830
0.806
0.786
0.757
0.723
0.705
0.682
0.667
0.651
0.641
0.624
0.612
0.600
0.585
0.582
0.591
0.592
0.578
0.570
0.586
0.588
1.099
1.099
1.103
1.096
1.091
1.086
1.072
1.070
1.053
1.033
1.008
0.996
0.976
0.961
0.949
0.939
0.920
0.899
0.872
0.846
0.815
0.783
0.747
0.725
0.699
0.683
0.674
0.655
0.636
0.615
0.597
0.575
0.566
0.555
0.545
0.556
0.559
0.553
0.546
0.550
0.565
1.103
1.100
1.100
1.096
1.097
1.078
1.059
1.055
1.044
1.021
0.998
0.988
0.980
0.961
0.947
0.931
0.908
0.895
0.880
0.840
0.808
0.775
0.744
0.710
0.683
0.659
0.651
0.638
0.616
0.593
0.575
0.563
0.541
0.528
0.520
0.530
0.524
0.520
0.523
0.529
0.536
1.112
1.106
1.079
1.071
1.073
1.071
1.050
1.037
1.032
1.013
0.993
0.975
0.971
0.956
0.944
0.927
0.901
0.879
0.857
0.842
0.797
0.766
0.728
0.693
0.672
0.660
0.634
0.620
0.595
0.571
0.554
0.533
0.520
0.509
0.505
0.497
0.487
0.490
0.491
0.504
0.507
1.095
1.102
1.085
1.075
1.070
1.055
1.035
1.024
1.017
1.001
0.986
0.972
0.968
0.957
0.942
0.915
0.894
0.870
0.846
0.825
0.792
0.755
0.713
0.680
0.659
0.640
0.630
0.596
0.570
0.551
0.532
0.514
0.498
0.483
0.477
0.460
0.464
0.462
0.468
0.475
0.473
1.080
1.094
1.085
1.084
1.050
1.051
1.032
1.016
1.009
1.001
0.987
0.978
0.962
0.952
0.933
0.906
0.887
0.858
0.837
0.808
0.781
0.747
0.696
0.666
0.641
0.614
0.604
0.578
0.550
0.533
0.510
0.494
0.469
0.454
0.447
0.426
0.435
0.442
0.441
0.447
0.447
1.080
1.079
1.070
1.070
1.042
1.031
1.022
1.014
1.010
1.002
0.980
0.973
0.954
0.939
0.929
0.905
0.881
0.849
0.826
0.800
0.777
0.725
0.682
0.660
0.636
0.599
0.580
0.556
0.537
0.513
0.495
0.467
0.454
0.446
0.419
0.415
0.419
0.427
0.424
0.422
0.425
1.071
1.061
1.056
1.050
1.042
1.027
1.011
1.014
1.006
0.985
0.967
0.944
0.948
0.921
0.905
0.890
0.876
0.842
0.817
0.788
0.757
0.713
0.681
0.653
0.622
0.587
0.561
0.544
0.518
0.497
0.482
0.458
0.445
0.420
0.414
0.401
0.408
0.403
0.393
0.398
0.402
1.052
1.038
1.039
1.042
1.044
1.026
1.014
1.006
0.990
0.969
0.958
0.946
0.935
0.914
0.893
0.882
0.865
0.842
0.808
0.775
0.741
0.698
0.673
0.643
0.614
0.583
0.551
0.533
0.503
0.488
0.465
0.441
0.418
0.404
0.401
0.392
0.391
0.385
0.378
0.376
0.385
1.044
1.052
1.053
1.034
1.030
1.026
1.000
0.989
0.979
0.969
0.948
0.943
0.934
0.911
0.882
0.868
0.852
0.831
0.801
0.760
0.730
0.688
0.660
0.626
0.604
0.579
0.544
0.519
0.497
0.479
0.454
0.424
0.410
0.394
0.386
0.385
0.379
0.363
0.364
0.363
0.367
1.050
1.052
1.042
1.038
1.024
1.007
1.004
0.986
0.960
0.953
0.930
0.931
0.922
0.908
0.887
0.863
0.840
0.812
0.781
0.743
0.717
0.680
0.645
0.615
0.592
0.570
0.544
0.508
0.482
0.458
0.443
0.418
0.402
0.375
0.378
0.377
0.357
0.348
0.349
0.349
0.342
1.049
1.048
1.040
1.037
1.024
1.004
0.995
0.976
0.960
0.940
0.923
0.909
0.900
0.897
0.878
0.847
0.814
0.787
0.775
0.739
0.711
0.673
0.640
0.616
0.597
0.564
0.539
0.499
0.475
0.462
0.448
0.419
0.401
0.385
0.378
0.356
0.346
0.336
0.329
0.329
0.340
1.042
1.044
1.043
1.041
1.029
1.013
0.989
0.976
0.956
0.934
0.911
0.897
0.886
0.867
0.855
0.825
0.803
0.779
0.756
0.730
0.701
0.670
0.648
0.616
0.583
0.548
0.519
0.492
0.468
0.443
0.428
0.420
0.397
0.383
0.372
0.361
0.337
0.325
0.314
0.317
0.333
1.052
1.055
1.047
1.033
1.032
1.017
0.999
0.971
0.943
0.929
0.907
0.884
0.871
0.854
0.831
0.819
0.799
0.757
0.737
0.719
0.692
0.656
0.636
0.602
0.579
0.549
0.519
0.483
0.457
0.447
0.428
0.413
0.385
0.375
0.360
0.353
0.328
0.326
0.317
0.321
0.325
1.063
1.059
1.059
1.037
1.024
1.016
0.988
0.972
0.941
0.927
0.905
0.877
0.857
0.840
0.818
0.796
0.775
0.748
0.732
0.702
0.679
0.654
0.632
0.594
0.572
0.544
0.517
0.484
0.461
0.442
0.426
0.411
0.385
0.368
0.365
0.342
0.344
0.335
0.320
0.323
0.325
1.063
1.051
1.049
1.039
1.025
1.010
0.986
0.970
0.944
0.929
0.901
0.868
0.856
0.839
0.820
0.789
0.775
0.749
0.725
0.700
0.677
0.654
0.625
0.600
0.570
0.545
0.521
0.487
0.462
0.441
0.426
0.412
0.389
0.373
0.366
0.354
0.356
0.344
0.332
0.322
0.324
1.065
1.054
1.049
1.046
1.032
1.011
0.996
0.975
0.952
0.927
0.903
0.873
0.846
0.828
0.808
0.800
0.773
0.746
0.723
0.695
0.670
0.646
0.622
0.603
0.586
0.559
0.528
0.488
0.471
0.442
0.423
0.406
0.396
0.384
0.372
0.367
0.357
0.342
0.333
0.338
0.334
1.063
1.060
1.046
1.036
1.029
1.014
1.006
0.990
0.952
0.927
0.900
0.871
0.839
0.827
0.811
0.794
0.766
0.744
0.719
0.697
0.670
0.645
0.625
0.611
0.587
0.551
0.525
0.494
0.479
0.455
0.431
0.409
0.402
0.384
0.374
0.374
0.366
0.345
0.348
0.349
0.345
1.051
1.052
1.040
1.026
1.020
1.012
0.997
0.979
0.949
0.929
0.901
0.869
0.839
0.832
0.818
0.788
0.770
0.755
0.730
0.696
0.676
0.657
0.636
0.619
0.596
0.554
0.525
0.509
0.486
0.468
0.442
0.419
0.403
0.402
0.398
0.387
0.374
0.375
0.361
0.361
0.354
1.055
1.047
1.034
1.023
1.018
1.012
0.995
0.970
0.944
0.930
0.910
0.877
0.857
0.836
0.820
0.795
0.772
0.753
0.723
0.701
0.687
0.665
0.640
0.625
0.588
0.568
0.550
0.529
0.511
0.484
0.466
0.439
0.423
0.407
0.408
0.398
0.402
0.392
0.383
0.367
0.372
1.053
1.048
1.033
1.037
1.026
1.010
0.998
0.975
0.951
0.931
0.904
0.875
0.846
0.831
0.812
0.803
0.783
0.755
0.740
0.721
0.707
0.680
0.658
0.633
0.602
0.597
0.584
0.564
0.537
0.519
0.497
0.469
0.460
0.435
0.417
0.413
0.411
0.414
0.409
0.398
0.389
1.061
1.053
1.043
1.032
1.037
1.015
0.998
0.984
0.954
0.935
0.909
0.882
0.864
0.833
0.822
0.801
0.784
0.754
0.738
0.722
0.707
0.688
0.675
0.654
0.637
0.625
0.603
0.583
0.560
0.545
0.517
0.498
0.490
0.469
0.457
0.451
0.436
0.431
0.425
0.418
0.417
1.060
1.055
1.040
1.037
1.028
1.020
0.999
0.985
0.951
0.935
0.920
0.895
0.868
0.853
0.834
0.810
0.800
0.779
0.759
0.738
0.724
0.699
0.690
0.680
0.657
0.643
0.627
0.615
0.592
0.572
0.552
0.536
0.525
0.503
0.491
0.484
0.473
0.466
0.457
0.446
0.439
1.056
1.052
1.040
1.041
1.027
1.024
1.003
0.991
0.963
0.944
0.920
0.897
0.879
0.871
0.838
0.825
0.811
0.792
0.776
0.765
0.751
0.729
0.713
0.698
0.688
0.677
0.666
0.646
0.629
0.622
0.600
0.582
0.559
0.538
0.529
0.517
0.504
0.498
0.495
0.484
0.471
1.074
1.067
1.044
1.053
1.043
1.022
1.004
0.991
0.963
0.940
0.922
0.902
0.890
0.870
0.848
0.839
0.828
0.818
0.808
0.793
0.770
0.751
0.737
0.722
0.718
0.707
0.696
0.674
0.668
0.654
0.635
0.618
0.600
0.582
0.568
0.563
0.553
0.536
0.525
0.513
0.507
1.085
1.076
1.058
1.051
1.040
1.027
1.008
0.986
0.966
0.950
0.933
0.907
0.900
0.875
0.863
0.862
0.853
0.831
0.829
0.813
0.801
0.780
0.766
0.750
0.746
0.733
0.729
0.722
0.699
0.686
0.673
0.662
0.640
0.637
0.616
0.611
0.590
0.585
0.560
0.547
0.543
1.081
1.082
1.062
1.057
1.048
1.033
1.014
0.996
0.969
0.955
0.939
0.924
0.916
0.886
0.882
0.882
0.876
0.864
0.849
0.833
0.822
0.805
0.800
0.785
0.787
0.780
0.769
0.752
0.734
0.723
0.724
0.711
0.696
0.680
0.659
0.652
0.640
0.628
0.605
0.602
0.597
1.096
1.081
1.075
1.064
1.053
1.042
1.028
0.990
0.966
0.952
0.940
0.936
0.923
0.919
0.912
0.899
0.894
0.874
0.862
0.860
0.847
0.841
0.825
0.813
0.812
0.812
0.791
0.787
0.774
0.765
0.752
0.747
0.733
0.715
0.715
0.707
0.686
0.666
0.654
0.655
0.643
1.105
1.091
1.080
1.061
1.048
1.043
1.015
0.995
0.976
0.963
0.950
0.927
0.939
0.932
0.918
0.905
0.916
0.904
0.890
0.875
0.873
0.866
0.851
0.859
0.861
0.860
0.835
0.820
0.815
0.804
0.792
0.776
0.760
0.758
0.767
0.745
0.735
0.712
0.708
0.707
0.696
1.102
1.082
1.070
1.061
1.048
1.036
1.011
0.994
0.982
0.962
0.961
0.954
0.946
0.941
0.939
0.939
0.931
0.926
0.906
0.895
0.899
0.897
0.893
0.893
0.895
0.885
0.885
0.870
0.853
0.839
0.825
0.812
0.798
0.805
0.803
0.783
0.775
0.768
0.767
0.757
0.745
1.094
1.084
1.078
1.072
1.064
1.033
1.017
0.990
0.985
0.971
0.962
0.964
0.977
0.962
0.959
0.952
0.945
0.943
0.943
0.933
0.930
0.927
0.924
0.935
0.918
0.921
0.915
0.907
0.891
0.874
0.859
0.843
0.848
0.846
0.842
0.827
0.816
0.816
0.811
0.795
0.792
1.099
1.090
1.088
1.070
1.042
1.028
1.012
1.003
0.996
0.993
0.992
0.981
0.988
0.982
0.974
0.973
0.971
0.969
0.951
0.950
0.953
0.949
0.960
0.953
0.950
0.944
0.935
0.932
0.930
0.912
0.902
0.891
0.888
0.889
0.891
0.878
0.864
0.863
0.858
0.846
0.834
1.087
1.079
1.079
1.064
1.051
1.044
1.040
1.009
1.006
1.006
1.013
1.012
1.000
1.003
1.003
0.988
0.985
0.990
0.979
0.973
0.965
0.968
0.980
0.977
0.975
0.977
0.982
0.965
0.959
0.943
0.941
0.937
0.927
0.929
0.922
0.914
0.905
0.903
0.897
0.882
0.870
1.091
1.088
1.072
1.058
1.049
1.047
1.035
1.029
1.026
1.023
1.016
1.020
1.021
1.025
1.026
1.007
1.003
0.994
1.006
0.996
0.990
0.998
1.007
1.000
0.998
1.008
1.014
1.006
1.008
1.004
0.988
0.973
0.972
0.971
0.958
0.948
0.944
0.938
0.926
0.915
0.909
1.092
1.081
1.071
1.053
1.050
1.054
1.043
1.046
1.033
1.041
1.035
1.042
1.033
1.040
1.036
1.024
1.010
1.016
1.026
1.015
1.013
1.029
1.028
1.031
1.029
1.034
1.042
1.050
1.044
1.036
1.020
1.006
1.001
0.995
0.985
0.989
0.983
0.983
0.964
0.949
0.951
1.093
1.090
1.078
1.071
1.067
1.069
1.069
1.068
1.059
1.062
1.068
1.049
1.050
1.045
1.046
1.043
1.031
1.031
1.032
1.031
1.034
1.044
1.054
1.059
1.060
1.059
1.065
1.075
1.071
1.063
1.052
1.042
1.026
1.026
1.019
1.017
1.019
1.013
1.002
0.980
0.978
1.086
1.096
1.086
1.075
1.090
1.087
1.089
1.073
1.072
1.080
1.079
1.073
1.068
1.061
1.058
1.052
1.046
1.034
1.039
1.043
1.061
1.070
1.080
1.082
1.089
1.088
1.085
1.085
1.090
1.085
1.077
1.064
1.057
1.046
1.043
1.050
1.051
1.039
1.022
1.018
1.012
1.102
1.109
1.093
1.086
1.098
1.098
1.094
1.076
1.084
1.086
1.082
1.072
1.070
1.064
1.062
1.056
1.042
1.042
1.048
1.054
1.081
1.085
1.098
1.091
1.104
1.119
1.100
1.107
1.104
1.115
1.097
1.084
1.079
1.068
1.074
1.074
1.065
1.054
1.040
1.035
1.030
1.113
1.120
1.107
1.103
1.101
1.115
1.110
1.099
1.095
1.097
1.097
1.090
1.089
1.094
1.076
1.066
1.065
1.065
1.058
1.064
1.094
1.099
1.106
1.117
1.123
1.128
1.124
1.121
1.118
1.113
1.101
1.091
1.086
1.087
1.083
1.090
1.083
1.075
1.064
1.048
1.047
1.129
1.123
1.128
1.129
1.126
1.132
1.124
1.122
1.118
1.105
1.109
1.105
1.100
1.092
1.092
1.085
1.080
1.069
1.067
1.080
1.099
1.102
1.123
1.132
1.140
1.149
1.142
1.137
1.130
1.129
1.110
1.099
1.101
1.087
1.096
1.093
1.099
1.091
1.078
1.076
1.062
1.145
1.153
1.154
1.143
1.139
1.131
1.128
1.120
1.119
1.121
1.113
1.114
1.103
1.088
1.104
1.099
1.094
1.074
1.075
1.087
1.103
1.123
1.132
1.145
1.151
1.156
1.155
1.150
1.136
1.135
1.121
1.106
1.106
1.092
1.089
1.104
1.102
1.105
1.098
1.089
1.080
1.079
1.078
1.066
1.076
1.072
1.065
1.048
1.042
1.021
1.006
0.991
0.969
0.947
0.946
0.930
0.916
0.900
0.872
0.849
0.832
0.801
0.775
0.749
0.733
0.704
0.689
0.667
0.654
0.634
0.625
0.603
0.594
0.584
0.576
0.580
0.576
0.570
0.562
0.559
0.560
0.566
1.082
1.080
1.071
1.073
1.070
1.059
1.043
1.035
1.022
1.004
0.976
0.962
0.945
0.930
0.920
0.913
0.893
0.862
0.850
0.823
0.789
0.757
0.734
0.712
0.683
0.672
0.652
0.636
0.610
0.596
0.582
0.571
0.552
0.532
0.533
0.543
0.544
0.530
0.527
0.527
0.535
1.083
1.067
1.075
1.071
1.065
1.054
1.029
1.026
1.003
0.985
0.975
0.960
0.941
0.926
0.920
0.899
0.878
0.855
0.836
0.813
0.780
0.750
0.719
0.694
0.662
0.646
0.629
0.616
0.591
0.574
0.560
0.546
0.523
0.512
0.500
0.511
0.503
0.498
0.489
0.500
0.508
1.090
1.081
1.056
1.057
1.053
1.042
1.026
1.007
0.997
0.984
0.966
0.945
0.924
0.914
0.897
0.886
0.864
0.842
0.825
0.797
0.764
0.735
0.698
0.674
0.650
0.627
0.604
0.593
0.565
0.548
0.539
0.514
0.500
0.489
0.482
0.480
0.472
0.466
0.469
0.463
0.484
1.067
1.062
1.063
1.058
1.044
1.026
1.005
1.000
0.996
0.974
0.962
0.940
0.932
0.919
0.905
0.875
0.857
0.834
0.816
0.790
0.746
0.718
0.687
0.651
0.633
0.613
0.591
0.567
0.544
0.530
0.513
0.501
0.475
0.460
0.452
0.438
0.442
0.439
0.438
0.440
0.455
1.056
1.052
1.060
1.058
1.030
1.015
1.004
0.999
0.983
0.966
0.947
0.931
0.919
0.917
0.891
0.866
0.849
0.825
0.805
0.785
0.748
0.711
0.675
0.642
0.613
0.591
0.568
0.551
0.530
0.507
0.497
0.478
0.454
0.439
0.420
0.410
0.411
0.414
0.417
0.415
0.426
1.063
1.047
1.048
1.035
1.029
1.015
0.992
0.984
0.972
0.963
0.940
0.928
0.909
0.902
0.887
0.858
0.836
0.812
0.795
0.762
0.747
0.703
0.659
0.628
0.596
0.571
0.550
0.539
0.513
0.490
0.477
0.448
0.437
0.418
0.396
0.389
0.390
0.388
0.396
0.383
0.391
1.051
1.042
1.020
1.032
1.014
1.006
0.982
0.965
0.960
0.952
0.936
0.905
0.892
0.887
0.869
0.853
0.828
0.806
0.783
0.754
0.727
0.681
0.645
0.619
0.590
0.559
0.533
0.513
0.499
0.470
0.449
0.429
0.406
0.392
0.380
0.370
0.368
0.369
0.366
0.356
0.362
1.029
1.027
1.020
1.004
1.012
0.989
0.975
0.967
0.950
0.943
0.923
0.902
0.896
0.867
0.857
0.841
0.818
0.792
0.769
0.741
0.718
0.667
0.638
0.608
0.578
0.538
0.519
0.500
0.477
0.449
0.440
0.420
0.397
0.373
0.368
0.357
0.364
0.349
0.346
0.340
0.347
1.023
1.037
1.026
1.028
1.002
0.980
0.978
0.964
0.951
0.927
0.910
0.900
0.891
0.873
0.848
0.836
0.808
0.791
0.761
0.729
0.702
0.656
0.625
0.597
0.574
0.544
0.507
0.494
0.469
0.457
0.420
0.402
0.383
0.371
0.355
0.354
0.347
0.334
0.332
0.327
0.326
1.030
1.028
1.024
1.018
1.002
0.977
0.964
0.947
0.940
0.912
0.894
0.882
0.876
0.867
0.845
0.821
0.803
0.773
0.745
0.717
0.684
0.646
0.618
0.591
0.567
0.536
0.507
0.470
0.455
0.436
0.411
0.389
0.368
0.350
0.342
0.341
0.325
0.324
0.321
0.315
0.320
1.029
1.024
1.019
1.015
1.005
0.982
0.958
0.943
0.925
0.910
0.878
0.863
0.857
0.848
0.829
0.810
0.782
0.756
0.734
0.702
0.677
0.646
0.612
0.588
0.570
0.521
0.495
0.464
0.449
0.430
0.413
0.387
0.369
0.346
0.334
0.328
0.315
0.304
0.305
0.304
0.311
1.036
1.028
1.021
1.023
1.013
0.997
0.970
0.957
0.927
0.899
0.874
0.861
0.847
0.842
0.812
0.796
0.766
0.739
0.718
0.694
0.666
0.638
0.611
0.579
0.549
0.519
0.491
0.462
0.441
0.419
0.402
0.395
0.366
0.350
0.335
0.327
0.313
0.307
0.293
0.294
0.300
1.042
1.037
1.035
1.019
1.019
1.002
0.982
0.958
0.919
0.901
0.885
0.857
0.842
0.816
0.802
0.778
0.752
0.733
0.707
0.690
0.661
0.631
0.607
0.577
0.549
0.516
0.485
0.458
0.437
0.421
0.400
0.380
0.362
0.346
0.333
0.316
0.307
0.302
0.294
0.291
0.297
1.052
1.045
1.040
1.028
1.013
1.001
0.979
0.955
0.921
0.902
0.875
0.846
0.824
0.796
0.786
0.762
0.745
0.715
0.701
0.669
0.646
0.625
0.601
0.573
0.539
0.512
0.490
0.462
0.438
0.414
0.405
0.382
0.362
0.350
0.337
0.318
0.319
0.319
0.299
0.301
0.295
1.057
1.048
1.042
1.029
1.011
0.998
0.974
0.954
0.934
0.907
0.887
0.844
0.826
0.805
0.784
0.760
0.745
0.717
0.695
0.675
0.652
0.620
0.601
0.562
0.529
0.520
0.499
0.468
0.440
0.425
0.396
0.377
0.364
0.351
0.338
0.330
0.328
0.323
0.311
0.308
0.305
1.053
1.036
1.034
1.026
1.023
1.003
0.987
0.961
0.940
0.907
0.887
0.847
0.826
0.807
0.782
0.764
0.738
0.718
0.690
0.665
0.647
0.626
0.596
0.575
0.552
0.527
0.499
0.468
0.442
0.429
0.406
0.368
0.365
0.355
0.353
0.342
0.337
0.317
0.325
0.319
0.304
1.044
1.048
1.037
1.027
1.020
1.008
0.993
0.966
0.941
0.914
0.881
0.850
0.820
0.793
0.788
0.760
0.737
0.716
0.690
0.672
0.646
0.624
0.599
0.581
0.553
0.527
0.501
0.483
0.451
0.434
0.411
0.391
0.371
0.370
0.360
0.353
0.340
0.334
0.327
0.332
0.325
1.045
1.044
1.030
1.021
1.011
0.997
0.986
0.972
0.949
0.915
0.894
0.845
0.815
0.800
0.787
0.762
0.735
0.720
0.687
0.671
0.655
0.636
0.605
0.584
0.559
0.531
0.511
0.492
0.469
0.451
0.429
0.403
0.379
0.374
0.371
0.365
0.363
0.355
0.344
0.338
0.331
1.039
1.036
1.023
1.025
1.008
1.002
0.982
0.967
0.937
0.915
0.886
0.855
0.830
0.809
0.786
0.758
0.734
0.712
0.685
0.680
0.664
0.648
0.610
0.590
0.573
0.558
0.535
0.509
0.494
0.472
0.451
0.418
0.410
0.396
0.382
0.372
0.371
0.372
0.360
0.348
0.350
1.049
1.045
1.034
1.027
1.018
1.005
0.984
0.957
0.934
0.919
0.896
0.863
0.838
0.810
0.784
0.762
0.754
0.717
0.707
0.684
0.673
0.646
0.630
0.611
0.590
0.577
0.561
0.541
0.520
0.507
0.484
0.466
0.446
0.422
0.402
0.397
0.386
0.386
0.374
0.365
0.377
1.054
1.047
1.044
1.037
1.029
1.012
0.991
0.973
0.946
0.921
0.897
0.871
0.840
0.813
0.798
0.771
0.765
0.751
0.726
0.702
0.679
0.666
0.639
0.623
0.617
0.595
0.584
0.561
0.541
0.525
0.507
0.487
0.475
0.459
0.446
0.439
0.427
0.411
0.404
0.394
0.391
1.062
1.052
1.035
1.041
1.026
1.008
1.000
0.977
0.956
0.926
0.901
0.877
0.842
0.818
0.804
0.788
0.768
0.756
0.732
0.716
0.706
0.684
0.662
0.646
0.631
0.617
0.611
0.590
0.568
0.552
0.533
0.526
0.511
0.493
0.480
0.478
0.460
0.451
0.442
0.424
0.420
1.062
1.059
1.040
1.037
1.030
1.017
0.996
0.987
0.962
0.933
0.908
0.870
0.850
0.842
0.815
0.796
0.778
0.768
0.759
0.742
0.722
0.698
0.683
0.672
0.660
0.648
0.641
0.625
0.611
0.598
0.574
0.561
0.543
0.532
0.523
0.504
0.498
0.491
0.480
0.475
0.455
1.092
1.077
1.057
1.051
1.033
1.025
1.001
0.976
0.958
0.928
0.905
0.883
0.877
0.848
0.821
0.818
0.806
0.799
0.782
0.757
0.749
0.734
0.709
0.704
0.689
0.687
0.672
0.661
0.648
0.636
0.614
0.600
0.588
0.578
0.559
0.550
0.538
0.537
0.520
0.508
0.499
1.099
1.090
1.071
1.061
1.040
1.024
1.008
0.987
0.963
0.934
0.908
0.893
0.878
0.862
0.836
0.841
0.839
0.827
0.802
0.787
0.772
0.758
0.744
0.731
0.718
0.717
0.706
0.698
0.686
0.663
0.663
0.647
0.629
0.617
0.606
0.598
0.579
0.575
0.563
0.545
0.548
1.111
1.090
1.075
1.061
1.053
1.033
1.021
0.992
0.959
0.944
0.912
0.898
0.882
0.867
0.865
0.863
0.859
0.841
0.823
0.816
0.804
0.800
0.777
0.760
0.761
0.758
0.747
0.731
0.718
0.706
0.701
0.685
0.680
0.662
0.649
0.642
0.631
0.622
0.598
0.601
0.599
1.111
1.100
1.085
1.070
1.057
1.045
1.029
0.983
0.958
0.936
0.916
0.909
0.901
0.881
0.883
0.882
0.878
0.864
0.850
0.835
0.835
0.829
0.808
0.798
0.789
0.789
0.773
0.760
0.754
0.746
0.740
0.726
0.724
0.706
0.697
0.699
0.678
0.655
0.660
0.663
0.653
1.118
1.096
1.095
1.080
1.061
1.047
1.023
0.986
0.960
0.937
0.930
0.915
0.912
0.908
0.900
0.897
0.889
0.879
0.870
0.863
0.860
0.849
0.831
0.822
0.831
0.817
0.813
0.817
0.794
0.788
0.782
0.762
0.759
0.750
0.749
0.744
0.728
0.709
0.713
0.712
0.701
1.104
1.094
1.082
1.072
1.059
1.045
1.016
0.988
0.969
0.954
0.945
0.942
0.935
0.925
0.921
0.917
0.918
0.907
0.889
0.883
0.885
0.876
0.866
0.873
0.866
0.855
0.855
0.851
0.838
0.820
0.813
0.805
0.805
0.797
0.792
0.781
0.778
0.754
0.757
0.750
0.752
1.116
1.103
1.089
1.074
1.066
1.042
1.005
0.991
0.981
0.973
0.956
0.950
0.962
0.949
0.947
0.939
0.934
0.924
0.912
0.911
0.916
0.905
0.904
0.901
0.894
0.893
0.892
0.875
0.874
0.851
0.853
0.841
0.847
0.844
0.855
0.830
0.818
0.821
0.817
0.804
0.790
1.110
1.104
1.091
1.081
1.067
1.039
1.010
0.997
0.988
0.983
0.975
0.970
0.976
0.960
0.959
0.953
0.955
0.956
0.940
0.933
0.937
0.926
0.937
0.930
0.931
0.930
0.920
0.917
0.906
0.906
0.897
0.883
0.883
0.884
0.891
0.883
0.859
0.869
0.861
0.846
0.832
1.094
1.090
1.083
1.066
1.055
1.033
1.021
0.997
0.989
0.996
0.993
0.990
0.974
0.981
0.984
0.963
0.978
0.973
0.960
0.953
0.949
0.946
0.953
0.956
0.951
0.955
0.960
0.954
0.950
0.941
0.931
0.923
0.923
0.920
0.926
0.916
0.902
0.907
0.894
0.890
0.879
1.106
1.079
1.076
1.064
1.052
1.032
1.025
1.025
1.017
1.014
1.011
1.001
1.001
1.004
1.009
0.988
0.991
0.987
0.983
0.973
0.969
0.973
0.980
0.976
0.982
0.986
0.990
0.998
0.995
0.990
0.977
0.972
0.970
0.964
0.952
0.944
0.938
0.943
0.927
0.912
0.907
1.108
1.094
1.081
1.066
1.051
1.050
1.040
1.039
1.028
1.025
1.026
1.026
1.014
1.022
1.017
1.000
1.002
1.004
1.002
0.999
0.988
1.002
1.011
1.008
1.015
1.016
1.026
1.018
1.026
1.021
1.020
1.007
1.001
0.989
0.992
0.973
0.974
0.974
0.957
0.951
0.944
1.097
1.090
1.080
1.057
1.056
1.063
1.060
1.053
1.051
1.038
1.049
1.034
1.022
1.030
1.024
1.025
1.007
1.015
1.012
1.015
1.007
1.025
1.036
1.042
1.044
1.047
1.053
1.054
1.050
1.054
1.040
1.035
1.019
1.020
1.022
1.019
1.013
1.009
1.001
0.998
0.992
1.108
1.092
1.086
1.061
1.066
1.065
1.064
1.064
1.062
1.060
1.058
1.035
1.034
1.035
1.039
1.032
1.018
1.015
1.023
1.027
1.026
1.051
1.057
1.062
1.071
1.069
1.069
1.069
1.066
1.064
1.063
1.060
1.056
1.049
1.054
1.055
1.047
1.035
1.034
1.027
1.028
1.108
1.093
1.086
1.083
1.079
1.082
1.073
1.064
1.065
1.070
1.061
1.054
1.049
1.052
1.032
1.033
1.030
1.027
1.041
1.042
1.052
1.064
1.069
1.076
1.087
1.102
1.092
1.094
1.090
1.096
1.088
1.083
1.076
1.068
1.077
1.083
1.073
1.072
1.052
1.049
1.048
1.120
1.114
1.101
1.099
1.088
1.095
1.095
1.089
1.081
1.079
1.080
1.069
1.068
1.074
1.049
1.043
1.039
1.047
1.051
1.049
1.067
1.082
1.097
1.097
1.109
1.113
1.109
1.103
1.112
1.104
1.100
1.093
1.085
1.072
1.083
1.092
1.099
1.089
1.071
1.063
1.061
1.126
1.121
1.120
1.120
1.102
1.109
1.102
1.104
1.097
1.086
1.093
1.086
1.080
1.071
1.069
1.055
1.046
1.050
1.063
1.064
1.078
1.092
1.109
1.112
1.127
1.135
1.135
1.122
1.129
1.126
1.112
1.107
1.102
1.085
1.081
1.094
1.105
1.087
1.080
1.079
1.073
1.139
1.149
1.137
1.135
1.122
1.130
1.114
1.105
1.108
1.109
1.104
1.100
1.089
1.087
1.087
1.079
1.056
1.063
1.074
1.075
1.091
1.111
1.120
1.124
1.135
1.142
1.147
1.141
1.125
1.126
1.118
1.109
1.113
1.094
1.085
1.101
1.109
1.104
1.094
1.090
1.082
1.065
1.051
1.052
1.061
1.050
1.038
1.025
1.010
0.994
0.970
0.953
0.928
0.927
0.914
0.897
0.878
0.858
0.850
0.834
0.799
0.769
0.736
0.728
0.707
0.691
0.667
0.652
0.642
0.625
0.614
0.601
0.579
0.563
0.557
0.570
0.562
0.553
0.544
0.553
0.550
0.552
1.069
1.053
1.057
1.047
1.046
1.029
1.017
0.996
0.986
0.970
0.957
0.938
0.918
0.908
0.892
0.868
0.851
0.833
0.818
0.783
0.758
0.731
0.711
0.684
0.668
0.646
0.633
0.621
0.606
0.580
0.572
0.556
0.546
0.532
0.522
0.525
0.513
0.512
0.521
0.518
0.521
1.071
1.052
1.052
1.042
1.043
1.031
1.002
0.986
0.974
0.955
0.945
0.926
0.911
0.902
0.876
0.860
0.843
0.812
0.800
0.779
0.742
0.724
0.695
0.681
0.645
0.620
0.615
0.602
0.584
0.557
0.542
0.525
0.512
0.498
0.487
0.488
0.480
0.468
0.478
0.486
0.487
1.055
1.049
1.043
1.042
1.031
1.021
0.990
0.983
0.966
0.946
0.935
0.918
0.900
0.879
0.858
0.846
0.833
0.813
0.787
0.759
0.729
0.705
0.677
0.650
0.632
0.606
0.584
0.569
0.550
0.535
0.516
0.496
0.491
0.473
0.460
0.456
0.447
0.442
0.440
0.451
0.458
1.042
1.052
1.039
1.028
1.022
0.991
0.978
0.971
0.957
0.942
0.930
0.912
0.890
0.875
0.858
0.849
0.822
0.798
0.781
0.756
0.718
0.690
0.660
0.632
0.605
0.593
0.566
0.548
0.530
0.506
0.496
0.472
0.458
0.441
0.434
0.422
0.425
0.418
0.414
0.416
0.430
1.036
1.028
1.032
1.032
1.008
0.998
0.971
0.967
0.950
0.939
0.923
0.905
0.878
0.867
0.855
0.829
0.813
0.787
0.764
0.742
0.712
0.677
0.644
0.612
0.592
0.566
0.553
0.533
0.509
0.487
0.469
0.446
0.428
0.413
0.400
0.394
0.395
0.393
0.378
0.387
0.394
1.037
1.033
1.019
1.006
1.000
0.985
0.977
0.957
0.942
0.927
0.919
0.889
0.868
0.853
0.839
0.816
0.791
0.771
0.753
0.729
0.704
0.671
0.631
0.595
0.567
0.548
0.535
0.515
0.492
0.473
0.452
0.421
0.408
0.389
0.366
0.368
0.370
0.354
0.353
0.357
0.366
1.029
1.015
1.014
1.002
0.983
0.982
0.955
0.946
0.929
0.916
0.897
0.873
0.845
0.829
0.823
0.799
0.781
0.761
0.738
0.716
0.693
0.656
0.620
0.580
0.560
0.537
0.514
0.495
0.473
0.449
0.426
0.407
0.378
0.372
0.354
0.351
0.339
0.338
0.329
0.334
0.343
1.027
1.017
1.003
0.984
0.975
0.955
0.947
0.933
0.922
0.909
0.889
0.869
0.847
0.830
0.811
0.794
0.773
0.750
0.722
0.702
0.679
0.632
0.602
0.574
0.538
0.512
0.491
0.478
0.451
0.438
0.411
0.387
0.371
0.352
0.346
0.329
0.319
0.321
0.315
0.313
0.315
1.015
1.011
1.004
0.998
0.975
0.961
0.944
0.926
0.916
0.895
0.878
0.859
0.830
0.816
0.807
0.790
0.770
0.749
0.718
0.690
0.665
0.619
0.592
0.570
0.545
0.508
0.485
0.467
0.449
0.420
0.392
0.376
0.362
0.350
0.334
0.319
0.312
0.305
0.302
0.302
0.301
1.007
1.008
1.006
1.004
0.982
0.963
0.946
0.927
0.900
0.885
0.860
0.836
0.819
0.805
0.793
0.784
0.757
0.735
0.709
0.672
0.643
0.608
0.590
0.566
0.537
0.507
0.481
0.445
0.430
0.416
0.389
0.361
0.345
0.332
0.324
0.308
0.295
0.293
0.292
0.295
0.289
1.024
1.011
1.003
1.000
0.978
0.961
0.941
0.922
0.901
0.873
0.844
0.834
0.822
0.801
0.783
0.760
0.743
0.719
0.687
0.665
0.631
0.604
0.580
0.552
0.520
0.496
0.468
0.442
0.423
0.406
0.381
0.365
0.343
0.330
0.314
0.298
0.292
0.281
0.277
0.288
0.283
1.027
1.035
1.021
1.002
0.988
0.968
0.940
0.925
0.905
0.875
0.852
0.832
0.815
0.797
0.769
0.745
0.722
0.703
0.684
0.665
0.619
0.595
0.576
0.544
0.513
0.490
0.463
0.441
0.420
0.392
0.375
0.365
0.343
0.330
0.314
0.293
0.283
0.282
0.275
0.267
0.267
1.032
1.038
1.027
1.001
0.989
0.972
0.953
0.926
0.899
0.873
0.854
0.826
0.801
0.784
0.759
0.736
0.714
0.696
0.676
0.653
0.621
0.592
0.570
0.540
0.511
0.483
0.464
0.439
0.415
0.395
0.377
0.357
0.341
0.324
0.304
0.292
0.288
0.284
0.274
0.267
0.272
1.039
1.042
1.028
1.008
0.988
0.969
0.954
0.934
0.900
0.873
0.849
0.827
0.799
0.766
0.751
0.728
0.702
0.681
0.661
0.638
0.614
0.590
0.567
0.530
0.504
0.481
0.460
0.440
0.418
0.395
0.371
0.355
0.347
0.331
0.305
0.304
0.287
0.272
0.278
0.270
0.272
1.051
1.028
1.023
1.010
0.992
0.971
0.955
0.938
0.907
0.877
0.857
0.826
0.795
0.769
0.754
0.733
0.711
0.680
0.659
0.641
0.618
0.593
0.562
0.529
0.512
0.490
0.474
0.445
0.425
0.399
0.383
0.357
0.343
0.328
0.314
0.309
0.297
0.285
0.285
0.284
0.281
1.050
1.030
1.025
1.012
1.007
0.991
0.959
0.940
0.914
0.882
0.856
0.830
0.801
0.775
0.748
0.726
0.701
0.682
0.651
0.635
0.620
0.593
0.568
0.546
0.517
0.496
0.474
0.444
0.431
0.406
0.380
0.360
0.342
0.329
0.327
0.318
0.306
0.301
0.291
0.297
0.283
1.051
1.040
1.029
1.019
1.001
0.985
0.964
0.945
0.917
0.887
0.849
0.836
0.801
0.775
0.748
0.733
0.697
0.677
0.658
0.638
0.616
0.600
0.571
0.552
0.527
0.509
0.490
0.463
0.437
0.418
0.393
0.377
0.360
0.346
0.334
0.334
0.317
0.308
0.302
0.293
0.299
1.059
1.036
1.032
1.020
1.004
0.978
0.963
0.949
0.923
0.891
0.865
0.822
0.790
0.770
0.751
0.738
0.704
0.677
0.648
0.641
0.628
0.605
0.576
0.554
0.531
0.519
0.503
0.471
0.454
0.428
0.407
0.391
0.367
0.359
0.346
0.341
0.339
0.330
0.325
0.313
0.309
1.054
1.024
1.018
1.015
1.001
0.987
0.968
0.937
0.923
0.899
0.861
0.833
0.803
0.771
0.751
0.725
0.713
0.681
0.659
0.640
0.629
0.619
0.584
0.565
0.546
0.544
0.521
0.494
0.473
0.454
0.428
0.414
0.398
0.385
0.369
0.362
0.353
0.348
0.335
0.320
0.327
1.046
1.039
1.024
1.013
1.015
0.989
0.969
0.944
0.916
0.900
0.871
0.846
0.818
0.790
0.758
0.735
0.723
0.699
0.671
0.656
0.642
0.629
0.596
0.580
0.561
0.557
0.541
0.515
0.498
0.488
0.464
0.452
0.437
0.414
0.391
0.390
0.381
0.369
0.346
0.351
0.343
1.055
1.047
1.030
1.026
1.017
1.002
0.982
0.962
0.934
0.906
0.873
0.851
0.819
0.790
0.763
0.748
0.724
0.717
0.696
0.679
0.658
0.634
0.610
0.598
0.586
0.582
0.560
0.536
0.522
0.510
0.485
0.478
0.469
0.450
0.435
0.423
0.408
0.408
0.391
0.375
0.367
1.056
1.047
1.039
1.027
1.017
1.003
0.985
0.969
0.948
0.917
0.878
0.853
0.822
0.792
0.789
0.757
0.738
0.728
0.709
0.692
0.666
0.655
0.631
0.621
0.607
0.596
0.583
0.564
0.554
0.533
0.514
0.508
0.497
0.478
0.470
0.463
0.454
0.444
0.432
0.411
0.401
1.062
1.063
1.039
1.032
1.015
1.004
0.984
0.972
0.941
0.921
0.889
0.866
0.833
0.813
0.788
0.773
0.765
0.746
0.735
0.713
0.695
0.674
0.661
0.650
0.631
0.620
0.608
0.607
0.584
0.571
0.565
0.539
0.533
0.518
0.509
0.503
0.494
0.485
0.468
0.461
0.448
1.076
1.074
1.057
1.045
1.023
1.014
0.990
0.972
0.949
0.918
0.893
0.872
0.851
0.822
0.796
0.797
0.787
0.770
0.749
0.732
0.723
0.706
0.683
0.677
0.666
0.650
0.645
0.638
0.622
0.607
0.593
0.584
0.577
0.562
0.552
0.539
0.534
0.523
0.508
0.499
0.493
1.094
1.087
1.058
1.061
1.047
1.021
1.009
0.979
0.953
0.917
0.900
0.881
0.853
0.832
0.814
0.823
0.808
0.789
0.772
0.746
0.743
0.734
0.716
0.706
0.700
0.690
0.682
0.680
0.663
0.645
0.637
0.619
0.613
0.606
0.595
0.592
0.567
0.566
0.559
0.552
0.544
1.104
1.088
1.071
1.062
1.053
1.038
1.022
1.002
0.963
0.923
0.894
0.878
0.857
0.842
0.845
0.832
0.824
0.821
0.804
0.791
0.785
0.772
0.753
0.737
0.735
0.714
0.717
0.707
0.699
0.691
0.687
0.671
0.658
0.643
0.627
0.630
0.615
0.616
0.605
0.603
0.595
1.116
1.098
1.081
1.071
1.062
1.046
1.022
0.992
0.960
0.927
0.909
0.888
0.874
0.866
0.859
0.852
0.848
0.839
0.827
0.815
0.808
0.801
0.782
0.768
0.768
0.762
0.749
0.749
0.735
0.723
0.724
0.716
0.704
0.684
0.678
0.681
0.668
0.655
0.658
0.652
0.655
1.121
1.107
1.090
1.082
1.065
1.043
1.030
0.979
0.959
0.942
0.914
0.897
0.896
0.888
0.879
0.877
0.872
0.852
0.854
0.838
0.838
0.826
0.807
0.803
0.795
0.798
0.786
0.781
0.773
0.761
0.770
0.752
0.748
0.737
0.732
0.738
0.732
0.710
0.703
0.700
0.696
1.120
1.106
1.090
1.081
1.062
1.041
1.022
0.992
0.965
0.943
0.937
0.928
0.915
0.897
0.897
0.888
0.890
0.890
0.880
0.871
0.863
0.854
0.842
0.837
0.835
0.836
0.830
0.820
0.818
0.803
0.804
0.799
0.796
0.790
0.789
0.778
0.774
0.762
0.759
0.753
0.750
1.120
1.113
1.097
1.079
1.067
1.050
1.021
0.993
0.968
0.958
0.945
0.937
0.932
0.921
0.922
0.913
0.909
0.908
0.894
0.889
0.890
0.876
0.872
0.880
0.870
0.871
0.863
0.861
0.850
0.845
0.849
0.846
0.847
0.835
0.838
0.831
0.814
0.807
0.807
0.803
0.794
1.112
1.105
1.096
1.079
1.065
1.048
1.018
0.982
0.974
0.959
0.960
0.955
0.945
0.941
0.937
0.935
0.929
0.924
0.918
0.923
0.913
0.893
0.904
0.906
0.905
0.911
0.902
0.898
0.907
0.899
0.890
0.885
0.875
0.883
0.888
0.864
0.859
0.864
0.851
0.853
0.840
1.102
1.092
1.086
1.075
1.058
1.034
1.008
1.002
0.991
0.985
0.983
0.981
0.963
0.972
0.963
0.948
0.957
0.956
0.939
0.940
0.927
0.920
0.933
0.930
0.935
0.933
0.942
0.943
0.949
0.937
0.929
0.924
0.920
0.927
0.923
0.907
0.899
0.904
0.887
0.880
0.882
1.092
1.094
1.084
1.065
1.057
1.027
1.023
1.015
1.007
1.006
1.002
0.991
0.984
0.982
0.980
0.966
0.973
0.969
0.964
0.952
0.947
0.947
0.956
0.955
0.965
0.971
0.984
0.983
0.978
0.982
0.968
0.961
0.961
0.963
0.952
0.943
0.941
0.942
0.925
0.924
0.921
1.103
1.096
1.081
1.073
1.054
1.039
1.033
1.034
1.019
1.014
1.010
1.002
0.996
0.999
0.997
0.979
0.979
0.979
0.979
0.974
0.961
0.981
0.987
0.993
0.994
1.001
1.007
1.008
1.005
1.009
1.012
0.999
0.990
0.994
0.988
0.978
0.980
0.985
0.964
0.961
0.963
1.104
1.098
1.082
1.065
1.059
1.047
1.056
1.051
1.035
1.031
1.024
1.019
1.011
1.017
1.011
0.993
0.997
0.994
0.988
0.990
0.987
1.000
1.016
1.025
1.028
1.033
1.033
1.038
1.041
1.032
1.031
1.035
1.022
1.023
1.019
1.002
1.012
1.012
1.005
1.012
1.001
1.100
1.090
1.075
1.064
1.065
1.056
1.051
1.050
1.042
1.052
1.030
1.023
1.023
1.031
1.013
1.002
1.005
0.998
1.003
1.000
1.015
1.035
1.037
1.050
1.051
1.056
1.057
1.062
1.064
1.053
1.050
1.044
1.047
1.053
1.051
1.052
1.039
1.049
1.036
1.034
1.030
1.106
1.093
1.090
1.077
1.064
1.064
1.052
1.046
1.046
1.054
1.048
1.037
1.034
1.038
1.019
1.020
1.013
1.018
1.020
1.023
1.041
1.052
1.059
1.057
1.073
1.082
1.077
1.080
1.087
1.079
1.082
1.079
1.056
1.066
1.074
1.074
1.074
1.072
1.053
1.063
1.053
1.118
1.115
1.094
1.090
1.076
1.074
1.076
1.077
1.067
1.067
1.054
1.052
1.046
1.037
1.039
1.025
1.022
1.031
1.038
1.034
1.046
1.062
1.082
1.085
1.098
1.103
1.100
1.104
1.106
1.099
1.097
1.090
1.079
1.081
1.078
1.079
1.089
1.089
1.073
1.070
1.067
1.118
1.120
1.113
1.106
1.091
1.098
1.092
1.095
1.082
1.081
1.073
1.070
1.056
1.056
1.047
1.045
1.027
1.046
1.047
1.051
1.058
1.081
1.091
1.095
1.112
1.116
1.122
1.122
1.113
1.118
1.113
1.112
1.093
1.086
1.091
1.098
1.101
1.100
1.086
1.092
1.083
1.135
1.128
1.119
1.119
1.110
1.098
1.105
1.095
1.089
1.080
1.087
1.082
1.072
1.070
1.057
1.054
1.049
1.047
1.060
1.061
1.066
1.092
1.097
1.109
1.117
1.130
1.144
1.135
1.110
1.111
1.118
1.119
1.100
1.093
1.101
1.115
1.090
1.110
1.097
1.098
1.093
1.048
1.038
1.022
1.033
1.020
1.001
0.989
0.974
0.957
0.945
0.920
0.913
0.897
0.886
0.868
0.848
0.830
0.814
0.798
0.767
0.735
0.709
0.704
0.686
0.676
0.652
0.635
0.626
0.615
0.599
0.590
0.573
0.547
0.546
0.551
0.544
0.545
0.529
0.534
0.542
0.541
1.046
1.033
1.034
1.028
1.008
0.987
0.985
0.972
0.947
0.933
0.916
0.907
0.886
0.864
0.856
0.832
0.816
0.788
0.781
0.764
0.729
0.704
0.686
0.663
0.649
0.637
0.614
0.606
0.585
0.575
0.564
0.550
0.530
0.518
0.504
0.512
0.490
0.492
0.487
0.502
0.510
1.047
1.038
1.035
1.019
1.001
0.999
0.979
0.950
0.931
0.915
0.907
0.891
0.871
0.855
0.834
0.815
0.796
0.780
0.763
0.748
0.712
0.699
0.673
0.649
0.640
0.611
0.597
0.581
0.562
0.544
0.525
0.515
0.500
0.492
0.470
0.463
0.454
0.462
0.464
0.466
0.467
1.040
1.027
1.021
1.015
1.003
0.990
0.970
0.949
0.931
0.904
0.902
0.886
0.864
0.849
0.833
0.811
0.793
0.763
0.755
0.736
0.691
0.675
0.656
0.630
0.623
0.588
0.570
0.558
0.541
0.512
0.492
0.478
0.480
0.460
0.441
0.426
0.422
0.430
0.424
0.432
0.434
1.022
1.021
1.018
1.014
0.985
0.969
0.955
0.942
0.924
0.908
0.894
0.883
0.858
0.833
0.825
0.804
0.787
0.764
0.745
0.714
0.684
0.652
0.627
0.606
0.590
0.573
0.546
0.534
0.513
0.484
0.465
0.448
0.438
0.424
0.418
0.396
0.393
0.394
0.400
0.395
0.404
1.027
1.011
1.011
0.990
0.987
0.976
0.950
0.937
0.917
0.903
0.891
0.870
0.844
0.822
0.800
0.792
0.771
0.756
0.730
0.700
0.677
0.644
0.614
0.583
0.573
0.553
0.528
0.512
0.493
0.473
0.446
0.426
0.414
0.393
0.383
0.367
0.372
0.360
0.361
0.365
0.375
1.024
1.007
1.000
0.984
0.974
0.968
0.943
0.926
0.909
0.891
0.877
0.852
0.818
0.805
0.788
0.768
0.757
0.743
0.723
0.689
0.667
0.628
0.593
0.565
0.545
0.531
0.510
0.497
0.472
0.457
0.428
0.405
0.394
0.375
0.354
0.343
0.343
0.334
0.330
0.335
0.344
1.016
1.009
0.998
0.977
0.963
0.947
0.913
0.908
0.897
0.880
0.859
0.828
0.808
0.793
0.773
0.761
0.733
0.729
0.704
0.684
0.652
0.617
0.579
0.550
0.528
0.509
0.492
0.476
0.454
0.434
0.405
0.386
0.368
0.345
0.336
0.328
0.322
0.318
0.314
0.312
0.317
1.016
1.001
0.998
0.984
0.966
0.935
0.912
0.900
0.897
0.880
0.845
0.826
0.791
0.790
0.777
0.754
0.731
0.715
0.687
0.657
0.629
0.603
0.571
0.538
0.521
0.496
0.473
0.453
0.428
0.422
0.390
0.368
0.354
0.332
0.315
0.311
0.299
0.296
0.297
0.298
0.291
0.997
0.994
0.989
0.979
0.962
0.937
0.913
0.900
0.883
0.867
0.841
0.814
0.787
0.771
0.762
0.744
0.727
0.704
0.673
0.652
0.624
0.588
0.568
0.530
0.509
0.480
0.466
0.445
0.422
0.400
0.370
0.356
0.342
0.322
0.304
0.297
0.284
0.278
0.276
0.274
0.269
1.010
0.999
0.994
0.979
0.957
0.936
0.917
0.902
0.881
0.861
0.839
0.803
0.787
0.763
0.750
0.734
0.718
0.685
0.659
0.637
0.615
0.576
0.553
0.517
0.497
0.479
0.457
0.427
0.411
0.388
0.362
0.338
0.318
0.311
0.297
0.285
0.264
0.264
0.266
0.266
0.258
1.009
1.001
0.992
0.987
0.960
0.930
0.909
0.882
0.861
0.849
0.833
0.802
0.782
0.756
0.742
0.721
0.699
0.681
0.649
0.627
0.593
0.571
0.540
0.506
0.488
0.470
0.447
0.427
0.398
0.379
0.353
0.333
0.325
0.304
0.287
0.268
0.265
0.254
0.257
0.265
0.259
1.019
1.009
1.000
0.986
0.962
0.935
0.909
0.894
0.865
0.838
0.816
0.797
0.782
0.753
0.733
0.708
0.691
0.667
0.642
0.624
0.593
0.568
0.542
0.511
0.483
0.457
0.439
0.417
0.385
0.364
0.349
0.343
0.321
0.307
0.292
0.266
0.261
0.254
0.250
0.248
0.243
1.021
1.014
1.011
0.985
0.960
0.935
0.918
0.889
0.869
0.846
0.822
0.799
0.774
0.742
0.716
0.709
0.680
0.656
0.638
0.621
0.586
0.558
0.532
0.496
0.479
0.457
0.438
0.412
0.390
0.370
0.346
0.337
0.321
0.311
0.287
0.278
0.270
0.263
0.253
0.246
0.252
1.025
1.018
1.020
0.992
0.967
0.940
0.928
0.895
0.870
0.841
0.820
0.801
0.767
0.736
0.713
0.688
0.670
0.652
0.628
0.602
0.586
0.557
0.532
0.499
0.482
0.463
0.434
0.412
0.393
0.378
0.351
0.337
0.322
0.300
0.289
0.281
0.277
0.257
0.252
0.251
0.250
1.037
1.021
1.009
0.995
0.975
0.956
0.933
0.912
0.881
0.845
0.830
0.794
0.763
0.739
0.713
0.691
0.680
0.654
0.623
0.607
0.587
0.550
0.527
0.501
0.490
0.470
0.446
0.422
0.402
0.387
0.360
0.337
0.322
0.304
0.291
0.285
0.277
0.263
0.256
0.257
0.258
1.045
1.022
1.005
0.994
0.984
0.960
0.940
0.916
0.886
0.857
0.826
0.795
0.766
0.740
0.715
0.692
0.674
0.650
0.622
0.607
0.584
0.554
0.540
0.512
0.491
0.473
0.444
0.417
0.411
0.387
0.362
0.343
0.330
0.307
0.300
0.294
0.282
0.279
0.267
0.259
0.251
1.048
1.023
1.009
1.004
0.987
0.965
0.945
0.913
0.889
0.857
0.821
0.806
0.764
0.743
0.715
0.689
0.671
0.650
0.619
0.603
0.586
0.573
0.535
0.521
0.508
0.483
0.460
0.442
0.418
0.404
0.381
0.350
0.328
0.319
0.313
0.305
0.299
0.295
0.284
0.275
0.257
1.058
1.026
1.010
1.002
0.982
0.962
0.946
0.928
0.894
0.866
0.836
0.804
0.767
0.734
0.716
0.697
0.660
0.643
0.620
0.606
0.590
0.579
0.542
0.528
0.513
0.492
0.473
0.460
0.435
0.406
0.385
0.365
0.343
0.337
0.336
0.323
0.320
0.316
0.305
0.293
0.288
1.057
1.024
1.017
1.001
0.986
0.970
0.954
0.926
0.905
0.865
0.840
0.806
0.780
0.747
0.716
0.691
0.669
0.650
0.624
0.613
0.601
0.581
0.550
0.541
0.524
0.509
0.490
0.473
0.454
0.432
0.404
0.390
0.384
0.369
0.360
0.348
0.342
0.326
0.316
0.312
0.301
1.062
1.032
1.025
0.998
0.982
0.977
0.957
0.927
0.898
0.864
0.838
0.811
0.791
0.759
0.727
0.701
0.687
0.671
0.639
0.629
0.616
0.598
0.563
0.556
0.540
0.528
0.518
0.499
0.483
0.460
0.437
0.431
0.415
0.402
0.388
0.374
0.374
0.360
0.340
0.342
0.329
1.062
1.043
1.023
1.004
0.995
0.971
0.959
0.939
0.912
0.878
0.848
0.820
0.795
0.752
0.744
0.722
0.702
0.681
0.666
0.638
0.620
0.596
0.587
0.572
0.566
0.550
0.536
0.520
0.502
0.485
0.478
0.467
0.444
0.429
0.422
0.414
0.408
0.397
0.390
0.370
0.367
1.057
1.042
1.032
1.012
0.999
0.984
0.960
0.950
0.921
0.886
0.867
0.839
0.806
0.778
0.757
0.735
0.713
0.699
0.679
0.666
0.642
0.631
0.612
0.595
0.580
0.574
0.556
0.534
0.526
0.516
0.503
0.492
0.482
0.464
0.462
0.451
0.443
0.441
0.425
0.409
0.400
1.065
1.050
1.037
1.020
1.007
0.987
0.971
0.950
0.930
0.889
0.861
0.841
0.803
0.790
0.762
0.750
0.743
0.720
0.709
0.687
0.658
0.655
0.640
0.629
0.607
0.600
0.584
0.579
0.561
0.556
0.540
0.528
0.525
0.505
0.497
0.493
0.484
0.473
0.465
0.451
0.453
1.085
1.068
1.054
1.034
1.027
1.014
0.984
0.968
0.937
0.898
0.877
0.853
0.815
0.800
0.784
0.771
0.759
0.741
0.725
0.707
0.683
0.671
0.660
0.649
0.637
0.614
0.611
0.603
0.593
0.586
0.578
0.571
0.562
0.550
0.537
0.533
0.521
0.515
0.510
0.508
0.490
1.081
1.072
1.063
1.044
1.034
1.015
1.000
0.963
0.936
0.901
0.881
0.845
0.835
0.812
0.790
0.791
0.786
0.766
0.739
0.718
0.715
0.703
0.690
0.676
0.666
0.661
0.641
0.634
0.629
0.624
0.621
0.613
0.602
0.593
0.585
0.578
0.571
0.562
0.555
0.540
0.543
1.115
1.086
1.069
1.061
1.048
1.027
1.007
0.985
0.945
0.899
0.878
0.859
0.842
0.828
0.818
0.812
0.805
0.787
0.763
0.745
0.750
0.741
0.725
0.704
0.702
0.691
0.686
0.679
0.663
0.670
0.660
0.654
0.647
0.633
0.625
0.624
0.616
0.614
0.592
0.605
0.600
1.119
1.100
1.089
1.070
1.053
1.040
1.020
0.988
0.940
0.926
0.887
0.874
0.870
0.855
0.836
0.831
0.828
0.809
0.804
0.786
0.783
0.767
0.752
0.739
0.741
0.737
0.732
0.725
0.713
0.709
0.707
0.698
0.685
0.678
0.680
0.673
0.671
0.656
0.650
0.654
0.651
1.128
1.114
1.097
1.078
1.064
1.033
1.019
0.994
0.959
0.925
0.919
0.890
0.869
0.869
0.862
0.848
0.837
0.832
0.824
0.817
0.813
0.800
0.785
0.773
0.769
0.770
0.768
0.764
0.755
0.752
0.744
0.737
0.734
0.731
0.736
0.729
0.712
0.705
0.706
0.699
0.696
1.114
1.105
1.085
1.083
1.053
1.037
1.019
0.980
0.962
0.942
0.934
0.913
0.895
0.873
0.865
0.864
0.861
0.861
0.849
0.848
0.845
0.832
0.815
0.810
0.800
0.807
0.795
0.798
0.787
0.786
0.781
0.787
0.783
0.791
0.785
0.781
0.773
0.761
0.753
0.756
0.755
1.114
1.111
1.097
1.075
1.061
1.046
1.019
0.984
0.968
0.947
0.927
0.923
0.910
0.896
0.889
0.888
0.891
0.880
0.873
0.871
0.861
0.848
0.844
0.848
0.850
0.837
0.831
0.832
0.837
0.845
0.842
0.835
0.826
0.828
0.816
0.819
0.814
0.804
0.805
0.803
0.798
1.111
1.106
1.094
1.078
1.067
1.046
1.015
0.983
0.968
0.953
0.952
0.932
0.923
0.916
0.911
0.913
0.906
0.903
0.893
0.889
0.881
0.874
0.877
0.877
0.875
0.876
0.864
0.889
0.890
0.881
0.885
0.877
0.872
0.871
0.868
0.853
0.854
0.851
0.848
0.848
0.841
1.099
1.103
1.090
1.076
1.051
1.026
1.020
1.003
0.987
0.974
0.974
0.958
0.943
0.939
0.940
0.932
0.931
0.924
0.916
0.915
0.906
0.900
0.902
0.899
0.905
0.914
0.917
0.930
0.933
0.925
0.925
0.916
0.913
0.921
0.923
0.906
0.895
0.901
0.891
0.887
0.899
1.109
1.093
1.085
1.070
1.055
1.032
1.018
1.018
0.994
0.989
0.985
0.974
0.958
0.958
0.953
0.946
0.958
0.945
0.930
0.926
0.922
0.922
0.931
0.927
0.942
0.953
0.960
0.961
0.966
0.963
0.971
0.958
0.948
0.956
0.952
0.948
0.941
0.938
0.932
0.942
0.942
1.093
1.087
1.074
1.056
1.044
1.042
1.030
1.028
1.015
0.998
0.993
0.981
0.977
0.976
0.958
0.958
0.962
0.964
0.948
0.948
0.942
0.950
0.966
0.967
0.971
0.989
0.986
0.987
0.994
0.997
0.999
0.996
0.992
0.983
0.986
0.978
0.972
0.982
0.976
0.974
0.979
1.109
1.088
1.073
1.053
1.051
1.041
1.032
1.034
1.024
1.017
1.005
0.989
0.994
0.991
0.982
0.971
0.980
0.967
0.964
0.966
0.959
0.975
0.999
1.006
1.010
1.019
1.018
1.027
1.023
1.033
1.025
1.015
1.017
1.012
1.010
1.008
1.009
1.016
1.015
1.007
1.005
1.102
1.088
1.072
1.051
1.053
1.045
1.045
1.042
1.029
1.017
1.005
1.005
1.008
1.003
0.994
0.983
0.988
0.979
0.980
0.986
0.992
1.008
1.023
1.024
1.036
1.033
1.041
1.052
1.044
1.052
1.041
1.039
1.045
1.036
1.037
1.036
1.033
1.048
1.045
1.025
1.028
1.111
1.090
1.079
1.061
1.062
1.060
1.059
1.049
1.030
1.031
1.028
1.019
1.027
1.014
0.997
0.986
0.997
1.001
1.003
1.010
1.006
1.027
1.043
1.050
1.053
1.066
1.068
1.078
1.070
1.075
1.063
1.061
1.070
1.060
1.063
1.068
1.069
1.074
1.063
1.058
1.057
1.114
1.112
1.090
1.085
1.076
1.070
1.077
1.075
1.059
1.055
1.044
1.033
1.034
1.028
1.011
1.006
1.005
1.012
1.018
1.027
1.026
1.052
1.064
1.069
1.083
1.089
1.087
1.091
1.088
1.089
1.088
1.074
1.073
1.073
1.084
1.091
1.091
1.080
1.081
1.074
1.074
1.115
1.115
1.095
1.108
1.098
1.097
1.086
1.093
1.070
1.077
1.071
1.059
1.047
1.040
1.037
1.017
1.018
1.031
1.038
1.024
1.042
1.066
1.076
1.088
1.098
1.104
1.111
1.106
1.102
1.101
1.095
1.083
1.085
1.080
1.104
1.102
1.104
1.091
1.101
1.099
1.095
1.125
1.129
1.112
1.112
1.109
1.096
1.096
1.083
1.080
1.076
1.075
1.067
1.061
1.069
1.048
1.032
1.034
1.035
1.052
1.048
1.060
1.074
1.084
1.104
1.109
1.122
1.132
1.132
1.118
1.104
1.106
1.095
1.095
1.089
1.115
1.113
1.115
1.114
1.108
1.110
1.106
1.041
1.032
1.013
1.006
0.998
0.980
0.961
0.937
0.917
0.902
0.896
0.886
0.859
0.848
0.823
0.817
0.803
0.790
0.766
0.723
0.700
0.693
0.679
0.669
0.652
0.632
0.617
0.617
0.596
0.582
0.570
0.565
0.553
0.541
0.537
0.525
0.520
0.510
0.520
0.524
0.524
1.041
1.023
1.005
0.997
0.985
0.970
0.944
0.935
0.909
0.900
0.883
0.872
0.854
0.835
0.812
0.798
0.784
0.768
0.749
0.723
0.705
0.677
0.657
0.645
0.634
0.615
0.594
0.592
0.569
0.551
0.539
0.532
0.511
0.503
0.493
0.500
0.488
0.476
0.474
0.482
0.487
1.031
1.018
1.008
0.998
0.985
0.960
0.935
0.920
0.900
0.881
0.874
0.863
0.846
0.815
0.799
0.776
0.764
0.747
0.729
0.712
0.689
0.670
0.644
0.629
0.617
0.596
0.575
0.563
0.541
0.520
0.507
0.501
0.483
0.466
0.458
0.445
0.443
0.431
0.438
0.446
0.455
1.018
1.010
1.009
0.994
0.986
0.959
0.942
0.922
0.889
0.882
0.863
0.858
0.827
0.806
0.787
0.771
0.745
0.735
0.717
0.696
0.665
0.643
0.627
0.606
0.600
0.579
0.554
0.538
0.515
0.504
0.484
0.465
0.444
0.431
0.424
0.403
0.404
0.411
0.412
0.419
0.417
1.025
1.008
1.012
0.992
0.961
0.943
0.929
0.909
0.886
0.869
0.855
0.831
0.817
0.792
0.778
0.766
0.740
0.715
0.705
0.684
0.658
0.626
0.611
0.587
0.577
0.546
0.527
0.512
0.492
0.474
0.456
0.435
0.418
0.411
0.398
0.386
0.375
0.379
0.387
0.379
0.385
1.019
0.997
0.993
0.981
0.961
0.940
0.924
0.907
0.885
0.865
0.849
0.821
0.797
0.778
0.771
0.754
0.729
0.704
0.695
0.667
0.638
0.616
0.584
0.559
0.549
0.524
0.506
0.488
0.465
0.446
0.428
0.414
0.389
0.381
0.360
0.350
0.348
0.339
0.345
0.343
0.352
1.006
0.988
0.982
0.969
0.961
0.934
0.913
0.893
0.876
0.854
0.829
0.808
0.780
0.766
0.748
0.734
0.722
0.707
0.680
0.651
0.622
0.588
0.566
0.545
0.526
0.508
0.479
0.461
0.447
0.427
0.414
0.387
0.375
0.359
0.338
0.324
0.317
0.308
0.310
0.315
0.328
1.000
0.997
0.996
0.969
0.952
0.932
0.901
0.887
0.867
0.839
0.815
0.801
0.773
0.758
0.735
0.713
0.705
0.691
0.661
0.628
0.608
0.570
0.554
0.527
0.497
0.482
0.467
0.439
0.421
0.405
0.382
0.373
0.346
0.332
0.321
0.304
0.299
0.293
0.293
0.291
0.297
0.997
0.996
0.983
0.970
0.932
0.924
0.894
0.871
0.864
0.845
0.816
0.787
0.765
0.743
0.726
0.703
0.684
0.676
0.646
0.622
0.595
0.569
0.541
0.517
0.484
0.461
0.446
0.429
0.406
0.392
0.377
0.352
0.333
0.312
0.301
0.285
0.279
0.277
0.274
0.274
0.277
0.994
0.989
0.973
0.956
0.932
0.916
0.889
0.875
0.856
0.831
0.812
0.771
0.738
0.730
0.715
0.690
0.678
0.657
0.621
0.610
0.582
0.552
0.525
0.498
0.478
0.461
0.441
0.417
0.392
0.366
0.349
0.339
0.320
0.307
0.295
0.274
0.263
0.251
0.261
0.259
0.260
0.984
0.974
0.967
0.956
0.939
0.922
0.886
0.853
0.838
0.821
0.800
0.767
0.742
0.713
0.708
0.684
0.666
0.645
0.625
0.599
0.566
0.535
0.514
0.480
0.470
0.453
0.433
0.406
0.388
0.363
0.336
0.321
0.305
0.297
0.285
0.262
0.249
0.235
0.243
0.248
0.245
0.993
0.988
0.975
0.957
0.933
0.909
0.886
0.854
0.824
0.808
0.797
0.772
0.744
0.720
0.701
0.684
0.662
0.641
0.615
0.591
0.561
0.532
0.496
0.487
0.467
0.442
0.421
0.396
0.361
0.342
0.335
0.315
0.302
0.285
0.273
0.255
0.238
0.237
0.236
0.241
0.234
0.991
0.991
0.977
0.958
0.935
0.909
0.887
0.849
0.828
0.800
0.780
0.765
0.748
0.723
0.697
0.669
0.652
0.637
0.617
0.576
0.545
0.521
0.497
0.477
0.451
0.432
0.413
0.395
0.374
0.351
0.333
0.316
0.300
0.281
0.259
0.246
0.231
0.225
0.223
0.223
0.216
0.999
0.988
0.985
0.961
0.940
0.910
0.893
0.858
0.834
0.809
0.782
0.765
0.736
0.715
0.683
0.658
0.639
0.629
0.608
0.576
0.545
0.518
0.493
0.470
0.454
0.432
0.415
0.388
0.373
0.349
0.328
0.312
0.299
0.282
0.270
0.261
0.251
0.243
0.233
0.217
0.219
1.028
0.998
0.997
0.973
0.944
0.916
0.888
0.867
0.839
0.806
0.784
0.760
0.729
0.710
0.681
0.655
0.632
0.611
0.586
0.572
0.551
0.517
0.494
0.475
0.456
0.438
0.416
0.392
0.372
0.354
0.326
0.313
0.295
0.280
0.267
0.263
0.255
0.247
0.236
0.225
0.220
1.032
1.005
0.987
0.972
0.948
0.935
0.912
0.884
0.843
0.812
0.791
0.760
0.727
0.699
0.680
0.657
0.629
0.603
0.591
0.574
0.544
0.516
0.496
0.477
0.466
0.445
0.416
0.396
0.380
0.363
0.340
0.322
0.305
0.286
0.274
0.267
0.260
0.249
0.237
0.231
0.227
1.041
1.013
0.989
0.968
0.954
0.937
0.917
0.883
0.853
0.818
0.784
0.758
0.726
0.695
0.672
0.654
0.631
0.609
0.589
0.565
0.547
0.518
0.507
0.481
0.466
0.447
0.426
0.405
0.383
0.360
0.348
0.331
0.310
0.296
0.283
0.263
0.262
0.264
0.256
0.235
0.233
1.047
1.019
0.999
0.972
0.962
0.947
0.919
0.886
0.859
0.834
0.796
0.768
0.737
0.712
0.675
0.654
0.631
0.600
0.588
0.570
0.554
0.531
0.506
0.492
0.470
0.460
0.442
0.413
0.391
0.381
0.357
0.334
0.312
0.304
0.295
0.287
0.275
0.270
0.266
0.251
0.246
1.054
1.026
1.003
0.983
0.960
0.937
0.919
0.891
0.863
0.836
0.798
0.773
0.741
0.707
0.681
0.655
0.630
0.604
0.591
0.581
0.556
0.541
0.518
0.503
0.486
0.471
0.458
0.442
0.417
0.393
0.370
0.356
0.329
0.321
0.314
0.305
0.290
0.294
0.268
0.270
0.266
1.064
1.037
1.010
0.988
0.965
0.945
0.925
0.907
0.881
0.839
0.816
0.778
0.744
0.721
0.690
0.666
0.639
0.614
0.592
0.585
0.570
0.548
0.529
0.515
0.502
0.488
0.469
0.447
0.434
0.408
0.388
0.374
0.356
0.348
0.338
0.333
0.319
0.309
0.305
0.301
0.293
1.055
1.035
1.013
0.996
0.972
0.949
0.937
0.907
0.872
0.838
0.817
0.786
0.754
0.720
0.692
0.670
0.659
0.636
0.606
0.590
0.571
0.564
0.542
0.532
0.516
0.508
0.487
0.475
0.457
0.437
0.418
0.411
0.391
0.379
0.373
0.361
0.353
0.345
0.339
0.330
0.328
1.056
1.021
1.012
0.998
0.979
0.956
0.928
0.913
0.880
0.850
0.831
0.808
0.766
0.725
0.718
0.686
0.678
0.656
0.631
0.607
0.591
0.574
0.560
0.554
0.540
0.526
0.514
0.495
0.477
0.469
0.457
0.438
0.431
0.422
0.408
0.407
0.394
0.377
0.372
0.365
0.357
1.066
1.037
1.021
1.001
0.991
0.960
0.930
0.912
0.896
0.871
0.844
0.809
0.781
0.745
0.729
0.713
0.684
0.668
0.645
0.623
0.606
0.598
0.584
0.565
0.555
0.542
0.529
0.516
0.507
0.498
0.481
0.478
0.465
0.450
0.443
0.441
0.428
0.428
0.414
0.406
0.399
1.070
1.050
1.025
1.008
0.987
0.976
0.955
0.933
0.906
0.863
0.847
0.823
0.783
0.757
0.733
0.734
0.713
0.690
0.680
0.656
0.633
0.627
0.610
0.598
0.586
0.565
0.554
0.540
0.530
0.520
0.517
0.514
0.509
0.497
0.487
0.477
0.474
0.468
0.462
0.459
0.448
1.080
1.059
1.038
1.033
1.016
0.993
0.973
0.942
0.916
0.879
0.849
0.825
0.797
0.770
0.764
0.746
0.732
0.709
0.688
0.670
0.665
0.648
0.635
0.618
0.607
0.599
0.590
0.575
0.563
0.559
0.560
0.561
0.549
0.537
0.532
0.524
0.523
0.517
0.504
0.501
0.494
1.090
1.074
1.063
1.047
1.030
1.004
0.985
0.957
0.926
0.884
0.856
0.832
0.806
0.778
0.779
0.777
0.765
0.743
0.709
0.694
0.690
0.672
0.660
0.652
0.640
0.630
0.617
0.609
0.589
0.603
0.592
0.589
0.588
0.577
0.584
0.576
0.567
0.559
0.547
0.540
0.542
1.116
1.088
1.071
1.056
1.042
1.017
0.992
0.965
0.924
0.883
0.861
0.837
0.825
0.802
0.802
0.790
0.771
0.754
0.734
0.725
0.713
0.693
0.687
0.671
0.668
0.657
0.653
0.646
0.643
0.641
0.639
0.631
0.633
0.631
0.626
0.626
0.617
0.615
0.597
0.595
0.597
1.126
1.111
1.089
1.079
1.057
1.029
0.996
0.958
0.939
0.902
0.875
0.858
0.848
0.829
0.821
0.797
0.799
0.783
0.772
0.756
0.744
0.731
0.710
0.698
0.709
0.708
0.701
0.699
0.693
0.688
0.679
0.678
0.674
0.678
0.675
0.676
0.662
0.658
0.649
0.648
0.644
1.114
1.105
1.101
1.083
1.044
1.023
1.005
0.978
0.943
0.913
0.881
0.875
0.862
0.842
0.841
0.823
0.814
0.808
0.794
0.785
0.777
0.767
0.749
0.742
0.743
0.743
0.741
0.735
0.737
0.717
0.719
0.725
0.722
0.732
0.730
0.719
0.705
0.700
0.702
0.702
0.700
1.115
1.110
1.087
1.068
1.050
1.033
1.004
0.978
0.948
0.922
0.901
0.889
0.869
0.856
0.851
0.841
0.838
0.832
0.824
0.814
0.812
0.805
0.790
0.784
0.772
0.777
0.781
0.776
0.766
0.774
0.779
0.775
0.779
0.774
0.776
0.766
0.759
0.743
0.750
0.755
0.755
1.118
1.097
1.084
1.067
1.054
1.032
1.008
0.984
0.953
0.927
0.926
0.912
0.897
0.881
0.860
0.862
0.848
0.849
0.850
0.846
0.830
0.824
0.823
0.813
0.814
0.803
0.806
0.806
0.823
0.820
0.826
0.825
0.824
0.807
0.809
0.811
0.814
0.793
0.801
0.798
0.803
1.113
1.104
1.086
1.074
1.049
1.023
1.005
0.979
0.958
0.950
0.943
0.925
0.908
0.896
0.887
0.882
0.883
0.878
0.866
0.864
0.847
0.841
0.853
0.847
0.850
0.850
0.853
0.862
0.860
0.869
0.868
0.865
0.866
0.861
0.856
0.860
0.857
0.846
0.846
0.841
0.852
1.107
1.098
1.076
1.066
1.044
1.026
1.009
0.992
0.979
0.965
0.965
0.942
0.922
0.912
0.915
0.899
0.898
0.890
0.892
0.892
0.873
0.875
0.876
0.875
0.879
0.886
0.888
0.897
0.905
0.917
0.897
0.905
0.903
0.906
0.899
0.903
0.900
0.898
0.903
0.908
0.900
1.098
1.096
1.077
1.061
1.045
1.034
1.013
0.998
0.989
0.979
0.971
0.955
0.934
0.930
0.922
0.922
0.912
0.910
0.915
0.908
0.893
0.897
0.903
0.913
0.926
0.929
0.930
0.928
0.942
0.947
0.949
0.945
0.948
0.945
0.941
0.946
0.934
0.926
0.938
0.950
0.956
1.099
1.092
1.074
1.049
1.053
1.036
1.021
1.015
1.003
0.986
0.974
0.956
0.950
0.948
0.927
0.937
0.927
0.935
0.926
0.926
0.919
0.930
0.947
0.949
0.952
0.964
0.966
0.975
0.976
0.989
0.995
0.983
0.978
0.973
0.973
0.970
0.969
0.969
0.975
0.982
0.981
1.100
1.096
1.075
1.057
1.042
1.035
1.020
1.013
1.013
1.009
0.993
0.975
0.972
0.949
0.949
0.944
0.953
0.947
0.937
0.948
0.938
0.962
0.969
0.978
0.980
0.992
1.008
1.013
1.009
1.016
1.017
1.022
1.014
1.008
1.007
0.993
0.994
1.006
1.010
1.008
1.011
1.103
1.087
1.088
1.051
1.042
1.043
1.033
1.028
1.018
1.017
0.998
0.990
0.987
0.972
0.964
0.954
0.954
0.949
0.965
0.970
0.971
0.984
0.992
1.003
1.015
1.015
1.036
1.035
1.042
1.039
1.029
1.038
1.038
1.035
1.027
1.022
1.033
1.035
1.037
1.039
1.036
1.100
1.091
1.086
1.055
1.054
1.050
1.047
1.046
1.037
1.021
1.014
1.005
1.006
0.995
0.982
0.967
0.969
0.973
0.979
0.993
0.986
1.008
1.025
1.024
1.043
1.046
1.058
1.060
1.065
1.057
1.051
1.056
1.056
1.057
1.058
1.055
1.058
1.060
1.059
1.056
1.055
1.103
1.091
1.077
1.077
1.058
1.065
1.063
1.058
1.059
1.042
1.037
1.018
1.016
1.013
0.996
0.995
0.995
0.997
0.990
1.010
1.016
1.029
1.035
1.048
1.069
1.077
1.081
1.079
1.082
1.066
1.073
1.064
1.071
1.072
1.087
1.091
1.086
1.088
1.077
1.072
1.079
1.122
1.110
1.096
1.087
1.086
1.085
1.077
1.075
1.058
1.049
1.046
1.031
1.029
1.018
1.015
1.015
1.018
1.013
1.018
1.020
1.020
1.044
1.055
1.064
1.081
1.091
1.090
1.095
1.094
1.089
1.089
1.081
1.068
1.083
1.103
1.103
1.098
1.101
1.089
1.102
1.093
1.120
1.121
1.108
1.102
1.106
1.087
1.082
1.067
1.065
1.061
1.053
1.043
1.048
1.050
1.052
1.025
1.028
1.034
1.015
1.025
1.038
1.057
1.062
1.071
1.093
1.102
1.109
1.115
1.107
1.101
1.089
1.093
1.082
1.088
1.101
1.103
1.111
1.113
1.101
1.104
1.099
1.023
1.016
1.002
0.976
0.969
0.949
0.937
0.915
0.884
0.878
0.858
0.856
0.837
0.815
0.796
0.790
0.771
0.747
0.739
0.713
0.688
0.664
0.662
0.633
0.622
0.622
0.605
0.600
0.584
0.568
0.563
0.558
0.538
0.526
0.515
0.511
0.498
0.501
0.500
0.507
0.504
1.022
1.005
0.986
0.964
0.962
0.947
0.933
0.908
0.887
0.872
0.852
0.835
0.824
0.802
0.785
0.774
0.765
0.740
0.726
0.705
0.673
0.649
0.638
0.623
0.603
0.598
0.583
0.568
0.557
0.536
0.533
0.515
0.511
0.500
0.481
0.472
0.467
0.473
0.471
0.461
0.463
1.012
1.000
0.986
0.972
0.958
0.938
0.918
0.896
0.865
0.848
0.844
0.833
0.825
0.782
0.773
0.755
0.730
0.722
0.708
0.683
0.651
0.632
0.615
0.610
0.596
0.578
0.555
0.545
0.528
0.514
0.489
0.479
0.471
0.465
0.443
0.419
0.430
0.430
0.432
0.433
0.439
0.999
0.990
0.986
0.976
0.961
0.936
0.907
0.889
0.855
0.845
0.823
0.812
0.797
0.769
0.755
0.726
0.712
0.701
0.690
0.658
0.636
0.615
0.603
0.585
0.572
0.553
0.529
0.512
0.508
0.485
0.459
0.449
0.438
0.422
0.414
0.399
0.390
0.397
0.396
0.395
0.406
0.996
0.977
0.981
0.969
0.944
0.927
0.904
0.865
0.858
0.833
0.812
0.797
0.779
0.763
0.746
0.720
0.700
0.686
0.667
0.641
0.624
0.604
0.579
0.567
0.541
0.536
0.509
0.488
0.474
0.454
0.444
0.424
0.406
0.396
0.381
0.372
0.365
0.359
0.363
0.361
0.373
1.002
0.975
0.974
0.956
0.951
0.912
0.892
0.870
0.844
0.825
0.810
0.782
0.751
0.736
0.735
0.724
0.701
0.674
0.653
0.624
0.606
0.584
0.568
0.543
0.534
0.512
0.487
0.461
0.451
0.432
0.416
0.393
0.374
0.355
0.344
0.340
0.332
0.327
0.320
0.320
0.334
0.986
0.976
0.969
0.953
0.939
0.925
0.889
0.865
0.835
0.807
0.788
0.772
0.742
0.716
0.709
0.704
0.683
0.657
0.638
0.606
0.595
0.561
0.549
0.525
0.503
0.483
0.464
0.443
0.428
0.409
0.391
0.371
0.350
0.331
0.318
0.309
0.301
0.296
0.283
0.292
0.308
0.988
0.980
0.962
0.951
0.929
0.902
0.887
0.867
0.833
0.804
0.779
0.757
0.739
0.709
0.688
0.673
0.658
0.642
0.618
0.586
0.570
0.548
0.537
0.500
0.478
0.460
0.439
0.415
0.401
0.386
0.373
0.359
0.329
0.317
0.306
0.298
0.283
0.280
0.273
0.270
0.278
0.986
0.981
0.966
0.948
0.926
0.900
0.873
0.846
0.815
0.801
0.775
0.751
0.722
0.703
0.677
0.661
0.639
0.624
0.596
0.568
0.555
0.528
0.509
0.487
0.456
0.444
0.426
0.403
0.389
0.376
0.360
0.339
0.318
0.299
0.286
0.275
0.261
0.255
0.256
0.249
0.260
0.977
0.982
0.968
0.944
0.922
0.886
0.856
0.839
0.821
0.789
0.770
0.738
0.705
0.684
0.660
0.650
0.630
0.599
0.583
0.555
0.538
0.525
0.495
0.471
0.451
0.432
0.415
0.397
0.380
0.347
0.336
0.316
0.301
0.288
0.272
0.261
0.251
0.235
0.238
0.238
0.241
0.977
0.956
0.958
0.937
0.904
0.880
0.853
0.838
0.803
0.785
0.767
0.735
0.705
0.688
0.661
0.641
0.619
0.603
0.583
0.548
0.524
0.503
0.482
0.460
0.442
0.420
0.404
0.378
0.354
0.336
0.322
0.302
0.294
0.282
0.266
0.254
0.234
0.225
0.223
0.220
0.223
0.976
0.950
0.949
0.938
0.914
0.885
0.858
0.829
0.798
0.771
0.751
0.734
0.709
0.683
0.661
0.638
0.622
0.601
0.576
0.546
0.514
0.491
0.475
0.453
0.434
0.412
0.392
0.373
0.344
0.325
0.319
0.299
0.280
0.271
0.256
0.246
0.231
0.219
0.216
0.209
0.213
0.992
0.967
0.955
0.939
0.912
0.883
0.858
0.829
0.800
0.768
0.751
0.725
0.697
0.676
0.643
0.635
0.612
0.597
0.573
0.547
0.498
0.485
0.469
0.435
0.422
0.414
0.391
0.376
0.356
0.327
0.309
0.294
0.279
0.267
0.239
0.230
0.217
0.209
0.215
0.205
0.203
1.000
0.976
0.959
0.929
0.910
0.882
0.852
0.828
0.803
0.775
0.749
0.731
0.697
0.676
0.642
0.612
0.601
0.587
0.559
0.535
0.501
0.482
0.458
0.444
0.423
0.408
0.385
0.373
0.357
0.326
0.309
0.293
0.271
0.259
0.252
0.240
0.232
0.216
0.214
0.201
0.199
1.015
0.989
0.961
0.941
0.914
0.888
0.863
0.841
0.802
0.778
0.748
0.729
0.700
0.671
0.634
0.610
0.592
0.569
0.553
0.534
0.510
0.477
0.461
0.439
0.428
0.406
0.384
0.367
0.352
0.330
0.309
0.291
0.271
0.257
0.248
0.235
0.231
0.227
0.216
0.205
0.197
1.026
0.985
0.964
0.949
0.924
0.897
0.881
0.854
0.813
0.775
0.748
0.718
0.693
0.667
0.642
0.615
0.593
0.570
0.544
0.532
0.509
0.481
0.467
0.449
0.428
0.411
0.390
0.373
0.356
0.337
0.321
0.296
0.285
0.269
0.253
0.249
0.237
0.224
0.218
0.215
0.212
1.035
0.998
0.978
0.941
0.935
0.913
0.891
0.865
0.830
0.787
0.749
0.726
0.690
0.661
0.636
0.620
0.599
0.564
0.545
0.527
0.510
0.487
0.475
0.453
0.434
0.419
0.403
0.381
0.367
0.343
0.322
0.307
0.295
0.283
0.262
0.254
0.249
0.241
0.219
0.216
0.212
1.045
1.004
0.986
0.955
0.933
0.923
0.885
0.856
0.829
0.800
0.765
0.730
0.699
0.671
0.640
0.616
0.597
0.569
0.543
0.530
0.524
0.500
0.484
0.463
0.446
0.429
0.417
0.394
0.373
0.351
0.332
0.315
0.300
0.294
0.281
0.266
0.260
0.250
0.238
0.234
0.223
1.046
1.011
0.985
0.960
0.946
0.927
0.888
0.860
0.830
0.805
0.771
0.742
0.710
0.673
0.637
0.618
0.589
0.573
0.545
0.539
0.527
0.509
0.494
0.474
0.464
0.452
0.438
0.417
0.398
0.371
0.352
0.341
0.324
0.304
0.301
0.292
0.276
0.272
0.263
0.258
0.244
1.042
1.018
1.002
0.981
0.957
0.924
0.902
0.871
0.851
0.810
0.783
0.754
0.715
0.676
0.646
0.627
0.601
0.578
0.555
0.544
0.532
0.517
0.503
0.485
0.478
0.457
0.447
0.428
0.407
0.383
0.373
0.356
0.339
0.338
0.329
0.313
0.299
0.296
0.289
0.285
0.281
1.044
1.014
1.004
0.986
0.957
0.938
0.905
0.877
0.853
0.815
0.788
0.756
0.721
0.691
0.670
0.641
0.619
0.607
0.584
0.564
0.549
0.524
0.510
0.501
0.492
0.478
0.464
0.446
0.429
0.414
0.397
0.383
0.377
0.365
0.358
0.340
0.341
0.331
0.326
0.316
0.311
1.047
1.021
1.000
0.973
0.961
0.948
0.911
0.874
0.858
0.836
0.802
0.758
0.723
0.697
0.679
0.655
0.643
0.625
0.605
0.580
0.563
0.545
0.532
0.519
0.506
0.503
0.483
0.471
0.456
0.448
0.435
0.419
0.415
0.402
0.389
0.380
0.376
0.364
0.352
0.353
0.348
1.053
1.028
1.003
0.985
0.970
0.946
0.920
0.892
0.857
0.836
0.816
0.771
0.749
0.711
0.683
0.677
0.658
0.642
0.613
0.591
0.583
0.566
0.557
0.544
0.523
0.510
0.504
0.489
0.478
0.474
0.462
0.455
0.443
0.437
0.426
0.423
0.416
0.419
0.405
0.402
0.397
1.075
1.045
1.017
0.996
0.978
0.965
0.934
0.910
0.888
0.851
0.815
0.793
0.766
0.727
0.712
0.706
0.693
0.660
0.639
0.623
0.595
0.578
0.579
0.563
0.553
0.544
0.523
0.513
0.504
0.498
0.491
0.489
0.486
0.477
0.472
0.470
0.468
0.464
0.456
0.454
0.436
1.086
1.061
1.037
1.017
1.004
0.974
0.956
0.932
0.908
0.861
0.824
0.802
0.765
0.748
0.731
0.727
0.707
0.690
0.649
0.650
0.635
0.618
0.605
0.591
0.580
0.570
0.563
0.541
0.538
0.536
0.534
0.530
0.534
0.518
0.519
0.518
0.515
0.510
0.496
0.490
0.488
1.098
1.068
1.059
1.047
1.025
1.000
0.970
0.928
0.905
0.874
0.834
0.804
0.780
0.767
0.747
0.745
0.741
0.712
0.690
0.675
0.659
0.644
0.631
0.616
0.603
0.600
0.594
0.591
0.579
0.573
0.574
0.576
0.575
0.568
0.570
0.558
0.555
0.557
0.547
0.543
0.547
1.102
1.081
1.078
1.052
1.034
1.010
0.975
0.936
0.903
0.868
0.847
0.825
0.805
0.781
0.769
0.765
0.752
0.735
0.714
0.695
0.694
0.672
0.659
0.650
0.642
0.634
0.632
0.627
0.623
0.626
0.617
0.614
0.614
0.612
0.620
0.620
0.611
0.600
0.596
0.589
0.589
1.095
1.101
1.078
1.051
1.034
1.009
0.981
0.947
0.919
0.878
0.859
0.836
0.813
0.794
0.790
0.780
0.764
0.754
0.745
0.734
0.719
0.703
0.681
0.671
0.674
0.671
0.665
0.670
0.669
0.659
0.663
0.658
0.664
0.662
0.666
0.663
0.663
0.653
0.643
0.642
0.642
1.127
1.097
1.079
1.059
1.037
1.005
0.986
0.949
0.912
0.885
0.861
0.845
0.839
0.821
0.806
0.804
0.790
0.777
0.763
0.755
0.735
0.728
0.717
0.706
0.711
0.707
0.715
0.714
0.707
0.702
0.710
0.713
0.718
0.711
0.715
0.708
0.703
0.698
0.698
0.694
0.701
1.120
1.106
1.088
1.071
1.039
1.016
0.982
0.962
0.937
0.905
0.875
0.857
0.855
0.836
0.825
0.819
0.812
0.793
0.794
0.786
0.765
0.755
0.750
0.749
0.745
0.744
0.744
0.744
0.742
0.762
0.766
0.768
0.763
0.762
0.760
0.766
0.753
0.747
0.748
0.752
0.750
1.110
1.099
1.082
1.064
1.036
1.023
0.991
0.977
0.948
0.912
0.896
0.884
0.879
0.859
0.839
0.830
0.823
0.818
0.816
0.803
0.789
0.782
0.773
0.772
0.774
0.778
0.782
0.788
0.800
0.804
0.813
0.811
0.802
0.801
0.800
0.801
0.800
0.792
0.800
0.794
0.801
1.109
1.103
1.066
1.060
1.044
1.022
0.998
0.971
0.952
0.934
0.930
0.915
0.889
0.869
0.860
0.859
0.855
0.844
0.839
0.835
0.818
0.816
0.806
0.807
0.815
0.815
0.822
0.834
0.841
0.846
0.853
0.845
0.846
0.841
0.849
0.850
0.838
0.841
0.847
0.841
0.850
1.104
1.086
1.075
1.053
1.034
1.015
0.994
0.983
0.959
0.946
0.952
0.931
0.900
0.896
0.879
0.870
0.858
0.861
0.864
0.857
0.840
0.838
0.839
0.838
0.853
0.865
0.863
0.876
0.877
0.887
0.898
0.888
0.883
0.888
0.885
0.891
0.890
0.888
0.888
0.904
0.906
1.115
1.089
1.072
1.051
1.035
1.026
1.012
0.986
0.965
0.959
0.959
0.942
0.927
0.906
0.891
0.892
0.877
0.877
0.873
0.868
0.862
0.866
0.870
0.896
0.901
0.904
0.902
0.909
0.913
0.924
0.936
0.928
0.935
0.936
0.932
0.930
0.928
0.927
0.934
0.943
0.952
1.105
1.079
1.068
1.042
1.043
1.030
1.013
0.989
0.983
0.977
0.971
0.958
0.938
0.921
0.906
0.893
0.887
0.887
0.896
0.902
0.898
0.910
0.921
0.922
0.936
0.942
0.944
0.946
0.952
0.958
0.975
0.974
0.972
0.963
0.964
0.963
0.962
0.970
0.983
0.976
0.984
1.099
1.082
1.060
1.051
1.035
1.026
1.009
1.004
0.997
0.990
0.978
0.969
0.952
0.932
0.921
0.911
0.927
0.915
0.920
0.927
0.917
0.936
0.937
0.956
0.962
0.972
0.979
0.987
0.986
0.997
1.003
1.005
1.001
0.992
0.990
0.991
0.995
1.005
1.009
1.013
1.013
1.093
1.089
1.083
1.052
1.038
1.027
1.025
1.015
1.018
1.005
0.995
0.976
0.967
0.953
0.933
0.935
0.937
0.933
0.938
0.945
0.950
0.967
0.975
0.977
0.988
0.997
1.004
1.010
1.020
1.023
1.026
1.031
1.026
1.012
1.024
1.020
1.023
1.032
1.035
1.040
1.048
1.095
1.093
1.082
1.059
1.046
1.041
1.035
1.024
1.020
1.010
0.998
0.982
0.974
0.968
0.948
0.952
0.953
0.947
0.962
0.968
0.972
0.987
1.001
1.005
1.016
1.028
1.027
1.036
1.050
1.047
1.049
1.055
1.045
1.044
1.047
1.054
1.056
1.061
1.058
1.058
1.067
1.115
1.095
1.080
1.074
1.059
1.044
1.043
1.038
1.037
1.037
1.021
0.997
0.997
0.985
0.982
0.979
0.995
0.977
0.982
0.982
0.984
0.996
1.014
1.025
1.043
1.057
1.050
1.061
1.064
1.061
1.066
1.061
1.059
1.057
1.072
1.073
1.072
1.090
1.085
1.073
1.086
1.122
1.110
1.086
1.065
1.066
1.061
1.062
1.044
1.050
1.041
1.026
1.012
1.008
1.008
0.998
1.007
1.009
0.993
0.996
0.999
1.005
1.011
1.030
1.041
1.063
1.071
1.059
1.074
1.071
1.079
1.083
1.080
1.079
1.073
1.088
1.089
1.094
1.099
1.097
1.089
1.097
1.125
1.113
1.106
1.086
1.075
1.072
1.069
1.052
1.040
1.040
1.034
1.022
1.029
1.033
1.035
1.022
1.014
1.013
1.012
1.018
1.020
1.028
1.041
1.052
1.065
1.075
1.085
1.090
1.093
1.092
1.087
1.087
1.082
1.090
1.094
1.102
1.102
1.109
1.114
1.109
1.110
1.021
1.003
0.983
0.951
0.937
0.932
0.905
0.878
0.874
0.854
0.840
0.815
0.795
0.782
0.772
0.755
0.736
0.719
0.698
0.684
0.670
0.639
0.639
0.623
0.608
0.602
0.595
0.572
0.569
0.562
0.553
0.546
0.529
0.512
0.498
0.495
0.492
0.487
0.484
0.488
0.487
1.016
0.994
0.975
0.952
0.941
0.926
0.895
0.882
0.875
0.841
0.819
0.806
0.788
0.770
0.758
0.749
0.729
0.705
0.687
0.672
0.650
0.625
0.619
0.597
0.592
0.584
0.564
0.544
0.535
0.520
0.508
0.511
0.500
0.489
0.469
0.456
0.455
0.455
0.451
0.456
0.449
1.000
0.985
0.963
0.951
0.949
0.917
0.889
0.863
0.843
0.820
0.813
0.794
0.780
0.761
0.739
0.727
0.705
0.692
0.678
0.657
0.627
0.610
0.592
0.579
0.565
0.559
0.543
0.527
0.513
0.494
0.484
0.467
0.460
0.455
0.430
0.412
0.411
0.417
0.424
0.417
0.421
0.985
0.979
0.956
0.936
0.929
0.911
0.885
0.851
0.813
0.810
0.788
0.774
0.764
0.733
0.723
0.708
0.684
0.673
0.652
0.639
0.615
0.599
0.569
0.557
0.549
0.534
0.509
0.503
0.486
0.469
0.455
0.435
0.423
0.416
0.395
0.380
0.382
0.383
0.387
0.384
0.387
0.989
0.969
0.942
0.938
0.916
0.892
0.872
0.848
0.811
0.781
0.774
0.757
0.734
0.710
0.700
0.681
0.664
0.656
0.638
0.614
0.593
0.578
0.555
0.541
0.516
0.513
0.485
0.470
0.457
0.442
0.432
0.409
0.401
0.374
0.369
0.356
0.344
0.348
0.347
0.348
0.357
0.988
0.965
0.942
0.934
0.918
0.890
0.876
0.852
0.825
0.791
0.764
0.743
0.723
0.712
0.684
0.664
0.652
0.641
0.625
0.594
0.579
0.558
0.536
0.517
0.498
0.479
0.459
0.442
0.434
0.416
0.399
0.387
0.366
0.344
0.328
0.320
0.312
0.319
0.308
0.308
0.321
0.977
0.959
0.940
0.920
0.914
0.898
0.873
0.837
0.807
0.787
0.754
0.719
0.707
0.684
0.677
0.662
0.639
0.624
0.599
0.581
0.558
0.533
0.512
0.493
0.466
0.447
0.431
0.417
0.403
0.385
0.371
0.345
0.332
0.319
0.305
0.295
0.286
0.287
0.273
0.278
0.287
0.973
0.951
0.939
0.933
0.912
0.884
0.854
0.830
0.791
0.773
0.742
0.722
0.695
0.668
0.659
0.646
0.628
0.602
0.571
0.552
0.533
0.518
0.501
0.474
0.457
0.422
0.416
0.397
0.384
0.365
0.353
0.332
0.317
0.306
0.294
0.282
0.277
0.265
0.252
0.258
0.259
0.979
0.961
0.952
0.925
0.900
0.872
0.853
0.825
0.794
0.758
0.732
0.711
0.687
0.661
0.640
0.620
0.596
0.580
0.558
0.530
0.518
0.501
0.486
0.459
0.435
0.411
0.396
0.387
0.365
0.351
0.340
0.322
0.305
0.292
0.276
0.260
0.251
0.235
0.239
0.237
0.241
0.968
0.950
0.938
0.918
0.899
0.864
0.836
0.810
0.784
0.758
0.727
0.696
0.676
0.654
0.632
0.609
0.588
0.555
0.539
0.521
0.497
0.482
0.459
0.437
0.414
0.396
0.384
0.376
0.344
0.333
0.322
0.308
0.291
0.274
0.257
0.246
0.232
0.223
0.221
0.222
0.226
0.978
0.940
0.940
0.914
0.892
0.868
0.833
0.812
0.776
0.750
0.727
0.704
0.667
0.641
0.628
0.605
0.581
0.556
0.525
0.520
0.494
0.472
0.452
0.431
0.413
0.399
0.379
0.353
0.332
0.316
0.298
0.286
0.274
0.265
0.247
0.235
0.223
0.213
0.209
0.205
0.203
0.976
0.954
0.945
0.918
0.899
0.858
0.832
0.792
0.775
0.743
0.718
0.693
0.664
0.635
0.616
0.596
0.583
0.560
0.529
0.512
0.488
0.465
0.445
0.418
0.399
0.380
0.364
0.344
0.323
0.309
0.300
0.280
0.271
0.253
0.241
0.230
0.216
0.207
0.197
0.196
0.201
0.983
0.962
0.941
0.903
0.882
0.859
0.829
0.800
0.769
0.738
0.717
0.692
0.662
0.629
0.604
0.593
0.570
0.549
0.509
0.499
0.473
0.459
0.428
0.406
0.395
0.381
0.363
0.350
0.325
0.307
0.288
0.281
0.262
0.244
0.233
0.211
0.204
0.194
0.191
0.189
0.199
0.981
0.962
0.937
0.903
0.877
0.856
0.828
0.799
0.762
0.740
0.713
0.686
0.665
0.635
0.604
0.576
0.561
0.545
0.513
0.492
0.465
0.457
0.431
0.410
0.394
0.384
0.359
0.345
0.328
0.308
0.288
0.268
0.253
0.248
0.241
0.219
0.202
0.193
0.192
0.196
0.191
0.997
0.971
0.951
0.912
0.885
0.856
0.829
0.800
0.771
0.748
0.703
0.682
0.661
0.624
0.596
0.571
0.552
0.536
0.507
0.481
0.475
0.454
0.430
0.406
0.399
0.378
0.365
0.349
0.328
0.310
0.293
0.273
0.259
0.246
0.227
0.225
0.213
0.203
0.195
0.181
0.188
1.010
0.974
0.953
0.924
0.896
0.862
0.842
0.822
0.782
0.744
0.712
0.673
0.649
0.627
0.608
0.581
0.549
0.527
0.500
0.485
0.473
0.456
0.434
0.413
0.403
0.386
0.366
0.354
0.337
0.321
0.293
0.280
0.266
0.253
0.234
0.224
0.218
0.199
0.194
0.194
0.188
1.023
0.992
0.964
0.935
0.905
0.879
0.861
0.837
0.803
0.746
0.715
0.689
0.653
0.622
0.592
0.579
0.545
0.510
0.502
0.482
0.470
0.460
0.445
0.424
0.407
0.394
0.377
0.366
0.344
0.320
0.308
0.290
0.276
0.263
0.250
0.238
0.226
0.218
0.199
0.199
0.202
1.028
0.997
0.968
0.939
0.907
0.885
0.861
0.833
0.799
0.764
0.731
0.683
0.653
0.631
0.601
0.579
0.554
0.529
0.501
0.492
0.484
0.472
0.456
0.433
0.421
0.406
0.389
0.368
0.349
0.331
0.316
0.295
0.282
0.271
0.256
0.250
0.242
0.230
0.220
0.224
0.211
1.037
1.006
0.967
0.944
0.914
0.890
0.870
0.845
0.812
0.778
0.742
0.704
0.673
0.639
0.604
0.582
0.552
0.540
0.512
0.507
0.496
0.475
0.457
0.451
0.440
0.423
0.405
0.397
0.372
0.349
0.339
0.323
0.304
0.294
0.276
0.265
0.261
0.256
0.253
0.243
0.237
1.036
1.011
0.981
0.957
0.933
0.907
0.872
0.853
0.819
0.791
0.756
0.714
0.684
0.661
0.611
0.592
0.570
0.551
0.535
0.511
0.501
0.485
0.470
0.453
0.443
0.432
0.423
0.398
0.382
0.368
0.353
0.331
0.319
0.321
0.313
0.298
0.290
0.288
0.274
0.270
0.269
1.039
1.014
0.987
0.970
0.947
0.911
0.886
0.859
0.829
0.801
0.769
0.723
0.685
0.663
0.635
0.603
0.587
0.565
0.551
0.536
0.527
0.498
0.480
0.469
0.457
0.446
0.431
0.420
0.403
0.388
0.372
0.361
0.355
0.350
0.341
0.326
0.316
0.315
0.307
0.309
0.307
1.052
1.025
0.994
0.965
0.946
0.905
0.889
0.864
0.832
0.802
0.758
0.728
0.696
0.674
0.642
0.615
0.599
0.587
0.577
0.551
0.530
0.509
0.509
0.491
0.473
0.466
0.452
0.441
0.427
0.419
0.409
0.402
0.394
0.385
0.375
0.370
0.356
0.349
0.344
0.346
0.350
1.055
1.026
1.005
0.973
0.947
0.930
0.905
0.885
0.849
0.814
0.762
0.741
0.723
0.678
0.656
0.646
0.619
0.612
0.584
0.563
0.553
0.539
0.520
0.509
0.501
0.489
0.477
0.467
0.458
0.451
0.443
0.432
0.431
0.423
0.416
0.414
0.407
0.394
0.389
0.394
0.389
1.065
1.027
1.006
0.988
0.969
0.948
0.922
0.898
0.861
0.829
0.793
0.758
0.734
0.699
0.688
0.671
0.652
0.634
0.607
0.581
0.569
0.549
0.547
0.535
0.524
0.518
0.500
0.479
0.483
0.478
0.470
0.474
0.467
0.459
0.455
0.462
0.447
0.444
0.441
0.433
0.440
1.077
1.054
1.032
1.016
0.991
0.960
0.931
0.902
0.880
0.839
0.807
0.767
0.743
0.717
0.693
0.683
0.680
0.669
0.628
0.618
0.600
0.577
0.569
0.557
0.548
0.541
0.533
0.524
0.515
0.516
0.513
0.519
0.518
0.506
0.503
0.499
0.495
0.500
0.487
0.490
0.491
1.083
1.064
1.054
1.025
1.001
0.975
0.943
0.918
0.880
0.847
0.812
0.790
0.756
0.737
0.717
0.711
0.701
0.685
0.658
0.650
0.633
0.618
0.592
0.586
0.575
0.572
0.567
0.563
0.555
0.557
0.555
0.563
0.558
0.554
0.559
0.547
0.549
0.550
0.540
0.541
0.545
1.093
1.083
1.062
1.035
1.006
0.989
0.951
0.925
0.891
0.847
0.817
0.800
0.777
0.753
0.736
0.738
0.721
0.708
0.682
0.677
0.662
0.643
0.630
0.619
0.608
0.603
0.606
0.602
0.608
0.597
0.595
0.598
0.600
0.606
0.609
0.607
0.599
0.597
0.586
0.585
0.588
1.106
1.082
1.065
1.039
1.015
0.987
0.965
0.920
0.902
0.864
0.835
0.811
0.793
0.779
0.762
0.754
0.741
0.721
0.713
0.699
0.681
0.668
0.656
0.647
0.637
0.642
0.641
0.644
0.648
0.644
0.639
0.642
0.650
0.654
0.654
0.656
0.655
0.648
0.636
0.639
0.644
1.107
1.089
1.069
1.045
1.027
0.988
0.966
0.943
0.906
0.871
0.850
0.823
0.806
0.785
0.784
0.772
0.765
0.754
0.735
0.728
0.712
0.702
0.684
0.686
0.673
0.682
0.687
0.684
0.683
0.694
0.696
0.695
0.695
0.698
0.703
0.707
0.698
0.701
0.688
0.685
0.695
1.112
1.097
1.066
1.051
1.028
1.008
0.975
0.950
0.912
0.873
0.859
0.836
0.825
0.810
0.804
0.795
0.781
0.764
0.754
0.746
0.734
0.731
0.729
0.700
0.715
0.708
0.715
0.718
0.730
0.743
0.755
0.748
0.745
0.751
0.746
0.752
0.744
0.742
0.739
0.748
0.749
1.111
1.091
1.067
1.047
1.033
1.016
0.992
0.966
0.938
0.904
0.876
0.861
0.849
0.837
0.819
0.814
0.796
0.786
0.781
0.767
0.752
0.749
0.745
0.743
0.745
0.750
0.754
0.766
0.779
0.785
0.794
0.791
0.787
0.784
0.795
0.795
0.790
0.781
0.791
0.797
0.802
1.094
1.080
1.068
1.053
1.029
1.011
0.996
0.967
0.940
0.922
0.913
0.892
0.873
0.855
0.827
0.833
0.814
0.814
0.807
0.798
0.782
0.779
0.769
0.767
0.780
0.792
0.799
0.804
0.824
0.822
0.832
0.835
0.828
0.833
0.845
0.842
0.834
0.836
0.841
0.847
0.855
1.094
1.076
1.067
1.046
1.028
1.014
0.993
0.977
0.947
0.928
0.916
0.908
0.884
0.872
0.851
0.842
0.838
0.834
0.831
0.817
0.807
0.799
0.810
0.806
0.832
0.837
0.833
0.848
0.860
0.867
0.874
0.879
0.874
0.882
0.882
0.877
0.871
0.885
0.895
0.894
0.896
1.104
1.086
1.067
1.039
1.028
1.019
1.001
0.985
0.958
0.936
0.944
0.925
0.907
0.891
0.873
0.862
0.855
0.837
0.841
0.835
0.837
0.834
0.851
0.850
0.872
0.874
0.888
0.891
0.896
0.910
0.915
0.924
0.914
0.910
0.927
0.912
0.912
0.930
0.941
0.947
0.943
1.099
1.084
1.062
1.035
1.030
1.017
0.997
0.985
0.974
0.956
0.954
0.939
0.920
0.894
0.882
0.878
0.865
0.864
0.863
0.864
0.871
0.884
0.893
0.889
0.901
0.903
0.925
0.928
0.934
0.951
0.950
0.954
0.949
0.949
0.952
0.946
0.952
0.968
0.980
0.986
0.984
1.095
1.073
1.045
1.042
1.026
1.013
1.001
0.984
0.974
0.969
0.971
0.960
0.945
0.914
0.896
0.889
0.889
0.885
0.896
0.901
0.906
0.920
0.922
0.939
0.942
0.956
0.969
0.973
0.981
0.986
0.988
0.983
0.977
0.977
0.982
0.989
0.977
0.997
1.010
1.019
1.020
1.092
1.076
1.057
1.036
1.021
1.013
1.001
0.996
0.994
0.996
0.983
0.970
0.951
0.937
0.916
0.908
0.905
0.909
0.925
0.930
0.931
0.948
0.956
0.965
0.970
0.978
0.995
1.001
1.010
1.018
1.014
1.019
1.009
1.004
1.017
1.009
1.009
1.024
1.031
1.037
1.044
1.102
1.086
1.076
1.051
1.037
1.024
1.021
1.005
1.007
1.003
0.983
0.972
0.964
0.955
0.943
0.934
0.934
0.935
0.937
0.947
0.956
0.961
0.977
0.986
1.006
1.009
1.013
1.020
1.030
1.031
1.042
1.044
1.027
1.024
1.041
1.047
1.044
1.050
1.052
1.054
1.065
1.105
1.091
1.067
1.058
1.050
1.039
1.029
1.027
1.021
1.020
1.002
0.986
0.973
0.966
0.968
0.971
0.974
0.968
0.955
0.967
0.972
0.972
0.995
1.007
1.030
1.038
1.037
1.039
1.045
1.044
1.053
1.056
1.057
1.046
1.060
1.069
1.066
1.075
1.073
1.075
1.082
1.107
1.091
1.070
1.065
1.054
1.055
1.037
1.029
1.036
1.018
1.007
0.998
1.003
0.994
0.999
0.991
0.982
0.981
0.978
0.988
0.991
0.995
1.011
1.022
1.045
1.048
1.047
1.048
1.055
1.058
1.062
1.068
1.072
1.076
1.079
1.084
1.089
1.099
1.101
1.088
1.091
1.112
1.099
1.096
1.082
1.061
1.060
1.060
1.037
1.022
1.021
1.018
1.011
1.015
1.022
1.023
1.008
0.994
0.993
0.997
1.001
1.003
1.008
1.016
1.037
1.047
1.056
1.061
1.059
1.058
1.063
1.071
1.075
1.081
1.083
1.087
1.087
1.095
1.102
1.122
1.117
1.107
1.009
1.003
0.983
0.956
0.931
0.899
0.886
0.865
0.847
0.824
0.810
0.802
0.785
0.754
0.738
0.725
0.702
0.683
0.673
0.656
0.637
0.626
0.629
0.614
0.594
0.587
0.578
0.569
0.559
0.548
0.546
0.537
0.525
0.506
0.485
0.480
0.478
0.474
0.471
0.466
0.468
0.999
0.981
0.966
0.939
0.919
0.894
0.871
0.851
0.837
0.800
0.796
0.773
0.757
0.728
0.718
0.710
0.685
0.666
0.657
0.640
0.621
0.600
0.593
0.586
0.580
0.562
0.548
0.527
0.517
0.510
0.504
0.498
0.483
0.461
0.449
0.439
0.443
0.447
0.444
0.439
0.430
0.981
0.969
0.955
0.930
0.910
0.894
0.861
0.841
0.810
0.795
0.782
0.768
0.738
0.711
0.695
0.690
0.672
0.652
0.636
0.619
0.610
0.587
0.570
0.560
0.545
0.535
0.517
0.504
0.493
0.477
0.466
0.461
0.453
0.434
0.421
0.415
0.404
0.403
0.409
0.395
0.397
0.983
0.957
0.929
0.912
0.896
0.875
0.851
0.820
0.791
0.776
0.758
0.746
0.728
0.688
0.669
0.662
0.652
0.638
0.622
0.605
0.589
0.570
0.548
0.537
0.527
0.503
0.493
0.477
0.468
0.454
0.442
0.425
0.410
0.395
0.393
0.376
0.373
0.369
0.367
0.365
0.374
0.992
0.962
0.931
0.910
0.893
0.872
0.849
0.816
0.774
0.756
0.733
0.727
0.703
0.682
0.667
0.643
0.630
0.623
0.613
0.590
0.570
0.548
0.517
0.505
0.494
0.479
0.472
0.459
0.443
0.430
0.416
0.398
0.381
0.365
0.346
0.345
0.343
0.337
0.333
0.330
0.345
0.979
0.963
0.923
0.912
0.885
0.851
0.833
0.817
0.782
0.758
0.729
0.699
0.679
0.675
0.655
0.634
0.617
0.601
0.581
0.567
0.545
0.511
0.498
0.482
0.472
0.454
0.443
0.434
0.417
0.402
0.382
0.373
0.347
0.331
0.311
0.306
0.305
0.306
0.295
0.300
0.301
0.972
0.953
0.925
0.899
0.876
0.846
0.830
0.815
0.787
0.748
0.714
0.694
0.670
0.646
0.637
0.621
0.605
0.592
0.559
0.548
0.526
0.497
0.483
0.471
0.454
0.436
0.416
0.405
0.394
0.375
0.361
0.336
0.328
0.309
0.298
0.285
0.281
0.278
0.267
0.267
0.267
0.967
0.941
0.916
0.901
0.885
0.849
0.831
0.803
0.769
0.737
0.717
0.682
0.659
0.634
0.620
0.604
0.586
0.567
0.545
0.526
0.503
0.479
0.467
0.442
0.423
0.402
0.398
0.382
0.367
0.353
0.331
0.323
0.304
0.292
0.274
0.266
0.256
0.243
0.242
0.245
0.243
0.948
0.935
0.929
0.897
0.877
0.845
0.826
0.794
0.766
0.730
0.704
0.668
0.652
0.621
0.598
0.587
0.570
0.545
0.521
0.500
0.483
0.469
0.456
0.434
0.410
0.390
0.373
0.372
0.345
0.331
0.316
0.307
0.296
0.277
0.259
0.249
0.236
0.223
0.217
0.225
0.231
0.956
0.931
0.927
0.902
0.872
0.844
0.816
0.793
0.749
0.728
0.697
0.663
0.640
0.624
0.598
0.575
0.543
0.527
0.506
0.493
0.475
0.457
0.436
0.416
0.394
0.378
0.361
0.346
0.331
0.316
0.303
0.293
0.281
0.264
0.245
0.227
0.220
0.209
0.204
0.209
0.209
0.953
0.926
0.914
0.885
0.866
0.834
0.813
0.782
0.752
0.727
0.693
0.663
0.621
0.610
0.594
0.556
0.528
0.515
0.500
0.475
0.455
0.446
0.428
0.401
0.383
0.367
0.346
0.328
0.314
0.303
0.288
0.271
0.259
0.248
0.239
0.216
0.207
0.205
0.193
0.192
0.189
0.952
0.927
0.918
0.887
0.867
0.844
0.814
0.782
0.750
0.715
0.690
0.672
0.623
0.588
0.580
0.549
0.530
0.510
0.492
0.476
0.455
0.430
0.413
0.385
0.376
0.359
0.341
0.317
0.301
0.283
0.275
0.264
0.252
0.239
0.222
0.209
0.196
0.192
0.182
0.178
0.181
0.973
0.940
0.928
0.887
0.875
0.835
0.805
0.770
0.745
0.717
0.686
0.654
0.615
0.590
0.562
0.548
0.523
0.503
0.482
0.462
0.440
0.419
0.405
0.381
0.368
0.354
0.341
0.319
0.299
0.280
0.271
0.259
0.243
0.229
0.216
0.202
0.190
0.182
0.173
0.175
0.182
0.963
0.941
0.923
0.886
0.861
0.826
0.799
0.761
0.734
0.705
0.679
0.650
0.620
0.592
0.562
0.535
0.518
0.501
0.479
0.455
0.433
0.417
0.398
0.377
0.366
0.353
0.346
0.328
0.308
0.283
0.267
0.253
0.239
0.233
0.207
0.199
0.192
0.184
0.182
0.171
0.168
0.983
0.952
0.917
0.893
0.862
0.833
0.794
0.766
0.737
0.714
0.679
0.638
0.609
0.595
0.560
0.538
0.511
0.488
0.471
0.449
0.436
0.415
0.398
0.384
0.376
0.357
0.342
0.323
0.307
0.289
0.272
0.249
0.239
0.229
0.212
0.201
0.195
0.189
0.182
0.171
0.173
0.996
0.958
0.926
0.901
0.862
0.838
0.817
0.784
0.761
0.723
0.675
0.646
0.609
0.594
0.559
0.529
0.511
0.475
0.456
0.453
0.437
0.419
0.400
0.386
0.372
0.362
0.345
0.330
0.309
0.292
0.270
0.262
0.246
0.228
0.216
0.213
0.204
0.188
0.177
0.170
0.168
1.013
0.980
0.942
0.914
0.876
0.844
0.820
0.801
0.763
0.717
0.676
0.644
0.606
0.590
0.567
0.537
0.512
0.476
0.467
0.452
0.445
0.434
0.407
0.386
0.380
0.370
0.355
0.343
0.316
0.305
0.287
0.272
0.251
0.240
0.236
0.233
0.216
0.195
0.186
0.186
0.182
1.021
0.991
0.950
0.915
0.884
0.849
0.828
0.811
0.778
0.742
0.685
0.642
0.611
0.595
0.567
0.543
0.516
0.487
0.466
0.465
0.452
0.437
0.423
0.398
0.390
0.384
0.358
0.340
0.324
0.312
0.299
0.280
0.261
0.244
0.250
0.237
0.232
0.221
0.210
0.214
0.213
1.018
0.998
0.961
0.923
0.899
0.865
0.837
0.811
0.789
0.754
0.695
0.662
0.635
0.615
0.579
0.542
0.520
0.499
0.483
0.476
0.451
0.444
0.430
0.416
0.402
0.392
0.376
0.365
0.341
0.330
0.318
0.294
0.280
0.273
0.264
0.258
0.250
0.250
0.239
0.230
0.233
1.032
0.999
0.972
0.933
0.910
0.883
0.847
0.816
0.796
0.761
0.717
0.682
0.652
0.630
0.586
0.568
0.532
0.520
0.500
0.482
0.472
0.455
0.444
0.432
0.416
0.404
0.388
0.375
0.353
0.344
0.329
0.322
0.311
0.306
0.297
0.283
0.270
0.271
0.257
0.252
0.266
1.034
1.013
0.984
0.943
0.915
0.882
0.860
0.836
0.807
0.777
0.727
0.701
0.665
0.638
0.605
0.563
0.548
0.532
0.524
0.514
0.489
0.477
0.453
0.436
0.424
0.416
0.406
0.392
0.382
0.365
0.354
0.348
0.340
0.333
0.328
0.311
0.301
0.299
0.291
0.298
0.300
1.048
1.023
0.989
0.945
0.921
0.897
0.883
0.848
0.811
0.773
0.727
0.700
0.670
0.642
0.618
0.587
0.561
0.562
0.547
0.530
0.501
0.481
0.473
0.459
0.451
0.437
0.425
0.416
0.407
0.394
0.393
0.384
0.377
0.366
0.370
0.352
0.356
0.347
0.334
0.340
0.332
1.061
1.021
0.984
0.965
0.940
0.922
0.890
0.865
0.831
0.791
0.754
0.715
0.674
0.654
0.613
0.611
0.591
0.575
0.552
0.527
0.510
0.502
0.490
0.482
0.478
0.468
0.444
0.434
0.438
0.430
0.420
0.417
0.412
0.408
0.410
0.403
0.395
0.387
0.385
0.389
0.376
1.053
1.023
0.999
0.982
0.952
0.934
0.903
0.867
0.837
0.805
0.772
0.729
0.689
0.663
0.644
0.638
0.621
0.603
0.575
0.564
0.533
0.518
0.512
0.501
0.494
0.485
0.466
0.468
0.459
0.458
0.450
0.456
0.457
0.446
0.449
0.447
0.438
0.442
0.434
0.434
0.433
1.060
1.040
1.017
0.981
0.963
0.943
0.906
0.881
0.849
0.819
0.788
0.747
0.710
0.685
0.669
0.658
0.644
0.620
0.602
0.586
0.568
0.548
0.534
0.530
0.522
0.511
0.510
0.499
0.501
0.497
0.500
0.502
0.489
0.490
0.490
0.488
0.487
0.493
0.487
0.488
0.485
1.081
1.067
1.038
1.005
0.974
0.948
0.915
0.884
0.863
0.828
0.800
0.761
0.737
0.715
0.697
0.679
0.668
0.649
0.637
0.610
0.597
0.582
0.565
0.554
0.544
0.539
0.537
0.537
0.543
0.541
0.540
0.537
0.549
0.536
0.530
0.542
0.545
0.542
0.537
0.535
0.532
1.105
1.072
1.053
1.020
0.982
0.958
0.926
0.897
0.866
0.836
0.810
0.779
0.754
0.735
0.713
0.710
0.694
0.674
0.654
0.640
0.622
0.610
0.592
0.588
0.567
0.570
0.572
0.579
0.581
0.575
0.581
0.583
0.592
0.590
0.589
0.587
0.590
0.583
0.581
0.581
0.583
1.099
1.074
1.048
1.020
0.996
0.971
0.943
0.911
0.887
0.845
0.817
0.790
0.763
0.746
0.741
0.731
0.716
0.696
0.681
0.669
0.647
0.642
0.634
0.619
0.611
0.609
0.616
0.622
0.625
0.621
0.622
0.631
0.639
0.638
0.640
0.643
0.637
0.635
0.634
0.632
0.635
1.100
1.071
1.058
1.026
1.009
0.990
0.957
0.927
0.888
0.859
0.828
0.805
0.775
0.769
0.752
0.742
0.733
0.723
0.712
0.706
0.680
0.671
0.665
0.649
0.637
0.643
0.651
0.648
0.659
0.671
0.676
0.684
0.678
0.683
0.688
0.687
0.688
0.689
0.686
0.683
0.686
1.095
1.072
1.047
1.030
1.024
0.999
0.967
0.934
0.901
0.866
0.832
0.814
0.797
0.781
0.766
0.772
0.748
0.739
0.727
0.713
0.703
0.698
0.685
0.677
0.689
0.687
0.685
0.703
0.707
0.724
0.734
0.735
0.729
0.729
0.740
0.732
0.733
0.731
0.732
0.740
0.746
1.092
1.079
1.054
1.037
1.018
0.996
0.976
0.942
0.919
0.884
0.848
0.839
0.822
0.804
0.791
0.788
0.776
0.764
0.747
0.739
0.724
0.722
0.720
0.709
0.717
0.725
0.735
0.738
0.750
0.769
0.777
0.778
0.771
0.776
0.792
0.779
0.777
0.780
0.785
0.791
0.803
1.091
1.066
1.050
1.038
1.027
1.004
0.975
0.944
0.921
0.894
0.871
0.866
0.846
0.835
0.812
0.814
0.792
0.775
0.763
0.758
0.756
0.747
0.751
0.751
0.756
0.766
0.782
0.782
0.801
0.808
0.810
0.818
0.814
0.824
0.838
0.827
0.827
0.828
0.830
0.847
0.849
1.087
1.078
1.063
1.047
1.015
0.995
0.991
0.949
0.930
0.908
0.884
0.877
0.874
0.856
0.832
0.814
0.805
0.797
0.796
0.787
0.782
0.772
0.785
0.794
0.809
0.804
0.819
0.821
0.840
0.854
0.856
0.865
0.859
0.859
0.869
0.864
0.871
0.873
0.878
0.890
0.899
1.091
1.072
1.063
1.037
1.025
1.006
0.986
0.968
0.944
0.925
0.906
0.897
0.879
0.867
0.833
0.837
0.826
0.818
0.817
0.811
0.805
0.804
0.817
0.831
0.843
0.844
0.855
0.867
0.880
0.889
0.891
0.902
0.899
0.901
0.908
0.901
0.911
0.915
0.932
0.940
0.943
1.098
1.068
1.049
1.035
1.017
1.003
0.987
0.965
0.958
0.940
0.934
0.914
0.888
0.881
0.854
0.855
0.847
0.843
0.835
0.840
0.844
0.850
0.860
0.871
0.886
0.896
0.915
0.919
0.917
0.937
0.936
0.936
0.939
0.933
0.945
0.943
0.947
0.961
0.981
0.983
0.984
1.090
1.073
1.053
1.036
1.017
1.005
0.982
0.978
0.964
0.956
0.943
0.939
0.922
0.894
0.878
0.863
0.860
0.861
0.876
0.881
0.886
0.880
0.885
0.895
0.911
0.930
0.941
0.950
0.963
0.972
0.973
0.975
0.978
0.963
0.968
0.978
0.975
0.991
1.011
1.014
1.028
1.088
1.075
1.044
1.029
1.021
0.999
0.991
0.979
0.979
0.978
0.962
0.952
0.940
0.916
0.893
0.887
0.894
0.894
0.897
0.905
0.907
0.915
0.924
0.932
0.951
0.959
0.966
0.980
0.991
0.993
1.003
1.007
1.009
0.997
1.006
0.999
1.006
1.023
1.035
1.042
1.049
1.089
1.076
1.051
1.032
1.025
1.020
1.012
1.003
0.997
0.996
0.970
0.952
0.943
0.938
0.924
0.913
0.916
0.923
0.929
0.932
0.932
0.934
0.944
0.960
0.970
0.984
0.991
1.003
1.010
1.012
1.019
1.029
1.022
1.021
1.029
1.026
1.033
1.039
1.050
1.066
1.063
1.085
1.076
1.055
1.050
1.047
1.031
1.019
1.003
1.009
1.010
0.977
0.963
0.967
0.956
0.940
0.944
0.955
0.947
0.946
0.957
0.946
0.956
0.970
0.978
0.988
1.003
1.015
1.022
1.017
1.032
1.039
1.047
1.047
1.042
1.056
1.052
1.058
1.067
1.067
1.084
1.078
1.078
1.073
1.058
1.052
1.040
1.046
1.019
1.022
0.997
0.981
0.986
0.983
0.991
0.978
0.973
0.978
0.975
0.975
0.957
0.970
0.960
0.966
0.988
0.995
1.007
1.021
1.031
1.034
1.035
1.045
1.046
1.056
1.066
1.062
1.063
1.068
1.074
1.084
1.092
1.094
1.098
1.085
1.082
1.077
1.061
1.044
1.031
1.029
1.013
1.000
1.002
1.003
1.002
0.998
0.993
0.997
0.998
0.991
0.991
0.986
0.985
0.981
0.992
1.000
1.002
1.021
1.038
1.038
1.041
1.043
1.051
1.056
1.061
1.075
1.061
1.071
1.080
1.086
1.106
1.114
1.114
1.112
0.994
0.976
0.965
0.944
0.916
0.898
0.875
0.860
0.830
0.811
0.784
0.766
0.755
0.732
0.712
0.697
0.676
0.676
0.645
0.632
0.612
0.601
0.603
0.598
0.584
0.568
0.564
0.563
0.556
0.541
0.526
0.518
0.505
0.495
0.481
0.457
0.456
0.462
0.464
0.449
0.456
0.990
0.965
0.944
0.922
0.902
0.876
0.859
0.836
0.814
0.776
0.761
0.741
0.727
0.706
0.687
0.678
0.647
0.640
0.624
0.613
0.599
0.581
0.568
0.565
0.553
0.540
0.538
0.529
0.519
0.505
0.488
0.484
0.469
0.457
0.440
0.431
0.431
0.432
0.433
0.413
0.417
0.973
0.960
0.932
0.914
0.885
0.858
0.848
0.823
0.798
0.769
0.742
0.736
0.713
0.685
0.665
0.650
0.633
0.619
0.611
0.592
0.578
0.568
0.546
0.543
0.525
0.511
0.504
0.495
0.479
0.466
0.455
0.454
0.439
0.420
0.410
0.402
0.393
0.391
0.386
0.386
0.388
0.972
0.943
0.919
0.896
0.881
0.854
0.820
0.803
0.772
0.751
0.732
0.716
0.701
0.672
0.652
0.635
0.621
0.602
0.589
0.573
0.557
0.536
0.529
0.511
0.506
0.492
0.477
0.460
0.455
0.439
0.427
0.422
0.413
0.385
0.377
0.368
0.356
0.358
0.354
0.348
0.355
0.971
0.945
0.910
0.895
0.868
0.843
0.826
0.787
0.770
0.747
0.722
0.697
0.686
0.660
0.632
0.621
0.605
0.589
0.571
0.553
0.538
0.515
0.499
0.491
0.475
0.467
0.452
0.438
0.425
0.415
0.404
0.393
0.369
0.349
0.336
0.327
0.332
0.331
0.320
0.313
0.320
0.971
0.944
0.915
0.884
0.851
0.831
0.808
0.784
0.752
0.740
0.715
0.689
0.668
0.645
0.621
0.605
0.586
0.571
0.547
0.533
0.516
0.495
0.474
0.462
0.439
0.433
0.421
0.411
0.405
0.390
0.370
0.355
0.341
0.318
0.304
0.296
0.290
0.294
0.291
0.286
0.275
0.963
0.936
0.905
0.877
0.849
0.822
0.794
0.768
0.749
0.722
0.687
0.669
0.645
0.634
0.601
0.590
0.572
0.547
0.532
0.509
0.490
0.477
0.451
0.441
0.420
0.410
0.394
0.386
0.373
0.367
0.349
0.329
0.319
0.298
0.282
0.274
0.266
0.259
0.258
0.252
0.245
0.943
0.920
0.891
0.879
0.856
0.815
0.792
0.757
0.732
0.700
0.677
0.650
0.622
0.600
0.592
0.574
0.558
0.529
0.507
0.495
0.471
0.456
0.438
0.417
0.407
0.383
0.372
0.360
0.350
0.334
0.320
0.307
0.292
0.277
0.262
0.255
0.251
0.234
0.228
0.228
0.225
0.942
0.920
0.892
0.875
0.845
0.819
0.794
0.759
0.726
0.689
0.666
0.638
0.616
0.585
0.567
0.561
0.540
0.504
0.488
0.477
0.461
0.446
0.432
0.406
0.391
0.372
0.356
0.348
0.327
0.317
0.304
0.291
0.276
0.264
0.249
0.240
0.224
0.207
0.208
0.211
0.208
0.945
0.915
0.905
0.871
0.844
0.819
0.791
0.767
0.730
0.686
0.665
0.627
0.607
0.580
0.554
0.541
0.515
0.497
0.475
0.459
0.448
0.440
0.417
0.398
0.380
0.360
0.340
0.320
0.317
0.299
0.284
0.277
0.262
0.253
0.234
0.220
0.209
0.197
0.192
0.190
0.194
0.951
0.913
0.892
0.883
0.847
0.811
0.785
0.748
0.722
0.684
0.655
0.631
0.592
0.565
0.542
0.517
0.500
0.472
0.454
0.436
0.429
0.417
0.394
0.368
0.355
0.341
0.324
0.308
0.300
0.286
0.274
0.264
0.241
0.234
0.221
0.207
0.200
0.188
0.184
0.178
0.176
0.943
0.920
0.896
0.870
0.838
0.822
0.781
0.753
0.722
0.681
0.655
0.621
0.584
0.553
0.527
0.499
0.475
0.462
0.446
0.436
0.414
0.401
0.388
0.365
0.347
0.337
0.321
0.299
0.278
0.270
0.260
0.248
0.234
0.218
0.208
0.198
0.189
0.180
0.175
0.167
0.163
0.945
0.924
0.895
0.873
0.835
0.811
0.783
0.746
0.712
0.690
0.648
0.612
0.576
0.548
0.525
0.498
0.486
0.466
0.454
0.429
0.416
0.399
0.377
0.357
0.345
0.323
0.300
0.287
0.266
0.258
0.246
0.233
0.227
0.211
0.200
0.187
0.182
0.169
0.167
0.166
0.163
0.954
0.933
0.894
0.874
0.833
0.804
0.772
0.739
0.700
0.664
0.637
0.602
0.582
0.549
0.526
0.503
0.486
0.466
0.445
0.427
0.405
0.386
0.368
0.349
0.329
0.322
0.312
0.291
0.272
0.257
0.247
0.230
0.223
0.209
0.198
0.190
0.180
0.165
0.172
0.164
0.156
0.959
0.930
0.908
0.883
0.845
0.807
0.771
0.737
0.701
0.662
0.627
0.601
0.573
0.554
0.524
0.498
0.472
0.461
0.439
0.421
0.404
0.378
0.364
0.359
0.342
0.330
0.316
0.293
0.279
0.251
0.239
0.228
0.218
0.209
0.197
0.186
0.183
0.176
0.170
0.155
0.150
0.985
0.941
0.915
0.884
0.854
0.817
0.781
0.752
0.717
0.664
0.628
0.604
0.577
0.551
0.518
0.497
0.476
0.449
0.427
0.423
0.401
0.386
0.372
0.362
0.346
0.331
0.313
0.292
0.285
0.264
0.244
0.239
0.223
0.211
0.209
0.199
0.197
0.178
0.164
0.157
0.146
0.987
0.960
0.921
0.888
0.861
0.823
0.791
0.758
0.730
0.684
0.641
0.612
0.576
0.554
0.528
0.495
0.473
0.450
0.431
0.423
0.410
0.396
0.380
0.366
0.350
0.343
0.326
0.307
0.294
0.280
0.266
0.245
0.235
0.226
0.226
0.217
0.199
0.186
0.180
0.178
0.170
0.991
0.975
0.936
0.902
0.877
0.836
0.801
0.773
0.745
0.702
0.651
0.621
0.580
0.562
0.532
0.500
0.479
0.460
0.445
0.430
0.422
0.397
0.383
0.379
0.363
0.349
0.337
0.312
0.309
0.300
0.283
0.265
0.250
0.231
0.232
0.233
0.221
0.208
0.204
0.198
0.198
1.003
0.977
0.947
0.914
0.878
0.845
0.812
0.787
0.751
0.719
0.669
0.631
0.602
0.576
0.546
0.511
0.492
0.473
0.458
0.436
0.423
0.403
0.396
0.383
0.372
0.366
0.346
0.328
0.321
0.311
0.295
0.281
0.276
0.259
0.252
0.240
0.242
0.239
0.227
0.225
0.218
1.016
0.981
0.953
0.921
0.890
0.865
0.822
0.790
0.767
0.734
0.693
0.657
0.623
0.589
0.553
0.526
0.501
0.488
0.475
0.459
0.445
0.424
0.415
0.402
0.382
0.371
0.368
0.351
0.334
0.322
0.314
0.303
0.299
0.290
0.276
0.267
0.262
0.258
0.246
0.247
0.246
1.026
0.995
0.969
0.935
0.902
0.866
0.840
0.809
0.772
0.749
0.708
0.669
0.633
0.605
0.562
0.532
0.516
0.495
0.500
0.480
0.462
0.441
0.426
0.414
0.392
0.386
0.372
0.359
0.354
0.342
0.334
0.333
0.325
0.320
0.306
0.299
0.291
0.296
0.280
0.281
0.283
1.041
1.000
0.973
0.943
0.912
0.885
0.856
0.821
0.796
0.751
0.713
0.666
0.628
0.609
0.578
0.544
0.533
0.530
0.510
0.489
0.461
0.447
0.442
0.437
0.424
0.408
0.392
0.387
0.385
0.374
0.368
0.363
0.352
0.354
0.350
0.348
0.344
0.333
0.321
0.332
0.328
1.043
1.014
0.973
0.943
0.925
0.895
0.867
0.835
0.803
0.764
0.724
0.683
0.647
0.617
0.588
0.574
0.554
0.540
0.530
0.511
0.486
0.466
0.459
0.453
0.446
0.432
0.425
0.415
0.413
0.405
0.400
0.397
0.396
0.400
0.399
0.391
0.383
0.379
0.378
0.379
0.364
1.045
1.017
0.990
0.961
0.939
0.908
0.883
0.846
0.815
0.780
0.752
0.711
0.664
0.634
0.618
0.608
0.585
0.561
0.538
0.534
0.507
0.487
0.473
0.470
0.463
0.454
0.448
0.447
0.437
0.434
0.428
0.443
0.432
0.438
0.434
0.428
0.426
0.429
0.423
0.426
0.425
1.058
1.037
1.009
0.975
0.949
0.923
0.895
0.854
0.824
0.795
0.761
0.722
0.688
0.658
0.640
0.635
0.608
0.587
0.574
0.561
0.532
0.518
0.505
0.496
0.491
0.486
0.478
0.484
0.477
0.476
0.481
0.474
0.477
0.477
0.469
0.472
0.479
0.479
0.484
0.486
0.481
1.071
1.049
1.017
0.990
0.961
0.937
0.904
0.866
0.832
0.805
0.777
0.751
0.717
0.694
0.669
0.657
0.632
0.615
0.601
0.585
0.564
0.555
0.540
0.527
0.512
0.510
0.507
0.512
0.522
0.525
0.517
0.519
0.518
0.521
0.524
0.527
0.536
0.532
0.532
0.534
0.532
1.073
1.048
1.020
1.000
0.969
0.940
0.911
0.875
0.846
0.823
0.792
0.764
0.727
0.719
0.693
0.671
0.661
0.642
0.628
0.608
0.589
0.576
0.565
0.552
0.543
0.542
0.540
0.555
0.556
0.557
0.558
0.561
0.569
0.569
0.573
0.581
0.585
0.581
0.582
0.586
0.583
1.093
1.062
1.035
1.006
0.971
0.957
0.920
0.895
0.868
0.833
0.806
0.776
0.740
0.724
0.695
0.703
0.683
0.661
0.651
0.630
0.620
0.600
0.595
0.588
0.581
0.577
0.587
0.586
0.594
0.597
0.610
0.618
0.620
0.622
0.623
0.633
0.629
0.630
0.632
0.634
0.636
1.096
1.058
1.043
1.018
0.998
0.972
0.946
0.913
0.877
0.848
0.827
0.791
0.758
0.740
0.721
0.714
0.696
0.683
0.671
0.659
0.654
0.642
0.619
0.616
0.612
0.615
0.615
0.622
0.635
0.653
0.657
0.667
0.670
0.668
0.676
0.677
0.679
0.681
0.679
0.686
0.691
1.095
1.059
1.042
1.024
1.002
0.982
0.953
0.916
0.890
0.858
0.827
0.790
0.784
0.767
0.751
0.729
0.717
0.706
0.698
0.688
0.669
0.668
0.652
0.652
0.645
0.658
0.658
0.663
0.683
0.695
0.704
0.715
0.714
0.712
0.717
0.721
0.724
0.725
0.729
0.732
0.740
1.097
1.072
1.043
1.025
1.010
0.982
0.959
0.920
0.896
0.868
0.841
0.811
0.804
0.781
0.769
0.764
0.753
0.735
0.719
0.707
0.693
0.696
0.695
0.692
0.693
0.706
0.713
0.719
0.724
0.744
0.750
0.754
0.758
0.767
0.769
0.774
0.776
0.772
0.781
0.788
0.802
1.088
1.075
1.044
1.031
1.008
0.988
0.960
0.936
0.903
0.880
0.852
0.835
0.827
0.811
0.793
0.784
0.772
0.756
0.738
0.735
0.727
0.731
0.740
0.734
0.741
0.753
0.766
0.767
0.790
0.792
0.788
0.796
0.805
0.808
0.814
0.817
0.818
0.825
0.837
0.846
0.847
1.087
1.084
1.053
1.041
1.018
0.985
0.969
0.936
0.912
0.879
0.859
0.864
0.853
0.829
0.808
0.801
0.784
0.768
0.758
0.765
0.750
0.750
0.766
0.772
0.779
0.782
0.794
0.806
0.825
0.841
0.848
0.837
0.844
0.846
0.856
0.858
0.859
0.872
0.881
0.886
0.897
1.083
1.079
1.050
1.040
1.021
1.006
0.978
0.958
0.925
0.894
0.883
0.884
0.865
0.844
0.830
0.802
0.793
0.789
0.794
0.795
0.784
0.783
0.800
0.808
0.815
0.831
0.832
0.851
0.860
0.875
0.888
0.890
0.889
0.884
0.897
0.895
0.900
0.914
0.920
0.931
0.937
1.084
1.071
1.045
1.036
1.014
1.001
0.978
0.960
0.945
0.930
0.916
0.905
0.880
0.860
0.851
0.834
0.835
0.824
0.820
0.812
0.815
0.826
0.839
0.847
0.853
0.874
0.873
0.891
0.906
0.910
0.919
0.928
0.925
0.926
0.927
0.938
0.943
0.957
0.966
0.969
0.987
1.080
1.071
1.053
1.030
1.016
1.006
0.977
0.955
0.950
0.944
0.930
0.919
0.904
0.881
0.861
0.860
0.845
0.845
0.849
0.849
0.857
0.862
0.875
0.875
0.888
0.901
0.912
0.923
0.940
0.939
0.951
0.958
0.962
0.969
0.954
0.965
0.980
0.987
0.999
1.010
1.014
1.077
1.059
1.049
1.029
1.025
1.011
0.987
0.970
0.956
0.948
0.936
0.923
0.920
0.900
0.879
0.873
0.882
0.874
0.882
0.879
0.877
0.884
0.907
0.917
0.925
0.931
0.947
0.954
0.975
0.976
0.977
0.989
0.995
0.999
0.995
0.994
1.003
1.006
1.029
1.042
1.048
1.081
1.069
1.048
1.023
1.016
1.009
0.998
0.993
0.980
0.973
0.953
0.938
0.926
0.907
0.910
0.903
0.901
0.911
0.912
0.913
0.906
0.915
0.939
0.942
0.955
0.962
0.970
0.979
0.991
0.994
1.004
1.012
1.011
1.018
1.028
1.028
1.020
1.032
1.046
1.060
1.067
1.078
1.059
1.048
1.031
1.025
1.012
1.002
0.996
0.992
0.979
0.960
0.940
0.938
0.935
0.932
0.928
0.925
0.924
0.936
0.938
0.935
0.936
0.954
0.962
0.980
0.985
0.988
1.005
1.006
1.017
1.026
1.034
1.031
1.036
1.044
1.049
1.050
1.048
1.056
1.072
1.089
1.082
1.064
1.056
1.050
1.033
1.019
1.011
1.000
0.977
0.976
0.966
0.966
0.961
0.955
0.957
0.958
0.959
0.948
0.954
0.951
0.952
0.959
0.968
0.980
0.990
0.999
1.010
1.014
1.028
1.035
1.028
1.045
1.041
1.038
1.056
1.073
1.079
1.070
1.082
1.092
1.088
1.085
1.073
1.065
1.041
1.025
1.013
0.997
0.992
0.986
1.001
0.996
0.994
0.982
0.976
0.980
0.981
0.976
0.979
0.972
0.968
0.967
0.970
0.979
0.991
1.003
1.023
1.021
1.027
1.040
1.043
1.046
1.047
1.064
1.053
1.063
1.083
1.092
1.088
1.097
1.098
1.111
0.988
0.968
0.945
0.925
0.905
0.891
0.868
0.845
0.821
0.800
0.772
0.755
0.736
0.712
0.697
0.677
0.654
0.642
0.618
0.604
0.592
0.586
0.580
0.578
0.565
0.550
0.553
0.544
0.536
0.528
0.510
0.500
0.488
0.478
0.471
0.464
0.449
0.453
0.446
0.436
0.442
0.977
0.943
0.920
0.898
0.888
0.873
0.846
0.822
0.799
0.772
0.741
0.728
0.714
0.689
0.675
0.640
0.633
0.625
0.602
0.583
0.574
0.564
0.552
0.545
0.531
0.520
0.517
0.510
0.498
0.493
0.485
0.467
0.459
0.444
0.433
0.422
0.415
0.411
0.412
0.399
0.400
0.967
0.941
0.913
0.889
0.871
0.856
0.833
0.810
0.781
0.752
0.720
0.702
0.679
0.671
0.655
0.627
0.616
0.608
0.585
0.576
0.554
0.535
0.523
0.515
0.506
0.495
0.490
0.475
0.460
0.460
0.454
0.436
0.425
0.416
0.401
0.391
0.381
0.369
0.361
0.363
0.371
0.966
0.940
0.906
0.880
0.856
0.832
0.818
0.793
0.763
0.745
0.716
0.698
0.666
0.653
0.635
0.613
0.596
0.580
0.560
0.553
0.538
0.513
0.500
0.487
0.487
0.479
0.459
0.441
0.436
0.430
0.417
0.411
0.393
0.376
0.362
0.358
0.351
0.343
0.329
0.329
0.335
0.960
0.926
0.901
0.869
0.841
0.817
0.796
0.788
0.755
0.735
0.701
0.677
0.659
0.635
0.611
0.597
0.584
0.567
0.543
0.526
0.510
0.494
0.485
0.463
0.449
0.450
0.437
0.419
0.409
0.401
0.388
0.376
0.353
0.347
0.335
0.325
0.320
0.319
0.304
0.298
0.296
0.949
0.925
0.888
0.859
0.841
0.815
0.777
0.750
0.741
0.726
0.681
0.669
0.651
0.622
0.595
0.575
0.554
0.537
0.529
0.510
0.487
0.473
0.450
0.440
0.425
0.422
0.412
0.400
0.393
0.378
0.363
0.345
0.327
0.310
0.301
0.285
0.280
0.276
0.269
0.268
0.261
0.949
0.913
0.886
0.861
0.828
0.791
0.773
0.746
0.727
0.705
0.672
0.648
0.636
0.605
0.584
0.564
0.539
0.520
0.505
0.488
0.470
0.454
0.434
0.424
0.405
0.391
0.380
0.372
0.361
0.353
0.334
0.325
0.298
0.289
0.275
0.266
0.254
0.247
0.238
0.237
0.228
0.944
0.913
0.886
0.857
0.828
0.793
0.772
0.739
0.709
0.674
0.659
0.622
0.611
0.581
0.562
0.550
0.527
0.502
0.486
0.473
0.457
0.437
0.414
0.399
0.391
0.376
0.357
0.344
0.338
0.326
0.311
0.298
0.277
0.264
0.258
0.247
0.235
0.228
0.220
0.212
0.204
0.931
0.905
0.883
0.862
0.818
0.787
0.765
0.729
0.690
0.665
0.638
0.608
0.585
0.558
0.535
0.530
0.513
0.485
0.468
0.451
0.437
0.426
0.405
0.387
0.373
0.347
0.327
0.319
0.315
0.304
0.292
0.277
0.265
0.249
0.241
0.232
0.214
0.198
0.200
0.196
0.187
0.927
0.900
0.879
0.862
0.828
0.787
0.753
0.728
0.691
0.652
0.632
0.604
0.573
0.549
0.520
0.505
0.493
0.478
0.453
0.430
0.421
0.413
0.398
0.376
0.350
0.337
0.321
0.306
0.293
0.278
0.273
0.261
0.248
0.234
0.223
0.211
0.197
0.189
0.184
0.183
0.175
0.942
0.911
0.874
0.856
0.829
0.791
0.758
0.721
0.689
0.643
0.623
0.602
0.568
0.539
0.499
0.480
0.470
0.462
0.435
0.412
0.403
0.394
0.379
0.363
0.342
0.321
0.300
0.289
0.271
0.270
0.259
0.244
0.231
0.224
0.209
0.199
0.188
0.181
0.176
0.165
0.163
0.937
0.909
0.873
0.843
0.821
0.783
0.756
0.720
0.691
0.650
0.615
0.592
0.553
0.529
0.501
0.468
0.448
0.436
0.417
0.403
0.381
0.368
0.360
0.348
0.326
0.306
0.291
0.275
0.261
0.257
0.240
0.233
0.219
0.209
0.198
0.181
0.175
0.173
0.163
0.154
0.147
0.930
0.908
0.874
0.848
0.821
0.781
0.752
0.710
0.675
0.647
0.619
0.580
0.547
0.525
0.488
0.462
0.441
0.423
0.415
0.399
0.382
0.371
0.347
0.335
0.317
0.296
0.282
0.269
0.253
0.237
0.225
0.218
0.208
0.203
0.194
0.175
0.168
0.159
0.149
0.154
0.152
0.948
0.910
0.875
0.846
0.817
0.785
0.750
0.709
0.670
0.631
0.612
0.581
0.540
0.510
0.484
0.476
0.452
0.427
0.408
0.399
0.381
0.358
0.348
0.323
0.314
0.291
0.280
0.267
0.250
0.235
0.219
0.209
0.203
0.195
0.188
0.179
0.163
0.160
0.156
0.152
0.146
0.947
0.906
0.888
0.859
0.828
0.789
0.750
0.703
0.679
0.622
0.582
0.560
0.535
0.513
0.489
0.468
0.445
0.434
0.406
0.388
0.375
0.355
0.338
0.327
0.314
0.293
0.282
0.266
0.251
0.232
0.220
0.212
0.205
0.190
0.183
0.175
0.161
0.158
0.157
0.153
0.141
0.963
0.933
0.900
0.868
0.842
0.798
0.762
0.710
0.678
0.629
0.596
0.564
0.543
0.519
0.486
0.466
0.446
0.424
0.401
0.387
0.373
0.352
0.339
0.335
0.322
0.305
0.285
0.272
0.261
0.237
0.232
0.215
0.204
0.198
0.189
0.187
0.172
0.164
0.156
0.144
0.148
0.971
0.942
0.910
0.882
0.847
0.813
0.758
0.726
0.685
0.650
0.611
0.581
0.546
0.521
0.492
0.468
0.448
0.417
0.402
0.389
0.373
0.361
0.348
0.337
0.330
0.311
0.289
0.281
0.271
0.260
0.237
0.226
0.219
0.206
0.210
0.207
0.198
0.176
0.171
0.167
0.163
0.978
0.949
0.912
0.888
0.852
0.810
0.773
0.738
0.704
0.664
0.628
0.588
0.554
0.517
0.498
0.474
0.448
0.434
0.414
0.396
0.382
0.366
0.347
0.337
0.329
0.320
0.303
0.298
0.291
0.281
0.265
0.245
0.239
0.233
0.217
0.207
0.206
0.201
0.199
0.192
0.187
0.994
0.965
0.928
0.891
0.857
0.826
0.784
0.745
0.711
0.688
0.645
0.614
0.570
0.535
0.504
0.476
0.458
0.432
0.423
0.402
0.385
0.376
0.361
0.358
0.343
0.330
0.318
0.306
0.293
0.286
0.277
0.265
0.254
0.246
0.236
0.227
0.221
0.222
0.218
0.223
0.215
0.999
0.973
0.938
0.912
0.877
0.834
0.806
0.753
0.731
0.708
0.653
0.624
0.585
0.548
0.538
0.496
0.472
0.452
0.444
0.419
0.416
0.398
0.377
0.372
0.357
0.346
0.334
0.321
0.313
0.307
0.298
0.288
0.278
0.267
0.266
0.261
0.252
0.241
0.235
0.238
0.246
1.009
0.982
0.959
0.928
0.893
0.844
0.805
0.782
0.751
0.721
0.682
0.628
0.589
0.571
0.532
0.501
0.497
0.468
0.463
0.439
0.421
0.414
0.400
0.394
0.370
0.351
0.342
0.339
0.331
0.325
0.318
0.313
0.307
0.302
0.293
0.287
0.285
0.280
0.277
0.278
0.284
1.025
0.992
0.967
0.939
0.899
0.868
0.828
0.800
0.764
0.739
0.684
0.646
0.607
0.576
0.545
0.516
0.505
0.493
0.476
0.458
0.442
0.424
0.411
0.407
0.392
0.379
0.367
0.360
0.360
0.347
0.345
0.343
0.337
0.333
0.340
0.333
0.328
0.323
0.326
0.325
0.322
1.034
1.000
0.975
0.938
0.907
0.879
0.839
0.811
0.787
0.748
0.704
0.662
0.625
0.594
0.565
0.548
0.525
0.511
0.484
0.473
0.464
0.441
0.428
0.423
0.418
0.405
0.403
0.400
0.389
0.383
0.379
0.381
0.379
0.383
0.384
0.373
0.366
0.370
0.376
0.370
0.364
1.039
1.018
0.993
0.952
0.925
0.892
0.854
0.828
0.792
0.761
0.725
0.681
0.650
0.606
0.592
0.573
0.559
0.524
0.509
0.498
0.479
0.466
0.451
0.443
0.430
0.426
0.425
0.421
0.422
0.404
0.411
0.416
0.424
0.421
0.419
0.415
0.416
0.414
0.420
0.424
0.417
1.049
1.033
0.994
0.960
0.930
0.901
0.877
0.845
0.808
0.775
0.743
0.709
0.670
0.644
0.614
0.597
0.577
0.548
0.539
0.526
0.503
0.487
0.474
0.468
0.455
0.451
0.451
0.454
0.449
0.458
0.454
0.457
0.459
0.456
0.458
0.464
0.465
0.471
0.473
0.472
0.470
1.070
1.040
0.997
0.971
0.947
0.915
0.888
0.849
0.823
0.789
0.756
0.719
0.693
0.663
0.649
0.627
0.600
0.578
0.572
0.552
0.546
0.517
0.503
0.496
0.486
0.483
0.485
0.488
0.494
0.500
0.501
0.497
0.496
0.502
0.505
0.513
0.515
0.525
0.523
0.530
0.525
1.068
1.044
1.011
0.980
0.956
0.929
0.904
0.871
0.832
0.801
0.774
0.746
0.712
0.686
0.666
0.648
0.628
0.610
0.590
0.583
0.569
0.545
0.539
0.529
0.518
0.520
0.512
0.529
0.532
0.537
0.536
0.545
0.545
0.550
0.555
0.570
0.568
0.574
0.577
0.580
0.581
1.079
1.046
1.023
0.996
0.971
0.936
0.903
0.879
0.852
0.816
0.798
0.752
0.731
0.696
0.674
0.666
0.649
0.638
0.616
0.602
0.593
0.573
0.564
0.555
0.545
0.548
0.545
0.559
0.568
0.581
0.590
0.600
0.593
0.600
0.605
0.612
0.614
0.618
0.623
0.629
0.631
1.095
1.063
1.031
1.011
0.989
0.951
0.936
0.901
0.864
0.836
0.810
0.764
0.736
0.724
0.705
0.688
0.672
0.660
0.639
0.623
0.602
0.602
0.589
0.578
0.581
0.584
0.591
0.592
0.611
0.627
0.633
0.645
0.652
0.648
0.654
0.662
0.667
0.667
0.674
0.680
0.690
1.108
1.072
1.041
1.026
0.998
0.974
0.943
0.904
0.872
0.845
0.811
0.781
0.753
0.748
0.721
0.715
0.693
0.680
0.671
0.648
0.642
0.633
0.627
0.627
0.622
0.632
0.630
0.641
0.657
0.672
0.682
0.692
0.699
0.691
0.697
0.710
0.712
0.720
0.727
0.735
0.738
1.102
1.076
1.039
1.023
1.003
0.973
0.947
0.910
0.869
0.848
0.826
0.791
0.785
0.765
0.745
0.735
0.724
0.713
0.702
0.684
0.665
0.672
0.665
0.667
0.668
0.680
0.683
0.698
0.710
0.715
0.728
0.730
0.746
0.742
0.747
0.758
0.763
0.768
0.776
0.789
0.795
1.094
1.066
1.035
1.021
1.013
0.993
0.951
0.922
0.889
0.868
0.829
0.815
0.807
0.787
0.765
0.762
0.746
0.732
0.720
0.713
0.703
0.705
0.706
0.702
0.712
0.732
0.732
0.744
0.757
0.768
0.780
0.784
0.784
0.788
0.792
0.803
0.805
0.817
0.833
0.840
0.848
1.086
1.061
1.046
1.025
1.011
0.992
0.970
0.931
0.901
0.874
0.846
0.832
0.827
0.814
0.786
0.780
0.769
0.763
0.747
0.732
0.729
0.733
0.745
0.746
0.756
0.764
0.773
0.787
0.806
0.817
0.824
0.827
0.830
0.834
0.837
0.840
0.846
0.863
0.874
0.883
0.896
1.091
1.066
1.052
1.035
1.020
0.997
0.970
0.946
0.923
0.890
0.868
0.855
0.859
0.835
0.815
0.795
0.781
0.782
0.776
0.772
0.763
0.761
0.774
0.790
0.806
0.810
0.825
0.837
0.853
0.861
0.862
0.870
0.876
0.883
0.874
0.881
0.893
0.902
0.916
0.929
0.940
1.082
1.054
1.051
1.037
1.019
1.003
0.983
0.962
0.931
0.904
0.889
0.879
0.869
0.854
0.836
0.828
0.815
0.804
0.799
0.790
0.791
0.803
0.812
0.827
0.840
0.849
0.861
0.875
0.887
0.890
0.893
0.907
0.919
0.917
0.911
0.917
0.934
0.951
0.953
0.968
0.972
1.073
1.055
1.034
1.024
1.019
1.010
0.985
0.960
0.940
0.918
0.904
0.894
0.878
0.863
0.857
0.845
0.841
0.832
0.831
0.825
0.833
0.835
0.853
0.858
0.876
0.877
0.893
0.904
0.918
0.919
0.929
0.935
0.948
0.959
0.952
0.962
0.971
0.978
0.995
1.000
1.005
1.070
1.045
1.046
1.029
1.013
1.004
0.987
0.965
0.944
0.927
0.915
0.905
0.910
0.889
0.885
0.871
0.862
0.858
0.864
0.863
0.856
0.866
0.887
0.902
0.906
0.913
0.932
0.942
0.941
0.950
0.964
0.970
0.980
0.983
0.982
0.993
1.001
1.002
1.025
1.037
1.034
1.069
1.063
1.041
1.020
1.015
1.006
0.988
0.983
0.966
0.952
0.930
0.916
0.913
0.908
0.907
0.903
0.895
0.890
0.889
0.887
0.885
0.897
0.917
0.927
0.926
0.940
0.954
0.963
0.966
0.975
0.992
0.991
0.996
1.010
1.017
1.026
1.024
1.028
1.043
1.053
1.053
1.082
1.055
1.037
1.027
1.009
1.007
0.985
0.989
0.971
0.949
0.941
0.938
0.936
0.933
0.922
0.916
0.917
0.905
0.915
0.912
0.918
0.926
0.932
0.942
0.947
0.960
0.970
0.982
0.994
1.001
1.002
1.012
1.017
1.024
1.036
1.049
1.051
1.047
1.060
1.070
1.076
1.077
1.059
1.044
1.044
1.025
0.990
0.987
0.978
0.963
0.972
0.969
0.948
0.950
0.951
0.946
0.944
0.934
0.936
0.921
0.925
0.936
0.950
0.957
0.961
0.968
0.984
0.990
1.002
1.013
1.018
1.017
1.028
1.034
1.044
1.047
1.064
1.069
1.073
1.073
1.082
1.088
1.077
1.061
1.046
1.037
1.018
0.990
0.988
0.983
0.974
0.991
0.979
0.970
0.976
0.977
0.973
0.975
0.964
0.958
0.946
0.943
0.957
0.959
0.972
0.981
0.996
0.988
1.000
1.009
1.026
1.027
1.041
1.035
1.055
1.058
1.068
1.087
1.083
1.086
1.097
1.090
1.106
0.990
0.965
0.947
0.925
0.899
0.874
0.844
0.827
0.807
0.801
0.766
0.744
0.718
0.690
0.676
0.660
0.637
0.617
0.602
0.581
0.584
0.574
0.563
0.562
0.552
0.537
0.530
0.525
0.511
0.513
0.501
0.489
0.477
0.473
0.462
0.455
0.443
0.435
0.422
0.417
0.427
0.972
0.945
0.912
0.897
0.877
0.855
0.831
0.802
0.787
0.762
0.738
0.705
0.692
0.671
0.646
0.637
0.613
0.600
0.584
0.571
0.557
0.543
0.534
0.531
0.526
0.509
0.495
0.487
0.478
0.479
0.469
0.457
0.447
0.429
0.421
0.412
0.399
0.391
0.386
0.385
0.379
0.958
0.936
0.901
0.870
0.852
0.843
0.818
0.792
0.776
0.743
0.708
0.684
0.667
0.649
0.631
0.618
0.599
0.586
0.565
0.553
0.540
0.520
0.510
0.498
0.490
0.480
0.466
0.454
0.449
0.451
0.433
0.423
0.409
0.388
0.389
0.380
0.372
0.360
0.346
0.349
0.347
0.961
0.928
0.902
0.868
0.830
0.818
0.793
0.776
0.753
0.726
0.704
0.671
0.652
0.629
0.607
0.595
0.576
0.556
0.542
0.531
0.517
0.496
0.480
0.470
0.461
0.453
0.442
0.426
0.415
0.416
0.404
0.392
0.376
0.359
0.351
0.349
0.342
0.332
0.318
0.314
0.316
0.951
0.920
0.892
0.855
0.812
0.796
0.779
0.755
0.737
0.714
0.690
0.653
0.639
0.604
0.587
0.565
0.543
0.529
0.512
0.504
0.487
0.475
0.456
0.443
0.432
0.437
0.428
0.407
0.394
0.388
0.373
0.356
0.346
0.338
0.325
0.317
0.306
0.300
0.295
0.287
0.280
0.948
0.909
0.877
0.835
0.808
0.770
0.764
0.738
0.715
0.699
0.667
0.641
0.621
0.591
0.569
0.544
0.529
0.518
0.503
0.482
0.458
0.443
0.434
0.423
0.412
0.407
0.402
0.388
0.375
0.366
0.353
0.329
0.317
0.302
0.285
0.277
0.273
0.258
0.255
0.248
0.249
0.937
0.902
0.870
0.839
0.805
0.789
0.746
0.721
0.706
0.690
0.651
0.621
0.601
0.582
0.560
0.535
0.507
0.495
0.476
0.466
0.453
0.426
0.414
0.400
0.392
0.381
0.363
0.356
0.346
0.340
0.325
0.302
0.292
0.278
0.266
0.251
0.247
0.232
0.228
0.222
0.214
0.916
0.890
0.860
0.839
0.813
0.774
0.748
0.712
0.690
0.662
0.632
0.600
0.584
0.558
0.541
0.525
0.493
0.477
0.462
0.445
0.427
0.413
0.398
0.385
0.374
0.354
0.338
0.331
0.322
0.310
0.305
0.287
0.268
0.255
0.246
0.231
0.221
0.214
0.209
0.202
0.196
0.919
0.882
0.863
0.855
0.808
0.768
0.742
0.708
0.668
0.643
0.611
0.593
0.565
0.534
0.520
0.511
0.484
0.458
0.447
0.428
0.419
0.400
0.378
0.365
0.348
0.324
0.315
0.301
0.296
0.290
0.281
0.262
0.248
0.236
0.228
0.212
0.199
0.190
0.187
0.184
0.177
0.922
0.893
0.858
0.829
0.800
0.772
0.732
0.701
0.662
0.631
0.603
0.572
0.544
0.524
0.502
0.469
0.462
0.448
0.424
0.406
0.397
0.387
0.365
0.348
0.339
0.312
0.306
0.288
0.275
0.266
0.258
0.242
0.238
0.225
0.214
0.198
0.180
0.174
0.172
0.171
0.166
0.925
0.893
0.857
0.818
0.800
0.767
0.730
0.704
0.662
0.622
0.595
0.566
0.537
0.506
0.480
0.461
0.438
0.432
0.410
0.391
0.382
0.371
0.354
0.340
0.321
0.299
0.291
0.273
0.257
0.244
0.237
0.229
0.219
0.215
0.196
0.190
0.174
0.167
0.161
0.156
0.152
0.925
0.898
0.862
0.827
0.777
0.760
0.731
0.688
0.662
0.620
0.578
0.555
0.526
0.492
0.458
0.440
0.430
0.413
0.390
0.378
0.367
0.356
0.342
0.318
0.303
0.289
0.270
0.259
0.248
0.234
0.222
0.215
0.209
0.195
0.190
0.173
0.161
0.159
0.152
0.147
0.139
0.925
0.888
0.857
0.826
0.783
0.753
0.716
0.687
0.651
0.624
0.591
0.559
0.508
0.478
0.462
0.428
0.414
0.402
0.382
0.370
0.361
0.335
0.320
0.304
0.292
0.277
0.262
0.249
0.239
0.223
0.205
0.199
0.192
0.192
0.180
0.159
0.155
0.153
0.142
0.144
0.137
0.935
0.894
0.862
0.831
0.795
0.756
0.718
0.683
0.647
0.611
0.582
0.539
0.513
0.478
0.447
0.421
0.405
0.396
0.378
0.366
0.350
0.324
0.303
0.294
0.281
0.271
0.262
0.244
0.231
0.220
0.201
0.186
0.187
0.186
0.177
0.164
0.151
0.151
0.149
0.137
0.138
0.952
0.907
0.876
0.843
0.806
0.768
0.725
0.679
0.641
0.604
0.571
0.531
0.497
0.472
0.450
0.428
0.411
0.394
0.383
0.363
0.345
0.325
0.307
0.297
0.282
0.260
0.252
0.235
0.222
0.208
0.198
0.191
0.174
0.172
0.169
0.158
0.153
0.147
0.145
0.140
0.134
0.940
0.906
0.872
0.845
0.819
0.791
0.731
0.684
0.640
0.603
0.574
0.526
0.510
0.486
0.458
0.437
0.411
0.387
0.369
0.363
0.343
0.320
0.315
0.301
0.281
0.266
0.254
0.237
0.234
0.218
0.214
0.204
0.189
0.171
0.169
0.166
0.158
0.160
0.156
0.143
0.148
0.959
0.921
0.886
0.862
0.825
0.793
0.740
0.697
0.660
0.616
0.581
0.546
0.512
0.484
0.466
0.442
0.409
0.384
0.371
0.357
0.344
0.332
0.322
0.306
0.298
0.276
0.265
0.259
0.239
0.225
0.222
0.204
0.198
0.190
0.188
0.184
0.186
0.166
0.163
0.163
0.159
0.970
0.932
0.902
0.866
0.830
0.793
0.752
0.712
0.671
0.627
0.598
0.571
0.524
0.494
0.455
0.440
0.411
0.391
0.371
0.361
0.347
0.328
0.318
0.308
0.300
0.283
0.275
0.269
0.265
0.253
0.241
0.233
0.227
0.222
0.197
0.191
0.187
0.189
0.184
0.179
0.175
0.977
0.944
0.907
0.873
0.837
0.796
0.761
0.716
0.694
0.649
0.612
0.581
0.539
0.513
0.480
0.450
0.423
0.405
0.390
0.375
0.354
0.340
0.323
0.320
0.317
0.306
0.293
0.284
0.272
0.269
0.260
0.250
0.242
0.236
0.222
0.218
0.207
0.198
0.202
0.207
0.202
0.998
0.963
0.930
0.899
0.862
0.818
0.770
0.728
0.703
0.676
0.634
0.593
0.555
0.518
0.492
0.462
0.434
0.411
0.404
0.386
0.375
0.359
0.343
0.337
0.325
0.313
0.302
0.295
0.293
0.289
0.276
0.268
0.262
0.253
0.256
0.249
0.250
0.228
0.225
0.234
0.232
1.012
0.974
0.943
0.905
0.879
0.837
0.793
0.756
0.726
0.697
0.642
0.601
0.566
0.544
0.507
0.474
0.450
0.438
0.425
0.407
0.387
0.379
0.361
0.354
0.339
0.331
0.316
0.313
0.307
0.303
0.297
0.290
0.285
0.278
0.284
0.283
0.277
0.271
0.267
0.271
0.270
1.023
0.990
0.955
0.926
0.889
0.852
0.812
0.773
0.747
0.714
0.664
0.623
0.581
0.551
0.522
0.490
0.475
0.463
0.434
0.420
0.408
0.392
0.385
0.377
0.367
0.351
0.350
0.346
0.331
0.326
0.323
0.320
0.319
0.321
0.323
0.315
0.311
0.308
0.321
0.315
0.315
1.032
1.005
0.964
0.930
0.895
0.858
0.829
0.788
0.758
0.727
0.696
0.646
0.604
0.580
0.541
0.519
0.501
0.480
0.455
0.443
0.428
0.422
0.408
0.390
0.383
0.380
0.373
0.377
0.364
0.358
0.359
0.359
0.354
0.361
0.360
0.360
0.360
0.365
0.360
0.355
0.361
1.043
1.009
0.978
0.941
0.903
0.875
0.839
0.807
0.780
0.743
0.701
0.664
0.627
0.595
0.558
0.544
0.526
0.503
0.476
0.465
0.449
0.440
0.426
0.415
0.408
0.400
0.399
0.397
0.391
0.384
0.388
0.389
0.402
0.401
0.401
0.400
0.398
0.408
0.412
0.409
0.410
1.049
1.023
0.990
0.953
0.920
0.896
0.859
0.841
0.806
0.760
0.718
0.683
0.647
0.616
0.597
0.564
0.550
0.530
0.500
0.494
0.479
0.461
0.445
0.442
0.437
0.422
0.423
0.428
0.425
0.422
0.431
0.438
0.433
0.441
0.448
0.445
0.456
0.460
0.460
0.463
0.454
1.074
1.040
1.005
0.968
0.943
0.915
0.873
0.842
0.813
0.780
0.739
0.695
0.666
0.636
0.616
0.587
0.568
0.554
0.539
0.522
0.509
0.496
0.472
0.472
0.462
0.453
0.452
0.455
0.462
0.472
0.470
0.471
0.477
0.486
0.493
0.493
0.499
0.502
0.511
0.516
0.510
1.087
1.045
1.021
0.982
0.958
0.925
0.889
0.856
0.822
0.792
0.759
0.734
0.679
0.657
0.619
0.604
0.596
0.579
0.562
0.554
0.540
0.520
0.505
0.494
0.487
0.484
0.489
0.492
0.507
0.511
0.513
0.523
0.523
0.531
0.535
0.539
0.558
0.561
0.568
0.572
0.568
1.100
1.055
1.027
1.000
0.975
0.936
0.908
0.872
0.843
0.801
0.778
0.754
0.710
0.683
0.648
0.635
0.620
0.596
0.582
0.575
0.561
0.545
0.544
0.528
0.516
0.522
0.523
0.532
0.542
0.562
0.565
0.568
0.574
0.575
0.593
0.589
0.602
0.609
0.615
0.622
0.617
1.098
1.065
1.037
1.005
0.986
0.947
0.923
0.877
0.843
0.816
0.791
0.751
0.722
0.704
0.676
0.673
0.654
0.626
0.608
0.599
0.586
0.570
0.567
0.558
0.564
0.549
0.557
0.575
0.594
0.607
0.610
0.614
0.627
0.629
0.638
0.641
0.657
0.657
0.666
0.673
0.681
1.101
1.073
1.047
1.008
0.980
0.959
0.931
0.888
0.856
0.838
0.800
0.766
0.743
0.733
0.703
0.692
0.672
0.662
0.640
0.625
0.617
0.606
0.602
0.596
0.607
0.611
0.605
0.624
0.638
0.650
0.655
0.666
0.663
0.670
0.681
0.696
0.704
0.710
0.715
0.728
0.735
1.110
1.075
1.033
1.007
0.988
0.964
0.933
0.900
0.861
0.835
0.812
0.782
0.763
0.751
0.723
0.703
0.697
0.686
0.680
0.664
0.650
0.638
0.637
0.641
0.640
0.661
0.674
0.674
0.693
0.705
0.719
0.716
0.717
0.724
0.730
0.741
0.752
0.757
0.770
0.777
0.788
1.101
1.080
1.044
1.015
0.993
0.975
0.934
0.921
0.888
0.861
0.827
0.807
0.786
0.768
0.746
0.738
0.726
0.711
0.701
0.692
0.681
0.673
0.670
0.673
0.693
0.710
0.712
0.725
0.731
0.746
0.762
0.768
0.773
0.774
0.769
0.782
0.793
0.806
0.822
0.832
0.835
1.095
1.075
1.047
1.022
0.996
0.991
0.972
0.926
0.905
0.869
0.839
0.831
0.812
0.801
0.776
0.769
0.753
0.733
0.727
0.711
0.706
0.707
0.714
0.713
0.738
0.752
0.756
0.779
0.784
0.792
0.800
0.810
0.809
0.826
0.824
0.819
0.830
0.853
0.865
0.878
0.890
1.094
1.078
1.043
1.022
1.009
1.000
0.969
0.938
0.916
0.880
0.866
0.843
0.831
0.824
0.812
0.801
0.785
0.759
0.751
0.739
0.730
0.753
0.763
0.763
0.782
0.794
0.804
0.815
0.841
0.836
0.848
0.856
0.862
0.868
0.866
0.866
0.875
0.892
0.907
0.919
0.929
1.094
1.067
1.053
1.040
1.023
1.005
0.976
0.951
0.913
0.888
0.872
0.858
0.855
0.849
0.839
0.819
0.794
0.786
0.783
0.785
0.776
0.784
0.791
0.799
0.822
0.827
0.833
0.856
0.873
0.867
0.880
0.894
0.902
0.906
0.903
0.917
0.919
0.930
0.940
0.957
0.964
1.076
1.052
1.044
1.033
1.021
1.004
0.981
0.954
0.947
0.912
0.887
0.876
0.875
0.864
0.843
0.839
0.824
0.811
0.810
0.818
0.812
0.821
0.826
0.842
0.851
0.856
0.866
0.888
0.905
0.901
0.907
0.923
0.931
0.935
0.947
0.957
0.971
0.969
0.976
0.994
0.998
1.073
1.050
1.036
1.027
1.014
0.995
0.973
0.960
0.959
0.928
0.902
0.894
0.881
0.874
0.873
0.863
0.845
0.837
0.846
0.852
0.848
0.846
0.872
0.876
0.890
0.891
0.900
0.916
0.922
0.938
0.946
0.950
0.958
0.960
0.975
0.988
1.002
1.001
1.009
1.023
1.031
1.078
1.048
1.032
1.021
1.013
1.003
0.973
0.967
0.970
0.940
0.920
0.917
0.908
0.895
0.888
0.882
0.880
0.870
0.869
0.874
0.873
0.886
0.893
0.906
0.905
0.914
0.929
0.940
0.945
0.963
0.977
0.973
0.986
0.991
1.008
1.014
1.026
1.024
1.035
1.042
1.056
1.080
1.043
1.025
1.025
1.020
1.004
0.971
0.966
0.959
0.945
0.934
0.935
0.926
0.918
0.916
0.908
0.902
0.892
0.900
0.896
0.897
0.909
0.915
0.923
0.930
0.930
0.952
0.963
0.970
0.985
0.986
0.995
1.002
1.012
1.027
1.041
1.047
1.048
1.050
1.071
1.073
1.074
1.036
1.029
1.018
1.014
0.999
0.970
0.974
0.965
0.962
0.951
0.960
0.944
0.935
0.940
0.937
0.924
0.910
0.917
0.920
0.920
0.929
0.943
0.946
0.948
0.955
0.972
0.981
0.996
1.001
0.999
1.008
1.021
1.025
1.036
1.048
1.063
1.070
1.073
1.080
1.078
1.070
1.039
1.019
1.022
0.995
0.997
0.985
0.978
0.975
0.975
0.983
0.972
0.964
0.973
0.963
0.968
0.948
0.941
0.936
0.942
0.942
0.950
0.968
0.977
0.972
0.982
0.977
0.995
1.011
1.021
1.016
1.028
1.047
1.054
1.067
1.078
1.088
1.097
1.087
1.095
1.099
0.984
0.955
0.938
0.920
0.894
0.867
0.845
0.829
0.792
0.777
0.752
0.725
0.693
0.680
0.663
0.652
0.624
0.613
0.595
0.583
0.579
0.559
0.552
0.554
0.540
0.530
0.523
0.514
0.504
0.495
0.487
0.479
0.467
0.461
0.448
0.434
0.424
0.415
0.407
0.403
0.405
0.968
0.948
0.926
0.896
0.868
0.857
0.820
0.792
0.781
0.750
0.736
0.705
0.676
0.650
0.634
0.624
0.611
0.584
0.574
0.554
0.540
0.523
0.521
0.515
0.510
0.503
0.489
0.475
0.472
0.462
0.458
0.442
0.429
0.417
0.410
0.401
0.393
0.376
0.376
0.372
0.366
0.954
0.933
0.898
0.880
0.834
0.821
0.801
0.770
0.752
0.725
0.698
0.667
0.655
0.629
0.611
0.602
0.584
0.560
0.548
0.534
0.518
0.494
0.496
0.488
0.476
0.461
0.449
0.441
0.435
0.425
0.426
0.408
0.391
0.379
0.376
0.367
0.357
0.346
0.334
0.329
0.331
0.944
0.927
0.897
0.857
0.826
0.809
0.780
0.750
0.731
0.704
0.693
0.654
0.634
0.605
0.588
0.577
0.558
0.533
0.527
0.510
0.487
0.479
0.472
0.464
0.442
0.440
0.430
0.416
0.399
0.388
0.387
0.379
0.364
0.353
0.344
0.334
0.327
0.316
0.304
0.301
0.292
0.935
0.913
0.886
0.844
0.804
0.789
0.758
0.742
0.719
0.685
0.666
0.629
0.609
0.584
0.562
0.550
0.534
0.513
0.501
0.490
0.461
0.457
0.447
0.434
0.424
0.417
0.409
0.394
0.381
0.362
0.357
0.342
0.335
0.322
0.315
0.303
0.295
0.284
0.270
0.268
0.264
0.921
0.894
0.866
0.826
0.787
0.769
0.740
0.728
0.694
0.671
0.646
0.617
0.590
0.560
0.536
0.524
0.500
0.489
0.477
0.454
0.442
0.430
0.422
0.413
0.399
0.386
0.380
0.371
0.356
0.335
0.331
0.316
0.298
0.291
0.284
0.272
0.263
0.252
0.242
0.237
0.234
0.924
0.876
0.856
0.821
0.779
0.763
0.735
0.710
0.685
0.664
0.631
0.599
0.573
0.556
0.531
0.508
0.484
0.468
0.450
0.436
0.425
0.418
0.398
0.389
0.371
0.362
0.352
0.341
0.332
0.316
0.309
0.288
0.278
0.267
0.250
0.237
0.228
0.221
0.218
0.209
0.204
0.921
0.880
0.848
0.816
0.784
0.758
0.733
0.696
0.665
0.647
0.608
0.587
0.562
0.537
0.521
0.489
0.464
0.452
0.425
0.417
0.409
0.393
0.383
0.367
0.353
0.338
0.317
0.313
0.304
0.290
0.284
0.271
0.262
0.248
0.229
0.220
0.208
0.201
0.194
0.182
0.179
0.912
0.872
0.845
0.818
0.787
0.752
0.730
0.686
0.649
0.616
0.599
0.568
0.540
0.517
0.499
0.472
0.451
0.429
0.419
0.400
0.392
0.371
0.359
0.342
0.328
0.316
0.296
0.281
0.280
0.266
0.257
0.253
0.234
0.228
0.215
0.201
0.189
0.182
0.177
0.169
0.165
0.909
0.868
0.842
0.817
0.778
0.749
0.710
0.674
0.638
0.609
0.580
0.548
0.528
0.495
0.472
0.447
0.428
0.416
0.398
0.386
0.370
0.355
0.338
0.324
0.310
0.293
0.281
0.273
0.258
0.242
0.233
0.230
0.223
0.211
0.195
0.187
0.174
0.166
0.160
0.155
0.149
0.908
0.880
0.844
0.806
0.767
0.733
0.706
0.678
0.631
0.604
0.575
0.542
0.510
0.470
0.456
0.421
0.409
0.406
0.382
0.369
0.358
0.342
0.330
0.316
0.302
0.284
0.266
0.257
0.245
0.220
0.213
0.216
0.207
0.192
0.178
0.172
0.166
0.158
0.149
0.140
0.140
0.905
0.875
0.842
0.807
0.754
0.722
0.697
0.664
0.631
0.588
0.558
0.534
0.493
0.461
0.435
0.416
0.408
0.395
0.371
0.357
0.350
0.329
0.312
0.301
0.289
0.267
0.256
0.240
0.225
0.215
0.204
0.196
0.190
0.180
0.169
0.159
0.154
0.148
0.140
0.135
0.131
0.909
0.879
0.838
0.803
0.762
0.725
0.694
0.662
0.626
0.586
0.554
0.522
0.485
0.459
0.426
0.407
0.390
0.376
0.359
0.341
0.333
0.308
0.293
0.277
0.267
0.252
0.239
0.227
0.218
0.203
0.193
0.175
0.168
0.172
0.161
0.151
0.148
0.142
0.139
0.132
0.130
0.922
0.881
0.850
0.816
0.779
0.735
0.702
0.666
0.625
0.579
0.549
0.508
0.479
0.452
0.417
0.394
0.379
0.364
0.349
0.326
0.318
0.294
0.283
0.272
0.261
0.257
0.242
0.221
0.208
0.199
0.183
0.171
0.164
0.169
0.160
0.148
0.144
0.143
0.140
0.131
0.133
0.928
0.900
0.871
0.831
0.789
0.749
0.702
0.652
0.614
0.575
0.547
0.513
0.468
0.450
0.423
0.386
0.369
0.360
0.349
0.334
0.311
0.294
0.274
0.266
0.254
0.247
0.228
0.220
0.202
0.190
0.181
0.173
0.160
0.152
0.155
0.151
0.144
0.142
0.135
0.132
0.130
0.934
0.897
0.860
0.827
0.797
0.761
0.711
0.650
0.616
0.572
0.537
0.504
0.469
0.445
0.431
0.406
0.376
0.355
0.344
0.332
0.314
0.296
0.287
0.269
0.255
0.240
0.226
0.210
0.203
0.195
0.192
0.180
0.167
0.157
0.147
0.159
0.153
0.148
0.146
0.142
0.142
0.946
0.907
0.874
0.828
0.793
0.768
0.720
0.680
0.629
0.574
0.543
0.510
0.470
0.449
0.437
0.416
0.384
0.354
0.339
0.328
0.312
0.305
0.295
0.271
0.257
0.250
0.233
0.224
0.217
0.211
0.200
0.193
0.185
0.174
0.170
0.161
0.156
0.153
0.157
0.159
0.153
0.959
0.929
0.885
0.840
0.808
0.764
0.726
0.695
0.640
0.607
0.567
0.537
0.493
0.458
0.431
0.406
0.383
0.366
0.347
0.335
0.312
0.295
0.295
0.279
0.266
0.255
0.247
0.243
0.237
0.221
0.223
0.213
0.206
0.197
0.181
0.176
0.168
0.163
0.165
0.168
0.169
0.977
0.942
0.899
0.862
0.809
0.770
0.737
0.695
0.665
0.626
0.587
0.551
0.513
0.471
0.438
0.412
0.394
0.385
0.360
0.346
0.323
0.312
0.299
0.285
0.272
0.279
0.263
0.256
0.250
0.254
0.239
0.234
0.233
0.220
0.210
0.204
0.190
0.185
0.191
0.196
0.186
0.984
0.952
0.911
0.870
0.834
0.804
0.759
0.711
0.678
0.639
0.597
0.572
0.536
0.495
0.461
0.429
0.399
0.386
0.369
0.357
0.345
0.327
0.316
0.300
0.296
0.287
0.280
0.276
0.274
0.268
0.260
0.248
0.245
0.242
0.235
0.241
0.233
0.226
0.216
0.211
0.212
1.008
0.971
0.929
0.902
0.859
0.821
0.777
0.741
0.701
0.669
0.618
0.587
0.551
0.513
0.472
0.444
0.432
0.402
0.396
0.384
0.360
0.346
0.324
0.316
0.306
0.300
0.299
0.288
0.289
0.280
0.270
0.269
0.264
0.269
0.275
0.270
0.264
0.252
0.260
0.265
0.243
1.020
0.993
0.951
0.919
0.879
0.846
0.804
0.751
0.714
0.685
0.641
0.602
0.554
0.531
0.494
0.469
0.453
0.440
0.411
0.396
0.382
0.368
0.356
0.342
0.333
0.331
0.324
0.319
0.310
0.306
0.298
0.306
0.303
0.310
0.304
0.299
0.297
0.293
0.305
0.297
0.301
1.023
1.001
0.964
0.932
0.897
0.851
0.812
0.774
0.735
0.699
0.661
0.623
0.583
0.554
0.517
0.493
0.480
0.460
0.429
0.413
0.403
0.387
0.382
0.364
0.357
0.354
0.344
0.344
0.337
0.324
0.335
0.335
0.342
0.337
0.342
0.345
0.347
0.345
0.344
0.349
0.350
1.041
1.006
0.987
0.944
0.907
0.863
0.831
0.792
0.762
0.727
0.691
0.650
0.608
0.571
0.543
0.519
0.501
0.479
0.460
0.439
0.416
0.408
0.403
0.393
0.383
0.379
0.370
0.365
0.360
0.366
0.361
0.369
0.372
0.382
0.382
0.385
0.392
0.395
0.394
0.399
0.394
1.061
1.029
1.002
0.958
0.922
0.877
0.845
0.799
0.781
0.753
0.705
0.669
0.626
0.600
0.567
0.540
0.515
0.505
0.488
0.464
0.438
0.433
0.423
0.420
0.412
0.400
0.391
0.397
0.393
0.398
0.408
0.400
0.413
0.426
0.428
0.430
0.439
0.436
0.451
0.444
0.448
1.081
1.044
1.015
0.981
0.938
0.903
0.867
0.827
0.793
0.767
0.725
0.690
0.655
0.622
0.577
0.558
0.543
0.523
0.516
0.489
0.475
0.462
0.440
0.439
0.431
0.422
0.416
0.429
0.428
0.430
0.446
0.447
0.454
0.467
0.471
0.478
0.477
0.491
0.498
0.494
0.501
1.099
1.062
1.024
0.987
0.955
0.923
0.877
0.850
0.805
0.772
0.741
0.715
0.675
0.641
0.604
0.585
0.567
0.548
0.537
0.506
0.505
0.501
0.485
0.475
0.473
0.459
0.459
0.465
0.474
0.486
0.492
0.495
0.501
0.511
0.516
0.521
0.531
0.544
0.552
0.554
0.551
1.106
1.077
1.035
1.010
0.965
0.933
0.897
0.867
0.826
0.789
0.755
0.721
0.692
0.661
0.628
0.625
0.595
0.574
0.563
0.542
0.532
0.519
0.509
0.501
0.491
0.494
0.501
0.509
0.522
0.541
0.539
0.543
0.555
0.553
0.558
0.565
0.584
0.592
0.602
0.610
0.610
1.113
1.086
1.038
1.014
0.976
0.946
0.911
0.874
0.834
0.803
0.774
0.730
0.707
0.682
0.661
0.646
0.633
0.609
0.592
0.578
0.572
0.562
0.540
0.539
0.534
0.541
0.548
0.558
0.576
0.585
0.582
0.592
0.603
0.605
0.613
0.625
0.633
0.644
0.652
0.658
0.664
1.105
1.087
1.043
1.010
0.975
0.950
0.920
0.874
0.840
0.815
0.778
0.745
0.720
0.695
0.686
0.680
0.667
0.645
0.629
0.609
0.596
0.587
0.584
0.580
0.582
0.599
0.589
0.608
0.624
0.630
0.638
0.632
0.655
0.664
0.661
0.671
0.689
0.692
0.701
0.715
0.727
1.107
1.090
1.046
1.003
0.973
0.955
0.923
0.882
0.849
0.830
0.812
0.771
0.755
0.738
0.724
0.701
0.692
0.665
0.656
0.646
0.633
0.627
0.617
0.618
0.630
0.642
0.655
0.663
0.667
0.673
0.685
0.699
0.706
0.714
0.714
0.717
0.736
0.747
0.751
0.763
0.777
1.104
1.082
1.050
1.009
0.985
0.954
0.935
0.908
0.880
0.852
0.822
0.798
0.787
0.772
0.745
0.731
0.708
0.687
0.680
0.669
0.668
0.649
0.649
0.652
0.670
0.685
0.692
0.708
0.714
0.720
0.734
0.748
0.748
0.768
0.764
0.764
0.777
0.788
0.806
0.821
0.827
1.090
1.079
1.049
1.014
0.995
0.974
0.962
0.927
0.905
0.869
0.837
0.833
0.815
0.801
0.774
0.762
0.755
0.728
0.708
0.706
0.690
0.685
0.694
0.691
0.713
0.728
0.738
0.750
0.750
0.770
0.780
0.783
0.792
0.810
0.809
0.812
0.825
0.838
0.853
0.863
0.875
1.105
1.081
1.049
1.017
1.007
0.988
0.962
0.935
0.915
0.873
0.849
0.838
0.830
0.814
0.800
0.788
0.784
0.754
0.741
0.727
0.714
0.725
0.730
0.736
0.751
0.774
0.788
0.794
0.804
0.811
0.829
0.832
0.836
0.846
0.850
0.854
0.870
0.878
0.892
0.909
0.915
1.111
1.070
1.052
1.028
1.015
0.984
0.960
0.942
0.918
0.895
0.866
0.858
0.840
0.834
0.821
0.810
0.798
0.769
0.776
0.768
0.759
0.754
0.756
0.772
0.789
0.801
0.816
0.828
0.845
0.847
0.864
0.869
0.880
0.890
0.893
0.901
0.909
0.928
0.930
0.945
0.954
1.101
1.069
1.044
1.021
1.013
0.991
0.969
0.944
0.938
0.915
0.893
0.882
0.875
0.858
0.842
0.832
0.818
0.797
0.798
0.791
0.806
0.794
0.793
0.811
0.821
0.828
0.847
0.864
0.872
0.884
0.895
0.906
0.909
0.917
0.931
0.941
0.955
0.958
0.964
0.971
0.989
1.084
1.052
1.039
1.025
1.016
0.999
0.968
0.966
0.947
0.926
0.912
0.904
0.888
0.883
0.874
0.863
0.830
0.829
0.823
0.835
0.839
0.841
0.831
0.839
0.849
0.859
0.878
0.892
0.899
0.918
0.926
0.928
0.931
0.942
0.965
0.976
0.989
0.992
0.993
1.007
1.025
1.080
1.059
1.044
1.020
1.012
1.000
0.981
0.973
0.954
0.932
0.932
0.928
0.897
0.898
0.892
0.880
0.864
0.859
0.859
0.860
0.858
0.868
0.872
0.869
0.886
0.891
0.903
0.917
0.925
0.944
0.959
0.961
0.968
0.975
0.983
0.999
1.009
1.020
1.029
1.034
1.047
1.074
1.057
1.035
1.024
1.018
0.995
0.982
0.965
0.943
0.943
0.945
0.943
0.935
0.920
0.902
0.911
0.907
0.888
0.889
0.890
0.885
0.894
0.898
0.904
0.906
0.913
0.915
0.937
0.947
0.952
0.970
0.975
0.988
1.000
1.012
1.022
1.033
1.051
1.056
1.052
1.067
1.061
1.038
1.026
1.012
0.999
0.983
0.977
0.968
0.961
0.961
0.967
0.961
0.950
0.929
0.927
0.927
0.928
0.915
0.909
0.918
0.919
0.919
0.926
0.940
0.935
0.942
0.941
0.952
0.961
0.979
0.997
0.997
1.016
1.024
1.035
1.043
1.058
1.069
1.075
1.072
1.080
1.056
1.042
1.021
0.998
0.994
0.997
0.979
0.980
0.985
0.973
0.985
0.979
0.969
0.963
0.969
0.952
0.943
0.946
0.933
0.937
0.933
0.927
0.952
0.958
0.964
0.965
0.976
0.982
0.992
0.998
1.013
1.012
1.041
1.048
1.062
1.070
1.085
1.092
1.100
1.097
1.098
0.980
0.970
0.954
0.916
0.900
0.868
0.839
0.815
0.795
0.772
0.741
0.711
0.691
0.671
0.648
0.634
0.610
0.602
0.581
0.568
0.561
0.543
0.540
0.526
0.523
0.519
0.511
0.501
0.493
0.480
0.475
0.465
0.458
0.439
0.434
0.425
0.411
0.389
0.388
0.384
0.389
0.962
0.940
0.919
0.903
0.874
0.840
0.813
0.800
0.774
0.748
0.720
0.687
0.668
0.638
0.623
0.610
0.591
0.573
0.550
0.535
0.524
0.514
0.507
0.493
0.484
0.478
0.478
0.462
0.450
0.443
0.434
0.428
0.413
0.404
0.394
0.388
0.372
0.362
0.345
0.349
0.350
0.949
0.926
0.906
0.866
0.842
0.808
0.786
0.753
0.732
0.713
0.694
0.652
0.634
0.611
0.598
0.585
0.567
0.554
0.525
0.506
0.493
0.484
0.483
0.474
0.458
0.452
0.438
0.424
0.415
0.415
0.403
0.399
0.379
0.369
0.364
0.354
0.344
0.323
0.316
0.305
0.310
0.939
0.920
0.887
0.844
0.817
0.795
0.772
0.733
0.708
0.689
0.662
0.634
0.612
0.599
0.576
0.561
0.542
0.528
0.506
0.488
0.472
0.464
0.460
0.453
0.432
0.427
0.412
0.401
0.385
0.375
0.376
0.364
0.351
0.342
0.338
0.325
0.312
0.294
0.287
0.279
0.278
0.926
0.898
0.872
0.841
0.792
0.769
0.751
0.721
0.693
0.672
0.649
0.612
0.588
0.565
0.550
0.532
0.510
0.486
0.470
0.466
0.452
0.441
0.437
0.426
0.405
0.389
0.390
0.378
0.359
0.352
0.339
0.326
0.324
0.316
0.303
0.294
0.276
0.258
0.252
0.248
0.249
0.917
0.884
0.860
0.813
0.780
0.756
0.735
0.707
0.676
0.654
0.625
0.589
0.567
0.538
0.526
0.506
0.491
0.467
0.449
0.440
0.427
0.427
0.412
0.392
0.379
0.372
0.370
0.349
0.337
0.329
0.314
0.307
0.291
0.278
0.279
0.268
0.250
0.238
0.222
0.222
0.214
0.904
0.872
0.841
0.812
0.761
0.744
0.724
0.691
0.661
0.643
0.600
0.574
0.555
0.522
0.501
0.472
0.456
0.434
0.428
0.416
0.400
0.397
0.385
0.368
0.357
0.343
0.331
0.324
0.317
0.296
0.285
0.281
0.267
0.255
0.245
0.231
0.219
0.211
0.199
0.193
0.189
0.907
0.870
0.838
0.796
0.759
0.735
0.706
0.675
0.652
0.624
0.588
0.563
0.544
0.520
0.488
0.461
0.437
0.419
0.404
0.397
0.384
0.378
0.365
0.346
0.335
0.322
0.307
0.294
0.281
0.275
0.262
0.259
0.249
0.239
0.219
0.207
0.195
0.192
0.177
0.167
0.165
0.905
0.863
0.833
0.799
0.774
0.732
0.699
0.668
0.628
0.596
0.579
0.545
0.524
0.488
0.465
0.442
0.421
0.399
0.391
0.380
0.366
0.347
0.342
0.327
0.316
0.304
0.286
0.271
0.249
0.247
0.241
0.236
0.232
0.212
0.202
0.192
0.180
0.177
0.164
0.158
0.153
0.898
0.862
0.822
0.792
0.758
0.734
0.691
0.648
0.621
0.585
0.554
0.527
0.500
0.475
0.442
0.434
0.403
0.393
0.376
0.369
0.351
0.332
0.317
0.309
0.300
0.275
0.264
0.247
0.237
0.229
0.222
0.214
0.203
0.194
0.186
0.178
0.168
0.156
0.151
0.144
0.138
0.900
0.867
0.830
0.791
0.748
0.716
0.676
0.648
0.613
0.575
0.549
0.513
0.477
0.451
0.429
0.411
0.394
0.376
0.367
0.346
0.339
0.318
0.303
0.291
0.275
0.263
0.252
0.234
0.223
0.215
0.200
0.193
0.191
0.174
0.169
0.162
0.157
0.146
0.137
0.136
0.130
0.898
0.858
0.816
0.785
0.747
0.709
0.673
0.642
0.608
0.577
0.535
0.504
0.475
0.441
0.409
0.400
0.383
0.364
0.344
0.338
0.326
0.299
0.289
0.274
0.260
0.254
0.236
0.222
0.210
0.199
0.191
0.182
0.167
0.171
0.152
0.151
0.145
0.137
0.128
0.124
0.118
0.885
0.855
0.822
0.785
0.749
0.709
0.678
0.641
0.605
0.564
0.526
0.483
0.462
0.433
0.405
0.391
0.374
0.351
0.331
0.319
0.302
0.282
0.267
0.258
0.248
0.238
0.215
0.210
0.201
0.192
0.180
0.167
0.158
0.154
0.141
0.141
0.136
0.134
0.124
0.121
0.119
0.897
0.861
0.832
0.795
0.756
0.717
0.678
0.639
0.606
0.554
0.524
0.483
0.451
0.426
0.394
0.372
0.349
0.336
0.323
0.307
0.288
0.269
0.256
0.242
0.238
0.230
0.213
0.206
0.195
0.181
0.173
0.161
0.156
0.145
0.147
0.141
0.132
0.131
0.127
0.122
0.124
0.915
0.874
0.837
0.800
0.774
0.737
0.688
0.645
0.598
0.559
0.517
0.491
0.448
0.420
0.395
0.364
0.342
0.332
0.318
0.301
0.278
0.268
0.250
0.232
0.233
0.222
0.211
0.195
0.188
0.176
0.168
0.163
0.152
0.141
0.133
0.132
0.133
0.135
0.132
0.130
0.127
0.916
0.893
0.845
0.803
0.769
0.739
0.693
0.645
0.600
0.552
0.511
0.477
0.447
0.425
0.402
0.367
0.341
0.324
0.316
0.297
0.280
0.261
0.255
0.236
0.227
0.215
0.208
0.195
0.188
0.182
0.175
0.165
0.156
0.147
0.145
0.142
0.134
0.134
0.132
0.134
0.136
0.929
0.889
0.854
0.814
0.781
0.740
0.700
0.647
0.609
0.561
0.524
0.483
0.448
0.427
0.396
0.373
0.356
0.326
0.308
0.288
0.273
0.263
0.255
0.238
0.225
0.223
0.214
0.205
0.195
0.194
0.182
0.178
0.165
0.157
0.160
0.153
0.145
0.138
0.145
0.146
0.145
0.944
0.910
0.869
0.829
0.794
0.754
0.712
0.669
0.630
0.582
0.539
0.499
0.459
0.431
0.401
0.378
0.351
0.333
0.314
0.296
0.281
0.273
0.254
0.244
0.241
0.231
0.226
0.216
0.209
0.205
0.202
0.194
0.185
0.179
0.168
0.161
0.151
0.153
0.152
0.165
0.163
0.961
0.930
0.889
0.852
0.812
0.776
0.737
0.686
0.641
0.606
0.562
0.529
0.489
0.450
0.421
0.394
0.365
0.358
0.339
0.306
0.287
0.280
0.273
0.265
0.248
0.243
0.229
0.222
0.225
0.218
0.219
0.207
0.206
0.196
0.189
0.186
0.181
0.178
0.179
0.177
0.174
0.982
0.954
0.911
0.871
0.832
0.803
0.762
0.714
0.663
0.615
0.587
0.551
0.517
0.472
0.443
0.409
0.378
0.366
0.351
0.329
0.320
0.298
0.288
0.277
0.263
0.263
0.247
0.249
0.252
0.239
0.233
0.229
0.230
0.227
0.223
0.218
0.215
0.212
0.206
0.204
0.203
1.006
0.964
0.933
0.887
0.859
0.818
0.784
0.728
0.683
0.636
0.601
0.570
0.531
0.488
0.454
0.417
0.395
0.379
0.365
0.359
0.333
0.312
0.301
0.287
0.278
0.275
0.273
0.265
0.263
0.259
0.246
0.249
0.252
0.254
0.255
0.258
0.252
0.240
0.240
0.243
0.235
1.026
0.980
0.959
0.919
0.875
0.836
0.784
0.743
0.701
0.663
0.628
0.585
0.543
0.506
0.467
0.439
0.419
0.398
0.390
0.368
0.348
0.337
0.327
0.304
0.300
0.300
0.299
0.290
0.285
0.279
0.276
0.284
0.287
0.285
0.283
0.286
0.287
0.282
0.283
0.282
0.275
1.034
1.001
0.971
0.933
0.879
0.845
0.802
0.762
0.720
0.677
0.646
0.613
0.571
0.534
0.499
0.470
0.456
0.426
0.405
0.386
0.367
0.354
0.347
0.330
0.335
0.329
0.319
0.312
0.308
0.306
0.315
0.317
0.315
0.321
0.326
0.329
0.323
0.321
0.325
0.337
0.337
1.053
1.017
0.983
0.952
0.905
0.862
0.822
0.775
0.738
0.706
0.662
0.626
0.592
0.553
0.529
0.501
0.470
0.461
0.437
0.407
0.390
0.382
0.371
0.368
0.359
0.336
0.334
0.337
0.336
0.337
0.340
0.340
0.347
0.351
0.360
0.374
0.380
0.375
0.382
0.386
0.383
1.064
1.030
0.999
0.970
0.924
0.881
0.839
0.795
0.756
0.727
0.687
0.654
0.610
0.577
0.550
0.524
0.490
0.475
0.460
0.434
0.417
0.404
0.386
0.389
0.386
0.372
0.359
0.370
0.364
0.366
0.379
0.381
0.382
0.403
0.412
0.413
0.423
0.423
0.429
0.436
0.437
1.083
1.043
1.009
0.979
0.934
0.895
0.866
0.823
0.786
0.747
0.709
0.683
0.649
0.609
0.572
0.547
0.520
0.502
0.488
0.457
0.447
0.440
0.438
0.414
0.413
0.400
0.397
0.401
0.402
0.411
0.410
0.427
0.434
0.445
0.453
0.460
0.464
0.471
0.477
0.482
0.481
1.102
1.062
1.024
0.994
0.955
0.917
0.870
0.834
0.800
0.760
0.728
0.709
0.663
0.633
0.598
0.572
0.557
0.520
0.511
0.496
0.474
0.465
0.467
0.458
0.447
0.443
0.449
0.447
0.443
0.452
0.471
0.473
0.487
0.486
0.500
0.503
0.513
0.525
0.539
0.537
0.534
1.111
1.083
1.052
1.008
0.969
0.933
0.886
0.852
0.804
0.772
0.743
0.713
0.681
0.644
0.617
0.603
0.581
0.566
0.541
0.533
0.513
0.512
0.502
0.498
0.487
0.487
0.490
0.492
0.487
0.510
0.519
0.530
0.532
0.529
0.531
0.545
0.554
0.574
0.585
0.584
0.588
1.119
1.087
1.051
1.018
0.987
0.943
0.902
0.867
0.823
0.789
0.766
0.719
0.701
0.661
0.643
0.631
0.621
0.605
0.575
0.564
0.551
0.542
0.533
0.531
0.514
0.524
0.529
0.538
0.552
0.556
0.562
0.571
0.580
0.589
0.586
0.596
0.606
0.625
0.637
0.640
0.645
1.120
1.086
1.054
1.008
0.979
0.939
0.904
0.875
0.840
0.806
0.774
0.740
0.707
0.688
0.681
0.668
0.652
0.632
0.609
0.596
0.578
0.565
0.564
0.564
0.562
0.563
0.572
0.588
0.600
0.602
0.607
0.615
0.627
0.640
0.643
0.657
0.665
0.673
0.686
0.692
0.705
1.105
1.080
1.054
1.021
0.982
0.950
0.924
0.889
0.864
0.833
0.808
0.761
0.740
0.726
0.709
0.698
0.681
0.654
0.641
0.629
0.611
0.609
0.592
0.599
0.600
0.611
0.616
0.628
0.641
0.654
0.662
0.676
0.687
0.696
0.701
0.705
0.722
0.720
0.731
0.746
0.754
1.111
1.077
1.052
1.022
0.986
0.958
0.936
0.905
0.877
0.855
0.821
0.797
0.774
0.754
0.746
0.727
0.701
0.685
0.676
0.662
0.645
0.640
0.637
0.634
0.644
0.660
0.669
0.691
0.691
0.703
0.703
0.716
0.729
0.745
0.756
0.752
0.767
0.779
0.786
0.796
0.808
1.112
1.084
1.056
1.017
0.984
0.974
0.957
0.921
0.905
0.871
0.848
0.820
0.813
0.779
0.762
0.752
0.741
0.714
0.710
0.689
0.677
0.660
0.672
0.680
0.686
0.698
0.716
0.733
0.737
0.742
0.762
0.767
0.770
0.786
0.793
0.802
0.815
0.826
0.829
0.837
0.860
1.111
1.087
1.049
1.017
0.999
0.987
0.953
0.935
0.923
0.894
0.853
0.844
0.830
0.810
0.797
0.780
0.765
0.752
0.738
0.728
0.718
0.717
0.708
0.718
0.725
0.732
0.753
0.771
0.777
0.790
0.806
0.816
0.815
0.826
0.831
0.840
0.855
0.877
0.875
0.883
0.905
1.105
1.073
1.043
1.021
1.002
0.990
0.954
0.930
0.929
0.914
0.879
0.860
0.860
0.831
0.819
0.815
0.804
0.789
0.774
0.759
0.750
0.750
0.736
0.752
0.762
0.768
0.795
0.811
0.814
0.823
0.842
0.850
0.863
0.864
0.877
0.883
0.888
0.909
0.922
0.929
0.947
1.095
1.064
1.042
1.029
1.013
0.989
0.958
0.939
0.943
0.916
0.896
0.889
0.873
0.856
0.846
0.841
0.826
0.809
0.798
0.787
0.791
0.786
0.786
0.792
0.795
0.811
0.828
0.832
0.856
0.867
0.878
0.879
0.891
0.897
0.914
0.917
0.933
0.948
0.950
0.961
0.976
1.086
1.061
1.045
1.037
1.011
0.994
0.974
0.953
0.948
0.929
0.915
0.902
0.894
0.895
0.879
0.872
0.845
0.847
0.821
0.822
0.824
0.813
0.822
0.835
0.833
0.845
0.858
0.861
0.874
0.895
0.908
0.900
0.919
0.928
0.934
0.947
0.970
0.979
0.992
0.995
1.000
1.076
1.052
1.038
1.026
1.017
0.996
0.987
0.961
0.945
0.938
0.934
0.928
0.911
0.903
0.895
0.897
0.881
0.871
0.860
0.851
0.856
0.851
0.857
0.868
0.866
0.875
0.885
0.899
0.903
0.924
0.930
0.932
0.940
0.955
0.968
0.983
1.004
1.010
1.015
1.028
1.038
1.069
1.044
1.032
1.017
1.002
0.988
0.982
0.972
0.959
0.952
0.943
0.946
0.927
0.918
0.913
0.900
0.896
0.875
0.886
0.883
0.882
0.880
0.883
0.894
0.900
0.905
0.909
0.922
0.933
0.935
0.952
0.965
0.980
0.992
0.995
1.012
1.025
1.041
1.038
1.049
1.061
1.052
1.040
1.028
1.005
0.998
0.989
0.971
0.966
0.977
0.969
0.952
0.959
0.958
0.942
0.924
0.924
0.924
0.905
0.904
0.904
0.913
0.901
0.915
0.921
0.925
0.930
0.933
0.937
0.950
0.968
0.984
0.986
1.003
1.010
1.019
1.038
1.060
1.059
1.069
1.075
1.081
1.055
1.032
1.018
0.997
0.999
0.996
0.975
0.969
0.984
0.987
0.975
0.979
0.974
0.970
0.954
0.944
0.939
0.943
0.941
0.933
0.928
0.923
0.941
0.949
0.946
0.946
0.961
0.965
0.977
0.988
1.004
1.004
1.028
1.038
1.048
1.062
1.075
1.089
1.091
1.090
1.099
0.998
0.976
0.953
0.923
0.887
0.872
0.834
0.809
0.781
0.762
0.732
0.704
0.681
0.657
0.636
0.614
0.595
0.576
0.572
0.551
0.549
0.535
0.525
0.520
0.508
0.504
0.493
0.486
0.482
0.474
0.462
0.453
0.433
0.432
0.421
0.410
0.395
0.374
0.362
0.362
0.359
0.968
0.944
0.909
0.884
0.868
0.839
0.811
0.778
0.760
0.734
0.698
0.674
0.650
0.630
0.613
0.588
0.574
0.559
0.536
0.516
0.510
0.506
0.491
0.478
0.472
0.468
0.462
0.448
0.439
0.430
0.423
0.416
0.401
0.392
0.381
0.371
0.362
0.343
0.333
0.325
0.320
0.947
0.930
0.900
0.860
0.838
0.812
0.785
0.756
0.730
0.703
0.677
0.646
0.628
0.600
0.582
0.561
0.542
0.534
0.509
0.491
0.481
0.467
0.461
0.454
0.440
0.435
0.430
0.421
0.404
0.396
0.391
0.380
0.369
0.359
0.351
0.341
0.326
0.319
0.306
0.293
0.289
0.936
0.909
0.874
0.838
0.818
0.785
0.759
0.724
0.698
0.665
0.639
0.618
0.589
0.572
0.560
0.529
0.516
0.509
0.492
0.477
0.460
0.443
0.440
0.431
0.412
0.404
0.399
0.387
0.372
0.359
0.357
0.347
0.338
0.330
0.324
0.314
0.294
0.279
0.274
0.266
0.257
0.932
0.898
0.872
0.817
0.781
0.759
0.732
0.706
0.672
0.650
0.632
0.603
0.572
0.544
0.531
0.505
0.487
0.475
0.461
0.446
0.437
0.431
0.419
0.411
0.385
0.379
0.367
0.361
0.348
0.338
0.327
0.314
0.307
0.303
0.293
0.285
0.267
0.248
0.240
0.229
0.227
0.914
0.878
0.839
0.811
0.773
0.739
0.710
0.679
0.661
0.632
0.601
0.581
0.538
0.511
0.498
0.479
0.461
0.442
0.429
0.427
0.410
0.409
0.396
0.378
0.361
0.352
0.338
0.333
0.323
0.311
0.296
0.288
0.278
0.274
0.265
0.254
0.243
0.221
0.210
0.203
0.202
0.916
0.881
0.837
0.798
0.755
0.730
0.704
0.667
0.633
0.612
0.578
0.545
0.521
0.498
0.481
0.460
0.436
0.423
0.411
0.403
0.387
0.382
0.367
0.347
0.335
0.325
0.315
0.304
0.292
0.283
0.271
0.262
0.254
0.245
0.235
0.217
0.205
0.194
0.185
0.179
0.173
0.909
0.870
0.830
0.790
0.753
0.728
0.691
0.648
0.620
0.589
0.560
0.527
0.508
0.485
0.446
0.433
0.411
0.400
0.383
0.372
0.361
0.358
0.342
0.330
0.314
0.307
0.287
0.274
0.268
0.256
0.248
0.239
0.233
0.226
0.205
0.193
0.182
0.174
0.166
0.160
0.152
0.902
0.859
0.813
0.770
0.748
0.709
0.676
0.648
0.607
0.568
0.546
0.520
0.493
0.462
0.443
0.424
0.398
0.380
0.367
0.357
0.340
0.326
0.320
0.307
0.302
0.289
0.263
0.251
0.242
0.237
0.226
0.218
0.215
0.205
0.189
0.182
0.171
0.167
0.157
0.148
0.140
0.894
0.853
0.810
0.770
0.733
0.710
0.671
0.625
0.600
0.560
0.538
0.502
0.472
0.444
0.422
0.409
0.393
0.367
0.358
0.349
0.320
0.310
0.302
0.290
0.281
0.255
0.237
0.233
0.226
0.218
0.208
0.201
0.181
0.172
0.171
0.162
0.157
0.147
0.139
0.133
0.129
0.882
0.841
0.816
0.772
0.734
0.696
0.654
0.616
0.589
0.557
0.515
0.489
0.457
0.438
0.410
0.394
0.367
0.356
0.344
0.327
0.305
0.296
0.279
0.267
0.250
0.241
0.232
0.222
0.212
0.203
0.197
0.179
0.159
0.160
0.150
0.149
0.138
0.136
0.128
0.125
0.121
0.879
0.838
0.816
0.776
0.726
0.689
0.660
0.616
0.584
0.550
0.505
0.482
0.447
0.425
0.391
0.383
0.363
0.336
0.325
0.313
0.290
0.274
0.262
0.247
0.236
0.231
0.221
0.212
0.199
0.185
0.180
0.169
0.156
0.146
0.143
0.138
0.136
0.125
0.120
0.116
0.113
0.882
0.849
0.803
0.769
0.729
0.698
0.662
0.625
0.575
0.544
0.504
0.464
0.432
0.407
0.381
0.359
0.347
0.314
0.303
0.294
0.276
0.258
0.246
0.233
0.221
0.216
0.209
0.200
0.187
0.180
0.166
0.155
0.148
0.134
0.130
0.124
0.124
0.121
0.114
0.111
0.110
0.883
0.856
0.817
0.777
0.733
0.698
0.662
0.625
0.583
0.537
0.510
0.464
0.430
0.402
0.375
0.346
0.329
0.310
0.292
0.284
0.258
0.241
0.235
0.218
0.212
0.206
0.201
0.188
0.181
0.172
0.159
0.155
0.140
0.130
0.125
0.127
0.118
0.118
0.114
0.113
0.115
0.901
0.868
0.832
0.786
0.745
0.706
0.664
0.629
0.576
0.537
0.496
0.461
0.435
0.401
0.362
0.334
0.318
0.305
0.288
0.265
0.243
0.232
0.217
0.207
0.206
0.202
0.187
0.179
0.173
0.164
0.157
0.147
0.139
0.133
0.124
0.115
0.125
0.125
0.120
0.120
0.120
0.915
0.867
0.841
0.795
0.761
0.720
0.678
0.636
0.578
0.536
0.489
0.455
0.428
0.394
0.361
0.338
0.317
0.292
0.280
0.258
0.248
0.236
0.224
0.211
0.205
0.199
0.193
0.172
0.166
0.164
0.160
0.151
0.145
0.143
0.138
0.128
0.119
0.122
0.124
0.124
0.122
0.927
0.883
0.844
0.800
0.767
0.728
0.682
0.629
0.594
0.541
0.498
0.464
0.429
0.406
0.375
0.343
0.319
0.298
0.278
0.257
0.242
0.244
0.232
0.217
0.207
0.205
0.199
0.183
0.179
0.177
0.172
0.161
0.154
0.149
0.148
0.146
0.134
0.131
0.138
0.137
0.130
0.952
0.905
0.870
0.819
0.783
0.751
0.696
0.646
0.612
0.567
0.523
0.473
0.440
0.414
0.382
0.353
0.331
0.315
0.295
0.258
0.250
0.249
0.236
0.225
0.211
0.205
0.205
0.189
0.183
0.186
0.177
0.169
0.168
0.165
0.157
0.150
0.146
0.143
0.152
0.153
0.158
0.963
0.931
0.884
0.843
0.806
0.772
0.748
0.674
0.634
0.579
0.543
0.508
0.459
0.431
0.408
0.370
0.352
0.338
0.312
0.272
0.267
0.256
0.248
0.238
0.231
0.217
0.208
0.203
0.201
0.195
0.191
0.188
0.188
0.179
0.174
0.171
0.167
0.171
0.173
0.174
0.165
0.986
0.949
0.907
0.881
0.834
0.798
0.753
0.705
0.651
0.605
0.569
0.529
0.482
0.454
0.418
0.383
0.359
0.346
0.327
0.291
0.284
0.272
0.262
0.252
0.239
0.229
0.233
0.218
0.227
0.216
0.206
0.204
0.208
0.204
0.203
0.201
0.203
0.202
0.200
0.195
0.198
1.007
0.975
0.935
0.887
0.851
0.808
0.773
0.722
0.674
0.625
0.586
0.547
0.510
0.473
0.430
0.394
0.372
0.361
0.347
0.319
0.303
0.297
0.283
0.261
0.252
0.253
0.242
0.239
0.230
0.226
0.221
0.229
0.229
0.235
0.237
0.233
0.231
0.232
0.231
0.228
0.228
1.028
0.996
0.953
0.907
0.862
0.815
0.778
0.740
0.693
0.643
0.604
0.568
0.534
0.497
0.460
0.425
0.395
0.373
0.364
0.344
0.332
0.311
0.306
0.294
0.272
0.268
0.258
0.257
0.253
0.248
0.248
0.260
0.265
0.269
0.265
0.260
0.267
0.269
0.267
0.264
0.266
1.033
0.996
0.962
0.926
0.878
0.830
0.789
0.753
0.704
0.661
0.629
0.601
0.558
0.521
0.481
0.457
0.425
0.392
0.378
0.362
0.342
0.331
0.323
0.308
0.299
0.292
0.283
0.287
0.287
0.290
0.285
0.292
0.295
0.298
0.307
0.306
0.299
0.301
0.310
0.317
0.312
1.048
1.020
0.984
0.948
0.913
0.859
0.810
0.772
0.720
0.693
0.659
0.625
0.578
0.534
0.509
0.483
0.445
0.415
0.405
0.380
0.358
0.353
0.344
0.340
0.325
0.309
0.308
0.302
0.309
0.307
0.312
0.314
0.329
0.337
0.342
0.346
0.347
0.353
0.357
0.364
0.370
1.066
1.035
0.999
0.967
0.930
0.877
0.833
0.793
0.751
0.720
0.682
0.636
0.595
0.564
0.528
0.497
0.470
0.462
0.430
0.409
0.395
0.390
0.371
0.362
0.357
0.356
0.345
0.342
0.340
0.350
0.356
0.363
0.363
0.374
0.385
0.401
0.398
0.399
0.411
0.424
0.421
1.091
1.050
1.016
0.984
0.949
0.893
0.854
0.812
0.775
0.736
0.691
0.661
0.615
0.591
0.562
0.526
0.501
0.481
0.466
0.441
0.425
0.415
0.408
0.400
0.388
0.387
0.377
0.376
0.380
0.391
0.393
0.401
0.410
0.427
0.430
0.439
0.441
0.445
0.455
0.467
0.467
1.105
1.071
1.033
1.000
0.957
0.917
0.874
0.834
0.797
0.750
0.714
0.682
0.641
0.614
0.589
0.558
0.540
0.525
0.496
0.469
0.463
0.453
0.446
0.435
0.427
0.424
0.417
0.422
0.426
0.437
0.442
0.463
0.471
0.467
0.478
0.483
0.490
0.498
0.508
0.512
0.523
1.120
1.086
1.048
1.013
0.974
0.939
0.891
0.853
0.802
0.764
0.733
0.708
0.650
0.634
0.613
0.592
0.572
0.557
0.530
0.518
0.497
0.490
0.482
0.475
0.473
0.471
0.471
0.473
0.473
0.491
0.493
0.507
0.512
0.521
0.523
0.528
0.538
0.552
0.559
0.562
0.571
1.122
1.090
1.057
1.019
0.981
0.939
0.892
0.860
0.816
0.785
0.749
0.712
0.678
0.648
0.628
0.627
0.603
0.584
0.577
0.568
0.530
0.522
0.514
0.504
0.501
0.502
0.513
0.521
0.525
0.531
0.546
0.550
0.560
0.565
0.572
0.595
0.591
0.607
0.611
0.621
0.627
1.130
1.095
1.047
1.024
0.993
0.944
0.898
0.876
0.835
0.806
0.766
0.732
0.711
0.690
0.659
0.648
0.632
0.613
0.604
0.590
0.561
0.560
0.550
0.542
0.539
0.542
0.558
0.564
0.567
0.579
0.597
0.603
0.609
0.617
0.633
0.635
0.649
0.657
0.654
0.668
0.684
1.112
1.082
1.050
1.023
0.998
0.956
0.914
0.887
0.854
0.831
0.811
0.766
0.742
0.711
0.689
0.681
0.665
0.646
0.628
0.623
0.596
0.583
0.580
0.572
0.578
0.583
0.598
0.604
0.617
0.633
0.647
0.662
0.656
0.672
0.683
0.686
0.699
0.707
0.705
0.722
0.741
1.115
1.092
1.061
1.035
0.994
0.970
0.937
0.904
0.880
0.855
0.830
0.800
0.766
0.745
0.726
0.708
0.705
0.689
0.665
0.645
0.623
0.615
0.606
0.606
0.612
0.631
0.643
0.656
0.666
0.676
0.691
0.693
0.705
0.715
0.733
0.734
0.746
0.762
0.768
0.775
0.783
1.112
1.086
1.059
1.026
1.001
0.978
0.957
0.923
0.897
0.884
0.846
0.817
0.794
0.781
0.756
0.746
0.739
0.729
0.703
0.687
0.655
0.641
0.654
0.654
0.676
0.676
0.688
0.699
0.708
0.719
0.729
0.738
0.747
0.759
0.772
0.780
0.791
0.807
0.817
0.824
0.843
1.113
1.094
1.062
1.024
1.009
0.991
0.960
0.931
0.918
0.888
0.867
0.841
0.825
0.809
0.780
0.777
0.771
0.756
0.735
0.722
0.700
0.690
0.684
0.691
0.709
0.714
0.727
0.735
0.744
0.752
0.770
0.783
0.787
0.799
0.809
0.815
0.834
0.854
0.868
0.874
0.888
1.112
1.082
1.054
1.034
1.022
0.994
0.964
0.936
0.924
0.902
0.881
0.866
0.848
0.831
0.811
0.807
0.802
0.792
0.766
0.758
0.752
0.736
0.730
0.742
0.752
0.758
0.768
0.774
0.785
0.799
0.804
0.817
0.836
0.839
0.849
0.867
0.871
0.894
0.913
0.927
0.930
1.106
1.076
1.050
1.032
1.016
0.994
0.966
0.938
0.929
0.909
0.891
0.889
0.873
0.855
0.843
0.837
0.835
0.819
0.801
0.788
0.784
0.775
0.773
0.789
0.788
0.789
0.813
0.807
0.822
0.833
0.840
0.855
0.869
0.879
0.887
0.897
0.917
0.935
0.949
0.959
0.964
1.082
1.061
1.058
1.043
1.015
0.993
0.983
0.963
0.937
0.926
0.911
0.914
0.902
0.886
0.879
0.867
0.861
0.853
0.832
0.828
0.817
0.804
0.813
0.822
0.821
0.824
0.833
0.842
0.856
0.857
0.874
0.878
0.898
0.909
0.920
0.934
0.958
0.972
0.983
0.988
0.989
1.075
1.060
1.040
1.032
1.007
0.988
0.998
0.979
0.959
0.946
0.934
0.921
0.920
0.919
0.900
0.893
0.885
0.874
0.861
0.856
0.853
0.842
0.843
0.863
0.855
0.861
0.872
0.877
0.879
0.883
0.897
0.918
0.924
0.938
0.953
0.973
0.981
0.996
1.012
1.019
1.019
1.074
1.052
1.032
1.026
1.006
0.984
0.984
0.980
0.981
0.964
0.939
0.942
0.933
0.935
0.920
0.913
0.909
0.894
0.883
0.874
0.876
0.881
0.883
0.885
0.888
0.887
0.908
0.908
0.918
0.921
0.945
0.950
0.953
0.968
0.979
1.004
1.019
1.027
1.030
1.042
1.051
1.053
1.046
1.032
1.012
1.000
0.995
0.978
0.977
0.985
0.974
0.967
0.963
0.950
0.944
0.945
0.939
0.926
0.924
0.896
0.892
0.909
0.907
0.913
0.911
0.917
0.912
0.925
0.944
0.943
0.951
0.964
0.976
0.987
0.998
1.008
1.027
1.038
1.044
1.049
1.067
1.086
1.048
1.035
1.008
1.006
1.004
0.988
0.981
0.981
0.995
0.985
0.988
0.984
0.972
0.968
0.961
0.956
0.940
0.937
0.927
0.918
0.922
0.925
0.933
0.927
0.931
0.938
0.950
0.961
0.954
0.974
0.990
0.994
1.013
1.025
1.042
1.043
1.054
1.072
1.078
1.079
1.099
0.997
0.983
0.957
0.920
0.888
0.855
0.821
0.802
0.773
0.746
0.721
0.692
0.664
0.646
0.614
0.596
0.583
0.564
0.555
0.541
0.529
0.514
0.506
0.506
0.498
0.488
0.487
0.476
0.471
0.462
0.452
0.440
0.426
0.418
0.399
0.392
0.381
0.362
0.348
0.338
0.337
0.972
0.957
0.919
0.898
0.865
0.838
0.797
0.776
0.737
0.712
0.692
0.660
0.630
0.613
0.586
0.567
0.555
0.543
0.524
0.498
0.492
0.487
0.474
0.467
0.449
0.456
0.446
0.439
0.434
0.421
0.411
0.398
0.389
0.381
0.362
0.350
0.339
0.332
0.323
0.308
0.299
0.958
0.925
0.895
0.852
0.834
0.813
0.775
0.734
0.711
0.682
0.658
0.630
0.608
0.580
0.559
0.537
0.523
0.515
0.491
0.477
0.461
0.459
0.449
0.435
0.425
0.412
0.414
0.402
0.391
0.386
0.372
0.363
0.355
0.347
0.335
0.323
0.309
0.297
0.293
0.279
0.274
0.936
0.916
0.868
0.833
0.807
0.782
0.750
0.709
0.678
0.645
0.623
0.595
0.567
0.558
0.536
0.510
0.498
0.481
0.467
0.455
0.445
0.425
0.421
0.414
0.398
0.389
0.386
0.369
0.361
0.349
0.336
0.330
0.326
0.312
0.307
0.286
0.276
0.265
0.252
0.244
0.244
0.934
0.892
0.851
0.813
0.782
0.755
0.721
0.700
0.649
0.621
0.592
0.574
0.556
0.533
0.514
0.492
0.476
0.454
0.452
0.428
0.416
0.408
0.401
0.395
0.369
0.360
0.349
0.344
0.331
0.318
0.309
0.307
0.297
0.286
0.279
0.268
0.249
0.236
0.225
0.218
0.208
0.919
0.877
0.841
0.801
0.768
0.730
0.698
0.667
0.636
0.604
0.582
0.551
0.531
0.501
0.482
0.457
0.435
0.427
0.416
0.404
0.389
0.385
0.378
0.359
0.348
0.338
0.322
0.314
0.310
0.293
0.284
0.271
0.266
0.258
0.246
0.242
0.223
0.206
0.199
0.192
0.191
0.919
0.884
0.841
0.795
0.760
0.710
0.675
0.648
0.612
0.582
0.552
0.529
0.506
0.479
0.447
0.429
0.414
0.404
0.393
0.373
0.361
0.358
0.351
0.334
0.320
0.309
0.301
0.287
0.276
0.268
0.258
0.248
0.238
0.231
0.216
0.210
0.194
0.182
0.175
0.168
0.163
0.904
0.864
0.823
0.782
0.732
0.703
0.677
0.636
0.596
0.566
0.542
0.515
0.490
0.460
0.434
0.415
0.398
0.381
0.371
0.355
0.343
0.333
0.318
0.306
0.298
0.291
0.270
0.264
0.258
0.245
0.230
0.224
0.219
0.206
0.193
0.179
0.171
0.162
0.156
0.146
0.146
0.898
0.853
0.810
0.770
0.723
0.685
0.664
0.629
0.587
0.549
0.521
0.494
0.460
0.439
0.416
0.400
0.382
0.358
0.342
0.333
0.322
0.311
0.295
0.286
0.279
0.267
0.251
0.241
0.231
0.222
0.210
0.201
0.199
0.192
0.173
0.162
0.160
0.153
0.149
0.138
0.127
0.889
0.848
0.793
0.746
0.712
0.681
0.650
0.610
0.579
0.543
0.509
0.476
0.443
0.428
0.405
0.384
0.369
0.349
0.323
0.317
0.303
0.287
0.271
0.263
0.255
0.240
0.230
0.217
0.214
0.205
0.194
0.182
0.169
0.157
0.158
0.148
0.151
0.138
0.132
0.124
0.116
0.887
0.843
0.791
0.752
0.714
0.679
0.627
0.590
0.564
0.532
0.492
0.457
0.440
0.416
0.394
0.363
0.347
0.333
0.321
0.308
0.279
0.270
0.246
0.243
0.235
0.224
0.219
0.208
0.200
0.191
0.179
0.164
0.146
0.145
0.139
0.132
0.128
0.120
0.115
0.111
0.107
0.867
0.822
0.791
0.759
0.716
0.682
0.633
0.592
0.550
0.515
0.472
0.445
0.417
0.398
0.373
0.354
0.330
0.303
0.294
0.279
0.258
0.247
0.231
0.227
0.220
0.216
0.206
0.198
0.186
0.177
0.158
0.154
0.144
0.129
0.125
0.126
0.116
0.111
0.110
0.104
0.102
0.875
0.836
0.799
0.754
0.708
0.671
0.634
0.593
0.552
0.513
0.481
0.440
0.416
0.384
0.355
0.322
0.304
0.287
0.271
0.266
0.245
0.232
0.226
0.215
0.211
0.206
0.197
0.186
0.170
0.160
0.149
0.142
0.137
0.120
0.114
0.114
0.107
0.102
0.099
0.098
0.100
0.885
0.844
0.798
0.766
0.721
0.680
0.636
0.599
0.549
0.511
0.488
0.442
0.417
0.377
0.344
0.321
0.296
0.276
0.267
0.251
0.236
0.214
0.214
0.203
0.195
0.192
0.186
0.171
0.165
0.159
0.144
0.139
0.129
0.120
0.110
0.114
0.107
0.107
0.104
0.101
0.098
0.891
0.857
0.819
0.776
0.728
0.694
0.649
0.603
0.556
0.515
0.475
0.440
0.406
0.379
0.341
0.310
0.293
0.272
0.259
0.236
0.222
0.210
0.196
0.187
0.185
0.179
0.173
0.168
0.160
0.153
0.139
0.130
0.132
0.124
0.113
0.112
0.108
0.114
0.111
0.112
0.102
0.904
0.871
0.832
0.788
0.738
0.697
0.661
0.618
0.564
0.512
0.473
0.436
0.407
0.380
0.344
0.314
0.291
0.271
0.248
0.227
0.221
0.207
0.189
0.192
0.184
0.179
0.170
0.160
0.152
0.143
0.143
0.140
0.139
0.135
0.126
0.115
0.114
0.111
0.104
0.113
0.112
0.928
0.889
0.843
0.803
0.759
0.714
0.670
0.621
0.577
0.538
0.487
0.452
0.420
0.383
0.356
0.328
0.305
0.277
0.245
0.234
0.230
0.221
0.208
0.199
0.189
0.188
0.178
0.166
0.158
0.159
0.157
0.150
0.144
0.140
0.138
0.128
0.126
0.123
0.124
0.115
0.127
0.941
0.908
0.861
0.821
0.779
0.731
0.683
0.647
0.595
0.555
0.502
0.463
0.428
0.402
0.372
0.326
0.304
0.290
0.258
0.242
0.230
0.228
0.218
0.206
0.194
0.189
0.180
0.173
0.169
0.166
0.162
0.159
0.153
0.156
0.142
0.136
0.138
0.141
0.148
0.144
0.145
0.965
0.920
0.886
0.840
0.800
0.757
0.723
0.679
0.623
0.570
0.528
0.481
0.448
0.419
0.380
0.354
0.326
0.313
0.280
0.254
0.247
0.235
0.222
0.216
0.198
0.193
0.189
0.184
0.178
0.176
0.172
0.169
0.164
0.164
0.160
0.167
0.161
0.161
0.167
0.159
0.162
0.997
0.947
0.910
0.875
0.825
0.780
0.743
0.698
0.643
0.595
0.545
0.506
0.464
0.430
0.394
0.366
0.343
0.322
0.303
0.275
0.270
0.256
0.242
0.224
0.202
0.206
0.208
0.197
0.192
0.194
0.187
0.185
0.186
0.186
0.191
0.190
0.186
0.188
0.183
0.186
0.194
1.018
0.989
0.938
0.891
0.840
0.795
0.754
0.711
0.665
0.612
0.574
0.530
0.487
0.457
0.418
0.369
0.351
0.333
0.322
0.299
0.285
0.277
0.263
0.243
0.221
0.224
0.214
0.211
0.206
0.206
0.204
0.210
0.212
0.214
0.216
0.214
0.213
0.221
0.220
0.216
0.216
1.040
0.992
0.961
0.905
0.859
0.809
0.768
0.720
0.678
0.636
0.605
0.558
0.514
0.477
0.443
0.395
0.368
0.349
0.334
0.316
0.294
0.285
0.281
0.271
0.247
0.245
0.239
0.235
0.229
0.223
0.223
0.232
0.238
0.246
0.242
0.247
0.246
0.244
0.251
0.255
0.256
1.044
1.002
0.970
0.926
0.881
0.834
0.790
0.753
0.699
0.655
0.616
0.583
0.545
0.509
0.463
0.432
0.397
0.379
0.355
0.338
0.317
0.306
0.296
0.292
0.277
0.271
0.261
0.261
0.260
0.253
0.254
0.260
0.269
0.274
0.272
0.277
0.281
0.292
0.296
0.295
0.309
1.047
1.030
0.984
0.954
0.904
0.857
0.811
0.774
0.728
0.684
0.642
0.613
0.564
0.526
0.483
0.456
0.428
0.401
0.379
0.360
0.341
0.320
0.319
0.324
0.312
0.306
0.278
0.276
0.281
0.279
0.290
0.296
0.312
0.312
0.313
0.321
0.325
0.328
0.335
0.338
0.345
1.069
1.044
1.010
0.974
0.926
0.889
0.838
0.791
0.754
0.698
0.673
0.636
0.587
0.555
0.514
0.474
0.453
0.425
0.400
0.385
0.370
0.361
0.351
0.346
0.332
0.326
0.322
0.314
0.314
0.317
0.329
0.337
0.346
0.355
0.357
0.362
0.367
0.375
0.393
0.398
0.406
1.085
1.059
1.030
0.993
0.953
0.906
0.860
0.811
0.769
0.716
0.688
0.647
0.603
0.579
0.547
0.504
0.493
0.466
0.431
0.427
0.399
0.392
0.378
0.385
0.370
0.365
0.363
0.364
0.365
0.367
0.377
0.395
0.400
0.407
0.402
0.415
0.413
0.428
0.434
0.447
0.457
1.110
1.073
1.042
1.009
0.962
0.916
0.876
0.834
0.789
0.741
0.702
0.664
0.623
0.607
0.571
0.548
0.527
0.490
0.483
0.462
0.447
0.439
0.436
0.418
0.406
0.409
0.411
0.412
0.410
0.413
0.419
0.441
0.448
0.449
0.464
0.470
0.467
0.475
0.483
0.494
0.503
1.125
1.084
1.052
1.021
0.975
0.936
0.885
0.848
0.805
0.758
0.724
0.682
0.653
0.623
0.596
0.571
0.560
0.539
0.527
0.496
0.482
0.470
0.468
0.449
0.439
0.447
0.449
0.452
0.459
0.468
0.472
0.479
0.494
0.498
0.509
0.517
0.521
0.528
0.534
0.536
0.554
1.124
1.089
1.060
1.027
0.985
0.942
0.900
0.856
0.807
0.776
0.747
0.711
0.679
0.647
0.620
0.596
0.583
0.570
0.552
0.527
0.519
0.508
0.491
0.485
0.482
0.480
0.487
0.505
0.506
0.510
0.520
0.527
0.531
0.543
0.557
0.570
0.577
0.582
0.599
0.592
0.599
1.133
1.092
1.056
1.024
0.998
0.954
0.915
0.868
0.832
0.795
0.770
0.735
0.695
0.680
0.652
0.637
0.614
0.600
0.582
0.568
0.549
0.541
0.534
0.524
0.507
0.525
0.529
0.543
0.545
0.556
0.577
0.584
0.587
0.597
0.610
0.618
0.630
0.632
0.643
0.656
0.658
1.129
1.099
1.059
1.025
1.008
0.963
0.926
0.891
0.853
0.818
0.803
0.782
0.747
0.720
0.694
0.674
0.662
0.656
0.627
0.609
0.577
0.568
0.566
0.560
0.552
0.570
0.581
0.581
0.597
0.612
0.622
0.629
0.638
0.649
0.668
0.662
0.678
0.681
0.695
0.709
0.712
1.121
1.091
1.070
1.043
1.009
0.979
0.953
0.898
0.879
0.858
0.828
0.795
0.770
0.742
0.724
0.716
0.708
0.693
0.666
0.646
0.620
0.608
0.603
0.594
0.600
0.618
0.629
0.635
0.638
0.658
0.662
0.674
0.680
0.700
0.706
0.713
0.717
0.728
0.744
0.763
0.771
1.120
1.089
1.079
1.040
1.020
0.985
0.968
0.917
0.897
0.875
0.850
0.828
0.794
0.776
0.758
0.747
0.737
0.726
0.701
0.674
0.653
0.643
0.637
0.638
0.657
0.665
0.670
0.679
0.684
0.702
0.703
0.712
0.723
0.741
0.745
0.759
0.765
0.782
0.799
0.824
0.834
1.120
1.082
1.071
1.054
1.020
0.992
0.962
0.938
0.907
0.885
0.865
0.848
0.817
0.805
0.791
0.771
0.765
0.755
0.732
0.713
0.688
0.683
0.693
0.684
0.697
0.707
0.718
0.722
0.725
0.737
0.744
0.764
0.769
0.781
0.792
0.807
0.811
0.826
0.850
0.870
0.876
1.114
1.083
1.062
1.044
1.032
0.991
0.959
0.944
0.930
0.909
0.873
0.871
0.854
0.845
0.826
0.811
0.797
0.790
0.765
0.748
0.737
0.721
0.727
0.733
0.727
0.743
0.757
0.757
0.767
0.783
0.794
0.801
0.811
0.816
0.834
0.844
0.846
0.876
0.899
0.906
0.922
1.097
1.074
1.057
1.049
1.019
0.998
0.978
0.950
0.937
0.918
0.895
0.886
0.876
0.868
0.849
0.837
0.834
0.823
0.793
0.783
0.779
0.767
0.781
0.779
0.771
0.771
0.785
0.793
0.799
0.818
0.827
0.832
0.846
0.861
0.871
0.878
0.903
0.918
0.929
0.942
0.952
1.084
1.064
1.049
1.029
1.012
0.985
0.979
0.968
0.961
0.935
0.919
0.908
0.895
0.903
0.890
0.865
0.860
0.860
0.829
0.818
0.811
0.811
0.815
0.812
0.815
0.819
0.812
0.819
0.824
0.847
0.854
0.865
0.880
0.890
0.907
0.920
0.929
0.952
0.962
0.970
0.979
1.069
1.064
1.056
1.034
1.025
1.001
0.993
0.977
0.976
0.966
0.943
0.926
0.911
0.914
0.905
0.883
0.892
0.876
0.862
0.848
0.840
0.837
0.846
0.843
0.843
0.840
0.848
0.851
0.856
0.873
0.887
0.901
0.908
0.919
0.931
0.953
0.962
0.974
0.994
1.009
1.013
1.059
1.051
1.034
1.033
1.012
1.000
0.995
0.989
0.988
0.983
0.962
0.948
0.927
0.934
0.927
0.912
0.907
0.895
0.885
0.864
0.871
0.871
0.873
0.878
0.878
0.871
0.884
0.894
0.898
0.897
0.914
0.924
0.926
0.947
0.961
0.981
0.991
1.008
1.018
1.029
1.043
1.051
1.042
1.029
1.020
1.015
1.009
1.003
0.996
1.007
0.989
0.973
0.966
0.957
0.961
0.943
0.933
0.929
0.919
0.891
0.884
0.895
0.888
0.899
0.906
0.907
0.912
0.919
0.921
0.925
0.931
0.944
0.954
0.958
0.970
0.984
1.008
1.014
1.029
1.046
1.054
1.071
1.046
1.043
1.014
1.004
1.005
0.998
1.000
1.004
1.006
0.996
0.989
0.983
0.983
0.983
0.968
0.955
0.947
0.936
0.906
0.910
0.914
0.913
0.917
0.923
0.934
0.948
0.932
0.945
0.955
0.962
0.969
0.970
0.990
1.007
1.008
1.030
1.043
1.057
1.070
1.075
1.079
1.010
0.981
0.953
0.924
0.885
0.854
0.821
0.789
0.765
0.742
0.715
0.683
0.654
0.626
0.600
0.586
0.564
0.549
0.534
0.532
0.515
0.514
0.500
0.498
0.488
0.485
0.474
0.467
0.461
0.449
0.439
0.423
0.406
0.398
0.385
0.366
0.348
0.340
0.332
0.317
0.313
0.981
0.955
0.926
0.900
0.872
0.837
0.796
0.765
0.724
0.701
0.684
0.658
0.627
0.591
0.579
0.553
0.538
0.520
0.505
0.483
0.474
0.473
0.463
0.457
0.445
0.439
0.435
0.429
0.416
0.411
0.400
0.385
0.377
0.368
0.349
0.326
0.311
0.312
0.305
0.293
0.277
0.962
0.923
0.885
0.871
0.836
0.809
0.765
0.729
0.693
0.667
0.644
0.621
0.592
0.569
0.551
0.519
0.500
0.479
0.468
0.461
0.446
0.439
0.432
0.423
0.407
0.391
0.403
0.389
0.380
0.375
0.354
0.339
0.335
0.330
0.316
0.303
0.282
0.284
0.276
0.268
0.252
0.950
0.913
0.870
0.841
0.808
0.767
0.740
0.697
0.665
0.632
0.610
0.582
0.556
0.537
0.512
0.493
0.473
0.457
0.444
0.441
0.424
0.412
0.405
0.392
0.381
0.369
0.359
0.355
0.350
0.336
0.325
0.314
0.307
0.294
0.286
0.271
0.254
0.244
0.239
0.228
0.219
0.926
0.891
0.844
0.806
0.780
0.756
0.724
0.680
0.633
0.609
0.582
0.554
0.529
0.505
0.486
0.469
0.456
0.439
0.424
0.416
0.397
0.383
0.378
0.366
0.355
0.343
0.337
0.330
0.315
0.302
0.297
0.289
0.282
0.274
0.256
0.240
0.230
0.222
0.211
0.206
0.196
0.923
0.877
0.829
0.792
0.747
0.723
0.683
0.658
0.612
0.594
0.568
0.538
0.507
0.478
0.457
0.440
0.429
0.414
0.398
0.380
0.366
0.364
0.359
0.346
0.332
0.325
0.306
0.293
0.285
0.280
0.271
0.260
0.252
0.248
0.232
0.220
0.209
0.200
0.184
0.178
0.174
0.913
0.878
0.822
0.783
0.743
0.695
0.661
0.631
0.598
0.565
0.540
0.506
0.479
0.451
0.425
0.408
0.396
0.388
0.375
0.350
0.344
0.338
0.331
0.315
0.307
0.304
0.281
0.262
0.258
0.253
0.248
0.235
0.225
0.213
0.206
0.186
0.179
0.167
0.164
0.162
0.152
0.904
0.869
0.822
0.774
0.728
0.688
0.655
0.617
0.586
0.545
0.518
0.486
0.452
0.437
0.414
0.396
0.377
0.364
0.346
0.325
0.320
0.312
0.305
0.289
0.288
0.270
0.256
0.248
0.236
0.230
0.222
0.210
0.200
0.190
0.186
0.166
0.151
0.149
0.146
0.136
0.136
0.899
0.861
0.814
0.756
0.700
0.673
0.646
0.612
0.569
0.531
0.503
0.469
0.429
0.412
0.397
0.383
0.361
0.335
0.325
0.303
0.299
0.290
0.270
0.271
0.258
0.250
0.238
0.228
0.218
0.205
0.197
0.187
0.174
0.170
0.167
0.148
0.141
0.138
0.132
0.121
0.117
0.884
0.842
0.798
0.742
0.696
0.653
0.616
0.585
0.555
0.526
0.485
0.450
0.429
0.404
0.374
0.357
0.342
0.325
0.298
0.287
0.283
0.270
0.250
0.247
0.239
0.227
0.219
0.208
0.194
0.190
0.177
0.166
0.160
0.150
0.137
0.130
0.128
0.125
0.119
0.111
0.107
0.881
0.828
0.785
0.738
0.692
0.653
0.618
0.570
0.544
0.505
0.460
0.436
0.417
0.395
0.362
0.336
0.318
0.314
0.291
0.265
0.255
0.246
0.236
0.229
0.221
0.213
0.200
0.195
0.183
0.176
0.165
0.152
0.137
0.125
0.123
0.113
0.110
0.105
0.098
0.095
0.092
0.868
0.826
0.779
0.748
0.689
0.656
0.615
0.566
0.523
0.491
0.460
0.422
0.398
0.374
0.347
0.314
0.298
0.287
0.275
0.256
0.241
0.230
0.223
0.212
0.203
0.202
0.196
0.184
0.168
0.160
0.149
0.137
0.130
0.118
0.115
0.104
0.103
0.101
0.097
0.089
0.080
0.874
0.826
0.788
0.751
0.702
0.653
0.614
0.566
0.528
0.495
0.452
0.419
0.400
0.366
0.332
0.311
0.289
0.273
0.258
0.243
0.231
0.216
0.206
0.191
0.195
0.190
0.185
0.168
0.152
0.144
0.139
0.132
0.123
0.111
0.107
0.097
0.094
0.092
0.087
0.086
0.086
0.884
0.830
0.794
0.755
0.703
0.671
0.625
0.577
0.531
0.498
0.461
0.422
0.388
0.360
0.331
0.301
0.275
0.258
0.246
0.228
0.218
0.199
0.196
0.185
0.181
0.173
0.173
0.160
0.149
0.139
0.134
0.122
0.117
0.108
0.105
0.095
0.089
0.092
0.092
0.089
0.088
0.888
0.851
0.813
0.770
0.717
0.668
0.634
0.588
0.537
0.500
0.461
0.421
0.386
0.359
0.319
0.292
0.266
0.257
0.231
0.217
0.206
0.199
0.181
0.175
0.163
0.162
0.160
0.154
0.143
0.138
0.121
0.118
0.115
0.113
0.109
0.102
0.102
0.098
0.099
0.094
0.094
0.900
0.870
0.822
0.776
0.722
0.682
0.645
0.604
0.554
0.514
0.465
0.418
0.389
0.365
0.339
0.300
0.278
0.244
0.230
0.208
0.200
0.190
0.174
0.173
0.169
0.161
0.156
0.147
0.136
0.127
0.128
0.130
0.126
0.118
0.108
0.108
0.106
0.105
0.099
0.098
0.103
0.914
0.883
0.843
0.787
0.735
0.693
0.655
0.605
0.565
0.517
0.476
0.432
0.399
0.369
0.345
0.317
0.285
0.248
0.230
0.213
0.206
0.195
0.189
0.179
0.170
0.165
0.157
0.148
0.138
0.149
0.142
0.137
0.134
0.129
0.124
0.121
0.116
0.117
0.117
0.110
0.111
0.934
0.900
0.854
0.812
0.769
0.720
0.681
0.629
0.580
0.526
0.494
0.450
0.408
0.380
0.347
0.317
0.298
0.269
0.246
0.226
0.211
0.203
0.191
0.185
0.173
0.161
0.155
0.156
0.153
0.154
0.150
0.145
0.143
0.137
0.132
0.127
0.131
0.139
0.139
0.136
0.140
0.966
0.925
0.881
0.840
0.800
0.747
0.703
0.666
0.608
0.545
0.500
0.472
0.431
0.405
0.360
0.333
0.314
0.294
0.256
0.250
0.238
0.219
0.204
0.185
0.177
0.173
0.170
0.169
0.161
0.160
0.158
0.155
0.150
0.151
0.151
0.156
0.153
0.155
0.156
0.154
0.155
1.001
0.957
0.916
0.879
0.817
0.767
0.720
0.682
0.622
0.577
0.532
0.490
0.448
0.417
0.378
0.354
0.312
0.291
0.272
0.258
0.247
0.236
0.222
0.208
0.183
0.182
0.181
0.173
0.172
0.168
0.166
0.160
0.165
0.171
0.177
0.176
0.179
0.177
0.176
0.178
0.184
1.021
0.990
0.945
0.892
0.843
0.800
0.750
0.696
0.655
0.601
0.557
0.523
0.475
0.434
0.395
0.366
0.339
0.309
0.289
0.277
0.264
0.250
0.243
0.222
0.207
0.199
0.191
0.190
0.188
0.185
0.184
0.182
0.195
0.199
0.198
0.199
0.201
0.206
0.209
0.203
0.211
1.043
1.006
0.960
0.905
0.863
0.808
0.767
0.731
0.672
0.625
0.585
0.551
0.503
0.462
0.417
0.381
0.360
0.346
0.315
0.307
0.279
0.267
0.257
0.249
0.234
0.218
0.216
0.217
0.207
0.212
0.212
0.221
0.217
0.223
0.228
0.226
0.225
0.230
0.241
0.243
0.251
1.045
1.009
0.971
0.929
0.883
0.842
0.803
0.750
0.703
0.646
0.613
0.576
0.537
0.482
0.445
0.406
0.380
0.365
0.346
0.328
0.303
0.282
0.274
0.276
0.258
0.253
0.230
0.234
0.233
0.235
0.241
0.246
0.254
0.256
0.253
0.262
0.259
0.274
0.278
0.284
0.297
1.062
1.034
1.001
0.962
0.917
0.867
0.825
0.771
0.726
0.676
0.642
0.601
0.560
0.518
0.467
0.438
0.410
0.383
0.365
0.344
0.323
0.311
0.306
0.298
0.287
0.282
0.272
0.263
0.263
0.269
0.271
0.282
0.289
0.299
0.301
0.301
0.307
0.314
0.317
0.323
0.332
1.079
1.052
1.018
0.991
0.948
0.902
0.843
0.798
0.755
0.699
0.657
0.623
0.580
0.548
0.506
0.472
0.441
0.407
0.395
0.379
0.349
0.341
0.344
0.337
0.323
0.318
0.317
0.310
0.300
0.305
0.318
0.327
0.332
0.333
0.337
0.342
0.357
0.358
0.366
0.368
0.384
1.093
1.064
1.039
1.005
0.959
0.916
0.865
0.805
0.772
0.720
0.674
0.634
0.595
0.567
0.541
0.508
0.484
0.441
0.412
0.398
0.386
0.378
0.375
0.373
0.364
0.359
0.354
0.350
0.330
0.339
0.352
0.370
0.376
0.377
0.384
0.389
0.400
0.416
0.415
0.416
0.432
1.111
1.071
1.048
1.015
0.980
0.929
0.875
0.819
0.780
0.733
0.694
0.654
0.624
0.592
0.570
0.535
0.508
0.475
0.461
0.449
0.430
0.421
0.411
0.413
0.398
0.400
0.387
0.388
0.394
0.396
0.402
0.412
0.420
0.425
0.433
0.440
0.452
0.464
0.474
0.478
0.484
1.124
1.098
1.058
1.024
0.982
0.924
0.882
0.838
0.799
0.757
0.711
0.680
0.650
0.618
0.588
0.562
0.548
0.527
0.497
0.483
0.471
0.455
0.451
0.442
0.435
0.431
0.426
0.434
0.436
0.445
0.454
0.461
0.470
0.474
0.486
0.489
0.498
0.508
0.512
0.523
0.531
1.131
1.109
1.066
1.033
0.998
0.957
0.905
0.864
0.815
0.768
0.732
0.706
0.671
0.649
0.626
0.597
0.584
0.552
0.537
0.510
0.506
0.493
0.486
0.475
0.471
0.462
0.463
0.481
0.481
0.481
0.493
0.506
0.513
0.524
0.534
0.544
0.556
0.563
0.563
0.579
0.592
1.136
1.108
1.079
1.033
1.014
0.966
0.926
0.886
0.829
0.802
0.765
0.738
0.713
0.690
0.663
0.635
0.623
0.602
0.571
0.558
0.553
0.539
0.526
0.519
0.502
0.502
0.512
0.521
0.522
0.545
0.554
0.553
0.571
0.581
0.586
0.590
0.599
0.612
0.622
0.631
0.639
1.135
1.111
1.080
1.040
1.013
0.978
0.936
0.898
0.866
0.812
0.796
0.770
0.749
0.726
0.697
0.670
0.659
0.647
0.626
0.611
0.578
0.567
0.562
0.550
0.550
0.552
0.558
0.563
0.567
0.598
0.598
0.607
0.616
0.632
0.640
0.641
0.644
0.653
0.673
0.684
0.702
1.136
1.107
1.078
1.052
1.024
0.987
0.946
0.913
0.885
0.854
0.824
0.789
0.783
0.749
0.736
0.713
0.694
0.688
0.665
0.653
0.627
0.610
0.602
0.589
0.587
0.599
0.606
0.609
0.616
0.637
0.641
0.652
0.659
0.675
0.692
0.689
0.693
0.701
0.723
0.756
0.757
1.129
1.099
1.076
1.060
1.028
0.986
0.952
0.928
0.893
0.883
0.850
0.814
0.799
0.788
0.770
0.751
0.737
0.722
0.708
0.690
0.655
0.650
0.645
0.634
0.640
0.645
0.646
0.653
0.664
0.683
0.684
0.693
0.699
0.717
0.732
0.733
0.733
0.753
0.780
0.799
0.812
1.121
1.093
1.073
1.062
1.034
0.999
0.971
0.933
0.914
0.893
0.869
0.850
0.832
0.817
0.803
0.773
0.761
0.755
0.734
0.721
0.697
0.691
0.692
0.692
0.690
0.697
0.687
0.691
0.703
0.724
0.732
0.729
0.741
0.759
0.770
0.776
0.777
0.792
0.822
0.849
0.861
1.118
1.086
1.067
1.058
1.036
1.001
0.987
0.955
0.922
0.917
0.892
0.878
0.860
0.841
0.831
0.814
0.801
0.797
0.771
0.753
0.733
0.728
0.726
0.731
0.736
0.725
0.724
0.725
0.737
0.751
0.766
0.771
0.791
0.795
0.805
0.810
0.824
0.845
0.873
0.887
0.903
1.102
1.078
1.059
1.049
1.023
1.010
0.987
0.954
0.954
0.921
0.912
0.898
0.885
0.878
0.862
0.852
0.830
0.813
0.791
0.789
0.775
0.768
0.771
0.770
0.781
0.770
0.774
0.769
0.779
0.789
0.791
0.812
0.823
0.834
0.837
0.852
0.871
0.894
0.908
0.920
0.929
1.082
1.072
1.064
1.044
1.013
1.007
0.990
0.974
0.977
0.945
0.927
0.920
0.917
0.908
0.897
0.875
0.861
0.848
0.812
0.814
0.803
0.803
0.806
0.807
0.810
0.807
0.805
0.812
0.812
0.827
0.836
0.845
0.859
0.861
0.875
0.891
0.918
0.928
0.945
0.950
0.956
1.067
1.071
1.065
1.042
1.029
1.010
0.997
1.002
0.983
0.974
0.954
0.935
0.936
0.927
0.916
0.896
0.880
0.869
0.844
0.844
0.841
0.836
0.837
0.838
0.837
0.844
0.850
0.845
0.839
0.856
0.870
0.877
0.873
0.889
0.906
0.931
0.945
0.956
0.978
0.987
0.994
1.060
1.048
1.045
1.038
1.022
1.017
1.003
1.002
1.004
0.993
0.966
0.961
0.956
0.947
0.937
0.916
0.901
0.876
0.879
0.859
0.868
0.866
0.867
0.869
0.868
0.877
0.878
0.870
0.877
0.886
0.895
0.906
0.908
0.922
0.939
0.969
0.975
0.985
1.006
1.012
1.023
1.044
1.042
1.033
1.024
1.025
1.019
1.012
1.010
1.007
0.994
0.979
0.989
0.979
0.966
0.956
0.944
0.920
0.903
0.896
0.879
0.885
0.890
0.893
0.897
0.904
0.908
0.909
0.910
0.922
0.917
0.918
0.932
0.945
0.953
0.960
0.986
0.997
1.004
1.018
1.041
1.044
1.052
1.036
1.021
1.012
1.008
1.022
1.019
1.023
1.015
1.014
1.001
0.992
0.992
0.981
0.982
0.956
0.935
0.926
0.916
0.904
0.914
0.913
0.909
0.926
0.933
0.935
0.942
0.947
0.933
0.934
0.939
0.953
0.962
0.981
0.989
1.006
1.024
1.029
1.044
1.062
1.066
1.014
0.996
0.959
0.926
0.889
0.856
0.830
0.792
0.760
0.730
0.707
0.677
0.648
0.621
0.592
0.567
0.553
0.540
0.528
0.531
0.524
0.512
0.493
0.480
0.481
0.472
0.458
0.448
0.448
0.434
0.416
0.407
0.397
0.377
0.364
0.345
0.336
0.324
0.308
0.300
0.289
0.989
0.959
0.936
0.908
0.864
0.832
0.798
0.758
0.734
0.703
0.673
0.651
0.618
0.592
0.562
0.538
0.520
0.510
0.502
0.485
0.468
0.472
0.460
0.440
0.436
0.428
0.418
0.419
0.404
0.395
0.382
0.367
0.357
0.348
0.330
0.316
0.294
0.289
0.279
0.269
0.257
0.962
0.931
0.902
0.873
0.838
0.800
0.768
0.722
0.703
0.663
0.644
0.621
0.587
0.562
0.533
0.512
0.491
0.473
0.460
0.454
0.438
0.423
0.415
0.410
0.399
0.383
0.380
0.382
0.369
0.356
0.346
0.329
0.317
0.304
0.296
0.277
0.266
0.258
0.255
0.240
0.227
0.945
0.907
0.869
0.830
0.800
0.766
0.719
0.693
0.656
0.627
0.599
0.587
0.548
0.511
0.495
0.468
0.449
0.439
0.432
0.424
0.403
0.399
0.389
0.379
0.369
0.354
0.348
0.335
0.332
0.320
0.314
0.302
0.290
0.274
0.266
0.251
0.242
0.233
0.223
0.213
0.204
0.928
0.886
0.852
0.815
0.774
0.745
0.698
0.669
0.628
0.594
0.572
0.552
0.520
0.486
0.459
0.437
0.430
0.407
0.396
0.394
0.372
0.367
0.367
0.352
0.339
0.332
0.321
0.306
0.301
0.288
0.282
0.277
0.266
0.245
0.240
0.225
0.211
0.201
0.195
0.186
0.174
0.918
0.885
0.839
0.796
0.755
0.703
0.677
0.644
0.610
0.575
0.556
0.516
0.488
0.458
0.429
0.413
0.404
0.388
0.378
0.370
0.353
0.343
0.336
0.327
0.314
0.309
0.294
0.279
0.269
0.262
0.257
0.247
0.238
0.227
0.212
0.205
0.196
0.180
0.169
0.163
0.159
0.914
0.878
0.828
0.775
0.734
0.676
0.644
0.612
0.586
0.555
0.535
0.495
0.460
0.438
0.404
0.387
0.376
0.366
0.350
0.341
0.330
0.324
0.317
0.299
0.295
0.279
0.261
0.250
0.244
0.238
0.233
0.224
0.207
0.199
0.185
0.176
0.172
0.154
0.150
0.147
0.142
0.898
0.860
0.826
0.771
0.721
0.669
0.631
0.596
0.565
0.522
0.497
0.454
0.431
0.408
0.392
0.370
0.351
0.345
0.329
0.316
0.310
0.297
0.285
0.277
0.266
0.252
0.238
0.230
0.224
0.219
0.210
0.196
0.184
0.178
0.163
0.157
0.139
0.136
0.129
0.123
0.123
0.893
0.848
0.809
0.765
0.701
0.655
0.618
0.593
0.538
0.511
0.473
0.447
0.410
0.393
0.373
0.359
0.347
0.330
0.308
0.293
0.288
0.274
0.252
0.250
0.243
0.233
0.222
0.212
0.200
0.196
0.186
0.170
0.165
0.153
0.139
0.131
0.126
0.123
0.119
0.109
0.105
0.888
0.842
0.806
0.750
0.690
0.646
0.602
0.568
0.524
0.498
0.465
0.427
0.399
0.369
0.347
0.341
0.329
0.310
0.285
0.270
0.262
0.245
0.236
0.231
0.225
0.210
0.202
0.192
0.182
0.169
0.158
0.156
0.147
0.138
0.123
0.116
0.116
0.107
0.099
0.099
0.099
0.878
0.824
0.779
0.734
0.679
0.640
0.594
0.562
0.512
0.481
0.450
0.418
0.390
0.355
0.333
0.313
0.298
0.287
0.272
0.253
0.245
0.232
0.222
0.217
0.204
0.194
0.189
0.177
0.169
0.159
0.148
0.141
0.131
0.117
0.105
0.099
0.096
0.090
0.084
0.086
0.083
0.872
0.822
0.778
0.729
0.689
0.636
0.597
0.547
0.513
0.480
0.440
0.408
0.388
0.349
0.328
0.313
0.288
0.274
0.253
0.243
0.224
0.219
0.209
0.198
0.191
0.181
0.177
0.165
0.157
0.149
0.136
0.126
0.112
0.104
0.101
0.093
0.087
0.084
0.072
0.075
0.073
0.868
0.823
0.773
0.733
0.693
0.645
0.598
0.556
0.519
0.479
0.437
0.404
0.384
0.348
0.316
0.299
0.277
0.263
0.240
0.228
0.213
0.203
0.189
0.178
0.181
0.170
0.165
0.153
0.139
0.133
0.127
0.116
0.107
0.105
0.094
0.092
0.085
0.080
0.073
0.073
0.076
0.865
0.828
0.789
0.748
0.696
0.654
0.606
0.555
0.522
0.481
0.448
0.405
0.366
0.345
0.307
0.280
0.258
0.239
0.229
0.211
0.202
0.183
0.170
0.169
0.162
0.154
0.149
0.147
0.132
0.127
0.117
0.107
0.102
0.100
0.092
0.084
0.081
0.080
0.078
0.081
0.078
0.885
0.839
0.796
0.750
0.709
0.660
0.619
0.581
0.532
0.485
0.458
0.416
0.375
0.339
0.306
0.281
0.248
0.240
0.213
0.202
0.191
0.182
0.170
0.162
0.150
0.145
0.143
0.138
0.125
0.115
0.108
0.110
0.103
0.096
0.099
0.095
0.095
0.090
0.082
0.082
0.083
0.892
0.855
0.807
0.761
0.728
0.676
0.635
0.593
0.548
0.495
0.454
0.407
0.382
0.355
0.320
0.294
0.254
0.231
0.202
0.196
0.185
0.176
0.164
0.152
0.146
0.144
0.139
0.134
0.120
0.118
0.113
0.116
0.112
0.103
0.100
0.102
0.099
0.099
0.085
0.092
0.094
0.910
0.881
0.849
0.790
0.743
0.693
0.655
0.607
0.556
0.502
0.464
0.420
0.389
0.365
0.333
0.306
0.269
0.241
0.220
0.198
0.186
0.176
0.165
0.159
0.152
0.145
0.140
0.136
0.128
0.133
0.130
0.127
0.117
0.115
0.113
0.112
0.105
0.111
0.102
0.106
0.107
0.939
0.909
0.873
0.810
0.767
0.710
0.661
0.612
0.565
0.514
0.475
0.433
0.410
0.377
0.340
0.304
0.275
0.247
0.231
0.212
0.203
0.179
0.176
0.160
0.155
0.144
0.142
0.144
0.138
0.142
0.140
0.131
0.129
0.119
0.116
0.117
0.129
0.130
0.127
0.129
0.126
0.970
0.933
0.881
0.843
0.792
0.732
0.694
0.646
0.588
0.540
0.495
0.463
0.421
0.391
0.361
0.327
0.300
0.254
0.237
0.228
0.208
0.197
0.184
0.168
0.163
0.155
0.150
0.151
0.145
0.148
0.143
0.138
0.133
0.133
0.138
0.142
0.145
0.144
0.145
0.146
0.150
0.992
0.953
0.912
0.873
0.821
0.767
0.710
0.676
0.616
0.576
0.527
0.475
0.442
0.401
0.379
0.343
0.317
0.276
0.257
0.243
0.224
0.221
0.209
0.197
0.173
0.174
0.160
0.160
0.149
0.148
0.148
0.149
0.154
0.161
0.165
0.165
0.167
0.162
0.167
0.169
0.174
1.020
0.983
0.940
0.895
0.847
0.799
0.752
0.703
0.636
0.598
0.552
0.500
0.462
0.426
0.387
0.348
0.324
0.294
0.281
0.265
0.246
0.238
0.223
0.210
0.196
0.188
0.184
0.172
0.168
0.168
0.173
0.169
0.180
0.185
0.186
0.186
0.185
0.190
0.187
0.193
0.205
1.042
1.004
0.951
0.907
0.862
0.811
0.776
0.719
0.665
0.619
0.576
0.542
0.493
0.449
0.405
0.375
0.337
0.314
0.302
0.282
0.266
0.254
0.243
0.236
0.224
0.205
0.199
0.195
0.187
0.193
0.192
0.202
0.206
0.210
0.214
0.209
0.208
0.215
0.225
0.229
0.238
1.041
1.011
0.977
0.931
0.895
0.849
0.809
0.758
0.697
0.646
0.608
0.567
0.524
0.484
0.431
0.390
0.360
0.341
0.324
0.305
0.283
0.270
0.259
0.255
0.246
0.229
0.228
0.223
0.219
0.215
0.224
0.225
0.232
0.234
0.245
0.244
0.245
0.259
0.267
0.272
0.286
1.064
1.036
1.010
0.965
0.924
0.878
0.833
0.780
0.727
0.673
0.634
0.590
0.548
0.508
0.454
0.422
0.391
0.372
0.356
0.343
0.321
0.296
0.292
0.287
0.281
0.263
0.258
0.254
0.256
0.260
0.264
0.269
0.272
0.271
0.285
0.281
0.292
0.300
0.307
0.310
0.321
1.085
1.056
1.028
0.990
0.951
0.902
0.853
0.805
0.750
0.695
0.657
0.611
0.565
0.523
0.497
0.479
0.437
0.412
0.387
0.371
0.351
0.329
0.326
0.325
0.316
0.301
0.297
0.289
0.281
0.291
0.294
0.312
0.312
0.322
0.327
0.327
0.337
0.343
0.353
0.356
0.362
1.105
1.075
1.040
1.012
0.972
0.918
0.870
0.818
0.764
0.707
0.673
0.639
0.589
0.557
0.538
0.505
0.466
0.449
0.416
0.395
0.377
0.373
0.374
0.373
0.357
0.347
0.341
0.333
0.334
0.325
0.334
0.350
0.350
0.359
0.366
0.375
0.388
0.397
0.406
0.402
0.404
1.117
1.080
1.046
1.020
0.977
0.937
0.879
0.835
0.776
0.734
0.698
0.655
0.620
0.589
0.561
0.529
0.503
0.486
0.454
0.433
0.419
0.422
0.411
0.405
0.391
0.384
0.375
0.366
0.376
0.370
0.389
0.394
0.398
0.401
0.403
0.423
0.435
0.450
0.449
0.458
0.462
1.137
1.108
1.066
1.035
0.995
0.944
0.888
0.851
0.797
0.751
0.720
0.686
0.654
0.629
0.595
0.563
0.539
0.511
0.487
0.462
0.456
0.455
0.442
0.434
0.427
0.422
0.405
0.407
0.417
0.436
0.438
0.443
0.443
0.450
0.456
0.463
0.478
0.497
0.496
0.505
0.524
1.134
1.111
1.076
1.040
1.008
0.961
0.916
0.871
0.820
0.775
0.746
0.713
0.682
0.662
0.644
0.610
0.579
0.560
0.515
0.497
0.497
0.483
0.480
0.468
0.463
0.452
0.448
0.457
0.463
0.476
0.471
0.482
0.494
0.506
0.505
0.521
0.532
0.538
0.546
0.555
0.575
1.136
1.110
1.084
1.047
1.010
0.973
0.932
0.891
0.850
0.800
0.775
0.746
0.708
0.696
0.675
0.646
0.621
0.591
0.570
0.558
0.545
0.525
0.512
0.508
0.496
0.494
0.495
0.508
0.506
0.510
0.528
0.534
0.543
0.552
0.563
0.565
0.582
0.591
0.592
0.608
0.630
1.136
1.113
1.085
1.057
1.019
0.986
0.944
0.907
0.859
0.832
0.796
0.770
0.745
0.731
0.711
0.689
0.661
0.636
0.614
0.596
0.588
0.568
0.556
0.543
0.541
0.536
0.548
0.547
0.556
0.571
0.579
0.579
0.586
0.603
0.612
0.612
0.621
0.634
0.653
0.661
0.692
1.146
1.114
1.093
1.060
1.022
0.988
0.947
0.909
0.883
0.861
0.833
0.804
0.780
0.765
0.741
0.729
0.698
0.675
0.668
0.647
0.636
0.609
0.606
0.584
0.570
0.573
0.594
0.595
0.599
0.619
0.623
0.629
0.633
0.644
0.655
0.665
0.674
0.684
0.700
0.721
0.742
1.131
1.100
1.073
1.056
1.025
0.992
0.960
0.933
0.906
0.882
0.851
0.827
0.817
0.798
0.781
0.754
0.732
0.718
0.704
0.684
0.668
0.657
0.657
0.638
0.633
0.638
0.642
0.643
0.650
0.664
0.673
0.673
0.673
0.685
0.702
0.711
0.712
0.732
0.755
0.778
0.793
1.121
1.093
1.080
1.067
1.033
1.001
0.972
0.938
0.926
0.904
0.876
0.851
0.848
0.829
0.813
0.784
0.766
0.743
0.741
0.719
0.706
0.697
0.685
0.690
0.685
0.681
0.674
0.672
0.692
0.701
0.712
0.710
0.709
0.732
0.744
0.750
0.761
0.779
0.810
0.823
0.835
1.109
1.097
1.076
1.058
1.030
1.018
0.996
0.962
0.930
0.919
0.895
0.889
0.874
0.866
0.839
0.823
0.814
0.779
0.765
0.736
0.737
0.733
0.726
0.728
0.727
0.723
0.716
0.720
0.724
0.736
0.744
0.753
0.752
0.769
0.776
0.795
0.813
0.820
0.850
0.864
0.875
1.104
1.089
1.077
1.054
1.035
1.021
0.996
0.966
0.953
0.942
0.922
0.913
0.901
0.890
0.868
0.857
0.845
0.814
0.802
0.773
0.773
0.771
0.768
0.762
0.762
0.765
0.759
0.760
0.768
0.764
0.785
0.789
0.802
0.804
0.823
0.837
0.849
0.869
0.885
0.894
0.907
1.087
1.075
1.066
1.059
1.034
1.015
0.991
0.991
0.983
0.969
0.947
0.938
0.929
0.922
0.905
0.889
0.874
0.830
0.816
0.807
0.793
0.806
0.806
0.800
0.801
0.806
0.807
0.797
0.797
0.807
0.817
0.822
0.828
0.845
0.859
0.875
0.887
0.904
0.915
0.931
0.936
1.061
1.067
1.064
1.047
1.040
1.027
1.016
1.005
1.006
0.985
0.971
0.952
0.951
0.947
0.928
0.914
0.886
0.865
0.848
0.842
0.830
0.839
0.831
0.834
0.839
0.840
0.848
0.836
0.832
0.830
0.835
0.851
0.862
0.878
0.892
0.911
0.920
0.935
0.945
0.961
0.966
1.058
1.059
1.055
1.047
1.037
1.038
1.039
1.016
1.016
0.994
0.985
0.988
0.977
0.960
0.949
0.931
0.912
0.888
0.883
0.862
0.859
0.858
0.853
0.855
0.870
0.870
0.866
0.875
0.862
0.858
0.870
0.885
0.896
0.909
0.919
0.932
0.953
0.963
0.974
0.986
0.994
1.058
1.048
1.040
1.030
1.028
1.032
1.038
1.024
1.019
1.010
0.997
0.992
0.990
0.978
0.965
0.952
0.928
0.901
0.894
0.877
0.883
0.882
0.873
0.889
0.900
0.900
0.898
0.902
0.893
0.887
0.890
0.912
0.924
0.925
0.950
0.960
0.976
0.981
0.992
1.010
1.019
1.062
1.060
1.044
1.027
1.034
1.037
1.038
1.037
1.033
1.036
1.012
1.010
1.001
0.994
0.976
0.954
0.938
0.922
0.920
0.912
0.911
0.908
0.909
0.922
0.923
0.926
0.931
0.936
0.941
0.929
0.928
0.935
0.950
0.957
0.970
0.989
1.007
1.007
1.011
1.027
1.039
1.014
0.994
0.967
0.936
0.903
0.870
0.843
0.795
0.761
0.729
0.703
0.670
0.643
0.613
0.580
0.556
0.549
0.539
0.527
0.523
0.516
0.498
0.484
0.472
0.464
0.455
0.440
0.438
0.418
0.409
0.400
0.388
0.374
0.361
0.344
0.322
0.318
0.305
0.290
0.280
0.273
0.983
0.974
0.943
0.913
0.863
0.842
0.801
0.769
0.728
0.688
0.668
0.634
0.608
0.578
0.546
0.526
0.512
0.499
0.492
0.481
0.469
0.458
0.449
0.438
0.424
0.418
0.401
0.398
0.384
0.371
0.365
0.354
0.340
0.319
0.306
0.287
0.283
0.272
0.258
0.248
0.232
0.964
0.942
0.910
0.882
0.838
0.807
0.771
0.733
0.699
0.650
0.633
0.606
0.576
0.549
0.517
0.495
0.478
0.465
0.450
0.445
0.439
0.423
0.415
0.400
0.390
0.376
0.370
0.360
0.344
0.341
0.328
0.320
0.304
0.288
0.275
0.257
0.252
0.245
0.235
0.218
0.210
0.937
0.914
0.881
0.848
0.809
0.775
0.733
0.683
0.648
0.621
0.594
0.571
0.537
0.506
0.478
0.463
0.451
0.431
0.423
0.414
0.405
0.390
0.377
0.364
0.359
0.344
0.331
0.322
0.319
0.311
0.303
0.286
0.270
0.257
0.246
0.231
0.225
0.215
0.208
0.194
0.192
0.929
0.894
0.852
0.816
0.779
0.741
0.698
0.655
0.620
0.590
0.558
0.532
0.494
0.476
0.449
0.439
0.422
0.403
0.392
0.387
0.369
0.354
0.352
0.342
0.328
0.321
0.301
0.286
0.281
0.280
0.269
0.258
0.244
0.236
0.218
0.203
0.200
0.190
0.181
0.172
0.161
0.911
0.880
0.834
0.796
0.759
0.712
0.668
0.619
0.593
0.560
0.533
0.489
0.471
0.443
0.417
0.398
0.384
0.373
0.364
0.350
0.334
0.327
0.318
0.313
0.299
0.291
0.277
0.266
0.257
0.246
0.240
0.231
0.217
0.208
0.195
0.188
0.179
0.173
0.155
0.153
0.146
0.898
0.864
0.821
0.773
0.727
0.681
0.638
0.610
0.566
0.535
0.496
0.469
0.441
0.428
0.406
0.380
0.365
0.357
0.342
0.332
0.311
0.306
0.295
0.279
0.268
0.265
0.253
0.241
0.231
0.225
0.215
0.205
0.192
0.181
0.168
0.160
0.156
0.144
0.137
0.135
0.132
0.892
0.850
0.814
0.760
0.710
0.655
0.606
0.582
0.551
0.506
0.476
0.451
0.418
0.401
0.379
0.359
0.351
0.330
0.312
0.301
0.294
0.280
0.266
0.256
0.250
0.238
0.222
0.217
0.212
0.205
0.195
0.179
0.170
0.155
0.150
0.138
0.122
0.121
0.117
0.111
0.109
0.883
0.840
0.803
0.760
0.702
0.644
0.601
0.557
0.518
0.492
0.463
0.438
0.394
0.374
0.356
0.342
0.327
0.310
0.286
0.275
0.265
0.254
0.235
0.236
0.229
0.216
0.206
0.195
0.188
0.181
0.170
0.160
0.149
0.133
0.128
0.114
0.106
0.103
0.101
0.096
0.094
0.879
0.835
0.792
0.745
0.689
0.629
0.597
0.550
0.509
0.476
0.446
0.413
0.379
0.353
0.341
0.328
0.308
0.288
0.268
0.253
0.245
0.228
0.216
0.214
0.208
0.197
0.192
0.181
0.162
0.154
0.148
0.140
0.134
0.124
0.112
0.106
0.099
0.089
0.089
0.081
0.082
0.879
0.830
0.784
0.734
0.683
0.630
0.584
0.549
0.510
0.463
0.432
0.395
0.371
0.337
0.320
0.304
0.286
0.270
0.249
0.240
0.226
0.214
0.208
0.199
0.185
0.181
0.176
0.164
0.151
0.144
0.138
0.131
0.117
0.105
0.096
0.089
0.084
0.073
0.075
0.075
0.071
0.873
0.826
0.775
0.723
0.681
0.630
0.577
0.538
0.506
0.472
0.431
0.399
0.364
0.330
0.315
0.297
0.270
0.250
0.237
0.223
0.210
0.200
0.194
0.181
0.174
0.165
0.158
0.153
0.145
0.135
0.122
0.113
0.096
0.091
0.090
0.083
0.073
0.068
0.063
0.065
0.060
0.866
0.816
0.769
0.722
0.680
0.632
0.594
0.544
0.516
0.467
0.428
0.396
0.354
0.332
0.296
0.283
0.261
0.239
0.219
0.203
0.194
0.183
0.171
0.161
0.154
0.157
0.150
0.142
0.127
0.122
0.109
0.101
0.093
0.091
0.088
0.084
0.076
0.069
0.062
0.059
0.066
0.876
0.823
0.781
0.738
0.695
0.646
0.607
0.553
0.517
0.469
0.419
0.384
0.358
0.335
0.298
0.262
0.246
0.222
0.199
0.192
0.183
0.168
0.154
0.146
0.146
0.142
0.137
0.129
0.122
0.111
0.104
0.097
0.092
0.089
0.085
0.077
0.075
0.068
0.070
0.073
0.068
0.877
0.835
0.799
0.753
0.705
0.650
0.612
0.561
0.529
0.475
0.438
0.393
0.372
0.329
0.304
0.264
0.237
0.222
0.194
0.184
0.173
0.157
0.149
0.144
0.136
0.131
0.127
0.119
0.105
0.104
0.100
0.094
0.088
0.089
0.088
0.085
0.085
0.077
0.075
0.071
0.071
0.883
0.843
0.808
0.770
0.725
0.672
0.625
0.581
0.539
0.495
0.446
0.400
0.373
0.356
0.308
0.287
0.245
0.223
0.191
0.181
0.173
0.154
0.145
0.136
0.131
0.129
0.123
0.119
0.106
0.103
0.106
0.096
0.100
0.095
0.093
0.091
0.092
0.080
0.080
0.087
0.083
0.900
0.876
0.838
0.792
0.752
0.698
0.644
0.595
0.540
0.499
0.454
0.417
0.383
0.360
0.321
0.288
0.250
0.227
0.209
0.192
0.169
0.164
0.153
0.146
0.134
0.128
0.124
0.124
0.116
0.110
0.112
0.109
0.108
0.103
0.102
0.101
0.098
0.093
0.099
0.100
0.102
0.937
0.906
0.864
0.812
0.762
0.715
0.668
0.602
0.548
0.515
0.474
0.436
0.397
0.370
0.328
0.297
0.273
0.244
0.218
0.200
0.186
0.172
0.158
0.150
0.143
0.128
0.130
0.132
0.122
0.126
0.123
0.117
0.112
0.104
0.105
0.109
0.118
0.118
0.121
0.122
0.117
0.955
0.926
0.873
0.828
0.786
0.734
0.683
0.630
0.572
0.533
0.497
0.451
0.410
0.379
0.346
0.310
0.289
0.253
0.230
0.218
0.199
0.183
0.177
0.156
0.148
0.139
0.137
0.138
0.132
0.132
0.129
0.123
0.117
0.123
0.125
0.132
0.131
0.137
0.136
0.138
0.141
0.994
0.950
0.909
0.857
0.808
0.764
0.723
0.674
0.607
0.564
0.514
0.467
0.432
0.395
0.364
0.325
0.296
0.274
0.249
0.226
0.212
0.201
0.189
0.179
0.155
0.151
0.152
0.151
0.141
0.141
0.138
0.138
0.139
0.151
0.154
0.153
0.153
0.155
0.157
0.160
0.167
1.006
0.975
0.926
0.885
0.831
0.792
0.744
0.698
0.639
0.589
0.541
0.503
0.455
0.413
0.380
0.347
0.311
0.287
0.269
0.246
0.233
0.219
0.210
0.194
0.191
0.172
0.163
0.161
0.158
0.152
0.159
0.160
0.169
0.175
0.176
0.175
0.178
0.185
0.173
0.182
0.194
1.034
0.994
0.955
0.911
0.868
0.823
0.774
0.727
0.669
0.608
0.567
0.523
0.484
0.438
0.399
0.363
0.329
0.311
0.297
0.274
0.254
0.246
0.237
0.225
0.213
0.197
0.188
0.180
0.177
0.181
0.182
0.191
0.195
0.204
0.202
0.201
0.197
0.204
0.215
0.216
0.225
1.038
1.009
0.976
0.931
0.894
0.845
0.798
0.753
0.702
0.645
0.599
0.564
0.515
0.471
0.424
0.382
0.349
0.334
0.320
0.310
0.289
0.271
0.265
0.250
0.249
0.228
0.212
0.206
0.206
0.205
0.210
0.213
0.218
0.223
0.227
0.233
0.234
0.251
0.254
0.262
0.268
1.056
1.040
1.000
0.968
0.926
0.873
0.832
0.780
0.730
0.664
0.631
0.591
0.542
0.499
0.462
0.421
0.389
0.368
0.353
0.337
0.320
0.302
0.297
0.287
0.273
0.262
0.247
0.237
0.236
0.242
0.240
0.244
0.247
0.255
0.261
0.271
0.281
0.293
0.298
0.305
0.310
1.089
1.065
1.031
0.989
0.953
0.901
0.852
0.803
0.744
0.691
0.655
0.618
0.568
0.532
0.498
0.466
0.433
0.403
0.377
0.364
0.347
0.330
0.321
0.315
0.302
0.291
0.288
0.284
0.275
0.279
0.284
0.281
0.293
0.298
0.299
0.307
0.319
0.327
0.344
0.350
0.358
1.105
1.078
1.043
1.004
0.965
0.918
0.869
0.821
0.767
0.718
0.680
0.647
0.592
0.559
0.517
0.497
0.466
0.440
0.414
0.397
0.382
0.359
0.353
0.348
0.332
0.340
0.331
0.328
0.320
0.309
0.317
0.329
0.333
0.336
0.345
0.362
0.364
0.376
0.380
0.388
0.400
1.126
1.092
1.066
1.020
0.978
0.945
0.886
0.830
0.788
0.735
0.700
0.662
0.621
0.585
0.561
0.521
0.503
0.475
0.447
0.438
0.418
0.408
0.390
0.375
0.373
0.369
0.362
0.360
0.360
0.359
0.370
0.374
0.376
0.386
0.389
0.401
0.414
0.421
0.433
0.438
0.450
1.136
1.106
1.074
1.041
0.994
0.958
0.900
0.854
0.809
0.765
0.724
0.699
0.661
0.632
0.599
0.570
0.539
0.517
0.479
0.466
0.451
0.439
0.425
0.418
0.410
0.397
0.391
0.400
0.397
0.405
0.413
0.421
0.426
0.426
0.434
0.446
0.455
0.468
0.475
0.480
0.498
1.139
1.117
1.089
1.052
1.001
0.960
0.918
0.872
0.839
0.792
0.756
0.729
0.686
0.669
0.639
0.613
0.575
0.551
0.531
0.504
0.484
0.467
0.460
0.458
0.444
0.439
0.434
0.448
0.452
0.453
0.455
0.461
0.470
0.478
0.483
0.493
0.500
0.510
0.520
0.526
0.548
1.135
1.113
1.086
1.058
1.004
0.976
0.951
0.905
0.870
0.818
0.788
0.750
0.726
0.705
0.678
0.653
0.618
0.595
0.565
0.547
0.535
0.518
0.502
0.496
0.486
0.477
0.479
0.496
0.498
0.494
0.508
0.512
0.522
0.531
0.543
0.540
0.549
0.558
0.568
0.583
0.598
1.145
1.114
1.095
1.060
1.029
0.996
0.963
0.912
0.882
0.838
0.815
0.785
0.757
0.743
0.714
0.693
0.662
0.641
0.618
0.592
0.575
0.564
0.548
0.536
0.522
0.519
0.527
0.537
0.542
0.550
0.556
0.553
0.556
0.573
0.588
0.596
0.597
0.598
0.618
0.638
0.666
1.147
1.112
1.098
1.067
1.037
1.002
0.954
0.918
0.888
0.860
0.844
0.816
0.801
0.777
0.749
0.729
0.704
0.675
0.654
0.632
0.623
0.610
0.592
0.583
0.568
0.564
0.581
0.584
0.587
0.598
0.608
0.597
0.601
0.618
0.633
0.644
0.649
0.655
0.672
0.698
0.715
1.129
1.112
1.091
1.068
1.045
1.008
0.967
0.939
0.919
0.883
0.862
0.844
0.833
0.811
0.780
0.757
0.735
0.704
0.687
0.673
0.662
0.648
0.644
0.628
0.623
0.629
0.633
0.636
0.635
0.644
0.650
0.646
0.636
0.662
0.676
0.685
0.689
0.713
0.725
0.747
0.764
1.136
1.111
1.094
1.065
1.035
1.017
0.987
0.961
0.935
0.909
0.888
0.873
0.866
0.847
0.818
0.788
0.767
0.746
0.733
0.715
0.702
0.685
0.681
0.685
0.674
0.671
0.675
0.672
0.673
0.685
0.681
0.687
0.688
0.704
0.711
0.724
0.746
0.753
0.776
0.796
0.804
1.123
1.113
1.091
1.070
1.047
1.042
1.013
0.972
0.951
0.930
0.911
0.904
0.892
0.874
0.847
0.813
0.794
0.789
0.773
0.749
0.738
0.727
0.727
0.726
0.714
0.720
0.722
0.721
0.710
0.708
0.720
0.724
0.726
0.743
0.754
0.769
0.786
0.789
0.818
0.835
0.850
1.101
1.093
1.086
1.070
1.058
1.035
1.015
0.992
0.970
0.950
0.941
0.930
0.911
0.903
0.882
0.854
0.833
0.818
0.793
0.784
0.776
0.773
0.760
0.761
0.751
0.759
0.763
0.762
0.755
0.745
0.765
0.763
0.775
0.783
0.799
0.817
0.824
0.841
0.855
0.871
0.881
1.083
1.085
1.072
1.067
1.058
1.027
1.014
1.002
0.997
0.992
0.975
0.963
0.941
0.934
0.916
0.893
0.870
0.850
0.819
0.806
0.805
0.802
0.801
0.792
0.796
0.802
0.798
0.797
0.786
0.790
0.801
0.797
0.810
0.822
0.834
0.840
0.858
0.879
0.892
0.906
0.912
1.076
1.063
1.068
1.061
1.056
1.049
1.038
1.023
1.010
1.006
0.993
0.984
0.977
0.963
0.943
0.926
0.887
0.880
0.847
0.833
0.828
0.832
0.830
0.827
0.829
0.834
0.824
0.826
0.822
0.824
0.825
0.832
0.853
0.864
0.868
0.881
0.901
0.906
0.928
0.933
0.948
1.077
1.059
1.060
1.053
1.054
1.053
1.048
1.036
1.026
1.012
1.010
1.010
0.992
0.974
0.956
0.938
0.927
0.898
0.870
0.854
0.858
0.867
0.860
0.852
0.862
0.866
0.867
0.857
0.852
0.849
0.852
0.870
0.877
0.883
0.900
0.912
0.930
0.941
0.956
0.959
0.972
1.068
1.074
1.050
1.045
1.042
1.056
1.044
1.031
1.034
1.023
1.023
1.012
1.000
0.988
0.971
0.960
0.930
0.911
0.896
0.882
0.877
0.888
0.888
0.893
0.893
0.896
0.899
0.886
0.889
0.878
0.869
0.882
0.896
0.909
0.933
0.949
0.954
0.957
0.975
0.979
0.989
1.050
1.062
1.052
1.045
1.046
1.047
1.042
1.037
1.042
1.043
1.030
1.025
1.019
1.011
0.984
0.972
0.958
0.936
0.932
0.904
0.892
0.910
0.915
0.912
0.918
0.922
0.927
0.920
0.923
0.916
0.896
0.903
0.931
0.936
0.952
0.966
0.984
0.987
0.998
0.998
1.011
1.019
0.992
0.976
0.947
0.920
0.875
0.834
0.791
0.761
0.721
0.700
0.669
0.633
0.604
0.571
0.551
0.541
0.530
0.517
0.504
0.500
0.487
0.471
0.457
0.456
0.445
0.419
0.416
0.409
0.390
0.376
0.362
0.349
0.342
0.323
0.310
0.293
0.280
0.272
0.264
0.247
0.995
0.972
0.950
0.922
0.883
0.842
0.807
0.763
0.732
0.692
0.663
0.635
0.598
0.569
0.542
0.519
0.502
0.489
0.486
0.476
0.458
0.446
0.436
0.428
0.416
0.410
0.378
0.370
0.361
0.357
0.347
0.332
0.317
0.300
0.286
0.272
0.257
0.251
0.239
0.229
0.214
0.966
0.952
0.917
0.883
0.836
0.810
0.769
0.731
0.698
0.649
0.619
0.592
0.568
0.532
0.510
0.489
0.476
0.458
0.443
0.436
0.435
0.419
0.401
0.394
0.380
0.361
0.351
0.333
0.323
0.322
0.313
0.305
0.287
0.269
0.257
0.243
0.231
0.223
0.212
0.203
0.193
0.943
0.915
0.889
0.849
0.812
0.768
0.738
0.694
0.651
0.613
0.586
0.546
0.526
0.499
0.469
0.460
0.441
0.420
0.414
0.403
0.397
0.383
0.375
0.359
0.351
0.333
0.316
0.308
0.293
0.290
0.286
0.271
0.257
0.241
0.228
0.219
0.204
0.197
0.191
0.178
0.171
0.927
0.893
0.864
0.812
0.785
0.747
0.696
0.651
0.611
0.584
0.539
0.513
0.490
0.468
0.446
0.430
0.407
0.397
0.383
0.371
0.363
0.346
0.334
0.331
0.313
0.296
0.284
0.273
0.269
0.255
0.255
0.236
0.230
0.219
0.200
0.192
0.182
0.176
0.172
0.158
0.147
0.913
0.872
0.827
0.792
0.753
0.717
0.654
0.613
0.576
0.536
0.509
0.481
0.466
0.439
0.414
0.392
0.383
0.367
0.358
0.339
0.325
0.313
0.301
0.293
0.281
0.275
0.263
0.250
0.244
0.236
0.214
0.206
0.204
0.191
0.179
0.168
0.165
0.156
0.138
0.138
0.133
0.895
0.856
0.814
0.771
0.726
0.691
0.629
0.593
0.548
0.514
0.480
0.456
0.433
0.416
0.389
0.371
0.358
0.336
0.327
0.313
0.298
0.284
0.274
0.264
0.255
0.251
0.238
0.229
0.221
0.205
0.195
0.186
0.178
0.161
0.155
0.145
0.141
0.126
0.125
0.122
0.119
0.884
0.840
0.801
0.753
0.701
0.656
0.609
0.564
0.525
0.491
0.463
0.430
0.402
0.384
0.363
0.347
0.333
0.315
0.298
0.284
0.275
0.259
0.246
0.238
0.235
0.227
0.212
0.204
0.199
0.189
0.179
0.167
0.156
0.140
0.131
0.125
0.113
0.106
0.104
0.094
0.089
0.877
0.843
0.802
0.742
0.696
0.643
0.593
0.546
0.504
0.481
0.448
0.411
0.375
0.359
0.344
0.329
0.311
0.289
0.274
0.259
0.247
0.237
0.225
0.219
0.216
0.196
0.189
0.181
0.172
0.169
0.157
0.141
0.132
0.125
0.115
0.107
0.095
0.088
0.083
0.082
0.076
0.877
0.839
0.787
0.743
0.688
0.622
0.577
0.539
0.501
0.468
0.429
0.395
0.368
0.343
0.327
0.314
0.296
0.277
0.260
0.242
0.231
0.219
0.203
0.200
0.196
0.181
0.173
0.162
0.153
0.146
0.137
0.123
0.120
0.112
0.100
0.089
0.079
0.076
0.072
0.071
0.069
0.873
0.827
0.776
0.728
0.675
0.619
0.578
0.541
0.490
0.455
0.421
0.386
0.349
0.325
0.311
0.292
0.270
0.261
0.241
0.227
0.210
0.201
0.193
0.186
0.168
0.165
0.160
0.150
0.136
0.130
0.124
0.115
0.105
0.096
0.088
0.081
0.072
0.067
0.063
0.058
0.060
0.863
0.827
0.783
0.723
0.666
0.617
0.574
0.534
0.492
0.452
0.413
0.375
0.342
0.319
0.299
0.280
0.256
0.235
0.219
0.199
0.194
0.184
0.178
0.159
0.156
0.153
0.146
0.138
0.131
0.123
0.113
0.101
0.088
0.083
0.079
0.073
0.064
0.062
0.060
0.053
0.050
0.869
0.824
0.785
0.733
0.671
0.632
0.584
0.542
0.488
0.448
0.413
0.382
0.345
0.314
0.289
0.274
0.247
0.225
0.208
0.189
0.179
0.175
0.159
0.152
0.142
0.136
0.135
0.130
0.116
0.106
0.092
0.085
0.081
0.084
0.079
0.071
0.064
0.057
0.055
0.051
0.049
0.872
0.831
0.785
0.739
0.695
0.647
0.592
0.549
0.509
0.451
0.412
0.383
0.349
0.322
0.290
0.256
0.235
0.212
0.191
0.183
0.173
0.157
0.143
0.138
0.130
0.130
0.123
0.118
0.106
0.098
0.089
0.080
0.082
0.081
0.074
0.066
0.064
0.061
0.057
0.057
0.052
0.881
0.835
0.790
0.747
0.712
0.671
0.616
0.560
0.510
0.479
0.418
0.390
0.356
0.324
0.291
0.264
0.234
0.205
0.191
0.170
0.162
0.143
0.138
0.129
0.124
0.120
0.111
0.102
0.095
0.083
0.084
0.079
0.084
0.079
0.077
0.074
0.066
0.068
0.063
0.061
0.061
0.892
0.849
0.817
0.764
0.722
0.674
0.624
0.569
0.524
0.482
0.437
0.402
0.367
0.331
0.294
0.274
0.234
0.212
0.190
0.172
0.160
0.144
0.132
0.126
0.114
0.109
0.105
0.104
0.097
0.089
0.088
0.088
0.083
0.083
0.085
0.084
0.078
0.071
0.073
0.077
0.078
0.907
0.867
0.828
0.789
0.735
0.688
0.641
0.579
0.536
0.509
0.461
0.417
0.379
0.347
0.316
0.273
0.241
0.217
0.197
0.178
0.165
0.150
0.132
0.126
0.123
0.115
0.107
0.101
0.099
0.095
0.094
0.099
0.095
0.094
0.090
0.084
0.081
0.082
0.093
0.093
0.096
0.922
0.887
0.854
0.810
0.756
0.713
0.663
0.612
0.550
0.507
0.473
0.431
0.395
0.345
0.313
0.286
0.251
0.222
0.200
0.192
0.172
0.163
0.145
0.133
0.126
0.120
0.114
0.113
0.108
0.105
0.108
0.106
0.103
0.092
0.096
0.095
0.109
0.109
0.114
0.109
0.112
0.941
0.905
0.874
0.822
0.787
0.725
0.680
0.629
0.573
0.523
0.490
0.444
0.405
0.372
0.329
0.302
0.272
0.246
0.215
0.200
0.188
0.170
0.160
0.148
0.128
0.124
0.124
0.124
0.119
0.121
0.119
0.110
0.110
0.111
0.115
0.122
0.119
0.122
0.125
0.129
0.132
0.973
0.930
0.889
0.851
0.799
0.752
0.713
0.657
0.610
0.553
0.520
0.477
0.423
0.385
0.353
0.315
0.292
0.273
0.244
0.219
0.200
0.195
0.188
0.169
0.160
0.141
0.138
0.139
0.137
0.131
0.133
0.133
0.129
0.136
0.136
0.145
0.143
0.148
0.147
0.149
0.157
0.997
0.965
0.918
0.872
0.831
0.788
0.736
0.690
0.642
0.581
0.542
0.501
0.451
0.411
0.380
0.344
0.314
0.286
0.259
0.244
0.226
0.211
0.205
0.197
0.183
0.165
0.155
0.155
0.156
0.149
0.151
0.149
0.166
0.166
0.169
0.174
0.176
0.171
0.171
0.177
0.183
1.020
0.992
0.949
0.901
0.861
0.815
0.769
0.719
0.661
0.613
0.556
0.520
0.476
0.447
0.392
0.365
0.330
0.304
0.286
0.268
0.257
0.235
0.228
0.220
0.214
0.197
0.190
0.179
0.177
0.178
0.175
0.173
0.181
0.184
0.187
0.193
0.197
0.201
0.208
0.203
0.217
1.047
1.010
0.975
0.933
0.882
0.835
0.791
0.753
0.703
0.645
0.599
0.557
0.510
0.466
0.426
0.382
0.357
0.338
0.320
0.303
0.287
0.271
0.260
0.248
0.240
0.223
0.214
0.199
0.197
0.201
0.206
0.202
0.207
0.210
0.212
0.215
0.222
0.238
0.245
0.253
0.255
1.056
1.029
1.002
0.963
0.918
0.873
0.818
0.775
0.723
0.678
0.634
0.598
0.534
0.495
0.457
0.424
0.396
0.363
0.345
0.330
0.315
0.299
0.289
0.279
0.264
0.249
0.243
0.239
0.232
0.229
0.225
0.228
0.236
0.238
0.241
0.254
0.262
0.276
0.283
0.296
0.303
1.080
1.052
1.016
0.980
0.938
0.895
0.846
0.793
0.747
0.704
0.668
0.629
0.571
0.524
0.485
0.456
0.426
0.397
0.382
0.355
0.346
0.328
0.320
0.307
0.297
0.277
0.279
0.274
0.260
0.262
0.257
0.263
0.268
0.274
0.288
0.295
0.306
0.316
0.321
0.331
0.345
1.102
1.076
1.043
1.000
0.961
0.926
0.877
0.812
0.770
0.733
0.691
0.643
0.603
0.553
0.519
0.486
0.461
0.432
0.413
0.401
0.383
0.363
0.351
0.337
0.327
0.324
0.315
0.308
0.299
0.295
0.296
0.308
0.313
0.313
0.327
0.339
0.347
0.355
0.366
0.374
0.380
1.120
1.095
1.063
1.025
0.984
0.941
0.888
0.841
0.800
0.759
0.718
0.678
0.634
0.589
0.548
0.533
0.500
0.470
0.450
0.434
0.417
0.400
0.382
0.365
0.357
0.348
0.349
0.353
0.343
0.343
0.342
0.354
0.362
0.366
0.369
0.382
0.391
0.405
0.410
0.416
0.428
1.130
1.107
1.083
1.035
1.001
0.958
0.906
0.861
0.827
0.794
0.754
0.694
0.658
0.628
0.602
0.580
0.546
0.520
0.499
0.470
0.450
0.431
0.416
0.395
0.389
0.385
0.383
0.383
0.377
0.376
0.397
0.399
0.413
0.408
0.412
0.423
0.428
0.441
0.453
0.460
0.476
1.130
1.109
1.081
1.051
1.011
0.974
0.928
0.887
0.855
0.814
0.765
0.734
0.699
0.672
0.647
0.618
0.587
0.565
0.538
0.513
0.494
0.477
0.452
0.440
0.436
0.423
0.417
0.433
0.433
0.436
0.438
0.441
0.445
0.456
0.466
0.467
0.475
0.484
0.497
0.510
0.527
1.136
1.121
1.088
1.062
1.024
0.989
0.957
0.910
0.886
0.832
0.797
0.767
0.734
0.716
0.687
0.652
0.624
0.602
0.579
0.555
0.536
0.520
0.500
0.487
0.474
0.453
0.473
0.482
0.489
0.482
0.490
0.489
0.494
0.499
0.511
0.520
0.521
0.532
0.542
0.556
0.575
1.147
1.126
1.114
1.067
1.038
1.005
0.971
0.914
0.895
0.861
0.825
0.795
0.775
0.748
0.731
0.696
0.674
0.651
0.628
0.593
0.578
0.559
0.543
0.534
0.516
0.510
0.508
0.520
0.529
0.527
0.542
0.539
0.541
0.550
0.562
0.560
0.566
0.573
0.593
0.603
0.632
1.148
1.130
1.101
1.071
1.045
1.015
0.966
0.940
0.914
0.877
0.853
0.835
0.813
0.787
0.762
0.734
0.706
0.687
0.663
0.634
0.608
0.595
0.583
0.581
0.560
0.561
0.561
0.565
0.572
0.571
0.587
0.582
0.587
0.597
0.610
0.607
0.613
0.618
0.647
0.663
0.685
1.142
1.120
1.092
1.068
1.050
1.018
0.988
0.962
0.931
0.899
0.882
0.865
0.850
0.827
0.800
0.765
0.743
0.723
0.702
0.676
0.660
0.644
0.636
0.617
0.613
0.615
0.625
0.621
0.618
0.614
0.626
0.629
0.623
0.634
0.643
0.652
0.657
0.681
0.697
0.714
0.730
1.134
1.113
1.104
1.069
1.044
1.040
1.009
0.976
0.945
0.926
0.902
0.891
0.875
0.850
0.828
0.799
0.773
0.757
0.736
0.710
0.701
0.694
0.672
0.668
0.678
0.667
0.669
0.666
0.662
0.653
0.668
0.666
0.669
0.678
0.680
0.694
0.714
0.727
0.737
0.766
0.777
1.122
1.116
1.095
1.072
1.068
1.044
1.025
0.979
0.964
0.954
0.931
0.919
0.902
0.872
0.859
0.830
0.810
0.797
0.771
0.758
0.734
0.731
0.715
0.717
0.716
0.714
0.710
0.707
0.705
0.693
0.711
0.709
0.703
0.712
0.726
0.749
0.756
0.766
0.788
0.802
0.816
1.108
1.103
1.090
1.070
1.062
1.051
1.024
0.997
0.985
0.975
0.966
0.947
0.934
0.906
0.896
0.872
0.842
0.834
0.813
0.790
0.776
0.763
0.755
0.756
0.744
0.749
0.752
0.741
0.749
0.741
0.754
0.749
0.735
0.751
0.763
0.785
0.794
0.816
0.834
0.837
0.850
1.099
1.082
1.069
1.076
1.060
1.060
1.030
1.009
0.993
1.004
1.000
0.982
0.958
0.947
0.925
0.901
0.882
0.853
0.835
0.817
0.803
0.798
0.804
0.796
0.781
0.780
0.785
0.787
0.781
0.774
0.778
0.778
0.776
0.781
0.807
0.814
0.830
0.852
0.866
0.874
0.877
1.081
1.078
1.066
1.075
1.067
1.049
1.052
1.031
1.015
1.013
1.013
1.007
0.993
0.966
0.948
0.930
0.904
0.877
0.856
0.846
0.831
0.831
0.834
0.831
0.831
0.821
0.822
0.820
0.819
0.812
0.810
0.808
0.818
0.830
0.848
0.850
0.868
0.886
0.899
0.905
0.914
1.078
1.074
1.073
1.072
1.067
1.064
1.061
1.040
1.031
1.024
1.024
1.027
1.014
0.987
0.964
0.939
0.928
0.901
0.881
0.880
0.858
0.867
0.868
0.863
0.866
0.862
0.861
0.853
0.856
0.846
0.840
0.832
0.849
0.859
0.878
0.885
0.896
0.914
0.923
0.931
0.941
1.069
1.059
1.075
1.064
1.058
1.075
1.054
1.055
1.046
1.048
1.045
1.030
1.022
1.002
0.992
0.968
0.959
0.929
0.898
0.889
0.886
0.890
0.899
0.895
0.893
0.892
0.889
0.882
0.881
0.875
0.865
0.865
0.871
0.889
0.911
0.918
0.926
0.932
0.946
0.947
0.965
1.057
1.060
1.053
1.054
1.055
1.063
1.051
1.053
1.059
1.064
1.050
1.046
1.040
1.033
1.017
0.997
0.976
0.946
0.927
0.909
0.899
0.911
0.916
0.915
0.922
0.918
0.919
0.903
0.911
0.905
0.887
0.894
0.903
0.917
0.931
0.942
0.957
0.960
0.965
0.975
0.985
1.020
1.002
0.982
0.949
0.917
0.872
0.830
0.796
0.758
0.722
0.688
0.653
0.624
0.588
0.569
0.550
0.536
0.531
0.517
0.493
0.490
0.478
0.460
0.447
0.444
0.432
0.402
0.390
0.380
0.371
0.365
0.346
0.332
0.312
0.298
0.282
0.269
0.255
0.245
0.234
0.222
1.007
0.971
0.949
0.921
0.877
0.841
0.804
0.754
0.723
0.696
0.655
0.619
0.593
0.560
0.529
0.518
0.504
0.488
0.472
0.461
0.449
0.430
0.416
0.412
0.399
0.385
0.368
0.352
0.342
0.337
0.327
0.312
0.300
0.281
0.268
0.255
0.236
0.228
0.217
0.208
0.198
0.970
0.952
0.910
0.879
0.843
0.809
0.779
0.728
0.686
0.655
0.607
0.579
0.553
0.522
0.501
0.482
0.469
0.444
0.430
0.423
0.419
0.403
0.383
0.375
0.363
0.347
0.330
0.323
0.304
0.304
0.294
0.284
0.272
0.253
0.244
0.232
0.218
0.208
0.193
0.187
0.172
0.938
0.919
0.886
0.854
0.810
0.780
0.743
0.683
0.634
0.606
0.567
0.539
0.511
0.485
0.467
0.446
0.432
0.405
0.398
0.388
0.385
0.373
0.356
0.342
0.331
0.312
0.301
0.285
0.280
0.273
0.267
0.260
0.242
0.223
0.215
0.209
0.191
0.179
0.175
0.167
0.157
0.915
0.894
0.857
0.812
0.772
0.728
0.695
0.645
0.601
0.568
0.531
0.492
0.479
0.454
0.428
0.414
0.397
0.382
0.371
0.360
0.344
0.328
0.321
0.316
0.301
0.292
0.272
0.261
0.253
0.239
0.235
0.221
0.216
0.197
0.184
0.176
0.168
0.161
0.155
0.144
0.133
0.898
0.866
0.828
0.783
0.743
0.708
0.660
0.615
0.568
0.530
0.494
0.467
0.450
0.431
0.401
0.378
0.366
0.355
0.341
0.325
0.315
0.297
0.290
0.279
0.267
0.256
0.249
0.233
0.224
0.212
0.199
0.190
0.180
0.174
0.165
0.155
0.152
0.143
0.120
0.120
0.120
0.894
0.849
0.805
0.766
0.722
0.685
0.628
0.584
0.539
0.502
0.471
0.438
0.422
0.397
0.373
0.355
0.337
0.322
0.312
0.299
0.288
0.266
0.261
0.250
0.241
0.233
0.225
0.209
0.200
0.188
0.180
0.173
0.160
0.147
0.138
0.129
0.128
0.116
0.110
0.102
0.099
0.889
0.845
0.799
0.749
0.703
0.651
0.605
0.558
0.517
0.481
0.447
0.411
0.390
0.371
0.348
0.331
0.320
0.298
0.285
0.271
0.254
0.240
0.231
0.225
0.221
0.213
0.200
0.190
0.178
0.170
0.164
0.152
0.141
0.133
0.115
0.111
0.099
0.095
0.088
0.077
0.074
0.875
0.837
0.788
0.731
0.687
0.638
0.583
0.531
0.491
0.463
0.435
0.397
0.362
0.342
0.327
0.312
0.302
0.281
0.266
0.250
0.231
0.220
0.211
0.199
0.196
0.183
0.172
0.168
0.156
0.154
0.140
0.128
0.120
0.114
0.107
0.092
0.082
0.078
0.076
0.070
0.066
0.871
0.822
0.780
0.725
0.667
0.626
0.574
0.531
0.488
0.450
0.415
0.386
0.347
0.329
0.304
0.295
0.276
0.262
0.250
0.229
0.213
0.206
0.193
0.184
0.170
0.161
0.158
0.150
0.138
0.131
0.119
0.114
0.107
0.100
0.092
0.079
0.069
0.068
0.063
0.060
0.057
0.864
0.821
0.773
0.721
0.660
0.614
0.574
0.525
0.476
0.438
0.397
0.372
0.336
0.308
0.293
0.276
0.260
0.241
0.229
0.207
0.190
0.182
0.177
0.166
0.153
0.150
0.146
0.135
0.124
0.115
0.107
0.102
0.096
0.083
0.070
0.065
0.062
0.056
0.051
0.048
0.045
0.869
0.828
0.782
0.723
0.671
0.611
0.561
0.532
0.478
0.434
0.406
0.364
0.329
0.306
0.280
0.262
0.247
0.225
0.202
0.184
0.177
0.172
0.163
0.147
0.144
0.141
0.134
0.127
0.112
0.102
0.100
0.088
0.084
0.071
0.067
0.060
0.059
0.057
0.053
0.044
0.044
0.870
0.832
0.790
0.740
0.684
0.625
0.579
0.513
0.475
0.425
0.400
0.373
0.333
0.294
0.276
0.253
0.235
0.213
0.196
0.174
0.166
0.160
0.144
0.138
0.131
0.124
0.120
0.109
0.098
0.089
0.084
0.077
0.073
0.071
0.065
0.058
0.051
0.049
0.046
0.041
0.040
0.873
0.832
0.793
0.741
0.692
0.648
0.584
0.535
0.489
0.430
0.388
0.369
0.339
0.308
0.276
0.247
0.224
0.204
0.185
0.177
0.157
0.149
0.132
0.127
0.115
0.109
0.108
0.098
0.091
0.082
0.075
0.074
0.071
0.068
0.064
0.055
0.057
0.055
0.053
0.051
0.047
0.877
0.843
0.801
0.751
0.710
0.662
0.603
0.544
0.506
0.461
0.414
0.387
0.352
0.319
0.282
0.255
0.211
0.189
0.178
0.160
0.151
0.137
0.131
0.122
0.113
0.105
0.095
0.085
0.079
0.076
0.070
0.066
0.072
0.070
0.068
0.060
0.059
0.059
0.053
0.053
0.053
0.887
0.843
0.807
0.762
0.715
0.670
0.621
0.563
0.524
0.477
0.424
0.392
0.362
0.321
0.295
0.254
0.231
0.202
0.184
0.159
0.145
0.134
0.122
0.109
0.104
0.096
0.091
0.086
0.081
0.076
0.079
0.076
0.075
0.074
0.073
0.068
0.061
0.063
0.065
0.068
0.071
0.912
0.860
0.817
0.781
0.729
0.680
0.630
0.582
0.535
0.499
0.449
0.409
0.368
0.334
0.300
0.262
0.229
0.206
0.187
0.167
0.147
0.133
0.110
0.107
0.102
0.099
0.095
0.087
0.093
0.083
0.086
0.080
0.081
0.081
0.072
0.069
0.070
0.071
0.085
0.088
0.086
0.916
0.878
0.833
0.801
0.761
0.721
0.671
0.607
0.554
0.501
0.465
0.428
0.376
0.340
0.307
0.279
0.245
0.218
0.196
0.177
0.163
0.146
0.133
0.122
0.109
0.103
0.105
0.107
0.100
0.091
0.094
0.094
0.088
0.088
0.084
0.092
0.097
0.102
0.097
0.102
0.104
0.945
0.905
0.864
0.822
0.778
0.729
0.679
0.633
0.577
0.526
0.473
0.441
0.397
0.362
0.323
0.300
0.263
0.241
0.219
0.195
0.174
0.157
0.153
0.147
0.134
0.120
0.119
0.114
0.109
0.103
0.108
0.109
0.101
0.102
0.103
0.109
0.118
0.119
0.121
0.121
0.118
0.971
0.927
0.896
0.847
0.804
0.745
0.703
0.655
0.612
0.559
0.514
0.462
0.417
0.387
0.345
0.317
0.292
0.261
0.233
0.212
0.198
0.182
0.181
0.163
0.156
0.142
0.133
0.131
0.131
0.125
0.123
0.128
0.120
0.127
0.131
0.136
0.135
0.139
0.140
0.145
0.142
0.995
0.946
0.911
0.869
0.827
0.775
0.731
0.691
0.641
0.590
0.542
0.486
0.451
0.407
0.373
0.342
0.311
0.283
0.254
0.232
0.220
0.205
0.199
0.187
0.181
0.167
0.151
0.153
0.149
0.138
0.144
0.140
0.138
0.147
0.162
0.163
0.163
0.161
0.166
0.168
0.180
1.003
0.974
0.949
0.898
0.855
0.814
0.767
0.718
0.664
0.607
0.567
0.515
0.477
0.434
0.392
0.361
0.335
0.306
0.279
0.270
0.256
0.238
0.223
0.217
0.205
0.195
0.185
0.172
0.170
0.163
0.156
0.164
0.163
0.172
0.179
0.183
0.189
0.194
0.192
0.198
0.205
1.030
1.002
0.977
0.939
0.881
0.844
0.790
0.750
0.693
0.645
0.602
0.558
0.506
0.468
0.419
0.385
0.368
0.336
0.322
0.298
0.288
0.268
0.260
0.241
0.229
0.222
0.219
0.207
0.190
0.192
0.194
0.191
0.191
0.198
0.204
0.210
0.213
0.219
0.232
0.237
0.238
1.041
1.023
0.998
0.962
0.915
0.863
0.824
0.779
0.724
0.685
0.636
0.575
0.538
0.501
0.460
0.431
0.394
0.364
0.352
0.338
0.321
0.297
0.287
0.269
0.261
0.244
0.239
0.235
0.219
0.223
0.219
0.220
0.225
0.226
0.234
0.239
0.246
0.256
0.267
0.277
0.288
1.083
1.054
1.030
0.986
0.944
0.895
0.851
0.798
0.754
0.714
0.663
0.616
0.571
0.527
0.498
0.463
0.432
0.403
0.384
0.364
0.342
0.331
0.312
0.304
0.285
0.270
0.264
0.267
0.250
0.253
0.251
0.248
0.254
0.255
0.264
0.282
0.290
0.297
0.309
0.315
0.327
1.109
1.075
1.043
1.010
0.970
0.920
0.873
0.818
0.777
0.736
0.688
0.653
0.606
0.563
0.528
0.502
0.465
0.451
0.431
0.403
0.382
0.363
0.344
0.328
0.315
0.305
0.301
0.298
0.292
0.277
0.276
0.293
0.294
0.297
0.304
0.317
0.332
0.340
0.350
0.355
0.366
1.123
1.090
1.055
1.030
0.987
0.941
0.886
0.846
0.816
0.773
0.723
0.688
0.644
0.596
0.572
0.545
0.512
0.489
0.463
0.439
0.422
0.399
0.376
0.360
0.347
0.341
0.337
0.336
0.328
0.326
0.332
0.337
0.336
0.348
0.351
0.361
0.369
0.382
0.390
0.394
0.406
1.124
1.088
1.059
1.044
0.999
0.962
0.923
0.875
0.836
0.792
0.756
0.714
0.669
0.643
0.615
0.587
0.563
0.533
0.507
0.475
0.458
0.437
0.414
0.395
0.379
0.371
0.369
0.370
0.376
0.365
0.365
0.387
0.391
0.394
0.392
0.401
0.411
0.423
0.429
0.438
0.449
1.132
1.109
1.076
1.057
1.017
0.977
0.941
0.887
0.855
0.822
0.783
0.745
0.716
0.677
0.654
0.626
0.604
0.575
0.542
0.513
0.497
0.483
0.467
0.449
0.424
0.410
0.406
0.411
0.417
0.420
0.423
0.423
0.431
0.441
0.444
0.447
0.450
0.461
0.470
0.479
0.498
1.146
1.120
1.093
1.062
1.039
1.007
0.961
0.921
0.887
0.849
0.816
0.778
0.747
0.720
0.689
0.663
0.643
0.618
0.585
0.558
0.541
0.519
0.504
0.483
0.470
0.450
0.448
0.457
0.464
0.467
0.475
0.471
0.477
0.483
0.480
0.486
0.491
0.503
0.518
0.528
0.556
1.152
1.129
1.104
1.067
1.043
1.020
0.977
0.940
0.911
0.875
0.835
0.809
0.779
0.754
0.736
0.707
0.684
0.662
0.627
0.604
0.580
0.558
0.541
0.516
0.502
0.496
0.491
0.493
0.505
0.508
0.508
0.518
0.521
0.521
0.530
0.537
0.543
0.546
0.564
0.584
0.608
1.153
1.130
1.108
1.078
1.053
1.015
0.982
0.959
0.928
0.895
0.866
0.844
0.821
0.797
0.779
0.756
0.727
0.698
0.670
0.636
0.623
0.597
0.575
0.558
0.549
0.547
0.554
0.543
0.558
0.552
0.563
0.560
0.564
0.567
0.578
0.578
0.583
0.602
0.607
0.635
0.647
1.147
1.129
1.102
1.079
1.049
1.025
1.023
0.982
0.949
0.920
0.901
0.882
0.857
0.837
0.812
0.791
0.758
0.740
0.718
0.682
0.663
0.637
0.615
0.610
0.606
0.606
0.607
0.604
0.602
0.599
0.607
0.602
0.602
0.609
0.616
0.620
0.639
0.647
0.662
0.670
0.690
1.141
1.128
1.095
1.078
1.062
1.037
1.029
0.995
0.964
0.945
0.919
0.903
0.890
0.875
0.847
0.828
0.804
0.777
0.760
0.734
0.706
0.670
0.664
0.654
0.670
0.658
0.656
0.655
0.643
0.637
0.641
0.645
0.651
0.651
0.655
0.671
0.675
0.695
0.706
0.724
0.738
1.129
1.118
1.093
1.085
1.066
1.065
1.038
1.004
0.989
0.955
0.943
0.934
0.917
0.901
0.882
0.856
0.839
0.817
0.796
0.768
0.739
0.716
0.711
0.712
0.712
0.706
0.696
0.695
0.693
0.687
0.682
0.690
0.682
0.689
0.706
0.719
0.718
0.731
0.756
0.761
0.783
1.112
1.112
1.084
1.081
1.077
1.069
1.054
1.021
0.995
0.985
0.970
0.954
0.944
0.925
0.915
0.895
0.866
0.846
0.826
0.782
0.776
0.765
0.750
0.761
0.753
0.739
0.739
0.744
0.736
0.727
0.728
0.723
0.718
0.722
0.739
0.753
0.759
0.780
0.794
0.807
0.814
1.108
1.097
1.090
1.079
1.071
1.061
1.044
1.026
1.001
0.997
0.989
0.988
0.976
0.963
0.938
0.914
0.892
0.866
0.848
0.820
0.812
0.806
0.803
0.792
0.787
0.784
0.780
0.781
0.774
0.755
0.761
0.764
0.757
0.758
0.765
0.784
0.799
0.813
0.835
0.839
0.842
1.092
1.086
1.086
1.074
1.065
1.051
1.057
1.042
1.020
1.027
1.022
1.008
0.997
0.975
0.959
0.948
0.915
0.892
0.869
0.850
0.846
0.835
0.835
0.830
0.824
0.826
0.822
0.821
0.818
0.793
0.799
0.802
0.794
0.798
0.811
0.815
0.830
0.848
0.866
0.876
0.881
1.078
1.079
1.086
1.085
1.074
1.075
1.068
1.051
1.047
1.053
1.046
1.038
1.016
1.000
0.974
0.960
0.932
0.925
0.894
0.881
0.868
0.860
0.862
0.861
0.856
0.863
0.860
0.854
0.841
0.836
0.836
0.827
0.822
0.833
0.844
0.846
0.859
0.876
0.890
0.903
0.910
1.073
1.081
1.082
1.078
1.073
1.081
1.073
1.069
1.067
1.064
1.067
1.055
1.033
1.016
0.999
0.976
0.959
0.940
0.915
0.913
0.886
0.893
0.897
0.890
0.882
0.890
0.894
0.888
0.867
0.870
0.854
0.852
0.851
0.862
0.875
0.879
0.884
0.903
0.910
0.923
0.931
1.071
1.069
1.072
1.076
1.070
1.079
1.080
1.076
1.073
1.086
1.072
1.069
1.050
1.049
1.020
1.000
0.976
0.966
0.938
0.920
0.925
0.921
0.924
0.917
0.919
0.915
0.912
0.911
0.907
0.899
0.882
0.877
0.874
0.891
0.907
0.899
0.908
0.929
0.940
0.950
0.951
1.030
1.004
0.967
0.943
0.910
0.867
0.824
0.788
0.742
0.705
0.671
0.650
0.618
0.583
0.568
0.548
0.532
0.519
0.505
0.482
0.472
0.466
0.440
0.427
0.424
0.412
0.388
0.380
0.368
0.354
0.341
0.330
0.313
0.299
0.282
0.259
0.245
0.237
0.225
0.214
0.207
0.996
0.958
0.937
0.911
0.870
0.829
0.794
0.761
0.710
0.670
0.641
0.614
0.589
0.548
0.530
0.514
0.500
0.484
0.462
0.446
0.437
0.418
0.400
0.392
0.389
0.374
0.350
0.342
0.329
0.312
0.308
0.293
0.278
0.265
0.251
0.236
0.221
0.214
0.203
0.191
0.175
0.961
0.931
0.892
0.872
0.834
0.789
0.765
0.724
0.670
0.643
0.603
0.565
0.542
0.517
0.496
0.480
0.458
0.438
0.423
0.412
0.398
0.391
0.367
0.362
0.352
0.329
0.316
0.305
0.286
0.277
0.269
0.269
0.254
0.242
0.227
0.216
0.198
0.191
0.183
0.171
0.156
0.933
0.913
0.877
0.838
0.801
0.765
0.733
0.685
0.641
0.597
0.564
0.527
0.496
0.475
0.454
0.433
0.421
0.395
0.380
0.375
0.368
0.361
0.343
0.328
0.311
0.302
0.286
0.271
0.262
0.250
0.243
0.236
0.229
0.214
0.202
0.190
0.176
0.165
0.161
0.150
0.140
0.916
0.887
0.854
0.808
0.760
0.727
0.682
0.643
0.602
0.563
0.529
0.487
0.460
0.441
0.417
0.401
0.388
0.369
0.353
0.342
0.331
0.309
0.298
0.298
0.286
0.269
0.256
0.244
0.236
0.228
0.219
0.211
0.192
0.188
0.178
0.160
0.154
0.145
0.142
0.124
0.117
0.900
0.867
0.830
0.783
0.735
0.694
0.655
0.614
0.576
0.524
0.483
0.458
0.433
0.418
0.395
0.369
0.357
0.341
0.329
0.316
0.292
0.271
0.267
0.257
0.251
0.235
0.222
0.215
0.209
0.199
0.190
0.169
0.162
0.156
0.150
0.140
0.139
0.131
0.110
0.110
0.105
0.893
0.843
0.799
0.757
0.712
0.674
0.630
0.593
0.548
0.494
0.458
0.421
0.407
0.381
0.372
0.345
0.319
0.308
0.293
0.281
0.271
0.253
0.247
0.232
0.223
0.209
0.203
0.191
0.186
0.180
0.167
0.156
0.146
0.133
0.125
0.116
0.105
0.101
0.092
0.086
0.087
0.872
0.829
0.788
0.741
0.693
0.650
0.604
0.546
0.511
0.477
0.438
0.403
0.377
0.345
0.336
0.314
0.301
0.285
0.271
0.256
0.234
0.227
0.212
0.207
0.201
0.190
0.180
0.180
0.163
0.157
0.147
0.138
0.129
0.114
0.107
0.099
0.088
0.081
0.079
0.070
0.067
0.874
0.828
0.775
0.733
0.684
0.629
0.570
0.524
0.496
0.454
0.427
0.387
0.355
0.328
0.309
0.299
0.279
0.264
0.256
0.228
0.208
0.197
0.188
0.181
0.174
0.166
0.160
0.149
0.140
0.137
0.124
0.116
0.111
0.100
0.096
0.085
0.075
0.066
0.062
0.057
0.057
0.869
0.828
0.777
0.714
0.671
0.610
0.572
0.510
0.469
0.441
0.401
0.363
0.340
0.312
0.289
0.276
0.252
0.244
0.231
0.208
0.188
0.184
0.175
0.164
0.154
0.146
0.143
0.133
0.127
0.117
0.105
0.101
0.095
0.089
0.080
0.070
0.064
0.058
0.053
0.052
0.052
0.865
0.827
0.773
0.720
0.656
0.611
0.554
0.516
0.465
0.419
0.389
0.358
0.323
0.295
0.280
0.260
0.242
0.226
0.207
0.191
0.178
0.164
0.158
0.144
0.138
0.131
0.128
0.120
0.110
0.102
0.098
0.089
0.084
0.072
0.060
0.056
0.055
0.050
0.045
0.041
0.038
0.862
0.821
0.775
0.718
0.652
0.609
0.555
0.516
0.474
0.417
0.385
0.350
0.316
0.289
0.269
0.254
0.228
0.213
0.185
0.171
0.156
0.151
0.145
0.133
0.127
0.124
0.117
0.106
0.099
0.093
0.084
0.077
0.068
0.064
0.057
0.055
0.053
0.050
0.041
0.035
0.031
0.868
0.825
0.781
0.730
0.680
0.615
0.555
0.520
0.470
0.424
0.389
0.356
0.324
0.285
0.269
0.249
0.227
0.198
0.187
0.160
0.152
0.140
0.124
0.124
0.114
0.108
0.101
0.093
0.082
0.081
0.076
0.073
0.064
0.058
0.055
0.049
0.047
0.044
0.040
0.034
0.035
0.864
0.827
0.783
0.739
0.693
0.628
0.580
0.528
0.479
0.432
0.389
0.358
0.336
0.294
0.269
0.244
0.212
0.193
0.170
0.160
0.147
0.135
0.128
0.111
0.096
0.090
0.086
0.086
0.075
0.070
0.064
0.059
0.055
0.056
0.052
0.054
0.052
0.050
0.043
0.037
0.040
0.877
0.837
0.795
0.747
0.697
0.649
0.596
0.541
0.484
0.454
0.410
0.362
0.336
0.302
0.278
0.249
0.210
0.190
0.167
0.149
0.131
0.124
0.113
0.106
0.098
0.087
0.082
0.078
0.071
0.061
0.063
0.059
0.063
0.058
0.055
0.054
0.052
0.044
0.045
0.050
0.050
0.889
0.849
0.803
0.754
0.709
0.668
0.608
0.556
0.505
0.467
0.416
0.387
0.347
0.303
0.273
0.247
0.222
0.197
0.175
0.150
0.131
0.120
0.111
0.104
0.091
0.085
0.080
0.074
0.073
0.065
0.067
0.068
0.065
0.058
0.057
0.051
0.049
0.053
0.051
0.054
0.059
0.907
0.872
0.827
0.775
0.729
0.680
0.627
0.568
0.527
0.488
0.439
0.408
0.356
0.320
0.289
0.258
0.222
0.198
0.180
0.160
0.145
0.131
0.105
0.096
0.090
0.085
0.086
0.084
0.081
0.074
0.069
0.069
0.067
0.066
0.062
0.064
0.068
0.064
0.074
0.078
0.082
0.923
0.886
0.836
0.808
0.769
0.721
0.668
0.607
0.550
0.498
0.452
0.405
0.371
0.333
0.300
0.273
0.242
0.219
0.189
0.171
0.155
0.141
0.130
0.119
0.102
0.096
0.097
0.092
0.094
0.085
0.085
0.078
0.078
0.079
0.080
0.088
0.088
0.089
0.099
0.094
0.094
0.941
0.898
0.867
0.824
0.778
0.725
0.681
0.626
0.569
0.508
0.470
0.423
0.385
0.353
0.316
0.292
0.261
0.237
0.216
0.188
0.164
0.157
0.146
0.140
0.126
0.109
0.111
0.107
0.103
0.096
0.102
0.100
0.094
0.096
0.098
0.107
0.103
0.111
0.117
0.113
0.113
0.960
0.922
0.874
0.841
0.798
0.746
0.699
0.660
0.604
0.555
0.507
0.461
0.421
0.377
0.338
0.308
0.284
0.253
0.225
0.211
0.195
0.174
0.164
0.154
0.153
0.138
0.129
0.125
0.109
0.115
0.116
0.110
0.109
0.115
0.122
0.126
0.125
0.132
0.137
0.137
0.141
0.985
0.939
0.905
0.865
0.824
0.774
0.733
0.692
0.646
0.591
0.547
0.493
0.447
0.407
0.371
0.343
0.314
0.285
0.251
0.233
0.214
0.199
0.191
0.187
0.178
0.169
0.157
0.144
0.141
0.137
0.135
0.126
0.130
0.137
0.143
0.149
0.151
0.155
0.159
0.163
0.171
1.005
0.968
0.921
0.892
0.850
0.804
0.760
0.714
0.670
0.609
0.569
0.528
0.480
0.436
0.394
0.361
0.344
0.310
0.285
0.267
0.260
0.241
0.224
0.212
0.206
0.193
0.183
0.170
0.156
0.156
0.150
0.149
0.150
0.161
0.170
0.175
0.179
0.183
0.184
0.189
0.197
1.024
0.995
0.954
0.924
0.885
0.837
0.796
0.742
0.698
0.645
0.606
0.552
0.513
0.478
0.431
0.395
0.365
0.334
0.308
0.299
0.292
0.271
0.258
0.237
0.227
0.213
0.207
0.198
0.186
0.177
0.181
0.176
0.186
0.192
0.196
0.202
0.205
0.209
0.218
0.220
0.230
1.044
1.025
0.996
0.954
0.913
0.867
0.826
0.779
0.736
0.687
0.630
0.590
0.547
0.510
0.474
0.430
0.393
0.377
0.351
0.323
0.312
0.295
0.285
0.271
0.251
0.240
0.235
0.226
0.221
0.207
0.213
0.208
0.214
0.216
0.223
0.230
0.234
0.246
0.248
0.255
0.259
1.070
1.051
1.023
0.984
0.941
0.902
0.853
0.809
0.760
0.717
0.666
0.617
0.583
0.543
0.507
0.463
0.436
0.415
0.386
0.368
0.343
0.332
0.315
0.301
0.288
0.269
0.261
0.256
0.251
0.242
0.240
0.242
0.248
0.252
0.254
0.262
0.263
0.283
0.293
0.303
0.309
1.099
1.074
1.044
1.009
0.960
0.924
0.881
0.825
0.792
0.750
0.704
0.654
0.615
0.575
0.533
0.510
0.487
0.461
0.429
0.407
0.375
0.364
0.342
0.327
0.321
0.306
0.293
0.284
0.287
0.273
0.273
0.275
0.284
0.287
0.283
0.301
0.310
0.323
0.332
0.339
0.350
1.120
1.087
1.057
1.025
[truncated: 13,753 more chars]
