# Supplementary material for: Networked salt-bridges mediate magnesium-dependent conformational dynamics and functional regulation in type IA topoisomerases
Source: Nat Commun. 2026 Apr 30;17:5907. doi: 10.1038/s41467-026-72556-9 (PMC13338365; doi:10.1038/s41467-026-72556-9)
Supplement: Supplementary file 8 — Source Data 5 [file 41467_2026_72556_MOESM8_ESM.zip › source data supplementary fig 8BC/t1_TOPRIM/top1_dc.e.map]

GRID_PARAMETER_FILE C:/Users/seoly/Documents/autodocktools/hydrated_docking/top1/top1dC_dxd_t4_mg2.gpf
GRID_DATA_FILE top1_dc.maps.fld
MACROMOLECULE top1_dc.pdbqt
SPACING 0.375
NELEMENTS 40 40 40
CENTER 0.554 -11.423 0.039
-2.180
-6.179
-14.355
-22.129
-18.297
-7.630
-3.017
-0.814
0.496
1.427
2.114
1.902
1.155
0.691
0.408
0.224
0.104
0.043
0.033
0.060
0.112
0.170
0.213
0.237
0.231
0.209
0.188
0.205
0.287
0.395
0.461
0.360
-0.024
-0.636
-1.026
-0.657
0.451
1.654
2.061
1.614
0.960
-2.917
-7.749
-21.249
-33.960
-25.089
-10.913
-4.067
-1.437
-0.082
0.775
1.381
1.360
0.925
0.580
0.340
0.172
0.053
-0.016
-0.035
-0.012
0.038
0.105
0.172
0.226
0.262
0.292
0.324
0.376
0.440
0.515
0.512
0.342
-0.182
-1.084
-1.866
-1.560
-0.436
0.635
1.148
1.070
0.678
-2.582
-6.277
-15.635
-23.577
-20.712
-8.770
-3.696
-1.472
-0.335
0.334
0.710
0.782
0.638
0.448
0.270
0.117
-0.005
-0.081
-0.107
-0.086
-0.021
0.058
0.150
0.243
0.335
0.431
0.528
0.630
0.727
0.779
0.762
0.619
0.230
-0.520
-1.309
-1.408
-0.813
-0.151
0.294
0.464
0.344
-1.627
-3.476
-6.520
-9.176
-7.847
-4.675
-2.367
-1.057
-0.293
0.170
0.417
0.504
0.466
0.363
0.227
0.089
-0.037
-0.125
-0.152
-0.128
-0.056
0.041
0.162
0.295
0.439
0.604
0.800
1.017
1.181
1.237
1.267
1.277
1.402
1.711
1.539
0.256
-0.681
-0.773
-0.449
-0.104
0.024
-0.625
-1.193
-1.817
-2.140
-2.090
-1.643
-1.029
-0.481
-0.083
0.181
0.342
0.415
0.416
0.357
0.260
0.133
0.004
-0.096
-0.134
-0.109
-0.040
0.070
0.209
0.376
0.571
0.800
1.110
1.525
1.861
1.972
2.108
2.309
3.096
6.018
6.562
2.992
-1.113
-2.030
-1.404
-0.622
-0.182
0.136
0.259
0.846
1.587
1.068
0.212
-0.021
0.039
0.171
0.289
0.378
0.437
0.462
0.456
0.393
0.293
0.164
0.053
-0.011
-0.012
0.045
0.148
0.291
0.479
0.703
0.969
1.333
1.889
2.476
2.939
3.617
3.783
4.254
7.430
7.576
2.754
-4.863
-5.589
-2.837
-1.071
-0.169
0.615
0.959
1.684
2.495
1.836
0.862
0.496
0.408
0.405
0.421
0.464
0.522
0.590
0.647
0.650
0.596
0.470
0.330
0.227
0.180
0.193
0.265
0.403
0.586
0.818
1.078
1.389
1.847
2.536
3.955
6.406
6.172
4.330
4.557
4.055
-1.572
-7.959
-8.430
-3.917
-1.149
0.218
0.980
1.252
1.134
0.409
0.209
0.517
0.672
0.674
0.615
0.568
0.578
0.647
0.779
0.943
1.061
1.053
0.914
0.722
0.544
0.430
0.382
0.411
0.508
0.673
0.882
1.106
1.320
1.614
2.259
3.937
6.527
6.358
3.610
2.282
0.851
-2.274
-6.731
-6.427
-2.939
-0.723
0.850
1.484
2.227
1.906
-1.183
-1.463
0.184
0.851
0.928
0.824
0.720
0.690
0.773
1.004
1.332
1.636
1.699
1.476
1.177
0.908
0.702
0.580
0.548
0.596
0.712
0.873
1.034
1.163
1.322
1.710
2.595
3.708
3.468
2.239
1.205
0.176
-1.191
-2.486
-2.515
-1.449
-0.225
0.958
2.140
5.022
5.633
2.667
0.193
0.849
1.262
1.228
1.027
0.843
0.760
0.845
1.159
1.728
2.340
2.459
2.102
1.673
1.307
0.992
0.775
0.667
0.652
0.705
0.791
0.880
0.939
0.998
1.153
1.453
1.723
1.636
1.187
0.646
0.080
-0.497
-0.931
-0.929
-0.528
0.034
0.577
2.260
5.590
7.238
5.333
2.423
1.857
1.716
1.476
1.187
0.931
0.770
0.794
1.124
1.825
2.655
2.886
2.588
2.342
1.888
1.315
0.949
0.761
0.677
0.662
0.675
0.690
0.688
0.685
0.711
0.785
0.839
0.770
0.589
0.345
0.084
-0.142
-0.274
-0.227
-0.045
0.230
0.474
1.712
3.255
4.721
3.928
2.780
2.258
1.944
1.610
1.264
0.957
0.704
0.627
0.830
1.443
2.190
2.574
2.833
3.045
2.602
1.669
1.084
0.823
0.687
0.610
0.557
0.504
0.449
0.400
0.371
0.371
0.379
0.355
0.286
0.198
0.109
0.056
0.063
0.153
0.313
0.520
0.774
1.160
1.854
2.505
2.671
2.495
2.235
1.921
1.610
1.282
0.951
0.645
0.445
0.524
0.970
1.547
1.991
2.537
2.997
2.623
1.714
1.125
0.849
0.681
0.560
0.456
0.353
0.250
0.169
0.114
0.106
0.126
0.140
0.147
0.147
0.159
0.203
0.294
0.443
0.658
0.918
1.279
0.903
1.415
2.000
2.431
2.457
2.180
1.842
1.539
1.256
0.961
0.682
0.487
0.533
0.824
1.229
1.576
1.877
2.166
1.947
1.437
1.079
0.846
0.671
0.527
0.387
0.250
0.116
0.007
-0.055
-0.053
-0.010
0.047
0.102
0.160
0.235
0.339
0.495
0.740
1.107
1.503
1.834
0.851
1.365
2.097
2.750
2.757
2.253
1.800
1.484
1.238
1.022
0.840
0.767
0.856
1.074
1.268
1.412
1.519
1.537
1.427
1.223
1.012
0.830
0.665
0.510
0.358
0.202
0.055
-0.058
-0.111
-0.100
-0.041
0.039
0.129
0.229
0.341
0.484
0.697
1.061
1.858
2.357
2.424
0.849
1.359
2.127
2.880
2.834
2.224
1.706
1.396
1.203
1.067
1.004
1.068
1.244
1.389
1.406
1.376
1.345
1.302
1.219
1.094
0.955
0.807
0.659
0.512
0.361
0.211
0.075
-0.031
-0.076
-0.061
0.003
0.099
0.208
0.332
0.476
0.645
0.878
1.287
2.149
2.722
2.533
0.784
1.195
1.777
2.282
2.296
1.890
1.514
1.270
1.131
1.063
1.080
1.190
1.369
1.459
1.407
1.303
1.222
1.157
1.087
1.004
0.900
0.783
0.655
0.522
0.387
0.259
0.141
0.054
0.016
0.035
0.101
0.200
0.323
0.469
0.634
0.826
1.050
1.359
1.858
2.294
2.034
0.660
0.932
1.272
1.542
1.579
1.425
1.240
1.101
1.019
0.992
1.025
1.121
1.241
1.295
1.250
1.165
1.088
1.029
0.979
0.917
0.843
0.750
0.647
0.537
0.425
0.314
0.224
0.155
0.129
0.150
0.216
0.319
0.457
0.629
0.829
1.046
1.263
1.471
1.680
1.821
1.747
0.509
0.677
0.868
1.017
1.067
1.035
0.962
0.905
0.867
0.866
0.896
0.961
1.028
1.059
1.040
0.994
0.951
0.910
0.875
0.837
0.781
0.712
0.632
0.545
0.456
0.371
0.298
0.250
0.233
0.260
0.328
0.439
0.597
0.803
1.053
1.318
1.549
1.695
1.773
1.824
1.726
0.354
0.462
0.577
0.665
0.719
0.730
0.718
0.708
0.704
0.712
0.742
0.785
0.824
0.849
0.854
0.836
0.818
0.797
0.780
0.751
0.715
0.667
0.608
0.543
0.474
0.409
0.354
0.321
0.315
0.349
0.424
0.548
0.726
0.966
1.276
1.611
1.877
1.985
1.949
1.863
1.703
0.196
0.273
0.354
0.420
0.469
0.498
0.512
0.521
0.538
0.558
0.586
0.618
0.650
0.675
0.691
0.694
0.694
0.692
0.686
0.675
0.652
0.618
0.576
0.525
0.474
0.425
0.386
0.365
0.370
0.411
0.492
0.628
0.828
1.105
1.465
1.865
2.180
2.269
2.159
1.961
1.742
0.035
0.112
0.178
0.231
0.274
0.306
0.332
0.353
0.378
0.402
0.434
0.467
0.497
0.528
0.553
0.570
0.586
0.597
0.601
0.599
0.588
0.565
0.536
0.498
0.459
0.423
0.396
0.384
0.397
0.445
0.534
0.683
0.899
1.207
1.615
2.077
2.480
2.619
2.475
2.195
1.914
-0.117
-0.029
0.031
0.077
0.111
0.141
0.168
0.196
0.226
0.258
0.292
0.326
0.363
0.397
0.430
0.459
0.485
0.505
0.520
0.526
0.524
0.510
0.488
0.461
0.430
0.403
0.382
0.379
0.396
0.448
0.544
0.700
0.937
1.280
1.762
2.381
3.003
3.290
3.045
2.604
2.217
-0.239
-0.143
-0.090
-0.058
-0.033
-0.007
0.021
0.050
0.082
0.119
0.157
0.198
0.239
0.279
0.321
0.357
0.391
0.419
0.442
0.455
0.457
0.452
0.435
0.413
0.390
0.369
0.352
0.351
0.369
0.421
0.518
0.675
0.926
1.304
1.870
2.734
3.854
4.477
3.911
3.126
2.618
-0.308
-0.230
-0.198
-0.183
-0.168
-0.145
-0.121
-0.091
-0.055
-0.015
0.027
0.074
0.122
0.170
0.216
0.262
0.303
0.338
0.367
0.385
0.393
0.393
0.383
0.366
0.345
0.324
0.309
0.307
0.320
0.364
0.453
0.605
0.852
1.229
1.818
2.711
4.051
4.859
4.141
3.428
2.976
-0.352
-0.308
-0.305
-0.306
-0.301
-0.286
-0.262
-0.230
-0.192
-0.148
-0.099
-0.047
0.007
0.062
0.118
0.170
0.217
0.259
0.294
0.318
0.333
0.337
0.331
0.319
0.300
0.278
0.259
0.246
0.248
0.274
0.342
0.470
0.690
1.035
1.486
1.918
1.751
0.739
1.884
3.035
3.142
-0.450
-0.430
-0.438
-0.443
-0.444
-0.429
-0.405
-0.372
-0.331
-0.282
-0.227
-0.168
-0.105
-0.041
0.023
0.082
0.137
0.187
0.228
0.259
0.280
0.290
0.289
0.278
0.256
0.233
0.202
0.177
0.157
0.152
0.186
0.269
0.440
0.711
0.998
0.797
-2.126
-3.895
-1.473
2.203
3.090
-0.678
-0.623
-0.607
-0.603
-0.596
-0.582
-0.557
-0.522
-0.475
-0.420
-0.359
-0.290
-0.219
-0.145
-0.073
-0.002
0.061
0.120
0.171
0.210
0.239
0.256
0.259
0.248
0.226
0.194
0.150
0.102
0.049
0.007
-0.024
-0.007
0.080
0.278
0.520
0.405
-2.098
-3.136
-1.277
2.175
2.890
-0.994
-0.861
-0.806
-0.778
-0.760
-0.743
-0.717
-0.680
-0.629
-0.568
-0.498
-0.419
-0.336
-0.250
-0.166
-0.085
-0.009
0.062
0.122
0.174
0.213
0.239
0.246
0.239
0.213
0.168
0.107
0.030
-0.066
-0.171
-0.280
-0.370
-0.397
-0.294
-0.021
0.368
0.625
0.974
2.054
2.536
2.484
-1.289
-1.094
-1.001
-0.953
-0.932
-0.914
-0.890
-0.852
-0.798
-0.729
-0.648
-0.556
-0.459
-0.360
-0.260
-0.164
-0.074
0.010
0.087
0.152
0.205
0.243
0.263
0.259
0.227
0.170
0.083
-0.031
-0.176
-0.355
-0.564
-0.802
-1.003
-1.060
-0.823
-0.199
0.889
2.149
2.471
2.026
1.681
-1.452
-1.265
-1.164
-1.121
-1.107
-1.099
-1.079
-1.045
-0.988
-0.911
-0.814
-0.709
-0.594
-0.475
-0.358
-0.245
-0.136
-0.033
0.061
0.146
0.221
0.278
0.314
0.320
0.286
0.209
0.094
-0.060
-0.260
-0.518
-0.843
-1.237
-1.665
-1.971
-1.911
-1.358
-0.455
0.426
0.698
0.529
0.457
-1.477
-1.348
-1.289
-1.280
-1.286
-1.300
-1.298
-1.270
-1.212
-1.124
-1.012
-0.883
-0.743
-0.600
-0.462
-0.325
-0.194
-0.070
0.048
0.161
0.262
0.351
0.415
0.441
0.411
0.310
0.149
-0.060
-0.311
-0.630
-1.057
-1.586
-2.222
-2.789
-2.979
-2.669
-2.190
-1.923
-1.944
-1.841
-1.361
-1.421
-1.380
-1.385
-1.424
-1.483
-1.541
-1.570
-1.560
-1.495
-1.389
-1.251
-1.088
-0.916
-0.744
-0.573
-0.411
-0.253
-0.100
0.047
0.190
0.331
0.463
0.580
0.653
0.641
0.500
0.263
-0.009
-0.313
-0.672
-1.133
-1.752
-2.479
-3.183
-3.571
-3.647
-3.866
-4.890
-6.279
-6.200
-4.254
-1.346
-1.391
-1.469
-1.581
-1.715
-1.848
-1.933
-1.949
-1.881
-1.746
-1.553
-1.341
-1.121
-0.905
-0.700
-0.502
-0.315
-0.129
0.053
0.237
0.425
0.614
0.800
0.969
1.026
0.811
0.437
0.078
-0.267
-0.640
-1.087
-1.659
-2.326
-2.993
-3.509
-4.016
-5.393
-9.086
-15.669
-15.978
-8.950
-1.279
-1.390
-1.554
-1.770
-2.031
-2.282
-2.478
-2.548
-2.457
-2.244
-1.963
-1.666
-1.371
-1.099
-0.843
-0.606
-0.378
-0.160
0.059
0.290
0.533
0.783
1.034
1.295
1.497
1.159
0.599
0.156
-0.204
-0.553
-0.932
-1.388
-1.917
-2.457
-3.011
-3.860
-6.103
-12.708
-23.611
-24.164
-13.204
-1.215
-1.392
-1.652
-2.012
-2.477
-2.978
-3.397
-3.553
-3.399
-3.000
-2.541
-2.084
-1.684
-1.329
-1.011
-0.723
-0.456
-0.196
0.065
0.340
0.633
0.930
1.198
1.417
1.500
1.167
0.629
0.184
-0.164
-0.458
-0.750
-1.072
-1.440
-1.839
-2.350
-3.231
-5.343
-10.581
-20.704
-21.194
-11.032
-1.140
-1.376
-1.746
-2.317
-3.134
-4.146
-5.113
-5.499
-5.074
-4.218
-3.335
-2.625
-2.066
-1.603
-1.205
-0.862
-0.548
-0.248
0.051
0.363
0.698
1.024
1.275
1.369
1.284
0.966
0.536
0.139
-0.172
-0.403
-0.577
-0.767
-0.992
-1.280
-1.673
-2.368
-3.732
-6.214
-9.050
-9.238
-6.381
-1.042
-1.309
-1.793
-2.657
-4.064
-6.216
-8.889
-10.125
-8.534
-6.154
-4.416
-3.287
-2.515
-1.929
-1.445
-1.028
-0.659
-0.318
0.005
0.336
0.684
1.015
1.227
1.266
1.103
0.787
0.383
-0.009
-0.298
-0.448
-0.495
-0.534
-0.630
-0.805
-1.082
-1.536
-2.259
-3.230
-4.102
-4.160
-3.353
-0.893
-1.145
-1.728
-2.893
-5.108
-9.516
-18.342
-23.720
-16.256
-8.907
-5.629
-4.004
-3.034
-2.319
-1.730
-1.221
-0.787
-0.411
-0.071
0.255
0.581
0.875
1.062
1.074
0.902
0.574
0.137
-0.324
-0.676
-0.771
-0.635
-0.455
-0.385
-0.460
-0.634
-0.877
-1.138
-1.390
-1.612
-1.747
-1.596
-0.720
-0.913
-1.490
-2.845
-5.668
-12.395
-26.652
-37.471
-24.507
-11.070
-6.477
-4.667
-3.612
-2.783
-2.062
-1.451
-0.944
-0.531
-0.184
0.130
0.416
0.659
0.809
0.811
0.647
0.301
-0.241
-0.987
-1.764
-2.041
-1.441
-0.718
-0.368
-0.314
-0.424
-0.517
-0.333
0.301
0.539
0.013
-0.415
-0.589
-0.712
-1.213
-2.517
-5.089
-10.737
-23.198
-27.963
-20.855
-9.670
-6.433
-5.198
-4.269
-3.318
-2.429
-1.698
-1.120
-0.668
-0.309
-0.017
0.231
0.428
0.542
0.541
0.380
-0.004
-0.743
-2.162
-4.896
-7.091
-4.268
-1.638
-0.646
-0.447
-0.601
-0.715
0.151
3.067
4.048
2.187
0.492
-0.879
-3.946
-8.491
-12.663
-10.412
-5.718
-2.628
-0.814
0.398
1.744
2.871
2.681
1.583
0.821
0.448
0.211
0.064
-0.010
-0.020
0.019
0.089
0.165
0.233
0.285
0.319
0.356
0.401
0.474
0.593
0.709
0.763
0.621
0.299
-0.050
-0.237
-0.123
0.263
0.674
0.866
0.777
0.522
-1.613
-4.873
-11.476
-19.601
-15.129
-7.305
-3.276
-1.237
-0.012
1.052
2.004
2.013
1.187
0.651
0.333
0.119
-0.032
-0.105
-0.109
-0.064
0.014
0.111
0.201
0.283
0.357
0.423
0.504
0.584
0.671
0.723
0.699
0.551
0.253
-0.135
-0.418
-0.419
-0.123
0.256
0.481
0.502
0.349
-1.448
-3.901
-8.578
-13.521
-11.326
-6.106
-2.966
-1.261
-0.261
0.426
0.889
0.950
0.713
0.441
0.206
-0.003
-0.158
-0.248
-0.247
-0.173
-0.064
0.065
0.187
0.309
0.428
0.557
0.693
0.834
0.930
0.939
0.882
0.755
0.535
0.233
-0.109
-0.380
-0.400
-0.228
-0.004
0.143
0.143
-0.826
-2.103
-4.145
-5.942
-5.473
-3.637
-2.005
-0.968
-0.284
0.161
0.430
0.506
0.450
0.305
0.117
-0.097
-0.294
-0.400
-0.384
-0.277
-0.119
0.045
0.207
0.373
0.548
0.747
1.007
1.326
1.519
1.435
1.304
1.225
1.205
1.207
0.849
-0.007
-0.762
-0.937
-0.631
-0.271
-0.048
-0.203
-0.680
-1.354
-1.935
-1.987
-1.581
-1.018
-0.547
-0.167
0.100
0.276
0.359
0.353
0.275
0.121
-0.090
-0.308
-0.444
-0.430
-0.302
-0.116
0.076
0.267
0.478
0.708
1.002
1.449
2.355
2.686
2.324
1.944
1.877
2.064
2.528
2.218
-0.002
-2.312
-2.729
-1.738
-0.742
-0.157
0.245
0.188
0.127
0.030
-0.180
-0.330
-0.309
-0.169
-0.019
0.125
0.249
0.337
0.387
0.374
0.284
0.111
-0.111
-0.267
-0.285
-0.181
-0.023
0.162
0.373
0.618
0.911
1.261
1.825
2.837
3.400
3.169
2.673
2.561
2.613
2.992
2.214
-2.190
-7.810
-8.088
-3.658
-1.195
0.032
0.583
0.707
0.820
0.789
0.517
0.242
0.103
0.087
0.114
0.180
0.276
0.392
0.515
0.617
0.647
0.563
0.365
0.166
0.066
0.075
0.160
0.306
0.504
0.775
1.122
1.508
1.929
2.583
3.132
3.108
3.279
3.100
2.598
2.113
0.512
-5.594
-12.771
-11.358
-5.262
-1.152
0.944
0.907
1.194
1.260
0.911
0.546
0.370
0.311
0.258
0.221
0.246
0.329
0.490
0.734
1.039
1.270
1.290
1.074
0.777
0.542
0.414
0.391
0.465
0.631
0.903
1.287
1.681
1.934
2.094
2.327
2.722
3.162
2.943
2.152
1.243
-0.333
-4.124
-8.818
-8.597
-3.717
-0.467
2.914
1.384
2.415
3.095
1.892
0.754
0.506
0.475
0.421
0.339
0.318
0.390
0.594
1.013
1.684
2.379
2.476
1.995
1.438
1.017
0.742
0.615
0.604
0.714
0.943
1.278
1.617
1.764
1.757
1.832
2.053
2.274
2.094
1.480
0.728
-0.294
-1.819
-3.361
-3.237
-1.669
0.103
2.881
1.938
5.079
6.647
4.892
1.735
0.926
0.760
0.636
0.504
0.404
0.413
0.612
1.230
2.575
4.506
4.617
3.087
2.046
1.427
1.028
0.794
0.706
0.736
0.874
1.086
1.295
1.375
1.341
1.322
1.373
1.397
1.240
0.903
0.445
-0.097
-0.709
-1.163
-1.116
-0.596
0.195
1.157
1.823
5.202
7.318
5.646
2.428
1.369
1.066
0.873
0.679
0.490
0.348
0.405
1.040
2.838
5.936
6.219
3.748
2.508
1.809
1.265
0.927
0.760
0.713
0.746
0.829
0.903
0.913
0.865
0.825
0.799
0.769
0.680
0.504
0.284
0.023
-0.213
-0.352
-0.307
-0.088
0.236
0.516
0.996
2.478
4.130
3.331
2.085
1.538
1.269
1.066
0.834
0.526
0.167
-0.102
0.229
1.615
3.754
4.189
3.275
2.841
2.204
1.440
1.000
0.777
0.665
0.614
0.586
0.546
0.479
0.396
0.336
0.317
0.320
0.310
0.258
0.180
0.103
0.033
0.022
0.099
0.245
0.435
0.620
0.288
0.806
1.461
1.733
1.657
1.504
1.358
1.177
0.937
0.559
-0.004
-0.616
-0.718
0.203
1.522
2.237
2.389
2.543
2.120
1.415
0.997
0.758
0.607
0.496
0.385
0.252
0.103
-0.042
-0.107
-0.082
-0.002
0.070
0.119
0.145
0.163
0.196
0.266
0.382
0.545
0.739
0.963
0.085
0.370
0.879
1.316
1.500
1.494
1.386
1.241
1.009
0.632
0.088
-0.565
-0.741
-0.046
0.860
1.431
1.678
1.760
1.567
1.218
0.925
0.719
0.555
0.407
0.244
0.047
-0.170
-0.355
-0.426
-0.353
-0.214
-0.061
0.058
0.157
0.242
0.337
0.468
0.644
0.878
1.110
1.319
0.204
0.471
0.916
1.336
1.533
1.511
1.387
1.244
1.068
0.805
0.498
0.299
0.524
1.009
1.243
1.328
1.363
1.331
1.213
1.028
0.843
0.673
0.517
0.357
0.171
-0.044
-0.284
-0.469
-0.535
-0.447
-0.271
-0.085
0.077
0.218
0.350
0.492
0.666
0.911
1.261
1.569
1.614
0.367
0.636
1.027
1.388
1.539
1.476
1.349
1.226
1.099
0.980
0.932
1.192
1.857
2.246
1.848
1.447
1.240
1.134
1.028
0.906
0.773
0.638
0.497
0.342
0.164
-0.034
-0.243
-0.402
-0.442
-0.365
-0.201
-0.020
0.160
0.327
0.495
0.670
0.872
1.140
1.529
1.841
1.739
0.446
0.685
0.985
1.256
1.363
1.324
1.227
1.137
1.074
1.048
1.146
1.502
2.101
2.323
1.890
1.421
1.160
1.019
0.916
0.822
0.719
0.610
0.487
0.353
0.201
0.040
-0.116
-0.226
-0.260
-0.191
-0.060
0.110
0.291
0.483
0.689
0.903
1.117
1.349
1.614
1.810
1.722
0.431
0.610
0.824
1.004
1.092
1.093
1.053
1.009
0.987
1.000
1.098
1.329
1.625
1.727
1.511
1.230
1.031
0.913
0.828
0.752
0.674
0.586
0.484
0.375
0.256
0.132
0.024
-0.048
-0.064
-0.008
0.104
0.261
0.452
0.680
0.943
1.220
1.476
1.651
1.819
2.061
2.025
0.364
0.486
0.625
0.745
0.826
0.854
0.851
0.848
0.849
0.873
0.947
1.059
1.173
1.207
1.125
0.997
0.884
0.803
0.743
0.686
0.627
0.560
0.481
0.396
0.306
0.219
0.145
0.103
0.101
0.154
0.256
0.411
0.619
0.896
1.255
1.670
2.019
2.136
2.162
2.351
2.201
0.255
0.346
0.446
0.531
0.596
0.636
0.657
0.673
0.694
0.717
0.761
0.817
0.867
0.882
0.854
0.799
0.746
0.699
0.660
0.624
0.582
0.530
0.473
0.411
0.344
0.282
0.235
0.213
0.224
0.281
0.385
0.545
0.773
1.100
1.567
2.178
2.706
2.719
2.447
2.325
2.115
0.134
0.209
0.282
0.351
0.403
0.445
0.477
0.503
0.530
0.555
0.586
0.622
0.650
0.664
0.661
0.642
0.624
0.603
0.583
0.562
0.536
0.499
0.459
0.412
0.365
0.325
0.294
0.288
0.310
0.371
0.476
0.645
0.889
1.250
1.780
2.481
3.099
3.069
2.605
2.201
1.869
0.011
0.076
0.140
0.193
0.239
0.280
0.314
0.343
0.373
0.402
0.431
0.458
0.485
0.502
0.513
0.517
0.518
0.518
0.513
0.505
0.489
0.466
0.437
0.403
0.371
0.343
0.327
0.328
0.359
0.423
0.538
0.709
0.965
1.333
1.843
2.470
2.982
3.023
2.675
2.287
1.962
-0.114
-0.043
0.012
0.057
0.095
0.132
0.165
0.196
0.227
0.260
0.288
0.319
0.347
0.371
0.394
0.411
0.427
0.440
0.447
0.448
0.443
0.429
0.409
0.386
0.363
0.342
0.334
0.344
0.380
0.448
0.562
0.743
1.003
1.376
1.867
2.449
2.937
3.106
2.934
2.592
2.254
-0.227
-0.153
-0.105
-0.066
-0.032
-0.002
0.027
0.058
0.092
0.125
0.158
0.193
0.226
0.259
0.291
0.320
0.345
0.369
0.385
0.395
0.396
0.390
0.377
0.362
0.344
0.330
0.325
0.337
0.373
0.442
0.560
0.743
1.011
1.397
1.928
2.596
3.274
3.688
3.603
3.214
2.759
-0.316
-0.250
-0.211
-0.184
-0.159
-0.133
-0.103
-0.072
-0.039
-0.001
0.038
0.077
0.117
0.158
0.198
0.236
0.270
0.302
0.325
0.342
0.350
0.349
0.343
0.331
0.318
0.306
0.302
0.312
0.342
0.408
0.520
0.702
0.978
1.393
1.989
2.802
3.795
4.570
4.707
4.217
3.497
-0.399
-0.345
-0.319
-0.299
-0.282
-0.258
-0.231
-0.200
-0.164
-0.122
-0.080
-0.033
0.015
0.064
0.112
0.159
0.202
0.241
0.271
0.294
0.309
0.314
0.310
0.301
0.289
0.277
0.269
0.271
0.293
0.345
0.442
0.612
0.888
1.315
1.942
2.843
3.952
5.234
6.064
5.430
4.252
-0.505
-0.464
-0.440
-0.424
-0.408
-0.387
-0.360
-0.328
-0.289
-0.243
-0.194
-0.141
-0.084
-0.028
0.030
0.085
0.136
0.183
0.222
0.252
0.273
0.282
0.285
0.276
0.262
0.247
0.230
0.222
0.223
0.253
0.324
0.466
0.719
1.128
1.753
2.608
3.558
4.868
6.927
6.312
4.700
-0.653
-0.608
-0.577
-0.559
-0.541
-0.522
-0.495
-0.459
-0.417
-0.366
-0.310
-0.248
-0.185
-0.117
-0.049
0.014
0.076
0.132
0.180
0.218
0.245
0.262
0.267
0.261
0.245
0.221
0.192
0.164
0.141
0.138
0.165
0.255
0.453
0.800
1.393
2.215
3.174
4.590
6.259
5.781
4.375
-0.842
-0.772
-0.726
-0.701
-0.682
-0.660
-0.635
-0.598
-0.553
-0.497
-0.432
-0.362
-0.286
-0.207
-0.130
-0.053
0.018
0.085
0.143
0.193
0.231
0.255
0.266
0.262
0.242
0.208
0.161
0.106
0.052
-0.001
-0.029
-0.012
0.102
0.365
0.863
1.630
2.698
3.907
4.667
4.258
3.352
-1.009
-0.925
-0.874
-0.845
-0.826
-0.809
-0.784
-0.750
-0.700
-0.638
-0.565
-0.483
-0.394
-0.303
-0.211
-0.121
-0.036
0.044
0.117
0.179
0.231
0.269
0.289
0.288
0.265
0.216
0.147
0.062
-0.035
-0.141
-0.242
-0.318
-0.327
-0.201
0.165
0.814
1.679
2.517
2.890
2.647
2.196
-1.123
-1.047
-1.004
-0.983
-0.974
-0.968
-0.951
-0.921
-0.869
-0.801
-0.714
-0.616
-0.512
-0.405
-0.295
-0.191
-0.088
0.009
0.097
0.180
0.249
0.308
0.347
0.355
0.327
0.260
0.159
0.037
-0.105
-0.269
-0.445
-0.631
-0.778
-0.794
-0.599
-0.173
0.454
1.052
1.369
1.302
1.086
-1.165
-1.125
-1.110
-1.116
-1.130
-1.146
-1.144
-1.122
-1.070
-0.990
-0.890
-0.772
-0.645
-0.516
-0.386
-0.260
-0.138
-0.023
0.089
0.193
0.293
0.382
0.453
0.487
0.456
0.360
0.213
0.041
-0.148
-0.365
-0.611
-0.874
-1.144
-1.322
-1.319
-1.123
-0.791
-0.420
-0.138
-0.120
-0.170
-1.167
-1.172
-1.199
-1.247
-1.305
-1.358
-1.388
-1.380
-1.326
-1.232
-1.103
-0.954
-0.798
-0.642
-0.486
-0.336
-0.190
-0.051
0.085
0.220
0.358
0.496
0.627
0.714
0.686
0.538
0.315
0.079
-0.163
-0.409
-0.697
-1.011
-1.351
-1.640
-1.827
-1.930
-2.063
-2.371
-2.628
-2.621
-2.057
-1.140
-1.198
-1.280
-1.395
-1.518
-1.640
-1.717
-1.736
-1.676
-1.550
-1.381
-1.184
-0.983
-0.785
-0.597
-0.417
-0.244
-0.079
0.087
0.257
0.440
0.644
0.874
1.074
1.060
0.790
0.454
0.137
-0.143
-0.409
-0.698
-1.014
-1.358
-1.699
-2.015
-2.451
-3.262
-4.846
-6.624
-6.676
-4.631
-1.108
-1.218
-1.369
-1.566
-1.803
-2.033
-2.211
-2.267
-2.191
-1.999
-1.749
-1.475
-1.208
-0.954
-0.721
-0.507
-0.300
-0.105
0.090
0.297
0.526
0.789
1.114
1.449
1.443
1.028
0.565
0.180
-0.122
-0.387
-0.636
-0.898
-1.195
-1.530
-1.932
-2.594
-3.938
-6.524
-9.929
-10.083
-6.551
-1.070
-1.219
-1.449
-1.784
-2.197
-2.647
-3.005
-3.158
-3.006
-2.679
-2.249
-1.845
-1.476
-1.149
-0.861
-0.598
-0.361
-0.133
0.091
0.328
0.589
0.885
1.208
1.504
1.470
1.065
0.583
0.175
-0.129
-0.351
-0.524
-0.704
-0.924
-1.209
-1.624
-2.324
-3.656
-5.999
-8.763
-8.811
-6.094
-1.007
-1.182
-1.500
-2.027
-2.755
-3.630
-4.429
-4.746
-4.428
-3.704
-2.942
-2.306
-1.797
-1.373
-1.014
-0.701
-0.419
-0.163
0.084
0.341
0.620
0.911
1.189
1.370
1.306
0.963
0.508
0.087
-0.193
-0.325
-0.390
-0.453
-0.583
-0.800
-1.154
-1.735
-2.701
-4.109
-5.459
-5.479
-4.213
-0.875
-1.042
-1.450
-2.232
-3.489
-5.220
-7.145
-7.960
-6.981
-5.253
-3.832
-2.848
-2.154
-1.622
-1.183
-0.812
-0.484
-0.198
0.063
0.325
0.601
0.881
1.127
1.252
1.159
0.826
0.349
-0.076
-0.318
-0.317
-0.203
-0.137
-0.175
-0.337
-0.616
-1.052
-1.665
-2.374
-2.942
-2.973
-2.470
-0.650
-0.705
-1.116
-2.209
-4.169
-7.454
-12.275
-14.839
-11.347
-7.210
-4.760
-3.386
-2.531
-1.899
-1.378
-0.931
-0.556
-0.249
0.019
0.271
0.528
0.778
0.990
1.078
0.978
0.617
0.103
-0.382
-0.576
-0.370
0.036
0.271
0.264
0.124
-0.119
-0.465
-0.835
-1.099
-1.303
-1.372
-1.272
-0.351
-0.128
-0.339
-1.772
-4.440
-9.067
-17.880
-23.060
-15.784
-8.528
-5.342
-3.788
-2.874
-2.179
-1.593
-1.082
-0.653
-0.317
-0.051
0.181
0.405
0.611
0.775
0.829
0.688
0.308
-0.273
-0.924
-1.328
-0.968
0.076
0.631
0.606
0.446
0.159
-0.227
-0.402
-0.082
0.108
-0.135
-0.390
-0.164
0.333
0.434
-1.175
-3.929
-8.011
-14.776
-19.056
-13.156
-7.646
-5.132
-3.959
-3.165
-2.461
-1.807
-1.240
-0.776
-0.423
-0.155
0.061
0.246
0.413
0.526
0.531
0.370
-0.042
-0.756
-1.902
-3.634
-4.287
-1.545
0.264
0.535
0.366
-0.136
-0.927
-1.002
0.933
2.303
1.120
0.266
0.356
-1.430
-3.502
-5.030
-4.699
-3.201
-1.702
-0.541
0.453
1.642
2.714
2.619
1.625
0.884
0.472
0.186
0.013
-0.070
-0.069
-0.011
0.073
0.175
0.265
0.341
0.402
0.463
0.535
0.644
0.801
0.991
1.082
0.906
0.516
0.165
-0.021
0.005
0.141
0.305
0.406
0.398
0.313
0.039
-1.410
-3.706
-5.894
-5.637
-3.783
-2.036
-0.828
0.108
1.038
1.977
1.972
1.166
0.639
0.291
0.036
-0.129
-0.217
-0.211
-0.134
-0.018
0.104
0.224
0.333
0.425
0.518
0.614
0.712
0.806
0.857
0.834
0.689
0.439
0.176
-0.015
-0.089
-0.034
0.085
0.198
0.251
0.224
0.273
-0.348
-2.135
-4.304
-4.558
-3.227
-1.883
-0.869
-0.140
0.439
0.860
0.912
0.676
0.382
0.091
-0.187
-0.419
-0.539
-0.498
-0.343
-0.147
0.038
0.202
0.354
0.494
0.637
0.786
0.927
1.009
1.001
0.918
0.771
0.586
0.352
0.093
-0.146
-0.271
-0.239
-0.105
0.031
0.105
0.524
0.474
-0.484
-2.056
-2.587
-2.109
-1.378
-0.724
-0.219
0.153
0.398
0.476
0.388
0.203
-0.077
-0.427
-0.792
-0.976
-0.869
-0.588
-0.273
-0.010
0.216
0.420
0.619
0.833
1.103
1.419
1.584
1.425
1.209
1.045
0.905
0.696
0.307
-0.257
-0.743
-0.831
-0.591
-0.252
-0.011
0.531
0.519
0.071
-0.670
-1.113
-1.089
-0.811
-0.496
-0.208
0.034
0.211
0.300
0.280
0.147
-0.108
-0.543
-1.040
-1.321
-1.148
-0.732
-0.329
0.002
0.282
0.545
0.819
1.134
1.600
2.475
2.747
2.254
1.644
1.398
1.253
1.029
0.400
-0.831
-2.052
-2.193
-1.428
-0.599
-0.053
0.524
0.519
0.344
0.043
-0.252
-0.391
-0.398
-0.317
-0.184
-0.029
0.119
0.235
0.291
0.256
0.082
-0.288
-0.796
-1.145
-1.012
-0.613
-0.233
0.102
0.402
0.733
1.113
1.542
2.117
3.054
3.552
2.855
2.013
1.702
1.463
1.070
0.024
-2.379
-5.525
-5.363
-2.714
-0.886
0.187
0.595
0.646
0.607
0.424
0.185
-0.034
-0.170
-0.218
-0.198
-0.099
0.057
0.233
0.407
0.547
0.574
0.399
0.046
-0.305
-0.358
-0.213
0.019
0.276
0.571
0.978
1.541
2.177
2.567
2.979
3.086
2.560
2.125
1.810
1.433
0.823
-0.584
-3.899
-8.444
-8.224
-3.517
-0.750
1.260
0.730
0.926
0.964
0.746
0.419
0.140
-0.051
-0.191
-0.243
-0.180
0.007
0.272
0.628
1.050
1.424
1.510
1.233
0.813
0.472
0.315
0.329
0.466
0.731
1.195
1.997
3.030
3.201
2.683
2.356
2.127
1.945
1.666
1.212
0.520
-0.695
-3.077
-6.323
-5.809
-2.631
-0.089
3.563
0.923
1.476
1.846
1.411
0.741
0.319
0.069
-0.136
-0.246
-0.203
-0.024
0.323
0.926
1.913
3.067
3.300
2.604
1.790
1.152
0.760
0.600
0.624
0.816
1.230
2.017
3.042
3.118
2.425
1.966
1.741
1.572
1.308
0.909
0.354
-0.444
-1.567
-2.594
-2.468
-1.288
0.320
3.441
0.991
2.206
3.432
2.512
1.215
0.584
0.261
0.049
-0.094
-0.133
-0.035
0.264
1.115
3.338
6.639
6.930
4.177
2.433
1.552
1.039
0.775
0.713
0.803
1.077
1.548
2.061
2.143
1.831
1.528
1.304
1.113
0.900
0.619
0.260
-0.193
-0.676
-1.021
-0.954
-0.499
0.224
1.109
0.451
1.742
3.316
2.585
1.388
0.806
0.530
0.354
0.218
0.066
-0.131
-0.177
0.617
3.978
8.485
8.578
5.091
2.638
1.707
1.167
0.865
0.728
0.730
0.839
1.032
1.216
1.254
1.137
0.972
0.798
0.655
0.524
0.368
0.185
-0.025
-0.223
-0.338
-0.294
-0.094
0.173
0.299
-0.739
-0.227
0.907
1.295
1.095
0.891
0.779
0.701
0.563
0.247
-0.452
-1.380
-1.417
1.051
5.114
5.970
3.697
2.347
1.670
1.187
0.872
0.700
0.625
0.609
0.614
0.596
0.500
0.361
0.235
0.186
0.185
0.191
0.172
0.133
0.073
0.021
0.006
0.059
0.175
0.303
0.355
-1.655
-1.672
-0.611
0.332
0.763
0.912
0.959
0.960
0.833
0.348
-0.925
-3.209
-4.893
-2.434
0.807
2.180
2.156
1.825
1.465
1.109
0.831
0.650
0.525
0.421
0.291
0.087
-0.199
-0.476
-0.611
-0.494
-0.271
-0.086
0.034
0.099
0.137
0.174
0.228
0.312
0.417
0.529
0.626
-1.444
-1.528
-0.750
0.135
0.689
0.956
1.085
1.113
0.977
0.450
-0.849
-3.317
-5.379
-2.946
-0.122
1.056
1.382
1.372
1.198
0.968
0.759
0.588
0.438
0.273
0.058
-0.268
-0.725
-1.169
-1.295
-1.016
-0.597
-0.262
-0.044
0.110
0.218
0.313
0.415
0.529
0.661
0.776
0.880
-0.710
-0.684
-0.210
0.360
0.784
1.025
1.149
1.176
1.062
0.705
0.004
-0.753
-0.373
1.100
1.210
1.182
1.163
1.108
0.986
0.840
0.681
0.530
0.377
0.195
-0.057
-0.411
-0.895
-1.350
-1.461
-1.146
-0.697
-0.309
-0.033
0.169
0.325
0.466
0.604
0.750
0.906
1.019
1.071
-0.150
-0.050
0.243
0.595
0.877
1.055
1.152
1.178
1.122
0.981
0.909
1.587
4.099
4.807
3.128
1.607
1.154
0.982
0.862
0.742
0.621
0.494
0.349
0.172
-0.062
-0.370
-0.737
-1.066
-1.135
-0.908
-0.549
-0.212
0.065
0.288
0.484
0.663
0.831
0.989
1.140
1.233
1.209
0.137
0.254
0.454
0.684
0.875
1.007
1.088
1.119
1.112
1.112
1.291
2.112
4.372
5.036
2.980
1.635
1.119
0.901
0.777
0.673
0.574
0.467
0.342
0.192
0.007
-0.220
-0.468
-0.657
-0.685
-0.549
-0.301
-0.033
0.221
0.468
0.711
0.945
1.146
1.300
1.423
1.498
1.411
0.234
0.345
0.488
0.644
0.782
0.886
0.956
0.999
1.023
1.067
1.225
1.644
2.304
2.486
1.918
1.330
0.991
0.812
0.704
0.620
0.540
0.451
0.349
0.228
0.091
-0.061
-0.205
-0.308
-0.314
-0.223
-0.047
0.172
0.418
0.702
1.031
1.391
1.681
1.813
1.878
2.084
1.945
0.231
0.320
0.427
0.539
0.641
0.727
0.794
0.841
0.880
0.925
1.021
1.186
1.371
1.400
1.233
1.009
0.830
0.711
0.631
0.570
0.508
0.439
0.361
0.271
0.174
0.074
-0.011
-0.059
-0.053
0.028
0.168
0.363
0.619
0.971
1.464
2.143
2.758
2.757
2.514
2.554
2.443
0.175
0.248
0.329
0.411
0.492
0.563
0.621
0.671
0.707
0.749
0.797
0.860
0.918
0.920
0.855
0.765
0.680
0.615
0.565
0.521
0.474
0.424
0.367
0.302
0.234
0.172
0.125
0.105
0.130
0.204
0.332
0.524
0.800
1.222
1.936
3.242
4.948
4.448
3.098
2.615
2.192
0.090
0.150
0.216
0.280
0.346
0.403
0.457
0.500
0.539
0.572
0.604
0.633
0.651
0.651
0.628
0.593
0.560
0.528
0.499
0.475
0.445
0.409
0.368
0.323
0.276
0.240
0.213
0.213
0.248
0.325
0.451
0.644
0.929
1.385
2.183
3.843
5.860
5.448
3.320
2.364
1.877
-0.008
0.050
0.104
0.158
0.210
0.258
0.304
0.345
0.379
0.409
0.435
0.455
0.471
0.478
0.475
0.469
0.462
0.451
0.443
0.431
0.414
0.390
0.362
0.331
0.302
0.277
0.269
0.281
0.321
0.401
0.531
0.725
1.006
1.432
2.105
3.147
4.272
3.965
2.929
2.274
1.884
-0.106
-0.055
-0.004
0.038
0.083
0.124
0.163
0.199
0.234
0.262
0.290
0.310
0.331
0.347
0.359
0.371
0.380
0.388
0.389
0.390
0.383
0.370
0.350
0.329
0.310
0.298
0.296
0.315
0.361
0.443
0.574
0.771
1.045
1.433
1.956
2.568
3.019
3.002
2.725
2.438
2.153
-0.203
-0.153
-0.110
-0.071
-0.036
0.000
0.032
0.068
0.101
0.132
0.162
0.190
0.215
0.241
0.265
0.288
0.310
0.331
0.344
0.353
0.353
0.346
0.334
0.320
0.308
0.299
0.304
0.325
0.374
0.458
0.589
0.785
1.075
1.466
1.979
2.593
3.120
3.442
3.494
3.232
2.780
-0.293
-0.247
-0.209
-0.180
-0.150
-0.122
-0.089
-0.056
-0.022
0.012
0.045
0.079
0.113
0.149
0.184
0.218
0.250
0.278
0.301
0.316
0.324
0.324
0.318
0.308
0.298
0.293
0.297
0.318
0.363
0.445
0.574
0.776
1.080
1.535
2.198
3.166
4.491
5.864
6.278
5.253
3.962
-0.382
-0.342
-0.311
-0.287
-0.263
-0.236
-0.208
-0.176
-0.139
-0.101
-0.061
-0.020
0.021
0.066
0.112
0.154
0.196
0.233
0.261
0.284
0.298
0.303
0.300
0.294
0.285
0.278
0.280
0.296
0.334
0.407
0.531
0.729
1.054
1.581
2.462
4.071
7.152
12.061
13.605
9.159
5.597
-0.478
-0.447
-0.420
-0.398
-0.377
-0.353
-0.324
-0.291
-0.253
-0.212
-0.164
-0.117
-0.064
-0.012
0.042
0.094
0.145
0.190
0.228
0.258
0.276
0.287
0.288
0.282
0.272
0.263
0.257
0.262
0.286
0.341
0.450
0.638
0.964
1.510
2.548
4.661
9.897
20.889
22.573
13.588
6.773
-0.590
-0.559
-0.536
-0.514
-0.492
-0.471
-0.443
-0.408
-0.366
-0.321
-0.268
-0.211
-0.150
-0.087
-0.024
0.039
0.098
0.152
0.198
0.236
0.261
0.277
0.282
0.278
0.265
0.248
0.231
0.220
0.224
0.258
0.334
0.488
0.772
1.296
2.275
4.274
8.835
18.519
21.045
11.960
6.216
-0.710
-0.680
-0.653
-0.634
-0.615
-0.592
-0.565
-0.530
-0.486
-0.434
-0.374
-0.308
-0.238
-0.164
-0.090
-0.017
0.053
0.118
0.174
0.220
0.254
0.279
0.289
0.287
0.270
0.243
0.208
0.178
0.157
0.153
0.186
0.286
0.504
0.923
1.681
3.033
5.458
8.661
9.343
6.761
4.344
-0.820
-0.793
-0.768
-0.752
-0.738
-0.720
-0.696
-0.661
-0.613
-0.556
-0.489
-0.412
-0.330
-0.244
-0.157
-0.072
0.010
0.087
0.156
0.215
0.263
0.299
0.316
0.318
0.297
0.256
0.202
0.145
0.088
0.041
0.023
0.061
0.182
0.448
0.956
1.782
2.874
3.888
4.042
3.366
2.592
-0.903
-0.883
-0.870
-0.864
-0.862
-0.856
-0.840
-0.807
-0.759
-0.696
-0.619
-0.528
-0.432
-0.330
-0.230
-0.130
-0.033
0.057
0.142
0.218
0.285
0.341
0.378
0.388
0.364
0.304
0.219
0.123
0.026
-0.062
-0.133
-0.177
-0.153
-0.012
0.270
0.760
1.403
2.105
2.549
2.289
1.714
-0.949
-0.950
-0.959
-0.976
-0.993
-1.005
-1.004
-0.981
-0.933
-0.860
-0.766
-0.662
-0.546
-0.427
-0.306
-0.189
-0.078
0.032
0.135
0.234
0.329
0.419
0.492
0.531
0.504
0.406
0.272
0.126
-0.013
-0.145
-0.268
-0.370
-0.434
-0.424
-0.298
-0.008
0.507
1.615
3.394
3.022
1.391
-0.967
-0.997
-1.036
-1.088
-1.140
-1.190
-1.211
-1.201
-1.152
-1.066
-0.952
-0.820
-0.678
-0.534
-0.392
-0.255
-0.123
0.004
0.131
0.257
0.391
0.541
0.698
0.817
0.785
0.598
0.370
0.156
-0.032
-0.203
-0.353
-0.500
-0.624
-0.704
-0.717
-0.642
-0.343
0.633
2.613
2.187
0.452
-0.969
-1.029
-1.105
-1.207
-1.318
-1.421
-1.488
-1.499
-1.444
-1.335
-1.188
-1.015
-0.835
-0.657
-0.487
-0.324
-0.169
-0.020
0.129
0.288
0.472
0.701
1.041
1.474
1.452
0.928
0.508
0.196
-0.044
-0.233
-0.397
-0.545
-0.690
-0.834
-0.977
-1.137
-1.290
-1.311
-1.034
-1.157
-1.323
-0.960
-1.045
-1.173
-1.345
-1.546
-1.740
-1.881
-1.933
-1.869
-1.704
-1.494
-1.258
-1.021
-0.797
-0.586
-0.394
-0.215
-0.043
0.131
0.320
0.547
0.861
1.422
2.124
2.087
1.305
0.620
0.203
-0.075
-0.257
-0.396
-0.508
-0.648
-0.811
-1.046
-1.389
-1.922
-2.671
-3.292
-3.352
-2.638
-0.930
-1.035
-1.220
-1.498
-1.838
-2.203
-2.490
-2.601
-2.498
-2.232
-1.899
-1.554
-1.235
-0.949
-0.692
-0.460
-0.253
-0.060
0.134
0.345
0.603
0.948
1.479
2.180
2.136
1.332
0.634
0.144
-0.154
-0.301
-0.352
-0.391
-0.482
-0.635
-0.888
-1.310
-1.987
-2.871
-3.622
-3.667
-2.875
-0.868
-0.972
-1.214
-1.641
-2.225
-2.887
-3.436
-3.664
-3.458
-2.976
-2.419
-1.908
-1.484
-1.113
-0.796
-0.515
-0.271
-0.060
0.144
0.364
0.627
0.966
1.375
1.757
1.742
1.226
0.545
-0.015
-0.327
-0.359
-0.254
-0.161
-0.171
-0.289
-0.534
-0.953
-1.553
-2.258
-2.812
-2.834
-2.327
-0.710
-0.745
-1.031
-1.657
-2.642
-3.815
-4.904
-5.336
-4.880
-3.947
-3.027
-2.301
-1.740
-1.286
-0.892
-0.550
-0.266
-0.032
0.160
0.368
0.626
0.951
1.331
1.667
1.682
1.193
0.404
-0.274
-0.526
-0.317
0.062
0.305
0.341
0.247
0.011
-0.392
-0.900
-1.414
-1.755
-1.820
-1.564
-0.390
-0.155
-0.281
-1.256
-2.890
-4.871
-6.877
-7.705
-6.691
-4.994
-3.630
-2.667
-1.984
-1.448
-0.985
-0.580
-0.240
0.007
0.183
0.357
0.582
0.872
1.225
1.542
1.570
1.047
0.165
-0.548
-0.634
0.110
1.050
1.319
1.168
1.008
0.757
0.260
-0.307
-0.699
-0.911
-0.978
-0.890
0.081
1.249
2.338
0.229
-2.749
-5.477
-8.212
-9.431
-7.942
-5.615
-3.961
-2.905
-2.184
-1.601
-1.092
-0.630
-0.242
0.015
0.174
0.303
0.477
0.706
0.976
1.179
1.139
0.628
-0.170
-0.792
-0.591
1.313
3.904
3.420
2.227
1.893
1.602
0.740
-0.078
-0.346
-0.322
-0.341
-0.371
0.386
2.842
3.671
1.703
-2.355
-5.050
-7.420
-8.413
-7.137
-5.206
-3.804
-2.924
-2.295
-1.743
-1.209
-0.728
-0.325
-0.061
0.092
0.202
0.329
0.492
0.650
0.723
0.600
0.151
-0.525
-1.187
-1.044
1.972
5.484
5.424
2.754
2.254
1.734
0.101
-1.341
-1.054
-0.185
0.019
-0.048
1.617
0.600
-0.527
-1.521
-1.850
-1.498
-0.888
-0.188
0.568
1.440
2.200
2.148
1.501
0.905
0.464
0.182
0.019
-0.026
-0.023
0.008
0.097
0.210
0.319
0.407
0.477
0.540
0.613
0.731
0.900
1.116
1.239
1.020
0.540
0.142
-0.025
-0.020
0.052
0.140
0.209
0.236
0.233
1.695
1.713
0.810
-0.988
-1.841
-1.640
-1.064
-0.420
0.194
0.820
1.316
1.331
0.958
0.565
0.229
-0.028
-0.186
-0.257
-0.248
-0.164
-0.035
0.117
0.253
0.373
0.479
0.573
0.664
0.760
0.849
0.898
0.873
0.716
0.471
0.232
0.068
-0.016
-0.015
0.034
0.108
0.170
0.209
2.232
4.252
3.772
0.615
-1.212
-1.388
-0.999
-0.509
-0.042
0.380
0.672
0.726
0.555
0.278
-0.068
-0.425
-0.768
-0.932
-0.817
-0.549
-0.251
0.004
0.207
0.375
0.528
0.665
0.800
0.914
0.975
0.957
0.869
0.721
0.533
0.322
0.111
-0.069
-0.174
-0.169
-0.077
0.048
0.158
2.162
4.510
4.267
1.366
-0.556
-0.932
-0.785
-0.476
-0.156
0.151
0.366
0.432
0.327
0.077
-0.337
-0.949
-1.706
-2.122
-1.779
-1.072
-0.499
-0.092
0.199
0.435
0.647
0.854
1.060
1.252
1.328
1.219
1.039
0.856
0.661
0.426
0.116
-0.239
-0.499
-0.545
-0.375
-0.125
0.099
1.347
2.200
2.138
0.772
-0.188
-0.533
-0.559
-0.419
-0.222
0.008
0.191
0.278
0.224
0.007
-0.454
-1.337
-2.755
-3.653
-2.842
-1.523
-0.654
-0.117
0.249
0.567
0.866
1.167
1.479
1.845
1.990
1.647
1.290
1.036
0.806
0.489
0.008
-0.650
-1.178
-1.246
-0.843
-0.327
0.085
0.811
0.977
0.871
0.428
-0.007
-0.297
-0.427
-0.431
-0.352
-0.182
0.009
0.158
0.205
0.113
-0.229
-1.068
-2.605
-3.793
-2.877
-1.456
-0.565
-0.026
0.388
0.794
1.256
1.717
2.074
2.435
2.558
1.967
1.479
1.157
0.861
0.450
-0.252
-1.301
-2.271
-2.262
-1.396
-0.469
0.229
0.611
0.663
0.593
0.369
0.073
-0.197
-0.415
-0.566
-0.591
-0.453
-0.210
0.047
0.269
0.427
0.429
0.098
-0.682
-1.464
-1.337
-0.740
-0.224
0.184
0.581
1.125
1.972
3.036
3.245
2.788
2.410
1.923
1.503
1.175
0.828
0.329
-0.499
-1.781
-3.030
-2.929
-1.681
-0.375
0.724
0.536
0.609
0.598
0.432
0.156
-0.160
-0.492
-0.791
-0.939
-0.806
-0.465
-0.034
0.426
0.937
1.458
1.811
1.756
1.076
0.395
0.159
0.211
0.418
0.772
1.443
3.031
4.995
5.077
3.371
2.299
1.781
1.397
1.077
0.712
0.234
-0.519
-1.551
-2.495
-2.385
-1.316
-0.037
1.489
0.424
0.615
0.727
0.589
0.257
-0.121
-0.531
-0.967
-1.237
-1.093
-0.651
-0.101
0.629
1.676
2.934
3.689
3.597
2.651
1.479
0.791
0.552
0.592
0.866
1.497
3.125
5.176
5.172
3.408
2.200
1.617
1.221
0.893
0.564
0.169
-0.345
-0.965
-1.436
-1.356
-0.752
0.131
1.295
0.027
0.338
0.682
0.677
0.360
0.012
-0.384
-0.810
-1.070
-0.976
-0.649
-0.220
0.638
2.597
5.948
6.518
4.488
2.977
1.773
1.047
0.718
0.665
0.828
1.242
2.076
3.232
3.378
2.617
1.960
1.408
0.972
0.656
0.407
0.137
-0.165
-0.470
-0.670
-0.627
-0.334
0.072
0.350
-1.141
-1.025
-0.251
0.290
0.311
0.157
-0.044
-0.240
-0.320
-0.338
-0.524
-0.789
-0.296
2.388
6.364
7.013
4.488
2.618
1.647
1.062
0.761
0.657
0.709
0.897
1.233
1.593
1.784
1.722
1.422
0.978
0.612
0.392
0.241
0.106
-0.041
-0.169
-0.239
-0.205
-0.071
0.064
-0.007
-3.772
-4.667
-2.458
-0.607
0.095
0.306
0.384
0.492
0.657
0.473
-0.663
-2.858
-4.139
-1.276
3.409
4.611
3.059
1.999
1.381
0.968
0.725
0.597
0.562
0.590
0.634
0.660
0.599
0.439
0.250
0.103
0.054
0.059
0.071
0.068
0.043
0.019
0.019
0.054
0.121
0.171
0.109
-6.378
-7.743
-4.437
-1.270
-0.067
0.446
0.746
1.041
1.316
0.925
-1.361
-8.081
-11.169
-8.061
-1.010
1.359
1.657
1.424
1.125
0.862
0.664
0.525
0.425
0.325
0.170
-0.127
-0.691
-1.394
-1.653
-1.212
-0.669
-0.294
-0.080
0.033
0.100
0.151
0.193
0.251
0.312
0.351
0.343
-4.405
-5.736
-3.303
-1.069
0.038
0.593
0.987
1.293
1.456
0.894
-1.533
-8.462
-12.484
-8.393
-1.813
0.447
1.005
1.045
0.924
0.755
0.599
0.456
0.316
0.131
-0.166
-0.730
-1.783
-3.222
-3.679
-2.444
-1.259
-0.558
-0.176
0.036
0.174
0.275
0.356
0.432
0.493
0.535
0.553
-1.855
-2.143
-1.380
-0.418
0.270
0.756
1.128
1.384
1.417
0.963
-0.356
-2.697
-3.511
-0.396
0.765
0.856
0.912
0.878
0.790
0.662
0.536
0.402
0.244
0.029
-0.318
-0.939
-2.030
-3.455
-3.824
-2.620
-1.377
-0.610
-0.173
0.099
0.282
0.418
0.532
0.621
0.687
0.719
0.709
-0.607
-0.634
-0.343
0.082
0.499
0.870
1.189
1.382
1.391
1.174
0.929
1.683
4.560
6.500
4.114
1.542
1.002
0.817
0.707
0.599
0.489
0.366
0.218
0.013
-0.305
-0.788
-1.519
-2.292
-2.476
-1.843
-1.056
-0.459
-0.062
0.227
0.446
0.624
0.761
0.858
0.912
0.911
0.847
-0.087
-0.042
0.104
0.333
0.606
0.884
1.128
1.294
1.321
1.279
1.409
2.468
5.239
5.880
3.657
1.638
1.010
0.775
0.649
0.551
0.454
0.349
0.217
0.046
-0.190
-0.512
-0.906
-1.248
-1.323
-1.034
-0.611
-0.206
0.130
0.421
0.688
0.929
1.110
1.204
1.225
1.187
1.055
0.098
0.159
0.264
0.418
0.603
0.800
0.993
1.121
1.179
1.203
1.336
1.819
2.678
2.934
2.056
1.298
0.902
0.704
0.591
0.510
0.431
0.342
0.239
0.105
-0.059
-0.257
-0.462
-0.606
-0.621
-0.477
-0.224
0.057
0.356
0.676
1.048
1.452
1.765
1.822
1.725
1.661
1.467
0.141
0.199
0.283
0.393
0.527
0.671
0.812
0.915
0.977
1.023
1.099
1.254
1.433
1.442
1.225
0.949
0.742
0.617
0.536
0.471
0.413
0.343
0.262
0.166
0.057
-0.062
-0.166
-0.223
-0.212
-0.111
0.065
0.296
0.583
0.976
1.557
2.440
3.341
3.168
2.481
2.209
1.838
0.115
0.171
0.237
0.322
0.419
0.525
0.628
0.712
0.770
0.812
0.847
0.889
0.923
0.901
0.814
0.702
0.604
0.532
0.481
0.438
0.393
0.344
0.283
0.216
0.145
0.076
0.024
0.004
0.034
0.123
0.269
0.482
0.784
1.260
2.158
4.313
6.428
5.951
3.455
2.323
1.782
0.057
0.104
0.163
0.230
0.302
0.381
0.458
0.524
0.575
0.608
0.631
0.642
0.642
0.621
0.582
0.534
0.491
0.457
0.432
0.407
0.378
0.342
0.300
0.253
0.206
0.167
0.143
0.147
0.189
0.275
0.413
0.619
0.927
1.424
2.426
5.391
8.371
6.808
3.791
2.235
1.646
-0.019
0.025
0.075
0.127
0.185
0.244
0.304
0.355
0.398
0.430
0.445
0.456
0.453
0.443
0.434
0.417
0.406
0.396
0.387
0.378
0.360
0.338
0.308
0.277
0.246
0.225
0.219
0.236
0.285
0.375
0.512
0.709
1.002
1.446
2.204
3.694
5.482
4.852
2.806
1.988
1.651
-0.099
-0.059
-0.018
0.025
0.071
0.119
0.163
0.207
0.245
0.273
0.292
0.304
0.315
0.320
0.324
0.331
0.337
0.344
0.349
0.350
0.344
0.329
0.311
0.289
0.268
0.259
0.264
0.288
0.343
0.433
0.573
0.771
1.047
1.419
1.909
2.421
2.601
2.105
1.716
1.818
1.828
-0.183
-0.147
-0.112
-0.075
-0.038
-0.001
0.037
0.074
0.109
0.138
0.163
0.182
0.201
0.221
0.240
0.261
0.283
0.301
0.317
0.326
0.329
0.321
0.307
0.293
0.282
0.279
0.288
0.317
0.373
0.465
0.605
0.810
1.089
1.458
1.896
2.282
2.287
1.766
1.925
2.451
2.466
-0.266
-0.234
-0.205
-0.175
-0.144
-0.112
-0.078
-0.045
-0.013
0.021
0.051
0.080
0.110
0.139
0.170
0.204
0.236
0.266
0.291
0.307
0.314
0.312
0.305
0.295
0.285
0.284
0.295
0.324
0.378
0.471
0.613
0.824
1.133
1.587
2.218
3.109
4.292
5.464
6.031
5.212
3.917
-0.348
-0.324
-0.299
-0.275
-0.248
-0.219
-0.188
-0.155
-0.120
-0.085
-0.048
-0.010
0.028
0.069
0.111
0.154
0.197
0.235
0.267
0.289
0.303
0.305
0.301
0.293
0.286
0.282
0.293
0.317
0.367
0.454
0.596
0.816
1.164
1.720
2.698
4.582
8.793
17.108
19.996
11.444
6.132
-0.435
-0.417
-0.397
-0.376
-0.352
-0.326
-0.294
-0.261
-0.224
-0.184
-0.140
-0.094
-0.046
0.004
0.056
0.110
0.161
0.209
0.247
0.276
0.293
0.302
0.299
0.293
0.285
0.278
0.280
0.298
0.338
0.415
0.548
0.768
1.128
1.755
2.984
5.739
13.867
28.187
33.122
20.135
7.868
-0.526
-0.513
-0.496
-0.480
-0.456
-0.431
-0.401
-0.366
-0.326
-0.280
-0.229
-0.175
-0.118
-0.058
0.005
0.067
0.127
0.184
0.231
0.266
0.290
0.301
0.304
0.295
0.285
0.272
0.265
0.269
0.292
0.353
0.463
0.666
1.008
1.617
2.792
5.402
12.339
25.023
27.561
16.864
7.076
-0.616
-0.608
-0.595
-0.582
-0.562
-0.539
-0.508
-0.473
-0.429
-0.377
-0.320
-0.258
-0.191
-0.119
-0.047
0.027
0.097
0.163
0.217
0.260
0.292
0.311
0.318
0.312
0.295
0.276
0.252
0.236
0.241
0.273
0.357
0.516
0.798
1.304
2.205
3.880
6.979
11.468
12.006
7.493
4.353
-0.696
-0.694
-0.690
-0.680
-0.667
-0.646
-0.622
-0.585
-0.538
-0.483
-0.418
-0.346
-0.268
-0.186
-0.100
-0.016
0.065
0.141
0.208
0.262
0.304
0.334
0.348
0.345
0.326
0.291
0.248
0.208
0.185
0.187
0.227
0.337
0.549
0.900
1.469
2.353
3.422
3.992
2.872
1.924
2.028
-0.758
-0.769
-0.773
-0.773
-0.772
-0.761
-0.743
-0.708
-0.662
-0.600
-0.526
-0.442
-0.351
-0.255
-0.159
-0.062
0.033
0.121
0.200
0.269
0.329
0.377
0.408
0.414
0.390
0.335
0.263
0.192
0.133
0.099
0.102
0.159
0.286
0.514
0.872
1.344
1.900
2.264
2.194
1.780
1.523
-0.801
-0.823
-0.843
-0.863
-0.877
-0.886
-0.879
-0.851
-0.806
-0.736
-0.649
-0.552
-0.446
-0.335
-0.223
-0.112
-0.005
0.097
0.193
0.284
0.369
0.451
0.522
0.554
0.524
0.432
0.311
0.191
0.090
0.019
-0.012
-0.003
0.058
0.182
0.401
0.743
1.398
3.400
5.736
5.302
2.545
-0.823
-0.859
-0.901
-0.947
-0.992
-1.029
-1.043
-1.028
-0.981
-0.905
-0.800
-0.683
-0.553
-0.423
-0.295
-0.167
-0.047
0.071
0.184
0.302
0.426
0.568
0.732
0.860
0.824
0.626
0.400
0.208
0.059
-0.043
-0.107
-0.126
-0.110
-0.060
0.040
0.265
0.914
3.394
6.423
5.738
2.534
-0.828
-0.877
-0.946
-1.030
-1.122
-1.202
-1.257
-1.259
-1.210
-1.116
-0.988
-0.839
-0.679
-0.523
-0.370
-0.226
-0.090
0.042
0.174
0.322
0.498
0.735
1.113
1.669
1.631
0.988
0.529
0.222
0.021
-0.103
-0.171
-0.199
-0.209
-0.215
-0.207
-0.154
0.114
1.049
2.791
2.403
0.774
-0.824
-0.879
-0.980
-1.119
-1.281
-1.432
-1.540
-1.573
-1.525
-1.396
-1.219
-1.022
-0.824
-0.629
-0.446
-0.282
-0.127
0.017
0.168
0.341
0.567
0.907
1.581
2.411
2.372
1.453
0.646
0.201
-0.063
-0.188
-0.224
-0.224
-0.221
-0.256
-0.337
-0.438
-0.539
-0.521
-0.404
-0.482
-0.590
-0.791
-0.852
-0.990
-1.206
-1.473
-1.739
-1.947
-2.020
-1.955
-1.766
-1.519
-1.244
-0.984
-0.740
-0.515
-0.319
-0.145
0.010
0.167
0.361
0.626
1.016
1.671
2.485
2.470
1.559
0.657
0.052
-0.274
-0.344
-0.262
-0.167
-0.121
-0.151
-0.271
-0.481
-0.771
-1.066
-1.266
-1.308
-1.125
-0.732
-0.762
-0.937
-1.253
-1.685
-2.149
-2.502
-2.644
-2.536
-2.246
-1.867
-1.496
-1.149
-0.840
-0.561
-0.313
-0.109
0.054
0.198
0.385
0.665
1.080
1.669
2.308
2.441
1.686
0.587
-0.316
-0.725
-0.618
-0.275
0.024
0.156
0.159
0.025
-0.246
-0.600
-0.967
-1.233
-1.271
-1.104
-0.591
-0.517
-0.684
-1.165
-1.871
-2.618
-3.233
-3.486
-3.290
-2.798
-2.262
-1.750
-1.318
-0.930
-0.573
-0.251
0.011
0.176
0.282
0.420
0.689
1.125
1.799
2.716
3.254
2.258
0.479
-0.952
-1.471
-0.916
-0.023
0.529
0.750
0.804
0.665
0.293
-0.177
-0.600
-0.868
-0.939
-0.841
-0.285
0.119
0.188
-0.644
-1.897
-3.081
-3.999
-4.349
-4.023
-3.343
-2.596
-1.971
-1.457
-0.997
-0.560
-0.129
0.240
0.407
0.422
0.476
0.673
1.084
1.778
2.852
3.658
2.395
0.169
-1.574
-1.999
-0.500
1.396
1.968
1.905
1.994
1.914
1.251
0.388
-0.200
-0.490
-0.578
-0.526
0.196
1.818
3.025
1.226
-1.651
-3.336
-4.443
-4.840
-4.421
-3.575
-2.765
-2.094
-1.549
-1.053
-0.552
-0.023
0.451
0.629
0.545
0.480
0.595
0.898
1.394
2.076
2.377
1.462
-0.205
-1.553
-1.292
2.467
6.298
5.953
3.734
4.142
4.748
2.797
0.833
-0.075
-0.311
-0.322
-0.290
0.424
3.023
5.474
1.874
-1.713
-3.352
-4.248
-4.521
-4.118
-3.387
-2.674
-2.082
-1.590
-1.115
-0.617
-0.078
0.407
0.591
0.496
0.406
0.449
0.625
0.892
1.147
1.094
0.507
-0.443
-1.110
-0.098
5.118
12.800
8.357
5.065
6.283
6.969
3.914
0.221
-0.764
-0.576
-0.312
-0.167
3.417
2.088
1.036
0.134
-0.405
-0.525
-0.330
0.048
0.658
1.543
2.392
2.274
1.508
0.863
0.451
0.276
0.387
0.536
0.374
0.189
0.192
0.286
0.404
0.501
0.554
0.600
0.648
0.732
0.866
1.025
1.075
0.828
0.364
0.015
-0.095
-0.064
0.002
0.077
0.135
0.187
0.225
2.589
3.050
2.820
0.957
-0.196
-0.528
-0.460
-0.190
0.184
0.598
0.929
0.971
0.728
0.420
0.159
0.012
0.042
0.084
0.000
-0.051
0.007
0.151
0.292
0.416
0.519
0.598
0.672
0.746
0.809
0.839
0.794
0.641
0.414
0.210
0.074
0.011
0.007
0.040
0.101
0.178
0.254
2.499
5.332
5.947
2.834
0.252
-0.403
-0.458
-0.281
-0.037
0.246
0.486
0.551
0.407
0.143
-0.200
-0.612
-1.025
-1.213
-1.061
-0.675
-0.309
-0.017
0.209
0.389
0.538
0.661
0.766
0.845
0.880
0.859
0.777
0.638
0.465
0.282
0.120
-0.006
-0.072
-0.064
0.017
0.134
0.266
2.309
5.367
6.085
3.086
0.497
-0.242
-0.396
-0.305
-0.104
0.180
0.446
0.506
0.329
-0.027
-0.578
-1.535
-2.968
-3.928
-3.020
-1.611
-0.702
-0.172
0.171
0.419
0.633
0.810
0.953
1.057
1.076
1.004
0.870
0.707
0.520
0.319
0.097
-0.111
-0.249
-0.260
-0.146
0.048
0.261
1.465
2.872
3.168
1.521
0.363
-0.181
-0.375
-0.369
-0.211
0.059
0.334
0.431
0.283
-0.086
-0.789
-2.445
-6.546
-8.912
-6.513
-2.615
-0.988
-0.246
0.202
0.536
0.834
1.088
1.278
1.386
1.367
1.213
1.000
0.795
0.574
0.316
0.002
-0.326
-0.559
-0.572
-0.365
-0.057
0.259
0.880
1.155
1.111
0.679
0.155
-0.225
-0.458
-0.560
-0.506
-0.276
0.009
0.196
0.197
0.002
-0.556
-2.201
-7.283
-9.437
-7.607
-2.660
-0.947
-0.163
0.322
0.757
1.218
1.642
1.841
1.818
1.646
1.381
1.096
0.838
0.579
0.267
-0.130
-0.585
-0.927
-0.916
-0.590
-0.134
0.274
0.594
0.623
0.555
0.322
0.000
-0.353
-0.693
-0.989
-1.092
-0.895
-0.492
-0.111
0.149
0.292
0.281
-0.188
-1.958
-4.159
-3.073
-1.423
-0.500
0.059
0.523
1.092
1.965
3.032
3.130
2.436
1.874
1.449
1.103
0.809
0.527
0.194
-0.253
-0.759
-1.134
-1.112
-0.687
-0.130
0.363
0.385
0.394
0.330
0.166
-0.115
-0.516
-1.058
-1.715
-2.140
-1.858
-1.124
-0.408
0.161
0.734
1.497
2.748
4.195
2.672
0.566
-0.009
0.054
0.311
0.714
1.430
3.094
5.105
5.158
3.331
2.116
1.486
1.047
0.722
0.438
0.129
-0.266
-0.703
-1.016
-0.962
-0.578
-0.054
0.409
0.116
0.119
0.132
0.048
-0.194
-0.632
-1.377
-2.530
-3.494
-3.013
-1.678
-0.642
0.194
1.164
2.517
4.865
7.549
6.197
2.310
0.816
0.432
0.491
0.802
1.489
3.227
5.385
5.484
3.755
2.402
1.564
0.974
0.596
0.335
0.082
-0.201
-0.492
-0.683
-0.646
-0.378
-0.011
0.203
-0.491
-0.522
-0.335
-0.194
-0.263
-0.601
-1.305
-2.508
-3.618
-2.990
-1.643
-0.741
0.048
1.329
3.074
4.699
5.769
4.407
2.176
1.001
0.579
0.550
0.755
1.225
2.159
3.552
4.004
3.635
2.904
1.770
0.913
0.457
0.230
0.062
-0.110
-0.269
-0.367
-0.334
-0.188
-0.035
-0.084
-2.144
-2.557
-1.659
-0.765
-0.394
-0.413
-0.726
-1.215
-1.392
-0.899
-0.656
-0.982
-0.871
0.508
2.663
3.687
3.378
2.496
1.494
0.856
0.576
0.522
0.626
0.871
1.287
1.887
2.634
3.476
3.158
1.678
0.674
0.258
0.112
0.031
-0.035
-0.100
-0.130
-0.104
-0.041
-0.008
-0.158
-6.936
-8.253
-5.017
-1.726
-0.556
-0.145
0.045
0.451
1.476
2.479
0.784
-2.489
-4.475
-2.523
0.485
1.952
1.953
1.506
1.039
0.704
0.526
0.459
0.467
0.529
0.636
0.785
1.053
1.446
1.187
0.389
-0.006
-0.064
-0.036
0.004
0.023
0.028
0.041
0.067
0.097
0.093
-0.028
-9.516
-14.412
-7.818
-2.368
-0.600
0.130
0.685
1.548
3.271
4.792
1.183
-7.396
-11.263
-8.643
-1.950
0.442
1.040
1.007
0.811
0.612
0.478
0.390
0.319
0.232
0.062
-0.332
-1.231
-2.940
-3.616
-2.240
-1.067
-0.491
-0.195
-0.026
0.070
0.132
0.175
0.209
0.233
0.227
0.160
-7.453
-8.719
-5.643
-1.833
-0.383
0.418
1.112
1.922
2.951
3.140
0.043
-7.997
-12.733
-9.128
-2.402
-0.027
0.653
0.768
0.692
0.564
0.436
0.327
0.200
0.007
-0.363
-1.212
-3.441
-8.251
-9.041
-5.289
-2.049
-0.837
-0.302
-0.027
0.132
0.236
0.306
0.351
0.372
0.366
0.323
-2.464
-3.049
-2.075
-0.849
-0.003
0.708
1.417
2.030
2.328
1.934
0.261
-2.874
-5.192
-2.378
-0.217
0.431
0.647
0.679
0.615
0.520
0.405
0.281
0.126
-0.106
-0.551
-1.485
-3.756
-8.580
-9.322
-5.434
-2.205
-0.902
-0.298
0.027
0.232
0.367
0.457
0.511
0.528
0.506
0.444
-0.718
-0.837
-0.621
-0.207
0.311
0.907
1.577
2.060
2.081
1.690
1.081
0.919
2.763
3.506
2.110
1.066
0.774
0.657
0.570
0.479
0.376
0.258
0.106
-0.122
-0.512
-1.203
-2.471
-4.240
-4.744
-3.134
-1.608
-0.694
-0.170
0.157
0.386
0.553
0.664
0.721
0.721
0.670
0.560
-0.131
-0.160
-0.070
0.139
0.469
0.939
1.476
1.835
1.849
1.625
1.473
1.915
3.530
4.219
2.375
1.248
0.811
0.633
0.528
0.443
0.355
0.252
0.117
-0.070
-0.352
-0.771
-1.357
-1.900
-2.019
-1.543
-0.909
-0.366
0.038
0.350
0.617
0.837
0.992
1.041
1.001
0.888
0.711
0.053
0.066
0.135
0.273
0.505
0.841
1.197
1.460
1.519
1.443
1.422
1.622
2.079
2.155
1.584
1.050
0.741
0.579
0.488
0.415
0.342
0.258
0.148
0.007
-0.178
-0.417
-0.678
-0.874
-0.894
-0.698
-0.386
-0.046
0.280
0.604
0.951
1.307
1.570
1.585
1.419
1.199
0.922
0.100
0.126
0.187
0.297
0.460
0.684
0.922
1.100
1.186
1.192
1.183
1.219
1.284
1.228
1.026
0.792
0.620
0.512
0.444
0.391
0.336
0.270
0.189
0.087
-0.034
-0.166
-0.289
-0.363
-0.348
-0.228
-0.032
0.221
0.516
0.888
1.419
2.144
2.814
2.683
2.055
1.550
1.138
0.082
0.119
0.170
0.255
0.373
0.523
0.678
0.810
0.893
0.925
0.919
0.900
0.872
0.806
0.705
0.593
0.506
0.447
0.408
0.375
0.334
0.284
0.223
0.150
0.073
0.000
-0.057
-0.075
-0.045
0.054
0.210
0.428
0.720
1.159
1.920
3.481
5.438
5.003
2.812
1.804
1.259
0.038
0.071
0.122
0.189
0.273
0.374
0.480
0.576
0.645
0.682
0.676
0.650
0.610
0.559
0.505
0.453
0.414
0.393
0.373
0.356
0.330
0.297
0.252
0.202
0.152
0.110
0.087
0.092
0.136
0.229
0.373
0.576
0.863
1.313
2.151
4.141
6.102
5.526
3.000
1.820
1.302
-0.025
0.010
0.050
0.103
0.167
0.240
0.314
0.380
0.435
0.463
0.468
0.452
0.427
0.399
0.371
0.354
0.345
0.344
0.345
0.341
0.327
0.302
0.271
0.237
0.204
0.182
0.178
0.197
0.253
0.344
0.482
0.676
0.947
1.341
1.949
2.951
4.076
3.144
1.824
1.452
1.309
-0.094
-0.064
-0.027
0.013
0.061
0.116
0.169
0.219
0.260
0.285
0.297
0.295
0.290
0.284
0.280
0.285
0.296
0.309
0.322
0.327
0.322
0.307
0.286
0.261
0.240
0.229
0.236
0.265
0.324
0.418
0.556
0.748
0.999
1.323
1.669
1.845
1.182
-0.784
-0.846
0.722
1.372
-0.167
-0.141
-0.112
-0.077
-0.042
0.000
0.041
0.081
0.116
0.143
0.160
0.172
0.181
0.194
0.211
0.232
0.259
0.283
0.304
0.317
0.320
0.311
0.295
0.276
0.264
0.260
0.273
0.307
0.367
0.466
0.605
0.799
1.060
1.372
1.669
1.595
-0.068
-3.097
-2.740
0.501
1.844
-0.244
-0.224
-0.200
-0.171
-0.141
-0.108
-0.073
-0.038
-0.005
0.024
0.052
0.075
0.098
0.124
0.156
0.192
0.228
0.264
0.294
0.314
0.321
0.317
0.303
0.289
0.280
0.278
0.292
0.328
0.388
0.488
0.632
0.842
1.129
1.520
2.000
2.424
2.118
0.462
0.980
3.190
3.192
-0.320
-0.305
-0.288
-0.266
-0.240
-0.210
-0.176
-0.142
-0.107
-0.074
-0.041
-0.007
0.028
0.067
0.111
0.159
0.207
0.251
0.288
0.311
0.323
0.322
0.314
0.300
0.290
0.289
0.301
0.332
0.392
0.488
0.638
0.857
1.194
1.699
2.529
3.966
6.717
11.092
12.645
8.593
5.156
-0.400
-0.393
-0.380
-0.360
-0.338
-0.308
-0.275
-0.240
-0.202
-0.163
-0.122
-0.079
-0.031
0.018
0.072
0.129
0.188
0.240
0.282
0.314
0.329
0.333
0.324
0.311
0.300
0.295
0.300
0.325
0.377
0.468
0.613
0.841
1.201
1.808
2.889
5.168
10.626
22.014
23.461
13.942
6.635
-0.481
-0.479
-0.470
-0.457
-0.434
-0.405
-0.371
-0.335
-0.291
-0.247
-0.198
-0.146
-0.089
-0.027
0.038
0.106
0.171
0.231
0.281
0.315
0.335
0.339
0.335
0.322
0.305
0.297
0.293
0.308
0.347
0.424
0.558
0.777
1.133
1.720
2.797
4.953
9.854
19.960
21.341
11.877
5.856
-0.557
-0.565
-0.560
-0.548
-0.529
-0.501
-0.466
-0.426
-0.380
-0.330
-0.273
-0.212
-0.146
-0.074
0.
0.077
0.154
0.223
0.279
0.322
0.347
0.357
0.354
0.340
0.323
0.301
0.285
0.281
0.303
0.364
0.478
0.668
0.983
1.482
2.314
3.724
5.983
8.163
6.845
3.971
3.072
-0.624
-0.637
-0.641
-0.636
-0.620
-0.596
-0.562
-0.522
-0.472
-0.416
-0.352
-0.283
-0.207
-0.123
-0.037
0.050
0.136
0.216
0.281
0.331
0.364
0.381
0.383
0.374
0.348
0.316
0.282
0.258
0.253
0.290
0.375
0.541
0.798
1.183
1.719
2.440
2.994
1.672
-1.781
-2.555
0.090
-0.674
-0.697
-0.709
-0.712
-0.707
-0.690
-0.663
-0.622
-0.572
-0.510
-0.439
-0.359
-0.270
-0.180
-0.082
0.017
0.115
0.204
0.281
0.341
0.385
0.419
0.436
0.433
0.404
0.352
0.292
0.237
0.203
0.213
0.275
0.400
0.606
0.881
1.236
1.616
1.760
0.580
-2.065
-2.387
-0.025
-0.708
-0.737
-0.759
-0.780
-0.789
-0.786
-0.768
-0.736
-0.683
-0.619
-0.537
-0.446
-0.346
-0.242
-0.132
-0.022
0.086
0.185
0.275
0.353
0.421
0.483
0.531
0.551
0.517
0.430
0.323
0.225
0.156
0.134
0.167
0.267
0.435
0.647
0.888
1.173
1.615
2.650
3.868
3.619
1.930
-0.719
-0.754
-0.793
-0.833
-0.868
-0.890
-0.892
-0.869
-0.819
-0.747
-0.655
-0.547
-0.430
-0.311
-0.191
-0.069
0.046
0.153
0.255
0.358
0.461
0.582
0.701
0.778
0.738
0.580
0.389
0.226
0.111
0.058
0.071
0.151
0.286
0.444
0.611
0.847
1.407
3.277
5.680
5.290
2.516
-0.713
-0.751
-0.804
-0.874
-0.945
-1.008
-1.039
-1.033
-0.987
-0.906
-0.793
-0.663
-0.526
-0.388
-0.251
-0.123
-0.006
0.110
0.227
0.355
0.510
0.710
0.976
1.237
1.192
0.837
0.485
0.218
0.052
-0.024
-0.019
0.056
0.162
0.276
0.372
0.505
0.841
1.717
3.055
2.777
1.372
-0.689
-0.721
-0.796
-0.907
-1.033
-1.149
-1.224
-1.251
-1.202
-1.099
-0.962
-0.800
-0.629
-0.464
-0.311
-0.170
-0.045
0.066
0.187
0.343
0.558
0.867
1.310
1.899
1.865
1.158
0.566
0.150
-0.082
-0.157
-0.108
-0.009
0.103
0.175
0.204
0.231
0.290
0.465
0.696
0.605
0.334
-0.649
-0.662
-0.753
-0.920
-1.129
-1.330
-1.470
-1.522
-1.482
-1.347
-1.162
-0.947
-0.737
-0.533
-0.345
-0.188
-0.059
0.044
0.157
0.333
0.604
1.011
1.566
2.198
2.214
1.460
0.587
-0.098
-0.449
-0.434
-0.226
-0.016
0.145
0.216
0.199
0.129
0.014
-0.076
-0.146
-0.189
-0.204
-0.587
-0.552
-0.664
-0.905
-1.224
-1.545
-1.776
-1.875
-1.822
-1.638
-1.381
-1.107
-0.838
-0.581
-0.336
-0.133
0.023
0.110
0.179
0.332
0.649
1.166
1.900
2.814
3.222
2.226
0.550
-0.850
-1.453
-1.107
-0.441
0.080
0.366
0.480
0.446
0.276
0.044
-0.185
-0.346
-0.400
-0.371
-0.479
-0.355
-0.460
-0.808
-1.295
-1.778
-2.132
-2.278
-2.204
-1.949
-1.614
-1.258
-0.919
-0.591
-0.264
0.067
0.313
0.380
0.329
0.381
0.682
1.299
2.392
4.620
6.343
4.683
0.420
-2.648
-4.020
-2.578
-0.641
0.446
0.921
1.127
1.097
0.791
0.356
-0.018
-0.264
-0.353
-0.340
-0.306
0.018
0.012
-0.530
-1.319
-2.005
-2.474
-2.646
-2.531
-2.200
-1.789
-1.371
-0.966
-0.568
-0.114
0.455
1.011
1.077
0.705
0.502
0.705
1.300
2.516
5.793
7.516
5.224
-0.152
-5.318
-8.281
-4.106
-0.027
1.542
2.050
2.579
2.768
1.973
0.939
0.247
-0.100
-0.228
-0.234
-0.121
0.638
1.068
-0.079
-1.428
-2.248
-2.695
-2.858
-2.682
-2.315
-1.865
-1.426
-0.990
-0.538
0.029
0.898
2.045
2.165
1.183
0.639
0.652
1.087
1.937
3.539
5.269
3.070
-0.778
-4.861
-6.784
-1.752
3.712
4.217
3.927
6.019
7.439
4.839
1.681
0.404
-0.048
-0.152
-0.149
-0.225
0.543
0.943
-0.940
-2.311
-2.595
-2.743
-2.754
-2.570
-2.219
-1.807
-1.403
-0.996
-0.550
0.013
0.886
2.054
2.187
1.206
0.608
0.523
0.754
1.169
1.662
1.756
0.870
-0.755
-2.343
-2.081
2.601
6.811
7.231
5.362
8.708
12.981
7.044
1.880
0.109
-0.244
-0.200
-0.118
6.315
2.944
1.549
0.761
0.242
-0.031
-0.081
0.054
0.406
1.140
2.081
1.905
1.095
0.603
0.367
0.588
2.043
3.338
2.012
0.673
0.355
0.397
0.517
0.613
0.649
0.647
0.655
0.690
0.749
0.807
0.768
0.538
0.224
-0.010
-0.075
-0.044
0.009
0.073
0.134
0.192
0.261
1.589
0.891
1.566
1.064
0.358
-0.034
-0.180
-0.186
-0.128
-0.066
0.046
0.157
0.199
0.137
0.077
0.255
0.920
1.469
0.877
0.270
0.128
0.210
0.342
0.458
0.546
0.605
0.654
0.695
0.731
0.733
0.675
0.543
0.362
0.198
0.100
0.053
0.048
0.084
0.150
0.233
0.339
-2.065
-0.324
3.124
1.787
0.581
0.021
-0.205
-0.256
-0.215
-0.068
0.166
0.299
0.185
-0.025
-0.289
-0.595
-0.856
-0.975
-0.875
-0.576
-0.272
-0.005
0.215
0.389
0.526
0.631
0.712
0.765
0.782
0.762
0.687
0.569
0.415
0.272
0.152
0.064
0.028
0.049
0.120
0.241
0.405
-1.264
1.196
3.542
1.904
0.646
0.045
-0.203
-0.247
-0.092
0.369
0.998
1.130
0.568
-0.027
-0.664
-1.713
-3.456
-4.726
-3.434
-1.755
-0.742
-0.199
0.144
0.390
0.579
0.732
0.846
0.905
0.909
0.855
0.753
0.613
0.457
0.299
0.141
0.013
-0.054
-0.038
0.056
0.221
0.448
0.486
1.304
1.864
1.233
0.461
-0.030
-0.284
-0.335
-0.138
0.389
1.106
1.223
0.637
-0.031
-0.915
-2.889
-8.127
-10.789
-8.183
-3.029
-1.117
-0.296
0.154
0.472
0.733
0.943
1.077
1.121
1.086
0.987
0.835
0.658
0.474
0.282
0.086
-0.087
-0.187
-0.175
-0.045
0.174
0.455
0.728
0.924
0.959
0.632
0.184
-0.212
-0.515
-0.668
-0.589
-0.203
0.332
0.558
0.375
-0.005
-0.707
-2.706
-8.239
-13.345
-8.604
-3.205
-1.101
-0.245
0.247
0.642
1.020
1.329
1.461
1.420
1.274
1.088
0.868
0.659
0.448
0.235
0.011
-0.199
-0.333
-0.312
-0.143
0.116
0.414
0.561
0.585
0.491
0.259
-0.086
-0.491
-0.948
-1.406
-1.608
-1.296
-0.666
-0.161
0.091
0.187
0.179
-0.181
-2.193
-5.431
-3.954
-1.742
-0.641
-0.047
0.407
0.891
1.491
2.062
2.185
1.850
1.462
1.111
0.817
0.577
0.369
0.161
-0.061
-0.279
-0.415
-0.391
-0.200
0.067
0.350
0.331
0.285
0.187
-0.005
-0.315
-0.817
-1.640
-2.867
-3.938
-3.337
-1.853
-0.764
-0.089
0.487
1.443
4.024
6.346
4.771
0.904
-0.155
-0.106
0.182
0.566
1.126
2.037
3.206
3.290
2.437
1.716
1.117
0.683
0.419
0.247
0.079
-0.100
-0.280
-0.390
-0.362
-0.189
0.051
0.231
0.039
-0.037
-0.100
-0.226
-0.512
-1.091
-2.347
-5.332
-8.747
-7.579
-3.162
-1.205
-0.224
0.669
2.196
6.789
11.564
8.190
2.964
0.628
0.229
0.326
0.634
1.173
2.148
3.476
3.836
3.206
2.370
1.328
0.578
0.244
0.111
0.015
-0.100
-0.215
-0.283
-0.253
-0.132
0.021
0.060
-0.471
-0.613
-0.571
-0.502
-0.633
-1.126
-2.408
-6.079
-9.453
-7.999
-3.221
-1.261
-0.366
0.534
1.889
4.455
7.228
6.132
2.051
0.616
0.296
0.359
0.599
1.016
1.703
2.692
3.835
5.341
4.801
2.162
0.648
0.140
0.006
-0.026
-0.068
-0.125
-0.153
-0.130
-0.065
-0.008
-0.080
-1.660
-2.090
-1.566
-0.958
-0.720
-0.870
-1.478
-2.851
-4.267
-2.382
-0.760
-0.803
-0.829
-0.164
0.973
2.039
2.492
1.881
0.852
0.359
0.253
0.323
0.486
0.740
1.165
1.970
4.032
7.279
6.918
3.107
0.666
0.033
-0.051
-0.037
-0.030
-0.033
-0.034
-0.014
0.013
0.005
-0.106
-4.611
-6.478
-3.663
-1.598
-0.779
-0.471
-0.280
0.354
3.098
5.627
4.338
-0.457
-2.284
-1.666
-0.228
0.741
1.006
0.782
0.444
0.271
0.238
0.273
0.337
0.439
0.598
0.976
2.221
4.724
4.475
1.491
0.038
-0.193
-0.141
-0.050
0.011
0.049
0.071
0.087
0.096
0.072
-0.031
-6.909
-8.393
-5.741
-1.921
-0.753
-0.084
0.667
2.192
6.719
10.075
5.955
-1.344
-5.251
-3.945
-1.357
0.048
0.568
0.593
0.457
0.325
0.266
0.234
0.201
0.143
0.009
-0.321
-1.164
-3.128
-4.114
-2.455
-1.194
-0.590
-0.257
-0.060
0.056
0.124
0.163
0.184
0.186
0.153
0.085
-4.481
-6.240
-3.553
-1.491
-0.532
0.310
1.355
2.786
5.273
7.248
3.971
-2.183
-5.975
-4.233
-1.509
-0.098
0.457
0.589
0.516
0.392
0.291
0.201
0.097
-0.080
-0.458
-1.395
-4.313
-9.910
-11.797
-7.250
-2.389
-0.950
-0.357
-0.062
0.108
0.206
0.264
0.291
0.288
0.250
0.179
-1.182
-1.642
-1.292
-0.784
-0.199
0.767
2.127
3.390
3.779
3.376
1.622
-0.805
-2.309
-1.626
-0.454
0.205
0.492
0.560
0.510
0.408
0.299
0.182
0.037
-0.197
-0.656
-1.717
-4.713
-10.222
-11.752
-7.256
-2.568
-1.015
-0.350
-0.011
0.189
0.317
0.388
0.416
0.406
0.350
0.257
-0.204
-0.370
-0.436
-0.319
0.127
1.131
2.712
3.998
3.589
2.563
1.519
0.722
0.538
0.765
0.684
0.599
0.564
0.534
0.471
0.383
0.285
0.172
0.025
-0.208
-0.610
-1.388
-2.904
-5.329
-6.048
-3.765
-1.835
-0.791
-0.229
0.103
0.322
0.470
0.559
0.586
0.558
0.471
0.334
0.055
-0.043
-0.105
-0.019
0.356
1.152
2.365
3.276
2.996
2.236
1.653
1.380
1.449
1.461
1.118
0.762
0.588
0.494
0.430
0.360
0.278
0.177
0.047
-0.144
-0.437
-0.889
-1.533
-2.198
-2.312
-1.756
-1.029
-0.438
-0.023
0.282
0.518
0.704
0.814
0.836
0.767
0.633
0.432
0.108
0.060
0.050
0.144
0.426
0.954
1.632
2.141
2.155
1.878
1.570
1.404
1.345
1.246
0.971
0.715
0.543
0.451
0.393
0.340
0.276
0.196
0.087
-0.053
-0.248
-0.500
-0.773
-0.991
-1.011
-0.799
-0.460
-0.111
0.206
0.505
0.791
1.052
1.226
1.224
1.077
0.848
0.564
0.099
0.094
0.117
0.207
0.402
0.725
1.110
1.411
1.548
1.507
1.361
1.196
1.058
0.910
0.736
0.576
0.463
0.401
0.364
0.332
0.285
0.224
0.141
0.032
-0.091
-0.230
-0.358
-0.431
-0.416
-0.289
-0.086
0.158
0.432
0.749
1.131
1.561
1.880
1.825
1.489
1.103
0.727
0.073
0.089
0.121
0.198
0.334
0.536
0.769
0.973
1.110
1.143
1.068
0.933
0.790
0.655
0.543
0.448
0.388
0.357
0.344
0.329
0.301
0.251
0.188
0.110
0.026
-0.053
-0.108
-0.129
-0.092
0.005
0.161
0.365
0.625
0.968
1.458
2.144
2.746
2.563
1.897
1.331
0.881
0.029
0.052
0.089
0.150
0.245
0.378
0.522
0.664
0.762
0.801
0.765
0.675
0.566
0.470
0.397
0.350
0.327
0.322
0.328
0.327
0.311
0.278
0.225
0.166
0.112
0.069
0.045
0.051
0.099
0.192
0.330
0.516
0.765
1.112
1.617
2.364
3.039
2.748
1.939
1.406
1.010
-0.023
-0.003
0.034
0.083
0.150
0.237
0.331
0.419
0.489
0.518
0.504
0.450
0.386
0.333
0.295
0.276
0.283
0.296
0.315
0.325
0.318
0.290
0.253
0.209
0.170
0.148
0.143
0.168
0.223
0.313
0.446
0.626
0.859
1.158
1.547
1.935
2.011
1.483
1.105
1.149
1.097
-0.087
-0.066
-0.037
0.001
0.052
0.111
0.172
0.233
0.278
0.305
0.298
0.277
0.252
0.228
0.221
0.228
0.250
0.279
0.309
0.326
0.325
0.304
0.274
0.243
0.215
0.203
0.211
0.245
0.304
0.398
0.531
0.707
0.929
1.181
1.400
1.306
0.131
-2.708
-2.395
0.349
1.192
-0.154
-0.138
-0.115
-0.085
-0.048
-0.005
0.042
0.085
0.119
0.141
0.151
0.153
0.150
0.153
0.169
0.196
0.234
0.276
0.310
0.332
0.335
0.322
0.295
0.267
0.247
0.242
0.257
0.294
0.360
0.456
0.593
0.774
1.004
1.252
1.425
1.095
-1.695
-5.709
-4.822
-0.549
1.514
-0.227
-0.217
-0.198
-0.174
-0.144
-0.108
-0.070
-0.035
-0.003
0.022
0.042
0.058
0.078
0.101
0.135
0.179
0.229
0.277
0.318
0.346
0.352
0.338
0.317
0.293
0.276
0.273
0.288
0.327
0.393
0.493
0.637
0.831
1.088
1.403
1.727
1.753
0.254
-2.260
-1.690
1.443
2.455
-0.302
-0.297
-0.285
-0.265
-0.239
-0.206
-0.172
-0.137
-0.102
-0.071
-0.042
-0.012
0.023
0.062
0.111
0.166
0.224
0.283
0.331
0.362
0.373
0.359
0.340
0.317
0.300
0.295
0.306
0.342
0.409
0.508
0.656
0.870
1.165
1.588
2.177
2.979
3.904
4.626
5.319
4.940
3.764
-0.380
-0.383
-0.377
-0.359
-0.334
-0.301
-0.267
-0.228
-0.189
-0.151
-0.112
-0.068
-0.023
0.032
0.092
0.158
0.228
0.293
0.345
0.379
0.390
0.381
0.361
0.337
0.316
0.308
0.315
0.346
0.404
0.502
0.654
0.876
1.206
1.695
2.494
3.843
6.117
9.103
9.715
7.177
4.625
-0.460
-0.470
-0.469
-0.455
-0.429
-0.393
-0.356
-0.312
-0.267
-0.220
-0.173
-0.120
-0.063
0.000
0.074
0.150
0.228
0.300
0.358
0.396
0.407
0.402
0.380
0.356
0.333
0.317
0.315
0.333
0.384
0.476
0.620
0.842
1.169
1.677
2.495
3.842
5.960
8.440
8.695
6.264
4.147
-0.532
-0.553
-0.558
-0.546
-0.519
-0.485
-0.441
-0.392
-0.341
-0.288
-0.232
-0.170
-0.103
-0.028
0.054
0.141
0.229
0.310
0.374
0.412
0.425
0.420
0.399
0.376
0.348
0.324
0.312
0.315
0.351
0.426
0.556
0.770
1.080
1.544
2.186
3.116
4.210
4.516
2.529
1.482
2.198
-0.597
-0.625
-0.638
-0.628
-0.605
-0.569
-0.525
-0.473
-0.418
-0.358
-0.292
-0.223
-0.146
-0.061
0.030
0.130
0.230
0.319
0.388
0.433
0.449
0.446
0.429
0.404
0.370
0.335
0.303
0.285
0.297
0.354
0.472
0.672
0.970
1.354
1.824
2.324
2.469
0.462
-3.219
-3.530
-0.336
-0.644
-0.677
-0.695
-0.695
-0.679
-0.648
-0.606
-0.553
-0.495
-0.430
-0.360
-0.279
-0.195
-0.100
0.004
0.113
0.225
0.324
0.405
0.452
0.472
0.481
0.472
0.449
0.411
0.358
0.302
0.255
0.239
0.269
0.377
0.580
0.866
1.199
1.523
1.786
1.686
-0.082
-3.176
-3.273
-0.392
-0.664
-0.702
-0.728
-0.741
-0.739
-0.717
-0.683
-0.638
-0.580
-0.512
-0.432
-0.345
-0.248
-0.144
-0.032
0.086
0.203
0.315
0.398
0.458
0.497
0.523
0.540
0.531
0.486
0.410
0.314
0.230
0.174
0.180
0.272
0.474
0.771
1.093
1.332
1.503
1.626
1.514
0.985
0.835
1.172
-0.654
-0.692
-0.729
-0.758
-0.778
-0.782
-0.767
-0.729
-0.676
-0.604
-0.516
-0.417
-0.309
-0.196
-0.079
0.042
0.159
0.271
0.364
0.444
0.513
0.586
0.650
0.676
0.627
0.505
0.352
0.214
0.118
0.092
0.161
0.363
0.656
0.955
1.159
1.295
1.527
2.055
2.749
2.533
1.665
-0.612
-0.646
-0.695
-0.754
-0.804
-0.843
-0.856
-0.840
-0.790
-0.713
-0.614
-0.497
-0.376
-0.249
-0.130
-0.015
0.094
0.195
0.291
0.395
0.523
0.672
0.828
0.923
0.867
0.660
0.410
0.187
0.046
0.001
0.065
0.240
0.495
0.753
0.907
0.987
1.160
1.509
1.908
1.770
1.252
-0.548
-0.562
-0.620
-0.716
-0.819
-0.908
-0.960
-0.969
-0.927
-0.841
-0.725
-0.588
-0.443
-0.303
-0.176
-0.066
0.023
0.101
0.189
0.320
0.527
0.786
1.081
1.285
1.226
0.890
0.468
0.109
-0.087
-0.120
-0.028
0.144
0.351
0.549
0.657
0.692
0.734
0.830
0.926
0.858
0.652
-0.466
-0.438
-0.505
-0.649
-0.823
-0.986
-1.090
-1.132
-1.092
-0.990
-0.850
-0.681
-0.507
-0.338
-0.193
-0.080
-0.021
0.010
0.063
0.209
0.519
0.950
1.428
1.812
1.800
1.260
0.483
-0.200
-0.495
-0.393
-0.144
0.115
0.331
0.475
0.540
0.519
0.467
0.418
0.366
0.308
0.248
-0.363
-0.273
-0.346
-0.558
-0.820
-1.073
-1.246
-1.314
-1.277
-1.159
-0.977
-0.767
-0.552
-0.341
-0.150
-0.001
0.061
0.024
-0.037
0.085
0.496
1.158
2.011
2.921
3.391
2.259
0.368
-1.258
-1.928
-1.290
-0.419
0.161
0.473
0.639
0.679
0.588
0.426
0.268
0.142
0.072
0.047
-0.254
-0.084
-0.152
-0.435
-0.817
-1.163
-1.413
-1.511
-1.471
-1.318
-1.100
-0.836
-0.569
-0.290
0.000
0.300
0.495
0.376
0.060
0.023
0.482
1.376
2.724
5.393
6.934
5.017
-0.088
-4.812
-7.737
-4.232
-1.068
0.316
0.891
1.156
1.193
0.980
0.630
0.321
0.116
0.015
-0.009
-0.187
0.074
0.009
-0.368
-0.862
-1.287
-1.567
-1.690
-1.636
-1.446
-1.186
-0.875
-0.546
-0.181
0.275
1.019
2.003
1.852
0.676
0.159
0.478
1.396
2.970
6.541
9.133
5.527
-1.269
-9.909
-14.451
-8.936
-1.614
0.814
1.681
2.292
2.495
1.919
1.099
0.490
0.174
0.032
-0.005
-0.226
0.021
-0.122
-0.634
-1.165
-1.514
-1.718
-1.791
-1.709
-1.500
-1.213
-0.875
-0.490
-0.058
0.584
2.088
4.302
4.201
1.889
0.453
0.470
1.156
2.271
4.182
5.725
3.455
-1.827
-9.569
-12.461
-7.950
-0.469
1.896
2.911
4.603
5.833
3.852
1.728
0.651
0.194
0.040
0.007
-0.536
-0.829
-1.772
-2.449
-2.269
-1.978
-1.860
-1.797
-1.665
-1.454
-1.175
-0.841
-0.449
-0.002
0.623
2.130
4.380
4.349
2.079
0.594
0.432
0.783
1.333
1.905
1.983
0.881
-1.251
-4.002
-5.170
-2.002
1.563
2.831
3.794
7.301
8.410
6.089
2.040
0.569
0.091
-0.015
0.001
9.936
3.511
1.695
0.962
0.482
0.169
-0.026
-0.204
-0.463
-0.882
-1.183
-0.906
-0.349
-0.038
0.134
0.911
3.804
6.354
3.875
1.141
0.499
0.493
0.624
0.724
0.726
0.674
0.639
0.627
0.639
0.643
0.579
0.440
0.265
0.130
0.067
0.063
0.074
0.114
0.162
0.233
0.320
0.430
-1.805
0.291
0.765
0.475
0.146
-0.133
-0.423
-0.964
-2.096
-3.212
-2.526
-1.143
-0.423
-0.079
0.494
2.055
3.499
1.978
0.613
0.251
0.264
0.380
0.484
0.558
0.592
0.618
0.640
0.652
0.638
0.584
0.487
0.363
0.246
0.162
0.128
0.116
0.149
0.211
0.306
0.434
-6.066
-4.934
-0.781
0.779
0.533
0.149
-0.142
-0.395
-0.687
-1.031
-0.900
-0.414
-0.318
-0.313
-0.352
-0.411
-0.345
-0.271
-0.339
-0.314
-0.167
0.042
0.227
0.380
0.497
0.588
0.652
0.696
0.712
0.691
0.628
0.525
0.405
0.295
0.200
0.139
0.122
0.149
0.224
0.355
0.546
-3.883
-3.126
0.276
0.973
0.562
0.130
-0.151
-0.269
-0.143
0.835
3.080
3.317
1.244
0.026
-0.602
-1.354
-2.391
-3.016
-2.352
-1.335
-0.602
-0.156
0.141
0.354
0.520
0.648
0.743
0.802
0.821
0.789
0.703
0.578
0.441
0.308
0.197
0.121
0.089
0.119
0.210
0.373
0.639
-0.105
0.443
1.136
0.935
0.438
0.023
-0.248
-0.320
-0.019
1.200
3.751
3.882
1.581
0.149
-0.757
-2.136
-4.877
-7.266
-4.869
-2.232
-0.918
-0.257
0.128
0.400
0.616
0.783
0.897
0.965
0.972
0.915
0.787
0.617
0.447
0.298
0.166
0.071
0.030
0.060
0.171
0.358
0.660
0.790
0.968
0.942
0.620
0.179
-0.221
-0.538
-0.711
-0.554
0.156
1.196
1.479
0.763
0.069
-0.601
-1.924
-5.216
-7.883
-5.438
-2.318
-0.909
-0.231
0.187
0.507
0.784
1.004
1.127
1.147
1.104
1.002
0.813
0.603
0.409
0.251
0.113
0.012
-0.032
-0.004
0.113
0.310
0.592
0.630
0.625
0.504
0.228
-0.139
-0.572
-1.078
-1.594
-1.805
-1.394
-0.593
-0.049
0.085
0.060
0.005
-0.165
-1.182
-2.761
-2.497
-1.388
-0.607
-0.091
0.300
0.655
1.011
1.313
1.422
1.342
1.150
0.909
0.652
0.432
0.284
0.159
0.054
-0.040
-0.080
-0.049
0.067
0.250
0.475
0.350
0.280
0.139
-0.086
-0.441
-0.983
-1.922
-3.443
-4.964
-4.106
-2.204
-0.946
-0.303
0.158
0.860
2.634
4.978
3.397
0.292
-0.403
-0.260
0.057
0.401
0.787
1.238
1.658
1.797
1.562
1.084
0.518
0.172
0.064
0.056
0.043
-0.010
-0.065
-0.090
-0.053
0.044
0.186
0.337
0.117
-0.005
-0.142
-0.332
-0.669
-1.332
-2.862
-7.188
-10.780
-9.262
-4.001
-1.547
-0.531
0.170
1.258
4.211
6.915
5.367
1.249
-0.090
-0.125
0.128
0.441
0.814
1.312
1.867
2.245
2.265
1.459
0.205
-0.429
-0.375
-0.185
-0.072
-0.047
-0.060
-0.061
-0.033
0.039
0.125
0.195
-0.124
-0.288
-0.398
-0.525
-0.784
-1.408
-3.015
-8.332
-13.661
-10.038
-4.273
-1.542
-0.653
-0.021
0.811
2.279
4.068
2.159
-0.078
-0.443
-0.195
0.109
0.397
0.726
1.183
1.889
3.156
5.447
4.710
1.001
-0.570
-0.602
-0.327
-0.128
-0.046
-0.024
-0.017
0.006
0.050
0.084
0.071
-0.399
-0.663
-0.699
-0.701
-0.813
-1.125
-1.967
-4.053
-6.537
-4.322
-1.250
-0.777
-0.714
-0.395
0.119
0.478
0.196
-0.840
-1.128
-0.688
-0.248
0.063
0.301
0.546
0.914
1.692
4.263
8.074
7.610
2.873
-0.187
-0.515
-0.303
-0.110
-0.013
0.023
0.043
0.059
0.072
0.071
0.021
-0.529
-0.915
-0.876
-0.810
-0.803
-0.737
-0.630
-0.180
2.331
5.110
4.194
0.443
-0.904
-0.936
-0.416
-0.040
-0.184
-0.608
-0.696
-0.431
-0.141
0.058
0.193
0.316
0.495
0.962
2.692
5.631
5.355
1.767
-0.225
-0.439
-0.247
-0.073
0.028
0.076
0.103
0.115
0.112
0.089
0.022
0.507
0.570
-0.177
-0.729
-0.811
-0.420
0.397
1.981
6.486
9.308
6.440
1.003
-1.330
-1.460
-0.702
-0.014
0.372
0.338
0.107
0.009
0.041
0.083
0.094
0.072
-0.012
-0.175
-0.445
-0.924
-1.485
-1.422
-1.007
-0.582
-0.257
-0.057
0.067
0.130
0.163
0.177
0.164
0.128
0.058
2.243
3.150
0.964
-0.638
-0.899
-0.101
1.390
3.152
5.433
7.367
4.584
0.540
-1.340
-1.408
-0.633
0.111
0.633
0.739
0.523
0.291
0.173
0.101
0.024
-0.122
-0.427
-1.118
-2.867
-6.779
-7.833
-4.328
-1.877
-0.815
-0.312
-0.040
0.108
0.192
0.234
0.246
0.228
0.179
0.094
1.732
1.942
0.528
-0.788
-0.893
0.460
3.305
6.185
5.372
3.946
2.222
0.463
-0.612
-0.666
-0.244
0.227
0.567
0.662
0.539
0.366
0.225
0.105
-0.023
-0.227
-0.613
-1.433
-3.288
-7.168
-8.370
-4.563
-2.037
-0.876
-0.306
-0.002
0.173
0.276
0.328
0.338
0.307
0.236
0.121
0.850
0.640
-0.054
-0.706
-0.529
1.187
5.481
7.837
6.798
3.457
1.872
0.855
0.292
0.158
0.235
0.351
0.471
0.506
0.437
0.333
0.226
0.114
-0.028
-0.234
-0.579
-1.206
-2.304
-3.795
-4.142
-2.854
-1.508
-0.691
-0.203
0.084
0.278
0.396
0.460
0.462
0.416
0.312
0.155
0.402
0.193
-0.154
-0.380
-0.068
1.285
4.218
6.551
5.227
3.057
1.920
1.228
0.821
0.612
0.495
0.424
0.399
0.394
0.357
0.300
0.221
0.126
0.002
-0.175
-0.436
-0.824
-1.346
-1.834
-1.931
-1.487
-0.897
-0.402
-0.038
0.233
0.430
0.571
0.645
0.644
0.568
0.421
0.206
0.222
0.092
-0.057
-0.074
0.211
0.991
2.192
3.168
3.096
2.558
1.944
1.390
0.981
0.707
0.524
0.406
0.347
0.325
0.309
0.284
0.234
0.163
0.056
-0.085
-0.261
-0.488
-0.722
-0.905
-0.915
-0.724
-0.421
-0.115
0.166
0.409
0.630
0.810
0.910
0.900
0.781
0.571
0.288
0.135
0.077
0.042
0.082
0.301
0.727
1.297
1.814
2.097
2.114
1.812
1.330
0.910
0.631
0.447
0.339
0.294
0.289
0.293
0.297
0.268
0.207
0.121
0.011
-0.115
-0.243
-0.357
-0.419
-0.400
-0.281
-0.097
0.123
0.359
0.606
0.866
1.106
1.253
1.235
1.049
0.770
0.414
0.079
0.067
0.074
0.135
0.283
0.530
0.853
1.187
1.467
1.580
1.418
1.072
0.733
0.491
0.347
0.271
0.249
0.267
0.297
0.317
0.304
0.261
0.181
0.091
0.001
-0.078
-0.129
-0.146
-0.107
-0.013
0.131
0.312
0.529
0.786
1.081
1.392
1.606
1.572
1.337
1.000
0.591
0.034
0.035
0.060
0.114
0.219
0.372
0.560
0.770
0.952
1.034
0.942
0.736
0.516
0.352
0.252
0.212
0.221
0.255
0.301
0.339
0.333
0.295
0.228
0.153
0.085
0.037
0.014
0.027
0.076
0.162
0.293
0.459
0.667
0.919
1.219
1.542
1.764
1.757
1.550
1.239
0.827
-0.022
-0.008
0.017
0.061
0.133
0.229
0.346
0.466
0.564
0.600
0.559
0.443
0.329
0.229
0.182
0.172
0.201
0.252
0.307
0.345
0.351
0.316
0.255
0.196
0.146
0.119
0.113
0.141
0.197
0.287
0.412
0.572
0.768
1.003
1.259
1.467
1.565
1.557
1.649
1.550
1.152
-0.079
-0.067
-0.045
-0.011
0.040
0.100
0.172
0.243
0.298
0.318
0.294
0.241
0.185
0.146
0.136
0.156
0.199
0.260
0.318
0.356
0.357
0.328
0.279
0.229
0.192
0.178
0.186
0.220
0.283
0.375
0.504
0.663
0.854
1.071
1.255
1.290
0.958
0.527
1.398
1.968
1.586
-0.146
-0.136
-0.120
-0.093
-0.058
-0.013
0.034
0.078
0.114
0.130
0.125
0.111
0.094
0.091
0.111
0.152
0.211
0.277
0.337
0.374
0.379
0.349
0.304
0.262
0.234
0.225
0.240
0.277
0.345
0.444
0.572
0.740
0.942
1.164
1.335
1.261
0.366
-1.172
0.310
2.331
2.034
-0.218
-0.214
-0.203
-0.180
-0.151
-0.115
-0.079
-0.043
-0.015
0.005
0.018
0.026
0.040
0.064
0.102
0.163
0.234
0.308
0.373
0.410
0.414
0.386
0.342
0.298
0.272
0.265
0.279
0.322
0.391
0.491
0.628
0.808
1.036
1.302
1.567
1.678
1.195
-0.002
1.116
2.711
2.494
-0.295
-0.299
-0.292
-0.274
-0.248
-0.214
-0.178
-0.141
-0.109
-0.081
-0.056
-0.027
0.005
0.048
0.104
0.178
0.258
0.341
0.412
0.454
0.457
0.428
0.385
0.340
0.310
0.296
0.309
0.348
0.419
0.522
0.668
0.862
1.120
1.450
1.874
2.356
2.812
3.144
3.607
3.609
3.002
-0.380
-0.393
-0.389
-0.375
-0.346
-0.309
-0.268
-0.225
-0.185
-0.146
-0.110
-0.067
-0.021
0.038
0.110
0.192
0.285
0.374
0.450
0.491
0.498
0.467
0.420
0.373
0.338
0.323
0.328
0.359
0.424
0.526
0.678
0.886
1.173
1.559
2.100
2.850
3.799
4.716
4.981
4.351
3.361
-0.468
-0.489
-0.496
-0.480
-0.446
-0.402
-0.354
-0.301
-0.253
-0.203
-0.153
-0.101
-0.043
0.030
0.112
0.206
0.306
0.401
0.480
0.520
0.523
0.494
0.450
0.401
0.360
0.337
0.333
0.356
0.410
0.507
0.656
0.874
1.168
1.585
2.146
2.932
3.887
4.721
4.913
4.257
3.292
-0.552
-0.587
-0.600
-0.584
-0.546
-0.495
-0.434
-0.373
-0.314
-0.256
-0.197
-0.134
-0.063
0.018
0.111
0.217
0.331
0.434
0.512
0.547
0.547
0.515
0.471
0.421
0.378
0.343
0.326
0.336
0.371
0.454
0.605
0.829
1.140
1.536
2.031
2.647
3.304
3.765
3.774
3.491
2.861
-0.625
-0.670
-0.691
-0.677
-0.637
-0.576
-0.508
-0.440
-0.372
-0.309
-0.242
-0.169
-0.089
0.003
0.108
0.227
0.357
0.473
0.557
0.591
0.576
0.538
0.492
0.443
0.393
0.350
0.313
0.297
0.310
0.378
0.520
0.765
1.103
1.494
1.895
2.287
2.610
2.652
2.521
2.753
2.386
-0.671
-0.727
-0.752
-0.745
-0.705
-0.645
-0.574
-0.504
-0.431
-0.359
-0.285
-0.206
-0.118
-0.017
0.098
0.234
0.381
0.515
0.608
0.631
0.609
0.563
0.518
0.473
0.419
0.360
0.299
0.248
0.231
0.267
0.406
0.701
1.126
1.556
1.876
2.061
2.151
2.076
1.913
2.156
1.988
-0.677
-0.735
-0.768
-0.770
-0.744
-0.692
-0.629
-0.561
-0.491
-0.417
-0.336
-0.249
-0.154
-0.051
0.076
0.219
0.380
0.531
0.625
0.654
0.629
0.592
0.559
0.519
0.465
0.383
0.294
0.205
0.138
0.136
0.269
0.618
1.190
1.753
1.983
1.974
1.959
2.000
2.027
1.989
1.749
-0.632
-0.686
-0.728
-0.749
-0.744
-0.718
-0.673
-0.620
-0.551
-0.476
-0.390
-0.296
-0.194
-0.083
0.042
0.179
0.326
0.469
0.571
0.609
0.613
0.617
0.622
0.608
0.545
0.435
0.299
0.161
0.055
0.007
0.114
0.489
1.164
1.834
2.025
1.853
1.746
1.824
1.946
1.827
1.505
-0.540
-0.574
-0.627
-0.678
-0.713
-0.726
-0.716
-0.677
-0.622
-0.545
-0.451
-0.345
-0.233
-0.119
-0.002
0.110
0.229
0.329
0.411
0.479
0.554
0.649
0.733
0.763
0.693
0.532
0.332
0.140
-0.006
-0.084
-0.012
0.290
0.901
1.489
1.660
1.513
1.404
1.428
1.480
1.375
1.145
-0.393
-0.396
-0.464
-0.557
-0.654
-0.726
-0.754
-0.749
-0.703
-0.621
-0.516
-0.396
-0.270
-0.151
-0.043
0.041
0.098
0.130
0.174
0.278
0.463
0.713
0.935
1.044
0.953
0.696
0.371
0.093
-0.063
-0.098
-0.037
0.160
0.552
0.946
1.114
1.080
1.003
0.984
0.964
0.890
0.755
-0.187
-0.139
-0.226
-0.386
-0.567
-0.715
-0.798
-0.825
-0.787
-0.702
-0.583
-0.443
-0.293
-0.162
-0.060
-0.007
-0.031
-0.114
-0.168
-0.037
0.340
0.870
1.350
1.599
1.480
1.001
0.378
-0.092
-0.213
-0.080
0.063
0.201
0.418
0.649
0.773
0.772
0.714
0.650
0.596
0.528
0.463
0.064
0.198
0.105
-0.161
-0.453
-0.697
-0.851
-0.914
-0.883
-0.791
-0.648
-0.474
-0.296
-0.130
-0.006
0.035
-0.064
-0.343
-0.620
-0.518
0.131
1.148
2.120
2.692
2.618
1.621
0.233
-0.900
-0.988
-0.208
0.258
0.390
0.526
0.671
0.744
0.711
0.607
0.492
0.389
0.322
0.280
0.287
0.537
0.439
0.076
-0.351
-0.691
-0.908
-0.995
-0.981
-0.867
-0.696
-0.485
-0.257
-0.038
0.165
0.311
0.245
-0.273
-1.069
-1.135
-0.152
1.494
3.133
4.358
4.783
2.749
-0.383
-3.692
-4.970
-1.622
0.164
0.596
0.825
0.985
1.028
0.913
0.692
0.482
0.319
0.230
0.190
0.366
0.724
0.638
0.208
-0.297
-0.711
-0.968
-1.074
-1.055
-0.928
-0.722
-0.467
-0.171
0.135
0.493
1.040
1.732
1.086
-0.765
-1.403
-0.332
1.528
3.466
5.040
6.049
3.188
-1.550
-8.738
-10.740
-6.674
-0.737
0.699
1.263
1.611
1.706
1.408
0.949
0.562
0.319
0.200
0.153
0.283
0.617
0.539
0.104
-0.410
-0.813
-1.047
-1.133
-1.093
-0.954
-0.723
-0.410
-0.001
0.421
0.893
2.177
4.130
3.578
0.770
-0.794
-0.243
1.152
2.567
3.533
3.663
1.759
-1.909
-8.688
-10.461
-6.587
-0.909
0.949
1.789
2.514
2.786
2.179
1.270
0.650
0.315
0.174
0.131
0.005
0.150
-0.113
-0.574
-0.921
-1.070
-1.158
-1.161
-1.088
-0.937
-0.706
-0.357
0.191
0.718
1.070
2.291
4.341
4.027
1.486
-0.100
-0.018
0.693
1.433
1.825
1.631
0.586
-1.223
-3.608
-4.661
-2.513
-0.081
1.233
2.110
3.149
3.642
2.687
1.394
0.611
0.257
0.128
0.103
9.845
3.778
1.855
1.075
0.584
0.229
-0.105
-0.570
-1.653
-4.492
-8.527
-6.712
-2.536
-0.874
-0.239
0.559
3.202
4.402
3.357
0.968
0.487
0.503
0.639
0.746
0.730
0.655
0.595
0.571
0.559
0.550
0.528
0.483
0.424
0.345
0.265
0.195
0.165
0.171
0.213
0.288
0.386
1.907
-0.112
0.741
0.856
0.555
0.195
-0.177
-0.756
-2.206
-6.742
-10.838
-9.373
-3.496
-1.150
-0.362
0.293
1.561
2.610
1.588
0.566
0.256
0.262
0.370
0.472
0.528
0.556
0.570
0.582
0.589
0.582
0.541
0.482
0.400
0.322
0.251
0.207
0.191
0.216
0.277
0.378
0.521
-2.499
-2.432
0.307
0.900
0.583
0.197
-0.161
-0.612
-1.457
-3.300
-5.418
-3.585
-1.498
-0.745
-0.478
-0.331
-0.125
0.031
-0.052
-0.128
-0.074
0.069
0.220
0.349
0.454
0.530
0.591
0.639
0.666
0.657
0.606
0.522
0.422
0.329
0.257
0.212
0.203
0.235
0.313
0.448
0.659
-1.292
0.643
1.932
1.279
0.623
0.165
-0.146
-0.357
-0.365
0.839
3.225
3.805
1.581
-0.055
-0.518
-0.874
-1.271
-1.438
-1.211
-0.791
-0.393
-0.086
0.142
0.316
0.456
0.567
0.667
0.744
0.800
0.799
0.724
0.596
0.459
0.340
0.254
0.203
0.191
0.232
0.327
0.492
0.771
1.949
3.484
2.615
1.296
0.520
0.046
-0.232
-0.321
0.017
1.796
4.654
4.887
2.208
0.219
-0.556
-1.247
-2.090
-2.561
-2.077
-1.237
-0.581
-0.159
0.123
0.335
0.507
0.651
0.777
0.902
1.010
1.031
0.906
0.684
0.485
0.334
0.233
0.176
0.166
0.207
0.312
0.491
0.795
1.510
1.953
1.540
0.792
0.212
-0.208
-0.517
-0.653
-0.452
0.396
1.890
2.140
0.913
0.056
-0.477
-1.111
-2.029
-2.647
-2.151
-1.257
-0.573
-0.137
0.169
0.404
0.598
0.759
0.906
1.058
1.230
1.301
1.081
0.724
0.458
0.292
0.194
0.141
0.128
0.175
0.281
0.452
0.727
0.787
0.841
0.617
0.241
-0.164
-0.575
-1.006
-1.414
-1.538
-1.122
-0.387
0.022
0.017
-0.120
-0.250
-0.422
-0.847
-1.354
-1.355
-0.916
-0.426
-0.042
0.239
0.480
0.700
0.881
0.992
1.067
1.186
1.214
0.892
0.502
0.274
0.181
0.128
0.095
0.097
0.141
0.235
0.389
0.610
0.357
0.270
0.104
-0.151
-0.495
-0.981
-1.717
-2.790
-3.628
-3.125
-1.855
-0.931
-0.472
-0.224
0.027
0.421
0.585
-0.120
-0.775
-0.700
-0.335
0.018
0.294
0.543
0.781
0.965
1.012
0.812
0.356
-0.154
-0.387
-0.286
-0.106
0.016
0.055
0.056
0.074
0.114
0.195
0.313
0.475
0.175
0.037
-0.147
-0.383
-0.727
-1.305
-2.435
-4.794
-7.863
-6.316
-3.117
-1.485
-0.747
-0.353
-0.003
0.376
0.197
-1.261
-1.839
-1.151
-0.463
-0.010
0.292
0.548
0.803
1.028
1.124
0.671
-0.887
-2.943
-2.842
-1.473
-0.551
-0.154
-0.009
0.045
0.068
0.104
0.166
0.240
0.340
0.217
0.026
-0.202
-0.480
-0.831
-1.392
-2.570
-5.417
-8.733
-7.407
-3.224
-1.515
-0.868
-0.525
-0.381
-0.821
-3.116
-6.805
-5.035
-2.151
-0.750
-0.106
0.227
0.480
0.748
1.094
1.581
1.762
-0.517
-4.409
-4.346
-2.096
-0.763
-0.206
-0.014
0.054
0.082
0.108
0.144
0.184
0.222
0.635
0.416
0.008
-0.441
-0.831
-1.232
-1.882
-3.108
-4.340
-3.162
-1.505
-0.942
-0.808
-0.688
-0.698
-1.482
-4.616
-8.428
-6.229
-2.418
-0.824
-0.169
0.142
0.356
0.591
1.037
2.074
4.041
2.573
-1.873
-2.798
-1.514
-0.562
-0.126
0.027
0.084
0.110
0.122
0.136
0.144
0.141
2.069
2.218
0.967
-0.277
-0.896
-1.032
-0.957
-0.717
0.142
1.366
0.985
-0.088
-0.684
-0.777
-0.646
-0.770
-1.702
-3.118
-2.698
-1.365
-0.530
-0.127
0.068
0.191
0.312
0.602
1.373
2.805
2.165
-0.339
-1.130
-0.711
-0.260
-0.010
0.085
0.123
0.141
0.148
0.144
0.127
0.089
6.287
6.976
3.893
-0.134
-1.339
-1.105
-0.259
0.864
2.531
4.011
2.607
0.479
-0.598
-0.778
-0.430
0.292
1.356
1.288
0.135
-0.218
-0.151
-0.046
0.011
0.008
-0.038
-0.108
-0.166
-0.259
-0.641
-0.978
-0.833
-0.436
-0.119
0.043
0.124
0.162
0.177
0.177
0.162
0.124
0.063
7.668
10.302
4.911
-0.902
-2.628
-1.538
0.580
2.395
3.338
3.506
2.184
0.480
-0.504
-0.656
-0.235
0.633
1.832
2.034
1.007
0.333
0.101
0.025
-0.035
-0.140
-0.340
-0.716
-1.389
-2.308
-2.623
-1.934
-1.102
-0.503
-0.140
0.051
0.150
0.202
0.223
0.221
0.190
0.134
0.047
5.196
5.974
1.968
-2.567
-4.028
-1.550
3.043
6.166
5.378
3.145
1.675
0.469
-0.232
-0.377
-0.109
0.426
1.021
1.151
0.783
0.404
0.180
0.058
-0.058
-0.215
-0.485
-0.962
-1.762
-2.756
-2.996
-2.157
-1.207
-0.548
-0.164
0.060
0.186
0.255
0.285
0.278
0.236
0.153
0.030
1.817
1.488
-0.273
-2.550
-3.169
-0.374
5.300
10.601
7.221
3.503
1.750
0.752
0.175
-0.038
0.028
0.250
0.475
0.572
0.475
0.316
0.181
0.069
-0.055
-0.225
-0.475
-0.878
-1.456
-2.033
-2.157
-1.648
-0.985
-0.462
-0.115
0.113
0.253
0.338
0.375
0.365
0.306
0.191
0.019
0.699
0.312
-0.487
-1.353
-1.302
0.511
4.831
7.276
6.425
3.504
2.145
1.195
0.549
0.233
0.133
0.159
0.246
0.306
0.299
0.252
0.184
0.099
-0.015
-0.169
-0.376
-0.649
-0.972
-1.244
-1.271
-1.014
-0.632
-0.275
0.002
0.209
0.359
0.460
0.504
0.491
0.407
0.256
0.030
0.313
0.074
-0.263
-0.497
-0.279
0.659
2.225
3.636
3.859
3.659
2.789
1.622
0.803
0.368
0.167
0.124
0.146
0.197
0.235
0.251
0.220
0.154
0.050
-0.085
-0.241
-0.417
-0.584
-0.701
-0.687
-0.543
-0.315
-0.070
0.148
0.341
0.505
0.625
0.683
0.667
0.557
0.362
0.069
0.165
0.053
-0.060
-0.092
0.107
0.599
1.319
2.126
2.979
3.738
3.119
1.769
0.856
0.380
0.156
0.085
0.106
0.171
0.244
0.294
0.298
0.239
0.135
0.010
-0.115
-0.227
-0.317
-0.358
-0.328
-0.223
-0.071
0.116
0.306
0.495
0.672
0.825
0.910
0.896
0.763
0.525
0.174
0.095
0.049
0.023
0.054
0.198
0.483
0.891
1.418
2.096
2.643
2.282
1.384
0.688
0.294
0.103
0.049
0.084
0.174
0.280
0.365
0.390
0.331
0.216
0.091
-0.013
-0.091
-0.132
-0.137
-0.098
-0.010
0.118
0.275
0.452
0.645
0.846
1.029
1.158
1.176
1.055
0.785
0.366
0.041
0.029
0.034
0.075
0.177
0.348
0.586
0.887
1.219
1.424
1.262
0.825
0.434
0.173
0.048
0.029
0.087
0.192
0.316
0.419
0.454
0.390
0.272
0.151
0.064
0.009
-0.008
0.009
0.060
0.145
0.264
0.411
0.580
0.779
0.990
1.215
1.415
1.566
1.524
1.226
0.701
-0.013
-0.011
0.002
0.039
0.106
0.208
0.346
0.496
0.643
0.698
0.607
0.411
0.210
0.068
0.009
0.030
0.100
0.214
0.338
0.434
0.462
0.397
0.288
0.188
0.118
0.082
0.083
0.113
0.173
0.261
0.379
0.521
0.688
0.885
1.104
1.372
1.736
2.291
2.681
2.173
1.293
-0.073
-0.068
-0.056
-0.028
0.020
0.083
0.158
0.235
0.295
0.308
0.255
0.163
0.072
0.012
0.003
0.049
0.132
0.244
0.351
0.427
0.441
0.387
0.294
0.211
0.157
0.139
0.153
0.194
0.262
0.353
0.474
0.619
0.790
0.990
1.217
1.513
2.162
4.235
5.832
4.614
2.166
-0.140
-0.136
-0.125
-0.104
-0.072
-0.029
0.016
0.059
0.090
0.092
0.071
0.032
0.002
-0.006
0.021
0.086
0.181
0.295
0.395
0.460
0.456
0.400
0.320
0.245
0.205
0.193
0.212
0.257
0.329
0.427
0.556
0.708
0.891
1.101
1.345
1.673
2.538
5.546
8.184
6.270
2.904
-0.213
-0.217
-0.210
-0.194
-0.166
-0.132
-0.096
-0.064
-0.040
-0.027
-0.027
-0.030
-0.025
-0.002
0.053
0.135
0.245
0.366
0.474
0.533
0.528
0.463
0.381
0.305
0.261
0.247
0.264
0.309
0.385
0.490
0.627
0.789
0.988
1.226
1.503
1.872
2.563
4.636
6.333
5.262
2.883
-0.299
-0.312
-0.309
-0.293
-0.265
-0.230
-0.192
-0.155
-0.125
-0.102
-0.083
-0.061
-0.030
0.015
0.091
0.189
0.310
0.445
0.560
0.624
0.614
0.547
0.453
0.367
0.314
0.294
0.306
0.347
0.425
0.535
0.677
0.857
1.079
1.353
1.686
2.129
2.701
3.471
4.043
3.629
2.721
-0.398
-0.421
-0.423
-0.408
-0.375
-0.328
-0.281
-0.232
-0.189
-0.152
-0.115
-0.079
-0.030
0.036
0.122
0.232
0.366
0.504
0.628
0.689
0.679
0.609
0.513
0.424
0.360
0.329
0.334
0.370
0.444
0.553
0.706
0.899
1.140
1.447
1.838
2.328
2.917
3.462
3.707
3.440
2.765
-0.506
-0.545
-0.558
-0.539
-0.492
-0.432
-0.367
-0.302
-0.244
-0.193
-0.144
-0.089
-0.028
0.050
0.149
0.270
0.412
0.550
0.663
0.723
0.713
0.642
0.548
0.461
0.393
0.355
0.343
0.368
0.431
0.537
0.695
0.902
1.164
1.485
1.894
2.404
3.018
3.641
4.080
3.837
3.040
-0.620
-0.680
-0.705
-0.681
-0.620
-0.534
-0.448
-0.365
-0.294
-0.229
-0.169
-0.104
-0.031
0.060
0.171
0.304
0.456
0.602
0.713
0.755
0.724
0.656
0.564
0.482
0.411
0.362
0.340
0.343
0.387
0.479
0.636
0.863
1.168
1.513
1.909
2.375
2.996
4.058
5.880
6.004
3.787
-0.721
-0.804
-0.840
-0.816
-0.737
-0.630
-0.521
-0.424
-0.339
-0.264
-0.193
-0.118
-0.038
0.062
0.188
0.341
0.521
0.696
0.812
0.824
0.762
0.668
0.574
0.493
0.422
0.365
0.318
0.293
0.301
0.365
0.523
0.797
1.195
1.633
1.980
2.341
2.932
4.699
7.789
8.330
5.184
-0.782
-0.887
-0.934
-0.909
-0.819
-0.699
-0.576
-0.471
-0.379
-0.297
-0.219
-0.139
-0.048
0.060
0.196
0.375
0.605
0.839
0.974
0.942
0.825
0.689
0.588
0.506
0.435
0.362
0.291
0.224
0.178
0.187
0.335
0.726
1.387
2.043
2.334
2.408
2.717
4.120
6.847
7.082
4.427
-0.775
-0.886
-0.944
-0.924
-0.839
-0.729
-0.610
-0.506
-0.415
-0.330
-0.248
-0.161
-0.065
0.048
0.195
0.389
0.658
0.948
1.113
1.039
0.859
0.706
0.600
0.526
0.457
0.369
0.265
0.144
0.032
-0.037
0.069
0.610
1.849
3.184
3.223
2.625
2.426
2.809
3.708
3.818
2.612
-0.687
-0.782
-0.845
-0.847
-0.794
-0.714
-0.623
-0.532
-0.450
-0.363
-0.277
-0.184
-0.083
0.032
0.172
0.353
0.597
0.871
1.022
0.961
0.804
0.685
0.623
0.567
0.495
0.386
0.243
0.076
-0.102
-0.273
-0.254
0.363
2.179
4.542
4.160
2.738
2.115
2.032
2.126
2.023
1.670
-0.510
-0.577
-0.646
-0.690
-0.697
-0.670
-0.614
-0.555
-0.480
-0.397
-0.306
-0.205
-0.101
0.011
0.132
0.269
0.428
0.595
0.687
0.679
0.640
0.647
0.673
0.658
0.573
0.430
0.245
0.043
-0.168
-0.387
-0.485
-0.040
1.453
3.350
3.249
2.228
1.676
1.496
1.439
1.335
1.150
-0.230
-0.266
-0.348
-0.461
-0.557
-0.606
-0.614
-0.576
-0.519
-0.435
-0.333
-0.222
-0.108
0.
0.092
0.161
0.203
0.213
0.208
0.258
0.412
0.644
0.834
0.883
0.751
0.523
0.268
0.062
-0.090
-0.251
-0.381
-0.227
0.508
1.442
1.702
1.450
1.199
1.068
0.998
0.915
0.805
0.183
0.225
0.099
-0.140
-0.375
-0.530
-0.598
-0.604
-0.555
-0.471
-0.356
-0.229
-0.098
0.013
0.081
0.070
-0.054
-0.276
-0.461
-0.391
0.097
0.773
1.324
1.434
1.156
0.714
0.294
0.098
0.210
0.318
0.156
0.055
0.277
0.650
0.898
0.918
0.840
0.756
0.689
0.625
0.560
0.777
0.992
0.782
0.297
-0.142
-0.429
-0.580
-0.628
-0.594
-0.502
-0.370
-0.212
-0.052
0.076
0.129
0.046
-0.297
-0.954
-1.684
-1.661
-0.492
1.255
2.653
2.787
2.001
1.042
0.264
0.056
1.057
2.226
1.412
0.620
0.450
0.562
0.682
0.706
0.659
0.576
0.506
0.442
0.400
1.433
1.933
1.610
0.814
0.122
-0.320
-0.559
-0.648
-0.627
-0.533
-0.375
-0.180
0.029
0.195
0.269
0.168
-0.367
-1.738
-3.885
-4.294
-1.559
2.150
5.639
5.359
3.217
1.419
-0.033
-0.642
1.623
3.823
3.378
1.197
0.751
0.751
0.791
0.748
0.644
0.515
0.412
0.344
0.304
1.693
2.411
2.115
1.200
0.344
-0.225
-0.545
-0.669
-0.656
-0.552
-0.370
-0.121
0.163
0.400
0.547
0.592
0.195
-1.702
-5.595
-6.852
-2.532
2.455
7.154
6.650
3.676
1.407
-0.647
-2.389
-1.003
1.941
2.610
1.206
0.989
1.053
1.075
0.951
0.735
0.528
0.379
0.290
0.248
1.468
2.238
2.268
1.534
0.574
-0.148
-0.544
-0.690
-0.680
-0.566
-0.357
-0.036
0.440
0.892
0.945
1.185
1.515
0.009
-3.353
-4.571
-1.933
1.367
4.061
4.118
2.574
0.907
-0.932
-2.841
-3.154
-0.806
0.507
0.893
1.134
1.365
1.415
1.199
0.851
0.549
0.353
0.250
0.210
1.147
2.229
3.279
2.689
0.944
-0.131
-0.578
-0.723
-0.700
-0.572
-0.353
0.035
0.723
1.311
1.256
1.363
1.919
1.100
-0.892
-1.694
-0.891
0.562
1.654
1.864
1.301
0.368
-0.754
-1.789
-1.982
-1.029
0.077
0.733
1.168
1.496
1.584
1.301
0.868
0.516
0.304
0.207
0.179
6.398
3.376
1.873
1.103
0.598
0.224
-0.140
-0.708
-2.118
-6.443
-10.797
-9.492
-3.701
-1.315
-0.531
-0.064
0.697
1.285
0.907
0.432
0.305
0.391
0.532
0.621
0.620
0.573
0.527
0.506
0.500
0.503
0.512
0.516
0.513
0.465
0.379
0.288
0.238
0.228
0.267
0.341
0.451
3.646
2.280
1.642
1.088
0.614
0.221
-0.175
-0.836
-2.652
-9.171
-16.662
-11.933
-4.855
-1.565
-0.606
-0.122
0.399
0.721
0.517
0.222
0.123
0.188
0.301
0.397
0.456
0.488
0.505
0.526
0.537
0.542
0.524
0.487
0.436
0.374
0.312
0.269
0.252
0.274
0.336
0.443
0.596
2.583
3.320
2.585
1.402
0.678
0.224
-0.149
-0.651
-1.807
-5.050
-8.485
-7.429
-2.642
-1.079
-0.609
-0.405
-0.225
-0.125
-0.138
-0.157
-0.086
0.044
0.177
0.296
0.391
0.465
0.532
0.588
0.633
0.640
0.604
0.528
0.441
0.359
0.300
0.267
0.265
0.300
0.384
0.525
0.729
4.743
6.777
5.115
1.980
0.744
0.198
-0.132
-0.385
-0.625
-0.494
0.967
1.369
0.198
-0.372
-0.523
-0.633
-0.711
-0.735
-0.634
-0.458
-0.241
-0.044
0.125
0.268
0.389
0.494
0.603
0.717
0.821
0.860
0.784
0.642
0.492
0.373
0.298
0.262
0.263
0.311
0.413
0.577
0.832
5.034
6.864
5.133
1.856
0.575
0.052
-0.219
-0.322
-0.152
0.787
3.076
3.232
1.061
-0.058
-0.483
-0.743
-0.963
-1.050
-0.897
-0.594
-0.296
-0.047
0.135
0.286
0.420
0.549
0.707
0.923
1.189
1.335
1.168
0.832
0.559
0.381
0.285
0.249
0.253
0.308
0.412
0.585
0.856
2.360
3.361
2.272
0.937
0.193
-0.218
-0.465
-0.564
-0.411
0.151
1.020
1.150
0.429
-0.162
-0.480
-0.714
-0.941
-1.032
-0.889
-0.552
-0.237
0.006
0.193
0.332
0.471
0.608
0.800
1.155
1.852
2.453
1.938
1.072
0.571
0.353
0.258
0.225
0.230
0.286
0.389
0.550
0.799
0.789
0.864
0.577
0.145
-0.244
-0.560
-0.857
-1.091
-1.124
-0.838
-0.398
-0.160
-0.223
-0.369
-0.492
-0.618
-0.761
-0.892
-0.745
-0.433
-0.127
0.099
0.256
0.387
0.507
0.630
0.771
1.147
2.333
3.784
2.615
0.950
0.389
0.237
0.194
0.184
0.201
0.254
0.348
0.491
0.695
0.204
0.086
-0.091
-0.305
-0.575
-0.907
-1.352
-1.868
-2.157
-1.923
-1.336
-0.873
-0.641
-0.562
-0.584
-0.726
-1.115
-1.452
-1.210
-0.616
-0.140
0.126
0.286
0.411
0.511
0.581
0.548
0.411
0.472
0.900
0.036
-0.328
-0.110
0.040
0.116
0.149
0.176
0.223
0.303
0.414
0.574
0.081
-0.095
-0.280
-0.498
-0.769
-1.157
-1.776
-2.650
-3.307
-2.957
-2.016
-1.275
-0.891
-0.750
-0.861
-1.534
-3.306
-5.160
-3.864
-1.622
-0.436
0.044
0.262
0.389
0.482
0.493
0.245
-0.779
-4.088
-8.633
-7.715
-2.709
-0.798
-0.148
0.054
0.121
0.159
0.199
0.259
0.337
0.447
0.303
0.077
-0.211
-0.524
-0.847
-1.259
-1.876
-2.820
-3.543
-3.147
-2.103
-1.378
-1.024
-0.940
-1.246
-2.882
-9.099
-12.731
-9.801
-3.359
-0.918
-0.129
0.172
0.320
0.412
0.443
0.187
-1.320
-7.508
-13.055
-10.963
-4.058
-0.992
-0.163
0.063
0.127
0.160
0.184
0.221
0.265
0.328
0.992
0.708
0.167
-0.436
-0.899
-1.247
-1.608
-2.077
-2.371
-2.066
-1.517
-1.190
-1.040
-1.019
-1.344
-3.056
-9.397
-15.467
-10.701
-3.847
-1.100
-0.232
0.077
0.214
0.304
0.369
0.322
-0.573
-4.091
-9.117
-7.454
-2.270
-0.424
0.028
0.130
0.159
0.171
0.180
0.192
0.208
0.227
2.716
2.622
1.176
-0.362
-1.180
-1.364
-1.242
-1.086
-0.850
-0.598
-0.619
-0.842
-0.993
-0.980
-0.935
-1.132
-2.425
-5.677
-4.638
-1.991
-0.710
-0.206
0.005
0.090
0.128
0.164
0.169
-0.109
-1.230
-2.384
-1.709
-0.303
0.195
0.235
0.214
0.193
0.183
0.181
0.175
0.162
0.142
6.697
7.107
3.440
-0.858
-2.491
-2.110
-1.098
-0.270
0.284
0.432
0.025
-0.591
-0.921
-0.879
-0.405
1.041
3.467
3.552
1.191
-0.214
-0.225
-0.100
-0.041
-0.035
-0.084
-0.171
-0.292
-0.499
-0.795
-0.869
-0.392
0.155
0.306
0.282
0.235
0.216
0.203
0.189
0.165
0.131
0.080
8.067
8.781
3.994
-3.993
-7.296
-4.261
-1.054
0.692
1.191
0.926
0.265
-0.451
-0.827
-0.761
-0.187
1.328
4.124
4.421
2.142
0.481
0.075
-0.018
-0.066
-0.145
-0.267
-0.474
-0.755
-1.032
-1.145
-0.881
-0.431
-0.026
0.164
0.214
0.227
0.231
0.223
0.205
0.167
0.109
0.025
5.103
5.680
0.067
-8.690
-11.514
-7.161
-0.201
2.904
2.645
1.483
0.518
-0.214
-0.607
-0.608
-0.227
0.578
1.670
1.971
1.114
0.466
0.153
0.014
-0.083
-0.203
-0.371
-0.618
-0.954
-1.243
-1.284
-0.995
-0.552
-0.193
0.039
0.164
0.227
0.254
0.257
0.236
0.185
0.097
-0.030
1.955
1.165
-1.666
-7.583
-9.776
-4.794
1.757
5.287
4.362
2.250
1.061
0.253
-0.245
-0.392
-0.257
0.079
0.455
0.614
0.483
0.289
0.140
0.031
-0.075
-0.203
-0.375
-0.602
-0.871
-1.077
-1.088
-0.855
-0.525
-0.217
0.012
0.159
0.251
0.300
0.314
0.288
0.220
0.103
-0.075
0.782
0.153
-1.131
-2.903
-3.485
-1.317
2.002
4.567
4.216
3.213
2.141
0.990
0.209
-0.166
-0.246
-0.130
0.046
0.177
0.220
0.204
0.149
0.074
-0.032
-0.159
-0.310
-0.485
-0.657
-0.772
-0.762
-0.609
-0.374
-0.137
0.058
0.211
0.317
0.383
0.404
0.373
0.288
0.133
-0.104
0.358
0.007
-0.502
-0.962
-0.906
-0.002
1.432
2.849
4.172
5.615
4.665
1.948
0.589
-0.008
-0.213
-0.210
-0.102
0.039
0.158
0.231
0.238
0.173
0.056
-0.076
-0.213
-0.337
-0.447
-0.501
-0.470
-0.359
-0.190
-0.012
0.157
0.304
0.417
0.497
0.530
0.502
0.399
0.205
-0.095
0.193
0.028
-0.159
-0.257
-0.114
0.353
1.107
2.193
4.508
6.573
5.609
2.486
0.740
0.036
-0.222
-0.245
-0.140
0.024
0.217
0.363
0.419
0.342
0.184
0.025
-0.114
-0.210
-0.267
-0.284
-0.244
-0.157
-0.027
0.121
0.274
0.417
0.546
0.649
0.701
0.684
0.572
0.345
-0.014
0.113
0.039
-0.018
-0.015
0.106
0.379
0.833
1.556
2.984
4.923
4.188
1.771
0.533
-0.034
-0.251
-0.254
-0.129
0.077
0.325
0.557
0.658
0.544
0.311
0.112
-0.027
-0.106
-0.137
-0.129
-0.082
0.002
0.116
0.249
0.396
0.544
0.693
0.831
0.929
0.958
0.860
0.605
0.178
0.055
0.025
0.014
0.040
0.127
0.292
0.550
0.925
1.449
1.881
1.576
0.834
0.211
-0.139
-0.275
-0.236
-0.096
0.134
0.423
0.704
0.819
0.664
0.381
0.162
0.029
-0.031
-0.037
-0.010
0.046
0.131
0.240
0.367
0.513
0.671
0.846
1.041
1.248
1.421
1.416
1.103
0.547
-0.001
-0.010
-0.008
0.019
0.077
0.168
0.304
0.474
0.643
0.715
0.558
0.263
-0.025
-0.210
-0.256
-0.194
-0.041
0.174
0.437
0.689
0.767
0.619
0.353
0.164
0.057
0.028
0.038
0.081
0.147
0.236
0.347
0.477
0.626
0.796
1.007
1.291
1.746
2.410
2.787
2.183
1.203
-0.062
-0.065
-0.061
-0.040
-0.003
0.052
0.118
0.189
0.242
0.229
0.144
0.002
-0.135
-0.208
-0.198
-0.118
0.036
0.229
0.425
0.583
0.605
0.479
0.294
0.159
0.092
0.078
0.104
0.158
0.235
0.330
0.446
0.578
0.736
0.921
1.169
1.575
2.491
4.749
6.386
4.752
2.156
-0.131
-0.136
-0.132
-0.116
-0.090
-0.055
-0.017
0.016
0.029
0.013
-0.036
-0.102
-0.152
-0.165
-0.119
-0.015
0.139
0.322
0.494
0.601
0.573
0.446
0.302
0.194
0.146
0.141
0.170
0.228
0.309
0.413
0.539
0.681
0.845
1.043
1.321
1.798
3.024
6.459
8.769
6.540
2.877
-0.213
-0.221
-0.220
-0.208
-0.185
-0.154
-0.123
-0.097
-0.086
-0.088
-0.106
-0.124
-0.126
-0.099
-0.025
0.097
0.265
0.466
0.662
0.769
0.729
0.574
0.406
0.282
0.220
0.209
0.235
0.293
0.378
0.491
0.629
0.782
0.959
1.171
1.448
1.908
2.865
5.182
6.887
5.307
2.765
-0.311
-0.329
-0.333
-0.320
-0.291
-0.252
-0.213
-0.179
-0.154
-0.139
-0.130
-0.116
-0.087
-0.030
0.060
0.199
0.389
0.613
0.835
0.971
0.929
0.758
0.550
0.397
0.310
0.282
0.291
0.346
0.433
0.558
0.709
0.878
1.064
1.279
1.561
1.950
2.540
3.353
3.853
3.338
2.400
-0.430
-0.467
-0.480
-0.460
-0.418
-0.361
-0.300
-0.245
-0.202
-0.166
-0.134
-0.100
-0.051
0.025
0.132
0.284
0.479
0.707
0.942
1.077
1.046
0.868
0.658
0.490
0.384
0.333
0.335
0.375
0.465
0.596
0.760
0.948
1.149
1.375
1.660
2.020
2.443
2.901
3.114
2.897
2.347
-0.575
-0.639
-0.664
-0.638
-0.570
-0.478
-0.387
-0.308
-0.242
-0.187
-0.139
-0.087
-0.023
0.064
0.184
0.341
0.540
0.757
0.962
1.070
1.032
0.884
0.698
0.536
0.431
0.368
0.354
0.380
0.459
0.582
0.759
0.963
1.188
1.436
1.734
2.088
2.531
3.062
3.459
3.334
2.677
-0.744
-0.853
-0.904
-0.862
-0.752
-0.611
-0.477
-0.366
-0.277
-0.205
-0.142
-0.078
-0.003
0.094
0.221
0.392
0.596
0.818
0.992
1.052
0.989
0.849
0.696
0.556
0.448
0.381
0.349
0.350
0.399
0.503
0.674
0.913
1.189
1.497
1.805
2.170
2.700
3.689
5.189
5.295
3.546
-0.913
-1.078
-1.166
-1.108
-0.937
-0.738
-0.558
-0.416
-0.309
-0.223
-0.149
-0.076
0.009
0.114
0.255
0.456
0.717
0.993
1.179
1.156
1.010
0.830
0.679
0.555
0.457
0.381
0.321
0.286
0.281
0.333
0.477
0.776
1.224
1.688
2.013
2.292
2.838
4.472
7.448
7.583
4.735
-1.026
-1.248
-1.363
-1.294
-1.079
-0.825
-0.610
-0.451
-0.333
-0.238
-0.157
-0.076
0.011
0.126
0.283
0.528
0.911
1.388
1.681
1.487
1.113
0.844
0.664
0.550
0.466
0.377
0.287
0.187
0.096
0.041
0.119
0.534
1.465
2.425
2.707
2.579
2.793
4.067
6.796
6.887
4.180
-1.015
-1.257
-1.384
-1.316
-1.097
-0.841
-0.623
-0.468
-0.347
-0.249
-0.166
-0.079
0.013
0.132
0.301
0.580
1.090
1.866
2.350
1.907
1.231
0.840
0.649
0.551
0.474
0.376
0.247
0.071
-0.138
-0.403
-0.526
0.052
2.353
5.773
5.131
3.211
2.593
2.900
3.696
3.708
2.625
-0.858
-1.059
-1.179
-1.136
-0.975
-0.776
-0.599
-0.466
-0.355
-0.260
-0.172
-0.081
0.016
0.132
0.291
0.556
1.032
1.778
2.267
1.790
1.140
0.774
0.621
0.551
0.477
0.369
0.209
-0.032
-0.375
-0.874
-1.402
-0.953
3.603
7.929
7.228
3.761
2.316
2.071
2.098
2.015
1.652
-0.567
-0.702
-0.817
-0.838
-0.780
-0.668
-0.560
-0.456
-0.358
-0.270
-0.175
-0.077
0.024
0.132
0.262
0.445
0.723
1.106
1.307
1.104
0.792
0.647
0.605
0.562
0.485
0.342
0.161
-0.090
-0.471
-1.099
-1.944
-2.051
1.372
5.565
5.917
2.959
1.837
1.503
1.408
1.294
1.130
-0.126
-0.204
-0.348
-0.488
-0.563
-0.566
-0.522
-0.450
-0.368
-0.275
-0.173
-0.061
0.048
0.152
0.242
0.319
0.376
0.405
0.372
0.318
0.389
0.549
0.681
0.669
0.512
0.313
0.122
-0.068
-0.326
-0.792
-1.525
-1.832
-0.574
1.558
2.123
1.641
1.263
1.080
0.983
0.904
0.810
0.576
0.604
0.361
-0.024
-0.316
-0.454
-0.484
-0.446
-0.376
-0.278
-0.163
-0.027
0.105
0.208
0.257
0.215
0.028
-0.320
-0.656
-0.665
-0.145
0.616
1.158
1.111
0.704
0.314
0.101
0.094
0.240
0.163
-0.377
-0.787
-0.488
0.277
0.789
0.878
0.837
0.765
0.710
0.651
0.595
1.770
2.239
1.686
0.715
0.022
-0.317
-0.436
-0.439
-0.381
-0.280
-0.137
0.032
0.202
0.324
0.331
0.159
-0.367
-1.420
-2.753
-2.905
-1.162
1.267
3.171
2.826
1.331
0.380
0.058
0.414
1.780
2.859
1.531
0.340
0.063
0.257
0.488
0.601
0.613
0.578
0.529
0.490
0.455
3.546
5.516
4.090
1.713
0.440
-0.131
-0.368
-0.426
-0.383
-0.276
-0.106
0.110
0.345
0.500
0.476
0.182
-0.746
-3.225
-8.778
-9.415
-3.719
3.286
7.852
7.090
2.619
0.535
-0.038
0.646
3.719
5.702
3.974
1.218
0.529
0.466
0.525
0.560
0.542
0.491
0.433
0.387
0.360
4.389
6.863
5.564
2.462
0.857
0.060
-0.291
-0.405
-0.386
-0.277
-0.082
0.185
0.495
0.700
0.676
0.339
-0.802
-4.554
-11.759
-14.014
-6.875
4.231
10.700
8.533
3.301
0.583
-0.270
0.111
2.953
4.671
3.817
1.316
0.746
0.659
0.663
0.628
0.553
0.461
0.380
0.328
0.300
3.253
4.831
4.513
2.861
1.291
0.258
-0.228
-0.405
-0.400
-0.291
-0.080
0.236
0.659
0.976
0.893
0.606
-0.270
-3.061
-9.114
-10.118
-4.609
1.712
6.379
5.625
2.148
0.397
-0.426
-0.596
0.278
1.496
1.293
0.892
0.767
0.789
0.789
0.708
0.577
0.444
0.340
0.284
0.260
2.299
4.133
6.369
5.340
2.177
0.454
-0.232
-0.438
-0.433
-0.314
-0.106
0.242
0.857
1.187
1.099
0.747
0.251
-1.011
-2.964
-3.521
-1.856
0.305
1.769
1.805
0.960
0.147
-0.412
-0.664
-0.501
0.000
0.380
0.565
0.698
0.799
0.810
0.717
0.555
0.403
0.297
0.242
0.222
3.720
2.524
1.594
0.961
0.517
0.210
-0.063
-0.421
-1.192
-3.105
-5.993
-4.981
-2.335
-1.061
-0.597
-0.392
-0.220
-0.079
-0.049
-0.021
0.070
0.211
0.341
0.429
0.460
0.451
0.439
0.434
0.440
0.452
0.474
0.496
0.500
0.465
0.396
0.321
0.274
0.268
0.309
0.392
0.514
3.177
2.508
1.763
1.079
0.579
0.232
-0.063
-0.464
-1.479
-4.561
-8.678
-7.761
-3.007
-1.226
-0.652
-0.424
-0.269
-0.205
-0.197
-0.186
-0.097
0.041
0.176
0.285
0.353
0.398
0.431
0.458
0.480
0.493
0.489
0.469
0.431
0.385
0.335
0.298
0.287
0.314
0.386
0.500
0.667
3.453
3.943
2.746
1.393
0.641
0.230
-0.055
-0.380
-1.089
-2.813
-5.173
-4.164
-1.990
-0.981
-0.642
-0.505
-0.450
-0.435
-0.405
-0.340
-0.212
-0.051
0.097
0.217
0.310
0.386
0.458
0.533
0.590
0.613
0.583
0.518
0.441
0.371
0.323
0.297
0.305
0.354
0.444
0.590
0.800
5.308
6.447
5.024
1.794
0.637
0.163
-0.069
-0.254
-0.472
-0.755
-0.865
-0.685
-0.617
-0.594
-0.566
-0.535
-0.525
-0.514
-0.483
-0.369
-0.222
-0.056
0.086
0.210
0.316
0.416
0.531
0.670
0.812
0.879
0.815
0.657
0.503
0.390
0.322
0.298
0.315
0.372
0.478
0.646
0.886
4.748
5.882
4.617
1.463
0.404
-0.012
-0.187
-0.260
-0.207
0.023
0.393
0.369
-0.096
-0.448
-0.535
-0.514
-0.447
-0.418
-0.349
-0.237
-0.100
0.031
0.143
0.244
0.345
0.464
0.644
0.923
1.321
1.599
1.385
0.944
0.596
0.412
0.324
0.294
0.311
0.372
0.485
0.659
0.905
1.727
2.370
1.511
0.500
-0.037
-0.283
-0.414
-0.472
-0.388
-0.163
0.073
0.034
-0.297
-0.548
-0.587
-0.492
-0.361
-0.241
-0.112
0.015
0.108
0.181
0.237
0.306
0.386
0.503
0.733
1.271
2.550
4.079
2.974
1.391
0.674
0.401
0.302
0.276
0.295
0.358
0.466
0.629
0.856
0.159
0.080
-0.117
-0.312
-0.466
-0.603
-0.734
-0.829
-0.823
-0.691
-0.527
-0.507
-0.622
-0.729
-0.705
-0.576
-0.444
-0.239
0.042
0.295
0.379
0.360
0.340
0.357
0.396
0.482
0.666
1.377
4.093
6.467
4.466
1.612
0.558
0.309
0.249
0.248
0.272
0.332
0.429
0.567
0.760
-0.348
-0.579
-0.670
-0.706
-0.757
-0.876
-1.069
-1.275
-1.363
-1.266
-1.047
-0.874
-0.833
-0.853
-0.867
-0.959
-1.099
-0.992
-0.311
0.360
0.567
0.484
0.410
0.373
0.369
0.362
0.339
0.465
2.038
2.542
1.709
0.211
0.044
0.130
0.184
0.216
0.246
0.300
0.380
0.491
0.639
-0.295
-0.527
-0.676
-0.768
-0.876
-1.065
-1.337
-1.651
-1.828
-1.725
-1.419
-1.124
-0.973
-0.976
-1.169
-1.812
-3.135
-4.072
-2.412
-0.387
0.378
0.440
0.384
0.344
0.305
0.196
-0.155
-1.237
-4.577
-8.349
-7.850
-2.493
-0.567
-0.018
0.148
0.194
0.228
0.269
0.327
0.407
0.518
0.066
-0.200
-0.444
-0.688
-0.921
-1.161
-1.455
-1.793
-1.995
-1.909
-1.603
-1.316
-1.135
-1.131
-1.501
-2.902
-7.263
-10.363
-7.900
-2.070
-0.235
0.199
0.278
0.262
0.212
0.067
-0.477
-2.281
-9.246
-15.469
-11.146
-3.607
-0.491
0.089
0.191
0.209
0.221
0.244
0.278
0.328
0.395
0.756
0.385
-0.101
-0.598
-0.982
-1.241
-1.446
-1.652
-1.786
-1.763
-1.624
-1.453
-1.325
-1.295
-1.559
-2.918
-8.193
-11.155
-8.987
-2.772
-0.643
-0.030
0.133
0.156
0.116
-0.022
-0.452
-1.793
-5.567
-9.618
-6.471
0.354
0.769
0.455
0.303
0.246
0.224
0.225
0.236
0.257
0.283
2.001
1.430
0.411
-0.734
-1.386
-1.541
-1.445
-1.382
-1.409
-1.482
-1.577
-1.616
-1.554
-1.364
-1.202
-1.162
-1.625
-3.548
-3.264
-1.539
-0.504
-0.110
0.018
0.038
-0.002
-0.104
-0.345
-0.922
-1.906
-2.091
1.011
2.820
1.675
0.717
0.391
0.270
0.231
0.211
0.202
0.196
0.189
3.680
3.097
0.790
-1.787
-3.076
-2.604
-1.666
-1.127
-1.026
-1.236
-1.574
-1.796
-1.747
-1.417
-0.762
0.842
3.480
3.776
1.441
-0.078
-0.158
-0.082
-0.046
-0.069
-0.130
-0.230
-0.385
-0.589
-0.719
-0.276
1.029
1.795
1.183
0.644
0.380
0.276
0.231
0.204
0.177
0.144
0.101
4.349
3.696
-0.126
-6.356
-9.558
-5.720
-2.173
-0.781
-0.561
-0.960
-1.489
-1.833
-1.818
-1.418
-0.638
1.076
3.939
4.428
2.110
0.460
0.056
-0.043
-0.085
-0.151
-0.239
-0.357
-0.492
-0.602
-0.564
-0.255
0.271
0.614
0.581
0.430
0.323
0.266
0.232
0.200
0.159
0.099
0.018
2.940
1.846
-2.407
-10.777
-16.707
-9.412
-2.274
-0.031
0.208
-0.375
-1.060
-1.513
-1.599
-1.313
-0.719
0.213
1.406
1.783
1.016
0.376
0.088
-0.033
-0.113
-0.199
-0.307
-0.435
-0.571
-0.649
-0.607
-0.396
-0.096
0.143
0.251
0.276
0.269
0.262
0.241
0.209
0.151
0.063
-0.058
1.467
0.362
-2.635
-9.365
-11.516
-7.381
-1.146
0.965
1.172
0.596
-0.144
-0.733
-1.053
-1.055
-0.784
-0.329
0.146
0.393
0.329
0.180
0.068
-0.021
-0.109
-0.206
-0.317
-0.440
-0.547
-0.611
-0.565
-0.421
-0.209
-0.011
0.128
0.215
0.258
0.278
0.271
0.235
0.162
0.043
-0.128
0.687
-0.019
-1.379
-3.406
-4.270
-2.276
0.068
1.505
2.090
2.141
1.459
0.376
-0.388
-0.754
-0.770
-0.569
-0.288
-0.066
0.064
0.108
0.099
0.038
-0.058
-0.165
-0.277
-0.381
-0.463
-0.494
-0.457
-0.343
-0.186
-0.022
0.117
0.219
0.287
0.326
0.328
0.291
0.202
0.048
-0.187
0.365
-0.017
-0.537
-1.030
-1.067
-0.390
0.632
1.750
3.477
5.271
4.556
1.685
0.138
-0.554
-0.756
-0.670
-0.443
-0.184
0.041
0.203
0.265
0.204
0.062
-0.086
-0.205
-0.298
-0.352
-0.363
-0.318
-0.223
-0.097
0.039
0.165
0.273
0.355
0.409
0.423
0.384
0.281
0.093
-0.202
0.216
0.034
-0.162
-0.276
-0.190
0.152
0.763
1.784
4.656
7.394
5.849
2.351
0.254
-0.539
-0.789
-0.717
-0.484
-0.169
0.197
0.530
0.673
0.532
0.264
0.024
-0.132
-0.217
-0.246
-0.236
-0.187
-0.101
0.004
0.128
0.249
0.359
0.456
0.528
0.561
0.534
0.422
0.204
-0.149
0.136
0.050
-0.021
-0.035
0.046
0.259
0.643
1.361
2.974
4.935
4.310
1.473
0.004
-0.640
-0.827
-0.716
-0.451
-0.057
0.482
1.077
1.378
1.041
0.507
0.119
-0.072
-0.147
-0.159
-0.132
-0.074
0.009
0.113
0.226
0.349
0.467
0.581
0.685
0.759
0.767
0.671
0.429
0.011
0.071
0.034
0.011
0.019
0.082
0.209
0.424
0.784
1.298
1.728
1.346
0.416
-0.328
-0.713
-0.790
-0.655
-0.375
0.059
0.702
1.542
1.991
1.413
0.624
0.148
-0.043
-0.103
-0.091
-0.041
0.025
0.113
0.215
0.330
0.453
0.585
0.730
0.884
1.044
1.161
1.121
0.841
0.328
0.015
-0.001
-0.009
0.004
0.042
0.110
0.217
0.351
0.479
0.497
0.270
-0.125
-0.484
-0.683
-0.684
-0.538
-0.270
0.118
0.663
1.342
1.666
1.127
0.448
0.076
-0.055
-0.068
-0.030
0.034
0.112
0.209
0.314
0.433
0.563
0.712
0.894
1.129
1.465
1.847
1.997
1.582
0.843
-0.045
-0.055
-0.060
-0.051
-0.029
0.009
0.053
0.093
0.101
0.041
-0.107
-0.303
-0.482
-0.560
-0.516
-0.373
-0.129
0.176
0.531
0.842
0.875
0.544
0.174
-0.012
-0.060
-0.028
0.034
0.110
0.199
0.302
0.417
0.544
0.680
0.844
1.058
1.396
1.988
2.957
3.588
2.752
1.497
-0.118
-0.128
-0.131
-0.125
-0.109
-0.087
-0.065
-0.056
-0.074
-0.125
-0.214
-0.320
-0.393
-0.400
-0.330
-0.169
0.060
0.342
0.615
0.763
0.665
0.379
0.135
0.018
0.004
0.044
0.105
0.185
0.287
0.398
0.527
0.662
0.807
0.978
1.209
1.605
2.355
3.767
4.948
3.667
1.987
-0.206
-0.222
-0.227
-0.220
-0.202
-0.179
-0.156
-0.146
-0.151
-0.180
-0.221
-0.260
-0.277
-0.243
-0.142
0.032
0.283
0.621
0.986
1.206
1.076
0.696
0.365
0.195
0.129
0.142
0.187
0.264
0.370
0.501
0.649
0.799
0.947
1.107
1.334
1.690
2.324
3.337
4.014
3.220
2.032
-0.319
-0.349
-0.360
-0.346
-0.315
-0.276
-0.237
-0.209
-0.194
-0.189
-0.197
-0.193
-0.169
-0.108
0.012
0.206
0.498
0.898
1.404
1.780
1.648
1.141
0.678
0.403
0.274
0.241
0.267
0.336
0.447
0.602
0.782
0.951
1.094
1.238
1.438
1.724
2.137
2.620
2.865
2.536
1.893
-0.468
-0.522
-0.543
-0.522
-0.467
-0.392
-0.320
-0.260
-0.218
-0.187
-0.164
-0.134
-0.086
-0.003
0.130
0.331
0.629
1.051
1.560
1.950
1.840
1.352
0.881
0.565
0.393
0.326
0.326
0.383
0.502
0.677
0.898
1.103
1.241
1.359
1.528
1.760
2.066
2.352
2.483
2.306
1.883
-0.672
-0.775
-0.816
-0.780
-0.674
-0.537
-0.411
-0.314
-0.240
-0.183
-0.138
-0.090
-0.025
0.069
0.207
0.410
0.686
1.055
1.439
1.700
1.628
1.290
0.914
0.637
0.463
0.375
0.355
0.395
0.503
0.684
0.921
1.151
1.310
1.439
1.611
1.832
2.127
2.444
2.658
2.536
2.091
-0.932
-1.131
-1.224
-1.160
-0.955
-0.714
-0.515
-0.365
-0.260
-0.182
-0.117
-0.058
0.017
0.115
0.257
0.458
0.728
1.043
1.333
1.453
1.358
1.127
0.862
0.646
0.490
0.392
0.348
0.362
0.433
0.576
0.791
1.043
1.273
1.488
1.698
1.924
2.265
2.778
3.312
3.277
2.544
-1.225
-1.593
-1.798
-1.659
-1.288
-0.910
-0.612
-0.412
-0.273
-0.181
-0.105
-0.037
0.043
0.149
0.296
0.520
0.861
1.271
1.557
1.506
1.258
1.003
0.794
0.626
0.496
0.397
0.325
0.282
0.283
0.330
0.467
0.746
1.168
1.605
1.884
2.070
2.383
3.088
4.080
4.135
2.942
-1.477
-2.025
-2.369
-2.160
-1.581
-1.048
-0.671
-0.429
-0.281
-0.179
-0.096
-0.021
0.062
0.171
0.330
0.622
1.175
2.153
2.848
2.244
1.411
0.955
0.734
0.612
0.513
0.411
0.298
0.175
0.030
-0.113
-0.195
0.091
1.021
2.128
2.484
2.356
2.400
2.905
3.733
3.749
2.703
-1.491
-2.105
-2.488
-2.257
-1.623
-1.037
-0.657
-0.421
-0.274
-0.168
-0.085
-0.004
0.079
0.188
0.358
0.699
1.595
3.989
5.237
3.837
1.650
0.915
0.690
0.602
0.545
0.451
0.278
0.034
-0.308
-0.862
-1.536
-1.617
0.796
4.881
4.688
2.952
2.319
2.351
2.605
2.542
2.017
-1.213
-1.677
-1.966
-1.798
-1.340
-0.899
-0.589
-0.390
-0.260
-0.159
-0.071
0.012
0.102
0.208
0.364
0.691
1.542
3.925
5.147
3.736
1.492
0.801
0.612
0.573
0.551
0.459
0.248
-0.099
-0.667
-1.748
-3.859
-6.200
-1.174
5.891
6.462
3.437
2.097
1.810
1.776
1.667
1.423
-0.754
-1.036
-1.224
-1.181
-0.950
-0.712
-0.510
-0.356
-0.244
-0.146
-0.054
0.040
0.137
0.242
0.375
0.583
1.024
1.870
2.431
1.727
0.921
0.587
0.506
0.498
0.464
0.360
0.153
-0.208
-0.853
-2.216
-5.473
-10.160
-6.492
2.766
4.999
2.597
1.641
1.352
1.257
1.161
1.030
-0.162
-0.344
-0.548
-0.682
-0.682
-0.584
-0.461
-0.343
-0.235
-0.133
-0.027
0.085
0.199
0.304
0.402
0.488
0.586
0.675
0.654
0.451
0.341
0.380
0.432
0.382
0.248
0.120
-0.016
-0.238
-0.703
-1.764
-3.930
-6.604
-4.918
-0.442
1.357
1.326
1.103
0.975
0.902
0.839
0.766
0.743
0.675
0.280
-0.227
-0.506
-0.529
-0.453
-0.341
-0.233
-0.114
0.013
0.158
0.309
0.425
0.485
0.465
0.299
-0.048
-0.478
-0.600
-0.258
0.296
0.595
0.380
-0.079
-0.305
-0.277
-0.194
-0.205
-0.630
-1.628
-2.506
-2.048
-0.698
0.294
0.634
0.711
0.696
0.665
0.628
0.583
2.489
3.170
2.170
0.586
-0.231
-0.453
-0.430
-0.332
-0.226
-0.093
0.073
0.277
0.501
0.661
0.672
0.514
0.038
-1.022
-2.442
-2.819
-1.355
0.594
1.872
1.064
-0.442
-0.919
-0.607
-0.030
0.703
0.975
0.255
-0.492
-0.594
-0.225
0.174
0.407
0.506
0.521
0.508
0.488
0.462
5.897
8.033
6.219
2.051
0.254
-0.254
-0.347
-0.308
-0.213
-0.070
0.131
0.428
0.818
1.069
0.959
0.621
-0.253
-2.665
-8.003
-9.223
-3.893
1.854
5.714
4.406
-0.476
-1.474
-0.911
0.092
1.756
2.922
1.711
0.518
0.128
0.136
0.274
0.377
0.425
0.428
0.413
0.392
0.379
7.167
10.970
7.821
3.067
0.789
0.022
-0.221
-0.264
-0.201
-0.062
0.164
0.522
1.069
1.414
1.178
0.730
-0.365
-4.025
-11.150
-13.269
-6.934
2.433
7.029
5.307
0.189
-1.341
-0.967
-0.054
1.477
2.619
1.737
0.800
0.433
0.362
0.390
0.414
0.409
0.384
0.356
0.333
0.322
4.740
7.350
6.043
3.076
1.241
0.294
-0.126
-0.243
-0.210
-0.080
0.142
0.490
0.946
1.238
1.111
0.749
-0.185
-2.910
-8.954
-10.028
-4.716
0.772
4.423
3.214
0.333
-0.760
-0.753
-0.314
0.416
1.002
0.906
0.626
0.482
0.454
0.460
0.445
0.404
0.355
0.318
0.292
0.282
2.759
4.220
5.234
4.136
1.820
0.413
-0.143
-0.287
-0.260
-0.130
0.074
0.370
0.737
0.986
0.927
0.673
0.094
-1.183
-2.985
-3.514
-1.990
-0.095
1.062
0.922
0.155
-0.383
-0.520
-0.382
-0.093
0.209
0.362
0.407
0.429
0.454
0.463
0.434
0.380
0.319
0.277
0.252
0.247
2.374
1.708
1.101
0.654
0.357
0.163
0.068
0.113
0.616
2.292
3.381
1.047
-0.211
-0.433
-0.473
-0.528
-0.590
-0.621
-0.580
-0.427
-0.229
-0.028
0.135
0.243
0.303
0.326
0.342
0.351
0.368
0.386
0.405
0.422
0.426
0.399
0.352
0.304
0.277
0.284
0.336
0.430
0.569
2.339
1.824
1.268
0.775
0.418
0.213
0.127
0.188
0.510
1.261
1.373
0.020
-0.474
-0.526
-0.553
-0.637
-0.762
-0.891
-0.877
-0.687
-0.421
-0.174
0.016
0.150
0.239
0.296
0.342
0.380
0.411
0.429
0.432
0.417
0.389
0.353
0.319
0.299
0.303
0.340
0.421
0.554
0.745
2.308
2.199
1.612
0.892
0.422
0.198
0.110
0.131
0.206
0.205
-0.139
-0.475
-0.569
-0.566
-0.587
-0.649
-0.798
-0.955
-0.981
-0.774
-0.478
-0.222
-0.023
0.116
0.220
0.301
0.375
0.447
0.509
0.539
0.522
0.470
0.410
0.353
0.318
0.306
0.329
0.385
0.492
0.654
0.891
2.320
2.746
1.896
0.858
0.308
0.084
0.022
0.049
0.108
0.117
-0.020
-0.226
-0.472
-0.615
-0.613
-0.523
-0.488
-0.594
-0.654
-0.549
-0.338
-0.143
0.012
0.135
0.233
0.331
0.445
0.575
0.715
0.787
0.740
0.604
0.470
0.376
0.326
0.315
0.343
0.412
0.534
0.722
0.983
1.437
1.805
1.124
0.341
-0.010
-0.133
-0.147
-0.109
-0.020
0.070
0.021
-0.231
-0.618
-0.841
-0.700
-0.299
0.034
0.088
-0.009
-0.055
-0.018
0.060
0.126
0.199
0.274
0.378
0.538
0.806
1.165
1.398
1.240
0.867
0.570
0.405
0.332
0.318
0.347
0.421
0.549
0.738
1.001
-0.282
-0.533
-0.632
-0.563
-0.485
-0.433
-0.394
-0.340
-0.268
-0.209
-0.277
-0.586
-1.007
-1.187
-0.869
-0.188
0.457
0.716
0.687
0.579
0.455
0.351
0.291
0.284
0.319
0.407
0.617
1.086
2.116
3.141
2.433
1.255
0.655
0.416
0.323
0.306
0.339
0.411
0.530
0.703
0.943
-1.488
-2.185
-1.931
-1.296
-0.886
-0.721
-0.671
-0.652
-0.619
-0.588
-0.652
-0.873
-1.232
-1.365
-1.029
-0.340
0.379
0.941
1.348
1.446
1.114
0.708
0.468
0.362
0.333
0.376
0.551
1.167
3.348
4.953
4.071
1.459
0.597
0.359
0.292
0.286
0.319
0.386
0.488
0.638
0.834
-1.577
-2.164
-1.991
-1.450
-1.071
-0.937
-0.930
-0.972
-0.984
-0.945
-0.899
-0.939
-1.092
-1.206
-1.058
-0.681
-0.174
0.700
2.208
2.976
1.978
1.058
0.608
0.402
0.302
0.256
0.245
0.459
1.723
2.801
2.371
0.573
0.253
0.242
0.249
0.265
0.297
0.354
0.437
0.554
0.705
-0.995
-1.390
-1.394
-1.215
-1.072
-1.054
-1.131
-1.241
-1.311
-1.261
-1.093
-0.932
-0.891
-1.015
-1.127
-1.258
-1.326
-0.530
2.211
4.071
2.407
1.157
0.624
0.377
0.231
0.080
-0.193
-0.803
-2.055
-3.541
-2.791
-0.937
-0.063
0.186
0.244
0.259
0.279
0.318
0.378
0.462
0.570
-0.435
-0.687
-0.848
-0.933
-1.019
-1.117
-1.271
-1.439
-1.569
-1.567
-1.412
-1.178
-1.038
-1.103
-1.315
-1.839
-2.836
-3.135
-0.665
1.616
1.449
0.843
0.489
0.290
0.138
-0.065
-0.507
-1.600
-4.198
-7.628
-4.731
-0.459
0.456
0.414
0.327
0.277
0.271
0.285
0.323
0.378
0.445
0.108
-0.168
-0.469
-0.783
-1.033
-1.220
-1.378
-1.560
-1.759
-1.898
-1.916
-1.761
-1.582
-1.449
-1.503
-1.953
-3.086
-3.970
-2.357
-0.360
0.366
0.400
0.289
0.165
0.041
-0.155
-0.542
-1.366
-2.918
-3.592
0.282
3.381
2.382
0.890
0.455
0.311
0.266
0.260
0.273
0.298
0.330
0.883
0.363
-0.247
-0.867
-1.302
-1.460
-1.518
-1.658
-1.956
-2.327
-2.606
-2.630
-2.334
-1.902
-1.511
-1.222
-1.188
-1.427
-1.182
-0.480
-0.011
0.118
0.108
0.034
-0.057
-0.201
-0.438
-0.809
-1.102
0.202
3.920
5.975
3.534
1.138
0.537
0.336
0.263
0.235
0.227
0.223
0.225
1.796
0.858
-0.274
-1.530
-2.238
-2.092
-1.738
-1.718
-2.104
-2.806
-3.456
-3.592
-3.126
-2.337
-1.469
-0.386
1.109
1.499
0.430
0.021
-0.022
0.005
-0.019
-0.077
-0.153
-0.251
-0.369
-0.471
-0.337
0.575
2.913
3.841
2.006
0.912
0.489
0.324
0.251
0.215
0.187
0.158
0.122
2.114
0.934
-0.877
-3.465
-4.928
-3.384
-1.972
-1.628
-2.055
-2.990
-3.967
-4.266
-3.647
-2.636
-1.540
-0.274
1.241
1.729
0.817
0.226
0.007
-0.059
-0.107
-0.168
-0.235
-0.314
-0.382
-0.389
-0.243
0.173
0.803
1.114
0.887
0.579
0.388
0.292
0.238
0.198
0.156
0.100
0.028
1.612
0.485
-1.630
-5.963
-7.438
-4.294
-1.797
-1.189
-1.563
-2.500
-3.508
-3.889
-3.414
-2.556
-1.630
-0.670
0.214
0.595
0.385
0.122
-0.026
-0.103
-0.162
-0.225
-0.293
-0.356
-0.407
-0.403
-0.305
-0.087
0.184
0.367
0.395
0.354
0.301
0.263
0.230
0.191
0.132
0.051
-0.066
0.965
0.142
-1.386
-3.975
-4.876
-2.472
-0.990
-0.486
-0.657
-1.278
-1.958
-2.385
-2.376
-2.085
-1.599
-1.011
-0.459
-0.117
-0.009
-0.023
-0.062
-0.113
-0.176
-0.245
-0.310
-0.373
-0.408
-0.400
-0.325
-0.189
-0.024
0.115
0.205
0.244
0.260
0.258
0.238
0.197
0.125
0.012
-0.151
0.568
0.051
-0.691
-1.392
-1.405
-0.791
-0.170
0.249
0.445
0.453
0.134
-0.436
-1.136
-1.572
-1.528
-1.196
-0.790
-0.439
-0.198
-0.062
-0.011
-0.045
-0.125
-0.220
-0.296
-0.350
-0.374
-0.359
-0.298
-0.197
-0.073
0.053
0.150
0.218
0.264
0.282
0.272
0.230
0.142
-0.002
-0.221
0.354
0.067
-0.241
-0.452
-0.399
-0.113
0.283
0.783
1.600
2.549
2.217
0.894
-0.474
-1.352
-1.566
-1.333
-0.944
-0.528
-0.151
0.131
0.254
0.191
0.021
-0.144
-0.250
-0.304
-0.321
-0.299
-0.239
-0.149
-0.041
0.068
0.166
0.248
0.307
0.342
0.343
0.298
0.197
0.019
-0.258
0.240
0.081
-0.048
-0.113
-0.060
0.116
0.434
0.992
2.194
4.010
3.188
0.909
-0.664
-1.527
-1.698
-1.436
-0.992
-0.453
0.139
0.740
1.021
0.767
0.302
-0.034
-0.203
-0.262
-0.264
-0.228
-0.164
-0.078
0.020
0.123
0.224
0.311
0.383
0.432
0.449
0.412
0.302
0.099
-0.228
0.159
0.082
0.022
0.005
0.046
0.168
0.383
0.786
1.551
2.367
1.704
0.108
-1.155
-1.764
-1.800
-1.447
-0.932
-0.276
0.672
2.115
3.116
2.044
0.706
0.053
-0.182
-0.232
-0.215
-0.159
-0.085
0.002
0.099
0.201
0.301
0.398
0.487
0.561
0.604
0.595
0.492
0.268
-0.112
0.098
0.059
0.031
0.026
0.054
0.120
0.242
0.426
0.657
0.728
0.251
-0.623
-1.385
-1.757
-1.678
-1.330
-0.805
-0.113
1.126
4.006
5.615
3.610
0.882
0.006
-0.213
-0.225
-0.171
-0.096
-0.010
0.085
0.186
0.288
0.396
0.504
0.616
0.727
0.824
0.869
0.794
0.547
0.124
0.041
0.022
0.007
0.004
0.018
0.043
0.087
0.129
0.131
-0.007
-0.360
-0.863
-1.291
-1.487
-1.380
-1.071
-0.632
-0.048
0.930
2.996
4.600
2.335
0.316
-0.243
-0.302
-0.222
-0.130
-0.029
0.069
0.172
0.279
0.389
0.502
0.624
0.760
0.925
1.112
1.263
1.254
0.981
0.475
-0.019
-0.035
-0.043
-0.050
-0.043
-0.038
-0.035
-0.054
-0.117
-0.271
-0.507
-0.797
-1.031
-1.104
-1.006
-0.746
-0.403
0.006
0.493
0.996
0.952
0.138
-0.418
-0.473
-0.341
-0.197
-0.070
0.045
0.153
0.270
0.384
0.503
0.622
0.753
0.910
1.128
1.420
1.735
1.830
1.498
0.884
-0.093
-0.108
-0.116
-0.120
-0.118
-0.115
-0.123
-0.150
-0.213
-0.319
-0.469
-0.627
-0.738
-0.742
-0.631
-0.402
-0.092
0.279
0.630
0.719
0.307
-0.252
-0.471
-0.400
-0.249
-0.114
0.012
0.129
0.251
0.381
0.515
0.644
0.767
0.894
1.057
1.298
1.649
2.064
2.224
1.856
1.191
-0.188
-0.209
-0.218
-0.220
-0.209
-0.196
-0.188
-0.201
-0.234
-0.297
-0.377
-0.446
-0.477
-0.438
-0.306
-0.077
0.283
0.802
1.521
2.079
1.651
0.703
0.116
-0.058
-0.043
0.022
0.117
0.224
0.355
0.516
0.687
0.836
0.950
1.050
1.188
1.402
1.711
2.052
2.181
1.886
1.334
-0.316
-0.352
-0.370
-0.359
-0.330
-0.292
-0.256
-0.235
-0.232
-0.252
-0.274
-0.295
-0.275
-0.206
-0.056
0.191
0.611
1.345
2.643
4.187
3.678
1.887
0.805
0.355
0.197
0.177
0.223
0.318
0.466
0.676
0.929
1.134
1.201
1.231
1.313
1.470
1.694
1.896
1.960
1.761
1.367
-0.495
-0.566
-0.595
-0.571
-0.501
-0.409
-0.327
-0.266
-0.227
-0.207
-0.193
-0.174
-0.130
-0.041
0.113
0.372
0.803
1.558
2.838
4.347
3.981
2.297
1.174
0.633
0.386
0.298
0.300
0.386
0.552
0.828
1.228
1.558
1.522
1.420
1.431
1.535
1.685
1.826
1.862
1.716
1.420
-0.759
-0.909
-0.977
-0.927
-0.772
-0.580
-0.421
-0.304
-0.226
-0.171
-0.134
-0.092
-0.032
0.063
0.217
0.458
0.839
1.416
2.213
2.914
2.754
1.933
1.203
0.745
0.489
0.366
0.338
0.405
0.572
0.876
1.356
1.769
1.688
1.539
1.528
1.603
1.737
1.883
1.950
1.842
1.554
-1.148
-1.484
-1.674
-1.552
-1.195
-0.819
-0.533
-0.343
-0.224
-0.146
-0.089
-0.036
0.030
0.126
0.266
0.486
0.797
1.217
1.674
1.948
1.852
1.475
1.068
0.743
0.513
0.389
0.333
0.368
0.495
0.739
1.102
1.436
1.546
1.559
1.598
1.689
1.827
2.017
2.158
2.072
1.734
-1.668
-2.437
-2.964
-2.659
-1.813
-1.106
-0.646
-0.378
-0.223
-0.124
-0.054
0.003
0.072
0.161
0.293
0.488
0.813
1.258
1.618
1.626
1.413
1.152
0.901
0.692
0.525
0.394
0.305
0.284
0.328
0.440
0.640
0.935
1.263
1.526
1.684
1.766
1.891
2.105
2.303
2.239
1.842
-2.180
-3.675
-5.035
-4.238
-2.499
-1.328
-0.703
-0.378
-0.207
-0.103
-0.028
0.034
0.100
0.182
0.305
0.524
1.036
2.172
3.140
2.251
1.302
0.928
0.767
0.669
0.577
0.467
0.324
0.178
0.039
-0.112
-0.219
-0.079
0.587
1.437
1.858
1.886
1.883
2.019
2.166
2.097
1.734
-2.278
-4.050
-5.907
-4.785
-2.590
-1.287
-0.649
-0.338
-0.177
-0.076
-0.003
0.063
0.128
0.207
0.324
0.583
1.443
4.177
5.961
4.007
1.415
0.757
0.663
0.694
0.732
0.654
0.417
0.080
-0.358
-1.067
-2.262
-3.259
-1.764
1.148
2.228
2.012
1.793
1.752
1.784
1.694
1.443
-1.767
-2.884
-3.783
-3.188
-1.861
-0.970
-0.508
-0.273
-0.137
-0.046
0.029
0.097
0.171
0.247
0.351
0.587
1.391
4.054
5.750
3.720
1.149
0.575
0.559
0.708
0.879
0.867
0.511
-0.024
-0.778
-2.335
-6.395
-11.586
-9.094
-0.353
2.370
1.949
1.570
1.431
1.373
1.287
1.134
-1.052
-1.551
-1.857
-1.623
-1.089
-0.645
-0.382
-0.218
-0.109
-0.020
0.061
0.148
0.230
0.320
0.417
0.577
0.924
1.828
2.624
1.499
0.571
0.345
0.398
0.543
0.735
0.748
0.408
-0.149
-1.037
-3.035
-9.847
-17.627
-14.047
-3.770
1.026
1.354
1.189
1.096
1.034
0.969
0.875
-0.349
-0.669
-0.940
-0.996
-0.821
-0.582
-0.370
-0.215
-0.096
0.007
0.109
0.216
0.331
0.441
0.543
0.637
0.718
0.753
0.640
0.338
0.147
0.136
0.150
0.134
0.130
0.118
-0.011
-0.327
-0.966
-2.474
-6.311
-11.753
-10.564
-3.406
-0.154
0.673
0.794
0.800
0.774
0.737
0.683
0.471
0.143
-0.484
-1.020
-1.074
-0.766
-0.476
-0.257
-0.096
0.036
0.170
0.326
0.495
0.647
0.756
0.825
0.761
0.484
0.037
-0.246
-0.241
-0.081
-0.161
-0.626
-1.072
-0.980
-0.673
-0.500
-0.645
-1.328
-2.694
-4.057
-3.614
-1.708
-0.324
0.297
0.517
0.575
0.581
0.568
0.543
1.939
1.972
0.574
-1.034
-1.366
-0.986
-0.560
-0.279
-0.097
0.064
0.248
0.500
0.813
1.050
1.129
1.158
1.028
0.332
-0.765
-1.336
-0.898
-0.232
-0.326
-1.994
-3.846
-3.111
-1.593
-0.664
-0.225
-0.276
-0.765
-1.246
-1.181
-0.682
-0.139
0.200
0.371
0.436
0.458
0.454
0.443
4.495
6.070
4.022
0.003
-1.087
-0.861
-0.504
-0.261
-0.079
0.097
0.335
0.744
1.529
1.923
1.733
1.622
1.561
0.269
-2.383
-3.600
-2.077
-0.184
0.133
-3.932
-7.661
-6.320
-2.465
-0.797
0.099
0.442
0.213
-0.134
-0.253
-0.142
0.062
0.218
0.315
0.358
0.374
0.379
0.376
5.824
7.543
5.717
1.387
-0.187
-0.405
-0.318
-0.193
-0.061
0.115
0.373
0.896
1.853
2.463
2.185
1.891
1.923
0.246
-3.982
-5.892
-3.040
-0.214
0.777
-3.004
-7.155
-5.743
-2.392
-0.803
0.112
0.569
0.488
0.246
0.123
0.126
0.193
0.259
0.302
0.319
0.327
0.327
0.329
3.878
5.365
4.062
1.788
0.517
0.004
-0.149
-0.155
-0.068
0.083
0.333
0.747
1.535
1.953
1.732
1.579
1.403
-0.021
-2.902
-4.177
-2.427
-0.415
0.336
-1.038
-2.919
-2.714
-1.569
-0.681
-0.058
0.296
0.366
0.292
0.243
0.240
0.262
0.287
0.295
0.293
0.291
0.290
0.292
2.284
2.829
2.747
1.857
0.759
0.092
-0.175
-0.207
-0.134
0.012
0.223
0.508
0.854
1.101
1.130
1.071
0.806
-0.022
-1.242
-1.819
-1.283
-0.421
-0.043
-0.413
-1.004
-1.123
-0.856
-0.488
-0.165
0.079
0.187
0.227
0.244
0.262
0.278
0.282
0.277
0.265
0.259
0.257
0.263
1.795
1.052
0.577
0.281
0.126
0.088
0.163
0.561
2.276
6.764
10.007
5.878
1.418
0.107
-0.344
-0.644
-0.945
-1.200
-1.212
-0.936
-0.579
-0.276
-0.062
0.078
0.161
0.212
0.244
0.270
0.291
0.310
0.325
0.334
0.331
0.316
0.283
0.257
0.253
0.279
0.342
0.454
0.610
1.692
1.088
0.678
0.377
0.206
0.166
0.288
0.767
2.207
6.236
7.308
4.769
1.259
0.057
-0.465
-0.897
-1.469
-2.060
-2.123
-1.549
-0.903
-0.452
-0.162
0.014
0.125
0.198
0.250
0.294
0.326
0.348
0.352
0.343
0.324
0.302
0.283
0.277
0.294
0.346
0.444
0.598
0.819
1.308
0.956
0.616
0.318
0.155
0.133
0.270
0.630
1.386
2.543
3.053
1.915
0.597
-0.181
-0.584
-0.922
-1.528
-2.338
-2.483
-1.742
-0.979
-0.485
-0.177
0.005
0.120
0.207
0.279
0.349
0.404
0.433
0.428
0.391
0.350
0.312
0.292
0.297
0.329
0.401
0.526
0.725
1.013
0.640
0.437
0.179
0.004
-0.052
-0.017
0.128
0.396
0.820
1.254
1.316
0.746
-0.107
-0.644
-0.727
-0.563
-0.656
-1.191
-1.508
-1.179
-0.684
-0.321
-0.096
0.049
0.148
0.238
0.335
0.444
0.549
0.608
0.578
0.496
0.406
0.338
0.307
0.313
0.353
0.439
0.583
0.807
1.142
-0.689
-1.134
-1.078
-0.747
-0.473
-0.278
-0.098
0.123
0.386
0.596
0.476
-0.179
-1.111
-1.566
-1.061
0.087
1.110
0.981
0.215
-0.094
-0.082
0.002
0.075
0.136
0.201
0.277
0.400
0.586
0.805
0.931
0.861
0.655
0.475
0.366
0.320
0.323
0.364
0.455
0.602
0.831
1.165
-2.982
-4.712
-3.638
-1.919
-1.007
-0.593
-0.363
-0.197
-0.040
0.010
-0.273
-1.118
-2.375
-2.852
-1.686
0.484
2.669
2.856
1.786
1.076
0.691
0.439
0.309
0.255
0.251
0.309
0.446
0.728
1.173
1.508
1.303
0.851
0.529
0.378
0.320
0.320
0.360
0.447
0.586
0.791
1.084
-5.073
-8.111
-6.179
-2.769
-1.406
-0.868
-0.636
-0.521
-0.439
-0.457
-0.713
-1.486
-2.768
-3.354
-2.054
0.126
2.201
2.995
2.979
2.629
1.751
0.983
0.563
0.363
0.283
0.284
0.387
0.705
1.366
1.988
1.603
0.877
0.499
0.355
0.301
0.308
0.347
0.422
0.539
0.710
0.936
-3.851
-6.194
-4.760
-2.529
-1.450
-1.020
-0.863
-0.811
-0.790
-0.753
-0.755
-0.924
-1.539
-2.129
-1.608
-0.348
1.084
2.741
5.635
6.041
3.648
1.582
0.774
0.431
0.272
0.194
0.186
0.299
0.658
1.085
0.865
0.485
0.342
0.301
0.287
0.295
0.326
0.386
0.480
0.610
0.775
-1.856
-2.602
-2.417
-1.737
-1.268
-1.078
-1.042
-1.079
-1.102
-1.032
-0.750
-0.218
-0.033
-0.724
-1.040
-0.655
0.199
2.349
6.420
8.535
5.291
1.862
0.838
0.431
0.219
0.065
-0.107
-0.354
-0.630
-0.719
-0.437
0.065
0.284
0.324
0.307
0.294
0.308
0.350
0.416
0.508
0.625
-0.966
-1.164
-1.214
-1.144
-1.085
-1.104
-1.203
-1.343
-1.467
-1.478
-1.195
-0.593
-0.205
-0.595
-0.966
-0.995
-0.648
0.714
4.191
5.327
3.393
1.465
0.708
0.347
0.129
-0.068
-0.331
-0.752
-1.316
-1.447
-0.335
0.739
0.768
0.545
0.383
0.316
0.299
0.315
0.355
0.414
0.488
-0.810
-0.701
-0.753
-0.872
-1.012
-1.158
-1.358
-1.627
-1.951
-2.228
-2.277
-2.001
-1.590
-1.417
-1.354
-1.263
-1.113
-0.522
0.691
1.570
1.340
0.836
0.445
0.205
0.026
-0.152
-0.389
-0.714
-0.976
-0.310
2.574
3.643
2.034
0.910
0.495
0.343
0.291
0.283
0.297
0.327
0.366
-0.636
-0.486
-0.557
-0.799
-1.039
-1.258
-1.515
-1.941
-2.569
-3.383
-4.011
-4.011
-3.331
-2.520
-1.829
-1.310
-0.902
-0.517
-0.057
0.362
0.481
0.369
0.209
0.053
-0.078
-0.210
-0.355
-0.474
-0.347
0.865
3.829
4.585
2.657
1.080
0.543
0.354
0.277
0.252
0.246
0.249
0.251
-0.075
-0.183
-0.465
-0.832
-1.094
-1.286
-1.604
-2.192
-3.239
-4.835
-6.542
-6.839
-5.404
-3.644
-2.293
-1.277
-0.497
-0.090
0.038
0.099
0.137
0.092
0.006
-0.090
-0.176
-0.262
-0.325
-0.314
-0.078
0.712
2.236
2.802
1.707
0.878
0.491
0.330
0.257
0.222
0.198
0.174
0.148
0.513
0.072
-0.344
-0.579
-0.420
-0.730
-1.375
-2.177
-3.613
-6.067
-9.087
-9.798
-7.160
-4.497
-2.658
-1.407
-0.514
-0.040
0.031
-0.012
-0.044
-0.085
-0.144
-0.205
-0.265
-0.312
-0.332
-0.287
-0.101
0.295
0.798
1.022
0.846
0.574
0.387
0.290
0.233
0.195
0.155
0.109
0.048
0.668
0.224
-0.038
1.184
2.168
1.618
-0.582
-1.780
-3.237
-5.643
-8.609
-9.361
-6.970
-4.462
-2.774
-1.624
-0.822
-0.352
-0.181
-0.161
-0.172
-0.199
-0.243
-0.288
-0.332
-0.358
-0.355
-0.307
-0.180
0.025
0.259
0.397
0.410
0.355
0.297
0.251
0.214
0.176
0.124
0.051
-0.050
0.589
0.265
0.279
2.286
4.032
2.700
0.146
-1.078
-2.128
-3.549
-4.844
-5.119
-4.472
-3.558
-2.639
-1.826
-1.144
-0.684
-0.416
-0.289
-0.242
-0.250
-0.285
-0.330
-0.367
-0.384
-0.375
-0.324
-0.231
-0.102
0.044
0.156
0.218
0.243
0.244
0.234
0.211
0.171
0.105
0.005
-0.139
0.457
0.255
0.287
1.154
2.675
1.580
0.222
-0.430
-0.865
-1.118
-0.551
0.162
-1.542
-2.611
-2.525
-1.991
-1.383
-0.889
-0.524
-0.302
-0.198
-0.201
-0.263
-0.330
-0.370
-0.384
-0.368
-0.321
-0.242
-0.137
-0.028
0.073
0.152
0.205
0.234
0.244
0.231
0.188
0.107
-0.021
-0.211
0.337
0.199
0.159
0.341
0.537
0.432
0.178
0.035
0.082
0.444
1.668
2.060
-0.400
-2.510
-2.742
-2.240
-1.571
-0.967
-0.464
-0.086
0.093
0.030
-0.142
-0.279
-0.360
-0.373
-0.347
-0.296
-0.216
-0.126
-0.026
0.068
0.151
0.215
0.262
0.284
0.278
0.233
0.141
-0.015
-0.260
0.249
0.163
0.108
0.121
0.159
0.178
0.171
0.238
0.443
0.703
0.735
0.018
-1.991
-3.331
-3.265
-2.506
-1.683
-0.906
-0.132
0.663
1.057
0.704
0.133
-0.220
-0.345
-0.366
-0.322
-0.258
-0.175
-0.083
0.012
0.106
0.191
0.263
0.320
0.352
0.358
0.319
0.217
0.038
-0.247
0.179
0.127
0.085
0.073
0.088
0.100
0.137
0.195
0.258
0.161
-0.513
-1.807
-3.345
-3.986
-3.542
-2.604
-1.654
-0.732
0.549
2.826
4.785
2.568
0.504
-0.218
-0.390
-0.370
-0.300
-0.214
-0.120
-0.024
0.072
0.167
0.257
0.337
0.404
0.454
0.474
0.446
0.344
0.151
-0.168
0.127
0.097
0.068
0.052
0.045
0.046
0.045
0.026
-0.084
-0.401
-1.170
-2.292
-3.383
-3.749
-3.236
-2.369
-1.473
-0.538
1.126
5.108
8.489
4.367
0.508
-0.448
-0.513
-0.407
-0.280
-0.167
-0.059
0.046
0.147
0.247
0.340
0.428
0.510
0.583
0.632
0.629
0.539
0.334
-0.007
0.082
0.063
0.039
0.021
0.005
-0.013
-0.046
-0.130
-0.302
-0.658
-1.258
-2.009
-2.664
-2.831
-2.488
-1.852
-1.190
-0.490
0.675
3.604
4.138
1.728
-0.942
-1.027
-0.692
-0.448
-0.254
-0.110
0.014
0.127
0.238
0.340
0.440
0.537
0.635
0.737
0.820
0.860
0.797
0.584
0.228
0.025
0.013
-0.006
-0.026
-0.045
-0.073
-0.124
-0.213
-0.386
-0.655
-1.052
-1.494
-1.834
-1.918
-1.692
-1.271
-0.824
-0.407
-0.104
-0.203
-1.559
-3.170
-2.488
-1.455
-0.793
-0.426
-0.201
-0.036
0.100
0.228
0.346
0.458
0.560
0.660
0.769
0.888
1.017
1.102
1.067
0.862
0.489
-0.047
-0.061
-0.077
-0.095
-0.113
-0.135
-0.173
-0.244
-0.363
-0.549
-0.791
-1.026
-1.180
-1.194
-1.027
-0.721
-0.346
0.037
0.243
-0.262
-1.839
-2.860
-2.181
-1.223
-0.653
-0.318
-0.104
0.058
0.206
0.351
0.494
0.618
0.718
0.806
0.907
1.031
1.177
1.286
1.279
1.077
0.715
-0.148
-0.170
-0.184
-0.194
-0.197
-0.197
-0.213
-0.250
-0.322
-0.420
-0.543
-0.660
-0.719
-0.674
-0.517
-0.236
0.198
0.878
2.026
3.324
2.182
0.032
-0.640
-0.524
-0.307
-0.124
0.027
0.171
0.332
0.519
0.715
0.866
0.946
0.984
1.044
1.146
1.268
1.365
1.357
1.184
0.871
-0.288
-0.326
-0.347
-0.343
-0.314
-0.279
-0.254
-0.246
-0.264
-0.308
-0.355
-0.394
-0.391
-0.318
-0.153
0.145
0.676
1.754
4.662
7.688
6.836
2.833
0.748
0.189
0.067
0.086
0.160
0.284
0.470
0.742
1.107
1.387
1.344
1.227
1.196
1.240
1.320
1.383
1.365
1.214
0.966
-0.488
-0.572
-0.607
-0.580
-0.497
-0.398
-0.312
-0.251
-0.221
-0.214
-0.216
-0.212
-0.171
-0.083
0.086
0.385
0.939
2.057
4.878
8.075
7.427
3.550
1.427
0.651
0.349
0.249
0.262
0.368
0.592
1.004
1.888
2.357
2.099
1.516
1.347
1.328
1.371
1.404
1.377
1.257
1.046
-0.796
-0.983
-1.075
-1.001
-0.801
-0.575
-0.392
-0.264
-0.186
-0.143
-0.116
-0.087
-0.033
0.056
0.214
0.485
0.958
1.775
3.166
4.711
4.388
2.689
1.500
0.843
0.493
0.325
0.296
0.395
0.633
1.131
2.163
2.791
2.464
1.723
1.476
1.415
1.425
1.448
1.429
1.329
1.137
-1.288
-1.771
-2.061
-1.863
-1.348
-0.843
-0.496
-0.284
-0.161
-0.092
-0.046
-0.005
0.049
0.130
0.256
0.467
0.803
1.317
1.988
2.531
2.477
1.911
1.308
0.836
0.517
0.312
0.259
0.340
0.567
0.981
1.682
2.333
2.114
1.764
1.564
1.490
1.484
1.509
1.508
1.415
1.215
-2.033
-3.387
-4.567
-3.857
-2.281
-1.197
-0.593
-0.293
-0.134
-0.047
0.006
0.051
0.097
0.158
0.245
0.372
0.558
0.827
1.153
1.452
1.524
1.333
1.045
0.747
0.486
0.287
0.202
0.240
0.408
0.700
1.140
1.620
1.851
1.774
1.629
1.535
1.508
1.524
1.533
1.446
1.251
-2.915
-6.511
-9.827
-8.511
-3.559
-1.467
-0.626
-0.263
-0.091
-0.004
0.051
0.095
0.131
0.173
0.206
0.244
0.261
0.358
0.455
0.488
0.665
0.788
0.780
0.707
0.596
0.434
0.248
0.154
0.157
0.218
0.396
0.855
1.362
1.556
1.570
1.498
1.465
1.461
1.449
1.366
1.195
-3.110
-8.012
-11.523
-9.291
-3.790
-1.335
-0.497
-0.175
-0.033
0.046
0.092
0.134
0.167
0.190
0.196
0.146
0.018
0.115
-0.238
-0.474
-0.159
0.310
0.588
0.833
1.114
1.103
0.650
0.174
-0.193
-0.652
-1.405
-1.932
-1.063
0.401
1.184
1.352
1.321
1.300
1.263
1.189
1.055
-2.275
-4.600
-7.381
-5.303
-2.055
-0.712
-0.240
-0.064
0.033
0.087
0.135
0.176
0.221
0.257
0.251
0.161
-0.087
-0.336
-1.359
-1.345
-0.669
0.017
0.473
1.041
1.946
2.335
1.297
0.262
-0.553
-1.817
-4.798
-9.917
-8.355
-2.175
0.396
1.003
1.089
1.073
1.039
0.981
0.883
-1.260
-1.923
-2.169
-1.438
-0.511
-0.169
-0.055
0.012
0.070
0.120
0.181
0.240
0.304
0.366
0.406
0.371
0.157
-0.324
-0.975
-1.035
-0.521
-0.062
0.329
0.896
1.888
2.356
1.308
0.173
-0.805
-2.564
-7.364
-13.123
-11.776
-4.406
-0.482
0.556
0.790
0.832
0.823
0.782
0.723
-0.583
-0.929
-1.104
-0.856
-0.517
-0.278
-0.135
-0.014
0.072
0.155
0.234
0.328
0.432
0.544
0.663
0.763
0.744
0.485
0.044
-0.234
-0.234
-0.114
-0.010
0.158
0.527
0.747
0.396
-0.161
-0.867
-2.217
-5.226
-10.035
-8.704
-3.480
-0.799
0.211
0.516
0.617
0.631
0.622
0.589
-0.068
-0.761
-1.843
-2.555
-1.990
-1.051
-0.441
-0.128
0.052
0.181
0.306
0.453
0.629
0.810
1.011
1.246
1.401
1.249
0.723
0.166
-0.120
-0.289
-0.613
-1.176
-1.533
-1.219
-0.761
-0.582
-0.750
-1.381
-2.531
-3.649
-3.289
-1.810
-0.575
0.056
0.340
0.448
0.491
0.494
0.488
0.619
-0.472
-3.222
-5.876
-4.302
-1.945
-0.750
-0.221
0.040
0.216
0.396
0.640
0.966
1.266
1.511
1.932
2.405
2.182
1.082
0.101
-0.309
-0.589
-1.549
-4.064
-6.709
-4.612
-2.148
-1.004
-0.630
-0.709
-1.067
-1.372
-1.272
-0.786
-0.294
0.056
0.251
0.348
0.390
0.407
0.412
1.679
0.810
-2.676
-6.392
-4.680
-1.995
-0.728
-0.204
0.056
0.253
0.490
0.891
1.688
2.151
2.253
2.956
4.974
4.985
1.700
-0.261
-0.697
-0.891
-2.462
-8.061
-12.840
-8.956
-3.482
-1.309
-0.533
-0.293
-0.342
-0.440
-0.435
-0.274
-0.064
0.106
0.224
0.291
0.330
0.348
0.359
2.351
2.153
-0.043
-2.377
-2.163
-1.050
-0.413
-0.110
0.083
0.272
0.527
1.040
2.008
2.677
2.732
3.574
6.288
5.979
2.264
-0.577
-0.957
-0.938
-2.269
-7.677
-11.353
-8.649
-3.362
-1.287
-0.457
-0.113
-0.039
-0.069
-0.069
-0.013
0.070
0.154
0.218
0.262
0.293
0.313
0.328
2.030
1.958
1.039
0.001
-0.298
-0.212
-0.128
-0.047
0.073
0.235
0.476
0.875
1.654
2.112
2.145
2.775
4.589
4.558
1.290
-0.567
-0.858
-0.748
-1.359
-3.342
-5.368
-4.097
-2.118
-0.970
-0.374
-0.080
0.039
0.063
0.075
0.104
0.144
0.187
0.220
0.249
0.269
0.289
0.308
1.371
1.303
0.962
0.471
0.101
-0.072
-0.142
-0.115
-0.014
0.144
0.349
0.611
0.941
1.208
1.371
1.623
1.909
1.535
0.470
-0.325
-0.526
-0.501
-0.695
-1.267
-1.747
-1.621
-1.090
-0.627
-0.290
-0.071
0.041
0.094
0.121
0.149
0.171
0.195
0.212
0.228
0.246
0.268
0.286
1.289
0.485
0.077
-0.107
-0.117
-0.023
0.168
0.649
2.271
6.624
8.566
6.140
1.733
0.332
-0.316
-0.817
-1.436
-2.080
-2.176
-1.591
-0.960
-0.513
-0.232
-0.060
0.048
0.111
0.156
0.187
0.211
0.228
0.240
0.245
0.241
0.228
0.215
0.204
0.212
0.249
0.329
0.458
0.639
1.129
0.530
0.195
0.023
-0.009
0.083
0.351
0.988
2.584
6.503
7.997
5.171
1.883
0.345
-0.480
-1.302
-2.715
-4.805
-5.027
-3.047
-1.539
-0.738
-0.326
-0.106
0.020
0.104
0.162
0.205
0.236
0.258
0.267
0.262
0.253
0.239
0.232
0.237
0.269
0.331
0.448
0.626
0.897
0.599
0.217
0.004
-0.088
-0.067
0.070
0.361
0.945
2.050
3.700
4.604
3.307
1.353
0.058
-0.661
-1.410
-3.237
-7.057
-7.669
-3.880
-1.733
-0.789
-0.339
-0.110
0.024
0.116
0.184
0.242
0.288
0.312
0.316
0.300
0.279
0.257
0.253
0.268
0.314
0.402
0.548
0.785
1.154
-0.257
-0.605
-0.662
-0.517
-0.312
-0.088
0.218
0.716
1.536
2.658
3.297
2.229
0.367
-0.766
-0.948
-0.699
-1.259
-3.541
-4.388
-2.605
-1.240
-0.556
-0.232
-0.048
0.058
0.142
0.218
0.298
0.368
0.411
0.400
0.362
0.316
0.283
0.275
0.293
0.347
0.448
0.617
0.894
1.359
-1.866
-2.719
-2.339
-1.422
-0.767
-0.358
-0.023
0.377
0.948
1.606
1.739
0.408
-1.860
-3.028
-1.817
0.852
4.088
3.000
0.200
-0.451
-0.317
-0.127
-0.010
0.063
0.120
0.179
0.262
0.369
0.484
0.548
0.528
0.447
0.363
0.307
0.292
0.307
0.365
0.470
0.642
0.927
1.404
-5.491
-8.492
-6.703
-2.880
-1.333
-0.679
-0.315
-0.020
0.281
0.467
0.046
-1.849
-5.872
-8.273
-4.028
2.136
7.170
7.185
3.222
1.292
0.681
0.413
0.268
0.200
0.181
0.206
0.279
0.418
0.589
0.698
0.659
0.514
0.387
0.317
0.297
0.310
0.367
0.465
0.626
0.875
1.269
-8.278
-14.553
-9.626
-4.020
-1.719
-0.928
-0.590
-0.388
-0.252
-0.260
-0.769
-2.608
-7.666
-10.111
-5.446
0.833
6.166
6.907
4.146
2.898
1.802
1.009
0.556
0.330
0.233
0.199
0.237
0.369
0.559
0.704
0.652
0.496
0.372
0.309
0.290
0.305
0.354
0.441
0.574
0.774
1.054
-6.051
-9.153
-7.961
-3.319
-1.657
-1.045
-0.806
-0.702
-0.647
-0.596
-0.573
-0.775
-2.414
-4.903
-3.202
-0.272
2.235
3.884
5.831
6.093
3.485
1.624
0.799
0.428
0.241
0.146
0.120
0.154
0.274
0.391
0.404
0.367
0.319
0.293
0.287
0.299
0.337
0.406
0.511
0.656
0.849
-1.654
-3.104
-2.908
-1.948
-1.332
-1.057
-0.987
-0.989
-0.994
-0.853
-0.162
2.128
2.364
0.599
-1.096
-0.417
0.870
2.979
6.519
7.541
4.864
1.920
0.899
0.442
0.205
0.058
-0.045
-0.123
-0.145
-0.071
0.119
0.275
0.341
0.329
0.306
0.300
0.321
0.365
0.441
0.543
0.671
-0.772
-1.013
-1.184
-1.133
-1.054
-1.057
-1.154
-1.312
-1.465
-1.434
-0.804
1.404
2.412
0.888
-0.614
-0.589
0.138
1.647
4.622
5.618
3.422
1.623
0.795
0.375
0.129
-0.040
-0.186
-0.322
-0.374
-0.200
0.250
0.603
0.592
0.458
0.362
0.309
0.303
0.326
0.375
0.441
0.523
-1.695
-0.924
-0.760
-0.816
-0.920
-1.087
-1.342
-1.706
-2.160
-2.575
-2.608
-1.923
-1.136
-1.148
-1.232
-0.984
-0.452
0.398
1.519
2.128
1.743
1.067
0.557
0.235
0.028
-0.131
-0.254
-0.349
-0.280
0.135
0.949
1.398
1.052
0.650
0.427
0.324
0.289
0.291
0.313
0.349
0.396
-2.728
-1.138
-0.707
-0.677
-0.829
-1.096
-1.521
-2.163
-3.148
-4.451
-5.653
-5.670
-4.453
-3.106
-2.122
-1.415
-0.794
-0.185
0.413
0.830
0.858
0.584
0.281
0.056
-0.097
-0.205
-0.281
-0.291
-0.109
0.464
1.381
1.788
1.264
0.735
0.454
0.323
0.270
0.255
0.258
0.267
0.282
-2.275
-0.960
-0.529
-0.434
-0.519
-0.881
-1.550
-2.581
-4.344
-7.456
-11.680
-12.579
-8.638
-5.119
-3.022
-1.808
-1.013
-0.448
-0.039
0.234
0.298
0.177
0.016
-0.121
-0.220
-0.284
-0.305
-0.255
-0.052
0.398
1.001
1.240
0.972
0.630
0.412
0.298
0.244
0.220
0.206
0.191
0.178
-0.955
-0.444
-0.088
0.402
0.815
0.075
-1.199
-2.700
-5.249
-10.762
-21.824
-23.224
-13.767
-6.763
-3.703
-2.152
-1.235
-0.662
-0.325
-0.147
-0.086
-0.124
-0.206
-0.280
-0.334
-0.358
-0.342
-0.269
-0.104
0.177
0.478
0.642
0.587
0.443
0.330
0.258
0.217
0.188
0.158
0.123
0.078
-0.046
0.053
0.549
2.567
3.929
2.848
-0.353
-2.322
-4.951
-10.426
-21.358
-22.787
-13.574
-6.820
-3.908
-2.407
-1.490
-0.917
-0.584
-0.404
-0.329
-0.332
-0.366
-0.401
-0.426
-0.420
-0.387
-0.310
-0.183
-0.005
0.171
0.289
0.319
0.293
0.256
0.222
0.194
0.163
0.122
0.063
-0.017
0.298
0.304
0.892
3.557
5.247
3.640
0.291
-1.630
-3.510
-6.323
-9.887
-10.472
-7.710
-5.373
-3.741
-2.580
-1.743
-1.150
-0.785
-0.567
-0.464
-0.442
-0.457
-0.478
-0.481
-0.463
-0.417
-0.343
-0.234
-0.106
0.022
0.123
0.178
0.204
0.211
0.203
0.184
0.152
0.095
0.015
-0.103
0.351
0.338
0.679
1.844
3.257
1.972
0.190
-0.961
-1.907
-2.517
-1.196
-0.634
-1.906
-4.041
-3.761
-2.858
-2.008
-1.349
-0.896
-0.614
-0.475
-0.449
-0.476
-0.510
-0.512
-0.486
-0.430
-0.349
-0.255
-0.147
-0.041
0.054
0.124
0.173
0.199
0.207
0.195
0.159
0.091
-0.019
-0.176
0.308
0.269
0.361
0.641
0.851
0.584
0.036
-0.490
-0.894
-0.669
1.442
2.999
-1.213
-4.599
-4.516
-3.379
-2.294
-1.466
-0.875
-0.472
-0.288
-0.314
-0.428
-0.511
-0.525
-0.492
-0.426
-0.340
-0.247
-0.145
-0.045
0.045
0.120
0.180
0.217
0.235
0.227
0.188
0.107
-0.022
-0.221
0.246
0.200
0.205
0.245
0.275
0.188
-0.008
-0.264
-0.536
-0.714
-0.414
-1.165
-5.362
-7.332
-6.010
-4.038
-2.548
-1.488
-0.677
-0.006
0.296
0.061
-0.330
-0.530
-0.560
-0.505
-0.419
-0.322
-0.215
-0.115
-0.016
0.073
0.152
0.217
0.264
0.288
0.287
0.247
0.159
0.009
-0.225
0.203
0.171
0.148
0.133
0.117
0.070
-0.036
-0.230
-0.580
-1.206
-2.460
-5.006
-8.532
-9.394
-6.952
-4.329
-2.578
-1.391
-0.294
1.158
2.097
0.841
-0.344
-0.696
-0.667
-0.545
-0.414
-0.290
-0.174
-0.067
0.033
0.127
0.208
0.277
0.331
0.368
0.373
0.338
0.247
0.084
-0.171
0.171
0.151
0.125
0.092
0.061
0.013
-0.084
-0.285
-0.678
-1.416
-2.776
-5.003
-7.483
-7.912
-6.002
-3.872
-2.342
-1.267
-0.110
2.498
2.931
0.920
-1.263
-1.237
-0.893
-0.617
-0.410
-0.250
-0.119
-0.003
0.102
0.197
0.283
0.357
0.421
0.466
0.486
0.463
0.374
0.207
-0.061
0.145
0.137
0.109
0.067
0.021
-0.042
-0.141
-0.336
-0.697
-1.319
-2.310
-3.665
-4.891
-5.101
-4.140
-2.893
-1.889
-1.228
-0.785
-0.490
-3.441
-6.538
-4.251
-2.171
-1.172
-0.680
-0.391
-0.198
-0.051
0.076
0.187
0.288
0.377
0.455
0.525
0.582
0.617
0.609
0.531
0.365
0.102
0.105
0.099
0.073
0.031
-0.021
-0.085
-0.182
-0.348
-0.622
-1.052
-1.654
-2.362
-2.900
-2.986
-2.568
-1.911
-1.328
-1.041
-1.439
-4.259
-10.760
-12.446
-7.270
-2.854
-1.324
-0.669
-0.335
-0.127
0.037
0.177
0.297
0.404
0.494
0.571
0.643
0.708
0.753
0.760
0.698
0.536
0.282
0.036
0.026
0.001
-0.036
-0.076
-0.128
-0.204
-0.320
-0.507
-0.772
-1.109
-1.456
-1.685
-1.699
-1.461
-1.081
-0.688
-0.422
-0.705
-2.824
-8.754
-10.394
-5.386
-2.319
-1.091
-0.526
-0.225
-0.018
0.151
0.308
0.450
0.566
0.652
0.713
0.769
0.825
0.875
0.891
0.834
0.687
0.451
-0.071
-0.089
-0.111
-0.135
-0.153
-0.177
-0.210
-0.276
-0.383
-0.525
-0.702
-0.859
-0.942
-0.915
-0.731
-0.430
0.
0.620
1.567
2.362
0.284
-2.099
-1.912
-1.143
-0.604
-0.285
-0.077
0.105
0.287
0.484
0.685
0.832
0.891
0.899
0.910
0.942
0.974
0.982
0.933
0.795
0.590
-0.219
-0.255
-0.281
-0.281
-0.261
-0.240
-0.224
-0.236
-0.273
-0.338
-0.416
-0.475
-0.487
-0.424
-0.249
0.064
0.601
1.686
4.640
7.609
6.437
2.341
0.345
-0.070
-0.096
-0.017
0.089
0.233
0.439
0.733
1.118
1.404
1.327
1.157
1.071
1.048
1.055
1.041
0.989
0.874
0.693
-0.424
-0.504
-0.537
-0.510
-0.429
-0.334
-0.251
-0.203
-0.188
-0.197
-0.215
-0.223
-0.202
-0.119
0.054
0.367
0.951
2.148
5.134
8.330
7.623
3.648
1.422
0.607
0.295
0.184
0.199
0.329
0.577
1.039
2.008
2.467
2.216
1.496
1.247
1.154
1.119
1.093
1.035
0.931
0.775
-0.734
-0.914
-1.001
-0.920
-0.713
-0.483
-0.303
-0.182
-0.114
-0.088
-0.078
-0.062
-0.026
0.057
0.211
0.495
1.006
1.949
3.569
5.373
4.972
3.078
1.694
0.924
0.482
0.256
0.218
0.343
0.642
1.221
2.328
3.141
2.619
1.776
1.415
1.260
1.182
1.135
1.080
0.984
0.843
-1.229
-1.707
-1.991
-1.788
-1.232
-0.710
-0.363
-0.164
-0.056
-0.006
0.021
0.045
0.078
0.138
0.250
0.446
0.802
1.439
2.457
3.366
3.318
2.469
1.607
0.944
0.464
0.162
0.087
0.254
0.599
1.162
2.044
2.812
2.553
1.979
1.576
1.345
1.233
1.168
1.110
1.020
0.889
-1.999
-3.411
-4.663
-3.861
-2.146
-1.000
-0.411
-0.126
0.009
0.066
0.093
0.113
0.132
0.160
0.198
0.245
0.286
0.426
0.925
1.736
2.068
1.767
1.294
0.799
0.295
-0.070
-0.157
0.056
0.480
1.044
1.863
2.850
3.095
2.400
1.741
1.400
1.248
1.165
1.110
1.026
0.903
-2.914
-6.930
-10.198
-8.547
-3.365
-1.167
-0.353
-0.041
0.081
0.130
0.149
0.158
0.166
0.164
0.116
-0.074
-0.580
-1.739
-2.704
-1.493
0.155
0.818
0.856
0.642
0.307
-0.092
-0.299
-0.113
0.289
0.821
1.790
3.926
4.639
2.922
1.782
1.365
1.187
1.109
1.048
0.972
0.866
-3.082
-8.337
-12.513
-9.103
-3.212
-0.752
-0.096
0.107
0.171
0.193
0.201
0.205
0.203
0.180
0.061
-0.335
-1.651
-6.223
-9.535
-7.761
-2.039
-0.116
0.521
0.873
1.381
1.433
0.448
-0.001
0.073
0.267
0.725
2.437
3.243
2.059
1.345
1.133
1.041
0.985
0.938
0.873
0.791
-2.169
-4.410
-6.843
-3.896
-0.339
0.339
0.329
0.279
0.261
0.253
0.251
0.258
0.266
0.246
0.140
-0.283
-1.849
-7.819
-11.898
-9.049
-3.006
-0.535
0.401
1.489
3.995
4.605
2.709
0.450
-0.116
-0.571
-1.379
-1.940
-1.318
-0.182
0.493
0.746
0.811
0.813
0.792
0.752
0.690
-1.136
-1.426
-0.592
2.050
2.558
1.253
0.599
0.375
0.304
0.291
0.301
0.327
0.362
0.398
0.394
0.223
-0.566
-3.046
-6.567
-4.734
-1.804
-0.452
0.297
1.477
4.268
5.124
3.203
0.583
-0.311
-1.197
-2.819
-4.700
-4.110
-1.788
-0.294
0.351
0.568
0.627
0.640
0.624
0.590
-0.611
-0.700
-0.054
1.430
1.647
0.784
0.398
0.299
0.292
0.317
0.359
0.417
0.501
0.613
0.778
0.983
1.106
0.772
-0.198
-0.684
-0.500
-0.253
-0.015
0.462
1.567
2.223
1.142
0.154
-0.472
-1.239
-2.519
-3.790
-3.477
-1.801
-0.544
0.089
0.358
0.467
0.502
0.510
0.499
-0.482
-1.360
-2.912
-3.890
-2.508
-0.952
-0.196
0.097
0.247
0.340
0.428
0.541
0.690
0.887
1.197
1.708
2.383
2.706
1.980
0.852
0.122
-0.249
-0.591
-0.947
-1.014
-0.702
-0.442
-0.406
-0.568
-0.940
-1.558
-2.049
-1.899
-1.161
-0.458
-0.009
0.229
0.344
0.400
0.421
0.427
-0.399
-2.432
-8.749
-11.655
-9.082
-2.801
-0.734
-0.048
0.222
0.375
0.518
0.697
0.944
1.247
1.680
2.475
3.606
3.909
2.702
1.216
0.235
-0.467
-1.453
-3.156
-4.450
-3.357
-1.753
-0.911
-0.623
-0.652
-0.833
-0.985
-0.908
-0.605
-0.259
0.
0.176
0.270
0.328
0.358
0.373
-0.024
-2.323
-9.107
-13.724
-9.525
-2.945
-0.710
-0.038
0.241
0.426
0.607
0.877
1.287
1.711
2.216
3.643
6.652
6.945
3.880
1.286
0.104
-0.734
-2.273
-6.111
-8.781
-6.735
-2.800
-1.256
-0.653
-0.451
-0.429
-0.446
-0.390
-0.266
-0.100
0.048
0.160
0.233
0.286
0.319
0.341
0.486
-0.871
-3.977
-6.907
-3.837
-0.966
-0.162
0.109
0.286
0.454
0.651
0.959
1.482
2.008
2.451
4.421
8.077
9.382
5.108
1.229
-0.018
-0.771
-2.201
-5.722
-8.520
-6.262
-2.747
-1.254
-0.606
-0.330
-0.222
-0.179
-0.141
-0.075
0.006
0.091
0.161
0.218
0.265
0.304
0.329
0.728
0.182
-0.594
-0.727
0.155
0.458
0.237
0.174
0.253
0.414
0.603
0.868
1.255
1.647
2.045
3.284
6.046
6.158
3.148
0.852
-0.063
-0.593
-1.429
-2.914
-4.047
-3.234
-1.849
-0.976
-0.487
-0.241
-0.118
-0.055
-0.015
0.027
0.073
0.125
0.170
0.210
0.255
0.306
0.343
0.633
0.393
0.173
0.215
0.428
0.358
0.111
0.040
0.121
0.293
0.471
0.674
0.905
1.144
1.412
1.881
2.496
2.402
1.396
0.474
-0.049
-0.361
-0.761
-1.286
-1.628
-1.475
-1.030
-0.623
-0.333
-0.156
-0.053
0.007
0.048
0.080
0.114
0.141
0.172
0.206
0.247
0.304
0.352
0.630
0.004
-0.349
-0.448
-0.354
-0.141
0.101
0.484
1.291
2.946
4.004
2.782
1.244
0.296
-0.332
-0.946
-1.837
-2.883
-3.031
-2.126
-1.237
-0.672
-0.351
-0.162
-0.044
0.028
0.076
0.109
0.135
0.150
0.160
0.162
0.159
0.150
0.140
0.139
0.154
0.198
0.289
0.437
0.644
0.537
0.086
-0.159
-0.238
-0.178
0.000
0.325
0.923
2.099
3.947
5.048
3.727
1.774
0.398
-0.534
-1.637
-4.030
-8.450
-8.751
-4.593
-2.019
-0.950
-0.458
-0.206
-0.064
0.022
0.079
0.121
0.151
0.170
0.179
0.182
0.177
0.172
0.172
0.187
0.226
0.300
0.428
0.631
0.930
0.099
-0.178
-0.327
-0.321
-0.207
0.009
0.389
1.060
2.343
4.563
6.674
4.998
2.011
0.231
-0.737
-1.855
-5.481
-11.351
-12.362
-6.694
-2.363
-1.016
-0.459
-0.199
-0.058
0.028
0.091
0.140
0.179
0.201
0.210
0.209
0.201
0.196
0.203
0.229
0.282
0.380
0.543
0.813
1.255
-0.610
-0.901
-0.904
-0.698
-0.424
-0.121
0.280
0.955
2.282
5.271
7.863
6.277
1.388
-0.739
-1.121
-1.034
-2.484
-7.047
-8.092
-4.350
-1.753
-0.754
-0.343
-0.136
-0.024
0.054
0.114
0.170
0.218
0.246
0.255
0.244
0.227
0.220
0.228
0.259
0.324
0.437
0.622
0.945
1.546
-1.876
-2.585
-2.267
-1.449
-0.813
-0.363
0.050
0.608
1.596
3.460
5.523
2.776
-2.047
-4.329
-2.633
0.954
4.437
3.150
-0.628
-1.065
-0.605
-0.282
-0.104
-0.019
0.038
0.084
0.138
0.199
0.261
0.300
0.303
0.282
0.254
0.239
0.247
0.278
0.348
0.465
0.657
0.984
1.603
-4.275
-7.298
-5.325
-2.589
-1.279
-0.639
-0.236
0.154
0.647
1.192
0.939
-2.004
-9.484
-12.138
-7.317
2.680
9.368
8.391
3.534
1.036
0.454
0.261
0.178
0.127
0.106
0.112
0.145
0.206
0.281
0.333
0.335
0.300
0.267
0.251
0.256
0.287
0.354
0.466
0.639
0.928
1.415
-6.500
-9.561
-8.157
-3.339
-1.543
-0.847
-0.507
-0.269
-0.073
-0.029
-0.668
-3.702
-11.322
-17.615
-9.411
0.599
6.751
7.393
3.987
2.200
1.357
0.799
0.465
0.271
0.166
0.118
0.120
0.165
0.236
0.298
0.311
0.288
0.261
0.247
0.255
0.286
0.346
0.442
0.589
0.810
1.139
-2.334
-6.534
-5.596
-2.673
-1.430
-0.940
-0.728
-0.618
-0.546
-0.500
-0.525
-0.834
-4.450
-8.447
-5.312
-0.657
2.386
3.515
3.627
3.252
2.186
1.263
0.698
0.378
0.195
0.095
0.053
0.060
0.111
0.171
0.217
0.244
0.247
0.248
0.255
0.279
0.329
0.406
0.522
0.682
0.896
2.869
-0.330
-1.697
-1.457
-1.120
-0.949
-0.906
-0.932
-0.939
-0.785
0.080
2.559
4.078
0.616
-1.368
-0.530
0.793
2.103
3.523
3.915
2.675
1.506
0.812
0.417
0.179
0.037
-0.043
-0.073
-0.044
0.026
0.144
0.236
0.269
0.269
0.267
0.279
0.311
0.366
0.449
0.561
0.704
2.059
0.750
-0.406
-0.780
-0.882
-0.958
-1.093
-1.282
-1.467
-1.440
-0.632
2.155
3.328
1.826
-0.557
-0.563
0.166
1.223
2.456
3.025
2.374
1.435
0.774
0.365
0.120
-0.042
-0.138
-0.175
-0.137
-0.011
0.196
0.340
0.371
0.333
0.294
0.279
0.292
0.325
0.383
0.458
0.547
-1.684
-0.423
-0.420
-0.591
-0.781
-0.999
-1.307
-1.730
-2.259
-2.729
-2.789
-1.886
-0.893
-1.058
-1.239
-0.940
-0.351
0.434
1.357
2.114
2.025
1.228
0.606
0.234
0.005
-0.140
-0.217
-0.227
-0.143
0.072
0.364
0.535
0.516
0.409
0.320
0.280
0.270
0.287
0.318
0.365
0.420
-4.629
-1.388
-0.630
-0.555
-0.709
-1.020
-1.511
-2.264
-3.429
-5.008
-6.493
-6.604
-5.051
-3.432
-2.324
-1.502
-0.824
-0.149
0.615
1.471
1.614
0.866
0.338
0.033
-0.142
-0.243
-0.285
-0.250
-0.118
0.140
0.455
0.624
0.568
0.433
0.327
0.270
0.247
0.248
0.262
0.282
0.308
-4.142
-1.381
-0.576
-0.360
-0.458
-0.866
-1.610
-2.791
-4.910
-8.970
-15.425
-17.105
-10.731
-5.906
-3.432
-2.087
-1.229
-0.589
-0.019
0.487
0.597
0.295
-0.005
-0.196
-0.305
-0.355
-0.352
-0.287
-0.132
0.103
0.371
0.504
0.487
0.385
0.299
0.247
0.221
0.212
0.208
0.208
0.205
-1.839
-0.775
-0.204
0.180
0.266
-0.319
-1.407
-3.048
-6.120
-14.124
-27.730
-30.741
-19.234
-8.073
-4.283
-2.559
-1.589
-0.955
-0.509
-0.224
-0.127
-0.201
-0.326
-0.418
-0.463
-0.466
-0.425
-0.333
-0.192
-0.002
0.190
0.309
0.330
0.293
0.248
0.215
0.195
0.178
0.162
0.141
0.111
-0.420
-0.136
0.300
1.077
1.671
0.727
-0.916
-2.776
-5.913
-13.913
-27.454
-30.979
-19.476
-8.302
-4.637
-2.886
-1.887
-1.261
-0.847
-0.623
-0.524
-0.525
-0.560
-0.588
-0.587
-0.554
-0.486
-0.386
-0.252
-0.107
0.040
0.144
0.194
0.205
0.197
0.185
0.172
0.152
0.123
0.082
0.022
0.135
0.187
0.572
1.491
2.356
1.318
-0.438
-2.110
-4.329
-8.282
-14.413
-16.081
-10.674
-6.745
-4.569
-3.152
-2.170
-1.515
-1.085
-0.839
-0.728
-0.702
-0.703
-0.698
-0.671
-0.614
-0.530
-0.423
-0.302
-0.170
-0.049
0.048
0.113
0.148
0.166
0.169
0.160
0.138
0.097
0.034
-0.055
0.273
0.272
0.497
1.002
1.344
0.799
-0.253
-1.369
-2.632
-3.921
-3.955
-3.908
-5.036
-5.870
-4.923
-3.605
-2.504
-1.728
-1.230
-0.944
-0.805
-0.763
-0.769
-0.758
-0.717
-0.646
-0.547
-0.438
-0.318
-0.198
-0.088
0.005
0.077
0.126
0.157
0.171
0.166
0.138
0.084
0.002
-0.119
0.267
0.243
0.315
0.473
0.546
0.331
-0.149
-0.791
-1.540
-2.027
-0.837
-2.041
-5.506
-8.259
-6.735
-4.512
-2.939
-1.914
-1.286
-0.934
-0.777
-0.763
-0.794
-0.794
-0.752
-0.661
-0.550
-0.431
-0.310
-0.196
-0.090
0.002
0.078
0.135
0.175
0.193
0.189
0.159
0.094
-0.010
-0.158
0.235
0.204
0.207
0.230
0.239
0.164
-0.046
-0.459
-1.107
-1.935
-3.067
-6.690
-15.003
-17.105
-10.507
-5.796
-3.344
-2.038
-1.270
-0.829
-0.667
-0.764
-0.875
-0.883
-0.809
-0.681
-0.542
-0.409
-0.284
-0.167
-0.062
0.030
0.108
0.170
0.213
0.236
0.235
0.200
0.129
0.011
-0.166
0.225
0.206
0.178
0.164
0.145
0.109
-0.025
-0.359
-1.043
-2.263
-4.733
-10.950
-22.239
-23.291
-13.302
-6.423
-3.495
-2.056
-1.259
-0.772
-0.738
-1.097
-1.294
-1.169
-0.947
-0.719
-0.538
-0.378
-0.242
-0.123
-0.014
0.079
0.159
0.224
0.273
0.299
0.299
0.266
0.191
0.061
-0.133
0.239
0.239
0.207
0.155
0.108
0.054
-0.076
-0.389
-1.027
-2.219
-4.512
-9.120
-16.680
-17.522
-10.359
-5.528
-3.168
-1.984
-1.484
-1.564
-2.438
-3.319
-2.792
-1.858
-1.200
-0.794
-0.532
-0.339
-0.188
-0.059
0.051
0.145
0.228
0.296
0.347
0.379
0.384
0.355
0.280
0.146
-0.055
0.263
0.286
0.243
0.162
0.072
-0.011
-0.151
-0.428
-0.943
-1.841
-3.320
-5.571
-7.974
-8.236
-6.142
-3.905
-2.500
-1.875
-2.176
-4.425
-10.502
-11.590
-6.504
-2.938
-1.517
-0.867
-0.507
-0.283
-0.116
0.018
0.133
0.233
0.316
0.383
0.436
0.472
0.484
0.458
0.384
0.254
0.055
0.254
0.279
0.237
0.139
0.038
-0.059
-0.194
-0.415
-0.785
-1.353
-2.178
-3.174
-3.999
-4.089
-3.377
-2.461
-1.757
-1.571
-2.488
-7.260
-16.013
-18.556
-10.509
-3.644
-1.629
-0.844
-0.447
-0.206
-0.028
0.115
0.240
0.341
0.425
0.489
0.539
0.575
0.586
0.567
0.499
0.372
0.187
0.181
0.192
0.148
0.071
-0.012
-0.097
-0.197
-0.351
-0.587
-0.921
-1.355
-1.793
-2.116
-2.117
-1.824
-1.371
-0.976
-0.881
-1.610
-4.858
-11.661
-12.855
-7.213
-2.937
-1.346
-0.677
-0.323
-0.099
0.083
0.240
0.379
0.492
0.571
0.619
0.655
0.680
0.686
0.669
0.604
0.485
0.316
0.052
0.041
0.011
-0.034
-0.081
-0.125
-0.183
-0.270
-0.403
-0.586
-0.799
-0.993
-1.102
-1.078
-0.886
-0.586
-0.219
0.141
0.333
-0.265
-2.536
-3.859
-2.743
-1.522
-0.796
-0.404
-0.158
0.033
0.218
0.407
0.587
0.719
0.778
0.786
0.785
0.786
0.778
0.753
0.690
0.581
0.426
-0.104
-0.136
-0.160
-0.173
-0.170
-0.165
-0.164
-0.192
-0.247
-0.331
-0.423
-0.500
-0.535
-0.474
-0.307
-0.022
0.427
1.161
2.411
3.852
2.874
0.710
-0.177
-0.286
-0.195
-0.106
0.015
0.163
0.370
0.625
0.910
1.110
1.103
1.012
0.935
0.889
0.859
0.819
0.753
0.654
0.521
-0.301
-0.363
-0.389
-0.366
-0.301
-0.220
-0.150
-0.117
-0.113
-0.139
-0.174
-0.196
-0.189
-0.115
0.046
0.338
0.861
1.792
3.382
5.237
4.648
2.527
1.195
0.568
0.265
0.128
0.133
0.259
0.507
0.875
1.385
1.778
1.590
1.295
1.106
0.998
0.930
0.871
0.803
0.711
0.591
-0.567
-0.699
-0.759
-0.680
-0.504
-0.304
-0.148
-0.047
-0.001
0.008
-0.002
-0.004
0.015
0.084
0.229
0.502
1.027
2.003
3.604
5.180
4.811
3.184
1.881
1.064
0.523
0.197
0.108
0.255
0.593
1.075
1.768
2.327
2.042
1.596
1.295
1.109
0.989
0.910
0.840
0.749
0.640
-0.949
-1.282
-1.438
-1.264
-0.841
-0.422
-0.136
0.032
0.106
0.126
0.120
0.118
0.129
0.174
0.270
0.465
0.870
1.788
3.690
6.246
5.677
3.485
2.118
1.230
0.473
-0.062
-0.189
0.073
0.582
1.212
1.949
2.542
2.491
1.997
1.524
1.215
1.041
0.933
0.853
0.770
0.673
-1.489
-2.295
-2.854
-2.389
-1.324
-0.534
-0.085
0.130
0.212
0.222
0.212
0.193
0.188
0.190
0.203
0.222
0.292
0.676
2.138
4.629
4.525
2.877
1.836
0.955
-0.057
-0.926
-0.985
-0.359
0.502
1.371
2.449
3.923
4.305
2.932
1.831
1.298
1.050
0.927
0.844
0.763
0.676
-2.018
-3.745
-5.452
-4.100
-1.694
-0.411
0.107
0.284
0.321
0.308
0.277
0.248
0.218
0.177
0.082
-0.159
-0.784
-2.016
-2.711
-0.748
1.087
1.407
1.128
0.456
-0.862
-2.335
-2.308
-0.965
0.385
1.528
3.263
6.175
7.040
4.598
2.057
1.290
1.004
0.873
0.794
0.728
0.651
-2.040
-3.997
-6.190
-3.721
-0.648
0.342
0.509
0.499
0.439
0.382
0.328
0.288
0.251
0.184
0.020
-0.495
-2.055
-7.285
-10.643
-8.344
-2.152
0.032
0.510
0.341
-0.312
-1.820
-2.440
-1.069
0.303
1.354
2.862
5.519
6.494
4.143
1.747
1.094
0.867
0.773
0.711
0.662
0.606
-1.374
-1.973
-1.243
2.724
3.641
1.959
1.100
0.721
0.539
0.439
0.375
0.338
0.305
0.255
0.116
-0.392
-2.153
-8.584
-13.670
-10.048
-3.339
-0.633
0.249
1.041
2.883
2.722
1.096
-0.239
0.292
0.770
1.169
2.117
2.558
1.543
0.945
0.737
0.668
0.631
0.608
0.580
0.541
-0.662
-0.111
3.497
7.944
7.498
3.568
1.438
0.817
0.583
0.478
0.425
0.402
0.401
0.408
0.412
0.326
-0.246
-2.714
-6.832
-4.966
-1.931
-0.526
0.203
1.287
3.863
4.738
2.781
0.451
0.194
0.150
-0.119
-0.346
-0.271
-0.003
0.228
0.377
0.452
0.485
0.498
0.493
0.477
-0.399
0.057
2.546
5.984
5.976
2.626
1.123
0.706
0.552
0.494
0.477
0.488
0.528
0.633
0.847
1.370
2.557
4.100
2.380
0.146
-0.297
-0.183
0.021
0.540
1.692
2.389
1.142
0.280
0.003
-0.209
-0.577
-0.926
-0.878
-0.521
-0.121
0.129
0.278
0.355
0.393
0.412
0.414
-0.548
-1.122
-1.920
-2.044
-0.797
0.013
0.347
0.443
0.492
0.513
0.546
0.596
0.694
0.879
1.278
2.179
4.346
7.262
5.975
2.200
0.563
-0.046
-0.323
-0.443
-0.346
-0.129
-0.105
-0.176
-0.230
-0.339
-0.561
-0.748
-0.735
-0.507
-0.208
0.020
0.166
0.258
0.315
0.349
0.367
-0.778
-2.600
-8.170
-10.643
-8.161
-2.116
-0.291
0.251
0.461
0.567
0.644
0.736
0.878
1.126
1.615
2.590
4.315
5.772
4.570
2.196
0.692
-0.137
-0.813
-1.507
-1.875
-1.540
-0.976
-0.606
-0.428
-0.394
-0.425
-0.487
-0.464
-0.334
-0.171
-0.008
0.115
0.203
0.265
0.306
0.333
-0.680
-2.819
-9.067
-12.242
-8.110
-1.893
-0.167
0.294
0.516
0.660
0.761
0.874
1.058
1.347
1.892
3.056
5.012
5.674
3.752
1.795
0.550
-0.304
-1.211
-2.422
-3.200
-2.582
-1.548
-0.883
-0.564
-0.411
-0.333
-0.307
-0.269
-0.195
-0.095
0.010
0.103
0.180
0.242
0.288
0.321
-0.251
-1.526
-3.932
-4.902
-0.609
1.471
0.636
0.471
0.594
0.740
0.849
0.959
1.145
1.433
1.969
3.283
6.057
6.463
3.631
1.516
0.410
-0.361
-1.232
-2.394
-3.163
-2.594
-1.572
-0.926
-0.577
-0.373
-0.260
-0.193
-0.138
-0.087
-0.023
0.044
0.114
0.179
0.238
0.296
0.338
0.119
-0.358
-0.523
1.474
3.439
3.294
1.048
0.488
0.549
0.709
0.830
0.921
1.068
1.293
1.710
2.595
4.067
4.286
2.541
1.114
0.285
-0.280
-0.887
-1.576
-1.986
-1.725
-1.185
-0.750
-0.472
-0.300
-0.180
-0.104
-0.052
-0.013
0.031
0.079
0.131
0.185
0.249
0.342
0.423
0.230
0.047
0.171
1.079
2.278
1.540
0.495
0.172
0.295
0.510
0.673
0.775
0.881
1.035
1.269
1.667
2.076
2.033
1.388
0.702
0.218
-0.152
-0.508
-0.842
-1.030
-0.962
-0.727
-0.493
-0.316
-0.183
-0.095
-0.031
0.013
0.044
0.074
0.105
0.144
0.190
0.256
0.385
0.466
0.138
-0.296
-0.593
-0.661
-0.497
-0.228
0.033
0.324
0.754
1.337
1.705
1.457
0.804
0.194
-0.332
-0.903
-1.736
-2.668
-2.786
-2.027
-1.228
-0.713
-0.405
-0.225
-0.111
-0.039
0.008
0.041
0.063
0.078
0.086
0.086
0.083
0.074
0.069
0.068
0.082
0.128
0.219
0.382
0.625
0.104
-0.155
-0.331
-0.376
-0.279
-0.074
0.242
0.754
1.616
2.819
3.656
2.989
1.534
0.363
-0.519
-1.554
-3.624
-7.432
-7.834
-4.129
-1.946
-0.963
-0.505
-0.269
-0.131
-0.049
0.004
0.044
0.071
0.089
0.100
0.104
0.104
0.105
0.110
0.126
0.167
0.242
0.377
0.590
0.900
-0.201
-0.346
-0.439
-0.410
-0.271
-0.044
0.337
1.007
2.340
5.208
7.984
6.767
2.402
0.322
-0.711
-1.812
-4.802
-9.739
-10.181
-5.733
-2.257
-1.029
-0.509
-0.261
-0.127
-0.047
0.009
0.051
0.083
0.106
0.118
0.125
0.127
0.133
0.146
0.178
0.237
0.336
0.503
0.774
1.218
-0.658
-0.806
-0.810
-0.665
-0.424
-0.130
0.279
1.002
2.622
7.331
12.453
8.238
2.474
-0.424
-1.078
-1.285
-2.681
-6.982
-7.578
-3.900
-1.727
-0.808
-0.399
-0.199
-0.094
-0.030
0.019
0.061
0.096
0.124
0.139
0.145
0.148
0.157
0.175
0.215
0.286
0.403
0.592
0.912
1.513
-1.225
-1.609
-1.507
-1.098
-0.683
-0.308
0.091
0.703
1.945
5.085
7.448
5.202
-0.673
-3.247
-2.376
-0.198
1.507
0.416
-1.249
-1.238
-0.733
-0.374
-0.183
-0.089
-0.041
-0.002
0.033
0.071
0.108
0.138
0.154
0.163
0.164
0.174
0.197
0.239
0.316
0.437
0.632
0.963
1.587
-1.770
-2.733
-2.476
-1.601
-0.944
-0.521
-0.169
0.241
0.847
1.679
1.864
-0.750
-7.008
-10.037
-5.613
0.255
5.015
4.958
1.740
0.479
0.172
0.109
0.080
0.054
0.031
0.023
0.034
0.064
0.101
0.137
0.157
0.163
0.169
0.182
0.209
0.252
0.326
0.441
0.623
0.914
1.407
-0.991
-2.985
-2.890
-1.795
-1.071
-0.668
-0.412
-0.193
0.030
0.130
-0.430
-2.922
-9.637
-11.878
-7.748
-0.624
3.601
3.971
2.312
1.331
0.844
0.547
0.352
0.200
0.098
0.036
0.017
0.032
0.066
0.109
0.135
0.156
0.168
0.183
0.209
0.254
0.322
0.425
0.575
0.800
1.134
4.395
0.367
-1.455
-1.294
-0.962
-0.739
-0.622
-0.547
-0.494
-0.489
-0.647
-1.446
-4.288
-7.152
-4.328
-0.975
1.218
2.081
2.010
1.726
1.334
0.920
0.583
0.321
0.146
0.031
-0.023
-0.029
-0.001
0.046
0.096
0.135
0.159
0.184
0.209
0.247
0.308
0.392
0.510
0.678
0.899
9.136
4.892
0.362
-0.586
-0.742
-0.765
-0.806
-0.864
-0.904
-0.848
-0.444
0.884
1.210
-0.842
-1.596
-0.724
0.340
1.188
1.713
1.877
1.615
1.157
0.737
0.395
0.146
-0.005
-0.086
-0.104
-0.080
-0.017
0.058
0.123
0.165
0.192
0.213
0.243
0.287
0.353
0.443
0.562
0.707
6.525
3.908
0.749
-0.252
-0.600
-0.807
-0.998
-1.214
-1.422
-1.479
-1.064
0.326
1.500
0.010
-0.896
-0.689
-0.076
0.658
1.389
1.901
1.831
1.286
0.761
0.370
0.087
-0.081
-0.164
-0.183
-0.143
-0.052
0.065
0.151
0.198
0.211
0.218
0.234
0.266
0.313
0.377
0.460
0.559
0.251
0.714
0.164
-0.281
-0.595
-0.884
-1.227
-1.656
-2.160
-2.639
-2.800
-2.303
-1.655
-1.496
-1.405
-1.023
-0.471
0.204
1.114
2.179
2.296
1.427
0.636
0.220
-0.039
-0.193
-0.257
-0.250
-0.178
-0.054
0.086
0.199
0.238
0.235
0.225
0.227
0.242
0.272
0.317
0.371
0.435
-3.519
-0.883
-0.342
-0.389
-0.612
-0.962
-1.462
-2.183
-3.245
-4.609
-5.808
-5.874
-4.696
-3.341
-2.328
-1.567
-0.906
-0.238
0.722
1.922
2.155
1.214
0.330
-0.036
-0.237
-0.336
-0.357
-0.315
-0.214
-0.061
0.099
0.209
0.247
0.238
0.221
0.212
0.218
0.236
0.260
0.292
0.326
-3.405
-1.143
-0.477
-0.374
-0.537
-0.935
-1.613
-2.718
-4.538
-7.703
-11.811
-12.706
-8.950
-5.409
-3.356
-2.146
-1.342
-0.706
-0.036
0.815
1.005
0.334
-0.115
-0.349
-0.458
-0.494
-0.467
-0.387
-0.262
-0.105
0.052
0.167
0.207
0.208
0.198
0.190
0.193
0.199
0.209
0.220
0.232
-1.395
-0.682
-0.286
-0.153
-0.269
-0.734
-1.595
-2.995
-5.551
-11.046
-22.356
-23.519
-14.057
-7.239
-4.179
-2.645
-1.734
-1.125
-0.668
-0.346
-0.250
-0.386
-0.553
-0.647
-0.681
-0.648
-0.570
-0.459
-0.321
-0.168
-0.023
0.083
0.140
0.163
0.167
0.168
0.166
0.167
0.165
0.157
0.144
-0.217
-0.180
0.003
0.171
0.127
-0.389
-1.356
-2.829
-5.435
-11.083
-22.316
-23.587
-14.439
-7.604
-4.582
-3.011
-2.063
-1.465
-1.073
-0.860
-0.784
-0.818
-0.872
-0.892
-0.853
-0.767
-0.654
-0.522
-0.377
-0.230
-0.093
0.007
0.077
0.116
0.136
0.144
0.149
0.142
0.127
0.103
0.067
0.178
0.094
0.175
0.347
0.352
-0.101
-0.981
-2.253
-4.223
-7.494
-11.758
-13.003
-9.851
-6.767
-4.747
-3.352
-2.384
-1.732
-1.335
-1.124
-1.050
-1.050
-1.066
-1.034
-0.961
-0.848
-0.707
-0.558
-0.407
-0.269
-0.143
-0.040
0.036
0.086
0.119
0.134
0.138
0.127
0.102
0.059
-0.004
0.242
0.164
0.195
0.294
0.298
0.008
-0.576
-1.469
-2.789
-4.443
-6.012
-6.970
-7.397
-6.872
-5.472
-3.954
-2.755
-1.962
-1.495
-1.257
-1.161
-1.151
-1.147
-1.104
-1.010
-0.878
-0.725
-0.569
-0.420
-0.282
-0.160
-0.060
0.021
0.078
0.118
0.139
0.142
0.125
0.091
0.029
-0.057
0.224
0.166
0.150
0.176
0.191
0.133
-0.100
-0.677
-1.713
-2.981
-4.364
-6.695
-10.226
-10.909
-8.041
-5.109
-3.244
-2.179
-1.591
-1.306
-1.209
-1.198
-1.187
-1.136
-1.018
-0.872
-0.711
-0.554
-0.403
-0.269
-0.150
-0.051
0.029
0.092
0.134
0.157
0.161
0.140
0.095
0.019
-0.090
0.217
0.183
0.145
0.136
0.173
0.297
0.329
-0.081
-1.109
-2.683
-5.298
-11.647
-23.012
-24.024
-13.745
-6.692
-3.731
-2.339
-1.667
-1.370
-1.308
-1.323
-1.302
-1.207
-1.048
-0.868
-0.687
-0.520
-0.370
-0.236
-0.118
-0.021
0.061
0.124
0.170
0.195
0.198
0.174
0.120
0.030
-0.100
0.253
0.246
0.203
0.166
0.192
0.332
0.408
0.069
-0.972
-2.733
-6.243
-16.180
-31.693
-34.018
-18.924
-7.547
-3.861
-2.379
-1.767
-1.632
-1.760
-1.861
-1.748
-1.453
-1.141
-0.883
-0.662
-0.477
-0.318
-0.183
-0.068
0.029
0.110
0.174
0.222
0.248
0.250
0.224
0.166
0.068
-0.074
0.348
0.386
0.339
0.237
0.186
0.210
0.188
-0.137
-0.999
-2.530
-5.457
-12.066
-23.336
-24.025
-13.610
-6.382
-3.466
-2.299
-2.039
-2.479
-3.321
-3.605
-2.885
-1.986
-1.337
-0.916
-0.631
-0.424
-0.258
-0.119
-0.003
0.094
0.176
0.241
0.288
0.316
0.318
0.292
0.230
0.127
-0.018
0.484
0.617
0.528
0.318
0.162
0.083
-0.040
-0.338
-0.964
-2.033
-3.801
-6.656
-9.913
-10.200
-7.117
-4.302
-2.701
-2.103
-2.430
-4.147
-7.413
-8.111
-5.047
-2.739
-1.552
-0.943
-0.595
-0.361
-0.185
-0.043
0.076
0.177
0.257
0.321
0.368
0.394
0.399
0.372
0.312
0.206
0.060
0.550
0.735
0.612
0.334
0.137
0.002
-0.142
-0.384
-0.798
-1.448
-2.383
-3.531
-4.512
-4.549
-3.689
-2.625
-1.879
-1.704
-2.482
-5.312
-11.761
-12.382
-6.735
-3.132
-1.601
-0.896
-0.519
-0.276
-0.096
0.053
0.175
0.278
0.357
0.417
0.459
0.483
0.485
0.458
0.397
0.296
0.158
0.431
0.523
0.439
0.243
0.080
-0.035
-0.160
-0.325
-0.580
-0.945
-1.411
-1.896
-2.242
-2.233
-1.912
-1.440
-1.078
-1.041
-1.703
-3.802
-7.793
-8.813
-5.125
-2.557
-1.330
-0.731
-0.395
-0.164
0.014
0.168
0.301
0.406
0.480
0.532
0.562
0.576
0.571
0.540
0.479
0.385
0.254
0.236
0.242
0.194
0.101
0.016
-0.057
-0.128
-0.224
-0.363
-0.554
-0.772
-0.983
-1.098
-1.076
-0.896
-0.618
-0.338
-0.165
-0.296
-1.098
-2.478
-3.099
-2.333
-1.408
-0.811
-0.457
-0.226
-0.040
0.140
0.312
0.468
0.584
0.650
0.672
0.678
0.672
0.651
0.612
0.551
0.461
0.342
0.047
0.026
-0.005
-0.038
-0.055
-0.065
-0.078
-0.109
-0.167
-0.253
-0.352
-0.440
-0.475
-0.426
-0.289
-0.045
0.282
0.707
1.150
1.258
0.728
0.005
-0.309
-0.308
-0.236
-0.161
-0.056
0.092
0.278
0.492
0.696
0.834
0.876
0.848
0.806
0.763
0.722
0.672
0.610
0.523
0.416
-0.136
-0.177
-0.196
-0.181
-0.132
-0.071
-0.019
0.009
0.004
-0.030
-0.075
-0.107
-0.109
-0.052
0.081
0.329
0.757
1.435
2.370
3.072
2.798
1.870
1.086
0.606
0.297
0.100
0.061
0.184
0.407
0.697
0.988
1.167
1.168
1.066
0.952
0.856
0.781
0.717
0.647
0.568
0.471
-0.335
-0.412
-0.428
-0.364
-0.233
-0.080
0.057
0.141
0.169
0.156
0.123
0.102
0.103
0.149
0.274
0.524
1.020
1.993
3.822
5.927
5.355
3.408
2.197
1.424
0.721
0.201
0.030
0.170
0.508
0.922
1.317
1.562
1.534
1.342
1.123
0.954
0.828
0.743
0.669
0.591
0.506
-0.580
-0.739
-0.787
-0.638
-0.349
-0.059
0.164
0.302
0.342
0.313
0.267
0.225
0.217
0.238
0.321
0.518
0.987
2.217
5.903
9.467
8.602
4.860
3.055
2.057
0.838
-0.176
-0.450
-0.071
0.575
1.217
1.779
2.158
2.144
1.769
1.350
1.051
0.867
0.752
0.673
0.597
0.523
-0.862
-1.160
-1.276
-0.967
-0.421
0.050
0.339
0.488
0.505
0.445
0.365
0.307
0.265
0.250
0.256
0.310
0.530
1.426
4.817
8.361
7.846
4.555
3.042
1.905
-0.140
-2.032
-2.141
-0.818
0.617
1.723
2.629
3.503
3.607
2.569
1.650
1.137
0.872
0.734
0.650
0.586
0.522
-1.055
-1.499
-1.635
-1.044
-0.166
0.414
0.665
0.708
0.648
0.538
0.432
0.351
0.285
0.226
0.136
-0.036
-0.335
-0.623
0.116
2.485
3.180
2.493
1.896
0.591
-2.872
-8.232
-7.021
-2.191
0.747
2.481
3.781
5.951
5.965
3.701
1.873
1.145
0.828
0.688
0.607
0.551
0.503
-1.000
-1.257
-0.998
0.213
1.153
1.349
1.195
0.976
0.774
0.603
0.475
0.380
0.301
0.211
0.060
-0.299
-1.197
-3.163
-4.956
-2.989
-0.384
0.668
0.695
-0.530
-5.097
-10.297
-9.486
-3.181
0.996
3.047
4.065
5.869
5.804
3.476
1.672
0.992
0.718
0.597
0.542
0.504
0.467
-0.606
-0.252
1.527
5.009
5.091
2.982
1.824
1.232
0.874
0.650
0.505
0.412
0.337
0.263
0.134
-0.192
-1.132
-3.543
-6.476
-4.631
-1.581
-0.240
0.142
-0.301
-2.087
-6.056
-6.147
-1.771
1.025
2.537
2.930
3.187
2.973
1.909
1.077
0.703
0.543
0.481
0.458
0.440
0.425
-0.232
0.689
4.572
8.925
8.501
4.417
2.154
1.305
0.893
0.670
0.537
0.458
0.406
0.383
0.396
0.482
0.683
0.300
-1.338
-1.819
-0.966
-0.290
0.028
0.223
0.601
0.347
-0.689
-0.236
0.788
1.481
1.596
1.364
1.077
0.743
0.500
0.386
0.359
0.358
0.366
0.376
0.378
-0.169
0.580
3.337
7.020
6.951
3.417
1.750
1.133
0.834
0.670
0.581
0.530
0.516
0.563
0.783
1.541
4.315
7.012
5.746
1.669
0.179
-0.036
0.011
0.199
0.516
0.575
0.227
0.166
0.474
0.749
0.748
0.533
0.297
0.161
0.116
0.142
0.195
0.248
0.289
0.322
0.339
-0.398
-0.468
-0.193
0.694
1.273
1.082
0.927
0.825
0.742
0.694
0.652
0.632
0.649
0.763
1.107
2.232
6.661
11.097
8.752
3.462
0.859
0.141
-0.083
-0.122
-0.044
0.027
-0.014
-0.015
0.118
0.267
0.298
0.171
0.012
-0.076
-0.068
0.005
0.093
0.172
0.233
0.280
0.310
-0.646
-1.499
-3.140
-4.249
-2.373
-0.432
0.345
0.619
0.745
0.796
0.787
0.779
0.801
0.941
1.304
2.247
4.520
7.648
6.477
2.652
0.899
0.135
-0.250
-0.474
-0.490
-0.386
-0.319
-0.317
-0.248
-0.097
-0.005
-0.034
-0.103
-0.150
-0.124
-0.047
0.043
0.128
0.201
0.256
0.296
-0.646
-1.677
-3.630
-4.744
-1.898
0.123
0.505
0.694
0.895
1.015
1.003
0.947
0.948
1.075
1.424
2.126
3.151
3.772
3.044
1.692
0.680
0.043
-0.395
-0.725
-0.808
-0.664
-0.540
-0.557
-0.516
-0.365
-0.212
-0.143
-0.140
-0.139
-0.113
-0.042
0.036
0.122
0.193
0.255
0.299
-0.372
-0.984
-1.452
0.635
3.157
3.327
1.281
0.882
1.133
1.331
1.249
1.097
1.045
1.137
1.429
2.006
2.726
2.884
2.150
1.218
0.504
-0.008
-0.423
-0.752
-0.857
-0.736
-0.631
-0.637
-0.602
-0.462
-0.290
-0.179
-0.129
-0.099
-0.064
-0.008
0.059
0.132
0.205
0.278
0.333
-0.084
-0.280
0.198
3.119
6.333
4.280
1.450
0.744
1.103
1.455
1.349
1.133
1.035
1.085
1.285
1.675
2.105
2.131
1.570
0.899
0.381
-0.004
-0.316
-0.573
-0.668
-0.621
-0.565
-0.546
-0.501
-0.379
-0.245
-0.140
-0.080
-0.042
-0.007
0.034
0.089
0.152
0.231
0.343
0.434
0.029
-0.014
0.345
1.745
3.455
2.083
0.406
0.048
0.523
1.027
1.088
0.986
0.917
0.936
1.052
1.236
1.407
1.355
1.037
0.633
0.304
0.036
-0.177
-0.340
-0.415
-0.418
-0.382
-0.342
-0.295
-0.208
-0.117
-0.047
-0.003
0.022
0.045
0.075
0.117
0.170
0.248
0.390
0.516
0.078
-0.256
-0.550
-0.622
-0.483
-0.246
-0.006
0.228
0.496
0.804
1.004
0.879
0.516
0.101
-0.298
-0.722
-1.253
-1.741
-1.845
-1.469
-0.999
-0.638
-0.405
-0.255
-0.155
-0.092
-0.050
-0.020
0.000
0.013
0.019
0.019
0.014
0.005
-0.006
-0.013
-0.007
0.032
0.121
0.297
0.605
0.019
-0.169
-0.345
-0.394
-0.309
-0.122
0.142
0.547
1.144
1.936
2.474
2.084
1.113
0.244
-0.434
-1.155
-2.228
-3.432
-3.575
-2.485
-1.446
-0.826
-0.485
-0.292
-0.178
-0.107
-0.060
-0.025
0.
0.018
0.029
0.035
0.038
0.038
0.044
0.060
0.095
0.166
0.296
0.510
0.821
-0.263
-0.360
-0.439
-0.417
-0.299
-0.096
0.229
0.772
1.773
3.640
5.709
4.362
1.809
0.269
-0.574
-1.345
-2.641
-4.510
-4.791
-3.012
-1.613
-0.875
-0.497
-0.294
-0.180
-0.112
-0.063
-0.028
0.001
0.022
0.039
0.050
0.058
0.069
0.087
0.119
0.176
0.272
0.428
0.674
1.041
-0.596
-0.669
-0.676
-0.577
-0.394
-0.158
0.195
0.790
2.021
5.062
7.771
6.366
1.863
-0.164
-0.839
-1.161
-1.866
-3.076
-3.356
-2.290
-1.293
-0.712
-0.403
-0.244
-0.158
-0.103
-0.065
-0.031
0.000
0.024
0.045
0.060
0.076
0.093
0.121
0.163
0.233
0.346
0.521
0.803
1.259
-0.751
-0.915
-0.929
-0.764
-0.526
-0.268
0.053
0.567
1.547
3.521
5.951
3.789
0.153
-1.541
-1.527
-0.809
-0.361
-0.680
-1.110
-0.980
-0.651
-0.387
-0.232
-0.146
-0.112
-0.086
-0.065
-0.035
-0.007
0.023
0.047
0.066
0.085
0.109
0.143
0.193
0.269
0.387
0.567
0.855
1.338
-0.452
-0.872
-1.001
-0.867
-0.630
-0.397
-0.148
0.191
0.684
1.317
1.484
0.062
-2.447
-3.779
-2.657
-0.729
0.690
0.893
0.375
0.047
-0.016
-0.002
0.003
-0.018
-0.045
-0.064
-0.066
-0.052
-0.023
0.008
0.036
0.063
0.087
0.117
0.154
0.210
0.286
0.399
0.567
0.825
1.229
1.050
0.080
-0.621
-0.732
-0.630
-0.491
-0.352
-0.191
-0.012
0.074
-0.269
-1.493
-3.697
-4.842
-3.267
-0.941
0.663
1.159
0.922
0.654
0.494
0.382
0.267
0.141
0.028
-0.050
-0.080
-0.081
-0.057
-0.023
0.015
0.051
0.083
0.118
0.158
0.213
0.285
0.390
0.535
0.743
1.037
5.949
2.595
0.407
-0.331
-0.511
-0.543
-0.531
-0.509
-0.499
-0.533
-0.735
-1.378
-2.523
-3.259
-2.442
-0.959
0.214
0.810
0.958
0.954
0.887
0.768
0.561
0.310
0.098
-0.042
-0.113
-0.128
-0.106
-0.062
-0.014
0.035
0.078
0.115
0.156
0.206
0.274
0.364
0.483
0.640
0.848
9.306
5.837
1.401
0.061
-0.382
-0.572
-0.697
-0.797
-0.877
-0.926
-0.905
-0.859
-1.082
-1.540
-1.451
-0.810
-0.099
0.482
0.870
1.123
1.216
1.127
0.830
0.446
0.128
-0.073
-0.166
-0.190
-0.163
-0.111
-0.041
0.021
0.071
0.114
0.153
0.199
0.255
0.328
0.423
0.541
0.686
7.272
4.374
1.338
0.179
-0.340
-0.641
-0.882
-1.111
-1.325
-1.465
-1.429
-1.154
-1.000
-1.144
-1.160
-0.843
-0.333
0.203
0.769
1.282
1.512
1.347
0.936
0.453
0.075
-0.146
-0.251
-0.263
-0.222
-0.151
-0.063
0.014
0.072
0.114
0.150
0.188
0.233
0.290
0.361
0.450
0.552
1.763
1.456
0.614
0.001
-0.412
-0.755
-1.104
-1.499
-1.937
-2.349
-2.542
-2.401
-2.098
-1.808
-1.507
-1.111
-0.628
-0.070
0.678
1.716
1.980
1.354
0.723
0.237
-0.103
-0.288
-0.360
-0.348
-0.281
-0.186
-0.079
0.012
0.071
0.113
0.146
0.175
0.209
0.253
0.306
0.368
0.437
-0.969
-0.086
-0.006
-0.217
-0.520
-0.881
-1.344
-1.947
-2.728
-3.653
-4.397
-4.438
-3.805
-2.935
-2.169
-1.551
-0.991
-0.425
0.368
1.420
1.654
0.935
0.241
-0.144
-0.377
-0.487
-0.496
-0.444
-0.347
-0.225
-0.102
-0.004
0.065
0.108
0.135
0.160
0.186
0.217
0.253
0.294
0.339
-1.137
-0.485
-0.267
-0.339
-0.572
-0.963
-1.534
-2.371
-3.641
-5.370
-7.073
-7.388
-6.028
-4.243
-2.929
-2.041
-1.385
-0.848
-0.295
0.364
0.516
0.014
-0.382
-0.608
-0.703
-0.707
-0.647
-0.544
-0.412
-0.268
-0.138
-0.029
0.041
0.087
0.116
0.141
0.162
0.184
0.207
0.229
0.253
-0.245
-0.314
-0.261
-0.319
-0.535
-0.948
-1.611
-2.628
-4.261
-6.840
-9.882
-10.597
-8.070
-5.364
-3.595
-2.480
-1.757
-1.259
-0.890
-0.652
-0.633
-0.790
-0.962
-1.035
-1.017
-0.924
-0.792
-0.639
-0.475
-0.323
-0.182
-0.073
0.009
0.062
0.096
0.122
0.142
0.156
0.166
0.172
0.174
0.253
-0.080
-0.167
-0.245
-0.446
-0.840
-1.505
-2.544
-4.223
-6.858
-9.986
-10.814
-8.409
-5.769
-3.985
-2.838
-2.076
-1.588
-1.296
-1.170
-1.202
-1.308
-1.387
-1.372
-1.264
-1.096
-0.905
-0.711
-0.528
-0.363
-0.221
-0.106
-0.021
0.039
0.080
0.108
0.124
0.134
0.133
0.124
0.105
0.305
0.020
-0.096
-0.183
-0.341
-0.666
-1.198
-2.080
-3.496
-5.457
-7.478
-8.271
-7.259
-5.719
-4.299
-3.183
-2.365
-1.827
-1.529
-1.444
-1.483
-1.577
-1.619
-1.563
-1.402
-1.192
-0.961
-0.746
-0.554
-0.384
-0.243
-0.127
-0.039
0.026
0.072
0.102
0.118
0.120
0.111
0.086
0.046
0.218
0.041
-0.073
-0.162
-0.262
-0.384
-0.616
-1.233
-2.387
-3.890
-5.413
-6.503
-6.862
-6.317
-5.069
-3.727
-2.677
-2.014
-1.661
-1.545
-1.575
-1.648
-1.678
-1.598
-1.433
-1.202
-0.967
-0.748
-0.550
-0.385
-0.243
-0.129
-0.038
0.030
0.077
0.108
0.122
0.120
0.099
0.060
0.003
0.175
0.056
-0.048
-0.130
-0.118
0.116
0.469
0.174
-1.193
-2.886
-4.750
-7.070
-9.370
-9.441
-7.101
-4.640
-3.064
-2.156
-1.721
-1.568
-1.567
-1.623
-1.632
-1.552
-1.373
-1.155
-0.920
-0.711
-0.520
-0.358
-0.222
-0.110
-0.021
0.049
0.098
0.129
0.140
0.132
0.102
0.051
-0.022
0.189
0.126
0.038
-0.031
0.089
0.725
1.913
1.951
-0.150
-2.445
-5.240
-10.122
-17.952
-18.877
-10.941
-5.839
-3.382
-2.244
-1.758
-1.592
-1.608
-1.658
-1.632
-1.503
-1.310
-1.083
-0.856
-0.648
-0.469
-0.312
-0.183
-0.073
0.015
0.084
0.134
0.163
0.172
0.159
0.124
0.061
-0.029
0.286
0.281
0.197
0.115
0.213
0.836
1.995
1.993
0.025
-2.338
-5.625
-12.515
-23.810
-24.413
-13.841
-6.318
-3.390
-2.221
-1.798
-1.754
-1.879
-1.934
-1.810
-1.568
-1.289
-1.023
-0.783
-0.577
-0.400
-0.254
-0.124
-0.020
0.066
0.134
0.183
0.212
0.221
0.204
0.161
0.089
-0.011
0.488
0.608
0.510
0.295
0.245
0.473
0.883
0.680
-0.465
-2.193
-4.869
-9.821
-17.877
-18.557
-10.502
-5.300
-2.971
-2.067
-1.889
-2.169
-2.591
-2.689
-2.327
-1.811
-1.342
-0.982
-0.715
-0.504
-0.328
-0.180
-0.057
0.044
0.130
0.198
0.246
0.275
0.281
0.260
0.214
0.138
0.030
0.863
1.343
1.133
0.513
0.239
0.189
0.183
-0.071
-0.744
-1.825
-3.428
-5.739
-8.129
-8.251
-5.943
-3.620
-2.295
-1.816
-1.984
-2.738
-3.751
-3.937
-3.108
-2.109
-1.399
-0.944
-0.641
-0.420
-0.245
-0.100
0.021
0.125
0.207
0.274
0.321
0.348
0.351
0.331
0.279
0.200
0.091
1.114
1.611
1.375
0.622
0.222
0.059
-0.070
-0.288
-0.687
-1.310
-2.155
-3.131
-3.906
-3.922
-3.140
-2.195
-1.573
-1.425
-1.835
-2.945
-4.422
-4.740
-3.496
-2.182
-1.353
-0.866
-0.553
-0.328
-0.154
-0.008
0.114
0.217
0.298
0.362
0.405
0.430
0.430
0.405
0.352
0.273
0.165
0.798
1.218
0.955
0.455
0.172
0.015
-0.108
-0.265
-0.494
-0.820
-1.227
-1.646
-1.912
-1.902
-1.602
-1.195
-0.895
-0.864
-1.261
-2.175
-3.365
-3.679
-2.816
-1.796
-1.130
-0.711
-0.433
-0.227
-0.056
0.096
0.224
0.328
0.407
0.463
0.499
0.515
0.509
0.478
0.422
0.341
0.239
0.443
0.488
0.407
0.242
0.112
0.016
-0.057
-0.143
-0.266
-0.423
-0.604
-0.772
-0.872
-0.841
-0.702
-0.474
-0.276
-0.196
-0.331
-0.808
-1.442
-1.756
-1.509
-1.072
-0.730
-0.481
-0.287
-0.113
0.058
0.220
0.357
0.467
0.539
0.578
0.598
0.597
0.580
0.544
0.482
0.404
0.308
0.201
0.189
0.155
0.103
0.062
0.037
0.021
0.000
-0.043
-0.110
-0.187
-0.252
-0.278
-0.251
-0.148
0.031
0.259
0.499
0.686
0.643
0.332
-0.020
-0.201
-0.257
-0.256
-0.228
-0.142
0.002
0.183
0.371
0.532
0.645
0.700
0.713
0.695
0.672
0.638
0.586
0.528
0.449
0.362
0.035
0.017
0.006
0.006
0.037
0.081
0.133
0.167
0.166
0.142
0.101
0.069
0.066
0.094
0.185
0.371
0.686
1.170
1.770
2.201
2.036
1.521
1.056
0.674
0.310
0.051
-0.021
0.091
0.305
0.548
0.756
0.885
0.912
0.873
0.805
0.740
0.675
0.614
0.548
0.476
0.399
-0.092
-0.120
-0.120
-0.070
0.033
0.157
0.285
0.382
0.404
0.364
0.308
0.268
0.252
0.275
0.360
0.560
0.966
1.770
3.275
4.997
4.628
3.285
2.628
2.067
1.105
0.285
-0.029
0.107
0.441
0.804
1.085
1.222
1.206
1.088
0.934
0.797
0.692
0.616
0.548
0.483
0.416
-0.213
-0.254
-0.247
-0.130
0.065
0.296
0.515
0.685
0.694
0.580
0.463
0.382
0.344
0.342
0.397
0.572
1.016
2.144
5.229
8.427
8.080
5.214
4.877
4.609
2.118
0.096
-0.489
-0.094
0.615
1.243
1.633
1.768
1.676
1.402
1.093
0.856
0.700
0.600
0.527
0.470
0.418
-0.323
-0.387
-0.342
-0.116
0.226
0.565
0.847
1.034
0.993
0.765
0.569
0.445
0.373
0.335
0.332
0.414
0.706
1.651
4.634
7.939
7.749
5.388
6.164
6.371
1.748
-2.014
-2.436
-0.778
1.001
2.210
2.669
2.709
2.446
1.846
1.279
0.901
0.682
0.564
0.496
0.448
0.406
-0.398
-0.437
-0.257
0.177
0.727
1.121
1.288
1.296
1.121
0.843
0.617
0.471
0.367
0.290
0.220
0.145
0.130
0.396
1.538
3.393
3.729
3.356
3.795
2.866
-2.718
-9.136
-8.703
-2.282
2.082
4.647
4.508
3.933
3.342
2.270
1.387
0.884
0.631
0.511
0.447
0.412
0.383
-0.371
-0.238
0.272
1.147
1.896
2.200
1.989
1.560
1.180
0.861
0.628
0.472
0.357
0.246
0.114
-0.079
-0.408
-0.791
-0.783
-0.026
0.852
1.317
1.292
-0.353
-7.405
-14.902
-12.078
-3.423
3.926
7.337
6.533
4.406
3.373
2.170
1.259
0.764
0.529
0.429
0.385
0.368
0.356
-0.231
0.231
1.404
3.082
3.930
3.687
2.793
1.851
1.234
0.862
0.631
0.479
0.356
0.238
0.111
-0.088
-0.420
-0.964
-1.370
-1.039
-0.265
0.235
0.189
-0.935
-4.704
-9.572
-8.747
-1.939
3.368
6.695
5.397
3.523
2.444
1.537
0.894
0.532
0.382
0.328
0.317
0.320
0.325
-0.077
0.618
2.421
5.157
5.604
4.320
2.968
1.882
1.213
0.848
0.639
0.494
0.384
0.290
0.225
0.260
0.516
0.765
0.280
-0.304
-0.272
-0.060
-0.054
-0.442
-1.450
-2.676
-2.273
-0.276
1.872
3.287
3.167
2.332
1.510
0.861
0.459
0.262
0.206
0.215
0.246
0.274
0.294
-0.097
0.467
1.911
3.940
4.264
3.214
2.274
1.555
1.094
0.827
0.659
0.541
0.451
0.385
0.418
0.802
2.477
5.190
4.664
1.299
0.225
0.013
-0.017
-0.078
-0.223
-0.399
-0.326
0.214
1.081
1.844
2.022
1.548
0.883
0.366
0.100
0.028
0.059
0.118
0.184
0.236
0.269
-0.265
-0.101
0.370
1.127
1.597
1.567
1.367
1.143
0.971
0.850
0.737
0.635
0.555
0.513
0.602
1.136
3.653
6.605
5.998
2.217
0.578
0.144
0.057
0.095
0.188
0.206
0.096
0.130
0.480
1.008
1.275
1.005
0.459
0.038
-0.132
-0.128
-0.044
0.057
0.146
0.211
0.258
-0.414
-0.635
-0.831
-0.632
-0.009
0.558
0.802
0.916
1.000
1.023
0.929
0.799
0.694
0.654
0.731
1.116
2.326
4.422
3.690
1.606
0.579
0.193
0.104
0.217
0.504
0.658
0.276
-0.223
-0.265
0.148
0.491
0.441
0.126
-0.128
-0.224
-0.181
-0.080
0.032
0.129
0.206
0.263
-0.435
-0.758
-1.014
-0.692
0.270
0.723
0.790
1.003
1.378
1.543
1.351
1.062
0.866
0.792
0.849
1.063
1.473
1.814
1.586
0.954
0.464
0.190
0.114
0.300
0.784
1.104
0.440
-0.569
-0.901
-0.586
-0.168
-0.017
-0.076
-0.187
-0.220
-0.162
-0.060
0.044
0.140
0.219
0.281
-0.296
-0.478
-0.342
0.935
2.844
2.072
1.014
1.226
2.209
2.673
2.027
1.375
1.015
0.894
0.918
1.072
1.254
1.280
1.048
0.700
0.374
0.172
0.108
0.251
0.639
0.867
0.221
-0.728
-1.087
-0.830
-0.452
-0.216
-0.154
-0.161
-0.151
-0.098
-0.016
0.077
0.164
0.248
0.316
-0.141
-0.168
0.244
1.842
3.586
2.394
0.586
0.869
2.928
3.924
2.577
1.542
1.075
0.917
0.918
1.000
1.087
1.051
0.847
0.572
0.334
0.176
0.095
0.148
0.300
0.319
-0.053
-0.579
-0.783
-0.629
-0.369
-0.186
-0.112
-0.087
-0.066
-0.022
0.040
0.114
0.196
0.291
0.371
-0.061
-0.077
0.175
0.871
1.385
0.338
-0.997
-0.877
1.211
2.682
2.064
1.345
0.991
0.861
0.833
0.864
0.887
0.826
0.674
0.483
0.304
0.178
0.099
0.088
0.112
0.080
-0.078
-0.268
-0.345
-0.258
-0.136
-0.049
-0.010
0.003
0.014
0.042
0.085
0.146
0.220
0.321
0.418
0.617
0.122
-0.245
-0.379
-0.328
-0.196
-0.037
0.118
0.292
0.475
0.565
0.494
0.279
0.014
-0.251
-0.525
-0.806
-1.039
-1.098
-0.954
-0.735
-0.523
-0.371
-0.261
-0.186
-0.133
-0.098
-0.073
-0.056
-0.044
-0.040
-0.042
-0.051
-0.065
-0.080
-0.099
-0.105
-0.084
-0.005
0.183
0.594
0.462
0.015
-0.249
-0.328
-0.287
-0.154
0.041
0.297
0.671
1.081
1.307
1.105
0.605
0.090
-0.358
-0.782
-1.246
-1.656
-1.702
-1.389
-0.972
-0.650
-0.435
-0.300
-0.213
-0.154
-0.114
-0.086
-0.065
-0.046
-0.035
-0.028
-0.027
-0.026
-0.023
-0.014
0.016
0.073
0.188
0.396
0.721
-0.085
-0.361
-0.474
-0.435
-0.326
-0.162
0.078
0.440
1.010
1.762
2.284
1.875
0.892
0.091
-0.463
-0.902
-1.425
-1.904
-1.971
-1.562
-1.053
-0.685
-0.450
-0.307
-0.223
-0.169
-0.130
-0.098
-0.072
-0.050
-0.033
-0.018
-0.005
0.007
0.026
0.055
0.105
0.189
0.333
0.540
0.823
-0.662
-0.745
-0.705
-0.567
-0.409
-0.216
0.048
0.450
1.107
2.089
2.875
2.217
0.835
-0.145
-0.627
-0.875
-1.173
-1.499
-1.566
-1.276
-0.883
-0.579
-0.390
-0.278
-0.214
-0.174
-0.143
-0.113
-0.085
-0.058
-0.034
-0.011
0.009
0.034
0.062
0.106
0.172
0.273
0.426
0.648
0.951
-0.752
-0.826
-0.768
-0.625
-0.467
-0.283
-0.049
0.291
0.824
1.556
2.017
1.331
0.077
-0.735
-0.949
-0.798
-0.687
-0.755
-0.809
-0.712
-0.523
-0.360
-0.261
-0.206
-0.184
-0.172
-0.154
-0.132
-0.102
-0.071
-0.041
-0.012
0.017
0.048
0.087
0.140
0.214
0.322
0.478
0.705
1.026
-0.115
-0.355
-0.510
-0.529
-0.456
-0.344
-0.191
0.028
0.319
0.620
0.617
0.014
-0.956
-1.507
-1.347
-0.797
-0.314
-0.139
-0.154
-0.170
-0.122
-0.070
-0.060
-0.090
-0.132
-0.161
-0.170
-0.157
-0.129
-0.096
-0.057
-0.020
0.017
0.056
0.099
0.158
0.237
0.344
0.491
0.707
1.000
1.428
0.768
0.110
-0.248
-0.369
-0.376
-0.332
-0.252
-0.147
-0.112
-0.288
-0.835
-1.565
-1.911
-1.569
-0.836
-0.215
0.109
0.214
0.244
0.290
0.304
0.225
0.086
-0.051
-0.149
-0.194
-0.194
-0.170
-0.128
-0.081
-0.036
0.010
0.057
0.105
0.165
0.240
0.342
0.476
0.657
0.894
3.793
2.355
0.924
0.136
-0.235
-0.391
-0.467
-0.504
-0.526
-0.584
-0.750
-1.074
-1.512
-1.732
-1.442
-0.853
-0.273
0.121
0.355
0.555
0.750
0.856
0.693
0.346
0.042
-0.143
-0.229
-0.246
-0.219
-0.170
-0.111
-0.057
-0.001
0.051
0.104
0.164
0.233
0.323
0.437
0.586
0.769
5.661
3.494
1.477
0.400
-0.131
-0.424
-0.605
-0.737
-0.846
-0.943
-1.031
-1.150
-1.306
-1.383
-1.217
-0.837
-0.390
0.024
0.393
0.791
1.298
1.710
1.389
0.659
0.121
-0.165
-0.286
-0.312
-0.279
-0.220
-0.147
-0.077
-0.013
0.044
0.097
0.155
0.218
0.295
0.391
0.503
0.645
4.261
2.906
1.355
0.415
-0.144
-0.498
-0.767
-0.998
-1.205
-1.372
-1.455
-1.461
-1.422
-1.371
-1.214
-0.910
-0.537
-0.125
0.342
0.910
1.653
2.354
1.862
0.763
0.076
-0.256
-0.381
-0.397
-0.347
-0.267
-0.183
-0.099
-0.026
0.035
0.088
0.142
0.198
0.263
0.340
0.429
0.532
1.796
1.475
0.801
0.210
-0.246
-0.620
-0.968
-1.314
-1.663
-1.961
-2.146
-2.154
-1.995
-1.762
-1.471
-1.142
-0.763
-0.344
0.164
0.809
1.402
1.692
1.221
0.390
-0.166
-0.442
-0.524
-0.500
-0.423
-0.320
-0.213
-0.118
-0.039
0.025
0.078
0.127
0.176
0.230
0.289
0.357
0.434
0.425
0.484
0.261
-0.051
-0.407
-0.779
-1.180
-1.663
-2.202
-2.752
-3.161
-3.208
-2.906
-2.429
-1.928
-1.479
-1.065
-0.659
-0.185
0.363
0.656
0.518
0.149
-0.281
-0.579
-0.704
-0.697
-0.622
-0.504
-0.374
-0.251
-0.142
-0.054
0.013
0.065
0.112
0.156
0.197
0.244
0.293
0.346
0.158
0.058
-0.049
-0.263
-0.554
-0.923
-1.385
-1.987
-2.756
-3.624
-4.346
-4.497
-3.964
-3.197
-2.443
-1.853
-1.397
-1.028
-0.694
-0.423
-0.378
-0.569
-0.818
-1.000
-1.070
-1.023
-0.899
-0.748
-0.586
-0.427
-0.287
-0.168
-0.073
-0.002
0.052
0.096
0.134
0.169
0.202
0.235
0.268
0.390
-0.013
-0.190
-0.395
-0.656
-1.024
-1.519
-2.204
-3.140
-4.274
-5.288
-5.535
-4.848
-3.827
-2.892
-2.201
-1.704
-1.379
-1.190
-1.150
-1.266
-1.485
-1.663
-1.673
-1.547
-1.337
-1.101
-0.867
-0.659
-0.475
-0.317
-0.192
-0.092
-0.017
0.039
0.082
0.116
0.145
0.166
0.184
0.200
0.444
-0.017
-0.255
-0.465
-0.732
-1.073
-1.534
-2.199
-3.157
-4.346
-5.441
-5.775
-5.156
-4.169
-3.229
-2.488
-1.974
-1.653
-1.538
-1.625
-1.862
-2.150
-2.302
-2.211
-1.929
-1.588
-1.249
-0.954
-0.711
-0.507
-0.340
-0.209
-0.105
-0.028
0.030
0.074
0.105
0.126
0.138
0.142
0.141
0.285
-0.053
-0.299
-0.529
-0.778
-1.043
-1.369
-1.893
-2.747
-3.838
-4.842
-5.320
-5.072
-4.355
-3.497
-2.753
-2.174
-1.828
-1.716
-1.847
-2.147
-2.466
-2.615
-2.477
-2.125
-1.703
-1.311
-0.991
-0.730
-0.517
-0.346
-0.212
-0.107
-0.027
0.031
0.074
0.101
0.117
0.120
0.111
0.093
0.150
-0.092
-0.334
-0.582
-0.791
-0.847
-0.759
-1.013
-1.900
-3.059
-4.166
-4.954
-5.216
-4.863
-4.000
-3.062
-2.344
-1.904
-1.749
-1.857
-2.122
-2.417
-2.554
-2.415
-2.074
-1.669
-1.289
-0.970
-0.710
-0.497
-0.333
-0.199
-0.096
-0.015
0.044
0.084
0.108
0.117
0.112
0.090
0.058
0.097
-0.070
-0.288
-0.552
-0.683
-0.183
1.377
1.709
-0.324
-2.277
-3.868
-5.354
-6.412
-6.289
-4.977
-3.505
-2.469
-1.898
-1.691
-1.730
-1.930
-2.164
-2.266
-2.145
-1.871
-1.523
-1.185
-0.895
-0.653
-0.455
-0.299
-0.170
-0.068
0.010
0.067
0.106
0.127
0.130
0.115
0.085
0.038
0.148
0.055
-0.131
-0.390
-0.400
0.999
4.741
5.484
1.939
-1.629
-3.950
-6.419
-8.776
-8.776
-6.298
-3.844
-2.443
-1.810
-1.590
-1.611
-1.755
-1.913
-1.964
-1.857
-1.624
-1.333
-1.049
-0.793
-0.576
-0.394
-0.245
-0.124
-0.028
0.048
0.105
0.140
0.159
0.157
0.134
0.093
0.035
0.305
0.309
0.175
-0.093
-0.108
1.251
4.824
5.470
1.992
-1.457
-3.957
-7.010
-10.248
-10.246
-6.711
-3.648
-2.162
-1.632
-1.510
-1.566
-1.714
-1.832
-1.818
-1.663
-1.425
-1.163
-0.912
-0.680
-0.486
-0.319
-0.182
-0.067
0.026
0.102
0.155
0.190
0.205
0.197
0.170
0.120
0.050
0.579
0.769
0.634
0.278
0.080
0.545
1.819
2.077
0.323
-1.525
-3.417
-5.833
-8.160
-8.060
-5.320
-2.838
-1.702
-1.404
-1.441
-1.636
-1.875
-1.968
-1.852
-1.593
-1.308
-1.028
-0.782
-0.573
-0.393
-0.238
-0.108
0.003
0.092
0.166
0.218
0.252
0.264
0.252
0.217
0.164
0.087
1.064
1.590
1.400
0.599
0.180
0.136
0.279
0.175
-0.437
-1.365
-2.533
-3.863
-4.899
-4.749
-3.379
-1.976
-1.287
-1.166
-1.343
-1.708
-2.091
-2.203
-1.985
-1.588
-1.224
-0.917
-0.671
-0.471
-0.300
-0.153
-0.029
0.079
0.170
0.240
0.294
0.327
0.335
0.320
0.279
0.216
0.136
1.386
2.155
1.665
0.751
0.230
0.029
-0.067
-0.215
-0.523
-1.010
-1.604
-2.209
-2.620
-2.515
-1.905
-1.254
-0.901
-0.873
-1.134
-1.592
-2.070
-2.233
-1.954
-1.520
-1.113
-0.807
-0.571
-0.374
-0.207
-0.065
0.060
0.167
0.254
0.327
0.380
0.412
0.417
0.394
0.347
0.278
0.194
0.971
1.423
1.253
0.558
0.209
0.033
-0.077
-0.194
-0.356
-0.582
-0.843
-1.103
-1.250
-1.184
-0.929
-0.641
-0.469
-0.478
-0.713
-1.132
-1.584
-1.767
-1.585
-1.258
-0.937
-0.675
-0.468
-0.283
-0.118
0.032
0.156
0.263
0.350
0.419
0.471
0.498
0.498
0.471
0.416
0.340
0.256
0.539
0.612
0.525
0.331
0.171
0.068
0.004
-0.051
-0.119
-0.196
-0.285
-0.366
-0.417
-0.389
-0.293
-0.154
-0.039
-0.010
-0.120
-0.393
-0.728
-0.947
-0.956
-0.850
-0.702
-0.533
-0.366
-0.192
-0.023
0.133
0.268
0.374
0.458
0.518
0.558
0.581
0.571
0.534
0.471
0.393
0.307
0.305
0.308
0.270
0.209
0.154
0.126
0.122
0.124
0.119
0.113
0.102
0.097
0.090
0.089
0.135
0.224
0.349
0.469
0.542
0.468
0.260
0.002
-0.204
-0.339
-0.398
-0.386
-0.278
-0.109
0.075
0.256
0.402
0.509
0.576
0.614
0.635
0.635
0.620
0.570
0.500
0.424
0.342
0.192
0.189
0.173
0.162
0.173
0.215
0.277
0.332
0.367
0.367
0.367
0.365
0.357
0.353
0.384
0.480
0.668
0.956
1.288
1.473
1.375
1.078
0.779
0.443
0.056
-0.183
-0.189
-0.031
0.194
0.418
0.588
0.691
0.726
0.718
0.691
0.661
0.620
0.565
0.499
0.429
0.358
0.150
0.145
0.139
0.162
0.229
0.352
0.508
0.652
0.684
0.620
0.557
0.512
0.482
0.463
0.493
0.612
0.882
1.376
2.143
2.831
2.857
2.562
2.629
2.364
1.157
0.148
-0.145
0.019
0.359
0.681
0.888
0.965
0.936
0.848
0.746
0.656
0.585
0.519
0.464
0.410
0.355
0.151
0.154
0.149
0.209
0.350
0.578
0.891
1.266
1.273
0.929
0.705
0.585
0.517
0.484
0.500
0.612
0.914
1.581
2.886
4.393
4.477
4.437
7.296
7.385
3.782
0.429
-0.346
-0.009
0.657
1.202
1.441
1.418
1.250
1.033
0.810
0.639
0.528
0.459
0.411
0.370
0.337
0.146
0.158
0.170
0.316
0.589
0.946
1.407
1.973
1.889
1.228
0.803
0.607
0.503
0.439
0.418
0.480
0.705
1.313
2.584
4.165
4.442
5.225
9.103
11.194
5.184
-0.461
-1.413
-0.229
1.393
2.519
2.597
2.172
1.702
1.263
0.884
0.619
0.465
0.387
0.351
0.329
0.312
0.087
0.110
0.224
0.592
1.157
1.659
1.952
2.246
1.972
1.236
0.817
0.596
0.461
0.358
0.281
0.249
0.307
0.614
1.321
2.209
2.718
3.587
6.695
6.362
1.130
-4.480
-4.307
-0.624
3.721
6.725
5.332
3.244
2.183
1.444
0.906
0.576
0.395
0.318
0.290
0.287
0.283
-0.067
0.038
0.378
1.187
2.453
3.405
3.045
2.241
1.618
1.113
0.774
0.561
0.404
0.272
0.137
-0.008
-0.120
-0.122
0.118
0.595
1.122
1.598
1.976
0.976
-3.004
-8.558
-7.323
-0.679
6.317
11.908
8.191
4.103
2.352
1.402
0.796
0.456
0.295
0.239
0.234
0.244
0.258
-0.167
0.045
0.722
2.097
4.621
6.558
4.998
2.660
1.575
1.038
0.729
0.521
0.355
0.193
0.002
-0.228
-0.460
-0.583
-0.528
-0.236
0.166
0.455
0.386
-0.508
-2.810
-5.731
-4.592
-0.062
6.007
9.157
7.689
3.814
2.057
1.080
0.515
0.245
0.155
0.147
0.173
0.205
0.233
-0.209
0.122
0.969
2.555
5.090
6.804
5.133
2.602
1.500
0.978
0.695
0.500
0.331
0.149
-0.098
-0.431
-0.764
-0.886
-0.739
-0.498
-0.203
-0.001
-0.029
-0.429
-1.259
-2.024
-1.482
0.433
3.023
5.093
4.706
3.081
1.592
0.610
0.118
-0.028
-0.016
0.047
0.113
0.172
0.217
-0.219
0.088
0.785
1.930
3.182
3.842
3.086
1.965
1.280
0.919
0.694
0.515
0.345
0.141
-0.178
-0.686
-1.450
-1.735
-0.981
-0.499
-0.252
-0.082
-0.031
-0.079
-0.244
-0.378
-0.198
0.503
1.849
3.464
4.082
2.858
1.187
0.119
-0.284
-0.301
-0.182
-0.045
0.066
0.149
0.208
-0.264
-0.114
0.265
0.867
1.458
1.753
1.634
1.338
1.102
0.920
0.765
0.597
0.415
0.188
-0.163
-0.877
-2.263
-3.312
-1.658
-0.558
-0.188
-0.036
0.118
0.302
0.519
0.589
0.298
0.143
0.821
2.426
3.528
2.407
0.728
-0.276
-0.567
-0.481
-0.280
-0.094
0.043
0.145
0.213
-0.315
-0.314
-0.195
0.091
0.493
0.787
0.929
1.037
1.146
1.160
1.013
0.786
0.555
0.322
-0.011
-0.607
-1.663
-2.389
-1.353
-0.459
-0.107
0.071
0.288
0.750
1.675
2.393
1.044
-0.757
-0.951
0.389
1.481
1.146
0.206
-0.473
-0.627
-0.499
-0.285
-0.095
0.052
0.160
0.238
-0.306
-0.369
-0.323
-0.059
0.283
0.501
0.671
1.107
1.759
2.003
1.629
1.124
0.758
0.497
0.248
-0.087
-0.514
-0.746
-0.487
-0.156
0.028
0.170
0.433
1.132
3.136
4.390
2.396
-1.881
-2.940
-1.536
-0.227
0.083
-0.175
-0.447
-0.505
-0.389
-0.218
-0.052
0.082
0.192
0.284
-0.247
-0.291
-0.182
0.194
0.532
0.428
0.368
1.406
4.018
5.100
3.035
1.614
0.969
0.663
0.472
0.309
0.143
0.042
0.046
0.103
0.149
0.227
0.443
1.040
2.559
3.837
1.567
-2.095
-3.171
-2.003
-0.828
-0.321
-0.262
-0.321
-0.327
-0.243
-0.120
0.010
0.126
0.233
0.335
-0.170
-0.197
-0.056
0.269
0.374
-0.255
-0.898
0.713
5.535
7.576
4.810
1.945
1.101
0.763
0.603
0.511
0.434
0.368
0.303
0.251
0.231
0.256
0.379
0.685
1.187
1.350
0.269
-1.252
-1.768
-1.253
-0.601
-0.266
-0.166
-0.168
-0.156
-0.103
-0.022
0.071
0.170
0.265
0.348
-0.141
-0.179
-0.164
-0.139
-0.523
-1.886
-4.172
-4.281
1.706
5.172
3.639
1.688
1.048
0.782
0.652
0.577
0.517
0.452
0.387
0.321
0.273
0.267
0.316
0.434
0.554
0.503
0.149
-0.307
-0.486
-0.328
-0.120
-0.013
-0.001
-0.019
-0.022
0.002
0.053
0.122
0.202
0.282
0.349
1.816
0.716
0.173
-0.050
-0.135
-0.129
-0.073
0.001
0.101
0.198
0.243
0.211
0.086
-0.071
-0.223
-0.382
-0.526
-0.638
-0.672
-0.625
-0.528
-0.420
-0.327
-0.259
-0.207
-0.170
-0.140
-0.121
-0.106
-0.096
-0.094
-0.098
-0.109
-0.127
-0.154
-0.183
-0.209
-0.217
-0.170
0.012
0.503
1.538
0.297
-0.148
-0.266
-0.262
-0.196
-0.089
0.071
0.268
0.459
0.557
0.458
0.219
-0.050
-0.302
-0.533
-0.750
-0.909
-0.931
-0.828
-0.663
-0.508
-0.388
-0.302
-0.241
-0.198
-0.165
-0.140
-0.121
-0.103
-0.093
-0.085
-0.084
-0.086
-0.089
-0.087
-0.076
-0.031
0.064
0.250
0.600
0.207
-0.541
-0.624
-0.516
-0.388
-0.258
-0.100
0.119
0.399
0.690
0.833
0.680
0.304
-0.084
-0.390
-0.634
-0.848
-1.008
-1.036
-0.909
-0.714
-0.540
-0.412
-0.325
-0.266
-0.225
-0.192
-0.163
-0.137
-0.114
-0.094
-0.078
-0.063
-0.050
-0.034
-0.011
0.029
0.098
0.215
0.395
0.640
-1.332
-1.404
-1.059
-0.711
-0.480
-0.313
-0.130
0.101
0.412
0.748
0.889
0.673
0.199
-0.219
-0.497
-0.667
-0.799
-0.898
-0.905
-0.803
-0.641
-0.492
-0.386
-0.321
-0.277
-0.246
-0.221
-0.191
-0.161
-0.131
-0.102
-0.077
-0.051
-0.025
0.006
0.047
0.104
0.191
0.320
0.503
0.721
-1.762
-1.605
-1.117
-0.730
-0.506
-0.349
-0.200
0.001
0.253
0.503
0.584
0.321
-0.130
-0.503
-0.664
-0.679
-0.662
-0.657
-0.629
-0.562
-0.455
-0.363
-0.302
-0.282
-0.273
-0.266
-0.251
-0.226
-0.192
-0.156
-0.117
-0.080
-0.046
-0.008
0.033
0.085
0.155
0.250
0.380
0.563
0.792
-0.554
-0.699
-0.625
-0.506
-0.427
-0.360
-0.276
-0.163
-0.020
0.089
0.057
-0.202
-0.575
-0.839
-0.856
-0.701
-0.528
-0.415
-0.350
-0.276
-0.202
-0.146
-0.148
-0.193
-0.246
-0.279
-0.285
-0.267
-0.231
-0.188
-0.140
-0.093
-0.048
-0.002
0.049
0.108
0.182
0.279
0.409
0.586
0.809
1.875
0.982
0.265
-0.099
-0.261
-0.339
-0.363
-0.345
-0.307
-0.307
-0.413
-0.641
-0.916
-1.070
-0.991
-0.737
-0.475
-0.268
-0.125
0.013
0.150
0.230
0.164
-0.016
-0.181
-0.288
-0.329
-0.323
-0.283
-0.230
-0.171
-0.114
-0.058
-0.003
0.053
0.117
0.193
0.287
0.409
0.566
0.760
4.919
2.688
1.138
0.331
-0.087
-0.313
-0.441
-0.516
-0.565
-0.627
-0.742
-0.904
-1.075
-1.141
-1.027
-0.774
-0.493
-0.230
0.017
0.313
0.734
1.058
0.872
0.342
-0.077
-0.299
-0.385
-0.389
-0.348
-0.281
-0.211
-0.139
-0.073
-0.010
0.052
0.117
0.191
0.278
0.386
0.519
0.686
5.328
3.252
1.583
0.601
0.030
-0.314
-0.535
-0.694
-0.812
-0.914
-1.007
-1.109
-1.170
-1.165
-1.047
-0.827
-0.554
-0.261
0.082
0.643
1.794
3.302
2.725
0.931
0.041
-0.334
-0.468
-0.473
-0.420
-0.340
-0.251
-0.167
-0.091
-0.021
0.044
0.109
0.179
0.259
0.351
0.463
0.595
3.468
2.555
1.446
0.616
0.031
-0.363
-0.665
-0.897
-1.081
-1.234
-1.331
-1.378
-1.363
-1.294
-1.151
-0.940
-0.678
-0.379
0.027
0.755
2.701
4.448
3.721
1.288
0.003
-0.448
-0.586
-0.578
-0.501
-0.403
-0.298
-0.197
-0.109
-0.035
0.034
0.098
0.163
0.233
0.311
0.401
0.504
1.868
1.568
1.009
0.431
-0.075
-0.490
-0.834
-1.133
-1.402
-1.625
-1.770
-1.802
-1.725
-1.572
-1.377
-1.134
-0.873
-0.582
-0.201
0.407
1.660
3.147
2.685
0.622
-0.318
-0.675
-0.753
-0.704
-0.593
-0.464
-0.340
-0.227
-0.130
-0.049
0.022
0.084
0.144
0.206
0.270
0.342
0.421
0.937
0.810
0.520
0.135
-0.272
-0.663
-1.038
-1.400
-1.768
-2.103
-2.318
-2.375
-2.230
-1.973
-1.684
-1.390
-1.125
-0.867
-0.598
-0.265
0.129
0.434
0.146
-0.470
-0.872
-1.011
-0.977
-0.846
-0.691
-0.529
-0.381
-0.251
-0.147
-0.061
0.009
0.070
0.125
0.177
0.231
0.286
0.345
0.543
0.345
0.125
-0.163
-0.497
-0.864
-1.245
-1.662
-2.128
-2.568
-2.904
-2.973
-2.782
-2.409
-2.023
-1.673
-1.394
-1.195
-1.071
-1.023
-1.066
-1.209
-1.423
-1.573
-1.573
-1.442
-1.230
-1.005
-0.780
-0.586
-0.414
-0.276
-0.162
-0.075
-0.002
0.058
0.107
0.153
0.194
0.237
0.278
0.435
0.093
-0.152
-0.424
-0.726
-1.064
-1.435
-1.873
-2.382
-2.929
-3.343
-3.450
-3.229
-2.786
-2.317
-1.922
-1.639
-1.495
-1.518
-1.742
-2.124
-2.569
-2.830
-2.712
-2.350
-1.901
-1.491
-1.148
-0.864
-0.629
-0.443
-0.293
-0.173
-0.083
-0.009
0.048
0.094
0.133
0.166
0.193
0.219
0.303
-0.076
-0.351
-0.637
-0.956
-1.273
-1.600
-1.985
-2.468
-3.029
-3.488
-3.641
-3.455
-3.013
-2.536
-2.112
-1.815
-1.700
-1.822
-2.235
-2.946
-3.679
-4.046
-3.738
-3.018
-2.287
-1.690
-1.249
-0.915
-0.655
-0.455
-0.300
-0.177
-0.082
-0.011
0.044
0.086
0.118
0.142
0.159
0.169
0.121
-0.198
-0.513
-0.861
-1.235
-1.548
-1.733
-1.936
-2.320
-2.852
-3.343
-3.601
-3.520
-3.175
-2.700
-2.232
-1.898
-1.762
-1.916
-2.404
-3.248
-4.158
-4.591
-4.199
-3.305
-2.432
-1.764
-1.280
-0.919
-0.651
-0.449
-0.289
-0.168
-0.075
-0.004
0.050
0.087
0.113
0.128
0.132
0.130
-0.003
-0.268
-0.618
-1.087
-1.618
-1.901
-1.712
-1.467
-1.806
-2.463
-3.097
-3.544
-3.656
-3.394
-2.863
-2.293
-1.873
-1.677
-1.756
-2.199
-2.965
-3.808
-4.205
-3.855
-3.117
-2.332
-1.690
-1.225
-0.878
-0.619
-0.419
-0.266
-0.148
-0.056
0.014
0.063
0.098
0.117
0.123
0.119
0.104
-0.012
-0.222
-0.606
-1.240
-2.063
-2.261
-0.380
1.054
-0.458
-1.886
-2.883
-3.626
-4.016
-3.761
-3.025
-2.223
-1.700
-1.481
-1.485
-1.795
-2.378
-2.987
-3.284
-3.112
-2.592
-2.011
-1.510
-1.106
-0.797
-0.556
-0.372
-0.225
-0.112
-0.024
0.043
0.090
0.120
0.133
0.132
0.116
0.089
0.105
0.
-0.328
-1.073
-2.122
-1.865
2.126
4.698
2.049
-1.249
-2.737
-3.818
-4.439
-4.096
-2.820
-1.657
-1.210
-1.202
-1.243
-1.438
-1.826
-2.236
-2.447
-2.354
-2.042
-1.644
-1.272
-0.946
-0.681
-0.473
-0.307
-0.173
-0.063
0.020
0.083
0.128
0.154
0.161
0.152
0.127
0.092
0.335
0.427
0.296
-0.441
-1.404
-0.913
2.807
4.793
2.127
-1.017
-2.558
-3.747
-4.456
-3.811
-1.821
-0.081
-0.247
-0.833
-1.096
-1.271
-1.506
-1.766
-1.879
-1.813
-1.602
-1.326
-1.043
-0.786
-0.566
-0.383
-0.232
-0.108
-0.003
0.075
0.137
0.180
0.202
0.205
0.187
0.155
0.107
0.600
0.910
0.972
0.294
-0.551
-0.561
0.860
1.688
0.317
-1.078
-2.177
-3.130
-3.603
-2.851
-0.664
1.202
0.481
-0.524
-0.960
-1.166
-1.354
-1.519
-1.566
-1.471
-1.294
-1.073
-0.847
-0.638
-0.448
-0.289
-0.149
-0.033
0.064
0.145
0.204
0.248
0.266
0.263
0.237
0.196
0.141
0.851
1.337
1.249
0.581
-0.065
-0.332
-0.164
-0.072
-0.404
-0.989
-1.604
-2.163
-2.359
-1.815
-0.489
0.531
0.269
-0.368
-0.769
-1.030
-1.252
-1.386
-1.393
-1.273
-1.095
-0.895
-0.697
-0.509
-0.346
-0.197
-0.067
0.044
0.142
0.224
0.289
0.332
0.347
0.337
0.302
0.250
0.186
0.950
1.502
1.290
0.597
0.106
-0.144
-0.220
-0.271
-0.420
-0.663
-0.954
-1.192
-1.256
-0.966
-0.405
0.056
0.058
-0.209
-0.508
-0.797
-1.066
-1.221
-1.231
-1.114
-0.945
-0.762
-0.584
-0.410
-0.251
-0.109
0.018
0.130
0.226
0.314
0.383
0.430
0.447
0.426
0.377
0.312
0.238
0.719
0.989
0.848
0.458
0.162
-0.010
-0.104
-0.153
-0.207
-0.279
-0.336
-0.370
-0.369
-0.272
-0.077
0.096
0.130
0.023
-0.188
-0.464
-0.755
-0.951
-1.004
-0.954
-0.833
-0.676
-0.509
-0.331
-0.170
-0.027
0.101
0.216
0.315
0.408
0.489
0.545
0.556
0.523
0.457
0.374
0.291
0.471
0.539
0.476
0.323
0.180
0.088
0.047
0.044
0.055
0.106
0.184
0.269
0.294
0.285
0.284
0.313
0.335
0.297
0.167
-0.054
-0.325
-0.564
-0.740
-0.802
-0.769
-0.645
-0.465
-0.279
-0.103
0.055
0.191
0.304
0.404
0.495
0.586
0.647
0.659
0.610
0.522
0.422
0.333
0.336
0.356
0.325
0.264
0.210
0.186
0.198
0.241
0.312
0.411
0.555
0.682
0.713
0.627
0.545
0.528
0.549
0.572
0.541
0.415
0.179
-0.132
-0.464
-0.710
-0.801
-0.686
-0.484
-0.248
-0.034
0.151
0.294
0.398
0.486
0.563
0.642
0.704
0.706
0.648
0.545
0.442
0.352
0.315
0.323
0.300
0.269
0.265
0.303
0.384
0.472
0.563
0.652
0.758
0.851
0.852
0.767
0.674
0.660
0.720
0.826
0.933
0.945
0.763
0.413
-0.057
-0.581
-0.859
-0.776
-0.517
-0.222
0.056
0.285
0.438
0.523
0.571
0.600
0.634
0.666
0.657
0.601
0.506
0.419
0.346
0.400
0.403
0.361
0.328
0.359
0.469
0.646
0.838
0.916
0.892
0.869
0.868
0.827
0.748
0.694
0.704
0.820
1.040
1.328
1.526
1.482
1.292
1.093
0.445
-0.475
-0.722
-0.528
-0.163
0.216
0.515
0.682
0.722
0.684
0.621
0.572
0.543
0.511
0.469
0.412
0.359
0.316
0.585
0.592
0.479
0.415
0.490
0.707
1.108
1.721
1.759
1.227
0.965
0.841
0.750
0.669
0.626
0.658
0.796
1.098
1.548
1.973
2.171
2.678
4.727
4.915
1.756
-0.305
-0.510
-0.063
0.538
0.979
1.137
1.062
0.873
0.673
0.510
0.401
0.338
0.310
0.296
0.283
0.271
0.831
0.821
0.571
0.490
0.688
1.067
1.754
2.538
2.435
1.606
1.014
0.789
0.655
0.561
0.507
0.511
0.629
0.913
1.380
1.895
2.303
3.512
7.059
7.797
4.130
-0.107
-0.678
0.092
1.271
2.065
2.056
1.629
1.159
0.773
0.469
0.283
0.204
0.185
0.194
0.214
0.225
0.781
0.695
0.395
0.494
1.117
1.799
2.266
2.605
2.325
1.506
0.969
0.716
0.555
0.433
0.338
0.281
0.310
0.478
0.821
1.235
1.693
2.633
5.098
5.750
1.872
-1.088
-1.277
0.368
2.968
4.880
3.949
2.447
1.476
0.853
0.444
0.200
0.102
0.090
0.119
0.160
0.191
0.243
0.002
-0.201
0.541
2.482
4.330
3.714
2.576
1.843
1.245
0.863
0.626
0.452
0.293
0.134
-0.022
-0.120
-0.092
0.103
0.436
0.817
1.256
1.703
1.262
-0.531
-2.143
-1.693
0.791
5.438
7.951
6.561
3.156
1.649
0.803
0.322
0.083
0.004
0.018
0.063
0.119
0.165
-0.332
-0.688
-0.635
0.922
5.205
8.249
6.540
3.119
1.701
1.102
0.768
0.544
0.350
0.149
-0.106
-0.427
-0.745
-0.875
-0.703
-0.298
0.093
0.374
0.396
-0.052
-1.007
-1.779
-1.200
0.995
4.807
7.640
6.054
3.236
1.534
0.520
0.015
-0.138
-0.130
-0.060
0.018
0.090
0.146
-0.547
-0.772
-0.513
1.155
5.424
8.689
6.554
3.008
1.577
0.999
0.695
0.481
0.274
0.009
-0.398
-1.062
-2.034
-2.590
-2.019
-1.058
-0.416
-0.065
-0.004
-0.199
-0.594
-0.836
-0.391
0.970
3.124
5.289
5.488
3.459
1.257
-0.084
-0.525
-0.491
-0.324
-0.153
-0.024
0.071
0.140
-0.496
-0.526
-0.228
0.854
2.841
4.692
3.614
2.083
1.288
0.903
0.660
0.465
0.239
-0.094
-0.699
-2.063
-5.321
-7.753
-5.384
-2.072
-0.765
-0.245
-0.025
0.026
-0.026
-0.079
0.052
0.741
2.534
6.335
8.299
5.276
0.943
-0.977
-1.272
-0.906
-0.522
-0.236
-0.052
0.069
0.149
-0.370
-0.344
-0.131
0.384
1.122
1.643
1.597
1.297
1.043
0.873
0.705
0.513
0.268
-0.100
-0.831
-2.786
-8.122
-12.116
-8.106
-2.807
-0.902
-0.234
0.111
0.414
0.733
0.797
0.244
-0.184
1.151
6.159
8.149
5.850
0.339
-1.740
-1.814
-1.184
-0.623
-0.274
-0.053
0.083
0.174
-0.306
-0.298
-0.187
0.032
0.360
0.629
0.782
0.910
1.036
1.073
0.924
0.684
0.390
0.022
-0.633
-2.171
-6.297
-8.543
-6.441
-2.221
-0.723
-0.102
0.339
1.006
2.373
3.583
1.004
-2.868
-3.051
0.816
3.930
2.263
-0.317
-1.680
-1.656
-1.099
-0.588
-0.243
-0.024
0.122
0.223
-0.273
-0.293
-0.265
-0.153
-0.015
0.122
0.352
0.848
1.571
1.898
1.526
1.011
0.598
0.232
-0.247
-1.031
-2.266
-3.079
-2.290
-1.118
-0.384
0.069
0.539
1.540
4.482
6.871
1.384
-7.783
-9.304
-4.025
-0.425
0.060
-0.595
-1.124
-1.104
-0.781
-0.425
-0.156
0.035
0.182
0.306
-0.241
-0.282
-0.279
-0.253
-0.277
-0.406
-0.287
0.886
3.669
4.917
2.893
1.492
0.835
0.449
0.119
-0.249
-0.649
-0.857
-0.705
-0.385
-0.066
0.206
0.589
1.451
4.081
4.900
0.839
-7.999
-9.559
-4.686
-1.439
-0.514
-0.500
-0.632
-0.618
-0.452
-0.239
-0.054
0.101
0.238
0.369
-0.214
-0.275
-0.325
-0.431
-0.755
-1.490
-2.238
-0.775
4.508
7.262
4.653
1.858
0.992
0.613
0.371
0.168
0.004
-0.092
-0.085
0.009
0.128
0.282
0.523
0.959
1.674
1.913
-0.089
-3.100
-3.918
-2.203
-0.822
-0.304
-0.233
-0.280
-0.285
-0.207
-0.087
0.039
0.160
0.273
0.390
-0.206
-0.291
-0.422
-0.706
-1.483
-3.476
-8.169
-9.590
-1.800
4.317
3.391
1.634
0.995
0.698
0.514
0.376
0.275
0.209
0.183
0.195
0.237
0.319
0.454
0.648
0.850
0.771
0.263
-0.353
-0.439
-0.076
0.129
0.132
0.050
-0.034
-0.067
-0.042
0.020
0.105
0.197
0.291
0.375
3.048
1.201
0.470
0.142
-0.033
-0.124
-0.163
-0.136
-0.085
-0.029
0.005
-0.007
-0.054
-0.130
-0.216
-0.297
-0.367
-0.425
-0.443
-0.429
-0.393
-0.347
-0.301
-0.259
-0.226
-0.200
-0.179
-0.162
-0.150
-0.143
-0.141
-0.147
-0.160
-0.185
-0.220
-0.263
-0.312
-0.353
-0.348
-0.232
0.186
2.601
0.328
-0.187
-0.278
-0.302
-0.284
-0.239
-0.156
-0.045
0.054
0.104
0.071
-0.029
-0.159
-0.291
-0.411
-0.510
-0.578
-0.595
-0.561
-0.494
-0.422
-0.361
-0.312
-0.272
-0.241
-0.214
-0.192
-0.171
-0.154
-0.143
-0.136
-0.136
-0.139
-0.149
-0.157
-0.161
-0.142
-0.080
0.073
0.390
-0.354
-1.327
-1.015
-0.661
-0.477
-0.384
-0.283
-0.166
-0.016
0.116
0.170
0.113
-0.035
-0.211
-0.365
-0.488
-0.593
-0.653
-0.662
-0.621
-0.545
-0.466
-0.400
-0.352
-0.315
-0.285
-0.255
-0.226
-0.199
-0.174
-0.151
-0.131
-0.116
-0.104
-0.093
-0.074
-0.047
0.004
0.098
0.251
0.466
-4.556
-3.570
-1.868
-0.961
-0.591
-0.432
-0.324
-0.189
-0.038
0.093
0.142
0.052
-0.121
-0.310
-0.450
-0.549
-0.612
-0.650
-0.643
-0.600
-0.535
-0.465
-0.416
-0.380
-0.353
-0.328
-0.302
-0.270
-0.234
-0.198
-0.164
-0.133
-0.104
-0.077
-0.048
-0.013
0.038
0.109
0.218
0.366
0.554
-6.040
-4.289
-2.066
-0.986
-0.595
-0.448
-0.358
-0.255
-0.135
-0.035
-0.023
-0.119
-0.294
-0.462
-0.555
-0.589
-0.590
-0.582
-0.556
-0.511
-0.456
-0.412
-0.390
-0.384
-0.385
-0.379
-0.359
-0.322
-0.281
-0.233
-0.186
-0.143
-0.101
-0.062
-0.019
0.031
0.095
0.177
0.290
0.439
0.633
-2.608
-2.132
-1.195
-0.662
-0.476
-0.422
-0.391
-0.345
-0.283
-0.242
-0.266
-0.372
-0.526
-0.645
-0.676
-0.635
-0.570
-0.505
-0.445
-0.377
-0.312
-0.282
-0.297
-0.352
-0.406
-0.432
-0.424
-0.389
-0.338
-0.279
-0.220
-0.162
-0.107
-0.055
-0.001
0.058
0.128
0.217
0.331
0.481
0.666
2.581
0.914
0.133
-0.125
-0.266
-0.357
-0.421
-0.441
-0.451
-0.466
-0.515
-0.621
-0.735
-0.798
-0.776
-0.688
-0.573
-0.452
-0.335
-0.202
-0.057
0.021
-0.056
-0.227
-0.397
-0.488
-0.503
-0.471
-0.409
-0.335
-0.260
-0.187
-0.120
-0.057
0.004
0.070
0.144
0.234
0.344
0.483
0.655
7.244
3.845
1.305
0.407
-0.035
-0.292
-0.452
-0.549
-0.614
-0.674
-0.743
-0.824
-0.891
-0.913
-0.862
-0.750
-0.603
-0.442
-0.250
0.041
0.478
0.852
0.633
0.077
-0.344
-0.551
-0.603
-0.569
-0.491
-0.400
-0.306
-0.219
-0.139
-0.065
0.002
0.073
0.148
0.233
0.334
0.458
0.606
7.609
4.338
1.848
0.772
0.152
-0.248
-0.503
-0.674
-0.789
-0.883
-0.951
-1.009
-1.037
-1.028
-0.952
-0.827
-0.672
-0.483
-0.203
0.339
1.613
3.173
2.742
0.665
-0.276
-0.641
-0.728
-0.683
-0.585
-0.470
-0.358
-0.255
-0.161
-0.080
-0.005
0.066
0.141
0.220
0.312
0.417
0.540
4.333
2.999
1.821
0.901
0.219
-0.264
-0.588
-0.818
-0.988
-1.106
-1.186
-1.225
-1.226
-1.174
-1.079
-0.953
-0.792
-0.589
-0.277
0.430
2.707
4.821
3.733
1.093
-0.335
-0.785
-0.888
-0.816
-0.690
-0.546
-0.410
-0.288
-0.184
-0.095
-0.016
0.057
0.127
0.200
0.280
0.371
0.471
2.134
1.962
1.471
0.789
0.132
-0.363
-0.730
-1.000
-1.219
-1.376
-1.476
-1.505
-1.471
-1.379
-1.257
-1.112
-0.962
-0.788
-0.524
0.009
1.407
3.008
2.583
0.409
-0.663
-1.042
-1.078
-0.964
-0.796
-0.621
-0.460
-0.322
-0.206
-0.110
-0.028
0.046
0.112
0.180
0.249
0.321
0.403
1.150
1.168
0.911
0.434
-0.103
-0.550
-0.912
-1.213
-1.465
-1.665
-1.797
-1.828
-1.764
-1.636
-1.472
-1.308
-1.174
-1.056
-0.935
-0.725
-0.314
0.105
-0.094
-0.783
-1.274
-1.427
-1.330
-1.131
-0.901
-0.692
-0.502
-0.353
-0.225
-0.123
-0.038
0.033
0.097
0.157
0.215
0.276
0.338
0.604
0.537
0.337
-0.017
-0.421
-0.804
-1.139
-1.435
-1.712
-1.959
-2.119
-2.157
-2.070
-1.889
-1.684
-1.507
-1.389
-1.351
-1.416
-1.564
-1.775
-1.982
-2.136
-2.247
-2.199
-1.966
-1.641
-1.303
-1.002
-0.745
-0.540
-0.372
-0.238
-0.133
-0.047
0.024
0.085
0.138
0.187
0.234
0.282
0.277
0.093
-0.132
-0.425
-0.766
-1.092
-1.388
-1.664
-1.937
-2.186
-2.365
-2.408
-2.309
-2.105
-1.873
-1.673
-1.565
-1.609
-1.855
-2.407
-3.291
-4.266
-4.761
-4.354
-3.463
-2.620
-1.962
-1.468
-1.081
-0.788
-0.559
-0.383
-0.244
-0.134
-0.049
0.019
0.075
0.122
0.163
0.199
0.232
0.055
-0.198
-0.465
-0.792
-1.151
-1.479
-1.716
-1.899
-2.092
-2.311
-2.484
-2.544
-2.449
-2.234
-1.983
-1.765
-1.647
-1.740
-2.137
-3.064
-4.710
-6.810
-7.861
-6.726
-4.740
-3.231
-2.224
-1.573
-1.125
-0.804
-0.562
-0.379
-0.240
-0.130
-0.044
0.020
0.072
0.113
0.145
0.171
0.192
-0.113
-0.379
-0.725
-1.178
-1.706
-2.135
-2.270
-2.204
-2.200
-2.314
-2.477
-2.566
-2.498
-2.285
-2.015
-1.752
-1.610
-1.657
-2.065
-3.145
-5.178
-8.014
-9.521
-7.846
-5.328
-3.457
-2.311
-1.592
-1.116
-0.784
-0.543
-0.361
-0.222
-0.115
-0.034
0.029
0.077
0.112
0.136
0.151
0.162
-0.184
-0.463
-0.917
-1.634
-2.689
-3.612
-3.548
-2.659
-2.187
-2.198
-2.388
-2.520
-2.495
-2.283
-1.938
-1.620
-1.409
-1.348
-1.600
-2.503
-4.320
-6.602
-7.752
-6.707
-4.766
-3.185
-2.159
-1.494
-1.050
-0.733
-0.500
-0.326
-0.191
-0.089
-0.011
0.049
0.090
0.119
0.136
0.141
0.142
-0.139
-0.385
-0.928
-2.092
-4.395
-7.773
-6.991
-3.135
-1.868
-1.946
-2.227
-2.457
-2.462
-2.145
-1.600
-1.168
-1.023
-0.937
-0.930
-1.507
-2.823
-4.301
-5.081
-4.660
-3.613
-2.618
-1.852
-1.314
-0.929
-0.649
-0.437
-0.273
-0.150
-0.052
0.023
0.078
0.116
0.139
0.147
0.145
0.134
0.070
-0.018
-0.467
-1.967
-5.707
-10.875
-8.767
-2.476
-1.104
-1.558
-2.023
-2.316
-2.292
-1.680
-0.493
0.282
-0.151
-0.655
-0.628
-0.849
-1.707
-2.628
-3.116
-3.023
-2.559
-1.997
-1.491
-1.090
-0.783
-0.547
-0.358
-0.212
-0.094
0.000
0.070
0.120
0.153
0.170
0.171
0.159
0.139
0.399
0.783
1.030
-0.532
-4.015
-8.777
-6.998
-1.191
-0.703
-1.264
-1.751
-2.040
-1.898
-0.707
2.636
3.848
2.017
-0.466
-0.819
-0.806
-1.185
-1.698
-1.999
-2.005
-1.798
-1.482
-1.159
-0.875
-0.632
-0.434
-0.271
-0.137
-0.028
0.061
0.131
0.179
0.208
0.217
0.210
0.189
0.159
0.673
1.548
1.982
0.857
-1.535
-3.042
-2.496
-1.080
-0.763
-1.047
-1.386
-1.577
-1.302
0.155
3.819
5.935
3.318
-0.160
-0.815
-0.810
-0.942
-1.203
-1.383
-1.410
-1.305
-1.112
-0.899
-0.686
-0.492
-0.328
-0.182
-0.058
0.047
0.135
0.206
0.256
0.281
0.285
0.266
0.234
0.192
0.729
1.284
1.840
0.933
-0.414
-1.111
-1.098
-0.797
-0.678
-0.777
-0.925
-0.966
-0.702
0.266
2.455
4.043
2.011
0.173
-0.427
-0.557
-0.722
-0.914
-1.042
-1.067
-0.998
-0.866
-0.707
-0.536
-0.377
-0.228
-0.094
0.024
0.130
0.225
0.301
0.357
0.383
0.374
0.341
0.292
0.236
0.630
0.887
0.887
0.471
-0.065
-0.410
-0.503
-0.447
-0.400
-0.388
-0.365
-0.303
-0.086
0.342
1.019
1.378
1.013
0.423
0.048
-0.228
-0.470
-0.682
-0.834
-0.876
-0.833
-0.726
-0.583
-0.433
-0.280
-0.141
-0.013
0.105
0.217
0.326
0.425
0.493
0.521
0.494
0.435
0.360
0.286
0.484
0.607
0.547
0.328
0.073
-0.107
-0.172
-0.149
-0.071
0.058
0.250
0.471
0.619
0.703
0.808
0.900
0.827
0.616
0.351
0.068
-0.234
-0.505
-0.705
-0.797
-0.784
-0.687
-0.534
-0.371
-0.215
-0.069
0.062
0.182
0.305
0.434
0.568
0.672
0.700
0.647
0.545
0.436
0.338
0.371
0.426
0.383
0.273
0.151
0.073
0.061
0.113
0.248
0.482
0.857
1.285
1.414
1.190
0.963
0.876
0.820
0.727
0.537
0.283
-0.037
-0.384
-0.694
-0.892
-0.918
-0.782
-0.576
-0.358
-0.169
-0.006
0.130
0.253
0.378
0.530
0.710
0.873
0.912
0.812
0.644
0.496
0.375
0.339
0.365
0.338
0.278
0.227
0.213
0.252
0.346
0.513
0.802
1.267
1.823
1.931
1.497
1.092
0.909
0.847
0.794
0.680
0.455
0.110
-0.352
-0.895
-1.349
-1.403
-1.099
-0.720
-0.389
-0.137
0.058
0.198
0.311
0.422
0.576
0.787
1.000
1.058
0.905
0.686
0.508
0.386
0.414
0.427
0.385
0.331
0.312
0.347
0.433
0.568
0.742
0.992
1.340
1.712
1.757
1.415
1.071
0.896
0.843
0.838
0.798
0.632
0.278
-0.383
-1.482
-2.625
-2.636
-1.754
-0.976
-0.443
-0.087
0.149
0.292
0.374
0.431
0.518
0.682
0.883
0.941
0.811
0.611
0.454
0.355
0.647
0.658
0.540
0.429
0.409
0.495
0.658
0.865
1.020
1.139
1.281
1.390
1.341
1.150
0.943
0.835
0.819
0.869
0.898
0.819
0.497
-0.281
-2.161
-5.142
-4.903
-2.578
-1.169
-0.435
0.025
0.310
0.453
0.474
0.435
0.389
0.407
0.492
0.533
0.489
0.402
0.331
0.289
1.203
1.217
0.845
0.532
0.496
0.671
0.988
1.400
1.511
1.350
1.241
1.154
1.043
0.904
0.781
0.718
0.733
0.823
0.923
0.954
0.796
0.290
-1.185
-4.724
-4.898
-2.476
-1.118
-0.302
0.281
0.644
0.757
0.671
0.491
0.274
0.119
0.057
0.080
0.128
0.163
0.192
0.210
2.305
2.371
1.184
0.491
0.533
0.872
1.389
2.021
2.051
1.517
1.192
0.985
0.831
0.698
0.596
0.545
0.557
0.652
0.796
0.909
0.963
1.001
1.053
0.015
-1.460
-1.408
-0.810
-0.007
0.773
1.273
1.301
1.016
0.637
0.262
-0.028
-0.184
-0.199
-0.117
-0.006
0.084
0.144
3.014
2.940
0.616
-0.127
0.480
1.273
1.765
2.145
1.981
1.404
1.048
0.826
0.656
0.515
0.394
0.310
0.281
0.331
0.466
0.625
0.794
1.041
1.350
1.034
-0.172
-0.823
-0.538
0.392
1.586
2.360
2.175
1.478
0.811
0.281
-0.089
-0.277
-0.298
-0.212
-0.093
0.017
0.096
1.107
0.054
-2.114
-1.643
0.721
2.658
2.710
2.101
1.593
1.180
0.883
0.669
0.496
0.331
0.152
-0.012
-0.138
-0.156
-0.045
0.158
0.389
0.575
0.671
0.368
-0.291
-0.705
-0.357
0.774
2.398
3.524
3.046
1.890
0.902
0.209
-0.198
-0.360
-0.350
-0.246
-0.126
-0.014
0.070
-0.700
-2.634
-4.863
-2.978
2.050
5.352
4.818
2.442
1.481
1.020
0.746
0.541
0.353
0.138
-0.138
-0.482
-0.830
-0.985
-0.811
-0.439
-0.091
0.137
0.178
-0.026
-0.365
-0.527
-0.125
0.974
2.577
3.764
3.481
2.134
0.739
-0.203
-0.577
-0.585
-0.451
-0.288
-0.143
-0.026
0.061
-1.148
-2.593
-3.831
-2.113
2.446
5.442
4.890
2.335
1.330
0.889
0.640
0.441
0.230
-0.050
-0.502
-1.234
-2.281
-2.887
-2.289
-1.265
-0.547
-0.167
-0.027
-0.071
-0.201
-0.228
0.112
0.986
2.507
4.338
4.956
2.874
0.210
-1.331
-1.525
-1.080
-0.654
-0.353
-0.156
-0.028
0.064
-0.845
-1.441
-1.725
-0.778
1.171
2.781
2.501
1.616
1.062
0.770
0.572
0.387
0.158
-0.199
-0.876
-2.345
-5.641
-8.250
-5.703
-2.420
-0.953
-0.330
-0.041
0.078
0.103
0.079
0.161
0.702
2.545
7.279
9.047
5.642
-1.147
-4.136
-3.315
-1.814
-0.897
-0.417
-0.160
-0.008
0.090
-0.482
-0.651
-0.676
-0.309
0.391
0.974
1.102
0.960
0.816
0.703
0.573
0.406
0.160
-0.241
-1.061
-3.119
-8.584
-11.929
-8.679
-3.218
-1.148
-0.340
0.080
0.369
0.587
0.494
-0.122
-0.562
1.049
6.651
11.279
5.385
-3.101
-7.376
-5.032
-2.276
-1.027
-0.435
-0.129
0.032
0.139
-0.298
-0.362
-0.373
-0.259
-0.042
0.199
0.397
0.570
0.718
0.791
0.702
0.514
0.250
-0.154
-0.887
-2.517
-6.503
-9.044
-6.702
-2.594
-0.954
-0.208
0.276
0.812
1.571
1.770
-0.773
-5.056
-5.188
0.787
4.873
2.060
-2.780
-5.450
-3.921
-1.991
-0.901
-0.357
-0.071
0.103
0.214
-0.240
-0.301
-0.366
-0.396
-0.364
-0.283
-0.068
0.351
0.882
1.177
1.049
0.737
0.416
0.050
-0.470
-1.332
-2.641
-3.481
-2.676
-1.403
-0.547
-0.011
0.476
1.205
2.839
3.447
-1.649
-11.191
-13.131
-6.226
-0.757
-0.344
-1.599
-2.445
-2.087
-1.259
-0.620
-0.226
0.021
0.185
0.318
-0.242
-0.324
-0.428
-0.556
-0.701
-0.846
-0.755
-0.056
1.358
2.156
1.682
1.042
0.620
0.279
-0.069
-0.490
-0.936
-1.172
-0.991
-0.578
-0.175
0.172
0.557
1.190
2.427
3.098
-2.173
-10.897
-12.883
-6.821
-1.732
-0.690
-0.830
-1.060
-0.977
-0.669
-0.340
-0.083
0.107
0.260
0.409
-0.246
-0.352
-0.502
-0.754
-1.163
-1.848
-2.549
-1.954
1.058
3.066
2.156
1.259
0.777
0.474
0.228
-0.001
-0.205
-0.301
-0.258
-0.110
0.077
0.285
0.548
0.912
1.347
1.149
-0.928
-4.499
-5.128
-2.277
-0.618
-0.205
-0.279
-0.406
-0.410
-0.302
-0.138
0.027
0.176
0.314
0.452
-0.251
-0.371
-0.574
-0.953
-1.709
-3.422
-6.895
-9.321
-3.635
1.051
1.571
1.168
0.842
0.615
0.422
0.262
0.142
0.085
0.078
0.134
0.229
0.354
0.530
0.745
0.922
0.872
0.493
0.288
0.991
1.397
0.932
0.462
0.149
-0.041
-0.108
-0.084
-0.004
0.102
0.219
0.344
0.465
3.010
1.234
0.469
0.101
-0.142
-0.282
-0.342
-0.336
-0.287
-0.229
-0.185
-0.160
-0.164
-0.186
-0.216
-0.253
-0.282
-0.305
-0.319
-0.325
-0.314
-0.302
-0.286
-0.265
-0.248
-0.231
-0.216
-0.200
-0.189
-0.183
-0.182
-0.189
-0.206
-0.236
-0.277
-0.336
-0.403
-0.477
-0.519
-0.492
-0.266
1.815
-0.031
-0.338
-0.382
-0.431
-0.473
-0.461
-0.395
-0.314
-0.230
-0.176
-0.164
-0.190
-0.238
-0.295
-0.347
-0.391
-0.422
-0.434
-0.426
-0.406
-0.382
-0.355
-0.329
-0.307
-0.284
-0.262
-0.241
-0.219
-0.200
-0.187
-0.180
-0.180
-0.189
-0.202
-0.223
-0.241
-0.250
-0.220
-0.121
0.105
-2.617
-2.651
-1.360
-0.735
-0.586
-0.558
-0.518
-0.437
-0.331
-0.241
-0.185
-0.186
-0.229
-0.297
-0.369
-0.424
-0.472
-0.503
-0.511
-0.498
-0.477
-0.445
-0.418
-0.393
-0.370
-0.345
-0.317
-0.286
-0.256
-0.226
-0.199
-0.177
-0.162
-0.151
-0.142
-0.134
-0.119
-0.085
-0.016
0.102
0.294
-10.679
-8.123
-2.627
-0.985
-0.641
-0.579
-0.527
-0.455
-0.359
-0.276
-0.227
-0.248
-0.307
-0.378
-0.444
-0.493
-0.526
-0.544
-0.544
-0.532
-0.510
-0.490
-0.471
-0.458
-0.442
-0.416
-0.387
-0.347
-0.304
-0.259
-0.219
-0.183
-0.151
-0.124
-0.097
-0.067
-0.025
0.030
0.116
0.246
0.425
-13.337
-9.546
-3.012
-1.027
-0.618
-0.558
-0.535
-0.477
-0.412
-0.353
-0.328
-0.351
-0.415
-0.483
-0.532
-0.553
-0.562
-0.561
-0.548
-0.534
-0.516
-0.513
-0.514
-0.522
-0.524
-0.510
-0.474
-0.425
-0.367
-0.306
-0.249
-0.198
-0.151
-0.108
-0.066
-0.020
0.036
0.108
0.206
0.340
0.512
-7.571
-4.754
-1.840
-0.749
-0.498
-0.504
-0.523
-0.518
-0.488
-0.461
-0.457
-0.496
-0.554
-0.602
-0.622
-0.617
-0.589
-0.565
-0.539
-0.509
-0.485
-0.490
-0.529
-0.579
-0.619
-0.622
-0.585
-0.522
-0.446
-0.367
-0.292
-0.222
-0.160
-0.102
-0.048
0.011
0.076
0.156
0.259
0.389
0.560
1.089
-0.006
-0.203
-0.215
-0.296
-0.419
-0.512
-0.560
-0.580
-0.588
-0.610
-0.648
-0.693
-0.716
-0.715
-0.683
-0.635
-0.575
-0.521
-0.447
-0.383
-0.372
-0.453
-0.603
-0.723
-0.764
-0.726
-0.643
-0.545
-0.441
-0.342
-0.254
-0.176
-0.106
-0.041
0.025
0.097
0.181
0.282
0.404
0.563
6.266
3.253
1.161
0.394
-0.027
-0.318
-0.505
-0.613
-0.679
-0.721
-0.756
-0.793
-0.819
-0.830
-0.805
-0.755
-0.688
-0.612
-0.511
-0.345
-0.125
0.022
-0.163
-0.546
-0.830
-0.928
-0.895
-0.790
-0.658
-0.526
-0.401
-0.295
-0.199
-0.117
-0.042
0.030
0.105
0.188
0.284
0.398
0.537
6.925
4.127
2.010
0.947
0.239
-0.228
-0.512
-0.684
-0.793
-0.863
-0.911
-0.941
-0.954
-0.937
-0.901
-0.847
-0.775
-0.679
-0.529
-0.230
0.360
0.981
0.585
-0.354
-0.941
-1.129
-1.096
-0.957
-0.784
-0.617
-0.464
-0.335
-0.226
-0.132
-0.050
0.028
0.103
0.182
0.270
0.373
0.490
4.153
3.534
2.640
1.438
0.441
-0.185
-0.557
-0.784
-0.931
-1.022
-1.080
-1.098
-1.099
-1.072
-1.023
-0.960
-0.893
-0.803
-0.640
-0.256
0.669
1.971
1.322
-0.241
-1.094
-1.352
-1.310
-1.131
-0.910
-0.706
-0.526
-0.376
-0.253
-0.148
-0.060
0.020
0.095
0.171
0.249
0.338
0.436
2.396
3.010
2.835
1.558
0.423
-0.256
-0.667
-0.922
-1.091
-1.200
-1.264
-1.288
-1.270
-1.221
-1.163
-1.100
-1.043
-0.982
-0.885
-0.600
0.088
1.024
0.798
-0.421
-1.328
-1.620
-1.541
-1.305
-1.036
-0.788
-0.581
-0.413
-0.277
-0.163
-0.071
0.010
0.084
0.153
0.225
0.299
0.380
1.361
1.914
1.843
0.993
0.128
-0.463
-0.839
-1.095
-1.276
-1.403
-1.467
-1.485
-1.453
-1.388
-1.312
-1.248
-1.217
-1.226
-1.250
-1.220
-0.944
-0.307
0.083
-0.779
-1.726
-1.983
-1.798
-1.470
-1.143
-0.859
-0.625
-0.442
-0.294
-0.175
-0.079
0.002
0.073
0.137
0.199
0.262
0.328
0.588
0.776
0.661
0.202
-0.337
-0.763
-1.077
-1.305
-1.470
-1.592
-1.663
-1.677
-1.633
-1.541
-1.444
-1.386
-1.387
-1.488
-1.723
-2.071
-2.409
-2.360
-1.980
-2.425
-2.791
-2.564
-2.108
-1.643
-1.238
-0.911
-0.658
-0.457
-0.303
-0.181
-0.083
-0.004
0.064
0.122
0.178
0.229
0.281
0.083
0.058
-0.114
-0.433
-0.801
-1.125
-1.370
-1.540
-1.667
-1.765
-1.823
-1.823
-1.761
-1.657
-1.545
-1.475
-1.501
-1.690
-2.176
-3.096
-4.614
-6.546
-7.479
-6.419
-4.767
-3.427
-2.473
-1.789
-1.305
-0.937
-0.668
-0.463
-0.303
-0.180
-0.082
-0.004
0.059
0.112
0.159
0.202
0.241
-0.208
-0.354
-0.597
-0.924
-1.297
-1.617
-1.792
-1.860
-1.879
-1.900
-1.924
-1.906
-1.829
-1.703
-1.571
-1.488
-1.501
-1.735
-2.414
-3.947
-7.216
-13.341
-17.801
-12.609
-7.128
-4.276
-2.767
-1.890
-1.327
-0.942
-0.659
-0.450
-0.290
-0.169
-0.073
0.001
0.061
0.108
0.147
0.180
0.209
-0.363
-0.575
-0.923
-1.416
-2.011
-2.493
-2.630
-2.386
-2.128
-2.006
-1.954
-1.909
-1.822
-1.676
-1.502
-1.378
-1.345
-1.498
-2.136
-3.920
-8.261
-17.947
-23.308
-16.710
-8.288
-4.606
-2.839
-1.887
-1.296
-0.903
-0.625
-0.420
-0.265
-0.147
-0.056
0.015
0.070
0.111
0.143
0.167
0.185
-0.387
-0.653
-1.143
-2.006
-3.323
-4.716
-4.727
-3.495
-2.504
-2.063
-1.922
-1.845
-1.731
-1.529
-1.305
-1.123
-1.005
-0.876
-1.015
-2.456
-6.143
-12.274
-16.516
-12.040
-6.962
-4.114
-2.607
-1.741
-1.190
-0.826
-0.566
-0.373
-0.226
-0.115
-0.028
0.038
0.088
0.123
0.147
0.164
0.173
-0.264
-0.538
-1.172
-2.619
-5.954
-11.617
-11.438
-5.800
-2.929
-2.042
-1.814
-1.703
-1.535
-1.211
-0.825
-0.625
-0.583
-0.180
0.840
0.303
-2.879
-6.123
-7.756
-6.745
-4.796
-3.201
-2.161
-1.492
-1.038
-0.721
-0.486
-0.313
-0.177
-0.071
0.011
0.073
0.116
0.146
0.162
0.169
0.170
0.020
-0.076
-0.638
-2.581
-8.383
-16.362
-16.290
-8.191
-3.033
-1.881
-1.617
-1.477
-1.172
-0.537
0.415
0.780
-0.211
-0.511
1.238
1.627
-0.883
-2.903
-3.860
-3.735
-3.054
-2.296
-1.677
-1.202
-0.856
-0.594
-0.396
-0.239
-0.114
-0.015
0.062
0.120
0.159
0.182
0.191
0.188
0.180
0.444
0.959
1.049
-0.794
-5.861
-12.311
-12.045
-5.980
-2.465
-1.554
-1.313
-1.138
-0.677
0.534
3.636
4.088
0.685
-2.668
-1.026
0.177
-0.522
-1.498
-2.074
-2.177
-1.950
-1.605
-1.249
-0.933
-0.674
-0.469
-0.298
-0.158
-0.042
0.053
0.129
0.184
0.220
0.234
0.234
0.221
0.202
0.738
1.814
2.637
0.773
-2.237
-4.812
-4.824
-2.926
-1.620
-1.126
-0.928
-0.710
-0.172
1.354
4.815
6.228
1.713
-3.172
-1.898
-0.532
-0.466
-0.866
-1.213
-1.339
-1.288
-1.120
-0.916
-0.707
-0.516
-0.347
-0.201
-0.073
0.039
0.136
0.215
0.273
0.305
0.312
0.297
0.271
0.236
0.699
1.321
1.809
1.046
-0.730
-1.681
-1.806
-1.371
-0.931
-0.655
-0.462
-0.217
0.261
1.302
3.440
4.635
1.878
-0.484
-0.522
-0.162
-0.220
-0.492
-0.755
-0.894
-0.898
-0.823
-0.690
-0.540
-0.385
-0.243
-0.110
0.012
0.127
0.237
0.332
0.401
0.432
0.423
0.386
0.335
0.283
0.511
0.701
0.738
0.342
-0.238
-0.631
-0.730
-0.605
-0.394
-0.165
0.111
0.414
0.770
1.231
1.876
2.203
1.725
1.040
0.660
0.401
0.070
-0.254
-0.517
-0.675
-0.717
-0.667
-0.562
-0.431
-0.292
-0.156
-0.027
0.095
0.222
0.355
0.489
0.593
0.629
0.592
0.513
0.419
0.339
0.369
0.440
0.396
0.212
-0.018
-0.190
-0.230
-0.147
0.044
0.368
0.853
1.418
1.684
1.602
1.575
1.663
1.633
1.438
1.100
0.688
0.257
-0.146
-0.467
-0.657
-0.716
-0.660
-0.539
-0.386
-0.233
-0.093
0.037
0.166
0.316
0.497
0.708
0.899
0.957
0.846
0.677
0.513
0.397
0.307
0.346
0.308
0.216
0.114
0.049
0.066
0.178
0.417
0.882
1.783
3.244
3.611
2.386
1.646
1.454
1.443
1.370
1.112
0.737
0.274
-0.200
-0.632
-0.934
-0.994
-0.857
-0.629
-0.405
-0.211
-0.049
0.087
0.214
0.383
0.623
0.992
1.383
1.485
1.218
0.859
0.600
0.433
0.334
0.353
0.325
0.267
0.221
0.218
0.280
0.420
0.695
1.230
2.407
4.755
4.945
2.937
1.671
1.289
1.204
1.151
0.975
0.654
0.184
-0.469
-1.226
-1.837
-1.868
-1.402
-0.885
-0.484
-0.209
-0.017
0.120
0.237
0.383
0.666
1.191
1.904
2.112
1.576
0.978
0.622
0.433
0.474
0.479
0.422
0.351
0.318
0.348
0.446
0.618
0.893
1.357
2.199
3.442
3.658
2.394
1.489
1.128
1.028
0.969
0.842
0.552
0.015
-0.962
-2.678
-4.695
-4.429
-2.601
-1.298
-0.610
-0.206
0.031
0.166
0.232
0.296
0.474
0.961
1.764
2.048
1.444
0.841
0.528
0.379
0.825
0.829
0.643
0.463
0.400
0.458
0.609
0.818
1.083
1.424
1.805
2.108
2.061
1.611
1.195
0.970
0.883
0.835
0.741
0.492
-0.096
-1.477
-5.522
-9.971
-9.348
-4.463
-1.718
-0.665
-0.144
0.128
0.238
0.238
0.155
0.084
0.174
0.548
0.792
0.635
0.425
0.316
0.271
1.784
1.807
1.111
0.567
0.422
0.540
0.768
1.047
1.304
1.588
1.701
1.554
1.370
1.139
0.933
0.797
0.740
0.708
0.652
0.457
-0.036
-1.403
-6.156
-11.302
-10.216
-4.838
-1.711
-0.558
0.029
0.329
0.399
0.295
0.057
-0.273
-0.552
-0.637
-0.466
-0.220
-0.021
0.084
0.148
4.510
4.521
1.919
0.382
0.244
0.539
0.906
1.238
1.432
1.565
1.526
1.240
1.011
0.841
0.701
0.601
0.551
0.528
0.505
0.411
0.114
-0.657
-2.676
-6.143
-5.664
-2.817
-1.178
-0.264
0.334
0.659
0.688
0.470
0.079
-0.394
-0.846
-1.085
-0.949
-0.625
-0.299
-0.076
0.051
5.299
5.275
1.216
-1.049
-0.408
0.486
1.030
1.282
1.341
1.274
1.142
0.941
0.755
0.605
0.469
0.363
0.292
0.264
0.270
0.268
0.170
-0.102
-0.690
-1.465
-1.697
-1.240
-0.583
0.119
0.759
1.123
1.074
0.709
0.189
-0.344
-0.783
-1.003
-0.927
-0.653
-0.365
-0.146
-0.007
2.630
-0.293
-6.915
-5.997
-1.690
0.579
1.294
1.330
1.179
1.021
0.864
0.703
0.541
0.379
0.217
0.051
-0.079
-0.133
-0.096
-0.011
0.045
0.016
-0.151
-0.404
-0.597
-0.546
-0.173
0.457
1.151
1.582
1.460
0.900
0.211
-0.384
-0.753
-0.870
-0.783
-0.572
-0.343
-0.159
-0.027
-1.201
-7.248
-12.345
-9.929
-2.623
1.009
1.700
1.396
1.067
0.846
0.677
0.524
0.363
0.168
-0.071
-0.366
-0.647
-0.769
-0.668
-0.430
-0.204
-0.072
-0.062
-0.168
-0.259
-0.220
0.088
0.678
1.437
1.958
1.842
1.011
-0.078
-0.873
-1.126
-1.005
-0.759
-0.506
-0.300
-0.145
-0.026
-1.740
-5.706
-9.924
-8.336
-1.812
1.144
1.642
1.259
0.913
0.697
0.546
0.396
0.221
-0.029
-0.406
-0.960
-1.601
-1.948
-1.647
-1.012
-0.512
-0.214
-0.073
-0.051
-0.058
-0.018
0.211
0.745
1.627
2.619
2.778
1.155
-1.182
-2.649
-2.392
-1.550
-0.902
-0.499
-0.268
-0.120
-0.012
-0.975
-2.215
-3.458
-2.657
-0.749
0.625
1.000
0.877
0.690
0.564
0.450
0.315
0.126
-0.186
-0.723
-1.657
-3.105
-4.104
-3.176
-1.724
-0.805
-0.302
-0.039
0.077
0.111
0.110
0.141
0.500
1.624
3.952
5.521
1.604
-4.958
-8.211
-5.756
-2.525
-1.130
-0.510
-0.224
-0.073
0.031
-0.357
-0.687
-0.994
-0.907
-0.435
0.075
0.360
0.452
0.474
0.462
0.408
0.292
0.096
-0.246
-0.869
-2.091
-4.319
-6.104
-4.370
-2.156
-0.918
-0.295
0.050
0.261
0.348
0.188
-0.271
-0.530
0.462
3.722
5.623
0.973
-7.822
-13.853
-8.787
-3.236
-1.233
-0.456
-0.142
0.004
0.103
-0.142
-0.270
-0.462
-0.594
-0.550
-0.366
-0.117
0.126
0.323
0.438
0.444
0.337
0.139
-0.179
-0.751
-1.775
-3.431
-4.600
-3.460
-1.823
-0.778
-0.179
0.201
0.503
0.689
0.313
-1.220
-3.413
-3.280
-0.154
1.823
-0.572
-6.971
-9.378
-6.877
-2.649
-1.020
-0.336
-0.037
0.108
0.217
-0.155
-0.277
-0.479
-0.697
-0.811
-0.752
-0.510
-0.144
0.257
0.523
0.569
0.456
0.261
-0.020
-0.433
-1.064
-1.849
-2.260
-1.866
-1.103
-0.454
-0.007
0.356
0.727
1.013
0.501
-2.434
-8.630
-9.131
-3.921
-0.907
-1.028
-2.679
-3.812
-2.914
-1.552
-0.660
-0.178
0.072
0.222
0.351
-0.217
-0.360
-0.585
-0.841
-1.046
-1.152
-1.034
-0.591
0.110
0.652
0.748
0.614
0.413
0.175
-0.108
-0.457
-0.789
-0.948
-0.806
-0.487
-0.148
0.162
0.460
0.783
1.019
0.489
-2.330
-8.293
-8.837
-3.919
-1.202
-0.694
-1.060
-1.366
-1.210
-0.768
-0.344
-0.041
0.163
0.322
0.481
-0.257
-0.409
-0.647
-0.946
-1.308
-1.726
-2.017
-1.713
-0.562
0.487
0.806
0.727
0.559
0.372
0.167
-0.040
-0.207
-0.287
-0.241
-0.094
0.089
0.294
0.517
0.752
0.883
0.578
-0.602
-2.191
-1.975
-0.404
0.195
0.068
-0.247
-0.471
-0.479
-0.334
-0.136
0.061
0.230
0.404
0.593
-0.267
-0.425
-0.659
-1.019
-1.578
-2.485
-3.676
-4.004
-2.231
-0.262
0.595
0.768
0.704
0.551
0.381
0.227
0.112
0.059
0.069
0.135
0.246
0.388
0.565
0.761
0.926
0.976
1.058
2.101
4.599
4.911
2.342
0.940
0.289
-0.029
-0.141
-0.107
-0.007
0.121
0.268
0.441
0.666
1.958
0.800
0.144
-0.261
-0.511
-0.651
-0.672
-0.614
-0.520
-0.426
-0.344
-0.288
-0.255
-0.237
-0.232
-0.232
-0.235
-0.242
-0.250
-0.262
-0.274
-0.281
-0.281
-0.278
-0.273
-0.263
-0.250
-0.238
-0.227
-0.219
-0.217
-0.225
-0.243
-0.275
-0.324
-0.388
-0.473
-0.566
-0.662
-0.711
-0.645
0.376
-0.364
-0.458
-0.574
-0.732
-0.826
-0.802
-0.706
-0.583
-0.468
-0.385
-0.331
-0.305
-0.301
-0.307
-0.323
-0.336
-0.349
-0.358
-0.365
-0.369
-0.369
-0.364
-0.356
-0.346
-0.329
-0.309
-0.286
-0.261
-0.241
-0.225
-0.217
-0.219
-0.228
-0.248
-0.277
-0.309
-0.336
-0.342
-0.301
-0.169
-3.637
-2.534
-0.890
-0.521
-0.719
-0.850
-0.837
-0.745
-0.618
-0.504
-0.421
-0.372
-0.360
-0.365
-0.382
-0.404
-0.423
-0.436
-0.448
-0.453
-0.456
-0.455
-0.454
-0.445
-0.429
-0.408
-0.379
-0.345
-0.307
-0.271
-0.241
-0.217
-0.200
-0.190
-0.185
-0.185
-0.178
-0.164
-0.123
-0.039
0.117
-11.309
-7.719
-0.987
-0.151
-0.551
-0.773
-0.808
-0.743
-0.638
-0.535
-0.467
-0.431
-0.425
-0.439
-0.456
-0.477
-0.494
-0.508
-0.519
-0.529
-0.539
-0.549
-0.551
-0.553
-0.539
-0.513
-0.473
-0.424
-0.368
-0.314
-0.266
-0.224
-0.191
-0.162
-0.138
-0.114
-0.084
-0.041
0.028
0.134
0.294
-14.592
-8.867
-1.367
-0.135
-0.457
-0.686
-0.750
-0.722
-0.654
-0.578
-0.526
-0.503
-0.509
-0.520
-0.534
-0.548
-0.560
-0.571
-0.582
-0.596
-0.617
-0.646
-0.671
-0.689
-0.683
-0.650
-0.596
-0.527
-0.449
-0.372
-0.304
-0.244
-0.192
-0.146
-0.105
-0.064
-0.014
0.044
0.128
0.243
0.405
-8.697
-4.866
-1.291
-0.380
-0.449
-0.614
-0.700
-0.708
-0.673
-0.633
-0.603
-0.595
-0.598
-0.610
-0.617
-0.617
-0.623
-0.632
-0.642
-0.664
-0.696
-0.750
-0.809
-0.861
-0.873
-0.842
-0.763
-0.661
-0.555
-0.449
-0.354
-0.275
-0.204
-0.144
-0.087
-0.032
0.030
0.100
0.191
0.308
0.464
-0.992
-0.800
-0.340
-0.214
-0.346
-0.528
-0.649
-0.701
-0.707
-0.702
-0.691
-0.688
-0.694
-0.700
-0.700
-0.694
-0.693
-0.697
-0.704
-0.724
-0.769
-0.847
-0.972
-1.093
-1.140
-1.096
-0.985
-0.837
-0.686
-0.543
-0.421
-0.314
-0.226
-0.148
-0.079
-0.013
0.057
0.133
0.225
0.339
0.480
2.470
1.457
0.763
0.297
-0.104
-0.418
-0.607
-0.711
-0.757
-0.778
-0.788
-0.794
-0.796
-0.797
-0.788
-0.778
-0.775
-0.779
-0.783
-0.792
-0.814
-0.919
-1.136
-1.378
-1.489
-1.429
-1.260
-1.046
-0.839
-0.650
-0.492
-0.361
-0.253
-0.161
-0.082
-0.006
0.068
0.146
0.236
0.342
0.470
3.408
2.804
2.045
1.063
0.239
-0.279
-0.581
-0.742
-0.828
-0.870
-0.891
-0.901
-0.899
-0.896
-0.882
-0.877
-0.871
-0.877
-0.880
-0.864
-0.834
-0.900
-1.264
-1.712
-1.936
-1.844
-1.588
-1.290
-1.001
-0.765
-0.568
-0.410
-0.282
-0.177
-0.088
-0.007
0.069
0.149
0.233
0.327
0.440
3.021
4.592
4.691
2.269
0.614
-0.190
-0.597
-0.804
-0.921
-0.979
-1.009
-1.019
-1.012
-0.998
-0.987
-0.981
-0.991
-1.016
-1.035
-1.011
-0.908
-0.870
-1.267
-1.936
-2.332
-2.268
-1.919
-1.520
-1.167
-0.871
-0.640
-0.455
-0.310
-0.194
-0.097
-0.013
0.065
0.141
0.219
0.305
0.398
2.678
5.368
5.635
3.176
0.715
-0.235
-0.679
-0.910
-1.035
-1.104
-1.133
-1.142
-1.130
-1.112
-1.094
-1.092
-1.124
-1.190
-1.266
-1.272
-1.098
-0.628
-0.447
-1.517
-2.510
-2.588
-2.211
-1.732
-1.302
-0.962
-0.699
-0.495
-0.334
-0.209
-0.105
-0.019
0.059
0.131
0.204
0.277
0.355
1.600
3.684
4.154
1.898
0.321
-0.451
-0.843
-1.052
-1.173
-1.237
-1.267
-1.268
-1.248
-1.218
-1.194
-1.204
-1.267
-1.395
-1.578
-1.727
-1.496
0.324
1.522
0.286
-2.449
-2.827
-2.428
-1.885
-1.407
-1.030
-0.742
-0.523
-0.350
-0.218
-0.111
-0.024
0.052
0.120
0.184
0.249
0.314
0.492
1.044
1.087
0.413
-0.305
-0.787
-1.077
-1.239
-1.329
-1.374
-1.391
-1.378
-1.349
-1.302
-1.275
-1.289
-1.382
-1.595
-1.965
-2.478
-2.798
-1.198
-0.196
-1.095
-3.226
-3.272
-2.647
-2.010
-1.479
-1.070
-0.764
-0.534
-0.358
-0.221
-0.114
-0.027
0.047
0.110
0.168
0.223
0.277
-0.182
-0.074
-0.180
-0.497
-0.879
-1.182
-1.369
-1.463
-1.504
-1.512
-1.501
-1.462
-1.412
-1.351
-1.307
-1.323
-1.436
-1.747
-2.376
-3.555
-5.519
-7.994
-8.902
-7.519
-5.683
-4.098
-2.937
-2.112
-1.512
-1.079
-0.762
-0.527
-0.350
-0.215
-0.108
-0.023
0.046
0.104
0.155
0.201
0.245
-0.512
-0.581
-0.772
-1.074
-1.397
-1.663
-1.788
-1.777
-1.709
-1.636
-1.571
-1.506
-1.427
-1.344
-1.272
-1.267
-1.364
-1.699
-2.545
-4.501
-9.192
-21.297
-25.386
-19.248
-8.936
-5.015
-3.178
-2.145
-1.496
-1.053
-0.737
-0.507
-0.331
-0.198
-0.096
-0.014
0.052
0.105
0.148
0.187
0.220
-0.630
-0.807
-1.097
-1.533
-2.050
-2.467
-2.542
-2.301
-1.991
-1.756
-1.596
-1.487
-1.373
-1.256
-1.157
-1.102
-1.118
-1.302
-2.040
-4.317
-10.843
-25.513
-40.681
-24.469
-10.626
-5.319
-3.190
-2.078
-1.425
-0.987
-0.687
-0.463
-0.298
-0.171
-0.072
0.005
0.064
0.111
0.149
0.179
0.204
-0.594
-0.840
-1.288
-2.027
-3.106
-4.158
-4.198
-3.298
-2.395
-1.869
-1.582
-1.403
-1.239
-1.064
-0.907
-0.810
-0.688
-0.389
-0.086
-1.768
-7.341
-18.719
-24.089
-17.770
-8.539
-4.695
-2.871
-1.878
-1.284
-0.889
-0.612
-0.407
-0.252
-0.132
-0.040
0.031
0.086
0.127
0.157
0.180
0.196
-0.404
-0.679
-1.283
-2.490
-4.838
-8.133
-8.174
-4.966
-2.874
-1.918
-1.495
-1.234
-0.993
-0.725
-0.484
-0.424
-0.384
0.759
3.386
2.861
-1.939
-7.254
-9.790
-8.185
-5.478
-3.522
-2.318
-1.579
-1.098
-0.762
-0.519
-0.337
-0.194
-0.082
0.004
0.069
0.119
0.154
0.177
0.191
0.199
-0.007
-0.217
-0.863
-2.469
-6.054
-12.008
-12.154
-6.337
-3.073
-1.818
-1.302
-0.984
-0.630
-0.152
0.293
0.097
-1.087
-0.610
3.494
4.641
0.974
-2.790
-4.159
-4.093
-3.284
-2.426
-1.738
-1.246
-0.887
-0.621
-0.416
-0.254
-0.125
-0.022
0.060
0.121
0.166
0.193
0.208
0.214
0.212
0.581
0.563
0.269
-1.379
-4.580
-9.204
-9.320
-5.068
-2.581
-1.513
-1.004
-0.634
-0.158
0.633
1.631
1.120
-3.697
-5.447
-1.804
2.068
0.483
-1.135
-1.953
-2.157
-1.953
-1.602
-1.254
-0.943
-0.689
-0.480
-0.309
-0.166
-0.047
0.053
0.131
0.193
0.233
0.252
0.256
0.249
0.237
0.919
1.132
1.290
-0.010
-2.254
-3.984
-4.116
-2.867
-1.712
-1.042
-0.623
-0.244
0.320
1.272
2.740
2.552
-2.993
-6.759
-3.838
-0.066
0.144
-0.442
-0.939
-1.179
-1.189
-1.063
-0.885
-0.693
-0.512
-0.346
-0.202
-0.075
0.039
0.142
0.228
0.292
0.330
0.339
0.327
0.304
0.276
0.720
0.894
0.939
0.177
-0.926
-1.684
-1.808
-1.441
-0.931
-0.517
-0.163
0.217
0.729
1.534
2.616
2.848
0.564
-1.740
-0.338
0.591
0.434
-0.029
-0.436
-0.678
-0.759
-0.738
-0.638
-0.509
-0.372
-0.237
-0.110
0.014
0.135
0.252
0.362
0.441
0.483
0.471
0.428
0.376
0.325
0.459
0.525
0.434
0.084
-0.375
-0.702
-0.774
-0.619
-0.335
0.015
0.414
0.858
1.255
1.694
2.302
2.919
2.960
2.581
2.066
1.435
0.789
0.221
-0.198
-0.457
-0.567
-0.575
-0.505
-0.396
-0.274
-0.153
-0.029
0.097
0.234
0.391
0.561
0.693
0.743
0.690
0.585
0.474
0.386
0.313
0.338
0.266
0.103
-0.095
-0.234
-0.244
-0.113
0.141
0.579
1.257
2.103
2.416
2.139
2.127
2.561
3.069
3.113
2.514
1.685
0.893
0.280
-0.176
-0.458
-0.585
-0.574
-0.485
-0.355
-0.224
-0.095
0.029
0.160
0.325
0.560
0.872
1.184
1.272
1.086
0.808
0.594
0.446
0.274
0.286
0.243
0.160
0.074
0.034
0.076
0.224
0.528
1.147
2.532
4.982
5.295
3.297
1.981
1.931
2.322
2.441
2.079
1.442
0.743
0.098
-0.431
-0.776
-0.892
-0.791
-0.592
-0.388
-0.209
-0.064
0.064
0.194
0.390
0.741
1.391
2.251
2.463
1.819
1.129
0.706
0.489
0.324
0.331
0.295
0.238
0.199
0.208
0.285
0.462
0.805
1.518
3.495
6.654
7.491
4.340
1.876
1.441
1.598
1.695
1.517
1.044
0.441
-0.296
-1.093
-1.709
-1.763
-1.341
-0.867
-0.491
-0.229
-0.052
0.068
0.175
0.345
0.778
1.946
4.529
5.419
2.953
1.384
0.745
0.480
0.476
0.471
0.406
0.330
0.297
0.327
0.434
0.633
0.977
1.596
2.861
5.188
5.333
3.117
1.617
1.187
1.179
1.210
1.062
0.696
0.080
-0.937
-2.531
-4.257
-4.040
-2.462
-1.296
-0.620
-0.250
-0.042
0.063
0.101
0.138
0.389
1.591
4.864
5.488
3.040
1.199
0.589
0.394
0.810
0.799
0.617
0.427
0.355
0.406
0.543
0.771
1.127
1.671
2.240
2.652
2.567
1.898
1.307
1.040
0.965
0.922
0.780
0.447
-0.205
-1.608
-4.979
-9.159
-8.712
-4.062
-1.699
-0.717
-0.227
0.005
0.069
0.008
-0.179
-0.430
-0.403
0.627
1.572
0.877
0.400
0.261
0.245
1.653
1.670
1.014
0.475
0.326
0.410
0.605
0.870
1.299
1.906
2.167
1.931
1.585
1.298
1.040
0.879
0.793
0.718
0.587
0.298
-0.299
-1.698
-5.586
-9.983
-9.304
-4.411
-1.717
-0.635
-0.127
0.113
0.140
-0.033
-0.439
-1.158
-2.199
-2.893
-2.159
-1.035
-0.384
-0.077
0.084
4.165
4.148
1.573
0.173
0.029
0.287
0.594
0.892
1.285
1.794
1.896
1.528
1.158
0.958
0.799
0.686
0.602
0.524
0.421
0.216
-0.213
-1.143
-3.050
-5.711
-5.265
-2.779
-1.216
-0.389
0.081
0.303
0.285
0.028
-0.467
-1.317
-2.454
-3.236
-2.728
-1.587
-0.741
-0.270
-0.033
4.591
3.996
0.386
-1.533
-0.870
-0.008
0.530
0.835
1.054
1.274
1.292
1.046
0.841
0.685
0.562
0.453
0.367
0.294
0.230
0.117
-0.103
-0.547
-1.245
-1.921
-1.929
-1.303
-0.613
-0.060
0.342
0.540
0.482
0.176
-0.357
-1.042
-1.790
-2.227
-1.986
-1.330
-0.720
-0.325
-0.097
2.231
-1.053
-7.793
-7.320
-2.603
-0.426
0.443
0.759
0.850
0.874
0.830
0.720
0.588
0.455
0.315
0.178
0.063
-0.007
-0.036
-0.044
-0.097
-0.237
-0.459
-0.676
-0.717
-0.523
-0.173
0.233
0.599
0.782
0.680
0.278
-0.293
-0.867
-1.303
-1.459
-1.300
-0.944
-0.581
-0.299
-0.116
-1.286
-7.942
-14.651
-11.344
-4.134
-0.657
0.393
0.669
0.692
0.660
0.597
0.505
0.387
0.239
0.056
-0.155
-0.342
-0.440
-0.405
-0.295
-0.197
-0.150
-0.175
-0.232
-0.233
-0.134
0.097
0.433
0.793
1.011
0.847
0.252
-0.553
-1.188
-1.386
-1.256
-0.981
-0.690
-0.447
-0.256
-0.117
-1.393
-5.810
-10.221
-9.066
-3.096
-0.570
0.305
0.517
0.532
0.495
0.438
0.356
0.231
0.049
-0.212
-0.541
-0.881
-1.038
-0.924
-0.636
-0.352
-0.169
-0.072
-0.031
-0.007
0.057
0.208
0.492
0.901
1.241
1.037
-0.040
-1.637
-2.682
-2.357
-1.572
-0.930
-0.545
-0.335
-0.219
-0.108
-0.277
-1.321
-2.772
-2.734
-1.476
-0.479
0.055
0.266
0.334
0.352
0.326
0.251
0.122
-0.093
-0.428
-0.929
-1.472
-1.763
-1.516
-0.974
-0.505
-0.190
-0.003
0.102
0.137
0.136
0.158
0.332
0.791
1.382
1.241
-0.755
-4.723
-7.813
-4.976
-2.271
-0.981
-0.413
-0.218
-0.147
-0.069
0.365
0.323
-0.129
-0.783
-0.961
-0.689
-0.323
-0.044
0.132
0.230
0.253
0.201
0.071
-0.159
-0.536
-1.116
-1.816
-2.182
-1.828
-1.146
-0.557
-0.161
0.085
0.231
0.261
0.128
-0.116
-0.234
0.147
0.909
0.887
-1.660
-7.836
-10.548
-8.051
-2.765
-0.898
-0.205
-0.047
-0.038
0.022
0.337
0.278
-0.139
-0.836
-1.266
-1.129
-0.733
-0.332
-0.039
0.148
0.226
0.201
0.086
-0.128
-0.476
-0.996
-1.588
-1.894
-1.592
-0.988
-0.454
-0.071
0.198
0.369
0.379
0.088
-0.625
-1.349
-1.272
-0.383
-0.093
-1.751
-6.106
-8.555
-5.694
-2.193
-0.618
0.011
0.138
0.127
0.201
0.069
-0.128
-0.603
-1.245
-1.603
-1.489
-1.063
-0.584
-0.174
0.117
0.247
0.253
0.158
-0.020
-0.290
-0.649
-1.017
-1.188
-1.013
-0.642
-0.256
0.067
0.322
0.502
0.509
0.083
-1.037
-2.522
-2.671
-1.475
-0.717
-1.193
-2.546
-3.367
-2.553
-1.251
-0.330
0.114
0.246
0.300
0.424
-0.138
-0.386
-0.821
-1.320
-1.653
-1.607
-1.311
-0.854
-0.344
0.069
0.290
0.338
0.270
0.136
-0.054
-0.286
-0.481
-0.569
-0.490
-0.273
-0.026
0.215
0.426
0.600
0.610
0.226
-0.788
-2.068
-2.171
-1.070
-0.365
-0.471
-0.948
-1.255
-1.082
-0.618
-0.154
0.138
0.295
0.436
0.637
-0.243
-0.470
-0.808
-1.200
-1.523
-1.682
-1.614
-1.264
-0.672
-0.059
0.311
0.430
0.417
0.308
0.164
0.012
-0.108
-0.157
-0.120
-0.001
0.155
0.330
0.513
0.668
0.728
0.587
0.264
0.156
0.814
1.349
0.996
0.402
-0.115
-0.422
-0.443
-0.279
-0.054
0.145
0.327
0.537
0.846
-0.265
-0.458
-0.719
-1.057
-1.411
-1.777
-2.025
-1.845
-1.129
-0.251
0.334
0.591
0.623
0.524
0.373
0.236
0.140
0.100
0.115
0.185
0.291
0.428
0.587
0.762
0.933
1.100
1.509
3.121
5.865
5.934
3.088
1.274
0.407
-0.027
-0.166
-0.127
0.002
0.156
0.332
0.583
1.009
0.805
0.053
-0.547
-0.990
-1.254
-1.305
-1.193
-0.999
-0.803
-0.634
-0.499
-0.400
-0.333
-0.284
-0.252
-0.225
-0.206
-0.192
-0.200
-0.227
-0.254
-0.276
-0.289
-0.298
-0.300
-0.297
-0.287
-0.274
-0.260
-0.249
-0.247
-0.254
-0.272
-0.306
-0.356
-0.426
-0.515
-0.633
-0.754
-0.857
-0.907
-0.256
-0.569
-0.715
-1.082
-1.418
-1.487
-1.341
-1.119
-0.890
-0.704
-0.560
-0.458
-0.392
-0.355
-0.329
-0.314
-0.303
-0.300
-0.311
-0.334
-0.356
-0.373
-0.385
-0.390
-0.385
-0.375
-0.355
-0.329
-0.300
-0.273
-0.254
-0.244
-0.246
-0.259
-0.282
-0.316
-0.356
-0.402
-0.441
-0.451
-0.385
-2.033
-0.691
0.543
-0.291
-1.140
-1.414
-1.348
-1.143
-0.928
-0.745
-0.606
-0.512
-0.452
-0.419
-0.405
-0.397
-0.398
-0.405
-0.421
-0.442
-0.463
-0.481
-0.496
-0.501
-0.493
-0.472
-0.439
-0.398
-0.352
-0.307
-0.269
-0.243
-0.226
-0.219
-0.220
-0.224
-0.230
-0.231
-0.212
-0.161
-0.054
-5.300
-0.528
2.836
1.847
-0.581
-1.178
-1.231
-1.100
-0.921
-0.764
-0.643
-0.561
-0.512
-0.490
-0.479
-0.478
-0.486
-0.500
-0.524
-0.553
-0.584
-0.613
-0.637
-0.646
-0.636
-0.606
-0.555
-0.492
-0.422
-0.356
-0.301
-0.253
-0.218
-0.191
-0.172
-0.152
-0.131
-0.101
-0.052
0.033
0.164
-7.041
-1.304
2.771
2.037
-0.336
-0.960
-1.080
-1.017
-0.896
-0.773
-0.680
-0.614
-0.578
-0.559
-0.554
-0.560
-0.572
-0.595
-0.630
-0.676
-0.729
-0.786
-0.832
-0.852
-0.838
-0.790
-0.712
-0.620
-0.522
-0.429
-0.345
-0.277
-0.222
-0.178
-0.138
-0.100
-0.059
-0.009
0.060
0.156
0.297
-3.915
-1.534
0.676
0.302
-0.452
-0.833
-0.950
-0.936
-0.869
-0.791
-0.722
-0.673
-0.647
-0.632
-0.631
-0.639
-0.659
-0.692
-0.745
-0.817
-0.915
-1.015
-1.109
-1.158
-1.147
-1.069
-0.941
-0.797
-0.652
-0.521
-0.408
-0.315
-0.238
-0.175
-0.118
-0.066
-0.011
0.052
0.131
0.233
0.371
-1.279
-0.740
-0.185
-0.212
-0.491
-0.731
-0.849
-0.876
-0.854
-0.811
-0.770
-0.739
-0.719
-0.708
-0.711
-0.723
-0.751
-0.798
-0.880
-0.992
-1.147
-1.340
-1.530
-1.632
-1.610
-1.477
-1.261
-1.035
-0.821
-0.636
-0.484
-0.362
-0.265
-0.182
-0.110
-0.045
0.019
0.090
0.173
0.275
0.404
0.235
0.381
0.332
0.047
-0.316
-0.603
-0.775
-0.847
-0.863
-0.850
-0.830
-0.811
-0.795
-0.790
-0.795
-0.813
-0.856
-0.924
-1.038
-1.205
-1.456
-1.789
-2.150
-2.369
-2.335
-2.057
-1.690
-1.327
-1.014
-0.770
-0.571
-0.416
-0.294
-0.195
-0.112
-0.036
0.034
0.109
0.192
0.290
0.405
1.099
1.685
1.641
0.812
0.028
-0.464
-0.723
-0.847
-0.895
-0.905
-0.896
-0.886
-0.874
-0.870
-0.880
-0.906
-0.965
-1.066
-1.213
-1.453
-1.828
-2.359
-3.012
-3.442
-3.354
-2.831
-2.208
-1.665
-1.230
-0.904
-0.659
-0.472
-0.327
-0.213
-0.119
-0.036
0.040
0.116
0.197
0.286
0.389
1.859
4.466
4.667
2.362
0.440
-0.368
-0.725
-0.888
-0.953
-0.976
-0.975
-0.968
-0.955
-0.953
-0.966
-1.003
-1.079
-1.215
-1.423
-1.713
-2.172
-2.881
-3.881
-4.676
-4.556
-3.696
-2.738
-1.993
-1.433
-1.033
-0.741
-0.524
-0.358
-0.231
-0.126
-0.038
0.039
0.115
0.191
0.273
0.361
2.274
5.653
6.977
3.747
0.596
-0.402
-0.797
-0.971
-1.039
-1.064
-1.061
-1.050
-1.038
-1.034
-1.046
-1.096
-1.195
-1.372
-1.636
-1.968
-2.341
-2.644
-3.223
-4.794
-5.217
-4.269
-3.128
-2.239
-1.585
-1.129
-0.803
-0.562
-0.384
-0.244
-0.133
-0.043
0.037
0.110
0.181
0.254
0.330
1.300
3.961
4.306
2.020
0.146
-0.619
-0.948
-1.089
-1.146
-1.157
-1.148
-1.127
-1.111
-1.101
-1.112
-1.173
-1.304
-1.534
-1.866
-2.277
-2.419
-0.735
-0.409
-2.296
-4.721
-4.363
-3.282
-2.365
-1.679
-1.188
-0.842
-0.584
-0.397
-0.252
-0.137
-0.045
0.034
0.105
0.169
0.233
0.298
0.095
0.833
0.903
0.190
-0.528
-0.954
-1.162
-1.243
-1.263
-1.258
-1.228
-1.191
-1.162
-1.141
-1.150
-1.218
-1.371
-1.671
-2.156
-2.808
-3.253
-1.682
-0.449
-2.370
-4.563
-4.319
-3.319
-2.398
-1.705
-1.208
-0.852
-0.593
-0.398
-0.250
-0.135
-0.043
0.033
0.099
0.158
0.215
0.270
-0.615
-0.454
-0.513
-0.783
-1.089
-1.307
-1.412
-1.428
-1.401
-1.349
-1.288
-1.234
-1.182
-1.144
-1.139
-1.204
-1.371
-1.737
-2.427
-3.612
-5.417
-7.289
-7.624
-7.299
-6.146
-4.629
-3.337
-2.372
-1.674
-1.184
-0.834
-0.574
-0.385
-0.239
-0.127
-0.037
0.036
0.098
0.151
0.199
0.246
-0.914
-0.946
-1.089
-1.303
-1.536
-1.694
-1.737
-1.676
-1.556
-1.439
-1.332
-1.240
-1.156
-1.091
-1.060
-1.103
-1.248
-1.628
-2.480
-4.311
-8.257
-16.480
-22.216
-15.440
-8.507
-5.131
-3.371
-2.307
-1.608
-1.128
-0.789
-0.542
-0.357
-0.217
-0.109
-0.024
0.045
0.102
0.150
0.191
0.229
-0.962
-1.099
-1.329
-1.637
-1.967
-2.210
-2.228
-2.041
-1.765
-1.526
-1.342
-1.197
-1.071
-0.973
-0.900
-0.893
-0.949
-1.166
-1.898
-3.995
-9.251
-22.084
-27.439
-21.201
-9.557
-5.195
-3.239
-2.155
-1.486
-1.037
-0.722
-0.490
-0.319
-0.185
-0.083
-0.003
0.062
0.112
0.154
0.188
0.218
-0.842
-1.051
-1.404
-1.907
-2.537
-3.048
-3.057
-2.584
-2.032
-1.595
-1.304
-1.094
-0.919
-0.766
-0.647
-0.581
-0.494
-0.230
-0.038
-1.553
-6.293
-14.545
-20.681
-14.302
-7.762
-4.503
-2.842
-1.903
-1.310
-0.917
-0.633
-0.425
-0.263
-0.141
-0.046
0.029
0.087
0.131
0.166
0.194
0.215
-0.549
-0.813
-1.293
-2.086
-3.205
-4.253
-4.314
-3.289
-2.276
-1.615
-1.210
-0.921
-0.674
-0.440
-0.279
-0.251
-0.172
0.907
3.457
2.872
-1.649
-6.249
-8.388
-7.280
-5.031
-3.344
-2.252
-1.566
-1.098
-0.770
-0.528
-0.341
-0.201
-0.088
0.001
0.070
0.122
0.161
0.189
0.208
0.221
0.044
-0.310
-0.943
-1.957
-3.488
-5.082
-5.130
-3.655
-2.326
-1.508
-1.023
-0.662
-0.324
0.026
0.237
-0.011
-0.795
-0.057
3.641
4.532
1.046
-2.303
-3.634
-3.676
-3.013
-2.282
-1.671
-1.211
-0.873
-0.615
-0.412
-0.254
-0.127
-0.022
0.062
0.127
0.172
0.204
0.224
0.234
0.238
1.022
0.543
-0.344
-1.393
-2.835
-4.195
-4.272
-3.116
-1.965
-1.228
-0.738
-0.342
0.100
0.624
0.984
0.285
-3.360
-3.976
-0.455
2.487
0.910
-0.675
-1.567
-1.850
-1.746
-1.469
-1.169
-0.891
-0.659
-0.461
-0.299
-0.161
-0.043
0.056
0.138
0.201
0.243
0.266
0.276
0.273
0.267
1.445
1.057
0.158
-0.695
-1.724
-2.540
-2.633
-2.073
-1.367
-0.820
-0.387
0.029
0.541
1.215
1.923
1.572
-1.906
-3.411
-1.729
1.145
0.860
0.066
-0.552
-0.888
-0.975
-0.920
-0.789
-0.631
-0.472
-0.326
-0.191
-0.068
0.045
0.150
0.238
0.305
0.345
0.358
0.349
0.329
0.307
1.009
0.688
0.258
-0.289
-0.896
-1.326
-1.398
-1.148
-0.758
-0.357
0.029
0.444
0.957
1.679
2.699
3.801
3.907
3.080
2.938
2.264
1.317
0.530
-0.042
-0.383
-0.551
-0.589
-0.540
-0.444
-0.329
-0.212
-0.094
0.025
0.143
0.263
0.377
0.465
0.509
0.498
0.457
0.405
0.357
0.446
0.375
0.185
-0.105
-0.412
-0.628
-0.659
-0.511
-0.235
0.119
0.531
0.971
1.374
1.893
2.951
4.934
7.532
8.184
5.791
3.324
1.708
0.764
0.176
-0.182
-0.372
-0.426
-0.403
-0.331
-0.235
-0.127
-0.017
0.106
0.246
0.407
0.593
0.748
0.800
0.739
0.622
0.507
0.420
0.278
0.249
0.156
0.014
-0.131
-0.217
-0.204
-0.067
0.200
0.620
1.237
1.929
2.170
1.969
2.315
3.943
6.395
7.124
5.381
3.219
1.705
0.760
0.165
-0.200
-0.380
-0.420
-0.379
-0.289
-0.183
-0.074
0.038
0.166
0.337
0.593
0.946
1.310
1.416
1.198
0.879
0.631
0.479
0.252
0.239
0.185
0.113
0.047
0.031
0.088
0.249
0.552
1.111
2.223
4.187
4.506
2.314
1.191
1.972
3.610
4.332
3.648
2.454
1.362
0.532
-0.070
-0.456
-0.618
-0.591
-0.460
-0.314
-0.173
-0.048
0.062
0.182
0.375
0.771
1.593
2.802
3.194
2.157
1.242
0.758
0.519
0.312
0.295
0.253
0.205
0.177
0.193
0.281
0.463
0.794
1.440
2.918
5.367
5.427
2.771
0.673
0.791
1.849
2.429
2.245
1.623
0.861
0.099
-0.606
-1.089
-1.193
-0.986
-0.669
-0.396
-0.192
-0.049
0.051
0.134
0.278
0.761
2.442
6.019
6.896
4.050
1.576
0.792
0.504
0.441
0.417
0.353
0.292
0.268
0.300
0.407
0.606
0.944
1.508
2.544
4.238
4.416
2.321
0.966
0.797
1.218
1.499
1.407
1.010
0.381
-0.446
-1.478
-2.327
-2.338
-1.651
-0.967
-0.499
-0.218
-0.057
0.009
0.003
-0.044
0.100
1.679
5.635
7.837
4.532
1.290
0.587
0.399
0.665
0.625
0.491
0.361
0.312
0.354
0.482
0.702
1.054
1.578
2.103
2.421
2.317
1.721
1.175
0.987
1.038
1.066
0.938
0.604
0.015
-0.949
-2.489
-4.087
-3.865
-2.373
-1.229
-0.569
-0.216
-0.045
-0.021
-0.163
-0.550
-1.337
-2.554
-2.040
-0.032
0.354
0.139
0.171
0.212
1.059
1.011
0.662
0.355
0.257
0.328
0.497
0.745
1.168
1.796
2.072
1.867
1.589
1.344
1.115
0.977
0.900
0.816
0.668
0.377
-0.155
-1.095
-2.719
-4.537
-4.245
-2.492
-1.216
-0.514
-0.144
0.017
-0.013
-0.264
-0.931
-2.541
-6.505
-10.773
-8.539
-2.936
-0.947
-0.253
0.029
1.680
1.612
0.666
0.057
-0.009
0.185
0.435
0.703
1.097
1.643
1.799
1.498
1.198
1.041
0.917
0.806
0.711
0.611
0.467
0.243
-0.159
-0.829
-1.865
-2.875
-2.741
-1.772
-0.902
-0.334
-0.006
0.135
0.071
-0.244
-0.962
-2.491
-5.635
-9.401
-7.126
-3.250
-1.277
-0.457
-0.103
1.804
1.388
-0.389
-1.036
-0.678
-0.112
0.294
0.591
0.847
1.117
1.197
1.034
0.882
0.773
0.674
0.578
0.485
0.390
0.293
0.144
-0.090
-0.472
-0.965
-1.362
-1.339
-0.940
-0.470
-0.086
0.179
0.289
0.201
-0.118
-0.733
-1.735
-3.127
-4.179
-3.592
-2.171
-1.076
-0.470
-0.162
0.475
-1.059
-3.737
-3.544
-1.733
-0.516
0.119
0.442
0.623
0.734
0.754
0.704
0.622
0.529
0.429
0.325
0.229
0.148
0.089
0.031
-0.065
-0.222
-0.413
-0.555
-0.553
-0.384
-0.119
0.150
0.363
0.447
0.334
-0.011
-0.531
-1.164
-1.763
-2.056
-1.822
-1.279
-0.759
-0.399
-0.186
-0.474
-3.084
-7.341
-5.822
-2.454
-0.768
-0.024
0.293
0.443
0.502
0.516
0.480
0.413
0.316
0.198
0.061
-0.058
-0.137
-0.151
-0.122
-0.097
-0.108
-0.141
-0.168
-0.148
-0.050
0.108
0.307
0.496
0.552
0.406
-0.037
-0.628
-1.124
-1.355
-1.305
-1.079
-0.781
-0.538
-0.362
-0.220
0.216
-0.993
-3.414
-3.481
-1.860
-0.760
-0.191
0.109
0.258
0.333
0.347
0.322
0.253
0.141
-0.017
-0.202
-0.367
-0.449
-0.415
-0.302
-0.165
-0.065
-0.005
0.039
0.075
0.130
0.223
0.372
0.532
0.597
0.352
-0.308
-1.198
-1.773
-1.673
-1.194
-0.744
-0.481
-0.392
-0.355
-0.263
1.673
3.226
2.860
0.060
-0.974
-0.836
-0.461
-0.141
0.062
0.176
0.219
0.209
0.140
0.012
-0.181
-0.419
-0.645
-0.749
-0.664
-0.452
-0.223
-0.043
0.089
0.172
0.214
0.222
0.234
0.296
0.427
0.508
0.182
-0.846
-2.387
-3.292
-2.573
-1.313
-0.432
-0.091
-0.195
-0.347
-0.305
2.068
3.899
3.783
0.535
-1.295
-1.418
-0.934
-0.463
-0.147
0.041
0.128
0.137
0.074
-0.056
-0.257
-0.524
-0.784
-0.893
-0.779
-0.521
-0.233
0.003
0.179
0.294
0.332
0.270
0.132
0.047
0.111
0.192
-0.115
-1.314
-3.418
-4.684
-3.222
-1.226
0.152
0.605
0.169
-0.226
-0.221
1.250
1.632
0.828
-1.381
-2.840
-2.494
-1.519
-0.786
-0.331
-0.064
0.073
0.108
0.066
-0.049
-0.238
-0.478
-0.701
-0.805
-0.693
-0.443
-0.163
0.088
0.288
0.422
0.453
0.308
-0.006
-0.308
-0.357
-0.213
-0.367
-1.267
-2.818
-3.655
-2.534
-0.792
0.679
1.160
0.527
0.028
0.063
0.424
0.130
-0.920
-2.708
-3.842
-3.061
-1.864
-1.008
-0.459
-0.133
0.056
0.127
0.106
0.013
-0.132
-0.317
-0.478
-0.541
-0.459
-0.264
-0.029
0.193
0.391
0.538
0.565
0.370
-0.057
-0.504
-0.578
-0.368
-0.325
-0.794
-1.522
-1.895
-1.401
-0.389
0.579
0.906
0.577
0.322
0.487
-0.025
-0.430
-1.269
-2.413
-3.066
-2.625
-1.790
-1.081
-0.543
-0.164
0.072
0.182
0.191
0.123
0.017
-0.111
-0.217
-0.252
-0.193
-0.061
0.117
0.304
0.484
0.631
0.676
0.519
0.181
-0.103
-0.038
0.237
0.250
-0.095
-0.569
-0.832
-0.672
-0.214
0.254
0.495
0.483
0.542
0.881
-0.215
-0.549
-1.073
-1.692
-2.057
-1.957
-1.570
-1.093
-0.610
-0.172
0.127
0.286
0.325
0.277
0.189
0.088
0.010
-0.011
0.026
0.119
0.250
0.400
0.561
0.703
0.791
0.785
0.789
1.018
1.582
1.873
1.486
0.729
0.056
-0.309
-0.345
-0.160
0.081
0.275
0.433
0.675
1.118
-0.247
-0.487
-0.815
-1.164
-1.413
-1.494
-1.389
-1.092
-0.627
-0.129
0.263
0.498
0.560
0.491
0.371
0.263
0.191
0.169
0.191
0.260
0.358
0.481
0.627
0.782
0.940
1.139
1.544
2.556
4.157
4.432
3.021
1.488
0.428
-0.112
-0.249
-0.164
0.005
0.195
0.398
0.691
1.214
-0.221
-0.990
-1.766
-2.378
-2.633
-2.426
-1.970
-1.511
-1.134
-0.854
-0.648
-0.503
-0.399
-0.326
-0.271
-0.222
-0.161
-0.098
-0.131
-0.198
-0.244
-0.275
-0.301
-0.319
-0.330
-0.335
-0.328
-0.311
-0.291
-0.276
-0.269
-0.276
-0.296
-0.329
-0.379
-0.447
-0.538
-0.658
-0.798
-0.948
-1.083
-0.727
-1.206
-1.794
-2.542
-2.939
-2.724
-2.213
-1.680
-1.251
-0.941
-0.721
-0.568
-0.467
-0.397
-0.349
-0.309
-0.269
-0.236
-0.259
-0.309
-0.350
-0.380
-0.402
-0.421
-0.427
-0.422
-0.402
-0.372
-0.330
-0.295
-0.271
-0.259
-0.264
-0.280
-0.307
-0.344
-0.394
-0.448
-0.505
-0.550
-0.561
-1.054
-0.330
-0.008
-1.477
-2.490
-2.574
-2.167
-1.698
-1.288
-0.986
-0.770
-0.622
-0.526
-0.465
-0.423
-0.400
-0.383
-0.381
-0.402
-0.437
-0.476
-0.507
-0.533
-0.547
-0.550
-0.530
-0.497
-0.443
-0.385
-0.328
-0.284
-0.255
-0.242
-0.238
-0.243
-0.253
-0.265
-0.279
-0.280
-0.263
-0.200
-1.218
1.698
3.022
1.170
-1.560
-2.082
-1.908
-1.574
-1.242
-0.986
-0.800
-0.668
-0.581
-0.529
-0.498
-0.487
-0.487
-0.502
-0.534
-0.575
-0.627
-0.672
-0.707
-0.726
-0.714
-0.682
-0.625
-0.549
-0.464
-0.382
-0.316
-0.266
-0.230
-0.209
-0.193
-0.181
-0.166
-0.149
-0.115
-0.059
0.042
-1.453
1.758
3.389
1.725
-0.939
-1.587
-1.587
-1.386
-1.165
-0.965
-0.816
-0.706
-0.638
-0.595
-0.575
-0.573
-0.588
-0.621
-0.673
-0.742
-0.822
-0.901
-0.963
-0.992
-0.971
-0.911
-0.810
-0.696
-0.573
-0.463
-0.366
-0.293
-0.238
-0.194
-0.160
-0.128
-0.094
-0.055
0.001
0.077
0.193
-1.490
-0.055
1.026
0.098
-0.878
-1.264
-1.317
-1.220
-1.076
-0.939
-0.828
-0.747
-0.690
-0.660
-0.648
-0.658
-0.689
-0.747
-0.831
-0.948
-1.092
-1.240
-1.368
-1.421
-1.389
-1.264
-1.097
-0.908
-0.726
-0.569
-0.440
-0.337
-0.256
-0.194
-0.140
-0.093
-0.042
0.012
0.077
0.165
0.282
-1.132
-0.664
-0.365
-0.525
-0.841
-1.062
-1.129
-1.096
-1.020
-0.927
-0.849
-0.787
-0.748
-0.724
-0.725
-0.747
-0.798
-0.888
-1.023
-1.217
-1.470
-1.762
-2.028
-2.153
-2.075
-1.826
-1.508
-1.195
-0.926
-0.704
-0.531
-0.393
-0.287
-0.202
-0.132
-0.071
-0.010
0.053
0.126
0.218
0.330
-0.729
-0.354
-0.246
-0.425
-0.699
-0.911
-1.017
-1.028
-0.990
-0.934
-0.880
-0.833
-0.805
-0.792
-0.801
-0.840
-0.916
-1.041
-1.241
-1.551
-2.000
-2.576
-3.145
-3.427
-3.235
-2.706
-2.101
-1.576
-1.167
-0.859
-0.628
-0.454
-0.323
-0.219
-0.134
-0.061
0.009
0.078
0.153
0.240
0.344
-0.298
0.422
0.529
0.068
-0.459
-0.796
-0.953
-1.002
-0.996
-0.959
-0.920
-0.885
-0.862
-0.859
-0.877
-0.931
-1.034
-1.205
-1.494
-1.957
-2.697
-3.809
-5.099
-5.841
-5.272
-4.023
-2.863
-2.018
-1.426
-1.020
-0.730
-0.516
-0.360
-0.238
-0.141
-0.058
0.018
0.090
0.165
0.246
0.341
0.331
1.928
2.210
0.850
-0.222
-0.739
-0.960
-1.028
-1.031
-1.004
-0.971
-0.939
-0.921
-0.923
-0.948
-1.019
-1.150
-1.372
-1.740
-2.354
-3.414
-5.326
-8.139
-10.097
-8.502
-5.721
-3.724
-2.451
-1.670
-1.160
-0.815
-0.570
-0.392
-0.254
-0.146
-0.059
0.020
0.093
0.166
0.241
0.324
0.851
3.224
3.547
1.308
-0.191
-0.814
-1.036
-1.100
-1.092
-1.062
-1.025
-0.995
-0.975
-0.975
-1.010
-1.091
-1.249
-1.512
-1.945
-2.661
-3.861
-6.221
-10.612
-14.654
-11.549
-7.048
-4.309
-2.758
-1.848
-1.270
-0.883
-0.611
-0.414
-0.268
-0.153
-0.060
0.020
0.093
0.162
0.231
0.303
0.375
1.704
1.829
0.439
-0.585
-1.031
-1.177
-1.199
-1.172
-1.128
-1.082
-1.040
-1.015
-1.014
-1.047
-1.142
-1.321
-1.629
-2.122
-2.860
-3.909
-5.354
-8.153
-12.008
-10.507
-6.866
-4.339
-2.841
-1.912
-1.317
-0.912
-0.630
-0.425
-0.273
-0.153
-0.058
0.021
0.092
0.156
0.218
0.282
-0.621
-0.190
-0.254
-0.714
-1.121
-1.310
-1.352
-1.320
-1.261
-1.191
-1.129
-1.074
-1.034
-1.024
-1.055
-1.149
-1.350
-1.694
-2.260
-3.079
-4.088
-4.835
-5.344
-7.519
-7.612
-5.798
-4.010
-2.736
-1.881
-1.304
-0.908
-0.626
-0.421
-0.268
-0.149
-0.055
0.024
0.091
0.151
0.207
0.261
-1.296
-1.204
-1.266
-1.417
-1.543
-1.570
-1.536
-1.451
-1.349
-1.250
-1.158
-1.082
-1.026
-0.995
-1.011
-1.099
-1.301
-1.679
-2.353
-3.430
-4.944
-6.505
-7.445
-7.552
-6.639
-5.082
-3.642
-2.558
-1.785
-1.252
-0.875
-0.605
-0.402
-0.253
-0.137
-0.045
0.031
0.093
0.148
0.198
0.244
-1.493
-1.537
-1.643
-1.741
-1.799
-1.799
-1.724
-1.597
-1.445
-1.296
-1.166
-1.058
-0.972
-0.919
-0.904
-0.960
-1.135
-1.506
-2.252
-3.644
-5.988
-9.197
-11.138
-9.537
-6.900
-4.807
-3.337
-2.340
-1.648
-1.160
-0.813
-0.559
-0.370
-0.227
-0.115
-0.027
0.043
0.101
0.151
0.194
0.234
-1.409
-1.534
-1.686
-1.850
-1.978
-2.028
-1.961
-1.779
-1.548
-1.329
-1.145
-0.991
-0.869
-0.776
-0.723
-0.729
-0.821
-1.073
-1.730
-3.226
-6.060
-10.363
-12.964
-10.410
-6.824
-4.460
-3.016
-2.089
-1.474
-1.040
-0.727
-0.497
-0.323
-0.189
-0.086
-0.004
0.062
0.116
0.158
0.196
0.228
-1.157
-1.331
-1.577
-1.856
-2.145
-2.315
-2.276
-2.003
-1.657
-1.335
-1.078
-0.871
-0.699
-0.548
-0.450
-0.393
-0.350
-0.328
-0.540
-1.728
-4.338
-7.713
-9.610
-8.184
-5.636
-3.747
-2.561
-1.790
-1.267
-0.901
-0.628
-0.420
-0.265
-0.142
-0.045
0.030
0.090
0.137
0.174
0.205
0.230
-0.769
-0.994
-1.344
-1.779
-2.270
-2.623
-2.593
-2.207
-1.721
-1.293
-0.960
-0.692
-0.451
-0.234
-0.071
0.021
0.119
0.519
1.164
0.616
-1.738
-4.118
-5.378
-5.007
-3.891
-2.803
-2.012
-1.446
-1.036
-0.739
-0.512
-0.335
-0.196
-0.084
0.005
0.074
0.127
0.169
0.199
0.222
0.240
-0.085
-0.447
-0.972
-1.554
-2.181
-2.666
-2.670
-2.224
-1.645
-1.156
-0.771
-0.442
-0.119
0.203
0.463
0.527
0.408
0.806
1.981
2.029
0.194
-1.548
-2.511
-2.686
-2.369
-1.907
-1.456
-1.097
-0.805
-0.576
-0.390
-0.242
-0.118
-0.016
0.066
0.131
0.180
0.213
0.236
0.250
0.259
0.986
0.461
-0.494
-1.165
-1.808
-2.270
-2.299
-1.905
-1.377
-0.911
-0.514
-0.131
0.285
0.765
1.260
1.471
1.042
0.777
1.760
1.995
0.996
-0.105
-0.880
-1.254
-1.320
-1.185
-0.991
-0.782
-0.592
-0.422
-0.274
-0.143
-0.031
0.064
0.144
0.205
0.250
0.276
0.288
0.290
0.289
1.553
0.830
-0.123
-0.732
-1.246
-1.595
-1.629
-1.365
-0.975
-0.577
-0.203
0.201
0.701
1.400
2.413
3.639
4.541
4.349
3.714
2.716
1.592
0.689
0.009
-0.432
-0.652
-0.694
-0.636
-0.534
-0.409
-0.284
-0.163
-0.049
0.060
0.156
0.243
0.310
0.350
0.366
0.361
0.347
0.329
1.013
0.521
0.009
-0.399
-0.742
-0.958
-0.983
-0.820
-0.538
-0.207
0.143
0.542
1.065
1.913
3.631
7.181
13.806
16.417
9.392
4.532
2.258
1.125
0.430
-0.014
-0.270
-0.386
-0.400
-0.347
-0.267
-0.170
-0.066
0.041
0.154
0.268
0.377
0.461
0.506
0.503
0.466
0.421
0.378
0.368
0.247
0.039
-0.182
-0.378
-0.498
-0.494
-0.364
-0.136
0.169
0.520
0.899
1.285
1.974
3.860
9.158
20.855
22.911
13.861
5.778
2.657
1.293
0.568
0.134
-0.117
-0.240
-0.270
-0.237
-0.170
-0.083
0.011
0.121
0.249
0.404
0.573
0.711
0.769
0.721
0.619
0.518
0.439
0.227
0.173
0.078
-0.039
-0.135
-0.182
-0.147
-0.014
0.214
0.551
0.972
1.351
1.419
1.238
1.843
5.871
13.892
17.364
10.419
5.141
2.496
1.214
0.520
0.107
-0.125
-0.228
-0.233
-0.188
-0.116
-0.030
0.064
0.180
0.332
0.554
0.863
1.177
1.281
1.107
0.838
0.632
0.496
0.224
0.191
0.137
0.077
0.034
0.036
0.102
0.246
0.501
0.899
1.487
2.026
1.725
-0.175
-2.618
-0.178
5.243
7.154
5.706
3.520
1.944
0.950
0.313
-0.082
-0.282
-0.329
-0.285
-0.197
-0.102
-0.010
0.082
0.189
0.354
0.666
1.294
2.170
2.450
1.795
1.129
0.730
0.529
0.292
0.259
0.214
0.174
0.158
0.185
0.267
0.429
0.701
1.136
1.811
2.532
2.157
-0.434
-3.598
-2.609
1.589
3.215
3.071
2.228
1.315
0.558
-0.052
-0.447
-0.612
-0.558
-0.408
-0.245
-0.110
-0.007
0.068
0.128
0.223
0.523
1.582
4.279
5.247
2.756
1.298
0.731
0.504
0.403
0.356
0.300
0.253
0.243
0.277
0.376
0.548
0.819
1.224
1.776
2.294
2.089
0.775
-0.681
-0.356
1.079
1.798
1.795
1.369
0.766
0.112
-0.533
-0.993
-1.101
-0.882
-0.574
-0.311
-0.129
-0.020
0.018
-0.020
-0.163
-0.327
0.071
2.527
3.737
2.301
0.877
0.507
0.391
0.545
0.483
0.387
0.304
0.274
0.317
0.430
0.615
0.887
1.243
1.606
1.845
1.786
1.443
1.059
0.987
1.179
1.287
1.183
0.861
0.381
-0.255
-0.967
-1.530
-1.565
-1.165
-0.696
-0.346
-0.124
-0.015
-0.030
-0.216
-0.717
-2.039
-5.533
-8.441
-5.966
-1.500
-0.276
0.082
0.203
0.681
0.603
0.436
0.283
0.235
0.296
0.426
0.625
0.904
1.274
1.516
1.537
1.504
1.428
1.322
1.208
1.119
1.010
0.840
0.563
0.153
-0.416
-1.097
-1.638
-1.641
-1.188
-0.680
-0.301
-0.074
0.024
-0.032
-0.335
-1.143
-3.510
-11.192
-19.695
-13.319
-4.977
-1.330
-0.322
0.027
0.717
0.638
0.329
0.093
0.073
0.188
0.359
0.568
0.830
1.141
1.300
1.251
1.200
1.164
1.110
1.020
0.896
0.765
0.601
0.380
0.068
-0.353
-0.865
-1.244
-1.243
-0.907
-0.495
-0.168
0.042
0.118
0.034
-0.308
-1.136
-3.176
-8.918
-13.780
-11.673
-4.517
-1.536
-0.495
-0.096
0.534
0.376
-0.116
-0.383
-0.270
-0.013
0.236
0.450
0.656
0.848
0.940
0.937
0.902
0.872
0.822
0.741
0.642
0.536
0.414
0.263
0.059
-0.209
-0.503
-0.702
-0.705
-0.504
-0.238
0.007
0.187
0.257
0.166
-0.151
-0.796
-2.001
-3.941
-5.683
-4.716
-2.557
-1.169
-0.472
-0.156
0.246
-0.122
-0.847
-1.042
-0.685
-0.249
0.074
0.303
0.470
0.588
0.654
0.663
0.646
0.607
0.552
0.478
0.395
0.313
0.239
0.157
0.054
-0.073
-0.202
-0.291
-0.278
-0.171
0.005
0.184
0.331
0.393
0.314
0.021
-0.474
-1.135
-1.836
-2.234
-1.974
-1.337
-0.749
-0.402
-0.200
0.578
0.217
-0.637
-1.076
-0.811
-0.406
-0.097
0.135
0.290
0.389
0.442
0.456
0.434
0.390
0.322
0.243
0.164
0.101
0.072
0.052
0.042
0.017
-0.015
-0.026
-0.002
0.072
0.186
0.317
0.435
0.486
0.382
0.069
-0.389
-0.820
-1.093
-1.113
-0.969
-0.728
-0.547
-0.424
-0.304
2.095
3.434
3.134
0.698
-0.438
-0.507
-0.312
-0.072
0.103
0.215
0.278
0.294
0.277
0.223
0.138
0.041
-0.043
-0.092
-0.089
-0.045
0.014
0.068
0.112
0.147
0.188
0.238
0.298
0.377
0.455
0.475
0.317
-0.079
-0.588
-0.940
-0.964
-0.710
-0.432
-0.356
-0.501
-0.611
-0.531
4.223
7.989
8.380
3.717
-0.265
-0.927
-0.715
-0.371
-0.109
0.055
0.143
0.177
0.158
0.097
0.006
-0.107
-0.202
-0.247
-0.212
-0.119
-0.002
0.111
0.214
0.301
0.352
0.372
0.361
0.357
0.369
0.339
0.115
-0.371
-0.996
-1.327
-1.051
-0.364
0.349
0.352
-0.408
-0.951
-0.860
4.202
7.861
7.672
2.225
-2.145
-2.346
-1.471
-0.774
-0.338
-0.093
0.043
0.093
0.085
0.027
-0.066
-0.183
-0.282
-0.317
-0.263
-0.141
0.017
0.175
0.322
0.453
0.536
0.512
0.402
0.275
0.203
0.128
-0.108
-0.635
-1.281
-1.556
-1.012
0.329
2.341
2.726
0.254
-1.199
-1.057
2.237
3.252
1.864
-3.970
-7.688
-5.263
-2.467
-1.173
-0.539
-0.206
-0.028
0.052
0.059
0.013
-0.075
-0.177
-0.263
-0.288
-0.227
-0.100
0.073
0.257
0.442
0.620
0.746
0.715
0.481
0.176
0.021
-0.046
-0.214
-0.626
-1.147
-1.310
-0.708
0.916
3.855
4.030
1.176
-0.836
-0.618
0.796
0.292
-1.798
-7.371
-9.441
-6.889
-2.953
-1.390
-0.653
-0.268
-0.053
0.051
0.078
0.045
-0.019
-0.100
-0.165
-0.177
-0.116
0.
0.162
0.345
0.550
0.770
0.940
0.921
0.575
0.185
0.011
0.034
-0.042
-0.343
-0.720
-0.838
-0.405
0.698
2.485
2.923
0.921
-0.096
0.395
0.091
-0.536
-2.012
-4.703
-6.505
-4.543
-2.463
-1.308
-0.657
-0.271
-0.031
0.098
0.142
0.126
0.079
0.018
-0.027
-0.031
0.021
0.123
0.259
0.428
0.619
0.837
1.021
0.998
0.703
0.413
0.471
0.687
0.634
0.229
-0.230
-0.448
-0.271
0.220
0.820
0.947
0.578
0.513
1.275
-0.163
-0.624
-1.405
-2.375
-2.905
-2.502
-1.728
-1.074
-0.578
-0.207
0.045
0.198
0.257
0.249
0.204
0.150
0.114
0.115
0.159
0.238
0.354
0.492
0.654
0.833
0.978
1.006
0.947
1.085
1.694
2.357
2.143
1.091
0.177
-0.274
-0.300
-0.068
0.213
0.373
0.468
0.763
1.501
-0.212
-0.501
-0.905
-1.318
-1.545
-1.471
-1.187
-0.816
-0.438
-0.086
0.203
0.390
0.463
0.433
0.357
0.285
0.242
0.240
0.273
0.340
0.433
0.547
0.680
0.822
0.953
1.080
1.321
2.028
3.460
5.132
4.474
2.001
0.305
-0.397
-0.470
-0.265
-0.013
0.200
0.422
0.766
1.328
-1.272
-2.400
-3.799
-5.029
-5.201
-4.294
-3.114
-2.158
-1.504
-1.066
-0.782
-0.588
-0.456
-0.361
-0.290
-0.220
-0.095
0.006
-0.051
-0.168
-0.238
-0.279
-0.315
-0.347
-0.372
-0.391
-0.383
-0.358
-0.322
-0.296
-0.282
-0.290
-0.315
-0.351
-0.397
-0.462
-0.545
-0.665
-0.810
-0.985
-1.184
-1.480
-2.658
-4.297
-5.989
-6.350
-5.102
-3.562
-2.416
-1.654
-1.173
-0.865
-0.662
-0.526
-0.433
-0.367
-0.306
-0.227
-0.160
-0.183
-0.287
-0.345
-0.388
-0.423
-0.451
-0.475
-0.481
-0.463
-0.416
-0.356
-0.303
-0.269
-0.258
-0.270
-0.293
-0.320
-0.362
-0.410
-0.470
-0.546
-0.618
-0.682
-1.383
-2.056
-3.301
-5.088
-5.761
-4.796
-3.460
-2.398
-1.684
-1.218
-0.916
-0.716
-0.584
-0.498
-0.443
-0.401
-0.370
-0.357
-0.381
-0.431
-0.481
-0.518
-0.553
-0.580
-0.597
-0.588
-0.554
-0.488
-0.405
-0.324
-0.270
-0.244
-0.237
-0.243
-0.254
-0.271
-0.289
-0.310
-0.328
-0.335
-0.315
-1.086
-0.672
-0.887
-2.818
-3.953
-3.711
-2.913
-2.159
-1.588
-1.193
-0.931
-0.753
-0.637
-0.560
-0.517
-0.492
-0.487
-0.502
-0.538
-0.588
-0.645
-0.698
-0.742
-0.764
-0.767
-0.737
-0.675
-0.589
-0.479
-0.380
-0.300
-0.252
-0.224
-0.211
-0.203
-0.198
-0.193
-0.185
-0.166
-0.132
-0.060
-0.967
-0.193
0.085
-1.401
-2.495
-2.616
-2.274
-1.832
-1.437
-1.140
-0.931
-0.781
-0.681
-0.620
-0.589
-0.582
-0.597
-0.635
-0.697
-0.778
-0.877
-0.965
-1.036
-1.068
-1.048
-0.978
-0.868
-0.737
-0.594
-0.466
-0.360
-0.282
-0.232
-0.195
-0.169
-0.144
-0.119
-0.089
-0.047
0.012
0.100
-1.104
-0.744
-0.655
-1.209
-1.751
-1.916
-1.785
-1.537
-1.298
-1.086
-0.921
-0.805
-0.725
-0.679
-0.661
-0.672
-0.708
-0.777
-0.885
-1.028
-1.203
-1.382
-1.525
-1.579
-1.533
-1.379
-1.180
-0.967
-0.763
-0.584
-0.444
-0.336
-0.256
-0.198
-0.151
-0.108
-0.067
-0.020
0.035
0.106
0.203
-1.279
-1.082
-1.018
-1.187
-1.424
-1.516
-1.470
-1.339
-1.187
-1.038
-0.920
-0.829
-0.772
-0.737
-0.733
-0.762
-0.826
-0.936
-1.112
-1.356
-1.675
-2.045
-2.362
-2.493
-2.376
-2.058
-1.664
-1.294
-0.981
-0.735
-0.546
-0.400
-0.293
-0.210
-0.144
-0.086
-0.032
0.024
0.088
0.163
0.260
-1.432
-1.056
-0.960
-1.073
-1.218
-1.305
-1.300
-1.227
-1.125
-1.019
-0.930
-0.858
-0.815
-0.792
-0.804
-0.854
-0.950
-1.112
-1.375
-1.778
-2.364
-3.149
-3.924
-4.270
-3.958
-3.174
-2.380
-1.737
-1.257
-0.909
-0.653
-0.470
-0.332
-0.228
-0.146
-0.075
-0.011
0.052
0.121
0.197
0.287
-1.405
-0.730
-0.656
-0.866
-1.092
-1.222
-1.239
-1.186
-1.109
-1.026
-0.949
-0.894
-0.857
-0.847
-0.874
-0.941
-1.073
-1.298
-1.665
-2.297
-3.334
-4.993
-7.071
-8.280
-7.139
-5.046
-3.370
-2.262
-1.553
-1.080
-0.761
-0.535
-0.372
-0.250
-0.152
-0.072
0.
0.068
0.137
0.211
0.296
-0.699
0.026
-0.193
-0.685
-1.076
-1.247
-1.267
-1.211
-1.133
-1.051
-0.981
-0.929
-0.898
-0.895
-0.931
-1.019
-1.182
-1.468
-1.949
-2.804
-4.405
-7.732
-14.091
-19.699
-14.185
-7.826
-4.510
-2.786
-1.822
-1.237
-0.855
-0.592
-0.407
-0.266
-0.158
-0.071
0.006
0.076
0.144
0.214
0.290
1.048
0.899
-0.026
-0.803
-1.258
-1.394
-1.367
-1.280
-1.183
-1.093
-1.017
-0.962
-0.930
-0.931
-0.973
-1.076
-1.265
-1.591
-2.159
-3.161
-5.161
-10.138
-22.915
-29.925
-23.241
-10.320
-5.309
-3.131
-2.004
-1.344
-0.917
-0.633
-0.430
-0.278
-0.162
-0.069
0.009
0.079
0.146
0.210
0.279
0.923
0.226
-0.819
-1.427
-1.657
-1.643
-1.513
-1.374
-1.244
-1.137
-1.049
-0.985
-0.952
-0.947
-0.992
-1.101
-1.310
-1.665
-2.259
-3.281
-5.162
-9.413
-20.708
-26.149
-20.781
-9.687
-5.238
-3.169
-2.046
-1.376
-0.942
-0.648
-0.437
-0.282
-0.161
-0.066
0.013
0.082
0.145
0.206
0.264
-1.222
-1.484
-1.962
-2.173
-2.078
-1.874
-1.655
-1.469
-1.306
-1.173
-1.069
-0.996
-0.947
-0.936
-0.974
-1.083
-1.294
-1.666
-2.270
-3.227
-4.727
-7.136
-10.885
-13.663
-11.119
-7.218
-4.517
-2.936
-1.974
-1.346
-0.928
-0.636
-0.430
-0.273
-0.154
-0.059
0.019
0.085
0.144
0.200
0.252
-2.261
-2.437
-2.607
-2.535
-2.308
-2.016
-1.760
-1.531
-1.348
-1.192
-1.072
-0.978
-0.911
-0.885
-0.906
-1.003
-1.208
-1.579
-2.198
-3.145
-4.461
-6.074
-7.503
-8.042
-7.059
-5.350
-3.770
-2.602
-1.814
-1.262
-0.879
-0.604
-0.404
-0.255
-0.139
-0.047
0.028
0.091
0.146
0.196
0.242
-2.333
-2.505
-2.599
-2.515
-2.310
-2.064
-1.814
-1.582
-1.377
-1.196
-1.049
-0.929
-0.842
-0.788
-0.787
-0.851
-1.022
-1.361
-1.967
-2.959
-4.369
-5.932
-6.887
-6.698
-5.634
-4.327
-3.169
-2.266
-1.611
-1.142
-0.803
-0.553
-0.367
-0.224
-0.114
-0.027
0.044
0.103
0.152
0.196
0.236
-2.014
-2.189
-2.283
-2.279
-2.186
-2.036
-1.841
-1.616
-1.391
-1.179
-0.996
-0.843
-0.718
-0.628
-0.581
-0.600
-0.708
-0.958
-1.483
-2.446
-3.890
-5.510
-6.437
-5.989
-4.826
-3.634
-2.664
-1.932
-1.394
-0.999
-0.706
-0.483
-0.313
-0.183
-0.081
0.000
0.066
0.119
0.163
0.201
0.235
-1.575
-1.743
-1.892
-1.993
-2.039
-2.003
-1.867
-1.642
-1.379
-1.130
-0.903
-0.708
-0.536
-0.401
-0.295
-0.246
-0.253
-0.354
-0.690
-1.461
-2.737
-4.169
-4.969
-4.753
-3.869
-2.927
-2.177
-1.604
-1.166
-0.844
-0.591
-0.402
-0.252
-0.134
-0.040
0.036
0.095
0.143
0.181
0.214
0.241
-1.085
-1.269
-1.484
-1.699
-1.871
-1.933
-1.848
-1.621
-1.324
-1.030
-0.762
-0.518
-0.293
-0.081
0.116
0.249
0.339
0.415
0.325
-0.183
-1.203
-2.315
-3.046
-3.106
-2.694
-2.158
-1.668
-1.257
-0.930
-0.676
-0.472
-0.311
-0.180
-0.074
0.012
0.081
0.135
0.177
0.208
0.234
0.255
-0.512
-0.749
-1.066
-1.377
-1.629
-1.776
-1.728
-1.503
-1.194
-0.873
-0.572
-0.280
0.028
0.357
0.706
1.000
1.207
1.327
1.373
1.019
0.288
-0.555
-1.251
-1.609
-1.610
-1.433
-1.184
-0.929
-0.706
-0.512
-0.352
-0.215
-0.101
-0.004
0.075
0.138
0.185
0.222
0.245
0.263
0.276
0.247
-0.172
-0.650
-1.021
-1.309
-1.478
-1.461
-1.260
-0.968
-0.650
-0.334
0.010
0.408
0.925
1.584
2.355
3.021
3.146
2.768
2.110
1.457
0.840
0.115
-0.478
-0.774
-0.836
-0.767
-0.636
-0.500
-0.362
-0.232
-0.118
-0.015
0.074
0.152
0.213
0.256
0.282
0.296
0.303
0.305
0.685
0.173
-0.331
-0.679
-0.938
-1.085
-1.076
-0.923
-0.675
-0.379
-0.060
0.301
0.795
1.562
2.870
5.094
8.065
8.828
6.113
3.532
2.258
1.592
0.861
0.191
-0.226
-0.414
-0.451
-0.404
-0.323
-0.225
-0.125
-0.023
0.075
0.166
0.246
0.308
0.349
0.366
0.367
0.357
0.344
0.388
0.146
-0.161
-0.410
-0.599
-0.699
-0.685
-0.562
-0.354
-0.090
0.209
0.578
1.107
2.062
4.225
9.624
21.365
23.206
13.942
5.577
2.710
1.688
1.025
0.454
0.057
-0.158
-0.238
-0.236
-0.188
-0.112
-0.028
0.067
0.169
0.270
0.368
0.443
0.484
0.490
0.462
0.426
0.394
0.188
0.087
-0.066
-0.208
-0.324
-0.379
-0.351
-0.238
-0.054
0.193
0.474
0.788
1.169
1.961
4.318
12.358
27.533
36.760
20.769
6.848
2.932
1.588
0.945
0.486
0.157
-0.036
-0.117
-0.127
-0.091
-0.030
0.052
0.146
0.259
0.390
0.526
0.638
0.689
0.660
0.592
0.510
0.449
0.145
0.094
0.018
-0.060
-0.117
-0.130
-0.083
0.029
0.213
0.462
0.745
0.961
0.942
0.632
1.144
6.972
20.483
23.334
14.177
5.938
2.761
1.471
0.822
0.407
0.136
-0.017
-0.076
-0.076
-0.034
0.027
0.107
0.207
0.334
0.513
0.728
0.931
1.006
0.914
0.748
0.607
0.499
0.184
0.145
0.097
0.058
0.037
0.048
0.113
0.238
0.434
0.700
1.002
1.140
0.626
-2.249
-4.583
-1.289
6.051
9.039
6.890
4.045
2.256
1.240
0.642
0.258
0.030
-0.076
-0.096
-0.064
-0.009
0.058
0.131
0.223
0.350
0.569
0.916
1.319
1.466
1.237
0.914
0.676
0.529
0.270
0.221
0.180
0.156
0.148
0.181
0.255
0.389
0.596
0.875
1.200
1.366
0.781
-2.755
-6.234
-3.866
1.291
3.728
3.536
2.603
1.640
0.914
0.383
0.030
-0.150
-0.199
-0.164
-0.084
-0.006
0.067
0.124
0.176
0.242
0.403
0.789
1.461
1.793
1.393
0.939
0.658
0.505
0.394
0.316
0.261
0.229
0.227
0.265
0.346
0.489
0.695
0.968
1.279
1.505
1.411
0.453
-1.553
-0.799
1.299
2.128
2.114
1.673
1.112
0.561
0.095
-0.232
-0.376
-0.353
-0.245
-0.116
-0.006
0.062
0.090
0.064
-0.059
-0.304
-0.556
-0.331
0.401
0.603
0.560
0.481
0.420
0.531
0.415
0.328
0.274
0.266
0.301
0.391
0.534
0.736
0.985
1.257
1.509
1.736
1.990
2.100
1.876
1.688
1.628
1.437
1.126
0.715
0.267
-0.157
-0.467
-0.559
-0.466
-0.295
-0.121
0.007
0.074
0.059
-0.089
-0.509
-1.584
-4.154
-7.502
-5.097
-1.595
-0.246
0.165
0.268
0.605
0.471
0.357
0.275
0.252
0.292
0.386
0.530
0.722
0.945
1.160
1.364
1.611
1.905
2.083
1.891
1.555
1.285
1.053
0.784
0.458
0.089
-0.277
-0.532
-0.598
-0.472
-0.267
-0.078
0.059
0.120
0.067
-0.178
-0.826
-2.649
-8.232
-12.693
-10.569
-3.693
-0.983
-0.142
0.114
0.519
0.458
0.319
0.201
0.180
0.232
0.337
0.476
0.652
0.834
0.993
1.127
1.268
1.419
1.486
1.385
1.180
0.975
0.774
0.565
0.315
0.035
-0.242
-0.427
-0.461
-0.350
-0.162
0.023
0.162
0.220
0.161
-0.108
-0.792
-2.414
-6.309
-11.125
-8.562
-3.349
-1.100
-0.275
0.012
0.361
0.393
0.218
0.061
0.045
0.127
0.246
0.382
0.526
0.668
0.782
0.866
0.942
1.002
1.009
0.943
0.829
0.700
0.560
0.411
0.248
0.067
-0.113
-0.229
-0.243
-0.149
-0.003
0.162
0.308
0.392
0.348
0.097
-0.474
-1.460
-2.995
-4.186
-3.498
-1.851
-0.772
-0.244
-0.039
0.440
0.506
0.266
0.018
-0.059
0.010
0.119
0.250
0.377
0.488
0.573
0.631
0.669
0.685
0.675
0.621
0.548
0.470
0.382
0.299
0.209
0.113
0.025
-0.033
-0.017
0.049
0.165
0.310
0.462
0.587
0.604
0.373
-0.109
-0.724
-1.314
-1.603
-1.401
-0.884
-0.446
-0.213
-0.109
1.239
1.388
1.027
0.411
-0.007
-0.111
-0.034
0.089
0.216
0.315
0.390
0.437
0.455
0.454
0.429
0.383
0.330
0.281
0.241
0.211
0.182
0.156
0.141
0.137
0.168
0.220
0.306
0.422
0.574
0.733
0.790
0.568
0.091
-0.373
-0.651
-0.685
-0.571
-0.439
-0.386
-0.362
-0.311
3.086
4.128
3.960
1.680
0.187
-0.286
-0.285
-0.131
0.029
0.153
0.231
0.277
0.293
0.282
0.251
0.204
0.162
0.132
0.125
0.141
0.170
0.202
0.244
0.288
0.330
0.369
0.412
0.477
0.579
0.704
0.736
0.483
0.033
-0.344
-0.428
-0.278
-0.147
-0.279
-0.702
-0.987
-0.862
5.077
8.156
7.818
3.401
-0.159
-0.947
-0.785
-0.454
-0.192
-0.010
0.096
0.153
0.171
0.159
0.123
0.080
0.040
0.028
0.047
0.101
0.173
0.257
0.354
0.448
0.527
0.552
0.520
0.474
0.474
0.502
0.436
0.174
-0.230
-0.448
-0.319
0.195
0.731
0.272
-1.491
-2.556
-1.999
4.754
7.639
6.703
1.032
-3.107
-2.900
-1.705
-0.890
-0.427
-0.160
-0.009
0.065
0.092
0.082
0.052
0.009
-0.022
-0.023
0.014
0.093
0.199
0.332
0.486
0.661
0.827
0.855
0.692
0.449
0.293
0.217
0.110
-0.125
-0.419
-0.503
-0.088
1.153
3.600
2.778
-2.022
-5.232
-3.361
2.600
2.953
0.841
-6.292
-9.763
-7.595
-2.955
-1.346
-0.629
-0.276
-0.087
0.013
0.052
0.053
0.029
-0.004
-0.027
-0.017
0.032
0.125
0.252
0.414
0.638
0.942
1.301
1.431
1.032
0.411
0.057
-0.021
-0.075
-0.248
-0.452
-0.428
0.097
1.970
5.119
5.685
-0.755
-5.224
-2.946
0.982
0.223
-2.653
-9.285
-14.937
-9.154
-3.523
-1.544
-0.738
-0.332
-0.114
0.002
0.053
0.066
0.052
0.032
0.017
0.035
0.088
0.180
0.317
0.502
0.771
1.193
1.819
2.182
1.418
0.306
-0.159
-0.095
-0.001
-0.125
-0.305
-0.310
0.086
1.293
3.739
3.401
-0.063
-2.009
-0.304
0.196
-0.582
-2.467
-6.555
-8.820
-5.888
-2.785
-1.385
-0.692
-0.315
-0.091
0.038
0.101
0.120
0.115
0.100
0.098
0.117
0.171
0.257
0.382
0.557
0.811
1.238
1.845
2.153
1.237
0.064
-0.077
0.442
0.654
0.338
-0.086
-0.273
-0.094
0.414
1.039
0.959
0.148
0.038
1.830
-0.096
-0.623
-1.530
-2.707
-3.361
-2.756
-1.782
-1.043
-0.554
-0.227
-0.006
0.128
0.195
0.214
0.207
0.193
0.188
0.210
0.262
0.340
0.451
0.593
0.788
1.056
1.367
1.387
0.777
0.317
1.143
2.886
2.935
1.310
0.069
-0.431
-0.387
-0.091
0.212
0.322
0.350
0.747
2.091
-0.159
-0.468
-0.894
-1.336
-1.551
-1.420
-1.070
-0.696
-0.361
-0.080
0.136
0.283
0.348
0.353
0.324
0.292
0.283
0.301
0.352
0.426
0.519
0.622
0.748
0.886
1.000
0.961
0.832
1.265
3.860
7.889
7.424
2.724
-0.272
-1.080
-0.881
-0.457
-0.087
0.170
0.400
0.803
1.556
-2.355
-4.176
-6.965
-10.014
-10.253
-7.295
-4.541
-2.831
-1.842
-1.248
-0.884
-0.651
-0.494
-0.389
-0.307
-0.232
-0.111
-0.025
-0.061
-0.170
-0.235
-0.282
-0.328
-0.386
-0.441
-0.479
-0.479
-0.429
-0.355
-0.300
-0.279
-0.302
-0.336
-0.374
-0.418
-0.471
-0.543
-0.649
-0.794
-0.987
-1.231
-2.453
-4.727
-8.861
-14.774
-15.283
-9.598
-5.424
-3.218
-2.038
-1.371
-0.973
-0.728
-0.566
-0.456
-0.380
-0.315
-0.234
-0.164
-0.191
-0.281
-0.338
-0.382
-0.428
-0.486
-0.544
-0.577
-0.564
-0.486
-0.367
-0.268
-0.223
-0.227
-0.258
-0.298
-0.332
-0.372
-0.417
-0.480
-0.559
-0.651
-0.748
-2.202
-4.257
-7.841
-12.754
-13.314
-8.806
-5.191
-3.171
-2.049
-1.412
-1.024
-0.779
-0.624
-0.522
-0.452
-0.406
-0.371
-0.357
-0.376
-0.423
-0.465
-0.508
-0.547
-0.593
-0.634
-0.663
-0.637
-0.536
-0.396
-0.274
-0.196
-0.182
-0.203
-0.230
-0.256
-0.278
-0.303
-0.329
-0.356
-0.381
-0.393
-1.738
-3.040
-5.011
-7.325
-7.818
-6.100
-4.143
-2.759
-1.908
-1.371
-1.033
-0.816
-0.674
-0.581
-0.524
-0.494
-0.486
-0.497
-0.530
-0.581
-0.633
-0.681
-0.718
-0.748
-0.774
-0.768
-0.724
-0.613
-0.466
-0.321
-0.227
-0.188
-0.186
-0.191
-0.199
-0.206
-0.207
-0.206
-0.201
-0.183
-0.143
-1.369
-2.052
-2.963
-3.990
-4.398
-3.893
-3.037
-2.260
-1.691
-1.286
-1.016
-0.834
-0.713
-0.637
-0.596
-0.583
-0.595
-0.634
-0.694
-0.777
-0.866
-0.950
-1.012
-1.033
-1.025
-0.973
-0.883
-0.746
-0.579
-0.419
-0.304
-0.235
-0.196
-0.180
-0.166
-0.150
-0.134
-0.113
-0.082
-0.038
0.028
-1.321
-1.681
-2.070
-2.522
-2.754
-2.632
-2.256
-1.845
-1.485
-1.202
-0.995
-0.846
-0.747
-0.688
-0.663
-0.670
-0.708
-0.782
-0.892
-1.038
-1.209
-1.381
-1.523
-1.565
-1.507
-1.371
-1.181
-0.968
-0.746
-0.554
-0.407
-0.304
-0.232
-0.184
-0.147
-0.114
-0.081
-0.044
0.000
0.059
0.136
-1.568
-1.626
-1.756
-1.937
-2.036
-1.988
-1.812
-1.569
-1.336
-1.138
-0.977
-0.859
-0.783
-0.740
-0.732
-0.758
-0.828
-0.947
-1.132
-1.389
-1.717
-2.094
-2.411
-2.529
-2.399
-2.074
-1.672
-1.295
-0.973
-0.720
-0.521
-0.380
-0.276
-0.202
-0.142
-0.093
-0.046
0.003
0.058
0.122
0.201
-2.019
-1.710
-1.662
-1.722
-1.766
-1.714
-1.587
-1.422
-1.250
-1.098
-0.971
-0.877
-0.816
-0.789
-0.797
-0.847
-0.952
-1.130
-1.409
-1.836
-2.454
-3.268
-4.061
-4.437
-4.057
-3.255
-2.412
-1.747
-1.257
-0.897
-0.643
-0.458
-0.325
-0.224
-0.147
-0.082
-0.023
0.033
0.095
0.160
0.238
-2.308
-1.671
-1.650
-1.724
-1.735
-1.664
-1.534
-1.377
-1.224
-1.093
-0.980
-0.899
-0.849
-0.832
-0.855
-0.931
-1.068
-1.313
-1.713
-2.381
-3.483
-5.229
-7.479
-8.750
-7.481
-5.232
-3.434
-2.285
-1.561
-1.079
-0.756
-0.529
-0.367
-0.246
-0.154
-0.076
-0.010
0.053
0.115
0.182
0.255
-1.011
-0.970
-1.692
-1.980
-1.952
-1.798
-1.597
-1.412
-1.241
-1.104
-0.998
-0.923
-0.875
-0.867
-0.903
-0.997
-1.171
-1.470
-1.994
-2.913
-4.663
-8.259
-15.452
-22.004
-15.413
-8.200
-4.618
-2.821
-1.829
-1.234
-0.849
-0.587
-0.401
-0.265
-0.160
-0.074
-0.002
0.064
0.127
0.191
0.259
1.824
0.793
-2.056
-2.604
-2.414
-2.071
-1.748
-1.490
-1.287
-1.135
-1.019
-0.940
-0.894
-0.889
-0.934
-1.036
-1.238
-1.584
-2.174
-3.266
-5.486
-10.987
-24.498
-34.190
-24.585
-10.892
-5.434
-3.164
-2.010
-1.336
-0.909
-0.625
-0.422
-0.276
-0.162
-0.071
0.004
0.070
0.133
0.194
0.257
1.576
-0.359
-3.384
-3.607
-3.023
-2.401
-1.920
-1.579
-1.339
-1.160
-1.035
-0.950
-0.901
-0.893
-0.934
-1.046
-1.258
-1.620
-2.237
-3.320
-5.407
-10.239
-22.739
-28.423
-22.820
-10.148
-5.353
-3.174
-2.030
-1.360
-0.928
-0.637
-0.427
-0.276
-0.159
-0.066
0.009
0.076
0.136
0.194
0.250
-1.934
-3.741
-4.913
-4.447
-3.472
-2.630
-2.042
-1.647
-1.372
-1.177
-1.039
-0.938
-0.880
-0.865
-0.900
-1.008
-1.215
-1.568
-2.159
-3.105
-4.679
-7.446
-11.771
-14.633
-11.610
-7.282
-4.508
-2.889
-1.920
-1.313
-0.907
-0.621
-0.417
-0.264
-0.149
-0.057
0.018
0.083
0.141
0.193
0.243
-3.938
-4.805
-5.125
-4.479
-3.481
-2.662
-2.074
-1.671
-1.381
-1.170
-1.016
-0.906
-0.834
-0.802
-0.821
-0.911
-1.103
-1.434
-1.975
-2.785
-3.928
-5.416
-6.940
-7.608
-6.717
-5.075
-3.585
-2.482
-1.728
-1.211
-0.843
-0.582
-0.389
-0.243
-0.131
-0.042
0.031
0.092
0.145
0.194
0.239
-3.616
-4.118
-4.232
-3.806
-3.111
-2.488
-1.995
-1.628
-1.355
-1.138
-0.970
-0.839
-0.748
-0.692
-0.685
-0.747
-0.903
-1.191
-1.672
-2.386
-3.318
-4.334
-5.068
-5.209
-4.667
-3.768
-2.858
-2.085
-1.503
-1.074
-0.759
-0.523
-0.347
-0.211
-0.106
-0.021
0.048
0.105
0.155
0.198
0.238
-2.829
-3.138
-3.198
-2.985
-2.615
-2.220
-1.867
-1.560
-1.298
-1.075
-0.890
-0.740
-0.617
-0.525
-0.483
-0.496
-0.593
-0.813
-1.207
-1.822
-2.635
-3.466
-3.991
-4.012
-3.577
-2.932
-2.272
-1.718
-1.266
-0.922
-0.652
-0.451
-0.292
-0.168
-0.070
0.008
0.071
0.124
0.169
0.207
0.242
-2.076
-2.269
-2.361
-2.311
-2.156
-1.941
-1.701
-1.453
-1.210
-0.983
-0.776
-0.593
-0.435
-0.297
-0.200
-0.148
-0.159
-0.290
-0.562
-1.054
-1.704
-2.400
-2.868
-2.954
-2.671
-2.240
-1.783
-1.374
-1.032
-0.758
-0.539
-0.366
-0.227
-0.116
-0.028
0.044
0.103
0.150
0.189
0.222
0.250
-1.443
-1.599
-1.715
-1.774
-1.761
-1.678
-1.524
-1.320
-1.088
-0.849
-0.623
-0.403
-0.194
0.014
0.207
0.353
0.437
0.410
0.257
-0.049
-0.479
-1.008
-1.510
-1.778
-1.769
-1.579
-1.315
-1.049
-0.802
-0.593
-0.418
-0.275
-0.154
-0.056
0.024
0.090
0.143
0.184
0.216
0.243
0.266
-0.896
-1.044
-1.214
-1.346
-1.411
-1.412
-1.320
-1.145
-0.921
-0.677
-0.432
-0.176
0.110
0.432
0.784
1.130
1.357
1.397
1.263
1.096
1.006
0.742
0.063
-0.593
-0.917
-0.975
-0.887
-0.744
-0.587
-0.435
-0.300
-0.180
-0.075
0.014
0.086
0.146
0.193
0.228
0.254
0.272
0.288
-0.442
-0.599
-0.805
-0.971
-1.088
-1.121
-1.062
-0.919
-0.713
-0.474
-0.213
0.089
0.462
0.954
1.626
2.420
3.122
3.178
2.622
2.225
2.647
2.919
1.724
0.452
-0.217
-0.474
-0.527
-0.478
-0.391
-0.288
-0.183
-0.084
0.009
0.091
0.160
0.217
0.260
0.287
0.304
0.313
0.318
-0.143
-0.293
-0.493
-0.660
-0.777
-0.814
-0.776
-0.658
-0.473
-0.248
0.022
0.351
0.814
1.532
2.738
4.657
6.893
7.276
4.963
2.941
3.212
3.973
2.534
1.030
0.234
-0.122
-0.252
-0.272
-0.229
-0.158
-0.076
0.011
0.096
0.178
0.251
0.308
0.346
0.365
0.369
0.365
0.358
-0.036
-0.142
-0.283
-0.408
-0.496
-0.533
-0.495
-0.392
-0.225
-0.012
0.246
0.582
1.075
1.964
3.847
7.857
15.380
17.764
9.229
2.974
2.067
2.541
1.966
1.036
0.414
0.077
-0.072
-0.115
-0.101
-0.051
0.019
0.100
0.187
0.278
0.362
0.425
0.464
0.468
0.454
0.429
0.404
0.004
-0.055
-0.136
-0.214
-0.269
-0.282
-0.241
-0.144
0.009
0.213
0.448
0.730
1.130
1.890
3.942
9.508
21.332
23.325
12.954
3.549
1.538
1.547
1.311
0.827
0.426
0.168
0.032
-0.015
-0.009
0.033
0.098
0.181
0.279
0.390
0.497
0.583
0.622
0.610
0.564
0.505
0.456
0.053
0.016
-0.025
-0.065
-0.086
-0.081
-0.033
0.065
0.219
0.408
0.628
0.817
0.926
0.947
1.782
6.129
14.428
17.527
10.031
4.220
2.042
1.383
1.026
0.663
0.364
0.178
0.074
0.039
0.052
0.096
0.159
0.246
0.360
0.501
0.660
0.794
0.841
0.791
0.694
0.586
0.506
0.125
0.096
0.069
0.053
0.050
0.073
0.131
0.234
0.389
0.585
0.798
0.921
0.684
-0.643
-2.409
-0.178
5.591
7.479
5.837
3.583
2.148
1.359
0.873
0.529
0.288
0.138
0.073
0.063
0.085
0.130
0.199
0.289
0.411
0.590
0.816
1.021
1.080
0.997
0.816
0.658
0.541
0.234
0.186
0.157
0.147
0.154
0.185
0.251
0.362
0.517
0.728
0.961
1.135
1.023
-0.221
-2.032
-1.226
2.411
3.783
3.507
2.653
1.814
1.178
0.709
0.384
0.175
0.073
0.042
0.062
0.102
0.156
0.214
0.285
0.395
0.560
0.830
1.120
1.235
1.097
0.861
0.665
0.538
0.382
0.283
0.234
0.218
0.223
0.258
0.329
0.441
0.601
0.811
1.071
1.390
1.882
3.181
3.772
3.423
2.558
2.542
2.321
1.872
1.364
0.886
0.501
0.211
0.049
-0.005
0.009
0.056
0.113
0.171
0.213
0.242
0.273
0.319
0.470
0.743
0.935
0.897
0.732
0.598
0.490
0.566
0.384
0.303
0.266
0.270
0.301
0.367
0.477
0.631
0.834
1.102
1.485
2.288
4.448
6.102
5.201
2.782
2.032
1.683
1.340
0.989
0.624
0.305
0.074
-0.042
-0.061
-0.007
0.065
0.142
0.197
0.216
0.183
0.059
-0.180
-0.514
-0.567
-0.181
0.230
0.417
0.443
0.399
0.699
0.464
0.353
0.290
0.281
0.307
0.370
0.473
0.615
0.795
1.026
1.355
1.934
2.953
3.864
3.236
2.185
1.597
1.264
0.985
0.708
0.430
0.184
0.002
-0.080
-0.059
0.014
0.113
0.203
0.257
0.254
0.156
-0.104
-0.679
-1.702
-2.490
-1.771
-0.543
0.075
0.269
0.303
0.668
0.500
0.383
0.301
0.266
0.280
0.340
0.432
0.557
0.703
0.879
1.097
1.409
1.781
2.008
1.865
1.495
1.181
0.938
0.729
0.529
0.324
0.143
0.011
-0.030
0.005
0.089
0.199
0.310
0.393
0.390
0.254
-0.087
-0.730
-1.704
-2.525
-1.919
-0.737
-0.056
0.192
0.217
0.525
0.535
0.433
0.312
0.237
0.228
0.269
0.353
0.456
0.573
0.700
0.837
0.988
1.134
1.203
1.149
1.007
0.844
0.693
0.554
0.414
0.280
0.165
0.085
0.067
0.110
0.201
0.327
0.481
0.636
0.697
0.559
0.152
-0.385
-0.971
-1.261
-0.953
-0.347
0.065
0.219
0.185
0.694
0.771
0.632
0.403
0.234
0.165
0.178
0.243
0.334
0.427
0.520
0.607
0.689
0.751
0.773
0.744
0.679
0.593
0.510
0.429
0.346
0.275
0.215
0.182
0.188
0.234
0.326
0.467
0.694
0.998
1.273
1.134
0.539
-0.044
-0.371
-0.414
-0.208
0.062
0.253
0.267
0.149
1.585
1.520
1.196
0.700
0.281
0.077
0.038
0.101
0.185
0.276
0.354
0.420
0.467
0.498
0.503
0.484
0.450
0.410
0.371
0.337
0.309
0.291
0.282
0.291
0.311
0.362
0.436
0.577
0.850
1.358
1.971
1.871
0.872
0.109
-0.136
-0.070
0.098
0.193
0.170
0.084
-0.075
3.307
2.902
2.379
1.225
0.269
-0.141
-0.199
-0.108
0.012
0.121
0.204
0.264
0.301
0.322
0.321
0.311
0.292
0.277
0.271
0.278
0.296
0.326
0.363
0.415
0.463
0.505
0.545
0.627
0.852
1.315
1.919
1.784
0.756
0.026
-0.122
0.046
0.152
-0.088
-0.622
-1.012
-0.917
4.885
4.383
3.698
1.401
-0.258
-0.762
-0.658
-0.412
-0.194
-0.034
0.072
0.138
0.175
0.193
0.195
0.190
0.184
0.189
0.210
0.247
0.303
0.382
0.476
0.591
0.695
0.721
0.670
0.612
0.655
0.865
1.078
0.860
0.254
-0.141
-0.094
0.246
0.404
-0.605
-3.319
-4.980
-3.278
4.258
3.858
2.684
-0.291
-2.367
-2.249
-1.433
-0.804
-0.408
-0.177
-0.039
0.042
0.087
0.109
0.116
0.119
0.125
0.142
0.180
0.243
0.334
0.457
0.635
0.873
1.139
1.225
0.962
0.554
0.347
0.343
0.363
0.185
-0.095
-0.215
0.043
0.780
1.761
-0.226
-8.422
-11.626
-7.764
2.418
1.738
-0.202
-4.401
-7.569
-4.953
-2.395
-1.177
-0.596
-0.289
-0.117
-0.020
0.034
0.063
0.078
0.090
0.104
0.133
0.187
0.266
0.379
0.548
0.824
1.306
2.094
2.674
1.755
0.423
-0.186
-0.179
-0.071
-0.093
-0.206
-0.188
0.175
1.194
3.143
0.699
-8.175
-12.430
-8.111
1.027
0.160
-1.987
-7.054
-9.065
-6.327
-2.796
-1.352
-0.685
-0.340
-0.149
-0.041
0.020
0.060
0.083
0.100
0.124
0.160
0.217
0.303
0.430
0.627
0.978
1.746
3.737
5.071
3.422
-0.229
-1.235
-0.744
-0.262
-0.129
-0.193
-0.169
0.104
0.799
1.863
0.866
-3.719
-6.059
-2.089
0.293
-0.420
-1.898
-4.379
-5.936
-4.206
-2.285
-1.207
-0.638
-0.317
-0.131
-0.017
0.053
0.094
0.119
0.143
0.168
0.210
0.271
0.358
0.480
0.665
1.004
1.751
3.752
4.821
2.438
-2.247
-2.811
-1.014
0.070
0.108
-0.161
-0.282
-0.124
0.227
0.519
0.141
-0.789
-0.827
1.662
-0.002
-0.472
-1.242
-2.165
-2.650
-2.237
-1.492
-0.894
-0.492
-0.230
-0.053
0.060
0.130
0.171
0.195
0.213
0.236
0.277
0.339
0.419
0.528
0.674
0.906
1.314
1.974
2.153
-0.202
-3.227
-2.371
1.038
2.083
0.816
-0.318
-0.705
-0.546
-0.218
0.045
0.106
0.085
0.556
2.233
-0.077
-0.357
-0.736
-1.111
-1.291
-1.176
-0.884
-0.568
-0.300
-0.086
0.073
0.184
0.251
0.281
0.291
0.296
0.312
0.350
0.420
0.506
0.596
0.693
0.805
0.937
0.993
0.646
-0.378
-1.057
1.501
6.289
6.453
1.668
-1.500
-1.995
-1.337
-0.629
-0.146
0.130
0.352
0.768
1.659
-3.479
-5.874
-10.467
-17.980
-18.464
-10.773
-5.731
-3.309
-2.039
-1.345
-0.935
-0.679
-0.511
-0.399
-0.317
-0.251
-0.186
-0.132
-0.144
-0.190
-0.232
-0.275
-0.342
-0.440
-0.564
-0.663
-0.673
-0.564
-0.391
-0.263
-0.245
-0.305
-0.374
-0.422
-0.452
-0.483
-0.537
-0.626
-0.761
-0.947
-1.204
-3.421
-6.779
-15.107
-27.692
-28.495
-16.351
-7.110
-3.799
-2.274
-1.475
-1.029
-0.756
-0.581
-0.466
-0.386
-0.325
-0.273
-0.238
-0.248
-0.286
-0.321
-0.365
-0.427
-0.532
-0.668
-0.797
-0.797
-0.622
-0.356
-0.131
-0.066
-0.130
-0.227
-0.300
-0.346
-0.380
-0.420
-0.474
-0.547
-0.644
-0.762
-2.976
-6.065
-13.260
-24.535
-24.937
-14.308
-6.751
-3.711
-2.286
-1.520
-1.079
-0.812
-0.637
-0.527
-0.454
-0.405
-0.376
-0.363
-0.374
-0.402
-0.430
-0.462
-0.500
-0.571
-0.685
-0.815
-0.822
-0.640
-0.355
-0.094
0.013
-0.033
-0.124
-0.200
-0.251
-0.282
-0.306
-0.335
-0.364
-0.400
-0.427
-2.283
-4.422
-7.840
-12.074
-12.472
-8.447
-5.131
-3.190
-2.107
-1.472
-1.085
-0.843
-0.685
-0.584
-0.522
-0.487
-0.475
-0.483
-0.508
-0.544
-0.579
-0.602
-0.607
-0.628
-0.688
-0.789
-0.807
-0.655
-0.397
-0.167
-0.040
-0.043
-0.095
-0.150
-0.185
-0.203
-0.213
-0.216
-0.216
-0.209
-0.191
-1.694
-2.964
-4.434
-5.721
-5.936
-4.917
-3.591
-2.560
-1.844
-1.378
-1.065
-0.856
-0.723
-0.637
-0.588
-0.570
-0.578
-0.611
-0.662
-0.731
-0.797
-0.841
-0.853
-0.833
-0.833
-0.864
-0.849
-0.716
-0.510
-0.304
-0.174
-0.125
-0.125
-0.140
-0.147
-0.147
-0.139
-0.127
-0.104
-0.073
-0.024
-1.476
-2.231
-2.898
-3.397
-3.496
-3.160
-2.607
-2.058
-1.613
-1.274
-1.031
-0.864
-0.753
-0.685
-0.653
-0.654
-0.686
-0.754
-0.850
-0.981
-1.121
-1.248
-1.330
-1.329
-1.270
-1.185
-1.074
-0.890
-0.677
-0.468
-0.321
-0.228
-0.180
-0.153
-0.133
-0.112
-0.087
-0.058
-0.022
0.024
0.084
-1.744
-2.049
-2.315
-2.501
-2.517
-2.351
-2.063
-1.735
-1.436
-1.194
-1.008
-0.873
-0.782
-0.729
-0.717
-0.738
-0.801
-0.914
-1.083
-1.310
-1.596
-1.900
-2.143
-2.218
-2.096
-1.832
-1.515
-1.190
-0.895
-0.649
-0.459
-0.331
-0.241
-0.178
-0.132
-0.092
-0.052
-0.010
0.035
0.090
0.155
-2.386
-2.234
-2.256
-2.274
-2.209
-2.045
-1.817
-1.572
-1.344
-1.149
-0.996
-0.882
-0.810
-0.772
-0.774
-0.820
-0.917
-1.084
-1.347
-1.730
-2.259
-2.927
-3.535
-3.786
-3.499
-2.850
-2.177
-1.606
-1.161
-0.834
-0.594
-0.419
-0.294
-0.206
-0.137
-0.080
-0.028
0.022
0.075
0.131
0.199
-3.086
-2.558
-2.526
-2.493
-2.307
-2.060
-1.785
-1.536
-1.315
-1.135
-0.997
-0.897
-0.833
-0.809
-0.827
-0.894
-1.027
-1.257
-1.620
-2.216
-3.124
-4.477
-6.007
-6.788
-5.987
-4.399
-3.049
-2.085
-1.445
-1.007
-0.705
-0.495
-0.342
-0.231
-0.145
-0.075
-0.015
0.042
0.099
0.158
0.222
-2.585
-2.621
-3.218
-3.204
-2.786
-2.306
-1.909
-1.587
-1.337
-1.147
-1.010
-0.912
-0.853
-0.835
-0.864
-0.951
-1.113
-1.397
-1.865
-2.670
-4.070
-6.543
-10.281
-12.672
-10.247
-6.449
-3.973
-2.539
-1.691
-1.150
-0.795
-0.551
-0.377
-0.251
-0.151
-0.072
-0.005
0.056
0.114
0.173
0.233
-0.992
-2.297
-4.889
-4.657
-3.632
-2.746
-2.121
-1.681
-1.383
-1.172
-1.022
-0.921
-0.863
-0.848
-0.881
-0.978
-1.166
-1.487
-2.023
-2.967
-4.714
-8.154
-14.816
-20.604
-14.744
-8.101
-4.613
-2.831
-1.838
-1.242
-0.851
-0.588
-0.399
-0.259
-0.152
-0.067
0.004
0.065
0.124
0.180
0.237
-2.360
-5.458
-8.636
-6.937
-4.722
-3.239
-2.341
-1.781
-1.429
-1.189
-1.027
-0.920
-0.858
-0.839
-0.872
-0.974
-1.169
-1.493
-2.042
-2.979
-4.636
-7.803
-13.287
-17.597
-13.230
-7.677
-4.547
-2.831
-1.862
-1.262
-0.865
-0.597
-0.402
-0.259
-0.149
-0.060
0.012
0.075
0.131
0.185
0.237
-6.173
-10.881
-12.202
-8.710
-5.443
-3.527
-2.466
-1.835
-1.449
-1.190
-1.016
-0.897
-0.828
-0.804
-0.830
-0.928
-1.112
-1.425
-1.933
-2.743
-4.015
-6.014
-8.624
-10.082
-8.568
-5.921
-3.892
-2.578
-1.747
-1.211
-0.838
-0.577
-0.388
-0.245
-0.137
-0.050
0.022
0.083
0.137
0.188
0.236
-7.147
-10.222
-10.721
-7.918
-5.145
-3.421
-2.422
-1.812
-1.424
-1.160
-0.979
-0.849
-0.770
-0.734
-0.742
-0.823
-0.983
-1.265
-1.704
-2.356
-3.265
-4.411
-5.513
-5.989
-5.414
-4.254
-3.096
-2.208
-1.562
-1.104
-0.776
-0.536
-0.358
-0.223
-0.117
-0.033
0.037
0.095
0.146
0.193
0.236
-5.522
-6.871
-7.034
-5.758
-4.170
-3.012
-2.221
-1.709
-1.355
-1.101
-0.913
-0.774
-0.676
-0.618
-0.607
-0.658
-0.786
-1.019
-1.385
-1.902
-2.566
-3.271
-3.831
-4.016
-3.718
-3.105
-2.427
-1.815
-1.335
-0.968
-0.689
-0.475
-0.314
-0.189
-0.090
-0.010
0.055
0.111
0.158
0.200
0.239
-3.803
-4.354
-4.424
-3.929
-3.167
-2.486
-1.954
-1.552
-1.244
-1.008
-0.815
-0.662
-0.544
-0.456
-0.412
-0.422
-0.500
-0.673
-0.958
-1.366
-1.867
-2.366
-2.737
-2.847
-2.678
-2.307
-1.872
-1.460
-1.101
-0.811
-0.581
-0.402
-0.259
-0.145
-0.054
0.020
0.081
0.131
0.174
0.212
0.246
-2.595
-2.863
-2.917
-2.722
-2.371
-2.003
-1.663
-1.366
-1.106
-0.880
-0.688
-0.518
-0.368
-0.240
-0.149
-0.092
-0.109
-0.211
-0.403
-0.679
-1.031
-1.407
-1.733
-1.904
-1.874
-1.680
-1.416
-1.135
-0.876
-0.656
-0.469
-0.319
-0.195
-0.094
-0.011
0.057
0.112
0.157
0.196
0.228
0.257
-1.756
-1.907
-1.977
-1.924
-1.792
-1.598
-1.389
-1.168
-0.945
-0.733
-0.530
-0.334
-0.140
0.049
0.222
0.352
0.418
0.386
0.299
0.188
0.091
-0.126
-0.543
-0.924
-1.113
-1.112
-1.000
-0.834
-0.662
-0.500
-0.354
-0.229
-0.123
-0.034
0.040
0.101
0.152
0.191
0.224
0.252
0.274
-1.163
-1.275
-1.353
-1.379
-1.344
-1.255
-1.120
-0.950
-0.761
-0.556
-0.345
-0.117
0.130
0.413
0.713
0.996
1.160
1.167
1.105
1.243
1.836
2.145
1.235
0.199
-0.383
-0.604
-0.629
-0.561
-0.461
-0.348
-0.238
-0.136
-0.047
0.033
0.101
0.157
0.201
0.235
0.261
0.281
0.298
-0.732
-0.820
-0.908
-0.969
-0.983
-0.949
-0.862
-0.727
-0.559
-0.362
-0.140
0.119
0.438
0.852
1.370
1.927
2.328
2.287
1.903
2.178
4.962
5.956
4.264
1.355
0.245
-0.175
-0.314
-0.333
-0.285
-0.212
-0.129
-0.045
0.034
0.109
0.173
0.224
0.264
0.291
0.309
0.320
0.328
-0.436
-0.507
-0.586
-0.650
-0.680
-0.668
-0.608
-0.500
-0.348
-0.162
0.066
0.350
0.741
1.318
2.171
3.299
4.264
3.987
2.139
1.105
4.590
7.348
5.349
1.909
0.635
0.123
-0.083
-0.143
-0.135
-0.090
-0.026
0.046
0.122
0.194
0.258
0.309
0.344
0.362
0.370
0.369
0.366
-0.247
-0.292
-0.347
-0.398
-0.425
-0.416
-0.370
-0.277
-0.140
0.038
0.261
0.552
0.980
1.676
2.892
4.834
6.960
6.551
0.869
-2.566
-0.553
4.374
3.275
1.579
0.707
0.278
0.072
-0.006
-0.017
0.013
0.067
0.136
0.214
0.291
0.363
0.419
0.450
0.460
0.449
0.430
0.412
-0.124
-0.147
-0.175
-0.198
-0.213
-0.201
-0.158
-0.076
0.052
0.222
0.435
0.694
1.077
1.733
3.054
5.518
8.594
8.499
1.803
-2.816
-2.195
1.197
1.613
1.123
0.640
0.333
0.161
0.088
0.069
0.097
0.148
0.220
0.306
0.406
0.495
0.565
0.593
0.585
0.548
0.503
0.463
-0.036
-0.040
-0.043
-0.045
-0.044
-0.027
0.017
0.099
0.224
0.386
0.581
0.804
1.059
1.445
2.327
4.418
6.972
7.405
4.309
0.833
0.674
1.209
1.190
0.876
0.560
0.334
0.203
0.140
0.132
0.161
0.218
0.303
0.407
0.534
0.668
0.764
0.798
0.754
0.677
0.585
0.513
0.050
0.047
0.055
0.068
0.083
0.109
0.159
0.241
0.366
0.529
0.728
0.944
1.125
1.229
1.487
2.736
4.495
5.107
4.260
2.975
2.083
1.519
1.087
0.742
0.482
0.306
0.210
0.172
0.174
0.210
0.271
0.367
0.506
0.694
0.910
1.070
1.101
0.987
0.826
0.674
0.563
0.156
0.128
0.136
0.151
0.173
0.205
0.258
0.345
0.474
0.648
0.875
1.179
1.641
2.445
3.287
3.227
3.366
3.518
3.286
2.718
2.049
1.437
0.969
0.632
0.402
0.269
0.201
0.186
0.200
0.247
0.314
0.422
0.598
0.886
1.284
1.641
1.631
1.331
0.999
0.751
0.589
0.307
0.226
0.207
0.215
0.236
0.269
0.325
0.412
0.542
0.725
0.985
1.438
2.485
5.649
7.840
6.410
3.679
2.802
2.445
2.063
1.611
1.162
0.782
0.501
0.320
0.221
0.189
0.196
0.224
0.275
0.347
0.457
0.668
1.111
2.038
3.084
2.894
1.860
1.170
0.797
0.592
0.525
0.341
0.279
0.267
0.279
0.305
0.358
0.444
0.568
0.751
1.021
1.516
2.726
6.222
9.035
6.958
3.583
2.315
1.838
1.519
1.199
0.873
0.594
0.382
0.249
0.191
0.186
0.217
0.264
0.321
0.384
0.473
0.690
1.305
3.221
5.879
5.485
2.519
1.280
0.797
0.553
0.728
0.453
0.351
0.318
0.307
0.323
0.366
0.441
0.553
0.717
0.947
1.346
2.129
3.667
5.299
4.160
2.591
1.799
1.401
1.134
0.893
0.659
0.458
0.304
0.217
0.190
0.212
0.264
0.329
0.394
0.451
0.508
0.646
1.185
3.132
5.644
5.392
2.443
1.225
0.749
0.493
0.792
0.540
0.429
0.365
0.328
0.324
0.347
0.409
0.502
0.631
0.811
1.074
1.463
1.974
2.295
2.135
1.678
1.313
1.060
0.857
0.681
0.516
0.378
0.277
0.225
0.222
0.268
0.346
0.445
0.554
0.621
0.625
0.626
0.849
1.618
2.818
2.662
1.666
1.071
0.721
0.456
0.740
0.648
0.539
0.434
0.349
0.306
0.304
0.348
0.420
0.520
0.648
0.810
1.003
1.198
1.303
1.262
1.111
0.936
0.790
0.662
0.543
0.440
0.349
0.289
0.270
0.290
0.352
0.466
0.644
0.887
1.078
1.026
0.749
0.645
0.917
1.337
1.484
1.338
1.107
0.821
0.472
0.899
0.887
0.736
0.538
0.368
0.266
0.233
0.256
0.314
0.393
0.485
0.583
0.688
0.778
0.824
0.810
0.754
0.677
0.600
0.525
0.458
0.403
0.358
0.335
0.337
0.373
0.452
0.610
0.923
1.513
2.370
2.328
1.189
0.542
0.622
1.033
1.317
1.391
1.361
1.112
0.599
1.619
1.391
1.061
0.698
0.376
0.178
0.114
0.130
0.189
0.257
0.330
0.400
0.464
0.516
0.543
0.544
0.523
0.493
0.460
0.434
0.410
0.398
0.398
0.407
0.434
0.475
0.555
0.726
1.167
2.372
4.795
4.613
1.904
0.281
0.275
0.730
1.121
1.361
1.572
1.461
0.740
2.927
2.078
1.474
0.813
0.277
-0.011
-0.083
-0.046
0.034
0.116
0.188
0.247
0.296
0.334
0.358
0.369
0.369
0.366
0.368
0.374
0.392
0.423
0.462
0.514
0.564
0.600
0.643
0.760
1.143
2.315
4.675
4.414
1.503
-0.197
-0.166
0.336
0.697
0.793
0.842
0.740
0.146
4.015
2.517
1.620
0.624
-0.136
-0.445
-0.427
-0.291
-0.145
-0.030
0.057
0.119
0.165
0.201
0.229
0.248
0.267
0.285
0.310
0.347
0.397
0.471
0.569
0.683
0.791
0.827
0.755
0.711
0.839
1.325
2.090
1.779
0.219
-0.535
-0.356
0.100
0.219
-0.593
-2.621
-3.938
-2.522
3.417
2.132
1.063
-0.223
-1.131
-1.246
-0.929
-0.582
-0.328
-0.164
-0.059
0.012
0.063
0.103
0.140
0.172
0.203
0.238
0.282
0.341
0.422
0.542
0.723
0.978
1.274
1.373
1.033
0.568
0.364
0.449
0.549
0.282
-0.250
-0.458
-0.254
0.118
-0.015
-2.317
-8.959
-11.579
-7.777
2.032
1.148
-0.058
-1.642
-2.625
-2.267
-1.458
-0.846
-0.482
-0.267
-0.144
-0.065
-0.009
0.039
0.087
0.130
0.175
0.218
0.277
0.357
0.463
0.633
0.914
1.448
2.444
3.278
1.979
0.119
-0.548
-0.389
-0.111
-0.100
-0.253
-0.292
-0.096
0.221
0.083
-2.571
-9.868
-13.000
-8.602
0.981
0.281
-0.880
-2.476
-3.380
-2.754
-1.694
-0.966
-0.556
-0.319
-0.187
-0.103
-0.044
0.013
0.071
0.125
0.175
0.232
0.298
0.382
0.505
0.697
1.073
1.976
4.831
6.203
3.074
-2.010
-3.116
-1.686
-0.596
-0.234
-0.201
-0.205
-0.064
0.148
0.048
-1.376
-4.861
-6.742
-2.898
0.382
-0.157
-1.006
-2.076
-2.617
-2.219
-1.466
-0.880
-0.519
-0.304
-0.174
-0.091
-0.026
0.035
0.093
0.152
0.208
0.264
0.336
0.421
0.539
0.724
1.077
1.960
4.701
5.887
0.240
-8.272
-8.959
-3.505
-0.868
-0.255
-0.283
-0.334
-0.231
-0.050
-0.041
-0.512
-1.304
-1.282
0.626
0.112
-0.241
-0.766
-1.304
-1.586
-1.419
-1.031
-0.669
-0.400
-0.220
-0.105
-0.020
0.044
0.103
0.159
0.213
0.265
0.320
0.391
0.474
0.577
0.717
0.943
1.377
2.147
2.098
-3.425
-10.453
-9.943
-3.296
-0.175
-0.122
-0.660
-0.827
-0.613
-0.293
-0.077
-0.053
-0.085
0.279
1.640
0.020
-0.203
-0.479
-0.745
-0.879
-0.820
-0.632
-0.420
-0.232
-0.089
0.017
0.097
0.161
0.217
0.261
0.298
0.336
0.389
0.466
0.560
0.651
0.732
0.821
0.910
0.855
0.067
-2.390
-5.935
-4.477
0.548
1.727
-0.404
-2.221
-2.327
-1.430
-0.617
-0.069
0.218
0.354
0.639
1.481
-4.834
-6.803
-10.842
-18.564
-19.087
-10.856
-5.717
-3.257
-2.010
-1.313
-0.915
-0.666
-0.502
-0.393
-0.317
-0.259
-0.215
-0.185
-0.180
-0.191
-0.213
-0.260
-0.356
-0.533
-0.819
-1.078
-1.113
-0.837
-0.416
-0.119
-0.125
-0.322
-0.479
-0.523
-0.517
-0.510
-0.529
-0.594
-0.700
-0.866
-1.092
-4.220
-7.337
-15.612
-28.233
-29.077
-16.731
-7.144
-3.753
-2.239
-1.458
-1.009
-0.741
-0.571
-0.456
-0.380
-0.324
-0.287
-0.264
-0.259
-0.271
-0.291
-0.329
-0.415
-0.605
-0.973
-1.357
-1.430
-0.978
-0.243
0.323
0.411
0.118
-0.161
-0.313
-0.367
-0.391
-0.415
-0.456
-0.517
-0.604
-0.709
-3.385
-6.524
-13.772
-25.149
-25.512
-14.665
-6.814
-3.712
-2.260
-1.500
-1.062
-0.796
-0.628
-0.516
-0.444
-0.397
-0.367
-0.355
-0.356
-0.364
-0.371
-0.372
-0.392
-0.487
-0.796
-1.246
-1.379
-0.961
-0.168
0.466
0.605
0.327
0.024
-0.155
-0.245
-0.281
-0.304
-0.326
-0.355
-0.388
-0.425
-2.479
-4.733
-8.169
-12.549
-12.869
-8.626
-5.196
-3.212
-2.096
-1.461
-1.072
-0.830
-0.671
-0.569
-0.507
-0.470
-0.455
-0.457
-0.470
-0.484
-0.480
-0.445
-0.366
-0.288
-0.402
-0.796
-1.030
-0.803
-0.258
0.237
0.395
0.255
0.062
-0.086
-0.161
-0.194
-0.209
-0.216
-0.219
-0.221
-0.209
-1.763
-3.240
-4.779
-6.045
-6.175
-5.022
-3.668
-2.595
-1.857
-1.375
-1.057
-0.846
-0.708
-0.619
-0.569
-0.545
-0.548
-0.568
-0.606
-0.646
-0.663
-0.629
-0.508
-0.327
-0.290
-0.541
-0.773
-0.700
-0.395
-0.079
0.082
0.068
-0.008
-0.080
-0.123
-0.137
-0.138
-0.128
-0.114
-0.090
-0.057
-1.472
-2.435
-3.188
-3.676
-3.704
-3.303
-2.682
-2.099
-1.630
-1.281
-1.028
-0.855
-0.737
-0.664
-0.628
-0.621
-0.646
-0.698
-0.774
-0.865
-0.947
-0.985
-0.932
-0.804
-0.720
-0.783
-0.849
-0.770
-0.563
-0.332
-0.183
-0.116
-0.101
-0.109
-0.112
-0.102
-0.085
-0.063
-0.034
0.003
0.050
-1.732
-2.249
-2.601
-2.776
-2.741
-2.501
-2.158
-1.791
-1.467
-1.206
-1.007
-0.862
-0.764
-0.706
-0.687
-0.698
-0.749
-0.840
-0.975
-1.153
-1.351
-1.538
-1.641
-1.630
-1.515
-1.376
-1.214
-1.004
-0.765
-0.541
-0.364
-0.256
-0.185
-0.145
-0.113
-0.082
-0.050
-0.016
0.023
0.068
0.121
-2.468
-2.548
-2.642
-2.623
-2.487
-2.239
-1.939
-1.645
-1.385
-1.163
-0.995
-0.872
-0.788
-0.744
-0.738
-0.774
-0.852
-0.992
-1.201
-1.501
-1.890
-2.314
-2.679
-2.809
-2.608
-2.208
-1.756
-1.351
-1.002
-0.723
-0.510
-0.357
-0.254
-0.179
-0.120
-0.071
-0.028
0.016
0.061
0.112
0.167
-3.528
-3.281
-3.216
-3.043
-2.716
-2.324
-1.953
-1.634
-1.367
-1.156
-0.998
-0.884
-0.809
-0.775
-0.781
-0.834
-0.950
-1.138
-1.436
-1.880
-2.528
-3.336
-4.151
-4.477
-4.079
-3.256
-2.405
-1.737
-1.243
-0.885
-0.623
-0.439
-0.305
-0.205
-0.129
-0.067
-0.013
0.038
0.089
0.140
0.196
-4.516
-4.554
-4.704
-4.229
-3.439
-2.685
-2.128
-1.702
-1.395
-1.167
-1.009
-0.895
-0.824
-0.795
-0.811
-0.882
-1.021
-1.256
-1.638
-2.231
-3.140
-4.475
-5.966
-6.661
-5.886
-4.380
-3.044
-2.088
-1.447
-1.014
-0.709
-0.496
-0.338
-0.223
-0.134
-0.062
-0.001
0.053
0.106
0.158
0.212
-5.720
-7.686
-8.474
-6.755
-4.718
-3.298
-2.386
-1.818
-1.443
-1.190
-1.017
-0.898
-0.827
-0.801
-0.825
-0.903
-1.056
-1.327
-1.752
-2.439
-3.545
-5.234
-7.286
-8.427
-7.248
-5.135
-3.430
-2.297
-1.567
-1.088
-0.759
-0.526
-0.358
-0.232
-0.135
-0.057
0.008
0.065
0.118
0.170
0.222
-9.345
-17.515
-19.336
-11.611
-6.434
-3.936
-2.655
-1.931
-1.486
-1.205
-1.014
-0.888
-0.814
-0.784
-0.808
-0.891
-1.049
-1.318
-1.749
-2.432
-3.512
-5.092
-6.980
-7.944
-6.944
-5.031
-3.401
-2.311
-1.585
-1.102
-0.770
-0.533
-0.360
-0.230
-0.129
-0.049
0.018
0.076
0.129
0.178
0.227
-13.629
-25.208
-26.860
-16.007
-7.567
-4.305
-2.784
-1.976
-1.499
-1.194
-0.992
-0.860
-0.779
-0.743
-0.760
-0.833
-0.984
-1.237
-1.634
-2.240
-3.097
-4.271
-5.445
-6.036
-5.410
-4.177
-3.011
-2.115
-1.493
-1.052
-0.742
-0.515
-0.344
-0.216
-0.117
-0.036
0.030
0.087
0.138
0.185
0.230
-11.775
-22.281
-22.844
-13.117
-6.926
-4.092
-2.692
-1.924
-1.453
-1.151
-0.947
-0.807
-0.715
-0.671
-0.675
-0.734
-0.861
-1.088
-1.419
-1.909
-2.541
-3.283
-3.937
-4.206
-3.907
-3.223
-2.464
-1.821
-1.327
-0.958
-0.681
-0.472
-0.316
-0.193
-0.096
-0.018
0.046
0.101
0.149
0.193
0.234
-7.593
-10.465
-10.739
-7.940
-5.204
-3.442
-2.403
-1.763
-1.354
-1.071
-0.872
-0.723
-0.623
-0.563
-0.545
-0.582
-0.675
-0.855
-1.128
-1.495
-1.954
-2.430
-2.808
-2.953
-2.798
-2.414
-1.943
-1.502
-1.127
-0.832
-0.597
-0.415
-0.271
-0.159
-0.068
0.005
0.066
0.118
0.163
0.203
0.241
-4.683
-5.554
-5.630
-4.806
-3.646
-2.707
-2.036
-1.552
-1.211
-0.960
-0.767
-0.611
-0.495
-0.412
-0.365
-0.364
-0.426
-0.549
-0.744
-1.015
-1.339
-1.663
-1.926
-2.045
-1.989
-1.782
-1.485
-1.194
-0.918
-0.687
-0.497
-0.344
-0.219
-0.116
-0.034
0.034
0.091
0.139
0.181
0.217
0.250
-2.996
-3.326
-3.364
-3.064
-2.577
-2.073
-1.655
-1.315
-1.044
-0.820
-0.630
-0.469
-0.328
-0.212
-0.128
-0.082
-0.096
-0.158
-0.279
-0.433
-0.619
-0.845
-1.087
-1.259
-1.312
-1.244
-1.090
-0.908
-0.719
-0.544
-0.394
-0.265
-0.157
-0.065
0.009
0.071
0.123
0.166
0.203
0.235
0.263
-1.971
-2.142
-2.165
-2.056
-1.831
-1.575
-1.318
-1.075
-0.859
-0.656
-0.472
-0.296
-0.126
0.035
0.178
0.279
0.327
0.314
0.279
0.292
0.341
0.275
-0.051
-0.433
-0.686
-0.770
-0.736
-0.643
-0.524
-0.401
-0.284
-0.178
-0.087
-0.009
0.059
0.115
0.161
0.200
0.231
0.258
0.282
-1.314
-1.413
-1.445
-1.413
-1.315
-1.177
-1.017
-0.841
-0.664
-0.480
-0.294
-0.098
0.110
0.334
0.566
0.759
0.867
0.875
0.882
1.152
1.930
2.389
1.576
0.539
-0.067
-0.335
-0.421
-0.404
-0.344
-0.264
-0.176
-0.092
-0.013
0.057
0.117
0.167
0.209
0.242
0.268
0.288
0.307
-0.869
-0.932
-0.964
-0.962
-0.923
-0.852
-0.745
-0.617
-0.467
-0.297
-0.105
0.112
0.372
0.681
1.037
1.378
1.552
1.437
1.217
1.759
4.817
6.108
4.549
1.593
0.483
0.024
-0.152
-0.203
-0.187
-0.138
-0.073
-0.003
0.064
0.129
0.185
0.233
0.269
0.296
0.313
0.326
0.337
-0.562
-0.596
-0.620
-0.626
-0.612
-0.571
-0.501
-0.402
-0.270
-0.112
0.082
0.318
0.628
1.039
1.567
2.108
2.392
1.929
0.421
-0.137
4.080
7.362
5.506
2.091
0.795
0.275
0.048
-0.039
-0.052
-0.025
0.025
0.084
0.148
0.210
0.266
0.312
0.345
0.362
0.370
0.372
0.373
-0.348
-0.355
-0.360
-0.360
-0.352
-0.330
-0.280
-0.200
-0.086
0.065
0.255
0.504
0.843
1.335
2.013
2.844
3.319
2.276
-2.302
-4.608
-1.193
4.158
3.352
1.716
0.835
0.397
0.177
0.083
0.057
0.073
0.114
0.170
0.239
0.307
0.368
0.419
0.444
0.453
0.446
0.432
0.418
-0.202
-0.183
-0.160
-0.146
-0.136
-0.122
-0.086
-0.020
0.084
0.227
0.413
0.652
0.986
1.469
2.236
3.230
3.960
3.080
-1.441
-4.943
-2.566
1.163
1.720
1.239
0.756
0.438
0.258
0.167
0.141
0.154
0.195
0.258
0.338
0.423
0.503
0.562
0.586
0.577
0.543
0.505
0.469
-0.110
-0.065
-0.018
0.016
0.034
0.044
0.074
0.136
0.232
0.369
0.550
0.783
1.092
1.526
2.177
3.080
3.915
3.893
2.652
1.116
1.355
1.585
1.393
1.016
0.683
0.441
0.298
0.222
0.202
0.221
0.270
0.348
0.452
0.571
0.695
0.784
0.802
0.757
0.675
0.592
0.526
-0.053
0.007
0.074
0.125
0.154
0.171
0.198
0.257
0.352
0.496
0.685
0.943
1.287
1.744
2.294
2.878
3.484
3.877
4.249
4.507
3.346
2.063
1.355
0.912
0.620
0.426
0.314
0.257
0.247
0.276
0.338
0.439
0.590
0.786
1.016
1.170
1.173
1.036
0.862
0.696
0.580
0.001
0.049
0.126
0.189
0.227
0.250
0.285
0.347
0.445
0.597
0.814
1.154
1.724
2.653
3.543
3.501
3.272
3.304
3.473
3.455
2.744
1.855
1.210
0.812
0.557
0.402
0.314
0.279
0.284
0.320
0.400
0.530
0.756
1.123
1.625
2.027
1.966
1.547
1.125
0.823
0.634
0.097
0.103
0.167
0.227
0.269
0.296
0.337
0.401
0.502
0.661
0.911
1.348
2.263
4.333
6.408
5.359
3.407
2.749
2.548
2.326
1.921
1.416
0.994
0.691
0.488
0.371
0.312
0.296
0.317
0.364
0.456
0.621
0.947
1.636
3.001
4.677
4.202
2.528
1.478
0.951
0.668
0.276
0.207
0.226
0.268
0.300
0.328
0.364
0.426
0.528
0.680
0.933
1.387
2.366
4.603
6.644
5.465
3.172
2.267
1.900
1.649
1.365
1.060
0.780
0.573
0.430
0.348
0.317
0.322
0.355
0.413
0.507
0.690
1.110
2.179
5.615
8.904
7.898
3.927
1.838
1.052
0.668
0.524
0.355
0.326
0.330
0.336
0.345
0.370
0.424
0.514
0.653
0.870
1.231
1.889
2.958
3.887
3.356
2.371
1.769
1.442
1.216
1.013
0.807
0.627
0.485
0.393
0.342
0.337
0.364
0.420
0.490
0.583
0.739
1.141
2.262
6.022
9.726
8.365
4.245
1.960
1.099
0.639
0.696
0.522
0.459
0.419
0.381
0.359
0.363
0.398
0.469
0.580
0.743
0.991
1.345
1.775
2.051
1.950
1.611
1.315
1.092
0.931
0.781
0.643
0.529
0.434
0.380
0.362
0.382
0.437
0.525
0.631
0.736
0.822
1.051
1.796
3.558
6.007
5.440
3.259
1.920
1.148
0.604
0.788
0.705
0.622
0.524
0.428
0.359
0.334
0.350
0.401
0.481
0.598
0.752
0.941
1.124
1.235
1.215
1.095
0.961
0.836
0.728
0.634
0.548
0.473
0.423
0.399
0.407
0.451
0.546
0.714
0.959
1.177
1.138
0.984
1.280
2.301
3.508
3.684
2.907
2.090
1.405
0.659
0.994
0.945
0.807
0.624
0.458
0.336
0.281
0.277
0.311
0.370
0.450
0.545
0.655
0.748
0.808
0.812
0.774
0.711
0.648
0.590
0.536
0.495
0.461
0.440
0.444
0.470
0.532
0.678
0.994
1.674
2.790
2.646
1.010
0.598
1.555
2.982
3.508
3.112
2.786
2.266
1.089
1.490
1.279
1.005
0.701
0.443
0.269
0.188
0.170
0.200
0.249
0.309
0.375
0.441
0.501
0.542
0.559
0.555
0.539
0.517
0.497
0.483
0.476
0.479
0.492
0.516
0.553
0.618
0.791
1.256
2.770
5.318
4.778
1.095
-0.806
0.370
1.938
2.793
3.219
4.377
4.932
2.342
2.234
1.653
1.148
0.693
0.342
0.121
0.030
0.030
0.067
0.116
0.170
0.224
0.275
0.324
0.362
0.392
0.408
0.419
0.428
0.441
0.460
0.488
0.530
0.580
0.626
0.659
0.701
0.820
1.234
2.733
5.112
4.094
-0.673
-2.558
-0.930
0.680
1.675
2.666
5.515
6.454
3.388
2.742
1.802
1.104
0.513
0.068
-0.155
-0.199
-0.152
-0.085
-0.019
0.037
0.085
0.131
0.181
0.228
0.271
0.307
0.338
0.374
0.410
0.461
0.529
0.617
0.722
0.811
0.836
0.793
0.759
0.911
1.433
2.249
1.159
-2.009
-2.594
-1.260
-0.040
0.610
0.967
1.848
2.633
0.814
2.429
1.518
0.763
0.075
-0.402
-0.562
-0.494
-0.360
-0.236
-0.149
-0.089
-0.044
0.006
0.063
0.124
0.184
0.239
0.291
0.344
0.403
0.481
0.587
0.744
0.951
1.164
1.199
0.927
0.568
0.432
0.522
0.474
-0.199
-1.196
-1.418
-0.831
-0.247
-0.131
-0.982
-3.094
-4.389
-2.700
1.617
0.957
0.233
-0.491
-0.951
-0.980
-0.772
-0.535
-0.363
-0.255
-0.195
-0.151
-0.101
-0.032
0.047
0.128
0.201
0.268
0.334
0.412
0.510
0.654
0.891
1.293
1.868
2.105
1.159
-0.123
-0.557
-0.288
-0.032
-0.147
-0.444
-0.554
-0.384
-0.210
-0.419
-1.708
-4.594
-6.307
-3.539
0.898
0.419
-0.207
-0.868
-1.240
-1.197
-0.903
-0.622
-0.425
-0.316
-0.262
-0.222
-0.172
-0.089
0.007
0.105
0.191
0.269
0.345
0.430
0.538
0.705
1.003
1.592
2.891
3.969
1.045
-3.104
-3.609
-1.740
-0.511
-0.131
-0.140
-0.201
-0.185
-0.155
-0.372
-1.225
-2.660
-3.199
-1.645
0.445
0.096
-0.381
-0.857
-1.138
-1.078
-0.827
-0.581
-0.404
-0.308
-0.262
-0.231
-0.177
-0.088
0.018
0.123
0.214
0.292
0.372
0.458
0.562
0.723
0.988
1.532
2.707
3.148
-2.451
-10.044
-10.153
-4.226
-1.071
-0.289
-0.212
-0.257
-0.217
-0.147
-0.212
-0.531
-0.954
-0.892
0.179
0.212
-0.033
-0.347
-0.648
-0.806
-0.775
-0.625
-0.444
-0.308
-0.227
-0.187
-0.155
-0.101
-0.014
0.090
0.188
0.268
0.340
0.417
0.500
0.597
0.713
0.874
1.125
1.353
0.335
-5.805
-13.156
-12.066
-5.019
-1.177
-0.491
-0.606
-0.665
-0.474
-0.213
-0.015
0.006
-0.057
0.144
1.052
0.114
-0.046
-0.232
-0.402
-0.497
-0.476
-0.388
-0.265
-0.166
-0.094
-0.049
-0.012
0.045
0.132
0.223
0.300
0.354
0.412
0.491
0.580
0.669
0.728
0.776
0.781
0.573
-0.418
-3.312
-8.199
-7.126
-2.438
-0.700
-1.034
-1.722
-1.671
-1.036
-0.327
0.248
0.585
0.513
0.396
1.077
-7.598
-7.166
-6.890
-8.789
-9.746
-7.083
-4.356
-2.688
-1.720
-1.160
-0.825
-0.607
-0.467
-0.369
-0.301
-0.251
-0.213
-0.189
-0.175
-0.171
-0.183
-0.231
-0.361
-0.676
-1.275
-1.993
-2.156
-1.454
-0.363
0.358
0.145
-0.488
-0.767
-0.740
-0.636
-0.554
-0.526
-0.550
-0.628
-0.748
-0.920
-5.267
-6.465
-9.054
-15.021
-16.018
-9.721
-5.323
-3.081
-1.930
-1.291
-0.917
-0.683
-0.530
-0.430
-0.360
-0.309
-0.278
-0.255
-0.243
-0.238
-0.244
-0.277
-0.394
-0.772
-1.675
-2.989
-3.369
-1.968
0.197
2.052
1.912
0.655
-0.100
-0.369
-0.421
-0.412
-0.409
-0.430
-0.469
-0.538
-0.628
-3.608
-5.525
-8.755
-13.897
-14.231
-9.141
-5.197
-3.097
-1.990
-1.354
-0.978
-0.741
-0.588
-0.488
-0.421
-0.373
-0.346
-0.329
-0.320
-0.310
-0.293
-0.247
-0.202
-0.308
-1.055
-2.618
-3.317
-1.948
0.381
2.486
2.428
1.108
0.265
-0.104
-0.241
-0.285
-0.297
-0.309
-0.328
-0.356
-0.386
-2.452
-4.152
-6.219
-8.389
-8.463
-6.401
-4.216
-2.782
-1.882
-1.341
-1.001
-0.779
-0.634
-0.538
-0.479
-0.441
-0.421
-0.416
-0.413
-0.403
-0.358
-0.229
0.083
0.637
0.758
-0.725
-1.823
-1.327
0.038
1.231
1.382
0.787
0.275
-0.010
-0.137
-0.187
-0.201
-0.207
-0.208
-0.208
-0.202
-1.708
-2.993
-4.136
-4.984
-5.044
-4.253
-3.217
-2.336
-1.709
-1.284
-0.998
-0.803
-0.673
-0.586
-0.535
-0.508
-0.502
-0.513
-0.529
-0.533
-0.498
-0.340
0.074
0.950
1.569
0.455
-0.708
-0.783
-0.243
0.300
0.490
0.345
0.137
-0.015
-0.092
-0.122
-0.130
-0.125
-0.111
-0.092
-0.067
-1.388
-2.339
-2.998
-3.364
-3.375
-3.011
-2.490
-1.963
-1.543
-1.220
-0.986
-0.818
-0.704
-0.630
-0.590
-0.578
-0.589
-0.623
-0.672
-0.719
-0.730
-0.646
-0.375
0.130
0.444
0.002
-0.539
-0.646
-0.434
-0.152
0.006
0.029
-0.012
-0.057
-0.082
-0.087
-0.079
-0.061
-0.038
-0.006
0.031
-1.617
-2.235
-2.593
-2.736
-2.681
-2.427
-2.093
-1.734
-1.423
-1.167
-0.973
-0.829
-0.731
-0.669
-0.642
-0.647
-0.682
-0.749
-0.841
-0.955
-1.062
-1.121
-1.070
-0.895
-0.765
-0.783
-0.852
-0.792
-0.618
-0.411
-0.253
-0.164
-0.124
-0.104
-0.087
-0.067
-0.045
-0.016
0.016
0.055
0.100
-2.347
-2.625
-2.754
-2.716
-2.543
-2.263
-1.948
-1.637
-1.367
-1.142
-0.969
-0.840
-0.755
-0.703
-0.690
-0.710
-0.770
-0.876
-1.027
-1.229
-1.463
-1.697
-1.848
-1.859
-1.724
-1.528
-1.306
-1.062
-0.817
-0.589
-0.414
-0.286
-0.203
-0.144
-0.097
-0.058
-0.022
0.017
0.056
0.099
0.147
-3.509
-3.530
-3.521
-3.279
-2.864
-2.415
-2.000
-1.646
-1.361
-1.142
-0.975
-0.854
-0.774
-0.731
-0.725
-0.764
-0.850
-0.995
-1.211
-1.516
-1.903
-2.333
-2.704
-2.844
-2.645
-2.232
-1.777
-1.353
-1.007
-0.735
-0.525
-0.371
-0.256
-0.171
-0.106
-0.052
-0.006
0.039
0.083
0.128
0.177
-5.076
-5.373
-5.349
-4.660
-3.680
-2.843
-2.204
-1.739
-1.405
-1.161
-0.986
-0.862
-0.786
-0.746
-0.751
-0.803
-0.906
-1.087
-1.356
-1.758
-2.299
-2.949
-3.544
-3.784
-3.504
-2.876
-2.179
-1.608
-1.170
-0.843
-0.600
-0.423
-0.290
-0.190
-0.112
-0.047
0.007
0.056
0.102
0.149
0.197
-7.659
-9.827
-10.047
-7.664
-5.154
-3.485
-2.495
-1.863
-1.457
-1.182
-0.993
-0.863
-0.785
-0.748
-0.756
-0.814
-0.934
-1.131
-1.437
-1.890
-2.525
-3.309
-4.063
-4.374
-4.032
-3.248
-2.430
-1.761
-1.266
-0.906
-0.644
-0.449
-0.308
-0.196
-0.112
-0.042
0.018
0.069
0.116
0.163
0.210
-12.382
-22.948
-23.486
-13.549
-7.072
-4.189
-2.762
-1.977
-1.498
-1.191
-0.987
-0.852
-0.767
-0.729
-0.737
-0.796
-0.917
-1.120
-1.434
-1.890
-2.506
-3.273
-4.000
-4.301
-3.972
-3.220
-2.423
-1.766
-1.272
-0.916
-0.652
-0.455
-0.309
-0.195
-0.105
-0.033
0.028
0.082
0.129
0.175
0.218
-17.141
-31.361
-33.819
-19.988
-8.334
-4.566
-2.895
-2.011
-1.501
-1.175
-0.964
-0.819
-0.731
-0.687
-0.689
-0.743
-0.853
-1.046
-1.327
-1.733
-2.260
-2.882
-3.434
-3.635
-3.393
-2.839
-2.196
-1.646
-1.204
-0.872
-0.626
-0.436
-0.293
-0.180
-0.092
-0.019
0.042
0.094
0.141
0.184
0.225
-13.813
-25.110
-26.007
-15.438
-7.543
-4.304
-2.763
-1.933
-1.438
-1.122
-0.911
-0.764
-0.668
-0.617
-0.609
-0.650
-0.743
-0.905
-1.152
-1.476
-1.888
-2.333
-2.699
-2.836
-2.690
-2.304
-1.861
-1.431
-1.075
-0.793
-0.570
-0.399
-0.264
-0.156
-0.071
-0.001
0.058
0.109
0.154
0.195
0.234
-8.318
-11.885
-12.317
-8.771
-5.515
-3.572
-2.439
-1.758
-1.328
-1.034
-0.830
-0.683
-0.578
-0.514
-0.489
-0.510
-0.580
-0.704
-0.894
-1.151
-1.443
-1.755
-1.990
-2.094
-2.012
-1.794
-1.492
-1.190
-0.913
-0.686
-0.495
-0.344
-0.223
-0.125
-0.044
0.024
0.079
0.127
0.169
0.207
0.242
-4.949
-5.970
-6.043
-5.067
-3.787
-2.765
-2.031
-1.521
-1.173
-0.915
-0.722
-0.574
-0.459
-0.379
-0.334
-0.327
-0.362
-0.448
-0.581
-0.754
-0.966
-1.174
-1.360
-1.458
-1.443
-1.323
-1.142
-0.939
-0.739
-0.560
-0.408
-0.280
-0.173
-0.083
-0.009
0.052
0.105
0.149
0.188
0.222
0.253
-3.107
-3.478
-3.506
-3.142
-2.607
-2.061
-1.618
-1.262
-0.987
-0.767
-0.589
-0.436
-0.310
-0.208
-0.134
-0.094
-0.089
-0.130
-0.203
-0.289
-0.404
-0.542
-0.718
-0.856
-0.928
-0.907
-0.825
-0.705
-0.567
-0.433
-0.312
-0.204
-0.114
-0.035
0.031
0.088
0.135
0.175
0.210
0.241
0.269
-2.038
-2.203
-2.221
-2.071
-1.814
-1.529
-1.255
-1.007
-0.794
-0.603
-0.436
-0.280
-0.132
0.000
0.113
0.202
0.236
0.234
0.228
0.257
0.301
0.268
0.056
-0.223
-0.427
-0.528
-0.531
-0.480
-0.398
-0.306
-0.213
-0.128
-0.048
0.020
0.079
0.130
0.172
0.208
0.238
0.265
0.288
-1.364
-1.451
-1.459
-1.399
-1.269
-1.108
-0.941
-0.768
-0.598
-0.432
-0.268
-0.103
0.069
0.243
0.412
0.541
0.607
0.621
0.649
0.856
1.279
1.491
1.084
0.476
0.056
-0.179
-0.266
-0.278
-0.243
-0.182
-0.115
-0.046
0.020
0.080
0.134
0.180
0.217
0.249
0.273
0.295
0.312
-0.920
-0.956
-0.962
-0.929
-0.864
-0.772
-0.665
-0.541
-0.407
-0.259
-0.096
0.085
0.289
0.509
0.751
0.944
1.034
0.951
0.879
1.211
2.395
3.311
2.358
1.171
0.475
0.120
-0.043
-0.104
-0.104
-0.070
-0.020
0.035
0.094
0.148
0.199
0.240
0.273
0.299
0.317
0.330
0.343
-0.604
-0.610
-0.597
-0.573
-0.536
-0.489
-0.423
-0.333
-0.222
-0.088
0.073
0.267
0.500
0.784
1.100
1.372
1.467
1.182
0.538
0.496
2.269
4.013
2.944
1.515
0.730
0.325
0.125
0.038
0.019
0.033
0.068
0.117
0.172
0.226
0.276
0.316
0.344
0.363
0.371
0.376
0.378
-0.385
-0.354
-0.314
-0.282
-0.260
-0.241
-0.201
-0.140
-0.049
0.073
0.232
0.432
0.691
1.023
1.418
1.790
1.928
1.426
-0.243
-1.742
0.383
2.353
2.216
1.399
0.796
0.439
0.243
0.148
0.115
0.122
0.154
0.202
0.260
0.319
0.373
0.415
0.438
0.447
0.442
0.432
0.421
-0.238
-0.162
-0.081
-0.027
-0.015
-0.019
-0.011
0.027
0.107
0.220
0.375
0.581
0.848
1.200
1.635
2.091
2.384
2.162
1.082
-0.104
1.003
1.774
1.654
1.187
0.770
0.487
0.318
0.228
0.194
0.199
0.233
0.288
0.358
0.434
0.503
0.553
0.573
0.564
0.537
0.501
0.471
-0.166
-0.040
0.094
0.177
0.184
0.160
0.148
0.173
0.240
0.349
0.508
0.717
0.989
1.344
1.773
2.263
2.742
3.315
5.414
6.270
5.161
2.602
1.605
1.083
0.736
0.502
0.360
0.280
0.255
0.268
0.309
0.378
0.476
0.586
0.697
0.768
0.781
0.736
0.664
0.588
0.524
-0.183
-0.006
0.177
0.294
0.310
0.281
0.264
0.282
0.349
0.460
0.629
0.859
1.179
1.568
1.984
2.386
2.827
3.646
6.455
7.879
6.212
2.920
1.595
1.020
0.699
0.500
0.380
0.319
0.304
0.326
0.383
0.479
0.624
0.811
1.006
1.140
1.140
1.021
0.852
0.696
0.584
-0.267
-0.055
0.170
0.309
0.348
0.341
0.333
0.358
0.425
0.545
0.733
1.012
1.434
1.990
2.463
2.654
2.751
3.130
4.106
4.982
3.827
2.296
1.400
0.924
0.650
0.485
0.390
0.346
0.342
0.376
0.455
0.589
0.813
1.156
1.583
1.906
1.848
1.502
1.124
0.838
0.645
-0.332
-0.104
0.124
0.273
0.342
0.355
0.367
0.400
0.473
0.599
0.805
1.136
1.678
2.474
3.121
3.012
2.642
2.509
2.614
2.601
2.200
1.610
1.129
0.801
0.591
0.460
0.393
0.365
0.377
0.421
0.517
0.695
1.023
1.637
2.667
3.677
3.406
2.335
1.493
0.985
0.690
-0.240
-0.058
0.139
0.272
0.338
0.359
0.380
0.419
0.490
0.614
0.814
1.148
1.705
2.497
3.118
2.907
2.367
2.025
1.849
1.693
1.461
1.164
0.889
0.678
0.533
0.442
0.398
0.389
0.412
0.469
0.571
0.782
1.204
2.154
4.203
7.085
6.309
3.383
1.870
1.121
0.701
0.052
0.139
0.266
0.344
0.370
0.375
0.383
0.415
0.479
0.588
0.763
1.038
1.444
1.970
2.340
2.235
1.880
1.581
1.387
1.231
1.067
0.886
0.721
0.586
0.491
0.436
0.415
0.425
0.462
0.524
0.620
0.816
1.261
2.293
4.616
7.620
7.109
3.812
2.106
1.212
0.664
0.415
0.452
0.488
0.480
0.436
0.396
0.381
0.395
0.442
0.529
0.660
0.855
1.117
1.391
1.568
1.552
1.389
1.208
1.067
0.945
0.828
0.714
0.611
0.528
0.471
0.444
0.450
0.480
0.540
0.612
0.692
0.806
1.126
2.002
3.684
5.560
5.379
3.706
2.279
1.312
0.593
0.748
0.798
0.770
0.647
0.514
0.415
0.363
0.358
0.386
0.446
0.540
0.668
0.820
0.969
1.063
1.068
1.008
0.918
0.832
0.754
0.678
0.607
0.551
0.506
0.481
0.477
0.504
0.563
0.671
0.800
0.873
0.769
0.762
1.467
3.331
5.989
6.303
4.263
2.752
1.667
0.564
1.076
1.116
1.004
0.776
0.559
0.412
0.327
0.298
0.308
0.349
0.414
0.497
0.587
0.676
0.736
0.755
0.740
0.706
0.662
0.622
0.583
0.550
0.526
0.512
0.511
0.527
0.572
0.663
0.852
1.179
1.474
0.804
-0.362
0.067
2.820
7.069
7.884
5.289
3.931
2.986
0.957
1.469
1.356
1.114
0.815
0.544
0.356
0.255
0.213
0.213
0.239
0.283
0.340
0.402
0.462
0.513
0.542
0.555
0.552
0.543
0.537
0.529
0.528
0.535
0.548
0.572
0.601
0.651
0.760
1.023
1.655
2.742
0.814
-4.542
-4.081
0.352
4.751
6.129
5.269
7.195
7.413
3.234
1.979
1.536
1.120
0.748
0.441
0.246
0.139
0.099
0.101
0.118
0.148
0.188
0.237
0.291
0.343
0.388
0.421
0.446
0.463
0.482
0.504
0.534
0.572
0.618
0.657
0.694
0.732
0.813
1.024
1.560
2.246
-2.137
-9.308
-9.075
-2.641
1.192
2.851
4.473
8.692
13.223
5.281
2.342
1.581
1.011
0.576
0.256
0.067
-0.022
-0.042
-0.031
-0.013
0.005
0.031
0.077
0.136
0.205
0.266
0.323
0.369
0.411
0.453
0.501
0.563
0.641
0.727
0.797
0.822
0.810
0.803
0.885
0.985
0.474
-3.145
-8.761
-8.503
-2.863
-0.161
1.166
2.493
6.097
6.783
3.669
2.049
1.335
0.767
0.312
-0.004
-0.157
-0.207
-0.188
-0.165
-0.154
-0.148
-0.136
-0.096
-0.021
0.077
0.168
0.250
0.320
0.381
0.442
0.514
0.606
0.728
0.873
1.006
1.014
0.877
0.715
0.671
0.659
0.255
-1.116
-2.969
-2.924
-1.510
-0.389
0.195
0.471
0.783
0.852
0.025
1.389
0.910
0.432
0.012
-0.265
-0.372
-0.367
-0.315
-0.278
-0.280
-0.300
-0.314
-0.276
-0.176
-0.041
0.091
0.202
0.290
0.368
0.443
0.535
0.653
0.823
1.051
1.270
1.250
0.808
0.283
0.180
0.386
0.454
0.141
-0.373
-0.675
-0.522
-0.281
-0.223
-0.487
-1.004
-1.290
-1.013
0.840
0.523
0.147
-0.200
-0.431
-0.496
-0.449
-0.382
-0.343
-0.362
-0.423
-0.472
-0.433
-0.301
-0.122
0.045
0.181
0.285
0.370
0.455
0.553
0.687
0.877
1.153
1.454
1.318
0.114
-1.291
-1.258
-0.265
0.356
0.475
0.296
0.023
-0.117
-0.165
-0.259
-0.576
-0.982
-1.100
-0.620
0.484
0.259
-0.017
-0.279
-0.442
-0.481
-0.427
-0.363
-0.334
-0.372
-0.457
-0.532
-0.496
-0.345
-0.136
0.053
0.198
0.303
0.390
0.473
0.567
0.689
0.852
1.086
1.248
0.701
-1.657
-5.110
-4.586
-1.513
-0.074
0.293
0.219
0.026
-0.075
-0.094
-0.124
-0.273
-0.476
-0.420
0.112
0.283
0.128
-0.061
-0.239
-0.347
-0.367
-0.320
-0.270
-0.249
-0.281
-0.361
-0.432
-0.394
-0.248
-0.046
0.131
0.261
0.349
0.428
0.503
0.588
0.674
0.773
0.862
0.754
-0.110
-2.792
-7.233
-6.400
-2.182
-0.458
-0.091
-0.190
-0.273
-0.217
-0.034
0.147
0.183
0.035
-0.032
0.546
0.192
0.084
-0.038
-0.143
-0.208
-0.209
-0.174
-0.126
-0.099
-0.115
-0.159
-0.195
-0.147
-0.019
0.153
0.290
0.374
0.425
0.487
0.561
0.639
0.688
0.706
0.668
0.444
-0.290
-1.888
-3.773
-3.398
-1.484
-0.569
-0.596
-0.825
-0.821
-0.471
0.061
0.697
1.176
0.733
-0.172
0.050
-14.575
-8.240
-2.176
-0.572
-2.457
-3.377
-2.628
-1.812
-1.265
-0.906
-0.671
-0.514
-0.408
-0.329
-0.273
-0.228
-0.195
-0.169
-0.149
-0.137
-0.140
-0.179
-0.334
-0.800
-1.901
-3.662
-4.246
-2.568
-0.331
1.205
0.287
-1.289
-1.506
-1.129
-0.797
-0.608
-0.518
-0.503
-0.541
-0.619
-0.738
-7.002
-5.476
-2.595
-2.731
-4.548
-4.427
-3.164
-2.109
-1.442
-1.029
-0.765
-0.590
-0.470
-0.387
-0.327
-0.283
-0.252
-0.227
-0.209
-0.195
-0.189
-0.216
-0.365
-1.017
-3.147
-7.973
-10.060
-4.603
1.211
5.413
4.973
1.404
-0.187
-0.505
-0.496
-0.440
-0.401
-0.392
-0.413
-0.456
-0.515
-3.836
-4.283
-4.444
-5.241
-5.652
-4.661
-3.293
-2.216
-1.538
-1.104
-0.832
-0.653
-0.527
-0.443
-0.383
-0.341
-0.313
-0.294
-0.275
-0.254
-0.214
-0.137
-0.017
-0.044
-1.746
-7.879
-10.026
-4.903
1.615
6.167
5.933
2.288
0.458
-0.114
-0.259
-0.289
-0.287
-0.285
-0.291
-0.308
-0.326
-2.398
-3.293
-4.068
-4.766
-4.768
-3.998
-2.955
-2.116
-1.527
-1.136
-0.873
-0.697
-0.577
-0.493
-0.437
-0.400
-0.379
-0.366
-0.353
-0.321
-0.242
-0.019
0.626
2.701
2.745
-0.669
-4.218
-2.613
0.387
3.128
3.064
1.426
0.464
0.042
-0.125
-0.177
-0.191
-0.190
-0.187
-0.184
-0.175
-1.627
-2.526
-3.203
-3.601
-3.571
-3.128
-2.491
-1.915
-1.456
-1.127
-0.896
-0.733
-0.618
-0.540
-0.492
-0.464
-0.450
-0.448
-0.447
-0.423
-0.333
-0.060
0.810
3.563
4.694
2.532
-0.782
-1.055
-0.170
0.724
0.918
0.601
0.256
0.035
-0.069
-0.107
-0.117
-0.111
-0.099
-0.082
-0.061
-1.340
-2.101
-2.586
-2.804
-2.781
-2.506
-2.115
-1.714
-1.371
-1.103
-0.903
-0.757
-0.653
-0.582
-0.542
-0.524
-0.526
-0.543
-0.563
-0.574
-0.524
-0.328
0.206
1.409
2.508
1.221
-0.220
-0.572
-0.345
-0.014
0.160
0.147
0.063
-0.015
-0.056
-0.070
-0.068
-0.053
-0.032
-0.005
0.027
-1.520
-2.086
-2.391
-2.489
-2.406
-2.193
-1.895
-1.590
-1.312
-1.087
-0.910
-0.777
-0.682
-0.622
-0.589
-0.585
-0.603
-0.646
-0.702
-0.756
-0.790
-0.738
-0.544
-0.209
-0.003
-0.204
-0.520
-0.603
-0.481
-0.303
-0.159
-0.090
-0.070
-0.070
-0.063
-0.052
-0.033
-0.010
0.019
0.051
0.091
-2.130
-2.484
-2.627
-2.584
-2.408
-2.139
-1.838
-1.548
-1.289
-1.082
-0.916
-0.793
-0.708
-0.654
-0.632
-0.639
-0.679
-0.748
-0.850
-0.973
-1.097
-1.185
-1.199
-1.129
-1.026
-0.966
-0.906
-0.797
-0.638
-0.467
-0.321
-0.219
-0.153
-0.107
-0.073
-0.042
-0.010
0.021
0.056
0.094
0.134
-3.133
-3.348
-3.370
-3.142
-2.758
-2.326
-1.923
-1.587
-1.311
-1.095
-0.930
-0.808
-0.726
-0.678
-0.664
-0.684
-0.743
-0.839
-0.984
-1.170
-1.390
-1.608
-1.763
-1.784
-1.692
-1.492
-1.261
-1.015
-0.789
-0.588
-0.423
-0.299
-0.206
-0.136
-0.082
-0.036
0.005
0.044
0.083
0.124
0.166
-4.568
-4.967
-4.939
-4.328
-3.498
-2.724
-2.130
-1.685
-1.358
-1.118
-0.944
-0.821
-0.736
-0.691
-0.684
-0.712
-0.786
-0.911
-1.092
-1.335
-1.637
-1.957
-2.216
-2.304
-2.160
-1.880
-1.530
-1.195
-0.910
-0.673
-0.488
-0.346
-0.236
-0.152
-0.085
-0.031
0.017
0.061
0.102
0.144
0.188
-6.698
-8.178
-8.297
-6.606
-4.695
-3.298
-2.393
-1.810
-1.413
-1.143
-0.951
-0.820
-0.736
-0.692
-0.686
-0.722
-0.804
-0.942
-1.146
-1.425
-1.770
-2.155
-2.467
-2.580
-2.435
-2.095
-1.681
-1.299
-0.978
-0.724
-0.522
-0.369
-0.251
-0.159
-0.084
-0.023
0.029
0.075
0.119
0.161
0.203
-9.838
-14.820
-15.421
-10.239
-6.153
-3.877
-2.639
-1.903
-1.448
-1.150
-0.946
-0.808
-0.719
-0.673
-0.667
-0.703
-0.786
-0.928
-1.136
-1.418
-1.768
-2.140
-2.452
-2.567
-2.429
-2.094
-1.694
-1.303
-0.986
-0.727
-0.527
-0.371
-0.251
-0.155
-0.077
-0.013
0.041
0.089
0.133
0.174
0.214
-12.172
-22.306
-22.976
-13.103
-7.007
-4.155
-2.737
-1.927
-1.446
-1.131
-0.919
-0.775
-0.682
-0.632
-0.621
-0.652
-0.732
-0.861
-1.051
-1.311
-1.626
-1.946
-2.201
-2.300
-2.186
-1.913
-1.562
-1.228
-0.935
-0.694
-0.505
-0.354
-0.235
-0.141
-0.064
0.001
0.056
0.103
0.146
0.185
0.223
-10.428
-16.872
-17.713
-11.134
-6.408
-3.940
-2.617
-1.853
-1.379
-1.076
-0.866
-0.720
-0.623
-0.568
-0.547
-0.568
-0.632
-0.743
-0.904
-1.121
-1.372
-1.623
-1.826
-1.896
-1.826
-1.618
-1.356
-1.085
-0.837
-0.631
-0.458
-0.320
-0.208
-0.117
-0.043
0.019
0.073
0.119
0.160
0.198
0.234
-6.995
-9.258
-9.425
-7.226
-4.899
-3.295
-2.306
-1.679
-1.268
-0.985
-0.787
-0.643
-0.541
-0.476
-0.443
-0.447
-0.491
-0.577
-0.704
-0.868
-1.061
-1.251
-1.397
-1.460
-1.424
-1.290
-1.104
-0.905
-0.713
-0.541
-0.395
-0.272
-0.170
-0.087
-0.016
0.043
0.093
0.137
0.176
0.211
0.245
-4.445
-5.233
-5.282
-4.525
-3.469
-2.580
-1.916
-1.444
-1.109
-0.865
-0.681
-0.539
-0.434
-0.358
-0.309
-0.295
-0.311
-0.369
-0.454
-0.565
-0.696
-0.838
-0.955
-1.026
-1.029
-0.967
-0.852
-0.714
-0.572
-0.437
-0.318
-0.213
-0.124
-0.048
0.017
0.070
0.118
0.159
0.195
0.228
0.257
-2.900
-3.230
-3.225
-2.917
-2.430
-1.936
-1.518
-1.185
-0.929
-0.721
-0.552
-0.416
-0.301
-0.209
-0.141
-0.104
-0.094
-0.117
-0.158
-0.220
-0.290
-0.381
-0.495
-0.596
-0.655
-0.654
-0.607
-0.523
-0.429
-0.329
-0.235
-0.147
-0.071
-0.003
0.055
0.105
0.148
0.185
0.218
0.247
0.274
-1.943
-2.091
-2.088
-1.949
-1.700
-1.424
-1.166
-0.936
-0.738
-0.564
-0.412
-0.272
-0.150
-0.034
0.055
0.121
0.156
0.166
0.168
0.178
0.194
0.149
0.020
-0.147
-0.279
-0.356
-0.371
-0.343
-0.287
-0.220
-0.146
-0.077
-0.011
0.047
0.099
0.145
0.183
0.216
0.245
0.270
0.294
-1.323
-1.388
-1.387
-1.310
-1.183
-1.022
-0.859
-0.700
-0.547
-0.401
-0.258
-0.116
0.024
0.158
0.282
0.382
0.436
0.459
0.482
0.581
0.734
0.778
0.600
0.313
0.065
-0.085
-0.161
-0.175
-0.153
-0.112
-0.059
-0.003
0.053
0.104
0.151
0.192
0.226
0.254
0.278
0.298
0.317
-0.898
-0.923
-0.902
-0.853
-0.780
-0.694
-0.593
-0.482
-0.364
-0.236
-0.101
0.047
0.205
0.370
0.533
0.659
0.726
0.721
0.715
0.872
1.206
1.397
1.160
0.732
0.372
0.145
0.021
-0.028
-0.034
-0.012
0.025
0.071
0.120
0.168
0.210
0.248
0.278
0.301
0.318
0.333
0.347
-0.594
-0.575
-0.534
-0.490
-0.447
-0.403
-0.350
-0.278
-0.189
-0.077
0.054
0.204
0.380
0.577
0.783
0.956
1.026
0.974
0.858
0.931
1.361
1.673
1.459
0.978
0.574
0.318
0.170
0.097
0.071
0.079
0.107
0.148
0.193
0.241
0.282
0.319
0.344
0.360
0.369
0.376
0.380
-0.374
-0.296
-0.210
-0.154
-0.133
-0.138
-0.128
-0.091
-0.024
0.072
0.197
0.354
0.547
0.774
1.019
1.244
1.380
1.349
1.187
1.143
1.455
1.667
1.455
1.049
0.682
0.425
0.273
0.192
0.161
0.161
0.185
0.226
0.274
0.326
0.371
0.408
0.429
0.437
0.435
0.427
0.421
-0.231
-0.067
0.109
0.204
0.185
0.119
0.073
0.075
0.122
0.208
0.329
0.493
0.696
0.943
1.223
1.503
1.773
2.087
2.715
3.492
2.893
2.029
1.471
1.048
0.718
0.485
0.342
0.264
0.231
0.234
0.262
0.307
0.367
0.429
0.489
0.531
0.548
0.541
0.519
0.491
0.467
-0.194
0.086
0.404
0.564
0.491
0.343
0.243
0.215
0.245
0.327
0.447
0.616
0.830
1.093
1.387
1.719
2.145
3.012
5.941
7.509
6.023
2.860
1.610
1.047
0.726
0.519
0.389
0.316
0.290
0.298
0.334
0.396
0.478
0.568
0.657
0.716
0.726
0.693
0.635
0.571
0.519
-0.328
0.079
0.527
0.756
0.670
0.481
0.359
0.318
0.342
0.421
0.549
0.733
0.968
1.250
1.547
1.851
2.291
3.266
6.384
8.059
6.406
3.021
1.622
1.027
0.715
0.527
0.415
0.357
0.338
0.356
0.404
0.493
0.613
0.763
0.914
1.011
1.012
0.924
0.794
0.670
0.576
-0.689
-0.155
0.363
0.640
0.624
0.498
0.408
0.379
0.410
0.494
0.635
0.839
1.111
1.433
1.730
1.945
2.206
2.751
3.887
4.903
3.823
2.305
1.412
0.946
0.683
0.523
0.430
0.383
0.376
0.406
0.475
0.594
0.778
1.029
1.319
1.516
1.485
1.279
1.014
0.789
0.628
-1.172
-0.452
0.107
0.408
0.486
0.453
0.411
0.409
0.448
0.536
0.683
0.907
1.216
1.579
1.862
1.980
2.027
2.150
2.394
2.487
2.153
1.606
1.147
0.831
0.632
0.508
0.438
0.406
0.411
0.450
0.537
0.693
0.955
1.377
1.918
2.342
2.261
1.799
1.301
0.922
0.662
-1.281
-0.518
0.016
0.298
0.398
0.411
0.403
0.413
0.459
0.547
0.690
0.906
1.205
1.546
1.792
1.834
1.766
1.704
1.682
1.606
1.422
1.161
0.913
0.719
0.583
0.491
0.443
0.427
0.440
0.484
0.580
0.764
1.100
1.705
2.592
3.357
3.216
2.370
1.598
1.042
0.666
-0.755
-0.206
0.180
0.356
0.409
0.404
0.397
0.407
0.446
0.525
0.651
0.833
1.076
1.337
1.511
1.538
1.453
1.353
1.265
1.170
1.046
0.894
0.751
0.629
0.541
0.482
0.457
0.453
0.472
0.514
0.596
0.773
1.148
1.856
2.958
3.964
3.824
2.828
1.861
1.127
0.596
0.045
0.386
0.571
0.570
0.501
0.434
0.396
0.388
0.416
0.477
0.577
0.714
0.885
1.057
1.169
1.190
1.144
1.064
0.991
0.911
0.826
0.734
0.648
0.575
0.523
0.490
0.479
0.491
0.510
0.544
0.577
0.678
0.996
1.771
3.118
4.508
4.598
3.401
2.182
1.217
0.435
0.776
1.134
1.150
0.874
0.629
0.473
0.389
0.362
0.368
0.409
0.479
0.576
0.688
0.796
0.873
0.900
0.881
0.842
0.794
0.741
0.686
0.636
0.587
0.550
0.525
0.516
0.522
0.543
0.567
0.579
0.507
0.359
0.456
1.367
3.772
7.620
7.963
4.858
2.782
1.463
0.136
1.345
1.744
1.615
1.093
0.708
0.484
0.365
0.313
0.305
0.328
0.372
0.439
0.514
0.589
0.647
0.678
0.685
0.672
0.651
0.628
0.603
0.580
0.564
0.555
0.553
0.561
0.580
0.614
0.651
0.621
0.315
-0.566
-1.350
-0.277
3.978
9.729
10.650
6.686
3.769
2.285
-0.221
1.689
1.804
1.559
1.070
0.680
0.443
0.309
0.245
0.222
0.229
0.255
0.299
0.353
0.412
0.466
0.507
0.533
0.547
0.550
0.552
0.553
0.559
0.568
0.584
0.606
0.628
0.660
0.694
0.722
0.640
-0.133
-3.201
-8.074
-6.094
0.590
6.491
7.852
5.906
5.678
5.502
0.105
2.216
1.702
1.288
0.885
0.564
0.346
0.219
0.152
0.120
0.113
0.121
0.148
0.191
0.250
0.313
0.370
0.419
0.454
0.481
0.505
0.531
0.563
0.601
0.647
0.693
0.729
0.756
0.787
0.799
0.585
-0.773
-7.526
-14.384
-11.346
-3.407
1.660
3.445
4.279
7.518
7.511
2.173
2.684
1.648
1.062
0.681
0.401
0.212
0.102
0.038
0.003
-0.022
-0.041
-0.035
0.004
0.075
0.164
0.251
0.326
0.385
0.435
0.480
0.527
0.587
0.656
0.739
0.809
0.857
0.886
0.900
0.900
0.685
-0.517
-5.425
-10.880
-9.761
-3.513
-0.149
1.321
2.499
4.717
5.877
1.646
2.339
1.347
0.819
0.467
0.221
0.064
-0.027
-0.079
-0.124
-0.182
-0.242
-0.277
-0.243
-0.141
0.001
0.139
0.249
0.338
0.406
0.470
0.537
0.619
0.721
0.842
0.953
1.013
1.023
1.050
1.107
1.076
0.705
-0.663
-2.917
-3.077
-1.572
-0.343
0.366
0.904
1.457
1.449
0.272
1.344
0.921
0.549
0.265
0.056
-0.066
-0.133
-0.180
-0.242
-0.349
-0.492
-0.606
-0.589
-0.414
-0.178
0.030
0.192
0.306
0.390
0.467
0.547
0.650
0.781
0.943
1.075
1.129
1.107
1.196
1.445
1.624
1.738
1.798
1.128
0.089
-0.300
-0.219
-0.038
0.067
0.066
-0.039
-0.248
0.799
0.577
0.328
0.107
-0.054
-0.151
-0.192
-0.235
-0.323
-0.491
-0.753
-0.997
-1.003
-0.711
-0.344
-0.046
0.159
0.294
0.392
0.473
0.559
0.670
0.807
0.973
1.107
1.078
0.971
1.260
2.096
2.301
2.078
2.041
1.628
0.736
0.124
-0.104
-0.145
-0.183
-0.272
-0.308
-0.203
0.502
0.359
0.184
0.024
-0.095
-0.160
-0.186
-0.222
-0.321
-0.533
-0.882
-1.239
-1.266
-0.888
-0.419
-0.061
0.166
0.310
0.404
0.482
0.564
0.659
0.774
0.897
0.945
0.782
0.479
0.865
2.687
2.772
1.878
1.422
1.033
0.512
0.124
-0.026
-0.053
-0.104
-0.192
-0.216
0.010
0.335
0.235
0.119
0.009
-0.070
-0.106
-0.117
-0.137
-0.220
-0.410
-0.728
-1.054
-1.094
-0.732
-0.296
0.032
0.235
0.355
0.430
0.496
0.566
0.642
0.712
0.759
0.706
0.423
-0.065
-0.015
1.262
1.676
1.169
0.749
0.407
0.139
0.022
0.074
0.219
0.242
-0.008
-0.287
-0.089
0.249
0.181
0.103
0.036
-0.004
-0.013
-0.005
0.001
-0.034
-0.150
-0.360
-0.551
-0.551
-0.311
0.006
0.253
0.383
0.430
0.470
0.523
0.586
0.631
0.652
0.630
0.512
0.237
-0.180
-0.357
0.075
0.462
0.411
0.150
-0.120
-0.206
-0.076
0.285
0.872
1.271
0.513
-1.111
-1.560
-21.612
-10.200
-0.847
2.391
0.691
-0.971
-1.020
-0.863
-0.718
-0.589
-0.481
-0.399
-0.332
-0.278
-0.235
-0.198
-0.168
-0.140
-0.114
-0.096
-0.082
-0.105
-0.231
-0.674
-1.991
-4.690
-6.073
-3.459
-0.710
0.708
-1.346
-3.615
-2.727
-1.580
-0.944
-0.640
-0.499
-0.446
-0.451
-0.496
-0.565
-8.365
-5.186
-0.516
1.004
-0.627
-1.512
-1.342
-1.090
-0.880
-0.707
-0.576
-0.472
-0.395
-0.334
-0.286
-0.249
-0.219
-0.194
-0.169
-0.148
-0.135
-0.154
-0.339
-1.174
-4.439
-11.602
-14.025
-7.942
1.015
5.644
4.993
1.059
-0.549
-0.704
-0.575
-0.455
-0.380
-0.350
-0.350
-0.369
-0.404
-3.950
-3.476
-2.392
-1.948
-2.198
-2.085
-1.683
-1.309
-1.023
-0.814
-0.658
-0.539
-0.452
-0.387
-0.338
-0.301
-0.273
-0.250
-0.227
-0.197
-0.155
-0.077
-0.003
-0.210
-3.237
-11.483
-15.789
-8.935
1.476
6.909
6.351
2.394
0.373
-0.179
-0.292
-0.291
-0.267
-0.253
-0.248
-0.252
-0.259
-2.285
-2.632
-2.693
-2.690
-2.590
-2.268
-1.827
-1.424
-1.115
-0.892
-0.720
-0.597
-0.506
-0.438
-0.389
-0.356
-0.332
-0.312
-0.292
-0.255
-0.163
0.060
0.726
2.918
2.468
-2.982
-7.724
-4.020
0.126
3.456
3.384
1.516
0.458
0.027
-0.126
-0.169
-0.174
-0.166
-0.157
-0.151
-0.139
-1.565
-2.097
-2.390
-2.496
-2.405
-2.139
-1.788
-1.441
-1.158
-0.935
-0.769
-0.643
-0.551
-0.485
-0.439
-0.410
-0.394
-0.384
-0.369
-0.333
-0.227
0.068
0.969
3.815
5.211
2.261
-1.246
-1.405
-0.258
0.751
0.978
0.637
0.265
0.044
-0.061
-0.097
-0.101
-0.095
-0.081
-0.064
-0.042
-1.306
-1.838
-2.127
-2.229
-2.172
-1.966
-1.688
-1.410
-1.162
-0.958
-0.799
-0.679
-0.591
-0.527
-0.489
-0.466
-0.459
-0.460
-0.464
-0.448
-0.371
-0.146
0.433
1.719
2.945
1.419
-0.205
-0.583
-0.327
0.034
0.201
0.181
0.084
0.004
-0.041
-0.057
-0.053
-0.040
-0.021
0.002
0.032
-1.426
-1.875
-2.095
-2.148
-2.063
-1.874
-1.636
-1.390
-1.165
-0.977
-0.825
-0.709
-0.624
-0.566
-0.532
-0.518
-0.523
-0.545
-0.571
-0.590
-0.573
-0.479
-0.247
0.109
0.312
0.031
-0.354
-0.488
-0.397
-0.225
-0.099
-0.044
-0.037
-0.043
-0.042
-0.036
-0.020
0.002
0.027
0.055
0.088
-1.897
-2.210
-2.339
-2.311
-2.148
-1.916
-1.660
-1.404
-1.182
-0.995
-0.848
-0.734
-0.650
-0.597
-0.568
-0.565
-0.586
-0.627
-0.682
-0.747
-0.801
-0.816
-0.764
-0.666
-0.600
-0.612
-0.637
-0.601
-0.497
-0.366
-0.245
-0.163
-0.113
-0.078
-0.050
-0.024
0.002
0.031
0.061
0.094
0.130
-2.635
-2.888
-2.922
-2.764
-2.460
-2.103
-1.765
-1.466
-1.222
-1.024
-0.868
-0.752
-0.672
-0.621
-0.598
-0.602
-0.637
-0.698
-0.785
-0.893
-1.006
-1.104
-1.152
-1.148
-1.087
-0.995
-0.881
-0.750
-0.602
-0.456
-0.331
-0.233
-0.158
-0.101
-0.055
-0.017
0.019
0.053
0.087
0.123
0.160
-3.659
-3.986
-3.983
-3.610
-3.018
-2.433
-1.942
-1.565
-1.270
-1.052
-0.887
-0.765
-0.681
-0.633
-0.613
-0.625
-0.670
-0.749
-0.861
-1.005
-1.168
-1.321
-1.431
-1.457
-1.389
-1.248
-1.068
-0.867
-0.686
-0.519
-0.383
-0.272
-0.185
-0.114
-0.058
-0.010
0.031
0.070
0.108
0.145
0.182
-4.981
-5.748
-5.753
-4.904
-3.793
-2.848
-2.160
-1.670
-1.323
-1.076
-0.896
-0.769
-0.682
-0.632
-0.615
-0.630
-0.682
-0.769
-0.897
-1.062
-1.258
-1.439
-1.579
-1.624
-1.547
-1.380
-1.160
-0.940
-0.735
-0.557
-0.410
-0.291
-0.194
-0.117
-0.055
-0.002
0.043
0.085
0.124
0.161
0.199
-6.441
-8.028
-8.109
-6.475
-4.630
-3.241
-2.344
-1.746
-1.348
-1.080
-0.890
-0.756
-0.668
-0.615
-0.598
-0.611
-0.665
-0.753
-0.886
-1.055
-1.247
-1.443
-1.586
-1.629
-1.563
-1.397
-1.175
-0.950
-0.742
-0.560
-0.411
-0.291
-0.192
-0.113
-0.046
0.009
0.057
0.099
0.138
0.175
0.212
-7.231
-9.581
-9.732
-7.455
-5.061
-3.418
-2.395
-1.759
-1.342
-1.059
-0.864
-0.726
-0.634
-0.578
-0.556
-0.568
-0.616
-0.699
-0.821
-0.975
-1.155
-1.330
-1.462
-1.505
-1.439
-1.297
-1.104
-0.897
-0.704
-0.533
-0.392
-0.275
-0.178
-0.099
-0.033
0.023
0.071
0.114
0.152
0.189
0.223
-6.574
-8.490
-8.614
-6.785
-4.701
-3.233
-2.288
-1.687
-1.284
-1.005
-0.811
-0.676
-0.580
-0.521
-0.492
-0.495
-0.531
-0.604
-0.707
-0.839
-0.989
-1.137
-1.246
-1.284
-1.237
-1.125
-0.970
-0.796
-0.632
-0.481
-0.353
-0.245
-0.153
-0.076
-0.013
0.041
0.088
0.129
0.168
0.202
0.235
-5.048
-6.067
-6.126
-5.104
-3.842
-2.781
-2.038
-1.528
-1.172
-0.922
-0.739
-0.604
-0.505
-0.441
-0.404
-0.396
-0.420
-0.470
-0.550
-0.653
-0.772
-0.885
-0.977
-1.010
-0.990
-0.917
-0.803
-0.669
-0.537
-0.411
-0.298
-0.202
-0.118
-0.048
0.012
0.064
0.109
0.148
0.183
0.217
0.248
-3.561
-4.053
-4.048
-3.580
-2.897
-2.231
-1.712
-1.318
-1.027
-0.809
-0.641
-0.511
-0.411
-0.338
-0.289
-0.266
-0.270
-0.306
-0.354
-0.428
-0.513
-0.599
-0.677
-0.719
-0.729
-0.689
-0.615
-0.526
-0.425
-0.325
-0.233
-0.150
-0.077
-0.013
0.043
0.091
0.133
0.169
0.203
0.233
0.262
-2.482
-2.715
-2.709
-2.484
-2.113
-1.726
-1.375
-1.086
-0.856
-0.673
-0.523
-0.400
-0.297
-0.213
-0.153
-0.113
-0.099
-0.106
-0.132
-0.167
-0.217
-0.281
-0.354
-0.419
-0.458
-0.461
-0.430
-0.378
-0.308
-0.235
-0.161
-0.091
-0.027
0.028
0.079
0.122
0.161
0.195
0.225
0.252
0.279
-1.728
-1.840
-1.841
-1.721
-1.516
-1.281
-1.058
-0.857
-0.680
-0.525
-0.390
-0.272
-0.165
-0.070
0.006
0.062
0.096
0.112
0.117
0.115
0.110
0.069
-0.012
-0.109
-0.190
-0.241
-0.252
-0.231
-0.192
-0.142
-0.085
-0.029
0.025
0.074
0.120
0.159
0.194
0.225
0.251
0.275
0.298
-1.208
-1.258
-1.244
-1.174
-1.057
-0.917
-0.774
-0.633
-0.502
-0.375
-0.253
-0.134
-0.021
0.088
0.182
0.258
0.307
0.344
0.370
0.407
0.445
0.435
0.343
0.201
0.062
-0.034
-0.084
-0.097
-0.082
-0.051
-0.010
0.036
0.082
0.127
0.168
0.203
0.233
0.260
0.283
0.303
0.322
-0.829
-0.836
-0.806
-0.752
-0.686
-0.607
-0.519
-0.428
-0.329
-0.224
-0.110
0.006
0.129
0.252
0.373
0.469
0.537
0.575
0.606
0.663
0.754
0.771
0.660
0.471
0.285
0.147
0.064
0.026
0.021
0.037
0.066
0.103
0.144
0.185
0.221
0.254
0.281
0.302
0.320
0.335
0.349
-0.546
-0.502
-0.439
-0.382
-0.346
-0.319
-0.284
-0.233
-0.162
-0.076
0.026
0.146
0.280
0.423
0.566
0.691
0.780
0.834
0.872
0.932
1.012
1.028
0.893
0.672
0.451
0.292
0.185
0.129
0.110
0.117
0.139
0.172
0.210
0.249
0.285
0.317
0.340
0.355
0.366
0.374
0.382
-0.330
-0.200
-0.061
0.020
0.013
-0.029
-0.058
-0.050
-0.010
0.060
0.158
0.279
0.423
0.579
0.753
0.917
1.058
1.192
1.325
1.408
1.407
1.269
1.056
0.794
0.565
0.394
0.281
0.216
0.190
0.190
0.210
0.243
0.282
0.325
0.365
0.395
0.415
0.424
0.423
0.420
0.418
-0.181
0.102
0.440
0.601
0.478
0.288
0.161
0.114
0.129
0.184
0.276
0.401
0.547
0.727
0.925
1.134
1.375
1.716
2.213
2.581
2.271
1.676
1.213
0.874
0.635
0.459
0.348
0.283
0.256
0.256
0.279
0.317
0.365
0.418
0.466
0.499
0.514
0.511
0.497
0.476
0.459
-0.167
0.383
1.171
1.566
1.097
0.602
0.353
0.254
0.245
0.292
0.381
0.505
0.665
0.854
1.065
1.310
1.639
2.237
3.386
4.482
3.543
2.154
1.368
0.935
0.674
0.501
0.395
0.337
0.311
0.317
0.345
0.396
0.460
0.533
0.600
0.643
0.655
0.634
0.592
0.543
0.505
-0.454
0.378
1.664
2.373
1.498
0.788
0.473
0.352
0.332
0.376
0.468
0.601
0.771
0.964
1.174
1.416
1.763
2.382
3.614
4.693
3.697
2.222
1.391
0.941
0.682
0.523
0.426
0.374
0.356
0.370
0.410
0.480
0.571
0.681
0.790
0.852
0.855
0.802
0.717
0.625
0.552
-1.303
-0.163
0.995
1.577
1.197
0.737
0.499
0.401
0.387
0.438
0.532
0.674
0.853
1.053
1.253
1.453
1.692
2.100
2.700
3.096
2.638
1.835
1.248
0.890
0.666
0.527
0.444
0.403
0.393
0.416
0.473
0.566
0.699
0.874
1.045
1.154
1.147
1.039
0.875
0.719
0.589
-2.844
-0.936
0.188
0.702
0.721
0.579
0.465
0.413
0.418
0.472
0.573
0.717
0.901
1.098
1.272
1.411
1.549
1.712
1.909
1.974
1.762
1.390
1.048
0.799
0.627
0.521
0.455
0.423
0.423
0.454
0.522
0.641
0.831
1.087
1.375
1.566
1.547
1.341
1.064
0.809
0.613
-3.679
-1.220
-0.118
0.347
0.476
0.465
0.423
0.406
0.425
0.478
0.577
0.714
0.888
1.070
1.216
1.299
1.345
1.384
1.411
1.384
1.256
1.063
0.867
0.707
0.590
0.509
0.463
0.441
0.446
0.480
0.553
0.697
0.932
1.291
1.718
2.018
2.001
1.687
1.266
0.895
0.595
-2.136
-0.688
0.068
0.369
0.446
0.432
0.405
0.393
0.411
0.462
0.547
0.667
0.811
0.959
1.072
1.130
1.140
1.128
1.100
1.050
0.965
0.851
0.733
0.634
0.558
0.503
0.473
0.462
0.465
0.490
0.551
0.687
0.960
1.414
2.013
2.475
2.492
2.063
1.484
0.949
0.498
-0.399
0.370
0.722
0.680
0.555
0.460
0.402
0.379
0.388
0.427
0.495
0.590
0.702
0.811
0.895
0.935
0.940
0.921
0.887
0.844
0.781
0.716
0.649
0.588
0.543
0.509
0.494
0.485
0.480
0.483
0.489
0.567
0.832
1.415
2.358
3.271
3.381
2.666
1.771
0.978
0.267
1.004
2.160
2.088
1.218
0.736
0.511
0.405
0.356
0.351
0.374
0.423
0.492
0.575
0.654
0.717
0.756
0.765
0.756
0.736
0.707
0.671
0.634
0.599
0.568
0.546
0.531
0.526
0.521
0.496
0.446
0.324
0.212
0.364
1.139
2.879
5.435
5.825
3.740
2.182
1.001
-0.239
2.026
3.228
3.046
1.655
0.862
0.536
0.391
0.320
0.297
0.305
0.335
0.384
0.443
0.509
0.562
0.601
0.622
0.629
0.625
0.614
0.601
0.591
0.580
0.574
0.576
0.576
0.582
0.573
0.532
0.370
0.
-0.648
-0.976
-0.027
2.849
7.023
7.701
4.761
2.679
1.123
-1.224
2.085
3.032
2.674
1.458
0.818
0.505
0.345
0.266
0.226
0.219
0.231
0.262
0.310
0.365
0.422
0.471
0.508
0.532
0.545
0.554
0.563
0.573
0.590
0.610
0.632
0.653
0.664
0.655
0.592
0.323
-0.490
-2.331
-4.388
-3.185
0.690
4.978
6.116
4.142
3.050
1.625
-2.482
2.196
1.924
1.557
1.052
0.663
0.418
0.272
0.188
0.137
0.108
0.099
0.112
0.151
0.211
0.283
0.354
0.413
0.457
0.490
0.518
0.548
0.581
0.625
0.672
0.726
0.769
0.797
0.798
0.740
0.421
-0.670
-3.916
-8.694
-7.342
-1.814
1.330
2.625
2.838
3.055
2.188
-2.036
2.482
1.595
1.106
0.759
0.493
0.305
0.180
0.092
0.024
-0.034
-0.083
-0.102
-0.071
0.015
0.129
0.240
0.331
0.400
0.454
0.501
0.546
0.606
0.681
0.769
0.864
0.942
0.996
1.039
1.037
0.896
0.223
-1.943
-5.966
-5.332
-2.014
-0.018
1.018
1.637
2.106
1.663
-0.693
2.132
1.263
0.830
0.548
0.342
0.190
0.081
-0.008
-0.106
-0.223
-0.353
-0.442
-0.424
-0.278
-0.071
0.115
0.258
0.358
0.431
0.492
0.557
0.636
0.742
0.883
1.040
1.174
1.285
1.413
1.584
1.775
2.244
3.184
2.170
-0.383
-0.760
-0.275
0.268
0.686
0.921
0.683
-0.257
1.201
0.875
0.598
0.381
0.216
0.095
0.001
-0.099
-0.239
-0.456
-0.763
-1.047
-1.060
-0.752
-0.340
-0.023
0.194
0.329
0.420
0.494
0.566
0.662
0.795
0.976
1.203
1.419
1.650
2.077
2.663
2.994
3.975
6.804
6.284
2.378
0.162
-0.229
-0.080
0.120
0.211
0.115
-0.166
0.744
0.587
0.414
0.258
0.133
0.037
-0.044
-0.149
-0.335
-0.696
-1.323
-2.093
-2.228
-1.457
-0.656
-0.143
0.151
0.319
0.418
0.494
0.571
0.670
0.807
0.993
1.229
1.500
1.986
3.447
5.817
5.424
4.292
5.241
4.841
1.988
0.309
-0.195
-0.193
-0.092
-0.052
-0.072
-0.112
0.498
0.406
0.292
0.182
0.095
0.026
-0.036
-0.134
-0.345
-0.798
-1.733
-3.172
-3.533
-2.061
-0.842
-0.187
0.158
0.328
0.429
0.499
0.567
0.654
0.766
0.910
1.087
1.321
2.019
5.185
8.054
6.898
4.029
2.808
2.064
0.967
0.150
-0.125
-0.123
-0.080
-0.108
-0.173
-0.115
0.364
0.303
0.228
0.155
0.100
0.063
0.033
-0.032
-0.205
-0.606
-1.452
-2.669
-2.936
-1.768
-0.690
-0.083
0.229
0.373
0.446
0.502
0.557
0.623
0.700
0.786
0.871
1.009
1.518
3.611
5.974
5.557
2.780
1.560
0.908
0.388
0.075
0.012
0.102
0.115
-0.130
-0.481
-0.512
0.288
0.249
0.203
0.162
0.137
0.134
0.145
0.144
0.070
-0.168
-0.648
-1.227
-1.328
-0.826
-0.223
0.182
0.378
0.441
0.466
0.498
0.542
0.588
0.627
0.657
0.673
0.715
0.909
1.532
2.364
2.171
1.344
0.737
0.334
0.101
0.063
0.255
0.569
0.657
-0.133
-1.618
-2.283
-16.623
-8.663
-2.107
0.869
0.888
1.122
0.822
0.197
-0.129
-0.252
-0.280
-0.274
-0.251
-0.223
-0.193
-0.163
-0.135
-0.107
-0.079
-0.050
-0.022
-0.012
-0.044
-0.229
-0.833
-2.612
-3.935
-2.692
-1.143
-0.922
-3.102
-4.798
-3.173
-1.705
-0.969
-0.614
-0.451
-0.378
-0.362
-0.377
-0.413
-7.163
-4.760
-1.537
0.249
0.431
0.724
0.497
-0.034
-0.301
-0.382
-0.380
-0.350
-0.312
-0.273
-0.240
-0.209
-0.180
-0.154
-0.130
-0.105
-0.088
-0.101
-0.274
-0.961
-3.380
-9.539
-10.906
-5.855
-0.698
2.374
1.736
-0.290
-0.919
-0.818
-0.598
-0.442
-0.346
-0.298
-0.281
-0.283
-0.297
-3.561
-2.947
-1.877
-1.088
-0.713
-0.414
-0.346
-0.460
-0.530
-0.522
-0.477
-0.424
-0.372
-0.328
-0.288
-0.257
-0.231
-0.206
-0.180
-0.150
-0.111
-0.076
-0.111
-0.616
-3.089
-9.788
-11.523
-6.449
-0.446
3.313
3.058
1.036
0.032
-0.269
-0.313
-0.277
-0.241
-0.212
-0.197
-0.192
-0.191
-2.080
-2.137
-1.932
-1.640
-1.379
-1.116
-0.929
-0.819
-0.731
-0.648
-0.563
-0.488
-0.428
-0.378
-0.337
-0.307
-0.282
-0.261
-0.235
-0.199
-0.133
0.011
0.305
0.791
0.305
-3.495
-5.748
-3.424
-0.522
1.428
1.670
0.866
0.249
-0.041
-0.141
-0.161
-0.153
-0.136
-0.122
-0.110
-0.096
-1.461
-1.741
-1.818
-1.757
-1.598
-1.399
-1.193
-1.019
-0.866
-0.739
-0.634
-0.547
-0.480
-0.424
-0.385
-0.357
-0.336
-0.320
-0.299
-0.264
-0.176
0.019
0.498
1.511
2.287
0.192
-1.506
-1.351
-0.437
0.351
0.587
0.423
0.176
0.015
-0.063
-0.085
-0.083
-0.072
-0.057
-0.039
-0.017
-1.257
-1.583
-1.740
-1.749
-1.655
-1.494
-1.301
-1.115
-0.947
-0.806
-0.690
-0.596
-0.522
-0.468
-0.429
-0.405
-0.393
-0.384
-0.375
-0.351
-0.284
-0.121
0.229
0.807
1.127
0.397
-0.409
-0.592
-0.352
-0.036
0.119
0.125
0.061
-0.001
-0.034
-0.042
-0.038
-0.022
-0.004
0.019
0.045
-1.342
-1.644
-1.789
-1.799
-1.717
-1.556
-1.369
-1.180
-1.005
-0.857
-0.733
-0.635
-0.561
-0.505
-0.471
-0.452
-0.447
-0.452
-0.460
-0.462
-0.429
-0.344
-0.173
0.034
0.118
-0.086
-0.343
-0.435
-0.343
-0.194
-0.087
-0.036
-0.027
-0.028
-0.027
-0.019
-0.005
0.015
0.038
0.064
0.094
-1.660
-1.912
-2.011
-1.982
-1.849
-1.659
-1.449
-1.240
-1.055
-0.897
-0.767
-0.665
-0.590
-0.537
-0.505
-0.493
-0.497
-0.515
-0.545
-0.574
-0.589
-0.574
-0.522
-0.457
-0.417
-0.437
-0.481
-0.466
-0.389
-0.284
-0.193
-0.122
-0.082
-0.052
-0.028
-0.006
0.017
0.043
0.070
0.098
0.131
-2.174
-2.381
-2.432
-2.329
-2.109
-1.832
-1.565
-1.319
-1.107
-0.933
-0.797
-0.691
-0.612
-0.559
-0.530
-0.524
-0.537
-0.570
-0.619
-0.678
-0.731
-0.771
-0.782
-0.766
-0.730
-0.689
-0.632
-0.551
-0.456
-0.350
-0.254
-0.177
-0.115
-0.070
-0.032
0.002
0.034
0.064
0.095
0.127
0.159
-2.819
-3.062
-3.079
-2.848
-2.487
-2.079
-1.715
-1.407
-1.161
-0.969
-0.818
-0.705
-0.625
-0.573
-0.545
-0.542
-0.563
-0.608
-0.673
-0.752
-0.837
-0.908
-0.958
-0.963
-0.923
-0.844
-0.745
-0.628
-0.509
-0.391
-0.291
-0.204
-0.134
-0.077
-0.029
0.010
0.048
0.082
0.114
0.147
0.181
-3.570
-3.938
-3.919
-3.541
-2.941
-2.351
-1.871
-1.491
-1.207
-0.990
-0.829
-0.711
-0.626
-0.573
-0.546
-0.546
-0.570
-0.623
-0.699
-0.791
-0.890
-0.986
-1.047
-1.061
-1.020
-0.933
-0.809
-0.673
-0.540
-0.418
-0.309
-0.216
-0.142
-0.077
-0.025
0.020
0.060
0.097
0.130
0.165
0.198
-4.229
-4.793
-4.805
-4.199
-3.361
-2.592
-1.986
-1.552
-1.228
-0.994
-0.825
-0.701
-0.614
-0.558
-0.529
-0.528
-0.556
-0.607
-0.687
-0.782
-0.889
-0.989
-1.057
-1.074
-1.032
-0.938
-0.817
-0.678
-0.540
-0.418
-0.308
-0.216
-0.137
-0.072
-0.016
0.032
0.073
0.111
0.146
0.179
0.212
-4.512
-5.227
-5.252
-4.535
-3.548
-2.680
-2.023
-1.550
-1.216
-0.975
-0.803
-0.674
-0.586
-0.527
-0.496
-0.492
-0.515
-0.563
-0.635
-0.727
-0.828
-0.921
-0.985
-1.005
-0.968
-0.887
-0.769
-0.643
-0.515
-0.396
-0.290
-0.200
-0.123
-0.058
-0.002
0.045
0.088
0.125
0.160
0.193
0.225
-4.222
-4.877
-4.902
-4.258
-3.351
-2.552
-1.931
-1.484
-1.161
-0.930
-0.756
-0.630
-0.538
-0.477
-0.442
-0.432
-0.447
-0.487
-0.548
-0.629
-0.713
-0.795
-0.853
-0.875
-0.848
-0.780
-0.683
-0.572
-0.461
-0.355
-0.258
-0.172
-0.099
-0.037
0.016
0.063
0.105
0.142
0.175
0.208
0.238
-3.519
-3.950
-3.966
-3.525
-2.874
-2.246
-1.739
-1.353
-1.063
-0.848
-0.687
-0.566
-0.474
-0.409
-0.367
-0.352
-0.354
-0.381
-0.427
-0.490
-0.562
-0.628
-0.678
-0.700
-0.687
-0.641
-0.568
-0.482
-0.387
-0.297
-0.212
-0.136
-0.069
-0.010
0.041
0.085
0.124
0.160
0.192
0.222
0.251
-2.711
-2.971
-2.980
-2.711
-2.295
-1.860
-1.481
-1.175
-0.935
-0.747
-0.600
-0.484
-0.392
-0.322
-0.274
-0.248
-0.239
-0.250
-0.281
-0.323
-0.377
-0.429
-0.475
-0.502
-0.508
-0.485
-0.435
-0.372
-0.303
-0.227
-0.158
-0.091
-0.031
0.021
0.069
0.110
0.148
0.181
0.211
0.239
0.266
-2.020
-2.163
-2.164
-2.007
-1.755
-1.471
-1.204
-0.974
-0.784
-0.624
-0.495
-0.385
-0.293
-0.220
-0.161
-0.122
-0.104
-0.098
-0.110
-0.132
-0.164
-0.205
-0.251
-0.290
-0.313
-0.319
-0.296
-0.259
-0.208
-0.153
-0.095
-0.041
0.012
0.059
0.102
0.140
0.174
0.205
0.232
0.258
0.283
-1.475
-1.551
-1.546
-1.451
-1.294
-1.117
-0.937
-0.771
-0.622
-0.490
-0.377
-0.273
-0.182
-0.103
-0.034
0.016
0.052
0.071
0.080
0.078
0.066
0.032
-0.015
-0.073
-0.120
-0.151
-0.157
-0.144
-0.115
-0.074
-0.031
0.014
0.059
0.101
0.140
0.174
0.205
0.233
0.258
0.280
0.303
-1.055
-1.090
-1.075
-1.012
-0.912
-0.800
-0.686
-0.569
-0.460
-0.355
-0.254
-0.155
-0.060
0.027
0.106
0.173
0.224
0.254
0.279
0.297
0.296
0.276
0.217
0.140
0.062
0.004
-0.027
-0.035
-0.023
0.001
0.035
0.071
0.110
0.147
0.182
0.214
0.241
0.265
0.286
0.306
0.325
-0.738
-0.729
-0.692
-0.643
-0.582
-0.517
-0.451
-0.379
-0.301
-0.215
-0.127
-0.032
0.067
0.163
0.256
0.336
0.401
0.448
0.488
0.513
0.528
0.503
0.433
0.332
0.227
0.146
0.092
0.066
0.062
0.076
0.100
0.130
0.164
0.199
0.231
0.259
0.283
0.304
0.320
0.336
0.351
-0.483
-0.418
-0.341
-0.282
-0.254
-0.243
-0.228
-0.196
-0.148
-0.082
-0.004
0.089
0.192
0.299
0.412
0.507
0.598
0.668
0.722
0.762
0.770
0.720
0.623
0.490
0.365
0.262
0.195
0.156
0.141
0.146
0.165
0.191
0.225
0.256
0.287
0.314
0.334
0.350
0.361
0.371
0.381
-0.275
-0.108
0.071
0.173
0.140
0.060
-0.003
-0.021
-0.005
0.043
0.114
0.205
0.312
0.429
0.557
0.686
0.805
0.934
1.044
1.109
1.070
0.947
0.785
0.620
0.471
0.355
0.276
0.230
0.211
0.212
0.228
0.254
0.288
0.322
0.354
0.380
0.398
0.407
0.411
0.412
0.413
-0.122
0.269
0.784
1.023
0.761
0.425
0.225
0.139
0.125
0.156
0.221
0.311
0.421
0.549
0.694
0.845
1.028
1.246
1.487
1.606
1.489
1.216
0.943
0.717
0.548
0.422
0.342
0.291
0.270
0.271
0.290
0.319
0.357
0.399
0.437
0.464
0.478
0.480
0.470
0.459
0.449
-0.100
0.737
2.486
2.923
1.894
0.836
0.428
0.275
0.236
0.253
0.313
0.404
0.519
0.653
0.808
0.984
1.205
1.516
1.889
2.115
1.895
1.448
1.057
0.784
0.597
0.468
0.389
0.340
0.320
0.325
0.347
0.387
0.436
0.492
0.540
0.572
0.582
0.571
0.543
0.515
0.488
-0.478
0.843
3.104
4.324
2.809
1.085
0.554
0.367
0.312
0.329
0.387
0.480
0.599
0.736
0.889
1.066
1.288
1.607
2.003
2.212
1.971
1.496
1.083
0.805
0.621
0.497
0.420
0.376
0.363
0.371
0.404
0.455
0.524
0.601
0.671
0.714
0.721
0.691
0.636
0.575
0.523
-1.722
-0.025
2.232
2.897
1.943
0.949
0.557
0.405
0.362
0.381
0.443
0.535
0.655
0.792
0.935
1.086
1.266
1.498
1.749
1.855
1.683
1.341
1.016
0.779
0.614
0.508
0.441
0.406
0.398
0.414
0.455
0.523
0.618
0.732
0.836
0.900
0.901
0.841
0.744
0.639
0.551
-4.746
-1.229
0.375
1.040
0.941
0.671
0.494
0.406
0.382
0.410
0.473
0.567
0.686
0.811
0.934
1.051
1.171
1.301
1.411
1.437
1.325
1.114
0.899
0.723
0.596
0.509
0.454
0.428
0.424
0.445
0.495
0.584
0.710
0.868
1.026
1.130
1.125
1.022
0.866
0.700
0.557
-5.710
-1.770
-0.189
0.393
0.532
0.494
0.430
0.390
0.386
0.417
0.479
0.568
0.677
0.791
0.897
0.978
1.046
1.099
1.132
1.120
1.042
0.916
0.780
0.662
0.570
0.505
0.463
0.443
0.441
0.464
0.517
0.620
0.775
0.987
1.221
1.379
1.379
1.231
0.996
0.744
0.526
-3.524
-1.068
-0.023
0.357
0.450
0.432
0.395
0.374
0.374
0.405
0.461
0.539
0.636
0.731
0.814
0.872
0.910
0.929
0.930
0.906
0.850
0.772
0.686
0.609
0.549
0.503
0.474
0.458
0.456
0.469
0.509
0.604
0.790
1.069
1.411
1.667
1.698
1.482
1.130
0.762
0.423
-0.778
0.282
0.748
0.697
0.560
0.458
0.391
0.359
0.357
0.379
0.425
0.488
0.567
0.645
0.710
0.756
0.782
0.789
0.784
0.759
0.723
0.675
0.624
0.578
0.539
0.511
0.490
0.475
0.458
0.447
0.448
0.507
0.695
1.071
1.604
2.093
2.173
1.823
1.293
0.729
0.195
1.052
2.429
2.517
1.342
0.761
0.512
0.398
0.342
0.327
0.338
0.373
0.422
0.483
0.548
0.604
0.641
0.667
0.674
0.672
0.659
0.638
0.614
0.590
0.568
0.548
0.535
0.522
0.503
0.466
0.403
0.320
0.263
0.390
0.880
1.763
2.694
2.891
2.272
1.473
0.641
-0.259
2.385
4.097
3.621
1.912
0.898
0.546
0.389
0.316
0.285
0.284
0.303
0.341
0.390
0.444
0.496
0.539
0.569
0.585
0.592
0.593
0.588
0.584
0.581
0.580
0.582
0.582
0.577
0.555
0.493
0.358
0.106
-0.197
-0.281
0.254
1.501
2.942
3.326
2.539
1.581
0.484
-1.062
2.132
3.234
2.999
1.603
0.849
0.519
0.358
0.272
0.227
0.210
0.214
0.238
0.280
0.334
0.391
0.444
0.486
0.517
0.536
0.550
0.563
0.577
0.597
0.623
0.645
0.666
0.672
0.652
0.576
0.372
-0.078
-0.792
-1.343
-0.881
0.526
2.028
2.606
2.211
1.518
0.353
-1.905
1.714
1.853
1.594
1.086
0.683
0.441
0.299
0.208
0.148
0.110
0.090
0.095
0.130
0.196
0.275
0.352
0.416
0.464
0.499
0.526
0.556
0.592
0.639
0.696
0.757
0.808
0.832
0.828
0.766
0.588
0.122
-0.866
-1.925
-1.773
-0.508
0.729
1.419
1.545
1.278
0.344
-1.845
1.630
1.314
1.035
0.760
0.524
0.348
0.223
0.128
0.045
-0.033
-0.104
-0.134
-0.106
-0.007
0.128
0.251
0.352
0.424
0.475
0.517
0.562
0.620
0.702
0.813
0.941
1.048
1.105
1.135
1.161
1.198
1.248
1.089
0.078
-0.911
-0.742
-0.069
0.523
0.855
0.870
0.316
-1.002
1.329
1.019
0.770
0.562
0.392
0.257
0.145
0.040
-0.082
-0.239
-0.426
-0.565
-0.550
-0.358
-0.094
0.137
0.295
0.397
0.465
0.518
0.577
0.655
0.778
0.966
1.235
1.476
1.563
1.643
1.830
2.217
3.594
6.630
5.908
1.912
-0.344
-0.484
-0.067
0.299
0.420
0.194
-0.402
0.927
0.756
0.580
0.425
0.295
0.188
0.084
-0.038
-0.224
-0.528
-0.992
-1.483
-1.546
-1.035
-0.432
-0.007
0.245
0.383
0.463
0.525
0.588
0.683
0.837
1.117
1.603
2.128
2.210
2.475
2.984
3.515
5.714
10.073
10.304
4.171
-0.208
-0.790
-0.436
-0.050
0.133
0.085
-0.146
0.649
0.555
0.442
0.332
0.234
0.146
0.051
-0.084
-0.336
-0.857
-1.973
-3.908
-4.419
-2.395
-0.892
-0.153
0.214
0.384
0.470
0.528
0.593
0.687
0.846
1.139
1.682
2.326
2.695
3.956
6.197
5.759
5.329
7.692
6.874
2.291
-0.446
-0.879
-0.531
-0.176
-0.003
0.015
-0.060
0.478
0.421
0.348
0.270
0.203
0.144
0.070
-0.056
-0.341
-1.037
-2.951
-6.350
-7.020
-4.117
-1.242
-0.208
0.220
0.400
0.478
0.528
0.582
0.665
0.795
1.014
1.374
1.843
2.652
5.555
8.177
7.265
4.448
3.423
2.417
0.668
-0.456
-0.637
-0.389
-0.145
-0.040
-0.085
-0.118
0.376
0.341
0.294
0.247
0.208
0.181
0.151
0.076
-0.145
-0.755
-2.371
-5.517
-6.010
-3.363
-1.018
-0.105
0.283
0.433
0.491
0.522
0.561
0.622
0.710
0.844
1.045
1.372
2.090
4.165
6.502
6.012
3.107
1.766
0.958
0.205
-0.236
-0.285
-0.122
-0.016
-0.117
-0.356
-0.477
0.318
0.296
0.269
0.248
0.240
0.250
0.278
0.315
0.274
-0.039
-0.858
-2.069
-2.423
-1.379
-0.407
0.161
0.409
0.484
0.492
0.500
0.525
0.567
0.626
0.698
0.802
0.976
1.358
2.095
2.849
2.577
1.657
0.950
0.453
0.109
-0.033
0.033
0.199
0.176
-0.300
-1.130
-1.559
-7.768
-5.242
-2.379
-0.232
2.177
3.909
3.400
1.333
0.384
0.040
-0.104
-0.160
-0.174
-0.167
-0.149
-0.125
-0.099
-0.071
-0.040
-0.004
0.032
0.072
0.115
0.170
0.212
-0.329
-1.323
-1.344
-0.983
-1.214
-2.316
-2.945
-2.254
-1.368
-0.824
-0.530
-0.376
-0.302
-0.275
-0.271
-0.285
-4.656
-3.450
-1.769
-0.211
1.795
3.476
3.049
1.041
0.189
-0.106
-0.208
-0.239
-0.234
-0.216
-0.193
-0.167
-0.141
-0.114
-0.087
-0.059
-0.040
-0.046
-0.149
-0.532
-1.549
-3.233
-3.965
-2.621
-1.010
-0.137
-0.304
-0.803
-0.908
-0.743
-0.529
-0.380
-0.288
-0.238
-0.212
-0.203
-0.202
-2.726
-2.296
-1.524
-0.671
0.247
1.093
0.898
0.252
-0.122
-0.276
-0.318
-0.318
-0.294
-0.267
-0.238
-0.212
-0.186
-0.161
-0.136
-0.111
-0.086
-0.082
-0.167
-0.563
-1.717
-3.693
-4.519
-2.846
-0.886
0.339
0.500
0.102
-0.220
-0.315
-0.292
-0.247
-0.199
-0.166
-0.146
-0.133
-0.123
-1.755
-1.713
-1.449
-1.068
-0.670
-0.353
-0.262
-0.340
-0.417
-0.438
-0.423
-0.390
-0.355
-0.318
-0.286
-0.258
-0.233
-0.209
-0.186
-0.155
-0.113
-0.059
-0.016
-0.135
-0.766
-2.084
-2.688
-1.921
-0.693
0.217
0.451
0.265
0.023
-0.099
-0.140
-0.139
-0.121
-0.100
-0.083
-0.069
-0.051
-1.303
-1.445
-1.410
-1.267
-1.074
-0.897
-0.764
-0.683
-0.624
-0.571
-0.514
-0.457
-0.409
-0.366
-0.331
-0.303
-0.280
-0.262
-0.242
-0.211
-0.156
-0.066
0.082
0.209
0.012
-0.674
-1.153
-0.991
-0.481
0.001
0.194
0.160
0.056
-0.023
-0.062
-0.069
-0.061
-0.046
-0.029
-0.010
0.010
-1.173
-1.361
-1.426
-1.388
-1.282
-1.139
-0.997
-0.870
-0.764
-0.667
-0.584
-0.514
-0.455
-0.408
-0.374
-0.347
-0.330
-0.315
-0.300
-0.279
-0.231
-0.142
-0.009
0.138
0.093
-0.198
-0.499
-0.525
-0.342
-0.121
0.012
0.037
0.019
-0.013
-0.027
-0.026
-0.018
-0.003
0.017
0.037
0.063
-1.236
-1.438
-1.518
-1.504
-1.420
-1.287
-1.134
-0.992
-0.857
-0.740
-0.641
-0.560
-0.497
-0.446
-0.412
-0.388
-0.375
-0.370
-0.368
-0.358
-0.333
-0.279
-0.197
-0.123
-0.111
-0.230
-0.353
-0.376
-0.296
-0.181
-0.092
-0.043
-0.024
-0.020
-0.014
-0.003
0.012
0.032
0.053
0.077
0.103
-1.463
-1.641
-1.711
-1.680
-1.573
-1.422
-1.250
-1.080
-0.928
-0.797
-0.688
-0.598
-0.528
-0.476
-0.442
-0.424
-0.416
-0.421
-0.431
-0.441
-0.440
-0.424
-0.389
-0.355
-0.340
-0.363
-0.383
-0.368
-0.307
-0.226
-0.153
-0.096
-0.058
-0.030
-0.009
0.012
0.034
0.058
0.083
0.108
0.137
-1.801
-1.963
-2.002
-1.929
-1.779
-1.576
-1.364
-1.164
-0.991
-0.843
-0.722
-0.626
-0.553
-0.500
-0.466
-0.451
-0.450
-0.462
-0.485
-0.513
-0.534
-0.550
-0.549
-0.533
-0.515
-0.490
-0.457
-0.407
-0.337
-0.262
-0.187
-0.128
-0.079
-0.039
-0.006
0.023
0.051
0.078
0.105
0.133
0.162
-2.204
-2.374
-2.387
-2.257
-2.028
-1.757
-1.484
-1.249
-1.047
-0.880
-0.748
-0.643
-0.567
-0.512
-0.480
-0.466
-0.470
-0.491
-0.524
-0.562
-0.605
-0.639
-0.656
-0.653
-0.628
-0.584
-0.524
-0.449
-0.371
-0.289
-0.212
-0.144
-0.088
-0.043
-0.002
0.032
0.064
0.094
0.124
0.153
0.183
-2.616
-2.808
-2.819
-2.618
-2.296
-1.931
-1.596
-1.316
-1.086
-0.903
-0.761
-0.651
-0.571
-0.515
-0.481
-0.469
-0.475
-0.500
-0.539
-0.589
-0.642
-0.687
-0.713
-0.717
-0.687
-0.636
-0.561
-0.478
-0.388
-0.302
-0.222
-0.152
-0.092
-0.040
0.004
0.043
0.077
0.110
0.140
0.170
0.200
-2.938
-3.192
-3.177
-2.924
-2.506
-2.063
-1.674
-1.356
-1.105
-0.910
-0.759
-0.645
-0.562
-0.503
-0.469
-0.455
-0.461
-0.488
-0.528
-0.582
-0.638
-0.688
-0.720
-0.725
-0.697
-0.643
-0.566
-0.478
-0.385
-0.299
-0.218
-0.147
-0.085
-0.033
0.014
0.055
0.090
0.124
0.155
0.185
0.214
-3.047
-3.330
-3.334
-3.037
-2.569
-2.094
-1.683
-1.348
-1.092
-0.893
-0.739
-0.625
-0.537
-0.477
-0.442
-0.424
-0.429
-0.451
-0.489
-0.539
-0.593
-0.643
-0.673
-0.679
-0.656
-0.606
-0.533
-0.450
-0.363
-0.280
-0.203
-0.133
-0.072
-0.019
0.028
0.069
0.105
0.139
0.170
0.199
0.228
-2.897
-3.160
-3.152
-2.887
-2.447
-1.999
-1.607
-1.290
-1.042
-0.848
-0.699
-0.585
-0.499
-0.436
-0.397
-0.377
-0.376
-0.392
-0.425
-0.468
-0.515
-0.557
-0.587
-0.596
-0.577
-0.534
-0.473
-0.402
-0.323
-0.245
-0.175
-0.109
-0.051
0.000
0.046
0.086
0.121
0.155
0.185
0.213
0.241
-2.529
-2.730
-2.734
-2.523
-2.168
-1.796
-1.460
-1.183
-0.956
-0.781
-0.641
-0.530
-0.445
-0.380
-0.336
-0.310
-0.305
-0.312
-0.336
-0.367
-0.405
-0.443
-0.468
-0.481
-0.469
-0.440
-0.392
-0.331
-0.266
-0.199
-0.136
-0.077
-0.023
0.025
0.068
0.106
0.141
0.172
0.201
0.229
0.256
-2.063
-2.211
-2.213
-2.056
-1.811
-1.525
-1.261
-1.032
-0.844
-0.689
-0.562
-0.460
-0.374
-0.310
-0.261
-0.229
-0.211
-0.211
-0.223
-0.245
-0.271
-0.302
-0.329
-0.344
-0.343
-0.329
-0.294
-0.249
-0.199
-0.144
-0.090
-0.038
0.010
0.054
0.094
0.130
0.162
0.192
0.219
0.245
0.270
-1.619
-1.713
-1.704
-1.602
-1.432
-1.233
-1.040
-0.864
-0.712
-0.581
-0.470
-0.374
-0.294
-0.225
-0.170
-0.129
-0.105
-0.092
-0.093
-0.100
-0.121
-0.146
-0.172
-0.194
-0.206
-0.205
-0.190
-0.163
-0.125
-0.083
-0.039
0.005
0.048
0.088
0.124
0.157
0.187
0.214
0.240
0.264
0.287
-1.229
-1.282
-1.269
-1.199
-1.086
-0.954
-0.814
-0.689
-0.569
-0.463
-0.367
-0.280
-0.201
-0.129
-0.069
-0.018
0.015
0.041
0.052
0.053
0.044
0.022
-0.004
-0.039
-0.067
-0.084
-0.084
-0.072
-0.050
-0.019
0.016
0.052
0.090
0.125
0.158
0.188
0.215
0.240
0.263
0.285
0.307
-0.904
-0.922
-0.904
-0.849
-0.777
-0.690
-0.600
-0.510
-0.424
-0.340
-0.258
-0.176
-0.098
-0.023
0.042
0.104
0.150
0.186
0.204
0.218
0.214
0.193
0.160
0.113
0.070
0.036
0.018
0.015
0.026
0.046
0.072
0.103
0.135
0.166
0.196
0.224
0.248
0.270
0.290
0.308
0.328
-0.636
-0.620
-0.585
-0.532
-0.486
-0.438
-0.391
-0.338
-0.279
-0.217
-0.146
-0.071
0.009
0.088
0.164
0.231
0.293
0.337
0.373
0.388
0.389
0.364
0.316
0.256
0.194
0.146
0.113
0.098
0.097
0.109
0.129
0.154
0.183
0.212
0.239
0.263
0.286
0.304
0.320
0.336
0.352
-0.415
-0.347
-0.269
-0.210
-0.187
-0.186
-0.184
-0.171
-0.140
-0.095
-0.037
0.033
0.114
0.199
0.283
0.368
0.446
0.507
0.552
0.580
0.570
0.533
0.464
0.384
0.306
0.242
0.198
0.173
0.164
0.171
0.185
0.208
0.235
0.261
0.288
0.310
0.329
0.344
0.357
0.366
0.379
-0.231
-0.059
0.117
0.215
0.180
0.095
0.024
-0.010
-0.008
0.020
0.069
0.136
0.216
0.307
0.405
0.503
0.599
0.689
0.766
0.798
0.774
0.700
0.595
0.492
0.398
0.322
0.269
0.238
0.223
0.227
0.240
0.261
0.288
0.317
0.344
0.366
0.381
0.392
0.397
0.402
0.407
-0.089
0.293
0.775
1.003
0.758
0.433
0.236
0.141
0.111
0.123
0.164
0.228
0.309
0.406
0.512
0.627
0.751
0.883
0.992
1.037
0.986
0.867
0.717
0.582
0.468
0.384
0.326
0.292
0.278
0.278
0.293
0.318
0.348
0.380
0.410
0.431
0.445
0.448
0.445
0.441
0.439
-0.076
0.720
2.272
2.836
1.770
0.817
0.426
0.263
0.208
0.209
0.246
0.309
0.392
0.492
0.604
0.729
0.868
1.025
1.177
1.239
1.157
0.989
0.801
0.641
0.518
0.431
0.372
0.337
0.322
0.327
0.344
0.374
0.412
0.452
0.488
0.513
0.523
0.517
0.501
0.484
0.469
-0.405
0.816
2.903
3.799
2.660
1.046
0.540
0.347
0.280
0.278
0.313
0.376
0.459
0.557
0.668
0.792
0.936
1.095
1.242
1.299
1.215
1.029
0.832
0.669
0.546
0.461
0.404
0.372
0.361
0.368
0.390
0.430
0.479
0.533
0.580
0.611
0.619
0.602
0.566
0.528
0.497
-1.435
0.056
2.022
2.798
1.825
0.914
0.536
0.379
0.324
0.323
0.361
0.422
0.505
0.602
0.704
0.815
0.936
1.064
1.172
1.204
1.128
0.976
0.807
0.664
0.554
0.477
0.428
0.400
0.391
0.403
0.433
0.484
0.546
0.620
0.686
0.727
0.731
0.697
0.641
0.573
0.515
-3.471
-1.000
0.381
0.993
0.910
0.650
0.470
0.376
0.340
0.348
0.389
0.449
0.530
0.618
0.711
0.799
0.888
0.973
1.034
1.043
0.985
0.875
0.750
0.637
0.549
0.483
0.442
0.421
0.416
0.431
0.467
0.526
0.609
0.709
0.801
0.857
0.862
0.808
0.716
0.609
0.514
-4.694
-1.455
-0.158
0.373
0.505
0.468
0.403
0.357
0.342
0.357
0.397
0.457
0.531
0.611
0.686
0.758
0.818
0.866
0.895
0.888
0.845
0.770
0.682
0.602
0.537
0.487
0.454
0.436
0.432
0.447
0.484
0.552
0.652
0.781
0.911
1.005
1.013
0.931
0.788
0.630
0.481
-2.713
-0.943
-0.047
0.309
0.412
0.402
0.368
0.339
0.334
0.350
0.388
0.444
0.510
0.578
0.642
0.697
0.739
0.765
0.776
0.767
0.732
0.683
0.628
0.573
0.527
0.491
0.466
0.449
0.442
0.450
0.476
0.543
0.656
0.825
1.020
1.155
1.181
1.065
0.862
0.620
0.389
-0.769
0.076
0.515
0.561
0.490
0.416
0.358
0.327
0.319
0.333
0.366
0.413
0.470
0.530
0.584
0.627
0.660
0.677
0.684
0.675
0.653
0.623
0.588
0.556
0.527
0.503
0.482
0.466
0.449
0.436
0.436
0.481
0.596
0.808
1.089
1.320
1.373
1.212
0.919
0.570
0.215
0.561
1.474
1.541
1.002
0.646
0.460
0.365
0.316
0.299
0.304
0.330
0.370
0.418
0.471
0.521
0.560
0.589
0.606
0.612
0.609
0.599
0.585
0.569
0.552
0.540
0.529
0.515
0.494
0.461
0.414
0.362
0.342
0.428
0.675
1.072
1.438
1.546
1.345
0.957
0.458
-0.082
1.404
2.627
2.586
1.346
0.754
0.493
0.364
0.298
0.269
0.265
0.280
0.311
0.356
0.404
0.452
0.495
0.527
0.549
0.562
0.567
0.569
0.568
0.570
0.572
0.578
0.578
0.569
0.546
0.497
0.403
0.268
0.137
0.117
0.357
0.844
1.346
1.548
1.350
0.917
0.300
-0.510
1.440
2.195
1.989
1.218
0.734
0.478
0.342
0.266
0.224
0.207
0.210
0.232
0.272
0.324
0.383
0.436
0.477
0.507
0.528
0.542
0.554
0.573
0.593
0.620
0.645
0.664
0.667
0.645
0.588
0.472
0.254
-0.018
-0.213
-0.080
0.377
0.925
1.214
1.147
0.791
0.142
-0.876
1.189
1.353
1.232
0.911
0.618
0.424
0.297
0.216
0.161
0.123
0.103
0.111
0.149
0.218
0.298
0.376
0.438
0.480
0.510
0.533
0.559
0.593
0.641
0.703
0.767
0.819
0.839
0.827
0.788
0.708
0.529
0.225
-0.186
-0.385
-0.176
0.286
0.650
0.766
0.603
0.071
-0.887
1.035
0.994
0.861
0.679
0.497
0.354
0.243
0.156
0.076
-0.001
-0.070
-0.100
-0.061
0.045
0.180
0.306
0.402
0.465
0.503
0.537
0.573
0.628
0.711
0.837
0.988
1.112
1.144
1.136
1.158
1.227
1.389
1.507
0.932
-0.179
-0.678
-0.427
0.035
0.343
0.374
0.067
-0.548
0.880
0.793
0.666
0.529
0.401
0.288
0.188
0.085
-0.036
-0.194
-0.375
-0.517
-0.484
-0.276
-0.001
0.227
0.379
0.463
0.512
0.548
0.593
0.669
0.801
1.037
1.433
1.800
1.735
1.628
1.701
2.010
2.969
5.018
4.451
0.345
-1.579
-1.347
-0.594
-0.025
0.185
0.107
-0.224
0.707
0.636
0.537
0.432
0.333
0.237
0.142
0.021
-0.165
-0.475
-0.946
-1.461
-1.494
-0.944
-0.305
0.137
0.373
0.484
0.531
0.562
0.611
0.697
0.871
1.253
2.201
2.821
2.708
2.329
2.493
2.875
4.250
7.202
5.756
-0.170
-3.571
-2.496
-1.103
-0.270
0.095
0.139
-0.004
0.560
0.514
0.440
0.364
0.289
0.214
0.128
-0.008
-0.265
-0.795
-1.950
-4.058
-4.612
-2.333
-0.722
0.063
0.400
0.519
0.554
0.575
0.616
0.702
0.881
1.293
2.294
3.081
3.065
3.066
3.649
3.689
3.915
5.223
3.692
-1.698
-4.261
-2.772
-1.170
-0.294
0.131
0.212
0.086
0.456
0.424
0.375
0.324
0.274
0.222
0.159
0.033
-0.250
-0.959
-2.970
-6.519
-7.340
-4.224
-1.040
0.053
0.453
0.562
0.574
0.577
0.606
0.674
0.820
1.099
1.625
2.260
2.560
3.421
4.677
4.248
3.080
2.354
0.939
-1.259
-2.391
-1.766
-0.804
-0.144
0.191
0.211
0.048
0.386
0.366
0.336
0.306
0.281
0.266
0.248
0.191
-0.005
-0.615
-2.350
-5.611
-6.132
-3.407
-0.838
0.146
0.500
0.582
0.573
0.563
0.574
0.624
0.719
0.883
1.131
1.457
1.918
2.779
3.707
3.311
2.203
1.290
0.381
-0.546
-0.992
-0.799
-0.350
0.024
0.152
0.028
-0.195
0.343
0.332
0.317
0.308
0.311
0.339
0.397
0.491
0.556
0.324
-0.598
-1.991
-2.388
-1.320
-0.271
0.316
0.548
0.583
0.554
0.525
0.530
0.561
0.622
0.714
0.846
1.038
1.333
1.767
2.099
1.917
1.363
0.786
0.282
-0.136
-0.305
-0.218
-0.005
0.119
-0.022
-0.364
-0.634
-3.717
-2.810
-1.497
0.021
2.855
4.879
4.123
1.808
0.669
0.227
0.021
-0.074
-0.111
-0.118
-0.108
-0.088
-0.062
-0.033
-0.001
0.037
0.077
0.128
0.196
0.293
0.350
0.159
-0.277
-0.493
-0.565
-0.796
-1.218
-1.442
-1.248
-0.884
-0.589
-0.393
-0.280
-0.219
-0.190
-0.179
-0.178
-2.738
-2.168
-1.250
0.001
2.443
4.306
3.672
1.470
0.438
0.068
-0.088
-0.153
-0.170
-0.165
-0.149
-0.126
-0.100
-0.075
-0.046
-0.019
0.004
0.011
-0.028
-0.196
-0.537
-1.019
-1.289
-1.082
-0.683
-0.468
-0.540
-0.667
-0.667
-0.544
-0.404
-0.291
-0.216
-0.171
-0.144
-0.130
-0.122
-1.900
-1.649
-1.105
-0.366
0.654
1.681
1.409
0.580
0.102
-0.119
-0.206
-0.234
-0.231
-0.214
-0.193
-0.169
-0.142
-0.117
-0.093
-0.066
-0.048
-0.056
-0.125
-0.343
-0.787
-1.360
-1.587
-1.240
-0.654
-0.243
-0.130
-0.200
-0.268
-0.273
-0.239
-0.189
-0.147
-0.113
-0.093
-0.077
-0.064
-1.379
-1.335
-1.099
-0.732
-0.317
0.020
0.061
-0.084
-0.223
-0.295
-0.319
-0.310
-0.290
-0.263
-0.236
-0.210
-0.186
-0.164
-0.139
-0.114
-0.092
-0.078
-0.104
-0.250
-0.583
-1.031
-1.213
-0.987
-0.532
-0.155
-0.007
-0.021
-0.079
-0.120
-0.122
-0.105
-0.083
-0.061
-0.043
-0.026
-0.009
-1.127
-1.191
-1.129
-0.971
-0.772
-0.597
-0.498
-0.470
-0.457
-0.443
-0.414
-0.381
-0.344
-0.310
-0.280
-0.252
-0.229
-0.208
-0.187
-0.165
-0.137
-0.103
-0.080
-0.131
-0.293
-0.568
-0.716
-0.635
-0.384
-0.138
-0.013
0.010
-0.015
-0.041
-0.051
-0.046
-0.033
-0.016
0.002
0.020
0.039
-1.064
-1.185
-1.197
-1.133
-1.020
-0.899
-0.781
-0.696
-0.622
-0.556
-0.497
-0.441
-0.394
-0.352
-0.319
-0.292
-0.270
-0.255
-0.238
-0.218
-0.193
-0.153
-0.117
-0.108
-0.181
-0.317
-0.416
-0.394
-0.285
-0.148
-0.055
-0.014
-0.011
-0.014
-0.015
-0.007
0.005
0.021
0.039
0.059
0.083
-1.139
-1.267
-1.310
-1.278
-1.193
-1.079
-0.957
-0.840
-0.733
-0.642
-0.561
-0.492
-0.435
-0.390
-0.355
-0.329
-0.311
-0.298
-0.289
-0.276
-0.258
-0.232
-0.202
-0.188
-0.206
-0.259
-0.305
-0.294
-0.235
-0.156
-0.087
-0.044
-0.023
-0.008
0.001
0.017
0.032
0.050
0.071
0.093
0.116
-1.307
-1.438
-1.477
-1.442
-1.352
-1.226
-1.083
-0.944
-0.820
-0.708
-0.614
-0.533
-0.469
-0.420
-0.384
-0.359
-0.345
-0.339
-0.338
-0.336
-0.332
-0.319
-0.303
-0.289
-0.287
-0.297
-0.303
-0.280
-0.232
-0.171
-0.113
-0.068
-0.035
-0.011
0.013
0.031
0.052
0.075
0.096
0.120
0.145
-1.541
-1.661
-1.693
-1.639
-1.516
-1.362
-1.195
-1.034
-0.886
-0.759
-0.650
-0.564
-0.495
-0.443
-0.406
-0.384
-0.372
-0.372
-0.377
-0.386
-0.394
-0.397
-0.394
-0.383
-0.372
-0.355
-0.333
-0.295
-0.247
-0.189
-0.131
-0.084
-0.043
-0.010
0.018
0.044
0.069
0.093
0.117
0.143
0.169
-1.801
-1.921
-1.932
-1.854
-1.691
-1.499
-1.298
-1.107
-0.939
-0.797
-0.679
-0.584
-0.512
-0.456
-0.418
-0.397
-0.389
-0.392
-0.406
-0.423
-0.441
-0.454
-0.460
-0.453
-0.436
-0.405
-0.365
-0.317
-0.260
-0.201
-0.144
-0.093
-0.048
-0.010
0.024
0.054
0.082
0.109
0.135
0.161
0.188
-2.036
-2.161
-2.168
-2.051
-1.853
-1.618
-1.375
-1.165
-0.975
-0.821
-0.695
-0.595
-0.517
-0.460
-0.422
-0.399
-0.393
-0.399
-0.417
-0.438
-0.464
-0.481
-0.493
-0.489
-0.469
-0.432
-0.387
-0.329
-0.268
-0.208
-0.147
-0.094
-0.046
-0.005
0.032
0.065
0.095
0.124
0.151
0.177
0.204
-2.204
-2.337
-2.337
-2.199
-1.961
-1.691
-1.424
-1.189
-0.993
-0.828
-0.697
-0.593
-0.513
-0.454
-0.412
-0.392
-0.382
-0.390
-0.408
-0.433
-0.459
-0.482
-0.494
-0.492
-0.471
-0.434
-0.386
-0.327
-0.265
-0.202
-0.141
-0.088
-0.039
0.004
0.042
0.077
0.108
0.138
0.165
0.192
0.219
-2.241
-2.389
-2.377
-2.229
-1.981
-1.695
-1.421
-1.183
-0.978
-0.817
-0.682
-0.575
-0.495
-0.433
-0.391
-0.368
-0.358
-0.363
-0.378
-0.402
-0.428
-0.449
-0.464
-0.463
-0.444
-0.410
-0.363
-0.305
-0.245
-0.186
-0.127
-0.074
-0.026
0.018
0.056
0.091
0.122
0.152
0.179
0.206
0.232
-2.139
-2.273
-2.272
-2.121
-1.892
-1.615
-1.359
-1.130
-0.939
-0.780
-0.651
-0.546
-0.463
-0.402
-0.358
-0.331
-0.318
-0.317
-0.329
-0.350
-0.373
-0.391
-0.403
-0.405
-0.390
-0.361
-0.319
-0.268
-0.214
-0.157
-0.103
-0.052
-0.006
0.035
0.073
0.107
0.139
0.167
0.194
0.220
0.246
-1.909
-2.029
-2.020
-1.900
-1.702
-1.465
-1.243
-1.039
-0.867
-0.719
-0.600
-0.501
-0.420
-0.357
-0.311
-0.278
-0.260
-0.255
-0.261
-0.275
-0.293
-0.310
-0.323
-0.324
-0.315
-0.293
-0.258
-0.216
-0.169
-0.120
-0.072
-0.025
0.018
0.057
0.094
0.126
0.156
0.184
0.210
0.236
0.260
-1.617
-1.704
-1.701
-1.607
-1.452
-1.267
-1.082
-0.917
-0.767
-0.641
-0.534
-0.441
-0.366
-0.302
-0.251
-0.215
-0.191
-0.179
-0.177
-0.184
-0.195
-0.209
-0.222
-0.227
-0.224
-0.210
-0.187
-0.154
-0.116
-0.074
-0.032
0.009
0.048
0.084
0.118
0.148
0.176
0.203
0.228
0.252
0.275
-1.313
-1.370
-1.360
-1.292
-1.179
-1.039
-0.901
-0.768
-0.651
-0.547
-0.454
-0.370
-0.297
-0.235
-0.180
-0.138
-0.106
-0.089
-0.079
-0.078
-0.086
-0.098
-0.110
-0.121
-0.125
-0.122
-0.108
-0.087
-0.057
-0.024
0.011
0.046
0.080
0.114
0.145
0.173
0.199
0.224
0.247
0.270
0.292
-1.022
-1.056
-1.039
-0.989
-0.907
-0.810
-0.710
-0.613
-0.523
-0.441
-0.364
-0.290
-0.222
-0.157
-0.099
-0.051
-0.014
0.015
0.031
0.038
0.037
0.025
0.009
-0.009
-0.022
-0.029
-0.026
-0.016
0.004
0.029
0.057
0.087
0.117
0.147
0.175
0.202
0.225
0.248
0.269
0.289
0.309
-0.766
-0.772
-0.748
-0.704
-0.647
-0.584
-0.519
-0.457
-0.395
-0.332
-0.269
-0.204
-0.137
-0.073
-0.011
0.043
0.090
0.123
0.151
0.160
0.164
0.151
0.129
0.105
0.081
0.064
0.054
0.055
0.065
0.082
0.105
0.130
0.157
0.183
0.209
0.233
0.254
0.274
0.293
0.311
0.330
-0.544
-0.521
-0.484
-0.442
-0.400
-0.365
-0.335
-0.302
-0.264
-0.222
-0.170
-0.112
-0.049
0.018
0.083
0.145
0.200
0.244
0.274
0.293
0.293
0.278
0.249
0.213
0.178
0.149
0.131
0.122
0.125
0.137
0.154
0.175
0.199
0.223
0.247
0.268
0.287
0.305
0.321
0.336
0.352
-0.356
-0.292
-0.222
-0.167
-0.148
-0.149
-0.153
-0.153
-0.140
-0.113
-0.074
-0.022
0.039
0.109
0.179
0.250
0.313
0.369
0.411
0.429
0.428
0.402
0.360
0.313
0.266
0.227
0.200
0.186
0.182
0.188
0.203
0.221
0.244
0.266
0.289
0.308
0.325
0.339
0.352
0.363
0.377
-0.196
-0.058
0.080
0.157
0.144
0.082
0.026
-0.011
-0.024
-0.013
0.019
0.066
0.129
0.200
0.275
0.354
0.430
0.497
0.550
0.573
0.560
0.520
0.462
0.400
0.341
0.294
0.261
0.241
0.233
0.237
0.250
0.268
0.290
0.314
0.335
0.354
0.368
0.379
0.386
0.393
0.402
-0.082
0.185
0.487
0.629
0.526
0.342
0.201
0.119
0.084
0.081
0.105
0.149
0.211
0.285
0.365
0.452
0.539
0.620
0.683
0.709
0.688
0.630
0.553
0.473
0.405
0.350
0.312
0.288
0.280
0.283
0.295
0.315
0.339
0.363
0.388
0.407
0.418
0.423
0.425
0.425
0.428
-0.078
0.407
1.052
1.354
1.010
0.599
0.353
0.225
0.170
0.161
0.180
0.222
0.284
0.358
0.441
0.531
0.625
0.715
0.788
0.816
0.783
0.707
0.615
0.524
0.451
0.394
0.353
0.330
0.322
0.325
0.338
0.362
0.390
0.420
0.446
0.467
0.477
0.475
0.468
0.460
0.453
-0.286
0.404
1.384
1.883
1.310
0.744
0.442
0.298
0.236
0.222
0.240
0.284
0.342
0.416
0.498
0.587
0.678
0.769
0.837
0.859
0.824
0.743
0.649
0.556
0.481
0.424
0.385
0.364
0.355
0.363
0.379
0.407
0.442
0.479
0.512
0.535
0.541
0.533
0.515
0.492
0.473
-0.840
-0.016
0.881
1.326
1.058
0.679
0.445
0.326
0.273
0.265
0.286
0.327
0.387
0.456
0.532
0.614
0.696
0.769
0.827
0.843
0.804
0.735
0.647
0.565
0.495
0.443
0.409
0.389
0.385
0.392
0.415
0.449
0.492
0.540
0.584
0.610
0.615
0.599
0.563
0.521
0.485
-1.590
-0.564
0.233
0.635
0.654
0.520
0.400
0.324
0.289
0.288
0.312
0.356
0.412
0.478
0.547
0.617
0.681
0.737
0.775
0.784
0.755
0.696
0.624
0.557
0.500
0.456
0.425
0.409
0.406
0.416
0.441
0.482
0.537
0.596
0.655
0.691
0.694
0.665
0.610
0.542
0.481
-1.921
-0.816
-0.078
0.299
0.410
0.396
0.350
0.309
0.293
0.299
0.326
0.369
0.422
0.482
0.541
0.599
0.648
0.688
0.711
0.712
0.689
0.646
0.596
0.543
0.498
0.464
0.440
0.425
0.421
0.430
0.455
0.500
0.565
0.643
0.720
0.773
0.780
0.731
0.651
0.549
0.451
-1.369
-0.563
-0.023
0.249
0.340
0.343
0.318
0.295
0.287
0.297
0.324
0.366
0.416
0.469
0.523
0.570
0.608
0.637
0.650
0.648
0.631
0.600
0.566
0.530
0.498
0.472
0.453
0.439
0.432
0.435
0.453
0.494
0.566
0.663
0.763
0.843
0.858
0.802
0.683
0.534
0.391
-0.510
-0.028
0.278
0.387
0.381
0.347
0.309
0.284
0.277
0.289
0.313
0.353
0.397
0.448
0.495
0.535
0.567
0.589
0.598
0.598
0.587
0.570
0.547
0.526
0.506
0.488
0.472
0.458
0.442
0.430
0.431
0.454
0.527
0.640
0.780
0.893
0.924
0.852
0.697
0.490
0.279
0.206
0.574
0.711
0.612
0.477
0.378
0.312
0.277
0.264
0.270
0.294
0.329
0.372
0.420
0.462
0.501
0.532
0.549
0.560
0.562
0.558
0.550
0.542
0.533
0.524
0.515
0.501
0.483
0.456
0.422
0.391
0.379
0.428
0.545
0.722
0.884
0.942
0.867
0.677
0.412
0.109
0.661
1.006
1.030
0.785
0.549
0.403
0.313
0.266
0.244
0.246
0.264
0.295
0.338
0.386
0.431
0.471
0.501
0.522
0.534
0.541
0.544
0.547
0.552
0.556
0.560
0.560
0.552
0.530
0.494
0.432
0.357
0.284
0.276
0.366
0.548
0.755
0.864
0.816
0.614
0.308
-0.088
0.804
1.036
1.013
0.782
0.556
0.401
0.303
0.247
0.217
0.208
0.219
0.246
0.290
0.342
0.396
0.444
0.482
0.505
0.522
0.533
0.544
0.558
0.578
0.603
0.628
0.642
0.643
0.621
0.578
0.502
0.384
0.236
0.114
0.105
0.237
0.460
0.625
0.648
0.513
0.206
-0.224
0.784
0.871
0.827
0.671
0.504
0.375
0.282
0.218
0.176
0.152
0.144
0.161
0.207
0.277
0.355
0.423
0.474
0.505
0.525
0.539
0.558
0.585
0.628
0.683
0.742
0.784
0.795
0.780
0.739
0.677
0.566
0.356
0.046
-0.215
-0.253
-0.036
0.241
0.408
0.377
0.145
-0.225
0.723
0.735
0.669
0.560
0.439
0.335
0.249
0.178
0.118
0.060
0.018
0.013
0.059
0.166
0.295
0.406
0.481
0.521
0.540
0.556
0.579
0.622
0.696
0.809
0.947
1.053
1.063
1.030
1.002
0.995
0.986
0.788
0.126
-0.798
-1.204
-0.874
-0.315
0.100
0.252
0.160
-0.094
0.656
0.633
0.569
0.480
0.386
0.297
0.216
0.134
0.039
-0.081
-0.204
-0.286
-0.229
-0.038
0.205
0.402
0.514
0.562
0.572
0.580
0.605
0.664
0.780
0.997
1.349
1.663
1.568
1.411
1.373
1.445
1.607
1.516
0.106
-2.714
-3.992
-2.500
-1.033
-0.192
0.183
0.225
0.073
0.582
0.555
0.495
0.422
0.345
0.272
0.193
0.095
-0.052
-0.276
-0.599
-0.880
-0.859
-0.438
0.075
0.442
0.608
0.637
0.619
0.608
0.627
0.695
0.848
1.193
2.094
2.583
2.434
1.863
1.790
1.856
2.020
1.907
-0.907
-7.242
-9.145
-5.366
-1.764
-0.334
0.257
0.389
0.232
0.512
0.486
0.439
0.382
0.321
0.262
0.192
0.086
-0.111
-0.487
-1.167
-2.039
-2.130
-1.112
-0.046
0.592
0.787
0.750
0.675
0.633
0.636
0.698
0.855
1.226
2.157
2.758
2.625
2.158
2.156
2.107
1.951
1.273
-1.920
-8.228
-10.190
-6.029
-1.812
-0.178
0.586
0.699
0.367
0.450
0.433
0.399
0.357
0.318
0.278
0.230
0.139
-0.073
-0.551
-1.608
-3.417
-3.823
-1.725
-0.039
0.849
1.009
0.855
0.713
0.638
0.625
0.670
0.794
1.048
1.511
1.994
2.041
2.120
2.269
2.117
1.613
0.738
-1.236
-4.574
-5.824
-3.253
-1.124
0.193
0.987
0.993
0.388
0.403
0.391
0.370
0.348
0.331
0.323
0.322
0.298
0.174
-0.225
-1.175
-2.709
-3.062
-1.415
0.083
0.913
1.049
0.868
0.707
0.618
0.593
0.617
0.701
0.849
1.064
1.302
1.525
1.773
1.939
1.757
1.271
0.556
-0.412
-1.463
-1.864
-1.294
-0.409
0.391
0.930
0.805
0.143
0.367
0.361
0.353
0.348
0.359
0.396
0.475
0.601
0.738
0.650
0.014
-0.843
-1.090
-0.489
0.270
0.774
0.876
0.775
0.648
0.570
0.539
0.554
0.605
0.693
0.811
0.957
1.121
1.296
1.385
1.246
0.907
0.456
-0.023
-0.431
-0.579
-0.392
-0.021
0.353
0.527
0.324
-0.103
-1.862
-1.484
-0.827
0.083
1.453
3.047
2.562
1.332
0.646
0.280
0.078
-0.024
-0.070
-0.081
-0.073
-0.053
-0.027
0.006
0.041
0.077
0.120
0.167
0.227
0.286
0.306
0.230
0.060
-0.100
-0.217
-0.384
-0.571
-0.674
-0.630
-0.503
-0.360
-0.255
-0.181
-0.137
-0.112
-0.100
-0.093
-1.588
-1.324
-0.792
0.006
1.231
2.575
2.164
1.037
0.417
0.118
-0.032
-0.100
-0.124
-0.125
-0.110
-0.088
-0.062
-0.033
-0.005
0.024
0.050
0.064
0.059
0.003
-0.118
-0.284
-0.409
-0.399
-0.341
-0.326
-0.362
-0.412
-0.401
-0.343
-0.262
-0.191
-0.139
-0.101
-0.078
-0.063
-0.052
-1.289
-1.139
-0.793
-0.280
0.393
0.955
0.885
0.462
0.130
-0.054
-0.142
-0.176
-0.181
-0.170
-0.150
-0.127
-0.101
-0.076
-0.049
-0.026
-0.007
-0.008
-0.044
-0.144
-0.310
-0.513
-0.600
-0.529
-0.367
-0.239
-0.194
-0.200
-0.210
-0.193
-0.162
-0.123
-0.088
-0.061
-0.041
-0.024
-0.010
-1.062
-1.024
-0.846
-0.568
-0.238
0.008
0.058
-0.037
-0.150
-0.218
-0.248
-0.250
-0.238
-0.217
-0.192
-0.166
-0.141
-0.117
-0.094
-0.072
-0.057
-0.055
-0.083
-0.168
-0.318
-0.483
-0.554
-0.482
-0.319
-0.177
-0.099
-0.084
-0.090
-0.091
-0.082
-0.062
-0.041
-0.021
-0.002
0.014
0.031
-0.967
-0.995
-0.932
-0.793
-0.623
-0.473
-0.392
-0.369
-0.366
-0.361
-0.346
-0.320
-0.291
-0.261
-0.231
-0.205
-0.180
-0.158
-0.138
-0.119
-0.101
-0.090
-0.102
-0.146
-0.244
-0.352
-0.402
-0.363
-0.258
-0.140
-0.068
-0.041
-0.034
-0.034
-0.028
-0.016
-0.002
0.015
0.032
0.050
0.070
-0.969
-1.045
-1.039
-0.967
-0.864
-0.754
-0.658
-0.584
-0.526
-0.475
-0.428
-0.381
-0.339
-0.301
-0.269
-0.241
-0.218
-0.199
-0.181
-0.164
-0.149
-0.132
-0.127
-0.142
-0.192
-0.252
-0.284
-0.268
-0.201
-0.122
-0.063
-0.029
-0.012
-0.005
0.005
0.016
0.029
0.046
0.063
0.082
0.103
-1.062
-1.150
-1.172
-1.128
-1.042
-0.937
-0.832
-0.733
-0.642
-0.565
-0.494
-0.432
-0.380
-0.338
-0.302
-0.274
-0.253
-0.235
-0.222
-0.209
-0.196
-0.183
-0.173
-0.174
-0.190
-0.216
-0.229
-0.213
-0.169
-0.115
-0.068
-0.031
-0.008
0.008
0.022
0.037
0.055
0.072
0.089
0.110
0.132
-1.213
-1.308
-1.329
-1.288
-1.200
-1.088
-0.962
-0.843
-0.731
-0.632
-0.547
-0.475
-0.415
-0.367
-0.329
-0.302
-0.282
-0.268
-0.259
-0.253
-0.246
-0.238
-0.228
-0.225
-0.223
-0.225
-0.221
-0.197
-0.163
-0.118
-0.077
-0.038
-0.009
0.013
0.034
0.053
0.072
0.092
0.112
0.133
0.156
-1.401
-1.489
-1.506
-1.451
-1.350
-1.215
-1.072
-0.932
-0.802
-0.686
-0.589
-0.508
-0.440
-0.389
-0.351
-0.322
-0.305
-0.296
-0.291
-0.289
-0.288
-0.285
-0.280
-0.273
-0.265
-0.252
-0.232
-0.205
-0.167
-0.124
-0.082
-0.043
-0.010
0.017
0.043
0.065
0.088
0.109
0.131
0.153
0.177
-1.591
-1.676
-1.677
-1.607
-1.485
-1.324
-1.161
-0.999
-0.855
-0.726
-0.619
-0.530
-0.458
-0.402
-0.364
-0.336
-0.319
-0.312
-0.312
-0.314
-0.318
-0.322
-0.320
-0.312
-0.298
-0.278
-0.248
-0.214
-0.173
-0.129
-0.085
-0.046
-0.011
0.021
0.050
0.076
0.101
0.124
0.147
0.171
0.194
-1.742
-1.827
-1.824
-1.739
-1.589
-1.411
-1.224
-1.047
-0.889
-0.751
-0.636
-0.542
-0.468
-0.409
-0.367
-0.339
-0.323
-0.318
-0.319
-0.325
-0.333
-0.338
-0.339
-0.332
-0.316
-0.291
-0.257
-0.218
-0.176
-0.129
-0.085
-0.044
-0.006
0.029
0.059
0.088
0.114
0.139
0.162
0.186
0.210
-1.834
-1.921
-1.908
-1.811
-1.649
-1.452
-1.257
-1.071
-0.907
-0.761
-0.643
-0.544
-0.466
-0.405
-0.363
-0.334
-0.317
-0.311
-0.313
-0.320
-0.328
-0.337
-0.338
-0.331
-0.315
-0.289
-0.254
-0.213
-0.169
-0.123
-0.078
-0.036
0.003
0.037
0.069
0.099
0.126
0.151
0.176
0.200
0.224
-1.832
-1.922
-1.906
-1.808
-1.641
-1.445
-1.245
-1.058
-0.896
-0.757
-0.634
-0.534
-0.455
-0.394
-0.347
-0.317
-0.298
-0.290
-0.291
-0.298
-0.307
-0.313
-0.315
-0.310
-0.294
-0.268
-0.235
-0.195
-0.153
-0.108
-0.064
-0.024
0.016
0.051
0.084
0.113
0.140
0.166
0.190
0.214
0.238
-1.738
-1.815
-1.807
-1.707
-1.551
-1.376
-1.190
-1.018
-0.863
-0.725
-0.610
-0.512
-0.433
-0.370
-0.323
-0.289
-0.268
-0.257
-0.255
-0.259
-0.266
-0.271
-0.275
-0.269
-0.254
-0.233
-0.202
-0.165
-0.126
-0.084
-0.043
-0.003
0.034
0.068
0.099
0.128
0.155
0.180
0.204
0.228
0.251
-1.562
-1.629
-1.624
-1.538
-1.407
-1.248
-1.087
-0.935
-0.799
-0.677
-0.570
-0.481
-0.403
-0.339
-0.290
-0.252
-0.226
-0.211
-0.204
-0.205
-0.209
-0.213
-0.214
-0.211
-0.200
-0.183
-0.158
-0.125
-0.090
-0.053
-0.016
0.020
0.055
0.088
0.118
0.146
0.172
0.197
0.220
0.242
0.265
-1.340
-1.393
-1.382
-1.314
-1.207
-1.084
-0.951
-0.827
-0.715
-0.610
-0.517
-0.433
-0.361
-0.298
-0.246
-0.205
-0.174
-0.154
-0.142
-0.136
-0.137
-0.140
-0.144
-0.142
-0.135
-0.123
-0.104
-0.078
-0.049
-0.017
0.017
0.050
0.081
0.111
0.140
0.167
0.191
0.214
0.236
0.259
0.280
-1.103
-1.136
-1.121
-1.069
-0.985
-0.887
-0.792
-0.697
-0.609
-0.527
-0.450
-0.376
-0.310
-0.248
-0.194
-0.149
-0.111
-0.085
-0.068
-0.059
-0.057
-0.058
-0.061
-0.063
-0.062
-0.056
-0.043
-0.025
-0.002
0.024
0.053
0.082
0.110
0.138
0.164
0.189
0.212
0.234
0.255
0.275
0.296
-0.865
-0.884
-0.864
-0.819
-0.758
-0.687
-0.616
-0.553
-0.492
-0.435
-0.374
-0.314
-0.251
-0.191
-0.133
-0.083
-0.040
-0.010
0.014
0.027
0.033
0.032
0.027
0.020
0.016
0.015
0.021
0.031
0.048
0.069
0.092
0.117
0.142
0.168
0.191
0.214
0.235
0.256
0.275
0.293
0.313
-0.648
-0.645
-0.616
-0.576
-0.532
-0.487
-0.449
-0.409
-0.374
-0.335
-0.291
-0.241
-0.185
-0.125
-0.065
-0.011
0.037
0.076
0.103
0.121
0.128
0.125
0.116
0.106
0.095
0.086
0.084
0.088
0.099
0.114
0.133
0.155
0.177
0.200
0.222
0.242
0.262
0.280
0.297
0.314
0.332
-0.459
-0.429
-0.392
-0.351
-0.318
-0.297
-0.281
-0.270
-0.259
-0.236
-0.208
-0.167
-0.113
-0.052
0.009
0.068
0.123
0.165
0.199
0.218
0.226
0.219
0.206
0.188
0.169
0.155
0.146
0.143
0.149
0.160
0.175
0.193
0.213
0.234
0.255
0.273
0.290
0.307
0.321
0.336
0.353
-0.296
-0.235
-0.175
-0.132
-0.109
-0.112
-0.124
-0.140
-0.148
-0.143
-0.123
-0.087
-0.037
0.022
0.088
0.151
0.210
0.258
0.296
0.318
0.322
0.312
0.291
0.266
0.239
0.218
0.203
0.196
0.197
0.203
0.217
0.233
0.252
0.271
0.290
0.308
0.323
0.336
0.348
0.361
0.373
-0.160
-0.059
0.042
0.100
0.104
0.069
0.021
-0.018
-0.041
-0.051
-0.040
-0.008
0.041
0.101
0.165
0.235
0.298
0.353
0.395
0.416
0.415
0.400
0.370
0.335
0.302
0.275
0.255
0.243
0.242
0.247
0.258
0.274
0.291
0.311
0.330
0.345
0.359
0.369
0.377
0.386
0.395
-0.071
0.100
0.267
0.355
0.329
0.246
0.157
0.090
0.048
0.033
0.040
0.070
0.116
0.175
0.242
0.311
0.379
0.441
0.485
0.505
0.502
0.476
0.436
0.394
0.355
0.322
0.299
0.286
0.282
0.287
0.298
0.313
0.333
0.353
0.372
0.387
0.399
0.406
0.409
0.412
0.419
-0.057
0.201
0.473
0.611
0.542
0.397
0.267
0.178
0.127
0.106
0.110
0.139
0.184
0.242
0.309
0.379
0.447
0.510
0.555
0.574
0.565
0.534
0.488
0.440
0.396
0.361
0.337
0.323
0.318
0.323
0.335
0.352
0.375
0.398
0.418
0.434
0.442
0.445
0.442
0.439
0.439
-0.165
0.175
0.539
0.717
0.650
0.475
0.329
0.237
0.183
0.164
0.171
0.198
0.243
0.298
0.363
0.431
0.496
0.554
0.596
0.614
0.605
0.567
0.519
0.471
0.426
0.391
0.368
0.353
0.349
0.354
0.368
0.390
0.415
0.443
0.467
0.484
0.490
0.488
0.476
0.463
0.456
-0.413
-0.018
0.380
0.591
0.577
0.460
0.343
0.263
0.220
0.205
0.214
0.243
0.287
0.341
0.401
0.464
0.521
0.575
0.610
0.624
0.611
0.576
0.532
0.486
0.445
0.413
0.390
0.378
0.376
0.382
0.399
0.422
0.454
0.487
0.515
0.534
0.540
0.530
0.510
0.484
0.463
-0.698
-0.259
0.138
0.371
0.425
0.383
0.317
0.264
0.236
0.229
0.243
0.274
0.316
0.368
0.423
0.478
0.529
0.571
0.598
0.609
0.595
0.568
0.531
0.492
0.457
0.429
0.409
0.397
0.396
0.403
0.421
0.448
0.486
0.525
0.561
0.586
0.590
0.576
0.541
0.498
0.462
-0.808
-0.376
-0.002
0.221
0.308
0.311
0.283
0.254
0.239
0.241
0.259
0.291
0.335
0.384
0.434
0.481
0.522
0.556
0.576
0.583
0.573
0.551
0.523
0.491
0.463
0.442
0.424
0.413
0.411
0.417
0.434
0.463
0.503
0.553
0.600
0.632
0.636
0.614
0.564
0.503
0.445
-0.637
-0.281
0.014
0.186
0.261
0.273
0.259
0.242
0.235
0.243
0.266
0.300
0.343
0.388
0.435
0.474
0.511
0.536
0.550
0.555
0.548
0.534
0.513
0.490
0.470
0.453
0.438
0.428
0.424
0.425
0.436
0.460
0.503
0.561
0.622
0.664
0.677
0.647
0.582
0.494
0.404
-0.289
-0.036
0.159
0.257
0.281
0.271
0.250
0.232
0.227
0.239
0.265
0.301
0.343
0.388
0.429
0.467
0.497
0.517
0.530
0.534
0.530
0.520
0.509
0.495
0.480
0.469
0.457
0.446
0.432
0.425
0.422
0.441
0.475
0.534
0.610
0.671
0.694
0.665
0.583
0.469
0.344
0.057
0.249
0.354
0.366
0.333
0.286
0.250
0.227
0.220
0.232
0.257
0.296
0.339
0.384
0.425
0.462
0.488
0.506
0.516
0.520
0.520
0.516
0.512
0.507
0.502
0.494
0.484
0.469
0.449
0.425
0.404
0.393
0.412
0.470
0.550
0.634
0.676
0.655
0.568
0.427
0.266
0.322
0.467
0.512
0.463
0.381
0.306
0.253
0.223
0.213
0.222
0.249
0.288
0.335
0.382
0.425
0.463
0.488
0.504
0.513
0.518
0.520
0.524
0.527
0.531
0.536
0.535
0.528
0.511
0.480
0.436
0.384
0.337
0.311
0.336
0.415
0.515
0.589
0.601
0.531
0.385
0.203
0.472
0.571
0.577
0.499
0.402
0.315
0.256
0.217
0.204
0.210
0.235
0.274
0.325
0.377
0.430
0.473
0.499
0.515
0.522
0.525
0.531
0.541
0.556
0.575
0.593
0.603
0.603
0.580
0.540
0.482
0.393
0.279
0.176
0.117
0.163
0.278
0.411
0.490
0.471
0.352
0.165
0.536
0.582
0.565
0.489
0.396
0.313
0.252
0.210
0.188
0.188
0.203
0.241
0.298
0.368
0.441
0.496
0.530
0.543
0.543
0.544
0.551
0.568
0.600
0.641
0.683
0.714
0.717
0.692
0.649
0.578
0.452
0.244
-0.027
-0.262
-0.310
-0.150
0.108
0.311
0.394
0.343
0.192
0.555
0.568
0.532
0.460
0.381
0.306
0.244
0.200
0.165
0.146
0.145
0.171
0.241
0.345
0.457
0.544
0.586
0.592
0.581
0.574
0.580
0.603
0.658
0.737
0.830
0.896
0.903
0.867
0.811
0.734
0.572
0.226
-0.403
-1.128
-1.373
-0.970
-0.372
0.088
0.329
0.365
0.267
0.556
0.545
0.501
0.435
0.364
0.297
0.237
0.184
0.129
0.072
0.027
0.026
0.110
0.288
0.488
0.636
0.692
0.676
0.636
0.611
0.609
0.642
0.721
0.863
1.053
1.203
1.184
1.096
1.011
0.921
0.715
0.111
-1.368
-3.667
-4.412
-2.686
-1.067
-0.122
0.347
0.462
0.381
0.536
0.520
0.475
0.416
0.351
0.292
0.236
0.172
0.088
-0.024
-0.163
-0.240
-0.136
0.184
0.583
0.862
0.913
0.820
0.714
0.651
0.634
0.669
0.769
0.975
1.324
1.615
1.511
1.327
1.211
1.084
0.784
-0.167
-3.075
-8.524
-9.747
-5.687
-1.744
-0.112
0.656
0.806
0.511
0.512
0.492
0.451
0.399
0.348
0.299
0.249
0.180
0.068
-0.116
-0.389
-0.621
-0.503
0.076
0.898
1.495
1.405
1.050
0.809
0.687
0.643
0.670
0.773
0.988
1.363
1.698
1.612
1.443
1.336
1.160
0.756
-0.341
-3.623
-9.461
-10.940
-6.433
-1.688
0.393
1.723
1.769
0.746
0.477
0.461
0.427
0.387
0.350
0.319
0.288
0.238
0.127
-0.107
-0.495
-0.878
-0.766
0.085
1.549
2.701
2.253
1.299
0.876
0.697
0.633
0.643
0.723
0.890
1.132
1.349
1.400
1.377
1.325
1.138
0.714
-0.186
-2.080
-5.292
-6.306
-3.361
-0.848
1.226
3.721
3.634
0.862
0.437
0.426
0.402
0.379
0.364
0.361
0.369
0.368
0.317
0.128
-0.246
-0.639
-0.569
0.207
1.656
2.742
2.309
1.300
0.859
0.668
0.596
0.596
0.650
0.751
0.896
1.034
1.129
1.185
1.172
1.006
0.648
0.050
-0.830
-1.774
-2.005
-1.287
-0.158
1.318
3.338
2.968
0.176
0.400
0.395
0.384
0.378
0.385
0.420
0.488
0.604
0.718
0.690
0.388
0.016
-0.041
0.362
1.072
1.626
1.452
1.032
0.752
0.604
0.540
0.533
0.567
0.635
0.720
0.815
0.894
0.948
0.937
0.806
0.558
0.195
-0.224
-0.573
-0.656
-0.392
0.130
0.790
1.342
0.863
-0.400
-0.975
-0.798
-0.458
0.024
0.612
1.080
1.084
0.784
0.467
0.228
0.073
-0.013
-0.051
-0.055
-0.044
-0.019
0.013
0.047
0.085
0.123
0.166
0.210
0.254
0.296
0.313
0.288
0.211
0.117
0.017
-0.095
-0.200
-0.269
-0.279
-0.238
-0.183
-0.129
-0.088
-0.061
-0.042
-0.031
-0.021
-0.956
-0.815
-0.528
-0.091
0.434
0.835
0.827
0.546
0.269
0.085
-0.025
-0.080
-0.098
-0.095
-0.077
-0.053
-0.023
0.009
0.038
0.070
0.098
0.122
0.130
0.119
0.076
0.015
-0.046
-0.081
-0.099
-0.127
-0.165
-0.197
-0.199
-0.172
-0.134
-0.096
-0.062
-0.037
-0.019
-0.005
0.007
-0.878
-0.802
-0.596
-0.287
0.064
0.326
0.362
0.218
0.054
-0.057
-0.120
-0.147
-0.148
-0.136
-0.115
-0.089
-0.062
-0.034
-0.006
0.019
0.037
0.048
0.037
-0.002
-0.071
-0.144
-0.182
-0.185
-0.149
-0.120
-0.114
-0.118
-0.113
-0.103
-0.079
-0.054
-0.030
-0.009
0.009
0.022
0.038
-0.829
-0.812
-0.696
-0.510
-0.293
-0.125
-0.068
-0.098
-0.154
-0.197
-0.214
-0.214
-0.201
-0.178
-0.153
-0.127
-0.099
-0.074
-0.050
-0.028
-0.013
-0.007
-0.021
-0.060
-0.122
-0.186
-0.222
-0.203
-0.154
-0.104
-0.071
-0.056
-0.051
-0.042
-0.030
-0.014
0.004
0.020
0.036
0.052
0.069
-0.839
-0.859
-0.810
-0.703
-0.574
-0.453
-0.381
-0.344
-0.331
-0.320
-0.302
-0.279
-0.249
-0.219
-0.190
-0.161
-0.136
-0.112
-0.090
-0.072
-0.056
-0.052
-0.057
-0.084
-0.131
-0.175
-0.201
-0.177
-0.136
-0.085
-0.046
-0.025
-0.014
-0.005
0.006
0.018
0.033
0.048
0.064
0.080
0.097
-0.911
-0.962
-0.948
-0.882
-0.789
-0.685
-0.598
-0.530
-0.472
-0.422
-0.378
-0.334
-0.294
-0.257
-0.224
-0.195
-0.169
-0.147
-0.128
-0.112
-0.099
-0.091
-0.089
-0.103
-0.128
-0.152
-0.164
-0.150
-0.114
-0.071
-0.035
-0.011
0.007
0.018
0.031
0.043
0.057
0.073
0.089
0.106
0.124
-1.038
-1.100
-1.099
-1.053
-0.962
-0.861
-0.760
-0.667
-0.581
-0.508
-0.442
-0.383
-0.333
-0.291
-0.254
-0.225
-0.201
-0.180
-0.164
-0.150
-0.138
-0.128
-0.124
-0.128
-0.135
-0.144
-0.144
-0.130
-0.101
-0.066
-0.032
-0.004
0.015
0.031
0.046
0.061
0.077
0.093
0.110
0.128
0.148
-1.205
-1.270
-1.270
-1.217
-1.125
-1.008
-0.890
-0.773
-0.667
-0.576
-0.494
-0.425
-0.366
-0.318
-0.280
-0.249
-0.226
-0.208
-0.196
-0.184
-0.174
-0.166
-0.160
-0.154
-0.154
-0.152
-0.142
-0.125
-0.097
-0.065
-0.033
-0.005
0.019
0.040
0.058
0.076
0.093
0.111
0.129
0.149
0.168
-1.381
-1.450
-1.446
-1.377
-1.266
-1.134
-0.993
-0.861
-0.737
-0.629
-0.536
-0.457
-0.391
-0.340
-0.300
-0.269
-0.246
-0.230
-0.219
-0.211
-0.205
-0.199
-0.192
-0.185
-0.175
-0.165
-0.148
-0.128
-0.099
-0.066
-0.035
-0.004
0.021
0.046
0.067
0.087
0.107
0.126
0.146
0.166
0.186
-1.551
-1.614
-1.600
-1.519
-1.386
-1.236
-1.077
-0.929
-0.791
-0.668
-0.567
-0.479
-0.410
-0.355
-0.312
-0.281
-0.259
-0.245
-0.236
-0.230
-0.227
-0.221
-0.216
-0.206
-0.196
-0.179
-0.159
-0.131
-0.100
-0.067
-0.035
-0.004
0.026
0.052
0.075
0.098
0.120
0.140
0.160
0.181
0.202
-1.674
-1.738
-1.717
-1.618
-1.469
-1.303
-1.134
-0.973
-0.827
-0.696
-0.587
-0.495
-0.420
-0.362
-0.318
-0.286
-0.264
-0.250
-0.243
-0.238
-0.235
-0.233
-0.227
-0.219
-0.204
-0.185
-0.160
-0.132
-0.098
-0.066
-0.031
0.001
0.031
0.059
0.085
0.109
0.132
0.153
0.174
0.195
0.217
-1.726
-1.789
-1.759
-1.659
-1.503
-1.330
-1.161
-0.998
-0.847
-0.713
-0.599
-0.500
-0.424
-0.362
-0.316
-0.285
-0.261
-0.246
-0.238
-0.235
-0.233
-0.230
-0.226
-0.216
-0.202
-0.180
-0.154
-0.126
-0.092
-0.058
-0.024
0.009
0.040
0.069
0.095
0.121
0.143
0.166
0.188
0.209
0.230
-1.695
-1.753
-1.723
-1.623
-1.473
-1.311
-1.146
-0.991
-0.845
-0.713
-0.596
-0.499
-0.419
-0.355
-0.309
-0.273
-0.249
-0.232
-0.224
-0.219
-0.216
-0.214
-0.208
-0.199
-0.185
-0.165
-0.139
-0.110
-0.078
-0.043
-0.011
0.022
0.053
0.082
0.108
0.133
0.157
0.179
0.201
0.222
0.243
-1.579
-1.633
-1.608
-1.515
-1.385
-1.241
-1.095
-0.952
-0.822
-0.698
-0.586
-0.487
-0.406
-0.343
-0.294
-0.255
-0.228
-0.209
-0.197
-0.191
-0.187
-0.183
-0.179
-0.169
-0.156
-0.137
-0.114
-0.087
-0.056
-0.024
0.008
0.038
0.069
0.097
0.123
0.148
0.171
0.193
0.214
0.236
0.257
-1.406
-1.450
-1.431
-1.352
-1.248
-1.124
-1.001
-0.886
-0.770
-0.662
-0.560
-0.468
-0.391
-0.326
-0.272
-0.231
-0.200
-0.176
-0.160
-0.151
-0.145
-0.140
-0.135
-0.128
-0.115
-0.100
-0.080
-0.055
-0.027
0.001
0.031
0.059
0.088
0.115
0.141
0.165
0.187
0.209
0.230
0.250
0.271
-1.192
-1.228
-1.206
-1.148
-1.060
-0.963
-0.873
-0.779
-0.692
-0.602
-0.516
-0.438
-0.364
-0.301
-0.245
-0.199
-0.164
-0.135
-0.115
-0.102
-0.094
-0.087
-0.082
-0.077
-0.067
-0.054
-0.037
-0.017
0.006
0.032
0.058
0.085
0.111
0.136
0.161
0.183
0.205
0.225
0.245
0.265
0.285
-0.972
-0.988
-0.966
-0.917
-0.848
-0.780
-0.713
-0.648
-0.591
-0.526
-0.464
-0.397
-0.333
-0.270
-0.212
-0.161
-0.120
-0.085
-0.061
-0.044
-0.033
-0.026
-0.023
-0.017
-0.013
-0.004
0.009
0.025
0.044
0.066
0.089
0.113
0.137
0.160
0.183
0.204
0.224
0.243
0.262
0.281
0.300
-0.754
-0.752
-0.726
-0.680
-0.631
-0.582
-0.541
-0.508
-0.477
-0.446
-0.401
-0.353
-0.294
-0.230
-0.171
-0.116
-0.068
-0.029
0.000
0.021
0.034
0.040
0.045
0.045
0.047
0.051
0.059
0.070
0.086
0.103
0.122
0.144
0.165
0.187
0.207
0.227
0.246
0.264
0.281
0.298
0.317
-0.555
-0.534
-0.498
-0.457
-0.416
-0.387
-0.370
-0.365
-0.361
-0.358
-0.336
-0.300
-0.248
-0.186
-0.123
-0.063
-0.008
0.036
0.066
0.090
0.103
0.111
0.112
0.110
0.108
0.107
0.109
0.116
0.127
0.141
0.157
0.177
0.196
0.215
0.234
0.252
0.269
0.286
0.301
0.317
0.334
-0.376
-0.337
-0.287
-0.248
-0.219
-0.209
-0.217
-0.236
-0.258
-0.270
-0.265
-0.240
-0.193
-0.132
-0.066
-0.002
0.055
0.102
0.139
0.163
0.178
0.182
0.180
0.174
0.166
0.162
0.160
0.162
0.169
0.180
0.194
0.211
0.228
0.246
0.263
0.279
0.295
0.309
0.323
0.337
0.353
-0.225
-0.164
-0.104
-0.061
-0.042
-0.055
-0.082
-0.121
-0.160
-0.189
-0.192
-0.172
-0.129
-0.070
-0.005
0.062
0.122
0.174
0.211
0.236
0.249
0.252
0.245
0.235
0.223
0.213
0.207
0.205
0.209
0.218
0.230
0.245
0.261
0.278
0.294
0.309
0.323
0.335
0.347
0.358
0.372
-0.100
-0.020
0.059
0.107
0.114
0.086
0.034
-0.021
-0.070
-0.105
-0.115
-0.100
-0.057
0.
0.065
0.132
0.192
0.244
0.284
0.309
0.319
0.317
0.307
0.291
0.275
0.260
0.251
0.247
0.248
0.255
0.265
0.280
0.295
0.312
0.328
0.341
0.354
0.363
0.372
0.381
0.392
-0.022
0.094
0.195
0.255
0.251
0.204
0.134
0.067
0.010
-0.025
-0.038
-0.022
0.016
0.069
0.133
0.196
0.257
0.310
0.351
0.375
0.381
0.376
0.358
0.339
0.319
0.301
0.289
0.284
0.284
0.290
0.300
0.314
0.331
0.348
0.363
0.376
0.386
0.393
0.398
0.403
0.411
0.006
0.156
0.291
0.365
0.355
0.289
0.209
0.135
0.078
0.045
0.036
0.050
0.085
0.137
0.195
0.258
0.318
0.368
0.407
0.428
0.433
0.423
0.402
0.378
0.355
0.337
0.324
0.316
0.316
0.321
0.333
0.347
0.366
0.384
0.400
0.413
0.422
0.425
0.426
0.424
0.428
-0.041
0.143
0.311
0.403
0.400
0.334
0.253
0.183
0.132
0.102
0.096
0.114
0.148
0.197
0.251
0.308
0.365
0.410
0.447
0.464
0.467
0.455
0.433
0.408
0.384
0.364
0.352
0.345
0.344
0.350
0.363
0.380
0.399
0.419
0.438
0.451
0.457
0.458
0.452
0.444
0.442
-0.148
0.050
0.241
0.353
0.372
0.326
0.262
0.205
0.163
0.144
0.145
0.163
0.199
0.243
0.295
0.347
0.396
0.438
0.468
0.484
0.485
0.472
0.452
0.427
0.406
0.387
0.374
0.367
0.368
0.374
0.388
0.406
0.429
0.453
0.473
0.489
0.495
0.491
0.478
0.461
0.449
-0.278
-0.067
0.133
0.262
0.301
0.286
0.245
0.206
0.181
0.170
0.177
0.201
0.237
0.280
0.327
0.375
0.417
0.452
0.478
0.490
0.490
0.479
0.460
0.441
0.421
0.405
0.393
0.387
0.387
0.394
0.408
0.428
0.454
0.482
0.507
0.524
0.528
0.520
0.501
0.473
0.449
-0.349
-0.141
0.051
0.177
0.234
0.240
0.220
0.195
0.181
0.180
0.196
0.224
0.262
0.305
0.349
0.392
0.430
0.458
0.479
0.488
0.488
0.480
0.464
0.448
0.433
0.419
0.409
0.404
0.402
0.409
0.419
0.441
0.469
0.501
0.532
0.554
0.560
0.550
0.521
0.477
0.440
-0.306
-0.123
0.037
0.147
0.198
0.207
0.195
0.181
0.175
0.183
0.207
0.240
0.281
0.325
0.367
0.404
0.436
0.460
0.476
0.484
0.484
0.478
0.468
0.456
0.444
0.433
0.425
0.418
0.415
0.416
0.425
0.442
0.470
0.506
0.541
0.571
0.584
0.570
0.535
0.478
0.420
-0.172
-0.025
0.094
0.166
0.197
0.194
0.178
0.167
0.166
0.183
0.212
0.252
0.296
0.341
0.382
0.417
0.445
0.463
0.477
0.482
0.483
0.478
0.473
0.465
0.458
0.450
0.442
0.434
0.426
0.420
0.421
0.428
0.449
0.485
0.528
0.568
0.589
0.586
0.546
0.480
0.402
0.007
0.115
0.190
0.223
0.219
0.198
0.173
0.157
0.162
0.182
0.219
0.266
0.313
0.361
0.403
0.435
0.458
0.473
0.482
0.486
0.486
0.485
0.484
0.481
0.477
0.472
0.465
0.455
0.438
0.421
0.406
0.397
0.402
0.432
0.480
0.534
0.572
0.587
0.553
0.487
0.396
0.182
0.258
0.293
0.286
0.254
0.214
0.179
0.160
0.163
0.189
0.230
0.283
0.339
0.391
0.433
0.464
0.484
0.494
0.496
0.497
0.496
0.499
0.501
0.505
0.507
0.508
0.500
0.486
0.461
0.427
0.386
0.348
0.324
0.329
0.375
0.443
0.514
0.559
0.559
0.507
0.416
0.320
0.368
0.370
0.337
0.284
0.230
0.190
0.170
0.173
0.202
0.250
0.307
0.371
0.431
0.481
0.512
0.527
0.528
0.523
0.516
0.516
0.519
0.529
0.540
0.552
0.557
0.554
0.534
0.500
0.445
0.374
0.282
0.194
0.146
0.170
0.266
0.394
0.509
0.568
0.551
0.467
0.423
0.440
0.420
0.372
0.312
0.251
0.209
0.188
0.193
0.222
0.268
0.335
0.409
0.485
0.551
0.588
0.596
0.583
0.563
0.547
0.541
0.547
0.563
0.589
0.616
0.633
0.632
0.606
0.563
0.484
0.358
0.186
-0.024
-0.195
-0.214
-0.063
0.182
0.410
0.559
0.601
0.557
0.495
0.490
0.452
0.395
0.330
0.271
0.227
0.210
0.210
0.235
0.279
0.349
0.444
0.555
0.653
0.704
0.703
0.666
0.620
0.587
0.571
0.579
0.606
0.653
0.704
0.738
0.739
0.705
0.643
0.536
0.349
0.030
-0.436
-0.874
-0.988
-0.666
-0.162
0.267
0.549
0.669
0.640
0.544
0.528
0.477
0.412
0.345
0.290
0.249
0.226
0.222
0.236
0.266
0.333
0.457
0.631
0.803
0.898
0.875
0.789
0.697
0.632
0.602
0.609
0.649
0.723
0.813
0.874
0.873
0.822
0.736
0.595
0.319
-0.212
-1.178
-2.313
-2.586
-1.701
-0.623
0.154
0.620
0.780
0.700
0.576
0.550
0.493
0.423
0.358
0.308
0.270
0.245
0.228
0.215
0.217
0.272
0.432
0.725
1.062
1.267
1.194
0.982
0.795
0.679
0.627
0.627
0.678
0.777
0.902
0.999
0.997
0.927
0.820
0.649
0.285
-0.485
-2.080
-4.599
-5.326
-2.980
-0.978
0.299
1.077
1.177
0.747
0.582
0.552
0.494
0.427
0.368
0.325
0.294
0.271
0.243
0.198
0.155
0.182
0.385
0.878
1.700
2.380
1.951
1.282
0.906
0.717
0.636
0.626
0.676
0.781
0.916
1.021
1.031
0.969
0.867
0.669
0.274
-0.572
-2.320
-5.141
-5.943
-3.201
-0.810
1.087
3.064
2.965
0.846
0.555
0.528
0.479
0.422
0.375
0.346
0.328
0.317
0.289
0.230
0.148
0.134
0.368
1.100
2.850
4.046
3.205
1.640
0.981
0.724
0.622
0.602
0.638
0.725
0.837
0.931
0.959
0.930
0.843
0.659
0.302
-0.381
-1.535
-2.992
-3.316
-1.949
-0.190
2.463
5.591
4.918
0.455
0.503
0.485
0.449
0.410
0.382
0.377
0.385
0.406
0.406
0.357
0.267
0.223
0.417
1.122
2.850
4.183
3.196
1.608
0.948
0.683
0.578
0.551
0.576
0.642
0.723
0.797
0.836
0.833
0.772
0.619
0.339
-0.108
-0.721
-1.310
-1.400
-0.820
0.242
2.323
4.900
3.453
-2.364
0.448
0.437
0.417
0.398
0.393
0.416
0.468
0.545
0.618
0.627
0.537
0.443
0.526
0.912
1.700
2.440
1.917
1.197
0.800
0.605
0.513
0.490
0.511
0.557
0.618
0.670
0.705
0.710
0.666
0.550
0.352
0.077
-0.232
-0.472
-0.489
-0.228
0.293
1.091
1.889
0.484
-3.334
-0.539
-0.462
-0.281
-0.011
0.277
0.489
0.529
0.421
0.261
0.118
0.021
-0.036
-0.051
-0.042
-0.020
0.014
0.051
0.093
0.135
0.178
0.219
0.260
0.303
0.340
0.368
0.360
0.326
0.262
0.180
0.093
0.016
-0.041
-0.066
-0.066
-0.049
-0.028
-0.009
0.007
0.019
0.029
0.038
-0.600
-0.533
-0.383
-0.150
0.097
0.275
0.315
0.229
0.113
0.014
-0.054
-0.085
-0.089
-0.076
-0.051
-0.018
0.015
0.050
0.086
0.120
0.151
0.178
0.195
0.203
0.197
0.174
0.141
0.103
0.067
0.029
-0.009
-0.037
-0.051
-0.047
-0.032
-0.013
0.005
0.021
0.035
0.045
0.057
-0.633
-0.603
-0.486
-0.314
-0.128
0.012
0.058
0.024
-0.044
-0.096
-0.130
-0.139
-0.130
-0.111
-0.084
-0.055
-0.023
0.009
0.038
0.066
0.089
0.104
0.107
0.098
0.075
0.046
0.022
0.008
0.002
-0.004
-0.012
-0.016
-0.023
-0.017
-0.006
0.009
0.025
0.040
0.053
0.066
0.080
-0.679
-0.673
-0.608
-0.485
-0.353
-0.246
-0.189
-0.179
-0.191
-0.203
-0.204
-0.194
-0.174
-0.148
-0.119
-0.089
-0.059
-0.031
-0.005
0.018
0.034
0.044
0.043
0.028
0.005
-0.021
-0.041
-0.039
-0.027
-0.013
-0.004
0.001
0.005
0.013
0.021
0.033
0.047
0.060
0.073
0.087
0.102
-0.763
-0.785
-0.748
-0.668
-0.570
-0.475
-0.401
-0.359
-0.329
-0.303
-0.277
-0.249
-0.217
-0.185
-0.153
-0.122
-0.094
-0.068
-0.044
-0.025
-0.010
-0.004
-0.002
-0.012
-0.032
-0.050
-0.056
-0.055
-0.037
-0.016
0.003
0.018
0.025
0.035
0.044
0.055
0.068
0.081
0.094
0.108
0.124
-0.891
-0.930
-0.915
-0.852
-0.763
-0.668
-0.582
-0.505
-0.445
-0.392
-0.344
-0.299
-0.257
-0.218
-0.185
-0.153
-0.126
-0.102
-0.081
-0.064
-0.049
-0.040
-0.039
-0.042
-0.053
-0.062
-0.064
-0.056
-0.036
-0.013
0.008
0.025
0.039
0.050
0.061
0.073
0.085
0.099
0.113
0.128
0.145
-1.067
-1.115
-1.105
-1.040
-0.945
-0.840
-0.730
-0.634
-0.546
-0.469
-0.400
-0.344
-0.292
-0.249
-0.212
-0.180
-0.154
-0.131
-0.113
-0.097
-0.083
-0.075
-0.070
-0.068
-0.070
-0.070
-0.066
-0.055
-0.037
-0.014
0.009
0.028
0.045
0.061
0.073
0.088
0.102
0.116
0.130
0.147
0.164
-1.283
-1.333
-1.315
-1.235
-1.117
-0.990
-0.858
-0.735
-0.629
-0.532
-0.451
-0.381
-0.323
-0.274
-0.235
-0.203
-0.177
-0.156
-0.139
-0.124
-0.113
-0.105
-0.096
-0.092
-0.087
-0.080
-0.071
-0.058
-0.037
-0.015
0.008
0.032
0.050
0.068
0.083
0.099
0.114
0.130
0.147
0.164
0.181
-1.502
-1.554
-1.525
-1.423
-1.275
-1.119
-0.963
-0.825
-0.696
-0.586
-0.490
-0.411
-0.345
-0.293
-0.252
-0.219
-0.195
-0.174
-0.160
-0.146
-0.137
-0.129
-0.120
-0.111
-0.104
-0.092
-0.077
-0.060
-0.039
-0.016
0.010
0.033
0.054
0.074
0.092
0.109
0.126
0.144
0.160
0.178
0.196
-1.706
-1.757
-1.706
-1.576
-1.405
-1.221
-1.050
-0.889
-0.750
-0.625
-0.520
-0.433
-0.361
-0.307
-0.264
-0.232
-0.206
-0.187
-0.172
-0.163
-0.152
-0.146
-0.137
-0.127
-0.115
-0.102
-0.085
-0.063
-0.040
-0.015
0.011
0.036
0.059
0.080
0.100
0.119
0.138
0.156
0.174
0.192
0.211
-1.842
-1.894
-1.829
-1.679
-1.486
-1.289
-1.107
-0.938
-0.790
-0.656
-0.541
-0.447
-0.373
-0.314
-0.271
-0.237
-0.212
-0.193
-0.180
-0.168
-0.160
-0.153
-0.144
-0.134
-0.120
-0.104
-0.084
-0.062
-0.036
-0.011
0.015
0.041
0.065
0.088
0.109
0.130
0.149
0.168
0.187
0.206
0.224
-1.880
-1.926
-1.857
-1.700
-1.504
-1.302
-1.127
-0.968
-0.816
-0.679
-0.558
-0.457
-0.378
-0.317
-0.273
-0.237
-0.212
-0.193
-0.178
-0.167
-0.159
-0.151
-0.141
-0.131
-0.116
-0.099
-0.078
-0.056
-0.031
-0.004
0.023
0.049
0.074
0.097
0.120
0.140
0.161
0.180
0.199
0.218
0.237
-1.799
-1.843
-1.777
-1.629
-1.451
-1.277
-1.120
-0.976
-0.836
-0.696
-0.570
-0.464
-0.383
-0.318
-0.271
-0.233
-0.205
-0.183
-0.168
-0.156
-0.147
-0.139
-0.129
-0.118
-0.104
-0.087
-0.067
-0.043
-0.018
0.008
0.035
0.060
0.085
0.109
0.132
0.153
0.173
0.192
0.212
0.230
0.250
-1.631
-1.672
-1.614
-1.491
-1.341
-1.197
-1.075
-0.955
-0.833
-0.701
-0.575
-0.467
-0.384
-0.318
-0.266
-0.225
-0.193
-0.169
-0.151
-0.137
-0.126
-0.116
-0.106
-0.095
-0.082
-0.064
-0.046
-0.024
0.000
0.025
0.051
0.076
0.100
0.124
0.146
0.167
0.187
0.206
0.225
0.244
0.262
-1.407
-1.435
-1.392
-1.296
-1.179
-1.079
-0.989
-0.897
-0.792
-0.680
-0.570
-0.467
-0.383
-0.313
-0.259
-0.213
-0.177
-0.148
-0.126
-0.108
-0.095
-0.085
-0.075
-0.065
-0.052
-0.036
-0.019
0.001
0.023
0.047
0.071
0.095
0.118
0.140
0.162
0.182
0.201
0.220
0.239
0.257
0.276
-1.159
-1.176
-1.139
-1.066
-0.983
-0.907
-0.846
-0.786
-0.718
-0.635
-0.544
-0.460
-0.381
-0.310
-0.250
-0.198
-0.155
-0.121
-0.094
-0.073
-0.058
-0.047
-0.036
-0.026
-0.014
-0.002
0.014
0.032
0.051
0.072
0.094
0.116
0.138
0.159
0.180
0.199
0.218
0.236
0.254
0.272
0.290
-0.911
-0.911
-0.876
-0.815
-0.751
-0.703
-0.664
-0.635
-0.602
-0.561
-0.507
-0.443
-0.371
-0.302
-0.237
-0.178
-0.128
-0.087
-0.056
-0.032
-0.014
0.000
0.009
0.018
0.028
0.039
0.050
0.065
0.083
0.101
0.121
0.141
0.161
0.181
0.200
0.219
0.236
0.253
0.270
0.287
0.304
-0.682
-0.661
-0.615
-0.557
-0.508
-0.474
-0.466
-0.464
-0.476
-0.474
-0.461
-0.419
-0.361
-0.290
-0.217
-0.152
-0.095
-0.048
-0.011
0.016
0.036
0.050
0.059
0.067
0.073
0.081
0.091
0.103
0.116
0.132
0.149
0.168
0.186
0.204
0.222
0.239
0.256
0.272
0.287
0.303
0.320
-0.470
-0.429
-0.370
-0.312
-0.274
-0.260
-0.275
-0.311
-0.358
-0.399
-0.413
-0.396
-0.341
-0.267
-0.190
-0.118
-0.054
-0.002
0.038
0.069
0.089
0.102
0.111
0.117
0.121
0.126
0.132
0.141
0.152
0.165
0.180
0.196
0.213
0.230
0.247
0.262
0.277
0.292
0.306
0.320
0.337
-0.288
-0.226
-0.156
-0.100
-0.071
-0.080
-0.120
-0.185
-0.264
-0.329
-0.366
-0.354
-0.306
-0.232
-0.154
-0.076
-0.008
0.048
0.092
0.122
0.144
0.158
0.164
0.167
0.168
0.169
0.173
0.179
0.187
0.199
0.211
0.226
0.241
0.257
0.272
0.287
0.301
0.314
0.326
0.339
0.353
-0.136
-0.058
0.019
0.073
0.089
0.060
-0.001
-0.088
-0.182
-0.263
-0.303
-0.300
-0.255
-0.184
-0.103
-0.025
0.046
0.103
0.147
0.180
0.200
0.212
0.216
0.216
0.213
0.213
0.212
0.216
0.222
0.232
0.243
0.257
0.271
0.285
0.300
0.313
0.326
0.337
0.347
0.358
0.371
-0.015
0.076
0.154
0.201
0.206
0.162
0.085
-0.009
-0.108
-0.186
-0.228
-0.226
-0.184
-0.118
-0.041
0.036
0.103
0.160
0.204
0.235
0.254
0.262
0.264
0.261
0.256
0.251
0.250
0.251
0.256
0.264
0.275
0.287
0.301
0.316
0.329
0.342
0.352
0.361
0.370
0.378
0.388
0.073
0.173
0.251
0.291
0.287
0.234
0.150
0.057
-0.035
-0.104
-0.140
-0.140
-0.103
-0.043
0.027
0.097
0.161
0.215
0.257
0.287
0.303
0.309
0.307
0.301
0.294
0.288
0.284
0.284
0.287
0.295
0.305
0.318
0.333
0.346
0.360
0.371
0.381
0.388
0.392
0.398
0.406
0.121
0.225
0.308
0.348
0.337
0.276
0.198
0.109
0.030
-0.027
-0.054
-0.051
-0.021
0.033
0.095
0.158
0.216
0.266
0.305
0.331
0.344
0.349
0.344
0.335
0.327
0.319
0.314
0.313
0.316
0.324
0.334
0.347
0.362
0.378
0.391
0.403
0.410
0.415
0.416
0.417
0.420
0.119
0.226
0.315
0.359
0.346
0.294
0.222
0.144
0.079
0.035
0.016
0.024
0.054
0.101
0.155
0.212
0.265
0.308
0.344
0.367
0.378
0.379
0.372
0.364
0.354
0.346
0.340
0.339
0.342
0.349
0.361
0.375
0.392
0.408
0.423
0.434
0.440
0.441
0.439
0.434
0.431
0.055
0.176
0.266
0.319
0.317
0.277
0.219
0.160
0.113
0.081
0.073
0.086
0.115
0.158
0.206
0.255
0.302
0.342
0.372
0.392
0.400
0.401
0.394
0.384
0.376
0.368
0.363
0.362
0.364
0.372
0.383
0.399
0.417
0.437
0.454
0.467
0.472
0.471
0.461
0.448
0.439
-0.043
0.082
0.183
0.246
0.260
0.239
0.199
0.157
0.124
0.108
0.110
0.130
0.162
0.204
0.248
0.293
0.332
0.367
0.392
0.408
0.416
0.415
0.410
0.402
0.393
0.386
0.382
0.380
0.383
0.390
0.402
0.419
0.439
0.460
0.481
0.495
0.502
0.498
0.482
0.460
0.438
-0.129
-0.011
0.094
0.165
0.196
0.191
0.168
0.138
0.120
0.117
0.132
0.159
0.198
0.239
0.282
0.322
0.357
0.387
0.407
0.420
0.425
0.425
0.421
0.414
0.408
0.402
0.398
0.397
0.398
0.403
0.415
0.431
0.452
0.476
0.500
0.520
0.530
0.522
0.501
0.470
0.437
-0.173
-0.064
0.039
0.111
0.146
0.147
0.131
0.113
0.105
0.116
0.141
0.181
0.225
0.270
0.312
0.349
0.380
0.402
0.420
0.430
0.435
0.434
0.431
0.427
0.421
0.417
0.413
0.411
0.410
0.413
0.419
0.434
0.454
0.480
0.511
0.536
0.550
0.546
0.525
0.482
0.434
-0.141
-0.047
0.037
0.092
0.120
0.118
0.098
0.085
0.085
0.108
0.149
0.200
0.254
0.302
0.344
0.378
0.404
0.422
0.434
0.442
0.444
0.444
0.443
0.441
0.437
0.433
0.430
0.425
0.421
0.418
0.418
0.424
0.443
0.470
0.503
0.540
0.566
0.572
0.553
0.510
0.448
-0.035
0.030
0.089
0.118
0.123
0.104
0.080
0.066
0.073
0.108
0.164
0.228
0.289
0.343
0.387
0.417
0.437
0.448
0.454
0.457
0.457
0.456
0.456
0.457
0.456
0.453
0.449
0.442
0.430
0.418
0.408
0.402
0.408
0.431
0.469
0.520
0.565
0.599
0.601
0.567
0.494
0.115
0.149
0.172
0.170
0.152
0.113
0.080
0.064
0.079
0.126
0.194
0.273
0.346
0.403
0.447
0.473
0.485
0.486
0.483
0.478
0.475
0.474
0.476
0.478
0.481
0.480
0.474
0.463
0.445
0.419
0.390
0.362
0.347
0.353
0.394
0.463
0.550
0.627
0.676
0.673
0.609
0.269
0.277
0.263
0.233
0.188
0.139
0.100
0.085
0.110
0.168
0.253
0.341
0.425
0.492
0.540
0.561
0.559
0.543
0.523
0.508
0.498
0.497
0.500
0.506
0.512
0.515
0.510
0.493
0.464
0.423
0.363
0.297
0.242
0.218
0.253
0.351
0.491
0.649
0.780
0.835
0.793
0.405
0.392
0.354
0.298
0.234
0.177
0.140
0.134
0.165
0.237
0.333
0.435
0.535
0.620
0.680
0.696
0.669
0.625
0.581
0.546
0.527
0.521
0.528
0.541
0.555
0.562
0.557
0.534
0.494
0.426
0.330
0.201
0.062
-0.022
0.001
0.144
0.375
0.638
0.873
1.014
1.011
0.528
0.492
0.431
0.356
0.284
0.227
0.193
0.194
0.236
0.319
0.424
0.543
0.668
0.795
0.891
0.903
0.834
0.738
0.653
0.591
0.557
0.549
0.558
0.579
0.606
0.619
0.616
0.584
0.530
0.432
0.279
0.056
-0.214
-0.426
-0.444
-0.199
0.180
0.582
0.925
1.131
1.151
0.633
0.588
0.501
0.411
0.332
0.274
0.247
0.259
0.310
0.394
0.507
0.645
0.810
1.009
1.188
1.208
1.071
0.888
0.739
0.641
0.587
0.571
0.584
0.616
0.655
0.680
0.676
0.641
0.566
0.435
0.223
-0.134
-0.617
-1.047
-1.108
-0.697
-0.065
0.524
0.962
1.175
1.172
0.724
0.668
0.558
0.451
0.368
0.313
0.291
0.309
0.360
0.444
0.560
0.706
0.912
1.212
1.530
1.610
1.389
1.072
0.833
0.683
0.607
0.583
0.596
0.640
0.691
0.725
0.723
0.681
0.595
0.437
0.165
-0.301
-0.995
-1.694
-1.802
-1.152
-0.223
0.639
1.236
1.287
0.966
0.779
0.709
0.590
0.472
0.388
0.338
0.326
0.345
0.392
0.466
0.564
0.710
0.948
1.361
1.950
2.310
1.902
1.307
0.921
0.712
0.608
0.573
0.587
0.632
0.688
0.730
0.734
0.694
0.603
0.442
0.149
-0.342
-1.084
-1.827
-1.959
-1.201
-0.085
1.161
2.428
2.077
0.236
0.738
0.681
0.569
0.467
0.395
0.358
0.350
0.376
0.417
0.472
0.548
0.669
0.915
1.456
2.641
3.438
2.774
1.527
0.965
0.702
0.583
0.542
0.552
0.594
0.648
0.689
0.698
0.670
0.590
0.438
0.177
-0.241
-0.794
-1.307
-1.357
-0.799
0.224
1.970
4.231
2.619
-3.024
0.633
0.593
0.515
0.441
0.389
0.369
0.381
0.415
0.463
0.503
0.545
0.627
0.838
1.354
2.553
3.332
2.732
1.466
0.902
0.644
0.527
0.489
0.498
0.537
0.584
0.622
0.639
0.619
0.554
0.428
0.223
-0.067
-0.413
-0.691
-0.704
-0.345
0.379
1.766
3.408
0.059
-8.932
0.524
0.497
0.452
0.409
0.384
0.388
0.422
0.478
0.542
0.584
0.599
0.634
0.760
1.066
1.593
1.997
1.656
1.107
0.742
0.544
0.446
0.420
0.435
0.473
0.517
0.553
0.568
0.555
0.503
0.407
0.258
0.070
-0.128
-0.266
-0.261
-0.065
0.296
0.778
0.769
-2.437
-9.376
-0.318
-0.305
-0.207
-0.040
0.134
0.246
0.253
0.178
0.069
-0.018
-0.064
-0.081
-0.068
-0.040
0.000
0.045
0.094
0.144
0.193
0.239
0.281
0.324
0.365
0.408
0.440
0.446
0.418
0.366
0.292
0.220
0.151
0.099
0.066
0.051
0.048
0.053
0.059
0.065
0.072
0.079
0.086
-0.405
-0.387
-0.307
-0.184
-0.050
0.040
0.065
0.030
-0.028
-0.079
-0.106
-0.109
-0.093
-0.064
-0.029
0.011
0.054
0.095
0.136
0.172
0.206
0.235
0.259
0.276
0.282
0.274
0.252
0.221
0.181
0.142
0.104
0.074
0.054
0.050
0.050
0.056
0.065
0.073
0.081
0.090
0.100
-0.479
-0.476
-0.419
-0.326
-0.218
-0.144
-0.107
-0.108
-0.131
-0.150
-0.156
-0.146
-0.124
-0.093
-0.059
-0.023
0.014
0.050
0.083
0.114
0.140
0.159
0.172
0.178
0.172
0.160
0.145
0.127
0.111
0.095
0.079
0.066
0.058
0.056
0.058
0.067
0.074
0.084
0.093
0.104
0.115
-0.583
-0.590
-0.555
-0.484
-0.398
-0.327
-0.275
-0.248
-0.234
-0.226
-0.207
-0.186
-0.157
-0.125
-0.089
-0.055
-0.023
0.009
0.038
0.063
0.082
0.097
0.106
0.104
0.097
0.085
0.076
0.070
0.067
0.066
0.065
0.065
0.063
0.065
0.071
0.078
0.088
0.097
0.108
0.119
0.132
-0.727
-0.750
-0.724
-0.663
-0.584
-0.505
-0.437
-0.381
-0.339
-0.304
-0.265
-0.229
-0.192
-0.156
-0.120
-0.087
-0.056
-0.027
-0.002
0.020
0.037
0.048
0.053
0.055
0.048
0.042
0.039
0.039
0.044
0.051
0.058
0.063
0.070
0.075
0.083
0.091
0.101
0.111
0.122
0.135
0.148
-0.916
-0.952
-0.933
-0.863
-0.775
-0.680
-0.587
-0.507
-0.435
-0.375
-0.320
-0.271
-0.226
-0.186
-0.149
-0.114
-0.086
-0.060
-0.037
-0.017
-0.002
0.009
0.015
0.018
0.016
0.014
0.016
0.021
0.030
0.042
0.053
0.065
0.075
0.083
0.093
0.102
0.113
0.125
0.137
0.150
0.165
-1.170
-1.207
-1.181
-1.091
-0.977
-0.850
-0.729
-0.620
-0.524
-0.442
-0.371
-0.310
-0.257
-0.211
-0.173
-0.140
-0.111
-0.086
-0.066
-0.048
-0.034
-0.023
-0.015
-0.010
-0.007
-0.004
0.002
0.009
0.022
0.037
0.052
0.066
0.077
0.090
0.102
0.113
0.125
0.138
0.151
0.165
0.180
-1.472
-1.512
-1.459
-1.341
-1.181
-1.016
-0.862
-0.724
-0.605
-0.502
-0.415
-0.341
-0.283
-0.233
-0.193
-0.160
-0.132
-0.108
-0.090
-0.073
-0.060
-0.049
-0.040
-0.032
-0.026
-0.020
-0.009
0.003
0.017
0.034
0.051
0.066
0.082
0.096
0.109
0.123
0.136
0.149
0.163
0.178
0.194
-1.801
-1.843
-1.765
-1.588
-1.370
-1.166
-0.977
-0.812
-0.671
-0.551
-0.449
-0.367
-0.301
-0.249
-0.207
-0.174
-0.148
-0.126
-0.109
-0.092
-0.080
-0.069
-0.059
-0.051
-0.041
-0.031
-0.017
-0.002
0.013
0.031
0.050
0.068
0.085
0.101
0.116
0.132
0.146
0.161
0.176
0.191
0.207
-2.116
-2.158
-2.036
-1.808
-1.538
-1.283
-1.067
-0.882
-0.726
-0.590
-0.475
-0.386
-0.314
-0.259
-0.217
-0.185
-0.158
-0.138
-0.121
-0.106
-0.094
-0.083
-0.072
-0.062
-0.050
-0.037
-0.022
-0.005
0.012
0.032
0.052
0.071
0.090
0.107
0.124
0.140
0.156
0.172
0.188
0.203
0.220
-2.335
-2.377
-2.228
-1.946
-1.631
-1.348
-1.120
-0.936
-0.769
-0.622
-0.498
-0.397
-0.319
-0.266
-0.224
-0.191
-0.165
-0.144
-0.127
-0.113
-0.101
-0.089
-0.079
-0.066
-0.054
-0.039
-0.024
-0.005
0.015
0.036
0.056
0.076
0.096
0.115
0.133
0.149
0.166
0.183
0.199
0.215
0.232
-2.377
-2.411
-2.248
-1.950
-1.628
-1.356
-1.145
-0.979
-0.821
-0.663
-0.517
-0.407
-0.325
-0.269
-0.226
-0.194
-0.168
-0.145
-0.128
-0.113
-0.100
-0.089
-0.076
-0.065
-0.051
-0.035
-0.018
0.000
0.021
0.041
0.063
0.084
0.104
0.123
0.142
0.160
0.177
0.194
0.211
0.227
0.244
-2.223
-2.254
-2.103
-1.824
-1.534
-1.309
-1.150
-1.015
-0.871
-0.703
-0.545
-0.419
-0.336
-0.273
-0.230
-0.195
-0.166
-0.142
-0.123
-0.107
-0.093
-0.080
-0.067
-0.055
-0.041
-0.025
-0.008
0.011
0.031
0.052
0.074
0.094
0.115
0.135
0.154
0.171
0.189
0.205
0.222
0.239
0.256
-1.920
-1.947
-1.819
-1.602
-1.382
-1.220
-1.132
-1.050
-0.913
-0.741
-0.573
-0.441
-0.352
-0.285
-0.236
-0.196
-0.162
-0.135
-0.113
-0.093
-0.078
-0.064
-0.051
-0.037
-0.025
-0.008
0.008
0.027
0.046
0.067
0.088
0.108
0.128
0.148
0.167
0.184
0.202
0.218
0.235
0.252
0.269
-1.572
-1.587
-1.499
-1.342
-1.188
-1.103
-1.067
-1.021
-0.912
-0.752
-0.598
-0.472
-0.375
-0.300
-0.245
-0.197
-0.157
-0.124
-0.096
-0.074
-0.057
-0.041
-0.027
-0.015
-0.001
0.014
0.030
0.047
0.066
0.085
0.105
0.125
0.144
0.163
0.181
0.199
0.215
0.232
0.248
0.264
0.281
-1.227
-1.228
-1.155
-1.051
-0.956
-0.912
-0.906
-0.883
-0.823
-0.716
-0.599
-0.494
-0.403
-0.324
-0.256
-0.197
-0.149
-0.109
-0.076
-0.050
-0.030
-0.012
0.001
0.014
0.028
0.041
0.056
0.071
0.089
0.107
0.125
0.144
0.163
0.181
0.198
0.215
0.231
0.247
0.262
0.278
0.295
-0.916
-0.894
-0.827
-0.741
-0.672
-0.646
-0.648
-0.667
-0.658
-0.632
-0.583
-0.513
-0.434
-0.349
-0.269
-0.199
-0.138
-0.090
-0.051
-0.020
0.003
0.021
0.036
0.049
0.061
0.072
0.085
0.100
0.115
0.132
0.149
0.166
0.183
0.200
0.217
0.233
0.247
0.263
0.278
0.293
0.309
-0.637
-0.587
-0.504
-0.419
-0.362
-0.339
-0.360
-0.411
-0.477
-0.542
-0.563
-0.530
-0.463
-0.371
-0.276
-0.193
-0.121
-0.065
-0.020
0.014
0.039
0.059
0.073
0.086
0.097
0.107
0.118
0.131
0.144
0.159
0.173
0.190
0.206
0.222
0.237
0.252
0.266
0.280
0.295
0.308
0.324
-0.397
-0.315
-0.210
-0.114
-0.061
-0.059
-0.108
-0.206
-0.342
-0.474
-0.554
-0.555
-0.486
-0.385
-0.278
-0.179
-0.100
-0.035
0.015
0.053
0.079
0.100
0.114
0.125
0.135
0.143
0.152
0.163
0.174
0.186
0.200
0.215
0.230
0.245
0.259
0.273
0.286
0.299
0.312
0.325
0.339
-0.194
-0.083
0.041
0.145
0.186
0.153
0.056
-0.089
-0.267
-0.437
-0.544
-0.557
-0.486
-0.375
-0.260
-0.154
-0.068
0.003
0.053
0.094
0.123
0.142
0.156
0.165
0.172
0.179
0.186
0.195
0.204
0.215
0.228
0.242
0.256
0.270
0.283
0.296
0.308
0.319
0.330
0.342
0.355
-0.027
0.102
0.227
0.322
0.339
0.276
0.147
-0.024
-0.218
-0.398
-0.506
-0.515
-0.448
-0.338
-0.219
-0.113
-0.025
0.045
0.098
0.138
0.167
0.184
0.197
0.205
0.210
0.214
0.220
0.226
0.235
0.245
0.256
0.270
0.282
0.296
0.308
0.320
0.331
0.340
0.350
0.360
0.371
0.112
0.236
0.345
0.413
0.415
0.332
0.194
0.018
-0.162
-0.319
-0.418
-0.425
-0.366
-0.268
-0.160
-0.059
0.025
0.092
0.145
0.182
0.209
0.226
0.237
0.241
0.246
0.248
0.252
0.258
0.265
0.274
0.285
0.297
0.310
0.323
0.335
0.346
0.355
0.363
0.370
0.378
0.386
0.223
0.333
0.419
0.457
0.432
0.349
0.215
0.061
-0.095
-0.222
-0.297
-0.304
-0.258
-0.176
-0.084
0.003
0.080
0.141
0.191
0.226
0.250
0.265
0.274
0.276
0.278
0.280
0.283
0.286
0.293
0.302
0.312
0.325
0.337
0.351
0.363
0.373
0.381
0.387
0.392
0.396
0.401
0.307
0.403
0.458
0.475
0.433
0.349
0.230
0.098
-0.026
-0.122
-0.178
-0.182
-0.143
-0.079
-0.006
0.068
0.134
0.190
0.233
0.265
0.287
0.298
0.305
0.308
0.308
0.309
0.310
0.313
0.320
0.328
0.340
0.352
0.366
0.379
0.392
0.402
0.408
0.412
0.414
0.413
0.414
0.352
0.425
0.465
0.458
0.412
0.332
0.229
0.126
0.030
-0.038
-0.076
-0.076
-0.047
0.006
0.067
0.128
0.185
0.233
0.271
0.299
0.317
0.328
0.333
0.334
0.334
0.333
0.334
0.338
0.343
0.352
0.364
0.377
0.392
0.408
0.420
0.432
0.438
0.438
0.437
0.429
0.424
0.313
0.380
0.407
0.398
0.359
0.293
0.213
0.132
0.064
0.015
-0.003
0.004
0.033
0.078
0.129
0.180
0.230
0.271
0.303
0.327
0.343
0.351
0.356
0.356
0.356
0.355
0.355
0.358
0.365
0.373
0.386
0.400
0.416
0.433
0.450
0.462
0.469
0.466
0.458
0.444
0.430
0.189
0.256
0.294
0.299
0.280
0.235
0.177
0.118
0.070
0.045
0.042
0.058
0.091
0.136
0.180
0.227
0.268
0.303
0.331
0.350
0.365
0.371
0.374
0.374
0.374
0.373
0.374
0.377
0.382
0.392
0.403
0.419
0.437
0.456
0.476
0.490
0.500
0.495
0.481
0.457
0.432
0.004
0.079
0.139
0.180
0.189
0.163
0.125
0.081
0.052
0.047
0.062
0.093
0.135
0.180
0.224
0.265
0.302
0.332
0.354
0.370
0.381
0.387
0.389
0.390
0.390
0.390
0.390
0.393
0.398
0.405
0.416
0.433
0.451
0.474
0.498
0.519
0.529
0.527
0.505
0.471
0.432
-0.159
-0.084
0.006
0.076
0.105
0.093
0.061
0.031
0.017
0.031
0.068
0.116
0.171
0.222
0.267
0.305
0.336
0.359
0.376
0.388
0.397
0.401
0.404
0.404
0.405
0.404
0.406
0.407
0.409
0.415
0.423
0.436
0.457
0.482
0.512
0.540
0.558
0.559
0.542
0.494
0.435
-0.218
-0.149
-0.061
0.018
0.050
0.039
0.003
-0.031
-0.027
0.005
0.068
0.137
0.206
0.265
0.312
0.347
0.372
0.390
0.401
0.408
0.412
0.416
0.418
0.419
0.420
0.420
0.420
0.419
0.419
0.421
0.424
0.434
0.452
0.479
0.514
0.552
0.584
0.603
0.587
0.539
0.466
-0.133
-0.100
-0.035
0.020
0.034
0.000
-0.051
-0.082
-0.070
-0.012
0.078
0.176
0.260
0.325
0.373
0.403
0.420
0.428
0.431
0.432
0.433
0.433
0.434
0.436
0.438
0.438
0.436
0.432
0.428
0.420
0.417
0.417
0.429
0.455
0.497
0.553
0.617
0.665
0.682
0.654
0.568
0.063
0.051
0.065
0.071
0.047
-0.008
-0.074
-0.106
-0.082
0.007
0.124
0.246
0.347
0.417
0.462
0.485
0.487
0.481
0.469
0.460
0.455
0.452
0.452
0.454
0.457
0.458
0.455
0.447
0.434
0.417
0.400
0.387
0.384
0.405
0.453
0.537
0.642
0.760
0.851
0.882
0.809
0.281
0.237
0.193
0.152
0.091
0.015
-0.050
-0.080
-0.032
0.078
0.223
0.364
0.478
0.556
0.600
0.607
0.586
0.554
0.521
0.497
0.481
0.473
0.474
0.477
0.480
0.482
0.477
0.465
[truncated: 44,320 more chars]
