# Supplementary material for: Networked salt-bridges mediate magnesium-dependent conformational dynamics and functional regulation in type IA topoisomerases
Source: Nat Commun. 2026 Apr 30;17:5907. doi: 10.1038/s41467-026-72556-9 (PMC13338365; doi:10.1038/s41467-026-72556-9)
Supplement: Supplementary file 8 — Source Data 5 [file 41467_2026_72556_MOESM8_ESM.zip › source data supplementary fig 8BC/t1_TOPRIM/top1_dc.maps.fld]

# AVS field file
#
# AutoDock Atomic Affinity and Electrostatic Grids
#
# Created by C:/Users/seoly/Documents/autodocktools/Autodock/4.2.6/autogrid4.exe.
#
#SPACING 0.375
#NELEMENTS 40 40 40
#CENTER 0.554 -11.423 0.039
#MACROMOLECULE top1_dc.pdbqt
#GRID_PARAMETER_FILE C:/Users/seoly/Documents/autodocktools/hydrated_docking/top1/top1dC_dxd_t4_mg2.gpf
#
ndim=3			# number of dimensions in the field
dim1=41			# number of x-elements
dim2=41			# number of y-elements
dim3=41			# number of z-elements
nspace=3		# number of physical coordinates per point
veclen=4		# number of affinity values at each point
data=float		# data type (byte, integer, float, double)
field=uniform		# field type (uniform, rectilinear, irregular)
coord 1 file=top1_dc.maps.xyz filetype=ascii offset=0
coord 2 file=top1_dc.maps.xyz filetype=ascii offset=2
coord 3 file=top1_dc.maps.xyz filetype=ascii offset=4
label=Mg-affinity	# component label for variable 1
label=W-affinity	# component label for variable 2
label=Electrostatics	# component label for variable 2
label=Desolvation	# component label for variable 3
#
# location of affinity grid files and how to read them
#
variable 1 file=top1_dc.Mg.map filetype=ascii skip=6
variable 2 file=top1_dc.W.map filetype=ascii skip=6
variable 3 file=top1_dc.e.map filetype=ascii skip=6
variable 4 file=top1_dc.d.map filetype=ascii skip=6
