# Supplementary material for: Networked salt-bridges mediate magnesium-dependent conformational dynamics and functional regulation in type IA topoisomerases
Source: Nat Commun. 2026 Apr 30;17:5907. doi: 10.1038/s41467-026-72556-9 (PMC13338365; doi:10.1038/s41467-026-72556-9)
Supplement: Supplementary file 8 — Source Data 5 [file 41467_2026_72556_MOESM8_ESM.zip › source data supplementary fig 8BC/t1_TOPRIM/top1_dc.Mg.map]

GRID_PARAMETER_FILE C:/Users/seoly/Documents/autodocktools/hydrated_docking/top1/top1dC_dxd_t4_mg2.gpf
GRID_DATA_FILE top1_dc.maps.fld
MACROMOLECULE top1_dc.pdbqt
SPACING 0.375
NELEMENTS 40 40 40
CENTER 0.554 -11.423 0.039
6.434
162.716
6697.070
100213.484
26123.645
1516.120
295.016
160.372
720.473
11388.442
100113.906
100019.617
4723.243
194.999
10.046
-0.049
-0.881
-0.923
-0.920
-0.900
-0.876
-0.855
-0.838
-0.815
-0.796
-0.779
-0.716
-0.613
-0.586
-0.728
-0.845
-0.131
6.161
38.036
91.548
114.159
518.829
2669.026
2667.099
555.085
60.949
11.315
476.656
66820.383
100026.875
100067.531
2357.827
72.664
32.477
238.166
3768.274
35969.832
27367.453
2137.509
113.663
7.193
-0.262
-0.872
-0.901
-0.895
-0.875
-0.865
-0.856
-0.837
-0.827
-0.761
-0.413
0.742
2.666
3.517
1.928
0.310
1.669
19.814
136.175
402.980
284.385
188.156
461.195
502.668
151.317
29.207
6.952
219.730
11831.219
100002.070
56487.203
856.449
27.876
7.296
50.127
376.829
1389.379
1249.602
256.946
29.146
2.221
-0.588
-0.864
-0.872
-0.875
-0.863
-0.860
-0.856
-0.832
-0.798
-0.415
2.238
13.924
44.163
62.054
32.155
9.398
8.803
58.307
290.005
671.531
396.748
99.438
58.686
49.759
23.536
9.765
1.371
29.170
339.863
1380.441
672.560
78.205
5.006
0.756
6.223
29.277
67.518
56.904
20.981
3.936
-0.130
-0.769
-0.831
-0.839
-0.853
-0.853
-0.858
-0.839
-0.822
-0.678
0.791
15.168
124.169
675.294
1016.064
381.488
71.412
50.160
467.370
4759.907
12586.941
3417.482
314.002
37.929
9.363
3.313
2.058
-0.428
1.875
13.293
29.401
19.810
4.467
-0.112
-0.672
-0.057
1.571
3.552
3.263
1.133
-0.269
-0.724
-0.798
-0.785
-0.787
-0.808
-0.839
-0.845
-0.829
-0.803
-0.429
3.271
48.470
675.588
7607.360
16147.820
3428.859
497.666
318.323
3400.878
100015.820
100020.898
84933.930
2063.210
336.248
56.324
4.685
-0.071
-0.544
0.680
10.437
44.898
22.762
2.976
-0.306
-0.838
-0.867
-0.753
-0.610
-0.603
-0.701
-0.725
-0.677
-0.651
-0.685
-0.721
-0.769
-0.806
-0.820
-0.819
-0.739
0.000
5.361
70.013
1128.226
18381.428
47664.113
8128.194
8025.383
5471.179
5469.885
100065.148
100058.305
101381.336
20907.773
11911.264
602.544
24.031
0.197
0.310
8.406
62.434
211.376
136.550
29.453
3.006
-0.557
-0.930
-0.932
-0.930
-0.857
-0.576
0.111
0.797
0.864
0.187
-0.339
-0.629
-0.752
-0.800
-0.797
-0.538
0.904
7.422
46.873
465.770
3772.606
8061.852
16102.501
100182.031
100076.750
6436.457
24125.533
84967.570
19989.475
100674.922
100037.250
2285.407
47.191
1.571
2.925
49.363
667.860
3919.457
2383.579
256.206
18.040
0.474
-0.856
-0.911
-0.894
-0.504
1.403
7.806
16.514
15.596
7.764
2.877
1.012
-0.035
-0.578
-0.741
-0.335
2.137
11.276
31.228
89.393
316.399
1011.334
21129.363
100035.984
100017.336
7719.821
912.513
1320.253
2273.606
29577.111
18529.938
756.241
26.401
5.744
6.655
135.588
3087.885
41946.480
19875.705
931.947
41.245
1.677
-0.762
-0.894
-0.743
0.801
11.785
61.979
163.030
165.871
65.248
35.082
22.528
8.709
1.497
-0.407
-0.265
2.285
10.337
22.820
29.526
41.421
207.856
2999.338
20955.223
14187.978
1398.449
118.064
61.956
133.453
483.631
381.001
63.570
5.113
4.662
7.580
355.650
15505.617
17810.410
8592.880
599.336
32.349
1.459
-0.707
-0.862
-0.508
3.578
40.680
310.379
1253.146
1157.738
471.395
705.152
556.653
136.040
17.880
1.361
-0.314
0.926
4.786
10.325
10.443
9.288
32.494
196.373
553.777
501.694
124.939
18.573
4.859
7.022
15.459
12.294
3.219
-0.146
1.036
4.684
448.882
34576.012
1597.035
545.356
98.667
10.634
0.496
-0.702
-0.806
-0.222
5.460
62.564
554.855
2682.615
2643.895
5765.235
47594.637
31348.730
2386.330
124.212
7.281
-0.089
-0.227
0.826
2.108
2.042
1.436
3.378
13.056
26.880
22.743
9.235
1.689
-0.280
-0.419
-0.142
-0.119
-0.053
0.443
3.302
0.628
19.239
102.669
60.039
29.661
10.695
2.096
-0.212
-0.719
-0.682
0.173
5.016
37.368
286.598
1053.764
2042.687
98704.719
100028.875
100003.188
27364.893
454.937
17.930
0.453
-0.612
-0.442
-0.244
-0.213
-0.351
-0.266
0.286
1.043
0.863
-0.071
-0.633
-0.815
-0.768
-0.176
2.394
7.966
13.942
23.656
-0.178
0.519
1.876
2.449
2.456
1.387
0.064
-0.594
-0.727
-0.535
0.738
5.239
16.953
60.237
181.663
1383.226
100057.055
100017.391
100003.891
31345.139
455.048
17.974
0.496
-0.645
-0.680
-0.651
-0.636
-0.641
-0.654
-0.657
-0.665
-0.726
-0.793
-0.828
-0.786
-0.187
4.668
34.375
162.835
287.611
202.480
-0.325
-0.267
-0.175
0.284
0.640
0.368
-0.305
-0.692
-0.760
-0.499
0.740
4.933
9.588
14.763
40.115
348.589
6786.046
84867.688
47559.055
2984.900
148.824
8.726
0.019
-0.622
-0.643
-0.642
-0.626
-0.604
-0.608
-0.650
-0.695
-0.734
-0.759
-0.769
-0.591
1.679
29.188
412.858
4721.420
14193.375
4291.026
-0.524
-0.482
-0.022
1.824
1.775
0.328
-0.388
-0.691
-0.764
-0.622
0.080
1.902
4.038
5.307
16.887
77.115
345.679
956.733
759.312
180.510
21.616
1.926
-0.361
-0.596
-0.592
-0.584
-0.560
-0.538
-0.547
-0.580
-0.616
-0.659
-0.685
-0.681
-0.293
4.853
104.215
2983.277
100000.898
100006.992
100055.063
-0.590
-0.558
0.211
3.681
2.623
0.112
-0.523
-0.672
-0.719
-0.703
-0.487
0.032
0.687
1.827
7.914
29.176
53.602
59.599
38.137
13.007
2.657
-0.051
-0.483
-0.540
-0.540
-0.527
-0.499
-0.484
-0.488
-0.511
-0.548
-0.590
-0.604
-0.587
-0.135
6.362
136.274
5311.684
100009.703
100027.063
100044.125
-0.561
-0.560
-0.310
0.550
0.356
-0.405
-0.593
-0.636
-0.652
-0.665
-0.645
-0.556
-0.373
0.159
2.164
7.259
12.266
9.472
4.437
1.185
-0.045
-0.394
-0.467
-0.485
-0.484
-0.459
-0.434
-0.422
-0.426
-0.446
-0.479
-0.515
-0.534
-0.509
-0.138
4.028
64.187
1401.650
36039.402
100310.711
27742.848
-0.541
-0.531
-0.519
-0.475
-0.490
-0.536
-0.554
-0.568
-0.581
-0.598
-0.600
-0.600
-0.578
-0.439
0.044
0.944
1.647
1.173
0.285
-0.195
-0.379
-0.417
-0.431
-0.435
-0.421
-0.400
-0.377
-0.368
-0.375
-0.396
-0.427
-0.461
-0.475
-0.330
0.424
3.433
20.747
180.646
1283.397
4900.147
4949.794
-0.522
-0.500
-0.481
-0.470
-0.466
-0.465
-0.471
-0.486
-0.505
-0.523
-0.530
-0.525
-0.524
-0.515
-0.454
-0.328
-0.240
-0.268
-0.358
-0.404
-0.406
-0.403
-0.401
-0.378
-0.358
-0.345
-0.332
-0.329
-0.339
-0.367
-0.390
-0.421
-0.397
0.129
2.817
11.016
26.829
91.104
960.158
8652.483
12525.791
-0.493
-0.466
-0.439
-0.418
-0.405
-0.401
-0.402
-0.404
-0.409
-0.420
-0.436
-0.447
-0.445
-0.451
-0.461
-0.454
-0.429
-0.418
-0.412
-0.402
-0.392
-0.379
-0.355
-0.331
-0.311
-0.293
-0.285
-0.287
-0.302
-0.328
-0.353
-0.390
-0.309
0.778
7.495
32.235
65.927
91.665
434.035
2673.605
4204.977
-0.456
-0.429
-0.399
-0.372
-0.350
-0.335
-0.327
-0.321
-0.320
-0.324
-0.335
-0.348
-0.360
-0.367
-0.374
-0.382
-0.384
-0.380
-0.374
-0.368
-0.359
-0.339
-0.315
-0.294
-0.271
-0.255
-0.248
-0.251
-0.270
-0.300
-0.331
-0.378
-0.289
1.053
9.497
40.980
88.951
79.432
97.413
286.827
341.666
-0.438
-0.396
-0.363
-0.332
-0.302
-0.279
-0.264
-0.257
-0.255
-0.255
-0.259
-0.266
-0.278
-0.290
-0.302
-0.313
-0.324
-0.334
-0.335
-0.328
-0.316
-0.298
-0.278
-0.257
-0.240
-0.228
-0.224
-0.230
-0.251
-0.286
-0.325
-0.389
-0.367
0.481
5.385
21.239
44.732
36.755
21.699
23.978
25.238
-0.406
-0.378
-0.346
-0.305
-0.278
-0.249
-0.229
-0.213
-0.208
-0.205
-0.207
-0.212
-0.218
-0.225
-0.236
-0.248
-0.262
-0.273
-0.276
-0.273
-0.267
-0.254
-0.242
-0.229
-0.218
-0.211
-0.211
-0.219
-0.241
-0.283
-0.335
-0.406
-0.443
-0.143
1.432
6.006
11.131
10.403
5.327
2.643
1.615
-0.136
-0.295
-0.331
-0.295
-0.259
-0.235
-0.206
-0.188
-0.179
-0.174
-0.173
-0.174
-0.178
-0.184
-0.189
-0.200
-0.211
-0.222
-0.228
-0.230
-0.230
-0.225
-0.220
-0.214
-0.207
-0.204
-0.205
-0.215
-0.239
-0.284
-0.351
-0.421
-0.473
-0.426
0.198
3.295
14.748
28.680
14.522
3.980
0.344
1.035
0.044
-0.271
-0.293
-0.250
-0.224
-0.199
-0.174
-0.160
-0.153
-0.150
-0.150
-0.151
-0.156
-0.160
-0.169
-0.178
-0.191
-0.199
-0.205
-0.209
-0.212
-0.211
-0.209
-0.207
-0.207
-0.210
-0.220
-0.244
-0.293
-0.369
-0.431
-0.482
-0.332
2.073
23.915
176.097
492.139
250.482
44.022
5.432
3.664
0.866
-0.145
-0.290
-0.251
-0.223
-0.195
-0.167
-0.150
-0.141
-0.136
-0.136
-0.135
-0.138
-0.144
-0.152
-0.162
-0.173
-0.183
-0.194
-0.204
-0.213
-0.218
-0.221
-0.224
-0.224
-0.226
-0.235
-0.259
-0.308
-0.383
-0.445
-0.487
0.143
11.246
235.242
5079.259
41989.285
11340.400
506.109
28.010
6.479
1.422
-0.039
-0.287
-0.262
-0.227
-0.196
-0.166
-0.145
-0.136
-0.130
-0.128
-0.127
-0.129
-0.135
-0.144
-0.154
-0.168
-0.183
-0.199
-0.216
-0.233
-0.246
-0.254
-0.257
-0.258
-0.261
-0.268
-0.288
-0.334
-0.405
-0.462
-0.498
0.627
24.619
937.473
100034.867
100104.727
100124.484
2743.732
70.779
5.285
1.180
-0.086
-0.296
-0.273
-0.235
-0.200
-0.168
-0.147
-0.134
-0.128
-0.126
-0.126
-0.127
-0.133
-0.143
-0.156
-0.174
-0.197
-0.223
-0.249
-0.269
-0.282
-0.286
-0.288
-0.294
-0.301
-0.313
-0.332
-0.375
-0.443
-0.485
-0.510
0.514
22.500
671.542
57320.199
100088.492
100104.945
1915.165
59.089
2.828
0.411
-0.233
-0.313
-0.286
-0.246
-0.207
-0.174
-0.152
-0.137
-0.131
-0.127
-0.128
-0.131
-0.139
-0.149
-0.168
-0.194
-0.227
-0.264
-0.282
-0.291
-0.296
-0.300
-0.306
-0.311
-0.322
-0.343
-0.379
-0.428
-0.479
-0.511
-0.548
-0.123
7.194
117.846
1883.385
8622.606
3084.128
247.660
18.252
1.729
-0.069
-0.340
-0.327
-0.299
-0.258
-0.217
-0.182
-0.162
-0.147
-0.139
-0.136
-0.135
-0.138
-0.148
-0.165
-0.191
-0.228
-0.272
-0.295
-0.309
-0.317
-0.300
-0.247
-0.201
-0.237
-0.306
-0.367
-0.415
-0.469
-0.517
-0.554
-0.551
-0.404
0.967
11.492
63.784
145.231
93.203
22.708
2.867
1.096
-0.257
-0.379
-0.346
-0.319
-0.273
-0.229
-0.199
-0.179
-0.163
-0.155
-0.150
-0.149
-0.154
-0.166
-0.189
-0.225
-0.275
-0.312
-0.330
-0.338
-0.207
0.254
1.192
1.975
1.519
0.481
-0.176
-0.430
-0.500
-0.551
-0.575
-0.377
0.153
0.651
1.133
3.494
7.166
6.003
1.923
-0.062
0.181
-0.380
-0.401
-0.374
-0.345
-0.295
-0.256
-0.228
-0.208
-0.191
-0.179
-0.172
-0.172
-0.179
-0.195
-0.223
-0.270
-0.323
-0.347
-0.359
-0.205
0.933
5.545
17.896
30.786
24.991
9.433
1.742
-0.186
-0.524
-0.588
-0.543
0.002
1.643
2.815
2.135
1.816
3.925
7.988
7.377
2.595
-0.346
-0.459
-0.435
-0.413
-0.376
-0.336
-0.306
-0.279
-0.257
-0.236
-0.220
-0.209
-0.205
-0.211
-0.230
-0.267
-0.324
-0.368
-0.382
-0.338
0.484
6.533
43.773
220.630
579.106
424.836
98.458
13.591
1.033
-0.472
-0.639
-0.553
0.183
2.480
4.719
5.980
11.788
53.451
222.358
245.478
52.429
-0.523
-0.498
-0.475
-0.454
-0.420
-0.382
-0.350
-0.325
-0.307
-0.292
-0.281
-0.266
-0.254
-0.257
-0.278
-0.320
-0.381
-0.408
-0.422
-0.236
2.085
22.717
227.185
2522.827
14321.985
8642.166
924.433
63.498
4.581
-0.320
-0.701
-0.677
-0.230
1.325
4.662
13.688
51.334
692.315
10233.302
11832.363
850.860
-0.556
-0.535
-0.525
-0.495
-0.461
-0.428
-0.400
-0.373
-0.355
-0.342
-0.336
-0.335
-0.326
-0.323
-0.337
-0.376
-0.425
-0.450
-0.456
-0.048
4.019
42.350
599.531
12802.436
100310.758
73318.625
3357.697
137.925
8.123
-0.167
-0.766
-0.797
-0.605
0.459
4.962
20.873
108.631
3408.706
100011.992
100002.008
4413.622
-0.592
-0.585
-0.564
-0.537
-0.508
-0.403
-0.160
-0.032
-0.156
-0.335
-0.388
-0.396
-0.407
-0.400
-0.399
-0.422
-0.459
-0.483
-0.433
0.258
5.164
39.213
423.369
7845.553
63531.156
36033.023
2150.813
105.961
6.313
-0.290
-0.807
-0.842
-0.777
-0.074
3.151
14.847
68.496
1401.986
34595.090
47858.465
1771.101
-0.645
-0.641
-0.622
-0.598
-0.309
1.379
6.530
9.544
4.962
0.915
-0.300
-0.457
-0.470
-0.475
-0.463
-0.470
-0.495
-0.512
-0.378
0.749
6.529
28.915
134.842
819.262
3046.186
1940.909
315.836
32.666
2.458
-0.338
-0.502
-0.594
-0.731
-0.501
0.827
4.995
17.080
124.897
675.684
756.668
129.827
-0.713
-0.701
-0.685
-0.498
2.075
29.300
219.818
425.226
144.224
16.869
1.077
-0.415
-0.504
-0.514
-0.523
-0.519
-0.520
-0.537
-0.373
0.922
6.735
24.329
45.682
82.460
140.810
102.179
33.528
5.725
0.971
1.451
2.128
1.445
0.144
-0.348
-0.136
0.601
2.302
7.913
20.770
20.202
7.077
-0.799
-0.781
-0.746
-0.053
13.645
380.008
11831.264
66816.742
5806.274
162.927
7.873
0.146
-0.466
-0.526
-0.538
-0.538
-0.516
-0.532
-0.432
0.434
3.863
12.545
20.289
17.244
12.990
8.082
3.257
2.020
7.333
17.355
20.208
12.921
4.433
1.188
0.666
0.443
0.200
0.219
0.470
0.346
-0.223
-0.881
-0.829
-0.711
0.405
32.246
1771.878
100006.258
100027.055
100057.141
643.584
29.804
3.679
0.059
-0.485
-0.537
-0.513
-0.489
-0.498
-0.512
-0.205
0.969
3.511
5.168
4.013
2.111
0.828
1.653
18.501
117.126
260.978
169.455
62.607
16.377
4.808
3.800
4.254
4.983
8.693
9.088
1.108
-0.596
-0.923
-0.792
-0.550
0.372
22.495
964.707
79283.313
100455.039
31041.619
1355.180
225.584
24.948
2.872
-0.078
-0.511
-0.503
-0.481
-0.489
-0.536
-0.512
-0.259
0.169
0.364
0.201
-0.150
-0.014
8.853
200.131
5073.804
29570.600
4549.564
248.152
31.449
8.478
11.028
32.536
77.410
758.868
2600.572
57.875
0.292
3.933
48.232
760.348
4434.832
1823.708
202.108
37.041
62.687
1285.920
100039.055
100018.813
100005.367
41317.777
553.528
20.989
0.398
-0.839
-0.918
-0.918
-0.886
-0.853
-0.828
-0.801
-0.777
-0.772
-0.722
-0.565
-0.328
-0.283
-0.490
-0.767
-0.775
-0.023
2.292
5.357
9.960
30.767
80.363
80.048
31.683
6.790
4.347
117.085
3377.433
34590.379
10234.450
389.996
22.560
31.578
616.040
27369.871
100002.516
100000.594
12490.535
309.974
13.903
0.143
-0.846
-0.899
-0.898
-0.878
-0.855
-0.837
-0.797
-0.765
-0.650
-0.009
2.275
6.609
8.460
5.059
1.112
0.075
2.270
9.218
16.972
16.037
16.565
29.995
29.174
12.950
3.013
2.839
63.855
1081.263
6670.094
2960.547
178.748
10.790
8.877
104.626
1249.823
6738.840
5309.312
746.363
61.884
4.253
-0.432
-0.825
-0.802
-0.828
-0.852
-0.849
-0.821
-0.786
-0.701
0.071
5.658
37.417
135.672
194.751
87.530
19.932
5.291
14.821
50.446
79.840
48.848
17.244
8.269
6.067
2.573
0.389
0.369
11.378
86.158
272.730
159.701
26.517
1.887
1.173
11.831
61.919
162.307
135.602
44.119
7.794
0.330
-0.661
-0.513
-0.364
-0.542
-0.745
-0.822
-0.801
-0.774
-0.463
2.686
37.670
501.666
4202.333
8593.814
2139.303
200.053
29.516
99.119
556.684
1020.882
424.124
86.654
24.025
5.888
0.485
-0.623
-0.579
0.542
4.756
10.337
6.988
1.448
-0.546
-0.650
0.356
3.172
6.521
6.001
2.415
0.092
-0.648
-0.536
0.049
0.484
0.017
-0.567
-0.790
-0.787
-0.682
0.246
8.660
150.912
4723.109
100001.359
100004.766
54833.637
1296.859
118.716
430.783
4207.369
11028.158
3144.249
1013.662
618.553
96.793
6.864
-0.483
-0.686
-0.419
0.568
1.912
1.265
-0.084
-0.765
-0.914
-0.869
-0.667
-0.473
-0.487
-0.610
-0.601
-0.381
0.052
0.799
1.063
0.335
-0.475
-0.761
-0.746
-0.281
2.523
20.190
233.689
11031.211
100011.273
100026.977
100163.008
2595.629
481.389
662.024
6758.528
18468.795
9134.801
100340.813
79250.914
1564.052
42.801
0.914
-0.459
1.137
7.485
17.030
14.000
4.069
0.064
-0.838
-0.944
-0.940
-0.925
-0.775
-0.093
1.834
4.275
5.001
3.420
1.981
0.514
-0.422
-0.745
-0.626
0.806
10.556
58.756
240.642
2791.987
73265.445
100082.281
21627.197
3731.956
2441.213
610.989
1436.353
3207.005
30622.502
100135.656
100012.766
7678.772
86.137
9.764
0.144
6.887
45.197
127.174
94.848
23.496
2.657
-0.594
-0.900
-0.910
-0.808
0.193
6.027
31.758
74.209
75.711
30.903
8.807
2.553
0.209
-0.581
-0.465
2.264
24.946
164.706
525.132
690.436
1520.806
2485.507
1655.035
3841.463
2998.419
534.972
184.864
323.719
5917.480
100024.695
100002.898
2009.493
48.910
164.319
1.234
24.908
164.371
402.496
284.277
59.005
5.976
-0.305
-0.839
-0.840
-0.445
4.254
48.017
412.962
1720.498
1549.036
352.685
54.918
17.412
5.529
0.785
-0.250
2.513
26.919
178.294
556.885
519.247
193.123
132.112
297.501
836.429
749.018
166.685
32.960
33.563
229.788
1223.866
958.790
116.706
10.124
141.920
3.973
318.386
21542.861
969.694
214.596
44.824
4.537
-0.321
-0.701
-0.605
0.461
13.191
234.574
4721.363
54816.430
47568.379
3439.306
422.556
224.721
63.071
10.168
0.760
1.171
11.883
62.060
178.298
164.372
57.550
21.919
41.677
88.551
73.796
27.247
5.765
2.859
9.279
24.294
19.791
5.523
0.550
9.929
4.850
510.893
56129.352
1269.349
48.511
11.702
1.283
-0.466
-0.335
0.138
2.144
23.138
418.237
12494.881
100010.094
100114.633
9983.344
7022.370
5324.466
747.558
57.001
4.409
0.195
2.545
11.938
24.989
23.465
10.663
4.435
4.746
7.490
6.647
2.458
0.153
-0.533
-0.339
0.054
0.034
-0.251
-0.195
2.647
5.570
25.946
125.286
34.200
5.454
1.198
-0.308
-0.387
0.373
1.705
7.308
36.789
236.487
3772.621
41343.289
31721.299
13679.968
100148.906
98497.648
4721.474
177.869
10.125
0.098
-0.148
1.011
2.495
2.617
1.615
0.771
0.223
0.081
-0.133
-0.518
-0.746
-0.807
-0.768
-0.451
0.839
3.281
5.188
7.439
8.562
12.887
6.990
1.742
-0.094
-0.578
-0.687
-0.315
0.757
3.127
17.077
91.290
230.295
416.760
1291.943
1541.921
12749.247
100032.672
100003.016
4721.167
194.854
10.158
0.039
-0.612
-0.496
-0.280
0.010
0.353
0.265
-0.182
-0.560
-0.727
-0.784
-0.809
-0.787
-0.451
1.828
13.927
52.370
81.280
56.460
5.255
7.724
3.479
0.339
-0.622
-0.789
-0.767
-0.453
0.325
2.812
19.225
116.443
261.586
151.664
92.231
193.505
1742.409
9728.447
7606.546
915.289
67.639
4.861
-0.228
-0.632
-0.614
-0.533
-0.179
0.469
0.643
0.000
-0.507
-0.688
-0.720
-0.750
-0.657
0.531
11.917
113.705
675.320
1390.204
622.182
0.951
1.418
0.552
-0.364
-0.683
-0.770
-0.778
-0.658
-0.312
0.899
8.475
41.310
80.671
49.452
17.308
28.628
129.781
344.123
283.451
80.601
12.084
0.974
-0.477
-0.601
-0.571
-0.501
-0.168
0.363
0.517
0.007
-0.472
-0.626
-0.653
-0.667
-0.450
2.208
34.677
502.219
6740.985
20956.424
5991.037
-0.423
-0.370
-0.514
-0.622
-0.683
-0.737
-0.747
-0.704
-0.640
-0.314
1.407
6.794
16.557
16.892
4.904
4.546
11.323
18.645
16.185
6.551
1.182
-0.263
-0.536
-0.554
-0.536
-0.487
-0.326
-0.075
-0.044
-0.271
-0.484
-0.565
-0.586
-0.583
-0.295
2.913
45.378
752.283
12518.128
47638.066
11119.817
-0.606
-0.613
-0.632
-0.641
-0.668
-0.689
-0.683
-0.663
-0.662
-0.634
-0.410
0.481
3.699
4.868
0.998
0.453
1.204
1.475
0.970
0.170
-0.313
-0.457
-0.488
-0.495
-0.479
-0.442
-0.401
-0.352
-0.342
-0.411
-0.472
-0.507
-0.524
-0.425
0.208
3.465
28.808
319.660
3043.340
9125.703
5727.750
-0.585
-0.589
-0.590
-0.594
-0.606
-0.612
-0.604
-0.603
-0.603
-0.602
-0.600
-0.529
-0.251
-0.125
-0.399
-0.381
-0.266
-0.293
-0.364
-0.426
-0.434
-0.430
-0.437
-0.439
-0.414
-0.385
-0.368
-0.365
-0.377
-0.403
-0.424
-0.461
-0.418
0.267
3.689
14.564
42.864
229.397
4406.459
100377.164
100195.328
-0.559
-0.554
-0.546
-0.534
-0.523
-0.521
-0.526
-0.530
-0.530
-0.532
-0.541
-0.560
-0.561
-0.550
-0.537
-0.513
-0.486
-0.462
-0.439
-0.416
-0.401
-0.394
-0.387
-0.370
-0.354
-0.334
-0.321
-0.323
-0.341
-0.367
-0.391
-0.421
-0.168
2.583
21.342
114.918
297.099
501.677
12562.823
100030.563
100015.344
-0.522
-0.494
-0.475
-0.461
-0.447
-0.437
-0.433
-0.433
-0.441
-0.457
-0.474
-0.485
-0.486
-0.479
-0.474
-0.468
-0.450
-0.423
-0.399
-0.386
-0.374
-0.356
-0.332
-0.310
-0.293
-0.287
-0.285
-0.295
-0.316
-0.341
-0.366
-0.367
0.194
6.412
67.779
554.147
1925.548
1399.161
3980.824
98515.477
100003.211
-0.495
-0.449
-0.411
-0.387
-0.371
-0.362
-0.355
-0.355
-0.361
-0.371
-0.383
-0.394
-0.397
-0.396
-0.392
-0.380
-0.372
-0.365
-0.356
-0.346
-0.327
-0.303
-0.281
-0.260
-0.247
-0.243
-0.246
-0.257
-0.282
-0.309
-0.338
-0.346
0.352
8.135
95.587
826.535
3343.841
2172.455
682.676
1948.603
2669.613
-0.464
-0.418
-0.375
-0.340
-0.315
-0.302
-0.295
-0.295
-0.295
-0.298
-0.300
-0.301
-0.302
-0.302
-0.301
-0.300
-0.300
-0.300
-0.296
-0.289
-0.274
-0.258
-0.241
-0.226
-0.218
-0.214
-0.218
-0.231
-0.257
-0.292
-0.332
-0.371
0.043
5.007
48.319
341.135
1015.304
752.225
174.581
92.513
89.502
-0.451
-0.397
-0.352
-0.314
-0.286
-0.261
-0.249
-0.243
-0.240
-0.237
-0.236
-0.236
-0.235
-0.235
-0.234
-0.234
-0.238
-0.241
-0.240
-0.240
-0.231
-0.223
-0.213
-0.206
-0.201
-0.199
-0.203
-0.217
-0.245
-0.289
-0.340
-0.412
-0.269
1.325
11.217
52.889
115.271
90.798
33.978
10.594
5.521
-0.434
-0.390
-0.340
-0.297
-0.266
-0.238
-0.219
-0.207
-0.198
-0.195
-0.194
-0.192
-0.191
-0.192
-0.190
-0.193
-0.196
-0.202
-0.204
-0.207
-0.207
-0.202
-0.200
-0.197
-0.195
-0.195
-0.199
-0.213
-0.244
-0.294
-0.357
-0.428
-0.429
-0.111
1.776
7.722
18.836
25.754
19.777
8.266
1.881
-0.341
-0.366
-0.340
-0.289
-0.254
-0.226
-0.200
-0.182
-0.172
-0.167
-0.164
-0.161
-0.162
-0.164
-0.163
-0.167
-0.173
-0.179
-0.184
-0.192
-0.195
-0.197
-0.200
-0.200
-0.200
-0.201
-0.205
-0.219
-0.248
-0.301
-0.380
-0.434
-0.473
-0.325
1.659
15.804
79.724
204.377
172.609
63.811
12.422
-0.132
-0.305
-0.338
-0.290
-0.251
-0.223
-0.192
-0.171
-0.158
-0.151
-0.146
-0.145
-0.144
-0.146
-0.148
-0.152
-0.162
-0.169
-0.178
-0.187
-0.198
-0.208
-0.213
-0.216
-0.218
-0.221
-0.225
-0.236
-0.263
-0.315
-0.394
-0.450
-0.487
0.010
6.825
82.960
862.222
3297.456
2169.926
457.137
53.136
0.064
-0.253
-0.333
-0.298
-0.254
-0.222
-0.189
-0.166
-0.150
-0.142
-0.138
-0.136
-0.134
-0.136
-0.140
-0.149
-0.158
-0.169
-0.182
-0.200
-0.216
-0.232
-0.246
-0.254
-0.257
-0.258
-0.262
-0.269
-0.288
-0.337
-0.410
-0.467
-0.509
0.369
13.038
237.612
4468.132
30390.029
12815.313
1514.167
124.642
0.002
-0.276
-0.334
-0.307
-0.262
-0.226
-0.191
-0.165
-0.149
-0.138
-0.134
-0.133
-0.132
-0.134
-0.139
-0.149
-0.163
-0.181
-0.202
-0.227
-0.252
-0.271
-0.282
-0.286
-0.288
-0.294
-0.305
-0.317
-0.333
-0.373
-0.440
-0.492
-0.540
0.233
11.946
196.015
3104.375
17594.092
8399.140
1142.035
104.996
-0.185
-0.345
-0.346
-0.311
-0.272
-0.231
-0.195
-0.168
-0.152
-0.141
-0.136
-0.134
-0.134
-0.139
-0.146
-0.158
-0.177
-0.204
-0.237
-0.268
-0.287
-0.293
-0.299
-0.303
-0.307
-0.314
-0.324
-0.344
-0.380
-0.426
-0.485
-0.523
-0.570
-0.238
4.456
52.041
419.788
1345.932
936.722
246.014
34.455
-0.277
-0.385
-0.354
-0.320
-0.283
-0.241
-0.203
-0.177
-0.159
-0.149
-0.144
-0.141
-0.144
-0.148
-0.158
-0.175
-0.201
-0.239
-0.279
-0.302
-0.315
-0.316
-0.285
-0.233
-0.219
-0.274
-0.335
-0.373
-0.410
-0.471
-0.529
-0.564
-0.602
-0.554
0.458
7.597
35.176
81.528
76.344
33.876
8.305
-0.320
-0.401
-0.365
-0.335
-0.297
-0.251
-0.216
-0.191
-0.176
-0.165
-0.159
-0.157
-0.158
-0.165
-0.180
-0.204
-0.239
-0.286
-0.322
-0.338
-0.320
-0.106
0.528
1.399
1.633
0.969
0.138
-0.307
-0.449
-0.507
-0.568
-0.620
-0.637
-0.643
-0.508
0.343
3.011
7.561
10.109
7.071
2.262
-0.406
-0.419
-0.386
-0.357
-0.311
-0.270
-0.240
-0.218
-0.203
-0.191
-0.184
-0.182
-0.184
-0.193
-0.211
-0.243
-0.288
-0.336
-0.367
-0.357
-0.025
1.971
8.877
20.916
23.703
13.522
4.300
0.572
-0.377
-0.559
-0.608
-0.663
-0.676
-0.626
-0.567
-0.464
0.086
2.023
5.302
4.940
1.426
-0.472
-0.442
-0.411
-0.380
-0.341
-0.310
-0.287
-0.265
-0.249
-0.236
-0.226
-0.221
-0.222
-0.232
-0.255
-0.292
-0.349
-0.394
-0.417
-0.261
1.530
14.485
81.881
266.902
297.159
133.513
31.771
5.094
0.133
-0.595
-0.673
-0.709
-0.722
-0.641
-0.460
-0.131
1.462
10.453
31.701
34.239
10.717
-0.506
-0.472
-0.448
-0.420
-0.390
-0.360
-0.334
-0.314
-0.301
-0.296
-0.291
-0.279
-0.277
-0.285
-0.311
-0.355
-0.412
-0.452
-0.454
0.010
5.414
61.036
641.123
3519.156
3842.789
986.822
158.287
18.564
1.406
-0.557
-0.739
-0.765
-0.782
-0.688
-0.387
0.693
7.187
71.860
340.955
380.413
77.962
-0.540
-0.520
-0.502
-0.477
-0.441
-0.412
-0.386
-0.366
-0.352
-0.347
-0.350
-0.358
-0.356
-0.354
-0.369
-0.407
-0.460
-0.493
-0.482
0.208
9.446
130.924
1979.059
18826.924
19916.346
3042.073
338.587
32.268
2.506
-0.525
-0.793
-0.810
-0.816
-0.705
-0.281
1.393
14.466
179.412
1381.157
1562.665
219.750
-0.597
-0.588
-0.572
-0.542
-0.515
-0.442
-0.303
-0.202
-0.287
-0.376
-0.411
-0.428
-0.438
-0.424
-0.425
-0.459
-0.506
-0.536
-0.528
0.113
7.608
101.640
1299.259
8936.088
9609.492
1997.554
259.053
27.580
2.065
-0.506
-0.722
-0.771
-0.821
-0.743
-0.391
0.851
10.101
106.922
672.879
672.374
129.695
-0.670
-0.664
-0.640
-0.621
-0.454
0.482
2.990
4.478
2.489
0.274
-0.398
-0.485
-0.487
-0.490
-0.481
-0.488
-0.511
-0.542
-0.554
-0.172
3.452
33.158
233.475
911.453
1027.219
366.924
76.105
11.196
1.132
0.466
0.662
0.330
-0.275
-0.496
-0.392
0.087
2.553
18.739
70.722
70.513
21.965
-0.746
-0.732
-0.710
-0.605
0.819
12.468
70.521
117.077
52.548
7.933
0.302
-0.495
-0.527
-0.532
-0.497
-0.412
-0.320
-0.354
-0.463
-0.361
0.918
7.057
31.127
78.718
92.995
52.488
16.535
3.981
3.783
10.525
16.629
11.998
4.606
1.878
1.627
0.929
0.451
1.513
4.358
4.310
1.437
-0.835
-0.718
-0.545
-0.263
5.736
116.957
1562.688
3858.185
851.993
59.102
3.542
-0.223
-0.530
-0.537
-0.431
-0.129
0.222
0.187
-0.153
-0.400
-0.017
1.769
6.861
16.771
24.972
17.307
7.144
5.954
26.967
109.491
197.926
125.667
35.293
13.628
13.592
8.936
3.165
0.604
-0.075
-0.345
-0.531
-0.805
0.585
3.982
2.057
13.918
380.354
11833.156
56490.035
5818.842
173.454
12.393
1.192
-0.349
-0.520
-0.332
0.176
0.870
0.844
0.170
-0.364
-0.408
0.201
2.242
6.958
10.776
8.430
5.349
24.546
175.939
891.360
1980.703
1027.209
160.292
53.627
60.185
40.839
21.797
11.983
5.377
0.540
-0.615
-0.552
4.889
21.888
8.669
10.708
222.271
5073.959
18609.211
2793.255
268.750
49.394
7.769
0.502
-0.448
-0.331
0.187
0.876
0.861
0.183
-0.390
-0.584
-0.435
0.224
1.579
2.804
2.540
9.077
147.309
2478.930
12142.048
7988.384
2775.870
334.146
95.146
134.675
195.326
370.071
299.658
203.134
16.498
0.049
4.650
6.759
39.710
107.482
67.685
16.568
5.701
37.867
922.986
63313.398
100031.195
100023.445
23935.238
414.961
18.170
0.356
-0.793
-0.847
-0.864
-0.856
-0.820
-0.775
-0.697
-0.622
-0.635
-0.626
-0.489
-0.270
-0.177
-0.390
-0.561
-0.627
-0.580
-0.456
-0.297
0.140
1.518
3.533
3.836
1.522
-0.164
2.011
13.243
87.873
273.574
160.655
27.586
4.018
23.750
503.254
18374.857
100005.164
100003.766
7606.943
234.572
11.845
-0.016
-0.810
-0.823
-0.851
-0.858
-0.835
-0.815
-0.767
-0.707
-0.566
0.119
2.566
7.248
9.247
5.570
1.275
-0.357
-0.328
0.419
1.024
0.855
0.843
1.486
1.371
0.345
-0.512
2.331
16.708
63.845
131.229
86.165
15.040
1.702
7.375
87.583
915.354
4721.350
3745.055
611.041
52.266
3.877
-0.302
-0.144
0.257
-0.140
-0.637
-0.823
-0.797
-0.751
-0.652
0.142
6.249
40.763
148.440
213.454
104.062
21.123
2.913
2.464
6.964
9.846
6.339
2.381
0.712
0.008
-0.528
-0.782
1.363
10.778
20.750
21.441
13.547
2.952
-0.173
0.703
9.969
52.206
124.056
113.529
37.300
6.541
0.301
0.577
4.568
7.555
4.115
0.519
-0.652
-0.776
-0.726
-0.316
3.259
41.453
554.017
5309.650
11012.483
2666.881
214.561
19.613
14.646
44.603
63.047
41.800
19.387
9.487
2.381
-0.398
-0.810
-0.198
0.904
1.872
1.416
0.620
-0.399
-0.860
-0.727
0.226
2.851
5.949
5.459
2.133
-0.054
-0.162
3.593
18.411
32.390
16.541
3.060
-0.330
-0.736
-0.454
1.331
13.064
171.802
5986.590
100003.648
100001.516
84841.828
1394.985
63.320
40.360
149.943
241.967
195.304
300.302
223.603
43.239
3.258
-0.570
-0.675
-0.652
-0.568
-0.525
-0.622
-0.832
-0.947
-0.964
-0.906
-0.734
-0.532
-0.548
-0.634
-0.435
0.823
6.586
25.141
45.631
23.121
4.128
-0.172
-0.603
0.844
10.802
64.090
393.476
14310.250
100045.039
100011.172
100015.289
2697.203
107.589
59.245
182.934
354.090
1107.468
10257.620
7682.395
476.150
19.719
0.453
-0.719
-0.543
0.014
0.724
0.447
-0.342
-0.818
-0.925
-0.908
-0.922
-0.924
-0.722
0.305
3.718
9.705
18.424
30.006
31.107
14.531
2.895
-0.239
-0.242
5.185
62.457
560.212
2791.400
5478.312
100414.359
100049.477
31386.516
1003.909
118.793
51.445
89.337
220.928
3925.500
100016.438
66817.188
1380.292
39.218
14.200
-0.624
0.093
2.564
5.480
4.447
1.103
-0.465
-0.696
-0.556
-0.611
-0.641
0.680
10.954
57.995
169.273
176.641
103.282
56.850
18.542
3.338
-0.141
0.268
11.870
194.938
3342.821
31369.816
24183.971
3859.002
3117.652
965.279
210.664
99.551
36.161
23.639
71.796
1235.501
15925.883
10226.015
533.260
24.375
365.145
-0.353
2.044
9.126
13.171
9.635
2.972
-0.076
-0.219
0.325
0.195
0.319
7.333
95.529
1126.570
6747.908
6016.804
998.276
140.654
30.972
6.017
0.412
0.355
12.873
194.785
3745.079
35962.023
27384.398
2451.851
212.719
70.874
56.162
39.589
15.201
5.695
11.957
88.139
380.514
304.316
52.112
6.995
315.547
1.394
15.024
81.285
27.782
8.106
2.166
-0.057
0.308
1.642
2.155
2.995
26.848
555.654
23928.432
100006.594
100028.063
16196.987
451.629
68.315
18.010
3.003
0.351
6.155
73.546
746.679
3746.007
2988.370
512.818
61.602
16.119
11.154
8.337
3.443
0.632
0.744
4.863
12.364
10.091
2.934
0.581
19.429
15.708
38.899
114.468
29.351
3.517
0.337
-0.123
1.442
5.803
9.834
13.285
57.705
1160.443
100022.352
100010.000
100030.656
63442.180
1060.797
339.939
89.971
13.128
1.103
1.207
12.927
73.869
196.565
183.983
70.088
23.777
8.709
2.762
0.927
-0.071
-0.608
-0.705
-0.515
-0.259
-0.317
-0.584
-0.435
4.947
117.097
199.473
77.416
12.691
0.820
-0.497
0.105
4.308
15.505
30.561
58.739
312.171
1247.545
18721.689
100055.438
100063.180
12994.898
2228.493
1561.124
283.452
31.796
2.553
-0.158
1.127
5.958
13.548
16.773
17.232
13.477
6.060
1.247
-0.319
-0.709
-0.791
-0.789
-0.781
-0.703
-0.354
0.253
0.785
2.802
304.420
533.537
159.950
18.203
0.702
-0.642
0.312
5.557
21.541
46.894
198.797
2706.793
13050.978
4277.528
4439.793
3815.790
1178.368
1973.920
1549.578
310.479
31.759
2.557
-0.426
-0.483
0.059
1.491
5.580
13.041
15.252
6.810
1.050
-0.477
-0.757
-0.778
-0.787
-0.680
-0.026
2.751
8.543
13.063
9.914
143.932
244.774
86.111
11.228
0.231
-0.666
0.157
3.750
13.647
32.286
224.623
3921.284
23002.773
5807.278
401.661
145.619
187.808
462.497
376.116
104.253
14.060
1.128
-0.532
-0.624
-0.479
0.622
7.132
25.463
30.526
12.044
1.691
-0.431
-0.692
-0.714
-0.706
-0.325
2.360
16.570
62.234
96.009
59.098
19.985
32.205
13.644
2.203
-0.473
-0.638
-0.136
1.260
4.366
11.113
76.446
670.714
2152.938
923.229
109.002
18.631
26.256
53.400
44.528
16.601
3.168
-0.100
-0.594
-0.585
-0.485
0.384
6.044
22.301
26.901
10.520
1.548
-0.406
-0.625
-0.640
-0.578
0.212
6.427
49.000
237.092
419.479
221.972
1.254
2.021
0.771
-0.349
-0.681
-0.536
-0.147
0.328
0.798
2.128
10.885
60.636
946.351
2649.341
69.025
3.323
2.680
4.665
4.194
1.691
0.073
-0.481
-0.576
-0.545
-0.490
-0.081
1.834
6.602
7.947
3.353
0.296
-0.463
-0.566
-0.556
-0.390
0.802
9.563
69.529
348.564
736.044
459.631
-0.545
-0.528
-0.595
-0.678
-0.666
-0.530
-0.268
-0.077
-0.102
-0.140
0.663
8.157
194.162
430.212
22.121
0.193
-0.260
-0.099
-0.141
-0.317
-0.456
-0.499
-0.507
-0.486
-0.458
-0.362
0.026
0.744
0.840
0.242
-0.310
-0.489
-0.501
-0.246
1.004
4.871
16.468
87.198
750.385
4956.526
6863.742
-0.616
-0.635
-0.633
-0.641
-0.646
-0.590
-0.458
-0.350
-0.402
-0.502
-0.513
0.016
3.777
5.506
0.693
-0.522
-0.548
-0.522
-0.502
-0.472
-0.449
-0.442
-0.439
-0.423
-0.393
-0.372
-0.337
-0.276
-0.279
-0.356
-0.419
-0.451
-0.275
1.474
12.200
58.234
137.835
347.841
8651.288
100043.602
100023.836
-0.586
-0.590
-0.585
-0.586
-0.589
-0.566
-0.511
-0.479
-0.486
-0.515
-0.536
-0.546
-0.502
-0.489
-0.546
-0.543
-0.519
-0.495
-0.452
-0.423
-0.405
-0.390
-0.370
-0.355
-0.338
-0.322
-0.318
-0.325
-0.345
-0.367
-0.390
-0.384
0.338
8.843
95.680
916.310
3762.330
2843.073
31723.627
100039.430
100006.008
-0.552
-0.539
-0.521
-0.498
-0.482
-0.471
-0.459
-0.453
-0.459
-0.473
-0.481
-0.494
-0.511
-0.509
-0.498
-0.482
-0.458
-0.426
-0.398
-0.379
-0.355
-0.328
-0.303
-0.290
-0.285
-0.286
-0.285
-0.295
-0.319
-0.343
-0.371
-0.307
1.370
25.053
455.127
11013.265
100011.281
55048.555
10272.670
100124.859
100007.781
-0.512
-0.477
-0.442
-0.419
-0.400
-0.390
-0.383
-0.377
-0.380
-0.391
-0.407
-0.423
-0.423
-0.423
-0.412
-0.394
-0.371
-0.350
-0.333
-0.315
-0.293
-0.273
-0.254
-0.243
-0.239
-0.241
-0.250
-0.269
-0.296
-0.321
-0.350
-0.268
1.664
31.982
675.247
27364.982
100003.969
100045.172
5864.078
3923.550
5987.375
-0.493
-0.439
-0.391
-0.360
-0.344
-0.334
-0.329
-0.325
-0.324
-0.327
-0.330
-0.332
-0.331
-0.326
-0.314
-0.300
-0.288
-0.279
-0.269
-0.259
-0.246
-0.234
-0.222
-0.213
-0.209
-0.212
-0.220
-0.237
-0.269
-0.301
-0.341
-0.318
0.906
18.136
282.432
4721.654
35961.766
18382.961
1429.211
187.401
130.725
-0.472
-0.415
-0.363
-0.323
-0.299
-0.286
-0.281
-0.279
-0.277
-0.273
-0.270
-0.267
-0.262
-0.255
-0.246
-0.237
-0.234
-0.231
-0.226
-0.222
-0.216
-0.210
-0.202
-0.196
-0.195
-0.196
-0.205
-0.222
-0.252
-0.296
-0.347
-0.392
0.059
4.639
44.781
312.685
927.476
706.824
179.986
34.323
9.823
-0.459
-0.397
-0.342
-0.303
-0.271
-0.249
-0.238
-0.233
-0.229
-0.227
-0.222
-0.217
-0.211
-0.207
-0.203
-0.198
-0.200
-0.201
-0.203
-0.201
-0.200
-0.197
-0.195
-0.191
-0.192
-0.195
-0.201
-0.218
-0.250
-0.303
-0.367
-0.428
-0.349
0.500
5.866
28.311
76.864
126.442
105.397
37.595
7.576
-0.459
-0.392
-0.330
-0.289
-0.257
-0.228
-0.210
-0.198
-0.193
-0.190
-0.186
-0.181
-0.178
-0.177
-0.175
-0.175
-0.179
-0.184
-0.187
-0.192
-0.194
-0.198
-0.198
-0.197
-0.199
-0.203
-0.209
-0.224
-0.256
-0.312
-0.389
-0.440
-0.459
-0.183
2.803
24.920
164.169
617.751
801.873
251.858
37.610
-0.456
-0.395
-0.330
-0.284
-0.252
-0.218
-0.195
-0.179
-0.172
-0.166
-0.162
-0.159
-0.158
-0.158
-0.160
-0.164
-0.171
-0.178
-0.186
-0.193
-0.203
-0.212
-0.217
-0.219
-0.221
-0.224
-0.229
-0.241
-0.269
-0.325
-0.404
-0.459
-0.472
0.065
7.603
104.966
1591.947
18471.488
31411.195
3762.944
237.133
-0.441
-0.394
-0.334
-0.285
-0.250
-0.214
-0.187
-0.170
-0.159
-0.152
-0.148
-0.147
-0.147
-0.149
-0.152
-0.160
-0.170
-0.181
-0.194
-0.209
-0.225
-0.237
-0.250
-0.257
-0.260
-0.261
-0.265
-0.274
-0.295
-0.344
-0.417
-0.478
-0.487
0.408
14.124
253.330
8710.198
100286.133
100173.625
27397.881
679.205
-0.436
-0.388
-0.339
-0.291
-0.253
-0.216
-0.185
-0.167
-0.155
-0.147
-0.143
-0.143
-0.144
-0.146
-0.152
-0.163
-0.176
-0.195
-0.216
-0.240
-0.262
-0.277
-0.286
-0.290
-0.294
-0.300
-0.308
-0.320
-0.335
-0.376
-0.440
-0.498
-0.530
0.298
11.963
210.820
5405.785
100234.523
100134.602
16166.020
507.566
-0.434
-0.387
-0.342
-0.298
-0.259
-0.219
-0.188
-0.168
-0.156
-0.148
-0.144
-0.144
-0.146
-0.152
-0.161
-0.172
-0.191
-0.219
-0.250
-0.277
-0.296
-0.308
-0.312
-0.313
-0.316
-0.322
-0.332
-0.351
-0.384
-0.425
-0.481
-0.532
-0.574
-0.189
4.885
58.563
704.685
5376.288
6818.700
1442.626
141.372
-0.432
-0.388
-0.348
-0.313
-0.266
-0.226
-0.197
-0.177
-0.163
-0.155
-0.152
-0.152
-0.155
-0.162
-0.173
-0.192
-0.219
-0.256
-0.291
-0.315
-0.329
-0.315
-0.251
-0.175
-0.179
-0.263
-0.343
-0.383
-0.415
-0.472
-0.534
-0.581
-0.611
-0.540
0.688
10.337
62.246
225.704
358.893
229.857
53.454
-0.435
-0.397
-0.362
-0.322
-0.275
-0.238
-0.212
-0.191
-0.179
-0.171
-0.167
-0.167
-0.172
-0.182
-0.199
-0.224
-0.261
-0.303
-0.337
-0.358
-0.287
0.099
1.214
2.524
2.575
1.286
0.116
-0.340
-0.459
-0.511
-0.584
-0.633
-0.659
-0.664
-0.476
1.187
9.471
45.476
131.637
125.325
33.437
-0.453
-0.414
-0.378
-0.336
-0.292
-0.261
-0.236
-0.218
-0.205
-0.198
-0.193
-0.195
-0.202
-0.215
-0.237
-0.268
-0.315
-0.357
-0.393
-0.346
0.324
4.364
19.961
49.111
49.585
20.707
4.804
0.402
-0.448
-0.574
-0.633
-0.691
-0.717
-0.722
-0.699
-0.350
2.115
20.049
168.238
117.367
14.593
-0.472
-0.433
-0.399
-0.360
-0.327
-0.302
-0.280
-0.263
-0.250
-0.241
-0.235
-0.237
-0.246
-0.261
-0.288
-0.329
-0.381
-0.425
-0.452
-0.134
3.342
37.959
311.526
1253.370
1255.951
315.741
40.292
3.952
-0.139
-0.640
-0.706
-0.753
-0.779
-0.779
-0.754
-0.658
0.286
15.190
228.253
145.297
8.365
-0.502
-0.470
-0.438
-0.408
-0.384
-0.361
-0.338
-0.319
-0.311
-0.304
-0.303
-0.301
-0.308
-0.323
-0.350
-0.389
-0.442
-0.493
-0.483
0.401
13.184
214.398
5313.269
73227.422
84864.109
5331.259
242.959
15.015
0.672
-0.633
-0.755
-0.798
-0.817
-0.814
-0.780
-0.652
0.270
6.289
25.536
23.855
5.934
-0.552
-0.522
-0.499
-0.480
-0.450
-0.420
-0.394
-0.374
-0.365
-0.366
-0.376
-0.386
-0.387
-0.389
-0.407
-0.448
-0.502
-0.555
-0.505
0.888
23.125
554.583
31351.010
100023.742
100049.391
36000.504
626.157
26.084
1.269
-0.627
-0.785
-0.820
-0.829
-0.817
-0.781
-0.605
0.724
8.632
26.942
29.531
9.428
-0.613
-0.598
-0.585
-0.561
-0.537
-0.500
-0.440
-0.400
-0.411
-0.435
-0.447
-0.458
-0.455
-0.445
-0.456
-0.483
-0.525
-0.569
-0.540
0.657
18.162
414.349
16139.107
100025.516
100046.914
16171.873
428.662
22.981
1.297
-0.352
-0.510
-0.643
-0.748
-0.761
-0.728
-0.610
0.380
5.794
18.166
19.974
6.393
-0.686
-0.671
-0.651
-0.631
-0.591
-0.325
0.249
0.623
0.172
-0.313
-0.487
-0.500
-0.507
-0.498
-0.435
-0.283
-0.156
-0.198
-0.363
0.058
7.058
89.602
1136.890
8636.424
8675.078
1309.981
116.915
12.410
3.062
2.995
3.351
2.349
0.802
0.342
0.410
0.071
-0.018
1.289
4.275
4.283
1.421
-0.753
-0.734
-0.692
-0.676
-0.322
1.826
8.534
12.497
6.472
1.064
-0.373
-0.545
-0.542
-0.481
-0.107
0.898
2.019
2.187
0.808
0.000
1.571
15.974
95.915
351.875
499.473
272.030
63.861
15.499
17.334
41.741
63.327
45.127
16.140
11.157
12.198
7.901
2.380
0.213
0.006
0.002
-0.369
-0.768
0.004
1.569
0.558
0.796
12.407
70.481
117.132
47.781
7.352
0.334
-0.517
-0.531
-0.301
0.812
4.535
10.226
10.193
4.844
0.951
0.389
5.600
42.726
205.939
466.147
316.070
73.243
30.344
113.333
685.479
1723.164
919.368
172.024
103.334
150.089
80.687
20.113
3.136
-0.041
-0.580
-0.657
0.152
28.141
223.011
50.507
4.483
29.572
197.973
381.653
146.888
19.158
2.121
-0.143
-0.406
-0.034
2.147
9.487
22.960
22.925
10.182
2.170
0.153
2.506
21.427
96.058
214.220
136.775
43.449
55.651
704.774
14220.626
84856.070
23942.031
1354.537
738.031
1394.778
619.223
109.933
21.578
4.158
0.087
-0.636
3.040
265.509
10952.188
616.666
14.769
22.144
132.875
255.555
115.454
28.370
7.404
1.091
-0.119
0.071
2.226
9.522
22.975
22.939
10.186
2.159
-0.095
0.480
5.626
21.020
37.433
27.471
16.328
92.459
1902.679
85221.992
100162.500
100040.227
3577.147
2032.578
4751.473
1891.088
730.932
335.197
53.462
5.353
-0.212
21.530
7.210
3.888
3.921
2.681
0.456
0.902
16.861
222.682
3503.782
27778.137
18681.762
1800.430
116.186
8.449
0.378
-0.055
-0.034
-0.442
-0.719
-0.706
-0.359
0.204
0.672
0.357
-0.183
-0.440
-0.376
-0.365
-0.448
-0.199
0.117
0.216
-0.017
-0.494
-0.749
-0.715
-0.609
-0.603
-0.748
-0.830
21.894
36.215
36.357
10.404
4.834
0.864
0.343
9.459
118.758
1408.556
8631.310
6768.446
837.669
70.018
5.010
-0.316
-0.494
-0.281
-0.500
-0.751
-0.804
-0.733
-0.584
-0.461
-0.404
-0.091
1.314
3.707
4.775
2.762
0.376
-0.542
-0.725
-0.665
-0.651
-0.706
-0.737
-0.715
-0.731
-0.800
-0.684
43.432
1042.295
2146.354
42.754
3.394
0.265
-0.368
2.795
29.788
196.791
614.096
556.004
136.929
18.075
1.437
0.757
4.993
8.255
4.518
0.624
-0.654
-0.799
-0.738
-0.648
-0.136
2.959
18.030
62.074
80.182
40.669
10.075
1.117
-0.195
0.135
0.371
0.025
-0.406
-0.645
-0.787
-0.775
-0.230
34.669
1033.058
1773.169
38.838
0.800
-0.581
-0.813
-0.124
3.887
17.867
40.758
34.496
13.913
2.429
0.846
11.179
70.350
143.762
70.290
10.097
0.314
-0.725
-0.698
-0.297
2.048
20.854
179.161
1014.876
1719.541
610.960
80.280
8.286
1.522
2.808
4.189
3.532
2.541
1.371
-0.088
-0.560
0.436
5.943
22.585
29.363
2.542
-0.620
-0.908
-0.968
-0.873
-0.413
0.862
2.088
1.878
0.512
-0.274
3.088
48.471
535.155
1381.738
476.510
43.098
2.428
-0.573
-0.262
2.461
14.116
89.393
1145.365
16140.602
41318.473
6739.271
375.744
24.170
4.642
7.610
11.860
17.620
29.081
24.550
6.239
0.385
0.616
0.129
0.303
-0.084
-0.716
-0.914
-0.949
-0.981
-0.964
-0.899
-0.805
-0.748
-0.763
-0.734
0.156
6.922
75.631
775.902
2614.785
762.486
59.315
3.281
-0.282
2.302
25.237
168.393
597.666
2592.678
47674.406
100018.445
16135.403
613.478
34.654
6.172
10.354
20.638
72.316
247.411
197.827
38.929
3.418
0.416
-0.709
-0.746
-0.787
-0.810
-0.855
-0.929
-0.854
-0.491
-0.090
-0.301
-0.712
-0.742
0.324
5.073
26.187
118.054
394.423
588.825
226.389
29.873
2.191
0.394
11.872
195.068
3344.183
31393.133
24673.273
9743.233
16258.088
3351.877
262.484
22.857
5.265
6.419
19.874
148.890
673.867
533.617
85.962
6.352
2.673
-0.745
-0.751
-0.666
-0.574
-0.632
-0.765
-0.193
2.302
5.586
4.144
0.899
0.737
9.055
50.487
176.723
563.406
1599.650
1051.548
213.097
26.776
2.024
1.244
29.171
746.506
47550.770
100012.477
100097.203
21409.043
1092.897
305.693
51.132
9.882
2.876
2.377
10.018
71.929
304.870
244.678
42.859
4.516
22.505
-0.417
-0.249
-0.172
-0.174
-0.387
-0.479
1.274
10.410
24.863
19.321
5.767
6.941
74.607
755.112
3832.706
4167.573
3538.576
1971.618
316.668
32.849
2.530
1.415
31.673
826.065
54813.980
100004.109
100019.508
27415.805
514.279
52.168
12.398
3.771
0.941
0.212
1.840
12.659
35.437
29.088
7.544
1.460
29.314
5.790
8.027
4.780
1.078
-0.287
-0.376
2.431
16.270
40.632
37.823
17.991
25.511
381.345
11021.048
100049.375
100341.945
8622.694
1009.286
166.869
21.081
1.931
0.562
13.947
234.206
4721.928
47558.262
41358.660
3110.096
276.143
59.714
10.879
1.664
-0.108
-0.588
-0.447
0.500
1.922
1.652
0.110
-0.008
13.221
129.837
220.198
87.098
10.795
0.335
-0.345
3.042
20.886
76.309
126.058
97.263
108.886
806.844
36032.516
100026.977
100062.086
24062.592
583.262
73.650
15.075
2.157
-0.032
3.038
31.885
235.994
761.321
763.707
461.914
335.038
107.618
17.127
1.744
-0.446
-0.760
-0.772
-0.701
-0.646
-0.695
-0.787
-0.532
4.802
3377.014
8853.996
1380.949
70.665
3.099
0.002
5.453
49.505
285.293
621.708
504.505
1968.229
7826.552
10976.005
100191.961
100023.820
6018.910
282.047
69.380
21.334
3.530
-0.063
-0.110
2.970
14.601
42.641
99.488
239.703
254.320
87.801
15.514
1.417
-0.564
-0.778
-0.774
-0.769
-0.778
-0.732
-0.622
-0.483
1.089
21587.836
94173.383
6670.871
160.139
5.804
0.395
7.595
68.140
456.646
1152.047
1508.057
67289.672
100070.602
100554.906
3701.183
2182.574
443.393
108.057
56.961
19.904
3.688
-0.100
-0.620
-0.254
1.361
9.571
57.568
218.419
282.817
89.428
13.721
0.951
-0.613
-0.752
-0.767
-0.743
-0.627
-0.241
0.510
0.954
1.111
4415.241
13714.491
2011.111
86.677
3.707
0.703
6.353
40.179
216.941
487.314
1452.779
100063.352
100017.305
100035.633
1952.318
122.626
41.678
30.906
23.786
9.426
1.558
-0.345
-0.658
-0.585
0.213
9.216
121.577
967.877
1571.853
277.654
23.404
1.105
-0.602
-0.685
-0.691
-0.616
-0.187
1.323
4.579
7.028
5.060
198.700
381.610
118.080
14.077
0.999
1.531
6.916
18.038
47.307
88.977
332.970
6592.414
42158.809
9093.531
417.674
24.107
5.924
5.943
4.950
1.969
0.076
-0.572
-0.626
-0.563
-0.033
7.378
106.324
851.950
1222.157
245.507
20.302
0.811
-0.550
-0.612
-0.609
-0.447
0.540
4.359
14.009
22.094
16.878
8.978
13.021
6.183
1.004
0.126
2.536
8.257
13.674
13.593
13.355
33.351
228.541
27524.885
100208.906
340.886
5.062
0.337
0.325
0.230
-0.188
-0.482
-0.593
-0.570
-0.524
-0.285
2.269
24.435
117.260
160.069
47.700
5.965
0.046
-0.532
-0.531
-0.378
0.155
2.055
10.040
37.492
85.816
88.453
-0.156
0.010
-0.242
-0.521
-0.151
1.732
5.714
8.843
6.335
2.959
2.996
22.201
1780.105
7128.007
78.193
0.774
-0.559
-0.524
-0.509
-0.520
-0.527
-0.513
-0.494
-0.470
-0.405
0.067
2.567
8.784
11.581
4.542
0.602
-0.380
-0.476
-0.107
1.613
6.743
14.814
40.486
270.876
1402.289
1924.854
-0.656
-0.645
-0.651
-0.633
-0.427
0.356
1.980
2.914
2.074
0.514
-0.130
0.823
11.136
18.620
2.024
-0.495
-0.590
-0.559
-0.532
-0.487
-0.455
-0.434
-0.427
-0.401
-0.377
-0.328
-0.104
0.264
0.369
-0.004
-0.339
-0.439
-0.189
2.343
21.323
114.515
290.109
329.318
2446.649
35971.383
73217.469
-0.636
-0.626
-0.616
-0.606
-0.556
-0.342
0.027
0.257
0.082
-0.236
-0.444
-0.514
-0.421
-0.411
-0.552
-0.574
-0.537
-0.505
-0.458
-0.419
-0.390
-0.368
-0.351
-0.342
-0.325
-0.317
-0.316
-0.315
-0.330
-0.363
-0.388
-0.356
0.706
14.268
195.077
2667.438
16143.038
8789.084
6894.314
100062.922
100004.711
-0.595
-0.585
-0.565
-0.545
-0.528
-0.477
-0.406
-0.369
-0.382
-0.426
-0.463
-0.490
-0.514
-0.522
-0.515
-0.501
-0.469
-0.427
-0.388
-0.357
-0.327
-0.303
-0.286
-0.281
-0.283
-0.282
-0.284
-0.296
-0.322
-0.345
-0.371
-0.262
2.180
44.510
1249.582
73214.344
100007.117
100104.633
13150.448
31602.197
54826.129
-0.536
-0.518
-0.489
-0.458
-0.440
-0.422
-0.406
-0.399
-0.400
-0.406
-0.422
-0.439
-0.444
-0.436
-0.424
-0.405
-0.370
-0.340
-0.314
-0.293
-0.275
-0.256
-0.244
-0.239
-0.238
-0.245
-0.260
-0.278
-0.308
-0.332
-0.360
-0.221
2.845
57.224
1916.210
100000.211
100004.023
100028.898
24164.754
1502.747
1560.760
-0.492
-0.463
-0.420
-0.394
-0.376
-0.364
-0.348
-0.343
-0.341
-0.345
-0.352
-0.357
-0.353
-0.344
-0.335
-0.313
-0.293
-0.277
-0.263
-0.252
-0.240
-0.228
-0.219
-0.212
-0.211
-0.215
-0.228
-0.247
-0.279
-0.311
-0.349
-0.282
1.675
29.503
675.675
23929.672
100020.656
100058.297
4790.983
237.589
79.766
-0.472
-0.425
-0.371
-0.340
-0.324
-0.319
-0.312
-0.304
-0.300
-0.298
-0.294
-0.288
-0.283
-0.279
-0.267
-0.254
-0.243
-0.237
-0.233
-0.227
-0.221
-0.213
-0.208
-0.202
-0.199
-0.200
-0.211
-0.231
-0.263
-0.306
-0.356
-0.370
0.306
7.615
89.181
764.234
2823.174
2585.887
912.144
150.676
19.320
-0.459
-0.399
-0.344
-0.305
-0.282
-0.271
-0.267
-0.264
-0.259
-0.254
-0.250
-0.246
-0.241
-0.232
-0.223
-0.217
-0.214
-0.213
-0.215
-0.214
-0.214
-0.210
-0.206
-0.201
-0.201
-0.201
-0.209
-0.227
-0.262
-0.316
-0.376
-0.422
-0.303
1.166
11.219
72.920
572.199
3558.002
2764.240
377.370
32.762
-0.448
-0.381
-0.327
-0.288
-0.257
-0.238
-0.228
-0.223
-0.220
-0.218
-0.214
-0.208
-0.204
-0.199
-0.196
-0.195
-0.199
-0.204
-0.207
-0.210
-0.215
-0.216
-0.212
-0.211
-0.209
-0.210
-0.218
-0.235
-0.268
-0.325
-0.401
-0.445
-0.454
0.040
5.166
56.368
577.247
3124.878
3383.056
687.406
77.626
-0.442
-0.372
-0.319
-0.279
-0.245
-0.220
-0.206
-0.196
-0.190
-0.187
-0.185
-0.180
-0.178
-0.177
-0.179
-0.184
-0.190
-0.201
-0.208
-0.217
-0.226
-0.231
-0.233
-0.234
-0.232
-0.232
-0.238
-0.254
-0.283
-0.338
-0.418
-0.470
-0.468
0.228
10.518
171.655
4265.125
98702.508
100192.398
12541.479
461.538
-0.439
-0.371
-0.317
-0.278
-0.241
-0.211
-0.192
-0.181
-0.173
-0.168
-0.165
-0.164
-0.164
-0.167
-0.172
-0.180
-0.193
-0.206
-0.221
-0.235
-0.251
-0.260
-0.265
-0.270
-0.271
-0.269
-0.273
-0.284
-0.308
-0.357
-0.429
-0.499
-0.480
0.566
18.466
458.000
31356.424
100025.359
100023.453
100010.781
1547.537
-0.432
-0.374
-0.322
-0.280
-0.241
-0.212
-0.188
-0.175
-0.166
-0.159
-0.155
-0.155
-0.158
-0.164
-0.173
-0.184
-0.200
-0.222
-0.243
-0.266
-0.286
-0.296
-0.302
-0.305
-0.306
-0.309
-0.317
-0.330
-0.348
-0.388
-0.450
-0.516
-0.514
0.451
15.593
377.037
18380.373
100030.875
100071.789
84900.672
1146.139
-0.425
-0.379
-0.332
-0.286
-0.247
-0.216
-0.191
-0.175
-0.166
-0.159
-0.157
-0.156
-0.160
-0.169
-0.181
-0.195
-0.216
-0.248
-0.279
-0.302
-0.318
-0.332
-0.338
-0.338
-0.338
-0.344
-0.354
-0.370
-0.395
-0.432
-0.486
-0.543
-0.568
-0.088
6.452
97.655
1565.217
18583.701
28410.578
4789.171
403.072
-0.427
-0.386
-0.343
-0.296
-0.255
-0.225
-0.201
-0.184
-0.173
-0.167
-0.164
-0.166
-0.171
-0.182
-0.196
-0.219
-0.249
-0.286
-0.319
-0.341
-0.360
-0.338
-0.260
-0.172
-0.175
-0.270
-0.361
-0.406
-0.438
-0.482
-0.534
-0.585
-0.620
-0.508
1.092
16.131
137.683
1174.168
8999.675
7654.784
769.583
-0.437
-0.398
-0.353
-0.308
-0.271
-0.240
-0.218
-0.200
-0.189
-0.183
-0.181
-0.184
-0.193
-0.205
-0.225
-0.253
-0.292
-0.335
-0.365
-0.392
-0.317
0.144
1.413
2.870
2.874
1.405
0.117
-0.370
-0.485
-0.532
-0.590
-0.642
-0.675
-0.679
-0.317
3.655
47.388
684.894
5814.946
5094.240
601.399
-0.452
-0.412
-0.370
-0.330
-0.295
-0.267
-0.245
-0.228
-0.217
-0.210
-0.209
-0.214
-0.226
-0.244
-0.271
-0.306
-0.354
-0.394
-0.432
-0.384
0.340
5.041
23.134
57.299
57.339
23.214
5.070
0.360
-0.484
-0.600
-0.656
-0.711
-0.736
-0.754
-0.671
0.566
13.976
192.167
14116.582
6257.774
132.960
-0.476
-0.437
-0.399
-0.367
-0.336
-0.309
-0.288
-0.273
-0.261
-0.255
-0.256
-0.262
-0.276
-0.300
-0.332
-0.376
-0.425
-0.469
-0.504
-0.133
3.871
44.464
413.190
1916.499
1916.717
413.604
44.699
4.244
-0.202
-0.653
-0.724
-0.783
-0.814
-0.811
-0.781
-0.498
2.579
129.804
72274.383
17096.719
52.575
-0.513
-0.474
-0.444
-0.420
-0.398
-0.375
-0.355
-0.336
-0.326
-0.323
-0.323
-0.331
-0.347
-0.368
-0.396
-0.439
-0.491
-0.543
-0.536
0.491
15.339
282.359
8593.700
100000.750
100001.453
8595.042
310.984
15.527
0.460
-0.647
-0.762
-0.817
-0.845
-0.848
-0.814
-0.756
-0.233
9.075
140.609
90.097
5.168
-0.558
-0.529
-0.508
-0.496
-0.480
-0.453
-0.422
-0.401
-0.394
-0.398
-0.410
-0.414
-0.414
-0.424
-0.453
-0.504
-0.556
-0.606
-0.547
1.069
27.049
826.481
63295.582
100003.750
100006.352
73219.352
828.809
30.050
1.172
-0.593
-0.761
-0.822
-0.837
-0.845
-0.819
-0.786
-0.645
0.074
1.695
1.551
0.079
-0.624
-0.613
-0.602
-0.585
-0.562
-0.539
-0.510
-0.485
-0.474
-0.472
-0.478
-0.482
-0.473
-0.473
-0.463
-0.407
-0.350
-0.402
-0.451
0.858
23.112
554.937
27372.975
100030.797
100054.898
31387.846
568.384
26.844
2.681
0.535
-0.116
-0.499
-0.655
-0.659
-0.631
-0.651
-0.638
-0.347
0.137
0.232
-0.259
-0.673
-0.677
-0.660
-0.638
-0.625
-0.600
-0.529
-0.468
-0.488
-0.522
-0.531
-0.526
-0.520
-0.445
-0.091
0.891
2.207
2.168
0.924
0.538
8.719
120.215
1777.371
14527.552
15102.042
2274.905
222.292
33.246
18.601
12.726
7.329
4.205
1.840
1.881
2.321
1.356
0.152
-0.403
-0.396
-0.402
-0.553
-0.721
-0.720
-0.662
-0.665
-0.654
-0.430
0.132
0.483
0.049
-0.438
-0.563
-0.515
-0.397
0.032
2.176
9.501
22.936
22.906
10.162
2.422
3.255
31.430
322.549
3266.075
12773.595
6068.347
584.258
124.404
159.594
127.854
126.150
76.921
29.528
35.229
48.561
29.243
7.934
1.010
-0.437
-0.635
-0.662
-0.654
0.695
3.887
1.644
-0.098
0.399
2.785
4.265
2.054
0.096
-0.481
-0.310
0.182
1.577
10.061
52.702
162.546
162.474
57.000
11.151
3.012
24.836
381.120
5990.675
31357.201
12500.430
959.471
329.735
718.290
1754.298
4751.068
2151.746
353.243
576.855
1127.298
553.669
87.845
9.695
0.452
-0.585
-0.664
1.279
68.747
860.026
128.748
6.897
2.280
6.501
9.516
5.058
0.891
-0.167
0.208
1.573
4.465
22.874
149.202
553.509
553.349
162.466
24.901
3.630
14.483
162.949
1720.167
5978.962
3344.825
413.637
304.325
1981.216
73388.016
100030.773
100047.531
3730.308
12595.205
54820.367
11016.804
682.471
43.299
4.178
-0.118
-0.648
10.143
1260.704
100154.602
4031.417
65.294
9.053
5.905
8.176
5.267
1.922
0.553
0.924
2.903
6.097
24.005
149.643
553.616
553.377
162.472
24.849
2.799
3.942
31.718
177.773
375.068
258.815
79.043
174.514
4810.820
100056.898
100022.344
100090.891
13399.311
100196.086
100019.906
84904.484
2071.193
178.831
26.095
2.623
-0.432
201.394
60.463
14.711
1.857
-0.533
-0.792
0.347
12.858
148.011
1386.921
6393.591
4088.003
599.000
56.915
6.359
2.579
5.875
8.280
3.145
0.115
-0.010
2.112
7.300
11.975
8.017
2.674
0.161
-0.449
-0.544
-0.546
-0.165
0.617
1.455
1.224
0.012
-0.651
-0.823
-0.839
-0.852
-0.819
-0.602
430.017
378.979
142.123
12.832
0.184
-0.798
-0.428
3.719
31.455
163.318
415.584
352.177
104.267
17.081
1.515
-0.164
0.857
1.825
0.663
-0.473
-0.673
-0.306
0.436
0.894
0.647
0.057
0.105
0.712
0.890
0.365
-0.344
-0.651
-0.705
-0.728
-0.781
-0.809
-0.813
-0.825
-0.836
-0.634
0.522
1086.584
14468.560
43943.090
115.092
1.266
-0.826
-0.809
0.393
6.744
29.328
63.349
53.642
21.843
3.856
0.343
4.057
21.691
38.810
21.720
3.680
-0.320
-0.748
-0.646
-0.533
-0.325
0.668
4.189
12.012
15.235
8.590
2.301
-0.180
-0.707
-0.722
-0.699
-0.741
-0.779
-0.804
-0.768
-0.144
4.266
573.120
11369.019
34445.059
110.372
0.837
-0.915
-0.950
-0.722
0.460
3.637
7.765
7.026
2.787
0.196
3.065
57.700
598.583
1770.803
598.389
52.149
2.658
-0.623
-0.713
-0.409
0.791
5.843
28.280
96.155
135.970
67.565
15.182
1.686
-0.393
-0.491
-0.410
-0.417
-0.439
-0.550
-0.611
0.527
9.991
68.112
108.334
92.500
7.819
-0.485
-0.967
-0.981
-0.962
-0.789
-0.424
-0.005
-0.086
-0.533
-0.093
12.164
383.087
18526.615
100004.234
15923.343
340.249
10.187
-0.245
-0.241
2.216
11.627
33.782
124.332
510.878
748.782
282.586
48.190
5.281
0.098
-0.163
0.167
0.799
1.522
1.177
0.037
0.771
10.870
5.616
5.142
2.016
-0.282
-0.889
-0.968
-0.943
-0.766
-0.534
-0.618
-0.800
-0.921
-0.764
1.462
25.714
578.266
47952.305
100073.492
40664.613
480.468
14.149
0.086
2.274
24.926
164.267
570.579
650.779
962.707
1268.117
457.328
67.930
6.928
0.365
0.017
0.804
3.680
8.645
6.947
1.982
0.534
5.691
-0.333
-0.415
-0.699
-0.894
-0.953
-0.887
-0.166
2.542
6.074
4.453
0.789
-0.597
0.240
8.830
89.592
821.779
5347.150
15432.209
2880.452
159.480
8.521
0.715
12.859
194.847
3745.749
35968.391
27439.412
2698.015
627.806
204.395
38.686
4.431
0.132
-0.148
1.026
6.089
15.082
13.587
3.791
0.238
1.744
-0.765
-0.811
-0.877
-0.909
-0.912
-0.387
4.977
38.853
105.475
70.491
15.075
1.660
4.673
37.449
446.478
8637.224
84937.672
41517.293
2224.261
117.206
7.442
1.738
29.163
826.062
54814.035
100004.477
100023.523
23993.773
545.277
65.366
13.131
1.763
-0.266
-0.460
0.263
3.566
9.311
7.628
2.176
-0.079
2.415
-0.225
-0.124
-0.469
-0.789
-0.831
0.719
21.947
245.622
961.184
603.013
74.308
8.973
23.900
168.248
1088.637
24340.418
100117.734
100023.344
4726.973
163.754
8.787
1.808
31.675
914.992
63295.582
100011.773
100070.313
31564.947
723.976
99.236
16.311
1.782
-0.394
-0.661
-0.453
0.417
1.730
1.498
0.088
-0.331
5.113
11.494
16.705
7.746
1.129
-0.574
1.244
30.827
390.483
1808.720
1026.614
155.763
32.109
89.910
938.634
5032.541
9512.473
41992.871
21014.467
1551.049
88.342
5.320
0.733
13.951
234.483
5313.990
63347.156
48051.992
6008.433
3133.300
621.921
63.315
5.463
-0.160
-0.714
-0.713
-0.599
-0.440
-0.493
-0.696
-0.468
5.129
426.745
852.733
221.108
22.382
1.134
1.136
20.874
197.645
933.799
1635.139
878.754
209.010
279.926
1995.311
14252.880
11390.259
2515.990
924.780
172.127
21.028
1.627
-0.258
3.028
32.347
242.181
940.742
2467.679
14366.928
16159.273
2141.745
136.618
9.482
0.106
-0.706
-0.748
-0.746
-0.743
-0.775
-0.806
-0.632
2.039
29505.025
100010.984
8860.365
199.691
6.876
1.858
27.523
426.329
6008.562
31375.617
11146.214
2703.961
7632.443
3132.579
3940.569
3377.802
662.747
97.563
22.548
4.377
0.114
-0.626
-0.096
3.633
21.116
119.605
1172.448
8676.097
9820.636
1421.942
109.279
8.439
0.008
-0.709
-0.752
-0.742
-0.740
-0.762
-0.765
-0.729
0.024
100022.891
100034.484
94191.375
539.243
13.925
3.680
37.874
680.369
16138.188
100028.672
36791.578
68717.328
100092.141
100118.883
1655.757
350.509
94.452
20.562
5.814
1.347
-0.280
-0.688
-0.658
-0.041
4.256
42.005
435.875
3787.331
5972.793
907.214
68.008
5.014
-0.256
-0.693
-0.727
-0.720
-0.699
-0.679
-0.621
-0.586
-0.438
56513.805
100048.141
13739.508
252.798
10.590
8.288
41.110
339.939
4223.690
16170.490
7910.269
100611.633
100044.477
100015.180
1894.181
68.759
12.634
3.943
1.602
0.181
-0.489
-0.689
-0.687
-0.502
1.721
40.805
1404.094
94229.273
100062.297
6695.215
135.717
5.322
-0.334
-0.650
-0.655
-0.640
-0.586
-0.451
-0.172
-0.017
-0.111
690.755
1405.703
395.782
34.802
6.017
21.972
93.785
201.459
398.850
781.517
742.682
6660.773
41973.285
9886.824
396.005
20.297
1.677
0.218
-0.100
-0.400
-0.615
-0.693
-0.628
-0.525
1.084
33.079
1223.458
66819.547
100004.344
5805.709
117.834
4.146
-0.387
-0.590
-0.587
-0.556
-0.417
0.025
0.982
2.025
1.815
23.647
33.958
17.188
4.361
5.528
34.694
163.669
316.373
184.431
75.499
61.681
206.142
795.037
1226.707
66.430
3.537
-0.306
-0.576
-0.574
-0.610
-0.626
-0.613
-0.561
-0.505
0.150
9.642
160.191
1562.991
2598.248
425.410
29.493
1.268
-0.459
-0.525
-0.411
-0.119
0.431
2.019
7.119
15.601
17.621
1.139
1.710
0.825
0.326
3.533
24.869
104.286
178.609
106.198
28.185
8.293
13.035
115.353
230.069
16.494
0.110
-0.669
-0.655
-0.621
-0.580
-0.535
-0.511
-0.488
-0.451
-0.307
1.093
11.603
43.334
58.042
20.225
3.078
-0.134
-0.464
-0.190
1.193
4.720
9.921
15.838
48.690
150.360
178.728
-0.543
-0.514
-0.560
-0.420
1.054
7.998
27.030
44.549
27.620
9.020
2.076
0.758
3.307
4.411
0.357
-0.605
-0.635
-0.591
-0.546
-0.488
-0.446
-0.425
-0.416
-0.390
-0.366
-0.229
0.396
1.576
1.920
0.757
-0.136
-0.413
-0.221
1.784
15.456
74.052
180.564
159.680
255.417
1022.129
1389.700
-0.670
-0.661
-0.649
-0.587
-0.204
1.234
4.210
6.062
4.834
2.287
0.795
-0.033
-0.384
-0.507
-0.599
-0.595
-0.564
-0.518
-0.459
-0.411
-0.376
-0.353
-0.341
-0.334
-0.321
-0.317
-0.301
-0.266
-0.271
-0.336
-0.384
-0.361
0.483
10.375
136.009
1388.935
6742.089
4237.602
929.305
2431.147
3344.342
-0.633
-0.634
-0.610
-0.579
-0.501
-0.297
0.066
0.416
0.532
0.480
0.241
-0.164
-0.426
-0.524
-0.523
-0.504
-0.474
-0.424
-0.376
-0.344
-0.317
-0.295
-0.284
-0.285
-0.287
-0.283
-0.287
-0.300
-0.323
-0.346
-0.371
-0.279
1.668
32.013
675.283
23926.371
100002.344
100023.781
4917.120
1078.579
1258.840
-0.568
-0.566
-0.543
-0.510
-0.480
-0.444
-0.397
-0.313
-0.195
-0.105
-0.176
-0.320
-0.432
-0.456
-0.437
-0.415
-0.379
-0.343
-0.315
-0.292
-0.277
-0.261
-0.250
-0.246
-0.250
-0.257
-0.268
-0.283
-0.311
-0.338
-0.367
-0.250
2.205
40.985
1125.552
63295.508
100005.828
100019.234
9775.531
375.724
175.253
-0.502
-0.494
-0.463
-0.434
-0.409
-0.388
-0.373
-0.359
-0.324
-0.298
-0.311
-0.354
-0.375
-0.366
-0.349
-0.337
-0.312
-0.292
-0.277
-0.266
-0.254
-0.243
-0.235
-0.227
-0.224
-0.226
-0.237
-0.257
-0.288
-0.320
-0.358
-0.300
1.267
23.184
414.165
8604.614
98575.547
41667.973
2707.477
199.581
31.551
-0.460
-0.438
-0.395
-0.368
-0.358
-0.344
-0.329
-0.323
-0.319
-0.317
-0.318
-0.314
-0.307
-0.298
-0.295
-0.284
-0.269
-0.262
-0.255
-0.250
-0.246
-0.239
-0.230
-0.223
-0.216
-0.215
-0.223
-0.241
-0.274
-0.318
-0.366
-0.378
0.163
6.156
66.463
527.370
3021.982
20891.162
15125.002
1069.244
53.504
-0.440
-0.400
-0.350
-0.318
-0.304
-0.299
-0.294
-0.287
-0.282
-0.277
-0.271
-0.269
-0.263
-0.262
-0.258
-0.250
-0.244
-0.243
-0.243
-0.243
-0.243
-0.240
-0.235
-0.226
-0.218
-0.218
-0.224
-0.240
-0.275
-0.331
-0.387
-0.425
-0.326
1.101
14.217
219.118
9900.243
100074.461
100047.953
5779.883
131.975
-0.423
-0.373
-0.323
-0.288
-0.268
-0.258
-0.254
-0.252
-0.248
-0.243
-0.239
-0.236
-0.235
-0.232
-0.229
-0.227
-0.229
-0.236
-0.239
-0.239
-0.243
-0.246
-0.245
-0.238
-0.233
-0.231
-0.237
-0.251
-0.284
-0.343
-0.413
-0.450
-0.475
0.127
8.581
160.751
5209.994
100614.031
100748.078
3303.022
124.537
-0.415
-0.358
-0.310
-0.274
-0.248
-0.233
-0.226
-0.220
-0.216
-0.214
-0.211
-0.208
-0.205
-0.205
-0.208
-0.214
-0.224
-0.234
-0.240
-0.246
-0.252
-0.259
-0.263
-0.261
-0.256
-0.254
-0.257
-0.272
-0.302
-0.356
-0.430
-0.480
-0.494
0.117
8.586
127.463
2108.739
23332.262
38068.434
4487.125
256.828
-0.410
-0.354
-0.307
-0.268
-0.240
-0.219
-0.207
-0.198
-0.193
-0.190
-0.186
-0.184
-0.186
-0.192
-0.198
-0.212
-0.227
-0.242
-0.253
-0.264
-0.276
-0.287
-0.296
-0.297
-0.294
-0.291
-0.293
-0.307
-0.330
-0.375
-0.442
-0.509
-0.509
0.344
12.523
261.178
8616.832
100064.266
100069.938
31373.551
753.750
-0.407
-0.355
-0.309
-0.271
-0.241
-0.218
-0.202
-0.191
-0.182
-0.178
-0.174
-0.174
-0.179
-0.188
-0.199
-0.217
-0.237
-0.260
-0.281
-0.298
-0.316
-0.329
-0.333
-0.333
-0.330
-0.331
-0.338
-0.352
-0.371
-0.408
-0.463
-0.532
-0.540
0.174
10.354
196.256
5989.268
100081.727
100286.828
18656.691
625.683
-0.409
-0.363
-0.319
-0.281
-0.251
-0.226
-0.207
-0.193
-0.182
-0.175
-0.174
-0.174
-0.180
-0.193
-0.208
-0.231
-0.257
-0.290
-0.321
-0.345
-0.357
-0.367
-0.373
-0.375
-0.372
-0.373
-0.381
-0.396
-0.421
-0.456
-0.505
-0.559
-0.593
-0.235
4.343
60.962
812.333
6786.164
27479.939
18754.262
1294.716
-0.417
-0.375
-0.335
-0.299
-0.267
-0.241
-0.220
-0.203
-0.190
-0.185
-0.182
-0.185
-0.194
-0.207
-0.230
-0.256
-0.291
-0.333
-0.367
-0.387
-0.403
-0.400
-0.349
-0.296
-0.284
-0.350
-0.414
-0.448
-0.473
-0.510
-0.560
-0.606
-0.642
-0.551
0.894
16.094
266.433
13163.835
100234.617
100087.867
9852.632
-0.430
-0.392
-0.356
-0.321
-0.289
-0.263
-0.239
-0.221
-0.208
-0.202
-0.200
-0.206
-0.219
-0.237
-0.261
-0.298
-0.342
-0.387
-0.418
-0.445
-0.412
-0.120
0.625
1.504
1.654
0.623
-0.134
-0.451
-0.539
-0.575
-0.621
-0.662
-0.683
-0.696
-0.209
7.304
175.542
8597.727
100029.953
100020.281
6573.723
-0.454
-0.420
-0.388
-0.357
-0.325
-0.295
-0.271
-0.251
-0.237
-0.231
-0.233
-0.243
-0.260
-0.283
-0.315
-0.360
-0.412
-0.455
-0.494
-0.484
-0.023
2.758
12.126
29.445
29.444
12.123
2.747
-0.013
-0.567
-0.649
-0.682
-0.719
-0.729
-0.747
-0.607
2.143
41.789
703.899
7528.689
6075.662
549.884
-0.489
-0.456
-0.427
-0.399
-0.373
-0.344
-0.316
-0.296
-0.283
-0.278
-0.282
-0.296
-0.318
-0.350
-0.388
-0.437
-0.492
-0.537
-0.581
-0.364
2.035
22.997
162.586
553.476
553.492
162.612
22.996
2.215
-0.407
-0.698
-0.744
-0.778
-0.793
-0.795
-0.774
-0.225
5.306
90.923
4807.939
2240.905
52.621
-0.523
-0.495
-0.471
-0.449
-0.430
-0.410
-0.385
-0.363
-0.347
-0.346
-0.354
-0.369
-0.393
-0.419
-0.457
-0.511
-0.567
-0.610
-0.615
0.047
7.996
113.783
1719.577
14185.779
14186.017
1719.989
124.526
8.023
-0.003
-0.707
-0.777
-0.803
-0.816
-0.829
-0.821
-0.729
-0.069
6.715
60.782
46.707
3.909
-0.569
-0.558
-0.542
-0.527
-0.510
-0.489
-0.470
-0.447
-0.435
-0.432
-0.433
-0.436
-0.439
-0.461
-0.504
-0.547
-0.584
-0.626
-0.612
0.412
14.118
282.626
7607.006
100005.008
100008.859
7612.035
285.183
16.188
0.771
-0.485
-0.716
-0.803
-0.808
-0.821
-0.821
-0.785
-0.713
-0.415
0.338
0.193
-0.436
-0.617
-0.613
-0.611
-0.612
-0.599
-0.576
-0.553
-0.535
-0.517
-0.505
-0.504
-0.489
-0.482
-0.481
-0.395
-0.145
0.160
0.184
-0.182
0.416
12.362
198.085
4222.620
63382.469
63472.789
4327.446
250.228
22.046
7.287
3.351
0.602
-0.403
-0.627
-0.591
-0.560
-0.581
-0.661
-0.678
-0.640
-0.628
-0.642
-0.601
-0.576
-0.593
-0.634
-0.648
-0.641
-0.641
-0.636
-0.602
-0.578
-0.550
-0.496
-0.397
-0.158
1.009
4.554
10.190
10.182
4.890
1.521
6.384
69.120
698.262
4805.261
10272.792
4248.935
523.769
111.801
131.416
62.097
15.598
4.012
1.937
2.825
3.672
2.293
0.449
-0.421
-0.641
-0.659
-0.662
-0.560
-0.488
-0.509
-0.589
-0.675
-0.698
-0.678
-0.658
-0.653
-0.629
-0.479
-0.098
0.648
2.158
10.425
57.458
162.584
162.566
62.298
11.688
5.837
58.628
1293.548
54930.105
100115.469
100050.508
4338.578
1452.784
3468.296
1084.894
154.771
57.005
29.146
54.963
80.529
48.138
12.953
1.765
-0.373
-0.649
-0.662
-0.431
0.522
1.788
1.307
0.086
-0.523
-0.602
-0.555
-0.618
-0.598
-0.044
2.041
6.238
13.164
57.998
555.366
2983.436
2983.140
611.305
62.841
10.172
71.191
2144.044
100009.008
100008.695
100023.664
9076.371
13174.605
57404.816
9332.976
2232.912
1045.911
327.808
1404.348
3341.952
1249.505
162.567
15.351
0.830
-0.556
-0.652
1.521
17.241
69.602
41.883
11.639
1.826
-0.225
-0.371
-0.518
-0.446
1.141
8.024
25.652
44.639
170.357
2673.431
31345.527
35958.387
3340.673
178.393
14.254
39.813
748.943
20952.414
100001.617
63313.305
2777.594
8719.341
36735.066
21893.906
100260.680
27457.561
3166.652
73281.852
100004.070
63295.324
1546.094
69.060
3.985
-0.288
-0.654
15.455
205.369
1434.787
1133.962
212.292
20.234
1.239
-0.316
-0.448
-0.239
2.166
15.301
53.169
90.337
193.530
2678.242
31346.367
35958.414
3340.479
178.019
12.126
10.710
96.123
826.643
2386.586
1395.430
296.595
756.079
3395.029
100481.828
100061.766
100167.133
11350.556
100114.094
100008.305
100010.141
5998.431
150.338
10.282
0.512
-0.583
2528.890
440.117
80.084
7.876
-0.197
-0.826
0.406
16.007
240.631
3369.343
21012.762
12541.160
1031.877
73.380
8.622
10.753
99.897
531.375
67.358
3.386
2.335
14.127
57.011
95.452
62.126
16.633
2.452
-0.218
-0.586
-0.599
-0.292
0.688
1.680
1.468
0.155
-0.568
-0.756
-0.768
-0.761
-0.627
0.033
15210.548
9879.075
757.148
38.914
1.333
-0.812
-0.519
3.466
32.254
173.730
424.446
322.197
87.033
12.785
1.024
0.647
10.334
30.777
7.879
0.108
-0.355
1.042
4.376
6.751
4.892
1.543
0.029
-0.307
-0.345
-0.478
-0.636
-0.660
-0.631
-0.662
-0.740
-0.767
-0.765
-0.772
-0.716
-0.003
4.778
100033.680
93097.875
2641.911
83.881
2.934
-0.775
-0.886
0.162
6.182
26.938
57.024
44.850
15.044
2.204
0.119
5.475
32.191
58.074
32.153
5.024
-0.153
-0.607
-0.329
-0.106
-0.129
-0.157
0.275
1.204
1.438
0.651
-0.210
-0.629
-0.745
-0.754
-0.758
-0.763
-0.752
-0.750
-0.541
1.879
24.773
26653.590
17371.686
1303.648
57.244
1.932
-0.839
-0.969
-0.744
0.608
5.122
14.113
12.812
3.047
-0.041
4.089
86.101
1221.013
4413.345
1080.974
77.656
3.666
-0.598
-0.745
-0.555
-0.097
0.935
3.415
7.779
9.500
5.710
1.393
-0.308
-0.717
-0.743
-0.739
-0.747
-0.726
-0.715
-0.341
4.753
67.490
744.930
604.311
114.154
11.944
0.008
-0.944
-0.981
-0.941
-0.707
0.473
4.821
4.618
0.082
0.095
17.794
677.290
66823.531
100007.078
56484.660
599.101
14.934
-0.200
-0.485
0.842
5.068
12.024
18.063
27.700
30.579
16.784
4.451
0.224
-0.627
-0.720
-0.697
-0.662
-0.597
-0.608
-0.273
5.186
80.177
28.290
23.714
8.122
0.712
-0.800
-0.981
-0.826
-0.292
0.295
0.216
0.030
-0.312
-0.633
2.449
38.811
1168.861
100194.602
100162.281
100044.141
965.607
20.792
0.141
0.896
11.896
62.328
164.777
159.471
80.853
50.295
24.318
5.886
0.490
-0.569
-0.692
-0.652
-0.513
-0.304
-0.351
-0.325
2.557
34.580
0.649
0.488
-0.320
-0.812
-0.956
-0.700
1.514
12.140
28.952
21.660
4.922
-0.142
0.201
13.397
171.901
2382.749
17682.645
53834.973
7345.188
272.630
12.000
0.458
5.600
73.527
746.705
3342.392
2991.255
522.887
74.577
19.123
4.491
0.308
-0.589
-0.687
-0.633
-0.407
-0.082
-0.150
-0.416
0.310
7.672
-0.767
-0.820
-0.900
-0.940
-0.873
0.667
23.891
272.651
1220.911
672.437
78.030
5.414
2.890
43.562
1132.168
63319.688
100147.008
100341.625
8724.277
253.200
12.615
1.100
13.965
234.130
4721.435
47554.070
35977.691
2713.702
201.145
34.183
7.331
0.829
-0.513
-0.690
-0.656
-0.508
-0.277
-0.323
-0.563
-0.505
1.347
-0.315
-0.222
-0.532
-0.835
-0.708
4.534
129.832
5058.417
94177.047
29505.518
678.876
25.450
8.217
72.856
2172.372
100036.828
100023.180
100017.172
23935.408
377.789
15.596
1.233
13.970
234.354
5312.763
54845.930
47807.664
4110.515
1402.076
324.850
41.902
4.759
-0.068
-0.670
-0.688
-0.650
-0.594
-0.616
-0.696
-0.655
0.868
8.964
12.824
6.731
0.938
-0.359
6.537
200.455
11852.097
100095.273
94366.742
1346.111
67.582
21.148
94.309
896.407
31483.402
100058.602
100026.102
5322.895
181.477
9.870
0.526
6.663
88.229
926.637
4916.334
8405.306
63970.922
73274.703
5320.481
239.236
15.818
0.676
-0.635
-0.697
-0.698
-0.702
-0.730
-0.747
-0.668
0.689
232.253
442.045
140.322
18.381
1.336
4.283
80.886
1615.031
14217.125
14779.612
4512.130
448.440
89.785
123.815
368.576
1252.845
3831.123
2699.553
391.110
38.769
3.189
-0.313
1.372
16.514
102.003
736.698
27580.305
100072.500
100018.180
35966.043
678.811
26.087
1.248
-0.607
-0.704
-0.696
-0.704
-0.722
-0.750
-0.712
-0.049
8949.187
29645.494
3040.228
135.459
7.436
4.633
67.492
1785.576
85037.977
100133.641
100065.789
4521.243
978.493
411.320
196.909
175.566
146.529
98.477
32.918
6.332
0.243
-0.700
-0.344
2.547
24.180
392.834
14223.877
100135.953
100179.953
18425.527
463.038
22.134
0.912
-0.602
-0.692
-0.690
-0.682
-0.702
-0.730
-0.740
-0.554
94673.664
100826.109
21961.941
335.949
17.694
10.942
104.144
3367.349
100022.797
100020.469
100173.461
12768.045
13185.747
3936.923
262.405
43.663
18.297
8.880
3.437
0.445
-0.596
-0.771
-0.685
0.081
7.829
107.528
1552.014
17447.635
25644.078
2951.858
162.863
11.078
0.214
-0.598
-0.657
-0.664
-0.646
-0.659
-0.684
-0.697
-0.686
14538.876
58026.477
5025.300
234.012
22.426
46.006
227.030
1466.833
41495.590
100052.125
98703.383
7113.868
23096.676
5769.197
319.351
19.353
2.850
0.561
-0.213
-0.608
-0.747
-0.741
-0.690
-0.420
3.129
70.607
3931.828
100213.836
100234.461
29577.553
259.617
8.466
-0.117
-0.592
-0.617
-0.606
-0.576
-0.585
-0.607
-0.614
-0.650
681.510
1226.307
456.004
68.922
28.751
217.357
1732.535
4857.231
2845.559
3964.615
1809.979
1003.367
2405.083
934.464
95.726
7.095
0.052
-0.624
-0.683
-0.699
-0.707
-0.698
-0.638
-0.504
1.661
53.997
3381.630
100010.469
100011.320
21592.344
221.459
6.240
-0.268
-0.563
-0.569
-0.543
-0.513
-0.479
-0.373
-0.251
-0.258
65.507
99.161
54.336
17.364
33.988
456.908
5311.830
18383.791
5358.699
553.222
103.112
70.860
111.398
64.699
13.547
0.988
-0.622
-0.731
-0.687
-0.660
-0.638
-0.619
-0.567
-0.493
0.355
15.382
305.015
4414.205
7678.850
959.047
47.784
2.026
-0.407
-0.525
-0.475
-0.333
-0.161
0.081
0.821
1.976
2.068
6.277
8.729
5.641
4.083
22.515
257.696
2386.524
6740.548
2391.672
266.002
29.767
8.467
7.857
5.747
1.079
-0.519
-0.741
-0.698
-0.646
-0.590
-0.539
-0.516
-0.483
-0.440
-0.258
1.709
16.824
78.186
95.610
32.465
4.540
-0.015
-0.456
-0.349
0.252
1.816
3.293
3.953
6.509
13.558
14.233
0.039
0.192
-0.006
0.495
7.009
57.192
282.633
555.405
288.846
69.072
17.160
4.940
1.110
0.003
-0.546
-0.695
-0.671
-0.621
-0.556
-0.492
-0.448
-0.423
-0.408
-0.384
-0.360
-0.183
0.621
2.370
2.866
1.235
-0.042
-0.396
-0.349
0.533
5.461
21.378
45.051
38.290
29.121
47.307
52.905
-0.619
-0.643
-0.651
-0.444
0.960
7.468
25.457
40.230
34.268
24.664
15.761
6.028
1.003
-0.368
-0.613
-0.606
-0.575
-0.527
-0.461
-0.411
-0.375
-0.353
-0.345
-0.338
-0.326
-0.320
-0.293
-0.241
-0.238
-0.321
-0.379
-0.388
-0.001
3.954
34.751
213.837
611.883
459.902
127.954
82.498
89.296
-0.648
-0.669
-0.649
-0.586
-0.349
0.426
2.121
4.495
8.148
12.124
9.744
3.903
0.554
-0.381
-0.536
-0.519
-0.485
-0.434
-0.387
-0.354
-0.328
-0.310
-0.299
-0.297
-0.297
-0.292
-0.293
-0.303
-0.325
-0.348
-0.369
-0.353
0.509
10.412
124.471
1388.798
5979.087
3748.918
518.487
86.283
56.389
-0.592
-0.613
-0.590
-0.547
-0.500
-0.408
-0.148
0.584
1.986
3.412
3.074
1.217
-0.008
-0.416
-0.461
-0.431
-0.404
-0.369
-0.341
-0.321
-0.303
-0.289
-0.278
-0.269
-0.269
-0.272
-0.278
-0.290
-0.315
-0.343
-0.369
-0.340
0.673
13.218
178.292
2387.776
12498.098
7623.775
769.025
76.113
20.179
-0.528
-0.532
-0.516
-0.479
-0.443
-0.419
-0.374
-0.210
0.127
0.419
0.355
-0.024
-0.308
-0.385
-0.379
-0.366
-0.351
-0.329
-0.312
-0.301
-0.292
-0.282
-0.272
-0.259
-0.249
-0.247
-0.254
-0.270
-0.298
-0.329
-0.366
-0.359
0.327
7.644
89.049
762.515
2807.419
2513.947
847.297
147.555
15.987
-0.467
-0.462
-0.432
-0.409
-0.387
-0.367
-0.354
-0.332
-0.281
-0.234
-0.257
-0.306
-0.332
-0.331
-0.327
-0.325
-0.313
-0.298
-0.288
-0.283
-0.278
-0.275
-0.269
-0.259
-0.247
-0.240
-0.242
-0.257
-0.288
-0.332
-0.376
-0.405
-0.160
2.469
23.487
211.549
3664.811
67349.625
57340.449
2117.904
72.929
-0.430
-0.409
-0.371
-0.345
-0.337
-0.328
-0.318
-0.310
-0.306
-0.302
-0.297
-0.295
-0.291
-0.291
-0.299
-0.295
-0.283
-0.274
-0.271
-0.271
-0.270
-0.269
-0.267
-0.264
-0.255
-0.247
-0.249
-0.263
-0.293
-0.341
-0.394
-0.428
-0.399
0.531
12.844
325.203
30955.920
100022.930
100016.492
17216.584
210.731
-0.406
-0.372
-0.332
-0.304
-0.291
-0.286
-0.283
-0.275
-0.271
-0.265
-0.261
-0.260
-0.264
-0.268
-0.270
-0.269
-0.264
-0.263
-0.265
-0.267
-0.271
-0.272
-0.272
-0.272
-0.269
-0.264
-0.266
-0.278
-0.302
-0.349
-0.413
-0.444
-0.472
0.032
8.704
238.399
13004.883
100105.797
100125.461
7558.625
150.976
-0.389
-0.351
-0.311
-0.283
-0.265
-0.255
-0.250
-0.248
-0.246
-0.242
-0.239
-0.238
-0.239
-0.242
-0.249
-0.254
-0.256
-0.262
-0.267
-0.274
-0.280
-0.286
-0.289
-0.291
-0.293
-0.290
-0.291
-0.301
-0.317
-0.359
-0.427
-0.474
-0.509
-0.131
5.128
70.472
880.501
6775.866
5835.969
856.845
80.250
-0.386
-0.344
-0.307
-0.278
-0.257
-0.242
-0.231
-0.223
-0.218
-0.215
-0.212
-0.213
-0.216
-0.225
-0.238
-0.252
-0.261
-0.270
-0.281
-0.295
-0.305
-0.314
-0.319
-0.326
-0.331
-0.327
-0.327
-0.331
-0.344
-0.379
-0.444
-0.504
-0.541
-0.182
4.397
57.978
643.852
4821.424
6076.253
1287.333
122.198
-0.385
-0.347
-0.314
-0.285
-0.262
-0.242
-0.227
-0.216
-0.206
-0.200
-0.198
-0.200
-0.207
-0.220
-0.238
-0.261
-0.278
-0.294
-0.312
-0.331
-0.347
-0.359
-0.365
-0.370
-0.372
-0.372
-0.376
-0.378
-0.390
-0.420
-0.475
-0.537
-0.575
-0.272
3.604
45.813
467.217
3073.840
4555.856
1266.696
174.974
-0.389
-0.359
-0.330
-0.303
-0.279
-0.257
-0.237
-0.220
-0.208
-0.199
-0.197
-0.200
-0.209
-0.225
-0.250
-0.281
-0.310
-0.338
-0.366
-0.388
-0.399
-0.406
-0.411
-0.415
-0.413
-0.414
-0.421
-0.432
-0.449
-0.476
-0.522
-0.576
-0.620
-0.466
1.417
19.500
192.966
2326.026
31489.064
26840.627
1505.985
-0.404
-0.379
-0.354
-0.328
-0.304
-0.280
-0.254
-0.233
-0.217
-0.209
-0.208
-0.213
-0.225
-0.245
-0.275
-0.312
-0.355
-0.397
-0.432
-0.449
-0.459
-0.465
-0.454
-0.430
-0.428
-0.452
-0.476
-0.494
-0.514
-0.542
-0.577
-0.618
-0.645
-0.633
0.252
11.641
271.847
19915.703
100049.914
100025.078
14933.020
-0.435
-0.411
-0.386
-0.361
-0.337
-0.311
-0.282
-0.257
-0.238
-0.229
-0.229
-0.239
-0.256
-0.280
-0.314
-0.361
-0.414
-0.468
-0.502
-0.525
-0.529
-0.428
-0.132
0.167
0.170
-0.121
-0.430
-0.556
-0.591
-0.607
-0.632
-0.658
-0.667
-0.688
-0.287
7.237
210.537
12972.464
100005.875
100004.273
9836.668
-0.475
-0.452
-0.430
-0.408
-0.384
-0.355
-0.321
-0.291
-0.270
-0.262
-0.265
-0.280
-0.302
-0.335
-0.378
-0.432
-0.495
-0.548
-0.585
-0.604
-0.446
0.479
3.218
6.860
6.860
3.222
0.483
-0.444
-0.659
-0.684
-0.698
-0.713
-0.713
-0.717
-0.570
2.334
44.969
834.150
7518.284
6580.723
667.296
-0.514
-0.496
-0.473
-0.454
-0.435
-0.407
-0.371
-0.340
-0.319
-0.314
-0.319
-0.340
-0.370
-0.413
-0.461
-0.521
-0.588
-0.635
-0.672
-0.604
0.252
5.274
27.010
67.643
67.653
27.031
5.745
0.248
-0.624
-0.740
-0.754
-0.768
-0.769
-0.756
-0.724
-0.152
5.182
39.785
145.802
141.459
35.335
-0.552
-0.545
-0.533
-0.512
-0.488
-0.462
-0.437
-0.408
-0.388
-0.382
-0.387
-0.407
-0.433
-0.468
-0.523
-0.591
-0.658
-0.698
-0.715
-0.470
1.918
21.124
148.670
553.789
553.994
149.011
23.117
1.960
-0.492
-0.767
-0.789
-0.794
-0.789
-0.786
-0.776
-0.701
-0.164
2.172
6.802
6.299
1.890
-0.567
-0.552
-0.555
-0.568
-0.562
-0.539
-0.516
-0.497
-0.477
-0.457
-0.449
-0.450
-0.465
-0.504
-0.550
-0.576
-0.614
-0.652
-0.690
-0.342
3.817
41.413
377.542
1726.092
1729.560
383.083
47.685
4.926
0.296
-0.398
-0.664
-0.780
-0.780
-0.777
-0.778
-0.768
-0.715
-0.560
-0.320
-0.314
-0.501
-0.363
-0.251
-0.308
-0.500
-0.606
-0.624
-0.611
-0.595
-0.565
-0.529
-0.510
-0.489
-0.478
-0.462
-0.294
0.192
0.793
0.945
0.362
0.247
4.038
36.991
281.757
1232.587
1340.639
406.873
78.495
17.924
13.697
6.766
1.503
-0.368
-0.657
-0.603
-0.569
-0.614
-0.679
-0.673
-0.641
-0.626
-0.633
0.381
0.889
0.570
-0.098
-0.544
-0.671
-0.682
-0.675
-0.642
-0.600
-0.515
-0.283
0.070
0.610
2.593
10.435
23.060
25.410
12.479
4.759
6.385
37.108
318.319
2874.540
12691.094
5382.569
600.769
251.800
435.467
172.120
27.452
3.511
1.017
1.832
2.550
1.698
0.216
-0.469
-0.633
-0.640
-0.648
1.692
2.911
2.275
0.688
-0.339
-0.690
-0.745
-0.732
-0.715
-0.593
-0.059
1.712
5.655
10.156
28.168
164.408
611.756
612.830
182.862
31.911
15.413
84.226
1599.395
98548.063
100035.813
100032.594
6413.280
9999.622
48977.059
6583.157
302.599
28.347
15.968
35.578
52.515
34.506
9.377
1.162
-0.414
-0.636
-0.647
2.400
4.757
5.149
3.400
0.975
-0.367
-0.762
-0.782
-0.740
-0.315
2.398
15.376
53.292
90.478
193.629
2995.727
35960.859
35961.391
3348.576
205.905
29.262
112.611
3046.919
100050.422
100020.883
100053.688
14872.675
100238.023
100035.828
100114.867
1549.404
192.799
150.320
752.016
1545.055
675.118
104.189
10.215
0.455
-0.560
-0.626
3.952
16.242
38.046
38.207
15.791
2.738
-0.359
-0.802
-0.720
0.409
10.146
80.342
414.371
768.417
895.032
31402.020
100006.711
100002.297
41322.133
682.881
37.998
63.981
1046.835
35985.852
100011.414
100043.102
5002.715
100125.344
100120.578
100915.719
3433.148
1328.963
1194.082
20968.834
84840.094
16132.221
826.411
44.540
2.490
-0.414
-0.622
19.085
174.796
975.746
1085.848
248.253
25.302
1.621
-0.679
-0.673
1.043
19.404
194.903
1389.843
3004.814
1568.334
31480.760
100012.195
100001.297
41318.156
677.552
30.699
17.999
122.287
1021.475
3344.108
1733.379
490.140
3493.969
11521.797
5077.782
8754.213
3454.687
3716.660
100029.336
100002.125
100000.695
2668.373
88.996
4.661
-0.213
-0.633
17446.547
1418.775
171.640
14.714
0.242
-0.843
0.257
13.842
173.763
1933.729
8216.103
5135.165
682.567
57.019
8.368
23.594
2634.771
100053.633
1239.704
9.190
6.455
44.478
234.246
454.935
257.070
52.499
6.857
0.296
-0.519
-0.581
-0.419
0.084
0.627
0.524
-0.139
-0.561
-0.677
-0.688
-0.668
-0.425
0.973
101014.383
100080.563
2697.342
78.800
2.941
-0.761
-0.407
5.725
76.310
913.188
4110.607
2258.925
276.238
22.490
1.342
1.972
58.814
363.903
43.779
0.815
0.154
3.615
12.898
19.449
14.132
4.536
0.521
-0.432
-0.584
-0.618
-0.645
-0.630
-0.605
-0.622
-0.657
-0.685
-0.694
-0.698
-0.553
0.807
12.068
100062.484
100012.453
12971.858
171.060
4.889
-0.679
-0.759
2.203
32.773
322.541
1201.405
696.163
110.352
9.542
0.188
2.559
14.287
26.057
14.132
2.333
-0.426
-0.461
0.143
0.639
0.366
-0.143
-0.408
-0.422
-0.428
-0.530
-0.640
-0.681
-0.675
-0.673
-0.680
-0.683
-0.684
-0.678
-0.237
5.271
73.716
100004.680
100004.172
3916.924
95.206
3.258
-0.767
-0.916
-0.091
6.956
53.949
809.215
922.922
35.265
2.017
1.914
35.277
304.377
755.770
272.658
31.942
1.563
-0.736
-0.770
-0.641
-0.489
-0.283
-0.063
0.206
0.267
-0.108
-0.471
-0.664
-0.708
-0.698
-0.685
-0.670
-0.656
-0.630
0.136
11.968
257.030
2691.585
2110.618
256.772
19.727
0.513
-0.915
-0.973
-0.801
0.336
15.294
511.447
509.893
17.390
0.187
8.726
201.349
5063.739
25213.967
4415.728
177.985
6.887
-0.508
-0.729
-0.261
0.880
2.362
2.712
2.328
1.759
0.699
-0.168
-0.572
-0.697
-0.696
-0.681
-0.658
-0.640
-0.621
0.199
12.972
310.077
53.858
49.212
13.777
1.466
-0.708
-0.962
-0.760
-0.003
0.914
1.993
11.053
12.000
0.798
1.497
23.460
335.103
10361.438
79339.773
8888.058
250.430
9.110
-0.323
-0.272
2.496
10.988
25.112
23.930
11.624
4.588
1.648
0.133
-0.477
-0.664
-0.683
-0.674
-0.661
-0.636
-0.634
-0.164
6.751
104.277
1.549
1.332
0.059
-0.738
-0.953
-0.620
2.544
19.675
47.141
35.150
7.550
0.315
-0.077
9.211
118.360
1327.761
5802.747
7198.985
1537.056
108.704
7.300
-0.167
1.012
12.855
67.592
178.502
164.747
61.838
15.257
5.607
2.202
0.234
-0.528
-0.667
-0.672
-0.662
-0.638
-0.651
-0.494
1.435
18.257
-0.737
-0.796
-0.908
-0.963
-0.874
1.312
38.778
533.261
3376.358
1562.617
143.933
7.659
1.717
31.862
676.677
23937.854
100058.281
100115.039
4261.954
173.810
9.912
0.253
2.741
31.734
214.227
751.297
697.409
218.164
87.569
43.286
18.632
4.794
0.241
-0.603
-0.664
-0.657
-0.648
-0.661
-0.644
-0.298
2.226
-0.401
-0.364
-0.581
-0.843
-0.645
6.794
244.845
18522.670
100004.609
100007.734
1568.467
37.979
4.175
45.858
1253.420
73226.656
100053.180
100099.461
11074.837
271.084
12.943
0.512
3.022
32.011
238.219
867.602
1088.926
1904.414
1777.869
502.646
114.103
19.933
2.138
-0.437
-0.654
-0.646
-0.657
-0.664
-0.666
-0.643
0.011
6.122
7.840
4.792
0.903
-0.201
9.506
382.705
56501.313
100087.297
100177.688
3490.537
80.308
9.476
30.202
512.447
12529.788
100234.734
63892.563
3267.463
169.674
11.216
0.296
1.346
14.965
93.833
491.961
6954.054
100077.344
100071.094
8749.994
426.096
43.205
4.074
-0.297
-0.642
-0.632
-0.646
-0.663
-0.667
-0.682
-0.409
90.108
140.363
70.598
15.978
2.028
5.529
134.185
4071.574
58619.129
26126.643
4344.588
399.311
40.656
19.348
89.769
659.712
2426.284
2222.153
645.931
81.416
7.177
-0.134
-0.092
4.616
39.567
707.772
54845.035
100020.906
100040.188
84919.430
975.253
47.714
3.714
-0.337
-0.630
-0.617
-0.628
-0.649
-0.677
-0.691
-0.591
1355.831
2588.909
944.656
125.310
12.216
6.588
73.447
1510.270
73597.242
100246.594
100044.938
3772.457
170.938
40.561
24.286
58.619
166.762
267.406
135.337
25.314
2.525
-0.542
-0.597
1.270
23.200
506.772
27381.443
100056.070
100071.891
35997.703
691.291
29.513
1.885
-0.431
-0.604
-0.601
-0.608
-0.625
-0.658
-0.675
-0.672
17215.680
49833.805
9128.848
546.365
41.190
23.597
131.188
3068.815
100058.180
100022.500
100021.078
8689.243
404.453
125.850
24.088
10.128
17.610
26.134
16.934
4.179
-0.035
-0.731
-0.716
0.010
8.148
124.222
1864.424
17695.646
18417.068
2519.653
164.666
11.890
0.458
-0.516
-0.580
-0.591
-0.580
-0.585
-0.618
-0.641
-0.660
47977.176
100851.945
24178.113
874.456
92.027
171.558
1174.446
3401.471
32470.512
100150.875
73248.727
2503.054
351.934
146.061
24.561
3.102
1.552
2.017
0.917
-0.195
-0.680
-0.756
-0.709
-0.438
2.499
41.492
938.953
25491.023
67125.609
3481.475
112.834
5.654
-0.133
-0.537
-0.566
-0.570
-0.533
-0.532
-0.568
-0.610
-0.643
7654.389
21023.322
4764.211
404.554
160.162
1290.256
31363.395
100125.281
32359.625
4234.738
1612.128
279.679
108.187
51.049
10.609
0.803
-0.545
-0.610
-0.646
-0.694
-0.717
-0.713
-0.653
-0.536
0.899
26.045
678.807
21600.090
47870.254
2604.789
88.156
3.675
-0.326
-0.520
-0.544
-0.523
-0.488
-0.487
-0.506
-0.538
-0.586
458.883
752.519
354.037
101.426
165.588
3772.071
100007.445
100013.930
100051.992
3839.884
174.742
34.028
15.890
7.828
1.570
-0.417
-0.787
-0.762
-0.705
-0.670
-0.644
-0.627
-0.569
-0.502
0.022
7.393
106.253
959.442
1381.381
273.517
20.354
1.044
-0.424
-0.501
-0.505
-0.447
-0.389
-0.374
-0.322
-0.253
-0.285
27.291
38.310
24.767
20.961
83.325
1727.674
63297.391
100006.734
63320.602
1772.965
113.054
22.032
4.492
0.692
-0.454
-0.756
-0.780
-0.725
-0.663
-0.601
-0.553
-0.520
-0.484
-0.439
-0.320
0.862
8.812
32.518
43.355
15.312
2.291
-0.164
-0.450
-0.448
-0.283
0.098
0.446
0.469
0.507
0.762
0.802
1.485
2.029
1.867
3.386
21.802
235.810
1918.821
5328.064
2012.303
469.401
198.285
54.396
8.878
0.541
-0.600
-0.722
-0.697
-0.651
-0.573
-0.507
-0.458
-0.428
-0.415
-0.391
-0.368
-0.253
0.224
1.276
1.569
0.585
-0.191
-0.399
-0.415
-0.206
0.906
3.659
6.520
5.882
3.541
3.040
2.838
-0.507
-0.545
-0.528
-0.052
3.088
21.638
83.880
163.515
229.494
434.785
344.519
88.017
12.068
0.963
-0.503
-0.621
-0.596
-0.545
-0.481
-0.433
-0.396
-0.374
-0.363
-0.354
-0.338
-0.330
-0.313
-0.282
-0.281
-0.341
-0.377
-0.397
-0.317
0.572
5.511
21.362
41.073
35.285
14.019
6.442
4.271
-0.646
-0.697
-0.687
-0.578
-0.137
1.653
7.012
24.118
92.746
215.651
178.448
52.580
8.086
0.528
-0.465
-0.543
-0.509
-0.467
-0.424
-0.390
-0.368
-0.349
-0.335
-0.325
-0.319
-0.306
-0.304
-0.308
-0.326
-0.352
-0.366
-0.389
-0.183
1.853
14.326
67.884
163.038
125.383
39.575
9.461
3.648
-0.618
-0.649
-0.633
-0.580
-0.508
-0.259
0.795
5.498
21.655
44.652
37.728
14.259
2.561
-0.020
-0.455
-0.465
-0.445
-0.418
-0.390
-0.368
-0.352
-0.338
-0.326
-0.309
-0.298
-0.293
-0.295
-0.300
-0.320
-0.350
-0.370
-0.385
-0.133
2.210
18.300
96.645
238.633
187.789
57.715
13.095
2.569
-0.563
-0.581
-0.570
-0.524
-0.484
-0.438
-0.214
0.761
3.125
5.524
5.096
2.027
0.267
-0.331
-0.419
-0.410
-0.400
-0.375
-0.358
-0.346
-0.335
-0.325
-0.318
-0.307
-0.289
-0.276
-0.274
-0.284
-0.306
-0.338
-0.368
-0.391
-0.237
1.299
11.221
57.161
164.207
290.225
217.632
55.065
7.303
-0.496
-0.499
-0.476
-0.453
-0.423
-0.398
-0.362
-0.234
0.071
0.327
0.223
-0.084
-0.296
-0.368
-0.374
-0.371
-0.358
-0.341
-0.334
-0.330
-0.324
-0.317
-0.310
-0.302
-0.293
-0.278
-0.272
-0.279
-0.300
-0.334
-0.370
-0.403
-0.365
0.361
6.338
61.016
854.283
7530.752
5792.906
606.361
34.871
-0.448
-0.433
-0.404
-0.383
-0.373
-0.357
-0.347
-0.336
-0.313
-0.290
-0.295
-0.316
-0.330
-0.333
-0.341
-0.338
-0.323
-0.317
-0.316
-0.314
-0.312
-0.314
-0.311
-0.304
-0.298
-0.290
-0.285
-0.288
-0.299
-0.336
-0.387
-0.420
-0.436
-0.048
6.027
129.311
4451.295
100028.805
93072.695
2720.562
87.786
-0.414
-0.392
-0.359
-0.335
-0.325
-0.319
-0.309
-0.300
-0.295
-0.292
-0.290
-0.290
-0.297
-0.310
-0.317
-0.308
-0.302
-0.302
-0.290
-0.275
-0.282
-0.306
-0.317
-0.313
-0.310
-0.312
-0.306
-0.299
-0.309
-0.346
-0.407
-0.442
-0.466
-0.238
4.685
96.634
2386.581
36000.777
30972.959
1490.460
61.765
-0.393
-0.369
-0.334
-0.312
-0.297
-0.289
-0.284
-0.280
-0.273
-0.268
-0.265
-0.269
-0.278
-0.288
-0.293
-0.289
-0.295
-0.296
-0.273
-0.247
-0.261
-0.304
-0.328
-0.330
-0.333
-0.338
-0.329
-0.323
-0.332
-0.363
-0.411
-0.455
-0.492
-0.396
1.913
25.886
251.322
1223.463
1107.170
217.174
22.316
-0.391
-0.363
-0.333
-0.311
-0.292
-0.278
-0.265
-0.258
-0.251
-0.247
-0.245
-0.248
-0.255
-0.267
-0.281
-0.287
-0.300
-0.310
-0.291
-0.277
-0.293
-0.331
-0.360
-0.365
-0.371
-0.378
-0.367
-0.357
-0.364
-0.381
-0.414
-0.459
-0.517
-0.469
0.715
9.406
54.025
172.171
195.490
75.833
16.823
-0.395
-0.367
-0.342
-0.322
-0.304
-0.285
-0.267
-0.251
-0.237
-0.231
-0.229
-0.233
-0.245
-0.263
-0.285
-0.304
-0.325
-0.346
-0.351
-0.355
-0.373
-0.399
-0.413
-0.416
-0.422
-0.427
-0.416
-0.407
-0.416
-0.427
-0.448
-0.487
-0.546
-0.524
0.299
6.603
37.941
129.693
211.956
145.239
39.658
-0.397
-0.372
-0.349
-0.332
-0.319
-0.304
-0.283
-0.261
-0.242
-0.230
-0.226
-0.232
-0.247
-0.273
-0.307
-0.338
-0.369
-0.400
-0.428
-0.448
-0.463
-0.466
-0.464
-0.464
-0.468
-0.474
-0.472
-0.476
-0.485
-0.497
-0.510
-0.544
-0.592
-0.602
-0.095
4.216
41.141
383.077
2430.126
2141.984
321.509
-0.409
-0.392
-0.373
-0.357
-0.341
-0.327
-0.309
-0.282
-0.258
-0.244
-0.239
-0.246
-0.265
-0.295
-0.339
-0.386
-0.428
-0.459
-0.495
-0.518
-0.530
-0.534
-0.533
-0.528
-0.530
-0.534
-0.539
-0.544
-0.554
-0.558
-0.567
-0.594
-0.617
-0.644
-0.341
4.262
74.329
1672.302
26813.525
23217.137
1489.804
-0.448
-0.432
-0.415
-0.398
-0.380
-0.364
-0.344
-0.314
-0.285
-0.269
-0.267
-0.278
-0.300
-0.338
-0.388
-0.445
-0.495
-0.537
-0.571
-0.592
-0.612
-0.608
-0.548
-0.474
-0.467
-0.536
-0.607
-0.629
-0.622
-0.620
-0.619
-0.630
-0.635
-0.643
-0.472
2.987
65.439
1318.127
17298.240
15046.422
1178.668
-0.495
-0.479
-0.460
-0.446
-0.430
-0.412
-0.390
-0.355
-0.324
-0.308
-0.309
-0.325
-0.355
-0.401
-0.461
-0.525
-0.582
-0.635
-0.668
-0.693
-0.674
-0.490
0.011
0.598
0.606
0.023
-0.484
-0.679
-0.710
-0.696
-0.650
-0.592
-0.528
-0.419
-0.470
0.788
18.148
189.307
934.955
935.939
171.644
-0.537
-0.528
-0.512
-0.493
-0.478
-0.465
-0.446
-0.409
-0.377
-0.362
-0.366
-0.385
-0.421
-0.476
-0.547
-0.619
-0.674
-0.718
-0.744
-0.752
-0.580
0.329
2.792
6.716
6.728
3.091
0.345
-0.581
-0.760
-0.749
-0.624
-0.438
-0.237
0.149
-0.222
-0.319
2.110
15.233
41.231
41.231
14.021
-0.570
-0.545
-0.545
-0.551
-0.541
-0.526
-0.506
-0.478
-0.448
-0.426
-0.420
-0.439
-0.477
-0.527
-0.597
-0.665
-0.729
-0.768
-0.790
-0.748
-0.255
2.366
12.118
27.305
27.373
12.221
2.423
-0.251
-0.766
-0.776
-0.605
-0.358
-0.222
-0.130
-0.423
-0.663
-0.399
0.486
1.800
1.831
0.572
-0.292
-0.096
-0.194
-0.412
-0.565
-0.598
-0.578
-0.556
-0.525
-0.484
-0.471
-0.481
-0.501
-0.548
-0.596
-0.633
-0.655
-0.648
-0.629
-0.474
0.520
5.948
24.361
57.656
58.690
25.674
6.442
0.860
-0.145
-0.464
-0.586
-0.515
-0.505
-0.604
-0.704
-0.721
-0.694
-0.622
-0.521
-0.493
-0.553
1.899
3.119
2.365
0.683
-0.325
-0.620
-0.659
-0.642
-0.595
-0.549
-0.517
-0.441
-0.347
-0.292
-0.193
0.206
1.025
1.623
2.147
2.577
4.867
18.236
49.956
104.241
136.270
81.251
26.066
11.133
10.150
5.669
1.165
-0.399
-0.651
-0.656
-0.650
-0.659
-0.684
-0.667
-0.628
-0.615
-0.619
11.528
19.497
15.243
5.248
0.654
-0.523
-0.725
-0.710
-0.669
-0.603
-0.370
0.313
1.425
2.404
3.988
10.971
26.027
30.598
28.456
25.418
29.866
100.720
308.775
852.855
2196.904
1142.680
226.662
191.286
318.805
145.508
23.468
2.097
0.004
0.325
0.652
0.303
-0.291
-0.574
-0.627
-0.623
-0.629
32.952
57.445
44.841
14.610
2.397
-0.282
-0.751
-0.760
-0.724
-0.478
0.975
6.833
20.917
31.088
41.107
168.698
615.676
699.561
283.580
160.985
111.736
449.253
1707.279
9511.807
54995.773
18408.371
1567.185
5829.854
23013.125
3973.325
221.755
14.255
5.102
11.271
15.266
10.165
3.152
0.175
-0.524
-0.621
-0.613
39.883
77.805
64.434
24.013
6.356
0.665
-0.649
-0.803
-0.707
0.289
8.833
74.411
343.257
622.939
446.634
3032.814
35970.004
41362.410
3976.991
518.211
190.784
660.342
2885.689
22339.713
100236.367
54880.441
3616.181
100097.094
100020.375
78971.086
959.163
45.667
35.973
125.421
213.716
113.751
27.025
3.490
-0.126
-0.577
-0.600
28.502
74.118
118.097
94.787
33.830
6.505
0.150
-0.781
-0.592
2.514
40.845
611.551
7607.603
20973.449
5864.284
31720.701
100028.852
100030.398
47665.742
835.038
129.752
289.837
986.684
4704.328
21066.137
9770.920
1918.658
78976.391
100016.742
41984.711
756.281
95.244
166.798
1128.260
2386.379
1014.293
135.854
13.049
0.659
-0.516
-0.596
43.749
288.812
1022.742
958.731
244.027
33.519
2.857
-0.565
-0.468
4.705
87.465
2386.241
73215.516
100021.789
41870.688
32594.588
100053.836
100010.070
47572.043
705.722
50.841
51.425
140.773
378.103
850.205
516.963
276.263
2396.359
6591.815
1748.729
280.465
139.772
368.970
3749.320
9722.249
3340.535
310.226
23.063
1.380
-0.482
-0.617
13088.567
791.177
110.712
10.553
-0.058
-0.875
0.050
12.970
241.972
6768.099
93487.133
31312.115
1140.225
55.612
5.689
14.668
457.789
8841.433
274.351
5.847
7.990
62.238
375.107
746.529
412.994
73.742
9.507
0.471
-0.468
-0.548
-0.515
-0.380
-0.214
-0.236
-0.425
-0.548
-0.596
-0.604
-0.586
-0.286
1.457
36897.848
23065.658
1175.647
49.350
1.886
-0.786
-0.112
14.817
438.192
26668.076
100047.383
100036.844
2703.793
67.558
2.532
0.759
25.254
103.330
18.852
0.141
0.230
4.683
16.450
26.950
18.004
5.825
0.806
-0.379
-0.570
-0.585
-0.593
-0.577
-0.561
-0.556
-0.565
-0.587
-0.601
-0.602
-0.445
1.169
14.786
100060.227
100019.156
4450.969
104.649
3.619
-0.727
-0.480
8.082
171.703
4454.170
49071.402
19979.990
839.837
34.192
1.018
-0.216
2.380
4.721
2.177
-0.186
-0.718
-0.411
0.352
0.835
0.612
-0.086
-0.453
-0.576
-0.599
-0.621
-0.629
-0.612
-0.596
-0.587
-0.584
-0.596
-0.601
-0.581
-0.111
5.869
96.194
78962.211
49187.559
1697.643
60.169
2.361
-0.809
-0.804
1.462
26.505
274.535
35110.891
56589.070
166.347
7.089
0.119
4.378
26.291
47.215
23.882
4.458
-0.329
-0.864
-0.789
-0.691
-0.617
-0.583
-0.564
-0.543
-0.550
-0.583
-0.614
-0.629
-0.623
-0.624
-0.610
-0.599
-0.596
-0.558
0.340
14.181
341.363
1202.307
1120.453
186.783
13.562
0.139
-0.926
-0.958
-0.589
2.258
67.212
13658.441
17085.824
70.397
0.680
1.304
21.294
146.476
306.622
130.613
18.235
0.750
-0.799
-0.839
-0.713
-0.459
-0.183
-0.134
-0.264
-0.388
-0.463
-0.543
-0.605
-0.626
-0.628
-0.620
-0.602
-0.589
-0.561
0.405
15.329
375.261
39.641
38.496
12.010
1.145
-0.753
-0.971
-0.850
-0.387
0.364
3.686
43.159
49.181
2.929
0.058
6.438
43.882
235.331
505.764
189.222
24.583
1.549
-0.694
-0.757
-0.263
0.946
2.392
2.331
1.257
0.772
0.946
0.408
-0.287
-0.573
-0.628
-0.622
-0.606
-0.590
-0.583
-0.017
7.389
124.398
1.100
0.898
-0.143
-0.780
-0.950
-0.781
0.937
9.050
21.639
16.253
3.971
0.049
-0.618
2.995
32.569
205.964
561.623
495.586
156.425
24.446
2.461
-0.447
-0.489
1.005
5.688
12.297
12.349
8.625
10.127
15.910
10.719
2.886
0.029
-0.570
-0.622
-0.602
-0.593
-0.602
-0.428
1.646
21.371
-0.764
-0.809
-0.907
-0.967
-0.920
0.376
16.210
177.272
672.040
424.895
57.561
3.568
0.119
9.830
125.010
1396.368
6014.658
3812.886
545.541
53.390
5.645
0.101
-0.138
2.773
13.377
29.884
39.987
51.104
109.724
224.118
144.527
31.809
3.620
-0.272
-0.602
-0.596
-0.594
-0.602
-0.591
-0.227
2.445
-0.295
-0.242
-0.498
-0.785
-0.753
3.236
86.054
2283.899
25210.428
10229.049
427.865
17.512
1.254
14.185
199.255
2721.153
14721.983
10256.134
1573.876
147.000
13.174
0.790
-0.029
3.245
16.442
49.666
180.065
567.890
1223.086
3614.002
1895.962
211.631
14.193
0.450
-0.550
-0.579
-0.587
-0.596
-0.607
-0.591
-0.189
7.962
9.692
6.220
1.400
-0.225
4.756
130.993
5065.789
94203.539
25265.279
713.253
35.307
3.579
9.680
116.639
1171.740
10316.046
51351.926
11662.304
517.598
25.896
1.160
-0.321
1.827
14.177
118.174
1563.898
14286.917
15848.053
13201.824
5897.083
441.098
24.529
0.906
-0.504
-0.559
-0.568
-0.586
-0.596
-0.609
-0.550
153.736
238.608
115.894
25.419
3.450
3.277
54.987
824.072
5470.284
3297.889
788.937
123.812
14.224
5.111
38.013
474.681
11568.097
100214.133
23054.568
676.025
27.485
0.924
-0.563
0.902
14.913
260.828
6746.032
100051.578
100598.211
12413.644
1971.370
206.074
15.152
0.482
-0.495
-0.531
-0.538
-0.554
-0.586
-0.597
-0.604
4744.313
12512.408
2994.144
262.492
24.913
7.531
32.101
363.580
4336.054
18459.045
6758.042
614.630
43.490
5.660
10.823
117.222
1503.548
5786.631
2117.426
172.508
10.831
0.006
-0.698
0.251
11.410
196.014
4206.707
63313.199
73289.461
5485.415
362.980
43.422
4.368
-0.131
-0.507
-0.512
-0.513
-0.521
-0.562
-0.592
-0.608
100044.352
100043.281
100027.906
1965.127
142.975
54.256
99.534
609.764
9789.678
54834.730
18376.588
1130.029
69.240
9.060
3.408
17.949
129.439
237.868
111.041
20.079
1.811
-0.571
-0.731
-0.291
4.291
54.666
570.932
3063.048
3094.704
657.642
76.015
8.931
0.594
-0.419
-0.505
-0.507
-0.496
-0.500
-0.536
-0.582
-0.601
100035.617
100031.336
100082.547
4229.546
1045.928
535.405
1772.820
4958.657
4386.898
9936.341
4222.392
461.787
43.166
7.702
1.414
2.588
28.792
39.693
8.664
1.235
-0.435
-0.732
-0.713
-0.551
0.908
13.089
97.517
465.111
601.423
166.659
23.263
2.101
-0.250
-0.481
-0.508
-0.507
-0.483
-0.478
-0.503
-0.551
-0.591
98502.219
100017.844
41508.605
3239.918
4575.847
3184.511
84923.141
100050.586
85075.156
2693.913
425.193
76.209
13.261
3.253
0.222
-0.450
0.952
1.351
-0.062
-0.594
-0.698
-0.707
-0.658
-0.587
-0.059
5.163
51.482
312.033
433.250
109.895
12.743
0.658
-0.416
-0.481
-0.502
-0.480
-0.450
-0.445
-0.468
-0.511
-0.569
1547.949
3350.886
1253.521
1313.073
2542.317
7337.295
100061.070
100014.414
100036.805
6809.186
204.737
27.537
5.265
0.572
-0.564
-0.829
-0.815
-0.753
-0.730
-0.681
-0.642
-0.624
-0.577
-0.517
-0.346
1.407
14.216
58.577
78.692
27.162
3.856
-0.035
-0.445
-0.469
-0.478
-0.445
-0.422
-0.425
-0.445
-0.472
-0.526
57.918
90.803
75.031
158.082
329.154
3079.137
100018.055
100033.945
100196.523
3539.261
552.993
120.296
16.025
1.215
-0.634
-0.819
-0.793
-0.745
-0.673
-0.603
-0.560
-0.528
-0.497
-0.450
-0.400
-0.066
1.549
5.554
6.684
2.840
0.265
-0.363
-0.433
-0.449
-0.427
-0.349
-0.299
-0.313
-0.370
-0.398
-0.449
3.164
4.266
6.003
13.717
40.918
350.595
3353.442
11149.104
4885.585
8934.956
5335.133
677.498
52.736
3.774
-0.376
-0.735
-0.709
-0.669
-0.597
-0.532
-0.484
-0.452
-0.434
-0.410
-0.383
-0.342
-0.199
0.086
0.120
-0.122
-0.341
-0.400
-0.415
-0.402
-0.242
0.103
0.401
0.349
-0.001
-0.196
-0.327
-0.351
-0.423
-0.225
0.674
4.855
28.910
129.926
429.802
3859.065
27392.180
16136.526
1389.168
87.675
5.799
-0.178
-0.632
-0.614
-0.581
-0.522
-0.468
-0.433
-0.407
-0.395
-0.385
-0.361
-0.343
-0.333
-0.325
-0.332
-0.356
-0.373
-0.384
-0.396
-0.273
0.291
1.713
3.127
2.660
1.037
0.133
-0.200
-0.647
-0.725
-0.711
-0.575
0.026
2.816
16.673
133.675
1550.888
7607.553
4721.485
611.168
52.522
3.835
-0.237
-0.556
-0.545
-0.524
-0.474
-0.431
-0.400
-0.381
-0.371
-0.365
-0.350
-0.329
-0.317
-0.315
-0.325
-0.346
-0.364
-0.384
-0.374
-0.102
1.170
4.354
7.677
6.647
2.856
0.576
-0.201
-0.659
-0.686
-0.675
-0.618
-0.525
0.015
3.725
30.001
178.485
501.886
413.118
95.606
14.235
1.178
-0.374
-0.506
-0.499
-0.477
-0.431
-0.391
-0.367
-0.352
-0.347
-0.349
-0.337
-0.321
-0.311
-0.311
-0.322
-0.347
-0.365
-0.383
-0.364
-0.034
1.428
5.809
10.871
10.619
5.837
1.688
-0.045
-0.603
-0.633
-0.626
-0.568
-0.524
-0.413
0.344
3.970
16.789
32.028
27.206
10.400
1.991
-0.088
-0.441
-0.464
-0.455
-0.435
-0.397
-0.367
-0.348
-0.337
-0.333
-0.336
-0.336
-0.317
-0.301
-0.300
-0.310
-0.331
-0.355
-0.382
-0.380
-0.190
1.090
5.547
17.388
36.341
35.285
11.928
1.462
-0.541
-0.550
-0.531
-0.500
-0.466
-0.437
-0.323
0.105
1.173
2.234
1.872
0.677
-0.118
-0.384
-0.430
-0.420
-0.417
-0.399
-0.353
-0.311
-0.303
-0.318
-0.332
-0.335
-0.335
-0.327
-0.312
-0.301
-0.302
-0.324
-0.359
-0.389
-0.415
-0.302
0.917
10.349
75.632
360.319
1452.066
173.424
9.149
-0.490
-0.481
-0.452
-0.430
-0.412
-0.395
-0.382
-0.343
-0.263
-0.202
-0.216
-0.301
-0.365
-0.389
-0.387
-0.387
-0.378
-0.327
-0.198
-0.079
-0.093
-0.214
-0.312
-0.343
-0.345
-0.342
-0.327
-0.307
-0.307
-0.329
-0.368
-0.397
-0.428
-0.362
1.197
18.648
195.302
2151.772
100832.461
1606.721
20.716
-0.451
-0.434
-0.403
-0.381
-0.370
-0.357
-0.343
-0.334
-0.328
-0.325
-0.326
-0.331
-0.343
-0.358
-0.361
-0.356
-0.331
-0.195
0.151
0.511
0.451
0.049
-0.241
-0.350
-0.362
-0.359
-0.342
-0.325
-0.321
-0.306
-0.287
-0.301
-0.365
-0.387
0.859
14.225
129.699
638.992
1701.866
224.586
13.220
-0.428
-0.413
-0.383
-0.360
-0.344
-0.335
-0.326
-0.313
-0.304
-0.298
-0.298
-0.306
-0.322
-0.338
-0.336
-0.337
-0.299
-0.064
0.498
1.085
0.980
0.313
-0.190
-0.365
-0.390
-0.386
-0.370
-0.354
-0.316
-0.203
-0.007
0.084
-0.094
-0.341
0.104
4.893
30.490
92.444
89.421
28.583
4.319
-0.425
-0.404
-0.377
-0.357
-0.343
-0.328
-0.313
-0.301
-0.291
-0.284
-0.282
-0.289
-0.301
-0.317
-0.324
-0.337
-0.308
-0.102
0.480
0.956
0.847
0.222
-0.229
-0.406
-0.429
-0.424
-0.413
-0.394
-0.314
-0.062
0.424
0.586
0.269
-0.217
-0.277
1.135
6.485
15.233
15.747
8.134
2.035
-0.416
-0.391
-0.369
-0.355
-0.344
-0.335
-0.320
-0.298
-0.282
-0.269
-0.265
-0.273
-0.290
-0.317
-0.336
-0.361
-0.366
-0.259
0.009
0.302
0.234
-0.125
-0.382
-0.473
-0.486
-0.482
-0.472
-0.452
-0.354
-0.018
0.522
0.822
0.359
-0.190
-0.418
0.291
3.541
11.164
19.982
16.955
5.951
-0.413
-0.397
-0.381
-0.367
-0.357
-0.345
-0.337
-0.316
-0.289
-0.271
-0.265
-0.273
-0.295
-0.332
-0.367
-0.403
-0.427
-0.410
-0.341
-0.277
-0.321
-0.440
-0.523
-0.544
-0.547
-0.551
-0.546
-0.533
-0.460
-0.233
0.125
0.314
0.056
-0.357
-0.501
0.217
5.682
39.011
217.017
258.787
38.884
-0.433
-0.416
-0.394
-0.384
-0.382
-0.371
-0.360
-0.343
-0.312
-0.291
-0.282
-0.291
-0.318
-0.361
-0.416
-0.450
-0.478
-0.502
-0.517
-0.532
-0.551
-0.592
-0.617
-0.616
-0.619
-0.627
-0.621
-0.611
-0.564
-0.465
-0.324
-0.248
-0.358
-0.527
-0.562
0.431
10.548
129.797
21772.029
93844.867
210.467
-0.475
-0.432
-0.386
-0.385
-0.409
-0.404
-0.392
-0.378
-0.348
-0.325
-0.315
-0.327
-0.358
-0.411
-0.473
-0.517
-0.554
-0.581
-0.607
-0.643
-0.668
-0.686
-0.706
-0.705
-0.704
-0.713
-0.712
-0.681
-0.652
-0.601
-0.442
-0.294
-0.227
-0.147
-0.350
0.284
8.504
99.696
4959.447
11193.278
141.205
-0.513
-0.463
-0.403
-0.416
-0.449
-0.454
-0.438
-0.422
-0.395
-0.369
-0.363
-0.379
-0.417
-0.477
-0.543
-0.603
-0.658
-0.654
-0.627
-0.711
-0.767
-0.764
-0.712
-0.642
-0.632
-0.708
-0.779
-0.774
-0.736
-0.528
0.207
1.399
3.626
11.159
4.701
0.165
2.968
21.605
80.728
86.381
21.471
-0.556
-0.527
-0.500
-0.497
-0.508
-0.501
-0.494
-0.482
-0.453
-0.426
-0.415
-0.430
-0.478
-0.550
-0.623
-0.682
-0.733
-0.737
-0.699
-0.792
-0.832
-0.722
-0.457
-0.132
-0.124
-0.457
-0.723
-0.827
-0.775
-0.172
2.207
6.753
16.882
89.803
32.074
0.986
0.081
2.450
6.554
6.638
2.347
-0.469
-0.379
-0.399
-0.495
-0.549
-0.555
-0.552
-0.550
-0.519
-0.480
-0.468
-0.484
-0.530
-0.591
-0.656
-0.704
-0.758
-0.793
-0.802
-0.819
-0.712
-0.262
0.646
1.605
1.449
0.324
-0.487
-0.813
-0.795
0.031
3.736
10.443
15.175
39.971
14.295
0.207
-0.586
-0.346
-0.014
0.032
-0.249
1.274
1.997
1.647
0.389
-0.368
-0.588
-0.621
-0.613
-0.582
-0.533
-0.501
-0.466
-0.419
-0.425
-0.540
-0.655
-0.669
-0.518
-0.215
0.107
0.956
3.928
8.037
9.312
6.547
2.888
0.455
-0.456
-0.589
-0.163
1.909
5.684
5.636
3.110
0.615
-0.558
-0.673
-0.645
-0.597
-0.559
-0.566
16.052
27.058
21.106
7.340
1.146
-0.428
-0.668
-0.673
-0.635
-0.572
-0.422
0.019
0.650
0.947
0.488
0.248
0.943
3.684
9.449
13.506
17.726
54.744
118.372
100.056
46.754
19.489
6.387
3.287
3.704
2.940
1.029
0.835
0.627
-0.117
-0.585
-0.684
-0.664
-0.648
-0.612
-0.595
-0.594
127.480
282.587
194.890
48.202
6.746
0.212
-0.667
-0.717
-0.688
-0.533
0.240
2.650
7.236
9.404
6.949
7.594
16.591
49.177
177.443
241.197
167.010
840.058
3001.956
1991.615
446.851
136.210
41.010
43.705
87.808
133.385
23.183
1.023
-0.383
-0.394
-0.370
-0.429
-0.567
-0.626
-0.604
-0.592
-0.595
619.184
1721.025
1015.675
179.258
20.127
1.417
-0.602
-0.765
-0.713
-0.194
3.013
17.064
50.706
74.110
52.046
70.830
201.122
463.033
3115.064
5093.575
1247.649
8659.881
84900.391
36334.820
3054.166
664.549
180.560
502.026
2062.217
27481.029
406.480
6.819
0.657
1.609
2.367
1.442
0.221
-0.419
-0.569
-0.574
-0.570
838.976
2678.367
1566.261
256.018
32.163
3.898
-0.273
-0.780
-0.652
1.119
17.101
157.220
939.103
1754.555
750.261
714.602
3386.792
4491.182
15604.879
31032.672
3308.912
18495.770
100086.578
99100.547
5466.048
1064.057
359.903
2715.019
9092.918
8991.269
318.206
12.291
5.245
13.123
19.471
12.992
3.790
0.347
-0.456
-0.568
-0.558
339.710
976.747
959.027
519.782
138.874
19.495
1.392
-0.653
-0.466
4.543
81.580
1725.384
47566.211
100030.461
27539.516
4003.181
41384.773
41669.969
7661.048
7717.813
1313.728
3822.852
23975.287
12748.202
1626.648
453.658
240.454
1882.043
5773.930
1511.640
127.140
13.918
17.274
57.404
87.541
52.426
14.135
2.048
-0.249
-0.559
-0.564
200.514
2232.176
16218.818
14225.733
1556.786
106.335
7.376
-0.255
-0.279
7.907
195.346
9724.009
100005.359
100016.703
100166.742
7187.873
41427.402
41376.141
4002.010
549.852
169.213
299.222
759.434
598.153
201.970
81.927
60.931
259.714
482.718
214.043
36.918
12.591
29.382
114.248
194.914
104.181
24.910
3.498
-0.114
-0.566
-0.582
1471.328
167.652
26.539
2.671
-0.582
-0.888
0.206
15.777
365.986
19927.607
100083.219
100059.086
2399.317
63.014
3.129
2.841
13.636
26.465
8.484
1.099
4.636
34.572
162.490
310.093
177.978
40.903
5.426
0.192
-0.458
-0.503
-0.499
-0.473
-0.434
-0.429
-0.462
-0.499
-0.536
-0.542
-0.529
-0.221
2.054
1146.307
772.538
130.036
11.645
0.057
-0.847
0.238
21.779
754.350
100030.711
100041.117
100026.742
6579.006
105.883
2.976
-0.662
0.804
2.718
0.363
-0.727
-0.149
2.685
10.059
15.243
11.099
3.533
0.334
-0.414
-0.534
-0.536
-0.536
-0.510
-0.485
-0.472
-0.478
-0.506
-0.526
-0.526
-0.433
0.765
10.568
3493.282
2504.383
339.807
22.369
0.680
-0.854
-0.234
11.248
287.162
12979.501
100030.406
78947.547
1664.917
49.302
1.469
-0.965
-0.770
-0.519
-0.682
-0.895
-0.848
-0.559
-0.025
0.346
0.154
-0.247
-0.489
-0.559
-0.562
-0.569
-0.560
-0.542
-0.520
-0.499
-0.494
-0.509
-0.518
-0.508
-0.206
3.558
44.219
2166.513
101043.555
1172.280
19.560
0.306
-0.909
-0.742
2.306
38.153
404.326
2078.064
1532.298
131.776
9.645
-0.314
-0.422
1.042
2.101
0.859
-0.425
-0.874
-0.891
-0.815
-0.724
-0.664
-0.637
-0.600
-0.570
-0.562
-0.557
-0.555
-0.543
-0.532
-0.524
-0.508
-0.508
-0.515
-0.501
0.083
7.655
126.231
840.861
56213.094
879.551
9.219
-0.446
-0.944
-0.940
-0.468
2.961
26.232
395.425
452.754
21.440
0.513
-0.579
1.149
5.631
9.381
5.241
0.803
-0.566
-0.831
-0.856
-0.818
-0.721
-0.627
-0.566
-0.544
-0.369
-0.092
-0.275
-0.501
-0.534
-0.524
-0.519
-0.521
-0.523
-0.511
0.067
8.162
136.538
23.311
84.267
19.071
0.605
-0.867
-0.966
-0.950
-0.798
-0.402
1.363
10.276
11.263
0.754
-0.740
0.511
4.996
13.560
17.278
10.684
3.497
0.614
-0.461
-0.784
-0.799
-0.590
-0.399
-0.290
0.123
4.588
20.020
8.532
0.607
-0.406
-0.527
-0.528
-0.530
-0.530
-0.536
-0.168
4.213
57.274
0.338
0.838
-0.042
-0.771
-0.954
-0.941
-0.484
1.113
3.195
2.265
0.317
-0.730
-0.970
-0.086
4.786
21.509
48.265
46.011
27.456
14.016
5.799
1.005
-0.480
-0.629
-0.195
0.403
1.156
5.397
54.728
464.823
116.847
10.766
0.969
-0.387
-0.529
-0.526
-0.534
-0.550
-0.442
0.907
11.223
-0.639
-0.556
-0.701
-0.909
-0.976
-0.642
2.503
19.640
47.152
35.141
7.346
0.018
-0.850
1.253
15.180
86.233
231.070
276.045
144.910
55.968
19.465
4.178
0.094
-0.398
0.421
2.357
7.652
45.907
424.184
1740.430
997.989
129.258
9.880
0.304
-0.492
-0.518
-0.527
-0.542
-0.549
-0.316
1.220
-0.164
-0.176
-0.475
-0.792
-0.923
-0.017
11.069
105.501
340.310
220.446
35.922
2.476
-0.541
2.207
27.153
245.006
2369.553
10046.697
3544.398
292.548
41.250
7.064
0.437
-0.238
1.219
7.201
36.967
300.417
8655.781
100037.109
57299.770
1477.280
49.347
1.866
-0.394
-0.499
-0.510
-0.524
-0.544
-0.546
-0.349
7.646
8.730
5.030
1.179
-0.442
0.405
15.226
161.730
539.466
349.517
55.020
6.100
0.126
2.186
35.966
988.705
93057.508
100114.844
100059.313
1911.106
62.585
6.180
0.189
-0.250
2.332
22.890
165.387
1038.064
49518.828
100162.914
100025.398
4449.430
86.765
3.074
-0.315
-0.475
-0.479
-0.500
-0.519
-0.540
-0.547
135.117
196.498
95.725
21.489
3.157
0.912
9.047
63.992
204.570
186.131
72.639
18.425
2.465
1.410
34.794
1327.921
100028.914
100028.094
100016.820
3056.763
65.208
3.413
-0.293
-0.302
3.606
41.650
385.000
1951.399
9225.412
100413.484
41984.125
1320.966
45.936
1.939
-0.344
-0.449
-0.450
-0.461
-0.495
-0.521
-0.544
3802.869
8600.370
2390.318
224.739
33.787
11.114
10.039
45.818
195.771
387.740
237.625
57.288
7.155
0.887
13.284
290.354
8691.600
67336.031
14939.484
537.760
22.858
1.016
-0.621
-0.415
2.896
32.120
260.246
1157.921
1565.843
1481.569
785.664
112.904
10.222
0.360
-0.411
-0.435
-0.429
-0.428
-0.460
-0.504
-0.533
100163.813
100017.188
73260.547
1801.173
539.934
184.728
65.450
104.066
318.588
685.850
415.033
80.477
10.201
0.631
2.394
60.705
9016.651
34902.258
386.316
46.061
3.943
-0.338
-0.719
-0.537
0.944
11.396
69.641
221.204
233.266
107.990
38.866
9.836
1.202
-0.304
-0.435
-0.429
-0.414
-0.407
-0.432
-0.479
-0.521
100164.531
100034.211
100481.883
12819.994
31026.002
4014.730
804.472
1288.767
748.086
378.597
205.969
45.654
6.524
0.155
-0.207
17.885
1474.214
3164.704
58.889
3.239
-0.160
-0.670
-0.697
-0.628
-0.140
2.614
12.819
33.406
37.155
18.174
5.064
0.763
-0.268
-0.427
-0.442
-0.434
-0.406
-0.400
-0.420
-0.460
-0.506
54873.801
100054.820
29235.932
100917.969
100085.617
42611.918
11611.437
47577.195
11046.634
734.582
84.719
17.135
2.999
-0.205
-0.804
0.430
12.224
18.667
2.008
-0.411
-0.645
-0.666
-0.646
-0.613
-0.472
0.350
4.032
12.044
14.046
6.429
1.130
-0.222
-0.418
-0.437
-0.452
-0.420
-0.395
-0.390
-0.407
-0.439
-0.484
1261.965
2425.434
1959.008
42051.781
100079.211
16647.793
63645.938
100026.945
63351.945
1840.641
170.066
40.030
7.212
0.551
-0.707
-0.873
-0.685
-0.571
-0.683
-0.669
-0.628
-0.613
-0.591
-0.533
-0.480
-0.228
0.922
3.310
3.981
1.640
0.062
-0.372
-0.424
-0.440
-0.427
-0.395
-0.378
-0.377
-0.394
-0.424
-0.474
55.708
84.193
168.486
1183.743
2741.432
1582.609
18439.381
84939.156
19386.871
5119.652
3035.133
462.174
43.583
4.093
-0.308
-0.816
-0.804
-0.756
-0.687
-0.622
-0.580
-0.548
-0.518
-0.473
-0.430
-0.375
-0.164
0.190
0.303
-0.022
-0.315
-0.406
-0.414
-0.415
-0.394
-0.380
-0.370
-0.377
-0.397
-0.425
-0.471
3.742
4.964
13.408
43.094
79.922
166.776
1048.166
2998.431
21965.492
100137.219
100017.414
5315.061
181.000
10.506
0.216
-0.709
-0.731
-0.689
-0.632
-0.568
-0.517
-0.478
-0.460
-0.440
-0.407
-0.375
-0.346
-0.306
-0.299
-0.337
-0.373
-0.390
-0.388
-0.386
-0.372
-0.345
-0.320
-0.333
-0.386
-0.438
-0.483
-0.099
-0.372
0.237
1.832
4.849
19.611
98.972
1345.595
98546.102
100016.133
100003.984
16134.947
342.904
14.839
0.436
-0.611
-0.648
-0.622
-0.568
-0.503
-0.456
-0.426
-0.411
-0.409
-0.393
-0.363
-0.342
-0.334
-0.334
-0.344
-0.361
-0.369
-0.374
-0.370
-0.327
-0.227
-0.129
-0.176
-0.306
-0.423
-0.487
-0.622
-0.763
-0.728
-0.584
-0.099
2.839
31.154
558.937
18375.230
100001.313
100000.484
4721.852
178.609
9.742
0.159
-0.565
-0.593
-0.570
-0.506
-0.442
-0.396
-0.384
-0.379
-0.376
-0.375
-0.358
-0.334
-0.322
-0.324
-0.338
-0.359
-0.364
-0.370
-0.359
-0.266
-0.044
0.169
0.093
-0.167
-0.385
-0.486
-0.704
-0.736
-0.720
-0.667
-0.566
0.280
8.361
88.003
826.540
3744.907
2386.270
413.246
37.790
3.055
-0.259
-0.542
-0.549
-0.519
-0.458
-0.386
-0.321
-0.337
-0.353
-0.354
-0.360
-0.350
-0.329
-0.319
-0.318
-0.329
-0.349
-0.361
-0.377
-0.367
-0.268
0.030
0.404
0.521
0.236
-0.202
-0.467
-0.656
-0.687
-0.676
-0.617
-0.569
-0.374
1.063
9.568
44.500
104.355
80.445
27.186
5.035
0.259
-0.444
-0.514
-0.518
-0.474
-0.399
-0.319
-0.262
-0.299
-0.340
-0.345
-0.352
-0.354
-0.336
-0.316
-0.306
-0.312
-0.337
-0.362
-0.379
-0.392
-0.305
0.161
1.491
4.491
8.216
2.698
-0.093
-0.592
-0.608
-0.585
-0.553
-0.518
-0.478
-0.271
0.560
2.849
5.078
4.311
1.825
0.143
-0.382
-0.475
-0.487
-0.475
-0.335
-0.081
0.145
0.145
-0.068
-0.273
-0.349
-0.359
-0.364
-0.353
-0.319
-0.304
-0.312
-0.337
-0.366
-0.391
-0.423
-0.280
0.822
6.604
99.148
1028.638
106.132
2.611
-0.549
-0.538
-0.509
-0.486
-0.464
-0.443
-0.422
-0.352
-0.197
-0.060
-0.087
-0.264
-0.397
-0.444
-0.448
-0.449
-0.342
0.179
1.431
2.673
2.482
1.013
0.045
-0.314
-0.379
-0.384
-0.367
-0.334
-0.308
-0.258
-0.190
-0.166
-0.256
-0.376
-0.221
1.626
14.286
875.184
100021.867
1025.338
6.965
-0.508
-0.494
-0.464
-0.443
-0.428
-0.407
-0.389
-0.377
-0.368
-0.361
-0.367
-0.383
-0.400
-0.410
-0.416
-0.394
-0.073
1.413
5.995
11.314
10.458
4.358
0.864
-0.205
-0.401
-0.409
-0.388
-0.351
-0.225
0.167
0.798
1.152
0.715
-0.001
-0.198
1.118
9.576
106.551
1034.579
108.803
3.067
-0.487
-0.473
-0.446
-0.423
-0.408
-0.393
-0.377
-0.358
-0.346
-0.339
-0.340
-0.352
-0.374
-0.386
-0.392
-0.344
0.189
2.868
11.295
23.166
21.372
8.898
1.684
-0.093
-0.432
-0.442
-0.420
-0.344
0.061
1.583
4.712
6.445
4.266
1.306
-0.053
0.176
2.524
7.503
11.463
4.012
0.252
-0.472
-0.448
-0.421
-0.405
-0.393
-0.387
-0.375
-0.357
-0.340
-0.331
-0.327
-0.335
-0.353
-0.365
-0.381
-0.344
0.141
2.619
11.264
21.336
19.680
8.172
1.635
-0.178
-0.487
-0.488
-0.470
-0.333
0.510
3.989
12.202
16.740
11.187
3.545
0.311
-0.283
0.190
1.015
1.110
0.422
-0.222
-0.454
-0.435
-0.418
-0.404
-0.392
-0.383
-0.375
-0.363
-0.337
-0.318
-0.313
-0.321
-0.345
-0.369
-0.396
-0.399
-0.138
1.127
5.042
9.560
8.126
3.565
0.542
-0.394
-0.562
-0.556
-0.541
-0.381
0.599
4.639
14.264
21.274
14.188
4.170
0.412
-0.413
-0.210
0.633
1.980
1.801
0.357
-0.446
-0.384
-0.314
-0.333
-0.382
-0.395
-0.389
-0.379
-0.352
-0.327
-0.317
-0.325
-0.355
-0.397
-0.432
-0.449
-0.382
-0.004
0.963
1.922
1.719
0.502
-0.295
-0.591
-0.648
-0.639
-0.629
-0.507
0.143
2.761
8.135
12.145
8.113
2.486
0.047
-0.446
0.102
5.167
54.295
70.277
7.652
-0.371
-0.062
0.296
0.133
-0.241
-0.393
-0.408
-0.401
-0.383
-0.353
-0.340
-0.348
-0.384
-0.438
-0.476
-0.497
-0.508
-0.441
-0.278
-0.192
-0.278
-0.479
-0.641
-0.715
-0.732
-0.729
-0.719
-0.638
-0.365
0.526
2.406
3.521
2.346
0.582
-0.333
-0.472
0.760
25.481
2600.766
4713.248
60.951
-0.209
0.649
1.610
1.141
0.100
-0.374
-0.440
-0.429
-0.422
-0.393
-0.378
-0.390
-0.431
-0.490
-0.541
-0.574
-0.539
-0.073
0.558
-0.153
-0.642
-0.743
-0.781
-0.810
-0.827
-0.828
-0.795
-0.742
-0.637
-0.164
1.085
2.682
2.992
2.898
0.874
-0.354
0.516
18.004
860.241
1475.362
35.741
-0.183
0.947
2.193
1.595
0.241
-0.392
-0.491
-0.475
-0.468
-0.444
-0.429
-0.440
-0.484
-0.547
-0.606
-0.659
-0.413
2.637
8.121
2.246
-0.561
-0.844
-0.876
-0.894
-0.899
-0.904
-0.878
-0.833
-0.644
1.076
9.542
27.640
49.161
313.865
88.785
2.348
-0.112
2.339
15.649
19.507
3.073
-0.364
0.265
0.968
0.656
-0.101
-0.462
-0.542
-0.540
-0.526
-0.495
-0.477
-0.489
-0.544
-0.612
-0.662
-0.711
-0.471
2.597
9.274
2.217
-0.602
-0.901
-0.906
-0.888
-0.892
-0.920
-0.925
-0.898
-0.368
5.640
52.341
200.037
521.353
93565.156
3152.934
14.097
-0.382
-0.224
0.359
0.401
-0.101
-0.174
0.212
0.294
0.035
-0.354
-0.535
-0.581
-0.599
-0.583
-0.547
-0.527
-0.521
-0.538
-0.582
-0.640
-0.717
-0.707
-0.158
0.584
-0.216
-0.653
-0.453
-0.144
-0.191
-0.502
-0.786
-0.917
-0.912
-0.189
9.134
95.174
426.312
442.279
3906.364
510.854
6.424
-0.538
-0.598
-0.531
-0.480
-0.498
4.832
8.067
6.359
2.344
0.159
-0.507
-0.642
-0.649
-0.635
-0.586
-0.470
-0.170
0.264
0.363
0.020
-0.429
-0.543
-0.180
0.537
1.017
1.966
6.208
10.970
9.577
3.804
0.532
-0.615
-0.863
-0.418
4.523
42.829
159.767
146.975
43.624
9.515
0.149
-0.639
-0.640
-0.615
-0.568
-0.554
76.441
148.887
104.302
29.506
4.598
0.054
-0.652
-0.692
-0.664
-0.530
0.210
2.733
6.930
8.835
5.499
1.897
1.930
8.284
24.382
34.077
34.253
116.682
283.274
197.293
56.244
10.755
1.555
0.045
0.595
2.172
7.387
19.877
18.138
5.377
0.295
-0.591
-0.651
-0.633
-0.606
-0.573
-0.564
1138.815
4203.708
2137.519
310.535
27.265
1.996
-0.539
-0.718
-0.671
-0.184
3.103
18.835
58.914
82.880
43.374
13.785
18.269
133.199
836.457
1186.579
497.885
3012.458
16137.999
8605.539
846.090
71.839
10.417
6.823
43.276
142.251
22.668
1.823
0.887
-0.067
-0.553
-0.646
-0.637
-0.618
-0.577
-0.560
-0.555
14227.007
100003.828
41318.797
1918.335
88.831
5.584
-0.319
-0.752
-0.636
0.715
11.231
76.970
309.963
493.783
205.420
59.483
92.576
1695.272
67189.992
100048.688
8755.822
85048.984
100016.563
100031.773
9779.392
275.801
30.311
37.437
1808.310
93551.078
510.151
3.684
-0.463
-0.387
-0.313
-0.394
-0.512
-0.566
-0.550
-0.543
-0.539
31401.316
100019.344
100034.891
3375.770
139.051
9.417
0.171
-0.748
-0.560
2.103
26.721
218.615
1107.585
1931.650
808.761
192.726
318.952
6779.349
100077.273
100076.547
59429.773
100536.906
100024.875
100038.438
21019.615
392.854
45.351
81.484
978.425
17127.162
317.158
3.748
0.042
0.666
1.144
0.700
-0.060
-0.440
-0.535
-0.530
-0.517
4788.853
24211.387
12027.512
1830.822
291.909
31.249
2.537
-0.543
-0.445
4.424
66.318
1082.546
18654.186
63710.648
11215.501
828.324
787.727
3067.353
100201.820
100060.781
11963.956
24183.537
100015.266
100019.398
4236.131
175.911
30.216
62.012
117.284
91.910
17.483
1.582
1.054
3.415
4.824
3.157
0.863
-0.216
-0.506
-0.519
-0.493
573.121
7487.266
98945.391
73311.383
4215.680
196.404
10.988
-0.022
-0.325
6.583
139.294
4738.050
100052.758
100076.648
100061.625
2328.131
768.226
854.089
1674.106
2145.442
571.781
788.351
2671.058
1724.952
290.886
34.493
9.636
17.216
28.568
15.702
3.695
0.728
1.906
5.720
7.957
5.296
1.672
-0.059
-0.492
-0.526
-0.491
103.567
20.811
3.530
-0.218
-0.906
-0.797
1.231
23.914
289.711
3962.269
28367.348
11898.644
685.780
37.625
1.671
-0.519
0.137
0.427
-0.208
-0.492
0.918
8.569
31.751
52.425
34.646
10.350
1.647
-0.177
-0.437
-0.446
-0.439
-0.419
-0.401
-0.395
-0.409
-0.444
-0.487
-0.491
-0.471
-0.087
4.013
58.329
34.545
9.774
0.900
-0.776
-0.816
1.052
22.158
360.697
10389.676
100915.641
57666.211
1538.540
51.831
1.962
-0.970
-0.955
-0.766
-0.804
-0.868
-0.604
0.416
2.509
4.070
2.945
0.933
-0.148
-0.441
-0.481
-0.482
-0.473
-0.443
-0.416
-0.406
-0.415
-0.447
-0.473
-0.468
-0.414
0.544
11.149
82.401
111.890
29.271
2.509
-0.641
-0.883
0.057
10.155
144.971
2213.755
17359.119
7586.771
498.949
26.102
0.861
-0.699
-0.455
-0.291
-0.471
-0.765
-0.871
-0.746
-0.504
-0.322
-0.319
-0.440
-0.528
-0.533
-0.519
-0.509
-0.488
-0.465
-0.444
-0.424
-0.420
-0.440
-0.456
-0.455
-0.326
1.512
19.710
348.023
8842.005
372.012
5.235
-0.653
-0.926
-0.673
2.032
22.734
153.288
453.073
299.078
57.869
5.572
0.021
0.593
1.886
1.906
0.612
-0.397
-0.805
-0.863
-0.818
-0.746
-0.681
-0.638
-0.588
-0.551
-0.531
-0.506
-0.485
-0.462
-0.442
-0.433
-0.426
-0.436
-0.454
-0.451
-0.246
2.408
28.357
270.275
5786.077
310.367
3.753
-0.774
-0.936
-0.921
-0.488
1.784
9.943
21.882
17.452
4.909
0.486
0.663
3.863
8.080
7.426
4.001
1.365
0.015
-0.588
-0.800
-0.801
-0.735
-0.667
-0.601
-0.523
-0.055
0.957
0.254
-0.374
-0.446
-0.431
-0.433
-0.449
-0.460
-0.457
-0.249
2.308
26.765
12.637
43.503
13.652
0.900
-0.766
-0.949
-0.962
-0.936
-0.700
-0.117
0.743
0.632
0.153
0.298
1.790
6.768
13.894
16.485
15.782
13.330
6.252
1.424
-0.463
-0.803
-0.753
-0.666
-0.558
0.464
22.139
191.002
50.406
1.929
-0.291
-0.436
-0.439
-0.452
-0.465
-0.473
-0.347
1.009
12.530
5.961
10.695
6.402
1.016
-0.685
-0.987
-0.937
-0.738
-0.535
-0.614
-0.795
-0.682
-0.120
0.539
2.080
7.939
19.875
44.598
95.399
115.947
52.617
10.877
0.973
-0.633
-0.731
-0.584
0.088
7.390
620.162
100045.039
3183.948
21.727
1.272
-0.290
-0.443
-0.446
-0.465
-0.482
-0.452
-0.013
2.832
3.422
6.866
4.055
0.520
-0.785
-0.972
-0.626
0.593
1.946
1.449
-0.251
-0.809
-0.531
0.146
2.894
17.669
72.621
230.368
612.576
760.946
283.945
40.750
4.293
-0.314
-0.652
-0.176
3.435
44.996
843.318
45912.441
2636.495
163.405
11.922
0.458
-0.409
-0.439
-0.455
-0.475
-0.491
-0.409
0.096
1.059
1.643
0.790
-0.430
-0.932
-0.880
0.054
3.978
9.095
6.766
1.489
-0.701
-0.943
-0.083
7.793
103.942
1207.504
4670.207
2914.721
1875.560
563.725
68.154
6.120
-0.108
-0.467
1.026
14.271
291.043
12984.366
100052.672
100017.219
1871.619
54.151
2.363
-0.309
-0.424
-0.434
-0.456
-0.482
-0.500
-0.461
6.054
4.147
2.186
0.206
-0.707
-0.811
0.452
5.819
12.995
10.288
2.907
-0.211
-0.953
0.126
19.302
541.155
26668.990
100130.594
57846.781
1870.514
316.927
42.399
4.410
-0.194
-0.177
3.254
29.919
693.804
92958.414
100013.234
100007.742
6577.179
105.890
3.486
-0.232
-0.404
-0.409
-0.428
-0.454
-0.486
-0.516
70.749
60.467
32.184
9.157
1.712
-0.081
0.319
3.795
9.581
10.316
5.259
1.232
-0.578
0.185
21.838
746.101
57298.910
100032.805
100096.758
1601.048
98.603
13.980
1.311
-0.453
0.076
4.706
32.466
336.834
11342.765
100028.383
79065.523
1922.120
68.628
2.500
-0.270
-0.384
-0.383
-0.388
-0.417
-0.457
-0.493
767.735
929.275
418.315
77.680
27.028
11.501
3.588
4.882
12.145
17.665
13.117
4.147
0.025
-0.354
9.504
193.456
4017.775
23158.254
5782.640
363.396
24.099
2.695
-0.231
-0.613
-0.019
3.670
21.079
82.430
433.545
1689.386
1297.438
841.781
35.535
0.908
-0.346
-0.371
-0.365
-0.355
-0.375
-0.420
-0.461
6057.046
14221.401
3407.765
714.466
854.043
288.426
40.443
19.583
22.842
26.178
18.709
5.827
0.606
-0.669
1.509
53.730
8947.716
34681.773
274.259
33.480
3.781
-0.045
-0.639
-0.661
-0.317
1.262
6.887
19.210
32.984
47.386
52.271
41.113
4.704
-0.119
-0.377
-0.365
-0.349
-0.331
-0.346
-0.383
-0.428
13239.227
36019.684
8439.151
27100.381
100030.148
9857.432
396.133
152.086
90.434
34.949
15.658
5.396
0.924
-0.600
-0.408
19.691
1472.256
3853.047
56.703
2.684
-0.148
-0.612
-0.668
-0.650
-0.531
-0.030
1.369
3.531
4.305
3.473
2.102
0.944
-0.112
-0.381
-0.381
-0.363
-0.336
-0.321
-0.333
-0.361
-0.402
3182.023
6824.122
6052.616
100196.008
100027.195
100089.195
1545.696
1043.255
510.048
100.661
23.386
9.681
3.717
0.470
-0.637
0.425
12.144
18.570
2.192
-0.418
-0.618
-0.629
-0.623
-0.603
-0.561
-0.422
-0.063
0.439
0.575
0.190
-0.201
-0.353
-0.384
-0.395
-0.387
-0.358
-0.329
-0.323
-0.336
-0.358
-0.391
288.599
470.686
2304.549
100039.219
100021.336
49128.742
1848.779
3017.370
1314.789
318.127
146.533
61.299
21.156
4.860
0.193
-0.757
-0.698
-0.561
-0.669
-0.655
-0.614
-0.597
-0.584
-0.543
-0.498
-0.459
-0.361
-0.206
-0.174
-0.265
-0.359
-0.379
-0.390
-0.404
-0.373
-0.337
-0.324
-0.327
-0.342
-0.366
-0.397
24.404
38.711
224.586
2386.836
5773.302
1419.052
780.655
1519.900
2067.019
6856.114
4258.942
622.805
89.637
15.028
1.651
-0.575
-0.808
-0.768
-0.703
-0.638
-0.593
-0.557
-0.531
-0.502
-0.453
-0.415
-0.389
-0.358
-0.343
-0.359
-0.374
-0.385
-0.392
-0.371
-0.340
-0.324
-0.324
-0.333
-0.348
-0.373
-0.412
3.316
3.318
15.072
60.008
99.450
70.534
154.230
943.375
36075.402
100042.930
100056.836
8674.568
283.066
24.659
2.519
-0.428
-0.731
-0.720
-0.670
-0.599
-0.537
-0.493
-0.468
-0.458
-0.432
-0.395
-0.366
-0.351
-0.344
-0.348
-0.355
-0.362
-0.360
-0.338
-0.326
-0.329
-0.340
-0.352
-0.365
-0.390
-0.427
0.316
-0.452
0.327
2.146
3.901
9.064
66.686
1739.805
100014.711
100012.781
100027.984
27406.025
438.485
24.596
1.815
-0.440
-0.664
-0.656
-0.602
-0.505
-0.417
-0.421
-0.418
-0.408
-0.404
-0.384
-0.353
-0.335
-0.329
-0.330
-0.337
-0.345
-0.337
-0.330
-0.334
-0.345
-0.352
-0.364
-0.382
-0.413
-0.446
-0.528
-0.796
-0.756
-0.634
-0.318
2.088
33.196
748.429
31346.229
100002.609
100006.461
7614.399
220.051
13.582
0.669
-0.516
-0.610
-0.591
-0.492
0.013
0.687
0.049
-0.340
-0.379
-0.376
-0.367
-0.348
-0.328
-0.320
-0.323
-0.329
-0.336
-0.339
-0.346
-0.354
-0.357
-0.355
-0.365
-0.388
-0.421
-0.451
-0.723
-0.774
-0.755
-0.712
-0.626
0.208
8.818
113.965
1125.510
5309.961
3745.913
503.257
45.544
3.711
-0.133
-0.558
-0.564
-0.548
-0.319
1.630
5.050
1.627
-0.111
-0.346
-0.363
-0.363
-0.348
-0.325
-0.310
-0.305
-0.315
-0.331
-0.346
-0.362
-0.379
-0.377
-0.365
-0.362
-0.376
-0.426
-0.463
-0.685
-0.719
-0.711
-0.655
-0.612
-0.413
1.260
11.168
52.551
124.455
104.467
32.145
5.558
0.343
-0.454
-0.546
-0.537
-0.460
-0.103
1.620
4.328
1.896
0.167
-0.281
-0.361
-0.371
-0.365
-0.330
-0.304
-0.298
-0.310
-0.335
-0.360
-0.375
-0.394
-0.390
-0.300
0.073
0.513
-0.035
-0.440
-0.616
-0.633
-0.618
-0.592
-0.564
-0.529
-0.294
0.674
3.051
5.920
5.042
2.169
0.221
-0.386
-0.506
-0.528
-0.415
0.159
1.626
3.581
4.293
2.613
0.757
-0.174
-0.378
-0.387
-0.379
-0.344
-0.311
-0.273
-0.238
-0.232
-0.296
-0.372
-0.412
-0.347
0.188
5.415
19.003
5.057
-0.085
-0.573
-0.564
-0.545
-0.530
-0.509
-0.496
-0.477
-0.391
-0.224
-0.073
-0.103
-0.288
-0.428
-0.482
-0.503
-0.459
0.140
3.342
13.275
27.600
26.020
10.621
2.521
0.066
-0.389
-0.411
-0.400
-0.361
-0.226
0.115
0.754
1.093
0.606
0.010
-0.338
-0.294
0.768
17.143
88.787
18.835
0.389
-0.539
-0.529
-0.510
-0.498
-0.488
-0.469
-0.448
-0.432
-0.419
-0.413
-0.421
-0.440
-0.464
-0.473
-0.480
-0.278
1.642
14.296
73.875
195.202
163.003
48.720
8.357
0.742
-0.363
-0.448
-0.435
-0.315
0.327
2.928
8.274
12.245
8.206
2.584
0.171
-0.289
0.262
5.613
19.206
5.150
-0.065
-0.528
-0.511
-0.494
-0.480
-0.474
-0.465
-0.443
-0.420
-0.402
-0.393
-0.397
-0.411
-0.432
-0.447
-0.445
-0.083
3.346
29.501
195.062
611.172
501.773
124.477
16.757
1.620
-0.329
-0.503
-0.467
-0.107
2.419
15.541
57.292
87.740
52.611
14.257
2.122
-0.167
-0.304
0.169
0.618
0.020
-0.416
-0.515
-0.500
-0.485
-0.471
-0.460
-0.450
-0.444
-0.425
-0.404
-0.387
-0.383
-0.390
-0.412
-0.425
-0.431
-0.105
3.072
29.482
178.078
553.541
455.094
113.886
16.692
1.411
-0.406
-0.573
-0.501
0.233
6.423
48.396
213.779
413.119
213.726
40.903
5.388
0.098
-0.473
-0.451
-0.422
-0.454
-0.462
-0.500
-0.448
-0.393
-0.397
-0.438
-0.448
-0.439
-0.430
-0.406
-0.379
-0.372
-0.380
-0.406
-0.429
-0.451
-0.281
1.352
12.161
57.220
148.714
124.429
40.887
6.835
0.381
-0.551
-0.638
-0.559
0.285
7.470
62.237
310.290
611.228
282.464
57.195
6.873
0.227
-0.514
-0.491
-0.345
-0.307
-0.410
-0.300
0.319
0.888
0.679
-0.064
-0.402
-0.444
-0.440
-0.427
-0.395
-0.381
-0.390
-0.425
-0.460
-0.479
-0.439
0.016
2.364
10.422
19.729
18.138
7.431
1.305
-0.398
-0.687
-0.708
-0.658
-0.053
4.166
32.003
136.257
234.998
125.125
29.858
3.991
-0.053
-0.530
-0.086
1.961
2.606
0.209
0.738
5.412
11.489
7.913
2.010
-0.080
-0.447
-0.455
-0.453
-0.428
-0.411
-0.420
-0.461
-0.505
-0.524
-0.530
-0.377
0.369
1.647
2.272
1.688
0.452
-0.410
-0.726
-0.798
-0.802
-0.771
-0.491
0.977
7.759
26.327
40.316
25.995
8.545
1.432
-0.311
-0.493
1.069
14.427
18.804
2.301
3.631
22.101
52.517
35.670
7.947
0.661
-0.430
-0.489
-0.483
-0.474
-0.455
-0.465
-0.509
-0.563
-0.592
-0.542
0.229
8.336
26.296
7.845
0.461
-0.579
-0.811
-0.863
-0.894
-0.908
-0.854
-0.741
-0.236
2.104
9.865
20.297
19.107
9.254
2.492
-0.193
-0.499
0.614
9.681
12.623
1.523
4.856
32.374
78.229
52.861
11.807
1.003
-0.417
-0.541
-0.533
-0.522
-0.505
-0.513
-0.555
-0.606
-0.644
-0.478
3.099
164.834
1772.402
122.508
2.833
-0.606
-0.918
-0.952
-0.980
-0.994
-0.933
-0.847
-0.069
8.339
72.800
309.669
274.489
357.091
93.534
2.771
-0.510
-0.341
0.501
0.785
-0.140
2.181
14.046
33.003
23.230
6.347
0.741
-0.390
-0.587
-0.592
-0.565
-0.549
-0.563
-0.607
-0.643
-0.684
-0.524
3.217
165.414
2142.340
143.260
3.007
-0.612
-0.952
-0.996
-1.014
-1.017
-0.975
-0.864
1.228
39.194
851.634
10230.113
6978.815
94007.109
3172.286
15.065
-0.410
-0.579
-0.517
-0.461
-0.470
0.773
3.358
6.690
5.800
2.449
0.407
-0.390
-0.615
-0.643
-0.613
-0.581
-0.524
-0.444
-0.445
-0.561
-0.574
0.476
10.107
31.313
9.533
0.602
-0.411
-0.357
-0.456
-0.731
-0.940
-0.990
-0.851
2.272
70.288
2597.871
66816.578
40742.414
5063.881
541.249
7.696
-0.475
-0.602
-0.590
-0.541
-0.512
8.807
13.860
12.086
6.382
2.413
0.352
-0.456
-0.658
-0.682
-0.613
-0.310
0.633
2.182
2.865
1.652
0.406
0.371
1.270
2.288
1.940
1.942
5.218
9.248
8.310
3.589
0.551
-0.647
-0.889
0.942
35.165
672.004
6669.671
5059.955
394.350
24.869
0.935
-0.599
-0.623
-0.606
-0.553
-0.534
154.112
342.428
236.916
61.043
11.016
1.408
-0.431
-0.718
-0.681
-0.305
1.978
12.014
37.576
48.333
27.609
9.198
6.814
12.263
27.165
31.975
31.258
90.254
197.037
156.746
59.926
15.804
2.338
-0.523
-0.263
5.792
52.178
197.229
159.699
35.573
3.257
-0.346
-0.637
-0.627
-0.597
-0.552
-0.540
4234.846
20954.629
9727.353
835.102
58.338
5.280
-0.128
-0.724
-0.607
0.866
14.161
114.135
554.276
916.525
344.611
65.511
46.613
151.606
762.562
1187.057
447.411
1749.524
8608.591
4808.071
732.227
131.619
17.709
1.621
3.376
8.726
5.231
6.993
6.265
1.755
-0.272
-0.633
-0.625
-0.598
-0.564
-0.537
-0.526
100124.789
100008.945
100007.555
8604.988
202.375
11.673
0.223
-0.725
-0.451
3.464
53.194
750.330
8603.330
18385.771
3761.297
305.638
201.042
1629.775
49031.316
100051.539
7399.225
36150.250
100044.539
100341.555
6393.006
560.067
53.487
6.080
34.015
119.804
18.564
0.181
-0.445
-0.588
-0.678
-0.645
-0.607
-0.570
-0.517
-0.472
-0.435
100165.648
100020.578
100026.609
14213.649
270.473
14.468
0.516
-0.746
-0.339
5.354
84.971
1574.354
31458.813
85018.602
11121.057
595.776
382.006
6057.616
100112.977
100069.859
50356.398
98971.953
100047.172
100306.633
11866.089
599.721
52.641
7.253
25.315
78.190
12.673
-0.151
-0.719
-0.617
-0.558
-0.545
-0.559
-0.529
-0.421
-0.263
-0.162
27470.887
100167.789
85393.438
3486.300
250.959
26.487
1.953
-0.603
-0.387
4.724
66.762
925.070
8855.196
18520.063
4266.537
427.599
239.889
2288.154
93007.633
100041.641
10339.784
12722.922
100019.070
54873.199
2505.063
179.584
19.162
4.063
5.075
5.722
1.161
-0.593
-0.641
-0.444
-0.312
-0.359
-0.469
-0.471
-0.264
0.130
0.362
928.319
5055.011
22340.055
18586.340
1938.628
116.016
7.373
-0.190
-0.471
3.507
48.138
606.389
5863.429
15013.016
4060.904
387.631
95.861
235.922
1343.719
1884.479
500.942
539.449
1723.550
1130.894
223.042
29.144
3.639
0.747
0.840
0.335
-0.498
-0.740
-0.584
-0.315
-0.125
-0.216
-0.407
-0.437
-0.177
0.348
0.658
16.158
2.045
-0.371
-0.900
-0.973
-0.561
4.764
89.557
1937.295
54970.535
100482.453
24242.021
885.906
46.691
2.184
-0.880
-0.624
0.094
0.123
-0.409
-0.422
0.771
3.677
5.751
4.199
1.343
0.010
-0.353
-0.392
-0.392
-0.389
-0.364
-0.347
-0.347
-0.363
-0.399
-0.438
-0.442
-0.420
0.045
6.047
5.334
1.724
-0.046
-0.799
-0.960
-0.629
3.695
64.755
1157.207
18656.250
55858.559
9260.992
597.452
37.831
1.800
-0.402
1.071
3.842
3.684
0.985
-0.461
-0.526
-0.049
0.274
0.118
-0.204
-0.384
-0.424
-0.415
-0.411
-0.398
-0.376
-0.359
-0.352
-0.360
-0.389
-0.424
-0.421
-0.380
0.598
14.965
3.818
4.303
1.329
-0.607
-0.919
-0.794
1.044
19.665
195.881
1255.468
2309.017
1006.321
146.511
14.988
1.208
2.087
6.225
10.651
9.294
2.798
-0.209
-0.761
-0.689
-0.609
-0.558
-0.525
-0.502
-0.476
-0.454
-0.436
-0.407
-0.385
-0.369
-0.353
-0.354
-0.383
-0.412
-0.409
-0.359
0.923
17.769
8.942
27.269
8.626
0.025
-0.864
-0.889
-0.433
3.442
23.289
86.435
139.188
88.410
25.255
4.885
4.085
15.388
33.343
31.651
16.325
4.213
0.098
-0.725
-0.764
-0.717
-0.666
-0.614
-0.558
-0.513
-0.481
-0.438
-0.406
-0.382
-0.368
-0.365
-0.363
-0.383
-0.411
-0.407
-0.355
0.812
11.987
15.790
40.134
18.093
2.506
-0.513
-0.905
-0.863
-0.180
2.659
8.768
14.189
11.424
7.736
7.554
15.246
62.827
149.317
126.870
45.260
11.010
2.551
0.055
-0.658
-0.757
-0.716
-0.650
-0.587
-0.513
-0.208
0.352
0.032
-0.343
-0.374
-0.365
-0.372
-0.393
-0.414
-0.411
-0.374
0.456
6.588
71.246
161.708
86.847
13.527
0.559
-0.848
-0.940
-0.801
-0.264
0.978
2.529
5.390
13.540
20.581
29.520
116.474
313.589
273.019
118.666
68.645
28.283
6.723
0.424
-0.684
-0.743
-0.658
-0.571
0.025
9.897
57.490
19.206
0.922
-0.306
-0.372
-0.376
-0.398
-0.416
-0.417
-0.408
-0.017
2.664
160.150
476.143
219.633
29.012
1.536
-0.823
-0.974
-0.939
-0.822
-0.547
0.386
4.708
18.104
27.657
28.473
79.397
199.460
328.534
875.966
1258.260
413.997
52.341
5.102
-0.207
-0.713
-0.648
-0.296
3.639
147.087
5793.408
519.704
10.037
0.521
-0.308
-0.381
-0.390
-0.417
-0.423
-0.432
-0.318
0.457
96.719
220.518
117.083
17.945
0.782
-0.890
-0.998
-0.932
-0.848
-0.827
-0.420
2.257
8.567
13.149
12.467
30.449
134.510
1449.275
18400.338
35965.547
4721.901
282.158
17.813
0.687
-0.648
-0.537
1.202
18.373
215.460
2524.783
516.746
53.975
5.482
0.120
-0.367
-0.380
-0.403
-0.420
-0.437
-0.436
-0.309
17.785
33.595
18.530
3.717
-0.420
-0.966
-0.967
-0.829
-0.621
-0.729
-0.836
-0.139
1.412
2.633
5.022
33.882
283.392
3662.138
85012.883
100032.094
16135.799
553.718
26.937
1.216
-0.584
-0.223
5.111
87.305
1481.301
9857.472
5065.546
389.285
22.026
1.090
-0.309
-0.367
-0.380
-0.404
-0.423
-0.447
-0.462
7.978
4.963
2.308
0.
-0.827
-0.987
-0.954
-0.749
-0.446
-0.510
-0.854
-0.888
-0.649
-0.202
5.674
84.879
1012.941
4840.226
19685.854
36086.941
5320.000
283.501
18.122
0.766
-0.565
0.123
8.460
172.792
4448.406
48967.617
19893.514
860.387
37.510
1.784
-0.270
-0.348
-0.355
-0.370
-0.401
-0.429
-0.457
44.813
14.223
6.405
1.701
0.088
-0.576
-0.853
-0.714
-0.411
-0.293
-0.544
-0.853
-1.021
-0.638
5.986
106.622
1335.246
5236.581
2787.088
1562.206
426.753
59.286
6.197
-0.024
-0.572
0.152
6.313
81.603
1316.965
8611.667
7596.650
11286.896
96.188
1.964
-0.281
-0.331
-0.333
-0.331
-0.355
-0.400
-0.437
309.831
84.710
41.365
18.036
12.116
5.561
0.963
-0.116
0.146
0.683
0.868
0.462
-0.454
-0.747
2.542
38.138
323.910
856.942
439.725
124.924
37.878
8.966
1.157
-0.448
-0.600
-0.077
2.361
17.929
118.609
359.136
27324.355
100045.148
194.443
1.497
-0.310
-0.319
-0.315
-0.298
-0.312
-0.349
-0.394
1213.211
349.295
182.181
186.887
260.142
105.284
16.439
3.318
2.030
3.297
6.427
6.187
2.185
-0.337
-0.034
8.178
77.891
131.652
44.386
14.339
5.085
1.474
-0.133
-0.597
-0.615
-0.374
0.392
2.631
8.373
22.064
174.126
264.472
14.834
0.064
-0.328
-0.311
-0.295
-0.273
-0.281
-0.308
-0.348
1327.379
552.650
520.469
3492.209
9843.669
1874.717
123.145
18.089
9.480
9.378
18.777
21.486
8.906
1.331
-0.517
1.775
26.103
40.431
6.236
1.410
0.390
-0.137
-0.491
-0.621
-0.603
-0.512
-0.324
0.033
0.440
0.916
2.003
1.919
0.125
-0.326
-0.325
-0.307
-0.276
-0.259
-0.265
-0.285
-0.318
396.111
264.100
1046.803
36016.672
100061.227
11312.406
343.267
58.677
32.520
24.733
42.196
52.464
27.430
7.014
0.447
-0.497
0.817
1.406
-0.108
-0.445
-0.475
-0.522
-0.577
-0.590
-0.560
-0.515
-0.456
-0.385
-0.337
-0.325
-0.325
-0.335
-0.356
-0.346
-0.323
-0.294
-0.266
-0.256
-0.263
-0.281
-0.309
62.876
68.877
559.637
12993.938
42075.391
5108.290
260.002
92.061
85.421
119.226
256.243
366.769
184.517
38.513
4.342
-0.276
-0.776
-0.750
-0.708
-0.648
-0.602
-0.586
-0.569
-0.544
-0.509
-0.476
-0.437
-0.404
-0.383
-0.366
-0.358
-0.358
-0.360
-0.341
-0.308
-0.279
-0.264
-0.264
-0.273
-0.291
-0.321
10.373
12.473
89.822
601.248
1184.329
403.851
79.622
110.417
460.343
1548.010
2031.988
2333.911
939.095
126.729
12.065
0.464
-0.719
-0.779
-0.718
-0.657
-0.602
-0.557
-0.523
-0.503
-0.478
-0.432
-0.400
-0.378
-0.367
-0.360
-0.359
-0.360
-0.342
-0.312
-0.286
-0.275
-0.273
-0.278
-0.293
-0.312
-0.341
2.830
1.142
7.583
28.579
41.954
24.951
31.986
275.210
4750.260
36140.500
22340.211
4885.697
1345.652
168.994
14.568
0.651
-0.652
-0.739
-0.689
-0.614
-0.542
-0.498
-0.471
-0.453
-0.440
-0.409
-0.375
-0.354
-0.341
-0.334
-0.330
-0.320
-0.305
-0.288
-0.278
-0.277
-0.284
-0.296
-0.314
-0.338
-0.366
0.449
-0.641
-0.186
0.905
1.684
3.152
27.356
505.460
14197.415
100081.172
98944.023
4571.653
562.572
77.386
8.845
0.258
-0.625
-0.663
-0.595
-0.218
0.200
-0.142
-0.402
-0.410
-0.396
-0.383
-0.358
-0.334
-0.319
-0.311
-0.302
-0.297
-0.292
-0.290
-0.289
-0.297
-0.310
-0.325
-0.342
-0.370
-0.391
-0.490
-0.836
-0.815
-0.732
-0.574
0.711
15.529
234.936
4205.516
31361.613
18428.805
1640.848
141.340
21.234
2.834
-0.237
-0.600
-0.591
-0.003
9.452
37.137
9.806
0.291
-0.340
-0.377
-0.365
-0.348
-0.321
-0.303
-0.295
-0.293
-0.296
-0.304
-0.311
-0.319
-0.329
-0.335
-0.342
-0.357
-0.384
-0.416
-0.736
-0.797
-0.791
-0.762
-0.701
-0.165
4.870
48.292
341.527
1127.747
832.668
186.832
27.615
4.471
0.301
-0.495
-0.576
-0.515
1.973
120.078
1223.140
105.879
3.366
0.018
-0.344
-0.370
-0.354
-0.331
-0.300
-0.283
-0.283
-0.292
-0.310
-0.333
-0.348
-0.358
-0.357
-0.359
-0.368
-0.391
-0.420
-0.695
-0.707
-0.710
-0.695
-0.666
-0.522
0.472
5.797
25.016
52.791
45.064
17.571
3.742
0.350
-0.410
-0.561
-0.527
-0.244
2.585
62.875
444.735
68.260
8.838
1.020
-0.259
-0.385
-0.376
-0.344
-0.305
-0.286
-0.279
-0.290
-0.321
-0.352
-0.366
-0.376
-0.385
-0.378
-0.362
-0.391
-0.428
-0.625
-0.615
-0.610
-0.619
-0.610
-0.588
-0.438
0.133
1.571
3.029
2.821
1.128
-0.028
-0.444
-0.542
-0.525
-0.149
1.693
8.521
25.221
52.682
43.741
14.357
2.116
-0.195
-0.411
-0.395
-0.369
-0.303
-0.175
-0.004
0.093
-0.050
-0.258
-0.371
-0.399
-0.395
-0.274
-0.099
-0.271
-0.420
-0.584
-0.566
-0.551
-0.562
-0.559
-0.544
-0.537
-0.488
-0.364
-0.268
-0.270
-0.381
-0.482
-0.517
-0.541
-0.331
1.727
15.499
81.415
220.309
198.910
79.956
17.293
2.303
-0.218
-0.446
-0.428
-0.366
0.019
1.244
3.478
5.170
3.433
1.060
-0.102
-0.399
-0.403
-0.113
0.271
-0.125
-0.408
-0.565
-0.554
-0.541
-0.543
-0.544
-0.529
-0.515
-0.502
-0.489
-0.483
-0.487
-0.494
-0.510
-0.525
-0.515
0.147
7.495
87.687
915.488
4204.152
2987.729
506.718
46.793
4.081
-0.122
-0.488
-0.466
-0.135
2.231
13.282
48.487
73.930
44.581
12.218
1.823
-0.172
-0.444
-0.319
-0.147
-0.301
-0.429
-0.553
-0.536
-0.527
-0.531
-0.531
-0.532
-0.523
-0.493
-0.468
-0.460
-0.466
-0.483
-0.502
-0.517
-0.456
0.654
15.431
257.186
4721.036
41316.703
27365.223
2137.872
114.181
7.530
0.047
-0.543
-0.469
0.743
11.250
104.412
675.339
1388.708
611.196
95.656
10.371
0.598
-0.431
-0.490
-0.461
-0.460
-0.446
-0.543
-0.532
-0.524
-0.531
-0.531
-0.526
-0.512
-0.494
-0.465
-0.447
-0.447
-0.460
-0.477
-0.492
-0.439
0.673
14.251
234.458
3745.034
31344.787
23926.439
1916.304
104.312
6.837
-0.055
-0.607
-0.439
2.055
34.674
501.726
5978.183
20950.496
5309.593
413.140
29.450
1.747
-0.357
-0.513
-0.498
-0.475
-0.445
-0.478
-0.242
-0.021
-0.106
-0.379
-0.502
-0.499
-0.488
-0.469
-0.439
-0.433
-0.451
-0.477
-0.495
-0.468
0.096
6.432
68.024
611.961
2667.960
2138.335
375.727
37.708
2.892
-0.380
-0.674
-0.450
2.656
44.409
746.761
12490.917
47550.504
11013.462
611.741
37.855
2.308
-0.370
-0.529
-0.513
-0.484
-0.450
0.598
4.420
9.480
7.152
1.755
-0.186
-0.483
-0.486
-0.481
-0.456
-0.443
-0.461
-0.501
-0.518
-0.520
-0.340
1.325
11.914
59.065
138.603
115.988
38.544
7.014
0.319
-0.669
-0.747
-0.583
1.290
23.077
283.060
2388.943
6744.694
2393.035
238.435
20.933
1.500
-0.444
-0.548
-0.475
-0.436
-0.436
8.612
63.889
177.674
117.135
20.177
1.793
-0.359
-0.502
-0.496
-0.491
-0.477
-0.497
-0.540
-0.562
-0.566
-0.425
0.585
4.406
10.912
14.438
11.231
4.300
0.536
-0.594
-0.804
-0.786
-0.715
0.005
6.122
46.911
206.272
403.795
231.067
58.469
9.750
0.882
-0.448
-0.539
-0.343
-0.250
-0.391
39.153
533.673
2598.258
1221.759
117.781
7.510
-0.005
-0.520
-0.531
-0.533
-0.526
-0.547
-0.585
-0.621
-0.587
-0.024
4.473
38.507
120.462
42.464
8.027
1.046
-0.524
-0.860
-0.866
-0.813
-0.765
-0.560
1.174
10.836
50.037
120.344
125.116
53.048
11.040
1.234
-0.405
-0.543
-0.400
-0.305
-0.405
57.985
959.310
6672.244
2602.496
181.692
11.408
0.493
-0.494
-0.582
-0.586
-0.579
-0.596
-0.621
-0.654
-0.575
0.741
18.275
1284.989
100140.234
937.836
23.490
1.908
-0.697
-0.957
-0.886
-0.776
-0.785
-0.716
1.184
21.780
246.505
1296.978
1050.401
182.826
24.813
2.041
-0.391
-0.569
-0.537
-0.477
-0.449
22.503
247.425
967.103
549.434
78.591
10.762
1.258
-0.395
-0.627
-0.633
-0.623
-0.642
-0.649
-0.670
-0.580
0.997
20.679
1552.854
100208.914
1144.709
28.719
2.129
-0.756
-1.003
-0.796
-0.568
-0.770
-0.733
3.320
108.052
5068.445
100029.859
100045.836
2116.327
89.515
3.920
-0.412
-0.584
-0.566
-0.520
-0.477
4.827
26.961
74.679
69.859
34.520
11.484
1.877
-0.296
-0.661
-0.680
-0.633
-0.513
-0.330
-0.266
-0.336
0.639
8.696
60.087
191.711
66.672
11.285
0.918
-0.557
-0.684
-0.588
-0.514
-0.850
-0.788
5.062
197.913
25210.600
100005.977
100012.711
7714.658
111.135
3.468
-0.482
-0.599
-0.585
-0.542
-0.507
8.194
16.669
27.697
37.184
26.970
9.547
1.645
-0.378
-0.706
-0.634
-0.100
1.590
4.823
6.237
3.806
2.735
5.526
11.860
16.403
10.185
3.281
2.295
3.715
4.755
4.476
1.917
-0.289
-0.801
2.526
85.946
3376.535
100000.281
66816.070
1564.813
44.242
1.269
-0.576
-0.613
-0.598
-0.548
-0.519
111.267
243.409
196.792
99.920
45.956
11.369
1.470
-0.521
-0.704
-0.084
4.407
26.959
95.447
136.168
70.151
25.742
30.516
37.525
27.524
17.369
12.876
29.049
60.606
92.052
109.642
50.320
8.559
0.078
-0.076
12.120
143.629
672.070
598.471
86.132
7.036
-0.139
-0.619
-0.609
-0.581
-0.530
-0.508
2423.379
9743.892
4838.027
760.122
170.105
27.797
2.518
-0.542
-0.553
2.085
31.756
375.123
2983.304
5311.148
1558.311
237.643
359.263
451.372
291.933
220.222
113.466
297.156
905.483
1634.787
4537.780
1395.832
96.755
4.536
-0.503
0.493
5.568
16.295
13.522
4.203
0.101
-0.600
-0.623
-0.597
-0.526
-0.427
-0.378
47688.473
100028.898
100141.273
4518.297
307.639
36.446
2.741
-0.530
-0.272
7.258
135.946
4203.036
100001.813
100006.117
47596.309
1629.666
3807.763
4956.443
3236.688
3568.701
838.794
1977.221
10065.518
21231.236
100610.773
21634.773
428.762
12.525
0.195
0.230
-0.280
-0.259
-0.261
-0.529
-0.684
-0.654
-0.607
-0.517
-0.252
0.149
0.457
100197.516
100022.336
100057.578
7707.893
236.075
21.735
1.492
-0.663
-0.121
10.206
235.225
12495.389
100013.477
100025.070
100086.563
3518.294
11114.011
16734.383
12224.042
20069.752
2356.466
3456.323
21229.225
22843.586
101014.094
13774.458
344.360
11.536
0.193
0.016
-0.626
-0.868
-0.811
-0.768
-0.703
-0.634
-0.562
-0.285
0.671
2.562
3.936
11109.162
84884.344
31448.680
1820.795
121.356
13.627
0.901
-0.720
-0.313
7.060
139.255
3764.737
100067.961
100108.375
41419.270
1533.412
3409.841
5040.874
4061.611
5172.301
945.239
1077.965
3801.477
2985.044
2384.854
790.648
66.536
3.561
-0.528
-0.733
-0.871
-0.881
-0.803
-0.748
-0.680
-0.614
-0.484
0.128
2.557
8.150
12.164
560.628
1673.601
1842.987
1166.702
253.838
31.792
2.447
-0.600
-0.586
2.704
35.142
379.073
2829.780
4980.113
1526.313
252.971
333.666
423.635
358.995
312.226
119.722
127.566
288.552
240.477
109.648
34.856
5.995
-0.178
-0.873
-0.916
-0.925
-0.861
-0.794
-0.732
-0.650
-0.585
-0.435
0.360
3.603
12.145
19.655
3.841
-0.465
-0.947
-1.003
-0.991
-0.308
9.270
214.680
11018.992
100019.844
100027.648
100017.625
3346.201
88.272
3.818
0.068
3.900
13.291
14.682
4.955
0.204
-0.541
-0.255
0.002
-0.081
-0.250
-0.356
-0.361
-0.343
-0.336
-0.326
-0.311
-0.304
-0.306
-0.318
-0.343
-0.385
-0.401
-0.400
-0.026
4.871
0.272
-0.761
-0.947
-0.997
-0.983
-0.441
6.622
149.370
4726.720
100023.102
100043.406
100033.422
1730.931
64.312
3.654
3.488
28.050
106.876
117.394
32.137
3.323
-0.420
-0.643
-0.542
-0.484
-0.446
-0.412
-0.378
-0.360
-0.348
-0.325
-0.308
-0.295
-0.291
-0.304
-0.337
-0.378
-0.389
-0.363
0.520
11.721
-0.440
-0.448
-0.684
-0.912
-0.971
-0.704
2.348
39.159
512.582
4766.263
11100.965
3048.245
256.930
23.054
5.118
17.224
75.503
294.160
312.627
65.602
6.533
-0.193
-0.692
-0.645
-0.592
-0.511
-0.456
-0.423
-0.396
-0.370
-0.343
-0.323
-0.305
-0.294
-0.301
-0.335
-0.372
-0.381
-0.317
1.065
16.200
3.483
6.495
4.189
0.435
-0.743
-0.852
0.107
7.421
52.684
213.282
354.051
204.932
59.898
18.152
26.689
129.020
373.628
412.345
224.813
51.841
5.944
-0.167
-0.699
-0.668
-0.634
-0.572
-0.514
-0.461
-0.413
-0.376
-0.346
-0.326
-0.317
-0.311
-0.309
-0.339
-0.373
-0.378
-0.286
1.281
16.342
77.883
177.636
95.223
14.801
0.723
-0.797
-0.603
1.702
13.120
52.022
99.738
87.560
78.360
98.519
137.312
923.922
4210.524
3363.281
529.436
58.190
8.422
0.935
-0.492
-0.699
-0.689
-0.625
-0.554
-0.485
-0.399
-0.300
-0.305
-0.332
-0.319
-0.317
-0.327
-0.347
-0.373
-0.378
-0.290
1.051
12.564
1381.197
6670.104
2009.485
129.478
6.144
-0.557
-0.827
-0.090
3.451
13.722
28.703
74.245
357.630
610.820
387.241
2696.128
18380.021
12524.621
1356.105
205.874
63.453
12.339
1.212
-0.540
-0.720
-0.649
-0.572
-0.410
0.396
2.096
0.946
-0.152
-0.320
-0.322
-0.330
-0.353
-0.372
-0.379
-0.338
0.382
6.055
7684.054
79229.234
13713.093
339.901
12.193
-0.318
-0.912
-0.746
0.028
2.271
10.013
81.739
598.915
1179.159
463.752
1294.164
6783.555
5176.776
4016.329
5362.381
1254.036
124.533
10.092
0.174
-0.670
-0.650
-0.509
0.239
5.010
19.609
9.100
1.264
-0.109
-0.322
-0.332
-0.346
-0.369
-0.380
-0.380
-0.157
1.357
2304.840
13724.418
3860.886
178.000
7.511
-0.536
-0.975
-0.966
-0.847
-0.307
3.478
35.320
191.360
353.409
157.376
207.017
752.515
7196.975
100116.031
100016.352
35960.570
826.465
34.522
1.538
-0.561
-0.621
-0.168
2.911
18.182
46.940
31.429
8.091
1.008
-0.207
-0.334
-0.335
-0.358
-0.371
-0.392
-0.372
-0.100
185.955
401.645
203.137
27.415
1.428
-0.856
-1.016
-1.038
-1.017
-0.895
0.567
11.702
39.852
41.811
24.068
39.374
424.938
23977.441
100027.695
100009.008
100003.422
1917.815
57.507
2.667
-0.501
-0.559
0.657
11.775
79.035
210.204
155.563
31.592
3.877
0.021
-0.317
-0.323
-0.336
-0.352
-0.374
-0.406
-0.400
46.685
32.216
13.660
2.546
-0.552
-1.002
-1.035
-1.051
-1.024
-1.013
-0.587
3.443
9.917
4.921
3.266
19.744
232.724
6814.969
100052.453
100024.773
41332.449
923.096
39.748
2.158
-0.497
-0.510
1.316
18.343
140.358
432.689
290.638
62.801
7.348
0.239
-0.295
-0.304
-0.313
-0.321
-0.346
-0.380
-0.413
53.066
13.047
3.175
0.161
-0.695
-0.920
-1.010
-1.048
-0.972
-0.754
-0.383
0.087
0.188
-0.404
0.613
11.818
86.747
592.047
3815.081
6031.610
1435.119
156.062
15.277
1.071
-0.521
-0.532
0.732
10.895
71.876
196.623
446.933
631.439
25.025
0.519
-0.290
-0.289
-0.292
-0.285
-0.305
-0.342
-0.382
170.499
21.748
5.524
2.601
2.095
0.711
-0.510
-0.865
-0.423
2.298
8.206
9.934
3.489
-0.062
-0.218
4.470
24.630
73.682
156.163
194.645
120.654
38.591
7.390
0.518
-0.537
-0.581
-0.089
2.641
14.455
43.152
1039.735
2143.402
43.705
0.492
-0.287
-0.276
-0.269
-0.252
-0.263
-0.293
-0.334
401.762
39.028
16.652
24.620
31.646
15.079
3.063
0.064
2.076
22.051
105.806
129.966
39.134
4.562
-0.340
0.339
4.409
10.927
21.249
35.326
33.650
14.391
3.448
0.032
-0.563
-0.593
-0.458
0.032
1.415
4.890
39.396
57.514
5.085
-0.109
-0.283
-0.268
-0.247
-0.227
-0.232
-0.253
-0.286
338.424
43.937
44.370
179.511
308.795
113.235
17.606
2.527
7.739
89.000
605.332
859.657
165.821
16.960
0.584
-0.640
0.154
1.488
3.783
7.392
7.103
3.585
0.668
-0.376
-0.578
-0.562
-0.517
-0.424
-0.271
-0.034
0.517
0.602
-0.103
-0.292
-0.277
-0.260
-0.229
-0.211
-0.215
-0.231
-0.255
107.192
26.792
81.501
727.102
9739.230
820.867
41.775
6.629
13.331
113.682
704.545
1014.168
273.576
38.385
3.673
-0.399
-0.733
-0.489
-0.028
0.618
0.750
0.158
-0.327
-0.529
-0.553
-0.522
-0.483
-0.438
-0.395
-0.364
-0.343
-0.329
-0.318
-0.293
-0.270
-0.240
-0.213
-0.205
-0.208
-0.223
-0.247
20.002
10.699
59.892
915.402
100597.008
2346.023
38.934
10.280
34.162
273.766
2255.172
5444.685
1760.257
200.324
16.867
0.765
-0.699
-0.770
-0.658
-0.528
-0.469
-0.506
-0.536
-0.528
-0.504
-0.481
-0.449
-0.409
-0.381
-0.360
-0.346
-0.333
-0.309
-0.281
-0.249
-0.224
-0.209
-0.207
-0.213
-0.226
-0.251
4.292
2.230
13.832
82.024
346.879
98.638
13.597
19.110
117.914
1517.471
36063.617
100042.906
27375.604
1016.253
52.599
2.787
-0.542
-0.778
-0.735
-0.672
-0.601
-0.551
-0.515
-0.494
-0.467
-0.437
-0.406
-0.379
-0.360
-0.348
-0.333
-0.308
-0.278
-0.250
-0.229
-0.219
-0.215
-0.218
-0.226
-0.239
-0.267
1.239
-0.332
1.202
5.594
9.259
5.501
6.190
43.605
338.840
2663.771
73826.125
100137.555
54834.641
1548.921
63.274
3.613
-0.486
-0.733
-0.689
-0.623
-0.537
-0.498
-0.471
-0.449
-0.430
-0.400
-0.365
-0.337
-0.316
-0.302
-0.284
-0.266
-0.249
-0.235
-0.227
-0.226
-0.231
-0.236
-0.245
-0.261
-0.287
-0.003
-0.832
-0.706
-0.381
-0.150
0.268
6.131
65.137
539.907
2273.525
8855.708
27602.898
6775.487
467.635
33.736
2.518
-0.458
-0.670
-0.555
0.328
1.591
0.444
-0.309
-0.410
-0.395
-0.371
-0.344
-0.312
-0.288
-0.273
-0.261
-0.250
-0.244
-0.242
-0.244
-0.248
-0.255
-0.264
-0.273
-0.289
-0.311
-0.588
-0.795
-0.817
-0.819
-0.781
-0.329
3.734
38.481
243.529
820.896
930.100
876.924
375.414
81.308
14.017
1.313
-0.476
-0.585
1.160
49.816
363.679
45.580
2.307
-0.078
-0.361
-0.365
-0.340
-0.314
-0.285
-0.271
-0.260
-0.256
-0.259
-0.266
-0.276
-0.284
-0.291
-0.298
-0.308
-0.320
-0.335
-0.600
-0.513
-0.562
-0.687
-0.748
-0.560
0.980
10.345
49.652
121.264
109.993
65.374
35.117
17.596
4.904
0.367
-0.530
-0.360
8.718
2147.918
100039.391
1815.120
22.004
2.182
-0.155
-0.375
-0.358
-0.333
-0.293
-0.266
-0.258
-0.257
-0.266
-0.283
-0.306
-0.325
-0.330
-0.326
-0.327
-0.339
-0.357
-0.254
-0.079
-0.179
-0.453
-0.658
-0.663
-0.302
1.320
5.948
11.839
11.263
6.952
4.703
2.759
0.708
-0.357
-0.499
0.349
12.308
680.076
27570.570
1105.293
121.531
11.671
0.409
-0.373
-0.384
-0.354
-0.309
-0.277
-0.251
-0.242
-0.267
-0.304
-0.332
-0.348
-0.351
-0.351
-0.344
-0.345
-0.362
0.028
0.178
0.050
-0.302
-0.565
-0.644
-0.596
-0.372
0.104
0.653
0.594
0.239
-0.009
-0.182
-0.432
-0.498
0.130
4.288
27.940
219.964
1627.463
2029.981
307.714
22.609
0.951
-0.390
-0.414
-0.386
-0.290
-0.072
0.264
0.459
0.249
-0.099
-0.315
-0.366
-0.373
-0.374
-0.366
-0.356
-0.360
0.047
0.054
-0.078
-0.345
-0.549
-0.603
-0.599
-0.584
-0.538
-0.468
-0.465
-0.498
-0.534
-0.549
-0.574
-0.190
3.847
38.156
264.872
922.460
1346.204
919.247
181.756
14.907
0.660
-0.450
-0.462
-0.351
0.311
2.707
8.316
11.388
7.681
2.475
0.262
-0.321
-0.397
-0.394
-0.387
-0.371
-0.365
-0.128
-0.287
-0.379
-0.486
-0.581
-0.598
-0.580
-0.574
-0.566
-0.555
-0.541
-0.548
-0.557
-0.578
-0.534
0.680
16.660
282.489
5980.233
63309.930
41374.902
2737.802
147.049
11.346
0.405
-0.514
-0.492
0.089
4.671
34.812
148.810
257.323
136.106
32.086
4.348
0.135
-0.397
-0.425
-0.416
-0.395
-0.375
-0.362
-0.491
-0.528
-0.563
-0.591
-0.590
-0.583
-0.562
-0.536
-0.529
-0.538
-0.561
-0.577
-0.584
-0.453
1.702
37.652
1014.541
73214.422
100001.828
100004.289
20955.195
377.351
17.084
0.535
-0.551
-0.439
1.873
29.446
375.276
4202.432
12490.556
3744.890
341.167
25.100
1.669
-0.316
-0.462
-0.451
-0.429
-0.395
-0.518
-0.552
-0.544
-0.560
-0.585
-0.579
-0.571
-0.555
-0.523
-0.503
-0.504
-0.531
-0.554
-0.559
-0.440
1.571
34.824
915.992
54816.117
100003.992
100003.531
16133.976
341.569
15.396
0.376
-0.605
-0.307
4.904
95.557
2983.166
99999.758
99999.992
100000.023
2386.457
80.545
4.280
-0.196
-0.488
-0.487
-0.460
-0.420
-0.394
0.158
0.775
0.457
-0.225
-0.522
-0.554
-0.542
-0.529
-0.499
-0.489
-0.510
-0.547
-0.556
-0.489
0.592
14.745
216.755
3754.833
27383.193
20966.225
1725.832
105.805
7.030
-0.113
-0.683
-0.278
6.249
124.403
5310.021
100001.641
100004.305
100005.078
4205.413
105.338
5.613
-0.165
-0.509
-0.499
-0.473
-0.420
2.366
15.097
35.521
24.243
5.891
0.253
-0.495
-0.528
-0.526
-0.517
-0.503
-0.524
-0.569
-0.574
-0.563
-0.099
4.048
33.621
186.048
544.251
448.593
116.926
18.172
1.620
-0.443
-0.604
-0.343
3.484
62.630
1253.008
35975.496
100048.375
27422.293
1153.021
59.446
4.165
-0.190
-0.524
-0.498
-0.468
-0.413
29.313
380.025
1771.111
851.197
86.682
6.144
-0.116
-0.517
-0.526
-0.543
-0.542
-0.561
-0.604
-0.618
-0.578
0.055
4.487
22.378
60.514
79.802
58.479
20.875
4.248
0.174
-0.209
0.037
0.006
1.086
14.802
150.747
1020.333
2372.431
1438.571
328.379
47.354
4.719
-0.065
-0.525
-0.504
-0.464
-0.412
197.614
10226.339
100002.469
47861.926
855.406
26.520
1.082
-0.431
-0.554
-0.578
-0.591
-0.616
-0.649
-0.667
-0.470
1.973
26.840
196.398
560.466
306.662
60.859
10.703
1.307
-0.153
0.562
1.758
1.372
0.732
5.166
47.737
386.362
2212.101
3394.414
842.088
90.394
7.762
0.201
-0.510
-0.522
-0.469
-0.420
305.308
29502.408
100021.203
100044.406
1812.243
50.269
4.053
-0.092
-0.574
-0.626
-0.635
-0.661
-0.676
-0.690
-0.230
6.268
117.527
1737.742
9187.998
3114.840
235.994
15.376
0.579
-0.143
2.424
5.365
3.124
0.977
4.184
47.867
508.113
2739.668
3819.594
905.940
94.997
8.563
0.183
-0.524
-0.544
-0.489
-0.442
98.150
2981.288
29610.945
10536.177
637.674
83.359
10.961
0.735
-0.538
-0.670
-0.678
-0.702
-0.697
-0.691
-0.041
8.736
158.559
2782.437
17926.154
5838.433
351.626
18.160
0.273
0.162
13.064
33.876
7.294
0.660
4.379
79.971
2124.147
48358.879
30108.504
1173.491
67.953
5.477
-0.114
-0.571
-0.566
-0.520
-0.478
16.390
137.585
588.965
1026.519
706.605
152.017
19.754
1.433
-0.513
-0.711
-0.688
-0.567
-0.369
-0.240
0.363
6.857
69.706
621.495
2143.522
942.450
106.131
8.055
-0.257
0.121
14.055
37.110
6.431
-0.098
3.976
133.405
7696.459
100052.445
100062.266
2989.919
65.527
2.951
-0.426
-0.607
-0.587
-0.541
-0.494
8.188
46.134
229.861
657.480
481.738
120.333
16.197
1.169
-0.593
-0.670
-0.164
1.534
4.791
6.371
5.232
11.159
41.780
112.343
156.855
83.263
18.843
2.276
1.129
3.491
7.046
6.568
1.063
-0.705
1.828
58.104
1564.474
25212.906
15926.776
759.057
30.362
0.919
-0.574
-0.603
-0.576
-0.521
-0.481
38.244
114.751
444.159
1070.879
495.843
89.394
10.574
0.478
-0.664
-0.135
4.351
26.913
95.452
136.684
74.387
52.729
126.200
182.793
114.350
37.757
9.363
6.653
20.788
93.136
200.283
95.735
14.748
0.447
-0.271
8.232
86.054
380.118
304.709
57.983
4.819
-0.264
-0.624
-0.596
-0.547
-0.466
-0.421
338.956
1019.726
3960.875
17329.711
4474.414
263.131
15.294
0.304
-0.564
2.037
31.693
375.005
2983.226
5312.921
1583.458
567.205
2419.585
3384.738
873.444
118.623
25.777
38.943
217.369
3901.874
25223.406
4416.009
197.429
7.354
-0.538
-0.056
4.001
11.092
10.142
2.743
-0.108
-0.631
-0.631
-0.545
-0.311
0.079
0.289
2203.526
8853.833
9964.694
31391.818
7544.762
353.251
16.854
0.160
-0.299
7.188
135.705
4202.265
100000.328
100009.797
47728.500
5848.788
100052.789
100032.578
14273.267
613.109
84.389
122.632
1085.952
100177.578
100047.797
100006.938
1081.593
21.607
-0.192
-0.979
-0.749
-0.465
-0.391
-0.619
-0.702
-0.668
-0.582
-0.187
1.197
4.288
6.440
3421.599
16216.640
8439.344
3368.042
1092.751
108.479
7.497
-0.319
-0.164
10.010
234.247
12490.891
100001.742
100016.070
100311.508
16573.143
100073.234
100042.703
63467.230
1249.935
135.621
166.214
1014.651
94428.703
100061.688
100008.992
851.310
19.635
-0.275
-1.045
-1.018
-0.947
-0.865
-0.796
-0.710
-0.641
-0.395
1.166
8.157
29.493
52.620
957.587
3002.759
1790.114
383.612
95.594
17.536
1.379
-0.729
-0.388
6.620
136.140
3746.528
100004.789
100015.820
41483.809
5737.601
100048.070
100026.727
14281.227
572.635
83.039
81.753
255.287
1884.763
8887.837
2288.684
130.046
5.433
-0.749
-1.056
-1.012
-0.941
-0.858
-0.774
-0.687
-0.589
-0.081
3.906
29.480
136.002
257.216
122.451
239.712
206.246
101.592
31.249
6.491
0.136
-0.836
-0.685
2.055
29.903
344.125
2675.389
4736.029
1434.052
514.249
2400.288
2990.319
765.217
103.083
21.211
17.626
35.276
70.595
103.498
53.874
8.417
0.043
-0.964
-1.021
-0.986
-0.906
-0.829
-0.743
-0.652
-0.544
0.111
5.442
44.502
234.406
501.743
0.368
-0.920
-0.969
-0.980
-0.973
-0.377
7.985
179.955
7617.227
100031.688
100034.875
100019.477
2391.994
74.660
3.540
3.126
31.984
143.666
159.494
38.798
4.094
-0.401
-0.699
-0.608
-0.525
-0.440
-0.374
-0.329
-0.306
-0.285
-0.266
-0.252
-0.248
-0.251
-0.265
-0.297
-0.342
-0.369
-0.398
-0.147
2.367
-0.657
-1.002
-1.042
-1.054
-1.012
-0.496
6.317
116.520
3359.552
100089.000
100196.797
54950.914
1426.902
58.868
4.987
20.489
343.871
3860.993
4414.803
476.171
26.463
0.704
-0.656
-0.627
-0.543
-0.451
-0.383
-0.342
-0.316
-0.289
-0.266
-0.249
-0.243
-0.245
-0.260
-0.297
-0.340
-0.366
-0.340
0.537
8.740
-0.600
-0.445
-0.648
-0.912
-0.995
-0.706
2.714
39.667
455.991
3952.398
9522.440
3263.958
392.026
40.191
13.640
74.595
1155.056
25275.854
34609.090
1566.922
52.889
1.804
-0.588
-0.618
-0.566
-0.482
-0.416
-0.374
-0.341
-0.311
-0.288
-0.268
-0.251
-0.248
-0.260
-0.299
-0.336
-0.361
-0.208
2.061
25.787
7.482
14.728
9.021
1.507
-0.618
-0.792
0.866
16.934
180.876
1658.894
6157.751
3436.060
460.131
84.711
92.693
638.121
2862.877
7719.447
7011.184
633.845
32.634
1.255
-0.607
-0.637
-0.602
-0.535
-0.468
-0.411
-0.360
-0.327
-0.300
-0.286
-0.275
-0.264
-0.269
-0.300
-0.334
-0.352
-0.051
4.228
59.918
220.106
672.360
304.242
35.215
2.056
-0.665
0.103
9.136
98.142
833.439
2681.840
1803.900
857.787
1217.244
765.558
11058.776
100051.375
98710.813
4452.096
241.658
19.013
1.662
-0.414
-0.648
-0.643
-0.583
-0.505
-0.433
-0.378
-0.339
-0.310
-0.291
-0.280
-0.282
-0.285
-0.305
-0.331
-0.347
-0.021
4.421
68.657
10232.473
100003.547
18522.203
425.044
13.480
-0.177
-0.476
2.731
24.935
137.537
334.816
749.752
13027.903
41976.734
5973.957
63504.500
100018.125
100037.430
16223.660
449.787
64.834
12.069
1.185
-0.474
-0.657
-0.611
-0.538
-0.462
-0.377
-0.288
-0.284
-0.299
-0.289
-0.285
-0.292
-0.308
-0.326
-0.350
-0.151
2.249
29.687
100067.422
100034.367
100007.805
1563.628
29.186
0.166
-0.777
-0.083
3.594
15.604
61.523
953.199
35992.477
100026.844
13470.645
18724.074
100049.094
100376.180
8365.092
3959.131
926.860
105.047
8.689
0.124
-0.617
-0.618
-0.560
-0.426
-0.110
0.226
0.105
-0.171
-0.284
-0.292
-0.292
-0.307
-0.319
-0.342
-0.301
0.487
6.485
22041.748
100177.773
47888.633
676.365
18.350
-0.098
-0.919
-0.835
-0.348
1.721
19.838
337.847
4535.704
12991.204
2205.762
1150.312
4877.406
7948.328
100554.578
100050.328
20956.857
676.674
29.722
1.505
-0.538
-0.614
-0.521
-0.092
1.075
2.348
1.924
0.504
-0.135
-0.290
-0.293
-0.297
-0.310
-0.324
-0.349
-0.225
0.684
1728.052
2226.607
734.772
70.450
4.261
-0.696
-0.997
-0.999
-0.935
-0.437
8.292
460.859
5965.230
505.540
141.434
88.493
421.655
14303.181
100047.680
100028.320
100023.930
1399.395
51.260
2.689
-0.429
-0.602
-0.415
0.614
4.094
8.400
6.509
2.260
0.191
-0.260
-0.285
-0.285
-0.294
-0.300
-0.327
-0.357
-0.289
870.543
318.620
63.304
9.187
0.166
-0.963
-1.039
-1.031
-0.999
-0.863
2.836
164.117
1228.563
88.699
10.029
15.084
172.670
4740.140
100062.211
100179.438
24140.410
756.063
46.607
3.589
-0.300
-0.586
-0.346
1.183
6.381
13.013
10.439
3.774
0.519
-0.226
-0.273
-0.270
-0.272
-0.276
-0.294
-0.327
-0.369
385.597
86.718
17.182
1.893
-0.677
-1.019
-1.047
-1.045
-0.847
-0.093
1.657
6.287
13.446
3.182
0.139
3.728
40.066
406.538
2904.073
5218.012
2264.472
445.810
50.882
4.993
-0.123
-0.566
-0.413
0.613
3.740
8.154
10.564
7.955
1.128
-0.198
-0.264
-0.256
-0.250
-0.245
-0.263
-0.290
-0.323
968.589
50.249
5.023
0.188
-0.519
-0.784
-0.960
-0.885
0.781
12.151
52.058
63.556
21.825
2.613
-0.540
0.539
9.439
66.218
399.508
1659.264
1969.161
466.680
54.286
5.085
-0.080
-0.555
-0.516
-0.129
0.917
2.748
8.361
10.230
1.422
-0.198
-0.252
-0.242
-0.228
-0.214
-0.224
-0.248
-0.282
717.273
38.239
3.388
1.763
2.072
0.824
-0.459
-0.190
10.105
177.584
1771.238
2598.310
380.239
26.544
0.726
-0.471
2.383
20.758
141.200
507.605
614.541
179.114
27.282
2.700
-0.264
-0.554
-0.542
-0.439
-0.221
0.217
1.343
1.575
0.108
-0.248
-0.246
-0.233
-0.206
-0.191
-0.195
-0.212
-0.237
150.468
15.155
4.132
12.246
30.128
12.553
1.492
1.054
36.189
1224.733
47867.012
100015.094
3867.076
98.549
3.640
-0.596
-0.028
4.934
25.177
67.974
73.929
31.956
6.862
0.599
-0.450
-0.549
-0.515
-0.470
-0.403
-0.338
-0.247
-0.216
-0.261
-0.257
-0.239
-0.216
-0.188
-0.174
-0.176
-0.189
-0.209
29.746
4.798
6.934
155.274
3866.013
373.855
6.952
2.133
42.001
1265.944
48070.703
100375.086
4052.669
136.530
8.485
-0.037
-0.621
0.157
2.810
6.769
7.392
3.509
0.700
-0.314
-0.522
-0.515
-0.479
-0.442
-0.393
-0.353
-0.323
-0.298
-0.271
-0.249
-0.223
-0.194
-0.173
-0.166
-0.168
-0.180
-0.199
5.152
1.069
6.721
373.864
43820.609
1228.641
10.765
3.764
50.743
733.469
9378.048
29963.623
7119.413
482.214
30.838
1.728
-0.608
-0.664
-0.364
0.006
0.113
-0.155
-0.417
-0.503
-0.489
-0.460
-0.437
-0.405
-0.370
-0.340
-0.310
-0.284
-0.258
-0.229
-0.200
-0.179
-0.167
-0.164
-0.169
-0.178
-0.199
0.749
-0.422
1.313
27.818
194.288
45.214
2.536
7.871
131.977
4743.945
100061.172
100068.859
100025.289
3346.542
96.872
5.004
-0.403
-0.772
-0.729
-0.647
-0.573
-0.541
-0.520
-0.492
-0.458
-0.420
-0.379
-0.347
-0.319
-0.298
-0.274
-0.249
-0.225
-0.202
-0.184
-0.173
-0.169
-0.169
-0.174
-0.186
-0.209
-0.159
-0.840
-0.616
0.334
1.776
0.644
0.729
11.124
179.812
7638.413
100030.656
100022.141
100033.023
5342.844
135.255
7.467
-0.214
-0.719
-0.686
-0.643
-0.564
-0.516
-0.482
-0.453
-0.428
-0.391
-0.343
-0.304
-0.277
-0.255
-0.237
-0.219
-0.204
-0.191
-0.183
-0.178
-0.178
-0.180
-0.186
-0.199
-0.223
-0.504
-0.784
-0.817
-0.825
-0.802
-0.718
0.537
10.010
93.043
1597.830
47596.340
100068.461
36235.246
1523.414
121.534
10.172
0.115
-0.671
-0.595
-0.067
0.751
0.354
-0.214
-0.392
-0.401
-0.365
-0.332
-0.291
-0.261
-0.240
-0.226
-0.215
-0.207
-0.201
-0.196
-0.194
-0.197
-0.200
-0.205
-0.218
-0.241
-0.225
0.004
-0.134
-0.544
-0.777
-0.757
0.022
5.078
29.951
181.579
1051.115
2254.196
1501.517
881.101
156.571
12.583
0.232
-0.565
0.641
17.377
66.403
23.166
4.731
0.478
-0.314
-0.366
-0.333
-0.306
-0.272
-0.251
-0.237
-0.227
-0.224
-0.224
-0.224
-0.226
-0.226
-0.227
-0.231
-0.239
-0.257
1.554
3.019
2.478
0.646
-0.443
-0.723
-0.463
1.230
7.073
20.761
51.629
113.916
309.021
315.430
72.456
7.288
-0.053
-0.183
8.093
242.041
3454.360
502.161
88.884
8.804
0.284
-0.364
-0.359
-0.336
-0.289
-0.257
-0.241
-0.233
-0.235
-0.239
-0.251
-0.263
-0.266
-0.262
-0.260
-0.261
-0.274
5.689
9.446
7.295
2.803
0.123
-0.625
-0.682
-0.323
0.640
2.325
4.918
13.549
34.780
36.491
11.576
1.314
-0.356
1.198
29.825
846.045
16774.615
25285.172
1564.660
52.641
2.069
-0.320
-0.395
-0.359
-0.313
-0.274
-0.239
-0.223
-0.234
-0.258
-0.274
-0.287
-0.301
-0.301
-0.289
-0.284
-0.287
9.036
13.373
10.242
4.094
0.412
-0.534
-0.692
-0.649
-0.508
-0.321
-0.061
0.775
2.071
2.162
0.625
-0.319
0.216
6.111
74.073
2995.690
100040.672
100014.500
7681.140
130.304
4.113
-0.301
-0.436
-0.402
-0.301
-0.058
0.312
0.533
0.321
-0.055
-0.255
-0.317
-0.326
-0.324
-0.313
-0.298
-0.296
8.009
8.770
6.910
2.429
0.162
-0.553
-0.667
-0.664
-0.644
-0.606
-0.580
-0.532
-0.466
-0.467
-0.567
-0.219
3.850
39.088
315.191
1874.280
30243.969
48035.176
2305.160
66.389
2.648
-0.409
-0.497
-0.385
0.337
2.926
8.992
12.331
8.333
2.734
0.312
-0.268
-0.353
-0.346
-0.336
-0.316
-0.302
5.001
3.241
2.115
0.547
-0.323
-0.617
-0.642
-0.634
-0.636
-0.613
-0.601
-0.611
-0.624
-0.641
-0.576
0.639
16.635
310.692
6745.973
73292.602
48083.945
3339.639
266.301
20.073
0.956
-0.526
-0.532
0.090
5.028
37.768
162.783
282.520
162.813
34.860
4.764
0.228
-0.348
-0.377
-0.363
-0.338
-0.311
2.061
0.508
-0.011
-0.378
-0.571
-0.641
-0.636
-0.622
-0.608
-0.600
-0.605
-0.621
-0.642
-0.642
-0.510
1.657
37.734
1126.163
84841.734
100009.008
100018.719
23946.412
420.499
17.946
0.604
-0.581
-0.457
2.032
31.928
455.110
5309.563
16132.261
4721.131
375.379
27.275
1.887
-0.248
-0.405
-0.394
-0.364
-0.322
0.170
-0.368
-0.522
-0.578
-0.628
-0.634
-0.620
-0.604
-0.572
-0.562
-0.569
-0.594
-0.622
-0.631
-0.505
1.602
35.549
1019.450
63314.281
100037.922
100032.609
18383.578
378.278
15.938
0.503
-0.586
-0.294
5.308
104.276
3744.888
100000.063
100000.602
100000.781
2983.959
87.998
4.744
-0.100
-0.420
-0.420
-0.390
-0.337
-0.288
0.193
0.842
0.509
-0.237
-0.550
-0.546
-0.479
-0.471
-0.500
-0.543
-0.578
-0.613
-0.619
-0.539
0.888
17.211
237.309
3869.756
31655.152
21185.262
1979.098
114.972
8.934
0.562
-0.372
-0.137
6.812
148.807
6740.176
100005.469
100014.297
100016.797
5318.837
127.291
6.454
-0.028
-0.441
-0.434
-0.409
-0.353
2.582
16.547
39.131
29.380
6.508
0.368
-0.342
-0.252
-0.252
-0.412
-0.521
-0.592
-0.632
-0.630
-0.588
0.389
9.555
82.468
595.358
1754.401
1329.841
293.250
38.844
5.808
1.772
1.125
0.918
4.384
69.263
1555.562
47617.941
100257.250
41657.988
1386.022
80.789
6.366
0.081
-0.461
-0.448
-0.422
-0.367
35.506
476.224
2284.264
1082.750
107.158
7.337
0.302
-0.063
-0.096
-0.337
-0.531
-0.625
-0.660
-0.658
-0.553
1.013
14.575
100.925
481.519
1329.322
948.361
188.919
25.734
6.037
6.666
10.284
8.323
4.761
20.408
207.576
1842.182
9992.359
11928.376
2273.777
176.307
13.391
0.657
-0.445
-0.468
-0.432
-0.382
245.261
15924.807
100012.016
94194.969
1101.258
38.062
2.781
0.179
-0.166
-0.401
-0.578
-0.678
-0.698
-0.701
-0.309
5.952
89.463
1192.189
5173.236
2393.147
404.222
75.618
11.801
6.661
21.384
49.916
41.199
13.512
16.299
194.699
4766.998
100073.273
100045.305
20963.684
613.471
29.681
1.430
-0.418
-0.499
-0.449
-0.402
383.115
56506.898
100148.547
100413.023
2624.911
127.472
13.760
1.246
-0.319
-0.561
-0.652
-0.718
-0.725
-0.712
0.317
18.643
537.611
35990.977
100024.094
100036.875
1506.094
55.808
4.947
7.639
54.026
137.636
85.317
24.197
17.525
188.381
4750.477
100075.766
100060.875
20967.051
613.381
29.571
1.393
-0.446
-0.533
-0.477
-0.431
127.747
3993.762
58026.578
24515.422
6454.910
764.086
58.125
4.266
-0.235
-0.670
-0.709
-0.744
-0.744
-0.653
1.031
27.413
844.657
92958.117
100027.328
100012.969
2695.800
55.434
2.779
11.107
735.249
8861.335
206.822
16.055
10.888
80.460
990.195
8363.069
13163.625
2482.095
185.644
13.564
0.496
-0.533
-0.559
-0.506
-0.460
33.981
459.515
7122.193
73463.961
41355.875
2390.586
124.873
7.431
-0.090
-0.711
-0.731
-0.678
-0.554
-0.244
2.712
29.361
327.410
6018.768
49160.914
13026.243
544.562
24.676
0.744
9.039
1022.618
13646.339
198.970
5.718
4.280
35.824
415.746
2566.687
2146.608
333.897
37.996
3.377
-0.276
-0.598
-0.564
-0.506
-0.459
18.769
252.468
4272.808
31479.906
21024.680
1559.363
97.391
6.374
-0.234
-0.711
-0.463
0.477
2.095
3.484
8.878
68.168
487.930
1740.455
1664.987
498.847
70.234
6.711
0.354
2.778
27.939
68.465
10.883
0.252
0.709
13.249
136.307
614.481
552.000
87.888
9.408
0.340
-0.592
-0.600
-0.553
-0.494
-0.451
20.992
211.672
2618.160
9424.765
3770.450
446.394
40.469
2.807
-0.516
-0.459
1.828
11.853
37.530
49.724
39.696
126.067
874.901
2824.454
1994.472
364.774
37.237
4.320
8.003
43.585
86.553
47.870
8.423
-0.018
-0.641
1.992
16.897
48.371
44.177
12.045
1.316
-0.515
-0.649
-0.586
-0.490
-0.346
-0.249
61.670
993.856
79003.766
100109.023
100083.008
1341.069
42.626
1.608
-0.622
0.730
13.925
113.627
553.622
919.794
398.647
705.376
5010.159
7566.794
1926.819
264.737
29.796
8.965
74.674
1084.399
3858.487
1220.770
85.709
3.874
-0.759
-0.678
0.554
2.379
2.181
0.394
-0.534
-0.690
-0.624
-0.413
0.241
1.541
2.485
138.245
1510.934
100139.352
100044.094
100011.961
1873.774
45.349
1.239
-0.518
3.217
48.002
746.421
8593.954
18383.748
4003.912
9990.141
100063.172
100107.188
36042.832
778.836
42.147
19.824
315.058
13720.818
100002.992
18521.479
379.532
11.975
-0.529
-1.033
-0.912
-0.768
-0.719
-0.754
-0.741
-0.686
-0.459
0.805
6.425
21.430
34.974
153.043
599.101
7701.188
49016.609
9852.822
393.177
18.284
0.149
-0.503
4.616
80.068
1544.351
27365.553
84857.109
11468.245
36462.145
100032.867
100013.727
100014.250
1730.798
55.588
20.094
258.226
10236.562
94175.617
11831.211
304.035
10.838
-0.598
-1.069
-1.024
-0.965
-0.888
-0.808
-0.739
-0.631
0.099
5.878
52.626
282.540
611.450
70.620
144.394
290.933
510.982
252.265
40.458
3.420
-0.622
-0.630
2.900
48.035
675.136
7606.060
16144.963
3575.574
8851.066
100018.766
100003.273
31349.418
752.240
36.062
9.937
55.872
604.920
2011.976
672.497
57.407
3.061
-0.875
-1.068
-1.019
-0.961
-0.882
-0.795
-0.714
-0.519
1.139
19.640
257.225
2666.789
9722.096
21.298
27.982
29.343
25.781
14.894
4.027
-0.246
-0.901
-0.807
0.567
12.882
104.309
502.350
831.172
359.357
602.296
4208.140
5978.967
1250.630
115.249
9.871
2.240
6.559
25.964
48.063
26.415
4.894
-0.328
-0.965
-1.011
-0.994
-0.923
-0.840
-0.754
-0.664
-0.428
1.918
31.979
501.750
8593.393
41316.523
-0.747
-0.892
-0.746
-0.708
-0.808
-0.606
3.254
55.091
841.703
12541.464
31422.551
6792.230
429.357
27.907
1.995
7.667
95.199
533.328
598.297
116.692
10.093
-0.056
-0.700
-0.629
-0.531
-0.427
-0.353
-0.307
-0.272
-0.241
-0.221
-0.209
-0.206
-0.210
-0.228
-0.264
-0.313
-0.352
-0.389
-0.194
1.415
-0.912
-1.045
-1.097
-1.073
-1.009
-0.663
2.941
44.877
576.093
5863.980
14210.919
3998.036
435.540
38.264
5.861
50.444
1775.524
66819.008
94173.344
2598.078
70.378
2.196
-0.577
-0.609
-0.522
-0.432
-0.359
-0.311
-0.271
-0.242
-0.222
-0.207
-0.203
-0.207
-0.227
-0.266
-0.310
-0.349
-0.302
0.843
10.631
-0.704
-0.623
-0.772
-0.959
-1.000
-0.734
2.451
37.364
550.940
10223.843
85665.289
31686.596
1779.650
99.065
21.331
151.331
8957.751
100087.297
100029.109
15927.068
160.439
4.314
-0.494
-0.603
-0.546
-0.460
-0.381
-0.326
-0.287
-0.259
-0.239
-0.219
-0.206
-0.211
-0.229
-0.269
-0.306
-0.338
-0.061
4.105
58.281
5.077
10.024
6.025
0.910
-0.690
-0.715
2.293
46.620
1137.757
54851.609
100054.219
100042.578
5373.037
250.971
137.038
981.890
6801.310
102982.945
100501.563
3902.317
90.242
2.914
-0.520
-0.610
-0.571
-0.494
-0.414
-0.358
-0.318
-0.288
-0.265
-0.243
-0.227
-0.222
-0.236
-0.266
-0.301
-0.319
0.226
8.979
195.703
145.846
381.047
177.733
23.978
1.385
-0.601
1.315
29.473
612.235
16135.725
100015.336
63485.961
4498.026
5189.927
1788.836
24024.102
100149.820
101082.375
8828.599
434.821
27.846
1.725
-0.461
-0.602
-0.588
-0.530
-0.464
-0.395
-0.339
-0.303
-0.274
-0.259
-0.251
-0.241
-0.246
-0.268
-0.294
-0.309
0.285
9.678
214.016
3889.524
29513.428
6674.409
245.416
10.189
-0.270
0.124
9.264
104.227
1016.750
3390.354
4008.081
100312.688
100074.156
43480.723
100598.328
100029.617
100033.672
36010.527
545.864
38.163
5.415
0.308
-0.519
-0.597
-0.556
-0.499
-0.426
-0.361
-0.318
-0.290
-0.269
-0.258
-0.253
-0.254
-0.270
-0.285
-0.310
0.029
5.133
80.540
35197.273
100234.070
79263.602
760.278
20.301
-0.013
-0.587
1.282
11.930
59.912
185.717
4003.055
100028.656
100037.078
100747.172
42488.148
100038.836
100097.539
12867.164
785.282
210.228
33.129
3.677
-0.171
-0.582
-0.565
-0.523
-0.460
-0.385
-0.325
-0.296
-0.283
-0.269
-0.259
-0.259
-0.266
-0.275
-0.298
-0.207
1.210
14.345
21863.969
97154.914
13946.652
396.907
13.601
-0.174
-0.847
-0.606
0.555
5.003
42.227
1002.115
36346.313
100046.984
13094.238
1898.015
8651.462
6533.493
5550.860
7674.674
1557.139
153.093
12.588
0.764
-0.500
-0.568
-0.537
-0.470
-0.338
-0.209
-0.195
-0.252
-0.275
-0.265
-0.256
-0.261
-0.265
-0.278
-0.295
-0.052
1.729
100308.547
15037.240
933.811
72.794
4.731
-0.593
-0.938
-0.920
-0.799
0.021
17.540
3221.227
100535.391
1950.714
334.183
117.016
256.345
1405.606
16218.980
27478.084
4318.226
306.851
27.407
2.592
-0.267
-0.559
-0.540
-0.435
-0.189
0.084
0.023
-0.157
-0.256
-0.261
-0.252
-0.251
-0.252
-0.258
-0.281
-0.297
-0.147
47627.027
6767.945
389.826
26.248
1.247
-0.855
-0.990
-0.979
-0.938
-0.704
6.752
855.441
21472.918
330.346
17.075
11.652
61.292
660.439
5137.992
9992.828
4703.920
761.355
80.451
7.317
0.164
-0.526
-0.536
-0.413
-0.090
0.266
0.174
-0.084
-0.241
-0.253
-0.240
-0.239
-0.231
-0.239
-0.251
-0.279
-0.310
3182.076
717.538
82.936
8.051
-0.118
-0.966
-1.024
-1.006
-0.736
0.344
3.270
14.363
34.185
7.331
0.430
1.951
23.548
245.156
3754.330
55367.652
73428.398
6014.152
287.181
16.185
0.716
-0.491
-0.538
-0.440
-0.196
0.050
0.090
-0.079
-0.229
-0.244
-0.231
-0.226
-0.209
-0.209
-0.226
-0.246
-0.272
6669.292
149.813
15.074
1.109
-0.763
-1.003
-1.014
-0.802
1.765
21.717
95.094
129.589
39.155
4.663
-0.343
0.345
13.389
224.375
6007.909
100034.664
100018.289
11017.850
376.425
19.821
0.930
-0.480
-0.533
-0.477
-0.355
-0.213
-0.119
-0.134
-0.235
-0.238
-0.224
-0.212
-0.189
-0.182
-0.194
-0.215
-0.240
3925.282
82.936
4.057
-0.397
-0.760
-0.881
-0.928
0.026
17.986
425.020
6669.926
11831.132
1081.325
47.428
1.656
-0.180
6.389
96.506
1390.843
14188.115
18372.775
2386.730
162.771
11.183
0.381
-0.506
-0.521
-0.480
-0.411
-0.341
-0.280
-0.253
-0.247
-0.230
-0.217
-0.195
-0.169
-0.161
-0.166
-0.181
-0.201
354.741
22.643
0.935
0.124
1.181
0.188
-0.683
1.488
64.281
4416.313
100007.859
100010.922
18528.787
200.017
5.675
-0.372
1.453
19.429
135.891
553.533
611.113
194.961
29.391
2.987
-0.222
-0.524
-0.503
-0.463
-0.399
-0.344
-0.302
-0.270
-0.244
-0.224
-0.202
-0.174
-0.153
-0.145
-0.148
-0.159
-0.174
24.151
2.658
0.001
5.717
28.312
9.480
-0.016
2.037
68.729
4448.291
100148.469
100256.969
21722.547
227.228
10.050
-0.041
-0.328
2.049
10.965
26.962
29.318
14.150
3.244
0.107
-0.460
-0.497
-0.467
-0.427
-0.374
-0.324
-0.286
-0.258
-0.235
-0.209
-0.182
-0.156
-0.142
-0.137
-0.139
-0.148
-0.163
1.477
-0.458
-0.267
9.442
56.730
18.349
0.403
2.524
45.790
800.818
10414.956
22843.744
4422.574
358.600
25.553
1.334
-0.605
-0.483
0.246
1.249
1.458
0.655
-0.166
-0.468
-0.493
-0.452
-0.414
-0.370
-0.330
-0.296
-0.265
-0.239
-0.211
-0.185
-0.161
-0.144
-0.135
-0.132
-0.135
-0.143
-0.158
-0.565
-0.927
-0.768
1.214
6.025
2.460
-0.219
4.648
90.631
2409.427
100106.961
100133.625
84888.242
1932.366
72.220
4.516
-0.412
-0.756
-0.689
-0.591
-0.514
-0.518
-0.537
-0.515
-0.470
-0.419
-0.366
-0.315
-0.278
-0.249
-0.225
-0.202
-0.182
-0.164
-0.150
-0.140
-0.136
-0.134
-0.138
-0.146
-0.165
-0.749
-0.900
-0.932
-0.850
-0.642
-0.744
-0.421
5.541
115.103
3748.398
100010.250
100057.523
100275.055
2972.018
158.658
11.461
0.144
-0.718
-0.705
-0.676
-0.606
-0.549
-0.512
-0.477
-0.442
-0.397
-0.337
-0.285
-0.249
-0.223
-0.202
-0.185
-0.171
-0.160
-0.150
-0.144
-0.141
-0.141
-0.146
-0.156
-0.174
-0.336
-0.122
-0.259
-0.646
-0.838
-0.881
-0.513
3.305
54.022
919.173
18400.984
73887.867
24411.721
14459.236
999.832
42.073
1.385
-0.641
-0.647
-0.389
0.064
0.116
-0.199
-0.405
-0.417
-0.370
-0.328
-0.279
-0.242
-0.219
-0.202
-0.188
-0.179
-0.169
-0.163
-0.158
-0.156
-0.156
-0.158
-0.168
-0.186
3.275
6.030
4.640
1.567
-0.227
-0.767
-0.690
0.791
12.261
99.791
665.793
3136.277
94725.695
100087.633
3386.354
78.845
2.591
-0.513
0.155
4.703
15.535
15.874
6.042
0.708
-0.300
-0.370
-0.332
-0.301
-0.260
-0.235
-0.219
-0.206
-0.200
-0.193
-0.188
-0.183
-0.178
-0.176
-0.175
-0.181
-0.196
23.270
44.307
34.427
11.839
2.015
-0.419
-0.761
-0.380
1.611
10.893
59.959
717.580
11858.356
13720.006
959.943
39.231
1.429
-0.108
6.677
89.442
543.388
675.577
144.287
12.676
0.468
-0.368
-0.363
-0.335
-0.287
-0.249
-0.229
-0.219
-0.211
-0.210
-0.211
-0.215
-0.209
-0.201
-0.196
-0.196
-0.207
90.732
195.502
148.544
40.705
6.134
0.093
-0.716
-0.713
-0.422
0.717
7.394
60.522
306.247
340.645
78.025
7.014
-0.024
1.361
43.895
1565.801
66821.641
100002.055
3376.786
86.346
3.067
-0.302
-0.409
-0.367
-0.318
-0.274
-0.241
-0.225
-0.225
-0.231
-0.234
-0.237
-0.242
-0.234
-0.221
-0.215
-0.219
150.538
312.514
234.513
62.073
8.608
0.427
-0.672
-0.756
-0.717
-0.582
0.162
3.363
10.434
11.364
3.868
0.221
-0.097
4.593
94.220
7692.971
100013.789
100005.758
25209.697
220.105
5.423
-0.271
-0.461
-0.422
-0.341
-0.165
0.062
0.205
0.086
-0.123
-0.241
-0.266
-0.266
-0.265
-0.249
-0.234
-0.227
111.834
167.632
114.317
34.582
5.720
0.098
-0.673
-0.734
-0.709
-0.678
-0.616
-0.438
-0.137
-0.157
-0.448
-0.409
1.846
18.693
148.540
2541.012
100213.813
100062.297
5067.727
107.030
3.396
-0.400
-0.526
-0.453
0.003
1.450
4.418
6.588
4.455
1.532
0.110
-0.258
-0.298
-0.290
-0.278
-0.252
-0.235
58.008
37.755
25.522
9.425
1.602
-0.370
-0.686
-0.706
-0.704
-0.674
-0.649
-0.655
-0.673
-0.685
-0.660
0.074
8.037
96.320
1024.978
5440.816
4827.370
1934.825
273.012
21.034
0.918
-0.560
-0.589
-0.210
2.538
18.184
62.351
104.478
62.404
15.613
2.517
0.025
-0.311
-0.320
-0.304
-0.275
-0.243
22.314
7.368
3.508
1.167
-0.211
-0.633
-0.685
-0.652
-0.647
-0.646
-0.648
-0.657
-0.678
-0.685
-0.623
0.626
17.039
284.765
5987.072
63315.871
41351.613
2699.006
135.798
10.221
0.334
-0.580
-0.551
0.837
14.197
148.681
1014.507
2386.316
915.369
136.152
13.312
0.917
-0.257
-0.344
-0.329
-0.297
-0.256
4.787
0.839
-0.108
-0.462
-0.626
-0.637
-0.502
-0.357
-0.328
-0.453
-0.565
-0.635
-0.666
-0.680
-0.609
0.795
18.121
277.192
4825.746
47807.500
31540.873
2196.506
125.244
10.638
1.358
-0.157
-0.347
2.636
44.422
746.840
12491.204
54815.031
11014.233
676.357
38.139
2.522
-0.171
-0.360
-0.352
-0.322
-0.273
0.285
-0.086
0.084
-0.108
-0.428
-0.371
0.220
0.930
0.940
0.263
-0.344
-0.586
-0.661
-0.670
-0.592
0.914
17.645
205.290
2135.818
10079.932
6589.690
970.486
94.371
17.815
6.569
2.086
0.455
3.450
57.590
1127.632
27374.033
100023.172
23953.754
1029.217
52.514
3.614
-0.099
-0.389
-0.369
-0.345
-0.293
0.855
6.372
13.761
10.460
2.846
0.612
1.851
4.132
4.138
1.840
0.082
-0.526
-0.678
-0.685
-0.584
1.323
25.499
427.936
9788.619
100151.820
54952.801
2720.916
149.452
43.917
24.162
13.246
7.473
5.389
33.267
432.222
4858.823
14797.620
4949.642
598.773
66.495
6.402
0.177
-0.404
-0.394
-0.367
-0.314
12.476
106.109
341.790
222.989
35.314
5.239
3.859
6.918
6.829
3.191
0.454
-0.502
-0.703
-0.709
-0.533
2.163
32.725
464.380
9832.382
98564.172
47575.789
2405.673
157.113
67.269
75.112
134.889
97.012
30.668
26.955
174.883
2428.665
36515.328
63577.711
7658.289
347.959
20.394
1.017
-0.376
-0.427
-0.390
-0.340
64.756
1227.111
7705.486
3434.193
269.264
29.285
7.625
6.595
5.410
2.415
0.206
-0.573
-0.736
-0.746
-0.275
6.595
106.046
1438.716
7150.408
8360.363
3956.558
524.553
69.668
69.934
368.352
1666.528
1172.884
182.679
63.932
406.098
21005.924
100040.859
100020.602
100005.906
1545.798
48.460
2.307
-0.344
-0.467
-0.417
-0.369
101.581
2660.321
25710.240
9398.625
1731.026
274.473
31.324
5.713
2.410
0.703
-0.268
-0.689
-0.774
-0.739
0.442
21.340
603.419
41959.094
100101.828
100237.094
2050.070
101.248
21.790
71.163
958.689
5819.551
3926.082
409.497
114.016
502.621
21028.424
100025.547
100008.484
100002.180
1544.911
48.284
2.260
-0.387
-0.508
-0.452
-0.406
58.933
988.978
15089.012
101222.375
84948.523
3757.313
167.352
10.927
0.975
-0.276
-0.632
-0.766
-0.791
-0.554
2.192
37.579
984.413
100126.453
100102.797
100045.320
3062.462
65.261
7.303
45.571
2156.444
36237.285
1576.452
207.163
78.979
212.441
2452.970
41354.961
84861.758
7611.821
376.164
21.240
0.950
-0.511
-0.542
-0.479
-0.433
50.264
1425.405
100098.602
100069.742
100019.258
23933.918
379.432
16.900
0.761
-0.617
-0.760
-0.772
-0.704
0.049
8.020
99.792
1082.855
10846.523
69308.203
15303.120
632.570
29.421
2.037
19.151
2189.971
56262.977
434.537
37.182
25.712
50.627
181.637
721.325
952.419
292.380
42.252
4.186
-0.199
-0.598
-0.550
-0.486
-0.439
36.563
928.597
54877.898
100119.164
100068.047
12506.527
286.087
13.971
0.314
-0.724
-0.704
-0.432
0.095
1.895
22.372
417.693
9754.524
100213.078
55413.289
2982.380
173.889
11.956
0.244
2.249
37.125
112.371
20.931
4.414
4.167
8.785
21.294
47.310
46.916
21.196
4.580
0.108
-0.601
-0.617
-0.550
-0.470
-0.398
20.818
306.491
4048.013
20757.072
11831.751
1186.356
84.537
5.683
-0.303
-0.712
-0.084
2.219
6.780
11.166
39.564
634.985
21010.660
100077.195
100048.953
5327.751
182.388
10.033
1.669
6.798
14.050
8.770
1.951
-0.215
-0.096
0.908
3.037
5.677
5.119
1.859
-0.119
-0.634
-0.672
-0.600
-0.413
-0.083
0.262
31.970
856.040
57407.551
100283.648
93165.797
1238.084
44.778
2.242
-0.666
-0.411
2.666
17.784
57.193
77.634
84.267
479.067
5454.004
29085.133
16588.201
1446.546
86.239
6.832
11.711
70.269
159.382
77.433
12.007
0.354
-0.749
-0.537
-0.174
0.030
-0.163
-0.548
-0.722
-0.716
-0.630
-0.264
1.097
4.236
6.863
38.969
1181.965
100014.320
100018.695
100026.102
1670.606
42.253
1.164
-0.737
0.270
9.168
67.437
282.646
420.717
296.948
2210.869
31631.402
55640.555
6589.605
418.666
35.285
5.263
32.722
304.509
850.380
339.445
38.601
1.900
-0.803
-0.879
-0.807
-0.770
-0.798
-0.815
-0.772
-0.698
-0.333
2.110
15.818
63.747
117.245
22.662
295.647
6581.688
42025.711
10052.933
550.427
19.603
0.190
-0.778
0.659
12.769
113.599
553.962
836.963
537.192
6036.021
100025.320
100038.086
18403.531
566.086
29.981
4.047
29.775
273.044
755.582
303.934
31.737
1.643
-0.888
-1.014
-0.974
-0.929
-0.887
-0.836
-0.772
-0.612
0.746
15.462
163.149
1390.489
4206.810
9.961
35.507
196.606
623.472
5985.735
460.863
7.870
-0.554
-0.823
0.185
8.465
67.464
282.631
420.239
292.271
2169.960
31350.061
47552.359
5311.535
283.226
16.784
1.610
8.723
52.368
105.278
51.911
8.922
-0.013
-0.992
-1.033
-0.994
-0.934
-0.884
-0.819
-0.739
-0.420
2.967
57.226
1388.993
47550.961
100002.633
5.962
4.313
9.880
28.026
96.455
23.242
0.615
-0.654
-0.764
-0.392
2.451
16.436
52.530
76.165
62.927
244.136
1126.801
1544.488
412.826
52.204
4.989
-0.214
0.493
4.038
7.409
4.406
0.504
-0.761
-0.935
-0.955
-0.943
-0.881
-0.832
-0.771
-0.688
-0.285
4.580
95.627
3340.740
100000.094
100000.750
0.012
-0.469
-0.232
-0.171
-0.543
-0.733
0.438
10.329
77.082
340.585
564.181
295.930
61.157
8.610
0.661
5.624
70.310
379.753
379.691
85.911
7.564
-0.156
-0.692
-0.613
-0.514
-0.411
-0.333
-0.277
-0.238
-0.209
-0.190
-0.181
-0.179
-0.185
-0.205
-0.243
-0.293
-0.347
-0.387
-0.236
0.980
0.244
-0.711
-1.019
-1.038
-0.996
-0.812
0.965
16.960
169.259
1303.953
4485.209
2522.433
368.499
35.982
4.825
37.386
1084.032
25210.693
29497.660
1562.611
52.263
1.538
-0.588
-0.596
-0.508
-0.410
-0.329
-0.274
-0.236
-0.208
-0.189
-0.178
-0.176
-0.183
-0.204
-0.244
-0.289
-0.341
-0.282
0.856
10.597
0.035
-0.647
-0.916
-0.996
-0.983
-0.769
2.128
43.459
1028.920
41361.172
100062.180
100035.188
4731.967
153.665
18.462
102.306
4461.915
100044.141
100016.406
7681.237
117.400
3.172
-0.509
-0.587
-0.520
-0.426
-0.343
-0.285
-0.246
-0.218
-0.198
-0.185
-0.178
-0.184
-0.207
-0.246
-0.283
-0.326
-0.017
4.360
62.491
1.553
2.470
1.142
-0.305
-0.861
-0.679
3.028
74.140
2669.245
100006.336
100009.414
100014.773
20987.203
369.700
86.388
360.234
2506.753
48771.922
56676.816
2032.941
66.382
2.269
-0.517
-0.575
-0.536
-0.456
-0.372
-0.313
-0.270
-0.241
-0.220
-0.200
-0.189
-0.191
-0.207
-0.240
-0.274
-0.300
0.292
9.673
213.908
27.859
54.571
29.856
5.722
-0.071
-0.645
2.229
48.151
1388.763
84839.773
100009.859
100115.859
8650.053
2318.988
842.207
4265.627
36068.820
21549.836
2589.329
235.135
19.178
0.886
-0.528
-0.571
-0.547
-0.481
-0.411
-0.353
-0.307
-0.273
-0.247
-0.225
-0.208
-0.201
-0.213
-0.236
-0.262
-0.282
0.354
10.479
234.490
319.189
707.383
313.523
36.828
2.267
-0.575
0.460
13.973
194.856
2387.696
11046.999
6909.691
36595.191
100067.836
13474.137
16483.152
100020.320
100019.664
6002.252
208.309
15.340
1.631
-0.222
-0.506
-0.545
-0.505
-0.450
-0.394
-0.337
-0.291
-0.263
-0.241
-0.226
-0.216
-0.216
-0.234
-0.251
-0.277
0.080
5.577
87.767
3423.881
3707.090
1169.241
95.280
5.388
-0.469
-0.488
2.046
19.459
97.564
244.593
2019.584
100042.570
100023.609
42216.754
6575.776
63315.836
35973.531
2425.380
170.519
32.382
7.279
1.491
-0.057
-0.445
-0.508
-0.480
-0.422
-0.363
-0.312
-0.275
-0.253
-0.235
-0.226
-0.221
-0.229
-0.238
-0.263
-0.177
1.350
15.554
100341.945
25008.576
1223.248
82.540
5.269
-0.491
-0.803
-0.452
1.069
6.099
31.504
497.598
9867.217
35995.219
4509.232
691.780
1934.478
1595.227
451.029
258.617
114.032
29.097
7.823
1.751
-0.042
-0.459
-0.494
-0.447
-0.391
-0.337
-0.294
-0.266
-0.244
-0.228
-0.222
-0.223
-0.227
-0.242
-0.257
0.005
1.915
100048.758
100096.984
2439.211
77.505
3.836
-0.587
-0.879
-0.845
-0.679
0.019
7.260
151.870
997.692
593.364
198.497
60.260
95.993
167.327
410.277
677.990
453.564
144.571
32.701
7.021
0.869
-0.342
-0.497
-0.468
-0.414
-0.352
-0.304
-0.271
-0.244
-0.229
-0.219
-0.209
-0.214
-0.222
-0.245
-0.252
-0.104
100058.305
84851.000
1392.835
49.185
2.327
-0.731
-0.923
-0.900
-0.846
-0.698
1.694
52.443
233.471
44.777
10.591
6.175
19.585
141.086
1569.795
12728.849
16239.044
2175.911
168.467
17.493
1.917
-0.231
-0.499
-0.475
-0.422
-0.352
-0.302
-0.267
-0.239
-0.223
-0.213
-0.197
-0.193
-0.206
-0.218
-0.241
-0.268
14930.356
2701.520
215.674
15.223
0.456
-0.871
-0.963
-0.930
-0.734
-0.011
1.724
4.426
6.955
2.008
-0.034
1.075
19.849
388.990
18409.746
100050.547
100030.445
47569.531
759.407
34.648
2.698
-0.237
-0.505
-0.477
-0.427
-0.355
-0.300
-0.264
-0.234
-0.216
-0.207
-0.185
-0.174
-0.180
-0.197
-0.213
-0.235
4171.830
200.550
26.269
2.548
-0.600
-0.969
-0.969
-0.806
0.881
12.273
47.309
57.660
19.914
2.436
-0.475
0.641
21.639
555.710
41321.898
100006.734
100006.078
100005.469
1129.665
39.630
2.262
-0.336
-0.509
-0.474
-0.423
-0.353
-0.297
-0.259
-0.230
-0.211
-0.197
-0.171
-0.155
-0.156
-0.167
-0.187
-0.209
2702.852
71.701
4.386
-0.368
-0.961
-1.008
-0.946
-0.231
10.111
177.463
1562.526
2283.378
379.972
24.074
0.818
0.097
11.910
213.762
5978.573
100000.359
100000.539
12491.536
413.998
20.052
1.070
-0.438
-0.499
-0.465
-0.410
-0.338
-0.285
-0.249
-0.225
-0.206
-0.182
-0.156
-0.140
-0.136
-0.142
-0.156
-0.173
257.161
18.405
0.432
-0.902
-0.980
-0.989
-0.919
0.629
32.343
1082.256
47859.777
94176.008
3379.445
96.412
3.300
-0.338
2.715
37.402
340.862
1719.433
2137.219
501.777
57.268
5.475
0.007
-0.483
-0.481
-0.449
-0.386
-0.320
-0.273
-0.241
-0.215
-0.191
-0.162
-0.140
-0.127
-0.122
-0.126
-0.135
-0.147
18.258
1.866
-0.760
-0.883
-0.664
-0.835
-0.878
0.874
34.298
1232.390
47894.469
94229.008
3892.445
106.086
5.030
-0.339
-0.085
3.959
21.025
56.990
62.107
27.076
5.860
0.493
-0.402
-0.480
-0.452
-0.408
-0.347
-0.296
-0.257
-0.224
-0.197
-0.169
-0.145
-0.127
-0.118
-0.115
-0.116
-0.122
-0.132
0.378
-0.733
-0.998
-0.832
-0.507
-0.696
-0.819
0.814
20.200
258.326
1975.981
3110.266
756.278
93.133
9.876
0.257
-0.636
-0.309
0.916
2.556
2.878
1.360
0.086
-0.407
-0.488
-0.461
-0.414
-0.353
-0.296
-0.253
-0.221
-0.194
-0.170
-0.148
-0.132
-0.120
-0.113
-0.111
-0.111
-0.117
-0.129
-0.903
-0.999
-1.019
-0.982
-0.857
-0.873
-0.756
1.377
26.513
323.207
3036.927
7675.364
2706.331
279.077
28.450
2.366
-0.508
-0.754
-0.677
-0.549
-0.480
-0.500
-0.539
-0.531
-0.490
-0.440
-0.375
-0.308
-0.255
-0.219
-0.192
-0.170
-0.152
-0.138
-0.125
-0.118
-0.113
-0.111
-0.114
-0.121
-0.132
-0.816
-0.722
-0.745
-0.866
-0.918
-0.909
-0.643
1.699
29.404
414.459
4732.329
14305.419
4959.873
1192.451
185.290
14.506
0.272
-0.723
-0.738
-0.721
-0.660
-0.600
-0.553
-0.510
-0.470
-0.419
-0.346
-0.280
-0.233
-0.202
-0.179
-0.161
-0.148
-0.135
-0.127
-0.122
-0.118
-0.117
-0.118
-0.126
-0.139
1.091
2.283
1.962
0.561
-0.470
-0.763
-0.487
1.105
15.390
164.890
1178.405
4950.496
101014.383
100135.883
3389.943
79.076
2.565
-0.615
-0.703
-0.576
-0.323
-0.235
-0.380
-0.472
-0.445
-0.387
-0.335
-0.277
-0.231
-0.203
-0.183
-0.168
-0.157
-0.147
-0.140
-0.134
-0.128
-0.126
-0.127
-0.134
-0.147
19.585
37.745
32.238
11.399
1.843
-0.390
-0.550
0.052
3.896
30.537
231.411
10420.879
100104.242
100024.922
18524.760
177.926
4.267
-0.501
-0.263
1.834
6.451
7.132
2.993
0.197
-0.381
-0.381
-0.338
-0.296
-0.249
-0.222
-0.204
-0.191
-0.181
-0.171
-0.161
-0.153
-0.146
-0.142
-0.140
-0.143
-0.153
215.344
554.150
413.638
96.014
12.185
0.750
-0.642
-0.623
0.141
5.376
67.802
2297.930
100008.703
100002.648
3857.935
86.150
2.513
-0.304
3.161
35.540
159.940
197.575
52.499
5.980
0.074
-0.393
-0.366
-0.333
-0.283
-0.243
-0.220
-0.207
-0.197
-0.193
-0.190
-0.183
-0.172
-0.162
-0.155
-0.154
-0.161
1559.207
6741.381
4203.005
501.995
40.927
2.820
-0.513
-0.772
-0.671
0.298
10.190
130.824
851.450
958.691
159.754
12.374
0.190
0.441
18.379
380.299
5057.200
6669.854
672.368
35.623
1.445
-0.383
-0.420
-0.374
-0.320
-0.274
-0.246
-0.230
-0.221
-0.216
-0.210
-0.206
-0.203
-0.188
-0.176
-0.167
-0.169
3436.557
18381.973
9722.925
915.234
62.102
4.003
-0.444
-0.783
-0.784
-0.664
0.393
5.844
20.001
19.938
6.942
0.622
-0.436
1.615
37.571
1224.650
40642.906
66816.398
2598.277
78.078
2.694
-0.393
-0.482
-0.438
-0.373
-0.280
-0.172
-0.116
-0.139
-0.211
-0.239
-0.236
-0.230
-0.221
-0.199
-0.184
-0.178
1625.101
4746.354
2985.113
413.070
34.501
2.540
-0.533
-0.793
-0.770
-0.735
-0.641
-0.360
0.101
0.077
-0.355
-0.598
0.054
4.551
37.946
508.490
7707.976
11842.407
961.324
43.545
1.734
-0.491
-0.555
-0.513
-0.319
0.207
1.119
1.649
1.064
0.268
-0.154
-0.268
-0.264
-0.249
-0.229
-0.204
-0.188
604.079
370.845
259.251
67.707
9.346
0.445
-0.653
-0.754
-0.743
-0.716
-0.689
-0.686
-0.705
-0.722
-0.735
-0.494
1.634
17.251
93.553
288.949
469.952
398.421
88.273
9.178
0.225
-0.604
-0.640
-0.485
0.409
3.957
12.244
18.261
12.305
3.778
0.561
-0.199
-0.298
-0.284
-0.263
-0.227
-0.202
176.099
39.561
20.774
7.376
1.093
-0.431
-0.585
-0.450
-0.423
-0.524
-0.621
-0.667
-0.700
-0.718
-0.720
-0.245
4.127
38.964
273.570
859.955
709.776
170.361
27.689
4.285
0.585
-0.320
-0.583
-0.169
3.532
23.077
95.687
162.804
87.858
21.465
3.196
0.105
-0.303
-0.315
-0.295
-0.255
-0.219
26.049
5.307
1.422
0.093
-0.449
-0.277
0.624
1.742
1.782
0.632
-0.216
-0.587
-0.686
-0.708
-0.701
0.119
8.139
75.955
517.115
1573.651
1224.126
289.973
46.313
16.973
8.304
1.981
-0.039
0.425
8.779
80.585
413.724
827.527
376.667
68.669
8.552
0.546
-0.299
-0.338
-0.323
-0.284
-0.238
2.606
0.139
-0.411
-0.545
-0.310
1.391
7.313
15.251
15.287
6.820
1.358
-0.311
-0.648
-0.696
-0.626
1.046
23.046
354.580
7673.360
63473.191
31498.164
1992.470
200.966
132.451
63.366
15.370
3.024
1.571
12.195
106.891
618.669
1267.042
573.731
98.565
12.678
1.273
-0.277
-0.373
-0.345
-0.312
-0.261
-0.150
0.680
1.843
1.486
1.136
5.954
29.363
73.671
73.663
27.035
5.325
0.224
-0.611
-0.708
-0.556
2.208
49.117
1548.858
100013.164
100025.820
100035.313
16245.466
866.440
842.598
353.925
79.008
28.671
11.117
17.074
71.858
329.887
799.432
669.875
207.700
33.565
3.769
-0.024
-0.395
-0.374
-0.338
-0.286
1.598
10.821
25.958
19.979
9.055
13.222
58.249
148.934
148.619
52.449
9.414
0.676
-0.596
-0.735
-0.547
2.670
52.390
1562.084
100035.734
100026.219
100028.156
16312.741
1438.265
1953.892
843.346
1019.463
677.829
136.742
91.785
211.167
1237.776
11093.725
18412.557
2994.308
215.683
14.487
0.689
-0.389
-0.413
-0.365
-0.316
7.302
53.759
155.494
141.216
67.844
34.538
53.754
116.426
114.315
40.844
7.340
0.441
-0.655
-0.781
-0.474
3.963
51.596
598.151
7484.024
55204.090
27437.039
2026.946
605.392
988.074
4757.276
78975.164
35999.480
1419.337
671.975
1468.333
8221.527
100102.453
100015.070
35961.141
826.710
34.683
1.729
-0.380
-0.457
-0.401
-0.356
15.126
128.167
676.547
1857.131
1298.349
301.476
67.407
43.277
33.728
13.190
2.583
-0.214
-0.761
-0.770
0.084
9.710
151.074
2740.504
15194.252
5809.408
874.075
167.548
108.268
465.595
23051.689
100020.453
100022.945
5293.140
2244.338
5527.985
9522.583
100214.641
100018.797
35960.184
826.356
34.595
1.676
-0.444
-0.504
-0.442
-0.393
27.726
443.027
11085.995
100063.461
84907.195
3851.658
214.354
32.759
8.736
2.543
0.084
-0.656
-0.811
-0.497
2.636
29.796
314.214
4707.865
31163.297
9920.609
463.490
35.410
19.816
184.901
5804.845
100122.164
48996.328
1839.741
1448.650
3418.225
2376.787
12655.131
20967.412
3342.317
213.745
15.292
0.610
-0.559
-0.539
-0.473
-0.423
45.372
1254.940
100013.258
100024.273
100065.680
21055.930
443.746
34.568
4.294
0.092
-0.645
-0.812
-0.759
0.303
13.253
183.321
2739.063
15018.898
12768.640
2230.362
209.584
15.798
3.741
30.951
326.863
1452.643
954.109
189.532
248.998
472.342
335.008
424.283
510.425
179.326
29.433
3.124
-0.305
-0.633
-0.561
-0.488
-0.418
35.196
920.030
47570.363
100039.656
100045.500
11058.979
310.575
22.288
1.956
-0.513
-0.805
-0.776
-0.536
1.851
41.147
1127.764
73228.023
100063.445
100142.758
12577.895
300.872
15.080
0.479
2.435
17.213
41.476
31.650
17.261
29.099
46.249
41.882
33.056
25.758
12.057
2.693
-0.112
-0.628
-0.652
-0.534
-0.326
-0.088
15.419
197.144
2642.898
14853.923
10011.750
1068.153
77.981
7.425
0.119
-0.766
-0.737
-0.344
0.444
3.877
54.775
1726.604
100017.352
100024.758
100017.859
27372.912
414.881
16.579
0.198
0.045
1.235
1.733
1.142
1.518
4.896
10.668
14.074
9.717
3.979
0.866
-0.371
-0.662
-0.688
-0.590
-0.139
0.978
2.596
11.592
174.829
2485.563
10118.569
2926.638
252.609
22.367
1.549
-0.648
-0.807
-0.346
1.393
4.475
8.604
38.509
654.391
21089.225
100166.156
100070.086
4735.157
179.713
9.370
0.726
3.411
5.918
3.602
0.671
0.543
1.983
4.562
6.344
4.073
1.123
-0.342
-0.716
-0.729
-0.639
-0.102
2.292
9.442
20.698
11.438
191.248
3457.535
17229.285
4489.220
271.604
15.566
0.234
-0.855
-0.709
0.449
5.057
15.354
22.498
42.559
279.412
1591.994
3793.318
2258.079
358.859
36.616
2.761
1.643
9.787
17.687
11.101
2.433
1.140
1.465
1.546
1.417
0.721
-0.192
-0.670
-0.779
-0.716
-0.299
2.671
21.148
89.763
173.311
5.619
65.711
600.841
2232.401
22201.027
929.843
12.786
-0.159
-0.651
-0.459
0.963
7.789
23.021
32.577
53.004
354.570
1952.075
2740.854
737.677
95.164
10.842
0.443
1.239
8.867
16.042
9.113
2.184
0.986
0.928
0.254
-0.295
-0.570
-0.743
-0.825
-0.799
-0.621
0.962
17.208
199.114
1939.760
6052.459
2.033
10.094
49.555
1112.635
100053.695
3161.307
12.644
0.746
0.434
0.209
0.675
5.117
14.128
21.779
32.847
182.093
829.110
1129.157
344.169
45.693
4.526
-0.426
-0.209
2.387
4.285
2.495
0.347
-0.069
-0.103
-0.504
-0.815
-0.885
-0.868
-0.826
-0.764
-0.433
3.513
62.605
1722.393
73228.531
100044.555
1.771
0.504
3.476
41.643
309.322
67.066
4.733
5.050
2.924
0.639
-0.032
1.319
4.401
6.523
10.417
38.746
124.473
148.518
61.992
11.740
0.949
-0.861
-0.898
-0.421
0.019
-0.181
-0.597
-0.662
-0.650
-0.770
-0.874
-0.863
-0.825
-0.790
-0.721
-0.298
4.943
114.039
4722.074
100004.328
100012.219
9.410
1.860
0.525
0.400
-0.191
-0.680
-0.487
1.933
13.382
46.158
81.256
59.143
18.642
3.066
-0.267
1.188
14.806
52.126
57.562
17.998
1.923
-0.513
-0.665
-0.578
-0.485
-0.381
-0.303
-0.248
-0.213
-0.188
-0.171
-0.162
-0.162
-0.169
-0.189
-0.227
-0.282
-0.345
-0.403
-0.327
0.468
14.091
2.090
-0.543
-0.928
-0.949
-0.885
0.029
8.162
77.656
563.373
1732.988
1133.753
197.570
21.623
2.150
9.117
117.770
672.941
756.022
143.852
11.226
0.100
-0.614
-0.569
-0.481
-0.381
-0.300
-0.247
-0.211
-0.185
-0.169
-0.159
-0.158
-0.165
-0.187
-0.227
-0.273
-0.333
-0.325
0.340
5.335
9.470
1.225
-0.664
-0.973
-0.965
-0.823
1.140
27.257
503.171
11016.344
98493.305
35961.625
1917.873
88.895
8.656
23.351
284.335
2608.318
3380.870
381.015
22.097
0.696
-0.575
-0.567
-0.494
-0.394
-0.313
-0.256
-0.218
-0.192
-0.172
-0.162
-0.158
-0.166
-0.186
-0.225
-0.265
-0.318
-0.160
2.246
27.495
3.544
0.750
-0.423
-0.854
-0.923
-0.743
1.974
44.285
1125.561
63294.949
100001.055
100003.148
5987.871
192.794
27.501
61.629
258.436
1063.067
1116.116
183.827
14.513
0.386
-0.576
-0.556
-0.507
-0.416
-0.340
-0.281
-0.238
-0.207
-0.185
-0.170
-0.163
-0.167
-0.187
-0.220
-0.253
-0.294
0.037
5.141
80.630
6.903
6.372
3.053
0.166
-0.762
-0.718
1.445
31.706
675.094
18371.350
100002.531
73238.039
2782.696
307.440
123.644
273.427
937.112
825.079
249.283
46.020
5.217
-0.063
-0.541
-0.539
-0.521
-0.439
-0.367
-0.314
-0.267
-0.232
-0.206
-0.186
-0.174
-0.173
-0.187
-0.212
-0.240
-0.272
0.080
5.586
87.790
78.244
56.655
21.620
4.248
-0.241
-0.756
0.135
10.090
113.715
1014.889
3753.385
2242.271
1242.303
1906.426
606.259
665.967
2392.087
1921.521
347.063
37.861
4.097
0.612
0.067
-0.252
-0.440
-0.461
-0.399
-0.348
-0.304
-0.261
-0.230
-0.204
-0.187
-0.179
-0.185
-0.206
-0.226
-0.256
-0.075
2.947
37.806
2175.537
726.673
109.467
14.084
0.764
-0.725
-0.568
1.345
12.956
57.832
125.995
258.899
1898.236
3923.775
1088.564
420.025
1131.028
917.258
199.246
31.020
8.981
7.242
5.244
1.925
0.126
-0.380
-0.434
-0.382
-0.337
-0.287
-0.248
-0.221
-0.199
-0.186
-0.184
-0.199
-0.213
-0.237
-0.203
0.690
7.656
100046.141
16173.820
631.833
36.448
1.884
-0.647
-0.779
-0.519
0.621
3.883
12.534
77.196
483.792
933.763
328.299
102.344
182.296
154.163
59.463
35.531
41.303
55.990
42.978
14.548
2.562
-0.046
-0.429
-0.411
-0.356
-0.308
-0.260
-0.230
-0.209
-0.191
-0.183
-0.188
-0.201
-0.215
-0.236
-0.103
0.930
100034.609
100019.656
1923.599
58.705
2.696
-0.606
-0.816
-0.808
-0.662
-0.283
1.595
13.473
52.849
72.846
36.610
15.703
20.094
32.366
85.244
233.932
328.035
340.865
210.238
54.721
8.353
0.608
-0.382
-0.432
-0.374
-0.326
-0.274
-0.237
-0.211
-0.193
-0.178
-0.174
-0.185
-0.197
-0.215
-0.237
-0.157
100028.180
54822.816
1127.586
44.650
2.061
-0.670
-0.849
-0.835
-0.778
-0.713
-0.353
1.727
5.321
4.969
2.652
1.741
8.105
73.621
929.658
6780.510
8778.195
1892.873
490.002
104.955
13.907
1.130
-0.345
-0.440
-0.388
-0.336
-0.282
-0.241
-0.214
-0.193
-0.172
-0.161
-0.165
-0.181
-0.194
-0.215
-0.241
11131.055
2397.836
196.096
14.052
0.421
-0.804
-0.881
-0.852
-0.763
-0.499
-0.093
0.157
0.095
-0.303
-0.536
0.406
14.558
284.257
11018.707
100025.305
100116.297
21234.066
767.884
82.726
10.522
0.773
-0.377
-0.444
-0.401
-0.342
-0.281
-0.243
-0.215
-0.190
-0.164
-0.148
-0.146
-0.157
-0.174
-0.191
-0.209
623.406
117.872
20.836
2.259
-0.581
-0.910
-0.896
-0.825
-0.331
2.203
8.440
9.273
3.778
0.089
-0.674
0.383
17.936
413.344
20952.115
100007.172
100027.648
47607.406
875.188
49.217
5.014
0.126
-0.439
-0.444
-0.401
-0.339
-0.277
-0.237
-0.210
-0.182
-0.155
-0.136
-0.129
-0.133
-0.145
-0.163
-0.183
294.712
24.300
2.443
-0.478
-0.927
-0.956
-0.909
-0.675
1.919
21.896
95.298
116.946
39.009
4.189
-0.348
-0.051
9.258
162.443
3744.935
63295.605
98492.750
6746.770
317.162
19.820
1.597
-0.302
-0.463
-0.438
-0.395
-0.327
-0.269
-0.228
-0.197
-0.167
-0.142
-0.125
-0.116
-0.116
-0.123
-0.135
-0.149
55.200
5.783
-0.267
-0.962
-1.017
-0.983
-0.924
-0.433
5.722
78.121
534.165
756.772
160.485
13.905
0.336
-0.491
2.248
29.165
256.975
1249.588
1389.084
376.073
45.248
4.660
0.066
-0.437
-0.449
-0.424
-0.368
-0.300
-0.249
-0.211
-0.179
-0.151
-0.130
-0.115
-0.106
-0.104
-0.108
-0.116
-0.126
5.733
0.153
-0.918
-1.032
-1.037
-0.998
-0.925
-0.370
6.190
80.227
539.778
764.364
165.673
15.759
0.799
-0.621
-0.187
3.298
17.873
44.317
48.281
23.091
5.049
0.407
-0.375
-0.445
-0.428
-0.398
-0.328
-0.264
-0.218
-0.184
-0.156
-0.134
-0.118
-0.105
-0.099
-0.098
-0.099
-0.104
-0.112
-0.426
-0.923
-1.031
-1.036
-1.029
-0.970
-0.895
-0.411
4.024
32.744
130.504
182.938
72.006
14.582
1.824
-0.462
-0.701
-0.395
0.682
2.126
2.411
1.112
0.020
-0.400
-0.462
-0.438
-0.414
-0.358
-0.286
-0.230
-0.190
-0.162
-0.140
-0.123
-0.111
-0.103
-0.097
-0.095
-0.096
-0.099
-0.108
-0.974
-0.949
-0.913
-0.913
-0.884
-0.775
-0.632
-0.101
4.118
29.926
123.565
209.642
119.697
37.728
7.759
0.612
-0.654
-0.765
-0.698
-0.579
-0.494
-0.509
-0.536
-0.521
-0.480
-0.438
-0.389
-0.318
-0.251
-0.205
-0.172
-0.148
-0.131
-0.117
-0.108
-0.102
-0.099
-0.096
-0.097
-0.101
-0.109
-0.493
0.007
0.239
-0.013
-0.279
0.098
2.010
3.229
5.027
35.175
155.014
316.163
441.190
369.908
82.270
7.493
-0.104
-0.754
-0.771
-0.744
-0.683
-0.633
-0.577
-0.526
-0.482
-0.431
-0.362
-0.289
-0.231
-0.191
-0.164
-0.145
-0.132
-0.120
-0.112
-0.106
-0.102
-0.100
-0.100
-0.105
-0.113
4.311
8.795
8.579
4.887
1.660
2.105
19.070
32.390
6.016
19.512
91.961
860.556
13774.685
18536.918
1083.659
43.303
1.359
-0.677
-0.763
-0.715
-0.606
-0.540
-0.542
-0.521
-0.462
-0.411
-0.349
-0.278
-0.226
-0.192
-0.169
-0.153
-0.141
-0.130
-0.123
-0.116
-0.110
-0.108
-0.106
-0.110
-0.117
64.032
141.633
113.335
39.728
8.767
2.862
16.569
24.279
3.643
6.401
71.350
2617.755
100013.008
100003.773
4414.092
86.163
2.487
-0.613
-0.632
-0.105
0.944
1.144
0.231
-0.357
-0.452
-0.399
-0.348
-0.290
-0.240
-0.210
-0.188
-0.174
-0.163
-0.153
-0.143
-0.133
-0.124
-0.119
-0.116
-0.118
-0.123
1255.266
5317.974
2996.610
423.696
41.926
4.039
1.426
1.323
-0.083
1.598
34.227
853.346
15923.227
18521.746
1220.918
42.975
1.359
-0.585
0.163
5.212
18.180
20.033
7.119
0.961
-0.338
-0.416
-0.369
-0.327
-0.277
-0.239
-0.215
-0.199
-0.188
-0.181
-0.172
-0.159
-0.147
-0.138
-0.131
-0.127
-0.131
27404.398
100009.953
100008.555
4209.589
151.486
8.708
-0.007
-0.711
-0.752
-0.223
5.930
63.998
340.034
379.898
86.046
7.643
-0.137
-0.455
2.825
29.273
143.944
159.823
47.534
5.365
-0.035
-0.457
-0.424
-0.381
-0.317
-0.271
-0.242
-0.225
-0.213
-0.206
-0.198
-0.192
-0.179
-0.163
-0.148
-0.141
-0.140
98864.617
100028.961
100004.500
11015.005
235.307
11.262
-0.020
-0.782
-0.796
-0.740
-0.021
3.461
11.258
12.353
4.194
0.108
-0.667
-0.195
5.564
64.347
380.456
476.240
105.686
9.458
0.185
-0.506
-0.500
-0.449
-0.380
-0.324
-0.277
-0.246
-0.242
-0.242
-0.235
-0.224
-0.215
-0.196
-0.172
-0.156
-0.150
18269.865
100074.086
73218.594
2983.719
124.447
6.734
-0.285
-0.799
-0.805
-0.778
-0.674
-0.424
-0.155
-0.176
-0.519
-0.732
-0.639
0.242
5.600
39.049
180.888
221.468
58.305
5.934
-0.025
-0.583
-0.578
-0.537
-0.450
-0.299
-0.085
0.022
-0.053
-0.193
-0.264
-0.268
-0.252
-0.233
-0.204
-0.178
-0.161
3730.133
2754.642
1549.137
257.287
26.925
1.871
-0.537
-0.707
-0.701
-0.681
-0.599
-0.503
-0.521
-0.659
-0.766
-0.756
-0.306
1.782
8.857
22.223
38.189
35.605
12.226
1.678
-0.259
-0.575
-0.640
-0.602
-0.363
0.279
1.415
2.078
1.477
0.364
-0.154
-0.300
-0.298
-0.276
-0.243
-0.206
-0.181
784.601
118.320
64.788
19.534
3.338
-0.036
-0.085
0.437
0.469
-0.051
-0.335
-0.394
-0.439
-0.576
-0.736
-0.662
0.601
6.856
27.814
55.715
49.317
22.801
8.652
4.421
2.039
0.346
-0.478
-0.544
0.118
2.531
7.553
11.311
7.646
2.472
0.230
-0.281
-0.337
-0.317
-0.284
-0.237
-0.200
76.317
12.235
3.866
0.973
-0.033
1.097
5.632
12.942
11.977
5.794
1.175
-0.187
-0.475
-0.606
-0.717
-0.294
4.286
41.242
247.824
703.148
483.624
139.885
65.488
64.243
34.792
8.709
0.945
-0.239
0.977
6.549
21.634
32.546
20.261
6.329
0.983
-0.218
-0.375
-0.349
-0.325
-0.268
-0.224
6.757
0.798
-0.420
-0.530
0.815
10.091
56.956
162.456
148.547
52.522
9.545
0.836
-0.466
-0.673
-0.655
0.718
18.200
283.946
5315.779
41329.738
20978.256
1698.302
915.689
1395.033
503.102
75.265
8.964
1.635
3.172
11.252
31.751
47.589
32.090
11.653
2.481
0.008
-0.399
-0.388
-0.354
-0.303
-0.251
-0.192
-0.560
-0.489
0.006
4.108
44.750
375.358
1719.521
1544.481
341.069
40.937
3.528
-0.314
-0.712
-0.592
1.871
44.395
1250.135
73215.984
100007.234
100064.813
12139.419
16390.451
41332.449
6755.371
451.094
58.113
18.846
28.431
47.588
63.255
97.474
103.923
45.842
9.822
1.100
-0.303
-0.427
-0.385
-0.336
-0.279
-0.584
0.351
2.044
4.122
12.337
93.761
1129.497
6740.192
6739.036
1014.446
80.396
5.790
-0.155
-0.726
-0.611
1.985
41.640
1128.505
73219.547
100009.969
100105.859
13399.451
73473.852
100043.781
24276.766
2408.512
1217.871
238.067
471.041
937.875
622.551
906.416
1138.690
343.503
48.718
4.997
-0.008
-0.453
-0.424
-0.368
-0.315
0.285
5.181
17.483
35.916
64.664
138.463
718.464
3757.548
3342.737
611.333
57.101
4.826
-0.311
-0.770
-0.656
1.379
23.563
307.079
4767.018
35994.484
18441.781
2404.931
14274.912
36173.293
15814.399
100377.984
100064.250
3058.372
11088.507
41368.723
10334.338
5333.572
7644.030
1547.580
136.119
10.246
0.356
-0.487
-0.469
-0.410
-0.358
2.963
26.805
149.713
437.587
597.031
777.967
524.157
524.623
464.350
125.259
17.996
1.514
-0.591
-0.782
-0.344
3.037
24.671
139.392
453.275
699.137
456.244
244.554
775.829
1786.737
67625.773
100072.672
100087.570
12222.934
100144.695
100054.234
99101.078
6859.376
7679.707
1549.245
136.136
11.083
0.301
-0.549
-0.519
-0.450
-0.395
9.722
127.452
1407.727
6904.406
6111.368
4424.516
1789.635
256.119
57.948
17.053
3.189
-0.201
-0.769
-0.584
1.631
17.425
101.929
309.966
477.028
257.665
64.829
26.108
52.222
313.564
11315.292
100012.258
100069.203
4590.574
47632.855
100030.523
41502.879
2221.155
1190.050
379.344
52.725
4.853
-0.119
-0.618
-0.559
-0.490
-0.432
17.956
311.987
5994.960
54992.926
32889.840
6340.508
1835.527
244.839
23.214
2.774
-0.127
-0.744
-0.773
0.134
10.347
138.470
1560.334
6799.534
4833.227
679.643
65.583
7.324
5.483
40.773
434.478
2112.330
1498.095
448.138
2412.313
6016.503
2215.614
340.937
125.652
44.437
9.747
0.889
-0.524
-0.657
-0.583
-0.466
-0.336
14.075
215.213
3755.612
27432.053
16510.828
2136.559
501.259
86.742
9.959
0.410
-0.729
-0.848
-0.703
1.215
29.984
682.516
23964.402
100079.445
100053.672
5995.907
198.745
10.617
0.331
3.052
18.014
45.230
41.747
41.531
133.999
293.228
302.624
136.046
36.474
8.455
1.255
-0.394
-0.681
-0.643
-0.407
0.222
1.108
5.822
61.982
477.295
1768.821
1316.479
314.101
76.510
15.678
2.010
-0.521
-0.867
-0.829
-0.588
1.897
42.320
1028.446
63374.879
100180.859
100088.906
12505.987
283.775
11.748
-0.182
-0.747
0.055
1.431
3.216
10.083
44.081
159.850
264.382
151.477
33.137
4.789
0.119
-0.638
-0.699
-0.453
0.924
6.034
16.979
2.287
22.988
116.742
244.201
164.828
48.299
11.147
1.799
-0.386
-0.842
-0.867
-0.682
-0.304
1.590
23.578
388.657
8652.937
98597.750
47604.855
2677.585
125.308
7.033
-0.515
-0.882
-0.104
2.053
5.724
17.113
33.960
74.802
115.582
67.880
16.675
2.508
-0.263
-0.705
-0.626
0.434
7.249
43.363
166.214
1.358
17.415
98.323
216.259
116.053
25.051
2.824
-0.341
-0.619
-0.640
-0.733
-0.383
0.303
1.549
10.098
74.305
502.248
1606.427
1156.839
221.310
25.768
1.663
-0.805
-0.596
2.022
10.202
15.545
38.320
45.621
31.026
24.157
14.289
4.351
0.251
-0.643
-0.743
-0.325
3.035
28.897
210.512
1178.468
0.295
7.250
38.126
93.270
262.977
58.390
3.003
1.312
5.274
6.966
0.518
-0.166
0.677
1.648
5.929
28.654
90.746
128.183
77.716
24.623
3.823
-0.446
-0.987
-0.651
1.117
6.599
13.875
37.417
41.530
17.192
5.425
1.780
0.097
-0.627
-0.789
-0.679
0.470
11.354
110.330
812.444
3512.042
-0.234
0.959
6.570
58.692
606.241
106.128
12.931
18.827
51.912
67.354
5.474
-0.099
0.308
0.937
3.489
14.931
39.457
47.515
23.788
5.922
0.302
-0.921
-1.070
-0.920
-0.546
0.654
4.333
12.652
14.095
6.018
1.097
-0.401
-0.750
-0.804
-0.775
-0.564
1.768
31.204
473.683
6901.927
32260.127
-0.218
-0.650
0.022
6.015
29.210
19.883
70.763
145.219
91.923
42.754
4.681
-0.304
-0.330
-0.100
0.804
4.459
11.000
11.972
6.160
1.217
-0.618
-1.019
-1.006
-0.779
-0.499
-0.198
0.591
2.135
2.681
1.347
0.003
-0.657
-0.815
-0.801
-0.755
-0.487
2.719
49.047
1020.346
27399.840
100124.547
115.177
15.765
3.873
2.785
1.188
-0.173
-0.629
-0.075
2.730
10.235
17.595
13.613
4.961
0.525
-0.715
-0.602
0.887
3.816
4.387
1.559
-0.179
-0.634
-0.623
-0.534
-0.445
-0.358
-0.281
-0.231
-0.197
-0.174
-0.160
-0.152
-0.151
-0.157
-0.177
-0.218
-0.278
-0.348
-0.414
-0.429
0.131
195.620
21.305
1.507
-0.528
-0.784
-0.850
-0.523
2.130
19.731
96.099
214.382
149.014
40.870
6.106
0.146
0.579
7.039
24.178
24.121
8.437
0.761
-0.537
-0.606
-0.532
-0.454
-0.358
-0.283
-0.231
-0.196
-0.172
-0.156
-0.148
-0.146
-0.153
-0.173
-0.212
-0.265
-0.326
-0.373
-0.182
1.877
115.946
14.080
0.981
-0.770
-0.952
-0.884
-0.058
7.888
87.588
675.382
2137.459
1388.719
213.719
23.058
2.118
2.390
15.323
48.972
53.054
16.671
1.811
-0.431
-0.597
-0.543
-0.469
-0.373
-0.295
-0.243
-0.204
-0.177
-0.158
-0.148
-0.145
-0.151
-0.170
-0.207
-0.251
-0.306
-0.293
0.427
6.562
30.692
7.702
0.907
-0.724
-0.915
-0.827
0.315
12.885
162.489
1719.456
7605.193
4202.776
503.017
39.643
5.476
7.111
19.259
35.760
33.543
11.387
1.255
-0.486
-0.600
-0.551
-0.477
-0.385
-0.317
-0.263
-0.219
-0.187
-0.164
-0.150
-0.145
-0.150
-0.168
-0.202
-0.236
-0.287
-0.200
1.207
14.643
15.648
7.966
1.907
-0.438
-0.861
-0.806
0.109
9.304
104.164
915.068
3340.957
1919.018
291.805
40.017
14.106
20.357
39.961
40.901
19.358
5.087
0.433
-0.386
-0.433
-0.479
-0.484
-0.406
-0.335
-0.288
-0.242
-0.204
-0.177
-0.159
-0.150
-0.150
-0.165
-0.193
-0.222
-0.263
-0.178
1.350
15.615
65.593
32.203
8.803
0.909
-0.656
-0.802
-0.400
3.059
26.983
148.657
342.302
265.812
96.875
59.562
32.151
34.693
68.544
57.771
21.977
4.724
1.696
1.912
1.701
0.542
-0.205
-0.396
-0.365
-0.311
-0.273
-0.228
-0.193
-0.171
-0.156
-0.152
-0.159
-0.183
-0.207
-0.238
-0.211
0.691
7.651
634.490
252.779
46.450
5.363
-0.140
-0.756
-0.686
0.118
4.068
15.436
31.051
35.210
57.824
74.133
39.743
27.910
45.196
37.839
16.542
8.043
17.665
32.187
27.155
10.322
1.957
-0.102
-0.377
-0.343
-0.298
-0.256
-0.212
-0.184
-0.164
-0.154
-0.155
-0.172
-0.194
-0.216
-0.234
0.026
1.939
7655.025
1780.418
181.757
15.681
0.676
-0.689
-0.759
-0.637
-0.105
1.001
2.859
7.762
22.623
34.624
18.637
10.894
13.684
13.311
11.710
38.151
200.039
556.070
413.878
95.739
13.178
1.126
-0.291
-0.375
-0.325
-0.281
-0.232
-0.195
-0.171
-0.154
-0.150
-0.159
-0.179
-0.197
-0.222
-0.209
0.101
42143.582
6192.723
371.296
24.555
1.280
-0.656
-0.765
-0.760
-0.683
-0.537
-0.177
1.223
4.326
6.218
3.622
2.043
2.894
7.626
33.312
202.974
1777.831
8619.034
5315.435
676.257
52.694
3.959
-0.076
-0.388
-0.349
-0.302
-0.248
-0.205
-0.175
-0.155
-0.144
-0.146
-0.161
-0.179
-0.196
-0.224
-0.229
16313.248
3409.666
246.495
18.544
0.876
-0.680
-0.782
-0.772
-0.727
-0.681
-0.627
-0.420
-0.046
0.100
-0.138
-0.145
2.439
24.902
197.391
1030.211
5548.224
36216.203
20985.717
1548.752
88.110
5.956
0.044
-0.392
-0.365
-0.315
-0.258
-0.210
-0.177
-0.153
-0.138
-0.134
-0.141
-0.159
-0.176
-0.194
-0.221
1160.313
426.258
60.719
6.612
0.082
-0.740
-0.793
-0.772
-0.739
-0.673
-0.608
-0.599
-0.651
-0.696
-0.718
-0.273
5.312
74.862
927.957
7768.543
11638.764
12557.866
6864.163
756.395
58.195
4.021
-0.090
-0.403
-0.372
-0.323
-0.261
-0.210
-0.175
-0.149
-0.132
-0.123
-0.124
-0.134
-0.152
-0.174
-0.190
94.743
39.686
9.179
1.093
-0.541
-0.821
-0.811
-0.773
-0.680
-0.339
0.285
0.358
-0.209
-0.642
-0.743
-0.213
6.164
95.868
1548.860
14223.633
18606.260
3062.556
665.872
126.440
16.752
1.501
-0.287
-0.414
-0.371
-0.319
-0.253
-0.204
-0.169
-0.142
-0.123
-0.111
-0.109
-0.113
-0.125
-0.143
-0.160
24.947
5.329
0.757
-0.527
-0.837
-0.893
-0.845
-0.769
-0.402
1.233
4.744
5.773
2.001
-0.125
-0.719
-0.403
3.638
48.217
502.554
2988.590
3362.587
788.838
110.110
20.955
3.352
0.076
-0.400
-0.410
-0.362
-0.302
-0.236
-0.189
-0.157
-0.133
-0.115
-0.104
-0.098
-0.099
-0.106
-0.117
-0.130
6.839
0.495
-0.715
-0.913
-0.941
-0.932
-0.868
-0.750
0.003
3.896
13.783
16.679
6.467
0.692
-0.622
-0.650
0.681
10.957
67.704
214.289
236.463
91.444
19.039
3.746
0.387
-0.325
-0.417
-0.400
-0.348
-0.278
-0.217
-0.173
-0.143
-0.121
-0.106
-0.097
-0.091
-0.090
-0.094
-0.100
-0.109
0.420
-0.759
-0.980
-0.986
-0.974
-0.932
-0.864
-0.762
0.056
4.170
14.420
17.556
7.145
0.987
-0.511
-0.732
-0.492
1.042
6.184
15.342
16.896
8.721
2.721
0.462
-0.256
-0.411
-0.403
-0.381
-0.325
-0.250
-0.195
-0.158
-0.131
-0.113
-0.101
-0.092
-0.087
-0.085
-0.087
-0.091
-0.097
-0.855
-0.963
-0.953
-0.929
-0.834
-0.629
-0.571
-0.637
-0.121
2.394
7.805
9.947
5.292
1.189
-0.328
-0.694
-0.752
-0.590
-0.046
0.690
0.849
0.616
0.300
-0.087
-0.353
-0.416
-0.395
-0.354
-0.292
-0.224
-0.176
-0.143
-0.121
-0.107
-0.097
-0.089
-0.085
-0.084
-0.084
-0.087
-0.093
-0.829
-0.506
-0.258
-0.122
0.521
1.980
2.398
1.084
0.282
2.309
7.384
10.841
8.959
4.675
1.084
-0.406
-0.747
-0.781
-0.737
-0.631
-0.516
-0.348
-0.230
-0.310
-0.418
-0.425
-0.378
-0.327
-0.261
-0.203
-0.162
-0.135
-0.118
-0.105
-0.096
-0.091
-0.086
-0.084
-0.083
-0.087
-0.091
0.663
3.419
6.022
5.281
6.085
15.088
49.539
61.137
6.676
2.729
9.015
21.199
42.897
41.688
13.024
1.450
-0.542
-0.728
-0.749
-0.737
-0.667
-0.576
-0.501
-0.486
-0.478
-0.422
-0.360
-0.302
-0.238
-0.188
-0.156
-0.134
-0.120
-0.108
-0.099
-0.095
-0.091
-0.088
-0.087
-0.088
-0.092
10.212
29.578
48.145
36.310
20.385
47.816
2616.797
8816.225
77.220
2.603
10.483
70.110
344.239
381.550
86.493
7.826
0.062
-0.514
-0.618
-0.705
-0.693
-0.641
-0.596
-0.538
-0.473
-0.417
-0.354
-0.287
-0.228
-0.186
-0.159
-0.141
-0.126
-0.119
-0.110
-0.103
-0.098
-0.094
-0.091
-0.093
-0.097
97.722
275.749
314.330
178.197
50.471
40.160
1483.627
4709.113
57.320
1.499
11.670
145.747
959.770
1081.612
177.818
14.208
0.828
-0.138
-0.381
-0.578
-0.532
-0.469
-0.511
-0.529
-0.470
-0.413
-0.360
-0.288
-0.235
-0.199
-0.176
-0.158
-0.145
-0.137
-0.127
-0.117
-0.110
-0.105
-0.102
-0.101
-0.105
1945.600
9858.942
5620.099
846.104
107.615
18.100
26.657
33.436
3.212
-0.032
5.968
70.716
380.071
425.066
86.482
8.605
0.620
-0.084
-0.239
-0.051
0.791
0.962
0.124
-0.415
-0.490
-0.433
-0.375
-0.317
-0.265
-0.229
-0.207
-0.191
-0.178
-0.166
-0.155
-0.144
-0.132
-0.123
-0.116
-0.112
-0.112
63354.973
100079.602
100163.133
7729.938
230.240
15.845
1.569
-0.090
-0.657
-0.657
1.004
11.258
39.026
42.996
13.726
1.659
-0.229
-0.393
-0.176
1.414
5.209
5.779
2.315
-0.029
-0.490
-0.479
-0.426
-0.373
-0.314
-0.270
-0.240
-0.222
-0.210
-0.201
-0.193
-0.181
-0.165
-0.147
-0.135
-0.125
-0.121
100507.258
100047.938
100036.813
20977.951
350.890
15.182
0.418
-0.749
-0.802
-0.758
-0.428
0.650
2.505
2.631
0.630
-0.489
-0.692
-0.636
-0.068
2.835
9.371
11.330
4.325
0.355
-0.493
-0.541
-0.504
-0.449
-0.377
-0.324
-0.290
-0.268
-0.253
-0.242
-0.233
-0.223
-0.209
-0.182
-0.161
-0.143
-0.133
38943.117
100090.563
100009.180
5313.613
164.218
9.013
-0.134
-0.779
-0.774
-0.613
-0.115
0.568
0.743
0.165
-0.479
-0.761
-0.786
-0.699
-0.134
2.135
6.698
7.189
2.635
0.079
-0.536
-0.592
-0.571
-0.528
-0.468
-0.406
-0.346
-0.308
-0.297
-0.299
-0.290
-0.276
-0.258
-0.232
-0.198
-0.169
-0.149
5328.383
4307.319
2672.450
375.757
34.638
2.327
-0.445
-0.602
-0.533
-0.214
0.887
2.337
2.527
1.153
-0.228
-0.724
-0.758
-0.410
0.502
1.823
2.904
2.424
0.935
0.057
-0.305
-0.525
-0.622
-0.593
-0.533
-0.413
-0.246
-0.137
-0.191
-0.294
-0.344
-0.341
-0.318
-0.285
-0.242
-0.202
-0.173
963.839
149.004
83.165
24.913
4.008
0.311
0.850
2.105
2.239
1.435
1.948
3.525
3.696
1.677
-0.006
-0.667
-0.433
1.357
6.243
11.306
10.478
6.762
6.854
7.389
4.428
1.048
-0.330
-0.590
-0.510
-0.242
0.206
0.498
0.278
-0.137
-0.350
-0.391
-0.369
-0.342
-0.291
-0.237
-0.197
90.581
14.676
4.547
1.225
0.412
3.661
17.851
44.310
41.003
18.759
5.298
3.042
2.478
1.092
-0.182
-0.496
1.331
14.274
68.523
150.762
120.403
65.535
111.941
151.691
75.796
17.372
2.118
-0.265
-0.296
0.231
1.128
1.645
1.134
0.218
-0.297
-0.427
-0.409
-0.383
-0.340
-0.276
-0.226
7.301
1.001
-0.416
-0.363
3.032
34.439
282.159
1125.333
1014.846
258.256
33.567
4.738
1.111
0.016
-0.502
-0.078
7.214
80.272
675.730
2389.803
1755.383
696.868
3373.684
6748.586
1922.574
180.934
15.494
2.001
2.335
3.860
4.203
4.083
2.856
1.147
-0.017
-0.403
-0.453
-0.419
-0.380
-0.314
-0.257
-0.234
-0.739
-0.725
0.471
12.663
195.919
4203.016
47550.035
47550.523
3342.484
180.206
11.656
0.785
-0.466
-0.651
0.459
15.126
234.153
3745.242
23934.115
14334.686
5847.465
100077.680
100015.070
63309.449
1269.301
65.321
19.031
42.218
63.758
45.992
21.881
13.457
6.546
1.526
-0.141
-0.466
-0.461
-0.412
-0.353
-0.289
-0.875
-0.575
0.533
5.119
32.340
518.913
20961.975
100004.070
100001.352
18373.141
415.103
19.175
0.960
-0.613
-0.714
0.464
15.247
234.490
3745.795
23938.004
12748.090
15311.558
100076.789
100023.125
100118.789
3374.399
410.430
212.387
1021.852
2390.249
1031.897
185.202
71.096
30.857
6.951
0.589
-0.425
-0.512
-0.454
-0.393
-0.328
-0.544
1.338
8.314
44.612
199.776
684.577
11208.387
100044.594
100006.336
8595.033
283.366
15.894
0.560
-0.693
-0.751
0.021
7.409
75.689
678.754
2396.391
1681.599
4485.429
100032.203
100081.953
56290.863
14222.734
7622.095
2083.313
54843.520
100008.859
47591.250
1525.239
240.780
77.776
14.384
1.651
-0.384
-0.574
-0.507
-0.440
-0.374
0.670
8.340
46.692
354.896
3787.715
12584.966
5639.477
5723.347
4753.445
829.090
68.103
5.421
-0.207
-0.759
-0.634
0.404
4.958
21.883
74.405
146.445
148.540
410.937
2996.649
5465.191
6602.741
93086.828
49127.133
8401.033
100056.031
100012.750
100045.266
6117.414
315.586
80.791
15.703
1.616
-0.430
-0.632
-0.558
-0.483
-0.413
2.856
24.906
172.669
1650.788
55030.660
100073.180
73281.281
2301.432
229.502
57.537
9.726
0.611
-0.678
-0.709
0.342
6.385
28.390
61.136
60.087
32.250
17.712
31.500
93.166
211.017
1723.215
14947.028
9952.175
4870.910
100042.320
100040.258
100071.063
3832.834
176.999
36.882
7.408
0.590
-0.561
-0.660
-0.599
-0.527
-0.453
4.116
40.513
301.007
2294.750
63849.371
100137.219
84859.930
2147.576
96.209
8.457
0.744
-0.605
-0.791
-0.324
4.680
44.605
293.548
796.049
565.687
129.235
18.765
3.719
5.946
22.610
143.952
539.077
424.347
582.734
6820.995
24341.145
7569.737
887.503
112.574
18.009
3.020
-0.085
-0.657
-0.679
-0.601
-0.423
-0.197
2.988
32.095
204.994
878.688
5135.032
16236.903
5992.853
503.665
35.065
2.327
-0.551
-0.829
-0.773
0.339
14.259
188.661
2239.936
9699.493
5573.316
683.003
52.956
3.567
-0.134
1.535
8.792
20.551
25.138
72.209
508.509
3359.762
7801.450
2710.234
293.137
27.667
4.555
0.183
-0.636
-0.621
-0.169
1.383
3.896
0.908
11.226
55.710
161.064
311.242
485.242
262.822
53.012
6.633
-0.074
-0.847
-0.879
-0.779
0.654
19.985
338.368
5763.171
32707.240
12451.336
1093.186
75.067
4.503
-0.648
-0.895
0.008
2.792
11.919
55.635
449.375
4745.697
16144.319
4726.370
381.767
36.228
6.480
0.639
-0.549
-0.176
3.181
19.612
67.814
-0.306
2.598
11.876
24.528
29.554
27.725
15.418
4.426
0.200
-0.747
-0.924
-0.897
-0.804
0.244
12.415
174.762
1968.943
8041.456
3518.560
436.901
39.694
2.514
-0.830
-0.738
9.329
62.805
81.940
272.861
478.225
1336.991
2994.884
1251.878
166.649
20.386
4.167
0.196
-0.470
1.662
23.278
235.109
1389.762
-0.660
0.751
4.679
8.087
6.716
2.942
0.840
0.038
0.482
0.520
-0.592
-0.859
-0.785
-0.337
3.638
33.520
194.004
457.336
302.615
68.485
9.932
0.188
-1.018
0.463
102.644
2606.202
515.503
1485.536
1900.029
474.149
242.525
126.850
28.199
5.344
0.738
-0.486
-0.220
5.412
90.192
1726.927
35970.035
-0.809
-0.191
1.517
3.478
4.128
2.096
3.997
10.215
91.477
162.263
10.383
-0.526
-0.739
-0.581
0.471
5.297
18.031
30.289
22.653
7.861
0.920
-0.819
-1.081
-0.093
42.928
616.261
327.789
1317.626
1665.393
326.380
44.715
12.401
3.281
0.211
-0.568
-0.714
0.141
9.429
151.825
4260.101
100104.648
-0.862
-0.779
-0.344
1.031
4.190
13.738
86.330
205.480
7197.628
34379.051
119.606
0.384
-0.734
-0.670
-0.319
0.929
3.070
3.977
2.441
0.381
-0.689
-1.010
-1.065
-0.918
1.819
14.133
58.632
234.198
261.506
84.688
13.355
1.873
-0.253
-0.730
-0.790
-0.697
0.448
11.930
131.486
1699.665
24602.619
-0.834
-0.979
-0.938
-0.373
5.641
105.602
1562.441
5819.485
3029.483
3939.110
62.090
0.734
-0.621
-0.725
-0.629
-0.249
0.269
0.364
-0.087
-0.646
-0.919
-1.012
-0.925
-0.581
0.187
2.085
8.958
26.233
37.455
23.449
8.122
1.279
-0.523
-0.803
-0.787
-0.667
0.481
11.285
114.313
838.941
2560.831
1259.293
75.002
14.047
10.450
5.077
1.089
-0.464
-0.608
-0.027
1.280
2.360
1.888
0.340
-0.571
-0.829
-0.769
-0.261
0.856
2.193
2.052
0.788
-0.176
-0.504
-0.501
-0.409
-0.338
-0.274
-0.224
-0.189
-0.168
-0.154
-0.146
-0.145
-0.153
-0.171
-0.210
-0.273
-0.355
-0.416
-0.462
-0.006
2671.581
116.852
7.545
0.425
-0.428
-0.723
-0.763
-0.129
2.580
10.181
19.475
15.212
5.147
0.655
-0.597
-0.723
-0.262
0.588
0.821
0.231
-0.333
-0.560
-0.575
-0.510
-0.423
-0.343
-0.275
-0.224
-0.189
-0.167
-0.151
-0.143
-0.141
-0.147
-0.164
-0.198
-0.257
-0.322
-0.382
-0.390
0.523
1154.464
79.123
8.390
0.123
-0.869
-0.904
-0.658
0.939
9.355
40.774
80.260
62.047
19.405
3.051
-0.219
-0.491
0.160
1.180
1.276
0.213
-0.495
-0.619
-0.579
-0.518
-0.441
-0.358
-0.286
-0.234
-0.195
-0.170
-0.152
-0.141
-0.138
-0.142
-0.157
-0.191
-0.241
-0.296
-0.340
-0.230
1.276
277.221
82.650
14.340
0.960
-0.786
-0.883
-0.555
1.702
15.270
73.674
148.549
113.799
31.917
5.413
0.298
0.
0.673
1.342
0.929
0.027
-0.544
-0.630
-0.590
-0.539
-0.450
-0.364
-0.304
-0.252
-0.210
-0.178
-0.155
-0.140
-0.135
-0.138
-0.153
-0.183
-0.223
-0.269
-0.300
-0.065
1.888
219.713
105.929
18.990
1.554
-0.684
-0.850
-0.604
1.229
11.068
48.248
104.278
73.942
23.583
4.717
0.893
0.938
1.862
1.909
0.831
-0.142
-0.388
-0.316
-0.304
-0.416
-0.436
-0.383
-0.320
-0.272
-0.229
-0.190
-0.162
-0.144
-0.134
-0.136
-0.147
-0.173
-0.208
-0.247
-0.273
-0.033
1.811
354.134
128.690
25.018
2.503
-0.510
-0.800
-0.695
0.075
3.772
14.158
27.185
21.840
9.105
3.650
1.692
1.814
2.867
2.610
1.098
0.808
2.462
4.897
4.170
1.570
0.075
-0.329
-0.344
-0.293
-0.255
-0.208
-0.173
-0.149
-0.137
-0.134
-0.140
-0.161
-0.191
-0.222
-0.260
-0.120
0.921
6026.495
1042.866
88.194
7.584
-0.027
-0.732
-0.735
-0.522
0.367
2.242
3.984
4.044
3.268
2.887
1.761
1.528
2.206
2.116
2.319
10.656
44.500
95.571
80.363
25.006
4.645
0.275
-0.319
-0.322
-0.276
-0.232
-0.186
-0.158
-0.141
-0.133
-0.133
-0.149
-0.178
-0.201
-0.236
-0.222
0.091
73449.805
4818.300
234.593
16.429
0.740
-0.649
-0.729
-0.684
-0.511
-0.232
0.048
0.381
0.955
1.133
0.585
0.313
0.571
1.387
9.121
96.671
916.182
3341.163
2386.328
375.255
34.732
2.857
-0.115
-0.342
-0.301
-0.256
-0.204
-0.166
-0.144
-0.131
-0.128
-0.138
-0.160
-0.181
-0.206
-0.241
-0.215
48104.750
3961.633
236.254
18.625
1.329
-0.536
-0.708
-0.698
-0.660
-0.608
-0.559
-0.428
-0.250
-0.185
-0.322
-0.435
-0.097
2.677
33.577
619.731
20959.703
100004.414
100001.242
4721.440
162.792
8.898
0.244
-0.338
-0.319
-0.275
-0.218
-0.174
-0.145
-0.127
-0.121
-0.125
-0.140
-0.162
-0.181
-0.208
-0.245
3362.364
768.099
98.969
13.709
1.724
-0.371
-0.687
-0.704
-0.672
-0.637
-0.618
-0.615
-0.611
-0.630
-0.678
-0.635
0.213
6.637
68.399
1441.705
100057.609
100026.188
100007.602
16134.476
310.944
13.353
0.471
-0.341
-0.330
-0.287
-0.228
-0.177
-0.144
-0.125
-0.115
-0.115
-0.122
-0.138
-0.160
-0.179
-0.204
234.955
105.635
33.808
9.845
1.849
-0.319
-0.677
-0.706
-0.673
-0.646
-0.629
-0.642
-0.679
-0.711
-0.726
-0.594
0.898
12.314
94.618
889.710
27600.990
100092.078
100022.359
5316.716
180.406
10.119
0.336
-0.366
-0.340
-0.296
-0.231
-0.177
-0.142
-0.122
-0.109
-0.104
-0.106
-0.115
-0.131
-0.153
-0.174
25.353
19.189
12.022
5.007
0.981
-0.440
-0.713
-0.707
-0.668
-0.633
-0.586
-0.583
-0.650
-0.707
-0.732
-0.581
1.035
13.858
90.424
397.337
1439.110
5433.176
3376.672
469.459
45.640
4.383
0.010
-0.392
-0.344
-0.295
-0.226
-0.173
-0.139
-0.118
-0.104
-0.096
-0.094
-0.097
-0.108
-0.124
-0.141
3.981
3.487
2.873
1.194
-0.128
-0.680
-0.768
-0.719
-0.662
-0.538
-0.346
-0.325
-0.503
-0.663
-0.729
-0.654
0.358
7.541
42.853
137.677
197.207
200.081
132.717
46.404
10.453
1.471
-0.196
-0.393
-0.343
-0.285
-0.216
-0.166
-0.132
-0.112
-0.097
-0.088
-0.085
-0.086
-0.093
-0.102
-0.112
0.216
-0.064
-0.124
-0.435
-0.708
-0.830
-0.796
-0.726
-0.648
-0.401
-0.006
0.062
-0.276
-0.601
-0.711
-0.725
-0.387
1.756
9.704
24.720
31.517
26.023
19.667
11.036
3.544
0.369
-0.310
-0.378
-0.337
-0.270
-0.202
-0.155
-0.124
-0.104
-0.091
-0.085
-0.080
-0.078
-0.081
-0.087
-0.093
-0.767
-0.844
-0.837
-0.857
-0.846
-0.751
-0.683
-0.701
-0.667
-0.401
0.037
0.127
-0.213
-0.569
-0.693
-0.744
-0.703
-0.260
1.048
3.098
5.501
8.991
11.380
6.790
1.736
-0.047
-0.366
-0.362
-0.321
-0.251
-0.187
-0.145
-0.115
-0.099
-0.088
-0.081
-0.076
-0.075
-0.076
-0.078
-0.083
-0.934
-0.826
-0.727
-0.558
0.155
1.448
1.489
0.210
-0.511
-0.476
-0.142
-0.045
-0.270
-0.541
-0.670
-0.733
-0.781
-0.706
-0.505
0.026
2.191
8.387
13.102
7.599
1.493
-0.172
-0.378
-0.340
-0.296
-0.229
-0.171
-0.135
-0.110
-0.096
-0.088
-0.081
-0.076
-0.075
-0.074
-0.075
-0.079
-0.310
0.903
2.075
3.215
10.291
29.506
32.784
10.126
1.145
-0.337
-0.125
0.131
0.147
-0.119
-0.485
-0.688
-0.703
-0.678
-0.680
-0.474
0.754
4.408
7.172
3.703
0.697
-0.282
-0.364
-0.316
-0.272
-0.206
-0.157
-0.128
-0.108
-0.095
-0.088
-0.082
-0.078
-0.076
-0.073
-0.076
-0.077
4.955
19.692
35.217
34.043
80.501
345.247
396.979
172.787
13.947
0.260
0.024
1.133
2.771
2.474
0.757
-0.184
-0.089
0.058
-0.213
-0.499
-0.258
0.623
1.175
0.600
-0.179
-0.379
-0.349
-0.301
-0.250
-0.188
-0.151
-0.126
-0.110
-0.099
-0.091
-0.084
-0.082
-0.079
-0.077
-0.077
-0.080
38.120
218.892
506.776
390.066
259.213
1260.726
8341.999
44000.227
152.406
1.556
0.341
3.878
11.572
12.601
5.170
2.768
3.150
3.804
1.817
0.032
-0.535
-0.490
-0.373
-0.415
-0.453
-0.411
-0.344
-0.290
-0.232
-0.183
-0.151
-0.131
-0.117
-0.108
-0.100
-0.093
-0.089
-0.086
-0.083
-0.082
-0.084
191.016
1633.184
6807.655
3775.571
555.240
596.756
4444.333
17173.816
110.832
1.126
0.503
6.431
21.991
22.594
17.945
35.917
14.829
11.830
6.083
1.129
-0.420
-0.635
-0.601
-0.550
-0.484
-0.419
-0.354
-0.290
-0.231
-0.190
-0.163
-0.147
-0.132
-0.124
-0.115
-0.109
-0.103
-0.096
-0.093
-0.090
-0.092
872.040
5883.596
22339.857
9959.076
957.731
119.814
96.494
67.715
7.165
-0.323
-0.037
3.811
12.397
13.408
29.862
91.451
23.279
14.358
7.304
1.289
-0.350
-0.588
-0.605
-0.575
-0.509
-0.445
-0.379
-0.304
-0.250
-0.215
-0.193
-0.176
-0.162
-0.152
-0.144
-0.133
-0.125
-0.116
-0.107
-0.102
-0.099
7764.190
64686.887
32674.994
4703.374
502.798
45.469
7.645
1.875
-0.302
-0.722
-0.428
0.764
2.541
3.059
5.602
12.225
7.358
6.243
3.082
0.475
-0.321
-0.438
-0.546
-0.615
-0.564
-0.491
-0.426
-0.354
-0.300
-0.261
-0.235
-0.220
-0.209
-0.198
-0.187
-0.173
-0.158
-0.144
-0.130
-0.118
-0.111
24119.844
100178.648
100414.352
4027.516
204.083
17.571
1.209
-0.576
-0.729
-0.428
0.563
1.965
2.451
1.234
0.217
0.188
0.532
0.811
0.194
-0.316
-0.310
-0.271
-0.450
-0.602
-0.582
-0.527
-0.489
-0.433
-0.370
-0.320
-0.288
-0.269
-0.256
-0.250
-0.243
-0.230
-0.210
-0.186
-0.160
-0.141
-0.127
6061.866
36014.348
18401.416
1271.244
81.533
6.551
-0.104
-0.739
-0.529
0.785
5.609
13.965
15.174
7.252
1.491
-0.336
-0.615
-0.612
-0.672
-0.625
-0.416
-0.360
-0.509
-0.595
-0.595
-0.572
-0.544
-0.498
-0.457
-0.405
-0.365
-0.341
-0.327
-0.319
-0.312
-0.296
-0.273
-0.242
-0.207
-0.174
-0.148
1292.047
1171.496
751.548
150.376
18.669
1.420
-0.488
-0.492
0.084
3.510
17.975
48.148
52.323
24.753
5.144
0.127
-0.725
-0.770
-0.640
-0.461
-0.359
-0.300
-0.121
0.042
-0.107
-0.447
-0.589
-0.559
-0.523
-0.493
-0.441
-0.408
-0.401
-0.398
-0.380
-0.356
-0.331
-0.295
-0.256
-0.216
-0.180
308.049
69.904
42.546
14.112
2.347
0.221
1.216
3.223
3.942
7.360
28.145
74.072
87.559
34.448
7.216
0.446
-0.620
-0.307
0.709
1.842
2.060
2.864
6.650
9.617
6.965
2.057
-0.115
-0.563
-0.571
-0.543
-0.483
-0.432
-0.427
-0.434
-0.426
-0.404
-0.377
-0.340
-0.299
-0.258
-0.213
42.737
7.868
2.512
0.468
0.408
5.147
26.951
68.068
64.376
32.005
25.665
47.190
48.896
22.976
4.743
0.178
-0.164
2.200
10.102
20.030
21.187
34.247
103.410
164.224
94.947
23.257
2.878
-0.231
-0.470
-0.407
-0.383
-0.391
-0.421
-0.457
-0.467
-0.449
-0.421
-0.386
-0.337
-0.297
-0.247
3.902
0.190
-0.625
-0.372
4.310
52.333
501.753
2387.546
2143.277
470.114
68.528
23.879
15.526
6.584
1.383
-0.254
1.145
11.780
57.062
126.800
125.963
350.182
2450.302
4941.928
1427.744
168.934
15.918
1.594
1.420
2.061
1.522
0.451
-0.101
-0.367
-0.475
-0.493
-0.469
-0.430
-0.380
-0.330
-0.279
-0.529
-0.755
-0.659
0.935
17.572
342.370
11013.946
100002.922
100012.227
8623.520
318.671
33.541
6.976
1.390
-0.230
-0.378
2.685
26.801
148.813
419.705
425.050
3430.430
100089.617
100306.219
36180.453
962.428
49.891
12.449
27.451
40.956
27.556
9.160
2.186
0.370
-0.317
-0.506
-0.525
-0.481
-0.429
-0.369
-0.315
-0.273
0.689
1.923
7.704
49.399
942.679
98507.227
100008.820
100013.414
73246.328
781.923
43.238
5.404
0.195
-0.660
-0.450
2.704
26.850
149.035
422.882
505.850
8671.212
100038.664
100082.469
100079.734
2191.718
112.215
101.774
555.338
1125.841
503.234
91.041
13.503
2.827
0.253
-0.447
-0.582
-0.541
-0.476
-0.417
-0.359
1.865
8.249
20.273
73.765
370.286
1358.991
36372.066
100081.859
100015.859
27379.225
516.413
29.159
2.927
-0.283
-0.745
-0.604
1.084
11.091
52.996
120.690
209.881
3013.695
98498.992
100021.422
31438.986
1205.171
317.732
798.886
14191.508
54815.230
12494.195
754.385
49.591
7.185
1.126
-0.344
-0.615
-0.606
-0.539
-0.478
-0.410
6.109
35.055
111.950
729.539
14211.623
73342.094
20288.299
15101.489
14240.042
1551.737
108.231
9.432
0.547
-0.625
-0.737
-0.432
0.756
4.054
11.101
21.150
43.048
288.683
2140.698
3765.860
1315.403
874.498
643.025
2763.671
100011.789
100008.891
100013.430
2400.759
98.958
9.839
1.327
-0.374
-0.650
-0.660
-0.604
-0.530
-0.452
10.206
72.547
267.246
4322.165
100038.219
100023.742
100089.094
6996.503
406.454
88.209
14.014
1.442
-0.487
-0.750
-0.241
2.685
12.233
21.803
16.710
7.781
6.496
23.906
75.046
117.306
148.063
331.522
332.638
1778.712
63330.152
100125.156
55049.988
1673.322
102.912
11.768
1.820
-0.293
-0.683
-0.697
-0.654
-0.582
-0.495
7.483
49.993
222.866
4811.826
100038.922
100012.625
100007.516
6750.523
174.155
12.248
1.343
-0.486
-0.770
-0.576
2.516
32.428
268.277
647.498
283.224
44.374
5.686
1.802
3.968
8.395
21.482
47.895
63.120
319.087
2979.372
10946.417
12389.680
3244.323
343.975
42.730
10.013
1.359
-0.518
-0.723
-0.648
-0.434
-0.118
2.413
15.904
72.022
862.358
18394.396
100008.148
23928.063
1126.091
57.626
3.682
-0.440
-0.801
-0.797
-0.095
11.529
288.666
10299.579
94349.922
11979.742
349.287
17.590
0.711
-0.563
-0.094
1.651
5.017
14.448
117.331
2268.390
98705.375
100115.828
84879.289
1991.604
204.496
56.706
7.928
0.120
-0.610
-0.009
2.193
6.317
-0.160
3.073
15.269
83.633
462.994
1017.481
502.210
95.390
9.986
0.295
-0.818
-0.868
-0.815
0.215
20.928
870.684
100104.203
100257.039
100213.563
1015.950
29.087
1.011
-0.937
-0.968
0.280
6.526
38.680
234.566
3488.320
100055.594
100016.555
100029.875
3161.665
435.936
135.032
16.737
0.638
0.074
5.242
34.563
124.334
-0.839
-0.156
1.979
7.820
22.861
35.250
22.914
6.540
0.650
-0.703
-0.925
-0.903
-0.850
-0.092
13.082
391.592
21639.313
100113.820
25304.008
454.811
18.139
0.375
-0.999
-0.134
33.160
389.694
523.129
4497.423
6775.747
21783.363
98540.078
18391.520
1011.058
222.339
73.568
10.349
0.522
2.609
37.551
501.744
4721.151
-0.960
-0.828
-0.412
0.232
0.922
1.352
0.921
0.421
0.658
0.743
-0.565
-0.861
-0.835
-0.551
3.158
46.621
488.668
1403.981
496.070
55.356
4.564
-0.536
-1.026
2.701
716.622
100086.016
8822.548
100025.773
100105.125
8181.571
1560.675
622.550
112.884
37.255
13.346
2.214
0.122
8.044
163.008
5979.484
100001.758
-0.981
-0.959
-0.853
-0.735
-0.449
1.494
8.409
17.510
95.693
163.238
10.549
-0.533
-0.792
-0.748
-0.149
3.618
17.329
30.042
18.135
4.516
-0.084
-0.927
-1.019
1.630
263.451
21534.875
4266.170
100014.273
100017.914
6611.360
223.530
38.236
10.836
3.475
0.875
-0.385
0.094
11.514
284.602
16139.207
100012.094
-0.985
-1.006
-0.986
-0.823
1.559
28.965
244.771
700.195
7364.570
43829.465
120.816
0.685
-0.690
-0.722
-0.691
-0.372
0.340
0.845
0.381
-0.445
-0.848
-0.970
-0.995
-0.594
6.955
59.355
405.733
3478.504
4515.049
730.641
71.205
9.435
1.115
-0.448
-0.728
-0.758
-0.081
8.600
142.577
4224.699
100040.313
-0.963
-1.012
-1.038
-0.528
10.968
339.577
13712.123
100016.586
13299.195
5011.207
69.950
2.207
0.007
-0.421
-0.649
-0.702
-0.678
-0.670
-0.751
-0.827
-0.887
-0.938
-0.750
0.080
2.514
10.097
47.913
201.073
426.114
347.991
93.797
14.737
1.070
-0.672
-0.824
-0.770
-0.313
3.909
39.256
377.377
2735.643
5365.352
170.487
26.259
18.712
9.228
2.200
-0.292
-0.727
-0.640
-0.456
-0.350
-0.435
-0.638
-0.775
-0.737
-0.264
1.873
9.527
21.227
22.963
10.224
2.247
-0.061
-0.426
-0.388
-0.327
-0.275
-0.227
-0.193
-0.170
-0.157
-0.148
-0.147
-0.153
-0.171
-0.206
-0.267
-0.355
-0.415
-0.468
-0.264
16162.929
274.763
16.409
1.714
-0.132
-0.622
-0.795
-0.681
-0.289
0.496
1.138
0.740
-0.064
-0.587
-0.749
-0.679
-0.272
0.763
1.868
2.022
0.839
-0.151
-0.467
-0.478
-0.401
-0.337
-0.277
-0.225
-0.191
-0.169
-0.153
-0.144
-0.140
-0.145
-0.159
-0.191
-0.246
-0.318
-0.382
-0.437
-0.071
4683.597
357.844
38.909
2.914
-0.612
-0.869
-0.803
-0.522
0.420
2.416
4.120
3.434
1.115
-0.259
-0.671
-0.733
-0.666
-0.533
-0.394
-0.406
-0.498
-0.557
-0.550
-0.492
-0.417
-0.352
-0.286
-0.234
-0.196
-0.170
-0.152
-0.142
-0.136
-0.139
-0.151
-0.179
-0.228
-0.285
-0.336
-0.382
0.048
7882.750
1903.556
143.003
8.896
-0.303
-0.846
-0.780
-0.406
0.930
3.817
6.845
5.325
1.978
-0.050
-0.612
-0.700
-0.677
-0.658
-0.656
-0.662
-0.640
-0.604
-0.573
-0.511
-0.432
-0.357
-0.301
-0.250
-0.208
-0.175
-0.153
-0.138
-0.132
-0.133
-0.143
-0.168
-0.211
-0.256
-0.301
-0.331
-0.022
14989.345
3470.540
212.911
11.038
-0.107
-0.814
-0.766
-0.459
0.546
2.965
4.951
4.177
1.521
-0.118
-0.582
-0.636
-0.585
-0.599
-0.649
-0.609
-0.433
-0.292
-0.287
-0.379
-0.410
-0.373
-0.314
-0.270
-0.227
-0.187
-0.158
-0.140
-0.128
-0.127
-0.134
-0.156
-0.192
-0.232
-0.273
-0.291
-0.106
2887.750
924.573
103.930
8.568
-0.060
-0.770
-0.739
-0.589
-0.101
0.906
1.730
1.431
0.361
-0.302
-0.569
-0.582
-0.521
-0.524
-0.411
0.501
2.873
5.306
4.526
1.750
0.144
-0.306
-0.338
-0.290
-0.248
-0.202
-0.165
-0.141
-0.127
-0.122
-0.127
-0.143
-0.175
-0.210
-0.251
-0.277
-0.196
73322.836
5366.734
246.767
14.887
0.502
-0.678
-0.706
-0.652
-0.480
-0.204
0.019
-0.035
-0.256
-0.450
-0.581
-0.597
-0.549
-0.367
1.201
11.061
52.439
113.796
87.598
29.442
5.054
0.342
-0.298
-0.315
-0.270
-0.223
-0.177
-0.146
-0.128
-0.120
-0.119
-0.131
-0.158
-0.188
-0.220
-0.261
-0.264
100019.797
54829.285
755.439
30.637
2.024
-0.427
-0.666
-0.649
-0.591
-0.512
-0.473
-0.472
-0.498
-0.546
-0.616
-0.638
-0.589
0.266
8.764
104.350
1125.468
4721.089
2983.262
455.199
41.025
3.123
-0.082
-0.327
-0.291
-0.246
-0.191
-0.151
-0.130
-0.117
-0.112
-0.120
-0.138
-0.165
-0.191
-0.227
-0.269
100033.117
41358.074
652.683
44.128
6.057
0.261
-0.576
-0.637
-0.603
-0.573
-0.553
-0.562
-0.578
-0.614
-0.649
-0.668
-0.507
1.646
32.398
747.748
31345.848
100001.305
100001.422
5979.513
195.709
9.787
0.316
-0.324
-0.304
-0.262
-0.203
-0.157
-0.129
-0.113
-0.105
-0.109
-0.121
-0.141
-0.168
-0.191
-0.228
27422.992
2812.193
328.636
78.993
14.916
1.474
-0.418
-0.628
-0.607
-0.588
-0.571
-0.578
-0.612
-0.651
-0.664
-0.661
-0.364
3.026
54.644
1724.461
100007.273
100011.461
100015.086
23937.090
379.378
16.447
0.662
-0.328
-0.316
-0.274
-0.213
-0.159
-0.126
-0.108
-0.100
-0.099
-0.105
-0.119
-0.140
-0.164
-0.188
529.508
374.396
333.152
127.103
21.360
2.384
-0.352
-0.628
-0.606
-0.589
-0.577
-0.582
-0.613
-0.654
-0.672
-0.659
-0.304
2.925
39.604
839.188
41340.723
100058.539
100097.367
7673.779
233.956
13.965
0.813
-0.330
-0.328
-0.279
-0.219
-0.161
-0.126
-0.105
-0.095
-0.092
-0.092
-0.100
-0.113
-0.132
-0.155
60.817
145.962
165.192
74.030
14.052
1.414
-0.448
-0.643
-0.604
-0.583
-0.566
-0.571
-0.600
-0.641
-0.675
-0.668
-0.361
1.908
16.672
152.957
1590.659
6909.454
4546.212
768.272
101.541
11.699
0.853
-0.324
-0.337
-0.281
-0.218
-0.159
-0.124
-0.103
-0.091
-0.084
-0.082
-0.084
-0.093
-0.104
-0.120
13.284
32.499
37.634
17.868
4.349
0.134
-0.622
-0.661
-0.621
-0.592
-0.562
-0.556
-0.582
-0.624
-0.668
-0.684
-0.507
0.634
5.567
26.435
111.506
350.531
542.110
297.271
64.611
9.152
0.681
-0.313
-0.340
-0.275
-0.211
-0.154
-0.120
-0.098
-0.087
-0.078
-0.075
-0.075
-0.080
-0.086
-0.097
1.504
3.925
4.671
2.467
0.293
-0.556
-0.717
-0.677
-0.632
-0.600
-0.572
-0.560
-0.583
-0.626
-0.674
-0.717
-0.649
-0.277
1.266
6.732
28.279
101.523
188.441
115.780
31.493
4.850
0.213
-0.330
-0.332
-0.265
-0.200
-0.147
-0.115
-0.093
-0.081
-0.075
-0.071
-0.070
-0.072
-0.075
-0.081
-0.639
-0.332
-0.216
-0.416
-0.536
-0.402
-0.378
-0.544
-0.638
-0.623
-0.597
-0.591
-0.603
-0.637
-0.680
-0.738
-0.725
-0.608
-0.147
2.780
25.305
145.315
268.966
124.586
20.356
2.415
-0.131
-0.345
-0.312
-0.252
-0.187
-0.138
-0.109
-0.090
-0.079
-0.072
-0.068
-0.067
-0.066
-0.068
-0.072
-0.826
-0.601
-0.394
0.093
2.597
7.668
7.658
2.516
-0.061
-0.608
-0.624
-0.620
-0.634
-0.645
-0.684
-0.738
-0.736
-0.684
-0.464
2.320
33.094
275.064
601.696
200.041
25.474
1.787
-0.246
-0.332
-0.287
-0.235
-0.172
-0.129
-0.102
-0.088
-0.078
-0.072
-0.069
-0.066
-0.065
-0.065
-0.069
0.652
3.367
6.042
10.151
54.707
220.252
244.884
52.493
5.268
-0.240
-0.640
-0.648
-0.641
-0.647
-0.662
-0.543
-0.249
-0.018
-0.079
1.219
16.698
105.842
197.829
86.532
12.759
0.757
-0.299
-0.306
-0.269
-0.214
-0.158
-0.123
-0.101
-0.088
-0.079
-0.073
-0.071
-0.068
-0.066
-0.067
-0.069
14.339
58.054
126.247
128.354
783.359
11836.244
11837.111
763.309
33.530
1.121
-0.629
-0.625
-0.526
-0.497
-0.216
1.321
5.124
7.448
4.523
1.999
3.237
13.745
24.255
12.575
2.248
-0.067
-0.329
-0.294
-0.254
-0.194
-0.148
-0.120
-0.103
-0.092
-0.084
-0.078
-0.074
-0.071
-0.070
-0.070
-0.071
131.190
1131.010
4207.747
2738.565
3752.314
100035.469
100078.492
3976.590
87.589
2.486
-0.601
-0.507
-0.157
0.340
6.375
23.284
48.320
71.627
34.925
7.999
0.922
0.802
1.328
0.600
-0.146
-0.363
-0.336
-0.286
-0.238
-0.184
-0.146
-0.124
-0.109
-0.100
-0.093
-0.088
-0.083
-0.079
-0.078
-0.075
-0.075
771.443
23953.896
100019.234
100049.641
5127.125
34725.672
34650.680
1483.153
54.982
1.579
-0.635
-0.399
0.204
4.579
264.182
3183.792
347.450
351.288
140.220
20.063
1.589
-0.413
-0.511
-0.508
-0.489
-0.411
-0.341
-0.286
-0.229
-0.184
-0.156
-0.137
-0.122
-0.115
-0.110
-0.104
-0.098
-0.092
-0.087
-0.083
-0.082
1643.643
100188.984
100140.000
100047.461
9834.865
834.633
612.958
122.761
10.262
-0.048
-0.688
-0.428
0.039
8.951
1470.488
100040.914
855.971
484.566
170.742
23.663
1.672
-0.492
-0.633
-0.587
-0.523
-0.443
-0.369
-0.296
-0.240
-0.202
-0.179
-0.163
-0.152
-0.142
-0.137
-0.130
-0.123
-0.115
-0.106
-0.097
-0.093
1104.388
19628.596
100828.656
85003.125
3008.045
144.993
25.784
6.905
0.428
-0.477
-0.013
0.836
1.144
2.672
67.842
378.152
115.809
128.245
59.211
10.553
0.595
-0.627
-0.690
-0.643
-0.576
-0.496
-0.407
-0.333
-0.279
-0.243
-0.219
-0.206
-0.197
-0.192
-0.184
-0.175
-0.163
-0.148
-0.133
-0.118
-0.108
874.605
3218.934
4529.216
1977.241
310.133
30.329
2.891
-0.182
-0.420
1.019
6.601
15.134
17.883
8.774
3.786
5.989
11.776
15.495
8.236
1.652
-0.413
-0.715
-0.698
-0.656
-0.585
-0.516
-0.452
-0.400
-0.349
-0.308
-0.282
-0.268
-0.263
-0.261
-0.252
-0.236
-0.218
-0.200
-0.175
-0.150
-0.128
404.326
969.741
700.152
204.035
38.218
5.155
-0.066
-0.611
0.501
8.541
52.295
162.386
177.812
73.577
13.050
1.792
0.837
1.106
0.357
-0.443
-0.712
-0.710
-0.668
-0.627
-0.576
-0.539
-0.492
-0.459
-0.436
-0.395
-0.361
-0.344
-0.342
-0.337
-0.321
-0.298
-0.274
-0.250
-0.222
-0.193
-0.160
155.852
137.371
93.501
30.977
6.104
0.383
-0.566
-0.303
2.627
29.596
234.472
1125.339
1388.452
375.017
48.144
4.449
-0.139
-0.573
-0.667
-0.732
-0.709
-0.505
0.051
0.691
0.567
-0.155
-0.486
-0.521
-0.498
-0.484
-0.451
-0.436
-0.426
-0.401
-0.378
-0.355
-0.318
-0.289
-0.261
-0.236
-0.199
48.310
16.594
10.092
3.498
0.324
-0.221
0.767
2.732
7.426
48.722
458.634
2668.530
3340.997
746.576
73.598
6.161
-0.174
-0.699
-0.567
-0.380
0.006
2.306
10.975
27.003
21.964
5.994
0.432
-0.499
-0.556
-0.553
-0.535
-0.504
-0.476
-0.457
-0.439
-0.385
-0.337
-0.327
-0.297
-0.268
-0.240
9.339
1.934
0.287
-0.392
-0.073
3.302
16.900
40.568
52.076
70.618
247.393
1029.657
1253.258
341.539
44.325
3.986
-0.286
-0.345
0.550
1.632
4.271
23.374
171.749
710.401
497.711
76.437
6.928
-0.034
-0.546
-0.543
-0.569
-0.556
-0.531
-0.502
-0.448
-0.340
-0.305
-0.357
-0.337
-0.302
-0.274
0.504
-0.601
-0.876
-0.581
2.682
31.817
235.622
925.928
890.000
435.886
309.234
227.097
164.779
64.184
12.126
1.054
-0.362
0.721
4.009
8.564
19.679
136.247
1756.770
16533.064
9087.998
574.918
25.612
1.323
0.232
0.445
0.143
-0.306
-0.514
-0.526
-0.377
-0.210
-0.222
-0.356
-0.380
-0.339
-0.305
0.012
0.376
-0.110
0.746
11.859
179.250
3343.915
35982.137
31523.180
3494.952
1070.202
280.794
53.049
11.467
1.900
-0.355
-0.318
1.964
8.699
19.575
55.381
531.906
6213.697
43179.902
20659.016
951.813
43.630
5.425
8.125
11.969
7.970
2.444
0.138
-0.426
-0.300
-0.069
-0.158
-0.364
-0.429
-0.388
-0.342
21.667
35.978
12.116
10.999
34.129
432.070
16148.206
100027.711
100195.969
13317.488
1291.511
300.754
40.055
4.246
-0.095
-0.719
-0.334
1.985
8.811
20.901
73.154
945.676
12832.272
33628.684
6874.100
504.798
40.442
26.476
95.787
162.497
87.576
23.139
3.424
0.000
-0.366
-0.283
-0.325
-0.471
-0.501
-0.445
-0.392
127.637
243.655
158.452
137.730
251.744
698.633
7841.531
100063.305
100075.102
6953.685
492.040
101.279
16.351
1.629
-0.548
-0.775
-0.516
0.649
4.193
10.300
41.671
461.709
3770.314
7677.482
1980.222
206.146
39.117
129.186
827.100
1916.649
827.130
114.783
12.722
0.963
-0.422
-0.544
-0.585
-0.621
-0.584
-0.513
-0.458
70.426
569.550
2411.952
1546.359
4868.081
18450.619
6726.365
4707.237
3791.534
707.895
94.762
19.599
3.866
-0.034
-0.689
-0.661
-0.253
0.308
1.070
2.703
11.965
74.768
342.893
506.949
225.293
59.438
44.018
317.026
2987.464
8603.248
2996.723
291.955
26.903
2.648
-0.175
-0.641
-0.704
-0.702
-0.654
-0.582
-0.517
105.597
1875.692
11354.192
6975.268
85190.727
100030.266
100053.914
2803.451
233.585
56.964
12.548
2.531
0.042
-0.635
-0.479
1.360
7.505
13.388
8.705
2.383
1.907
8.701
24.971
33.180
23.812
18.847
31.385
223.322
1958.028
4899.308
2257.726
393.628
60.885
13.688
3.918
0.261
-0.644
-0.745
-0.712
-0.656
-0.573
65.662
837.676
3990.563
4027.736
98699.391
100015.680
100004.531
2990.988
103.540
8.883
1.049
-0.370
-0.676
-0.641
1.478
24.841
221.922
537.190
222.951
28.119
2.214
0.285
1.266
2.211
2.693
4.398
13.092
90.922
812.788
7292.791
21234.645
6051.291
549.108
190.457
72.844
9.402
0.165
-0.753
-0.729
-0.549
-0.281
16.304
109.279
317.013
629.158
6014.281
23930.715
7605.665
611.388
37.923
2.550
-0.492
-0.768
-0.762
-0.305
8.748
246.359
8858.179
66823.891
8861.065
276.253
10.160
-0.225
-0.807
-0.717
-0.479
0.950
10.622
131.803
4241.508
100048.711
100037.273
100125.617
5113.413
5161.642
1086.407
70.636
2.998
-0.567
-0.215
1.416
4.483
2.292
10.442
24.369
62.451
261.820
554.247
310.025
61.890
7.150
0.065
-0.817
-0.839
-0.801
-0.067
16.839
757.679
100005.789
100011.102
100009.422
854.922
20.899
0.050
-0.975
-0.972
-0.072
7.144
61.759
381.148
7025.506
100082.703
100026.414
100341.914
16204.106
56617.746
5809.109
159.956
6.234
0.122
3.664
24.846
80.294
-0.125
1.105
2.657
6.110
14.653
22.880
15.057
4.606
0.243
-0.756
-0.906
-0.884
-0.841
-0.238
11.526
341.132
15925.423
100006.297
18526.908
382.640
13.015
-0.265
-0.995
-0.565
9.139
87.538
1063.669
17278.127
28364.816
56923.555
100094.859
47732.465
4348.710
10287.872
1774.638
95.348
3.913
1.888
26.946
282.352
2137.490
-0.752
-0.537
-0.371
-0.148
0.322
0.662
0.550
0.042
-0.309
-0.553
-0.807
-0.853
-0.818
-0.595
2.347
39.533
426.358
1223.094
426.938
43.981
2.661
-0.711
-0.986
0.472
70.511
1620.784
11508.550
100019.906
100151.922
32063.756
2739.909
1050.696
314.445
353.346
130.791
14.910
0.967
5.731
104.476
2667.963
73217.344
-0.947
-0.911
-0.876
-0.867
-0.640
0.923
5.603
10.665
11.470
9.395
0.781
-0.724
-0.747
-0.719
-0.301
2.649
13.980
27.053
15.413
2.960
-0.360
-0.900
-0.962
0.139
37.282
582.137
9928.694
100025.711
100060.688
31020.639
436.366
58.251
20.465
14.418
6.434
0.773
-0.084
8.114
164.248
5987.148
100027.898
-0.984
-0.998
-0.981
-0.864
0.964
21.685
159.566
382.566
209.091
96.320
8.180
0.159
-0.216
-0.409
-0.586
-0.491
0.020
0.406
-0.015
-0.561
-0.828
-0.904
-0.895
-0.488
4.400
52.731
868.109
13203.775
18036.832
2410.027
260.364
32.012
3.687
0.240
-0.485
-0.749
-0.363
5.895
93.143
1952.569
47714.602
-0.940
-0.987
-1.005
-0.566
7.421
197.152
5056.838
29499.289
5084.826
220.230
17.097
4.928
3.785
1.772
0.092
-0.548
-0.693
-0.704
-0.744
-0.785
-0.830
-0.832
-0.377
1.839
8.551
28.118
180.467
1912.986
12700.639
11078.075
1259.003
88.480
6.168
-0.296
-0.839
-0.839
-0.567
2.479
30.519
289.755
1804.895
3523.551
162.428
25.883
15.253
7.239
1.607
-0.352
-0.727
-0.710
-0.680
-0.683
-0.693
-0.705
-0.697
-0.410
1.362
10.379
50.749
150.693
149.516
57.377
10.350
1.093
-0.275
-0.377
-0.327
-0.284
-0.239
-0.205
-0.184
-0.169
-0.160
-0.155
-0.158
-0.173
-0.207
-0.264
-0.344
-0.418
-0.471
-0.472
8690.010
248.328
21.136
2.158
-0.148
-0.641
-0.785
-0.744
-0.652
-0.565
-0.521
-0.568
-0.645
-0.692
-0.612
-0.033
1.767
5.936
10.280
10.209
4.740
0.939
-0.239
-0.424
-0.391
-0.338
-0.287
-0.239
-0.205
-0.181
-0.164
-0.153
-0.147
-0.148
-0.158
-0.186
-0.233
-0.308
-0.383
-0.445
-0.400
7430.342
1590.428
122.045
7.733
-0.297
-0.833
-0.801
-0.712
-0.573
-0.390
-0.279
-0.358
-0.538
-0.657
-0.660
-0.491
-0.045
0.499
0.706
0.437
-0.105
-0.422
-0.492
-0.457
-0.408
-0.355
-0.295
-0.245
-0.208
-0.181
-0.162
-0.150
-0.141
-0.139
-0.147
-0.170
-0.210
-0.273
-0.331
-0.392
-0.342
100284.070
48991.246
835.030
26.177
0.485
-0.795
-0.786
-0.689
-0.511
-0.274
-0.085
-0.205
-0.435
-0.604
-0.669
-0.648
-0.578
-0.485
-0.465
-0.528
-0.578
-0.578
-0.532
-0.481
-0.424
-0.362
-0.308
-0.261
-0.217
-0.184
-0.162
-0.145
-0.135
-0.132
-0.138
-0.156
-0.190
-0.243
-0.291
-0.342
-0.342
100053.477
100018.391
1317.691
34.668
0.793
-0.756
-0.754
-0.672
-0.514
-0.311
-0.149
-0.221
-0.436
-0.578
-0.652
-0.682
-0.690
-0.677
-0.659
-0.614
-0.498
-0.401
-0.372
-0.420
-0.420
-0.376
-0.323
-0.278
-0.233
-0.192
-0.163
-0.142
-0.130
-0.125
-0.128
-0.141
-0.172
-0.217
-0.262
-0.303
-0.332
49793.027
8820.564
379.489
18.421
0.451
-0.732
-0.711
-0.653
-0.551
-0.419
-0.336
-0.374
-0.483
-0.576
-0.633
-0.679
-0.707
-0.708
-0.572
0.022
1.312
2.660
2.263
0.855
-0.066
-0.340
-0.346
-0.298
-0.255
-0.206
-0.168
-0.142
-0.125
-0.117
-0.118
-0.127
-0.153
-0.193
-0.234
-0.273
-0.309
55350.539
4436.058
231.952
16.907
0.954
-0.579
-0.674
-0.626
-0.566
-0.500
-0.459
-0.473
-0.515
-0.564
-0.624
-0.668
-0.697
-0.585
0.408
5.739
22.944
48.260
40.912
14.278
2.616
0.045
-0.328
-0.319
-0.277
-0.226
-0.176
-0.142
-0.123
-0.113
-0.109
-0.117
-0.136
-0.169
-0.204
-0.246
-0.284
100025.969
41352.582
707.937
41.233
5.309
0.147
-0.570
-0.603
-0.552
-0.516
-0.487
-0.488
-0.516
-0.555
-0.608
-0.647
-0.643
-0.149
4.471
44.379
310.283
1014.735
747.212
149.148
18.393
1.763
-0.196
-0.333
-0.294
-0.247
-0.188
-0.146
-0.122
-0.107
-0.103
-0.106
-0.120
-0.144
-0.175
-0.209
-0.253
100089.453
31687.068
967.332
186.110
28.444
2.958
-0.282
-0.571
-0.542
-0.515
-0.492
-0.493
-0.518
-0.561
-0.603
-0.624
-0.557
0.645
15.396
234.717
3746.490
23930.830
14192.881
1255.093
76.149
5.669
0.144
-0.330
-0.305
-0.265
-0.200
-0.150
-0.119
-0.103
-0.097
-0.097
-0.105
-0.121
-0.145
-0.176
-0.210
21453.502
6131.919
5458.688
1259.456
114.559
9.456
0.267
-0.527
-0.536
-0.518
-0.507
-0.504
-0.528
-0.569
-0.595
-0.610
-0.500
1.273
25.363
457.631
12504.402
100052.820
73309.977
3408.940
156.208
11.415
0.690
-0.302
-0.317
-0.273
-0.210
-0.152
-0.119
-0.099
-0.090
-0.089
-0.093
-0.101
-0.118
-0.141
-0.170
1539.348
11137.536
18391.225
2985.402
195.092
14.127
0.571
-0.502
-0.530
-0.514
-0.504
-0.506
-0.528
-0.567
-0.594
-0.603
-0.518
0.921
17.888
267.144
4291.249
31956.494
20091.445
2304.456
229.731
22.774
1.746
-0.224
-0.327
-0.276
-0.214
-0.155
-0.118
-0.095
-0.086
-0.082
-0.081
-0.086
-0.097
-0.112
-0.129
518.909
3753.316
5311.553
1249.697
113.749
9.403
0.246
-0.540
-0.545
-0.519
-0.497
-0.491
-0.513
-0.557
-0.590
-0.595
-0.559
0.212
7.636
75.147
724.827
5453.369
19287.701
7801.244
697.268
46.872
3.347
-0.115
-0.335
-0.280
-0.215
-0.154
-0.116
-0.094
-0.082
-0.074
-0.073
-0.074
-0.080
-0.088
-0.102
88.601
341.462
454.999
162.416
26.928
2.850
-0.272
-0.589
-0.568
-0.542
-0.508
-0.495
-0.510
-0.553
-0.598
-0.610
-0.607
-0.258
2.938
33.275
408.019
5380.986
27430.953
9748.279
752.348
49.214
3.466
-0.091
-0.339
-0.274
-0.209
-0.151
-0.113
-0.091
-0.079
-0.071
-0.067
-0.066
-0.067
-0.073
-0.083
9.271
26.838
31.656
15.154
3.667
0.101
-0.584
-0.623
-0.586
-0.562
-0.539
-0.522
-0.532
-0.573
-0.627
-0.650
-0.638
-0.507
0.982
15.430
163.424
1307.780
3724.741
1865.850
253.777
24.871
1.810
-0.194
-0.328
-0.265
-0.200
-0.143
-0.107
-0.086
-0.074
-0.067
-0.062
-0.061
-0.062
-0.065
-0.070
0.197
1.415
1.628
0.826
-0.041
-0.151
-0.200
-0.426
-0.587
-0.587
-0.564
-0.568
-0.576
-0.606
-0.654
-0.689
-0.664
-0.610
0.223
11.193
199.635
3962.560
16135.972
2734.469
152.411
11.448
0.586
-0.301
-0.306
-0.252
-0.187
-0.135
-0.102
-0.083
-0.073
-0.064
-0.062
-0.060
-0.059
-0.060
-0.064
-0.605
-0.321
-0.048
0.536
4.040
11.327
12.430
3.895
0.162
-0.554
-0.609
-0.611
-0.620
-0.632
-0.674
-0.689
-0.607
-0.523
0.190
13.200
382.826
15930.076
100013.188
10236.342
249.029
9.705
0.150
-0.321
-0.281
-0.238
-0.173
-0.127
-0.098
-0.081
-0.072
-0.066
-0.063
-0.060
-0.059
-0.058
-0.060
2.059
4.942
8.161
14.128
88.919
476.572
475.991
95.305
8.514
-0.042
-0.639
-0.660
-0.660
-0.654
-0.542
-0.006
1.315
2.226
3.830
10.815
144.911
2598.544
10226.528
1771.776
95.918
4.664
-0.097
-0.299
-0.264
-0.218
-0.158
-0.119
-0.097
-0.083
-0.074
-0.069
-0.065
-0.061
-0.059
-0.060
-0.061
28.127
81.037
167.329
177.758
2044.663
66821.016
66815.578
2009.693
57.801
1.803
-0.619
-0.704
-0.695
-0.564
0.657
8.241
31.176
51.906
66.591
72.196
24.881
117.272
244.865
95.492
13.897
0.865
-0.266
-0.285
-0.253
-0.198
-0.147
-0.115
-0.098
-0.085
-0.078
-0.074
-0.070
-0.065
-0.064
-0.064
-0.063
243.668
1961.371
7621.119
4334.730
12333.056
100040.977
100003.797
13713.436
144.096
3.856
-0.586
-0.722
-0.679
0.247
11.378
92.861
600.491
1174.032
476.381
179.873
13.450
5.820
8.602
4.440
0.784
-0.234
-0.323
-0.281
-0.238
-0.183
-0.143
-0.118
-0.103
-0.095
-0.089
-0.084
-0.079
-0.076
-0.072
-0.070
-0.068
1438.232
63459.934
100037.055
100083.742
10597.345
100178.133
100009.484
4414.912
86.316
2.498
-0.652
-0.736
-0.599
4.648
326.443
4274.439
8724.305
26647.977
3921.822
199.899
11.343
0.296
-0.193
-0.312
-0.428
-0.401
-0.332
-0.280
-0.227
-0.180
-0.149
-0.129
-0.117
-0.110
-0.106
-0.101
-0.098
-0.092
-0.086
-0.079
-0.077
2809.644
100208.797
100050.156
100023.977
21150.049
1873.342
1576.183
220.624
15.020
0.228
-0.614
-0.463
-0.238
9.509
1791.345
100536.063
13683.684
48970.484
6571.893
231.658
10.737
-0.012
-0.616
-0.595
-0.522
-0.430
-0.355
-0.289
-0.232
-0.193
-0.169
-0.153
-0.146
-0.140
-0.135
-0.131
-0.126
-0.118
-0.108
-0.098
-0.090
1205.591
41449.941
100054.867
100016.898
5322.501
192.776
37.865
9.884
0.957
-0.069
1.298
3.643
4.083
4.767
88.086
583.687
1522.685
3455.779
933.993
79.351
4.803
-0.339
-0.676
-0.639
-0.574
-0.479
-0.388
-0.314
-0.260
-0.225
-0.204
-0.193
-0.191
-0.190
-0.190
-0.186
-0.175
-0.161
-0.143
-0.125
-0.111
208.439
1335.945
5367.974
3002.717
417.008
36.100
3.487
0.076
0.083
4.321
24.721
67.492
80.219
35.005
11.771
23.291
85.437
133.821
63.124
11.833
0.812
-0.627
-0.701
-0.652
-0.582
-0.489
-0.417
-0.366
-0.318
-0.282
-0.261
-0.255
-0.260
-0.263
-0.256
-0.245
-0.231
-0.214
-0.193
-0.166
-0.139
47.516
99.499
147.258
99.319
29.319
4.707
-0.062
-0.394
2.555
34.483
310.013
1544.334
1916.031
501.942
58.423
9.164
9.031
10.878
5.892
1.280
-0.406
-0.716
-0.665
-0.592
-0.528
-0.487
-0.446
-0.415
-0.395
-0.369
-0.348
-0.344
-0.345
-0.327
-0.309
-0.288
-0.268
-0.253
-0.238
-0.214
-0.180
17.915
15.845
14.068
8.098
2.206
-0.112
-0.619
0.152
9.095
149.362
2983.881
47549.949
73213.953
5978.736
283.744
18.497
2.860
1.551
0.515
-0.321
-0.677
-0.468
0.397
1.681
1.361
0.214
-0.371
-0.468
-0.467
-0.467
-0.450
-0.441
-0.419
-0.394
-0.339
-0.128
-0.047
-0.223
-0.268
-0.249
-0.227
6.026
2.300
1.289
0.147
-0.511
-0.605
0.043
2.519
18.476
246.493
7617.847
100005.859
100001.594
18372.160
503.033
24.279
1.703
-0.186
-0.527
-0.666
-0.367
3.087
22.587
64.544
52.918
12.737
1.261
-0.405
-0.526
-0.542
-0.542
-0.513
-0.486
-0.442
-0.055
1.767
2.626
0.323
-0.272
-0.279
-0.260
0.854
-0.407
-0.730
-0.840
-0.618
0.854
6.133
20.846
76.530
319.528
2882.262
36039.395
54828.289
5311.858
257.937
15.917
0.731
-0.617
-0.656
-0.451
1.878
34.492
538.931
3864.221
2602.148
246.264
12.864
0.264
-0.569
-0.607
-0.616
-0.582
-0.526
-0.282
0.951
5.243
6.745
1.154
-0.227
-0.317
-0.294
-0.720
-0.899
-0.967
-0.812
0.479
8.886
48.994
177.558
738.969
3819.626
4987.215
2166.304
1632.740
382.625
49.012
4.570
-0.239
-0.671
-0.418
0.358
7.626
172.600
11865.831
100048.281
100027.109
2966.971
53.785
1.718
-0.377
-0.416
-0.485
-0.577
-0.511
0.308
3.426
7.617
6.504
1.530
-0.127
-0.352
-0.333
3.723
5.517
1.245
0.493
3.676
38.676
291.861
1274.620
4109.569
47811.566
63346.719
6034.656
320.130
42.949
6.887
0.312
-0.677
-0.615
-0.079
1.335
13.525
261.569
25371.215
100234.313
100104.289
5080.401
73.958
2.979
1.244
1.747
0.971
-0.008
-0.352
0.854
5.838
12.582
9.561
2.482
-0.056
-0.397
-0.381
507.304
1231.226
56.124
19.103
15.342
81.588
760.612
4353.326
7086.261
48225.781
73278.234
5987.083
286.531
17.552
1.135
-0.614
-0.791
-0.617
-0.110
1.494
12.448
132.452
2053.735
25621.563
13890.642
707.721
29.623
5.218
10.212
15.199
10.096
3.077
0.214
0.463
3.887
8.519
5.815
1.508
-0.235
-0.477
-0.439
21484.557
100255.875
1023.379
494.752
132.276
141.065
559.918
2453.822
3000.473
4200.627
4769.857
920.042
88.166
7.468
-0.051
-0.752
-0.788
-0.693
-0.359
0.663
6.788
48.636
212.958
458.996
302.558
58.137
9.408
13.813
48.335
73.954
44.783
13.340
1.939
-0.048
0.666
1.787
1.218
-0.066
-0.547
-0.569
-0.514
736.706
7589.638
92971.984
26719.877
1388.906
1066.212
609.545
447.935
383.669
292.173
229.628
82.251
14.252
1.403
-0.522
-0.726
-0.622
-0.520
-0.472
-0.194
1.926
11.715
34.944
51.387
31.228
9.625
5.863
25.795
97.681
168.290
103.951
28.876
5.767
0.780
-0.122
-0.344
-0.497
-0.678
-0.711
-0.651
-0.589
603.325
57301.762
100025.516
100237.047
5838.034
6814.251
2683.342
341.582
60.313
26.888
16.433
6.741
1.325
-0.360
-0.604
0.077
2.265
3.902
2.312
0.282
-0.092
1.376
4.433
5.473
3.602
1.734
4.079
23.416
103.733
212.272
223.011
110.215
34.317
18.865
8.045
1.147
-0.597
-0.808
-0.766
-0.716
-0.651
322.000
14946.732
100041.148
67415.516
3865.519
7651.379
2986.902
313.078
28.116
3.955
0.838
-0.077
-0.518
-0.638
0.172
7.749
43.195
86.380
47.685
7.810
0.295
-0.503
-0.308
-0.157
-0.266
-0.117
2.772
26.123
239.211
1757.722
4230.800
1591.373
501.191
689.447
221.109
24.072
1.058
-0.762
-0.802
-0.687
-0.524
64.870
577.371
2438.615
1274.147
648.095
1261.581
611.878
104.297
11.162
0.631
-0.607
-0.717
-0.713
-0.524
2.842
47.571
533.800
1771.359
599.041
52.574
3.125
-0.634
-0.872
-0.884
-0.842
-0.108
5.524
63.971
1135.555
27374.102
100020.352
27842.732
19536.133
100052.305
8856.383
219.698
7.500
-0.483
-0.579
0.191
1.424
18.779
61.957
101.358
73.835
73.009
97.945
62.167
16.386
2.207
-0.458
-0.819
-0.798
-0.756
-0.422
5.254
117.107
2283.660
10226.042
2283.836
129.945
5.769
-0.529
-0.920
-0.946
-0.515
3.610
32.617
178.847
1847.436
63337.332
100036.594
56585.559
101544.352
100067.430
100003.227
672.192
14.815
-0.028
1.040
7.931
22.973
6.375
16.470
20.759
13.590
8.926
8.236
5.225
1.396
-0.382
-0.824
-0.867
-0.842
-0.791
-0.520
3.522
63.905
850.935
2959.993
851.057
70.645
3.843
-0.629
-0.930
-0.863
1.115
27.072
391.490
3488.285
5000.452
8272.812
27428.818
8280.777
48358.566
100031.625
18523.342
304.262
9.218
0.704
8.659
62.508
258.257
0.916
2.989
3.888
2.530
1.393
0.497
-0.134
-0.531
-0.740
-0.829
-0.833
-0.812
-0.777
-0.658
0.486
11.393
78.039
159.990
78.063
12.505
0.497
-0.777
-0.911
-0.689
4.452
84.332
2385.297
92943.555
100080.922
6181.050
989.282
447.183
740.773
1779.168
476.484
38.835
2.030
2.084
27.902
314.826
2152.067
-0.638
-0.319
-0.142
-0.099
-0.163
0.080
1.284
2.377
1.421
-0.011
-0.582
-0.609
-0.572
-0.617
-0.475
0.734
4.370
7.811
4.347
0.676
-0.593
-0.839
-0.892
-0.686
3.803
76.376
2393.245
78975.648
100155.898
5217.451
235.350
42.861
26.952
30.584
14.941
2.288
-0.239
3.121
46.621
594.842
5505.196
-0.906
-0.905
-0.871
-0.794
-0.138
5.054
26.376
52.310
27.263
5.959
1.294
1.378
1.584
0.661
-0.190
-0.486
-0.361
-0.211
-0.382
-0.650
-0.788
-0.844
-0.805
-0.405
2.492
30.858
404.223
3706.371
8761.037
5320.452
790.768
72.781
6.440
0.894
-0.219
-0.748
-0.575
3.414
46.594
539.987
4386.944
-0.887
-0.929
-0.951
-0.801
1.781
31.981
272.822
756.705
276.099
35.675
14.322
22.534
25.160
13.006
2.863
-0.008
-0.594
-0.672
-0.711
-0.751
-0.788
-0.742
-0.030
3.655
15.767
50.358
499.304
18466.014
100106.914
100035.586
11019.419
311.406
15.389
0.275
-0.838
-0.902
-0.610
3.175
51.708
875.118
16328.035
673.340
87.986
15.022
5.863
2.530
0.287
-0.573
-0.718
-0.676
-0.654
-0.656
-0.643
-0.626
-0.477
0.836
8.374
43.287
180.962
534.151
513.395
151.125
23.462
2.420
-0.131
-0.370
-0.344
-0.309
-0.267
-0.234
-0.212
-0.195
-0.183
-0.175
-0.174
-0.185
-0.211
-0.260
-0.332
-0.406
-0.469
-0.533
942.834
115.705
15.974
1.532
-0.434
-0.716
-0.772
-0.714
-0.647
-0.612
-0.602
-0.607
-0.605
-0.506
0.298
4.523
17.794
36.400
41.377
29.897
11.369
2.428
0.006
-0.383
-0.389
-0.355
-0.312
-0.266
-0.232
-0.208
-0.191
-0.177
-0.166
-0.160
-0.166
-0.186
-0.225
-0.288
-0.374
-0.450
-0.499
6174.853
1697.943
147.035
9.262
-0.164
-0.801
-0.767
-0.697
-0.621
-0.565
-0.551
-0.561
-0.587
-0.564
-0.231
1.241
5.122
9.426
8.119
3.852
0.971
-0.158
-0.430
-0.439
-0.413
-0.372
-0.316
-0.268
-0.233
-0.207
-0.187
-0.170
-0.157
-0.150
-0.152
-0.167
-0.196
-0.250
-0.321
-0.387
-0.439
100069.656
78952.914
1101.082
36.928
0.967
-0.758
-0.762
-0.686
-0.592
-0.526
-0.507
-0.522
-0.551
-0.581
-0.521
-0.210
0.556
1.244
0.934
0.183
-0.340
-0.501
-0.493
-0.464
-0.432
-0.380
-0.328
-0.279
-0.237
-0.205
-0.182
-0.162
-0.148
-0.140
-0.140
-0.150
-0.174
-0.218
-0.280
-0.329
-0.380
100022.672
100028.891
1719.192
46.043
1.254
-0.722
-0.731
-0.666
-0.569
-0.503
-0.482
-0.497
-0.524
-0.557
-0.588
-0.570
-0.476
-0.385
-0.413
-0.505
-0.529
-0.493
-0.468
-0.473
-0.447
-0.393
-0.343
-0.298
-0.250
-0.209
-0.179
-0.157
-0.139
-0.129
-0.127
-0.133
-0.155
-0.192
-0.245
-0.290
-0.332
79117.617
11355.641
405.101
19.431
0.493
-0.715
-0.693
-0.632
-0.549
-0.489
-0.466
-0.474
-0.501
-0.535
-0.573
-0.616
-0.629
-0.629
-0.590
-0.393
0.038
0.437
0.407
-0.007
-0.306
-0.385
-0.360
-0.319
-0.272
-0.218
-0.179
-0.151
-0.132
-0.120
-0.115
-0.119
-0.136
-0.167
-0.213
-0.260
-0.299
3940.045
936.317
105.544
12.374
1.145
-0.474
-0.646
-0.599
-0.526
-0.478
-0.452
-0.453
-0.477
-0.521
-0.567
-0.602
-0.624
-0.600
-0.277
1.211
5.356
10.330
8.864
3.385
0.610
-0.228
-0.350
-0.333
-0.295
-0.234
-0.183
-0.147
-0.126
-0.111
-0.104
-0.107
-0.119
-0.143
-0.180
-0.224
-0.269
27409.285
3075.104
261.569
55.579
10.279
0.954
-0.459
-0.566
-0.506
-0.469
-0.443
-0.440
-0.460
-0.506
-0.560
-0.594
-0.608
-0.442
0.970
9.522
44.720
96.351
74.929
25.988
4.766
0.420
-0.289
-0.328
-0.306
-0.254
-0.190
-0.147
-0.119
-0.103
-0.096
-0.096
-0.104
-0.121
-0.148
-0.184
-0.229
21327.107
4773.413
3489.826
836.215
88.327
8.056
0.158
-0.503
-0.490
-0.459
-0.438
-0.433
-0.453
-0.490
-0.539
-0.572
-0.559
-0.142
3.916
35.344
217.238
622.034
472.566
117.367
19.315
2.463
-0.057
-0.323
-0.306
-0.269
-0.202
-0.149
-0.116
-0.097
-0.089
-0.087
-0.093
-0.102
-0.121
-0.147
-0.183
6119.989
100413.805
100048.531
16136.763
553.795
27.061
1.261
-0.414
-0.474
-0.443
-0.427
-0.421
-0.436
-0.473
-0.519
-0.542
-0.523
0.062
5.899
61.919
448.325
1567.471
1429.021
454.136
81.750
10.343
0.798
-0.260
-0.308
-0.277
-0.209
-0.151
-0.114
-0.094
-0.083
-0.080
-0.081
-0.087
-0.099
-0.116
-0.140
14301.889
100042.320
100008.609
84839.773
1125.361
40.836
1.894
-0.375
-0.466
-0.435
-0.418
-0.407
-0.420
-0.457
-0.504
-0.521
-0.521
0.001
5.715
61.287
576.061
5397.297
21454.445
8710.539
693.052
46.938
3.383
-0.092
-0.311
-0.279
-0.213
-0.151
-0.111
-0.089
-0.077
-0.073
-0.071
-0.075
-0.082
-0.093
-0.108
4212.365
100004.945
100001.117
16132.245
553.372
27.031
1.250
-0.422
-0.479
-0.446
-0.422
-0.407
-0.416
-0.451
-0.502
-0.521
-0.538
-0.120
5.121
74.005
1772.954
100115.188
100090.320
100032.500
4728.254
149.988
7.179
0.167
-0.312
-0.280
-0.213
-0.151
-0.110
-0.086
-0.073
-0.067
-0.064
-0.064
-0.069
-0.076
-0.086
376.775
2387.117
3744.971
914.998
95.415
7.995
0.151
-0.511
-0.507
-0.477
-0.445
-0.424
-0.429
-0.462
-0.515
-0.545
-0.562
-0.272
3.986
76.595
2148.898
100029.594
100038.273
100019.539
6743.782
163.464
8.309
0.212
-0.317
-0.276
-0.208
-0.148
-0.107
-0.084
-0.071
-0.064
-0.060
-0.059
-0.060
-0.064
-0.070
27.222
87.631
104.151
48.108
10.136
1.028
-0.439
-0.564
-0.526
-0.506
-0.484
-0.461
-0.464
-0.491
-0.545
-0.586
-0.589
-0.431
1.974
36.399
612.737
11612.910
74778.125
24352.490
1289.594
70.625
4.529
-0.019
-0.320
-0.266
-0.199
-0.140
-0.102
-0.080
-0.068
-0.060
-0.056
-0.055
-0.055
-0.057
-0.061
1.464
4.324
5.161
2.555
0.500
-0.163
-0.321
-0.456
-0.541
-0.532
-0.514
-0.514
-0.516
-0.530
-0.569
-0.619
-0.618
-0.548
0.899
24.068
661.409
41053.109
101014.570
22198.080
454.538
24.230
1.577
-0.232
-0.305
-0.251
-0.187
-0.132
-0.098
-0.079
-0.067
-0.059
-0.056
-0.055
-0.053
-0.054
-0.055
-0.230
-0.005
0.059
0.253
2.212
6.409
6.408
2.109
-0.073
-0.533
-0.559
-0.570
-0.576
-0.580
-0.606
-0.585
-0.473
-0.347
0.954
28.158
1568.955
100021.305
100034.742
100027.227
860.141
18.765
0.564
-0.306
-0.279
-0.237
-0.172
-0.122
-0.094
-0.077
-0.067
-0.061
-0.058
-0.055
-0.054
-0.054
-0.054
5.694
6.080
5.720
8.229
40.887
178.001
177.614
43.087
4.366
-0.214
-0.611
-0.625
-0.632
-0.607
-0.375
0.697
3.251
6.270
21.880
39.349
479.842
21587.857
100001.781
13713.935
273.752
9.826
0.106
-0.294
-0.259
-0.219
-0.157
-0.113
-0.091
-0.078
-0.070
-0.064
-0.061
-0.056
-0.057
-0.056
-0.054
82.856
82.437
86.639
83.775
553.813
6673.382
6670.090
533.492
26.617
0.838
-0.628
-0.673
-0.661
-0.436
1.745
18.160
86.593
161.569
2649.373
7133.787
106.228
340.999
850.811
273.041
29.497
1.908
-0.215
-0.282
-0.248
-0.198
-0.144
-0.112
-0.092
-0.082
-0.075
-0.070
-0.066
-0.063
-0.060
-0.060
-0.059
1323.994
1113.239
1999.364
1192.268
2224.533
79247.516
94173.695
2283.396
63.779
1.808
-0.628
-0.696
-0.643
0.389
14.684
257.821
3451.424
9872.992
15505.534
56224.258
148.596
11.931
16.649
9.504
1.821
-0.109
-0.315
-0.277
-0.236
-0.181
-0.140
-0.114
-0.098
-0.090
-0.086
-0.082
-0.079
-0.074
-0.070
-0.067
-0.064
16547.814
11808.379
63606.746
23985.719
2397.500
16002.384
15927.290
958.802
39.050
1.209
-0.682
-0.706
-0.571
2.458
60.665
2147.436
100010.141
100007.906
67274.609
906.782
33.143
1.206
0.138
-0.111
-0.379
-0.395
-0.327
-0.274
-0.224
-0.175
-0.144
-0.124
-0.115
-0.109
-0.104
-0.100
-0.097
-0.092
-0.085
-0.078
-0.074
32099.105
30666.959
100414.570
100035.188
3833.640
561.613
433.009
86.666
7.704
-0.072
-0.523
-0.283
-0.070
3.547
89.158
3171.495
100034.500
100022.047
100012.195
1047.970
26.896
0.702
-0.559
-0.570
-0.516
-0.422
-0.344
-0.280
-0.223
-0.185
-0.161
-0.149
-0.144
-0.141
-0.140
-0.139
-0.132
-0.124
-0.111
-0.099
-0.091
4558.540
7370.954
41481.984
18387.771
1395.490
89.426
20.517
5.612
0.367
0.181
2.512
6.169
6.870
5.876
34.798
571.882
13040.144
49045.605
6611.915
240.300
12.153
0.142
-0.623
-0.605
-0.554
-0.461
-0.371
-0.296
-0.243
-0.210
-0.193
-0.187
-0.190
-0.197
-0.201
-0.199
-0.190
-0.176
-0.157
-0.134
-0.115
334.683
595.960
1282.413
831.699
163.580
18.683
1.971
-0.159
0.392
7.258
44.220
135.766
148.824
64.177
24.433
79.835
361.728
617.076
233.431
37.288
3.752
-0.319
-0.660
-0.619
-0.561
-0.466
-0.390
-0.337
-0.291
-0.259
-0.244
-0.249
-0.262
-0.265
-0.259
-0.251
-0.240
-0.229
-0.212
-0.185
-0.153
32.687
43.217
62.902
45.962
14.306
2.325
-0.279
-0.295
4.423
62.091
746.534
5309.467
6739.794
1254.577
128.253
41.555
75.377
95.375
45.576
10.586
1.028
-0.521
-0.632
-0.564
-0.507
-0.459
-0.413
-0.378
-0.357
-0.336
-0.325
-0.332
-0.326
-0.312
-0.290
-0.221
-0.191
-0.239
-0.247
-0.234
-0.203
4.977
3.713
4.175
2.680
0.618
-0.423
-0.637
0.523
14.802
311.521
12491.881
100000.695
100002.500
31356.824
705.871
58.435
26.281
21.501
10.657
2.680
-0.102
-0.437
0.224
1.151
1.069
0.133
-0.347
-0.426
-0.426
-0.430
-0.425
-0.412
-0.387
-0.349
0.085
2.959
3.842
0.596
-0.227
-0.262
-0.248
0.464
-0.357
-0.489
-0.661
-0.798
-0.772
-0.218
3.220
31.381
577.088
47575.031
100012.477
100005.742
100014.586
1420.630
68.707
13.338
4.128
1.515
-0.037
-0.335
2.061
16.633
47.629
39.238
9.534
0.996
-0.370
-0.488
-0.510
-0.513
-0.487
-0.436
-0.079
4.649
120.529
223.025
14.552
0.139
-0.287
-0.281
-0.715
-0.961
-0.979
-0.968
-0.869
-0.296
2.638
22.342
164.146
894.994
10397.858
100213.961
100031.000
23935.787
624.696
38.407
5.492
0.558
-0.431
-0.594
0.845
24.478
340.655
2284.190
1563.093
160.105
10.472
0.089
-0.539
-0.588
-0.594
-0.553
-0.299
1.768
19.356
525.836
1235.310
41.006
0.909
-0.291
-0.316
-1.028
-1.013
-1.004
-0.941
-0.594
1.510
14.303
148.812
2683.928
36017.246
48162.703
8466.496
4956.169
1030.519
99.337
9.748
0.928
-0.523
-0.743
-0.516
3.855
118.399
5806.212
100003.555
94174.102
1563.449
39.365
1.209
-0.551
-0.633
-0.656
-0.599
0.212
8.669
66.136
234.777
182.900
26.130
2.098
-0.227
-0.361
2.291
4.256
1.042
0.217
0.443
5.680
39.783
508.117
27418.504
100028.156
100039.445
73319.273
1029.596
83.624
11.833
1.273
-0.487
-0.768
-0.753
-0.379
5.165
147.689
10234.678
100011.172
100006.914
2600.205
52.906
1.451
-0.367
-0.388
-0.497
-0.547
0.711
16.550
159.926
599.442
341.242
43.475
3.377
-0.195
-0.420
262.813
517.891
47.174
20.492
7.777
11.451
60.531
560.204
27469.543
100038.391
100010.125
73220.289
921.118
37.858
2.449
-0.425
-0.780
-0.806
-0.769
-0.464
2.982
52.580
972.066
10242.594
6679.657
428.330
18.962
0.851
0.493
0.822
0.392
-0.226
0.355
11.296
95.288
272.794
159.778
26.645
2.155
-0.358
-0.495
4737.204
17382.863
1146.077
669.671
102.785
24.957
49.153
219.581
2741.471
35988.289
54820.020
4722.166
234.722
14.303
0.536
-0.679
-0.775
-0.796
-0.768
-0.590
0.687
9.303
56.094
171.478
136.578
28.914
3.098
0.939
2.845
4.117
2.937
0.758
-0.067
2.256
14.957
35.375
24.080
5.741
0.141
-0.571
-0.578
545.968
10344.943
100024.156
41945.328
1203.410
97.035
50.837
56.486
174.218
622.123
749.213
214.067
31.859
3.134
-0.353
-0.713
-0.730
-0.730
-0.716
-0.662
-0.313
1.172
5.059
8.519
6.907
2.080
0.323
1.585
5.953
9.143
7.512
3.372
0.888
0.312
1.131
2.208
1.465
0.015
-0.628
-0.696
-0.645
761.894
100041.844
100048.438
100042.820
5151.042
251.042
101.905
32.027
18.677
27.656
27.740
13.135
2.888
-0.069
-0.619
-0.544
-0.184
0.105
-0.177
-0.535
-0.607
-0.386
0.031
0.252
-0.020
-0.407
-0.117
2.381
10.319
26.189
34.141
21.695
13.653
12.467
5.840
0.793
-0.560
-0.806
-0.807
-0.761
-0.695
469.490
23274.461
100378.469
100157.492
1981.794
220.104
107.378
25.767
5.113
1.703
1.142
0.276
-0.347
-0.607
-0.491
0.604
4.318
7.044
4.318
0.686
-0.538
-0.715
-0.732
-0.733
-0.758
-0.745
0.047
5.599
39.509
165.513
286.593
193.053
232.583
429.876
144.210
17.938
0.566
-0.816
-0.820
-0.748
-0.676
294.649
1870.107
4591.902
2085.140
259.521
81.627
42.238
12.002
1.599
-0.359
-0.636
-0.661
-0.674
-0.633
-0.061
4.810
24.230
47.530
26.635
4.770
-0.088
-0.754
-0.852
-0.890
-0.883
-0.638
1.196
14.560
126.286
828.117
1928.518
1131.182
7802.558
40651.629
4414.159
143.647
5.511
-0.556
-0.669
-0.402
-0.094
219.824
1043.486
1449.739
464.549
77.494
20.831
9.178
2.345
-0.119
-0.729
-0.794
-0.750
-0.711
-0.613
0.340
8.585
52.449
105.652
52.438
9.402
0.361
-0.722
-0.864
-0.929
-0.794
0.521
7.483
35.121
198.237
1258.998
3007.481
2208.474
100162.297
100015.023
40640.402
424.753
11.082
-0.218
-0.094
1.360
3.969
68.160
236.121
315.801
128.052
40.140
12.906
2.819
-0.113
-0.725
-0.837
-0.828
-0.787
-0.724
-0.625
0.066
5.872
32.306
63.896
32.301
5.845
0.060
-0.741
-0.869
-0.913
-0.357
5.460
49.955
198.066
312.225
527.895
850.075
839.407
15995.425
100007.734
8853.679
197.141
6.848
-0.043
1.541
9.422
26.454
10.939
29.734
38.644
33.704
28.867
13.214
2.054
-0.503
-0.820
-0.815
-0.791
-0.761
-0.711
-0.648
-0.380
1.190
6.481
11.418
6.465
1.308
-0.441
-0.773
-0.852
-0.854
0.275
13.931
156.012
1049.814
1194.946
326.356
127.544
108.124
440.997
960.920
304.374
28.939
1.238
0.154
6.033
35.078
123.078
0.720
2.714
4.957
8.943
11.816
5.259
0.962
-0.188
-0.493
-0.632
-0.555
-0.331
-0.278
-0.401
-0.509
-0.329
0.236
0.670
0.278
-0.394
-0.680
-0.784
-0.844
-0.822
0.505
15.479
166.281
989.426
1336.321
413.723
84.109
21.789
17.597
22.362
11.059
1.725
-0.520
1.062
17.478
143.381
887.364
-0.711
-0.508
-0.047
0.925
1.558
1.301
2.239
3.436
2.127
0.814
1.931
4.885
5.289
2.897
0.478
-0.375
-0.531
-0.528
-0.584
-0.667
-0.726
-0.795
-0.769
-0.444
1.301
14.374
138.204
1298.284
6952.585
6046.861
844.265
73.277
7.217
0.770
-0.367
-0.819
-0.672
3.205
56.792
1149.519
27448.650
-0.803
-0.853
-0.822
-0.690
-0.239
2.528
12.424
22.377
14.293
9.794
30.933
88.111
104.341
44.360
9.447
0.973
-0.443
-0.626
-0.665
-0.703
-0.743
-0.706
-0.051
3.083
13.535
45.757
524.906
23951.293
100029.617
100029.328
14208.677
350.306
18.847
0.629
-0.836
-0.944
-0.554
5.281
115.217
4728.000
100019.641
127.568
30.980
5.709
1.240
0.100
-0.458
-0.697
-0.693
-0.649
-0.633
-0.614
-0.590
-0.534
0.156
6.612
70.260
475.294
1525.133
1370.776
664.904
167.354
25.120
2.572
-0.151
-0.389
-0.382
-0.356
-0.318
-0.284
-0.259
-0.239
-0.223
-0.209
-0.201
-0.205
-0.221
-0.260
-0.321
-0.386
-0.460
-0.522
102.933
31.095
7.000
0.512
-0.562
-0.719
-0.748
-0.681
-0.620
-0.589
-0.564
-0.555
-0.521
-0.021
4.622
41.301
259.455
684.580
475.251
115.792
22.247
3.664
0.133
-0.381
-0.406
-0.391
-0.356
-0.313
-0.278
-0.249
-0.229
-0.213
-0.200
-0.189
-0.184
-0.194
-0.219
-0.271
-0.350
-0.433
-0.508
871.466
345.163
111.141
12.109
-0.090
-0.751
-0.736
-0.670
-0.594
-0.545
-0.518
-0.509
-0.513
-0.308
1.446
12.159
52.783
105.031
81.686
26.310
5.035
0.374
-0.371
-0.443
-0.430
-0.405
-0.357
-0.311
-0.273
-0.241
-0.218
-0.201
-0.186
-0.174
-0.166
-0.170
-0.188
-0.227
-0.292
-0.368
-0.442
17229.711
5382.527
21665.398
233.466
1.949
-0.740
-0.732
-0.657
-0.568
-0.508
-0.481
-0.472
-0.483
-0.457
-0.034
1.762
6.920
11.221
9.606
3.660
0.554
-0.339
-0.473
-0.467
-0.458
-0.418
-0.365
-0.315
-0.272
-0.237
-0.211
-0.190
-0.174
-0.159
-0.150
-0.151
-0.164
-0.194
-0.247
-0.312
-0.371
41947.648
8973.420
21771.568
237.075
2.078
-0.706
-0.701
-0.641
-0.550
-0.479
-0.451
-0.449
-0.456
-0.478
-0.450
-0.221
0.283
0.737
0.484
-0.055
-0.397
-0.504
-0.503
-0.496
-0.470
-0.426
-0.381
-0.331
-0.280
-0.237
-0.205
-0.179
-0.160
-0.144
-0.135
-0.133
-0.144
-0.168
-0.210
-0.269
-0.322
3940.929
1206.305
173.567
16.021
0.211
-0.697
-0.669
-0.620
-0.529
-0.457
-0.426
-0.426
-0.439
-0.461
-0.491
-0.506
-0.484
-0.460
-0.483
-0.495
-0.426
-0.325
-0.330
-0.389
-0.419
-0.406
-0.385
-0.354
-0.296
-0.242
-0.200
-0.168
-0.146
-0.129
-0.119
-0.117
-0.125
-0.145
-0.176
-0.228
-0.283
320.284
142.320
32.180
6.705
0.838
-0.451
-0.625
-0.582
-0.500
-0.441
-0.408
-0.403
-0.422
-0.449
-0.479
-0.510
-0.533
-0.552
-0.503
-0.204
0.491
1.108
0.946
0.314
-0.205
-0.360
-0.363
-0.346
-0.318
-0.252
-0.198
-0.158
-0.133
-0.116
-0.104
-0.103
-0.108
-0.121
-0.147
-0.187
-0.240
544.661
258.574
159.259
59.889
12.229
1.330
-0.404
-0.536
-0.468
-0.426
-0.393
-0.382
-0.393
-0.424
-0.468
-0.502
-0.529
-0.522
-0.250
1.113
4.567
8.419
8.455
4.241
1.160
-0.052
-0.334
-0.330
-0.315
-0.267
-0.199
-0.153
-0.123
-0.105
-0.094
-0.091
-0.093
-0.103
-0.121
-0.151
-0.191
971.080
3872.383
5999.143
1252.028
124.518
9.456
0.314
-0.457
-0.443
-0.404
-0.376
-0.361
-0.369
-0.398
-0.444
-0.487
-0.515
-0.461
0.317
4.344
18.176
39.706
46.242
28.210
10.200
2.032
-0.058
-0.316
-0.304
-0.276
-0.206
-0.150
-0.117
-0.096
-0.086
-0.080
-0.080
-0.088
-0.100
-0.119
-0.148
7735.289
100050.820
100011.523
35960.098
826.366
34.617
1.586
-0.357
-0.427
-0.386
-0.362
-0.344
-0.347
-0.377
-0.428
-0.467
-0.495
-0.377
1.062
10.982
63.231
262.601
557.166
353.901
88.116
13.224
1.204
-0.226
-0.302
-0.273
-0.211
-0.150
-0.113
-0.092
-0.079
-0.072
-0.072
-0.075
-0.083
-0.096
-0.114
27419.805
100030.938
100008.367
100001.109
1916.211
52.502
2.529
-0.313
-0.420
-0.381
-0.354
-0.333
-0.337
-0.366
-0.419
-0.458
-0.490
-0.302
2.225
31.640
429.960
6777.194
36027.652
12587.400
961.268
60.724
4.577
0.008
-0.300
-0.271
-0.215
-0.149
-0.109
-0.085
-0.073
-0.066
-0.063
-0.065
-0.070
-0.079
-0.089
7648.321
100023.984
100007.109
35959.547
826.337
34.616
1.732
-0.363
-0.433
-0.389
-0.358
-0.335
-0.339
-0.367
-0.422
-0.464
-0.502
-0.234
3.932
75.577
2392.616
100015.961
100041.250
100062.086
7639.224
184.795
8.980
0.254
-0.298
-0.270
-0.212
-0.148
-0.106
-0.082
-0.069
-0.061
-0.058
-0.057
-0.059
-0.066
-0.072
570.648
4213.892
5981.696
1389.158
124.340
9.435
0.305
-0.468
-0.461
-0.417
-0.377
-0.351
-0.352
-0.381
-0.437
-0.491
-0.528
-0.264
3.982
88.479
2987.568
100015.508
100028.555
100024.820
9732.878
197.555
9.257
0.276
-0.301
-0.269
-0.205
-0.144
-0.102
-0.080
-0.066
-0.057
-0.053
-0.053
-0.053
-0.055
-0.059
38.813
116.661
136.800
62.279
12.996
1.324
-0.372
-0.525
-0.476
-0.444
-0.409
-0.382
-0.382
-0.411
-0.467
-0.525
-0.557
-0.401
2.251
40.659
782.974
18676.789
100673.813
36205.645
1748.073
82.980
4.918
0.049
-0.302
-0.263
-0.197
-0.136
-0.098
-0.076
-0.062
-0.055
-0.052
-0.050
-0.049
-0.050
-0.053
2.726
5.670
6.345
3.423
0.616
-0.312
-0.507
-0.524
-0.499
-0.463
-0.439
-0.432
-0.432
-0.447
-0.493
-0.553
-0.579
-0.532
0.791
20.065
378.796
10727.703
57870.801
6550.417
334.225
22.091
1.592
-0.206
-0.300
-0.249
-0.182
-0.127
-0.094
-0.074
-0.061
-0.056
-0.050
-0.047
-0.048
-0.048
-0.049
0.248
0.295
0.053
-0.160
0.130
0.993
1.009
0.173
-0.397
-0.488
-0.477
-0.490
-0.488
-0.494
-0.527
-0.520
-0.431
-0.343
0.694
19.769
679.229
56507.066
100040.977
29526.609
435.293
13.722
0.468
-0.299
-0.278
-0.233
-0.168
-0.118
-0.090
-0.073
-0.062
-0.057
-0.052
-0.049
-0.049
-0.049
-0.049
12.207
8.887
3.775
2.399
7.081
20.166
20.052
6.463
0.699
-0.437
-0.532
-0.546
-0.553
-0.533
-0.346
0.558
2.714
5.171
15.379
29.181
248.051
6671.425
29499.021
4415.329
160.844
6.873
0.008
-0.294
-0.258
-0.215
-0.152
-0.111
-0.087
-0.073
-0.066
-0.060
-0.056
-0.054
-0.051
-0.051
-0.049
285.207
145.043
46.820
22.338
49.032
178.838
197.653
43.130
4.396
-0.190
-0.593
-0.609
-0.604
-0.400
1.607
15.262
71.749
131.822
1269.392
2601.264
70.724
198.360
425.237
159.998
18.416
1.241
-0.245
-0.278
-0.245
-0.193
-0.140
-0.108
-0.089
-0.078
-0.071
-0.068
-0.063
-0.060
-0.057
-0.054
-0.054
14201.817
3818.915
473.802
155.205
142.582
604.599
599.366
105.660
9.418
0.053
-0.636
-0.642
-0.604
0.309
12.991
189.598
2382.703
5787.105
5157.138
13730.800
83.994
8.427
11.458
6.522
1.149
-0.182
-0.317
-0.273
-0.232
-0.175
-0.134
-0.111
-0.095
-0.088
-0.083
-0.080
-0.077
-0.073
-0.069
-0.064
-0.061
100061.133
98902.148
3042.332
821.228
216.784
321.889
306.240
63.971
5.817
-0.145
-0.676
-0.656
-0.543
1.705
42.865
1483.867
100018.359
100024.844
36060.398
641.275
26.554
1.076
0.004
-0.196
-0.404
-0.401
-0.325
-0.268
-0.215
-0.168
-0.138
-0.122
-0.113
-0.109
-0.106
-0.104
-0.100
-0.094
-0.086
-0.078
-0.073
100102.328
100747.703
5053.393
1627.094
273.424
64.885
41.536
12.653
1.254
-0.487
-0.522
-0.325
-0.080
3.152
59.042
2167.451
100195.336
100257.297
67275.805
766.999
24.899
0.804
-0.512
-0.538
-0.505
-0.418
-0.335
-0.267
-0.211
-0.176
-0.155
-0.146
-0.144
-0.145
-0.147
-0.148
-0.143
-0.132
-0.116
-0.104
-0.091
100082.570
16475.518
1761.667
713.582
139.991
18.656
4.372
0.811
-0.321
0.055
1.931
4.853
5.736
7.360
49.746
716.099
10130.825
29031.344
4589.904
269.848
17.890
0.778
-0.537
-0.565
-0.528
-0.450
-0.353
-0.276
-0.226
-0.198
-0.184
-0.185
-0.195
-0.206
-0.214
-0.212
-0.204
-0.192
-0.172
-0.145
-0.122
1430.068
617.982
224.207
104.811
30.253
5.045
0.186
-0.504
0.163
5.695
31.780
95.665
106.098
55.350
72.093
550.057
3958.394
6328.891
1529.403
156.490
12.537
0.495
-0.556
-0.572
-0.526
-0.448
-0.368
-0.311
-0.267
-0.240
-0.234
-0.247
-0.265
-0.262
-0.253
-0.246
-0.239
-0.233
-0.227
-0.203
-0.168
61.853
37.688
21.087
11.703
3.803
0.330
-0.572
-0.371
3.428
44.356
455.042
2667.527
3349.460
803.780
257.041
394.371
1582.899
2153.600
618.263
75.601
7.118
0.083
-0.568
-0.553
-0.507
-0.450
-0.386
-0.347
-0.326
-0.308
-0.311
-0.319
-0.306
-0.291
-0.263
-0.142
-0.098
-0.210
-0.247
-0.243
-0.226
5.305
2.280
1.225
0.399
-0.331
-0.671
-0.680
0.298
11.779
196.228
5310.949
100002.492
100026.422
12748.021
1465.359
819.065
295.656
246.153
96.724
19.631
2.191
-0.285
-0.269
0.056
0.049
-0.232
-0.384
-0.392
-0.386
-0.394
-0.393
-0.374
-0.351
-0.272
0.841
9.819
16.453
2.034
-0.168
-0.266
-0.262
-0.188
-0.727
-0.818
-0.878
-0.881
-0.811
-0.344
2.671
24.623
362.767
16155.759
100013.555
100031.805
41632.449
2062.058
970.418
159.229
31.818
11.126
2.641
0.016
0.371
4.356
10.397
8.656
2.753
0.072
-0.410
-0.457
-0.480
-0.471
-0.438
-0.314
0.738
19.982
1473.770
5782.286
67.218
0.938
-0.285
-0.293
-0.987
-1.040
-1.025
-0.996
-0.928
-0.615
1.516
18.927
146.922
680.313
5332.644
98668.102
100039.398
9812.015
659.935
229.626
47.693
6.969
0.873
-0.261
-0.042
5.823
52.459
177.685
144.051
29.432
2.739
-0.266
-0.516
-0.548
-0.541
-0.477
0.403
9.154
113.648
34564.664
100130.203
283.011
3.711
-0.183
-0.334
-1.127
-1.111
-1.074
-1.004
-0.877
0.025
7.976
125.737
2142.104
27403.361
36334.195
5661.726
2602.899
636.973
95.345
28.182
7.385
0.738
-0.537
-0.641
0.830
22.117
304.704
1771.175
1221.163
144.091
9.513
0.077
-0.569
-0.618
-0.617
-0.440
2.967
64.137
1227.979
7939.190
3977.016
222.490
11.139
0.167
-0.383
-0.639
-0.237
-0.259
-0.440
-0.535
1.013
18.334
416.535
20954.359
100006.813
100027.695
47623.934
907.492
68.245
11.558
2.576
0.245
-0.572
-0.726
-0.640
1.171
26.914
425.707
2960.365
2010.041
197.721
11.457
0.081
-0.623
-0.673
-0.686
-0.428
5.274
159.906
5803.573
100002.508
25211.727
599.562
20.241
0.489
-0.442
7.275
15.057
12.860
7.972
2.503
1.988
19.535
418.499
20955.879
100002.891
100002.406
54818.016
831.007
34.586
2.333
-0.304
-0.675
-0.758
-0.746
-0.676
0.311
10.746
106.480
476.991
340.663
58.117
4.868
-0.251
-0.615
-0.639
-0.687
-0.535
3.455
86.137
2009.583
18521.291
5803.221
304.569
12.561
0.119
-0.527
38.931
132.862
260.871
155.526
35.049
5.595
11.597
129.048
2390.506
27366.809
35959.078
4202.670
213.949
14.322
0.489
-0.636
-0.727
-0.756
-0.739
-0.696
-0.406
1.764
12.015
30.051
24.723
6.615
0.454
-0.516
-0.522
-0.480
-0.554
-0.618
0.482
14.936
129.610
424.980
244.719
39.061
2.854
-0.416
-0.609
99.865
1194.117
6589.230
3054.466
261.029
21.279
6.661
22.639
138.057
554.511
611.350
194.981
29.352
2.911
-0.303
-0.663
-0.700
-0.724
-0.701
-0.668
-0.616
-0.331
0.479
1.423
1.166
0.011
-0.574
-0.571
-0.283
0.035
0.055
-0.258
-0.360
0.973
6.941
14.889
10.150
2.439
-0.288
-0.704
-0.687
259.699
5293.105
57601.172
17325.219
771.138
41.932
7.907
4.635
10.407
23.262
24.987
12.040
2.662
-0.073
-0.584
-0.638
-0.619
-0.598
-0.614
-0.637
-0.645
-0.647
-0.619
-0.589
-0.623
-0.712
-0.722
-0.412
0.620
2.367
3.603
2.795
2.700
2.955
1.602
0.346
-0.247
-0.659
-0.754
-0.724
-0.707
797.618
7420.135
20574.367
7307.559
518.784
38.780
7.543
1.986
0.643
0.875
0.918
0.302
-0.338
-0.575
-0.600
-0.493
-0.233
-0.075
-0.244
-0.511
-0.640
-0.686
-0.744
-0.786
-0.791
-0.814
-0.725
0.174
3.985
12.979
20.226
20.447
39.906
58.379
26.396
4.025
-0.335
-0.691
-0.398
-0.228
-0.402
3373.386
73387.398
100536.938
11367.069
481.334
34.142
5.188
0.730
-0.386
-0.611
-0.619
-0.623
-0.635
-0.611
-0.537
-0.165
0.818
1.555
0.805
-0.193
-0.587
-0.701
-0.785
-0.849
-0.874
-0.869
-0.545
1.607
11.097
40.900
65.372
85.335
390.376
852.315
272.673
26.265
1.437
0.226
1.383
2.054
1.270
3351.703
63309.055
100033.945
9787.261
459.682
56.094
7.730
0.339
-0.658
-0.760
-0.744
-0.708
-0.658
-0.613
-0.509
0.076
1.764
3.000
1.760
0.118
-0.537
-0.702
-0.800
-0.883
-0.889
-0.686
0.375
3.907
16.215
49.511
86.742
154.112
1393.555
3859.351
850.458
57.667
4.856
4.296
5.288
6.857
5.694
556.875
4207.169
6022.990
1590.905
787.029
229.171
22.795
1.055
-0.724
-0.803
-0.770
-0.726
-0.660
-0.607
-0.516
-0.104
0.967
1.981
1.101
-0.075
-0.555
-0.711
-0.812
-0.875
-0.794
-0.050
3.549
12.256
19.754
30.642
46.240
83.275
606.179
1381.438
379.665
35.632
7.109
9.898
7.278
10.720
18.498
53.248
182.517
277.940
686.564
1397.367
342.199
32.310
1.475
-0.692
-0.781
-0.754
-0.708
-0.640
-0.592
-0.550
-0.398
-0.047
0.216
-0.013
-0.412
-0.618
-0.728
-0.809
-0.838
-0.640
1.006
9.517
31.427
38.648
25.347
16.905
19.811
60.298
105.766
47.116
6.887
1.693
3.023
5.771
20.307
74.611
4.557
13.203
36.654
166.504
306.330
105.758
13.578
0.485
-0.691
-0.670
-0.451
-0.195
-0.083
-0.272
-0.455
-0.515
-0.468
-0.438
-0.497
-0.577
-0.651
-0.735
-0.801
-0.808
-0.531
1.917
15.135
53.676
102.278
86.246
41.184
14.010
6.442
5.946
2.507
-0.121
-0.648
0.868
13.421
116.610
740.661
-0.353
0.568
4.292
16.907
26.603
12.358
2.099
-0.196
-0.398
0.301
2.885
6.807
8.034
4.167
1.016
-0.252
-0.521
-0.556
-0.584
-0.624
-0.667
-0.745
-0.764
-0.609
0.139
5.291
46.546
330.057
1305.732
1244.558
372.570
70.882
10.729
0.892
-0.685
-0.945
-0.756
2.737
53.634
1022.737
27404.770
-0.651
-0.699
-0.348
0.546
0.953
0.452
0.217
0.532
1.343
7.908
48.521
148.696
177.990
73.724
14.189
1.558
-0.327
-0.570
-0.611
-0.647
-0.687
-0.704
-0.395
1.101
5.637
20.046
173.508
2694.941
24077.779
21453.467
2418.356
250.283
28.305
2.470
-0.629
-0.960
-0.591
5.031
114.095
4205.161
100012.266
21.712
6.839
1.591
1.076
0.972
0.026
-0.579
-0.651
-0.614
-0.602
-0.574
-0.549
-0.387
1.630
29.613
612.452
14194.830
100048.453
54950.059
2522.689
157.492
16.536
1.519
-0.277
-0.440
-0.444
-0.418
-0.375
-0.340
-0.311
-0.286
-0.264
-0.246
-0.239
-0.236
-0.240
-0.266
-0.310
-0.368
-0.433
-0.492
11.612
5.464
2.587
2.577
2.470
0.615
-0.439
-0.630
-0.589
-0.560
-0.532
-0.513
-0.400
1.104
19.696
310.507
4722.295
31348.893
14194.838
1023.817
72.593
5.696
0.174
-0.415
-0.448
-0.446
-0.405
-0.361
-0.326
-0.296
-0.270
-0.248
-0.230
-0.219
-0.212
-0.210
-0.221
-0.258
-0.318
-0.400
-0.477
53.494
53.826
72.896
11.260
2.106
0.388
-0.478
-0.622
-0.558
-0.521
-0.493
-0.467
-0.429
0.192
6.453
62.314
413.274
1249.989
827.069
149.439
18.601
1.515
-0.285
-0.462
-0.468
-0.452
-0.398
-0.350
-0.313
-0.280
-0.251
-0.229
-0.211
-0.201
-0.190
-0.183
-0.187
-0.213
-0.261
-0.334
-0.413
266.657
1593.446
21478.420
224.424
2.249
-0.311
-0.616
-0.617
-0.536
-0.490
-0.460
-0.434
-0.426
-0.279
0.935
7.589
29.529
57.269
44.563
15.518
2.611
-0.027
-0.457
-0.494
-0.500
-0.463
-0.403
-0.350
-0.305
-0.265
-0.235
-0.211
-0.195
-0.183
-0.170
-0.159
-0.160
-0.179
-0.215
-0.274
-0.341
399.783
1637.178
21484.854
224.359
1.825
-0.646
-0.664
-0.602
-0.518
-0.463
-0.426
-0.407
-0.399
-0.391
-0.234
0.449
2.014
3.648
2.823
0.989
-0.114
-0.451
-0.505
-0.507
-0.500
-0.472
-0.424
-0.364
-0.307
-0.259
-0.223
-0.197
-0.179
-0.165
-0.151
-0.138
-0.138
-0.151
-0.181
-0.226
-0.288
130.911
91.040
79.003
10.841
-0.219
-0.692
-0.645
-0.581
-0.504
-0.434
-0.395
-0.383
-0.377
-0.382
-0.392
-0.363
-0.270
-0.201
-0.262
-0.398
-0.473
-0.479
-0.471
-0.470
-0.456
-0.436
-0.418
-0.386
-0.322
-0.263
-0.219
-0.188
-0.167
-0.147
-0.130
-0.119
-0.119
-0.127
-0.149
-0.186
-0.239
28.461
18.782
8.552
2.626
0.164
-0.508
-0.616
-0.557
-0.470
-0.407
-0.365
-0.351
-0.355
-0.365
-0.386
-0.419
-0.452
-0.480
-0.496
-0.463
-0.381
-0.269
-0.212
-0.238
-0.327
-0.386
-0.384
-0.372
-0.339
-0.275
-0.219
-0.179
-0.151
-0.129
-0.112
-0.102
-0.101
-0.107
-0.123
-0.151
-0.192
42.980
65.025
65.675
29.883
6.803
0.629
-0.461
-0.514
-0.435
-0.382
-0.341
-0.321
-0.326
-0.348
-0.382
-0.422
-0.454
-0.481
-0.460
-0.290
0.227
1.234
2.593
3.010
1.591
0.170
-0.301
-0.345
-0.325
-0.282
-0.215
-0.166
-0.134
-0.111
-0.097
-0.089
-0.087
-0.092
-0.103
-0.122
-0.152
264.803
1153.995
1552.561
456.470
57.209
5.340
0.014
-0.452
-0.411
-0.364
-0.324
-0.303
-0.301
-0.325
-0.368
-0.418
-0.452
-0.477
-0.355
0.444
3.531
13.708
36.840
56.554
27.955
5.389
0.333
-0.300
-0.306
-0.278
-0.214
-0.157
-0.122
-0.099
-0.084
-0.078
-0.074
-0.077
-0.085
-0.099
-0.117
1985.324
27504.980
47580.516
5313.629
282.746
18.081
0.847
-0.378
-0.397
-0.350
-0.314
-0.289
-0.287
-0.309
-0.354
-0.404
-0.441
-0.445
-0.011
3.296
23.990
126.503
485.455
966.362
337.425
37.667
3.022
-0.141
-0.298
-0.264
-0.213
-0.152
-0.114
-0.090
-0.076
-0.069
-0.065
-0.066
-0.071
-0.079
-0.091
5848.908
100456.047
100074.031
18379.715
611.913
27.164
1.459
-0.345
-0.395
-0.346
-0.311
-0.283
-0.281
-0.302
-0.350
-0.399
-0.443
-0.385
0.875
13.914
155.340
1496.876
6285.838
8808.387
1845.814
121.184
7.356
0.131
-0.293
-0.257
-0.213
-0.148
-0.106
-0.083
-0.070
-0.062
-0.056
-0.057
-0.060
-0.066
-0.073
3166.442
27866.826
47630.379
5986.631
311.023
18.134
0.955
-0.379
-0.402
-0.353
-0.314
-0.286
-0.283
-0.305
-0.355
-0.408
-0.459
-0.329
2.011
35.183
616.316
14257.638
99448.461
34722.012
2347.936
145.085
8.600
0.245
-0.290
-0.253
-0.208
-0.143
-0.103
-0.078
-0.064
-0.055
-0.052
-0.050
-0.052
-0.057
-0.061
524.290
1274.389
1576.859
459.689
57.589
5.851
0.065
-0.462
-0.427
-0.372
-0.326
-0.298
-0.296
-0.319
-0.371
-0.432
-0.491
-0.339
2.144
37.941
749.282
20971.068
100110.563
47797.855
2023.243
96.365
6.671
0.134
-0.289
-0.251
-0.200
-0.139
-0.098
-0.075
-0.062
-0.052
-0.049
-0.047
-0.047
-0.048
-0.051
57.582
75.947
74.460
33.157
7.539
0.670
-0.415
-0.507
-0.448
-0.402
-0.351
-0.323
-0.322
-0.349
-0.402
-0.467
-0.522
-0.447
1.090
19.070
243.033
2708.355
11091.355
4767.051
469.368
37.461
2.998
-0.094
-0.291
-0.252
-0.189
-0.130
-0.093
-0.073
-0.059
-0.052
-0.048
-0.046
-0.045
-0.045
-0.047
5.179
5.907
4.477
2.009
0.259
-0.439
-0.571
-0.526
-0.463
-0.415
-0.385
-0.365
-0.367
-0.388
-0.432
-0.494
-0.535
-0.536
0.132
7.429
74.405
518.729
1264.847
531.400
87.702
10.083
0.728
-0.233
-0.286
-0.243
-0.175
-0.121
-0.089
-0.069
-0.058
-0.052
-0.048
-0.044
-0.043
-0.043
-0.044
0.644
0.419
-0.073
-0.407
-0.505
-0.430
-0.390
-0.464
-0.478
-0.435
-0.418
-0.422
-0.420
-0.430
-0.464
-0.500
-0.481
-0.474
-0.143
5.244
74.657
863.355
2305.143
614.651
53.663
4.128
0.019
-0.296
-0.275
-0.227
-0.160
-0.112
-0.084
-0.068
-0.058
-0.053
-0.049
-0.046
-0.044
-0.044
-0.044
14.042
8.798
2.903
0.374
0.296
1.022
1.178
0.190
-0.354
-0.467
-0.465
-0.483
-0.475
-0.473
-0.413
-0.039
0.790
1.486
1.974
4.371
36.300
273.922
600.077
221.039
24.909
1.680
-0.223
-0.291
-0.255
-0.205
-0.144
-0.105
-0.083
-0.069
-0.061
-0.057
-0.053
-0.050
-0.048
-0.046
-0.044
375.564
179.382
36.972
6.691
3.867
7.354
7.143
2.409
0.039
-0.478
-0.528
-0.538
-0.534
-0.450
0.387
4.924
18.539
30.209
28.648
25.312
8.933
29.548
52.549
24.366
4.527
0.134
-0.301
-0.276
-0.240
-0.183
-0.133
-0.102
-0.084
-0.074
-0.068
-0.064
-0.061
-0.059
-0.055
-0.052
-0.048
23928.949
5317.319
388.748
36.591
10.707
14.959
13.919
4.859
0.398
-0.493
-0.586
-0.580
-0.561
-0.087
4.534
46.992
288.184
487.645
216.469
64.374
7.029
2.093
2.709
1.418
0.046
-0.326
-0.318
-0.269
-0.220
-0.164
-0.127
-0.105
-0.091
-0.086
-0.083
-0.079
-0.077
-0.073
-0.068
-0.063
-0.059
100009.820
100023.305
2431.007
116.153
20.267
12.332
9.811
3.265
0.079
-0.556
-0.621
-0.600
-0.500
0.982
17.546
212.393
2455.037
5849.244
1358.608
110.115
8.428
0.309
-0.327
-0.402
-0.454
-0.403
-0.320
-0.261
-0.203
-0.158
-0.130
-0.117
-0.112
-0.109
-0.109
-0.107
-0.103
-0.096
-0.088
-0.080
-0.072
100023.922
100035.656
3812.927
148.767
22.859
5.946
2.570
0.557
-0.410
-0.620
-0.556
-0.445
-0.134
3.443
44.141
539.018
5170.285
12503.015
2547.354
198.191
16.273
1.140
-0.401
-0.504
-0.474
-0.411
-0.329
-0.254
-0.199
-0.165
-0.147
-0.143
-0.144
-0.149
-0.154
-0.154
-0.151
-0.140
-0.124
-0.110
-0.095
100037.758
27388.170
1055.762
76.800
14.266
2.341
0.049
-0.473
-0.596
-0.312
0.528
1.736
2.933
10.746
135.244
2748.821
55412.328
101171.063
11404.256
501.050
31.840
2.489
-0.261
-0.516
-0.491
-0.427
-0.334
-0.258
-0.211
-0.186
-0.179
-0.185
-0.196
-0.209
-0.217
-0.216
-0.211
-0.202
-0.184
-0.157
-0.132
1945.723
755.050
115.914
19.453
4.104
0.309
-0.541
-0.650
-0.269
1.977
10.244
27.715
35.416
54.222
291.082
7676.835
100062.383
100075.039
41354.297
927.425
41.764
2.975
-0.247
-0.520
-0.487
-0.426
-0.350
-0.284
-0.244
-0.226
-0.228
-0.243
-0.257
-0.252
-0.247
-0.241
-0.237
-0.234
-0.229
-0.215
-0.182
69.171
33.942
10.704
2.608
0.220
-0.536
-0.704
-0.559
1.029
14.123
95.719
344.036
417.180
624.474
2827.221
4051.129
47762.488
100020.328
9727.057
458.146
24.679
1.653
-0.378
-0.529
-0.479
-0.427
-0.362
-0.322
-0.297
-0.286
-0.294
-0.298
-0.290
-0.279
-0.260
-0.185
-0.165
-0.233
-0.250
-0.246
-0.238
5.177
1.861
0.282
-0.473
-0.743
-0.782
-0.734
-0.231
4.128
48.985
554.660
3349.052
4374.035
6678.902
100115.313
49229.746
3021.802
2192.088
614.336
74.436
7.240
0.244
-0.478
-0.426
-0.392
-0.406
-0.384
-0.357
-0.354
-0.363
-0.358
-0.344
-0.326
-0.197
0.557
4.060
5.512
0.911
-0.201
-0.276
-0.271
-0.362
-0.786
-0.900
-0.932
-0.895
-0.814
-0.543
0.958
9.728
83.048
1024.872
8607.560
12701.378
10502.801
100140.094
78953.727
2172.442
145.942
40.595
8.879
0.888
-0.281
0.110
0.845
0.764
0.031
-0.332
-0.403
-0.416
-0.442
-0.421
-0.400
-0.177
1.601
12.557
177.114
318.170
19.847
0.667
-0.279
-0.309
-1.053
-1.071
-1.059
-1.007
-0.933
-0.747
0.344
7.691
48.481
180.889
651.088
3044.978
3822.063
1792.132
6652.279
4455.521
392.960
28.477
3.742
0.344
-0.374
0.284
3.992
9.503
8.687
2.505
0.030
-0.428
-0.486
-0.509
-0.494
-0.402
1.188
19.341
191.181
1390.109
2519.784
98.621
5.016
-0.060
-0.361
-1.148
-1.153
-1.128
-1.034
-0.932
-0.505
3.104
40.979
414.637
2149.860
2747.600
894.945
388.003
180.105
191.646
142.935
34.573
4.147
-0.080
-0.600
-0.410
1.884
13.781
39.202
32.372
8.696
0.765
-0.410
-0.553
-0.573
-0.570
-0.265
5.652
161.438
6676.651
100056.914
29591.779
683.057
21.251
0.656
-0.405
-1.053
-1.031
-0.917
-0.856
-0.831
-0.176
7.416
113.992
1916.585
20952.703
27373.908
3362.475
219.550
27.682
11.830
6.859
1.987
-0.195
-0.655
-0.667
-0.362
2.366
16.658
47.628
39.230
10.450
0.958
-0.454
-0.623
-0.653
-0.656
-0.196
10.624
477.530
79230.609
100009.117
100008.352
2963.244
44.097
1.250
-0.456
-0.121
0.641
1.683
1.116
-0.081
-0.004
7.498
114.085
1916.400
20950.744
27365.529
3342.373
197.007
13.499
1.240
-0.127
-0.490
-0.677
-0.698
-0.657
-0.491
0.791
7.180
18.345
15.187
4.422
0.161
-0.576
-0.689
-0.735
-0.741
-0.401
7.133
220.526
13714.561
100003.813
79229.492
1082.944
27.182
0.646
-0.550
4.338
13.431
25.437
19.032
5.396
0.706
3.674
41.073
413.219
2386.196
2666.678
611.198
67.850
5.920
-0.010
-0.594
-0.660
-0.703
-0.694
-0.651
-0.585
-0.236
0.955
2.427
2.151
0.363
-0.467
-0.681
-0.763
-0.820
-0.806
-0.688
1.370
32.381
380.581
1772.025
851.704
86.700
5.967
-0.260
-0.628
25.571
93.262
203.050
130.918
30.355
3.619
1.095
8.169
44.461
135.902
162.577
62.162
12.076
1.245
-0.416
-0.608
-0.632
-0.657
-0.654
-0.617
-0.593
-0.551
-0.436
-0.291
-0.381
-0.563
-0.693
-0.771
-0.828
-0.832
-0.795
-0.795
-0.511
1.929
13.656
32.276
22.049
5.259
0.090
-0.576
-0.638
202.310
905.063
1347.634
566.471
90.741
9.814
0.757
0.797
4.136
9.403
10.236
4.927
1.116
-0.293
-0.562
-0.585
-0.588
-0.590
-0.589
-0.588
-0.581
-0.592
-0.610
-0.642
-0.694
-0.736
-0.789
-0.836
-0.764
-0.592
-0.479
-0.475
-0.381
-0.220
0.100
0.360
0.153
-0.267
-0.127
0.045
-0.257
2762.008
47655.656
85096.273
7761.078
376.963
24.420
1.663
-0.313
-0.239
0.076
0.168
-0.132
-0.440
-0.551
-0.552
-0.540
-0.535
-0.519
-0.528
-0.553
-0.577
-0.607
-0.655
-0.712
-0.771
-0.816
-0.866
-0.815
-0.430
0.314
0.726
1.219
2.979
4.073
1.999
-0.163
-0.486
0.835
3.945
5.303
3.053
24079.143
100038.859
100046.875
100045.688
1424.543
58.964
4.956
-0.187
-0.665
-0.656
-0.630
-0.612
-0.596
-0.559
-0.531
-0.513
-0.464
-0.422
-0.453
-0.516
-0.561
-0.622
-0.705
-0.777
-0.826
-0.871
-0.880
-0.672
0.157
1.712
3.072
5.775
17.112
26.389
12.076
2.328
2.920
11.102
31.751
45.134
22.654
21047.080
100019.289
100058.258
98968.336
2209.616
314.465
29.015
1.513
-0.640
-0.724
-0.699
-0.655
-0.609
-0.565
-0.536
-0.494
-0.416
-0.364
-0.409
-0.488
-0.547
-0.626
-0.727
-0.793
-0.837
-0.857
-0.788
-0.450
0.518
2.248
4.342
9.716
32.933
57.564
26.230
7.758
90.968
215.164
129.709
190.983
87.108
1944.211
27383.982
47930.848
19022.193
67097.477
5820.046
161.008
5.748
-0.479
-0.745
-0.712
-0.663
-0.610
-0.561
-0.526
-0.498
-0.441
-0.398
-0.430
-0.494
-0.554
-0.644
-0.740
-0.795
-0.817
-0.731
-0.397
0.400
1.211
2.141
2.899
6.188
20.373
31.917
16.222
12.489
716.747
2618.205
198.064
220.796
161.696
129.744
523.165
1283.891
40853.434
100031.766
15925.310
273.090
8.413
-0.402
-0.745
-0.710
-0.648
-0.594
-0.551
-0.519
-0.498
-0.483
-0.475
-0.486
-0.519
-0.574
-0.671
-0.750
-0.778
-0.732
-0.310
0.994
3.824
6.988
9.268
7.544
4.694
5.159
6.807
3.114
3.293
66.526
150.449
59.695
105.215
458.565
8.940
30.352
201.005
3388.831
11833.987
1771.280
86.065
3.795
-0.536
-0.670
-0.496
-0.261
-0.184
-0.305
-0.443
-0.495
-0.496
-0.503
-0.520
-0.546
-0.604
-0.693
-0.741
-0.757
-0.651
0.379
4.592
18.306
53.805
109.286
101.421
36.109
6.833
0.868
-0.489
-0.691
0.985
4.572
16.433
104.798
1010.388
0.053
2.532
19.526
106.275
197.566
77.799
10.197
0.312
-0.567
0.013
1.984
4.901
5.365
2.987
0.638
-0.301
-0.497
-0.522
-0.546
-0.580
-0.627
-0.699
-0.731
-0.704
-0.419
1.753
15.235
94.703
522.461
1817.374
1754.932
347.936
42.090
3.649
-0.532
-1.020
-0.830
1.405
24.938
293.152
2800.411
-0.428
-0.446
0.793
4.216
6.252
3.062
0.232
-0.518
0.157
5.319
29.349
87.577
104.265
48.305
10.318
1.044
-0.368
-0.545
-0.580
-0.614
-0.642
-0.696
-0.634
-0.253
0.984
5.605
39.445
344.221
3222.906
27867.617
24063.146
2159.985
143.923
12.747
1.054
-0.800
-0.810
2.170
41.825
757.295
14259.792
1.948
1.811
9.509
32.157
32.126
10.227
1.085
-0.469
-0.587
-0.565
-0.543
-0.513
-0.264
3.363
67.867
2386.639
100002.086
100008.953
100019.781
16154.001
292.515
14.850
0.801
-0.403
-0.481
-0.480
-0.458
-0.427
-0.391
-0.354
-0.323
-0.304
-0.285
-0.272
-0.267
-0.267
-0.276
-0.304
-0.350
-0.397
-0.447
0.690
2.822
22.130
86.089
95.230
26.520
2.842
-0.307
-0.551
-0.526
-0.501
-0.469
-0.287
2.406
44.566
1125.534
47550.039
100000.914
100002.102
5312.024
164.108
8.657
0.221
-0.453
-0.482
-0.477
-0.438
-0.400
-0.350
-0.306
-0.285
-0.276
-0.266
-0.249
-0.237
-0.236
-0.234
-0.252
-0.295
-0.356
-0.420
3.033
6.048
23.284
64.978
70.411
19.913
2.299
-0.339
-0.523
-0.489
-0.464
-0.427
-0.345
0.691
12.255
148.790
1544.692
6738.992
3745.104
455.403
37.887
2.877
-0.215
-0.484
-0.494
-0.472
-0.423
-0.378
-0.321
-0.275
-0.256
-0.255
-0.244
-0.223
-0.210
-0.203
-0.197
-0.205
-0.237
-0.293
-0.369
9.951
30.376
71.688
23.594
15.301
5.193
0.402
-0.486
-0.500
-0.459
-0.432
-0.394
-0.365
-0.116
2.085
15.573
67.892
148.796
104.444
32.059
5.074
0.279
-0.452
-0.522
-0.521
-0.477
-0.419
-0.370
-0.320
-0.281
-0.254
-0.238
-0.218
-0.198
-0.186
-0.175
-0.166
-0.171
-0.192
-0.234
-0.295
11.593
31.266
67.805
11.099
1.563
0.106
-0.476
-0.558
-0.481
-0.432
-0.396
-0.362
-0.346
-0.314
-0.051
1.106
4.044
7.044
5.521
2.190
0.170
-0.411
-0.522
-0.533
-0.530
-0.488
-0.434
-0.378
-0.329
-0.288
-0.251
-0.220
-0.195
-0.178
-0.167
-0.154
-0.141
-0.143
-0.159
-0.188
-0.238
5.416
5.728
5.199
0.832
-0.509
-0.629
-0.627
-0.548
-0.467
-0.406
-0.359
-0.338
-0.322
-0.321
-0.318
-0.246
-0.084
0.023
-0.075
-0.288
-0.435
-0.479
-0.487
-0.493
-0.490
-0.470
-0.438
-0.395
-0.341
-0.283
-0.237
-0.203
-0.176
-0.161
-0.146
-0.129
-0.119
-0.118
-0.130
-0.152
-0.191
2.815
2.600
1.409
0.266
-0.409
-0.602
-0.612
-0.526
-0.449
-0.375
-0.327
-0.306
-0.304
-0.307
-0.321
-0.351
-0.389
-0.422
-0.443
-0.449
-0.448
-0.396
-0.261
-0.174
-0.256
-0.382
-0.415
-0.388
-0.345
-0.285
-0.230
-0.190
-0.165
-0.145
-0.124
-0.108
-0.099
-0.098
-0.106
-0.124
-0.154
18.552
20.699
17.074
7.913
1.831
-0.198
-0.539
-0.500
-0.414
-0.351
-0.302
-0.281
-0.279
-0.295
-0.319
-0.356
-0.404
-0.433
-0.435
-0.423
-0.203
1.041
4.425
6.867
4.253
0.774
-0.230
-0.362
-0.335
-0.292
-0.229
-0.183
-0.149
-0.124
-0.105
-0.091
-0.084
-0.083
-0.088
-0.101
-0.121
250.666
228.755
161.509
65.887
13.452
1.388
-0.323
-0.457
-0.391
-0.336
-0.288
-0.262
-0.258
-0.273
-0.308
-0.360
-0.406
-0.428
-0.418
-0.160
2.011
18.850
108.953
247.490
106.854
15.598
1.166
-0.258
-0.309
-0.279
-0.224
-0.168
-0.130
-0.105
-0.088
-0.077
-0.071
-0.070
-0.074
-0.082
-0.096
5474.961
2466.987
1192.945
356.894
45.854
4.676
0.017
-0.420
-0.380
-0.325
-0.281
-0.250
-0.243
-0.259
-0.297
-0.351
-0.396
-0.413
-0.298
1.010
12.487
195.152
3887.669
21608.342
3865.048
161.768
7.593
0.050
-0.287
-0.259
-0.214
-0.155
-0.116
-0.092
-0.077
-0.066
-0.061
-0.058
-0.062
-0.068
-0.076
98801.117
17852.412
3133.460
713.440
76.600
7.105
0.226
-0.395
-0.376
-0.322
-0.277
-0.246
-0.240
-0.253
-0.294
-0.347
-0.395
-0.395
-0.008
4.148
42.391
881.045
79483.703
100162.898
79267.391
678.912
17.670
0.419
-0.270
-0.246
-0.206
-0.145
-0.105
-0.083
-0.068
-0.058
-0.053
-0.050
-0.053
-0.057
-0.062
100163.797
16880.068
1762.354
382.850
51.229
4.797
0.048
-0.410
-0.382
-0.326
-0.280
-0.250
-0.243
-0.259
-0.300
-0.355
-0.412
-0.388
0.386
8.219
88.265
978.446
30746.863
100675.484
25333.172
440.074
14.361
0.369
-0.267
-0.236
-0.201
-0.138
-0.099
-0.075
-0.062
-0.053
-0.047
-0.046
-0.046
-0.049
-0.052
6777.496
2252.973
364.252
80.089
14.811
1.543
-0.272
-0.448
-0.401
-0.339
-0.286
-0.258
-0.255
-0.273
-0.316
-0.373
-0.439
-0.410
0.417
9.115
84.812
676.106
2301.698
3425.178
905.349
80.057
5.210
0.022
-0.275
-0.235
-0.192
-0.130
-0.093
-0.070
-0.056
-0.048
-0.043
-0.041
-0.041
-0.042
-0.043
288.118
149.477
45.179
12.300
2.430
-0.055
-0.475
-0.486
-0.426
-0.360
-0.304
-0.278
-0.276
-0.300
-0.347
-0.409
-0.474
-0.483
0.011
4.428
36.322
204.026
442.986
308.387
82.978
13.830
1.315
-0.200
-0.276
-0.235
-0.179
-0.121
-0.087
-0.067
-0.055
-0.049
-0.044
-0.042
-0.040
-0.038
-0.040
15.986
10.936
4.418
1.091
-0.200
-0.527
-0.546
-0.507
-0.441
-0.380
-0.334
-0.311
-0.314
-0.342
-0.383
-0.443
-0.498
-0.529
-0.342
1.364
11.053
44.175
76.411
51.536
16.139
2.766
0.055
-0.272
-0.273
-0.229
-0.162
-0.112
-0.082
-0.064
-0.054
-0.048
-0.044
-0.042
-0.040
-0.038
-0.038
0.930
0.611
-0.073
-0.475
-0.595
-0.587
-0.571
-0.526
-0.450
-0.394
-0.372
-0.360
-0.368
-0.381
-0.411
-0.469
-0.502
-0.524
-0.503
0.332
5.681
25.637
44.765
22.855
5.301
0.532
-0.243
-0.289
-0.269
-0.212
-0.148
-0.104
-0.079
-0.064
-0.055
-0.049
-0.046
-0.043
-0.041
-0.039
-0.039
7.304
4.838
1.312
-0.220
-0.540
-0.515
-0.490
-0.493
-0.463
-0.422
-0.413
-0.423
-0.414
-0.417
-0.436
-0.384
-0.219
-0.129
-0.243
-0.025
2.550
11.797
18.824
10.882
2.254
-0.051
-0.313
-0.287
-0.249
-0.187
-0.133
-0.099
-0.078
-0.066
-0.058
-0.052
-0.050
-0.048
-0.046
-0.042
-0.041
135.791
73.751
16.803
2.419
-0.066
-0.246
-0.232
-0.369
-0.466
-0.466
-0.473
-0.484
-0.469
-0.465
-0.257
0.742
2.897
3.832
2.382
0.691
0.472
2.199
3.679
1.998
0.169
-0.314
-0.319
-0.271
-0.226
-0.166
-0.123
-0.096
-0.080
-0.071
-0.066
-0.062
-0.058
-0.056
-0.053
-0.049
-0.047
3340.996
1125.921
136.936
13.964
1.356
0.181
0.029
-0.282
-0.478
-0.522
-0.531
-0.531
-0.513
-0.328
1.134
7.666
24.653
36.077
19.034
5.344
0.815
0.039
0.005
-0.192
-0.379
-0.384
-0.319
-0.261
-0.203
-0.151
-0.119
-0.101
-0.089
-0.084
-0.081
-0.079
-0.074
-0.072
-0.065
-0.061
-0.057
84841.234
14187.266
677.907
36.862
3.294
0.313
-0.095
-0.374
-0.531
-0.565
-0.568
-0.551
-0.461
0.546
8.083
50.516
196.559
265.356
120.602
28.407
6.127
1.281
-0.112
-0.455
-0.447
-0.388
-0.315
-0.246
-0.187
-0.147
-0.124
-0.113
-0.109
-0.109
-0.109
-0.109
-0.104
-0.098
-0.090
-0.082
-0.074
100007.570
23928.793
918.828
47.392
3.946
0.102
-0.412
-0.533
-0.591
-0.602
-0.573
-0.523
-0.175
3.663
47.102
572.571
4808.670
7750.370
1623.089
178.978
31.655
6.300
0.626
-0.394
-0.438
-0.385
-0.314
-0.235
-0.184
-0.155
-0.141
-0.140
-0.143
-0.150
-0.155
-0.157
-0.153
-0.144
-0.131
-0.115
-0.101
16147.244
3747.354
312.735
25.193
2.183
-0.248
-0.591
-0.626
-0.628
-0.543
-0.306
0.106
1.562
13.807
220.881
7618.979
100034.578
100061.930
47633.723
1135.553
98.325
15.526
1.441
-0.346
-0.444
-0.386
-0.312
-0.239
-0.196
-0.176
-0.173
-0.181
-0.194
-0.203
-0.209
-0.212
-0.207
-0.197
-0.182
-0.162
-0.139
566.149
258.598
45.311
6.105
0.348
-0.556
-0.665
-0.660
-0.550
0.022
1.740
5.200
14.275
72.800
531.629
27494.348
100035.953
100025.094
100070.031
2266.167
128.003
17.290
1.547
-0.342
-0.442
-0.393
-0.326
-0.260
-0.224
-0.213
-0.219
-0.232
-0.244
-0.246
-0.242
-0.240
-0.236
-0.235
-0.230
-0.214
-0.189
32.847
17.113
4.992
0.443
-0.549
-0.725
-0.708
-0.660
-0.215
2.232
11.417
34.352
111.720
1502.750
11484.591
13310.890
100536.945
100035.172
41343.137
956.877
62.018
8.206
0.516
-0.413
-0.440
-0.393
-0.342
-0.296
-0.267
-0.264
-0.272
-0.280
-0.280
-0.254
-0.200
-0.140
-0.147
-0.209
-0.250
-0.254
-0.241
2.558
0.660
-0.305
-0.708
-0.810
-0.774
-0.734
-0.581
0.483
7.072
41.755
127.341
525.105
36038.984
100052.703
100503.461
9506.287
6084.545
1396.942
130.823
14.468
1.733
-0.255
-0.475
-0.442
-0.402
-0.357
-0.328
-0.325
-0.326
-0.327
-0.323
-0.265
0.022
0.792
1.664
1.543
0.458
-0.126
-0.271
-0.285
-0.632
-0.871
-0.914
-0.908
-0.862
-0.796
-0.686
-0.208
1.931
11.781
65.349
210.988
716.045
57379.559
100022.375
100034.578
8690.360
263.660
62.481
13.961
1.882
-0.179
-0.467
-0.387
-0.375
-0.392
-0.378
-0.366
-0.380
-0.394
-0.379
-0.345
0.080
2.497
10.471
21.838
20.073
6.524
0.969
-0.181
-0.326
-1.078
-1.075
-1.044
-0.988
-0.915
-0.805
-0.414
1.536
8.439
24.976
58.186
121.218
254.998
3501.838
48983.727
22998.543
1049.067
51.243
5.576
0.790
-0.319
-0.486
-0.225
0.084
0.060
-0.221
-0.380
-0.414
-0.445
-0.462
-0.448
-0.282
1.712
19.111
131.942
399.136
251.282
49.798
5.921
0.302
-0.359
-1.128
-1.128
-1.109
-1.035
-0.938
-0.739
0.348
7.377
41.244
127.001
146.892
79.683
53.961
144.845
444.175
319.191
65.697
6.628
0.209
-0.514
-0.569
-0.392
0.222
1.132
0.907
0.080
-0.357
-0.473
-0.518
-0.539
-0.526
-0.093
6.167
110.239
2351.849
21750.945
7804.970
378.715
20.820
1.170
-0.372
-0.977
-1.098
-1.066
-1.004
-0.916
-0.645
1.221
15.257
113.872
413.579
457.028
152.952
30.933
11.723
15.104
11.485
3.348
0.141
-0.569
-0.621
-0.573
-0.353
0.367
1.288
1.160
0.156
-0.391
-0.534
-0.596
-0.625
-0.621
-0.061
9.366
259.543
15995.732
100178.172
94308.109
1262.433
36.842
1.570
-0.418
-0.070
-0.738
-0.644
-0.676
-0.795
-0.636
1.221
16.545
113.770
413.066
455.272
149.136
25.622
3.175
0.508
0.045
-0.346
-0.577
-0.635
-0.603
-0.571
-0.434
-0.021
0.406
0.330
-0.175
-0.496
-0.603
-0.676
-0.714
-0.705
-0.345
5.987
137.082
4445.725
66877.453
15974.538
552.178
22.091
0.880
-0.513
3.506
2.198
2.764
1.780
0.097
-0.559
0.331
7.320
40.783
124.305
135.907
57.178
11.218
1.190
-0.352
-0.540
-0.575
-0.611
-0.613
-0.584
-0.539
-0.492
-0.390
-0.288
-0.331
-0.493
-0.605
-0.676
-0.747
-0.782
-0.774
-0.658
1.264
22.023
226.648
768.571
436.073
57.342
5.358
0.121
-0.423
23.652
29.245
34.498
18.567
5.132
0.302
-0.312
1.403
7.970
19.511
21.206
10.296
2.299
-0.018
-0.493
-0.551
-0.570
-0.575
-0.569
-0.551
-0.518
-0.498
-0.499
-0.510
-0.559
-0.626
-0.689
-0.758
-0.821
-0.862
-0.826
-0.802
-0.524
1.703
10.493
22.047
16.993
4.878
1.273
0.935
0.390
232.913
573.720
689.796
244.525
37.971
3.983
-0.230
-0.339
0.586
1.793
2.031
0.902
-0.068
-0.458
-0.540
-0.535
-0.528
-0.513
-0.507
-0.515
-0.517
-0.516
-0.532
-0.573
-0.639
-0.716
-0.788
-0.857
-0.899
-0.906
-0.813
-0.744
-0.794
-0.632
-0.063
0.532
0.718
1.669
4.112
5.591
3.328
2744.684
23988.848
41330.426
4729.630
261.069
17.878
0.813
-0.582
-0.562
-0.427
-0.391
-0.433
-0.498
-0.519
-0.508
-0.494
-0.479
-0.463
-0.461
-0.475
-0.504
-0.541
-0.581
-0.645
-0.726
-0.796
-0.862
-0.917
-0.922
-0.885
-0.787
-0.687
-0.625
-0.542
-0.666
-0.580
1.039
9.028
32.598
46.192
23.594
16323.579
100106.617
100015.133
63326.648
1063.165
60.223
5.719
-0.155
-0.679
-0.667
-0.639
-0.582
-0.542
-0.518
-0.493
-0.475
-0.450
-0.438
-0.437
-0.454
-0.490
-0.550
-0.617
-0.688
-0.761
-0.823
-0.884
-0.925
-0.888
-0.816
-0.751
-0.548
-0.057
0.165
-0.240
0.326
11.420
81.029
485.099
836.620
288.266
13616.498
100073.750
100100.867
48771.582
3875.213
707.328
49.652
2.362
-0.564
-0.688
-0.659
-0.604
-0.560
-0.533
-0.501
-0.468
-0.445
-0.431
-0.430
-0.450
-0.492
-0.567
-0.636
-0.709
-0.766
-0.753
-0.708
-0.648
-0.616
-0.630
-0.658
-0.436
0.334
0.820
0.231
10.264
731.727
2939.651
5115.926
12974.920
2133.464
1567.875
16176.844
28325.561
97916.789
100213.570
29511.139
340.980
10.286
-0.298
-0.704
-0.664
-0.613
-0.561
-0.530
-0.502
-0.477
-0.454
-0.439
-0.440
-0.460
-0.511
-0.589
-0.659
-0.708
-0.362
0.807
1.312
2.374
2.419
1.173
0.320
-0.116
0.115
0.226
0.105
37.520
27112.055
100388.188
6934.624
17241.307
3001.933
115.223
411.657
2512.082
100177.930
100026.977
100002.852
598.753
13.605
-0.163
-0.696
-0.653
-0.601
-0.550
-0.523
-0.501
-0.480
-0.469
-0.463
-0.460
-0.483
-0.539
-0.617
-0.688
-0.587
1.989
12.377
13.546
22.143
25.029
19.806
14.199
5.690
0.954
-0.408
-0.712
8.181
434.684
1571.051
882.117
1787.169
3418.486
9.202
34.080
445.138
15932.098
79228.602
6669.999
177.478
6.306
-0.425
-0.681
-0.578
-0.445
-0.379
-0.423
-0.479
-0.494
-0.485
-0.485
-0.492
-0.516
-0.574
-0.641
-0.697
-0.537
2.673
17.495
39.441
104.773
177.697
333.858
286.093
87.892
13.957
0.912
-0.912
-0.544
4.863
19.095
67.227
300.532
9781.925
0.210
3.455
33.407
220.432
476.074
159.698
18.094
0.764
-0.596
-0.377
0.370
1.524
1.729
0.838
-0.038
-0.421
-0.507
-0.512
-0.530
-0.555
-0.598
-0.653
-0.696
-0.654
0.559
8.353
49.343
255.991
2020.038
16166.390
14193.530
1547.675
107.542
9.668
0.412
-0.941
-0.764
1.340
14.516
161.123
3492.525
-0.306
-0.309
1.443
6.980
10.195
5.161
0.633
-0.526
-0.342
1.608
8.678
22.989
24.977
13.118
3.277
0.123
-0.458
-0.533
-0.551
-0.587
-0.619
-0.676
-0.693
-0.630
-0.001
5.009
45.327
668.101
31411.164
100036.594
100017.180
20980.086
519.486
62.869
9.386
0.141
-0.930
0.146
10.101
97.728
686.676
0.225
9.946
130.774
757.066
851.284
144.090
11.377
0.210
-0.535
-0.547
-0.523
-0.489
-0.264
3.112
62.335
1916.312
100000.063
100000.922
100002.094
12492.987
258.609
11.705
0.361
-0.461
-0.497
-0.502
-0.459
-0.327
-0.069
0.158
0.138
-0.097
-0.247
-0.286
-0.281
-0.288
-0.293
-0.304
-0.330
-0.357
-0.394
0.533
22.312
476.807
5803.929
6670.137
598.680
29.314
1.050
-0.473
-0.511
-0.483
-0.443
-0.266
2.051
37.799
915.290
35958.492
99999.883
100000.070
4202.865
148.991
7.637
0.092
-0.475
-0.488
-0.471
-0.396
-0.184
0.241
0.713
0.588
0.151
-0.164
-0.257
-0.257
-0.253
-0.251
-0.253
-0.279
-0.319
-0.358
0.343
18.359
304.784
2959.852
3376.517
379.964
22.024
0.815
-0.456
-0.475
-0.448
-0.403
-0.317
0.652
11.361
136.123
1249.698
4721.127
2983.301
375.378
34.802
2.601
-0.250
-0.503
-0.496
-0.455
-0.370
-0.168
0.310
0.735
0.687
0.212
-0.132
-0.236
-0.233
-0.217
-0.212
-0.207
-0.221
-0.258
-0.316
-0.096
5.233
48.132
219.869
244.696
57.761
5.844
-0.061
-0.466
-0.443
-0.415
-0.367
-0.331
-0.073
1.951
13.332
62.412
124.576
95.754
27.262
4.686
0.218
-0.465
-0.532
-0.516
-0.470
-0.403
-0.253
0.044
0.313
0.293
0.015
-0.178
-0.220
-0.204
-0.190
-0.179
-0.171
-0.177
-0.202
-0.248
-0.339
0.569
4.502
11.405
12.377
4.288
0.270
-0.456
-0.461
-0.412
-0.379
-0.336
-0.310
-0.277
-0.028
1.051
3.773
6.053
5.135
2.031
0.131
-0.431
-0.530
-0.536
-0.522
-0.484
-0.439
-0.353
-0.218
-0.095
-0.102
-0.163
-0.201
-0.197
-0.178
-0.166
-0.151
-0.140
-0.143
-0.161
-0.195
-0.521
-0.492
-0.336
-0.054
-0.046
-0.341
-0.553
-0.523
-0.443
-0.387
-0.338
-0.309
-0.287
-0.280
-0.275
-0.205
-0.054
0.044
-0.060
-0.277
-0.425
-0.485
-0.506
-0.512
-0.504
-0.471
-0.434
-0.393
-0.330
-0.268
-0.234
-0.215
-0.192
-0.170
-0.155
-0.143
-0.125
-0.115
-0.116
-0.128
-0.154
0.942
0.543
-0.088
-0.500
-0.640
-0.658
-0.591
-0.506
-0.430
-0.354
-0.301
-0.277
-0.271
-0.266
-0.277
-0.301
-0.332
-0.375
-0.411
-0.421
-0.432
-0.392
-0.263
-0.175
-0.263
-0.396
-0.421
-0.388
-0.351
-0.299
-0.243
-0.202
-0.171
-0.151
-0.137
-0.118
-0.103
-0.095
-0.094
-0.104
-0.123
26.130
17.140
6.640
1.645
-0.090
-0.551
-0.562
-0.489
-0.404
-0.328
-0.276
-0.250
-0.246
-0.255
-0.273
-0.302
-0.351
-0.396
-0.401
-0.402
-0.241
0.974
4.595
8.016
4.564
0.947
-0.236
-0.369
-0.337
-0.293
-0.234
-0.189
-0.158
-0.137
-0.116
-0.098
-0.085
-0.079
-0.079
-0.085
-0.098
681.743
320.993
65.031
13.117
2.227
-0.133
-0.489
-0.453
-0.377
-0.314
-0.261
-0.233
-0.225
-0.235
-0.261
-0.306
-0.362
-0.390
-0.393
-0.271
1.514
18.827
130.505
305.097
130.157
18.509
1.257
-0.254
-0.316
-0.283
-0.231
-0.178
-0.142
-0.114
-0.094
-0.080
-0.070
-0.065
-0.066
-0.069
-0.079
54833.094
9757.526
595.244
53.849
7.424
0.589
-0.371
-0.427
-0.368
-0.306
-0.253
-0.222
-0.212
-0.222
-0.249
-0.299
-0.352
-0.373
-0.362
0.248
9.737
222.444
5806.734
34588.957
5804.478
198.056
8.102
0.082
-0.283
-0.258
-0.214
-0.158
-0.120
-0.095
-0.078
-0.067
-0.059
-0.054
-0.055
-0.058
-0.064
100026.820
100060.883
3055.133
121.836
12.600
1.106
-0.296
-0.407
-0.364
-0.304
-0.250
-0.219
-0.209
-0.219
-0.247
-0.298
-0.349
-0.374
-0.300
1.120
23.552
968.740
100016.930
100012.359
100004.477
852.008
18.666
0.451
-0.252
-0.238
-0.199
-0.142
-0.105
-0.083
-0.067
-0.058
-0.050
-0.047
-0.047
-0.048
-0.052
100021.469
100053.578
3402.586
125.045
11.481
0.917
-0.330
-0.403
-0.369
-0.306
-0.250
-0.220
-0.212
-0.222
-0.253
-0.304
-0.358
-0.388
-0.238
1.650
22.224
624.331
47898.121
100029.680
47867.555
535.879
15.680
0.345
-0.245
-0.225
-0.189
-0.131
-0.094
-0.073
-0.059
-0.051
-0.046
-0.042
-0.041
-0.041
-0.044
84854.586
14235.909
731.505
58.854
6.518
0.315
-0.407
-0.414
-0.380
-0.311
-0.256
-0.226
-0.219
-0.232
-0.265
-0.320
-0.377
-0.417
-0.254
1.303
12.186
105.839
1130.239
3411.850
970.434
73.075
4.572
-0.049
-0.251
-0.220
-0.177
-0.121
-0.087
-0.067
-0.053
-0.046
-0.041
-0.038
-0.038
-0.037
-0.038
923.721
439.735
97.160
18.811
2.355
-0.224
-0.471
-0.442
-0.398
-0.322
-0.267
-0.242
-0.238
-0.256
-0.294
-0.351
-0.415
-0.461
-0.365
0.455
4.718
19.369
53.422
75.483
36.025
6.961
0.560
-0.248
-0.252
-0.218
-0.162
-0.111
-0.079
-0.062
-0.052
-0.045
-0.041
-0.037
-0.036
-0.035
-0.035
33.979
25.136
11.500
3.456
0.130
-0.501
-0.512
-0.478
-0.416
-0.338
-0.287
-0.267
-0.271
-0.295
-0.336
-0.392
-0.453
-0.499
-0.485
-0.216
1.112
4.421
7.309
6.580
2.897
0.495
-0.192
-0.278
-0.253
-0.210
-0.146
-0.101
-0.075
-0.059
-0.050
-0.043
-0.040
-0.039
-0.036
-0.034
-0.034
1.719
1.544
0.649
-0.140
-0.517
-0.567
-0.546
-0.500
-0.420
-0.358
-0.319
-0.306
-0.318
-0.342
-0.368
-0.417
-0.478
-0.507
-0.528
-0.452
0.022
1.100
1.864
1.271
0.261
-0.221
-0.294
-0.278
-0.251
-0.189
-0.131
-0.094
-0.073
-0.059
-0.051
-0.046
-0.042
-0.039
-0.038
-0.037
-0.036
1.809
1.090
0.033
-0.480
-0.596
-0.582
-0.559
-0.504
-0.427
-0.382
-0.363
-0.362
-0.368
-0.375
-0.401
-0.439
-0.454
-0.467
-0.497
-0.509
-0.322
0.165
0.470
0.186
-0.225
-0.338
-0.309
-0.278
-0.230
-0.165
-0.118
-0.089
-0.073
-0.063
-0.055
-0.050
-0.048
-0.045
-0.041
-0.039
-0.038
22.837
14.035
4.075
0.291
-0.505
-0.587
-0.541
-0.496
-0.447
-0.418
-0.421
-0.422
-0.417
-0.426
-0.400
-0.211
0.112
0.246
0.031
-0.253
-0.360
-0.286
-0.247
-0.329
-0.395
-0.373
-0.313
-0.264
-0.200
-0.146
-0.110
-0.088
-0.076
-0.069
-0.064
-0.059
-0.057
-0.054
-0.050
-0.047
-0.044
213.618
113.722
24.905
3.198
-0.195
-0.546
-0.523
-0.501
-0.480
-0.469
-0.483
-0.480
-0.469
-0.386
0.180
2.146
5.352
6.975
5.155
3.213
1.998
1.796
0.234
-0.404
-0.421
-0.372
-0.310
-0.244
-0.181
-0.136
-0.109
-0.095
-0.087
-0.081
-0.080
-0.078
-0.074
-0.071
-0.066
-0.061
-0.055
1125.875
501.666
73.788
8.138
0.323
-0.501
-0.538
-0.527
-0.527
-0.520
-0.521
-0.502
-0.437
0.184
4.495
24.301
77.792
97.136
64.203
45.679
32.812
37.416
7.949
-0.009
-0.410
-0.359
-0.302
-0.223
-0.168
-0.133
-0.117
-0.108
-0.106
-0.108
-0.110
-0.108
-0.104
-0.099
-0.091
-0.083
-0.075
1721.491
675.388
95.668
9.604
0.484
-0.510
-0.571
-0.565
-0.565
-0.558
-0.537
-0.512
-0.244
2.468
29.931
284.152
1727.029
2706.698
1006.248
679.737
285.686
126.420
17.876
0.469
-0.390
-0.349
-0.289
-0.216
-0.168
-0.144
-0.134
-0.134
-0.141
-0.148
-0.152
-0.151
-0.150
-0.143
-0.132
-0.117
-0.103
505.065
234.624
44.466
5.424
0.077
-0.572
-0.607
-0.602
-0.606
-0.580
-0.514
-0.367
0.669
9.012
128.446
2671.474
63306.309
100130.023
14153.125
7027.020
1899.527
166.365
12.012
0.397
-0.370
-0.339
-0.285
-0.220
-0.181
-0.166
-0.166
-0.175
-0.183
-0.190
-0.195
-0.198
-0.196
-0.187
-0.174
-0.161
-0.143
70.816
37.821
10.220
1.195
-0.436
-0.647
-0.642
-0.645
-0.618
-0.493
-0.184
0.791
6.670
45.415
300.838
7677.983
100028.352
100158.258
49659.691
9501.145
2419.185
173.693
10.186
0.274
-0.368
-0.345
-0.294
-0.236
-0.205
-0.199
-0.207
-0.215
-0.228
-0.239
-0.233
-0.222
-0.223
-0.233
-0.228
-0.209
-0.188
7.822
3.830
0.970
-0.365
-0.677
-0.696
-0.668
-0.656
-0.560
-0.192
1.036
5.407
48.310
605.955
3565.087
4776.524
55074.305
100068.180
11402.579
1386.838
413.880
55.751
4.553
-0.087
-0.396
-0.365
-0.314
-0.265
-0.242
-0.243
-0.248
-0.264
-0.256
-0.161
0.032
0.211
0.177
-0.049
-0.209
-0.259
-0.239
0.280
-0.297
-0.604
-0.738
-0.755
-0.714
-0.682
-0.646
-0.450
0.348
3.254
15.174
216.509
7512.108
100028.805
79179.297
3654.972
2204.458
645.869
128.462
38.655
8.259
0.695
-0.359
-0.408
-0.368
-0.334
-0.302
-0.290
-0.292
-0.301
-0.287
-0.093
0.881
3.303
5.773
4.927
2.174
0.345
-0.204
-0.294
-0.831
-0.882
-0.859
-0.838
-0.801
-0.750
-0.688
-0.584
-0.209
1.008
4.807
18.592
266.478
11295.678
100027.156
100029.219
2754.206
153.173
43.299
12.485
3.304
0.477
-0.354
-0.442
-0.412
-0.379
-0.349
-0.339
-0.346
-0.349
-0.349
-0.214
1.038
8.686
36.347
76.711
64.543
22.195
3.857
0.244
-0.312
-1.019
-0.997
-0.961
-0.914
-0.858
-0.783
-0.652
-0.314
0.649
2.607
5.087
11.828
87.511
1405.534
11303.520
5952.136
487.898
30.892
4.125
0.665
-0.211
-0.457
-0.482
-0.440
-0.412
-0.389
-0.370
-0.378
-0.406
-0.419
-0.394
0.067
5.067
48.093
329.180
959.052
705.364
155.845
19.185
1.762
-0.255
-1.062
-1.043
-1.016
-0.954
-0.888
-0.809
-0.546
0.438
3.268
8.449
10.045
7.702
15.555
175.696
2345.721
393.082
41.288
4.726
0.088
-0.489
-0.531
-0.518
-0.467
-0.412
-0.392
-0.394
-0.400
-0.428
-0.472
-0.495
-0.448
0.504
11.729
141.632
1549.078
7272.936
4507.488
597.296
52.231
3.861
-0.154
-0.876
-1.027
-1.003
-0.965
-0.899
-0.806
-0.437
1.290
7.411
18.145
19.904
10.220
4.099
11.197
40.798
18.060
2.865
0.002
-0.517
-0.560
-0.533
-0.512
-0.462
-0.395
-0.381
-0.412
-0.444
-0.492
-0.554
-0.586
-0.520
0.475
13.438
172.085
2021.233
9615.540
6391.484
707.261
59.062
4.287
-0.184
0.022
-0.886
-0.928
-0.939
-0.908
-0.813
-0.444
1.261
7.380
18.052
19.642
9.617
2.289
0.461
0.501
0.151
-0.326
-0.519
-0.553
-0.545
-0.523
-0.486
-0.447
-0.414
-0.422
-0.455
-0.499
-0.567
-0.637
-0.663
-0.625
-0.018
6.952
75.319
634.141
2102.147
1393.109
254.267
28.031
2.469
-0.176
3.885
0.478
0.056
-0.331
-0.685
-0.806
-0.594
0.370
3.437
8.047
8.772
4.238
0.971
-0.210
-0.462
-0.494
-0.516
-0.523
-0.520
-0.511
-0.480
-0.454
-0.440
-0.444
-0.467
-0.510
-0.573
-0.648
-0.713
-0.740
-0.703
-0.469
1.654
15.746
83.125
186.791
144.812
40.930
8.831
2.955
1.251
28.697
12.966
10.912
5.419
1.098
-0.452
-0.696
-0.380
0.490
1.656
1.883
0.827
-0.065
-0.410
-0.487
-0.495
-0.499
-0.487
-0.472
-0.461
-0.451
-0.444
-0.451
-0.475
-0.519
-0.582
-0.665
-0.735
-0.786
-0.697
0.110
0.598
0.464
2.746
9.918
19.382
17.392
11.332
13.184
15.805
9.535
350.735
154.677
151.857
62.634
13.073
1.216
-0.564
-0.665
-0.488
-0.267
-0.174
-0.300
-0.432
-0.489
-0.487
-0.479
-0.467
-0.443
-0.429
-0.425
-0.432
-0.451
-0.479
-0.525
-0.593
-0.678
-0.762
-0.813
-0.846
-0.118
6.040
9.850
2.653
1.645
2.677
5.030
7.536
16.244
46.013
67.901
37.739
4056.978
1856.500
2394.681
612.525
68.704
6.768
0.053
-0.680
-0.672
-0.617
-0.561
-0.516
-0.492
-0.473
-0.462
-0.455
-0.433
-0.413
-0.405
-0.408
-0.424
-0.459
-0.514
-0.586
-0.657
-0.740
-0.820
-0.875
-0.899
-0.134
7.064
11.838
4.071
2.216
1.264
1.888
7.310
42.637
169.349
268.865
127.700
17383.604
12774.323
20966.930
2999.550
219.682
24.891
2.830
-0.359
-0.679
-0.649
-0.605
-0.539
-0.496
-0.474
-0.463
-0.442
-0.417
-0.400
-0.397
-0.408
-0.433
-0.482
-0.546
-0.610
-0.690
-0.771
-0.822
-0.841
-0.885
-0.748
0.472
1.793
1.804
1.237
0.196
1.374
21.287
301.154
3963.304
9910.020
1913.841
7865.867
11195.169
16190.212
3047.658
1029.110
258.303
25.179
1.263
-0.602
-0.652
-0.608
-0.553
-0.507
-0.480
-0.464
-0.445
-0.424
-0.405
-0.403
-0.418
-0.452
-0.511
-0.567
-0.634
-0.573
-0.270
0.061
0.468
0.317
-0.379
-0.668
-0.405
-0.014
-0.174
-0.499
4.949
120.448
2524.633
100025.641
100024.742
41975.539
812.167
1446.731
2063.739
9355.554
40701.988
4419.556
144.407
5.228
-0.417
-0.654
-0.609
-0.556
-0.506
-0.479
-0.467
-0.459
-0.443
-0.425
-0.420
-0.437
-0.480
-0.539
-0.599
-0.430
4.111
25.697
17.744
20.439
18.385
6.822
1.130
-0.334
-0.734
-0.910
-0.813
10.304
570.413
4512.278
100047.961
100038.656
67585.805
74.126
121.190
713.746
29545.346
100010.211
10226.961
219.829
7.698
-0.318
-0.640
-0.595
-0.547
-0.498
-0.474
-0.463
-0.465
-0.467
-0.452
-0.448
-0.462
-0.509
-0.566
-0.621
0.753
88.618
2147.841
401.723
321.658
290.416
73.670
20.124
6.018
0.649
-0.821
-1.038
2.814
80.168
583.204
9854.503
26808.410
8760.859
6.315
15.957
167.859
2602.401
7679.291
1380.479
77.842
3.476
-0.476
-0.645
-0.590
-0.524
-0.475
-0.464
-0.472
-0.476
-0.485
-0.484
-0.480
-0.491
-0.541
-0.598
-0.649
1.029
104.719
3190.683
1025.968
3937.073
3149.855
660.068
334.336
97.131
14.201
1.214
-0.876
-0.625
4.446
39.648
202.761
626.547
18490.709
-0.028
1.755
17.168
95.687
177.601
70.417
9.308
0.252
-0.647
-0.592
-0.380
-0.087
-0.006
-0.177
-0.385
-0.485
-0.508
-0.508
-0.516
-0.532
-0.580
-0.631
-0.681
-0.198
9.556
97.402
955.521
7642.718
7195.723
16613.754
14215.706
1727.125
114.886
15.337
1.775
-0.782
-0.575
2.226
17.202
192.176
5997.699
-0.379
-0.431
0.713
3.871
5.732
2.785
0.154
-0.621
-0.619
-0.143
1.205
3.235
3.555
1.918
0.283
-0.371
-0.515
-0.525
-0.535
-0.560
-0.607
-0.661
-0.700
-0.584
1.566
25.802
281.942
1782.242
32277.551
100157.273
100030.266
21081.691
880.368
239.482
33.023
1.899
-0.862
-0.465
3.968
44.836
481.730
3.159
40.774
872.233
13735.431
15932.960
1084.317
39.668
1.591
-0.467
-0.531
-0.522
-0.474
-0.331
1.285
21.398
341.192
5978.270
41316.652
18371.498
1249.861
73.993
4.706
-0.104
-0.463
-0.322
-0.047
0.293
1.225
4.081
7.073
6.101
2.789
0.521
-0.186
-0.288
-0.289
-0.305
-0.307
-0.317
-0.325
-0.343
4.084
102.018
5818.667
100016.508
100008.648
8855.725
117.500
3.687
-0.356
-0.496
-0.482
-0.434
-0.319
0.892
15.580
195.170
2386.296
11012.617
5978.283
611.263
44.566
3.361
-0.179
-0.411
-0.117
0.517
1.152
2.848
9.108
16.861
14.394
5.606
1.151
-0.055
-0.254
-0.259
-0.263
-0.257
-0.264
-0.292
-0.312
2.579
66.368
3382.049
100005.672
100002.875
4414.407
86.439
2.732
-0.355
-0.465
-0.448
-0.394
-0.325
0.223
4.796
44.663
257.360
675.419
455.238
104.450
13.229
1.011
-0.362
-0.408
-0.069
0.624
1.301
3.108
9.128
16.869
15.587
6.078
1.282
-0.011
-0.231
-0.233
-0.223
-0.212
-0.211
-0.230
-0.269
0.176
15.449
245.852
2010.745
2284.006
273.121
18.324
0.650
-0.418
-0.438
-0.413
-0.357
-0.317
-0.169
0.798
6.104
23.283
41.120
32.129
11.330
2.013
-0.127
-0.482
-0.468
-0.266
0.147
0.560
1.548
4.833
8.294
7.692
3.241
0.669
-0.102
-0.218
-0.203
-0.191
-0.175
-0.168
-0.179
-0.207
-0.810
0.912
11.297
39.138
43.102
13.727
1.530
-0.312
-0.443
-0.405
-0.372
-0.323
-0.288
-0.263
-0.129
0.423
1.677
2.740
2.288
0.777
-0.135
-0.454
-0.511
-0.512
-0.445
-0.327
-0.175
0.208
1.115
2.116
1.812
0.812
0.048
-0.178
-0.194
-0.175
-0.161
-0.143
-0.135
-0.141
-0.162
-0.879
-0.752
-0.169
0.841
0.904
0.087
-0.430
-0.493
-0.433
-0.377
-0.326
-0.291
-0.266
-0.255
-0.251
-0.219
-0.143
-0.102
-0.180
-0.329
-0.437
-0.483
-0.495
-0.505
-0.483
-0.443
-0.399
-0.302
-0.080
0.133
0.101
-0.051
-0.164
-0.183
-0.164
-0.150
-0.134
-0.118
-0.109
-0.112
-0.127
0.612
0.168
-0.372
-0.630
-0.667
-0.630
-0.570
-0.496
-0.416
-0.344
-0.286
-0.254
-0.247
-0.241
-0.246
-0.261
-0.288
-0.330
-0.375
-0.402
-0.426
-0.434
-0.374
-0.321
-0.359
-0.413
-0.409
-0.378
-0.328
-0.265
-0.226
-0.204
-0.183
-0.159
-0.143
-0.129
-0.108
-0.095
-0.087
-0.091
-0.101
23.369
14.170
4.245
0.362
-0.524
-0.610
-0.549
-0.481
-0.393
-0.311
-0.256
-0.229
-0.220
-0.225
-0.241
-0.263
-0.301
-0.350
-0.370
-0.384
-0.322
0.261
1.858
3.084
1.857
0.204
-0.318
-0.369
-0.336
-0.296
-0.239
-0.193
-0.162
-0.143
-0.127
-0.106
-0.089
-0.077
-0.072
-0.074
-0.081
556.740
258.142
49.372
6.437
0.312
-0.482
-0.504
-0.446
-0.371
-0.292
-0.238
-0.210
-0.200
-0.206
-0.224
-0.258
-0.308
-0.349
-0.362
-0.326
0.444
7.355
39.402
78.197
39.351
6.664
0.441
-0.309
-0.316
-0.277
-0.226
-0.179
-0.149
-0.125
-0.103
-0.084
-0.071
-0.062
-0.060
-0.061
-0.066
35968.043
7610.306
507.190
32.306
2.550
-0.219
-0.444
-0.409
-0.359
-0.285
-0.229
-0.199
-0.189
-0.193
-0.213
-0.250
-0.304
-0.330
-0.344
-0.137
3.580
58.331
672.881
2010.037
672.636
52.696
3.191
-0.123
-0.285
-0.256
-0.212
-0.161
-0.125
-0.100
-0.081
-0.067
-0.058
-0.052
-0.050
-0.051
-0.055
100020.664
100042.758
2433.597
98.355
6.949
0.163
-0.404
-0.387
-0.355
-0.283
-0.227
-0.196
-0.183
-0.188
-0.210
-0.250
-0.301
-0.326
-0.337
0.107
8.396
178.706
4414.794
25209.270
4414.018
177.982
7.403
0.084
-0.252
-0.229
-0.188
-0.138
-0.104
-0.083
-0.067
-0.056
-0.049
-0.045
-0.043
-0.043
-0.044
100090.352
100478.602
3268.402
199.580
15.789
0.777
-0.374
-0.377
-0.354
-0.284
-0.226
-0.196
-0.185
-0.189
-0.212
-0.255
-0.306
-0.336
-0.345
0.101
6.742
131.679
2286.152
10227.619
2284.404
117.509
6.191
0.036
-0.235
-0.213
-0.173
-0.122
-0.090
-0.070
-0.058
-0.049
-0.043
-0.039
-0.037
-0.037
-0.039
55034.805
11732.814
2838.408
373.191
24.840
1.131
-0.361
-0.383
-0.356
-0.285
-0.229
-0.201
-0.191
-0.198
-0.222
-0.268
-0.320
-0.358
-0.366
-0.104
2.427
26.298
200.573
478.354
198.702
24.758
1.834
-0.149
-0.229
-0.204
-0.158
-0.110
-0.080
-0.062
-0.051
-0.042
-0.038
-0.035
-0.034
-0.033
-0.035
864.273
1192.452
1016.416
185.230
14.648
0.549
-0.396
-0.400
-0.361
-0.288
-0.236
-0.210
-0.207
-0.218
-0.245
-0.292
-0.349
-0.401
-0.410
-0.308
0.343
3.431
12.186
19.768
11.247
2.557
0.056
-0.249
-0.227
-0.198
-0.142
-0.098
-0.073
-0.058
-0.049
-0.041
-0.036
-0.033
-0.032
-0.033
-0.033
49.922
96.545
91.722
27.786
3.111
-0.171
-0.460
-0.429
-0.370
-0.296
-0.247
-0.229
-0.232
-0.250
-0.284
-0.335
-0.398
-0.454
-0.472
-0.443
-0.292
0.152
0.767
1.061
0.493
-0.073
-0.267
-0.261
-0.228
-0.183
-0.128
-0.090
-0.068
-0.055
-0.046
-0.041
-0.037
-0.035
-0.033
-0.030
-0.031
3.055
5.574
5.269
2.002
-0.089
-0.504
-0.508
-0.454
-0.378
-0.309
-0.271
-0.258
-0.270
-0.299
-0.333
-0.371
-0.423
-0.472
-0.500
-0.506
-0.477
-0.385
-0.291
-0.281
-0.310
-0.311
-0.287
-0.264
-0.222
-0.161
-0.113
-0.084
-0.066
-0.055
-0.047
-0.042
-0.039
-0.035
-0.034
-0.033
-0.032
-0.094
-0.015
-0.182
-0.455
-0.572
-0.564
-0.529
-0.466
-0.391
-0.332
-0.305
-0.305
-0.322
-0.339
-0.362
-0.389
-0.425
-0.471
-0.490
-0.499
-0.502
-0.483
-0.443
-0.411
-0.381
-0.337
-0.299
-0.260
-0.195
-0.140
-0.104
-0.081
-0.067
-0.058
-0.052
-0.048
-0.044
-0.042
-0.038
-0.037
-0.037
2.316
1.418
0.136
-0.461
-0.590
-0.567
-0.528
-0.466
-0.406
-0.367
-0.354
-0.357
-0.371
-0.385
-0.385
-0.353
-0.295
-0.257
-0.212
-0.178
-0.197
-0.224
-0.395
-0.436
-0.399
-0.356
-0.300
-0.232
-0.170
-0.126
-0.098
-0.080
-0.070
-0.064
-0.060
-0.057
-0.055
-0.051
-0.048
-0.046
-0.043
14.028
8.620
2.606
-0.008
-0.537
-0.564
-0.519
-0.479
-0.436
-0.414
-0.411
-0.416
-0.427
-0.399
-0.185
0.474
1.507
2.739
4.404
6.156
9.371
17.245
3.830
-0.156
-0.388
-0.345
-0.285
-0.210
-0.155
-0.120
-0.100
-0.088
-0.082
-0.079
-0.077
-0.074
-0.072
-0.069
-0.065
-0.060
-0.055
40.828
24.846
6.771
0.726
-0.426
-0.549
-0.523
-0.507
-0.479
-0.466
-0.462
-0.454
-0.441
-0.169
1.399
7.188
20.054
37.863
84.381
147.872
385.878
3858.031
163.443
2.260
-0.344
-0.322
-0.268
-0.196
-0.148
-0.122
-0.108
-0.101
-0.101
-0.105
-0.107
-0.106
-0.103
-0.099
-0.091
-0.083
-0.075
52.726
29.322
8.007
0.962
-0.389
-0.548
-0.539
-0.542
-0.526
-0.505
-0.480
-0.472
-0.376
0.757
8.964
57.953
223.495
437.876
2223.614
8614.778
3603.876
93700.859
610.008
4.385
-0.281
-0.302
-0.256
-0.194
-0.152
-0.132
-0.126
-0.129
-0.136
-0.142
-0.144
-0.143
-0.141
-0.137
-0.129
-0.118
-0.105
25.435
15.327
4.484
0.400
-0.480
-0.570
-0.566
-0.572
-0.554
-0.525
-0.492
-0.467
-0.060
3.074
30.897
284.940
1746.780
3499.442
57966.102
100082.109
78986.125
1350.640
68.559
2.179
-0.268
-0.294
-0.254
-0.201
-0.165
-0.154
-0.157
-0.166
-0.170
-0.176
-0.181
-0.183
-0.180
-0.173
-0.164
-0.157
-0.146
6.750
3.801
0.955
-0.249
-0.563
-0.596
-0.594
-0.589
-0.570
-0.538
-0.483
-0.209
1.696
11.419
61.797
569.539
4236.792
7783.501
94475.852
100136.305
100012.375
1316.688
35.110
1.268
-0.278
-0.301
-0.261
-0.214
-0.188
-0.186
-0.193
-0.199
-0.212
-0.219
-0.204
-0.186
-0.190
-0.212
-0.215
-0.200
-0.185
0.740
0.166
-0.267
-0.494
-0.586
-0.613
-0.618
-0.593
-0.562
-0.517
-0.342
0.845
11.211
74.487
258.889
454.541
1594.776
2622.778
4590.649
19955.801
4454.722
256.848
12.973
0.440
-0.332
-0.320
-0.277
-0.234
-0.220
-0.223
-0.228
-0.245
-0.219
-0.030
0.430
0.821
0.744
0.207
-0.127
-0.245
-0.238
-0.582
-0.627
-0.584
-0.572
-0.604
-0.641
-0.624
-0.587
-0.553
-0.469
-0.116
2.561
34.818
351.137
1669.995
1223.533
352.674
292.889
233.282
304.699
143.407
24.241
2.368
-0.194
-0.378
-0.336
-0.300
-0.267
-0.259
-0.263
-0.279
-0.244
0.215
2.331
9.019
16.932
14.449
5.628
1.152
-0.081
-0.293
-0.777
-0.768
-0.703
-0.655
-0.666
-0.675
-0.633
-0.590
-0.537
-0.416
0.021
3.161
38.659
445.155
2458.703
1504.420
207.357
37.352
18.715
12.505
6.485
1.615
-0.111
-0.390
-0.378
-0.347
-0.321
-0.304
-0.306
-0.315
-0.323
-0.020
2.941
25.235
136.346
375.778
282.821
74.044
11.357
0.989
-0.258
-0.712
-0.807
-0.815
-0.766
-0.736
-0.711
-0.652
-0.581
-0.465
-0.272
0.046
1.583
19.471
633.044
93961.758
2082.952
69.504
8.390
1.601
0.404
-0.081
-0.356
-0.425
-0.411
-0.379
-0.355
-0.340
-0.347
-0.361
-0.382
-0.336
0.695
13.297
178.624
2668.679
14189.062
9724.680
916.145
67.985
4.700
-0.025
-0.719
-0.852
-0.900
-0.852
-0.790
-0.741
-0.677
-0.527
-0.259
0.132
0.307
0.545
6.966
729.319
100034.266
2618.619
18.923
1.326
-0.264
-0.466
-0.480
-0.466
-0.439
-0.410
-0.383
-0.362
-0.365
-0.396
-0.427
-0.462
-0.337
1.659
32.192
748.513
31353.002
100017.063
100012.984
6742.481
214.331
10.398
0.260
-0.634
-0.822
-0.863
-0.869
-0.827
-0.779
-0.700
-0.478
0.002
0.633
0.687
0.308
0.874
19.862
140.907
34.254
1.854
-0.291
-0.486
-0.498
-0.488
-0.465
-0.434
-0.403
-0.382
-0.381
-0.406
-0.458
-0.505
-0.535
-0.396
1.766
35.075
829.636
41333.453
100038.281
100026.977
8601.234
235.661
11.388
0.272
-0.074
-0.646
-0.701
-0.794
-0.836
-0.809
-0.729
-0.507
-0.014
0.619
0.756
0.220
-0.192
0.039
0.662
0.196
-0.382
-0.481
-0.482
-0.482
-0.473
-0.438
-0.410
-0.391
-0.396
-0.414
-0.462
-0.529
-0.571
-0.598
-0.521
0.720
15.932
238.382
3763.085
27403.080
16163.772
1400.984
84.155
7.105
0.895
2.600
0.378
-0.142
-0.512
-0.764
-0.825
-0.757
-0.607
-0.291
0.077
0.172
-0.080
-0.340
-0.443
-0.455
-0.465
-0.467
-0.452
-0.445
-0.434
-0.418
-0.404
-0.397
-0.404
-0.427
-0.470
-0.539
-0.597
-0.650
-0.627
-0.285
0.559
5.143
38.628
242.073
679.292
522.781
135.067
31.964
17.952
9.681
23.334
6.497
2.893
0.982
-0.272
-0.711
-0.769
-0.696
-0.550
-0.388
-0.319
-0.377
-0.449
-0.467
-0.456
-0.451
-0.439
-0.420
-0.398
-0.382
-0.379
-0.391
-0.408
-0.436
-0.482
-0.549
-0.624
-0.679
-0.701
0.583
14.481
24.173
10.231
17.227
56.783
140.847
140.762
83.120
125.209
179.727
96.013
294.526
46.332
21.357
9.779
2.114
-0.256
-0.710
-0.719
-0.655
-0.572
-0.503
-0.480
-0.471
-0.460
-0.447
-0.434
-0.407
-0.380
-0.361
-0.355
-0.364
-0.388
-0.429
-0.481
-0.550
-0.630
-0.701
-0.755
-0.582
12.246
716.244
1480.072
72.007
33.096
38.327
78.149
96.771
170.422
837.663
1551.216
614.816
3386.947
225.263
122.461
49.125
10.442
1.130
-0.530
-0.714
-0.663
-0.612
-0.546
-0.489
-0.456
-0.440
-0.429
-0.409
-0.383
-0.360
-0.349
-0.351
-0.369
-0.405
-0.463
-0.524
-0.588
-0.664
-0.743
-0.798
-0.606
12.471
856.161
2167.145
121.329
61.997
26.573
25.912
47.588
289.227
2244.715
4876.411
1610.556
14283.159
548.038
355.243
128.702
27.874
5.044
0.233
-0.629
-0.660
-0.607
-0.552
-0.489
-0.452
-0.430
-0.413
-0.400
-0.382
-0.365
-0.357
-0.362
-0.390
-0.441
-0.495
-0.545
-0.608
-0.679
-0.696
-0.673
-0.651
1.285
25.515
55.824
62.574
45.178
14.470
7.689
37.619
479.815
5572.496
13422.856
2698.584
5402.235
427.500
359.968
161.134
79.557
29.378
4.536
-0.175
-0.628
-0.604
-0.561
-0.505
-0.460
-0.429
-0.411
-0.399
-0.393
-0.382
-0.376
-0.386
-0.422
-0.476
-0.518
-0.559
-0.383
0.317
1.281
2.545
2.254
0.815
1.579
7.151
15.127
11.400
3.912
3.701
66.805
2424.218
100163.297
100260.133
49116.715
536.235
127.258
132.492
290.047
485.947
161.295
18.277
0.813
-0.564
-0.603
-0.563
-0.507
-0.460
-0.440
-0.426
-0.415
-0.408
-0.406
-0.403
-0.414
-0.458
-0.503
-0.545
-0.193
9.678
69.958
50.539
79.918
65.544
20.553
3.267
1.169
1.719
1.108
-0.116
2.454
69.872
3056.515
100019.461
100042.898
79114.148
45.216
23.899
64.365
433.703
853.026
273.215
26.595
1.262
-0.535
-0.602
-0.545
-0.478
-0.427
-0.429
-0.439
-0.439
-0.437
-0.436
-0.432
-0.446
-0.493
-0.533
-0.552
2.381
363.555
72286.641
2671.962
3462.977
2695.622
322.566
28.983
4.342
0.412
-0.611
-0.979
0.501
24.789
483.106
9842.644
31010.727
5305.288
3.608
3.982
22.082
130.847
220.110
86.175
11.299
0.387
-0.588
-0.599
-0.538
-0.454
-0.409
-0.427
-0.454
-0.465
-0.472
-0.477
-0.471
-0.486
-0.532
-0.571
-0.581
2.932
512.995
100188.852
11736.482
100021.883
100042.891
3556.422
191.734
39.010
7.230
0.346
-0.921
-0.825
3.148
37.572
216.592
486.566
3878.264
-0.302
0.051
3.370
13.790
21.988
10.272
1.597
-0.395
-0.633
-0.600
-0.525
-0.423
-0.387
-0.427
-0.486
-0.501
-0.504
-0.514
-0.514
-0.529
-0.578
-0.623
-0.652
0.325
25.324
422.885
17257.256
100051.031
100456.680
8488.682
1848.992
386.379
53.810
12.201
1.891
-0.746
-0.606
2.119
12.893
94.292
1576.355
-0.519
-0.583
-0.288
0.476
0.935
0.270
-0.449
-0.652
-0.638
-0.553
-0.343
-0.087
0.002
-0.206
-0.430
-0.519
-0.531
-0.540
-0.540
-0.548
-0.595
-0.657
-0.698
-0.407
4.602
96.862
2121.112
26823.570
22858.408
32516.736
27433.232
2549.064
669.757
313.326
39.300
2.409
-0.846
-0.654
2.351
25.728
254.940
26.415
163.155
1461.038
19132.598
21781.736
1250.857
46.711
1.932
-0.415
-0.505
-0.514
-0.473
-0.403
0.084
4.381
37.824
213.873
553.653
375.347
87.759
11.283
0.906
-0.277
0.247
2.708
7.272
9.822
14.799
49.786
105.362
89.644
31.765
6.392
0.833
-0.204
-0.291
-0.295
-0.308
-0.306
-0.302
-0.305
17.610
184.031
7011.139
100375.078
100135.891
10249.001
132.649
3.982
-0.327
-0.477
-0.481
-0.434
-0.366
0.031
3.204
25.208
124.593
282.540
213.869
52.675
8.221
0.564
-0.279
0.639
5.993
18.832
27.346
36.430
151.378
375.892
310.802
81.057
12.600
1.237
-0.143
-0.260
-0.261
-0.262
-0.252
-0.264
-0.277
7.495
95.870
3931.473
100080.258
100034.617
5064.833
96.723
3.164
-0.336
-0.449
-0.449
-0.398
-0.339
-0.156
1.066
7.720
29.660
57.381
44.639
14.360
2.630
-0.007
-0.330
0.692
6.449
22.264
29.709
40.580
165.547
413.611
341.273
87.880
12.354
1.300
-0.123
-0.237
-0.231
-0.217
-0.202
-0.205
-0.228
1.287
19.557
254.614
2293.963
2603.611
306.272
20.450
0.811
-0.398
-0.422
-0.415
-0.359
-0.308
-0.250
0.057
1.311
4.476
7.718
6.069
2.454
0.268
-0.358
-0.410
0.313
3.190
9.459
12.815
18.032
58.759
136.304
114.066
34.891
6.610
0.619
-0.157
-0.216
-0.199
-0.180
-0.161
-0.160
-0.176
-0.648
1.597
13.433
44.208
48.190
14.002
1.807
-0.259
-0.419
-0.400
-0.369
-0.321
-0.278
-0.255
-0.211
-0.032
0.297
0.591
0.431
-0.028
-0.342
-0.458
-0.466
-0.144
0.832
1.867
2.568
4.229
11.715
21.484
19.827
7.729
1.703
0.065
-0.192
-0.186
-0.169
-0.149
-0.130
-0.126
-0.137
-0.915
-0.730
-0.032
1.091
1.134
0.212
-0.384
-0.462
-0.418
-0.376
-0.320
-0.278
-0.252
-0.238
-0.232
-0.229
-0.216
-0.218
-0.271
-0.362
-0.428
-0.449
-0.470
-0.422
-0.250
-0.124
-0.007
0.336
1.382
2.514
2.161
0.909
0.115
-0.158
-0.175
-0.156
-0.142
-0.120
-0.104
-0.101
-0.107
-0.130
-0.354
-0.610
-0.665
-0.630
-0.595
-0.549
-0.480
-0.408
-0.336
-0.274
-0.241
-0.227
-0.222
-0.222
-0.231
-0.252
-0.286
-0.330
-0.369
-0.410
-0.437
-0.437
-0.428
-0.422
-0.409
-0.379
-0.313
-0.180
-0.024
-0.009
-0.113
-0.170
-0.169
-0.149
-0.135
-0.116
-0.097
-0.084
-0.081
-0.085
8.757
5.606
1.533
-0.225
-0.586
-0.583
-0.539
-0.475
-0.379
-0.296
-0.243
-0.211
-0.199
-0.200
-0.212
-0.230
-0.258
-0.300
-0.335
-0.357
-0.370
-0.267
0.059
0.328
0.063
-0.262
-0.373
-0.358
-0.325
-0.283
-0.235
-0.199
-0.168
-0.146
-0.130
-0.113
-0.092
-0.076
-0.068
-0.067
-0.069
137.373
74.086
18.392
2.623
-0.207
-0.521
-0.489
-0.440
-0.355
-0.273
-0.222
-0.191
-0.180
-0.180
-0.192
-0.218
-0.258
-0.304
-0.321
-0.330
-0.160
1.007
5.053
8.024
4.590
0.985
-0.200
-0.343
-0.309
-0.274
-0.219
-0.177
-0.150
-0.130
-0.108
-0.088
-0.072
-0.060
-0.055
-0.055
-0.057
2673.289
924.502
134.512
16.353
1.486
-0.337
-0.431
-0.397
-0.342
-0.264
-0.211
-0.180
-0.168
-0.170
-0.181
-0.208
-0.249
-0.291
-0.301
-0.275
0.419
6.726
35.807
64.119
32.535
6.128
0.420
-0.274
-0.282
-0.251
-0.205
-0.161
-0.130
-0.105
-0.084
-0.068
-0.057
-0.050
-0.046
-0.046
-0.047
27421.100
7012.496
718.294
98.388
9.373
0.332
-0.384
-0.371
-0.337
-0.262
-0.206
-0.176
-0.161
-0.164
-0.178
-0.204
-0.249
-0.283
-0.295
-0.228
1.185
15.428
95.730
220.114
95.690
14.053
1.084
-0.194
-0.247
-0.219
-0.177
-0.132
-0.103
-0.082
-0.068
-0.055
-0.047
-0.043
-0.039
-0.038
-0.039
32102.270
22660.896
22042.105
1410.492
49.977
2.027
-0.297
-0.360
-0.329
-0.261
-0.206
-0.178
-0.162
-0.162
-0.179
-0.208
-0.255
-0.287
-0.301
-0.251
0.960
11.761
70.943
144.350
70.874
11.712
0.886
-0.179
-0.223
-0.195
-0.154
-0.112
-0.085
-0.068
-0.055
-0.047
-0.040
-0.037
-0.034
-0.033
-0.034
6717.767
101125.445
100136.070
6683.415
118.435
3.852
-0.233
-0.359
-0.324
-0.260
-0.207
-0.178
-0.166
-0.170
-0.185
-0.217
-0.265
-0.304
-0.320
-0.314
0.131
3.613
15.536
29.739
15.455
3.245
0.176
-0.217
-0.211
-0.182
-0.136
-0.098
-0.074
-0.058
-0.048
-0.041
-0.036
-0.033
-0.030
-0.030
-0.031
1399.419
40735.492
56503.340
2286.896
71.073
2.558
-0.284
-0.366
-0.320
-0.258
-0.210
-0.186
-0.178
-0.185
-0.203
-0.236
-0.286
-0.335
-0.356
-0.364
-0.270
0.284
1.687
2.723
1.657
0.287
-0.196
-0.230
-0.206
-0.170
-0.121
-0.087
-0.066
-0.054
-0.043
-0.038
-0.034
-0.032
-0.030
-0.028
-0.028
117.256
680.260
758.478
144.572
12.692
0.433
-0.387
-0.375
-0.323
-0.261
-0.218
-0.197
-0.196
-0.211
-0.235
-0.273
-0.323
-0.378
-0.415
-0.416
-0.400
-0.334
-0.196
-0.108
-0.168
-0.254
-0.261
-0.231
-0.201
-0.152
-0.107
-0.078
-0.061
-0.050
-0.042
-0.037
-0.034
-0.032
-0.030
-0.028
-0.029
6.693
18.837
20.308
7.902
0.847
-0.365
-0.443
-0.387
-0.330
-0.269
-0.232
-0.221
-0.227
-0.252
-0.283
-0.322
-0.366
-0.410
-0.452
-0.467
-0.449
-0.424
-0.397
-0.365
-0.329
-0.299
-0.267
-0.233
-0.182
-0.131
-0.095
-0.074
-0.059
-0.049
-0.043
-0.040
-0.037
-0.034
-0.031
-0.030
-0.029
-0.284
0.189
0.273
-0.151
-0.460
-0.513
-0.464
-0.405
-0.335
-0.282
-0.256
-0.255
-0.272
-0.298
-0.327
-0.347
-0.371
-0.407
-0.447
-0.466
-0.470
-0.452
-0.419
-0.389
-0.361
-0.323
-0.275
-0.215
-0.158
-0.117
-0.089
-0.072
-0.060
-0.053
-0.049
-0.046
-0.043
-0.038
-0.036
-0.035
-0.034
-0.406
-0.439
-0.548
-0.589
-0.573
-0.532
-0.485
-0.417
-0.351
-0.309
-0.292
-0.301
-0.319
-0.346
-0.356
-0.357
-0.355
-0.316
-0.206
-0.144
-0.151
-0.172
-0.341
-0.395
-0.368
-0.328
-0.254
-0.188
-0.139
-0.107
-0.086
-0.073
-0.064
-0.059
-0.058
-0.055
-0.052
-0.049
-0.046
-0.045
-0.043
0.437
0.124
-0.329
-0.546
-0.575
-0.541
-0.492
-0.430
-0.377
-0.345
-0.339
-0.351
-0.374
-0.391
-0.337
-0.179
0.219
1.418
4.070
6.343
9.667
17.383
4.427
-0.110
-0.342
-0.298
-0.239
-0.174
-0.130
-0.105
-0.090
-0.080
-0.075
-0.074
-0.073
-0.072
-0.070
-0.068
-0.063
-0.058
-0.055
1.732
1.026
0.012
-0.460
-0.549
-0.521
-0.486
-0.450
-0.410
-0.391
-0.394
-0.402
-0.418
-0.359
0.008
1.336
4.899
20.627
88.844
193.826
401.930
4721.748
191.269
2.325
-0.284
-0.272
-0.229
-0.170
-0.129
-0.108
-0.098
-0.096
-0.097
-0.101
-0.102
-0.102
-0.099
-0.096
-0.088
-0.080
-0.076
2.173
1.321
0.152
-0.399
-0.525
-0.511
-0.489
-0.467
-0.449
-0.442
-0.433
-0.429
-0.427
-0.156
1.432
7.723
29.477
212.530
3463.003
14937.988
5381.242
100231.367
725.738
5.034
-0.227
-0.258
-0.225
-0.171
-0.137
-0.120
-0.117
-0.122
-0.129
-0.135
-0.136
-0.135
-0.133
-0.131
-0.125
-0.116
-0.105
1.217
0.694
0.014
-0.305
-0.433
-0.487
-0.501
-0.485
-0.476
-0.472
-0.449
-0.446
-0.379
0.321
4.256
24.922
99.645
1401.630
100041.164
100011.594
100058.195
1782.885
74.779
2.486
-0.223
-0.256
-0.225
-0.180
-0.150
-0.141
-0.148
-0.156
-0.158
-0.162
-0.168
-0.168
-0.168
-0.164
-0.156
-0.152
-0.145
0.048
0.107
0.165
0.141
-0.087
-0.370
-0.492
-0.506
-0.497
-0.491
-0.473
-0.432
-0.078
1.592
8.196
38.206
149.475
1625.507
100069.297
100018.008
100004.727
1873.046
41.937
1.597
-0.234
-0.265
-0.231
-0.192
-0.171
-0.172
-0.179
-0.184
-0.194
-0.197
-0.175
-0.151
-0.157
-0.187
-0.201
-0.192
-0.182
-0.331
0.136
0.869
1.092
0.508
-0.154
-0.462
-0.519
-0.512
-0.505
-0.489
-0.289
1.027
6.429
17.315
33.434
86.525
366.011
6624.910
36057.273
7525.748
350.675
15.488
0.641
-0.285
-0.277
-0.242
-0.210
-0.198
-0.205
-0.209
-0.225
-0.190
0.042
0.611
1.199
0.997
0.378
-0.096
-0.230
-0.234
-0.151
0.388
1.328
1.646
0.859
-0.037
-0.456
-0.529
-0.515
-0.507
-0.474
-0.004
3.111
17.115
43.002
41.462
29.941
50.138
195.497
418.614
190.431
29.585
2.672
-0.098
-0.329
-0.288
-0.260
-0.234
-0.235
-0.239
-0.257
-0.214
0.356
3.242
12.345
23.280
19.835
7.702
1.649
-0.022
-0.290
0.755
0.512
0.896
1.048
0.460
-0.205
-0.500
-0.541
-0.522
-0.511
-0.466
0.050
3.620
23.675
64.112
47.640
15.565
7.232
10.093
16.208
9.130
1.974
-0.026
-0.339
-0.337
-0.303
-0.277
-0.264
-0.274
-0.288
-0.300
0.076
3.766
34.868
213.894
611.296
455.241
114.044
15.570
1.451
-0.236
2.516
0.737
0.126
0.034
-0.174
-0.457
-0.574
-0.563
-0.535
-0.512
-0.475
-0.170
2.804
57.611
618.414
117.948
8.244
1.178
0.354
0.335
0.048
-0.276
-0.373
-0.372
-0.342
-0.319
-0.299
-0.304
-0.322
-0.351
-0.302
1.083
18.236
310.369
5978.378
47549.945
27364.947
1916.328
95.710
6.471
0.067
3.264
0.753
-0.252
-0.514
-0.582
-0.620
-0.619
-0.586
-0.544
-0.495
-0.455
-0.374
1.435
67.306
854.379
121.936
3.731
-0.114
-0.404
-0.425
-0.419
-0.415
-0.398
-0.373
-0.349
-0.329
-0.329
-0.353
-0.387
-0.429
-0.287
2.400
48.443
1389.011
100000.766
100001.750
100001.555
18372.166
341.359
14.307
0.446
2.158
0.743
-0.057
-0.479
-0.667
-0.693
-0.651
-0.604
-0.548
-0.472
-0.428
-0.427
-0.117
4.411
21.471
7.510
0.168
-0.422
-0.442
-0.438
-0.430
-0.416
-0.393
-0.366
-0.347
-0.348
-0.369
-0.415
-0.460
-0.487
-0.329
2.365
52.912
1721.547
100007.172
100015.641
100015.328
23933.906
377.394
15.993
0.662
1.974
2.241
1.730
0.380
-0.432
-0.694
-0.687
-0.627
-0.555
-0.477
-0.434
-0.430
-0.433
-0.292
-0.048
-0.234
-0.428
-0.436
-0.431
-0.426
-0.406
-0.384
-0.367
-0.358
-0.364
-0.385
-0.428
-0.486
-0.524
-0.550
-0.430
1.315
22.969
424.234
9780.087
100163.625
54977.621
2730.725
138.916
12.830
2.808
5.231
7.190
6.209
2.263
0.078
-0.650
-0.712
-0.646
-0.577
-0.508
-0.470
-0.460
-0.452
-0.442
-0.436
-0.433
-0.416
-0.400
-0.390
-0.369
-0.353
-0.349
-0.355
-0.368
-0.395
-0.440
-0.502
-0.552
-0.603
-0.468
0.521
3.209
13.309
89.998
684.143
2671.185
2373.913
550.974
102.388
68.920
35.859
19.157
14.333
10.388
3.901
0.453
-0.591
-0.725
-0.660
-0.599
-0.533
-0.488
-0.472
-0.459
-0.447
-0.432
-0.418
-0.394
-0.367
-0.342
-0.327
-0.327
-0.339
-0.362
-0.396
-0.442
-0.508
-0.581
-0.635
-0.587
2.402
47.012
92.214
77.605
122.639
779.724
4759.640
4765.685
974.322
903.189
1551.874
615.418
123.984
32.513
12.438
4.196
0.577
-0.529
-0.721
-0.673
-0.624
-0.554
-0.493
-0.458
-0.443
-0.432
-0.420
-0.394
-0.364
-0.338
-0.320
-0.316
-0.326
-0.350
-0.384
-0.432
-0.497
-0.574
-0.632
-0.677
-0.210
33.784
8831.363
34598.000
955.353
647.040
551.949
2152.690
2197.365
1582.408
21005.557
73222.570
12502.251
772.345
103.053
20.260
5.847
1.116
-0.394
-0.697
-0.681
-0.634
-0.570
-0.495
-0.448
-0.422
-0.408
-0.389
-0.375
-0.355
-0.334
-0.322
-0.324
-0.341
-0.371
-0.418
-0.479
-0.533
-0.605
-0.663
-0.711
-0.139
40.276
13694.205
73077.914
4586.869
2706.687
372.109
281.746
389.513
3079.813
100046.977
100047.984
73246.031
1948.768
190.699
32.059
9.726
2.526
0.083
-0.585
-0.675
-0.627
-0.572
-0.507
-0.454
-0.417
-0.396
-0.377
-0.366
-0.358
-0.350
-0.340
-0.347
-0.369
-0.407
-0.459
-0.498
-0.548
-0.607
-0.576
-0.481
-0.188
6.039
98.359
584.203
2389.889
1479.500
199.868
42.136
101.315
1479.047
31882.783
101044.102
21269.777
1207.405
139.558
28.787
11.446
5.532
2.049
-0.083
-0.600
-0.608
-0.563
-0.491
-0.403
-0.361
-0.367
-0.378
-0.374
-0.369
-0.370
-0.370
-0.380
-0.404
-0.446
-0.480
-0.503
-0.401
0.165
1.741
3.832
4.010
3.564
14.743
82.908
234.988
172.953
38.984
9.186
42.310
584.675
7149.848
17911.311
3511.704
219.564
44.659
14.384
12.962
14.984
6.608
0.955
-0.460
-0.598
-0.527
-0.363
-0.159
-0.098
-0.209
-0.334
-0.392
-0.393
-0.395
-0.403
-0.415
-0.442
-0.478
-0.503
-0.339
2.666
15.305
39.941
98.798
92.270
29.696
9.529
13.210
21.793
15.333
4.608
1.907
25.063
451.627
7573.793
23101.289
3135.074
26.954
8.520
5.803
13.712
18.563
9.417
1.427
-0.388
-0.588
-0.445
-0.065
0.375
0.544
0.146
-0.228
-0.398
-0.427
-0.429
-0.441
-0.455
-0.484
-0.511
-0.524
0.419
35.190
411.318
835.812
5774.975
4467.335
451.186
36.386
7.902
4.512
2.214
0.010
-0.199
8.839
116.704
936.905
1893.330
623.031
2.327
0.841
1.607
5.464
8.573
4.297
0.488
-0.489
-0.575
-0.352
0.217
0.967
1.093
0.462
-0.126
-0.418
-0.477
-0.475
-0.485
-0.501
-0.530
-0.551
-0.560
0.740
46.243
762.511
15034.907
100024.539
100045.523
5807.694
142.486
15.383
3.272
0.366
-0.756
-0.961
0.886
13.742
56.425
113.886
312.269
-0.415
-0.496
-0.184
0.725
1.104
0.379
-0.346
-0.598
-0.565
-0.377
0.113
0.757
0.859
0.364
-0.224
-0.475
-0.521
-0.522
-0.525
-0.540
-0.579
-0.605
-0.615
0.095
14.318
405.576
35994.465
100025.820
100075.766
11433.250
304.983
55.125
14.010
4.499
0.261
-0.983
-0.903
0.458
5.229
28.721
248.603
-0.612
-0.630
-0.600
-0.523
-0.463
-0.547
-0.619
-0.611
-0.577
-0.477
-0.209
0.145
0.193
-0.093
-0.415
-0.532
-0.552
-0.560
-0.559
-0.559
-0.596
-0.641
-0.673
-0.348
5.269
116.101
3455.131
67201.305
42106.246
2223.031
624.228
200.618
151.517
79.981
14.820
0.465
-0.884
-0.043
4.027
28.460
327.956
303.021
2445.963
31510.057
48631.789
5943.033
456.195
30.615
2.046
-0.282
-0.468
-0.487
-0.454
-0.415
-0.301
0.347
3.198
11.375
19.789
16.846
5.994
1.038
-0.127
0.621
6.066
31.906
115.380
153.171
124.683
564.498
1926.196
1417.899
295.239
46.816
6.049
0.377
-0.266
-0.286
-0.296
-0.291
-0.286
-0.280
109.470
1284.202
13164.479
26358.283
14217.921
1014.795
48.128
2.638
-0.250
-0.446
-0.464
-0.428
-0.378
-0.279
0.205
2.333
8.337
14.425
11.352
4.358
0.669
-0.234
0.465
9.182
88.530
538.920
848.306
446.078
3367.763
20954.744
12495.257
1255.478
83.592
6.440
0.261
-0.249
-0.255
-0.259
-0.239
-0.233
-0.246
27.557
218.099
1340.757
6182.741
5367.886
575.486
31.939
1.678
-0.323
-0.437
-0.439
-0.398
-0.341
-0.282
-0.061
0.820
2.776
4.818
3.758
1.437
0.065
-0.344
0.393
9.892
107.061
668.729
1059.546
518.854
3773.979
27367.506
16132.911
1389.359
88.163
6.190
0.222
-0.225
-0.229
-0.221
-0.193
-0.184
-0.194
4.051
26.913
115.370
367.127
334.483
77.626
7.779
0.278
-0.405
-0.412
-0.405
-0.362
-0.307
-0.270
-0.207
0.007
0.443
0.815
0.555
0.065
-0.295
-0.404
0.279
10.787
69.909
181.453
239.810
167.453
759.043
2984.608
2137.490
341.270
34.913
3.019
0.039
-0.213
-0.204
-0.185
-0.157
-0.144
-0.149
-0.241
2.142
8.289
18.399
17.725
6.199
0.733
-0.338
-0.407
-0.390
-0.363
-0.318
-0.277
-0.246
-0.230
-0.205
-0.149
-0.119
-0.181
-0.310
-0.392
-0.426
0.081
10.389
55.166
33.026
26.755
25.631
76.495
178.545
148.859
44.681
7.743
0.773
-0.133
-0.195
-0.174
-0.154
-0.127
-0.114
-0.116
-0.877
-0.678
-0.191
0.348
0.377
-0.139
-0.417
-0.436
-0.397
-0.371
-0.318
-0.272
-0.247
-0.226
-0.216
-0.217
-0.227
-0.247
-0.287
-0.348
-0.399
-0.427
-0.332
1.242
5.488
3.314
2.157
2.876
6.860
12.343
10.552
4.482
0.925
-0.034
-0.179
-0.163
-0.146
-0.123
-0.102
-0.092
-0.090
-0.658
-0.686
-0.720
-0.675
-0.612
-0.570
-0.511
-0.447
-0.396
-0.329
-0.268
-0.230
-0.211
-0.207
-0.204
-0.209
-0.223
-0.249
-0.290
-0.340
-0.383
-0.408
-0.416
-0.356
-0.212
-0.213
-0.226
-0.105
0.276
0.641
0.607
0.199
-0.093
-0.169
-0.155
-0.137
-0.121
-0.097
-0.082
-0.074
-0.072
1.537
0.811
-0.064
-0.524
-0.598
-0.561
-0.526
-0.456
-0.362
-0.283
-0.230
-0.198
-0.182
-0.179
-0.187
-0.201
-0.223
-0.255
-0.295
-0.324
-0.353
-0.372
-0.349
-0.330
-0.355
-0.371
-0.360
-0.338
-0.297
-0.228
-0.202
-0.189
-0.173
-0.149
-0.132
-0.118
-0.096
-0.076
-0.065
-0.060
-0.059
19.980
12.433
3.967
0.436
-0.427
-0.520
-0.476
-0.421
-0.330
-0.254
-0.206
-0.177
-0.163
-0.159
-0.166
-0.184
-0.211
-0.248
-0.279
-0.297
-0.304
-0.210
0.083
0.318
0.067
-0.243
-0.341
-0.327
-0.301
-0.263
-0.214
-0.176
-0.149
-0.131
-0.113
-0.092
-0.073
-0.059
-0.052
-0.049
-0.049
129.256
79.672
29.767
7.717
0.815
-0.353
-0.418
-0.380
-0.317
-0.241
-0.194
-0.164
-0.152
-0.148
-0.154
-0.173
-0.202
-0.244
-0.265
-0.275
-0.215
0.271
1.619
2.645
1.604
0.243
-0.257
-0.298
-0.272
-0.239
-0.191
-0.157
-0.130
-0.108
-0.087
-0.070
-0.057
-0.048
-0.043
-0.041
-0.041
534.340
690.278
575.011
122.629
11.111
0.363
-0.359
-0.353
-0.307
-0.237
-0.187
-0.160
-0.145
-0.142
-0.149
-0.167
-0.200
-0.241
-0.257
-0.263
-0.137
0.773
3.553
5.637
3.556
0.777
-0.132
-0.253
-0.233
-0.207
-0.164
-0.128
-0.101
-0.082
-0.067
-0.055
-0.047
-0.040
-0.037
-0.035
-0.034
1882.923
56716.445
79270.789
2603.815
71.343
2.601
-0.258
-0.339
-0.298
-0.235
-0.186
-0.158
-0.143
-0.141
-0.148
-0.167
-0.200
-0.244
-0.259
-0.267
-0.163
0.607
2.952
4.702
2.966
0.631
-0.131
-0.226
-0.202
-0.178
-0.135
-0.102
-0.080
-0.064
-0.053
-0.045
-0.039
-0.035
-0.032
-0.030
-0.029
9002.410
100080.453
100018.195
21589.465
178.118
5.052
-0.161
-0.333
-0.290
-0.236
-0.186
-0.158
-0.146
-0.145
-0.155
-0.174
-0.209
-0.254
-0.274
-0.280
-0.254
0.041
0.866
1.350
0.792
0.085
-0.193
-0.210
-0.185
-0.156
-0.115
-0.085
-0.067
-0.054
-0.045
-0.038
-0.034
-0.030
-0.029
-0.028
-0.027
2621.323
100014.258
100004.305
5057.874
105.889
3.442
-0.229
-0.330
-0.285
-0.230
-0.186
-0.162
-0.155
-0.156
-0.168
-0.190
-0.224
-0.269
-0.301
-0.308
-0.309
-0.258
-0.113
-0.011
-0.079
-0.201
-0.224
-0.204
-0.177
-0.138
-0.100
-0.074
-0.059
-0.048
-0.041
-0.036
-0.032
-0.028
-0.028
-0.027
-0.026
162.619
1222.851
1563.284
245.061
16.760
0.738
-0.333
-0.329
-0.285
-0.229
-0.190
-0.172
-0.168
-0.177
-0.193
-0.218
-0.253
-0.298
-0.340
-0.355
-0.353
-0.342
-0.320
-0.292
-0.274
-0.252
-0.228
-0.199
-0.164
-0.119
-0.087
-0.067
-0.054
-0.045
-0.039
-0.035
-0.032
-0.030
-0.028
-0.026
-0.025
8.001
26.813
29.427
10.458
1.294
-0.262
-0.383
-0.335
-0.288
-0.232
-0.200
-0.189
-0.193
-0.208
-0.232
-0.264
-0.299
-0.332
-0.367
-0.398
-0.399
-0.385
-0.366
-0.337
-0.300
-0.264
-0.229
-0.188
-0.142
-0.105
-0.079
-0.064
-0.052
-0.045
-0.041
-0.037
-0.035
-0.032
-0.029
-0.027
-0.025
-0.253
0.420
0.571
-0.013
-0.386
-0.452
-0.398
-0.347
-0.290
-0.243
-0.219
-0.216
-0.227
-0.252
-0.279
-0.299
-0.318
-0.343
-0.371
-0.394
-0.409
-0.403
-0.384
-0.361
-0.328
-0.276
-0.218
-0.166
-0.125
-0.096
-0.076
-0.062
-0.054
-0.049
-0.046
-0.043
-0.039
-0.036
-0.035
-0.033
-0.032
-0.695
-0.631
-0.575
-0.547
-0.517
-0.474
-0.421
-0.359
-0.300
-0.262
-0.246
-0.252
-0.271
-0.296
-0.313
-0.322
-0.336
-0.324
-0.260
-0.222
-0.252
-0.306
-0.354
-0.342
-0.308
-0.263
-0.199
-0.148
-0.114
-0.092
-0.076
-0.065
-0.059
-0.054
-0.053
-0.053
-0.050
-0.047
-0.045
-0.042
-0.041
-0.656
-0.623
-0.597
-0.558
-0.513
-0.476
-0.426
-0.370
-0.320
-0.291
-0.284
-0.298
-0.317
-0.341
-0.347
-0.332
-0.197
0.391
1.852
2.990
2.683
2.378
0.470
-0.260
-0.278
-0.245
-0.192
-0.142
-0.110
-0.091
-0.079
-0.073
-0.071
-0.069
-0.069
-0.067
-0.067
-0.065
-0.060
-0.057
-0.053
-0.575
-0.559
-0.571
-0.546
-0.502
-0.460
-0.417
-0.375
-0.349
-0.331
-0.333
-0.346
-0.365
-0.372
-0.323
-0.096
1.082
8.130
34.625
66.020
50.261
51.213
9.532
0.223
-0.258
-0.227
-0.194
-0.143
-0.112
-0.096
-0.089
-0.088
-0.091
-0.093
-0.095
-0.096
-0.094
-0.090
-0.084
-0.078
-0.073
-0.499
-0.431
-0.368
-0.323
-0.351
-0.407
-0.416
-0.387
-0.371
-0.375
-0.383
-0.384
-0.395
-0.366
-0.149
0.810
6.655
67.193
598.352
1662.232
691.022
174.106
24.795
0.814
-0.239
-0.222
-0.195
-0.148
-0.120
-0.108
-0.107
-0.113
-0.120
-0.127
-0.128
-0.128
-0.127
-0.127
-0.120
-0.112
-0.103
-0.386
0.112
0.814
1.041
0.597
-0.080
-0.354
-0.401
-0.398
-0.412
-0.418
-0.409
-0.416
-0.329
0.176
2.395
18.543
289.048
6574.068
35984.242
7510.014
360.860
18.712
0.895
-0.230
-0.225
-0.198
-0.158
-0.135
-0.129
-0.135
-0.145
-0.147
-0.151
-0.154
-0.157
-0.157
-0.154
-0.150
-0.149
-0.144
0.163
2.266
6.336
8.111
4.615
1.223
-0.092
-0.392
-0.425
-0.439
-0.441
-0.431
-0.414
-0.227
0.466
3.267
21.412
356.992
8600.660
57357.441
9854.896
389.775
17.108
0.780
-0.234
-0.233
-0.206
-0.170
-0.154
-0.157
-0.166
-0.170
-0.178
-0.184
-0.171
-0.155
-0.160
-0.182
-0.190
-0.186
-0.181
1.586
7.572
21.242
27.107
14.234
3.919
0.346
-0.358
-0.452
-0.456
-0.464
-0.445
-0.330
0.097
0.916
2.758
11.199
103.562
1407.814
30138.828
1894.840
111.564
7.208
0.253
-0.263
-0.242
-0.214
-0.187
-0.179
-0.188
-0.193
-0.208
-0.187
-0.024
0.398
0.758
0.617
0.186
-0.130
-0.229
-0.233
4.824
12.255
32.144
40.894
21.253
5.428
0.599
-0.357
-0.473
-0.473
-0.482
-0.432
-0.183
0.640
1.655
2.225
3.480
17.024
422.030
27197.844
910.811
19.696
1.487
-0.174
-0.282
-0.249
-0.224
-0.207
-0.212
-0.220
-0.236
-0.214
0.163
2.163
7.727
14.458
12.346
5.209
1.049
-0.115
-0.297
16.883
12.454
22.190
27.203
14.208
3.886
0.288
-0.413
-0.491
-0.481
-0.481
-0.431
-0.116
0.899
2.327
1.916
0.944
1.851
16.122
70.797
22.309
1.865
-0.105
-0.302
-0.285
-0.259
-0.237
-0.233
-0.250
-0.266
-0.282
-0.018
2.515
21.466
114.072
282.536
213.886
62.384
9.691
0.884
-0.281
47.853
14.695
8.556
7.727
4.570
1.155
-0.190
-0.492
-0.506
-0.491
-0.477
-0.446
-0.188
1.369
4.771
2.301
0.205
-0.187
0.113
0.606
0.178
-0.246
-0.327
-0.312
-0.291
-0.269
-0.255
-0.270
-0.295
-0.326
-0.302
0.640
11.336
148.823
1916.372
9722.173
5978.430
746.895
57.307
3.978
-0.108
66.315
17.463
3.950
1.525
0.572
-0.193
-0.483
-0.534
-0.520
-0.503
-0.473
-0.450
-0.309
1.100
4.460
1.777
-0.138
-0.392
-0.395
-0.381
-0.372
-0.352
-0.335
-0.318
-0.297
-0.279
-0.286
-0.317
-0.359
-0.395
-0.309
1.544
27.315
611.749
18373.047
100003.148
100003.133
4722.828
163.286
8.944
0.150
39.196
14.526
5.235
1.730
0.041
-0.492
-0.583
-0.549
-0.528
-0.510
-0.474
-0.444
-0.415
-0.158
0.359
-0.034
-0.384
-0.412
-0.400
-0.391
-0.374
-0.351
-0.333
-0.312
-0.298
-0.303
-0.329
-0.381
-0.428
-0.453
-0.358
1.555
30.236
680.380
23947.881
100052.648
100057.258
5333.147
183.819
10.691
0.471
24.094
32.792
25.561
10.238
1.765
-0.289
-0.595
-0.567
-0.532
-0.499
-0.474
-0.444
-0.431
-0.417
-0.395
-0.397
-0.401
-0.393
-0.391
-0.373
-0.346
-0.326
-0.313
-0.310
-0.318
-0.345
-0.393
-0.452
-0.497
-0.508
-0.352
1.369
17.615
233.748
2977.586
17521.270
11111.311
1357.609
113.213
14.215
4.388
56.018
125.637
113.988
37.483
6.187
0.244
-0.580
-0.592
-0.533
-0.492
-0.461
-0.447
-0.433
-0.420
-0.409
-0.391
-0.374
-0.360
-0.341
-0.318
-0.305
-0.305
-0.312
-0.328
-0.357
-0.406
-0.474
-0.529
-0.564
-0.348
1.205
7.689
28.036
219.172
3911.693
55270.195
55158.559
4310.529
300.598
128.730
68.130
118.066
241.731
215.068
62.204
9.332
0.640
-0.561
-0.614
-0.549
-0.501
-0.459
-0.438
-0.432
-0.424
-0.406
-0.382
-0.357
-0.328
-0.305
-0.295
-0.295
-0.309
-0.328
-0.354
-0.401
-0.471
-0.539
-0.586
-0.517
1.699
22.806
138.049
408.950
662.700
14251.645
100029.539
100042.094
18636.096
2594.746
4745.379
1589.448
381.466
214.172
133.408
41.783
6.814
0.314
-0.589
-0.639
-0.579
-0.515
-0.457
-0.427
-0.411
-0.398
-0.383
-0.366
-0.340
-0.314
-0.299
-0.298
-0.306
-0.320
-0.348
-0.394
-0.457
-0.529
-0.578
-0.616
-0.184
11.548
277.334
2998.525
26674.980
13203.874
6645.941
100041.359
100107.508
9723.052
100258.242
100025.602
73393.164
4791.311
456.621
63.298
15.020
2.463
-0.217
-0.637
-0.646
-0.597
-0.524
-0.462
-0.423
-0.398
-0.379
-0.365
-0.351
-0.341
-0.328
-0.318
-0.320
-0.325
-0.345
-0.388
-0.434
-0.459
-0.513
-0.565
-0.604
0.127
18.681
540.282
23355.963
100024.063
100054.500
3953.212
2754.911
2865.763
11568.042
100062.445
100022.531
100163.992
24025.490
1268.398
69.233
6.453
0.513
-0.516
-0.658
-0.633
-0.594
-0.531
-0.438
-0.353
-0.318
-0.337
-0.359
-0.357
-0.353
-0.353
-0.350
-0.348
-0.353
-0.386
-0.418
-0.366
-0.260
-0.200
-0.158
0.004
0.904
12.332
248.355
9865.155
100020.828
78937.586
1911.139
162.486
233.114
4249.787
100045.367
100058.727
100063.500
11081.376
758.036
47.099
3.989
0.079
-0.505
-0.627
-0.626
-0.582
-0.441
-0.131
0.260
0.340
0.082
-0.228
-0.352
-0.368
-0.374
-0.386
-0.385
-0.393
-0.428
-0.381
-0.133
0.393
1.144
2.766
5.883
9.017
14.047
71.233
598.687
2758.987
1690.914
218.528
24.781
42.226
444.759
4343.588
11244.750
3075.092
935.419
140.145
15.338
1.629
0.137
-0.318
-0.564
-0.623
-0.510
-0.024
1.204
3.074
3.655
2.033
0.412
-0.238
-0.382
-0.398
-0.417
-0.424
-0.436
-0.457
-0.324
0.162
1.677
6.495
23.832
70.520
97.832
66.873
58.934
127.986
179.507
98.598
23.790
4.147
8.692
63.405
279.332
452.176
213.804
60.663
17.640
2.893
0.370
0.143
-0.233
-0.540
-0.594
-0.355
0.828
4.993
12.062
13.071
6.953
1.843
0.017
-0.383
-0.430
-0.453
-0.468
-0.483
-0.487
-0.353
0.339
4.025
28.787
241.753
1095.083
1158.508
442.668
108.258
70.561
66.133
29.309
6.880
0.441
1.506
14.898
55.977
90.284
54.208
4.260
1.340
-0.100
-0.281
-0.264
-0.411
-0.574
-0.568
-0.211
1.741
8.754
22.779
24.694
13.056
3.324
0.224
-0.405
-0.476
-0.498
-0.519
-0.534
-0.535
-0.453
0.186
6.430
96.804
1925.840
20250.596
16053.931
1681.864
202.785
37.414
18.880
7.969
1.397
-0.668
-0.618
1.669
8.205
16.353
46.470
-0.282
-0.488
-0.595
-0.577
-0.557
-0.586
-0.603
-0.552
-0.206
1.471
7.494
19.410
21.017
11.114
2.761
0.069
-0.465
-0.519
-0.535
-0.560
-0.579
-0.594
-0.570
-0.137
6.209
121.287
3087.185
49223.617
36662.445
1987.650
174.653
24.567
6.045
1.771
-0.293
-1.039
-1.100
-0.432
2.561
17.321
168.897
-0.630
-0.631
-0.642
-0.651
-0.639
-0.623
-0.583
-0.504
-0.240
0.630
3.206
7.532
8.074
4.560
1.030
-0.263
-0.540
-0.560
-0.569
-0.584
-0.600
-0.626
-0.644
-0.453
2.665
47.015
680.204
4511.667
3597.240
469.118
78.622
23.206
14.886
8.821
1.474
-0.774
-0.215
5.568
19.713
98.236
599.756
7125.162
27965.492
100042.930
100047.797
84891.555
1156.905
53.637
7.544
0.975
-0.261
-0.448
-0.431
-0.397
-0.364
-0.277
-0.019
0.490
0.921
0.720
0.113
-0.252
0.284
5.612
42.813
275.807
1613.819
2465.668
788.358
3803.224
27456.359
16668.816
2133.468
289.906
29.951
2.344
-0.141
-0.280
-0.280
-0.268
-0.256
-0.255
460.582
11064.236
100038.211
100133.031
31483.322
727.279
44.352
6.846
0.840
-0.252
-0.431
-0.412
-0.374
-0.331
-0.258
-0.048
0.359
0.626
0.457
-0.007
-0.306
-0.128
3.101
47.116
1185.161
30955.719
92979.781
6779.486
55005.516
100018.977
100034.898
12536.030
302.989
17.505
1.076
-0.205
-0.250
-0.246
-0.224
-0.205
-0.210
74.768
832.283
6764.283
8690.702
1644.566
158.542
18.922
3.114
0.266
-0.329
-0.417
-0.388
-0.342
-0.298
-0.256
-0.157
0.014
0.121
0.017
-0.204
-0.356
-0.271
2.691
56.827
1506.224
48977.891
100042.984
9711.831
73445.836
100010.172
100002.594
14188.384
311.984
13.802
0.728
-0.202
-0.225
-0.216
-0.184
-0.163
-0.163
8.929
53.511
184.432
215.963
95.562
23.623
4.361
0.586
-0.229
-0.388
-0.392
-0.350
-0.309
-0.268
-0.244
-0.220
-0.185
-0.173
-0.233
-0.328
-0.374
-0.312
3.345
207.889
6091.758
3813.230
5784.095
1354.165
6050.260
54818.238
31344.951
1916.465
104.608
7.172
0.273
-0.200
-0.206
-0.186
-0.150
-0.130
-0.127
0.256
3.489
8.908
11.038
7.017
2.396
0.276
-0.286
-0.378
-0.384
-0.348
-0.307
-0.275
-0.241
-0.222
-0.217
-0.222
-0.239
-0.280
-0.342
-0.372
-0.352
3.515
364.581
27121.283
967.148
181.303
97.674
267.665
827.494
611.357
136.160
18.345
1.716
-0.052
-0.199
-0.178
-0.155
-0.123
-0.105
-0.099
-0.781
-0.511
-0.118
0.099
-0.029
-0.309
-0.421
-0.410
-0.384
-0.356
-0.303
-0.264
-0.235
-0.219
-0.205
-0.202
-0.209
-0.229
-0.266
-0.323
-0.365
-0.393
0.299
18.817
120.913
33.688
8.891
7.917
16.631
29.760
25.229
9.780
2.195
0.126
-0.171
-0.168
-0.147
-0.123
-0.098
-0.084
-0.079
-0.813
-0.783
-0.710
-0.629
-0.577
-0.532
-0.474
-0.419
-0.374
-0.316
-0.262
-0.222
-0.199
-0.189
-0.189
-0.193
-0.201
-0.221
-0.256
-0.309
-0.359
-0.374
-0.355
0.051
0.836
0.486
0.140
0.285
0.905
1.529
1.428
0.562
0.015
-0.159
-0.160
-0.140
-0.123
-0.097
-0.077
-0.068
-0.063
-0.394
-0.489
-0.593
-0.617
-0.576
-0.532
-0.496
-0.424
-0.342
-0.272
-0.222
-0.187
-0.170
-0.161
-0.163
-0.173
-0.188
-0.212
-0.247
-0.287
-0.319
-0.343
-0.353
-0.362
-0.358
-0.351
-0.341
-0.317
-0.243
-0.168
-0.148
-0.170
-0.172
-0.152
-0.134
-0.120
-0.097
-0.076
-0.062
-0.054
-0.051
1.718
1.190
0.272
-0.328
-0.515
-0.499
-0.451
-0.390
-0.305
-0.239
-0.194
-0.165
-0.149
-0.142
-0.144
-0.155
-0.173
-0.199
-0.234
-0.257
-0.280
-0.307
-0.316
-0.321
-0.333
-0.339
-0.324
-0.310
-0.286
-0.247
-0.207
-0.174
-0.148
-0.130
-0.115
-0.094
-0.073
-0.058
-0.050
-0.045
-0.042
10.388
10.855
7.875
2.637
0.139
-0.394
-0.394
-0.352
-0.287
-0.220
-0.179
-0.153
-0.137
-0.132
-0.133
-0.143
-0.163
-0.194
-0.226
-0.240
-0.256
-0.257
-0.209
-0.179
-0.238
-0.294
-0.302
-0.283
-0.259
-0.216
-0.178
-0.149
-0.128
-0.108
-0.088
-0.070
-0.056
-0.047
-0.041
-0.038
-0.036
48.047
141.515
163.731
44.050
5.089
0.036
-0.353
-0.325
-0.278
-0.213
-0.171
-0.147
-0.132
-0.126
-0.126
-0.137
-0.159
-0.192
-0.221
-0.233
-0.243
-0.212
-0.105
-0.037
-0.112
-0.222
-0.249
-0.234
-0.217
-0.185
-0.149
-0.120
-0.098
-0.081
-0.065
-0.054
-0.045
-0.039
-0.035
-0.032
-0.031
360.164
3870.103
5061.022
534.457
29.610
1.246
-0.282
-0.311
-0.269
-0.212
-0.167
-0.143
-0.129
-0.125
-0.127
-0.136
-0.157
-0.190
-0.222
-0.234
-0.237
-0.211
-0.119
-0.057
-0.114
-0.202
-0.217
-0.200
-0.183
-0.151
-0.116
-0.093
-0.075
-0.062
-0.051
-0.042
-0.037
-0.033
-0.030
-0.027
-0.026
1230.241
34592.367
47858.836
2010.132
64.100
2.351
-0.225
-0.301
-0.260
-0.211
-0.168
-0.142
-0.130
-0.128
-0.130
-0.141
-0.162
-0.193
-0.229
-0.242
-0.244
-0.239
-0.203
-0.173
-0.189
-0.211
-0.201
-0.182
-0.162
-0.126
-0.095
-0.075
-0.060
-0.051
-0.043
-0.036
-0.032
-0.029
-0.026
-0.026
-0.025
535.960
7679.693
10226.197
850.972
39.339
1.735
-0.254
-0.295
-0.256
-0.206
-0.168
-0.147
-0.135
-0.134
-0.139
-0.154
-0.175
-0.202
-0.238
-0.260
-0.263
-0.257
-0.250
-0.236
-0.226
-0.211
-0.193
-0.172
-0.143
-0.108
-0.081
-0.063
-0.052
-0.044
-0.038
-0.034
-0.029
-0.027
-0.026
-0.025
-0.023
58.262
304.767
340.167
78.112
7.996
0.251
-0.318
-0.292
-0.257
-0.204
-0.168
-0.151
-0.145
-0.148
-0.158
-0.175
-0.197
-0.225
-0.256
-0.285
-0.293
-0.286
-0.272
-0.255
-0.235
-0.212
-0.188
-0.161
-0.125
-0.093
-0.072
-0.057
-0.048
-0.040
-0.036
-0.032
-0.029
-0.027
-0.026
-0.025
-0.023
3.576
11.425
12.595
4.955
0.539
-0.297
-0.342
-0.296
-0.255
-0.206
-0.177
-0.164
-0.164
-0.173
-0.188
-0.210
-0.236
-0.260
-0.282
-0.305
-0.322
-0.323
-0.306
-0.279
-0.248
-0.216
-0.179
-0.141
-0.109
-0.082
-0.066
-0.054
-0.046
-0.041
-0.037
-0.035
-0.031
-0.029
-0.027
-0.025
-0.025
-0.410
0.018
0.077
-0.199
-0.399
-0.406
-0.352
-0.310
-0.255
-0.214
-0.191
-0.185
-0.190
-0.207
-0.231
-0.254
-0.267
-0.280
-0.299
-0.311
-0.317
-0.314
-0.307
-0.290
-0.254
-0.206
-0.160
-0.125
-0.098
-0.078
-0.063
-0.054
-0.048
-0.043
-0.042
-0.041
-0.038
-0.034
-0.033
-0.031
-0.031
-0.682
-0.615
-0.549
-0.509
-0.466
-0.419
-0.374
-0.317
-0.265
-0.230
-0.213
-0.212
-0.226
-0.248
-0.268
-0.274
-0.283
-0.293
-0.280
-0.268
-0.287
-0.299
-0.285
-0.264
-0.241
-0.199
-0.151
-0.117
-0.093
-0.077
-0.066
-0.057
-0.054
-0.052
-0.049
-0.047
-0.046
-0.044
-0.043
-0.041
-0.039
-0.699
-0.633
-0.562
-0.507
-0.465
-0.422
-0.368
-0.321
-0.283
-0.256
-0.243
-0.250
-0.269
-0.288
-0.293
-0.298
-0.285
-0.124
0.278
0.516
0.323
-0.020
-0.226
-0.251
-0.224
-0.199
-0.152
-0.114
-0.091
-0.078
-0.070
-0.065
-0.064
-0.063
-0.063
-0.062
-0.061
-0.059
-0.057
-0.055
-0.052
-0.695
-0.609
-0.496
-0.424
-0.406
-0.395
-0.361
-0.321
-0.301
-0.288
-0.279
-0.293
-0.310
-0.323
-0.328
-0.310
-0.019
1.549
5.982
9.242
6.260
2.269
0.258
-0.217
-0.218
-0.194
-0.158
-0.118
-0.096
-0.085
-0.080
-0.079
-0.081
-0.084
-0.087
-0.088
-0.087
-0.083
-0.078
-0.074
-0.072
-0.542
-0.159
0.394
0.681
0.307
-0.126
-0.310
-0.331
-0.316
-0.320
-0.324
-0.335
-0.346
-0.348
-0.337
-0.200
1.107
10.151
45.191
86.674
49.897
11.849
1.526
-0.113
-0.219
-0.192
-0.164
-0.125
-0.104
-0.096
-0.096
-0.102
-0.109
-0.116
-0.120
-0.121
-0.121
-0.119
-0.114
-0.107
-0.100
0.311
3.234
8.795
10.366
6.447
1.707
0.073
-0.300
-0.336
-0.347
-0.364
-0.367
-0.370
-0.366
-0.331
0.007
2.963
29.031
189.459
432.699
209.534
31.752
3.111
0.
-0.225
-0.198
-0.171
-0.135
-0.118
-0.114
-0.121
-0.133
-0.138
-0.141
-0.145
-0.147
-0.147
-0.146
-0.146
-0.146
-0.141
3.949
23.069
73.783
95.629
48.393
11.289
1.445
-0.145
-0.354
-0.374
-0.395
-0.394
-0.396
-0.389
-0.340
0.056
3.296
32.299
220.427
546.637
250.181
35.284
3.305
0.016
-0.232
-0.206
-0.179
-0.149
-0.136
-0.140
-0.153
-0.159
-0.165
-0.174
-0.175
-0.171
-0.174
-0.182
-0.183
-0.181
-0.183
13.990
88.341
413.216
611.139
234.409
37.748
4.347
0.132
-0.358
-0.399
-0.416
-0.418
-0.417
-0.396
-0.343
-0.104
1.552
16.501
426.913
27219.965
916.586
20.926
1.530
-0.119
-0.240
-0.210
-0.186
-0.162
-0.160
-0.171
-0.180
-0.191
-0.196
-0.136
0.027
0.176
0.114
-0.068
-0.191
-0.232
-0.233
36.400
168.488
827.435
1249.687
455.110
62.286
6.462
0.285
-0.373
-0.422
-0.434
-0.437
-0.421
-0.385
-0.332
-0.256
0.189
5.536
369.939
27106.830
860.497
9.183
0.264
-0.236
-0.241
-0.215
-0.193
-0.181
-0.189
-0.204
-0.218
-0.225
-0.073
0.677
2.566
4.475
3.817
1.678
0.222
-0.227
-0.303
169.578
122.171
418.148
611.719
234.430
37.721
4.295
0.071
-0.410
-0.442
-0.448
-0.441
-0.425
-0.386
-0.333
-0.322
-0.287
0.498
13.224
66.749
19.454
0.996
-0.221
-0.264
-0.245
-0.225
-0.205
-0.206
-0.227
-0.247
-0.271
-0.171
0.789
6.086
25.210
52.749
41.100
15.589
2.929
0.108
-0.351
958.524
155.204
87.388
97.017
48.453
11.235
1.353
-0.258
-0.453
-0.456
-0.457
-0.440
-0.429
-0.389
-0.331
-0.347
-0.376
-0.342
-0.043
0.416
0.060
-0.261
-0.285
-0.267
-0.251
-0.231
-0.221
-0.241
-0.274
-0.305
-0.312
0.060
3.446
32.139
195.306
553.924
413.492
104.599
14.381
1.265
-0.312
1605.444
193.530
28.963
12.816
6.237
1.649
-0.052
-0.444
-0.476
-0.465
-0.458
-0.430
-0.420
-0.396
-0.355
-0.381
-0.391
-0.376
-0.365
-0.349
-0.328
-0.304
-0.285
-0.274
-0.252
-0.241
-0.251
-0.288
-0.336
-0.369
-0.345
0.354
7.729
88.496
828.820
2987.946
2142.409
343.749
35.544
2.952
-0.211
650.864
116.794
32.870
10.232
2.373
0.058
-0.454
-0.504
-0.481
-0.468
-0.451
-0.423
-0.406
-0.397
-0.385
-0.387
-0.390
-0.384
-0.372
-0.348
-0.318
-0.301
-0.286
-0.266
-0.260
-0.270
-0.300
-0.354
-0.406
-0.429
-0.408
0.392
9.272
103.080
950.386
3840.898
2482.262
413.481
45.895
4.215
0.059
199.689
331.661
260.618
74.179
11.174
0.890
-0.431
-0.521
-0.488
-0.464
-0.435
-0.420
-0.402
-0.389
-0.375
-0.366
-0.358
-0.355
-0.342
-0.316
-0.297
-0.282
-0.274
-0.276
-0.288
-0.319
-0.370
-0.430
-0.480
-0.480
-0.337
0.901
10.289
96.098
869.081
4087.784
4299.038
801.448
88.196
11.608
3.966
838.966
3749.301
2984.007
455.050
44.341
3.481
-0.272
-0.535
-0.496
-0.463
-0.430
-0.412
-0.404
-0.390
-0.373
-0.356
-0.339
-0.320
-0.298
-0.281
-0.273
-0.276
-0.283
-0.297
-0.325
-0.376
-0.443
-0.503
-0.535
-0.281
1.520
9.517
36.774
365.437
12530.900
100075.023
100065.063
14221.845
466.367
96.505
59.295
2183.317
12504.379
9724.399
1014.602
73.661
5.289
-0.180
-0.551
-0.511
-0.476
-0.434
-0.409
-0.396
-0.385
-0.370
-0.351
-0.326
-0.301
-0.283
-0.276
-0.278
-0.285
-0.296
-0.323
-0.370
-0.440
-0.499
-0.543
-0.458
1.466
22.175
190.924
694.148
1308.597
73296.602
100015.992
100023.211
98654.000
1931.323
2183.965
1073.314
2141.871
4899.798
3761.879
555.040
48.297
3.753
-0.280
-0.580
-0.527
-0.477
-0.428
-0.397
-0.380
-0.368
-0.356
-0.346
-0.333
-0.313
-0.297
-0.292
-0.292
-0.299
-0.325
-0.359
-0.390
-0.446
-0.504
-0.564
-0.124
7.923
173.602
5765.991
92952.891
36438.707
22265.039
100049.781
100070.625
28753.895
31900.037
100066.648
20382.492
54967.285
2330.755
422.010
100.590
14.449
1.057
-0.481
-0.604
-0.540
-0.483
-0.426
-0.381
-0.363
-0.360
-0.359
-0.349
-0.343
-0.341
-0.331
-0.323
-0.315
-0.329
-0.332
-0.241
-0.054
0.038
-0.124
-0.302
0.619
18.922
607.024
78942.938
100027.383
100097.516
8634.116
8716.261
8722.558
5452.536
100097.633
100051.641
101771.711
100022.766
7639.208
190.436
19.128
2.525
-0.219
-0.603
-0.609
-0.554
-0.436
-0.210
0.028
0.082
-0.083
-0.271
-0.348
-0.356
-0.362
-0.371
-0.354
-0.350
-0.349
-0.172
0.574
1.970
3.103
2.584
1.904
3.882
25.526
452.061
26840.729
100235.680
100090.977
3992.815
271.848
262.536
1979.584
54828.141
100017.227
31591.420
100006.500
3748.678
116.480
6.994
0.137
-0.584
-0.630
-0.611
-0.485
0.089
1.655
3.972
4.333
2.447
0.564
-0.189
-0.358
-0.378
-0.397
-0.395
-0.394
-0.319
0.315
3.080
9.646
15.149
15.323
21.248
36.906
64.872
384.946
2590.066
8487.427
3906.555
406.759
35.838
31.839
240.601
1923.371
4212.122
1408.532
5311.737
455.777
32.134
2.321
-0.412
-0.645
-0.633
-0.577
-0.084
2.543
13.063
34.156
40.229
19.486
4.705
0.551
-0.294
-0.400
-0.420
-0.431
-0.434
-0.276
1.006
6.976
23.638
42.804
66.410
228.282
565.497
469.301
656.678
3795.054
4827.234
994.099
108.079
10.549
4.666
23.315
86.845
132.964
73.796
149.115
37.724
5.355
0.085
-0.594
-0.645
-0.627
-0.476
0.820
9.482
60.819
205.733
246.941
93.010
17.979
2.212
-0.149
-0.425
-0.451
-0.467
-0.479
-0.296
1.089
7.605
26.729
59.833
242.795
2735.221
14244.762
7654.898
1032.641
1443.806
1727.431
416.312
53.511
4.438
0.115
2.191
7.370
10.614
8.927
8.091
2.685
0.135
-0.537
-0.652
-0.638
-0.606
-0.375
1.620
17.961
131.671
525.621
639.272
225.315
37.036
3.938
-0.027
-0.460
-0.496
-0.514
-0.534
-0.429
0.350
3.737
15.070
55.872
609.846
11366.842
100285.938
47624.547
2446.568
268.047
201.734
73.971
12.706
0.868
-0.870
-0.656
0.413
3.194
17.036
-0.083
-0.384
-0.586
-0.651
-0.644
-0.613
-0.551
-0.231
1.664
15.794
101.736
394.127
525.627
171.758
28.977
3.286
-0.108
-0.505
-0.532
-0.554
-0.579
-0.555
-0.275
0.860
5.631
38.822
441.012
5791.923
36347.973
18460.434
1405.462
90.696
22.098
8.141
1.394
-0.712
-1.077
-0.390
3.390
19.032
101.494
-0.614
-0.638
-0.651
-0.639
-0.621
-0.574
-0.393
0.255
2.267
8.518
36.223
102.258
120.773
51.432
11.075
1.277
-0.362
-0.552
-0.566
-0.591
-0.606
-0.620
-0.582
-0.308
1.458
14.977
124.001
709.055
1847.875
1161.492
220.709
26.001
4.164
0.899
-0.551
-1.033
0.409
11.392
56.138
362.454
978.969
79727.750
33943.070
100068.781
100034.180
100164.836
1664.239
324.463
70.759
10.288
0.966
-0.271
-0.402
-0.377
-0.352
-0.321
-0.293
-0.266
-0.264
-0.303
-0.365
-0.233
1.896
24.702
258.765
1821.132
8149.256
13735.324
2021.959
4860.582
41809.441
30499.529
14688.906
1756.836
102.123
5.534
0.042
-0.271
-0.262
-0.242
-0.219
-0.218
844.105
12597.171
100015.000
100032.023
36112.008
1090.163
287.553
64.349
9.061
0.691
-0.318
-0.383
-0.358
-0.330
-0.291
-0.268
-0.249
-0.261
-0.300
-0.357
-0.350
0.381
7.878
114.293
4535.040
100127.414
100104.063
43199.086
98976.711
100047.906
100141.313
18580.701
413.226
25.680
1.783
-0.160
-0.245
-0.234
-0.207
-0.179
-0.173
80.639
920.426
7609.183
9737.090
1771.880
233.566
84.979
24.041
4.045
0.196
-0.345
-0.361
-0.337
-0.300
-0.263
-0.248
-0.246
-0.264
-0.311
-0.352
-0.372
-0.126
4.840
116.215
6614.476
100021.430
100050.375
80312.156
100597.953
100019.320
100006.805
20957.977
379.246
16.677
0.881
-0.202
-0.223
-0.211
-0.173
-0.146
-0.136
9.812
57.381
179.039
217.746
90.282
30.758
14.419
4.918
0.779
-0.225
-0.365
-0.332
-0.304
-0.268
-0.237
-0.225
-0.229
-0.251
-0.296
-0.340
-0.357
-0.246
4.869
344.369
17900.848
20590.139
48991.203
4290.225
7760.561
84846.883
47550.430
2667.174
124.805
7.778
0.355
-0.198
-0.204
-0.183
-0.144
-0.118
-0.108
0.390
3.388
8.835
10.120
6.360
3.129
1.444
0.365
-0.195
-0.352
-0.333
-0.290
-0.265
-0.236
-0.215
-0.205
-0.209
-0.228
-0.268
-0.324
-0.346
-0.303
4.195
719.766
100054.219
1750.762
444.674
185.395
327.601
1016.274
746.935
162.844
19.857
2.021
-0.039
-0.199
-0.178
-0.152
-0.118
-0.096
-0.086
-0.726
-0.429
-0.069
0.083
-0.044
-0.179
-0.276
-0.338
-0.365
-0.337
-0.287
-0.253
-0.223
-0.202
-0.193
-0.190
-0.195
-0.212
-0.246
-0.300
-0.334
-0.347
0.554
24.940
165.207
47.268
15.175
10.712
18.456
35.072
29.656
11.434
2.379
0.182
-0.171
-0.171
-0.148
-0.121
-0.093
-0.077
-0.070
-0.814
-0.753
-0.651
-0.579
-0.538
-0.493
-0.438
-0.394
-0.349
-0.296
-0.252
-0.214
-0.187
-0.172
-0.167
-0.169
-0.178
-0.195
-0.223
-0.267
-0.312
-0.335
-0.321
0.143
1.226
0.750
0.384
0.464
1.044
1.824
1.556
0.692
0.029
-0.159
-0.163
-0.140
-0.123
-0.094
-0.074
-0.062
-0.055
-0.711
-0.687
-0.642
-0.585
-0.538
-0.501
-0.452
-0.380
-0.315
-0.260
-0.214
-0.180
-0.159
-0.147
-0.145
-0.148
-0.157
-0.174
-0.199
-0.236
-0.282
-0.311
-0.324
-0.337
-0.334
-0.329
-0.318
-0.289
-0.217
-0.147
-0.135
-0.165
-0.173
-0.153
-0.134
-0.119
-0.095
-0.073
-0.059
-0.050
-0.046
-0.448
-0.420
-0.480
-0.521
-0.504
-0.464
-0.421
-0.356
-0.282
-0.225
-0.183
-0.157
-0.139
-0.129
-0.128
-0.133
-0.142
-0.158
-0.184
-0.217
-0.246
-0.273
-0.294
-0.306
-0.315
-0.315
-0.307
-0.291
-0.258
-0.230
-0.200
-0.169
-0.145
-0.128
-0.114
-0.092
-0.071
-0.056
-0.047
-0.041
-0.038
0.573
1.138
1.020
0.224
-0.309
-0.402
-0.369
-0.322
-0.259
-0.204
-0.166
-0.141
-0.126
-0.119
-0.118
-0.120
-0.132
-0.151
-0.176
-0.204
-0.220
-0.237
-0.254
-0.270
-0.281
-0.284
-0.281
-0.267
-0.232
-0.195
-0.165
-0.142
-0.125
-0.105
-0.086
-0.068
-0.053
-0.044
-0.038
-0.035
-0.032
5.595
16.001
17.034
6.083
0.747
-0.270
-0.335
-0.299
-0.250
-0.194
-0.157
-0.134
-0.120
-0.113
-0.111
-0.116
-0.127
-0.147
-0.173
-0.196
-0.207
-0.218
-0.225
-0.231
-0.233
-0.230
-0.225
-0.217
-0.190
-0.158
-0.133
-0.112
-0.093
-0.078
-0.063
-0.052
-0.043
-0.036
-0.032
-0.029
-0.028
27.886
117.985
130.219
35.775
4.598
0.048
-0.310
-0.282
-0.244
-0.190
-0.151
-0.130
-0.117
-0.110
-0.108
-0.113
-0.126
-0.145
-0.171
-0.194
-0.203
-0.209
-0.211
-0.210
-0.206
-0.199
-0.189
-0.179
-0.153
-0.124
-0.100
-0.083
-0.070
-0.058
-0.049
-0.041
-0.034
-0.031
-0.028
-0.026
-0.024
58.588
340.530
380.300
86.423
8.812
0.342
-0.291
-0.274
-0.239
-0.189
-0.153
-0.131
-0.116
-0.110
-0.112
-0.115
-0.127
-0.146
-0.170
-0.196
-0.205
-0.206
-0.205
-0.201
-0.193
-0.183
-0.171
-0.156
-0.128
-0.100
-0.079
-0.065
-0.054
-0.047
-0.040
-0.033
-0.030
-0.027
-0.024
-0.024
-0.022
35.787
177.831
197.684
52.616
5.552
0.139
-0.295
-0.268
-0.235
-0.187
-0.153
-0.132
-0.122
-0.116
-0.117
-0.123
-0.134
-0.153
-0.174
-0.198
-0.212
-0.211
-0.206
-0.199
-0.188
-0.175
-0.161
-0.136
-0.108
-0.085
-0.066
-0.054
-0.046
-0.041
-0.036
-0.031
-0.027
-0.026
-0.025
-0.022
-0.022
7.857
26.747
29.464
9.619
1.394
-0.192
-0.305
-0.267
-0.232
-0.186
-0.155
-0.136
-0.128
-0.126
-0.131
-0.139
-0.152
-0.169
-0.188
-0.206
-0.222
-0.225
-0.217
-0.204
-0.188
-0.170
-0.146
-0.117
-0.092
-0.072
-0.058
-0.048
-0.040
-0.036
-0.032
-0.029
-0.027
-0.025
-0.024
-0.023
-0.022
0.372
1.952
2.015
0.718
-0.145
-0.343
-0.311
-0.273
-0.229
-0.187
-0.161
-0.145
-0.142
-0.145
-0.153
-0.166
-0.182
-0.198
-0.212
-0.227
-0.236
-0.236
-0.228
-0.209
-0.184
-0.156
-0.128
-0.102
-0.082
-0.066
-0.055
-0.047
-0.040
-0.035
-0.033
-0.031
-0.028
-0.028
-0.027
-0.025
-0.025
-0.567
-0.424
-0.362
-0.393
-0.409
-0.369
-0.325
-0.283
-0.233
-0.195
-0.172
-0.162
-0.161
-0.169
-0.186
-0.205
-0.218
-0.225
-0.233
-0.241
-0.243
-0.241
-0.234
-0.212
-0.180
-0.146
-0.117
-0.095
-0.076
-0.062
-0.054
-0.046
-0.042
-0.039
-0.037
-0.036
-0.035
-0.032
-0.031
-0.030
-0.030
-0.650
-0.598
-0.528
-0.469
-0.421
-0.379
-0.342
-0.291
-0.243
-0.209
-0.190
-0.185
-0.188
-0.204
-0.223
-0.236
-0.240
-0.246
-0.253
-0.253
-0.247
-0.235
-0.223
-0.209
-0.185
-0.146
-0.114
-0.091
-0.075
-0.064
-0.056
-0.051
-0.049
-0.047
-0.043
-0.042
-0.041
-0.041
-0.039
-0.038
-0.037
-0.659
-0.602
-0.529
-0.472
-0.425
-0.376
-0.328
-0.289
-0.262
-0.231
-0.214
-0.212
-0.222
-0.244
-0.256
-0.255
-0.257
-0.247
-0.197
-0.156
-0.178
-0.222
-0.221
-0.203
-0.187
-0.156
-0.118
-0.092
-0.076
-0.067
-0.061
-0.058
-0.057
-0.057
-0.057
-0.057
-0.055
-0.053
-0.052
-0.051
-0.050
-0.644
-0.502
-0.314
-0.217
-0.248
-0.310
-0.316
-0.289
-0.271
-0.259
-0.244
-0.244
-0.259
-0.278
-0.278
-0.279
-0.251
-0.058
0.420
0.786
0.438
-0.001
-0.196
-0.206
-0.184
-0.164
-0.124
-0.096
-0.081
-0.074
-0.070
-0.070
-0.072
-0.075
-0.078
-0.080
-0.080
-0.075
-0.072
-0.070
-0.068
-0.258
0.793
2.544
3.347
1.866
0.449
-0.156
-0.287
-0.283
-0.279
-0.277
-0.279
-0.297
-0.309
-0.306
-0.301
-0.133
0.753
2.990
4.650
3.296
0.897
-0.047
-0.208
-0.188
-0.169
-0.133
-0.104
-0.089
-0.084
-0.084
-0.089
-0.096
-0.103
-0.109
-0.112
-0.112
-0.109
-0.104
-0.099
-0.095
2.230
14.202
40.940
52.621
27.235
7.063
0.933
-0.154
-0.294
-0.298
-0.308
-0.316
-0.328
-0.330
-0.326
-0.302
0.071
2.063
7.822
13.188
8.569
2.323
0.181
-0.196
-0.198
-0.173
-0.143
-0.115
-0.101
-0.100
-0.106
-0.118
-0.128
-0.133
-0.136
-0.137
-0.139
-0.139
-0.142
-0.140
-0.135
16.998
136.076
746.702
1125.424
375.312
57.306
6.052
0.325
-0.277
-0.317
-0.335
-0.347
-0.349
-0.349
-0.343
-0.311
0.068
2.360
9.846
18.845
11.236
2.695
0.215
-0.195
-0.206
-0.178
-0.149
-0.127
-0.118
-0.123
-0.137
-0.148
-0.153
-0.160
-0.166
-0.171
-0.173
-0.174
-0.174
-0.176
-0.183
67.632
1016.338
12490.885
27364.686
4721.037
282.473
19.770
1.235
-0.234
-0.337
-0.353
-0.366
-0.366
-0.367
-0.361
-0.340
-0.119
1.404
15.002
71.739
22.713
1.949
-0.007
-0.220
-0.209
-0.182
-0.157
-0.139
-0.139
-0.152
-0.166
-0.176
-0.189
-0.189
-0.159
-0.133
-0.143
-0.190
-0.220
-0.226
-0.233
183.069
2406.004
54816.809
99999.953
14185.519
553.599
29.561
1.744
-0.227
-0.356
-0.370
-0.379
-0.379
-0.379
-0.373
-0.358
-0.296
0.476
13.327
66.899
19.497
0.954
-0.185
-0.228
-0.210
-0.188
-0.164
-0.157
-0.166
-0.187
-0.201
-0.219
-0.202
-0.044
0.353
0.688
0.551
0.141
-0.159
-0.280
-0.300
1505.580
1186.641
12507.492
27366.217
4721.128
282.447
19.727
1.177
-0.289
-0.374
-0.383
-0.385
-0.378
-0.379
-0.378
-0.364
-0.350
-0.205
1.179
4.478
1.810
-0.069
-0.243
-0.228
-0.214
-0.191
-0.175
-0.179
-0.203
-0.228
-0.250
-0.248
-0.043
0.979
3.513
6.099
5.204
2.316
0.361
-0.249
-0.378
24208.799
1193.538
727.456
1129.074
375.539
57.257
5.973
0.224
-0.371
-0.389
-0.393
-0.388
-0.370
-0.370
-0.374
-0.369
-0.357
-0.344
-0.280
-0.180
-0.220
-0.260
-0.245
-0.232
-0.217
-0.196
-0.194
-0.213
-0.250
-0.283
-0.307
-0.241
0.477
4.098
16.994
32.332
27.505
10.594
2.086
-0.073
-0.423
73091.242
1803.000
117.450
58.943
28.027
7.072
0.820
-0.299
-0.420
-0.403
-0.398
-0.385
-0.363
-0.356
-0.357
-0.367
-0.365
-0.352
-0.335
-0.308
-0.283
-0.263
-0.252
-0.237
-0.217
-0.213
-0.225
-0.261
-0.314
-0.349
-0.359
-0.203
1.177
9.476
42.980
91.274
77.397
27.047
4.897
0.340
-0.427
11261.318
721.402
111.406
31.590
7.083
1.078
-0.244
-0.445
-0.430
-0.415
-0.393
-0.374
-0.359
-0.347
-0.341
-0.343
-0.348
-0.344
-0.322
-0.298
-0.277
-0.262
-0.247
-0.234
-0.233
-0.244
-0.276
-0.329
-0.386
-0.408
-0.420
-0.192
1.945
14.714
68.087
153.320
138.106
50.581
10.219
1.184
-0.271
1191.064
2479.625
1927.042
342.352
34.888
3.069
-0.200
-0.466
-0.442
-0.426
-0.389
-0.366
-0.356
-0.346
-0.335
-0.327
-0.318
-0.304
-0.286
-0.269
-0.257
-0.248
-0.247
-0.251
-0.267
-0.298
-0.347
-0.408
-0.462
-0.470
-0.391
0.256
5.079
43.243
361.372
1582.715
1577.084
388.408
45.077
6.162
2.249
11049.727
100010.555
98490.508
4202.514
162.586
9.502
0.161
-0.467
-0.458
-0.429
-0.395
-0.370
-0.358
-0.348
-0.335
-0.318
-0.301
-0.281
-0.266
-0.255
-0.252
-0.254
-0.258
-0.271
-0.298
-0.349
-0.416
-0.471
-0.516
-0.382
0.735
5.272
21.908
204.589
4210.031
63303.438
73222.281
4729.240
229.410
35.788
35.652
54860.992
100014.055
100002.273
16132.338
340.981
14.160
0.449
-0.476
-0.474
-0.442
-0.405
-0.376
-0.361
-0.352
-0.344
-0.331
-0.309
-0.288
-0.273
-0.267
-0.267
-0.265
-0.274
-0.300
-0.342
-0.403
-0.458
-0.509
-0.479
0.697
10.888
80.055
229.238
568.642
18409.852
100005.852
100006.805
20988.969
665.714
295.986
517.783
15311.480
100162.641
100016.633
5310.922
195.012
10.234
0.169
-0.507
-0.485
-0.445
-0.406
-0.382
-0.367
-0.360
-0.351
-0.345
-0.337
-0.321
-0.306
-0.295
-0.284
-0.286
-0.295
-0.258
-0.191
-0.176
-0.295
-0.457
-0.192
4.561
73.700
1175.521
7524.943
4706.636
7089.634
100023.758
100021.031
7800.612
1673.336
3057.229
4392.196
48376.629
5464.779
3057.308
459.711
44.670
3.482
-0.274
-0.543
-0.498
-0.453
-0.383
-0.309
-0.288
-0.316
-0.351
-0.356
-0.352
-0.353
-0.350
-0.329
-0.314
-0.302
-0.147
0.496
1.847
2.578
1.810
0.610
1.109
13.865
216.449
6645.215
100085.359
49057.293
2037.964
3036.525
3375.478
1024.601
4266.876
9785.475
6360.228
100048.805
6853.180
258.653
39.859
6.251
0.252
-0.534
-0.572
-0.492
-0.264
0.311
1.049
1.300
0.629
-0.026
-0.308
-0.362
-0.370
-0.382
-0.369
-0.351
-0.208
0.884
5.527
18.177
29.629
20.493
8.603
8.758
47.811
483.147
5367.078
44072.023
20436.025
1035.384
150.081
128.544
275.633
1925.408
4220.542
1728.961
100003.391
3751.174
119.317
8.426
0.534
-0.510
-0.617
-0.574
-0.224
1.473
7.512
17.976
21.095
11.217
2.896
0.220
-0.322
-0.390
-0.398
-0.400
-0.367
0.109
3.996
29.519
136.160
235.836
145.300
67.897
89.045
223.357
3794.949
63613.086
99659.469
7572.856
441.741
35.443
15.135
55.630
235.304
415.421
215.397
4721.306
413.440
32.246
2.221
-0.394
-0.639
-0.617
-0.450
1.040
12.046
78.369
270.783
326.213
131.698
22.889
2.929
-0.045
-0.391
-0.421
-0.431
-0.369
0.568
9.605
80.497
502.534
1023.132
590.242
836.429
2692.817
2004.135
9983.290
100045.844
100048.227
23963.129
566.665
28.282
3.154
6.885
21.151
32.038
20.565
148.616
34.612
4.913
0.019
-0.610
-0.634
-0.595
-0.165
4.227
55.946
639.286
4324.239
6131.005
1299.674
120.753
10.521
0.650
-0.340
-0.442
-0.462
-0.408
0.528
9.576
87.807
555.678
1282.473
1288.839
21051.258
100024.266
100151.305
6728.942
47687.172
73224.813
5983.211
285.956
17.998
0.775
-0.070
1.179
1.872
1.771
7.404
2.438
0.073
-0.558
-0.650
-0.621
-0.547
0.206
8.348
120.964
2213.003
27627.723
47708.266
5451.529
297.339
19.775
1.264
-0.290
-0.475
-0.504
-0.485
0.074
5.001
37.870
181.461
369.117
2099.959
100053.391
100018.938
100036.672
18654.656
1699.279
1733.449
456.885
53.712
5.156
-0.458
-1.026
-0.641
0.556
4.858
-0.066
-0.399
-0.592
-0.642
-0.629
-0.574
-0.332
0.990
9.371
96.516
1606.406
16381.324
24191.844
3857.606
247.129
16.873
1.018
-0.334
-0.516
-0.546
-0.560
-0.377
1.018
7.633
30.113
87.298
1159.761
63317.246
100015.078
100009.234
7629.504
276.300
78.344
29.978
6.174
0.113
-1.001
-0.520
3.227
15.652
41.433
-0.594
-0.620
-0.627
-0.615
-0.595
-0.439
0.507
4.913
18.757
59.124
290.896
1450.387
1785.154
525.815
66.242
6.525
0.249
-0.470
-0.567
-0.591
-0.602
-0.590
-0.337
0.733
3.963
19.374
201.731
2394.669
12497.499
6741.962
677.606
56.172
7.347
1.654
-0.290
-0.984
-0.448
5.318
55.153
392.135
876.640
13861.084
4300.852
63352.355
98773.109
11808.331
24238.035
12512.323
1020.538
66.164
5.903
0.329
-0.322
-0.352
-0.343
-0.316
-0.291
-0.288
-0.311
-0.336
-0.363
-0.081
4.024
58.378
932.433
11244.359
26309.473
8651.008
1177.584
1145.289
5337.932
13181.436
23447.936
2422.430
119.256
6.268
0.064
-0.263
-0.247
-0.218
-0.186
-0.176
377.628
1785.249
20973.979
31602.648
7085.986
18585.566
9735.895
827.951
57.730
4.189
-0.024
-0.348
-0.334
-0.324
-0.290
-0.266
-0.265
-0.288
-0.321
-0.351
-0.291
0.880
12.417
122.407
2153.423
79336.453
100198.836
11660.616
7872.506
84889.328
47740.027
2923.409
211.481
21.015
1.644
-0.165
-0.241
-0.224
-0.191
-0.156
-0.142
38.445
261.270
1258.168
1618.960
967.214
1772.678
1130.943
195.630
21.425
1.732
-0.196
-0.332
-0.315
-0.298
-0.262
-0.241
-0.242
-0.264
-0.305
-0.337
-0.352
-0.075
3.984
71.947
2398.696
100020.219
100031.680
17626.316
10038.515
100014.617
54821.152
2992.059
140.666
9.470
0.479
-0.218
-0.219
-0.204
-0.162
-0.129
-0.115
4.761
25.247
69.666
93.054
87.809
112.378
81.741
25.251
4.362
0.230
-0.301
-0.312
-0.286
-0.260
-0.234
-0.219
-0.219
-0.238
-0.284
-0.324
-0.340
-0.276
1.924
38.865
521.152
5784.292
11297.656
1785.898
1640.343
7611.245
5310.306
675.832
52.982
4.186
0.103
-0.210
-0.200
-0.177
-0.135
-0.107
-0.092
-0.089
1.631
4.476
6.152
7.300
7.909
6.155
2.245
0.315
-0.254
-0.314
-0.275
-0.250
-0.221
-0.202
-0.197
-0.201
-0.217
-0.255
-0.308
-0.321
-0.319
0.804
25.700
196.396
203.725
235.384
100.547
126.303
311.729
234.626
67.946
10.563
1.105
-0.114
-0.199
-0.176
-0.146
-0.109
-0.087
-0.076
-0.721
-0.515
-0.250
-0.038
0.115
0.216
0.107
-0.155
-0.293
-0.314
-0.272
-0.239
-0.211
-0.184
-0.171
-0.170
-0.175
-0.191
-0.220
-0.266
-0.297
-0.315
-0.105
2.994
13.364
11.212
9.236
6.828
10.217
17.048
14.446
6.121
1.320
0.008
-0.187
-0.170
-0.146
-0.116
-0.087
-0.070
-0.061
-0.768
-0.694
-0.615
-0.552
-0.490
-0.434
-0.392
-0.360
-0.321
-0.276
-0.238
-0.207
-0.176
-0.158
-0.148
-0.146
-0.151
-0.163
-0.186
-0.223
-0.267
-0.293
-0.310
-0.200
0.125
0.204
0.193
0.208
0.512
0.977
0.823
0.308
-0.069
-0.173
-0.161
-0.138
-0.118
-0.089
-0.069
-0.056
-0.050
-0.705
-0.644
-0.583
-0.535
-0.498
-0.456
-0.401
-0.340
-0.286
-0.246
-0.206
-0.174
-0.150
-0.136
-0.129
-0.127
-0.131
-0.142
-0.160
-0.190
-0.232
-0.269
-0.291
-0.310
-0.318
-0.307
-0.292
-0.275
-0.232
-0.177
-0.172
-0.180
-0.174
-0.151
-0.131
-0.116
-0.090
-0.069
-0.054
-0.045
-0.040
-0.622
-0.581
-0.536
-0.499
-0.465
-0.430
-0.385
-0.319
-0.260
-0.211
-0.176
-0.149
-0.130
-0.120
-0.115
-0.114
-0.118
-0.128
-0.145
-0.169
-0.202
-0.237
-0.266
-0.282
-0.292
-0.294
-0.279
-0.257
-0.234
-0.213
-0.188
-0.163
-0.141
-0.125
-0.110
-0.087
-0.067
-0.053
-0.044
-0.037
-0.034
-0.488
-0.372
-0.328
-0.382
-0.402
-0.380
-0.342
-0.293
-0.234
-0.189
-0.156
-0.133
-0.119
-0.108
-0.104
-0.104
-0.109
-0.120
-0.135
-0.157
-0.182
-0.204
-0.222
-0.239
-0.252
-0.258
-0.251
-0.231
-0.203
-0.175
-0.152
-0.134
-0.118
-0.100
-0.081
-0.064
-0.051
-0.041
-0.035
-0.031
-0.028
0.046
0.797
0.816
0.216
-0.248
-0.339
-0.311
-0.275
-0.223
-0.177
-0.147
-0.125
-0.111
-0.101
-0.099
-0.098
-0.103
-0.116
-0.130
-0.150
-0.171
-0.184
-0.192
-0.199
-0.204
-0.205
-0.197
-0.179
-0.158
-0.135
-0.117
-0.102
-0.086
-0.071
-0.058
-0.048
-0.040
-0.034
-0.029
-0.026
-0.025
1.463
4.534
5.008
1.904
0.125
-0.285
-0.294
-0.260
-0.219
-0.171
-0.141
-0.122
-0.108
-0.099
-0.096
-0.097
-0.103
-0.113
-0.127
-0.145
-0.165
-0.174
-0.176
-0.178
-0.176
-0.172
-0.161
-0.141
-0.120
-0.102
-0.086
-0.074
-0.063
-0.053
-0.045
-0.038
-0.032
-0.029
-0.025
-0.023
-0.022
2.731
8.725
9.617
3.807
0.467
-0.247
-0.286
-0.253
-0.217
-0.171
-0.141
-0.121
-0.108
-0.101
-0.097
-0.098
-0.103
-0.113
-0.125
-0.141
-0.158
-0.167
-0.168
-0.165
-0.161
-0.153
-0.136
-0.116
-0.097
-0.080
-0.067
-0.055
-0.047
-0.042
-0.036
-0.031
-0.028
-0.025
-0.023
-0.021
-0.021
1.761
5.984
6.629
2.584
0.222
-0.269
-0.284
-0.253
-0.216
-0.171
-0.142
-0.122
-0.111
-0.105
-0.101
-0.102
-0.108
-0.116
-0.127
-0.139
-0.152
-0.160
-0.163
-0.160
-0.151
-0.138
-0.119
-0.099
-0.081
-0.067
-0.055
-0.046
-0.040
-0.036
-0.032
-0.028
-0.025
-0.024
-0.023
-0.021
-0.021
0.203
1.279
1.494
0.495
-0.172
-0.313
-0.285
-0.254
-0.213
-0.172
-0.146
-0.129
-0.116
-0.113
-0.112
-0.112
-0.118
-0.128
-0.138
-0.147
-0.154
-0.157
-0.155
-0.149
-0.137
-0.122
-0.103
-0.086
-0.069
-0.057
-0.048
-0.041
-0.035
-0.031
-0.029
-0.027
-0.025
-0.024
-0.022
-0.021
-0.021
-0.457
-0.263
-0.182
-0.288
-0.353
-0.332
-0.296
-0.260
-0.214
-0.175
-0.151
-0.135
-0.126
-0.124
-0.127
-0.133
-0.140
-0.148
-0.158
-0.164
-0.167
-0.164
-0.157
-0.143
-0.127
-0.109
-0.091
-0.074
-0.062
-0.052
-0.046
-0.039
-0.034
-0.031
-0.028
-0.029
-0.027
-0.026
-0.025
-0.024
-0.024
-0.583
-0.539
-0.476
-0.429
-0.387
-0.351
-0.314
-0.267
-0.220
-0.183
-0.161
-0.147
-0.140
-0.141
-0.150
-0.161
-0.171
-0.178
-0.183
-0.186
-0.185
-0.181
-0.168
-0.148
-0.125
-0.105
-0.085
-0.071
-0.059
-0.051
-0.045
-0.040
-0.037
-0.034
-0.033
-0.031
-0.030
-0.029
-0.029
-0.029
-0.029
-0.603
-0.562
-0.492
-0.436
-0.395
-0.360
-0.320
-0.277
-0.233
-0.201
-0.178
-0.166
-0.161
-0.166
-0.178
-0.192
-0.199
-0.200
-0.201
-0.201
-0.196
-0.188
-0.179
-0.161
-0.133
-0.106
-0.085
-0.071
-0.061
-0.052
-0.048
-0.045
-0.042
-0.041
-0.039
-0.038
-0.036
-0.035
-0.035
-0.035
-0.036
-0.619
-0.573
-0.497
-0.436
-0.389
-0.348
-0.309
-0.276
-0.252
-0.222
-0.199
-0.187
-0.186
-0.195
-0.211
-0.219
-0.221
-0.225
-0.225
-0.222
-0.210
-0.197
-0.183
-0.169
-0.145
-0.116
-0.090
-0.073
-0.063
-0.058
-0.053
-0.051
-0.052
-0.051
-0.050
-0.050
-0.048
-0.047
-0.047
-0.047
-0.046
-0.581
-0.399
-0.146
-0.025
-0.109
-0.244
-0.294
-0.279
-0.259
-0.244
-0.222
-0.212
-0.215
-0.229
-0.243
-0.241
-0.239
-0.235
-0.206
-0.178
-0.190
-0.202
-0.192
-0.173
-0.157
-0.126
-0.097
-0.079
-0.069
-0.063
-0.061
-0.061
-0.063
-0.066
-0.068
-0.070
-0.069
-0.068
-0.064
-0.063
-0.063
-0.002
1.907
5.032
6.463
3.713
1.019
-0.034
-0.260
-0.267
-0.258
-0.248
-0.238
-0.244
-0.260
-0.264
-0.261
-0.259
-0.194
-0.047
0.051
-0.028
-0.151
-0.198
-0.181
-0.161
-0.136
-0.105
-0.085
-0.076
-0.072
-0.072
-0.077
-0.083
-0.090
-0.096
-0.099
-0.098
-0.095
-0.093
-0.091
-0.087
4.548
29.435
95.644
136.040
62.343
14.393
1.958
-0.038
-0.269
-0.269
-0.270
-0.265
-0.269
-0.288
-0.287
-0.286
-0.261
-0.127
0.199
0.394
0.219
-0.070
-0.190
-0.193
-0.167
-0.144
-0.114
-0.095
-0.086
-0.086
-0.091
-0.102
-0.113
-0.123
-0.127
-0.130
-0.131
-0.131
-0.131
-0.127
-0.126
35.182
413.302
3340.656
5978.186
1544.648
148.803
12.309
0.787
-0.228
-0.282
-0.285
-0.289
-0.294
-0.310
-0.308
-0.305
-0.276
-0.122
0.244
0.570
0.320
-0.055
-0.195
-0.196
-0.173
-0.150
-0.121
-0.105
-0.100
-0.104
-0.118
-0.133
-0.143
-0.148
-0.154
-0.158
-0.162
-0.164
-0.166
-0.172
-0.175
170.556
5312.292
100000.211
99999.672
47549.645
1014.533
41.076
2.314
-0.136
-0.296
-0.300
-0.307
-0.310
-0.324
-0.325
-0.319
-0.300
-0.195
0.211
0.780
0.339
-0.114
-0.208
-0.196
-0.178
-0.154
-0.128
-0.116
-0.118
-0.132
-0.150
-0.163
-0.173
-0.184
-0.192
-0.195
-0.201
-0.208
-0.210
-0.218
-0.229
426.560
16164.041
100004.313
100000.148
99999.648
2386.242
67.880
3.462
-0.106
-0.311
-0.311
-0.318
-0.318
-0.330
-0.338
-0.329
-0.315
-0.270
0.040
0.507
0.147
-0.182
-0.211
-0.197
-0.183
-0.156
-0.136
-0.133
-0.143
-0.165
-0.185
-0.199
-0.215
-0.209
-0.163
-0.128
-0.145
-0.207
-0.260
-0.279
-0.292
4487.280
5079.776
100026.813
100001.867
41316.641
1014.509
41.039
2.262
-0.175
-0.326
-0.322
-0.324
-0.320
-0.327
-0.337
-0.339
-0.325
-0.306
-0.237
-0.136
-0.179
-0.223
-0.210
-0.199
-0.183
-0.159
-0.147
-0.155
-0.175
-0.206
-0.229
-0.248
-0.234
-0.110
0.172
0.420
0.315
-0.002
-0.238
-0.338
-0.369
100034.906
3169.280
3434.365
5983.825
1389.076
136.057
12.241
0.696
-0.305
-0.340
-0.330
-0.325
-0.316
-0.317
-0.324
-0.338
-0.331
-0.311
-0.289
-0.261
-0.244
-0.229
-0.216
-0.206
-0.183
-0.167
-0.169
-0.186
-0.221
-0.260
-0.286
-0.295
-0.211
0.205
1.189
2.213
1.867
0.700
-0.077
-0.375
-0.439
100007.875
6166.793
232.838
145.308
63.394
14.434
1.861
-0.156
-0.378
-0.357
-0.338
-0.320
-0.309
-0.306
-0.307
-0.316
-0.318
-0.305
-0.283
-0.261
-0.245
-0.232
-0.219
-0.200
-0.187
-0.187
-0.202
-0.234
-0.284
-0.329
-0.342
-0.340
-0.146
0.802
3.260
5.816
5.154
2.354
0.369
-0.338
-0.478
73135.242
1900.366
173.557
42.775
10.320
1.782
-0.091
-0.401
-0.396
-0.373
-0.345
-0.315
-0.303
-0.297
-0.295
-0.292
-0.287
-0.278
-0.265
-0.251
-0.238
-0.226
-0.213
-0.208
-0.210
-0.225
-0.254
-0.302
-0.361
-0.390
-0.400
-0.374
0.125
2.543
10.040
20.598
21.163
9.643
2.199
-0.019
-0.466
2618.438
4909.480
3762.113
555.479
48.727
4.025
-0.106
-0.432
-0.409
-0.391
-0.351
-0.321
-0.306
-0.297
-0.291
-0.283
-0.271
-0.257
-0.244
-0.233
-0.226
-0.223
-0.225
-0.231
-0.246
-0.276
-0.321
-0.382
-0.435
-0.455
-0.443
-0.223
1.361
11.902
63.982
197.835
197.450
69.030
12.745
1.706
0.562
27427.227
100015.852
100002.453
8593.637
257.164
12.130
0.374
-0.428
-0.432
-0.405
-0.373
-0.344
-0.330
-0.321
-0.310
-0.294
-0.278
-0.259
-0.246
-0.239
-0.237
-0.239
-0.239
-0.250
-0.278
-0.323
-0.387
-0.436
-0.488
-0.477
-0.162
1.194
6.270
46.622
414.398
1917.129
1917.071
414.526
51.256
8.928
11.391
100021.828
100007.289
100001.125
41316.547
501.654
19.600
0.645
-0.437
-0.453
-0.424
-0.390
-0.364
-0.353
-0.347
-0.340
-0.330
-0.311
-0.288
-0.273
-0.265
-0.259
-0.252
-0.259
-0.275
-0.299
-0.343
-0.402
-0.466
-0.504
-0.142
2.453
12.646
32.861
102.936
922.069
5979.534
5979.470
1020.244
105.178
38.005
120.829
36216.078
100057.195
100007.453
11013.226
282.341
13.082
0.396
-0.471
-0.465
-0.435
-0.406
-0.388
-0.378
-0.372
-0.362
-0.354
-0.350
-0.338
-0.321
-0.305
-0.283
-0.278
-0.241
-0.064
0.240
0.399
0.147
-0.241
-0.264
1.592
14.939
85.793
243.567
227.896
540.763
2672.057
2670.420
571.944
126.231
132.189
591.450
4729.583
7980.770
5337.014
749.014
57.267
4.537
-0.146
-0.507
-0.481
-0.441
-0.351
-0.249
-0.202
-0.268
-0.339
-0.365
-0.364
-0.366
-0.365
-0.342
-0.320
-0.242
0.272
2.487
7.621
11.272
7.582
2.766
1.532
9.868
68.793
367.658
983.015
675.574
203.846
321.896
316.044
136.571
142.353
219.538
638.231
18439.311
1177.457
188.928
48.175
7.679
0.499
-0.477
-0.541
-0.449
-0.077
1.008
2.402
2.870
1.571
0.267
-0.243
-0.369
-0.384
-0.392
-0.375
-0.333
0.121
3.738
25.146
104.415
195.226
114.733
29.832
12.867
67.781
766.792
5465.082
7275.765
1643.278
190.106
44.537
32.274
33.644
83.752
132.138
163.277
8597.635
619.032
48.261
5.728
0.481
-0.471
-0.583
-0.517
0.072
3.304
17.942
47.401
55.980
26.857
6.568
0.845
-0.166
-0.363
-0.405
-0.406
-0.289
1.178
16.827
195.099
1719.752
4722.454
1924.819
249.892
103.779
365.700
12515.379
100038.359
100091.750
31425.834
712.275
39.727
6.685
8.077
21.275
32.729
25.941
746.874
124.832
13.489
0.969
-0.486
-0.619
-0.584
-0.309
2.526
28.997
246.913
1171.480
1603.633
477.384
61.474
6.777
0.840
-0.118
-0.367
-0.431
-0.217
2.854
44.542
826.393
16132.899
84846.570
18452.115
1592.238
2207.811
2003.787
47785.680
100031.117
100025.469
100070.711
1469.462
68.495
6.236
1.114
2.767
4.111
3.026
52.494
14.166
2.234
-0.260
-0.624
-0.612
-0.554
0.219
9.534
157.191
3857.563
73085.984
99999.797
11226.792
435.394
27.571
3.378
0.518
-0.240
-0.439
-0.233
2.822
48.377
915.320
20952.506
100029.516
24537.814
19498.123
100067.469
85125.172
13996.410
100126.875
100026.141
24005.377
706.942
57.452
5.225
-0.423
-0.657
-0.532
-0.535
3.515
0.979
-0.244
-0.593
-0.629
-0.593
-0.434
1.041
18.869
434.762
24192.637
100000.148
100000.039
100001.078
1446.783
52.896
6.452
1.370
-0.118
-0.456
-0.379
1.324
21.287
257.356
2669.925
7662.896
4703.444
100283.297
100028.273
100059.422
14797.128
4486.010
5329.491
1042.065
128.013
18.930
1.656
-0.913
-1.006
-0.596
0.369
-0.295
-0.477
-0.595
-0.615
-0.598
-0.480
0.224
4.072
26.162
343.413
12729.876
100004.750
100001.000
54907.227
958.032
45.657
6.018
1.300
-0.129
-0.496
-0.522
0.048
4.572
34.819
165.247
351.691
1193.238
47588.406
100006.969
100007.180
6776.814
299.821
135.483
52.377
14.385
2.546
-0.576
-0.811
0.739
5.125
10.943
-0.576
-0.590
-0.590
-0.576
-0.542
-0.080
3.346
27.708
130.836
343.030
1334.631
11267.399
18634.436
2756.970
207.821
17.122
2.899
0.436
-0.346
-0.563
-0.592
-0.491
0.271
3.586
12.307
30.335
189.863
2141.935
9723.118
5978.931
613.737
53.573
9.293
2.935
0.443
-0.711
-0.905
1.327
17.915
95.644
176.867
403.501
284.611
887.574
2560.038
100311.109
100045.648
100018.656
9745.879
231.012
16.374
1.577
-0.146
-0.324
-0.321
-0.305
-0.285
-0.280
-0.302
-0.324
-0.355
-0.069
4.002
57.667
920.137
12532.205
27555.846
5015.424
445.636
174.137
432.889
1514.689
2167.816
490.185
42.315
3.051
-0.088
-0.261
-0.231
-0.195
-0.158
-0.143
54.161
139.242
552.326
1861.222
73409.297
100029.969
100004.328
7607.365
196.564
10.311
0.436
-0.300
-0.312
-0.302
-0.281
-0.259
-0.257
-0.278
-0.306
-0.339
-0.276
0.820
10.618
81.185
453.861
1769.687
2293.295
563.636
395.105
1146.241
886.930
257.374
53.165
8.233
0.597
-0.225
-0.235
-0.213
-0.170
-0.135
-0.118
8.759
37.052
123.070
396.720
4251.163
23936.936
11014.141
915.514
62.427
4.421
0.008
-0.304
-0.291
-0.280
-0.250
-0.232
-0.232
-0.254
-0.289
-0.318
-0.332
-0.135
1.938
19.710
202.783
1679.875
3061.573
653.519
426.134
1254.703
919.106
199.351
25.614
2.778
0.
-0.237
-0.214
-0.192
-0.146
-0.112
-0.097
0.911
5.789
16.163
46.679
185.480
415.386
310.704
73.927
10.474
0.918
-0.223
-0.291
-0.270
-0.246
-0.216
-0.203
-0.205
-0.225
-0.262
-0.300
-0.314
-0.304
0.322
7.252
61.354
351.443
484.607
178.718
145.082
343.149
257.638
74.191
10.660
1.100
-0.129
-0.216
-0.196
-0.164
-0.121
-0.094
-0.080
-0.472
0.188
1.542
4.335
11.299
18.469
14.379
5.551
1.006
-0.134
-0.290
-0.262
-0.236
-0.206
-0.183
-0.174
-0.176
-0.191
-0.223
-0.272
-0.291
-0.305
-0.152
1.566
10.455
32.066
38.589
22.389
23.643
41.545
34.891
13.339
2.764
0.188
-0.188
-0.196
-0.169
-0.133
-0.098
-0.077
-0.066
-0.682
-0.578
-0.418
-0.125
0.350
0.759
0.615
0.112
-0.204
-0.287
-0.259
-0.227
-0.201
-0.171
-0.155
-0.148
-0.151
-0.162
-0.186
-0.228
-0.267
-0.286
-0.288
-0.012
0.919
2.201
2.631
2.116
2.755
4.140
3.796
1.548
0.259
-0.148
-0.194
-0.166
-0.140
-0.106
-0.079
-0.063
-0.053
-0.682
-0.616
-0.555
-0.498
-0.422
-0.355
-0.326
-0.318
-0.295
-0.258
-0.224
-0.198
-0.169
-0.145
-0.132
-0.126
-0.128
-0.136
-0.155
-0.186
-0.230
-0.257
-0.281
-0.294
-0.242
-0.158
-0.124
-0.128
-0.027
0.129
0.117
-0.063
-0.170
-0.181
-0.156
-0.134
-0.109
-0.082
-0.062
-0.050
-0.044
-0.647
-0.587
-0.535
-0.491
-0.446
-0.400
-0.353
-0.305
-0.264
-0.229
-0.198
-0.167
-0.143
-0.127
-0.116
-0.111
-0.112
-0.118
-0.132
-0.155
-0.188
-0.228
-0.249
-0.267
-0.282
-0.280
-0.273
-0.265
-0.242
-0.218
-0.205
-0.192
-0.168
-0.145
-0.127
-0.108
-0.083
-0.063
-0.049
-0.040
-0.036
-0.582
-0.531
-0.495
-0.464
-0.431
-0.389
-0.337
-0.286
-0.240
-0.200
-0.169
-0.143
-0.124
-0.110
-0.103
-0.100
-0.100
-0.105
-0.117
-0.134
-0.157
-0.185
-0.218
-0.239
-0.250
-0.255
-0.247
-0.230
-0.213
-0.197
-0.174
-0.153
-0.136
-0.120
-0.102
-0.080
-0.062
-0.050
-0.040
-0.034
-0.030
-0.530
-0.479
-0.441
-0.412
-0.386
-0.354
-0.314
-0.261
-0.215
-0.176
-0.148
-0.127
-0.112
-0.102
-0.094
-0.093
-0.093
-0.099
-0.107
-0.121
-0.137
-0.156
-0.176
-0.193
-0.205
-0.208
-0.204
-0.193
-0.177
-0.158
-0.141
-0.124
-0.108
-0.090
-0.074
-0.059
-0.048
-0.038
-0.032
-0.028
-0.025
-0.490
-0.405
-0.357
-0.358
-0.352
-0.322
-0.288
-0.249
-0.202
-0.164
-0.139
-0.119
-0.104
-0.095
-0.089
-0.088
-0.089
-0.093
-0.102
-0.112
-0.126
-0.139
-0.150
-0.159
-0.162
-0.160
-0.153
-0.141
-0.129
-0.116
-0.102
-0.089
-0.077
-0.064
-0.053
-0.044
-0.037
-0.031
-0.027
-0.024
-0.022
-0.409
-0.217
-0.172
-0.254
-0.322
-0.307
-0.275
-0.244
-0.199
-0.162
-0.135
-0.116
-0.103
-0.093
-0.087
-0.086
-0.087
-0.090
-0.096
-0.107
-0.118
-0.126
-0.134
-0.138
-0.135
-0.130
-0.120
-0.108
-0.095
-0.084
-0.074
-0.065
-0.055
-0.048
-0.040
-0.035
-0.030
-0.026
-0.023
-0.021
-0.019
-0.346
-0.080
0.001
-0.176
-0.305
-0.302
-0.272
-0.244
-0.200
-0.162
-0.135
-0.115
-0.103
-0.094
-0.088
-0.087
-0.088
-0.090
-0.095
-0.102
-0.110
-0.117
-0.121
-0.121
-0.118
-0.110
-0.097
-0.086
-0.075
-0.066
-0.057
-0.049
-0.042
-0.037
-0.032
-0.029
-0.026
-0.024
-0.021
-0.019
-0.019
-0.392
-0.178
-0.130
-0.231
-0.318
-0.303
-0.274
-0.246
-0.203
-0.164
-0.139
-0.120
-0.106
-0.098
-0.091
-0.089
-0.089
-0.092
-0.096
-0.102
-0.106
-0.109
-0.111
-0.109
-0.104
-0.095
-0.083
-0.073
-0.063
-0.053
-0.046
-0.040
-0.036
-0.031
-0.029
-0.026
-0.023
-0.022
-0.021
-0.019
-0.019
-0.488
-0.389
-0.330
-0.340
-0.342
-0.313
-0.283
-0.250
-0.205
-0.170
-0.145
-0.127
-0.112
-0.104
-0.099
-0.095
-0.096
-0.099
-0.103
-0.106
-0.107
-0.108
-0.105
-0.100
-0.093
-0.084
-0.074
-0.062
-0.054
-0.046
-0.040
-0.036
-0.031
-0.028
-0.025
-0.023
-0.023
-0.022
-0.021
-0.021
-0.020
-0.533
-0.491
-0.433
-0.393
-0.357
-0.327
-0.297
-0.254
-0.212
-0.177
-0.152
-0.134
-0.121
-0.114
-0.110
-0.108
-0.109
-0.112
-0.117
-0.118
-0.117
-0.112
-0.107
-0.097
-0.087
-0.077
-0.067
-0.057
-0.049
-0.043
-0.038
-0.034
-0.031
-0.028
-0.026
-0.025
-0.024
-0.023
-0.022
-0.022
-0.023
-0.551
-0.520
-0.463
-0.418
-0.382
-0.351
-0.310
-0.263
-0.223
-0.189
-0.164
-0.145
-0.132
-0.127
-0.124
-0.126
-0.131
-0.135
-0.138
-0.137
-0.134
-0.127
-0.116
-0.101
-0.087
-0.075
-0.064
-0.055
-0.047
-0.043
-0.038
-0.035
-0.032
-0.030
-0.030
-0.028
-0.027
-0.026
-0.027
-0.027
-0.027
-0.571
-0.536
-0.475
-0.428
-0.392
-0.355
-0.318
-0.280
-0.241
-0.206
-0.179
-0.160
-0.147
-0.143
-0.144
-0.150
-0.157
-0.161
-0.161
-0.158
-0.153
-0.147
-0.131
-0.113
-0.095
-0.078
-0.065
-0.056
-0.048
-0.044
-0.041
-0.038
-0.036
-0.036
-0.034
-0.033
-0.032
-0.032
-0.032
-0.034
-0.034
-0.578
-0.541
-0.474
-0.421
-0.382
-0.350
-0.317
-0.287
-0.260
-0.228
-0.198
-0.178
-0.167
-0.164
-0.169
-0.179
-0.183
-0.182
-0.178
-0.172
-0.165
-0.157
-0.148
-0.130
-0.105
-0.084
-0.068
-0.057
-0.051
-0.047
-0.045
-0.043
-0.044
-0.043
-0.043
-0.043
-0.043
-0.042
-0.042
-0.043
-0.043
-0.552
-0.388
-0.155
-0.016
-0.129
-0.260
-0.309
-0.292
-0.267
-0.246
-0.218
-0.197
-0.188
-0.187
-0.196
-0.204
-0.201
-0.200
-0.198
-0.192
-0.184
-0.171
-0.156
-0.142
-0.118
-0.093
-0.074
-0.063
-0.057
-0.053
-0.052
-0.052
-0.055
-0.057
-0.058
-0.059
-0.059
-0.059
-0.057
-0.057
-0.059
-0.021
1.752
4.645
5.970
3.418
1.009
-0.048
-0.274
-0.274
-0.256
-0.238
-0.217
-0.207
-0.208
-0.220
-0.221
-0.221
-0.221
-0.216
-0.208
-0.198
-0.185
-0.167
-0.148
-0.128
-0.102
-0.082
-0.069
-0.063
-0.061
-0.061
-0.065
-0.071
-0.076
-0.080
-0.083
-0.084
-0.081
-0.081
-0.080
-0.081
4.196
27.137
87.698
124.483
57.288
13.288
1.787
-0.067
-0.272
-0.264
-0.254
-0.234
-0.223
-0.228
-0.239
-0.241
-0.241
-0.234
-0.221
-0.204
-0.198
-0.191
-0.177
-0.155
-0.136
-0.110
-0.090
-0.077
-0.072
-0.072
-0.077
-0.085
-0.095
-0.104
-0.110
-0.115
-0.117
-0.115
-0.114
-0.112
-0.114
32.343
375.397
2666.716
4721.027
1249.636
124.534
11.370
0.704
-0.226
-0.270
-0.262
-0.251
-0.239
-0.244
-0.257
-0.259
-0.256
-0.244
-0.225
-0.207
-0.199
-0.192
-0.179
-0.162
-0.144
-0.117
-0.096
-0.086
-0.084
-0.089
-0.100
-0.113
-0.127
-0.137
-0.143
-0.147
-0.149
-0.152
-0.155
-0.157
-0.160
142.274
4204.608
100000.078
99999.648
31344.480
826.410
37.821
2.128
-0.142
-0.279
-0.269
-0.261
-0.250
-0.254
-0.268
-0.273
-0.263
-0.252
-0.237
-0.216
-0.205
-0.193
-0.180
-0.169
-0.148
-0.119
-0.103
-0.097
-0.100
-0.111
-0.127
-0.145
-0.158
-0.166
-0.175
-0.183
-0.188
-0.192
-0.198
-0.208
-0.216
358.932
12513.700
100003.367
100000.023
99999.633
1916.236
62.357
3.196
-0.111
-0.288
-0.277
-0.269
-0.255
-0.256
-0.269
-0.280
-0.269
-0.256
-0.241
-0.221
-0.207
-0.193
-0.180
-0.172
-0.149
-0.125
-0.111
-0.112
-0.121
-0.138
-0.164
-0.182
-0.195
-0.209
-0.218
-0.222
-0.230
-0.240
-0.251
-0.265
-0.278
2349.072
4428.115
100019.461
100001.414
31344.586
826.390
37.788
2.083
-0.175
-0.301
-0.285
-0.275
-0.259
-0.256
-0.263
-0.275
-0.272
-0.257
-0.242
-0.223
-0.209
-0.197
-0.188
-0.172
-0.148
-0.131
-0.126
-0.133
-0.150
-0.178
-0.206
-0.227
-0.239
-0.242
-0.230
-0.219
-0.233
-0.270
-0.302
-0.329
-0.346
54938.133
1784.719
2733.507
4725.204
1249.902
124.500
11.312
0.628
-0.288
-0.314
-0.294
-0.277
-0.257
-0.252
-0.253
-0.259
-0.266
-0.255
-0.241
-0.225
-0.211
-0.201
-0.190
-0.169
-0.151
-0.144
-0.148
-0.163
-0.189
-0.229
-0.262
-0.277
-0.287
-0.266
-0.199
-0.142
-0.168
-0.270
-0.356
-0.402
-0.424
100006.352
2786.787
184.391
120.732
58.067
13.298
1.704
-0.164
-0.359
-0.331
-0.306
-0.277
-0.257
-0.247
-0.244
-0.245
-0.245
-0.243
-0.233
-0.222
-0.210
-0.198
-0.183
-0.171
-0.164
-0.167
-0.181
-0.206
-0.245
-0.297
-0.324
-0.337
-0.338
-0.245
-0.002
0.269
0.235
-0.079
-0.349
-0.453
-0.474
21241.389
1014.135
101.302
27.602
7.668
1.419
-0.106
-0.391
-0.380
-0.352
-0.318
-0.282
-0.264
-0.251
-0.245
-0.240
-0.234
-0.228
-0.218
-0.209
-0.200
-0.192
-0.187
-0.187
-0.190
-0.205
-0.230
-0.270
-0.324
-0.368
-0.382
-0.391
-0.324
0.121
1.346
2.718
2.869
1.241
0.064
-0.420
-0.522
1237.944
1509.764
1138.197
236.008
27.498
2.453
-0.209
-0.425
-0.398
-0.376
-0.333
-0.301
-0.282
-0.271
-0.264
-0.253
-0.242
-0.228
-0.216
-0.208
-0.203
-0.202
-0.207
-0.214
-0.225
-0.249
-0.290
-0.348
-0.400
-0.428
-0.439
-0.414
-0.065
1.844
8.261
18.294
18.255
8.184
1.783
-0.082
-0.373
4765.383
47562.203
31346.658
2137.482
113.900
7.514
0.115
-0.430
-0.424
-0.400
-0.366
-0.337
-0.324
-0.314
-0.303
-0.289
-0.272
-0.253
-0.239
-0.231
-0.227
-0.226
-0.223
-0.233
-0.255
-0.294
-0.350
-0.403
-0.449
-0.487
-0.468
-0.236
0.741
6.162
29.548
73.791
73.768
29.515
6.640
1.127
1.530
18378.178
100002.305
100000.117
6738.767
213.690
11.186
0.295
-0.444
-0.447
-0.427
-0.396
-0.374
-0.364
-0.358
-0.352
-0.341
-0.321
-0.301
-0.283
-0.271
-0.256
-0.246
-0.248
-0.251
-0.252
-0.280
-0.348
-0.423
-0.484
-0.441
0.001
1.239
3.694
11.138
49.213
136.035
148.693
53.084
11.155
4.353
12.850
6771.289
73223.758
41318.285
2666.844
135.916
8.093
0.116
-0.474
-0.466
-0.446
-0.426
-0.410
-0.397
-0.378
-0.364
-0.356
-0.353
-0.347
-0.338
-0.316
-0.289
-0.270
-0.189
0.109
0.680
0.986
0.593
-0.017
-0.296
0.319
3.213
9.949
17.248
18.645
38.803
96.322
95.912
39.268
11.887
9.812
39.493
664.743
1957.466
1550.384
310.843
31.940
2.729
-0.264
-0.506
-0.488
-0.461
-0.372
-0.255
-0.214
-0.275
-0.343
-0.365
-0.364
-0.372
-0.377
-0.353
-0.329
-0.187
0.698
4.788
14.387
21.390
15.513
4.779
1.553
5.906
31.780
97.994
118.587
63.189
26.924
27.771
25.707
13.540
9.335
12.434
41.162
448.180
161.230
77.712
26.027
4.611
0.180
-0.491
-0.535
-0.463
-0.106
0.981
2.597
2.854
1.583
0.383
-0.155
-0.300
-0.361
-0.395
-0.384
-0.316
0.453
7.083
57.327
282.478
611.279
310.713
63.724
13.540
43.671
415.855
2395.725
3004.871
704.563
91.926
18.031
6.105
3.516
4.979
7.489
14.325
285.115
62.223
11.842
2.395
0.062
-0.492
-0.570
-0.506
0.057
3.572
17.918
51.480
56.033
27.137
7.271
1.874
0.607
-0.025
-0.327
-0.408
-0.200
2.444
37.795
611.226
9722.012
41317.219
11016.599
689.687
77.265
218.236
4730.156
98497.609
100053.547
10000.122
717.675
107.034
11.281
1.040
1.069
1.826
2.453
67.889
18.404
3.005
-0.037
-0.551
-0.596
-0.570
-0.283
2.744
31.425
270.730
1443.013
1784.064
527.599
71.315
14.466
5.749
1.882
0.090
-0.370
-0.082
5.092
104.408
3744.855
100000.000
100003.383
100029.539
4885.090
553.878
658.144
14260.974
100025.109
100246.938
38919.105
5732.707
626.031
37.043
1.202
-0.552
-0.535
-0.617
8.768
2.980
0.236
-0.495
-0.611
-0.589
-0.540
0.248
10.370
171.942
4324.339
97963.477
100001.070
12723.662
500.720
62.910
26.917
8.298
1.246
-0.221
-0.078
5.488
113.946
4721.058
100000.664
100012.203
100148.727
7030.203
7752.398
4387.707
4757.542
84899.086
100343.742
13007.267
8019.271
868.922
40.035
1.260
-1.010
-1.093
-1.115
0.535
-0.086
-0.463
-0.587
-0.597
-0.564
-0.325
1.505
21.369
480.149
27629.844
100000.922
100002.484
100015.563
1666.300
156.312
70.831
18.303
2.797
-0.088
-0.262
2.799
48.358
915.267
18372.734
98510.141
21291.926
7753.895
47606.066
23967.662
1886.631
2003.296
2221.432
1087.688
818.223
165.334
13.790
-0.083
-1.085
-1.012
-0.807
-0.468
-0.536
-0.577
-0.579
-0.572
-0.362
1.009
8.625
46.520
407.194
16415.264
100011.617
100004.867
73102.180
1234.197
157.997
70.369
19.756
2.746
-0.103
-0.456
0.480
9.522
80.467
503.041
1142.561
788.333
3428.726
18382.635
9727.898
940.648
131.491
94.025
64.783
46.179
14.445
1.486
-0.822
-0.632
0.421
1.479
-0.544
-0.554
-0.560
-0.558
-0.496
0.365
8.188
81.013
560.419
1638.026
2269.769
14559.476
21230.676
3454.285
250.890
56.663
30.663
8.812
1.240
-0.351
-0.573
-0.404
0.887
6.904
23.633
41.043
80.694
420.990
1251.053
826.896
164.536
22.368
6.530
3.794
1.908
0.146
-0.813
-0.489
2.714
11.185
18.639
16.584
20.837
95.451
2172.575
100018.578
100014.688
100038.406
14253.763
327.397
25.882
3.004
0.032
-0.299
-0.303
-0.283
-0.264
-0.260
-0.279
-0.303
-0.336
-0.189
2.044
25.164
257.976
1548.886
2679.990
847.052
127.994
40.156
46.351
88.867
101.828
39.086
6.706
0.516
-0.245
-0.253
-0.214
-0.171
-0.135
-0.117
4.674
13.864
80.862
1744.968
100012.297
100004.016
100002.750
11016.350
237.286
12.589
0.695
-0.261
-0.297
-0.284
-0.262
-0.237
-0.234
-0.254
-0.279
-0.311
-0.287
0.276
4.893
29.102
106.962
174.164
113.369
42.719
28.379
42.682
41.976
23.602
8.269
1.567
-0.078
-0.256
-0.228
-0.197
-0.150
-0.116
-0.098
0.744
4.987
29.832
350.310
5983.183
41318.020
18371.613
1249.861
74.091
4.835
0.060
-0.289
-0.277
-0.264
-0.231
-0.207
-0.205
-0.224
-0.256
-0.286
-0.309
-0.237
0.520
4.479
18.770
53.784
65.483
33.599
25.163
42.136
35.781
14.355
3.302
0.289
-0.223
-0.233
-0.207
-0.175
-0.129
-0.098
-0.083
-0.348
0.797
5.998
39.605
214.886
553.914
375.358
87.773
11.352
1.028
-0.195
-0.277
-0.256
-0.231
-0.198
-0.178
-0.177
-0.194
-0.226
-0.265
-0.287
-0.305
-0.178
0.958
5.959
19.110
22.920
13.891
12.288
18.609
15.651
6.616
1.404
-0.024
-0.225
-0.210
-0.187
-0.146
-0.107
-0.083
-0.069
-0.599
-0.389
0.400
3.295
11.400
21.402
16.829
6.532
1.241
-0.079
-0.272
-0.253
-0.226
-0.193
-0.167
-0.153
-0.152
-0.164
-0.190
-0.233
-0.266
-0.283
-0.288
-0.044
1.041
3.245
4.018
2.952
3.125
4.488
3.766
1.654
0.270
-0.164
-0.212
-0.189
-0.159
-0.118
-0.087
-0.068
-0.057
-0.616
-0.566
-0.444
-0.137
0.444
0.865
0.723
0.174
-0.175
-0.269
-0.246
-0.220
-0.191
-0.160
-0.140
-0.131
-0.130
-0.138
-0.158
-0.193
-0.237
-0.262
-0.279
-0.271
-0.131
0.109
0.203
0.109
0.221
0.434
0.400
0.074
-0.150
-0.207
-0.183
-0.155
-0.128
-0.093
-0.070
-0.055
-0.048
-0.595
-0.540
-0.487
-0.435
-0.368
-0.310
-0.291
-0.291
-0.273
-0.242
-0.214
-0.189
-0.159
-0.135
-0.121
-0.113
-0.112
-0.118
-0.132
-0.156
-0.193
-0.231
-0.251
-0.272
-0.282
-0.271
-0.268
-0.274
-0.241
-0.191
-0.183
-0.203
-0.197
-0.170
-0.147
-0.126
-0.097
-0.072
-0.055
-0.045
-0.038
-0.571
-0.529
-0.479
-0.436
-0.396
-0.357
-0.317
-0.277
-0.244
-0.216
-0.189
-0.158
-0.134
-0.117
-0.104
-0.099
-0.097
-0.102
-0.111
-0.127
-0.153
-0.186
-0.216
-0.234
-0.249
-0.257
-0.253
-0.243
-0.231
-0.219
-0.203
-0.178
-0.156
-0.137
-0.119
-0.095
-0.072
-0.056
-0.044
-0.037
-0.032
-0.535
-0.494
-0.460
-0.425
-0.387
-0.342
-0.299
-0.260
-0.224
-0.190
-0.161
-0.136
-0.118
-0.103
-0.095
-0.090
-0.088
-0.091
-0.097
-0.108
-0.124
-0.145
-0.169
-0.193
-0.209
-0.218
-0.217
-0.208
-0.196
-0.179
-0.159
-0.141
-0.127
-0.111
-0.090
-0.071
-0.055
-0.045
-0.036
-0.031
-0.027
-0.498
-0.455
-0.420
-0.389
-0.358
-0.326
-0.282
-0.237
-0.200
-0.168
-0.144
-0.122
-0.106
-0.095
-0.087
-0.084
-0.083
-0.083
-0.089
-0.097
-0.105
-0.118
-0.133
-0.146
-0.158
-0.161
-0.161
-0.159
-0.150
-0.138
-0.125
-0.110
-0.093
-0.078
-0.064
-0.052
-0.042
-0.035
-0.029
-0.025
-0.023
-0.478
-0.432
-0.398
-0.366
-0.334
-0.305
-0.268
-0.225
-0.189
-0.160
-0.134
-0.116
-0.101
-0.092
-0.084
-0.080
-0.077
-0.079
-0.083
-0.087
-0.094
-0.102
-0.109
-0.115
-0.118
-0.119
-0.117
-0.113
-0.106
-0.097
-0.089
-0.077
-0.065
-0.056
-0.046
-0.039
-0.033
-0.028
-0.024
-0.022
-0.020
-0.474
-0.425
-0.390
-0.356
-0.324
-0.296
-0.268
-0.226
-0.189
-0.159
-0.134
-0.117
-0.101
-0.091
-0.082
-0.079
-0.076
-0.075
-0.078
-0.082
-0.086
-0.090
-0.094
-0.096
-0.096
-0.094
-0.090
-0.084
-0.077
-0.070
-0.063
-0.055
-0.048
-0.041
-0.036
-0.031
-0.028
-0.024
-0.021
-0.019
-0.018
-0.482
-0.430
-0.388
-0.354
-0.324
-0.299
-0.274
-0.234
-0.194
-0.164
-0.139
-0.118
-0.103
-0.091
-0.083
-0.078
-0.076
-0.073
-0.074
-0.078
-0.080
-0.082
-0.085
-0.084
-0.082
-0.078
-0.073
-0.067
-0.060
-0.054
-0.048
-0.042
-0.037
-0.032
-0.028
-0.025
-0.023
-0.021
-0.019
-0.018
-0.017
-0.494
-0.442
-0.396
-0.361
-0.331
-0.307
-0.282
-0.243
-0.205
-0.173
-0.149
-0.126
-0.109
-0.096
-0.087
-0.080
-0.077
-0.075
-0.075
-0.077
-0.077
-0.077
-0.077
-0.075
-0.072
-0.068
-0.062
-0.056
-0.050
-0.045
-0.039
-0.035
-0.031
-0.027
-0.024
-0.023
-0.021
-0.020
-0.018
-0.018
-0.018
-0.507
-0.459
-0.410
-0.374
-0.346
-0.323
-0.293
-0.255
-0.216
-0.184
-0.157
-0.135
-0.118
-0.103
-0.091
-0.084
-0.081
-0.080
-0.079
-0.078
-0.076
-0.076
-0.073
-0.069
-0.066
-0.061
-0.054
-0.048
-0.043
-0.038
-0.034
-0.031
-0.027
-0.025
-0.023
-0.020
-0.021
-0.020
-0.019
-0.019
-0.019
-0.520
-0.479
-0.433
-0.397
-0.371
-0.345
-0.308
-0.269
-0.230
-0.198
-0.168
-0.145
-0.126
-0.111
-0.100
-0.093
-0.090
-0.087
-0.087
-0.085
-0.083
-0.080
-0.075
-0.069
-0.063
-0.057
-0.051
-0.043
-0.039
-0.035
-0.032
-0.029
-0.027
-0.026
-0.024
-0.022
-0.021
-0.021
-0.021
-0.021
-0.021
-0.540
-0.511
-0.464
-0.427
-0.399
-0.365
-0.326
-0.284
-0.248
-0.213
-0.183
-0.158
-0.137
-0.123
-0.113
-0.106
-0.103
-0.102
-0.101
-0.098
-0.094
-0.090
-0.082
-0.072
-0.064
-0.057
-0.050
-0.043
-0.039
-0.036
-0.033
-0.030
-0.028
-0.027
-0.027
-0.026
-0.024
-0.024
-0.025
-0.025
-0.024
-0.557
-0.528
-0.478
-0.436
-0.404
-0.376
-0.345
-0.308
-0.271
-0.233
-0.200
-0.171
-0.150
-0.136
-0.127
-0.122
-0.121
-0.123
-0.122
-0.117
-0.111
-0.104
-0.092
-0.080
-0.067
-0.058
-0.051
-0.043
-0.039
-0.037
-0.034
-0.032
-0.032
-0.031
-0.030
-0.029
-0.029
-0.029
-0.030
-0.031
-0.032
-0.564
-0.530
-0.476
-0.433
-0.403
-0.378
-0.354
-0.323
-0.294
-0.253
-0.218
-0.189
-0.165
-0.151
-0.145
-0.142
-0.145
-0.147
-0.145
-0.137
-0.131
-0.121
-0.108
-0.091
-0.076
-0.062
-0.053
-0.046
-0.042
-0.039
-0.038
-0.037
-0.038
-0.037
-0.037
-0.037
-0.037
-0.038
-0.039
-0.040
-0.040
-0.567
-0.459
-0.318
-0.244
-0.280
-0.339
-0.354
-0.331
-0.303
-0.274
-0.236
-0.203
-0.179
-0.167
-0.161
-0.161
-0.164
-0.165
-0.159
-0.150
-0.144
-0.136
-0.122
-0.103
-0.084
-0.068
-0.058
-0.050
-0.048
-0.045
-0.043
-0.044
-0.046
-0.047
-0.049
-0.050
-0.051
-0.051
-0.051
-0.052
-0.055
-0.284
0.633
1.954
2.599
1.547
0.309
-0.222
-0.328
-0.308
-0.281
-0.251
-0.216
-0.192
-0.180
-0.176
-0.178
-0.181
-0.178
-0.174
-0.165
-0.156
-0.146
-0.134
-0.114
-0.092
-0.076
-0.063
-0.056
-0.051
-0.050
-0.051
-0.055
-0.058
-0.063
-0.067
-0.068
-0.069
-0.070
-0.070
-0.071
-0.075
1.870
11.173
31.973
40.971
21.355
5.540
0.725
-0.220
-0.308
-0.282
-0.260
-0.227
-0.203
-0.192
-0.191
-0.195
-0.195
-0.191
-0.187
-0.178
-0.169
-0.155
-0.143
-0.125
-0.100
-0.082
-0.069
-0.062
-0.059
-0.060
-0.063
-0.071
-0.078
-0.085
-0.090
-0.093
-0.096
-0.097
-0.097
-0.098
-0.104
13.264
95.646
455.093
675.273
257.232
41.017
4.744
0.176
-0.284
-0.283
-0.263
-0.237
-0.212
-0.201
-0.200
-0.207
-0.208
-0.202
-0.193
-0.183
-0.172
-0.163
-0.150
-0.130
-0.106
-0.088
-0.075
-0.071
-0.071
-0.075
-0.082
-0.092
-0.104
-0.114
-0.124
-0.130
-0.131
-0.132
-0.134
-0.136
-0.143
47.022
612.092
5978.332
11012.489
2386.185
195.093
15.547
0.920
-0.236
-0.285
-0.265
-0.243
-0.217
-0.204
-0.205
-0.213
-0.215
-0.207
-0.198
-0.186
-0.174
-0.166
-0.155
-0.135
-0.110
-0.092
-0.083
-0.080
-0.084
-0.091
-0.104
-0.119
-0.137
-0.151
-0.160
-0.166
-0.171
-0.176
-0.181
-0.185
-0.194
100.949
1397.161
20951.941
47549.762
6738.792
375.290
23.178
1.340
-0.210
-0.289
-0.268
-0.244
-0.218
-0.207
-0.205
-0.209
-0.217
-0.215
-0.201
-0.189
-0.179
-0.171
-0.157
-0.134
-0.114
-0.101
-0.094
-0.094
-0.101
-0.116
-0.136
-0.158
-0.176
-0.188
-0.198
-0.208
-0.214
-0.221
-0.232
-0.247
-0.250
341.939
667.493
5985.497
11013.275
2386.222
195.079
14.332
0.889
-0.257
-0.296
-0.271
-0.248
-0.220
-0.207
-0.204
-0.205
-0.210
-0.212
-0.205
-0.193
-0.182
-0.171
-0.154
-0.134
-0.118
-0.110
-0.107
-0.113
-0.126
-0.148
-0.176
-0.203
-0.219
-0.230
-0.235
-0.243
-0.252
-0.265
-0.285
-0.311
-0.318
1999.256
321.424
475.043
676.985
257.329
40.991
4.699
0.120
-0.323
-0.307
-0.280
-0.250
-0.223
-0.209
-0.203
-0.200
-0.202
-0.203
-0.198
-0.188
-0.179
-0.165
-0.150
-0.135
-0.126
-0.124
-0.127
-0.140
-0.161
-0.192
-0.228
-0.256
-0.265
-0.271
-0.280
-0.288
-0.301
-0.319
-0.345
-0.379
-0.402
3860.609
370.459
57.838
43.647
21.650
5.511
0.662
-0.288
-0.364
-0.322
-0.292
-0.257
-0.228
-0.215
-0.208
-0.202
-0.198
-0.194
-0.187
-0.181
-0.170
-0.160
-0.151
-0.145
-0.144
-0.149
-0.160
-0.180
-0.209
-0.252
-0.293
-0.312
-0.323
-0.333
-0.324
-0.309
-0.324
-0.373
-0.417
-0.455
-0.476
1307.172
171.836
30.319
9.514
2.899
0.467
-0.289
-0.409
-0.381
-0.346
-0.306
-0.269
-0.246
-0.231
-0.221
-0.215
-0.205
-0.196
-0.189
-0.182
-0.171
-0.166
-0.165
-0.166
-0.173
-0.185
-0.206
-0.236
-0.278
-0.326
-0.361
-0.373
-0.382
-0.344
-0.215
-0.053
-0.065
-0.248
-0.423
-0.504
-0.531
201.320
180.586
129.623
41.649
7.082
0.573
-0.371
-0.434
-0.401
-0.374
-0.330
-0.298
-0.280
-0.268
-0.254
-0.243
-0.230
-0.216
-0.204
-0.195
-0.188
-0.189
-0.192
-0.197
-0.206
-0.227
-0.260
-0.307
-0.360
-0.397
-0.417
-0.430
-0.398
-0.186
0.454
1.191
1.168
0.396
-0.248
-0.523
-0.593
354.533
1130.028
916.025
195.082
23.052
2.124
-0.274
-0.453
-0.429
-0.405
-0.374
-0.349
-0.336
-0.322
-0.308
-0.293
-0.275
-0.257
-0.239
-0.229
-0.221
-0.216
-0.212
-0.217
-0.235
-0.266
-0.313
-0.367
-0.411
-0.454
-0.482
-0.491
-0.377
0.183
1.906
4.179
4.139
1.826
0.148
-0.457
-0.468
748.420
2983.786
2386.222
413.021
37.633
3.269
-0.220
-0.475
-0.460
-0.445
-0.420
-0.401
-0.384
-0.370
-0.357
-0.341
-0.325
-0.310
-0.294
-0.279
-0.257
-0.241
-0.236
-0.233
-0.231
-0.254
-0.320
-0.397
-0.452
-0.485
-0.442
-0.307
-0.051
0.677
3.030
6.282
6.774
3.164
0.501
-0.214
0.335
378.434
1389.866
1125.583
234.325
27.079
2.283
-0.302
-0.505
-0.486
-0.479
-0.458
-0.435
-0.410
-0.389
-0.371
-0.359
-0.354
-0.346
-0.338
-0.328
-0.297
-0.270
-0.189
0.097
0.629
0.917
0.554
-0.022
-0.346
-0.214
0.559
1.908
2.269
2.023
2.915
4.987
4.830
2.222
0.423
0.110
1.542
84.512
182.029
163.423
48.375
8.065
0.613
-0.456
-0.529
-0.519
-0.510
-0.444
-0.352
-0.315
-0.341
-0.357
-0.353
-0.358
-0.372
-0.373
-0.354
-0.336
-0.200
0.634
4.437
13.316
19.773
13.246
4.343
0.920
2.090
9.676
23.718
26.767
15.172
6.466
3.219
1.854
0.580
-0.025
0.064
1.564
27.323
24.416
16.706
6.498
1.123
-0.306
-0.555
-0.558
-0.529
-0.298
0.361
1.216
1.538
0.906
0.408
0.210
-0.012
-0.236
-0.368
-0.381
-0.320
0.394
6.549
48.501
257.306
501.835
257.370
53.086
9.061
13.406
80.895
284.604
324.122
167.591
84.510
25.081
3.488
-0.127
-0.494
-0.392
0.171
15.164
6.234
2.181
0.393
-0.348
-0.569
-0.593
-0.557
-0.231
1.726
8.746
22.805
25.043
14.633
7.329
5.947
3.838
1.304
-0.031
-0.362
-0.215
2.247
34.819
553.633
7605.277
31344.697
8594.462
614.760
47.279
51.701
457.960
2399.871
3203.787
2959.213
3931.695
482.736
29.702
0.939
-0.782
-0.845
-0.820
5.032
1.855
0.073
-0.453
-0.588
-0.600
-0.597
-0.435
1.255
14.068
101.312
358.560
479.103
182.762
67.425
66.292
41.485
12.250
2.025
-0.128
-0.062
4.700
95.701
2983.213
99999.727
100000.688
100005.516
3766.989
154.795
108.903
841.160
6789.432
9889.295
101388.539
100113.703
8862.214
144.342
3.990
-0.840
-1.045
-1.063
0.841
0.027
-0.410
-0.567
-0.591
-0.591
-0.575
-0.084
5.082
66.292
862.477
6903.911
9930.293
2043.452
468.004
687.965
376.442
73.920
8.872
0.564
-0.043
5.064
104.391
3744.835
99999.898
100002.625
100021.344
4307.471
375.338
225.880
464.338
2203.547
6044.446
100611.016
100067.492
13718.116
177.731
4.923
-0.467
-0.405
-0.404
-0.334
-0.445
-0.539
-0.571
-0.584
-0.564
-0.351
1.028
11.732
160.606
3447.445
63295.941
100015.820
8960.407
1939.046
4225.689
1721.281
213.839
19.659
1.340
-0.157
2.569
40.957
746.704
14185.919
63298.930
16170.279
1061.252
661.366
470.010
165.028
268.508
735.106
7773.988
13728.979
1222.778
52.191
1.974
1.236
2.321
2.307
-0.516
-0.536
-0.554
-0.557
-0.558
-0.348
1.200
9.455
43.284
183.287
2257.734
31613.133
54924.172
6309.874
1871.211
4222.241
1917.588
234.429
21.260
1.431
-0.340
0.413
8.803
73.796
413.473
918.949
485.002
243.514
423.364
285.375
82.579
33.515
49.551
140.456
180.103
52.529
5.466
-0.153
1.285
3.719
6.180
-0.516
-0.530
-0.538
[truncated: 94,993 more chars]
