# Supplementary material for: Networked salt-bridges mediate magnesium-dependent conformational dynamics and functional regulation in type IA topoisomerases
Source: Nat Commun. 2026 Apr 30;17:5907. doi: 10.1038/s41467-026-72556-9 (PMC13338365; doi:10.1038/s41467-026-72556-9)
Supplement: Supplementary file 8 — Source Data 5 [file 41467_2026_72556_MOESM8_ESM.zip › source data supplementary fig 8BC/t1_TOPRIM/top1_dc.W.map]

GRID_PARAMETER_FILE C:/Users/seoly/Documents/autodocktools/hydrated_docking/top1/top1dC_dxd_t4_mg2.gpf
GRID_DATA_FILE top1_dc.maps.fld
MACROMOLECULE top1_dc.pdbqt
SPACING 0.375
NELEMENTS 40 40 40
CENTER 0.554 -11.423 0.039
177.568
5.266
50.607
889.953
210.153
17.195
3.202
1.482
10.074
181.389
2963.724
1858.597
74.442
2.407
-0.250
-0.321
-0.315
-0.305
-0.298
-0.298
-0.301
-0.306
-0.310
-0.329
-0.361
-0.498
-0.725
-0.813
-0.798
-0.759
-0.620
-0.440
-0.406
-0.157
0.303
0.663
7.128
41.395
41.394
7.858
0.305
1.935
2.567
526.250
99999.328
6032.172
16.921
-0.369
-0.362
2.820
58.963
580.412
440.854
33.028
1.205
-0.262
-0.307
-0.312
-0.310
-0.302
-0.295
-0.294
-0.299
-0.312
-0.339
-0.365
-0.403
-0.467
-0.760
-0.766
-0.737
-0.470
-0.442
-0.329
0.723
3.350
2.173
1.800
6.336
7.043
1.551
-0.198
-0.595
1.005
91.433
2703.173
444.252
5.100
-0.765
-0.607
0.113
5.133
21.107
18.913
3.370
0.011
-0.299
-0.313
-0.323
-0.322
-0.314
-0.305
-0.299
-0.301
-0.324
-0.358
-0.388
-0.398
-0.294
0.070
0.314
-0.124
-0.396
-0.398
0.141
2.899
7.298
3.791
0.470
0.215
-0.012
-0.444
-0.576
-0.542
0.488
12.201
39.140
20.642
1.855
-0.760
-0.571
-0.401
-0.026
0.543
0.398
-0.089
-0.280
-0.308
-0.321
-0.332
-0.331
-0.325
-0.311
-0.304
-0.310
-0.343
-0.383
-0.402
-0.248
1.303
9.779
15.087
5.114
0.386
0.077
6.370
74.603
200.510
52.753
3.791
-0.423
-0.773
-0.745
-0.672
-0.422
11.716
314.651
1158.834
634.773
56.745
-0.127
-0.483
-0.370
-0.314
-0.284
-0.286
-0.301
-0.310
-0.318
-0.334
-0.337
-0.335
-0.328
-0.318
-0.310
-0.320
-0.353
-0.385
-0.370
0.218
9.821
120.867
258.841
53.338
6.648
3.898
52.901
2530.881
23385.477
1375.367
28.537
1.674
-0.569
-0.785
-0.540
-0.165
126.418
3160.489
18555.863
7997.496
445.738
1.889
-0.384
-0.322
-0.298
-0.300
-0.307
-0.311
-0.320
-0.328
-0.333
-0.337
-0.342
-0.341
-0.328
-0.317
-0.325
-0.346
-0.365
-0.331
0.523
16.928
295.062
770.087
128.297
126.950
85.942
85.652
6717.845
99999.922
2972.199
180.836
91.772
3.294
1.260
13.446
-0.190
158.585
4099.316
28790.289
10534.674
564.172
2.426
-0.324
-0.307
-0.300
-0.304
-0.311
-0.313
-0.319
-0.323
-0.325
-0.329
-0.331
-0.335
-0.335
-0.327
-0.324
-0.331
-0.337
-0.297
0.175
6.459
58.985
127.582
257.011
4085.625
2531.697
101.088
387.743
1375.648
271.294
2712.965
1272.433
16.958
28.423
353.296
0.804
103.609
864.849
2600.419
1336.534
128.858
0.040
-0.290
-0.294
-0.298
-0.301
-0.301
-0.304
-0.258
-0.160
-0.168
-0.267
-0.317
-0.322
-0.324
-0.325
-0.318
-0.318
-0.308
-0.236
-0.036
0.709
4.037
14.631
339.250
9470.900
4809.421
122.362
13.126
19.172
19.882
231.361
143.626
7.528
113.100
2446.566
199.164
4100.218
21492.795
6630.097
558.945
10.625
0.008
-0.275
-0.293
-0.308
-0.300
-0.285
-0.197
0.464
1.937
1.945
0.426
0.025
-0.095
-0.250
-0.314
-0.308
-0.306
-0.299
-0.231
-0.110
-0.076
0.017
2.415
46.639
336.791
227.198
21.132
1.083
0.208
0.331
2.593
1.836
1.656
112.994
2155.520
1310.191
100000.523
100018.703
100181.789
2536.759
22.685
-0.069
-0.277
-0.297
-0.314
-0.299
-0.279
0.165
4.172
18.912
17.288
6.378
10.172
7.959
1.537
-0.136
-0.296
-0.292
-0.296
-0.282
-0.242
-0.260
-0.308
-0.028
2.368
7.892
7.093
1.326
-0.201
-0.367
-0.403
-0.575
-0.574
-0.280
12.652
314.709
1482.041
99999.891
100001.609
100007.000
3165.897
22.015
-0.238
-0.283
-0.301
-0.311
-0.294
-0.271
0.461
7.941
41.625
40.675
90.639
769.146
505.455
37.008
1.370
-0.238
-0.281
-0.285
-0.298
-0.311
-0.321
-0.336
-0.332
-0.235
-0.063
-0.102
-0.262
-0.339
-0.373
-0.407
-0.403
-0.512
-0.490
-0.185
2.139
280.646
7997.856
45280.234
12112.152
501.715
1.531
-0.272
-0.282
-0.301
-0.297
-0.289
-0.285
0.083
3.759
15.625
30.881
1600.062
100000.016
93989.641
440.863
6.431
-0.108
-0.272
-0.275
-0.284
-0.295
-0.313
-0.322
-0.327
-0.331
-0.318
-0.298
-0.300
-0.312
-0.348
-0.375
-0.369
-0.341
-0.354
-0.285
-0.187
6.861
158.716
446.107
199.133
6.732
-0.257
-0.269
-0.281
-0.291
-0.286
-0.281
-0.289
-0.202
0.353
2.037
20.658
1859.052
99999.859
99999.750
505.457
6.445
-0.097
-0.262
-0.263
-0.266
-0.273
-0.287
-0.297
-0.301
-0.295
-0.284
-0.268
-0.269
-0.281
-0.299
-0.312
-0.290
0.074
1.915
3.733
2.307
-0.276
0.548
12.111
101.124
65.994
2.590
-0.259
-0.267
-0.274
-0.267
-0.268
-0.275
-0.234
-0.183
0.047
4.576
107.464
1375.265
768.717
46.594
1.770
-0.193
-0.250
-0.243
-0.243
-0.248
-0.257
-0.262
-0.262
-0.260
-0.252
-0.245
-0.242
-0.250
-0.260
-0.269
0.034
5.777
74.447
227.287
67.216
-0.276
7.453
199.151
909.342
715.382
101.137
0.115
-0.249
-0.255
-0.246
-0.254
-0.158
2.539
4.175
0.364
0.595
4.557
14.137
11.117
2.221
-0.036
-0.241
-0.239
-0.231
-0.220
-0.224
-0.230
-0.229
-0.229
-0.227
-0.220
-0.217
-0.219
-0.233
-0.245
-0.233
1.106
46.580
2962.236
41627.922
2167.267
-0.179
17.784
353.512
1901.002
1310.200
177.791
0.865
-0.224
-0.225
-0.226
-0.229
0.620
21.491
34.160
4.200
0.128
0.273
0.352
0.102
-0.156
-0.231
-0.234
-0.226
-0.212
-0.202
-0.202
-0.205
-0.206
-0.207
-0.201
-0.196
-0.196
-0.205
-0.225
-0.241
-0.211
1.583
83.946
11287.224
99999.992
7966.693
-0.450
7.851
126.698
501.635
397.064
48.982
0.323
-0.209
-0.196
-0.202
-0.211
0.556
11.879
18.996
3.956
-0.017
-0.258
-0.277
-0.290
-0.247
-0.230
-0.223
-0.215
-0.199
-0.191
-0.188
-0.188
-0.188
-0.184
-0.178
-0.175
-0.180
-0.197
-0.226
-0.247
-0.238
0.504
21.250
581.388
2966.726
446.348
-0.575
0.273
11.075
34.067
22.065
2.521
-0.185
-0.204
-0.189
-0.207
-0.246
-0.007
1.893
3.175
0.746
-0.379
-0.414
-0.391
-0.314
-0.243
-0.221
-0.204
-0.194
-0.184
-0.179
-0.177
-0.176
-0.173
-0.169
-0.162
-0.163
-0.171
-0.195
-0.228
-0.262
-0.280
-0.165
2.007
18.934
76.362
77.394
-0.578
-0.567
-0.296
0.368
0.080
-0.277
-0.250
-0.203
-0.191
-0.236
-0.288
-0.362
-0.346
-0.325
-0.497
-0.502
-0.474
-0.429
-0.293
-0.224
-0.195
-0.178
-0.170
-0.165
-0.164
-0.165
-0.164
-0.159
-0.154
-0.155
-0.159
-0.175
-0.198
-0.246
-0.306
-0.300
-0.217
0.569
13.978
137.478
200.192
-0.542
-0.520
-0.492
-0.449
-0.381
-0.305
-0.241
-0.195
-0.168
-0.251
-0.329
-0.401
-0.470
-0.522
-0.547
-0.541
-0.509
-0.346
-0.236
-0.185
-0.164
-0.152
-0.148
-0.148
-0.151
-0.153
-0.153
-0.149
-0.143
-0.144
-0.154
-0.178
-0.215
-0.296
-0.365
-0.116
0.291
0.572
5.778
41.369
66.029
-0.338
-0.426
-0.445
-0.405
-0.347
-0.285
-0.204
-0.147
-0.133
-0.189
-0.299
-0.421
-0.493
-0.537
-0.559
-0.485
-0.341
-0.232
-0.173
-0.150
-0.141
-0.135
-0.133
-0.134
-0.135
-0.138
-0.139
-0.135
-0.133
-0.131
-0.149
-0.180
-0.239
-0.334
-0.315
0.037
0.663
0.475
0.719
3.662
4.585
-0.227
-0.243
-0.254
-0.250
-0.215
-0.172
-0.134
-0.115
-0.112
-0.138
-0.185
-0.248
-0.315
-0.342
-0.322
-0.258
-0.202
-0.161
-0.136
-0.125
-0.122
-0.119
-0.119
-0.119
-0.123
-0.124
-0.126
-0.125
-0.124
-0.125
-0.141
-0.180
-0.241
-0.282
-0.306
0.069
2.044
3.161
0.793
-0.105
-0.088
-0.197
-0.185
-0.172
-0.156
-0.139
-0.122
-0.109
-0.098
-0.099
-0.108
-0.125
-0.148
-0.166
-0.173
-0.165
-0.147
-0.132
-0.121
-0.113
-0.108
-0.108
-0.107
-0.109
-0.111
-0.114
-0.116
-0.118
-0.118
-0.117
-0.120
-0.136
-0.165
-0.203
-0.240
-0.145
8.008
158.769
280.654
101.090
1.339
-0.328
-0.189
-0.169
-0.150
-0.135
-0.117
-0.107
-0.096
-0.093
-0.094
-0.096
-0.102
-0.105
-0.112
-0.113
-0.109
-0.105
-0.101
-0.101
-0.099
-0.097
-0.100
-0.103
-0.105
-0.108
-0.108
-0.111
-0.112
-0.112
-0.112
-0.115
-0.125
-0.148
-0.178
-0.212
0.405
199.137
2446.748
6101.154
1310.115
65.315
-0.306
-0.194
-0.168
-0.145
-0.131
-0.113
-0.101
-0.098
-0.091
-0.088
-0.089
-0.089
-0.090
-0.091
-0.090
-0.087
-0.087
-0.087
-0.091
-0.093
-0.094
-0.097
-0.102
-0.103
-0.105
-0.107
-0.108
-0.108
-0.108
-0.108
-0.113
-0.123
-0.142
-0.175
-0.204
1.538
397.126
7999.184
24836.238
3599.709
158.812
-0.207
-0.192
-0.176
-0.153
-0.136
-0.116
-0.106
-0.097
-0.090
-0.088
-0.086
-0.084
-0.085
-0.082
-0.081
-0.081
-0.081
-0.084
-0.087
-0.089
-0.092
-0.096
-0.099
-0.101
-0.104
-0.108
-0.107
-0.106
-0.105
-0.108
-0.113
-0.122
-0.143
-0.173
-0.196
0.238
179.848
2208.390
5785.178
1278.329
56.883
-0.217
-0.176
-0.182
-0.160
-0.140
-0.126
-0.112
-0.099
-0.092
-0.087
-0.087
-0.085
-0.082
-0.079
-0.077
-0.077
-0.080
-0.081
-0.085
-0.089
-0.090
-0.094
-0.100
-0.104
-0.107
-0.108
-0.109
-0.110
-0.109
-0.110
-0.116
-0.125
-0.144
-0.175
-0.191
-0.065
12.523
1302.167
100228.930
4938.051
28.621
0.312
-0.186
-0.188
-0.165
-0.148
-0.129
-0.114
-0.102
-0.096
-0.091
-0.086
-0.084
-0.083
-0.080
-0.076
-0.077
-0.078
-0.081
-0.085
-0.089
-0.094
-0.099
-0.104
-0.112
-0.117
-0.117
-0.120
-0.118
-0.117
-0.113
-0.117
-0.128
-0.148
-0.179
-0.193
-0.084
7.124
725.325
30436.910
2316.736
52.642
0.213
-0.209
-0.189
-0.170
-0.149
-0.132
-0.115
-0.106
-0.099
-0.093
-0.086
-0.086
-0.082
-0.081
-0.080
-0.080
-0.079
-0.084
-0.088
-0.094
-0.102
-0.109
-0.120
-0.130
-0.137
-0.141
-0.139
-0.136
-0.131
-0.127
-0.126
-0.134
-0.154
-0.188
-0.211
-0.204
14.451
734.395
4765.410
3192.251
316.877
1.846
-0.212
-0.190
-0.174
-0.148
-0.129
-0.114
-0.109
-0.099
-0.095
-0.088
-0.085
-0.085
-0.083
-0.081
-0.082
-0.085
-0.090
-0.095
-0.103
-0.115
-0.131
-0.145
-0.153
-0.156
-0.159
-0.160
-0.157
-0.154
-0.147
-0.144
-0.148
-0.165
-0.195
-0.224
-0.241
21.276
909.736
6102.166
4099.579
396.861
2.326
-0.210
-0.195
-0.177
-0.149
-0.129
-0.116
-0.108
-0.103
-0.098
-0.092
-0.090
-0.087
-0.086
-0.085
-0.087
-0.090
-0.097
-0.106
-0.120
-0.138
-0.157
-0.161
-0.162
-0.166
-0.165
-0.166
-0.167
-0.169
-0.169
-0.165
-0.167
-0.180
-0.202
-0.236
-0.258
1.482
177.699
806.208
635.033
81.865
-0.152
-0.211
-0.195
-0.174
-0.150
-0.134
-0.122
-0.114
-0.108
-0.102
-0.097
-0.094
-0.091
-0.092
-0.092
-0.094
-0.099
-0.107
-0.118
-0.135
-0.164
-0.171
-0.178
-0.164
-0.045
0.118
0.059
-0.115
-0.178
-0.183
-0.182
-0.188
-0.193
-0.214
-0.238
-0.279
-0.252
1.992
16.270
13.725
1.470
-0.214
-0.212
-0.200
-0.178
-0.160
-0.145
-0.132
-0.125
-0.116
-0.111
-0.103
-0.098
-0.097
-0.098
-0.097
-0.099
-0.106
-0.118
-0.136
-0.160
-0.182
-0.189
-0.174
0.245
2.791
8.316
5.966
1.061
-0.080
-0.195
-0.201
-0.211
-0.213
-0.227
-0.265
-0.308
-0.334
-0.312
1.287
7.111
6.321
0.684
-0.234
-0.224
-0.213
-0.194
-0.175
-0.156
-0.143
-0.132
-0.124
-0.114
-0.110
-0.106
-0.102
-0.103
-0.106
-0.114
-0.129
-0.150
-0.180
-0.195
-0.200
-0.025
2.840
38.942
229.185
137.511
13.777
0.556
-0.192
-0.223
-0.230
-0.233
-0.241
-0.300
-0.382
-0.350
-0.165
5.087
81.271
93.445
5.953
-0.309
-0.340
-0.343
-0.314
-0.265
-0.214
-0.183
-0.162
-0.147
-0.135
-0.125
-0.119
-0.115
-0.114
-0.117
-0.124
-0.139
-0.166
-0.196
-0.208
-0.209
0.184
8.477
204.390
2966.778
1187.293
52.497
1.603
-0.186
-0.246
-0.252
-0.260
-0.268
-0.322
-0.430
-0.353
0.193
25.136
1844.123
2703.167
32.870
-0.521
-0.607
-0.610
-0.566
-0.464
-0.337
-0.242
-0.193
-0.170
-0.160
-0.153
-0.137
-0.129
-0.124
-0.128
-0.136
-0.154
-0.182
-0.208
-0.219
-0.220
0.104
5.708
124.321
1027.921
581.310
33.174
1.090
-0.240
-0.277
-0.274
-0.281
-0.291
-0.335
-0.433
-0.497
-0.235
9.491
270.639
375.757
12.274
-0.643
-0.664
-0.658
-0.621
-0.544
-0.466
-0.323
-0.220
-0.198
-0.183
-0.178
-0.172
-0.153
-0.144
-0.143
-0.149
-0.168
-0.192
-0.215
-0.232
-0.213
-0.027
1.352
11.841
47.304
29.745
4.184
0.011
-0.328
-0.321
-0.300
-0.294
-0.300
-0.326
-0.393
-0.482
-0.593
-0.047
3.874
4.460
-0.102
-0.653
-0.683
-0.620
-0.615
-0.548
-0.346
0.994
2.585
0.629
-0.155
-0.199
-0.199
-0.187
-0.169
-0.163
-0.165
-0.177
-0.199
-0.218
-0.245
-0.215
-0.047
0.155
0.598
1.442
0.887
-0.073
-0.402
-0.404
-0.364
-0.329
-0.314
-0.313
-0.318
-0.351
-0.407
-0.492
-0.544
-0.485
-0.645
-0.709
-0.467
1.784
4.435
2.017
-0.245
2.097
91.256
526.739
44.092
0.743
-0.214
-0.222
-0.221
-0.202
-0.186
-0.178
-0.184
-0.200
-0.216
-0.246
-0.251
-0.175
-0.127
-0.244
-0.380
-0.505
-0.577
-0.573
-0.503
-0.337
-0.206
-0.221
-0.293
-0.327
-0.335
-0.359
0.500
16.541
34.553
9.209
0.377
1.223
17.512
40.931
18.940
1.517
12.656
4011.703
100000.023
888.315
4.410
-0.069
-0.229
-0.240
-0.227
-0.211
-0.190
-0.185
-0.197
-0.215
-0.234
-0.266
-0.281
-0.313
-0.429
-0.597
-0.676
-0.684
-0.609
0.074
1.321
1.043
0.265
-0.200
-0.315
-0.320
1.062
250.112
2779.524
4098.973
715.287
31.065
2.390
33.854
113.079
49.942
2.452
6.545
625.990
11430.155
254.717
17.467
2.771
-0.021
-0.248
-0.237
-0.229
-0.204
-0.190
-0.193
-0.208
-0.225
-0.249
-0.295
-0.380
-0.542
-0.694
-0.737
-0.730
0.518
38.008
231.458
34.855
1.718
-0.094
-0.298
-0.288
65.549
5338.267
99999.992
99999.727
28789.172
396.968
396.848
5.448
5.181
33.083
12.872
0.812
-0.405
0.147
19.231
2167.033
99999.852
99999.711
667.328
7.916
-0.139
-0.348
-0.340
-0.329
-0.314
-0.304
-0.302
-0.297
-0.302
-0.314
-0.389
-0.564
-0.771
-0.780
-0.724
0.761
3.909
1.857
-0.207
-0.403
-0.385
-0.355
-0.077
0.633
0.641
-0.047
-0.345
2.048
7.977
36.991
274.780
78.444
1.725
-0.739
-0.318
8.776
440.833
19411.250
11287.118
199.814
4.152
-0.214
-0.341
-0.344
-0.341
-0.330
-0.320
-0.309
-0.298
-0.299
-0.315
-0.354
-0.446
-0.653
-0.718
-0.681
-0.680
-0.621
-0.529
-0.463
-0.367
-0.305
-0.323
-0.278
-0.072
-0.139
-0.359
-0.453
4.980
53.723
75.576
70.071
22.770
0.194
-0.769
-0.619
0.917
18.868
106.920
83.904
10.958
0.441
-0.322
-0.369
-0.379
-0.376
-0.373
-0.358
-0.328
-0.308
-0.307
-0.318
-0.328
-0.321
0.024
1.202
2.013
0.466
-0.408
-0.505
-0.285
0.134
0.514
0.097
-0.278
-0.343
-0.560
-0.641
-0.595
5.688
55.304
70.617
23.323
2.300
-0.641
-0.731
-0.626
-0.351
0.419
1.907
1.508
0.184
-0.280
-0.356
-0.382
-0.406
-0.410
-0.398
-0.368
-0.340
-0.317
-0.321
-0.319
-0.315
0.091
7.097
66.041
136.733
32.778
2.333
-0.163
0.862
7.869
15.125
5.717
0.533
-0.597
-0.747
-0.701
-0.635
0.945
10.495
20.209
26.797
10.626
0.183
-0.638
-0.536
-0.400
-0.335
-0.314
-0.328
-0.363
-0.369
-0.364
-0.380
-0.388
-0.392
-0.380
-0.358
-0.339
-0.327
-0.318
-0.317
-0.267
1.715
74.433
4083.167
23385.467
886.793
19.370
0.985
5.838
66.063
175.902
47.454
8.313
3.528
-0.268
-0.648
0.385
-0.306
0.707
53.347
223.098
126.311
4.079
-0.565
-0.437
-0.364
-0.362
-0.391
-0.407
-0.401
-0.389
-0.370
-0.346
-0.360
-0.364
-0.362
-0.351
-0.343
-0.328
-0.316
-0.305
-0.157
2.895
176.098
28255.670
99999.945
3476.381
39.711
6.398
9.282
107.023
295.504
107.681
1277.002
625.055
10.805
7.843
100.958
-0.295
0.509
81.824
280.496
158.514
5.057
-0.443
-0.367
-0.354
-0.375
-0.406
-0.414
-0.405
-0.377
-0.343
-0.322
-0.336
-0.340
-0.345
-0.350
-0.350
-0.327
-0.310
-0.221
0.364
2.912
43.152
1186.389
4084.148
346.943
57.788
37.527
8.449
21.548
47.820
247.743
100001.094
58622.055
62.307
159.041
3597.527
0.808
81.878
230.308
166.536
24.616
0.261
-0.347
-0.332
-0.343
-0.367
-0.386
-0.391
-0.346
-0.013
0.583
0.601
-0.027
-0.292
-0.332
-0.337
-0.342
-0.326
-0.305
-0.040
1.943
7.369
9.729
22.808
38.170
24.711
59.966
46.600
7.450
2.028
3.199
45.233
2229.335
1061.008
27.874
806.362
84777.016
199.129
4675.168
24833.012
6985.158
356.079
1.215
-0.293
-0.318
-0.336
-0.352
-0.363
-0.346
0.253
5.751
26.360
23.583
4.703
0.236
-0.204
-0.298
-0.328
-0.316
-0.298
-0.014
2.166
7.950
7.283
2.167
1.218
3.755
12.250
10.925
1.911
-0.062
-0.216
0.893
8.191
6.215
9.514
806.148
72283.219
1482.033
99999.797
100000.414
100002.039
2781.441
17.214
-0.284
-0.306
-0.327
-0.332
-0.309
-0.200
3.001
74.430
886.661
768.757
53.525
5.609
2.777
0.459
-0.233
-0.306
-0.294
-0.200
0.465
2.157
1.921
0.315
-0.197
0.090
0.787
0.588
-0.053
-0.312
-0.363
-0.461
-0.482
-0.493
0.964
141.609
3160.621
1677.791
99999.766
99999.852
100000.086
3597.923
21.261
-0.292
-0.308
-0.328
-0.311
-0.304
-0.114
5.764
199.815
5677.311
4084.704
158.260
110.990
84.041
10.975
0.391
-0.272
-0.285
-0.280
-0.200
-0.051
-0.086
-0.257
-0.328
-0.319
-0.287
-0.289
-0.315
-0.318
-0.336
-0.400
-0.488
-0.467
-0.420
0.902
65.338
314.899
9173.174
61741.531
13944.135
501.537
1.463
-0.295
-0.308
-0.317
-0.302
-0.282
-0.061
2.696
58.906
667.552
510.917
217.725
2964.257
1597.116
74.455
2.177
-0.205
-0.272
-0.279
-0.288
-0.295
-0.305
-0.319
-0.323
-0.326
-0.322
-0.308
-0.293
-0.290
-0.305
-0.336
-0.376
-0.393
-0.367
-0.336
-0.330
12.650
177.779
446.097
223.143
7.539
-0.296
-0.299
-0.303
-0.295
-0.288
-0.211
0.409
1.838
5.050
19.229
23.021
203.510
3474.540
1858.439
74.468
2.446
-0.186
-0.260
-0.265
-0.275
-0.279
-0.282
-0.289
-0.296
-0.296
-0.291
-0.285
-0.269
-0.265
-0.270
-0.273
-0.294
-0.198
0.302
0.690
0.267
-0.283
1.235
2.347
0.622
0.029
-0.297
-0.299
-0.287
-0.275
-0.274
-0.178
1.533
23.553
34.621
4.151
2.219
26.592
155.117
120.936
13.660
0.585
-0.222
-0.242
-0.250
-0.257
-0.259
-0.258
-0.261
-0.260
-0.260
-0.258
-0.258
-0.242
-0.243
-0.246
-0.253
-0.168
1.233
9.860
21.106
8.900
-0.458
-0.248
2.950
8.956
5.051
0.262
-0.291
-0.272
-0.258
-0.254
0.011
101.380
715.947
1026.572
223.200
2.763
1.417
4.695
3.796
0.771
-0.145
-0.235
-0.225
-0.227
-0.228
-0.233
-0.235
-0.233
-0.232
-0.232
-0.232
-0.228
-0.222
-0.231
-0.240
-0.248
0.127
7.174
106.956
336.856
94.748
-0.541
-0.025
6.535
20.968
12.971
1.216
-0.278
-0.265
-0.244
-0.238
1.146
280.629
2779.643
4675.161
806.260
18.590
-0.152
-0.130
-0.140
-0.214
-0.236
-0.223
-0.208
-0.201
-0.203
-0.206
-0.205
-0.207
-0.207
-0.206
-0.205
-0.208
-0.210
-0.228
-0.237
-0.233
0.274
11.048
200.149
769.768
177.320
-0.601
-0.416
2.999
9.295
5.614
0.456
-0.308
-0.264
-0.232
-0.228
0.651
177.765
1482.020
2155.700
446.109
12.752
-0.207
-0.331
-0.312
-0.256
-0.223
-0.204
-0.188
-0.179
-0.177
-0.180
-0.186
-0.190
-0.188
-0.188
-0.188
-0.190
-0.201
-0.219
-0.236
-0.238
0.003
4.191
47.011
144.274
89.606
-0.619
-0.647
-0.350
0.435
0.194
-0.354
-0.322
-0.266
-0.229
-0.239
-0.025
12.780
141.791
199.172
50.092
2.773
-0.418
-0.391
-0.349
-0.254
-0.207
-0.184
-0.170
-0.162
-0.159
-0.161
-0.166
-0.167
-0.171
-0.170
-0.169
-0.179
-0.192
-0.217
-0.229
-0.141
0.122
2.703
68.926
1863.924
4085.945
-0.607
-0.615
-0.606
-0.564
-0.489
-0.399
-0.320
-0.269
-0.236
-0.261
-0.317
0.254
3.912
6.090
1.647
-0.427
-0.497
-0.447
-0.334
-0.221
-0.178
-0.158
-0.149
-0.143
-0.143
-0.143
-0.143
-0.145
-0.148
-0.150
-0.157
-0.172
-0.189
-0.213
-0.055
1.216
3.838
6.752
200.628
19411.535
76276.617
-0.480
-0.574
-0.556
-0.513
-0.449
-0.375
-0.306
-0.220
-0.218
-0.292
-0.355
-0.438
-0.519
-0.562
-0.598
-0.575
-0.531
-0.435
-0.257
-0.182
-0.153
-0.140
-0.133
-0.132
-0.130
-0.130
-0.130
-0.131
-0.134
-0.136
-0.153
-0.168
-0.191
-0.201
0.533
7.873
29.465
20.837
61.998
1597.238
2962.211
-0.287
-0.356
-0.417
-0.426
-0.369
-0.288
-0.205
-0.160
-0.172
-0.251
-0.385
-0.462
-0.530
-0.577
-0.597
-0.579
-0.461
-0.286
-0.185
-0.147
-0.131
-0.123
-0.121
-0.119
-0.118
-0.121
-0.122
-0.122
-0.125
-0.129
-0.145
-0.167
-0.198
-0.208
0.926
12.172
52.215
33.343
9.547
29.806
41.469
-0.204
-0.214
-0.223
-0.221
-0.198
-0.168
-0.140
-0.128
-0.135
-0.172
-0.246
-0.345
-0.438
-0.488
-0.453
-0.353
-0.248
-0.179
-0.140
-0.126
-0.116
-0.113
-0.110
-0.111
-0.112
-0.115
-0.116
-0.117
-0.118
-0.123
-0.141
-0.162
-0.201
-0.216
0.288
4.640
15.197
11.024
1.971
0.783
0.827
-0.187
-0.172
-0.161
-0.149
-0.138
-0.123
-0.114
-0.109
-0.113
-0.125
-0.150
-0.184
-0.215
-0.228
-0.213
-0.177
-0.147
-0.126
-0.111
-0.109
-0.104
-0.105
-0.103
-0.106
-0.109
-0.110
-0.110
-0.112
-0.112
-0.117
-0.133
-0.160
-0.184
-0.215
-0.164
0.434
2.231
2.975
0.457
-0.251
-0.280
-0.184
-0.166
-0.145
-0.134
-0.118
-0.109
-0.105
-0.102
-0.099
-0.104
-0.113
-0.121
-0.130
-0.134
-0.125
-0.116
-0.106
-0.102
-0.097
-0.098
-0.099
-0.099
-0.103
-0.105
-0.107
-0.108
-0.107
-0.109
-0.111
-0.115
-0.126
-0.148
-0.177
-0.214
-0.226
0.654
33.450
101.232
16.970
-0.131
-0.327
-0.187
-0.166
-0.147
-0.131
-0.115
-0.105
-0.101
-0.096
-0.093
-0.094
-0.097
-0.097
-0.100
-0.103
-0.097
-0.093
-0.093
-0.092
-0.091
-0.094
-0.095
-0.098
-0.103
-0.105
-0.107
-0.108
-0.106
-0.106
-0.109
-0.112
-0.123
-0.145
-0.184
-0.211
-0.227
2.632
113.812
201.203
67.204
0.917
-0.293
-0.190
-0.167
-0.151
-0.134
-0.118
-0.109
-0.100
-0.096
-0.093
-0.092
-0.092
-0.091
-0.091
-0.090
-0.087
-0.085
-0.089
-0.089
-0.090
-0.091
-0.096
-0.102
-0.104
-0.105
-0.106
-0.108
-0.108
-0.106
-0.108
-0.111
-0.121
-0.144
-0.182
-0.208
-0.214
1.113
35.814
120.069
40.906
5.602
0.125
-0.199
-0.173
-0.156
-0.140
-0.123
-0.109
-0.103
-0.098
-0.093
-0.092
-0.091
-0.090
-0.086
-0.085
-0.083
-0.086
-0.088
-0.087
-0.090
-0.094
-0.097
-0.102
-0.107
-0.109
-0.111
-0.110
-0.112
-0.110
-0.107
-0.113
-0.123
-0.146
-0.180
-0.193
-0.168
2.000
48.855
342.823
162.462
20.385
1.048
-0.206
-0.180
-0.159
-0.144
-0.126
-0.113
-0.106
-0.100
-0.095
-0.091
-0.091
-0.090
-0.086
-0.084
-0.081
-0.085
-0.088
-0.093
-0.096
-0.099
-0.104
-0.109
-0.115
-0.119
-0.119
-0.120
-0.119
-0.118
-0.114
-0.115
-0.125
-0.149
-0.182
-0.193
-0.171
1.568
33.567
201.363
106.144
15.078
0.684
-0.204
-0.186
-0.164
-0.142
-0.127
-0.113
-0.108
-0.102
-0.098
-0.091
-0.090
-0.089
-0.086
-0.088
-0.086
-0.089
-0.093
-0.098
-0.106
-0.110
-0.119
-0.126
-0.137
-0.141
-0.144
-0.144
-0.137
-0.131
-0.128
-0.127
-0.131
-0.150
-0.185
-0.201
-0.218
0.158
8.468
56.993
38.040
3.931
-0.118
-0.205
-0.189
-0.165
-0.143
-0.126
-0.118
-0.112
-0.105
-0.097
-0.094
-0.092
-0.090
-0.091
-0.090
-0.090
-0.093
-0.098
-0.107
-0.118
-0.128
-0.144
-0.154
-0.158
-0.160
-0.162
-0.162
-0.162
-0.156
-0.147
-0.141
-0.140
-0.157
-0.190
-0.223
-0.246
-0.208
5.540
52.978
34.272
1.807
-0.368
-0.206
-0.189
-0.163
-0.143
-0.128
-0.119
-0.113
-0.107
-0.103
-0.097
-0.096
-0.094
-0.093
-0.094
-0.097
-0.103
-0.110
-0.122
-0.139
-0.155
-0.166
-0.172
-0.169
-0.171
-0.170
-0.171
-0.171
-0.172
-0.173
-0.160
-0.160
-0.169
-0.198
-0.239
-0.271
-0.291
0.275
12.910
103.879
81.930
3.122
-0.202
-0.186
-0.165
-0.146
-0.133
-0.124
-0.117
-0.111
-0.106
-0.101
-0.099
-0.098
-0.098
-0.101
-0.105
-0.114
-0.122
-0.138
-0.160
-0.177
-0.183
-0.182
-0.133
-0.011
0.013
-0.100
-0.179
-0.184
-0.185
-0.186
-0.177
-0.185
-0.205
-0.237
-0.291
-0.321
1.196
141.692
635.076
564.166
82.140
-0.207
-0.190
-0.174
-0.159
-0.148
-0.135
-0.128
-0.118
-0.112
-0.108
-0.106
-0.106
-0.107
-0.109
-0.113
-0.121
-0.136
-0.154
-0.180
-0.197
-0.202
-0.089
0.781
3.473
3.892
1.459
0.085
-0.184
-0.201
-0.205
-0.202
-0.203
-0.225
-0.273
-0.322
-0.341
3.381
177.712
806.336
715.454
113.122
-0.236
-0.235
-0.227
-0.209
-0.185
-0.163
-0.145
-0.134
-0.126
-0.120
-0.119
-0.113
-0.114
-0.115
-0.123
-0.133
-0.148
-0.169
-0.194
-0.214
-0.195
0.488
9.250
54.831
59.803
14.411
1.792
-0.083
-0.224
-0.229
-0.228
-0.225
-0.251
-0.318
-0.382
-0.430
1.530
37.392
179.960
161.219
23.291
-0.341
-0.393
-0.399
-0.363
-0.293
-0.232
-0.191
-0.166
-0.150
-0.138
-0.132
-0.128
-0.126
-0.128
-0.136
-0.145
-0.161
-0.185
-0.212
-0.232
-0.173
1.470
30.343
301.820
318.988
46.809
4.433
0.043
-0.258
-0.262
-0.260
-0.256
-0.276
-0.355
-0.458
-0.516
-0.399
3.970
22.410
22.023
2.962
-0.574
-0.587
-0.571
-0.532
-0.485
-0.370
-0.257
-0.201
-0.176
-0.165
-0.156
-0.148
-0.140
-0.141
-0.146
-0.159
-0.174
-0.202
-0.232
-0.249
-0.207
1.027
19.540
141.865
152.391
30.223
3.209
-0.050
-0.296
-0.296
-0.287
-0.278
-0.296
-0.356
-0.506
-0.586
-0.644
-0.124
4.144
4.096
0.034
-0.601
-0.624
-0.613
-0.573
-0.501
-0.425
-0.347
-0.247
-0.203
-0.187
-0.185
-0.179
-0.167
-0.164
-0.166
-0.170
-0.184
-0.210
-0.242
-0.264
-0.257
0.058
2.903
13.297
15.006
4.763
0.524
-0.259
-0.322
-0.327
-0.313
-0.302
-0.300
-0.325
-0.414
-0.551
-0.635
-0.645
-0.451
-0.460
-0.726
-0.543
0.766
2.434
0.957
-0.393
-0.391
0.012
0.382
0.021
-0.199
-0.211
-0.212
-0.203
-0.190
-0.182
-0.181
-0.192
-0.212
-0.244
-0.272
-0.282
-0.258
-0.029
0.552
0.699
0.127
-0.259
-0.347
-0.334
-0.264
-0.171
-0.212
-0.288
-0.317
-0.355
-0.442
-0.543
-0.658
-0.707
-0.758
-0.723
4.357
50.714
113.144
59.222
4.778
0.378
11.104
28.872
5.785
0.049
-0.230
-0.235
-0.237
-0.219
-0.200
-0.191
-0.196
-0.212
-0.240
-0.271
-0.292
-0.297
-0.289
-0.232
-0.192
-0.325
-0.439
-0.445
-0.128
1.029
2.405
1.359
0.044
-0.238
-0.218
-0.298
-0.247
4.378
8.705
2.336
-0.266
42.757
635.108
2155.659
909.288
84.725
2.879
91.301
444.778
44.200
0.814
-0.222
-0.264
-0.264
-0.244
-0.221
-0.204
-0.200
-0.210
-0.231
-0.258
-0.287
-0.306
-0.322
-0.336
-0.386
-0.491
-0.570
-0.459
1.230
11.775
29.800
15.178
1.786
0.244
0.378
0.394
113.181
909.263
1310.058
314.787
8.686
126.579
2446.687
10533.954
3597.601
223.115
1.903
38.338
145.186
21.839
2.549
0.240
-0.233
-0.278
-0.261
-0.240
-0.217
-0.203
-0.205
-0.221
-0.246
-0.270
-0.298
-0.338
-0.415
-0.542
-0.660
-0.697
0.228
19.102
108.306
109.442
42.034
4.329
0.779
1.288
18.780
1681.098
45281.965
84777.383
6101.090
177.718
177.662
8.342
12.649
3.063
-0.028
-0.552
-0.555
-0.099
13.589
1024.644
100000.000
62122.309
385.099
5.720
-0.191
-0.371
-0.368
-0.355
-0.338
-0.330
-0.319
-0.308
-0.301
-0.309
-0.398
-0.606
-0.723
-0.735
0.470
13.917
55.076
40.034
2.716
-0.371
-0.378
-0.384
-0.378
-0.360
-0.343
-0.363
-0.364
82.189
501.385
635.328
143.221
5.820
-0.576
-0.655
-0.342
7.059
294.998
7966.242
4083.183
120.870
2.970
-0.266
-0.384
-0.382
-0.373
-0.363
-0.354
-0.340
-0.327
-0.309
-0.314
-0.360
-0.483
-0.695
-0.662
-0.620
-0.476
-0.080
-0.213
-0.403
-0.385
-0.370
-0.368
-0.371
-0.365
-0.427
-0.436
-0.429
445.950
4098.884
5337.889
715.901
30.918
-0.196
-0.718
-0.586
0.733
13.586
74.424
58.739
8.821
0.287
-0.379
-0.411
-0.420
-0.418
-0.412
-0.402
-0.393
-0.354
-0.325
-0.317
-0.332
-0.347
-0.036
1.359
2.346
0.761
-0.332
-0.466
-0.412
-0.349
-0.303
-0.320
-0.349
-0.473
-0.559
-0.595
-0.529
446.008
4098.953
5337.735
715.287
32.628
-0.142
-0.673
-0.638
-0.323
0.281
1.330
1.169
0.067
-0.336
-0.378
-0.464
-0.477
-0.471
-0.476
-0.469
-0.424
-0.367
-0.331
-0.309
-0.290
0.158
7.875
83.763
175.695
41.223
2.489
-0.303
-0.305
0.133
0.403
0.074
-0.398
-0.629
-0.681
-0.633
-0.566
83.094
501.519
635.088
141.753
6.954
-0.563
-0.575
-0.552
-0.400
-0.364
-0.348
-0.371
-0.417
-0.437
-0.414
-0.461
-0.452
-0.394
-0.457
-0.456
-0.400
-0.360
-0.323
-0.302
-0.213
2.007
94.727
6717.138
50768.430
1374.858
21.046
0.299
0.043
1.681
2.982
1.576
1.408
0.666
-0.515
-0.570
0.350
0.758
10.561
16.078
5.010
-0.092
-0.517
-0.527
-0.495
-0.425
-0.441
-0.468
-0.490
-0.503
-0.502
-0.440
-0.376
-0.340
-0.241
-0.350
-0.397
-0.370
-0.350
-0.320
-0.215
0.433
5.216
228.924
62122.625
99999.758
5677.353
41.761
0.911
0.272
2.137
4.275
8.351
78.612
58.292
2.749
8.208
126.495
-0.267
-0.235
-0.213
-0.280
-0.400
-0.465
-0.485
-0.433
-0.453
-0.521
-0.564
-0.583
-0.582
-0.516
-0.385
-0.265
-0.184
-0.209
-0.327
-0.371
-0.359
-0.343
-0.285
0.472
8.000
43.163
85.618
1864.480
6717.655
505.840
14.719
1.066
0.156
0.724
1.788
29.438
1061.158
526.336
13.705
199.190
6101.005
-0.062
5.398
26.530
8.380
-0.237
-0.457
-0.383
-0.378
-0.417
-0.500
-0.570
-0.595
-0.463
0.211
1.867
1.958
0.869
0.264
-0.204
-0.341
-0.354
-0.340
-0.218
2.428
52.292
505.691
388.747
59.703
48.276
14.122
2.425
0.862
0.001
-0.182
0.054
8.390
123.206
78.390
17.602
1159.096
99999.625
25.511
564.195
1900.881
806.195
52.201
-0.288
-0.332
-0.331
-0.353
-0.423
-0.463
-0.428
0.788
16.826
106.966
95.078
14.637
1.398
-0.067
-0.318
-0.337
-0.322
-0.202
2.423
58.773
580.344
441.018
37.768
2.406
0.385
0.261
0.082
-0.224
-0.335
-0.357
-0.053
1.954
1.440
9.632
1159.025
99999.648
250.217
6101.129
38873.887
9173.145
396.953
1.072
-0.308
-0.313
-0.333
-0.341
-0.310
-0.064
7.923
385.048
23385.502
16158.217
259.450
6.020
0.375
-0.192
-0.314
-0.314
-0.266
0.631
10.981
58.762
46.554
7.182
0.308
-0.271
-0.273
-0.285
-0.327
-0.335
-0.350
-0.440
-0.474
-0.468
0.980
177.634
4675.060
280.676
7997.919
52829.242
12111.904
501.511
1.441
-0.311
-0.316
-0.291
-0.240
-0.257
0.181
17.141
1858.518
99999.719
99999.977
1026.455
15.396
4.454
0.827
-0.197
-0.303
-0.292
-0.183
0.637
2.420
2.186
0.477
-0.137
-0.290
-0.334
-0.335
-0.322
-0.318
-0.326
-0.372
-0.436
-0.411
-0.364
1.033
101.019
62.770
910.553
3161.118
1310.136
113.091
-0.131
-0.322
-0.299
-0.177
-0.014
0.134
2.530
14.384
298.265
11287.490
7966.938
207.268
33.982
23.732
3.762
0.054
-0.282
-0.281
-0.284
-0.254
-0.190
-0.182
-0.201
-0.231
-0.288
-0.314
-0.311
-0.293
-0.286
-0.287
-0.311
-0.344
-0.351
-0.348
-0.340
-0.319
6.036
41.114
102.065
36.262
1.308
-0.334
-0.322
-0.272
-0.090
0.157
1.474
27.383
138.124
48.866
68.347
59.514
17.302
30.204
23.623
4.198
0.070
-0.262
-0.267
-0.273
-0.275
-0.268
-0.267
-0.245
-0.243
-0.281
-0.287
-0.281
-0.272
-0.255
-0.253
-0.259
-0.277
-0.286
-0.245
-0.213
-0.276
0.274
1.578
1.077
-0.007
-0.382
-0.346
-0.324
-0.280
-0.166
-0.027
1.817
82.214
689.984
695.599
162.772
2.803
2.169
6.477
5.205
1.107
-0.131
-0.241
-0.244
-0.260
-0.259
-0.250
-0.242
-0.170
-0.143
-0.230
-0.253
-0.251
-0.248
-0.237
-0.236
-0.245
-0.253
-0.114
0.480
0.943
0.378
-0.501
-0.408
-0.491
-0.471
-0.450
-0.403
-0.333
-0.298
-0.250
-0.217
11.272
1165.559
21471.998
45288.297
3598.427
126.678
0.025
0.358
0.258
-0.099
-0.225
-0.223
-0.220
-0.231
-0.237
-0.232
-0.225
-0.155
-0.128
-0.206
-0.229
-0.231
-0.229
-0.230
-0.238
-0.247
-0.211
0.314
3.050
5.810
2.756
-0.587
-0.610
-0.610
-0.477
-0.472
-0.437
-0.355
-0.306
-0.259
-0.243
81.930
5338.184
100000.492
100000.156
28789.246
396.978
0.481
-0.261
-0.251
-0.246
-0.221
-0.205
-0.199
-0.200
-0.206
-0.206
-0.207
-0.199
-0.195
-0.208
-0.210
-0.213
-0.217
-0.223
-0.234
-0.235
-0.181
0.564
4.650
10.546
6.224
-0.648
-0.670
-0.675
-0.623
-0.554
-0.459
-0.376
-0.316
-0.256
-0.238
33.689
2446.744
99614.258
99999.742
10534.015
223.168
0.960
-0.326
-0.299
-0.251
-0.208
-0.187
-0.175
-0.170
-0.179
-0.183
-0.185
-0.186
-0.184
-0.188
-0.193
-0.205
-0.202
-0.213
-0.229
-0.212
-0.147
0.721
10.753
77.812
108.630
-0.665
-0.682
-0.678
-0.638
-0.560
-0.465
-0.381
-0.320
-0.248
-0.254
1.864
199.160
1900.990
2779.655
564.272
24.884
-0.037
-0.385
-0.344
-0.249
-0.190
-0.166
-0.155
-0.149
-0.153
-0.163
-0.166
-0.169
-0.166
-0.174
-0.181
-0.185
-0.187
-0.204
-0.125
0.463
1.527
4.518
137.520
7966.752
28255.889
-0.544
-0.653
-0.640
-0.605
-0.541
-0.459
-0.380
-0.281
-0.250
-0.284
-0.212
4.447
36.227
51.040
16.013
0.864
-0.498
-0.435
-0.347
-0.218
-0.168
-0.150
-0.137
-0.134
-0.136
-0.139
-0.144
-0.147
-0.151
-0.154
-0.163
-0.169
-0.177
-0.137
1.018
13.677
58.960
43.760
510.963
100000.164
99999.773
-0.352
-0.469
-0.550
-0.549
-0.489
-0.393
-0.288
-0.227
-0.250
-0.311
-0.380
-0.453
-0.192
-0.016
-0.499
-0.588
-0.529
-0.469
-0.276
-0.181
-0.147
-0.132
-0.124
-0.123
-0.122
-0.124
-0.126
-0.127
-0.131
-0.138
-0.150
-0.162
-0.174
0.053
6.474
175.945
2166.717
889.980
162.693
6718.828
19411.342
-0.237
-0.271
-0.308
-0.319
-0.289
-0.240
-0.196
-0.169
-0.200
-0.301
-0.403
-0.480
-0.548
-0.599
-0.611
-0.590
-0.529
-0.326
-0.196
-0.149
-0.129
-0.120
-0.114
-0.115
-0.115
-0.115
-0.115
-0.119
-0.122
-0.129
-0.144
-0.155
-0.175
0.136
9.890
440.860
9470.579
2962.732
92.160
61.241
94.756
-0.187
-0.188
-0.191
-0.189
-0.177
-0.158
-0.144
-0.140
-0.155
-0.200
-0.292
-0.418
-0.515
-0.566
-0.535
-0.424
-0.290
-0.196
-0.144
-0.125
-0.114
-0.111
-0.109
-0.107
-0.108
-0.112
-0.112
-0.113
-0.117
-0.124
-0.139
-0.152
-0.177
-0.042
3.811
74.485
580.365
295.105
21.538
2.130
1.428
-0.172
-0.161
-0.151
-0.142
-0.135
-0.128
-0.121
-0.121
-0.127
-0.140
-0.170
-0.213
-0.250
-0.267
-0.249
-0.205
-0.164
-0.134
-0.115
-0.107
-0.105
-0.105
-0.104
-0.102
-0.106
-0.107
-0.109
-0.110
-0.112
-0.117
-0.132
-0.153
-0.175
-0.185
0.292
4.239
13.720
10.079
1.930
-0.044
-0.240
-0.171
-0.155
-0.142
-0.130
-0.121
-0.114
-0.110
-0.110
-0.110
-0.115
-0.122
-0.133
-0.140
-0.147
-0.141
-0.125
-0.115
-0.108
-0.102
-0.099
-0.097
-0.099
-0.101
-0.101
-0.105
-0.107
-0.106
-0.106
-0.107
-0.113
-0.130
-0.152
-0.182
-0.210
-0.198
-0.013
0.446
0.880
0.612
-0.064
-0.287
-0.178
-0.158
-0.141
-0.130
-0.119
-0.111
-0.107
-0.102
-0.101
-0.103
-0.103
-0.104
-0.109
-0.111
-0.106
-0.100
-0.098
-0.096
-0.092
-0.093
-0.093
-0.097
-0.100
-0.101
-0.104
-0.106
-0.106
-0.105
-0.108
-0.113
-0.126
-0.148
-0.188
-0.217
-0.221
-0.055
1.732
8.443
11.306
3.026
0.044
-0.180
-0.162
-0.147
-0.133
-0.121
-0.111
-0.107
-0.102
-0.101
-0.099
-0.099
-0.097
-0.098
-0.098
-0.095
-0.092
-0.094
-0.092
-0.091
-0.092
-0.094
-0.100
-0.103
-0.104
-0.105
-0.106
-0.107
-0.107
-0.107
-0.113
-0.122
-0.147
-0.185
-0.216
-0.183
1.037
23.934
295.797
505.820
58.725
2.922
-0.185
-0.166
-0.149
-0.135
-0.122
-0.113
-0.107
-0.104
-0.099
-0.098
-0.096
-0.097
-0.095
-0.094
-0.090
-0.091
-0.094
-0.097
-0.096
-0.099
-0.102
-0.102
-0.108
-0.109
-0.111
-0.110
-0.110
-0.111
-0.108
-0.113
-0.123
-0.146
-0.182
-0.202
-0.120
3.180
137.854
5679.867
13488.203
440.909
9.715
-0.191
-0.171
-0.151
-0.137
-0.123
-0.116
-0.108
-0.105
-0.102
-0.098
-0.096
-0.097
-0.095
-0.093
-0.091
-0.095
-0.100
-0.104
-0.107
-0.110
-0.112
-0.115
-0.118
-0.119
-0.119
-0.120
-0.118
-0.115
-0.113
-0.116
-0.125
-0.150
-0.179
-0.198
-0.141
2.567
84.739
2532.987
5678.321
258.871
6.956
-0.194
-0.173
-0.152
-0.133
-0.125
-0.117
-0.110
-0.105
-0.102
-0.098
-0.097
-0.096
-0.096
-0.097
-0.098
-0.101
-0.106
-0.115
-0.121
-0.124
-0.133
-0.137
-0.143
-0.144
-0.143
-0.142
-0.137
-0.129
-0.126
-0.126
-0.133
-0.150
-0.181
-0.204
-0.205
0.406
10.065
84.384
107.467
21.397
1.399
-0.196
-0.170
-0.152
-0.138
-0.128
-0.120
-0.114
-0.109
-0.103
-0.100
-0.099
-0.097
-0.099
-0.100
-0.103
-0.110
-0.121
-0.132
-0.144
-0.152
-0.159
-0.163
-0.165
-0.162
-0.165
-0.164
-0.161
-0.155
-0.144
-0.141
-0.144
-0.153
-0.185
-0.223
-0.246
-0.194
0.400
6.028
37.525
28.854
1.423
-0.192
-0.171
-0.153
-0.140
-0.129
-0.122
-0.118
-0.110
-0.107
-0.104
-0.101
-0.101
-0.101
-0.105
-0.113
-0.124
-0.138
-0.155
-0.173
-0.186
-0.184
-0.186
-0.180
-0.171
-0.171
-0.177
-0.177
-0.174
-0.170
-0.159
-0.154
-0.164
-0.191
-0.238
-0.282
-0.297
5.302
397.243
2447.727
1901.867
250.283
-0.190
-0.172
-0.157
-0.147
-0.135
-0.129
-0.122
-0.116
-0.113
-0.109
-0.105
-0.106
-0.108
-0.113
-0.124
-0.136
-0.156
-0.178
-0.198
-0.208
-0.210
-0.181
-0.005
0.382
0.384
0.000
-0.171
-0.190
-0.191
-0.185
-0.173
-0.176
-0.196
-0.249
-0.307
-0.280
113.066
4099.049
72283.492
45280.297
2155.668
-0.194
-0.183
-0.172
-0.164
-0.152
-0.141
-0.131
-0.123
-0.118
-0.115
-0.111
-0.113
-0.117
-0.121
-0.132
-0.149
-0.169
-0.193
-0.216
-0.228
-0.215
0.206
4.267
19.011
19.037
4.299
0.221
-0.198
-0.211
-0.213
-0.198
-0.192
-0.213
-0.265
-0.331
-0.069
141.667
6101.076
99999.711
72283.344
2779.597
-0.231
-0.237
-0.233
-0.216
-0.192
-0.166
-0.148
-0.133
-0.129
-0.122
-0.125
-0.123
-0.126
-0.131
-0.144
-0.157
-0.181
-0.206
-0.227
-0.243
-0.134
2.766
83.991
1186.034
1375.276
84.196
3.147
-0.126
-0.241
-0.241
-0.227
-0.217
-0.237
-0.305
-0.368
-0.220
26.380
806.227
6101.136
4675.173
446.103
-0.357
-0.404
-0.411
-0.367
-0.301
-0.233
-0.189
-0.163
-0.150
-0.142
-0.139
-0.136
-0.140
-0.147
-0.159
-0.173
-0.192
-0.219
-0.243
-0.261
-0.034
7.989
505.516
62122.398
62122.734
580.853
9.016
-0.028
-0.280
-0.279
-0.267
-0.253
-0.266
-0.353
-0.424
-0.487
1.686
36.573
158.784
126.730
20.519
-0.521
-0.524
-0.505
-0.470
-0.425
-0.360
-0.260
-0.204
-0.184
-0.174
-0.161
-0.156
-0.157
-0.165
-0.174
-0.184
-0.200
-0.225
-0.255
-0.282
-0.115
5.791
258.824
11287.383
11287.648
259.179
5.891
-0.100
-0.300
-0.303
-0.291
-0.281
-0.292
-0.356
-0.484
-0.545
-0.613
0.156
2.516
2.073
-0.155
-0.542
-0.551
-0.495
-0.495
-0.442
-0.373
-0.318
-0.243
-0.208
-0.194
-0.194
-0.187
-0.184
-0.187
-0.185
-0.192
-0.206
-0.229
-0.262
-0.292
-0.256
0.837
17.028
137.303
137.813
19.568
1.097
-0.263
-0.319
-0.322
-0.301
-0.286
-0.295
-0.331
-0.445
-0.597
-0.648
-0.705
-0.741
-0.741
-0.703
0.104
6.297
13.154
6.607
0.299
-0.370
-0.301
-0.246
-0.225
-0.222
-0.225
-0.229
-0.218
-0.205
-0.202
-0.205
-0.209
-0.225
-0.266
-0.297
-0.308
-0.196
0.829
4.547
6.750
3.331
0.337
-0.288
-0.255
0.087
0.444
0.210
-0.183
-0.241
-0.254
-0.399
-0.571
-0.635
-0.658
-0.670
-0.651
24.741
353.450
1026.266
501.541
34.943
0.088
0.056
0.397
-0.029
-0.234
-0.249
-0.257
-0.246
-0.225
-0.214
-0.188
-0.134
-0.152
-0.237
-0.295
-0.312
-0.304
0.132
2.482
6.456
4.149
0.488
-0.173
0.968
9.841
26.354
13.628
1.949
0.953
1.711
0.674
-0.214
-0.379
-0.324
-0.405
-0.463
396.923
13944.088
99999.695
24832.066
715.308
4.286
0.921
2.251
0.588
-0.213
-0.272
-0.276
-0.264
-0.240
-0.221
-0.144
0.013
0.004
-0.172
-0.277
-0.306
-0.314
-0.126
0.885
2.645
1.465
0.062
0.122
9.898
227.338
1374.960
385.161
20.259
10.602
21.124
8.863
3.207
65.476
101.036
11.124
-0.007
1310.064
99999.680
99999.742
99999.742
2779.556
16.938
0.443
1.331
0.420
-0.122
-0.256
-0.295
-0.278
-0.256
-0.233
-0.150
0.014
0.009
-0.160
-0.256
-0.285
-0.308
-0.296
-0.155
0.000
-0.170
-0.285
0.499
27.416
1377.441
28256.555
2962.448
55.573
30.995
74.601
28.170
120.941
912.344
1310.451
280.583
4.577
15.195
158.635
199.019
29.193
0.345
-0.482
-0.471
-0.333
2.648
54.476
446.874
299.465
27.339
1.092
-0.333
-0.367
0.710
3.196
0.561
-0.339
-0.342
-0.321
-0.308
-0.307
-0.391
-0.581
-0.646
-0.651
1.829
32.304
177.692
177.677
17.118
-0.287
-0.356
-0.360
-0.356
-0.338
-0.334
-0.330
-0.332
806.288
10533.970
13944.009
1481.857
40.328
-0.162
-0.525
-0.442
1.163
21.264
137.244
107.207
12.261
0.472
-0.375
-0.386
-0.001
0.734
0.091
-0.351
-0.381
-0.353
-0.332
-0.314
-0.356
-0.475
-0.652
-0.627
-0.584
-0.217
0.465
0.056
-0.335
-0.347
-0.350
-0.353
-0.351
-0.349
-0.373
-0.379
-0.372
7997.920
99999.766
99999.617
18556.008
280.444
1.390
-0.561
-0.514
-0.063
2.390
8.831
7.927
1.493
-0.200
-0.434
-0.464
-0.402
-0.287
-0.398
-0.458
-0.438
-0.419
-0.364
-0.328
-0.332
-0.371
-0.328
0.146
0.434
-0.072
-0.400
-0.413
-0.369
-0.356
-0.352
-0.349
-0.353
-0.420
-0.477
-0.495
-0.451
7997.880
99999.742
99999.672
18556.080
250.096
1.678
-0.551
-0.423
-0.354
-0.172
0.142
0.051
-0.253
-0.392
-0.398
-0.493
-0.182
0.299
-0.185
-0.512
-0.507
-0.453
-0.369
-0.319
-0.301
-0.133
2.102
15.051
26.158
8.627
0.558
-0.355
-0.375
-0.351
-0.328
-0.337
-0.427
-0.540
-0.590
-0.537
-0.470
806.261
9173.136
13944.109
1310.114
45.153
0.062
-0.512
-0.419
-0.396
-0.393
-0.356
-0.372
-0.460
-0.461
-0.444
-0.355
3.064
9.433
2.626
-0.401
-0.519
-0.418
-0.354
-0.302
-0.203
0.759
17.121
258.779
667.284
106.845
5.100
-0.130
-0.341
-0.289
-0.261
-0.335
-0.424
-0.538
-0.591
-0.546
-0.297
11.057
158.721
199.132
35.198
1.276
-0.459
-0.480
-0.445
-0.442
-0.479
-0.520
-0.550
-0.557
-0.532
-0.493
-0.028
4.957
18.966
4.787
-0.222
-0.428
-0.376
-0.330
-0.040
1.981
8.400
39.749
770.276
2531.018
258.730
8.815
0.009
-0.328
-0.261
-0.243
-0.068
0.943
0.607
-0.401
1.696
23.104
-0.235
-0.004
0.282
-0.123
-0.399
-0.414
-0.460
-0.463
-0.502
-0.562
-0.624
-0.656
-0.650
-0.598
-0.351
0.814
3.681
4.671
1.228
-0.285
-0.377
-0.350
-0.228
2.428
52.307
506.014
396.354
154.239
260.426
52.319
3.357
-0.154
-0.335
-0.303
-0.297
0.388
4.090
3.065
0.835
43.915
909.224
-0.283
-0.142
-0.082
-0.306
-0.375
-0.409
-0.400
-0.403
-0.542
-0.622
-0.684
-0.718
-0.660
-0.124
1.754
7.681
24.034
15.319
2.439
-0.112
-0.345
-0.333
-0.003
10.973
768.628
76276.602
41629.145
343.559
15.924
3.912
0.208
-0.296
-0.346
-0.334
-0.352
-0.121
1.427
1.009
3.009
280.530
9173.059
0.825
13.314
44.552
14.187
-0.115
-0.349
-0.334
-0.330
-0.371
-0.519
-0.656
-0.647
0.292
10.772
59.737
64.760
54.769
30.105
4.167
0.002
-0.344
-0.334
0.031
12.225
886.683
99999.734
62122.258
441.363
7.022
0.131
-0.294
-0.338
-0.348
-0.337
-0.353
-0.412
-0.347
-0.368
1.619
250.115
9173.093
9.215
141.755
353.445
177.697
4.699
-0.321
-0.314
-0.283
-0.167
-0.223
-0.236
-0.137
5.155
175.917
4083.724
2967.130
136.360
14.635
1.830
-0.169
-0.337
-0.324
-0.190
3.027
74.457
768.682
667.812
48.208
3.377
0.300
-0.277
-0.344
-0.336
-0.335
-0.332
-0.383
-0.433
-0.410
-0.104
27.759
806.207
14.989
160.083
397.436
199.112
7.448
-0.313
-0.319
-0.188
0.475
1.233
0.770
0.614
10.901
580.852
62122.246
34243.512
386.805
8.001
0.433
-0.233
-0.318
-0.313
-0.292
0.060
3.032
11.108
10.986
6.215
4.398
1.053
-0.177
-0.334
-0.313
-0.306
-0.304
-0.325
-0.371
-0.353
-0.341
-0.216
10.638
30.020
108.916
98.692
38.942
1.674
-0.358
-0.305
0.259
3.752
8.876
6.242
19.811
82.761
161.128
2532.511
1858.505
95.047
3.467
0.442
-0.113
-0.291
-0.300
-0.290
-0.274
-0.169
0.143
0.850
2.840
3.073
0.727
-0.184
-0.304
-0.291
-0.272
-0.262
-0.272
-0.300
-0.304
-0.305
-0.319
-0.330
168.194
746.834
55.895
2.694
-0.300
-0.391
-0.298
0.536
6.424
17.102
18.012
719.139
24155.467
1186.209
50.541
33.301
6.043
0.976
0.347
-0.098
-0.269
-0.277
-0.273
-0.273
-0.265
-0.233
0.107
1.390
1.875
0.302
-0.236
-0.269
-0.263
-0.248
-0.235
-0.239
-0.253
-0.267
-0.285
-0.313
-0.325
32.799
105.771
14.303
-0.066
-0.454
-0.394
-0.323
0.121
2.721
6.623
15.824
1777.083
100909.398
4106.325
334.787
5.381
0.087
-0.008
-0.052
-0.200
-0.253
-0.242
-0.251
-0.261
-0.249
-0.233
0.443
6.658
11.249
1.529
-0.168
-0.239
-0.242
-0.232
-0.228
-0.233
-0.246
-0.254
-0.248
-0.253
-0.288
0.572
1.910
0.092
-0.478
-0.499
-0.447
-0.357
-0.177
0.223
0.718
36.496
2848.321
100446.578
100089.719
12115.542
250.265
-0.091
-0.257
-0.243
-0.248
-0.229
-0.218
-0.222
-0.237
-0.232
-0.218
0.364
5.806
8.605
1.332
-0.160
-0.223
-0.229
-0.225
-0.231
-0.240
-0.241
-0.231
-0.160
-0.100
-0.173
-0.540
-0.602
-0.627
-0.603
-0.555
-0.480
-0.353
-0.205
-0.188
-0.170
177.920
18557.814
100003.789
100001.570
99999.938
806.239
1.441
-0.284
-0.266
-0.237
-0.212
-0.200
-0.195
-0.202
-0.205
-0.206
-0.119
0.465
0.757
0.013
-0.206
-0.216
-0.223
-0.216
-0.224
-0.228
-0.230
-0.190
0.105
0.737
0.772
-0.566
-0.685
-0.682
-0.652
-0.593
-0.504
-0.386
-0.229
-0.233
-0.240
101.118
6981.395
99999.789
99999.766
38873.898
446.095
1.634
-0.314
-0.283
-0.240
-0.202
-0.181
-0.168
-0.172
-0.180
-0.181
-0.182
-0.171
-0.163
-0.187
-0.194
-0.203
-0.206
-0.203
-0.217
-0.179
-0.123
0.146
3.522
21.272
29.598
-0.498
-0.647
-0.701
-0.661
-0.589
-0.507
-0.388
-0.263
-0.251
-0.255
4.079
446.110
5337.862
9173.182
1159.160
47.578
0.240
-0.362
-0.322
-0.237
-0.185
-0.161
-0.150
-0.147
-0.155
-0.162
-0.161
-0.165
-0.166
-0.171
-0.181
-0.191
-0.186
-0.186
0.001
1.299
3.881
4.304
37.783
580.479
1185.908
-0.378
-0.476
-0.565
-0.579
-0.519
-0.417
-0.320
-0.247
-0.257
-0.288
-0.121
7.984
67.041
89.800
27.466
1.726
-0.468
-0.410
-0.341
-0.215
-0.168
-0.150
-0.138
-0.131
-0.134
-0.141
-0.148
-0.152
-0.153
-0.160
-0.165
-0.167
-0.171
-0.060
2.521
41.566
258.915
139.642
108.669
3475.011
9470.645
-0.273
-0.318
-0.363
-0.380
-0.355
-0.295
-0.247
-0.220
-0.262
-0.316
-0.383
-0.410
0.113
0.444
-0.324
-0.567
-0.507
-0.454
-0.281
-0.185
-0.152
-0.133
-0.123
-0.118
-0.119
-0.122
-0.125
-0.128
-0.133
-0.141
-0.150
-0.156
-0.162
0.333
18.996
1185.919
93989.719
19412.693
209.319
509.157
886.820
-0.216
-0.221
-0.231
-0.234
-0.228
-0.213
-0.196
-0.190
-0.226
-0.319
-0.407
-0.477
-0.542
-0.584
-0.593
-0.571
-0.520
-0.332
-0.202
-0.152
-0.135
-0.121
-0.115
-0.114
-0.111
-0.111
-0.114
-0.116
-0.120
-0.130
-0.143
-0.151
-0.156
0.506
29.590
4809.420
99999.773
100000.031
388.447
22.478
23.779
-0.184
-0.175
-0.172
-0.169
-0.164
-0.161
-0.155
-0.159
-0.177
-0.225
-0.311
-0.435
-0.524
-0.562
-0.545
-0.440
-0.303
-0.202
-0.151
-0.130
-0.119
-0.112
-0.109
-0.107
-0.107
-0.109
-0.111
-0.112
-0.116
-0.123
-0.137
-0.150
-0.166
0.124
9.941
385.151
6717.321
2531.342
75.046
2.775
0.661
-0.169
-0.155
-0.145
-0.140
-0.135
-0.134
-0.134
-0.134
-0.142
-0.158
-0.187
-0.225
-0.265
-0.280
-0.257
-0.216
-0.168
-0.140
-0.122
-0.113
-0.108
-0.106
-0.105
-0.106
-0.104
-0.105
-0.108
-0.109
-0.111
-0.117
-0.130
-0.152
-0.175
-0.147
0.922
11.134
42.884
36.029
9.993
1.032
-0.182
-0.167
-0.149
-0.139
-0.132
-0.126
-0.121
-0.119
-0.119
-0.123
-0.128
-0.134
-0.143
-0.151
-0.153
-0.145
-0.135
-0.122
-0.112
-0.105
-0.102
-0.104
-0.102
-0.103
-0.102
-0.106
-0.105
-0.107
-0.108
-0.110
-0.116
-0.129
-0.154
-0.183
-0.203
-0.159
0.391
5.416
36.593
28.116
3.221
-0.095
-0.168
-0.151
-0.138
-0.129
-0.123
-0.118
-0.115
-0.111
-0.112
-0.112
-0.113
-0.112
-0.116
-0.116
-0.113
-0.109
-0.105
-0.102
-0.098
-0.096
-0.101
-0.102
-0.101
-0.103
-0.104
-0.104
-0.105
-0.106
-0.108
-0.112
-0.128
-0.152
-0.188
-0.210
-0.214
0.220
6.349
37.913
43.148
8.472
0.484
-0.168
-0.152
-0.140
-0.131
-0.123
-0.117
-0.115
-0.111
-0.108
-0.108
-0.107
-0.104
-0.105
-0.104
-0.104
-0.099
-0.099
-0.102
-0.100
-0.097
-0.099
-0.102
-0.106
-0.108
-0.107
-0.106
-0.105
-0.108
-0.108
-0.114
-0.125
-0.148
-0.186
-0.217
-0.152
2.031
66.608
1598.943
3475.842
200.118
6.389
-0.170
-0.155
-0.141
-0.133
-0.125
-0.117
-0.113
-0.111
-0.109
-0.105
-0.104
-0.103
-0.102
-0.101
-0.100
-0.102
-0.106
-0.108
-0.109
-0.110
-0.111
-0.112
-0.111
-0.113
-0.112
-0.109
-0.109
-0.109
-0.109
-0.114
-0.124
-0.150
-0.179
-0.211
-0.055
6.485
505.513
99999.852
99999.789
2962.150
23.523
-0.172
-0.158
-0.144
-0.132
-0.125
-0.121
-0.114
-0.111
-0.108
-0.105
-0.101
-0.101
-0.101
-0.102
-0.106
-0.109
-0.117
-0.127
-0.128
-0.127
-0.127
-0.127
-0.126
-0.125
-0.124
-0.121
-0.118
-0.118
-0.116
-0.120
-0.129
-0.152
-0.175
-0.211
-0.095
5.249
295.107
50768.672
100000.250
1375.374
17.052
-0.174
-0.158
-0.144
-0.134
-0.127
-0.122
-0.116
-0.111
-0.110
-0.106
-0.105
-0.103
-0.103
-0.107
-0.113
-0.123
-0.136
-0.154
-0.162
-0.160
-0.159
-0.157
-0.154
-0.152
-0.147
-0.145
-0.138
-0.131
-0.127
-0.127
-0.136
-0.152
-0.187
-0.223
-0.211
0.986
23.725
296.932
451.264
69.127
4.356
-0.174
-0.159
-0.146
-0.137
-0.129
-0.124
-0.119
-0.114
-0.110
-0.109
-0.106
-0.107
-0.108
-0.116
-0.124
-0.145
-0.172
-0.196
-0.214
-0.212
-0.202
-0.185
-0.175
-0.169
-0.166
-0.163
-0.160
-0.154
-0.146
-0.141
-0.143
-0.157
-0.203
-0.248
-0.295
-0.196
1.320
39.715
295.192
239.222
18.169
-0.175
-0.161
-0.148
-0.138
-0.134
-0.128
-0.121
-0.117
-0.115
-0.113
-0.110
-0.110
-0.115
-0.123
-0.140
-0.170
-0.210
-0.250
-0.271
-0.269
-0.244
-0.218
-0.197
-0.184
-0.177
-0.184
-0.183
-0.177
-0.171
-0.159
-0.153
-0.168
-0.215
-0.270
-0.344
-0.373
52.474
1907.465
18616.295
13996.716
915.039
-0.177
-0.165
-0.157
-0.149
-0.140
-0.135
-0.127
-0.122
-0.119
-0.116
-0.115
-0.115
-0.122
-0.133
-0.156
-0.192
-0.241
-0.290
-0.322
-0.312
-0.281
-0.222
0.011
0.489
0.494
0.032
-0.174
-0.200
-0.194
-0.185
-0.174
-0.178
-0.214
-0.271
-0.356
-0.013
396.873
38874.742
100004.258
100004.289
13944.978
-0.186
-0.180
-0.174
-0.167
-0.155
-0.142
-0.135
-0.130
-0.126
-0.123
-0.123
-0.123
-0.127
-0.142
-0.167
-0.207
-0.253
-0.305
-0.338
-0.330
-0.287
0.250
5.826
29.577
29.581
5.845
0.295
-0.203
-0.222
-0.212
-0.195
-0.193
-0.217
-0.262
-0.345
0.289
501.384
61741.461
99999.867
99999.906
21450.617
-0.226
-0.229
-0.227
-0.213
-0.189
-0.165
-0.151
-0.139
-0.135
-0.133
-0.132
-0.134
-0.140
-0.153
-0.175
-0.210
-0.253
-0.301
-0.326
-0.328
-0.176
3.770
136.894
2962.274
2962.281
136.909
4.233
-0.117
-0.256
-0.249
-0.229
-0.215
-0.233
-0.289
-0.354
-0.028
113.014
4098.978
72283.328
45280.160
2155.704
-0.331
-0.372
-0.370
-0.338
-0.276
-0.222
-0.182
-0.162
-0.154
-0.147
-0.147
-0.148
-0.156
-0.171
-0.189
-0.216
-0.250
-0.290
-0.316
-0.324
-0.033
12.233
1024.566
99999.758
99999.773
1185.894
12.252
0.037
-0.285
-0.286
-0.268
-0.255
-0.262
-0.317
-0.394
-0.438
4.218
126.576
564.218
446.104
73.766
-0.458
-0.453
-0.435
-0.401
-0.359
-0.311
-0.239
-0.199
-0.183
-0.173
-0.170
-0.172
-0.181
-0.192
-0.203
-0.217
-0.240
-0.272
-0.301
-0.324
-0.092
7.945
440.908
50768.801
50769.113
505.913
8.070
-0.063
-0.303
-0.303
-0.290
-0.275
-0.281
-0.319
-0.430
-0.497
-0.493
1.206
6.389
5.418
0.554
-0.476
-0.466
-0.397
-0.399
-0.372
-0.323
-0.280
-0.234
-0.210
-0.205
-0.202
-0.201
-0.206
-0.207
-0.217
-0.224
-0.234
-0.260
-0.299
-0.321
-0.271
1.229
27.066
232.206
241.170
34.611
2.575
-0.105
-0.247
-0.279
-0.281
-0.269
-0.288
-0.313
-0.412
-0.527
-0.581
-0.620
-0.643
-0.635
-0.585
0.181
6.289
15.890
6.567
0.263
-0.318
-0.281
-0.255
-0.237
-0.238
-0.241
-0.233
-0.222
-0.216
-0.215
-0.157
-0.012
-0.033
-0.221
-0.314
-0.328
-0.052
4.130
50.587
203.859
95.776
8.115
0.751
0.996
0.916
1.243
0.633
-0.031
0.052
0.239
-0.111
-0.479
-0.566
-0.573
-0.573
-0.551
30.122
564.178
1900.913
806.218
67.473
-0.047
-0.294
-0.268
-0.258
-0.261
-0.264
-0.265
-0.245
-0.232
-0.154
0.405
1.997
1.971
0.399
-0.228
-0.327
-0.099
5.176
94.740
505.489
199.813
13.845
2.800
7.265
25.410
74.599
33.113
4.612
8.176
16.939
7.918
0.749
-0.358
-0.458
-0.448
-0.410
634.983
33427.492
99999.703
61741.500
1310.086
6.709
-0.303
-0.280
-0.283
-0.280
-0.279
-0.281
-0.259
-0.235
-0.023
1.799
8.010
7.991
1.954
-0.048
-0.314
-0.199
1.906
26.332
94.625
52.223
5.356
2.619
27.626
1187.301
19411.402
2167.144
57.810
201.189
886.701
175.934
9.861
0.178
-0.209
-0.311
-0.307
2446.602
99999.906
100000.977
100001.313
5338.149
41.702
-0.334
-0.317
-0.313
-0.302
-0.297
-0.293
-0.263
-0.236
-0.021
1.798
8.014
8.001
1.968
-0.031
-0.297
-0.294
0.027
2.133
5.130
3.306
0.481
1.574
75.034
16158.268
99999.758
62123.219
213.208
1861.111
16158.080
1375.433
30.976
5.015
5.415
0.386
-0.283
28.950
281.016
314.844
65.360
0.095
-0.401
-0.409
-0.287
1.551
20.704
100.699
63.671
8.326
0.218
-0.346
33.215
564.099
1310.031
445.978
17.362
-0.304
-0.324
-0.261
-0.201
-0.303
-0.501
-0.556
-0.546
0.589
16.021
113.110
113.107
6.693
-0.280
-0.312
-0.315
-0.318
-0.310
-0.305
-0.301
-0.300
1486.035
28792.105
38874.320
2779.551
82.342
-0.199
-0.426
-0.370
-0.071
1.725
5.458
4.507
0.879
-0.263
-0.390
4.479
158.565
314.756
126.526
4.333
-0.349
-0.378
-0.347
-0.316
-0.342
-0.429
-0.572
-0.561
-0.524
-0.317
-0.048
-0.212
-0.310
-0.309
-0.310
-0.313
-0.316
-0.318
-0.324
-0.322
-0.320
18566.518
100007.859
100000.875
52829.211
446.011
0.961
-0.432
-0.371
-0.317
-0.005
1.465
1.624
-0.097
-0.375
-0.484
0.035
5.151
13.987
5.318
0.102
-0.490
-0.449
-0.406
-0.339
-0.318
-0.365
-0.438
-0.456
-0.393
-0.416
-0.415
-0.367
-0.325
-0.312
-0.306
-0.309
-0.317
-0.361
-0.380
-0.386
-0.347
18561.293
100003.797
100000.313
52829.203
446.039
1.209
-0.420
-0.363
-0.340
0.688
14.168
14.460
1.198
-0.373
-0.410
-0.302
3.661
12.724
3.637
-0.358
-0.563
-0.525
-0.422
-0.336
-0.315
-0.301
-0.071
0.829
1.361
0.360
-0.302
-0.379
-0.336
-0.317
-0.308
-0.303
-0.357
-0.425
-0.477
-0.441
-0.307
1482.515
24832.561
38873.977
2779.601
83.348
0.022
-0.400
-0.381
-0.328
1.567
15.701
16.457
2.569
-0.333
-0.433
1.912
143.708
1529.440
123.154
1.581
-0.603
-0.506
-0.391
-0.315
-0.218
0.014
1.251
7.168
10.909
3.678
0.197
-0.317
-0.327
-0.320
-0.308
-0.336
-0.408
-0.517
-0.491
-0.442
-0.305
26.661
280.648
314.887
66.873
0.852
-0.354
-0.395
-0.412
-0.430
0.389
4.099
4.421
0.712
-0.528
-0.397
3.697
377.127
7435.857
318.893
2.604
-0.485
-0.415
-0.354
-0.050
1.950
8.118
9.182
14.062
19.066
6.396
0.512
-0.286
-0.323
-0.319
-0.313
-0.364
-0.462
-0.504
-0.485
-0.350
0.152
-0.264
-0.107
0.049
-0.164
-0.316
-0.352
-0.395
-0.458
-0.508
-0.567
-0.316
-0.330
-0.667
-0.605
0.450
10.482
58.994
132.571
22.935
0.598
-0.401
-0.365
-0.231
2.419
58.779
580.424
441.791
41.488
8.805
2.462
0.095
-0.315
-0.335
-0.323
-0.315
-0.376
-0.458
-0.453
-0.438
0.872
28.116
-0.344
-0.326
-0.315
-0.314
-0.329
-0.355
-0.377
-0.330
0.020
-0.298
-0.698
-0.771
-0.765
-0.379
5.749
137.003
1375.464
668.539
33.449
1.047
-0.313
-0.335
-0.008
12.220
886.682
99999.742
62122.316
385.828
7.484
0.347
-0.254
-0.337
-0.342
-0.332
-0.315
-0.380
-0.445
-0.433
-0.293
5.143
223.088
-0.427
-0.244
-0.096
-0.284
-0.356
-0.338
-0.261
1.175
6.260
3.455
-0.395
-0.787
-0.584
1.444
15.641
391.076
7967.716
2962.345
74.410
1.885
-0.300
-0.343
0.029
13.624
1024.556
99999.820
93990.469
508.465
10.190
0.826
-0.212
-0.332
-0.340
-0.332
-0.309
-0.359
-0.414
-0.388
-0.286
3.962
199.059
-0.362
0.978
1.940
0.454
-0.335
-0.348
-0.209
2.274
13.012
7.145
0.540
-0.451
0.701
13.756
78.854
150.268
677.459
337.559
23.582
0.784
-0.323
-0.338
-0.190
3.030
83.947
1025.177
776.059
94.062
48.569
8.899
0.436
-0.301
-0.327
-0.316
-0.303
-0.318
-0.356
-0.335
-0.315
-0.097
21.184
2.417
7.714
4.766
0.972
-0.341
-0.383
-0.254
1.371
10.442
22.660
12.428
2.028
2.712
30.034
227.903
181.371
38.325
13.440
1.957
-0.138
-0.331
-0.327
-0.295
0.065
3.089
13.757
37.658
229.723
258.991
33.021
1.521
-0.252
-0.305
-0.281
-0.269
-0.274
-0.296
-0.295
-0.292
-0.301
-0.234
230.457
1530.264
68.936
1.176
-0.455
-0.410
-0.107
5.772
94.790
505.530
176.988
31.184
79.758
35.247
60.422
52.554
9.405
0.792
-0.155
-0.301
-0.317
-0.309
-0.294
-0.266
-0.104
1.182
17.336
137.316
155.615
21.254
1.083
-0.237
-0.281
-0.255
-0.236
-0.231
-0.247
-0.259
-0.267
-0.293
-0.309
9198.472
99999.695
743.947
3.099
-0.475
-0.436
0.005
9.845
258.773
2166.789
588.488
741.415
24154.055
1176.816
17.850
4.404
0.826
-0.168
-0.292
-0.294
-0.294
-0.287
-0.279
-0.269
-0.245
0.067
4.134
34.457
52.158
7.744
0.227
-0.251
-0.252
-0.239
-0.219
-0.218
-0.230
-0.241
-0.257
-0.287
-0.306
444.613
3288.110
106.045
1.019
-0.494
-0.406
0.015
4.470
66.301
258.998
118.659
1685.457
100353.906
3796.756
145.745
1.087
-0.238
-0.301
-0.293
-0.279
-0.262
-0.248
-0.255
-0.254
-0.242
-0.069
10.039
744.847
2230.318
51.116
0.544
-0.231
-0.232
-0.227
-0.212
-0.220
-0.229
-0.240
-0.252
-0.274
-0.295
4.182
9.611
2.033
-0.434
-0.479
-0.187
0.797
2.338
5.319
11.253
16.017
875.949
14391.052
24935.389
2783.198
101.162
-0.269
-0.294
-0.289
-0.262
-0.235
-0.221
-0.221
-0.231
-0.226
-0.093
8.609
526.833
1529.905
44.109
0.449
-0.215
-0.224
-0.219
-0.214
-0.228
-0.230
-0.233
-0.246
-0.261
-0.280
-0.367
-0.341
-0.495
-0.553
-0.492
-0.060
1.869
4.207
2.170
0.546
52.747
3599.364
100003.781
100001.555
16074.948
280.583
0.095
-0.282
-0.261
-0.268
-0.231
-0.205
-0.193
-0.202
-0.203
-0.185
0.759
11.235
19.196
2.660
-0.091
-0.210
-0.214
-0.210
-0.211
-0.223
-0.222
-0.224
-0.196
-0.121
-0.112
-0.396
-0.474
-0.548
-0.561
-0.505
-0.183
1.018
2.185
1.106
0.005
21.255
1900.966
52829.270
99999.750
6981.360
177.730
0.277
-0.304
-0.280
-0.270
-0.222
-0.190
-0.174
-0.173
-0.177
-0.177
-0.156
0.011
0.097
-0.123
-0.192
-0.198
-0.204
-0.196
-0.202
-0.187
-0.148
-0.115
0.310
1.801
2.224
-0.366
-0.423
-0.480
-0.493
-0.454
-0.329
-0.005
0.260
0.036
-0.201
0.897
158.707
1482.008
2155.700
397.009
14.915
-0.174
-0.339
-0.314
-0.243
-0.208
-0.180
-0.161
-0.153
-0.157
-0.158
-0.160
-0.163
-0.165
-0.168
-0.177
-0.189
-0.181
-0.180
-0.056
0.726
2.266
1.863
3.265
15.314
21.182
-0.306
-0.335
-0.368
-0.376
-0.351
-0.310
-0.231
-0.204
-0.233
-0.276
-0.268
2.262
22.710
33.585
9.558
0.331
-0.429
-0.388
-0.328
-0.232
-0.205
-0.173
-0.146
-0.134
-0.135
-0.143
-0.147
-0.149
-0.152
-0.157
-0.166
-0.164
-0.164
-0.094
1.648
21.210
107.028
66.579
13.517
37.597
52.360
-0.248
-0.256
-0.263
-0.275
-0.264
-0.246
-0.218
-0.217
-0.252
-0.303
-0.357
-0.423
-0.261
-0.148
-0.469
-0.514
-0.470
-0.429
-0.279
-0.221
-0.185
-0.156
-0.135
-0.123
-0.120
-0.120
-0.125
-0.130
-0.132
-0.139
-0.149
-0.149
-0.157
0.174
9.956
385.168
7966.339
2962.539
77.255
15.941
19.040
-0.214
-0.202
-0.200
-0.203
-0.206
-0.204
-0.195
-0.196
-0.224
-0.302
-0.389
-0.446
-0.503
-0.541
-0.546
-0.527
-0.474
-0.311
-0.211
-0.176
-0.157
-0.139
-0.123
-0.114
-0.113
-0.111
-0.112
-0.114
-0.118
-0.126
-0.140
-0.147
-0.157
0.292
17.050
1024.633
62122.207
13486.980
155.675
4.947
2.098
-0.192
-0.176
-0.167
-0.163
-0.165
-0.169
-0.171
-0.179
-0.190
-0.220
-0.293
-0.395
-0.478
-0.516
-0.480
-0.386
-0.273
-0.198
-0.160
-0.144
-0.132
-0.121
-0.115
-0.110
-0.107
-0.105
-0.105
-0.109
-0.112
-0.121
-0.136
-0.149
-0.165
0.052
5.872
136.986
1597.814
670.687
40.018
1.951
-0.025
-0.177
-0.161
-0.151
-0.144
-0.143
-0.147
-0.147
-0.154
-0.160
-0.171
-0.195
-0.225
-0.254
-0.261
-0.241
-0.205
-0.167
-0.142
-0.127
-0.121
-0.117
-0.115
-0.109
-0.109
-0.106
-0.104
-0.105
-0.108
-0.110
-0.116
-0.130
-0.149
-0.172
-0.155
0.573
7.059
38.505
225.798
160.242
10.360
0.114
-0.169
-0.155
-0.144
-0.136
-0.132
-0.129
-0.131
-0.134
-0.136
-0.141
-0.146
-0.154
-0.155
-0.154
-0.149
-0.137
-0.126
-0.117
-0.113
-0.111
-0.112
-0.111
-0.108
-0.106
-0.104
-0.105
-0.106
-0.104
-0.109
-0.116
-0.126
-0.151
-0.181
-0.196
-0.143
1.736
103.818
8643.166
4852.598
60.007
0.831
-0.164
-0.149
-0.141
-0.135
-0.129
-0.126
-0.123
-0.125
-0.124
-0.123
-0.124
-0.121
-0.123
-0.122
-0.120
-0.114
-0.110
-0.109
-0.111
-0.107
-0.110
-0.110
-0.111
-0.108
-0.108
-0.108
-0.107
-0.107
-0.108
-0.114
-0.127
-0.150
-0.190
-0.201
-0.197
1.140
54.353
1658.661
1185.866
34.699
0.831
-0.163
-0.148
-0.141
-0.135
-0.129
-0.125
-0.125
-0.121
-0.117
-0.117
-0.115
-0.112
-0.111
-0.111
-0.108
-0.108
-0.111
-0.114
-0.109
-0.109
-0.109
-0.110
-0.111
-0.112
-0.109
-0.109
-0.107
-0.108
-0.109
-0.114
-0.126
-0.151
-0.188
-0.209
-0.187
1.209
30.074
361.180
601.819
68.721
3.148
-0.160
-0.151
-0.141
-0.135
-0.129
-0.122
-0.122
-0.119
-0.114
-0.114
-0.111
-0.107
-0.108
-0.110
-0.108
-0.115
-0.124
-0.129
-0.131
-0.131
-0.127
-0.124
-0.121
-0.119
-0.115
-0.112
-0.111
-0.113
-0.114
-0.117
-0.129
-0.151
-0.181
-0.212
-0.139
3.430
137.028
7966.739
19411.771
505.569
10.975
-0.160
-0.153
-0.142
-0.134
-0.130
-0.126
-0.123
-0.120
-0.115
-0.113
-0.109
-0.107
-0.109
-0.114
-0.119
-0.133
-0.151
-0.166
-0.172
-0.168
-0.156
-0.148
-0.140
-0.134
-0.129
-0.125
-0.121
-0.122
-0.121
-0.125
-0.133
-0.156
-0.185
-0.226
-0.185
2.455
94.744
2962.873
6719.767
297.620
8.470
-0.162
-0.154
-0.144
-0.137
-0.131
-0.129
-0.125
-0.120
-0.117
-0.114
-0.113
-0.109
-0.112
-0.122
-0.137
-0.167
-0.205
-0.244
-0.256
-0.249
-0.218
-0.193
-0.173
-0.164
-0.152
-0.145
-0.141
-0.135
-0.132
-0.134
-0.142
-0.157
-0.198
-0.266
-0.280
0.376
11.414
98.736
331.590
205.804
12.988
-0.164
-0.157
-0.148
-0.141
-0.134
-0.131
-0.127
-0.124
-0.118
-0.118
-0.116
-0.115
-0.119
-0.134
-0.166
-0.218
-0.293
-0.367
-0.391
-0.367
-0.312
-0.249
-0.203
-0.182
-0.170
-0.164
-0.164
-0.158
-0.149
-0.143
-0.148
-0.165
-0.214
-0.295
-0.342
-0.336
2.191
152.897
19657.611
15960.151
108.935
-0.169
-0.160
-0.154
-0.144
-0.138
-0.136
-0.128
-0.125
-0.122
-0.120
-0.120
-0.120
-0.129
-0.150
-0.194
-0.282
-0.399
-0.501
-0.541
-0.500
-0.410
-0.309
-0.238
-0.204
-0.189
-0.186
-0.183
-0.177
-0.176
-0.164
-0.159
-0.169
-0.211
-0.306
-0.355
-0.421
22.497
1249.055
16281.854
12846.264
632.929
-0.174
-0.169
-0.163
-0.156
-0.146
-0.139
-0.136
-0.130
-0.126
-0.124
-0.125
-0.129
-0.141
-0.165
-0.222
-0.333
-0.471
-0.581
-0.623
-0.591
-0.477
-0.350
-0.176
0.081
0.098
-0.114
-0.201
-0.202
-0.196
-0.187
-0.176
-0.178
-0.210
-0.301
-0.361
-0.257
280.639
18562.377
100059.672
100052.313
6986.518
-0.191
-0.185
-0.178
-0.169
-0.161
-0.150
-0.141
-0.136
-0.134
-0.131
-0.131
-0.137
-0.147
-0.176
-0.235
-0.343
-0.480
-0.594
-0.637
-0.604
-0.490
-0.152
1.935
7.993
8.003
1.999
-0.007
-0.231
-0.226
-0.216
-0.197
-0.193
-0.212
-0.277
-0.337
-0.175
314.648
28789.189
100000.477
100000.570
10534.229
-0.225
-0.223
-0.219
-0.206
-0.189
-0.169
-0.156
-0.148
-0.141
-0.140
-0.144
-0.148
-0.161
-0.186
-0.237
-0.322
-0.436
-0.544
-0.586
-0.559
-0.422
1.135
26.362
227.279
227.283
26.407
1.399
-0.217
-0.267
-0.255
-0.235
-0.219
-0.223
-0.266
-0.349
-0.283
66.676
2446.549
28789.135
21450.576
1159.144
-0.301
-0.323
-0.317
-0.291
-0.248
-0.205
-0.178
-0.164
-0.157
-0.153
-0.156
-0.166
-0.180
-0.203
-0.242
-0.295
-0.373
-0.449
-0.489
-0.483
-0.303
3.693
120.896
2530.905
2530.945
120.949
3.768
-0.155
-0.293
-0.286
-0.270
-0.256
-0.253
-0.282
-0.337
-0.394
1.537
70.737
353.420
280.615
33.962
-0.404
-0.389
-0.371
-0.343
-0.309
-0.264
-0.212
-0.189
-0.179
-0.175
-0.182
-0.194
-0.208
-0.224
-0.244
-0.273
-0.317
-0.370
-0.402
-0.408
-0.283
2.385
66.291
1025.667
1027.004
67.776
3.084
-0.179
-0.294
-0.299
-0.294
-0.276
-0.276
-0.294
-0.346
-0.427
-0.464
0.420
2.843
2.370
0.120
-0.416
-0.400
-0.371
-0.348
-0.316
-0.279
-0.251
-0.224
-0.213
-0.211
-0.214
-0.217
-0.226
-0.229
-0.244
-0.243
-0.214
-0.243
-0.327
-0.356
-0.327
0.430
9.840
74.801
162.680
66.190
7.096
0.631
0.752
0.129
-0.241
-0.278
-0.281
-0.296
-0.324
-0.445
-0.491
-0.518
-0.529
-0.510
-0.467
-0.326
0.829
2.251
0.797
-0.245
-0.296
-0.268
-0.249
-0.243
-0.245
-0.240
-0.242
-0.238
-0.239
-0.176
0.433
1.958
1.932
0.436
-0.244
-0.329
0.293
19.342
888.152
16159.468
2962.687
67.193
14.645
35.368
10.589
1.228
0.298
-0.036
0.338
0.703
0.200
-0.340
-0.531
-0.537
-0.527
-0.497
5.013
177.657
446.053
223.125
8.798
-0.293
-0.297
-0.281
-0.275
-0.268
-0.267
-0.256
-0.218
-0.168
0.408
7.991
46.582
46.561
8.828
0.439
-0.284
0.515
33.009
3474.182
99999.719
19411.340
141.373
139.183
612.822
101.012
32.391
15.406
4.209
21.256
52.283
18.897
1.892
-0.239
-0.395
-0.391
-0.350
177.531
4098.943
21450.652
6101.236
314.834
0.767
-0.325
-0.319
-0.302
-0.289
-0.287
-0.219
-0.002
0.205
1.992
41.572
505.461
580.348
52.270
2.151
-0.231
0.097
10.937
336.784
3474.136
1024.588
40.595
91.331
393.997
318.732
1860.727
441.910
48.706
1186.691
9470.594
1024.549
23.592
0.544
-0.288
-0.301
-0.291
564.084
24833.289
100007.797
45290.418
1028.040
5.326
-0.350
-0.347
-0.333
-0.310
-0.295
-0.147
0.362
0.843
2.298
41.626
505.469
580.359
52.282
2.160
-0.230
-0.256
0.909
12.180
36.957
21.079
3.274
7.162
44.293
1862.948
41628.301
4085.418
179.943
34244.336
99999.750
23385.535
94.787
1.613
-0.248
-0.282
-0.278
41.125
105.654
113.704
8.473
-0.290
-0.349
-0.353
-0.201
2.992
52.399
337.245
200.131
15.188
0.468
4.064
909.190
38873.895
99999.766
28789.131
635.019
1.819
-0.205
0.387
0.950
0.467
-0.254
-0.460
-0.449
-0.349
0.634
3.858
3.252
-0.024
-0.269
-0.271
-0.274
-0.277
-0.274
-0.271
-0.272
-0.276
558.660
4202.751
4682.381
715.567
10.655
-0.336
-0.352
-0.326
-0.061
2.055
10.821
9.361
0.972
-0.327
0.549
223.008
4098.922
13944.018
3160.652
158.603
0.698
-0.395
-0.331
-0.276
-0.282
-0.371
-0.475
-0.491
-0.470
-0.421
-0.350
-0.314
-0.288
-0.278
-0.270
-0.270
-0.268
-0.272
-0.275
-0.281
-0.259
5123.053
85771.961
100024.039
6101.646
141.704
-0.219
-0.347
-0.330
-0.076
65.498
397.300
446.286
81.826
-0.086
-0.356
7.638
141.746
280.792
113.177
7.874
-0.352
-0.473
-0.426
-0.349
-0.318
-0.348
-0.420
-0.515
-0.523
-0.484
-0.428
-0.363
-0.318
-0.286
-0.270
-0.269
-0.277
-0.291
-0.300
-0.299
-0.047
3444.080
84960.578
100010.406
6101.429
141.726
-0.158
-0.338
-0.327
2.476
353.398
2446.679
2779.532
396.861
4.473
-0.405
0.059
10.585
37.980
9.505
-0.050
-0.616
-0.556
-0.465
-0.349
-0.319
-0.332
-0.367
-0.380
-0.381
-0.419
-0.416
-0.376
-0.330
-0.294
-0.273
-0.282
-0.304
-0.332
-0.352
-0.325
0.516
404.590
3604.540
4676.335
715.417
10.949
-0.263
-0.327
-0.338
3.616
314.786
2155.594
2155.577
314.730
6.237
-0.368
4.036
526.363
22413.840
444.254
3.422
-0.630
-0.586
-0.422
-0.334
-0.280
-0.232
-0.203
-0.093
-0.043
-0.208
-0.333
-0.332
-0.310
-0.293
-0.276
-0.277
-0.326
-0.383
-0.399
-0.330
0.699
4.383
82.111
113.207
8.530
-0.169
-0.297
-0.333
-0.378
0.831
44.196
280.516
280.489
55.530
1.705
-0.299
8.409
1846.428
100001.484
1529.837
6.127
-0.554
-0.463
-0.377
-0.215
0.470
1.951
1.819
0.620
0.224
-0.086
-0.288
-0.320
-0.302
-0.291
-0.280
-0.279
-0.352
-0.417
-0.386
-0.348
0.063
-0.290
-0.267
-0.242
-0.257
-0.274
-0.296
-0.379
-0.407
-0.331
1.969
11.097
11.794
2.737
-0.445
1.643
34.334
226.874
470.927
60.647
1.469
-0.430
-0.390
-0.318
0.619
10.985
52.298
46.605
7.329
0.514
-0.177
-0.297
-0.317
-0.319
-0.306
-0.282
-0.307
-0.367
-0.394
-0.364
-0.340
-0.241
-0.388
-0.363
-0.334
-0.314
-0.300
-0.309
-0.321
1.265
8.251
4.008
-0.228
-0.662
-0.808
-0.294
16.585
1024.351
50769.270
11289.321
137.555
3.020
-0.264
-0.345
-0.214
3.015
74.458
768.645
580.505
41.999
2.296
-0.035
-0.287
-0.313
-0.316
-0.310
-0.288
-0.302
-0.350
-0.355
-0.339
-0.303
-0.159
-0.468
-0.440
-0.400
-0.379
-0.357
-0.331
0.409
37.998
743.796
230.446
3.933
-0.748
-0.805
0.022
33.033
4809.665
99999.797
99999.703
385.032
5.125
-0.222
-0.350
-0.201
3.021
83.933
887.030
772.296
63.805
20.941
4.253
0.123
-0.295
-0.304
-0.296
-0.278
-0.286
-0.318
-0.312
-0.305
-0.297
-0.153
-0.548
-0.505
-0.480
-0.446
-0.405
-0.363
0.887
91.462
4911.885
746.454
9.733
-0.311
-0.639
0.680
12.916
507.200
11287.677
3474.281
83.914
2.117
-0.290
-0.340
-0.273
0.838
13.731
77.176
132.530
1034.700
1186.552
83.946
3.019
-0.182
-0.287
-0.275
-0.262
-0.259
-0.272
-0.273
-0.268
-0.281
-0.292
0.829
2.386
0.251
-0.478
-0.468
-0.413
0.108
13.027
128.613
193.558
68.079
5.873
0.430
0.968
4.698
18.457
59.698
41.654
5.211
0.054
-0.333
-0.331
-0.307
-0.145
0.955
10.484
443.875
50769.332
62122.219
580.351
9.865
-0.034
-0.273
-0.256
-0.239
-0.223
-0.230
-0.237
-0.242
-0.264
-0.287
68.744
232.428
22.565
0.249
-0.504
-0.434
0.321
26.654
1376.158
34243.582
4083.542
68.979
9.731
3.574
1.927
1.858
1.460
0.806
-0.038
-0.292
-0.319
-0.315
-0.295
-0.275
-0.066
5.346
227.483
9471.384
13487.920
295.310
6.456
-0.056
-0.262
-0.243
-0.218
-0.203
-0.203
-0.213
-0.229
-0.256
-0.279
751.079
7447.437
173.345
1.913
-0.475
-0.422
0.882
52.480
7966.377
99999.773
41629.359
186.329
139.402
40.294
2.054
0.020
-0.063
-0.102
-0.291
-0.296
-0.294
-0.292
-0.272
-0.261
-0.211
0.939
19.851
205.110
278.956
32.593
1.402
-0.192
-0.246
-0.228
-0.204
-0.194
-0.198
-0.210
-0.228
-0.250
-0.279
118.227
468.156
41.948
1.365
-0.428
0.048
2.669
21.861
669.801
9471.067
1598.904
87.951
255.879
76.894
4.345
-0.232
-0.218
-0.213
-0.289
-0.283
-0.272
-0.251
-0.248
-0.246
-0.238
0.148
29.857
11426.502
100003.109
231.887
1.443
-0.223
-0.225
-0.219
-0.197
-0.197
-0.205
-0.218
-0.230
-0.244
-0.270
6.665
12.364
4.332
0.081
-0.134
2.680
26.447
76.255
43.606
61.785
27.200
52.636
421.453
573.349
142.437
1.086
-0.303
-0.289
-0.307
-0.280
-0.247
-0.221
-0.217
-0.224
-0.221
0.031
25.229
6032.201
45763.934
168.364
1.167
-0.206
-0.214
-0.212
-0.200
-0.205
-0.216
-0.222
-0.226
-0.235
-0.253
0.255
0.667
0.207
-0.228
-0.007
6.399
83.908
295.124
84.493
7.685
1.516
178.233
1482.818
2447.108
446.099
8.459
-0.293
-0.393
-0.348
-0.305
-0.263
-0.223
-0.201
-0.203
-0.199
-0.155
1.789
33.290
58.802
6.645
0.021
-0.200
-0.209
-0.203
-0.196
-0.204
-0.211
-0.215
-0.217
-0.224
-0.237
-0.295
-0.264
-0.285
-0.306
-0.100
3.367
37.019
106.949
37.040
3.437
0.285
113.131
806.245
1159.087
280.575
4.348
-0.274
-0.300
-0.403
-0.365
-0.303
-0.234
-0.193
-0.184
-0.178
-0.178
-0.130
0.230
0.341
-0.056
-0.184
-0.194
-0.201
-0.189
-0.189
-0.191
-0.190
-0.203
-0.184
-0.103
-0.105
-0.309
-0.310
-0.298
-0.290
-0.240
0.416
3.789
7.991
3.835
0.527
-0.124
4.387
83.165
126.619
19.677
0.662
-0.353
-0.351
-0.351
-0.387
-0.317
-0.253
-0.194
-0.165
-0.162
-0.159
-0.157
-0.162
-0.163
-0.166
-0.173
-0.184
-0.177
-0.172
-0.151
0.021
0.323
0.193
0.042
0.311
0.408
-0.274
-0.269
-0.266
-0.261
-0.259
-0.198
0.020
0.190
0.072
-0.064
-0.177
-0.126
1.114
2.018
0.483
-0.385
-0.402
-0.407
-0.372
-0.388
-0.329
-0.258
-0.194
-0.153
-0.139
-0.143
-0.145
-0.148
-0.151
-0.155
-0.164
-0.162
-0.159
-0.147
0.207
2.817
8.952
6.536
1.399
0.754
0.910
-0.243
-0.228
-0.222
-0.224
-0.221
-0.218
-0.211
-0.208
-0.200
-0.196
-0.255
-0.363
-0.427
-0.456
-0.468
-0.453
-0.441
-0.404
-0.368
-0.340
-0.299
-0.239
-0.178
-0.138
-0.122
-0.122
-0.123
-0.127
-0.132
-0.138
-0.144
-0.146
-0.151
-0.085
1.485
21.224
94.786
58.878
7.384
0.783
0.425
-0.217
-0.195
-0.184
-0.189
-0.196
-0.198
-0.198
-0.199
-0.211
-0.252
-0.342
-0.403
-0.444
-0.474
-0.487
-0.476
-0.392
-0.310
-0.276
-0.262
-0.232
-0.193
-0.152
-0.125
-0.115
-0.112
-0.109
-0.112
-0.116
-0.123
-0.134
-0.143
-0.155
-0.060
2.291
37.117
199.952
121.089
11.179
0.602
-0.071
-0.206
-0.176
-0.166
-0.163
-0.170
-0.180
-0.187
-0.189
-0.193
-0.214
-0.256
-0.322
-0.384
-0.411
-0.382
-0.310
-0.242
-0.207
-0.193
-0.187
-0.171
-0.149
-0.131
-0.116
-0.109
-0.108
-0.107
-0.108
-0.110
-0.117
-0.130
-0.145
-0.163
-0.124
0.948
11.154
42.795
36.742
14.968
2.445
-0.157
-0.188
-0.169
-0.156
-0.151
-0.150
-0.157
-0.165
-0.170
-0.168
-0.174
-0.188
-0.207
-0.226
-0.229
-0.214
-0.186
-0.164
-0.150
-0.144
-0.142
-0.135
-0.127
-0.119
-0.113
-0.108
-0.106
-0.104
-0.106
-0.108
-0.118
-0.127
-0.149
-0.167
-0.176
-0.010
2.004
39.749
802.239
811.450
103.426
1.711
-0.174
-0.161
-0.150
-0.143
-0.142
-0.143
-0.145
-0.147
-0.151
-0.155
-0.155
-0.159
-0.158
-0.152
-0.149
-0.140
-0.131
-0.126
-0.126
-0.126
-0.122
-0.120
-0.117
-0.113
-0.109
-0.107
-0.107
-0.105
-0.108
-0.117
-0.128
-0.152
-0.178
-0.191
-0.153
2.767
333.334
100199.367
100446.258
381.199
7.193
-0.168
-0.154
-0.146
-0.141
-0.137
-0.134
-0.134
-0.135
-0.137
-0.135
-0.132
-0.131
-0.131
-0.128
-0.124
-0.120
-0.122
-0.122
-0.124
-0.122
-0.124
-0.122
-0.118
-0.115
-0.110
-0.110
-0.109
-0.108
-0.112
-0.120
-0.129
-0.152
-0.188
-0.199
-0.180
1.896
138.283
15927.417
10742.963
161.069
2.420
-0.163
-0.153
-0.144
-0.139
-0.135
-0.132
-0.128
-0.128
-0.129
-0.125
-0.122
-0.120
-0.118
-0.117
-0.119
-0.120
-0.128
-0.136
-0.126
-0.127
-0.126
-0.125
-0.124
-0.120
-0.116
-0.114
-0.112
-0.113
-0.115
-0.123
-0.132
-0.155
-0.191
-0.205
-0.213
0.341
9.250
76.651
72.829
11.203
0.548
-0.161
-0.154
-0.146
-0.140
-0.136
-0.132
-0.130
-0.125
-0.123
-0.120
-0.118
-0.117
-0.115
-0.118
-0.124
-0.135
-0.153
-0.165
-0.170
-0.170
-0.158
-0.147
-0.135
-0.126
-0.123
-0.119
-0.117
-0.117
-0.122
-0.125
-0.137
-0.159
-0.188
-0.213
-0.221
0.394
9.101
75.277
95.465
19.167
1.287
-0.163
-0.155
-0.147
-0.140
-0.137
-0.133
-0.130
-0.127
-0.123
-0.119
-0.117
-0.117
-0.119
-0.125
-0.141
-0.170
-0.211
-0.245
-0.260
-0.248
-0.215
-0.185
-0.161
-0.146
-0.138
-0.131
-0.128
-0.126
-0.131
-0.136
-0.144
-0.162
-0.196
-0.242
-0.271
0.212
6.458
47.351
71.168
19.150
1.800
-0.162
-0.156
-0.149
-0.142
-0.139
-0.137
-0.134
-0.129
-0.126
-0.122
-0.120
-0.120
-0.126
-0.142
-0.177
-0.250
-0.341
-0.420
-0.447
-0.416
-0.338
-0.260
-0.205
-0.174
-0.158
-0.152
-0.147
-0.142
-0.141
-0.144
-0.151
-0.168
-0.206
-0.267
-0.350
-0.296
1.705
36.268
514.886
484.826
41.780
-0.164
-0.161
-0.155
-0.148
-0.143
-0.141
-0.136
-0.131
-0.126
-0.125
-0.125
-0.128
-0.138
-0.166
-0.237
-0.366
-0.505
-0.547
-0.558
-0.544
-0.497
-0.370
-0.260
-0.204
-0.181
-0.173
-0.170
-0.160
-0.157
-0.154
-0.159
-0.172
-0.210
-0.287
-0.388
-0.457
2.288
324.233
74984.828
59732.102
335.604
-0.171
-0.168
-0.161
-0.155
-0.149
-0.146
-0.139
-0.136
-0.131
-0.129
-0.130
-0.136
-0.151
-0.193
-0.306
-0.484
-0.563
-0.606
-0.621
-0.602
-0.561
-0.477
-0.324
-0.235
-0.202
-0.194
-0.190
-0.181
-0.177
-0.174
-0.172
-0.180
-0.213
-0.281
-0.406
-0.436
2.453
345.235
16910.025
13983.371
310.764
-0.180
-0.177
-0.173
-0.166
-0.159
-0.154
-0.146
-0.140
-0.133
-0.132
-0.135
-0.143
-0.162
-0.220
-0.356
-0.527
-0.594
-0.644
-0.664
-0.644
-0.592
-0.527
-0.365
-0.224
-0.187
-0.219
-0.220
-0.210
-0.204
-0.196
-0.190
-0.193
-0.176
0.196
0.223
-0.388
16.974
920.005
6245.122
4825.848
515.033
-0.200
-0.196
-0.189
-0.184
-0.173
-0.163
-0.153
-0.146
-0.142
-0.142
-0.141
-0.151
-0.174
-0.234
-0.364
-0.535
-0.602
-0.653
-0.678
-0.658
-0.611
-0.520
-0.118
0.544
0.568
0.013
-0.230
-0.252
-0.237
-0.227
-0.213
-0.209
-0.125
0.799
1.287
-0.138
26.394
1159.125
9174.193
6982.635
564.492
-0.231
-0.229
-0.222
-0.210
-0.194
-0.178
-0.166
-0.157
-0.153
-0.151
-0.153
-0.166
-0.189
-0.240
-0.348
-0.513
-0.593
-0.642
-0.668
-0.653
-0.613
-0.327
1.638
7.938
7.934
1.720
-0.067
-0.286
-0.278
-0.269
-0.248
-0.232
-0.202
0.159
0.370
-0.270
1.952
222.990
1158.982
909.308
141.777
-0.279
-0.284
-0.272
-0.254
-0.232
-0.205
-0.185
-0.173
-0.165
-0.165
-0.176
-0.186
-0.209
-0.251
-0.324
-0.441
-0.564
-0.614
-0.640
-0.638
-0.576
-0.001
5.118
26.368
26.412
5.202
0.203
-0.296
-0.305
-0.299
-0.280
-0.266
-0.256
-0.250
-0.262
-0.372
-0.257
3.519
30.279
24.683
1.866
-0.348
-0.338
-0.320
-0.298
-0.273
-0.237
-0.209
-0.194
-0.185
-0.189
-0.201
-0.217
-0.235
-0.259
-0.302
-0.370
-0.454
-0.528
-0.564
-0.543
-0.462
-0.045
3.537
18.282
19.913
5.365
0.526
-0.259
-0.184
-0.048
-0.256
-0.286
-0.279
-0.280
-0.304
-0.339
-0.392
-0.352
-0.084
-0.099
-0.287
-0.365
-0.347
-0.324
-0.302
-0.281
-0.260
-0.237
-0.217
-0.214
-0.220
-0.227
-0.236
-0.244
-0.259
-0.280
-0.244
-0.127
-0.150
-0.339
-0.409
-0.382
-0.061
3.950
44.268
202.539
84.724
8.233
2.306
17.493
43.179
6.835
-0.180
-0.285
-0.286
-0.291
-0.341
-0.405
-0.415
-0.411
-0.392
-0.363
-0.387
-0.312
-0.251
-0.282
-0.286
-0.281
-0.266
-0.249
-0.247
-0.241
-0.245
-0.250
-0.221
-0.202
-0.022
1.938
8.828
8.799
2.108
-0.092
-0.300
0.589
24.127
1597.626
50768.750
6717.284
98.715
108.752
648.935
318.811
84.605
0.974
-0.182
0.099
0.337
0.073
-0.322
-0.435
-0.436
-0.427
-0.399
-0.385
1.980
10.698
3.231
-0.214
-0.301
-0.304
-0.290
-0.275
-0.266
-0.256
-0.122
0.373
0.838
2.274
46.662
580.329
580.307
52.259
2.411
-0.163
1.002
47.269
7966.762
99999.828
62122.426
224.082
4857.156
100101.391
2539.699
81.834
2.893
1.617
11.016
23.602
9.861
1.067
-0.241
-0.330
-0.322
-0.295
2.282
158.589
397.119
199.298
6.737
-0.318
-0.324
-0.327
-0.304
-0.287
-0.201
0.755
5.807
11.222
12.934
506.137
76276.523
93989.602
667.332
9.836
-0.022
0.333
15.488
580.560
7966.263
1858.644
68.990
2340.485
74270.227
1202.067
50.136
19.725
17.668
337.003
1374.956
258.784
12.244
0.240
-0.276
-0.281
-0.270
13.295
447.390
1319.670
574.957
43.909
-0.166
-0.349
-0.352
-0.331
-0.304
-0.103
2.447
21.147
46.802
23.473
507.289
76276.594
93989.609
667.329
9.827
-0.042
-0.222
1.221
15.174
52.234
26.377
5.388
35.625
121.749
64.564
138.180
53.670
57.753
3474.486
50768.477
2530.882
41.503
0.852
-0.257
-0.276
-0.277
271.977
16.401
2.298
-0.112
-0.309
-0.333
-0.335
-0.241
1.756
27.185
121.825
75.340
8.934
0.160
26.489
4098.965
99999.898
99999.992
99999.727
2446.637
11.641
0.199
3.017
6.430
3.388
0.303
-0.344
-0.384
-0.372
-0.341
-0.305
-0.280
-0.250
-0.239
-0.243
-0.242
-0.249
-0.249
-0.250
-0.255
-0.261
2365.571
1335.320
205.570
21.838
-0.182
-0.324
-0.331
-0.319
0.327
26.042
242.218
222.502
23.706
-0.213
4.300
806.096
28789.066
99999.617
21450.465
501.455
3.567
-0.379
-0.242
-0.128
-0.169
-0.311
-0.407
-0.475
-0.489
-0.470
-0.415
-0.360
-0.300
-0.253
-0.240
-0.235
-0.236
-0.241
-0.247
-0.259
-0.161
100179.953
101068.391
1215.545
201.473
1.496
-0.302
-0.319
-0.318
13.609
912.182
10545.655
10540.430
1027.015
16.801
-0.018
32.271
445.999
1026.253
353.391
25.305
-0.022
-0.488
-0.426
-0.350
-0.319
-0.358
-0.440
-0.531
-0.546
-0.507
-0.458
-0.419
-0.354
-0.267
-0.238
-0.227
-0.235
-0.248
-0.253
-0.234
0.664
7549.608
5066.484
1381.870
210.872
1.516
-0.276
-0.305
-0.272
141.688
7998.005
100000.414
100000.180
9173.099
158.548
-0.338
0.169
7.792
17.995
7.561
0.089
-0.651
-0.572
-0.486
-0.352
-0.329
-0.365
-0.415
-0.437
-0.453
-0.447
-0.415
-0.373
-0.336
-0.295
-0.247
-0.232
-0.242
-0.260
-0.270
-0.181
3.387
316.958
895.792
495.202
32.342
-0.126
-0.267
-0.298
-0.247
126.554
6101.047
99999.656
99999.633
7997.693
141.597
-0.110
0.806
37.756
196.406
32.671
0.314
-0.696
-0.627
-0.438
-0.338
-0.322
-0.334
-0.345
-0.363
-0.353
-0.299
-0.319
-0.326
-0.294
-0.267
-0.244
-0.236
-0.258
-0.281
-0.293
-0.183
4.194
33.798
127.856
34.540
0.526
-0.248
-0.275
-0.309
-0.295
11.391
635.051
5337.753
6101.006
715.220
17.599
-0.222
2.023
80.020
626.293
67.769
0.783
-0.670
-0.498
-0.383
-0.311
-0.215
-0.042
-0.068
-0.226
-0.155
0.237
-0.078
-0.279
-0.275
-0.250
-0.236
-0.237
-0.268
-0.298
-0.307
-0.249
1.090
-0.104
0.281
-0.103
-0.249
-0.272
-0.287
-0.355
-0.352
0.484
17.535
101.038
113.026
23.246
0.674
0.898
19.064
82.026
81.048
13.829
0.214
-0.472
-0.409
-0.353
-0.203
0.550
2.182
1.954
0.426
0.472
3.248
1.108
-0.259
-0.277
-0.259
-0.240
-0.238
-0.267
-0.302
-0.296
-0.283
-0.110
-0.286
-0.289
-0.288
-0.291
-0.291
-0.310
-0.244
3.184
24.857
11.039
1.692
0.903
-0.421
-0.428
9.473
384.785
6717.335
2167.206
66.327
1.905
-0.286
-0.348
-0.334
0.042
2.715
11.005
10.083
2.594
1.064
2.267
0.664
-0.259
-0.270
-0.258
-0.242
-0.233
-0.257
-0.280
-0.273
-0.273
-0.272
-0.320
-0.323
-0.322
-0.333
-0.331
-0.326
1.166
143.820
11423.144
1529.458
10.675
-0.680
-0.829
-0.287
18.790
1185.804
93989.906
16158.700
176.324
3.378
-0.260
-0.345
-0.319
0.046
3.045
12.707
15.949
28.880
26.865
6.583
0.814
-0.181
-0.258
-0.247
-0.241
-0.228
-0.236
-0.248
-0.249
-0.266
-0.270
-0.545
-0.524
-0.500
-0.480
-0.438
-0.364
2.185
444.768
100000.594
11425.477
26.144
-0.251
-0.791
-0.138
7.100
199.992
2532.895
1030.240
49.104
1.634
-0.296
-0.336
-0.322
-0.173
0.850
6.703
109.960
2531.767
2962.766
138.197
5.155
0.041
-0.244
-0.234
-0.228
-0.209
-0.210
-0.214
-0.219
-0.252
-0.267
0.185
0.752
0.054
-0.448
-0.491
-0.416
0.458
31.819
477.924
265.069
62.867
5.198
-0.017
-0.293
0.659
9.131
35.997
29.904
7.016
0.346
-0.315
-0.325
-0.315
-0.276
0.100
10.227
887.015
99999.867
99999.977
1375.595
14.100
0.163
-0.239
-0.227
-0.216
-0.193
-0.188
-0.192
-0.205
-0.235
-0.257
17.063
33.806
11.847
0.840
-0.447
-0.412
0.390
21.751
1188.369
23387.031
2962.370
58.853
1.619
-0.131
-0.226
2.961
66.964
84.366
7.811
-0.152
-0.310
-0.308
-0.295
-0.277
-0.052
7.190
440.931
50768.766
76276.875
580.534
9.956
0.019
-0.240
-0.222
-0.205
-0.183
-0.175
-0.180
-0.194
-0.219
-0.246
266.235
785.222
140.155
7.033
-0.029
-0.217
1.257
47.540
5677.818
99999.813
23385.549
137.569
4.216
0.665
-0.166
21.174
250.184
314.931
65.452
0.026
-0.289
-0.283
-0.274
-0.261
-0.200
1.283
27.276
270.255
275.793
35.622
1.704
-0.160
-0.230
-0.219
-0.194
-0.182
-0.177
-0.179
-0.190
-0.207
-0.235
771.283
2968.193
386.588
12.381
0.473
1.783
17.428
52.451
522.642
5679.261
1186.050
37.911
3.215
0.878
-0.062
11.863
177.679
223.108
33.405
-0.092
-0.265
-0.251
-0.244
-0.241
-0.235
-0.009
6.926
200.995
531.285
26.572
0.452
-0.220
-0.223
-0.213
-0.197
-0.189
-0.182
-0.185
-0.195
-0.206
-0.225
121.086
337.152
74.583
5.031
1.215
19.129
505.516
3475.820
520.897
65.747
24.303
3.322
1.419
1.394
-0.146
1.544
13.430
14.889
1.936
-0.232
-0.263
-0.235
-0.222
-0.222
-0.212
-0.124
4.517
168.452
376.476
19.221
0.253
-0.207
-0.214
-0.213
-0.202
-0.195
-0.193
-0.196
-0.201
-0.205
-0.217
6.382
10.944
4.670
0.657
1.483
58.905
4809.360
99999.813
4809.931
59.937
1.876
0.168
5.308
8.451
0.767
-0.303
0.277
0.313
-0.273
-0.377
-0.326
-0.273
-0.223
-0.209
-0.197
-0.180
0.401
6.650
9.852
1.565
-0.128
-0.201
-0.214
-0.208
-0.194
-0.191
-0.192
-0.194
-0.200
-0.204
-0.208
-0.052
0.092
-0.102
-0.214
0.602
26.398
1024.547
7966.290
1024.791
26.983
1.046
-0.024
2.510
4.164
0.312
-0.295
-0.553
-0.548
-0.546
-0.530
-0.465
-0.349
-0.247
-0.202
-0.183
-0.177
-0.160
-0.044
0.017
-0.139
-0.184
-0.192
-0.200
-0.187
-0.179
-0.177
-0.183
-0.189
-0.193
-0.198
-0.206
-0.330
-0.320
-0.300
-0.286
-0.095
3.041
29.536
84.119
30.786
6.378
2.386
0.363
-0.014
0.133
-0.174
-0.347
-0.367
-0.650
-0.706
-0.716
-0.596
-0.431
-0.284
-0.199
-0.169
-0.159
-0.156
-0.158
-0.158
-0.162
-0.167
-0.178
-0.172
-0.166
-0.165
-0.162
-0.142
-0.156
-0.188
-0.190
-0.193
-0.297
-0.293
-0.277
-0.269
-0.259
-0.044
0.789
1.878
2.806
6.016
4.682
0.821
-0.230
-0.336
-0.370
-0.387
-0.430
-0.515
-0.724
-0.638
-0.518
-0.400
-0.292
-0.193
-0.150
-0.144
-0.145
-0.147
-0.147
-0.150
-0.154
-0.158
-0.151
-0.154
-0.134
0.031
0.284
0.201
-0.093
-0.181
-0.187
-0.268
-0.254
-0.251
-0.247
-0.244
-0.233
-0.200
-0.021
0.927
2.749
2.169
0.296
-0.312
-0.387
-0.400
-0.417
-0.449
-0.539
-0.507
-0.453
-0.382
-0.304
-0.231
-0.169
-0.131
-0.121
-0.122
-0.125
-0.128
-0.131
-0.134
-0.144
-0.144
-0.154
-0.044
0.665
2.056
1.485
0.238
-0.150
-0.197
-0.238
-0.214
-0.205
-0.212
-0.214
-0.210
-0.205
-0.179
-0.001
0.283
0.139
-0.228
-0.383
-0.412
-0.423
-0.382
-0.365
-0.361
-0.336
-0.307
-0.265
-0.216
-0.173
-0.141
-0.120
-0.113
-0.112
-0.110
-0.112
-0.118
-0.129
-0.138
-0.148
-0.158
0.002
1.067
3.145
2.636
1.502
0.178
-0.204
-0.219
-0.192
-0.180
-0.181
-0.191
-0.194
-0.194
-0.193
-0.186
-0.174
-0.198
-0.250
-0.287
-0.299
-0.286
-0.248
-0.235
-0.236
-0.224
-0.210
-0.187
-0.160
-0.140
-0.126
-0.114
-0.109
-0.107
-0.108
-0.108
-0.112
-0.125
-0.140
-0.155
-0.165
-0.093
0.417
6.054
180.678
448.096
199.545
5.378
-0.200
-0.178
-0.164
-0.163
-0.167
-0.173
-0.177
-0.177
-0.176
-0.176
-0.185
-0.194
-0.200
-0.202
-0.191
-0.176
-0.168
-0.168
-0.168
-0.160
-0.149
-0.138
-0.128
-0.120
-0.113
-0.109
-0.108
-0.107
-0.108
-0.114
-0.123
-0.145
-0.169
-0.180
-0.171
0.569
186.174
3239.516
12172.022
3603.464
199.387
-0.185
-0.167
-0.158
-0.153
-0.153
-0.155
-0.161
-0.162
-0.163
-0.163
-0.161
-0.165
-0.165
-0.155
-0.149
-0.143
-0.141
-0.142
-0.146
-0.145
-0.141
-0.136
-0.132
-0.123
-0.117
-0.111
-0.110
-0.110
-0.111
-0.120
-0.133
-0.151
-0.181
-0.191
-0.182
1.969
443.133
13286.731
73278.109
13971.736
446.824
-0.176
-0.161
-0.155
-0.149
-0.146
-0.143
-0.145
-0.145
-0.148
-0.148
-0.146
-0.140
-0.139
-0.135
-0.132
-0.131
-0.136
-0.141
-0.140
-0.137
-0.138
-0.140
-0.135
-0.128
-0.121
-0.116
-0.113
-0.114
-0.119
-0.129
-0.141
-0.156
-0.186
-0.204
-0.194
0.880
202.113
3543.940
12441.014
3612.577
199.609
-0.171
-0.161
-0.151
-0.147
-0.142
-0.140
-0.137
-0.139
-0.139
-0.137
-0.131
-0.127
-0.127
-0.128
-0.132
-0.137
-0.152
-0.144
-0.143
-0.141
-0.141
-0.139
-0.137
-0.132
-0.126
-0.121
-0.118
-0.123
-0.130
-0.137
-0.140
-0.155
-0.185
-0.204
-0.215
-0.085
6.479
190.061
457.244
201.117
5.477
-0.169
-0.160
-0.153
-0.148
-0.143
-0.140
-0.134
-0.135
-0.132
-0.130
-0.127
-0.125
-0.126
-0.129
-0.140
-0.160
-0.190
-0.215
-0.220
-0.211
-0.191
-0.170
-0.157
-0.139
-0.134
-0.131
-0.127
-0.131
-0.136
-0.137
-0.143
-0.159
-0.186
-0.215
-0.237
-0.206
0.262
2.072
3.279
0.982
-0.097
-0.170
-0.162
-0.156
-0.151
-0.146
-0.141
-0.139
-0.136
-0.131
-0.129
-0.126
-0.128
-0.132
-0.142
-0.169
-0.226
-0.295
-0.353
-0.367
-0.348
-0.295
-0.234
-0.189
-0.164
-0.150
-0.139
-0.136
-0.138
-0.145
-0.148
-0.154
-0.164
-0.194
-0.242
-0.295
-0.291
0.063
9.929
160.994
179.116
21.545
-0.168
-0.166
-0.161
-0.157
-0.152
-0.146
-0.142
-0.138
-0.133
-0.129
-0.127
-0.131
-0.141
-0.169
-0.237
-0.354
-0.426
-0.454
-0.463
-0.448
-0.417
-0.348
-0.249
-0.192
-0.167
-0.157
-0.154
-0.153
-0.155
-0.162
-0.165
-0.176
-0.203
-0.258
-0.323
-0.391
4.254
504.984
5362.514
7003.003
912.284
-0.173
-0.174
-0.170
-0.165
-0.158
-0.153
-0.147
-0.143
-0.137
-0.134
-0.133
-0.137
-0.156
-0.209
-0.334
-0.430
-0.489
-0.528
-0.544
-0.522
-0.476
-0.422
-0.335
-0.233
-0.191
-0.188
-0.179
-0.170
-0.171
-0.176
-0.183
-0.193
-0.216
-0.249
-0.329
-0.458
42.035
2796.088
85059.984
100243.586
6115.996
-0.185
-0.184
-0.180
-0.176
-0.169
-0.163
-0.153
-0.147
-0.142
-0.138
-0.140
-0.147
-0.173
-0.254
-0.404
-0.472
-0.547
-0.590
-0.555
-0.588
-0.536
-0.464
-0.400
-0.281
-0.233
-0.228
-0.218
-0.195
-0.193
-0.197
-0.204
-0.211
0.085
2.445
3.452
0.429
26.751
1914.040
45465.371
61901.871
4110.879
-0.199
-0.198
-0.194
-0.191
-0.181
-0.173
-0.162
-0.152
-0.147
-0.143
-0.145
-0.156
-0.189
-0.289
-0.424
-0.501
-0.584
-0.412
-0.158
-0.422
-0.576
-0.499
-0.432
-0.327
-0.300
-0.290
-0.268
-0.231
-0.226
-0.225
-0.221
-0.032
17.489
113.173
64.412
10.798
1.357
231.423
1768.743
2230.406
357.754
-0.223
-0.220
-0.219
-0.209
-0.197
-0.185
-0.168
-0.161
-0.154
-0.150
-0.155
-0.168
-0.204
-0.303
-0.438
-0.511
-0.592
-0.429
-0.099
-0.446
-0.595
-0.526
-0.456
-0.319
-0.332
-0.356
-0.332
-0.296
-0.274
-0.252
-0.242
1.150
113.164
353.488
223.187
29.476
0.497
9.453
134.730
108.971
5.588
-0.247
-0.244
-0.239
-0.232
-0.217
-0.201
-0.182
-0.172
-0.165
-0.163
-0.167
-0.185
-0.220
-0.303
-0.445
-0.511
-0.581
-0.629
-0.591
-0.638
-0.594
-0.522
-0.372
-0.080
-0.144
-0.318
-0.380
-0.350
-0.321
-0.292
-0.264
0.272
65.459
223.171
141.757
12.549
0.098
0.463
8.377
6.690
0.190
-0.271
-0.271
-0.262
-0.248
-0.234
-0.220
-0.201
-0.187
-0.181
-0.182
-0.193
-0.210
-0.241
-0.302
-0.422
-0.509
-0.559
-0.597
-0.622
-0.606
-0.566
-0.494
-0.227
0.282
0.218
-0.207
-0.385
-0.373
-0.339
-0.296
-0.283
-0.268
1.485
10.945
5.526
0.643
-0.346
-0.315
-0.193
-0.157
-0.211
-0.301
-0.291
-0.285
-0.276
-0.256
-0.241
-0.224
-0.206
-0.201
-0.210
-0.221
-0.231
-0.252
-0.289
-0.361
-0.471
-0.528
-0.555
-0.566
-0.554
-0.516
-0.357
0.059
0.733
1.217
0.502
-0.193
0.180
21.182
65.365
13.424
-0.077
-0.295
-0.273
-0.269
-0.292
-0.318
-0.329
-0.322
-0.279
-0.251
-0.242
-0.126
-0.165
-0.259
-0.273
-0.262
-0.250
-0.232
-0.230
-0.235
-0.236
-0.244
-0.257
-0.279
-0.317
-0.295
-0.181
-0.228
-0.339
-0.370
-0.236
0.798
3.807
12.109
33.572
16.936
2.624
83.453
1029.084
2447.842
715.415
26.579
-0.272
-0.294
-0.287
-0.292
-0.306
-0.336
-0.326
-0.308
-0.291
-0.009
0.368
0.205
-0.176
-0.284
-0.282
-0.277
-0.264
-0.256
-0.249
-0.249
-0.218
-0.072
0.012
0.082
1.937
8.792
9.898
2.909
0.983
0.673
6.010
25.542
150.692
889.060
295.214
23.128
457.727
8241.619
28829.590
4676.947
199.129
-0.030
-0.196
-0.142
-0.197
-0.273
-0.328
-0.337
-0.331
-0.302
0.006
0.585
0.413
-0.116
-0.281
-0.299
-0.300
-0.296
-0.277
-0.265
-0.198
0.669
4.691
8.945
5.993
47.115
580.344
667.607
60.765
5.307
1.531
9.227
44.227
358.157
3477.427
887.131
48.660
1965.745
42721.375
19400.295
3606.978
158.961
0.246
1.389
2.733
1.238
0.017
-0.256
-0.274
-0.271
-0.259
-0.297
0.476
1.676
0.912
-0.017
-0.282
-0.315
-0.320
-0.300
-0.273
0.197
8.884
120.939
337.063
92.169
510.907
93989.859
99999.844
769.513
11.144
0.844
3.554
14.264
73.474
338.268
155.348
22.605
877.991
11043.719
1606.487
360.990
11.631
1.900
16.965
37.024
15.213
1.570
-0.154
-0.266
-0.262
-0.255
-0.171
3.888
17.372
13.887
2.639
-0.048
-0.327
-0.335
-0.318
-0.271
0.850
37.034
1185.882
7966.480
675.612
524.640
93990.227
99999.711
768.694
9.979
0.068
0.156
1.400
4.948
12.388
7.137
2.498
24.130
72.868
31.285
5.673
1.400
4.942
58.781
155.080
52.298
4.203
-0.037
-0.268
-0.272
-0.267
205.613
8.806
0.632
-0.240
-0.299
-0.330
-0.327
-0.278
1.868
70.994
1003.015
334.462
11.217
-0.014
13.321
2155.561
99999.773
99999.820
99999.680
1310.050
6.112
0.443
5.182
10.991
5.800
0.645
-0.250
-0.358
-0.371
-0.374
-0.312
-0.279
-0.204
-0.166
-0.222
-0.226
-0.227
-0.228
-0.237
-0.244
-0.245
430.319
358.077
45.226
0.627
-0.284
-0.316
-0.321
-0.252
4.026
348.541
16290.650
3242.255
109.417
0.492
1.794
445.923
12111.767
52829.094
9173.028
314.759
2.141
-0.370
-0.196
-0.026
-0.113
-0.288
-0.402
-0.504
-0.565
-0.556
-0.519
-0.377
-0.302
-0.254
-0.226
-0.216
-0.217
-0.227
-0.234
-0.241
-0.121
12024.958
8703.806
1726.650
114.247
-0.122
-0.297
-0.314
-0.276
53.698
2492.740
53351.480
53039.645
3168.790
65.488
-0.405
17.436
250.044
564.104
223.044
16.773
-0.167
-0.483
-0.416
-0.337
-0.320
-0.387
-0.493
-0.537
-0.552
-0.540
-0.504
-0.453
-0.341
-0.279
-0.226
-0.210
-0.210
-0.223
-0.234
-0.206
0.998
19400.408
100524.305
18575.742
564.923
1.503
-0.280
-0.300
-0.122
314.956
33429.367
100006.906
100004.203
45280.637
353.317
-0.183
-0.258
3.793
8.693
3.770
-0.322
-0.655
-0.570
-0.469
-0.349
-0.346
-0.412
-0.445
-0.476
-0.462
-0.341
-0.386
-0.405
-0.348
-0.306
-0.244
-0.202
-0.211
-0.223
-0.235
-0.124
4.699
16086.435
99623.586
16076.295
501.634
1.514
-0.269
-0.295
-0.157
280.542
28789.170
99999.773
99999.719
33427.457
314.705
0.039
-0.375
0.048
1.148
-0.081
-0.728
-0.712
-0.626
-0.428
-0.336
-0.339
-0.357
-0.377
-0.185
2.350
7.169
3.615
0.060
-0.293
-0.254
-0.226
-0.206
-0.209
-0.224
-0.237
-0.115
5.223
1159.372
3597.867
1159.169
81.957
-0.125
-0.288
-0.305
-0.252
30.701
1481.931
21450.486
24831.994
1677.615
41.645
-0.239
-0.221
0.827
2.710
0.337
-0.726
-0.671
-0.495
-0.379
-0.318
-0.309
-0.306
-0.294
1.625
82.811
250.181
141.733
5.240
-0.207
-0.223
-0.202
-0.197
-0.205
-0.225
-0.238
-0.203
1.407
16.923
81.953
17.584
0.298
-0.289
-0.315
-0.350
-0.377
0.836
35.294
223.072
223.043
45.052
1.476
-0.253
2.198
7.237
5.474
0.884
-0.432
-0.472
-0.407
-0.347
-0.312
-0.260
-0.191
-0.188
10.730
396.989
1310.186
635.148
52.286
-0.176
-0.216
-0.204
-0.191
-0.198
-0.221
-0.233
-0.247
-0.051
-0.290
-0.243
-0.276
-0.328
-0.331
-0.343
-0.363
0.630
4.160
2.801
2.330
2.175
-0.100
-0.668
1.002
21.024
94.783
59.123
7.325
0.157
-0.334
-0.343
-0.339
-0.300
-0.182
0.006
0.101
7.145
315.759
1028.227
502.757
33.561
-0.181
-0.221
-0.207
-0.194
-0.196
-0.210
-0.222
-0.242
-0.251
-0.338
-0.359
-0.366
-0.373
-0.372
-0.362
0.067
16.461
196.605
78.345
2.128
-0.744
-0.801
-0.649
2.297
41.788
232.312
153.555
19.442
1.048
-0.299
-0.333
-0.330
-0.295
-0.166
0.227
2.048
8.069
48.061
179.532
84.645
3.382
-0.158
-0.216
-0.205
-0.190
-0.186
-0.192
-0.207
-0.233
-0.254
-0.301
-0.307
-0.361
-0.405
-0.394
-0.358
0.379
38.129
744.177
197.177
4.402
-0.610
-0.796
-0.361
1.016
15.858
127.348
559.365
123.917
4.625
-0.197
-0.322
-0.322
-0.302
-0.201
1.209
23.744
228.079
244.155
148.847
61.891
4.052
-0.073
-0.209
-0.199
-0.183
-0.174
-0.174
-0.189
-0.218
-0.243
1.693
2.848
1.035
-0.201
-0.348
-0.347
-0.082
5.796
44.154
32.071
9.806
1.076
-0.283
-0.383
-0.064
10.124
235.878
1304.302
258.043
6.288
-0.155
-0.315
-0.313
-0.293
-0.171
3.410
106.987
2531.269
2968.022
182.827
23.799
6.018
0.260
-0.203
-0.193
-0.173
-0.164
-0.166
-0.178
-0.201
-0.230
74.406
199.857
46.525
3.310
-0.160
-0.347
-0.110
4.375
66.800
295.461
106.937
8.775
0.082
-0.363
1.896
315.715
2794.574
3657.776
585.672
9.948
-0.251
-0.302
-0.297
-0.277
-0.181
2.467
66.163
1024.641
1186.416
85.706
9.729
7.065
0.465
-0.200
-0.190
-0.174
-0.168
-0.164
-0.169
-0.186
-0.207
4809.599
62122.250
1858.461
29.767
1.049
0.016
0.761
8.470
155.777
886.775
294.982
16.873
0.393
-0.341
16.843
1310.127
24832.656
33429.016
2780.419
81.969
-0.260
-0.280
-0.275
-0.261
-0.230
0.382
8.056
47.028
47.223
9.133
1.253
0.678
-0.131
-0.202
-0.195
-0.189
-0.176
-0.164
-0.164
-0.177
-0.190
41628.090
99999.781
9471.103
63.295
10.261
5.591
26.726
77.722
68.109
158.032
66.229
6.362
0.037
-0.359
10.621
806.180
12111.870
16074.739
1677.734
41.774
-0.258
-0.255
-0.243
-0.238
-0.231
-0.172
0.537
3.687
4.689
1.030
-0.106
-0.206
-0.215
-0.220
-0.211
-0.212
-0.183
-0.165
-0.161
-0.170
-0.180
1597.072
7966.263
668.983
38.382
47.346
43.348
1375.559
16158.479
1378.224
41.248
5.653
0.527
-0.281
-0.365
1.714
101.047
715.308
806.220
177.706
2.726
-0.289
-0.259
-0.229
-0.221
-0.208
-0.202
0.028
1.822
2.707
0.404
-0.179
-0.212
-0.230
-0.231
-0.231
-0.214
-0.183
-0.167
-0.168
-0.170
-0.178
23.553
52.278
17.984
13.211
26.104
112.671
28256.049
99999.758
28255.943
107.694
2.305
-0.129
-0.326
-0.344
-0.443
2.912
15.348
18.309
3.604
-0.341
-0.441
-0.353
-0.266
-0.218
-0.200
-0.187
-0.148
0.098
0.225
-0.089
-0.196
-0.216
-0.237
-0.242
-0.227
-0.196
-0.178
-0.168
-0.174
-0.174
-0.176
0.353
0.791
0.401
1.005
3.018
47.319
2962.304
62122.465
2964.950
54.813
7.676
1.242
-0.176
-0.329
-0.331
-0.648
-0.491
-0.522
-0.776
-0.793
-0.702
-0.537
-0.345
-0.230
-0.190
-0.175
-0.170
-0.164
-0.163
-0.179
-0.194
-0.213
-0.217
-0.208
-0.189
-0.174
-0.163
-0.167
-0.175
-0.178
-0.180
-0.324
-0.317
-0.298
-0.249
0.047
4.699
52.382
177.792
76.193
141.838
84.201
9.878
0.332
-0.307
-0.337
-0.362
-0.767
-0.901
-0.937
-0.876
-0.734
-0.524
-0.363
-0.248
-0.178
-0.160
-0.155
-0.154
-0.156
-0.159
-0.168
-0.177
-0.175
-0.169
-0.151
-0.157
-0.165
-0.168
-0.171
-0.177
-0.185
-0.311
-0.309
-0.287
-0.281
-0.258
0.024
1.397
5.789
60.317
441.177
258.816
21.133
0.830
-0.285
-0.348
-0.402
-0.789
-0.912
-0.862
-0.745
-0.593
-0.429
-0.298
-0.213
-0.159
-0.138
-0.138
-0.142
-0.144
-0.143
-0.143
-0.147
-0.143
-0.145
-0.151
-0.159
-0.164
-0.170
-0.181
-0.184
-0.191
-0.284
-0.275
-0.269
-0.263
-0.256
-0.244
-0.128
1.497
23.688
120.964
74.478
8.849
0.306
-0.325
-0.361
-0.395
-0.574
-0.571
-0.556
-0.514
-0.419
-0.323
-0.227
-0.169
-0.136
-0.119
-0.118
-0.120
-0.121
-0.121
-0.125
-0.130
-0.139
-0.145
-0.155
-0.146
-0.123
-0.137
-0.172
-0.188
-0.196
-0.256
-0.231
-0.222
-0.230
-0.234
-0.225
-0.206
0.100
2.253
7.214
5.819
0.969
-0.178
-0.312
-0.308
-0.343
-0.357
-0.351
-0.349
-0.307
-0.217
-0.209
-0.171
-0.139
-0.120
-0.113
-0.111
-0.110
-0.108
-0.112
-0.118
-0.128
-0.140
-0.152
-0.159
-0.137
-0.041
4.314
17.017
4.252
-0.123
-0.233
-0.207
-0.193
-0.195
-0.206
-0.209
-0.206
-0.185
-0.048
0.143
0.071
-0.144
-0.228
-0.235
-0.230
-0.235
-0.237
-0.231
-0.228
-0.214
-0.181
-0.166
-0.144
-0.130
-0.118
-0.111
-0.107
-0.107
-0.108
-0.112
-0.119
-0.132
-0.147
-0.163
-0.167
-0.101
65.586
1026.552
3160.986
1026.371
65.543
-0.213
-0.189
-0.176
-0.174
-0.181
-0.189
-0.187
-0.186
-0.183
-0.180
-0.182
-0.190
-0.188
-0.187
-0.187
-0.177
-0.178
-0.177
-0.172
-0.167
-0.160
-0.151
-0.144
-0.133
-0.122
-0.113
-0.111
-0.110
-0.114
-0.118
-0.126
-0.141
-0.163
-0.175
-0.177
3.381
909.944
52831.617
100001.875
61741.980
1026.355
-0.196
-0.179
-0.168
-0.163
-0.165
-0.169
-0.174
-0.173
-0.170
-0.168
-0.169
-0.171
-0.168
-0.164
-0.155
-0.154
-0.155
-0.153
-0.152
-0.152
-0.150
-0.149
-0.146
-0.140
-0.129
-0.120
-0.115
-0.117
-0.122
-0.128
-0.136
-0.146
-0.170
-0.189
-0.191
13.643
2781.342
100008.992
100007.969
100000.992
3160.889
-0.184
-0.172
-0.164
-0.158
-0.155
-0.156
-0.158
-0.159
-0.160
-0.160
-0.158
-0.154
-0.149
-0.145
-0.144
-0.146
-0.149
-0.150
-0.149
-0.149
-0.149
-0.151
-0.147
-0.144
-0.134
-0.125
-0.120
-0.125
-0.132
-0.134
-0.138
-0.148
-0.170
-0.194
-0.205
3.395
910.447
52834.410
100004.367
61742.441
1026.387
-0.179
-0.170
-0.163
-0.156
-0.151
-0.150
-0.149
-0.148
-0.148
-0.145
-0.141
-0.139
-0.137
-0.140
-0.145
-0.156
-0.152
-0.154
-0.156
-0.154
-0.152
-0.151
-0.148
-0.145
-0.140
-0.133
-0.128
-0.134
-0.137
-0.136
-0.138
-0.149
-0.170
-0.194
-0.206
-0.147
65.647
1027.022
3161.444
1026.484
65.501
-0.177
-0.172
-0.165
-0.159
-0.154
-0.148
-0.145
-0.145
-0.142
-0.140
-0.135
-0.135
-0.135
-0.141
-0.158
-0.185
-0.219
-0.245
-0.251
-0.238
-0.214
-0.188
-0.156
-0.154
-0.147
-0.140
-0.142
-0.146
-0.144
-0.144
-0.145
-0.156
-0.175
-0.206
-0.227
-0.246
-0.163
4.300
17.720
5.121
-0.066
-0.180
-0.175
-0.170
-0.167
-0.161
-0.154
-0.147
-0.143
-0.141
-0.138
-0.134
-0.138
-0.143
-0.160
-0.198
-0.268
-0.321
-0.337
-0.340
-0.333
-0.314
-0.262
-0.210
-0.180
-0.162
-0.154
-0.154
-0.154
-0.151
-0.152
-0.161
-0.167
-0.186
-0.221
-0.265
-0.307
-0.066
81.908
564.339
635.227
141.808
-0.185
-0.187
-0.184
-0.177
-0.171
-0.160
-0.156
-0.148
-0.143
-0.137
-0.137
-0.141
-0.153
-0.193
-0.276
-0.338
-0.377
-0.406
-0.412
-0.395
-0.362
-0.326
-0.276
-0.210
-0.177
-0.171
-0.172
-0.173
-0.171
-0.171
-0.178
-0.188
-0.201
-0.238
-0.292
-0.346
33.222
2446.774
61742.238
84777.938
4675.375
-0.196
-0.197
-0.195
-0.192
-0.186
-0.174
-0.163
-0.153
-0.147
-0.144
-0.141
-0.147
-0.173
-0.243
-0.326
-0.382
-0.439
-0.215
0.128
-0.226
-0.425
-0.372
-0.326
-0.256
-0.217
-0.211
-0.204
-0.199
-0.191
-0.199
-0.205
-0.212
-0.194
0.210
0.328
-0.159
222.993
21451.043
100002.445
100002.609
72283.953
-0.210
-0.210
-0.206
-0.204
-0.201
-0.189
-0.173
-0.160
-0.152
-0.150
-0.148
-0.157
-0.191
-0.291
-0.354
-0.426
0.252
5.743
11.232
4.618
0.060
-0.419
-0.364
-0.315
-0.304
-0.293
-0.268
-0.243
-0.228
-0.233
-0.232
0.181
41.905
177.756
113.153
13.010
159.042
13944.405
100001.813
100001.953
38874.414
-0.229
-0.228
-0.225
-0.223
-0.214
-0.203
-0.184
-0.168
-0.160
-0.155
-0.157
-0.167
-0.211
-0.316
-0.375
-0.417
2.626
27.811
57.396
23.201
1.833
-0.438
-0.401
-0.363
-0.425
-0.404
-0.372
-0.326
-0.277
-0.269
-0.242
41.759
1159.127
5337.857
2446.746
199.152
15.753
806.081
10534.204
16075.001
1482.109
-0.257
-0.258
-0.254
-0.250
-0.239
-0.216
-0.195
-0.180
-0.169
-0.166
-0.169
-0.181
-0.230
-0.332
-0.391
-0.432
2.475
26.889
56.241
22.368
1.695
-0.469
-0.441
-0.411
-0.547
-0.519
-0.482
-0.415
-0.328
-0.302
-0.108
199.092
5337.821
45280.156
16074.777
715.384
17.321
8.387
141.563
158.580
16.946
-0.275
-0.276
-0.274
-0.267
-0.256
-0.237
-0.209
-0.191
-0.183
-0.179
-0.187
-0.204
-0.245
-0.337
-0.404
-0.475
0.108
5.626
11.135
4.480
-0.082
-0.499
-0.462
-0.640
-0.647
-0.626
-0.557
-0.495
-0.412
-0.349
-0.231
126.589
2779.576
18556.127
6981.369
397.000
6.981
-0.366
-0.366
-0.315
-0.231
-0.280
-0.287
-0.286
-0.279
-0.265
-0.251
-0.230
-0.208
-0.199
-0.203
-0.211
-0.224
-0.258
-0.331
-0.418
-0.476
-0.523
-0.265
-0.009
-0.335
-0.525
-0.473
-0.430
-0.643
-0.719
-0.675
-0.615
-0.526
-0.173
0.557
0.147
3.247
223.098
806.201
446.060
36.274
0.227
-0.324
-0.282
-0.257
-0.211
-0.160
-0.018
-0.096
-0.246
-0.282
-0.267
-0.250
-0.232
-0.222
-0.227
-0.232
-0.240
-0.267
-0.316
-0.398
-0.451
-0.487
-0.514
-0.490
-0.468
-0.382
0.161
1.076
0.595
-0.208
-0.507
-0.556
8.257
250.026
501.454
177.680
5.208
0.583
4.107
1.943
-0.157
-0.269
-0.273
-0.260
-0.234
-0.215
1.353
3.739
2.411
0.265
-0.252
-0.286
-0.272
-0.259
-0.253
-0.245
-0.244
-0.248
-0.242
-0.258
-0.332
-0.374
-0.350
-0.135
1.034
1.656
1.281
12.136
46.604
30.217
5.750
1.155
2.072
564.305
13944.423
52829.316
7997.777
280.557
0.784
-0.335
-0.317
-0.287
-0.262
-0.270
-0.269
-0.253
-0.241
8.849
26.337
15.162
2.147
-0.119
-0.295
-0.290
-0.288
-0.274
-0.256
-0.251
-0.144
0.250
0.522
0.169
0.419
2.198
4.652
31.696
52.462
13.818
137.226
1375.513
585.667
46.802
9.194
28.438
3602.190
100009.953
100003.281
99999.977
1481.951
5.133
-0.318
-0.295
-0.276
-0.254
-0.253
-0.262
-0.253
-0.247
12.204
41.508
23.764
3.204
-0.023
-0.306
-0.307
-0.308
-0.289
-0.269
-0.123
1.819
13.881
26.718
10.697
10.098
52.526
65.956
167.402
329.712
36.352
295.950
4810.285
1606.079
85.334
15.413
20.736
2474.332
100089.648
100018.594
99615.242
1159.095
3.499
-0.185
-0.101
-0.165
-0.234
-0.245
-0.250
-0.251
-0.244
4.269
14.159
13.808
7.104
1.454
-0.149
-0.321
-0.324
-0.306
-0.259
0.755
26.435
768.778
4083.473
443.175
62.042
667.953
670.553
99.148
81.033
13.736
59.253
385.504
203.400
24.252
5.980
2.858
299.527
5397.740
16089.519
3161.669
158.694
0.035
0.404
0.851
0.359
-0.134
-0.246
-0.250
-0.256
-0.251
2.025
34.027
259.619
227.496
23.588
1.039
-0.287
-0.334
-0.315
-0.234
2.451
155.106
41627.938
99999.844
11289.377
112.953
668.706
667.713
61.022
5.626
1.156
3.744
10.979
8.377
2.260
0.525
0.068
3.718
86.356
179.527
52.432
0.418
-0.010
1.219
2.441
1.098
-0.011
-0.250
-0.265
-0.265
-0.262
21.845
1.846
-0.044
-0.274
-0.297
-0.325
-0.317
-0.261
3.025
210.716
8643.158
1650.071
24.035
0.036
-0.003
198.953
3160.610
9173.024
2446.604
141.635
-0.025
0.060
1.944
4.205
2.210
0.197
-0.277
-0.362
-0.357
-0.375
-0.363
-0.313
-0.144
-0.059
-0.203
-0.246
-0.238
-0.241
-0.242
-0.238
-0.240
189.932
453.637
200.193
4.223
-0.284
-0.309
-0.312
-0.203
7.056
1191.888
100178.094
37561.445
85.431
0.520
-0.275
36.523
634.940
1481.845
501.409
27.959
-0.126
-0.373
-0.258
-0.158
-0.189
-0.314
-0.441
-0.569
-0.609
-0.608
-0.473
-0.444
-0.365
-0.289
-0.245
-0.231
-0.225
-0.227
-0.233
-0.234
-0.183
10569.779
61765.844
12114.830
397.103
0.821
-0.298
-0.306
-0.266
13.259
942.974
12523.778
10017.191
925.951
17.119
-0.447
1.476
25.503
64.971
24.540
1.670
-0.516
-0.461
-0.399
-0.316
-0.321
-0.423
-0.513
-0.560
-0.587
-0.590
-0.559
-0.510
-0.447
-0.329
-0.252
-0.214
-0.207
-0.214
-0.225
-0.219
0.237
100012.875
100010.078
100001.070
2779.672
17.077
-0.289
-0.302
-0.276
126.806
6984.936
100014.484
100008.813
7998.646
158.560
-0.388
-0.659
-0.065
0.600
-0.096
-0.684
-0.637
-0.554
-0.421
-0.329
-0.362
-0.427
-0.469
-0.463
0.473
2.201
0.994
-0.292
-0.381
-0.323
-0.265
-0.200
-0.195
-0.208
-0.225
-0.187
1.422
100000.797
100000.594
99999.914
2779.615
14.929
-0.287
-0.308
-0.296
113.075
5337.832
99999.859
99999.773
6981.245
141.559
-0.349
-0.450
-0.780
-0.793
-0.790
-0.751
-0.694
-0.557
-0.390
-0.330
-0.351
-0.366
-0.356
2.990
63.025
177.757
101.147
6.763
-0.131
-0.254
-0.222
-0.193
-0.189
-0.203
-0.219
-0.181
1.587
6981.394
38873.922
7997.838
353.460
1.809
-0.334
-0.323
-0.325
8.184
564.149
4675.038
5337.709
634.964
12.548
-0.433
-0.472
-0.757
-0.766
-0.794
-0.752
-0.602
-0.455
-0.348
-0.312
-0.306
-0.312
0.070
101.110
1900.949
9173.159
3597.689
250.238
1.093
-0.206
-0.188
-0.175
-0.178
-0.197
-0.213
-0.218
0.441
126.596
314.847
141.726
5.761
-0.252
-0.373
-0.361
-0.380
-0.008
11.888
101.014
100.982
16.389
0.180
-0.540
-0.326
0.013
-0.001
-0.198
-0.271
-0.320
-0.342
-0.330
-0.301
-0.292
-0.280
0.647
446.098
18556.256
100000.000
45280.359
1159.189
6.787
-0.189
-0.180
-0.167
-0.171
-0.189
-0.204
-0.230
-0.164
-0.045
0.574
0.173
-0.356
-0.418
-0.406
-0.411
-0.362
-0.263
-0.225
0.458
0.469
-0.484
-0.680
-0.502
0.571
2.354
2.573
0.978
0.132
-0.189
-0.314
-0.327
-0.304
-0.295
-0.274
0.426
353.753
13947.828
100014.602
33436.801
910.431
5.405
-0.190
-0.181
-0.169
-0.166
-0.177
-0.195
-0.220
-0.242
-0.400
-0.428
-0.441
-0.449
-0.447
-0.426
-0.364
0.122
1.713
0.782
-0.515
-0.715
-0.437
-0.445
-0.224
2.161
24.755
105.837
36.314
2.425
0.013
-0.284
-0.322
-0.303
-0.293
-0.242
0.063
44.688
1000.198
5560.006
2094.103
157.032
0.429
-0.192
-0.179
-0.168
-0.162
-0.165
-0.182
-0.210
-0.231
-0.384
-0.388
-0.444
-0.472
-0.434
-0.342
-0.317
0.550
3.179
1.891
-0.166
-0.444
-0.459
-0.431
-0.170
9.529
996.876
74266.789
2339.539
19.046
0.154
-0.297
-0.319
-0.303
-0.283
-0.056
1.850
12.430
541.319
94271.656
8777.424
188.404
17.676
-0.078
-0.176
-0.163
-0.155
-0.157
-0.168
-0.194
-0.219
1.367
2.326
0.902
-0.146
-0.350
-0.341
-0.337
-0.043
1.067
1.147
0.204
-0.346
-0.480
-0.404
0.071
95.052
2903.564
100715.563
8801.242
32.149
0.168
-0.305
-0.309
-0.295
-0.266
0.204
5.260
28.500
105.491
1538.345
1356.803
1323.357
250.569
2.618
-0.170
-0.164
-0.163
-0.155
-0.160
-0.174
-0.198
59.426
136.846
36.969
2.703
-0.113
-0.316
-0.319
0.038
2.097
5.009
2.767
0.133
-0.361
-0.390
33.293
2158.187
52919.184
85494.938
4832.733
131.715
-0.107
-0.294
-0.294
-0.281
-0.262
0.088
3.423
17.202
22.742
215.292
1489.731
1901.869
353.559
5.522
-0.164
-0.184
-0.184
-0.162
-0.154
-0.159
-0.174
2533.072
19411.326
1186.129
25.870
4.918
1.221
0.215
0.836
4.037
9.764
5.530
0.622
-0.339
-0.332
177.631
16074.847
100001.531
100004.820
52831.785
501.842
0.254
-0.274
-0.274
-0.254
-0.254
-0.161
0.607
2.785
2.966
34.528
353.763
446.171
101.178
1.056
-0.207
-0.212
-0.211
-0.165
-0.147
-0.147
-0.156
16160.186
99999.891
4813.890
149.844
329.708
41.383
10.478
19.194
10.607
4.877
2.420
0.104
-0.390
-0.179
126.516
7997.752
99999.711
99999.773
24832.115
314.837
-0.030
-0.262
-0.244
-0.231
-0.227
-0.219
-0.149
0.040
0.058
0.137
5.382
9.209
1.508
-0.132
-0.250
-0.247
-0.220
-0.161
-0.144
-0.143
-0.147
887.327
4083.531
459.767
1663.381
19527.207
456.789
181.653
768.717
176.200
10.441
0.567
-0.259
-0.463
-0.410
11.364
564.164
6101.083
9173.108
1026.218
30.599
-0.266
-0.292
-0.242
-0.216
-0.205
-0.197
-0.198
-0.180
-0.168
-0.191
-0.190
-0.169
-0.239
-0.271
-0.275
-0.277
-0.201
-0.153
-0.142
-0.137
-0.144
18.939
37.211
23.932
448.159
2797.022
184.181
1027.769
7966.374
1025.159
27.883
1.787
0.032
-0.319
-0.573
0.230
15.660
89.606
113.033
20.385
0.270
-0.584
-0.449
-0.316
-0.222
-0.198
-0.183
-0.180
-0.178
-0.180
-0.192
-0.218
-0.250
-0.267
-0.283
-0.295
-0.232
-0.173
-0.150
-0.140
-0.142
-0.147
0.291
0.630
1.209
11.435
27.886
20.095
295.516
1376.193
310.518
80.023
47.133
6.430
0.144
-0.328
-0.669
-0.557
0.414
0.369
-0.701
-0.861
-0.725
-0.568
-0.383
-0.253
-0.186
-0.170
-0.166
-0.165
-0.172
-0.193
-0.219
-0.247
-0.265
-0.261
-0.221
-0.183
-0.144
-0.146
-0.152
-0.154
-0.156
-0.322
-0.317
-0.267
-0.022
0.322
1.726
15.497
46.163
352.328
6718.998
2962.381
83.952
2.184
-0.243
-0.685
-0.776
-0.926
-0.982
-0.983
-0.922
-0.787
-0.535
-0.344
-0.233
-0.175
-0.150
-0.149
-0.150
-0.151
-0.163
-0.173
-0.186
-0.186
-0.179
-0.144
-0.143
-0.148
-0.155
-0.168
-0.178
-0.180
-0.322
-0.315
-0.299
-0.291
-0.277
-0.132
0.892
20.180
1597.761
99999.891
41627.941
258.803
4.675
-0.173
-0.333
-0.763
-0.917
-0.940
-0.930
-0.345
0.303
-0.156
-0.283
-0.192
-0.147
-0.130
-0.125
-0.129
-0.129
-0.131
-0.133
-0.138
-0.144
-0.135
-0.136
-0.144
-0.154
-0.165
-0.182
-0.192
-0.201
-0.298
-0.293
-0.280
-0.275
-0.268
-0.259
0.040
8.014
295.091
5677.317
2530.925
74.489
2.198
-0.210
-0.304
-0.496
-0.556
-0.583
-0.056
4.076
7.929
2.211
-0.097
-0.157
-0.128
-0.115
-0.110
-0.110
-0.112
-0.113
-0.117
-0.118
-0.126
-0.134
-0.139
-0.151
-0.161
-0.173
-0.175
-0.198
-0.218
-0.270
-0.247
-0.237
-0.242
-0.248
-0.242
-0.181
0.892
12.286
58.833
37.070
5.828
0.181
-0.239
-0.287
-0.325
-0.329
-0.337
0.529
7.943
17.672
4.891
-0.012
-0.142
-0.125
-0.113
-0.108
-0.107
-0.105
-0.106
-0.113
-0.119
-0.129
-0.139
-0.152
-0.158
-0.095
3.885
15.203
4.905
0.157
-0.244
-0.221
-0.204
-0.208
-0.219
-0.221
-0.221
-0.150
0.294
1.156
0.808
0.071
-0.192
-0.225
-0.226
-0.232
-0.228
-0.227
-0.008
2.738
8.158
1.934
-0.132
-0.145
-0.131
-0.119
-0.111
-0.108
-0.109
-0.111
-0.118
-0.124
-0.138
-0.154
-0.160
-0.115
52.563
909.417
2779.704
909.408
67.944
-0.225
-0.203
-0.188
-0.188
-0.194
-0.202
-0.198
-0.199
-0.187
-0.166
-0.175
-0.193
-0.193
-0.196
-0.194
-0.186
-0.182
-0.177
-0.174
-0.087
0.098
-0.104
-0.163
-0.156
-0.140
-0.125
-0.117
-0.114
-0.118
-0.121
-0.128
-0.135
-0.151
-0.170
-0.172
3.361
909.418
45280.293
99999.867
52829.316
1026.367
-0.210
-0.192
-0.182
-0.176
-0.178
-0.182
-0.187
-0.184
-0.180
-0.178
-0.177
-0.177
-0.177
-0.176
-0.171
-0.168
-0.161
-0.161
-0.164
-0.163
-0.164
-0.169
-0.165
-0.158
-0.148
-0.133
-0.124
-0.125
-0.126
-0.127
-0.131
-0.135
-0.149
-0.173
-0.182
13.555
2446.842
99999.961
99999.945
99999.852
2779.704
-0.199
-0.185
-0.175
-0.170
-0.167
-0.166
-0.170
-0.172
-0.171
-0.169
-0.168
-0.165
-0.160
-0.158
-0.160
-0.159
-0.158
-0.160
-0.129
-0.078
-0.090
-0.151
-0.168
-0.158
-0.153
-0.143
-0.137
-0.132
-0.133
-0.133
-0.131
-0.135
-0.152
-0.175
-0.185
3.337
909.414
45280.328
99999.906
52829.332
1026.365
-0.191
-0.182
-0.175
-0.168
-0.165
-0.161
-0.160
-0.159
-0.158
-0.156
-0.150
-0.148
-0.147
-0.150
-0.163
-0.166
-0.161
-0.158
-0.080
0.064
0.039
-0.107
-0.163
-0.157
-0.155
-0.152
-0.147
-0.143
-0.139
-0.136
-0.116
-0.103
-0.135
-0.176
-0.195
-0.157
52.332
909.396
2779.693
909.398
66.614
-0.192
-0.186
-0.178
-0.173
-0.167
-0.163
-0.157
-0.157
-0.152
-0.150
-0.146
-0.142
-0.144
-0.152
-0.174
-0.194
-0.220
-0.233
-0.155
-0.030
-0.032
-0.123
-0.171
-0.169
-0.165
-0.160
-0.160
-0.151
-0.150
-0.133
-0.045
0.003
-0.075
-0.172
-0.214
-0.227
-0.187
3.319
13.699
3.670
-0.037
-0.199
-0.198
-0.195
-0.187
-0.179
-0.169
-0.160
-0.156
-0.151
-0.147
-0.146
-0.145
-0.151
-0.167
-0.209
-0.255
-0.271
-0.284
-0.264
-0.213
-0.213
-0.235
-0.216
-0.190
-0.179
-0.176
-0.173
-0.167
-0.164
-0.143
-0.045
0.037
-0.059
-0.184
-0.240
-0.278
-0.078
43.028
353.494
397.041
101.184
-0.210
-0.206
-0.201
-0.197
-0.196
-0.185
-0.171
-0.162
-0.153
-0.149
-0.147
-0.149
-0.162
-0.199
-0.251
-0.286
-0.318
-0.298
-0.243
-0.300
-0.308
-0.281
-0.257
-0.220
-0.199
-0.192
-0.191
-0.187
-0.188
-0.184
-0.139
-0.096
-0.148
-0.214
-0.261
-0.287
17.931
1481.921
24832.096
33427.633
2779.680
-0.215
-0.213
-0.211
-0.209
-0.206
-0.200
-0.188
-0.170
-0.158
-0.153
-0.154
-0.156
-0.179
-0.235
-0.271
-0.320
0.335
5.571
13.253
5.064
0.130
-0.320
-0.285
-0.260
-0.248
-0.234
-0.230
-0.219
-0.218
-0.224
-0.215
-0.205
0.197
2.761
1.642
0.163
141.634
10533.907
99999.672
99999.773
28789.275
-0.228
-0.229
-0.230
-0.226
-0.221
-0.214
-0.204
-0.180
-0.167
-0.160
-0.158
-0.167
-0.198
-0.253
-0.296
-0.039
15.744
223.187
501.574
199.135
10.161
-0.178
-0.327
-0.341
-0.320
-0.299
-0.285
-0.283
-0.266
-0.253
-0.245
5.332
314.887
1026.294
564.237
59.186
114.439
6981.226
99999.641
99999.703
16074.812
-0.253
-0.252
-0.250
-0.244
-0.241
-0.231
-0.218
-0.193
-0.177
-0.169
-0.168
-0.179
-0.217
-0.268
-0.318
1.005
113.168
1482.016
4099.062
1310.134
85.392
0.446
-0.370
-0.441
-0.424
-0.399
-0.375
-0.365
-0.330
-0.316
0.126
314.936
12112.001
99999.750
45280.164
1310.156
24.395
564.212
6101.001
7997.745
909.353
-0.285
-0.281
-0.277
-0.272
-0.264
-0.252
-0.233
-0.206
-0.189
-0.181
-0.183
-0.194
-0.238
-0.288
-0.337
1.082
113.137
1481.986
4675.118
1310.102
101.054
0.347
-0.408
-0.563
-0.555
-0.531
-0.500
-0.475
-0.396
-0.376
2.680
1160.228
100000.617
99999.859
99999.734
6981.381
72.450
5.108
82.298
113.065
9.864
-0.304
-0.306
-0.301
-0.292
-0.284
-0.275
-0.249
-0.221
-0.206
-0.200
-0.203
-0.216
-0.248
-0.304
-0.354
-0.119
13.911
250.125
564.155
223.074
10.282
-0.330
-0.448
-0.685
-0.682
-0.658
-0.625
-0.554
-0.514
-0.407
1.513
637.846
52831.340
99999.953
99999.711
3160.763
32.526
-0.174
-0.261
-0.247
-0.221
-0.294
-0.269
-0.282
-0.305
-0.301
-0.288
-0.268
-0.242
-0.224
-0.220
-0.223
-0.235
-0.265
-0.326
-0.377
-0.424
0.108
5.551
12.433
4.281
-0.101
-0.444
-0.387
-0.702
-0.754
-0.749
-0.672
-0.592
0.224
2.066
1.032
66.354
1482.702
6981.356
3160.675
250.180
1.278
-0.264
-0.269
-0.262
-0.220
0.613
1.696
1.041
-0.007
-0.287
-0.297
-0.282
-0.261
-0.248
-0.240
-0.242
-0.241
-0.233
-0.260
-0.346
-0.405
-0.443
-0.407
-0.242
-0.233
-0.205
1.046
3.583
1.906
-0.186
-0.686
-0.685
11.042
280.331
564.089
199.066
10.889
10.795
81.756
33.239
0.590
-0.244
-0.236
-0.234
-0.221
-0.208
17.015
66.076
32.998
4.151
-0.031
-0.304
-0.299
-0.288
-0.270
-0.259
-0.242
-0.088
0.411
0.720
0.121
-0.312
-0.357
0.645
7.720
11.348
5.157
46.582
258.632
136.421
11.845
0.008
2.131
634.789
18555.951
72283.227
10533.936
314.809
2.547
-0.393
-0.368
-0.318
-0.254
-0.233
-0.223
-0.215
-0.214
227.662
2166.600
667.315
29.474
0.809
-0.282
-0.312
-0.311
-0.289
-0.267
-0.189
0.637
4.052
6.839
2.384
0.175
0.327
16.669
717.534
1649.838
97.318
1376.686
76276.336
13486.756
155.229
3.042
33.232
4098.997
99999.844
99999.734
99999.664
1677.693
10.101
-0.376
-0.353
-0.312
-0.253
-0.238
-0.231
-0.230
-0.230
505.984
6717.232
1858.748
52.622
1.457
-0.279
-0.324
-0.326
-0.303
-0.277
-0.043
2.611
16.216
29.115
11.441
1.939
3.230
71.040
24153.254
100000.492
644.641
4814.379
99999.695
99999.867
337.298
4.955
21.362
3161.157
100000.672
100000.070
99999.703
1310.087
6.723
-0.350
-0.334
-0.295
-0.256
-0.243
-0.243
-0.240
-0.239
75.053
389.041
191.352
27.494
3.671
-0.043
-0.333
-0.337
-0.314
-0.273
0.486
16.058
299.099
1030.615
178.624
11.656
10.744
34.143
1177.112
4026.601
128.543
387.289
6717.089
2166.663
66.294
1.843
0.864
315.171
6101.856
21450.830
3597.631
177.690
0.154
-0.311
-0.286
-0.273
-0.259
-0.249
-0.249
-0.250
-0.245
7.662
118.087
1603.679
1187.033
66.162
2.382
-0.269
-0.351
-0.321
-0.255
1.576
74.624
5677.903
76277.422
2531.520
35.549
10.812
11.302
17.185
21.405
5.321
11.149
41.387
26.296
3.705
-0.075
-0.380
1.910
101.166
199.096
65.358
0.567
-0.301
-0.271
-0.240
-0.245
-0.260
-0.258
-0.261
-0.259
-0.255
0.979
0.058
-0.234
-0.280
-0.298
-0.313
-0.315
-0.155
2.882
44.859
309.292
127.540
6.475
-0.189
-0.439
0.085
26.625
100.948
21.789
0.110
-0.366
-0.266
0.056
0.365
0.135
-0.186
-0.311
-0.386
-0.398
-0.434
-0.430
-0.403
-0.313
-0.261
-0.310
-0.301
-0.284
-0.273
-0.247
-0.235
-0.225
127.072
315.057
141.759
2.532
-0.288
-0.306
-0.308
-0.182
3.362
111.480
1979.091
621.257
15.526
-0.068
-0.472
-0.164
5.392
14.962
5.344
-0.018
-0.432
-0.377
-0.321
-0.258
-0.267
-0.338
-0.474
-0.607
-0.647
-0.662
-0.650
-0.511
-0.446
-0.352
-0.295
-0.272
-0.258
-0.232
-0.231
-0.231
-0.169
6101.616
28789.580
6101.197
280.596
0.585
-0.313
-0.309
-0.283
1.138
75.027
537.425
432.910
56.885
-0.033
-0.447
-0.527
0.126
0.864
0.168
-0.517
-0.512
-0.446
-0.363
-0.295
-0.320
-0.448
-0.534
-0.589
-0.629
-0.642
-0.618
-0.566
-0.503
-0.434
-0.289
-0.229
-0.203
-0.212
-0.222
-0.231
-0.090
99999.992
99999.945
99999.773
1900.934
10.926
-0.317
-0.318
-0.320
2.023
281.833
1905.091
2158.251
315.130
2.397
-0.450
-0.665
-0.684
-0.680
-0.679
-0.643
-0.590
-0.517
-0.371
-0.314
-0.370
-0.432
-0.484
-0.293
2.649
7.491
4.061
0.068
-0.415
-0.343
-0.285
-0.199
-0.183
-0.202
-0.220
-0.227
0.022
99999.750
99999.750
99999.734
1677.751
13.854
-0.342
-0.341
-0.335
1.437
250.146
1677.748
1677.705
280.485
1.825
-0.455
-0.440
-0.685
-0.705
-0.725
-0.704
-0.628
-0.457
-0.344
-0.314
-0.346
-0.369
-0.182
11.735
199.165
635.173
314.929
29.792
0.258
-0.264
-0.223
-0.189
-0.173
-0.192
-0.215
-0.227
0.017
4099.034
18556.158
4675.139
250.186
2.779
-0.416
-0.359
-0.359
-0.155
27.731
223.061
223.042
29.136
0.046
-0.473
-0.421
-0.620
-0.641
-0.608
-0.520
-0.464
-0.386
-0.315
-0.300
-0.303
-0.314
1.486
314.881
10534.042
99614.289
24832.174
806.332
6.541
-0.192
-0.179
-0.163
-0.161
-0.182
-0.204
-0.231
-0.145
101.082
223.152
101.100
7.449
-0.291
-0.458
-0.391
-0.376
-0.378
0.269
3.738
4.068
0.593
-0.492
-0.504
-0.388
-0.302
0.005
0.782
1.164
0.292
-0.235
-0.307
-0.287
-0.285
-0.274
5.728
1677.779
99999.875
100000.094
100000.016
6101.223
52.457
-0.167
-0.164
-0.150
-0.150
-0.168
-0.192
-0.222
-0.238
0.115
1.021
0.345
-0.450
-0.508
-0.490
-0.407
-0.400
-0.433
-0.494
-0.499
-0.537
-0.428
-0.421
-0.408
-0.337
0.140
2.126
8.302
10.991
3.727
0.151
-0.290
-0.292
-0.288
-0.267
4.190
1310.443
100004.336
100021.227
100011.453
4100.460
33.477
-0.169
-0.163
-0.151
-0.146
-0.157
-0.179
-0.206
-0.236
-0.483
-0.517
-0.537
-0.538
-0.534
-0.485
-0.378
-0.412
-0.338
-0.358
-0.383
-0.394
-0.427
-0.425
-0.384
0.425
11.635
48.801
35.644
27.679
7.968
0.532
-0.272
-0.298
-0.286
-0.265
-0.004
180.396
4235.865
28859.629
9194.136
498.729
4.774
-0.158
-0.161
-0.150
-0.143
-0.149
-0.164
-0.192
-0.218
-0.474
-0.513
-0.543
-0.542
-0.353
-0.351
-0.356
-0.381
-0.388
-0.411
-0.441
-0.409
-0.403
-0.426
-0.296
4.805
283.689
4854.410
619.757
22.556
3.974
0.172
-0.279
-0.297
-0.283
-0.254
-0.059
7.376
1061.845
100473.789
26435.398
2851.815
502.491
6.826
-0.155
-0.154
-0.153
-0.149
-0.152
-0.171
-0.197
0.362
0.340
-0.015
-0.294
-0.352
-0.350
-0.362
-0.412
-0.483
-0.478
-0.507
-0.524
-0.500
-0.400
-0.016
89.050
1175.892
20241.922
1550.406
17.599
0.688
-0.185
-0.287
-0.289
-0.281
-0.240
0.009
2.992
152.861
5797.722
73127.578
100016.578
6981.847
158.790
0.027
-0.175
-0.177
-0.158
-0.145
-0.155
-0.171
10.904
13.680
5.718
0.488
-0.197
-0.302
-0.359
-0.403
-0.428
-0.457
-0.506
-0.595
-0.590
-0.394
33.269
2157.258
52869.617
85020.992
5397.892
129.960
-0.087
-0.270
-0.277
-0.272
-0.266
-0.239
-0.070
0.544
69.627
4116.059
100009.000
100000.883
12112.054
223.255
0.512
-0.216
-0.215
-0.176
-0.142
-0.141
-0.150
95.137
227.534
52.724
7.793
8.091
2.281
-0.105
-0.287
-0.300
-0.404
-0.519
-0.644
-0.410
-0.321
177.619
16074.802
100000.875
100002.602
52830.684
501.731
0.264
-0.259
-0.262
-0.250
-0.241
-0.240
-0.191
-0.073
7.007
806.614
10534.257
16074.866
1677.840
57.523
0.154
-0.264
-0.257
-0.183
-0.139
-0.131
-0.134
211.057
580.794
129.081
293.800
1417.352
111.946
3.762
1.513
0.666
-0.167
-0.492
-0.398
-0.432
-0.142
126.517
9173.075
99999.703
99999.742
24832.105
314.839
-0.015
-0.262
-0.243
-0.225
-0.216
-0.220
-0.213
-0.195
-0.129
21.315
250.261
314.941
70.356
2.533
-0.294
-0.307
-0.286
-0.176
-0.132
-0.122
-0.125
49.237
107.545
75.207
15973.405
100353.648
2140.790
23.013
15.290
7.092
0.793
-0.305
-0.420
-0.470
-0.412
13.990
564.176
6101.081
9173.096
1159.036
31.355
-0.288
-0.318
-0.252
-0.207
-0.195
-0.194
-0.192
-0.195
-0.192
-0.160
0.641
1.491
0.420
-0.316
-0.347
-0.340
-0.248
-0.156
-0.127
-0.120
-0.117
3.618
6.129
27.370
2517.231
30490.961
774.692
35.602
46.744
19.630
3.940
1.423
0.196
-0.370
-0.572
0.276
16.657
90.254
112.984
21.507
0.315
-0.599
-0.469
-0.330
-0.217
-0.175
-0.172
-0.173
-0.173
-0.186
-0.215
-0.257
-0.294
-0.327
-0.349
-0.360
-0.299
-0.189
-0.138
-0.117
-0.120
-0.120
-0.148
-0.015
2.077
57.616
201.780
79.888
12.052
22.772
31.240
108.369
66.682
8.782
0.477
-0.532
-0.685
-0.582
0.423
0.436
-0.638
-0.813
-0.676
-0.516
-0.333
-0.226
-0.168
-0.150
-0.153
-0.162
-0.182
-0.213
-0.248
-0.284
-0.321
-0.339
-0.275
-0.197
-0.127
-0.124
-0.130
-0.131
-0.130
-0.330
-0.327
-0.258
0.375
1.870
0.787
1.577
13.682
581.830
19411.668
6717.774
137.884
3.593
-0.430
-0.709
-0.817
-0.927
-0.948
-0.948
-0.565
-0.182
-0.298
-0.297
-0.198
-0.151
-0.131
-0.129
-0.137
-0.146
-0.168
-0.192
-0.216
-0.219
-0.199
-0.171
-0.132
-0.140
-0.154
-0.164
-0.166
-0.164
-0.332
-0.319
-0.311
-0.300
-0.294
-0.272
0.436
26.553
3474.280
99999.789
100000.008
441.348
6.049
-0.080
-0.583
-0.797
-0.875
-0.899
1.154
16.168
30.094
8.471
0.253
-0.168
-0.132
-0.118
-0.115
-0.115
-0.122
-0.126
-0.132
-0.139
-0.143
-0.121
-0.127
-0.146
-0.163
-0.181
-0.199
-0.211
-0.217
-0.309
-0.302
-0.288
-0.284
-0.281
-0.283
0.050
10.974
505.436
16158.004
5677.339
121.009
2.786
-0.166
-0.376
-0.459
-0.518
-0.172
18.729
223.164
501.605
199.207
7.370
-0.126
-0.125
-0.112
-0.107
-0.105
-0.106
-0.109
-0.111
-0.108
-0.112
-0.118
-0.138
-0.157
-0.180
-0.208
-0.228
-0.248
-0.250
-0.281
-0.259
-0.251
-0.256
-0.263
-0.266
-0.209
1.235
16.971
83.945
58.819
7.201
0.280
-0.248
-0.281
-0.307
-0.310
0.233
69.828
909.374
2446.803
806.343
52.831
-0.100
-0.135
-0.119
-0.108
-0.105
-0.103
-0.106
-0.108
-0.110
-0.114
-0.128
-0.148
-0.173
-0.131
0.860
3.053
1.613
-0.065
-0.263
-0.237
-0.224
-0.224
-0.232
-0.237
-0.244
-0.163
0.379
1.426
1.138
0.125
-0.198
-0.232
-0.238
-0.236
-0.226
-0.101
34.707
635.194
1677.837
564.321
26.732
-0.137
-0.146
-0.129
-0.115
-0.110
-0.111
-0.114
-0.116
-0.120
-0.129
-0.139
-0.161
-0.142
4.761
141.848
353.573
158.813
9.989
-0.243
-0.218
-0.207
-0.206
-0.210
-0.215
-0.217
-0.218
-0.209
-0.183
-0.188
-0.206
-0.211
-0.211
-0.211
-0.201
-0.190
-0.188
1.231
81.988
177.831
65.517
0.930
-0.164
-0.161
-0.139
-0.124
-0.122
-0.124
-0.121
-0.123
-0.123
-0.130
-0.148
-0.172
0.329
141.843
2446.839
9173.260
2446.846
158.818
-0.227
-0.209
-0.200
-0.193
-0.191
-0.194
-0.199
-0.199
-0.194
-0.193
-0.193
-0.189
-0.191
-0.193
-0.188
-0.178
-0.175
-0.167
-0.068
0.298
0.761
0.043
-0.167
-0.170
-0.168
-0.151
-0.137
-0.133
-0.127
-0.127
-0.125
-0.127
-0.135
-0.149
-0.172
1.231
314.958
7997.934
45280.266
9173.263
353.578
-0.220
-0.205
-0.192
-0.188
-0.185
-0.181
-0.182
-0.184
-0.182
-0.181
-0.179
-0.175
-0.173
-0.174
-0.175
-0.169
-0.168
-0.052
0.746
2.543
2.059
0.392
-0.122
-0.178
-0.172
-0.162
-0.151
-0.139
-0.134
-0.122
-0.074
-0.031
-0.082
-0.146
-0.174
0.211
141.824
2446.822
9173.252
2446.837
158.813
-0.212
-0.203
-0.193
-0.186
-0.179
-0.174
-0.172
-0.172
-0.170
-0.165
-0.161
-0.158
-0.156
-0.164
-0.173
-0.169
-0.161
0.135
2.535
8.955
7.248
1.476
-0.036
-0.184
-0.176
-0.171
-0.163
-0.150
-0.136
-0.001
0.557
0.989
0.485
-0.034
-0.174
-0.177
3.656
141.818
353.549
158.794
7.850
-0.215
-0.209
-0.203
-0.195
-0.188
-0.178
-0.172
-0.168
-0.167
-0.160
-0.156
-0.148
-0.153
-0.164
-0.180
-0.192
-0.196
0.099
2.247
8.029
6.498
1.310
-0.045
-0.190
-0.186
-0.187
-0.175
-0.165
-0.120
0.415
2.852
5.910
2.847
0.299
-0.160
-0.210
-0.203
0.323
1.772
0.851
-0.123
-0.223
-0.219
-0.211
-0.207
-0.202
-0.194
-0.179
-0.170
-0.164
-0.156
-0.155
-0.153
-0.156
-0.170
-0.202
-0.220
-0.233
-0.143
0.450
1.786
1.435
0.242
-0.179
-0.211
-0.201
-0.201
-0.191
-0.185
-0.129
0.590
4.305
8.974
3.873
0.493
-0.193
-0.283
-0.206
3.841
35.178
42.382
7.108
-0.227
-0.223
-0.217
-0.217
-0.212
-0.207
-0.196
-0.178
-0.168
-0.160
-0.157
-0.157
-0.167
-0.187
-0.218
-0.243
-0.256
-0.101
0.165
0.063
-0.085
-0.201
-0.240
-0.228
-0.221
-0.215
-0.208
-0.208
-0.187
0.143
1.635
3.119
1.462
0.086
-0.243
-0.304
2.146
158.688
1026.298
1310.207
250.280
-0.234
-0.230
-0.209
-0.222
-0.228
-0.222
-0.214
-0.194
-0.177
-0.166
-0.165
-0.165
-0.179
-0.204
-0.231
-0.233
2.545
67.980
177.757
67.473
1.339
-0.263
-0.267
-0.266
-0.252
-0.238
-0.236
-0.239
-0.239
-0.187
0.030
0.207
0.424
2.606
0.954
-0.136
10.077
635.094
6981.354
9173.191
1159.201
-0.249
-0.175
0.001
-0.097
-0.229
-0.235
-0.228
-0.209
-0.186
-0.176
-0.171
-0.174
-0.190
-0.218
-0.251
0.898
199.134
3597.666
12111.926
3160.754
177.726
0.240
-0.302
-0.329
-0.307
-0.290
-0.286
-0.292
-0.285
-0.271
-0.243
5.383
314.928
1026.280
564.211
53.939
7.679
446.063
4675.118
6101.132
806.327
-0.271
-0.142
0.141
-0.015
-0.232
-0.249
-0.240
-0.226
-0.200
-0.186
-0.182
-0.187
-0.209
-0.235
-0.256
7.604
1310.141
84777.141
99999.727
61741.496
1026.226
4.098
-0.329
-0.424
-0.301
-0.227
-0.343
-0.376
-0.363
-0.332
0.445
316.814
12113.477
99999.945
45280.137
1310.100
12.996
58.782
396.964
501.548
113.203
-0.304
-0.265
-0.167
-0.217
-0.281
-0.271
-0.262
-0.239
-0.213
-0.200
-0.198
-0.207
-0.232
-0.259
-0.284
7.275
1310.113
84777.117
99999.703
72283.297
1026.183
4.864
-0.371
-0.457
0.380
0.751
-0.134
-0.492
-0.484
-0.282
8.384
1237.937
100050.727
100002.914
99999.773
6981.337
67.275
0.789
6.319
7.728
1.514
-0.324
-0.325
-0.312
-0.302
-0.300
-0.299
-0.283
-0.254
-0.233
-0.223
-0.215
-0.225
-0.245
-0.279
-0.320
0.571
223.092
4098.980
13944.047
3597.558
198.989
0.073
-0.427
-0.550
0.658
1.213
0.014
-0.592
-0.567
-0.145
20.292
1161.931
53148.375
100008.422
99999.820
3160.725
27.865
-0.260
-0.283
-0.276
-0.274
-0.281
-0.222
-0.250
-0.302
-0.312
-0.308
-0.296
-0.274
-0.256
-0.236
-0.233
-0.243
-0.261
-0.294
-0.337
-0.349
2.136
101.002
223.046
82.221
1.305
-0.430
-0.392
-0.722
-0.375
-0.137
-0.561
-0.653
-0.160
0.732
4.723
116.291
1520.266
6983.698
3160.688
250.147
0.689
-0.265
-0.265
-0.264
-0.245
1.711
4.609
2.976
0.357
-0.269
-0.312
-0.302
-0.298
-0.272
-0.254
-0.250
-0.161
0.141
0.257
-0.067
-0.328
-0.368
-0.269
-0.042
-0.182
-0.219
0.652
1.926
1.213
-0.276
-0.756
-0.710
1.704
49.882
126.432
44.349
4.967
11.472
81.817
33.169
0.546
-0.263
-0.241
-0.240
-0.236
-0.229
66.407
336.788
155.040
12.213
0.314
-0.307
-0.316
-0.317
-0.290
-0.275
-0.142
1.244
7.960
13.608
4.616
0.358
0.003
0.937
7.001
11.349
4.390
26.394
136.370
74.379
8.496
0.224
-0.239
141.354
1677.439
4098.889
1159.036
67.117
1.008
-0.475
-0.435
-0.344
-0.260
-0.231
-0.220
-0.216
-0.221
2168.243
99999.703
13486.769
136.844
2.411
-0.253
-0.327
-0.329
-0.307
-0.267
0.359
11.003
136.926
295.126
58.832
3.795
1.866
16.481
522.692
1390.630
80.703
581.869
13486.637
4084.968
91.213
4.267
2.493
563.909
16074.536
61741.383
9173.065
280.551
3.760
-0.488
-0.421
-0.344
-0.268
-0.241
-0.227
-0.222
-0.226
6719.309
99999.797
93989.797
227.436
3.397
-0.242
-0.333
-0.342
-0.317
-0.258
0.771
23.920
506.949
1377.406
177.232
8.110
4.194
63.768
15845.137
100000.375
543.334
1601.504
99999.727
19413.018
181.700
5.366
1.516
445.903
10533.862
38873.777
6101.041
250.126
2.328
-0.439
-0.401
-0.322
-0.269
-0.249
-0.235
-0.231
-0.236
442.025
5679.423
1383.111
53.921
2.988
-0.128
-0.348
-0.351
-0.323
-0.278
0.465
13.458
140.120
296.064
66.237
5.410
2.268
23.388
995.180
3350.599
110.363
201.801
2166.554
886.809
37.527
1.398
-0.273
65.284
806.128
1900.845
564.156
26.364
-0.076
-0.380
-0.358
-0.307
-0.265
-0.253
-0.245
-0.240
-0.244
13.235
78.675
358.145
297.950
29.640
1.140
-0.321
-0.368
-0.329
-0.290
0.218
8.533
92.172
239.774
63.237
4.960
0.517
1.784
13.007
18.615
4.515
7.274
26.256
16.829
2.601
-0.176
-0.408
-0.218
8.364
26.725
4.765
-0.077
-0.350
-0.341
-0.328
-0.287
-0.268
-0.258
-0.251
-0.248
-0.249
8.554
-0.280
-0.290
-0.293
-0.299
-0.309
-0.299
0.802
29.578
887.955
3478.693
387.900
12.558
0.038
-0.460
-0.455
-0.432
-0.395
-0.399
-0.396
-0.368
-0.336
-0.276
-0.226
-0.226
-0.261
-0.305
-0.377
-0.398
-0.472
-0.479
-0.462
-0.438
-0.417
-0.391
-0.365
-0.344
-0.282
-0.241
-0.236
-0.199
6.685
21.251
5.521
-0.085
-0.307
-0.319
-0.314
0.444
17.114
297.588
896.958
143.237
7.807
-0.086
-0.465
-0.480
-0.457
-0.412
-0.430
-0.433
-0.406
-0.369
-0.309
-0.265
-0.270
-0.329
-0.464
-0.615
-0.659
-0.682
-0.692
-0.578
-0.505
-0.410
-0.353
-0.322
-0.262
-0.228
-0.230
-0.226
-0.101
446.057
1159.083
501.528
24.696
-0.106
-0.352
-0.349
-0.143
2.241
18.032
33.976
14.097
1.255
-0.328
-0.436
-0.529
-0.526
-0.511
-0.504
-0.494
-0.464
-0.415
-0.326
-0.280
-0.313
-0.449
-0.542
-0.596
-0.640
-0.660
-0.636
-0.587
-0.528
-0.451
-0.291
-0.226
-0.199
-0.203
-0.222
-0.222
-0.085
3160.720
12111.893
3597.645
199.111
1.601
-0.408
-0.389
-0.314
-0.133
1.245
9.905
11.442
0.446
-0.394
-0.414
-0.460
-0.263
-0.317
-0.492
-0.551
-0.512
-0.412
-0.330
-0.301
-0.358
-0.432
-0.484
-0.401
1.781
5.471
2.872
-0.132
-0.428
-0.351
-0.284
-0.194
-0.175
-0.192
-0.215
-0.221
-0.168
2779.588
10534.044
3160.770
177.727
2.575
-0.463
-0.435
-0.343
-0.317
0.230
6.712
8.438
0.168
-0.382
-0.330
0.328
1.361
0.992
-0.175
-0.525
-0.462
-0.372
-0.311
-0.298
-0.340
-0.361
-0.254
8.678
126.690
353.542
199.213
18.366
0.100
-0.270
-0.221
-0.178
-0.163
-0.182
-0.211
-0.218
-0.215
353.790
910.259
397.428
35.810
0.357
-0.503
-0.476
-0.356
-0.331
-0.307
0.166
0.203
-0.249
-0.314
-0.196
1.087
4.073
3.234
0.905
0.306
-0.121
-0.292
-0.295
-0.281
-0.292
-0.302
1.078
177.789
4675.206
28789.285
9173.238
446.191
3.672
-0.192
-0.171
-0.156
-0.148
-0.169
-0.201
-0.216
-0.226
13.171
35.036
17.522
1.742
-0.569
-0.534
-0.504
-0.364
-0.363
-0.380
-0.365
-0.344
-0.229
-0.238
-0.212
0.541
2.270
4.111
12.730
18.916
5.739
0.328
-0.260
-0.270
-0.266
-0.264
2.555
909.360
72283.438
99999.891
99999.883
2779.709
21.818
-0.151
-0.148
-0.138
-0.138
-0.155
-0.185
-0.210
-0.228
0.078
1.161
0.245
-0.572
-0.592
-0.562
-0.456
-0.334
-0.328
-0.338
-0.311
2.429
6.632
1.418
-0.327
-0.149
1.179
21.602
295.176
580.319
74.430
3.752
-0.122
-0.273
-0.271
-0.258
1.523
715.481
45281.277
100003.445
100002.148
2156.139
13.590
-0.151
-0.148
-0.136
-0.131
-0.145
-0.166
-0.196
-0.220
-0.521
-0.484
-0.575
-0.619
-0.606
-0.505
-0.363
-0.360
-0.364
-0.357
0.480
21.519
65.287
13.344
-0.185
-0.177
2.714
55.174
1376.413
3474.367
258.765
7.956
0.
-0.277
-0.274
-0.256
-0.143
113.867
2170.586
10642.981
3763.696
395.915
14.377
-0.069
-0.143
-0.137
-0.137
-0.139
-0.149
-0.173
-0.206
-0.534
-0.596
-0.617
-0.350
-0.347
-0.350
-0.364
-0.425
-0.431
-0.412
0.958
17.608
44.026
7.302
-0.235
0.286
9.927
56.728
308.166
581.400
83.951
3.773
-0.106
-0.278
-0.276
-0.255
-0.209
1.592
79.755
1379.756
9449.436
13953.776
1482.321
41.880
-0.106
-0.157
-0.161
-0.147
-0.140
-0.150
-0.175
0.084
-0.270
-0.322
-0.353
-0.349
-0.354
-0.390
-0.468
-0.538
-0.562
-0.049
3.006
4.341
0.934
-0.347
6.073
126.421
181.591
46.313
22.696
5.839
0.429
-0.233
-0.268
-0.269
-0.247
-0.215
0.441
154.955
12202.038
100045.914
100003.086
38874.105
446.208
1.036
-0.201
-0.202
-0.169
-0.137
-0.136
-0.150
3.895
0.633
0.075
-0.248
-0.300
-0.332
-0.388
-0.484
-0.639
-0.662
-0.676
-0.477
-0.305
-0.466
1.846
315.020
2782.462
3605.939
568.416
11.913
0.074
-0.209
-0.256
-0.252
-0.254
-0.236
-0.216
-0.064
200.150
21453.557
100001.898
100000.148
99614.352
635.233
3.347
-0.266
-0.255
-0.196
-0.139
-0.125
-0.131
17.873
4.526
1.905
3.558
12.975
4.046
-0.218
-0.452
-0.583
-0.734
-0.728
-0.709
-0.666
-0.365
17.180
1310.074
24832.238
38874.262
2779.827
101.155
-0.221
-0.245
-0.241
-0.235
-0.230
-0.220
-0.209
-0.198
41.847
2779.763
84777.297
99999.844
6981.478
158.818
1.334
-0.332
-0.307
-0.207
-0.135
-0.118
-0.119
19.631
7.562
16.546
432.933
1262.401
583.110
42.652
-0.260
-0.423
-0.568
-0.703
-0.671
-0.403
-0.362
12.347
909.249
12111.880
18556.146
1677.737
52.734
-0.246
-0.251
-0.229
-0.211
-0.204
-0.197
-0.201
-0.195
0.135
101.195
715.446
909.420
199.237
9.262
-0.260
-0.381
-0.351
-0.193
-0.126
-0.109
-0.110
5.174
3.272
209.737
5721.054
30438.893
9291.900
449.182
1.957
-0.108
-0.324
-0.229
-0.020
-0.265
-0.449
2.381
113.089
715.310
909.265
177.661
3.554
-0.362
-0.308
-0.241
-0.196
-0.175
-0.174
-0.180
-0.184
-0.194
0.114
3.587
7.178
2.298
-0.239
-0.432
-0.411
-0.301
-0.162
-0.117
-0.107
-0.104
0.300
0.808
320.147
9309.853
72730.172
18608.756
637.448
3.447
0.550
0.965
2.971
4.714
1.957
-0.140
-0.433
3.680
20.777
21.706
4.561
-0.351
-0.509
-0.399
-0.292
-0.200
-0.159
-0.149
-0.155
-0.169
-0.196
-0.237
-0.290
-0.348
-0.405
-0.428
-0.432
-0.364
-0.206
-0.134
-0.103
-0.103
-0.107
-0.303
-0.227
82.512
1487.689
6112.719
2450.365
178.302
1.301
6.158
23.137
30.615
35.661
13.626
1.046
-0.581
-0.744
-0.610
-0.585
-0.762
-0.698
-0.572
-0.429
-0.267
-0.184
-0.147
-0.128
-0.132
-0.148
-0.188
-0.230
-0.281
-0.335
-0.381
-0.410
-0.332
-0.215
-0.148
-0.111
-0.113
-0.115
-0.113
-0.328
-0.328
0.371
52.390
177.957
101.151
2.098
3.416
74.586
582.721
358.178
76.121
20.028
1.688
-0.586
-0.798
-0.838
-0.842
-0.573
1.425
2.920
0.784
-0.181
-0.165
-0.132
-0.118
-0.116
-0.126
-0.143
-0.177
-0.221
-0.251
-0.256
-0.224
-0.176
-0.121
-0.129
-0.143
-0.156
-0.156
-0.148
-0.339
-0.327
-0.319
-0.292
-0.174
-0.299
-0.126
7.025
227.194
3475.105
1603.698
71.262
7.760
0.512
-0.475
-0.688
-0.767
-0.525
11.683
158.581
314.857
141.802
4.034
-0.136
-0.126
-0.112
-0.108
-0.110
-0.115
-0.126
-0.132
-0.143
-0.144
-0.111
-0.118
-0.144
-0.182
-0.213
-0.234
-0.252
-0.246
-0.313
-0.312
-0.299
-0.298
-0.308
-0.339
-0.248
2.906
66.005
505.499
295.682
24.836
1.507
-0.138
-0.341
-0.405
-0.442
1.666
250.144
4675.154
18556.223
4675.228
223.264
0.292
-0.133
-0.116
-0.106
-0.102
-0.102
-0.106
-0.109
-0.111
-0.104
-0.110
-0.138
-0.179
-0.215
-0.251
-0.281
-0.296
-0.302
-0.294
-0.279
-0.268
-0.273
-0.288
-0.312
-0.326
0.198
4.579
16.895
12.245
2.247
-0.010
-0.249
-0.275
-0.292
-0.290
5.418
1026.309
61741.586
99999.820
52829.316
909.416
3.378
-0.143
-0.125
-0.110
-0.104
-0.102
-0.105
-0.106
-0.107
-0.110
-0.130
-0.165
-0.200
-0.250
-0.209
-0.048
-0.236
-0.362
-0.281
-0.256
-0.244
-0.243
-0.256
-0.269
-0.294
-0.283
-0.058
0.332
0.240
-0.106
-0.229
-0.243
-0.250
-0.252
-0.236
2.701
715.417
28789.287
99999.867
24832.258
635.224
2.062
-0.154
-0.140
-0.120
-0.112
-0.112
-0.115
-0.115
-0.117
-0.127
-0.151
-0.180
-0.226
0.164
4.464
12.082
6.816
0.440
-0.266
-0.242
-0.231
-0.227
-0.233
-0.239
-0.247
-0.257
-0.259
-0.244
-0.236
-0.242
-0.234
-0.235
-0.237
-0.221
-0.208
-0.089
101.229
1310.349
3597.978
1159.379
82.009
-0.085
-0.164
-0.155
-0.135
-0.127
-0.122
-0.122
-0.120
-0.117
-0.128
-0.157
-0.193
-0.192
3.521
56.694
141.873
70.644
7.356
-0.254
-0.238
-0.224
-0.216
-0.215
-0.215
-0.218
-0.220
-0.221
-0.219
-0.215
-0.215
-0.212
-0.214
-0.209
-0.194
-0.192
-0.055
1.085
16.567
54.888
11.565
0.088
-0.175
-0.175
-0.171
-0.150
-0.135
-0.130
-0.127
-0.111
-0.097
-0.120
-0.158
-0.193
-0.119
8.172
141.860
314.992
141.875
13.937
-0.249
-0.236
-0.222
-0.212
-0.205
-0.199
-0.196
-0.197
-0.199
-0.198
-0.196
-0.189
-0.185
-0.188
-0.187
-0.183
-0.138
0.932
13.729
66.219
46.668
7.256
0.331
-0.171
-0.187
-0.181
-0.162
-0.146
-0.132
-0.020
0.442
0.802
0.382
-0.061
-0.190
-0.196
3.004
54.416
141.860
68.267
6.549
-0.246
-0.235
-0.226
-0.215
-0.203
-0.195
-0.190
-0.183
-0.178
-0.177
-0.176
-0.169
-0.171
-0.179
-0.184
-0.185
-0.051
3.469
74.542
667.450
440.947
33.126
1.307
-0.156
-0.202
-0.194
-0.179
-0.163
-0.060
1.229
10.009
21.269
9.001
1.079
-0.112
-0.228
0.039
3.323
9.596
5.315
0.304
-0.248
-0.244
-0.235
-0.227
-0.215
-0.203
-0.192
-0.183
-0.175
-0.167
-0.165
-0.161
-0.164
-0.176
-0.187
-0.192
-0.077
3.115
58.851
505.511
385.154
29.585
1.148
-0.181
-0.216
-0.214
-0.197
-0.176
0.214
7.276
94.815
336.969
84.049
5.899
0.124
-0.218
-0.253
-0.229
-0.118
-0.231
-0.305
-0.248
-0.241
-0.234
-0.230
-0.225
-0.221
-0.207
-0.193
-0.182
-0.170
-0.164
-0.164
-0.167
-0.180
-0.195
-0.210
-0.181
0.621
8.923
41.558
33.095
5.247
0.189
-0.228
-0.237
-0.235
-0.218
-0.197
0.321
11.087
199.945
768.736
176.046
8.942
0.145
-0.308
-0.368
-0.128
1.234
1.562
0.131
-0.248
-0.246
-0.227
-0.232
-0.238
-0.234
-0.226
-0.207
-0.188
-0.176
-0.169
-0.167
-0.173
-0.187
-0.212
-0.232
-0.232
-0.091
0.659
1.651
1.271
0.172
-0.211
-0.256
-0.256
-0.256
-0.243
-0.235
0.007
3.833
37.093
107.054
37.134
3.092
-0.112
-0.347
-0.261
3.822
24.576
28.791
7.563
-0.241
0.064
0.831
0.415
-0.182
-0.244
-0.242
-0.229
-0.202
-0.185
-0.178
-0.178
-0.180
-0.195
-0.225
-0.240
3.355
158.708
353.496
141.810
2.600
-0.257
-0.279
-0.283
-0.276
-0.265
-0.266
-0.270
-0.232
0.268
2.566
5.538
2.896
0.501
-0.214
-0.372
0.179
15.816
89.760
113.223
25.746
-0.097
3.397
19.132
8.566
0.408
-0.245
-0.250
-0.245
-0.219
-0.197
-0.185
-0.183
-0.189
-0.209
-0.234
0.876
396.980
10534.086
45280.340
9173.252
314.849
0.382
-0.303
-0.318
-0.208
-0.170
-0.275
-0.303
-0.301
-0.247
0.139
1.379
43.094
178.212
113.132
3.245
0.101
11.931
69.845
89.867
19.648
-0.005
6.554
50.821
19.131
0.819
-0.252
-0.260
-0.255
-0.233
-0.211
-0.198
-0.200
-0.207
-0.232
-0.250
16.960
3160.782
100000.195
100000.891
100000.375
2446.762
10.644
-0.337
0.536
8.741
17.036
3.126
-0.267
-0.365
-0.289
1.322
51.465
1167.057
5339.028
2446.741
199.014
0.493
1.625
10.659
12.632
3.068
-0.246
1.243
6.584
3.490
0.141
-0.258
-0.283
-0.268
-0.245
-0.228
-0.217
-0.222
-0.235
-0.261
-0.280
16.900
3160.775
100000.367
100001.523
100000.719
2446.763
13.361
-0.266
8.503
101.044
177.668
48.286
0.963
-0.503
0.089
38.278
2429.046
6399.810
45295.117
16074.947
715.263
4.243
-0.358
-0.027
0.058
-0.284
-0.338
-0.247
0.094
0.170
-0.038
-0.233
-0.301
-0.283
-0.263
-0.246
-0.232
-0.238
-0.254
-0.284
-0.301
1.076
446.041
12112.059
61741.977
10534.203
353.353
0.437
-0.175
12.203
113.047
199.011
62.939
2.229
-0.578
0.651
196.685
100126.383
61402.117
16133.623
6981.813
396.901
1.446
-0.353
-0.358
-0.359
-0.338
-0.306
-0.251
-0.176
-0.043
-0.106
-0.263
-0.314
-0.300
-0.281
-0.263
-0.250
-0.253
-0.251
-0.262
-0.309
-0.340
5.224
199.045
446.026
177.627
3.096
-0.450
-0.613
3.963
28.863
44.241
13.905
0.343
-0.691
-0.165
24.794
890.802
749.878
817.412
446.157
33.289
-0.278
-0.316
-0.310
-0.310
-0.301
1.049
2.986
2.086
0.537
-0.053
-0.295
-0.317
-0.315
-0.303
-0.279
-0.248
0.007
0.950
1.523
0.505
-0.158
-0.105
0.030
0.087
-0.277
-0.400
-0.183
-0.141
0.190
2.027
2.903
0.362
-0.444
2.357
6.111
3.860
4.365
4.400
4.346
1.769
-0.266
-0.280
-0.262
-0.261
-0.260
-0.251
37.326
155.118
75.342
9.406
1.195
-0.183
-0.325
-0.329
-0.316
-0.291
0.059
5.183
46.551
83.887
23.653
2.797
4.676
5.899
2.818
1.515
0.571
3.617
12.150
15.210
34.335
9.391
-0.171
2.886
54.946
112.941
45.777
4.958
-0.556
-0.549
-0.498
-0.344
-0.270
-0.243
-0.230
-0.223
-0.225
770.388
16158.081
2963.355
68.961
2.985
-0.109
-0.336
-0.341
-0.326
-0.252
1.543
66.104
2962.206
16157.970
769.091
24.333
59.291
76.430
38.285
36.617
8.330
29.726
156.860
207.265
1852.834
168.396
2.299
13.146
249.923
501.394
177.655
16.171
-0.260
-0.566
-0.479
-0.350
-0.272
-0.241
-0.227
-0.224
-0.227
1861.068
93989.648
11287.459
121.647
2.519
-0.235
-0.347
-0.351
-0.334
-0.220
3.029
199.847
50768.566
99999.906
4810.341
54.210
176.901
264.441
140.226
212.716
24.449
53.025
338.337
267.205
1076.523
106.536
1.707
9.077
198.950
396.861
141.661
9.959
-0.320
-0.514
-0.468
-0.332
-0.269
-0.245
-0.231
-0.222
-0.218
177.029
1375.309
506.611
27.478
1.034
-0.307
-0.361
-0.362
-0.335
-0.256
1.561
58.955
2531.709
13488.169
668.529
22.708
52.841
77.265
46.370
53.576
9.174
15.486
58.850
40.959
19.848
5.224
-0.131
0.155
16.555
47.671
15.884
1.028
-0.454
-0.440
-0.416
-0.321
-0.267
-0.248
-0.232
-0.178
-0.141
7.651
25.063
27.607
17.115
3.081
-0.072
-0.379
-0.384
-0.348
-0.306
0.055
5.087
43.726
78.100
22.851
2.912
4.238
5.403
3.478
2.447
0.565
1.137
3.610
2.660
0.498
-0.280
-0.425
-0.412
-0.285
0.148
-0.114
-0.378
-0.394
-0.383
-0.348
-0.296
-0.269
-0.254
-0.226
-0.139
-0.055
158.658
-0.275
-0.324
-0.318
-0.321
-0.330
-0.263
2.678
175.906
50768.477
99999.766
9470.556
52.186
0.453
-0.703
-0.738
-0.589
-0.189
-0.308
-0.513
-0.449
-0.378
-0.313
-0.259
-0.239
-0.243
-0.275
-0.331
-0.396
-0.423
-0.497
-0.493
-0.484
-0.469
-0.449
-0.422
-0.334
-0.252
-0.226
-0.219
-0.204
34.138
-0.131
-0.219
-0.340
-0.345
-0.351
-0.306
1.714
74.439
5677.365
50768.738
1858.567
26.315
0.334
-0.752
-0.783
-0.664
-0.120
0.024
-0.433
-0.487
-0.403
-0.312
-0.259
-0.255
-0.296
-0.401
-0.545
-0.638
-0.661
-0.669
-0.632
-0.505
-0.431
-0.360
-0.289
-0.230
-0.210
-0.214
-0.217
-0.139
4.462
15.651
6.370
0.335
-0.409
-0.402
-0.382
0.110
7.198
74.869
176.887
47.179
3.124
-0.219
-0.413
-0.389
-0.018
1.486
1.577
-0.122
-0.395
-0.347
-0.304
-0.277
-0.288
-0.396
-0.527
-0.575
-0.612
-0.630
-0.611
-0.565
-0.508
-0.397
-0.257
-0.199
-0.180
-0.192
-0.206
-0.213
-0.108
49.733
141.701
54.931
4.376
-0.385
-0.470
-0.440
-0.294
0.247
2.487
4.536
2.285
0.206
-0.325
-0.188
1.255
4.549
4.274
1.370
-0.183
-0.382
-0.333
-0.305
-0.281
-0.323
-0.417
-0.466
-0.527
-0.196
0.457
-0.034
-0.467
-0.414
-0.343
-0.251
-0.173
-0.162
-0.181
-0.203
-0.212
-0.111
48.055
127.671
62.159
6.234
-0.422
-0.533
-0.490
-0.338
-0.225
0.256
0.887
0.603
0.255
0.369
1.129
13.553
66.035
52.156
7.077
0.151
-0.330
-0.319
-0.299
-0.281
-0.326
-0.349
-0.389
1.072
16.654
41.794
23.929
2.342
-0.276
-0.261
-0.219
-0.164
-0.151
-0.171
-0.196
-0.209
-0.133
21.079
79.119
29.423
2.093
-0.616
-0.578
-0.525
-0.337
-0.301
-0.198
-0.078
0.248
2.952
5.479
3.934
41.572
294.979
200.106
20.225
2.315
0.386
-0.210
-0.283
-0.270
-0.284
-0.287
-0.110
15.745
314.949
1026.372
501.659
41.105
0.297
-0.192
-0.163
-0.145
-0.139
-0.158
-0.187
-0.205
-0.182
59.106
626.714
106.637
1.599
-0.626
-0.602
-0.489
-0.321
-0.309
-0.305
-0.046
11.257
39.010
18.336
4.464
19.114
107.332
81.097
62.377
84.507
18.909
1.376
-0.202
-0.261
-0.250
-0.247
0.000
101.181
1677.833
7997.927
3160.864
223.270
0.789
-0.146
-0.133
-0.127
-0.128
-0.144
-0.171
-0.196
-0.210
16.529
105.817
28.451
0.388
-0.645
-0.588
-0.366
-0.317
-0.311
-0.267
33.292
564.375
1160.688
400.133
11.985
2.277
10.617
113.601
4810.827
16158.101
580.333
12.238
0.112
-0.257
-0.249
-0.240
-0.170
65.489
1310.291
6101.431
2446.983
177.873
0.269
-0.138
-0.131
-0.123
-0.124
-0.132
-0.155
-0.178
-0.202
0.685
2.059
0.542
-0.588
-0.604
-0.453
-0.359
-0.348
-0.357
0.570
199.052
2779.542
7997.870
1901.089
101.127
0.030
5.612
385.487
99999.867
99999.734
4083.211
29.522
0.425
-0.249
-0.259
-0.248
-0.218
2.654
178.425
567.931
315.644
66.318
4.315
-0.112
-0.137
-0.136
-0.138
-0.131
-0.137
-0.159
-0.181
-0.166
-0.397
-0.311
-0.343
-0.329
-0.332
-0.359
-0.419
-0.443
1.297
141.656
1677.667
4098.952
1159.011
65.355
-0.202
2.621
107.466
5677.600
19411.436
667.492
13.700
0.165
-0.251
-0.260
-0.248
-0.218
-0.099
4.095
323.466
3165.213
4099.591
635.252
14.499
-0.095
-0.172
-0.179
-0.146
-0.130
-0.136
-0.156
0.028
-0.309
-0.346
-0.351
-0.343
-0.346
-0.394
-0.527
-0.555
-0.054
16.355
177.656
353.362
141.623
3.165
-0.294
0.982
8.508
59.366
95.220
21.664
1.772
-0.152
-0.248
-0.251
-0.241
-0.212
-0.142
66.058
3599.417
100001.031
100000.047
10534.136
223.290
0.925
-0.236
-0.232
-0.178
-0.130
-0.122
-0.132
1.477
-0.251
-0.337
-0.349
-0.327
-0.342
-0.401
-0.534
-0.657
-0.695
0.356
6.428
10.437
2.792
-0.357
2.462
65.493
101.705
8.543
2.267
1.212
0.126
-0.208
-0.233
-0.238
-0.231
-0.205
-0.169
113.291
6981.642
99999.961
99999.867
21450.701
314.993
2.402
-0.317
-0.294
-0.206
-0.131
-0.114
-0.115
5.039
-0.038
0.056
26.663
126.742
52.272
0.711
-0.498
-0.624
-0.680
-0.179
0.046
-0.430
-0.598
-0.217
26.797
280.568
314.868
65.552
0.488
0.091
-0.122
-0.213
-0.218
-0.215
-0.211
-0.192
-0.181
13.566
1026.375
18556.273
28789.326
2446.857
88.961
0.939
-0.393
-0.356
-0.217
-0.128
-0.105
-0.104
4.323
0.129
126.825
2448.144
12114.449
4099.838
250.152
0.246
-0.530
-0.199
3.394
5.325
0.281
-0.347
-0.018
17.478
177.696
223.147
34.891
0.082
-0.207
-0.216
-0.212
-0.197
-0.188
-0.181
-0.181
-0.173
0.001
37.159
314.976
397.106
101.247
7.306
-0.414
-0.447
-0.393
-0.197
-0.119
-0.100
-0.097
0.967
3.351
1026.787
99619.297
100008.859
100002.563
2779.721
21.113
-0.414
0.213
4.942
7.564
1.882
-0.185
-0.339
3.121
17.828
22.409
3.843
-0.225
-0.329
-0.271
-0.216
-0.179
-0.162
-0.155
-0.154
-0.167
-0.194
0.101
2.981
5.052
1.664
-0.414
-0.504
-0.473
-0.314
-0.161
-0.109
-0.094
-0.092
-0.192
5.255
1678.066
100002.570
100005.430
100001.508
4675.187
41.636
-0.161
3.083
33.572
84.593
26.342
2.195
-0.419
-0.417
0.532
0.566
-0.292
-0.491
-0.402
-0.319
-0.235
-0.178
-0.146
-0.134
-0.137
-0.159
-0.195
-0.256
-0.333
-0.414
-0.472
-0.496
-0.496
-0.393
-0.209
-0.128
-0.100
-0.089
-0.093
-0.339
0.522
396.962
13944.456
100000.352
28789.383
909.191
4.104
0.906
22.612
581.467
2962.488
440.724
14.898
-0.006
-0.676
-0.719
-0.697
-0.631
-0.550
-0.446
-0.315
-0.210
-0.160
-0.133
-0.117
-0.120
-0.140
-0.194
-0.256
-0.322
-0.387
-0.438
-0.459
-0.346
-0.216
-0.141
-0.100
-0.101
-0.098
-0.099
-0.340
-0.335
6.656
314.804
909.253
445.960
26.555
-0.069
4.080
40.505
1194.827
9472.314
886.749
23.397
0.117
-0.709
-0.730
-0.707
-0.386
1.783
4.219
0.973
-0.143
-0.143
-0.123
-0.111
-0.109
-0.116
-0.137
-0.181
-0.231
-0.268
-0.269
-0.225
-0.175
-0.111
-0.114
-0.124
-0.133
-0.133
-0.126
-0.341
-0.336
-0.324
0.001
1.455
0.311
-0.463
0.155
7.175
34.262
139.895
444.070
107.188
6.368
-0.122
-0.533
-0.583
-0.344
22.420
396.927
909.345
353.536
14.023
-0.136
-0.129
-0.114
-0.104
-0.103
-0.109
-0.120
-0.131
-0.140
-0.139
-0.128
-0.109
-0.127
-0.168
-0.214
-0.245
-0.246
-0.217
-0.313
-0.311
-0.303
-0.311
-0.358
-0.442
-0.518
-0.205
2.679
11.548
13.224
12.570
4.845
0.527
-0.259
-0.346
-0.359
2.765
715.336
24832.145
99999.805
21450.666
564.333
1.614
-0.138
-0.121
-0.106
-0.099
-0.097
-0.103
-0.104
-0.105
-0.097
-0.102
-0.130
-0.192
-0.258
-0.299
-0.335
-0.352
-0.356
-0.301
-0.285
-0.276
-0.284
-0.326
-0.400
-0.504
-0.517
-0.064
0.987
0.895
0.323
-0.060
-0.207
-0.270
-0.281
-0.282
21.518
3597.701
99999.828
99999.984
100000.047
3160.894
17.033
-0.144
-0.134
-0.113
-0.102
-0.100
-0.100
-0.103
-0.101
-0.105
-0.122
-0.179
-0.243
-0.300
-0.358
-0.403
-0.422
-0.417
-0.287
-0.268
-0.259
-0.259
-0.284
-0.336
-0.408
-0.470
-0.454
-0.354
-0.293
-0.288
-0.254
-0.254
-0.260
-0.262
-0.255
13.513
2446.793
100000.227
100003.055
100003.969
1901.707
8.624
-0.156
-0.146
-0.125
-0.114
-0.112
-0.115
-0.114
-0.112
-0.121
-0.155
-0.223
-0.274
-0.341
-0.373
-0.284
-0.437
-0.480
-0.273
-0.257
-0.246
-0.243
-0.253
-0.279
-0.308
-0.336
-0.346
-0.329
-0.300
-0.273
-0.246
-0.250
-0.252
-0.242
-0.231
0.334
250.419
4676.649
18567.965
4114.092
225.234
0.314
-0.168
-0.162
-0.144
-0.130
-0.120
-0.120
-0.116
-0.117
-0.127
-0.172
-0.235
-0.298
-0.341
0.394
1.551
0.714
-0.439
-0.263
-0.251
-0.245
-0.233
-0.235
-0.242
-0.249
-0.259
-0.261
-0.256
-0.252
-0.246
-0.237
-0.234
-0.230
-0.219
-0.199
0.221
4.577
78.543
174.184
59.900
1.846
-0.150
-0.181
-0.181
-0.163
-0.142
-0.130
-0.118
-0.064
-0.031
-0.079
-0.173
-0.235
-0.303
-0.256
1.266
4.001
1.984
-0.310
-0.257
-0.250
-0.243
-0.232
-0.226
-0.224
-0.216
-0.216
-0.218
-0.216
-0.210
-0.206
-0.199
-0.205
-0.203
-0.202
-0.055
3.846
94.777
1024.685
667.765
41.955
1.542
-0.145
-0.199
-0.201
-0.176
-0.155
-0.120
0.254
1.900
3.542
1.701
0.172
-0.213
-0.291
-0.332
0.320
1.373
0.626
-0.416
-0.262
-0.258
-0.252
-0.242
-0.229
-0.219
-0.211
-0.204
-0.198
-0.194
-0.188
-0.181
-0.183
-0.192
-0.196
-0.197
0.221
15.278
1185.940
99999.805
62122.203
336.914
5.262
-0.073
-0.228
-0.221
-0.196
-0.171
0.156
5.329
66.261
199.980
58.914
4.779
0.028
-0.273
-0.331
-0.354
-0.275
-0.397
-0.426
-0.274
-0.275
-0.265
-0.254
-0.243
-0.228
-0.216
-0.204
-0.196
-0.187
-0.180
-0.179
-0.178
-0.191
-0.199
-0.205
0.175
13.705
886.744
93989.703
34242.914
258.828
4.715
-0.112
-0.252
-0.244
-0.222
-0.176
1.059
46.681
2962.352
41628.027
2166.770
37.116
0.817
-0.240
-0.300
-0.336
-0.360
-0.366
-0.357
-0.278
-0.274
-0.265
-0.257
-0.251
-0.247
-0.236
-0.217
-0.203
-0.193
-0.184
-0.178
-0.179
-0.195
-0.212
-0.224
-0.105
2.786
58.901
441.072
337.009
26.445
1.114
-0.219
-0.270
-0.272
-0.255
-0.198
1.451
84.010
11287.236
99999.852
7966.384
66.212
1.089
-0.333
-0.415
-0.464
-0.485
-0.481
-0.451
-0.273
-0.235
-0.122
-0.180
-0.259
-0.264
-0.260
-0.238
-0.213
-0.199
-0.190
-0.185
-0.186
-0.203
-0.229
-0.238
-0.230
0.075
2.236
7.667
6.192
1.205
-0.132
-0.277
-0.280
-0.287
-0.277
-0.254
0.512
18.980
580.558
2962.870
441.625
17.287
0.335
-0.409
-0.467
-0.520
-0.255
-0.175
-0.481
-0.163
2.258
12.757
5.757
0.191
-0.268
-0.270
-0.260
-0.231
-0.210
-0.199
-0.193
-0.195
-0.216
-0.244
-0.252
0.608
41.855
127.073
42.503
0.966
-0.132
-0.288
-0.295
-0.295
-0.296
-0.298
-0.289
-0.171
1.694
15.048
36.287
21.437
4.254
0.114
-0.422
-0.498
-0.415
0.630
0.881
-0.239
0.942
78.712
2229.525
376.320
5.764
-0.196
-0.281
-0.274
-0.253
-0.226
-0.210
-0.204
-0.209
-0.230
-0.254
-0.025
141.878
2157.333
6986.546
2158.401
127.014
-0.126
-0.316
-0.114
6.681
16.879
2.484
-0.294
-0.298
0.180
5.110
33.811
52.978
13.422
1.280
-0.386
-0.508
-0.443
0.292
0.483
-0.298
1.685
230.831
35904.090
2230.011
13.196
-0.026
-0.285
-0.289
-0.267
-0.242
-0.224
-0.218
-0.228
-0.254
-0.272
3.262
910.238
38890.617
100089.711
33458.832
717.370
1.941
-0.066
53.601
635.050
1159.058
353.381
8.411
-0.339
0.061
5.908
37.364
72.719
126.038
53.311
1.012
-0.486
-0.524
-0.462
-0.429
-0.514
0.194
22.070
232.286
83.148
5.880
0.569
-0.233
-0.303
-0.278
-0.261
-0.243
-0.242
-0.255
-0.281
-0.293
3.247
910.593
45307.664
100181.695
38933.813
718.502
2.515
3.214
353.347
6101.025
16074.668
2779.488
126.463
-0.339
-0.021
15.920
385.001
353.291
363.244
223.593
8.361
-0.437
-0.470
-0.486
-0.485
-0.458
-0.302
0.649
5.699
13.417
9.939
1.702
-0.134
-0.314
-0.292
-0.280
-0.259
-0.259
-0.275
-0.297
-0.307
-0.062
159.131
2785.444
9194.638
2455.824
142.445
-0.210
5.972
396.846
6981.254
18556.033
3160.562
141.460
-0.241
0.129
58.536
4911.707
2282.598
245.542
141.993
4.091
-0.405
-0.422
-0.419
-0.418
-0.402
-0.336
0.029
2.524
9.067
6.522
1.192
-0.197
-0.321
-0.311
-0.296
-0.285
-0.276
-0.269
-0.271
-0.308
-0.292
1.088
66.394
160.009
52.774
0.510
-0.462
1.733
88.119
806.128
1677.589
445.852
17.334
-0.548
-0.425
10.749
196.535
124.978
15.799
4.190
-0.168
-0.325
-0.344
-0.360
-0.358
-0.333
-0.033
0.736
3.990
10.621
4.668
0.435
-0.293
-0.330
-0.328
-0.320
-0.294
-0.037
0.930
1.518
0.531
0.144
1.162
1.946
0.967
-0.116
-0.431
-0.446
-0.528
5.091
34.786
53.546
16.128
0.269
-0.772
-0.722
-0.342
1.823
1.320
-0.310
-0.410
-0.316
-0.286
-0.271
-0.267
-0.260
-0.253
4.306
13.818
42.683
183.162
45.963
2.008
-0.270
-0.342
-0.339
-0.332
-0.002
5.123
46.499
83.888
23.966
7.754
37.220
52.627
12.538
0.890
-0.327
-0.366
0.906
28.924
197.071
33.527
0.721
-0.693
0.073
1.149
0.142
-0.727
-0.642
-0.608
-0.470
-0.327
-0.274
-0.245
-0.236
-0.232
-0.232
33.647
139.111
126.048
335.613
80.364
3.439
-0.255
-0.349
-0.342
-0.293
1.478
66.036
2962.153
13486.814
771.034
91.628
2167.100
4083.279
227.808
7.881
0.257
0.667
8.607
1274.553
99999.844
1843.782
7.063
-0.418
1.792
4.839
2.280
-0.471
-0.686
-0.627
-0.479
-0.330
-0.267
-0.243
-0.233
-0.211
-0.194
53.156
259.319
129.096
46.097
52.568
14.245
-0.017
-0.359
-0.340
-0.244
2.982
199.770
50768.410
99999.781
4813.776
264.498
28256.398
93989.781
1025.916
17.144
0.805
1.411
9.022
747.340
75485.250
1061.072
5.368
-0.439
1.045
3.204
1.449
-0.473
-0.610
-0.565
-0.465
-0.314
-0.263
-0.242
-0.180
0.080
0.393
13.972
46.539
26.977
18.041
82.531
26.564
0.152
-0.371
-0.345
-0.272
1.522
58.734
2530.853
11287.187
669.547
89.879
1858.861
3474.230
227.909
7.248
0.243
0.395
2.111
14.006
68.025
16.459
0.246
-0.484
-0.294
-0.028
-0.250
-0.530
-0.513
-0.491
-0.396
-0.303
-0.262
-0.231
0.078
1.601
3.424
1.077
2.833
2.255
2.448
8.565
2.402
-0.340
-0.412
-0.379
-0.331
0.002
4.647
41.529
74.516
21.538
6.967
37.028
46.467
10.952
0.720
-0.347
-0.330
-0.180
-0.038
0.094
-0.213
-0.429
-0.440
-0.447
-0.447
-0.450
-0.442
-0.434
-0.414
-0.332
-0.284
-0.263
-0.220
0.276
3.079
7.194
199.052
-0.152
-0.337
-0.358
-0.353
-0.346
-0.274
2.143
120.888
16158.095
99999.875
4083.257
36.932
0.226
-0.737
-0.652
1.595
6.597
3.962
0.059
-0.452
-0.375
-0.317
-0.254
-0.228
-0.224
-0.236
-0.262
-0.302
-0.310
-0.370
-0.435
-0.476
-0.468
-0.424
-0.333
-0.249
-0.208
-0.199
-0.202
-0.213
56.508
-0.231
-0.405
-0.397
-0.394
-0.372
-0.299
1.201
52.449
2531.990
16160.679
888.460
21.452
0.236
-0.780
-0.759
1.438
28.411
32.806
2.653
-0.393
-0.418
-0.320
-0.256
-0.233
-0.249
-0.307
-0.403
-0.499
-0.542
-0.528
-0.451
-0.363
-0.317
-0.267
-0.219
-0.190
-0.184
-0.192
-0.201
-0.177
2.318
-0.336
-0.405
-0.471
-0.468
-0.443
-0.366
0.088
6.203
61.420
150.684
50.231
5.089
-0.041
-0.625
-0.270
7.874
197.245
270.927
10.839
-0.260
-0.379
-0.304
-0.255
-0.249
-0.306
-0.445
-0.529
-0.560
-0.567
-0.553
-0.512
-0.441
-0.295
-0.202
-0.168
-0.161
-0.171
-0.189
-0.198
0.015
-0.157
0.444
0.040
-0.537
-0.544
-0.516
-0.426
-0.187
2.079
25.107
97.139
53.410
6.070
0.352
0.595
8.860
39.916
73.500
55.486
4.058
-0.260
-0.322
-0.293
-0.265
-0.272
-0.366
-0.432
-0.476
-0.508
-0.520
-0.494
-0.441
-0.378
-0.317
-0.203
-0.151
-0.147
-0.164
-0.184
-0.181
0.491
1.297
5.387
2.012
-0.485
-0.623
-0.580
-0.467
-0.249
0.955
12.270
41.556
26.996
9.088
11.766
8.958
176.151
2962.388
1598.383
67.621
2.440
-0.237
-0.298
-0.287
-0.266
-0.285
-0.330
-0.357
-0.380
0.151
0.998
0.466
-0.283
-0.295
-0.246
-0.197
-0.144
-0.139
-0.156
-0.174
-0.174
0.639
78.469
1061.327
143.723
2.141
-0.641
-0.628
-0.463
-0.299
-0.031
1.553
4.319
8.068
137.775
447.111
66.115
1026.336
93989.625
34243.098
259.777
6.012
0.396
-0.213
-0.282
-0.263
-0.271
-0.271
-0.281
0.141
4.971
14.382
7.459
0.547
-0.209
-0.178
-0.155
-0.129
-0.128
-0.146
-0.165
-0.182
0.116
1273.009
99999.672
4011.294
10.694
-0.584
-0.614
-0.356
-0.299
-0.268
-0.152
8.972
259.535
884.589
2517.048
147.347
298.224
6717.535
3479.615
131.941
61.751
13.708
1.085
-0.211
-0.258
-0.245
-0.232
-0.219
0.388
16.177
82.999
29.192
1.050
-0.139
-0.134
-0.121
-0.114
-0.119
-0.133
-0.151
-0.174
-0.155
174.575
4912.882
376.169
3.969
-0.621
-0.491
-0.336
-0.293
-0.279
1.480
501.609
10536.873
45326.180
7118.082
272.796
16.669
76.448
125.137
2174.852
5677.815
336.848
9.876
0.048
-0.249
-0.240
-0.227
-0.199
-0.068
10.813
65.534
21.355
0.391
-0.129
-0.126
-0.117
-0.116
-0.117
-0.125
-0.141
-0.157
-0.179
21.789
19.026
4.735
-0.270
-0.491
-0.289
-0.344
-0.326
-0.292
18.861
2446.697
99999.906
100001.328
99617.063
1027.344
4.082
5.570
228.749
34243.313
99999.969
1858.662
21.220
0.320
-0.240
-0.244
-0.237
-0.206
-0.182
0.369
2.708
1.832
0.979
-0.020
-0.130
-0.137
-0.141
-0.137
-0.122
-0.128
-0.142
-0.158
12.383
3.834
0.233
-0.304
-0.310
-0.311
-0.381
-0.393
-0.355
15.377
1481.953
84777.094
99999.695
38873.863
715.288
1.505
1.960
74.544
2531.579
6719.631
388.111
10.913
0.225
-0.236
-0.240
-0.240
-0.208
-0.184
-0.106
13.642
199.280
250.323
42.956
0.631
-0.180
-0.190
-0.188
-0.137
-0.118
-0.124
-0.140
3.781
0.584
-0.206
-0.343
-0.337
-0.333
-0.384
-0.491
-0.528
3.277
158.651
2155.635
6101.057
1481.908
82.720
-0.207
0.076
5.476
44.832
81.631
34.438
6.077
0.305
-0.213
-0.234
-0.233
-0.206
-0.184
1.229
223.292
1901.083
2779.739
446.229
13.347
-0.063
-0.265
-0.260
-0.167
-0.119
-0.111
-0.116
9.175
-0.028
-0.343
-0.348
-0.326
-0.335
-0.396
-0.513
-0.637
-0.463
6.710
51.095
88.897
29.777
0.993
-0.343
-0.263
0.434
5.344
25.146
30.185
6.569
0.405
-0.197
-0.224
-0.217
-0.197
-0.178
2.060
353.570
3160.878
4675.273
715.495
28.743
0.114
-0.351
-0.329
-0.190
-0.119
-0.100
-0.102
6.681
-0.125
-0.095
21.158
113.068
41.727
0.513
-0.517
-0.593
0.328
12.287
19.333
2.943
-0.186
-0.526
-0.320
-0.137
0.093
1.620
7.227
8.921
2.242
0.068
-0.202
-0.202
-0.192
-0.181
-0.167
0.197
101.228
635.243
806.391
177.880
11.906
-0.283
-0.432
-0.388
-0.197
-0.116
-0.095
-0.091
1.025
-0.211
113.064
1900.895
9173.133
3160.700
223.052
0.244
-0.445
8.167
375.857
887.251
28.523
-0.092
-0.369
-0.282
0.092
0.131
0.046
0.590
0.694
0.133
-0.159
-0.191
-0.175
-0.167
-0.157
-0.162
-0.148
2.425
25.984
42.061
14.637
0.726
-0.532
-0.486
-0.372
-0.174
-0.106
-0.087
-0.084
-0.122
2.477
909.247
72283.367
99999.813
99999.719
2155.578
18.111
-0.287
8.781
378.936
892.602
31.168
0.564
-0.412
-0.430
-0.246
-0.208
-0.322
-0.272
-0.229
-0.222
-0.193
-0.167
-0.154
-0.144
-0.141
-0.161
-0.202
-0.233
0.171
0.420
-0.263
-0.564
-0.544
-0.509
-0.278
-0.142
-0.096
-0.083
-0.080
-0.330
4.254
1481.926
99999.727
99999.766
99999.680
4098.930
28.783
-0.021
8.811
133.721
460.041
109.350
6.323
-0.202
-0.530
-0.528
-0.501
-0.450
-0.381
-0.318
-0.247
-0.188
-0.158
-0.138
-0.125
-0.126
-0.162
-0.210
-0.281
-0.366
-0.449
-0.512
-0.537
-0.537
-0.346
-0.183
-0.113
-0.088
-0.077
-0.079
-0.358
0.494
353.379
12111.860
99614.172
21450.471
715.199
4.867
1.129
74.233
7966.299
99999.906
5677.240
52.095
0.659
-0.578
-0.605
-0.566
-0.499
-0.428
-0.327
-0.227
-0.177
-0.146
-0.127
-0.112
-0.111
-0.134
-0.190
-0.280
-0.355
-0.422
-0.478
-0.439
-0.309
-0.191
-0.124
-0.086
-0.085
-0.082
-0.084
-0.365
-0.338
6.396
250.123
806.164
396.849
24.942
-0.297
1.712
120.853
28255.547
99999.625
19411.283
83.921
1.179
-0.550
-0.612
-0.585
-0.453
0.074
0.619
-0.015
-0.162
-0.139
-0.121
-0.109
-0.100
-0.108
-0.129
-0.167
-0.212
-0.242
-0.240
-0.204
-0.157
-0.119
-0.097
-0.102
-0.106
-0.106
-0.101
-0.347
-0.349
-0.309
0.383
2.368
1.057
-0.418
-0.629
0.335
23.739
768.657
4809.500
581.996
20.571
0.640
-0.386
-0.415
-0.377
4.788
177.745
397.040
177.824
3.381
-0.144
-0.131
-0.112
-0.100
-0.095
-0.101
-0.110
-0.121
-0.128
-0.127
-0.118
-0.094
-0.105
-0.130
-0.156
-0.175
-0.174
-0.153
-0.331
-0.330
-0.327
-0.348
-0.397
-0.477
-0.575
-0.675
-0.520
1.600
15.050
33.459
16.824
6.592
0.632
-0.293
-0.310
0.626
314.870
6981.418
28789.301
6101.237
280.715
0.384
-0.136
-0.123
-0.105
-0.095
-0.092
-0.097
-0.099
-0.095
-0.088
-0.093
-0.110
-0.152
-0.217
-0.289
-0.334
-0.332
-0.283
-0.310
-0.297
-0.301
-0.325
-0.369
-0.440
-0.540
-0.640
-0.684
-0.573
-0.192
0.471
1.759
1.675
0.063
-0.282
-0.289
6.727
1482.043
99614.555
100001.805
84779.484
1159.675
4.296
-0.143
-0.134
-0.114
-0.102
-0.096
-0.097
-0.099
-0.096
-0.100
-0.109
-0.149
-0.234
-0.343
-0.397
-0.438
-0.456
-0.453
-0.265
-0.213
-0.237
-0.284
-0.326
-0.384
-0.463
-0.543
-0.611
-0.641
-0.523
-0.373
-0.224
-0.224
-0.264
-0.285
-0.271
3.291
909.471
45285.547
100123.656
39071.160
817.779
2.888
-0.156
-0.144
-0.128
-0.112
-0.108
-0.110
-0.107
-0.109
-0.116
-0.140
-0.204
-0.314
-0.383
-0.450
-0.501
-0.519
-0.506
-0.229
-0.158
-0.184
-0.247
-0.277
-0.316
-0.386
-0.448
-0.482
-0.460
-0.385
-0.325
-0.316
-0.331
-0.275
-0.267
-0.253
-0.063
127.097
1700.364
7568.030
6393.325
172.224
0.689
-0.168
-0.163
-0.148
-0.128
-0.121
-0.116
-0.112
-0.113
-0.121
-0.154
-0.247
-0.343
-0.414
-0.485
-0.542
-0.559
-0.542
-0.239
-0.207
-0.213
-0.249
-0.252
-0.263
-0.288
-0.311
-0.323
-0.314
-0.298
-0.280
-0.279
-0.284
-0.251
-0.247
-0.220
0.210
4.295
37.753
307.863
396.034
17.227
0.133
-0.186
-0.186
-0.169
-0.146
-0.131
-0.113
-0.055
-0.019
-0.072
-0.158
-0.259
-0.348
-0.426
-0.495
-0.547
-0.567
-0.546
-0.257
-0.257
-0.253
-0.252
-0.242
-0.240
-0.244
-0.243
-0.246
-0.240
-0.233
-0.230
-0.237
-0.227
-0.226
-0.226
-0.074
4.266
107.033
1186.356
772.371
46.269
2.378
-0.136
-0.214
-0.214
-0.188
-0.163
-0.120
0.290
2.109
3.921
2.098
0.218
-0.228
-0.340
-0.408
-0.473
-0.517
-0.531
-0.514
-0.274
-0.272
-0.269
-0.263
-0.251
-0.243
-0.232
-0.226
-0.220
-0.215
-0.207
-0.202
-0.208
-0.206
-0.211
-0.213
0.208
17.023
1375.029
99999.813
76276.609
385.201
5.843
-0.085
-0.247
-0.243
-0.215
-0.183
0.178
6.556
84.057
258.915
74.594
5.312
0.059
-0.319
-0.375
-0.428
-0.462
-0.472
-0.459
-0.296
-0.293
-0.289
-0.282
-0.275
-0.259
-0.240
-0.224
-0.214
-0.208
-0.205
-0.196
-0.195
-0.206
-0.212
-0.214
0.164
15.280
1024.788
100000.195
41628.293
295.175
5.240
-0.121
-0.271
-0.267
-0.249
-0.200
1.166
58.875
4809.473
93989.750
3474.314
46.676
0.934
-0.241
-0.345
-0.383
-0.402
-0.408
-0.400
-0.305
-0.307
-0.302
-0.294
-0.285
-0.275
-0.258
-0.233
-0.215
-0.206
-0.204
-0.199
-0.201
-0.210
-0.226
-0.234
-0.104
3.005
60.488
509.952
340.182
30.298
1.170
-0.232
-0.280
-0.289
-0.277
-0.222
1.787
107.017
19411.391
99999.945
13487.069
84.078
1.431
-0.285
-0.452
-0.505
-0.515
-0.510
-0.486
-0.307
-0.257
-0.130
-0.183
-0.287
-0.286
-0.279
-0.257
-0.229
-0.215
-0.208
-0.207
-0.210
-0.221
-0.244
-0.247
-0.207
0.667
8.285
26.392
19.725
3.705
0.062
-0.283
-0.292
-0.309
-0.298
-0.266
0.581
23.722
769.530
4813.098
672.386
20.822
0.645
-0.403
-0.505
-0.562
-0.580
-0.575
-0.544
-0.153
2.940
16.672
7.468
0.291
-0.288
-0.290
-0.280
-0.249
-0.229
-0.218
-0.217
-0.218
-0.232
-0.256
-0.262
-0.203
1.209
8.273
20.086
13.879
2.224
-0.084
-0.295
-0.265
-0.203
-0.272
-0.298
-0.145
2.447
27.755
158.268
189.917
34.914
2.029
-0.364
-0.537
-0.591
-0.620
-0.614
-0.580
1.258
123.548
6032.134
744.317
7.653
-0.132
-0.295
-0.293
-0.270
-0.247
-0.229
-0.229
-0.233
-0.253
-0.271
-0.263
3.213
138.458
334.642
138.603
6.118
0.498
-0.251
4.119
126.666
223.444
65.639
0.401
-0.237
2.281
74.936
2531.752
6717.657
336.947
8.819
-0.158
-0.547
-0.591
-0.620
-0.615
-0.578
2.229
444.944
100001.742
6038.081
21.603
0.985
-0.208
-0.304
-0.286
-0.268
-0.247
-0.243
-0.251
-0.273
-0.285
-0.152
46.845
1098.381
14803.024
1810.182
48.424
0.069
1.439
446.022
7997.996
21451.268
3161.289
141.767
-0.148
2.162
74.516
2531.241
6717.448
336.907
8.830
-0.121
-0.533
-0.562
-0.587
-0.579
-0.549
0.405
30.656
468.555
260.652
97.883
10.994
0.369
-0.301
-0.300
-0.293
-0.270
-0.264
-0.278
-0.293
-0.306
-0.123
49.960
1710.252
101901.109
4661.451
60.811
0.051
34.679
3597.549
99999.742
100000.023
84777.352
806.174
1.842
0.401
13.089
126.151
204.518
37.760
2.268
-0.258
-0.468
-0.519
-0.531
-0.525
-0.505
-0.136
5.265
109.415
1187.372
667.464
36.968
1.334
-0.285
-0.322
-0.315
-0.303
-0.287
-0.297
-0.310
-0.311
-0.113
5.782
205.323
839.819
263.928
7.007
-0.249
37.856
4098.890
99999.602
99999.641
99614.109
909.090
1.709
-0.417
2.604
20.524
18.104
2.820
0.006
-0.306
-0.358
-0.415
-0.449
-0.445
-0.407
-0.226
3.009
66.506
506.455
337.333
23.611
0.903
-0.299
-0.346
-0.348
-0.347
-0.343
-0.316
-0.313
-0.290
0.437
6.565
26.081
24.800
5.867
0.132
-0.529
6.881
564.023
12111.745
33427.406
4674.902
177.386
-0.307
-0.691
0.073
3.601
3.278
0.066
-0.316
-0.298
-0.304
-0.308
-0.318
-0.314
-0.294
-0.286
1.642
28.555
107.974
45.359
4.977
0.015
-0.342
-0.375
-0.401
-0.411
-0.323
0.031
0.233
0.005
1.148
12.584
43.471
30.247
4.677
-0.106
-0.621
-0.156
16.599
199.392
314.876
112.865
2.820
-0.726
-0.766
-0.771
-0.517
-0.498
-0.475
-0.361
-0.303
-0.284
-0.267
-0.261
-0.255
-0.245
0.112
9.497
844.662
29990.816
1393.401
13.941
-0.062
-0.358
-0.372
-0.409
-0.342
1.008
7.787
13.577
5.249
9.887
78.464
119.375
28.959
3.113
-0.228
-0.661
-0.368
7.299
30.236
10.843
0.610
-0.684
-0.796
-0.841
-0.835
-0.808
-0.699
-0.574
-0.392
-0.314
-0.273
-0.250
-0.243
-0.234
-0.226
1.149
15.484
1966.267
100142.109
3747.567
217.980
6.949
-0.349
-0.356
-0.361
0.147
10.784
136.641
294.998
62.370
158.754
7966.858
23386.775
581.255
11.131
-0.088
-0.622
1.313
105.754
1272.182
143.672
1.864
-0.669
-0.757
-0.802
-0.789
-0.763
-0.725
-0.582
-0.401
-0.309
-0.265
-0.250
-0.201
-0.021
0.153
1.470
6.618
146.554
1832.919
4778.401
1904.474
141.725
-0.114
-0.342
-0.319
0.646
23.469
440.684
1374.990
182.562
587.712
99999.953
99999.703
3474.149
26.278
0.131
-0.566
0.902
78.352
743.780
91.033
1.419
-0.622
-0.663
-0.686
-0.692
-0.677
-0.648
-0.562
-0.386
-0.293
-0.263
-0.216
0.390
3.817
8.913
0.372
1.372
115.865
1905.623
7999.776
2779.691
198.998
0.123
-0.364
-0.337
0.216
9.786
120.811
258.772
55.531
140.450
6717.238
19411.172
505.335
10.860
-0.138
-0.547
-0.386
3.531
14.299
4.173
-0.216
-0.537
-0.556
-0.579
-0.582
-0.572
-0.554
-0.458
-0.345
-0.286
-0.261
-0.064
3.423
41.545
155.132
-0.263
-0.182
13.481
396.898
1158.949
564.031
34.894
-0.163
-0.428
-0.385
-0.247
1.032
7.098
12.192
4.700
8.455
66.061
94.580
18.798
1.075
-0.412
-0.521
-0.571
-0.500
-0.316
-0.381
-0.454
-0.474
-0.487
-0.493
-0.496
-0.489
-0.457
-0.369
-0.307
-0.273
-0.255
0.096
7.194
136.902
667.400
33.539
-0.269
-0.389
-0.405
-0.361
-0.345
-0.313
0.314
12.259
200.179
506.158
107.464
5.634
-0.442
-0.760
-0.244
6.486
19.389
14.255
1.424
-0.408
-0.359
-0.302
-0.240
-0.209
-0.194
-0.194
-0.205
-0.222
-0.233
-0.241
-0.267
-0.286
-0.279
-0.256
-0.214
-0.185
-0.172
-0.189
-0.199
-0.208
11.667
-0.420
-0.440
-0.447
-0.424
-0.353
-0.311
0.167
8.069
92.159
226.482
62.003
5.759
-0.347
-0.789
-0.607
12.209
526.319
743.719
18.806
-0.128
-0.407
-0.308
-0.239
-0.205
-0.206
-0.229
-0.273
-0.320
-0.340
-0.328
-0.286
-0.237
-0.206
-0.183
-0.165
-0.157
-0.162
-0.179
-0.190
-0.136
0.834
-0.536
-0.523
-0.514
-0.510
-0.414
-0.320
0.062
7.669
162.513
1387.455
510.349
27.024
0.816
-0.609
0.278
68.755
58623.082
99999.641
123.244
0.436
-0.378
-0.291
-0.237
-0.213
-0.232
-0.300
-0.403
-0.480
-0.500
-0.476
-0.398
-0.283
-0.202
-0.156
-0.140
-0.137
-0.155
-0.174
-0.170
0.492
-0.615
-0.584
-0.602
-0.598
-0.580
-0.492
-0.349
0.238
17.060
887.106
23386.125
4809.711
84.335
2.563
1.100
13.878
85.153
1319.045
1851.306
29.186
0.085
-0.322
-0.284
-0.245
-0.225
-0.267
-0.369
-0.418
-0.437
-0.441
-0.423
-0.382
-0.331
-0.226
-0.155
-0.129
-0.134
-0.148
-0.165
-0.119
2.526
0.207
1.852
0.395
-0.588
-0.650
-0.533
-0.377
0.030
8.875
258.795
2962.292
1026.202
58.442
53.879
20.500
385.737
11287.954
4817.098
129.633
4.187
-0.189
-0.296
-0.279
-0.251
-0.238
-0.283
-0.322
-0.345
-0.360
-0.365
-0.342
-0.305
-0.263
-0.219
-0.153
-0.124
-0.128
-0.140
-0.154
-0.104
2.818
28.821
230.524
50.380
0.827
-0.675
-0.522
-0.332
-0.216
1.105
15.222
52.655
52.517
1967.937
24153.582
470.432
2967.936
99999.797
99999.844
580.681
7.535
0.032
-0.276
-0.281
-0.253
-0.241
-0.256
-0.255
-0.266
-0.250
-0.181
-0.221
-0.224
-0.191
-0.164
-0.131
-0.116
-0.118
-0.134
-0.144
-0.138
0.845
279.833
11426.298
625.270
4.580
-0.573
-0.460
-0.314
-0.277
-0.168
0.461
28.664
487.652
16753.664
100315.203
2358.834
678.964
34243.051
13488.016
205.282
11.187
2.556
0.068
-0.253
-0.250
-0.238
-0.222
-0.205
-0.199
-0.151
-0.069
-0.121
-0.156
-0.141
-0.123
-0.111
-0.104
-0.110
-0.123
-0.134
-0.150
-0.045
285.869
790.501
109.004
2.047
-0.466
-0.337
-0.308
-0.275
-0.262
4.191
909.562
33436.773
100382.750
20518.176
584.423
27.905
137.386
102.893
86.951
121.701
23.672
1.778
-0.164
-0.240
-0.230
-0.215
-0.188
-0.167
-0.149
-0.134
-0.130
-0.127
-0.121
-0.111
-0.112
-0.110
-0.109
-0.114
-0.126
-0.137
-0.151
2168.583
233.233
10.253
0.042
-0.280
-0.314
-0.325
-0.305
-0.254
43.244
5337.842
100000.250
100004.820
100008.859
2158.639
9.637
3.084
20.962
259.754
442.290
67.657
3.986
-0.021
-0.234
-0.226
-0.223
-0.197
-0.169
-0.150
-0.137
-0.130
-0.123
-0.125
-0.135
-0.142
-0.149
-0.123
-0.112
-0.118
-0.128
-0.138
769.098
106.986
5.187
-0.083
-0.298
-0.301
-0.363
-0.373
-0.286
28.991
3160.733
99999.711
99999.766
99999.805
1310.125
4.150
0.333
9.364
80.534
158.234
73.267
10.930
0.700
-0.190
-0.224
-0.220
-0.200
-0.170
-0.150
-0.119
0.413
0.839
0.195
-0.162
-0.199
-0.206
-0.170
-0.120
-0.108
-0.112
-0.122
43.329
10.090
0.683
-0.282
-0.326
-0.321
-0.375
-0.468
-0.490
5.592
280.588
5337.814
16074.717
3160.688
158.617
-0.068
-0.128
2.982
58.372
894.956
1188.904
95.126
3.845
-0.078
-0.219
-0.215
-0.198
-0.169
-0.150
0.438
15.180
21.656
5.205
0.151
-0.287
-0.281
-0.237
-0.138
-0.103
-0.099
-0.103
69.501
1.018
-0.267
-0.355
-0.332
-0.335
-0.399
-0.494
-0.608
-0.241
11.155
81.038
158.828
53.492
1.943
-0.371
-0.213
2.805
95.023
2167.065
3474.411
176.027
5.268
-0.023
-0.212
-0.201
-0.185
-0.163
-0.144
1.690
27.219
44.368
10.972
0.567
-0.391
-0.368
-0.299
-0.155
-0.104
-0.090
-0.090
40.482
0.275
-0.294
1.445
7.072
2.741
-0.144
-0.531
-0.544
2.133
50.450
91.973
8.751
0.155
-0.482
-0.320
-0.258
0.978
21.164
227.313
295.101
37.087
2.030
-0.118
-0.196
-0.180
-0.166
-0.155
-0.159
0.611
8.569
13.676
5.260
-0.056
-0.479
-0.445
-0.318
-0.158
-0.099
-0.084
-0.081
4.308
-0.212
7.050
250.118
715.302
353.408
26.472
-0.155
-0.299
32.817
11423.016
58622.098
143.719
0.631
-0.516
-0.340
-0.322
-0.095
1.581
8.008
8.920
2.511
0.112
-0.180
-0.174
-0.161
-0.151
-0.158
-0.193
-0.171
0.585
1.083
0.034
-0.553
-0.531
-0.498
-0.284
-0.138
-0.091
-0.078
-0.074
0.179
0.137
141.660
2779.542
13944.087
4675.087
280.522
2.577
-0.194
33.256
11425.001
75488.125
169.697
0.918
-0.381
-0.396
-0.378
-0.333
-0.213
0.010
0.069
-0.088
-0.172
-0.167
-0.153
-0.141
-0.137
-0.167
-0.214
-0.287
-0.381
-0.476
-0.540
-0.561
-0.553
-0.418
-0.211
-0.114
-0.083
-0.072
-0.071
-0.356
0.531
199.043
4675.084
28789.162
9173.082
445.994
5.093
-0.183
7.779
109.601
267.342
59.876
4.300
-0.233
-0.475
-0.455
-0.411
-0.363
-0.316
-0.250
-0.199
-0.171
-0.153
-0.141
-0.124
-0.122
-0.152
-0.229
-0.299
-0.380
-0.460
-0.520
-0.550
-0.444
-0.253
-0.143
-0.093
-0.075
-0.065
-0.066
-0.364
-0.100
48.348
909.260
3160.701
1481.916
126.491
1.202
0.519
36.767
1858.724
16158.541
1375.016
29.424
0.383
-0.499
-0.516
-0.474
-0.395
-0.304
-0.231
-0.187
-0.164
-0.147
-0.127
-0.113
-0.108
-0.120
-0.164
-0.242
-0.331
-0.394
-0.401
-0.324
-0.225
-0.148
-0.104
-0.080
-0.070
-0.068
-0.069
-0.404
-0.410
1.377
36.441
126.551
62.305
4.714
-0.242
0.863
58.351
4809.013
76276.453
2963.821
43.306
1.018
-0.421
-0.415
-0.391
-0.326
-0.258
-0.207
-0.184
-0.161
-0.139
-0.122
-0.107
-0.098
-0.099
-0.115
-0.141
-0.170
-0.186
-0.186
-0.159
-0.127
-0.100
-0.080
-0.080
-0.082
-0.082
-0.078
-0.391
-0.403
-0.405
-0.059
0.580
0.128
0.160
0.791
0.426
13.128
294.723
1190.180
306.012
117.137
6.786
-0.274
-0.331
-0.308
-0.149
5.367
21.313
4.272
-0.070
-0.140
-0.128
-0.109
-0.096
-0.089
-0.092
-0.100
-0.106
-0.109
-0.107
-0.097
-0.082
-0.087
-0.097
-0.110
-0.116
-0.115
-0.105
-0.355
-0.345
-0.363
-0.405
-0.453
-0.477
0.101
0.959
-0.162
0.454
8.669
31.410
752.023
1062.215
24.953
0.090
-0.297
-0.265
13.502
353.521
806.373
314.998
10.826
-0.136
-0.134
-0.122
-0.102
-0.093
-0.088
-0.088
-0.088
-0.087
-0.088
-0.081
-0.089
-0.107
-0.138
-0.173
-0.194
-0.189
-0.161
-0.099
0.179
0.019
-0.280
-0.406
-0.473
-0.445
-0.392
-0.669
-0.657
-0.260
4.540
91.275
105.842
6.294
-0.147
-0.301
-0.121
113.183
1482.528
4678.882
1486.781
102.058
-0.014
-0.140
-0.131
-0.113
-0.098
-0.092
-0.089
-0.092
-0.092
-0.089
-0.093
-0.110
-0.152
-0.220
-0.293
-0.337
-0.326
-0.269
0.831
2.421
1.719
0.146
-0.304
-0.383
-0.451
-0.530
-0.594
-0.615
-0.607
-0.263
1.424
1.642
-0.131
-0.310
-0.295
-0.172
65.662
1037.774
3306.720
1797.283
77.785
0.360
-0.155
-0.144
-0.127
-0.109
-0.105
-0.104
-0.102
-0.104
-0.106
-0.116
-0.147
-0.213
-0.328
-0.431
-0.488
-0.485
-0.405
1.670
4.196
3.038
0.479
-0.231
-0.317
-0.361
-0.423
-0.479
-0.514
-0.488
-0.412
-0.431
-0.478
-0.491
-0.310
-0.281
-0.239
3.102
185.801
58903.527
100126.758
199.214
1.201
-0.167
-0.162
-0.148
-0.129
-0.119
-0.113
-0.109
-0.108
-0.112
-0.132
-0.181
-0.276
-0.406
-0.495
-0.535
-0.556
-0.506
1.068
1.981
1.238
0.112
-0.238
-0.279
-0.311
-0.346
-0.371
-0.369
-0.344
-0.319
-0.356
-0.380
-0.386
-0.281
-0.261
-0.078
1.283
20.841
1065.895
2230.675
38.373
0.390
-0.192
-0.188
-0.169
-0.145
-0.129
-0.121
-0.098
-0.077
-0.103
-0.140
-0.192
-0.302
-0.435
-0.502
-0.542
-0.558
-0.534
0.336
0.098
-0.016
-0.200
-0.262
-0.259
-0.265
-0.274
-0.273
-0.270
-0.263
-0.261
-0.283
-0.300
-0.301
-0.251
-0.186
1.022
15.292
84.752
66.615
18.071
1.783
-0.163
-0.227
-0.224
-0.198
-0.168
-0.145
0.030
0.629
1.239
0.629
-0.013
-0.187
-0.284
-0.409
-0.487
-0.520
-0.536
-0.483
-0.105
-0.264
-0.276
-0.283
-0.275
-0.264
-0.256
-0.243
-0.239
-0.236
-0.235
-0.232
-0.238
-0.245
-0.249
-0.229
-0.076
3.829
94.800
1024.740
667.593
41.677
1.446
-0.189
-0.256
-0.255
-0.229
-0.205
-0.063
1.854
15.327
37.149
13.774
1.682
-0.075
-0.247
-0.339
-0.423
-0.462
-0.453
-0.379
-0.303
-0.322
-0.316
-0.313
-0.299
-0.279
-0.255
-0.237
-0.226
-0.222
-0.222
-0.226
-0.214
-0.222
-0.228
-0.227
-0.086
3.619
75.870
772.334
508.208
33.775
1.322
-0.218
-0.284
-0.286
-0.266
-0.246
0.287
11.069
199.941
886.794
176.062
9.981
0.248
-0.204
-0.259
-0.311
-0.330
-0.314
-0.261
-0.349
-0.343
-0.339
-0.333
-0.318
-0.300
-0.273
-0.248
-0.232
-0.222
-0.218
-0.221
-0.223
-0.230
-0.239
-0.244
-0.116
2.449
32.433
159.552
103.444
14.047
0.759
-0.182
-0.254
-0.300
-0.289
-0.261
0.439
17.017
441.006
2166.976
385.470
15.425
0.379
-0.251
-0.297
-0.382
-0.426
-0.418
-0.364
-0.355
-0.340
-0.302
-0.308
-0.316
-0.306
-0.296
-0.253
-0.229
-0.228
-0.225
-0.223
-0.230
-0.242
-0.257
-0.255
-0.020
5.908
155.882
1860.478
888.536
42.084
1.557
0.136
-0.106
-0.263
-0.288
-0.282
0.045
5.972
76.353
236.482
77.475
8.411
0.494
-0.271
-0.386
-0.501
-0.559
-0.557
-0.489
-0.313
0.262
1.915
1.065
-0.179
-0.306
-0.288
-0.245
-0.224
-0.234
-0.235
-0.233
-0.240
-0.255
-0.267
-0.271
-0.009
6.139
155.969
1597.613
768.753
37.129
1.679
0.383
0.355
0.936
0.464
-0.138
-0.139
1.892
37.171
588.641
1028.653
121.591
4.727
-0.136
-0.449
-0.571
-0.618
-0.613
-0.557
-0.004
8.540
58.961
25.793
1.633
-0.133
-0.282
-0.264
-0.250
-0.258
-0.249
-0.244
-0.254
-0.275
-0.281
-0.271
0.557
14.627
81.527
119.080
60.604
7.243
0.410
5.837
162.047
297.325
93.476
2.108
0.247
5.379
337.413
93990.039
99999.930
2530.937
23.603
0.231
-0.445
-0.567
-0.622
-0.615
-0.553
0.230
19.828
204.285
85.335
23.327
3.389
-0.026
-0.299
-0.285
-0.282
-0.266
-0.259
-0.273
-0.289
-0.294
-0.187
5.500
448.534
19534.256
1654.495
21.101
0.606
2.562
501.971
10543.141
28849.133
4139.442
181.479
1.047
6.818
337.738
93989.789
99999.734
2530.889
23.593
0.233
-0.398
-0.489
-0.557
-0.556
-0.484
0.033
10.026
219.175
2971.005
1375.510
58.767
1.923
-0.259
-0.306
-0.302
-0.297
-0.289
-0.297
-0.305
-0.314
-0.077
9.518
1394.069
100007.961
7109.689
31.061
0.086
41.640
4675.234
100003.250
100018.586
100012.781
1027.953
3.223
2.386
37.651
667.522
1374.997
120.903
5.176
-0.101
-0.342
-0.390
-0.430
-0.427
-0.373
0.151
21.197
2167.102
99999.992
93989.617
385.057
5.157
-0.202
-0.335
-0.349
-0.356
-0.345
-0.322
-0.332
-0.281
0.837
14.495
130.904
751.330
162.880
5.731
-0.252
52.642
5337.665
99999.953
100000.922
100000.656
1159.157
3.282
0.035
1.794
9.956
13.713
3.742
0.160
-0.278
-0.296
-0.311
-0.322
-0.319
-0.295
0.009
13.592
887.042
50769.367
16158.420
199.840
3.707
-0.242
-0.387
-0.436
-0.454
-0.438
-0.362
-0.352
-0.135
5.721
155.205
1860.217
892.347
44.285
1.565
-0.480
4.624
715.105
16074.568
52829.090
6100.962
222.909
-0.305
-0.559
-0.470
-0.168
-0.053
-0.218
-0.310
-0.299
-0.282
-0.278
-0.276
-0.266
-0.253
-0.260
3.149
53.684
295.782
176.471
16.620
0.623
-0.337
-0.414
-0.486
-0.562
-0.599
-0.487
-0.320
-0.001
9.006
337.463
6717.947
2531.208
83.865
1.970
-0.563
-0.372
15.215
222.987
396.801
141.506
1.663
-0.695
-0.733
-0.718
-0.619
-0.502
-0.403
-0.343
-0.308
-0.284
-0.267
-0.252
-0.242
-0.235
-0.215
7.980
613.092
15864.995
1099.039
39.031
0.629
-0.356
-0.392
-0.460
-0.526
-0.453
0.033
0.405
0.513
6.343
85.249
467.441
265.379
21.661
0.530
-0.666
-0.662
-0.128
1.563
1.429
-0.133
-0.654
-0.733
-0.768
-0.825
-0.774
-0.578
-0.438
-0.360
-0.311
-0.278
-0.257
-0.242
-0.221
-0.203
-0.147
11.422
1491.586
101677.773
9320.486
2463.409
177.916
-0.041
-0.371
-0.401
-0.421
0.277
3.440
5.519
3.556
33.775
509.421
899.104
103.715
5.437
-0.358
-0.873
-0.695
1.245
5.457
1.769
-0.394
-0.650
-0.710
-0.776
-0.789
-0.776
-0.635
-0.445
-0.350
-0.301
-0.273
-0.249
-0.101
0.533
1.291
-0.278
4.517
783.884
45726.918
100089.633
84780.672
1481.970
8.465
-0.321
-0.224
-0.228
1.026
7.723
12.064
7.237
95.240
2962.370
6717.488
295.275
7.910
-0.356
-0.825
-0.688
1.028
4.732
1.498
-0.410
-0.607
-0.651
-0.694
-0.706
-0.691
-0.567
-0.427
-0.326
-0.288
-0.270
-0.115
1.995
21.178
66.191
-0.368
3.335
1160.643
99618.172
100001.438
99999.805
2446.595
15.580
-0.243
-0.147
-0.206
0.435
3.620
5.659
3.570
33.299
505.372
768.544
83.817
3.585
-0.433
-0.752
-0.730
-0.417
0.018
-0.261
-0.480
-0.546
-0.592
-0.620
-0.623
-0.577
-0.472
-0.369
-0.314
-0.282
-0.259
0.439
21.165
768.668
7966.305
-0.380
-0.017
250.013
6981.215
45279.957
10533.785
445.898
4.402
-0.387
-0.357
-0.393
-0.222
0.260
0.554
0.310
3.025
16.871
23.510
5.657
0.179
-0.505
-0.650
-0.700
-0.616
-0.526
-0.475
-0.457
-0.485
-0.515
-0.526
-0.509
-0.453
-0.383
-0.325
-0.296
-0.273
-0.245
0.982
52.324
6717.189
99999.766
1.407
-0.511
-0.454
-0.412
-0.352
-0.340
-0.330
-0.252
0.559
4.362
7.740
3.650
0.119
-0.647
-0.740
-0.466
3.616
13.078
8.363
0.772
-0.416
-0.346
-0.288
-0.222
-0.188
-0.172
-0.166
-0.165
-0.169
-0.169
-0.168
-0.174
-0.177
-0.172
-0.166
-0.157
-0.146
-0.163
-0.192
-0.199
-0.207
0.590
-0.594
-0.520
-0.492
-0.389
-0.336
-0.308
-0.172
1.900
19.413
70.162
38.823
4.765
-0.308
-0.765
-0.664
6.955
196.426
230.422
10.856
-0.227
-0.394
-0.292
-0.222
-0.187
-0.174
-0.176
-0.188
-0.205
-0.210
-0.199
-0.180
-0.159
-0.146
-0.137
-0.133
-0.134
-0.151
-0.168
-0.184
-0.120
-0.627
-0.635
-0.554
-0.494
-0.420
-0.339
-0.289
0.200
15.337
667.885
13487.575
3474.555
74.486
1.695
-0.590
-0.174
33.240
4910.903
7435.106
58.399
0.164
-0.359
-0.276
-0.218
-0.188
-0.183
-0.205
-0.241
-0.278
-0.296
-0.270
-0.228
-0.175
-0.143
-0.128
-0.123
-0.128
-0.145
-0.160
-0.162
0.574
-0.727
-0.648
-0.638
-0.583
-0.475
-0.374
-0.288
0.669
41.532
7966.315
99999.797
99999.781
337.044
4.571
0.456
4.351
26.657
389.864
447.152
14.617
-0.059
-0.314
-0.270
-0.223
-0.195
-0.199
-0.239
-0.303
-0.352
-0.367
-0.347
-0.281
-0.204
-0.151
-0.121
-0.113
-0.121
-0.137
-0.149
-0.100
2.821
-0.614
-0.448
-0.590
-0.625
-0.506
-0.391
-0.287
0.311
21.157
1374.986
62122.172
9471.537
131.248
23.982
8.820
66.485
580.903
340.951
34.098
1.768
-0.256
-0.296
-0.276
-0.236
-0.204
-0.209
-0.254
-0.298
-0.304
-0.302
-0.289
-0.262
-0.210
-0.150
-0.118
-0.107
-0.115
-0.130
-0.139
-0.078
3.142
1.815
4.358
1.340
-0.476
-0.490
-0.383
-0.292
-0.141
2.468
37.049
176.182
103.964
392.225
1962.480
143.859
261.989
4809.392
2962.249
94.738
2.462
-0.212
-0.290
-0.273
-0.243
-0.216
-0.211
-0.230
-0.230
-0.228
-0.223
-0.212
-0.192
-0.169
-0.132
-0.106
-0.101
-0.107
-0.124
-0.129
-0.116
0.963
46.513
32.832
8.289
-0.011
-0.434
-0.323
-0.286
-0.255
-0.063
0.993
7.248
162.704
1930.796
15957.421
451.998
100.399
1024.605
580.420
37.414
1.887
-0.001
-0.244
-0.258
-0.237
-0.220
-0.202
-0.192
-0.178
-0.167
-0.158
-0.147
-0.138
-0.123
-0.108
-0.098
-0.094
-0.098
-0.112
-0.122
-0.132
-0.009
5679.461
392.631
14.017
0.171
-0.370
-0.304
-0.287
-0.258
-0.249
0.640
280.799
4679.748
14047.451
3543.797
205.492
8.918
29.564
24.140
6.005
3.157
1.088
-0.033
-0.228
-0.228
-0.218
-0.196
-0.175
-0.152
-0.138
-0.128
-0.117
-0.111
-0.105
-0.104
-0.105
-0.101
-0.095
-0.103
-0.114
-0.122
-0.130
99999.891
4809.850
37.235
0.560
-0.276
-0.299
-0.305
-0.285
-0.269
7.527
1159.126
52829.559
100002.305
28794.293
565.892
1.604
0.805
1.751
5.377
9.492
6.082
1.517
0.026
-0.201
-0.216
-0.200
-0.179
-0.156
-0.138
-0.126
-0.120
-0.116
-0.121
-0.134
-0.147
-0.127
-0.102
-0.097
-0.107
-0.112
-0.120
62122.477
1374.938
21.095
0.251
-0.304
-0.307
-0.342
-0.349
-0.339
6.868
806.246
24832.096
99999.750
13944.163
396.960
0.562
-0.194
1.424
23.609
203.198
260.144
33.453
1.962
-0.099
-0.212
-0.200
-0.182
-0.158
-0.138
-0.126
-0.130
-0.142
-0.168
-0.190
-0.205
-0.190
-0.127
-0.098
-0.093
-0.100
-0.111
234.474
41.673
2.673
-0.218
-0.344
-0.334
-0.378
-0.446
-0.462
1.654
101.109
1159.107
2779.584
806.208
34.690
-0.275
-0.143
5.305
295.488
34243.461
76276.820
768.832
11.144
0.126
-0.207
-0.195
-0.181
-0.155
-0.137
-0.139
-0.133
-0.114
-0.226
-0.273
-0.287
-0.278
-0.168
-0.107
-0.087
-0.085
-0.092
44.307
1.849
-0.156
-0.377
-0.378
-0.372
-0.413
-0.501
-0.575
-0.483
3.776
27.995
48.807
14.475
0.334
-0.352
-0.098
7.975
667.416
99999.805
99999.805
1858.510
17.044
0.216
-0.201
-0.190
-0.176
-0.151
-0.150
-0.170
-0.099
-0.045
-0.280
-0.374
-0.376
-0.359
-0.202
-0.116
-0.086
-0.081
-0.080
60.912
0.186
-0.410
-0.261
-0.008
-0.146
-0.436
-0.537
-0.582
0.404
10.769
16.681
2.532
-0.280
-0.449
-0.386
-0.178
2.751
94.732
2530.935
4083.267
199.906
5.853
-0.015
-0.192
-0.178
-0.164
-0.155
-0.171
-0.218
-0.253
-0.280
-0.431
-0.459
-0.456
-0.400
-0.210
-0.113
-0.082
-0.073
-0.072
128.850
-0.226
0.027
5.991
18.634
9.392
0.763
-0.515
-0.476
7.016
375.876
743.740
24.816
-0.027
-0.479
-0.416
-0.287
0.159
4.703
26.433
33.098
7.219
0.486
-0.162
-0.183
-0.167
-0.150
-0.162
-0.197
-0.258
-0.342
-0.429
-0.487
-0.513
-0.511
-0.365
-0.182
-0.102
-0.076
-0.067
-0.064
41.755
-0.348
3.393
64.396
177.707
88.310
8.469
-0.269
-0.415
8.320
376.316
744.400
28.901
0.039
-0.459
-0.354
-0.337
-0.281
-0.065
0.439
0.529
0.074
-0.165
-0.183
-0.165
-0.150
-0.135
-0.157
-0.222
-0.288
-0.371
-0.449
-0.509
-0.539
-0.453
-0.256
-0.142
-0.089
-0.069
-0.061
-0.057
0.311
-0.402
5.449
101.063
250.154
141.693
14.457
-0.139
-0.462
1.555
16.989
29.022
7.567
0.534
-0.307
-0.390
-0.373
-0.328
-0.285
-0.237
-0.205
-0.197
-0.181
-0.168
-0.153
-0.130
-0.118
-0.131
-0.187
-0.282
-0.377
-0.451
-0.475
-0.404
-0.274
-0.167
-0.106
-0.076
-0.063
-0.057
-0.057
-0.377
-0.496
1.690
27.110
79.447
43.513
4.695
0.033
-0.099
3.916
46.585
121.048
41.473
3.265
-0.226
-0.404
-0.352
-0.317
-0.262
-0.225
-0.202
-0.187
-0.172
-0.156
-0.134
-0.116
-0.105
-0.109
-0.128
-0.174
-0.225
-0.260
-0.253
-0.205
-0.155
-0.110
-0.084
-0.068
-0.061
-0.061
-0.059
-0.393
-0.491
-0.401
1.496
5.167
3.219
13.908
25.236
7.387
5.953
74.171
227.660
71.110
10.420
0.732
-0.369
-0.332
-0.283
-0.243
-0.216
-0.199
-0.185
-0.167
-0.145
-0.125
-0.108
-0.098
-0.092
-0.097
-0.111
-0.126
-0.135
-0.132
-0.114
-0.098
-0.082
-0.068
-0.067
-0.065
-0.067
-0.065
-0.401
-0.462
-0.496
-0.539
-0.506
7.601
126.298
158.415
42.781
4.788
16.832
58.087
902.628
1274.073
25.024
-0.002
-0.329
-0.261
-0.232
-0.195
-0.156
-0.164
-0.155
-0.143
-0.126
-0.107
-0.092
-0.086
-0.082
-0.087
-0.089
-0.091
-0.088
-0.082
-0.078
-0.073
-0.076
-0.079
-0.082
-0.081
-0.076
-0.199
-0.014
-0.118
-0.398
-0.488
6.471
112.865
141.486
40.797
2.796
1.477
80.980
100000.625
99999.641
143.816
0.648
-0.343
-0.256
-0.214
0.903
3.363
0.710
-0.142
-0.141
-0.132
-0.118
-0.099
-0.087
-0.079
-0.079
-0.080
-0.080
-0.079
-0.074
-0.076
-0.083
-0.095
-0.105
-0.112
-0.110
-0.097
2.667
7.890
5.669
0.808
-0.365
0.227
11.591
23.182
7.836
-0.054
-0.328
16.359
1060.982
1529.451
28.601
0.010
-0.365
-0.255
-0.080
8.714
34.387
9.811
0.195
-0.143
-0.137
-0.130
-0.108
-0.093
-0.086
-0.082
-0.083
-0.081
-0.080
-0.082
-0.089
-0.104
-0.128
-0.151
-0.165
-0.158
-0.135
23.692
106.920
66.089
7.108
0.124
-0.338
-0.124
0.281
-0.255
-0.564
-0.578
0.077
5.286
6.194
0.408
-0.429
-0.370
-0.254
-0.084
7.903
55.498
55.359
4.578
-0.015
-0.150
-0.141
-0.122
-0.104
-0.100
-0.098
-0.097
-0.096
-0.097
-0.101
-0.111
-0.133
-0.172
-0.212
-0.236
-0.224
-0.186
53.515
295.110
155.078
13.629
0.468
-0.287
-0.332
-0.376
-0.425
-0.460
-0.500
-0.522
-0.613
-0.538
-0.515
-0.440
-0.358
-0.252
-0.072
8.819
319.839
527.025
19.206
0.228
-0.172
-0.158
-0.138
-0.123
-0.118
-0.112
-0.106
-0.105
-0.107
-0.117
-0.136
-0.170
-0.218
-0.270
-0.297
-0.289
-0.232
24.379
74.706
46.566
5.780
0.098
-0.278
-0.296
-0.319
-0.345
-0.383
-0.386
-0.432
-0.514
-0.547
-0.481
-0.413
-0.348
-0.234
-0.009
3.367
59.100
91.486
6.629
-0.019
-0.200
-0.187
-0.167
-0.148
-0.132
-0.122
-0.119
-0.118
-0.118
-0.129
-0.151
-0.193
-0.246
-0.297
-0.326
-0.306
-0.249
8.428
4.962
3.372
0.552
-0.217
-0.282
-0.280
-0.287
-0.291
-0.293
-0.296
-0.331
-0.369
-0.398
-0.396
-0.354
-0.259
-0.082
0.908
3.346
4.256
2.706
0.249
-0.220
-0.230
-0.227
-0.202
-0.176
-0.158
-0.131
-0.043
0.032
-0.038
-0.129
-0.162
-0.193
-0.240
-0.282
-0.303
-0.286
-0.231
2.005
0.051
-0.129
-0.259
-0.298
-0.278
-0.267
-0.258
-0.254
-0.255
-0.260
-0.275
-0.282
-0.293
-0.296
-0.273
-0.227
0.164
3.573
12.605
10.172
1.877
-0.056
-0.254
-0.265
-0.262
-0.235
-0.216
-0.187
0.046
1.076
2.078
0.976
0.053
-0.160
-0.191
-0.222
-0.238
-0.249
-0.229
-0.192
-0.136
-0.362
-0.357
-0.343
-0.315
-0.290
-0.271
-0.252
-0.243
-0.245
-0.246
-0.252
-0.258
-0.260
-0.262
-0.241
-0.207
0.608
7.119
23.544
18.048
3.629
0.134
-0.168
-0.235
-0.288
-0.274
-0.262
-0.180
0.814
5.877
12.346
5.308
0.672
-0.122
-0.193
-0.219
-0.233
-0.192
-0.175
-0.152
-0.438
-0.416
-0.390
-0.368
-0.343
-0.316
-0.239
-0.127
-0.113
-0.202
-0.242
-0.243
-0.247
-0.251
-0.255
-0.254
-0.040
4.812
121.785
1027.041
507.503
30.374
2.267
1.412
0.466
-0.186
-0.290
-0.280
-0.174
1.135
8.978
19.168
8.251
1.020
-0.112
-0.204
-0.228
-0.253
-0.223
-0.212
-0.190
-0.441
-0.409
-0.389
-0.356
-0.335
-0.286
0.009
0.647
0.664
0.032
-0.218
-0.246
-0.250
-0.264
-0.267
-0.262
0.310
23.630
2166.754
99999.977
62122.449
260.197
12.431
12.333
4.691
0.469
-0.155
-0.267
-0.188
0.497
4.260
11.462
9.519
2.551
0.107
-0.215
-0.246
-0.279
-0.290
-0.275
-0.240
-0.394
-0.352
-0.269
-0.284
-0.322
-0.239
0.387
1.735
1.750
0.362
-0.185
-0.252
-0.257
-0.275
-0.279
-0.279
0.294
23.685
2166.868
99999.852
50768.672
261.227
21.412
29.731
10.902
9.998
6.203
0.840
0.704
2.412
18.334
176.917
295.529
46.702
2.776
-0.124
-0.278
-0.310
-0.332
-0.322
-0.278
-0.349
-0.093
0.664
0.756
0.259
-0.062
0.247
1.214
1.227
0.192
-0.218
-0.263
-0.268
-0.294
-0.292
-0.291
0.089
6.971
114.186
890.297
441.362
30.866
8.377
14.081
71.730
896.940
389.826
14.276
9.264
21.912
130.074
6718.444
19411.393
580.372
12.267
0.118
-0.281
-0.312
-0.338
-0.327
-0.285
-0.299
0.709
7.744
27.119
19.190
3.783
0.352
0.102
0.055
-0.183
-0.278
-0.278
-0.288
-0.305
-0.305
-0.278
0.933
27.751
161.043
63.505
10.824
1.665
1.099
131.285
1554.617
26932.398
6499.002
77.030
33.854
86.897
150.693
6720.148
23385.678
580.349
12.241
0.103
-0.275
-0.294
-0.312
-0.300
-0.264
-0.125
5.816
176.231
2531.168
1375.612
60.099
2.470
-0.060
-0.276
-0.310
-0.319
-0.318
-0.315
-0.321
-0.322
-0.104
2.900
49.427
331.724
103.948
3.979
-0.187
4.141
716.795
18616.088
62916.176
7503.757
242.292
21.712
53.160
36.111
202.038
336.955
52.277
2.705
-0.150
-0.271
-0.270
-0.275
-0.262
-0.243
0.142
18.838
1858.365
99999.797
76277.195
338.157
5.983
-0.032
-0.345
-0.380
-0.400
-0.403
-0.352
-0.353
-0.243
2.130
41.995
235.370
186.305
26.687
1.619
-0.386
3.962
806.216
21453.002
72296.367
8006.929
251.827
3.296
6.448
4.206
5.650
7.143
2.147
0.004
-0.284
-0.267
-0.259
-0.257
-0.248
-0.232
-0.007
13.545
768.634
41628.066
13487.105
176.355
3.992
-0.189
-0.424
-0.510
-0.588
-0.581
-0.500
-0.389
0.105
16.893
1185.840
76276.867
19412.389
200.412
3.679
-0.453
-0.207
158.448
1677.618
3597.721
909.337
33.263
-0.163
0.021
-0.065
-0.143
-0.154
-0.257
-0.323
-0.310
-0.282
-0.269
-0.254
-0.241
-0.231
-0.295
2.064
39.240
233.640
157.663
15.517
0.540
-0.334
-0.430
-0.524
-0.629
-0.721
-0.726
-0.554
0.236
26.344
3474.238
99999.797
99999.711
440.736
5.514
-0.483
-0.588
0.892
33.792
101.052
13.329
-0.319
-0.484
-0.457
-0.403
-0.408
-0.404
-0.375
-0.346
-0.318
-0.297
-0.273
-0.249
-0.238
-0.225
-0.354
1.128
25.823
149.031
189.480
67.763
1.168
-0.356
-0.403
-0.468
-0.622
-0.716
-0.734
-0.679
-0.161
9.246
338.609
6719.316
2531.625
74.406
1.653
-0.808
-0.832
-0.165
3.112
5.782
1.109
-0.475
-0.556
-0.563
-0.536
-0.507
-0.444
-0.390
-0.349
-0.323
-0.294
-0.265
-0.244
-0.194
-0.071
-0.337
1.463
194.168
3779.669
16120.815
5340.077
280.573
0.526
0.595
2.269
0.918
-0.554
-0.558
-0.496
-0.186
3.352
23.716
58.661
34.359
4.477
-0.495
-0.881
-0.836
1.137
11.946
31.004
10.789
-0.261
-0.565
-0.588
-0.583
-0.533
-0.457
-0.376
-0.338
-0.313
-0.287
-0.259
-0.070
0.832
2.006
-0.369
5.674
1487.624
100018.563
100006.867
100000.227
3160.664
24.607
52.745
83.246
14.287
0.675
-0.361
-0.259
0.003
4.621
29.816
42.350
10.521
0.583
-0.765
-0.848
-0.815
0.607
8.343
16.906
5.250
-0.348
-0.533
-0.555
-0.537
-0.490
-0.421
-0.362
-0.325
-0.302
-0.284
-0.111
2.488
29.792
95.665
-0.381
8.397
2155.846
100000.352
99999.984
99999.648
5337.764
64.482
223.101
314.699
67.497
1.516
-0.328
-0.284
-0.167
2.089
12.158
16.888
4.547
0.004
-0.710
-0.803
-0.762
-0.518
0.548
0.813
-0.251
-0.473
-0.499
-0.496
-0.483
-0.441
-0.383
-0.337
-0.308
-0.288
-0.265
0.497
26.419
1186.020
19411.824
-0.383
0.679
445.910
18555.969
99999.531
33427.391
909.177
22.432
158.488
222.928
33.563
0.126
-0.366
-0.360
-0.342
0.059
1.309
1.656
0.367
-0.363
-0.606
-0.761
-0.705
-0.628
-0.525
-0.451
-0.447
-0.455
-0.455
-0.447
-0.430
-0.393
-0.346
-0.313
-0.293
-0.281
-0.253
1.245
74.481
13486.854
99999.852
-0.555
-0.575
-0.506
-0.397
-0.341
-0.332
-0.326
-0.311
-0.219
0.158
0.613
0.298
-0.330
-0.637
-0.695
-0.729
-0.121
1.260
0.584
-0.352
-0.411
-0.335
-0.271
-0.207
-0.172
-0.156
-0.148
-0.140
-0.139
-0.136
-0.132
-0.130
-0.130
-0.127
-0.126
-0.123
-0.134
-0.169
-0.194
-0.201
-0.118
-0.606
-0.657
-0.579
-0.434
-0.361
-0.327
-0.298
-0.236
0.666
8.035
26.484
16.995
2.308
-0.377
-0.733
-0.752
-0.098
3.975
4.677
0.300
-0.432
-0.371
-0.267
-0.204
-0.171
-0.158
-0.148
-0.146
-0.149
-0.145
-0.139
-0.129
-0.122
-0.114
-0.114
-0.114
-0.123
-0.143
-0.160
-0.174
-0.164
-0.706
-0.708
-0.581
-0.375
-0.366
-0.311
-0.275
0.023
7.183
175.978
1597.089
580.354
29.499
0.808
-0.555
-0.658
1.075
18.745
24.784
1.952
-0.375
-0.330
-0.252
-0.201
-0.170
-0.156
-0.155
-0.159
-0.166
-0.169
-0.157
-0.141
-0.122
-0.112
-0.106
-0.106
-0.117
-0.133
-0.147
-0.164
0.101
-0.770
-0.704
-0.424
-0.376
-0.331
-0.286
-0.253
0.270
16.997
1024.584
34242.871
5677.279
94.719
2.216
-0.156
0.273
1.822
7.654
7.649
0.690
-0.318
-0.293
-0.256
-0.205
-0.175
-0.164
-0.165
-0.179
-0.194
-0.198
-0.183
-0.157
-0.129
-0.111
-0.104
-0.102
-0.111
-0.127
-0.139
-0.133
0.850
-0.727
-0.548
-0.391
-0.361
-0.329
-0.289
-0.262
0.101
9.906
295.084
3474.224
1186.017
42.458
2.888
0.766
3.410
13.667
11.367
2.325
-0.046
-0.309
-0.286
-0.263
-0.216
-0.187
-0.172
-0.174
-0.189
-0.206
-0.213
-0.199
-0.164
-0.132
-0.108
-0.099
-0.093
-0.105
-0.120
-0.130
-0.116
0.965
0.290
0.033
-0.282
-0.342
-0.320
-0.296
-0.264
-0.166
1.267
15.245
58.837
33.918
13.388
19.009
5.666
9.223
36.986
29.483
4.639
0.087
-0.288
-0.282
-0.261
-0.223
-0.193
-0.179
-0.174
-0.181
-0.187
-0.186
-0.172
-0.145
-0.119
-0.100
-0.090
-0.090
-0.098
-0.111
-0.120
-0.124
0.274
33.161
10.028
0.784
-0.260
-0.309
-0.305
-0.266
-0.241
-0.128
0.456
1.350
4.583
24.542
41.606
10.563
5.244
16.924
13.602
2.422
-0.021
-0.260
-0.229
-0.224
-0.223
-0.202
-0.177
-0.166
-0.157
-0.149
-0.140
-0.129
-0.115
-0.099
-0.089
-0.085
-0.085
-0.090
-0.102
-0.110
-0.119
-0.083
3474.526
258.951
8.880
0.041
-0.296
-0.297
-0.271
-0.241
-0.238
-0.218
5.383
178.317
358.030
150.902
4.935
0.749
2.153
1.732
0.299
-0.034
0.086
0.350
0.232
-0.096
-0.200
-0.181
-0.160
-0.142
-0.123
-0.110
-0.099
-0.095
-0.093
-0.091
-0.090
-0.087
-0.084
-0.091
-0.101
-0.107
-0.119
100000.008
2962.313
29.498
0.389
-0.287
-0.293
-0.280
-0.265
-0.260
-0.131
52.350
715.407
1678.098
502.081
17.112
-0.210
-0.149
-0.045
0.643
2.811
4.197
4.459
2.618
0.413
-0.151
-0.188
-0.161
-0.143
-0.119
-0.108
-0.102
-0.107
-0.117
-0.126
-0.116
-0.099
-0.085
-0.083
-0.091
-0.102
-0.106
28255.770
886.683
16.928
0.204
-0.315
-0.301
-0.307
-0.317
-0.321
0.048
29.986
501.549
1026.259
353.439
10.677
-0.292
-0.264
0.576
13.745
107.389
139.411
28.624
6.771
1.093
-0.095
-0.188
-0.168
-0.145
-0.119
-0.114
-0.123
-0.141
-0.165
-0.189
-0.175
-0.129
-0.095
-0.081
-0.081
-0.088
-0.097
176.854
37.010
2.399
-0.260
-0.380
-0.358
-0.360
-0.406
-0.405
-0.286
4.241
58.811
126.617
29.143
0.284
-0.295
-0.165
3.782
175.987
7966.519
13488.380
340.954
11.040
0.740
-0.140
-0.190
-0.170
-0.147
-0.132
-0.137
-0.162
-0.200
-0.236
-0.263
-0.261
-0.174
-0.110
-0.085
-0.075
-0.076
-0.081
10.151
1.026
-0.145
-0.423
-0.425
-0.415
-0.430
-0.494
-0.513
-0.509
-0.207
1.541
2.638
0.425
-0.312
-0.318
-0.114
5.806
336.874
41627.984
93989.969
769.383
12.878
0.293
-0.188
-0.188
-0.171
-0.150
-0.150
-0.172
-0.217
-0.270
-0.315
-0.346
-0.337
-0.211
-0.123
-0.085
-0.070
-0.068
-0.069
180.322
-0.164
-0.345
-0.488
-0.494
-0.482
-0.486
-0.526
-0.638
-0.522
-0.054
0.118
-0.326
-0.446
-0.391
-0.342
-0.226
1.990
58.819
1024.591
1597.111
107.046
4.294
-0.051
-0.199
-0.186
-0.169
-0.155
-0.175
-0.214
-0.272
-0.336
-0.387
-0.417
-0.368
-0.217
-0.124
-0.083
-0.067
-0.063
-0.061
397.277
-0.026
-0.355
-0.482
-0.308
-0.414
-0.563
-0.551
-0.576
-0.252
3.035
4.729
0.419
-0.449
-0.429
-0.362
-0.251
0.066
3.414
18.947
21.148
5.227
0.282
-0.197
-0.198
-0.181
-0.155
-0.149
-0.191
-0.254
-0.320
-0.389
-0.442
-0.453
-0.324
-0.194
-0.113
-0.076
-0.062
-0.058
-0.056
177.650
-0.283
-0.557
0.177
1.488
0.595
-0.525
-0.587
-0.548
-0.118
3.205
4.818
0.456
-0.432
-0.391
-0.311
-0.266
-0.243
-0.089
0.242
0.287
-0.041
-0.226
-0.226
-0.192
-0.167
-0.135
-0.131
-0.170
-0.248
-0.337
-0.404
-0.414
-0.346
-0.233
-0.145
-0.093
-0.070
-0.057
-0.053
-0.051
5.532
-0.371
-0.570
0.752
2.905
1.438
-0.493
-0.616
-0.565
-0.361
0.485
0.979
0.130
-0.326
-0.369
-0.336
-0.282
-0.253
-0.247
-0.261
-0.281
-0.285
-0.259
-0.204
-0.177
-0.144
-0.119
-0.113
-0.132
-0.177
-0.227
-0.266
-0.258
-0.208
-0.152
-0.107
-0.080
-0.065
-0.055
-0.051
-0.051
-0.350
-0.390
-0.634
-0.279
0.504
0.797
21.002
33.960
3.502
-0.028
1.087
2.313
0.876
-0.181
-0.384
-0.336
-0.283
-0.240
-0.222
-0.230
-0.255
-0.230
-0.215
-0.187
-0.153
-0.124
-0.108
-0.098
-0.102
-0.119
-0.138
-0.151
-0.146
-0.126
-0.101
-0.082
-0.069
-0.060
-0.054
-0.053
-0.052
-0.436
-0.561
-0.617
-0.675
-0.140
141.284
1025.847
1481.626
280.296
7.752
1.618
3.405
3.211
2.030
-0.013
-0.340
-0.281
-0.241
-0.213
-0.202
-0.203
-0.210
-0.195
-0.167
-0.137
-0.115
-0.096
-0.086
-0.084
-0.088
-0.094
-0.097
-0.095
-0.086
-0.077
-0.069
-0.064
-0.059
-0.056
-0.056
-0.055
-0.431
-0.502
-0.555
-0.607
6.346
714.964
9172.767
16074.412
1677.504
62.456
0.870
6.059
106.491
143.880
7.412
-0.026
-0.274
-0.241
-0.220
-0.198
-0.187
-0.180
-0.173
-0.156
-0.129
-0.108
-0.091
-0.080
-0.076
-0.075
-0.075
-0.076
-0.074
-0.070
-0.068
-0.065
-0.065
-0.067
-0.065
-0.063
-0.060
0.363
1.403
0.899
-0.170
5.030
634.784
7997.509
12111.680
1481.835
55.213
0.325
18.926
1272.211
1843.988
34.240
1.415
-0.055
-0.252
-0.220
-0.196
-0.179
-0.166
-0.154
-0.144
-0.133
-0.109
-0.091
-0.079
-0.074
-0.072
-0.070
-0.069
-0.069
-0.071
-0.072
-0.073
-0.076
-0.080
-0.079
-0.077
-0.070
18.848
83.889
46.567
5.713
0.311
100.941
715.199
909.183
199.013
7.616
-0.433
5.373
123.060
143.985
10.358
1.971
0.121
-0.252
-0.223
-0.200
-0.130
-0.105
-0.148
-0.145
-0.133
-0.119
-0.099
-0.086
-0.080
-0.075
-0.075
-0.075
-0.075
-0.078
-0.082
-0.089
-0.096
-0.104
-0.104
-0.096
-0.087
441.230
7966.258
2530.893
66.113
1.688
0.175
9.457
13.987
3.100
-0.222
-0.591
-0.314
1.489
1.945
0.661
0.407
-0.187
-0.273
-0.227
-0.097
0.654
0.775
0.046
-0.154
-0.146
-0.133
-0.111
-0.098
-0.090
-0.088
-0.087
-0.089
-0.088
-0.095
-0.103
-0.117
-0.131
-0.137
-0.133
-0.123
-0.106
1602.492
99999.984
19411.262
175.927
3.012
-0.214
-0.302
-0.294
-0.352
-0.416
-0.502
-0.736
-0.658
-0.586
-0.500
-0.381
-0.339
-0.273
-0.228
0.098
2.318
3.033
0.397
-0.166
-0.167
-0.152
-0.129
-0.115
-0.110
-0.109
-0.104
-0.103
-0.106
-0.118
-0.135
-0.154
-0.171
-0.177
-0.163
-0.147
-0.124
292.060
3475.090
1185.859
46.554
1.369
-0.249
-0.297
-0.306
-0.322
-0.353
-0.405
-0.578
-0.603
-0.543
-0.471
-0.399
-0.331
-0.270
-0.233
-0.070
0.866
1.153
0.057
-0.208
-0.205
-0.188
-0.160
-0.143
-0.132
-0.126
-0.121
-0.120
-0.120
-0.131
-0.157
-0.184
-0.202
-0.202
-0.186
-0.159
-0.131
57.760
42.570
23.585
3.354
-0.024
-0.294
-0.290
-0.294
-0.296
-0.303
-0.318
-0.401
-0.476
-0.484
-0.428
-0.363
-0.306
-0.259
-0.194
-0.116
-0.051
-0.099
-0.221
-0.243
-0.240
-0.221
-0.196
-0.178
-0.163
-0.152
-0.143
-0.136
-0.138
-0.145
-0.164
-0.192
-0.205
-0.209
-0.188
-0.161
-0.133
11.260
1.039
0.397
-0.155
-0.309
-0.296
-0.283
-0.280
-0.275
-0.273
-0.276
-0.306
-0.331
-0.342
-0.340
-0.311
-0.275
-0.232
-0.014
0.328
0.223
-0.118
-0.247
-0.254
-0.272
-0.260
-0.237
-0.221
-0.208
-0.186
-0.127
-0.078
-0.111
-0.156
-0.172
-0.181
-0.190
-0.184
-0.170
-0.149
-0.127
0.397
-0.414
-0.416
-0.377
-0.338
-0.304
-0.255
-0.164
-0.170
-0.230
-0.262
-0.273
-0.278
-0.281
-0.284
-0.273
-0.239
0.183
3.172
10.177
6.721
1.453
0.421
0.478
0.098
-0.226
-0.279
-0.263
-0.251
-0.181
0.015
0.166
0.008
-0.144
-0.175
-0.179
-0.182
-0.168
-0.159
-0.141
-0.127
-0.483
-0.477
-0.442
-0.405
-0.359
-0.246
0.392
1.954
1.757
0.366
-0.186
-0.261
-0.267
-0.277
-0.267
-0.262
-0.091
3.789
83.981
667.470
337.079
25.648
13.364
21.154
7.145
0.629
-0.250
-0.287
-0.265
-0.189
0.074
0.301
0.102
-0.129
-0.190
-0.185
-0.187
-0.176
-0.160
-0.149
-0.137
-0.495
-0.454
-0.422
-0.382
-0.335
0.185
5.171
26.382
23.612
4.686
0.207
-0.246
-0.265
-0.281
-0.279
-0.278
0.243
18.932
1185.873
93989.664
19412.039
193.165
262.435
667.450
106.998
6.005
0.140
-0.217
-0.023
0.204
0.373
0.883
1.044
0.282
-0.145
-0.203
-0.201
-0.194
-0.178
-0.165
-0.149
-0.438
-0.409
-0.380
-0.361
-0.289
0.824
16.942
106.934
106.948
15.216
0.758
-0.232
-0.274
-0.291
-0.295
-0.290
0.173
16.950
1185.865
93989.656
16159.342
213.216
1189.498
4083.470
388.305
27.713
11.823
2.050
6.480
13.829
8.705
13.237
17.088
4.727
0.349
-0.196
-0.216
-0.207
-0.197
-0.180
-0.165
-0.387
-0.363
-0.270
-0.063
0.302
1.326
10.301
58.859
52.289
8.866
0.415
-0.254
-0.284
-0.308
-0.309
-0.303
-0.125
3.879
74.745
580.527
295.789
36.569
228.261
582.174
198.080
3356.103
1175.163
34.130
176.478
667.921
164.234
83.617
121.366
23.639
1.593
-0.164
-0.225
-0.215
-0.206
-0.193
-0.174
-0.355
-0.130
1.526
5.825
8.193
11.053
7.097
7.255
6.480
1.367
-0.124
-0.291
-0.300
-0.320
-0.321
-0.317
-0.204
0.889
4.802
9.111
6.012
2.866
11.101
24.829
757.809
100082.703
74276.297
140.446
1859.591
19411.822
1606.177
107.772
121.843
23.624
1.563
-0.170
-0.238
-0.225
-0.214
-0.200
-0.184
-0.300
1.298
21.179
109.103
95.801
68.880
27.122
3.133
0.297
-0.192
-0.325
-0.340
-0.324
-0.334
-0.333
-0.188
0.811
3.217
4.694
2.061
0.089
-0.223
0.113
16.333
399.573
5353.467
2121.451
57.058
769.188
4809.555
669.831
33.639
17.694
5.184
0.334
-0.255
-0.252
-0.235
-0.220
-0.207
-0.197
-0.215
4.103
94.741
889.066
529.257
99.383
27.843
3.033
-0.170
-0.410
-0.443
-0.441
-0.412
-0.365
-0.273
1.496
23.593
107.264
75.252
9.265
0.228
-0.458
-0.453
16.986
284.537
522.885
192.674
7.768
37.086
94.986
33.856
4.254
1.177
0.149
-0.243
-0.302
-0.272
-0.253
-0.233
-0.217
-0.207
-0.270
2.619
58.734
441.545
264.172
32.331
6.853
0.692
-0.351
-0.515
-0.623
-0.688
-0.599
-0.480
-0.060
9.811
385.176
9470.910
3474.353
94.620
2.236
-0.483
-0.539
0.598
41.714
113.352
17.068
0.131
1.281
3.598
3.714
1.293
-0.036
-0.309
-0.329
-0.320
-0.300
-0.275
-0.250
-0.234
-0.224
-0.368
0.307
6.440
26.631
19.488
3.917
0.514
-0.251
-0.421
-0.538
-0.663
-0.759
-0.810
-0.659
-0.001
15.154
1024.899
76277.523
19411.656
199.731
3.487
-0.723
-0.784
0.700
9.022
24.559
6.698
-0.181
0.020
1.684
3.293
1.633
-0.030
-0.338
-0.344
-0.336
-0.321
-0.288
-0.259
-0.206
-0.076
-0.397
-0.262
0.742
9.080
34.885
11.001
-0.059
-0.346
-0.024
0.810
-0.037
-0.777
-0.808
-0.787
-0.359
5.100
137.104
1597.619
768.801
41.212
0.820
-0.817
-0.181
19.311
250.054
806.117
396.845
26.536
-0.149
0.432
1.081
0.426
-0.240
-0.363
-0.352
-0.346
-0.325
-0.289
-0.223
0.227
2.009
-0.387
-0.280
34.006
808.025
2780.381
1159.125
101.017
3.502
100.994
126.512
32.716
2.380
-0.757
-0.723
-0.595
0.386
6.806
24.102
17.042
2.407
-0.601
-0.876
1.071
61.711
1026.147
4098.922
1900.845
158.776
0.188
-0.223
-0.223
-0.299
-0.372
-0.365
-0.348
-0.350
-0.317
-0.286
-0.013
2.567
17.625
-0.380
0.500
397.110
13944.498
99999.891
24832.035
716.641
285.942
2446.583
3597.520
564.103
26.938
-0.182
-0.612
-0.565
-0.187
0.685
1.210
0.443
-0.408
-0.828
-0.850
0.543
40.846
634.976
2446.579
1159.010
113.227
0.050
-0.341
-0.403
-0.399
-0.381
-0.348
-0.346
-0.335
-0.308
-0.220
1.070
11.664
54.292
-0.371
1.005
564.115
24832.016
99999.625
52829.105
1172.762
1171.100
21450.424
33427.379
2779.429
100.996
0.257
-0.492
-0.473
-0.288
0.057
0.155
-0.196
-0.527
-0.794
-0.797
-0.620
5.424
84.652
250.022
141.572
4.063
-0.353
-0.394
-0.394
-0.379
-0.363
-0.337
-0.328
-0.317
-0.297
0.028
6.612
109.202
519.388
-0.364
-0.195
141.594
2779.454
13943.976
4098.934
257.410
721.408
10534.067
16074.502
1900.730
53.354
-0.227
-0.404
-0.404
-0.353
-0.270
-0.265
-0.355
-0.480
-0.673
-0.732
-0.693
-0.443
0.600
1.042
-0.020
-0.424
-0.427
-0.414
-0.391
-0.370
-0.345
-0.318
-0.308
-0.300
-0.285
0.284
15.238
441.255
3475.869
0.849
-0.489
-0.461
-0.368
-0.335
-0.323
-0.314
-0.305
-0.287
-0.219
-0.152
-0.214
-0.375
-0.556
-0.640
-0.666
-0.654
-0.596
-0.539
-0.462
-0.379
-0.315
-0.246
-0.194
-0.165
-0.149
-0.134
-0.127
-0.122
-0.118
-0.115
-0.111
-0.109
-0.106
-0.104
-0.115
-0.136
-0.185
-0.202
-0.194
5.006
1.991
-0.476
-0.402
-0.357
-0.341
-0.311
-0.292
-0.268
-0.077
0.977
2.728
1.748
0.111
-0.440
-0.641
-0.701
-0.682
-0.561
-0.496
-0.495
-0.430
-0.324
-0.243
-0.188
-0.161
-0.144
-0.134
-0.125
-0.123
-0.118
-0.113
-0.108
-0.102
-0.098
-0.097
-0.104
-0.117
-0.142
-0.159
-0.167
-0.032
0.722
-0.369
-0.404
-0.354
-0.324
-0.287
-0.269
-0.196
0.883
9.905
33.068
21.142
2.717
-0.082
-0.477
-0.588
-0.621
-0.432
-0.341
-0.441
-0.378
-0.294
-0.235
-0.186
-0.161
-0.145
-0.134
-0.131
-0.127
-0.122
-0.115
-0.107
-0.100
-0.095
-0.090
-0.095
-0.107
-0.123
-0.136
-0.156
-0.137
-0.233
-0.420
-0.386
-0.358
-0.324
-0.276
-0.250
-0.128
2.000
26.428
120.952
66.145
7.164
0.126
-0.300
-0.281
-0.354
-0.286
-0.287
-0.350
-0.319
-0.280
-0.237
-0.191
-0.166
-0.149
-0.138
-0.133
-0.131
-0.126
-0.118
-0.105
-0.097
-0.092
-0.090
-0.092
-0.098
-0.119
-0.131
-0.150
-0.037
-0.395
-0.382
-0.357
-0.345
-0.328
-0.278
-0.246
-0.163
1.140
13.684
52.334
29.544
3.816
0.051
-0.253
-0.132
0.112
0.078
-0.232
-0.315
-0.296
-0.273
-0.235
-0.195
-0.173
-0.158
-0.142
-0.136
-0.132
-0.126
-0.119
-0.106
-0.096
-0.089
-0.086
-0.084
-0.094
-0.110
-0.121
-0.137
-0.014
0.281
-0.110
-0.315
-0.328
-0.319
-0.289
-0.247
-0.216
0.055
1.799
4.718
3.445
0.729
0.142
-0.109
0.018
0.522
0.370
-0.102
-0.276
-0.290
-0.269
-0.238
-0.202
-0.179
-0.162
-0.148
-0.134
-0.128
-0.121
-0.111
-0.100
-0.089
-0.082
-0.079
-0.079
-0.086
-0.099
-0.109
-0.123
-0.093
8.791
3.021
0.123
-0.308
-0.311
-0.291
-0.254
-0.228
-0.206
-0.087
0.086
0.042
0.154
0.283
-0.037
-0.086
0.191
0.106
-0.170
-0.261
-0.119
0.095
0.048
-0.131
-0.182
-0.164
-0.149
-0.132
-0.116
-0.108
-0.097
-0.090
-0.083
-0.079
-0.073
-0.076
-0.081
-0.089
-0.099
-0.109
-0.119
120.814
26.874
2.056
-0.202
-0.301
-0.284
-0.257
-0.229
-0.223
-0.223
-0.224
-0.035
0.400
0.069
-0.196
-0.258
-0.195
-0.202
-0.248
0.093
2.486
8.005
5.833
1.033
-0.084
-0.170
-0.150
-0.134
-0.110
-0.096
-0.087
-0.083
-0.081
-0.078
-0.075
-0.073
-0.074
-0.082
-0.090
-0.099
-0.108
679.846
97.660
4.956
-0.084
-0.291
-0.280
-0.262
-0.247
-0.233
-0.231
-0.197
1.524
4.194
0.852
-0.270
-0.291
-0.288
-0.268
0.009
2.402
27.119
137.168
84.015
9.938
0.434
-0.164
-0.154
-0.134
-0.113
-0.098
-0.093
-0.092
-0.095
-0.093
-0.086
-0.077
-0.072
-0.073
-0.078
-0.089
-0.097
261.216
53.113
3.101
-0.149
-0.300
-0.288
-0.276
-0.283
-0.274
-0.276
-0.138
0.902
2.643
0.266
-0.273
-0.286
-0.281
-0.042
2.382
15.076
87.029
584.074
337.295
23.697
0.937
-0.152
-0.161
-0.140
-0.115
-0.106
-0.115
-0.125
-0.136
-0.127
-0.108
-0.089
-0.074
-0.068
-0.070
-0.074
-0.085
17.205
5.835
0.393
-0.269
-0.344
-0.327
-0.311
-0.333
-0.344
-0.341
-0.279
0.103
0.215
-0.182
-0.276
-0.284
-0.245
0.668
13.767
123.196
184.945
199.897
108.685
11.132
0.501
-0.167
-0.167
-0.145
-0.126
-0.131
-0.157
-0.182
-0.196
-0.180
-0.142
-0.104
-0.078
-0.064
-0.062
-0.066
-0.069
2.429
0.073
-0.260
-0.318
-0.457
-0.440
-0.404
-0.388
-0.433
-0.414
-0.405
-0.373
-0.330
-0.321
-0.302
-0.277
-0.225
0.992
23.653
227.727
298.408
47.223
9.459
1.394
-0.057
-0.184
-0.171
-0.152
-0.139
-0.160
-0.200
-0.240
-0.258
-0.225
-0.166
-0.112
-0.079
-0.061
-0.057
-0.058
-0.058
113.196
-0.305
-0.343
-0.534
-0.537
-0.525
-0.510
-0.484
-0.472
-0.502
-0.474
-0.446
-0.415
-0.371
-0.335
-0.295
-0.242
0.319
7.176
46.603
52.511
11.481
1.072
-0.073
-0.201
-0.190
-0.169
-0.147
-0.144
-0.177
-0.228
-0.272
-0.283
-0.242
-0.173
-0.116
-0.078
-0.061
-0.055
-0.054
-0.054
250.117
-0.216
-0.363
-0.613
-0.618
-0.607
-0.586
-0.563
-0.486
-0.436
-0.472
-0.451
-0.454
-0.418
-0.361
-0.288
-0.249
-0.170
0.553
2.680
2.985
0.825
-0.133
-0.239
-0.217
-0.194
-0.166
-0.136
-0.138
-0.168
-0.220
-0.253
-0.251
-0.211
-0.149
-0.105
-0.074
-0.059
-0.052
-0.050
-0.049
113.038
-0.337
-0.379
-0.681
-0.702
-0.692
-0.661
-0.620
-0.531
-0.402
-0.330
-0.316
-0.387
-0.358
-0.300
-0.267
-0.242
-0.252
-0.262
-0.221
-0.244
-0.332
-0.326
-0.266
-0.225
-0.192
-0.148
-0.120
-0.120
-0.141
-0.174
-0.197
-0.190
-0.160
-0.120
-0.089
-0.068
-0.056
-0.050
-0.048
-0.046
3.388
-0.390
-0.391
-0.728
-0.751
-0.741
-0.565
-0.414
-0.550
-0.409
-0.339
-0.328
-0.386
-0.372
-0.325
-0.280
-0.238
-0.230
-0.257
-0.313
-0.361
-0.400
-0.382
-0.295
-0.227
-0.176
-0.130
-0.106
-0.101
-0.112
-0.126
-0.132
-0.130
-0.113
-0.092
-0.074
-0.060
-0.055
-0.050
-0.046
-0.046
-0.340
-0.433
-0.691
-0.740
-0.701
20.742
249.722
314.446
65.270
0.129
-0.345
-0.346
-0.436
-0.405
-0.345
-0.283
-0.246
-0.223
-0.224
-0.256
-0.297
-0.334
-0.361
-0.295
-0.212
-0.156
-0.118
-0.096
-0.087
-0.088
-0.091
-0.094
-0.092
-0.083
-0.073
-0.064
-0.057
-0.053
-0.049
-0.048
-0.047
-0.489
-0.447
-0.672
-0.694
10.242
1025.828
18555.742
28788.813
2779.360
82.317
-0.235
-0.371
-0.356
-0.288
-0.126
-0.062
-0.221
-0.213
-0.205
-0.216
-0.241
-0.265
-0.284
-0.258
-0.188
-0.136
-0.101
-0.084
-0.076
-0.073
-0.073
-0.074
-0.073
-0.069
-0.062
-0.060
-0.057
-0.057
-0.052
-0.049
-0.047
-0.454
-0.311
-0.118
-0.293
126.295
9172.821
99999.445
99999.484
38873.719
445.927
0.831
-0.169
1.651
3.725
9.893
13.677
2.239
-0.198
-0.199
-0.195
-0.206
-0.217
-0.229
-0.211
-0.143
-0.113
-0.093
-0.078
-0.071
-0.067
-0.065
-0.065
-0.062
-0.063
-0.064
-0.063
-0.063
-0.062
-0.057
-0.054
-0.051
0.741
3.302
3.830
1.811
113.328
7997.652
99999.570
99999.578
28789.074
396.807
0.769
0.296
6.699
20.880
102.216
199.188
66.889
0.655
-0.209
-0.195
-0.189
-0.180
-0.171
-0.160
-0.131
-0.105
-0.087
-0.075
-0.070
-0.066
-0.064
-0.061
-0.063
-0.067
-0.071
-0.073
-0.077
-0.078
-0.073
-0.067
-0.061
29.684
156.836
88.309
12.081
7.866
715.313
10533.912
16074.665
1677.641
55.038
-0.345
-0.391
2.762
23.183
178.214
353.492
126.647
2.039
-0.215
-0.198
-0.189
-0.173
-0.158
-0.144
-0.132
-0.109
-0.090
-0.081
-0.074
-0.069
-0.070
-0.070
-0.069
-0.076
-0.091
-0.105
-0.113
-0.112
-0.100
-0.084
-0.072
1025.131
41628.797
7968.435
122.531
2.793
8.541
141.679
177.671
28.016
0.123
-0.560
-0.709
-0.274
8.277
57.792
113.151
23.997
0.103
-0.228
-0.214
-0.202
-0.181
-0.168
-0.151
-0.139
-0.121
-0.101
-0.090
-0.085
-0.082
-0.080
-0.082
-0.087
-0.103
-0.130
-0.163
-0.182
-0.172
-0.142
-0.110
-0.087
5684.670
100000.156
100000.070
337.091
4.706
-0.199
-0.275
-0.235
-0.317
-0.396
-0.511
-0.680
-0.652
0.107
3.331
3.519
0.403
-0.259
-0.244
-0.232
-0.204
-0.182
-0.192
-0.179
-0.163
-0.144
-0.120
-0.106
-0.100
-0.099
-0.098
-0.100
-0.110
-0.137
-0.187
-0.244
-0.277
-0.259
-0.202
-0.142
-0.101
627.110
13487.882
3474.188
83.907
1.926
-0.246
-0.312
-0.318
-0.315
-0.340
-0.419
-0.616
-0.572
-0.512
-0.404
-0.318
-0.305
-0.276
-0.255
-0.244
-0.233
-0.228
-0.231
-0.221
-0.204
-0.177
-0.149
-0.132
-0.127
-0.125
-0.120
-0.118
-0.129
-0.162
-0.221
-0.274
-0.306
-0.306
-0.249
-0.170
-0.115
83.210
67.367
41.441
5.141
0.057
-0.307
-0.308
-0.310
-0.298
-0.303
-0.332
-0.467
-0.502
-0.449
-0.388
-0.334
-0.293
-0.267
-0.259
-0.256
-0.253
-0.253
-0.255
-0.251
-0.237
-0.210
-0.188
-0.175
-0.162
-0.151
-0.144
-0.138
-0.144
-0.163
-0.194
-0.219
-0.235
-0.236
-0.224
-0.169
-0.119
13.895
1.349
0.575
-0.134
-0.330
-0.320
-0.306
-0.293
-0.276
-0.276
-0.281
-0.317
-0.356
-0.378
-0.350
-0.311
-0.281
-0.262
-0.239
-0.191
-0.207
-0.249
-0.234
-0.219
-0.238
-0.236
-0.231
-0.226
-0.209
-0.189
-0.178
-0.169
-0.165
-0.166
-0.173
-0.180
-0.178
-0.173
-0.163
-0.141
-0.110
0.521
-0.450
-0.461
-0.418
-0.365
-0.310
-0.138
0.227
0.196
-0.094
-0.253
-0.270
-0.280
-0.297
-0.295
-0.280
-0.266
-0.137
0.583
1.761
1.263
0.430
1.135
1.757
0.659
-0.116
-0.266
-0.269
-0.250
-0.224
-0.198
-0.184
-0.187
-0.183
-0.178
-0.173
-0.161
-0.145
-0.133
-0.120
-0.106
-0.541
-0.525
-0.464
-0.412
-0.355
0.052
3.744
16.950
15.212
3.404
0.089
-0.252
-0.266
-0.279
-0.279
-0.273
-0.222
0.755
9.886
37.039
26.784
9.845
52.617
106.966
29.526
2.185
-0.158
-0.291
-0.269
-0.243
-0.219
-0.201
-0.201
-0.199
-0.194
-0.185
-0.171
-0.148
-0.131
-0.118
-0.111
-0.371
-0.357
-0.434
-0.401
-0.266
2.386
66.098
768.621
768.632
52.309
2.207
-0.183
-0.268
-0.280
-0.288
-0.289
-0.153
3.035
58.782
385.136
229.287
91.695
4084.136
28255.664
1024.576
18.999
0.341
-0.200
0.183
0.494
0.232
-0.076
-0.138
-0.180
-0.211
-0.202
-0.183
-0.165
-0.142
-0.130
-0.119
0.432
0.188
-0.364
-0.362
-0.069
7.253
336.898
19411.279
16157.996
295.052
5.793
-0.102
-0.275
-0.293
-0.309
-0.306
-0.164
3.015
58.763
385.155
203.479
244.479
93990.539
99999.797
7967.194
50.187
3.742
2.165
15.204
37.023
15.372
2.158
0.566
0.081
-0.185
-0.222
-0.196
-0.178
-0.158
-0.143
-0.130
0.647
0.493
-0.265
0.091
2.290
9.569
178.628
4083.708
3474.219
136.865
3.770
-0.146
-0.288
-0.309
-0.326
-0.314
-0.267
0.611
9.836
37.032
25.392
70.129
3474.441
19411.854
901.483
155.633
79.618
28.700
886.829
5677.301
769.100
22.980
2.975
0.687
-0.130
-0.236
-0.210
-0.193
-0.173
-0.156
-0.142
-0.229
-0.106
0.071
4.593
59.137
200.921
88.346
89.971
74.793
12.229
0.548
-0.272
-0.301
-0.323
-0.336
-0.321
-0.314
-0.192
0.479
1.524
1.509
5.507
46.542
85.181
76.101
996.457
524.133
123.665
28255.990
99999.758
23385.979
96.525
4.019
0.684
-0.139
-0.261
-0.233
-0.209
-0.188
-0.174
-0.161
-0.372
-0.194
1.770
24.719
889.614
9471.364
1186.581
35.246
2.731
0.319
-0.266
-0.346
-0.344
-0.342
-0.337
-0.294
-0.086
0.265
0.204
-0.139
-0.296
-0.104
0.721
1.944
17.338
157.965
104.585
72.535
6717.386
100000.086
5678.034
59.765
1.909
0.045
-0.251
-0.294
-0.260
-0.235
-0.210
-0.196
-0.186
-0.368
0.009
3.705
34.783
1032.717
11288.909
1375.068
33.040
0.813
-0.386
-0.451
-0.454
-0.423
-0.385
-0.324
0.070
3.275
10.492
7.390
1.172
-0.276
-0.477
-0.450
-0.322
1.053
5.443
3.753
7.704
107.843
391.095
119.429
12.669
0.966
-0.218
-0.311
-0.318
-0.302
-0.267
-0.232
-0.213
-0.202
-0.378
-0.069
2.344
12.545
80.442
260.078
94.746
7.080
-0.018
-0.484
-0.591
-0.686
-0.623
-0.484
-0.315
1.646
27.108
129.088
80.416
9.108
0.076
-0.522
-0.517
-0.455
0.329
0.607
0.003
0.361
6.849
51.974
123.569
41.915
3.757
-0.124
-0.344
-0.345
-0.338
-0.300
-0.259
-0.234
-0.207
-0.392
-0.309
0.221
1.658
3.887
6.669
3.342
0.267
-0.361
-0.508
-0.633
-0.730
-0.781
-0.687
-0.357
3.069
62.387
371.557
165.946
14.461
0.079
-0.754
-0.422
9.264
141.607
445.975
250.108
11.058
5.932
74.524
258.766
74.396
5.137
-0.070
-0.370
-0.374
-0.366
-0.329
-0.270
-0.065
0.603
-0.392
-0.387
-0.330
-0.162
0.255
-0.020
-0.237
-0.280
1.366
4.797
2.216
-0.538
-0.790
-0.756
-0.538
1.178
19.756
85.010
42.953
4.852
-0.412
-0.806
3.572
177.612
4675.013
28789.096
10534.322
503.885
6.979
19.501
46.512
18.834
1.876
-0.259
-0.387
-0.396
-0.384
-0.342
-0.063
3.053
21.157
-0.381
-0.383
0.040
26.523
126.511
52.259
1.204
65.380
501.429
634.995
158.605
11.088
-0.579
-0.698
-0.634
-0.233
1.411
4.349
2.890
0.005
-0.743
-0.799
12.798
715.240
52829.102
99999.688
100001.461
2461.453
36.068
4.532
2.797
1.288
-0.082
-0.332
-0.389
-0.398
-0.380
-0.315
0.832
26.441
580.460
-0.370
-0.372
8.385
353.338
1026.160
445.986
53.145
1901.255
45279.973
84776.977
5337.707
141.645
1.215
-0.598
-0.557
-0.437
-0.286
-0.175
-0.289
-0.614
-0.792
-0.799
8.167
445.969
21450.443
99999.680
61743.246
1495.012
25.152
2.602
-0.069
-0.295
-0.351
-0.352
-0.381
-0.390
-0.365
-0.285
1.678
66.830
2963.623
-0.350
-0.353
17.597
501.437
1481.883
635.065
210.300
13946.254
99999.883
99999.531
61741.348
501.437
2.567
-0.484
-0.473
-0.417
-0.360
-0.351
-0.408
-0.575
-0.757
-0.756
0.700
54.854
1026.130
4098.923
1901.186
160.638
2.273
0.255
-0.333
-0.369
-0.364
-0.354
-0.369
-0.363
-0.339
-0.255
1.329
25.611
395.247
-0.339
-0.354
3.202
126.509
314.750
178.225
141.576
8042.420
100010.820
99999.945
28789.010
353.339
0.349
-0.398
-0.404
-0.387
-0.360
-0.357
-0.390
-0.498
-0.693
-0.690
-0.628
0.842
11.595
52.340
21.106
0.261
-0.146
-0.240
-0.341
-0.363
-0.355
-0.337
-0.338
-0.332
-0.322
-0.240
1.120
12.099
39.085
18.631
0.472
-0.272
-0.258
-0.303
-0.309
-0.293
-0.284
-0.277
-0.273
-0.270
-0.285
-0.335
-0.424
-0.551
-0.582
-0.569
-0.534
-0.478
-0.414
-0.356
-0.277
-0.217
-0.186
-0.159
-0.141
-0.128
-0.120
-0.112
-0.108
-0.104
-0.100
-0.097
-0.095
-0.097
-0.107
-0.136
-0.198
-0.210
-0.146
35.588
41.338
1.111
-0.321
-0.336
-0.319
-0.292
-0.273
-0.264
-0.247
-0.170
-0.065
-0.122
-0.280
-0.376
-0.481
-0.583
-0.615
-0.582
-0.530
-0.456
-0.353
-0.275
-0.219
-0.181
-0.154
-0.134
-0.125
-0.117
-0.111
-0.107
-0.101
-0.096
-0.093
-0.091
-0.091
-0.094
-0.109
-0.141
-0.158
-0.163
0.930
16.970
0.443
-0.341
-0.336
-0.311
-0.287
-0.257
-0.243
-0.166
0.233
0.782
0.509
-0.087
-0.285
-0.392
-0.448
-0.487
-0.484
-0.447
-0.386
-0.324
-0.268
-0.214
-0.177
-0.153
-0.137
-0.124
-0.118
-0.110
-0.105
-0.100
-0.094
-0.090
-0.086
-0.083
-0.087
-0.096
-0.114
-0.130
-0.145
-0.159
2.672
0.253
-0.299
-0.331
-0.309
-0.277
-0.241
-0.223
-0.086
0.700
1.788
1.263
0.084
-0.248
-0.298
-0.310
-0.378
-0.371
-0.353
-0.326
-0.299
-0.259
-0.215
-0.180
-0.159
-0.141
-0.128
-0.116
-0.110
-0.104
-0.097
-0.089
-0.084
-0.080
-0.079
-0.080
-0.085
-0.100
-0.121
-0.140
-0.151
1.531
0.456
-0.256
-0.328
-0.309
-0.278
-0.238
-0.217
-0.127
0.348
1.142
0.688
-0.022
-0.248
-0.282
-0.298
-0.300
-0.295
-0.315
-0.298
-0.278
-0.248
-0.208
-0.180
-0.164
-0.151
-0.133
-0.117
-0.106
-0.099
-0.094
-0.086
-0.079
-0.078
-0.075
-0.076
-0.082
-0.095
-0.113
-0.126
-0.141
4.203
1.037
-0.173
-0.324
-0.306
-0.285
-0.243
-0.219
-0.197
-0.095
0.063
-0.023
-0.197
-0.253
-0.269
-0.290
-0.297
-0.301
-0.299
-0.287
-0.267
-0.221
-0.194
-0.182
-0.166
-0.152
-0.140
-0.120
-0.108
-0.094
-0.088
-0.080
-0.076
-0.073
-0.071
-0.068
-0.074
-0.086
-0.101
-0.113
-0.131
95.093
15.383
0.729
-0.276
-0.301
-0.281
-0.245
-0.220
-0.211
-0.211
-0.201
-0.214
-0.238
-0.247
-0.263
-0.285
-0.298
-0.300
-0.292
-0.195
0.256
1.003
0.806
0.062
-0.151
-0.155
-0.142
-0.124
-0.105
-0.090
-0.080
-0.077
-0.072
-0.070
-0.065
-0.064
-0.071
-0.078
-0.090
-0.099
-0.114
1189.129
75.666
2.884
-0.185
-0.288
-0.268
-0.247
-0.220
-0.209
-0.214
-0.214
-0.222
-0.233
-0.245
-0.260
-0.279
-0.294
-0.288
-0.218
0.982
13.671
52.341
37.087
5.280
0.201
-0.157
-0.146
-0.130
-0.106
-0.090
-0.080
-0.074
-0.073
-0.068
-0.065
-0.064
-0.067
-0.070
-0.078
-0.090
-0.099
776.837
61.760
2.850
-0.172
-0.274
-0.257
-0.246
-0.224
-0.213
-0.210
-0.214
-0.215
-0.228
-0.239
-0.256
-0.275
-0.283
-0.276
0.065
8.951
336.947
5677.350
2166.724
74.547
2.050
-0.109
-0.154
-0.131
-0.106
-0.091
-0.081
-0.077
-0.073
-0.070
-0.067
-0.064
-0.062
-0.064
-0.067
-0.076
-0.087
52.034
10.924
0.817
-0.216
-0.264
-0.254
-0.245
-0.235
-0.234
-0.227
-0.223
-0.219
-0.219
-0.230
-0.251
-0.268
-0.272
-0.246
0.501
21.798
1859.174
100000.055
50768.594
258.869
4.296
-0.067
-0.159
-0.134
-0.112
-0.095
-0.088
-0.086
-0.083
-0.079
-0.074
-0.068
-0.061
-0.059
-0.059
-0.063
-0.070
2.775
0.894
-0.029
-0.231
-0.292
-0.287
-0.258
-0.257
-0.275
-0.271
-0.265
-0.255
-0.240
-0.232
-0.240
-0.249
-0.255
-0.177
0.863
12.918
444.234
9471.789
3474.446
84.036
2.282
-0.108
-0.160
-0.142
-0.120
-0.105
-0.102
-0.103
-0.102
-0.094
-0.082
-0.070
-0.060
-0.053
-0.053
-0.054
-0.058
-0.096
-0.194
-0.233
-0.267
-0.362
-0.341
-0.305
-0.282
-0.311
-0.340
-0.322
-0.306
-0.283
-0.261
-0.245
-0.239
-0.239
-0.139
0.837
5.304
21.470
85.538
52.677
6.597
0.285
-0.174
-0.165
-0.149
-0.123
-0.112
-0.113
-0.121
-0.119
-0.109
-0.090
-0.072
-0.059
-0.050
-0.048
-0.050
-0.050
3.213
-0.311
-0.313
-0.317
-0.488
-0.456
-0.397
-0.335
-0.313
-0.352
-0.384
-0.363
-0.335
-0.306
-0.274
-0.241
-0.240
-0.216
0.169
1.435
2.212
2.244
1.340
0.214
-0.167
-0.198
-0.166
-0.145
-0.121
-0.114
-0.120
-0.128
-0.124
-0.110
-0.088
-0.070
-0.057
-0.049
-0.047
-0.047
-0.046
14.113
-0.338
-0.357
-0.350
-0.627
-0.608
-0.529
-0.422
-0.340
-0.308
-0.308
-0.347
-0.336
-0.303
-0.264
-0.233
-0.239
-0.287
-0.289
-0.193
-0.189
-0.269
-0.265
-0.237
-0.225
-0.201
-0.167
-0.134
-0.113
-0.106
-0.112
-0.117
-0.113
-0.099
-0.081
-0.067
-0.056
-0.049
-0.045
-0.042
-0.043
5.263
-0.370
-0.382
-0.701
-0.707
-0.692
-0.636
-0.502
-0.385
-0.310
-0.285
-0.280
-0.281
-0.271
-0.248
-0.220
-0.222
-0.264
-0.333
-0.386
-0.442
-0.493
-0.472
-0.349
-0.258
-0.201
-0.160
-0.124
-0.103
-0.097
-0.098
-0.101
-0.094
-0.084
-0.073
-0.060
-0.052
-0.046
-0.044
-0.041
-0.041
0.319
-0.432
-0.418
-0.743
-0.748
-0.732
-0.439
-0.227
-0.371
-0.327
-0.302
-0.309
-0.357
-0.313
-0.267
-0.228
-0.215
-0.234
-0.292
-0.353
-0.414
-0.448
-0.456
-0.424
-0.280
-0.194
-0.150
-0.111
-0.092
-0.085
-0.082
-0.082
-0.077
-0.071
-0.065
-0.056
-0.051
-0.048
-0.045
-0.041
-0.041
-0.505
-0.465
-0.699
-0.752
-0.664
32.975
314.587
396.737
100.973
0.330
-0.362
-0.368
-0.402
-0.346
-0.280
-0.236
-0.211
-0.210
-0.183
-0.088
-0.247
-0.391
-0.404
-0.414
-0.284
-0.188
-0.137
-0.097
-0.081
-0.072
-0.068
-0.067
-0.066
-0.062
-0.058
-0.053
-0.051
-0.049
-0.044
-0.044
-0.041
-0.514
-0.296
-0.229
-0.376
16.918
1483.836
28791.133
52829.383
3597.547
113.023
-0.375
-0.403
-0.466
0.244
2.862
4.273
0.655
-0.188
0.049
0.469
0.030
-0.280
-0.321
-0.330
-0.259
-0.170
-0.119
-0.087
-0.074
-0.062
-0.061
-0.061
-0.059
-0.058
-0.055
-0.053
-0.054
-0.053
-0.049
-0.045
-0.044
-0.167
2.516
6.971
5.030
160.530
13952.796
100008.367
100000.828
72283.281
564.081
0.307
-0.442
0.473
27.101
314.897
635.157
250.241
5.394
0.223
0.483
-0.086
-0.218
-0.244
-0.253
-0.210
-0.144
-0.100
-0.077
-0.067
-0.061
-0.057
-0.057
-0.057
-0.058
-0.060
-0.062
-0.064
-0.063
-0.058
-0.052
-0.048
2.032
24.595
107.672
58.905
148.843
12115.876
100003.781
100000.242
52829.133
501.367
0.158
-0.620
6.877
280.697
4675.179
16074.799
3160.829
158.799
0.053
-0.131
-0.192
-0.196
-0.198
-0.196
-0.161
-0.117
-0.090
-0.074
-0.065
-0.059
-0.057
-0.059
-0.057
-0.066
-0.077
-0.090
-0.095
-0.090
-0.079
-0.067
-0.059
12.428
92.010
358.178
158.341
22.644
910.225
13944.405
24832.102
2446.627
81.767
-0.453
-0.616
12.233
446.127
12111.938
45280.180
6981.434
280.715
0.226
-0.200
-0.191
-0.183
-0.169
-0.155
-0.129
-0.105
-0.088
-0.073
-0.068
-0.064
-0.064
-0.065
-0.071
-0.088
-0.124
-0.157
-0.175
-0.164
-0.130
-0.097
-0.074
122.886
1045.894
525.007
73.189
6.904
11.082
177.698
223.101
41.703
-0.166
-0.494
-0.658
4.032
158.702
2155.693
5337.851
1482.025
81.936
-0.159
-0.213
-0.201
-0.191
-0.170
-0.151
-0.131
-0.111
-0.095
-0.085
-0.079
-0.075
-0.073
-0.078
-0.096
-0.139
-0.216
-0.300
-0.343
-0.315
-0.238
-0.152
-0.096
387.559
5679.570
1864.429
62.778
2.359
-0.192
-0.253
-0.242
-0.333
-0.391
-0.469
-0.607
-0.157
9.749
101.111
199.121
65.689
0.612
-0.245
-0.236
-0.227
-0.212
-0.192
-0.176
-0.154
-0.128
-0.111
-0.100
-0.093
-0.089
-0.090
-0.097
-0.123
-0.196
-0.298
-0.375
-0.432
-0.443
-0.366
-0.225
-0.127
95.083
580.832
295.255
19.076
0.647
-0.298
-0.331
-0.336
-0.321
-0.340
-0.389
-0.431
-0.381
-0.264
0.444
0.375
-0.213
-0.272
-0.273
-0.264
-0.260
-0.249
-0.233
-0.215
-0.190
-0.162
-0.141
-0.125
-0.116
-0.112
-0.111
-0.117
-0.143
-0.191
-0.247
-0.311
-0.358
-0.365
-0.334
-0.268
-0.149
18.847
17.250
10.844
1.657
-0.178
-0.328
-0.329
-0.321
-0.300
-0.286
-0.162
0.089
0.173
-0.146
-0.318
-0.305
-0.286
-0.286
-0.283
-0.281
-0.272
-0.264
-0.253
-0.235
-0.208
-0.190
-0.181
-0.167
-0.152
-0.142
-0.137
-0.137
-0.147
-0.164
-0.196
-0.234
-0.264
-0.265
-0.240
-0.206
-0.147
3.614
0.166
-0.057
-0.321
-0.367
-0.340
-0.328
-0.291
-0.272
-0.246
-0.013
0.593
0.753
0.020
-0.272
-0.294
-0.277
-0.279
-0.278
-0.276
-0.276
-0.265
-0.235
-0.207
-0.212
-0.214
-0.211
-0.217
-0.201
-0.184
-0.171
-0.162
-0.158
-0.161
-0.169
-0.170
-0.164
-0.176
-0.163
-0.142
-0.121
-0.215
-0.570
-0.508
-0.440
-0.384
-0.318
-0.036
0.548
0.492
0.016
-0.076
0.246
0.283
-0.065
-0.271
-0.280
-0.272
-0.267
-0.189
-0.083
-0.094
0.039
0.908
1.587
0.645
-0.111
-0.247
-0.252
-0.246
-0.218
-0.199
-0.191
-0.188
-0.187
-0.181
-0.163
-0.148
-0.136
-0.123
-0.113
-0.104
-0.043
-0.113
-0.425
-0.418
-0.349
0.289
7.130
37.007
33.081
6.568
0.466
-0.098
-0.149
-0.239
-0.280
-0.275
-0.272
-0.178
0.422
1.400
1.299
4.577
37.350
75.860
20.025
1.700
-0.164
-0.271
-0.279
-0.249
-0.222
-0.210
-0.206
-0.210
-0.204
-0.187
-0.164
-0.142
-0.123
-0.110
-0.101
14.231
14.168
1.277
-0.379
-0.215
4.613
175.914
4809.360
4083.313
137.194
4.179
0.021
-0.248
-0.275
-0.288
-0.286
-0.277
-0.001
1.743
5.819
5.715
53.343
1858.936
7968.251
581.732
13.840
0.195
-0.226
-0.010
0.190
0.032
-0.178
-0.228
-0.229
-0.227
-0.207
-0.185
-0.162
-0.140
-0.123
-0.110
223.025
280.471
52.291
-0.024
0.147
13.871
1597.187
99999.758
99999.828
1186.224
11.387
0.156
-0.256
-0.285
-0.301
-0.305
-0.294
-0.019
1.727
5.831
6.905
137.784
19411.463
100000.133
2962.623
33.327
0.827
0.872
7.940
16.949
7.167
0.883
-0.169
-0.250
-0.244
-0.227
-0.202
-0.175
-0.154
-0.136
-0.122
501.424
635.005
158.676
1.823
4.864
20.086
586.376
62123.129
50768.586
440.978
7.286
-0.025
-0.284
-0.304
-0.321
-0.325
-0.318
-0.232
0.309
1.229
2.432
46.850
1597.057
6717.197
506.116
16.219
2.750
11.307
227.250
886.668
199.849
11.039
0.255
-0.245
-0.270
-0.249
-0.219
-0.191
-0.167
-0.151
-0.137
223.054
280.687
53.130
10.470
227.329
1187.478
324.809
241.161
227.881
23.618
1.093
-0.248
-0.302
-0.315
-0.335
-0.327
-0.317
-0.316
-0.250
-0.156
0.071
3.732
32.983
58.832
18.571
8.624
6.135
42.226
2530.891
41627.934
2530.957
37.099
0.907
-0.245
-0.290
-0.284
-0.247
-0.214
-0.186
-0.168
-0.159
5.230
8.901
3.234
67.022
9470.747
99999.836
19412.354
110.576
5.374
0.748
-0.216
-0.331
-0.334
-0.344
-0.327
-0.321
-0.286
-0.241
-0.279
-0.330
-0.352
-0.169
0.521
1.041
1.032
2.672
2.912
26.747
1024.835
7967.886
889.971
25.269
0.879
-0.264
-0.306
-0.315
-0.293
-0.251
-0.217
-0.198
-0.186
-0.355
-0.058
2.012
75.118
11287.365
99999.727
23385.480
106.971
1.963
-0.327
-0.424
-0.429
-0.411
-0.367
-0.322
-0.189
1.471
4.392
1.645
-0.121
-0.395
-0.465
-0.432
-0.383
-0.295
-0.039
0.142
4.016
45.931
173.446
196.830
50.209
4.412
-0.054
-0.342
-0.361
-0.343
-0.302
-0.248
-0.217
-0.205
-0.381
-0.330
0.278
12.422
295.132
1858.392
385.015
16.885
0.311
-0.433
-0.530
-0.615
-0.571
-0.444
-0.346
1.575
79.601
746.535
93.296
2.054
-0.556
-0.647
-0.598
-0.286
0.674
1.545
0.367
1.017
34.664
1599.998
16159.454
1375.232
29.860
1.303
-0.151
-0.426
-0.414
-0.352
-0.289
-0.240
-0.191
-0.387
-0.383
-0.302
0.602
6.382
15.117
7.071
0.888
-0.304
-0.451
-0.551
-0.634
-0.683
-0.613
-0.375
5.860
1273.904
100003.375
1532.727
7.007
-0.576
-0.691
-0.142
15.615
314.752
1026.179
501.680
35.696
53.509
4809.677
93989.625
4083.249
47.595
3.051
0.295
-0.458
-0.480
-0.410
-0.301
0.106
1.411
-0.391
-0.385
-0.382
-0.352
-0.181
-0.007
-0.151
-0.289
0.910
3.416
1.531
-0.472
-0.681
-0.662
-0.507
2.233
168.841
2704.813
198.021
2.574
-0.667
-0.722
6.137
396.885
16074.656
99999.797
45284.129
1205.660
82.114
344.919
1597.326
295.021
14.092
1.136
-0.144
-0.526
-0.518
-0.440
0.065
7.145
74.475
-0.383
-0.391
-0.389
-0.387
-0.296
-0.307
-0.201
65.291
501.417
715.233
158.614
8.200
-0.511
-0.613
-0.571
-0.207
2.992
9.935
3.013
-0.374
-0.735
-0.640
20.528
1677.662
99999.641
100000.313
100030.914
8631.085
2862.569
88.310
22.531
8.806
0.934
-0.285
-0.482
-0.547
-0.524
-0.397
1.877
94.672
6717.157
-0.357
-0.371
-0.379
0.413
3.975
2.099
26.777
1900.767
45279.965
84776.961
5337.724
141.649
0.966
-0.537
-0.503
-0.413
-0.305
-0.238
-0.361
-0.619
-0.724
-0.672
13.227
1159.016
99999.625
100000.227
100030.906
5489.471
2372.492
68.628
1.700
-0.029
-0.296
-0.440
-0.476
-0.508
-0.488
-0.334
3.704
258.787
99999.797
-0.337
-0.356
-0.290
2.060
9.636
5.903
160.882
13948.522
100001.016
99999.578
61741.387
564.134
1.757
-0.438
-0.440
-0.398
-0.353
-0.346
-0.396
-0.557
-0.697
-0.683
1.641
126.504
2779.489
16074.789
5341.382
389.176
47.640
6.850
0.176
-0.346
-0.366
-0.413
-0.435
-0.448
-0.422
-0.328
1.537
66.284
3474.572
-0.337
-0.374
-0.371
0.958
4.078
4.641
219.577
9059.131
100090.992
100001.430
28789.084
396.889
0.298
-0.362
-0.377
-0.369
-0.355
-0.348
-0.381
-0.479
-0.648
-0.621
-0.532
1.327
35.240
141.631
65.629
3.501
5.039
4.341
0.765
-0.247
-0.363
-0.381
-0.382
-0.387
-0.370
-0.341
0.046
4.989
42.237
84.470
1.841
-0.137
-0.154
-0.247
-0.285
-0.273
-0.263
-0.256
-0.250
-0.251
-0.261
-0.291
-0.339
-0.397
-0.450
-0.473
-0.386
-0.207
-0.128
-0.216
-0.234
-0.202
-0.178
-0.159
-0.140
-0.126
-0.116
-0.110
-0.104
-0.100
-0.095
-0.093
-0.092
-0.094
-0.103
-0.131
-0.198
-0.211
-0.171
16.481
258.857
3.388
-0.238
-0.319
-0.309
-0.282
-0.264
-0.254
-0.243
-0.234
-0.234
-0.246
-0.269
-0.308
-0.363
-0.413
-0.440
-0.432
-0.394
-0.339
-0.289
-0.236
-0.199
-0.176
-0.151
-0.133
-0.122
-0.111
-0.105
-0.102
-0.095
-0.091
-0.088
-0.087
-0.086
-0.091
-0.105
-0.132
-0.149
-0.160
0.407
70.599
3.525
-0.088
-0.319
-0.304
-0.281
-0.253
-0.239
-0.229
-0.216
-0.201
-0.218
-0.245
-0.265
-0.323
-0.362
-0.373
-0.368
-0.350
-0.320
-0.279
-0.239
-0.202
-0.173
-0.147
-0.132
-0.119
-0.110
-0.103
-0.098
-0.092
-0.088
-0.083
-0.081
-0.080
-0.081
-0.089
-0.100
-0.114
-0.137
-0.149
83.637
19.002
1.004
-0.266
-0.298
-0.270
-0.241
-0.228
-0.218
-0.195
-0.171
-0.196
-0.239
-0.260
-0.280
-0.296
-0.328
-0.327
-0.319
-0.307
-0.276
-0.235
-0.201
-0.173
-0.153
-0.136
-0.122
-0.108
-0.100
-0.094
-0.088
-0.082
-0.079
-0.075
-0.074
-0.076
-0.078
-0.085
-0.104
-0.126
-0.142
157.947
35.434
1.682
-0.253
-0.291
-0.269
-0.234
-0.217
-0.209
-0.194
-0.187
-0.205
-0.234
-0.252
-0.267
-0.279
-0.282
-0.284
-0.295
-0.280
-0.254
-0.219
-0.191
-0.170
-0.156
-0.145
-0.126
-0.110
-0.099
-0.091
-0.085
-0.078
-0.072
-0.070
-0.068
-0.067
-0.071
-0.080
-0.095
-0.114
-0.131
34.101
9.798
0.582
-0.288
-0.291
-0.274
-0.239
-0.214
-0.203
-0.203
-0.207
-0.218
-0.227
-0.241
-0.255
-0.266
-0.272
-0.275
-0.267
-0.258
-0.234
-0.186
-0.171
-0.169
-0.159
-0.147
-0.133
-0.113
-0.096
-0.087
-0.078
-0.073
-0.068
-0.065
-0.063
-0.061
-0.067
-0.076
-0.087
-0.103
-0.118
1186.691
84.290
3.056
-0.182
-0.283
-0.268
-0.237
-0.214
-0.201
-0.199
-0.206
-0.211
-0.221
-0.234
-0.247
-0.258
-0.268
-0.266
-0.262
-0.167
0.386
1.290
0.927
0.131
-0.143
-0.154
-0.137
-0.119
-0.099
-0.084
-0.076
-0.069
-0.065
-0.063
-0.059
-0.058
-0.063
-0.068
-0.074
-0.088
-0.101
99999.813
886.726
11.008
0.009
-0.276
-0.255
-0.231
-0.209
-0.198
-0.193
-0.198
-0.206
-0.214
-0.227
-0.236
-0.252
-0.262
-0.261
-0.194
1.122
17.010
74.528
46.651
6.528
0.296
-0.153
-0.145
-0.126
-0.101
-0.085
-0.074
-0.066
-0.065
-0.062
-0.056
-0.057
-0.057
-0.059
-0.064
-0.074
-0.086
93989.906
667.756
9.300
0.152
-0.240
-0.245
-0.224
-0.208
-0.193
-0.189
-0.189
-0.196
-0.204
-0.210
-0.224
-0.246
-0.256
-0.254
0.096
11.034
505.504
13486.889
4083.294
94.785
2.544
-0.094
-0.151
-0.134
-0.105
-0.083
-0.072
-0.067
-0.062
-0.061
-0.055
-0.055
-0.055
-0.053
-0.057
-0.061
-0.069
441.462
43.393
4.201
0.658
-0.129
-0.239
-0.220
-0.205
-0.194
-0.190
-0.183
-0.183
-0.187
-0.196
-0.210
-0.234
-0.242
-0.241
0.392
26.459
3474.285
99999.875
99999.938
385.257
5.309
-0.032
-0.155
-0.138
-0.110
-0.086
-0.074
-0.067
-0.061
-0.059
-0.057
-0.055
-0.051
-0.051
-0.050
-0.052
-0.056
7.293
4.879
4.411
1.411
-0.039
-0.232
-0.224
-0.214
-0.205
-0.209
-0.211
-0.198
-0.189
-0.186
-0.197
-0.217
-0.230
-0.236
0.164
12.368
667.604
23386.227
6718.469
121.840
3.002
-0.087
-0.157
-0.139
-0.115
-0.090
-0.078
-0.069
-0.066
-0.061
-0.059
-0.055
-0.050
-0.047
-0.045
-0.046
-0.049
0.336
1.603
1.955
0.658
-0.133
-0.267
-0.243
-0.225
-0.218
-0.228
-0.241
-0.236
-0.220
-0.203
-0.198
-0.206
-0.225
-0.250
-0.159
1.667
24.061
109.244
71.121
11.031
0.988
-0.127
-0.162
-0.144
-0.116
-0.091
-0.081
-0.074
-0.071
-0.067
-0.061
-0.053
-0.048
-0.043
-0.043
-0.041
-0.043
-0.204
0.036
0.125
-0.116
-0.317
-0.312
-0.277
-0.251
-0.228
-0.222
-0.246
-0.247
-0.232
-0.211
-0.197
-0.208
-0.237
-0.292
-0.350
-0.230
0.851
4.385
7.416
3.833
0.506
-0.143
-0.168
-0.140
-0.114
-0.090
-0.081
-0.076
-0.073
-0.065
-0.058
-0.051
-0.045
-0.042
-0.039
-0.038
-0.039
-0.140
-0.329
-0.303
-0.299
-0.410
-0.385
-0.341
-0.287
-0.249
-0.231
-0.224
-0.233
-0.224
-0.206
-0.182
-0.199
-0.243
-0.312
-0.388
-0.450
-0.348
0.457
1.704
0.953
0.028
-0.184
-0.173
-0.134
-0.106
-0.085
-0.078
-0.073
-0.069
-0.061
-0.054
-0.050
-0.046
-0.041
-0.039
-0.035
-0.037
-0.220
-0.399
-0.364
-0.483
-0.483
-0.455
-0.387
-0.320
-0.273
-0.247
-0.232
-0.227
-0.227
-0.208
-0.186
-0.186
-0.217
-0.282
-0.361
-0.443
-0.434
0.314
1.203
0.269
-0.239
-0.212
-0.164
-0.130
-0.099
-0.079
-0.072
-0.067
-0.063
-0.056
-0.052
-0.047
-0.043
-0.041
-0.037
-0.036
-0.036
-0.496
-0.450
-0.407
-0.516
-0.513
-0.470
-0.386
-0.316
-0.287
-0.267
-0.263
-0.265
-0.282
-0.237
-0.201
-0.190
-0.199
-0.212
0.280
0.919
0.289
1.230
3.595
0.681
-0.284
-0.218
-0.159
-0.122
-0.087
-0.072
-0.065
-0.060
-0.056
-0.053
-0.050
-0.045
-0.044
-0.041
-0.038
-0.036
-0.036
-0.560
-0.478
-0.488
-0.475
-0.242
3.719
66.845
101.281
8.470
-0.230
-0.319
-0.311
-0.323
-0.273
-0.205
-0.192
-0.190
1.216
28.572
39.616
10.130
1.102
0.750
0.000
-0.361
-0.225
-0.151
-0.105
-0.076
-0.064
-0.059
-0.055
-0.052
-0.051
-0.048
-0.045
-0.045
-0.043
-0.041
-0.040
-0.038
-0.477
0.193
1.206
0.932
6.918
372.089
2871.113
3602.914
635.202
10.647
-0.372
-0.343
-0.315
1.463
23.300
65.513
10.901
33.632
314.931
397.048
84.018
2.796
-0.257
-0.343
-0.351
-0.209
-0.137
-0.092
-0.069
-0.058
-0.053
-0.052
-0.052
-0.051
-0.050
-0.050
-0.049
-0.049
-0.045
-0.044
-0.042
1.150
16.802
66.012
41.766
52.024
3522.461
40718.293
61770.637
4675.496
126.502
-0.343
-0.489
2.575
158.730
2446.769
6101.214
1678.267
154.262
446.463
564.319
126.696
1.948
-0.244
-0.277
-0.271
-0.174
-0.114
-0.080
-0.065
-0.055
-0.052
-0.052
-0.051
-0.055
-0.061
-0.066
-0.068
-0.065
-0.061
-0.052
-0.047
11.025
385.203
6717.209
1858.590
85.957
1755.165
29060.598
52839.227
3597.816
112.980
-0.390
-0.368
24.658
1900.964
99999.766
99999.992
72285.273
918.205
117.205
141.915
13.549
-0.030
-0.202
-0.204
-0.197
-0.132
-0.092
-0.072
-0.062
-0.055
-0.054
-0.055
-0.058
-0.072
-0.094
-0.115
-0.124
-0.116
-0.097
-0.072
-0.058
24.686
1860.882
100001.508
19411.668
156.547
206.534
1681.932
2447.351
446.036
6.550
-0.447
-0.231
44.314
4099.069
99999.758
100000.039
100002.102
1905.610
9.147
1.043
-0.082
-0.184
-0.172
-0.155
-0.136
-0.106
-0.087
-0.072
-0.065
-0.059
-0.060
-0.063
-0.079
-0.114
-0.180
-0.253
-0.281
-0.261
-0.196
-0.126
-0.083
15.941
314.203
4095.664
1377.149
46.712
2.514
26.678
41.712
3.194
-0.404
-0.439
-0.459
14.883
909.321
33427.594
99999.836
18556.809
502.667
1.333
-0.157
-0.200
-0.190
-0.170
-0.142
-0.120
-0.103
-0.089
-0.081
-0.074
-0.071
-0.069
-0.078
-0.114
-0.202
-0.335
-0.451
-0.515
-0.516
-0.394
-0.235
-0.126
12.432
49.469
70.376
29.995
4.008
-0.027
-0.310
-0.320
-0.331
-0.378
-0.370
-0.384
0.996
43.385
564.228
1159.130
397.044
13.580
-0.186
-0.219
-0.219
-0.213
-0.189
-0.160
-0.137
-0.118
-0.102
-0.094
-0.087
-0.083
-0.082
-0.096
-0.148
-0.229
-0.321
-0.423
-0.493
-0.503
-0.448
-0.351
-0.180
5.139
14.074
9.887
2.319
0.014
-0.323
-0.342
-0.339
-0.324
-0.272
0.240
1.761
2.025
1.008
2.177
3.618
0.419
-0.253
-0.250
-0.250
-0.254
-0.244
-0.219
-0.194
-0.171
-0.153
-0.135
-0.118
-0.107
-0.101
-0.101
-0.108
-0.139
-0.186
-0.266
-0.322
-0.366
-0.432
-0.373
-0.297
-0.212
1.289
1.151
0.654
-0.119
-0.343
-0.346
-0.341
-0.323
-0.291
0.025
2.949
16.810
21.017
5.124
0.263
-0.253
-0.273
-0.278
-0.275
-0.282
-0.281
-0.256
-0.228
-0.203
-0.184
-0.172
-0.167
-0.156
-0.137
-0.126
-0.121
-0.122
-0.130
-0.153
-0.077
0.986
1.844
0.322
-0.255
-0.212
-0.165
-0.239
-0.541
-0.483
-0.459
-0.395
-0.355
-0.336
-0.298
-0.262
0.256
6.435
41.462
52.224
10.948
0.632
-0.244
-0.284
-0.286
-0.289
-0.286
-0.270
-0.248
-0.216
-0.123
-0.135
-0.188
-0.190
-0.195
-0.182
-0.164
-0.154
-0.149
-0.148
-0.147
0.211
5.323
8.945
1.758
-0.076
-0.142
-0.118
-0.660
-0.619
-0.540
-0.453
-0.393
-0.340
-0.174
0.137
0.249
0.450
3.075
15.345
18.936
4.665
0.235
-0.266
-0.281
-0.283
-0.285
-0.274
-0.255
-0.146
0.900
4.887
3.218
0.167
-0.221
-0.228
-0.225
-0.199
-0.188
-0.186
-0.188
-0.181
0.169
8.863
14.182
1.589
-0.091
-0.113
-0.100
7.838
7.073
0.618
-0.401
-0.368
0.005
3.001
13.709
13.015
5.808
3.907
2.727
1.905
0.492
-0.181
-0.282
-0.280
-0.280
-0.256
-0.218
-0.134
1.036
15.282
132.737
71.283
3.875
-0.157
-0.253
-0.257
-0.237
-0.219
-0.214
-0.217
-0.215
-0.151
1.215
2.067
0.105
-0.134
-0.117
-0.104
396.848
501.418
126.490
0.575
-0.274
2.126
52.265
580.569
507.922
54.048
15.727
3.598
0.289
-0.207
-0.280
-0.285
-0.285
-0.276
-0.214
-0.109
0.293
6.853
81.013
408.282
177.403
7.775
-0.026
-0.261
-0.227
-0.173
-0.192
-0.230
-0.238
-0.233
-0.223
-0.193
-0.160
-0.162
-0.151
-0.132
-0.115
10533.879
16074.639
1900.849
52.190
-0.054
5.901
258.858
9470.816
7968.985
212.384
19.140
3.943
0.159
-0.262
-0.290
-0.293
-0.295
-0.286
-0.225
-0.113
0.545
13.767
202.095
522.422
95.363
5.636
-0.015
-0.060
0.941
1.947
0.861
-0.024
-0.253
-0.262
-0.248
-0.226
-0.198
-0.179
-0.166
-0.146
-0.128
61741.426
99614.500
6102.221
159.820
2.990
9.782
124.199
2531.571
2167.535
109.962
6.715
0.965
-0.140
-0.285
-0.305
-0.314
-0.311
-0.317
-0.297
-0.262
0.120
6.429
58.859
121.270
29.800
2.255
-0.035
1.364
12.210
29.505
12.237
1.235
-0.185
-0.291
-0.286
-0.262
-0.229
-0.200
-0.177
-0.159
-0.145
10534.232
16079.767
1702.220
69.300
75.623
295.871
105.922
73.542
59.242
10.186
0.826
-0.143
-0.279
-0.305
-0.320
-0.321
-0.310
-0.317
-0.321
-0.328
-0.262
0.596
4.632
7.122
2.719
0.206
0.011
4.168
46.542
136.908
46.659
3.819
-0.055
-0.304
-0.313
-0.307
-0.274
-0.230
-0.196
-0.176
-0.166
397.710
520.400
246.122
82.852
1378.134
19411.383
2167.225
43.299
2.771
0.299
-0.236
-0.314
-0.313
-0.324
-0.314
-0.303
-0.296
-0.284
-0.311
-0.332
-0.350
-0.320
-0.117
-0.012
-0.161
-0.257
-0.109
2.713
29.944
76.887
34.448
5.159
0.283
-0.306
-0.363
-0.371
-0.332
-0.278
-0.229
-0.205
-0.194
1.203
9.192
41.155
50.882
1598.831
23385.494
2530.822
46.552
0.952
-0.318
-0.370
-0.375
-0.362
-0.342
-0.312
-0.207
1.085
3.363
1.064
-0.264
-0.422
-0.507
-0.479
-0.411
-0.370
-0.340
-0.281
0.708
11.587
115.144
340.857
95.400
6.866
0.870
-0.094
-0.452
-0.412
-0.338
-0.273
-0.230
-0.216
-0.309
0.484
2.540
7.827
94.819
385.005
120.835
8.783
0.059
-0.389
-0.456
-0.506
-0.469
-0.387
-0.313
1.257
67.946
526.797
67.930
1.371
-0.507
-0.555
-0.517
-0.394
-0.099
0.065
-0.124
1.263
66.406
5677.734
100000.000
4810.046
65.184
39.363
7.205
-0.185
-0.466
-0.382
-0.312
-0.260
-0.223
-0.384
-0.355
-0.273
0.233
3.285
7.863
4.099
0.399
-0.309
-0.394
-0.453
-0.512
-0.560
-0.487
-0.322
5.000
887.615
97725.703
1061.427
5.594
-0.545
-0.586
-0.395
4.660
126.526
353.380
199.464
12.505
109.472
28256.188
99999.742
23387.691
173.481
446.228
43.686
0.357
-0.512
-0.427
-0.338
-0.038
0.751
-0.382
-0.389
-0.394
-0.377
-0.279
-0.175
-0.273
-0.360
-0.249
0.109
-0.163
-0.488
-0.535
-0.542
-0.404
1.899
123.539
1844.188
144.015
2.022
-0.598
-0.614
1.772
158.623
3597.576
21450.793
8008.087
579.745
311.045
908.055
6717.783
769.650
43.086
79.086
12.331
-0.122
-0.558
-0.460
-0.100
3.735
33.032
-0.367
-0.388
-0.401
-0.416
-0.435
-0.445
-0.429
4.018
100.970
126.517
18.680
0.712
-0.487
-0.497
-0.464
-0.189
2.539
8.511
2.487
-0.355
-0.637
-0.613
7.097
564.157
33427.508
100000.969
100118.406
48693.355
100015.430
345.814
40.186
15.255
2.409
1.690
0.018
-0.625
-0.583
-0.453
0.979
41.455
1185.850
-0.343
-0.363
-0.398
-0.442
-0.465
-0.487
1.273
280.401
2779.394
4098.911
635.026
14.937
-0.235
-0.437
-0.433
-0.367
-0.295
-0.230
-0.335
-0.536
-0.630
-0.617
4.315
396.895
16074.678
100000.961
45383.398
31148.525
100007.313
329.543
3.890
0.158
-0.265
-0.559
-0.685
-0.668
-0.586
-0.432
1.840
94.690
7966.509
-0.334
-0.361
-0.414
-0.476
-0.500
-0.479
14.118
1312.365
24832.781
38873.777
3160.655
113.068
-0.106
-0.369
-0.381
-0.363
-0.336
-0.333
-0.366
-0.488
-0.612
-0.584
0.180
39.317
909.213
3597.835
1490.387
281.664
194.483
27.653
2.709
-0.108
-0.367
-0.505
-0.577
-0.610
-0.560
-0.438
0.765
29.844
770.826
-0.343
-0.382
-0.452
-0.525
-0.588
0.582
46.605
1036.967
12150.074
18557.072
2155.603
65.400
-0.273
-0.316
-0.335
-0.334
-0.333
-0.328
-0.351
-0.421
-0.561
-0.538
-0.490
0.130
7.116
41.829
18.863
28.368
201.596
176.337
18.857
0.749
-0.341
-0.436
-0.458
-0.477
-0.453
-0.402
-0.096
3.597
27.153
54.716
1.689
-0.138
-0.187
-0.257
-0.286
-0.279
-0.264
-0.247
-0.230
-0.230
-0.242
-0.269
-0.298
-0.309
-0.322
-0.264
0.253
1.728
1.753
0.450
-0.141
-0.200
-0.179
-0.160
-0.139
-0.124
-0.113
-0.107
-0.103
-0.097
-0.094
-0.089
-0.088
-0.088
-0.097
-0.121
-0.181
-0.210
-0.224
1.070
137.559
2.819
-0.065
-0.293
-0.303
-0.285
-0.275
-0.271
-0.241
-0.223
-0.219
-0.228
-0.247
-0.278
-0.296
-0.307
-0.314
-0.287
-0.225
-0.194
-0.216
-0.217
-0.193
-0.173
-0.150
-0.132
-0.121
-0.112
-0.104
-0.099
-0.093
-0.087
-0.083
-0.081
-0.079
-0.086
-0.097
-0.122
-0.139
-0.148
-0.130
92.993
33.202
42.687
5.278
-0.239
-0.280
-0.266
-0.267
-0.234
-0.214
-0.209
-0.212
-0.227
-0.245
-0.274
-0.284
-0.289
-0.287
-0.276
-0.258
-0.238
-0.219
-0.195
-0.168
-0.143
-0.127
-0.116
-0.108
-0.101
-0.094
-0.089
-0.084
-0.078
-0.075
-0.074
-0.077
-0.080
-0.089
-0.102
-0.118
-0.138
10552.845
700.249
288.716
101.224
0.572
-0.263
-0.254
-0.256
-0.228
-0.208
-0.200
-0.202
-0.217
-0.232
-0.250
-0.256
-0.274
-0.274
-0.269
-0.260
-0.244
-0.223
-0.193
-0.164
-0.145
-0.130
-0.115
-0.106
-0.097
-0.091
-0.085
-0.078
-0.074
-0.071
-0.070
-0.069
-0.069
-0.075
-0.085
-0.108
-0.131
100007.234
1827.544
293.705
101.292
0.581
-0.257
-0.244
-0.245
-0.219
-0.199
-0.194
-0.198
-0.211
-0.225
-0.239
-0.245
-0.251
-0.257
-0.264
-0.252
-0.231
-0.207
-0.183
-0.163
-0.151
-0.137
-0.121
-0.105
-0.094
-0.088
-0.081
-0.074
-0.070
-0.066
-0.064
-0.061
-0.063
-0.068
-0.078
-0.096
-0.119
534.939
110.208
45.274
5.354
-0.212
-0.261
-0.241
-0.233
-0.208
-0.193
-0.190
-0.196
-0.205
-0.218
-0.225
-0.230
-0.239
-0.247
-0.244
-0.233
-0.219
-0.194
-0.177
-0.167
-0.154
-0.141
-0.129
-0.108
-0.093
-0.083
-0.076
-0.071
-0.064
-0.060
-0.058
-0.053
-0.057
-0.062
-0.069
-0.083
-0.103
891.775
68.237
2.839
-0.168
-0.267
-0.252
-0.237
-0.219
-0.200
-0.189
-0.185
-0.191
-0.199
-0.206
-0.213
-0.221
-0.232
-0.235
-0.236
-0.197
0.010
0.366
0.281
-0.054
-0.161
-0.151
-0.135
-0.115
-0.096
-0.081
-0.072
-0.064
-0.060
-0.057
-0.052
-0.051
-0.053
-0.058
-0.063
-0.070
-0.084
93989.742
667.645
10.183
0.122
-0.249
-0.242
-0.222
-0.206
-0.187
-0.177
-0.176
-0.178
-0.185
-0.188
-0.197
-0.210
-0.225
-0.231
-0.214
0.289
4.263
15.282
11.077
1.843
-0.002
-0.157
-0.145
-0.125
-0.098
-0.080
-0.070
-0.062
-0.059
-0.053
-0.051
-0.049
-0.051
-0.052
-0.053
-0.059
-0.067
41629.020
510.396
14.037
2.200
0.026
-0.223
-0.212
-0.195
-0.178
-0.165
-0.163
-0.164
-0.168
-0.173
-0.182
-0.203
-0.221
-0.232
-0.090
3.101
58.851
385.185
227.390
19.038
0.751
-0.141
-0.151
-0.136
-0.103
-0.081
-0.068
-0.060
-0.053
-0.051
-0.050
-0.048
-0.048
-0.047
-0.047
-0.049
-0.055
344.271
96.079
85.959
19.015
1.266
-0.158
-0.204
-0.188
-0.175
-0.162
-0.156
-0.155
-0.157
-0.162
-0.171
-0.194
-0.216
-0.226
0.035
6.501
200.020
2531.585
1187.185
53.225
1.841
-0.113
-0.156
-0.138
-0.109
-0.083
-0.067
-0.057
-0.052
-0.049
-0.048
-0.048
-0.046
-0.042
-0.043
-0.045
-0.046
23.015
177.612
295.248
46.594
2.481
-0.100
-0.203
-0.189
-0.175
-0.165
-0.157
-0.156
-0.154
-0.156
-0.165
-0.190
-0.215
-0.226
-0.080
3.492
67.294
514.634
321.772
35.121
2.853
0.001
-0.160
-0.139
-0.112
-0.082
-0.067
-0.057
-0.053
-0.047
-0.048
-0.047
-0.042
-0.040
-0.040
-0.039
-0.038
7.291
58.832
83.939
18.943
1.269
-0.162
-0.212
-0.194
-0.181
-0.169
-0.164
-0.161
-0.157
-0.156
-0.164
-0.185
-0.219
-0.250
-0.262
0.518
10.223
85.314
308.985
123.690
10.144
0.323
-0.157
-0.140
-0.111
-0.085
-0.069
-0.059
-0.054
-0.050
-0.048
-0.043
-0.041
-0.038
-0.036
-0.034
-0.035
0.788
4.640
6.425
1.964
0.010
-0.241
-0.227
-0.208
-0.186
-0.170
-0.168
-0.163
-0.157
-0.154
-0.158
-0.182
-0.242
-0.319
-0.417
-0.191
5.271
84.501
441.417
155.252
11.044
0.370
-0.162
-0.138
-0.109
-0.081
-0.066
-0.060
-0.054
-0.050
-0.047
-0.043
-0.039
-0.035
-0.031
-0.031
-0.033
-0.338
-0.078
0.019
-0.152
-0.291
-0.287
-0.260
-0.231
-0.198
-0.180
-0.168
-0.160
-0.153
-0.149
-0.152
-0.177
-0.242
-0.321
-0.407
-0.396
1.358
17.716
54.495
27.086
3.091
0.023
-0.170
-0.132
-0.103
-0.078
-0.065
-0.058
-0.051
-0.047
-0.042
-0.040
-0.037
-0.034
-0.031
-0.031
-0.031
-0.487
-0.421
-0.372
-0.364
-0.339
-0.313
-0.279
-0.244
-0.216
-0.198
-0.180
-0.171
-0.166
-0.155
-0.150
-0.164
-0.208
-0.287
-0.239
-0.172
0.787
29.902
126.200
20.622
0.680
-0.193
-0.165
-0.131
-0.097
-0.074
-0.060
-0.053
-0.047
-0.043
-0.041
-0.036
-0.036
-0.036
-0.032
-0.031
-0.031
-0.539
-0.469
-0.394
-0.379
-0.352
-0.302
-0.261
-0.251
-0.224
-0.214
-0.207
-0.198
-0.199
-0.174
-0.166
-0.167
-0.182
0.807
16.627
30.257
11.712
124.125
887.383
78.488
1.108
-0.235
-0.163
-0.126
-0.087
-0.065
-0.056
-0.050
-0.047
-0.043
-0.042
-0.038
-0.038
-0.036
-0.033
-0.031
-0.032
-0.588
-0.489
-0.372
-0.331
0.113
2.922
3.354
0.935
-0.164
-0.235
-0.253
-0.275
-0.232
-0.199
-0.174
-0.171
0.499
158.763
1159.175
1482.068
281.521
34.407
78.732
12.523
0.047
-0.264
-0.162
-0.113
-0.077
-0.059
-0.051
-0.047
-0.046
-0.043
-0.042
-0.042
-0.040
-0.038
-0.036
-0.036
-0.034
-0.348
0.505
1.856
1.562
14.912
530.279
608.892
127.992
10.999
-0.187
-0.298
-0.324
-0.247
0.631
21.394
65.531
30.940
1310.751
21450.779
33427.660
2779.735
87.164
2.216
0.114
-0.356
-0.249
-0.147
-0.097
-0.068
-0.054
-0.047
-0.045
-0.045
-0.045
-0.047
-0.049
-0.048
-0.044
-0.044
-0.042
-0.039
2.794
29.916
120.938
66.833
98.879
100042.211
100397.000
670.643
127.457
0.784
-0.328
-0.378
1.372
177.779
2446.795
6982.049
1710.462
2014.046
45283.941
72283.703
4099.138
126.707
0.496
-0.301
-0.297
-0.201
-0.123
-0.081
-0.061
-0.052
-0.047
-0.046
-0.047
-0.054
-0.065
-0.071
-0.073
-0.072
-0.062
-0.053
-0.045
21.313
1026.703
34243.145
6717.551
136.191
2739.417
3057.133
535.022
113.572
0.508
-0.361
-0.317
18.018
1900.967
99999.875
100003.867
72376.242
1706.573
3641.725
5339.573
715.467
14.376
-0.124
-0.214
-0.214
-0.153
-0.098
-0.072
-0.060
-0.052
-0.051
-0.051
-0.059
-0.078
-0.112
-0.141
-0.159
-0.144
-0.115
-0.081
-0.060
43.047
6719.908
100000.180
99999.773
338.042
17.838
63.783
66.777
6.723
-0.340
-0.373
-0.232
36.057
4099.071
99999.898
100004.898
100136.539
2430.335
202.285
143.888
17.044
-0.074
-0.173
-0.161
-0.147
-0.112
-0.086
-0.072
-0.064
-0.059
-0.058
-0.062
-0.087
-0.142
-0.237
-0.342
-0.394
-0.361
-0.267
-0.160
-0.093
17.602
668.928
16158.497
4083.271
83.920
2.046
0.010
-0.040
-0.296
-0.370
-0.368
-0.362
9.996
909.329
38873.953
100001.094
21465.461
537.184
10.156
0.510
-0.170
-0.178
-0.165
-0.135
-0.117
-0.100
-0.085
-0.077
-0.069
-0.066
-0.065
-0.078
-0.129
-0.242
-0.349
-0.454
-0.523
-0.531
-0.483
-0.314
-0.157
2.171
19.826
84.492
46.671
5.748
0.062
-0.312
-0.314
-0.315
-0.324
-0.185
0.423
1.381
37.852
564.294
1310.255
446.764
14.613
0.248
-0.157
-0.196
-0.191
-0.176
-0.149
-0.127
-0.110
-0.098
-0.088
-0.079
-0.075
-0.076
-0.094
-0.147
-0.215
-0.324
-0.452
-0.535
-0.535
-0.459
-0.362
-0.233
-0.111
0.677
1.452
0.844
-0.064
-0.321
-0.343
-0.332
-0.303
0.074
4.066
23.495
29.441
7.340
1.785
3.319
0.457
-0.201
-0.226
-0.227
-0.226
-0.225
-0.200
-0.174
-0.154
-0.142
-0.127
-0.109
-0.096
-0.094
-0.092
-0.103
-0.124
-0.176
0.062
2.641
4.540
1.039
-0.351
-0.294
-0.217
-0.605
-0.539
-0.445
-0.401
-0.372
-0.353
-0.343
-0.318
-0.226
1.748
46.516
768.547
1185.815
94.677
3.786
-0.100
-0.255
-0.259
-0.267
-0.262
-0.262
-0.238
-0.209
-0.184
-0.170
-0.162
-0.154
-0.141
-0.125
-0.114
-0.108
-0.110
-0.119
-0.056
6.749
101.262
126.773
28.852
1.198
-0.205
-0.154
-0.748
-0.673
-0.565
-0.477
-0.402
-0.359
-0.331
-0.299
-0.148
3.149
121.022
4809.382
7966.234
295.045
7.175
-0.034
-0.272
-0.279
-0.289
-0.282
-0.262
-0.238
-0.141
0.123
0.064
-0.147
-0.176
-0.176
-0.161
-0.142
-0.134
-0.135
-0.138
0.336
126.746
909.449
1310.280
280.750
5.904
-0.098
-0.112
-0.587
-0.500
-0.527
-0.454
-0.393
-0.353
-0.295
-0.141
0.563
4.075
44.541
581.393
886.820
83.947
3.403
-0.136
-0.279
-0.284
-0.291
-0.275
-0.252
-0.101
3.463
28.985
19.208
1.355
-0.173
-0.206
-0.202
-0.179
-0.172
-0.174
-0.176
0.695
223.265
1901.060
2779.730
501.680
9.035
-0.112
-0.104
28.960
29.724
3.508
-0.331
-0.375
-0.282
0.213
2.006
10.556
59.645
78.223
32.880
24.762
5.260
0.303
-0.256
-0.284
-0.286
-0.283
-0.266
-0.239
0.826
91.772
11424.076
3288.313
22.007
0.019
-0.230
-0.231
-0.212
-0.199
-0.206
-0.207
-0.051
52.351
501.650
715.463
158.812
1.252
-0.134
-0.114
2155.545
2779.477
501.430
8.513
-0.345
0.084
3.793
18.976
63.822
772.338
1025.125
95.370
4.176
0.153
-0.240
-0.281
-0.285
-0.283
-0.274
-0.260
-0.203
1.610
199.177
100003.109
17830.480
38.477
0.117
-0.257
-0.263
-0.245
-0.234
-0.238
-0.234
-0.227
0.467
13.572
21.338
2.062
-0.143
-0.149
-0.130
99999.602
99999.664
16074.781
250.164
-0.111
0.624
11.035
68.135
111.363
778.801
1186.653
94.756
3.806
-0.129
-0.278
-0.284
-0.286
-0.279
-0.273
-0.266
-0.193
0.912
16.826
202.978
108.623
4.809
-0.173
-0.269
-0.216
-0.146
-0.189
-0.260
-0.270
-0.262
-0.247
-0.203
-0.181
-0.181
-0.173
-0.164
-0.144
99999.773
100001.930
99622.281
639.670
1.696
1.328
7.767
37.752
46.168
65.506
75.046
13.675
0.859
-0.227
-0.283
-0.292
-0.292
-0.290
-0.291
-0.291
-0.243
0.208
2.073
4.279
2.310
0.071
-0.285
-0.195
0.257
0.587
0.219
-0.189
-0.305
-0.304
-0.296
-0.263
-0.228
-0.204
-0.191
-0.176
-0.159
100001.664
100068.203
17069.395
533.985
15.724
15.511
8.481
5.966
5.030
3.687
2.862
0.744
-0.159
-0.287
-0.292
-0.298
-0.295
-0.297
-0.301
-0.308
-0.306
-0.210
0.046
0.223
-0.042
-0.270
-0.293
-0.056
0.936
1.882
0.919
-0.100
-0.316
-0.338
-0.341
-0.323
-0.284
-0.243
-0.216
-0.194
-0.179
2161.295
3391.207
94700.031
5875.483
72.490
107.426
41.547
4.467
0.290
-0.094
-0.175
-0.258
-0.290
-0.298
-0.296
-0.287
-0.282
-0.289
-0.303
-0.313
-0.334
-0.349
-0.331
-0.308
-0.313
-0.327
-0.323
-0.127
0.931
2.474
2.551
0.940
-0.118
-0.357
-0.438
-0.433
-0.361
-0.297
-0.244
-0.219
-0.208
13.522
171.152
3352.035
720.857
51.769
121.142
46.489
4.135
-0.069
-0.320
-0.324
-0.325
-0.317
-0.310
-0.298
-0.267
-0.082
0.182
-0.080
-0.310
-0.358
-0.408
-0.406
-0.362
-0.346
-0.341
-0.337
-0.114
2.925
26.764
66.345
23.712
4.275
4.306
0.822
-0.397
-0.405
-0.335
-0.280
-0.248
-0.237
0.098
5.205
24.548
12.530
8.281
18.871
8.772
1.002
-0.261
-0.356
-0.381
-0.390
-0.366
-0.330
-0.297
-0.060
3.389
12.752
3.846
-0.085
-0.412
-0.469
-0.422
-0.375
-0.346
-0.342
-0.330
0.360
16.923
440.842
2530.898
444.056
159.284
1061.657
67.601
0.829
-0.457
-0.382
-0.320
-0.282
-0.274
-0.254
0.169
0.527
0.203
0.379
0.863
0.378
-0.225
-0.342
-0.350
-0.377
-0.405
-0.427
-0.369
-0.311
0.380
16.693
78.712
16.666
0.387
-0.484
-0.485
-0.444
-0.136
2.131
13.395
4.278
1.538
27.377
1024.761
7966.323
899.650
4035.229
100000.133
1061.020
4.066
-0.440
-0.388
-0.361
-0.257
-0.067
-0.340
-0.253
-0.214
-0.311
-0.360
-0.351
-0.378
-0.384
-0.349
-0.333
-0.352
-0.377
-0.411
-0.418
-0.343
0.020
5.744
21.908
5.712
-0.045
-0.527
-0.504
-0.298
4.771
177.661
564.297
318.413
49.358
53.974
127.295
441.151
125.532
383.288
4011.547
143.600
1.310
-0.384
-0.357
-0.317
0.433
3.352
-0.367
-0.372
-0.371
-0.395
-0.425
-0.440
-0.446
-0.407
0.153
0.440
-0.100
-0.331
-0.377
-0.396
-0.365
-0.288
0.119
0.667
0.083
-0.400
-0.539
-0.515
0.034
30.855
715.275
2780.125
1334.341
1107.808
1650.518
65.729
13.494
5.447
4.817
12.260
2.459
-0.540
-0.543
-0.444
-0.117
4.156
33.127
-0.344
-0.370
-0.398
-0.436
-0.465
-0.486
-0.499
2.311
65.261
101.006
8.774
-0.155
-0.339
-0.359
-0.357
-0.322
-0.300
-0.290
-0.327
-0.427
-0.536
-0.510
-0.123
16.792
446.006
1678.196
830.523
926.508
1392.309
54.241
1.860
-0.063
-0.536
-0.701
-0.725
-0.700
-0.598
-0.489
0.093
8.372
86.603
-0.337
-0.370
-0.423
-0.477
-0.523
-0.549
-0.415
21.187
280.510
353.348
81.819
0.271
-0.310
-0.318
-0.329
-0.314
-0.308
-0.305
-0.324
-0.398
-0.519
-0.485
-0.410
0.863
41.736
177.789
105.025
44.893
119.389
80.111
11.170
0.469
-0.506
-0.676
-0.733
-0.663
-0.572
-0.472
0.068
7.365
68.122
-0.338
-0.387
-0.467
-0.530
-0.578
-0.490
1.148
18.459
200.677
250.197
41.757
0.142
-0.042
-0.180
-0.291
-0.297
-0.299
-0.301
-0.314
-0.358
-0.450
-0.460
-0.431
-0.359
-0.137
0.768
6.907
295.680
9471.339
7966.382
175.855
4.095
-0.326
-0.525
-0.586
-0.603
-0.526
-0.447
0.164
12.735
261.445
9.412
0.651
-0.237
-0.289
-0.316
-0.317
-0.311
-0.282
-0.239
-0.217
-0.215
-0.226
-0.249
-0.267
-0.269
-0.231
0.159
2.101
7.545
7.296
1.813
0.028
-0.188
-0.180
-0.160
-0.141
-0.124
-0.115
-0.108
-0.103
-0.096
-0.093
-0.089
-0.088
-0.089
-0.093
-0.108
-0.152
-0.206
-0.214
-0.191
13.669
17.970
41.761
5.258
-0.175
-0.321
-0.315
-0.311
-0.251
-0.218
-0.209
-0.216
-0.233
-0.246
-0.257
-0.239
-0.115
0.100
0.161
0.040
-0.142
-0.196
-0.191
-0.176
-0.152
-0.135
-0.120
-0.111
-0.103
-0.098
-0.092
-0.089
-0.083
-0.077
-0.078
-0.081
-0.090
-0.107
-0.132
-0.135
-0.147
179.138
1043.355
1902.078
501.521
14.193
-0.195
-0.310
-0.313
-0.261
-0.217
-0.203
-0.206
-0.216
-0.229
-0.239
-0.240
-0.213
-0.174
-0.187
-0.217
-0.214
-0.202
-0.191
-0.169
-0.143
-0.127
-0.114
-0.107
-0.100
-0.094
-0.089
-0.083
-0.077
-0.073
-0.071
-0.072
-0.074
-0.080
-0.088
-0.099
-0.121
24717.762
11378.124
28799.496
4099.188
158.671
0.270
-0.302
-0.302
-0.266
-0.213
-0.196
-0.193
-0.201
-0.212
-0.215
-0.222
-0.231
-0.230
-0.230
-0.225
-0.218
-0.211
-0.190
-0.163
-0.141
-0.124
-0.111
-0.103
-0.095
-0.089
-0.084
-0.077
-0.072
-0.069
-0.066
-0.066
-0.065
-0.067
-0.074
-0.084
-0.111
100564.359
13884.618
28805.920
4099.269
158.681
0.218
-0.285
-0.288
-0.256
-0.206
-0.189
-0.185
-0.191
-0.199
-0.207
-0.208
-0.214
-0.221
-0.229
-0.228
-0.215
-0.202
-0.183
-0.162
-0.150
-0.132
-0.114
-0.101
-0.092
-0.086
-0.079
-0.074
-0.068
-0.063
-0.060
-0.056
-0.058
-0.060
-0.065
-0.074
-0.096
959.909
1145.843
1904.644
501.609
13.666
-0.202
-0.275
-0.272
-0.230
-0.193
-0.178
-0.175
-0.178
-0.185
-0.190
-0.198
-0.209
-0.219
-0.222
-0.220
-0.210
-0.198
-0.184
-0.169
-0.155
-0.141
-0.122
-0.103
-0.091
-0.081
-0.076
-0.069
-0.062
-0.059
-0.053
-0.049
-0.051
-0.054
-0.058
-0.063
-0.079
58.540
29.369
42.761
5.338
-0.193
-0.264
-0.257
-0.249
-0.203
-0.178
-0.166
-0.165
-0.164
-0.169
-0.176
-0.183
-0.198
-0.206
-0.213
-0.212
-0.182
-0.121
-0.126
-0.168
-0.170
-0.154
-0.136
-0.112
-0.091
-0.078
-0.070
-0.062
-0.059
-0.054
-0.048
-0.046
-0.046
-0.047
-0.051
-0.053
-0.063
441.202
47.625
3.207
0.325
-0.185
-0.246
-0.238
-0.215
-0.181
-0.162
-0.154
-0.149
-0.151
-0.157
-0.163
-0.175
-0.191
-0.200
-0.211
-0.139
0.309
1.043
0.735
0.071
-0.158
-0.166
-0.149
-0.122
-0.095
-0.075
-0.065
-0.057
-0.052
-0.047
-0.045
-0.043
-0.042
-0.042
-0.044
-0.045
-0.050
342.308
74.323
54.333
12.330
0.879
-0.174
-0.213
-0.191
-0.168
-0.152
-0.144
-0.141
-0.143
-0.145
-0.153
-0.169
-0.187
-0.202
-0.192
0.173
2.802
9.025
6.679
1.290
-0.032
-0.166
-0.156
-0.137
-0.101
-0.075
-0.064
-0.056
-0.049
-0.044
-0.042
-0.041
-0.042
-0.038
-0.039
-0.039
-0.042
95.917
1864.491
4083.790
258.822
8.010
0.066
-0.198
-0.180
-0.165
-0.146
-0.136
-0.135
-0.137
-0.139
-0.147
-0.166
-0.189
-0.206
-0.185
0.493
6.230
23.672
21.357
6.205
0.750
-0.115
-0.158
-0.142
-0.108
-0.080
-0.061
-0.053
-0.046
-0.043
-0.041
-0.040
-0.039
-0.035
-0.035
-0.035
-0.036
228.770
28256.109
99999.805
1374.994
17.007
0.255
-0.187
-0.173
-0.163
-0.142
-0.133
-0.131
-0.131
-0.134
-0.143
-0.163
-0.197
-0.215
-0.216
0.407
8.022
84.655
344.343
138.454
10.100
0.345
-0.152
-0.141
-0.110
-0.079
-0.061
-0.050
-0.044
-0.040
-0.038
-0.039
-0.035
-0.035
-0.034
-0.033
-0.034
66.148
2166.666
4809.387
258.815
8.012
0.073
-0.192
-0.176
-0.162
-0.144
-0.132
-0.128
-0.127
-0.129
-0.139
-0.163
-0.207
-0.249
-0.291
0.506
26.953
1859.909
62123.270
5677.639
74.564
1.841
-0.124
-0.140
-0.108
-0.081
-0.061
-0.051
-0.045
-0.040
-0.037
-0.037
-0.033
-0.031
-0.031
-0.029
-0.030
5.127
36.990
58.786
13.664
0.993
-0.172
-0.206
-0.188
-0.166
-0.145
-0.133
-0.129
-0.126
-0.130
-0.135
-0.164
-0.232
-0.328
-0.417
0.417
32.792
2962.124
99999.773
11287.175
106.999
2.042
-0.124
-0.138
-0.106
-0.077
-0.059
-0.053
-0.044
-0.040
-0.037
-0.036
-0.034
-0.031
-0.027
-0.027
-0.028
-0.136
0.760
1.059
0.291
-0.196
-0.253
-0.230
-0.207
-0.174
-0.154
-0.141
-0.132
-0.127
-0.125
-0.133
-0.160
-0.223
-0.318
-0.414
-0.168
7.926
179.711
1196.909
387.752
19.076
0.628
-0.154
-0.133
-0.100
-0.074
-0.058
-0.049
-0.042
-0.039
-0.035
-0.032
-0.031
-0.031
-0.028
-0.027
-0.027
-0.495
-0.408
-0.326
-0.320
-0.297
-0.270
-0.244
-0.217
-0.190
-0.168
-0.149
-0.136
-0.132
-0.127
-0.135
-0.150
-0.199
-0.233
0.292
0.878
4.740
324.755
4026.816
177.044
3.338
-0.107
-0.166
-0.130
-0.095
-0.068
-0.055
-0.048
-0.042
-0.039
-0.035
-0.031
-0.032
-0.032
-0.028
-0.028
-0.026
-0.557
-0.451
-0.377
-0.335
-0.308
-0.276
-0.246
-0.220
-0.198
-0.185
-0.171
-0.163
-0.150
-0.142
-0.149
-0.155
-0.155
6.958
113.200
141.892
46.520
4014.838
99999.781
1529.789
5.575
-0.219
-0.165
-0.127
-0.087
-0.062
-0.050
-0.044
-0.040
-0.037
-0.034
-0.034
-0.033
-0.031
-0.030
-0.029
-0.029
-0.524
-0.412
-0.348
-0.315
-0.141
0.797
0.825
-0.040
-0.207
-0.200
-0.203
-0.199
-0.172
-0.161
-0.158
-0.161
6.824
715.434
9173.213
12112.025
1485.304
224.592
1530.652
105.896
1.266
-0.273
-0.164
-0.116
-0.075
-0.058
-0.047
-0.037
-0.038
-0.037
-0.038
-0.037
-0.036
-0.034
-0.034
-0.033
-0.029
0.533
0.544
0.673
0.463
3.550
50.829
50.863
3.463
-0.127
-0.225
-0.236
-0.233
-0.201
-0.146
1.216
4.393
143.371
10535.282
100000.242
99999.844
33427.828
399.301
9.513
1.327
-0.288
-0.274
-0.152
-0.100
-0.066
-0.052
-0.043
-0.041
-0.037
-0.042
-0.045
-0.047
-0.044
-0.042
-0.041
-0.040
-0.036
19.740
16.226
30.497
17.269
17.573
625.554
744.539
17.394
0.133
-0.257
-0.266
-0.272
-0.091
17.212
353.595
808.715
515.634
18666.563
100018.758
100000.766
72283.445
501.652
2.705
-0.302
-0.305
-0.220
-0.129
-0.085
-0.062
-0.051
-0.045
-0.042
-0.042
-0.049
-0.062
-0.071
-0.076
-0.072
-0.062
-0.051
-0.043
264.761
187.262
1028.989
385.443
29.625
124.585
123.911
7.110
-0.049
-0.291
-0.293
-0.307
1.500
314.903
5338.243
18577.682
6427.241
49126.164
53547.387
84784.484
5338.038
126.698
0.177
-0.221
-0.220
-0.167
-0.102
-0.078
-0.062
-0.051
-0.048
-0.047
-0.058
-0.079
-0.114
-0.151
-0.170
-0.157
-0.122
-0.084
-0.061
516.677
492.244
6723.173
1858.691
59.228
4.407
2.636
0.213
-0.268
-0.310
-0.309
-0.319
3.522
501.582
13944.607
61772.898
15106.125
100397.320
2151.984
645.545
141.967
0.915
-0.176
-0.167
-0.156
-0.116
-0.097
-0.076
-0.064
-0.057
-0.056
-0.062
-0.087
-0.150
-0.258
-0.368
-0.423
-0.401
-0.295
-0.174
-0.098
71.103
116.028
669.538
295.124
21.106
0.667
-0.234
-0.286
-0.289
-0.313
-0.359
-0.303
0.750
177.776
2446.916
6986.748
1815.367
624.534
69.628
3.046
-0.057
-0.176
-0.165
-0.135
-0.115
-0.108
-0.090
-0.076
-0.067
-0.062
-0.062
-0.076
-0.128
-0.214
-0.307
-0.408
-0.477
-0.480
-0.432
-0.333
-0.168
4.137
8.186
19.159
12.188
1.911
-0.149
-0.317
-0.302
-0.301
-0.257
0.153
1.503
1.794
3.086
113.307
223.861
85.620
7.282
2.037
0.049
-0.190
-0.185
-0.175
-0.143
-0.123
-0.108
-0.095
-0.083
-0.073
-0.070
-0.070
-0.090
-0.126
-0.186
-0.283
-0.203
-0.108
-0.435
-0.418
-0.317
-0.233
-0.245
-0.052
0.293
0.147
-0.224
-0.337
-0.336
-0.320
-0.274
0.481
10.931
83.891
106.940
18.965
1.407
0.315
0.617
0.860
0.218
-0.160
-0.215
-0.210
-0.193
-0.163
-0.143
-0.131
-0.117
-0.101
-0.090
-0.086
-0.083
-0.091
-0.110
-0.114
2.409
26.479
40.643
11.807
0.330
-0.260
-0.185
-0.687
-0.618
-0.515
-0.419
-0.368
-0.352
-0.334
-0.308
-0.158
4.209
199.831
11287.121
23385.512
505.519
10.079
0.219
-0.067
-0.057
-0.170
-0.239
-0.246
-0.225
-0.201
-0.177
-0.159
-0.149
-0.139
-0.129
-0.113
-0.103
-0.099
-0.103
-0.114
0.911
177.879
1482.143
1901.092
397.128
14.588
-0.058
-0.137
-0.756
-0.664
-0.558
-0.465
-0.396
-0.354
-0.324
-0.290
0.011
8.220
768.907
99999.844
99999.758
2530.980
21.362
0.368
-0.222
-0.254
-0.269
-0.274
-0.253
-0.229
-0.156
0.036
-0.001
-0.148
-0.162
-0.156
-0.145
-0.127
-0.125
-0.131
-0.138
26.818
1901.069
61741.652
99999.867
6981.504
177.875
0.198
-0.110
-0.626
-0.530
-0.524
-0.439
-0.383
-0.343
-0.314
-0.098
1.877
12.947
165.274
7969.299
16158.344
385.146
8.955
0.069
-0.258
-0.267
-0.278
-0.277
-0.252
-0.146
2.030
16.775
11.246
0.774
-0.163
-0.185
-0.180
-0.163
-0.158
-0.166
-0.163
65.525
4675.263
99999.906
99999.891
18556.283
314.987
0.137
-0.114
21.024
20.904
2.632
-0.352
-0.366
-0.345
-0.234
1.650
41.642
581.041
777.817
133.562
77.817
15.364
0.991
-0.216
-0.272
-0.276
-0.286
-0.268
-0.246
0.435
44.116
1844.271
744.195
11.228
-0.046
-0.214
-0.212
-0.197
-0.194
-0.202
-0.198
10.799
1026.674
18557.473
33428.348
2779.777
101.220
-0.114
-0.132
1481.855
2155.563
396.862
5.230
-0.358
-0.322
0.052
7.049
441.502
76276.773
100000.172
1187.272
15.185
0.700
-0.185
-0.266
-0.275
-0.278
-0.276
-0.258
-0.240
0.631
78.831
7435.519
2229.616
19.168
0.000
-0.261
-0.272
-0.238
-0.237
-0.237
-0.232
-0.065
42.769
401.186
566.544
126.897
0.928
-0.162
-0.149
99999.594
99999.664
10534.049
199.118
-0.206
-0.291
0.314
7.783
442.238
93990.070
99999.813
1185.919
13.694
0.127
-0.264
-0.271
-0.278
-0.267
-0.263
-0.255
-0.245
0.002
6.716
78.905
50.924
2.610
-0.229
-0.313
-0.347
-0.351
-0.291
-0.292
-0.279
-0.241
0.300
2.208
1.846
0.013
-0.186
-0.176
-0.164
99999.805
100002.508
52839.441
507.901
0.962
-0.220
0.128
2.559
42.424
580.669
886.731
74.484
3.057
-0.143
-0.267
-0.270
-0.267
-0.261
-0.264
-0.267
-0.260
-0.236
0.023
0.790
0.522
-0.180
-0.327
-0.375
-0.420
-0.435
-0.451
-0.354
-0.338
-0.322
-0.264
-0.123
-0.154
-0.216
-0.207
-0.197
-0.178
100002.180
100102.938
11135.033
645.943
11.768
0.558
0.140
0.212
1.963
8.943
10.997
2.734
0.077
-0.257
-0.268
-0.271
-0.267
-0.267
-0.276
-0.282
-0.277
-0.266
-0.258
-0.254
-0.276
-0.295
-0.304
-0.435
-0.474
-0.512
-0.530
-0.508
-0.440
-0.372
-0.367
-0.340
-0.292
-0.255
-0.234
-0.221
-0.198
1489.237
3075.984
100353.883
19531.916
53.326
2.555
0.901
-0.055
-0.200
-0.032
0.
-0.167
-0.261
-0.269
-0.273
-0.263
-0.259
-0.261
-0.270
-0.280
-0.290
-0.290
-0.288
-0.290
-0.301
-0.319
-0.329
-0.328
-0.502
-0.393
-0.262
-0.358
-0.412
-0.458
-0.474
-0.415
-0.346
-0.300
-0.266
-0.249
-0.233
11.249
256.289
8648.449
1392.171
19.928
2.257
1.006
-0.097
-0.312
-0.306
-0.299
-0.290
-0.279
-0.278
-0.274
-0.260
-0.254
-0.250
-0.263
-0.278
-0.298
-0.319
-0.321
-0.308
-0.317
-0.335
-0.335
-0.309
0.084
1.636
3.469
1.831
1.155
2.287
0.303
-0.423
-0.393
-0.332
-0.294
-0.276
-0.269
3.361
24.108
54.790
22.525
2.126
0.479
0.095
-0.274
-0.341
-0.323
-0.321
-0.310
-0.296
-0.288
-0.271
-0.257
-0.170
-0.038
-0.166
-0.280
-0.319
-0.367
-0.344
-0.315
-0.323
-0.331
-0.334
-0.226
1.315
12.173
29.291
14.015
59.975
318.782
32.855
0.613
0.643
0.259
-0.292
-0.304
-0.295
2.630
15.282
21.473
6.014
0.366
-0.252
-0.315
-0.363
-0.346
-0.321
-0.325
-0.323
-0.312
-0.296
-0.275
-0.252
-0.009
0.332
-0.021
-0.283
-0.363
-0.395
-0.354
-0.324
-0.316
-0.323
-0.327
-0.106
2.208
18.868
46.562
25.592
889.339
17828.744
318.772
5.228
11.777
10.359
0.757
-0.322
-0.298
0.464
2.944
4.106
1.170
-0.125
-0.353
-0.376
-0.365
-0.343
-0.314
-0.302
-0.302
-0.323
-0.313
-0.286
-0.266
-0.134
0.057
-0.149
-0.317
-0.405
-0.410
-0.370
-0.294
-0.077
1.434
0.674
1.365
2.717
6.887
12.216
8.277
123.929
887.117
67.771
6.957
26.709
32.872
3.110
-0.261
-0.089
-0.282
-0.056
0.009
-0.182
-0.290
-0.378
-0.401
-0.385
-0.363
-0.327
-0.302
-0.294
-0.306
-0.322
-0.295
-0.278
-0.262
-0.245
-0.282
-0.337
-0.431
-0.419
-0.378
-0.235
1.885
13.442
5.398
10.094
11.473
2.745
1.018
0.280
2.149
5.998
1.289
2.887
11.905
10.057
0.800
-0.017
1.153
-0.362
-0.356
-0.368
-0.396
-0.409
-0.441
-0.440
-0.412
-0.370
-0.318
-0.314
-0.293
-0.289
-0.302
-0.296
-0.285
-0.278
-0.276
-0.291
-0.336
-0.430
-0.418
-0.389
-0.295
0.746
6.684
3.845
9.559
13.505
3.997
0.390
-0.288
-0.778
-0.749
-0.766
-0.408
0.681
0.370
-0.189
1.450
12.781
-0.352
-0.360
-0.386
-0.434
-0.467
-0.486
-0.475
-0.435
-0.240
-0.093
-0.298
-0.275
-0.257
-0.271
-0.283
-0.280
-0.280
-0.284
-0.293
-0.329
-0.402
-0.414
-0.389
-0.358
-0.331
-0.069
1.223
18.347
108.718
95.076
12.210
0.463
-0.640
-0.782
-0.739
-0.668
-0.563
-0.449
0.256
17.113
441.824
-0.344
-0.369
-0.403
-0.461
-0.496
-0.515
-0.465
-0.366
-0.273
-0.168
0.006
0.828
1.093
0.243
-0.202
-0.270
-0.268
-0.283
-0.297
-0.319
-0.376
-0.417
-0.394
-0.366
-0.277
0.064
7.227
385.107
16158.063
11287.272
227.363
4.616
-0.380
-0.642
-0.676
-0.609
-0.516
-0.411
1.124
74.418
11287.239
1.236
0.007
-0.122
-0.243
-0.359
-0.379
-0.379
-0.330
-0.245
-0.207
-0.199
-0.211
-0.233
-0.249
-0.210
0.604
6.673
23.023
20.417
9.468
1.998
0.042
-0.183
-0.183
-0.165
-0.143
-0.128
-0.120
-0.114
-0.109
-0.104
-0.097
-0.091
-0.087
-0.089
-0.089
-0.097
-0.121
-0.175
-0.201
-0.207
7.685
177.837
314.804
101.051
2.323
-0.348
-0.394
-0.380
-0.274
-0.212
-0.197
-0.202
-0.213
-0.226
-0.209
0.241
3.446
9.997
6.695
1.232
-0.025
-0.188
-0.186
-0.178
-0.156
-0.135
-0.124
-0.116
-0.110
-0.102
-0.098
-0.092
-0.087
-0.081
-0.077
-0.078
-0.079
-0.092
-0.113
-0.127
-0.133
572.747
12114.783
33427.828
4099.003
158.659
0.979
-0.399
-0.382
-0.304
-0.217
-0.191
-0.190
-0.199
-0.207
-0.212
-0.115
0.418
1.165
0.820
0.057
-0.178
-0.194
-0.186
-0.172
-0.144
-0.126
-0.118
-0.112
-0.106
-0.097
-0.092
-0.085
-0.080
-0.075
-0.069
-0.069
-0.068
-0.069
-0.078
-0.088
-0.101
4857.179
100040.133
100001.531
99999.734
909.293
6.120
-0.379
-0.377
-0.319
-0.215
-0.184
-0.179
-0.186
-0.189
-0.192
-0.196
-0.162
-0.117
-0.133
-0.189
-0.204
-0.200
-0.188
-0.162
-0.139
-0.123
-0.111
-0.105
-0.099
-0.092
-0.085
-0.079
-0.075
-0.069
-0.063
-0.061
-0.059
-0.060
-0.063
-0.070
-0.087
5121.966
100078.211
100002.586
99999.773
909.298
5.741
-0.357
-0.358
-0.304
-0.207
-0.176
-0.168
-0.170
-0.179
-0.182
-0.187
-0.191
-0.199
-0.206
-0.210
-0.209
-0.204
-0.189
-0.166
-0.145
-0.128
-0.111
-0.101
-0.094
-0.086
-0.081
-0.073
-0.069
-0.061
-0.058
-0.054
-0.055
-0.054
-0.055
-0.060
-0.075
604.885
12123.617
33428.406
4099.052
158.693
0.717
-0.341
-0.332
-0.266
-0.190
-0.165
-0.157
-0.155
-0.163
-0.172
-0.177
-0.183
-0.191
-0.203
-0.208
-0.209
-0.203
-0.192
-0.177
-0.162
-0.141
-0.120
-0.102
-0.090
-0.080
-0.073
-0.066
-0.061
-0.056
-0.051
-0.048
-0.048
-0.047
-0.046
-0.051
-0.061
10.239
179.027
315.014
101.112
1.526
-0.274
-0.309
-0.304
-0.221
-0.170
-0.152
-0.144
-0.143
-0.146
-0.154
-0.163
-0.175
-0.189
-0.200
-0.207
-0.210
-0.207
-0.202
-0.191
-0.180
-0.164
-0.138
-0.109
-0.089
-0.077
-0.068
-0.060
-0.055
-0.050
-0.044
-0.043
-0.042
-0.039
-0.040
-0.044
-0.050
7.530
3.177
1.961
0.459
-0.166
-0.276
-0.271
-0.245
-0.184
-0.153
-0.139
-0.132
-0.130
-0.132
-0.141
-0.149
-0.166
-0.181
-0.195
-0.202
-0.189
-0.151
-0.150
-0.176
-0.177
-0.168
-0.157
-0.122
-0.092
-0.074
-0.062
-0.055
-0.049
-0.045
-0.042
-0.039
-0.036
-0.035
-0.034
-0.037
-0.041
14.014
60.448
94.896
18.955
1.419
-0.177
-0.232
-0.195
-0.165
-0.144
-0.132
-0.126
-0.124
-0.127
-0.132
-0.145
-0.164
-0.181
-0.193
-0.190
-0.067
0.183
0.238
0.011
-0.142
-0.163
-0.155
-0.137
-0.099
-0.074
-0.060
-0.051
-0.045
-0.041
-0.039
-0.035
-0.033
-0.032
-0.031
-0.032
-0.033
122.548
6717.696
19411.361
580.384
12.290
0.158
-0.198
-0.175
-0.157
-0.137
-0.126
-0.121
-0.117
-0.119
-0.128
-0.143
-0.168
-0.186
-0.200
-0.156
0.473
3.331
7.728
4.525
0.727
-0.098
-0.155
-0.143
-0.108
-0.075
-0.057
-0.049
-0.043
-0.039
-0.038
-0.033
-0.032
-0.030
-0.029
-0.030
-0.029
441.431
100000.023
99999.797
4083.250
29.575
0.415
-0.182
-0.169
-0.152
-0.134
-0.122
-0.115
-0.113
-0.114
-0.124
-0.143
-0.173
-0.196
-0.221
0.063
5.966
107.332
580.869
200.460
13.936
0.472
-0.142
-0.138
-0.110
-0.078
-0.058
-0.046
-0.040
-0.036
-0.034
-0.033
-0.029
-0.028
-0.027
-0.028
-0.027
121.359
6717.395
23385.580
580.387
12.296
0.174
-0.184
-0.169
-0.153
-0.132
-0.119
-0.115
-0.113
-0.112
-0.121
-0.141
-0.183
-0.232
-0.276
0.594
36.995
3474.250
99999.938
16158.351
121.137
2.294
-0.104
-0.136
-0.107
-0.077
-0.056
-0.046
-0.039
-0.035
-0.032
-0.030
-0.028
-0.026
-0.025
-0.027
-0.026
8.057
66.197
94.713
21.160
1.430
-0.148
-0.194
-0.175
-0.157
-0.135
-0.123
-0.115
-0.112
-0.112
-0.118
-0.143
-0.209
-0.310
-0.402
0.619
46.293
6716.952
99999.688
34242.898
155.165
2.536
-0.106
-0.139
-0.104
-0.073
-0.053
-0.045
-0.039
-0.036
-0.032
-0.028
-0.027
-0.026
-0.025
-0.022
-0.021
0.005
1.183
1.542
0.493
-0.145
-0.236
-0.213
-0.189
-0.161
-0.140
-0.126
-0.116
-0.111
-0.111
-0.117
-0.143
-0.205
-0.295
-0.398
-0.082
10.830
296.675
2170.971
581.731
26.486
0.820
-0.147
-0.134
-0.098
-0.070
-0.053
-0.043
-0.039
-0.034
-0.029
-0.028
-0.028
-0.027
-0.025
-0.023
-0.023
-0.432
-0.338
-0.290
-0.295
-0.286
-0.254
-0.228
-0.204
-0.174
-0.149
-0.132
-0.122
-0.116
-0.114
-0.121
-0.137
-0.182
-0.226
0.218
0.708
2.682
85.775
465.758
54.955
2.662
-0.099
-0.164
-0.127
-0.091
-0.064
-0.047
-0.042
-0.039
-0.035
-0.030
-0.029
-0.026
-0.024
-0.025
-0.023
-0.023
-0.446
-0.375
-0.346
-0.321
-0.296
-0.268
-0.235
-0.205
-0.182
-0.166
-0.147
-0.134
-0.125
-0.127
-0.138
-0.145
-0.150
5.714
101.184
113.264
35.582
447.480
9198.826
230.820
2.424
-0.235
-0.163
-0.123
-0.085
-0.059
-0.047
-0.039
-0.036
-0.033
-0.031
-0.030
-0.027
-0.026
-0.026
-0.025
-0.025
-0.323
-0.317
-0.336
-0.314
-0.287
-0.207
-0.175
-0.207
-0.191
-0.177
-0.166
-0.154
-0.143
-0.148
-0.148
-0.152
4.276
564.309
6101.192
9173.237
1160.747
100.530
231.497
32.961
0.473
-0.274
-0.161
-0.116
-0.077
-0.056
-0.043
-0.037
-0.033
-0.033
-0.033
-0.032
-0.031
-0.030
-0.029
-0.029
-0.027
3.686
1.546
0.145
-0.170
-0.063
0.815
0.976
-0.033
-0.202
-0.193
-0.189
-0.179
-0.166
-0.165
-0.159
-0.056
113.785
7998.866
100000.156
99999.836
21450.744
316.162
5.857
0.534
-0.343
-0.272
-0.166
-0.108
-0.069
-0.051
-0.041
-0.039
-0.036
-0.037
-0.038
-0.042
-0.040
-0.038
-0.036
-0.033
-0.033
227.337
59.655
6.399
1.596
0.696
3.906
3.888
0.356
-0.205
-0.215
-0.219
-0.206
-0.188
-0.101
3.410
12.493
185.311
12172.036
100012.953
100000.570
38873.980
397.063
2.293
-0.311
-0.303
-0.264
-0.170
-0.100
-0.067
-0.049
-0.041
-0.040
-0.039
-0.046
-0.053
-0.063
-0.068
-0.064
-0.057
-0.046
-0.039
34243.496
1603.070
46.727
11.821
2.076
1.866
1.722
0.077
-0.233
-0.242
-0.244
-0.240
-0.211
2.598
126.960
265.139
1297.600
12221.289
33810.809
52834.430
3597.829
113.213
0.066
-0.224
-0.261
-0.250
-0.155
-0.094
-0.066
-0.052
-0.044
-0.046
-0.053
-0.072
-0.103
-0.136
-0.153
-0.140
-0.109
-0.074
-0.055
100000.922
4094.425
78.767
24.607
3.413
0.146
-0.101
-0.229
-0.257
-0.260
-0.284
-0.263
-0.219
6.766
199.582
419.174
2957.501
46851.199
1165.375
509.103
126.825
0.676
-0.181
-0.193
-0.197
-0.190
-0.131
-0.087
-0.067
-0.053
-0.052
-0.058
-0.078
-0.131
-0.217
-0.305
-0.352
-0.340
-0.254
-0.155
-0.086
1859.298
263.666
26.423
10.254
1.538
-0.157
-0.288
-0.278
-0.269
-0.270
-0.290
-0.250
-0.208
0.885
52.711
149.912
147.299
320.501
50.939
3.178
-0.030
-0.174
-0.167
-0.151
-0.146
-0.140
-0.107
-0.080
-0.067
-0.059
-0.057
-0.069
-0.110
-0.168
-0.238
-0.318
-0.373
-0.379
-0.340
-0.274
-0.145
21.427
8.639
2.614
0.967
-0.007
-0.287
-0.306
-0.292
-0.283
-0.238
0.049
0.969
1.124
0.324
0.954
9.255
61.021
98.007
22.398
1.753
-0.103
-0.181
-0.172
-0.142
-0.125
-0.113
-0.096
-0.081
-0.069
-0.065
-0.065
-0.079
-0.103
-0.145
-0.192
0.110
0.258
-0.223
-0.323
-0.246
-0.186
0.204
-0.075
-0.232
-0.276
-0.317
-0.329
-0.318
-0.301
-0.261
0.252
6.437
41.512
52.356
11.428
2.316
4.549
23.864
33.156
8.944
0.715
-0.161
-0.203
-0.188
-0.161
-0.134
-0.120
-0.105
-0.094
-0.083
-0.079
-0.080
-0.084
-0.099
-0.066
4.052
52.492
75.927
18.750
0.819
-0.202
-0.148
-0.615
-0.570
-0.480
-0.394
-0.348
-0.332
-0.315
-0.292
-0.182
2.459
83.951
2166.674
3474.386
202.203
16.221
7.861
3.186
3.125
1.007
-0.047
-0.232
-0.218
-0.193
-0.168
-0.148
-0.134
-0.128
-0.117
-0.101
-0.095
-0.095
-0.102
-0.118
2.903
446.227
4675.277
7997.966
1026.414
32.623
0.011
-0.117
-0.728
-0.635
-0.523
-0.439
-0.369
-0.336
-0.313
-0.285
-0.068
4.903
259.042
23385.633
50768.707
670.314
24.173
9.320
1.097
-0.010
-0.174
-0.245
-0.241
-0.220
-0.197
-0.156
-0.148
-0.153
-0.146
-0.142
-0.128
-0.117
-0.119
-0.131
-0.131
113.258
7997.953
99999.867
99999.867
33427.715
446.221
0.569
-0.111
-0.712
-0.603
-0.485
-0.403
-0.360
-0.328
-0.307
-0.115
1.654
9.657
83.646
1599.564
2531.264
155.827
7.832
1.797
0.066
-0.238
-0.255
-0.259
-0.244
-0.217
0.050
0.901
0.675
-0.056
-0.171
-0.164
-0.160
-0.148
-0.154
-0.164
-0.120
177.854
21451.049
100001.070
100000.602
99999.930
806.370
0.958
-0.127
2.858
2.053
-0.072
-0.370
-0.352
-0.334
-0.266
1.381
33.075
441.319
585.862
88.625
40.071
9.067
0.751
-0.095
-0.234
-0.252
-0.257
-0.261
-0.239
-0.144
1.783
12.839
8.641
0.658
-0.185
-0.213
-0.199
-0.190
-0.199
-0.202
-0.191
42.158
3169.675
100058.828
100025.258
12113.243
250.311
0.031
-0.150
177.591
223.041
42.640
-0.123
-0.359
-0.346
-0.177
5.779
336.861
41627.957
93989.953
769.597
13.302
0.488
-0.197
-0.256
-0.260
-0.254
-0.258
-0.251
-0.232
-0.117
2.655
21.991
14.656
1.002
-0.216
-0.273
-0.308
-0.322
-0.266
-0.259
-0.234
1.272
186.121
2047.065
1679.246
319.082
4.322
-0.176
-0.165
3160.610
4675.025
715.286
13.388
-0.364
-0.351
-0.173
5.780
336.866
41627.930
93989.664
886.727
12.286
0.103
-0.249
-0.252
-0.256
-0.246
-0.241
-0.243
-0.230
-0.200
0.374
3.021
2.013
0.028
-0.295
-0.365
-0.453
-0.498
-0.507
-0.342
-0.308
0.195
14.729
146.924
48.548
2.304
-0.175
-0.197
-0.186
12111.841
18556.785
1903.137
53.482
-0.134
-0.354
-0.280
1.365
37.026
440.870
580.368
66.155
2.750
-0.129
-0.255
-0.254
-0.244
-0.230
-0.228
-0.239
-0.236
-0.229
-0.195
-0.112
-0.146
-0.286
-0.371
-0.497
-0.634
-0.646
-0.593
-0.531
-0.375
-0.299
0.452
2.589
1.309
-0.067
-0.232
-0.224
-0.205
3161.328
4686.777
783.978
44.691
1.949
-0.268
-0.338
-0.135
1.541
7.966
8.874
2.459
0.055
-0.244
-0.248
-0.246
-0.235
-0.228
-0.231
-0.242
-0.251
-0.230
-0.232
-0.237
-0.249
-0.272
-0.445
-0.620
-0.725
-0.680
-0.623
-0.554
-0.473
-0.410
-0.377
-0.293
-0.277
-0.275
-0.265
-0.257
-0.232
180.101
278.892
657.818
183.386
7.105
-0.123
-0.326
-0.337
-0.243
-0.058
-0.021
-0.168
-0.247
-0.253
-0.251
-0.247
-0.238
-0.235
-0.238
-0.251
-0.242
-0.244
-0.249
-0.253
-0.269
-0.295
-0.315
-0.673
-0.729
-0.687
-0.609
-0.536
-0.475
-0.416
-0.458
-0.400
-0.346
-0.312
-0.292
-0.274
-0.260
11.062
105.667
257.573
83.511
4.953
-0.138
-0.342
-0.358
-0.331
-0.301
-0.286
-0.266
-0.253
-0.252
-0.256
-0.242
-0.236
-0.235
-0.241
-0.237
-0.248
-0.252
-0.261
-0.265
-0.282
-0.306
-0.324
-0.668
-0.695
-0.566
-0.415
-0.403
-0.294
-0.294
-0.433
-0.293
0.114
-0.109
-0.299
-0.299
-0.292
52.379
1187.244
2171.681
179.102
6.147
-0.127
-0.360
-0.371
-0.344
-0.308
-0.286
-0.266
-0.257
-0.254
-0.250
-0.239
-0.234
-0.237
-0.235
-0.242
-0.255
-0.277
-0.281
-0.272
-0.286
-0.309
-0.325
-0.346
-0.588
-0.169
0.188
0.131
2.164
5.375
1.662
9.197
69.269
113.062
13.401
-0.240
-0.316
52.250
1024.506
1858.495
155.309
5.539
-0.015
-0.355
-0.355
-0.337
-0.306
-0.281
-0.266
-0.256
-0.255
-0.249
-0.239
-0.239
-0.240
-0.252
-0.290
-0.383
-0.554
-0.627
-0.578
-0.520
-0.452
-0.396
-0.374
-0.272
-0.032
0.479
0.656
9.395
28.430
10.476
126.829
909.236
1481.903
314.777
5.249
-0.322
7.886
66.042
94.802
21.083
5.845
1.086
-0.281
-0.344
-0.327
-0.301
-0.272
-0.263
-0.260
-0.262
-0.253
-0.244
-0.242
-0.244
-0.263
-0.312
-0.446
-0.642
-0.618
-0.578
-0.512
-0.423
-0.387
-0.334
-0.296
-0.132
-0.029
0.061
3.371
9.293
12.514
250.244
2446.627
4098.948
715.270
16.867
-0.242
0.262
2.107
2.959
4.902
9.828
1.876
-0.230
-0.351
-0.333
-0.309
-0.279
-0.266
-0.265
-0.268
-0.263
-0.255
-0.248
-0.252
-0.270
-0.328
-0.477
-0.624
-0.594
-0.559
-0.394
-0.297
-0.335
-0.197
-0.175
-0.289
-0.338
-0.684
-0.551
-0.238
4.679
113.037
806.135
1159.001
280.513
4.189
0.420
-0.337
-0.271
-0.174
0.633
1.616
0.215
-0.340
-0.367
-0.353
-0.324
-0.289
-0.269
-0.262
-0.259
-0.261
-0.263
-0.259
-0.263
-0.278
-0.331
-0.459
-0.578
-0.554
-0.527
-0.398
-0.338
-0.318
0.031
0.621
0.479
-0.067
-0.611
-0.825
-0.810
-0.182
9.553
52.193
83.241
8.812
1.145
10.538
-0.363
-0.356
-0.354
-0.317
-0.282
-0.362
-0.390
-0.381
-0.359
-0.331
-0.295
-0.239
-0.209
-0.238
-0.254
-0.256
-0.261
-0.273
-0.290
-0.324
-0.417
-0.537
-0.514
-0.480
-0.432
-0.371
0.093
4.196
19.382
18.360
4.757
0.210
-0.712
-0.764
-0.726
-0.422
0.219
0.009
0.276
15.158
441.188
-0.351
-0.355
-0.358
-0.374
-0.396
-0.402
-0.402
-0.382
-0.352
-0.275
0.263
1.742
2.199
0.669
-0.127
-0.248
-0.255
-0.272
-0.298
-0.351
-0.435
-0.497
-0.498
-0.455
-0.393
-0.243
1.906
41.647
387.016
344.168
36.830
2.869
-0.335
-0.684
-0.647
-0.590
-0.495
-0.396
1.133
66.037
9470.574
-0.163
-0.244
0.066
-0.073
-0.405
-0.447
-0.450
-0.378
-0.256
-0.204
-0.191
-0.204
-0.216
-0.233
0.081
8.920
227.390
2531.523
888.598
38.945
1.813
-0.077
-0.188
-0.185
-0.172
-0.151
-0.137
-0.132
-0.127
-0.122
-0.116
-0.109
-0.097
-0.092
-0.089
-0.086
-0.092
-0.102
-0.130
-0.172
-0.194
6.686
177.666
314.790
101.046
4.398
-0.369
-0.473
-0.461
-0.301
-0.212
-0.187
-0.192
-0.199
-0.206
-0.025
4.271
74.540
505.547
227.418
15.361
0.676
-0.168
-0.184
-0.180
-0.161
-0.144
-0.133
-0.127
-0.122
-0.118
-0.112
-0.104
-0.095
-0.085
-0.078
-0.077
-0.073
-0.080
-0.091
-0.109
-0.123
564.513
12112.027
33427.535
4099.007
158.678
1.962
-0.496
-0.471
-0.345
-0.219
-0.181
-0.179
-0.184
-0.189
-0.155
0.572
5.875
19.018
12.334
1.839
-0.019
-0.190
-0.185
-0.172
-0.150
-0.134
-0.127
-0.122
-0.117
-0.110
-0.103
-0.096
-0.087
-0.081
-0.070
-0.066
-0.064
-0.067
-0.070
-0.076
-0.086
4677.386
100000.734
99999.797
99999.695
909.309
9.972
-0.480
-0.471
-0.370
-0.218
-0.175
-0.169
-0.175
-0.176
-0.179
-0.132
0.129
0.507
0.327
-0.056
-0.188
-0.197
-0.190
-0.166
-0.144
-0.126
-0.118
-0.115
-0.110
-0.101
-0.093
-0.087
-0.081
-0.072
-0.064
-0.058
-0.056
-0.057
-0.057
-0.062
-0.071
5341.413
100001.156
99999.852
99999.695
1026.265
9.427
-0.459
-0.444
-0.351
-0.209
-0.165
-0.158
-0.159
-0.165
-0.167
-0.169
-0.171
-0.167
-0.181
-0.195
-0.202
-0.205
-0.200
-0.176
-0.152
-0.129
-0.114
-0.107
-0.100
-0.092
-0.084
-0.077
-0.070
-0.063
-0.058
-0.052
-0.048
-0.048
-0.051
-0.051
-0.059
565.228
12112.348
33427.594
4675.109
158.683
1.571
-0.433
-0.406
-0.299
-0.191
-0.154
-0.144
-0.144
-0.150
-0.155
-0.160
-0.166
-0.175
-0.187
-0.199
-0.213
-0.221
-0.219
-0.204
-0.179
-0.148
-0.121
-0.104
-0.093
-0.085
-0.077
-0.069
-0.063
-0.056
-0.050
-0.045
-0.043
-0.040
-0.041
-0.043
-0.049
6.806
177.754
314.843
101.098
3.045
-0.307
-0.378
-0.365
-0.240
-0.166
-0.141
-0.131
-0.127
-0.131
-0.138
-0.148
-0.159
-0.175
-0.194
-0.206
-0.220
-0.224
-0.222
-0.214
-0.199
-0.176
-0.140
-0.109
-0.089
-0.078
-0.068
-0.060
-0.056
-0.050
-0.043
-0.039
-0.037
-0.036
-0.034
-0.036
-0.041
0.029
0.469
0.684
0.151
-0.256
-0.327
-0.321
-0.276
-0.188
-0.146
-0.129
-0.120
-0.118
-0.120
-0.124
-0.134
-0.145
-0.170
-0.190
-0.205
-0.209
-0.208
-0.205
-0.199
-0.190
-0.176
-0.155
-0.123
-0.091
-0.074
-0.061
-0.053
-0.049
-0.043
-0.041
-0.036
-0.033
-0.032
-0.031
-0.032
-0.033
3.195
17.183
23.644
6.447
0.417
-0.257
-0.262
-0.205
-0.165
-0.137
-0.121
-0.115
-0.110
-0.114
-0.119
-0.127
-0.143
-0.170
-0.186
-0.197
-0.193
-0.150
-0.025
0.084
-0.083
-0.165
-0.153
-0.133
-0.097
-0.074
-0.058
-0.048
-0.043
-0.040
-0.035
-0.032
-0.029
-0.027
-0.028
-0.029
-0.027
30.075
442.702
768.960
83.972
3.798
-0.072
-0.209
-0.178
-0.153
-0.130
-0.118
-0.111
-0.107
-0.106
-0.112
-0.124
-0.145
-0.173
-0.189
-0.190
-0.004
1.094
4.270
7.364
2.163
-0.008
-0.150
-0.133
-0.106
-0.073
-0.055
-0.047
-0.041
-0.036
-0.033
-0.030
-0.027
-0.024
-0.024
-0.023
-0.022
91.683
2537.595
5678.221
295.136
8.914
0.072
-0.191
-0.168
-0.149
-0.129
-0.117
-0.107
-0.105
-0.103
-0.110
-0.123
-0.149
-0.177
-0.204
-0.105
1.814
21.795
85.979
84.244
15.313
0.618
-0.142
-0.128
-0.110
-0.074
-0.054
-0.042
-0.036
-0.033
-0.030
-0.028
-0.023
-0.022
-0.022
-0.022
-0.020
48.697
448.300
769.674
94.778
4.248
-0.038
-0.188
-0.165
-0.144
-0.126
-0.115
-0.107
-0.103
-0.100
-0.107
-0.122
-0.157
-0.204
-0.256
0.093
8.861
227.642
1603.945
530.947
28.067
1.120
-0.128
-0.129
-0.108
-0.072
-0.050
-0.041
-0.036
-0.031
-0.027
-0.024
-0.023
-0.021
-0.021
-0.023
-0.021
7.154
18.972
23.964
6.481
0.457
-0.182
-0.192
-0.170
-0.145
-0.124
-0.112
-0.106
-0.104
-0.100
-0.106
-0.126
-0.179
-0.264
-0.376
-0.036
10.785
336.733
2962.768
770.210
30.189
0.891
-0.127
-0.126
-0.099
-0.067
-0.048
-0.041
-0.035
-0.031
-0.029
-0.023
-0.024
-0.022
-0.021
-0.019
-0.018
0.265
0.549
0.594
0.076
-0.201
-0.229
-0.202
-0.175
-0.148
-0.128
-0.115
-0.108
-0.103
-0.101
-0.104
-0.129
-0.185
-0.263
-0.369
-0.303
2.786
41.362
176.030
74.522
6.482
0.201
-0.150
-0.128
-0.094
-0.064
-0.046
-0.039
-0.034
-0.031
-0.026
-0.025
-0.024
-0.024
-0.022
-0.020
-0.020
-0.347
-0.316
-0.305
-0.296
-0.278
-0.248
-0.220
-0.185
-0.156
-0.132
-0.119
-0.111
-0.106
-0.106
-0.110
-0.122
-0.164
-0.240
-0.256
-0.262
0.031
4.111
11.485
4.858
0.476
-0.160
-0.158
-0.124
-0.087
-0.060
-0.045
-0.038
-0.034
-0.028
-0.027
-0.025
-0.026
-0.022
-0.022
-0.021
-0.020
-0.370
-0.343
-0.331
-0.322
-0.298
-0.263
-0.224
-0.194
-0.171
-0.145
-0.130
-0.117
-0.114
-0.118
-0.126
-0.135
-0.153
0.320
8.539
14.814
5.701
6.068
16.599
3.719
-0.189
-0.237
-0.168
-0.124
-0.082
-0.058
-0.045
-0.035
-0.033
-0.029
-0.027
-0.026
-0.024
-0.023
-0.023
-0.022
-0.022
-0.242
-0.281
-0.325
-0.311
-0.288
-0.262
-0.230
-0.200
-0.177
-0.162
-0.141
-0.129
-0.129
-0.139
-0.142
-0.147
0.088
82.018
564.300
715.426
158.921
9.552
3.749
0.890
-0.366
-0.309
-0.198
-0.124
-0.078
-0.054
-0.042
-0.034
-0.030
-0.029
-0.028
-0.029
-0.028
-0.028
-0.027
-0.024
-0.023
5.146
2.142
0.075
-0.272
-0.274
-0.249
-0.228
-0.210
-0.187
-0.174
-0.158
-0.149
-0.151
-0.158
-0.154
-0.143
5.509
635.380
6981.506
10534.080
1159.188
39.452
0.438
-0.311
-0.433
-0.410
-0.243
-0.130
-0.075
-0.053
-0.042
-0.034
-0.031
-0.032
-0.033
-0.033
-0.034
-0.035
-0.032
-0.029
-0.026
385.056
83.948
5.288
0.052
-0.248
-0.221
-0.210
-0.221
-0.202
-0.191
-0.185
-0.171
-0.178
-0.171
-0.162
0.147
11.205
913.996
12113.666
18556.393
1901.017
56.720
0.134
-0.351
-0.379
-0.391
-0.269
-0.134
-0.076
-0.050
-0.038
-0.035
-0.035
-0.039
-0.046
-0.051
-0.055
-0.053
-0.047
-0.039
-0.034
99999.742
3474.400
37.513
1.121
-0.155
-0.239
-0.235
-0.234
-0.221
-0.210
-0.212
-0.202
-0.207
-0.200
-0.085
1.812
26.158
260.341
1691.453
2156.601
353.550
6.059
0.042
-0.247
-0.305
-0.315
-0.250
-0.130
-0.075
-0.053
-0.040
-0.042
-0.046
-0.059
-0.079
-0.100
-0.113
-0.104
-0.082
-0.061
-0.044
99999.883
9470.931
59.590
1.577
-0.104
-0.260
-0.263
-0.247
-0.237
-0.227
-0.228
-0.224
-0.224
-0.208
0.254
6.483
62.092
147.147
81.462
67.497
5.530
0.050
-0.047
-0.183
-0.220
-0.232
-0.204
-0.115
-0.074
-0.057
-0.047
-0.051
-0.063
-0.096
-0.153
-0.210
-0.245
-0.236
-0.177
-0.114
-0.070
4083.526
441.024
15.634
0.552
-0.199
-0.277
-0.275
-0.265
-0.250
-0.234
-0.242
-0.231
-0.225
-0.172
1.484
42.230
892.514
2178.392
179.698
6.852
0.100
-0.138
-0.156
-0.155
-0.156
-0.166
-0.147
-0.097
-0.071
-0.056
-0.055
-0.062
-0.082
-0.120
-0.166
-0.217
-0.255
-0.261
-0.239
-0.192
-0.108
29.719
10.958
1.124
-0.180
-0.295
-0.298
-0.288
-0.278
-0.256
-0.238
-0.172
0.044
0.092
0.154
3.346
121.462
6717.625
23386.137
667.679
13.764
0.252
-0.167
-0.160
-0.142
-0.124
-0.126
-0.107
-0.083
-0.071
-0.063
-0.063
-0.070
-0.085
-0.110
-0.151
-0.113
-0.068
-0.216
-0.215
-0.173
-0.135
0.356
-0.053
-0.300
-0.332
-0.310
-0.301
-0.294
-0.276
-0.258
-0.128
0.998
4.711
5.525
6.218
29.054
53.840
770.546
1858.573
155.166
6.518
0.043
-0.186
-0.173
-0.158
-0.126
-0.112
-0.098
-0.088
-0.077
-0.076
-0.076
-0.082
-0.097
-0.106
0.921
17.634
27.931
5.414
0.075
-0.144
-0.113
-0.524
-0.491
-0.422
-0.356
-0.322
-0.309
-0.297
-0.274
-0.242
0.319
8.005
52.360
67.662
73.694
1175.922
525.803
38.488
33.492
8.928
0.713
-0.170
-0.200
-0.187
-0.164
-0.139
-0.122
-0.114
-0.102
-0.091
-0.090
-0.095
-0.107
-0.125
0.753
199.259
1677.890
2446.865
446.230
10.216
-0.103
-0.103
-0.606
-0.594
-0.485
-0.390
-0.334
-0.310
-0.296
-0.275
-0.215
0.740
15.318
136.966
201.747
119.905
2342.139
844.681
21.975
1.273
0.193
-0.164
-0.227
-0.208
-0.191
-0.166
-0.147
-0.137
-0.129
-0.126
-0.111
-0.111
-0.120
-0.138
-0.141
33.471
2446.859
84777.313
99999.883
7997.957
199.249
0.029
-0.116
-0.646
-0.548
-0.444
-0.368
-0.330
-0.308
-0.299
-0.231
0.268
2.103
9.228
47.318
59.467
25.815
96.270
54.644
3.603
-0.079
-0.227
-0.234
-0.230
-0.211
-0.189
-0.153
-0.146
-0.153
-0.154
-0.159
-0.139
-0.141
-0.154
-0.166
-0.154
82.050
5339.036
100004.555
100002.391
24832.441
353.574
0.169
-0.142
-0.493
-0.402
-0.396
-0.350
-0.332
-0.318
-0.294
0.187
5.806
33.170
42.566
12.964
5.180
7.317
28.316
9.713
0.170
-0.229
-0.232
-0.237
-0.226
-0.206
-0.155
-0.010
-0.047
-0.166
-0.191
-0.209
-0.229
-0.193
-0.210
-0.209
-0.187
14.517
1210.323
25893.953
45511.387
3602.453
113.296
-0.121
-0.163
2.543
1.715
-0.191
-0.355
-0.353
-0.337
-0.268
1.221
29.533
336.873
440.952
52.543
2.721
0.365
2.012
0.446
-0.231
-0.234
-0.229
-0.230
-0.216
-0.203
-0.145
0.030
-0.026
-0.191
-0.246
-0.306
-0.377
-0.429
-0.435
-0.283
-0.227
3.160
677.965
100446.242
12058.958
180.965
1.390
-0.189
-0.184
53.972
65.453
6.617
-0.339
-0.368
-0.355
-0.286
1.207
29.522
336.864
440.889
52.325
2.478
-0.140
-0.235
-0.240
-0.236
-0.223
-0.214
-0.215
-0.213
-0.206
-0.191
-0.150
-0.173
-0.252
-0.332
-0.484
-0.602
-0.570
-0.524
-0.453
-0.287
1.110
106.216
4911.807
626.791
7.686
-0.125
-0.220
-0.212
141.592
177.648
26.628
-0.143
-0.365
-0.362
-0.331
0.151
5.772
37.029
41.526
8.890
0.591
-0.215
-0.246
-0.243
-0.227
-0.206
-0.198
-0.204
-0.214
-0.214
-0.213
-0.219
-0.244
-0.308
-0.460
-0.677
-0.676
-0.641
-0.590
-0.514
-0.419
-0.187
2.240
12.757
5.766
0.203
-0.251
-0.253
-0.239
41.742
66.060
7.008
0.734
-0.214
-0.370
-0.352
-0.277
0.217
1.560
1.966
0.497
-0.166
-0.258
-0.250
-0.242
-0.222
-0.208
-0.200
-0.203
-0.217
-0.232
-0.247
-0.262
-0.271
-0.369
-0.586
-0.726
-0.721
-0.690
-0.577
-0.504
-0.461
-0.385
-0.302
-0.194
-0.230
-0.291
-0.289
-0.281
-0.258
2.977
13.302
17.706
6.253
0.430
-0.354
-0.366
-0.350
-0.296
-0.217
-0.191
-0.234
-0.254
-0.257
-0.256
-0.244
-0.228
-0.215
-0.210
-0.216
-0.232
-0.268
-0.321
-0.367
-0.379
-0.365
-0.651
-0.727
-0.731
-0.658
-0.194
-0.190
-0.423
-0.402
-0.440
-0.393
-0.348
-0.324
-0.310
-0.292
-0.278
42.471
769.346
1377.167
122.150
4.798
-0.177
-0.369
-0.365
-0.327
-0.293
-0.267
-0.250
-0.241
-0.241
-0.239
-0.232
-0.227
-0.220
-0.222
-0.236
-0.276
-0.366
-0.490
-0.535
-0.475
-0.418
-0.384
-0.704
-0.708
-0.630
-0.233
-0.228
-0.409
-0.390
-0.461
0.587
4.934
6.649
0.547
-0.296
-0.294
387.003
93989.797
99999.914
2166.787
21.174
0.189
-0.352
-0.356
-0.336
-0.291
-0.262
-0.245
-0.237
-0.231
-0.225
-0.226
-0.222
-0.224
-0.233
-0.272
-0.366
-0.553
-0.622
-0.569
-0.501
-0.438
-0.391
-0.364
-0.667
-0.638
-0.519
-0.456
-0.376
-0.507
2.660
126.527
1026.188
1481.938
314.983
5.559
-0.201
337.979
62122.145
99999.898
1600.212
25.687
1.876
-0.244
-0.336
-0.322
-0.288
-0.256
-0.238
-0.230
-0.227
-0.226
-0.226
-0.226
-0.226
-0.249
-0.322
-0.496
-0.670
-0.649
-0.605
-0.288
-0.089
-0.312
-0.381
-0.394
-0.588
-0.524
-0.470
-0.295
0.036
34.766
1677.667
45280.066
99614.297
6982.229
179.313
0.476
29.713
440.837
771.082
190.276
530.730
44.130
0.619
-0.320
-0.307
-0.281
-0.252
-0.240
-0.234
-0.231
-0.230
-0.230
-0.230
-0.236
-0.267
-0.364
-0.600
-0.670
-0.657
-0.067
3.458
6.441
1.406
-0.351
-0.393
-0.411
-0.495
-0.473
-0.707
0.326
79.264
4675.045
99999.633
99999.797
28790.293
398.825
1.796
1.322
7.145
13.482
322.007
2703.640
123.510
1.424
-0.308
-0.306
-0.291
-0.265
-0.250
-0.246
-0.241
-0.237
-0.234
-0.237
-0.247
-0.281
-0.388
-0.623
-0.642
-0.614
1.664
15.696
56.117
17.365
0.152
-0.379
-0.372
-0.395
-0.775
-0.797
-0.340
33.899
1481.883
33427.465
72283.281
5338.053
159.493
6.127
-0.305
-0.130
0.966
25.179
91.284
12.694
0.125
-0.334
-0.323
-0.303
-0.274
-0.256
-0.249
-0.243
-0.239
-0.241
-0.241
-0.251
-0.282
-0.385
-0.586
-0.602
-0.571
1.351
14.543
53.885
21.122
0.227
0.128
0.930
0.839
-0.341
-0.748
-0.767
3.265
100.971
715.219
1026.155
250.141
4.318
14.638
-0.364
-0.357
-0.288
0.250
0.880
0.061
-0.333
-0.353
-0.338
-0.317
-0.286
-0.244
-0.226
-0.237
-0.244
-0.238
-0.247
-0.261
-0.296
-0.377
-0.549
-0.585
-0.558
-0.224
1.303
4.324
1.457
0.698
7.051
27.509
26.636
4.390
-0.271
-0.691
-0.618
0.823
4.622
3.952
0.253
3.676
42.994
-0.357
-0.353
-0.345
-0.340
-0.343
-0.358
-0.368
-0.360
-0.345
-0.289
0.021
0.853
1.108
0.315
-0.165
-0.240
-0.246
-0.273
-0.329
-0.428
-0.577
-0.647
-0.591
-0.517
-0.413
-0.374
-0.034
4.325
49.647
448.190
386.806
33.113
1.265
-0.565
-0.595
-0.540
-0.465
-0.399
0.083
10.962
228.097
-0.369
-0.346
-0.188
-0.205
-0.376
-0.497
-0.516
-0.387
-0.262
-0.200
-0.187
-0.196
-0.201
-0.202
0.628
37.088
5677.349
99999.867
93989.906
259.088
3.942
-0.083
-0.192
-0.192
-0.182
-0.166
-0.159
-0.157
-0.148
-0.141
-0.133
-0.128
-0.117
-0.104
-0.094
-0.087
-0.086
-0.090
-0.107
-0.130
-0.220
0.179
18.294
47.214
15.936
1.723
-0.460
-0.549
-0.511
-0.309
-0.211
-0.182
-0.183
-0.186
-0.185
0.323
17.050
768.724
19411.371
4809.468
84.033
2.052
-0.131
-0.186
-0.186
-0.172
-0.160
-0.154
-0.152
-0.141
-0.131
-0.124
-0.118
-0.108
-0.096
-0.084
-0.080
-0.075
-0.074
-0.080
-0.091
-0.104
113.061
1026.202
2155.680
564.512
32.369
0.347
-0.580
-0.547
-0.358
-0.218
-0.175
-0.171
-0.174
-0.174
-0.077
1.849
23.710
107.052
58.883
6.532
0.233
-0.189
-0.191
-0.176
-0.158
-0.151
-0.147
-0.143
-0.133
-0.122
-0.114
-0.108
-0.100
-0.087
-0.075
-0.066
-0.063
-0.061
-0.063
-0.068
-0.077
564.182
12111.867
33427.535
4675.149
177.772
3.079
-0.595
-0.551
-0.384
-0.218
-0.166
-0.161
-0.163
-0.164
-0.160
-0.029
0.675
1.854
1.189
0.156
-0.181
-0.218
-0.210
-0.180
-0.153
-0.141
-0.135
-0.132
-0.124
-0.115
-0.107
-0.099
-0.088
-0.076
-0.067
-0.057
-0.054
-0.055
-0.055
-0.057
-0.062
564.183
12111.865
33427.527
4675.111
177.736
2.909
-0.571
-0.530
-0.364
-0.205
-0.156
-0.146
-0.150
-0.153
-0.153
-0.157
-0.142
-0.121
-0.148
-0.191
-0.220
-0.244
-0.251
-0.210
-0.171
-0.140
-0.125
-0.120
-0.113
-0.106
-0.098
-0.088
-0.078
-0.069
-0.059
-0.053
-0.047
-0.047
-0.048
-0.046
-0.051
113.059
1159.039
2155.620
564.190
32.561
0.210
-0.522
-0.483
-0.307
-0.184
-0.145
-0.134
-0.133
-0.138
-0.145
-0.149
-0.152
-0.160
-0.177
-0.198
-0.236
-0.277
-0.296
-0.267
-0.218
-0.167
-0.130
-0.110
-0.101
-0.094
-0.086
-0.077
-0.066
-0.059
-0.049
-0.044
-0.040
-0.037
-0.039
-0.038
-0.042
0.167
17.065
44.256
12.146
0.791
-0.459
-0.450
-0.411
-0.239
-0.160
-0.131
-0.122
-0.118
-0.122
-0.128
-0.137
-0.148
-0.161
-0.180
-0.210
-0.247
-0.280
-0.305
-0.296
-0.253
-0.202
-0.150
-0.112
-0.093
-0.081
-0.073
-0.065
-0.058
-0.051
-0.044
-0.038
-0.034
-0.032
-0.031
-0.032
-0.035
-0.250
-0.199
-0.124
-0.233
-0.373
-0.388
-0.383
-0.287
-0.187
-0.140
-0.120
-0.114
-0.111
-0.112
-0.115
-0.120
-0.133
-0.152
-0.177
-0.208
-0.225
-0.243
-0.260
-0.257
-0.237
-0.200
-0.159
-0.122
-0.091
-0.074
-0.061
-0.055
-0.049
-0.044
-0.039
-0.034
-0.031
-0.029
-0.027
-0.027
-0.028
3.007
2.681
1.788
0.469
-0.205
-0.330
-0.282
-0.211
-0.160
-0.132
-0.116
-0.107
-0.104
-0.103
-0.106
-0.112
-0.124
-0.149
-0.179
-0.194
-0.202
-0.162
0.378
1.340
0.383
-0.139
-0.152
-0.127
-0.096
-0.071
-0.057
-0.048
-0.042
-0.038
-0.035
-0.029
-0.027
-0.025
-0.024
-0.024
-0.024
86.088
37.623
17.666
4.808
0.239
-0.232
-0.217
-0.179
-0.148
-0.124
-0.113
-0.101
-0.096
-0.098
-0.101
-0.106
-0.124
-0.152
-0.177
-0.187
-0.157
1.045
29.283
168.572
29.021
0.795
-0.132
-0.125
-0.100
-0.068
-0.052
-0.044
-0.038
-0.035
-0.032
-0.027
-0.024
-0.020
-0.022
-0.020
-0.022
1601.495
285.440
48.305
10.322
0.692
-0.180
-0.196
-0.164
-0.140
-0.120
-0.108
-0.099
-0.095
-0.093
-0.098
-0.105
-0.125
-0.154
-0.188
-0.183
0.111
6.793
629.095
35906.242
625.914
4.570
-0.090
-0.120
-0.104
-0.068
-0.048
-0.040
-0.034
-0.032
-0.028
-0.025
-0.022
-0.018
-0.019
-0.020
-0.018
1860.616
270.045
26.499
5.181
0.346
-0.196
-0.194
-0.163
-0.135
-0.117
-0.108
-0.100
-0.095
-0.093
-0.096
-0.107
-0.131
-0.167
-0.214
-0.191
0.720
10.444
250.099
4021.956
198.667
2.829
-0.105
-0.118
-0.101
-0.064
-0.047
-0.038
-0.033
-0.028
-0.026
-0.022
-0.020
-0.019
-0.018
-0.018
-0.016
107.340
34.551
4.778
0.676
-0.122
-0.221
-0.196
-0.163
-0.135
-0.115
-0.104
-0.099
-0.096
-0.093
-0.096
-0.107
-0.144
-0.206
-0.297
-0.293
0.658
9.137
28.930
31.698
7.162
0.299
-0.133
-0.116
-0.098
-0.063
-0.045
-0.037
-0.031
-0.027
-0.022
-0.020
-0.018
-0.017
-0.016
-0.015
-0.014
3.754
1.647
0.167
-0.191
-0.242
-0.229
-0.200
-0.164
-0.136
-0.117
-0.105
-0.099
-0.094
-0.095
-0.096
-0.109
-0.156
-0.232
-0.327
-0.397
-0.098
2.209
5.730
3.595
0.574
-0.107
-0.147
-0.121
-0.089
-0.059
-0.043
-0.035
-0.029
-0.026
-0.024
-0.022
-0.020
-0.020
-0.019
-0.015
-0.015
-0.197
-0.239
-0.290
-0.283
-0.265
-0.241
-0.203
-0.167
-0.140
-0.120
-0.109
-0.102
-0.097
-0.098
-0.100
-0.109
-0.140
-0.205
-0.293
-0.388
-0.419
-0.166
0.166
0.032
-0.162
-0.204
-0.168
-0.122
-0.081
-0.055
-0.040
-0.034
-0.029
-0.026
-0.022
-0.022
-0.021
-0.021
-0.020
-0.017
-0.016
-0.344
-0.326
-0.317
-0.310
-0.293
-0.255
-0.213
-0.179
-0.149
-0.128
-0.115
-0.107
-0.105
-0.106
-0.114
-0.124
-0.138
-0.172
-0.016
0.217
-0.232
-0.403
-0.311
-0.432
-0.446
-0.311
-0.202
-0.125
-0.077
-0.054
-0.042
-0.033
-0.031
-0.026
-0.024
-0.023
-0.022
-0.022
-0.019
-0.018
-0.018
-0.294
-0.306
-0.321
-0.309
-0.287
-0.254
-0.217
-0.187
-0.163
-0.139
-0.122
-0.117
-0.117
-0.123
-0.134
-0.141
-0.148
0.101
5.543
11.522
3.660
-0.068
-0.383
-0.470
-0.527
-0.472
-0.271
-0.140
-0.078
-0.051
-0.041
-0.034
-0.029
-0.027
-0.025
-0.022
-0.024
-0.024
-0.024
-0.021
-0.020
1.519
0.618
-0.148
-0.282
-0.270
-0.254
-0.226
-0.194
-0.174
-0.155
-0.137
-0.132
-0.138
-0.151
-0.147
-0.149
-0.142
5.411
113.216
141.805
18.905
0.857
-0.028
-0.453
-0.499
-0.504
-0.360
-0.164
-0.082
-0.053
-0.040
-0.032
-0.030
-0.028
-0.028
-0.029
-0.028
-0.028
-0.029
-0.026
-0.024
52.277
16.945
1.546
-0.169
-0.264
-0.249
-0.235
-0.207
-0.185
-0.169
-0.153
-0.153
-0.165
-0.165
-0.162
-0.148
-0.013
8.817
158.869
177.879
28.140
15.486
7.535
0.773
-0.439
-0.442
-0.402
-0.189
-0.089
-0.054
-0.040
-0.035
-0.033
-0.034
-0.038
-0.040
-0.040
-0.042
-0.035
-0.032
-0.029
1374.945
227.255
9.863
0.105
-0.263
-0.254
-0.243
-0.222
-0.201
-0.184
-0.177
-0.182
-0.192
-0.193
-0.156
0.271
2.040
3.912
22.533
29.103
116.035
223.247
84.209
4.931
-0.200
-0.353
-0.344
-0.191
-0.091
-0.055
-0.039
-0.038
-0.040
-0.047
-0.057
-0.068
-0.074
-0.068
-0.060
-0.047
-0.039
3474.215
385.075
13.639
0.235
-0.268
-0.261
-0.253
-0.234
-0.214
-0.199
-0.198
-0.208
-0.214
-0.196
0.312
8.147
75.240
122.223
24.402
6.546
158.996
353.569
141.846
4.749
-0.114
-0.259
-0.264
-0.164
-0.085
-0.058
-0.045
-0.047
-0.052
-0.067
-0.093
-0.123
-0.141
-0.134
-0.109
-0.077
-0.055
258.861
58.753
4.182
-0.059
-0.282
-0.271
-0.260
-0.244
-0.223
-0.209
-0.216
-0.219
-0.220
-0.132
2.802
121.029
7966.540
28256.133
769.313
16.962
34.316
101.278
21.374
0.479
-0.150
-0.178
-0.192
-0.123
-0.077
-0.054
-0.054
-0.054
-0.067
-0.089
-0.112
-0.139
-0.158
-0.162
-0.155
-0.116
-0.075
7.981
3.328
0.197
-0.272
-0.286
-0.273
-0.262
-0.246
-0.230
-0.227
-0.227
-0.206
-0.174
0.314
6.587
441.995
99999.992
99999.906
5677.871
34.219
1.410
0.775
0.044
-0.129
-0.124
-0.125
-0.128
-0.093
-0.073
-0.062
-0.061
-0.067
-0.077
-0.090
-0.111
-0.134
-0.148
-0.153
-0.139
-0.119
-0.093
-0.138
-0.240
-0.323
-0.312
-0.290
-0.281
-0.266
-0.252
-0.242
-0.234
-0.149
0.088
0.733
14.825
121.282
175.605
6722.350
23385.773
667.592
14.015
0.383
-0.149
-0.152
-0.142
-0.119
-0.104
-0.095
-0.083
-0.075
-0.070
-0.075
-0.083
-0.097
-0.108
-0.096
0.311
0.671
0.050
-0.126
-0.113
-0.094
-0.590
-0.485
-0.392
-0.332
-0.304
-0.283
-0.275
-0.257
-0.247
-0.199
0.234
1.334
5.253
384.318
74269.352
12910.553
118.863
95.611
21.219
1.483
-0.108
-0.176
-0.168
-0.156
-0.130
-0.110
-0.098
-0.090
-0.082
-0.085
-0.095
-0.110
-0.123
-0.114
5.457
126.756
158.831
21.712
0.067
-0.118
-0.101
-0.610
-0.568
-0.433
-0.350
-0.304
-0.285
-0.276
-0.261
-0.251
-0.172
0.534
2.555
10.463
771.571
100446.313
37607.117
98.144
2.682
0.493
-0.091
-0.200
-0.190
-0.182
-0.160
-0.138
-0.127
-0.119
-0.109
-0.098
-0.107
-0.120
-0.137
-0.140
0.540
158.848
1310.347
1901.135
353.594
5.437
-0.136
-0.122
-0.581
-0.521
-0.433
-0.348
-0.305
-0.287
-0.279
-0.266
-0.205
-0.038
0.379
1.263
55.039
1062.431
4120.095
1725.895
137.018
0.308
-0.201
-0.213
-0.211
-0.196
-0.177
-0.155
-0.144
-0.141
-0.142
-0.146
-0.149
-0.139
-0.158
-0.165
-0.160
1.299
281.564
2782.586
4100.904
635.491
13.591
-0.152
-0.147
-0.423
-0.455
-0.391
-0.340
-0.314
-0.297
-0.287
-0.224
0.209
1.420
1.677
0.699
52.739
1160.318
4103.167
1680.682
127.143
0.042
-0.213
-0.213
-0.209
-0.188
-0.170
-0.159
-0.160
-0.166
-0.183
-0.216
-0.250
-0.285
-0.226
-0.215
-0.192
0.710
119.009
805.988
970.068
201.870
2.119
-0.175
-0.173
-0.224
-0.416
-0.376
-0.353
-0.335
-0.315
-0.298
-0.146
1.247
5.812
6.471
1.803
4.477
199.174
564.308
280.673
10.747
-0.205
-0.207
-0.202
-0.196
-0.183
-0.174
-0.173
-0.181
-0.203
-0.261
-0.362
-0.459
-0.447
-0.412
-0.351
-0.227
1.457
125.420
6056.101
779.639
12.621
-0.037
-0.207
-0.201
-0.213
-0.393
-0.379
-0.362
-0.356
-0.344
-0.316
-0.139
1.237
5.802
6.460
1.772
0.056
1.399
7.099
2.716
-0.165
-0.203
-0.193
-0.184
-0.188
-0.188
-0.187
-0.191
-0.204
-0.261
-0.399
-0.569
-0.551
-0.523
-0.483
-0.406
-0.330
0.543
33.594
527.581
124.248
3.595
-0.171
-0.238
-0.233
-0.370
-0.359
-0.391
-0.378
-0.370
-0.358
-0.341
-0.259
0.186
1.393
1.558
0.417
-0.189
-0.261
-0.228
-0.240
-0.226
-0.202
-0.188
-0.181
-0.184
-0.195
-0.200
-0.202
-0.237
-0.341
-0.570
-0.626
-0.629
-0.503
0.010
0.035
-0.322
-0.240
1.142
5.149
2.674
0.003
-0.268
-0.271
-0.262
-0.268
-0.163
-0.098
-0.270
-0.370
-0.367
-0.351
-0.322
-0.234
-0.086
-0.071
-0.217
-0.290
-0.292
-0.284
-0.265
-0.239
-0.217
-0.195
-0.184
-0.189
-0.209
-0.239
-0.260
-0.268
-0.431
-0.639
-0.668
-0.594
2.093
10.411
8.151
0.988
-0.320
-0.298
-0.252
-0.262
-0.295
-0.295
-0.297
-0.282
2.632
7.964
9.798
2.959
-0.002
-0.365
-0.365
-0.339
-0.300
-0.269
-0.261
-0.273
-0.292
-0.303
-0.302
-0.277
-0.246
-0.214
-0.197
-0.198
-0.218
-0.270
-0.344
-0.399
-0.404
-0.367
-0.642
-0.681
-0.003
11.094
46.296
52.546
6.067
-0.283
-0.357
-0.371
-0.336
-0.324
-0.316
-0.304
-0.292
41.921
385.663
667.296
74.375
3.287
-0.216
-0.362
-0.347
-0.309
-0.272
-0.254
-0.247
-0.247
-0.253
-0.247
-0.233
-0.214
-0.204
-0.205
-0.225
-0.289
-0.429
-0.563
-0.520
-0.453
-0.392
-0.346
-0.660
-0.065
9.555
48.957
49.922
6.154
-0.324
-0.403
0.860
13.419
26.563
2.663
0.000
-0.189
260.476
23386.770
76276.438
1024.574
15.335
0.141
-0.346
-0.334
-0.316
-0.275
-0.249
-0.234
-0.227
-0.221
-0.212
-0.210
-0.204
-0.207
-0.221
-0.277
-0.436
-0.645
-0.622
-0.573
-0.443
-0.300
-0.342
-0.342
-0.549
1.596
7.127
6.388
0.276
-0.376
3.660
250.077
2446.642
4099.516
719.857
25.036
2.281
216.976
16158.746
50768.938
777.375
35.756
4.728
-0.111
-0.314
-0.300
-0.273
-0.243
-0.227
-0.218
-0.209
-0.206
-0.205
-0.208
-0.214
-0.243
-0.350
-0.609
-0.675
-0.667
0.344
6.870
11.510
3.121
-0.297
-0.379
-0.482
-0.245
-0.294
-0.402
-0.018
72.822
4675.032
99999.727
100002.891
28841.672
533.642
21.865
23.502
258.966
447.619
803.098
11426.387
230.891
1.922
-0.284
-0.291
-0.273
-0.244
-0.231
-0.223
-0.215
-0.210
-0.207
-0.209
-0.221
-0.269
-0.418
-0.668
-0.682
-0.262
15.232
177.720
564.177
314.769
16.809
-0.371
-0.416
-0.479
-0.459
-0.428
0.748
158.572
18556.051
99999.727
100003.266
100068.242
1091.555
33.440
1.051
5.262
21.947
6034.460
99999.984
1061.390
3.832
-0.271
-0.293
-0.280
-0.257
-0.245
-0.240
-0.232
-0.224
-0.213
-0.216
-0.230
-0.281
-0.452
-0.642
-0.660
1.341
68.928
1159.070
5337.762
2446.654
199.113
0.265
-0.285
-0.331
-0.427
-0.736
-0.083
64.469
4098.930
99999.641
100000.477
21458.672
371.776
50.981
-0.319
-0.140
2.708
123.578
625.301
50.786
0.770
-0.303
-0.305
-0.293
-0.270
-0.253
-0.247
-0.242
-0.235
-0.230
-0.227
-0.238
-0.287
-0.454
-0.617
-0.626
0.934
74.392
1310.054
6101.029
2779.695
199.838
2.053
4.192
3.616
0.440
-0.595
-0.657
4.726
198.970
1900.808
2779.543
564.581
14.265
155.477
-0.368
-0.358
-0.214
1.049
2.914
0.638
-0.267
-0.321
-0.314
-0.296
-0.278
-0.262
-0.254
-0.249
-0.243
-0.237
-0.242
-0.254
-0.314
-0.455
-0.640
-0.650
-0.347
9.113
250.058
806.146
397.177
29.302
30.268
258.860
227.154
23.464
0.713
-0.581
-0.490
1.246
10.275
13.402
1.071
1.645
54.225
-0.361
-0.352
-0.340
-0.320
-0.306
-0.320
-0.329
-0.329
-0.322
-0.301
-0.223
-0.041
-0.010
-0.151
-0.243
-0.240
-0.246
-0.277
-0.335
-0.453
-0.636
-0.705
-0.725
-0.386
2.029
13.331
5.531
9.303
505.865
41628.082
28255.613
336.838
6.487
-0.187
-0.516
-0.485
-0.431
-0.401
-0.338
0.766
9.568
-0.404
-0.420
0.287
4.808
5.483
0.287
-0.514
-0.365
-0.256
-0.202
-0.181
-0.190
-0.191
-0.186
0.564
29.601
2962.321
99999.820
34242.949
199.946
3.484
-0.100
-0.200
-0.208
-0.202
-0.199
-0.192
-0.185
-0.176
-0.165
-0.155
-0.147
-0.134
-0.122
-0.104
-0.093
-0.084
-0.086
-0.093
-0.128
-0.207
-0.364
0.253
4.632
44.922
50.584
3.521
-0.501
-0.479
-0.291
-0.207
-0.176
-0.175
-0.177
-0.173
0.246
13.739
580.448
9470.685
2530.989
66.227
1.843
-0.141
-0.195
-0.199
-0.192
-0.188
-0.180
-0.172
-0.165
-0.152
-0.142
-0.130
-0.122
-0.113
-0.097
-0.082
-0.074
-0.073
-0.076
-0.091
-0.130
0.449
21.905
55.060
43.759
27.365
1.870
-0.573
-0.588
-0.329
-0.210
-0.168
-0.164
-0.167
-0.162
-0.076
1.673
19.039
74.570
46.673
5.288
0.177
-0.206
-0.194
-0.186
-0.178
-0.175
-0.166
-0.160
-0.152
-0.140
-0.125
-0.115
-0.107
-0.101
-0.086
-0.070
-0.065
-0.061
-0.061
-0.070
-0.086
7.351
177.687
315.046
102.475
11.725
-0.176
-0.652
-0.615
-0.352
-0.206
-0.158
-0.149
-0.155
-0.152
-0.150
-0.041
0.609
1.504
1.064
0.079
-0.226
-0.249
-0.220
-0.190
-0.166
-0.161
-0.155
-0.147
-0.141
-0.126
-0.112
-0.103
-0.096
-0.088
-0.076
-0.063
-0.055
-0.053
-0.051
-0.053
-0.061
7.142
177.666
314.812
101.112
9.702
-0.442
-0.633
-0.588
-0.335
-0.192
-0.148
-0.137
-0.140
-0.145
-0.145
-0.146
-0.135
-0.124
-0.154
-0.218
-0.295
-0.308
-0.272
-0.225
-0.182
-0.157
-0.146
-0.135
-0.125
-0.113
-0.104
-0.094
-0.086
-0.078
-0.064
-0.055
-0.048
-0.045
-0.044
-0.044
-0.049
0.255
20.042
50.257
18.767
1.612
-0.597
-0.579
-0.522
-0.278
-0.173
-0.137
-0.124
-0.122
-0.130
-0.138
-0.141
-0.145
-0.155
-0.179
-0.231
-0.324
-0.383
-0.345
-0.290
-0.231
-0.178
-0.143
-0.124
-0.114
-0.102
-0.095
-0.086
-0.075
-0.063
-0.053
-0.046
-0.040
-0.037
-0.034
-0.034
-0.037
-0.381
-0.080
0.800
0.335
-0.459
-0.533
-0.509
-0.384
-0.220
-0.148
-0.123
-0.115
-0.111
-0.111
-0.120
-0.130
-0.138
-0.150
-0.177
-0.229
-0.326
-0.420
-0.410
-0.352
-0.283
-0.219
-0.167
-0.123
-0.102
-0.091
-0.082
-0.073
-0.062
-0.051
-0.044
-0.038
-0.033
-0.030
-0.027
-0.027
-0.031
-0.146
-0.284
-0.375
-0.408
-0.427
-0.442
-0.416
-0.268
-0.175
-0.133
-0.114
-0.106
-0.103
-0.101
-0.104
-0.110
-0.120
-0.137
-0.165
-0.214
-0.276
-0.355
-0.411
-0.384
-0.326
-0.256
-0.185
-0.130
-0.094
-0.077
-0.066
-0.059
-0.050
-0.044
-0.038
-0.034
-0.029
-0.028
-0.025
-0.024
-0.025
9.598
4.148
0.362
-0.278
-0.363
-0.356
-0.278
-0.201
-0.148
-0.123
-0.108
-0.101
-0.096
-0.095
-0.096
-0.100
-0.109
-0.129
-0.161
-0.191
-0.223
-0.208
0.450
1.669
0.468
-0.173
-0.173
-0.128
-0.095
-0.071
-0.057
-0.048
-0.042
-0.037
-0.033
-0.029
-0.025
-0.022
-0.022
-0.020
-0.022
886.489
155.395
8.397
0.259
-0.259
-0.258
-0.216
-0.174
-0.138
-0.116
-0.105
-0.095
-0.090
-0.089
-0.089
-0.096
-0.106
-0.125
-0.160
-0.173
-0.176
1.172
44.113
271.177
44.117
1.043
-0.136
-0.122
-0.096
-0.064
-0.050
-0.041
-0.036
-0.032
-0.029
-0.026
-0.023
-0.019
-0.019
-0.019
-0.019
99999.734
5677.942
47.417
1.226
-0.169
-0.226
-0.200
-0.167
-0.132
-0.113
-0.103
-0.094
-0.088
-0.087
-0.089
-0.093
-0.105
-0.132
-0.159
-0.167
-0.103
6.727
1272.821
99999.953
1272.704
5.879
-0.075
-0.114
-0.093
-0.062
-0.046
-0.037
-0.033
-0.030
-0.027
-0.025
-0.019
-0.017
-0.016
-0.014
-0.015
99999.766
6717.572
52.853
1.226
-0.179
-0.217
-0.200
-0.163
-0.128
-0.109
-0.100
-0.093
-0.088
-0.086
-0.088
-0.092
-0.109
-0.140
-0.171
-0.185
-0.113
4.209
376.863
11423.870
376.497
3.522
-0.083
-0.111
-0.092
-0.058
-0.045
-0.036
-0.029
-0.027
-0.023
-0.022
-0.020
-0.017
-0.016
-0.013
-0.013
1374.965
227.505
10.191
0.262
-0.220
-0.216
-0.201
-0.161
-0.128
-0.108
-0.099
-0.091
-0.086
-0.084
-0.084
-0.094
-0.114
-0.157
-0.208
-0.245
-0.200
0.455
8.126
25.626
6.769
0.221
-0.122
-0.111
-0.089
-0.057
-0.040
-0.032
-0.028
-0.024
-0.019
-0.018
-0.016
-0.015
-0.015
-0.013
-0.012
13.618
5.867
0.685
-0.178
-0.234
-0.220
-0.199
-0.156
-0.127
-0.109
-0.099
-0.093
-0.087
-0.086
-0.085
-0.091
-0.121
-0.182
-0.263
-0.346
-0.357
-0.231
0.067
0.211
-0.051
-0.164
-0.135
-0.115
-0.081
-0.052
-0.039
-0.031
-0.026
-0.022
-0.021
-0.019
-0.018
-0.016
-0.015
-0.013
-0.012
0.027
-0.104
-0.244
-0.263
-0.247
-0.231
-0.192
-0.154
-0.128
-0.113
-0.101
-0.095
-0.090
-0.088
-0.088
-0.093
-0.118
-0.167
-0.242
-0.326
-0.393
-0.425
-0.382
-0.378
-0.319
-0.237
-0.167
-0.115
-0.073
-0.050
-0.037
-0.031
-0.026
-0.022
-0.019
-0.017
-0.018
-0.018
-0.017
-0.014
-0.012
-0.324
-0.305
-0.294
-0.286
-0.267
-0.232
-0.192
-0.159
-0.134
-0.115
-0.104
-0.097
-0.095
-0.096
-0.101
-0.106
-0.119
-0.152
-0.214
-0.286
-0.352
-0.381
-0.466
-0.533
-0.560
-0.403
-0.226
-0.123
-0.072
-0.049
-0.039
-0.031
-0.027
-0.024
-0.020
-0.019
-0.018
-0.017
-0.017
-0.016
-0.016
-0.325
-0.312
-0.303
-0.289
-0.269
-0.232
-0.197
-0.168
-0.143
-0.124
-0.110
-0.106
-0.104
-0.110
-0.121
-0.133
-0.141
-0.152
-0.176
-0.200
-0.261
-0.261
-0.422
-0.541
-0.573
-0.577
-0.344
-0.158
-0.081
-0.051
-0.037
-0.032
-0.027
-0.026
-0.022
-0.021
-0.021
-0.021
-0.018
-0.018
-0.017
-0.085
-0.181
-0.271
-0.275
-0.258
-0.240
-0.205
-0.176
-0.152
-0.133
-0.123
-0.118
-0.121
-0.135
-0.142
-0.144
-0.151
-0.156
-0.145
-0.083
3.420
12.930
7.395
0.757
-0.557
-0.539
-0.475
-0.210
-0.093
-0.053
-0.038
-0.031
-0.029
-0.027
-0.026
-0.025
-0.025
-0.024
-0.022
-0.022
-0.019
2.708
1.224
-0.017
-0.253
-0.256
-0.245
-0.216
-0.186
-0.162
-0.145
-0.135
-0.136
-0.147
-0.154
-0.155
-0.159
-0.140
-0.131
-0.099
17.026
353.550
806.348
280.719
25.515
0.321
-0.478
-0.448
-0.258
-0.105
-0.056
-0.040
-0.034
-0.031
-0.030
-0.032
-0.033
-0.032
-0.032
-0.030
-0.028
-0.025
16.950
7.158
0.652
-0.212
-0.259
-0.247
-0.227
-0.196
-0.174
-0.158
-0.154
-0.164
-0.172
-0.181
-0.163
0.055
0.765
0.988
1.105
281.013
5338.057
16074.880
3597.782
177.879
3.249
-0.388
-0.369
-0.257
-0.108
-0.057
-0.043
-0.036
-0.035
-0.039
-0.044
-0.047
-0.047
-0.047
-0.043
-0.038
-0.034
26.374
9.862
0.959
-0.203
-0.262
-0.251
-0.231
-0.202
-0.183
-0.172
-0.178
-0.194
-0.199
-0.198
0.111
3.863
26.501
41.846
14.824
452.981
10536.494
45280.523
6981.506
280.757
3.103
-0.280
-0.281
-0.216
-0.098
-0.059
-0.042
-0.041
-0.045
-0.050
-0.060
-0.070
-0.079
-0.075
-0.066
-0.053
-0.044
7.129
3.014
0.221
-0.251
-0.267
-0.256
-0.232
-0.205
-0.194
-0.193
-0.200
-0.203
-0.205
-0.168
1.458
41.590
1024.677
2167.824
216.902
202.039
1697.072
4676.591
1310.309
82.622
0.358
-0.190
-0.199
-0.155
-0.085
-0.061
-0.051
-0.052
-0.057
-0.067
-0.081
-0.094
-0.103
-0.105
-0.092
-0.073
-0.057
0.473
0.081
-0.240
-0.294
-0.276
-0.260
-0.233
-0.215
-0.207
-0.208
-0.216
-0.212
-0.200
0.086
3.473
121.540
6717.371
28257.064
790.189
105.168
106.716
160.303
52.440
0.560
-0.108
-0.124
-0.138
-0.104
-0.074
-0.059
-0.060
-0.065
-0.073
-0.083
-0.091
-0.098
-0.105
-0.109
-0.101
-0.091
-0.073
-0.466
-0.401
-0.357
-0.313
-0.282
-0.264
-0.240
-0.231
-0.226
-0.228
-0.225
-0.219
0.099
5.584
36.888
63.025
889.077
1858.961
179.714
15.910
3.825
0.391
-0.105
-0.125
-0.109
-0.098
-0.094
-0.081
-0.072
-0.067
-0.071
-0.084
-0.094
-0.100
-0.106
-0.110
-0.111
-0.111
-0.105
-0.101
-0.084
-0.654
-0.547
-0.411
-0.335
-0.289
-0.262
-0.251
-0.247
-0.241
-0.239
-0.223
-0.167
2.201
120.344
2121.012
913.235
46.510
33.581
9.192
1.328
0.130
-0.131
-0.146
-0.134
-0.116
-0.095
-0.089
-0.080
-0.080
-0.081
-0.092
-0.106
-0.117
-0.124
-0.112
0.093
0.142
-0.101
-0.122
-0.111
-0.103
-0.650
-0.605
-0.484
-0.360
-0.291
-0.270
-0.261
-0.251
-0.242
-0.243
-0.215
-0.026
129.042
2274.515
15386.011
5247.644
251.521
1.894
0.236
-0.113
-0.178
-0.165
-0.160
-0.146
-0.124
-0.109
-0.101
-0.099
-0.101
-0.101
-0.117
-0.130
-0.140
-0.081
0.494
6.366
9.389
1.166
-0.124
-0.138
-0.124
-0.574
-0.563
-0.505
-0.343
-0.295
-0.278
-0.263
-0.255
-0.245
-0.239
-0.225
1.569
716.035
45293.344
100103.094
99674.281
1486.621
8.725
-0.193
-0.193
-0.187
-0.177
-0.166
-0.148
-0.136
-0.128
-0.127
-0.134
-0.146
-0.166
-0.153
-0.163
-0.137
0.363
5.055
31.144
36.987
4.680
0.020
-0.158
-0.149
0.787
-0.504
-0.451
-0.345
-0.303
-0.284
-0.268
-0.261
-0.236
-0.187
-0.175
2.015
806.327
52829.805
100001.617
100001.258
1678.045
10.774
-0.201
-0.200
-0.188
-0.174
-0.159
-0.147
-0.146
-0.156
-0.172
-0.214
-0.264
-0.300
-0.295
-0.211
-0.117
1.532
22.302
113.515
72.648
8.667
0.383
-0.174
-0.180
6.001
-0.439
-0.416
-0.355
-0.321
-0.296
-0.276
-0.262
-0.207
-0.081
-0.063
0.164
158.732
3160.796
16074.822
5337.894
280.656
0.679
-0.191
-0.181
-0.177
-0.172
-0.165
-0.159
-0.169
-0.197
-0.272
-0.387
-0.412
-0.385
-0.353
-0.306
-0.170
1.778
26.921
135.885
91.805
9.461
0.419
-0.204
-0.217
8.502
-0.425
-0.401
-0.375
-0.347
-0.321
-0.290
-0.271
-0.217
-0.106
-0.087
-0.190
2.218
83.415
223.195
126.665
3.791
-0.172
-0.189
-0.170
-0.158
-0.170
-0.172
-0.178
-0.196
-0.271
-0.432
-0.491
-0.479
-0.453
-0.286
-0.261
-0.255
0.456
7.211
25.000
16.924
2.771
-0.006
-0.244
-0.247
0.664
-0.422
-0.404
-0.383
-0.359
-0.345
-0.311
-0.284
-0.256
-0.227
-0.243
-0.301
-0.310
0.113
0.719
0.222
-0.215
-0.226
-0.199
-0.177
-0.162
-0.171
-0.181
-0.183
-0.228
-0.370
-0.531
-0.549
-0.400
3.087
12.107
11.247
1.086
-0.177
0.435
1.526
1.127
0.040
-0.247
-0.276
-0.281
-0.193
-0.342
-0.329
-0.363
-0.375
-0.358
-0.329
-0.295
-0.271
-0.270
-0.312
-0.345
-0.353
-0.358
-0.350
-0.322
-0.286
-0.251
-0.218
-0.183
-0.174
-0.193
-0.218
-0.240
-0.251
-0.463
-0.557
-0.594
3.280
62.766
396.991
501.536
126.591
0.637
-0.276
-0.217
-0.231
-0.267
-0.211
-0.165
-0.232
4.492
1.570
1.619
0.361
-0.278
-0.367
-0.343
-0.311
-0.275
-0.263
-0.277
-0.316
-0.360
-0.371
-0.357
-0.331
-0.298
-0.244
-0.204
-0.191
-0.211
-0.270
-0.357
-0.409
-0.383
-0.339
-0.566
-0.479
13.768
353.471
3160.745
4675.103
715.295
13.405
-0.336
-0.324
-0.312
-0.221
0.153
0.453
0.068
63.130
28.096
36.948
8.754
0.462
-0.325
-0.343
-0.320
-0.285
-0.258
-0.252
-0.259
-0.274
-0.284
-0.279
-0.262
-0.229
-0.203
-0.197
-0.219
-0.300
-0.466
-0.541
-0.492
-0.425
-0.365
-0.309
-0.448
13.444
353.433
3597.617
5337.773
806.166
16.821
-0.375
-0.186
3.186
5.541
2.035
2.514
0.928
277.864
203.779
336.838
46.513
2.437
-0.217
-0.328
-0.306
-0.290
-0.259
-0.241
-0.233
-0.227
-0.222
-0.214
-0.204
-0.193
-0.191
-0.211
-0.284
-0.473
-0.621
-0.601
-0.526
0.137
0.387
-0.155
-0.312
2.139
72.729
501.457
635.003
141.618
0.714
0.657
113.030
806.245
1312.772
321.555
108.357
19.086
124.081
178.315
258.977
43.947
8.137
1.331
-0.227
-0.297
-0.284
-0.259
-0.236
-0.226
-0.215
-0.206
-0.200
-0.194
-0.194
-0.199
-0.240
-0.370
-0.638
-0.656
-0.534
5.384
56.710
158.681
101.060
1.882
-0.353
1.242
8.975
8.840
0.452
-0.390
18.396
1481.883
33427.867
72307.586
8133.759
30148.129
447.047
11.548
21.594
28.557
75.297
319.777
33.196
0.544
-0.289
-0.283
-0.265
-0.243
-0.231
-0.224
-0.215
-0.203
-0.197
-0.191
-0.211
-0.268
-0.455
-0.646
-0.673
2.610
113.156
2155.677
12111.884
4675.096
314.873
0.812
-0.384
-0.419
-0.438
-0.434
-0.220
57.876
4098.924
100000.109
100030.922
26302.436
94552.148
723.951
0.458
0.981
5.299
231.327
1529.856
78.680
1.077
-0.283
-0.283
-0.274
-0.255
-0.245
-0.239
-0.231
-0.217
-0.209
-0.201
-0.219
-0.287
-0.494
-0.626
-0.633
10.599
635.105
45280.121
99999.719
100000.414
2449.525
19.435
0.159
-0.301
-0.424
-0.653
-0.447
17.238
1158.971
28789.217
52833.676
4778.419
426.845
119.480
-0.354
-0.305
0.660
19.076
58.679
9.737
0.107
-0.296
-0.293
-0.290
-0.273
-0.263
-0.260
-0.253
-0.245
-0.230
-0.220
-0.233
-0.297
-0.499
-0.613
-0.616
9.270
715.295
52829.148
99999.922
100005.391
2820.109
53.774
7.329
4.199
0.810
-0.506
-0.589
0.875
82.829
634.979
909.431
224.802
9.806
295.908
-0.375
-0.362
-0.297
0.198
0.770
0.055
-0.287
-0.300
-0.306
-0.292
-0.281
-0.275
-0.277
-0.274
-0.263
-0.250
-0.241
-0.251
-0.323
-0.492
-0.652
-0.691
0.932
141.560
3160.615
21450.842
6990.511
477.234
87.255
263.242
227.327
26.262
0.804
-0.490
-0.492
-0.102
1.483
3.125
0.102
2.126
94.683
-0.366
-0.355
-0.341
-0.320
-0.305
-0.305
-0.306
-0.309
-0.305
-0.294
-0.290
-0.283
-0.290
-0.302
-0.289
-0.261
-0.249
-0.262
-0.315
-0.439
-0.610
-0.662
-0.666
0.953
81.645
250.154
161.137
25.984
514.525
41629.133
34242.855
337.490
9.077
1.047
-0.340
-0.437
-0.424
-0.416
-0.409
0.059
6.542
-0.496
-0.287
5.721
106.115
123.349
7.187
-0.282
-0.319
-0.252
-0.203
-0.180
-0.178
-0.178
-0.180
0.025
4.765
94.789
667.466
295.149
19.026
0.741
-0.178
-0.219
-0.224
-0.215
-0.213
-0.212
-0.212
-0.194
-0.156
-0.145
-0.154
-0.147
-0.137
-0.123
-0.103
-0.088
-0.084
-0.092
-0.114
-0.173
-0.418
0.098
43.935
11423.298
17828.795
67.567
0.054
-0.394
-0.273
-0.206
-0.171
-0.167
-0.166
-0.166
-0.029
2.554
37.129
176.053
94.797
8.962
0.320
-0.187
-0.207
-0.210
-0.206
-0.202
-0.196
-0.186
-0.124
-0.025
-0.040
-0.119
-0.138
-0.126
-0.111
-0.092
-0.078
-0.072
-0.075
-0.086
-0.113
-0.387
0.113
25.609
1844.200
2229.123
32.789
-0.219
-0.474
-0.288
-0.202
-0.163
-0.154
-0.157
-0.155
-0.131
0.362
3.510
9.986
6.534
1.162
-0.116
-0.214
-0.202
-0.190
-0.187
-0.184
-0.178
-0.165
-0.102
-0.005
-0.009
-0.097
-0.120
-0.110
-0.096
-0.079
-0.066
-0.062
-0.063
-0.064
-0.077
-0.321
0.664
3.867
15.850
16.385
1.047
-0.633
-0.520
-0.293
-0.192
-0.149
-0.140
-0.145
-0.142
-0.145
-0.113
0.085
0.309
0.159
-0.164
-0.274
-0.259
-0.224
-0.134
-0.115
-0.158
-0.159
-0.155
-0.125
-0.086
-0.078
-0.103
-0.103
-0.094
-0.085
-0.069
-0.058
-0.053
-0.052
-0.052
-0.055
-0.338
0.531
2.163
1.086
-0.374
-0.650
-0.666
-0.498
-0.277
-0.172
-0.138
-0.127
-0.128
-0.133
-0.136
-0.138
-0.141
-0.152
-0.196
-0.300
-0.347
-0.332
-0.272
0.040
0.136
-0.130
-0.148
-0.140
-0.134
-0.123
-0.110
-0.100
-0.091
-0.081
-0.073
-0.059
-0.048
-0.045
-0.043
-0.042
-0.044
-0.412
-0.278
0.032
-0.315
-0.629
-0.630
-0.615
-0.419
-0.237
-0.157
-0.126
-0.115
-0.114
-0.122
-0.128
-0.130
-0.137
-0.155
-0.205
-0.322
-0.426
-0.414
-0.381
-0.195
-0.047
-0.148
-0.151
-0.134
-0.122
-0.109
-0.098
-0.090
-0.080
-0.072
-0.058
-0.047
-0.040
-0.038
-0.033
-0.032
-0.034
-0.477
-0.464
-0.508
-0.529
-0.559
-0.563
-0.514
-0.309
-0.189
-0.139
-0.116
-0.105
-0.104
-0.104
-0.111
-0.120
-0.128
-0.147
-0.191
-0.300
-0.474
-0.484
-0.450
-0.390
-0.304
-0.232
-0.171
-0.131
-0.108
-0.094
-0.085
-0.076
-0.068
-0.057
-0.046
-0.038
-0.033
-0.030
-0.026
-0.026
-0.027
-0.343
-0.341
-0.447
-0.455
-0.472
-0.476
-0.346
-0.223
-0.154
-0.124
-0.106
-0.100
-0.096
-0.093
-0.098
-0.104
-0.112
-0.128
-0.164
-0.247
-0.393
-0.526
-0.493
-0.432
-0.352
-0.263
-0.195
-0.141
-0.099
-0.081
-0.073
-0.063
-0.055
-0.047
-0.040
-0.033
-0.030
-0.026
-0.022
-0.023
-0.022
7.608
3.049
0.155
-0.358
-0.380
-0.323
-0.249
-0.179
-0.137
-0.113
-0.101
-0.095
-0.091
-0.088
-0.088
-0.091
-0.098
-0.115
-0.147
-0.202
-0.277
-0.375
-0.304
-0.046
-0.210
-0.289
-0.209
-0.141
-0.093
-0.068
-0.058
-0.050
-0.043
-0.038
-0.033
-0.028
-0.025
-0.020
-0.019
-0.019
-0.019
579.967
120.657
7.113
0.021
-0.271
-0.248
-0.210
-0.160
-0.128
-0.109
-0.097
-0.089
-0.085
-0.083
-0.083
-0.086
-0.093
-0.107
-0.140
-0.169
-0.197
0.038
4.405
14.557
4.413
0.023
-0.167
-0.122
-0.088
-0.061
-0.049
-0.042
-0.036
-0.031
-0.028
-0.025
-0.021
-0.018
-0.016
-0.016
-0.017
99999.453
2962.286
37.223
0.819
-0.217
-0.220
-0.203
-0.159
-0.125
-0.106
-0.096
-0.089
-0.082
-0.079
-0.082
-0.085
-0.091
-0.108
-0.136
-0.153
-0.154
0.902
33.290
196.982
33.301
0.923
-0.125
-0.106
-0.083
-0.056
-0.042
-0.035
-0.030
-0.028
-0.024
-0.023
-0.019
-0.017
-0.016
-0.013
-0.012
100000.063
4086.400
45.656
1.457
-0.184
-0.211
-0.201
-0.153
-0.122
-0.104
-0.094
-0.087
-0.081
-0.077
-0.078
-0.082
-0.091
-0.112
-0.139
-0.150
-0.150
0.595
16.807
78.833
16.821
0.535
-0.112
-0.100
-0.079
-0.051
-0.040
-0.032
-0.028
-0.025
-0.023
-0.021
-0.018
-0.015
-0.013
-0.012
-0.012
888.019
169.936
24.958
2.358
-0.142
-0.210
-0.196
-0.154
-0.121
-0.103
-0.093
-0.086
-0.080
-0.076
-0.075
-0.081
-0.091
-0.114
-0.146
-0.169
-0.175
-0.087
1.061
3.078
1.075
-0.043
-0.114
-0.100
-0.073
-0.049
-0.037
-0.031
-0.026
-0.022
-0.020
-0.015
-0.014
-0.013
-0.012
-0.011
-0.012
11.632
10.703
7.280
0.891
-0.189
-0.213
-0.189
-0.148
-0.118
-0.103
-0.093
-0.086
-0.082
-0.078
-0.076
-0.078
-0.092
-0.123
-0.169
-0.212
-0.226
-0.232
-0.225
-0.174
-0.174
-0.157
-0.126
-0.101
-0.067
-0.046
-0.035
-0.028
-0.024
-0.021
-0.020
-0.016
-0.014
-0.012
-0.011
-0.013
-0.012
0.070
0.295
0.222
-0.150
-0.232
-0.212
-0.182
-0.144
-0.119
-0.106
-0.093
-0.087
-0.083
-0.079
-0.078
-0.081
-0.093
-0.128
-0.185
-0.249
-0.294
-0.378
-0.441
-0.440
-0.353
-0.240
-0.163
-0.102
-0.063
-0.045
-0.034
-0.028
-0.025
-0.021
-0.017
-0.017
-0.015
-0.014
-0.013
-0.010
-0.012
-0.307
-0.288
-0.273
-0.258
-0.238
-0.209
-0.176
-0.146
-0.123
-0.107
-0.096
-0.088
-0.085
-0.086
-0.089
-0.093
-0.097
-0.120
-0.161
-0.194
-0.282
-0.383
-0.474
-0.544
-0.583
-0.443
-0.234
-0.119
-0.067
-0.046
-0.034
-0.030
-0.026
-0.022
-0.017
-0.016
-0.016
-0.014
-0.013
-0.013
-0.011
-0.308
-0.292
-0.280
-0.264
-0.242
-0.206
-0.174
-0.150
-0.130
-0.111
-0.101
-0.096
-0.094
-0.095
-0.102
-0.114
-0.121
-0.128
-0.142
-0.180
-0.113
0.270
-0.106
-0.554
-0.583
-0.570
-0.382
-0.168
-0.080
-0.047
-0.036
-0.031
-0.027
-0.023
-0.020
-0.019
-0.018
-0.016
-0.014
-0.015
-0.015
-0.299
-0.290
-0.276
-0.255
-0.232
-0.203
-0.175
-0.152
-0.134
-0.119
-0.111
-0.104
-0.106
-0.116
-0.126
-0.136
-0.145
-0.144
-0.144
0.547
31.214
101.231
36.609
4.673
-0.474
-0.543
-0.506
-0.239
-0.097
-0.051
-0.037
-0.030
-0.027
-0.025
-0.022
-0.022
-0.022
-0.019
-0.019
-0.020
-0.017
-0.168
-0.217
-0.253
-0.247
-0.228
-0.209
-0.183
-0.160
-0.142
-0.129
-0.123
-0.121
-0.128
-0.136
-0.146
-0.156
-0.148
-0.144
0.179
177.864
2779.731
7997.958
1901.090
126.776
3.022
-0.492
-0.455
-0.299
-0.116
-0.056
-0.041
-0.032
-0.029
-0.029
-0.028
-0.027
-0.028
-0.026
-0.026
-0.024
-0.023
0.180
-0.026
-0.224
-0.253
-0.237
-0.220
-0.191
-0.169
-0.152
-0.142
-0.137
-0.141
-0.151
-0.163
-0.172
-0.125
0.012
0.147
11.478
1902.268
100000.477
99999.945
84777.297
1159.282
14.969
-0.335
-0.378
-0.294
-0.118
-0.060
-0.042
-0.033
-0.032
-0.034
-0.036
-0.037
-0.037
-0.037
-0.035
-0.032
-0.031
0.329
0.021
-0.226
-0.266
-0.249
-0.228
-0.200
-0.177
-0.162
-0.154
-0.157
-0.167
-0.176
-0.186
-0.131
0.513
2.867
5.220
44.308
3688.006
100024.164
100001.359
99999.922
1901.110
18.114
-0.198
-0.286
-0.244
-0.108
-0.059
-0.039
-0.039
-0.040
-0.043
-0.047
-0.049
-0.051
-0.051
-0.047
-0.044
-0.040
-0.072
-0.180
-0.278
-0.277
-0.258
-0.234
-0.208
-0.186
-0.172
-0.171
-0.177
-0.192
-0.191
-0.192
0.115
3.865
26.651
49.779
625.260
16560.807
29633.529
100010.219
18556.508
446.253
2.681
-0.185
-0.199
-0.172
-0.088
-0.060
-0.048
-0.050
-0.054
-0.058
-0.065
-0.070
-0.072
-0.071
-0.064
-0.057
-0.051
-0.357
-0.337
-0.320
-0.286
-0.262
-0.243
-0.217
-0.199
-0.189
-0.191
-0.197
-0.202
-0.201
-0.167
0.395
8.115
66.410
117.503
1027.209
37448.781
1634.782
1039.867
353.823
10.867
-0.065
-0.122
-0.134
-0.110
-0.074
-0.061
-0.057
-0.063
-0.072
-0.078
-0.081
-0.084
-0.086
-0.086
-0.084
-0.076
-0.064
-0.550
-0.434
-0.354
-0.303
-0.273
-0.246
-0.226
-0.214
-0.209
-0.212
-0.212
-0.212
-0.164
0.370
2.289
5.376
23.993
40.963
177.316
526.505
205.616
8.848
0.462
-0.110
-0.098
-0.092
-0.094
-0.077
-0.069
-0.064
-0.070
-0.084
-0.089
-0.092
-0.096
-0.102
-0.100
-0.098
-0.095
-0.092
-0.084
-0.723
-0.600
-0.424
-0.332
-0.281
-0.250
-0.236
-0.228
-0.228
-0.228
-0.224
-0.220
1.766
116.438
331.724
171.031
8.292
5.423
129.147
317.739
160.000
4.438
-0.129
-0.116
-0.104
-0.086
-0.080
-0.076
-0.075
-0.078
-0.090
-0.101
-0.109
-0.112
-0.059
0.030
-0.001
-0.095
-0.115
-0.109
-0.105
-0.718
-0.657
-0.526
-0.365
-0.292
-0.258
-0.248
-0.241
-0.235
-0.235
-0.228
0.185
250.474
6105.243
38898.242
10548.929
447.964
1.941
8.686
41.885
13.589
0.171
-0.136
-0.124
-0.106
-0.094
-0.088
-0.089
-0.093
-0.105
-0.112
-0.122
-0.126
0.120
1.700
5.341
3.910
0.785
-0.055
-0.135
-0.124
-0.526
-0.615
-0.554
-0.403
-0.308
-0.270
-0.256
-0.246
-0.240
-0.233
-0.228
5.346
1677.861
100000.844
100003.859
100002.688
4099.547
33.430
-0.153
0.010
-0.105
-0.155
-0.142
-0.125
-0.112
-0.106
-0.111
-0.121
-0.138
-0.157
-0.164
-0.152
-0.047
2.309
41.627
227.388
155.209
13.756
0.675
-0.143
-0.150
2.932
-0.556
-0.505
-0.423
-0.325
-0.279
-0.264
-0.247
-0.247
-0.246
-0.242
7.539
1900.986
99999.852
100000.000
99999.961
4675.233
33.464
-0.191
-0.202
-0.184
-0.165
-0.149
-0.137
-0.127
-0.132
-0.154
-0.196
-0.247
-0.266
-0.240
-0.221
0.160
11.093
505.562
16158.147
4809.494
107.042
2.812
-0.123
-0.190
16.509
-0.432
-0.458
-0.412
-0.323
-0.290
-0.268
-0.255
-0.259
-0.271
-0.284
1.332
314.901
9173.192
72283.398
16074.820
635.184
3.562
-0.191
-0.172
-0.191
-0.179
-0.166
-0.152
-0.149
-0.176
-0.250
-0.345
-0.333
-0.315
-0.286
-0.257
0.161
12.319
667.485
23385.738
7966.422
136.940
3.104
-0.135
-0.224
28.122
-0.425
-0.430
-0.393
-0.335
-0.307
-0.279
-0.261
-0.265
-0.298
-0.320
-0.213
7.775
177.782
446.147
250.258
14.407
-0.023
-0.206
-0.176
-0.195
-0.179
-0.166
-0.156
-0.175
-0.247
-0.395
-0.400
-0.394
-0.194
0.322
0.093
-0.078
3.090
58.891
441.119
259.008
21.224
0.784
-0.227
-0.255
3.100
-0.426
-0.411
-0.385
-0.348
-0.326
-0.297
-0.270
-0.266
-0.311
-0.351
-0.384
-0.289
1.304
3.407
1.661
-0.118
-0.278
-0.232
-0.195
-0.152
-0.163
-0.166
-0.162
-0.208
-0.351
-0.438
-0.453
0.607
17.435
126.652
158.714
21.832
0.262
3.002
9.654
7.217
1.377
-0.035
-0.154
-0.211
-0.206
-0.400
-0.403
-0.389
-0.364
-0.336
-0.312
-0.279
-0.262
-0.283
-0.363
-0.407
-0.433
-0.449
-0.436
-0.405
-0.352
-0.304
-0.259
-0.190
-0.166
-0.181
-0.198
-0.218
-0.228
-0.429
-0.464
-0.293
18.236
564.274
6981.384
10534.012
1310.137
33.400
0.294
1.475
1.440
0.588
1.271
2.164
0.947
3.700
0.031
-0.231
-0.325
-0.379
-0.353
-0.319
-0.290
-0.262
-0.259
-0.292
-0.362
-0.434
-0.442
-0.428
-0.401
-0.365
-0.290
-0.217
-0.188
-0.206
-0.257
-0.338
-0.378
-0.346
-0.303
-0.475
0.465
101.146
6101.139
99999.734
99999.773
18556.344
280.736
0.255
0.602
0.826
1.860
12.244
23.582
8.838
52.639
2.522
1.156
0.180
-0.304
-0.354
-0.324
-0.299
-0.264
-0.247
-0.252
-0.268
-0.295
-0.320
-0.324
-0.296
-0.252
-0.211
-0.195
-0.214
-0.293
-0.447
-0.497
-0.443
-0.384
-0.330
-0.286
0.314
101.103
6101.097
99999.711
99999.883
21451.121
315.218
0.046
-0.131
0.152
3.601
33.848
75.739
24.057
228.313
7.374
4.655
1.289
-0.140
-0.338
-0.312
-0.295
-0.270
-0.245
-0.236
-0.233
-0.232
-0.230
-0.223
-0.212
-0.196
-0.188
-0.204
-0.276
-0.458
-0.574
-0.552
-0.441
0.345
0.675
-0.134
-0.292
13.642
715.287
10533.938
16074.808
1678.099
41.968
-0.295
1.416
41.919
86.937
71.736
151.818
31.135
84.925
5.561
4.657
1.447
0.132
-0.228
-0.303
-0.289
-0.273
-0.249
-0.238
-0.231
-0.225
-0.214
-0.204
-0.195
-0.190
-0.191
-0.231
-0.362
-0.601
-0.608
-0.396
7.850
101.123
280.587
158.650
5.242
0.022
12.890
177.630
223.052
33.294
-0.092
0.138
101.002
715.721
1050.944
3048.217
37390.426
523.944
7.400
1.138
1.027
1.721
2.961
0.641
-0.242
-0.289
-0.277
-0.263
-0.247
-0.237
-0.229
-0.222
-0.210
-0.199
-0.188
-0.205
-0.263
-0.444
-0.602
-0.623
3.571
177.746
4675.129
33427.555
12112.013
564.759
2.929
-0.259
-0.296
-0.292
-0.409
-0.483
1.147
198.995
1901.312
2810.812
6428.045
100011.055
846.328
0.091
-0.212
0.003
2.569
5.698
1.447
-0.201
-0.290
-0.284
-0.275
-0.257
-0.247
-0.242
-0.238
-0.231
-0.216
-0.204
-0.219
-0.281
-0.479
-0.584
-0.550
15.230
1310.124
99999.695
99999.953
100004.789
5373.305
79.732
2.557
-0.239
-0.409
-0.429
-0.514
0.165
81.826
635.116
913.763
326.389
332.298
61.493
-0.361
-0.358
-0.285
0.411
1.057
0.156
-0.273
-0.292
-0.293
-0.289
-0.276
-0.272
-0.272
-0.270
-0.263
-0.246
-0.225
-0.233
-0.288
-0.487
-0.582
-0.540
13.504
1481.928
99999.680
100001.313
100089.664
10127.438
2027.778
36.539
1.605
-0.028
-0.501
-0.518
-0.428
0.829
26.476
52.379
7.082
4.733
59.773
-0.376
-0.364
-0.346
-0.293
-0.237
-0.283
-0.293
-0.294
-0.306
-0.299
-0.296
-0.302
-0.318
-0.325
-0.318
-0.281
-0.243
-0.245
-0.304
-0.453
-0.587
-0.638
1.510
249.986
7997.706
72285.828
21632.514
24959.479
10552.927
98.019
27.346
5.089
-0.020
-0.476
-0.456
-0.420
-0.401
-0.375
-0.356
0.680
23.770
-0.360
-0.357
-0.339
-0.319
-0.301
-0.297
-0.296
-0.300
-0.303
-0.308
-0.323
-0.351
-0.392
-0.399
-0.347
-0.294
-0.253
-0.251
-0.293
-0.403
-0.550
-0.616
-0.578
2.131
158.398
502.131
271.596
298.808
257.003
517.005
441.171
37.871
4.820
1.240
-0.582
-0.609
0.639
1.536
0.240
-0.164
3.027
-0.247
1.270
13.723
152.918
170.724
8.694
-0.152
-0.288
-0.251
-0.209
-0.179
-0.173
-0.175
-0.169
-0.150
0.254
2.834
8.075
5.301
0.944
-0.107
-0.214
-0.222
-0.221
-0.219
-0.203
-0.201
-0.146
0.348
1.157
0.929
0.141
-0.130
-0.142
-0.130
-0.117
-0.096
-0.085
-0.086
-0.097
-0.135
-0.227
1.197
55.496
17834.234
28304.744
78.615
0.317
-0.318
-0.258
-0.204
-0.170
-0.159
-0.161
-0.156
-0.145
0.101
1.511
3.890
2.832
0.438
-0.143
-0.203
-0.208
-0.209
-0.171
-0.104
-0.060
0.093
1.824
5.289
4.301
0.866
-0.042
-0.129
-0.121
-0.104
-0.085
-0.075
-0.072
-0.076
-0.093
-0.333
0.145
29.527
2704.040
3287.969
37.854
-0.023
-0.356
-0.258
-0.197
-0.159
-0.148
-0.148
-0.144
-0.143
-0.096
0.167
0.536
0.332
-0.106
-0.219
-0.218
-0.138
2.028
10.797
3.462
0.039
0.157
2.058
5.895
4.794
0.986
-0.031
-0.120
-0.106
-0.092
-0.072
-0.063
-0.061
-0.059
-0.066
-0.343
-0.403
1.078
16.422
18.746
1.284
-0.538
-0.376
-0.249
-0.178
-0.144
-0.134
-0.135
-0.134
-0.133
-0.137
-0.124
-0.112
-0.182
-0.287
-0.285
-0.220
1.617
53.458
177.822
82.009
1.267
-0.049
0.540
1.690
1.369
0.259
-0.073
-0.100
-0.092
-0.079
-0.063
-0.053
-0.049
-0.049
-0.051
-0.362
-0.465
-0.519
-0.420
-0.440
-0.644
-0.582
-0.360
-0.227
-0.159
-0.129
-0.120
-0.119
-0.126
-0.129
-0.130
-0.139
-0.166
-0.244
-0.366
-0.368
-0.231
4.491
84.159
223.260
113.244
2.073
-0.135
-0.048
0.078
0.068
-0.056
-0.092
-0.085
-0.076
-0.065
-0.053
-0.045
-0.041
-0.038
-0.042
-0.249
-0.481
-0.548
-0.584
-0.616
-0.630
-0.492
-0.305
-0.195
-0.143
-0.118
-0.107
-0.105
-0.113
-0.119
-0.126
-0.134
-0.161
-0.251
-0.434
-0.452
-0.428
1.924
16.389
40.372
12.886
0.142
-0.135
-0.125
-0.112
-0.100
-0.093
-0.081
-0.074
-0.064
-0.051
-0.042
-0.037
-0.032
-0.032
-0.032
-0.181
-0.545
-0.547
-0.546
-0.563
-0.525
-0.363
-0.236
-0.164
-0.126
-0.107
-0.100
-0.096
-0.096
-0.102
-0.109
-0.120
-0.148
-0.222
-0.414
-0.517
-0.525
-0.318
1.227
2.153
0.434
-0.150
-0.133
-0.115
-0.101
-0.088
-0.078
-0.074
-0.064
-0.052
-0.041
-0.036
-0.032
-0.027
-0.025
-0.025
-0.493
-0.587
-0.515
-0.486
-0.454
-0.364
-0.259
-0.183
-0.138
-0.114
-0.102
-0.093
-0.089
-0.087
-0.089
-0.095
-0.103
-0.123
-0.180
-0.318
-0.549
-0.561
-0.535
-0.474
-0.363
-0.280
-0.201
-0.140
-0.104
-0.087
-0.076
-0.070
-0.060
-0.050
-0.040
-0.033
-0.028
-0.023
-0.021
-0.022
-0.020
1.146
0.275
-0.256
-0.350
-0.320
-0.270
-0.207
-0.156
-0.126
-0.106
-0.096
-0.087
-0.085
-0.080
-0.080
-0.084
-0.092
-0.106
-0.144
-0.228
-0.372
-0.548
-0.541
-0.472
-0.394
-0.301
-0.217
-0.156
-0.094
-0.071
-0.060
-0.053
-0.046
-0.039
-0.032
-0.028
-0.023
-0.019
-0.016
-0.018
-0.018
41.064
13.309
1.280
-0.178
-0.252
-0.230
-0.192
-0.148
-0.118
-0.103
-0.092
-0.084
-0.080
-0.079
-0.077
-0.078
-0.083
-0.095
-0.123
-0.172
-0.234
-0.314
-0.259
-0.110
-0.253
-0.286
-0.198
-0.128
-0.083
-0.059
-0.048
-0.041
-0.037
-0.031
-0.027
-0.022
-0.020
-0.017
-0.016
-0.015
-0.015
440.709
108.530
7.727
0.404
-0.214
-0.210
-0.191
-0.146
-0.117
-0.101
-0.090
-0.083
-0.074
-0.074
-0.075
-0.072
-0.077
-0.088
-0.116
-0.142
-0.164
-0.153
0.302
1.146
0.304
-0.145
-0.136
-0.101
-0.074
-0.051
-0.040
-0.032
-0.028
-0.026
-0.024
-0.019
-0.017
-0.016
-0.014
-0.012
-0.011
510.589
230.722
174.990
10.128
0.003
-0.206
-0.187
-0.149
-0.116
-0.099
-0.089
-0.084
-0.074
-0.069
-0.071
-0.070
-0.076
-0.087
-0.109
-0.131
-0.143
-0.127
0.204
0.694
0.214
-0.107
-0.110
-0.089
-0.065
-0.046
-0.035
-0.030
-0.025
-0.023
-0.020
-0.018
-0.016
-0.014
-0.011
-0.010
-0.010
77.655
2720.586
6033.919
50.982
0.448
-0.199
-0.181
-0.146
-0.116
-0.099
-0.088
-0.081
-0.073
-0.069
-0.067
-0.069
-0.074
-0.086
-0.106
-0.131
-0.136
-0.144
-0.110
-0.032
-0.094
-0.121
-0.104
-0.085
-0.059
-0.042
-0.033
-0.027
-0.023
-0.020
-0.018
-0.016
-0.013
-0.012
-0.009
-0.010
-0.011
10.993
320.328
444.965
16.748
0.147
-0.196
-0.174
-0.141
-0.113
-0.097
-0.088
-0.080
-0.075
-0.071
-0.068
-0.066
-0.074
-0.086
-0.107
-0.137
-0.172
-0.206
-0.220
-0.205
-0.176
-0.143
-0.112
-0.082
-0.055
-0.040
-0.032
-0.026
-0.022
-0.020
-0.016
-0.013
-0.013
-0.012
-0.011
-0.009
-0.009
0.387
4.474
5.073
0.619
-0.183
-0.195
-0.168
-0.136
-0.112
-0.099
-0.089
-0.078
-0.073
-0.073
-0.069
-0.070
-0.074
-0.086
-0.106
-0.165
-0.258
-0.346
-0.414
-0.412
-0.329
-0.220
-0.139
-0.083
-0.054
-0.039
-0.031
-0.024
-0.023
-0.020
-0.016
-0.014
-0.012
-0.013
-0.011
-0.010
-0.009
-0.285
-0.214
-0.186
-0.222
-0.213
-0.191
-0.166
-0.135
-0.117
-0.103
-0.088
-0.082
-0.076
-0.076
-0.075
-0.075
-0.081
-0.082
-0.105
-0.157
-0.238
-0.339
-0.435
-0.506
-0.542
-0.408
-0.210
-0.104
-0.060
-0.040
-0.030
-0.027
-0.023
-0.019
-0.017
-0.015
-0.014
-0.012
-0.010
-0.010
-0.009
-0.296
-0.277
-0.261
-0.241
-0.215
-0.188
-0.157
-0.136
-0.118
-0.103
-0.092
-0.086
-0.083
-0.084
-0.087
-0.092
-0.099
-0.102
-0.111
-0.143
-0.053
0.290
-0.068
-0.505
-0.540
-0.537
-0.362
-0.157
-0.074
-0.044
-0.033
-0.028
-0.022
-0.021
-0.019
-0.020
-0.017
-0.014
-0.012
-0.012
-0.012
-0.295
-0.278
-0.259
-0.239
-0.212
-0.181
-0.157
-0.140
-0.124
-0.111
-0.099
-0.092
-0.091
-0.099
-0.106
-0.118
-0.125
-0.123
-0.120
0.539
30.847
101.267
40.632
5.205
-0.440
-0.517
-0.486
-0.228
-0.092
-0.048
-0.034
-0.028
-0.024
-0.021
-0.022
-0.021
-0.020
-0.019
-0.018
-0.018
-0.018
-0.281
-0.267
-0.249
-0.230
-0.212
-0.185
-0.162
-0.144
-0.131
-0.121
-0.108
-0.106
-0.110
-0.121
-0.128
-0.135
-0.134
-0.130
0.291
177.891
2779.761
7997.987
2155.852
126.797
2.944
-0.469
-0.438
-0.289
-0.110
-0.054
-0.037
-0.030
-0.026
-0.027
-0.027
-0.026
-0.025
-0.025
-0.024
-0.021
-0.023
-0.285
-0.271
-0.256
-0.237
-0.221
-0.198
-0.172
-0.152
-0.141
-0.130
-0.121
-0.123
-0.131
-0.141
-0.150
-0.152
-0.138
-0.044
11.528
1902.744
100000.648
99999.984
99614.406
1159.296
16.428
-0.320
-0.363
-0.292
-0.112
-0.056
-0.038
-0.032
-0.032
-0.033
-0.033
-0.034
-0.032
-0.032
-0.030
-0.028
-0.030
-0.298
-0.291
-0.272
-0.249
-0.233
-0.209
-0.186
-0.166
-0.150
-0.142
-0.137
-0.144
-0.155
-0.166
-0.172
-0.123
0.054
1.742
62.397
3755.442
100040.336
100001.961
99999.953
2155.861
17.622
-0.186
-0.274
-0.235
-0.104
-0.055
-0.042
-0.039
-0.039
-0.041
-0.043
-0.043
-0.044
-0.043
-0.041
-0.039
-0.038
-0.334
-0.313
-0.283
-0.256
-0.239
-0.216
-0.200
-0.178
-0.161
-0.152
-0.152
-0.167
-0.172
-0.177
-0.163
0.060
0.877
14.218
1662.348
95046.859
30765.080
100014.969
18556.570
501.724
2.552
-0.173
-0.191
-0.164
-0.085
-0.055
-0.045
-0.047
-0.052
-0.055
-0.061
-0.062
-0.065
-0.061
-0.056
-0.053
-0.048
-0.399
-0.347
-0.302
-0.271
-0.246
-0.223
-0.205
-0.191
-0.176
-0.171
-0.177
-0.186
-0.184
-0.187
-0.150
0.208
1.582
43.583
2975.220
102177.445
4706.437
1111.057
353.971
10.879
-0.061
-0.115
-0.126
-0.102
-0.070
-0.058
-0.055
-0.061
-0.070
-0.075
-0.077
-0.079
-0.079
-0.078
-0.078
-0.072
-0.062
-0.550
-0.430
-0.345
-0.293
-0.254
-0.229
-0.213
-0.201
-0.191
-0.190
-0.198
-0.198
-0.194
-0.177
-0.099
0.072
1.058
226.873
6170.296
33810.816
9252.484
402.594
1.879
-0.097
-0.089
-0.084
-0.085
-0.074
-0.063
-0.063
-0.069
-0.080
-0.086
-0.088
-0.091
-0.094
-0.093
-0.093
-0.092
-0.090
-0.084
-0.765
-0.590
-0.413
-0.314
-0.265
-0.238
-0.219
-0.213
-0.205
-0.206
-0.211
-0.206
0.119
26.766
126.957
42.087
1.519
223.616
6102.796
33430.949
9174.756
397.291
1.275
-0.104
-0.096
-0.078
-0.073
-0.069
-0.072
-0.075
-0.089
-0.095
-0.099
-0.096
-0.012
0.118
0.073
-0.066
-0.110
-0.107
-0.104
-0.756
-0.693
-0.520
-0.360
-0.286
-0.250
-0.230
-0.224
-0.218
-0.218
-0.220
-0.129
101.166
1677.917
6981.778
2447.069
177.881
27.126
635.226
2155.825
909.454
82.025
-0.036
-0.109
-0.095
-0.083
-0.079
-0.081
-0.088
-0.100
-0.110
-0.112
-0.110
0.253
2.868
9.003
6.569
1.368
0.000
-0.129
-0.123
-0.670
-0.655
-0.589
-0.407
-0.309
-0.265
-0.243
-0.235
-0.231
-0.233
-0.237
1.520
564.278
24832.191
99999.891
52829.363
1159.196
6.832
9.809
43.473
15.189
0.479
-0.136
-0.124
-0.105
-0.095
-0.097
-0.108
-0.122
-0.138
-0.144
-0.145
0.018
4.320
94.816
768.753
440.983
29.637
1.074
-0.124
-0.152
1.223
-0.598
-0.536
-0.431
-0.331
-0.282
-0.258
-0.245
-0.250
-0.259
-0.270
2.830
635.167
33427.645
99999.805
61741.598
1310.216
8.166
-0.176
-0.031
-0.109
-0.192
-0.172
-0.148
-0.130
-0.119
-0.135
-0.166
-0.200
-0.208
-0.190
-0.177
0.388
21.234
2166.755
99999.828
76276.594
295.137
4.755
-0.075
-0.192
6.961
-0.509
-0.484
-0.427
-0.339
-0.297
-0.268
-0.253
-0.264
-0.295
-0.321
0.920
126.674
2155.746
10534.085
3597.745
223.245
1.728
-0.216
-0.254
-0.237
-0.219
-0.199
-0.169
-0.140
-0.152
-0.207
-0.268
-0.255
-0.243
-0.226
-0.208
0.422
26.468
2962.350
99999.930
99999.930
385.202
5.262
-0.086
-0.225
6.618
-0.446
-0.440
-0.405
-0.339
-0.296
-0.274
-0.259
-0.271
-0.336
-0.365
-0.329
5.114
68.267
177.816
101.198
7.431
-0.108
-0.244
-0.199
-0.253
-0.229
-0.188
-0.158
-0.163
-0.212
-0.311
-0.309
-0.297
-0.124
0.276
0.034
-0.010
5.918
155.833
1860.712
888.969
42.317
1.518
-0.194
-0.247
0.402
-0.379
-0.373
-0.380
-0.341
-0.303
-0.282
-0.262
-0.268
-0.330
-0.403
-0.453
-0.444
0.610
2.102
0.910
-0.310
-0.341
-0.277
-0.215
-0.189
-0.178
-0.166
-0.166
-0.185
-0.293
-0.342
-0.345
0.621
23.652
223.194
280.635
52.332
1.063
9.648
40.875
36.153
7.548
0.847
0.509
0.112
-0.301
-0.323
-0.317
-0.354
-0.348
-0.316
-0.290
-0.263
-0.256
-0.288
-0.389
-0.474
-0.508
-0.531
-0.523
-0.489
-0.428
-0.363
-0.290
-0.194
-0.160
-0.175
-0.185
-0.195
-0.200
-0.350
-0.367
-0.159
22.929
1159.156
21450.600
33427.746
2780.120
102.303
11.250
74.839
74.886
14.147
13.161
23.632
8.858
1.072
-0.167
-0.336
-0.365
-0.358
-0.326
-0.303
-0.266
-0.248
-0.251
-0.293
-0.381
-0.488
-0.516
-0.505
-0.474
-0.421
-0.316
-0.223
-0.183
-0.195
-0.233
-0.289
-0.326
-0.306
-0.369
-0.382
0.632
177.764
16074.769
99999.867
100001.789
61749.676
507.834
7.845
33.059
33.710
23.641
337.443
1185.863
199.834
10.882
0.749
-0.283
-0.362
-0.369
-0.343
-0.314
-0.276
-0.247
-0.237
-0.243
-0.269
-0.305
-0.338
-0.339
-0.315
-0.264
-0.216
-0.192
-0.202
-0.261
-0.378
-0.439
-0.391
-0.340
-0.295
-0.392
0.408
177.716
18556.141
100000.141
100007.852
72329.383
591.846
4.065
3.460
5.097
47.676
2166.930
19411.543
1185.966
29.311
2.003
-0.134
-0.321
-0.360
-0.344
-0.313
-0.284
-0.255
-0.238
-0.235
-0.236
-0.237
-0.242
-0.232
-0.219
-0.200
-0.188
-0.196
-0.247
-0.388
-0.509
-0.483
-0.432
-0.157
-0.088
-0.271
-0.274
20.325
1481.943
28789.418
52833.719
3621.884
127.893
1.431
-0.034
0.806
21.820
510.506
2176.932
339.690
17.656
1.289
-0.163
-0.315
-0.356
-0.336
-0.304
-0.287
-0.266
-0.248
-0.235
-0.230
-0.225
-0.218
-0.214
-0.203
-0.191
-0.191
-0.219
-0.322
-0.527
-0.533
-0.484
2.150
24.845
101.097
41.729
0.771
-0.094
33.436
314.821
397.500
103.087
1.646
-0.118
-0.269
2.162
10.430
81.460
204.124
41.198
2.502
0.029
-0.310
-0.331
-0.314
-0.314
-0.302
-0.288
-0.277
-0.256
-0.241
-0.233
-0.227
-0.220
-0.213
-0.210
-0.199
-0.205
-0.244
-0.384
-0.536
-0.542
0.743
63.008
1159.105
4675.125
2155.851
178.433
0.886
-0.191
-0.164
-0.013
-0.265
-0.341
-0.390
-0.063
8.509
17.618
80.752
244.888
31.953
-0.144
-0.339
-0.352
-0.317
-0.281
-0.298
-0.302
-0.293
-0.287
-0.267
-0.253
-0.245
-0.244
-0.243
-0.237
-0.227
-0.216
-0.204
-0.265
-0.420
-0.519
-0.525
4.545
353.437
16074.732
100000.039
45287.363
1219.128
54.672
3.863
-0.180
-0.381
-0.399
-0.452
-0.436
-0.354
1.381
4.087
9.221
18.745
6.038
-0.361
-0.357
-0.350
-0.340
-0.312
-0.307
-0.299
-0.294
-0.294
-0.282
-0.273
-0.275
-0.288
-0.293
-0.285
-0.267
-0.244
-0.220
-0.271
-0.421
-0.516
-0.525
3.179
396.907
18556.129
100001.984
52986.809
17154.371
7116.698
60.096
0.781
-0.349
-0.422
-0.467
-0.451
-0.434
-0.399
-0.302
-0.002
0.549
3.680
-0.361
-0.359
-0.347
-0.330
-0.311
-0.301
-0.294
-0.303
-0.298
-0.295
-0.309
-0.337
-0.379
-0.403
-0.376
-0.319
-0.269
-0.236
-0.273
-0.384
-0.497
-0.544
-0.023
82.364
1677.650
8001.363
3543.725
100250.328
58820.207
120.297
2.830
0.140
-0.392
-0.787
-0.736
-0.634
0.195
0.706
-0.059
-0.190
2.877
-0.346
-0.345
-0.330
-0.310
-0.295
-0.290
-0.294
-0.298
-0.306
-0.323
-0.362
-0.441
-0.513
-0.461
-0.395
-0.329
-0.275
-0.254
-0.272
-0.346
-0.467
-0.529
-0.548
-0.107
33.073
159.479
117.334
719.975
448.808
24.682
8.330
1.864
0.171
-0.414
-0.733
2.334
38.287
198.967
177.590
13.508
4.090
2.393
36.961
506.147
776.232
83.169
4.546
-0.124
-0.270
-0.251
-0.220
-0.186
-0.170
-0.168
-0.163
-0.159
-0.149
-0.070
0.024
-0.016
-0.146
-0.195
-0.209
-0.216
-0.208
-0.033
0.702
1.029
1.010
8.056
29.615
21.382
3.729
0.236
-0.138
-0.135
-0.124
-0.102
-0.086
-0.082
-0.085
-0.104
0.974
18.832
204.330
337.510
128.422
7.865
-0.085
-0.272
-0.244
-0.208
-0.172
-0.155
-0.155
-0.150
-0.148
-0.144
-0.090
-0.031
-0.082
-0.172
-0.197
-0.202
-0.180
2.045
9.242
7.723
8.130
4.865
52.526
336.922
199.944
19.048
0.880
-0.104
-0.123
-0.115
-0.091
-0.076
-0.070
-0.067
-0.077
-0.100
2.389
16.220
55.129
42.394
3.659
-0.238
-0.280
-0.239
-0.197
-0.158
-0.144
-0.142
-0.141
-0.137
-0.139
-0.135
-0.134
-0.182
-0.228
-0.225
-0.140
11.079
314.963
910.242
452.623
31.784
5.741
59.045
440.967
258.897
21.259
0.996
-0.088
-0.114
-0.100
-0.078
-0.064
-0.058
-0.057
-0.059
-0.330
-0.158
0.421
2.140
1.672
-0.116
-0.366
-0.282
-0.228
-0.175
-0.142
-0.129
-0.127
-0.131
-0.129
-0.131
-0.139
-0.165
-0.241
-0.291
-0.292
1.030
158.785
3160.848
16075.094
4676.712
252.400
2.214
11.155
46.693
33.179
4.816
0.261
-0.101
-0.096
-0.085
-0.066
-0.055
-0.048
-0.046
-0.047
-0.358
-0.409
-0.529
-0.543
-0.568
-0.501
-0.367
-0.272
-0.206
-0.155
-0.128
-0.114
-0.114
-0.117
-0.121
-0.126
-0.137
-0.172
-0.289
-0.369
-0.383
2.906
199.234
4675.249
24832.227
6981.568
315.108
0.882
0.791
2.333
1.898
0.400
-0.051
-0.089
-0.079
-0.069
-0.056
-0.048
-0.040
-0.038
-0.038
-0.076
-0.480
-0.554
-0.570
-0.541
-0.435
-0.324
-0.236
-0.171
-0.137
-0.115
-0.106
-0.103
-0.104
-0.107
-0.116
-0.130
-0.172
-0.304
-0.445
-0.468
1.033
52.784
715.479
2446.847
909.435
65.579
-0.048
-0.088
-0.021
-0.031
-0.077
-0.086
-0.076
-0.069
-0.055
-0.043
-0.039
-0.034
-0.031
-0.028
0.013
-0.551
-0.554
-0.498
-0.434
-0.343
-0.251
-0.184
-0.145
-0.119
-0.102
-0.096
-0.092
-0.093
-0.093
-0.100
-0.113
-0.149
-0.264
-0.494
-0.529
-0.491
3.893
32.715
74.126
27.630
0.673
-0.125
-0.117
-0.107
-0.093
-0.082
-0.075
-0.067
-0.055
-0.043
-0.035
-0.029
-0.026
-0.023
-0.021
-0.504
-0.615
-0.559
-0.383
-0.326
-0.256
-0.196
-0.151
-0.123
-0.104
-0.095
-0.088
-0.083
-0.081
-0.084
-0.088
-0.096
-0.123
-0.202
-0.406
-0.568
-0.587
-0.540
0.181
0.793
0.104
-0.186
-0.135
-0.102
-0.087
-0.078
-0.071
-0.063
-0.052
-0.041
-0.034
-0.029
-0.023
-0.020
-0.020
-0.018
-0.526
-0.568
-0.483
-0.304
-0.260
-0.222
-0.173
-0.136
-0.114
-0.098
-0.089
-0.083
-0.079
-0.074
-0.074
-0.079
-0.085
-0.100
-0.146
-0.263
-0.482
-0.587
-0.560
-0.499
-0.408
-0.305
-0.216
-0.142
-0.094
-0.072
-0.063
-0.055
-0.046
-0.039
-0.033
-0.028
-0.022
-0.017
-0.016
-0.017
-0.015
0.922
0.209
-0.219
-0.269
-0.225
-0.205
-0.171
-0.134
-0.111
-0.095
-0.088
-0.079
-0.075
-0.071
-0.069
-0.072
-0.075
-0.087
-0.112
-0.170
-0.267
-0.402
-0.510
-0.484
-0.402
-0.311
-0.222
-0.133
-0.079
-0.056
-0.046
-0.041
-0.035
-0.031
-0.026
-0.022
-0.018
-0.016
-0.015
-0.013
-0.014
6.405
5.763
3.810
0.441
-0.191
-0.192
-0.172
-0.134
-0.109
-0.094
-0.085
-0.078
-0.071
-0.066
-0.066
-0.064
-0.068
-0.074
-0.093
-0.126
-0.163
-0.210
-0.256
-0.267
-0.253
-0.198
-0.141
-0.099
-0.065
-0.046
-0.038
-0.033
-0.027
-0.024
-0.022
-0.018
-0.017
-0.014
-0.014
-0.012
-0.010
17.016
447.976
625.862
19.194
0.157
-0.191
-0.168
-0.138
-0.111
-0.094
-0.084
-0.076
-0.069
-0.063
-0.061
-0.060
-0.060
-0.069
-0.082
-0.109
-0.125
-0.142
-0.155
-0.154
-0.145
-0.124
-0.101
-0.078
-0.053
-0.040
-0.032
-0.028
-0.023
-0.020
-0.018
-0.017
-0.016
-0.013
-0.011
-0.009
-0.009
69.902
58623.480
99999.961
168.335
0.882
-0.182
-0.166
-0.139
-0.110
-0.095
-0.083
-0.075
-0.067
-0.063
-0.060
-0.058
-0.061
-0.066
-0.078
-0.097
-0.119
-0.130
-0.134
-0.131
-0.120
-0.104
-0.085
-0.065
-0.045
-0.034
-0.028
-0.023
-0.021
-0.017
-0.016
-0.014
-0.014
-0.011
-0.009
-0.010
-0.009
19.339
1529.972
2703.428
38.283
0.393
-0.183
-0.161
-0.134
-0.106
-0.090
-0.081
-0.072
-0.069
-0.063
-0.061
-0.060
-0.061
-0.066
-0.077
-0.102
-0.137
-0.167
-0.180
-0.170
-0.143
-0.116
-0.089
-0.060
-0.042
-0.032
-0.027
-0.022
-0.020
-0.018
-0.015
-0.014
-0.013
-0.009
-0.011
-0.010
-0.008
0.693
8.583
11.201
1.339
-0.153
-0.179
-0.158
-0.129
-0.105
-0.089
-0.079
-0.072
-0.068
-0.066
-0.061
-0.060
-0.059
-0.065
-0.082
-0.124
-0.198
-0.279
-0.333
-0.328
-0.255
-0.171
-0.105
-0.065
-0.043
-0.030
-0.025
-0.022
-0.019
-0.018
-0.015
-0.014
-0.012
-0.011
-0.010
-0.008
-0.006
-0.263
-0.151
-0.120
-0.197
-0.198
-0.176
-0.155
-0.126
-0.108
-0.091
-0.080
-0.074
-0.070
-0.067
-0.065
-0.065
-0.066
-0.067
-0.084
-0.126
-0.192
-0.277
-0.365
-0.436
-0.467
-0.313
-0.164
-0.084
-0.049
-0.032
-0.025
-0.023
-0.021
-0.018
-0.019
-0.015
-0.014
-0.012
-0.009
-0.008
-0.005
-0.282
-0.261
-0.239
-0.216
-0.198
-0.175
-0.148
-0.125
-0.111
-0.096
-0.085
-0.079
-0.074
-0.074
-0.074
-0.075
-0.080
-0.083
-0.086
-0.114
-0.156
-0.169
-0.320
-0.436
-0.472
-0.484
-0.284
-0.126
-0.062
-0.038
-0.029
-0.023
-0.021
-0.021
-0.020
-0.018
-0.015
-0.013
-0.012
-0.011
-0.010
-0.280
-0.265
-0.244
-0.223
-0.197
-0.169
-0.146
-0.129
-0.116
-0.103
-0.091
-0.086
-0.081
-0.084
-0.088
-0.095
-0.105
-0.105
-0.101
-0.041
3.056
13.729
7.633
0.742
-0.461
-0.459
-0.417
-0.180
-0.079
-0.044
-0.032
-0.026
-0.022
-0.019
-0.022
-0.022
-0.019
-0.017
-0.017
-0.016
-0.016
-0.270
-0.255
-0.240
-0.222
-0.196
-0.173
-0.151
-0.136
-0.121
-0.112
-0.101
-0.095
-0.095
-0.101
-0.111
-0.118
-0.117
-0.114
-0.093
17.087
397.148
909.496
315.046
23.643
0.449
-0.414
-0.398
-0.228
-0.092
-0.048
-0.034
-0.029
-0.027
-0.025
-0.026
-0.025
-0.025
-0.025
-0.022
-0.022
-0.021
-0.280
-0.262
-0.246
-0.230
-0.208
-0.187
-0.163
-0.145
-0.133
-0.121
-0.112
-0.109
-0.113
-0.122
-0.130
-0.130
-0.126
-0.096
0.968
315.504
6101.530
21450.775
4099.239
199.311
3.356
-0.335
-0.329
-0.236
-0.094
-0.049
-0.037
-0.030
-0.031
-0.031
-0.031
-0.031
-0.031
-0.029
-0.028
-0.027
-0.027
-0.299
-0.275
-0.256
-0.237
-0.216
-0.194
-0.180
-0.161
-0.142
-0.132
-0.124
-0.124
-0.132
-0.141
-0.149
-0.143
-0.126
0.365
7.412
518.646
12118.582
52829.938
9173.338
315.047
3.141
-0.237
-0.246
-0.190
-0.087
-0.050
-0.040
-0.036
-0.037
-0.039
-0.040
-0.041
-0.041
-0.042
-0.039
-0.036
-0.036
-0.329
-0.295
-0.269
-0.245
-0.222
-0.202
-0.187
-0.174
-0.157
-0.141
-0.136
-0.137
-0.150
-0.159
-0.164
-0.155
-0.067
4.235
182.123
840.046
2138.587
5345.687
1482.245
101.292
0.361
-0.155
-0.169
-0.133
-0.073
-0.051
-0.046
-0.045
-0.048
-0.053
-0.057
-0.061
-0.061
-0.058
-0.054
-0.052
-0.048
-0.378
-0.328
-0.251
-0.198
-0.205
-0.207
-0.192
-0.182
-0.169
-0.156
-0.152
-0.159
-0.166
-0.168
-0.170
-0.158
0.267
226.558
5427.994
34041.195
9358.772
578.772
67.066
0.777
-0.083
-0.099
-0.114
-0.087
-0.063
-0.053
-0.051
-0.058
-0.066
-0.074
-0.076
-0.078
-0.076
-0.077
-0.076
-0.070
-0.060
-0.493
-0.339
-0.109
0.012
-0.115
-0.199
-0.202
-0.189
-0.182
-0.170
-0.170
-0.175
-0.175
-0.174
-0.179
-0.170
5.444
1482.894
100010.203
100031.148
100010.266
3161.905
21.451
-0.089
-0.083
-0.074
-0.075
-0.067
-0.059
-0.059
-0.064
-0.077
-0.080
-0.085
-0.088
-0.089
-0.089
-0.090
-0.089
-0.089
-0.082
-0.724
-0.433
-0.024
0.172
-0.046
-0.197
-0.211
-0.198
-0.191
-0.181
-0.180
-0.181
-0.180
0.231
1.578
0.497
5.411
1482.151
100000.281
100000.711
100000.313
3160.958
21.413
-0.094
-0.085
-0.071
-0.065
-0.066
-0.066
-0.073
-0.084
-0.090
-0.095
-0.097
-0.053
0.017
-0.009
-0.082
-0.109
-0.107
-0.105
-0.635
-0.628
-0.260
-0.050
-0.155
-0.226
-0.222
-0.209
-0.203
-0.198
-0.199
-0.193
1.448
101.188
250.269
141.812
3.405
250.283
6101.225
33427.711
9173.281
446.233
1.900
-0.116
-0.096
-0.082
-0.072
-0.074
-0.081
-0.093
-0.102
-0.107
-0.108
0.088
1.383
3.918
2.869
0.630
-0.062
-0.129
-0.125
-0.196
-0.570
-0.522
-0.331
-0.282
-0.260
-0.234
-0.222
-0.222
-0.229
-0.237
-0.058
25.437
564.309
1901.027
806.338
66.995
3.726
126.714
314.971
158.824
8.061
-0.030
-0.149
-0.123
-0.098
-0.087
-0.094
-0.104
-0.117
-0.124
-0.130
-0.052
1.881
29.650
155.215
94.815
11.113
0.533
-0.146
-0.155
0.330
-0.470
-0.551
-0.406
-0.319
-0.281
-0.250
-0.238
-0.244
-0.274
-0.293
0.184
37.207
635.203
2155.777
909.407
84.678
0.512
0.477
1.643
0.815
-0.151
-0.223
-0.187
-0.154
-0.114
-0.114
-0.129
-0.148
-0.159
-0.158
-0.159
0.119
8.976
295.152
5677.385
2166.758
74.556
2.047
-0.130
-0.197
0.753
-0.456
-0.486
-0.406
-0.331
-0.290
-0.268
-0.246
-0.261
-0.324
-0.357
-0.206
9.056
126.707
353.554
177.837
15.106
0.023
-0.326
-0.329
-0.314
-0.286
-0.251
-0.213
-0.149
-0.135
-0.157
-0.194
-0.187
-0.187
-0.188
-0.188
0.119
9.972
385.372
7966.960
2963.002
84.232
2.281
-0.150
-0.228
0.306
-0.155
-0.194
-0.316
-0.331
-0.293
-0.269
-0.249
-0.263
-0.353
-0.410
-0.467
0.335
7.565
18.508
10.327
0.862
-0.357
-0.284
-0.332
-0.321
-0.301
-0.236
-0.174
-0.149
-0.171
-0.227
-0.222
-0.215
-0.196
-0.171
-0.192
-0.090
2.929
46.036
280.242
176.550
20.210
1.088
-0.181
-0.233
0.267
1.248
1.104
0.047
-0.293
-0.292
-0.266
-0.250
-0.253
-0.319
-0.452
-0.502
-0.562
-0.516
-0.266
-0.427
-0.484
-0.396
-0.323
-0.218
-0.227
-0.201
-0.175
-0.161
-0.164
-0.224
-0.257
-0.251
-0.073
3.562
65.560
101.159
8.679
2.624
61.052
893.429
891.671
67.465
3.774
1.352
0.504
1.043
2.970
2.628
0.404
-0.262
-0.298
-0.268
-0.252
-0.241
-0.270
-0.370
-0.519
-0.564
-0.590
-0.587
-0.550
-0.490
-0.420
-0.289
-0.188
-0.166
-0.170
-0.175
-0.175
-0.191
-0.271
-0.280
-0.249
3.740
353.490
3597.749
4676.213
719.164
21.547
227.755
11287.374
13487.220
298.742
39.758
74.651
23.795
4.899
2.418
1.361
0.115
-0.293
-0.310
-0.279
-0.254
-0.234
-0.236
-0.273
-0.361
-0.472
-0.553
-0.563
-0.521
-0.427
-0.298
-0.210
-0.175
-0.180
-0.201
-0.234
-0.261
-0.257
-0.297
-0.301
-0.143
44.102
2779.623
84778.094
100027.281
8280.900
317.754
101.247
1858.656
1859.775
153.768
2170.294
16158.123
1186.928
75.156
6.135
0.305
-0.252
-0.343
-0.328
-0.294
-0.263
-0.237
-0.229
-0.239
-0.265
-0.299
-0.325
-0.328
-0.299
-0.253
-0.207
-0.183
-0.189
-0.221
-0.292
-0.366
-0.338
-0.292
-0.264
-0.318
-0.197
42.935
3160.777
99617.453
100243.570
23841.941
3528.940
42.785
42.137
44.187
184.140
62122.781
99999.758
16158.924
386.261
18.973
0.423
-0.348
-0.357
-0.340
-0.308
-0.269
-0.248
-0.239
-0.232
-0.233
-0.236
-0.240
-0.240
-0.225
-0.205
-0.188
-0.187
-0.216
-0.304
-0.432
-0.408
-0.361
-0.312
-0.278
-0.274
-0.315
3.458
446.071
4677.196
6204.538
3705.301
865.372
19.038
1.378
2.697
66.508
4809.593
62122.461
2166.900
176.716
10.980
0.153
-0.351
-0.355
-0.342
-0.310
-0.277
-0.259
-0.242
-0.231
-0.226
-0.223
-0.219
-0.214
-0.211
-0.201
-0.194
-0.206
-0.267
-0.412
-0.454
-0.424
-0.241
0.603
1.109
0.123
-0.293
-0.273
5.291
113.609
147.536
41.785
16.790
1.536
-0.252
0.018
5.871
67.224
177.936
47.173
13.757
1.488
-0.239
-0.360
-0.351
-0.333
-0.307
-0.290
-0.264
-0.248
-0.236
-0.222
-0.217
-0.223
-0.220
-0.215
-0.212
-0.198
-0.228
-0.310
-0.462
-0.450
-0.362
2.152
54.508
199.111
113.213
3.077
0.647
0.305
0.227
1.107
1.618
0.517
-0.259
-0.384
-0.360
0.148
2.603
4.651
1.859
0.352
-0.209
-0.352
-0.350
-0.337
-0.320
-0.304
-0.297
-0.276
-0.262
-0.229
-0.156
-0.147
-0.210
-0.250
-0.242
-0.230
-0.217
-0.245
-0.335
-0.447
-0.438
-0.096
12.533
353.438
1310.230
637.234
63.627
13.061
5.209
0.825
0.397
0.367
-0.138
-0.393
-0.417
-0.413
-0.354
-0.017
0.279
-0.056
-0.330
-0.354
-0.352
-0.340
-0.325
-0.307
-0.303
-0.301
-0.287
-0.277
-0.220
-0.068
-0.067
-0.226
-0.320
-0.303
-0.265
-0.235
-0.254
-0.330
-0.441
-0.438
-0.209
12.650
396.934
1482.657
734.873
281.344
174.639
20.090
1.999
-0.087
-0.265
-0.386
-0.440
-0.606
-0.510
-0.427
-0.377
-0.345
-0.006
-0.340
-0.344
-0.339
-0.326
-0.308
-0.298
-0.304
-0.302
-0.289
-0.293
-0.274
-0.198
-0.257
-0.405
-0.415
-0.350
-0.293
-0.249
-0.256
-0.317
-0.418
-0.455
-0.455
0.624
81.791
251.081
173.414
530.088
392.862
21.966
1.501
-0.241
-0.688
-0.768
-0.730
-0.228
3.478
12.402
8.357
0.203
1.744
-0.331
-0.323
-0.314
-0.299
-0.291
-0.288
-0.290
-0.292
-0.296
-0.325
-0.391
-0.497
-0.538
-0.510
-0.451
-0.367
-0.301
-0.261
-0.258
-0.294
-0.377
-0.435
-0.472
-0.516
-0.076
2.134
7.072
46.512
37.103
4.358
0.318
-0.277
-0.793
-0.797
-0.421
15.895
353.309
2155.536
1677.684
223.798
8.903
57.159
444.613
93989.492
99999.789
1375.151
17.130
0.267
-0.226
-0.245
-0.222
-0.196
-0.173
-0.162
-0.158
-0.154
-0.152
-0.151
-0.155
-0.162
-0.175
-0.188
-0.203
-0.181
0.163
2.674
16.460
25.056
8.364
59.190
441.618
263.980
28.476
2.709
0.015
-0.138
-0.130
-0.110
-0.089
-0.078
-0.075
-0.083
4.709
175.941
9470.532
19411.965
506.188
10.135
0.116
-0.229
-0.238
-0.209
-0.180
-0.160
-0.149
-0.146
-0.144
-0.141
-0.143
-0.152
-0.167
-0.185
-0.193
-0.193
0.483
42.128
170.531
394.589
996.384
75.292
888.420
62122.273
16158.304
200.256
4.006
-0.020
-0.126
-0.118
-0.097
-0.076
-0.067
-0.062
-0.065
0.468
12.129
106.932
137.264
24.061
1.493
-0.173
-0.242
-0.226
-0.191
-0.163
-0.143
-0.132
-0.134
-0.135
-0.133
-0.138
-0.156
-0.198
-0.220
-0.220
0.216
158.780
3161.181
13959.041
4621.460
1900.459
107.585
1188.026
99999.852
28255.740
227.389
4.342
-0.014
-0.116
-0.106
-0.083
-0.064
-0.053
-0.052
-0.052
-0.273
0.274
2.120
2.372
0.622
-0.184
-0.268
-0.238
-0.210
-0.174
-0.146
-0.129
-0.119
-0.121
-0.124
-0.128
-0.136
-0.165
-0.249
-0.281
-0.259
8.186
1159.214
99614.430
100002.727
100035.383
2215.944
28.382
95.344
886.805
505.574
29.658
1.248
-0.070
-0.102
-0.089
-0.071
-0.056
-0.045
-0.043
-0.042
-0.356
-0.365
-0.332
-0.343
-0.343
-0.311
-0.262
-0.228
-0.188
-0.155
-0.129
-0.113
-0.108
-0.107
-0.109
-0.118
-0.133
-0.176
-0.305
-0.357
-0.292
15.100
1677.869
99999.852
100000.016
100000.789
2781.214
17.900
3.559
12.383
9.012
1.714
0.064
-0.094
-0.085
-0.075
-0.058
-0.049
-0.039
-0.036
-0.034
-0.305
-0.435
-0.435
-0.383
-0.341
-0.289
-0.245
-0.198
-0.161
-0.134
-0.112
-0.104
-0.100
-0.097
-0.097
-0.104
-0.118
-0.168
-0.323
-0.430
-0.454
6.642
314.997
9173.278
61741.648
13944.264
501.696
1.648
0.011
0.193
0.142
-0.029
-0.084
-0.078
-0.071
-0.057
-0.045
-0.037
-0.031
-0.029
-0.027
-0.341
-0.506
-0.484
-0.342
-0.293
-0.245
-0.200
-0.161
-0.135
-0.117
-0.102
-0.093
-0.090
-0.088
-0.088
-0.092
-0.103
-0.146
-0.283
-0.486
-0.522
0.129
20.939
199.262
501.689
250.320
9.669
-0.113
-0.115
-0.109
-0.095
-0.085
-0.074
-0.068
-0.058
-0.045
-0.034
-0.028
-0.024
-0.022
-0.021
-0.612
-0.583
-0.496
-0.319
-0.246
-0.200
-0.165
-0.135
-0.116
-0.101
-0.094
-0.084
-0.082
-0.078
-0.079
-0.083
-0.091
-0.119
-0.211
-0.443
-0.554
-0.576
-0.144
2.756
5.279
1.497
-0.099
-0.126
-0.101
-0.088
-0.079
-0.070
-0.064
-0.054
-0.044
-0.035
-0.028
-0.023
-0.021
-0.018
-0.015
-0.696
-0.644
-0.448
-0.289
-0.222
-0.185
-0.149
-0.122
-0.104
-0.094
-0.086
-0.079
-0.074
-0.070
-0.070
-0.075
-0.080
-0.095
-0.146
-0.280
-0.520
-0.574
-0.554
-0.495
-0.402
-0.292
-0.194
-0.127
-0.089
-0.071
-0.064
-0.056
-0.047
-0.039
-0.033
-0.028
-0.021
-0.017
-0.016
-0.016
-0.013
-0.675
-0.573
-0.354
-0.253
-0.209
-0.182
-0.149
-0.121
-0.102
-0.088
-0.083
-0.076
-0.071
-0.067
-0.064
-0.064
-0.069
-0.080
-0.104
-0.163
-0.280
-0.448
-0.528
-0.469
-0.385
-0.296
-0.210
-0.124
-0.072
-0.052
-0.045
-0.040
-0.035
-0.029
-0.025
-0.022
-0.018
-0.015
-0.014
-0.015
-0.013
-0.383
0.410
0.680
-0.036
-0.196
-0.178
-0.155
-0.123
-0.102
-0.086
-0.079
-0.075
-0.069
-0.064
-0.058
-0.057
-0.061
-0.068
-0.081
-0.107
-0.155
-0.214
-0.270
-0.296
-0.268
-0.205
-0.138
-0.085
-0.055
-0.043
-0.035
-0.030
-0.027
-0.024
-0.021
-0.018
-0.016
-0.014
-0.014
-0.011
-0.011
1.994
28.940
38.264
3.447
-0.078
-0.173
-0.155
-0.126
-0.103
-0.088
-0.079
-0.072
-0.064
-0.060
-0.057
-0.053
-0.053
-0.057
-0.068
-0.084
-0.104
-0.127
-0.141
-0.148
-0.137
-0.115
-0.088
-0.061
-0.044
-0.036
-0.029
-0.025
-0.022
-0.020
-0.017
-0.014
-0.013
-0.014
-0.012
-0.010
-0.007
8.574
271.164
376.351
14.656
0.130
-0.172
-0.152
-0.125
-0.100
-0.087
-0.079
-0.070
-0.063
-0.060
-0.054
-0.052
-0.050
-0.052
-0.061
-0.072
-0.089
-0.104
-0.109
-0.109
-0.101
-0.087
-0.067
-0.049
-0.037
-0.029
-0.025
-0.021
-0.019
-0.017
-0.016
-0.013
-0.012
-0.010
-0.009
-0.010
-0.008
3.393
58.757
78.772
5.827
-0.019
-0.168
-0.149
-0.124
-0.098
-0.084
-0.077
-0.070
-0.062
-0.057
-0.054
-0.054
-0.052
-0.052
-0.059
-0.073
-0.095
-0.116
-0.130
-0.124
-0.109
-0.083
-0.061
-0.045
-0.033
-0.026
-0.021
-0.020
-0.017
-0.017
-0.015
-0.013
-0.011
-0.010
-0.011
-0.009
-0.007
0.024
1.752
2.021
0.206
-0.175
-0.166
-0.148
-0.118
-0.100
-0.082
-0.071
-0.066
-0.061
-0.058
-0.055
-0.054
-0.052
-0.054
-0.062
-0.086
-0.133
-0.187
-0.216
-0.207
-0.163
-0.111
-0.073
-0.047
-0.034
-0.025
-0.021
-0.019
-0.019
-0.015
-0.014
-0.013
-0.011
-0.011
-0.010
-0.009
-0.005
-0.259
-0.212
-0.192
-0.199
-0.185
-0.166
-0.145
-0.115
-0.099
-0.084
-0.076
-0.068
-0.064
-0.060
-0.058
-0.056
-0.055
-0.055
-0.065
-0.098
-0.152
-0.220
-0.294
-0.360
-0.318
-0.204
-0.109
-0.061
-0.038
-0.026
-0.022
-0.019
-0.019
-0.017
-0.016
-0.014
-0.012
-0.012
-0.010
-0.007
-0.007
-0.263
-0.240
-0.220
-0.202
-0.185
-0.166
-0.136
-0.117
-0.102
-0.090
-0.079
-0.073
-0.068
-0.066
-0.063
-0.064
-0.065
-0.065
-0.068
-0.087
-0.132
-0.203
-0.283
-0.351
-0.395
-0.363
-0.185
-0.088
-0.047
-0.032
-0.024
-0.020
-0.018
-0.019
-0.020
-0.020
-0.017
-0.013
-0.011
-0.010
-0.010
-0.262
-0.245
-0.226
-0.207
-0.182
-0.158
-0.138
-0.121
-0.108
-0.096
-0.086
-0.079
-0.074
-0.071
-0.073
-0.078
-0.083
-0.087
-0.084
-0.081
-0.017
0.304
0.100
-0.308
-0.370
-0.389
-0.284
-0.126
-0.060
-0.038
-0.028
-0.023
-0.023
-0.023
-0.021
-0.020
-0.020
-0.018
-0.017
-0.016
-0.015
-0.260
-0.243
-0.226
-0.206
-0.185
-0.165
-0.145
-0.128
-0.114
-0.106
-0.095
-0.089
-0.083
-0.083
-0.089
-0.097
-0.102
-0.099
-0.094
-0.004
4.611
16.787
7.262
0.828
-0.321
-0.340
-0.330
-0.152
-0.066
-0.040
-0.031
-0.026
-0.024
-0.025
-0.025
-0.023
-0.023
-0.022
-0.021
-0.022
-0.022
-0.272
-0.252
-0.231
-0.212
-0.194
-0.176
-0.161
-0.139
-0.126
-0.116
-0.102
-0.098
-0.096
-0.100
-0.113
-0.117
-0.113
-0.108
-0.090
2.740
126.807
250.373
101.304
4.655
-0.101
-0.272
-0.280
-0.155
-0.069
-0.043
-0.033
-0.030
-0.029
-0.028
-0.029
-0.030
-0.030
-0.028
-0.025
-0.026
-0.028
-0.285
-0.262
-0.241
-0.220
-0.201
-0.182
-0.169
-0.159
-0.140
-0.126
-0.115
-0.106
-0.108
-0.118
-0.128
-0.125
-0.123
-0.077
0.228
6.342
199.683
397.200
158.882
4.623
-0.049
-0.192
-0.207
-0.131
-0.065
-0.043
-0.036
-0.033
-0.035
-0.037
-0.037
-0.039
-0.040
-0.038
-0.039
-0.037
-0.036
-0.311
-0.268
-0.190
-0.150
-0.168
-0.190
-0.177
-0.167
-0.154
-0.138
-0.123
-0.120
-0.123
-0.134
-0.142
-0.137
-0.129
1.813
114.945
285.701
202.730
131.425
26.807
0.466
-0.094
-0.127
-0.144
-0.095
-0.058
-0.044
-0.041
-0.042
-0.044
-0.048
-0.054
-0.056
-0.057
-0.054
-0.052
-0.050
-0.047
-0.322
-0.068
0.658
1.005
0.357
-0.108
-0.181
-0.172
-0.167
-0.150
-0.137
-0.134
-0.138
-0.149
-0.158
-0.153
0.179
223.485
5339.838
33432.309
9175.787
398.759
1.557
-0.075
-0.079
-0.084
-0.092
-0.070
-0.053
-0.048
-0.049
-0.053
-0.061
-0.069
-0.075
-0.075
-0.075
-0.075
-0.073
-0.066
-0.060
-0.308
0.792
5.776
8.893
3.092
0.220
-0.171
-0.181
-0.173
-0.162
-0.150
-0.145
-0.152
-0.158
-0.165
-0.162
5.417
1482.177
100000.359
100000.945
100000.375
3160.984
21.416
-0.081
-0.073
-0.063
-0.063
-0.058
-0.055
-0.053
-0.060
-0.070
-0.080
-0.083
-0.085
-0.087
-0.088
-0.088
-0.089
-0.088
-0.079
-0.248
1.840
12.197
18.934
6.472
0.547
-0.163
-0.192
-0.183
-0.173
-0.164
-0.162
-0.164
-0.165
-0.166
-0.169
6.125
1482.113
99999.891
99999.938
99999.914
3160.918
23.041
-0.088
-0.086
-0.069
-0.060
-0.060
-0.060
-0.068
-0.076
-0.088
-0.092
-0.096
-0.094
-0.084
-0.092
-0.106
-0.107
-0.105
-0.103
1.471
0.922
5.692
8.843
3.054
0.187
-0.195
-0.200
-0.196
-0.196
-0.195
-0.196
-0.177
0.189
0.977
0.238
1.165
250.296
6101.240
33427.719
9173.290
446.249
3.412
-0.143
-0.117
-0.092
-0.071
-0.068
-0.073
-0.083
-0.097
-0.102
-0.109
-0.083
0.135
0.504
0.341
0.007
-0.124
-0.129
-0.125
13.762
1.318
0.566
0.906
0.283
-0.171
-0.231
-0.215
-0.214
-0.236
-0.246
-0.263
0.178
5.143
15.172
6.330
0.351
6.318
126.737
314.992
158.838
12.257
0.069
-0.197
-0.157
-0.110
-0.082
-0.083
-0.089
-0.101
-0.113
-0.125
-0.122
0.211
2.585
8.106
5.920
1.222
-0.032
-0.160
-0.156
24.065
1.992
-0.287
-0.283
-0.269
-0.271
-0.246
-0.229
-0.234
-0.285
-0.315
-0.345
0.471
8.502
21.755
10.236
0.873
-0.276
0.951
2.827
1.466
-0.163
-0.293
-0.239
-0.185
-0.115
-0.096
-0.102
-0.111
-0.126
-0.140
-0.155
-0.108
0.969
12.366
46.707
33.183
4.783
0.201
-0.183
-0.198
9.029
0.873
-0.211
-0.315
-0.313
-0.282
-0.262
-0.245
-0.245
-0.320
-0.382
-0.428
-0.182
3.040
7.139
3.766
0.084
-0.338
-0.407
-0.420
-0.402
-0.365
-0.319
-0.258
-0.160
-0.121
-0.122
-0.134
-0.139
-0.151
-0.172
-0.185
-0.132
1.100
14.116
60.112
38.352
5.709
0.269
-0.212
-0.229
2.090
4.202
3.228
0.561
-0.232
-0.290
-0.263
-0.244
-0.243
-0.313
-0.439
-0.492
-0.554
-0.372
-0.009
-0.298
-0.481
-0.394
-0.319
-0.408
-0.399
-0.371
-0.280
-0.188
-0.144
-0.139
-0.158
-0.163
-0.162
-0.178
-0.197
-0.204
-0.166
0.911
12.602
63.632
67.091
11.598
0.772
-0.194
-0.237
12.171
58.654
46.453
6.361
0.195
-0.270
-0.257
-0.242
-0.235
-0.280
-0.416
-0.532
-0.586
-0.624
-0.626
-0.586
-0.515
-0.435
-0.332
-0.273
-0.257
-0.222
-0.181
-0.155
-0.146
-0.170
-0.193
-0.188
-0.190
-0.166
0.638
0.894
0.122
4.846
200.280
7967.230
7967.066
227.629
6.403
0.867
0.248
33.466
199.862
155.014
15.145
0.615
-0.256
-0.256
-0.241
-0.230
-0.245
-0.311
-0.457
-0.598
-0.623
-0.619
-0.587
-0.529
-0.394
-0.247
-0.171
-0.170
-0.166
-0.163
-0.159
-0.169
-0.207
-0.218
-0.220
-0.166
8.529
158.834
179.404
33.372
16.974
1186.506
99999.805
99999.922
1599.294
29.132
33.435
13.801
32.361
76.853
58.863
7.912
0.256
-0.277
-0.266
-0.246
-0.228
-0.227
-0.250
-0.309
-0.391
-0.464
-0.486
-0.439
-0.350
-0.258
-0.193
-0.160
-0.168
-0.179
-0.197
-0.207
-0.207
-0.231
-0.243
-0.255
0.180
126.642
910.795
1219.108
1245.066
392.278
349.980
28255.953
28256.457
462.245
513.673
2167.061
309.893
888.653
35.518
5.635
0.928
-0.200
-0.304
-0.275
-0.255
-0.238
-0.229
-0.234
-0.246
-0.272
-0.290
-0.295
-0.267
-0.230
-0.196
-0.175
-0.175
-0.190
-0.228
-0.266
-0.277
-0.254
-0.237
-0.266
-0.276
0.250
141.793
1032.045
2154.381
100250.406
37387.273
95.462
137.819
138.492
85.279
4810.566
62122.336
2179.647
23385.627
121.211
2.178
-0.207
-0.331
-0.317
-0.291
-0.266
-0.246
-0.231
-0.225
-0.226
-0.229
-0.233
-0.231
-0.225
-0.207
-0.187
-0.181
-0.193
-0.237
-0.311
-0.336
-0.298
-0.264
-0.241
-0.264
-0.292
-0.265
10.802
182.084
508.806
30025.910
4852.959
41.019
2.832
3.146
30.204
886.706
4809.341
506.940
4083.176
58.725
1.170
-0.318
-0.344
-0.328
-0.300
-0.273
-0.251
-0.236
-0.226
-0.209
-0.204
-0.216
-0.220
-0.217
-0.212
-0.201
-0.200
-0.225
-0.299
-0.374
-0.344
-0.298
-0.199
-0.131
-0.178
-0.132
0.051
0.376
6.089
35.647
98.243
41.913
3.534
-0.178
-0.108
2.951
29.434
66.063
21.088
83.871
6.371
-0.006
-0.350
-0.345
-0.328
-0.300
-0.277
-0.256
-0.238
-0.132
0.134
0.211
-0.055
-0.215
-0.229
-0.221
-0.214
-0.220
-0.255
-0.343
-0.369
-0.342
-0.245
0.048
0.365
0.480
2.766
7.960
6.366
9.164
59.047
75.226
14.160
0.851
-0.348
-0.389
-0.202
0.626
1.292
0.459
1.689
0.074
-0.326
-0.346
-0.334
-0.318
-0.302
-0.285
-0.271
-0.196
0.474
2.597
3.211
0.915
-0.111
-0.261
-0.248
-0.233
-0.217
-0.273
-0.359
-0.356
-0.335
-0.176
0.695
3.850
4.197
42.001
227.619
121.292
14.966
21.668
26.301
5.666
0.213
-0.401
-0.473
-0.437
-0.402
-0.379
-0.413
-0.273
-0.325
-0.334
-0.327
-0.315
-0.306
-0.299
-0.290
-0.276
-0.111
1.470
7.456
9.187
2.774
0.027
-0.328
-0.296
-0.255
-0.232
-0.272
-0.353
-0.355
-0.336
-0.262
0.488
4.621
9.756
179.206
1860.971
769.115
37.583
3.220
2.345
0.267
-0.519
-0.574
-0.491
-0.433
-0.416
-0.410
-0.296
-0.321
-0.316
-0.312
-0.309
-0.299
-0.290
-0.292
-0.282
-0.278
-0.162
0.977
5.316
7.237
1.792
-0.177
-0.384
-0.321
-0.273
-0.239
-0.268
-0.333
-0.373
-0.380
-0.351
-0.276
0.271
5.374
88.449
583.929
295.655
21.109
0.679
-0.501
-0.680
-0.687
-0.132
4.574
27.406
16.778
0.775
0.713
-0.311
-0.303
-0.293
-0.284
-0.280
-0.278
-0.282
-0.283
-0.288
-0.293
-0.060
0.693
0.941
0.001
-0.437
-0.398
-0.326
-0.281
-0.260
-0.260
-0.304
-0.358
-0.394
-0.442
-0.404
-0.294
0.942
9.237
27.383
17.096
2.644
-0.318
-0.785
-0.771
-0.298
20.661
564.087
3597.527
3160.957
356.660
12.966
632.222
524.371
99999.727
99999.891
1860.614
24.994
4.270
0.603
-0.157
-0.216
-0.194
-0.181
-0.159
-0.147
-0.145
-0.147
-0.145
-0.147
-0.156
-0.170
-0.184
-0.187
0.042
3.257
25.324
97.100
147.937
21.486
75.565
672.039
453.761
163.198
17.827
0.642
-0.133
-0.132
-0.114
-0.087
-0.072
-0.068
-0.071
7.506
200.135
13486.656
34243.047
582.348
15.958
3.736
0.530
-0.160
-0.205
-0.183
-0.164
-0.145
-0.135
-0.134
-0.138
-0.138
-0.144
-0.160
-0.179
-0.182
-0.179
0.703
66.462
225.004
8726.104
94201.180
465.999
1601.713
100000.086
50769.762
296.996
5.339
0.027
-0.128
-0.120
-0.101
-0.075
-0.062
-0.058
-0.057
0.449
13.517
120.843
155.162
26.958
2.827
0.766
-0.001
-0.199
-0.189
-0.164
-0.145
-0.130
-0.124
-0.124
-0.128
-0.134
-0.149
-0.185
-0.205
-0.203
0.217
177.831
4099.998
18624.875
29490.721
100281.234
866.180
2172.491
99999.906
93989.742
336.977
5.342
0.013
-0.118
-0.109
-0.086
-0.066
-0.052
-0.049
-0.047
-0.266
0.352
2.152
2.735
0.813
0.014
-0.129
-0.196
-0.196
-0.168
-0.149
-0.130
-0.117
-0.112
-0.111
-0.117
-0.126
-0.155
-0.232
-0.254
-0.226
8.752
1482.105
100000.086
100007.992
100210.336
3302.210
62.942
122.351
1375.093
768.755
41.640
1.541
-0.064
-0.106
-0.092
-0.072
-0.057
-0.046
-0.041
-0.040
-0.336
-0.337
-0.261
-0.203
-0.235
-0.239
-0.223
-0.199
-0.173
-0.151
-0.134
-0.113
-0.106
-0.099
-0.099
-0.103
-0.115
-0.159
-0.280
-0.322
-0.244
18.243
1901.067
99999.859
100000.234
100002.430
3601.863
28.434
4.412
15.342
11.132
2.109
0.078
-0.097
-0.086
-0.077
-0.058
-0.046
-0.041
-0.035
-0.032
-0.382
-0.388
-0.361
-0.280
-0.253
-0.225
-0.203
-0.175
-0.153
-0.133
-0.114
-0.101
-0.096
-0.091
-0.090
-0.092
-0.106
-0.153
-0.301
-0.392
-0.408
6.840
397.122
12112.057
84777.281
18556.322
635.295
2.123
0.026
0.262
0.196
-0.012
-0.085
-0.079
-0.070
-0.059
-0.046
-0.036
-0.031
-0.028
-0.026
-0.472
-0.460
-0.397
-0.276
-0.226
-0.206
-0.175
-0.149
-0.131
-0.115
-0.100
-0.090
-0.086
-0.085
-0.083
-0.084
-0.094
-0.135
-0.266
-0.450
-0.481
0.226
21.749
223.308
635.261
280.745
11.443
-0.107
-0.114
-0.109
-0.096
-0.083
-0.075
-0.068
-0.059
-0.045
-0.036
-0.028
-0.025
-0.022
-0.020
-0.562
-0.537
-0.404
-0.267
-0.206
-0.171
-0.148
-0.126
-0.112
-0.100
-0.088
-0.082
-0.078
-0.076
-0.075
-0.078
-0.082
-0.110
-0.199
-0.419
-0.511
-0.528
-0.051
3.341
5.398
1.498
-0.071
-0.116
-0.098
-0.088
-0.079
-0.071
-0.064
-0.054
-0.043
-0.033
-0.027
-0.023
-0.021
-0.018
-0.017
-0.645
-0.590
-0.368
-0.257
-0.199
-0.159
-0.134
-0.115
-0.100
-0.090
-0.081
-0.077
-0.072
-0.067
-0.068
-0.070
-0.073
-0.087
-0.136
-0.259
-0.481
-0.524
-0.500
-0.444
-0.354
-0.250
-0.166
-0.111
-0.081
-0.069
-0.063
-0.054
-0.046
-0.038
-0.032
-0.024
-0.021
-0.018
-0.017
-0.016
-0.013
-0.689
-0.489
-0.305
-0.227
-0.191
-0.165
-0.132
-0.110
-0.094
-0.085
-0.077
-0.071
-0.067
-0.063
-0.062
-0.058
-0.063
-0.072
-0.093
-0.148
-0.256
-0.405
-0.482
-0.425
-0.347
-0.257
-0.178
-0.106
-0.064
-0.048
-0.043
-0.038
-0.034
-0.029
-0.025
-0.020
-0.016
-0.014
-0.014
-0.014
-0.013
-0.545
-0.319
-0.210
-0.201
-0.184
-0.163
-0.138
-0.112
-0.094
-0.082
-0.075
-0.070
-0.065
-0.058
-0.055
-0.053
-0.053
-0.060
-0.070
-0.090
-0.130
-0.186
-0.242
-0.269
-0.244
-0.180
-0.117
-0.071
-0.048
-0.037
-0.033
-0.029
-0.025
-0.024
-0.019
-0.018
-0.015
-0.014
-0.013
-0.012
-0.011
-0.267
0.386
0.524
-0.051
-0.174
-0.159
-0.143
-0.113
-0.095
-0.081
-0.071
-0.067
-0.062
-0.056
-0.050
-0.049
-0.049
-0.051
-0.056
-0.066
-0.082
-0.102
-0.121
-0.125
-0.115
-0.093
-0.067
-0.049
-0.037
-0.031
-0.026
-0.023
-0.022
-0.018
-0.017
-0.014
-0.013
-0.013
-0.011
-0.010
-0.007
-0.004
1.999
2.318
0.270
-0.161
-0.155
-0.139
-0.114
-0.093
-0.083
-0.075
-0.068
-0.057
-0.052
-0.051
-0.045
-0.045
-0.047
-0.049
-0.055
-0.065
-0.071
-0.078
-0.082
-0.073
-0.062
-0.048
-0.037
-0.030
-0.025
-0.021
-0.019
-0.017
-0.017
-0.014
-0.012
-0.012
-0.012
-0.010
-0.009
-0.007
-0.108
0.856
1.014
0.057
-0.168
-0.153
-0.138
-0.112
-0.092
-0.080
-0.073
-0.064
-0.059
-0.052
-0.048
-0.043
-0.042
-0.044
-0.046
-0.053
-0.063
-0.071
-0.076
-0.077
-0.068
-0.055
-0.043
-0.033
-0.026
-0.023
-0.018
-0.016
-0.016
-0.016
-0.015
-0.012
-0.011
-0.011
-0.011
-0.008
-0.007
-0.238
-0.125
-0.095
-0.172
-0.171
-0.155
-0.136
-0.108
-0.090
-0.079
-0.071
-0.063
-0.056
-0.052
-0.049
-0.046
-0.044
-0.043
-0.048
-0.059
-0.079
-0.105
-0.118
-0.115
-0.094
-0.067
-0.047
-0.033
-0.024
-0.018
-0.016
-0.016
-0.015
-0.014
-0.013
-0.011
-0.011
-0.010
-0.010
-0.009
-0.007
-0.247
-0.222
-0.203
-0.186
-0.172
-0.161
-0.131
-0.107
-0.091
-0.080
-0.072
-0.063
-0.060
-0.056
-0.053
-0.050
-0.047
-0.045
-0.048
-0.070
-0.111
-0.166
-0.213
-0.220
-0.172
-0.113
-0.067
-0.040
-0.029
-0.021
-0.020
-0.018
-0.017
-0.015
-0.015
-0.013
-0.011
-0.012
-0.011
-0.008
-0.009
-0.248
-0.223
-0.206
-0.191
-0.175
-0.153
-0.128
-0.110
-0.097
-0.084
-0.075
-0.068
-0.062
-0.059
-0.057
-0.056
-0.051
-0.050
-0.052
-0.065
-0.097
-0.150
-0.213
-0.272
-0.293
-0.195
-0.104
-0.058
-0.034
-0.023
-0.021
-0.018
-0.017
-0.017
-0.018
-0.017
-0.017
-0.013
-0.011
-0.012
-0.010
-0.245
-0.225
-0.210
-0.191
-0.170
-0.150
-0.132
-0.116
-0.102
-0.089
-0.083
-0.077
-0.068
-0.064
-0.060
-0.062
-0.063
-0.065
-0.065
-0.065
-0.082
-0.123
-0.182
-0.241
-0.286
-0.278
-0.154
-0.074
-0.043
-0.029
-0.024
-0.022
-0.022
-0.022
-0.019
-0.018
-0.017
-0.017
-0.016
-0.015
-0.014
-0.245
-0.228
-0.211
-0.195
-0.177
-0.158
-0.140
-0.123
-0.112
-0.099
-0.089
-0.082
-0.075
-0.074
-0.073
-0.076
-0.083
-0.084
-0.078
-0.072
-0.066
-0.042
-0.088
-0.199
-0.241
-0.270
-0.190
-0.088
-0.046
-0.032
-0.026
-0.024
-0.024
-0.024
-0.023
-0.023
-0.021
-0.021
-0.020
-0.020
-0.020
-0.259
-0.236
-0.217
-0.200
-0.185
-0.169
-0.155
-0.137
-0.123
-0.111
-0.098
-0.090
-0.085
-0.083
-0.087
-0.094
-0.096
-0.092
-0.087
-0.079
-0.040
0.117
0.090
-0.117
-0.183
-0.211
-0.180
-0.090
-0.050
-0.035
-0.029
-0.027
-0.027
-0.026
-0.028
-0.029
-0.031
-0.028
-0.027
-0.027
-0.026
-0.272
-0.246
-0.218
-0.194
-0.190
-0.177
-0.164
-0.153
-0.139
-0.122
-0.106
-0.097
-0.093
-0.097
-0.102
-0.110
-0.107
-0.104
-0.095
-0.076
0.006
0.247
0.025
-0.074
-0.124
-0.149
-0.142
-0.078
-0.047
-0.036
-0.032
-0.031
-0.032
-0.032
-0.037
-0.038
-0.037
-0.037
-0.037
-0.036
-0.035
-0.284
-0.140
0.231
0.413
0.088
-0.140
-0.172
-0.160
-0.152
-0.134
-0.117
-0.109
-0.104
-0.106
-0.115
-0.121
-0.117
-0.003
8.681
41.981
13.687
0.202
-0.066
-0.071
-0.083
-0.099
-0.098
-0.064
-0.045
-0.038
-0.037
-0.037
-0.041
-0.045
-0.048
-0.050
-0.050
-0.049
-0.051
-0.048
-0.046
-0.149
1.564
11.022
17.013
5.275
0.506
-0.145
-0.168
-0.160
-0.145
-0.132
-0.120
-0.115
-0.119
-0.127
-0.134
-0.112
26.765
635.297
2155.909
909.520
65.605
0.006
-0.069
-0.062
-0.068
-0.063
-0.054
-0.047
-0.043
-0.045
-0.048
-0.053
-0.061
-0.067
-0.071
-0.071
-0.070
-0.067
-0.061
-0.059
0.446
15.192
199.859
440.904
74.524
3.854
0.005
-0.175
-0.168
-0.157
-0.139
-0.131
-0.127
-0.130
-0.138
-0.151
0.338
223.295
5337.993
33427.758
9173.319
397.155
1.815
-0.089
-0.073
-0.060
-0.054
-0.051
-0.049
-0.048
-0.053
-0.061
-0.073
-0.079
-0.082
-0.085
-0.085
-0.087
-0.088
-0.081
-0.076
1.922
37.136
886.681
2530.911
227.313
8.034
0.120
-0.186
-0.179
-0.170
-0.159
-0.158
-0.156
-0.157
-0.159
-0.185
1.137
223.289
6101.267
33427.742
9173.311
397.152
3.315
-0.129
-0.105
-0.078
-0.058
-0.056
-0.055
-0.058
-0.068
-0.082
-0.088
-0.093
-0.098
-0.101
-0.104
-0.105
-0.104
-0.104
-0.097
22.355
17.400
199.936
440.862
74.487
3.816
-0.020
-0.195
-0.189
-0.190
-0.201
-0.205
-0.209
-0.212
-0.211
-0.203
0.249
38.824
635.257
2155.832
909.476
74.381
1.013
-0.195
-0.150
-0.103
-0.069
-0.063
-0.065
-0.074
-0.086
-0.098
-0.105
-0.114
-0.108
-0.089
-0.099
-0.123
-0.129
-0.127
-0.123
388.745
17.399
10.375
16.945
5.204
0.437
-0.192
-0.208
-0.204
-0.220
-0.265
-0.278
-0.289
-0.291
-0.242
-0.257
-0.311
1.924
25.775
63.602
34.177
3.879
-0.244
-0.249
-0.198
-0.114
-0.079
-0.074
-0.079
-0.089
-0.105
-0.120
-0.129
-0.117
0.019
0.213
0.143
-0.069
-0.151
-0.158
-0.154
1182.755
27.163
0.960
0.321
-0.005
-0.226
-0.248
-0.224
-0.221
-0.248
-0.333
-0.361
-0.390
-0.384
-0.294
-0.346
-0.334
-0.429
-0.077
0.632
0.107
-0.412
-0.364
-0.296
-0.202
-0.114
-0.088
-0.087
-0.093
-0.110
-0.133
-0.148
-0.152
-0.089
0.315
0.985
0.778
0.089
-0.162
-0.189
-0.195
179.231
10.019
0.882
-0.058
-0.274
-0.279
-0.256
-0.237
-0.226
-0.264
-0.384
-0.439
-0.481
-0.515
-0.510
-0.484
-0.420
-0.438
-0.479
-0.499
-0.483
-0.439
-0.385
-0.281
-0.162
-0.110
-0.100
-0.106
-0.114
-0.135
-0.165
-0.177
-0.183
-0.090
0.566
1.755
1.530
0.322
-0.157
-0.219
-0.228
17.258
38.019
29.479
4.619
0.082
-0.272
-0.259
-0.239
-0.226
-0.258
-0.371
-0.503
-0.549
-0.583
-0.583
-0.548
-0.483
-0.411
-0.467
-0.480
-0.470
-0.403
-0.288
-0.185
-0.136
-0.122
-0.120
-0.129
-0.139
-0.168
-0.192
-0.200
-0.189
0.244
4.935
24.098
24.021
5.363
0.246
-0.220
-0.247
176.179
2530.822
1596.972
66.077
1.926
-0.208
-0.251
-0.233
-0.221
-0.237
-0.310
-0.462
-0.590
-0.618
-0.615
-0.581
-0.525
-0.407
-0.252
-0.277
-0.258
-0.221
-0.178
-0.149
-0.136
-0.142
-0.154
-0.157
-0.177
-0.199
-0.222
-0.222
-0.098
2.514
66.191
1024.654
1185.948
74.525
2.884
0.046
-0.096
887.116
62122.156
23385.453
258.739
4.654
-0.151
-0.247
-0.236
-0.223
-0.223
-0.256
-0.334
-0.448
-0.547
-0.568
-0.525
-0.410
-0.289
-0.198
-0.171
-0.167
-0.160
-0.156
-0.153
-0.158
-0.172
-0.185
-0.198
-0.214
-0.227
-0.055
0.551
1.802
7.136
295.316
16158.020
19411.318
337.271
9.410
3.640
4.063
244.444
4085.387
2530.986
83.895
2.431
-0.200
-0.257
-0.238
-0.226
-0.219
-0.231
-0.262
-0.306
-0.342
-0.347
-0.321
-0.268
-0.209
-0.172
-0.150
-0.160
-0.166
-0.172
-0.173
-0.179
-0.193
-0.211
-0.239
-0.250
-0.146
2.508
14.931
78.717
49.465
110.193
2166.768
2531.058
123.618
25.165
46.981
40.532
781.093
85.398
47.456
6.425
0.220
-0.273
-0.266
-0.250
-0.237
-0.227
-0.225
-0.230
-0.242
-0.256
-0.256
-0.242
-0.214
-0.184
-0.168
-0.165
-0.173
-0.191
-0.205
-0.210
-0.210
-0.209
-0.234
-0.258
-0.271
-0.119
4.455
72.763
1391.662
523.092
22.816
46.886
52.598
14.871
66.849
155.368
71.789
16158.515
108.416
3.156
0.079
-0.274
-0.296
-0.277
-0.264
-0.242
-0.227
-0.221
-0.221
-0.226
-0.229
-0.230
-0.224
-0.211
-0.192
-0.182
-0.186
-0.202
-0.225
-0.249
-0.218
-0.062
0.087
-0.064
-0.242
-0.266
0.159
6.019
65.358
479.903
218.481
10.090
1.315
1.223
3.417
29.506
66.118
23.055
3474.158
58.771
1.211
-0.284
-0.313
-0.303
-0.288
-0.267
-0.251
-0.235
-0.181
-0.065
-0.031
-0.148
-0.221
-0.226
-0.219
-0.207
-0.201
-0.211
-0.232
-0.266
-0.265
0.059
1.603
3.076
1.638
0.447
0.724
2.623
59.102
1027.412
1608.658
115.052
5.204
-0.127
-0.310
0.231
2.775
5.570
2.105
74.415
5.739
0.021
-0.318
-0.314
-0.307
-0.289
-0.271
-0.260
-0.155
0.737
3.597
4.442
1.507
-0.021
-0.230
-0.229
-0.225
-0.223
-0.234
-0.258
-0.291
-0.212
0.769
7.195
15.289
8.302
12.115
41.686
30.405
158.703
6717.472
13487.069
385.241
7.917
-0.134
-0.416
-0.647
-0.429
-0.217
-0.332
1.699
0.057
-0.299
-0.317
-0.311
-0.301
-0.289
-0.278
-0.254
0.401
9.270
67.935
96.964
19.634
1.311
-0.194
-0.253
-0.240
-0.231
-0.248
-0.270
-0.299
-0.208
0.870
7.998
19.294
19.023
338.084
5677.401
1860.406
105.562
770.391
1185.836
94.605
3.559
-0.333
-0.461
-0.440
-0.441
-0.436
-0.517
-0.270
-0.305
-0.305
-0.302
-0.300
-0.295
-0.287
-0.275
-0.217
1.319
34.135
444.679
770.585
85.922
3.845
-0.179
-0.309
-0.263
-0.245
-0.253
-0.274
-0.293
-0.256
0.155
2.208
4.901
31.990
4083.709
99999.766
76276.797
299.015
25.515
26.398
6.147
0.072
-0.491
-0.473
-0.444
-0.431
-0.430
-0.429
-0.305
-0.294
-0.292
-0.289
-0.286
-0.285
-0.279
-0.275
-0.230
0.909
24.407
262.331
388.737
60.131
2.964
-0.278
-0.341
-0.283
-0.254
-0.254
-0.275
-0.298
-0.304
-0.254
-0.004
0.695
17.239
1024.640
50768.496
9470.548
121.069
3.306
0.319
-0.336
-0.561
-0.431
0.411
2.479
1.805
-0.251
-0.125
-0.298
-0.288
-0.278
-0.274
-0.272
-0.274
-0.278
-0.254
-0.138
0.296
3.595
21.588
26.898
7.118
0.244
-0.402
-0.349
-0.293
-0.265
-0.258
-0.267
-0.296
-0.342
-0.358
-0.328
-0.179
2.417
36.990
199.803
106.879
9.785
0.125
-0.690
-0.694
-0.569
4.345
158.552
715.214
635.366
104.615
8.579
107.599
58.654
1024.596
1600.943
187.269
389.575
200.061
15.281
0.565
-0.185
-0.189
-0.178
-0.158
-0.141
-0.133
-0.132
-0.132
-0.137
-0.145
-0.159
-0.169
-0.161
0.511
13.806
178.096
409.454
115.071
13.033
16.288
80.399
155.710
250.376
24.589
0.802
-0.131
-0.130
-0.110
-0.084
-0.069
-0.064
-0.063
2.404
26.325
336.757
509.007
111.334
298.075
155.247
12.305
0.486
-0.179
-0.182
-0.169
-0.145
-0.128
-0.122
-0.123
-0.127
-0.132
-0.145
-0.158
-0.162
-0.166
-0.040
6.620
44.302
856.955
3353.216
123.868
123.340
1375.332
770.372
43.916
2.186
-0.038
-0.130
-0.120
-0.100
-0.073
-0.061
-0.055
-0.053
-0.135
3.226
18.896
24.506
14.046
27.058
17.039
2.514
0.009
-0.183
-0.166
-0.148
-0.130
-0.116
-0.112
-0.113
-0.118
-0.128
-0.158
-0.177
-0.176
-0.125
26.721
564.831
1925.433
2456.215
7160.438
187.955
158.080
1858.569
886.794
46.707
1.701
-0.071
-0.119
-0.110
-0.084
-0.063
-0.051
-0.045
-0.044
-0.315
-0.077
0.542
0.861
0.772
1.193
0.811
0.060
-0.166
-0.163
-0.149
-0.130
-0.114
-0.105
-0.101
-0.104
-0.110
-0.129
-0.190
-0.216
-0.212
1.164
280.719
6981.608
45284.328
10594.102
565.027
19.634
24.471
121.038
84.048
10.001
0.501
-0.100
-0.108
-0.092
-0.070
-0.054
-0.044
-0.040
-0.036
-0.314
-0.318
-0.262
-0.223
-0.194
-0.169
-0.161
-0.178
-0.163
-0.144
-0.133
-0.112
-0.101
-0.094
-0.091
-0.095
-0.104
-0.133
-0.228
-0.275
-0.272
2.984
353.583
10534.133
84777.477
16076.351
566.410
2.887
1.408
4.332
3.179
0.715
-0.034
-0.100
-0.087
-0.075
-0.057
-0.045
-0.037
-0.033
-0.030
-0.345
-0.353
-0.288
-0.235
-0.206
-0.194
-0.179
-0.164
-0.144
-0.131
-0.115
-0.100
-0.091
-0.085
-0.081
-0.086
-0.093
-0.131
-0.242
-0.338
-0.352
1.264
86.486
1310.279
5337.968
1901.088
141.887
0.123
-0.065
0.032
0.006
-0.067
-0.088
-0.080
-0.073
-0.058
-0.046
-0.036
-0.031
-0.027
-0.025
-0.414
-0.409
-0.305
-0.234
-0.197
-0.178
-0.160
-0.143
-0.127
-0.113
-0.098
-0.088
-0.082
-0.080
-0.077
-0.077
-0.084
-0.114
-0.214
-0.395
-0.411
-0.311
4.961
47.006
141.886
54.509
1.059
-0.116
-0.113
-0.108
-0.095
-0.081
-0.074
-0.068
-0.056
-0.042
-0.033
-0.028
-0.025
-0.022
-0.019
-0.492
-0.454
-0.297
-0.216
-0.178
-0.155
-0.138
-0.122
-0.107
-0.098
-0.085
-0.079
-0.076
-0.073
-0.072
-0.070
-0.073
-0.095
-0.160
-0.338
-0.447
-0.449
-0.359
0.423
0.944
0.171
-0.124
-0.107
-0.095
-0.084
-0.076
-0.069
-0.063
-0.053
-0.040
-0.033
-0.026
-0.022
-0.020
-0.016
-0.015
-0.571
-0.437
-0.285
-0.211
-0.169
-0.141
-0.125
-0.108
-0.095
-0.085
-0.079
-0.072
-0.068
-0.066
-0.065
-0.063
-0.065
-0.077
-0.114
-0.206
-0.389
-0.453
-0.424
-0.368
-0.289
-0.206
-0.137
-0.093
-0.073
-0.063
-0.058
-0.052
-0.044
-0.038
-0.031
-0.025
-0.020
-0.017
-0.017
-0.015
-0.014
-0.545
-0.358
-0.255
-0.203
-0.170
-0.142
-0.118
-0.101
-0.090
-0.081
-0.074
-0.067
-0.064
-0.059
-0.057
-0.054
-0.056
-0.063
-0.080
-0.121
-0.201
-0.316
-0.398
-0.362
-0.290
-0.213
-0.145
-0.084
-0.054
-0.043
-0.039
-0.036
-0.032
-0.028
-0.022
-0.020
-0.017
-0.014
-0.013
-0.012
-0.012
-0.395
-0.288
-0.228
-0.191
-0.164
-0.144
-0.122
-0.103
-0.088
-0.079
-0.072
-0.065
-0.060
-0.054
-0.053
-0.048
-0.049
-0.054
-0.061
-0.076
-0.105
-0.145
-0.183
-0.202
-0.181
-0.136
-0.088
-0.057
-0.042
-0.032
-0.029
-0.027
-0.024
-0.021
-0.017
-0.016
-0.015
-0.014
-0.011
-0.010
-0.010
-0.296
-0.242
-0.207
-0.185
-0.159
-0.143
-0.123
-0.102
-0.088
-0.075
-0.068
-0.063
-0.057
-0.052
-0.048
-0.046
-0.047
-0.047
-0.049
-0.055
-0.066
-0.077
-0.087
-0.092
-0.086
-0.070
-0.053
-0.039
-0.032
-0.027
-0.024
-0.022
-0.020
-0.017
-0.016
-0.013
-0.012
-0.012
-0.011
-0.010
-0.009
-0.254
-0.209
-0.183
-0.178
-0.158
-0.142
-0.124
-0.102
-0.087
-0.074
-0.068
-0.061
-0.056
-0.052
-0.046
-0.043
-0.041
-0.042
-0.042
-0.043
-0.049
-0.050
-0.055
-0.054
-0.051
-0.044
-0.037
-0.029
-0.025
-0.022
-0.020
-0.016
-0.015
-0.016
-0.014
-0.012
-0.012
-0.012
-0.011
-0.009
-0.007
-0.241
-0.209
-0.188
-0.176
-0.159
-0.144
-0.124
-0.102
-0.087
-0.075
-0.067
-0.060
-0.055
-0.050
-0.043
-0.040
-0.039
-0.038
-0.038
-0.039
-0.043
-0.046
-0.048
-0.048
-0.044
-0.039
-0.032
-0.025
-0.021
-0.019
-0.016
-0.015
-0.015
-0.014
-0.012
-0.011
-0.010
-0.011
-0.011
-0.008
-0.008
-0.234
-0.212
-0.194
-0.177
-0.160
-0.146
-0.120
-0.099
-0.086
-0.074
-0.067
-0.061
-0.054
-0.051
-0.045
-0.038
-0.037
-0.037
-0.038
-0.042
-0.047
-0.056
-0.059
-0.061
-0.052
-0.042
-0.032
-0.025
-0.019
-0.016
-0.014
-0.014
-0.013
-0.013
-0.012
-0.011
-0.011
-0.010
-0.009
-0.008
-0.008
-0.232
-0.208
-0.191
-0.176
-0.164
-0.144
-0.120
-0.099
-0.087
-0.075
-0.067
-0.060
-0.054
-0.051
-0.048
-0.044
-0.039
-0.037
-0.038
-0.045
-0.061
-0.084
-0.102
-0.100
-0.081
-0.056
-0.038
-0.025
-0.020
-0.017
-0.016
-0.014
-0.013
-0.013
-0.012
-0.014
-0.013
-0.011
-0.010
-0.009
-0.009
-0.234
-0.212
-0.196
-0.178
-0.157
-0.139
-0.121
-0.106
-0.092
-0.078
-0.070
-0.064
-0.054
-0.052
-0.051
-0.050
-0.044
-0.040
-0.038
-0.046
-0.069
-0.109
-0.151
-0.164
-0.135
-0.090
-0.053
-0.034
-0.024
-0.020
-0.017
-0.016
-0.016
-0.015
-0.015
-0.014
-0.013
-0.012
-0.012
-0.012
-0.011
-0.231
-0.211
-0.195
-0.177
-0.160
-0.141
-0.125
-0.113
-0.097
-0.088
-0.078
-0.072
-0.062
-0.056
-0.053
-0.051
-0.050
-0.050
-0.049
-0.047
-0.056
-0.083
-0.129
-0.175
-0.186
-0.127
-0.072
-0.042
-0.030
-0.022
-0.021
-0.019
-0.019
-0.019
-0.016
-0.016
-0.015
-0.014
-0.014
-0.014
-0.015
-0.239
-0.220
-0.203
-0.188
-0.169
-0.153
-0.137
-0.120
-0.109
-0.097
-0.087
-0.078
-0.071
-0.063
-0.059
-0.060
-0.062
-0.066
-0.065
-0.061
-0.055
-0.067
-0.097
-0.137
-0.175
-0.151
-0.086
-0.049
-0.032
-0.026
-0.023
-0.022
-0.023
-0.023
-0.022
-0.021
-0.019
-0.019
-0.020
-0.020
-0.019
-0.249
-0.226
-0.207
-0.191
-0.178
-0.166
-0.153
-0.137
-0.120
-0.105
-0.093
-0.085
-0.079
-0.073
-0.071
-0.071
-0.075
-0.077
-0.072
-0.068
-0.063
-0.060
-0.073
-0.098
-0.132
-0.139
-0.086
-0.051
-0.035
-0.029
-0.026
-0.024
-0.024
-0.025
-0.026
-0.028
-0.027
-0.027
-0.025
-0.024
-0.025
-0.263
-0.234
-0.190
-0.163
-0.172
-0.174
-0.162
-0.151
-0.135
-0.118
-0.102
-0.092
-0.086
-0.082
-0.080
-0.082
-0.089
-0.085
-0.082
-0.076
-0.068
-0.062
-0.059
-0.069
-0.089
-0.104
-0.073
-0.047
-0.036
-0.030
-0.028
-0.028
-0.028
-0.032
-0.034
-0.034
-0.034
-0.033
-0.035
-0.035
-0.031
-0.256
0.061
1.015
1.628
0.571
-0.057
-0.167
-0.157
-0.147
-0.130
-0.112
-0.103
-0.092
-0.091
-0.090
-0.095
-0.099
-0.095
-0.054
0.108
-0.029
-0.068
-0.064
-0.056
-0.060
-0.069
-0.057
-0.044
-0.036
-0.033
-0.032
-0.036
-0.037
-0.041
-0.043
-0.044
-0.044
-0.044
-0.045
-0.043
-0.044
0.102
5.806
52.338
94.751
23.685
1.844
-0.075
-0.165
-0.155
-0.141
-0.123
-0.111
-0.102
-0.099
-0.101
-0.108
-0.115
0.090
9.439
42.968
14.696
0.441
-0.079
-0.068
-0.057
-0.052
-0.046
-0.043
-0.039
-0.036
-0.040
-0.042
-0.048
-0.052
-0.057
-0.061
-0.062
-0.061
-0.059
-0.057
-0.057
1.981
83.943
4083.239
16158.044
768.694
15.292
0.287
-0.168
-0.163
-0.153
-0.135
-0.123
-0.118
-0.115
-0.126
-0.142
-0.125
3.450
113.302
315.033
158.876
7.534
-0.024
-0.108
-0.085
-0.061
-0.047
-0.045
-0.042
-0.045
-0.047
-0.053
-0.061
-0.072
-0.077
-0.081
-0.083
-0.083
-0.078
-0.074
-0.070
5.639
259.093
93989.656
99999.766
4809.416
37.092
0.652
-0.167
-0.173
-0.166
-0.150
-0.149
-0.155
-0.157
-0.153
-0.191
-0.139
6.013
126.780
315.029
158.871
11.709
0.040
-0.168
-0.130
-0.083
-0.055
-0.050
-0.049
-0.052
-0.061
-0.068
-0.081
-0.089
-0.093
-0.096
-0.099
-0.099
-0.100
-0.095
-0.089
70.022
79.574
4083.463
16158.008
667.397
15.257
0.263
-0.187
-0.183
-0.179
-0.178
-0.203
-0.220
-0.219
-0.209
-0.248
-0.291
1.887
25.292
62.984
33.600
3.789
-0.225
-0.233
-0.183
-0.100
-0.064
-0.058
-0.058
-0.063
-0.076
-0.089
-0.099
-0.107
-0.113
-0.119
-0.119
-0.122
-0.122
-0.119
-0.114
3420.713
48.757
53.445
94.714
21.146
1.585
-0.126
-0.206
-0.192
-0.193
-0.218
-0.279
-0.298
-0.301
-0.294
-0.277
-0.368
-0.303
1.515
4.238
2.245
-0.173
-0.372
-0.296
-0.217
-0.109
-0.075
-0.068
-0.071
-0.080
-0.095
-0.111
-0.122
-0.130
-0.131
-0.130
-0.136
-0.144
-0.149
-0.149
-0.143
22414.029
97.164
2.678
1.578
0.489
-0.140
-0.241
-0.220
-0.207
-0.208
-0.254
-0.350
-0.387
-0.397
-0.390
-0.370
-0.408
-0.477
-0.539
-0.551
-0.545
-0.486
-0.412
-0.341
-0.185
-0.105
-0.083
-0.080
-0.087
-0.101
-0.118
-0.139
-0.148
-0.147
-0.142
-0.131
-0.143
-0.164
-0.173
-0.180
-0.186
1183.423
28.675
1.810
0.089
-0.239
-0.275
-0.251
-0.232
-0.211
-0.214
-0.270
-0.385
-0.469
-0.486
-0.482
-0.455
-0.411
-0.488
-0.530
-0.548
-0.536
-0.495
-0.419
-0.251
-0.146
-0.105
-0.093
-0.096
-0.106
-0.123
-0.149
-0.171
-0.176
-0.176
-0.126
-0.018
-0.013
-0.140
-0.200
-0.214
-0.226
39.751
76.924
58.858
7.935
0.278
-0.260
-0.253
-0.231
-0.209
-0.213
-0.255
-0.355
-0.490
-0.552
-0.552
-0.526
-0.455
-0.314
-0.445
-0.477
-0.452
-0.359
-0.250
-0.170
-0.128
-0.115
-0.109
-0.117
-0.132
-0.156
-0.183
-0.196
-0.204
-0.115
0.560
2.517
2.515
0.630
-0.126
-0.235
-0.244
441.470
13486.856
6717.104
136.830
3.369
-0.173
-0.246
-0.225
-0.208
-0.206
-0.235
-0.296
-0.391
-0.484
-0.516
-0.465
-0.369
-0.255
-0.227
-0.244
-0.227
-0.199
-0.166
-0.143
-0.133
-0.132
-0.138
-0.149
-0.169
-0.191
-0.211
-0.225
-0.214
0.284
5.828
29.565
29.561
5.821
0.333
-0.225
-0.246
2962.341
99999.703
99999.688
667.340
7.148
-0.076
-0.243
-0.228
-0.215
-0.206
-0.216
-0.247
-0.296
-0.337
-0.353
-0.319
-0.264
-0.202
-0.161
-0.160
-0.160
-0.153
-0.150
-0.147
-0.148
-0.155
-0.167
-0.191
-0.214
-0.221
-0.233
-0.192
-0.060
0.888
13.675
94.709
94.706
15.243
1.008
0.005
0.408
583.961
28256.281
11287.156
175.926
3.769
-0.157
-0.251
-0.236
-0.225
-0.215
-0.217
-0.232
-0.248
-0.262
-0.259
-0.241
-0.213
-0.181
-0.157
-0.150
-0.151
-0.158
-0.158
-0.157
-0.165
-0.176
-0.197
-0.227
-0.240
-0.257
-0.207
0.386
1.866
1.841
7.396
41.500
41.494
8.112
1.224
1.154
3.963
73.655
126.357
84.186
10.983
0.410
-0.253
-0.258
-0.249
-0.238
-0.225
-0.219
-0.221
-0.229
-0.233
-0.234
-0.228
-0.209
-0.183
-0.167
-0.164
-0.166
-0.170
-0.173
-0.170
-0.135
-0.112
-0.175
-0.239
-0.260
-0.222
0.362
3.616
9.893
6.355
1.804
4.201
4.175
1.303
1.430
2.438
4.523
295.841
17.409
2.161
0.233
-0.240
-0.282
-0.267
-0.261
-0.243
-0.230
-0.224
-0.221
-0.221
-0.233
-0.234
-0.229
-0.221
-0.199
-0.189
-0.185
-0.186
-0.187
-0.177
0.060
1.169
2.511
1.276
0.030
-0.222
0.489
11.059
85.229
112.048
22.537
1.691
0.036
-0.221
-0.267
0.499
1.208
0.750
136.839
8.878
0.204
-0.284
-0.295
-0.291
-0.281
-0.262
-0.250
-0.231
-0.075
0.307
0.421
0.033
-0.200
-0.231
-0.226
-0.217
-0.210
-0.206
-0.208
-0.209
-0.060
2.507
26.461
74.516
29.612
3.124
0.886
4.810
199.995
13487.008
23386.160
505.933
9.953
-0.290
-0.705
-0.658
-0.410
-0.184
-0.311
10.948
1.351
-0.199
-0.303
-0.299
-0.297
-0.285
-0.272
-0.256
0.046
3.222
17.632
24.476
6.757
0.481
-0.213
-0.233
-0.230
-0.221
-0.231
-0.226
-0.220
0.288
12.302
258.838
1375.050
296.097
23.804
33.817
30.257
771.911
99999.945
99999.750
2531.169
21.465
-0.187
-0.769
-0.720
-0.638
-0.542
-0.508
0.308
-0.192
-0.305
-0.303
-0.300
-0.295
-0.288
-0.277
-0.201
1.866
60.448
1183.104
2145.977
179.128
6.053
-0.020
-0.252
-0.243
-0.238
-0.241
-0.238
-0.232
0.330
13.694
336.887
1858.773
394.257
312.296
3474.938
1378.984
222.743
7967.870
16158.042
385.434
9.021
-0.422
-0.775
-0.721
-0.652
-0.563
-0.525
-0.292
-0.302
-0.296
-0.292
-0.292
-0.289
-0.282
-0.271
-0.103
6.062
388.995
71732.469
99999.672
1844.072
21.816
0.215
-0.292
-0.268
-0.251
-0.242
-0.247
-0.246
-0.038
3.423
41.541
121.636
73.253
2534.939
99999.969
41628.563
236.352
70.109
83.970
15.120
0.877
-0.382
-0.423
-0.694
-0.602
-0.516
-0.491
-0.293
-0.288
-0.284
-0.280
-0.280
-0.277
-0.276
-0.260
-0.061
4.552
203.277
15573.184
48067.578
887.286
13.946
0.031
-0.343
-0.297
-0.261
-0.249
-0.254
-0.254
-0.239
0.117
1.968
4.674
17.673
769.043
28255.639
6717.150
107.304
3.691
1.261
0.015
-0.438
-0.468
-0.395
-0.398
-0.410
-0.415
-0.419
-0.292
-0.284
-0.273
-0.267
-0.269
-0.273
-0.261
0.013
1.418
4.434
19.717
179.288
298.473
42.426
2.281
-0.349
-0.368
-0.303
-0.268
-0.259
-0.258
-0.261
-0.285
-0.279
-0.210
-0.030
2.256
33.030
155.048
94.639
8.798
0.153
-0.525
-0.583
-0.552
-0.246
2.091
21.083
16.870
1.212
1.092
1.927
2.510
12.633
38.959
1862.845
100000.234
16158.191
155.390
2.953
-0.088
-0.185
-0.174
-0.160
-0.139
-0.124
-0.120
-0.117
-0.123
-0.130
-0.145
-0.155
-0.152
0.517
13.740
200.200
442.590
77.163
5.384
1.665
4.933
15.673
21.936
4.452
0.114
-0.143
-0.129
-0.105
-0.078
-0.065
-0.059
-0.059
-0.439
1.053
7.488
27.951
1188.565
62122.477
9470.654
120.995
2.523
-0.118
-0.177
-0.165
-0.146
-0.124
-0.115
-0.112
-0.112
-0.117
-0.124
-0.137
-0.146
-0.159
-0.094
0.744
5.487
19.691
23.726
5.280
5.077
17.114
12.760
2.891
0.242
-0.128
-0.130
-0.120
-0.091
-0.069
-0.055
-0.051
-0.050
-0.468
-0.057
1.163
5.257
66.720
385.225
176.018
13.727
0.575
-0.158
-0.167
-0.150
-0.128
-0.112
-0.107
-0.105
-0.107
-0.114
-0.128
-0.148
-0.150
-0.150
-0.013
10.896
54.124
30.475
31.512
6.189
5.634
19.016
13.738
2.556
0.088
-0.124
-0.118
-0.108
-0.078
-0.057
-0.048
-0.042
-0.041
-0.339
-0.287
-0.169
0.225
2.289
5.861
4.281
0.742
-0.096
-0.160
-0.145
-0.130
-0.112
-0.103
-0.097
-0.096
-0.098
-0.111
-0.144
-0.178
-0.173
-0.131
2.826
158.819
446.626
202.460
11.389
1.384
1.592
4.776
3.501
0.781
-0.048
-0.117
-0.106
-0.089
-0.066
-0.049
-0.042
-0.037
-0.034
-0.296
-0.274
-0.243
-0.209
-0.118
-0.018
-0.058
-0.141
-0.154
-0.140
-0.131
-0.111
-0.098
-0.089
-0.088
-0.087
-0.090
-0.108
-0.161
-0.226
-0.220
-0.072
6.327
199.243
564.372
250.494
8.852
-0.042
0.040
0.321
0.243
-0.014
-0.104
-0.098
-0.086
-0.071
-0.053
-0.041
-0.034
-0.030
-0.028
-0.318
-0.286
-0.239
-0.207
-0.188
-0.179
-0.169
-0.152
-0.136
-0.128
-0.113
-0.095
-0.087
-0.080
-0.080
-0.080
-0.085
-0.105
-0.170
-0.282
-0.279
-0.215
2.065
37.802
126.753
52.397
0.726
-0.132
-0.122
-0.106
-0.100
-0.098
-0.086
-0.078
-0.072
-0.056
-0.043
-0.034
-0.029
-0.026
-0.023
-0.362
-0.301
-0.236
-0.203
-0.178
-0.163
-0.149
-0.136
-0.123
-0.111
-0.095
-0.084
-0.080
-0.074
-0.072
-0.070
-0.074
-0.093
-0.151
-0.290
-0.332
-0.326
-0.029
1.424
2.557
0.452
-0.114
-0.113
-0.111
-0.102
-0.089
-0.080
-0.072
-0.066
-0.053
-0.040
-0.033
-0.027
-0.023
-0.020
-0.018
-0.414
-0.303
-0.220
-0.182
-0.157
-0.144
-0.129
-0.117
-0.106
-0.093
-0.084
-0.077
-0.073
-0.069
-0.066
-0.063
-0.065
-0.078
-0.120
-0.223
-0.369
-0.360
-0.330
-0.261
-0.168
-0.143
-0.110
-0.094
-0.088
-0.079
-0.073
-0.067
-0.059
-0.049
-0.039
-0.030
-0.024
-0.022
-0.018
-0.016
-0.014
-0.407
-0.284
-0.213
-0.171
-0.149
-0.129
-0.115
-0.104
-0.092
-0.082
-0.078
-0.070
-0.066
-0.061
-0.059
-0.056
-0.057
-0.064
-0.088
-0.145
-0.261
-0.369
-0.343
-0.289
-0.225
-0.160
-0.109
-0.077
-0.059
-0.057
-0.051
-0.047
-0.042
-0.034
-0.029
-0.024
-0.020
-0.019
-0.016
-0.015
-0.013
-0.348
-0.260
-0.205
-0.172
-0.144
-0.126
-0.108
-0.095
-0.087
-0.077
-0.069
-0.065
-0.060
-0.058
-0.052
-0.053
-0.050
-0.056
-0.066
-0.092
-0.140
-0.207
-0.268
-0.278
-0.230
-0.164
-0.102
-0.061
-0.045
-0.039
-0.036
-0.033
-0.029
-0.025
-0.022
-0.020
-0.017
-0.015
-0.013
-0.012
-0.011
-0.290
-0.235
-0.198
-0.171
-0.147
-0.124
-0.106
-0.094
-0.083
-0.074
-0.067
-0.061
-0.055
-0.051
-0.048
-0.047
-0.046
-0.047
-0.053
-0.061
-0.080
-0.101
-0.123
-0.135
-0.120
-0.090
-0.063
-0.043
-0.034
-0.030
-0.027
-0.024
-0.023
-0.019
-0.017
-0.016
-0.015
-0.013
-0.011
-0.011
-0.010
-0.247
-0.213
-0.187
-0.166
-0.149
-0.127
-0.106
-0.093
-0.082
-0.074
-0.065
-0.059
-0.055
-0.050
-0.044
-0.044
-0.042
-0.041
-0.042
-0.046
-0.052
-0.056
-0.064
-0.067
-0.060
-0.051
-0.040
-0.031
-0.026
-0.024
-0.023
-0.020
-0.017
-0.017
-0.014
-0.014
-0.013
-0.012
-0.010
-0.008
-0.008
-0.223
-0.201
-0.181
-0.165
-0.149
-0.129
-0.109
-0.093
-0.082
-0.071
-0.063
-0.055
-0.052
-0.049
-0.044
-0.041
-0.039
-0.038
-0.035
-0.036
-0.037
-0.038
-0.040
-0.041
-0.039
-0.034
-0.027
-0.024
-0.021
-0.020
-0.018
-0.016
-0.015
-0.013
-0.012
-0.013
-0.011
-0.011
-0.009
-0.008
-0.007
-0.216
-0.196
-0.178
-0.165
-0.150
-0.129
-0.109
-0.094
-0.083
-0.070
-0.063
-0.056
-0.050
-0.048
-0.041
-0.037
-0.034
-0.033
-0.032
-0.032
-0.031
-0.031
-0.031
-0.032
-0.030
-0.028
-0.023
-0.021
-0.018
-0.016
-0.015
-0.014
-0.014
-0.011
-0.012
-0.012
-0.010
-0.011
-0.010
-0.008
-0.008
-0.218
-0.195
-0.179
-0.166
-0.152
-0.132
-0.110
-0.096
-0.083
-0.073
-0.064
-0.059
-0.051
-0.047
-0.042
-0.036
-0.032
-0.032
-0.031
-0.030
-0.031
-0.033
-0.033
-0.033
-0.031
-0.027
-0.023
-0.018
-0.015
-0.014
-0.012
-0.013
-0.012
-0.011
-0.011
-0.010
-0.011
-0.011
-0.010
-0.009
-0.009
-0.215
-0.199
-0.182
-0.164
-0.146
-0.130
-0.112
-0.097
-0.086
-0.074
-0.065
-0.057
-0.051
-0.049
-0.045
-0.037
-0.033
-0.030
-0.031
-0.031
-0.034
-0.039
-0.045
-0.044
-0.039
-0.030
-0.024
-0.018
-0.015
-0.014
-0.014
-0.013
-0.013
-0.012
-0.012
-0.013
-0.012
-0.011
-0.010
-0.009
-0.009
-0.213
-0.192
-0.178
-0.162
-0.145
-0.130
-0.116
-0.101
-0.090
-0.078
-0.069
-0.061
-0.054
-0.051
-0.045
-0.040
-0.037
-0.033
-0.030
-0.030
-0.035
-0.048
-0.062
-0.063
-0.053
-0.041
-0.030
-0.022
-0.017
-0.017
-0.015
-0.014
-0.014
-0.013
-0.015
-0.015
-0.014
-0.011
-0.012
-0.012
-0.011
-0.217
-0.197
-0.183
-0.169
-0.155
-0.139
-0.124
-0.110
-0.098
-0.086
-0.076
-0.067
-0.058
-0.054
-0.048
-0.043
-0.040
-0.039
-0.035
-0.033
-0.036
-0.053
-0.073
-0.080
-0.072
-0.052
-0.037
-0.026
-0.020
-0.019
-0.018
-0.017
-0.016
-0.017
-0.015
-0.014
-0.014
-0.013
-0.014
-0.015
-0.015
-0.231
-0.213
-0.198
-0.185
-0.171
-0.156
-0.140
-0.121
-0.107
-0.096
-0.083
-0.076
-0.068
-0.059
-0.054
-0.051
-0.048
-0.050
-0.048
-0.041
-0.036
-0.044
-0.066
-0.085
-0.079
-0.059
-0.039
-0.027
-0.023
-0.019
-0.020
-0.018
-0.020
-0.019
-0.018
-0.018
-0.017
-0.017
-0.018
-0.018
-0.017
-0.245
-0.222
-0.205
-0.191
-0.179
-0.168
-0.156
-0.141
-0.120
-0.102
-0.091
-0.083
-0.076
-0.067
-0.062
-0.059
-0.057
-0.058
-0.059
-0.053
-0.049
-0.042
-0.049
-0.067
-0.070
-0.058
-0.040
-0.030
-0.027
-0.023
-0.022
-0.021
-0.023
-0.023
-0.025
-0.024
-0.024
-0.024
-0.023
-0.024
-0.025
-0.259
-0.230
-0.192
-0.165
-0.176
-0.177
-0.166
-0.151
-0.134
-0.113
-0.100
-0.090
-0.082
-0.074
-0.068
-0.064
-0.065
-0.067
-0.067
-0.066
-0.058
-0.050
-0.042
-0.047
-0.053
-0.049
-0.040
-0.031
-0.028
-0.026
-0.023
-0.025
-0.027
-0.029
-0.031
-0.032
-0.032
-0.030
-0.031
-0.031
-0.031
-0.256
0.036
0.900
1.458
0.500
-0.070
-0.166
-0.157
-0.146
-0.126
-0.111
-0.098
-0.088
-0.080
-0.075
-0.076
-0.079
-0.083
-0.083
-0.079
-0.074
-0.068
-0.057
-0.046
-0.043
-0.041
-0.038
-0.033
-0.030
-0.029
-0.028
-0.031
-0.034
-0.036
-0.038
-0.040
-0.040
-0.040
-0.040
-0.039
-0.040
0.072
5.224
41.545
74.519
19.006
1.482
-0.085
-0.164
-0.153
-0.138
-0.120
-0.107
-0.096
-0.091
-0.093
-0.104
-0.115
-0.123
-0.076
0.006
-0.054
-0.107
-0.094
-0.075
-0.058
-0.044
-0.037
-0.034
-0.034
-0.033
-0.036
-0.038
-0.041
-0.046
-0.049
-0.051
-0.051
-0.051
-0.051
-0.052
-0.053
1.583
66.146
2530.919
9470.628
505.509
12.327
0.243
-0.167
-0.161
-0.150
-0.128
-0.115
-0.107
-0.103
-0.125
-0.150
-0.171
-0.165
0.465
1.483
0.625
-0.097
-0.159
-0.128
-0.096
-0.054
-0.041
-0.039
-0.039
-0.040
-0.043
-0.045
-0.052
-0.058
-0.063
-0.070
-0.071
-0.069
-0.068
-0.067
-0.065
4.671
200.065
34242.883
99999.766
2962.285
29.590
0.573
-0.169
-0.168
-0.159
-0.139
-0.131
-0.128
-0.129
-0.160
-0.210
-0.247
-0.210
0.911
2.641
1.382
-0.122
-0.241
-0.193
-0.141
-0.074
-0.050
-0.047
-0.045
-0.046
-0.052
-0.058
-0.066
-0.078
-0.086
-0.089
-0.091
-0.090
-0.088
-0.084
-0.082
35.918
69.252
2531.064
9470.600
505.480
12.295
0.218
-0.186
-0.179
-0.170
-0.157
-0.161
-0.174
-0.184
-0.185
-0.273
-0.326
-0.387
-0.054
0.625
0.122
-0.376
-0.330
-0.263
-0.173
-0.088
-0.060
-0.055
-0.054
-0.058
-0.063
-0.075
-0.088
-0.099
-0.105
-0.109
-0.111
-0.113
-0.111
-0.105
-0.100
887.848
26.811
42.297
74.479
18.944
1.417
-0.131
-0.202
-0.187
-0.177
-0.174
-0.195
-0.229
-0.258
-0.264
-0.318
-0.392
-0.455
-0.518
-0.532
-0.524
-0.467
-0.397
-0.328
-0.175
-0.093
-0.072
-0.066
-0.065
-0.070
-0.083
-0.096
-0.114
-0.121
-0.128
-0.129
-0.133
-0.138
-0.140
-0.133
-0.126
2922.375
43.031
2.013
1.246
0.422
-0.152
-0.236
-0.213
-0.195
-0.181
-0.188
-0.222
-0.277
-0.325
-0.334
-0.307
-0.432
-0.498
-0.546
-0.569
-0.553
-0.507
-0.443
-0.283
-0.149
-0.095
-0.079
-0.077
-0.078
-0.090
-0.104
-0.124
-0.140
-0.140
-0.140
-0.144
-0.149
-0.156
-0.162
-0.165
-0.160
340.904
14.808
0.819
-0.089
-0.258
-0.270
-0.246
-0.225
-0.199
-0.186
-0.198
-0.232
-0.296
-0.347
-0.362
-0.333
-0.314
-0.458
-0.552
-0.571
-0.559
-0.476
-0.327
-0.195
-0.122
-0.097
-0.088
-0.090
-0.098
-0.110
-0.129
-0.153
-0.165
-0.168
-0.166
-0.163
-0.165
-0.180
-0.190
-0.200
-0.205
18.112
22.648
17.010
3.018
-0.003
-0.264
-0.246
-0.228
-0.200
-0.188
-0.195
-0.224
-0.271
-0.320
-0.337
-0.310
-0.249
-0.263
-0.324
-0.351
-0.329
-0.264
-0.196
-0.146
-0.117
-0.105
-0.103
-0.110
-0.122
-0.138
-0.163
-0.184
-0.196
-0.198
-0.144
-0.031
-0.033
-0.151
-0.217
-0.229
-0.231
74.878
768.663
505.402
33.015
1.218
-0.218
-0.244
-0.223
-0.205
-0.191
-0.196
-0.208
-0.237
-0.265
-0.277
-0.258
-0.215
-0.171
-0.190
-0.198
-0.187
-0.168
-0.145
-0.132
-0.125
-0.125
-0.129
-0.139
-0.156
-0.180
-0.201
-0.212
-0.223
-0.198
0.082
0.691
0.694
0.083
-0.206
-0.245
-0.252
295.009
7966.216
4083.176
106.926
2.721
-0.170
-0.241
-0.226
-0.209
-0.198
-0.196
-0.205
-0.218
-0.229
-0.230
-0.215
-0.188
-0.164
-0.154
-0.152
-0.148
-0.145
-0.144
-0.141
-0.141
-0.147
-0.158
-0.181
-0.202
-0.215
-0.224
-0.230
-0.241
-0.190
0.307
1.569
1.759
0.348
-0.200
-0.268
-0.270
107.247
1185.897
667.337
41.494
1.563
-0.205
-0.246
-0.234
-0.223
-0.212
-0.212
-0.215
-0.224
-0.224
-0.220
-0.209
-0.190
-0.169
-0.155
-0.148
-0.148
-0.150
-0.150
-0.151
-0.156
-0.166
-0.188
-0.215
-0.234
-0.247
-0.256
-0.230
-0.199
-0.197
0.099
0.951
0.945
0.079
-0.257
-0.281
-0.213
9.346
29.954
23.616
4.192
0.070
-0.260
-0.251
-0.247
-0.239
-0.230
-0.221
-0.225
-0.228
-0.233
-0.234
-0.226
-0.208
-0.190
-0.174
-0.168
-0.167
-0.163
-0.162
-0.142
-0.048
0.023
-0.073
-0.210
-0.251
-0.236
0.025
0.874
1.082
0.284
-0.137
-0.047
-0.188
-0.390
-0.400
-0.328
-0.293
6.126
1.739
0.616
-0.033
-0.261
-0.276
-0.262
-0.256
-0.246
-0.239
-0.233
-0.231
-0.239
-0.242
-0.241
-0.237
-0.230
-0.214
-0.200
-0.191
-0.183
-0.177
-0.129
0.517
3.864
8.949
4.257
0.524
-0.197
0.191
5.768
37.027
46.638
9.949
0.590
-0.480
-0.638
-0.644
-0.541
-0.437
-0.500
3.736
0.405
-0.236
-0.295
-0.290
-0.282
-0.275
-0.261
-0.253
-0.236
-0.087
0.345
0.408
0.020
-0.213
-0.245
-0.239
-0.230
-0.217
-0.213
-0.203
-0.187
0.236
8.955
155.175
667.435
176.010
10.019
0.536
2.627
74.494
1597.034
2531.088
156.821
7.147
-0.110
-0.730
-0.690
-0.609
-0.512
-0.448
0.522
-0.145
-0.300
-0.302
-0.295
-0.290
-0.282
-0.268
-0.259
0.067
3.569
21.915
27.322
7.495
0.566
-0.171
-0.221
-0.241
-0.229
-0.228
-0.220
-0.180
1.168
58.855
6717.231
99999.797
7966.616
76.730
7.599
9.166
228.175
16158.084
28257.160
602.498
47.908
3.615
-0.639
-0.716
-0.483
-0.458
-0.467
-0.256
-0.304
-0.308
-0.301
-0.296
-0.287
-0.286
-0.273
-0.193
2.074
67.923
1587.713
2922.455
203.248
6.957
0.394
-0.005
-0.197
-0.244
-0.235
-0.232
-0.192
1.295
74.526
11287.202
99999.875
13488.877
110.618
122.840
68.607
74.344
1375.484
1860.646
170.067
63.143
5.385
-0.621
0.131
1.961
0.823
-0.388
-0.307
-0.301
-0.294
-0.289
-0.284
-0.284
-0.280
-0.273
-0.090
6.738
444.704
99999.711
99999.695
2501.952
25.142
1.642
0.551
-0.095
-0.246
-0.244
-0.240
-0.225
0.340
13.691
295.092
1597.299
341.817
122.446
769.264
385.494
28.526
30.510
33.356
11.321
5.312
0.219
-0.587
1.907
7.454
4.148
-0.134
-0.295
-0.290
-0.285
-0.277
-0.277
-0.276
-0.273
-0.219
0.187
5.460
262.827
27003.314
88076.414
1183.012
18.139
1.557
0.481
-0.109
-0.255
-0.248
-0.249
-0.242
-0.174
0.777
7.189
17.135
11.295
53.425
295.110
155.076
13.854
1.259
0.675
0.033
-0.241
-0.670
-0.584
1.352
4.785
3.038
-0.266
-0.291
-0.281
-0.273
-0.269
-0.270
-0.271
-0.215
0.758
8.007
24.771
34.340
232.433
340.501
53.511
2.842
0.129
-0.059
-0.245
-0.270
-0.256
-0.258
-0.250
-0.259
-0.224
-0.038
0.140
0.637
5.813
18.897
12.202
1.904
-0.183
-0.412
-0.498
-0.474
-0.431
-0.408
-0.397
0.102
-0.154
-0.326
-0.686
-0.492
0.625
33.319
4083.323
99999.852
62122.602
228.177
4.367
0.020
-0.176
-0.172
-0.158
-0.135
-0.119
-0.112
-0.110
-0.113
-0.121
-0.134
-0.144
-0.157
0.085
3.480
23.690
41.619
12.382
1.266
0.049
0.084
0.445
0.592
0.072
-0.145
-0.143
-0.121
-0.096
-0.072
-0.060
-0.055
-0.054
-0.685
-0.502
0.444
26.539
2530.976
99999.781
28255.707
176.038
3.132
-0.092
-0.171
-0.163
-0.145
-0.122
-0.110
-0.105
-0.103
-0.106
-0.111
-0.121
-0.134
-0.152
-0.137
0.114
1.095
1.886
0.901
0.051
-0.016
0.217
0.174
-0.043
-0.145
-0.143
-0.128
-0.111
-0.083
-0.063
-0.053
-0.047
-0.045
-0.537
-0.450
-0.110
4.722
94.752
667.431
295.128
19.015
0.747
-0.149
-0.163
-0.150
-0.128
-0.109
-0.101
-0.096
-0.095
-0.101
-0.107
-0.120
-0.131
-0.141
-0.148
-0.153
-0.077
0.182
0.263
-0.023
-0.004
0.272
0.194
-0.055
-0.135
-0.127
-0.116
-0.097
-0.071
-0.056
-0.046
-0.041
-0.038
-0.330
-0.309
-0.249
0.194
2.795
8.051
5.290
0.947
-0.081
-0.156
-0.142
-0.130
-0.109
-0.097
-0.093
-0.088
-0.088
-0.096
-0.110
-0.138
-0.141
-0.144
-0.139
-0.065
0.264
0.037
-0.052
-0.130
-0.110
-0.007
-0.027
-0.104
-0.125
-0.114
-0.100
-0.079
-0.059
-0.046
-0.040
-0.035
-0.032
-0.264
-0.241
-0.223
-0.191
-0.099
0.031
-0.020
-0.123
-0.147
-0.136
-0.128
-0.111
-0.095
-0.086
-0.083
-0.080
-0.081
-0.091
-0.114
-0.164
-0.172
-0.163
-0.127
-0.004
0.534
0.040
-0.146
-0.153
-0.143
-0.123
-0.120
-0.114
-0.102
-0.091
-0.081
-0.064
-0.050
-0.038
-0.033
-0.029
-0.026
-0.257
-0.233
-0.208
-0.194
-0.180
-0.167
-0.156
-0.143
-0.132
-0.122
-0.108
-0.095
-0.082
-0.076
-0.074
-0.073
-0.074
-0.084
-0.115
-0.185
-0.215
-0.200
-0.166
-0.040
-0.045
-0.116
-0.129
-0.127
-0.123
-0.117
-0.102
-0.090
-0.081
-0.076
-0.063
-0.050
-0.041
-0.032
-0.027
-0.024
-0.022
-0.265
-0.224
-0.197
-0.180
-0.163
-0.152
-0.141
-0.129
-0.117
-0.106
-0.092
-0.080
-0.074
-0.069
-0.067
-0.066
-0.066
-0.078
-0.105
-0.174
-0.260
-0.242
-0.212
-0.168
-0.121
-0.109
-0.107
-0.108
-0.103
-0.092
-0.082
-0.075
-0.068
-0.058
-0.047
-0.036
-0.030
-0.025
-0.022
-0.019
-0.017
-0.267
-0.212
-0.180
-0.161
-0.148
-0.138
-0.125
-0.110
-0.101
-0.089
-0.080
-0.071
-0.067
-0.063
-0.057
-0.057
-0.058
-0.067
-0.087
-0.135
-0.226
-0.278
-0.243
-0.198
-0.149
-0.110
-0.085
-0.076
-0.076
-0.072
-0.065
-0.058
-0.051
-0.044
-0.034
-0.028
-0.023
-0.020
-0.018
-0.016
-0.014
-0.253
-0.203
-0.169
-0.147
-0.133
-0.119
-0.109
-0.099
-0.088
-0.079
-0.072
-0.066
-0.061
-0.057
-0.055
-0.053
-0.052
-0.056
-0.069
-0.097
-0.148
-0.220
-0.257
-0.220
-0.169
-0.121
-0.080
-0.058
-0.050
-0.049
-0.046
-0.042
-0.037
-0.032
-0.027
-0.024
-0.020
-0.018
-0.016
-0.015
-0.013
-0.232
-0.195
-0.168
-0.144
-0.126
-0.115
-0.102
-0.089
-0.082
-0.073
-0.068
-0.060
-0.055
-0.052
-0.049
-0.048
-0.048
-0.049
-0.054
-0.069
-0.089
-0.120
-0.149
-0.157
-0.138
-0.096
-0.063
-0.045
-0.039
-0.035
-0.033
-0.030
-0.025
-0.021
-0.020
-0.018
-0.017
-0.014
-0.013
-0.012
-0.011
-0.212
-0.187
-0.168
-0.148
-0.128
-0.111
-0.096
-0.085
-0.079
-0.072
-0.063
-0.058
-0.052
-0.049
-0.046
-0.045
-0.041
-0.043
-0.045
-0.049
-0.057
-0.068
-0.077
-0.080
-0.070
-0.057
-0.044
-0.035
-0.030
-0.028
-0.026
-0.022
-0.019
-0.017
-0.014
-0.015
-0.013
-0.012
-0.011
-0.011
-0.010
-0.202
-0.184
-0.171
-0.151
-0.129
-0.110
-0.098
-0.086
-0.078
-0.071
-0.060
-0.057
-0.051
-0.048
-0.041
-0.041
-0.039
-0.037
-0.037
-0.039
-0.040
-0.043
-0.045
-0.045
-0.041
-0.037
-0.031
-0.027
-0.024
-0.022
-0.021
-0.018
-0.016
-0.015
-0.014
-0.013
-0.013
-0.011
-0.010
-0.009
-0.008
-0.198
-0.185
-0.167
-0.152
-0.132
-0.114
-0.100
-0.089
-0.076
-0.070
-0.061
-0.053
-0.048
-0.044
-0.040
-0.036
-0.035
-0.030
-0.029
-0.030
-0.030
-0.031
-0.032
-0.031
-0.028
-0.026
-0.023
-0.021
-0.019
-0.019
-0.017
-0.015
-0.014
-0.012
-0.011
-0.010
-0.011
-0.010
-0.009
-0.008
-0.009
-0.194
-0.182
-0.168
-0.151
-0.132
-0.115
-0.102
-0.091
-0.080
-0.069
-0.064
-0.056
-0.049
-0.044
-0.040
-0.034
-0.032
-0.029
-0.027
-0.026
-0.023
-0.024
-0.025
-0.023
-0.022
-0.021
-0.019
-0.017
-0.015
-0.015
-0.014
-0.014
-0.011
-0.011
-0.011
-0.011
-0.009
-0.009
-0.009
-0.008
-0.009
-0.196
-0.181
-0.167
-0.150
-0.133
-0.117
-0.104
-0.094
-0.081
-0.072
-0.062
-0.056
-0.051
-0.045
-0.038
-0.032
-0.030
-0.028
-0.025
-0.022
-0.021
-0.022
-0.021
-0.020
-0.020
-0.019
-0.015
-0.014
-0.013
-0.012
-0.012
-0.011
-0.010
-0.011
-0.010
-0.010
-0.011
-0.011
-0.009
-0.008
-0.010
-0.197
-0.178
-0.165
-0.150
-0.136
-0.123
-0.111
-0.099
-0.085
-0.074
-0.065
-0.057
-0.051
-0.045
-0.038
-0.034
-0.030
-0.026
-0.024
-0.022
-0.023
-0.023
-0.023
-0.022
-0.021
-0.019
-0.017
-0.012
-0.011
-0.011
-0.011
-0.011
-0.011
-0.012
-0.012
-0.012
-0.011
-0.011
-0.009
-0.009
-0.009
-0.202
-0.181
-0.166
-0.153
-0.142
-0.129
-0.115
-0.102
-0.091
-0.080
-0.069
-0.061
-0.054
-0.050
-0.043
-0.036
-0.032
-0.028
-0.025
-0.021
-0.022
-0.026
-0.029
-0.028
-0.025
-0.023
-0.019
-0.015
-0.014
-0.014
-0.014
-0.012
-0.013
-0.013
-0.014
-0.014
-0.013
-0.012
-0.012
-0.012
-0.011
-0.213
-0.192
-0.180
-0.165
-0.154
-0.141
-0.125
-0.110
-0.101
-0.087
-0.076
-0.066
-0.058
-0.052
-0.046
-0.039
-0.036
-0.034
-0.030
-0.023
-0.023
-0.027
-0.032
-0.033
-0.029
-0.025
-0.021
-0.016
-0.014
-0.015
-0.014
-0.014
-0.015
-0.015
-0.014
-0.013
-0.014
-0.013
-0.015
-0.016
-0.016
-0.226
-0.211
-0.197
-0.185
-0.173
-0.159
-0.146
-0.124
-0.110
-0.094
-0.085
-0.075
-0.065
-0.058
-0.053
-0.046
-0.044
-0.041
-0.036
-0.028
-0.027
-0.027
-0.032
-0.035
-0.034
-0.027
-0.021
-0.018
-0.017
-0.016
-0.016
-0.016
-0.017
-0.016
-0.016
-0.016
-0.016
-0.017
-0.018
-0.018
-0.019
-0.245
-0.223
-0.207
-0.197
-0.185
-0.174
-0.161
-0.143
-0.121
-0.105
-0.093
-0.081
-0.071
-0.065
-0.058
-0.052
-0.047
-0.046
-0.042
-0.035
-0.033
-0.030
-0.030
-0.033
-0.031
-0.027
-0.025
-0.020
-0.021
-0.018
-0.018
-0.018
-0.019
-0.021
-0.021
-0.022
-0.022
-0.023
-0.022
-0.022
-0.024
-0.258
-0.238
-0.215
-0.196
-0.191
-0.181
-0.169
-0.156
-0.135
-0.114
-0.100
-0.088
-0.078
-0.071
-0.062
-0.056
-0.053
-0.054
-0.055
-0.049
-0.044
-0.041
-0.035
-0.030
-0.029
-0.029
-0.025
-0.022
-0.020
-0.019
-0.019
-0.021
-0.023
-0.025
-0.027
-0.027
-0.028
-0.029
-0.029
-0.029
-0.030
-0.271
-0.164
0.116
0.256
0.011
-0.156
-0.173
-0.161
-0.147
-0.124
-0.109
-0.096
-0.086
-0.077
-0.072
-0.071
-0.076
-0.081
-0.084
-0.082
-0.078
-0.069
-0.061
-0.045
-0.034
-0.030
-0.026
-0.025
-0.024
-0.024
-0.025
-0.028
-0.030
-0.032
-0.033
-0.033
-0.035
-0.036
-0.036
-0.036
-0.038
-0.167
0.986
6.472
9.925
3.461
0.279
-0.156
-0.167
-0.153
-0.134
-0.117
-0.105
-0.093
-0.088
-0.087
-0.103
-0.124
-0.131
-0.141
-0.144
-0.137
-0.124
-0.108
-0.081
-0.050
-0.036
-0.030
-0.030
-0.031
-0.031
-0.031
-0.034
-0.037
-0.039
-0.043
-0.044
-0.043
-0.043
-0.045
-0.047
-0.047
0.238
8.882
94.724
175.987
37.081
2.525
-0.046
-0.173
-0.161
-0.146
-0.127
-0.113
-0.101
-0.096
-0.110
-0.153
-0.185
-0.206
-0.228
-0.235
-0.226
-0.205
-0.176
-0.139
-0.076
-0.046
-0.038
-0.034
-0.035
-0.035
-0.037
-0.040
-0.045
-0.050
-0.053
-0.056
-0.057
-0.057
-0.059
-0.059
-0.061
0.908
21.187
336.864
768.665
106.995
5.269
0.039
-0.180
-0.169
-0.156
-0.135
-0.122
-0.112
-0.108
-0.130
-0.203
-0.260
-0.301
-0.331
-0.345
-0.333
-0.300
-0.257
-0.200
-0.105
-0.062
-0.047
-0.042
-0.042
-0.044
-0.048
-0.053
-0.056
-0.063
-0.068
-0.074
-0.075
-0.073
-0.074
-0.075
-0.076
4.443
9.516
94.736
175.962
37.051
2.497
-0.081
-0.189
-0.176
-0.162
-0.143
-0.135
-0.128
-0.128
-0.147
-0.234
-0.337
-0.385
-0.427
-0.444
-0.430
-0.390
-0.338
-0.238
-0.120
-0.073
-0.055
-0.051
-0.050
-0.053
-0.058
-0.065
-0.072
-0.083
-0.089
-0.094
-0.096
-0.094
-0.092
-0.090
-0.091
30.583
4.084
6.603
9.873
3.402
0.223
-0.197
-0.199
-0.185
-0.165
-0.151
-0.148
-0.148
-0.153
-0.153
-0.224
-0.374
-0.457
-0.496
-0.512
-0.502
-0.460
-0.390
-0.225
-0.121
-0.079
-0.063
-0.061
-0.062
-0.066
-0.072
-0.085
-0.095
-0.104
-0.113
-0.119
-0.122
-0.121
-0.116
-0.110
-0.112
60.377
4.934
0.283
0.181
-0.065
-0.234
-0.235
-0.210
-0.189
-0.167
-0.159
-0.162
-0.165
-0.177
-0.178
-0.191
-0.300
-0.443
-0.536
-0.556
-0.542
-0.459
-0.312
-0.180
-0.112
-0.084
-0.074
-0.072
-0.074
-0.083
-0.090
-0.104
-0.118
-0.132
-0.136
-0.139
-0.142
-0.145
-0.144
-0.137
-0.137
19.608
1.909
-0.077
-0.263
-0.282
-0.267
-0.242
-0.219
-0.190
-0.172
-0.165
-0.166
-0.177
-0.187
-0.187
-0.178
-0.209
-0.291
-0.372
-0.406
-0.376
-0.291
-0.204
-0.137
-0.103
-0.087
-0.084
-0.086
-0.090
-0.099
-0.112
-0.127
-0.145
-0.152
-0.157
-0.162
-0.162
-0.166
-0.168
-0.171
-0.172
2.267
2.024
1.373
0.168
-0.246
-0.267
-0.242
-0.220
-0.193
-0.177
-0.169
-0.171
-0.179
-0.188
-0.186
-0.176
-0.156
-0.189
-0.218
-0.229
-0.213
-0.184
-0.148
-0.119
-0.104
-0.098
-0.100
-0.103
-0.109
-0.123
-0.142
-0.162
-0.172
-0.181
-0.185
-0.185
-0.187
-0.191
-0.195
-0.204
-0.214
4.715
16.926
13.600
2.418
-0.059
-0.259
-0.237
-0.220
-0.197
-0.184
-0.180
-0.177
-0.182
-0.184
-0.180
-0.174
-0.158
-0.153
-0.159
-0.161
-0.150
-0.139
-0.129
-0.120
-0.119
-0.119
-0.124
-0.130
-0.141
-0.159
-0.181
-0.202
-0.207
-0.216
-0.216
-0.197
-0.197
-0.220
-0.227
-0.234
-0.243
10.936
46.525
36.986
5.759
0.147
-0.244
-0.238
-0.223
-0.206
-0.194
-0.191
-0.191
-0.191
-0.191
-0.188
-0.178
-0.168
-0.153
-0.148
-0.142
-0.135
-0.135
-0.134
-0.132
-0.133
-0.140
-0.149
-0.165
-0.182
-0.198
-0.212
-0.222
-0.230
-0.240
-0.242
-0.217
-0.224
-0.253
-0.269
-0.262
-0.278
5.154
21.089
16.931
3.027
0.009
-0.250
-0.243
-0.232
-0.218
-0.213
-0.210
-0.211
-0.213
-0.215
-0.211
-0.201
-0.189
-0.174
-0.159
-0.150
-0.144
-0.145
-0.146
-0.145
-0.152
-0.159
-0.174
-0.196
-0.215
-0.234
-0.244
-0.253
-0.256
-0.263
-0.267
-0.259
-0.327
-0.342
-0.340
-0.314
-0.343
0.673
2.159
1.929
0.281
-0.226
-0.265
-0.250
-0.242
-0.235
-0.231
-0.230
-0.233
-0.239
-0.243
-0.239
-0.230
-0.217
-0.200
-0.183
-0.173
-0.168
-0.159
-0.155
-0.137
-0.053
0.011
-0.087
-0.198
-0.235
-0.253
-0.209
-0.048
-0.015
-0.175
-0.276
-0.426
-0.500
-0.533
-0.483
-0.412
-0.409
-0.099
-0.117
-0.169
-0.257
-0.289
-0.272
-0.262
-0.253
-0.247
-0.243
-0.247
-0.256
-0.256
-0.252
-0.243
-0.240
-0.236
-0.223
-0.208
-0.201
-0.189
-0.174
-0.128
0.401
3.487
7.248
3.457
0.405
-0.202
-0.175
0.741
3.764
4.216
1.471
0.029
-0.565
-0.673
-0.616
-0.544
-0.458
-0.394
-0.210
-0.302
-0.313
-0.301
-0.292
-0.279
-0.270
-0.260
-0.256
-0.255
-0.206
-0.051
-0.022
-0.154
-0.229
-0.221
-0.231
-0.238
-0.224
-0.219
-0.207
-0.185
0.203
8.062
121.009
505.526
136.926
8.927
0.212
0.258
6.431
37.037
47.932
26.652
29.399
2.513
-0.621
-0.672
-0.495
-0.446
-0.418
-0.303
-0.320
-0.318
-0.309
-0.296
-0.282
-0.280
-0.274
-0.270
-0.161
1.021
4.888
6.728
2.156
0.463
0.522
0.218
-0.151
-0.235
-0.234
-0.221
-0.182
1.049
46.651
4083.290
99999.805
4809.452
59.036
1.657
0.978
12.331
107.154
137.868
1865.296
6033.059
67.480
0.181
1.925
6.649
4.277
-0.101
-0.322
-0.319
-0.313
-0.306
-0.289
-0.281
-0.289
-0.280
-0.255
0.518
12.726
109.375
158.113
31.203
6.328
9.976
5.218
0.673
-0.187
-0.242
-0.230
-0.195
1.162
58.848
5677.342
99999.797
6717.413
67.536
4.930
2.690
6.347
33.357
66.784
4919.631
22414.617
105.657
3.170
38.025
177.619
198.985
21.777
-0.312
-0.306
-0.301
-0.293
-0.283
-0.281
-0.282
-0.279
-0.214
1.845
53.812
1023.873
1844.268
142.095
29.288
66.323
26.384
2.737
-0.068
-0.245
-0.236
-0.228
0.243
11.046
227.321
1024.622
259.238
15.587
9.446
6.524
1.791
3.152
6.467
59.559
105.833
8.136
7.487
158.591
909.189
1026.125
198.955
-0.302
-0.298
-0.289
-0.280
-0.278
-0.277
-0.277
-0.212
0.156
2.061
34.625
509.167
887.635
99.295
28.141
66.190
29.463
3.027
-0.050
-0.247
-0.247
-0.245
-0.177
0.690
5.823
13.689
6.772
2.989
5.854
3.754
0.680
-0.075
-0.118
0.192
0.402
-0.388
5.635
141.609
806.111
909.174
158.554
-0.292
-0.285
-0.275
-0.274
-0.272
-0.269
-0.194
1.101
11.002
33.433
22.081
32.865
42.795
10.830
6.004
12.101
5.690
0.713
-0.196
-0.251
-0.255
-0.253
-0.252
-0.220
-0.053
0.081
0.005
0.225
0.837
0.541
-0.118
-0.318
-0.398
-0.552
-0.616
-0.609
0.301
14.591
126.476
141.597
10.588
-0.616
-0.537
-0.136
7.880
227.243
2531.010
887.249
38.106
1.800
-0.013
-0.174
-0.171
-0.153
-0.135
-0.115
-0.107
-0.105
-0.106
-0.112
-0.125
-0.134
-0.145
-0.139
0.162
1.303
2.002
0.672
-0.100
-0.230
-0.236
-0.226
-0.191
-0.174
-0.157
-0.132
-0.110
-0.085
-0.067
-0.057
-0.052
-0.050
-0.607
-0.527
-0.163
7.079
175.950
1597.102
667.439
29.616
1.067
-0.143
-0.171
-0.161
-0.141
-0.120
-0.104
-0.098
-0.096
-0.099
-0.102
-0.110
-0.124
-0.138
-0.154
-0.133
-0.049
-0.020
-0.130
-0.217
-0.227
-0.216
-0.203
-0.177
-0.156
-0.138
-0.121
-0.095
-0.072
-0.059
-0.051
-0.045
-0.043
-0.495
-0.432
-0.258
1.392
18.970
74.530
41.587
5.295
0.211
-0.159
-0.160
-0.147
-0.122
-0.105
-0.095
-0.090
-0.089
-0.092
-0.093
-0.101
-0.113
-0.128
-0.143
-0.151
-0.165
-0.181
-0.194
-0.201
-0.206
-0.199
-0.181
-0.156
-0.135
-0.123
-0.106
-0.081
-0.062
-0.051
-0.045
-0.040
-0.038
-0.316
-0.285
-0.244
-0.051
0.926
2.528
1.652
0.296
-0.123
-0.151
-0.139
-0.124
-0.103
-0.094
-0.088
-0.082
-0.082
-0.084
-0.089
-0.101
-0.115
-0.118
-0.131
-0.139
-0.147
-0.160
-0.167
-0.171
-0.174
-0.168
-0.150
-0.131
-0.116
-0.102
-0.086
-0.066
-0.052
-0.043
-0.037
-0.033
-0.031
-0.238
-0.224
-0.210
-0.194
-0.147
-0.086
-0.101
-0.143
-0.141
-0.130
-0.121
-0.106
-0.092
-0.084
-0.080
-0.075
-0.076
-0.078
-0.089
-0.106
-0.129
-0.124
-0.120
-0.125
-0.130
-0.140
-0.146
-0.144
-0.138
-0.130
-0.115
-0.104
-0.092
-0.082
-0.068
-0.056
-0.044
-0.037
-0.031
-0.028
-0.025
-0.213
-0.203
-0.191
-0.179
-0.169
-0.157
-0.147
-0.137
-0.128
-0.118
-0.105
-0.089
-0.081
-0.074
-0.071
-0.067
-0.066
-0.072
-0.083
-0.109
-0.146
-0.147
-0.128
-0.111
-0.108
-0.114
-0.118
-0.119
-0.115
-0.101
-0.091
-0.082
-0.075
-0.065
-0.053
-0.045
-0.037
-0.031
-0.026
-0.024
-0.021
-0.204
-0.187
-0.176
-0.165
-0.156
-0.144
-0.134
-0.126
-0.113
-0.099
-0.087
-0.078
-0.071
-0.067
-0.061
-0.059
-0.060
-0.066
-0.076
-0.100
-0.143
-0.176
-0.151
-0.121
-0.098
-0.087
-0.090
-0.091
-0.087
-0.081
-0.075
-0.067
-0.058
-0.048
-0.039
-0.034
-0.028
-0.025
-0.021
-0.019
-0.017
-0.197
-0.175
-0.159
-0.149
-0.137
-0.130
-0.120
-0.107
-0.095
-0.083
-0.077
-0.070
-0.064
-0.059
-0.055
-0.054
-0.054
-0.058
-0.066
-0.084
-0.117
-0.158
-0.172
-0.141
-0.107
-0.081
-0.064
-0.062
-0.061
-0.059
-0.054
-0.048
-0.044
-0.036
-0.030
-0.025
-0.022
-0.020
-0.017
-0.014
-0.015
-0.191
-0.168
-0.151
-0.139
-0.127
-0.113
-0.104
-0.095
-0.084
-0.075
-0.068
-0.063
-0.057
-0.054
-0.050
-0.049
-0.050
-0.050
-0.054
-0.066
-0.085
-0.112
-0.130
-0.129
-0.106
-0.076
-0.054
-0.045
-0.043
-0.041
-0.039
-0.036
-0.033
-0.029
-0.024
-0.020
-0.019
-0.017
-0.017
-0.015
-0.012
-0.184
-0.166
-0.149
-0.135
-0.120
-0.108
-0.097
-0.086
-0.079
-0.072
-0.065
-0.058
-0.052
-0.051
-0.047
-0.045
-0.045
-0.046
-0.045
-0.052
-0.059
-0.069
-0.079
-0.080
-0.071
-0.054
-0.042
-0.035
-0.033
-0.032
-0.029
-0.027
-0.023
-0.020
-0.019
-0.017
-0.017
-0.014
-0.014
-0.012
-0.009
-0.181
-0.167
-0.153
-0.138
-0.122
-0.108
-0.091
-0.081
-0.076
-0.069
-0.060
-0.053
-0.051
-0.047
-0.043
-0.039
-0.038
-0.039
-0.041
-0.042
-0.042
-0.046
-0.047
-0.048
-0.044
-0.038
-0.033
-0.029
-0.026
-0.025
-0.023
-0.020
-0.017
-0.017
-0.014
-0.014
-0.012
-0.011
-0.010
-0.010
-0.009
-0.176
-0.164
-0.155
-0.142
-0.124
-0.109
-0.093
-0.082
-0.073
-0.066
-0.057
-0.051
-0.046
-0.044
-0.040
-0.037
-0.035
-0.031
-0.031
-0.032
-0.030
-0.031
-0.032
-0.032
-0.030
-0.028
-0.025
-0.023
-0.021
-0.020
-0.017
-0.017
-0.015
-0.013
-0.012
-0.012
-0.011
-0.010
-0.010
-0.009
-0.007
-0.179
-0.168
-0.157
-0.142
-0.124
-0.109
-0.095
-0.085
-0.076
-0.067
-0.060
-0.052
-0.048
-0.042
-0.037
-0.032
-0.029
-0.026
-0.026
-0.026
-0.024
-0.024
-0.025
-0.023
-0.023
-0.022
-0.020
-0.018
-0.016
-0.015
-0.014
-0.013
-0.013
-0.011
-0.010
-0.010
-0.009
-0.009
-0.007
-0.008
-0.008
-0.181
-0.169
-0.156
-0.144
-0.128
-0.112
-0.099
-0.090
-0.079
-0.070
-0.064
-0.054
-0.049
-0.042
-0.036
-0.031
-0.028
-0.024
-0.023
-0.022
-0.021
-0.018
-0.020
-0.019
-0.017
-0.017
-0.016
-0.014
-0.013
-0.013
-0.011
-0.012
-0.010
-0.010
-0.010
-0.010
-0.009
-0.010
-0.008
-0.008
-0.007
-0.183
-0.170
-0.158
-0.144
-0.129
-0.117
-0.106
-0.096
-0.084
-0.074
-0.066
-0.057
-0.049
-0.043
-0.036
-0.031
-0.029
-0.024
-0.022
-0.019
-0.017
-0.017
-0.016
-0.014
-0.014
-0.013
-0.012
-0.012
-0.011
-0.011
-0.010
-0.009
-0.010
-0.010
-0.010
-0.010
-0.010
-0.010
-0.010
-0.010
-0.008
-0.188
-0.174
-0.161
-0.149
-0.134
-0.122
-0.115
-0.104
-0.091
-0.078
-0.068
-0.058
-0.051
-0.045
-0.038
-0.032
-0.028
-0.024
-0.020
-0.016
-0.017
-0.015
-0.013
-0.014
-0.013
-0.013
-0.011
-0.009
-0.009
-0.007
-0.009
-0.010
-0.011
-0.012
-0.011
-0.010
-0.011
-0.011
-0.009
-0.010
-0.008
-0.196
-0.180
-0.167
-0.157
-0.145
-0.133
-0.123
-0.111
-0.098
-0.088
-0.075
-0.064
-0.057
-0.048
-0.042
-0.036
-0.031
-0.025
-0.020
-0.018
-0.019
-0.018
-0.018
-0.017
-0.015
-0.015
-0.013
-0.011
-0.010
-0.011
-0.012
-0.012
-0.012
-0.012
-0.013
-0.012
-0.013
-0.012
-0.012
-0.011
-0.011
-0.207
-0.193
-0.180
-0.171
-0.162
-0.149
-0.134
-0.122
-0.108
-0.096
-0.081
-0.069
-0.060
-0.053
-0.047
-0.036
-0.032
-0.029
-0.023
-0.020
-0.019
-0.019
-0.020
-0.019
-0.016
-0.015
-0.013
-0.012
-0.011
-0.012
-0.012
-0.013
-0.014
-0.015
-0.012
-0.013
-0.013
-0.014
-0.016
-0.016
-0.016
-0.223
-0.209
-0.201
-0.191
-0.181
-0.167
-0.153
-0.137
-0.119
-0.103
-0.088
-0.076
-0.066
-0.059
-0.050
-0.044
-0.038
-0.036
-0.028
-0.023
-0.022
-0.020
-0.020
-0.020
-0.016
-0.015
-0.014
-0.013
-0.013
-0.014
-0.014
-0.015
-0.014
-0.015
-0.014
-0.016
-0.016
-0.016
-0.017
-0.017
-0.019
-0.247
-0.228
-0.217
-0.209
-0.197
-0.187
-0.171
-0.152
-0.129
-0.112
-0.094
-0.082
-0.070
-0.063
-0.055
-0.048
-0.043
-0.039
-0.035
-0.030
-0.028
-0.026
-0.023
-0.021
-0.016
-0.017
-0.017
-0.015
-0.015
-0.016
-0.015
-0.016
-0.017
-0.018
-0.020
-0.020
-0.021
-0.020
-0.020
-0.022
-0.024
-0.261
-0.246
-0.230
-0.218
-0.206
-0.194
-0.181
-0.163
-0.139
-0.119
-0.103
-0.090
-0.078
-0.069
-0.061
-0.051
-0.049
-0.048
-0.048
-0.045
-0.041
-0.037
-0.031
-0.025
-0.020
-0.019
-0.017
-0.017
-0.016
-0.017
-0.018
-0.020
-0.021
-0.022
-0.023
-0.024
-0.026
-0.027
-0.027
-0.027
-0.028
-0.280
-0.254
-0.210
-0.182
-0.193
-0.197
-0.185
-0.169
-0.151
-0.128
-0.113
-0.099
-0.085
-0.076
-0.069
-0.063
-0.066
-0.074
-0.083
-0.084
-0.077
-0.065
-0.050
-0.038
-0.027
-0.024
-0.022
-0.021
-0.021
-0.020
-0.021
-0.023
-0.025
-0.028
-0.029
-0.030
-0.032
-0.031
-0.034
-0.035
-0.036
-0.280
-0.148
0.260
0.457
0.097
-0.153
-0.190
-0.176
-0.158
-0.136
-0.117
-0.104
-0.093
-0.085
-0.079
-0.084
-0.101
-0.133
-0.151
-0.153
-0.148
-0.126
-0.090
-0.059
-0.039
-0.031
-0.027
-0.027
-0.027
-0.026
-0.026
-0.029
-0.032
-0.034
-0.035
-0.037
-0.038
-0.040
-0.042
-0.042
-0.045
-0.233
0.350
2.743
4.228
1.440
0.049
-0.184
-0.181
-0.165
-0.144
-0.124
-0.111
-0.098
-0.091
-0.092
-0.110
-0.154
-0.210
-0.230
-0.236
-0.229
-0.206
-0.149
-0.094
-0.056
-0.042
-0.032
-0.030
-0.031
-0.031
-0.033
-0.036
-0.041
-0.043
-0.045
-0.047
-0.048
-0.049
-0.050
-0.051
-0.053
-0.182
0.844
5.792
7.987
3.078
0.205
-0.181
-0.185
-0.172
-0.149
-0.132
-0.118
-0.105
-0.100
-0.105
-0.134
-0.203
-0.287
-0.319
-0.328
-0.321
-0.292
-0.205
-0.121
-0.069
-0.049
-0.042
-0.039
-0.038
-0.039
-0.042
-0.046
-0.049
-0.053
-0.057
-0.058
-0.060
-0.062
-0.064
-0.065
-0.069
0.015
0.382
2.720
3.779
1.409
0.027
-0.200
-0.191
-0.177
-0.153
-0.137
-0.123
-0.112
-0.107
-0.115
-0.149
-0.226
-0.334
-0.401
-0.417
-0.404
-0.344
-0.227
-0.135
-0.082
-0.059
-0.051
-0.050
-0.050
-0.050
-0.054
-0.060
-0.064
-0.069
-0.071
-0.075
-0.076
-0.077
-0.077
-0.079
-0.083
0.863
0.029
0.226
0.404
0.043
-0.196
-0.219
-0.198
-0.182
-0.158
-0.141
-0.130
-0.121
-0.118
-0.118
-0.149
-0.212
-0.307
-0.395
-0.434
-0.402
-0.320
[truncated: 86,589 more chars]
