# Supplementary material for: Networked salt-bridges mediate magnesium-dependent conformational dynamics and functional regulation in type IA topoisomerases
Source: Nat Commun. 2026 Apr 30;17:5907. doi: 10.1038/s41467-026-72556-9 (PMC13338365; doi:10.1038/s41467-026-72556-9)
Supplement: Supplementary file 9 — Source Data 6 [file 41467_2026_72556_MOESM9_ESM.zip]

Archive with 5 entries (4 files):
- Source data supplementary figure 14 sequence/
- Source data supplementary figure 14 sequence/ectopo3_470 acidic residue alignment.aln
- Source data supplementary figure 14 sequence/ectopo3_470 acidic residue alignment.jvp
- Source data supplementary figure 14 sequence/ectopo3_470 alignment.aln
- Source data supplementary figure 14 sequence/ectopo3_470 alignment.jvp
