# Supplementary material for: Networked salt-bridges mediate magnesium-dependent conformational dynamics and functional regulation in type IA topoisomerases
Source: Nat Commun. 2026 Apr 30;17:5907. doi: 10.1038/s41467-026-72556-9 (PMC13338365; doi:10.1038/s41467-026-72556-9)
Supplement: Supplementary file 9 — Source Data 6 [file 41467_2026_72556_MOESM9_ESM.zip › Source data supplementary figure 14 sequence/ectopo3_470 acidic residue alignment.aln]

CLUSTAL

TOP3_ECOLI/445-468       -GWRTL---L---------------G------SK------------ERDE------E---
B7L6N6_ECO55/445-468     -GWRTL---L---------------G------SK------------ERDE------E---
B2U3E8_SHIB3/445-468     -GWRTL---L---------------G------SK------------ERDE------E---
A0A0H2VUR4_SHIFL/445-468 -GWRTL---L---------------G------SK------------ERDE------E---
A7ZMN2_ECO24/445-468     -GWRAL---L---------------G------SK------------ERDE------E---
Q8XDW7_ECO57/445-468     -GWRTL---L---------------G------SK------------ERDE------E---
Q3Z2A9_SHISS/445-468     -GWRTL---L---------------G------SK------------ERDE------E---
Q32GA7_SHIDS/445-468     -GWRTL---L---------------G------RK------------ERDE------E---
A0A0H3EI55_ECO8N/445-468 -GWRTL---L---------------G------SK------------ERDE------E---
A0A0H2YZH7_ECOK1/463-486 -GWRTL---L---------------G------SK------------ERDE------E---
B7MAX2_ECO45/445-468     -GWRTL---L---------------G------SK------------ERDE------E---
B7USE3_ECO27/445-468     -GWRTL---L---------------G------SK------------ERDE------E---
D2TUK4_CITRI/445-468     -GWRTL---L---------------G------SK------------ERDE------E---
A8AHF6_CITK8/445-468     -GWRTL---L---------------G------NK------------ERDE------E---
A0A0H2V7V3_ECOL6/464-487 -GWRTL---L---------------G------SK------------ERDE------E---
A0A2X4TRU7_SALER/457-480 -GWRTL---L---------------G------SK------------ERDE------E---
TOP3_SALTY/445-468       -GWRTL---L---------------G------SK------------ERDE------E---
TOP3_SALTI/445-468       -GWRTL---L---------------G------SK------------ERDE------E---
L0M5G4_ENTBF/445-468     -GWRTL---L---------------G------GK------------ERDE------E---
A9MFG7_SALAR/445-468     -GWRTL---L---------------G------SK------------ERDE------E---
A0A0A6ZS57_SHIDY/464-487 -GWRTL---L---------------G------RK------------ERDE------E---
A0A484ZBN0_9ENTR/445-468 -GWRTL---L---------------G------NK------------ERDE------E---
A0A0H3CJG5_ENTCC/445-468 -GWRTL---L---------------G------NK------------ERDE------E---
A0A1C4DCF1_9ENTR/445-468 -GWRTL---L---------------G------AK------------ERDE------E---
A0A0J5M788_PLUGE/445-468 -GWRAL---L---------------G------GK------------ERDE------E---
A0A0H3FXW2_KLEAK/445-468 -GWRAL---L---------------G------NK------------ERDE------E---
E3GAM3_ENTLS/445-468     -GWRTL---L---------------G------SK------------ERDE------E---
A0A0L0AMX7_9ENTR/445-468 -GWRTL---L---------------G------SK------------ERDE------E---
A0A9Q8B7H0_KLEVA/445-468 -GWRTL---L---------------G------SK------------ERDE------E---
A0A5R9LGS7_9ENTR/445-468 -GWRTL---L---------------G------NK------------ERDE------E---
A0A807LLX0_9ENTR/445-468 -GWRTL---L---------------G------AK------------ERDE------D---
A0A7M2VCZ3_9ENTR/445-468 -GWRTL---L---------------G------AK------------ERDE------E---
A0A8I0CZT9_9PSED/445-468 -GWRTL---L---------------G------NK------------ERDE------E---
A0A7Z8ZD75_RAOTE/445-468 -GWRAL---L---------------G------NK------------ERDE------E---
A0A0L0H1N6_9ENTR/445-468 -GWRTL---L---------------G------AK------------ERDE------E---
A0A089PZS2_9ENTR/445-468 -GWRTL---L---------------G------NK------------ERDE------E---
A0A090V381_PSEVU/445-468 -GWRTL---L---------------G------SK------------ERDE------E---
A0A085GF58_9ENTR/445-468 -GWRTL---L---------------G------GK------------ERDE------E---
I2BA81_SHIBC/445-468     -GWRTL---L---------------G------NK------------ERDE------E---
A0A4P8YQP4_9ENTR/445-468 -GWRTL---L---------------G------AK------------ERDE------D---
A0A8K0UZF7_9ENTR/445-468 -GWRTL---P---------------G------AK------------ERDE------D---
A7MNU7_CROS8/445-468     -GWRAL---L---------------G------AK------------ERDE------E---
H5UYT7_ATLHE/445-468     -GWRAL---L---------------G------AK------------ERDE------D---
A0A085GBM8_EWIA3/445-468 -GWRTL---L---------------G------SK------------ERDE------E---
H2IYN6_RAHAC/445-468     -GWRTL---L---------------G------SK------------ERDE------E---
Q0WEZ8_YERPE/446-469     -GWRTL---L---------------G------SK------------ERDE------E---
A0A250AVD5_9GAMM/445-468 -GWRTL---L---------------G------SK------------ERDE------E---
A0A1S8CPK6_9GAMM/445-468 -GWRTL---L---------------G------SK------------ERDE------E---
A0A542BQ97_SERFO/445-468 -GWRTL---L---------------G------SK------------ERDE------E---
A0A240C3B2_SERFI/445-468 -GWRTL---L---------------G------SK------------ERDE------E---
W0L8G4_9GAMM/445-468     -GWRTL---L---------------G------NK------------ERDE------E---
Q6D4Q3_PECAS/445-468     -GWRTL---L---------------G------GK------------ERNE------E---
A0A0L7T0T8_9GAMM/445-468 -GWRAL---L---------------G------SK------------ERDE------E---
A0A1X0WIY6_9GAMM/445-468 -GWRTL---L---------------G------SK------------ERDE------E---
A0A370R4E2_9GAMM/445-468 -GWRTL---L---------------G------AK------------ERDE------E---
A0A848MHX8_9GAMM/445-468 -GWRTL---L---------------G------SK------------ERDE------E---
A0A427KBN5_9GAMM/445-468 -GWRAL---L---------------G------SK------------ERDE------E---
A0A443IIA1_9GAMM/445-468 -GWRTL---L---------------G------SK------------ERDE------E---
A0A941ZA03_9ENTR/444-467 -GWRAL---L---------------G------NK------------ERDE------D---
A0A380QM11_YERRU/445-468 -GWRTL---L---------------G------SK------------ERDE------E---
A0A6M8U9A4_9GAMM/445-468 -GWRAL---L---------------G------SK------------ERDE------E---
E0SBC8_DICD3/445-468     -GWRTL---L---------------G------NK------------ERDE------E---
A0A5J5G4L5_9GAMM/445-468 -GWRTL---L---------------G------SK------------ERDD------E---
D8MSY7_ERWBE/445-468     -GWRSL---L---------------G------SK------------ERDE------E---
A0A071LW77_9ENTR/445-468 -GWRVL---L---------------G------GK------------ERDE------E---
A0A014NJ54_9GAMM/445-468 -GWRAL---L---------------G------SK------------ERDE------E---
A0A0U3JY20_9GAMM/445-468 -GWRAL---L---------------G------SK------------ERDE------E---
A0A097R1U4_HAFAL/445-468 -GWRAL---L---------------G------AK------------ERDD------E---
A0A083ZY68_9GAMM/445-468 -GWRTL---L---------------G------SK------------ERDE------E---
A0A0Q4MDL7_9GAMM/445-468 -GWRAL---L---------------G------SK------------ERDE------E---
A0A0G4K0L1_9GAMM/445-468 -GWRTL---L---------------G------GK------------ERDE------E---
A0A4P8QZ73_9GAMM/445-468 -GWRTL---L---------------G------GK------------ERDE------E---
B2VKW4_ERWT9/445-468     -GWRAL---L---------------G------SK------------ERDE------E---
A0A2N5ER51_9GAMM/446-469 -GWRAL---L---------------G------AK------------ERDD------E---
A0A1W6B8X2_9GAMM/445-468 -GWRAL---L---------------G------SK------------ERDE------E---
A0A8J7GTD6_9ENTR/446-469 -GWRAL---L---------------G------AK------------ERDD------E---
A0A8J7H849_9ENTR/446-469 -GWRAL---L---------------G------AK------------ERDD------E---
A0A2I5TKP8_SERS3/445-468 -GWRTL---L---------------G------GK------------ERDE------E---
E9CM89_9GAMM/445-468     -GWRAL---L---------------G------SK------------ERDE------E---
A0A2C6DRK6_9GAMM/446-469 -GWRTL---L---------------G------GK------------ERDE------E---
A0A2I0G1A1_9GAMM/445-468 -GWRAL---L---------------G------SK------------ERDE------E---
A0A2D0KU67_9GAMM/445-468 -GWRTL---L---------------G------NK------------ERDE------E---
U3TRC4_9ENTR/445-468     -GWRAL---L---------------G------SK------------ERDE------E---
A0A0U5L518_9GAMM/445-468 -GWRAM---L---------------G------SK------------ERDE------E---
D3VHA9_XENNA/445-468     -GWRTL---L---------------G------HK------------ERDE------E---
A0A077P4S7_XENBV/445-468 -GWRTL---L---------------G------NK------------ERDE------E---
A0A1H3XRT5_9GAMM/446-469 -GWRTL---L---------------G------GK------------ERDE------E---
A0A0M2KB50_9GAMM/445-468 -GWRAL---L---------------G------GK------------ERDE------E---
A0A1I7IJG8_9GAMM/445-468 -GWRTL---L---------------G------NK------------ERDE------E---
A0A3D9UF20_9GAMM/445-468 -GWRTL---L---------------G------NK------------ERNE------E---
D4GG18_PANAM/445-468     -GWRAL---L---------------G------GK------------ERDE------E---
Q7N407_PHOLL/445-468     -GWRTL---L---------------G------NK------------ERDE------E---
A0A1I4Z8W9_9GAMM/445-468 -GWRTL---L---------------G------SK------------ERDE------E---
A0A2G8E5D5_9GAMM/445-468 -GWRTL---L---------------G------SK------------ERDE------E---
A0A379AG56_ENTAG/445-468 -GWRAL---L---------------G------NK------------ERDE------E---
A0A2X4UJ26_9GAMM/445-468 -GWRVL---L---------------G------SK------------ELDE------E---
K8WJ57_9GAMM/445-468     -GWRAV---L---------------G------AK------------ERDA------E---
B4EXS9_PROMH/445-468     -GWRTL---L---------------G------SK------------EQDA------E---
A0A5M7QHY7_9GAMM/445-468 -GWRAL---L---------------G------SK------------ERDE------E---
W1IST1_9GAMM/445-468     -GWRAL---L---------------G------SK------------ERDE------E---
J7TST1_MORMO/445-468     -GWRTM---L---------------G------AK------------ERDE------E---
A0A0N0IA39_9GAMM/445-468 -GWKTV---L---------------G------NK------------ERDA------E---
A0A845SII0_9GAMM/445-468 -GWRTL---L---------------G------GK------------ERDE------E---
A0A198GKV9_9GAMM/445-468 -GWRVF---L---------------G------SK------------EQDS------D---
A0A095T8D9_9GAMM/445-468 -GWRVL---L---------------G------AK------------ERDE------E---
A0A1S1HPE2_PROST/445-468 -GWRVV---L---------------G------NK------------ERDA------E---
A0A4V2Q2D2_9GAMM/445-468 -GWRTL---L---------------G------AK------------ERDE------E---
A0A1B7K4E5_9GAMM/445-468 -GWRVV---L---------------G------GK------------ERDA------E---
A0A085JEB5_9GAMM/445-468 -GWRVL---L---------------G------NK------------ERDE------E---
A0A4V2W5I7_9GAMM/445-468 -GWRSL---L---------------G------SK------------ERDE------E---
W0HXD6_9GAMM/445-468     -GWRAL---L---------------G------AK------------ERDE------E---
A0A2U8I7X9_9GAMM/446-469 -GWRTL---L---------------G------NK------------ERNE------E---
A0A0H3DSQ0_EDWTF/445-468 -GWRAL---L---------------G------AK------------ERDD------E---
A0AAU8P313_EDWPI/445-468 -GWRAL---L---------------G------AK------------ERDD------E---
E0WQC4_9ENTR/445-468     -GWRTL---L---------------G------TK------------ERNE------E---
G2GWC3_9ENTR/445-468     -GWRTL---L---------------G------TK------------ERNE------E---
A0A0J8YKR7_9GAMM/445-468 -GWRVL---L---------------G------AK------------ERDE------E---
A0AA95K1T7_9GAMM/446-469 -GWRAI---L---------------S------TK------------ERDA------D---
A0A7D6DIA2_9GAMM/446-469 -GWRAI---L---------------T------TK------------ERDA------D---
R8ANU3_PLESH/446-470     -GWKTL---I---------------G--------------------KQDD------D---
A0A1T0ASZ7_9PAST/447-469 -GWKAL---L---------------G--------------------KEDS----------
A0A447SQR2_AVIVO/448-471 -GWKEL---W---------------G-------------------KENDE------Q---
A0A6H0T6Z6_9PAST/447-469 -GWKAL---L---------------G------KE------------DSDE------V---
E6KWG5_9PAST/454-477     -GWKQL---W---------------G------KE------------DSDD------E---
A0A4R2N2X3_9PAST/467-490 -GWKQL---W---------------G--------------------KEDD------D---
A0A2M8RTE7_9PAST/448-470 -GWKQL---W---------------G--------------------KEDE------E---
TOP3_PASMU/460-482       -GWKQL---L---------------G------KE------------DSDE------Q---
A0A011P5B9_9PAST/447-469 -GWKSL---L---------------G--------------------KEDN----------
A6VQ11_ACTSZ/449-471     -GWKEL---I---------------G--------------------KEDD------D---
A0A0J5P2K8_9PAST/447-469 -GWKAL---L---------------G------KE------------DSDE------I---
A3N0A8_ACTP2/454-476     -GWKAL---L---------------G------KE------------DSDE------V---
TOP3_HAEIN/455-477       -GWKEL---L---------------G-------------------KEDDT------E---
A0A4P7CGU5_9PAST/447-469 -GWKSL---L---------------G--------------------KEDN----------
A0A0A3ANY5_9PAST/448-470 -GWKQL---L---------------G------KE------------DQDE----------
A0A1V3IZF2_9PAST/455-477 -GWKAL---L---------------G--------------------KEDE------A---
A0A2U0SMT9_9PAST/448-470 -GWKAL---W---------------G--------------------KEDD------D---
I3DCN0_9PAST/448-470     -GWKEL---L---------------G--------------------KEDD------D---
A0A1V3TUJ8_9PAST/447-469 -GWKAL---L---------------G------KE------------DSDE------V---
B8F447_GLAP5/448-470     -GWKSL---L---------------G--------------------KEDN----------
A0A2M8S3E4_9PAST/448-470 -GWKQL---W---------------G--------------------KEDE------D---
A0A377IVM9_9PAST/451-473 -GWKEL---L---------------G-----------------KE-DEDE------N---
A0A379C8X9_9PAST/447-469 -GWKEL---L---------------G--------------------KEDS------E---
A0A3N4VSJ5_9PAST/447-469 -GWKSL---L---------------G--------------------KEDN----------
A0A369ZQL7_9PAST/447-469 -GWKSL---L---------------G--------------------KEDS----------
A0A4R6VCT2_9PAST/449-471 -GWKEL---L---------------G--------------------KEDG------Q---
A0A448TW34_9PAST/453-478 -GWKTL---L----------------------KS------------EKNN------D---
A0A4R1FY09_9PAST/453-475 -GWKQL---L---------------G--------------------KEDE------D---
A0A379B4N4_9PAST/448-470 -GWKQL---M---------------G--------------------KEDD------E---
A0A9Q6Z1S2_HISSO/448-470 -GWKQL---W---------------G------KE------------DEDE------Q---
A0A1I0CJZ3_9GAMM/453-482 -GWRAL---L---------------D------VK------------EQNDTQNKEGE---
A0A4R2T4D1_9PAST/451-473 -GWKEL---F---------------G--------------------KEDD----------
A0A4R2N9H7_9PAST/447-469 -GWKTL---L---------------G------KE------------DSDE----------
A0A1T0BBL3_9PAST/456-478 -GWKQL---L---------------G------KE------------DSDE------Q---
A0A4R1L346_9PAST/448-470 -GWKEL---I---------------G--------------------KEDD------D---
Q7VLX0_HAEDU/448-470     -GWKAL---L---------------G--------------------KEDC----------
A0A8E3S990_9PAST/456-479 -GWRQL---L---------------G------KE------------DPDN------Q---
A0A1A7P425_9PAST/455-478 -GWKRL---Q---------------G------KE------------ESDP----------
A0A7W2ABZ2_9GAMM/447-468 -GWKAL---M---------------G------KE------------AQEE----------
A0A1H4F8K8_9GAMM/465-486 -GWKAL---M---------------G------KE------------AQEE----------
A0A853R833_9VIBR/451-473 -GWKSL---L---------------G--------------------KVDE------E---
A0A8J7FBN0_9GAMM/447-471 -GWKIL---L---------------G----KQTP------------DKDD----------
A0A0Q2V3I4_VIBFU/451-473 -GWKTL---T---------------G--------------------QKEE------Q---
A0AAN0Y316_VIBNA/451-473 -GWKAL---M---------------G--------------------KTDK------E---
A0A0M0HLM8_VIBNE/451-473 -GWKEL---M---------------G--------------------KADD------E---
A0A0C3EAU4_9VIBR/451-473 -GWKAL---M---------------G--------------------KTDK------D---
U2ZFA2_VIBPR/451-473     -GWKTL---L---------------G--------------------KVDD------D---
A0A1G8F8T1_9VIBR/451-474 -GWKTL---M---------------G------GK------------NQED----------
A0A918DPI9_9GAMM/447-472 -GWKAL---Y---------------G----QKAL------------KDDA------E---
A0A2N8ZDR8_9VIBR/451-474 -GWKAL---L---------------G------KA------------AAED----------
TOP3_VIBCH/451-473       -GWKVL---T---------------G--------------------QQDE------Q---
A0A3A2IBT6_9VIBR/451-473 -SWKAL---M---------------G--------------------KTDK------E---
A0A109DAQ1_9VIBR/451-475 -GWKVL---M---------------G------KT------------DTEE------K---
A0A1B9R010_9VIBR/451-475 -GWKVL---M---------------G------KK------------DTEE------K---
A0AAU8WTQ7_9VIBR/451-473 -GWKVL---T---------------G--------------------QQDE------Q---
A0A9X3CHG6_9VIBR/451-473 -GWKVL---M---------------G--------------------KTDD----------
A0A1E2VA45_9GAMM/446-478 -GWKQL---I----------SSSTKG--------------------ERNE------Q---
A0A6G7CJM2_9VIBR/451-473 -GWRVL---T---------------G--------------------KSDD------Q---
A0A975UC08_9VIBR/451-473 -GWKAL---T---------------G--------------------HKDE------Q---
A0A7X4LHP5_9VIBR/451-473 -GWKTL---M---------------G--------------------KQES------D---
A0A099LN78_9VIBR/451-473 -GWKSL---T---------------G--------------------VTEK------E---
U4K377_9VIBR/451-474     -GWKVL---M---------------G-------------------KEKTE------Q---
A0A2I0F6A3_9GAMM/447-477 -GWKVL---F-----------PKSAA----SDSK------------QTEA------E---
A0A1A9F0B7_9GAMM/447-470 -GWKPF---F---------------G------RQ------------EPAG----------
A8T8U1_9VIBR/451-473     -GWKAL---I---------------G--------------------KTDK------E---
U3A2C3_9VIBR/451-473     -GWKTL---M---------------G--------------------KTDK------E---
A0A1R4B0G2_9VIBR/451-473 -GWKVL---M---------------G------KQ------------EEET----------
A0A0F4NQL8_9VIBR/451-473 -GWKAL---M---------------G--------------------KADE------E---
A0A7X8TUH4_9VIBR/456-479 -GWRAL---L---------------G------KQ------------ARQE----------
A0A9X0R994_VIBME/451-473 -GWKSV---I---------------G--------------------QQEQ------P---
A0A5P9CJ89_9VIBR/451-473 -GWKAL---L---------------G--------------------KTDE------E---
A0KQC1_AERHH/445-468     -GWKAL---L---------------G------VE------------EDDD------E---
A0A0J1HGH7_9GAMM/447-474 -GWRQL---M---------------G---------------------RNE------ESSS
Q21KH5_SACD2/449-478     -GWKVL---F------------------------------------ERKGGEPNPKD---
Q12LJ6_SHEDO/447-480     -GWKSL---F---------------S----NNNKIV----------EHNT------E---
A0A7Z2YDY8_9VIBR/450-472 -GWKVL---M---------------G--------------------KVEE------S---
A0A1Q9GL54_9GAMM/447-471 -GWREL---L---------------G------RE------------DSTS------E---
A0A7Y4FGR6_9VIBR/451-474 -GWKAL---M---------------G--------------------KATE------K---
D0YVM3_PHODD/447-473     -GWRTL---L---------------G---------------------RDD------A---
A0A6I5ISV0_9VIBR/451-473 -GWKSL---I---------------G--------------------QSAS------Q---
A0A178KAE5_9GAMM/447-471 -GWRTL---L---------------G------RN------------DNDK------E---
A0A1R4LDN7_VIBR1/464-486 -GWKTV---T---------------G--------------------FRDD------D---
A0A2N7DA60_9VIBR/451-476 -GWKAL---T---------------A----SKTK------------KEEN------G---
A0A1N6UKA8_9GAMM/447-468 -GWKAL---L---------------G------KE------------AEDE----------
A0A099PCY4_9GAMM/447-473 -GWKVL---F---------------P------SR------------QSDD------D---
A0A0C5WNT4_9GAMM/447-472 -GWRTL---L---------------G-----RDE------------PADN------E---
A0A240EIQ0_9VIBR/450-473 -GWRVL---L---------------G-------------------NAADE------Q---
A0A9X1WAD7_9VIBR/450-476 -GWRVL---L---------------G------GKA-----------ATDN------N---
A0A5J6X3Q9_9GAMM/445-468 -GWKSL---L---------------G------VE------------EDDD------E---
A0A2P5TLW1_9GAMM/447-473 -GWKAL---F---------------A----QPGK------------KEDE------D---
U3CL90_9VIBR/449-474     -GWKVL---F----------------------PA------------KKDS------A---
A0A0F5VGQ5_9GAMM/447-471 -GWKVL---Q---------------G------KD------------DTDK------E---
A0A0C2NNJ6_9VIBR/451-473 -GWKAL---M---------------G--------------------KSDD------E---
A0AA37SDV9_9GAMM/447-471 -GWKAL---F---------------Q------GS------------SSDQ------P---
A0A1E5E4G8_9VIBR/454-479 -GWKVL---M---------------P----SSKA------------VSSE------D---
A0A2M8H3K8_9VIBR/451-473 -GWKCL---L---------------G-------K------------VTDE----------
A0A9J6RN65_9GAMM/447-474 -GWKAL---F---------------A----SDNN------------KQKK----------
A0A0J1GI89_9GAMM/447-472 -GWRQL---L---------------G---------------------RDD------S---
A0A4P9VI26_9GAMM/447-477 -GWKKL---F----------------------IK------------NNEK------T---
A0A233RAN7_9GAMM/447-473 -GWKAL---F-------------AQG------RE------------EQQD------D---
A0A364NMX5_9GAMM/447-473 -GWKVL---F---------------P------SR------------SKDD------D---
Q6LP07_PHOPR/447-479     -GWREL---L---------------G------RD------------HAEDKTKVAGNSDQ
H2FYC8_OCESG/447-473     -GWKAL---F-------------TQG--------------------KADE------E---
A0A081FU82_9GAMM/447-466 -GWRAL---L---------------G-------------------KVADE------A---
A0A9X3ISU2_9GAMM/456-487 -GWKAA---M-------------PGG------LR------------QAEQ------DSGE
A0A1C4CRP6_9GAMM/453-483 -GWKVL---F---------------R------SKNNQVEADT----DGNE----------
Q8ECS1_SHEON/447-488     -GWKQL---F-----------AREEG----ERKDTSNTETFAQDDKDKDE----------
A0A1X1MPV7_9VIBR/449-478 -GWRSL---L---------------E------RP------------SKPK------N---
A0A0Q0KJS3_9GAMM/447-484 -GWKQL---F---------------A---SSQSSKTSMSYINGPSGHKDE----------
A3D660_SHEB5/447-490     -GWKQL---F---------ARQEPNG------SKASGNKSTEENAGKDDE------E---
A0AB94ICV2_9GAMM/447-476 -GWKVL---F----------------------NS------------KNNQ------EKMD
A0A1Y6L2Q0_9GAMM/445-469 -GWRAL---L---------------G------RD------------DKKE------D---
A0A545SNZ9_9GAMM/453-489 -GWKVL---F---------------K----TPSRNGS---------DQDTTPTPESD---
A0A2T3LQG2_9GAMM/447-471 -GWRVL---L---------------G------RD------------DKGD------D---
A0A7Y0Q7C2_9GAMM/447-469 -GWKVL---F----------------------QR------------TGDE------E---
A0A853HT69_9GAMM/447-477 -GWKKL---F----------------------TK------------NNGK------A---
E3BL89_9VIBR/451-474     -GWKSL---L---------------G------NK------------IDEE----------
A1S7J4_SHEAM/471-504     -GWRVL---F---------------Q----GRST------------EQDE----AKEPQE
A0A4U1BGN3_9GAMM/446-469 -GWKAL---F---------------P------QK------------ERSD------K---
A0A437Q8W3_9GAMM/447-468 -GWKAL---L---------------G----KDAQ------------DKDD----------
A0A2T3MUK8_9GAMM/447-474 -GWRAL---L---------------G--------------------RDDS------V---
A0A1E5CMR2_9VIBR/451-473 -GWKAL---M---------------G--------------------KIED------D---
Q084R2_SHEFN/447-483     -GWKQL---F----------------------KRTATVNQASSNSTSSDD------D---
A0A5P1R9U1_9GAMM/447-473 -GWKVL---F---------------P----RSSK-------------PDQ------K---
A0A1T4QQQ4_9GAMM/450-468 -GWKTL---F------------------------------------EQNP------E---
A0A839ITJ0_9GAMM/456-474 -GWKKL---F----------------------EQ------------EPDE----------
A8H313_SHEPA/447-479     -GWKQL---L------KQNKEKSQSE------KQQ-------------TD------D---
A0A1M6CXP6_9VIBR/451-473 -GWKQV---T---------------G--------------------HKEE------S---
A0A1R1MGI3_9GAMM/453-498 -GWKML---F----------------------PKKPEQFKHQNSEPNQDK----------
A0A0F5ANC0_9GAMM/446-468 -GWRAL---L---------------P------TR------------QTAD----------
M5DMV3_9GAMM/449-477     -GWKQL---L---------------P----ARKQS-----------DQNA------D---
A0A0A7S2M8_FRIPE/453-478 -GWKKL---F---------------R----STNS------------EPNQ------Q---
A0A6L5NRH2_9GAMM/449-483 -GWKVL---Y---------------G----NNKTTIDNSQQR----EKED------E---
A0A380C251_9GAMM/447-472 -GWKQL---F---------------G------KQ------------KADD------E---
Q5E4B0_ALIF1/464-489     -GWRVL---L---------------G---KVQSQ------------NSDD----------
E1VFH2_9GAMM/463-488     -GWKTL---Y---------------A----RETG------------HAED------T---
A0A1X9NJ22_9GAMM/447-472 -GWKAL---Y---------------P------SK------------KQPS----------
A0AAF0C3D7_9GAMM/446-479 -GWKVL---W---------------PQKSAAKSK------------EHNP------D---
A0A3P1SI58_9GAMM/447-466 -GWKQL---L---------------N--------------------SKSE------K---
A0A0F4PVF9_9GAMM/446-466 -GFKEL---M---------------G------KK------------AKQD------E---
A0A1C3EJU9_9GAMM/445-469 -GWKAL---M---------------P------SK------------KKSA------E---
A0A1I1LAD8_9GAMM/455-475 -GFKVL---M---------------G------KS------------ELDS------E---
A0A9X1ZLZ2_9GAMM/446-478 -GWKAL---Y---------------Q------FNKAS------SKSVTDT------D---
A0A558NP45_9GAMM/449-471 -GWKVL---L---------------P--------------------QREN------Q---
A0AA37B287_9ALTE/447-469 -GWKTL---F---------------------PQK------------KGSE------E---
A0A9J7AM78_9GAMM/449-483 -GWKQA---M----------------------PQKASAKTNTSGDDEQND------P---
B1KKN0_SHEWM/447-484     -GWKQL---F------------AKKG--------------------EKLE------EKGS
A0A063Y137_9GAMM/448-474 -GWKAL---L---------------P----PQKS------------TRQD----------
A0A972JND6_9GAMM/447-484 -GWKQL---Y---------------A------RQ------------QQEDRDKEVMDKEA
A0A7Y6YCV4_9GAMM/447-471 -GWKVL---M---------------G------AE------------VDDD------E---
A0A269PLE4_9GAMM/451-471 -GFKVL---M---------------G------KS------------ELDN------E---
A0A9W4QZ68_9GAMM/447-470 -GFKVL---F---------------T------KQ------------SKDE------E---
A0A553F9J3_9GAMM/447-474 -GWKAL---F----------------------KR------------KSAD----------
A0A081NJY0_9GAMM/446-470 -GWKAV---F---------------P----RKPS------------SPEK----------
A0A0C5V1K1_9GAMM/449-475 -GWKQA---M---------------P----RSST------------PSKQ------D---
A0A244CRQ6_PSEDV/447-467 -GFKAL---M---------------G------KT------------ELQP------E---
A0A975AJK8_9GAMM/447-469 -GWKPL---F---------------G--------------------QQLE------E---
A0A0F4QN94_9GAMM/447-466 -GFKRL---F------------------------------------KVEE----------
E1SQR5_FERBD/446-467     -GWRAL---L---------------P--------------------KKPE------A---
A0A418YJ70_9GAMM/450-469 -GWKVF-------------------N--------------------NKLQ----------
A0A3A3DA15_9GAMM/447-470 -GFKVL---F---------------G-------------------KARDD------E---
A0A1H5WW78_9GAMM/447-473 -GWKAL---L----------------------PP------------QRSE------K---
A3QFB7_SHELP/447-475     -GWKQL---F----------------------PK------------RSDD------K---
A0A0A7EHI2_9GAMM/447-467 -GFKVL---M---------------G------KS------------ELKD------E---
A0A9X7V3V0_9GAMM/449-472 -GWKVI---L---------------G------KK------------QQDE------A---
A0A9E8HL50_9ALTE/445-474 -GWKAL---L---------------K------EK------------VKTA------S---
D4ZME2_SHEVD/447-481     -GWKQL---F----------------------TRNNTANTNSASTGKEDD------D---
A0A1Y0IH56_9GAMM/450-483 -GWKDVANCL---------------D------AKL-----------ARDL------S---
A0A1E7YXA5_9GAMM/447-473 -GWKAL---L---------------P--------------------ERKS----------
A0A6H1UDR7_9GAMM/447-467 -GWKAL---L----------------------PT------------PKDK------V---
D0I730_GRIHO/466-490     -GWRAL---L------------------------------------PRDN----TAQ---
A0A3E0U2D8_9GAMM/450-502 -GWKSL---FTPSKNSKEESTKAEQA----IPTSAEDATPTSNKEDNDEQ------Q---
A0A3A6TIS8_9GAMM/447-483 -GWKVL---F-K-------------L------PKPKD------IANERDD------N---
A0A348HG82_9GAMM/447-473 -GWKAL---L---------------P----PQKH------------AGQG------S---
A0A5A9W3H1_9GAMM/447-473 -GWKVL---L---------------A--------------------PQSG----------
A0A2K9JV14_9GAMM/447-467 -GFKIL---F------------------------------------KGHE------V---
A0A0M2VG30_9GAMM/447-479 -GWKVL---L---------------P----ASA-------------ERNA-KNLAGD---
A0A1Y0CZG5_9GAMM/447-477 -GWKAL---F---------------P--------------------ERTTKGKTNSE---
A0A1M5MI55_9GAMM/446-478 -GWRAL---L---------------G------RP------------DRND------RSEL
A0A7X0TUE5_9GAMM/447-472 -GWKCL---Y------------------------------------KKST----------
A0A7R6SSQ2_9GAMM/447-466 -GWKPL---L----------------------SS------------SGVK------K---
A0A166YDZ4_9GAMM/447-469 -GFKVL---F---------------K------SK------------KADS----------
A8FTU6_SHESH/447-484     -GWKQL---F---------------G----RNSDKQKSNGPDSKNNSDDD------E---
A0A081KAC0_9GAMM/446-476 -GWKGL---I-------------TSG--------------------KSDQRPGDDES---
A0A3N9U7M4_9VIBR/451-473 -GWKVV---T---------------G-----FNQ------------EQDE------P---
A1SXH7_PSYIN/450-468     -GWKVL---F------------------------------------DKQE----------
A0A5S9N0D0_9GAMM/446-479 -GWKKL---L----------EDPNYG----GRAR------------KVDA------Q---
A0A4R1K1Y3_9GAMM/447-472 -GWKQL---F----------CRDPSG--------------------QDDE----------
A0A7R6PNB0_9GAMM/447-480 -GWKSL---F---------------P----AVKQASALAT------GGDS----------
G4QGA0_GLANF/447-472     -GWLAL---T---------------K----NQNN------------ASDD------N---
A0A7U8GSM9_NEPCE/447-468 -GWKQI---I---------------G--------------------KAKG------E---
A0A0F4QQD0_9GAMM/447-469 -GWKAL---L---------------P------EK------------KKDE----------
A0A2S0VRL1_9ALTE/447-500 -GWKTL---F-GKKQQAKKHQVEHTA------QVSRN------TSSNKQG------Y---
R4YTT7_OLEAN/454-491     -GWKTL---Y---------------G----DKAN------------SNNT------K---
A0A940EGV5_9GAMM/447-470 -GWKLL---Y------------------------------------QRAE------N---
A0A919EL97_9GAMM/453-473 -GWKKV---L---------------G--------------------KADQ----------
A0A081N7L0_9GAMM/446-478 -GWKVL---F------------ARKG------KP------------QSSEPSGDEKE---
A0A099KFV4_9GAMM/447-475 -GWKAI---F----------------------KQ------------HAAD------TKKT
A0A857JKY9_9ALTE/450-470 -GWLVL---T------------------------------------KQGE------P---
A0A4R2F672_9GAMM/447-472 -GWKQL---F----------------------RQEA----------SHDE------E---
W7Q7K4_9ALTE/444-480     -GWKAL---L---------------PQKKQTKNKSQSITADANHL-DKEE----------
A0A975DD65_9GAMM/452-472 -GWKII---Y------------------------------------EKEL------N---
A0A0J8GV36_9ALTE/447-478 -GWKIL---F-------PAAKPQADG--------------------QKED------Q---
A0A1A8T6Y1_9GAMM/446-465 -GWKAL---M----------------------PP------------SKKE------E---
A0A4R1F9J2_9GAMM/485-514 -GWKAL---F---------------P------QS------------KKTN------T---
K6Z8H7_9ALTE/450-478     -GWKCI---F-------------VRA----LKAN------------NQDD------K---
A0A4Y6ICY5_9GAMM/447-473 -GWKVL---F---------------P--------------------TKPN----------
H5TCA7_9ALTE/447-467     -GWLAL-------------------S--------------------NNDS------N---
A0A2N0WRQ2_9GAMM/447-465 -GWKVL---F------------------------------------KLDA----------
A0A3P3QJ18_9GAMM/445-472 -GWKAF---Y---------------K----ASQKE-----------EQDE------D---
A0A1A8T8N7_9GAMM/447-473 -GWKSL---L---------------P----AKNK------------AKDS------E---
A0A4V1A7A1_9GAMM/447-478 -GWKQL---F---------------R----NDSE------------QKRP------A---
A0AA37T663_9GAMM/451-500 -GWKVL---F-------KAEENEVKG------GKDKTLKERENFQWNSDASGSDPFE---
Q3II06_PSET1/430-456     -GWKAL---F---------------P------SK------------QKSQ-----AE---
A0A918JZR8_9GAMM/449-472 -GWKVL---Y---------------P------SR------------AKKE------E---
I1E068_9GAMM/452-491     -GWKQL---F---------------R----GPAEDSMAPDSKGAAPEAGD------D---
A0A917JP79_9GAMM/447-496 -GWKQL---F-PKVGKNKHTSQTLSA------QPENS------LANAGSS------S---
A0A3M2REY4_9GAMM/450-474 -GWKTLELKL---------------K--------------------EKNG------E---
M1FI44_9GAMM/450-474     -GWKALELKL----------------------RD------------AKAK----------
A0A4Y4F781_9GAMM/439-457 -GWKPL---F---------------T--------------------TRDE----------
A0A109ULF2_9GAMM/472-490 -GWKPL---F---------------T--------------------TRDE----------
A0A5P9IQ85_9GAMM/439-457 -GWKPL---F---------------T--------------------TRDE----------
A0A291P5W9_9GAMM/439-457 -GWKPL---F---------------T--------------------TRDE----------
A0A3N9U2G7_9GAMM/439-457 -GWKPL---F---------------T--------------------TRDE----------
A0A7X4VZP8_9GAMM/439-457 -GWKPL---F---------------T--------------------TRDE----------
A0A510X5U4_9GAMM/439-457 -GWKPL---F---------------T--------------------TREE----------
A0A7X3H118_9GAMM/439-457 -GWKPL---F---------------T--------------------TRDE----------
A0A511UNR2_9GAMM/439-457 -GWKPL---F---------------T--------------------TRDE----------
A0A517DUZ4_9FIRM/442-463 -GWKEL---Y---------------G----TEAE------------DKKE------E---
U7UNA4_9FIRM/441-462     -GWKTL---Y---------------G------TD------------KGED------E---
B7JBJ6_ACIF2/438-459     -GWKAV---Y---------------G--------------------MTDD------D---
A0A433SFC8_9BURK/438-462 -GWKML---F--------------NG------AD------------EEDD------T---
A0A402BNC4_9FIRM/442-463 -GWKEV---Y---------------G----TDAD------------DKKD----------
A0A1B3PGW5_9BURK/447-473 -GWRDV---Y---------SQADEEG--------------------EKDE------D---
A0A0F6T1V7_9HYPH/447-473 -GWRDV---F---------------EQADEEDAK------------EGDD------E---
G4T4P7_META2/447-472     -GWREV---F---------------Q--------------------EADE------D---
Q88FR4_PSEPK/438-465     -GWRRA---L---------------P--------------------EALT------P---
A0A433SG98_9BURK/449-473 -GWRSV---L---------------V--------------------DQDN------E---
A0A239TTA9_9FIRM/442-473 -GWKEL---Y----------------------LQ------------NANKNNLNNSEEIN
A0A845SMZ8_9GAMM/439-464 -GWRTL---F--------------------NSTR------------EKDD----------
A0A078LS21_9PSED/438-465 -GWRRA---M---------------P--------------------EALA------P---
A0A124ZYS1_9PSED/438-464 -GWKRA---L---------------P------QALAP---------AKSD------A---
Q882Z4_PSESM/438-465     -GWKRA---M---------------P-EALAPAK------------GREA----------
A0A2Z2NQC0_9GAMM/450-467 -GWRTV---L-------------SSG--------------------HSDK------E---
A0A6L6YLD3_9BURK/451-473 -GWKVV---Y---------------G----DFSA------------EEEK------E---
W9SY76_9PSED/438-466     -GWKRA---L------------------------------PEALAAPRNG------R---
A0A6C2D7Q8_9RHOO/438-466 -GWRQV---L---------------A------AP------------EESD----------
A0A1A8TNN5_9GAMM/438-465 -GWRLV---L---------------A--------------------EPQA------D---
A0A4Y6IG71_9GAMM/448-466 -GWKDV---Y------------------------------------QIEE------K---
A0A972FBK5_9RHOO/438-466 -GWRQV---L---------------A------AP------------EESD----------
A0A972JBP6_9RHOO/438-469 -GWRLV---L---------------A----EPAR------------EGGA------D---
F9N6T8_9FIRM/443-469     -GWKAL---Y----------------------KKVKSTEES-----EENQ------E---
U3A8G4_9VIBR/433-457     -GWRVV---L---------------G------KE------------AEAQ------D---
A4G6I7_HERAR/438-467     -GWRQV---L---------------A------EP------------QSED-----GD---
A0A7H1NP79_9PROT/449-478 -GWKVL---Y--------------QG------QQ------------NGDE------E---
A0A2X4T1U7_SALER/439-465 -GWKSL---F---------------G--------------------KDAE----------
A4VNK8_STUS1/405-433     -GWKRA---M-------PEALAPARG------NR------------EAHA------P---
A0A6L6Q9G9_9BURK/447-471 -GWRDV---Y------------------------------------MADD------P---
A0A426V706_9BURK/438-468 -GWRQV---L---------------A------EP------------QAED-----GD---
I3TVA9_TISMK/438-468     -GWRQV---L---------------A------EP------------QAED-----GD---
A0A448TU53_9PAST/445-466 -GWKIL---L---------------S------RK--------------------------
A0A240AK04_SERFI/439-467 -GWKAL---F----------------------QH------------DASEAKEEPAD---
A0A0W0THC5_9GAMM/438-467 -GWKKA---I---------------S------ES------------ENND------A---
A0A8J3E8K7_9GAMM/433-462 -GWKRA---I----------------------QKHS----------DKDQ------D---
A0A4U0ZUV8_9BACT/437-455 -GWMVL--------------------------ND------------QQTK------D---
A0A975ZJ08_9BURK/428-451 -GWTKL-------------------G------GK------------DDDE------R---
A0A238DK46_9BURK/431-454 -GWTQL-------------------G--------------------QADN------S---
A0A6P2G1C9_9BURK/440-469 -GWLVL---Y-----------KNDAG----NEDL------------EGDE----------
D8MJG2_ERWBE/439-466     -GWKSL---F--------------SG----QLSE------------EGEE------D---
A0A6N7ZUN9_9HYPH/458-481 -GWRVV---Y---------------G----AQAD------------EEEG------D---
A0A975ZK06_9BURK/428-451 -GWTKL-------------------G------GK------------DDDE------R---
A0A238D2P2_THIDL/431-454 -GWTQL-------------------G------QG------------DSSA----------
Q6D9T7_PECAS/440-468     -GWKKL---F------------------------------------FNDK------EPDI
F2B8G7_9NEIS/443-476     -GWKAL---L---------------G----DADEETEGSLK-----DGDE------E---
A0A1S9ZUC6_9GAMM/439-466 -GWKAV-------------------G------AD------------DGDE----------
A0A2R5FCI4_9PROT/459-482 -GWKDA---F---------------T----SPDD------------KEEE------E---
A0A494X0E4_9FIRM/434-457 -GWKAV---Y---------------G------PE------------EKEE----------
A0A0M6YCR2_9HYPH/448-471 -GWTVL---R---------------G----VTDS------------DDDE----KKE---
A0A3P7NYJ2_9FIRM/430-444 -GWKSL---Y----------------------KS------------DKDN----------
A0A366EG87_9BACI/430-448 -GWKEV---Y---------------Q------NKYQD---------DRED------Q---
A0A1S6IQV8_9LACT/430-450 -GWRDV---Y------------------------------------NQDE------E---
A0A7C8HER0_9FIRM/431-447 -GWMLF---Y---------------K----NDAK------------KNEE----------
A0A9W5YF02_9FIRM/432-446 -GWKAL---Y----------------------TA------------TKDD------K---
A0A6L5WI73_9BACT/441-470 -GFAFY---L----------------------KP------------QKDE------K---
A0A1H3IBZ0_9BACI/438-459 -GWKEV---Y---------------G------NRF-----------DEEE------E---
A0A2N5MNN6_9BACI/431-451 -GWKEV---Y----------------------DY------------QHDE------E---
A0A4U0F9I2_9BACL/426-451 -GWKVV---Y-------ADQADSGGG----KGGK------------KNAK------D---
A0A6B3SRK2_9BURK/453-476 -GWRTV---I---------------P------LK------------KSAE------D---
A0A6L8VAD5_9BACL/426-450 -GWKVI---Y---------------A----DQKK------------EKPK------S---
A0A3S1BAA4_9BACI/431-451 -GWKEV---Y----------------------DH------------QFDE------E---
A0A223KWQ4_9BACI/429-449 -GWKDV---F---------------G--------------------NVVD----------
B8I8Q6_RUMCH/430-450     -GWKTVYDGF---------------G-----------------KLDEDDE-----DD---
A0A919ZHV5_9BACL/426-450 -GWKVL---Y----------ADGGAG----AKSKAK----------GKGK------E---
A0A5D0CUN8_9BACL/426-448 -GWKVC---L------------------------------------PGED----------
A0A9X3WJH7_9BACI/430-447 -GWKAI---Y---------------N------NRFDD---------DQDD----------
A0A540V5M1_9BACL/429-448 -GWKKV---F----------------------AA------------DVAE------E---
A0A919Y3A4_9BACL/426-448 -GWKVC---M------------------------------------SNDD----------
A0A149VVX1_9PROT/435-453 QAWIAL---T------------------------------------QKKT----------
A0A5P9HSG3_9BACI/431-451 -GWKEV---F---------------G--------------------SIEE------Q---
A0A7X3LET1_9BACL/426-450 -GWKVV---Y---------------A----DQKKDAKKSRA-----KKDK------E---
A0A1V4IQP7_9CLOT/429-448 -GWKEV---Y---------------G------SY------------EDEE----------
A0A6G8Q6R2_9ACTN/434-452 -GWRAL---Y----------PGGVGG--------------------KKEQ----------
A0A9D2WTL3_9FIRM/432-451 -GWKTV---Y---------------E----SVKN------------NTDE----------
V2RK58_9BACT/444-468     -GWKGI---L---------------S--------------------EKEE------DETV
A0A1E3L8L2_9BACL/426-450 -GWKAT---L---------------P--------------------DKDK------S---
A0A7G5C0Z3_9BACL/427-454 -GWKVI---Y---------------G------GDSAPKSGGKEKGKDKEK------E---
A0A917FBK4_9BACL/426-450 -GWKVI---Y---------------A--------------------DQKK------E---
A0A2N5M7G1_9BACI/430-447 -GWKEV---Y---------------G--------------------SYED----------
A0A372LNX0_9BACI/431-451 -GWKEI---Y---------------D------NH-------------YDE------E---
N1ZF14_9CLOT/432-451     -GWTAIYKAL----------------------DL------------KKKE----------
A0A3A1QZ34_9BACI/431-451 -GWKEI---F------------------------------------DRQG----VSE---
A0A1H0RS59_9BACI/431-451 -GWKEV---Y---------------E------NR------------FEDE----------
A0A075R1K2_BRELA/431-451 -GWKEI---Y----------------------DN------------HFDE------E---
A0AAJ1WJU2_9BACI/430-444 -GWKEV---Y------------------------------------SYDE----------
A0A401LDS9_9FIRM/429-453 -GWQAVEKAL---------------VPTATKKKK------------TKNE------E---
A0A6I3SMQ5_HELMO/430-455 -GWHQVYEGL---------------G--------------------NMEE------KDPW
Q97DB3_CLOAB/431-451     -GWMEF---Y---------------K----HDKK------------EKDD------E---
A0A2K2F9R2_9CLOT/430-450 -GWKAV---Y------D--------G------EE--------MEYEEDDD------E---
A0A1G5F4Q6_9FIRM/428-451 -GWKEV---Y---------------G---NYQDK------------EEDE------E---
A0A0K9GZM7_9BACI/431-451 -GWKDV---Y------------------------------------DSHF------E---
A0A919XHU0_9BACL/426-450 -GWKII---Y---------------A------DQKKDAKKSRS---KKGK------E---
A0A090ZXC0_PAEMA/426-447 -GWKVC---L------------------------------------PGDE------A---
A0A2C0ZUF5_9BACI/430-446 -GWKEV---F------------------------------------KDED------E---
U2CHR5_9FIRM/430-450     -GWKEV---Y---------------E------NR------------FDDD------E---
V9W5G7_9BACL/426-445     -GWKEL---Y---------------A----DHQKQK----------KRAN------E---
A0A143YJ85_9LACT/431-451 -GWKEV---Y---------------S------NR------------FDDE------E---
A0A8T4K5Z9_9FIRM/429-454 -GWKAV---Y------------------------------------EADGGDDFFEE---
A0A0K9H3E0_9BACI/430-442 -GWKEV---Y---------------G---------------------KEE------D---
A0A0M4FKC1_9BACI/430-449 -GWKAV---Y---------------D--HSYDED------------DQDE------E---
A0A2S1GXT8_9BACI/429-449 -GWKEV---Y---------------S------NR------------FDDE------E---
A0A1M4M9M6_9FIRM/430-449 -GWKEV---Y---------------S-----------------NIYEDDV------E---
A0A840QUR6_9BACI/432-452 -GWKEV---Y------------------------------------ENQD------E---
S0FHK5_RUMCE/430-451     -GWKTVYEGF---------------G------KL------------EEDG------E---
A0A511UTR2_9BACI/430-445 -GWKSL---Y------------------------------------DRSF------D---
A0A0U1KJC9_9BACI/430-448 -GWKEV---Y---------------Q------NRFQD---------DREE------Q---
A0A938Y359_9BACL/430-450 -GWKEA---Y------------------------------------EEAQ------E---
K6DL56_SCHAZ/431-452     -GWKEV---Y----------------------EN------------RFDD------E---
A0A7X2L2K9_9BACL/426-450 -GWKVI---Y---------------A--------------------DQKK------D---
A0A0Q3W3Q4_9BACI/431-451 -GWKEV---Y---------------E--------------------NRFE------E---
A0A917CJ22_9BACL/427-451 -GWKVV---Q---------------G--------------------GPDP------SEQK
A0A2S6HQN2_9FIRM/432-452 -GWKEV---Y---------------E------SP------------DEDE------D---
A0A9X3WJT9_9BACI/430-448 -GWKEV---Y---------------Q------NK------------YEDD------D---
A0A927IV42_9BACI/431-451 -GWKEV---Y----------------------EN------------RFDE------E---
A0A3N9UHV9_9BACI/431-451 -GWKKV---Y---------------E------NR------------FDDE------D---
C0EHP9_9FIRM/429-444     -GWKRV---Y---------------D--------------------FRDE----------
A0A0F5I3C4_BACTR/441-453 -GWKEV---Y---------------G--------------------KEED----------
A0A926NL10_9BACI/430-447 -GWKEV---Y----------------------DF------------SLEE------E---
A0Q2I1_CLONN/430-449     -GWKEV---Y---------------S--------------ND----FEDD-----ME---
A0A1U7EE17_9LACT/431-451 -GWREV---Y----------------------DN------------QADD------N---
A0A6I1FU34_9BACI/441-454 -GWRKV---I---------------F--------------------QNEE------D---
A0A919ZDY6_9BACL/426-447 -GWKVV----------------------------------------QPSE----------
N9V601_CLOIN/428-448     -GWRAL---Y---------------Q------KN------------ERFD------E---

TOP3_ECOLI/445-468       ---ND-----------GTP------LPVVA------
B7L6N6_ECO55/445-468     ---ND-----------GTP------LPVVA------
B2U3E8_SHIB3/445-468     ---ND-----------GTP------LPVVA------
A0A0H2VUR4_SHIFL/445-468 ---ND-----------GTP------LPVVA------
A7ZMN2_ECO24/445-468     ---ND-----------GTP------LPVVA------
Q8XDW7_ECO57/445-468     ---ND-----------GTP------LPVVA------
Q3Z2A9_SHISS/445-468     ---ND-----------GTP------LPVVA------
Q32GA7_SHIDS/445-468     ---ND-----------GTP------LPVVA------
A0A0H3EI55_ECO8N/445-468 ---ND-----------GTP------LPVVA------
A0A0H2YZH7_ECOK1/463-486 ---ND-----------GTP------LPVVA------
B7MAX2_ECO45/445-468     ---ND-----------GTP------LPVVA------
B7USE3_ECO27/445-468     ---ND-----------GTP------LPVVA------
D2TUK4_CITRI/445-468     ---ND-----------GTP------LPVVA------
A8AHF6_CITK8/445-468     ---ND-----------GTP------LPVVA------
A0A0H2V7V3_ECOL6/464-487 ---ND-----------GTP------LPVVA------
A0A2X4TRU7_SALER/457-480 ---ND-----------GTP------LPVVA------
TOP3_SALTY/445-468       ---ND-----------GTP------LPVVA------
TOP3_SALTI/445-468       ---ND-----------GTP------LSVVA------
L0M5G4_ENTBF/445-468     ---ND-----------GTP------LPVVA------
A9MFG7_SALAR/445-468     ---ND-----------GTP------LPVVA------
A0A0A6ZS57_SHIDY/464-487 ---ND-----------GTP------LPVVA------
A0A484ZBN0_9ENTR/445-468 ---ND-----------GTP------LPVVA------
A0A0H3CJG5_ENTCC/445-468 ---ND-----------GTP------LPVVT------
A0A1C4DCF1_9ENTR/445-468 ---ND-----------GTP------LPVVA------
A0A0J5M788_PLUGE/445-468 ---ND-----------GTP------LPVVA------
A0A0H3FXW2_KLEAK/445-468 ---ND-----------GTP------LPVVA------
E3GAM3_ENTLS/445-468     ---ND-----------GTP------LPVVE------
A0A0L0AMX7_9ENTR/445-468 ---ND-----------GTP------LPVVK------
A0A9Q8B7H0_KLEVA/445-468 ---ND-----------GTP------LPVVA------
A0A5R9LGS7_9ENTR/445-468 ---ND-----------GMP------LPVVA------
A0A807LLX0_9ENTR/445-468 ---DD-----------GTP------LPVVA------
A0A7M2VCZ3_9ENTR/445-468 ---ND-----------GTP------LPVVA------
A0A8I0CZT9_9PSED/445-468 ---ND-----------GTP------LPVVA------
A0A7Z8ZD75_RAOTE/445-468 ---ND-----------GTP------LPVVA------
A0A0L0H1N6_9ENTR/445-468 ---ND-----------STP------LPVVA------
A0A089PZS2_9ENTR/445-468 ---ND-----------GTP------LPVVA------
A0A090V381_PSEVU/445-468 ---ND-----------GTP------LPVVK------
A0A085GF58_9ENTR/445-468 ---ND-----------GTP------LPVVA------
I2BA81_SHIBC/445-468     ---ND-----------GTP------LPVVA------
A0A4P8YQP4_9ENTR/445-468 ---ND-----------GTP------LPVVA------
A0A8K0UZF7_9ENTR/445-468 ---ND-----------GAP------LPVVA------
A7MNU7_CROS8/445-468     ---ND-----------GTP------LPVVA------
H5UYT7_ATLHE/445-468     ---ND-----------GTP------LPVVA------
A0A085GBM8_EWIA3/445-468 ---NE-----------GTP------LPVVA------
H2IYN6_RAHAC/445-468     ---NE-----------GTP------LPVVA------
Q0WEZ8_YERPE/446-469     ---NE-----------GAP------LPVVA------
A0A250AVD5_9GAMM/445-468 ---NE-----------GSP------LPVVT------
A0A1S8CPK6_9GAMM/445-468 ---NE-----------GAP------LPVVA------
A0A542BQ97_SERFO/445-468 ---NE-----------GAP------LPVVD------
A0A240C3B2_SERFI/445-468 ---NE-----------GAP------LPVVA------
W0L8G4_9GAMM/445-468     ---NE-----------GAP------LPVVA------
Q6D4Q3_PECAS/445-468     ---NE-----------GMP------LPVVA------
A0A0L7T0T8_9GAMM/445-468 ---ND-----------GTP------LPVVK------
A0A1X0WIY6_9GAMM/445-468 ---NE-----------GTP------LPVVA------
A0A370R4E2_9GAMM/445-468 ---NE-----------GTP------LPVVA------
A0A848MHX8_9GAMM/445-468 ---NE-----------GTP------LPVVA------
A0A427KBN5_9GAMM/445-468 ---ND-----------GTP------LPVVA------
A0A443IIA1_9GAMM/445-468 ---ND-----------GTP------LPVVV------
A0A941ZA03_9ENTR/444-467 ---ND-----------GTP------LPVVA------
A0A380QM11_YERRU/445-468 ---NE-----------GSP------LPVVA------
A0A6M8U9A4_9GAMM/445-468 ---ND-----------GTP------LPVVA------
E0SBC8_DICD3/445-468     ---NE-----------GMP------LPVVE------
A0A5J5G4L5_9GAMM/445-468 ---NE-----------GAP------LPVVA------
D8MSY7_ERWBE/445-468     ---ND-----------GTP------LPVVA------
A0A071LW77_9ENTR/445-468 ---ND-----------GMP------LPVVS------
A0A014NJ54_9GAMM/445-468 ---ND-----------GTP------LPVVA------
A0A0U3JY20_9GAMM/445-468 ---ND-----------GTP------LPVVS------
A0A097R1U4_HAFAL/445-468 ---DE-----------GSP------LPVVA------
A0A083ZY68_9GAMM/445-468 ---NE-----------GAP------LPVVA------
A0A0Q4MDL7_9GAMM/445-468 ---ND-----------GTP------LPVVA------
A0A0G4K0L1_9GAMM/445-468 ---NE-----------GTP------LPIVA------
A0A4P8QZ73_9GAMM/445-468 ---NE-----------GSP------LPVVA------
B2VKW4_ERWT9/445-468     ---ND-----------GTP------LPVVA------
A0A2N5ER51_9GAMM/446-469 ---NE-----------GAP------LPVVA------
A0A1W6B8X2_9GAMM/445-468 ---ND-----------GTP------LPVVA------
A0A8J7GTD6_9ENTR/446-469 ---ND-----------GLP------LPVVA------
A0A8J7H849_9ENTR/446-469 ---ND-----------GLP------LPVVA------
A0A2I5TKP8_SERS3/445-468 ---NE-----------GMP------LPVVA------
E9CM89_9GAMM/445-468     ---NE-----------GAP------LPVVA------
A0A2C6DRK6_9GAMM/446-469 ---NE-----------GTP------LPVVK------
A0A2I0G1A1_9GAMM/445-468 ---ND-----------GTP------LPIVA------
A0A2D0KU67_9GAMM/445-468 ---NE-----------GTP------LPIVA------
U3TRC4_9ENTR/445-468     ---ND-----------GTP------LPVVS------
A0A0U5L518_9GAMM/445-468 ---ND-----------GTP------LPVVA------
D3VHA9_XENNA/445-468     ---NE-----------GTP------LPIVA------
A0A077P4S7_XENBV/445-468 ---NE-----------GTP------LPVVA------
A0A1H3XRT5_9GAMM/446-469 ---NE-----------GTP------LPVVS------
A0A0M2KB50_9GAMM/445-468 ---ND-----------GTP------LPVVA------
A0A1I7IJG8_9GAMM/445-468 ---NE-----------GTP------LPVVA------
A0A3D9UF20_9GAMM/445-468 ---NE-----------GTP------LPVVA------
D4GG18_PANAM/445-468     ---ND-----------GMP------LPVVA------
Q7N407_PHOLL/445-468     ---ND-----------GTP------LPVVA------
A0A1I4Z8W9_9GAMM/445-468 ---ND-----------GMP------LPVVA------
A0A2G8E5D5_9GAMM/445-468 ---ND-----------GMP------LPVVA------
A0A379AG56_ENTAG/445-468 ---ND-----------GMP------LPVVA------
A0A2X4UJ26_9GAMM/445-468 ---NE-----------GMP------LPVVA------
K8WJ57_9GAMM/445-468     ---ND-----------GTP------LPVVA------
B4EXS9_PROMH/445-468     ---ND-----------GSA------LPIVA------
A0A5M7QHY7_9GAMM/445-468 ---ND-----------GMP------LPVVA------
W1IST1_9GAMM/445-468     ---NE-----------GTP------LPVVA------
J7TST1_MORMO/445-468     ---NE-----------GTP------LPVLT------
A0A0N0IA39_9GAMM/445-468 ---ND-----------GTP------LPIVK------
A0A845SII0_9GAMM/445-468 ---ND-----------GTP------LPVVA------
A0A198GKV9_9GAMM/445-468 ---ND-----------GLP------LPIVA------
A0A095T8D9_9GAMM/445-468 ---ND-----------GTP------LPEVK------
A0A1S1HPE2_PROST/445-468 ---ND-----------GTP------LPIVA------
A0A4V2Q2D2_9GAMM/445-468 ---ND-----------GTP------LPVVK------
A0A1B7K4E5_9GAMM/445-468 ---ND-----------GLP------LPVVN------
A0A085JEB5_9GAMM/445-468 ---ND-----------GTP------LPEVK------
A0A4V2W5I7_9GAMM/445-468 ---ND-----------GTP------LPIVA------
W0HXD6_9GAMM/445-468     ---NE-----------GTP------LPVVA------
A0A2U8I7X9_9GAMM/446-469 ---DE-----------GTP------LPVVK------
A0A0H3DSQ0_EDWTF/445-468 ---DE-----------GMP------LPVVA------
A0AAU8P313_EDWPI/445-468 ---DE--------GMP---------LPVVA------
E0WQC4_9ENTR/445-468     ---DE-----------GMP------LPVVA------
G2GWC3_9ENTR/445-468     ---DE-----------GMP------LPVVA------
A0A0J8YKR7_9GAMM/445-468 ---ND-----------GAV------LPVVA------
A0AA95K1T7_9GAMM/446-469 ---ND-----------GIP------LPEVK------
A0A7D6DIA2_9GAMM/446-469 ---ND-----------GMP------LPEVK------
R8ANU3_PLESH/446-470     ---GD--------EESSAP------LPQVS------
A0A1T0ASZ7_9PAST/447-469 ---DE----------VLEPL-----LPVVK------
A0A447SQR2_AVIVO/448-471 ---NN-----------AEPL-----LPEVK------
A0A6H0T6Z6_9PAST/447-469 ---LE------------PL------LPVVK------
E6KWG5_9PAST/454-477     ---QQ-----------DTL------LPVVK------
A0A4R2N2X3_9PAST/467-490 ---NE----------QQEPL-----LPIVK------
A0A2M8RTE7_9PAST/448-470 ---EG-----------QEPL-----LPILK------
TOP3_PASMU/460-482       ---QE------------PL------LPVVK------
A0A011P5B9_9PAST/447-469 ---FD---------ISEPP------LPIVK------
A6VQ11_ACTSZ/449-471     ---EQ----------LEAP------LPVVK------
A0A0J5P2K8_9PAST/447-469 ---AE------------PL------LPVVK------
A3N0A8_ACTP2/454-476     ---LE------------PL------LPVVK------
TOP3_HAEIN/455-477       ---NQ------------EPL-----LPIVK------
A0A4P7CGU5_9PAST/447-469 ---DE----------IVEPL-----LPVVK------
A0A0A3ANY5_9PAST/448-470 ---NQ-----------QPP------LPKVK------
A0A1V3IZF2_9PAST/455-477 ---EN-----------PEPL-----LPIVK------
A0A2U0SMT9_9PAST/448-470 ---EQ----------LDSP------LPVVK------
I3DCN0_9PAST/448-470     ---EQ----------LEPP------LPVVK------
A0A1V3TUJ8_9PAST/447-469 ---LE------------PL------LPVVK------
B8F447_GLAP5/448-470     ---DE----------IVEPL-----LPVVK------
A0A2M8S3E4_9PAST/448-470 ---EQ-----------QEPL-----LPIVK------
A0A377IVM9_9PAST/451-473 ---QE-------------PL-----LPIVK------
A0A379C8X9_9PAST/447-469 ---QQ----------TETA------LPVVK------
A0A3N4VSJ5_9PAST/447-469 ---DE----------IVEPL-----LPLVK------
A0A369ZQL7_9PAST/447-469 ---DE----------VMLPL-----LPVVK------
A0A4R6VCT2_9PAST/449-471 ---EE----------QEPP------LPIVK------
A0A448TW34_9PAST/453-478 ---EN--------RGVENP------LYEVK------
A0A4R1FY09_9PAST/453-475 ---QQ----------AEPP------LPEVK------
A0A379B4N4_9PAST/448-470 ---DQ-----------LEPL-----LPIVK------
A0A9Q6Z1S2_HISSO/448-470 ---QE-------------PL-----LPIVK------
A0A1I0CJZ3_9GAMM/453-482 ---NE-----------AIF------LPELK------
A0A4R2T4D1_9PAST/451-473 ---NE----------QQEPL-----LPIVK------
A0A4R2N9H7_9PAST/447-469 ---VS-----------EPP------LPVLE------
A0A1T0BBL3_9PAST/456-478 ---QE------------PL------LPIVK------
A0A4R1L346_9PAST/448-470 ---EQ----------LAPP------LPVVK------
Q7VLX0_HAEDU/448-470     ---DE----------MIEPL-----LPAVQ------
A0A8E3S990_9PAST/456-479 ---DA-----------VVA------LPQVK------
A0A1A7P425_9PAST/455-478 ---QK----------IAAA------LPTVK------
A0A7W2ABZ2_9GAMM/447-468 ---DE-----------GQ-------LPPLK------
A0A1H4F8K8_9GAMM/465-486 ---DE-----------GQ-------LPALT------
A0A853R833_9VIBR/451-473 ---EN-----------GVDT-----VPPLS------
A0A8J7FBN0_9GAMM/447-471 ---AE-----------QQT------LPALT------
A0A0Q2V3I4_VIBFU/451-473 ---EE-----------GVDT-----VPPLP------
A0AAN0Y316_VIBNA/451-473 ---DD-----------GIDA-----VPPLA------
A0A0M0HLM8_VIBNE/451-473 ---DS-----------GVDA-----VPPLA------
A0A0C3EAU4_9VIBR/451-473 ---DD-----------GIDA-----VPPLT------
U2ZFA2_VIBPR/451-473     ---DN-----------GVDC-----VPPLA------
A0A1G8F8T1_9VIBR/451-474 ---DD-----------GVDT-----VPPLE------
A0A918DPI9_9GAMM/447-472 ---DA-----------QQL------LPALS------
A0A2N8ZDR8_9VIBR/451-474 ---DD-----------GVDT-----VPPLN------
TOP3_VIBCH/451-473       ---EE-----------CVDK-----VPPLP------
A0A3A2IBT6_9VIBR/451-473 ---DE-----------GIDA-----VPPLP------
A0A109DAQ1_9VIBR/451-475 ---GD-----------GTDT-----VPPLD------
A0A1B9R010_9VIBR/451-475 ---GD-----------GTDT-----VPPLD------
A0AAU8WTQ7_9VIBR/451-473 ---EE-----------GVDK-----VPPLP------
A0A9X3CHG6_9VIBR/451-473 ---DD---------ANVDA------VPPLE------
A0A1E2VA45_9GAMM/446-478 ---DD-----------ASEADTNASLPPLN------
A0A6G7CJM2_9VIBR/451-473 ---DE-----------GVDT-----VPPLP------
A0A975UC08_9VIBR/451-473 ---DE-----------GVDT-----VPPLP------
A0A7X4LHP5_9VIBR/451-473 ---DE-----------GIDA-----VPPLA------
A0A099LN78_9VIBR/451-473 ---DD-----------GTDT-----VPPLE------
U4K377_9VIBR/451-474     ---DD----------GVDT------VPPLP------
A0A2I0F6A3_9GAMM/447-477 ---KE----------LAAQ------LPTIK------
A0A1A9F0B7_9GAMM/447-470 ---DE-----------ATQL-----LPALS------
A8T8U1_9VIBR/451-473     ---DD-----------GIDA-----VPPLT------
U3A2C3_9VIBR/451-473     ---EE-----------GIDT-----VPPLT------
A0A1R4B0G2_9VIBR/451-473 ---SD-----------IAT------VPALD------
A0A0F4NQL8_9VIBR/451-473 ---ES-----------GVDT-----VPPLP------
A0A7X8TUH4_9VIBR/456-479 ---ED-----------GVDS-----VPPLA------
A0A9X0R994_VIBME/451-473 ---ED-----------GIDT-----VPPLP------
A0A5P9CJ89_9VIBR/451-473 ---DT-----------GVDT-----VPPLP------
A0KQC1_AERHH/445-468     ---EK-----------AGT------LPALK------
A0A0J1HGH7_9GAMM/447-474 DNSTD----------LADK------VPPLE------
Q21KH5_SACD2/449-478     ---DD-----------EFPSLT---LPDLH------
Q12LJ6_SHEDO/447-480     ---NN---------QEGEPESQT--LPALK------
A0A7Z2YDY8_9VIBR/450-472 ---DS-----------GVDQ-----VPPLA------
A0A1Q9GL54_9GAMM/447-471 ---QD----------LADK------VPPLD------
A0A7Y4FGR6_9VIBR/451-474 ---ED----------QGVDT-----VPPLK------
D0YVM3_PHODD/447-473     ---TD-----------SDDAGLADKVPPLD------
A0A6I5ISV0_9VIBR/451-473 ---DE-----------GIDN-----VPPLT------
A0A178KAE5_9GAMM/447-471 ---ED----------LADK------VPPLE------
A0A1R4LDN7_VIBR1/464-486 ---QD-----------GLEM-----VPPLT------
A0A2N7DA60_9VIBR/451-476 ---DE-----------VDT------VPPLV------
A0A1N6UKA8_9GAMM/447-468 ---TV-----------GQ-------LPVLK------
A0A099PCY4_9GAMM/447-473 ---GD--------EPRQSA------LPPLK------
A0A0C5WNT4_9GAMM/447-472 ---AD----------LADK------VPPLD------
A0A240EIQ0_9VIBR/450-473 ---ED-----------GVDA-----VPPLE------
A0A9X1WAD7_9VIBR/450-476 ---ND---------QQDDV------VPPLD------
A0A5J6X3Q9_9GAMM/445-468 ---ET-----------AGT------LPALR------
A0A2P5TLW1_9GAMM/447-473 ---PE----------LQPT------LPTLA------
U3CL90_9VIBR/449-474     ---NK---------ESQAPL-----VPALE------
A0A0F5VGQ5_9GAMM/447-471 ---QD----------LADK------VPPLD------
A0A0C2NNJ6_9VIBR/451-473 ---DS-----------GVDC-----VPPLK------
A0AA37SDV9_9GAMM/447-471 ---SD----------KKAP------LPELV------
A0A1E5E4G8_9VIBR/454-479 ---DD-----------ADP------VPALK------
A0A2M8H3K8_9VIBR/451-473 ---DD-----------GVET-----VPPLD------
A0A9J6RN65_9GAMM/447-474 ---SE--------AALNSS------LPAVK------
A0A0J1GI89_9GAMM/447-472 ---QD-----------GEADLADK-VPPLT------
A0A4P9VI26_9GAMM/447-477 ---SD---------KLNNQNNLTEQASEIK------
A0A233RAN7_9GAMM/447-473 ---DE----------LQSH------LPALK------
A0A364NMX5_9GAMM/447-473 ---GD--------EGIQSA------LPPLQ------
Q6LP07_PHOPR/447-479     GLTDK--------------------VPPLD------
H2FYC8_OCESG/447-473     ---ED--------DELQAQ------LPALK------
A0A081FU82_9GAMM/447-466 ---PE--------------------LPLLS------
A0A9X3ISU2_9GAMM/456-487 DSNNS-----------RLP------LPKLQ------
A0A1C4CRP6_9GAMM/453-483 ---NN-----------GLL------TKLVK------
Q8ECS1_SHEON/447-488     ---GE----------YAGQ------LPPLI------
A0A1X1MPV7_9VIBR/449-478 ---GS-ASNEP----GSAF------IPKLL------
A0A0Q0KJS3_9GAMM/447-484 ---EE-----------LNT------LPPLV------
A3D660_SHEB5/447-490     ---ND--------EFIGQ-------LPPLK------
A0AB94ICV2_9GAMM/447-476 VQAPE-----------APP------LKSMVK-----
A0A1Y6L2Q0_9GAMM/445-469 ---SD----------LADK------VPPLD------
A0A545SNZ9_9GAMM/453-489 ---HE---------LLQDR------LPPLK------
A0A2T3LQG2_9GAMM/447-471 ---ND----------LADK------VPPLT------
A0A7Y0Q7C2_9GAMM/447-469 ---RE-----------NKS------LPKVD------
A0A853HT69_9GAMM/447-477 ---ND---------KLNNQNNLKEQSSEIK------
E3BL89_9VIBR/451-474     ---DS-----------GVEK-----VPPLD------
A1S7J4_SHEAM/471-504     TDASQ-----------KTP------LPALN------
A0A4U1BGN3_9GAMM/446-469 ---EE-----------SIS------LPRLS------
A0A437Q8W3_9GAMM/447-468 ---NT--------------------VPALP------
A0A2T3MUK8_9GAMM/447-474 ---ND-----------QADKGLADKVPPLE------
A0A1E5CMR2_9VIBR/451-473 ---NA-----------GVDS-----VPPLT------
Q084R2_SHEFN/447-483     ---ND---------DAVLS------LPPLV------
A0A5P1R9U1_9GAMM/447-473 ---DE---------FASQA------LPALK------
A0A1T4QQQ4_9GAMM/450-468 ---EQ-------------H------HPAVK------
A0A839ITJ0_9GAMM/456-474 ---QH--------------------LPAMK------
A8H313_SHEPA/447-479     ---DE--YLAN--------------IPALK------
A0A1M6CXP6_9VIBR/451-473 ---VD----------ICDI------VPPLE------
A0A1R1MGI3_9GAMM/453-498 ---NS-KLNSTPEQQTDAPST----LPVLE------
A0A0F5ANC0_9GAMM/446-468 ---SD-----------AAP------LPLMN------
M5DMV3_9GAMM/449-477     ---QD----------PSRPS-----LPKLE------
A0A0A7S2M8_FRIPE/453-478 ---SE-----------PLL------THLVK------
A0A6L5NRH2_9GAMM/449-483 ---ED----------SLSS------LPPLH------
A0A380C251_9GAMM/447-472 ---AE---------DIQTS------LPELT------
Q5E4B0_ALIF1/464-489     ---DV-----------ASK------VPPLS------
E1VFH2_9GAMM/463-488     ---DA-----------LTE------IPPLN------
A0A1X9NJ22_9GAMM/447-472 ---PD--------TAVNQA------LPALK------
A0AAF0C3D7_9GAMM/446-479 ---EP-----------GEAESQY--LPELH------
A0A3P1SI58_9GAMM/447-466 ----------------NST------LPELN------
A0A0F4PVF9_9GAMM/446-466 ---QC--------------------LPPLT------
A0A1C3EJU9_9GAMM/445-469 ---EE----------LEAI------VPPLE------
A0A1I1LAD8_9GAMM/455-475 ---EK--------------------LPALI------
A0A9X1ZLZ2_9GAMM/446-478 ---EE--------TAAEQQ------LPPLT------
A0A558NP45_9GAMM/449-471 ---AT----------AKAP------LPPLT------
A0AA37B287_9ALTE/447-469 ---SE------------KT------LPPLA------
A0A9J7AM78_9GAMM/449-483 ---HN-----------QTQ------LPPLT------
B1KKN0_SHEWM/447-484     AVGDS----------SDDDLDALQKLPQLK------
A0A063Y137_9GAMM/448-474 ---AE---------FSSVV------LPNVK------
A0A972JND6_9GAMM/447-484 MDKED---------DFGGQ------LPPLV------
A0A7Y6YCV4_9GAMM/447-471 ---AD----------APAS------VPALS------
A0A269PLE4_9GAMM/451-471 ---EK--------------------LPNLV------
A0A9W4QZ68_9GAMM/447-470 ---SL-----------SSF------LPPLQ------
A0A553F9J3_9GAMM/447-474 ---NN-----------VRDLSESQSLPQLN------
A0A081NJY0_9GAMM/446-470 ---ED-----------SQR------LPEMT------
A0A0C5V1K1_9GAMM/449-475 ---QE----------PARK------LPALE------
A0A244CRQ6_PSEDV/447-467 ---QL--------------------LPSLT------
A0A975AJK8_9GAMM/447-469 ---DE-----------GQSN-----LPALN------
A0A0F4QN94_9GAMM/447-466 ---KK-----------QVM------LPKLE------
E1SQR5_FERBD/446-467     ---ES-----------RAT------LPELA------
A0A418YJ70_9GAMM/450-469 ---QD-----------SPP------LPRVS------
A0A3A3DA15_9GAMM/447-470 ---DN----------LSTY------LPPLI------
A0A1H5WW78_9GAMM/447-473 ---QD-----------GEFLSVA--LPNVK------
A3QFB7_SHELP/447-475     ---TD-----------GEGDEALAQLPPLH------
A0A0A7EHI2_9GAMM/447-467 ---VT--------------------LPALS------
A0A9X7V3V0_9GAMM/449-472 ---GG-----------AVN------LPELN------
A0A9E8HL50_9ALTE/445-474 ---GS-----------GNNKQSSNSLPDVA------
D4ZME2_SHEVD/447-481     ---ES-----------QQK------LPALK------
A0A1Y0IH56_9GAMM/450-483 ---DK-----------KAHLAHTTTLPPLK------
A0A1E7YXA5_9GAMM/447-473 ---SY-----------EDPEFSAVRLPDVI------
A0A6H1UDR7_9GAMM/447-467 ---PDY-------------------LPKLS------
D0I730_GRIHO/466-490     ---NE---------DIDSL------VPPLD------
A0A3E0U2D8_9GAMM/450-502 ---NN-----------NPA------LANLT------
A0A3A6TIS8_9GAMM/447-483 ---SN-KAESE----HQTQ------LPELS------
A0A348HG82_9GAMM/447-473 ---EA-----------GAPA-----LPDVT------
A0A5A9W3H1_9GAMM/447-473 ---AK-----------SDPEFSITRLPKVQ------
A0A2K9JV14_9GAMM/447-467 ---EK-----------ESL------LPELQ------
A0A0M2VG30_9GAMM/447-479 ---DD-----------LSPQSS---LPALQ------
A0A1Y0CZG5_9GAMM/447-477 ---DA--------EFSDVK------LPEVK------
A0A1M5MI55_9GAMM/446-478 NEGQG-----------GDPSTV---LPRLQ------
A0A7X0TUE5_9GAMM/447-472 ---NA-----------AAEDSKQQHLPDVK------
A0A7R6SSQ2_9GAMM/447-466 ---SA--------------------LPPLT------
A0A166YDZ4_9GAMM/447-469 ---ES-----------KVQ------LPILE------
A8FTU6_SHESH/447-484     ---ES-----------SQV------LPPLV------
A0A081KAC0_9GAMM/446-476 ---NE-----------GNAF-----LPELA------
A0A3N9U7M4_9VIBR/451-473 ----------------NAL------VPELS------
A1SXH7_PSYIN/450-468     ---KD------------SY------LPALS------
A0A5S9N0D0_9GAMM/446-479 ---TD-----------GASAEN---DSASQ------
A0A4R1K1Y3_9GAMM/447-472 ---ER-----------QPQ------LPELK------
A0A7R6PNB0_9GAMM/447-480 ---GD-----------GFSSVN---FPDVK------
G4QGA0_GLANF/447-472     ---KN-----------DTL------LPQLN------
A0A7U8GSM9_NEPCE/447-468 ---EE-----------EPL------LPKLE------
A0A0F4QQD0_9GAMM/447-469 ---EE-----------GNI------LPKVA------
A0A2S0VRL1_9ALTE/447-500 ---SD-NHMEDSQGLEQQT------LPPLV------
R4YTT7_OLEAN/454-491     ---NQ-QPGEQIGGKGSQD------LPPISLD----
A0A940EGV5_9GAMM/447-470 ---NQ--------TASEKL------LPPLV------
A0A919EL97_9GAMM/453-473 ---QS-----------THT------LPPLK------
A0A081N7L0_9GAMM/446-478 ---AS-----------NAF------LPDLN------
A0A099KFV4_9GAMM/447-475 AAADE-----------HQR------LPKLT------
A0A857JKY9_9ALTE/450-470 ---KH-----------EPA------LPSLV------
A0A4R2F672_9GAMM/447-472 ---EA----------LAGS------LPPLS------
W7Q7K4_9ALTE/444-480     ---QT--------------------LPELK------
A0A975DD65_9GAMM/452-472 ---ND-----------GPS------LPQLN------
A0A0J8GV36_9ALTE/447-478 ---KD-----------GQEQT----LPNLS------
A0A1A8T6Y1_9GAMM/446-465 ---PV--------------------LPQLV------
A0A4R1F9J2_9GAMM/485-514 ---NN-----------ESEAFSAKQLPLVK------
K6Z8H7_9ALTE/450-478     ---GE----------VQQL------LPHLE------
A0A4Y6ICY5_9GAMM/447-473 ---PQ-----------GESEFSAISLPQVA------
H5TCA7_9ALTE/447-467     ---KT-----------QTA------LPSLT------
A0A2N0WRQ2_9GAMM/447-465 ---NE------------SF------LPKLK------
A0A3P3QJ18_9GAMM/445-472 ---TD----------EQQS------LPPLT------
A0A1A8T8N7_9GAMM/447-473 ---DE----------NQHE------LPKLS------
A0A4V1A7A1_9GAMM/447-478 ---DS-----------AEQILSRQALPKLQ------
A0AA37T663_9GAMM/451-500 ---VN-----------NSQ------LPALV------
Q3II06_PSET1/430-456     ---SE---------FSAVS------LPNVS------
A0A918JZR8_9GAMM/449-472 ---EP-----------TPP------LPPLE------
I1E068_9GAMM/452-491     ---AA---------ALNSR------LPALV------
A0A917JP79_9GAMM/447-496 ---DT-QESMQ----ITQQ------LPRLT------
A0A3M2REY4_9GAMM/450-474 ---PQ-----------KAP------LPRLE------
M1FI44_9GAMM/450-474     ---SE-----------KPA------LPRLG------
A0A4Y4F781_9GAMM/439-457 ----------------APP------LPPLN------
A0A109ULF2_9GAMM/472-490 ----------------APP------LPPLS------
A0A5P9IQ85_9GAMM/439-457 ----------------APP------LPPLD------
A0A291P5W9_9GAMM/439-457 ----------------APP------LPPLT------
A0A3N9U2G7_9GAMM/439-457 ----------------PPP------LPALV------
A0A7X4VZP8_9GAMM/439-457 ----------------APP------LPPLS------
A0A510X5U4_9GAMM/439-457 ----------------TPP------LPPLV------
A0A7X3H118_9GAMM/439-457 ----------------TPP------LPSLH------
A0A511UNR2_9GAMM/439-457 ----------------APP------LPPLT------
A0A517DUZ4_9FIRM/442-463 ---DS-----------GA-------LP---------
U7UNA4_9FIRM/441-462     ---ED-----------GKDE-----LP---------
B7JBJ6_ACIF2/438-459     ---ND-----------DTP------AQPIP------
A0A433SFC8_9BURK/438-462 ---QD-----------SQT------LPALT------
A0A402BNC4_9FIRM/442-463 ---ED-----------SST------LP---------
A0A1B3PGW5_9BURK/447-473 ---DD----------SGTQA-----LP---------
A0A0F6T1V7_9HYPH/447-473 ---NG-----------AQT------LP---------
G4T4P7_META2/447-472     ---DK----------HDSEEGNRQRLP---------
Q88FR4_PSEPK/438-465     ---AK-----------GREAPPAQVLPALR------
A0A433SG98_9BURK/449-473 ---DQ--------AAVSQV------LPALS------
A0A239TTA9_9FIRM/442-473 GKEEE-----------NSS------LP---------
A0A845SMZ8_9GAMM/439-464 ---NA-----------KEDNV----LPMLG------
A0A078LS21_9PSED/438-465 ---AK-----------GREPTPAQALPSLH------
A0A124ZYS1_9PSED/438-464 ---PA-----------PQP------LPLLR------
Q882Z4_PSESM/438-465     ---PA-----------PQP------LPALF------
A0A2Z2NQC0_9GAMM/450-467 ---QA--------------------LP---------
A0A6L6YLD3_9BURK/451-473 ---ES-----------NQS------LP---------
W9SY76_9PSED/438-466     ---EA-----------PTPQS----LPTLR------
A0A6C2D7Q8_9RHOO/438-466 ---AD-----------GDDAQRSQVLPALQ------
A0A1A8TNN5_9GAMM/438-465 ---ED-----------GEATARSQVLPVLR------
A0A4Y6IG71_9GAMM/448-466 ---ED----------SEQP------LP---------
A0A972FBK5_9RHOO/438-466 ---AD-----------GDDAQRSQVLPALR------
A0A972JBP6_9RHOO/438-469 ---DE-----------SDTASRAQVLPPLR------
F9N6T8_9FIRM/443-469     ---DE-----------EKS------LP---------
U3A8G4_9VIBR/433-457     ---EE-----------GTQT-----LPALS------
A4G6I7_HERAR/438-467     ---GD-----------GDTAARAQVLPAL-------
A0A7H1NP79_9PROT/449-478 ---EQ-----------GKPEGKDK-GSEGS------
A0A2X4T1U7_SALER/439-465 ---ED-----------VDAASDKARLPAMT------
A4VNK8_STUS1/405-433     ---QS--------------------LPALQ------
A0A6L6Q9G9_9BURK/447-471 ---AD-------SGDEANP------DQSMP------
A0A426V706_9BURK/438-468 ---GE-----------GDTAVRAQVLPALP------
I3TVA9_TISMK/438-468     ---GE-----------GDTAVRAQVLPALP------
A0A448TU53_9PAST/445-466 -----------------ENNEDETTLPKVV------
A0A240AK04_SERFI/439-467 ---TD-----------DVR------LPALV------
A0A0W0THC5_9GAMM/438-467 ---SD-----------EPPNQDHGPIPQLS------
A0A8J3E8K7_9GAMM/433-462 ---KK-----------GNDSTEKE-LPVVQ------
A0A4U0ZUV8_9BACT/437-455 ---KL--------------------LPTMA------
A0A975ZJ08_9BURK/428-451 ---QE----------QGEA------AGTLP------
A0A238DK46_9BURK/431-454 ---AE-----------GGEHE----LPARLL-----
A0A6P2G1C9_9BURK/440-469 ---ND----------LSID------IRTLR------
D8MJG2_ERWBE/439-466     ---KE----------SAAQ------LPALE------
A0A6N7ZUN9_9HYPH/458-481 ---KE----------SDQK------LP---------
A0A975ZK06_9BURK/428-451 ---QE----------QGEA------AGTLP------
A0A238D2P2_THIDL/431-454 ---ED-----------GEPEQPAR-LP---------
Q6D9T7_PECAS/440-468     QSDEN-----------GSQGS----LPVLH------
F2B8G7_9NEIS/443-476     ---QD----------SGQT------LPPVK------
A0A1S9ZUC6_9GAMM/439-466 ---EE-----------TDDNVVSGDIRDIV------
A0A2R5FCI4_9PROT/459-482 ---AA-----------GSVT-----LP---------
A0A494X0E4_9FIRM/434-457 ---KD-----------GKDE-----DGESQ------
A0A0M6YCR2_9HYPH/448-471 ---ND-----------GA-------LP---------
A0A3P7NYJ2_9FIRM/430-444 ---ND--------------------V----------
A0A366EG87_9BACI/430-448 ---DE-------------------------------
A0A1S6IQV8_9LACT/430-450 ---DN-----------ESD------GDVKN------
A0A7C8HER0_9FIRM/431-447 ---EQ-------------------------------
A0A9W5YF02_9FIRM/432-446 ---EQ-------------------------------
A0A6L5WI73_9BACT/441-470 ---ND----------KNDEVENTSRLADLL------
A0A1H3IBZ0_9BACI/438-459 ---DS--------------------VDMKE------
A0A2N5MNN6_9BACI/431-451 ---DE-----------GDG------LAE--------
A0A4U0F9I2_9BACL/426-451 ---DG-------------------------------
A0A6B3SRK2_9BURK/453-476 ---ED-----------KQA------LPLVS------
A0A6L8VAD5_9BACL/426-450 ---TK-----------GKE-------KEEE------
A0A3S1BAA4_9BACI/431-451 ---ES-----------KDG------LSE--------
A0A223KWQ4_9BACI/429-449 ---ED-----------SEA------SDVKD------
B8I8Q6_RUMCH/430-450     ---ND-------------------------------
A0A919ZHV5_9BACL/426-450 ---EE-------------------------------
A0A5D0CUN8_9BACL/426-448 ---NA-----------GKTSGR---GKKQE------
A0A9X3WJH7_9BACI/430-447 ---ND-------------------------------
A0A540V5M1_9BACL/429-448 ---DE--------------------EDVRE------
A0A919Y3A4_9BACL/426-448 ---SG--------------------AKSSGRGKKQE
A0A149VVX1_9PROT/435-453 ----------------KAP------LPAIA------
A0A5P9HSG3_9BACI/431-451 ---EE-----------GAD-------GYAD------
A0A7X3LET1_9BACL/426-450 ---DE-------------------------------
A0A1V4IQP7_9CLOT/429-448 ---EE--------------------NDIEN------
A0A6G8Q6R2_9ACTN/434-452 ----------------EPP-----------------
A0A9D2WTL3_9FIRM/432-451 ---SE-----------DTG-----------------
V2RK58_9BACT/444-468     SGNFD--------------------YSKIY------
A0A1E3L8L2_9BACL/426-450 ---KS--------------------SSKSASKGENG
A0A7G5C0Z3_9BACL/427-454 ---DG-------------------------------
A0A917FBK4_9BACL/426-450 ---KN--------------------KPAKGKSGEDD
A0A2N5M7G1_9BACI/430-447 ---ED--------------------AESDD------
A0A372LNX0_9BACI/431-451 ---ES-----------RDG------LSE--------
N1ZF14_9CLOT/432-451     ---NK-----------KEE-----------------
A0A3A1QZ34_9BACI/431-451 ---DN-----------GEG------LAD--------
A0A1H0RS59_9BACI/431-451 ---DE-----------GDD------LKE--------
A0A075R1K2_BRELA/431-451 ---DQ-----------GDG------LKE--------
A0AAJ1WJU2_9BACI/430-444 ---ED-----------ADE-----------------
A0A401LDS9_9FIRM/429-453 ---EQ-------------------------------
A0A6I3SMQ5_HELMO/430-455 TDYEE--------------------EPE--------
Q97DB3_CLOAB/431-451     ---NS--------------------EPD--------
A0A2K2F9R2_9CLOT/430-450 ---RE-------------------------------
A0A1G5F4Q6_9FIRM/428-451 ---TD--------------------SGLTE------
A0A0K9GZM7_9BACI/431-451 ---DE-----------EAS------DGLAE------
A0A919XHU0_9BACL/426-450 ---DE-------------------------------
A0A090ZXC0_PAEMA/426-447 ---SK----------PGGR------GKKKD------
A0A2C0ZUF5_9BACI/430-446 ---NE---------------------STED------
U2CHR5_9FIRM/430-450     ---EE--------------------NGLKE------
V9W5G7_9BACL/426-445     ---EQ-------------------------------
A0A143YJ85_9LACT/431-451 ---AE--------------------DGLKE------
A0A8T4K5Z9_9FIRM/429-454 ---EE-----------GTP-------KESA------
A0A0K9H3E0_9BACI/430-442 ---DE-------------------------------
A0A0M4FKC1_9BACI/430-449 ---KD-------------------------------
A0A2S1GXT8_9BACI/429-449 ---SN--------------------EEVKE------
A0A1M4M9M6_9FIRM/430-449 ---DD--------------------VRE--------
A0A840QUR6_9BACI/432-452 ---SE-----------NDT------NDLKE------
S0FHK5_RUMCE/430-451     ---EE-----------EDD-----------------
A0A511UTR2_9BACI/430-445 ---DD-----------EDE-----------------
A0A0U1KJC9_9BACI/430-448 ---DE-------------------------------
A0A938Y359_9BACL/430-450 ---DE-----------GDA------DEIRE------
K6DL56_SCHAZ/431-452     ---ED-----------GVN-------EVKD------
A0A7X2L2K9_9BACL/426-450 ---KV--------------------KPAKGKSKDDE
A0A0Q3W3Q4_9BACI/431-451 ---DD-----------NAD-------DMKE------
A0A917CJ22_9BACL/427-451 ARSKG--------------------KKVQD------
A0A2S6HQN2_9FIRM/432-452 ---EE--------------------AEVKE------
A0A9X3WJT9_9BACI/430-448 ---SD-----------EKD-----------------
A0A927IV42_9BACI/431-451 ---EE-----------SDD------MKE--------
A0A3N9UHV9_9BACI/431-451 ---RD--------------------EDVKE------
C0EHP9_9FIRM/429-444     ---EE-----------EEE-----------------
A0A0F5I3C4_BACTR/441-453 ---DE-------------------------------
A0A926NL10_9BACI/430-447 ---EE-----------QSG-----------------
A0Q2I1_CLONN/430-449     ---DE----------------------LKE------
A0A1U7EE17_9LACT/431-451 ---SD-----------DDD------IKE--------
A0A6I1FU34_9BACI/441-454 ---KD-------------------------------
A0A919ZDY6_9BACL/426-447 ---DN--------------------QAKKRKTKKGG
N9V601_CLOIN/428-448     ---DE--------------------EQDDD------
