# Supplementary material for: Networked salt-bridges mediate magnesium-dependent conformational dynamics and functional regulation in type IA topoisomerases
Source: Nat Commun. 2026 Apr 30;17:5907. doi: 10.1038/s41467-026-72556-9 (PMC13338365; doi:10.1038/s41467-026-72556-9)
Supplement: Supplementary file 9 — Source Data 6 [file 41467_2026_72556_MOESM9_ESM.zip › Source data supplementary figure 14 sequence/ectopo3_470 alignment.aln]

CLUSTAL

TOP3_ECOLI/1-653       --------------------------------------MRLFIAEKPSLARAIAD----V
B7L6N6_ECO55/1-653     --------------------------------------MRLFIAEKPSLARAIAD----V
B2U3E8_SHIB3/1-653     --------------------------------------MRLFIAEKPSLARAIAD----V
A0A0H2VUR4_SHIFL/1-653 --------------------------------------MRLFIAEKPSLARAIAD----V
A7ZMN2_ECO24/1-653     --------------------------------------MRLFIAEKPSLARAIAD----V
Q8XDW7_ECO57/1-653     --------------------------------------MRLFIAEKPSLARAIAD----V
Q3Z2A9_SHISS/1-653     --------------------------------------MRLFIAEKPSLARAIAD----V
Q32GA7_SHIDS/1-653     --------------------------------------MRLFIAEKPSLARAIAD----V
A0A0H3EI55_ECO8N/1-651 --------------------------------------MRLFIAEKPSLARAIAD----V
A0A0H2YZH7_ECOK1/1-669 --------------------MNLFPPVVVVPWLRFVKSMRLFIAEKPSLARAIAD----V
B7MAX2_ECO45/1-651     --------------------------------------MRLFIAEKPSLARAIAD----V
B7USE3_ECO27/1-651     --------------------------------------MRLFIAEKPSLARAIAD----V
D2TUK4_CITRI/1-648     --------------------------------------MRLFIAEKPSLARAIAD----V
A8AHF6_CITK8/1-647     --------------------------------------MRLFIAEKPSLGRAIAD----V
A0A0H2V7V3_ECOL6/1-667 -------------------MANWCQRAAVVPWLRSVNSMRLFIAEKPSLARAIAD----V
A0A2X4TRU7_SALER/1-661 --------------------------MAVALWLRFINLMRLFIAEKPSLGRAIAD----V
TOP3_SALTY/1-649       --------------------------------------MRLFIAEKPSLGRAIAD----V
TOP3_SALTI/1-649       --------------------------------------MRLFIAEKPSLGRAIAD----V
L0M5G4_ENTBF/1-652     --------------------------------------MRLFIAEKPSLARAIAD----V
A9MFG7_SALAR/1-649     --------------------------------------MRLFIAEKPSLGRAIAD----V
A0A0A6ZS57_SHIDY/1-623 -------------------MANWCQRAAVVPWLRSVNSMRLFIAEKPSLARAIAD----V
A0A484ZBN0_9ENTR/1-637 --------------------------------------MRLFIAEKPSLARAIAD----V
A0A0H3CJG5_ENTCC/1-635 --------------------------------------MRLFIAEKPSLARAIAD----V
A0A1C4DCF1_9ENTR/1-646 --------------------------------------MRLFIAEKPSLARAIAD----V
A0A0J5M788_PLUGE/1-646 --------------------------------------MRLFIAEKPSLGRAIAD----V
A0A0H3FXW2_KLEAK/1-649 --------------------------------------MRLFIAEKPSLGRAIAD----V
E3GAM3_ENTLS/1-640     --------------------------------------MRLFIAEKPSLARAIAD----V
A0A0L0AMX7_9ENTR/1-638 --------------------------------------MRLFIAEKPSLGRAIAD----V
A0A9Q8B7H0_KLEVA/1-648 --------------------------------------MRLFIAEKPSLGRAIAD----V
A0A5R9LGS7_9ENTR/1-651 --------------------------------------MRLFIAEKPSLARAIAD----V
A0A807LLX0_9ENTR/1-645 --------------------------------------MRLFIAEKPSLARAIAD----V
A0A7M2VCZ3_9ENTR/1-648 --------------------------------------MRLFIAEKPSLGRAIAD----V
A0A8I0CZT9_9PSED/1-634 --------------------------------------MRLYIAEKPSLARAIAD----V
A0A7Z8ZD75_RAOTE/1-652 --------------------------------------MRLFIAEKPSLGRAIAE----V
A0A0L0H1N6_9ENTR/1-643 --------------------------------------MRLFIAEKPSLGRAIAD----V
A0A089PZS2_9ENTR/1-665 --------------------------------------MRLFIAEKPSLARAIAD----V
A0A090V381_PSEVU/1-644 --------------------------------------MRLFIAEKPSLGRAIAD----V
A0A085GF58_9ENTR/1-662 --------------------------------------MRLFIAEKPSLARAIAD----V
I2BA81_SHIBC/1-642     --------------------------------------MRLFIAEKPSLARAIAD----V
A0A4P8YQP4_9ENTR/1-652 --------------------------------------MRLFIAEKPSLGRAIAD----V
A0A8K0UZF7_9ENTR/1-635 --------------------------------------MRLFIAEKPSLGRAIAD----V
A7MNU7_CROS8/1-648     --------------------------------------MRLFIAEKPSLGRAIAD----V
H5UYT7_ATLHE/1-647     --------------------------------------MRLFIAEKPSLARAIAD----V
A0A085GBM8_EWIA3/1-655 --------------------------------------MRLFIAEKPSLARAIAD----V
H2IYN6_RAHAC/1-647     --------------------------------------MRLFIAEKPSLARAIAD----V
Q0WEZ8_YERPE/1-642     -------------------------------------MMRLFIAEKPSLARAIAD----I
A0A250AVD5_9GAMM/1-641 --------------------------------------MRLFIAEKPSLARAIAD----V
A0A1S8CPK6_9GAMM/1-636 --------------------------------------MRLFIAEKPSLARAIAD----V
A0A542BQ97_SERFO/1-641 --------------------------------------MRLFIAEKPSLARAIAD----V
A0A240C3B2_SERFI/1-641 --------------------------------------MRLFIAEKPSLARAIAD----V
W0L8G4_9GAMM/1-641     --------------------------------------MRLFIAEKPSLARAIAD----V
Q6D4Q3_PECAS/1-641     --------------------------------------MRLFIAEKPSLARAIAD----V
A0A0L7T0T8_9GAMM/1-638 --------------------------------------MRLFIAEKPSLARAIAD----V
A0A1X0WIY6_9GAMM/1-642 --------------------------------------MRLFIAEKPSLARAIAD----V
A0A370R4E2_9GAMM/1-642 --------------------------------------MRLFIAEKPSLARAIAD----V
A0A848MHX8_9GAMM/1-644 --------------------------------------MRLFIAEKPSLARAIAD----V
A0A427KBN5_9GAMM/1-638 --------------------------------------MRLFIAEKPSLARAIAD----V
A0A443IIA1_9GAMM/1-650 --------------------------------------MRLFIAEKPSLARAIAD----V
A0A941ZA03_9ENTR/1-659 --------------------------------------MRLFIAEKPSLARAIAD----V
A0A380QM11_YERRU/1-639 --------------------------------------MQLFIAEKPSLARAIAD----I
A0A6M8U9A4_9GAMM/1-640 --------------------------------------MRLFIAEKPSLARAIAD----V
E0SBC8_DICD3/1-641     --------------------------------------MRLFIAEKPSLARAIAD----V
A0A5J5G4L5_9GAMM/1-640 --------------------------------------MRLFIAEKPSLARAIAD----V
D8MSY7_ERWBE/1-637     --------------------------------------MRLFIAEKPSLARAIAD----V
A0A071LW77_9ENTR/1-656 --------------------------------------MRLFIAEKPSLGRAIAD----V
A0A014NJ54_9GAMM/1-637 --------------------------------------MRLFIAEKPSLARAIAD----V
A0A0U3JY20_9GAMM/1-640 --------------------------------------MRLFIAEKPSLARAIAD----V
A0A097R1U4_HAFAL/1-639 --------------------------------------MRLFIAEKPSLARAIAD----V
A0A083ZY68_9GAMM/1-641 --------------------------------------MRLFIAEKPSLARAIAD----I
A0A0Q4MDL7_9GAMM/1-640 --------------------------------------MRLFIAEKPSLARAIAD----V
A0A0G4K0L1_9GAMM/1-640 --------------------------------------MRLFIAEKPSLARAIAD----V
A0A4P8QZ73_9GAMM/1-640 --------------------------------------MRLFIAEKPSLARAIAD----V
B2VKW4_ERWT9/1-641     --------------------------------------MRLFIAEKPSLARAIAD----V
A0A2N5ER51_9GAMM/1-643 -------------------------------------MMRLFIAEKPSLARAIAD----V
A0A1W6B8X2_9GAMM/1-638 --------------------------------------MRLFIAEKPSLARAIAD----V
A0A8J7GTD6_9ENTR/1-643 -------------------------------------MMRLFIAEKPSLARAIAD----V
A0A8J7H849_9ENTR/1-640 -------------------------------------MMRLFIAEKPSLARAIAD----V
A0A2I5TKP8_SERS3/1-640 --------------------------------------MRLFIAEKPSLARAIAD----V
E9CM89_9GAMM/1-640     --------------------------------------MRLFIAEKPSLARAIAD----V
A0A2C6DRK6_9GAMM/1-644 -------------------------------------MMRLFIAEKPSLARAIAD----V
A0A2I0G1A1_9GAMM/1-637 --------------------------------------MRLFIAEKPSLARAIAD----V
A0A2D0KU67_9GAMM/1-642 --------------------------------------MRLFIAEKPSLARAIAD----I
U3TRC4_9ENTR/1-640     --------------------------------------MRLFIAEKPSLARAIAD----V
A0A0U5L518_9GAMM/1-652 --------------------------------------MRLFIAEKPSLARAIAD----V
D3VHA9_XENNA/1-639     --------------------------------------MRLFIAEKPSLARAIAD----V
A0A077P4S7_XENBV/1-644 --------------------------------------MRLFIAEKPSLARAIAD----I
A0A1H3XRT5_9GAMM/1-643 --------------------------------------MRLFIAEKPSLARAIAD----V
A0A0M2KB50_9GAMM/1-636 --------------------------------------MRLFIAEKPSLARAIAD----V
A0A1I7IJG8_9GAMM/1-644 --------------------------------------MRLFIAEKPSLARAIAD----V
A0A3D9UF20_9GAMM/1-639 --------------------------------------MRLFIAEKPSLARAIAD----I
D4GG18_PANAM/1-638     --------------------------------------MRLFIAEKPSLGRAIAD----V
Q7N407_PHOLL/1-642     --------------------------------------MRLFIAEKPSLARAIAD----V
A0A1I4Z8W9_9GAMM/1-640 --------------------------------------MRLFIAEKPSLARAIAD----V
A0A2G8E5D5_9GAMM/1-641 --------------------------------------MRLFIAEKPSLARAIAD----V
A0A379AG56_ENTAG/1-638 --------------------------------------MRLFIAEKPSLGRAIAD----V
A0A2X4UJ26_9GAMM/1-659 --------------------------------------MRLFIAEKPSLARAIAD----V
K8WJ57_9GAMM/1-639     --------------------------------------MRLFIAEKPSLARAIAD----V
B4EXS9_PROMH/1-655     --------------------------------------MRLFIAEKPSLARAIAD----V
A0A5M7QHY7_9GAMM/1-638 --------------------------------------MRLFIAEKPSLGRAIAD----V
W1IST1_9GAMM/1-648     --------------------------------------MRLFIAEKPSLARAIAD----V
J7TST1_MORMO/1-654     --------------------------------------MRLFIAEKPSLARAIAD----V
A0A0N0IA39_9GAMM/1-648 --------------------------------------MRLFIAEKPSLARAIAE----I
A0A845SII0_9GAMM/1-647 --------------------------------------MQLFIAEKPSLARAIAD----V
A0A198GKV9_9GAMM/1-654 --------------------------------------MRLFIAEKPSLARAIAD----V
A0A095T8D9_9GAMM/1-637 --------------------------------------MRLFIAEKPSLARAIAD----V
A0A1S1HPE2_PROST/1-643 --------------------------------------MRLFIAEKPSLARAIAD----V
A0A4V2Q2D2_9GAMM/1-643 --------------------------------------MQLFIAEKPSLARAIAD----V
A0A1B7K4E5_9GAMM/1-647 --------------------------------------MRLFIAEKPSLARAIAD----V
A0A085JEB5_9GAMM/1-641 --------------------------------------MRLFIAEKPSLARAIAE----V
A0A4V2W5I7_9GAMM/1-654 --------------------------------------MQLFIAEKPSLARAIAD----V
W0HXD6_9GAMM/1-651     --------------------------------------MQLFIAEKPSLARAIAD----V
A0A2U8I7X9_9GAMM/1-641 -------------------------------------MMQLFIAEKPSLARAIAD----I
A0A0H3DSQ0_EDWTF/1-642 --------------------------------------MRLFIAEKPSLGRAIAD----V
A0AAU8P313_EDWPI/1-642 --------------------------------------MRLFIAEKPSLGRAIAD----V
E0WQC4_9ENTR/1-624     --------------------------------------MQLFIAEKPSLARAIAD----I
G2GWC3_9ENTR/1-636     --------------------------------------MQLFIAEKPSLARAIAD----I
A0A0J8YKR7_9GAMM/1-636 --------------------------------------MRVFIAEKPSLARAIAD----V
A0AA95K1T7_9GAMM/1-648 -------------------------------------MRRLFIAEKPSLARAIAD----V
A0A7D6DIA2_9GAMM/1-646 -------------------------------------MRRLFIAEKPSLARAIAD----V
R8ANU3_PLESH/1-683     --------------------------------------MRLFIAEKPSLGRAIAD----V
A0A1T0ASZ7_9PAST/1-639 --------------------------------------MRLFIAEKPSLGRAIAD----V
A0A447SQR2_AVIVO/1-642 --------------------------------------MRLFIAEKPSLARAIAD----V
A0A6H0T6Z6_9PAST/1-638 --------------------------------------MRLFIAEKPSLARAIAD----V
E6KWG5_9PAST/1-640     --------------------------------------MRLFIAEKPSLGRAIAD----V
A0A4R2N2X3_9PAST/1-659 -------------------MLELKRLFILFILSDNDIPMRLFVAEKPSLARAIAD----V
A0A2M8RTE7_9PAST/1-641 --------------------------------------MRLFIAEKPSLARAIAD----V
TOP3_PASMU/1-650       --------------------------------------MRLFIAEKPSLARAIAD----V
A0A011P5B9_9PAST/1-639 --------------------------------------MRLFVAEKPSLARAIAD----V
A6VQ11_ACTSZ/1-644     --------------------------------------MRLFVAEKPSLARAIAD----V
A0A0J5P2K8_9PAST/1-639 --------------------------------------MRLFIAEKPSLGRAIAD----V
A3N0A8_ACTP2/1-645     -------------------------------MISEKRILRVFLAEKPSLARAIAD----V
TOP3_HAEIN/1-651       --------------------------------------MRLFIAEKPSLARAIAD----V
A0A4P7CGU5_9PAST/1-639 --------------------------------------MRLFIAEKPSLGRAIAD----V
A0A0A3ANY5_9PAST/1-654 --------------------------------------MRLFIAEKPSLGRAIAD----V
A0A1V3IZF2_9PAST/1-654 --------------------------------------MRLFIAEKPSLARAIAD----V
A0A2U0SMT9_9PAST/1-648 --------------------------------------MRLFIAEKPSLARAIAD----V
I3DCN0_9PAST/1-644     --------------------------------------MRLFVAEKPSLARAIAD----V
A0A1V3TUJ8_9PAST/1-639 --------------------------------------MRLFIAEKPSLGRAIAD----V
B8F447_GLAP5/1-640     --------------------------------------MRLFIAEKPSLGRAIAD----V
A0A2M8S3E4_9PAST/1-636 --------------------------------------MRLFIAEKPSLGRAIAD----V
A0A377IVM9_9PAST/1-650 --------------------------------------MRLFIAEKPSLGRAIAD----V
A0A379C8X9_9PAST/1-628 --------------------------------------MRLFIAEKPSLARAIAD----V
A0A3N4VSJ5_9PAST/1-633 --------------------------------------MRLFIAEKPSLGRAIAQ----V
A0A369ZQL7_9PAST/1-645 --------------------------------------MRLFLAEKPSLARAIAD----V
A0A4R6VCT2_9PAST/1-641 -------------------------------------MMRLFIAEKPSLARAIAD----V
A0A448TW34_9PAST/1-648 --------------------------------------MRVFVAEKPSLARAIAD----V
A0A4R1FY09_9PAST/1-641 --------------------------------------MRLFIAEKPSLGRAIAE----V
A0A379B4N4_9PAST/1-636 --------------------------------------MRLFIAEKPSLARAIAD----V
A0A9Q6Z1S2_HISSO/1-632 --------------------------------------MRLFIAEKPSLARAIAD----V
A0A1I0CJZ3_9GAMM/1-624 --------------------------------------MRLFIAEKPSLARAIAE----V
A0A4R2T4D1_9PAST/1-653 --------------------------------------MRLFIAEKPSLARAIAD----I
A0A4R2N9H7_9PAST/1-642 --------------------------------------MRLFIAEKPSLGKAIAD----V
A0A1T0BBL3_9PAST/1-637 --------------------------------------MRLFIAEKPSLARAIAD----V
A0A4R1L346_9PAST/1-643 --------------------------------------MRLFVAEKPSLARAIAD----I
Q7VLX0_HAEDU/1-639     -------------------------------------MMRVFLAEKPSLARAIAE----V
A0A8E3S990_9PAST/1-651 --------------------------------------MRLFIAEKPSLARAIAD----V
A0A1A7P425_9PAST/1-644 --------------------------------------MRLFIAEKPSLARAVAE----V
A0A7W2ABZ2_9GAMM/1-645 --------------------------------------MKLYIAEKPSLARAIAA----V
A0A1H4F8K8_9GAMM/1-667 --------------------MCCLISYSWHSQANAPNIMKLYIAEKPSLARAIAA----V
A0A853R833_9VIBR/1-650 -------------------------------------MTRLFIAEKPSLGRAIAD----A
A0A8J7FBN0_9GAMM/1-655 --------------------------------------MILYIAEKPSLGRAIAD----V
A0A0Q2V3I4_VIBFU/1-650 -------------------------------------MTRLFIAEKPSLGRAIAD----A
A0AAN0Y316_VIBNA/1-654 -------------------------------------MSRLFIAEKPSLGRAIAA----A
A0A0M0HLM8_VIBNE/1-654 -------------------------------------MSRLFIAEKPSLGRAIAA----A
A0A0C3EAU4_9VIBR/1-654 -------------------------------------MSRLFIAEKPSLGRAIAA----A
U2ZFA2_VIBPR/1-654     -------------------------------------MSRLFIAEKPSLGRAIAA----A
A0A1G8F8T1_9VIBR/1-649 -------------------------------------MARLFIAEKPSLGRAIAA----A
A0A918DPI9_9GAMM/1-658 --------------------------------------MRLFIAEKPSLGRAIAD----V
A0A2N8ZDR8_9VIBR/1-654 -------------------------------------MSRLFIAEKPSLGRAIAS----A
TOP3_VIBCH/1-647       -------------------------------------MTRLFIAEKPSLARAIAD----A
A0A3A2IBT6_9VIBR/1-654 -------------------------------------MSRLFIAEKPSLGRAIAA----A
A0A109DAQ1_9VIBR/1-670 -------------------------------------MSRLIIAEKPSLGRAIAA----A
A0A1B9R010_9VIBR/1-669 -------------------------------------MSRLFIAEKPSLGRAIAA----A
A0AAU8WTQ7_9VIBR/1-647 -------------------------------------MTRLFIAEKPSLARAIAD----A
A0A9X3CHG6_9VIBR/1-653 -------------------------------------MSRLFIAEKPSLGRAIAA----A
A0A1E2VA45_9GAMM/1-670 --------------------------------------MKLYIAEKPSLARAIAA----V
A0A6G7CJM2_9VIBR/1-650 -------------------------------------MSRLFIAEKPSLGRAIAD----A
A0A975UC08_9VIBR/1-646 -------------------------------------MSRLFIAEKPSLGRAIAD----A
A0A7X4LHP5_9VIBR/1-659 -------------------------------------MSRLFIAEKPSLARAIAD----A
A0A099LN78_9VIBR/1-663 -------------------------------------MSRLFIAEKPSLGRAIAA----A
U4K377_9VIBR/1-659     -------------------------------------MSRLIIAEKPSLGRAIAA----A
A0A2I0F6A3_9GAMM/1-649 --------------------------------------MKLYIAEKPSLGRAIAD----V
A0A1A9F0B7_9GAMM/1-669 --------------------------------------MILYIAEKPSLGRAIAD----V
A8T8U1_9VIBR/1-658     -------------------------------------MSRLFIAEKPSLGRAIAA----A
U3A2C3_9VIBR/1-654     -------------------------------------MTRLFIAEKPSLGRAIAS----A
A0A1R4B0G2_9VIBR/1-661 -------------------------------------MTRLFIAEKPSLGRAIAD----A
A0A0F4NQL8_9VIBR/1-651 -------------------------------------MSRLFIAEKPSLGRAIAA----A
A0A7X8TUH4_9VIBR/1-664 -------------------------------------MTRLFIAEKPSLGRAIAA----A
A0A9X0R994_VIBME/1-652 -------------------------------------MSRLFIAEKPSLARAIAD----A
A0A5P9CJ89_9VIBR/1-649 -------------------------------------MTRLFIAEKPSLGRAIAA----A
A0KQC1_AERHH/1-656     --------------------------------------MRLFIAEKPSLGRAIAD----V
A0A0J1HGH7_9GAMM/1-664 -------------------------------------MSRLYIAEKPSLGRAIAA----V
Q21KH5_SACD2/1-645     --------------------------------------MRLFIAEKPSLGRAIAD----V
Q12LJ6_SHEDO/1-668     --------------------------------------MRLYIAEKPSLGRAIAD----V
A0A7Z2YDY8_9VIBR/1-643 -------------------------------------MSRLYIAEKPSLGRAIAA----A
A0A1Q9GL54_9GAMM/1-665 -------------------------------------MTRLYIAEKPSLGRAIAA----V
A0A7Y4FGR6_9VIBR/1-644 -------------------------------------MSTLYIAEKPSLARAIAA----A
D0YVM3_PHODD/1-662     -------------------------------------MSRLYIAEKPSLGRAIAT----V
A0A6I5ISV0_9VIBR/1-649 -------------------------------------MSRLFIAEKPSLARAIAD----A
A0A178KAE5_9GAMM/1-647 -------------------------------------MPRLFIAEKPSLGRAIAA----V
A0A1R4LDN7_VIBR1/1-663 ------------------------MLRPQVFVAFIVFMPRLFIAEKPSLGRAIAD----V
A0A2N7DA60_9VIBR/1-652 -------------------------------------MSRLIIAEKPSLGRAIAA----A
A0A1N6UKA8_9GAMM/1-660 --------------------------------------MKLYIAEKPSLGRAIAA----V
A0A099PCY4_9GAMM/1-641 --------------------------------------MRLYIAEKPSLGRAIAD----A
A0A0C5WNT4_9GAMM/1-658 -------------------------------------MSRLYIAEKPSLGRAIAA----V
A0A240EIQ0_9VIBR/1-650 -------------------------------------MTRLFIAEKPSLGRAIAA----A
A0A9X1WAD7_9VIBR/1-647 -------------------------------------MTTLYIAEKPSLGRAIAA----A
A0A5J6X3Q9_9GAMM/1-647 --------------------------------------MRLFIAEKPSLGRAIAD----V
A0A2P5TLW1_9GAMM/1-647 --------------------------------------MILYIAEKPSLGRALAE----V
U3CL90_9VIBR/1-650     -------------------------------------MTRLFVAEKPSLGRAIAN----A
A0A0F5VGQ5_9GAMM/1-663 -------------------------------------MTRLYIAEKPSLGRAIAA----V
A0A0C2NNJ6_9VIBR/1-646 -------------------------------------MSRLFIAEKPSLGRAIAA----A
A0AA37SDV9_9GAMM/1-645 --------------------------------------MILYIAEKPSLGRAIAD----A
A0A1E5E4G8_9VIBR/1-654 ----------------------------------MSSPLRLFIAEKPSLGRAIVS----A
A0A2M8H3K8_9VIBR/1-640 -------------------------------------MSRLFIAEKPSLGRAIAD----A
A0A9J6RN65_9GAMM/1-653 --------------------------------------MILYIAEKPSLGRAIAD----A
A0A0J1GI89_9GAMM/1-674 -------------------------------------MTRLYIAEKPSLGRAIAA----V
A0A4P9VI26_9GAMM/1-671 --------------------------------------MRLFIAEKPSLGRAIAD----V
A0A233RAN7_9GAMM/1-640 --------------------------------------MILYIAEKPSLARAMAE----V
A0A364NMX5_9GAMM/1-641 --------------------------------------MRLFIAEKPSLGRAIAN----A
Q6LP07_PHOPR/1-649     -------------------------------------MTRLYIAEKPSLGRAIAA----V
H2FYC8_OCESG/1-638     --------------------------------------MILYIAEKPSLARAMAE----V
A0A081FU82_9GAMM/1-665 --------------------------------------MKLYIAEKPSLARAIAA----V
A0A9X3ISU2_9GAMM/1-703 -------------------------------MVELHRFMRLFIAEKPSLGRAIAD----V
A0A1C4CRP6_9GAMM/1-630 --------------------------------MQSNQSYRLFIAEKPSLARAIAD----V
Q8ECS1_SHEON/1-702     --------------------------------------MILYIAEKPSLGRAIAD----V
A0A1X1MPV7_9VIBR/1-646 -------------------------------------MTRLYIAEKPSLGRAIAD----A
A0A0Q0KJS3_9GAMM/1-671 --------------------------------------MILYIAEKPSLGRAIAD----V
A3D660_SHEB5/1-705     --------------------------------------MILYIAEKPSLGRAIAD----V
A0AB94ICV2_9GAMM/1-620 --------------------------------------MLLYIAEKPSLARAIVD----V
A0A1Y6L2Q0_9GAMM/1-650 -------------------------------------MSCLYIAEKPSLGRAIAA----V
A0A545SNZ9_9GAMM/1-705 --------------------------------------MKLYIAEKPSLGRAIAD----V
A0A2T3LQG2_9GAMM/1-661 -------------------------------------MSRLYIAEKPSLGRAIAA----V
A0A7Y0Q7C2_9GAMM/1-637 --------------------------------------MKLYIAEKPSLARAIVD----A
A0A853HT69_9GAMM/1-660 --------------------------------------MRLFIAEKPSLGRAIAD----V
E3BL89_9VIBR/1-648     -------------------------------------MPRLFIAEKPSLGRAIAA----A
A1S7J4_SHEAM/1-694     --------------MRPPGIFATFTVNSSSAFAPEYPAMILYIAEKPSLGRAIAE----V
A0A4U1BGN3_9GAMM/1-646 --------------------------------------MRLYIAEKPSLGRAIAA----V
A0A437Q8W3_9GAMM/1-637 -------------------------------------MPRLFIAEKPSLGRAIAA----A
A0A2T3MUK8_9GAMM/1-644 -------------------------------------MTRLYIAEKPSLGRAIAA----V
A0A1E5CMR2_9VIBR/1-644 -------------------------------------MPRLIIAEKPSLGRAIAA----A
Q084R2_SHEFN/1-653     --------------------------------------MILYIAEKPSLGRAIAD----V
A0A5P1R9U1_9GAMM/1-639 --------------------------------------MMLYIAEKPSVARAVAD----V
A0A1T4QQQ4_9GAMM/1-658 --------------------------------------MKLYIAEKPSLGRAIAA----V
A0A839ITJ0_9GAMM/1-664 --------------------------------------MKLYIAEKPSLGRAIAA----V
A8H313_SHEPA/1-672     --------------------------------------MILYIAEKPSLGRAIAD----V
A0A1M6CXP6_9VIBR/1-652 -------------------------------------MSRLFIAEKPGLGRAIAA----V
A0A1R1MGI3_9GAMM/1-667 --------------------------------------MILYIAEKPSLGRALAD----A
A0A0F5ANC0_9GAMM/1-667 -------------------------------------MARLFIAEKPSLGRAIAA----G
M5DMV3_9GAMM/1-668     --------------------------------------MRLIIAEKPSLGRAIAA----V
A0A0A7S2M8_FRIPE/1-626 --------------------------------MQHKQPYRLFIAEKPSLARAIAD----V
A0A6L5NRH2_9GAMM/1-664 --------------------------------------MILYIAEKPSLGRAIAD----V
A0A380C251_9GAMM/1-678 --------------------------------------MILYIAEKPSLGRAIAE----V
Q5E4B0_ALIF1/1-656     ----------------------------MLFTTSAFFMSRLFIAEKPSLGRAIAA----G
E1VFH2_9GAMM/1-672     --------------------------------------MKLYIAEKPSLARAIAE----A
A0A1X9NJ22_9GAMM/1-647 --------------------------------------MRLFIAEKPSLGRAIAD----V
A0AAF0C3D7_9GAMM/1-651 --------------------------------------MKLYIAEKPSLGRAIAA----A
A0A3P1SI58_9GAMM/1-665 --------------------------------------MNLYIAEKPSLARAIAD----V
A0A0F4PVF9_9GAMM/1-644 --------------------------------------MKLYIAEKPSLGRAIAA----A
A0A1C3EJU9_9GAMM/1-643 -------------------------------------MARLFIAEKPSLGRAIAA----A
A0A1I1LAD8_9GAMM/1-644 --------------------------------------MKLYIAEKPSLARAIAD----A
A0A9X1ZLZ2_9GAMM/1-654 --------------------------------------MKLYIAEKPSLGRAIAD----V
A0A558NP45_9GAMM/1-668 --------------------------------------MRLIIAEKPSLGRAIAA----V
A0AA37B287_9ALTE/1-661 --------------------------------------MRLYIAEKPSLARAIAA----V
A0A9J7AM78_9GAMM/1-662 --------------------------------------MRLFVAEKPSLGRAIAA----V
B1KKN0_SHEWM/1-666     --------------------------------------MILYIAEKPSLGRAIAD----V
A0A063Y137_9GAMM/1-644 -------------------------------------MVKLFIAEKPSLGRALAD----A
A0A972JND6_9GAMM/1-689 --------------------------------------MILYIAEKPSLGRAIAD----A
A0A7Y6YCV4_9GAMM/1-660 -------------------------------------MARLFIAEKPSLARAVAA----A
A0A269PLE4_9GAMM/1-640 --------------------------------------MKLYIAEKPSLARAIAD----A
A0A9W4QZ68_9GAMM/1-641 --------------------------------------MKLYIAEKPSLGRAIAD----A
A0A553F9J3_9GAMM/1-649 --------------------------------------MKLYIAEKPSLGRAIAD----A
A0A081NJY0_9GAMM/1-641 --------------------------------------MRLIIAEKPSLGRAIAD----V
A0A0C5V1K1_9GAMM/1-652 --------------------------------------MRLIIAEKPSLGRAIAA----V
A0A244CRQ6_PSEDV/1-640 --------------------------------------MKLYIAEKPSLGRAIAD----V
A0A975AJK8_9GAMM/1-687 --------------------------------------MILYIAEKPSLGRAIAD----V
A0A0F4QN94_9GAMM/1-646 --------------------------------------MKLYIAEKPSLGRAIAD----V
E1SQR5_FERBD/1-639     --------------------------------------MRLYIAEKPSLGRAIAA----V
A0A418YJ70_9GAMM/1-647 --------------------------------------MKLYIAEKPSLGRAIAD----A
A0A3A3DA15_9GAMM/1-637 --------------------------------------MKLYIAEKPSLGRAIAD----A
A0A1H5WW78_9GAMM/1-647 --------------------------------------MILYIAEKPSVGRAVAD----V
A3QFB7_SHELP/1-670     --------------------------------------MILYIAEKPSLGRAIAD----V
A0A0A7EHI2_9GAMM/1-636 --------------------------------------MKLYIAEKPSLGRAIAD----A
A0A9X7V3V0_9GAMM/1-644 --------------------------------------MRLIIAEKPSLGRAIAE----V
A0A9E8HL50_9ALTE/1-650 --------------------------------------MKLYIAEKPSLGRAIAA----A
D4ZME2_SHEVD/1-649     --------------------------------------MILYIAEKPSLGRAIAD----V
A0A1Y0IH56_9GAMM/1-663 -----------------------------------MSFQTLYIAEKPSLGRAIAD----V
A0A1E7YXA5_9GAMM/1-644 --------------------------------------MILYIAEKPSVGRAVAD----V
A0A6H1UDR7_9GAMM/1-647 -------------------------------------MNRLIIAEKPSLGRAIAA----V
D0I730_GRIHO/1-661     ----------------MLLTLFNFDKLLANDPLVLYSMTRLFIAEKPSLGRAIVA----A
A0A3E0U2D8_9GAMM/1-677 --------------------------------------MKLYIAEKPSLGRAIAD----V
A0A3A6TIS8_9GAMM/1-649 --------------------------------------MILYIAEKPSLGRAIAD----V
A0A348HG82_9GAMM/1-637 --------------------------------------MILYIAEKPSVGRAVAD----V
A0A5A9W3H1_9GAMM/1-639 --------------------------------------MILYIAEKPSVARAVAE----V
A0A2K9JV14_9GAMM/1-640 --------------------------------------MKLYIAEKPSLGRAIAD----V
A0A0M2VG30_9GAMM/1-667 --------------------------------------MILYIAEKPSMGRAIAA----A
A0A1Y0CZG5_9GAMM/1-649 --------------------------------------MMLYIAEKPSVGRAVAD----V
A0A1M5MI55_9GAMM/1-659 -------------------------------------MSRLYIAEKPSLGRAIAA----V
A0A7X0TUE5_9GAMM/1-640 --------------------------------------MNLYIAEKPSLGRAIAD----A
A0A7R6SSQ2_9GAMM/1-654 --------------------------------------MILYIAEKPSLARAIAE----V
A0A166YDZ4_9GAMM/1-644 --------------------------------------MKLYIAEKPSLGRAIAE----V
A8FTU6_SHESH/1-679     --------------------------------------MILYIAEKPSLGRAIAD----V
A0A081KAC0_9GAMM/1-652 --------------------------------------MRLFIAEKPSLGRAIAD----V
A0A3N9U7M4_9VIBR/1-653 -------------------------------------MPKLFIAEKPSLGRAIAD----A
A1SXH7_PSYIN/1-643     --------------------------------------MKLYIAEKPSLARAIAD----A
A0A5S9N0D0_9GAMM/1-667 --------------------------------------MRLFIAEKPSMGRAIAD----A
A0A4R1K1Y3_9GAMM/1-660 --------------------------------------MILYIAEKPSLGRAIAD----V
A0A7R6PNB0_9GAMM/1-643 --------------------------------------MILYIAEKPSLGRAIAD----A
G4QGA0_GLANF/1-638     --------------------------------------MIVYIAEKPSLGRAIAT----G
A0A7U8GSM9_NEPCE/1-636 --------------------------------------MVLYIAEKPSLGRAIAD----A
A0A0F4QQD0_9GAMM/1-647 --------------------------------------MILYIAEKPSLARAIAS----A
A0A2S0VRL1_9ALTE/1-666 --------------------------------------MKLYIAEKPSLGRAIAA----V
R4YTT7_OLEAN/1-677     --------------------------------------MKLYIAEKPSLGRAIADGLTSL
A0A940EGV5_9GAMM/1-650 --------------------------------------MKLYIAEKPSLGRAIAA----A
A0A919EL97_9GAMM/1-652 --------------------------------MFLSSFVKLYIAEKPSLGRAIAQ----V
A0A081N7L0_9GAMM/1-655 --------------------------------------MRLIIAEKPSLGRAIAD----V
A0A099KFV4_9GAMM/1-645 --------------------------------------MKLYIAEKPSLGRAIAA----A
A0A857JKY9_9ALTE/1-637 --------------------------------------MILYIAEKPSLGRAIAQ----G
A0A4R2F672_9GAMM/1-672 --------------------------------------MILYIAEKPSLGRAIAD----V
W7Q7K4_9ALTE/1-682     --------------------------------------MQLYIAEKPSLARAIAS----V
A0A975DD65_9GAMM/1-665 --------------------------------------MRLIIAEKPSMGRAIAN----A
A0A0J8GV36_9ALTE/1-648 --------------------------------------MKLYIAEKPSLGRAIAD----A
A0A1A8T6Y1_9GAMM/1-650 --------------------------------------MILYIAEKPSLARAIAS----A
A0A4R1F9J2_9GAMM/1-702 MIDDKIAVVRFIIKMKLQKLSVIVPTFSSYSRYVSFNLMILYIAEKPSLGRAVAD----A
K6Z8H7_9ALTE/1-651     --------------------------------------MRLFIAEKPSLGRAIAE----V
A0A4Y6ICY5_9GAMM/1-653 --------------------------------------MRLFIAEKPSLGRALVD----V
H5TCA7_9ALTE/1-632     --------------------------------------MIVYIAEKPSLGRAIAT----G
A0A2N0WRQ2_9GAMM/1-639 --------------------------------------MILYIAEKPSLGRAIAN----G
A0A3P3QJ18_9GAMM/1-647 --------------------------------------MRLYIAEKPSMARAIAD----A
A0A1A8T8N7_9GAMM/1-671 --------------------------------------MILYIAEKPSLARAIAA----A
A0A4V1A7A1_9GAMM/1-660 --------------------------------------MKLYIAEKPSLGRAIAA----V
A0AA37T663_9GAMM/1-684 --------------------------------------MIVYIAEKPSLGRAIAE----V
Q3II06_PSET1/1-629     -----------------------------------------------------------M
A0A918JZR8_9GAMM/1-650 --------------------------------------MRLFIAEKPSLARAIAD----A
I1E068_9GAMM/1-675     --------------------------------------MILYIAEKPSLGRAIAA----V
A0A917JP79_9GAMM/1-671 --------------------------------------MKLYIAEKPSLARAIAD----A
A0A3M2REY4_9GAMM/1-723 --------------------------------------MHLYIAEKPSLARAIAA----A
M1FI44_9GAMM/1-724     --------------------------------------MHLYIAEKPSLGRAIAA----A
A0A4Y4F781_9GAMM/1-674 --------------------------------------MRLIIAEKPSLARAIAN----A
A0A109ULF2_9GAMM/1-675 -----MIQELYNDKSGRDLADNLHYCKNIHTLNSCGADMRLIIAEKPSLARAIAD----A
A0A5P9IQ85_9GAMM/1-643 --------------------------------------MRLIIAEKPSLGRAIAD----A
A0A291P5W9_9GAMM/1-649 --------------------------------------MRLIIAEKPSLARAIAE----A
A0A3N9U2G7_9GAMM/1-644 --------------------------------------MRLIIAEKPSLARSIAE----A
A0A7X4VZP8_9GAMM/1-643 --------------------------------------MRLIIAEKPSLARAIAD----A
A0A510X5U4_9GAMM/1-660 --------------------------------------MRLIIAEKPSLARAIAE----A
A0A7X3H118_9GAMM/1-646 --------------------------------------MRLIIAEKPSLARAIAD----A
A0A511UNR2_9GAMM/1-636 --------------------------------------MRLIIAEKPSLAQAIAE----A
A0A517DUZ4_9FIRM/1-668 --------------------------------------MRLYIAEKPSMAAEIAK----C
U7UNA4_9FIRM/1-708     --------------------------------------MKLFIAEKPSMARELAK----C
B7JBJ6_ACIF2/1-699     --------------------------------------MKLYIAEKPSLGKGIAE----Y
A0A433SFC8_9BURK/1-660 --------------------------------------MRLFLCEKPSQAKDIGK----V
A0A402BNC4_9FIRM/1-713 --------------------------------------MRLYIAEKPSMGAEIAK----C
A0A1B3PGW5_9BURK/1-687 --------------------------------------MRLFIAEKPSVAKAIAG----E
A0A0F6T1V7_9HYPH/1-686 --------------------------------------MRLFIAEKPSVAKAIAG----E
G4T4P7_META2/1-689     --------------------------------------MNLFIAEKPSVAKAIAG----E
Q88FR4_PSEPK/1-653     --------------------------------------MRLFLCEKPSQAKDIAK----V
A0A433SG98_9BURK/1-679 ---------------------------MGFSELDKEQVVRLFLCEKPSQGKDIAK----V
A0A239TTA9_9FIRM/1-785 --------------------------------------MRLYIAEKPSMGAEIAK----C
A0A845SMZ8_9GAMM/1-666 --------------------------------------MRLFLCEKPSQGRDIAA----V
A0A078LS21_9PSED/1-639 --------------------------------------MRLFLCEKPSQAKDIAR----V
A0A124ZYS1_9PSED/1-641 --------------------------------------MRLFLCEKPSQAKDIAA----V
Q882Z4_PSESM/1-662     --------------------------------------MRLFLCEKPSQAKDIAA----A
A0A2Z2NQC0_9GAMM/1-682 -------------------------------------MGRLFIAEKPSVAKAIAA----E
A0A6L6YLD3_9BURK/1-624 --------------------------------------MKLWIAEKPSVAKAICA----E
W9SY76_9PSED/1-647     --------------------------------------MRLFLCEKPSQAKDIAR----V
A0A6C2D7Q8_9RHOO/1-671 --------------------------------------MRVFLCEKPSQGKDIAR----V
A0A1A8TNN5_9GAMM/1-674 --------------------------------------MRLFLCEKPSQGKDIGR----I
A0A4Y6IG71_9GAMM/1-685 --------------------------------------MRLFIAEKPSVAKAIAA----E
A0A972FBK5_9RHOO/1-671 --------------------------------------MRLFLCEKPSQGKDIAR----V
A0A972JBP6_9RHOO/1-676 --------------------------------------MRLFLCEKPSQGKDIGR----I
F9N6T8_9FIRM/1-788     --------------------------------------MRLFIAEKPSVGRELSQ----V
U3A8G4_9VIBR/1-743     --------------------------------------MKVFLCEKPSQGRDIAK----V
A4G6I7_HERAR/1-673     --------------------------------------MRLFLCEKPSQGKDIGR----I
A0A7H1NP79_9PROT/1-714 -------------------------------------MTTLYIAEKPSVARVLAD----E
A0A2X4T1U7_SALER/1-667 --------------------------------------MKLFLCEKPSQGRDIAA----V
A4VNK8_STUS1/1-615     ------------------------------------------------------------
A0A6L6Q9G9_9BURK/1-675 --------------------------------------MRLFIAEKPSLAKDIAA----V
A0A426V706_9BURK/1-676 --------------------------------------MRLFLCEKPSQGKDIGR----I
I3TVA9_TISMK/1-676     --------------------------------------MRLFLCEKPSQGKDIGR----I
A0A448TU53_9PAST/1-666 --------------------------------------MKLFLCEKPSQGRDIAR----I
A0A240AK04_SERFI/1-679 --------------------------------------MQLYLCEKPSQGKDIGA----V
A0A0W0THC5_9GAMM/1-625 --------------------------------------MKLFICEKPSQAKDIAA----V
A0A8J3E8K7_9GAMM/1-753 --------------------------------------MRVFIAEKPSQGRDVAR----V
A0A4U0ZUV8_9BACT/1-768 ------------------------------------MGKTLLIAEKPSVGKDLAA----Y
A0A975ZJ08_9BURK/1-720 --------------------------------------MRIIIAEKPSVAQAVAG----V
A0A238DK46_9BURK/1-723 --------------------------------------MRLIIAEKPSVAQAIAS----V
A0A6P2G1C9_9BURK/1-730 --------------------------------------MRLFIAEKPDLAKAIVE----G
D8MJG2_ERWBE/1-688     --------------------------------------MQLYLCEKPSQAKDIAR----V
A0A6N7ZUN9_9HYPH/1-656 ------------------------------------MHKHLFIAEKPNLAKTIADARAKM
A0A975ZK06_9BURK/1-723 --------------------------------------MRIIIAEKPSVAQAIAG----V
A0A238D2P2_THIDL/1-723 --------------------------------------MRLIIAEKPSVAQAIAG----V
Q6D9T7_PECAS/1-672     -------------------------------------MMRLFLCEKPSQGRDIAR----F
F2B8G7_9NEIS/1-633     --------------------------------------MKLFLCEKPSQAKDIGK----V
A0A1S9ZUC6_9GAMM/1-728 --------------------------------------MRLFIAEKPDLGRAIAA----G
A0A2R5FCI4_9PROT/1-756 -----------------------------------MSKSTLIIAEKPSVAKALAAWLADT
A0A494X0E4_9FIRM/1-796 -------------------------------------MRKLVIAEKPSVARDIAS----A
A0A0M6YCR2_9HYPH/1-781 -------------------------------------MTTVWIAEKESAAQAIANTLAKL
A0A3P7NYJ2_9FIRM/1-711 ------------------------------------MGKELIIAEKPSVARDIAE----V
A0A366EG87_9BACI/1-724 ------------------------------------MSKTVVLAEKPSVGRDIAR----V
A0A1S6IQV8_9LACT/1-729 ------------------------------------MQKSVVLAEKPSVARDIAR----V
A0A7C8HER0_9FIRM/1-707 ------------------------------------MGKILVIAEKPSVGKDIAK----V
A0A9W5YF02_9FIRM/1-709 ------------------------------------MGKKLVLAEKPSVARDIAK----V
A0A6L5WI73_9BACT/1-748 -------------------------------------MGRLFIAEKPELARAIAK----G
A0A1H3IBZ0_9BACI/1-739 -----------------------------MKGCFKRMKKSVVIAEKPSVARDIAR----V
A0A2N5MNN6_9BACI/1-732 ------------------------------------MSKSVVLAEKPSVGRDIAK----V
A0A4U0F9I2_9BACL/1-754 -------------------------------------MKTLVIAEKPDMGRNIAA----V
A0A6B3SRK2_9BURK/1-696 -----------------------------------MKNRVLVIAEKKNLAQDIAN----A
A0A6L8VAD5_9BACL/1-755 -------------------------------------MKTLIIAEKPDMGRNIAA----A
A0A3S1BAA4_9BACI/1-730 ------------------------------------MSKTVVLAEKPSVGRDIAK----V
A0A223KWQ4_9BACI/1-728 ------------------------------------MTKKLVLAEKPSVGRDIAR----V
B8I8Q6_RUMCH/1-722     ------------------------------------MGFTLILAEKPSVARDLAK----V
A0A919ZHV5_9BACL/1-779 -------------------------------------MKTLVIAEKPDMGRNIAK----A
A0A5D0CUN8_9BACL/1-760 -------------------------------------MKTLVIAEKPDMGRTIAA----V
A0A9X3WJH7_9BACI/1-725 ------------------------------------MSKTVVLAEKPSVARDIAK----V
A0A540V5M1_9BACL/1-727 ------------------------------------MSKSLVLAEKPSVARDIAR----V
A0A919Y3A4_9BACL/1-751 -------------------------------------MKTLVIAEKPDMGRTIAA----V
A0A149VVX1_9PROT/1-645 -----------------------------------MTKPTIIIAEKPSMGRAIAD----V
A0A5P9HSG3_9BACI/1-731 ------------------------------------MSKTVVLAEKPSVGRDIAR----V
A0A7X3LET1_9BACL/1-773 -------------------------------------MKTLVIAEKPDMGRNIAA----V
A0A1V4IQP7_9CLOT/1-727 -------------------------------------MKTCVLAEKPSVGRDIAR----V
A0A6G8Q6R2_9ACTN/1-702 --------------------------------------MRLIVAEKPSVGRDIAG----A
A0A9D2WTL3_9FIRM/1-694 -------------------------------------MKKLILAEKPSVARDLAA----V
V2RK58_9BACT/1-776     --------------------------------------MKLIIAEKPALAEAIKE----A
A0A1E3L8L2_9BACL/1-776 -------------------------------------MKILIVAEKPDMGRNIAA----V
A0A7G5C0Z3_9BACL/1-765 -------------------------------------MKTLVIAEKPDMGRNIAA----V
A0A917FBK4_9BACL/1-766 -------------------------------------MKTLIIAEKPDMGRNIAA----A
A0A2N5M7G1_9BACI/1-725 ------------------------------------MPKQLVLAEKPSVARDIAR----V
A0A372LNX0_9BACI/1-730 ------------------------------------MSKILVLAEKPSVGRDIAK----V
N1ZF14_9CLOT/1-712     ------------------------------------MGKILVVAEKPSVARDIAR----V
A0A3A1QZ34_9BACI/1-729 ------------------------------------MSKTLVLAEKPSVGRDIAA----V
A0A1H0RS59_9BACI/1-732 ------------------------------------MKKSVVLAEKPSVARDIAR----V
A0A075R1K2_BRELA/1-732 ------------------------------------MGKKIVLAEKPSVGKDIAR----V
A0AAJ1WJU2_9BACI/1-721 ------------------------------------MSKTLVLAEKPSVARDIAR----V
A0A401LDS9_9FIRM/1-715 ------------------------------------MGKILVIAEKPSVARDIAK----V
A0A6I3SMQ5_HELMO/1-729 ------------------------------------MKKTLVIAEKPSVGREIAK----I
Q97DB3_CLOAB/1-709     ------------------------------------MRKILVISEKPSVGRDIAN----V
A0A2K2F9R2_9CLOT/1-723 ------------------------------------MGKILVLAEKPSVGRDIAR----V
A0A1G5F4Q6_9FIRM/1-729 ------------------------------------MLKKIVIAEKPSVGRDLAR----V
A0A0K9GZM7_9BACI/1-731 ------------------------------------MSKTVVLAEKPSVGRDIAK----V
A0A919XHU0_9BACL/1-779 -------------------------------------MKTLVIAEKPDMGRNIAA----V
A0A090ZXC0_PAEMA/1-763 -------------------------------------MKTLVIAEKPDMGRTIAA----V
A0A2C0ZUF5_9BACI/1-725 ------------------------------------MSKTVVLAEKPSVARDIAK----V
U2CHR5_9FIRM/1-729     ------------------------------------MSKILVLAEKPSVGRDIAR----V
V9W5G7_9BACL/1-755     -------------------------------------MKTLVIAEKPDMGRNIAS----V
A0A143YJ85_9LACT/1-730 ------------------------------------MGKSVVLAEKPSVARDIAR----V
A0A8T4K5Z9_9FIRM/1-735 -------------------------------------MKSLVIAEKPSVARDIAR----V
A0A0K9H3E0_9BACI/1-720 ------------------------------------MSKTVVLAEKPSVARDIAR----V
A0A0M4FKC1_9BACI/1-728 ------------------------------------MSKTVVLAEKPSVGRDLAR----V
A0A2S1GXT8_9BACI/1-728 ------------------------------------MAKSLVLAEKPSVARDIAN----V
A0A1M4M9M6_9FIRM/1-728 ------------------------------------MAYTLVLAEKPSVGRDIAR----V
A0A840QUR6_9BACI/1-733 ------------------------------------MKKKVVIAEKPSVARDIAR----V
S0FHK5_RUMCE/1-722     ------------------------------------MGKTLVLAEKPSVARDLAK----V
A0A511UTR2_9BACI/1-723 ------------------------------------MSKTVVLAEKPSVGRDIAR----V
A0A0U1KJC9_9BACI/1-724 ------------------------------------MSKTVVLAEKPSVGRDIAR----V
A0A938Y359_9BACL/1-731 ------------------------------------MSKTLVLAEKPSVGKDIAR----V
K6DL56_SCHAZ/1-731     ------------------------------------MKKTVVLAEKPSVARDIAR----V
A0A7X2L2K9_9BACL/1-752 -------------------------------------MKILIIAEKPDMGRNIAA----A
A0A0Q3W3Q4_9BACI/1-729 ------------------------------------MKKSVVIAEKPSVARDIAR----V
A0A917CJ22_9BACL/1-745 -------------------------------------MKTLIIAEKPDMGRTIAA----V
A0A2S6HQN2_9FIRM/1-735 -------------------------------------MKSLIIAEKPSVARDIAR----V
A0A9X3WJT9_9BACI/1-725 ------------------------------------MSKTVVLAEKPSVGRDIAR----V
A0A927IV42_9BACI/1-731 ------------------------------------MKKSVVLAEKPSVARDIAR----V
A0A3N9UHV9_9BACI/1-731 ------------------------------------MAKSLVLAEKPSVARDIAR----V
C0EHP9_9FIRM/1-720     ------------------------------------MSKILVLAEKPSVGREIAR----V
A0A0F5I3C4_BACTR/1-732 -------------------------MKDRVKRKDVNMSKTVVLAEKPSVARDIAR----V
A0A926NL10_9BACI/1-725 ------------------------------------MGKKVVLAEKPSVGRDIAR----V
A0Q2I1_CLONN/1-728     ------------------------------------MGKILILAEKPSVGRDIAR----V
A0A1U7EE17_9LACT/1-730 ------------------------------------MTKSLVLAEKPSVARDIAK----V
A0A6I1FU34_9BACI/1-717 --------------------------------------MKIIIAEKPDQGRTLAS----P
A0A919ZDY6_9BACL/1-766 -------------------------------------MKTLIIAEKPDMGRTIAA----V
N9V601_CLOIN/1-726     ------------------------------------MSKTFVLAEKPSVGRELGR----V

TOP3_ECOLI/1-653       LPKPH--RKGDGF-IE-CGNG-Q---V-----VTWCIGHLLEQAQPDAYDSR--------
B7L6N6_ECO55/1-653     LPKPH--RKGDGF-IE-CGNG-Q---V-----VTWCIGHLLEQAQPDAYDSR--------
B2U3E8_SHIB3/1-653     LPKPH--RKGDGF-IE-CGNG-Q---V-----VTWCIGHLLEQAQPDAYDSR--------
A0A0H2VUR4_SHIFL/1-653 LPKPH--RKGDGF-IE-CGNG-Q---V-----VTWCIGHLLEQAQPDAYDSR--------
A7ZMN2_ECO24/1-653     LPKPH--RKGDGF-IE-CGNG-Q---V-----VTWCIGHLLEQAQPDAYDSR--------
Q8XDW7_ECO57/1-653     LPKPH--RKGDGF-IE-CGNG-Q---V-----VTWCIGHLLEQAQPDAYDSR--------
Q3Z2A9_SHISS/1-653     LPKPH--RKGDGF-IE-CGNG-Q---V-----VTWCIGHLLEQAQPDAYDSR--------
Q32GA7_SHIDS/1-653     LPKPH--RKGDGF-IE-CGNG-Q---V-----VTWCIGHLLEQAQPDAYDSR--------
A0A0H3EI55_ECO8N/1-651 LPKPH--RKGDGF-IE-CGNG-Q---V-----VTWCIGHLLEQAQPDAYDSR--------
A0A0H2YZH7_ECOK1/1-669 LPKPH--RKGDGF-IE-CGNG-Q---V-----VTWCIGHLLEQAQPDAYDSR--------
B7MAX2_ECO45/1-651     LPKPH--RKGDGF-IE-CGNG-Q---V-----VTWCIGHLLEQAQPDAYDSR--------
B7USE3_ECO27/1-651     LPKPH--RKGDGF-IE-CGNG-Q---V-----VTWCIGHLLEQAQPDAYDSR--------
D2TUK4_CITRI/1-648     LPKPH--RKGDGF-IE-CGNG-Q---V-----VTWCIGHLLEQAQPDVYDSR--------
A8AHF6_CITK8/1-647     LPKPH--RKGDGF-IE-CGNG-Q---V-----VTWCIGHLLEQAQPDAYDGR--------
A0A0H2V7V3_ECOL6/1-667 LPKPH--RKGDGF-IE-CGNG-Q---V-----VTWCIGHLLEQAQPDAYDSR--------
A0A2X4TRU7_SALER/1-661 LPKPH--RKGDGF-IE-CGNG-Q---V-----VTWCIGHLLEQAQPDAYDSR--------
TOP3_SALTY/1-649       LPKPH--RKGDGF-IE-CGNG-Q---V-----VTWCIGHLLEQAQPDAYDSR--------
TOP3_SALTI/1-649       LPKPH--RKGDGF-IE-CGNG-Q---V-----VTWCIGHLLEQAQPDAYDSR--------
L0M5G4_ENTBF/1-652     LPKPH--RKGDGY-IE-CGNG-Q---V-----VTWCIGHLLEQAQPDAYDSR--------
A9MFG7_SALAR/1-649     LPKPH--RKGDGF-IE-CGNG-Q---V-----VTWCIGHLLEQAQPDAYDSR--------
A0A0A6ZS57_SHIDY/1-623 LPKPH--RKGDGF-IE-CGNG-Q---V-----VTWCIGHLLEQAQPDAYDSR--------
A0A484ZBN0_9ENTR/1-637 LPKPH--RKGDGF-IE-CGNG-Q---V-----VTWCIGHLLEQAQPDIYDSR--------
A0A0H3CJG5_ENTCC/1-635 LPKPH--RKGDGF-IE-CGNG-Q---V-----VTWCIGHLLEQAQPDVYDSR--------
A0A1C4DCF1_9ENTR/1-646 LPKPH--RKGDGY-IE-CGNG-Q---V-----VTWCIGHLLEQAQPDAYDSR--------
A0A0J5M788_PLUGE/1-646 LPKPH--RRGDGF-IE-CGNG-Q---V-----VTWCIGHLLEQAQPDAYDSR--------
A0A0H3FXW2_KLEAK/1-649 LPKPH--RKGDGF-IE-CGNG-Q---V-----VTWCIGHLLEQAQPDVYDGR--------
E3GAM3_ENTLS/1-640     LPKPH--RKGDGY-IE-CGNG-Q---V-----VTWCIGHLLEQAQPDVYDSR--------
A0A0L0AMX7_9ENTR/1-638 LPKPH--RKGDGF-IE-CGNG-Q---V-----VTWCIGHLLEQAQPDAYDGR--------
A0A9Q8B7H0_KLEVA/1-648 LPKPH--RKGDGY-IE-CGNG-Q---V-----VTWCIGHLLEQAQPDVYDSR--------
A0A5R9LGS7_9ENTR/1-651 LPKPH--RKGDGY-IE-CGNG-Q---V-----VTWCIGHLLEQAQPDVYDGR--------
A0A807LLX0_9ENTR/1-645 LPKPH--RKGDGY-IE-CGNG-Q---V-----VTWCIGHLLEQAQPDVYDSR--------
A0A7M2VCZ3_9ENTR/1-648 LPKPH--RKGDGY-IE-CGNG-Q---V-----VTWCIGHLLEQAQPDVYDSR--------
A0A8I0CZT9_9PSED/1-634 LPKPH--RKGDGF-IE-CGNG-Q---V-----VTWCIGHLLEQAQPDVYDSR--------
A0A7Z8ZD75_RAOTE/1-652 LPKPH--RKGDGY-IE-CGNG-Q---V-----VTWCIGHLLEQAQPDVYDGR--------
A0A0L0H1N6_9ENTR/1-643 LPKPH--RKGDGF-IE-CGNG-Q---V-----VTWCIGHLLEQAQPDVYDSR--------
A0A089PZS2_9ENTR/1-665 LPKPH--RRGDGF-IE-CGNG-Q---V-----VTWCIGHLLEQAQPDAYDGR--------
A0A090V381_PSEVU/1-644 LPKPH--RKGDGY-IE-CGNG-Q---V-----VTWCIGHLLEQAQPDVYDSR--------
A0A085GF58_9ENTR/1-662 LPKPH--RRGDGF-IE-CGNG-Q---V-----VTWCIGHLLEQAQPDAYDAR--------
I2BA81_SHIBC/1-642     LPKPH--RKGDGF-IE-CGNG-Q---V-----VTWCIGHLLEQAQPDAYDCR--------
A0A4P8YQP4_9ENTR/1-652 LPKPH--RRGDGY-IE-CGNG-Q---V-----VTWCVGHLLEQAQPDVYDGR--------
A0A8K0UZF7_9ENTR/1-635 LPKPH--RRGDGF-IA-CGDG-Q---I-----VTWCVGHLLEQAQPDAYDSR--------
A7MNU7_CROS8/1-648     LPKPH--RRGDGF-IE-CGNG-Q---V-----VTWCVGHLLEQAQPDAYDSR--------
H5UYT7_ATLHE/1-647     LPKPH--RRGEGF-IA-CGND-Q---V-----VTWCVGHLLEQAQPDVYDSR--------
A0A085GBM8_EWIA3/1-655 LPKPH--RRGDGF-IA-CGND-Q---V-----VTWCVGHLLEQAQPDAYDSR--------
H2IYN6_RAHAC/1-647     LPKPH--RRGDGY-IA-CGND-Q---V-----VTWCVGHLLEQAQPDAYDSR--------
Q0WEZ8_YERPE/1-642     LPKPH--RRGDGF-IA-CGND-Q---M-----VTWCVGHLLEQAQPDAYDSR--------
A0A250AVD5_9GAMM/1-641 LPKPH--RRGEGF-IA-CGSN-D---V-----VTWCVGHLLEQAQPDAYDSR--------
A0A1S8CPK6_9GAMM/1-636 LPKPH--RRGDGF-IA-CGNN-D---V-----VTWCVGHLLEQAQPDAYDSR--------
A0A542BQ97_SERFO/1-641 LPKPH--RRGDGF-IA-CGSN-D---V-----VTWCVGHLLEQAQPDAYDSR--------
A0A240C3B2_SERFI/1-641 LPKPH--RRGDGF-IA-CGSN-D---V-----VTWCVGHLLEQAQPDAYDSR--------
W0L8G4_9GAMM/1-641     LPKPH--RRGDGF-IA-CGNN-D---V-----VTWCVGHLLEQAQPDAYDSR--------
Q6D4Q3_PECAS/1-641     LPKPH--RRGDGF-IA-CGQN-D---V-----VTWCVGHLLEQAQPDVYDAR--------
A0A0L7T0T8_9GAMM/1-638 LPKPH--RRGDGY-IA-CGND-Q---V-----VTWCVGHLLEQAQPDSYNSR--------
A0A1X0WIY6_9GAMM/1-642 LPKPH--KRGDGF-IA-CGNQ-D---V-----VTWCVGHLLEQAQPDAYNSR--------
A0A370R4E2_9GAMM/1-642 LPKPH--RKGDGF-IA-CGEN-D---A-----VTWCIGHLLEQAEPDAYDAR--------
A0A848MHX8_9GAMM/1-644 LPKPH--RRGDGY-IA-CGNQ-D---V-----VTWCVGHLLEQAQPDAYNSR--------
A0A427KBN5_9GAMM/1-638 LPKPH--RRGDGY-IA-CGSD-D---V-----VTWCVGHLLEQAQPDSYDSR--------
A0A443IIA1_9GAMM/1-650 LPKPH--RRGDGY-IA-CGND-Q---V-----VTWCVGHLLEQAQPDSYDSR--------
A0A941ZA03_9ENTR/1-659 LPKPH--RRGDGF-IE-CGSG-Q---V-----VTWCIGHLLEQAQPDVYNER--------
A0A380QM11_YERRU/1-639 LPKPH--KRGDGF-IA-CGHE-Y---V-----VTWCVGHLLEQAQPDAYDNR--------
A0A6M8U9A4_9GAMM/1-640 LPKPH--RRGEGY-IA-CGND-Q---V-----VTWCVGHLLEQAQPDSYDSR--------
E0SBC8_DICD3/1-641     LPKPH--RRSDGF-IA-CGEQ-D---V-----VTWCVGHLLEQAQPDVYDAR--------
A0A5J5G4L5_9GAMM/1-640 LPKPH--RRADGY-IA-CGQN-D---V-----VTWCVGHLLEQAQPDAYDAR--------
D8MSY7_ERWBE/1-637     LPKPH--RRGDGF-IA-CGQD-Q---M-----VTWCVGHLLEQAQPDSYNSR--------
A0A071LW77_9ENTR/1-656 LPKPH--RKGDGF-IA-CGDN-Q---T-----VTWCIGHLLEQAEPDGYDAR--------
A0A014NJ54_9GAMM/1-637 LPKPH--RRGEGY-IA-CGSE-D---A-----VTWCVGHLLEQAQPDSYNSR--------
A0A0U3JY20_9GAMM/1-640 LPKPH--RRGDGF-IA-CGND-Q---M-----VTWCVGHLLEQAQPESYDSR--------
A0A097R1U4_HAFAL/1-639 LPKPH--RRGDGY-IS-CGSG-D---T-----VTWCIGHLLEQAEPDAYDTR--------
A0A083ZY68_9GAMM/1-641 LPKPH--RRGDGF-IA-CGSH-D---V-----VTWCVGHLLEQAQPDVYDSR--------
A0A0Q4MDL7_9GAMM/1-640 LPKPH--RRGDGY-IA-CGND-Q---V-----VTWCVGHLLEQAQPDNYDSR--------
A0A0G4K0L1_9GAMM/1-640 LPKPH--RRGDGF-IA-CGQN-D---V-----VTWCVGHLLEQAQPDVYDAR--------
A0A4P8QZ73_9GAMM/1-640 LPKPH--RRGDGF-IA-CGQS-D---V-----VTWCVGHLLEQAQPDVYDAR--------
B2VKW4_ERWT9/1-641     LPKPH--RRGDGY-IA-CGGD-Q---V-----VTWCVGHLLEQAQPDSYNSR--------
A0A2N5ER51_9GAMM/1-643 LPKPH--RRGDGY-IA-CGND-Q---V-----VTWCVGHLLEQAQPDAYDGR--------
A0A1W6B8X2_9GAMM/1-638 LPKPH--RRGDGY-IA-CGND-Q---M-----VTWCVGHLLEQAQPDSYDSR--------
A0A8J7GTD6_9ENTR/1-643 LPKPH--RRGDGY-IA-CGSQ-D---V-----VTWCVGHLLEQAQPDAYDAR--------
A0A8J7H849_9ENTR/1-640 LPKPH--RRGDGY-IT-CGSQ-D---V-----VTWCVGHLLEQAQPDAYDAR--------
A0A2I5TKP8_SERS3/1-640 LPKPH--RRGDGY-IA-CGEH-D---V-----VTWCIGHLLEQAQPDAYDSR--------
E9CM89_9GAMM/1-640     LPKPH--RRGDGF-IA-CGNN-D---V-----VTWCIGHLLEQAQPDAYDSR--------
A0A2C6DRK6_9GAMM/1-644 LPKPH--KRQDGY-II-CGND-Q---V-----VTWCIGHLLEQAQPDQYDAR--------
A0A2I0G1A1_9GAMM/1-637 LPKPH--RRGDGY-IQ-CGND-Q---M-----VTWCVGHLLEQVEPDKYDPR--------
A0A2D0KU67_9GAMM/1-642 LPKPH--RRGDGF-IE-CGDS-Q---V-----VTWCVGHLLEQAEPDVYDSR--------
U3TRC4_9ENTR/1-640     LPKPH--RRGDGY-IA-CGND-Q---V-----VTWCVGHLLEQAQPDSYDSR--------
A0A0U5L518_9GAMM/1-652 LPKPH--RRGDGF-IA-CGND-Q---M-----VTWCVGHLLEQAQPDSYDSK--------
D3VHA9_XENNA/1-639     LPKPH--RRGDGF-IE-CGNN-Q---F-----VTWCVGHLLEQAEPDAYDSR--------
A0A077P4S7_XENBV/1-644 LPKPH--RRGDGF-IE-CGNN-Q---F-----VTWCVGHLLEQAEPDTYDSR--------
A0A1H3XRT5_9GAMM/1-643 LPKPH--RRGEGY-IA-CGQH-D---V-----VTWCVGHLLEQAQPDAYDPR--------
A0A0M2KB50_9GAMM/1-636 LPKPH--RRGDGF-IA-CGND-N---T-----VTWCVGHLLEQAQPDSYNSR--------
A0A1I7IJG8_9GAMM/1-644 LPKPH--RRGDGF-IE-CGNN-Q---F-----VTWCVGHLLEQAEPDAYDSR--------
A0A3D9UF20_9GAMM/1-639 LPKPH--RRGDGF-IE-CGNN-Q---F-----VTWCVGHLLEQSEPDAYDSR--------
D4GG18_PANAM/1-638     LPKPH--RRGEGF-IA-CGND-Q---I-----VTWCVGHLLEQAQPDVYDSR--------
Q7N407_PHOLL/1-642     LPKPH--RRGDGF-IA-CGDN-Q---F-----VTWCIGHLLEQAEPDAYDNR--------
A0A1I4Z8W9_9GAMM/1-640 LPKPH--KRCDGY-IA-CGSD-Q---I-----VTWCVGHLLEQAGPESYNSR--------
A0A2G8E5D5_9GAMM/1-641 LPKPH--RRGDGY-IA-CGSD-Q---I-----VTWCIGHLLEQAEPEIYDSR--------
A0A379AG56_ENTAG/1-638 LPKPR--RRGDGF-IA-CGND-Q---I-----VTWCVGHLLEQAQPDSYDSR--------
A0A2X4UJ26_9GAMM/1-659 LPKPH--QRQDGF-IS-CGGG-Q---V-----VTWCVGHLLEQAQPEQYDPR--------
K8WJ57_9GAMM/1-639     LPKPH--KRGDGF-IQ-CGDG-Q---V-----VTWCIGHLLEQAEPDAYDTR--------
B4EXS9_PROMH/1-655     LPKPH--KRGDGF-IV-CGDN-Q---Y-----VTWCVGHLLEQAEPDAYDPR--------
A0A5M7QHY7_9GAMM/1-638 LPKPH--RRGDGF-IA-CGND-Q---I-----VTWCVGHLLEQAQPDTYDSR--------
W1IST1_9GAMM/1-648     LPKPH--RRGDGF-IE-CGNN-Q---F-----VTWCVGHLLEQAEPGAYDGR--------
J7TST1_MORMO/1-654     LPKPH--QRGDGF-IR-CGQN-D---C-----VTWCVGHLLEQAEPDAYDPR--------
A0A0N0IA39_9GAMM/1-648 LPKPH--KRGDGF-IQ-CGDN-Q---M-----VTWCIGHLLEQAEPEAYDAR--------
A0A845SII0_9GAMM/1-647 LPQPH--RRGDGY-IA-CGPD-H---V-----VTWCIGHLLEQAQPDAYDAR--------
A0A198GKV9_9GAMM/1-654 LPKPH--KRGDGF-IL-CGDN-Q---Y-----VTWCVGHLLEQAEPDAYDPR--------
A0A095T8D9_9GAMM/1-637 LPKPH--RRGQGF-IA-CGND-Q---V-----VTWCVGHLLEQAQPENYDPR--------
A0A1S1HPE2_PROST/1-643 LPKPH--KRGDGF-IQ-CGAD-Q---M-----VTWCIGHLLEQAEPDAYEPR--------
A0A4V2Q2D2_9GAMM/1-643 LPQPH--RRGDGF-IA-CGQE-H---M-----VTWCIGHLLEQAQPDAYDGR--------
A0A1B7K4E5_9GAMM/1-647 LPKPH--KRGDGF-IQ-CGDG-Q---T-----VTWCIGHLLEQAEPDAYEPR--------
A0A085JEB5_9GAMM/1-641 LPEPH--RRGQGF-IA-CGDN-Q---I-----VTWCVGHLLEQAQPENYDPR--------
A0A4V2W5I7_9GAMM/1-654 LPKPH--RRGEGY-IA-CGPD-H---V-----VTWCIGHLLEQAQPEAYDNR--------
W0HXD6_9GAMM/1-651     LPQPH--RRGDGY-IA-CGPD-H---V-----VTWCIGHLLEQAQPDVYDGR--------
A0A2U8I7X9_9GAMM/1-641 LPKPH--KRGDGF-IA-CGDH-H---M-----VTWCIGHLLEQAPPDAYHSR--------
A0A0H3DSQ0_EDWTF/1-642 LPKPH--RRADGY-IQ-CGDG-D---V-----VTWCVGHLLEQAEPDAYDAR--------
A0AAU8P313_EDWPI/1-642 LPKPH--RRADGY-IQ-CGDG-D---V-----VTWCVGHLLEQAEPDAYDAR--------
E0WQC4_9ENTR/1-624     LPKPH--RRNDGF-IV-CGNE-H---I-----VTWCIGHLLEQAPPDVYDSR--------
G2GWC3_9ENTR/1-636     LPKPH--RRNDGF-IV-CGNE-H---I-----VTWCIGHLLEQAPPDIYDSR--------
A0A0J8YKR7_9GAMM/1-636 LPKPH--RRGEGY-IQ-CGPQ-D---I-----VTWCVGHLLEQAQPDHYDPR--------
A0AA95K1T7_9GAMM/1-648 LPKPH--KRQDGF-IV-CGDS-Q---Y-----VTWCIGHLLEQAEPEAYDPR--------
A0A7D6DIA2_9GAMM/1-646 LPKPH--KRQDGF-IV-CGDS-Q---Y-----VTWCIGHLLEQAEPEAYDPR--------
R8ANU3_PLESH/1-683     LPKPH--RKQDGY-IE-CGEG-N---V-----VSWCIGHLLEQAPPDAYGEQ--------
A0A1T0ASZ7_9PAST/1-639 LPKPH--KKGDGF-IQ-CGDN-D---V-----VTWCIGHLLEQAEPDAYDER--------
A0A447SQR2_AVIVO/1-642 LPKPH--QRGDGF-IR-CGEN-D---C-----VTWCVGHLLEQAEPDAYDPK--------
A0A6H0T6Z6_9PAST/1-638 LPKPH--NRGEGF-IQ-CGKD-D---V-----VTWCIGHLLEQAEPDAYDER--------
E6KWG5_9PAST/1-640     LPKPH--QRGDGF-IK-CGDN-D---C-----VTWCVGHLLEQAEPDAYDAR--------
A0A4R2N2X3_9PAST/1-659 LPKPH--QRKDGY-IQ-CGEN-D---C-----VTWCVGHLLEQAEPDAYDEK--------
A0A2M8RTE7_9PAST/1-641 LPKPH--HRGEGF-IK-CGDK-D---V-----VTWCVGHLLEQAEPDAYDPR--------
TOP3_PASMU/1-650       LPKPH--QRGDGF-IK-CGAD-D---Y-----VTWCIGHLLEQAEPDAYDPK--------
A0A011P5B9_9PAST/1-639 LPKPH--NRGDGF-IQ-CGQN-D---M-----VTWCIGHLLEQAEPDAYDER--------
A6VQ11_ACTSZ/1-644     LPKPH--SRGDGF-IR-CGEN-D---Y-----VTWCVGHLLEQAEPDAYNPS--------
A0A0J5P2K8_9PAST/1-639 LPKPH--TRGDGF-IQ-CGEG-N---T-----VTWCIGHLLEQAEPDAYDAR--------
A3N0A8_ACTP2/1-645     LPKPH--TRGDGY-IQ-CGEN-D---T-----VTWCIGHLLEQAEPDIYDER--------
TOP3_HAEIN/1-651       LPKPH--QRGDGF-IK-CGDN-D---V-----VTWCVGHLLEQAEPDAYDPK--------
A0A4P7CGU5_9PAST/1-639 LPKPH--TRGDGF-IQ-CGDD-N---V-----VTWCIGHLLEQAEPDAYDER--------
A0A0A3ANY5_9PAST/1-654 LPKPH--QRGDGF-IK-CGHD-D---Y-----VTWCIGHLLEQAEPDTYNPN--------
A0A1V3IZF2_9PAST/1-654 LPKPH--QRGDGF-IK-CGDK-D---V-----VTWCVGHLLEQAEPDVYDPK--------
A0A2U0SMT9_9PAST/1-648 LPKPH--TRGDGF-IR-CGDN-D---C-----VTWCVGHLLEQAEPDAYNPI--------
I3DCN0_9PAST/1-644     LPKPH--QRGDGF-IK-CGNN-D---C-----VTWCVGHLLEQAEPDAYNPI--------
A0A1V3TUJ8_9PAST/1-639 LPKPH--TRGDGF-IQ-CGEG-N---T-----VTWCIGHLLEQAEPDAYDER--------
B8F447_GLAP5/1-640     LPKPH--TRGDGF-IQ-CGED-N---V-----VTWCIGHLLEQAEPDAYDER--------
A0A2M8S3E4_9PAST/1-636 LPKPH--QRGDGF-IK-CGEN-D---Y-----VTWCIGHLLEQAEPDVYNPA--------
A0A377IVM9_9PAST/1-650 LPKPH--QRGEGF-IK-CGNE-D---V-----VTWCVGHLLEQAEPDAYDPK--------
A0A379C8X9_9PAST/1-628 LPKPH--KRDDGF-IQ-CGQN-D---V-----VTWCIGHLLEQAEPDAYDER--------
A0A3N4VSJ5_9PAST/1-633 LPKPH--NNKEGF-IE-CGDG-N---I-----VTWCIGHLLEQAEPDAYNEA--------
A0A369ZQL7_9PAST/1-645 LPKPH--QRGDGY-IQ-CGDN-D---V-----VTWCIGHLLEQAEPDVYDER--------
A0A4R6VCT2_9PAST/1-641 LDKPH--QRGDGF-IR-CGEN-D---Y-----VTWCVGHLLEQAEPDAYNPA--------
A0A448TW34_9PAST/1-648 LPQPH--KRGDGF-IQ-CGNN-D---Y-----VTWCIGHLLSQAEPDAYNPQ--------
A0A4R1FY09_9PAST/1-641 LPKPH--QRGEGF-IK-CGEQ-D---Y-----VTWCIGHLLEQAEPDAYNPL--------
A0A379B4N4_9PAST/1-636 LPKPH--QRGDGF-IR-CGEQ-D---Y-----VTWCVGHLLEQAEPDAYDKK--------
A0A9Q6Z1S2_HISSO/1-632 LPKPH--QRGQGF-VK-CGEQ-D---Y-----VTWCVGHLLEQAAPDVYNPM--------
A0A1I0CJZ3_9GAMM/1-624 LPGPT--KREDGA-IR-AANG-D---V-----VTWCVGHLLSQAEPEAYDPK--------
A0A4R2T4D1_9PAST/1-653 LPKPH--QRSDGF-IK-CGND-D---Y-----VTWCVGHLLEQAEPDAYNPI--------
A0A4R2N9H7_9PAST/1-642 LPKPH--KRGDGF-IE-CGEG-N---V-----VTWCIGHLLEQAEPDAYDQR--------
A0A1T0BBL3_9PAST/1-637 LPKPH--QRGDGF-IK-CGNE-D---C-----VTWCVGHLLEQAQPDLYDPR--------
A0A4R1L346_9PAST/1-643 LPKPH--QRGEGF-IR-CGEN-D---C-----VTWCVGHLLEQAEPDAYNPN--------
Q7VLX0_HAEDU/1-639     LPKPH--IRGDGY-IQ-CGEH-D---Y-----VTWCIGHLLEQAEPDAYDER--------
A0A8E3S990_9PAST/1-651 LPKPH--QRKEGY-IQ-CGAK-D---Y-----VTWCVGHLLEQAEPDAYDPQ--------
A0A1A7P425_9PAST/1-644 LPKPH--QRGDGF-IR-CGEN-D---Y-----VTWCIGHLLELAEPDSYNPA--------
A0A7W2ABZ2_9GAMM/1-645 LPGPQ--KKEEGM-IR-CGGD-Q---V-----VSWCIGHLLEQAEPDAYDPA--------
A0A1H4F8K8_9GAMM/1-667 LPGPQ--KKEEGL-IR-CGGD-Q---V-----VSWCIGHLLEQAEPDAYDPA--------
A0A853R833_9VIBR/1-650 LPKPH--KKDQGF-IR-CANG-D---I-----VTWCIGHLLEQVEPDVYDER--------
A0A8J7FBN0_9GAMM/1-655 LPKPH--KKGEGF-VR-AGNG-D---V-----VTWCIGHLLEQAEPDAYDPA--------
A0A0Q2V3I4_VIBFU/1-650 LPKPH--KKDQGF-IR-CANG-D---V-----VTWCIGHLLEQVEPDAYDER--------
A0AAN0Y316_VIBNA/1-654 LPNPQ--KKDQGF-IR-CGNG-D---V-----VTWCIGHLLEQVEPDAYDER--------
A0A0M0HLM8_VIBNE/1-654 LPNPQ--KKDQGF-IR-CGNG-D---V-----VTWCIGHLLEQVEPDAYDER--------
A0A0C3EAU4_9VIBR/1-654 LPNPQ--KKDQGF-IR-CGNG-D---V-----VTWCIGHLLEQVEPDAYDER--------
U2ZFA2_VIBPR/1-654     LPGPK--KNDQGF-IR-CGNG-D---V-----VTWCIGHLLEQVEPDAYDER--------
A0A1G8F8T1_9VIBR/1-649 LPNPQ--KKDQGF-IR-CANG-D---I-----VTWCIGHLLEQVEPDAYDER--------
A0A918DPI9_9GAMM/1-658 LPRPH--QKGEGF-IR-AANG-D---T-----VSWCIGHLLEQAEPDAYDPA--------
A0A2N8ZDR8_9VIBR/1-654 LPKPH--KNDQGF-IR-CGNG-D---I-----VTWCIGHLLEQVEPDAYNDR--------
TOP3_VIBCH/1-647       LPKPH--KKEQGC-IR-CANG-D---I-----VTWCIGHLLEQVEPDAYDER--------
A0A3A2IBT6_9VIBR/1-654 LPNPQ--KKDQGF-IR-CGNG-D---V-----VTWCIGHLLEQVEPDAYDER--------
A0A109DAQ1_9VIBR/1-670 LPNPQ--KKDQGF-IK-CGNG-D---V-----VTWCIGHLLEQVEPDAYDDR--------
A0A1B9R010_9VIBR/1-669 LPNPQ--KKDQGF-IK-CGNG-D---V-----VTWCIGHLLEQVEPDAYDDR--------
A0AAU8WTQ7_9VIBR/1-647 LPKPH--KKEQGC-IR-CANG-D---I-----VTWCIGHLLEQVEPDAYDER--------
A0A9X3CHG6_9VIBR/1-653 LPNPQ--KKDQGF-IR-CGNG-D---V-----VTWCIGHLLEQVEPDAYDER--------
A0A1E2VA45_9GAMM/1-670 LPGPQ--KKADGM-IQ-CGGD-Q---V-----VSWCIGHLLEQAEPDAYGDQ--------
A0A6G7CJM2_9VIBR/1-650 LPKPH--KKDQGF-IR-CANG-D---V-----VTWCIGHLLEQVEPDAYDER--------
A0A975UC08_9VIBR/1-646 LPKPH--KKDQGF-IR-CANG-D---V-----VTWCIGHLLEQVEPDAYDER--------
A0A7X4LHP5_9VIBR/1-659 LPKPH--KKDQGF-IT-CGNG-D---I-----VTWCIGHLLEQVEPDAYDER--------
A0A099LN78_9VIBR/1-663 LPNPQ--KKDQGF-IV-CGNG-D---V-----VTWCIGHLLEQVEPDAYDER--------
U4K377_9VIBR/1-659     LPKPH--KNENGC-IR-CSNG-D---I-----VTWCIGHLLEQVEPDAYDER--------
A0A2I0F6A3_9GAMM/1-649 LPKPH--KKQQGY-IE-VGNG-D---V-----VSWCIGHLLEQAEPDAYDDA--------
A0A1A9F0B7_9GAMM/1-669 LPRPH--QKGDGY-IR-AGNG-D---T-----VSWCIGHLLEQAEPDAYDPA--------
A8T8U1_9VIBR/1-658     LPNPQ--KKDQGF-IR-CGNG-D---V-----VTWCIGHLLEQVEPDVYDER--------
U3A2C3_9VIBR/1-654     LPNPQ--KKEQGF-IR-CGNG-D---I-----VTWCIGHLLEQVEPDVYDER--------
A0A1R4B0G2_9VIBR/1-661 LPKPQ--KKNQGW-IT-CGNG-D---I-----VTWCIGHLLEQIEPDGYDER--------
A0A0F4NQL8_9VIBR/1-651 LPGPK--KNDQGF-IR-CGNG-D---V-----VTWCIGHLLEQVEPDAYDER--------
A0A7X8TUH4_9VIBR/1-664 LPGPK--KNETGF-IQ-CGDG-N---I-----VTWCIGHLLEQVEPDAYDER--------
A0A9X0R994_VIBME/1-652 LPKPH--KKQQGF-IE-CANG-D---K-----VTWCIGHLLEQVEPDSYDPR--------
A0A5P9CJ89_9VIBR/1-649 LPNPQ--KKDQGF-IR-CGNG-D---V-----VTWCIGHLLEQVEPDAYDDR--------
A0KQC1_AERHH/1-656     LPKPH--KKGDGF-IE-TAQG-D---V-----VTWCIGHLLEQAEPDAYDAA--------
A0A0J1HGH7_9GAMM/1-664 LPRPH--KNHDGY-IE-VGNG-D---R-----VTWCIGHLLEQVEPDAYDDR--------
Q21KH5_SACD2/1-645     LPKPH--SRGDGF-IR-CGNG-D---V-----VSWCIGHLLEQAEPEAYNPV--------
Q12LJ6_SHEDO/1-668     LPKPH--KKGDGF-IT-AANG-D---C-----VSWCIGHLLEQAEPDAYDVA--------
A0A7Z2YDY8_9VIBR/1-643 LPGAQ--KKGEGY-IQ-CGSD-----I-----VTWCIGHLLEQVEPDAYDER--------
A0A1Q9GL54_9GAMM/1-665 LPRPH--KNNNGY-IE-VGNG-D---I-----VTWCIGHLLEQVEPDAYDGK--------
A0A7Y4FGR6_9VIBR/1-644 LPNPQ--KKEQGC-IR-CGNG-D---I-----VTWCIGHLLEQVEPDAYDEK--------
D0YVM3_PHODD/1-662     LPKPH--KNNNGY-IE-VGNG-D---I-----VTWCIGHLLEQVEPDAYDER--------
A0A6I5ISV0_9VIBR/1-649 LPKPH--KKEQGF-IR-CGHG-D---I-----VTWCIGHLLEQVEPDSYDER--------
A0A178KAE5_9GAMM/1-647 LPRPH--KNNQGY-IE-TADG-D---I-----VTWCIGHLLEQVEPDAYDEK--------
A0A1R4LDN7_VIBR1/1-663 LPRPH--QKEDGC-IR-CGNG-D---I-----VTWCIGHLLEQVEPEAYDER--------
A0A2N7DA60_9VIBR/1-652 LPMPQ--KKDQGF-IR-CGNG-D---V-----VTWCIGHLLEQVEPDAYSER--------
A0A1N6UKA8_9GAMM/1-660 LPGPQ--KKEEGL-IR-CGGD-Q---V-----VSWCIGHLLEQVEPDTYNPA--------
A0A099PCY4_9GAMM/1-641 LPGSK--QRGDGF-VR-CGQD-V---L-----VSWCIGHLLEQAEPEAYDPA--------
A0A0C5WNT4_9GAMM/1-658 LPRPH--KNHDGY-IE-AGNG-D---I-----VTWCIGHLLEQVEPDAYDEK--------
A0A240EIQ0_9VIBR/1-650 LPNPQ--KKGDGY-IQ-CGNG-D---V-----VTWCIGHLLEQVEPDAYDER--------
A0A9X1WAD7_9VIBR/1-647 LPKPQ--KKGDGF-IQ-CGSG-D---V-----VTWCIGHLLEQVEPDSYHER--------
A0A5J6X3Q9_9GAMM/1-647 LPKPH--KKGEGY-IE-TAQG-D---V-----VSWCIGHLLEQAEPDAYDAA--------
A0A2P5TLW1_9GAMM/1-647 LPKPH--QKGDGF-IR-VGNG-D---V-----VSWCIGHLLEQAQPDAYDPA--------
U3CL90_9VIBR/1-650     LPRPH--KNGQGY-IE-CGNG-D---V-----VTWCIGHLLEQVEPDAYDPK--------
A0A0F5VGQ5_9GAMM/1-663 LPRPH--KNHQGY-IE-VANG-D---I-----VTWCIGHLLEQVEPDAYDPR--------
A0A0C2NNJ6_9VIBR/1-646 LPGPK--KNDQGF-IR-CGNG-D---V-----VTWCIGHLLEQVEPDVYDER--------
A0AA37SDV9_9GAMM/1-645 LPKPL--KKQDGF-IT-AANG-D---V-----VSWCIGHLLEQAEPDAYDAK--------
A0A1E5E4G8_9VIBR/1-654 LPKPH--KNEQGF-IR-CGNG-D---I-----VTWCIGHLLEQVEPDVYDER--------
A0A2M8H3K8_9VIBR/1-640 LPGTK--KREPGC-IR-CGNN-D---V-----VTWCIGHLLEQAEPDAYDEK--------
A0A9J6RN65_9GAMM/1-653 LPRPH--KKGEGC-IY-VGNG-D---C-----VSWCVGHLLEQSQPQAYDPA--------
A0A0J1GI89_9GAMM/1-674 LPRPH--KNNNGY-IE-VGNG-D---I-----VTWCIGHLLEQVEPDAYDEK--------
A0A4P9VI26_9GAMM/1-671 LPKPH--QKGEGY-IQ-VGNG-D---Y-----VSWCIGHLLEQAQPDAYDPA--------
A0A233RAN7_9GAMM/1-640 LPKPQ--QKGDGF-IR-LANG-D---V-----VTWCIGHLLEQAEPDAYDPA--------
A0A364NMX5_9GAMM/1-641 LPGPQ--QKGDGY-IK-CGAD-T---V-----VSWCIGHLLEQAEPDAYDPI--------
Q6LP07_PHOPR/1-649     LPRPH--KNNNGY-IE-TGNG-D---I-----VTWCIGHLLEQVEPDAYDEK--------
H2FYC8_OCESG/1-638     LPKPQ--QKGDGF-IR-LANG-D---V-----VSWCIGHLLEQAEPDAYDPA--------
A0A081FU82_9GAMM/1-665 LPGPQ--KREDGY-IR-CGNG-D---L-----VSWCIGHLLEQAEPESYDPA--------
A0A9X3ISU2_9GAMM/1-703 LPKPH--QKGDGF-VR-CGNG-D---V-----VSWCIGHLLEQAEPDAYNPL--------
A0A1C4CRP6_9GAMM/1-630 LPKPH--QKGNGF-IK-ASNG-D---V-----VSWCIGHLLEQATPEIYDPR--------
Q8ECS1_SHEON/1-702     LPKPH--KKGEGF-IE-DANG-N---C-----VSWCVGHLLEQAEPDAYNPD--------
A0A1X1MPV7_9VIBR/1-646 LPKPH--SKQNGY-IQ-CADG-S---V-----VTWCIGHLLEQADPDEYDSR--------
A0A0Q0KJS3_9GAMM/1-671 LPKPH--KKGDGY-IM-DANG-N---Y-----VSWCVGHLLEQAEPDAYDPA--------
A3D660_SHEB5/1-705     LPKPH--KKGDGF-IE-AANG-D---C-----VSWCVGHLLEQAEPDAYNPE--------
A0AB94ICV2_9GAMM/1-620 LPKPH--QKGEGF-IR-VGNG-D---I-----VSWCIGHLLEQASPDAYDER--------
A0A1Y6L2Q0_9GAMM/1-650 LPRPH--KNNTGY-IE-VGNG-D---I-----VTWCIGHLLEQVEPDAYDAR--------
A0A545SNZ9_9GAMM/1-705 LPQPQ--RRDDGC-IW-LGNG-D---C-----VTWCIGHLLEQAEPEAYDPA--------
A0A2T3LQG2_9GAMM/1-661 LPRPH--KNNNGY-IE-VGNG-D---I-----VTWCIGHLLEQVEPDAYNER--------
A0A7Y0Q7C2_9GAMM/1-637 LPKPH--KKQQGY-IE-VGNG-D---I-----VTWCIGHILEQAEPEAYGEQ--------
A0A853HT69_9GAMM/1-660 LPKPH--QKGDGY-IQ-VGNG-D---Y-----VSWCIGHLLEQAQPDVYDPA--------
E3BL89_9VIBR/1-648     LPGPK--KNEQGF-IR-CGNG-D---I-----VTWCIGHLLEQVEPDAYDER--------
A1S7J4_SHEAM/1-694     LPKPH--KKGEGY-IE-LGNG-D---C-----VTWCIGHLLEQAEPDAYSPE--------
A0A4U1BGN3_9GAMM/1-646 LPKPH--KKHEGY-IE-LGNG-D---C-----VSWCVGHLLEQAEPGDYDES--------
A0A437Q8W3_9GAMM/1-637 LPSPQ--KKDQGF-IR-CGNG-D---V-----VTWCIGHLLEQVEPDAYDEK--------
A0A2T3MUK8_9GAMM/1-644 LPRPH--KNNNGY-IE-TGNG-D---I-----VTWCIGHLLEQVEPDAYDEK--------
A0A1E5CMR2_9VIBR/1-644 LPNPQ--KKDQGF-IR-CGNG-D---I-----VTWCIGHLLEQVEPDCYEER--------
Q084R2_SHEFN/1-653     LPKPH--KKGDGF-IT-AANG-D---C-----VSWCIGHLLEQAEPDAYDDA--------
A0A5P1R9U1_9GAMM/1-639 LPKPH--QKGDGF-IR-VANG-D---I-----VTWCIGHLLEQAEPEAYDPE--------
A0A1T4QQQ4_9GAMM/1-658 LPKPH--KKQEGY-IE-LGNG-D---C-----VSWCIGHLLELADPEAYDPE--------
A0A839ITJ0_9GAMM/1-664 LPKPH--KKHDGY-IE-TGQG-D---C-----VSWCIGHLLEQADPEAYDPA--------
A8H313_SHEPA/1-672     LPKPL--KKGDGF-IR-AANG-D---C-----VSWCVGHLLEQAEPDAYSPE--------
A0A1M6CXP6_9VIBR/1-652 LPSPH--HRDSGF-IR-CGNG-D---I-----VTWCIGHLLEQVEPDAYDER--------
A0A1R1MGI3_9GAMM/1-667 LPRPH--RRQEGC-IY-VGNG-D---C-----VSWCIGHLLEQAEPDSYDPT--------
A0A0F5ANC0_9GAMM/1-667 LPKPH--KNHKGY-IE-TAQG-D---V-----VTWCIGHLLEQVEPDAYDSR--------
M5DMV3_9GAMM/1-668     LPQPH--SKGEGF-VR-AANG-D---V-----VSWCIGHLLEQAQPEAYNPQ--------
A0A0A7S2M8_FRIPE/1-626 LPKPH--QKGQGF-IR-AGNG-D---I-----VSWCIGHLLEQAAPDKYDPR--------
A0A6L5NRH2_9GAMM/1-664 LPKPH--KKGDGY-IT-AANG-D---C-----VSWCIGHLLEQAEPDAYDDK--------
A0A380C251_9GAMM/1-678 LPKPH--RKHEGY-IE-LGNG-D---C-----VSWCIGHLLEQAEPDAYDPA--------
Q5E4B0_ALIF1/1-656     LAKPQ--KNQQGY-IE-CGNG-D---I-----VTWCIGHLLEQVEPDAYDDK--------
E1VFH2_9GAMM/1-672     LPRPH--NRQDSC-IQ-LGNG-D---C-----VTWCIGHLLEQAEPDAYDAA--------
A0A1X9NJ22_9GAMM/1-647 LPKPH--RKAEGC-IY-VGNG-D---C-----VSWCVGHLLEQVEPDAYDAR--------
A0AAF0C3D7_9GAMM/1-651 LPKPH--KNNPGF-IQ-LGNG-D---V-----VSWCIGHILEQAEPETYDQK--------
A0A3P1SI58_9GAMM/1-665 LPKPH--RKREGY-IE-LANG-D---C-----VSWCLGHLLEQVDPDAYNPD--------
A0A0F4PVF9_9GAMM/1-644 LPKPQ--QKKEGY-IE-VGNG-D---C-----VTWCIGHLLEQAEPDDYDPA--------
A0A1C3EJU9_9GAMM/1-643 LPKPH--KNQQGY-IE-SANG-D---T-----VTWCIGHLLEQAEPDAYDEK--------
A0A1I1LAD8_9GAMM/1-644 LPKPH--KKQDGY-IE-VAGG-D---I-----VSWCIGHLLEQAEPDSYHDR--------
A0A9X1ZLZ2_9GAMM/1-654 LPKPH--KKGDGF-IT-AANG-D---C-----VSWCIGHLLEQAEPDAYDAA--------
A0A558NP45_9GAMM/1-668 LPKPH--SKGEGF-IR-AANG-D---V-----VSWCIGHLLEQAEPDAYDPA--------
A0AA37B287_9ALTE/1-661 LPKPQ--QKQNGY-IQ-LANG-D---C-----VTWCIGHLLEQAEPEHYDSR--------
A0A9J7AM78_9GAMM/1-662 LPKPH--HKGEGF-IR-AANG-D---V-----VSWCIGHLLEQAEPDAYDPA--------
B1KKN0_SHEWM/1-666     LPKPH--KKGDGH-II-AGNG-D---C-----VSWCIGHLLEQAEPDAYDPE--------
A0A063Y137_9GAMM/1-644 LPGPK--QREDGY-IR-CGAD-I---W-----VSWCIGHLLEQAEPDSYDPA--------
A0A972JND6_9GAMM/1-689 LPKPH--KKGEGF-IQ-AANG-D---C-----VSWCIGHLLEQAEPAAYDPE--------
A0A7Y6YCV4_9GAMM/1-660 LPGQS--RNAEGH-IR-CSNG-D---V-----VTWCLGHLLEQVEPDAYDER--------
A0A269PLE4_9GAMM/1-640 LPKPH--KKHDGY-IE-VAGG-D---I-----VSWCIGHLLEQAEPDSYDDK--------
A0A9W4QZ68_9GAMM/1-641 LPKPH--KKQDGF-IE-AGDG-S---I-----VSWCIGHLLEQAEPEDYDSK--------
A0A553F9J3_9GAMM/1-649 LPKPH--KKQQGY-IE-VGNG-D---I-----VSWCIGHILEQAEPDAYDEK--------
A0A081NJY0_9GAMM/1-641 LPRPH--KKQDGY-VE-TASG-D---V-----VTWCIGHLLEQVEPENYDPA--------
A0A0C5V1K1_9GAMM/1-652 LPRPH--SKGEGF-VR-AANG-D---V-----VSWCIGHLLEQAEPEAYSPA--------
A0A244CRQ6_PSEDV/1-640 LPKPL--QKGDGF-IK-ASNG-D---V-----VSWCIGHLLEQAEPDFYDPR--------
A0A975AJK8_9GAMM/1-687 LPKPH--TKGDGY-IQ-LGNG-D---C-----VTWCIGHLLEQAEPDAYDPA--------
A0A0F4QN94_9GAMM/1-646 LPKPH--KKHDGY-IE-VANG-D---C-----VTWCIGHLLEQAAPEDYDPK--------
E1SQR5_FERBD/1-639     LPKPH--RNGDGH-IV-VGNG-D---V-----VTWCIGHLLEQVEPEAYDAR--------
A0A418YJ70_9GAMM/1-647 LPKPH--KKQDGY-IE-VGNG-D---C-----VSWCIGHLLEQAEPDAYDPS--------
A0A3A3DA15_9GAMM/1-637 LPKPH--KKQDGF-IE-TSDG-S---I-----VSWCIGHLLEQAQPDDYDPK--------
A0A1H5WW78_9GAMM/1-647 LPKPH--QKGDGF-IK-VANG-D---V-----VTWCIGHLLEQAEPEAYDPE--------
A3QFB7_SHELP/1-670     LPKPH--KKGEGY-IT-AANG-D---T-----VSWCIGHLLEQAEPDSYDPA--------
A0A0A7EHI2_9GAMM/1-636 LPKPH--KKMDGH-II-VGNG-D---V-----VSWCIGHLLELAEPDDYHER--------
A0A9X7V3V0_9GAMM/1-644 LPKPH--SKGEGF-VR-AANG-D---V-----VSWCIGHLLEQAEPEAYDPV--------
A0A9E8HL50_9ALTE/1-650 LPKPH--QKHDGY-IK-VGGG-D---V-----VTWCIGHILEQSEPEAYDSV--------
D4ZME2_SHEVD/1-649     LPKPH--KKGDGH-IM-AANG-D---C-----VSWCIGHLLEQAEPDSYDAA--------
A0A1Y0IH56_9GAMM/1-663 LPKPL--TRKDGY-IL-SGDQ-I---C-----VSWCIGHLLEQAEPEDYDPA--------
A0A1E7YXA5_9GAMM/1-644 LSKPH--QKGDGF-IR-TANG-D---V-----VTWCIGHLLEQAEPDAYNPE--------
A0A6H1UDR7_9GAMM/1-647 LAKPH--KNQNGY-IE-VGNG-D---C-----VTWCVGHLLEQLQPDEYDQR--------
D0I730_GRIHO/1-661     LPKPH--KNHEGY-VV-AGNG-D---T-----VTWCIGHLLEQAEPEAYDEK--------
A0A3E0U2D8_9GAMM/1-677 LPKPH--KKQQGY-IQ-VGNG-D---I-----VTWCIGHILEQAEPEAYGEH--------
A0A3A6TIS8_9GAMM/1-649 LPKPH--KRHDGY-IE-VGNG-D---C-----VSWCIGHLLEQAEPDTYNPE--------
A0A348HG82_9GAMM/1-637 LPKPH--QKGDGF-IR-VANG-D---V-----VTWCIGHLLEQAEPEAYDPA--------
A0A5A9W3H1_9GAMM/1-639 LPGPQ--RKAEGY-IT-LGNG-D---V-----ITWCIGHLLEQAEPEAYDPE--------
A0A2K9JV14_9GAMM/1-640 LPKPH--KKQDGY-IE-VANG-D---V-----VSWCIGHLLEQAEPEDYDVK--------
A0A0M2VG30_9GAMM/1-667 LPQPQ--TKENGC-IR-LANG-D---V-----ISWCIGHLLEQAQPEDYHPD--------
A0A1Y0CZG5_9GAMM/1-649 LPKPH--QKGDGF-IK-VANG-D---V-----VTWCIGHLLEQAEPQAYNAD--------
A0A1M5MI55_9GAMM/1-659 LPKPH--KKGEGY-IE-LGNG-D---T-----VTWCVGHLLEQVEPEHYDAK--------
A0A7X0TUE5_9GAMM/1-640 LPKPH--KKQQGY-IE-VGNG-D---I-----VTWCIGHILEQVEPDAYDPK--------
A0A7R6SSQ2_9GAMM/1-654 LPKPH--KKQDGY-IE-LGNG-D---C-----VSWCLGHLLEQADPADYNPD--------
A0A166YDZ4_9GAMM/1-644 LPKPH--KKQDGF-IE-VGNG-D---C-----VTWCIGHLLEQAEPEDYDPR--------
A8FTU6_SHESH/1-679     LPKPH--KKGDGH-IM-AANG-D---C-----VSWCIGHLLEQAEPDHYDPL--------
A0A081KAC0_9GAMM/1-652 LKKPL--KKQEGY-IE-SASG-D---V-----VTWCIGHLLEQEEPDAYDPA--------
A0A3N9U7M4_9VIBR/1-653 LPKPH--KREDGA-IR-CGNG-D---V-----VTWCIGHLLEQAQPDEYDDK--------
A1SXH7_PSYIN/1-643     LPKPH--RKADGC-IY-VGNG-D---V-----VSWCIGHLLTQVDPEAYDPE--------
A0A5S9N0D0_9GAMM/1-667 LPKPI--QRKDGY-IV-AGNG-D---T-----VSWCIGHLLEQAEPDAYDPH--------
A0A4R1K1Y3_9GAMM/1-660 LPKPL--RKQEGY-VE-AANG-D---C-----VSWCVGHLLEQAEPDAYDAK--------
A0A7R6PNB0_9GAMM/1-643 LPKPH--KKADGC-IH-VGNG-D---V-----VSWCIGHLLEQAQPEAYNPA--------
G4QGA0_GLANF/1-638     FSGKQ--QKREGY-IE-LDNG-D---C-----VTWCVGHLLEQAEPDKYDAA--------
A0A7U8GSM9_NEPCE/1-636 LPKPH--KKAEGF-IT-AANG-D---V-----VSWCYGHLLELAEPEDYDPV--------
A0A0F4QQD0_9GAMM/1-647 FPKPQ--KKEDGC-IW-LPNG-D---C-----VSWCIGHLLEQAEPDAYNPV--------
A0A2S0VRL1_9ALTE/1-666 LPKPH--TKNDGY-IQ-AANG-D---V-----VTWCIGHILEQAEPEAYNSE--------
R4YTT7_OLEAN/1-677     LNKPH--RKQQGY-IE-LANG-D---V-----VSWCIGHLLEQAEPDAYNEA--------
A0A940EGV5_9GAMM/1-650 LPKPH--KKQQGY-IE-VGNG-D---V-----VTWCIGHLLEQADPEGYDPS--------
A0A919EL97_9GAMM/1-652 LPKPH--KNEQGY-IQ-LANG-D---C-----VTWCVGHLLEQAAPDDYDTK--------
A0A081N7L0_9GAMM/1-655 LPKPH--KKHEGY-IE-TAQG-D---Y-----VTWCVGHLLEQAEPDQYDPA--------
A0A099KFV4_9GAMM/1-645 LPKPH--KKQQGF-IE-VGNG-D---V-----VSWCIGHILEQADPDAYDDK--------
A0A857JKY9_9ALTE/1-637 FSGQQ--QKNDGY-IK-LANG-D---C-----VTWCIGHLLEQAEPDKYDPA--------
A0A4R2F672_9GAMM/1-672 LAKPL--RKHEGY-IE-AANG-D---C-----VSWCVGHLLEQATPDAYDPQ--------
W7Q7K4_9ALTE/1-682     LPKPQ--KNQQGY-IE-LANG-D---C-----ITWCIGHLLENAQPEDYDAR--------
A0A975DD65_9GAMM/1-665 LPKPH--QKKDGY-IV-AGDG-T---H-----VSWCIGHILEQSEPEDYDPL--------
A0A0J8GV36_9ALTE/1-648 LPKPH--KKQSGY-IE-AANG-D---I-----VTWCIGHLLEQAPPENYDPA--------
A0A1A8T6Y1_9GAMM/1-650 LPTPQ--KKHDGY-IE-LPNG-D---C-----VSWCIGHLLELAEPQDYNPA--------
A0A4R1F9J2_9GAMM/1-702 LPRPH--KKGDGY-IE-VGNG-D---I-----VSWCIGHLLEQAQPEAYDPE--------
K6Z8H7_9ALTE/1-651     LPKPH--KKGDGY-IS-AANG-D---T-----VSWCIGHLLEQQQPEAYDPA--------
A0A4Y6ICY5_9GAMM/1-653 LPKPH--QQHDGY-IK-AGNG-D---V-----VTWCIGHLLEQAEPEAYNPD--------
H5TCA7_9ALTE/1-632     FSGRQ--QKRDGY-IE-LNNG-D---C-----ITWCIGHLLEQAEPDKYDPA--------
A0A2N0WRQ2_9GAMM/1-639 LSSKQ--KKGDGF-IT-LDNG-D---V-----VSWCIGHLLEQAEPDKYDDR--------
A0A3P3QJ18_9GAMM/1-647 F-GSH--QKQQGY-LQ-LSNG-D---K-----VSWCLGHLLEQAEPEYYDAA--------
A0A1A8T8N7_9GAMM/1-671 LPSPQ--KKEEGC-IW-LPNG-D---C-----ISWCIGHLLEQAEPHQYNPA--------
A0A4V1A7A1_9GAMM/1-660 FPAPQ--YKENGY-IR-LANG-D---V-----VSWCIGHLLEQAEPEDYNPD--------
A0AA37T663_9GAMM/1-684 LPKPL--VKSEGF-VT-AADG-T---V-----VTWCIGHLLEQAEPEVYNSE--------
Q3II06_PSET1/1-629     LPKPH--KKSDGF-IT-AGNG-D---V-----VTWCIGHLLEQAEPEAYNPD--------
A0A918JZR8_9GAMM/1-650 LPGPK--QKADGH-IK-AGDD-----T-----VTWCIGHLLEQAEPDAYNPA--------
I1E068_9GAMM/1-675     LAKPQ--HKEAGC-IR-LANG-D---V-----VSWCIGHLLQQAEPEDYNPD--------
A0A917JP79_9GAMM/1-671 LPKPQ--QKKEGY-IQ-LANG-D---A-----ISWCVGHLLEQAEPEAYDSK--------
A0A3M2REY4_9GAMM/1-723 LPGPY--QKGQGW-IR-CGEG-HSAVT-----VSWCIGHLLEPAEPASYNPA--------
M1FI44_9GAMM/1-724     LPQPQ--QKGQGW-IR-CGNG-SSAVT-----VSWCIGHLLEPAEPASYNPA--------
A0A4Y4F781_9GAMM/1-674 LPNSP--RQEEGA-LV-AGDT-----T-----VTWCLGHLLEQAPPDAYDPA--------
A0A109ULF2_9GAMM/1-675 LPGST--RREEGA-LH-AGDT-----V-----VTWCLGHLLEQAPPDAYDPA--------
A0A5P9IQ85_9GAMM/1-643 LPGRP--RRLDGA-VA-VGDT-----T-----VTWCLGHLLEQAPPDAYDPA--------
A0A291P5W9_9GAMM/1-649 LPAGV--PGQDGA-LM-AGDS-----V-----VTWCLGHLLEQAPPDAYDPS--------
A0A3N9U2G7_9GAMM/1-644 LPGAA--QKKDGY-LS-VGDT-E---------VTWCLGHLLEQAPPDAYDPA--------
A0A7X4VZP8_9GAMM/1-643 LPGSP--RKQEGA-IV-VGDT-----T-----VTWCLGHLLEQAPPDAYDPA--------
A0A510X5U4_9GAMM/1-660 LPGRS--QRQEGY-LQ-VGDT-R---------VSWCLGHLLEQASPDAYDPA--------
A0A7X3H118_9GAMM/1-646 LPGGS--RREEGA-IV-CGES-----V-----VTWCLGHLLEQASPEVYDAA--------
A0A511UNR2_9GAMM/1-636 LPGTS--KRQDGA-IN-CADT-----T-----VTWCLGHLLEQAPPEAYDPA--------
A0A517DUZ4_9FIRM/1-668 LPGPV--SRKDGY-IN-TGGG-----I-----ITWGYGHILRQAEPDEYDAK--------
U7UNA4_9FIRM/1-708     LPPPQ--QRGNGF-IR-TGGG-----V-----VTWAYGHVLQQAEPHEYDSR--------
B7JBJ6_ACIF2/1-699     LPGSK--NKGNGF-IQ-CGVD-T---V-----VTWCFGHIFEQEEPDFYTPDDVPT-TPK
A0A433SFC8_9BURK/1-660 LGAT---RRANGY-LE--GNG-V---T-----ITWCIGHLLEAAAPEAYHES--------
A0A402BNC4_9FIRM/1-713 LPGPI--SRKDGY-IT-TGDG-----V-----VTWGFGHILRQAEPGEYDEK--------
A0A1B3PGW5_9BURK/1-687 LGAT---GKGDGF-IE-CGTD-K---------VTWCFGHMLEQADPDEYTPDDVPR-GQS
A0A0F6T1V7_9HYPH/1-686 LGIT---GKGDGF-IE-CGGD-K---------VTWCFGHMLEQADPDEYTPDDVPT-GKS
G4T4P7_META2/1-689     LGMT---GKGDGF-IQ-CGSD-K---------VTWCFGHLLEQAEPDDYTPSDVPR-GHN
Q88FR4_PSEPK/1-653     LGAN---RKGDGC-WQ--GTD-I---C-----VTWCIGHLLETAPPDSYDER--------
A0A433SG98_9BURK/1-679 LGAT---QRGEGF-IA--GHG-V---T-----VTWCIGHLLETAPPEAYDPA--------
A0A239TTA9_9FIRM/1-785 LNGPI--QRKDGY-LI-TKDG-----I-----VTWAFGHILRQAEPDEYNAA--------
A0A845SMZ8_9GAMM/1-666 LGAT---QRGQGF-LH--GSG-V---T-----VTWAVGHLLETASPEAYGSQ--------
A0A078LS21_9PSED/1-639 LGA-N--RRGDGC--W-LGAG-V---T-----VTWCIGHLLETAPPDAYDPR--------
A0A124ZYS1_9PSED/1-641 LGAS---RRGDGC-WT--GPN-A---T-----VTWCIGHLLETAPPDAYDER--------
Q882Z4_PSESM/1-662     LGAT---RRGDGC-WV--GAS-A---T-----VTWCIGHLLETAPPDAYDAR--------
A0A2Z2NQC0_9GAMM/1-682 LGKA---SRSDGY-LC-CGND-----V-----ITWCFGHMLELASPDEYTSDDVPR-SKA
A0A6L6YLD3_9BURK/1-624 LGIV---KKGAGF-NE-CKGG-N---V-----VTWCFGHLLEQAEPDFYTDADIPV-NKK
W9SY76_9PSED/1-647     LGAN---RRGDGC-LQ--GAG-V---T-----VTWCIGHLLETAPPDAYDPR--------
A0A6C2D7Q8_9RHOO/1-671 LGAG---QRGSGC-YS--GAG-I---V-----VTWCIGHLVEAVPPEGYDER--------
A0A1A8TNN5_9GAMM/1-674 LGAT---QRGEGC-LS--GSG-V---T-----VTWCIGHLVEAAAPEVYDAA--------
A0A4Y6IG71_9GAMM/1-685 LGIT---ETHKSH-LI-CGGD-----V-----VTWCFGHMLELAEPDDYTPADVPS--RN
A0A972FBK5_9RHOO/1-671 LGAG---QRGSGC-YS--GAG-I---V-----VTWCIGHLVEAVPPEGYDEQ--------
A0A972JBP6_9RHOO/1-676 LGAT---QRGEGC-LS--GTG-V---T-----VTWCIGHLVEAAPPEVYDAT--------
F9N6T8_9FIRM/1-788     LPNPQSAKRHDGY-IV-QGDD-----V-----ITWAFGHMLEQVEPGDYDEK--------
U3A8G4_9VIBR/1-743     LGCN---QKLDGA-LQ--GNG-A---I-----VTWGVGHLFAQADPEHYDEA--------
A4G6I7_HERAR/1-673     LGAT---QRGEGC-LN--GSG-V---T-----VTWCIGHLVEAATPEAYDEQ--------
A0A7H1NP79_9PROT/1-714 LGKE---VQKEGY-IQ-CKNN-V---L-----ITWCFGHLLEQEEPDAYLPETVPV-GRN
A0A2X4T1U7_SALER/1-667 LGAT---KKMPGH--Q-TGNG-V---C-----VTWGFGHLLEQASPDDYGEQ--------
A4VNK8_STUS1/1-615     ----------------------M---T-----VTWCIGHLLETAPPDAYDPR--------
A0A6L6Q9G9_9BURK/1-675 LGVT---GKGNGY-IE-CGPD-K---------ITWCFGHMLEFAEPDTYTPDDAPRHEKT
A0A426V706_9BURK/1-676 LGAT---QRGEGC-LN--GSG-V---T-----VTWCIGHLVEAAPPEAYDEQ--------
I3TVA9_TISMK/1-676     LGAT---QRGEGC-LN--GSG-V---T-----VTWCIGHLVEAAPPEAYDEQ--------
A0A448TU53_9PAST/1-666 LQA-T--KGDKTYKMT-ADGH-V---Y-----VTWAIGHLVEQCSPEMYNEE--------
A0A240AK04_SERFI/1-679 LGAT---QRKQGY-LT--GAG-V---I-----VTWAIGHLLEQAQPETYGEQ--------
A0A0W0THC5_9GAMM/1-625 LGAKT--RTQSCF----EGSG-I---A-----VTWCIGHLLELMPPDYYCEH--------
A0A8J3E8K7_9GAMM/1-753 LGCN---SKSEGY-LS-SHSD-----I-----VTWGFGHLLQPADPEKYDER--------
A0A4U0ZUV8_9BACT/1-768 LGII---SRGKGF-FT-CKND-I---I-----CTWCIGHILEQADPDCYDPK--------
A0A975ZJ08_9BURK/1-720 L-GGA--RKSDGF-IE-CAGA-T---R-----VTWCFGHLLEQARPEDYVDG--------
A0A238DK46_9BURK/1-723 LGGA---RKADGY-ID-CPSLKT---R-----VTWCFGHLLEQAKPEDYVDG--------
A0A6P2G1C9_9BURK/1-730 LGGG---SRKDGY-YD-CGGD-Y---------VAWCYGHMLQLLDPEDYDER--------
D8MJG2_ERWBE/1-688     LGVS---QRGQGC-IN-GGNI-----T-----VTWAVGHLLETATPEIYGEQ--------
A0A6N7ZUN9_9HYPH/1-656 LGVQP--KTGNHC-IT-VGDD-----A-----VTWVRGHVYELAAPHEYDPA--------
A0A975ZK06_9BURK/1-723 L-GNA--RKSDGY-IE-CAGS-T---R-----VTWCFGHLLEQARPEEYVDG--------
A0A238D2P2_THIDL/1-723 IGGA---RRNDGY-IE-CPQAKT---R-----VTWCFGHLLEQARPEDYVAG--------
Q6D9T7_PECAS/1-672     IGAT---QRGKGF-LS--GTG-T---V-----VTWAFGHLLEVASPEEYGAQ--------
F2B8G7_9NEIS/1-633     LGVLG--GRNDGY-FR-KGDT-----A-----VTWAFGHILSQMPPAAYGEQ--------
A0A1S9ZUC6_9GAMM/1-728 IGGNW--QNHKTH-MT-NGND-----T-----ISWCFGHMLELADPEDYDPK--------
A0A2R5FCI4_9PROT/1-756 FGLTV--RSAGSH-IV-VGHY-N---------VSWLFGHVLENIEPHEYDAR--------
A0A494X0E4_9FIRM/1-796 LGKF---AQKDGY-LE--NDR-L---V-----ISWALGHLLELADAHEYDPA--------
A0A0M6YCR2_9HYPH/1-781 YGGTP--RKGQYC-IA-VGEH-----V-----VTYARGHLYELAQAHDYNKD--------
A0A3P7NYJ2_9FIRM/1-711 LGCT---SKRDGF-IE--GQD-Y---I-----ITWAIGHLITLAEPEDYHEK--------
A0A366EG87_9BACI/1-724 LQCN---KKANGY-FE--GAK-Y---I-----VTWALGHLVTLADPEAYDAK--------
A0A1S6IQV8_9LACT/1-729 LKCN---KKGQGY-LE--GDR-Y---I-----VTWALGHLVTLAEPEHYDKK--------
A0A7C8HER0_9FIRM/1-707 LGCN---QKGEGC-LI--GEK-Y---V-----VTWAIGHLVRLLEPEEYDEK--------
A0A9W5YF02_9FIRM/1-709 LKCSL---KRDGY-IE--GEN-Y---I-----ITWAVGHLITLAEPDDYDEK--------
A0A6L5WI73_9BACT/1-748 LNGNE--TKSNGF-IK-KGDD-----T-----ITWAFGHILELYKPDDYAEK--------
A0A1H3IBZ0_9BACI/1-739 LNC-H--KKGNGF-LE--GNK-Y---I-----VTWALGHLVTLADPEMYDEK--------
A0A2N5MNN6_9BACI/1-732 LNCN---KKGNGF-FE--GDK-Y---I-----VTWALGHLVTHADPEAYDDK--------
A0A4U0F9I2_9BACL/1-754 IEPKA--VNRRSY-LE--GER-Y---V-----ITWAIGHLIGLAEPDHYDEK--------
A0A6B3SRK2_9BURK/1-696 LGRP---TARSGY-FE-VGEY-D---------ICYASGHLLKQADPDFYDEK--------
A0A6L8VAD5_9BACL/1-755 IEPKA--KNLRSY-LE--GEQ-Y---I-----ITWAIGHLIELAEPDQYDDK--------
A0A3S1BAA4_9BACI/1-730 LNC-H--KKGNGF-IE--GDK-Y---I-----VTWALGHLVTHADPESYDEK--------
A0A223KWQ4_9BACI/1-728 LKCD---KKGNGF-LE--GKD-Y---I-----VTWALGHLVTHADPESYDDK--------
B8I8Q6_RUMCH/1-722     LNCG---QNANGY-IM--GKK-Y---I-----VTWALGHLVTLADPEAYGNK--------
A0A919ZHV5_9BACL/1-779 IEPRA--VNKRTH-ME--GDR-Y---I-----ITWAIGHLITLAEPDRYDDR--------
A0A5D0CUN8_9BACL/1-760 IEPKA--KNNRTY-LE--GDR-Y---I-----ITWAIGHLLGLAEPDAYDEK--------
A0A9X3WJH7_9BACI/1-725 LNCS---KKGNGY-LE--GSK-Y---I-----VTWALGHLVTLADPEAYDDK--------
A0A540V5M1_9BACL/1-727 LKCH---KSGNGY-LE--GNQ-Y---I-----VTWALGHLVTLADPEQYDAK--------
A0A919Y3A4_9BACL/1-751 IEPKA--KNNRSY-LE--GER-Y---I-----ITWAIGHLLGLAEPDAYDDK--------
A0A149VVX1_9PROT/1-645 IPGVK--FSKNGY-IE-IGST-----I-----VTWCVGHLLENAQPEEYNPA--------
A0A5P9HSG3_9BACI/1-731 LKCH---KKGNGF-LE--GDN-Y---I-----VTWALGHLVTLADPEAYDVK--------
A0A7X3LET1_9BACL/1-773 IEPKA--KNARTY-IE--GEH-Y---I-----ITWAIGHLIGLAEPDAYDDK--------
A0A1V4IQP7_9CLOT/1-727 LKCN---KKGNGY-ME--NEK-Y---V-----VTWALGHLVTLADPEAYGEQ--------
A0A6G8Q6R2_9ACTN/1-702 LGGG---RKGKGS-VT--GNG-W---T-----VTWALGHLAELAPPDAYGEV--------
A0A9D2WTL3_9FIRM/1-694 LGSF---QKKDGY-LE--NNE-Y---I-----VTWAIGHLAGLAEPEDYDAQ--------
V2RK58_9BACT/1-776     IGTDF--QKKDSY-YE-NKEY-----Y-----ISWCIGHLLEVMLPDE------------
A0A1E3L8L2_9BACL/1-776 MEPKA--RNHRTY-LE--GEQ-Y---I-----ITWAIGHLIGLAEPDAYDPK--------
A0A7G5C0Z3_9BACL/1-765 IEPKA--QNKRSY-LE--GEN-Y---I-----ITWAIGHLIGLAEPDLYDEK--------
A0A917FBK4_9BACL/1-766 IEPKA--KNHRSY-LE--GEQ-Y---I-----ITWAIGHLIGLAEPDAYDPK--------
A0A2N5M7G1_9BACI/1-725 LKCT---KKGNGF-LE--GDK-Y---I-----VTWALGHLVTLADPEAYDNK--------
A0A372LNX0_9BACI/1-730 LNCN---KKGNGY-FE--GDK-Y---I-----VTWALGHLVTLADPEAYDDK--------
N1ZF14_9CLOT/1-712     LQCK---KKGEGF-LY--GEK-Y---I-----VCWAIGHLVTLADPEEYDDK--------
A0A3A1QZ34_9BACI/1-729 LNCH---KKGNGF-IE--GDK-Y---I-----VTWALGHLVTLAEPDAYDSK--------
A0A1H0RS59_9BACI/1-732 LNCH---KKGNGF-IE--GDK-Y---I-----VTWALGHLVTLADPETYDDK--------
A0A075R1K2_BRELA/1-732 LKCT---KQGNGY-LE--GDK-Y---V-----VTWAFGHLVTLADPEAYGET--------
A0AAJ1WJU2_9BACI/1-721 LHCG---KKGNGF-LE--GNR-Y---I-----VTWALGHLVTLADPEVYDHK--------
A0A401LDS9_9FIRM/1-715 LQAK---QKGEGC-LI--GER-Y---V-----VSWAVGHLVTLAEPEEYDEK--------
A0A6I3SMQ5_HELMO/1-729 LHCH---QKGNGC-LI--GPK-Y---I-----TTWALGHLVTLADPEAYDDR--------
Q97DB3_CLOAB/1-709     LGCK---TRGEGC-LI--GAK-Y---I-----VTWAVGHLVTLWEPEEYNAI--------
A0A2K2F9R2_9CLOT/1-723 LNCS---RNGNGC-LM--GDK-Y---I-----VTWALGHLVTLAEPEAYGEK--------
A0A1G5F4Q6_9FIRM/1-729 LNCN---KKGNGY-FE--GEK-Y---V-----VTWALGHLVTLADPEVYNPK--------
A0A0K9GZM7_9BACI/1-731 LNAH---KKGNGF-FE--GDQ-Y---I-----VTWALGHLVTHADPEAYDEK--------
A0A919XHU0_9BACL/1-779 IEPKA--KNARTY-IE--GEN-Y---I-----ITWAIGHLIGLAEPDAYDDK--------
A0A090ZXC0_PAEMA/1-763 IEPKA--KNNRSY-LE--GER-Y---I-----ITWAIGHLLELAEPDAYDDK--------
A0A2C0ZUF5_9BACI/1-725 LGCH---QKGNGF-LE--GKK-Y---I-----VTWALGHLVTLADPEGYDNK--------
U2CHR5_9FIRM/1-729     LNCK---KQGNGF-LE--GDK-Y---I-----VTWALGHLVTLADPESYDER--------
V9W5G7_9BACL/1-755     IEPGA--QNKRTY-LE--GQT-Y---I-----ITWAIGHLIELAEPDLYDPK--------
A0A143YJ85_9LACT/1-730 LNCE---KKGPGY-LE--GAD-Y---I-----VTWALGHLVTLADPENYDVK--------
A0A8T4K5Z9_9FIRM/1-735 LKCQ---KSGNGF-LE--GDK-Y---I-----VTWGLGHLVTLADPEDYDKK--------
A0A0K9H3E0_9BACI/1-720 LKCG---KKGNGF-LE--GDQ-Y---I-----VTWALGHLVTHADPEAYGDQ--------
A0A0M4FKC1_9BACI/1-728 LKCH---KKGNGY-LE--GDR-Y---I-----VTWALGHLVTLADPDGYQKE--------
A0A2S1GXT8_9BACI/1-728 LKCT---KKGNGF-LE--GDK-Y---I-----VTWALGHLVTLADPESYDEK--------
A0A1M4M9M6_9FIRM/1-728 LKCN---KKGNGY-LE--GDK-Y---I-----VTWALGHLVTLADPEEYDKR--------
A0A840QUR6_9BACI/1-733 LKCH---KKGNGF-LE--GDQ-Y---I-----ITWALGHLVTLADPETYDEK--------
S0FHK5_RUMCE/1-722     LGCN---QNGNGC-IM--GSK-Y---I-----VTWALGHLVTLADPEAYGNK--------
A0A511UTR2_9BACI/1-723 LKCG---KKGNGY-FE--GKK-Y---I-----VTWALGHLVTLAQPEAYDKK--------
A0A0U1KJC9_9BACI/1-724 LQCN---KKANGY-FE--GSK-Y---I-----VTWALGHLVTLADPEAYDAK--------
A0A938Y359_9BACL/1-731 LNCT---KKGNGF-FE--GDQ-Y---I-----VTWALGHLVTLADPEAYGEQ--------
K6DL56_SCHAZ/1-731     LNCQ---KKGNGF-LE--GDQ-Y---I-----VTWALGHLVTLADPESYDDK--------
A0A7X2L2K9_9BACL/1-752 IEPQA--KNYRSY-LE--GEQ-Y---I-----ITWAIGHLIGLAEPEAYDVK--------
A0A0Q3W3Q4_9BACI/1-729 LNCH---KKGNGF-LE--GDK-Y---I-----VTWALGHLVTLADPEAYDSK--------
A0A917CJ22_9BACL/1-745 LEPKA--QNRRTY-LE--GDN-Y---I-----ITWAIGHLVSLAEPDHYDPR--------
A0A2S6HQN2_9FIRM/1-735 LHCTK--NQG-GV-LE--GNA-Y---V-----ITWGLGHLVTLADPEDYDPK--------
A0A9X3WJT9_9BACI/1-725 LKCN---KKGNGF-FE--GSN-Y---I-----VTWALGHLVTLADPEVYDDK--------
A0A927IV42_9BACI/1-731 LNC-H--KKGNGY-LE--GDK-Y---I-----VTWALGHLVTLADPEAYDDK--------
A0A3N9UHV9_9BACI/1-731 LNCN---KKGNGY-LE--GNQ-Y---I-----VTWALGHLVTLADPESYDVK--------
C0EHP9_9FIRM/1-720     LGCK---RNAGGA-LS--GEK-Y---I-----VTWALGHLVELAEPEHYGDQ--------
A0A0F5I3C4_BACTR/1-732 LKCG---KKGNGF-LE--GDR-Y---I-----VTWALGHLVTLADPEAYGNQ--------
A0A926NL10_9BACI/1-725 LNCH---KKGNGY-LE--GQD-Y---I-----VTWALGHLVTLADPEAYSEK--------
A0Q2I1_CLONN/1-728     LNCK---KGGNGF-LE--GDK-Y---I-----VTWALGHLVTLADPEAYDNK--------
A0A1U7EE17_9LACT/1-730 LNCN---KQGNGF-LE--GAQ-Y---V-----VTWALGHLVTLAEPEHYDQK--------
A0A6I1FU34_9BACI/1-717 FKSIK--RD--GF-LEIAPNR-F---FPKGAYMTWAVGHLTQLVPPETYESA--------
A0A919ZDY6_9BACL/1-766 VEPRA--KNNRTY-LE--GEQ-Y---I-----ITWAIGHLLGLAQPEAYDNK--------
N9V601_CLOIN/1-726     LGCP---IKKDGY-ME--GNK-Y---V-----VSWALGHLVELADPQDYDKR--------

TOP3_ECOLI/1-653       -YAR-WNLADLPI--VP--EK-----WQLQPRPS--VTK-------QLNVIKRFLHEAS-
B7L6N6_ECO55/1-653     -YAR-WNLADLPI--VP--EK-----WQLQPRPS--VTK-------QLNVIKRFLHEAS-
B2U3E8_SHIB3/1-653     -YAR-WNLADLPI--VP--EK-----WQLQPRPS--VTK-------QLNVIKRFLHEAS-
A0A0H2VUR4_SHIFL/1-653 -YAR-WNLADLPI--VP--EK-----WQLQPRPS--VTK-------QLNVIKRFLHEAS-
A7ZMN2_ECO24/1-653     -YAR-WNLADLPI--VP--EK-----WQLQPRPS--VTK-------QLNVIKRFLHEAS-
Q8XDW7_ECO57/1-653     -YAR-WNLADLPI--VP--EK-----WQLQPRPS--VTK-------QLNVIKRYLHEAS-
Q3Z2A9_SHISS/1-653     -YAR-WNLADLPI--IP--EK-----WQLQPRPS--VTK-------QLNVIKRFLHEAS-
Q32GA7_SHIDS/1-653     -YAR-WNLADLPI--VP--EK-----WQLQPRPS--VTK-------QLNVIKRYLHEAS-
A0A0H3EI55_ECO8N/1-651 -YAR-WNLADLPI--VP--EK-----WQLQPRPS--VTK-------QLNVIKRFLHEAS-
A0A0H2YZH7_ECOK1/1-669 -YAR-WNLADLPI--VP--EK-----WQLQPRPS--VTK-------QLNVIKRFLHEAS-
B7MAX2_ECO45/1-651     -YAR-WNLADLPI--VP--EK-----WQLQPRPS--VTK-------QLNVIKRFLHEAS-
B7USE3_ECO27/1-651     -YAR-WNLADLPI--VP--EK-----WQLQPRPS--VTK-------QLNVIKRFLHEAS-
D2TUK4_CITRI/1-648     -YAR-WNLSDLPI--VP--EK-----WQLQPRPS--VTK-------QLNVIKRFLHEAS-
A8AHF6_CITK8/1-647     -YAR-WNLADLPI--VP--EK-----WQLQPRPS--VTK-------QLNVIKRFLHDAS-
A0A0H2V7V3_ECOL6/1-667 -YAR-WNLADLPI--VP--EK-----WQLQPRPS--VTK-------QLNVIKHFLHEAS-
A0A2X4TRU7_SALER/1-661 -YAR-WNLADLPI--VP--EK-----WQLQPRPS--VTK-------QLNVIKRFLHQAG-
TOP3_SALTY/1-649       -YAR-WNLADLPI--VP--EK-----WQLQPRPS--VTK-------QLNVIKRFLHQAG-
TOP3_SALTI/1-649       -YAR-WNLADLPI--VP--EK-----WQLQPRPS--VTK-------QLNVIKRFLHQAG-
L0M5G4_ENTBF/1-652     -YAR-WNLQDLPI--VP--EK-----WQLQPRPS--VTK-------QLNVIKRFLHEAS-
A9MFG7_SALAR/1-649     -YAR-WNLADLPI--VP--EK-----WQLQPRPS--VTK-------QLNVIKRFLHGAG-
A0A0A6ZS57_SHIDY/1-623 -YAR-WNLADLPI--VP--EK-----WQLQPRPS--VTK-------QLNVIKRYLHEAS-
A0A484ZBN0_9ENTR/1-637 -YAR-WNLNDLPI--VP--EK-----WRLQPRPS--VTK-------QLNVIKRFLHEAS-
A0A0H3CJG5_ENTCC/1-635 -YAR-WNLNDLPI--VP--EK-----WRLQPRPS--VTK-------QLNVIKRFLHEAS-
A0A1C4DCF1_9ENTR/1-646 -YAR-WNLADLPI--VP--EK-----WQLQPRPS--VLK-------QINVIKRLLADAE-
A0A0J5M788_PLUGE/1-646 -YAR-WNLMDLPI--VP--EK-----WRLQPRPS--VTK-------QLNVIKRFLGEAS-
A0A0H3FXW2_KLEAK/1-649 -YAR-WNLLDLPI--VP--EK-----WQLQPKPS--VTK-------QLNVIKRLLGEAQ-
E3GAM3_ENTLS/1-640     -YAR-WNLTDLPI--VP--EK-----WQLQPRPS--VTK-------QLNVIKRLLQDAS-
A0A0L0AMX7_9ENTR/1-638 -YAR-WNLSDLPI--VP--EK-----WQLQPRPS--VTK-------QLNVIKRFLHQAE-
A0A9Q8B7H0_KLEVA/1-648 -YAR-WNLTDLPI--VP--EK-----WQLQPKPS--VTK-------QLNVIKRLLGEAQ-
A0A5R9LGS7_9ENTR/1-651 -YAR-WNLLDLPI--VP--DK-----WQLQPRPS--VTK-------QLNVIKRLLGEAE-
A0A807LLX0_9ENTR/1-645 -YAR-WNLADLPI--VP--EK-----WQLQPRPS--VLK-------QINVIKRLLADAD-
A0A7M2VCZ3_9ENTR/1-648 -YAR-WNLADLPI--VP--EK-----WRLQPRPS--VTK-------QINVIKRLLAEAT-
A0A8I0CZT9_9PSED/1-634 -YAR-WNLNDLPI--VP--EK-----WRLQPRPS--VTK-------QLNVIKRFLHDAA-
A0A7Z8ZD75_RAOTE/1-652 -YAR-WNLVDLPI--VP--DK-----WQLQPKPS--VSK-------QLNVIKRLLGDAE-
A0A0L0H1N6_9ENTR/1-643 -YAR-WNLMDLPI--VP--EK-----WQLQPRPS--VTK-------QLNVIKRFLHEAS-
A0A089PZS2_9ENTR/1-665 -YAR-WNLADLPI--VP--EK-----WQLQPRPS--VTK-------QLNAIKKLLTQAT-
A0A090V381_PSEVU/1-644 -YAR-WNLADLPI--VP--EK-----WQLQPRAS--VTK-------QINVIKRLLGEAS-
A0A085GF58_9ENTR/1-662 -YAR-WNLADLPI--VP--EK-----WRLQPRPS--VTK-------QLNAIKKLLVQAD-
I2BA81_SHIBC/1-642     -FAR-WNLADLPI--VP--EK-----WQLQPRAS--VTK-------QLNVIKRYLHEAS-
A0A4P8YQP4_9ENTR/1-652 -YAR-WNLADLPI--VP--EK-----WRLQPRPS--VAK-------QLNVIRKLLEQAS-
A0A8K0UZF7_9ENTR/1-635 -FAR-WNLADLPI--VP--EK-----WRLQPRPS--VAK-------QLNVIKKLLQEAS-
A7MNU7_CROS8/1-648     -YGR-WNLADLPI--VP--EK-----WQLQPKPS--VAK-------QLNVIKKLLREAQ-
H5UYT7_ATLHE/1-647     -YAR-WNLADLPI--VP--QK-----WQLQPRPS--VAK-------QLNVIKKLLADAS-
A0A085GBM8_EWIA3/1-655 -YAR-WNLNDLPI--IP--EK-----WQLQPRSS--VAK-------QLNVIKKLLLEAT-
H2IYN6_RAHAC/1-647     -FAR-WSLADLPI--IP--EK-----WQLQPRSS--VAK-------QLNVIKRLLLEAS-
Q0WEZ8_YERPE/1-642     -YAR-WSLADLPI--IP--EK-----WQLQPRPS--VSK-------QLNVIKQLLQQAD-
A0A250AVD5_9GAMM/1-641 -YAR-WSLADLPI--IP--DK-----WRLQPRPS--VSK-------QLNAIKRLLQEAD-
A0A1S8CPK6_9GAMM/1-636 -YAR-WSLADLPI--IP--QK-----WLLQPRPS--VSK-------QLNAIKRLLTEAD-
A0A542BQ97_SERFO/1-641 -YAR-WSLADLPI--IP--QK-----WLLQPRPS--VSK-------QLNAIKKLLAEAD-
A0A240C3B2_SERFI/1-641 -YAR-WSLADLPI--IP--EK-----WRLQPRPS--VSK-------QLNAIKKLLLEAD-
W0L8G4_9GAMM/1-641     -YAR-WSLADLPI--IP--QK-----WLLQPRPS--VSK-------QLNAIKKLLAEAD-
Q6D4Q3_PECAS/1-641     -YAR-WSLADLPI--IP--QK-----WLLQPRPS--VSK-------QLSAIKKLLNDAS-
A0A0L7T0T8_9GAMM/1-638 -YAR-WSLADLPI--VP--EK-----WQLQPRPS--VAK-------QLNVIKGLLEKAS-
A0A1X0WIY6_9GAMM/1-642 -YAR-WALEDLPI--IP--EK-----WQLQPRPS--VAK-------QLNVIKRLLLEAS-
A0A370R4E2_9GAMM/1-642 -YAR-WSLADLPI--VP--EK-----WQLRPKAS--VSK-------QLNVIKRLLGEAH-
A0A848MHX8_9GAMM/1-644 -FAR-WALEDLPI--IP--EK-----WQLQPRPS--VAK-------QLKVIQKLLLEAS-
A0A427KBN5_9GAMM/1-638 -YAR-WSLADLPI--VP--EK-----WRLQPRPS--VAK-------QLNVIKTLLEKAS-
A0A443IIA1_9GAMM/1-650 -FAR-WSLIDLPI--VP--EK-----WQLKPRPS--VAK-------QLNVIKGLLGQAT-
A0A941ZA03_9ENTR/1-659 -YAR-WNLADLPI--VP--EK-----WRLQPRPS--VTK-------QLNVIKRFLNQAA-
A0A380QM11_YERRU/1-639 -YAR-WSLADLPI--IP--EK-----WQLKPRPS--VSK-------QLNVIKQLLQQAD-
A0A6M8U9A4_9GAMM/1-640 -YAR-WSLHDLPI--IP--QK-----WRLQPRPS--VAK-------QLNVIKGLLEQAS-
E0SBC8_DICD3/1-641     -YAR-WSLADLPI--VP--QK-----WLLQPRPS--VSK-------QLNVIKKLLNQAD-
A0A5J5G4L5_9GAMM/1-640 -YAR-WTLADLPI--IP--QK-----WLLQPRPS--VSK-------QLNTIKKLLVDAS-
D8MSY7_ERWBE/1-637     -FAR-WSLADLPI--VP--EK-----WQLKPRPS--VAK-------QLNVIKGLLEQAT-
A0A071LW77_9ENTR/1-656 -FSR-WNLNDLPI--VP--QK-----WQLRPRAA--SAR-------QLKVVERLLGEAS-
A0A014NJ54_9GAMM/1-637 -FAR-WSLADLPI--VP--EK-----WQLQPRPS--VAK-------QLSVIKGLLEQAS-
A0A0U3JY20_9GAMM/1-640 -YAR-WNLADLPI--IP--EK-----WRLQPRPS--VAK-------QLKVIEGLLQQAT-
A0A097R1U4_HAFAL/1-639 -YAR-WNLADLPI--VP--EK-----WQLKPKPS--VAK-------QLNVIKRLLVDAQ-
A0A083ZY68_9GAMM/1-641 -YAR-WSLADLPI--IP--QK-----WLLQPRPS--VSK-------QLNAIQRLLGEAD-
A0A0Q4MDL7_9GAMM/1-640 -FAR-WSLADLPI--VP--EK-----WQLKPRPS--VAK-------QLGVIKKLLAEAS-
A0A0G4K0L1_9GAMM/1-640 -YAR-WSLADLPI--IP--QK-----WLLQPRPS--VSK-------QLNTIKKLLADAS-
A0A4P8QZ73_9GAMM/1-640 -YAR-WSLADLPI--IP--QK-----WLLQPRPS--VSK-------QLNVIKKLLADAD-
B2VKW4_ERWT9/1-641     -FAR-WSLADLPI--VP--EK-----WRLQPRPS--VAK-------QLNVIKGLLEQAS-
A0A2N5ER51_9GAMM/1-643 -YAR-WSLADLPI--IP--QK-----WLLQPRPS--VSK-------QLNVIKGLLKQAD-
A0A1W6B8X2_9GAMM/1-638 -YAR-WSLADLPI--VP--EK-----WRLQPRPS--VAK-------QLNVIKKLLEQAD-
A0A8J7GTD6_9ENTR/1-643 -YAR-WSLADLPI--IP--EK-----WLLMPRPS--VSK-------QLNAIKKLLGEAS-
A0A8J7H849_9ENTR/1-640 -YAR-WSLADLPI--IP--EK-----WLLMPRPS--VSK-------QLNVIKKLLEEAS-
A0A2I5TKP8_SERS3/1-640 -YTR-WTLADLPI--IP--QK-----WLLQPRPS--VSK-------QLNAIKRLLAQAD-
E9CM89_9GAMM/1-640     -FAR-WSLADLPI--IP--EK-----WRLQPRLS--VSK-------QLNTIKKLLLEAD-
A0A2C6DRK6_9GAMM/1-644 -FAR-WSLADLPI--IP--EK-----WQLKPRES--VTK-------QLNVIKRLLSEAD-
A0A2I0G1A1_9GAMM/1-637 -YAR-WNLADLPI--IP--EK-----WQLQPRPS--VAK-------QLNVIKDLLGRAT-
A0A2D0KU67_9GAMM/1-642 -YAR-WVLADLPI--IP--EK-----WQLKPREA--VAK-------QLNTIKSLLARAD-
U3TRC4_9ENTR/1-640     -YAR-WNLADLPI--IP--DK-----WRLQPRPS--VAK-------QLKVIEGLLQQAS-
A0A0U5L518_9GAMM/1-652 -YAR-WSLADLPI--VP--EK-----WQLQPRPS--VAK-------QLKVIKGLLTQAS-
D3VHA9_XENNA/1-639     -YAR-WVLTDLPI--IP--EK-----WQLKPRPA--VAK-------QLNTIKSLLERAS-
A0A077P4S7_XENBV/1-644 -YAR-WVLSDLPI--IP--EK-----WQLKPRAA--VAK-------QLNTIKSLLEKAD-
A0A1H3XRT5_9GAMM/1-643 -YAR-WALDDLPI--VP--QK-----WRLQPRPS--VSK-------QLNAIKKLLAQAD-
A0A0M2KB50_9GAMM/1-636 -FAR-WSLADLPI--VP--EK-----WQLQPRPS--VAK-------QLGVIKGLLAQAS-
A0A1I7IJG8_9GAMM/1-644 -YAR-WVLADLPI--IP--EK-----WQLKPRAA--VAK-------QLNTIKSLLEKAS-
A0A3D9UF20_9GAMM/1-639 -YAR-WVLADLPI--IP--EK-----WQLKPRAA--VAK-------QLNTIKSLLERAD-
D4GG18_PANAM/1-638     -YAR-WSLVDLPI--IP--EK-----WRLQPRPS--VAK-------QLKVVEGLLAQAD-
Q7N407_PHOLL/1-642     -FAR-WSLVDLPI--IP--EK-----WQLKPRPS--VEK-------QLNIIQTLLEKAD-
A0A1I4Z8W9_9GAMM/1-640 -FAR-WSLADLPI--VP--EK-----WQLQPRPS--VAK-------QLNVIKHLLEQAS-
A0A2G8E5D5_9GAMM/1-641 -FAR-WSLSDLPI--VP--EK-----WQLQPRAA--VAK-------QLNVIKQLLAGAS-
A0A379AG56_ENTAG/1-638 -YAR-WSLADLPI--IP--EK-----WQLKPRPS--VAK-------QLKVVEGLLAQAN-
A0A2X4UJ26_9GAMM/1-659 -FAK-WNLGDLPI--IP--EK-----WQLKPRDS--VAK-------QLNVIKRLLGEAA-
K8WJ57_9GAMM/1-639     -YAR-WNLQDLPI--IP--EK-----WLLKPRSA--VTK-------QLKAIGTLLKQAT-
B4EXS9_PROMH/1-655     -YAR-WSLDDLPI--IP--NK-----WQLKPRAD--VKK-------QLDTINTLLKQAD-
A0A5M7QHY7_9GAMM/1-638 -YAR-WSLADLPI--IP--EK-----WQLQPRPS--VAK-------QLKVVEGLLAQAT-
W1IST1_9GAMM/1-648     -YLR-WVLADLPI--IP--EK-----WQLKPREA--VTK-------QLNTIKSLLGKAS-
J7TST1_MORMO/1-654     -YAR-WNLADLPI--IP--QK-----WILRPRDA--VAK-------QLRTIGTLLSSAT-
A0A0N0IA39_9GAMM/1-648 -YAR-WALNDLPI--IP--EK-----WQLKPRPS--VAK-------QLNTIKSLLSQAS-
A0A845SII0_9GAMM/1-647 -YAR-WSLADLPI--VP--QK-----WRLQPRPS--VQK-------QLNVVKKLLADAS-
A0A198GKV9_9GAMM/1-654 -YAR-WSLEDLPI--IP--QK-----WQLKPRAD--VKK-------QLNIIKTLLKQAD-
A0A095T8D9_9GAMM/1-637 -YAR-WSLADLPI--VP--EK-----WLLKPRPE--VAK-------QLRVIEELLQQAT-
A0A1S1HPE2_PROST/1-643 -YAR-WNLQDLPI--IP--EK-----WLLKPRSA--VTK-------QLKTIDTLLKQAT-
A0A4V2Q2D2_9GAMM/1-643 -YAR-WSLADLPI--VP--DK-----WQLQPRPS--VLK-------QLNVVKRLLAGAS-
A0A1B7K4E5_9GAMM/1-647 -YAR-WNLQDLPI--IP--DK-----WQLKPRPS--VSK-------QLKTIDVLLKQAT-
A0A085JEB5_9GAMM/1-641 -FAR-WSLADLPI--IP--EK-----WQLKPRPE--VAK-------QLNVIDELLQKAT-
A0A4V2W5I7_9GAMM/1-654 -FAR-WSLADLPI--VP--EK-----WRLQPRPS--VQK-------QLQVIKQLLTQAA-
W0HXD6_9GAMM/1-651     -YAR-WSLADLPI--IP--EK-----WRLQPRPA--VQK-------QLNVIKTLLAQAE-
A0A2U8I7X9_9GAMM/1-641 -YVR-WLLSDLPI--IP--EK-----WQLRPRPE--VSK-------QLNVIKKLLQQAD-
A0A0H3DSQ0_EDWTF/1-642 -YAR-WNLADLPI--VP--QK-----WQLRPKAS--SAK-------QLKVIEHLLRDAQ-
A0AAU8P313_EDWPI/1-642 -YAR-WNLADLPI--VP--QK-----WQLRPKAS--SAK-------QLKVIEHLLRDAQ-
E0WQC4_9ENTR/1-624     -YNR-WSLTDLPI--IP--KK-----WQLQPRSS--VIK-------QLNTIKKLLQQAD-
G2GWC3_9ENTR/1-636     -YNR-WSLTDLPI--IP--KK-----WQLQPRSS--VIK-------QLNTIKKLLQQAD-
A0A0J8YKR7_9GAMM/1-636 -YAR-WALADLPI--IP--EK-----WLLTPRND--VKK-------QLTIIGKLLAEAT-
A0AA95K1T7_9GAMM/1-648 -FAR-WSLTDLPI--IP--EK-----WQLKPRAA--VIK-------QLNTIKTLLAQAD-
A0A7D6DIA2_9GAMM/1-646 -LAR-WSLTDLPI--IP--EK-----WQLKPRAA--VIK-------QLNTIKALLVQAD-
R8ANU3_PLESH/1-683     -YAR-WNLAHLPI--VP--QK-----WQLLPKAS--SRK-------QLNVLKALVKKAS-
A0A1T0ASZ7_9PAST/1-639 -FKM-WRMEHLPI--VP--QQ-----WKLIPKKE--TLK-------QFKVVERLIQQAD-
A0A447SQR2_AVIVO/1-642 -FKT-WRVEDLPI--VP--QK-----WLLIPKKS--VKK-------QLDTVIKLIHQAD-
A0A6H0T6Z6_9PAST/1-638 -FKL-WRMEHLPI--VP--EQ-----WKLIPKKN--TLK-------QLKVVERLVKQAD-
E6KWG5_9PAST/1-640     -FKQ-WRLEDLPI--VP--QK-----WQLIPKKE--TYK-------QLKTVEKLVQQAD-
A0A4R2N2X3_9PAST/1-659 -FKQ-WRLEHLPI--IP--EK-----WQLNPRKD--VKK-------QLNTVIKLIHQAN-
A0A2M8RTE7_9PAST/1-641 -FKQ-WRLEHLPI--VP--EK-----WQLIPRKE--VKK-------QLDIVVDLIHRAD-
TOP3_PASMU/1-650       -FKQ-WRLEHLPI--IP--EK-----WQLIPRKD--VHK-------QLTIVEKLIHQAD-
A0A011P5B9_9PAST/1-639 -FKM-WRMEHLPI--IP--EQ-----WKLIPKKE--TLK-------QFKVVEKLIKKAD-
A6VQ11_ACTSZ/1-644     -YKQ-WRLEHLPI--VP--QK-----WQLIPRKE--VAK-------QLKIVEKLIHQAD-
A0A0J5P2K8_9PAST/1-639 -FKQ-WRMEHLPI--VP--QQ-----WKLIPKKE--TLK-------QFKVVEKLIKQAS-
A3N0A8_ACTP2/1-645     -FKM-WRMEHLPI--VP--QQ-----WKLVPKKE--TLK-------QLKAVEKLVKKAD-
TOP3_HAEIN/1-651       -FKQ-WRLEHLPI--IP--EK-----WQLLPRKE--VKK-------QLSVVEKLIHQAD-
A0A4P7CGU5_9PAST/1-639 -FKI-WRMEHLPI--IP--EQ-----WKLIPKKE--TLK-------QFKVVERLIKQAD-
A0A0A3ANY5_9PAST/1-654 -FKQ-WRLEHLPI--IP--EQ-----WQLNPKKS--TAK-------QLNVVLNLIKQAD-
A0A1V3IZF2_9PAST/1-654 -FKQ-WRLEHLPI--IP--EK-----WQLLPRKE--AKK-------QLAVVEKLIHQAD-
A0A2U0SMT9_9PAST/1-648 -FKQ-WRLEHLPI--VP--EK-----WQLIPRKE--VAK-------QLKTVEKLIHQAD-
I3DCN0_9PAST/1-644     -FKQ-WRLEHLPI--VP--EK-----WQLIPRKE--VAK-------QLKTVENLIHQAD-
A0A1V3TUJ8_9PAST/1-639 -FKM-WRMEHLPI--VP--EQ-----WKLIPKKE--TLK-------QFKVVERLVKQAD-
B8F447_GLAP5/1-640     -FKM-WRMEHLPI--IP--EQ-----WKLIPKKE--TLK-------QFKVVERLIKQAD-
A0A2M8S3E4_9PAST/1-636 -FKQ-WRLEHLPI--VP--EK-----WQLVPKKE--TAK-------QLGVIRKLIEQAD-
A0A377IVM9_9PAST/1-650 -YKQ-WRLEHLPI--IP--EK-----WQLLPRKD--VKK-------QLMVVEKLIHQAD-
A0A379C8X9_9PAST/1-628 -YKK-WRMEHLPI--VP--QK-----WQWLPKKN--TLK-------QFKVVEKLIKQAD-
A0A3N4VSJ5_9PAST/1-633 -FKL-WRMEHLPI--IP--EQ-----WKLIPKKS--TLK-------QFKVVERLIKQAD-
A0A369ZQL7_9PAST/1-645 -FKM-WRMEHLPI--VP--TQ-----WKLVPKKE--TLK-------QLKVVEKLVKKAD-
A0A4R6VCT2_9PAST/1-641 -FKQ-WRLEHLPI--IP--EK-----WQLIPRKA--VAK-------QLQIVKKLIHQAD-
A0A448TW34_9PAST/1-648 -FKQ-WRREYLPI--VP--QQ-----WKLIPRPD--VKK-------QLDTVIKLINQAD-
A0A4R1FY09_9PAST/1-641 -FKQ-WRLEHLPI--VP--EQ-----WQLVAKKN--TAK-------QLKIVTKLIQQAD-
A0A379B4N4_9PAST/1-636 -FKS-WRLEDLPI--IP--EK-----WQLLPRKE--VKK-------QLDTVVKLIHQAD-
A0A9Q6Z1S2_HISSO/1-632 -FKQ-WRLEHLPI--IP--QK-----WLLLPRQE--VKS-------QLDIVLKLIHQAD-
A0A1I0CJZ3_9GAMM/1-624 -YKK-WNLNDLPI--IP--QK-----WQLIPRAD--VKK-------QLMVIKNLLAKAT-
A0A4R2T4D1_9PAST/1-653 -FKQ-WRLEHLPI--VP--DK-----WLLIPKKS--VAK-------QLQIVEKLIRQAD-
A0A4R2N9H7_9PAST/1-642 -FKM-WRMEHLPI--LP--SQ-----WKLIPKKN--TAK-------QLNVVKRLVAQAD-
A0A1T0BBL3_9PAST/1-637 -FKQ-WRLEHLPI--IP--QK-----WQLIPRKD--VHK-------QLKIVEKLIHQAD-
A0A4R1L346_9PAST/1-643 -FKQ-WRLEHLPI--VP--EK-----WQLIPRKA--VAK-------QLKTVEKLIHQAD-
Q7VLX0_HAEDU/1-639     -FKT-WRMEHLPI--IP--QQ-----WKLIAKKQ--TAK-------QLKVVEKLVKKAE-
A0A8E3S990_9PAST/1-651 -FKQ-WRLEHLPI--VP--QI-----WRLSPKKN--TSQ-------QLKIIEKLIKQAD-
A0A1A7P425_9PAST/1-644 -FKQ-WRLEHLPI--MP--EK-----WQFLPKKA--TEK-------QLSVISRLVQQAD-
A0A7W2ABZ2_9GAMM/1-645 -YKQ-WRLEHLPI--VP--QE-----WQLKPRSG--VSK-------QLSVLRKLVKSAD-
A0A1H4F8K8_9GAMM/1-667 -YKQ-WRLEHLPI--VP--GE-----WQLKPRSG--VAK-------QVAVLRKLVKQAD-
A0A853R833_9VIBR/1-650 -YKK-WNLLDLPI--IP--SQ-----WQLRPRKT--SSK-------QLTVIRQLLKEAS-
A0A8J7FBN0_9GAMM/1-655 -YKK-WTLESLPI--VP--DQ-----WQLKPKPK--TRK-------QLSVIRKLMKEAD-
A0A0Q2V3I4_VIBFU/1-650 -YKK-WNLADLPI--VP--EQ-----WQLRARKS--ASK-------QLSVVKKLLKEAN-
A0AAN0Y316_VIBNA/1-654 -YKK-WNMADLPI--VP--EQ-----WQLRPRKT--SSK-------QLTVISKLLKEAT-
A0A0M0HLM8_VIBNE/1-654 -YKK-WNLADLPI--VP--EQ-----WQLRPRKS--ASK-------QLTVVRKLLKESN-
A0A0C3EAU4_9VIBR/1-654 -YKK-WNMADLPI--VP--EQ-----WQLRPRKS--ASK-------QLTVIRKLLKEAT-
U2ZFA2_VIBPR/1-654     -YKK-WNMADLPI--VP--QQ-----WQLRPRKS--ASK-------QLTVVRKLLKEAQ-
A0A1G8F8T1_9VIBR/1-649 -YKK-WNMADLPI--VP--QQ-----WQLRPRKS--ASK-------QLTVVRKLLKDAS-
A0A918DPI9_9GAMM/1-658 -YKQ-WRLEHLPI--LP--QQ-----WQLVPKPK--TRK-------QLTVLRKLVREAD-
A0A2N8ZDR8_9VIBR/1-654 -YKK-WNLGDLPI--VP--DQ-----WQLRPRKS--SSK-------QLTVIRKLLKSAS-
TOP3_VIBCH/1-647       -YKK-WNMADLPI--IP--EQ-----WQLRPRKS--SSQ-------QLTVVRKLLKEAT-
A0A3A2IBT6_9VIBR/1-654 -YKK-WNLADLPI--VP--QQ-----WQLRPRKS--ASK-------QLTVIRKLLKEAT-
A0A109DAQ1_9VIBR/1-670 -YKK-WNLADLPI--MP--EQ-----WQLRPRKT--SSK-------QLTVIRKLLKDAT-
A0A1B9R010_9VIBR/1-669 -YKK-WNLADLPI--VP--EQ-----WQLRPRKT--SSK-------QLTVIRKLLKGAT-
A0AAU8WTQ7_9VIBR/1-647 -YKK-WNMADLPI--IP--QQ-----WQLRPRKS--SSQ-------QLTVVRKLLKEAT-
A0A9X3CHG6_9VIBR/1-653 -YKK-WNLADLPI--VP--EQ-----WQLRPRKS--ASK-------QLSVVRKLLKESS-
A0A1E2VA45_9GAMM/1-670 -YKK-WRLDTLPI--VP--EQ-----WQLKPRAS--ARG-------QLAILRKLVKQAD-
A0A6G7CJM2_9VIBR/1-650 -YKK-WNLADLPI--IP--EQ-----WQLRPRKT--ASK-------QLSVVKKLIKEHS-
A0A975UC08_9VIBR/1-646 -YKK-WNLADLPI--VP--EQ-----WQLRARKS--ASK-------QLSVVRKLLKDAS-
A0A7X4LHP5_9VIBR/1-659 -FKK-WNLADLPI--IP--EQ-----WQLRPKKT--ASK-------QLTVIKKLVKQAG-
A0A099LN78_9VIBR/1-663 -YKK-WNMADLPI--VP--QQ-----WQLRPRKT--SAK-------QLAVIKKLLKEAT-
U4K377_9VIBR/1-659     -YKK-WNMNDLPI--VP--DQ-----WQLRPRKT--SSK-------QLTVIRKLLKESS-
A0A2I0F6A3_9GAMM/1-649 -YKK-WRLEHLPI--VP--ET-----WQLKKKPN--TSK-------QLTVLRGLVKKAT-
A0A1A9F0B7_9GAMM/1-669 -FKQ-WRLEHLPI--LP--QQ-----WQLTPKPK--TRK-------QLTVLRKLVKEAD-
A8T8U1_9VIBR/1-658     -YKK-WNLADLPI--VP--QQ-----WQLRPRKS--ASK-------QLTVIRKLLKDAT-
U3A2C3_9VIBR/1-654     -YKK-WNLADLPI--VP--EQ-----WQLRPRSS--ASK-------QLTVIRKLLKEAS-
A0A1R4B0G2_9VIBR/1-661 -YKK-WNLADLPI--IP--DQ-----WQLRPRKA--ASK-------QLTVIKKLVKQAD-
A0A0F4NQL8_9VIBR/1-651 -YKK-WNLADLPI--VP--EQ-----WQLKPRKS--ASK-------QLTVVRKLLKESN-
A0A7X8TUH4_9VIBR/1-664 -YKR-WDLADLPI--VP--HQ-----WQLRPRSS--ASK-------QLTVVRKLLKQAT-
A0A9X0R994_VIBME/1-652 -YKK-WNLADLPI--LP--EK-----WQLKPRKT--ASQ-------QLAVVRKLLKSSQ-
A0A5P9CJ89_9VIBR/1-649 -YKK-WNMADLPI--VP--QQ-----WQLRPRKS--ASK-------QLTVVKKLLKTCT-
A0KQC1_AERHH/1-656     -YKQ-WRMESLPI--VP--SQ-----WQLVAKPK--TKT-------QLTVIKRLLKQAD-
A0A0J1HGH7_9GAMM/1-664 -YKK-WNMADLPI--VP--EQ-----WQLTPRKS--ASK-------QLSVVRKLCKQAT-
Q21KH5_SACD2/1-645     -FKQ-WRLEHLPI--IP--DQ-----WQLKPKSK--TRK-------QLTALRKLVKEAT-
Q12LJ6_SHEDO/1-668     -FKS-WKLEHLPI--IP--TQ-----WQLKPKSS--TRS-------QLSVLKKLVKQAT-
A0A7Z2YDY8_9VIBR/1-643 -YKK-WNLADLPI--IP--NE-----WQLRPRKT--ASK-------QLSVVRKLLKSAN-
A0A1Q9GL54_9GAMM/1-665 -YKK-WNMADLPI--VP--QQ-----WQLVPRKT--AKQ-------QLSVVRKLAKQAT-
A0A7Y4FGR6_9VIBR/1-644 -YKK-WNLQDLPI--MP--QQ-----WQLKPRKT--ASK-------QLSTIRKLLKETQ-
D0YVM3_PHODD/1-662     -YKK-WNLADLPI--VP--EK-----WQLIPRKA--AKQ-------QLAVIKKLAKSAT-
A0A6I5ISV0_9VIBR/1-649 -YKK-WNLADLPI--IP--EH-----WQLRPRKS--ASK-------QLAVVRKLLKEAQ-
A0A178KAE5_9GAMM/1-647 -YKK-WNMGDLPI--VP--QQ-----WQLVPRKS--AKQ-------QLAVVKKLAKQAT-
A0A1R4LDN7_VIBR1/1-663 -YKK-WRLEDLPI--VP--QQ-----WQLRPRKT--AAR-------QLTVIKKLLKSSSL
A0A2N7DA60_9VIBR/1-652 -YKK-WSLDDLPI--IP--EQ-----WQLKPRSS--SSK-------QLTVIRKLLKEAT-
A0A1N6UKA8_9GAMM/1-660 -FKQ-WRLEHLPI--LP--DE-----WQLKPRKG--VSK-------QLSVLRKLVKSAD-
A0A099PCY4_9GAMM/1-641 -FKS-WRMEHLPI--LP--GE-----WQLQPKSA--TRK-------QLTVLRKLVKQAD-
A0A0C5WNT4_9GAMM/1-658 -YKK-WHMADLPI--VP--QQ-----WQLVPRKS--AKK-------QLGVVRKLCKQAG-
A0A240EIQ0_9VIBR/1-650 -YKK-WNLNDLPI--VP--NQ-----WQLRPRKS--ASK-------QLTAVKKLLKTAT-
A0A9X1WAD7_9VIBR/1-647 -YKK-WSLVDLPI--VP--DT-----WQLRPRKS--ASK-------QLTVVKKLLKGAT-
A0A5J6X3Q9_9GAMM/1-647 -FKQ-WRMEHLPI--VP--ER-----WQLNPKVK--TKG-------QLAVLRRLIKQAD-
A0A2P5TLW1_9GAMM/1-647 -FKQ-WRLEHLPI--IP--RE-----WKLEAKPK--TRS-------QLTVLKKLLKQAN-
U3CL90_9VIBR/1-650     -YKR-WDLADLPI--IP--EQ-----WQLRPRKS--AAK-------QLTVVKKLLKSSA-
A0A0F5VGQ5_9GAMM/1-663 -YKK-WNLDDLPI--IP--EQ-----WQLAPRKS--AKQ-------QLSVVRKLVKQAD-
A0A0C2NNJ6_9VIBR/1-646 -YKK-WNLADLPI--VP--QQ-----WQLRPRKS--ASK-------QLTVVRKLLKDAV-
A0AA37SDV9_9GAMM/1-645 -FKQ-WRMEHLPI--LP--EQ-----WQLQPKPK--TRK-------QLSVLRKLVKDAS-
A0A1E5E4G8_9VIBR/1-654 -YKK-WNMADLPI--IP--HQ-----WQLRPRAA--AKK-------QLSVIRQLFKQKP-
A0A2M8H3K8_9VIBR/1-640 -YKK-WIMADLPI--IP--RQ-----WQLRARKS--AAK-------QLGVIRRLIKDAE-
A0A9J6RN65_9GAMM/1-653 -YKQ-WRMEHLPI--IP--SQ-----WQLQAKAS--AKK-------QLAVLGKLIKQAQ-
A0A0J1GI89_9GAMM/1-674 -YKK-WNLADLPI--VP--EQ-----WQLSPRKS--AKQ-------QLAVVKKLCKQAT-
A0A4P9VI26_9GAMM/1-671 -YKQ-WKLEHLPI--IP--SQ-----WQLVPKAN--TKK-------QLSVLRKLIKQAD-
A0A233RAN7_9GAMM/1-640 -FKQ-WRREHLPI--IP--DD-----WKLVPKPK--TKK-------QLAVVKKLLKEAD-
A0A364NMX5_9GAMM/1-641 -FKA-WRFEHLPI--VP--RE-----WQLQPKTN--TRK-------QLTVLKKLVKEAD-
Q6LP07_PHOPR/1-649     -YKK-WNMADLPI--IP--EQ-----WQLSPRKS--VKQ-------QLAVVRKLAKQAT-
H2FYC8_OCESG/1-638     -FKQ-WRREHLPI--IP--DD-----WKLVAKPN--TKK-------QLAVLKKLLKEAD-
A0A081FU82_9GAMM/1-665 -YKQ-WRYEHLPI--VP--DK-----WKLKPRPK--VRG-------QLSALKKLTKDAD-
A0A9X3ISU2_9GAMM/1-703 -FKQ-WRLDHLPI--VP--EQ-----WLLQPKTQ--TRK-------QLTVLRGLVKEAS-
A0A1C4CRP6_9GAMM/1-630 -YKK-WAINDLPI--VP--EQ-----WILMPKDN--TKK-------QFNILVDLIKSAD-
Q8ECS1_SHEON/1-702     -FKS-WKFEHLPI--VP--EK-----WQLKPKAA--TRS-------QLTVLKKLIKQAD-
A0A1X1MPV7_9VIBR/1-646 -YKK-WNSADLPI--VP--DQ-----WILKPRKS--SSK-------QLTVVKKLIKSSS-
A0A0Q0KJS3_9GAMM/1-671 -YKS-WQLAHLPI--VP--DS-----WKLKPKSK--TRS-------QLSTLKKLIKQAS-
A3D660_SHEB5/1-705     -FKS-WKFEHLPI--VP--DK-----WQLKPKAA--TRS-------QLTVLKRLVKQAN-
A0AB94ICV2_9GAMM/1-620 -LKK-WQLADLPI--IP--EK-----WRLIPKQS--TKK-------QLTVLKKLISQSD-
A0A1Y6L2Q0_9GAMM/1-650 -YKK-WHLEDLPI--VP--QQ-----WQLIPRKA--AKQ-------QLTVIKKLAKMAT-
A0A545SNZ9_9GAMM/1-705 -FKR-WQLEHLPI--VP--TE-----WQLQPKPS--TRK-------QLSVLRKLLKQAD-
A0A2T3LQG2_9GAMM/1-661 -YKK-WNLNDLPI--IP--EK-----WQLIPRKA--AKQ-------QLAVIKKLAKSAS-
A0A7Y0Q7C2_9GAMM/1-637 -YKK-WQLETLPI--IP--DR-----WHLKPKYK--TKN-------QLAVIRRMVKQAD-
A0A853HT69_9GAMM/1-660 -YKH-WKLEHLPI--IP--EQ-----WQLTPKAK--TKK-------QLGVLRKLIKQAD-
E3BL89_9VIBR/1-648     -YKK-WNLNDLPI--VP--EK-----WQLKPRKS--ASK-------QLSVVKKLLRESG-
A1S7J4_SHEAM/1-694     -YKQ-WQLAHLPI--IP--AE-----WKLTPRSS--AKS-------QLAVVKRLIKQAS-
A0A4U1BGN3_9GAMM/1-646 -WRS-WQEQHLPI--VP--DD-----WQLKTRKG--CHK-------QLTVLRKLMKLAD-
A0A437Q8W3_9GAMM/1-637 -YKR-WNLDDLPI--IP--DK-----WKLKPRKE--AAK-------QLSVVRKLLKEFD-
A0A2T3MUK8_9GAMM/1-644 -YKK-WNMADLPI--IP--EQ-----WQLVARKS--AKQ-------QLAVIRKLAKQAT-
A0A1E5CMR2_9VIBR/1-644 -YKK-WNLNDLPI--VP--QQ-----WQLRARKT--SSK-------QLTVIRKLLKEAT-
Q084R2_SHEFN/1-653     -FKS-WKLEHLPI--VP--QT-----WKLQPKPK--TRS-------QLTVLRKLVKHAS-
A0A5P1R9U1_9GAMM/1-639 -YKQ-WKRAHLPI--IP--TE-----WKQQVKPK--TRK-------QFNTVKKLIKEAD-
A0A1T4QQQ4_9GAMM/1-658 -LKK-WRFDKLPI--IP--ES-----WQLQAKSQ--TRK-------QLTVLKGLIKQAD-
A0A839ITJ0_9GAMM/1-664 -LKK-WQLDKLPI--IP--DE-----WQLEPKKQ--TRK-------QLTVLRKLVKQAS-
A8H313_SHEPA/1-672     -YKS-WKFEHLPI--VP--ET-----WKMKPKYK--MRG-------QIAVLRGLVKEAS-
A0A1M6CXP6_9VIBR/1-652 -YKK-WRLEDLPI--VP--DK-----WQLKPRKS--SAQ-------QLKVIRKLLQSHQ-
A0A1R1MGI3_9GAMM/1-667 -FKQ-WKLEHLPI--IP--DQ-----WQLKPRSS--SRK-------QLNILKKLVKQAE-
A0A0F5ANC0_9GAMM/1-667 -YKK-WELADLPI--VP--EK-----WQLRPRQA--AAA-------QLAIVKKLIKQFD-
M5DMV3_9GAMM/1-668     -YKQ-WRLDHLPI--VP--NE-----WQLEAKAQ--TRK-------QLSVLRKLVKEAD-
A0A0A7S2M8_FRIPE/1-626 -YKK-WQISDLPI--LP--EH-----WLLIPKNS--TEK-------QFTILKQLIKDAS-
A0A6L5NRH2_9GAMM/1-664 -YKS-WRLEDLPI--VP--SQ-----WKLKPKSN--TRS-------QLTVLRKLVKQAS-
A0A380C251_9GAMM/1-678 -YKS-WQLEHLPI--VP--SD-----WQIKPKAS--SRG-------QLSVLRKLIKQAS-
Q5E4B0_ALIF1/1-656     -YKS-WRMEHLPI--VP--DQ-----WQLRPRKA--SSK-------QLTVIRKLLKNAT-
E1VFH2_9GAMM/1-672     -YKK-WQIAHLPI--LP--EQ-----WQLQPKAS--TRK-------QLSALRTLIQSAD-
A0A1X9NJ22_9GAMM/1-647 -FKQ-WRLEHLPI--VP--EQ-----WQLKPKAS--SRK-------QLSVLRQLIKQAD-
A0AAF0C3D7_9GAMM/1-651 -YKQ-WKLEHLPI--VP--EQ-----WQLKPKSQ--TRS-------QLTVLRKLVKQAD-
A0A3P1SI58_9GAMM/1-665 -FKS-WRFEHLPI--IP--DE-----WKLKPRSK--TRS-------QLTVLRKLIKQSD-
A0A0F4PVF9_9GAMM/1-644 -FKK-WQLAHLPI--VP--KQ-----WQLKAKSK--TRK-------QLTLVKKLIKQAH-
A0A1C3EJU9_9GAMM/1-643 -YKS-WNLQDLPI--VP--EQ-----WLLKPRKS--AAK-------QLSVVKKLAKQFN-
A0A1I1LAD8_9GAMM/1-644 -YKK-WNAADLPI--VP--ET-----WQLKAKTQ--TRK-------QLTILKKLIKQAD-
A0A9X1ZLZ2_9GAMM/1-654 -YKS-WKLEHLPI--IP--QT-----WQLKPKTK--TRS-------QLTVLRKLVKQSS-
A0A558NP45_9GAMM/1-668 -FKQ-WRLDHLPI--VP--AQ-----WQLQAKAQ--TRK-------QLSVLRKLVKEAG-
A0AA37B287_9ALTE/1-661 -FKQ-WRFEHLPI--LP--EQ-----WQWKAKSK--TAS-------QLKVIKSLIKQAN-
A0A9J7AM78_9GAMM/1-662 -YKQ-WRLDHLPI--VP--EQ-----WQLQAKPK--TRK-------QLSVLRKLVKEAD-
B1KKN0_SHEWM/1-666     -FKS-WKFEHLPI--VP--DS-----WKMKAKPK--TRS-------QLTILKGLIKQAS-
A0A063Y137_9GAMM/1-644 -YKQ-WRLEHLPI--LP--ST-----WQLQPKST--TRK-------QLTLLRKLIKQAD-
A0A972JND6_9GAMM/1-689 -FKS-WKFEHLPI--VP--AK-----WQLTAKAN--TRS-------QLNVLKKLVKQAS-
A0A7Y6YCV4_9GAMM/1-660 -YKR-WNLADLPI--IP--TE-----WKLRPRKA--SSK-------QLSVIRKLLKEFE-
A0A269PLE4_9GAMM/1-640 -YKK-WHAADLPI--VP--ET-----WQLKPKAQ--TRK-------QLTVLKKLIKQAD-
A0A9W4QZ68_9GAMM/1-641 -YKK-WQQQDLPI--VP--QQ-----WQFKAKPK--TKK-------QLSVLKKLIKRAK-
A0A553F9J3_9GAMM/1-649 -FKK-WDMAHLPI--VP--DV-----WQLKPKSQ--TRS-------QLTVLRKLVKQCS-
A0A081NJY0_9GAMM/1-641 -YKQ-WRFEHLPI--VP--QQ-----WQLQPRKN--TRS-------QLSVIRKLLKTAD-
A0A0C5V1K1_9GAMM/1-652 -YKQ-WSLETLPI--VP--EQ-----WQLTPKAQ--TRQ-------QLSVLRKLVKEAD-
A0A244CRQ6_PSEDV/1-640 -FKK-WQIDHLPI--IP--LK-----WQLKVKPK--TKK-------QFTILKKLILQAD-
A0A975AJK8_9GAMM/1-687 -FKS-WQFEHLPI--VP--ER-----WQLVPKAS--AKG-------QLAVVKRLLKQAS-
A0A0F4QN94_9GAMM/1-646 -YKK-WQMVHLPI--IP--EH-----WQFKAKPK--TKK-------QLSVVKKLIKQAD-
E1SQR5_FERBD/1-639     -YQR-WALSDLPI--RV--DN-----WQLKPRKG--GAK-------QLQVIKKLLKQAT-
A0A418YJ70_9GAMM/1-647 -YKK-WRLESLPI--KP--KQ-----WQLKAKNK--TKK-------QLSTLKKLIKKAD-
A0A3A3DA15_9GAMM/1-637 -YKK-WQHQDLPI--IP--TE-----WQFKAKAN--TKK-------QLGVLKKLIKKAQ-
A0A1H5WW78_9GAMM/1-647 -YKK-WRREHLPI--IP--TE-----WKQEVKSQ--TRK-------QFNTVKKLIKEAD-
A3QFB7_SHELP/1-670     -FKS-WSFDHLPI--VP--QQ-----WKMTPKSK--TRG-------QLSVLRKLVKQAS-
A0A0A7EHI2_9GAMM/1-636 -YKK-WNLADLPI--AP--DT-----WQLKAKAK--TRK-------QLTLLKKLIKQAS-
A0A9X7V3V0_9GAMM/1-644 -FKQ-WRAEHLPI--IP--PQ-----WQLQPKSQ--TRK-------QLSVLRGLVKEAS-
A0A9E8HL50_9ALTE/1-650 -YKK-WQLEHLPI--VP--SE-----WKLTPKPG--TRK-------QFTAVKKLIKQAG-
D4ZME2_SHEVD/1-649     -YKS-WKFEHLPI--IP--EK-----WKMKAKPK--TRS-------QLTVLRGLVKKAT-
A0A1Y0IH56_9GAMM/1-663 -YKK-WQAQDLPI--IP--SE-----WQLKPKSQ--TRK-------QLTVLKKLMAQAS-
A0A1E7YXA5_9GAMM/1-644 -FKK-WRREHLPI--VP--VK-----WKHSVKPA--TQK-------QFKVIKKLINEAD-
A0A6H1UDR7_9GAMM/1-647 -FKQ-WRLQDLPI--EI--EQ-----WQLKPRQG--MSK-------QISVVRKLLKNAK-
D0I730_GRIHO/1-661     -YKT-WRLDDLPI--LP--SQ-----WILKPRKS--ATK-------QLGVVKKLLKQFD-
A0A3E0U2D8_9GAMM/1-677 -YKK-WQLEHLPI--IP--DS-----WQLKPKYK--TKS-------QLTVIRNWLKKAD-
A0A3A6TIS8_9GAMM/1-649 -FKS-WKLEHLPI--IP--SE-----WKLKPKSN--TRK-------QFTALKKLIKQAS-
A0A348HG82_9GAMM/1-637 -YKK-WKKEHLPI--VP--TE-----WKQHVKSQ--TRK-------QFNTVKKLIKEAD-
A0A5A9W3H1_9GAMM/1-639 -YKK-WKREHLPI--IP--TQ-----WKQVVKSQ--TRK-------QLSSVKKLIKTAD-
A0A2K9JV14_9GAMM/1-640 -YKK-WQFHDLPI--VP--TQ-----WQFKAKPK--TKK-------QLSTLKKLLTKAD-
A0A0M2VG30_9GAMM/1-667 -YKR-WQAEHLPI--VP--EQ-----WQLKVRKS--AAQ-------QLTILQKLIKQAD-
A0A1Y0CZG5_9GAMM/1-649 -YKK-WRKEHLPI--VP--DV-----WQHSVKAA--TKK-------QFNVVKKLVKQAD-
A0A1M5MI55_9GAMM/1-659 -YKT-WRLEHLPI--EV--DQ-----WQLKARRG--MAK-------QLATIKRLMKQAS-
A0A7X0TUE5_9GAMM/1-640 -YKK-WQLDHLPI--IP--EQ-----WQLKPKYK--TKG-------QLAVIRTLVKKAT-
A0A7R6SSQ2_9GAMM/1-654 -FKP-WRFEHLPI--IP--DE-----WKLKPRSK--TRS-------QLAVLRRLIRQSK-
A0A166YDZ4_9GAMM/1-644 -YKK-WAFQDLPI--VP--SE-----WKFKAKPK--TKK-------QLATVKRLIKSAG-
A8FTU6_SHESH/1-679     -FKS-WKFEHLPI--IP--QQ-----WKMKAKPK--TRS-------QLTVLRGLVKKAS-
A0A081KAC0_9GAMM/1-652 -YKT-WKLEHLPI--VP--VQ-----WKLRPRKG--GRS-------QLSVIGKLLKRAD-
A0A3N9U7M4_9VIBR/1-653 -YKK-WSLDTLPI--SP--EK-----WILKPRKS--AAK-------QLSVVKKLLKQSF-
A1SXH7_PSYIN/1-643     -YKK-WKFEHLPI--IP--EN-----WKLKSTPR--TSK-------QLSILKKLIKQAD-
A0A5S9N0D0_9GAMM/1-667 -YKK-WRLEDLPI--VP--TQ-----WKLRPKPK--TRK-------QLNVLKALIPKAT-
A0A4R1K1Y3_9GAMM/1-660 -YKS-WKLADLPI--VP--DI-----WQLKPKKT--TAG-------QLKVLKKLVAQAE-
A0A7R6PNB0_9GAMM/1-643 -FKK-WTIQHLPI--VP--SE-----WKLEIKSK--TRK-------QFTVLKRLIKQAD-
G4QGA0_GLANF/1-638     -FAK-WSLQHLPI--VP--DK-----WQLVPKKN--TQK-------QLTVVKRLLKKAT-
A0A7U8GSM9_NEPCE/1-636 -FKK-WQTETLPI--IP--EQ-----WQLKPKPK--TRK-------QISVLRKLCKEAD-
A0A0F4QQD0_9GAMM/1-647 -YKS-WQLDHLPI--VP--ET-----WQWQEKSK--TRK-------QLNVLKKLIKKSS-
A0A2S0VRL1_9ALTE/1-666 -FKQ-WRFEHLPI--VP--QQ-----WQLNPKAK--TKK-------QLGVIRKLVKQAT-
R4YTT7_OLEAN/1-677     -YKS-WKLEHLPI--VP--QE-----WQLKAKSQ--TRS-------QLTVLRKLVKQAD-
A0A940EGV5_9GAMM/1-650 -YAK-WQLEHLPI--IP--EQ-----WQLKAKFK--TRS-------QLTILRKLVKQAT-
A0A919EL97_9GAMM/1-652 -YKK-WQFEHLPI--VP--KQ-----WQLKAKPK--TRS-------QLTVIKKLVKKAS-
A0A081N7L0_9GAMM/1-655 -FKQ-WKLEHLPI--VP--DQ-----WQLKPRKG--VSK-------QLAVIRKLLKTAD-
A0A099KFV4_9GAMM/1-645 -YKK-WQMAHLPI--IP--EQ-----WQLKPKAN--TRA-------QLTVLRKLVKQCD-
A0A857JKY9_9ALTE/1-637 -FAK-WALQHLPI--VP--QD-----WILVPKKG--TSK-------QLSVIKRLLKTAT-
A0A4R2F672_9GAMM/1-672 -YKS-WRAEHLPI--VP--QQ-----WQLLPEKG--SRT-------QLAVLKKLIKQAD-
W7Q7K4_9ALTE/1-682     -YKS-WRMQDLPI--CP--EK-----WQLKSKKQ--TSK-------QLTAVKKLIKQAA-
A0A975DD65_9GAMM/1-665 -YKK-WHYDHLPI--IP--EQ-----WQLKPKSK--TKS-------QLSVLRKLTKQAQ-
A0A0J8GV36_9ALTE/1-648 -FKQ-WKLEHFPI--VP--ET-----WQLVTKKE--TSK-------QLTVVKNLVKKAS-
A0A1A8T6Y1_9GAMM/1-650 -FKQ-WNLDHLPI--IP--NE-----WQWNPKAN--TKK-------QLGVVKKLLKNAN-
A0A4R1F9J2_9GAMM/1-702 -YKK-WVIAHLPI--VP--DV-----WKLQVKPN--TRK-------QFTVLKKLIKKAD-
K6Z8H7_9ALTE/1-651     -FKK-WSHEHLPI--IP--QQ-----WQLGVKKQ--TAK-------QLGVLRKLVKQAE-
A0A4Y6ICY5_9GAMM/1-653 -YKK-WALEHLPI--VP--TE-----WKLVVKAN--TKK-------QFTVVKKLIKDAD-
H5TCA7_9ALTE/1-632     -FGK-WSFTHLPI--VP--SK-----WQLVPKKN--TQK-------QLSVVKRLLKSAT-
A0A2N0WRQ2_9GAMM/1-639 -YKK-WQFADLPI--IP--EQ-----WKLIPKAQ--TKK-------QLAVLRKLVKQAS-
A0A3P3QJ18_9GAMM/1-647 -YKS-WRLEHLPI--VP--DQ-----WKLIPKAQ--SKA-------QLKVLTQLIKEAT-
A0A1A8T8N7_9GAMM/1-671 -YKS-WSLDHLPI--IP--TD-----WQWQEKSG--TKK-------QLSILKRLIKKAS-
A0A4V1A7A1_9GAMM/1-660 -FKR-WQAAQLPI--IP--DK-----WQLKIRKS--AAK-------QLAVIKKLLKQAD-
A0AA37T663_9GAMM/1-684 -FKK-WSHTHLPI--IP--HP-----WKLTTKAS--TAK-------QLGVVRKLIKKST-
Q3II06_PSET1/1-629     -YKK-WAVEHLPI--VP--NE-----WKLVVKSK--TRK-------QFTVVKTLIKKAD-
A0A918JZR8_9GAMM/1-650 -FKQ-WSHDHLPI--IP--DQ-----WQWVPKSK--TRG-------QLSVLRKLVKSAD-
I1E068_9GAMM/1-675     -YKR-WQMAPLPI--VP--DK-----WLLKVRKS--AEQ-------QLNVLKRLLRQAD-
A0A917JP79_9GAMM/1-671 -YKT-WQLEHLPI--LP--EH-----WQLKPKPK--TRS-------QLSVLRKLVKQAT-
A0A3M2REY4_9GAMM/1-723 -WKR-WRLEDLPM--FP--DQ-----WQLIPKDS--VKQ-------QFKVLESLIRKAE-
M1FI44_9GAMM/1-724     -WKN-WRADQLPM--FP--EK-----WQLTPKTG--VAA-------QLNVLKSLIRKAS-
A0A4Y4F781_9GAMM/1-674 -LKT-WRLDSLPI--LP--DE-----WRLMPRPK--AKG-------QLGVIRRLLKSAT-
A0A109ULF2_9GAMM/1-675 -YKQ-WRLDHLPI--LP--ER-----WKLAPRPK--ARG-------QLAAIRRLLKSAR-
A0A5P9IQ85_9GAMM/1-643 -LKQ-WRLDTLPI--LP--SR-----WQLMPRPK--ARG-------QLAVIRKLLKEAR-
A0A291P5W9_9GAMM/1-649 -HKA-WRLDTLPI--LP--DR-----WKLVPRAK--ARA-------QLAVIRGLLKRAD-
A0A3N9U2G7_9GAMM/1-644 -FKP-WRRDHLPI--VP--GQ-----WKLVPRPK--ARG-------QLSVIRARLKQAR-
A0A7X4VZP8_9GAMM/1-643 -HKQ-WRLDTLPI--LP--EH-----WKLTPRPK--ARG-------QLAAIRKLLKAAN-
A0A510X5U4_9GAMM/1-660 -YKQ-WRLDHLPI--LP--EP-----WRLTPRPK--ARA-------QLAVLRRLLKEAR-
A0A7X3H118_9GAMM/1-646 -DKQ-WRLDRLPI--VP--QR-----WKLTPRAK--ARG-------QLAIVRRLLKQAA-
A0A511UNR2_9GAMM/1-636 -DKQ-WRLDRLPI--VP--AQ-----WKLMPRSK--ARG-------QLAVIRKLIKQAT-
A0A517DUZ4_9FIRM/1-668 -YGK-WRAEDLPI--IP--RS-----WKLLVADS--CKK-------QFEIIKSLIDQAS-
U7UNA4_9FIRM/1-708     -YKT-WRAEDLPI--VP--DR-----WKLIVSPA--SKE-------QFAIICELIGAAD-
B7JBJ6_ACIF2/1-699     GKKK-WRFEELPI--FP--EQ-----WKKRAKDD--AKA-------QIKVIRALLKKAS-
A0A433SFC8_9BURK/1-660 -YKR-WEMSTLPI--LP--QT-----WQVQVKPP--LSQ-------QFQVVKKLLSQTK-
A0A402BNC4_9FIRM/1-713 -YLK-WRLEDLPI--IP--ES-----WKLLIAES--CRK-------QFGIIQNLIAKAS-
A0A1B3PGW5_9BURK/1-687 GKKV-WRVDELPI--IP--ES-----WILKPKDD--AKK-------QLAVIGKLLKEAK-
A0A0F6T1V7_9HYPH/1-686 GKKL-WRVDELPI--IP--QT-----WVLHPKDD--AKK-------QLAVIGKLLKEAK-
G4T4P7_META2/1-689     GKKV-WRVDELPI--IP--TT-----WILMPKED--AKK-------QLTAIGKLLKEAD-
Q88FR4_PSEPK/1-653     -YKR-WNLADLPI--IP--DK-----WKMLVKPK--TAS-------QFKAVKRLLGEAR-
A0A433SG98_9BURK/1-679 -FKK-WALEHLPI--LP--AA-----WKVEVKPA--VSK-------QFNVIKKLLQKTT-
A0A239TTA9_9FIRM/1-785 -YKK-WNVADLPI--IP--AK-----WKMIVDES--CKK-------QFGIIKNLIDKAD-
A0A845SMZ8_9GAMM/1-666 -FGRPWTLGALPI--LP--AQ-----WQMVVKKE--TAD-------QFAVIARLLKQVD-
A0A078LS21_9PSED/1-639 -YKR-WVLSDLPI--IP--ER-----WKMQIKPK--TAS-------QFKAVKRLLLEAS-
A0A124ZYS1_9PSED/1-641 -YKR-WVLADLPI--IP--DK-----WKMRVKPK--TAS-------QFKAVKRLLGEAS-
Q882Z4_PSESM/1-662     -YKR-WVLEDLPI--VP--EK-----WKMLVKPR--TAS-------QFKAVKRLLGEAN-
A0A2Z2NQC0_9GAMM/1-682 GRKR-WRVDELPI--IP--DK-----WKSHPKET--ARK-------QLKIMGSLLKRADL
A0A6L6YLD3_9BURK/1-624 GKKI-WRMKDLPI--FP--KI-----WKLNAKNDKGVKA-------QLKIIKSLLSKAD-
W9SY76_9PSED/1-647     -YKR-WVLADLPI--VP--ER-----WKMLVKPK--TAS-------QFKAVKRLLGECR-
A0A6C2D7Q8_9RHOO/1-671 -YKR-WAIEQLPI--IP--ER-----WRVEPKAA--TAA-------QFKIVKQLVGQAN-
A0A1A8TNN5_9GAMM/1-674 -LKR-WSLEQLPI--VP--QQ-----WRVEVKPK--TAT-------QFKVVKALLAKAT-
A0A4Y6IG71_9GAMM/1-685 GKKI-WRVDELPI--IPANDN-----WILKPKPD--AEF-------QLKQIGKFIKQAN-
A0A972FBK5_9RHOO/1-671 -YKR-WSIEQLPI--IP--ER-----WRVVPKAA--TAA-------QFKIVKQLVGQAS-
A0A972JBP6_9RHOO/1-676 -LKR-WSIEQLPI--IP--EQ-----WRVEVKPK--TAT-------QFKVVKALLAKAT-
F9N6T8_9FIRM/1-788     -YKF-WRFESLPI--LP--TS-----WKLKVKSS--SAK-------QFKVISGLIKKAT-
U3A8G4_9VIBR/1-743     -YQT-WSLDLLPI--IP--AP-----WKSVVPAD--KKK-------QLAAVQRCLAKAT-
A4G6I7_HERAR/1-673     -LKR-WSIEQLPI--IP--QH-----WRVEVKPK--TAT-------QFKVVKALLAKAT-
A0A7H1NP79_9PROT/1-714 GRKL-WRKIDLPI--IP--TT-----WKLKPRKD--AFK-------QFKIIRDLLKQVK-
A0A2X4T1U7_SALER/1-667 -FGVPWRTDVLPI--LP--TT-----WQMQVKPD--AAA-------QFSVIQKLLKQAD-
A4VNK8_STUS1/1-615     -YKR-WVLADLPI--VP--ER-----WKMLVKPK--TAS-------QFKAVKRLLGECR-
A0A6L6Q9G9_9BURK/1-675 GKKL-WRAEDLPI--IP--QT-----WILEPKED--SKA-------QLEIIGKLLKSAT-
A0A426V706_9BURK/1-676 -LKR-WSVEQLPI--IP--QH-----WRVEVKPK--TAT-------QFKVVKALLAKAT-
I3TVA9_TISMK/1-676     -LKR-WSVEQLPI--IP--QH-----WRVEVKPK--TAT-------QFKVVKALLAKAT-
A0A448TU53_9PAST/1-666 -WKF-WTLENLPI--LP--SRCVSGQWQVVPKEE--TKK-------QYNVVMQLIKKAQ-
A0A240AK04_SERFI/1-679 -YGSPWRESVLPI--VP--AQ-----WKMMVKKD--TAD-------QFAVIRGLLKQVD-
A0A0W0THC5_9GAMM/1-625 -LKP-WRMAVLPV--VP--KQ-----WVLKPQEK--TKK-------QLKAIEQLLKKAT-
A0A8J3E8K7_9GAMM/1-753 -YKN-WNLDDLPI--IP--ER-----WKLSPNPK--SKA-------QLAVVKGLIAKAS-
A0A4U0ZUV8_9BACT/1-768 -YKK-WRAEDLPI--IP--EK-----WILEPIPR--TRE-------QLQTIKNLLKDTT-
A0A975ZJ08_9BURK/1-720 --GK-VLASHLPI--LP--DH-----WKLSPRDG-GAGK-------QVKVIRDLLKDAT-
A0A238DK46_9BURK/1-723 --GR-VTASHLPV--IP--SA-----WKLSPRDG-GAGK-------QIKVIRDLLKDTT-
A0A6P2G1C9_9BURK/1-730 -YSK-WNMDDLPMSHIP---------WKKKPSGDKGAKD-------QLKVILGLLKKAS-
D8MJG2_ERWBE/1-688     -FGRPWRAEVLPI--IP--DR-----WQMTVKKD--TAD-------QFAVIKKLLKQAS-
A0A6N7ZUN9_9HYPH/1-656 -FKR-FDISHLPI--VP--DK-----WKRKPKQD--FIG-------KLNRIRELIRSSD-
A0A975ZK06_9BURK/1-723 --GK-VLASHLPV--IP--TD-----WKLSPRDG-GAGK-------QVKVIRDLLKGAD-
A0A238D2P2_THIDL/1-723 --GK-VLASHLPV--VP--IA-----WKLSPRDG-GAGK-------QVKVIRDLLKDTS-
Q6D9T7_PECAS/1-672     -FGKPWRMDVLPI--LP--TE-----WKMVVKQS--SAD-------QFAVISRLLKQAD-
F2B8G7_9NEIS/1-633     -YADFGNTAALPV--IP--QT-----WQMEVSKG--AAK-------QFKVIQKLLAEAD-
A0A1S9ZUC6_9GAMM/1-728 -YKS-WNLADLPFAHLP--VK-----YKVPSDKK--A---------QVKVIEELINQAS-
A0A2R5FCI4_9PROT/1-756 -FKA-WSFDHLPI--IP--EK-----WQLKPRVDRETGKPDSGKMAQIKALKSLLDSAT-
A0A494X0E4_9FIRM/1-796 -LVK-WTLEPLPI--IP--EE-----FKLHPIRS--GAK-------QLKILKQLLNSADV
A0A0M6YCR2_9HYPH/1-781 -WKS-WSLDPLPL--IP--KQ-----FALFPRRDGNIRQ-------QVSAVKDIVRRAD-
A0A3P7NYJ2_9FIRM/1-711 -YKK-WAYQTLPI--IP--ET-----IQIKPYDK--TVK-------QLSIITQLVKRNDV
A0A366EG87_9BACI/1-724 -YKT-WKLEELPM--LP--SQ-----LKLVVMKK--TNK-------QFQTVKAQIQRKDV
A0A1S6IQV8_9LACT/1-729 -YKT-WNLNDLPM--LP--QD-----LKLTVIKQ--TSK-------QYNAVKQQLNRKDV
A0A7C8HER0_9FIRM/1-707 -YKR-WAYETLPI--IP--EQ-----MKTKPERK--TKK-------QFDILKKLMNSKEI
A0A9W5YF02_9FIRM/1-709 -FKK-WRYNQLPI--IP--EN-----IQLKPYPN--TEK-------QLKIIQKLLGRNDV
A0A6L5WI73_9BACT/1-748 -YKK-WDLADLPF--KI--EK-----FKYKPIEK--SKE-------QLNIILNLLKNKGI
A0A1H3IBZ0_9BACI/1-739 -YKS-WSLEDLPM--MP--KE-----LKLVVIKQ--TSK-------QFHAVKSQLHRPDA
A0A2N5MNN6_9BACI/1-732 -YKA-WRLEDLPM--LP--SS-----LKLVVIKQ--TGK-------QYQAVKSQLNRNDV
A0A4U0F9I2_9BACL/1-754 -YKK-WRLDDLPI--IP--ES-----FRLLPNPR--TKD-------QLGVIKELATRCG-
A0A6B3SRK2_9BURK/1-696 -YKK-WRMNDLPI--IPAQQK-----KIVRTDKK--TGKTDAFATSQLKVLKQLMQSAV-
A0A6L8VAD5_9BACL/1-755 -YKK-WNISHLPI--IP--EE-----FKLIPNPR--TYD-------QLKVIAELAKKCD-
A0A3S1BAA4_9BACI/1-730 -YKA-WKLEDLPM--LP--PS-----LKLVVIKQ--TGK-------QFHAVKTQLNRNDV
A0A223KWQ4_9BACI/1-728 -YKT-WKLEDLPM--LP--ER-----LKLVVIKK--TGK-------QFNAVKSQLVRKDV
B8I8Q6_RUMCH/1-722     -YKT-WNLEDLPM--LP--NK-----MELVVIKQ--TAK-------QYGVVRGLLNRADV
A0A919ZHV5_9BACL/1-779 -YKK-WNLADLPI--IP--ET-----FKLIPNAK--TKD-------QLKVIAELAKQCG-
A0A5D0CUN8_9BACL/1-760 -YKR-WNFGDLPI--LP--ER-----FKIVPNPR--TKD-------QLKTIGELSKRCD-
A0A9X3WJH7_9BACI/1-725 -YKT-WKLEDLPM--LP--PN-----LKLVVIKK--TGK-------QFSAVKSQLTRKDV
A0A540V5M1_9BACL/1-727 -YRT-WRLEDLPM--LP--DP-----MKLTVIRQ--TAK-------QFNAVKAQLHRKDV
A0A919Y3A4_9BACL/1-751 -YKR-WNFGDLPI--LP--EQ-----FKIVPNPR--TKD-------QLKTIGELAKRCS-
A0A149VVX1_9PROT/1-645 -WKS-WAMKDLPF--PI--TQ-----WKVTPKPK--TLT-------QLNIIGSLLKQAG-
A0A5P9HSG3_9BACI/1-731 -FKS-WKLEDLPM--LP--NE-----SKLVVIKQ--TGK-------QYSAVKAQLTRKDV
A0A7X3LET1_9BACL/1-773 -YKK-WNINDLPI--IP--EH-----FKLKPNPK--TKD-------QLKVIAELAKRSD-
A0A1V4IQP7_9CLOT/1-727 -FKS-WKLEDLPI--LP--KD-----MKLVVIKQ--TGK-------QFNVVKEQMNRKDV
A0A6G8Q6R2_9ACTN/1-702 -YKR-WRLETLPI--LP--EK-----FKVRVTPK--TRD-------QFGVVKGLMQDPVV
A0A9D2WTL3_9FIRM/1-694 -LKK-WTLHALPI--MP--VN-----FKLKTNPR--TIK-------QFKIVKQLVNRPDI
V2RK58_9BACT/1-776     -NSK-WSFDNLPL--KH--KG-----WNFQIKEN--TKK-------QYNIVKTLIDMSD-
A0A1E3L8L2_9BACL/1-776 -YKK-WNFGDLPI--IP--EQ-----FKIVPNPR--TKD-------QLNTIGELAKRCD-
A0A7G5C0Z3_9BACL/1-765 -YKK-WRFGDLPI--IP--DD-----FKLLPNPR--TKD-------QLQVIEDLAARSD-
A0A917FBK4_9BACL/1-766 -YKK-WNINDLPI--IP--EQ-----FKLVPNSR--TID-------QLKVIGELAKRSN-
A0A2N5M7G1_9BACI/1-725 -YKE-WKLEDLPM--LP--GS-----LKLVVIKQ--TGK-------QFQAVKSQLIRKDV
A0A372LNX0_9BACI/1-730 -YKS-WKLEDLPM--LP--RE-----LKLVVIKQ--TGK-------QFQAVKAQLSRKDV
N1ZF14_9CLOT/1-712     -YKK-WKKETLPI--LP--EQ-----MKLKVIKK--TAP-------QLRILKKLMNSKEV
A0A3A1QZ34_9BACI/1-729 -YQT-WRIEDLPM--MP--EN-----LKLVVIKK--TGR-------QFNSVKSQMSRQDV
A0A1H0RS59_9BACI/1-732 -YKT-WKIEDLPM--LP--ND-----LKLVVIKQ--TSK-------QYHAVKSQLIRNDV
A0A075R1K2_BRELA/1-732 -YKA-WKLEDLPL--LP--SR-----LQLTVIRQ--SSK-------QYQIVKKLLARQDI
A0AAJ1WJU2_9BACI/1-721 -YKQ-WNLHDLPI--MP--NS-----LKLVVIKK--TGK-------QFQTVKTQLNRKDV
A0A401LDS9_9FIRM/1-715 -YKK-WNFSTLPI--LP--EE-----MQLKAIKQ--TRD-------QLKILHSWMHKREI
A0A6I3SMQ5_HELMO/1-729 -YKT-WNLEALPM--LP--PK-----MELVVMKE--TAK-------QYSIIKNLLRQPDI
Q97DB3_CLOAB/1-709     -YKK-WRFDTLPI--IP--EV-----MKIKPIDG--TKK-------QFNIIKKLMNDNSV
A0A2K2F9R2_9CLOT/1-723 -YKT-WNLADLPM--LP--DK-----MQLVVIRE--TAK-------QFNAVKSLMMRDDV
A0A1G5F4Q6_9FIRM/1-729 -YKT-WNIDDLPM--LP--SE-----LKLVVIKQ--SSK-------QFHVVKEQLHRKDV
A0A0K9GZM7_9BACI/1-731 -YKA-WKLEDLPM--LP--ST-----LKLVVIKQ--TGK-------QFQVVKTQLNRPDV
A0A919XHU0_9BACL/1-779 -YKK-WNIGDLPI--IP--DQ-----FKLKPNPK--TKD-------QLKVIAELAKRSD-
A0A090ZXC0_PAEMA/1-763 -YKR-WNFGDLPI--MP--ER-----FKIVPNPR--TKD-------QLKTIGELAKRCG-
A0A2C0ZUF5_9BACI/1-725 -YKS-WNLEDLPM--IP--EK-----LKLVVIKK--TGK-------QFQAVKTQLLRKDV
U2CHR5_9FIRM/1-729     -YKS-WRIEDLPM--LP--EH-----LKLVVIKE--SGR-------QFTVVKEQMHRKDV
V9W5G7_9BACL/1-755     -YKK-WNLYDLPI--IP--EI-----FRLVPNRK--TKD-------QLKVIAELSKRCN-
A0A143YJ85_9LACT/1-730 -YKT-WNLADLPM--LP--ES-----MKLTVIKQ--SGK-------QYNAVKAQLLRKDV
A0A8T4K5Z9_9FIRM/1-735 -YKE-WKLEDLPM--LP--ET-----FKLEVIRQ--TAK-------QYHAVKEQLHRKDV
A0A0K9H3E0_9BACI/1-720 -YKT-WNLADLPL--MP--NQ-----LKTVVIKK--TGK-------QFQAVKAQLNRKDV
A0A0M4FKC1_9BACI/1-728 -YQS-WKLEDLPI--IP--EP-----LKLVVIKK--TGK-------QFQAVKSQLLRKDV
A0A2S1GXT8_9BACI/1-728 -YKK-WNLEDLPM--LP--ER-----LKLMTIKQ--TSK-------QYNAVKSQLTRADV
A0A1M4M9M6_9FIRM/1-728 -YKA-WKLEDLPM--LP--SQ-----LKLVVIRQ--TGK-------QFKIVKEQMYRKDV
A0A840QUR6_9BACI/1-733 -YKT-WKLEDLPM--VP--NH-----LKLSVIKK--TGK-------QFQSVKSQLHRSDA
S0FHK5_RUMCE/1-722     -YKA-WNLEDLPM--LP--NK-----MELVVIKQ--TSK-------QFGAVKALMHREDV
A0A511UTR2_9BACI/1-723 -YKT-WKLEDLPM--LP--DK-----MKLIVIRQ--TGK-------QFNTVKSQLNRKDV
A0A0U1KJC9_9BACI/1-724 -YKT-WKLEELPM--LP--SN-----LKLVVMKK--TNK-------QFQTVKAQLQRKDV
A0A938Y359_9BACL/1-731 -YKT-WRLEDLPL--LP--ER-----LQLVVIRE--SGK-------QFQIVKAQMTRKDV
K6DL56_SCHAZ/1-731     -YKT-WKLEDLPM--VP--KD-----LKLVVIKQ--TSK-------QFHAVKSQLLRSDV
A0A7X2L2K9_9BACL/1-752 -YKK-WNINDLPI--IP--ET-----FKLVPNAR--TID-------QLKVIGELAKRSD-
A0A0Q3W3Q4_9BACI/1-729 -YKT-WNLEDLPM--LP--ND-----LKLVVIKQ--TGK-------QYNAVKSQLVRTDV
A0A917CJ22_9BACL/1-745 -YKK-WNAEDLPI--IP--DR-----FKLWPNPR--TKD-------QLKTIGELAGRCK-
A0A2S6HQN2_9FIRM/1-735 -YKE-WKMEDLPM--MP--DQ-----FRLEVIKQ--TGK-------QYSVVKKQIHRSDV
A0A9X3WJT9_9BACI/1-725 -YKT-WKLEDLPM--LP--PH-----LKLVVIKK--TGK-------QFSTVKTQLTRKDV
A0A927IV42_9BACI/1-731 -YKS-WKMEDLPM--LP--ND-----LKLVVIKQ--TSK-------QFHAVKSQLTRSDV
A0A3N9UHV9_9BACI/1-731 -YKT-WNLEDLPM--LP--DR-----LKLTVIKQ--SGK-------QFNAVKSQLLRGDV
C0EHP9_9FIRM/1-720     -YKT-WSMETLPM--MP--HK-----MALKVIPE--TSK-------QYSVVKRLLRSPEV
A0A0F5I3C4_BACTR/1-732 -YKT-WDLAELPL--IP--DR-----LKTVVIKK--TGK-------QFQAVKTQLNRKDV
A0A926NL10_9BACI/1-725 -YKT-WKLEELPM--LP--SD-----LKLIVIKK--TSK-------QFYTVKTQLTRKDV
A0Q2I1_CLONN/1-728     -YKS-WNIEDLPM--IP--KH-----LKLVVIKK--SGK-------QFNTVKAQMNRKDV
A0A1U7EE17_9LACT/1-730 -YKT-WQLNDLPM--LP--KD-----LELTVIRQ--TNK-------QFQAVKKQLQRQDI
A0A6I1FU34_9BACI/1-717 -WKK-WSIDALPM--IP--EK-----FQYEVAKS--KYK-------QFNVVKKLLRDSKV
A0A919ZDY6_9BACL/1-766 -YKR-WSIDDLPI--IP--DR-----FKITPNPR--TKD-------QLKVIGELSRKAN-
N9V601_CLOIN/1-726     -LET-WDMQDLPM--LP--DK-----MQLKVISQ--TAR-------QYKLVKSLLHRGDI

TOP3_ECOLI/1-653       -EIVHAGDPDREGQLLVDEVL---DYL------QLAPEKRQQVQRCLINDLNPQAVERAI
B7L6N6_ECO55/1-653     -EIVHAGDPDREGQLLVDEVL---DYL------QLAPEKRQQVQRCLINDLNPQAVERAI
B2U3E8_SHIB3/1-653     -EIVHAGDPDREGQLLVDEVL---DYL------QLAPEKRQQVQRCLINDLNPQAVERAI
A0A0H2VUR4_SHIFL/1-653 -EIVHAGDPDREGQLLVDEVL---DYL------QLAPEKRQQVQRCLINDLNPQAVERAI
A7ZMN2_ECO24/1-653     -EIVHAGDPDREGQLLVDEVL---DYL------QLAPEKRQQVQRCLINDLNPQAVERAI
Q8XDW7_ECO57/1-653     -EIVHAGDPDREGQLLVDEVL---DYL------QLAPEKRQQVQRCLINDLNPQAVERAI
Q3Z2A9_SHISS/1-653     -EIVHAGDPDREGQLLVDEVL---DYL------QLAPEKRQQVQRCLINDLNPQAVERAL
Q32GA7_SHIDS/1-653     -EIVHAGDPDREGQLLVDEVL---DYL------QLAPEKRQQVQRCLINDLNPQAVERAI
A0A0H3EI55_ECO8N/1-651 -EIVHAGDPDREGQLLVDEVL---DYL------QLAPEKRQQVQRCLINDLNPQAVERAI
A0A0H2YZH7_ECOK1/1-669 -EIVHAGDPDREGQLLVDEVL---DYL------QLAPEKRQQIQRCLINDLNPQAVERAI
B7MAX2_ECO45/1-651     -EIVHAGDPDREGQLLVDEVL---DYL------QLAPEKRQQIQRCLINDLNPQAVERAI
B7USE3_ECO27/1-651     -EIVHAGDPDREGQLLVDEVL---DYL------QLAPEKRQQVQRCLINDLNPQAVERAI
D2TUK4_CITRI/1-648     -EVVHAGDPDREGQLLVDEVL---DYL------QLAAEKRQQVQRCLINDLNPQAVERAI
A8AHF6_CITK8/1-647     -EVIHAGDPDREGQLLVDEVL---DYL------QLSPEKRQQVQRCLINDLNPQAVERAI
A0A0H2V7V3_ECOL6/1-667 -EIVHAGDPDREGQLLVDEVL---DYL------QLAPEKRQQVQRCLINDLNPQAVERAI
A0A2X4TRU7_SALER/1-661 -EIIHAGDPDREGQLLVDEVL---DYL------QLPAEKRQQVRRCLINDLNPQAVERAI
TOP3_SALTY/1-649       -EIIHAGDPDREGQLLVDEVL---DYL------QLPAEKRQQVRRCLINDLNPQAVERAI
TOP3_SALTI/1-649       -EIIHAGDPDREGQLLVDEVL---DYL------QLPAEKRQQVRRCLINDLNPQAVERAI
L0M5G4_ENTBF/1-652     -EVIHAGDPDREGQLLVDEVL---DYL------SLAPEKRQQVQRCLINDLNPQAVERAI
A9MFG7_SALAR/1-649     -EIIHAGDPDREGQLLVDEVL---DYL------QLPAEKRQRVQRCLINDLNPQAVERAI
A0A0A6ZS57_SHIDY/1-623 -EIVHAGDPDREGQLLVDEVL---DYL------QLAPEKRQQVQRCLINDLNPQAVERAI
A0A484ZBN0_9ENTR/1-637 -EVIHAGDPDREGQLLVDEVL---DYL------ELAPEKRQQVQRCLINDLNPQAVERAI
A0A0H3CJG5_ENTCC/1-635 -EVVHAGDPDREGQLLVDEVL---DYL------ELAPEKRQQVQRCLINDLNPQAVERAI
A0A1C4DCF1_9ENTR/1-646 -QVVHAGDPDREGQLLVDEVI---DYL------QLAPEKRQQVQRCLINDLNPQAVERAI
A0A0J5M788_PLUGE/1-646 -EVIHAGDPDREGQLLVDEVL---DYL------ELPAEKRQQVQRCLINDLNPQAVERAI
A0A0H3FXW2_KLEAK/1-649 -EVVHAGDPDREGQLLVDEVL---DYL------QLAPEKRQQVQRCLINDLNPQAVERAI
E3GAM3_ENTLS/1-640     -EVIHAGDPDREGQLLVDEVL---DYL------NLAADKRQQVQRCLINDLNPQAVERAI
A0A0L0AMX7_9ENTR/1-638 -EVIHAGDPDREGQLLVDEVL---DYL------QLAPAKRQQVQRCLINDLNPQAVERAI
A0A9Q8B7H0_KLEVA/1-648 -EVIHAGDPDREGQLLVDEVL---DYL------QLAPEKRQQVQRCLINDLNPQAVERAI
A0A5R9LGS7_9ENTR/1-651 -EVIHAGDPDREGQLLVDEVL---DYL------QLSPEKRQQVQRCLINDLNPQAVERAI
A0A807LLX0_9ENTR/1-645 -EVVHAGDPDREGQLLVDEVI---DYL------QLPAEKRQHVQRCLINDLNPQAVERAI
A0A7M2VCZ3_9ENTR/1-648 -EVVHAGDPDREGQLLVDEVL---DYL------ELSPQKRQQVQRCLINDLNPQAVERAI
A0A8I0CZT9_9PSED/1-634 -EIVHAGDPDREGQLLVDEVL---DYL------ELAPEKRKQVQRCLINDLNPQAVERAI
A0A7Z8ZD75_RAOTE/1-652 -EVIHAGDPDREGQLLVDEVL---DYL------QLAPEKRQQVQRCLINDLNPQAVERAI
A0A0L0H1N6_9ENTR/1-643 -EIIHAGDPDREGQLLVDEVL---DYL------QLSAEKRQQVQRCLINDLNPQAVERAI
A0A089PZS2_9ENTR/1-665 -EVVHAGDPDREGQLLVDEVL---DYL------QLAPEKRQQVQRCLINDLNPQAVERAI
A0A090V381_PSEVU/1-644 -EIIHAGDPDREGQLLVDEVL---DYL------QLPAEKRQRVQRCLINDLNPQAVERAI
A0A085GF58_9ENTR/1-662 -EVVHAGDPDREGQLLVDEVL---DYL------ELAPQKRQQVQRCLINDLNPQAVERAI
I2BA81_SHIBC/1-642     -EVIHAGDPDREGQLLVDEVL---DYL------QLSADKRRQVQRCLINDLNPQAVERAI
A0A4P8YQP4_9ENTR/1-652 -EVVHAGDPDREGQLLVDEVL---DYL------ELAPEKRRQVQRCLINDLNPQAVERAI
A0A8K0UZF7_9ENTR/1-635 -EVVHAGDPDREGQLLVDEVL---DYL------ALAPEKRQRVQRCLINDLNPQAVERAI
A7MNU7_CROS8/1-648     -EIVHAGDPDREGQLLVDEVL---DYL------QLPAEKRQQVRRCLINDLNPQAVERAI
H5UYT7_ATLHE/1-647     -EVIHAGDPDREGQLLVDEVL---DYL------ALPAEKRKQVQRCLINDLNPQAVERAI
A0A085GBM8_EWIA3/1-655 -QVIHAGDPDREGQLLVDEVL---DYL------ELTPEKRQSVQRCLINDLNPQAVERAV
H2IYN6_RAHAC/1-647     -QVVHAGDPDREGQLLVDEVL---DYL------ELTPEKRQATQRCLINDLNPQAVERAI
Q0WEZ8_YERPE/1-642     -EVVHAGDPDREGQLLVDEVL---DYL------GLAAEKRQNVRRCLINDLNPQAVERAV
A0A250AVD5_9GAMM/1-641 -EVVHAGDPDREGQLLVDEVL---DYL------DLPPEKRQAVRRCLVNDLNPQAVERAI
A0A1S8CPK6_9GAMM/1-636 -EVVHAGDPDREGQLLVDEVL---DYL------ALTPEKRQSVRRCLINDLNPQAVERAI
A0A542BQ97_SERFO/1-641 -EVIHAGDPDREGQLLVDEVL---DYL------ALTPEKRQSVRRCLINDLNPQAVERAV
A0A240C3B2_SERFI/1-641 -EVVHAGDPDREGQLLVDEVL---DYL------ELTADKRQNVRRCLINDLNPQAVERAV
W0L8G4_9GAMM/1-641     -EVIHAGDPDREGQLLVDEVL---DYL------ALTAEKRQSVRRCLINDLNPQAVERAV
Q6D4Q3_PECAS/1-641     -EVIHAGDPDREGQLLVDEVL---DYL------SLPEEKRQQVRRCLINDLNPQAVERAV
A0A0L7T0T8_9GAMM/1-638 -EVIHAGDPDREGQLLVDEVL---DYL------ALPAEKRERVQRCLINDLNPQAVERAV
A0A1X0WIY6_9GAMM/1-642 -EVVHAGDPDREGQLLVDEVL---DYL------ELNPQKRQQVQRCLVNDLNPQAVERAV
A0A370R4E2_9GAMM/1-642 -EVVHAGDPDREGQLLVDEVL---DFL------ALPAEKRQQVKRCLINDLNPQAVERAV
A0A848MHX8_9GAMM/1-644 -EVVHAGDPDREGQLLVDEVL---DYL------ELNAEKRQQVQRCLVNDLNPQAVERAV
A0A427KBN5_9GAMM/1-638 -DVVHAGDPDREGQLLVDEVL---DYL------ALPPQKRERVQRCLINDLNPQAVSRAI
A0A443IIA1_9GAMM/1-650 -EVIHAGDPDREGQLLVDEVL---DYL------ALPPEKREKVQRCLINDLNPQAVERAV
A0A941ZA03_9ENTR/1-659 -EVIHAGDPDREGQLLVDEVL---DYL------QLAPEKRQQVQRCLINDLNPQAVERAI
A0A380QM11_YERRU/1-639 -SVIHAGDPDREGQLLVDEVL---DYL------ALAPEKRQHVRRCLINDLNPQAVERAV
A0A6M8U9A4_9GAMM/1-640 -EVIHAGDPDREGQLLVDEVL---DYL------ALPAEKREKVQRCLINDLNPQAVERAI
E0SBC8_DICD3/1-641     -EIIHAGDPDREGQLLVDEVL---EYL------SLPEEKRQHVGRCLINDLNPQAVERAV
A0A5J5G4L5_9GAMM/1-640 -EVIHAGDPDREGQLLVDEVL---DYL------ALPEEKRGQVRRCLINDLNPQAVERAV
D8MSY7_ERWBE/1-637     -EVVHAGDPDREGQLLVDEVL---DYL------SLPPEKRANVQRCLINDLNPSAVERAV
A0A071LW77_9ENTR/1-656 -EVVHAGDPDREGQLLVDEVL---DYL------QLAPQKRREVKRCLINDLNPQAVERAI
A0A014NJ54_9GAMM/1-637 -EVIHAGDPDREGQLLVDEVL---DYL------ALSPEKREKVMRCLINDLNPAAVERAV
A0A0U3JY20_9GAMM/1-640 -EVVHAGDPDREGQLLVDEVL---DYL------QLPPEKRQKVQRCLINDLNPAAVERAV
A0A097R1U4_HAFAL/1-639 -QVIHAGDPDREGQLLVDEVL---DYL------ELAPEKRQTVQRCLINDLNPQAVERAV
A0A083ZY68_9GAMM/1-641 -EVIHAGDPDREGQLLVDEVL---DYL------ALPVEKRQNVRRCLINDLNPQAVERAV
A0A0Q4MDL7_9GAMM/1-640 -EVVHAGDPDREGQLLVDEVL---DYL------TLPAEKRSRVQRCLINDLNPQAVERAI
A0A0G4K0L1_9GAMM/1-640 -EIIHAGDPDREGQLLVDEVL---EYL------ALPEEKRHQVRRCLVNDLNPQAVERAV
A0A4P8QZ73_9GAMM/1-640 -EIIHAGDPDREGQLLVDEVL---EYL------ALPEQKRHQVRRCLINDLNPQAVERAV
B2VKW4_ERWT9/1-641     -VVVHAGDPDREGQLLVDEVL---DYL------TLPAEKRAQVQRCLINDLNPQAVERAI
A0A2N5ER51_9GAMM/1-643 -EVIHAGDPDREGQLLVDEVL---DYL------ALAPDKRRAVRRCLINDLNPQAVTRAV
A0A1W6B8X2_9GAMM/1-638 -EVIHAGDPDREGQLLVDEVL---DYL------ALPAAKRDNVQRCLINDLNPQAVERAI
A0A8J7GTD6_9ENTR/1-643 -EVIHAGDPDREGQLLVDEVL---EYL------ALAPEKRQQVRRCLINDLNPQAVTRAV
A0A8J7H849_9ENTR/1-640 -EVIHAGDPDREGQLLVDEVL---EYL------ALAPEKRQQVRRCLINDLNPQAVTRAV
A0A2I5TKP8_SERS3/1-640 -EIIHAGDPDREGQLLVDEVL---EYL------SLSDEKRQHVHRCLINDLNPQAVERAV
E9CM89_9GAMM/1-640     -EVVHAGDPDREGQLLVDEVL---DYL------DLMPEKRQNVRRCLINDLNPQAVELAV
A0A2C6DRK6_9GAMM/1-644 -EVVHAGDPDREGQLLVDEVL---DYL------ELNPEKRQQVRRCLINDLNPQAVTRAI
A0A2I0G1A1_9GAMM/1-637 -EVVHAGDPDREGQLLVDEVL---EYL------SLAADKRDNVMRCLINDLNPQAVERAI
A0A2D0KU67_9GAMM/1-642 -EIVHAGDPDREGQLLVDEVL---DFL------QLEDNKKQNVQRCLINDLNPQAVLKAV
U3TRC4_9ENTR/1-640     -VVVHAGDPDREGQLLVDEVL---DYL------QLPAEKRQQVQRCLINDLNPAAVQRAV
A0A0U5L518_9GAMM/1-652 -QVVHAGDPDREGQLLVDEVI---DYL------GLSAEKREKVQRCLINDLNPQAVEKAI
D3VHA9_XENNA/1-639     -EIVHAGDPDREGQLLVDEVL---DFL------DLDAEKKQNVQRCLINDLNPQAVIKAV
A0A077P4S7_XENBV/1-644 -EVIHAGDPDREGQLLVDEVL---DFL------NLRDDKKQNVQRCLINDLNPQAVIKAV
A0A1H3XRT5_9GAMM/1-643 -DVIHAGDPDREGQLLVDEVL---EYL------ELPNEKRQRVQRCLINDLNPQAVERAV
A0A0M2KB50_9GAMM/1-636 -EVIHAGDPDREGQLLVDEVL---DYL------TLSPEKRGKVLRCLINDLNPAAVERAV
A0A1I7IJG8_9GAMM/1-644 -EIVHAGDPDREGQLLVDEVL---DFL------DLDAEKKQNVQRCLISDLNPQAVIKAI
A0A3D9UF20_9GAMM/1-639 -EVIHAGDPDREGQLLVDEVL---DFL------QLDNNKKQNVQRCLINDLNPQAVLKAV
D4GG18_PANAM/1-638     -EVVHAGDPDREGQLLVDEVL---DYL------QLPAEKRSKVQRCLINDLNPQAVERAI
Q7N407_PHOLL/1-642     -EIVHAGDPDREGQLLVDEVL---DFL------KLDAVRRKNVRRCLISDLNPQAVTRAV
A0A1I4Z8W9_9GAMM/1-640 -DIVHAGDPDREGQLLVDEVL---DYL------LLTPEKRQQVQRCLINDLNPQAVERAI
A0A2G8E5D5_9GAMM/1-641 -DIVHAGDPDREGQLLVDEVL---DYL------LLAPEKRQQVQRCLINDLNPQAVARAV
A0A379AG56_ENTAG/1-638 -EVVHAGDPDREGQLLVDEVL---DYL------NLPAEKRSKVQRCLINDLNPQAVDRAV
A0A2X4UJ26_9GAMM/1-659 -EVVHAGDPDREGQLLVDEVL---EFL------ELPLEKRQQVKRCLINDLNPQAVTRAI
K8WJ57_9GAMM/1-639     -EVVHAGDPDREGQLLVDEVL---DYL------NLAGEKRKQVKRCLINDLNPQAVERAI
B4EXS9_PROMH/1-655     -EVIHAGDPDREGQLLVDEVL---NYL------NISDAQRKQARRCLINDLNPAAVSRAI
A0A5M7QHY7_9GAMM/1-638 -EVVHAGDPDREGQLLVDEVL---DYL------KLPAEKRSKVQRCLINDLNPQAVDRAV
W1IST1_9GAMM/1-648     -EIVHAGDPDREGQLLVDEVL---DFL------ELDAEKKQNVQRCLINDLNPQAVTKAV
J7TST1_MORMO/1-654     -EVIHAGDPDREGQLLVDEVL---DFL------ELAPEKRQQVQRCLVNDLNPQAVTRAV
A0A0N0IA39_9GAMM/1-648 -EVIHAGDPDREGQLLVDEVL---DYL------NLPAEKRKAVQRCLINDLNPQAVERAV
A0A845SII0_9GAMM/1-647 -EVIHAGDPDREGQLLVDEVL---DYL------ALSGDKRRNAKRCLVNDLNPQAVSKAI
A0A198GKV9_9GAMM/1-654 -EVIHAGDPDREGQLLVDEVL---NYL------NITEEQKKQARRCLINDLNPAAVSRAI
A0A095T8D9_9GAMM/1-637 -QVVHAGDPDREGQLLVDEVL---DYL------KLSGDKKATVQRCLINDLNPQAVERAI
A0A1S1HPE2_PROST/1-643 -EIVHAGDPDREGQLLVDEVL---DFL------NLEGEKRKQVKRCLINDLNPQAVERAI
A0A4V2Q2D2_9GAMM/1-643 -EVIHAGDPDREGQLLVDEVL---DYL------ALDDEKRRNAKRCLVNDLNPAAVSKAV
A0A1B7K4E5_9GAMM/1-647 -VIVHAGDPDREGQLLVDEVF---DFL------KLPDEKRKTIKRCLINDLNPQAVERAI
A0A085JEB5_9GAMM/1-641 -HIVHAGDPDREGQLLVDEVL---DYL------KLSDEKRKSVQRCLINDLNPQSVARAI
A0A4V2W5I7_9GAMM/1-654 -EVIHAGDPDREGQLLVDEVL---DYL------ALEGNKRRNAKRLLVNDLNPQAVSKAI
W0HXD6_9GAMM/1-651     -QVIHAGDPDREGQLLVDEVL---EYL------ALDEAKRRGAKRCLVNDLNPQAVSKAV
A0A2U8I7X9_9GAMM/1-641 -DVVHAGDPDREGQLLVDEVL---NYL------ALTPSMRQNVRRCLINDLNPSAVERAV
A0A0H3DSQ0_EDWTF/1-642 -QVVHAGDPDREGQLLVDEVL---DFL------ALAPEKRRQVQRCLINDLNPQAVARAL
A0AAU8P313_EDWPI/1-642 -QVVHAGDPDREGQLLVDEVL---DFL------ALAPEKRRQVQRCLINDLNPQAVARAL
E0WQC4_9ENTR/1-624     -EVIHAGDPDREGQLLVDEVL---DYL------ALTPSIRQNVRRCLINDLNPQAVERAV
G2GWC3_9ENTR/1-636     -EVIHAGDPDREGQLLVDEVL---DYL------ALTPSIRQNVRRCLINDLNPQAVERAV
A0A0J8YKR7_9GAMM/1-636 -QVVHAGDPDREGQLLVDEVI---DYL------GLPTEKRQQVQRCLINDLNPQAVERAI
A0AA95K1T7_9GAMM/1-648 -EIVHAGDPDREGQLLVDEVL---DFL------ALPNEKKQTVQRCLISDLNPQAVLKAI
A0A7D6DIA2_9GAMM/1-646 -EIVHAGDPDREGQLLVDEVL---DFL------ALPDDKKQSVQRCLISDLNPQAVVKAI
R8ANU3_PLESH/1-683     -DIVHAGDPDREGQLLVDEVL---EYL------ALPQEQMQRIQRCLINDLNPSAVTRAI
A0A1T0ASZ7_9PAST/1-639 -ILVNAGDPDREGQLLVDEVF---GYI------NLPPERRNQIQRCLVSDLNPSAVKKAI
A0A447SQR2_AVIVO/1-642 -QLINAGDPDREGQLLVDEVF---SYA------NLSAEKKAQIQRCLISDLNPSAVQKAV
A0A6H0T6Z6_9PAST/1-638 -VLVNAGDPDREGQLLIDEVF---SYL------NLPAEKRNQIQRCLVSDLNPAAVQKAI
E6KWG5_9PAST/1-640     -ILVNAGDPDREGQLLVDEVF---SYL------NLPPEKRNAIQRCLISDLNPSAVEKAI
A0A4R2N2X3_9PAST/1-659 -ELIHAGDPDREGQLLVDEVF---NYA------NLPVEKRNNIQRCLISDLNPKAVEKAV
A0A2M8RTE7_9PAST/1-641 -ELVNAGDPDREGQLLVDEVF---SYA------NLSAEKRASIQRCLISDLNPNAVTKAV
TOP3_PASMU/1-650       -ILINAGDPDREGQLLVDEVF---SYA------NLSVDKLNQIQRCLISDLNPSAVEKAV
A0A011P5B9_9PAST/1-639 -ILVNAGDPDREGQLLVDEVF---GYL------NLPPERRNQIQRCLVSDLNPSAVNRAI
A6VQ11_ACTSZ/1-644     -ELVNAGDPDREGQLLVDEVF---SYA------DLPADKKDKIQRCLVSDLNPNAVEKAV
A0A0J5P2K8_9PAST/1-639 -VLVHAGDPDREGQLLVDEVF---GYL------HLSAGQKAQIQRCLISDLNPNAVRKAI
A3N0A8_ACTP2/1-645     -VLVNAGDPDREGQLLVDEVF---SYL------NVPPEKRNRIQRCLVSDLNPSAVKKAI
TOP3_HAEIN/1-651       -TLVNAGDPDREGQLLVDEVF---SYA------NLSAEKRDKILRCLISDLNPSAVEKAV
A0A4P7CGU5_9PAST/1-639 -ILVNAGDPDREGQLLVDEVF---GYL------NLSPERKSQIQRCLISDLNPNAVKKAI
A0A0A3ANY5_9PAST/1-654 -QLINAGDPDREGQLLVDEVF---NYA------GLPEAKRSAIQRCLISDLNPSAVEKAI
A0A1V3IZF2_9PAST/1-654 -ELVNAGDPDREGQLLVDEVF---SYA------KLSTEKRDKIQRCLISDLNPSAVEKAV
A0A2U0SMT9_9PAST/1-648 -ELINAGDPDREGQLLVDEVF---SYA------NLSADKRDKIQRCLISDLNPSAVEKAV
I3DCN0_9PAST/1-644     -QLVNAGDPDREGQLLVDEVF---NYA------KLSINKRNAIQRCLVSDLNPSAVEKAV
A0A1V3TUJ8_9PAST/1-639 -ILINAGDPDREGQLLVDEVF---GYL------NLPMERRNQIQRCLISDLNPSAVQKAI
B8F447_GLAP5/1-640     -ILVNAGDPDREGQLLVDEVF---GYL------NLSPERKSQIQRCLISDLNPNAVKKAI
A0A2M8S3E4_9PAST/1-636 -ELINAGDPDREGQLLIDEVF---NYL------EIPTEKHAAIQRCLISDLNPNAVEKAI
A0A377IVM9_9PAST/1-650 -VLVNAGDPDREGQLLVDEVF---SYA------NLSAEKRDGILRCLISDLNPSAVEKAV
A0A379C8X9_9PAST/1-628 -VLVNAGDPDREGQLLVDEIF---GYM------NLSAEKRSQIQRCLVSDLNPNAVKKAV
A0A3N4VSJ5_9PAST/1-633 -ILVNAGDPDREGQLLVDEVF---GYL------NLSSEKKATIQRCLISDLNPSAVKKAV
A0A369ZQL7_9PAST/1-645 -VLVNAGDPDREGQLLVDEVF---SYL------NVPPEKRSQIQRCLVSDLNPNAVKKAL
A0A4R6VCT2_9PAST/1-641 -ILINAGDPDREGQLLVDEVF---SHA------DISAEKRNNIQRCLISDLNPGAVKKAV
A0A448TW34_9PAST/1-648 -EVVHAGDPDREGQLLVDEVF---HYA------QLPREKIQNIKRCLVNDLTPSAVKKAV
A0A4R1FY09_9PAST/1-641 -EIVNAGDPDREGQLLIDEIF---SYV------KLPSEKRAKIKRCLISDLNPNAVAKAI
A0A379B4N4_9PAST/1-636 -VLINAGDPDREGQLLVDEVF---SYA------QLPAEKWATIQRCLISDLNPAAVTKAV
A0A9Q6Z1S2_HISSO/1-632 -IIINAGDPDREGQLLVDEVF---SYA------KLPATKLAEIQRCLINDLNPSAVEKAI
A0A1I0CJZ3_9GAMM/1-624 -SIIHAGDPDREGQLLVDEVF---DFL------ELDKERKRAIQRCLINDLNPQAVKKAI
A0A4R2T4D1_9PAST/1-653 -ILVNAGDPDREGQLLVDEVF---SHA------NIPSEKREQIQRCLISDLNPSAVEKAV
A0A4R2N9H7_9PAST/1-642 -ILVNAGDPDREGQLLVDEVF---SYL------NVPEQKKAKIQRCLISDLNPNAVKKSL
A0A1T0BBL3_9PAST/1-637 -ILVNAGDPDREGQLLVDEVF---HYA------QLSPEKLGQIQRCLISDLNPSAVEKAI
A0A4R1L346_9PAST/1-643 -ILINAGDPDREGQLLVDEVF---NYA------NLPADKYSQIQRCLISDLNPSAVEKAV
Q7VLX0_HAEDU/1-639     -ILVNAGDPDREGQLLVDEVF---NYL------NVPASKKSQIQRCLVSDLNPTAVSKAI
A0A8E3S990_9PAST/1-651 -IIVHAGDPDREGQLLIDEVF---NYL------KLPSTRRDQIQRCLISDLNPNAVTRAI
A0A1A7P425_9PAST/1-644 -VIVHTGDPDREGQLLIDELF---AYL------NLPKTKIDAIQRCLINDLNPAAVTKAV
A0A7W2ABZ2_9GAMM/1-645 -QIIHAGDPDREGQLLVDEVI---DFL------KVPQTKRAQVQRCLISDLNPDAVRRAI
A0A1H4F8K8_9GAMM/1-667 -QIVHAGDPDREGQLLVDEVI---DFL------KVPATKRSQMQRCLISDLNPEAVRRAI
A0A853R833_9VIBR/1-650 -QIIHAGDPDREGQLLVDEVI---DYC------KVSQSKKEQALRLLISDLNLPAVQRAL
A0A8J7FBN0_9GAMM/1-655 -QLVHAGDPDREGQLLVDEVI---EFI------GLPAAKKATIQRCLISDLNPPAVKRAL
A0A0Q2V3I4_VIBFU/1-650 -HIVHAGDPDREGQLLVDEVI---DYC------KVAKSKKESMERLLISDLNLPAVKRAL
A0AAN0Y316_VIBNA/1-654 -EVIHAGDPDREGQLLVDEVL---DYC------KLSKTKKQATQRLLISDLNLPAVKRAL
A0A0M0HLM8_VIBNE/1-654 -QIVHAGDPDREGQLLVDEVL---DYC------KVSKTKKESAQRLLISDLNLPAVKRAL
A0A0C3EAU4_9VIBR/1-654 -EVIHAGDPDREGQLLVDEVL---DYC------KLSKTKKAATQRLLISDLNLPAVKRAL
U2ZFA2_VIBPR/1-654     -QIIHAGDPDREGQLLVDEVL---DYC------KVSQSKKDAAQRLLISDLNLPAVKRAL
A0A1G8F8T1_9VIBR/1-649 -EIIHAGDPDREGQLLVDEVI---DYC------KVSQSKKANIQRLLISDLNLPAVKRAL
A0A918DPI9_9GAMM/1-658 -QLVHAGDPDREGQLLVDEVI---DYL------GVKGAKRDAVQRCLISDLNPPAVRRAL
A0A2N8ZDR8_9VIBR/1-654 -DIVHAGDPDREGQLLVDEVI---DYC------KVSKTKKSAMQRLLISDLNLPAVKRAL
TOP3_VIBCH/1-647       -QIIHAGDPDREGQLLVDEVI---DYC------KVPKSKKETVQRLLISDLNLSAVKRAL
A0A3A2IBT6_9VIBR/1-654 -EVIHAGDPDREGQLLVDEVL---DYC------KLSKAKKEATQRLLISDLNLPAVKRAL
A0A109DAQ1_9VIBR/1-670 -QIVHAGDPDREGQLLVDEVI---DYC------KVSKAKKESMDRLLISDLNLPAVKRAL
A0A1B9R010_9VIBR/1-669 -QIVHAGDPDREGQLLVDEVI---DYC------KVSKAKKESMDRLLISDLNLPAVKRAL
A0AAU8WTQ7_9VIBR/1-647 -QIIHAGDPDREGQLLVDEVI---DYC------KVPKSKKETVQRLLISDLNLSAVKRAL
A0A9X3CHG6_9VIBR/1-653 -QIIHAGDPDREGQLLVDEVI---DYC------KVSKTKKESIQRLLISDLNLPAVKRAL
A0A1E2VA45_9GAMM/1-670 -DIVHAGDPDREGQLLVDEVI---DYL------KVPKAKRARIQRCLISDLNPAAIRKAL
A0A6G7CJM2_9VIBR/1-650 -EIIHAGDPDREGQLLVDEVI---DYC------KVASNKKALIQRLLISDLNLPAVKRAL
A0A975UC08_9VIBR/1-646 -QIVHAGDPDREGQLLVDEVI---DYC------KVSKGKKETMERLLISDLNLPAVKRAL
A0A7X4LHP5_9VIBR/1-659 -QLIHAGDPDREGQLLVDEVI---DHC------KVSKAKKESVERLLISDLNLPAVKKAL
A0A099LN78_9VIBR/1-663 -QVVHAGDPDREGQLLVDEVL---DYC------KVSKTKKEAAQRLLISDLNLPAVKRAI
U4K377_9VIBR/1-659     -HIVHAGDPDREGQLLVDEVI---DYC------KVPKGKKENMERLLISDLNLPAVKRAL
A0A2I0F6A3_9GAMM/1-649 -SLVHAGDPDREGQLLVDEVI---EFL------KTPAKKKNTAQRLLISDMNPAAVTKAL
A0A1A9F0B7_9GAMM/1-669 -QLIHAGDPDREGQLLVDEVI---EYL------GVKDAKRAAVQRCLISDLNPDAVRRAL
A8T8U1_9VIBR/1-658     -EVIHAGDPDREGQLLVDEVL---DYC------KLSKTKKEATQRLLISDLNLPAVKRAL
U3A2C3_9VIBR/1-654     -QVIHAGDPDREGQLLVDEVL---DYC------KLSKAKKEATQRLLISDLNLPAVKRAI
A0A1R4B0G2_9VIBR/1-661 -HVVHAGDPDREGQLLVDEVI---DYC------KLAKRKKDTVERLLISDLNLPAVKNAL
A0A0F4NQL8_9VIBR/1-651 -QIVHAGDPDREGQLLVDEVL---DYC------KVSKSKKEAVQRLLISDLNLPAVKRAL
A0A7X8TUH4_9VIBR/1-664 -QVIHAGDPDREGQLLVDEVL---DYC------KLSQSKKNAAQRLLISDLNLPAVKRAL
A0A9X0R994_VIBME/1-652 -EIVHAGDPDREGQLLVDEVI---DYC------QVSKQKQQTIQRLLISDLNLPAVKRAL
A0A5P9CJ89_9VIBR/1-649 -EIIHAGDPDREGQLLVDEVL---DYC------KVAKAKQTSAQRLLISDLNLPAVKRAL
A0KQC1_AERHH/1-656     -CVVNAGDPDREGQLLVDEVI---DFL--------GYGKTRPVLRCLISDLNPPAVRRAL
A0A0J1HGH7_9GAMM/1-664 -EVVHAGDPDREGQLLVDEVI---DYV------KLAESKKAAMQRLLISDLNPSAVKRAL
Q21KH5_SACD2/1-645     -CIVHAGDPDREGQLLVDQVI---DFL------GVKGAKRESVQRCLINDLNPAAVKRSL
Q12LJ6_SHEDO/1-668     -HLVNAGDPDREGQLLVDEVI---AYL------GVKGDKLNQVQRLLISDLNPQAVQRAL
A0A7Z2YDY8_9VIBR/1-643 -EIVHAGDPDREGQLLVDEVL---DYC------KVSKTKKAAAQRLLISDLNLPAVKRAL
A0A1Q9GL54_9GAMM/1-665 -EVVHAGDPDREGQLLVDEVM---DYI------KLAANKKASMQRLLISDLNPAAVKRAL
A0A7Y4FGR6_9VIBR/1-644 -HIVHAGDPDREGQLLVDEVI---DYL------KVSAKKKSSIERLLINDLNLPAVKRAL
D0YVM3_PHODD/1-662     -EIVHAGDPDREGQLLVDEVI---DYV------KVSQSKKNAAQRLLISDLNPAAVKKAL
A0A6I5ISV0_9VIBR/1-649 -DIIHAGDPDREGQLLVDEVI---DYC------HVAKHKQKTIQRLLISDLNLSAVQRAL
A0A178KAE5_9GAMM/1-647 -DIVHAGDPDREGQLLVDEVI---DYV------KVPASKKANIQRLLISDLNPSAVKRAL
A0A1R4LDN7_VIBR1/1-663 -QIVHAGDPDREGQLLVDEVL---EHC------RVSQQRRAETERLLINDLNPSAVKRAL
A0A2N7DA60_9VIBR/1-652 -HIIHAGDPDREGQLLVDEVI---DYC------KVSKKKKSTIERLLISDLNLPAVKRAL
A0A1N6UKA8_9GAMM/1-660 -QIIHAGDPDREGQLLVDEVI---EFL------KVPASKKSQVQRLLISDLNPDAVRRAL
A0A099PCY4_9GAMM/1-641 -ELVHAGDPDREGQLLVDEVI---AYL------KVPEYKRNTVQRCLISDLNPDAVRRAL
A0A0C5WNT4_9GAMM/1-658 -EVIHAGDPDREGQLLVDEVI---DYV------NLAQGKKAAMQRLLISDLNPAAVKRAL
A0A240EIQ0_9VIBR/1-650 -NIVNAGDPDREGQLLVDEVI---DYC------KVPKAKKDAAQRLLISDLNLPAVKKAL
A0A9X1WAD7_9VIBR/1-647 -QIVHAGDPDREGQLLVDEVL---DYC------KVSKQKKSQAQRLLINDLNLPAVKKAL
A0A5J6X3Q9_9GAMM/1-647 -EVVNAGDPDREGQLLVDEVI---DYL--------GYPKGKPVRRCLISDMNPPAVRRAV
A0A2P5TLW1_9GAMM/1-647 -DIVHVGDPDREGQLLVDEVI---SFC------GVSAARREKVQRCLISDLNPAAVRKAL
U3CL90_9VIBR/1-650     -QIVNAGDPDREGQLLVDEVF---DYC------KVSKTKKESAQRLLISDLNLAAVKRSL
A0A0F5VGQ5_9GAMM/1-663 -EVIHAGDPDREGQLLVDEVI---DYV------KLAAAKKAAMKRLLISDLNPAAVKRAL
A0A0C2NNJ6_9VIBR/1-646 -QIIHAGDPDREGQLLVDEVL---DYC------KVSKAKKESAQRLLISDLNLPAVKRAL
A0AA37SDV9_9GAMM/1-645 -QIVHAGDPDREGQLLVDEVL---SYL------KVPKTKLANTQRLLINDLNLSAVKSAL
A0A1E5E4G8_9VIBR/1-654 -SLINAGDPDREGQLLVDEVI---DYL------KATKAQKQATQRLLISDLNLPAVQRAL
A0A2M8H3K8_9VIBR/1-640 -EIVHAGDPDREGQLLVDEVI---DYL------KVSQTKKAQIQRLLINDLNLPAVKRAL
A0A9J6RN65_9GAMM/1-653 -QLVHAGDPDREGQLLVDQVL---HHF------KVSGSKLASIQRCLISDLNTPAVAKAL
A0A0J1GI89_9GAMM/1-674 -DVVHAGDPDREGQLLVDEVI---DYV------KLAQSKKASMQRLLISDLNPAAVKRAL
A0A4P9VI26_9GAMM/1-671 -HIIHAGDPDREGQILVDEVI---NFI------GIPATKRSTIQRCLISDLNPNSVRKSL
A0A233RAN7_9GAMM/1-640 -AIVHAGDPDREGQLLVDEVI---SYC------KVSAAKREGVQRCLISDLNPAAVKKSL
A0A364NMX5_9GAMM/1-641 -ELIHAGDPDREGQLLVDEVI---AWF------KVTPQKRATVQRCLISDLNPDAVRRAL
Q6LP07_PHOPR/1-649     -DIVHAGDPDREGQLLVDEVI---DYV------KVSAKKKTEIQRLLISDLNPAAVKRAL
H2FYC8_OCESG/1-638     -SIVHAGDPDREGQLLVDEVI---SYC------NVPAAKREAVQRCLISDLNPAAVKKSL
A0A081FU82_9GAMM/1-665 -QLVHAGDPDREGQLLVDEVI---EYL------GVPESKRRSMQRLLISDLNPSAVKRAL
A0A9X3ISU2_9GAMM/1-703 -ELVHAGDPDREGQLLVDEVV---SYL------KVPASKRQAMQRLLISDLNPEAVKRAL
A0A1C4CRP6_9GAMM/1-630 -QIVHAGDPDREGQLLVDEVL---NYC------QLPPDKRKAIQRCLISDLNASAVEKSL
Q8ECS1_SHEON/1-702     -TLVNAGDPDREGQLLVDEVI---AYL------GVTGDKLQQTQRLLISDLNPQAVKRAL
A0A1X1MPV7_9VIBR/1-646 -EIIHAGDPDREGQLLVDEVI---DYC------KVPKAKKQTISRLLISDLNLSAVKKAL
A0A0Q0KJS3_9GAMM/1-671 -SLVNAGDPDREGQLLVDEVI---AHA------GVKADKLAQTQRLLISDLNPSAVKRAL
A3D660_SHEB5/1-705     -TLVNAGDPDREGQLLVDEVI---AYL------GVTGDKLHQTQRLLISDLNPQAVKRAL
A0AB94ICV2_9GAMM/1-620 -QIVHVGDPDREGQLLIDEVL---NYC------QLTPNKRRAVKRCLISDLNAAAVEKAL
A0A1Y6L2Q0_9GAMM/1-650 -SVVHAGDPDREGQLLVDEVI---DYV------KISKTKKAAAQRLLISDLNPAAVKKAL
A0A545SNZ9_9GAMM/1-705 -QVVHAGDPDREGQLLVDQVI---NYL------GGAKRGQPPVLRCLISDLNPAAVKRAL
A0A2T3LQG2_9GAMM/1-661 -EIVHAGDPDREGQLLVDEVI---GYA------KLPTTKKKTALRLLISDLNPAAVKKAL
A0A7Y0Q7C2_9GAMM/1-637 -EIIHAGDPDREGQLLVDEVI---DYL------NISDSKRKCIKRLLISDLNLTAVKKAL
A0A853HT69_9GAMM/1-660 -QLIHAGDPDREGQILVDEVI---NFI------GVSAAKRASIQRCLISDLNPNSVRRAL
E3BL89_9VIBR/1-648     -QIIHAGDPDREGQLLVDEVI---DYC------KVKKNLKDTAQRLLISDLNLPAVKRSL
A1S7J4_SHEAM/1-694     -SLVHAGDPDREGQLLVDEVI---SHA------KVSASKLASTQRLLISDLNPDAVRRAL
A0A4U1BGN3_9GAMM/1-646 -ELVHAGDPDREGQLLVDEVV---HHC------KVPQAKRQGMKRLLVSDLTPAAVTRAL
A0A437Q8W3_9GAMM/1-637 -TVVHAGDPDREGQLLVDEVI---DYC------RVSKAKKDKIQRLLISDLNLPAVKTSL
A0A2T3MUK8_9GAMM/1-644 -EVVHAGDPDREGQLLVDEVI---DYV------KLSAKKKAEIQRLLISDLNPAAIKRAL
A0A1E5CMR2_9VIBR/1-644 -HIIHAGDPDREGQLLVDEVI---DYC------KVSKTKKSAMERLLISDLNLPAVKRAL
Q084R2_SHEFN/1-653     -SIINAGDPDREGQLLVDEVI---SYL------GVKGDKLNQVQRLLISDLNPQAVKRAL
A0A5P1R9U1_9GAMM/1-639 -LLVNMGDPDRVGQILVDEVI---NYA------KVSKAKREATKRCLVNDMNPDAIKKAL
A0A1T4QQQ4_9GAMM/1-658 -QLVHAGDPDREGQLLVDEVI---DYL------KVPASKKQQMQRVLINDLNPEAVRKAL
A0A839ITJ0_9GAMM/1-664 -VLVNAGDPDREGQLLVDEVI---SYL------KVPVSKRQNTRRVLISDLNPGAVRKAL
A8H313_SHEPA/1-672     -QLVNAGDPDREGQLLVDEII---AHL------GVKGPKLQNAQRLLISDLNPQAVKRAL
A0A1M6CXP6_9VIBR/1-652 -HIIHAGDPDREGQLLVDEVI---DHC------RVSQVVKSTVERLLINDLNPAAVKKAL
A0A1R1MGI3_9GAMM/1-667 -QLVHVGDPDREGQLLVDELI---NFVKATDKTGVKKGKYQQVQRCLVNDLNPSAVKRAL
A0A0F5ANC0_9GAMM/1-667 -QLVHAGDPDREGQLLVDEVI---DYA------KVSANKKSNIKRLLISDLNLSAVKKAL
M5DMV3_9GAMM/1-668     -SIVHAGDPDREGQLLVDEVI---AFL------KVPATKRSSMQRLLVSDLNPQAVTRAL
A0A0A7S2M8_FRIPE/1-626 -VIVHAGDPDREGQLLVDEVI---NYC------KINIEKRRAIKRCLISDLNAEAVEKSL
A0A6L5NRH2_9GAMM/1-664 -EIVNAGDPDREGQLLVDEVI---AHL------GVKGTQLQSVKRLLISDLNPSAVKRAL
A0A380C251_9GAMM/1-678 -ELVNAGDPDREGQLLVDEVI---AHL------GVKGDKLAAVKRLLISDLNPQAVKRAL
Q5E4B0_ALIF1/1-656     -QIVHAGDPDREGQLLVDEVL---DYL------KLSKTKKAATQRLLISDLNLPAVKRAL
E1VFH2_9GAMM/1-672     -QLVHAGDPDREGQLLVDEVI---HYF------KVPAAKRRNMQRLLISDLNPTAVARAL
A0A1X9NJ22_9GAMM/1-647 -QLIHAGDPDREGQLLVDQVI---EYL------NVSANKRATIQRCLISDLNPAAVSRAI
A0AAF0C3D7_9GAMM/1-651 -EIIHAGDPDREGQLLVDEVI---DYL------KLAKTKKSQVKRLLVSDLNTSAVKRSL
A0A3P1SI58_9GAMM/1-665 -QLIHAGDPDREGQLLVDEVI---NYL------GASETKKRNAQRLLVSDLNPAAVKKSL
A0A0F4PVF9_9GAMM/1-644 -TLVHAGDPDREGQLLVDEVI---NQV------SLSQHKKQAVERLLISDLNLPAVKKAL
A0A1C3EJU9_9GAMM/1-643 -DIVHAGDPDREGQLLVDEVF---DFI------KLPQVKKQQIQRLLISDLNLSAVKKAL
A0A1I1LAD8_9GAMM/1-644 -ELVNAGDPDREGQLLVDEVI---DHA------KPTKVKKQNAKRLLVSDLNVGAVKKSL
A0A9X1ZLZ2_9GAMM/1-654 -QIINAGDPDREGQLLVDEVI---SYL------GVKGDKLSQVQRLLISDLNPQAVRRAL
A0A558NP45_9GAMM/1-668 -SLVHAGDPDREGQLLVDEVI---EFL------KVPAAKRQAMQRLLISDLNPQAVSRAL
A0AA37B287_9ALTE/1-661 -SLVHAGDPDREGQLLVDLVI---DHC------KAKVALKQQCQRVLLSDLNPAAVSRAL
A0A9J7AM78_9GAMM/1-662 -QLVHAGDPDREGQLLVDEVF---DFL------KVSKTRKQQIQRCLISDLNPNAVKKAL
B1KKN0_SHEWM/1-666     -QLVNAGDPDREGQLLVDEVI---AHF------GVKGDKLHQTKRLLISDLNPQAVKRAL
A0A063Y137_9GAMM/1-644 -SLVHVGDPDREGQLLVDEVI---NYS------GVNQAKREATLRCLINDMNPDAIRKAL
A0A972JND6_9GAMM/1-689 -SLVNAGDPDREGQLLVDEVI---AYL------GVTGDKLHQTKRLLISDLNPQAVKRAL
A0A7Y6YCV4_9GAMM/1-660 -DIVHTGDPDREGQLLVDEVI---DYC------RVSKKKRDAMQRLLISDLNLPAVKKAL
A0A269PLE4_9GAMM/1-640 -ELVNAGDPDREGQLLVDEVI---DHA------KPSKTKKQNAQRLLVSDLNVSAVKKSL
A0A9W4QZ68_9GAMM/1-641 -MIIHAGDPDREGQLLVDEVL---QFI------GLTSQQKQTTQRLLISDLNLPAVKRAL
A0A553F9J3_9GAMM/1-649 -QIIHAGDPDREGQLLVDEVI---DYL------KVSAAKKASMQRLLISDLNLPAVKRSL
A0A081NJY0_9GAMM/1-641 -TIVHAGDPDREGQLLVDEVL---DYL------KLSQARKKNVRRLLVNDLNGSAVKKAL
A0A0C5V1K1_9GAMM/1-652 -QLVHAGDPDREGQLLVDEVI---AYL------KVPAGKRNSMLRLLISDLNPQAVSRAL
A0A244CRQ6_PSEDV/1-640 -ELINAGDPDREGQLLVDEMI---EFV------GVNEQKKASVQRLLISDLNPSAVKKSL
A0A975AJK8_9GAMM/1-687 -TIVHAGDPDREGQLLVDEVL---SFA------GVDAARLANTRRLLISDLNPEAVKRAL
A0A0F4QN94_9GAMM/1-646 -SLVHAGDPDREGQLLVDEVL---QEA------KPSASKKQATERLLISDLNPAAVKKAL
E1SQR5_FERBD/1-639     -DVVHAGDPDREGQLLVDEVL---DYL------KLDDARRHSARRLLISDLNPAAVTRAL
A0A418YJ70_9GAMM/1-647 -QLVHAGDPDREGQLLVDEVI---DFV------GTPTAKKQATLRCLISDLNLSAVKKAL
A0A3A3DA15_9GAMM/1-637 -TIVHAGDPDREGQLLVDEVL---QYV------GLSERQKQTTQRLLISDLNIQAVKKAL
A0A1H5WW78_9GAMM/1-647 -QLVNMGDPDRVGQVLVDEVI---NYS------GVSKAKRESTLRCLVNDMNPAAIKKAL
A3QFB7_SHELP/1-670     -QLVNAGDPDREGQLLVDEVI---AYL------GVKGDKLEQTQRLLVSDLNPQAVKRAL
A0A0A7EHI2_9GAMM/1-636 -QLVHAGDPDREGQLLVDEVI---SEA------KVSKTKLDSTERLLISDLNLNAVKKAL
A0A9X7V3V0_9GAMM/1-644 -QLVHAGDPDREGQLLVDEVI---SYL------KVPAAKRDSMQRLLISDLNPEAVRRAL
A0A9E8HL50_9ALTE/1-650 -TIIHCGDPDREGQLLVDEVI---NHV------GVNSDVKQRVQRCLISDLNTSAVKQSL
D4ZME2_SHEVD/1-649     -QLVNAGDPDREGQLLVDEVI---SHL------GVKGEKLNNTQRLLISDLNPQAVKRAL
A0A1Y0IH56_9GAMM/1-663 -VVVHAGDPDREGQLLVDEVI---HYV------LGGQTQGLRIQRCLISDLNPPAVRRSL
A0A1E7YXA5_9GAMM/1-644 -VLVNMGDPDRVGQILVDEII---NYC------GVPKEKREAAKRCLINDMNADAILRAL
A0A6H1UDR7_9GAMM/1-647 -QIVHAGDPDREGQLLVDELL---DYL------KLSKTRKQQVQRLLISDLNPSAVTKAL
D0I730_GRIHO/1-661     -DIVHAGDPDREGQLLVDEVF---SHA------KLPEAKKKRIQRLLINDLNTSAVKKAL
A0A3E0U2D8_9GAMM/1-677 -EVVHAGDPDREGQLLVDEVL---NYL------KLTKTKTAAVKRLLISDLNPAAVKKAL
A0A3A6TIS8_9GAMM/1-649 -QLVNAGDPDREGQLLVDEVI---AHV------GVSSTKQRAVQRLLISDLNPSAVKRAL
A0A348HG82_9GAMM/1-637 -QLVNMGDPDRVGQILVDEVI---NYS------GISKTKREATLRCLVNDMNPAAIKKAL
A0A5A9W3H1_9GAMM/1-639 -QLVHMGDPDRVGQVLVDEVI---NYA------GVSQAKRDATLRCLVNDMNPAAIQRAL
A0A2K9JV14_9GAMM/1-640 -EIYHAGDPDREGQLLVDEVF---QFV------NLPERKRATIRRLLISDLNPQAVKKAL
A0A0M2VG30_9GAMM/1-667 -QLIHAGDPDREGQLLVDEVI---AWC------NVAAAKRDKVQRLLINDLNSAAIRQAL
A0A1Y0CZG5_9GAMM/1-649 -TLVNMGDPDRVGQILVDEII---NYC------QVPKAKRAAALRCLINDMNPEAIKRSL
A0A1M5MI55_9GAMM/1-659 -ELVHAGDPDREGQLLVDEVI---DHL-------GGAAARQGVKRLLIADLNPAAVTRAL
A0A7X0TUE5_9GAMM/1-640 -RLIHAGDPDREGQLLIDEVI---DYL------KVSAAKKKSAQRLLVSDLNVSAVQRSL
A0A7R6SSQ2_9GAMM/1-654 -QLVHAGDPDREGQLLVDEVI---NYL------GASATKKRTAQRVLISDLNPKAVTAAL
A0A166YDZ4_9GAMM/1-644 -VVVHAGDPDREGQLLVDEVI---QEA------KLSKTKKSAIERVLISDLNPNAVKKAL
A8FTU6_SHESH/1-679     -QLVNAGDPDREGQLLVDEVI---AHL------GVKGEKLNNTQRLLISDLNPQAVKRAL
A0A081KAC0_9GAMM/1-652 -IIVNAGDPDREGQLLVDEVL---DYL------KLSAQRKKEVRRLLISDLNPSAVSQAL
A0A3N9U7M4_9VIBR/1-653 -DIVHAGDPDREGQLLVDEVI---DYC------RVPQDKKVATQRLLINDLNLSAVKKSL
A1SXH7_PSYIN/1-643     -NLVHVGDPDREGQLLVDEVI---HFS------GVKGNKLKQVERCLVSDLTTNAVKRSL
A0A5S9N0D0_9GAMM/1-667 -EIVHAGDPDREGQLLVDEVI---DFL------HPPSHIKRDAKRLLISDLNPAAIRTAL
A0A4R1K1Y3_9GAMM/1-660 -QLVHAGDPDREGQLLVDEVL---AYL------KVSKTKLANTQRLLISDLNPSAVKRAL
A0A7R6PNB0_9GAMM/1-643 -LLVNAGDPDREGQILVDEVI---SFS------GVSKAKRESVKRCLISDLNINSVKKSL
G4QGA0_GLANF/1-638     -HIVNAGDPDREGQLLVDEVI---TYC------GVKASIIENAGRLLINDLNTSAVKKAL
A0A7U8GSM9_NEPCE/1-636 -QIVHAGDPDREGQLLVDEVI---EYL------KLPQYKKSSLKRCLISDLNTQSVKKAL
A0A0F4QQD0_9GAMM/1-647 -QLVHAGDPDREGQLLVDEVI---HYL------KVSKAKQDNIQRLLISDLTPSAVKKSL
A0A2S0VRL1_9ALTE/1-666 -ILVHAGDPDREGQLLVDEVI---DYL------NVPEVKKRNTKRLLISDLNASAVKRAL
R4YTT7_OLEAN/1-677     -QIVHAGDPDREGQLLVDEVL---SHL------KISAHKRKNTQRCLISDLNPPAVKRAL
A0A940EGV5_9GAMM/1-650 -QLVHAGDPDREGQLLVDEVI---DHL------KVSAVKKSQTQRLLVSDLNLAAVKKSL
A0A919EL97_9GAMM/1-652 -EIINAGDPDREGQILVDEVI---NHA------KPSASKIKHAKRLLINDLNPQAVSKAL
A0A081N7L0_9GAMM/1-655 -TIVHAGDPDREGQLLVDEVL---DYL------KLSAARKKQVRRLLINDLNGAAVRKAL
A0A099KFV4_9GAMM/1-645 -DIVHAGDPDREGQLLIDEVI---DYL------NVSNTKKSNIKRLLISDLNIAAVKRAL
A0A857JKY9_9ALTE/1-637 -KVINAGDPDREGQLLVDEVI---TYC------KVKRDIIDNAGRLLINDLNLNAVKKSL
A0A4R2F672_9GAMM/1-672 -QIVHAGDPDREGQLLVDEVL---SYL------GTSSNKQSAAQRLLISDLNPQAVSRAL
W7Q7K4_9ALTE/1-682     -HIVHAGDPDREGQLLVDEVI---HHC--------QYNTKKGVSRLLISDLNPSAVKQAL
A0A975DD65_9GAMM/1-665 -QLIHAGDPDREGQLLVDEVI---HFL------KLPKAKVENTQRLLVSDLNTPAVKKAL
A0A0J8GV36_9ALTE/1-648 -QIVHAGDPDREGQLLVDEVL---SHL------KVAKSKINNAQRCLINDLNLPAVKKAL
A0A1A8T6Y1_9GAMM/1-650 -QIVHAGDPDREGQLLVDEVL---HFA------KVPKYKLEQTQRLLISDLTPAAVKKAL
A0A4R1F9J2_9GAMM/1-702 -TLVNVGDPDREGQILIDEVI---NHC------GVSKAKKLATQRCLINDLNANAVKKSL
K6Z8H7_9ALTE/1-651     -QLVHAGDPDREGQLLVDEVI---NFL------GVTGAKKNTIQRCLISDLNPSAVKQSL
A0A4Y6ICY5_9GAMM/1-653 -VLVNMGDPDRVGQILIDEVI---NHC------GVSKAKKAEVLRCLISDLNPVAVKKAL
H5TCA7_9ALTE/1-632     -HIVNAGDPDREGQLLVDEVI---TYC------GVKPAIIESAGRLLINDLNTSAVKTAL
A0A2N0WRQ2_9GAMM/1-639 -HLVNAGDPDREGQLLVDEVI---SYL------GVKGVKFDSVQRLLISDLNIAAVKKAL
A0A3P3QJ18_9GAMM/1-647 -ELVHAGDPDREGQLLVDEVL---QHS------KISPGKLKQTKRLLLNDLTPGAVRLAL
A0A1A8T8N7_9GAMM/1-671 -LLVHAGDPDREGQLLVDEVL---HYT------NVPAQKLKSTQRLLVSDLTPTAIKKAL
A0A4V1A7A1_9GAMM/1-660 -SIVHAGDPDREGQLLVDEVL---AYC------GVTGEKLANTQRLLISDLNPPAVKRAL
A0AA37T663_9GAMM/1-684 -GIIHAGDPDREGQLLVDEVI---DYV------GVSAEKKRKIKRCLIADLNASAVRRSI
Q3II06_PSET1/1-629     -TLVNMGDPDRVGQILIDEVI---NHC------GVSKAKKTQVLRCLISDLNPAAVKKAL
A0A918JZR8_9GAMM/1-650 -RIVHAGDPDREGQLLVDEVI---DYL------KVPKAKKASMQRCLIADLNPSAVKRSL
I1E068_9GAMM/1-675     -QIVHAGDPDREGQLLVDEVL---AYC------GVSAAKLADTQRLLINDLNPPAVSRAL
A0A917JP79_9GAMM/1-671 -HLVNAGDPDREGQLLVDEVI---AHL------GVTGTKLRTTQRLLISDLNQAAVKRAL
A0A3M2REY4_9GAMM/1-723 -LITHAGDPDREGQLLVDEVI---RFV----------GSKAPVKRVLINDLTPNAVARAI
M1FI44_9GAMM/1-724     -EITHAGDPDREGQLLVDEVI---RYV----------GTDAPVRRLLINDLTPAAVAKAL
A0A4Y4F781_9GAMM/1-674 -QVVHAGDPDREGQLLVQEVI---EYL----------GWKRDVARLLVSDLNPPAVKRAL
A0A109ULF2_9GAMM/1-675 -EVVHAGDPDREGQLLVQEVI---EHL----------GWKGPVSRLLVSDLNRPAVARAL
A0A5P9IQ85_9GAMM/1-643 -EVVHAGDPDREGQLLVQEVI---EHL----------GWTGPVSRLLVSDLNRPAVQRAL
A0A291P5W9_9GAMM/1-649 -TVVHAGDPDREGQLLVQEVI---EHL----------GWQGPVARLLVSDLNAPAVKRAL
A0A3N9U2G7_9GAMM/1-644 -QLVHAGDPDREGQLLVQEVI---EHL----------GWKGPVQRLLINDLNRPAVARAL
A0A7X4VZP8_9GAMM/1-643 -EVVHAGDPDREGQLLVQEVI---EYL----------GWKGRVSRLLVSDLNRPAVQRAL
A0A510X5U4_9GAMM/1-660 -EVVHAGDPDREGQLLVQEVI---EHL----------GWKGPVARLLISDLNRPAVERAL
A0A7X3H118_9GAMM/1-646 -DVVHAGDPDREGQLLVQEVI---EHC----------GYKGPVKRLLINDLNRPAVVRAL
A0A511UNR2_9GAMM/1-636 -DVVHAGDPDREGQLLVQEVI---EYM----------KYRGPVQRLLISDLNKPAVSRAL
A0A517DUZ4_9FIRM/1-668 -EIVHAGDPDREGQLLIDEVL---DYV----------NNQKPVHRILLNALDEQSIKKAI
U7UNA4_9FIRM/1-708     -TIVNAGDPDREGQLLIDEIL---DYV----------GNAKPVERLLLNALDEKSIHEAL
B7JBJ6_ACIF2/1-699     -SVVNAGDPDREGQLLVDEVL---EEL----------RWKGPTLRIWLAALDEQSVRKAL
A0A433SFC8_9BURK/1-660 -ELVIATDADREGEMIARELI---DYC----------GYKGHISRLWLSALNDVSIRKAL
A0A402BNC4_9FIRM/1-713 -EIVHAGDPDREGQLLIDEVL---DYL----------HNEKPVRRILLNALDEKSIKKAI
A0A1B3PGW5_9BURK/1-687 -EIVNAGDPDREGQLLVDEVL---EHF----------RNSKPVRRFWVSAQDSVSVKRGL
A0A0F6T1V7_9HYPH/1-686 -EIVNAGDPDREGQLLVDEVL---EHF----------KSSKPARRFWVSAQDSVSVKRGL
G4T4P7_META2/1-689     -VIVNAGDPDREGQLLVDEVL---EHF----------NNTKPVRRFWVSAQDSVSVQRGL
Q88FR4_PSEPK/1-653     -ELVIATDADREGEMIARELV---EHC----------RYRGPVQRLWLSALDDASIRKAL
A0A433SG98_9BURK/1-679 -ELVIATDADREGEMIGREIV---DFC----------GYRGPIKRLWLSALNESSIRTAL
A0A239TTA9_9FIRM/1-785 -EIVHAGDPDREGQLLIDEVL---DYV----------HCQKPVKRILLNALDEESIKKAN
A0A845SMZ8_9GAMM/1-666 -EVVIATDADREGEVIARELL---DFC----------QWRGPVNRLWLSALDEQSIRTAL
A0A078LS21_9PSED/1-639 -QLVIATDADREGEMIARELV---EHC----------RYRGPIQRLWLSALDDASIRKAL
A0A124ZYS1_9PSED/1-641 -ELVIATDADREGEMIARELV---DHC----------RYRGPIQRLWLSALDDASIRKAL
Q882Z4_PSESM/1-662     -ELVIATDADREGEMIARELV---EHC----------RYRGPIQRLWLSALDDASIRKAL
A0A2Z2NQC0_9GAMM/1-682 TEVVHAGDPDREGQLLVDEVL---AHF----------KNRKPTRRYWVSAQDPVTVRRGL
A0A6L6YLD3_9BURK/1-624 -SVVNCGDPDREGQLLVDEIL---EFF----------KYRKSVQRFWVSAQDSASIRKGL
W9SY76_9PSED/1-647     -ELVIATDADREGEMIARELV---EHC----------RYRGPIQRLWLSALDDASIRKAL
A0A6C2D7Q8_9RHOO/1-671 -ELVIATDADREGEMIAREII---ELC----------GYRGPIQRLWLSALNDASIRKAL
A0A1A8TNN5_9GAMM/1-674 -HLVIATDADREGELIAREII---DLC----------GYRGPIERLWLSALNDASIRTAL
A0A4Y6IG71_9GAMM/1-685 -TVVNAGDPDREGQLLIDEVL---DFF----------GNQSPVLRYWANAIDPVSVKRAL
A0A972FBK5_9RHOO/1-671 -ELVIATDADREGEMIAREII---DLC----------GYRGPIQRLWLSALNDASIRKAL
A0A972JBP6_9RHOO/1-676 -QLVIATDADREGELIAREII---DLC----------GYRGPIERLWLSALNDASIRAAL
F9N6T8_9FIRM/1-788     -TIVNAGDPDREGQLLIDEML---DYL----------GNTKPVERILLNALDEKSMRYAL
U3A8G4_9VIBR/1-743     -EVVIATDPDREGEVIARDIL---EHH----------NYTGPVSRLWLSSLDEASIKKGL
A4G6I7_HERAR/1-673     -QLVIATDADREGELIAREII---ELC----------GYRGPIERLWLSALNDASIRAAL
A0A7H1NP79_9PROT/1-714 -IVVHAGDPDREGQLLVDEVL---EYC----------RFKGVIKRYWASAQDKASVRKAL
A0A2X4T1U7_SALER/1-667 -TVVIATDADREGEVIAREIL---DYC----------HYQGKVERLWLSALDEASVRAAL
A4VNK8_STUS1/1-615     -ELVIATDADREGEMIARELV---EHC----------RYRGPIRRLWLSALDDASIRKAL
A0A6L6Q9G9_9BURK/1-675 -EVVHAGDPDREGQLLVDNVL---EHF----------NCTLPVRRFWVQSNDEVTFKKGL
A0A426V706_9BURK/1-676 -HLVIATDADREGELIAREIV---ELC----------GYRGPIERLWLSALNDASIRAAL
I3TVA9_TISMK/1-676     -HLVIATDADREGELIAREIV---ELC----------GYRGPIERLWLSALNDASIRAAL
A0A448TU53_9PAST/1-666 -HVVIATDIDREGETIARELL---ELA----------NFKGQVSRLWLSALDDTSIRKGL
A0A240AK04_SERFI/1-679 -SVVIATDADREGEVIARELL---EHC----------HFTGPVQRLWLSALDEASIRHAL
A0A0W0THC5_9GAMM/1-625 -SVVIATDADREGDVIGREVL---DYF----------HYRGPVERLWLSALDESSIQKAL
A0A8J3E8K7_9GAMM/1-753 -EVVIATDADREGELIARLIL---GNA----------RYNGPLKRLWLSALDDSSIKKAL
A0A4U0ZUV8_9BACT/1-768 -AVINAGDPEREGQLIVDEVL---DFL----------GYEGPAKRLWISALDIRTIKKGF
A0A975ZJ08_9BURK/1-720 -EVVNAGDADREGQLLVDEVL---LHL----------GWKGKTSRLWLSSLDDASVRKAL
A0A238DK46_9BURK/1-723 -EVVNAGDADREGQLLVDEVL---LFL----------NWKGKTLRLWLSSLDDESVRRAL
A0A6P2G1C9_9BURK/1-730 -SVVNAGDPDDEGQLLVDEIL---EYA----------GCTLPVKRVLINDNNTKVVRKAL
D8MJG2_ERWBE/1-688     -EVVIATDADREGEVIARELM---EYC----------NYRGAVRRLWLSALDEASIKKAL
A0A6N7ZUN9_9HYPH/1-656 -KLVNAGDAEREGQLLIDEVL---EEM------GVDP-FSDRVLRFWASSMAERDLIETL
A0A975ZK06_9BURK/1-723 -EVVNAGDADREGQLLVDEVL---LFL----------NWKGKTSRLWLSSLDDASVRKAL
A0A238D2P2_THIDL/1-723 -EVVNAGDADREGQLLVDEVL---LFL----------NWKGKTSRLWLSSLDDESVRRAL
Q6D9T7_PECAS/1-672     -EVVIATDADREGEVLARELL---DYC----------HFTGNVKRLWLSALDDASIRKGL
F2B8G7_9NEIS/1-633     -EVVIATDADREGEVIAREIL---DYC----------GYRKKVSRFWTSGLDTASVKKAL
A0A1S9ZUC6_9GAMM/1-728 -VIVNAGDPDEEGQLLIDELL---RFL----------GNSKPVMRVLINDNNAKVVAKAV
A0A2R5FCI4_9PROT/1-756 -EVIGLGDPDQEGQLLQDEFL---IWA----------GCKVPVNRLWLSAVDDATIAKAW
A0A494X0E4_9FIRM/1-796 AEVINACDAGREGELIFRRIY---EWC----------GCRKPIKRLWLSEATPSAIREAF
A0A0M6YCR2_9HYPH/1-781 -NLVSAGDAAREGQLIVDNVI---REA-------GRDPFASNVKRLWLSSMADKDIRNAI
A0A3P7NYJ2_9FIRM/1-711 AALICATDSGREGELIFRYIY---SYT----------KSQKPFKRLWISSMTDEAIKEGF
A0A366EG87_9BACI/1-724 NEVVIATDAGREGELVARWIL---AKA----------RVNKTVKRLWISSVTDKAIRDGF
A0A1S6IQV8_9LACT/1-729 NEIIIATDAGREGELVARWTI---EKA----------NVHKPIKRLWISSVTDKAIKDGF
A0A7C8HER0_9FIRM/1-707 DSLVCATDSGREGELIFRYIY---EAV----------KCKKPFKRLWISSMTDTAIRKGF
A0A9W5YF02_9FIRM/1-709 ESIICATDSGREGELIFRYIY---DYI----------GCKKDFSRLWISSMTDVAINEGF
A0A6L5WI73_9BACT/1-748 NEVVHCGDADDEGQILVDEIL---QYA----------NNKLPVKRLLINDLSEAGIKKEL
A0A1H3IBZ0_9BACI/1-739 GEIVIATDSAREGELVARWII---EKA----------KVAKPVKRLWISSVTDKAIKEGF
A0A2N5MNN6_9BACI/1-732 KDIVIATDAGREGELVARWII---EKA----------NVKKPIKRLWISSVTDKAIKEGF
A0A4U0F9I2_9BACL/1-754 -ELVNACDAGREGQHIFSLIR---EYL----------RLRQPVKRLWISDLTPETIRKGF
A0A6B3SRK2_9BURK/1-696 -SVVNAGDPDREGQIIIVEIL---QHL----------NCRLPVKRLWLNAQTPAGIREAF
A0A6L8VAD5_9BACL/1-755 -QLVNACDAGREGQHIFSLIQ---RHL----------GLKQPVKRLWISDLTSETIRNGF
A0A3S1BAA4_9BACI/1-730 KDIIIATDAGREGELVARWII---EKA----------HVKKPIKRLWISSVTDKAIKDGF
A0A223KWQ4_9BACI/1-728 SEIIIATDAGREGELVARWII---EKA----------KVNKPIKRLWISSVTDRAIREGF
B8I8Q6_RUMCH/1-722     DELVIATDSGREGELVARWII---MKA----------GFKKPIKRLWISSQTDKAIKEGF
A0A919ZHV5_9BACL/1-779 -ELVNACDAGREGQHIFSLIQ---RHL----------KLKQPVKRLWISDLTPETIRKGF
A0A5D0CUN8_9BACL/1-760 -KVVNACDAGREGQYIFALIQ---QQL----------KLTQPVQRLWISDLTAESIAQGF
A0A9X3WJH7_9BACI/1-725 SDVVIATDAGREGELVARWII---EKA----------RINKPVKRLWISSVTDKAIRDGF
A0A540V5M1_9BACL/1-727 REIIIATDAGREGELVARWII---EKA----------NVRKPIKRLWISSVTDKAIKEGF
A0A919Y3A4_9BACL/1-751 -ALVNACDAGREGQYIFALIQ---QQL----------KLTQPVKRLWISDLTAESIAKGF
A0A149VVX1_9PROT/1-645 -SVVNAGDPDREGLMLVNEVL---EYF----------HWTGPTERLILNSYDTPSVKKAL
A0A5P9HSG3_9BACI/1-731 KDIVIATDAGREGELVARWIL---EKA----------RVQKPVKRLWISSVTDKAIKEGF
A0A7X3LET1_9BACL/1-773 -KLINACDAGREGQHIFSLIQ---QHL----------KMRQPVKRLWISDLTPETIKKGF
A0A1V4IQP7_9CLOT/1-727 TDIVIATDAGREGELVARWII---EKI----------HLRKPIKRLWISSVTDKAIREGF
A0A6G8Q6R2_9ACTN/1-702 TEVVNACDAGREGELIFAYLY---GLS----------GCKKPVLRLWISSLTHEAIRSGF
A0A9D2WTL3_9FIRM/1-694 GQLICATDAGREGELIFRYIY---RLA----------GCKKPFLRLWLSETTPAAVRQGF
V2RK58_9BACT/1-776     -TIIHAGDPDEEGQLIVDSILYKENII------DLKGNSKKTIKRLLVNDFNTKSIKKEL
A0A1E3L8L2_9BACL/1-776 -RIVNACDAGREGQHIFALIQ---RQL----------KLTQPVKRLWISDLTPESIRKGF
A0A7G5C0Z3_9BACL/1-765 -ALVNACDAGREGQHIFSLIV---RHL----------HLRQPVKRLWISDLTAETIRKGF
A0A917FBK4_9BACL/1-766 -LLVNSCDAGREGQHIFSLIQ---RHL----------KLGQPVKRLWISDLTPETIRKGF
A0A2N5M7G1_9BACI/1-725 NEIIIATDAGREGELVARWIL---EKA----------NVKKPVKRLWISSVTDKAINEGF
A0A372LNX0_9BACI/1-730 GSIVIATDAGREGELVARWIL---EKA----------NVKKPVKRLWISSVTDKAIKEGF
N1ZF14_9CLOT/1-712     DSLICATDSGREGELIFRYIY---EAV----------NCKKSFQRLWISSMTDIAIKEGF
A0A3A1QZ34_9BACI/1-729 KEIVIATDAGREGELVARWII---EKA----------RVNKPIKRLWISSVTDKAIKEGF
A0A1H0RS59_9BACI/1-732 GEIIVATDAGREGQLVADWII---KKA----------KVNKPTKRLWISSVTDKAIKEGF
A0A075R1K2_BRELA/1-732 SEVIIATDAGREGELVARWIL---EKA----------HVKKPIKRLWISSVTDKAISDGF
A0AAJ1WJU2_9BACI/1-721 KDVIIATDAGREGELVARWIL---EKA----------NVKKPVNRLWISSVTDKAIKDGF
A0A401LDS9_9FIRM/1-715 DSLICATDSGREGELIFRYIY---EIT----------KCKKPFQRLWISSMTEEAIKEGF
A0A6I3SMQ5_HELMO/1-729 DEVVIATDAGREGELVARWIL---KKA----------GWRKTIKRLWISSQTDRAIQEGF
Q97DB3_CLOAB/1-709     ESLICATDAGREGELIFRYTY---EAA----------ECKKPFSRLWISSMTDEAIKEGF
A0A2K2F9R2_9CLOT/1-723 DELVIATDSGREGELVARWIM-------------IKAGWRKPVKRLWISSQTDRAIMEGF
A0A1G5F4Q6_9FIRM/1-729 NEVVIATDAGREGELVARWIL---EKS----------NVKKPIKRLWISSVTDKAIKEGF
A0A0K9GZM7_9BACI/1-731 KNVVIATDAGREGELVARWIL---EKA----------NVKKPVKRLWISSVTDKAIKDGF
A0A919XHU0_9BACL/1-779 -LLINACDAGREGQHIFCLIQ---QHL----------KLRQPVKRLWISDLTPETIRKGF
A0A090ZXC0_PAEMA/1-763 -QIVNACDAAREGQYIFALIQ---QQL----------RLSQPVKRLWISDLTSESIAKGF
A0A2C0ZUF5_9BACI/1-725 SEIIIATDAGREGELVARWIL---QMA----------KVNKPIKRLWISSATDQAVKKGF
U2CHR5_9FIRM/1-729     EEIIIATDAGREGELVARWII---EKA----------NVRKRIKRLWISSVTDKAIKEGF
V9W5G7_9BACL/1-755     -LLINACDAGREGQHIFSLIQ---RHL----------KLRQPVKRLWISDLTSETIKQGF
A0A143YJ85_9LACT/1-730 SDIIIATDAGREGELVARWII---EKA----------KVNKPIKRLWISSVTDKAIKDGF
A0A8T4K5Z9_9FIRM/1-735 SSVIIATDAGREGELVARLIL---KKA----------GNSRPLKRLWISSVTDKAIREGF
A0A0K9H3E0_9BACI/1-720 KDIVIATDAGREGELVARWII---DKA----------HVKKPVKRLWISSVTDKAIREGF
A0A0M4FKC1_9BACI/1-728 KEIVIATDAGREGELVARWII---DKA----------KVSKPIKRLWISSVTDKAISDGF
A0A2S1GXT8_9BACI/1-728 NEIIIATDAGREGELVARWII---DRA----------KVNKPIKRLWISSVTDKAIKEGF
A0A1M4M9M6_9FIRM/1-728 KEIVIATDAGREGELVARWII---EKA----------NVKKPIKRLWISSVTDKAIREGF
A0A840QUR6_9BACI/1-733 GEIVIATDAGREGELVARWII---EKA----------KVNKPIKRLWISSVTDKAIQEGF
S0FHK5_RUMCE/1-722     DELVIATDSGREGELVARWII-------------LKAGFKKPIKRLWISSQTDKAIREGF
A0A511UTR2_9BACI/1-723 NEIVIATDAGREGELVARWII---EKA----------HACKPIKRLWISSVTDKAIRDGF
A0A0U1KJC9_9BACI/1-724 AEIVIATDAGREGELVARWIL---AKA----------RVNKRVKRLWISSVTDKAIREGF
A0A938Y359_9BACL/1-731 NQIVIATDAGREGELVARWII---EKI----------QLKKPLKRLWISSVTDKAIRDGF
K6DL56_SCHAZ/1-731     GDIVIATDAGREGQLVAQWIL---DKA----------RVNKPTKRLWISSVTDKAIKEGF
A0A7X2L2K9_9BACL/1-752 -LLVNSCDAGREGQHIFSLIQ---RHL----------QLDQPVKRLWISDLTPETIRKGF
A0A0Q3W3Q4_9BACI/1-729 SDIIIATDAGREGELVARWII---DKA----------KVNKPIKRLWISSVTDKAIKEGF
A0A917CJ22_9BACL/1-745 -QLVNACDAGREGQLIFHLIR---QYL----------KLTQPTQRLWISDLTPETIKRGF
A0A2S6HQN2_9FIRM/1-735 GEIIIATDAGREGELVARLIL---EKA----------GNKKPIKRLWISSVTDKAIKEGF
A0A9X3WJT9_9BACI/1-725 TEIVIATDAGREGELVARWII---EKA----------RVNKPIKRLWISSVTDKAILDGF
A0A927IV42_9BACI/1-731 GEIIVATDAGREGQLVADWII---KKA----------RVQKPTKRLWISSVTDKAIKEGF
A0A3N9UHV9_9BACI/1-731 SDIIIATDAGREGELVARWII---DKA----------KVKKPIKRLWISSVTDKAIKDGF
C0EHP9_9FIRM/1-720     SSLVIATDAGREGELVARWII---EMA----------GFHKPIKRLWISSQTDKAIKEGF
A0A0F5I3C4_BACTR/1-732 KDIVIATDAGREGELVARWII---DKA----------HVKKPVKRLWISSVTDKAIREGF
A0A926NL10_9BACI/1-725 DEIVIATDAGREGELVARWIL---EKA----------NVRKPVKRLWISSVTDKAIKEGF
A0Q2I1_CLONN/1-728     GEIVIATDAGREGELVARWII---EKA----------HIKKPIKRLWISSVTDKAIKDGF
A0A1U7EE17_9LACT/1-730 TQIIIATDAGREGELVARWIL---EKA----------KVRKPIKRLWISSVTDKAIKEGF
A0A6I1FU34_9BACI/1-717 TEIIHAGDAGREGELIIRNII---SLS----------GVNKPLKRLWISSLTKKAIEQGF
A0A919ZDY6_9BACL/1-766 -LIINACDAGREGQYIFDLIQ---QQL----------KLSQPVKRLWISDLTPESIKKGF
N9V601_CLOIN/1-726     RDIVIATDAGREGELVARWIL---EKA----------GVRKPMKRLWISSQTDKAIKEGF

TOP3_ECOLI/1-653       DRLRSNSEFVPLCVSALARARADWLYGINMTRAYTILGRNAGY--QGVLSVGRVQTPVLG
B7L6N6_ECO55/1-653     DRLRSNSEFVPLCVSALARARADWLYGINMTRAYTILGRNAGY--QGVLSVGRVQTPVLG
B2U3E8_SHIB3/1-653     DRLRSNSEFVPLCVSALARARADWLYGINMTRAYTILGRNAGY--QGVLSVGRVQTPVLG
A0A0H2VUR4_SHIFL/1-653 DRLRSNSEFVPLCVSALARARADWLYGINMTRAYTILGRNAGY--QGVLSVGRVQTPVLG
A7ZMN2_ECO24/1-653     DRLRSNSEFVPLCVSALARARADWLYGINMTRAYTILGRNAGY--QGVLSVGRVQTPVLG
Q8XDW7_ECO57/1-653     DRLRSNSEFVPLCVSALARARADWLYGINMTRAYTILGRNAGY--QGVLSVGRVQTPVLG
Q3Z2A9_SHISS/1-653     DRLRSNSEFVPLCVSALARARADWLYGINMTRAYTILGRNAGY--QGVLSVGRVQTPVLG
Q32GA7_SHIDS/1-653     DRLRSNSGFVPLCVSALARARADWLYGINMTRAYTILGRNAGY--QGVLSVGRVQTPVLG
A0A0H3EI55_ECO8N/1-651 DRLRSNSEFVPLCVSALARARADWLYGINMTRAYTILGRNAGY--QGVLSVGRVQTPVLG
A0A0H2YZH7_ECOK1/1-669 DRLRSNSEFVPLCVSALARARADWLYGINMTRAYTILGRNAGY--QGVLSVGRVQTPVLG
B7MAX2_ECO45/1-651     DRLRSNSEFVPLCVSALARARADWLYGINMTRAYTILGRNAGY--QGVLSVGRVQTPVLG
B7USE3_ECO27/1-651     DRLRSNSEFVPLCVSALARARADWLYGINMTRAYTILGRNAGY--QGVLSVGRVQTPVLG
D2TUK4_CITRI/1-648     ERLRSNSEFVPLCVSALARARADWLYGINMTRAYTILGRNAGY--QGVLSVGRVQTPVLG
A8AHF6_CITK8/1-647     SRLRANSEFVPLCVSALARARADWLYGINMTRAYTLLGRNAGY--QGVLSVGRVQTPVLG
A0A0H2V7V3_ECOL6/1-667 DRLRSNSEFVPLCVSALARARADWLYGINMTRAYTILGRNAGY--QGVLSVGRVQTPVLG
A0A2X4TRU7_SALER/1-661 DRLRANSDFVPLCVSALARARADWLYGINMTRAYTILGRNAGY--QGVLSVGRVQTPVLG
TOP3_SALTY/1-649       DRLRANSDFVPLCVSALARARADWLYGINMTRAYTILGRNAGY--QGVLSVGRVQTPVLG
TOP3_SALTI/1-649       DRLRANSDFVPLCVSALARARADWLYGINMTRAYTILGRNAGY--QGVLSVGRVQTPVLG
L0M5G4_ENTBF/1-652     TRLRANSDFIPLCVSALARARADWLYGINMTRAYTILGRNAGY--NGVLSVGRVQTPVLG
A9MFG7_SALAR/1-649     ERLRANSDFVPLCVSALARARADWLYGINMTRAYTILGRNAGY--QGVLSVGRVQTPVLG
A0A0A6ZS57_SHIDY/1-623 DRLRSNSGFVPLCVSALARARADWLYGINMTRAYTILGRNAGY--QGVLSVGRVQTPVLG
A0A484ZBN0_9ENTR/1-637 TRLRANSEFIPLCVSALARARADWLYGINMTRAYTILGRNAGY--QGVLSVGRVQTPVLG
A0A0H3CJG5_ENTCC/1-635 SRLRANSEFIPLCVSALARARADWLYGINMTRAYTILGRNAGY--QGVLSVGRVQTPVLG
A0A1C4DCF1_9ENTR/1-646 ERLRANSEFIPLCVSALARARADWLYGINMTRAYTLLGRNAGY--QGVLSVGRVQTPVLG
A0A0J5M788_PLUGE/1-646 SRLRANSEFIPLCVSALARARADWLYGINMTRAYTLLGKNAGY--QGVLSVGRVQTPVLG
A0A0H3FXW2_KLEAK/1-649 NRLRANSEFVPLCVSALARARADWLYGINMTRAYTILGRNAGY--QGVLSVGRVQTPVLG
E3GAM3_ENTLS/1-640     SRLRANSEFIPLCVSALARARADWLYGINMTRAYTLLGRNAGY--QGVLSVGRVQTPVLG
A0A0L0AMX7_9ENTR/1-638 SRLRANSEFIPLCVSALARARADWLYGINMTRAYTILGRNAGY--QGVLSVGRVQTPVLG
A0A9Q8B7H0_KLEVA/1-648 NRLRANSEFVPLCVSALARARADWLYGINMTRAYTLLGRNAGY--QGVLSVGRVQTPVLG
A0A5R9LGS7_9ENTR/1-651 NRLRANSEFIPLCVSALARARADWLYGINMTRAYTILGRNAGY--QGVLSVGRVQTPVLG
A0A807LLX0_9ENTR/1-645 GRLRANSEFIPLCVSALARARADWLYGINMTRAYTLLGRNAGY--QGVLSVGRVQTPVLG
A0A7M2VCZ3_9ENTR/1-648 SRLRANSEFIPLCVSALARARADWLYGINMTRAYTLLGRNAGY--QGVLSVGRVQTPVLG
A0A8I0CZT9_9PSED/1-634 SRLRANSEFIPLCVSALARARADWLYGINMTRAYTILGRNAGY--QGVLSVGRVQTPVLG
A0A7Z8ZD75_RAOTE/1-652 SRLRANSEFIPLCVSALARARADWLYGINMTRAYTLLGRNAGY--QGVLSVGRVQTPVLG
A0A0L0H1N6_9ENTR/1-643 SRLRANSEFIPLCVSALARARADWLYGINMTRAYTLLGRNAGY--KGVLSVGRVQTPVLG
A0A089PZS2_9ENTR/1-665 SRLRANSEFIPLCVSALARARADWLYGINMTRAYTILGRNAGY--QGVLSVGRVQTPVLG
A0A090V381_PSEVU/1-644 GRLRANSEFIPLCVSALARARADWLYGINMTRAWTLLGRNAGY--QGVLSVGRVQTPVLG
A0A085GF58_9ENTR/1-662 SRLRANSEFIPLCVSALARARADWLYGINMTRAYTILGRNAGY--QGVLSVGRVQTPVLG
I2BA81_SHIBC/1-642     TRLRANSDFIPLCVSALARARADWLYGINMTRAWTILGRNAGY--QGVLSVGRVQTPVLG
A0A4P8YQP4_9ENTR/1-652 ARLRANSEFVPLCVSALARARADWLYGINMTRAWTLLGRNAGY--QGVLSVGRVQTPVLG
A0A8K0UZF7_9ENTR/1-635 SRLRANSEFVPLCVSALARARADWLYGINMTRAWTLLGRNAGY--QGVLSVGRVQTPVLG
A7MNU7_CROS8/1-648     DKLRENREFVPLSTSALARARADWLYGINMTRAYTLLGQNAGY--QGVLSVGRVQTPVLG
H5UYT7_ATLHE/1-647     SRLRANSEFVPLCVSALARARADWLYGINMTRAWTLLGRNAGY--QGVLSVGRVQTPVLG
A0A085GBM8_EWIA3/1-655 ERLRDNRDFIPLCVSALARSRADWLYGINMTRAYTILGRNAGY--NGVLSVGRVQTPVLG
H2IYN6_RAHAC/1-647     ERLRDNRDFIPLCVSALARARADWLYGINMTRAYTILGRNAGY--NGVLSVGRVQTPVLG
Q0WEZ8_YERPE/1-642     ERLRYNREFIPLCVSALARARADWLYGINMTRAYTILGRNAGY--DGVLSVGRVQTPVLG
A0A250AVD5_9GAMM/1-641 DRLRDNRDFIPLCVSALARARADWLYGINMTRAYTLLGRNAGY--DGVLSVGRVQTPVLG
A0A1S8CPK6_9GAMM/1-636 ERLRDNRDFIPLCVSALARARADWLYGINMTRAYTLLGRNAGY--DGVLSVGRVQTPVLG
A0A542BQ97_SERFO/1-641 ERLRDNRDFIPLCVSALARARADWLYGINMTRAYTLLGRNAGY--DGVLSVGRVQTPVLG
A0A240C3B2_SERFI/1-641 DRLRDNRDFIPLCVSALARSRADWLYGINMTRAYTLLGRNAGY--DGVLSVGRVQTPVLG
W0L8G4_9GAMM/1-641     ERLRDNRDFIPLCVSALARARADWLYGINMTRAYTLLGRNAGY--DGVLSVGRVQTPVLG
Q6D4Q3_PECAS/1-641     SRLRENREFIPLCVSALARSRADWLYGINMTRAYTILGRNAGY--DGVLSVGRVQTPVLG
A0A0L7T0T8_9GAMM/1-638 SRLRENREFIPLCVSALARARADWLYGINMTRAYTLLGRNAGY--DGVLSVGRVQTPVLG
A0A1X0WIY6_9GAMM/1-642 SRMRDNRDFIPLCVSALARSRADWLYGINMTRAYTILGRNAGY--NGVLSVGRVQTPVLG
A0A370R4E2_9GAMM/1-642 SRLRENREFIPLCVSALARARADWLYGINMTRAYTLLGRNAGY--NGVLSVGRVQTPVLG
A0A848MHX8_9GAMM/1-644 TRMRANRDFIPLCVSALARARADWLYGINMTRAYTLLGRNAGY--NGVLSVGRVQTPVLG
A0A427KBN5_9GAMM/1-638 ERLRENREFIPLCVSALARARADWLYGINMTRAWTLLGRNAGY--DGVLSVGRVQTPVLG
A0A443IIA1_9GAMM/1-650 GRLRENREFIPLCVSALARARADWLYGINMTRAYTLLGRNAGY--DGVLSVGRVQTPVLG
A0A941ZA03_9ENTR/1-659 ARLRPNREFIPLCVSALARARADWLYGINMTRAYTLLGRNAGY--QGVLSVGRVQTPVLG
A0A380QM11_YERRU/1-639 ARLRDNKEFIPLCVSALARSRADWLYGINMTRAYTILGRNAGY--DGVLSVGRVQTPVLG
A0A6M8U9A4_9GAMM/1-640 GRLRENREFIPLCVSALARARADWLYGINMTRAYTLLGRNAGY--DGVLSVGRVQTPVLG
E0SBC8_DICD3/1-641     SRLRENREFVPLCVSALARSRADWLYGINMTRAYTLLGRNAGY--EGVLSVGRVQTPVLG
A0A5J5G4L5_9GAMM/1-640 ARLRENREFIPLCVSALARARADWLYGINMTRAYTILGRNAGY--DGVLSVGRVQTPVLG
D8MSY7_ERWBE/1-637     SRLRENKEFIPLCVSALARARADWLYGINMTRAYTLLGRNAGY--DGLLSVGRVQTPVLG
A0A071LW77_9ENTR/1-656 GRLRDNSEFVPLCVSALARSRADWLYGINMTRAWTLVGQRAGF--KGVLSVGRVQTPVLG
A0A014NJ54_9GAMM/1-637 GRLRENREFIPLCVSALARARADWLYGINMTRAYTLLGRNAGY--DGVLSVGRVQTPVLG
A0A0U3JY20_9GAMM/1-640 GRLRENREFIPLCVSALARARADWLYGINMTRAWTLLGRNAGY--DGVLSVGRVQTPVLG
A0A097R1U4_HAFAL/1-639 SRLRDNREFIPLCVSALARSRADWLYGINMTRAYTILGRNAGY--NGVLSVGRVQTPVLG
A0A083ZY68_9GAMM/1-641 ERLRDNRDFIPLCVSALARARADWLYGINMTRAYTLLGRNAGY--DGVLSVGRVQTPVLG
A0A0Q4MDL7_9GAMM/1-640 GRLRENREFIPLCVSALARARADWLYGINMTRAYTLLGRNAGY--DGVLSVGRVQTPVLG
A0A0G4K0L1_9GAMM/1-640 SRLRENREFIPLCVSALARSRADWLYGINMTRAYTLLGRNAGY--DGVLSVGRVQTPVLG
A0A4P8QZ73_9GAMM/1-640 SRLRENREFIPLCVSALARSRADWLYGINMTRAYTLLGRHAGY--EGVLSVGRVQTPVLG
B2VKW4_ERWT9/1-641     GRLRENREFIPLCVSALARARADWLYGINMTRAYTLLGRNAGY--DGVLSVGRVQTPVLG
A0A2N5ER51_9GAMM/1-643 ERLRDNQEFVPLCVSALARSRADWLYGINMTRAYTLLGRNAGY--DGVLSVGRVQTPVLG
A0A1W6B8X2_9GAMM/1-638 NRLRQNKEFIPLCVSALARARADWLYGINMTRAWTLLGRNAGY--DGVLSVGRVQTPVLG
A0A8J7GTD6_9ENTR/1-643 ERLRDNRDFVPLCVSALARSRADWLYGINMTRAYTLLGRNAGY--DGVLSVGRVQTPVLG
A0A8J7H849_9ENTR/1-640 ERLRDNRDFVPLCVSALARSRADWLYGINMTRAYTLLGRNAGY--DGVLSVGRVQTPVLG
A0A2I5TKP8_SERS3/1-640 SRMRENREFIPLCVSALARSRADWLYGINMTRAYTLLGRNAGY--SGVLSVGRVQTPVLG
E9CM89_9GAMM/1-640     NRLRDNRDFIPLCVSALARSRADWLYGINMTRAYTLLGRNAGY--DGVLSVGRVQTPVLG
A0A2C6DRK6_9GAMM/1-644 DKLRENREFIPLCVSALARSRADWLYGINMTRAYTILGRNAGY--DGVLSVGRVQTPVLG
A0A2I0G1A1_9GAMM/1-637 GRLRANREFIPLCVSALARSRADWLYGINMTRAWTLLGRRAGY--DGVLSVGRVQTPVLG
A0A2D0KU67_9GAMM/1-642 ERLRSNREFIPLCVSALARARADWLYGINMTRAYTLLGRNAGY--QGVLSVGRVQTPVLG
U3TRC4_9ENTR/1-640     SRLRENREFIPLCVSALARARADWLYGINMTRAWTLLGRNAGY--DGVLSVGRVQTPVLG
A0A0U5L518_9GAMM/1-652 GRLRENREFVPLCVSALARSRADWLYGINMTRAYTLLGRNAGY--DGVLSVGRVQTPVLG
D3VHA9_XENNA/1-639     ERLRNNREFIPLCVSALARARADWLYGINMTRAYTLLGRNAGY--QGVLSVGRVQTPVLG
A0A077P4S7_XENBV/1-644 ERLRSNREFIPLCVSALARARADWLYGINMTRAYTLLGQNAGY--QGVLSVGRVQTPVLG
A0A1H3XRT5_9GAMM/1-643 ARLRENREFIPLCVSALARSRADWLYGINMTRAYTLLGRHAGY--DGVLSVGRVQTPVLG
A0A0M2KB50_9GAMM/1-636 ARLRENREFIPLCVSALARARADWLYGINMTRAYTLLGRNAGY--DGVLSVGRVQTPVLG
A0A1I7IJG8_9GAMM/1-644 ERLRSNREFVPLCVSALARARADWLYGINMTRAYTLLGRNAGY--QGVLSVGRVQTPILG
A0A3D9UF20_9GAMM/1-639 ERLRSNREFIPLCVSALARARADWLYGINMTRAYTLLGQNAGY--QGVLSVGRVQTPVLG
D4GG18_PANAM/1-638     NRLRENREFIPLCVSALARARADWLYGINMTRAWTLLGRNAGY--DGVLSVGRVQTPVLG
Q7N407_PHOLL/1-642     DRLRDNRDFIPLCVSALARARADWLYGINMTRAYTLLGRNAGY--QGVLSVGRVQTPILG
A0A1I4Z8W9_9GAMM/1-640 DRLRLNKEFIPLCVSALARARADWLYGINMTRAWTLLGRNAGY--NGVLSVGRVQTPVLG
A0A2G8E5D5_9GAMM/1-641 NRLRQNKEFIPLCVSALARARADWLYGINMTRAWTLLGRSAGY--NGVLSVGRVQTPVLG
A0A379AG56_ENTAG/1-638 NRLRENREFIPLCVSALARARADWLYGINMTRAWTLLGRNAGY--DGVLSVGRVQTPVLG
A0A2X4UJ26_9GAMM/1-659 DKLRENREFIPLCVSALARSRADWLYGINMTRAYTILGRNAGY--DGVLSVGRVQTPVLG
K8WJ57_9GAMM/1-639     ERLRENREFIPLCVSALARARADWLYGINMTRAYTLLGQRGGY--QGVLSVGRVQTPVLG
B4EXS9_PROMH/1-655     DKLRYNHEFIPLCVSALARARADWLYGINMTRAYTLLGQRNGY--QGVLSVGRVQTPVLG
A0A5M7QHY7_9GAMM/1-638 NRLRENREFIPLCVSALARARADWLYGINMTRAWTLLGRNAGY--DGVLSVGRVQTPVLG
W1IST1_9GAMM/1-648     ARLRSNREFIPLCVSALARARADWLYGINMTRAYTLLGQNAGY--QGVLSVGRVQTPVLG
J7TST1_MORMO/1-654     DKMRLNRDFIPLCVSALARARADWLYGINMTRAYTILGRNAGY--NGVLSVGRVQTPVLG
A0A0N0IA39_9GAMM/1-648 QRLRANRDFIPLCVSALARARADWLYGINMTRAYTLLGQRAGY--QGVLSVGRVQTPVLG
A0A845SII0_9GAMM/1-647 TRLRENREFIPLCVSALARARADWLYGINMTRAYTLLGRNAGY--QGVLSVGRVQTPVLG
A0A198GKV9_9GAMM/1-654 DKLRFNHEFIPLCVSALARARADWLYGINMTRAYTLLGQRNGY--QGVLSVGRVQTPVLG
A0A095T8D9_9GAMM/1-637 EKLRENRDFIPLCVSALARARADWLYGINMTRAYTLFGRNAGY--NGVLSVGRVQTPVLG
A0A1S1HPE2_PROST/1-643 ERLRENREFIPLCVSALARARADWLYGINMTRAYTLLGQRGGY--QGVLSVGRVQTPVLG
A0A4V2Q2D2_9GAMM/1-643 SRLRENREFVPLCVSALARARADWLYGINMTRAYTLLGRNAGY--QGVLSVGRVQTPVLG
A0A1B7K4E5_9GAMM/1-647 ERLRENREFIPLCVSALARARADWLYGINMTRAYTLLGQRGGY--QGVLSVGRVQTPVLG
A0A085JEB5_9GAMM/1-641 ERLRDNRDFVPLCISALARARADWLYGINMTRAYTLFGRNAGY--DGVLSVGRVQTPVLG
A0A4V2W5I7_9GAMM/1-654 SRLRDNSDFIPLCVSALARARADWLYGINMTRAYTLLGRNAGY--QGVLSVGRVQTPVLG
W0HXD6_9GAMM/1-651     SRLRDNSEFVPLCVSALARARADWLYGINMTRAYTLIGRNAGY--QGVLSVGRVQTPVLG
A0A2U8I7X9_9GAMM/1-641 KQLRYNHEFIPLCVSALARSRADWLYGINMTRAYTLLGRSAGY--DRVLSVGRVQTPVLG
A0A0H3DSQ0_EDWTF/1-642 ERLRDNHEFMPLCVSALARARADWLYGINMTRAYTLLGRNAGY--NGVLSVGRVQTPVLG
A0AAU8P313_EDWPI/1-642 ERLRDNHEFMPLCVSALARARADWLYGINMTRAYTLLGRNAGY--NGVLSVGRVQTPVLG
E0WQC4_9ENTR/1-624     KRLRDNRDFIPLCVSALARARSDWLYGINMTRAYTLLGRNAGY--NGVLSVGRVQTPVLG
G2GWC3_9ENTR/1-636     KRLRDNRDFIPLCVSALARARADWLYGINMTRAYTLLGRNAGY--NGVLSVGRVQTPVLG
A0A0J8YKR7_9GAMM/1-636 KQLRSNSEFAPLCISALARARADWLYGINMTRAYTLFGRQAGF--DGVLSVGRVQTPVLG
A0AA95K1T7_9GAMM/1-648 ERLRNNRDFIPLCVSALARARADWLYGINMTRAYTLLGQRGGY--QGVLSVGRVQTPVLG
A0A7D6DIA2_9GAMM/1-646 ERLRSNRDFIPLCVSALARARADWLYGINMTRAYTLLGQRGGY--QGVLSVGRVQTPVLG
R8ANU3_PLESH/1-683     GRLRSNREFIPLCVSALARARADWLYGMNMTRAYTLLGQRAGY--QGVLSVGRVQTPILG
A0A1T0ASZ7_9PAST/1-639 EKLQNNRDFVPLATSALARARADWLYGINMTRSYTLQGRWAGY--KGVLSVGRVQTPVLG
A0A447SQR2_AVIVO/1-642 KKLQSNQNFIPLATSALARARADWLYGINMTRSYTKRGQNVGY--RGVLSVGRVQTPVLG
A0A6H0T6Z6_9PAST/1-638 EKLQNNRDFVPLATSALARARADWLYGINMTRAYTLQGRWAGY--KGVLSVGRVQTPVLG
E6KWG5_9PAST/1-640     KKLQPNRDFVPLSTSALARARADWLYGINMTRAYTIRGRQAGY--NGVLSVGRVQTPVLG
A0A4R2N2X3_9PAST/1-659 QKLQSNRNFIPLATSALARARADWLYGINMTRAYTIRGRQAGY--DGVLSVGRVQTPVLG
A0A2M8RTE7_9PAST/1-641 NKLQPNQNFIPLATSALARARADWLYGINMTRAYTIRGRQAGY--DGVLSVGRVQTPVLG
TOP3_PASMU/1-650       NKLQSNRNFIPLATSALARARADWLYGINMTRAYTLRGRQAGY--QGVLSVGRVQTPVLG
A0A011P5B9_9PAST/1-639 EKLQKNTDFIPLATSALARARADWLYGINMTRAYTLQGRWAGY--KGVLSVGRVQTPVLG
A6VQ11_ACTSZ/1-644     NKLQPNRNFIPLATSALARARADWLYGINMTRAYTIRGRQAGY--NGVLSVGRVQTPVLG
A0A0J5P2K8_9PAST/1-639 EKLQFNRDFVPLATSALARARADWLYGINMTRAYTLQGQSAGY--QGVLSVGRVQTPILG
A3N0A8_ACTP2/1-645     DKLQNNRDFIPLATSALARARADWLYGINMTRAYTLQGRWAGY--QGVLSVGRVQTPVLG
TOP3_HAEIN/1-651       KKLQPNRNFIPLATSALARARADWLYGINMTRAYTIRGRQTGY--DGVLSVGRVQTPVLG
A0A4P7CGU5_9PAST/1-639 EKLQFNRDFVPLATSALARARADWLYGINMTRAYTLQGRWAGY--KGVLSVGRVQTPVLG
A0A0A3ANY5_9PAST/1-654 VKLQSNRDFIPLATSALARARADWLYGINMTRAYTLRGQQAGY--KGVLSVGRVQTPVLG
A0A1V3IZF2_9PAST/1-654 NKLQPNRNFIPLSTSALARARADWLYGINMTRAYTIRGRQAGY--DGVLSVGRVQTPVLG
A0A2U0SMT9_9PAST/1-648 KKLQPNRHFIPLATSALARARADWLYGINMTRAYTIRGRQAGY--NGVLSVGRVQTPVLG
I3DCN0_9PAST/1-644     KKLQPNTHFIALATSALARARADWLYGINMTRAYTIHGRQAGY--NGVLSVGRVQTPVLG
A0A1V3TUJ8_9PAST/1-639 TKLQSNRDFIPLATSALARARADWLYGINMTRAYTLQGRWAGY--KGVLSVGRVQTPVLG
B8F447_GLAP5/1-640     EKLQFNRDFVPLATSALARARADWLYGINMTRAYTLQGRWAGY--KGVLSVGRVQTPVLG
A0A2M8S3E4_9PAST/1-636 KKLQPNRNFVPLATSALARARADWLYGINMTRAFTIRGRQAGY--DGVLSVGRVQTPVLG
A0A377IVM9_9PAST/1-650 QKLQPNRDFIPLATSALARARADWLYGINMTRAYTIRGRQAGY--DGVLSVGRVQTPVLG
A0A379C8X9_9PAST/1-628 EKLQNNTNFIPLSTSALARARADWLYGINMTRAYTLQGQRAGY--QGVLSVGRVQTPVLG
A0A3N4VSJ5_9PAST/1-633 DRLQLNRDFIPLATSALARARADWLYGINMTRAYTLQGRWAGY--KGVLSVGRVQTPVLG
A0A369ZQL7_9PAST/1-645 EKLQNNCDFIPLATSALARARADWLYGINMTRAYTLQGRWAGY--KGVLSVGRVQTPVLG
A0A4R6VCT2_9PAST/1-641 AKLQPNRKFIPLSTSALARARADWLYGINMTRAYSIRGQQAGY--RGVLSVGRVQTPVLG
A0A448TW34_9PAST/1-648 EQLRNNSDFIPLSTSALARARADWLYGINLTRNYTILGQRAGF--QGVLSVGRVQTPVLG
A0A4R1FY09_9PAST/1-641 QKLQPNQNFVPLATSALARSRADWLYGINMTRAFTIRGQQTGY--KGVLSVGRVQTPVLG
A0A379B4N4_9PAST/1-636 EKLQSNQNFMLLSTSALARARADWLYGINMTRAYTIRGQRVGY--KGVLSVGRVQTPVLG
A0A9Q6Z1S2_HISSO/1-632 KKLQPNKNFIPLATSALARSRADWLYGINMTRAYTIRGRQSGY--NGVLSVGRVQTPVLG
A0A1I0CJZ3_9GAMM/1-624 DKMRQNSEFIPLSTSALARARADWLYGLNMTRAYTLLGQRMGH--EGVLSVGRVQTPVLG
A0A4R2T4D1_9PAST/1-653 KKLQPNRNFVPLATSALARARADWLYGINMTRAFTIRGRQAGY--NGVLSVGRVQTPVLG
A0A4R2N9H7_9PAST/1-642 EKLQNNRDFIPLATSALARSRADWLYGINMTRAYTLQGKWAGY--RGVLSVGRVQTPVLG
A0A1T0BBL3_9PAST/1-637 QKLQSNQNFIPLATSALARARADWLYGINMTRAYTLRGRQAGY--KGVLSVGRVQTPVLG
A0A4R1L346_9PAST/1-643 NKLQPNTHFIPLATSALARARADWLYGINMTRAYTIRGRQAGY--NGVLSVGRVQTPVLG
Q7VLX0_HAEDU/1-639     NKLQNNCDFIPLATSALARARADWLYGINMTRAYTLQGRWVGY--QGVLSVGRVQTPVLG
A0A8E3S990_9PAST/1-651 NKLQPNKNFVPLATSALARARADWLYGINMTRAYTIRGRQAGY--QGVLSVGRVQTPVLG
A0A1A7P425_9PAST/1-644 NKLQTNLDFRSLTISALARTRADWLYGINMTRAYTIRGQQVGY--KGVLSVGRVQTPVLG
A0A7W2ABZ2_9GAMM/1-645 ARLKPNREFVPLSVSALARSRADWLFGINMTRALTVKGRGAGY--DGVLSVGRVQTPILG
A0A1H4F8K8_9GAMM/1-667 ARLKPNQDFVPLSVSALARSRADWLFGINMTRALTIKGRSAGY--DGVLSVGRVQTPVLG
A0A853R833_9VIBR/1-650 KQMRSNREFIPLSVSALARSRADWLYGMNMSRAYTLLGQKAGY--QGVLSVGRVQTPILG
A0A8J7FBN0_9GAMM/1-655 SRLRENRDFIPLSTSALARSRADWLYGMNMTRAYTLQGQKAGY--NGVLSVGRVQTPVLG
A0A0Q2V3I4_VIBFU/1-650 TSMRSNRDFIPLSVSALARSRADWLYGMNMSRAYTLLGQKAGY--QGVLSVGRVQTPVLG
A0AAN0Y316_VIBNA/1-654 SSMRSNRDFIPLSVSALARSRADWLYGMNMSRAYTLLGQKAGY--QGVLSVGRVQTPVLG
A0A0M0HLM8_VIBNE/1-654 GQMRSNREFIPLSVSALARSRADWLYGMNMSRAYTLLGQKAGY--QGVLSVGRVQTPVLG
A0A0C3EAU4_9VIBR/1-654 SSMRSNRDFIPLSVSALARSRADWLYGMNMSRSYTLLGQKAGY--QGVLSVGRVQTPVLG
U2ZFA2_VIBPR/1-654     VQMRSNRDFIPLSVSALARSRADWLYGMNMSRAYTLLGQRAGY--QGVLSVGRVQTPVLG
A0A1G8F8T1_9VIBR/1-649 SHMRSNRDFIPLSVSALARSRADWLYGMNMSRAYTLLGQKAGY--QGVLSVGRVQTPVLG
A0A918DPI9_9GAMM/1-658 ERLRPNREFVPLATSALARSRADWLYGINLTRAYTIQGRKVGY--DGVLSVGRVQTPVLG
A0A2N8ZDR8_9VIBR/1-654 TTMRSNRDYIPLSVSALARSRADWLYGMNMTRAYTLLGQKAGY--QGVLSVGRVQTPILG
TOP3_VIBCH/1-647       QGLRSNREFIPLSVSALARSRADWLYGMNMSRAYTLLGKKAGY--QGVLSVGRVQTPVLG
A0A3A2IBT6_9VIBR/1-654 NSMRSNRDFIPLSVSALARSRADWLYGMNMSRAYTLLGQKAGY--QGVLSVGRVQTPVLG
A0A109DAQ1_9VIBR/1-670 SQMRSNRDFIPLSISALARSRADWLYGMNMTRAYTLLGQKAGY--QGVLSVGRVQTPVLG
A0A1B9R010_9VIBR/1-669 SQMRSNRDFIPLSISALARSRADWLYGMNMTRAYTLLGQKAGY--QGVLSVGRVQTPVLG
A0AAU8WTQ7_9VIBR/1-647 QGLRSNREFIPLSVSALARSRADWLYGMNMSRAYTLLGKKAGY--QGVLSVGRVQTPVLG
A0A9X3CHG6_9VIBR/1-653 SQMRSNRDFIPLSVSALARSRADWLYGMNMSRAYTLLGQKAGY--QGVLSVGRVQTPVLG
A0A1E2VA45_9GAMM/1-670 NKMRPNTEFIPLSVSALARSRADWLFGMNMTRALTLKGQQMGY--QGVLSVGRVQTPILG
A0A6G7CJM2_9VIBR/1-650 SSMRSNREFIPLSVSALARSRADWLYGMNMSRAYTLLGQKAGY--QGVLSVGRVQTPILG
A0A975UC08_9VIBR/1-646 SSMRSNREFIPLSVSALARSRADWLYGMNMSRAYTLLGQKAGY--QGVLSVGRVQTPVLG
A0A7X4LHP5_9VIBR/1-659 SKLRSNRDFIPLSVSALARSRADWLYGMNMSRAYTLLGQKAGY--QGVLSVGRVQTPVLG
A0A099LN78_9VIBR/1-663 SSMRSNRDFIPLSVSALARSRADWLYGMNMSRAYTLLGQKAGY--QGVLSVGRVQTPVLG
U4K377_9VIBR/1-659     SQLRSNRDFIPLSVSALARSRADWLYGMNMSRAYTLLGQKAGY--QGVLSVGRVQTPVLG
A0A2I0F6A3_9GAMM/1-649 NNLQLNSDYIPLSVSALARSRADWLYGMNMTRAYTLQGQKVGY--QGVLSVGRVQTPILG
A0A1A9F0B7_9GAMM/1-669 QRLRPNREFVPLSTSALARSRADWLYGLNMTRAYTIQGRKVGY--DGVLSVGRVQTPLLG
A8T8U1_9VIBR/1-658     SSMRSNRDFIPLSISALARSRADWLYGMNMSRAYTLLGQKAGY--QGVLSVGRVQTPVLG
U3A2C3_9VIBR/1-654     NTMRSNRDFIPLSVSALARSRADWLYGMNMSRAYTLLGQQAGY--QGVLSVGRVQTPVLG
A0A1R4B0G2_9VIBR/1-661 GKLRSNREFIPLSVSALARSRADWLYGMNMSRAYTLLGQKAGY--QGVLSVGRVQTPVLG
A0A0F4NQL8_9VIBR/1-651 SQMRSNRDFIPLSVSALARSRADWLYGMNMSRAYTLLGQKAGY--QGVLSVGRVQTPVLG
A0A7X8TUH4_9VIBR/1-664 EQLRSNRDFIPLSISALARSRADWLYGMNMSRAYTLLGKKAGY--QGVLSVGRVQTPVLG
A0A9X0R994_VIBME/1-652 STMRSNREFIPLSISALARSRADWLYGMNMSRAYTLLGQKAGY--QGVLSVGRVQTPILG
A0A5P9CJ89_9VIBR/1-649 NQMRSNQEFIPLSVSALARSRADWLYGMNMSRAYTLLGQQAGY--QGVLSVGRVQTPVLG
A0KQC1_AERHH/1-656     DKLRDNKEFVPLAVSALARSRADWLYGINMTRAYTLLGRKGGC--SELLSVGRVQTPLLG
A0A0J1HGH7_9GAMM/1-664 SKMRSNRDFIPLSVSALARSRADWLYGMNMTRAYTLLGQKGGY--RGVLSVGRVQTPVLG
Q21KH5_SACD2/1-645     DTLRSNKEFIPLATSALARSRADWLYGINMTRAYTLQGRKVGY--EGLLSVGRVQTPILG
Q12LJ6_SHEDO/1-668     NQLKSNRDFIPLSTSALARSRADWLYGMNMTRAYTIQGKKVGY--QGVLSVGRVQTPLLG
A0A7Z2YDY8_9VIBR/1-643 GSMRSNRDFIPLSVSALARSRADWLYGMNMSRAYTLLGKQAGY--QGVLSVGRVQTPVLG
A0A1Q9GL54_9GAMM/1-665 GKMRSNRDFIPLSVSALARSRADWLYGMNMTRAYTLLGQKGGY--RGVLSVGRVQTPVLG
A0A7Y4FGR6_9VIBR/1-644 TSMRSNKEFIPLSVSALARSRADWLYGMNMSRAYTLLGQKAGY--QGVLSVGRVQTPVLG
D0YVM3_PHODD/1-662     ASMRSNKEFIPLSVSALARSRADWLYGMNMTRAYTLLGQKGGY--RGVLSVGRVQTPVLG
A0A6I5ISV0_9VIBR/1-649 SSMRNNRDFIPLSVSALARSRADWLYGMNMSRAYTLLGQKAGY--QGVLSVGRVQTPVLG
A0A178KAE5_9GAMM/1-647 SNMRSNRDFIPLSVSALARSRADWLYGMNMTRAYTLLGQKGGY--KGVLSVGRVQTPVLG
A0A1R4LDN7_VIBR1/1-663 QQIRHNREFIPLSVSALARSRADWLYGMNMSRAYTLLGQRSGY--QGVLSVGRVQTPVLG
A0A2N7DA60_9VIBR/1-652 TQLRSNQEFIPLSISALARSRADWLYGMNMTRAYTLLGQRAGY--QGVLSVGRVQTPILG
A0A1N6UKA8_9GAMM/1-660 QRLKSNREFVPLSVSALARSRADWLFGINMTRALTVKGRSAGY--NGVLSVGRVQTPVLG
A0A099PCY4_9GAMM/1-641 AQLKPNREFVPLSTSALARSRADWLYGINLTRACTLQGQQSGY--QGVLSVGRVQTPVLG
A0A0C5WNT4_9GAMM/1-658 GKLRSNRDFIPLSVSALARSRADWLYGMNMTRAYTLLGQKGGY--RGVLSVGRVQTPVLG
A0A240EIQ0_9VIBR/1-650 NSMRMNQEFIPLSVSALARSRADWLYGMNMSRAYTLLGQKAGY--QGVLSVGRVQTPVLG
A0A9X1WAD7_9VIBR/1-647 KQLRSNNEFIPLSVSALARSRADWLYGMNMTRAYTLLGQKAGY--QGVLSVGRVQTPVLG
A0A5J6X3Q9_9GAMM/1-647 EQLRDNRDFVPLAVSALARTRADWLYGINMTRAYTLVGRKAGC--DQLLSVGRVQTPLLG
A0A2P5TLW1_9GAMM/1-647 AALRPNRDFVPLSVSALARSRADWLYGINMSRLCTIQGQKMGY--QGVLSVGRVQTPLLG
U3CL90_9VIBR/1-650     TNMRSNREFVPLSVSALARSRADWLYGMNMSRAYTLLGKKAGY--NGVLSVGRVQTPVLG
A0A0F5VGQ5_9GAMM/1-663 GQLRDNSDFIPLSVSALARSRADWLYGMNMSRAYTLLGQRGGY--QGVLSVGRVQTPVLG
A0A0C2NNJ6_9VIBR/1-646 SSMRSNRDFIPLSISALARSRADWLYGMNMSRAYTLLGQKAGY--QGVLSVGRVQTPVLG
A0AA37SDV9_9GAMM/1-645 TQLKPNKSFVPLSVSALARSRADWLYGINMTRAYTLQGRKSGY--NSVLSVGRVQTPILG
A0A1E5E4G8_9VIBR/1-654 TQMRSNQEFIPLSVSALSRSRADWLYGMNMSRAYTLLGQKAGY--QGVLSVGRVQTPVLG
A0A2M8H3K8_9VIBR/1-640 SQMRCNRDFIPLSVSALARSRADWLYGMNMSRAYTLLGQKAGY--QGVLSVGRVQTPVLG
A0A9J6RN65_9GAMM/1-653 QQLRPNSEFKPLSTSALARSRADWLYGINMTRAYTLQGRKVGY--EGVLSVGRVQTPLLG
A0A0J1GI89_9GAMM/1-674 GQLRSNRDFIPLSVSALARSRADWLYGMNMTRAYTLLGQKGGY--RGVLSVGRVQTPVLG
A0A4P9VI26_9GAMM/1-671 ASLRDNKDFIPLATSALARARADWLYGINMSRVCSIQGRKAGY--QGVLSVGRVQTPLLG
A0A233RAN7_9GAMM/1-640 AALKPNTDFVPLSVSALARSRADWLYGINMTRLCTLAGRSMGY--NGVLSVGRVQTPVLG
A0A364NMX5_9GAMM/1-641 AQLKPNQGFIPLSTSALARSRADWLYGINLTRACTLQGQKAGY--QGVLSVGRVQTPILG
Q6LP07_PHOPR/1-649     STMRSNREFIPLSVSALARSRADWLYGMNMTRAYTLLGQKGGY--RGVLSVGRVQTPILG
H2FYC8_OCESG/1-638     ATLKPNKDFVPLSVSALARSRADWLYGINMTRLCTLAGRSTGY--NGVLSVGRVQTPVLG
A0A081FU82_9GAMM/1-665 ERLKPNSEFVPLSVSALARSRADWLYGINLTRALTLQGRRVGF--DGLLSVGRVQTPVLG
A0A9X3ISU2_9GAMM/1-703 GQLRPNRDFAALSISALARSRADWLYGINLTRASTVRGRQGGV--QQVLSVGRVQTPVLG
A0A1C4CRP6_9GAMM/1-630 QQLRSNQDFIPLSTSALARARADWLYGINMSRLCTIVGQKNGY--RGVLSIGRVQTPILG
Q8ECS1_SHEON/1-702     SQLRSNREFIPLSTSALARSRADWLYGMNMTRAYTIQGKKVGY--QGVLSVGRVQTPLLG
A0A1X1MPV7_9VIBR/1-646 SQLKSNQEFVPLSVSALARSRADWLYGMNMTRAYTLLGQKAGY--QGVLSVGRVQTPVLG
A0A0Q0KJS3_9GAMM/1-671 GQMRSNKEFVPLSTSALARSRADWLYGMNMTRAYTIQGKKVGY--QGVLSVGRVQTPVLG
A3D660_SHEB5/1-705     TQLRSNREFIPLSTSALARSRADWLYGMNMTRAYTIQGKKVGY--QGVLSVGRVQTPLLG
A0AB94ICV2_9GAMM/1-620 KNLRSNLDFVPLSISALARARADWLYGINMSRLYTIKGRQLGY--QGVLSVGRVQTPLLG
A0A1Y6L2Q0_9GAMM/1-650 ATMRSNRDFIPLSVSALARSRADWLYGMNMTRAYTLLGQKGGY--RGVLSVGRVQTPILG
A0A545SNZ9_9GAMM/1-705 AQLRSNSEFIPLSTSALARSRADWLYGINMTRAYTLRGRSVGY--QGLLSVGRVQTPVLG
A0A2T3LQG2_9GAMM/1-661 SSMRSNHDFVPLSVSALARSRADWLYGMNMTRAYTLLGQKGGY--RGVLSVGRVQTPILG
A0A7Y0Q7C2_9GAMM/1-637 SQLKDNQTFMPLSISALARSRADWLYGINLTRAYTIQGSKVGY--QGVLSVGRVQTPILG
A0A853HT69_9GAMM/1-660 ANLRDNRDFIPLATSALARARADWLYGINMSRVCSIQGRKAGY--QGVLSVGRVQTPLLG
E3BL89_9VIBR/1-648     QQMRSNKEFMPLSISALARSRADWLYGMNMSRAYTLLGQKAGY--QGVLSVGRVQTPVLG
A1S7J4_SHEAM/1-694     GQLRSNKEFVPLATSALARSRADWLYGLNMTRAYTLQGRKVGY--AGVLSVGRVQTPLLG
A0A4U1BGN3_9GAMM/1-646 GQLRSNREFVPLSVSALARSRADWLYGINLTRAYTLQGRKVNY--TGVLSVGRVQTPLLG
A0A437Q8W3_9GAMM/1-637 SQMRSNREFIPLSISALARSRADWLYGMNMSRGYTLLGQKAGY--KGVLSVGRVQSPLVG
A0A2T3MUK8_9GAMM/1-644 ATMRSNRDFIPLSVSALARSRADWMYGMNMTRAYTLLGQKGGY--RGVLSVGRVQTPILG
A0A1E5CMR2_9VIBR/1-644 TQLRSNSEFIPLSVSALARSRADWLYGMNMTRAYTLLGQKAGY--QGVLSVGRVQTPILG
Q084R2_SHEFN/1-653     GQLRKNREFVPLSTSALARSRADWLYGMNMTRAYTIQGRKVGY--QGVLSVGRVQTPLLG
A0A5P1R9U1_9GAMM/1-639 NSLRQNSEFIPLATSALARARADWLYGINMTRLCTLLGQNAGY--QGVLSIGRVQTPVLG
A0A1T4QQQ4_9GAMM/1-658 AKSRSNRDFIPLATSALARSRADWLYGINLTRAFTLKGQQAGY--QGVLSVGRVQTPVLG
A0A839ITJ0_9GAMM/1-664 NNERSNLEFVPLATSALARSRADWLYGINLTRAYTLKGQQAGY--KGVLSVGRVQTPVLG
A8H313_SHEPA/1-672     GQLRSNREFIPLSTSALARSRADWLYGMNMTRAYTIQGRKVGY--QGVLSVGRVQTPVLG
A0A1M6CXP6_9VIBR/1-652 QQMRPNREFIALSVSALARSRADWLYGMNMSRAYTLLGQRSGY--QGVLSVGRVQTPVLG
A0A1R1MGI3_9GAMM/1-667 SQLRENRDFIPLSTSALARSRADWLYGINLTRAYTVQGRKVGY--QGVLSVGRVQTPVLG
A0A0F5ANC0_9GAMM/1-667 AQLQDNKAYMPLSVSALARSRADWLYGMNLSRAYTLLGKQAGY--QGVLSVGRVQTPVLG
M5DMV3_9GAMM/1-668     QQLRPNKDFIPLSVSALARSRADWLYGINLTRAYTLKGQQGGL--KAVLSVGRVQTPILG
A0A0A7S2M8_FRIPE/1-626 NNLRDNQDFISLSTSALARARADWLYGINMSRLCTIKGQRQGY--QGVLSIGRVQTPVLG
A0A6L5NRH2_9GAMM/1-664 GQLRDNRDFIPLSTSALARSRADWLYGMNMTRAYTIQGKKVGY--QGVLSVGRVQTPILG
A0A380C251_9GAMM/1-678 GQMRSNREFVPLSTSALARSRADWLYGMNMTRAYTLQGRKVGY--QGVLSVGRVQTPVLG
Q5E4B0_ALIF1/1-656     TSMRSNQEFIPLSISALARSRADWLYGMNMTRAYTLLGQRGGY--QGVLSVGRVQTPVLG
E1VFH2_9GAMM/1-672     TQMRSNQEFTALSTSALARSRADWLYGINMTRAYTLQGQSAGY--QGVLSVGRVQTPVLG
A0A1X9NJ22_9GAMM/1-647 KQLTDNKAFVPLSTSALARSRADWLYGINMTRALTLQGRKVGY--QGVLSVGRVQTPLLG
A0AAF0C3D7_9GAMM/1-651 AALKANRDFIPLSVSALARSRADWLYGINLTRTYTLQGQKVGF--KGVLSVGRVQTPVLG
A0A3P1SI58_9GAMM/1-665 LNLKSNSEFIPLSISALARSRADWLYGMNMTRAYTIKGRQAGY--NGVLSVGRVQTPLLG
A0A0F4PVF9_9GAMM/1-644 NQLQPNTRFVPLSVSALARSRADWLFGMNLTRAYTLAGQKSGY--RGVLSVGRVQTPVLG
A0A1C3EJU9_9GAMM/1-643 GNLKSNQAFMPLSVSALARSRADWLYGMNMTRAYTLLGQQAGY--KGVLSVGRVQTPVLG
A0A1I1LAD8_9GAMM/1-644 SNLKPNSEFIPLSVSALARARADWLYGMNLTRAYTLAGQKVGF--KGVLSVGRVQTPILG
A0A9X1ZLZ2_9GAMM/1-654 GQLRSNREFIPLSTSALARSRADWLYGMNMTRAYTIQGKKVGY--EGVLSVGRVQTPLLG
A0A558NP45_9GAMM/1-668 QQLRSNQEFIPLSVSALARSRADWLYGINLTRAYTIKGRQGGV--NSVLSVGRVQTPVLG
A0AA37B287_9ALTE/1-661 TQLKSNQEFSALSTSALARSRADWLYGINLTRAYTLKGQQQGY--SGVLSVGRVQTPILG
A0A9J7AM78_9GAMM/1-662 NGLRPNSGFAALSVSALARSRADWLYGINLTRGFSIKGRQAGI--NSVLSVGRVQTPVLG
B1KKN0_SHEWM/1-666     GQMRSNREFIPLSTSALARSRADWLYGLNMTRAYTIQGRKVGY--QGVLSVGRVQTPLLG
A0A063Y137_9GAMM/1-644 QGLRQNSEFIPLATSALARTRADWLYGINMTRLCTLLGQAAGY--NGVLSIGRVQTPVLG
A0A972JND6_9GAMM/1-689 GQLRSNREFIPLSTSALARSRADWLYGMNMTRAYTLQGKKVGY--QGVLSVGRVQTPLLG
A0A7Y6YCV4_9GAMM/1-660 AQMQSNRNFIPLSVSALARSRADWLYGINMTRGYTLLGQKAGY--KGVLSVGRVQSPVLG
A0A269PLE4_9GAMM/1-640 SNLKSNSEFIPLSVSALARSRADWLYGMNLTRAYTLAGQKSGF--KGVLSVGRVQTPILG
A0A9W4QZ68_9GAMM/1-641 AAMQPNKLFVPLSVSALARARADWLYGMNLTRAFTLVGKKSGY--QGVLSVGRVQTPVLG
A0A553F9J3_9GAMM/1-649 SALKPNSEFMPLSVSALARSRADWLYGLNLTRAYTIMGKKSGF--NGVLSVGRVQTPILG
A0A081NJY0_9GAMM/1-641 ARMQSNSDYVPLSVSALARSRADWLYGINLTRAYTVLGKKAGY--GGLLSVGRVQTPVLG
A0A0C5V1K1_9GAMM/1-652 AQLKPNQDFMPLSVSALARSRADWLYGINLTRACTVKGQQGGL--KSVLSVGRVQTPVLG
A0A244CRQ6_PSEDV/1-640 QNQKRNHDFVPLSVSALARSRADWLFGMNLTRAFTLAGQRFGS--HRVLSVGRVQTPILG
A0A975AJK8_9GAMM/1-687 AQQRSNKEFVPLATSALARSRADWLYGMNMTRAYTLAGRKVGY--QGVLSVGRVQTPLLG
A0A0F4QN94_9GAMM/1-646 NQMRANQEFVPLSVSALARARADWLYGMNLTRAYTLVGQKAGF--QGVLSVGRVQTPVLG
E1SQR5_FERBD/1-639     KGMKSNREFAPLSVSALARSRADWLYGMNLSRAYTLLGQQAGY--RGVLSVGRVQTPVLG
A0A418YJ70_9GAMM/1-647 AKLPSNREYMALSISALARSRADWLYGMNMTRAYTLQGQKVGF--QGVLSVGRVQTPLLG
A0A3A3DA15_9GAMM/1-637 NTQQSNQNFVPLSVSALARARADWLYGMNLTRAYTLAGQKSGY--QGVLSVGRVQTPVLG
A0A1H5WW78_9GAMM/1-647 NDLRKNTDFIPLATSALARARADWLYGINMTRLCTLLGQSAGY--NGVLSIGRVQTPVLG
A3QFB7_SHELP/1-670     GQLRSNREFIPLSTSALARSRADWLYGMNMTRAYTLQGRKVGY--QGVLSVGRVQTPLLG
A0A0A7EHI2_9GAMM/1-636 NNLKSNRDFIPLSVSALARSRADWLIGMNLTRAYTIKGKQGGY--SGVLSVGRVQTPILG
A0A9X7V3V0_9GAMM/1-644 QQLRPNSEFIPLSVSALARSRADWLYGINLTRAFTLRGRASGM--NAVLSVGRVQTPVLG
A0A9E8HL50_9ALTE/1-650 SLLKPNSDFSALSISALARSRADWLYGINMTRAYTLQGQKVGY--KGVVSIGRVQTPLLG
D4ZME2_SHEVD/1-649     GQMRSNREFIPLSTSALARSRADWLYGLNMTRAYTLQGRKVGY--QGVLSVGRVQTPLLG
A0A1Y0IH56_9GAMM/1-663 ASLRDNQQFIPLSTSALARARADWLYGINMTRIYTLQGQKVGY--QGVLSVGRVQTPVLG
A0A1E7YXA5_9GAMM/1-644 NDLRRNIDFIPLATSALARARADWLYGINMTRLCTLRGQSSGY--NGVLSVGRVQTPVLG
A0A6H1UDR7_9GAMM/1-647 GQLKPNSDFVALSISALARSRADWLYGMNMSRAYTLLGQQAGY--GGVLSVGRVQTPVLG
D0I730_GRIHO/1-661     SALRSNAEFIPLSVSALARSRADWLYGMNMSRAYTLLGKQAGY--QGVLSVGRVQTPVLG
A0A3E0U2D8_9GAMM/1-677 NQLKSNQAFMPLSVSALARSRADWLYGINLTRALTIQGGKAGY--QGVLSVGRVQTPVLG
A0A3A6TIS8_9GAMM/1-649 GNLRSNQEFVPLATSALARSRADWLFGINLTRAYTIQGRKVGY--NGVLSVGRVQTPILG
A0A348HG82_9GAMM/1-637 NTLRKNTEFIPLATSALARARADWLYGINMTRLCTLLGQSAGY--NGILSIGRVQTPVLG
A0A5A9W3H1_9GAMM/1-639 QNLRQNTDFIPLATSALARARADWLYGMNMTRLCTLLGQSVGY--NGVLSIGRVQTPVLG
A0A2K9JV14_9GAMM/1-640 ASTRSNQEFVPLSVSALARARADWLFGMNLTRAFTLAGQKAGV--NTVLSVGRVQTPVLG
A0A0M2VG30_9GAMM/1-667 QNMQSNKNFVPLSTSALARSRADWLYGLNMTRAYTLRGQQAGY--QGVLSVGRVQTPLLG
A0A1Y0CZG5_9GAMM/1-649 QDLRPNTDFIPLATSALARARADWLYGINMTRLCTLQGQAAGY--QGVLSVGRVQTPILG
A0A1M5MI55_9GAMM/1-659 GQLKDNRDYAPLSQSALARSRADWLYGMNLTRAYTLLGQKAGY--RGVLSVGRVQTPVLG
A0A7X0TUE5_9GAMM/1-640 KQLKSNQAFIPLSISALARSRADWLYGINLTRAYTLQGAKVGY--QGVLSVGRVQTPILG
A0A7R6SSQ2_9GAMM/1-654 NSLKLNTDFIPLSTSALARSRADWIYGINLTRAYSIQGRKAGY--NGVLSVGRVQTPLLG
A0A166YDZ4_9GAMM/1-644 SKSKSNSEFMALSISALARARADWLYGMNLTRAFTLAGQKAGV--QGVLSIGRVQTPVLG
A8FTU6_SHESH/1-679     GQMRSNREFIPLSTSALARSRADWLYGMNMTRAYTLQGRKVGY--QGVLSVGRVQTPLLG
A0A081KAC0_9GAMM/1-652 GRMRSNQEYVPLAVSALARSRADWLYGINLTRACTLLGRKVGF--NGLLSIGRVQTPILG
A0A3N9U7M4_9VIBR/1-653 QKMQANSDFIPLSVSALARSRADWLYGMNMSRAYTLLGQKVGY--RGVLSVGRVQTPVLG
A1SXH7_PSYIN/1-643     QQLRSNQEFIALSTSALARTRADWLYGLNLTRVYTLQAQKSGY--QGVISVGRVQTPLLG
A0A5S9N0D0_9GAMM/1-667 DKLHSNRDFIPLSVSALARTRADWLYGMNMTRMCTLFGQGQGY--QGVLSVGRVQTPVLG
A0A4R1K1Y3_9GAMM/1-660 GAQRSNHEFVPLSTSALARSRADWLYGMNLTRAFTLQGRKVGF--QGVLSVGRVQTPVLG
A0A7R6PNB0_9GAMM/1-643 SNLRSNAEFVPLATSALARARADWLYGINMTRLCTLQGQKAGF--NGVLSIGRVQTPLLG
G4QGA0_GLANF/1-638     QNMRTNREFLGLSISALARSRADWLYGLNLTRAYTLLGQRGGY--SGVLSVGRVQTPVLG
A0A7U8GSM9_NEPCE/1-636 SNLRDNRDFIPLSVSALARSRADWLYGINLTRAYTLQGRSAGY--NGVLSVGRVQTPVLG
A0A0F4QQD0_9GAMM/1-647 GQLRSNKEFSALSRSALARARADWLHGINLTRAYTIKGKQGGY--QGVLSIGRVQTPILG
A0A2S0VRL1_9ALTE/1-666 QQLKDNRDFAALSVSALARSRADWLYGINLTRAYTLQGQKSGF--NGVLSVGRVQTPILG
R4YTT7_OLEAN/1-677     INLRSNQEFVPLSVSALSRSRADWLYGMNMTRAYTLQGQKAGY--QGVLSVGRVQTPLLG
A0A940EGV5_9GAMM/1-650 SSLRSNQEFVALSISALARSRADWLYGINLTRAYSILGQKSGF--HGVLSVGRVQTPVLA
A0A919EL97_9GAMM/1-652 ANLKSNSEFIPLATSALARARADWLYGMNMTRAYTLQGQKAGY--KGVLSVGRVQTPLLG
A0A081N7L0_9GAMM/1-655 QRLQDNSSFVPLSVSALARSRADWLYGINLTRAYTVLGRKSGH--NGLLSVGRVQTPVLG
A0A099KFV4_9GAMM/1-645 NSLQPNSQFMPLSVSALARSRADWLYGINLTRAYTLQGQKSGY--NGVLSVGRVQTPILG
A0A857JKY9_9ALTE/1-637 TNIRPNREFTGLSISALARSRADWLYGLNLTRAYTLLGQRGGY--SGVLSVGRVQTPVLG
A0A4R2F672_9GAMM/1-672 GQMRSNREFVPLSTSALARSRADWLYGMNLSRAYTLQGRKVGY--QGVLSVGRVQTPLLG
W7Q7K4_9ALTE/1-682     NKLQNNQNFKNLSTSALARSRADWLYGINLSRAFTIKAKQAAY--SGVVSIGRVQTPLLG
A0A975DD65_9GAMM/1-665 NNLQSNKAFIPLSVSALARSRSDWLIGMNLTRAFTLLGQKVNF--NSVLSVGRVQTPLLG
A0A0J8GV36_9ALTE/1-648 SSLRPNTEFVPLSTSALARSRADWLYGINMTRLCTIHGGKSGY--QGVLSVGRVQTPLLG
A0A1A8T6Y1_9GAMM/1-650 NKLRSNKEFAALSRSALARSRADWLYGINLTRAYTVKGRQAGY--NGVLSVGRVQTPVLG
A0A4R1F9J2_9GAMM/1-702 NNLKKNTDFIPLATSALARARADWLYGINMTRLCTIKGQKSGY--QGVLSVGRVQTPLLG
K6Z8H7_9ALTE/1-651     SNLRSNREFIPLSTSALARSRADWLYGINLTRAYTLQGQKAGY--NGVLSVGRVQTPLLG
A0A4Y6ICY5_9GAMM/1-653 NNLRKNTDFIPLATSALARARADWLYGINMTRLCTLQGRQSGY--NGVLSIGRVQTPVLG
H5TCA7_9ALTE/1-632     QNIRTNSEFIGLSISALARSRADWLYGLNLTRAYTLLGQQGGY--SGVLSVGRVQTPVLG
A0A2N0WRQ2_9GAMM/1-639 VNLQSNKTFRPLSASALARSRADWLYGMNMTRAYTLIGQQAGY--HGVLSVGRVQTPVLG
A0A3P3QJ18_9GAMM/1-647 QQLKQNSEFAPLSQSALARSRADWLYGINLTRAYTLHGQKQGY--QGVLSVGRVQTPVLG
A0A1A8T8N7_9GAMM/1-671 NNLRPNSEFAALSRSALGRARADWLLGLNLTRAYTIRGRQAGY--QGVLSIGRVQTPVLG
A0A4V1A7A1_9GAMM/1-660 TQLKLNKEFVPLSTSALARSRADWLYGLNMTRAYTLQGQKVGY--QGVLSVGRVQTPLLG
A0AA37T663_9GAMM/1-684 ANLRDNSEFIALSVSALARARADWLFGINLTRAYTLQGQKGGY--KGVLSVGRVQTPVLG
Q3II06_PSET1/1-629     NNLRKNTDFIPLATSALARARADWLYGINMTRLCTLQGRQSGY--NGVLSIGRVQTPVLG
A0A918JZR8_9GAMM/1-650 ANLKPNADYRALSTSALARARADWLYGMNLTRAFTLQGQTVGY--RGVLSVGRVQTPVLG
I1E068_9GAMM/1-675     KQLQPNKHFAALSTSALARSRADWLYGLNMTRAYTLQGQKAGY--QGVLSVGRVQTPVLG
A0A917JP79_9GAMM/1-671 ASMRSNIEFVPLSTSALARSRADWLFGLNMTRAYTLQGRKVGY--QGVLSVGRVQTPVLG
A0A3M2REY4_9GAMM/1-723 SSPKENSEFRSLSHSALARQRADWLYGINLTRFYTLTYQQQGE--QGVYSVGRVQTPVLG
M1FI44_9GAMM/1-724     KQTRDNRDFLRLSASALARQRADWLYGLNLTRFYTLLYQTKGQ--QGVYSVGRVQTPVLG
A0A4Y4F781_9GAMM/1-674 ARLEDNRRYASLYQAAQARARADWLYGINLTRAWTLVGRQAGH--DGVLSVGRVQTPVLG
A0A109ULF2_9GAMM/1-675 TRLEDNSRYHALYRAAESRARADWLYGINLTRAWTLTGRQAGH--DGVLSVGRVQTPVLG
A0A5P9IQ85_9GAMM/1-643 GRLEDNARYAPLYRAAQSRARADWLYGINLTRAWTVSGRQAGH--DGVLSVGRVQTPVLG
A0A291P5W9_9GAMM/1-649 SRLEDNARYAPLYRAAQARARADWLYGINLTRAWTLVGRQAGH--DGVLSVGRVQTPVLG
A0A3N9U2G7_9GAMM/1-644 GRIEDNARYYPLYRAAQTRARADWLYGINLTRAWTLIGRQAGH--DGVLSVGRVQTPVLG
A0A7X4VZP8_9GAMM/1-643 SRLEDNRRYQPLYRAAESRSRADWLYGINLTRAWTLTGRQAGH--DGVLSVGRVQTPVLG
A0A510X5U4_9GAMM/1-660 GRLEDNAAYQALYRAAETRARADWLYGINLTRAWTLVGRQAGH--DGVLSVGRVQTPVLG
A0A7X3H118_9GAMM/1-646 SRLQDNADYQPLFQAAQARSRADWLYGINLSRAWTLTGRQAGH--DGVLSVGRVQTPVLG
A0A511UNR2_9GAMM/1-636 AKLRPNAEYQPLFEAAQARSRADWLYGINLTRAWTLTGRQAGH--DGVLSVGRVQTPVLG
A0A517DUZ4_9FIRM/1-668 NSLRDNRDFYNLKQSALARSRADWLIGMNLSRAYTLAAQQAGH--RTTLPVGRVKTPTLA
U7UNA4_9FIRM/1-708     ATMRDNRDFAPLRDSALARSRADWLMGMNLSRAYTLAARRQGH--RGVFPIGRVKTPTLA
B7JBJ6_ACIF2/1-699     ASLKDNHDYQNLRNSAEARARADWLMGMNLTRAFTL--RNSG---AGVVSVGRVQTPTLA
A0A433SFC8_9BURK/1-660 DELKPGAETLPLYHSALSRSRADWLIGMNMTRLFTLIGRQAGY--DGILSVGRVQTPTLG
A0A402BNC4_9FIRM/1-713 AGLRDNKDFFNLKQSALARARADWLIGMNLSRAYTLAAQRAGH--RTTLPVGRVKTPTLA
A0A1B3PGW5_9BURK/1-687 AALKENTTYAGWADAARGRQRADWLIGMNLSRAYTLRAQRGGS--RALLTVGRVQTPTLA
A0A0F6T1V7_9HYPH/1-686 AALKENTTYKGWADAARGRQRADWLIGMNLSRAYTLRAQRGGS--RALLTVGRVQTPTLA
G4T4P7_META2/1-689     AALKDNTHFAGWADAAKARQRADWLIGMNLSRAYTLRAQRGGS--RALLTVGRVQTPTLA
Q88FR4_PSEPK/1-653     ARLLPGHETFNLYHSALGRSRADWLIGMNMSRLFTLLGRQSGY--QGVLPVGRVQTPTLR
A0A433SG98_9BURK/1-679 ASLKPGNETLPLYYSALTRSRADWIIGMNLSRLFTLLGKNAGY--HGVLSVGRVQTPTLA
A0A239TTA9_9FIRM/1-785 ANLRDNKDFLNLKKSALARARADWLIGMNLSRAYTLAARRAGK--KEVLAIGRVKTPTLA
A0A845SMZ8_9GAMM/1-666 AAIRKGEETLFLYYAGLGRSRADWLNGMNLTRLYTLKAREKGY--DGVLSVGRVQTPTLA
A0A078LS21_9PSED/1-639 AALKPGAETFNLYHSALGRSRADWLIGMNMSRLFTLLGRQSGY--QGVLPVGRVQTPTLR
A0A124ZYS1_9PSED/1-641 AALKPGAETFNLYHSALGRSRADWLIGMNMSRLFTLLGRQSGY--QGVLPVGRVQTPTLR
Q882Z4_PSESM/1-662     AALKPGADTFSLYHSALGRSRADWLIGMNMSRLFTLLGRQSGY--QGVLPVGRVQTPTLR
A0A2Z2NQC0_9GAMM/1-682 SSLENNSQYQGWASAARARARADWLTGMNLSRAYTLASERSGA--GALLTIGRVQTPTLA
A0A6L6YLD3_9BURK/1-624 ASLQPNAKFKGMKLAAEGRSRADWLLGMNLTRALTLAHSTNQQ--RRLIAVGRVQTPTLA
W9SY76_9PSED/1-647     AALKPGAETFNLYHAALGRSRADWLIGMNMSRLFTLLGRQSGY--QGVLPVGRVQTPTLR
A0A6C2D7Q8_9RHOO/1-671 GALKPSAETLPLYYSALARSRADWLIGMNLSRLFTLLGRQAGY--TGVLSVGRVQTPTLK
A0A1A8TNN5_9GAMM/1-674 GKLRPSSDTLPMYYSALARSRADWLVGMNLSRLFTVLGRQAGY--DGVLSVGRVQTPTLK
A0A4Y6IG71_9GAMM/1-685 TDLKNNADYLHFGQAAIGRQRADWLIGMNLSRAMTLRAERGGS--HALLTVGRVQSPVLA
A0A972FBK5_9RHOO/1-671 GALKPSAETLPLYHSALARSRADWLIGMNLSRLFTLLGRQAGY--TGVLSVGRVQTPTLK
A0A972JBP6_9RHOO/1-676 GKLRPSAETLPMYYSALARSRADWLVGMNLSRLFTVLGRQAGY--DGVLSVGRVQTPTLK
F9N6T8_9FIRM/1-788     EHMQDNKKYQPLKDSALARSRADWLMGMNLSRAYTLEQQHLGN--KVTFPIGRVKTPTLA
U3A8G4_9VIBR/1-743     ATLKPGHETKPLHQSGRARSRADWLIGMNFTRLCTVIGREAGY--TNVLSVGRVQTPTLR
A4G6I7_HERAR/1-673     GKLRPSAETLPMYHSALARSRADWLVGMNLSRLFTVLGRQAGY--DGVLSVGRVQTPTLK
A0A7H1NP79_9PROT/1-714 SHLEDNQDFIGWGHAALARSRADWLIGMNCTRAYTLSARDQGV--NQLLVAGRVQTPTLS
A0A2X4T1U7_SALER/1-667 AAIKPGSATLPYYLAGLGRARADWQIGMNMTRLYSVKARENGY--GSVLSVGRVQTPTLN
A4VNK8_STUS1/1-615     AALKPGAETFNLYHAALGRSRADWLIGMNMSRLFTLLGRQSGY--RGVLPVGRVQTPTLR
A0A6L6Q9G9_9BURK/1-675 ANLKPNSEFKGYGRAAHNRSCADWLIGMNMSRAYTLRAQRGGS--RVLLTIGRVQTPTLA
A0A426V706_9BURK/1-676 GKLRPSAETLSMYHSALARSRADWLVGMNLSRLFTVLGRQAGY--DGVLSVGRVQTPTLK
I3TVA9_TISMK/1-676     GQLRPSAETLSMYHSALARSRADWLVGMNLSRLFTVLGRQAGY--DGVLSVGRVQTPTLK
A0A448TU53_9PAST/1-666 ANLKKGEETLPLYYAGLARSRADWLVGMNFSRLFTLLAQQKGF--QGVMSVGRVQSPTLA
A0A240AK04_SERFI/1-679 ANKLPGEKTAPLYEAGLARSRADWMTGMNLTRLYTLKAREQGY--GEVLSIGRVQTPTLA
A0A0W0THC5_9GAMM/1-625 SAIRPGSSTESLYQAGLGRARADWLIGMNLTMAASCLFGAPGQ---GVLSVGRVQTPTLK
A0A8J3E8K7_9GAMM/1-753 SNLKEGSETENLFWAGLGRQRADWLCGMSYSRASTLVFGDS----SNVFSVGRVQTPTLR
A0A4U0ZUV8_9BACT/1-768 ANLKDNKEYQNIKNAAICRSNADWLVGINVTRGLTLAACQP----ETVLSAGRVQTPTLS
A0A975ZJ08_9BURK/1-720 AGIQSNDTMRPLYESALARQRADWLMGMNGSIALSRNLQACGV--PGAWSIGRVQTPTLA
A0A238DK46_9BURK/1-723 ATLKNNDTLRPLYESALARQRADWLMGMNASIALSRNLQARGV--QGAWSVGRVQTPTLA
A0A6P2G1C9_9BURK/1-730 ESMRDNREFAGLSAAAEARSVGDQLYGYNMTRAYTLAARQKGY--QGVMSVGRVQTPIVG
D8MJG2_ERWBE/1-688     GEMLPGDKTEMLYQAGVGRSRADWLIGMNLTRLYTLKAGEAGV--SEVFSVGRVQTPTLA
A0A6N7ZUN9_9HYPH/1-656 NSLFPNSDKKNLSIAAMLRQRADWLHGLNMTRLYTEIVRNSGV--DMLFSVGRVQTPTLK
A0A975ZK06_9BURK/1-723 SGIRDNAAMRPVYESALARQRADWLMGMNGSIALSRNLQACGV--PGAWSIGRVQTPTLA
A0A238D2P2_THIDL/1-723 VSLKNNDAMRPLYESALARQRADWLMGMNASIALSRNLQACGV--QGAWSVGRVQTPTLA
Q6D9T7_PECAS/1-672     DNLLPGEKTVRLYYAGMGRSKADWLIGMNLTRIYTLKASEQGI--DELLSIGRVQTPTLA
F2B8G7_9NEIS/1-633     ANILPGSKTEGLYLAGLARGRADWLVGMNLSRAYTA-AYAEGYGKEHTLSVGRIQTPTLA
A0A1S9ZUC6_9GAMM/1-728 ANLKPNSEFEHMGYKAEARRIADQLYGYNLTRAYTLQHQANGG--QGVVTIGRVQTPILG
A0A2R5FCI4_9PROT/1-756 KDIKPNEHYKGYYWMALARSHADWLYGINGTRACTLSSQMNGG--NATLTLGRVQTPTLA
A0A494X0E4_9FIRM/1-796 KKLRDGRELDNLAAAARARAEADWIVGINATRAFSV-----KH--KTLLSVGRVQTPTLA
A0A0M6YCR2_9HYPH/1-781 ASMKPNADYGDLSDAATTRSHADWIHGINMSRCFTLLSQDAGG--REVVRVGRVKTPTLG
A0A3P7NYJ2_9FIRM/1-711 AKLKDGKAYDHLYHSAKCRSESDWLVGINATRAYTT-----KN--DVLLSIGRVQTPTLA
A0A366EG87_9BACI/1-724 SQLKPGKDYENLYASAVARAEADWYVGLNATRALTT-----KF--NAQLSSGRVQTPTLA
A0A1S6IQV8_9LACT/1-729 NNLKPGKNYENLYQSAVARSEADWYIGLNATRALTT-----KH--NAQLNCGRVQTPVVA
A0A7C8HER0_9FIRM/1-707 ESLRPGEEYDALYYSAKCRSEADWLVGMNATRAFTI-----RY--NVLLSIGRVQTPTLS
A0A9W5YF02_9FIRM/1-709 SKLKDGHEYDNLYYSAKCRSEADWLVGINATRAYTTVN-------NVLLSIGRVQTPTLA
A0A6L5WI73_9BACT/1-748 NNIRSNDDFYGLSQRGFARSLADWIVGLNLTRAYTVTARKKGYQ-DGVLNLGRVQTPILS
A0A1H3IBZ0_9BACI/1-739 QKLKNGKEYERLYHSAVARSEADWYIGLNATRALTC-----KF--NAQLSCGRVQTPTVA
A0A2N5MNN6_9BACI/1-732 KKLRDGKEYENLYASAVARAEADWIVGMNATRALTT-----KY--NAQLSCGRVQTPTLA
A0A4U0F9I2_9BACL/1-754 DELKDDAEYGNLTTAARARSEADWLIGMNGSRAFTT-----KH--GELLSVGRVQTPVLA
A0A6B3SRK2_9BURK/1-696 KKMKDDAAFRSLALAAECRAEADWVIGMSCTRGYTLAWQSRGH--DGVMNVGRVKSPVIG
A0A6L8VAD5_9BACL/1-755 ATLKDGSEYENLTRAARSRSEADWLIGMNGSRAFTT-----KH--NVLLSVGRVQTPVLA
A0A3S1BAA4_9BACI/1-730 NKLKDGKEYENLYASAVARAEADWIVGMNATRALTT-----KY--NAQLSSGRVQTPTLA
A0A223KWQ4_9BACI/1-728 QKLRNGKEYENLYHSAVARAEADWIVGMNATRALTT-----KY--NAQLSAGRVQTPTIA
B8I8Q6_RUMCH/1-722     AKLRPSKEYDNLYYSAQSRAEADWLIGLNVTRALTC-----KY--NAQLSAGRVQTPTLA
A0A919ZHV5_9BACL/1-779 DALRDGAEYENLTRAARARSEADWLVGMNGSRAFTT-----KH--NVLLSVGRVQTPVLA
A0A5D0CUN8_9BACL/1-760 EKLRDGAEFDNLTSAARARSEADWLVGMNASRAFTT-----KH--RTLLSVGRVQTPVLA
A0A9X3WJH7_9BACI/1-725 KNLKPGKHYENLYASAVARSEADWYVGLNATRALTT-----KF--NAQLSSGRVQTPTLA
A0A540V5M1_9BACL/1-727 NHLKPGKLYENLYASAVARSEADWYIGLNATRALTT-----KY--NAQLNCGRVQTPTLA
A0A919Y3A4_9BACL/1-751 AELREGREFENLTLAASARSEADWLVGMNASRAFTT-----KH--RTLLSVGRVQTPVLA
A0A149VVX1_9PROT/1-645 ANLTPNSVHDNLYEAAKCRSRADWLLGLSATRAATRAYTRFED--KTVISIGRVQTPALW
A0A5P9HSG3_9BACI/1-731 ARLRDGKEYVNLYYSAVARAEADWVVGMNATRALTT-----KH--NAQLSCGRVQTPTLA
A0A7X3LET1_9BACL/1-773 DELKDGVEYENLSKAARARSEADWLIGMNGSRAFTT-----KH--NVLLSVGRVQTPVLA
A0A1V4IQP7_9CLOT/1-727 NKLRNGKEYENLYASAVARAEADWIVGINATRALTC-----KY--NAQLSCGRVQTPTVA
A0A6G8Q6R2_9ACTN/1-702 DSLRDGARMKPLEDAARSRGEADWVVGMNATRAYSVRFGRPGN----VLSVGRVQTPTLK
A0A9D2WTL3_9FIRM/1-694 AKLKPGEQFNNLAAAAEARSQADWLIGINATRSFTV-----KH--NTLLSIGRVQTPTLA
V2RK58_9BACT/1-776     SNLKDNNEYLNLSYMALARTLADKTFGYNLTRGYTLKNQEAGN--NNVISIGRVQTPMLA
A0A1E3L8L2_9BACL/1-776 VELKDGQEFDNLTRAARARSEADWLIGMNASRAFTI-----KH--NNLLSVGRVQTPVLA
A0A7G5C0Z3_9BACL/1-765 DQLKDNTEYDNLTQAARARSEADWLIGMNGSRAFTT-----KH--NELLSVGRVQTPVLA
A0A917FBK4_9BACL/1-766 QELKDGSEYENLTKAAKARSEADWLIGMNGSRAFTT-----KH--NVLLSVGRVQTPVLA
A0A2N5M7G1_9BACI/1-725 RKLKNGKEYENLYASAVARAEADWIVGLNATRALTT-----KY--NAQLSSGRVQTPTLA
A0A372LNX0_9BACI/1-730 SKLRDGREYENLYASAVARAEADWIVGMNATRALTS-----KY--NAQLSAGRVQTPALA
N1ZF14_9CLOT/1-712     LKLKNSQEYDNLYVSAKCRAEADWLVGMNATRAYTL-----QY--NALLSIGRVQTPTLA
A0A3A1QZ34_9BACI/1-729 RKLKSGKEYENLYAAAQARSEADWYVGMNATRALTV-----KH--NAQLSCGRVQTPTLG
A0A1H0RS59_9BACI/1-732 GKLRNGKEFENLYLSAVARSEADWYVGLNATRALTT-----KH--NAQLSSGRVQTPTLA
A0A075R1K2_BRELA/1-732 RKLRDGKEYENLYASAVARAEADWFVGINATRALTT-----KH--NAQLSCGRVQTPTVA
A0AAJ1WJU2_9BACI/1-721 KRLRDGKEYENLYASAVARAESDWIVGINATRALTS-----KY--NASLSCGRVQTPTLA
A0A401LDS9_9FIRM/1-715 RALKDGREYDLLYTSAKCRSEADWLVGMNATRAYTL-----QY--HALLSIGRVQTPTLA
A0A6I3SMQ5_HELMO/1-729 RNLKPGKEYENLYASAECRAEADWLVGLNVTRALTC-----KY--NAQLSAGRVQTPTLA
Q97DB3_CLOAB/1-709     STIKPGTEYDNLYHSAKCRSEADWLVGMNASRAYTL-----KY--NVLLSVGRVQTPTLA
A0A2K2F9R2_9CLOT/1-723 KNLKPAQEYDNLFRSAQCRAEADWLVGLNVTRALTC-----KY--NAQLSAGRVQTPTLA
A0A1G5F4Q6_9FIRM/1-729 NKLKNGKEYENLFASAVARAEADWLVGLNASRALTT-----KF--NAQLSCGRVQTPTLA
A0A0K9GZM7_9BACI/1-731 NKLRDGKEYENLYASAVARAEADWIVGMNATRALTT-----KY--NAQLSCGRVQTPTVA
A0A919XHU0_9BACL/1-779 EELKDGSEYENLSKAARARSEADWLIGMNGSRAFTT-----KH--NVLLSVGRVQTPVLA
A0A090ZXC0_PAEMA/1-763 AELHEAAEFENLTLAARARSEADWLIGMNATRAFTT-----KH--RELLSVGRVQTPVLA
A0A2C0ZUF5_9BACI/1-725 ENLRNGKEYENLYLSAVARAEADWIVGINATRALTV-----KH--NAQLSCGRVQTPTLS
U2CHR5_9FIRM/1-729     NKLRPGKDYENLYYSAVARSEADWLVGINATRALTC-----KF--NAQLSCGRVQTPTIA
V9W5G7_9BACL/1-755     EQLRDGGEYENLTKAARARSEADWLIGMNGSRAFTT-----RH--NVLLSVGRVQTPVLA
A0A143YJ85_9LACT/1-730 KNLKPGKNYENLYQSAVARSEADWYIGLNATRALTT-----KF--NAQLNCGRVQTPVVS
A0A8T4K5Z9_9FIRM/1-735 ENLRDGRDYENLYDAAMCRAEADWMVGINATRALTC-----KY--NASLSCGRVQTPTLS
A0A0K9H3E0_9BACI/1-720 KKLRDGREYENLYRSAVARAEADWLVGINATRALTT-----KF--NAQLSCGRVQTPTLA
A0A0M4FKC1_9BACI/1-728 KKLKNGKEFENLYASAVARAEADWIVGINATRALTT-----KY--NAQLSCGRVQTPTLA
A0A2S1GXT8_9BACI/1-728 ANLKPGKAYENLYQAAVARSEADWYIGLNASRALST-----KF--NAQLNTGRVQTPVVA
A0A1M4M9M6_9FIRM/1-728 SKLKDGREYENLYASAVARAEADWLVGINATRALTC-----KY--NAQLSCGRVQTPTLA
A0A840QUR6_9BACI/1-733 KNLKSGKQYENLYHSAVARSEADWYVGLNATRALTC-----KF--NAQLSCGRVQTPTVS
S0FHK5_RUMCE/1-722     ANLKPAREYDNLFYSAQSRSEADWLVGLNVTRALTC-----KY--NAQLSAGRVQTPTLA
A0A511UTR2_9BACI/1-723 NNLKRGKKYENLYASAVARAEADWYVGLNATRALTT-----KF--NAQLSSGRVQTPTLA
A0A0U1KJC9_9BACI/1-724 QKLKPGKNYENLYAAAVARAEADWYVGLNATRALTT-----KF--NAQLSSGRVQTPTLA
A0A938Y359_9BACL/1-731 QKLRDGKAYENLYASAVARAEADWLVGINATRALTC-----QH--NAQLSCGRVQTPTLA
K6DL56_SCHAZ/1-731     QRLKNGKEFDPLYHSAVARSEADWYVGLNATRALTC-----KF--NAQLSCGRVQTPTLA
A0A7X2L2K9_9BACL/1-752 QELKDGAEYENLTKAAKARSEADWLIGMNGSRAFTT-----KH--NVLLSVGRVQTPVLA
A0A0Q3W3Q4_9BACI/1-729 QNLKPGKAYENLYHAAVARSEADWYIGLNATRALTS-----KF--NAQLSCGRVQTPTVA
A0A917CJ22_9BACL/1-745 DGLRSDTEYEPLTRAAKARSEADWLIGMNASRAFTI-----RH--RTLLSVGRVQTPVLA
A0A2S6HQN2_9FIRM/1-735 ARLKNGHEYDNLYDAAMCRAEADWLVGINATRALTC-----KY--NAQLSCGRVQTPTLA
A0A9X3WJT9_9BACI/1-725 NKLKPAKQYDNLYASAVARSEADWYVGLNATRALTT-----KF--NAQLSSGRVQTPTLA
A0A927IV42_9BACI/1-731 QKLRNGKEFENLYLSAVARSEADWYVGLNATRALTT-----KH--NAQLSSGRVQTPTLA
A0A3N9UHV9_9BACI/1-731 KNLKPGKAYENLYHSAVARSEADWYIGLNATRALTT-----RF--NAQLNCGRVQTPTVA
C0EHP9_9FIRM/1-720     AHLRDGREYENLYMSAQSRAEADWLVGLNVTRALTC-----KY--NAQLSAGRVQTPTLA
A0A0F5I3C4_BACTR/1-732 KKLRDGREYENLYRSAVARAEADWLVGINATRALTT-----KF--NAQLSCGRVQTPTLA
A0A926NL10_9BACI/1-725 KHLKSGKAYENLYYSAIARSEADWYVGLNATRALTT-----KH--NAQLSCGRVQTPTLS
A0Q2I1_CLONN/1-728     KNLKDGREYNNLYKSAIARAEADWLVGINATRALTC-----KY--NAQLSCGRVQTPTIA
A0A1U7EE17_9LACT/1-730 SRLKPGKDYDNLYQSAVARSEADWYVGLNATRALTT-----KF--NAQLNAGRVQTPVVA
A0A6I1FU34_9BACI/1-717 EKLLDGNETRNLYYEAYTRACADWLVGMNASRVYSILLKNHGM--NDVFSAGRVQTPTLA
A0A919ZDY6_9BACL/1-766 EQLHDASEFEHLTEAARARSEADWLIGMNASRAFTT-----RH--NTLLSVGRVQTPVLA
N9V601_CLOIN/1-726     THLKDAREYEPLYRSAVCRAEADWLVGLNTTRALTC-----KF--NAQLSAGRVQTPTLA

TOP3_ECOLI/1-653       LVVRRDEEIENFVAKDFFEVKAH-I------------VTP--------A-DE---R----
B7L6N6_ECO55/1-653     LVVRRDEEIENFVAKDFFEVKAH-I------------VTP--------A-DE---R----
B2U3E8_SHIB3/1-653     LVVRRDEEIENFVAKDFFEVKAH-I------------VTP--------A-DE---R----
A0A0H2VUR4_SHIFL/1-653 LVVRRDEEIENFVAKDFFEVKAH-I------------VTP--------A-DE---R----
A7ZMN2_ECO24/1-653     LVVRRDEEIENFVAKDFFEVKAH-I------------VTP--------A-DE---R----
Q8XDW7_ECO57/1-653     LVVRRDEEIENFVAKDFFEVKAH-I------------VTP--------A-DE---R----
Q3Z2A9_SHISS/1-653     LVVRRDEEIENFVAKDFFEVKAH-I------------VTP--------A-DE---R----
Q32GA7_SHIDS/1-653     LVVRRDEEIENFVAKDFFEVKAR-I------------VTP--------A-DE---R----
A0A0H3EI55_ECO8N/1-651 LVVRRDEEIENFVAKDFFEVKAH-I------------VTP--------A-DE---R----
A0A0H2YZH7_ECOK1/1-669 LVVRRDEEIENFVAKDFFEVKAH-I------------VTP--------A-DE---R----
B7MAX2_ECO45/1-651     LVVRRDEEIENFVAKDFFEVKAH-I------------VTP--------A-DE---R----
B7USE3_ECO27/1-651     LVVRRDEEIENFVAKDFFEVKAH-I------------VTP--------A-DE---R----
D2TUK4_CITRI/1-648     LVVRRDEEIENFIPKDFFEVRAH-I------------VTP--------A-DE---R----
A8AHF6_CITK8/1-647     LVVRRDEEIENFVAKDFFEVKAH-I------------VTP--------A-EE---R----
A0A0H2V7V3_ECOL6/1-667 LVVRRDEEIENFVAKDFFEVKAH-I------------VTP--------A-DE---R----
A0A2X4TRU7_SALER/1-661 LVVRRDEEIENFVAKDFFEVKAH-I------------VTP--------A-DE---R----
TOP3_SALTY/1-649       LVVRRDEEIENFVAKDFFEVKAH-I------------VTP--------A-DE---R----
TOP3_SALTI/1-649       LVVRRDEEIENFVAKDFFEVKAH-I------------VTP--------A-DE---R----
L0M5G4_ENTBF/1-652     LVVRRDEEIENFVAKDFFEVKAH-I------------VTP--------K-DE---R----
A9MFG7_SALAR/1-649     LVVRRDEEIENFVAKDFFEVKAH-I------------VTP--------A-DE---R----
A0A0A6ZS57_SHIDY/1-623 LVVRRDEEIENFVAKDFFEVKAR-I------------VTP--------A-DE---R----
A0A484ZBN0_9ENTR/1-637 LVVRRDEEIENFVAKDFFEVKAH-I------------VTP--------K-DE---R----
A0A0H3CJG5_ENTCC/1-635 LVVRRDEEIENFVAKDFFEVKAH-I------------VTP--------K-EE---R----
A0A1C4DCF1_9ENTR/1-646 LVVRRDEEIENFVAKDFFEVKAH-I------------VTP--------A-GE---R----
A0A0J5M788_PLUGE/1-646 LVVRRDEEIENFVAKDFFDVKAH-I------------VTP--------A-DE---R----
A0A0H3FXW2_KLEAK/1-649 LVVRRDEEIENFVAKDFFDVKAH-I------------VTP--------Q-DE---R----
E3GAM3_ENTLS/1-640     LVVRRDEEIENFVAKDFFDVKAH-I------------VTP--------A-DE---R----
A0A0L0AMX7_9ENTR/1-638 LVVRRDEEIANFVAKDFFDVKAH-I------------VTP--------K-DE---R----
A0A9Q8B7H0_KLEVA/1-648 LVVRRDEEIENFVAKDFFDVKAH-I------------VTP--------Q-EE---R----
A0A5R9LGS7_9ENTR/1-651 LVVRRDEEIENFVAKDFFDVKAH-I------------VTP--------K-DE---R----
A0A807LLX0_9ENTR/1-645 LVVRRDEEIENFVSKDFFEVKAH-I------------VTP--------A-GE---R----
A0A7M2VCZ3_9ENTR/1-648 LVVRRDEEIENFVAKDFFEVKAH-I------------VTP--------A-GE---R----
A0A8I0CZT9_9PSED/1-634 LVVRRDEEIENFVAKDFFEVKAH-I------------VTP--------K-DE---R----
A0A7Z8ZD75_RAOTE/1-652 LVVRRDEEIENFVAKDFFDVKAH-I------------VTP--------Q-DE---R----
A0A0L0H1N6_9ENTR/1-643 LVVRRDEEIENFVAKDFFEVKAH-I------------VTP--------K-DE---R----
A0A089PZS2_9ENTR/1-665 LVVRRDEEIENFVAKDYFEVKAH-I------------VTP--------A-DE---R----
A0A090V381_PSEVU/1-644 LVVRRDEEIENFVAKDFFEVKAH-I------------VTP--------K-EE---R----
A0A085GF58_9ENTR/1-662 LVVRRDEEIENFVAKDFFEVKAH-I------------VTP--------A-DE---R----
I2BA81_SHIBC/1-642     LVVRRDEEIENFVPRDFFEVKAH-I------------VTP--------A-EE---R----
A0A4P8YQP4_9ENTR/1-652 LVVRRDEEIENFVPRDFFEVRAH-I------------VTP--------K-DE---R----
A0A8K0UZF7_9ENTR/1-635 LVVRRDEEIENFIPKDYFEVKAH-I------------VTP--------A-GE---R----
A7MNU7_CROS8/1-648     LVVRRDEEIENFVAKDFFEVKAH-I------------VTP--------A-QE---R----
H5UYT7_ATLHE/1-647     LVVRRDEEIENFVAKDYFEVKAH-I------------VTP--------K-DE---R----
A0A085GBM8_EWIA3/1-655 LVVRRDEEIENFVPKDYFEVKAH-I------------VTP--------L-DE---R----
H2IYN6_RAHAC/1-647     LVVRRDEDIENFVPKDFFEVKAH-I------------VTP--------A-EE---R----
Q0WEZ8_YERPE/1-642     LVVRRDEEIESFIPKDFFEVKAH-I------------VTP--------A-DE---R----
A0A250AVD5_9GAMM/1-641 LVVRRDEEIENFVPKDFFEVKAH-I------------VTP--------A-DE---R----
A0A1S8CPK6_9GAMM/1-636 LVVRRDEEIENFVPKDFFEVKAH-I------------VTP--------K-EE---R----
A0A542BQ97_SERFO/1-641 LVVRRDEEIENFVSKDFFEVKAH-I------------VTP--------K-EE---R----
A0A240C3B2_SERFI/1-641 LVVRRDEDIENFVPKDFFEVKAH-I------------VTP--------K-EE---R----
W0L8G4_9GAMM/1-641     LVVRRDEEIENFVPKDFFEVKAH-I------------VTP--------K-EE---R----
Q6D4Q3_PECAS/1-641     LVVRRDEEIENFVSKDYFEVKAH-I------------VTP--------A-DE---R----
A0A0L7T0T8_9GAMM/1-638 LVVRRDEEIENFVAKDFFEVKAH-I------------VTP--------K-DE---R----
A0A1X0WIY6_9GAMM/1-642 LVVRRDEEIENFVPKDFFEVKAH-I------------VTP--------A-DE---R----
A0A370R4E2_9GAMM/1-642 LVVRRDEEIENFVPKDFFEVKAH-I------------VTP--------A-EE---R----
A0A848MHX8_9GAMM/1-644 LVVRRDEEIENFVPKDFFEVKAH-I------------VTP--------A-DE---R----
A0A427KBN5_9GAMM/1-638 LVVRRDEEIENFVPKDFFEVKAH-I------------VTP--------K-DE---R----
A0A443IIA1_9GAMM/1-650 LVVRRDEEIENFVAKDFFEVKAH-I------------VTP--------K-EE---R----
A0A941ZA03_9ENTR/1-659 LVVRRDEEIENFIPRDYFEVKAH-I------------VTP--------A-DE---R----
A0A380QM11_YERRU/1-639 LVVRRDEEIEDFVPKDFFEVKAH-I------------VTP--------L-EE---R----
A0A6M8U9A4_9GAMM/1-640 LVVRRDEEIENFIPKDFFEVKAH-I------------VTP--------K-EE---R----
E0SBC8_DICD3/1-641     LVVRRDEEIDNFVSRDYFEVKAH-I------------VTP--------A-DE---R----
A0A5J5G4L5_9GAMM/1-640 LVVRRDEEIEHFVPKDYFEVKAH-I------------VTP--------A-QE---R----
D8MSY7_ERWBE/1-637     LVVRRDEEIENFIAKDFFEVKAH-I------------VTP--------K-DE---R----
A0A071LW77_9ENTR/1-656 LVVRRDEEIANFVPRDFFEVRAH-I------------VTP--------Q-GE---R----
A0A014NJ54_9GAMM/1-637 LVVRRDEEIENFVAKDFFEVRAH-I------------VTP--------Q-DE---R----
A0A0U3JY20_9GAMM/1-640 LVVRRDEEIENFIPKDYFEVKAH-I------------VTP--------K-DE---R----
A0A097R1U4_HAFAL/1-639 LVVRRDEEIENFVSKDFYEVKAH-I------------VTP--------A-EE---R----
A0A083ZY68_9GAMM/1-641 LVVRRDEEIEDFVSKDFFEVKAH-I------------VTP--------K-EE---R----
A0A0Q4MDL7_9GAMM/1-640 LVVRRDEEIENFIPRDYFEVKAH-I------------VTP--------Q-DE---R----
A0A0G4K0L1_9GAMM/1-640 LVVRRDEEIENFVPKDYFEVKAH-I------------LTP--------T-GE---R----
A0A4P8QZ73_9GAMM/1-640 LVVRRDEEIENFVPKDYFEVKAH-I------------VTP--------A-DE---R----
B2VKW4_ERWT9/1-641     LVVRRDEDIENFVAKDFFEVRAH-I------------VTP--------A-DE---R----
A0A2N5ER51_9GAMM/1-643 LVVRRDEEIEHFVPKDFFEVKAH-V------------VTP--------A-DE---R----
A0A1W6B8X2_9GAMM/1-638 LVVRRDEEIENFIPKDYFEVKAH-I------------VTP--------K-EE---R----
A0A8J7GTD6_9ENTR/1-643 LVVRRDEEIENFVSKDYFEVKAH-I------------VTP--------A-DE---R----
A0A8J7H849_9ENTR/1-640 LVVRRDEEIENFVSKDYFEVKAH-I------------VTP--------A-DE---R----
A0A2I5TKP8_SERS3/1-640 LVVRRDEEIEHFVPKDYFEVKAH-I------------LTP--------A-GE---R----
E9CM89_9GAMM/1-640     LVVRRDEEIENFVPKDFFEVKAH-I------------VTP--------K-EE---R----
A0A2C6DRK6_9GAMM/1-644 LVVRRDEEIENFVPKDFFEVKAH-I------------VTP--------L-DE---R----
A0A2I0G1A1_9GAMM/1-637 LVVRRDEDIENFVAKAFYEVKAH-I------------VTP--------A-NE---R----
A0A2D0KU67_9GAMM/1-642 LVVRRDEEIEHFVPKDFFEVKAH-I------------ITP--------K-EE---R----
U3TRC4_9ENTR/1-640     LVVRRDEEIKNFVPKDYFEVKAH-I------------VTP--------K-EE---R----
A0A0U5L518_9GAMM/1-652 LVVRRDEEIENFVAKDYFEVKAH-I------------ITP--------D-GV---R----
D3VHA9_XENNA/1-639     LVVRRDEEIEHFVPKDFFEVKAH-I------------VTP--------S-EE---R----
A0A077P4S7_XENBV/1-644 LVVRRDEEIEHFVPKDFFEVKAH-I------------VTP--------N-EE---R----
A0A1H3XRT5_9GAMM/1-643 LVVRRDEEIENFVPKDFFDVKAH-I------------VTP--------A-DE---R----
A0A0M2KB50_9GAMM/1-636 LVVRRDEDIENFIAKDFFEVKAH-I------------VTP--------Q-NE---R----
A0A1I7IJG8_9GAMM/1-644 LVVRRDEEIEHFVPKDFFEVKAH-I------------VTP--------S-EE---R----
A0A3D9UF20_9GAMM/1-639 LVVRRDEEIEHFVPKDFFEVKAY-I------------VTP--------K-EE---R----
D4GG18_PANAM/1-638     LVVRRDEEIANFVPKDYFEVKAH-I------------VTP--------D-ES---R----
Q7N407_PHOLL/1-642     LVVRRDEEIEHFVPKDFFEVKAH-I------------VTP--------K-DE---R----
A0A1I4Z8W9_9GAMM/1-640 LVVRRDQEIENFIAKTFFEVKAH-I------------VTL--------Q-QE---R----
A0A2G8E5D5_9GAMM/1-641 LVVRRDEEIENFVAKTFYEVKAH-I------------VTP--------L-EE---R----
A0A379AG56_ENTAG/1-638 LVVRRDEEIENFVPKDYFEVKAH-I------------LTP--------D-GA---R----
A0A2X4UJ26_9GAMM/1-659 LVVRRDEEIENFVPKDFFEVKAH-I------------VTP--------S-QE---R----
K8WJ57_9GAMM/1-639     LVVRRDEDIENFIPKDYFEVRAH-I------------VTP--------Q-DE---R----
B4EXS9_PROMH/1-655     LVVRRDEEIENFVPKDFFEVKAH-I------------VTP--------A-DE---R----
A0A5M7QHY7_9GAMM/1-638 LVVRRDEEIENFLPKEYFEVKAH-I------------VTP--------D-GT---R----
W1IST1_9GAMM/1-648     LVVRRDEEIEHFVPKDFFEVKAH-V------------ITP--------N-EE---R----
J7TST1_MORMO/1-654     LVVRRDEEIENFVPRDFFEVRAH-I------------VTP--------A-DE---R----
A0A0N0IA39_9GAMM/1-648 LVVRRDEDIENFVPKDFFEVKAH-I------------VTP--------N-EE---R----
A0A845SII0_9GAMM/1-647 LVVKRDEEIENFAPKTFFEVKAH-I------------VTP--------S-QE---R----
A0A198GKV9_9GAMM/1-654 LVVRRDEEIENFIPKDFFEVKAH-V------------VTP--------A-DE---R----
A0A095T8D9_9GAMM/1-637 LVVRRDEEIANFVAKDFFEVRAH-I------------LAD--------N-EQ---R----
A0A1S1HPE2_PROST/1-643 LVVRRDEDIENFVPKDYFEVRAH-I------------ITP--------Q-EE---R----
A0A4V2Q2D2_9GAMM/1-643 LVVRRDEEIENFVPKTFFEVKAH-I------------VTP--------S-QE---R----
A0A1B7K4E5_9GAMM/1-647 LVVRRDEEIENFVPKDYFEVKAH-I------------VTP--------Q-DE---R----
A0A085JEB5_9GAMM/1-641 LVVRRDEEIENFVARDFFEVKAH-I------------LAG--------D-EQ---R----
A0A4V2W5I7_9GAMM/1-654 LVVRRDEDIENFVPKAYFDVKAH-I------------ITP--------A-QE---R----
W0HXD6_9GAMM/1-651     LVVRRDEEIEHFVPKAYFEVKAH-I------------VTP--------S-QE---R----
A0A2U8I7X9_9GAMM/1-641 LVVRRDEEIENFVAKDFFEVKAH-I------------ITL--------A-QE---R----
A0A0H3DSQ0_EDWTF/1-642 LVVRRDEEIAHFVAKDYYEVRAH-I------------VTP--------A-GE---R----
A0AAU8P313_EDWPI/1-642 LVVRRDEEIAHFVAKDYYEVRAH-I------------VTP--------A-GE---R----
E0WQC4_9ENTR/1-624     LVVRRDEEIENFIPKDFFEVKAH-I------------ITP--------K-GE---R----
G2GWC3_9ENTR/1-636     LVVRRDEEIENFIPKDFFEVKAH-I------------ITP--------K-GE---R----
A0A0J8YKR7_9GAMM/1-636 LVVRRDEEIANFIAKDFYEVKAF-I------------VAD--------N-QP--------
A0AA95K1T7_9GAMM/1-648 LVVRRDEDIEHFVAKDFFEVKAH-I------------ITP--------N-EE---R----
A0A7D6DIA2_9GAMM/1-646 LVVRRDEEIEHFVAKDFFEVKAH-I------------ITP--------N-KE---R----
R8ANU3_PLESH/1-683     LVVRRDEEIEHFVPRPYYEVRAH-I------------ITP--------A-EE---T----
A0A1T0ASZ7_9PAST/1-639 LIVRRDLEIENFVPKDYFEVLAH-I-----------LVPE--------T-QE---R----
A0A447SQR2_AVIVO/1-642 LIVRRDLEIENFQPKDYFEVQAF-V--------------Q--------T-KE---E-IPQ
A0A6H0T6Z6_9PAST/1-638 LIVRRDLEIENFVPKDYFEVLAH-I-----------LVPE--------S-QD---R----
E6KWG5_9PAST/1-640     LIVRRDLEIEHFQPKDFFEVLAW-L------------RDP--------K-EE---KTPKK
A0A4R2N2X3_9PAST/1-659 LIVRRDLDIENFQPKDYFEVQAF-V--------------E--------T-QE---E-TPQ
A0A2M8RTE7_9PAST/1-641 LIVRRDTEIEHFQPKDFFEVQAF-V--------------Q--------T-QE---E-TPQ
TOP3_PASMU/1-650       LIVRRDLEIENFKPQDFFEVLAH-I----------QAETPEKITALSAQEKANIPQ----
A0A011P5B9_9PAST/1-639 LIVRRDLEIEHFVPKDYFEVFAH-I-----------VVPE--------T-QE---K----
A6VQ11_ACTSZ/1-644     LIVRRDLEIENFRPKDFFEVLAQ-I------------KSE--------Q-NPTALS----
A0A0J5P2K8_9PAST/1-639 LIVRRDLEIEHFVPKDYFEVLAH-I-----------LVPE--------T-QE---R----
A3N0A8_ACTP2/1-645     LIVRRDLEIENFVPKDYFEVLAH-I-----------VVPE--------T-QE---R----
TOP3_HAEIN/1-651       LIVRRDLEIEHFQPKDFFEVQAW-V-------NPESKEEK--------T-PE---K-STA
A0A4P7CGU5_9PAST/1-639 LIVRRDLEIENFIPKDYFEVLAN-V-----------VVPE--------T-QE---R----
A0A0A3ANY5_9PAST/1-654 LIVRRDLEIENFQPKDFYEVQAY-I--------------R--------T-ND---Q-PPQ
A0A1V3IZF2_9PAST/1-654 LIVRRDLDIEHFQPKDFYEVLAW-V-------NPEGQVEK--------T-AE---K-STA
A0A2U0SMT9_9PAST/1-648 LIVRRDLEIENFQPKDFFEVMAH-I--------------Q--------T-QE---K-TPQ
I3DCN0_9PAST/1-644     LIVRRDLEIENFQPKDFFEVLAH-I--------------Q--------T-QE---E-IPQ
A0A1V3TUJ8_9PAST/1-639 LIVRRDLEIENFVPKDYFEVFAN-I-----------IVPE--------T-QE---R----
B8F447_GLAP5/1-640     LIVRRDLEIENFIPKDYFEVLAN-V-----------VVPE--------T-QE---R----
A0A2M8S3E4_9PAST/1-636 LIVRRDLDIEHFQPKDFFEVLAH-V--------------H--------T-QE---E-NPQ
A0A377IVM9_9PAST/1-650 LIVRRDLEIENFQPKDFYEVLAW-V-----------KEDK--------T-AE---N-PTA
A0A379C8X9_9PAST/1-628 LIVRRDLEIENFVPKDYFEVLAH-V-----------VVPE--------T-QE---R----
A0A3N4VSJ5_9PAST/1-633 LIVHRDLEIENFTPKDYFEVLAH-I-----------IVPE--------T-QE---H----
A0A369ZQL7_9PAST/1-645 LIVRRDLEIENFVPKDYFEVMAN-V-----------RVSE--------T-GE---A----
A0A4R6VCT2_9PAST/1-641 LIVRRDLEIENFQPKDFFEVLAH--------------IRP--------Q-QEKTPK----
A0A448TW34_9PAST/1-648 LIVNRDHEIEHFQPKDYYEVQAD-I------------ITQ----------DE---SSPFF
A0A4R1FY09_9PAST/1-641 LIVRRDLEIEHFQPKDFFEVLAH-I---------QPSPTH--------N-EQ---H-QAF
A0A379B4N4_9PAST/1-636 LIVRRDLEIEHFQPKDFFEVQAF-V--------------K--------T-IE---E-TPQ
A0A9Q6Z1S2_HISSO/1-632 LIVRRDLEIEHFQPKDFFEVQAF-I--------------A--------T-KE---K-TPS
A0A1I0CJZ3_9GAMM/1-624 LVVQRDKDINHFVAKDFFEVKAV-L------------FAD--------E-IE---SKKPS
A0A4R2T4D1_9PAST/1-653 LIVRRDLEIENFQPKDFFEVLAH-I-----------QVPE--------T-PQ---N-PTA
A0A4R2N9H7_9PAST/1-642 LIVRRDIEIEHFQPKDYFEVEAN-I-----------YVSE--------T-TD---R----
A0A1T0BBL3_9PAST/1-637 LIVRRDLEIENFQPKDFFEVLAH-I------------QSE--------S-PQKIEREQAE
A0A4R1L346_9PAST/1-643 LIVRRDLEIEHFQPKDFFEVLAY-I--------------A--------N-DE---K-TEP
Q7VLX0_HAEDU/1-639     LIVRRDLEIEHFTPKDYFEVLAH-I-----------IVPT--------T-QE---R----
A0A8E3S990_9PAST/1-651 LIVRRDLEIEHFQPKDFFDVIAH-I-------DQQDCTVV--------G-DN---QIQGF
A0A1A7P425_9PAST/1-644 LIVRRDLEIENFVPKDFFEVQAN-I-------YFSAETVT--------Q-QP---QIQGY
A0A7W2ABZ2_9GAMM/1-645 LVVQRDAEIDVFVPKPYYEVDAH-L------------LTA--------R-GE---R----
A0A1H4F8K8_9GAMM/1-667 LVVQRDAEIAAFVPKPYYEVDAH-L------------LTE--------R-GE---R----
A0A853R833_9VIBR/1-650 LVVRRDEEIENFIPRDYFTLHAL-I---PYQ-----TDQV--------A-FD--------
A0A8J7FBN0_9GAMM/1-655 LVVRRDREIEAFQPKPFYEVIAH-L------------VTP--------D-GS---R----
A0A0Q2V3I4_VIBFU/1-650 LVVRRDEEIENFVPRDYFTLDAL-I---PYQ-----DANG--------A-FD--------
A0AAN0Y316_VIBNA/1-654 LVVRRDEEIENFIPKDYFTLHAL-I---PYQ-----DQNG--------A-FD--------
A0A0M0HLM8_VIBNE/1-654 LVARRDEEIENFVPKDYFTLHAL-I---PYQ-----DGAQ--------Q-FD--------
A0A0C3EAU4_9VIBR/1-654 LVVRRDEEIENFVPKDYYTLYAL-I---PYQ-----DQNG--------A-FD--------
U2ZFA2_VIBPR/1-654     LVVRRDEEIEHFVPKDYFTLHAL-I---PYQ-----DDTQ--------Q-FD--------
A0A1G8F8T1_9VIBR/1-649 LVVRRDEEIENFVPRDYFTLDAL-I---PYQ-----DGQH--------S-FD--------
A0A918DPI9_9GAMM/1-658 LVVRRDRAIEDFVPKPFYEVLAH-L------------LTE--------D-GE---R----
A0A2N8ZDR8_9VIBR/1-654 LVVRRDEEIENFVPRDFFTLHAL-I---PYQ-----STHG--------T-FD--------
TOP3_VIBCH/1-647       LVVRRDEEIEHFIPHDYFTLDAL-I---PYQ-----NGTE--------Y-FD--------
A0A3A2IBT6_9VIBR/1-654 LVVRRDEEIENFVPKDYFTLHAL-I---PYQ-----DHNG--------A-FD--------
A0A109DAQ1_9VIBR/1-670 LVVRRDEEIENFIPKDYFTLHAL-I---PYQ-----NNGQ--------S-FD--------
A0A1B9R010_9VIBR/1-669 LVVRRDEEIENFIPKDYFTLHAL-I---PYQ-----NNGQ--------S-FD--------
A0AAU8WTQ7_9VIBR/1-647 LVVRRDEEIEHFIPHDYFTLDAL-I---PYQ-----NGTE--------H-FD--------
A0A9X3CHG6_9VIBR/1-653 LVVRRDEEIENFVPRDYFTLHAL-I---PYQ-----NGSH--------Q-FD--------
A0A1E2VA45_9GAMM/1-670 LVVQRDHDIEAFQSKPYYEVDAH-L------------LTA--------A-QA---R----
A0A6G7CJM2_9VIBR/1-650 LVVRRDEEIKNFIPRDYFTLHAL-I---PYQ-----DSNG--------V-FD--------
A0A975UC08_9VIBR/1-646 LVVRRDEEIEQFVPKDYFTLDAL-I---PYQ-----DSSG--------A-FD--------
A0A7X4LHP5_9VIBR/1-659 LVVRRDEEIEQFIPRDFFTVDAL-I---PYQ-----NDGQ--------A-FD--------
A0A099LN78_9VIBR/1-663 LVVRRDEEIENFIPRDYFTLHAL-I---PYQ-----HNAV--------A-FD--------
U4K377_9VIBR/1-659     LVVRRDEEIENFVPRDYFTLHAL-I---PYQ-----DQNG--------S-FD--------
A0A2I0F6A3_9GAMM/1-649 LVVRRDIEIANFVSKPFYEVLAH-L------------QTQ--------Q-QD---A----
A0A1A9F0B7_9GAMM/1-669 LVVRRDQAIAAFVPKPFYEVRAH-L------------LTA--------A-QE---A----
A8T8U1_9VIBR/1-658     LVARRDEEIENFIPKDYFTLHAL-I---PYQ-----DHNG--------A-FD--------
U3A2C3_9VIBR/1-654     LVVRRDEEIEHFVPKDYFTLHAL-I---PYQ-----DHNG--------T-FD--------
A0A1R4B0G2_9VIBR/1-661 LVVRRDEEIENFVPKDYFTVDAL-I---PYQ-----GEQG--------I-FD--------
A0A0F4NQL8_9VIBR/1-651 LVVRRDEEIENFVPRDYFTLHAL-I---PYQ-----DGAK--------Q-FD--------
A0A7X8TUH4_9VIBR/1-664 LVVRRDEEIEAFIAKDYFTLDAL-L-----------PYTPPSAAADASP-IE--------
A0A9X0R994_VIBME/1-652 LVVRRDAEIAHFVAHDYFTLHAL-I---PYQ-----VEGH--------E-FD--------
A0A5P9CJ89_9VIBR/1-649 LVVRRDEEIENFVPRDYFTLDAL-I---PYQ-----EGAR--------Q-FD--------
A0KQC1_AERHH/1-656     LVVRRDLEIEAFVPKPFFEVLAH-L------------QTE--------G-NE---R----
A0A0J1HGH7_9GAMM/1-664 LVTRRDDEIANFVPKPFYELFAL-I------------PYQ--------D-ME--------
Q21KH5_SACD2/1-645     MVVERDRAIEEFVSKPFYEVLAH-L------------TTL--------T-GEPTA-----
Q12LJ6_SHEDO/1-668     LVVRRDEEIEAFVPKPFYEVLAH-L------------LTD--------K-QQ---G----
A0A7Z2YDY8_9VIBR/1-643 LVVRRDEEIENFVPKDYYTLHAL-I---PYQ-----RDGK--------A-FD--------
A0A1Q9GL54_9GAMM/1-665 LVTRRDDEIANFVPKPFYELFAL-I------------PYQ--------D-NM--------
A0A7Y4FGR6_9VIBR/1-644 LVVRRDDEIANFVAKDYFTLHAL-I---PYQ-----HDGK--------T-FD--------
D0YVM3_PHODD/1-662     LVTRRDDEIANFIPKPFFEVFAL-I------------PYQ--------E-QE--------
A0A6I5ISV0_9VIBR/1-649 LVVRRDEEIAHFEPKDYFTLHAL-I---PYQ-----HGEH--------C-FD--------
A0A178KAE5_9GAMM/1-647 LVTRRDDDIANFVPKPFYEVFAL-I------------PYQ--------D-ND--------
A0A1R4LDN7_VIBR1/1-663 LVVRRDETIENFVPRDYFTLHAL-I---PYH-----TADQ--------A-FD--------
A0A2N7DA60_9VIBR/1-652 LVVRRDEEIENFIAKDYFTLDAL-I---PYQ-----HDDQ--------S-FD--------
A0A1N6UKA8_9GAMM/1-660 LVVQRDAAIDAFVPKPFYEVDAH-L------------LTE--------S-GE---R----
A0A099PCY4_9GAMM/1-641 LVVRRDETIEAFVSKPFYEVLAQ-L------------ETE--------A-GE---H----
A0A0C5WNT4_9GAMM/1-658 LVTRRDDEITNFVPKPFYELFAL-I------------PYQ--------Q-QE--------
A0A240EIQ0_9VIBR/1-650 LVVRRDEEIENFVAKDYYTLHAL-I---PYQ-----DSQA--------A-FD--------
A0A9X1WAD7_9VIBR/1-647 LVVRRDEEIENFVPQDYFTLHAL-I---PYQ-----EGNE--------L-FD--------
A0A5J6X3Q9_9GAMM/1-647 LVVRRDQEIAAFVPKPFFEVLAH-L------------RSA--------A-GE---P----
A0A2P5TLW1_9GAMM/1-647 LVVRRDQDIGSFTVKPYYEVQAL-L------------QTD--------D-GE---R----
U3CL90_9VIBR/1-650     LVVRRDREIEKFVPRDYFTLDAL-I---PYQ-----DGNQ--------A-FD--------
A0A0F5VGQ5_9GAMM/1-663 LVTRRDDEVANFVPVPFYDVYAL-I------------PYQ--------D-NV--------
A0A0C2NNJ6_9VIBR/1-646 LVVRRDEEIEKFISRDYFSLHAL-I---PYQ-----GEFG--------G-FD--------
A0AA37SDV9_9GAMM/1-645 LVVRRDQEIENFVSKPFYEVIAH-L------------STA--------Q-NQ---A----
A0A1E5E4G8_9VIBR/1-654 LVVRRDEEIENFIPRDYFTLHAL-I---PYK-----HGNE--------A-FD--------
A0A2M8H3K8_9VIBR/1-640 LVVRRDEEIEHFVPKDYCTLYAL-I---PYQ-----NAEQ--------S-FD--------
A0A9J6RN65_9GAMM/1-653 LVVQRDRDIENFIAKPFYQVIAH-I------------ETP--------Q-GD---S----
A0A0J1GI89_9GAMM/1-674 LVTRRDDEIANFVPKPFYELFAL-I------------PYQ--------D-MV--------
A0A4P9VI26_9GAMM/1-671 LVVRRDLEIEHFVSKPYYEVFAL-L------------ETQ--------K-GE---Q----
A0A233RAN7_9GAMM/1-640 LVVRRDRDIADFQPKPFYEVQAL-L------------HTE--------G-DE---Q----
A0A364NMX5_9GAMM/1-641 LVVRRDEAIEAFVSKPFYEVLAN-V------------QTD--------A-GE---S----
Q6LP07_PHOPR/1-649     LVTRRDDDIANFKPKPFYEVFAL-I------------PYQ--------D-MD--------
H2FYC8_OCESG/1-638     LVVRRDRDIADFRPKPFYEVLAL-L------------QTD--------S-KA---Q----
A0A081FU82_9GAMM/1-665 LVVERDRAIEAFVSKPFFEVLAH-L------------QTE--------D-AQ---T----
A0A9X3ISU2_9GAMM/1-703 LVVRRDQEIRDFVTRPFYEVRAA-I---------HM---S--------A-EQ--PLA---
A0A1C4CRP6_9GAMM/1-630 LVVRRDLEIAQFVPKPFYEVFAV-L------------QTK--------D-NE---T----
Q8ECS1_SHEON/1-702     LIVRRDEEIAHFQSKPFYEVLAH-L------------VTD--------K-QQ---F----
A0A1X1MPV7_9VIBR/1-646 LVVRRDQEIDNFVAKTYYTLEAH-V----------AVDNP--------S-GT--------
A0A0Q0KJS3_9GAMM/1-671 LVVRRDEEIANFVPKPFYEVLAH-L------------LTD--------K-NE---S----
A3D660_SHEB5/1-705     LVVRRDEEIANFQSKPFYEVLAH-L------------ATE--------K-QE---T----
A0AB94ICV2_9GAMM/1-620 LVVKRDHDIAHFQPKAYYEVYAI-L------------ETK--------N-KE---S----
A0A1Y6L2Q0_9GAMM/1-650 LVVRRDDEIANFVAKPFYEVLAL-I------------SYG--------K-QT--------
A0A545SNZ9_9GAMM/1-705 LVVRRDHTIENFVPRAYYEVLAL-V------------ATE--------D-GQ---Q----
A0A2T3LQG2_9GAMM/1-661 LVVRRDDEIANFIPKPFYDVFAL-I------------PYA--------E-QE--------
A0A7Y0Q7C2_9GAMM/1-637 LVVNRNREIEHFIAKPYFEVDAE-V------------QTS--------D-QQ---T----
A0A853HT69_9GAMM/1-660 LVVRRDQTIENFEPKPYYEVFAL-L------------KTE--------K-GE---Q----
E3BL89_9VIBR/1-648     LVVRRDEEIENFVPHDYFTLDAL-I---PYQ-----YDGG--------Q-FD--------
A1S7J4_SHEAM/1-694     LVVRRDLDIEHFEPKDHYEVLAH-I------------TTD--------K-GE---S----
A0A4U1BGN3_9GAMM/1-646 LVVRRDLAIESYVPKPYYEVLAH-L------------ETD--------G-GE---A----
A0A437Q8W3_9GAMM/1-637 LVVRRDEEIENFVPKDFYTLDAV-I------------PYQ--------Q-AP--------
A0A2T3MUK8_9GAMM/1-644 LVTRRDDEIANFKPKPFYEVFAL-I------------PYQ--------D-ME--------
A0A1E5CMR2_9VIBR/1-644 LVVRRDEEIENFIPRDYFTLHAL-I---PYQ-----DGNQ--------Q-FD--------
Q084R2_SHEFN/1-653     LVVRRDDEIADFTPKAFYEVLAH-L------------LTD--------Q-QQ---A----
A0A5P1R9U1_9GAMM/1-639 LVVHRDQEIENFVSKPFYEVFIT-L------------QTD--------Q-GE---T----
A0A1T4QQQ4_9GAMM/1-658 LVVRRDQQIAAFQPKPFYEVQAH-I------------SLT--------A-DQPQIV----
A0A839ITJ0_9GAMM/1-664 LVVRRDEEIRQFQPKNYYEVLAH-L------------QFQLSAADKTAS-DEHH------
A8H313_SHEPA/1-672     LVVRRDAEIAEFISKPFYEVLAH-L------------ATD--------N-QQ---R----
A0A1M6CXP6_9VIBR/1-652 LVVRRDEQIENFVSKDYFTLDAL-I---PYH-----SEKG--------T-LD--------
A0A1R1MGI3_9GAMM/1-667 LVVRRDKVIENFVSKPFYEVLAH-L------------MTA--------D-GE---P----
A0A0F5ANC0_9GAMM/1-667 LVVRRDQAIDSFVPHPFFQLDAI-I------------AHP--------E-GE--------
M5DMV3_9GAMM/1-668     LIVRRDNEIADFISKPFYEVFAA-L---------HL---N--------A-EQ--PLS---
A0A0A7S2M8_FRIPE/1-626 LVVRRDLEIENFVSKPFYEVFAV-I------------ETE--------H-KE---T----
A0A6L5NRH2_9GAMM/1-664 LIVRRDEEIAHFEPKPFFEVLAH-L------------TLP----------EKNGCE----
A0A380C251_9GAMM/1-678 LVVRRDLEIAAFVSKPFYEVLAH-L------------STQ--------E-GN---C----
Q5E4B0_ALIF1/1-656     LVTRRDEEIANFVPKAYYTLDAL-I---PYQ-NDQLNDGV--------P-FD--------
E1VFH2_9GAMM/1-672     LVVRRDQVIANFISVPYYEVLAH-LLTPAPSETAPSLADPAHPT----D-SA---R----
A0A1X9NJ22_9GAMM/1-647 LVVRRDKEIESFVAKPFYQVFAQ-L------------ETD--------K-GE---H----
A0AAF0C3D7_9GAMM/1-651 LVVRRDEEIANFVSKPFYEVYAD-I------------VCE--------N-GE---S----
A0A3P1SI58_9GAMM/1-665 LVVQRDKAIAEFISKPFYEVQAQ-L------------ETD--------K-GE---C----
A0A0F4PVF9_9GAMM/1-644 LVVARDKEIAEFVSKPFYEVHAQ-V------------TTA--------Q-GE---S----
A0A1C3EJU9_9GAMM/1-643 LVVRRDREIANFTPRAFYQLDAI-I------------PHE--------G-ND--------
A0A1I1LAD8_9GAMM/1-644 LVVRRDLEILNFVPHAFYEVLAH--------------LNP--------NLDQ---DINSQ
A0A9X1ZLZ2_9GAMM/1-654 LVVRRDEEIAQFQPKPFYEVLAH-L------------STG--------A-QT--------
A0A558NP45_9GAMM/1-668 LVVRRDEEIADFISKPFYEVQAA--------------VHL--------T-AESPLS----
A0AA37B287_9ALTE/1-661 LVVRRDQEIAEFVSRPYFQVEAK-L------------QTE--------Q-GE---M----
A0A9J7AM78_9GAMM/1-662 LVVRRDEDIADFVSKPFYEVFAQLA------------LTP--------DQAT---S----
B1KKN0_SHEWM/1-666     LVVRRDEEIANFVSKPFFEVLAN-L------------STE--------H-NE---H----
A0A063Y137_9GAMM/1-644 LVVHRDQEIEHFVSRPFYEVFVT-L------------QTT--------A-GE---S----
A0A972JND6_9GAMM/1-689 LVVRRDEDIAAFQSKPFYQVLAH-L---N----T-----E--------A-GA---T----
A0A7Y6YCV4_9GAMM/1-660 LVVRRDEEIERFIPKDYFTLEAL-I------------PHE--------A-NE--------
A0A269PLE4_9GAMM/1-640 LVVRRDLEILNFVPHAFYEVLAH--------------LNP--------D-LENNSSTT--
A0A9W4QZ68_9GAMM/1-641 LVVRRDKEITEFVSKPFYEVFAH-L------------ATQ--------A-GE---E----
A0A553F9J3_9GAMM/1-649 LVVQRDNEINNFVSKPFYEVIAH-I---E----D-----K--------D-KQ---T----
A0A081NJY0_9GAMM/1-641 LVVRRDEEIANFQPKPYFEVFAL-L------------VTD--------Q-GE---C----
A0A0C5V1K1_9GAMM/1-652 LVVRRDEEIDAFVSRPYYEVRAA-I-----------HLTP--------A-DPLC------
A0A244CRQ6_PSEDV/1-640 LVVRRDLEIENFIARPFYDVIAH-F------------NTD--------Q-AE---T----
A0A975AJK8_9GAMM/1-687 LVVRRDAEIANFQPRDYYEVMAH-I------------ITT--------R-GE---R----
A0A0F4QN94_9GAMM/1-646 LVVRRDMEIANFVSKPFFEVQAL-V---R----K-----S--------D-GA---E----
E1SQR5_FERBD/1-639     LVVRRDEAIANFVAKPFYQLDAL-I------------EHD--------S-GV--------
A0A418YJ70_9GAMM/1-647 LVVRRDLAIEAFQPKPFYEVIAH-I------------SLA--------A-DDQNIC----
A0A3A3DA15_9GAMM/1-637 LVVRRDAEIAEFVSKPFYEVFAH-L------------QTQ--------D-KS---R----
A0A1H5WW78_9GAMM/1-647 LVVHRDQEIENFVSKPFYEVFIT-L------------QTQ--------A-GE---S----
A3QFB7_SHELP/1-670     LVVRRDEAIEHFVSKPFYEVLAN-L------------YTQ--------E-QA---H----
A0A0A7EHI2_9GAMM/1-636 LVVRRDLEIENFVSRPFYEVMAENI------------TEK--------G-EQ--------
A0A9X7V3V0_9GAMM/1-644 LVVRRDEEINRFVSRPFYEVQAA-I---------HL---S--------E-QQ--PLS---
A0A9E8HL50_9ALTE/1-650 LVVRRDLELENFTPVNYYEVNAH-I------------ISA--------T-QP---L----
D4ZME2_SHEVD/1-649     LVVRRDEEIANFVSKSFYEVQAN-L------------NTE--------K-NE---A----
A0A1Y0IH56_9GAMM/1-663 LVVRRDQEIEAFVSKPFYDVLAE-L------------ETE--------S-GE---M----
A0A1E7YXA5_9GAMM/1-644 LVVNRDLEIENFVSKPFYDVFID-F------------KTD--------K-NQ---V----
A0A6H1UDR7_9GAMM/1-647 LVVRRDQQIAQFVAKPFYQLDAI-I------------PHD--------G-NT--------
D0I730_GRIHO/1-661     LVVRRDREIEAFVPKPFYQLDAV-I------------PYQ--------G-SD--------
A0A3E0U2D8_9GAMM/1-677 LVVNRDREIANFVSKPFYEVEAK-L---------TLNQTA--------SAPN--------
A0A3A6TIS8_9GAMM/1-649 LVARRDQEILNFESKAFYQVLAH-L---K----T-----E--------S-SQ---S----
A0A348HG82_9GAMM/1-637 LVVHRDREIEHFVSKPFYDVLVT-L------------RTA--------A-GE---S----
A0A5A9W3H1_9GAMM/1-639 LVVHRDQEIENFVSKPFYEVLIT-L------------ETL--------A-GE---S----
A0A2K9JV14_9GAMM/1-640 LVVRRDLEIENFVSKPFYEVIAH-I------------NKP--------NWGV--------
A0A0M2VG30_9GAMM/1-667 LVVRRDQDIANFNSQTYYQVQAE-L------TT-----TS--------A-ET--------
A0A1Y0CZG5_9GAMM/1-649 LVVHRDLEIENFISAPFYEVFIT-L------------QTT--------T-NE---T----
A0A1M5MI55_9GAMM/1-659 LVVRRDAEIAAFEPRPFYQLDAL-I------------EHP--------K-GT--------
A0A7X0TUE5_9GAMM/1-640 LVVARDLEIENFVAKPFYQVSAD-I------------VTP--------N-NE---T----
A0A7R6SSQ2_9GAMM/1-654 LVVRRDREIDEFVSRPFYEVQAI-V------------ETE--------A-GE---S----
A0A166YDZ4_9GAMM/1-644 LVVRRDEEIANFVSKPFYEVTAK-I------------SKA--------N-GE---Q----
A8FTU6_SHESH/1-679     LVVRRDEEIANFVSKPFFEVLAN-L------------TTD--------N-KE---A----
A0A081KAC0_9GAMM/1-652 LVARRDAEIENFQPKPYFEVFAT-L------------LTA--------K-GE---R----
A0A3N9U7M4_9VIBR/1-653 LVVRRDEEIENFVAQDYFTLHAL-I--------PYSDQYH--------S-GD--------
A1SXH7_PSYIN/1-643     LVARRDKEIEVFVSKPFYEVEAH-L------------TTL--------K-PENVAA----
A0A5S9N0D0_9GAMM/1-667 LVVERDRQIEAFQPHPFYEVWAQ-V------------KTT--------K-NE---N----
A0A4R1K1Y3_9GAMM/1-660 LVVRRDETINDFQPKPFYEVEAE-L------------QTE--------R-GE---S----
A0A7R6PNB0_9GAMM/1-643 LVVHRDLEIKDFVSKPFYEVFVT-L------------KTT--------K-CE---C----
G4QGA0_GLANF/1-638     LVVRRDQEIAHFVSKPFYEVIAS-L------------ESQ--------N-KK---T----
A0A7U8GSM9_NEPCE/1-636 LVVRRDSEIESFQSKPFYEVFAQ-M------------STE--------Q-GE---R----
A0A0F4QQD0_9GAMM/1-647 LVVKRDAERENFTPKDFFQVLAN-I------------ETP--------K-NE---A----
A0A2S0VRL1_9ALTE/1-666 LVVQRDQDIASFVPHDYYEVLAD-I------------QTP--------A-GE---C----
R4YTT7_OLEAN/1-677     LVVKRDEEIANFVSRDFYQVEAS-L------------VNA--------N-DE---S----
A0A940EGV5_9GAMM/1-650 LVVNRDREISEFRPHDYFQVDAH-L------------QTA--------D-GQ---C----
A0A919EL97_9GAMM/1-652 LVVERDNTIKDFISKPFYQVFAK-L------------MTA--------K-NE---H----
A0A081N7L0_9GAMM/1-655 LVVQRDEERDNFVPKPFYDVFAR-L------------EAN--------D-ST---R----
A0A099KFV4_9GAMM/1-645 LVVERDQAIDCFVSKPFYEVLAH-I------------ETR--------E-NE---A----
A0A857JKY9_9ALTE/1-637 LVVRRDAEIAQFESKPFYEVMAT-L--------ATQIEQP--------P-QT--------
A0A4R2F672_9GAMM/1-672 LVVRRDEEIAAFQPKPFYEVWAQ-L------------QCD--------N-AV---S----
W7Q7K4_9ALTE/1-682     LIARRDEEIDAFVPHPFYQVKAH-L------------LSP--------T-EQ---P----
A0A975DD65_9GAMM/1-665 IVVKRDQEIANFVSKDYYQVDAH-L-------TLTSAIQN--------N-SD--------
A0A0J8GV36_9ALTE/1-648 LVVRRDEEIENFVSKPFYEVFAN-V------------ITK--------D-NQ---S----
A0A1A8T6Y1_9GAMM/1-650 LVVKRDKEREEFVSKDYFQVVAH-L------------ETD--------T-QP--------
A0A4R1F9J2_9GAMM/1-702 LVVHRDLEIMNFVSKPFYEVMVT-L------------ETS--------K-QE---S----
K6Z8H7_9ALTE/1-651     LVVRRDKAIADFVSKAFYEVWAS-L------------ETD--------Q-GQ---G----
A0A4Y6ICY5_9GAMM/1-653 LIVHRDLEIANFVSKPFYEVLAT-F------------LTA--------S-NE---S----
H5TCA7_9ALTE/1-632     LVVRRCQDIAHFVSKPFYEVLAT-L------------ETT--------D-KA---V----
A0A2N0WRQ2_9GAMM/1-639 LVVRRDQEIKQFTPTPYYDVVAT-L-----------QTTQ--------Q-EE--------
A0A3P3QJ18_9GAMM/1-647 LVVQRDLQIENFVSRDFYQVKAH-I------------TTA--------D-WP--------
A0A1A8T8N7_9GAMM/1-671 LVVARDKEREAFVPKDFYQVWAT-V------------QTS--------Q-GA---L----
A0A4V1A7A1_9GAMM/1-660 LVVRRDKEIADFVSKPFYQVLAE-L-----------ETED--------K-QQ--------
A0AA37T663_9GAMM/1-684 LVVRRDEEIAQFQSKPFYEVWAN-L------------FTE--------N-QE---R----
Q3II06_PSET1/1-629     LIVHRDLEIANFVSKPFYEVICT-L------------LTS--------K-GE---A----
A0A918JZR8_9GAMM/1-650 LVVRRDEAIDAFVSQPYFDVWAN-L------------ETE--------K-GD---H----
I1E068_9GAMM/1-675     LVVKRDQQIADFCSATYYQVRAE-L------HTTEPASSE--------Q-QA--------
A0A917JP79_9GAMM/1-671 LVVRRDQDIEGFVPKPFYEVLAH-L------------KTD--------S-DQ---I----
A0A3M2REY4_9GAMM/1-723 LVVERDNAIEHFEPKPWFRIEGV-F------------QAA--------E-EEADQRP---
M1FI44_9GAMM/1-724     LVVKRDQHIEQFQPQDFFPLEAH-F-----------HGME--------E-DSDTRT----
A0A4Y4F781_9GAMM/1-674 LVVRRDAEIRDFTPVPFFVLWAD-L------------AVA--------R-GT--------
A0A109ULF2_9GAMM/1-675 LVVRRDAEIRDFVPYPFHVLWVD-I------------AVS--------G-GQ--------
A0A5P9IQ85_9GAMM/1-643 LVVRRDAEIRDFEPRPFYVLWAD-L------------AVA--------R-GR--------
A0A291P5W9_9GAMM/1-649 LVVRRDAEIRDFEPRPFFVLWAD-L------------VVA--------R-GR--------
A0A3N9U2G7_9GAMM/1-644 LVVRRDEEIRHFTPYPFYVLWAH-L------------RVG--------A-GT--------
A0A7X4VZP8_9GAMM/1-643 LVVRRDAEIRGFTPRPFFVLWAD-L------------AVS--------R-GE--------
A0A510X5U4_9GAMM/1-660 LVVRRDAEIAAFQPRPFHVLWAD-L------------QVA--------G-GQ--------
A0A7X3H118_9GAMM/1-646 LIVRRDNSIRDFVPHLFYPLWVE-L------------AVK--------S-GQ--------
A0A511UNR2_9GAMM/1-636 LIVRRDNAIRDFVPHPFYPLWVD-L------------NVA--------Q-GQ--------
A0A517DUZ4_9FIRM/1-668 LVVRREREIEGFKPADYFTLKAD-F------------VHN--------D-IV--------
U7UNA4_9FIRM/1-708     LVVRRQRELDDFRPVTYYLVKAV-F------------AHE--------N-GT--------
B7JBJ6_ACIF2/1-699     LVVARDEKIEHFKPKDYYVPRIN---------------------------AG--------
A0A433SFC8_9BURK/1-660 LVVRRDREIQNFVPIPYWAINVS-L------------FSA--------G-RQ--------
A0A402BNC4_9FIRM/1-713 LVVRRERELADFKPIDYFIIKAD-F------------QHE--------N-GS--------
A0A1B3PGW5_9BURK/1-687 LVVARDREIEAFKAVPYHTIRAV-V------------QHA--------G-GS--------
A0A0F6T1V7_9HYPH/1-686 LVVGRDREIEAFKPVPYHTIKAV-V------------EHA--------G-GS--------
G4T4P7_META2/1-689     LVVARDREIEGFKPVPYHTIRAE-I------------QHA--------G-GS--------
Q88FR4_PSEPK/1-653     LVVDRDRSIANFVPVPFWAIDVQ-L------------EHA----------GQ---R----
A0A433SG98_9BURK/1-679 LVVRRDREISNFVPVPFWTVDVG-L------------SAS--------N-QR--------
A0A239TTA9_9FIRM/1-785 LVVRRERELQNFKPVDYFIIKAI-F------------AHQ--------N-GE--------
A0A845SMZ8_9GAMM/1-666 LVVKRDRDIAVFVPKPYWQVKAI-L------------RAG--------G-VT--------
A0A078LS21_9PSED/1-639 LVVDRDRSIADFVPVPYWAIEVQ-L------------QAD--------G-IP--------
A0A124ZYS1_9PSED/1-641 LVVDRDRSISDFVPVAYWAIEVH-L------------KHD--------S-QV--------
Q882Z4_PSESM/1-662     LVVDRDRSIADFVPAPFWAIDVK-L------------LHE--------N-QA--------
A0A2Z2NQC0_9GAMM/1-682 LVVQRDQDIESFVSIPFYTLEAT-F------------IHK--------V-GK--------
A0A6L6YLD3_9BURK/1-624 LVAQRDELVKNFKPVPFYNLRSL-L------------SSG--------S-AS--------
W9SY76_9PSED/1-647     LVVDRDRSIADFVPLPYWAIDVT-L------------LAD--------G-VP--------
A0A6C2D7Q8_9RHOO/1-671 LVVDRDREIARFVSVPFWAIEVT-L------------SHV--------G-QS--------
A0A1A8TNN5_9GAMM/1-674 LVVDRDREIAAFKSVPFWAIDVS-L------------SAG--------G-QA--------
A0A4Y6IG71_9GAMM/1-685 LVVGRDRQIETFTPIPFHTLKAS-I------------SHE--------Q-GN--------
A0A972FBK5_9RHOO/1-671 PVVDRDREIAHFVAVPFWAVEVV--------------LSQ--------A-GQ---F----
A0A972JBP6_9RHOO/1-676 LVVDRDRAIAAFVSVPYWAIEVT-L------------SVG--------G-QV--------
F9N6T8_9FIRM/1-788     LVVRRERELQNFVPVEYYVLQVQ-Y------------GHE--------K-GV--------
U3A8G4_9VIBR/1-743     IVVERDEAIAHFVPVPFYDVFVD---------------------------AG--------
A4G6I7_HERAR/1-673     LVVDRDREIAAFVSVPYWAIVVS-L------------SAG--------V-QA--------
A0A7H1NP79_9PROT/1-714 LVVNRDKEREYFRAKAYYTLAGL-F----------YCPDE--------A-GQ--------
A0A2X4T1U7_SALER/1-667 LIVERDRDIAQFAPKPYWNVVVQ-L------------AAG--------G-IA--------
A4VNK8_STUS1/1-615     LVVDRDRSIADFIPVPFWAIDVQ-L------------LAD--------G-AA--------
A0A6L6Q9G9_9BURK/1-675 LVVARDRQIEAFKPIPFHTLHAA-V------------KHA--------N-GA--------
A0A426V706_9BURK/1-676 LVVDRDREIARFVSVPYWAIAVS-L------------FAG--------G-ST--------
I3TVA9_TISMK/1-676     LVVDRDREIARFVSVPYWAIAVS-L------------FAG--------G-ST--------
A0A448TU53_9PAST/1-666 LVVNRDNEIKNFTPKNHYKLVGM-F------------SSN--------D-GQ--------
A0A240AK04_SERFI/1-679 LVVNRDRDIANFISKPYWQVRAT-L------------QKG--------G-IA--------
A0A0W0THC5_9GAMM/1-625 LVVERDLSIEDFKPCDYFVLKVQWL------------SMT--------N-DL--------
A0A8J3E8K7_9GAMM/1-753 LIVERDIEIENFKPKPYYIIKAK-F-------------------------DQ--------
A0A4U0ZUV8_9BACT/1-768 LVVDRDREIENFQKKPFWILRAN-I------------DHP--------N-GS--------
A0A975ZJ08_9BURK/1-720 LLVDRKREIEHFKACDFYQVVAH-L-----------------------D-GG--------
A0A238DK46_9BURK/1-723 LLVDRQREIEHFKPRDHYQVQAA-L-----------------------D-GD--------
A0A6P2G1C9_9BURK/1-730 LVVRRTRAFKAHKKAYYYNVTGR-F------------EVE--------G-VA--------
D8MJG2_ERWBE/1-688     IVVNRDLEIAGFTPKPWWKVRAQ-L------------QKD--------D-VS--------
A0A6N7ZUN9_9HYPH/1-656 LVVDRDREIANFKPVDHYAPTGF-F------------IHE--------N-GK--------
A0A975ZK06_9BURK/1-723 LLVDRQRDIEHFKARDFYQVVAH-L-----------------------D-GG--------
A0A238D2P2_THIDL/1-723 LLVDRQRDIQNFKPRDHYQVQAA-L-----------------------D-GD--------
Q6D9T7_PECAS/1-672     LVVQRDSDIENFSPKPYWQVFAD-I------------EKA--------G-MT--------
F2B8G7_9NEIS/1-633     LVVRRDEIIDNFKPYTYYMLSAV-F------------QAA--------S-GS--------
A0A1S9ZUC6_9GAMM/1-728 LVVRRDRANSSHQKSYYYKVHGD-M------------AIG--------G-LN--------
A0A2R5FCI4_9PROT/1-756 LIVFREWEIRHFKPVNYFTPFIH-L-------------AT--------T-PQ--------
A0A494X0E4_9FIRM/1-796 LVVRREREIRDFKPETYWEVRAT-F------------RKS--------G-GA---T----
A0A0M6YCR2_9HYPH/1-781 LVVSRDREIANFKPTDHFGVTVT-F------------DHE--------N-GS--------
A0A3P7NYJ2_9FIRM/1-711 LIVNRYKEIEDFVPQDYFEVQAD-Y-------------------------GP--------
A0A366EG87_9BACI/1-724 MIARREQEIKRFKPTDFYGIEAQ-T-----------------------N-KG--------
A0A1S6IQV8_9LACT/1-729 IIQQREEEIKKFQPKNYYGLEAQ-T-----------------------D-QG--------
A0A7C8HER0_9FIRM/1-707 ILVQRQKEIDTFVSKDYWEVKAD-F--------------S--------G-----------
A0A9W5YF02_9FIRM/1-709 LIVNRNNEIDNFVPKDYVEVYAV-F-----------------------E-DN--------
A0A6L5WI73_9BACT/1-748 LVVNRDQENENFKSLEYFAISGE-F-----------KSFD--------G-IE--------
A0A1H3IBZ0_9BACI/1-739 IIAKREEEIRHFQPKTYYGINTQ-T-----------------------D-QQ--------
A0A2N5MNN6_9BACI/1-732 MIAKREEEIKSFQPKPYYGATAL-A-----------------------D-GK--------
A0A4U0F9I2_9BACL/1-754 LIYDRQLQIESFDSLKYYEVSGV-F------------TQH--------A-TV--------
A0A6B3SRK2_9BURK/1-696 LVVQRELDIEQFVPKTFYIVKGA-I------------KTR--------A-GN--------
A0A6L8VAD5_9BACL/1-755 LIYDRQKQIEAFSSLKFYELEGY-F------------TQG--------D-TT--------
A0A3S1BAA4_9BACI/1-730 MIARRDEEIKSFQPKPYYGVTAA-V-----------------------D-GK--------
A0A223KWQ4_9BACI/1-728 MIAKREEEIRSFQPKAYYGVQVV-T-----------------------N-NG--------
B8I8Q6_RUMCH/1-722     MIVEREEEIRKFRPKDYWTISAQ-F-----------------------N--G--------
A0A919ZHV5_9BACL/1-779 LVYDRQKQIEAFSSLKFYEVQGF-F------------RQG--------G-TS--------
A0A5D0CUN8_9BACL/1-760 LIYDRQKEIENFDSLTYYEIKAL-F------------EQG--------D-RR--------
A0A9X3WJH7_9BACI/1-725 MIAKREEEIKQFKPRDFYGIQAK-T-----------------------N-KG--------
A0A540V5M1_9BACL/1-727 IIAAREEEIKNFVPKDYYGIQAT-------------------------A-GK--------
A0A919Y3A4_9BACL/1-751 LIYDRQREIESFDSLTYYEIKAE-F------------KQD--------A-RE--------
A0A149VVX1_9PROT/1-645 LVVKRDLEIDNFNAKSFFTLAAH-T------------NTQ--------A-GA---P----
A0A5P9HSG3_9BACI/1-731 MILKREEEMKSFVPKEYFGLKAY-T-----------------------E-NG--------
A0A7X3LET1_9BACL/1-773 LVYDRQKEIDAFNSAKFYDVEAI-F------------KQG--------D-SE--------
A0A1V4IQP7_9CLOT/1-727 MIAQREKEIKEFVPKDYYGVTIV-------------------------A-NS--------
A0A6G8Q6R2_9ACTN/1-702 LLVDREGEIEAFKPEKFWTVHAR-F------------GRE--------G-DT--------
A0A9D2WTL3_9FIRM/1-694 LIVNREREIKNFVPEPYWELYAE-F------------TKN--------N-GQ---A----
V2RK58_9BACT/1-776     LIVRREQEIKNHVKSYYYTIKGS-T------------AIA--------G-SS--------
A0A1E3L8L2_9BACL/1-776 LIYDRQKEIEAFDSQTFYEVRAT-F------------KQA--------D-KS--------
A0A7G5C0Z3_9BACL/1-765 LIYDRQKQIEAFDSLKFYDITGL-F------------SQQ--------A-TN--------
A0A917FBK4_9BACL/1-766 LIYDRQKTIEAFDSLKFFEVEGH-F------------TQK--------E-MT--------
A0A2N5M7G1_9BACI/1-725 IIAKREEDIKNFQPKTYYGVSVT-------------------------S-KG--------
A0A372LNX0_9BACI/1-730 MIAKREEEIKSFKPMDYFGVTAL-------------------------S-DT---K----
N1ZF14_9CLOT/1-712     IMVQRQKEINDFVPEIYYEVEVT-Y-------------------------EN--------
A0A3A1QZ34_9BACI/1-729 IIAKREEEIKHFKPKPFYGLKAK-------------------------S-RD--------
A0A1H0RS59_9BACI/1-732 IIARREEEIKQFVPNPYFGLKAL-T-----------------------N-EK--------
A0A075R1K2_BRELA/1-732 MIAKREEEIQRFVPRPYYGVQAI-T-----------------------G-NG--------
A0AAJ1WJU2_9BACI/1-721 IIAKREEEIKQFKPKTFFGIKAM-------------------------T-DK--------
A0A401LDS9_9FIRM/1-715 LIVERQKEIDAFTAEDYFEVQAD-F-------------------------GG--------
A0A6I3SMQ5_HELMO/1-729 LVVEREKEIKQFVPKDYWTIHAT-------------------------T-KG--------
Q97DB3_CLOAB/1-709     IIVKRQKEIDNFEPKDYWEVVSK-Y-------------------------EG--------
A0A2K2F9R2_9CLOT/1-723 MIVERENEIRRFVPKDYWTIQAK-V-------------------------KG--------
A0A1G5F4Q6_9FIRM/1-729 IIAKREEEIQNFQSKNFYGIAAK-------------------------A-NG--------
A0A0K9GZM7_9BACI/1-731 MIGAREEEIKRFQPKPFYGVTVT--------------TEP--------K-----------
A0A919XHU0_9BACL/1-779 LVYDRQKEIDAFSSAKFYDVEAF-F------------KQG--------D-TE--------
A0A090ZXC0_PAEMA/1-763 LIYDRQKEIENFDSLTYYEIKAE-F------------AQD--------T-RK--------
A0A2C0ZUF5_9BACI/1-725 MIFEREKEIKEFKQQTFYGLQVL-------------------------A-NN--------
U2CHR5_9FIRM/1-729     IIAKREEEIKNFKPKTFYGITAA-------------------------A-EG--------
V9W5G7_9BACL/1-755     LVYDRQKEIEAFSSLTFYEVKAA-F------------QQD--------Q-TI--------
A0A143YJ85_9LACT/1-730 IIAKRGEEIKKFLPKTYYGIEAQ-T-----------------------D-TN--------
A0A8T4K5Z9_9FIRM/1-735 MIAKREEQIRQFVPKPYYGLQAK-Y-------------------------QG--------
A0A0K9H3E0_9BACI/1-720 MIAKREEEIKQFKPKSYYGITAI-------------------------A-GD--------
A0A0M4FKC1_9BACI/1-728 MIAHREEEIKKFKPKPYYGLRAE-------------------------T-NG--------
A0A2S1GXT8_9BACI/1-728 MVAAREDEIKNFKAQTYYGIEAQ-------------------------T-KE--------
A0A1M4M9M6_9FIRM/1-728 MIAKREEEIRNFKPRDFYGIQAL-------------------------S-KD--------
A0A840QUR6_9BACI/1-733 MIAKKEAEIQNFQPKTFYRINAL-T-----------------------D-NG--------
S0FHK5_RUMCE/1-722     MIVAREEEIRKFVPKDYWTITAQ-F-------------------------NG--------
A0A511UTR2_9BACI/1-723 MVAMREEVIRSFKPKVFYELKAV-T-----------------------G-RT--------
A0A0U1KJC9_9BACI/1-724 MIAKREEEIRRFKPTDFYGIEAQ-T-----------------------K-QG--------
A0A938Y359_9BACL/1-731 IIAKREEERNNFVPKTYYRITAS-------------------------S-GS--------
K6DL56_SCHAZ/1-731     IIAKREEEIRQFKAKPYYGIQAQ-T-----------------------N-EK--------
A0A7X2L2K9_9BACL/1-752 LIYDRQKIIEAFSSLKFFEVEGH-F------------TQN--------D-IT--------
A0A0Q3W3Q4_9BACI/1-729 IIAQKEEEIKNFKPKTYYGIEAH-T-----------------------D-QQ--------
A0A917CJ22_9BACL/1-745 LLYDRHKEITAFQSDTYYVIHAM-F------------EQE--------S-GS--------
A0A2S6HQN2_9FIRM/1-735 MIARREEEIKNFVPKSYYGITAK-A------------SQP--------A-----------
A0A9X3WJT9_9BACI/1-725 MIAKREEEIKSFKPQDYYGIQAA-T-----------------------K-QG--------
A0A927IV42_9BACI/1-731 IIARREEEIKQFVPKPYYGLRAI-T-----------------------A-DK--------
A0A3N9UHV9_9BACI/1-731 IIAAREDEIKNFKPRDYYGIEAQ-T-----------------------N-QQ--------
C0EHP9_9FIRM/1-720     ILAQREEEIKKFVPKEFHTVRAD-L-------------------------GS--------
A0A0F5I3C4_BACTR/1-732 IIQKREEEIKHFKPKSYYGITAV-------------------------A-DG--------
A0A926NL10_9BACI/1-725 ILAKREQEIKSFQPQPFYGITAE-------------------------T-TK--------
A0Q2I1_CLONN/1-728     MIAQREEEIKNFKPKTYYGIEAK-------------------------S-DK--------
A0A1U7EE17_9LACT/1-730 MIAKREEDINQFKPKTYYGIKAV-T-----------------------E-DG--------
A0A6I1FU34_9BACI/1-717 LIVKRELEIEHFKPEPFWEVIAQ-F------------NID--------G-KK--------
A0A919ZDY6_9BACL/1-766 LIYDREKEIEAFDSLTYFEVSAL-F------------EQE--------S-TD--------
N9V601_CLOIN/1-726     MIVDREAEIRKFVPKEYFTLRVD-------------------------A-GA--------

TOP3_ECOLI/1-653       ----FTAIW-QPSEAC-----EPYQ-DEEGRLLHRPLAEHVVNRIS-GQP-AIVTSYNDK
B7L6N6_ECO55/1-653     ----FTAIW-QPSEAC-----EPYQ-DEEGRLLHRPLAEHVVNRIS-GQP-AIVTSYNDK
B2U3E8_SHIB3/1-653     ----FTAIW-QPSEAC-----EPYQ-DEEGRLLHRPLAEHVVNRIS-GQP-AIVTSYNDK
A0A0H2VUR4_SHIFL/1-653 ----FTAIW-QPSEAC-----EPYQ-DEEGRLLHRPLAEHVVNRIS-GQP-AIVTSYNDK
A7ZMN2_ECO24/1-653     ----FTAIW-QPSEAC-----EPYQ-DEEGRLLHRPLAEHVVNRIS-GQP-AIVTSYNDK
Q8XDW7_ECO57/1-653     ----FTAIW-QPSEAC-----EPYQ-DEEGRLLHRPLAEHVVNRIS-GQP-AIVTSYNDK
Q3Z2A9_SHISS/1-653     ----FTAIW-QPSEAC-----EPYQ-DEEGRLLHRPLAEHVVNRIS-GQP-AIVTSYNDK
Q32GA7_SHIDS/1-653     ----FTAIW-QPSEAC-----EPYQ-DEEGRLLHRPLAEHVVNRIS-GQP-AIVTSYNDK
A0A0H3EI55_ECO8N/1-651 ----FTAIW-QPSEAC-----EPYQ-DEEGRLLHRPLAEHVVNRIS-GQP-AIVTSYNDK
A0A0H2YZH7_ECOK1/1-669 ----FTAIW-QPSEAC-----EPYQ-DEEGRLLHRPLAEHVVNRIS-GQP-AIVTSYNDK
B7MAX2_ECO45/1-651     ----FTAIW-QPSEAC-----EPYQ-DEEGRLLHRPLAEHVVNRIS-GQP-AIVTSYNDK
B7USE3_ECO27/1-651     ----FTAIW-QPSEAC-----EPYQ-DEEGRLLHRPLAEHVVNRIS-GQP-AIVTSYNDK
D2TUK4_CITRI/1-648     ----FIAIW-QPSEAC-----EPYQ-DEEGRLLHRPLAEHVVNRIN-GQP-AFVTSYNDK
A8AHF6_CITK8/1-647     ----FTAIW-QPSEAC-----EPYQ-DEEGRLLHRPLAEHVVNRIN-GQP-AIVTSYNDK
A0A0H2V7V3_ECOL6/1-667 ----FTAIW-QPSEAC-----EPYQ-DEEGRLLHRPLAEHVVNRIS-GQP-AIVTSYNDK
A0A2X4TRU7_SALER/1-661 ----FTAIW-QPSEAC-----EPYQ-DEEGRLLHRPLAEHVVNRIN-GQP-ALVTSYNDK
TOP3_SALTY/1-649       ----FTAIW-QPSEAC-----EPYQ-DEEGRLLHRPLAEHVVNRIN-GQP-ALVTSYNDK
TOP3_SALTI/1-649       ----FTAIW-QPSEAC-----EPYQ-DEEGRLLHRPLAEHVVNRIN-GQP-ALVTSYNDK
L0M5G4_ENTBF/1-652     ----FTAVW-QPSEAC-----EPYQ-DEEGRLLHRALADHVVKRIE-GQP-AIVTAYNDK
A9MFG7_SALAR/1-649     ----FTAIW-QPSEAC-----EPYQ-DEEGRLLHRPLAEHVVNRIN-GQP-ALVTSYNDK
A0A0A6ZS57_SHIDY/1-623 ----FTAIW-QPSEAC-----EPYQ-DEEGRLLHRPLAEHVVNRIS-GQP-AIVTSYNDK
A0A484ZBN0_9ENTR/1-637 ----FTAVW-QPSDAC-----ESYQ-DEEGRLLHRPLAEHVVNRIT-GQP-AIVTSYNDK
A0A0H3CJG5_ENTCC/1-635 ----FTAVW-QPSDAC-----ESYQ-DEEGRLLHRPLAEHVVNRIT-GQP-AIVTSYNDK
A0A1C4DCF1_9ENTR/1-646 ----FTALW-QPSEAC-----EPYQ-DEEGRLLHRPLAEHVVNRIN-GQP-AFVTAYNDK
A0A0J5M788_PLUGE/1-646 ----FTATW-QPSEAC-----EPYQ-DEEGRLLHRPLAEHVVSRIS-GQP-AMVTAYNDK
A0A0H3FXW2_KLEAK/1-649 ----FIATW-VPSEAC-----EPYQ-DEEGRLLHRPLAEHVVKRIE-GQP-AIVTGYNDK
E3GAM3_ENTLS/1-640     ----FTALW-QPSEAC-----EPYQ-DEEGRLLHRPLADHVVSRIS-GQP-AMVTAYNDK
A0A0L0AMX7_9ENTR/1-638 ----FTALW-QPSEAC-----EPYQ-DEEGRLLHRPLADHVVGRIA-GQP-AQVTAYNDK
A0A9Q8B7H0_KLEVA/1-648 ----FVATW-VPSEAC-----EPYQ-DEEGRLLHRPLAEHVVKRIE-GQP-ALVTGYNDK
A0A5R9LGS7_9ENTR/1-651 ----FVATW-VPSEAC-----EPYQ-DEEGRLLHRALAEHVVKRIE-GQP-ATVTAYNDK
A0A807LLX0_9ENTR/1-645 ----FTALW-QPSDAC-----EPYQ-DEEGRLLHRALAEHVVNRIS-GQP-AMVTAYNDK
A0A7M2VCZ3_9ENTR/1-648 ----FTALW-QPSDAC-----EPYQ-DEEGRLLHRPLAEHVVARIT-GQP-ANVTAYNDK
A0A8I0CZT9_9PSED/1-634 ----FVAVW-QPSEAC-----EPYQ-DEEGRLLHRPLADHVVNRIA-GQP-AIVTSYNDK
A0A7Z8ZD75_RAOTE/1-652 ----FVATW-QPSDAC-----ESWQ-DDEGRLLHRPLAEHVVARIT-GQP-ALVTAYNDK
A0A0L0H1N6_9ENTR/1-643 ----FIATW-QPSEAC-----EPYQ-DEEGRLLHRPLADHVVARIT-GQP-AMVTAYNDK
A0A089PZS2_9ENTR/1-665 ----FVAVW-QPSESC-----EPHQ-DEEGRLLNRKLAEHVVARIN-GHP-ALVTAYNDK
A0A090V381_PSEVU/1-644 ----FTALW-QPSEAC-----EPHQ-DEEGRLLNRTLAEHVVKRIS-GQP-AHVTRYNDK
A0A085GF58_9ENTR/1-662 ----FVATW-QPSESC-----EPYQ-DEEGRLLHRPLAEHVVNRIG-GQP-AIVTAYNDK
I2BA81_SHIBC/1-642     ----FVALW-QPSESC-----EPYQ-DEEGRLLNRALAEHVVQRIA-GQP-ALVTGYNDK
A0A4P8YQP4_9ENTR/1-652 ----FVAVW-QPSDSC-----EPYQ-DEEGRLLHRGLAEHVVKRIN-GQP-ATVTAYNDK
A0A8K0UZF7_9ENTR/1-635 ----FVATW-QPSESC-----EPWQ-DEEGRLLHRPLAEHVVRRIT-GQP-AWVTAYSDK
A7MNU7_CROS8/1-648     ----FTALW-QPSEAC-----EPYQ-DEEGRLLNRALAEHVVKRIE-GQP-AVVTSYNDK
H5UYT7_ATLHE/1-647     ----FVAVW-QPSEAC-----EPHQ-DEEGRLLNRALAEHVVKRIA-GQP-ADVTSYADK
A0A085GBM8_EWIA3/1-655 ----FVALW-QPSESC-----EPYQ-DEEGRLLHRPLADHVVARIA-GQP-ALVTGYNDK
H2IYN6_RAHAC/1-647     ----FVALW-QPSDSC-----EPYQ-DEEGRLLHRPLADHVVARIA-GQP-AMVTGYNDK
Q0WEZ8_YERPE/1-642     ----FIALW-QPSDSC-----ESYQ-DEEGRLLHRPLAEHVVNRIT-GQP-ALVTSYNDK
A0A250AVD5_9GAMM/1-641 ----FVAMW-QPSESC-----EPYQ-DEEGRLLHRPLAEHVVKRIE-GQP-AIVTAYNDK
A0A1S8CPK6_9GAMM/1-636 ----FVALW-QPSDSC-----EPYQ-DEEGRLLHRPLAEHVVKRIE-GQP-ARVTSYNDK
A0A542BQ97_SERFO/1-641 ----FVALW-QPSDSC-----EPYQ-DEEGRLLHRPLAEHVVKRIE-GQP-ALVTSYNDK
A0A240C3B2_SERFI/1-641 ----FVAVW-QPSDSC-----EPYQ-DEEGRLLHRPLAEHVLKRIE-GQP-ALVTSYNDK
W0L8G4_9GAMM/1-641     ----FVALW-QPSDSC-----EPYQ-DEEGRLLHRPLAEHVVKRIE-GQP-ARVTSYNDK
Q6D4Q3_PECAS/1-641     ----FVAIW-QPSESC-----EPYQ-DEEGRLLHRSLADHVVKRID-GQP-AFVTSYNDK
A0A0L7T0T8_9GAMM/1-638 ----FVALW-QPSDSC-----EPYQ-DEEGRLLHRPLAEHVVARIG-GQP-AIVTQYNDK
A0A1X0WIY6_9GAMM/1-642 ----FVALW-QPSESC-----EPYQ-DEEGRLLHRPLADHVVARIG-GQP-AIVTGYNDK
A0A370R4E2_9GAMM/1-642 ----FVALW-QPSESC-----EPYQ-DEEGRLLHRPLAEHVVTRIT-GQP-ALVTGYNDK
A0A848MHX8_9GAMM/1-644 ----FVAIW-QPSESC-----EPYQ-DEEGRLLHRPLADHVVARIG-GQP-AVVTGYNDK
A0A427KBN5_9GAMM/1-638 ----FVAIW-QPSEAC-----EPHQ-DEEGRLLNRQLAEHVVARIG-GQP-AQVTSYNDK
A0A443IIA1_9GAMM/1-650 ----FVALW-QPSDAC-----EPYQ-DEEGRLLHRALAEHVVGRIG-GQP-AQVTSYNDK
A0A941ZA03_9ENTR/1-659 ----FIALW-KPSESC-----ESHQ-DEEGRLLNRKLAEHVVARIT-GQP-ATVTSYQDK
A0A380QM11_YERRU/1-639 ----FIALW-QPSDSC-----ESYQ-DEEGRLLHRPLAEHVVKRIT-GQP-AQVTSYNDK
A0A6M8U9A4_9GAMM/1-640 ----FVALW-QPSETC-----EPWQ-DEEGRLLHRPLAEHVVARIT-GQP-AWVTSYHDK
E0SBC8_DICD3/1-641     ----FIALW-QPSESC-----EPYQ-DEEGRLLHRPLAEHVVKRIE-GQP-AWVTAYNDK
A0A5J5G4L5_9GAMM/1-640 ----FVAVW-QPSESC-----EPWQ-DEDGRLLHRPLAEHVVQRIE-GQP-AWVTSWNDK
D8MSY7_ERWBE/1-637     ----FVALW-QPSDSC-----EPYQ-DEEGRLLHRPLADHVLARIG-GQP-ANVTSYNDK
A0A071LW77_9ENTR/1-656 ----FVAIW-QPSDSC-----EPWQ-DEEGRLLHRPLADHVVARIT-GKP-AQVTSYSDK
A0A014NJ54_9GAMM/1-637 ----FVALW-QPSESC-----EPYQ-DEEGRLLHRPLAEHVVARIG-GQP-ARVTSYNDK
A0A0U3JY20_9GAMM/1-640 ----FIATW-VPSDAC-----EPWQ-DDEGRLLHRPLADHVLERIN-GKP-ALVTGYNDK
A0A097R1U4_HAFAL/1-639 ----FTAMW-IPSESC-----EPHQ-DEEGRLLNKALAEHVIKRIE-GQP-ALVTGYNDK
A0A083ZY68_9GAMM/1-641 ----FVALW-QPSESC-----EPYQ-DEEGRLLHRPLAEHVVKRIE-GQP-AQVTSYNDK
A0A0Q4MDL7_9GAMM/1-640 ----FVALW-QPSDAC-----EPYQ-DEEGRLLRRDLADHVVARIG-GQP-ANVTSYNDK
A0A0G4K0L1_9GAMM/1-640 ----FVALW-QPSESC-----EPYQ-DEEGRLLHRSLAEHVVKRID-GQP-AFVTGYNDK
A0A4P8QZ73_9GAMM/1-640 ----FVAIW-QPSESC-----EPYQ-DAEGRLLNRALAEHVVKRID-GQP-AFVTGYNDK
B2VKW4_ERWT9/1-641     ----FVALW-QPSDSC-----EPYQ-DEEGRLLHRPLAEHVVARIN-GQP-AHVTSYNDK
A0A2N5ER51_9GAMM/1-643 ----FTALW-QPSDAC-----EPYQ-DEEGRLLHRPLAEHVVKRIG-GQP-ANVTGYSDK
A0A1W6B8X2_9GAMM/1-638 ----FVALW-QPSDAC-----EPWQ-DEEGRLLHRPLAEHVLARIG-GQP-AHVTGYQDK
A0A8J7GTD6_9ENTR/1-643 ----FVALW-QPSESC-----EPYQ-DEEGRLLHRSLAEHVVKRIA-GQP-ATVTDYSDK
A0A8J7H849_9ENTR/1-640 ----FVALW-QPSESC-----EPYQ-DEEGRLLHRSLAEHVVKRIA-GQS-ATVTDYSDK
A0A2I5TKP8_SERS3/1-640 ----FIALW-QPSESC-----EPYQ-DEEGRLLHRSLAEHVVKRIE-GQP-ATVTSYSDK
E9CM89_9GAMM/1-640     ----FVALW-QPSDSC-----EAYQ-DEEGRLLHRPLAEHVVKRIA-GQP-ARVISYNDK
A0A2C6DRK6_9GAMM/1-644 ----FTAIW-QPSESC-----ESYQ-DEEGRLLNRALAEHVVGRIA-GQP-AMVTEYNDK
A0A2I0G1A1_9GAMM/1-637 ----FVATW-QPSESC-----EPYQ-DEEGRLLHRPLASHVVTRIE-GQP-AWVTSYQDK
A0A2D0KU67_9GAMM/1-642 ----FTAVW-QPSESC-----VDFQ-DEEGRVIHRPLAEHVVMRII-GQP-AYIAAYQDK
U3TRC4_9ENTR/1-640     ----FVASW-IPSDVC-----EPWQ-DDEGRLLHRPLADHVLERIN-GKP-AWVTGYNDK
A0A0U5L518_9GAMM/1-652 ----FTALW-QPSESC-----EPWQ-DEEGRLLHRPLADHVVARIQ-GVP-ARVSGYQDK
D3VHA9_XENNA/1-639     ----FTAIW-QPSESC-----IDFQ-DEEGRIIHRPLAEHVVARIT-GQP-AIVTAYQDK
A0A077P4S7_XENBV/1-644 ----FTALW-QPSESC-----IDFQ-DEEGRLIHQPLAEHVVARIT-GQP-AYVTAYQDK
A0A1H3XRT5_9GAMM/1-643 ----FTALW-QPSESC-----EPYQ-DEEGRLLHRPLAEHVVNRIA-GQP-AHVTGYNDK
A0A0M2KB50_9GAMM/1-636 ----FVALW-QPSESC-----EPYQ-DEEGRLLHRPLAEHVVTRIN-GQP-AWVISYNDR
A0A1I7IJG8_9GAMM/1-644 ----FTAVW-QPSESC-----IDFQ-DEEGRIIHQPLAEHVVARIT-GQP-AIVTAYQDK
A0A3D9UF20_9GAMM/1-639 ----FTAVW-QPSESC-----VDFQ-DEEGRIIHRPLAEHVVTRIT-GQP-AHVIVYQDK
D4GG18_PANAM/1-638     ----FTANW-IPSEAC-----EPWQ-DEEGRLLKRSLAEHVVARIS-GQP-AIVTAYSDK
Q7N407_PHOLL/1-642     ----FIAIW-QPSESC-----IDFL-DEEGRLIHRPLADHIVTRIT-GQP-AYVISYQDK
A0A1I4Z8W9_9GAMM/1-640 ----FVAIW-QPSESC-----EPYQ-DEEGRLLHRPLADHVVTCIT-GKP-ARVTGYQDK
A0A2G8E5D5_9GAMM/1-641 ----FVAIW-QPSASC-----EPYQ-DEEGRLLHRALADHVVSRIS-GQP-AIVTRYQDK
A0A379AG56_ENTAG/1-638 ----FIASW-IPSEAC-----EPWQ-DEEGRLLKRALAEHVVARIT-GQP-AIVTAYSDK
A0A2X4UJ26_9GAMM/1-659 ----FTAVW-QPSESC-----ESFL-DDEGRLLNRALAEHVVKRIV-GQP-ALVKEYNDK
K8WJ57_9GAMM/1-639     ----FVALW-QPSESC-----IDFQ-DEEGRLFHRPLAEHVVARIT-GQP-ALVTQYQDK
B4EXS9_PROMH/1-655     ----FTAIW-QPSEHC-----EPWQ-DEEGRLLHRKLAEHVVDRIA-GKP-ANVTDYQDK
A0A5M7QHY7_9GAMM/1-638 ----FVASW-IPSEAC-----EPWQ-DEEGRLLRRALADHVVARIT-GQP-ATVTAYSDK
W1IST1_9GAMM/1-648     ----FTALW-QPSESC-----VDFQ-DEEGRIIRRTLAEHVVARIE-GQP-ANVTAYQDK
J7TST1_MORMO/1-654     ----FTAMW-VPSEAC-----QDYQ-DDEGRLTHRPLAEHVVSRIT-GKP-AFVTDFQDK
A0A0N0IA39_9GAMM/1-648 ----FTAVW-QPSDSC-----IDYQ-DEEGRLTHRPLAEHVVARIC-GQP-AEVTSYQDK
A0A845SII0_9GAMM/1-647 ----FVALW-VPSEAC-----ESYQ-DEEGRLLHRTLADHVVTRIA-GQP-ARVTLYQDK
A0A198GKV9_9GAMM/1-654 ----FTAIW-QPSEAC-----EAWQ-DEEGRLLNRKLAEHVIERIE-GKP-AKVTDYQDK
A0A095T8D9_9GAMM/1-637 ----FTALW-VPSDAC-----ESWQ-DEEGRLLNRSLADHVCKRIE-CQP-ALVTGYQDK
A0A1S1HPE2_PROST/1-643 ----FVAIW-QPSDSC-----IDYQ-DEEGRLFHRPLAEHVVSRIT-GKP-AFVTQYQDK
A0A4V2Q2D2_9GAMM/1-643 ----FIALW-VPSEAC-----ESYQ-DEEGRLLHRPLADHVVSRIA-GQP-AVVTLFADK
A0A1B7K4E5_9GAMM/1-647 ----FIAVW-QPSESC-----IDYQ-DEEGRLFHRPLAEHVVSRIE-GKP-AFVTQYQDK
A0A085JEB5_9GAMM/1-641 ----FTALW-VPSDAC-----ESWQ-DEEGRLLNRSLAEHVCQRIN-GQP-ARVIHYQDK
A0A4V2W5I7_9GAMM/1-654 ----FVALW-VPSEAC-----ESWQ-DEEGRLLHRPLADHVVSRIA-GQP-ALVTLYQDK
W0HXD6_9GAMM/1-651     ----FTALW-VPSDAC-----ESWQ-DEEGRLLHRPLAEHVAARIT-GQP-AQVVLYQDK
A0A2U8I7X9_9GAMM/1-641 ----FVAFW-QPSDAC-----ESYQ-DEEGRLLHKSLAEHVINRIT-GQP-AWVTSYSDK
A0A0H3DSQ0_EDWTF/1-642 ----FWAQW-QPSEAC-----EPHQ-DEEGRLLNRALAEHVIARIQ-DKP-ARVTGYNDK
A0AAU8P313_EDWPI/1-642 ----FWAQW-QPSEAC-----EPHQ-DEEGRLLNRALAEHVIARIQ-DKP-ARVTGYNDK
E0WQC4_9ENTR/1-624     ----FVALW-QPSDAC-----ENHQ-DEEGRILHKPLAEHVINRIT-WQQ-AKVTAYHDK
G2GWC3_9ENTR/1-636     ----FVALW-QPSDAC-----ENHQ-DEEGRILHKPLAEHVVNRIT-GQQ-AKVTAYHDK
A0A0J8YKR7_9GAMM/1-636 ----FTATW-VPSEAC-----EGWQ-DEEGRLLNRTLAEHVVARIT-QQP-AKVTHYQNK
A0AA95K1T7_9GAMM/1-648 ----FTANW-QPSEAC-----IDYQ-DEEGRLIHRPLAEHVAARIT-HQP-AMVVVYQNK
A0A7D6DIA2_9GAMM/1-646 ----FTAIW-QPSEAC-----IDYQ-DEEGRLIHRPLAEHVATRIT-QQP-ALVVAYQNK
R8ANU3_PLESH/1-683     ----FTAQW-QPSEAT-----EPYQ-DEDGRIISQKLAEHVAQKIS-GQP-AIVDEYEDK
A0A1T0ASZ7_9PAST/1-639 ----FTAQW-QPSKAC-----EDYQ-DDEGRVLSRGLAENVVKRIS-DQP-ATVSDYQDK
A0A447SQR2_AVIVO/1-642 K---FTALW-QPSKAC-----EDYQ-DEDGRVLSRALAENVVKRIT-GQP-ATVTDYQDK
A0A6H0T6Z6_9PAST/1-638 ----FTAQW-QPSKAC-----EDYQ-DEEGRVLSRGLAENVVKRIT-DQP-ATVTHYENK
E6KWG5_9PAST/1-640     STALFSALW-QPSKAC-----EDYL-DEDGRVLSHALAENVVKRIT-DQP-AEVTDYSDK
A0A4R2N2X3_9PAST/1-659 K---FTALW-QPSKAC-----EDYQ-DENGRVLSRDLAENVVKRIT-GQA-ATVTEYIDK
A0A2M8RTE7_9PAST/1-641 K---FTALW-QPSKAC-----EDYQ-DDDGRVLSRALAENVVKRIT-QQP-AEVTDYSDK
TOP3_PASMU/1-650       ----FKALW-QPSKAC-----EDYQ-DEEGRVLSLGLVENVVKRIA-QQP-AEVVEYVDK
A0A011P5B9_9PAST/1-639 ----FKAQW-QPSKAC-----EDYQ-DEDGRVLSRPLAENVVKRIT-NQP-ANVTEYQDK
A6VQ11_ACTSZ/1-644     ----FTALW-QPSKAC-----EDYQ-DEDGRVLSRALAENVIKRIT-RQP-AEVTAYEDK
A0A0J5P2K8_9PAST/1-639 ----FQAQW-QPSKAC-----EDYQ-DDEGRVLSRALAENVVKRIT-NQP-ADVADYQDK
A3N0A8_ACTP2/1-645     ----FTAQW-QPSKAC-----EDYQ-DEDGRVLSKSLAENVVKRIT-DQA-ALVTDYQDK
TOP3_HAEIN/1-651       L---FSALW-QPSKAC-----EDYQ-DDDGRVLSKGLAEKVVKRIT-NQP-AEVTEYKDV
A0A4P7CGU5_9PAST/1-639 ----FQAQW-QPSKAC-----EDYQ-DEDGRVLSRPLAENVVKRIT-DQA-ACVTEYQDK
A0A0A3ANY5_9PAST/1-654 S---FTALW-QPSKAC-----EDYQ-DENGRILSQPLAENVVKRIT-GQP-ATVTQYSDT
A0A1V3IZF2_9PAST/1-654 L---FSALW-QPSKAC-----EDYQ-DEDGRVLSKALAENVVKRIT-SQP-AEVTDYKDV
A0A2U0SMT9_9PAST/1-648 K---LTALW-QPSKAC-----EDYQ-DDDGRVLSRALAENVIKRIT-GQP-AEVTAYEDK
I3DCN0_9PAST/1-644     K---LTALW-QPSKAC-----EDYQ-DEDGRVLSKGLAENVVKRIT-DQP-AEVTEYVDK
A0A1V3TUJ8_9PAST/1-639 ----FKAQW-QPSKAC-----EDYQ-DEDGRVLSRGLAENVVKRIE-NQP-ATVTEYQDK
B8F447_GLAP5/1-640     ----FQAQW-QPSKAC-----EDYQ-DEDGRVLSRPLAENVVKRIT-DQA-ACVTEYQDK
A0A2M8S3E4_9PAST/1-636 K---FTALW-QPSKAC-----EDYQ-DDDGRVLSQGLAENVVKRIT-GQP-AEVSDYIDK
A0A377IVM9_9PAST/1-650 L---FSALW-QPSKAC-----EDYQ-DEDGRVLSLGLAENVVKRIT-AQP-AEVTEYVDK
A0A379C8X9_9PAST/1-628 ----FTAQW-KPSKAC-----EDYQ-DDEGRVLSKGLAENVVKRIT-NQP-ATVKEYQNK
A0A3N4VSJ5_9PAST/1-633 ----FTAQW-QPSKAC-----EDYQ-DDEGRVLSNALAQNVAKRIE-NQP-ACVTDYQDK
A0A369ZQL7_9PAST/1-645 ----FQAQW-QPSKAC-----EDYQ-DEDGRVLSRGLAENVVKRIT-DQP-ATVTDYQDK
A0A4R6VCT2_9PAST/1-641 ----FTALW-QPSKAC-----EDYQ-DEDGRILSLPLAQNVVKRIS-AQP-AEVTDYSDK
A0A448TW34_9PAST/1-648 NQAPFKAMW-QPSKAC-----EDYQ-DEDGRILSRSLAELVVNKVT-QQP-AKVTNYIDK
A0A4R1FY09_9PAST/1-641 S---FTALW-QPSKAC-----EDYQ-DEEGRVLSRPLAENVVKRIT-DQP-AKVTDYSDK
A0A379B4N4_9PAST/1-636 K---FTALW-QPSKAC-----EDYQ-DEDGRVISQALAENVVKRIT-DQP-AEVTEYVDK
A0A9Q6Z1S2_HISSO/1-632 T---FTALW-QPSKAC-----EDYQ-DEEGRVLSNALAKNVVKRIT-AQP-ATVTEYIDK
A0A1I0CJZ3_9GAMM/1-624 PSYTFTALW-QPSEAC-----EPYQ-DEEGRLLNKNLAEHVIKSIH-NQP-AVVKQYSNK
A0A4R2T4D1_9PAST/1-653 L---FTALW-QPSKAC-----EDYQ-DEDGRVISRALAENVAKRIA-GQE-ATVTDYSDK
A0A4R2N9H7_9PAST/1-642 ----FKAKW-QPSKAC-----EDYQ-DEEGRVLSKALAENVIKRIC-HQP-AKVSRYQDK
A0A1T0BBL3_9PAST/1-637 LPA-FKALW-QPSKDY-----EDEQ-DDEGRMLSQHIVTDIVSKIH-QQP-ALVIDSVDK
A0A4R1L346_9PAST/1-643 F---FTALW-QPSKAC-----EDYQ-DDDGRVLSKGLAENVVKRIH-QQP-AEVAAYEDK
Q7VLX0_HAEDU/1-639     ----FTAHW-QPSKAC-----EDYQ-DEEGRVLSRALVENVVKRIS-DQT-ACVTDYQDK
A0A8E3S990_9PAST/1-651 P---FKAEW-KPSKAC-----EAYQ-DEEGRILLKALADNVARRIT-AQP-AEVTEFIDK
A0A1A7P425_9PAST/1-644 P---FKAQW-KPSEAC-----EPYQ-DEEGRVLVKSLAEHVVKRIQ-QKP-ALVNEYQNK
A0A7W2ABZ2_9GAMM/1-645 ----FTARW-QPSEAC-----ARFQ-DEEGRVLSKPLAENVVQRIT-GQP-GVVTKDERK
A0A1H4F8K8_9GAMM/1-667 ----FTARW-QPSEAC-----ARFQ-DEEGRVLSKPLAENVVQRIT-GQP-GVVTKDERK
A0A853R833_9VIBR/1-650 ----IRARW-KPSDAC-----QPWQ-DEEGRVLNRKLVENVAQRIA-GQP-ATVIEAEQK
A0A8J7FBN0_9GAMM/1-655 ----FTAKW-QPSEAC-----RPYQ-DEDGRVLSRPLAENVANRIT-DKT-ALLSKLEQK
A0A0Q2V3I4_VIBFU/1-650 ----IRARW-KPSDAC-----KPWQ-DEEGRVLNRKLVENVASRIA-GQP-AKVVESEQN
A0AAN0Y316_VIBNA/1-654 ----IRARW-KPSEAC-----KPWQ-DEEGRVLNRKLVENVAARIK-NQP-ATVKESEQK
A0A0M0HLM8_VIBNE/1-654 ----IRARW-KPSEAC-----KPWQ-DEEGRVLNRKLVENVANRIA-NQP-ATVVESEQK
A0A0C3EAU4_9VIBR/1-654 ----IRARW-KPSEAC-----KPWQ-DEEGRVLNRKLVENVAARIK-NQP-ATVKESEQK
U2ZFA2_VIBPR/1-654     ----IRARW-KPSEAC-----QPWQ-DEEGRILNRKLVENVARRIA-NQP-ATVTESEQK
A0A1G8F8T1_9VIBR/1-649 ----IRARW-KPSEAC-----KPWQ-DEEGRVLSRKLVENVASRIA-NQP-ATVTESEQK
A0A918DPI9_9GAMM/1-658 ----FHAKW-QPSEAC-----RPFQ-DEDGRVLSRRLAENVVSRID-GQP-ATVLVVDRK
A0A2N8ZDR8_9VIBR/1-654 ----IRARW-IPSEAC-----APWQ-DEEGRVLNRKLVENVANRIK-GQP-ATVVESEQK
TOP3_VIBCH/1-647       ----IRARW-KPSEAC-----LPWQ-DEEGRVTNRKLVDNVASRIA-NQP-ATVTESEQD
A0A3A2IBT6_9VIBR/1-654 ----IRARW-KPSEAC-----KPWQ-DEEGRILNRKLVENVASRIA-NQP-ANVTESEQK
A0A109DAQ1_9VIBR/1-670 ----IRARW-KPSEAC-----KPWQ-DEEGRVLNRKLAENVANRIA-NQP-ATVTESEQK
A0A1B9R010_9VIBR/1-669 ----IRARW-KPSEAC-----KPWQ-DEEGRVLNRKLVENVANRIT-NQP-ATVTESEQK
A0AAU8WTQ7_9VIBR/1-647 ----IRARW-KPSEAC-----LPWQ-DEEGRVTNRKLVDNVASRIA-NQP-ATVTESEQD
A0A9X3CHG6_9VIBR/1-653 ----IRARW-KPSDAC-----KPWQ-DEEGRVLNRKLVENVANRIA-NQP-AKVVESEQK
A0A1E2VA45_9GAMM/1-670 ----FKARW-QPSEAC-----APWQ-DEEGRVLHRPLAENVAQRIT-GQN-ATVTQATRK
A0A6G7CJM2_9VIBR/1-650 ----IRARW-KPSEAC-----QPWQ-DEEGRVLNRKLVENVARRIA-GQP-AKVVESEQN
A0A975UC08_9VIBR/1-646 ----IRARW-QPSEAC-----KPWQ-DEEGRVLNRKLVENVAGRIA-GQP-AKVLESEQN
A0A7X4LHP5_9VIBR/1-659 ----IRARW-KPSDAC-----QPWQ-DEEGRVLSKKLADNVALRIK-GQP-ATVTESEQK
A0A099LN78_9VIBR/1-663 ----IRARW-KPSEAC-----KPWQ-DEEGRILNRKLVENVAQRIA-GQP-ATVTESEHK
U4K377_9VIBR/1-659     ----IRARW-KPSEAC-----KPWQ-DEEGRVLNRKLVENVASRIA-GQP-ATVTKSEQK
A0A2I0F6A3_9GAMM/1-649 ----FTAKW-KPSEAC-----RPYM-DEDGRVLVKKLAENVVSRVQ-GQM-GEVTKLEKK
A0A1A9F0B7_9GAMM/1-669 ----FHAKW-QPSEAC-----APYQ-DEDGRVLSRPLAENVVQRIS-GQP-GTVLEVEQK
A8T8U1_9VIBR/1-658     ----IRARW-KPSEAC-----KPWQ-DEEGRVLSRKLVENVANRIA-NQP-ATVTESEQK
U3A2C3_9VIBR/1-654     ----IRARW-KPSEAC-----KPWQ-DEDGRVLSRKLVENVAQRIA-NQP-ATVVESEQK
A0A1R4B0G2_9VIBR/1-661 ----IRARW-KPSEAC-----QPWQ-DEEGRVLNRKLAENVVQRIQ-AQP-ATVTESEQK
A0A0F4NQL8_9VIBR/1-651 ----IRARW-KPSEAC-----KPWQ-DEEGRVLNRKLVENVANRIA-NQP-ATVVESEQK
A0A7X8TUH4_9VIBR/1-664 ----IRARW-KPSEAC-----RPWQ-DEEGRVLNLKLVENVAARIK-GQP-AVVTEAEHK
A0A9X0R994_VIBME/1-652 ----IRARW-QPSDAC-----QPWQ-DEEGRVLNRALVENVARRIQ-HQP-AIVVASEQT
A0A5P9CJ89_9VIBR/1-649 ----IRARW-KPSEAC-----RPWQ-DEEGRVLNRKLVENVASRIA-NQA-AEVVESEQK
A0KQC1_AERHH/1-656     ----FSAKW-LPSEAC-----LPWQ-DEEGRVLNRALAAKVVERIQ-GQP-ALVEEVEEQ
A0A0J1HGH7_9GAMM/1-664 ----IRARW-KPSDAC-----LPWQ-DEDGRILNRKLCENVVSRIK-GQP-AEVTESERK
Q21KH5_SACD2/1-645     ----FTAKW-LPSEAC-----EPYM-DEDGRVLSKKLAQNVIARIT-GEN-GVVEKVDKK
Q12LJ6_SHEDO/1-668     ----FTAKW-QPSAAC-----EPYQ-DEEGRVLVKGLGQNVVERIS-GQP-AQVTGLVAQ
A0A7Z2YDY8_9VIBR/1-643 ----IRARW-KPSEAC-----QPWM-DEEGRVLNKKLVENVAGRIA-GQP-AIVQDSEQK
A0A1Q9GL54_9GAMM/1-665 ----IRARW-VPSEAC-----KPWQ-DEDGRVLNRKLCENVVNRIK-GQP-AEVTESERK
A0A7Y4FGR6_9VIBR/1-644 ----IRARW-KPSEAC-----LPWQ-DEEGRVVHKSLVENVAKRIA-GQP-ATVTDSEQK
D0YVM3_PHODD/1-662     ----IRAKW-QPSKAC-----EPYQ-DEDGRILSRPLCENVVKRIK-GQP-ATVIESERK
A0A6I5ISV0_9VIBR/1-649 ----IRARW-QPSEAC-----KPWQ-DEEGRVLHRQLAENVAKRIA-GQA-AKVIESEQN
A0A178KAE5_9GAMM/1-647 ----IRARW-QPSKAC-----DPYR-DEDGRVLNRKLCENVVARIK-GQP-AEVTESERK
A0A1R4LDN7_VIBR1/1-663 ----IRARW-KPSEAC-----RPWQ-DDEGRVLHRPLVENVARRIQ-GQP-ATVTDSEQK
A0A2N7DA60_9VIBR/1-652 ----IRARW-KPSEAC-----QPWQ-DSEGRVLSRKLVENVAQRIA-NQP-AKVIASEQK
A0A1N6UKA8_9GAMM/1-660 ----FKARW-QPSEAC-----ARFQ-DEEGRVLSKALAENVVARIT-GQP-GKLLSDERK
A0A099PCY4_9GAMM/1-641 ----FQAKW-QPSEAC-----AAYQ-DEEGRVISKALAENVIRRIT-GQP-AQITQLNRK
A0A0C5WNT4_9GAMM/1-658 ----IRARW-KPSEAC-----KPWQ-DEDGRVMNRKLCENVVSRIK-GQP-AEVTASERK
A0A240EIQ0_9VIBR/1-650 ----IRAKW-KPSEAC-----QPWQ-DEEGRVLNKKLVENVASRIQ-GQP-AKVTKSEHK
A0A9X1WAD7_9VIBR/1-647 ----IRARW-KPSEAC-----KPWQ-DEEGRVIQRKLVENVAARIA-NQP-ATVKKSENK
A0A5J6X3Q9_9GAMM/1-647 ----FTAKW-LPSEAC-----QPWQ-DEEGRVLSRKLAENVVTRIQ-GQS-GQVEAVDEK
A0A2P5TLW1_9GAMM/1-647 ----FKAKW-QPSDAC-----QPWQ-DEEGRVLSRALAENVIKRIQ-GQS-GRVVGAERK
U3CL90_9VIBR/1-650     ----IRAKW-VPSEAC-----EKWL-DEDGRVLSLPLVENVANRIK-GQP-AVVVKSEQK
A0A0F5VGQ5_9GAMM/1-663 ----IRARW-QPSQAC-----EPWQ-DEEGRVLNRKLCENVVTRIK-GQP-ATVSDAERK
A0A0C2NNJ6_9VIBR/1-646 ----IRAKW-QPSEAC-----QPWQ-DEEGRVLNRKLVENVAARIA-NQP-ATVTESEQK
A0AA37SDV9_9GAMM/1-645 ----FTAKW-QPSEAC-----QPYM-DEDGRVLSKALAENVIQRIS-HQP-ATVTNYQSQ
A0A1E5E4G8_9VIBR/1-654 ----IRAKW-KPSEAI-----KPWQ-DEEGRVLHRKLVENVANRIK-GQP-AKVIDSEQK
A0A2M8H3K8_9VIBR/1-640 ----IRARW-KPSEAC-----RPWQ-DEEGRVLNRKLIENVAGRIS-GQT-ATVTESEQK
A0A9J6RN65_9GAMM/1-653 ----FKAKW-QPSLAC-----QPYQ-DEEGRVLSKQLAEHVVASIN-GQP-ALVCSSRNS
A0A0J1GI89_9GAMM/1-674 ----IRAKW-QPSEAC-----QPWQ-DDDGRILNRKLCENVVSRIK-GQP-AEVSAAERK
A0A4P9VI26_9GAMM/1-671 ----FRAKW-QPSEAC-----QPYQ-DEEGRVISKKLAENVVKRIT-DQP-GLITAATNK
A0A233RAN7_9GAMM/1-640 ----FRAKW-QPSEAC-----QPWQ-DEEGRVLSRALAENVIRRIT-DQP-GRVLAADSK
A0A364NMX5_9GAMM/1-641 ----FQAKW-QPSEAC-----AAYQ-DEDGRVVSKALAENVVRRIA-GQP-AHITQLSRK
Q6LP07_PHOPR/1-649     ----IRARW-KPSEAC-----QPWQ-DEEGRVLNRQLCENVLKRIK-GQP-AEVTESERK
H2FYC8_OCESG/1-638     ----FRAKW-QPSEAC-----QPWQ-DEEGRVLSRALAENVIRRIT-GQP-GRVLAADNK
A0A081FU82_9GAMM/1-665 ----FSAQW-QPSEAC-----ARWQ-DDEGRVLSRDLAQNVASRIT-GRE-ALVESATRK
A0A9X3ISU2_9GAMM/1-703 ----FYAVW-QPSEAC-----AAHQ-DEDGRVLNPKLAQNVASRIR-QQP-AQVTEASDR
A0A1C4CRP6_9GAMM/1-630 ----FKAKW-QPSEAC-----SPYQ-DEEGRVLVKKLAENVCQRIN-NQS-GTIDKVSNK
Q8ECS1_SHEON/1-702     ----FSAKW-QPSEAC-----QPYM-DDEGRVLSKGLAQNVVRRIT-DKP-AKVTQLSTK
A0A1X1MPV7_9VIBR/1-646 ----VIAKW-KPSKAC-----EAWQ-DEEGRVLNRQLVEHVAKKIA-NQP-ATVTLSEHK
A0A0Q0KJS3_9GAMM/1-671 ----FSAKW-KPSEAC-----QPYM-DEEGRVLAKGLAENVVGRIT-DQP-AQVTKLEAK
A3D660_SHEB5/1-705     ----FSAKW-QPSEAC-----QPYM-DEEGRVLARGLAQNVVSRIS-DKP-ALVTQLVAK
A0AB94ICV2_9GAMM/1-620 ----FRAKW-QPSVAC-----APYQ-DEEGRILSKALAENVVKRIQ-SQP-GTILQVSNK
A0A1Y6L2Q0_9GAMM/1-650 ----IFAKW-QPSKAC-----EPHQ-DSEGRVLNRKLCENVVERIK-GQP-AEVTQSERK
A0A545SNZ9_9GAMM/1-705 ----FRAKW-RPSEAC-----RPYQ-DEEGRVLVKGLAENVVKRIT-DKP-ATVTEVDTK
A0A2T3LQG2_9GAMM/1-661 ----IQARW-LPSKAC-----EPYQ-DEEGRILSRQLCENVVSRIK-GQA-AEVTESERK
A0A7Y0Q7C2_9GAMM/1-637 ----FIAKW-QPSKAC-----EPYM-DEEGRIIVKSLAENVVSRIS-QQT-AKVTQVNKE
A0A853HT69_9GAMM/1-660 ----FRAKW-QPSEAC-----QPYQ-DEEGRVLSKKLAETVVKRIT-GQP-GLITAATKK
E3BL89_9VIBR/1-648     ----IRARW-KPSEAC-----KPWQ-DEEGRVINRSLVENVAQRIM-GQP-AKVVESEQK
A1S7J4_SHEAM/1-694     ----FCAKW-QPSEAC-----QPYM-DEEGRVLSRRLAETVVSRIG-GKP-ALVEHVSHK
A0A4U1BGN3_9GAMM/1-646 ----FSAKW-QPSEAC-----QPYM-DEEGRVLARGLAENVAGRIS-DQP-ATVSSLVKT
A0A437Q8W3_9GAMM/1-637 ----ILARW-QPSEAC-----QPWQ-DEEGRVLNRKLVENVASRIA-GQL-ATVTASEQK
A0A2T3MUK8_9GAMM/1-644 ----IRARW-KPSEAC-----QPWQ-DEDGRVLNRQLCENVVKRIK-GQP-AEVTESERK
A0A1E5CMR2_9VIBR/1-644 ----IRARW-KPSEAC-----LPWQ-DEEWRVLNRKLVENVAQRIM-NQP-ATVTESEQK
Q084R2_SHEFN/1-653     ----FTAKW-QPSEAC-----QPYM-DEDGRVLAKGLAENVVARIN-DKP-AEVTKIEAK
A0A5P1R9U1_9GAMM/1-639 ----FVAKW-KPSSAC-----EPYM-DEEGRVLSLKLAEKVLQTVT-GKE-GRVTAVKKE
A0A1T4QQQ4_9GAMM/1-658 ----FQAQW-QPSEAC-----QPYM-DEEGRVLNLKLAQHVAQRIS-QKP-AVVKNTEQQ
A0A839ITJ0_9GAMM/1-664 ----FTAQW-QPSEAC-----LPHM-DEEGRVLNKKLAEHVVTRIH-DQP-ALVTDVEQQ
A8H313_SHEPA/1-672     ----FSAKW-QPSEAC-----QPYM-DEEGRVLSKGLAQNVVGRIN-GQN-GTVEKVTAQ
A0A1M6CXP6_9VIBR/1-652 ----IRARW-KPSEAC-----EPWL-DEERRLLHLPLAENVARRIA-GQP-AVVTESEQK
A0A1R1MGI3_9GAMM/1-667 ----FTAKW-QPSESC-----QPQM-DEEGRVLSRKLAELVAKRIT-DKP-AEITKSDTK
A0A0F5ANC0_9GAMM/1-667 ----IRARW-QPSEAC-----AKWQ-DEQGRVLSRPLAENVAQRIA-GQT-ATVTEAERQ
M5DMV3_9GAMM/1-668     ----FYAKW-LPSESC-----QAHQ-DDEGRVLNPKLAHNVAQRIR-QQA-ASVTSIERK
A0A0A7S2M8_FRIPE/1-626 ----FKAKW-QPSEAC-----APYQ-DEEGRILVKALAENVCQRIK-QQP-AYIKNVSNK
A0A6L5NRH2_9GAMM/1-664 ----FSTKW-QPSKAC-----EPYQ-DEEGRVLSKGLALNVVKRIT-NQP-AVVSKLESK
A0A380C251_9GAMM/1-678 ----FSARW-QPSEAC-----QPWM-DEEGRVLSRGLAMNVVGRIT-GQP-GRVDELERK
Q5E4B0_ALIF1/1-656     ----IRAKW-KPSDAC-----QPWQ-DEEGRVLNLKLVENVAQRIA-NQP-ATVTKAENK
E1VFH2_9GAMM/1-672     ----FTARW-QPSEAC-----KPWQ-DDEGRVLNRALAENVARRIT-DQP-AHVESVEKI
A0A1X9NJ22_9GAMM/1-647 ----FKAKW-QPSEAC-----AQWQ-DEEGRVIAKALAENVASRIA-DQP-ATVKASSRK
A0AAF0C3D7_9GAMM/1-651 ----FSAKW-QPSQEC-----SPYM-DDQDRVVVKALAENVVRRIS-GQP-ATVTLVVKE
A0A3P1SI58_9GAMM/1-665 ----FSAKW-QPSENC-----RPYQ-DDEGRVLVRKLAENVVSRIQ-GQQ-ARVVDLEQK
A0A0F4PVF9_9GAMM/1-644 ----FWLKW-QPSEAC-----RAYQ-DEQGRVLLRKLAENVVGRII-GQP-ASVTDLSKE
A0A1C3EJU9_9GAMM/1-643 ----IRARW-QPSEAC-----KPWQ-DEEGRVLHRKLVENVATRIS-GQP-AEVIEAERK
A0A1I1LAD8_9GAMM/1-644 TSETFTAKW-QPSGAC-----EPYM-DDEGRVLHKGLAQNVVSRIN-DQV-GTVLSVDKK
A0A9X1ZLZ2_9GAMM/1-654 ----FTAKW-KPSEAC-----APYQ-DEEGRVLAKGLAQNVVSRIN-DKP-AVVSTLVAK
A0A558NP45_9GAMM/1-668 ----FYANW-QPSDAC-----AAHQ-DEEGRVLNPKLAANVAARIR-QQP-AQVEQVERK
A0AA37B287_9ALTE/1-661 ----FSAMW-QPSDAC-----EAYQ-DEEGRVLSRPLAEHVAKRIT-QQS-AEVSALKQQ
A0A9J7AM78_9GAMM/1-662 ----FSAKW-LPSEAC-----ATHQ-DEEGRVLNLKLAQNVAQRIQ-QQP-AVVEAIQRN
B1KKN0_SHEWM/1-666     ----FKAKW-QPSEAC-----QAYM-DEEGRVLSKGLAQNVVGRIT-EQP-ACVVGLDSK
A0A063Y137_9GAMM/1-644 ----FIAKW-KPSAAC-----EPYM-DEEGRVLSRRLAEVVLEKVK-GKN-GSVKAVKRD
A0A972JND6_9GAMM/1-689 ----FSARW-HPSEAC-----LPYM-DEEGRVLSLGLAQNVVQRIT-DKP-ALVTEWETK
A0A7Y6YCV4_9GAMM/1-660 ----IRARW-QPSAAC-----EPWQ-DEDGRILNRKLVENVALRIA-GQA-ANVVESEQK
A0A269PLE4_9GAMM/1-640 ----FSAKW-QPSEAC-----EAYM-DDEGRVLHKGLAQNVVSRIT-NQM-GTVLNIDKK
A0A9W4QZ68_9GAMM/1-641 ----FIAKW-RPSDAC-----KPYL-DEENRVLVKELAENVVSRIK-GQP-GEVSKLEQK
A0A553F9J3_9GAMM/1-649 ----FTAKW-QPSEAC-----QPYM-DDEGRVLVKALAENVVKRIN-NKP-AIVTELKQE
A0A081NJY0_9GAMM/1-641 ----FKAKW-QPSEAC-----QPWM-DDEGRVLDRRLAENVVSRVQ-GKQ-GEISKLDKK
A0A0C5V1K1_9GAMM/1-652 ----FYAKW-QPSEAC-----SAHQ-DEEGRVLNPKLAHNVAARIL-HQP-ALVETVERK
A0A244CRQ6_PSEDV/1-640 ----FTAKW-RPSAAC-----EPYQ-DEDGRILSKALAENVIKRIA-NQP-AEVTQLSHK
A0A975AJK8_9GAMM/1-687 ----FCAKW-QPSDAC-----QPYM-DEEGRVLSQRLAQKVVDSIA-NQP-AQLLTLETK
A0A0F4QN94_9GAMM/1-646 ----FSAKW-QPSEAC-----QPYM-DEEGRVLLKGLAENVASRIQ-GQD-AQVKKIDAK
E1SQR5_FERBD/1-639     ----IRARW-QPSEAC-----QRWL-DEEGRLLSRGLAENVASRIA-GQP-ATVVTSEHK
A0A418YJ70_9GAMM/1-647 ----CQAKW-SPSEAC-----EPHQ-DEEGRIINRKLAENVQRRIQ-QQP-ALVKSSQKE
A0A3A3DA15_9GAMM/1-637 ----FCAKW-QPSDAC-----APYM-DEEKRVLVKGLAENVAARIK-DQE-GEVTAIEKK
A0A1H5WW78_9GAMM/1-647 ----FIAKW-KPSAAC-----EPYM-DEEGRVLSRKLAEVVLDKVR-GKN-GSIKAVKRD
A3QFB7_SHELP/1-670     ----FKAKW-QPSEAC-----QPYM-DEEGRVLSRRLAENVVGRIT-EQP-AKVTDLQAK
A0A0A7EHI2_9GAMM/1-636 ----FQAKW-LPSEAC-----VPYQ-DEDGRVLHKGLCENVISRIT-EQQ-GQVLSVEEK
A0A9X7V3V0_9GAMM/1-644 ----FYAQW-QPSEAC-----AAHQ-DEDGRVLNPKLAHNVAARIR-NQP-AQVESAERK
A0A9E8HL50_9ALTE/1-650 ----FTAKW-KPSDAC-----LPYC-DSEGRVLNKGLAENVIRRIH-GQP-ATVKHVEHK
D4ZME2_SHEVD/1-649     ----FRAKW-QPSEAC-----QPYM-DEEGRVLSKGLAQNVVDRIS-DKP-AQVTQVIAK
A0A1Y0IH56_9GAMM/1-663 ----FRAKW-SPSEAC-----QPYM-DEAGRVLSKSLAENVVRRIS-GQP-GVVEKVESK
A0A1E7YXA5_9GAMM/1-644 ----YTAKW-KPSSAC-----EPYM-DEEGRLVLKKLAETVLKKVT-GQS-GTVLAVTEE
A0A6H1UDR7_9GAMM/1-647 ----IRARW-QPSDAC-----EQWV-DEDGRLLARKLAEHVAGRIA-QQP-ALVSSAVHK
D0I730_GRIHO/1-661     ----ILARW-QPSEAC-----QPWQ-DDEGRVLARKLVENVARRIE-GQP-ATVVKAERK
A0A3E0U2D8_9GAMM/1-677 ----IMAKW-QPSEAC-----QPYQ-DGDGRVVVKALAENVVSRIH-QQP-AQVTELTKQ
A0A3A6TIS8_9GAMM/1-649 ----FTAKW-RPSEAC-----SPYQ-DEEGRVLSKGLAENVVQRIS-NQA-AKVSKLESK
A0A348HG82_9GAMM/1-637 ----FIAKW-KPSAAC-----QPYM-DDENRMLSRKLAEFVLGKVK-GKE-GLIKAVKRD
A0A5A9W3H1_9GAMM/1-639 ----FVAKW-KPSAAC-----EAYM-DEEGRVLSPQLAQKVVQKVK-GQP-GRVKAVKCD
A0A2K9JV14_9GAMM/1-640 ----FEAKW-VPSEAC-----KPYM-DEDGRVLVKALAENVADRIS-QKQ-ATINKVETK
A0A0M2VG30_9GAMM/1-667 ----FTALW-QPSTAC-----EPYQ-DSEGRITLRSLAAKVQQTIK-GQP-AEVVSLEQQ
A0A1Y0CZG5_9GAMM/1-649 ----YIAKW-QPSLAC-----KPYM-DEEGRVLLKKLAQTVLSKVT-GQP-GQVTAVSES
A0A1M5MI55_9GAMM/1-659 ----IAARW-QPSEAC-----AQWQ-DDEGRLLSRKLVEHVAGRIQ-GQP-AQVTDSQHK
A0A7X0TUE5_9GAMM/1-640 ----FTALW-QPSEAC-----QPYM-DEEGRVLLQSLAENVIKRVT-DQP-AHVVETKNE
A0A7R6SSQ2_9GAMM/1-654 ----FKARW-KPSENC-----QPYQ-DEEGRVLNRKLAENVIARIK-GEP-ADLVKLTQK
A0A166YDZ4_9GAMM/1-644 ----FEAKW-QPSEAC-----TPYM-DEENRVLVKGLAENVARRIT-NQP-AELTKLDKV
A8FTU6_SHESH/1-679     ----FKTKW-QPSAAC-----QPYM-DEEGRVLAKGLAQNVVGRIT-NKP-AEVTQVLAK
A0A081KAC0_9GAMM/1-652 ----FKAKW-IPSEAC-----QNWM-DEDGRVLDRRLAKNVVDRVT-GKQ-GMVKRVEDK
A0A3N9U7M4_9VIBR/1-653 ----IRARW-KPSEAC-----GPWL-DEDGRVLNLKLVENVASRIK-AKP-AKVMKSEHK
A1SXH7_PSYIN/1-643     ----FTAKW-KPSEAC-----EKYQ-DHEGRVLVKKLAENVAQRIS-QQH-AVVKSFTAK
A0A5S9N0D0_9GAMM/1-667 ----FEARW-LPSETC-----DPWR-DDEGRMLSRPLCENVIRRIS-GKE-GQVVKAGDK
A0A4R1K1Y3_9GAMM/1-660 ----FKAKW-KPSEAC-----QPWM-DEDGRVLVKGLAENVVSRIA-GQR-ATVESVEQK
A0A7R6PNB0_9GAMM/1-643 ----YKAKW-KPSEAC-----EPYM-DEGGRVLSKKLAENVVTRVS-GHS-GAVVKVLQN
G4QGA0_GLANF/1-638     ----FNAKW-QPSKAC-----EPYQ-DEEGRVLSRKLAQTVVNKTR-GQQ-AKVTDYKVQ
A0A7U8GSM9_NEPCE/1-636 ----FKVKW-QPSEAC-----EKWQ-DDAGRVLYRPLVENVAARIH-GKQ-GTVDDISCS
A0A0F4QQD0_9GAMM/1-647 ----FKAKW-IPSEAC-----TLHM-DSEGRVLNKALAENVIKRIQ-GQD-AKVHQAQYK
A0A2S0VRL1_9ALTE/1-666 ----FKVKW-RPSEAC-----RPYM-DDQQRVIVKALAENVIRRIQ-NQA-ATVTQLKQQ
R4YTT7_OLEAN/1-677     ----FLLKW-QPSEAC-----KPYQ-DEEGRVLHKPLAENVCQRIH-QQP-AEITKLEQK
A0A940EGV5_9GAMM/1-650 ----FTARW-QPSEAC-----APYL-DADGRVISRALAENAIARVN-NQP-AMVQEVKQQ
A0A919EL97_9GAMM/1-652 ----FKAKW-LPSEAC-----QDYL-DEDGRLLNKALAENIVNRIS-GKA-AKVETIDNK
A0A081N7L0_9GAMM/1-655 ----FLAKW-QPSEAC-----QPWM-DEEGRVLDRRLAENVAGRIK-GKP-GEVSKARNK
A0A099KFV4_9GAMM/1-645 ----FTAKW-QPSQAC-----APYM-DDEKRILVKGLAENVVARIT-NQD-AVVSYVSVE
A0A857JKY9_9ALTE/1-637 ----FNAKW-QPSAAC-----EPYQ-DEEGRVIVKRLAETVVNKTR-GQP-GVVESYTVK
A0A4R2F672_9GAMM/1-672 ----FRARW-QPSDAC-----RPWM-DEDGRVLAKGLAENVIQRIT-GQT-ATVAALESK
W7Q7K4_9ALTE/1-682     ----FIAWW-QPSEAC-----APHQ-DSEGRVINKKLAEHVVGRIQ-QQN-ATVTKTSAQ
A0A975DD65_9GAMM/1-665 ----FTARW-QPSEHC-----APHQ-DEEGRIINKSLAEHVVKQIH-QQP-AVVLDVKKE
A0A0J8GV36_9ALTE/1-648 ----FKAKW-LPSENC-----APYQ-DSENRVIVRKLAENVVSRIC-GQD-GVVTKSDNK
A0A1A8T6Y1_9GAMM/1-650 ----FQAKW-LPSEAC-----APYQ-DEEGRVLSQALAENVARRIS-DKP-ATVKEFNKT
A0A4R1F9J2_9GAMM/1-702 ----FQAKW-KPSASC-----DDYR-DDEGRVLSKKLAETVVAKVT-NQP-GKITKVTEQ
K6Z8H7_9ALTE/1-651     ----FKAKW-QPSEQC-----AKFL-DEQGRNLSEALAQNVAKRVS-GQP-AQVKNLKRE
A0A4Y6ICY5_9GAMM/1-653 ----YQAKW-RPSVAC-----EPYM-DEDNRVLSKALALNVISRVQ-GQT-GKVVNVTQA
H5TCA7_9ALTE/1-632     ----FTAKW-QPSKAC-----EPYQ-DEEGRIISRKLAQTVVNKTQ-GQK-ARVSAYKVQ
A0A2N0WRQ2_9GAMM/1-639 ----FEAKW-QPSKAC-----EKYQ-DDQGRVIFRKLAQTVVERTQ-GQA-AKVLQITEQ
A0A3P3QJ18_9GAMM/1-647 ----FTAMW-QPSEAC-----APYQ-DEEGRVLSRELAELVQRKTS-HQV-AVVEQVQQL
A0A1A8T8N7_9GAMM/1-671 ----FQAKW-LPSEAC-----QPYM-DDENRVLSLPLAQNVASRIT-NKP-ARVIDAQYK
A0A4V1A7A1_9GAMM/1-660 ----FSALW-QPSAAC-----VPWQ-DEDGRVLLRALAERVQQKIS-NQP-AVVSKLEHK
A0AA37T663_9GAMM/1-684 ----FRAKW-VPSEHC-----LPYL-DESGRNLSRALAENVVSRIS-HKP-ASVVKVEAQ
Q3II06_PSET1/1-629     ----YQAKW-RPSKAC-----EPYM-DEDNRVLSKPLALNVISKVQ-NKA-GKVVNVTQA
A0A918JZR8_9GAMM/1-650 ----FKAKW-EPSEAC-----EPWL-DEHRRNLSLPLAKNVVQRIS-NQP-AQVEDCNRQ
I1E068_9GAMM/1-675     ----FHALW-QPSSAC-----VRWQ-DEEGRVLSKALAEKVQQKIS-GQP-ASVTTVQQQ
A0A917JP79_9GAMM/1-671 ----FFAKW-QPSDAC-----LPYM-DEEGRVLSKKLAQNVQRRIE-GKP-ARVTNLSTV
A0A3M2REY4_9GAMM/1-723 ----FTARW-LPGDQF-----QDHL-DEEGRLLNRDIANEVANTVH-GRP-GRIIESRFR
M1FI44_9GAMM/1-724     ----FSARW-VPGEDY-----QHLL-DSENRLLDRSAAEQIAAAVE-GRP-GKICESRFR
A0A4Y4F781_9GAMM/1-674 ----LRAWW-VPGESH-----R--L-DDQGRLLDRRAADALAPRLP-GAE-GRLTSLESR
A0A109ULF2_9GAMM/1-675 ----LRAWW-QPAETQ-----R--L-DEQGRLLERPPAEALAARLP-GAE-GHLASLDAR
A0A5P9IQ85_9GAMM/1-643 ----LRAWW-APGEG------HPL--DDQGRLLERAPAAALAERLP-GAE-GRLSSLERR
A0A291P5W9_9GAMM/1-649 ----LRAWW-VPGEGH-----S--L-DDQGRLLERAPAEALGGRLA-GAE-GRLARLETR
A0A3N9U2G7_9GAMM/1-644 ----LKAWW-VPGESH-----R--L-DERGRLLDAAPAQTLAERLP-GAE-GQVSSVDSR
A0A7X4VZP8_9GAMM/1-643 ----LRAWW-SPGEHH-----P--L-DDQGRLLAREPAASLAERLP-GAE-GRLVTLETQ
A0A510X5U4_9GAMM/1-660 ----LRAWW-QPGEA------HPL--DDQGRLLARLPAEALAARLP-GAE-GQLVALQTQ
A0A7X3H118_9GAMM/1-646 ----LRAWW-VPGES------QPL--DDQGRLIDRSPADQLAARLP-GAE-GVLKQLEQQ
A0A511UNR2_9GAMM/1-636 ----LRAWW-APKEH------QPL--DDQGRLIDRKPADALAAELP-GAT-GQLAKLDQQ
A0A517DUZ4_9FIRM/1-668 ----FTAYW-KPQAN------QPGL-DTEGRLADKAIARALLATLQAATEPATVSLCETT
U7UNA4_9FIRM/1-708     ----LTAQW-QPKDT------QSGL-DPEGRCLDSRIGKELLRRLA-AAPDGVVSERKKT
B7JBJ6_ACIF2/1-699     ----FWATW-ELREDF-----EGV--DAEGYLTDRKAADRLASRAK-AEGKATVKDFTSA
A0A433SFC8_9BURK/1-660 ----FHATW-QPPENA--------T-DDAGRCIMTTVARDAVHKISTVKS-ATVQFVDIQ
A0A402BNC4_9FIRM/1-713 ----FTTTW-KPRDE------QAGI-DSEGRLVDPVTAEQLINKLDTANEQATIAFCETV
A0A1B3PGW5_9BURK/1-687 ----FAAAW-KAKED------QAGL-DSEGRLVDTAVADALVAAVK-GQP-GTIAAYKQE
A0A0F6T1V7_9HYPH/1-686 ----FAAAW-KAKED------QAGL-DSEGRLVDTAVADALVAAVK-GQP-GTIATYKQE
G4T4P7_META2/1-689     ----FFAAW-KAKED------QAGL-DSEGRLVDTAIANALVEKIA-GKP-VIIAEYKEE
Q88FR4_PSEPK/1-653     ----FNAQWRAPEDAC----------DDQGRCLKQSLAQQAAADIGHAGT-ARAVKVATE
A0A433SG98_9BURK/1-679 ----FIAQW-LPQTGC--------T-DEAGRCIQQTVAQAAEHAIKSASH-AIVKNVQTE
A0A239TTA9_9FIRM/1-785 ----FITTW-KPQDT------QKGL-DSENRLLDENIAKDLIAKFASKTEQGKIIAYQKA
A0A845SMZ8_9GAMM/1-666 ----FAAQW-VPA--------KMYT-DEEKRCVHQAIAQQVAQLCRQAGQ-AQVIEVEKK
A0A078LS21_9PSED/1-639 ----FTAQWRANEDVC----------DEQGRCIQQPHAQQALEAISQASH-AEVVKLRTE
A0A124ZYS1_9PSED/1-641 ----FTAQWRADPHTC----------DEQDRCLNQAHARQAATAMQNASQ-ARVVKLRTE
Q882Z4_PSESM/1-662     ----FIAQWRAPSDAC----------DDQDRCLNQPLAQQAADAMRHAAS-ARLVKLRTE
A0A2Z2NQC0_9GAMM/1-682 ----FCGTW-QPADD------QAGL-DSEGRLLDKAVADSIIAKVQ-GKQ-GVVSVFKQQ
A0A6L6YLD3_9BURK/1-624 ----FTATW-KPSEG------QIGL-DSEKRLISSEQAKKLFNELSNAQS-ATVLKAEKT
W9SY76_9PSED/1-647     ----FTAQWHAPDEHC----------DDQGRCLQQTRAQEAAEAMRQAAS-ARLVKLKTE
A0A6C2D7Q8_9RHOO/1-671 ----FTASW-TPPQGC--------T-DDAGRCLQQPVAQQAADRMRAASR-AQVVSVETE
A0A1A8TNN5_9GAMM/1-674 ----FSAQW-VPPDGC--------T-DDAGRCLQQPVAQQAAQQIRAAGS-AQVVFVETE
A0A4Y6IG71_9GAMM/1-685 ----IEVNW-KAGDE------QTGL-DEEGRLTNTAIADALVSQLT-GAN-ATVLSSTST
A0A972FBK5_9RHOO/1-671 ----FTASW-MPPQAC--------T-DEVGRCLQQPVAQQAAERMRAAGS-AKVVSVETE
A0A972JBP6_9RHOO/1-676 ----FSAQW-SPPETC--------T-DDAGRCLQQPVAQQAAQQIRAADR-AQVVSVETE
F9N6T8_9FIRM/1-788     ----FWATW-KPKDT------QQGL-DPDGHMLDQTILNDLRDRLM-QSPEGIVSLVEKK
U3A8G4_9VIBR/1-743     ----FRAKW-QVPESL--------A-DEANRCLSSAAAQNVVNQCQ-GQT-AQVTDFETK
A4G6I7_HERAR/1-673     ----FTAHW-VPPNAC--------T-DDAGRCLQQPVAQQAMQQIRAAGS-AHVVSVETE
A0A7H1NP79_9PROT/1-714 ----VTARW-KPRDG------QEGC-DEEGRLIDKALADRLCKALS-GQS-GCLTSLTEE
A0A2X4T1U7_SALER/1-667 ----FQAQWVPAAAYC----------DEEKRCINPTAAQQVVQLCQKTGQ-ATVAEVETK
A4VNK8_STUS1/1-615     ----FTAQWQAPDDLC----------DDQGRCLDQARAQQAADAMRNAAS-ARLLKLKTE
A0A6L6Q9G9_9BURK/1-675 ----FVAKW-QAKED------QAGL-DPEGRLIDTKIADSLVAKLT-GTA-GTVSDSREE
A0A426V706_9BURK/1-676 ----FAAQW-VPPDAC--------T-DDAGRCLRQPVAQQTMQQIRAAGS-AHVVSVETE
I3TVA9_TISMK/1-676     ----FAAQW-VPPDAC--------T-DDAGRCLRQPVAQQTMQQIRAAGS-AHVVSVETE
A0A448TU53_9PAST/1-666 ----FTAGVVMPKEII----------NEDGLCLEKQALVTIASRVQ-QQNTATVIGIEKK
A0A240AK04_SERFI/1-679 ----FPANWVPAVNYC----------DEEKRCIQQNVAQAVVQLCQ-QTANAVVLEVGTE
A0A0W0THC5_9GAMM/1-625 ----FWTTWEMPEAVT----------DPEGRCINQSLIDSVAQCIK-GQT-GVVKEYREV
A0A8J3E8K7_9GAMM/1-753 ----VECDWVVP---------DFLKGDEEGHCLDRGFAEAVVEKCI-NQS-GTVKTCETK
A0A4U0ZUV8_9BACT/1-768 ----FIATW-NPNELS------AGL-DAEGRLINEGVGDEIINKMQ-GAS-GLVTARKND
A0A975ZJ08_9BURK/1-720 ----IKAAWQVPDDFV----------DEDGRLLDKAKADETARRIT-GKA-ARVTKFTRK
A0A238DK46_9BURK/1-723 ----IRALWQIP---------EDLQ-TDDGLLLDKSAAEACAKTVQ-GQR-ATIAAFTRK
A0A6P2G1C9_9BURK/1-730 ----FPARY-QIVEA------DPV--DEKGRLIEEQHAQAIADAVK-GKP-ARIVSADTK
D8MJG2_ERWBE/1-688     ----FEAEWVAAAQYC----------DDEKRCVNHPIAQAVQQLCQKAGS-GSVISVEKK
A0A6N7ZUN9_9HYPH/1-656 ----FKADWIIPDDKSRIDPDDKYF-DLEGRLVDKVFAKKIADDIA-GKR-GKVESFKSQ
A0A975ZK06_9BURK/1-723 ----IKAAWQVPDDFV----------DEDGRLLDKAKADETARRIT-GKA-ARVTKFTRK
A0A238D2P2_THIDL/1-723 ----IRALWQIP---------EDLQ-TEDGLLLDKSAAEACAQAVQ-GRR-ATVSAFTRK
Q6D9T7_PECAS/1-672     ----FRAQWVPAAGYC----------DDEKRCIQHNAALAVEQLCK-QTATTSVVDVLLK
F2B8G7_9NEIS/1-633     ----FTALWQIP---------EHLK-NSDGLCTDKAPVETLAAQLD-GSS-GTVRTAATE
A0A1S9ZUC6_9GAMM/1-728 ----FRVGY-FTTEN------DPI--DDKKRLTDKAFADAVAAHVT-GKK-ATVIKSETK
A0A2R5FCI4_9PROT/1-756 ----FRAAW-YPDKE------DSRL-DSEGRLLDRKVADGIVSACKAAAT-ATVKDVQSD
A0A494X0E4_9FIRM/1-796 ----YRGRW--------------FR-GGESRIKEKSRAEELVRAALAAGS-GRVTQVEKR
A0A0M6YCR2_9HYPH/1-781 ----FDANWNIPGDIV----------DQNGRLLDRSKAADVAERVK-GAR-GKILTTESE
A0A3P7NYJ2_9FIRM/1-711 ----FKGIW------------FEDK-VSETKILKKEQAEAIAERIV-GEK-GVVTKVTHK
A0A366EG87_9BACI/1-724 ----FKLTW------------RNAN--NETRLFTKDKAEKLMKQLA-NKQ-AIITQVNRK
A0A1S6IQV8_9LACT/1-729 ----LKLIW------------RD-K-NNNTRSFDRDDIQMIQKKIG-NQA-ATIESLTSK
A0A7C8HER0_9FIRM/1-707 ----FKGLW------------TDLE-NHETRIFEEEKALDIARKVR-GKQ-GIIKDLSEE
A0A9W5YF02_9FIRM/1-709 ----FRAIW------------FNEK-PSDTKIFDKQKAEQIVNKIV-DKD-GVVKEVNKK
A0A6L5WI73_9BACT/1-748 ----FRANL-----------------KVDDKITDREIAQNIAKECE-DKT-ARITTKKTE
A0A1H3IBZ0_9BACI/1-739 ----LTLTW------------RDRQ-SNAFRTFSKEKAAQILAKVK-GKQ-AIVINVEKK
A0A2N5MNN6_9BACI/1-732 ----LRLVW------------QDSK-TKDIRTFDKEKADKIVSSAT-GKK-AEVVEVDKA
A0A4U0F9I2_9BACL/1-754 ----YKGLW------------------QGDRITDPDKAESIAAKVK-GVP-AKVESYEQK
A0A6B3SRK2_9BURK/1-696 ----FVAKWVPPKDAV-----DSAGFDGEGRLLDRRIAQGVVDRTI-TKM-GVIEVADKK
A0A6L8VAD5_9BACL/1-755 ----YRGMW------------------QGDRLTDQPKVEALAAKVK-GKP-ARIISYEVK
A0A3S1BAA4_9BACI/1-730 ----LRLVW------------QDSK-TKDIRTFDKDKADKIAAAAS-GKK-AEVIEVDKT
A0A223KWQ4_9BACI/1-728 ----LVFTW------------KD---SNQTRTFEKEKAEQIANSIK-GKT-VKIKNVQKT
B8I8Q6_RUMCH/1-722     ----FTVQW------------QDSR-NNQTRTFNKEEADGIVAKIT-GQM-GEVVEVKKE
A0A919ZHV5_9BACL/1-779 ----YKGLW------------------QGDRLTDPEKAQAIAGKVN-GKP-GRIASYEVK
A0A5D0CUN8_9BACL/1-760 ----YTGSW------------------QGERLTDKDRAAAIADKVR-GKQ-GRIAEYEVK
A0A9X3WJH7_9BACI/1-725 ----FTLTW------------QNDK--KETRLFSKEKATSLVDELK-NMP-ATVVHIDKK
A0A540V5M1_9BACL/1-727 ----VALTW------------RDSS--GNTRSFHKEKIESIIQKIN-GKH-AIVTEVEKK
A0A919Y3A4_9BACL/1-751 ----YSGAW------------------QGERLTDAEKAAGIAEKVR-GKP-GRITDYEVK
A0A149VVX1_9PROT/1-645 ----LILTH-EP--------------GQDNRIWDKPIADALAAKIK-GTN--QTLSVTQN
A0A5P9HSG3_9BACI/1-731 ----FQLVW------------QDAK-TKERRTFHQAKVDELFQKLK-NSD-ASVNDIQKT
A0A7X3LET1_9BACL/1-773 ----YKGLW------------------QGDRIQDEEKAKAIAAKVR-GKE-GIIQSYDMK
A0A1V4IQP7_9CLOT/1-727 ----LKFTW------------HNSK-NNDTRIYDKDRCDQIASKIR-GKK-LKVKEVAKV
A0A6G8Q6R2_9ACTN/1-702 ----YDGAW--------------FK-GKQNRLDNREAAEKISEKVR-GGT-GVVKKAEKK
A0A9D2WTL3_9FIRM/1-694 ----YTGRW--------------FN-GEQNRFHALQAAREMQARVN-NQP-ARVLEVEEK
V2RK58_9BACT/1-776     ----LDFIYQTKAEEI----------DETKKITSEETANTIINRLNDNKSKAVVFKYETK
A0A1E3L8L2_9BACL/1-776 ----YTGVW------------------QGDRITDQAKGQAIVDKVK-GKE-GRITKYDIR
A0A7G5C0Z3_9BACL/1-765 ----YRGIW------------------QGDRLTDPEKAEAIAAKVK-GKT-GTIASYEVK
A0A917FBK4_9BACL/1-766 ----YKGMW------------------QGERMTDGAKAEALAQKVK-GKS-GRIASYEVK
A0A2N5M7G1_9BACI/1-725 ----LKLTW------------QDAK-SKETRTFNKEKAEAVLKAVS-HKN-IEIAEVKKT
A0A372LNX0_9BACI/1-730 ----LKLTW------------RDSK-TNDIRTFDKSGAERIADSVK-RKS-AEVVEVDRT
N1ZF14_9CLOT/1-712     ----FKGIW------------FDKK-ETETKIKKLEQAENIIQKVK-GKS-GIISNIEEE
A0A3A1QZ34_9BACI/1-729 ----LILTW------------KDSK-TNEYRTFSKEFLEKLEGKLKGGKK-ASVTSVDKS
A0A1H0RS59_9BACI/1-732 ----LTLTW------------QDAK-TNDTRMFSKEKADQLLNKTN-KKQ-AKVTSVDKK
A0A075R1K2_BRELA/1-732 ----LKLTW------------QDQQ-TKDMKTFTKEKAEKIVESSK-NKQ-AEIIDIKKA
A0AAJ1WJU2_9BACI/1-721 ----LNFTW------------EDAK-TKDIKTFNEEKVTSILKKIK-GYQ-AEITEVKKS
A0A401LDS9_9FIRM/1-715 ----YTGLW------------IDR--EEHTRIDREDAAQAILAKTN-GKP-ATITKVEKE
A0A6I3SMQ5_HELMO/1-729 ----FSLIW------------RDKQ-NGQNRIFNKTEADAIIAKVA-GQP-AEIIDIKKE
Q97DB3_CLOAB/1-709     ----FNGTW------------FDKE-TKESKIMDKKKADDLGAKIL-GQT-GKVISIENK
A0A2K2F9R2_9CLOT/1-723 ----FTVHW------------KDKR-SEQTRIFDKAYADSIITKVS-GQA-GTVVGVKRD
A0A1G5F4Q6_9FIRM/1-729 ----FKLIW------------QDNK-SNETRSFDKKKIDNIVSSIK-NND-AEIVSVNKA
A0A0K9GZM7_9BACI/1-731 ----LRLVW------------QDSK-TNDIRTFDKAKAENVLTAVK-NKK-AEVVDVQKT
A0A919XHU0_9BACL/1-779 ----YKGLW------------------QGERIQDEEKAKAIAAKVK-GKD-GVILSYEVK
A0A090ZXC0_PAEMA/1-763 ----YAGTW------------------QGERLTDADKAKAIADKVR-GKA-GRIAEYEVK
A0A2C0ZUF5_9BACI/1-725 ----VTFTW------------QNRK-SNDTKIKTTEELQKVIGSIK-GKQ-LKIMEVSTA
U2CHR5_9FIRM/1-729     ----LRLTW------------QDAK-SKDTRTFDKEKCDKILSSVK-GKE-AKVLEVNKT
V9W5G7_9BACL/1-755     ----YQGVW------------------QGERITSKEQAERIAAKVR-EKS-GSIRKYEVK
A0A143YJ85_9LACT/1-730 ----LKLIW------------QDAK-TNDTKSFDRDKVTAIVKKLD-KKQ-ATVVAVERK
A0A8T4K5Z9_9FIRM/1-735 ----LTFTW------------QDKE-SRSTSSFDKSRIESIREAVKNGK--AVVTKVQRT
A0A0K9H3E0_9BACI/1-720 ----MKLTW------------KDEK-SNDTKTFSEEKRDQLLKAIR-GEK-AVITSVKKA
A0A0M4FKC1_9BACI/1-728 ----MVLNW------------QDKH-SKQSRTFDKSVTEKLMNLLK-GKQ-AVIHDLKKT
A0A2S1GXT8_9BACI/1-728 ----LKLTW------------QDAN--GNSRSFNKEKVDEIVHSLE-NQD-AKVIDIERK
A0A1M4M9M6_9FIRM/1-728 ----LKLTW------------QDSQ-TKDIKTFDREKCERVLSSIK-GKD-AQVIEVDKT
A0A840QUR6_9BACI/1-733 ----LSLAW------------QDAK-SNDIRTFSKQKADDILTKTK-QKQ-AKVIDVDKK
S0FHK5_RUMCE/1-722     ----FTVQW------------QDRA-TNQTRTFSKEQADGIVRKIT-GQT-GEIVEVRKD
A0A511UTR2_9BACI/1-723 ----VTWTW------------QNKQ--KQSRIFSKEKAENILERVK-NKP-LIVTDVNKK
A0A0U1KJC9_9BACI/1-724 ----FTLTW------------RDTN--NDTRIFSKEKAEKIVNQLK-NKQ-AVITQIEKK
A0A938Y359_9BACL/1-731 ----LKLYW------------QDAK-SGETRIFDQQRAEKIAKAVK-QQR-AEIIEVHKV
K6DL56_SCHAZ/1-731     ----IVLTW------------HERI-SNDTKTFAKEKADEILSKVK-NKQ-AKIIDVDKK
A0A7X2L2K9_9BACL/1-752 ----YKGMW------------------QGDRLTDGAKAEAVAAKVK-GKP-GRIASYEVK
A0A0Q3W3Q4_9BACI/1-729 ----LKLTW------------VDSK-TNDTRTFTKEKVEQIIAKID-KKQ-GTVVEVDKK
A0A917CJ22_9BACL/1-745 ----YKGIW------------------QGDRLTDPEKAGALADKVR-GKQ-GKILSYEVT
A0A2S6HQN2_9FIRM/1-735 ----LTFIW------------RDEK-SKSYRSFDRERLEGLVKQMDNGKD-GVITEVKST
A0A9X3WJT9_9BACI/1-725 ----FSLTY------------RNER--NETRIFAKDKAQKLISELK-GKP-GTITNLDTK
A0A927IV42_9BACI/1-731 ----LTLTW------------QDSK-TNDTRTFSKENADQLLTKTN-KKQ-AKVTNVDKK
A0A3N9UHV9_9BACI/1-731 ----LKLTW------------IDTK-TNNTRSFNKEKIESIVNRLG-KQQ-AVVTEIDKK
C0EHP9_9FIRM/1-720     ----FFATY------------KD-K-NGQSMIFDKERADALGEKIK-NKP-FKVTEVQRS
A0A0F5I3C4_BACTR/1-732 ----VKLTW------------RDNK-TNDTKTFSKEKRDESLKAIR-GEE-AKVTLVKKA
A0A926NL10_9BACI/1-725 ----MKLIW------------QEKS-SKQTRTFSKEIAEGKIKVLQ-QKE-AVITEVNKK
A0Q2I1_CLONN/1-728     ----LKLVW------------QDSR-SNDIKTFNKDKCENIIKNIK-NKD-AKVVEVNKV
A0A1U7EE17_9LACT/1-730 ----MTLIW------------RDSQ-TKQTRSFDREKVEKLVQKIG-QQP-LTVSAVTRK
A0A6I1FU34_9BACI/1-717 ----YEGKW------------E--K-NGESRLDNQEMAEKIAAFCH-GKK-AVVRQLKKE
A0A919ZDY6_9BACL/1-766 ----YQGIW------------------QGERLTSAEKAQEIADKVK-GKT-GKIAKYEVK
N9V601_CLOIN/1-726     ----FVLDY------------R--K-NNNASIMDRKQAETLMKQLK-HKQ-ITIQDVERK

TOP3_ECOLI/1-653       RESESAPLPFSLSALQIEAAKRFGLSAQNVLDICQKLYE-THKLITYPRSDCRYLPEEHF
B7L6N6_ECO55/1-653     RESESAPLPFSLSALQIEAAKRFGLSAQNVLDICQKLYE-THKLITYPRSDCRYLPEEHF
B2U3E8_SHIB3/1-653     RESESAPLPFSLSALQIEAAKRFGLSAQNVLDICQKLYE-THKLITYPRSDCRYLPEEHF
A0A0H2VUR4_SHIFL/1-653 RESESAPLPFSLSALQIEAAKRFGLSAQNVLDICQKLYE-THKLITYPRSDCRYLPEEHF
A7ZMN2_ECO24/1-653     RESESAPLPFSLSALQIEAAKRFGLSAQNVLDICQKLYE-THKLITYPRSDCRYLPEEHF
Q8XDW7_ECO57/1-653     RESESAPLPFSLSALQIEAAKRFGLSAQNVLDICQKLYE-THKLITYPRSDCRYLPEEHF
Q3Z2A9_SHISS/1-653     RESESAPLPFSLSALQIEAAKRFGLSAQNVLDICQKLYE-THKLITYPRSDCRYLPEEHF
Q32GA7_SHIDS/1-653     RESESAPLPFSLSALQIEAAKRFGLSAQNVLDICQKLYE-THKLITYPRSDCRYLPEEHF
A0A0H3EI55_ECO8N/1-651 RESESAPLPFSLSALQIEAAKRFGLSAQNVLDICQKLYE-THKLITYPRSDCRYLPEEHF
A0A0H2YZH7_ECOK1/1-669 RESESAPLPFSLSALQIEAAKRFGLSAQNVLDICQKLYE-THKLITYPRSDCRYLPEEHF
B7MAX2_ECO45/1-651     RESESAPLPFSLSALQIEAAKRFGLSAQNVLDICQKLYE-THKLITYPRSDCRYLPEEHF
B7USE3_ECO27/1-651     RESESAPLPFSLSALQIEAAKRFGLSAQNVLDICQKLYE-THKLITYPRSDCRYLPEEHF
D2TUK4_CITRI/1-648     RESESAPLPFSLSALQIEAAKRFGLSAQNVLDICQRLYE-THKLITYPRSDCRYLPEEHF
A8AHF6_CITK8/1-647     RESESAPLPFSLSALQIEAAKRFGLSAQNVLDICQKLYE-THKLITYPRSDCRYLPEEHF
A0A0H2V7V3_ECOL6/1-667 RESESAPLPFSLSALQIEAAKRFGLSAQNVLDICQKLYE-THKLITYPRSDCRYLPEEHF
A0A2X4TRU7_SALER/1-661 RESESAPLPFSLSTLQIEAAKRFGLSAQNVLDICQKLYE-THKLITYPRSDCRYLPEEHF
TOP3_SALTY/1-649       RESESAPLPFSLSTLQIEAAKRFGLSAQNVLDICQKLYE-THKLITYPRSDCRYLPEEHF
TOP3_SALTI/1-649       RESESAPLPFSLSTLQIEAAKRFGLSAQNVLDICQKLYE-THKLITYPRSDCRYLPEEHF
L0M5G4_ENTBF/1-652     RESESAPLPFSLSALQIEAAKRFGLSAQNVLDICQKLYE-THKLITYPRSDSRYLPEEHF
A9MFG7_SALAR/1-649     RESESAPLPFSLSTLQIEAAKRFGLSAQNVLDICQKLYE-THKLITYPRSDCRYLPEEHF
A0A0A6ZS57_SHIDY/1-623 RESESAPLPFSLSALQIEAAKRFGLSAQNVLDICQKLYE-THKLITYPRSDCRYLPEEHF
A0A484ZBN0_9ENTR/1-637 RESEPAPLPFSLSALQIEAAKRFGLSAQNVLDICQKLYE-THKLITYPRSDSRYLPEEHF
A0A0H3CJG5_ENTCC/1-635 RESEPAPLPFSLSALQIEAAKRFGLSAQNVLDICQKLYE-THKLITYPRSDSRYLPEEHF
A0A1C4DCF1_9ENTR/1-646 RESELAPLPFSLSALQIEAAKRYGLSAQTVLDICQKLYE-THKLITYPRSDCRYLPEEHY
A0A0J5M788_PLUGE/1-646 RDSEPAPLPFSLSALQIEAAKRFAMSAQNVLDICQKLYE-THKLITYPRSDCRYLPEEHF
A0A0H3FXW2_KLEAK/1-649 RDSEPAPLPFSLSALQIEAAKRFGFSAQNVLDICQKLYE-THKLITYPRSDSRYLPEEHF
E3GAM3_ENTLS/1-640     RESEPAPLPFSLSALQIEAAKRFGLSAQNVLDICQKLYE-THKLITYPRSDSRYLPEEHF
A0A0L0AMX7_9ENTR/1-638 RESEPAPLPFSLSSLQIEAARRFNLSAQNVLDICQKLYE-THKLITYPRSDCRYLPEEHF
A0A9Q8B7H0_KLEVA/1-648 RDSEPAPLPFSLSALQIEAAKRFGFSAQNVLDICQKLYE-THKLITYPRSDSRYLPEEHF
A0A5R9LGS7_9ENTR/1-651 RDSEPAPLPFSLSALQIEAAKRFGFSAQSVLDICQKLYE-THKLITYPRSDSRYLPEEHF
A0A807LLX0_9ENTR/1-645 RESELAPLPFSLSSLQIEAAKRFGLSAQNVLDTCQKLYE-THKLITYPRSDSRYLPEEHF
A0A7M2VCZ3_9ENTR/1-648 RESEPAPLPFSLSALQIEAAKRYGLSAQNVLDICQKLYE-THKLITYPRSDCRYLPEEHY
A0A8I0CZT9_9PSED/1-634 RESEPAPLPFSLSALQIEAGKRYGMSAQNVLDICQKLYE-THKLITYPRSDSRYLPEEHF
A0A7Z8ZD75_RAOTE/1-652 RDSEPAPLPFSLSALQIEAAKRFGFSAQNVLDICQKLYE-THKLITYPRSDSRYLPEEHF
A0A0L0H1N6_9ENTR/1-643 RESEPAPLPFSLSALQIEAAKRFALSAQNVLDICQKLYE-THKLITYPRSDSRYLPEEHF
A0A089PZS2_9ENTR/1-665 RESEIAPLPFSLSSLQIEAAKRFGLSAQNVLDICQKLYE-THKLITYPRSDCRYLPEEHF
A0A090V381_PSEVU/1-644 QESEPAPLPFSLSSLQIEAAKRFGLSAQNVLDICQKLYE-THKLITYPRSDSRYLPEEHF
A0A085GF58_9ENTR/1-662 RESEVAPLPFSLSSLQIEAAKRFGLSAQNVLDICQKLYE-THKLITYPRSDSRYLPDEHF
I2BA81_SHIBC/1-642     RESEPAPLPFSLSALQIEAARKFGLSAQNVLDICQKLYE-THKLITYPRSDSRHLPEEHF
A0A4P8YQP4_9ENTR/1-652 RESETAPLPFSLSSLQIEAAKRFGLSAQTVLDTCQKLYE-THKLITYPRSDCRYLPEEHY
A0A8K0UZF7_9ENTR/1-635 RETEAAPLPFSLSSLQIEAAKRYGLSAQTVLDVCQKLYE-THKLITYPRSDSRYLPEEHF
A7MNU7_CROS8/1-648     RESEAAPLPFSLSTLQIEAARRFNLSAQTVLDICQKLYE-THKLITYPRSDCRYLPEEHF
H5UYT7_ATLHE/1-647     RETEPAPLPFSLSALQIEAAKRFGLSAQNVLDICQKLYE-THKLITYPRSDSRYLPEEHF
A0A085GBM8_EWIA3/1-655 RENDTAPLPFSLSSLQIEGSKAFGLSAQQILDICQRLYE-THKLITYPRSDCRYLPEEHF
H2IYN6_RAHAC/1-647     RENDIAPLPFSLSTLQIEGSKAFGLSAQQILDICQKLYE-THKLITYPRSDCRYLPEEHF
Q0WEZ8_YERPE/1-642     RESETAPLPFSLSTLQIEAAKRFGLSAQQVLDICQRLYE-THKLITYPRSDCRYLPEEHF
A0A250AVD5_9GAMM/1-641 RETDIAPLPFSLSTLQIEAAKRYNLSAQQVLDICQRLYE-THKLITYPRSDCRYLPEEHF
A0A1S8CPK6_9GAMM/1-636 RESDTAPLPFSLSTLQIEAAKRFNLSAQQVLDICQRLYE-THKLITYPRSDSRYLPEEHF
A0A542BQ97_SERFO/1-641 RESDTAPLPFSLSTLQIEAAKRFNLSAQQVLDVCQRLYE-THKLITYPRSDCRYLPEEHF
A0A240C3B2_SERFI/1-641 RESDTAPLPFSLSTLQIEASRRYNLSAQQVLDVCQRLYE-THKLITYPRSDCRYLPEEHF
W0L8G4_9GAMM/1-641     RESEIAPLPFSLSTLQIEAAKRFNLSAQQVLDICQRLYE-THKLITYPRSDCRYLPEEHF
Q6D4Q3_PECAS/1-641     RESETAPLPYSLSTLQIEAAKRFGLSAQQVLDVCQKLYE-THKLITYPRSDSRYLPEEHF
A0A0L7T0T8_9GAMM/1-638 RENDTAPLPFSLSSLQIEAARRFGLSAQTVLDTCQRLYE-THKLITYPRSDSRYLPDEHF
A0A1X0WIY6_9GAMM/1-642 RESEVAPLPYSLSTLQIEGAKAFGLSAQKILDICQRLYE-THKLITYPRSDSRYLPEEHF
A0A370R4E2_9GAMM/1-642 RESEAAPLPFSLSALQIEAAKRFNLSAQQVLDICQRLYE-THKLITYPRSDCRYLPEEHF
A0A848MHX8_9GAMM/1-644 RESETPPLPFSLSTLQIEGSKAFGLSAQKILDICQRLYE-THKLITYPRSDSRYLPEEHF
A0A427KBN5_9GAMM/1-638 RENDTAPLPFSLSSLQIEAARRFGLSAQTVLDTCQKLYE-THKLITYPRSDSRYLPDEHF
A0A443IIA1_9GAMM/1-650 RENDTAPLPFSLSSLQIEAAKRFGLSAQTVLDTCQRLYE-THKLITYPRSDSRYLPEEHF
A0A941ZA03_9ENTR/1-659 RESEIAPLPFSLSSLQIDAAKRYGLSAQTVLDICQKLYE-THKLITYPRSDSRYLPEEHF
A0A380QM11_YERRU/1-639 RESETAPLPFSLSTLQIEAAKRFGLSAQQVLDVCQRLYE-THKLITYPRSDSRYLPEEHF
A0A6M8U9A4_9GAMM/1-640 RENDTAPLPFSLSSLQIEAAKRYGLSAQMVLDTCQRLYE-THKLITYPRSDSRYLPDEHF
E0SBC8_DICD3/1-641     RESETAPLPYSLSALQIEAAKRFGLSAQQVLDVCQRLYE-THKLITYPRSDCRYLPEEHF
A0A5J5G4L5_9GAMM/1-640 RESETAPLPYSLSALQIEAARRLALSAQQVLDICQRLYE-THKLITYPRSDCRYLPEEHF
D8MSY7_ERWBE/1-637     RENDTAPLPFSLSSLQIEAGKRFGMSAQTVLDTCQKLYE-THKLITYPRSDSRYLPDEHF
A0A071LW77_9ENTR/1-656 RESEIAPLPFSLSALQIEAAKRFGLSAQNVLDICQKLYE-THKLITYPRSDCRYLPEEHF
A0A014NJ54_9GAMM/1-637 RENDTAPLPFSLSALQIEAAKRFGLSAQTVLDTCQKLYE-THKLITYPRSDSRYLPDEHF
A0A0U3JY20_9GAMM/1-640 RESDTAPLPFSLSSLQIEAAKRFGLSAQNVLDCCQRLYE-THKLITYPRSDSRYLPDEHF
A0A097R1U4_HAFAL/1-639 RESETAPLPFSLSALQIEAAKRFNLSAQQVLDLCQRLYE-THKLITYPRSDSRYLPEEHF
A0A083ZY68_9GAMM/1-641 RESDTAPLPFSLSTLQIEAAKRYNLSAQQVLDICQRLYE-THKLITYPRSDCRYLPEEHF
A0A0Q4MDL7_9GAMM/1-640 RENDTAPLPFSLSALQIEAGKRFGLSAQTVLDTCQRLYE-THKLITYPRSDSRYLPDEHF
A0A0G4K0L1_9GAMM/1-640 RESETAPLPYSLSTLQIEAAKRFGLSAQQVLDICQKLYE-THKLITYPRSDSRYLPEEHF
A0A4P8QZ73_9GAMM/1-640 REAETAPLPYSLSTLQIEAAKRFGLSAQQVLDICQKLYE-THKLITYPRSDSRYLPEEHF
B2VKW4_ERWT9/1-641     RENDTPPLPFSLSALQIEAGKRFGLSAQTVLDTCQRLYE-THKLITYPRSDSRYLPDEHF
A0A2N5ER51_9GAMM/1-643 REAETAPLPFSLSTLQIEAARRFGMSAQNVLDACQRLYE-THKLITYPRSDCRYLPEEHF
A0A1W6B8X2_9GAMM/1-638 RENDTAPLPFSLSSLQIEAARRFGLSAQTVLDTCQRLYE-THKLITYPRSDSRYLPDEHF
A0A8J7GTD6_9ENTR/1-643 RESETAPLPYSLSALQIEAAKRFGLSAQVVLDTCQRLYE-THKLITYPRSDCRYLPEEHF
A0A8J7H849_9ENTR/1-640 RESETAPLPYSLSALQIEAAKRFGLSAQLVLDTCQRLYE-THKLITYPRSDCRYLPEEHF
A0A2I5TKP8_SERS3/1-640 RESETAPLPYSLSVLQIEAAKRFGLSAQQVLDICQRLYE-THKLITYPRSDSRYLPEEHF
E9CM89_9GAMM/1-640     RESEIAPLPFSLSALQIEAAKRYNLSAQQVLDVCQRLYE-TYKLITYPRSDCRYLPEEHF
A0A2C6DRK6_9GAMM/1-644 RESEVSPLPFSLSALQIEASKRHGFSAQQVLDLCQRLYE-THKLITYPRSDSRYLPEEHF
A0A2I0G1A1_9GAMM/1-637 RENDTAPLPWSLSTLQIEAAKRYGLSAQKVLDVCQRLYE-THKLITYPRSDSRYLPDEHY
A0A2D0KU67_9GAMM/1-642 RESETAPLPFSLSSLQIEAARRFGLSAQDVLDICQRLYE-THKLITYPRSDCRYLPEEHF
U3TRC4_9ENTR/1-640     RESETAPLPFSLSSLQIEAAKRFGLSAQTVLDCCQRLYE-THKLITYPRSDSRYLPDEHF
A0A0U5L518_9GAMM/1-652 RESETAPLPFSLSSLQIEAAKRFGLSAQTVLDTCQRLYE-THKLITYPRSDSRYLPDEHF
D3VHA9_XENNA/1-639     RESETAPLPFSLSSLQIEAAKRYGLSAQDVLDICQRLYE-THKLITYPRSDSRYLPEEHF
A0A077P4S7_XENBV/1-644 RESETAPLPFSLSSLQIEAAKRFGLSAQNVLDICQRLYE-THKLITYPRSDCRYLPEEHF
A0A1H3XRT5_9GAMM/1-643 RESEIAPLPYSLSTLQIEAARRFGLSAQQVLDTCQRLYE-THKLITYPRSDCRYLPEEHF
A0A0M2KB50_9GAMM/1-636 RENETPPLPFSLSGLQIEAAKRFGLSAQTVLDTCQKLYE-THKLITYPRSDSRYLPEEHY
A0A1I7IJG8_9GAMM/1-644 RESETAPLPFSLSSLQIEAAKRFGLSAQEVLDICQRLYE-THKLITYPRSDCRYLPEEHF
A0A3D9UF20_9GAMM/1-639 RESETAPLPFSLSSLQIEAAKRFGLSAQDVLDICQRLYE-THKLITYPRSDCRYLPEEHF
D4GG18_PANAM/1-638     RENDIAPLPFSLSSLQIEAAKRFGLSAQAVLDICQRLYE-THKLITYPRSDSRYLPDEHF
Q7N407_PHOLL/1-642     RESEVAPLPFSLSSLQIEAAKRFGLNAQQVLDICQRLYE-THKLITYPRSDCRYLPDEHF
A0A1I4Z8W9_9GAMM/1-640 RENDVAPLPFSLSVLQIEAAKRYGLSAQVVLDTCQRLYE-THKLITYPRSDSRYLPDEHF
A0A2G8E5D5_9GAMM/1-641 RENELAPLPFSLSVLQIEAAKRYGLSAQTVLDTCQRLYE-THKLITYPRSDSRYLPDEHF
A0A379AG56_ENTAG/1-638 RENEVAPLPFSLSSLQIEAAKRYGLSAQTVLDTCQRLYE-THKLITYPRSDSRYLPEEHF
A0A2X4UJ26_9GAMM/1-659 RESDAAPLPFSLSALQIEAAKRHGFSAQQVLDLCQRLYE-THKLITYPRSDSRYLPQEHF
K8WJ57_9GAMM/1-639     RESETAPLPFSLSALQIEAARKYGLSAQEVLDICQRLYE-THKLITYPRSDSRYLPSEHF
B4EXS9_PROMH/1-655     QESEIAPLPFSLSALQIEAAKRFGLSAQQVLDTCQRLYE-THKLITYPRSDSRYLPDEHF
A0A5M7QHY7_9GAMM/1-638 RENEGAPLPFSLSSLQIEAAKRYGLSAQTVLDTCQRLYE-THKLITYPRSDSRYLPEEHF
W1IST1_9GAMM/1-648     RESEVAPLPFSLSSLQIEAAKRLGLSAQDVLDICQRLYE-THKLITYPRSDSRYLPEEHF
J7TST1_MORMO/1-654     TENEIAPLPFSLSALQIEAAKRYGLSAQAVLDICQRLYE-THKLITYPRSDSRHLPEEHF
A0A0N0IA39_9GAMM/1-648 RESEISPLPFSLSALQIEAAKKFNLSAQEVLDVCQRLYE-THKLITYPRSDSRYLPDEHF
A0A845SII0_9GAMM/1-647 REAEVPPLPFSLSTLQIEAARRHGLSAQQVLDVCQRLYE-THKLITYPRSDCRYLPEEHF
A0A198GKV9_9GAMM/1-654 QESEIAPLPFSLSSLQIEAARRFGLSAQQVLDTCQRLYE-THKLITYPRSDSRYLPDEHF
A0A095T8D9_9GAMM/1-637 RESEIAPLPFSLSSLQIEAARRFGLSAQNVLDVCQKLYE-THKLITYPRSDCRYLPEEHF
A0A1S1HPE2_PROST/1-643 RESEIAPLPFSLSALQIEAAKKYGLSAQEVLDICQRLYE-THKLITYPRSDSRYLPDEHF
A0A4V2Q2D2_9GAMM/1-643 RESETPPLPFSLSVLQIEAAKRHGMSAQQVLDVCQRLYE-THKLITYPRSDCRYLPEEHF
A0A1B7K4E5_9GAMM/1-647 RESEIAPLPFSLSALQIEAAKKYGLSAQQILDICQRLYE-THKLITYPRSDSRYLPDEHF
A0A085JEB5_9GAMM/1-641 RESEIAPLPFSLSGLQIEAARRFGLSAQTVLDVCQRLYE-THKLITYPRSDCRYLPEEHF
A0A4V2W5I7_9GAMM/1-654 QESDAPPLPFSLSTLQIEAAKKFGLSAQQVLDVCQRLYE-THKLITYPRSDSRYLPAEHF
W0HXD6_9GAMM/1-651     RESETAPLPFSLSALQIEAAKRFGLSAQQVLDTCQRLYE-THKLITYPRSDCRYLPEEHF
A0A2U8I7X9_9GAMM/1-641 KELETAPLPFSLSTLQIEAAKRFTLSAQQVLDICQRLYE-THKLITYPRSDCRYLPKEHF
A0A0H3DSQ0_EDWTF/1-642 RESEVAPLPFSLSALQIEAAKRFAMSAQQVLDTCQRLYE-THKLLTYPRSDSRYLPEEHF
A0AAU8P313_EDWPI/1-642 RESEVAPLPFSLSALQIEAAKRFAMSAQQVLDTCQRLYE-THKLLTYPRSDSRYLPEEHF
E0WQC4_9ENTR/1-624     KESETAPLPFSLSTLQIEAAKRFGLSAQKVLDICQCLYE-NYKLITYPRSDCRYLPTEHF
G2GWC3_9ENTR/1-636     KESETAPLPFSLSTLQIEAAKRFALNAQKVLDICQCLYE-NYKLITYPRSDCRYLPTEHF
A0A0J8YKR7_9GAMM/1-636 TESEIAPLPFSLSSLQIEAARRFNLGAQQVLDICQKLYE-THKLITYPRSDCRYLPEEHF
A0AA95K1T7_9GAMM/1-648 QESEIAPLPYSLSALQIEAAKKYGLSAKEVLDICQQLYE-KHKVITYPRSDCRYLPQEHF
A0A7D6DIA2_9GAMM/1-646 QESEIAPLPYSLSALQIEASKKHGLSAKEVLDICQQLYE-KHKVITYPRSDSRYLPQEHF
R8ANU3_PLESH/1-683     REKELPPLPYSLSALQIDAAKAFGMSAQQVLDVCQKLYE-THKLITYPRSDSRHLPTEHF
A0A1T0ASZ7_9PAST/1-639 IETETAPLPYSLSALQIDAARRFGLSAQDVLDICQRLYE-THKLITYPRSDNRYLPNEHF
A0A447SQR2_AVIVO/1-642 REKETAPLPYSLSALQIDAAKRYGLSAQEVLDTCQRLYE-THRLITYPRSDCRYLPEEHF
A0A6H0T6Z6_9PAST/1-638 IEKEAAPLPYSLSVLQIDAARRYGLSAQAVLDICQKLYE-THKLITYPRSDNRYLPNEHY
E6KWG5_9PAST/1-640     REKETAPLPYSLSALQIDAAKRFGMSAQEVLDTCQRLYE-THKLITYPRSDCRYLPKEHF
A0A4R2N2X3_9PAST/1-659 REKETAPLPYSLSALQIDAAKRYGMSAQDVLDTCQRLYE-THRLITYPRSDCRYLPEEHF
A0A2M8RTE7_9PAST/1-641 REKETAPLPYSLSALQIDAAKRYGMSAQEVLDICQRLYE-THKLITYPRSDCRYLPEEHF
TOP3_PASMU/1-650       REHESAPLPYSLSALQIDAAKRYGLSAQEVLDICQRLYE-THRLITYPRSDCRYLPEEHF
A0A011P5B9_9PAST/1-639 IEKETAPLPYSLSVLQMEAAGKYGLSAQTVLDICQKLYE-THKLITYPRSDNRYLPNEHF
A6VQ11_ACTSZ/1-644     REKQTAPLPYSLSALQIDAAKRFALSAQDVLDTCQSLYE-KHKLITYPRSDCRYLPNEHF
A0A0J5P2K8_9PAST/1-639 METETAPLPYSLSALQIDAARRYGLSAQAVLDICQKLYE-THKLITYPRSDNRYLPKDHY
A3N0A8_ACTP2/1-645     IETETAPLPYSLSVLQIDAARRYGLSAQAVLDICQKLYE-THKLITYPRSDNRYLPNEHY
TOP3_HAEIN/1-651       REKETAPLPYSLSALQIDAAKRFGMSAQAVLDTCQRLYE-THRLITYPRSDCRYLPEEHF
A0A4P7CGU5_9PAST/1-639 MESEAAPLPYSLSALQIDAARRFGLSAQDVLDICQRLYE-THKLITYPRSDNRYLPNEHF
A0A0A3ANY5_9PAST/1-654 QEKETAPLPYSLSALQIDAGKRYGLSAQQVLDTCQRLYE-VHKLITYPRSDCRYLPEEHF
A0A1V3IZF2_9PAST/1-654 REKETAPLPYSLSALQIDAAKRFGMSAQAVLDICQRLYE-THRLITYPRSDNRYLPEEHF
A0A2U0SMT9_9PAST/1-648 REKETAPLPYSLSALQIDAAKRYGMSAQDVLDTCQSLYE-KHKLITYPRSDCRYLPNEHF
I3DCN0_9PAST/1-644     REKETAPLPYSLSALQIDAAKRFGMSAQDVLDTCQNLYE-KHKLITYPRSDCRYLPEEHF
A0A1V3TUJ8_9PAST/1-639 MEKEGAPLPYSLSALQIDAARRYGLSAQAVLDICQKLYE-THKLITYPRSDNRYLPNEHY
B8F447_GLAP5/1-640     MESEAAPLPYSLSALQIDAARRFGLSAQDVLDVCQRLYE-THKLITYPRSDNRYLPNEHF
A0A2M8S3E4_9PAST/1-636 REKETAPLPYSLSALQIDAAKRFGMSAQDVLDICQRLYE-THKVITYPRSDCRYLPEEHF
A0A377IVM9_9PAST/1-650 REKETAPLPYSLSALQIDAAKRFGMSAQAVLDTCQRLYE-TYRLITYPRSDCRYLPEEHF
A0A379C8X9_9PAST/1-628 IEKETAPLPYSLSVLQIDAARRFGLSAQAVLDICQKLYE-THKLITYPRSDNRYLPKEHY
A0A3N4VSJ5_9PAST/1-633 IETETAPLPYSLSALQIDAARRFGLSAQAVLDICQKLYE-THKLITYPRSDNRYLPKEHF
A0A369ZQL7_9PAST/1-645 IETETAPLPYSLSVLQIDAARRFGLSAQAVLDICQKLYE-THKLITYPRSDNRYLPNEHY
A0A4R6VCT2_9PAST/1-641 REKETAPLPYSLSALQIDAAKRYAMSAQEVLDICQRLYE-THRLITYPRSDCRYLPEEHF
A0A448TW34_9PAST/1-648 QELETAPLPYSLSSLQIDAARLYQLSAQQVLDCCQRLYE-THKLITYPRSDCRYLPQEQF
A0A4R1FY09_9PAST/1-641 REKEIAPLPYSLSALQIDAAKGFGLSAQDVLDICQRLYE-THKLITYPRSDCRYLPQEHF
A0A379B4N4_9PAST/1-636 REKETAPLPYSLSALQIDAAKRFNMSAQAVLDTCQRLYE-THKLITYPRSDSRYLPEEHF
A0A9Q6Z1S2_HISSO/1-632 REKETAPLPYSLSALQIDAAKRYAMSAQEVLDVCQKLYE-THKLITYPRSDCRYLPEEHF
A0A1I0CJZ3_9GAMM/1-624 VEKEISPLPFSLSTLQIEAAKKFGYSAQQVLDTCQKLYE-MHKAITYPRSDSRYLPNEHF
A0A4R2T4D1_9PAST/1-653 REKETAPLPYSLSALQIDAAKRYGMSAQDVLDTCQRLYE-THKIITYPRSDNRYLPNEHF
A0A4R2N9H7_9PAST/1-642 IETEIAPLPYSLSVLQIDAARCFNLSAQEVLDICQRLYE-NHKLITYPRSDNRYLPKEHF
A0A1T0BBL3_9PAST/1-637 RETESASLPYSLSALQIDAAKRYGFSAQEVLDICQRLYE-THRLITYPRSDCRYLPEDHF
A0A4R1L346_9PAST/1-643 REKETAPLPYSLSALQIDAAKRFAMSAQEVLDTCQDLYE-KHKIITYPRSDCRYLPNEHF
Q7VLX0_HAEDU/1-639     TESEIAPLPYSLSALQIDAARRYGLSAQAVLDICQTLYE-THKLITYPRSDNRYLPNEHY
A0A8E3S990_9PAST/1-651 PEKENPPLPYSLSALQIDAGKRYGMSAQEVLDVCQRLYE-THKLITYPRSDCRYLPEEHF
A0A1A7P425_9PAST/1-644 TETETAPLPYSLSALQIDAAKMYGMSAQEVLDSCQRLYE-THKAITYPRSDCRYLPEEHF
A0A7W2ABZ2_9GAMM/1-645 TGQQAVPLPYNLSALQIDCAKRFGLNAQQVLDAAQSLYE-KHQLITYPRSDCRYLPAEHF
A0A1H4F8K8_9GAMM/1-667 TGQQAVPLPYNLSSLQIDCAKRFGLNAQQVLDAAQALYE-KHQLITYPRSDCRYLPAEHF
A0A853R833_9VIBR/1-650 QTKQAAPLPYSLSALQIDAAKRFAMSAQQVLDTCQSLYE-KHKLITYPRSDCRYLPQEHY
A0A8J7FBN0_9GAMM/1-655 EKQQAAPLPYSLSSLQIDAAKRFGMSAQQVLDGCQALYE-KHKLITYPRSDSRYLPVEQH
A0A0Q2V3I4_VIBFU/1-650 QTKQSAPQPYSLSALQIDAAKRFNMSAQQVLDTCQSLYE-KHKLITYPRSDCRYLPKEHF
A0AAN0Y316_VIBNA/1-654 QTKQSAPLPYSLSALQIDAAKRYGMSAQQVLDTCQALYE-KHKLITYPRSDCRYLPMEHY
A0A0M0HLM8_VIBNE/1-654 QTKQSAPLPYSLSALQIDAAKRFGMSAQQVLDTCQSLYE-KHKLITYPRSDCRYLPLEHY
A0A0C3EAU4_9VIBR/1-654 QTKQSAPLPYSLSALQIDAAKRYGMSAQQVLDTCQALYE-KHKLITYPRSDCRYLPMEHF
U2ZFA2_VIBPR/1-654     QTRQAPPLPYSLSALQIDAAKRYAMSAQRVLDTCQALYE-KHKLITYPRSDCRYLPMEHY
A0A1G8F8T1_9VIBR/1-649 QTKQAPPLPYSLSALQIDAAKRYAMSAQRVLDTCQALYE-KHKLITYPRSDSRYLPLEHF
A0A918DPI9_9GAMM/1-658 RKRQAPPLPYNLSNLQIDAAKRYGLSAQATLDAAQSLYE-KHKLITYPRSDSRHLPVEHH
A0A2N8ZDR8_9VIBR/1-654 QTKQNAPLPYSLSSLQIDAAKRFGMSAQDVLNTCQSLYE-KHKLITYPRSDCRYLPNEHY
TOP3_VIBCH/1-647       QTKQAAPLPYSLSALQIDAAKRYNFSAQQVLDLCQSLYE-KHKLITYPRSDCRYLPKEHL
A0A3A2IBT6_9VIBR/1-654 QTKQSAPLPYSLSALQIDAAKRYGMSAQQALDTCQALYE-KHKLITYPRSDCRYLPIEHY
A0A109DAQ1_9VIBR/1-670 QSKQAAPLPYSLSALQIDASKRFGMSAQQVLDTCQSLYE-KHKLITYPRSDSRYLPKEHY
A0A1B9R010_9VIBR/1-669 QSKQAAPLPYSLSALQIDASKRFGMSAQQVLDTCQSLYE-KHKLITYPRSDSRYLPKDHY
A0AAU8WTQ7_9VIBR/1-647 QTKQAAPLPYSLSALQIDAAKRYSFSAQQVLDLCQSLYE-KHKLITYPRSDCRYLPNEHL
A0A9X3CHG6_9VIBR/1-653 QTKQAPPLPYSLSALQIDAAKRFGMSAQQVLDTCQSLYE-KHKLITYPRSDSRYLPKEHY
A0A1E2VA45_9GAMM/1-670 PGQQPPPLPYNLSSLQIDAAKRYGLSAQAVLDAAQTLYE-RHQLITYPRSDCRYLPREHW
A0A6G7CJM2_9VIBR/1-650 QIKQSPPLPYSLSALQIDAAKRYNMSAQQVLDTCQSLYE-KHKLITYPRSDCRYLPKEHL
A0A975UC08_9VIBR/1-646 QTKQSAPLPYSLSALQIDAAKRFNLSAQQVLDICQALYE-KHKLITYPRSDCRYLPKEHF
A0A7X4LHP5_9VIBR/1-659 QTKQAPPLPYSLSALQIDAAKRYNLSAQQVLDICQSLYE-KHKLITYPRSDNRYLPRGHL
A0A099LN78_9VIBR/1-663 QTKQAAPLPYSLSALQIDAAKRFSMSAQQVLDTCQALYE-KHKLITYPRSDCRYLPLEHL
U4K377_9VIBR/1-659     QTKQAAPLPYSLSALQIDAAKRFGMSAQDVLNVCQSLYE-KHKLITYPRSDSRYLPMEHF
A0A2I0F6A3_9GAMM/1-649 NKQQAAPLPYNLSSLQIDGAKRFGMSAQQVLDTCQALYE-RHKLITYPRSDSRYLPKEHY
A0A1A9F0B7_9GAMM/1-669 RRRQAAPLPYSLSSLQIDAAKRFGFSAKETLDICQSLYE-KHKLITYPRSDSRHLPLEHL
A8T8U1_9VIBR/1-658     QTKQSAPLPYSLSALQIDAAKRYGMSAQQVLDTCQALYE-KHKLITYPRSDCRYLPMEHY
U3A2C3_9VIBR/1-654     QTKQSAPLPYSLSSLQIDAAKRYGMSAQQVLDTCQALYE-RHKLITYPRSDCRYLPQEHF
A0A1R4B0G2_9VIBR/1-661 KTRQAPPLPYSLSSLQIDAAKRFNFSAQQVLDTCQSLYE-KHKLITYPRSDSRYLPKGHL
A0A0F4NQL8_9VIBR/1-651 QTKQSAPLPYSLSALQIDAAKRFGMSAQQVLDTCQSLYE-KHKLITYPRSDCRYLPQEHY
A0A7X8TUH4_9VIBR/1-664 QTPQSAPLPYSLSALQIDASKRFSMSAQQVLDVCQSLYE-KHKLITYPRSDCRYLPNDHF
A0A9X0R994_VIBME/1-652 QTKQAAPLPYSLSALQIDAAKRYGLSAQQVLDICQSLYE-KYKLITYPRSDSRYLPKEHL
A0A5P9CJ89_9VIBR/1-649 QSKQFAPLPYSLSALQIDAAKRFSMSAQQVLDTCQSLYE-KHKLITYPRSDCRYLPKGHY
A0KQC1_AERHH/1-656     ARKQAAPLPYNLSSLQIDAAKRFGMDAKRVLDVCQGLYE-RHKLITYPRSDSRHLPSDHF
A0A0J1HGH7_9GAMM/1-664 ESRQAAPLPYSLSALQIDAARRFGMSAADVLATCQSLYE-KHKVITYPRSDCRYLPQEHF
Q21KH5_SACD2/1-645     AKAQAAPLPYNLSSLQIDAAKRFGFAAQKVLDICQNLYE-KHKLITYPRSDSRYLPADHW
Q12LJ6_SHEDO/1-668     DKRQAAPLPYSLSSLQIDAAKRFGLSAKEVLDTCQSLYE-RHKLITYPRSDSRHLPVEQF
A0A7Z2YDY8_9VIBR/1-643 QTKQFAPLPYSLSALQIDAAKRFGMSAQRVLDTCQALYE-KHKLITYPRSDSRHLPKDHF
A0A1Q9GL54_9GAMM/1-665 ETRQSAPLPYSLSALQIDAAKRFGMSAADVLATCQSLYE-KHKVITYPRSDCRYLPLDHF
A0A7Y4FGR6_9VIBR/1-644 QTKQAPPLPYSLSALQIDASKRFSMSAQEVLNCCQSLYE-KHKLITYPRSDCRYLPKEHY
D0YVM3_PHODD/1-662     ETKQAPPLPYSLSALQIDAAKRYNMSAADVLSTCQSLYE-KHKAITYPRSDCRHLPLDHY
A0A6I5ISV0_9VIBR/1-649 QTKQAAPLPYSLSALQIDAAKRYQFSAQQVLDTCQSLYE-KHKLITYPRSDCRYLPKEHF
A0A178KAE5_9GAMM/1-647 ETRQSAPLPYSLSALQIDAARRYNMSAADVLAHCQSLYE-KHKVITYPRSDCRYLPMDHF
A0A1R4LDN7_VIBR1/1-663 QTRQNAPLPYSLSALQIDAAKKYGMSAQQVLNVCQGLYE-KHKLITYPRSDCRYLPTEHW
A0A2N7DA60_9VIBR/1-652 QTKQNAPLPYSLSALQIDAARRFGMSAQHVLDACQSLYE-KHKLITYPRSDSRYLPKEHY
A0A1N6UKA8_9GAMM/1-660 TGQQAVPLPYNLSALQIDCAKRFGLNAQQVLDAAQALYE-KHNLITYPRSDCRYLPAEHF
A0A099PCY4_9GAMM/1-641 TKQQPAPLPYSLSALQIDAGKRYGMSAQQVLDTCQSLYE-KHTLITYPRSDSRYLPEEHL
A0A0C5WNT4_9GAMM/1-658 ETRQAPPLPYSLSALQIDAAKRFGMSAADVLATCQSLYE-RHKVITYPRSDCRYLPMDHL
A0A240EIQ0_9VIBR/1-650 STKQNAPLPYSLSALQIDAAKRFNMSAQQVLDVCQALYE-KHKLITYPRSDNRYLPKDHF
A0A9X1WAD7_9VIBR/1-647 QTKSNAPLPYSLSSLQIDAAKRFSMSAQQVLDTCQSLYE-KHKLITYPRSDSRHLPNDHY
A0A5J6X3Q9_9GAMM/1-647 AKQQAPPLPYNLSSLQIDAAKRFGMDAKRVLDVCQALYE-RHKLITYPRSDSRHLPVEHY
A0A2P5TLW1_9GAMM/1-647 QRRQAPPLPYNLSTLQIDAARRFGLSAKQVLDVCQTLYE-RHKLITYPRSDCRYLPEDHY
U3CL90_9VIBR/1-650     KTKQAPPLPYSLSALQIDASKRYNMSAQQVLDLCQSLYE-KYKVITYPRSDCRYLPKEHF
A0A0F5VGQ5_9GAMM/1-663 ETRQSPPLPYSLSALQIDSARRFGMSAADVLACCQSLYE-KHKVITYPRSDCRYLPVDHY
A0A0C2NNJ6_9VIBR/1-646 QTKQTAPLPYSLSALQIDAAKRFGMSAQQVLDTCQSLYE-KHKLITYPRSDSRYLPVEHF
A0AA37SDV9_9GAMM/1-645 DKQQAQPLPYNLSALQIDASKRYSLSAQQTLDACQSLYE-THKLITYPRSDNRYLPEDHH
A0A1E5E4G8_9VIBR/1-654 HTKQAPPLPYSLSALQIDAARRFQLSAQDVLNICQSLYE-KHKLITYPRSDSRYLPKEHF
A0A2M8H3K8_9VIBR/1-640 RTQQTPPLPYSLSALQIDAARRYGMSAQEVLAACQSLYE-KHKLITYPRSDCRYLPQEHY
A0A9J6RN65_9GAMM/1-653 RKKQAAPLPYNLSALQIDAAKRYGLSAQQVLDSCQSLYE-RHKLLTYPRSDNRYLPAQHL
A0A0J1GI89_9GAMM/1-674 ETRQAPPLPYSLSALQIDAAKRFGMSAADVLATCQSLYE-KHKVITYPRSDSRYLPMDHY
A0A4P9VI26_9GAMM/1-671 RKQQAAPLPYNLSALQIDAAKRYGLNAQQVLNTCQDLYE-KHKLITYPRSDCRYLPKEHL
A0A233RAN7_9GAMM/1-640 RQRIAPPLPYNLSALQIDAARRFGLSAKRVLDLCQGLYE-RHKLITYPRSDNRYLPAEHF
A0A364NMX5_9GAMM/1-641 TKQQPPPLPYSLSSLQIDAGKRYGMSAQQVLDTCQSLYE-KHTLITYPRSDSRYLPEEHY
Q6LP07_PHOPR/1-649     ETRQAPPLPYSLSALQIDAAKRFGMSAVDVLANCQSLYE-KHKVITYPRSDSRYLPNEHF
H2FYC8_OCESG/1-638     RQRIPPPLPYNLSALQIDAARRFGLSAKQVLDLCQGLYE-RHKLITYPRSDNRYLPAEHF
A0A081FU82_9GAMM/1-665 PGRQPPPLPYNLSALQIDASKAFGMSAQGVLDACQSLYE-KHRLITYPRSDCRYLPKEHH
A0A9X3ISU2_9GAMM/1-703 NGQQAAPLPYNLSALQIDAAKAFGLSAQQVLDACQSLYE-KHQLITYPRSDCRYLPEDHF
A0A1C4CRP6_9GAMM/1-630 KKELAPPMPFNLSTLQIEMAKKNGLSAQEVLDICQSLYE-KHKLITYPRSDCRFLPEEHL
Q8ECS1_SHEON/1-702     DKQQSAPLPYSLSALQIDAAKRFGMSAKEVLDTCQSLYE-RHKLITYPRSDSRYLPTEQH
A0A1X1MPV7_9VIBR/1-646 TSKQNAPLPYSLSALQIDASKRFGMSAQQVLDTCQGLYE-KHKLITYPRSDCRYLPKGHF
A0A0Q0KJS3_9GAMM/1-671 SKRQNPPLPYSLSSLQIDAAKRFGMSAKDVLDTCQSLYE-RHKLITYPRSDSRYLPAEQH
A3D660_SHEB5/1-705     DKKQNPPLPYSLSALQIDAAKRFGMSAKDVLDTCQSLYE-RHKLITYPRSDSRYLPVEQH
A0AB94ICV2_9GAMM/1-620 KKALAPPLPFNLSSLQIELARKAGLSAQEVLDSCQALYE-KHKLITYPRSDSRYLPEEHI
A0A1Y6L2Q0_9GAMM/1-650 QTKQAPPLPYSLSALQIDAAKRFGMSATDVLSTCQSLYE-KHKVITYPRSDSRHLPLDHF
A0A545SNZ9_9GAMM/1-705 TKRQNPPLPYNLSALQIDAAKRHGMSAKQVLDTCQVLYE-RHKLITYPRSDCRYLPAEHY
A0A2T3LQG2_9GAMM/1-661 ETKQAAPLPYSLSALQIDAAKRYGMSAADVLSICQSLYE-KHKVITYPRSDSRYLPNDHF
A0A7Y0Q7C2_9GAMM/1-637 QKSQNSPLPYNLSALQIDAAKQYAMNAKLVLDVCQALYE-KHKLITYPRSDCRYLPKEHW
A0A853HT69_9GAMM/1-660 RKQQAAPLPYNLSALQIDAANRFGLNAQQVLSTCQDLYE-KHKLITYPRSDCRYLPREHF
E3BL89_9VIBR/1-648     KTKQSPPLPYSLSALQIDAAKRFSMNAQRVLDICQQLYE-KHKLITYPRSDCRYLPTEHF
A1S7J4_SHEAM/1-694     DKKQAPPLLYSLSALQIDCAKRFGMSAKEVLDTAQSLYE-RHKLITYPRSDSRHLPKEQL
A0A4U1BGN3_9GAMM/1-646 RKNQAAPLPYNLSALQIDAAKRFGFSAQRVLDLAQALYE-RHQLITYPRSDSRHLPAQQH
A0A437Q8W3_9GAMM/1-637 QSKQAPPLPYSLSALQIDAAKRFGMSAQQVLDACQSLYE-KHKLITYPRSDSRHLPVEHF
A0A2T3MUK8_9GAMM/1-644 ETRQAPPLPYSLSALQIDAAKRFGMSAADVLANCQSLYE-KHKVITYPRSDSRYLPNEHF
A0A1E5CMR2_9VIBR/1-644 QTKQSAPLPYSLSALQIDASKRFGMSAQQVLDVCQSLYE-KHKLITYPRSDSRYLPTEHY
Q084R2_SHEFN/1-653     DKRQNPPLPYSLSALQIDAAKRFGLSAKEVLDTCQSLYE-RHKLITYPRSDSRYLPKEQH
A0A5P1R9U1_9GAMM/1-639 KKKQQAPLPYNLSALQIDASKRFNLNAQKTLDVCQQLYE-RHKLITYPRSDCRYLPSGHY
A0A1T4QQQ4_9GAMM/1-658 TKQEAPPLPFNLSQLQIAANNRFGFSAQQVLDLCQALYE-QHHLITYPRSDSRHLPKAQL
A0A839ITJ0_9GAMM/1-664 SKKESPPMPFNLSQLQIAANKRFGFSAQQVLDLCQALYE-KHNLITYPRSDSRHLPKEQL
A8H313_SHEPA/1-672     DKKQNAPLPYSLSALQIDAAKRFGMSAKSVLDTCQSLYE-KHKLITYPRSDSRYLPAEQH
A0A1M6CXP6_9VIBR/1-652 QTRHSPPLPYSLSALQIDASRRYSMNAQQVLQVCQSLYE-KHKLITYPRSDCRYLPVEHQ
A0A1R1MGI3_9GAMM/1-667 KRRQAPPLPFNLSTLQIEASKRYGMTAQQVLDNCQSLYE-RHKLITYPRSDSRYLPLEHH
A0A0F5ANC0_9GAMM/1-667 QRKQAAPLPYNLSALQIDASKRFGFSAQKALDVCQQLYE-RHKLITYPRSDCRYLPKGHF
M5DMV3_9GAMM/1-668     LKKQAAPLPYNLSSLQIDAAKAFGLSAQQVLDSCQSLYE-KHQLITYPRSDCRYLPTEHY
A0A0A7S2M8_FRIPE/1-626 KKEIAPPLPYNLSTLQIEMAKKKGLSAQDVLDVCQSLYE-KHKLITYPRSDCRYLPKDHL
A0A6L5NRH2_9GAMM/1-664 NKRQNPPLPYSLSSLQIDAAKRFGMSAKAVLDTCQSLYE-RHKLITYPRSDSRYLPKEQR
A0A380C251_9GAMM/1-678 QRHQAPPLLYSLSALQIDCAKRFGMSAKEVLDTAQSLYE-RHKLITYPRSDSRHLPKAQL
Q5E4B0_ALIF1/1-656     ETKQNAPLPYSLSSLQIDAAKRYGLSAQQVLDACQALYE-KHKLITYPRSDSRHLPKDHY
E1VFH2_9GAMM/1-672     PRKLSPPLPYSLSTLQIDAGRRYGMSAQQVLDGCQQLYE-RHRLITYPRSDSRHLPEDHF
A0A1X9NJ22_9GAMM/1-647 VKQQPPPQLYNLSALQIDAAKRFSMSAKQVLDSCQRLYE-QHKLLTYPRSDCRHLPQEHY
A0AAF0C3D7_9GAMM/1-651 NKKQSPPLPFNLSALQIDAAKIYSMNAKLVLDICQSLYE-KHKLITYPRSDCRYLPEEQH
A0A3P1SI58_9GAMM/1-665 KKRQKAPLPFNLSSLQIEAAKKFGLSAKQVLDCCQSLYE-RHKLITYPRSDCRYLPEQHF
A0A0F4PVF9_9GAMM/1-644 QKQEQAPLPYNLSALQIDAAKRFSLSAKAVLDCCQSLYE-KHKLITYPRSDNRYLPKEHF
A0A1C3EJU9_9GAMM/1-643 NTKQGAPLPYSLSALQIDAAKRFNMSAADVLAHCQSLYE-KHKAITYPRSDCRYLPKGHF
A0A1I1LAD8_9GAMM/1-644 QKKQNSPLPYNLSSLQIDAAKAFGMAAKQVLDTCQNLYE-RHKLITYPRSDNRYLPKDHH
A0A9X1ZLZ2_9GAMM/1-654 DKRQNPPLPYSLSSLQIDAAKRFGFSAKAVLDICQSLYE-KHKLITYPRSDSRHLPKEQH
A0A558NP45_9GAMM/1-668 EKKQAPPLPFNLSALQIDAAKALGMSAQQVLDGAQSLYE-KHQLITYPRSDCRYLPQEHF
A0AA37B287_9ALTE/1-661 DKQQAPPLPYNLSSLQIDAAKRFAYSAKQVLDICQALYE-RHTLITYPRSDSRYLPKQHH
A0A9J7AM78_9GAMM/1-662 EKKQFAPLPYNLSALQIDAAKALSMSAKQVLDVCQALYE-KHQLITYPRSDCRYLPKEHL
B1KKN0_SHEWM/1-666     DKKQNQPLPYNLSSLQIDAAKRFGMSAKEVLDTCQALYE-KYKLITYPRSDSRYLPIEQF
A0A063Y137_9GAMM/1-644 KKKQPAPLPYNLSALQIDASKRFNLNAQKTLDICQQLYE-RHKLITYPRSDCRYLPNGHY
A0A972JND6_9GAMM/1-689 KRRQPPPLPYSLSALQIDAAKRFGMSAQTVLDTCQSLYE-RHKLITYPRSDSRHLPLEQH
A0A7Y6YCV4_9GAMM/1-660 RSKQAPPLPYSLSALQIDASKRYGMSAQQVLDIAQALYE-RHKLITYPRSDSRHLPNEHF
A0A269PLE4_9GAMM/1-640 QKKQNAPLPYNLSALQIDAAKAFGMAAQQVLDTCQNLYE-RHKLITYPRSDNRYLPKEHH
A0A9W4QZ68_9GAMM/1-641 PKKQAPPLPYNLSALQIDAGKVYGMSAKQVLDICQGLYE-RHKLITYPRSDNRYLPSEHY
A0A553F9J3_9GAMM/1-649 QKKQFAPLPYNLSALQIDAAKRFSMNAKLVLDVCQSLYE-KHKLITYPRSDCRYLPKEQL
A0A081NJY0_9GAMM/1-641 PGKETPPLPYSLSVLQIDAARQLRLSAKEVLDVCQKLYE--QKLVTYPRSDCRYLPVEHF
A0A0C5V1K1_9GAMM/1-652 QKQQAAPLPYNLSTLQIDAAKAFGLTAKQVLDGCQNLYE-KYQLITYPRSDCRYLPDEHF
A0A244CRQ6_PSEDV/1-640 EKRHSAPLPYNLSSLQIDAAKAYGMSAQTVLDVCQSLYE-KHKAITYPRSDNRYLPTGHF
A0A975AJK8_9GAMM/1-687 PKRQAPPLPYSLSALQIDCGKRFGMSAKEVLDTAQALYE-KHKLITYPRSDSRHLPKAQL
A0A0F4QN94_9GAMM/1-646 PKKHNPPLPYSLSALQIDANKRFGMSAKQVLDVCQALYE-RHKLITYPRSDNRYLPKGHF
E1SQR5_FERBD/1-639     ESSQAAPLPYSLSALQIDANKAFGMNAQEVLTLAQSLYE-KHKVITYPRSDCRYLPKDHF
A0A418YJ70_9GAMM/1-647 LKKQSAPLPYNLSSLQIDAAKRFSMSAKQVLNVCQTLYE-QYKLITYPRSDCRYLPKDQH
A0A3A3DA15_9GAMM/1-637 PKKQLAPLPYNLSALQIDASKAFGMSAKQVLDVCQSLYE-KHKLITYPRSDNRYLPVAHY
A0A1H5WW78_9GAMM/1-647 KKKQPAPLPYNLSALQIDASKRFNLNAQKTLDICQQLYE-RHKLITYPRSDCRYLPNGHY
A3QFB7_SHELP/1-670     DKQQGQPLPYNLSSLQIDAAKRFGMSAKTVLDTCQSLYE-KHKLITYPRSDSRYLPKEQL
A0A0A7EHI2_9GAMM/1-636 TKKQAPPLPYNLSALQIDAAKLFKMPAKKVLDICQSLYE-KHKLITYPRSDNRYLPKEHF
A0A9X7V3V0_9GAMM/1-644 AHKQVAPLPYSLSALQIDAAKALGMSAQQVLDTAQSLYE-KHQLITYPRSDCRYLPKEHQ
A0A9E8HL50_9ALTE/1-650 KKKQGSPLPYNLSALQIDAAKRFGMSAKVVLDTCQSLYE-THKIITYPRSDNRYLPSEHY
D4ZME2_SHEVD/1-649     DKQQNAPLPYSLSSLQIDAAKRYGMSAKEVLDTCQTLYE-RHKLITYPRSDSRYLPAEQF
A0A1Y0IH56_9GAMM/1-663 PRKTEPPLPYNLSALQIDAAKRYGLNAQRVLDSCQALYE-KHKLITYPRSDCRYLPEGHH
A0A1E7YXA5_9GAMM/1-644 RAKQASPLPYNLSALQIDASRRFNLNAQRTLDVCQQLYE-KHKLITYPRSDCRYLPSGHF
A0A6H1UDR7_9GAMM/1-647 QTKQTAPLPYSLSALQIDASKRFGLSAQQVLSAAQKLYE-QHKLITYPRSDCRYLPKGHL
D0I730_GRIHO/1-661     STKQSAPLPYSLSTLQIDAAKRFNMSAADVLACCQALYE-KHKVITYPRSDCRYLPKGHF
A0A3E0U2D8_9GAMM/1-677 DKQQNAPLPYNLSALQIDAAKRYAMNAKLVLDVCQALYE-KHKLITYPRSDCRYLPTEHF
A0A3A6TIS8_9GAMM/1-649 PKKQNPPLPYNLSSLQIDCAKRFAMSAQEVLNVCQGLYE-KHKLITYPRSDSRYLPKEQH
A0A348HG82_9GAMM/1-637 RKQQAAPLPYNLSALQIDASKRFNLNAQKTLDICQQLYE-RHKLITYPRSDCRYLPKDHY
A0A5A9W3H1_9GAMM/1-639 RKKQPAPLPYNLSALQIDASKRFNLNAQKTLDICQQLYE-RHKLITYPRSDCRYLPQGHY
A0A2K9JV14_9GAMM/1-640 PKKINPPLPYNLSSLQIDANKRYGLSAQQVLDICQALYE-NHKLITYPRSDNRYLPQEHF
A0A0M2VG30_9GAMM/1-667 DKKQYAPLPYSLSALQIDAAKAFGLSAQQVLDCCQQLYE-RHKVITYPRSDCRYLPQAHF
A0A1Y0CZG5_9GAMM/1-649 IKKQAPPLPYNLSALQIDAAKRFNLTAQKTLDICQQLYE-RHKLITYPRSDCRYLPSGHY
A0A1M5MI55_9GAMM/1-659 EKPQGAPLPYSLSALQIDAAKRFGMSASEVLACAQKLYE-GHQLITYPRSDCRYLPKGHW
A0A7X0TUE5_9GAMM/1-640 EKKQQPPLPFNLSTLQIEAAKQFSMNAKLVLDVCQALYE-KHKLITYPRSDCRYLPNDQH
A0A7R6SSQ2_9GAMM/1-654 RKRENAPLPFSLSALQIEAAKRFGMSAKAVLDTCQALYE-RHKLLTYPRSDCRYLPEEHH
A0A166YDZ4_9GAMM/1-644 PKKQNPPLPYNLSALQIDANKRFSMSAKQVLDICQSLYE-KHKLITYPRSDNRYLPNDHY
A8FTU6_SHESH/1-679     DKKQNAPLPYSLSSLQIDAAKRFGMSAKEVLDTCQTLYE-RHKLITYPRSDSRYLPVEQF
A0A081KAC0_9GAMM/1-652 RGKETPPLPYSLSALQIDAARQLRMDAKKVLDSCQRLYE--QKLITYPRSDCRYLPEEHF
A0A3N9U7M4_9VIBR/1-653 KTKQNAPLPYSLSALQIDASKRFNLNAQQTLDACQSLYE-KHKLITYPRSDCRYLPNGHF
A1SXH7_PSYIN/1-643     NKKQVAPLPYNLSALQIDAAKRFSYTALEVLDICQALYE-KYKLITYPRSDSRYLPKNHL
A0A5S9N0D0_9GAMM/1-667 VGQQGPPLPYNLSSLQIDASKRFGMSAKQVLDTCQALYE-KHKLITYPRSDCRYLPEAHH
A0A4R1K1Y3_9GAMM/1-660 QKRQSPPLPYNLSSLQIDCNKRFGLSAQEVLDSAQALYE-RYKLITYPRSDSRYLPQEQL
A0A7R6PNB0_9GAMM/1-643 KKKQAAPLPYNLSSLQIDAAKRYGLSAKQVLDICQQLYE-KHKLITYPRSDCRYLPLEHF
G4QGA0_GLANF/1-638     NRQSPPPLPFSLSVLQIEASKRFNLSPKMVLDVCQSLYE-KHQLITYPRSDSRYLPKDQF
A0A7U8GSM9_NEPCE/1-636 NKQIPAPLPYNLSALQIDANKRFSLSAQQVLDACQNLYE-KHKLLTYPRSDCRYIPENHH
A0A0F4QQD0_9GAMM/1-647 NKRQAPPLPYSLSSLQIDAAKAFSMSAQQVLDTCQALYE-RHQLITYPRSDSRYLPNEQF
A0A2S0VRL1_9ALTE/1-666 QKKQNAPLPYNLSALQIDASKQFNMNAKSVLDTCQSLYE-KHKLVTYPRSDCRYLPKEHL
R4YTT7_OLEAN/1-677     DKQQPPPLPFNLSTLQIEAAKAFAMSAQQVLDTCQSLYE-RHQLITYPRSDSRHLPVEQH
A0A940EGV5_9GAMM/1-650 QKKQSAPLPYNLSSLQIDAAKQFGLSAKQVLDICQALYE-KYQLITYPRSDCRYLPTDHF
A0A919EL97_9GAMM/1-652 LKKQNAPLPFNLSQLQMTANKAFGINAKACLDTCQALYE-KHKLITYPRSDCQYLPVDHF
A0A081N7L0_9GAMM/1-655 KGKESPPLPYSLSSLQIDAAKQLKMNAKETLDVCQKLYE--KKLVTYPRSDCRYLPVEHW
A0A099KFV4_9GAMM/1-645 QKQQHAPLPYNLSTLQIEAARAFSMNAKLVLDVCQALYE-KHKLITYPRSDCRYLPAEHF
A0A857JKY9_9ALTE/1-637 DKQSPPPLPYNLSALQIDAAKRFNLSPKAVLNVCQSLYE-RHQLITYPRSDSRYLPMEHF
A0A4R2F672_9GAMM/1-672 PKRLAPPLPYSLSALQIDCNKRFGMSAQEVLDTAQALYE-RHKLLTYPRSDSRHLPQAQF
W7Q7K4_9ALTE/1-682     NKKQNAPLTYNLSALQIDAAKALSLTAQQTLDICQSLYE-KHKLITYPRSDCRYLPKEQF
A0A975DD65_9GAMM/1-665 RKKQTAPLPYNLSSLQIDAAKAFKLSAQQVLDACQSLYE-RHKAITYPRSDCRYLPNQHF
A0A0J8GV36_9ALTE/1-648 NKKQAPPLPYNLSSLQIDCAKRFGYNAKQVLDYCQTLYE-KYKLITYPRSDSRYLPKEQI
A0A1A8T6Y1_9GAMM/1-650 PKKQNAPLPYNLSALQIDAAKAFGMNAQKVLDTCQALYE-RHQMITYPRSDCRYLPTEQF
A0A4R1F9J2_9GAMM/1-702 KKKQAPPLPYNLSALQIDAAKRFSMSAKQVLDTCQNLYE-RHNLITYPRSDSRYLPTEHL
K6Z8H7_9ALTE/1-651     HKKQAPPLPYNLSSLQIDASKAFGMSAQQVLDICQGLYE-RHKLITYPRSDCRYLPMSHF
A0A4Y6ICY5_9GAMM/1-653 KKATPPPLPYSLSALQIDAAKRFGMSAQSVLDTCQQLYE-RHKLITYPRSDCRYLPKEHL
H5TCA7_9ALTE/1-632     SRQSPPPLPFSLSVLQIEASKRFNLSPKTVLDLCQSLYE-KHQLITYPRSDSRYLPKEQF
A0A2N0WRQ2_9GAMM/1-639 SKRQNAPLPFNLSSLQIDAAKKFNLNAKQVLDICQALYE-KHQLITYPRSDCRHLPVAHF
A0A3P3QJ18_9GAMM/1-647 PKKQYAPLPFSLSALQIEAAKLYGMTAQQVLDTCQQLYE-RHQLITYPRSDCRYVPEQQF
A0A1A8T8N7_9GAMM/1-671 QKKQSAPLPYNLSALQIDAAKAFSLSAQQVLDTCQALYE-RHQIITYPRSDCRYLPVQQH
A0A4V1A7A1_9GAMM/1-660 DGQQSAPLPYSLSALQIDAAKRYGITAQQVLDSCQQLYE-KHKLITYPRSDSRYLPNEQL
A0AA37T663_9GAMM/1-684 PKRIPPPLPHNLSALQIDANKRFGLSAQNVLDAAQSLYE-KHKLITYPRSDCRYLPLEHF
Q3II06_PSET1/1-629     KKATPPPLPYSLSALQIDAAKRFGMSAQSVLDTCQQLYE-RHKLITYPRSDCRYLPKEHL
A0A918JZR8_9GAMM/1-650 TKRQAPPLPHSLSSLQMEANRVFGLGAQQVLDLCQSLYE-THKAITYPRSDSRHLPQEHF
I1E068_9GAMM/1-675     DGKQAPPLPYNLSALQIDAAKRYGLSAQQVLDSCQQLYE-RHKLITYPRSDCRYLPPEQR
A0A917JP79_9GAMM/1-671 DKLQNPPLLYSLSSLQIDLAKRFAMSAKAVLDVCQSLYE-KHKLITYPRSDSRYLPKSQL
A0A3M2REY4_9GAMM/1-723 DRPEPPPLPLSLSALQIEAGRLFRMGAKDVLDTAQNLYE-RHQLITYPRSDSRYLPEEHF
M1FI44_9GAMM/1-724     DRSEPPPLPLSLSALQIEAGRLFRMAAKDVLDTAQSLYE-RHQLITYPRSDSRYLPLEHY
A0A4Y4F781_9GAMM/1-674 DKRQAAPLPYSLSALQVDAARRHGLSAKAVLDICQRLYE-RHQLITYPRSDCRYLPEEHF
A0A109ULF2_9GAMM/1-675 QKRQAAPLPYSLSALQVDAARRFGLSAKGVLDICQRLYE-RHKLITYPRSDCRYLPEDHL
A0A5P9IQ85_9GAMM/1-643 DKRQAAPLPYSLSALQVDAARRHGLSAKAVLDICQRLYE-RHQLITYPRSDCRYLPEEHF
A0A291P5W9_9GAMM/1-649 DRRQAAPLPYSLSALQVDAARRHGLSAKAVLDICQRLYE-RHQLITYPRSDCRYLPEEHW
A0A3N9U2G7_9GAMM/1-644 RRRQPPPLPYSLSALQVDAARRHGLSAKAVLDICQRLYE-RHQLITYPRSDCRYLPREHL
A0A7X4VZP8_9GAMM/1-643 QKRQPAPLPYSLSALQVDAARRHGISAKVVLDTCQSLYE-RHQLITYPRSDCRYLPEEHF
A0A510X5U4_9GAMM/1-660 DKRQAAPLPYSLSALQVDAARRYKLPAKAVLDICQRLYE-RHQLITYPRSDCRYLPREHH
A0A7X3H118_9GAMM/1-646 EKRQAPPLPYSLSALQVDAARRYGVSAQAVLDSCQRLYE-QHKLITYPRSDCRYLPEEHL
A0A511UNR2_9GAMM/1-636 EKRQAPPLPYSLSALQVDAARRHGLSAQMVLDICQRLYE-RHKLITYPRSDCRYLPEEHL
A0A517DUZ4_9FIRM/1-668 EKKDPQRLPLALSTLQVMAGKKFGYDPQLVLDTAQKLYE--KKLTTYPRSDCEFLPESQQ
U7UNA4_9FIRM/1-708     KKRESQRLPLSLSTLQVLAGKRYGYSPQQVLDTAQRLYE--RKLTTYPRSDCEYLPVNQQ
B7JBJ6_ACIF2/1-699     EKQQQAPLGFSLAELQKVCSAKLGMSAQSVLDAAQALYE-EHKAATYPRTDCRYLPEEQH
A0A433SFC8_9BURK/1-660 RKQEAPPLVFDLSTLQDVCSKKLGLSVQETLDIAQALYE-THKATSYPRTDCGYLPESMI
A0A402BNC4_9FIRM/1-713 EKKEPQRLPLSLSVLQVLAGKKFSYDPQTVLDTAQKLYE--RKLTTYPRSDCDFLPENQH
A0A1B3PGW5_9BURK/1-687 AKKQNQPLAFALSDITALASAKFGYSAEDVLNTCQALYE-THKLTSYPRTDCAYLPESQH
A0A0F6T1V7_9HYPH/1-686 AKKKNQPLAFALSDITALASARYGYSAEDVLNTCQALYE-THKLTSYPRTDCAYLPESQH
G4T4P7_META2/1-689     AKTQSQPLAFALSDITLLASHKFGYSAEEVLKACQALYE-THKLTSYPRTDCAYLPESQH
Q88FR4_PSEPK/1-653     RVREAAPLPFDLGTLQELCSKKFGLGAQETLDIAQALYE-THKLITYPRSDCGYLPQSQH
A0A433SG98_9BURK/1-679 RLREGPPLLFDLGTLQEVCSKQLGLDVQETLDIAQSLYE-KHKATTYPRTDCGYLPQSML
A0A239TTA9_9FIRM/1-785 QKKEAQRLPFSLSTLQVLAGKRFGYEPQLVLDTAQKLYE--KKLTTYPRSDCEYLPQSQF
A0A845SMZ8_9GAMM/1-666 RETEAAPLAFTLGTLQQACAKRWDMSPQQVLDTAQSLYE-THKATTYPRTDCGFLPQTMR
A0A078LS21_9PSED/1-639 RMREAPPLPFDLGTLQEICSKKFGLGAQETLDIAQALYE-THKLITYPRSDCGYLPLSQH
A0A124ZYS1_9PSED/1-641 RMREVAPLPFDLGTLQEVCSKKLGLGAQETLDIAQSLYE-TYKVITYPRSDCGYLPQSQH
Q882Z4_PSESM/1-662     RMREAAPLPFDLGTLQEICSKKLGLGAQETLDIAQSLYE-THKVITYPRSDCGYLPNSQH
A0A2Z2NQC0_9GAMM/1-682 RRSQPHPLAFSLADITLLGSRIYGFSAEETLKACQSLYE-KHKLTSYPRTDTGYLPESQF
A0A6L6YLD3_9BURK/1-624 AKKTSQPKSFSLADIQLEASNRFGFTAQETLDTCQSLYE-VHKIASYPRSDCQFLPESQH
W9SY76_9PSED/1-647     RQREAAPLPFDLGTLQEVCSKKLGLGAQETLDIAQALYE-THKLITYPRSDCGYLPASQH
A0A6C2D7Q8_9RHOO/1-671 RVREGPPLPFDLGTLQEVCSKQLGLDVQETLDIAQALYE-THKATTYPRSDSGYLPESML
A0A1A8TNN5_9GAMM/1-674 HMREGPPLLFDLGTLQEVCSKQLGLDVQETLEIAQSLYE-THKATTYPRSDSGYLPESMF
A0A4Y6IG71_9GAMM/1-685 NKVQTQPLTFALSDITLIASNKFGYSAEEVLNTCQSLYE-KHKLTTYPRSDCAYLPESQF
A0A972FBK5_9RHOO/1-671 RVREGPPLPFDLGTLQEVCSRQLGLEVQETLDIAQALYE-THKATTYPRSDSGYLPESML
A0A972JBP6_9RHOO/1-676 RVREGPPLPFDLGTLQEVCSKQLGLDVQETLEIAQALYE-THKATTYPRSDSGYLPESMF
F9N6T8_9FIRM/1-788     KKKEGQRLPFSLSSLQIVAGKLYNYTPQEVLDIAQKLYE--KKYTSYPRSDCEYLPVNQL
U3A8G4_9VIBR/1-743     RRKVSHPKLFHLGSLQKEMSAKHGHTAQQVLDAAQALYE-KHKLTTYPRTDCDYLPLSQL
A4G6I7_HERAR/1-673     RVREGPPLPFDLGTLQEVCSKQLGLDVQETLEIAQALYE-THKATTYPRSDSGYLPESMF
A0A7H1NP79_9PROT/1-714 DKKQACPKGLSGADIAILASKRWGYTAQQTLDATQSLYE--KKLITYPRTDSSFLPQSQF
A0A2X4T1U7_SALER/1-667 RETESAPLAFDLGTLQQACSRRFGYGAQQVLDIAQALYE-THKATTYPRTDCGYLPTSMR
A4VNK8_STUS1/1-615     RQREAAPLPFDLGTLQEVCSKKLGLGAQETLDIAQALYE-THKLITYPRSDCGYLPLSQL
A0A6L6Q9G9_9BURK/1-675 PKTEGHPRAYSLSDISLVASNKFGYGVSEVLEICQSLYE--KKFTSYPRTDCAYLPEAQH
A0A426V706_9BURK/1-676 RVREGPPLPFDLGTLQEVCSKQLGLDVQETLEIAQALYE-THKATTYPRSDSGYLPESMF
I3TVA9_TISMK/1-676     RVREGPPLPFDLGTLQEVCSKQLGLDVQETLEIAQALYE-THKATTYPRSDSGYLPESMF
A0A448TU53_9PAST/1-666 RKKENPPLVFNLSTLQADCNRLFGFGAQQVLDIAQSLYE-KHKATTYPRSDCPYLPIEQF
A0A240AK04_SERFI/1-679 RKKESAPLAFDLGTLQQACSRKWGMSANQVLSIAQSLYE-THKATTYPRTDCGYLPTSMR
A0A0W0THC5_9GAMM/1-625 QKKEAPPLCLSLSALQKQASVKWGFSARETLDAAQSLYE-KHKATTYPRTDCGYLPVSQF
A0A8J3E8K7_9GAMM/1-753 KKEQAAPLPLSLSELQKIANKKHGYDAKSILNAAQALYE-THKATTYPRTDCGYLPLSQF
A0A4U0ZUV8_9BACT/1-768 LKSKKPPLPFLLSDLQKKAEDKFGYSPKETLEIGQGLYE-KHKVLTYMRTECRYLPNEMF
A0A975ZJ08_9BURK/1-720 TGERAAPLPYTLGGLQKAASSRFGLSAKDTLAAAQELYE--AKITTYPRTDCSYLPIEMH
A0A238DK46_9BURK/1-723 AGERQAPMPYALSTLQKTASSRLGLSAKDTLAAAQELYE--AKLATYPRSDCPWLPIEMH
A0A6P2G1C9_9BURK/1-730 QKEQHPPLPYNLLKLQTDASRKFGFKPDQTKDITQSLRE-KHKLITYNRSDCEYLSDEQH
D8MJG2_ERWBE/1-688     RDKTPAPLCFTLGTLMEVCNKKWGFGANEVLSIAQSLYE-THKATTYPRTDCGYLPVSMR
A0A6N7ZUN9_9HYPH/1-656 NKSNPPPLPHSLATLQQECSKKLGLTAQQTLDVAQELYE-KHKATTYPRTETQHLPNSVL
A0A975ZK06_9BURK/1-723 TGERAAPLPYTLGGLQKAASSRFGLSAKDTLAAAQELYE--AKITTYPRTDCSYLPIEMH
A0A238D2P2_THIDL/1-723 AGERQAPMPYALSTLQKTASSRLGLSAKDTLAAAQNLYE--AKLASYPRSDCPWLPAEMH
Q6D9T7_PECAS/1-672     REKTPAPLCFSLSVLQKACSDKWGMIAQKVLEIAQSLYE-VHKATTYPRTDCGYLPESMK
F2B8G7_9NEIS/1-633     CKHTPAPLPYSLSALQKEAGNRFGMSPDEVLKTAQSLYE-KHKITSYPRTPCRYLPKSQQ
A0A1S9ZUC6_9GAMM/1-728 PKETSPPLPYNLLKLQQECSRRFGYKPDKVMQITQSLRE-KHQLITYNRSDCEYLSDEQF
A0A2R5FCI4_9PROT/1-756 KGRENPPLPFSLSSLQEHLSRRYGIGVQDTLKYAQSLYE--KKIATYPRTDCEYLPVSQH
A0A494X0E4_9FIRM/1-796 TKTEAPPLLFNLNDLQKEANRKYGMTAQKVLDTAQALYE-KHKLITYPRTDSRHLTEALA
A0A0M6YCR2_9HYPH/1-781 KKSKAAPLPFNLSALQTEMSKRHGFSAQKTLDLAQGLYE--KRAATYPRTDSRYLPDSIY
A0A3P7NYJ2_9FIRM/1-711 KNKLLPPLLYDLTELQRDGNRYYGFTAQMVLTIAQSLYE-RSKMITYPRTDSRYLSDDMK
A0A366EG87_9BACI/1-724 EKRSSAPSLYDLTSLQQEANKAFGFSGKQTLSIMQKLYE-QHKVLTYPRTDSRFLSSDIV
A0A1S6IQV8_9LACT/1-729 RKKTPAPGLYDLTELQRDANRFFGYSAKETLNLMQTLYE-RHKLLTYPRTDSRFLSQDIV
A0A7C8HER0_9FIRM/1-707 KKKQPPPLLYDLTELQRDGNKMFGFSASKTLSIAQGLYE-KRKMITYPRTDSRYVSTDMI
A0A9W5YF02_9FIRM/1-709 LKKMPPPLLYDLTELQRDGNKKYGYTAKKVLDIAQNLYE-KRKLVTYPRTDSRYLSDDMK
A0A6L5WI73_9BACT/1-748 NKKELPPLPYNLLKLQAECAKELGLKPDKVLSITQNLRE-KFHLITYNRSDCEYLPETMY
A0A1H3IBZ0_9BACI/1-739 QKRQPAPLLYDLTELQRDANKAFGYSAKETSAIMQKLYE-QHKVLTYPRTDSRYLSSDLV
A0A2N5MNN6_9BACI/1-732 RKKSYAPKLYDLTELQREANKRFGYSAKETLSIMQRLYE-SHKVLTYPRTDSRYLSSDIV
A0A4U0F9I2_9BACL/1-754 ETKEYPWKLYDLTLLQRDANGKFGFSAKKTLDIAQALYE-KHKVISYPRTNSNYVTEQNI
A0A6B3SRK2_9BURK/1-696 RVKQKPPLLLSLGDLQR-LAHSFGLSPDQTLKVAQALYD-VHKLTTYPRTTCSHAPTDEW
A0A6L8VAD5_9BACL/1-755 ETKEYPFKLYDLTLLQREANGKYAFSAKKTLDTAQALYE-KHKVISYPRTNSNYVTEQNI
A0A3S1BAA4_9BACI/1-730 RKKSFAPQLYDLTELQRDANKRYGYSAKETLSIMQRLYE-GHKVLTYPRTDSRYLSTDLV
A0A223KWQ4_9BACI/1-728 KKKSFAPGLYDLTELQRDANRIFGYSAKETLSIMQKLYE-QHKVLTYPRTDSRYLSSDIV
B8I8Q6_RUMCH/1-722     TKKELPPLAYDLTELQRDANKKFSYSAKQTLNIMQRLYE-SHKLVTYPRTDSRYITDDIV
A0A919ZHV5_9BACL/1-779 ETREYPHKLYDLTLLQREANGKYGFSAKKTLDLAQSLYE-KHKVITYPRTNSNYVNEQNI
A0A5D0CUN8_9BACL/1-760 DTREYPYRLYDLTLLQREANAKYGYSAKKTLDLAQALYE-KHKVITYPRTSSNYVTEQNI
A0A9X3WJH7_9BACI/1-725 YKKSYAPQLYDLTELQREANKVFGYSGKQTLSIMQKLYE-QHKVLTYPRTDSRYISTDIV
A0A540V5M1_9BACL/1-727 KKKSYAPGLYDLTELQRDANKLFGFSAKETLNIMQRLYE-HYKVLTYPRTDSPYLSSDIV
A0A919Y3A4_9BACL/1-751 DTREYPYKLYDLTLLQRDANAKFGYSAKKTLDLAQALYE-KHKVITYPRTSSNYVNEQNI
A0A149VVX1_9PROT/1-645 KIKASPPKPYNLLSFSTDANEAFGWSAKECLDVLQELYSPEYALTTYPRTDCEYLKSEQM
A0A5P9HSG3_9BACI/1-731 EKKSYAPALYDLTELQRDANRIFGYSAKETLSILQRLYE-QYKIVTYPRTDSRFLSTDMV
A0A7X3LET1_9BACL/1-773 DTKEYPYKLYDLTLLQREANAKYSFSAKKTLDLAQALYE-KHKVISYPRTTSNYVTEQNI
A0A1V4IQP7_9CLOT/1-727 DKKKYAPQLYDLTELQRDANKIFGFSAKETLSLMQRLYE-NHKVLTYPRTDSRYISQDVV
A0A6G8Q6R2_9ACTN/1-702 TATEKPPLLYDLTELQRHANSRFGFTAERTLKAAQSLYE-GKKLITYPRTSSRYLSGDMI
A0A9D2WTL3_9FIRM/1-694 DVAETPPLLFNLNDLQKEANKKYGLSAARTLELAQSLYE-TRKLLTYPRTDSRHLTRELA
V2RK58_9BACT/1-776     EEIDTVPLPYNLLDLQVDCSKLYNMKADKVMSVTQDLRE-KHKAITYNRSDCNYLLDETY
A0A1E3L8L2_9BACL/1-776 ESKEYPYKLYDLTLLQRDANAKFGYSAKKTLDTAQALYE-KHKVISYPRTNSNYVTEQNI
A0A7G5C0Z3_9BACL/1-765 DTKEYPWKLYDLTLLQREANGKFSFSAKKTLDVAQALYE-KHKVISYPRTNSNYVNEQNI
A0A917FBK4_9BACL/1-766 ETKEYPNKLYDLTLLQREANGKYAFSAKKTLDVAQALYE-KHKVISYPRTNSNYVTEQNI
A0A2N5M7G1_9BACI/1-725 LKKSFAPGLYDLTELQRDANKRFGYSAKETLSIMQKLYE-QHKVLTYPRTDSRFISSDIV
A0A372LNX0_9BACI/1-730 RKKSYAPGLYDLTELQRDANKLFGYSAKETLSIMQRLYE-SHKVLTYPRTDSRYLSSDLV
N1ZF14_9CLOT/1-712     QKKMSPPLLYDLTELQRDCNKKFGFSAQKTLSIAQSLYE-TKKAITYPRTDSRYLSDDMK
A0A3A1QZ34_9BACI/1-729 LKKSFSPQLYDLTELQRDAHKIFGYSAKETLSIMQKLYE-QHKVLTYPRTDSRHLSSDIV
A0A1H0RS59_9BACI/1-732 HKKSFAPQLYDLTELQRDANKAFGYSAKETLSIMQKLYE-QHKVLTYPRTDSRFLSSDIV
A0A075R1K2_BRELA/1-732 DKKSFAPALYDLTELQRDANKRFGFSAKETLSIMQGLYE-THKVLTYPRTDSRYLTSDIV
A0AAJ1WJU2_9BACI/1-721 QKKSYPPQLYDLTELQREAHKRFGYSAKETLSIMQRLYE-QHKLVTYPRTDSRFLSSDMV
A0A401LDS9_9FIRM/1-715 EKKTPPPLLYDLTELQRECNKKFGFSAKKTLDIAQSLYE-KRKMITYPRTDSRYLSEDMK
A0A6I3SMQ5_HELMO/1-729 AKRELPPLAYDLTELQRDANRKYDFSAKKTASIMQQLYE-NHKLVTYPRTDSRYITEDMV
Q97DB3_CLOAB/1-709     KKKQVPPLLYDLTELQRDCNKKFGFSAQKTLDIVQSLYE-KRKMVTYPRTDSRYLSHDMV
A0A2K2F9R2_9CLOT/1-723 AKTELPPLAYDLTELQRDANRRFGYSAKKTLSIMQRLYE-THKLVTYPRTDSRYISDDIV
A0A1G5F4Q6_9FIRM/1-729 YKKSYAPQLYDLTELQRDANKIFGFTAKETLSIMQGLYE-SHKLLTYPRTDSRYISNDIV
A0A0K9GZM7_9BACI/1-731 HKKSFAPQLYDLTELQRDANKKFGYSAKETLSIMQGLYE-SHKVLTYPRTDSRFLSSDLV
A0A919XHU0_9BACL/1-779 DTKEYPFKLYDLTLLQREANAKFGFSAKKTLDLAQALYE-KHKVISYPRTTSNYVTEQNI
A0A090ZXC0_PAEMA/1-763 ETKEYPYKLYDLTLLQREANAKYGYSAKKTLDLAQALYE-RHKVISYPRTSSNYVTEQNI
A0A2C0ZUF5_9BACI/1-725 EKKSFAPQLYDLTELQREANKRFNFSPKETLSIMQKLYE-HHKIVTYPRTDSRYLSSDLV
U2CHR5_9FIRM/1-729     HKKSFSPQLYDLTELQRDANKIFGFSAKETLSIMQKLYE-HHKVLTYPRTDSRYISTDIV
V9W5G7_9BACL/1-755     ETKEYAFKLFDLTLLQREANSKYSFPAKKTLDLAQALYE-KHKVITYPRTNSNYVTEANI
A0A143YJ85_9LACT/1-730 PKKSYAPGLYDLTELQRDANKLYGYSAKETLNIMQKLYE-QHKLLTYPRTDSRYLSNDIV
A0A8T4K5Z9_9FIRM/1-735 PKKTMPPLLYDLTELQRDASKRYDYSAKETLNLMQRLYE-NHKVLTYPRTDSRYLSADIV
A0A0K9H3E0_9BACI/1-720 AKKSYAPELYDLTELQRDAHKIFNYSAKETLSIMQKLYE-QHKLVTYPRTDSRYLSSDMA
A0A0M4FKC1_9BACI/1-728 AKKSFSPALYDLTELQRDAYKRFGFSAKETLSVLQKLYE-QHKLVTYPRTDSRYLSADIV
A0A2S1GXT8_9BACI/1-728 PKKSFSPGLYDLTELQRDANKIFGYSAKETLNIMQKLYE-SHKVLTYPRTDSRYLSSDIV
A0A1M4M9M6_9FIRM/1-728 YKKTFSPGLYDLTELQRDANRIFGYSAKETLSIMQKLYE-THKILTYPRTDSRYISSDIV
A0A840QUR6_9BACI/1-733 EKKTYAPQLYDLTELQREAYKAFNYSAKETLSTLQKLYE-QHKVLTYPRTDSRYLSSDIV
S0FHK5_RUMCE/1-722     MKKELPPLAYDLTELQRDANRKYSYSAKQTLNIMQKLYE-THKLVTYPRTDSRYITEDIV
A0A511UTR2_9BACI/1-723 HRKKYAPQLYDLTELQRDANRIFNFSGKETLSIMQRLYE-RHKVLTYPRTDSRYLSTDIV
A0A0U1KJC9_9BACI/1-724 EKRSYAPPLYDLTSLQQEANKAFGFSGKQTLSIMQKLYE-QHKVLTYPRTDSRFLSSDIV
A0A938Y359_9BACL/1-731 LKKSYAPQLYDLTELQREANKRFGFSAKETLSAMQSLYE-RHKVLTYPRTDSRYLSSDIV
K6DL56_SCHAZ/1-731     AKKSFAPQLYDLTELQRDANKAFGYSAKETLQIMQKLYE-QHKVLTYPRTDSRYLSSDIV
A0A7X2L2K9_9BACL/1-752 ETKEYPNKLYDLTLLQREANGKYAFSAKKTLDIAQALYE-KHKAISYPRTNSNYVTEANI
A0A0Q3W3Q4_9BACI/1-729 HKKSFAPQLYDLTELQRDANKIFGYSAKETLGIMQKLYE-QHKVLTYPRTDSRYLSSDIV
A0A917CJ22_9BACL/1-745 ESKEYPYRLYDLTLLQREANGKFGFSAKKTLDVAQALYE-KHKVISYPRTNSNYVTEENL
A0A2S6HQN2_9FIRM/1-735 PKKSFAPQLYDLTELQREANRKFNYSAKETLNIMQRLYE-NHKVLTYPRTDSRYLSSDIV
A0A9X3WJT9_9BACI/1-725 QKKSFAPQLYDLTELQREANKVFGFSGKQTLSIMQKLYE-QHKVLTYPRTDSRYISEDIV
A0A927IV42_9BACI/1-731 QKKSFAPQLYDLTELQRDANKAFGYSAKETLSIMQKLYE-QHKVLTYPRTDSRYLSSDIV
A0A3N9UHV9_9BACI/1-731 HKKSFAPGLYDLTELQRDANKLYGYSAKETLNIMQKLYE-QHKVLTYPRTDSRFISQDIV
C0EHP9_9FIRM/1-720     KKSTPPPMLYDLTELQRDANKMYGFSAKQTLQIMQRLYE-NHKALTYPRTDSRYLTSDIV
A0A0F5I3C4_BACTR/1-732 AKKSYAPELYDLTELQRDAHKLFGYSAKETLSIMQKLYE-HHKLVTYPRTDSRYLSSDMV
A0A926NL10_9BACI/1-725 HKKQFAPQLYDLTGLQRDANRLFGFSAKETLSITQRLYE-NYKVLTYPRTDSKYLSEDIV
A0Q2I1_CLONN/1-728     KKKKFSPQLYDLTELQRDANKIFNFSAKETLSIMQRLYE-NHKVLTYPRTDSRYLTEDVV
A0A1U7EE17_9LACT/1-730 EKKSYSPGLYDLTELQRDANRLFGYSAKETLTTMQSLYE-RHKVLTYPRTDSRYLSADIV
A0A6I1FU34_9BACI/1-717 RKVFQPPLLFNLSSLQATANSAFKFSPKKTLDLAQSLYQ--KGIISYPRSDSNYVSEGEA
A0A919ZDY6_9BACL/1-766 NSKEYPYKLYDLTLLQREANAKFGYPAKKTLDIAQALYE-KHKVISYPRTNSNYVTEQNI
N9V601_CLOIN/1-726     RHKEQPPQLYDLTELQRDANQRFGFSAKETLNYMQSLYE-THKLLTYPRTDSRYLSQDIV

TOP3_ECOLI/1-653       A-G-RHAVMNAI-SV------HA-PDLL-PQ---PVV----DPDI----RNRC-WDDKKV
B7L6N6_ECO55/1-653     A-G-RHAVMNAI-SV------HA-PDLL-PQ---PMV----DPDI----RNRC-WDDKKV
B2U3E8_SHIB3/1-653     A-G-RHAVMNAI-SV------HA-PDLL-PQ---PVV----DPDI----RNRC-WDDKKV
A0A0H2VUR4_SHIFL/1-653 A-G-RHAVMNAI-SV------HA-PDLL-PQ---PVV----DPDI----RNRC-WDDKKV
A7ZMN2_ECO24/1-653     A-G-RHAVMNAI-SV------HA-PDLL-PQ---PVV----DPDI----RNRC-WDDKKV
Q8XDW7_ECO57/1-653     A-G-RHAVMNAI-SV------HA-PDLL-PQ---PVV----DPDI----RNRC-WDDKKV
Q3Z2A9_SHISS/1-653     A-G-RHAVMNAI-SV------HA-PDLL-LQ---PVV----DPDI----RNRC-WDDKKV
Q32GA7_SHIDS/1-653     A-G-RHAVMNAI-SV------HA-PDLL-PQ---PVV----DPDI----RNRC-WDDKKV
A0A0H3EI55_ECO8N/1-651 A-G-RHAVMNAI-SV------HA-PDLL-PQ---PVV----DPDI----RNRC-WDDKKV
A0A0H2YZH7_ECOK1/1-669 A-G-RHAVMNAI-SV------HA-PDLL-PQ---PVV----DPDI----RNRC-WDDKKV
B7MAX2_ECO45/1-651     A-G-RHAVMNAI-SV------HA-PDLL-PQ---PVV----DPDI----RNRC-WDDKKV
B7USE3_ECO27/1-651     A-G-RHAVMNAI-SV------HA-PDLL-PQ---PVV----DPDI----RNRC-WDDKKV
D2TUK4_CITRI/1-648     A-G-RHAVMNAI-GV------HA-PDLL-PQ---PVV----NPDT----RNRC-WDDKKV
A8AHF6_CITK8/1-647     A-G-RHAVMNAI-GV------HA-ADLL-PQ---PVV----DPDT----RNRC-WDDKKV
A0A0H2V7V3_ECOL6/1-667 A-G-RHAVMNAI-SV------HA-PDLL-PQ---PVV----DPDI----RNRC-WDDKKV
A0A2X4TRU7_SALER/1-661 A-G-RQAVMNAI-SV------HA-PDLL-PQ---PVV----DPDT----RNRC-WDDKKV
TOP3_SALTY/1-649       A-G-RQAVMNAI-SV------HA-PDLL-PQ---PVV----NPDT----RNRC-WDDKKV
TOP3_SALTI/1-649       A-G-RQAVMNAI-SV------HA-PDLL-PQ---PVV----NPDT----RNRC-WDDKKV
L0M5G4_ENTBF/1-652     A-G-RHAVLNAI-GV------HA-PELL-PQ---PVV----NPDT----RNRC-WDDKKV
A9MFG7_SALAR/1-649     A-G-RQAVMNAI-SV------HA-PDLL-PQ---PVV----DPDT----RNRC-WDDKKV
A0A0A6ZS57_SHIDY/1-623 A-G-RHAVMNAI-SV------HA-PDLL-PQ---PVV----DPDI----RNRC-WDDKKV
A0A484ZBN0_9ENTR/1-637 A-G-RHAVMNAI-GV------HA-PDLL-PQ---PAV----NPDT----RNRC-WDDKKV
A0A0H3CJG5_ENTCC/1-635 A-G-RHAVMNAI-SV------HA-PDLL-PQ---PVV----NPDT----HNRC-WDDKKV
A0A1C4DCF1_9ENTR/1-646 A-G-RHAVMNAI-GA------HA-PDLL-PQ---PVV----NPDT----RNRC-WDDKKV
A0A0J5M788_PLUGE/1-646 A-G-RHAVLNAI-SV------HA-ADLL-PQ---PAV----DPEI----RNRC-WDDKKV
A0A0H3FXW2_KLEAK/1-649 A-G-RHAVLNAI-SV------HA-PDLL-PQ---PVM----DPEI----RNRC-WDDKKV
E3GAM3_ENTLS/1-640     A-G-RQAVLNAI-SV------HA-PDLL-PQ---PAV----DPEV----RNRC-WDDKKV
A0A0L0AMX7_9ENTR/1-638 A-G-RQAVMNAI-GV------HA-PTLL-PQ---PVV----DPAR----RNRC-WDDKKV
A0A9Q8B7H0_KLEVA/1-648 A-G-RHAVLNAI-AV------HA-ADLL-PQ---PVM----DPEI----RNRC-WDDKKV
A0A5R9LGS7_9ENTR/1-651 A-G-RHAVLNAI-GV------HA-ADLL-PQ---PVV----DPEI----RNRC-WDDKKV
A0A807LLX0_9ENTR/1-645 A-G-RHAVLNAI-GV------HA-ADLL-PQ---PVV----NPDT----RNRC-WDDKKV
A0A7M2VCZ3_9ENTR/1-648 A-G-RHAVMNAI-GA------HA-PDLL-PQ---PAV----NGDL----RNRC-WDDKKV
A0A8I0CZT9_9PSED/1-634 A-G-RHAVLNAI-GV------HA-PDLL-PQ---PAV----NLET----RNRC-WDDKKV
A0A7Z8ZD75_RAOTE/1-652 A-G-RHSVLNAI-GV------HA-PDLL-PQ---PAV----NPEI----RNRC-WDDKKV
A0A0L0H1N6_9ENTR/1-643 A-G-RQAVMNAI-GV------HA-PGLL-PQ---PAV----DPDT----RNRC-WDDKKV
A0A089PZS2_9ENTR/1-665 A-G-RHAVLNAI-SV------HQ-PDLL-PQ---PAV----DADL----RNRC-WDDKKV
A0A090V381_PSEVU/1-644 A-G-RHSVMKAI-GV------HA-ADLL-PQ---PVV----DMDR----RNRC-WDDKKV
A0A085GF58_9ENTR/1-662 A-G-RHAVLNAI-SI------HQ-PDLF-PQ---PAL----NTDL----RNRC-WDDKKV
I2BA81_SHIBC/1-642     A-G-RQAVLNAI-GV------HA-PDLL-PQ---PVI----DMER----RNRC-WDDKKV
A0A4P8YQP4_9ENTR/1-652 A-G-RHSVLNAI-GV------HA-PDLL-PQ---PVV----DPEI----RNRC-WDDKKV
A0A8K0UZF7_9ENTR/1-635 A-G-RHAVINAI-SV------HA-PTQL-PQ---PVV----DVDR----RNRC-WDDKKV
A7MNU7_CROS8/1-648     A-G-RHAVLKAI-GV------HA-PDLL-PQ---PAV----DPER----RNRC-WDDKKV
H5UYT7_ATLHE/1-647     A-G-RHAVINAI-SV------HA-KALL-PQ---PAV----DADI----RNRC-WDDKKV
A0A085GBM8_EWIA3/1-655 A-G-RHSVLNAI-SI------HQ-PDLL-PQ---PVV----DVDK----RNRC-WDDKKV
H2IYN6_RAHAC/1-647     A-G-RHAVLNAI-GV------HR-PDLM-PQ---PAV----DTDL----RNRC-WDDKKV
Q0WEZ8_YERPE/1-642     A-G-RHSVLNAI-SL------HQ-SDLL-PL---EVM----DSDR----RNRC-WDDKKV
A0A250AVD5_9GAMM/1-641 A-G-RHAVLNAI-GV------HQ-PELY-PQ---PVI----DSDR----RNRC-WDDGKV
A0A1S8CPK6_9GAMM/1-636 A-G-RHAVLNAI-SV------HQ-PDLY-PQ---PVI----DSER----RNRC-WDDKKV
A0A542BQ97_SERFO/1-641 A-G-RHAVLNAI-SV------HQ-PDLY-PQ---PVI----DSER----RNRC-WDDKKV
A0A240C3B2_SERFI/1-641 A-G-RHAVLNAI-SV------HQ-PDLY-PQ---PVI----DSDR----RNRC-WDDKKV
W0L8G4_9GAMM/1-641     A-G-RHAVLNAI-SV------HQ-PDLY-PQ---PVI----DSER----RNRC-WDDKKV
Q6D4Q3_PECAS/1-641     T-G-RHAVLNAI-AV------HQ-PDLL-PQ---PVM----DIDR----RNRC-WDDGKV
A0A0L7T0T8_9GAMM/1-638 A-G-RHAVLNAI-SV------HQ-PELT-PP---ADF----DTDR----KNRC-WDDKKV
A0A1X0WIY6_9GAMM/1-642 A-G-RHSVLNAI-GI------HQ-PNLL-PQ---PAL----DVDK----RNRC-WDDKKV
A0A370R4E2_9GAMM/1-642 A-G-RHSVMNAI-SS------HV-AELR-DI---PVV----DTER----RNRC-WDDKKV
A0A848MHX8_9GAMM/1-644 A-G-RHSVLNAI-AV------HQ-PTLL-PQ---PAL----DTDK----RNRC-WDDKKV
A0A427KBN5_9GAMM/1-638 A-G-RHAVLNAI-NA------HQ-PELT-PP---ADF----DSDR----RNRC-WDDKKV
A0A443IIA1_9GAMM/1-650 A-G-RHAVLNAI-NI------HQ-PALT-AP---ADF----DSDR----KNRC-WDDKKV
A0A941ZA03_9ENTR/1-659 A-G-RQAVLNAI-GI------QG--DFD-PF---PAI----DVSI----HNRC-WDDKKV
A0A380QM11_YERRU/1-639 A-G-RHTVLNAI-AT------HL-PDLQ-PP---TVM----DSDR----RNRC-WDDKKV
A0A6M8U9A4_9GAMM/1-640 A-G-RHAVLNAI-AA------HQ-PDLT-PP---TDF----DPDR----KNRC-WDDKKV
E0SBC8_DICD3/1-641     A-G-RQAVLNAI-AA------HQ-PDLL-PQ---PAV----DPER----RNRC-WDDGKV
A0A5J5G4L5_9GAMM/1-640 A-G-RHAVLNAI-AI------HQ-PDLL-PQ---PVV----DDTR----RNRC-WDDGKV
D8MSY7_ERWBE/1-637     A-G-RHAVLNAI-NA------HQ-PDLT-PP---ADF----DSDR----RNRC-WDDKKV
A0A071LW77_9ENTR/1-656 A-G-RHAVLNAI-GV------HA-ASLI-PQ---PAV----DPER----RNRC-WDDKKV
A0A014NJ54_9GAMM/1-637 A-G-RQAVLNAI-SV------HQ-PDLI-PP---EDF----DADR----KNRC-WDDKKV
A0A0U3JY20_9GAMM/1-640 A-G-RHAVLNAI-QA------HQ-PNLT-PP---ADF----NPDQ----KNRC-WDDKKV
A0A097R1U4_HAFAL/1-639 A-G-RHAVMNAI-AS------HV-PDLQ-QV---AAV----DPDR----RNRC-WDDKKV
A0A083ZY68_9GAMM/1-641 V-G-RHAVLNAI-SA------HQ-PDLY-PQ---PVI----DSER----RNRC-WDDKKV
A0A0Q4MDL7_9GAMM/1-640 A-G-RHAVLNAI-SV------HQ-PQLT-PP---ADF----DSDR----RNRC-WDDGKV
A0A0G4K0L1_9GAMM/1-640 A-G-RQAVLNAI-SV------HQ-PDLL-PQ---PVM----DIER----RNRC-WDDSKV
A0A4P8QZ73_9GAMM/1-640 A-G-RHAVLNAV-SV------HQ-PGLL-PQ---PVM----DIDR----RNRC-WDDSKV
B2VKW4_ERWT9/1-641     A-G-RHAVLNAI-NL------HQ-PDLS-AP---TDF----NSDQ----KNRC-WDDKKV
A0A2N5ER51_9GAMM/1-643 S-G-RQAVLKAI-GV------HA-ADLL-PQ---PAV----DSNR----RNRC-WDDKKV
A0A1W6B8X2_9GAMM/1-638 A-G-RHAVLNAI-SA------HQ-PDMK-TP---ADF----DTNR----KNRC-WDDKKV
A0A8J7GTD6_9ENTR/1-643 A-G-RHAVINAI-TV------HA-SGLL-PQ---PVV----DLER----RNRC-WDDRKV
A0A8J7H849_9ENTR/1-640 A-G-RHAVINAI-TV------HA-PGLL-PQ---PVV----DLER----RNRC-WDDSKV
A0A2I5TKP8_SERS3/1-640 A-G-RHAVLKAI-GT------HQ-PDLL-PQ---PAV----DSER----RNRC-WNDSKV
E9CM89_9GAMM/1-640     A-E-RLAVLNAI-SV------HQ-PEMY-PQ---PVI----DSEC----RNRC-WNDKKV
A0A2C6DRK6_9GAMM/1-644 A-D-RHSVLAAI-EI------HQ-ANLF-PL---PIL----ETDR----RNRC-WDDKKV
A0A2I0G1A1_9GAMM/1-637 A-G-RHAVLNAI-AA------HQ-PGLT-TP---GDF----DADR----KNRC-WDDKKV
A0A2D0KU67_9GAMM/1-642 A-G-RQAVLNAI-SV------HA-SHLL-PQ---DAL----DTEK----KNRC-WDDKKV
U3TRC4_9ENTR/1-640     A-G-RHAVLNAI-QA------HQ-PDVS-LP---ADF----NPDQ----KNRC-WDDKKV
A0A0U5L518_9GAMM/1-652 N-G-RHAVLKAI-QQ------HQ-PTLA-LP---EDA----DTNR----RNRC-WDDKKV
D3VHA9_XENNA/1-639     T-G-RHAVLNAI-SV------HA-AHLL-PQ---DAL----DTER----KNRC-WDDKKV
A0A077P4S7_XENBV/1-644 V-G-RHAVLNAI-SI------HS-SDLL-PQ---DAL----ESDK----KNRC-WDDKKV
A0A1H3XRT5_9GAMM/1-643 A-G-RQAVLQAI-GV------HQ-PDLQPPE---PIF----NSER----RNRC-WDDGKV
A0A0M2KB50_9GAMM/1-636 A-G-RHAVLNAI-SA------HQ-PELT-YP---ADF----DGDR----KNRC-WDDKKV
A0A1I7IJG8_9GAMM/1-644 A-G-RHAVLKAI-SI------HS-SLLL-PQ---NSL----DTEK----KNRC-WDDKKV
A0A3D9UF20_9GAMM/1-639 A-G-RQAVLNAI-SV------HT-AHLL-PQ---DAL----DTEK----KNRC-WDDKKV
D4GG18_PANAM/1-638     A-G-RHAVLNAI-QS------HQ-SGLI-PP---ADF----DADR----KNRC-WDDKKV
Q7N407_PHOLL/1-642     A-G-RHAVLNAI-SI------HA-TKLL-PQ---ELL----EIDR----KNRC-WDDKKV
A0A1I4Z8W9_9GAMM/1-640 A-G-RHAVLSAI-QT------HQ-PDLT-LP---EIF----DSDR----KNRC-WDDRKV
A0A2G8E5D5_9GAMM/1-641 A-G-RHTVLNAI-QA------HQ-PALT-LP---ATF----NSEQ----KNRC-WDDSKV
A0A379AG56_ENTAG/1-638 A-G-RHAVLKAI-QA------HQ-SQLT-PP---ADF----DADR----RNRC-WDDKKV
A0A2X4UJ26_9GAMM/1-659 A-D-RHAVLSAI-GA------HC-PDML-PV---AGM----DTER----RNRC-WDDKKV
K8WJ57_9GAMM/1-639     A-G-RHAVLNAI-AI------HQ-PDLT-EF---ELS----ELDK----KNRC-WDDKKV
B4EXS9_PROMH/1-655     A-G-RHAVMNAI-SV------HD-NSLL-PQ---ETL----DIDK----KNRC-WDDKKV
A0A5M7QHY7_9GAMM/1-638 A-G-RHAVLKAI-QA------HQ-SQLT-PP---ADF----DADR----RNRC-WDDKKV
W1IST1_9GAMM/1-648     A-G-RHAVLNAI-SV------HA-AHLL-PQ---DAL----DIEK----KNRC-WDDKKV
J7TST1_MORMO/1-654     A-G-RHSVFNAI-SV------HT-PHLL-PQ---DNL----DDSQ----RNRC-WDDKKV
A0A0N0IA39_9GAMM/1-648 A-G-RHAVLNAI-SV------HR-PALT-EF---ELT----EIDH----KNRC-WDDKKV
A0A845SII0_9GAMM/1-647 A-G-RQAVLGAI-NA------HQ-PDLM-TQ---ATF----DIQQ----KNRA-WDDKKV
A0A198GKV9_9GAMM/1-654 A-G-RHAVINAI-SV------HE-TSLL-PE---ETL----NIDK----KNRC-WDDKKV
A0A095T8D9_9GAMM/1-637 A-G-RHAVMEAI-GT------HL-PEQR-LP---EEL----NPDL----RNRC-WDNKKV
A0A1S1HPE2_PROST/1-643 A-G-RHSVLNAI-SV------HQ-PDLT-QF---ELP----GLDK----KNRC-WDDKKV
A0A4V2Q2D2_9GAMM/1-643 S-G-RQGVLNAI-NA------HM-PELM-AQ---ATL----DTTQ----KNRC-WDDKKV
A0A1B7K4E5_9GAMM/1-647 A-G-RHSVLNAI-AV------HQ-PDLT-EF---ELP----ELDK----KNRC-WDDKKV
A0A085JEB5_9GAMM/1-641 A-G-RHAVLEAI-GT------HL-PHQTMPQ----EL----DTET----RNRC-WDNKKV
A0A4V2W5I7_9GAMM/1-654 A-G-RQAVLNAI-SS------HQ-PELL-TQ---ATL----NLDQ----KNRC-WDDKKV
W0HXD6_9GAMM/1-651     A-G-RQAVLAAI-AG------HQ-PELM-TQ---GQL----NTDQ----RNRC-WNDKKV
A0A2U8I7X9_9GAMM/1-641 A-E-RHAVFNAI-KH------HQ-PTLL-PL---SVI----DDER----RNRC-WDDKKV
A0A0H3DSQ0_EDWTF/1-642 A-G-RHAVMAAI-AA------HA-PTLA-NL---ESV----DVQR----RNRC-WDDSKV
A0AAU8P313_EDWPI/1-642 A-G-RHAVMAAI-AA------HA-PTLA-NL---ESV----DVQR----RNRC-WDDSKV
E0WQC4_9ENTR/1-624     L-D-RHSVFKAI-SC------HQ-PELL-PL---SVM----NDDR----RNRC-WDDKKV
G2GWC3_9ENTR/1-636     L-D-RHSVFKAI-SC------HQ-PELL-PL---SVM----NNDR----RNRC-WDDKKV
A0A0J8YKR7_9GAMM/1-636 V-G-RQSVIDAL-QS------HL-AEYQSLP---DEI----DLSR----RNRC-WDDKKV
A0AA95K1T7_9GAMM/1-648 A-S-RHGVLKAI-SI------HQ-PSLT-KF---ELT----ELDK----QNRC-WDDKKV
A0A7D6DIA2_9GAMM/1-646 A-N-RHGVLKAI-AI------HQ-PELT-QF---ELA----ELYK----QNRC-WDDKQV
R8ANU3_PLESH/1-683     A-D-RHSVLGAV-EV------HA-PSLKIDG---AGF----DPSR----RGRC-WDDSKV
A0A1T0ASZ7_9PAST/1-639 A-D-RYKVMTAI-AS------HL-SEYQQKP---EVV----NPDQ----KNRC-WNDSKV
A0A447SQR2_AVIVO/1-642 A-E-RHKVMNAI-SI------HA-PDYQPLP---TIL----NPEQ----RNRC-WNDKKV
A0A6H0T6Z6_9PAST/1-638 A-D-RFKVMGAI-AH------HL-SEYADKP---EVV----DPNI----KGRC-WNDSKV
E6KWG5_9PAST/1-640     T-D-RMAVMNAI-ST------HL-TQFQPLP---EII----DPEQ----KNRC-WNDKKV
A0A4R2N2X3_9PAST/1-659 A-E-RFNVLNAI-ST------HI-KDYQPLP---EII----NSEQ----KNRC-WNDKKV
A0A2M8RTE7_9PAST/1-641 A-E-RHNVLNAV-SA------QI-QAYQPQP---DIL----DTTI----KNRC-WNDKKV
TOP3_PASMU/1-650       G-E-RTKVFQAI-SR------HI-SDYQPLP---DIL----NPEQ----KNRC-WNDKKV
A0A011P5B9_9PAST/1-639 N-D-RFKVMAAI-AH------HL-PEYQEKP---EAV----DPNQ----RNRC-WNDKEV
A6VQ11_ACTSZ/1-644     A-D-RHAVMNAI-SV------HC-TAYQTLP---SAV----NSEQ----KNRC-WNDKKV
A0A0J5P2K8_9PAST/1-639 G-E-RLKVMAAI-AH------HL-TEYAEKP---AVV----DPNR----KNRC-WNDSKV
A3N0A8_ACTP2/1-645     A-D-RFKVMAAI-AH------HL-DEYKEKP---EAV----NPEI----RNRC-WNDKKV
TOP3_HAEIN/1-651       A-E-RHNVLNAI-ST------HC-EAYQVLP---NVI----LTEQ----RNRC-WNDKKV
A0A4P7CGU5_9PAST/1-639 A-D-RLKVMAAI-AH------HL-PEYAQKP---DAV----DPNK----KNRC-WNDSKV
A0A0A3ANY5_9PAST/1-654 A-G-RSAVFTAI-SA------HS-PNYQSLP---EVV----NPEQ----RNRC-WNDKKV
A0A1V3IZF2_9PAST/1-654 A-E-RHQVLKAI-SV------HS-EIYQTLP---NVV----DSNQ----KNRC-WNDKKV
A0A2U0SMT9_9PAST/1-648 A-D-REKVIAAL-QV------HS-TQYQPLP---SAV----NIEQ----KNRC-WNDKKV
I3DCN0_9PAST/1-644     A-D-REKVLAAI-QV------HS-NHYQQLP---SAV----NIEQ----KNRC-WNDKKV
A0A1V3TUJ8_9PAST/1-639 A-D-RLKVMGAI-AH------HL-TEYAEKP---EVV----DPNI----KNRC-WNDSKV
B8F447_GLAP5/1-640     A-D-RLKVMAAI-AH------HL-PEYAQKP---DAV----DPNK----KNRC-WNDSKV
A0A2M8S3E4_9PAST/1-636 G-E-RMAVLKAI-SN------RV-SLYQPLP---QIV----DHQR----KNRC-WNDKKV
A0A377IVM9_9PAST/1-650 A-E-RQKVVNAI-AQ------HC-PLYQTLP---TVV----DLEQ----RNRC-WNDKKV
A0A379C8X9_9PAST/1-628 G-D-RFKVTNAI-SQ------HL-NEYQHLP---EVV----DLEI----QNRC-WNDKKV
A0A3N4VSJ5_9PAST/1-633 S-E-RLKVMEAI-AR------HI-PEYTQKP---EVV----DPNR----KNRC-WNDSKV
A0A369ZQL7_9PAST/1-645 N-D-RFKVMSAI-AH------HL-PEYAEKP---EAV----EPNI----RNRC-WNDKKV
A0A4R6VCT2_9PAST/1-641 A-D-RHKVLKAI-AM------HS-NVYAELP---EIL----NPEQ----KNRC-WNDKKI
A0A448TW34_9PAST/1-648 A-D-RHKVLSAI-SA------QL-EDYQPLP---DII----NPEQ----KNRC-WDSKKV
A0A4R1FY09_9PAST/1-641 A-E-RQAVIKAI-SS------RV-SEYQRLP---DVV----DITQ----KNRC-WNDKKV
A0A379B4N4_9PAST/1-636 A-E-RHAVLQAI-SA------QL-EGYRQLP---EVV----NAEQ----KNRC-WNDKKV
A0A9Q6Z1S2_HISSO/1-632 A-A-RHTILRAI-SA------HS-ILYKEIP---DIV----NTEL----KNRC-WNDKKV
A0A1I0CJZ3_9GAMM/1-624 N-D-RQSVINAV-LQ------HS-SHKA-LP---NGF----NPDV----KNRA-WDDKKV
A0A4R2T4D1_9PAST/1-653 T-E-RMKVFNAI-QS------HS-QQYQPLP---AIL----NTNQ----KNRC-WNDKKV
A0A4R2N9H7_9PAST/1-642 S-E-RFKVAAAI-AH------HL-TEYTQQP---EAV----DLDR----KNRC-WDDKKV
A0A1T0BBL3_9PAST/1-637 T-D-REKVIKAI-SA------HI-AEYSPLP---DIV----NLTY----KNRC-WNDKKI
A0A4R1L346_9PAST/1-643 A-E-RHKVIQAI-ST------HC-ADYQTLP---SAV----NLAQ----KNRC-WNDKKV
Q7VLX0_HAEDU/1-639     N-E-RFNVVAAI-AH------HL-TEYQQKP---EVV----NLAL----RGRC-WNDKKI
A0A8E3S990_9PAST/1-651 K-E-RLQILTAI-SQ------VD-EDYQELP---TGI----EYER----KGRC-WNDKLV
A0A1A7P425_9PAST/1-644 G-E-RQAIFAAI-SA------NC-SDYQTFV---EGF----NAEQ----RNRC-WNDKQV
A0A7W2ABZ2_9GAMM/1-645 A-E-AAKVSQAI-AR------TQ-PELATAV---QNA----DLSL----KSKA-WNDKKV
A0A1H4F8K8_9GAMM/1-667 S-E-APRVTQAI-AR------TL-PELAGAA---QKA----DLSL----RSKA-WNDKKV
A0A853R833_9VIBR/1-650 A-Q-ASSVTQAI-AC------NA-KELLTAV---SGA----NLAL----KSKA-WNDKKV
A0A8J7FBN0_9GAMM/1-655 A-Q-APSVISAI-NS------NC-AEFEKAQ---GML----NPVQ----KSKA-WNDKKV
A0A0Q2V3I4_VIBFU/1-650 A-Q-APSVTAAI-AN------NA-NELAGAV---ANA----DLSR----KSKA-WNDAKV
A0AAN0Y316_VIBNA/1-654 A-Q-AGSVTSAI-AN------NA-KELQSAV---QGA----DLSI----KSKA-WNDKKV
A0A0M0HLM8_VIBNE/1-654 A-Q-AQSVCQAI-GN------NA-KELGKAV---QGA----NLSL----KSKA-WNDKKV
A0A0C3EAU4_9VIBR/1-654 A-Q-ADSVTSAI-SN------NA-KELQNAV---HGA----DLSL----KSKA-WNDKKV
U2ZFA2_VIBPR/1-654     A-Q-ASIVCEAI-RT------NA-KELQPAV---NGA----DLSL----KSKA-WNDKKV
A0A1G8F8T1_9VIBR/1-649 A-Q-AQAVTSAI-AN------NA-KELQSAV---SGA----NLSL----KSKA-WNDKKV
A0A918DPI9_9GAMM/1-658 A-R-APRVLQAI-GA------ST-EAFVEAL---KVA----DPGR----RSKA-WNDSKV
A0A2N8ZDR8_9VIBR/1-654 A-Q-AASVTSAI-AN------NT-SELAQAV---NGA----DLSI----KSKA-WNDKKV
TOP3_VIBCH/1-647       A-Q-APDVVAAI-AN------NA-QEMVTAV---NDA----DLSL----RSKA-WNDSKV
A0A3A2IBT6_9VIBR/1-654 A-Q-AGAVTSAI-SN------NA-KELHSAV---QGA----DLSI----KSKA-WNDKKV
A0A109DAQ1_9VIBR/1-670 S-Q-RESIVDAI-AN------NA-KELQSGA---QGA----DLSL----KSKA-WNDSKV
A0A1B9R010_9VIBR/1-669 S-Q-RESVVDAI-AN------NA-KELQGGA---QGA----DLSL----KSKA-WNDSKV
A0AAU8WTQ7_9VIBR/1-647 A-Q-APDVVAAI-AN------NA-QEMVTAV---NDA----DLSL----RSKA-WNDSKV
A0A9X3CHG6_9VIBR/1-653 A-Q-AGSVCDAI-SN------NA-KDLATAV---NES----DLSL----KSKA-WNDSKV
A0A1E2VA45_9GAMM/1-670 S-E-AGGISQAI-QT------HE-PELASAV---QGA----DLSL----KGRA-WNDKQV
A0A6G7CJM2_9VIBR/1-650 A-Q-ASSVVDAI-AN------NA-KELVLAV---SGT----NLSL----KSKA-WNDSKV
A0A975UC08_9VIBR/1-646 A-Q-AGAVTAAI-AH------NA-SELTSAV---SGA----DLSR----KSKA-WNDAKV
A0A7X4LHP5_9VIBR/1-659 S-E-AAKVCEAI-AN------NA-KELNGAV---QDA----DLSI----KSKA-WNDSKV
A0A099LN78_9VIBR/1-663 S-Q-AKTVVQAI-SN------NA-HELAAAV---DGA----DLSL----KSKA-WNDSKV
U4K377_9VIBR/1-659     G-Q-AKAVSDAI-AN------NC-GELSQAV---QGA----DLSR----KSKA-WNDSKV
A0A2I0F6A3_9GAMM/1-649 A-H-RGSVIKAI-AN------TS-SSLNQAA---LNA----DQSL----RSKA-WNDGKV
A0A1A9F0B7_9GAMM/1-669 A-R-APQVLGAI-GH------NS-EALKDAL---AAT----DSRR----KSQA-WNDSKV
A8T8U1_9VIBR/1-658     S-Q-ASSVTSAI-AY------NT-KDLQSAV---LGA----DLSI----KSKA-WNDKKV
U3A2C3_9VIBR/1-654     A-Q-AASVTAAI-SH------ND-AALQTAV---FGA----NLSL----KSKA-WNDKKV
A0A1R4B0G2_9VIBR/1-661 S-E-VGKVTQAI-AN------NA-KELQTAV---NEA----DLSL----QSKA-WNDKKV
A0A0F4NQL8_9VIBR/1-651 A-Q-ASSVCDAI-GN------NA-KELNNAV---GGA----NLSL----KSKA-WNDKKV
A0A7X8TUH4_9VIBR/1-664 A-Q-ARDVSNAI-AH------NA-DALASAV---SGA----NLSL----RSKA-WNDSKV
A0A9X0R994_VIBME/1-652 T-Q-ADTILTAI-AH------NL-QPLQTAV---AGA----DRTF----RSKA-WNDSKV
A0A5P9CJ89_9VIBR/1-649 S-E-ASSVCDAI-SN------NA-KELNSAV---SQA----DLTL----KSKA-WNDKKV
A0KQC1_AERHH/1-656     N-R-AGQVREAI-AS------TA-PALAKAV---SEA----DGKI----RSKA-WNDGKV
A0A0J1HGH7_9GAMM/1-664 R-Q-ADNVCRAI-GS------TD-ASLSAAV---EGA----DTSL----KSKA-WNDKKV
Q21KH5_SACD2/1-645     H-Q-ANDVLQAI-SA------NV-AELVQSV---SGA----NSKL----KSKA-WNDAKV
Q12LJ6_SHEDO/1-668     S-L-APSVINAV-IK------GA-PTLISHT---DAP----NPKL----KSKA-WDDSKV
A0A7Z2YDY8_9VIBR/1-643 K-Q-ARSVCDAI-AN------NS-REMQSAV---NGA----DLSI----KSKA-WNDSKV
A0A1Q9GL54_9GAMM/1-665 R-Q-ADEVCQAI-AK------TA-AELSSAV---EGA----NTSQ----KSKA-WNDKKV
A0A7Y4FGR6_9VIBR/1-644 G-Q-AGSIMQAL-SS------NI-NEMRDDI---AHA----NLTI----KSKA-WNDNKV
D0YVM3_PHODD/1-662     K-Q-ASSVTQAI-GT------TC-PALANGV---AQA----NLSL----KSKA-WNDKKV
A0A6I5ISV0_9VIBR/1-649 V-Q-AKQVTSAI-AH------NL-NELHPAV---QGA----DLSR----QSKA-WNDKKV
A0A178KAE5_9GAMM/1-647 K-Q-ADKVCQAV-SQ------TC-TELASAS---QGA----DLSI----KSKA-WNDKKV
A0A1R4LDN7_VIBR1/1-663 Q-A-SAAVTATI-ST------LE-PALKQAV---DGA----DLSL----KSKA-WNDSKV
A0A2N7DA60_9VIBR/1-652 A-Q-ARSVVAAI-EN------NA-QPLQSAV---AGA----DLSL----KSKA-WNDKKV
A0A1N6UKA8_9GAMM/1-660 A-E-GAKVTQAV-AR------TQ-PDLSAAV---QNA----DLSF----KSKA-WNDKKV
A0A099PCY4_9GAMM/1-641 G-R-AERVVKAI-RS------TC-PALAEAA---DGT----DLRL----RSKA-WNDKKV
A0A0C5WNT4_9GAMM/1-658 R-Q-AGDVCQAI-AN------TD-SQLGKAV---DGA----DTSF----KSKA-WNDKKV
A0A240EIQ0_9VIBR/1-650 Y-Q-ANDVLSAI-KN------NS-KEHARAV---DGA----DSSR----KSKA-WNDSKV
A0A9X1WAD7_9VIBR/1-647 G-Q-ASQVMAAI-SN------NA-SSLSSAV---SNA----DMSL----RSKA-WNDSKV
A0A5J6X3Q9_9GAMM/1-647 G-R-AERVRQAI-AS------TA-PQLAAAV---EQA----DGRL----RSKA-WNDSKV
A0A2P5TLW1_9GAMM/1-647 H-Q-AAAVTGAL-AQ------TC-PELAPAV---AEA----KLSL----RSKA-WNDKKV
U3CL90_9VIBR/1-650     K-E-ARSVCDAI-LA------NA-SDQKTAV---ANA----DLSL----RSKA-WNDAKV
A0A0F5VGQ5_9GAMM/1-663 R-Q-ASEVVKAV-SS------TA-PQMLEAV---KGA----DLSL----RSKA-WNDSKV
A0A0C2NNJ6_9VIBR/1-646 A-Q-APSVCQAI-AN------NA-KELDAAV---NGA----NLSQ----KSKA-WNDKKV
A0AA37SDV9_9GAMM/1-645 A-Q-APNILGAL-QN------NI-EDQQDAI---SNA----DSRI----KTKA-WNDKKV
A0A1E5E4G8_9VIBR/1-654 A-Q-SRSVTEAI-RN------ND-NQLQNAV---EEA----DLSL----KSKA-WNDAKV
A0A2M8H3K8_9VIBR/1-640 A-Q-AAIILEAI-RH------ND-KSLEEQA---TEA----DLSL----QSKA-WNDKKV
A0A9J6RN65_9GAMM/1-653 Q-Q-GPAVLAAI-AH------NS-EALQSAV---SEA----DPSL----KSKA-WNDSKV
A0A0J1GI89_9GAMM/1-674 R-Q-GGEVSQAI-AN------TE-PKLANAV---SGA----DLSL----KSKA-WNDKKV
A0A4P9VI26_9GAMM/1-671 K-Q-ISTVTAAI-SH------VC-EPLRTAT---SEA----DLSL----KSKA-WNDKKV
A0A233RAN7_9GAMM/1-640 A-Q-GPSVLAAI-AA------VC-PALASAT---AQA----DTGI----RGRA-WNDGKV
A0A364NMX5_9GAMM/1-641 D-R-APRVIQAV-RN------TC-SALTEAV---NGA----DLSL----RSKA-WNDKKV
Q6LP07_PHOPR/1-649     K-Q-ANDVCRAV-AS------NA-SELSNAC---NGA----NTTL----KSKA-WNDKKV
H2FYC8_OCESG/1-638     G-Q-GPAVLAAI-AA------VC-PGLSQAV---AAA----DTGI----RGRA-WNDARV
A0A081FU82_9GAMM/1-665 A-E-ATAVFNAI-RQ------SA-PTLAGAV---AGS----DSTI----KGRA-WNDAKV
A0A9X3ISU2_9GAMM/1-703 E-R-RQAVYSAI-GH------NL-PDFSSVL---QGA----DLSL----RSKC-WNNSKV
A0A1C4CRP6_9GAMM/1-630 K-Q-ITGVKSAI-EN------NC-PELQTAI---GDA----DFAL----RSKA-WNDKKV
Q8ECS1_SHEON/1-702     G-L-ASSVLNAI-TS------GA-PELVAHS---EAP----NPRL----KSKA-WDDKKV
A0A1X1MPV7_9VIBR/1-646 S-E-ASSVLSAI-SN------NS-QPLQSAV---QGA----NTAL----RSKA-WNDAKV
A0A0Q0KJS3_9GAMM/1-671 G-L-APQVIKAI-VS------ND-ATLTAKI---DSP----NAKL----KSKA-WDDKKV
A3D660_SHEB5/1-705     S-L-APSVLKAI-SG------GA-AELLQGA---DAP----DPRL----KSKA-WDDKKV
A0AB94ICV2_9GAMM/1-620 N-Q-ITSIKNAL-TN------NL-PELSVAI---EQA----NFSL----RSKA-WDDKKV
A0A1Y6L2Q0_9GAMM/1-650 K-Q-ANDVCRAI-AS------TD-NQLATAV---DNA----NTAL----KSKA-WNDKKV
A0A545SNZ9_9GAMM/1-705 G-E-RSGVIGAI-AHNTALEPGA-GALPQAA---ERA----DSSL----KSKA-WNSARV
A0A2T3LQG2_9GAMM/1-661 K-Q-AGEVCGAI-AN------TD-NSLSNAV---SGA----NTAL----KSKA-WNDKKV
A0A7Y0Q7C2_9GAMM/1-637 S-Q-ANTIISHI-AA------GN-SPIAKAA---KDA----DISI----KSKA-WNDKKI
A0A853HT69_9GAMM/1-660 N-Q-IHTVTAAI-NQ------VC-VPLRKAV---AEA----DLSL----KSKA-WNDKKV
E3BL89_9VIBR/1-648     S-Q-APSIVDAI-ST------TS-KELSGAT---KGV----DLNL----KSKA-WNDKKV
A1S7J4_SHEAM/1-694     A-L-VPDVLSAV-SA------NA-PELLEGA---PSP----DLHL----VSKA-WDDSKV
A0A4U1BGN3_9GAMM/1-646 G-D-ASRVTAAI-AA------NS-DSLAQAV---AGA----DTSR----RGKA-WNDAKV
A0A437Q8W3_9GAMM/1-637 K-Q-ASAVLGAV-SN------NE-VALAQAV---AGA----DQTL----RSKA-WNDSKV
A0A2T3MUK8_9GAMM/1-644 K-Q-AGDVCLAI-VS------NA-GELAKAG---DGA----NLSL----KSKA-WNDKKV
A0A1E5CMR2_9VIBR/1-644 S-Q-ARSVSEAI-GS------NS-KELTEAV---QNA----NLSL----KSKA-WNDKKV
Q084R2_SHEFN/1-653     A-L-APKVLDAV-LK------GA-SGLIEGC---ESP----NSKL----KSKA-WDDSKV
A0A5P1R9U1_9GAMM/1-639 N-D-RQTVTASI-AK------TA-PTLAKAI---AEA----DLSL----KSKA-WNDSKV
A0A1T4QQQ4_9GAMM/1-658 A-D-AGAVLEAI-RQ------NL-TDLAAGV---AQA----DQRL----VSKA-WDDSKV
A0A839ITJ0_9GAMM/1-664 K-D-VSSVIQAI-GR------TA-HNLGNGA---EQA----DQAL----VSKA-WNDSKV
A8H313_SHEPA/1-672     A-L-APSVIGAV-LN------GA-SELVSGI---EQP----NSKL----KSKA-WNDKKV
A0A1M6CXP6_9VIBR/1-652 K-D-IHQVIQAI-SA------TD-PELQSVI---NHA----DLSI----RTKA-WNDKKV
A0A1R1MGI3_9GAMM/1-667 Q-Q-ASAVIQQI-AR------NC-STFSQII---QSA----NPGI----KSKA-WNDSKV
A0A0F5ANC0_9GAMM/1-667 A-E-ANKILGAI-KQ------GC-EALSQAC---DEA----DAQR----KGKA-WNDSKV
M5DMV3_9GAMM/1-668     A-R-RSVVLSAI-AN------SA-NELASGV---AQA----DTQY----RSKA-WDDKKV
A0A0A7S2M8_FRIPE/1-626 K-Q-IKGVIVAM-SH------NC-PSLIPAI---EQA----DLNL----RSKT-WDDKKV
A0A6L5NRH2_9GAMM/1-664 K-L-APSIVNAV-TQ------NA-AELIPNA---TLP----NLSL----VSKA-WNDTKV
A0A380C251_9GAMM/1-678 Q-L-APAVLNAI-TQ------GA-AELLQGC---EAP----NPAL----KSKA-WNDAKV
Q5E4B0_ALIF1/1-656     K-Q-REQVCAAI-GN------ND-KQLSTAV---TKA----DFSL----KSRA-WNDSKV
E1VFH2_9GAMM/1-672     A-Q-SNDVLRAI-AS------FG-EPLQSAC---RHA----NPTL----RSKA-WDNAKV
A0A1X9NJ22_9GAMM/1-647 A-D-RDRVLAAI-AN------NA-QALAGAV---SGA----DPSL----KSKA-WNDSKV
A0AAF0C3D7_9GAMM/1-651 K-L-APGIINML-TS------SS--QYGQAA---GQA----NAAL----KSKA-FNDKKV
A0A3P1SI58_9GAMM/1-665 S-Q-ADEVMSSV-LS------NI-ESLQQFK---DGL----DHKR----RSSA-WNDKKV
A0A0F4PVF9_9GAMM/1-644 A-D-ASNIINAV-LN------NG-VFTAQQL---TAV----DSNK----KSRC-FNDSKV
A0A1C3EJU9_9GAMM/1-643 S-E-AKDVVRAI-AA------TA-DCLQQGV---EGA----DLSL----RSKA-WNDSKV
A0A1I1LAD8_9GAMM/1-644 K-E-ASQVLAAI-KN------NQ-GQEASKV---DGA----NTRL----KSKC-WNDKKV
A0A9X1ZLZ2_9GAMM/1-654 Q-F-APQVLSAI-LS------SS-ASLINDA---PQP----NAKK----QSKA-WDDSKV
A0A558NP45_9GAMM/1-668 A-Q-RQQVLSAI-SA------HS-EALASAC---AQA----DSSI----RSQA-WNDAKV
A0AA37B287_9ALTE/1-661 A-D-APKVLAAI-QG------NS-QELAKAV---SEA----DVSK----RSKA-WNDAKV
A0A9J7AM78_9GAMM/1-662 S-D-IPAVSSAI-QN------NS-SELAAVV---ANA----DFSL----RSKA-WNDAKV
B1KKN0_SHEWM/1-666     S-M-APSVIKAV-LS------GA-SELVIGP---EQP----DSKI----KSKA-WNDKKV
A0A063Y137_9GAMM/1-644 A-E-RQAVTQAI-AK------TV-SGLSEAV---GQA----DLGL----KSKA-WNDSKV
A0A972JND6_9GAMM/1-689 A-L-APRVLEAI-GG------GA-GELLEGM---MAP----DPGL----KSKA-WDDKKV
A0A7Y6YCV4_9GAMM/1-660 A-Q-AASVVAAI-GQ------ND-AGFATAV---ANA----NTQI----KSKA-WNDAKV
A0A269PLE4_9GAMM/1-640 K-E-APQVLAAI-KN------NQ-GQNTKKV---DGA----NISI----KSKC-WNDKKV
A0A9W4QZ68_9GAMM/1-641 Q-H-RQTVLKAV-LN------NK-GCSKEQI---EGA----DLSL----RSKC-WNDKKV
A0A553F9J3_9GAMM/1-649 T-Q-AKSVIDNL-AK------SS-MPFSVFA---KQA----NLSI----KSKA-WNDSKV
A0A081NJY0_9GAMM/1-641 R-E-APEVLGAI-RS------ND-EHLANAV---DGA----LPDR----KSKA-WNDSKV
A0A0C5V1K1_9GAMM/1-652 D-R-RQQVVKAV-GC------HD-QNLAGVI---AGA----DLNL----RSKA-WNDSKV
A0A244CRQ6_PSEDV/1-640 S-E-AEQVFNAI-KH------NK-GQSDYLI---EQA----DLTI----RSKC-WSDTKV
A0A975AJK8_9GAMM/1-687 A-Q-VPTTLAAI-AQ------GA-AELTAGL---DAP----DPKR----VSKA-WDDSKV
A0A0F4QN94_9GAMM/1-646 G-E-SKQVLDAA-LN------NQ-GLEEDKV---AGA----DLSL----KSKC-WNDAKV
E1SQR5_FERBD/1-639     A-E-AGAVTQAI-AR------CL-PELDGAV---SGA----DLKR----RSRA-WNDSKV
A0A418YJ70_9GAMM/1-647 S-Q-SQSVINTV-VH------NV-SDFNSVT---PQL----NPKQ----KSRC-WNDAKV
A0A3A3DA15_9GAMM/1-637 K-E-RESVVAAM-VN------NN-GCEQSKV---DAA----NLSL----KSKC-WNDKKV
A0A1H5WW78_9GAMM/1-647 D-E-RKTVTQSI-AK------TT-TTLADAV---NNA----DLGL----RSKA-WNDSKV
A3QFB7_SHELP/1-670     A-L-APSVIGAV-LK------GA-GELTAQC---AAP----DLKI----VSKA-WNDAKV
A0A0A7EHI2_9GAMM/1-636 F-E-APHVLSAI-EN------NK-GQTSELI---ANA----DTSI----KHKC-WNDKKV
A0A9X7V3V0_9GAMM/1-644 A-D-AAAVLQAV-TS------HC-PALQPLL---TQA----NVSG----RCRA-FDDSKV
A0A9E8HL50_9ALTE/1-650 H-Q-ASGVIEAI-S-------QN-ASLNTEC---EGA----NVAL----KSRV-WDDKKV
D4ZME2_SHEVD/1-649     S-Q-APQVIGAV-LS------GA-GELVENS---DKP----DPKI----KSKA-WNDSKV
A0A1Y0IH56_9GAMM/1-663 A-A-AGSVAAAV-AS------NM-PVFQAVV---DNA----RFDL----KNKA-WNDRKV
A0A1E7YXA5_9GAMM/1-644 G-D-TQRVTQAI-TK------TV-PGLTEAV---GIA----DLSV----KSKA-WNDDKV
A0A6H1UDR7_9GAMM/1-647 G-D-VSKIMTAI-ST------ND-DFLQDAV---SGA----DQSL----RSRC-WNDGKV
D0I730_GRIHO/1-661     N-E-AQGVAAAI-SK------TA-DTLSEAV---KSA----NFSL----KSKA-WNDSKV
A0A3E0U2D8_9GAMM/1-677 S-Q-APQILAML-KD------SQ-LPLAKQL---GDA----DPKR----KSRA-WQDSKV
A0A3A6TIS8_9GAMM/1-649 Q-L-APSIINAV-TK------GA-SELVEGV---NAP----NPKL----KSKV-WNDAKV
A0A348HG82_9GAMM/1-637 H-E-RQTVTQSI-AQ------TA-TTLAKAV---QNA----NLSL----KSKA-WNDAKI
A0A5A9W3H1_9GAMM/1-639 Q-E-RHSVTQAL-AK------TL-AGLTDAV---KQA----DLNL----KSKA-WDDAKV
A0A2K9JV14_9GAMM/1-640 V-E-REQVIAAA-EH------NQ-GIESKFI---KLA----DMNL----KGAC-WNDKKV
A0A0M2VG30_9GAMM/1-667 A-E-AAKVTQAL-VA------NA-PELASGL---AGA----NLQL----KSKA-WDDSKV
A0A1Y0CZG5_9GAMM/1-649 Q-D-KHHVSQAI-GH------TS-RALADAA---ANA----DLSL----KSKA-WNDGKV
A0A1M5MI55_9GAMM/1-659 Q-E-AKAVSDAI-AA------TD-PSLTEAV---AGA----DLSL----KSRA-FNDAKV
A0A7X0TUE5_9GAMM/1-640 Q-Q-AQGIINHI-AS------SN-SPLAEGA---SNA----NAQL----KSFA-WNDKKI
A0A7R6SSQ2_9GAMM/1-654 A-Q-AGDVVNAI-TT------NQ-QKLKEFL---PQI----KVSR----RSSA-WNDKKV
A0A166YDZ4_9GAMM/1-644 Y-E-RSDVLAAM-VN------NK-GCEEQLV---AEA----NTTL----KSKC-WNDKKV
A8FTU6_SHESH/1-679     Q-Q-ASQVVSAV-SS------GA-AELLEGM---TAP----DTKI----KSKA-WNDKKV
A0A081KAC0_9GAMM/1-652 S-Q-APEVLATI-RS------NI-FSLSKAV---DSA----LPER----KTSA-WNDKKV
A0A3N9U7M4_9VIBR/1-653 H-E-SRAITTAI-AK------LE-NRLQDAV---GGV----DLQI----RSKA-WNDSKV
A1SXH7_PSYIN/1-643     S-Q-AGSVTRAI-AN------NQ-PALKKAV---SNA----DISL----QSRA-WNDKKV
A0A5S9N0D0_9GAMM/1-667 R-E-ATAITSAI-PA------FA-TDLARAA---QDA----DTKQ----RSKA-WNDKKV
A0A4R1K1Y3_9GAMM/1-660 A-D-AGKVLKAI-EQ------GA-SELIQGC---DAP----NPSL----KSKA-WNDSKV
A0A7R6PNB0_9GAMM/1-643 S-G-AGYVVSAI-AK------TC-PELEKAV---ASA----DLKL----KSKA-WNDTKI
G4QGA0_GLANF/1-638     G-Q-ASNVLGAI-KS------NV-PNFASAV---DNA----NPKL----KSKA-WNDSKV
A0A7U8GSM9_NEPCE/1-636 A-E-AAQVINAV-IA------NG-AQFSAVQ---QTI----DPQV----KGRA-WNDKKV
A0A0F4QQD0_9GAMM/1-647 K-D-ASGVINSL-RN------NL-PQWQDKL---NKA----NTSQ----RSKA-WNDKEV
A0A2S0VRL1_9ALTE/1-666 N-Q-APNIIGQL-SQ------SS-EKYADWA---KQA----DSSL----VSKA-WNDSKV
R4YTT7_OLEAN/1-677     S-L-APNVIQAI-GQ------NC-QPLQHYC---ELA----QPSL----KSKA-FNDSKV
A0A940EGV5_9GAMM/1-650 K-Q-APEILSML-AN------AQ-LKFSDLI---DKA----DSRH----RSKA-WNNAKV
A0A919EL97_9GAMM/1-652 Y-Q-AKDVIAAI-AS------TN-QELSTFC---QSA----DTSI----KSKA-WNNAKV
A0A081N7L0_9GAMM/1-655 Q-E-SPEVLAAI-RS------ND-ESLAKAV---DEA----LPDR----KSKA-WNDKKV
A0A099KFV4_9GAMM/1-645 K-Q-APAITKML-AS------SA-LEFSQYA---QGA----NLGI----KSKA-FNDAKV
A0A857JKY9_9ALTE/1-637 S-E-APKVLSAI-KA------NA-PDQKTAV---DNA----NSKL----KSKA-WNDSKV
A0A4R2F672_9GAMM/1-672 T-D-AAEIIAVI-SK------GA-TELLQGC---EPP----DAKR----KSKA-WDDSKV
W7Q7K4_9ALTE/1-682     N-Q-ASSVTQAI-AN------NL-PDMQNAV---NNA----NLKQ----KSAC-WNDKKV
A0A975DD65_9GAMM/1-665 N-D-APAIVSNL-TSY-----GH-AHVAHVA---TQA----NPKL----KSKA-WNDSKV
A0A0J8GV36_9ALTE/1-648 S-Q-AGQVLNAV-AS------VS-ESLKPFV---ADA----NTQL----KSKA-WNDSKV
A0A1A8T6Y1_9GAMM/1-650 S-Q-ANGIVSKL-KG------LE-LNFQAAA---QQA----DPSL----KSKA-WNDKQV
A0A4R1F9J2_9GAMM/1-702 R-E-VDRVTDAI-AK------TC-NKLSDAV---AQA----NLKL----KSKA-WNDSKV
K6Z8H7_9ALTE/1-651     V-Q-AKEVHAAV-MANSQHLGSQ-GKLL-SQ---AQV----DLSR----QSKA-WNDKKV
A0A4Y6ICY5_9GAMM/1-653 N-D-VPQVISAI-RH------SC-AALQDAA---NNA----NVSL----KSKA-WNDSKI
H5TCA7_9ALTE/1-632     S-Q-APAILTVI-KS------NE-PSFTSMV---NNA----NSKL----KSKA-WDDSKV
A0A2N0WRQ2_9GAMM/1-639 K-E-ATRVCESI-KH------NC-PDLSHAV---DNA----NLTR----KSKA-WDDKKV
A0A3P3QJ18_9GAMM/1-647 S-Q-SAAVCRAI-VA------NS-PELADMQ---QQA----TLSL----RSKA-WDDSKI
A0A1A8T8N7_9GAMM/1-671 K-D-APAIINAL-AR------SG-GDRQPAA---ENA----NASL----KSKA-WNDKQI
A0A4V1A7A1_9GAMM/1-660 K-Q-ATAVCQAI-AS------ND-HELASAV---AQA----NTRL----VSKA-WNDAKV
A0AA37T663_9GAMM/1-684 N-D-ASMVAGVV-QG------NA-KQLGLSALVEVSL----SFAQ----KSRA-WNDKKV
Q3II06_PSET1/1-629     N-D-VKQVVGAI-GK------SC-SALSDAA---NNA----NLSL----KNKA-WNDSKV
A0A918JZR8_9GAMM/1-650 A-E-APKILTSV-KNSLLQL-GE-TGAEAAW---PTL----DQSR----KSKA-WNDAKV
I1E068_9GAMM/1-675     K-L-SAKVCAAI-GA------ND-HSLADGV---TRA----DMTL----VSKA-WNEAKV
A0A917JP79_9GAMM/1-671 A-L-VKDIIAAL-LQ------GA-PMLVEGH---DAP----NPKL----KSKV-WNDSKV
A0A3M2REY4_9GAMM/1-723 N-Q-REQVIRAI-GR------AA-PDLAPHT---EQL----DSSR----RSAA-WNDKKV
M1FI44_9GAMM/1-724     N-Q-RQQVISAV-GK------VD-TDLAEAC---NTA----DLQR----KTAA-WNDKKV
A0A4Y4F781_9GAMM/1-674 Q-G-AQRTLQGA-CR------HD-ETLGRWL---AGA----DFSR----RSKA-WNDKQV
A0A109ULF2_9GAMM/1-675 A-Q-ARRTLESA-CH------SD-ATLQQWF---AGA----DFTL----RSKA-WNDKKV
A0A5P9IQ85_9GAMM/1-643 A-G-ARRTLEGA-CA------GD-DTLRGWL---AGA----DFTK----RSRA-WNDKQV
A0A291P5W9_9GAMM/1-649 A-G-ARRTLEGA-CG------ED-ATLRGWL---AGA----DFAK----RSKA-WNDKKV
A0A3N9U2G7_9GAMM/1-644 A-S-LPGQLASA-CR------DD-TTLSGWL---ANA----DMGL----RSRA-FDDAKV
A0A7X4VZP8_9GAMM/1-643 A-A-ARGTLEGA-CR------ED-DTLRGWL---DGA----DFTR----RSRA-WNDSKV
A0A510X5U4_9GAMM/1-660 A-L-APRTLAGA-CQ------GD-ATLGQWL---AGA----DLSR----RSRA-WDDAKV
A0A7X3H118_9GAMM/1-646 A-Q-AQRSLGGA-CA------SD-NTLGEWL---AGA----DFSL----RSKA-WNDKKV
A0A511UNR2_9GAMM/1-636 Q-L-AQRSLTGA-CQ------ND-EALQQWL---KGA----DFTL----RSKA-WNDKQV
A0A517DUZ4_9FIRM/1-668 E-D-AGPILKNLSGL------AQ-TELAGWA---GKA----EPLT----KSRA-WNDKKI
U7UNA4_9FIRM/1-708     K-D-VPVILANLQKT------GQ-EQLSAWA---AGG----DGKI----RSRA-WNDGKI
B7JBJ6_ACIF2/1-699     G-D-AGQILSGL---------AK-AGFADLV---KAA----DSNR----KSAI-WNTGKV
A0A433SFC8_9BURK/1-660 G-E-IPAVLAAL-VK------TD-PTIAPLV---KRL----NTHI----RSRI-WNDKKV
A0A402BNC4_9FIRM/1-713 D-D-AGVILNNLQGL------GH-EDLAGWS---KGA----NPKL----KSRA-WNDKKI
A0A1B3PGW5_9BURK/1-687 A-D-APRVLEAI-KH------VN-PELAGLV---DGA----DPRI----KSKT-WDDSKI
A0A0F6T1V7_9HYPH/1-686 A-D-APRVLEAV-KH------VN-PELAGLV---DAA----DPRI----KSKT-WDDSKI
G4T4P7_META2/1-689     A-D-AAGILAAI-KY------VN-PELGGIV---DGA----DPRI----KSKT-WNDSKI
Q88FR4_PSEPK/1-653     A-E-APAILAAL-QR------AD-ASLAPLQ---PYL----EPQR----RSRA-WNDAKV
A0A433SG98_9BURK/1-679 A-E-VPAVMQAI-VK------TD-PSIQTLL---DKL----DLSI----RSRA-WNDEKI
A0A239TTA9_9FIRM/1-785 N-D-AKVIVHNLLNY------QD-KQLSTWA---KKA----DISI----KSRA-WNDKKI
A0A845SMZ8_9GAMM/1-666 E-E-IPIVLAAL-VK------TD-SSLASLV---AGL----DTGF----VSRI-WNDKKI
A0A078LS21_9PSED/1-639 G-E-APAIIAAL-GR------SD-PSLASLF---EQL----QPQR----RSRA-WNDAKV
A0A124ZYS1_9PSED/1-641 A-E-AASILHAL-QQ------AD-PNLGALA---AHL----DPQR----RSRA-WNDAKV
Q882Z4_PSESM/1-662     G-E-AAGIITAL-GK------TD-PALAGLL---PHL----DPQR----RSRA-WNDAKV
A0A2Z2NQC0_9GAMM/1-682 A-D-APTVLASL-RS------MH-SGLQSAI---DGA----DTAI----LSRT-WNDKQV
A0A6L6YLD3_9BURK/1-624 S-D-AASVLSAI-AK------TA-PQLASLT---QKA----NPNI----KSAT-WNDQKI
W9SY76_9PSED/1-647     G-E-APAIVAAL-AQ------AD-PALNALL---EHL----DTGR----RSRA-WNDARV
A0A6C2D7Q8_9RHOO/1-671 A-E-VPTVLESL-VK------TD-PGLRPLI---DRL----DPTQ----RSRA-WNDGKV
A0A1A8TNN5_9GAMM/1-674 A-E-VPTVLDSL-LK------TD-PSLRPIM---GQL----DRSQ----RSRA-WNDGKV
A0A4Y6IG71_9GAMM/1-685 N-D-AAATLEAI-KQ------IN-PELAALI---DNA----DPRI----KSKT-WNDKKV
A0A972FBK5_9RHOO/1-671 A-E-VPTVLDSL-VK------TD-PRLRPLI---DRL----DRSQ----RSRA-WNDGKI
A0A972JBP6_9RHOO/1-676 A-E-VPTVLDSL-LK------TD-PTLAPIM---GQL----DRNQ----RSRA-WNDGKV
F9N6T8_9FIRM/1-788     S-D-GKAILSNLVNM------GH-KELAAWA---KDS----NPTI----KSRA-WNDNKV
U3A8G4_9VIBR/1-743     A-E-APLVLQAL-GD------LD--AYHSHC---QQA----NPQI----KSGC-WNDKKV
A4G6I7_HERAR/1-673     A-E-VTTVLDSL-LK------TD-PSLRSII---GQL----DRLQ----RSRA-WNDGKV
A0A7H1NP79_9PROT/1-714 G-E-AGEVLECV-GK------NN-PDEVLWK---EA-----NPAL----KSRI-WNDQKV
A0A2X4T1U7_SALER/1-667 G-E-IGQVMASI-QQ------CD-PSLSTII---SRL----DMQH----VSRI-WNDKKI
A4VNK8_STUS1/1-615     G-E-ARAIVAAL-TQ------AD-PTLAALQ---PHL----DLSR----RSRA-WNDAKV
A0A6L6Q9G9_9BURK/1-675 A-D-APRVLAAI-KV------VN-PELATLI---DLA----DPSI----KSKT-WNDAKV
A0A426V706_9BURK/1-676 A-E-VPTVLDSL-LK------TD-PSLRSIM---GQL----DRSQ----RSRA-WNDGKV
I3TVA9_TISMK/1-676     A-E-VPTVLDSL-LK------TD-PSLRSIM---GQL----DRSQ----RSRA-WNDGKV
A0A448TU53_9PAST/1-666 S-E-APKIVAAL-LA------SD-TILHPLQ---NVL----NLQQ----KSRV-WDNSKI
A0A240AK04_SERFI/1-679 E-E-VADVLSAV-TR------TD-PTQSESV---ARL----DRTF----VSRI-WNDKKI
A0A0W0THC5_9GAMM/1-625 A-E-AATVLKAL-VK------VD-KDIDSLI---ALC----SPQH----RSRV-WNDKKM
A0A8J3E8K7_9GAMM/1-753 G-E-TAQILGHL---------NQ-LGYSELT---QHC----DAQY----KSRC-WNDKKV
A0A4U0ZUV8_9BACT/1-768 E-D-APSIIECL---------KK-QGIEGAA---DA-----DITI----ESPA-WNTKKQ
A0A975ZJ08_9BURK/1-720 S-S-AGGILKAI-GS------EG-------I---AGL----DPAR----KHAA-WNTGKV
A0A238DK46_9BURK/1-723 A-A-AAQIIRAL-GA------AD-------I---AGI----DPER----RHPA-WNTAKV
A0A6P2G1C9_9BURK/1-730 G-D-APGVLAAI-TQ------TA-PMLAAVA---QRA----DPSI----KSRA-FNSSKV
D8MJG2_ERWBE/1-688     E-E-VRDVLQAI-QH------SD-PSITPEL---ARL----DTAF----TSRV-WNDKKI
A0A6N7ZUN9_9HYPH/1-656 K-DEASGIMSAL-A-------SS-PGFEEIA---GNA----DLKL----KSAA-WDDSKL
A0A975ZK06_9BURK/1-723 S-S-AGGILKAI-GS------EG-------I---AGL----DPAR----KHAA-WNTGKV
A0A238D2P2_THIDL/1-723 V-A-AAQIIRAL-GA------AD-------I---AGI----DPER----RHPA-WNTAKV
Q6D9T7_PECAS/1-672     G-E-VSDVLSAI-LQ------SD-PAATSLI---KDA----DRSF----VSRI-WNDKKI
F2B8G7_9NEIS/1-633     A-E-VPQVFAAL-LA------LD-PSLATVL---QEA----DAQR----PSRV-WNDAQV
A0A1S9ZUC6_9GAMM/1-728 D-D-APAVLQAI-AQ------TL-PNAVSVV---NAA----NPSI----KGKA-FNSSKV
A0A2R5FCI4_9PROT/1-756 A-E-ASDIVRSI-DSASS---RL-PAIGGAA---GKA----NTTL----KSRA-FNDKNV
A0A494X0E4_9FIRM/1-796 RDT-LQKRLAAL--E------KC-PEYAELV---RRI--RPGMMP----GKRH-IDDAGV
A0A0M6YCR2_9HYPH/1-781 R-DERNDILSAL--G------SL-SSYSGFM---ENL----NSRI----RHAA-WNDSKV
A0A3P7NYJ2_9FIRM/1-711 D-Q-VKKTLHKI---------NV-EPYNKAL---APVLAK-EIKF----SKRI-IDNTKI
A0A366EG87_9BACI/1-724 S-T-LKDRVNAC---------GV-HQYAKAA---NSVLK--NGIK----ANKSFVDDKKV
A0A1S6IQV8_9LACT/1-729 A-T-IPDRLKAI---------AI-PAYRPLA---NKLVN--QPIK----TNKSFVDDSKV
A0A7C8HER0_9FIRM/1-707 P-V-LKSTLRKL---------NI-PLYSRFV---KPILDMDKLPV----SKRI-VDDSKV
A0A9W5YF02_9FIRM/1-709 Q-K-VKSTMKKI---------NI-PPYNKAI---EPLLAKGQLKF----NKRI-INNSKV
A0A6L5WI73_9BACT/1-748 D-E-APSIMQSL--KELFNNTKD-LELNGIL---QNA----DLGI----KSTA-FNSANI
A0A1H3IBZ0_9BACI/1-739 D-T-LKERLKAC---------GI-GSYSKAA---QKVLQ--KPLK----VTKAVVDDSKV
A0A2N5MNN6_9BACI/1-732 D-T-LKERLQAV---------SI-KPYSLFA---SKILR--NPIK----VNKSFVDDSKV
A0A4U0F9I2_9BACL/1-754 P-E-MHRVLGSL---------RG-SAYNALV---EGA----NKSLVHT-GNRNLCNPSKV
A0A6B3SRK2_9BURK/1-696 K-K-APQVLAAV--RG-----NF-GSAWDFD---GAP----DTSR----QSGA-WDDGKL
A0A6L8VAD5_9BACL/1-755 P-E-MHKSLSAL---------QG-TAYHELV---QGA----NRNLVHKNNKNI-CNPSKV
A0A3S1BAA4_9BACI/1-730 D-T-LKERLQAV---------SI-KPYAMFA---SKILR--NPIN----ANKSFVDDSKV
A0A223KWQ4_9BACI/1-728 E-T-LKERVEAV---------SV-KPYTPIA---QRILK--SPIR----TNKSFVNDEKV
B8I8Q6_RUMCH/1-722     P-T-LNERLKSI---------AV-GPYAKLV---QGVMRN-KPSV----TKRF-VDNSKV
A0A919ZHV5_9BACL/1-779 P-E-MHKALSAL---------EG-TSYGEWV---RQA----SRQLVHKNNKNV-CNPAKV
A0A5D0CUN8_9BACL/1-760 D-G-MHKALHML---------KS-TPYKELA---EGG----NPGIVNV-NNKSVCNPSRV
A0A9X3WJH7_9BACI/1-725 P-T-LKDRLHAC---------GV-DQYASFA---TKIAQ--SPIK----ANKAFVDDTKV
A0A540V5M1_9BACL/1-727 P-T-IPERLKAC---------GV-GEYRQLA---DDILK--KPIK----ANKSFVDDAKV
A0A919Y3A4_9BACL/1-751 E-G-MHKALQML---------KS-TAYRELA---EQG----KPALVHA-GNKSVCNPSKV
A0A149VVX1_9PROT/1-645 P-D-ALTIAQAC-LG------VL-PEAQAMT---SLM----KP------RKAF-YDSAKV
A0A5P9HSG3_9BACI/1-731 D-T-LKERVEAI---------RA-HSYKTIA---SKLLT--QPIK----ANKSFVNNEKV
A0A7X3LET1_9BACL/1-773 P-Q-MHKSLDQL---------RG-TDYVKFA---EQA----DKKYVHK-NNKSVCNPSKV
A0A1V4IQP7_9CLOT/1-727 E-T-LKDRIKAC---------GV-GNYSKIA---MKLLK--ENIK----GSKSFVDDSKV
A0A6G8Q6R2_9ACTN/1-702 G-G-LKKRVEAA--G------GL-PELSPFA---ERLLDKPKLPI----TPRI-VNDSKV
A0A9D2WTL3_9FIRM/1-694 K-T-IPGRLSAL--A------GV-AEYEPYT---VTA--RAANTP----GKRY-VDDGKV
V2RK58_9BACT/1-776     E-Q-SPAIIACLQDI------ND-EKLQNIV---NNA----NIDI----KSKA-FNSSKT
A0A1E3L8L2_9BACL/1-776 D-G-MHKVLGML---------KN-TPYEQLA---EGA----EGKRVHI-NNKAVCNPSKV
A0A7G5C0Z3_9BACL/1-765 P-E-MHKIVDAM--R------SS-PDYGDFV---QAANKKLVHTG----NKNV-CNPAKV
A0A917FBK4_9BACL/1-766 P-E-MHKTLSAL---------QG-TAYDEWV---KGA----NRNLVHK-GNKFICNPSKV
A0A2N5M7G1_9BACI/1-725 E-T-LKDRVKAV---------SH-KEYAASA---SKILR--NGIR----ANKSFVDDSKV
A0A372LNX0_9BACI/1-730 D-T-LKERLQAI---------SV-KPYSPYA---AKILR--APIK----TNKSFVDDKKV
N1ZF14_9CLOT/1-712     S-N-IQKILKKL--R------EI-ERYDEYV---KQILSLEALPL----GKRI-IDNDKV
A0A3A1QZ34_9BACI/1-729 D-T-LKDRIQAV---------SI-KPYNLLA---AKAMK--STGK----LGKAFVDDSKV
A0A1H0RS59_9BACI/1-732 D-T-LKDRIKAS---------GV-GPYTKLA---HKIVQ--KPIK----ANKSFVDDTKV
A0A075R1K2_BRELA/1-732 E-T-LPDRLRAI---------SV-KPYTPFA---AKLLK--QPIR----AGKHVVDNSKV
A0AAJ1WJU2_9BACI/1-721 G-T-LKERVEAC---------SV-KPYTVHT---TKLLR--TALK----ANKSFVDDGKV
A0A401LDS9_9FIRM/1-715 G-K-VKSTIHRL--Q------AL-EEYAPYV---EPL--MQEIRF----TKRI-IDNAKV
A0A6I3SMQ5_HELMO/1-729 P-T-LPERLQSI---------AV-GPYADLA---RGILRN-KITP----TKRF-VDNAKV
Q97DB3_CLOAB/1-709     N-K-IKKTIGRL---------NI-NPYDKYV---GEILKLSKLPM----GKRI-IDDSKV
A0A2K2F9R2_9CLOT/1-723 P-T-LPERLKSI---------AV-GPYAEAA---RSLLRS-KIKV----TRRL-VDNSKV
A0A1G5F4Q6_9FIRM/1-729 E-T-LKDRVKAC---------GV-GPYSQIA---SKI----GAIN----VNKSFVDNSKV
A0A0K9GZM7_9BACI/1-731 D-T-LKERLQAV---------SI-KPYAPYA---AKILR--SPMK----ANKSFVDDSKV
A0A919XHU0_9BACL/1-779 P-Q-MYKSLDQL---------RG-TDYAKLA---EQA----DKKFVHK-NNKSVCNPAKV
A0A090ZXC0_PAEMA/1-763 D-G-MHKVFHML---------KS-TPYQTLA---EGG----NPKLVHV-GNKSVCNPARV
A0A2C0ZUF5_9BACI/1-725 D-T-LKERLSAC---------NI-KPYGKII---MKLTN--QPIK----VNKTFVDDNKV
U2CHR5_9FIRM/1-729     D-T-LKDRIKAC---------GV-GPYSKLA---VKLLR--EQIK----TSKSFVDNSKV
V9W5G7_9BACL/1-755     P-E-MHKALSSL---------EH-TPYRPFV---QGA----DRNRVHT-RNKHICNPSRV
A0A143YJ85_9LACT/1-730 A-T-LPDRLKAC---------AI-KEYRPFV---NKVLA--NPIK----ANKSFVDDSKV
A0A8T4K5Z9_9FIRM/1-735 P-T-LKERLKAC---------SV-GPYRTIG---GRLIRL-PIPE----KPFF-VDDKKV
A0A0K9H3E0_9BACI/1-720 D-T-LKERVEAV---------EI-NPYAKFA---AKVKK--NGIK----PNKSFINDAKV
A0A0M4FKC1_9BACI/1-728 P-T-LKDRLEAI---------EI-KPYAPFA---RKILN--TGIK----AHKGFVNDAKV
A0A2S1GXT8_9BACI/1-728 G-T-LPERLKAC---------GV-GEYRAHA---NKVLT--KPIK----ANKSFVDDSKV
A0A1M4M9M6_9FIRM/1-728 D-T-LKDRIKAC---------SV-GPYKALT---AIILR--SPIK----ANKSFVDDSKV
A0A840QUR6_9BACI/1-733 D-T-LNDRLKAC---------KANNTYTKLA---HKLMQ--KPIK----SRKSFVDDTKV
S0FHK5_RUMCE/1-722     P-T-LAERLRSI---------AV-GPYARPV---QGILRN-KLSV----TKRF-VDNSKV
A0A511UTR2_9BACI/1-723 P-T-INERLDAC---------GV-NQYAATA---SRLKR--KKWQ----LPKSVVDNTKI
A0A0U1KJC9_9BACI/1-724 P-T-LKDRIEAC---------GV-QQYAKAA---ANVRK--YGIK----ANKSFVDDKKV
A0A938Y359_9BACL/1-731 A-T-LPERIKAC---------SA-KPYAAIA---AKVMK--QPIK----ANKSFVDDQKV
K6DL56_SCHAZ/1-731     D-T-LKERVKAC---------GV-GPYKQLA---HKLLQ--KPIK----GNSSFVNDSKV
A0A7X2L2K9_9BACL/1-752 P-E-MHKTLSAL---------QG-TTYDEWV---KGA----NRNLVHK-GNKFICNPTKV
A0A0Q3W3Q4_9BACI/1-729 E-T-LPERLKSC---------GI-GQYRQLA---NKVLQ--KPIK----ANKAFVDDSKV
A0A917CJ22_9BACL/1-745 P-V-MGKVLNML---------QSGTPYAELA---AGA----DRSRVHK-GNRAVCNPSKV
A0A2S6HQN2_9FIRM/1-735 P-S-IKERLEAC---------GV-GPYRKLA---GKLHNV-KIEA----KPYF-VDDKKV
A0A9X3WJT9_9BACI/1-725 P-T-LKDRLKAS---------GV-DQYAKDA---TRIVK--NGIK----TSKAFVDDTKV
A0A927IV42_9BACI/1-731 E-T-LKERIKAS---------GV-GPYTKLA---HKILQ--KPIK----ANKSFVDDSKV
A0A3N9UHV9_9BACI/1-731 A-T-IPERLKAC---------GV-GEYRTLA---NEVLK--KPIK----ANKAFVDDQKV
C0EHP9_9FIRM/1-720     P-T-LNERLRAV---------SI-GEFSPIV---KDIITY-HKQI----ARAC-VNNAKV
A0A0F5I3C4_BACTR/1-732 S-T-LKERVEAV-DI------HSYARFAAKI---KKQ-----GIK----TNPAFVNDAKV
A0A926NL10_9BACI/1-725 G-T-LKDRLEAC---------RI-GPYTKVA---ASLLK--KPIK----ATKSFVDNRKV
A0Q2I1_CLONN/1-728     D-T-IKDRLKAC---------GV-GVYGKYA---NKLLK--GTIK----GNKSFVDNTKV
A0A1U7EE17_9LACT/1-730 A-T-IPDRLRTI---------AT-PQYRSLA---NKVMS--KPIK----ANSSFVDDKKV
A0A6I1FU34_9BACI/1-717 A-T-FSEVLQKL--R------RL-TEYEQLV---PAVVPS--IVS----NKRF-VNSKKV
A0A919ZDY6_9BACL/1-766 D-G-MQKTLQLL---------KH-TPYAELA---EKA----NPSLVHKGNKSV-CNPQRV
N9V601_CLOIN/1-726     G-T-LKERLQAI---------CI-DVYEPFA---SDLLKN-GYKV----SRRF-VDDTKV

TOP3_ECOLI/1-653       --DAHHAIIPTAR-----SSAINLTENEAKVYNLIARQYLMQFCPDAVFRKCVIELDIAK
B7L6N6_ECO55/1-653     --DAHHAIIPTAR-----SSAINLTENEAKVYNLIARQYLMQFCPDAVFRKCVIELDIAK
B2U3E8_SHIB3/1-653     --DAHHAIIPTAR-----SSEINLTENEAKVYNLIARQYLMQFCPDAVFRKCVIELDIAK
A0A0H2VUR4_SHIFL/1-653 --DAHHAIIPTAR-----SSAINLTENEAKVYNLIARQYLMQFCPDAVFRKCVIELDIAK
A7ZMN2_ECO24/1-653     --DAHHAIIPTAR-----SSAINLTENEAKVYNLIARQYLMQFCPDAVFRKCVIELDIAK
Q8XDW7_ECO57/1-653     --DAHHAIIPTAR-----SSAINLTENEAKVYNLISRQYLMQFCPDAVFRKCVIELDIAK
Q3Z2A9_SHISS/1-653     --DAHHAIIPTAR-----SSAINLTENEAKVYNLIARQYLMQFCPDVVFRKCVIELDIAK
Q32GA7_SHIDS/1-653     --DAHHAIIPTAR-----SSAINLTENEAKVYNLIARQYLMQFCPDAVFRKCVIELDIAK
A0A0H3EI55_ECO8N/1-651 --DAHHAIIPTAR-----SSAINLTENEAKVYNLIARQYLMQFCPDAVFRKCVIELDIAK
A0A0H2YZH7_ECOK1/1-669 --DAHHAIIPTAR-----SSAINLTENEAKVYNLIARQYLMQFCPDAVFRKCVIELDIAK
B7MAX2_ECO45/1-651     --DAHHAIIPTAR-----SSAINLTENEAKVYNLIARQYLMQFCPDAVFRKCVIELDIAK
B7USE3_ECO27/1-651     --DAHHAIIPTAR-----SSAINLTENEAKVYNLIARQYLMQFCPDAVFRKCVIELDIAK
D2TUK4_CITRI/1-648     --DAHHAIIPTAR-----SSTINLSENEAKVYNLIARQYLMQFCPDAVFRKCVIELEIAK
A8AHF6_CITK8/1-647     --DAHHAIIPTAR-----SSSISLSDNEAKVYNLIARQYLMQFCPDAVFRKCVIELEIAK
A0A0H2V7V3_ECOL6/1-667 --DAHHAIIPTAR-----SSAINLTENEAKVYNLIARQYLMQFCPDAVFRKCVIELDIAK
A0A2X4TRU7_SALER/1-661 --DAHHAIIPTAR-----SSSVHLTENEAKVYTLIARQYLMQFCPDAVFRKCVIELEIAK
TOP3_SALTY/1-649       --DAHHAIIPTAR-----SSSVHLTENEAKVYTLIARQYLMQFCPDAVFRKCVIELEIAK
TOP3_SALTI/1-649       --DAHHAIIPTAR-----SSSVHLTENEAKVYTLIARQYLMQFCPDAVFRKCVIELEIAK
L0M5G4_ENTBF/1-652     --DAHHAIIPTAR-----SSNVNLTENESKIYTLVARQYLMQFCPDAVFRKCQIDLDIAN
A9MFG7_SALAR/1-649     --DAHHAIIPTAR-----SSSVHLTENEAKVYTLIARQYLMQFCPDAVFRKCVIELEIAK
A0A0A6ZS57_SHIDY/1-623 --DAHHAIIPTAR-----SSAINLTENEAKVYNLIARQYLMQFCPDAVFRKCVIELDIAK
A0A484ZBN0_9ENTR/1-637 --DAHHAIIPTAR-----TSNVNLTENESKVYNLVARQYLMQFCPDAVFRKCVIELDIAK
A0A0H3CJG5_ENTCC/1-635 --DAHHAIIPTAR-----ASNVNLTENEAKVYNLIARQYLMQFCPDAVFRKCVIELEIAK
A0A1C4DCF1_9ENTR/1-646 --DAHHAIIPTAR-----ASKVNLTDNEANIYNLVARQYLMQFCPDAVFRKCQIDLDIAN
A0A0J5M788_PLUGE/1-646 --DAHHAIIPTAR-----SSAVKLTDNEAKVYGLVARQYLMQFCADAVFRKCQIDLEIAQ
A0A0H3FXW2_KLEAK/1-649 --DAHHAIIPTAR-----SSQVKLNDNEEKVYNLIARQYLMQFCPDAVFRKCQIDLDIAN
E3GAM3_ENTLS/1-640     --DAHHAIIPTAR-----SSSVKLSDNEANVYGLVARQYLMQFCADAVYRKCQIDLDIAN
A0A0L0AMX7_9ENTR/1-638 --DAHHAIIPTAR-----SSSVNLNDNEAKVYGLIARQYLMQFCPDAVFRKCVIELDIAN
A0A9Q8B7H0_KLEVA/1-648 --DAHHAIIPTAR-----SSQVKLTDNEAKVYHLIARQYLMQFCPDAVFRKCQIDLEIAN
A0A5R9LGS7_9ENTR/1-651 --DAHHAIIPTAR-----STQVKLNDNEEKVYGLIARQYLMQFCPDAVFRKCQIDLDIAN
A0A807LLX0_9ENTR/1-645 --DAHHAIIPTAR-----SSKVSLSDNEAKVYNLIARQYLMQFCPDAVFRKCQIDLDIAN
A0A7M2VCZ3_9ENTR/1-648 --DAHHAIIPTAR-----STKVNLSEGEANVYNLIARQYLMQFCPDAVFRKCQIDLDIAN
A0A8I0CZT9_9PSED/1-634 --DAHHAIIPTAR-----ASSVNLTENESKVYQLVARQYLMQFCADAMFRKCVIELEIAK
A0A7Z8ZD75_RAOTE/1-652 --DAHHAIIPTAR-----SSQVRLTENEIKVYGLIARQYLMQFCPDAVFRKCQIDLEIAN
A0A0L0H1N6_9ENTR/1-643 --DAHHAIIPTAR-----STSVHLSDNEAKVYELIARQYLMQFCADAVYRKCQIDLDIAN
A0A089PZS2_9ENTR/1-665 --DAHHAIIPTAR-----SSSISLSENEAKVYGLIARQYLMQFCADAVFRKCTIDLDIAG
A0A090V381_PSEVU/1-644 --DAHHAIIPTAR-----SSTVNLHDNEAKVYGLIARQYLMQFCPDAVFRKCEIELDIAN
A0A085GF58_9ENTR/1-662 --DAHHAIIPTAR-----SSKISLSENESKVYNLIARQYLMQFCADAVFRKCTIDLDIAG
I2BA81_SHIBC/1-642     --DAHHAIIPTAR-----TGQVRLTEDEARVYQLIARQYLMQFCPDAVFRKCVIDLEIAG
A0A4P8YQP4_9ENTR/1-652 --DAHHAIIPTAR-----GSAVKLTENESRVYELVARQYLMQFCPDAVFRKCVIDLDIAG
A0A8K0UZF7_9ENTR/1-635 --DAHHAIIPTAR-----SSAVKLSENESNIYALISRQYLMQFCPDAVYRKCVIELDIAS
A7MNU7_CROS8/1-648     --DAHHAIIPTAR-----SAPASLSDGEAKIYGLIARQYLMQFCQDAQFRKCVIELEIAG
H5UYT7_ATLHE/1-647     --DAHHAIIPTAR-----SSNVSLSQDEAKIYTLIARQYLMQFCADAVFRKCTIELDIAG
A0A085GBM8_EWIA3/1-655 --DAHHAIIPTAR-----SSKVNLTDDEQKIYNLVARQYLMQFCPDAVFRKCVIDLDIAG
H2IYN6_RAHAC/1-647     --DAHHAIIPTAR-----SSNVNLSDDERKIYGLVARQYLMQFCPDAVYRKCVIDLDIAG
Q0WEZ8_YERPE/1-642     --DAHHAIIPTAR-----ASKVNLTTDEGKVYRLVAQQYLMQFCPDAQFRKCVIELDIAG
A0A250AVD5_9GAMM/1-641 --DAHHAIIPTAR-----ASKANLSHDELNVYGLVARQYLMQFCPEAVFRKCVIELDIAG
A0A1S8CPK6_9GAMM/1-636 --DAHHAIIPTAR-----ASRANLSQDELSVYGLVARQYLMQFCPDAMFRKCVIELDIAG
A0A542BQ97_SERFO/1-641 --DAHHAIIPTAR-----ASKANLSQDELNVYGLVARQYLMQFCPDAMFRKCVIELDIAG
A0A240C3B2_SERFI/1-641 --DAHHAIIPTAR-----ASKVNLTQDELNVYGLVARQYLMQFCPDAMFRKCVIELDIAG
W0L8G4_9GAMM/1-641     --DAHHAIIPTAR-----ASKANLHQDELNVYGLVARQYLMQFCPDAMFRKCVIELDIAG
Q6D4Q3_PECAS/1-641     --DAHHAIIPTAR-----SASASLTENERKVYGLVARQYIMQFCPDAVFRKCVIELDIAG
A0A0L7T0T8_9GAMM/1-638 --DAHHAIIPTAR-----SSQTRLSENEANVYGLVARQYLMQFCPDAVYRKCVIELDIAG
A0A1X0WIY6_9GAMM/1-642 --DAHHAIIPTAR-----SSKVNLTEDESRIYGLIARQYLMQFCADAVFRKCVIDLEIAG
A0A370R4E2_9GAMM/1-642 --DAHHAIIPTAR-----SGGVNLSDDEQKVYTLVARQYLMQFCPDAMYRKCVIDLDIAG
A0A848MHX8_9GAMM/1-644 --DAHHAIIPTAR-----SSKVNLTEDESRIYALIARQYLMQFCPDAVFRKCVIDLDIAG
A0A427KBN5_9GAMM/1-638 --DAHHAIVPTAR-----SGQVRLTENEANIYRLIATQYLMQFCPDAIYRKCVIELDIAG
A0A443IIA1_9GAMM/1-650 --DAHHAIIPTAR-----SNSSHLTENESNIYGLIARQYLMQFCPDAVYRKCVIELDIVG
A0A941ZA03_9ENTR/1-659 --DAHHAIIPTAR-----SSKVSLTENESRIYNLIARQYLMQFCPDAQFRKCTIELDIAG
A0A380QM11_YERRU/1-639 --DAHHAIIPTAR-----SSKVNLTQDEAKIYTLVATQYLMQFCPDAQFRKCVIELDIAG
A0A6M8U9A4_9GAMM/1-640 --DAHHAIIPTAR-----SGKITLSENEANVYGLVARQYLMQFCPDAVYRKCVIELDIAG
E0SBC8_DICD3/1-641     --DAHHAIIPTAR-----SARTSLTESESQVYGLIARQYLMQFCADAMFRKCVIDLDIAG
A0A5J5G4L5_9GAMM/1-640 --DAHHAIIPTAR-----SAPASLSENEQKVYHLIARQYLMQFCPDAVFRKCVIELDIAG
D8MSY7_ERWBE/1-637     --DAHHAIVPTAR-----SSQVRLTENESTIYRLIATQYLMQFCPDAVYRKCVIELDIAG
A0A071LW77_9ENTR/1-656 --DAHHAIIPTAR-----TASVKLSENEANVYTLIARQYLMQFCADAWYRKCVIELDIAG
A0A014NJ54_9GAMM/1-637 --DAHHAIIPTAR-----SNAVRLTENENNIYQLIATWYLMQFCPDAVYRKCVIELDIAG
A0A0U3JY20_9GAMM/1-640 --DAHHAIIPTAR-----ASKVNLTENEANIYGLVARQYLMQFCPDAIFRKCVIDLDIGG
A0A097R1U4_HAFAL/1-639 --DAHHAIIPTAR-----AGNINLSDDERKIYTLVARQYLMQFCPDAMYRKCVIDLDIAN
A0A083ZY68_9GAMM/1-641 --DAHHAIIPTAR-----GGKVNLSQDELNVYTLIARQYLMQFCPDALFRKCVIELDIAG
A0A0Q4MDL7_9GAMM/1-640 --DAHHAIIPTAR-----SSRCNLNENEQQIYRLIAVQYLMQFCPDAVFRKCVIELEIAG
A0A0G4K0L1_9GAMM/1-640 --DAHHAIIPTAR-----SSSAALSDNEQKVYGLIARQYIMQFCPDAVFRKCVIDLDIAG
A0A4P8QZ73_9GAMM/1-640 --DAHHAIIPTAR-----SAGTTLSDNERNVYGLIARQYIMQFCPDAVFRKCVIELDIAG
B2VKW4_ERWT9/1-641     --DAHHAIIPTAR-----SGQVRLTDNEGQIYRLIATQYLMQFCPDAVYRKCVIELDIAG
A0A2N5ER51_9GAMM/1-643 --DAHHAIIPTAR-----SSAVSLSQDESRVYSLVARQYLMQFCADAVYRKCVIELEIAG
A0A1W6B8X2_9GAMM/1-638 --DAHHAIIPTAR-----SSAVRLSDNEANIYGLIARQYLMQFCPDAVYRKCVIELDIAG
A0A8J7GTD6_9ENTR/1-643 --DAHHAIIPTAR-----SARVSLSENERQVYGLIARQYLMQFCPDAVFRKCVITLDIAG
A0A8J7H849_9ENTR/1-640 --DTHHAIIPTAR-----SASVSLSENERQVHGLIARQYLMQFCPDAVFRKCVITLDIAG
A0A2I5TKP8_SERS3/1-640 --DAHHAIVPTAR-----STRTVLTDNESKVYGLIARQYLMQFCADAVFRKCVIELDIAG
E9CM89_9GAMM/1-640     --DAHHAIIPTAR-----ASKVNLTQDELIVYGLVVRQYLMQFFPDAMFRKCVIELDIAG
A0A2C6DRK6_9GAMM/1-644 --DAHHAIIPTSR-----SSSVSLSEDERKIYELVALQYLMQFCPDAVYRKCVIELEIAG
A0A2I0G1A1_9GAMM/1-637 --DAHHAIIPTAR-----SSAVNLTPDEDKIYELVARQYLMQFCPDAVFRKCVIELDIAG
A0A2D0KU67_9GAMM/1-642 --DAHHAIIPTAR-----SSQVKLTENEQHIYGLVARQYLMQFFPDAIFRKCTIELDIAG
U3TRC4_9ENTR/1-640     --DAHHAIIPTAR-----ASKVNLSDNEANIYGLIARQYLMQFCPDAVFRKCVIDLDIGG
A0A0U5L518_9GAMM/1-652 --DAHHAIIPTAR-----SSSVNLSENEANIYALVARQYLMQFCQDALFRKCVIDLDIAG
D3VHA9_XENNA/1-639     --DAHHAIVPTAR-----SSQVNLTKNENDIYSLIARQYLMQFFPDAIFRKCTIELDIAG
A0A077P4S7_XENBV/1-644 --DAHHAIVPTAR-----SSQVNLTENERQIYGLIARQYLMQFLPDAVFRKCTIELDIAG
A0A1H3XRT5_9GAMM/1-643 --DAHHAIIPTAR-----TTKTTLTQHESQVYMLVARQYLMQFCAEAVFRKCVIELDIAG
A0A0M2KB50_9GAMM/1-636 --DAHHAIIPTAR-----SNPARLSENERNIYYLIARQYLMQFCQEAVYRKCVIGLDIAG
A0A1I7IJG8_9GAMM/1-644 --DAHHAIVPTAR-----SRPANLTQNESYIYNLIARQYLMQFFPDAIFRKCTIELDIAG
A0A3D9UF20_9GAMM/1-639 --DAHHAIIPTAR-----SSQINLTENEHHIYGLIARQYLMQFFPDAVFRKCTIELDIAG
D4GG18_PANAM/1-638     --DAHHAIIPTAR-----ASAVKLNENEQQIYGLVARQYLMQFCPDAVFRKCTIDLDIAG
Q7N407_PHOLL/1-642     --DAHHAIIPTAR-----SSHINLTDSEANIYGLIARQYLMQFFPDAIFRKCVIELEIAG
A0A1I4Z8W9_9GAMM/1-640 --DAHHAIIPTAR-----NGKVQLNDNERDIYQLVARQYLMQFLPDAVFRKCSIELDIAG
A0A2G8E5D5_9GAMM/1-641 --DAHHAIIPTAR-----ATSSQLTENENAIYQLIARQYLMQFLPDAVFRKCTIELDIAG
A0A379AG56_ENTAG/1-638 --DAHHAIIPTAR-----ASAVKLSENEQHIYELVARQYLMQFCPDAVFRKCVIDLDIAG
A0A2X4UJ26_9GAMM/1-659 --DAHHAIIPTAR-----GGSVSLSFDEKKIYDLVARQYLMQFCPDAVYRKCVIELEIAG
K8WJ57_9GAMM/1-639     --DVHHAIIPTAK-----TASVKLTENESNIYQLIARQYIIQFMPDAIYRKCTIELEIAK
B4EXS9_PROMH/1-655     --DAHHAIIPTAK-----TGNISLSENEKNIYYLIARQYLMQFMPDAVYRKCVIELDIEN
A0A5M7QHY7_9GAMM/1-638 --DAHHAIIPTAR-----AGAVKLTENEQHIYELVARQYLMQFCPDAVFRKCVIDLEIAG
W1IST1_9GAMM/1-648     --DAHHAIVPTAR-----SSQANLTENESQIYSLIARQYMMQFFPDAIFRKCTIELEIAG
J7TST1_MORMO/1-654     --DAHHAIIPTAK-----SVSVSLSENEANIYELIARQYLMQFMPDAQYRKCVIELDIAN
A0A0N0IA39_9GAMM/1-648 --DAHHAIIPTAR-----SSAVKLTEHEANIYGLIAQQYIVQFMPDAIYRKCVIELEIAG
A0A845SII0_9GAMM/1-647 --DAHHAIIPTAR-----SSKTALTENEQKVYALVARQYLMQFCADAMFRRCVINLDIAG
A0A198GKV9_9GAMM/1-654 --DAHHAIIPTAK-----TGNISLNENEKNIYYLIARQYLMQFMPDAVYRKCVIELDIEN
A0A095T8D9_9GAMM/1-637 --DAHHAIIPTAR-----RSNIRLTENEQNIYGLIARQYLMQFCPEAIYRKCVIELEIAG
A0A1S1HPE2_PROST/1-643 --DAHHAIIPTAK-----AVSVKLTENETNIYQLVARQYIIQFMSDAVYRKCTIELEIEK
A0A4V2Q2D2_9GAMM/1-643 --DAHHGIIPTAR-----SGKIALSDDEKKIYALVCRQYLMQFCADAVFRRCIINLDIAG
A0A1B7K4E5_9GAMM/1-647 --DAHHAIIPTAK-----TASVKLTENEAQVYQLIARQYIIQFMSDAVFRKCTIELEIDK
A0A085JEB5_9GAMM/1-641 --DAHHAIIPTAR-----RSRTKLTENELNIYGLVARQYLMQFCPEAVYRKCVIDLEIAG
A0A4V2W5I7_9GAMM/1-654 --DAHHAIIPTAR-----AGNIQLTENEHKVYGLVARQYLMQFCADAVFRRCVINLDIAN
W0HXD6_9GAMM/1-651     --DAHHAIIPTAR-----AGRGALNDSEQKIYGLVARQYLMQFCADAVFRRCTIELAIAG
A0A2U8I7X9_9GAMM/1-641 --DAHHAIIPTSL-----ARKINLTPDESKVYGLVARQYLMQFCPDAQFRKCVIELEIAG
A0A0H3DSQ0_EDWTF/1-642 --DAHHAIIPTAR-----AGSVALNEDERNIYQLVARQYLMQFCPDAQYRKCVIDLEIEG
A0AAU8P313_EDWPI/1-642 --DAHHAIIPTAR-----AGSVALNEDERNIYQLVARQYLMQFCPDAQYRKCVIDLEIEG
E0WQC4_9ENTR/1-624     --DAHHAIIPTPR-----SSSVKMTADENKVYDLIAKQYLMQFCPNAQFRKCAIELEIMG
G2GWC3_9ENTR/1-636     --DAHHAIIPTPR-----SSNVKMTADENKVYGLIAKQYLMQFCPNAQFRKCSIELEIMG
A0A0J8YKR7_9GAMM/1-636 --DAHHAIIPTAK-----RNAVKLTEHEKNVYGLIARQYLMQFAEDAQYRKCVIELEIAG
A0AA95K1T7_9GAMM/1-648 --DAHHAIIPTAR-----ATAVELNQNESRIYALIASQYIIQFMASAKFHKRVIELEIAG
A0A7D6DIA2_9GAMM/1-646 --DVHHAIIPTAK-----AIAVQLDQNESKIYALIAAQYIIQFMASAKFHKRVIELEIAG
R8ANU3_PLESH/1-683     --DAHHAIIPTSR-----NKPASLSPDEHKIYTLVARQYLMQFCADAEYRKCRIRLLIDG
A0A1T0ASZ7_9PAST/1-639 --EAHHAIIPTAR-----TGQVNLSESERRIYHLIARQYLLQFCPDAEYRKGKIELNIAG
A0A447SQR2_AVIVO/1-642 --EAHHAIIPTAK-----NRPVNLTQMERNIYQLIARQYLAQFCADAEYRRCKITLNISG
A0A6H0T6Z6_9PAST/1-638 --EAHHAIIPTAR-----QGSVQLTENERRIYQLIARQYLIQFCPEAEYRKGKIELEIAG
E6KWG5_9PAST/1-640     --EAHHAIIPTAK-----NRPVSLTPAEQNIYFLIARQYLMQFCPDAEYRKCKITLNIAG
A0A4R2N2X3_9PAST/1-659 --DAHHAIIPTAK-----NRATNLTQQEWQIYYLIVRQYLMQFCPDAEYRKSKITLTIAG
A0A2M8RTE7_9PAST/1-641 --EAHHAIIPTAK-----NKPIALNHAEFNIYQLIARQYLLQFCPDAEYRKSKITLKIAG
TOP3_PASMU/1-650       --EAHHAIIPTAK-----NTPVNLNQREWQIYHLIARQYLMQFCPDAEYRKSKITLNIAG
A0A011P5B9_9PAST/1-639 --EAHHAIIPTAR-----QGTVHLTENEKRIYQLIARQYLLQFCPDAEYRKSKIGLEIAG
A6VQ11_ACTSZ/1-644     --EAHHAIIPTAK-----NRAVSLTAREQDIYGLIARQYLMQFCPDAEYRKSKITLNIAG
A0A0J5P2K8_9PAST/1-639 --EAHHAIIPTAR-----QGQIKLTENETRIYRLIARQYLLQFCPDAEYRKSKISLVIAG
A3N0A8_ACTP2/1-645     --EAHHAIIPTVR-----QGSVKLTENEKRIYQLIARQYLMQFCPDAEYRKGKIVLEIAG
TOP3_HAEIN/1-651       --EAHHAIIPTAK-----NRPVNLTQEERNIYSLIARQYLMQFCPDAEYRKSKITLNIAG
A0A4P7CGU5_9PAST/1-639 --EAHHAIIPTAR-----QGQVHLTQNEQRIYQLIARQYLIQFCPDAEYRKGKIVLNIAG
A0A0A3ANY5_9PAST/1-654 --EAHHAIIPTAN-----KRQVALSQTEQQIYALIARQYLMQFCPDAEYRKTKITLEIAG
A0A1V3IZF2_9PAST/1-654 --EAHHAIIPTVK-----SRAVNLTLEERHIYDLIARQYLMQFCPDAEYRKSKITLNIAG
A0A2U0SMT9_9PAST/1-648 --EAHHAIIPTAK-----NRPASLSLWEQNVYNLIARQYLMQFCPDAEYRKSKITFNIAG
I3DCN0_9PAST/1-644     --EAHHAIIPTAK-----NRPVNLNVHELNIYTLIARQYLMQFCPDAEYRKSKIDFVIAG
A0A1V3TUJ8_9PAST/1-639 --EAHHAIIPTSR-----QGNINLTENERRIYQLIARQYLMQFCPDAEYRKSKISLNIAG
B8F447_GLAP5/1-640     --EAHHAIIPTAR---Q-GRQVHLTQNEQWIYQLIARQYLMQFCPDAEYRKGKIVLNIAG
A0A2M8S3E4_9PAST/1-636 --EAHHAIIPTAN-----MRNISLSHNELAIYTLIARQYLMQFCPDAEYRKSKITLTIAG
A0A377IVM9_9PAST/1-650 --EAHHAIIPTAN-----IRAINLTLDEQRIYELIARQYLLQFCPDAEYRKSKITLSIAG
A0A379C8X9_9PAST/1-628 --EAHHAIIPTAR-----KGNVHLTENEKNIYQLIARQYLMQFCPDAEYRKAKITLEIAG
A0A3N4VSJ5_9PAST/1-633 --EAHHAIIPTAR-----QSNVHLTENEQRIYQLIARQYLFQFCPDAEYRKGKIVLNIAG
A0A369ZQL7_9PAST/1-645 --EAHHAIIPTAR-----QGNVQLTENEKRIYQLIARQYLMQFCPDAEYRKGQIQLEIAG
A0A4R6VCT2_9PAST/1-641 --EAHHAIIPTGK-----NHKVALNPQEINVYTLIARQYLMQFCPDAEYRKSKISLNIAG
A0A448TW34_9PAST/1-648 --EAHHAIIPTIK-----SHKVHLNHDEQRVYTLIARQYLMQFCPDADYRKRRIELEIAG
A0A4R1FY09_9PAST/1-641 --EAHHAIIPTAN-----HRQVSLNQREMQVYQLIARQYLLQFCPDAEYRKSRITLNIAG
A0A379B4N4_9PAST/1-636 --EAHHAIIPTAK-----NKPAGLNQTELNIYGLIARQYLLQFCPDAEYRKSKITLNIAG
A0A9Q6Z1S2_HISSO/1-632 --EAHHAIIPTAK-----RQTVHLNQNEQQIYNLIARQYLMQFCQEAEYRKSKITLNIAG
A0A1I0CJZ3_9GAMM/1-624 --DAHHAIIPTAK-----ASKLHFNVMEQNIYDLIARYYLMQFMPAAQYRQCQIELAIHG
A0A4R2T4D1_9PAST/1-653 --EAHHAIIPTAN-----SRNVHLSQTEQQIYDLIARQYLIQFCADAEYRKSKITLNIAG
A0A4R2N9H7_9PAST/1-642 --EAHHAIIPTSR-----QGQVQLTPNERKIYHLIARQYLFQFCPDAEYRKSRIELNIAG
A0A1T0BBL3_9PAST/1-637 --EAHHGIIPTVK-----NKTTNLTQKEWNIYYLIARQYLMQFCPDASYRKSKITLQISN
A0A4R1L346_9PAST/1-643 --EAHHAIIPTAK-----NHPVSLNRREQQIYQLIARQYFMQFCPDAEYRKSKITLTIVG
Q7VLX0_HAEDU/1-639     --EAHHAIIPTAR-----QGNLRLTENEKRIYRLIACQYLMQFCPDAEYSKRKITLDIAG
A0A8E3S990_9PAST/1-651 --EAHHAIIPTAK-----ASKNNLTVREKQIYHLIARQYLIQFYPEAIYRKTKISLNIVG
A0A1A7P425_9PAST/1-644 --EAHHAIIPTAK------QNLRLNAQEQKIYQLIARQYLMQFYPDAEYHKTKIGLTIEG
A0A7W2ABZ2_9GAMM/1-645 --EAHHAIIPTSK---A-ASPERLSRAELQVYSQIARQYLMQFYPPCRYADRRVEVEIAG
A0A1H4F8K8_9GAMM/1-667 --EAHHAIIPTSK---A-AASDRLSRAELQVYSQIARQYLMQFYPPCRYADRRVEVEVAG
A0A853R833_9VIBR/1-650 --DAHHAIIPTPK---Q-ASVNALSGNEMKIYQLIARQYLMQFYPAAVYAEAKLVFDIAG
A0A8J7FBN0_9GAMM/1-655 --DAHHAIIPTAK---N-SDLGRLGKTERQIYELVARQYLYQFLPAYRYFETKVEVMIEG
A0A0Q2V3I4_VIBFU/1-650 --DAHHAIIPTPK---Q-ASVNALSSYEMKVYQLIARQYLMQFYPPAVYAEAKLVFDIAG
A0AAN0Y316_VIBNA/1-654 --DAHHAIIPTPK---Q-ANVNALSGNEMKVYQLIARQYLMQFYPAAIYAEAKLVFDIAG
A0A0M0HLM8_VIBNE/1-654 --DAHHAIIPTPK---K-ASVNALSGNEMKIYQQIARQYLMQFYPAAIYAEAKLVFDIAG
A0A0C3EAU4_9VIBR/1-654 --DAHHAIIPTPK---K-ASVNALSGNEMKVYQLIARQYLMQFYPAAIYAEAKLVFDIAG
U2ZFA2_VIBPR/1-654     --DAHHAIIPTPK---Q-ASVNALSGDEMKVYALIARQYLMQFYPAAVYAEAKLVFDIAG
A0A1G8F8T1_9VIBR/1-649 --DAHHAIIPTPK---Q-ASVNALSGDEMKIYALIARQYLIQFYPAAVYAEAKLVFDIAG
A0A918DPI9_9GAMM/1-658 --DAHHAIVPTEK---K-FDIARLSQSERQLYELIARQYLVQFMPDHEYYETRVEVEIAG
A0A2N8ZDR8_9VIBR/1-654 --DAHHAIIPTPK---K-ASANALSGHEMKIYQQIARQYLMQFYPAAVYAEAKLVFDIAG
TOP3_VIBCH/1-647       --DAHHAIIPTPK---K-ASVNALSGHEMKVYQLIARQYLMQFYPAAIYAEAKLVFNIAG
A0A3A2IBT6_9VIBR/1-654 --DAHHAIIPTPK---Q-ANVNALSGNEMKVYQLIARQYLMQFYPAAVYAEAKLVFDIAG
A0A109DAQ1_9VIBR/1-670 --DAHHAIIPTPK---K-SSVNGLSANEMKIYQQIARQYLMQFYPPAIFADAKLVFDIAG
A0A1B9R010_9VIBR/1-669 --DAHHAIIPTPK---K-SSVNGLSANEMKIYQQIARQYLMQFYPPAIFADAKLVFDIAG
A0AAU8WTQ7_9VIBR/1-647 --DAHHAIIPTPK---K-ASVNALSGHEMKVYQLIARQYLMQFYPAAIYAEAKLVFNIAG
A0A9X3CHG6_9VIBR/1-653 --DAHHAIIPTPK---K-ASMNALSANEMKIYQQIARQYLMQFYPAAVYAEAKLVFDIAG
A0A1E2VA45_9GAMM/1-670 --QAHHAIIPTAR-----AARVTLNRVEQQVYALIARQYLMQFYPPFSYTDTQLTLDIAG
A0A6G7CJM2_9VIBR/1-650 --DAHHAIIPTPK---K-ATVNALSSYEMNVYQLIARQYLMQFYPHAIYAEAKLVFDIAG
A0A975UC08_9VIBR/1-646 --DAHHAIIPTPK---Q-ASVNALSAQEMKVYQLIARQYLIQFYPPALYAEAKLVFDIAG
A0A7X4LHP5_9VIBR/1-659 --DAHHAIIPTPK---K-SSVNGLSGAEMNVYQLIARQYLLQFYPHAIFAEAKLVFDIAG
A0A099LN78_9VIBR/1-663 --DAHHAIIPTPK---Q-ASVNALSGQEMKIYQLIARQYLMQFYPAAVYAEAKLVFDIAG
U4K377_9VIBR/1-659     --DAHHAIIPTPK---K-ASVNALSGNEMKIYQQIARQYLMQFYPPAVYAEAKLIFDIAG
A0A2I0F6A3_9GAMM/1-649 --EAHHAIIPTEK---S-SNVDRLNSSEKNIYELVARQYLCQFYPSYEYADTVAEITIAG
A0A1A9F0B7_9GAMM/1-669 --DAHHAIIPTEK---K-QAASGLQGREKQLYELIARQYVGQFLPDFEYFETRVEIDIAG
A8T8U1_9VIBR/1-658     --DAHHAIIPTPK---Q-ANVNALSGHEMKVYQLIARQYLMQFYPAAVYAEAKLVFDIAG
U3A2C3_9VIBR/1-654     --DAHHAIIPTPK---Q-VNPAALSADQSKVYQLIARQYLMQFYPPAVYAEAKLVFDIAG
A0A1R4B0G2_9VIBR/1-661 --DAHHAIIPTPK---Q-ASSNGLSGNEMKIYQLIARQYLMQFYPAAVYAEAKLVFDIAG
A0A0F4NQL8_9VIBR/1-651 --DAHHAIIPTPK---K-AAVNGLSGNEMKIYQQIARQYLMQFYPAAVYAEAKLVFDIAG
A0A7X8TUH4_9VIBR/1-664 --DAHHAIIPTPK---T-LSSAVLSSYELNIYQLIARQYLIQFYPKAIYADAKLVFDIAG
A0A9X0R994_VIBME/1-652 --DAHHAIIPTPK---Q-SAVHGLSAAEQNIYQLIARQYVLQFYPPAVYAEAKLVFTIAG
A0A5P9CJ89_9VIBR/1-649 --DAHHAIIPTPK---K-ASVNALSANEMKIYQQIARQYLMQFYPAAVYAEAKLVFDIAG
A0KQC1_AERHH/1-656     --DAHHAIIPTEK---Q-GNPATLGADEAKLYGLIARQYLLQFYPPFEYNDSKVLLRIAG
A0A0J1HGH7_9GAMM/1-664 --DAHHAIIPTPK---A-VNAASLSGAEQKVYQLIARQYLMQFYPAAIYSEAKLVFTIAG
Q21KH5_SACD2/1-645     --DAHHAIIPTAK---K-VSFSSITSEEQKVYSLIARQYVCQFYPKWEYSDTVIHLKIAG
Q12LJ6_SHEDO/1-668     --EAHHAIIPTEK---I-AHLSALSMNEARLYQHIARQYLAQFYPAYQYAETQVEVTIAG
A0A7Z2YDY8_9VIBR/1-643 --DAHHAIIPTPK---K-ASSNVMSGDENKVYDLIARQYLMQFYPPAVYAEAKLVFDIAG
A0A1Q9GL54_9GAMM/1-665 --DAHHAIIPTPK---A-VNSNALSAGEYKIYQLIARQYLMQFYPAAVYSEAKLVFTIAG
A0A7Y4FGR6_9VIBR/1-644 --EAHHAIIPTPK---T-MSLNALSGNEMKIYQQIARQYVMQFYPHAVYAEAKLVFDIAG
D0YVM3_PHODD/1-662     --DAHHAIIPTPK---S-VNPQSLNGYEEKIYQLIARQYLMQFYPAAIYAEAKLVFDIAN
A0A6I5ISV0_9VIBR/1-649 --DAHHAIIPTPK---M-APLNGLSVAEQHIYGLIARQYLIQFYPPAVYAEAKLEFDIAG
A0A178KAE5_9GAMM/1-647 --DAHHAIIPTPK---S-VNPAALSSGESKIYQLVARQYLMQFYPAAVYSEAKLVFTIAG
A0A1R4LDN7_VIBR1/1-663 --DAHHAIIPTPK-----TKSAMLSGDEQKIYHLIARQYLIQFYPPACYAESQLVFEIAG
A0A2N7DA60_9VIBR/1-652 --EAHHAIIPTPK---K-SAMSGLSNDESNIYQQIARQYLMQFYPAAIYAEAKLEFDIAG
A0A1N6UKA8_9GAMM/1-660 --EAHHAIIPTSK---A-ASAERLSRAELQVYSQIARQYLMQFYPPCRYADRRVEVEIAG
A0A099PCY4_9GAMM/1-641 --DAHHAIIPTEK---Q-ASGTRLSANEQRLYELIARQYLIQFYPPWCYHDTEVLVDIAG
A0A0C5WNT4_9GAMM/1-658 --DAHHAIIPTPK---A-VNAASLSGSEQKVYQLIARQYLMQFYPAAIYSEAKLEFTIAG
A0A240EIQ0_9VIBR/1-650 --DAHHAIIPTPK-----KISSVLSGFEEKIYGLIARQYLMQFYPAAVYAEAMLEFDIQG
A0A9X1WAD7_9VIBR/1-647 --DAHHAIIPTPK-----QSSSVLSANEEKIYGLIARQYVMQFYPAAVYAEALLEFDIQG
A0A5J6X3Q9_9GAMM/1-647 --DAHHAIIPTEK---G-GNPGSLSGDEAKLYALVARQYLMQFYPPFEYNDSKVLVRIQG
A0A2P5TLW1_9GAMM/1-647 --EAHHAIIPTAR---A-MDGGKLSGAEQNVYQLIARQYLVQFYPPWEYADKQLDVDIAG
U3CL90_9VIBR/1-650     --DAHHAIIPTPK------KASNLPVQEAKVYQLIATQYLMQFYPPAEYAESKLEFDILG
A0A0F5VGQ5_9GAMM/1-663 --DAHHAIIPTPK---A-VQPGSLSDQEAKVYQLIARQYLMQFYPAAVYAEAKLTFSIAG
A0A0C2NNJ6_9VIBR/1-646 --DAHHAIIPTPK---Q-ASSNALSSYEMKVYQLIARQYLIQFYPAAVYAEAKLVFDIAG
A0AA37SDV9_9GAMM/1-645 --EAHHAIIPTEK---R-LPINKLSTAEQQVYRLIARQYLALFYPVYRYQERKAEIDIQQ
A0A1E5E4G8_9VIBR/1-654 --DAHHAIIPTPK---K-ASTHGLSGQEAKIYQLIARQYLMQFYPAAIYAESKLEFDIAG
A0A2M8H3K8_9VIBR/1-640 --DAHHAIIPTPK---Q-MSLHVLSGSELKIYQQIARQYLMQFYPAAVYAEAKLIFDIAG
A0A9J6RN65_9GAMM/1-653 --QAHHAIIPTEK---R-AQLSALNSTERKLYELVARQYIAQFYPPHEYSDSEIQLQIAG
A0A0J1GI89_9GAMM/1-674 --DAHHAIIPTPK---A-VNPASLSANEQKIYQQIARQYLMQFYLAAVYSEAKLEFTIAG
A0A4P9VI26_9GAMM/1-671 --EAHHAIIPTER---K-LDPSRLAKSELQIYELIAKQYLAQFYPAWQYDDRKIEVEISG
A0A233RAN7_9GAMM/1-640 --EAHHAIIPTTR---K-TDGSRLSEDERRIYELVARQYTAQFYPHQELDEKKVEVEVAG
A0A364NMX5_9GAMM/1-641 --DAHHAIIPTEK---Q-VSGTRLSTDEQRLYELIARQYLLQFYPNWRYHDTEVILDIAG
Q6LP07_PHOPR/1-649     --DAHHAIIPTPK---Q-ISPNALSGSESKVYQLIARQYVMQFYPAAIYAEAKLVFTITQ
H2FYC8_OCESG/1-638     --EAHHAIIPTTR---H-TDGARLSGTERQIYELIARQYAAQFYPHQELDEKKVELEIAG
A0A081FU82_9GAMM/1-665 --EAHHAIIPTAK---S-AREGTLSTSEAKVYELIARQYLMQFYQNWSYNDTELTFRIEG
A0A9X3ISU2_9GAMM/1-703 --EAHHAIIPTEK---R-ASLASLGLAEKQLYGMLARQYLLQFYPPFRYCDRRIELLIAG
A0A1C4CRP6_9GAMM/1-630 --EAHHAIIPTLR---K-ARMENLTDNEKAVYQVVATQYLAQFYPTYKYAELQIDVDIQG
Q8ECS1_SHEON/1-702     --DAHHAIIPTEK---Q-PNLGSLSQRERQLYLHIARQYLAQFYPAYCYSETAVEVTIEG
A0A1X1MPV7_9VIBR/1-646 --EAHHAIIPTSK---S-LRSAVLGKDEANVYQLIARQYLMQFYPAAEYAEAQLGFDIEG
A0A0Q0KJS3_9GAMM/1-671 --DAHHAIIPTEK---M-ANLTSLSSKEAKLYSHIARQYLAQFYPAYLYDETQVEVTIAG
A3D660_SHEB5/1-705     --DAHHAIVPTEK---T-ANLSSLSQRERQLYLHVARQYLAQFYPAYCYSETTVQVTIEG
A0AB94ICV2_9GAMM/1-620 --DAHHAIIPTLR---K-NGIERLTANERLIYQTIALHYLAQFYPAYRYAELQIDVEIAG
A0A1Y6L2Q0_9GAMM/1-650 --DAHHAIIPTPK------SSSVLTGYEAKIYQLIARQYLMQFYPAAEYADAKLVFTIAN
A0A545SNZ9_9GAMM/1-705 --DAHHAIIPTRK---H-LSSNTLNRSERRVYDLIARQYLCQFYPQYVYLDTRVTLTIEG
A0A2T3LQG2_9GAMM/1-661 --DAHHAIIPTPK---A-VNPQSLSSSEAKIYQLVARQYLMQFYPAAIYAEAKLVFTIAN
A0A7Y0Q7C2_9GAMM/1-637 --SAHHAIVPTEK---P-ANNISLNNFEKNIYQLICRQYIAQFYPAYRYEHTKILLNIAG
A0A853HT69_9GAMM/1-660 --EAHHAIIPTER---K-LDPSRLSKIELQIYELIAKQYLAQFYPAWQYDDRRIEIEISG
E3BL89_9VIBR/1-648     --EAHHAIIPTPK---S-LSSSALSSDELNIYQQIARQYLMQFYPSAIYAEAKLVFDIGG
A1S7J4_SHEAM/1-694     --DAHHAIVPTGK---R-TALSQLNQRERQLYLHIARQYLAQFYPNRLLADTEIQLIIEG
A0A4U1BGN3_9GAMM/1-646 --EAHHAVIPTDK-----RGAGSLSADERKLYELIARQYLLQFYPDYRFDETRVEVTIGT
A0A437Q8W3_9GAMM/1-637 --DAHHAIIPTPK---K-QSLSGLSAHEANIYQQVARQYIMQFYPAAMYADSKLIFDIAG
A0A2T3MUK8_9GAMM/1-644 --DAHHAIIPTPK---Q-INSGMLSASESKVYQLIARQYLMQFYPVAVYAEAKLVFTIAQ
A0A1E5CMR2_9VIBR/1-644 --DAHHAIIPTPK---K-MSMNSLSADEMKIYQQVARQYLMQFYPAAVYAEAKLVFDIAG
Q084R2_SHEFN/1-653     --DAHHAIVPTEK---V-ANLSTLSSNEAKLYQHVARQYLAQFYPAYIYAETAVEVTIAG
A0A5P1R9U1_9GAMM/1-639 --SAHHAIIPTSR---A-MEGSRLSQDEKNIYELIARQYLMQFYPPFEYAEHQIDNEVEG
A0A1T4QQQ4_9GAMM/1-658 --DAHHAIIPTAK---S-ANIGRLSDPEAKLYQLIARQYVAQFYPAYRYQSQQVLFEIDG
A0A839ITJ0_9GAMM/1-664 --DAHHAIIPTTK---S-MDASRLSAQELKLYELVARQYLAQFYPAYRYNTQQISFDIAG
A8H313_SHEPA/1-672     --EAHHAIVPTEK---T-ANLQNLNQAEKQLYLQVARQYLMQFYPAYLYKETQVEIIIAG
A0A1M6CXP6_9VIBR/1-652 --EAHHAIIPTPK---Q-GNNTRLSSDERKIYQLVATQYLLQFYPPAVYAGSKLVFEIAG
A0A1R1MGI3_9GAMM/1-667 --DAHHAIIPTLA---A-KQLSALSKSEQHLYELISRQYLCQFFPDHRFLETRVELVIEG
A0A0F5ANC0_9GAMM/1-667 --GAHHAIIPTAK-----VAPTSLSADEAKIYQLIARQYVMQFYPAAEYAEGKLIFDIAG
M5DMV3_9GAMM/1-668     --EAHHAIIPTEK---S-LDIQRLSRYEQKVYQLIARQYVMQFYPAFEYADTRIELDIAG
A0A0A7S2M8_FRIPE/1-626 --EVHHAIIPTLR---K-ADLSRLTADEQAVYIAVAIQYLAQFYPNYRYAELQIDAEIAR
A0A6L5NRH2_9GAMM/1-664 --EAHHAIVPTER---K-ANLASLSAAEANLYRHIARQYLAQFYEAYVYDETRVEVDISG
A0A380C251_9GAMM/1-678 --DAHHAIVPTEK---T-ANLGVLSQRERQVYLQIARQYLVQFYPNYEYLETRAVIDIVG
Q5E4B0_ALIF1/1-656     --DAHHAIIPTPK---S-SSSAGLSGYEEKVYHLIARQYLMQFYPAAVYAEAELVFDIAG
E1VFH2_9GAMM/1-672     --DAHHAIIPTEK---P-PQTQSLSDVERKLYEQIARQYVAQFYPAHRYLETQLALRIAG
A0A1X9NJ22_9GAMM/1-647 --SAHHAIIPTAR---Q-ASTARLSSTERNIYELVARQYTAQFYPAHEYSDSQLDLEIGG
A0AAF0C3D7_9GAMM/1-651 --GAHHAIVPTEK---S-AANIQLNTFEKNIYQLIVRQYLAQFYPAHSYDQTKVELNIGG
A0A3P1SI58_9GAMM/1-665 --TAHHAIIPTTR---T-TAVSRLSADERKLYDLISRYYLAQFMLAYEYYDTKAKIEIGG
A0A0F4PVF9_9GAMM/1-644 --AAHHAIVPTAK-----HTAAQLNDNERKVYELICRQYLIQFMPAYRYYQSDVEVTIAG
A0A1C3EJU9_9GAMM/1-643 --EAHHAIIPTSR------SVKSLSSGEAKVYELVARQYLMQFYPPASFAEAKLVFSIAG
A0A1I1LAD8_9GAMM/1-644 --EAHHGIIPTVK---K-LQSASLTKDEKCIYQLISRHYLAQFYPEYIYNETQVEIEIAK
A0A9X1ZLZ2_9GAMM/1-654 --DAHHAIIPTEK---T-ANLASLSADEVKLYQHIARQYLAQFYEVYLYSETTVEVTIEG
A0A558NP45_9GAMM/1-668 --GAHHAIIPTAK---A-LPGGRLSSSEQKLYALIARQYLLQFCPHYEYADTRISLTISG
A0AA37B287_9ALTE/1-661 --DAHHAIIPTEK---H-YAVAKLGEAERRVYELIARQYIVQFYPHYLYAHTEAKIIIQD
A0A9J7AM78_9GAMM/1-662 --DAHHAIIPTAK---Q-TSLEKLGKWEQGVYRLIARQYCLQFYPAFEYADTKVDIRIAS
B1KKN0_SHEWM/1-666     --DAHHAIIPTEK---T-ANLAGLTPRERQIYLQLARQYLAQFYSPYQYHETLVEVEIAG
A0A063Y137_9GAMM/1-644 --SAHHAIIPTSR---S-MPAERLSQDEQNIYELVARQYLMQFYPPFEYAEHQIDSEVEG
A0A972JND6_9GAMM/1-689 --EAHHAIIPTEK---R-ANLSALTQAERQLYLHIARQYLAQFYPAYQYDETRVEVGIEG
A0A7Y6YCV4_9GAMM/1-660 --DAHHAIIPTPK---K-QPLSSLSSDEQKIYRQIARQYLMQFYPHAEYADSKLVFDIAG
A0A269PLE4_9GAMM/1-640 --EAHHAIIPTSK---K-LQSASLSQYEKNIYQLVSRHYLAQFYSEYIFNETQVEIEIAK
A0A9W4QZ68_9GAMM/1-641 --EAHHAIIPTVK---Q-LKSAQLGSQELQVYTLISRQYLAQFYSPFSYHETTAHITVAG
A0A553F9J3_9GAMM/1-649 --SAHHAIIPTEK---L-VNQTNLNSFEQNIYQLIVTQYLAQFYPAFEYAQTKVSLNIEN
A0A081NJY0_9GAMM/1-641 --GAHHAIIPTTR---R-ADLYKMGDRERKLYGLIARQYVAQFYPDHKFSAQKVSIIIEG
A0A0C5V1K1_9GAMM/1-652 --EAHHAIVPTEK---T-SAVNQLNTAEKQLYGMIARQYLLQFYPPYKYADTRVSLIIAG
A0A244CRQ6_PSEDV/1-640 --EAHHAIIPTSK---K-LAAGSLDKDELKLYQLIARHYLIQFFPPYIFNETKVEVEVSG
A0A975AJK8_9GAMM/1-687 --DAHHAIVPTEK---V-ANLGSLALRERQLYLQIARQYLAQFYPHHEYDETEVLLQIAG
A0A0F4QN94_9GAMM/1-646 --EAHHAIIPTAK---R-LKTAQLGQYEQQVYQLICTQYLAQFYPAYRYTETKVELDIAG
E1SQR5_FERBD/1-639     --TAHHAIIPTPK---A-VAPHSLSGKEAKLYGLIARQYLMQFYPAAQYAESKLVFTIGS
A0A418YJ70_9GAMM/1-647 --SAHHAIIPTLK---S-KPSQQLGKQEQDIYKLICQQYLMQFLPAHEYQQTQLTFEIAG
A0A3A3DA15_9GAMM/1-637 --AAHHAIIPTSK---K-LKSAQLGHQEQQVYGLISRQYLAQFYPAFSYDETKAEIMIAG
A0A1H5WW78_9GAMM/1-647 --GAHHAIIPTSR---S-MPSDRLSQDEKNIYELVARQYLMQFYPPFEYAEHQIDSEVEG
A3QFB7_SHELP/1-670     --DAHHAIVPTEK---V-ANLSALTQAEKQIYLQLARQYLAQFYPVYRYHETQVEVEIAG
A0A0A7EHI2_9GAMM/1-636 --EAHHAIIPTSK---K-LKSASLGFEEEKIYGLICRQYLALFYPDYIYHDTSVLVEIAG
A0A9X7V3V0_9GAMM/1-644 --GAHHAIIPTQK---M-AGKSALNGYEAKLYELIARQYAAQFFPPWQYADYKISLTISG
A0A9E8HL50_9ALTE/1-650 --GAHHAIIPTSQ-----HHKGVLSRAETQVYELIAIQYLMQFYPSWEYVDGVVELEIAG
D4ZME2_SHEVD/1-649     --DAHHAIIPTEK---R-VNLSSLSAWERQIYLQVARQYLAQFYPPYLYSETEVHVLIEG
A0A1Y0IH56_9GAMM/1-663 --EAHHAIIPTAK---K-TSSTSLSETEVKIYGLVCRHYLLQFYPAYRYQDTRAEIRISG
A0A1E7YXA5_9GAMM/1-644 --SAHHAIVPTSR---G-VDISRLSLDEQNVYELLARQYLMQFYPPFQYQEKQIDTEVGG
A0A6H1UDR7_9GAMM/1-647 --TAHHAIIPTPK---A-AGSSRLGIDEAKVYQLIARQYLIQFYPPAQYSEGELKFEIAG
D0I730_GRIHO/1-661     --EAHHAIIPTSK------SSSALSGRERDVYELIARQYLMQFYPPAEYAEAKLDFDIAG
A0A3E0U2D8_9GAMM/1-677 --GAHHAIIPTTK---S-PAKLNLNNFEKNIYQLICRQYAAQFFPAYCYQQIKASFSIAG
A0A3A6TIS8_9GAMM/1-649 --DAHHAIVPTEK---P-PNLSALSQKEKQVYLQIARQYLAQFYPAYHYQETAVEVTIKG
A0A348HG82_9GAMM/1-637 --SAHHAIIPTSR---A-MAAERLTQDESNVYALVARQYLMQFYPPFEYAEHQIDSEIEG
A0A5A9W3H1_9GAMM/1-639 --GAHHAIIPTAR---A-LSSERLSQDEQNIYALVARQYLMQFYPTFEYDAHQIDTEVAG
A0A2K9JV14_9GAMM/1-640 --EAHHAIIPTTK---K-LRSAQLGHRELQVYQLISVQYLAQFFHPYRYNETKVELEISG
A0A0M2VG30_9GAMM/1-667 --DAHHAIIPTAK---T-LPANRLNSVEQKIYSLIARQYLMQFYPAYCFTDSKAELRIAG
A0A1Y0CZG5_9GAMM/1-649 --GAHHAIIPTSR---K-LDGSRLSGDELKIYELVARQYLMQFYPPFQYQEKQIDTQVAG
A0A1M5MI55_9GAMM/1-659 --GAHHAIIPTPK---S-GKLASLSAKEAKVYQLIARQYLMQFYPAARYAESRLAFEIAG
A0A7X0TUE5_9GAMM/1-640 --TAHHAIIPTEK---S-AKNITLNSFESNVYQLISRQYLAQFYPVYRYSHRKISLKIAG
A0A7R6SSQ2_9GAMM/1-654 --SAHHAIIPTTR---Q-ASLATLNQQESQIYELACRYYLAQFMAPYEYDDTRAELKIAG
A0A166YDZ4_9GAMM/1-644 --EAHHAIIPTKK---S-LKTAQLGHQELQVYSLICRQYLAQFYPAYEYSQTKAYLNIAG
A8FTU6_SHESH/1-679     --DAHHAIIPTEK---T-ANLSQLGARERQIYLQVARQYLAQFYPPYLYSETEVHVLIEG
A0A081KAC0_9GAMM/1-652 --GAHHAIIPTSL---R-MDLERLPELDRKLYELIARQYVVQFYPDHTFRKRVVDVDIEK
A0A3N9U7M4_9VIBR/1-653 --EAHHAIIPTDK---G-NVSGSLTDKEKNVYYLIARQYLLQFYPAAEYAESRLEFDIEG
A1SXH7_PSYIN/1-643     --DAHHAIIPTDK---H-QSLTSLDTASQNIYALIARQYLCQFYADYHYGECVAEIEINN
A0A5S9N0D0_9GAMM/1-667 --SAHHAIIPTAK-----TSASHLSREETGVYTLIARQYLLQFYPAWKYSDREILLTIEG
A0A4R1K1Y3_9GAMM/1-660 --DAHHAIIPTAK---A-ANLAGLSTRERQVYLQVARQYLAQFYEAYIYWDTKVTVMIAG
A0A7R6PNB0_9GAMM/1-643 --SAHHAIIPTAK---A-MVTSRLSSGEVNVYELIARQYLIQFYPPFEYLDKQIDTEVAG
G4QGA0_GLANF/1-638     --DAHHAIIPTNR---S-KAIGSFTQYEGKIYQLIANQYLMQFYGPHKYQEQVAKIDIAG
A0A7U8GSM9_NEPCE/1-636 --DAHHAIIPTQK---K-MALSKLPKAEQQVYELVSRHYLAQFMPAYRYAETKLSVVIEG
A0A0F4QQD0_9GAMM/1-647 --QAHHAIIPTAK---Q-ANIDGLSQSEKKLYELIARQYLMQFYPHYEYLDSIIELIIAG
A0A2S0VRL1_9ALTE/1-666 --GAHHAIVPTEK---S-AANITLSAYEQNVYFLIVRQYLAQFYPAYLYLQTQVELEIAG
R4YTT7_OLEAN/1-677     --EAHHAIVPSEKSISS-AQFEKLNQFEKKVYRHIARQYLMQFFPAYQYAETKVEAMIAG
A0A940EGV5_9GAMM/1-650 --GAHHAIIPTLK---S-PIKITLSNTERNVYQLIARQYVAQFFPLCLSQQTKVDIEIAG
A0A919EL97_9GAMM/1-652 --EAHHAIIPTVK---K-ADISKLTAYEAKVYNLIAKQYLAQFYPAHEFEDIKAEIRIET
A0A081N7L0_9GAMM/1-655 --GAHHAIIPTAR---R-TDLFKLDARQRQLYSLIARQYVAQFYDDHHFTSRRLEVLIEG
A0A099KFV4_9GAMM/1-645 --SAHHAIIPSEK---S-ANNINLNAFEKNIYALIVRQYLAQFYPAYGYQQTKITLTIAG
A0A857JKY9_9ALTE/1-637 --DAHHAIIPTSR---S-KAISSLSSDEAKIYQLIATQYIMQFYGPHKYQEQTAVITIAG
A0A4R2F672_9GAMM/1-672 --DAHHAIIPTRK---V-ANLAGLSQRERQVYLQVARQYLAQFYPHYQYLETQVQLQIAG
W7Q7K4_9ALTE/1-682     --TAHHAIIPTSK-----KTSVQLTAQEKAVYQLISRQYLMQFYPAYEYKQQKIELDIAG
A0A975DD65_9GAMM/1-665 --GAHHAIIPTLK---A-PNASSLSGPEANVYQLIAKQYLAQFFGAFETDNEKVTLEINK
A0A0J8GV36_9ALTE/1-648 --DAHHAIIPTMN---S-KKPAQMTQPELNIYQQIARQYLAQFFPAYEYQEKLIELNIAG
A0A1A8T6Y1_9GAMM/1-650 --GAHHAIIPTQQ---L-TAFNKLNNDEKKIFELVARQYLLQFMPAYEYLATKILVEIEG
A0A4R1F9J2_9GAMM/1-702 --SAHHAIIPTMK---S-MDGGRLSRDESNLYELIARQYLIQFYPPFEYADKSIESEVSG
K6Z8H7_9ALTE/1-651     --DAHHGIIPTQK------VSNNLSGNDAKVYGLICRNYVAQFLAHHEFYGVRVEVEIAS
A0A4Y6ICY5_9GAMM/1-653 --SAHHAIIPTAK---A-TDLSRLSSAENNIYELVARQYLIQFYPHFEYVDKQIDTEVAG
H5TCA7_9ALTE/1-632     --EAHHAIIPTTR---K-KPTASLTNDEAKIYKLIATQYLMQFYGPHKYQEQVAKVDIAG
A0A2N0WRQ2_9GAMM/1-639 --SAHHAIIPTDK---K-YVAANLSGTENKVYQLIVLHYLAQFYPPFNYQQQQVDVDIAG
A0A3P3QJ18_9GAMM/1-647 --TAHHAIIPTDK---A-LKSASLNSSEAKLYWLIARQFLWQFFPPYCYLEQQALLKIAG
A0A1A8T8N7_9GAMM/1-671 --TAHHAIIPTTQ---A-HKAASLSKTEALVFNLIARQYLMQFYPEYDYLASYIKLEIEG
A0A4V1A7A1_9GAMM/1-660 --TAHHAIIPTEK---R-QPLNRLSTTEQRLYQLIARQYLAQFYPAFCYTDSRVELTIAG
A0AA37T663_9GAMM/1-684 --GAHHAIIPTKK--SL-SNTQSLTLAERQVYELISRQYLIQFLPDHRFEKTTVTITIEG
Q3II06_PSET1/1-629     --SAHHAIIPTSK---S-TDLSRLSPAENNIYELVARQYLIQFYPPFEYVDKQIDTEVSG
A0A918JZR8_9GAMM/1-650 --GAHHAIIPTER------VVQRLNPQEKQVYWLVSRAYLTQFMPPWIRRETDATITIAG
I1E068_9GAMM/1-675     --LAHHAIIPTEK---Q-LPLTKLSLTEQRLYRLIARQYLAQFYPVYRYRDHSVELNIAG
A0A917JP79_9GAMM/1-671 --DAHHAIVPTEK---P-ANLAALSTQEKQVYLQIARQYLAQFYPAYQYTQTSVEVTIEG
A0A3M2REY4_9GAMM/1-723 --DAHHAIIPTVR---P-SASGKLNAAEQKIYGLISRYYLMQFCQDAVHREGRLTVQVQE
M1FI44_9GAMM/1-724     --DAHHAIIPTSR---S-SAGATLSGKEAQIYNLISRYYLMQFAADAIHREGKLGVTLGD
A0A4Y4F781_9GAMM/1-674 --GAHHALSPTGK---P-ADLEKLSRQEADIFRLITRNVLAQFYPALQTREVKAEFTILE
A0A109ULF2_9GAMM/1-675 --GAHHALSPTGK---P-ADLGRLEKAEADVFRLIARNVLAQFYPALETREVKAEFVILD
A0A5P9IQ85_9GAMM/1-643 --GAHHALAPTGK---T-ADPATLSRQEADVFRLIARNVLAQFYAPLATREVKAEFTIVE
A0A291P5W9_9GAMM/1-649 --GAHHALAPTGK---R-ADLSRLSRQEADVFRLITRNVLAQFYPPLSTREVKAEFAIAG
A0A3N9U2G7_9GAMM/1-644 --GAHHALAPTGK---P-FVAERLSRQEADVYRLIARNVLAQFYPTLETQEVKAEFRLLD
A0A7X4VZP8_9GAMM/1-643 --GAHHALAPTGR---P-ADMARLTTTEANVFRLIARNVIAQFYPPLSTRDVKAEFSILG
A0A510X5U4_9GAMM/1-660 --GAHHALAPTGR---A-PDFSRLDDAEARVYRLVVRNVLAQFYPPLETREVKAEFRILD
A0A7X3H118_9GAMM/1-646 --SAHHALAPSGK---A-PDFSTLSATDANVFRLITRNMLAQFYRPLRTFEVKAQFMVLD
A0A511UNR2_9GAMM/1-636 --GAHHAIAPTGK---P-ADFSQLSATEGHVFRLIVRNVMAQFYRPLRTFEVKAEFTLLN
A0A517DUZ4_9FIRM/1-668 --TAHHAIIPTVE---R-CNFAALSEPERNIYFLIAQAYLAQFYPVHVFDQTRAELDYAC
U7UNA4_9FIRM/1-708     --TAHHAIIPTTV---R-CSFDKLTATEQHIYFLVAQAYLAQFYPVHEYEQTRICLTAVG
B7JBJ6_ACIF2/1-699     --TAHHAIIPTG------SMQGSMSPAVAKVYDIIVRSYLAQFYPPYVYRAIKALLTCTS
A0A433SFC8_9BURK/1-660 --TAHHGIVPTVE---P-ANLSAMNEKELAVYQLIRAYYLAQLMPNYEYDRTLVQLDCNG
A0A402BNC4_9FIRM/1-713 --TAHHAIIPTQE---K-CNFAALNEVERNLYFLIAQAYIAQFYPVHVYNQTRAEVQYAA
A0A1B3PGW5_9BURK/1-687 --TAHHGIVPTMQ---K-GSKAALSERERNIYDLIVRAYLAQFYPLHEYMQTTVGVEIAG
A0A0F6T1V7_9HYPH/1-686 --TAHHGIVPTMQ---K-GSKAGLSERERNIYELIVRAYLAQFYPLHEYMQTTVGVEIAG
G4T4P7_META2/1-689     --TAHHGIIPTLH---K-GGKSGLSDQERTIYELIVRAYLAQFYPLHEYRQTTVSAEVES
Q88FR4_PSEPK/1-653     --SAHHGIIPTAA---A-SDPSRLPAKHKAVYTLIRARYLAQFLPNHEYDRTQADFDCAG
A0A433SG98_9BURK/1-679 --TAHHGIIPTME---P-INLSALNDKELTVYKLIRSHYLAQFLANHEYDRTVAEFDCAG
A0A239TTA9_9FIRM/1-785 --TAHHAIIPTKI---K-ANLNALSEVERNVYFLIAQAYIAQFYSVHIYDQTKITVMYMN
A0A845SMZ8_9GAMM/1-666 --TAHHGIIPTKH---A-CDMSKMNDIEKRVYELIRRHYLAQFLPVFESDVTRVDFSIGG
A0A078LS21_9PSED/1-639 --SAHHGIIPTAA---A-TDLSRLVGKQRSVYTLIRARYLAQFLPNHEYDRTQADFDCAG
A0A124ZYS1_9PSED/1-641 --SAHHGIIPTAA---A-KNLERLAGKPRAVYTLIRARYLAQFLPNHEYDRTQADFDCAG
Q882Z4_PSESM/1-662     --TAHHGIIPTAA---V-RGVERLIGKPRAVYTLIRARYLAQFLPNHEYDRTQADFDCAG
A0A2Z2NQC0_9GAMM/1-682 --TAHHGIIPTQY---K-SSLSALTDTERKLYELIVRRYIAQFYPEHQFMATTIEVLIKA
A0A6L6YLD3_9BURK/1-624 --TAHHGIIPTQQ---S-AEWSNLTEKEKKIYELIARRYLAQFFPEHSFDASSISLKIKN
W9SY76_9PSED/1-647     --GAHHGIIPTAA---T-RAFERLAGKPRAVYTLIRARYLAQFLPNHEYDRTQADFDCAG
A0A6C2D7Q8_9RHOO/1-671 --TAHHGIIPTLE---P-AKLSAMNDKELAVYRLIRAHYLAQFLLHHEFDRTVAQLACGG
A0A1A8TNN5_9GAMM/1-674 --TAHHGIIPTLE---P-ANLSAMSEKELAVYRLIRAHYLAQFLPHHEFDRTVAKLSCDQ
A0A4Y6IG71_9GAMM/1-685 --TAHHGIIPTMH---I-ANKAALSEPERNIYNLVVRAYIAQFYPGHEYASTSIDFSLGG
A0A972FBK5_9RHOO/1-671 --TAHHGIIPTLE---P-ASLSAMNDKELAVYRLIRAHYLAQFLPHHEFDRSTALLSCGD
A0A972JBP6_9RHOO/1-676 --TAHHGIIPTLE---P-ASISAMSAKELAVYRLIRAHYLAQFLPHHEFDRTEVTLTCGG
F9N6T8_9FIRM/1-788     --TAHHAIIPTTV---R-CPLHTLSKGEQNIYFLIAQAYIAQFYPEYVYEHTRIEVTHQE
U3A8G4_9VIBR/1-743     EQSAHHAIIPTFK---K-PSLEGLSEREKHVYQAIVERYLAQFFESAEDDITTINIRCGE
A4G6I7_HERAR/1-673     --TAHHGIIPTLE---P-ANLSAMSEKELAVYRLIRAHYLAQFLPHHEFDHTVAKLSCGG
A0A7H1NP79_9PROT/1-714 --TAHHAIIPTRH---K-GSMPALKPEERNIYRAICQNYVAQFFPDHLYKLKTALFDVEG
A0A2X4T1U7_SALER/1-667 --TAHHGIIPTKQ---P-CDLATMSEQERNVYQLIRLHYLAQFLPNHEVDATRVSLHCGG
A4VNK8_STUS1/1-615     --GAHHGIVPTAA---A-RGLERLAGRPRAVYELIRARYLAQFLPNHEYDRTQADFDCAG
A0A6L6Q9G9_9BURK/1-675 --TAHYGLIPTMH---E-GSKDALNEKESNVYNLIVRAYLAQFYPVHKYTSKTLVVDIAG
A0A426V706_9BURK/1-676 --TAHHGIIPTLE---P-AKLSAMSEKELAVYRLIRSHYLAQFLPHHEFDRTVAKFSCGG
I3TVA9_TISMK/1-676     --TAHHGIIPTLE---P-AKLSAMSEKELAVYRLIRSHYLAQFLPHHEFDRTVAKFSCGG
A0A448TU53_9PAST/1-666 --TAHHGIIPTIK---Q-VDISLMTKEEFQVYDLIRRHYLAQFLPFCEVDQTDITLRAGD
A0A240AK04_SERFI/1-679 --TAHHGIIPTKQ---P-FDLSKLSADELKVYQLIRQHYLAQFLPLHEVDVTEATFNIGG
A0A0W0THC5_9GAMM/1-625 --TAHHGIIPTAN---AQVALQAMTMQERQLYELIRACYLAQFLGDYEFLHREAVIAAEG
A0A8J3E8K7_9GAMM/1-753 SESSHHAIIPTNS---GKINKASMSQVEANVYEIIVRYYLAQFMGKYVFNETVIEIICEE
A0A4U0ZUV8_9BACT/1-768 GAEAHHGIIPTE------VMPGHLSIEENNIYQLVARRFLKQFYPDYQYYSSSVEIEAEG
A0A975ZJ08_9BURK/1-720 --EAHHGLIPTGQ---N-PDAASLSAHAKRVFDLIRESYIRLFMPPETFETREALFDIDG
A0A238DK46_9BURK/1-723 --EAHHGIIPTGR---SLAEVSGLSENAKRVYSLLRESYLRLFMPPETFETREALFTFPG
A0A6P2G1C9_9BURK/1-730 --SAHHGIIPTEA---T-ANLAALSEGEQKIYLLIARAYIAQFWPKHQYDQTDVLVESEG
D8MJG2_ERWBE/1-688     --TAHHAIIPTRQ---P-FEIAKLNAKELKVYSLIRLHYLAQFMPLQESDVTDATFNIGN
A0A6N7ZUN9_9HYPH/1-656 --SDHYGIIPTSE--FSSSKLRAMSPIERSVFELIAKLFIAQFYPAQTWKSNSAVVVVDE
A0A975ZK06_9BURK/1-723 --EAHHGLIPTGQ---N-PDAASLSAHAKRVFDLIRESYIRLFMPPETFETREALFDIDG
A0A238D2P2_THIDL/1-723 --EAHHGIIPTGR---SLAEASGLSGNAKAVYGLLRESYLRLFMPPETFETREALFTFPG
Q6D9T7_PECAS/1-672     --SAHHAIIPTKQ---P-FDISKLSDDELNVYQLIRLHYFAQFFPLHESDVTDVTFNLGG
F2B8G7_9NEIS/1-633     NKHSHHAIIPTTV---ANADLSALSKAERDLYLMIRSRYIAQFYPDYEYEATVIETECCG
A0A1S9ZUC6_9GAMM/1-728 --SAHHAIVPTEA---T-VSWHSLSTEEQNVYGLIANRYILQFYPNYKYDETSIVIDVNG
A0A2R5FCI4_9PROT/1-756 --TAHHAIVPRPV---TTSQLVGLSSQELLVWTEIAKRYLLQFFPAAEFLTTEILLECAK
A0A494X0E4_9FIRM/1-796 --TDHHAIIPTDV---T-PDPTALNPAERHVYDLVVRRFLAMFYPPAVYDETAVVTEVGG
A0A0M6YCR2_9HYPH/1-781 --SDHHAIVPTVF---NPSDLDSLTDDEAVLFDVIARSFLGLFMPDQKWLAMTAIVEAAD
A0A3P7NYJ2_9FIRM/1-711 --TDHHAIIPTNV---T-PNLKSLSADQQKIYNLIVKRFIAVFYEDHLFNSTEMIIHVAE
A0A366EG87_9BACI/1-724 --SDHHAIIPTEQ---S-VALSELDDKERKIYDLVVKRFLAVLSPPYIYDQTAIEVSVGE
A0A1S6IQV8_9LACT/1-729 --SDHHAIIPTEE---R-VPIQNLSDRERKIYDLVVKRFLVALSPSEIWEEVTLETSLAG
A0A7C8HER0_9FIRM/1-707 --TDHFAIIPTDT---V-PKLENLTEDEKKIYGLIVKRFFAVFYSDYEYTVTKVITEIEH
A0A9W5YF02_9FIRM/1-709 --TDHHAIIPTDV---V-PRINNLSKDELNIYNLIVKRFISVFYDYYKYETTEIIFDIEG
A0A6L5WI73_9BACT/1-748 --SAHHGIVPTGA---K-ANLDELSKDELNIFTMIAKRFALQFFKAREYEATSIVVEICE
A0A1H3IBZ0_9BACI/1-739 --SDHHAIIPTEE---P-VNSAKFSDKERKIYDLVIKRFLAVLSPPFEFEQTTITADIAG
A0A2N5MNN6_9BACI/1-732 --SDHHAIIPTEQ---T-PLPGKLSDKESKIYDLVVKRFLAVLMPPFEYEQTTIKAKFGS
A0A4U0F9I2_9BACL/1-754 --EDHHAIMPTYK------RPGTLSPEEQKLYDLIVRRFLSHFYPPAEYKVHTVMTEAAG
A0A6B3SRK2_9BURK/1-696 --DAHYAIIPTDM---R-KDLSGLSREEQIVYRLIVSHWLAQFYPDYEYDTTTLTALVEG
A0A6L8VAD5_9BACL/1-755 --EDHHAILPTNR------KASGLTPDEQKLYDLIVRRFLSQFYPPAEYKVHTVMTEVEQ
A0A3S1BAA4_9BACI/1-730 --SDHHAIIPTEQ---T-PLPGKLSDKESKIYDLVVKRFLAVLMPPFEYEQTTIKASIAG
A0A223KWQ4_9BACI/1-728 --SDHHAIIPTEE---T-VFLAKLTDKERKIYDLVVKRFLAVLLPPFEYEQTTLEAEVAN
B8I8Q6_RUMCH/1-722     --TDHHAIIPTEQ---F-VDLFSLNSEERNIYDLIVKRFIAVLSKPFEYEQTTVKLDIAG
A0A919ZHV5_9BACL/1-779 --EDHHAILPTAK------KAGSLSPDEQKVYDLIVRRFLSHFFPAAEYKVHTVLTEVER
A0A5D0CUN8_9BACL/1-760 --EDHHAILPTLR------RPGALGKEEQNIYDLVVRRFLSHFYPPAEYKQHTVLTEVEG
A0A9X3WJH7_9BACI/1-725 --SDHHAIIPTEQ---S-VILSDLDDKERKIYDLVVKRFLAVLSPAFEYEQTTIIANIGK
A0A540V5M1_9BACL/1-727 --SDHHAIIPTEQ---P-VDLSEFTDRERKIYDLVIKRFLAVLLPPSEYEEMTVHAKIGD
A0A919Y3A4_9BACL/1-751 --EDHHAILPTLR------RAGALGKEEQQIYDLIVRRFLSHFYPPAEYKQHTVWTEVES
A0A149VVX1_9PROT/1-645 --TEHHAIIPTMK-----KPWSGLSGKHLDAYRLVAKRFILGLLPDHEYHETVAAFTVDG
A0A5P9HSG3_9BACI/1-731 --TDHHAIIPTEE---T-VLLSKLSDKEYKIFDLIVKRFLAVLLPPFRYEQTTVTAMMGQ
A0A7X3LET1_9BACL/1-773 --EDHHAILPTNK------MARNLAPDEAKIYDLIVRRFLSHFFPPAEYKVHTVMTEVEK
A0A1V4IQP7_9CLOT/1-727 --SDHHAIIPTEE---S-VNLSNLSSEERKIYDLVVKRFLAVMYPPFLYEQTTIIAEIDG
A0A6G8Q6R2_9ACTN/1-702 --TDHHAIVPTNK-----KSSGNLPSDEAKVYDLVARRFLAVFLPAARFENTTVVTEVRE
A0A9D2WTL3_9FIRM/1-694 --SDHTALIPTDI---K-PVLSKLPPDERKIYDLVARRFLAIFFSAARYKQTKVITEAAG
V2RK58_9BACT/1-776     --TAHTAIIPTET---K-LDFSAFSDDEKKVFLLIANRFVMQFLPPAKYLKHTITIKIND
A0A1E3L8L2_9BACL/1-776 --EDHHAILPTLK------KPGTLSKEEQQLYDLIVRRFLAQFYPPAEYKHHTVMTTVEQ
A0A7G5C0Z3_9BACL/1-765 --EDHHAIMPTMK------KPQGLSPDERKLYDLIVKRFLSHFYPAAEYKVHTVMTEVEK
A0A917FBK4_9BACL/1-766 --EDHHAILPTYR------KASGLSADEQKLYDLIVRRFLSQFYPAAEYKVHTVITEVEE
A0A2N5M7G1_9BACI/1-725 --SDHHAIIPTEQ---V-FYIGSLSDKERKIYDLVIKRFLAVLMPPFEYEQTTVQAKIEK
A0A372LNX0_9BACI/1-730 --SDHHAIIPTEQ---S-PFISKFSDKEWKIYDLVVKRFLAVLYPPFEYEQTTIKAKIAD
N1ZF14_9CLOT/1-712     --TDHHAIIPTDA---K-INYETLTEEQKKVYNTIVIRFLSVFYEQYIYKITKVITVIEQ
A0A3A1QZ34_9BACI/1-729 --SDHHAIIPTEQ---T-AFLNSLSDKERKIYDLVVKRFLAMFLPPFQYEQTTIEAEIAG
A0A1H0RS59_9BACI/1-732 --SDHHAIIPTEE---T-VFLAKMSDKERKVYDLVVKRFLAVLYPAFEYEQTTLKAMIGE
A0A075R1K2_BRELA/1-732 --SDHHAIIPTEQ---S-VLLNKLSDRERKIYDLVVKRFLAVLYPPFEYEQISIRARIGN
A0AAJ1WJU2_9BACI/1-721 --SDHHAIIPTEQ---S-PFLDKLSDKERKIYDLIVKRFLAVLFPPFEYEQTTVTAKIGG
A0A401LDS9_9FIRM/1-715 --TDHHAIIPTDG---K-LRPESLSEDERKVFSLVAARFLAVFYPYYRYEVTKVYAEAEQ
A0A6I3SMQ5_HELMO/1-729 --TDHHAIIPTEE---Y-VNLAKLSPDERKIYDLIVKRFLAVLSPPFEYEQTTIKASIQG
Q97DB3_CLOAB/1-709     --TDHHAIIPTDV---K-PNLSTLTKDELKVYDAIVRRFLCVFYPNYEYTITKIVTEVVE
A0A2K2F9R2_9CLOT/1-723 --TDHHAIIPTEQ---Y-VNLASLNPEERNIYDLIIKRFLAVLSQPFEYEQTTVLIDAAG
A0A1G5F4Q6_9FIRM/1-729 --SDHHAIIPTEQ---K-VLLGALNDKERKVYDLVVKRFLAVLYPPFEYEQTTIQAQIAK
A0A0K9GZM7_9BACI/1-731 --SDHHAIIPTEQ---T-PLPGKLSDKESKIYDLVVKRFLAVLMPPFEYEQTTIKVNIGG
A0A919XHU0_9BACL/1-779 --EDHHAILPTNK------TARNLAPDEAKIYDLIVRRFLSHFYPPAEYKMHTVMTEVEK
A0A090ZXC0_PAEMA/1-763 --EDHHAILPTLK------RPGNLSKEEQNVYDLVVRRFLAHFYPPAEYKQHTVLTEVEG
A0A2C0ZUF5_9BACI/1-725 --SDHHAIIPTEQ---A-PILSELSSKEFKIYELIVRRFLAVLLPPYVYEQEKVIAEINN
U2CHR5_9FIRM/1-729     --SDHHAIIPTEE---T-VQFSSLNDKERKIYDLVAKRFLAVLYPPFEYEETSIKAQIGE
V9W5G7_9BACL/1-755     --EDHHAILPTSR------KAGNLSADEQKLYDLIVRRFLSHFYPPAEYKVHTVLTEVEQ
A0A143YJ85_9LACT/1-730 --SDHHAIIPTEQ---V-VLIGKLSAQELKIYDLVVKRFLAVLYPAYEYEQLTLRADIAD
A0A8T4K5Z9_9FIRM/1-735 --SDHHAIIPTEQ---F-VELSHMTVDERRVYDLVVRRFLAVFYPPYEYEQTSVTVKIGD
A0A0K9H3E0_9BACI/1-720 --SDHHAIVPTEQ---T-AILSDLSDKERKIYDLIVKRFLAVLLPPFEYEQTTVEAKIGS
A0A0M4FKC1_9BACI/1-728 --SDHHAIIPTEE---P-AALGRLSEKERKLYDLIAKRFLAVLMPGFEYEETKVTALIGE
A0A2S1GXT8_9BACI/1-728 --SDHHAIIPTEE---Y-VNFANFTDKERKIYDLVVKRFLAVLFPAYEYEQLTLQAQIGK
A0A1M4M9M6_9FIRM/1-728 --SDHHAIIPTEQ---A-VFLNELSDRERKIYDLVVKRFLAVLYPPFEYEQTTIKAKIGN
A0A840QUR6_9BACI/1-733 --SDHHAIIPTEE---K-AILNKMSDKERKIYDLVVKRFLAVLSPPFEYEQTTIKADIAN
S0FHK5_RUMCE/1-722     --SDHHAIIPTEQ---Y-VNLSALSTEERNIYDLIVKRFIAVLSSPFEYEQTTVRLDLAG
A0A511UTR2_9BACI/1-723 --TDHHAIIPTEE---P-VILEDLDAKERKIYDLVIKRFLSVLSDPYEYVELTLIGQIDG
A0A0U1KJC9_9BACI/1-724 --SDHHAIIPTEQ---P-VVLSDLDDKERKIYDLVVKRFLAVLSQPYLYEQTAFEAKIDK
A0A938Y359_9BACL/1-731 --SDHHAIIPTEQ---R-VSLTDLSDRERKIYDLVVRRFLAVLLPPFEYEQTTIKTALAD
K6DL56_SCHAZ/1-731     --SDHHAIIPTEE---T-VFLNKFTDKERKIYNLVVKRFLAVLYPAFEYEQTTIKADIAG
A0A7X2L2K9_9BACL/1-752 --EDHHAIMPTNR------RPSGLSSDEQKLYDLIVRRFLSQFYPAAEYKVHTVITDVED
A0A0Q3W3Q4_9BACI/1-729 --SDHHAIIPTEE---I-VNQANFTDKERKIYDLVVKRFLAVLFPPFEYEQITVKAAIGD
A0A917CJ22_9BACL/1-745 --EDHHAILPTPK------KASGLQPDEQKIYDLIVRRFLSHYYPPAVYNNHEVLTEVEG
A0A2S6HQN2_9FIRM/1-735 --SDHHAIIPTEQ---F-VQLDHMTIDERRVYDLVVRRFLAVLYPPFEYEQTELEVLIGG
A0A9X3WJT9_9BACI/1-725 --SDHHAIIPTEQ---P-VYLSKLDDNERKIYDLVVKRFLAVLSPPFEYEEMTLTVDVGG
A0A927IV42_9BACI/1-731 --SDHHAIIPTEE---T-VFLAKMSDKERKVYDLVVKRFLAVLYPPFEYEQTTIKALIGD
A0A3N9UHV9_9BACI/1-731 --SDHHAIIPTEG---Y-VNYSAFSDKERKIYDLVVKRFLAVLFPPAEYEQLTLKAKIGD
C0EHP9_9FIRM/1-720     --SDHHAIIPTEQ---R-ADTLHMTSEEKRIYLLVVKRFLTVFYPNYEYNKIKVELTCEG
A0A0F5I3C4_BACTR/1-732 --SDHHAIVPTEQ---T-AILSDLSDKERKIYDLIVKRFLAVLLPPFEYEQTTVEAVIGS
A0A926NL10_9BACI/1-725 --SDHHAIIPTEQ---P-PMMQSFSDKERKIYDLVVKRFLAVLADPAEFEEMTITAQIAG
A0Q2I1_CLONN/1-728     --SDHHAIIPTEQ---K-FALASLSDNERKIYDLVVKRFFAVLYPPFEYEKTTIKAKIGE
A0A1U7EE17_9LACT/1-730 --SDHHAIIPTEQ---S-IPLQKLSDRERKIYDLVVKRFIAVMLPPEIWEQVTIEAESSG
A0A6I1FU34_9BACI/1-717 --SDHYAIIPTEQ---V-KDPNKLPAEEKKIYDLIVRRLIAAHYDSAVFDYTTVVTLVDG
A0A919ZDY6_9BACL/1-766 --EDHHAILPTLK------KPGTLSKDEGQIYDLIVRRFLSHFYPPAEYKLHTVYTEVEG
N9V601_CLOIN/1-726     --SDHHAIIPTEE---Y-VELNRLSPNEKKIYDLVVRRFLAVLGKPSEYEKTRIHAVCEH

TOP3_ECOLI/1-653       GK-FVAKARFLAEA--GWRTLL--------GS----K-----------------------
B7L6N6_ECO55/1-653     GK-FVAKARFLAEA--GWRTLL--------GS----K-----------------------
B2U3E8_SHIB3/1-653     GK-FVAKARFLAEA--GWRTLL--------GS----K-----------------------
A0A0H2VUR4_SHIFL/1-653 GK-FVAKARFLAEA--GWRTLL--------GS----K-----------------------
A7ZMN2_ECO24/1-653     GK-FVAKARFLAEA--GWRALL--------GS----K-----------------------
Q8XDW7_ECO57/1-653     GK-FVAKARFLAEA--GWRTLL--------GS----K-----------------------
Q3Z2A9_SHISS/1-653     GK-FVAKARFLAEA--GWRTLL--------GS----K-----------------------
Q32GA7_SHIDS/1-653     GK-FVAKARFLAEA--GWRTLL--------GR----K-----------------------
A0A0H3EI55_ECO8N/1-651 GK-FVAKARFLAEA--GWRTLL--------GS----K-----------------------
A0A0H2YZH7_ECOK1/1-669 GK-FVAKARFLAEA--GWRTLL--------GS----K-----------------------
B7MAX2_ECO45/1-651     GK-FVAKARFLAEA--GWRTLL--------GS----K-----------------------
B7USE3_ECO27/1-651     GK-FVAKARFLVEA--GWRTLL--------GS----K-----------------------
D2TUK4_CITRI/1-648     GK-FIAKARFLAEA--GWRTLL--------GS----K-----------------------
A8AHF6_CITK8/1-647     GK-FVAKARFLAEA--GWRTLL--------GN----K-----------------------
A0A0H2V7V3_ECOL6/1-667 GK-FVAKARFLAEA--GWRTLL--------GS----K-----------------------
A0A2X4TRU7_SALER/1-661 GK-FVAKARFLAEA--GWRTLL--------GS----K-----------------------
TOP3_SALTY/1-649       GK-FVAKARFLAEA--GWRTLL--------GS----K-----------------------
TOP3_SALTI/1-649       GK-FVAKARFLAEA--GWRTLL--------GS----K-----------------------
L0M5G4_ENTBF/1-652     GK-FIAKARFLAEA--GWRTLL--------GG----K-----------------------
A9MFG7_SALAR/1-649     GK-FVAKARFLAEA--GWRTLL--------GS----K-----------------------
A0A0A6ZS57_SHIDY/1-623 GK-FVAKARFLAEA--GWRTLL--------GR----K-----------------------
A0A484ZBN0_9ENTR/1-637 GK-FVAKARFLAEA--GWRTLL--------GN----K-----------------------
A0A0H3CJG5_ENTCC/1-635 GK-FIAKARFLAEA--GWRTLL--------GN----K-----------------------
A0A1C4DCF1_9ENTR/1-646 GK-FIAKARFLAEA--GWRTLL--------GA----K-----------------------
A0A0J5M788_PLUGE/1-646 GK-FIAKARFLAEA--GWRALL--------GG----K-----------------------
A0A0H3FXW2_KLEAK/1-649 GK-FVAKARFLAEA--GWRALL--------GN----K-----------------------
E3GAM3_ENTLS/1-640     GK-FVAKARFLAEA--GWRTLL--------GS----K-----------------------
A0A0L0AMX7_9ENTR/1-638 GK-FVAKARFLADA--GWRTLL--------GS----K-----------------------
A0A9Q8B7H0_KLEVA/1-648 GK-FVAKARFLAEA--GWRTLL--------GS----K-----------------------
A0A5R9LGS7_9ENTR/1-651 GK-FVAKARFLAEA--GWRTLL--------GN----K-----------------------
A0A807LLX0_9ENTR/1-645 GK-FIAKARFLAEA--GWRTLL--------GA----K-----------------------
A0A7M2VCZ3_9ENTR/1-648 GK-FIAKARFLADA--GWRTLL--------GA----K-----------------------
A0A8I0CZT9_9PSED/1-634 AR-FVAKARFLAEA--GWRTLL--------GN----K-----------------------
A0A7Z8ZD75_RAOTE/1-652 GK-FVAKARFLAEA--GWRALL--------GN----K-----------------------
A0A0L0H1N6_9ENTR/1-643 GK-FIAKARFLAEA--GWRTLL--------GA----K-----------------------
A0A089PZS2_9ENTR/1-665 GK-FIAKARFLAEA--GWRTLL--------GN----K-----------------------
A0A090V381_PSEVU/1-644 GK-FLAKARFLAQA--GWRTLL--------GS----K-----------------------
A0A085GF58_9ENTR/1-662 GK-FNAKARFLAEA--GWRTLL--------GG----K-----------------------
I2BA81_SHIBC/1-642     GK-FIAKARFLADA--GWRTLL--------GN----K-----------------------
A0A4P8YQP4_9ENTR/1-652 GR-FVARARFLAEA--GWRTLL--------GA----K-----------------------
A0A8K0UZF7_9ENTR/1-635 GK-FIAKARFLTEA--GWRTLP--------GA----K-----------------------
A7MNU7_CROS8/1-648     GK-FIAKARFLAET--GWRALL--------GA----K-----------------------
H5UYT7_ATLHE/1-647     GK-FIAKARFLAEA--GWRALL--------GA----K-----------------------
A0A085GBM8_EWIA3/1-655 GK-FIAKARFLAEA--GWRTLL--------GS----K-----------------------
H2IYN6_RAHAC/1-647     GK-FIAKARFLAEA--GWRTLL--------GS----K-----------------------
Q0WEZ8_YERPE/1-642     GK-FIAKARFLAEA--GWRTLL--------GS----K-----------------------
A0A250AVD5_9GAMM/1-641 GK-FIAKARFLAEA--GWRTLL--------GS----K-----------------------
A0A1S8CPK6_9GAMM/1-636 GK-FIAKARFLAEA--GWRTLL--------GS----K-----------------------
A0A542BQ97_SERFO/1-641 GK-FIAKARFLAEA--GWRTLL--------GS----K-----------------------
A0A240C3B2_SERFI/1-641 GK-FIAKARFLAEA--GWRTLL--------GS----K-----------------------
W0L8G4_9GAMM/1-641     GK-FVAKARFLAEA--GWRTLL--------GN----K-----------------------
[truncated: 414,447 more chars]
