# Supplementary material for: Networked salt-bridges mediate magnesium-dependent conformational dynamics and functional regulation in type IA topoisomerases
Source: Nat Commun. 2026 Apr 30;17:5907. doi: 10.1038/s41467-026-72556-9 (PMC13338365; doi:10.1038/s41467-026-72556-9)
Supplement: Supplementary file 10 — Source Data 7 [file 41467_2026_72556_MOESM10_ESM.zip]

Archive with 7 entries (6 files):
- Source data supplementary figure 15 sequence/
- Source data supplementary figure 15 sequence/lowPI_acidic region ectop1.aln
- Source data supplementary figure 15 sequence/lowPI_acidic region ectop1.jvp
- Source data supplementary figure 15 sequence/lowPI_full length ectop1.aln
- Source data supplementary figure 15 sequence/lowPI_full length ectop1.jvp
- Source data supplementary figure 15 sequence/PI100to60_ectop1.aln
- Source data supplementary figure 15 sequence/PI100to60_ectop1.jvp
