# Supplementary material for: Networked salt-bridges mediate magnesium-dependent conformational dynamics and functional regulation in type IA topoisomerases
Source: Nat Commun. 2026 Apr 30;17:5907. doi: 10.1038/s41467-026-72556-9 (PMC13338365; doi:10.1038/s41467-026-72556-9)
Supplement: Supplementary file 10 — Source Data 7 [file 41467_2026_72556_MOESM10_ESM.zip › Source data supplementary figure 15 sequence/lowPI_acidic region ectop1.aln]

CLUSTAL

TOP1_BACSU/407-441       SKVKFSGFMKVYVEG--K-DDQ---------------ME---E----K-----DRM----
A0ABS4GKJ5_9BACL/408-442 SKVNFPGFMKVYVEG--N-DDG---------------KE---E----K-----DNI----
K0AXS9_GOTA9/410-440     SKIIFDGFLKVYNIT----DES--------------------K----------DTL----
A0A431WJ72_9BACI/407-441 SKVKFPGFMKVYVEG--T-DDQ---------------TE---E----K-----NNM----
A0A498DII4_9BACI/407-441 SKIKFKGFMKVYIEG--N-DDN-------------KTVE--------------DKL----
A0A0L0WBD3_GOTPU/410-440 SKIVFEGFLKVYNIT----DED--------------------K----------DII----
A0A8E2ICQ7_9BACI/407-441 SKLKFSGFMKVYVEG--T-DDQ---------------TE---E----K-----ENF----
A0A4U1D976_9BACI/407-441 SKVKFPGFMKVYVEG--T-DDQ---------------TE---E----K-----NNM----
A0A4Y3P912_BREPA/408-441 SKVKFPGFMKVYIEG--N-DDG---------------TE---E----------ESF----
A0A9P1JGX8_BACAS/407-441 SKVKFAGFMKVYVEG--K-DDQ---------------LE---E----K-----DRM----
A0A9X3TPD7_9BACL/408-441 SKVKFPGFMKVYIEG--S-DDG---------------KE---E----------ETF----
A0A3M8DIZ7_9BACL/408-441 SKVKFPGFMKVYIEG--N-DDG---------------TE---E----------ESF----
G4NSM1_BACS4/407-441     SKVKFSGFMKVYVEG--K-DDQ---------------ME---E----K-----DRM----
A0A9X0YUP6_9BACI/408-442 SKIKFKGFMRVYIEG--T-DDN------KK-------VE--------------DKL----
A0A1E7DKV1_9BACI/408-442 SKVKFQGFMKVYVEG--S-DDA---------------KE---E----K-----ENF----
A0ABT5WZB4_9ENTE/408-442 SKIKFPGFMKVYVEG--N-DDG---------------KE---D----K-----ENI----
A0ABX5EQR3_9BACL/407-441 SKLKFAGFMKVYVEG--N-DEN-KK-------------E---E----------DKL----
A0ABX5FLI6_9BACL/408-441 SKVKFPGFMKVYIEG--N-DDG---------------AE---E----------ESF----
A0A150FA86_9BACI/407-441 SKVKFSGFMKVYVEG--K-DDQ---------------LE---E----K-----DRM----
A0A223KRP8_9BACI/408-442 STVKFPGFMKVYVEG--N-DDA---------------DE---E----K-----EKM----
A0A942TCW6_9BACI/407-441 SKIKFPGFMKVYVEG--T-DDQ---------------QE---E----K-----ENM----
A0ABT9DJV7_9BACI/407-441 SKVKFSGFMKVYVEG--K-DDQ---------------LE---E----K-----DRM----
A0ABU0V900_9BACI/407-441 SKVKFSGFMKVYVEG--K-DDQ---------------ME---E----K-----DRM----
A0A430AC93_9ENTE/408-442 SKIKFPGFMKVYVEG--N-DDG---------------KE---D----K-----ENI----
A0ABR5N1J5_BRECH/408-441 SKVKFPGFMKVYIEG--N-DDG---------------TE---E----------ESF----
A0A917VYB2_9BACL/407-446 SKVKFQGFMKVYIES--S-DDK-----KNA-----DSAP---D----K-----DNY----
A0A2P7V0N1_9BACL/408-441 SKVKFPGFMKVYIEG--S-DDG---------------AE---E----------EGF----
A0A177L9Y1_9BACI/408-442 SKVKFQGFMKVYVEG--S-DDA---------------KE---E----K-----ENF----
A0ABW2PSZ7_9BACL/407-441 SKIKFPGFMKVYIES--NDDNK---------------KE---E----------ENF----
A0A511V5A8_9BACL/407-441 SQVKFQGFMKVYVEG--T-DDA--------------EKE---E----------DKM----
A7Z4N2_BACVZ/407-441     SKVKFAGFMKVYVEG--K-DDQ---------------LE---E----K-----DRM----
A0ABT6GZU2_9BACI/406-440 SVVKFPGFMKVYVES--S-DDG---------------AE---E----K-----DRM----
A0ABX6LW87_BACMO/407-441 SKVKFSGFMKVYVEG--K-DDQ---------------LE---E----K-----DRM----
A0A1Q8Q638_9BACI/408-442 SKVKFQGFMKVYVEG--S-DDA---------------KE---E----K-----ENF----
A0AAI8HPC4_9BACI/407-441 SKVKFAGFMKVYVEG--K-DDQ---------------LE---E----K-----DRM----
A0A9W5LIZ5_9BACI/407-441 SKVKFSGFMKVYVEG--K-DDQ---------------ME---E----K-----DRM----
A0A6H0WKK4_9BACI/407-441 SKVKFSGFMKVYVEG--K-DDQ---------------LE---E----K-----DRM----
A0A4U2Y3B3_9BACL/408-441 SKVKFPGFMKVYIEG--N-DDG---------------AE---E----------ESF----
A0ABS0QHP0_THEVU/407-441 SKVKFPGFMKVYVEG----EDQ-------------KKKE---E----------DKF----
A0A3M8BAZ1_9BACL/408-441 SKVKFPGFMKVYIEG--N-DDG---------------TE---E----------ESF----
A0AA96RH71_9BACL/408-442 SQVKFPGFMKVYIEG--N-DDG--------------TTE---E----------DRL----
A0ABW2RLX8_9BACL/407-441 SKLKFPGFMKVYVEG--N-DEN-KK-------------E---E----------DKL----
A0A1V2AC85_9BACI/408-442 SKVKFQGFMKVYVEG--S-DDA---------------KE---E----K-----ENF----
A0A1N6UIR0_9BACI/408-442 SKVKFQGFMKVYVEG--T-DDA---------------KE---E----K-----DNF----
A0A8I1A7R4_THEIN/407-441 SKIKFPGFMKVYVEG----EDQ-------------KKKE---E----------DKF----
A0ABW0LFW7_9BACI/407-441 SKIKFHGFMKLYIEG--T-DDQ---------------QE---E----K-----ENM----
A0A5B8Z3M9_CYTDA/407-441 SKVKFPGFMKVYVEG--S-DDQ---------------AE---E----K-----DRM----
A0A9Q4FW79_SALAG/407-441 SKLKFPGFMKVYIEG--N-DEG---------------KE---E----K-----DRL----
A0ABS2NWC6_9BACI/408-442 STVKFAGFMKVYVEG--S-DDQ---------------QE---E----K-----ESL----
A0ABS5NP83_9BACI/407-441 SKVKFPGFMKVYVEG--S-DDQ---------------AE---E----K-----DRM----
A0A0M0GRL7_9BACI/408-442 SKVKFPGFMKVYVEG--S-DDQ---------------KE---E----K-----DNI----
A0ABW4VYB4_9BACI/408-442 SKIKFKGFMKVYVEG--N-DDN-KK-------------D---E----------DKL----
A0ABW8VNR9_9BACI/407-441 SKVKFPGFMKVYVEG--S-DDQ---------------KE---E----K-----DNL----
A0A150L7I1_9BACI/407-441 SKLKFPGFMKVYVEG--T-DDQ---------------SE---E----K-----DKF----
A0ABT2WBR2_9BACI/411-445 SKIKFPGFMKVYVEG--T-DDN---------------KE---E----K-----DAL----
A0ABS2PWF5_9BACL/408-442 SKIKFPGFMKVYIES--NDDNK---------------KE---E----------ENF----
A0A1I1VDN8_9BACI/408-442 SKVKFKGFMKVYVEG--T-DDK--------------KKD---E----------NKY----
A0A0Q3QNA8_9BACI/407-441 SKVKFPGFMKVYVEG--T-DDS---------------SE---E----K-----DKM----
A0A429XBQ1_9BACI/407-441 SQIKFPGFMKVYVEG--N-DDQ---------------SE---E----K-----ENK----
A0ABU8HAC7_9BACI/406-440 SKVKFPGFMKVYVEG--N-DDQ---------------KE---E----K-----ENW----
A0A0D1VVU7_ANEMI/407-441 SQVKFPGFMKVYVEG--T-DDV--------------QKE---D----------DKM----
A0A4R2P340_9BACL/408-443 SKIKFPGFMKVYTEG--S-DDS-------------KKKD---D----------ENF----
A0A1D7QW45_9BACI/406-440 SKMKFLGFMKVYVEG--N-DEG---------------KE---E----K-----DKI----
A0A3M7TVF9_9BACI/407-441 SKLKFPGFMKVYIEG--T-DDG--------------KKE---E----------DRW----
A0ABQ5TN63_9BACI/408-442 SKIKFKGFMKVYVEG--N-DDN-KK-------------T---E----------DKL----
A0A3M8CN98_9BACL/408-441 SKVKFPGFMKVYIEG--N-DDG---------------NE---E----------ESF----
A0A940SSA5_9ENTE/408-442 SKIKFHGFMKVYVEG--N-DEG---------------KE---E----K-----ENI----
A0A235FC18_9BACL/407-441 SAVKFQGFMKVYVEG--N-DDG---------------KE---E----K-----DRL----
A0ABR8VGU5_9BACI/407-441 SQIKFPGFMKVYVEG--T-DDQ---------------SE---E----K-----ENV----
A0ABT9ZR60_9BACI/407-441 SKLKFQGFMKVYIEG--N-DDG--------------KKE---E----------DRL----
A0ABT8HRR2_9BACL/408-442 SKVKFPGFMKVYIEG--N-DDG--------------KKD---E----------DRL----
A0ABY4EHE9_9BACI/407-441 SKVKFKGFMKVYIEG--R-DDN---------------KK---E----Q-----DKM----
A0ABZ2CWD6_9BACI/407-441 SKVKFPGFMKVYIEG--NDDNK---------------KE---E----------DRL----
A0ABQ1QIP1_9BACI/409-443 SKVKFKGFMKVYVEG--N-DDN-KK-------------E---E----------DKM----
A0ABU0K0K4_9BACL/407-441 SKVKFKGFMKVYVEG--N-DDN-KK-------------E---E----------DKM----
A0A084H3S6_METID/407-441 SKVKFPGFMKVYVEG--N-DDG---------------VE---E----K-----DRM----
A0A5C7FRL4_9BACI/406-440 SKLKFAGFMKVYIEG--T-DDG---------------KE---E----K-----DKL----
A0AAJ1SWT5_9BACI/407-441 STIKFPGFMKVYVEG--S-DDG---------------KE---E----K-----ENM----
A0A8J2VCB8_9BACL/407-441 SKVKFPGFMKVYVEG--D-DDG--------------KKE---E----------DKF----
A0A4Z0GTF2_9BACL/407-446 SKIKFQGFMKVYIEG--S-DDA--------------KSS---DTEAAK-----ENY----
A0ABW5R5X3_9BACL/408-442 SKVKFPGFMKVYVEG--N-DDG-------Q-------ID---E----------ENM----
A0ABU0CLG7_9BACI/407-441 SKVKFPGFMKVYIED--N-DDG--------------KKE---E----------NRF----
A0A1B9AJ58_9BACI/410-444 SKVKFQGFMKVYIEG--S-DDG---------------QE---E----K-----EKQ----
A0A562JVX7_9BACI/407-441 SKVKFPGFMKVYVEG--T-DDQ---------------AE---E----K-----DNM----
A0ABU8FJ38_9BACI/407-441 SVVKFPGFMKVYVES--K-DDG---------------TE---E----K-----DRM----
A0ABU6MC43_9BACI/407-441 SKVKFPGFMKVYVEG--S-DDN---------------LE---E----K-----DNM----
A0A4Y8IRJ2_9BACI/407-441 SEIKFKGFMKLYIEG--T-DDN-KK-------------E---E----------NKI----
A0ABZ2CLE4_9BACI/407-442 SKIKFSGFMKVYVEG--T-DDN---------------AE---E----KK----DRL----
A0ABT0M8B5_9BACL/407-444 SKVKFQGFMKVYIEG--S-DDQ---------------KKSDGS----K-----ESM----
A0A9X2IN92_9BACI/408-442 SKVKFAGFMKVYIEG--N-DDG--------------KKE---E----------DRL----
A0A1X7IM40_9BACL/408-442 SKIRFPGFMKVYVEG--N-DDG-TV-------------E---S----------DKL----
A0A0C2RSZ5_9BACL/408-442 SKVKFPGFMKVYIEG--S-DDQ---------------SE---E----K-----ENF----
A0ABZ2NAL2_9BACI/408-442 SKIKFAGFMKVYVEG--S-DDG---------------QE---E----K-----EKQ----
U5LAV6_9BACI/407-441     SKVKFPGFMKVYVEG--S-DDQ---------------AE---E----K-----DNM----
A0A840DMB1_9BACL/407-441 SKVKFPGFMKVYVEG--T-DDQ---------------TD---E----Q-----DRL----
A0A2T0LI23_9BACL/407-441 STVKFPGFMKVYVEG--T-DDN-KT-------------E---E----------EAR----
A0ABV6GC81_9BACI/407-441 SKVKFPGFMKVYVEG--N-DDG---------------VE---E----K-----DKM----
A0ABX7FH81_BRECH/408-441 SKVKFPGFMKVYIEG--N-DDG---------------TE---E----------ESF----
A0A429ZNW7_9ENTE/408-442 SKIKFHGFMKVYIEG--N-DEG---------------KE---E----K-----ENI----
A0A1G8GF52_9BACI/407-441 SKLKFPGFMKVYIEG--R-DDG---------------KQ---E----Q-----DKF----
A0A3M8B8B1_9BACL/408-441 SKVKFPGFMKVYIEG--N-DDG---------------TE---E----------ESF----
A0ABQ2A428_9BACL/408-442 SKVRFHGFMKVYVEG--N-DDG--------------SVE---E----------DKF----
A0A1J9U848_9BACI/407-441 SVVKFPGFMKVYVES--K-DDG---------------AE---E----K-----DKM----
A0ABS4CQY9_9BACI/407-441 SKVKFPGFMKVYVEG--K-DDQ---------------LE---E----K-----DRI----
A0ABV3NJ74_9BACI/407-441 SKIQFPGFMKVYVEG--S-DDQ---------------QE---E----G-----ERY----
A0A285D1R9_9BACI/407-441 SKIKFPGFMKLYVEG--T-DDG---------------VE---E----K-----ENF----
A0ABM8Y660_9BACI/407-441 SVVKFPGFMKVYVET--K-DDG---------------AE---E----K-----DRM----
A0A372LUN1_9BACI/407-441 SKIKFHGFMKVYVEG--T-DDT---------------VE---E----K-----DNL----
A0ABS4H1M7_9BACL/408-442 SKVRFPGFMKVYVEG--N-DDG-------T-------TE---E----------DKY----
A0ABV2KRB0_9BACI/407-441 SQVKFKGFMEIYVES--E-DDK--------------KKD---E----------QKM----
A0A931MU83_9BACI/407-441 SEVKFKGFMKVYVEG--R-DDN---------------KK---E----K-----DKL----
A0ABM5LW71_BACA1/407-441 SKVKFSGFMKVYVEG--K-DDQ---------------LE---E----K-----DRM----
A0A1Y0CMM5_9BACI/408-442 STVKFAGFMKVYVEG--N-DDQ---------------QE---E----K-----ENL----
A0A0G8CJY7_9BACI/407-441 SVVKFPGFMKVYVES--K-DDG---------------AE---E----K-----DKM----
A0A1G7YNT9_9BACI/407-441 SKIKFPGFMKVYIEG--R-DDG---------------KK---E----K-----EKF----
A0A1B1LAM3_BACTU/407-441 SVVKFPGFMKVYVES--K-DDG---------------AE---E----K-----DKM----
A0A6B3VRG9_9BACI/407-441 SAVKFPGFMKVYVEG--S-DDQ---------------IE---E----K-----DGL----
A0ABS2Q5D9_9BACL/407-445 SKVKFPGFMKVYIEE--T-EEG----------KAGSKVK---S----------EKY----
A0A1I3PMP0_9BACL/407-443 SKIKFPGYMKVYVEG--N-DDG---------------KKADED----------EKF----
A0A1M5N945_9BACI/408-442 SKIKFKGFMKVYVEG--R-DDQ--------------KKD---E----------NKL----
A0ABW3D766_9BACL/408-442 SKVKFPGFMKVYVEG--N-DDG--------------TTE---E----------DRL----
C0ZFB0_BREBN/408-441     SKVKFPGFMKVYIEG--N-DDG---------------TE---E----------ESF----
A0A4R6BZ81_9STAP/406-440 QTIKFKGFMSVYIEG--Q-DDV---------------EE---E----G-----ENR----
A0A229UMG1_9BACL/408-442 SKMKFPGFMKVYVEG--N-DDG-------T-------TE---E----------EKL----
A0AAN0WC26_HEYCO/407-441 SKIQFPGFMKVYVEG--S-DDQ---------------QE---E----G-----ERY----
A0A6M0P4G2_9BACI/407-441 SKIKFPGFMKVYVEG--S-DDQ---------------QE---E----S-----ERF----
A0A0L0QNF9_VIRPA/408-442 SKIKFKGFMKVYVEG--N-DDN-KK-------------D---E----------NKL----
A0ABS2ZET3_9BACL/407-441 SKVKFPGFMKVYVEG--N-DDG--------------KKE---E----------DRI----
D6XTV5_BACIE/406-440     SKLKFAGFMKVYIEG--N-DEG---------------KE---E----K-----DKL----
A0ABY4GZ59_9BACI/407-441 SKVKFKGFMKVYIEG--N-DDN---------------KK---E----K-----DKM----
A0ABW0U3U5_9BACI/407-441 SKIKFPGFMKVYIEG--K-DNG--------------KKE---E----------DRF----
A0ABS5LE22_9BACI/406-440 SKVKFPGFMKVYVEG--N-DDQ---------------VE---E----K-----DRY----
A0A0U4WG43_9BACL/407-441 SQVKFPGFMKVYVEG--T-DDA--------------QAE---D----------DKM----
V6MB58_9BACL/408-441     SKVKFPGFMKVYIEG--N-DDG---------------TE---E----------ESF----
A0A5C0WLY4_BACIA/407-441 SKVKFPGFMKVYVEG--K-DDQ---------------LE---E----K-----DKM----
A0ABS7KQ94_9BACL/408-442 SKVRFQGFMKVYVEG--N-DDG--------------TTE---E----------DRL----
A0ABW4KDJ6_9BACI/407-441 SQIKFQGFMKVYVEG--T-DDQ---------------SE---E----K-----ENV----
A0A7X2S4N6_9BACI/406-440 SKVKFPGFMKVYVEG--T-DDQ---------------VE---E----K-----DRF----
A0ABM9FX46_9BACL/408-442 SKVRFPGFMKVYVEG--N-DDG-TV-------------E---D----------DKL----
A0ABU5JSQ8_9BACI/407-441 SVVKFPGFMKVYVES--K-DDG---------------AE---E----K-----DKM----
A0ABU8FYF9_9BACI/407-441 SVVKFPGFMKVYVEA--K-DDG---------------AE---E----K-----DRM----
I3E4U0_BACMT/407-441     SKIKFSGFMKVYVEG--T-DDQ---------------TE---E----K-----ENM----
A0A0J6D038_9BACL/407-441 SKVKFKGFMKVYVEG--N-DDN-KK-------------E---E----------DKM----
A7GRG3_BACCN/407-441     SVVKFPGFMKVYVES--K-DDG---------------AE---E----K-----DKM----
A0A1H9QM31_9BACI/407-441 SKLKFAGFMKVYIEG--N-DEG---------------KE---E----K-----DRL----
A0ABQ4LU66_9BACL/408-442 SKVRFPGFMKVYVEG--N-DDG-TT-------------E---E----------EKF----
A0A1G9UX47_9BACL/408-442 SKVKFPGFMKVYIEG--N-DDG--------------KKD---E----------DRL----
A0AAX0S670_9BACI/407-441 SKIKFPGFMKVYVEG--S-DDS---------------VE---E----K-----ENA----
A0ABT9VL72_9BACI/407-441 SKIKFPGFMKVYVEG--Q-DDQ---------------VQ---E----K-----NRL----
A0A8J8GC32_9BACI/409-443 SKVKFPGFMKVYVEG--N-DDQ--------------TNE---E----------DRL----
A0ABV3Q1W1_9BACL/409-443 SKVKFAGFMKVYIEG--N-DDQ---------------SE---E----K-----ENF----
A0ABU6MZ02_9BACI/407-441 SVVKFPGFMKVYVES--K-DDG---------------AE---E----K-----DKM----
A0A3D8GVT5_9BACI/407-441 SKIRFPGFMKLYVEG--T-DDQ---------------VE---D----T-----DRM----
A0A1I0SHV9_9BACL/407-441 STVKFPGFMKVYVEG--T-DDP---------------KD---E----Q-----QRL----
A0AAW5B4B5_9BACI/408-442 SKVKFKGFMKVYVEG--T-DDD-KK-------------E---E----------NKF----
A0A2X4Z7H1_LEDLE/407-441 SKVKFSGFMKVYVEG--S-DDQ---------------LE---E----K-----ENF----
A0A3L7JYA0_9BACI/407-441 SKVKFPGFMKVYVEG--S-DDQ---------------LE---E----K-----ENM----
A0A511WXS9_9BACI/408-442 SQIKFKGFMEVYIEG--N-DDN-KK-------------E---E----------DRL----
A0A7W8JD54_9BACL/407-441 STVKFPGFMKVYVEG--T-DDP---------------KD---E----Q-----QRL----
A0ABV2GAH0_9BACL/406-440 SQIKFPGFMKVYVEG--E-DDK---------------SD---E----K-----EKM----
A0A1G6N6H5_9BACI/409-443 SKVKFKGFMKVYVEG--N-DDN---------------KS---E----K-----DRL----
A0A0D7X7D6_9BACL/408-442 SKVRFPGFMKVYVEG--N-DDG-KT-------------E---E----------DKL----
A0A178TFP0_9BACL/407-441 STVKFPGFMKVYVEG--T-DDP---------------KD---E----Q-----QRL----
A0A094WQI5_ALKAL/407-441 SKLKFPGFMKVYIEG--N-DDG--------------KKE---E----------DRL----
A0A398BDL1_9BACI/407-441 SKIKFPGFMKVYVES--S-DDQ---------------VE---E----K-----DKM----
A0AB94ITP1_9BACI/408-442 SKIKFPGFMKLYVEG--T-DDQ---------------VD---G----P-----DKM----
A0A0M2T0R6_9BACI/407-441 SKVKFPGFMKVYVEG--S-DDQ---------------VE---E----K-----DRL----
A0A5Q2TIK8_9BACI/408-442 SKIKFKGFMEVYIEG--S-DDQ---------------KK---Q----K-----DKW----
A0A8J2ZPN3_9BACI/409-443 SKIKFQGFMKVYVEG--T-DEK--------------NTE---S----------NNL----
A0A511UUZ9_9BACI/408-442 SKVKFPGFMKVYIES--K-DDQ--------------KKE---E----------NKF----
F2F625_SOLSS/408-442     SQVKFAGFMKLYIEG--T-DDQ---------------EE---E----T-----NKL----
A0A3A1R2X0_9BACI/407-441 SKVKFPGFMKVYVEG--S-DDQ---------------KE---E----K-----ENM----
A0ABU9K5H7_9BACI/407-441 SKVKFPGFMKVYVEG--S-DDQ---------------KE---E----K-----DNL----
A0ABR5B1Q6_BACBA/408-442 SKVKFQGFMKVYIEG--S-DDG---------------QE---E----K-----EKQ----
A0ABW4HPX1_9BACI/408-442 SQVKFSGFMKVYVEG--T-DDN-------------KKVE--------------DKL----
A0A6I1FI11_9BACI/409-443 SKVKFQGFMKVYVEG--S-DDA---------------QE---E----K-----EKQ----
A0A7T6Z413_9BACI/407-441 SKIKFQGFMKVYVEG--S-DDR--------------KKE---E----------NKL----
A0A549YKH5_9BACI/408-442 SKVKFKGFMKVYVEG--T-DDK--------------KKD---D----------NKF----
A0A511Z3M6_9BACL/407-441 SEVKFPGFMKVYIEG--E-DDK---------------EE---E----K-----DRI----
A0A3A9KM75_9BACI/408-442 SKLKFAGFMKVYIEG--N-DEG--------------KKE---E----------DRL----
A0ABM6LJY6_9BACI/407-441 SKVKFSGFMKVYVEG--K-DDQ---------------ME---E----K-----NKM----
A0ABR8XU24_9BACL/408-442 SQVKFAGFMKLYIEG--T-DDQ---------------TE---E----T-----NKL----
A0A6A8D9I4_9BACI/409-443 SKVKFKGFMKVYIEG--R-DDN-KK-------------E---E----------DTL----
A0A840Q4E2_URETH/408-442 SQLKFSGFMKVYIEG--T-DDQ---------------TE---E----T-----TKI----
A0ABN4YR50_SPOUR/407-441 SQVKFPGFMKVYIEG--N-DDQ---------------QE---E----K-----ENI----
A0A1H0A3U0_9BACI/408-442 SKLKFAGFMKVYIEG--T-DDG---------------KE---E----K-----DKL----
A0ABU4FX08_9BACL/408-442 SQVKFPGFMKVYIES--H-DDK---------------EE---E----K-----DNV----
A0A1C7DG65_9BACL/406-440 SQVKFPGFMKLYIEG--T-DDQ---------------KE---E----K-----DNI----
A0ABS8QDH7_9BACI/408-442 SKIKFHGFMKLYVEG--T-DDQ---------------VE---E----V-----GKM----
A0A420VBI4_9BACI/407-441 SKILFPGFMKVYVEG--T-DDQ---------------AE---E----Q-----DPL----
A0A553ZY76_9BACI/407-441 SKVKFPGFMKVYIEG--N-DDG--------------KKE---E----------DRL----
A0A511W1J9_9BACI/408-442 SQIKFKGFMELYIEG--S-DDQ--------------KKD---E----------QKV----
A0A969PLF5_9BACI/406-440 SKMKFPGFMKVYIEG--N-DDG---------------KE---E----K-----DRL----
A0A1I0Z8C5_9BACI/408-442 SKVKFKGFMRVYVEG--T-DDK--------------KKD---E----------NKY----
A0ABW3ZQJ4_9BACI/408-442 SKVKFKGFMKVYVEG--T-DDK--------------KKD---D----------NKL----
A0ABY9WCJ7_9BACI/407-442 SKIKFHGFMKVYVEG--T-DDQ---------------EE---D----KS----NRL----
A0A3M8PBP2_9BACL/406-440 SQVKFPGFMKLYIEG--T-DDQ---------------KE---E----K-----DNI----
A0A2W7NBP5_9BACI/407-441 SQVKFPGFMKVYVES--S-DDQ---------------TE---D----K-----DKL----
A0A7H8Q5K5_9BACL/406-440 SQVKFPGFMKLYIEG--T-DDQ---------------TE---D----K-----DNI----
A0ABT8MM55_9BACL/406-440 SQVKFPGFMKLYIEG--T-DDQ---------------TE---D----K-----DNI----
A0ABV9M9E8_9BACL/406-440 SQVKFPGFMKLYIEG--T-DDK---------------VE---E----K-----DNI----
A0A8J7KRV5_9BACL/407-443 SQVKFPGFMKVYIEG--N-DDA---------------TEQPVD----------EKM----
A0ABR8WA55_9BACL/406-440 SQVKFPGFMKLYIEG--T-DDQ---------------KE---E----K-----DNI----
A0A317KZZ1_9BACI/408-442 SKVKFKGFMKVYIEG--S-DDQ---------------EN---K----Q-----EKW----
A0A365KBE2_9BACL/406-440 SQVKFPGFMKLYIEG--T-DDK---------------KE---E----K-----DNI----
A0A8J2YE85_9BACL/407-441 SKIKFPGFMKVYIEG--T-DDN-----------KN-------E----E-----ENY----
A0A2I0QWY0_9BACI/407-441 SEIKFKGFMTLYVEG--S-DDQ--------------KKD---D----------NKI----
A0A1I4PI21_9BACI/407-441 SKVKFQGFMKVYVEG--S-DDG---------------KK---E----K-----DTF----
A0A1D8JHU5_9BACL/407-441 SQVKFDGFMKVYVEG--D-DDN---------------KE---E----K-----DRI----
A0A2N5M6U8_9BACI/407-441 SKIKFHGFMKVYVEG--T-DDT---------------EE---E----K-----ENF----
A0A5R9F934_9BACL/406-440 SKVKFPGFMKVYVEG--N-DDN-KK-------------E---E----------DKM----
A0A0A8WXW9_MESS1/407-441 SKVKFPGFMKVYVEG--S-DDQ---------------VE---E----K-----DKF----
A0ABY8J2K1_9BACI/407-441 SKVKFKGFMKVYIEG--N-DDN---------------KK---E----K-----DKM----
A0ABS4S559_9BACI/409-443 SKIKFSGFMKVYVEG--T-DDK--------------KKD---E----------NKY----
A0A1I2NFW5_9BACL/407-445 SKVKFQGFMKVYIEG--N-DDQ---------------KK---TDSVSR-----ENF----
A0ABV8X2B3_9BACI/408-442 SKIKFKGFMRVYIES--S-DDK-EK-------------K---E----------DKW----
A0ABT4HRJ2_9BACL/407-441 SKVQFAGFMKVYVEG--N-DDG--------------SNE---D----------DKL----
A0A0P6W4B3_9BACI/407-441 SKVKFPGFMKVYVEG--L-DDQ---------------KE---E----K-----DNF----
A0A2S5GGB5_9BACL/409-443 SKVKFPGFMKVYIEG--N-DDQ---------------SD---E----K-----ENF----
A0ABU1IHD8_9BACL/408-442 SKVKFPGFMKVYVEG--N-DDN-KK-------------E---E----------DKM----
A0ABY4WPX2_9BACL/408-441 SKVKFPGFMKVYIEG--S-DDN---------------NE---E----------ESF----
A0ABW5ZER2_9BACL/408-442 SKVKFAGFMKVYIEG--S-DDQ---------------SD---D----K-----ENY----
A0ABV1ESV1_9BACI/407-441 SKIKFPGFMKVYVEG--T-DDN---------------VD---E----K-----DRQ----
A0ABW5Q9I1_9BACI/406-440 SQVKFKGFMKLYVEG--T-DDQ--------------KKD---D----------QKN----
A0A7X0LTF0_9BACI/407-442 SKIKFPGFMKVYVEG--T-DDG---------------EE---E----KK----DRL----
A0A919WGF3_9BACI/407-442 SKIKFPGFMKVYVEG--T-DDQ---------------TE---E---NK-----NNM----
W4QPF8_HALA3/408-442     SKVKFAGFMKVYIEG--N-DDG--------------KKE---E----------DRL----
A0A4V2NUV2_9BACI/407-441 SKVKFPGFMKVYVEG--T-DDT---------------SE---E----K-----DKM----
V6Q6P4_9ENTE/408-442     SKVKFQGFMKVYVEG--K-DDG---------------KE---E----K-----ENI----
A0ABW5PDI7_9BACL/408-442 SKIKFPGFMKVYVEG--N-DDG-------A-------TE---E----------EKF----
A0A265NET0_9BACI/408-442 SKIKFRGFMKVYVEG--S-DDN-KK-------------D---E----------DKL----
W4PX21_9BACI/408-442     SKVKFAGFMKVYIEG--N-DDG--------------KKE---E----------DRL----
A0ABU9XDW8_9BACI/408-442 SKVKFKGFMKVYVEG--T-DDN-KK-------------D---E----------DKF----
A0A4R3L0W6_9BACL/407-441 SKIRFPGFTKVYVEG--T-DDK--------------KKE---E----------EGF----
A0ABW0K661_9BACL/408-442 SKMKFPGFMKVYVES--N-DDG-------T-------TE---E----------DRL----
A0ABX9BQQ7_9BACL/408-442 SKVRFQGFMKVYVEG--N-DDG-------T-------TE---E----------DRL----
A0A0A5G8U0_9BACI/409-443 SKVKFKGFMKVYIEG--N-DDQ--------------KKE---E----------DKF----
A0A9X2A0G1_9BACI/408-442 SKVKFAGFMKVYIEG--N-DDG--------------KKE---E----------DRL----
A0ABX8G6Y8_EXIAC/406-442 STVKFPGFMKVYIED--T-DDE---------------AVSDVK----------EGL----
A0ABX2MJF4_9BACL/408-442 SKVRFQGFMKVYVEG--N-DDG--------------TTE---E----------DRL----
A0A430AY08_9ENTE/410-444 SKVKFDGFMKVYIEG--K-DDG---------------KD---E----K-----ENI----
A0A4R2BGW3_9BACI/407-441 SKVKFPGFMKVYVEG--T-DDQ---------------VE---E----K-----DRL----
A0ABW5QXL5_9BACL/408-442 SKVKFAGFMKVYVEG--N-DDG-TE-------------E---E----------FKF----
A0A1H8JEK5_9BACL/407-441 SKVKFPGFMKVYVEG--S-DDN-KK-------------E---E----------ETF----
A0AAN2PG75_9BACI/407-441 SKIKFPGFMKVYVEG--S-DDS---------------VE---E----K-----ENA----
A0ABT2DU54_9BACI/408-442 SQVKFAGFMKLYIEG--T-DDQ---------------TE---E----T-----TKL----
A0A419V5X4_9BACL/409-443 SKIKFAGFMKVYVEG--R-DDG--------------KKE---E----------DRL----
A0A846MFI2_9BACL/407-441 SKVKFPGFMKVYVEG--T-DDQ---------------TE---E----Q-----DRF----
A0ABV1MV45_9BACI/408-442 SQVKFAGFMKLYIEG--T-DDQ---------------TE---E----T-----NKL----
A0A2U1K7W7_9BACI/406-440 SAIKFPGFMKVYVEG--T-DDN-KA-------------E---E----------NAL----
A0A7X0ZBE7_9LIST/407-441 SKIKFHGFMKVYVES--N-DDN---------------TE---E----K-----ENI----
A0A916WE36_9BACI/408-442 SKVKFKGFMKVYVEG--T-DDN-NK-------------A---D----------DKF----
A0ABR5E456_LISSE/407-441 SKIKFHGFMKVYVES--N-DDN---------------TE---E----K-----ENI----
A0A841PKP3_9BACL/407-441 SKVKFQGFMKVYVEG--NDDNK---------------KE---D----------QKL----
A0ABN0BXR0_9LIST/407-441 SKIKFHGFMKVYVES--N-DDN---------------TE---E----K-----ENI----
A0A0U1NR29_9BACI/408-442 SKVKFPGFMKLYVEG--S-DDQ---------------VE---E----K-----EKM----
A0A3S0QRH5_9BACI/408-443 SHVKFPGFMKLYIEG--T-DDQ--------------NEE---E----T-----TKL----
A0ABQ5NGL6_9BACI/408-442 SHVKFAGFMKVYIEG--T-DDQ---------------AE---E----T-----TKL----
A0A285RGX9_9BACL/408-442 SHVKFPGFMKLYIEG--T-DDQ---------------TE---E----T-----TKL----
A0ABM6ACK1_9BACL/407-441 SKVKFPGFMKVYIEG--T-DDQ---------------TE---E----Q-----DRL----
K6BYU5_9BACI/409-443     SKIKFPGFMKLYVEG--S-DDQ---------------ID---G----P-----EKM----
A0A3Q9QTU8_9BACI/408-442 SKIKFPGFMKLYVEG--S-DDQ---------------VD---E----I-----NKM----
A0A920C4Y8_9BACI/408-442 STVKFKGFMKVYIEG--S-DDN-QK-------------E---E----------NRM----
A0A1H2QCL4_9BACI/408-442 SKVKFPGFMKVYVEG--Q-DDG--------------KKE---E----------DKM----
A0A1Q2KZW7_9BACL/407-441 SQVKFPGFMKLYVEG--S-DDQ---------------KE---E----K-----DNV----
A0ABT9YEV1_9BACI/407-441 SKVKFPGFMKVYIEG--N-DDG--------------KKE---E----------DRL----
A0ABW0R996_9BACL/408-442 SQVKFSGFMKVYIEG--T-DDQ---------------TE---E----T-----TKM----
A0A3N5BE73_9BACI/422-456 SQIKFKGFMKLYVEG--T-DDN-KK-------------E---E----------NKT----
A0ABW4SIA6_9BACL/407-441 SQVKFQGFMKVYVEG--D-DDK---------------EE---E----K-----DRI----
S5Z3F7_GEOG3/407-441     STVKFPGFMKVYIEG--T-DDQ---------------TE---E----Q-----NRL----
A0ABU4G4A9_9BACL/407-441 SEVKFPGFMKVYIEG--E-DDH---------------EE---K----K-----DGI----
A0A1B1S452_9BACL/406-440 SQVKFAGFMKLYIEG--T-DDQ---------------KE---E----K-----DNI----
A0ABR8U737_9BACL/407-441 SEVKFPGFMKVYIEG--E-DDQ---------------EE---K----K-----DGI----
A0ABP7VBU5_9BACI/408-442 SKIKFKGFMKIYIEG--N-DDN--------------VKE---E----------HKL----
A0A2P8H7C3_9BACL/406-440 SQVKFPGFMKLYVEG--T-DDQ---------------TD---E----K-----ENI----
A0ABT9VUJ3_9BACI/407-441 SKVKFPGFMKVYIEG--N-DDG--------------KKE---E----------DKI----
A0A075LI66_9BACI/408-442 SKVKFKGFMKVYVEG--N-DDN---------------TS---E----K-----DRL----
A0A268HCW4_9BACI/408-442 SKVKFKGFMKVYVEG--N-DDN---------------KS---E----K-----DRL----
A0ABX7HEH0_9STAP/406-440 QTIKFKGFMKVYVEA--K-DDT---------------DE---E----K-----EGK----
A0A3R9WSU4_9BACI/400-434 SKVKFAGFMKVYIEG--N-DDG---------------KT---E----K-----DTF----
A0A430A1Y4_9ENTE/409-443 SKIKFPGFMKVYTEG--N-DDG---------------KD---E----K-----ENI----
A0A364K7P3_9BACL/407-442 SKVKFAGFMKVYVEG--N-DDI------------KRD-E---E----------EKF----
A0ABU0FRH9_9BACI/407-441 SKVKFAGFMKVYVEG--T-DDQ---------------VE---E----K-----DKY----
A0A1L8RHP4_9ENTE/415-449 SKIKFPGFMKVYVEG--R-DDG---------------KE---D----K-----ENI----
A0A0M9DL67_9BACI/408-442 SQVKFAGFMKLYIEG--T-DDQ---------------AE---E----T-----TKL----
A0ABZ2SM72_9ENTE/408-442 SKVKFKGFMQVYVEG--R-DDG---------------KE---D----K-----ENI----
A0A1W7AAR6_9STAP/404-438 QTIKFKGFMSVYIEG--Q-DEE---------------TE---D----G-----ENK----
A0ABT2L0X4_9BACL/407-445 STVKFPGFMKVYIES--K-DDD---------------IE---EANPEK-----EGL----
A0A662Z2S4_9STAP/404-438 QTIKFKGFMTIYIEG--K-DDE---------------EE---E----L-----ENA----
A0ABP2V1G9_9ENTE/408-442 SKVKFKGFMQVYVEG--R-DDG---------------KE---D----K-----ENI----
A0ABY2SZY1_9BACI/408-442 SQVKFAGFMKLYIEG--T-DDQ---------------TE---E----T-----TKL----
A0ABY2TCC2_9BACI/408-442 SQVKFAGFMKLYIEG--T-DDQ---------------TE---E----T-----TKL----
A0A4U2ZEQ0_9BACI/408-442 SQVKFAGFMKLYIEG--T-DDQ---------------TE---E----T-----TKL----
A0ABV2PE24_9BACI/408-442 SQVKFAGFMKLYIEG--T-DDQ---------------TE---E----T-----TKL----
A0ABQ1G0H1_9BACL/408-442 SKVKFPGFMKMYIEG--N-DDG--------------NKE---E----------NKF----
A0A9Q4HNV8_9BACI/407-441 SKVKFSGFMKVYVEG--K-DDQ---------------LE---E----K-----DRM----
A0ABY9SXJ6_BREBE/408-441 SKVKFPGFMKVYIEG--S-DDG---------------NE---E----------ESF----
A0ABR8QMI2_9BACI/407-441 SKVKFPGFMKVYVEG--T-DDQ---------------TE---E----K-----SNM----
A0ABS7UPG6_9BACI/407-441 SKIKFPGFMKVYVEG--N-DDQ---------------IE---E----K-----DRL----
A0ABX0A603_9BACI/411-445 SKIKFPGFMKVYVEG--S-DDN---------------KE---E----K-----DAI----
A0ABX7VYH9_9BACI/407-441 SKVKFKGFMKVYVEG--R-DDN-KK-------------E---E----------DKL----
A8FD76_BACP2/407-441     SKVKFPGFMKVYVEG--K-DDQ---------------LE---E----K-----DKM----
A0A9Q8CJR6_9STAP/406-440 QTVKFKGFMSVYIEG--N-DDV---------------EE---E----G-----ENR----
A0A081LF36_9BACI/407-441 SKVKFPGFMKVYVEG--K-DDQ---------------LE---E----K-----DKM----
A0ABS2DIX6_9BACI/407-441 SKIKFPGFMKVYVEG--N-DDQ---------------DE---E----K-----DRI----
A0ABY4HFR6_9BACI/407-441 SKVKFKGFMKVYIEG--N-DDN---------------KK---E----K-----DKM----
A0ABS3HSX6_9ENTE/409-443 SKIKFQGFMKVYVEG--K-DDG---------------KE---D----K-----ENI----
A0ABR6B0B1_9BACI/407-441 SKVKFPGFMKVYVEG--K-DDQ---------------LE---E----K-----DKM----
A0A1X7D609_9BACI/408-442 SKIKFPGFMKVYVEG--N-DDK---------------VE---E----K-----EKI----
A0A2G6QI89_9BACI/407-441 SVVKFPGFMKVYVES--K-DDG---------------AE---E----K-----DKM----
A0A2N5GP02_9BACI/407-441 SKVKFAGFMKVYVEG--S-DDQ---------------TE---E----R-----DNM----
A0A4S3PX45_9BACI/407-441 SKVKFPGFMKVYVEG--N-DDN---------------VE---E----K-----ENM----
A0A926N9K9_9BACI/407-441 SKVKFPGFMKVYVEG--N-DDQ---------------IE---E----K-----HKL----
W4QC15_9BACI/407-441     SKIKFPGFMKVYIEG--N-DDG--------------KKE---E----------DRF----
A0A329MTH9_9BACL/408-442 SKVKFPGFMKVYVEG--N-DDG--------------VTE---E----------DKF----
A0A3D8TU54_9LIST/407-441 SKIKFAGFMKVYVES--N-DDN---------------KE---E----K-----ENI----
A0A1H8YZJ6_9BACI/407-441 SQIKFKGFMKLYVEG--T-DDQ--------------KKE---E----------NKI----
A0A838CQH6_9BACI/407-441 SEVKFKGFMKVYVEG--N-DDN---------------KK---E----K-----DKL----
A0ABW6JTL8_9BACI/407-441 SKVKFPGFMKVYVEG--T-DDS---------------NE---E----K-----DKM----
A0A2W0HA48_9BACI/407-441 SKLKFPGFMKVYIEG--T-DDG--------------KKE---E----------DKM----
A0ABV9GG93_9BACL/407-441 SKIKFPGYMKLYIEG--NDDNK---------------KE---E----------ENL----
A0A011AME3_9BACL/408-442 SKVRFQGFMKVYVEG--N-DDG--------------SVE---E----------DKF----
A0ABV3I803_9BACI/407-441 SLVKFPGFMKVYVES--K-DDG---------------AE---E----K-----DKM----
A0A514LFG7_9BACI/407-441 SKVKFQGFMRVYVEG--S-DDS--------------KKE---E----------NKL----
A0ABX4XPC5_9LIST/407-441 SKIKFAGFMKVYVES--N-DDN---------------KE---E----K-----ENI----
A0A2T4ZAS0_9BACL/408-442 SKVKFPGFIKVYVEG--N-DDN-KK-------------E---E----------DKY----
A0A4R1QIJ2_9BACL/407-441 SKIKFPGFMKVYVEG--S-DDQ---------------KD---E----Q-----DRL----
I8J004_9BACL/408-442     SKVKFPGFMKVYIEG--N-DDG--------------KKD---E----------DRL----
A0A841U9X1_9BACL/408-442 SKLKFAGFMKVYVEG--N-DDG--------------TTE---E----------DRL----
A0ABW2URB0_9BACI/410-444 SKLKFNGFMKVYVEG--T-DDK--------------KKS---D----------NKL----
A0ABX3I816_9BACI/407-441 SKVKFSGFMKVYVEG--K-DDQ---------------ME---E----K-----NKM----
A0ABS4HFB1_9BACI/408-442 SKVKFKGFMKVYVEG--T-DDK--------------KKD---E----------NKF----
A0ABN8A7X1_9BACI/408-442 STVKFQGFMKVYVEG--N-DDQ---------------QE---E----K-----ESL----
A0ABU6NE68_9BACI/408-442 SKIKFPGFMKVYVEG--S-DDQ---------------VE---E----R-----NNM----
A0A5J4JFI9_9BACI/407-441 SKINFPGFMKVYVEG--T-DDQ---------------QE---E----G-----ESY----
A0ABY3SMQ2_9BACL/408-442 SKMKFPGFMKVYVES--N-DDG--------------TTE---E----------DKL----
K6CUE8_SCHAZ/409-443     SKVKFPGFMKVYIEG--N-DDN-TK-------------D---E----------DKL----
W9AHU6_9BACI/408-442     SKVKFKGFMKVYVEG--T-DDD-KK-------------E---E----------NKF----
A0A941HSD9_9BACI/407-441 SQVKFKGFMKVYVEG--T-DDQ--------------KKD---E----------QKL----
A0A0U2VQ26_9BACL/407-444 SKIKFPGFMKVYVEG--S-DDA---AADS--------GD---E----------EKL----
A0ABR6CIY1_9BACI/407-441 SKIKFPGFMKVYVEG--T-DDS---------------VE---E----K-----ENM----
A0ABY7XED6_9BACL/408-442 SKVRFHGFMKVYVEG--N-DDG-TT-------------D---E----------EKL----
A0ABT4X0Q0_9BACI/407-441 SKVKFSGFMKVYVEG--K-DDQ---------------AE---E----K-----NKM----
A0ABV6KJM8_9BACI/408-442 SKVKFAGFMKVYIEG--N-DDG--------------KKE---E----------DRL----
A0ABT8N8J0_9BACL/406-440 SQVKFPGFMKLYIEG--T-DDQ---------------TE---D----K-----DNI----
A0A4Z1BM71_9STAP/405-439 QTIKFKGFMTLYVEA--K-DDK---------------EN---D----K-----ENK----
A0A1M7PG75_9BACI/408-442 SKIKFKGFMTVYIES--S-DDQ---------------EK---Q----K-----DKW----
A0A084J457_BACMY/407-441 SVVKFPGFMKVYVES--K-DDG---------------AE---E----K-----DKM----
A0ABU0DQ96_9BACI/408-442 SQIKFKGFMELYIEG--S-DDQ--------------KKD---E----------QKV----
A0ABR8R4K5_9BACI/407-441 SQVKFPGFMKVYVEG--S-DDQ---------------TD---D----K-----DKL----
A0A2K4DPG6_9STAP/405-439 QTIKFKGFMTLYVET--K-DDK---------------EN---D----K-----ENK----
A0A221MDL8_9BACI/408-442 SKIKFKGFMSVYIEG--T-DDN-KK-------------E---E----------NKY----
A0A1G6H2Y9_9BACI/408-442 SKVKFKGFMKVYVEG--N-DDD-KK-------------D---K----------DKL----
A0A0A1MG18_9BACI/408-442 SKIKFKGFMKVYVEG--N-DDN-KK-------------Q---E----------DKI----
A0ABR8SLH6_9BACL/407-441 SKVKFPGFMKVYVEG--N-DDG--------------KKE---E----------DRI----
A0A1H7YP48_9BACI/407-441 SKVKFPGFMKVYVEG--S-DDE---------------VD---E----K-----DKL----
A0A7W8FQX0_9BACL/406-440 SQVKFPGFMKLYIEG--T-DDQ---------------TE---D----K-----DNI----
A0ABV7KPE6_PLAOK/406-440 SQVKFPGFMKVYVEG--T-DDK---------------TE---D----K-----DNI----
A0ABM6ITA9_9BACL/406-440 SQVKFPGFMKLYIEG--T-DDQ---------------KE---E----K-----DNI----
A0ABM6QKA5_BACCL/407-441 SKVKFPGFMKVYIEG--T-DDQ---------------TE---E----Q-----DRI----
A0ABW4MIP6_9BACI/426-460 SKVKFPGFMKVYVEG--N-DDN---------------VE---E----K-----ENM----
A0A177KK51_9BACI/408-442 SKVKFQGFMKVYVEG--S-DDA---------------KE---E----K-----ENF----
A0A411A648_BACVE/407-441 SKVKFAGFMKVYVEG--K-DDQ---------------LE---E----K-----DRM----
A0A1N7FJ79_9ACTN/446-483 RTITFHGFLKAYVEG--A-DDP-----STD-------RD---D----S-----EKR----
A0ABT9XJT2_9BACL/407-443 SVLKFPGFMAVYTEG--T-DDQ-------------STDE---D----T-----AKF----
A0A832MVB5_FERPE/436-449 RERIFDGFEKVYT----L------------------------------------------
A0A841D5H8_PLAVE/445-482 RTITFHGFLKAYVEG--A-DDP-----STD-------RD---D----S-----EKR----
A0A8J3VZ71_9ACTN/455-492 RTITFYGFLKAYVEG--A-DDP-----ATD-------RD---D----S-----EKR----
A0A160M9I7_9BACI/407-441 SKVKFPGFMKVYVEG--T-DDQ---------------SE---E----K-----DNM----
A0A9Q4EVK7_9BACI/407-441 SKVKFSGFMKVYVEG--K-DDQ---------------ME---E----K-----DRM----
K9B6M7_9STAP/405-439     QTIKFKGFMTLYVET--K-DDQ---------------EK---D----K-----ENK----
A0A367F6N6_9ACTN/445-482 RTITFYGFLKAYVEG--A-DDP-----ATD-------RD---D----S-----VRR----
A0A9Q4HDI9_BACSC/407-441 SKVKFSGFMKVYVEG--K-DDQ---------------ME---E----K-----DRM----
A0AAP3FVS8_BACVA/407-441 SKVKFSGFMKVYVEG--K-DDQ---------------TE---E----K-----NRM----
A0AAP3FZK1_BACMO/407-441 SKVKFSGFMKVYVEG--K-DDQ---------------LE---E----K-----DRM----
A0ABU5ZHM9_9BACL/408-442 STVKFPGFMKLYVEG--N-DDD-TV-------------E---E----------DKL----
A0A553SP40_NIACI/408-442 SKIKFPGFMKVYVES--T-DDA---------------VE---E----Q-----NKQ----
A0A078MI83_9BACL/408-442 SQVKFPGFMKVYIEG--S-DDQ---------------KE---E----K-----STY----
A0A1G7F2G0_9BACL/408-442 SKIRFPGFMKVYVEG--N-DDG-------T-------TD---D----------DKY----
A0AAX2CIV6_9BACI/407-441 SVVKFPGFMKVYVES--K-DDG---------------AE---E----K-----DKM----
A0A365H8K2_9ACTN/439-476 KTITFYGFLKAYVEG--A-DDP-----ATD-------RD---D----Q-----ERR----
A0A5C5XED0_9PLAN/437-474 RQVVFPGFFRAYVEG--S-DDP-----EAA-------LD---D----S-----DSM----
A0A4S4C2C4_9BACL/408-442 SKLKFSGFMKVYVES--N-DDG-TT-------------E---E----------DRL----
A0A4U3MF64_9ACTN/443-480 RTITFYGFLKAYVEG--A-DDP-----STD-------RD---D----S-----EKR----
A0AAX1QBD5_9BACI/408-442 SKIKFPGFMKVYVEG--N-DDK---------------VE---E----K-----EKI----
A0A0B5NN79_BACTU/407-441 SVVKFPGFMKVYVES--K-DDG---------------AE---E----K-----DKM----
A0A0G8DIE4_BACCE/407-441 SVVKFPGFMKVYVES--K-DDG---------------AE---E----K-----DKM----
A0A1T3V543_BACAN/407-441 SVVKFPGFMKVYVES--K-DDG---------------AE---E----K-----DKM----
A0A7V7S9N7_9BACI/407-441 SVVKFPGFMKVYVES--K-DDG---------------AE---E----K-----DKM----
A0A841T3Q0_9BACL/408-442 SKLKFPGFMKVYVEG--N-DDG--------------TTE---E----------DRL----
A0ABV8SLU4_9BACL/408-442 SKLKFPGFMKVYVEG--N-DDG--------------TTD---E----------DRL----
A5IKG3_THEP1/399-426     LKKIFDGYEKVWTTE--R-NTG--------------------E-----------------
D2C7P3_THEP2/399-426     LKKIFDGYEKVWTTE--R-NTG--------------------E-----------------
TOP1_THEMA/399-426       LKKIFDGYEKVWKTE--R-NTG--------------------E-----------------
TOP1_CAMJE/408-436       RKILFDGYYKVYGDM---------------------------D----K-----DKI----
A0A150LAT5_9BACI/407-441 SKILFPGFMKVYVEG--T-DDQ---------------AE---E----Q-----DPL----
A0A410Z4Q1_BACLI/407-441 SKVKFSGFMKVYVEG--K-DDQ---------------ME---E----K-----NKM----
A0ABV9FFG1_9BACL/408-442 SKLKFPGFMKVYVEG--N-DDG--------------TTD---E----------DRL----
A0A1I4EU51_9ACTN/445-482 RTITFHGFLKAYVEG--A-DDP-----ATD-------RD---D----S-----EKR----
A0AA46TDW4_9ACTN/438-475 RTITFYGFLKAYVEG--A-DDP-----SKD-------RD---D----K-----QTR----
A0A031WEV6_CLODI/411-440 SKMKFDGYTKVY-----NFSER--------------------E----------DKI----
A0A0A8HQF9_STAHY/405-439 QTIKFKGFMTLYVEM--Q-DDK---------------EK---D----K-----ENR----
A0A1Y3MK21_9BACI/407-441 SVVKFSGFMKVYVES--K-DDG---------------AE---E----K-----DKM----
A0AA44R694_9BACI/407-441 SLVKFPGFMKVYVES--K-DDG---------------AE---E----K-----DKM----
A0A8J3RX51_PLARO/445-482 RTITFHGFLKAYVEG--A-DDP-----ATD-------RD---D----S-----EKR----
A0A917BN83_9ACTN/438-474 RVISFHGFLKAYVEG--R-DD------GGE-------AD---D----R-----ETR----
A0A4Y6PT82_PERCE/434-471 LKTDFAGFISAYLES--S-DDP-----EAE-------LA---D----Q-----EKH----
A0A0C7GC68_PARSO/411-440 SKLKFDGYTKVY-----NFTDR--------------------E----------DKI----
A0A089HRL8_PAEDU/408-442 SKVSFPGFMKVYVEG--N-DDG-------T-------TE---E----------EKY----
A0A1J9UTI5_9BACI/407-441 SVVKFPGFMKVYVES--K-DDG---------------AE---E----K-----DKM----
A0A242A7B5_9ENTE/408-442 SKIKFKGFMQVYVEG--R-DDG---------------KE---D----K-----ENI----
A0A4Y8LWP5_9BACL/408-442 SKLKFAGFMKVYVEG--N-DDG--------------TTD---E----------DRL----
A0ABW1IMI5_9BACL/409-443 SKVKFPGFMKVYVEG--N-DDG--------------QTD---E----------EKF----
A0A147KMY4_THECS/459-496 KIITFHGFLKAYVEG--S-DDP-----QAE-------LD---D----R-----ERR----
A0A1T4SRN1_9ACTN/460-497 KIITFHGFLKAYVEG--A-DDP-----EAE-------LD---D----R-----ERR----
A0A6H1P1K1_PRIMG/408-442 SKIKFPGFIKLYVEG--S-DDQ---------------VD---E----K-----DRM----
A0A7X0SPV2_9BACL/408-442 SKLKFAGFMKVYVES--N-DDG--------------TTE---E----------DRL----
A0A8I1SK22_9BACI/407-441 SKVKFPGFMKLYVEG--S-DDQ---------------VE---E----K-----EKQ----
A0ABV1KV75_9BACL/408-442 SKLKFAGFMKVYVEG--N-DDG--------------TTD---E----------DKL----
A0A2W2GAT7_9ACTN/446-483 RTITFYGFLRAYVEG--A-DDP-----STD-------RD---D----S-----EKR----
A0AAV4LIY4_9BACL/407-441 SKIKFPGFMTLYIEG--N-DEG---------------KD---E----G-----EKF----
K8ZL90_9ENTE/410-439     SEVIFDGYSRVYP----S-DTK--------------------K----------EKQ----
A0A559JCY6_9BACL/408-443 SKLKFPGFMKVYVEG--N-DDG------TA-------PD---E----------ERL----
A0A841TGD4_9BACL/408-443 SKLKFPGFMKVYVES--N-DDG------QA-------TE---E----------DRL----
L0EGE4_THECK/408-442     SKIKFPGFMKVYVEG--S-DDG-PS-------------D---E----------ENL----
A0ABT6THC6_9BACL/408-442 SKLKFAGFMKVYVEG--S-DDD-TP-------------D---E----------ERL----
A0A518D3R3_9BACT/440-477 KTIEFPGFLRAYVEG--A-DDP-----TAE-------LA---D----K-----ETV----
A0A1G8XVJ6_9ACTN/446-483 RTITFYGFLKAYVEG--A-DDP-----STD-------RD---D----S-----EKR----
A0A840PRS2_9ACTN/446-483 RTITFYGFLKAYVEG--A-DDP-----ATD-------RD---D----S-----EKR----
A0ABT3L0C1_9CYAN/429-466 KRIDFPGFFRAYVEG--S-DDP-----DAA-------IE---D----Q-----EVI----
A0A089LCK7_PAEBO/408-442 SKVSFPGFMKVYVEG--N-DDG--------------TTD---E----------EKY----
A0A841ZL07_9LIST/407-441 SKIKFAGFMKVYVES--N-DDN---------------KE---E----K-----ENI----
A0A3D9IY47_9BACL/410-444 SKLKFAGFMKVYVEG--N-DDG--------------TTD---E----------DRL----
A0A3T1D8N4_9BACL/410-444 SKLKFAGFMKVYVEG--N-DDG--------------TTD---E----------DKL----
A0A9X4KWZ2_9BACL/408-442 SKLKFAGFMKVYVEG--N-DDD-TT-------------D---E----------ERL----
A0ABW0M1G6_9BACL/408-442 SKLKFPGFMKVYVEG--N-DDG--------------TTD---E----------DRL----
A0ABW2FGL6_9BACL/408-443 SKLKFPGFMKVYVEG--N-DDG------TT-------TD---E----------DRL----
A0A7Y2E9X2_UNCEI/432-469 RTIDFPGFLRVYVEG--S-DDP-----DAE-------LA---D----K-----ETL----
A0A3N1DD26_9ACTN/445-482 RTITFHGFLKAYVEG--A-DDP-----ESG-------TD---D----Q-----ESR----
A0A091CCP3_9ENTE/408-442 SKVKFKGFMEVYVEG--R-DDG---------------KK---D----K-----DNV----
A0A2K8N6S5_9BACL/407-441 SKVKFPGFMTLYVEG--E-DDA-KE-------------E---E----------NRD----
A0A841YTI6_9LIST/407-441 SKIKFAGFMKVYVES--N-DDN---------------KE---E----K-----ENI----
D5WPD9_KYRT2/407-441     SKVKFPGFMTLYVEG--E-DDA-KD-------------E---E----------NRD----
A0A072NRK6_SCHAZ/433-467 SKVKFPGFMKVYIEG--N-DDN-TK-------------D---E----------DKL----
A0A3D9KJQ9_9BACL/410-444 SKLKFPGFMKVYVEG--N-DDG--------------TTD---E----------DRL----
A0A494XYL3_9BACL/408-442 SKLKFPGFMKVYVEG--N-DDG--------------TTD---E----------DRL----
A0ABW0HN64_9BACL/408-442 SKLKFPGFMKVYVEG--N-DDG--------------TTE---E----------DRL----
A0A4R6V414_9ACTN/460-497 KIITFHGFLKAYVEG--S-DDP-----QAE-------LD---D----R-----ERR----
A0A1H2U8N2_9BACL/408-442 SKVKFPGFMKVYVEG--N-DDN-KK-------------E---E----------DKY----
A0A125W1A5_ENTFL/408-442 SKVKFKGFMQVYVEG--R-DDG---------------KE---D----K-----ENI----
A0A0W8E4N3_9ZZZZ/409-440 SRLKFPGYKKVYNDS----EEE--------------------E----I-----KNP----
X5GJZ3_9RICK/417-449     SSLFFDGFYKVYGHN--E-DDD---------------NK--------------NNM----
A0A517MF87_9BACT/436-473 TSIEFEGFLRAYVEG--S-DDP-----EAE-------LA---D----K-----ETL----
A0A5B9QUD7_9BACT/436-473 TSIEFEGFLRAYVEG--S-DDP-----EAE-------LA---D----K-----ETL----
A0A5Q2MAS3_9ACTN/436-473 RTITFYGFLKAYVES--N-DDA-----EAE-------GD---D----Q-----QTK----
A0A8J3Q0Y4_9ACTN/479-516 RTITFYGFLKAYVEG--A-DDP-----STD-------RD---D----S-----EKR----
A0A1N7IW27_9BACL/408-442 SKVKFPGFMKVYTEG--N-DDG--------------TKE---E----------NKF----
A0A3G3K5P4_9BACL/408-442 SKLKFPGFMKIYVEG--N-DDG--------------STE---E----------DRL----
H8K806_RICAC/416-450     STITFDGFYKIYRES--V-DDE---------------AE---E----E-----NKM----
S6GAX7_ANAPH/417-447     STLSFDGYYRVY--G--S-EDS--------------------D----K-----RRM----
A0AA41Q0U8_9ACTN/454-491 KIITFHGFLKAYVEG--S-DDP-----DAE-------LD---D----R-----ERR----
A0A200JF31_9ENTE/408-442 AKVKFKGFMQVYVEG--R-DDG---------------KE---D----K-----ENI----
A0A150L4E1_9BACL/407-441 SKVKFPGFMKVYVEG--T-DDQ---------------TE---E----Q-----DRF----
A0A6G8AWE9_9ENTE/409-443 SKIKFAGFTKVYIEG--K-DDG---------------KE---D----K-----ENI----
B9KIC6_ANAMF/418-448     SSLGFDGYQKVYGTD----DDD--------------------K----------RKM----
H6QJQ9_RICMA/416-450     STIAFDGFYKVYRES--V-DDE---------------AE---E----E-----NKM----
H8KD92_RICMS/416-450     STIAFDGFYKVYRES--VDDDA---------------EE---E----------NKM----
Q2GKB4_ANAPZ/417-447     STLSFDGYYRVY--G--S-EDS--------------------D----K-----RRM----
A0A3P1T9T0_9ACTN/442-478 RTISFHGFLKAYVAG--T-DDD------QT-------SD---D----T-----QSR----
A0A1H7PVB4_STRJI/455-492 KIITFHGFLKAYVEG--R-DDP-----DAE-------LD---D----R-----ERR----
A0A1M4VWY1_STRHI/459-497 RTITFAGFLKAYVEA--V-DAE-----AGG--E----AD---D----A-----ETR----
A0A2P8D140_9ACTN/460-497 KIITFHGFLKAYVEG--S-DDP-----DAE-------LD---D----R-----ERR----
A0A852U189_9ACTN/460-497 KIITFHGFLKAYVEG--S-DDP-----EAE-------LD---D----R-----ERR----
A0A0S3K8U5_9ENTE/408-442 AKVKFKGFMQVYVEG--R-DDG---------------KE---D----K-----ENI----
A0A377FUJ1_9BACL/407-445 STVKFPGFMKVYIES--K-DEDIED-TN---------PE---K----------EGL----
C4K2S3_RICPU/416-450     STIAFDGFYKVYRES--M-DDE---------------AE---E----E-----NKM----
D5AWQ5_RICPP/416-450     SIIAFDGFYKVYRES--LDDED---------------EE---D----------NKM----
H6PT82_RICP3/416-450     STIAFDGFYKVYRES--M-DDE---------------AE---E----E-----NKM----
H8LLS8_RICSL/416-450     STIAFDGFYKVYRES--M-DDE---------------AE---E----E-----NKM----
Q7PBH0_RICS2/416-450     STIAFDGFYKVYRES--M-DDE---------------AE---E----E-----NKM----
A0A271J106_9BACT/434-471 QVIEFPGFFRAYVEG--K-DDP-----TAA-------LD---D----R-----DSP----
A0A371PBZ9_9ACTN/436-473 RTITFYGFLKAYVES--N-DDA-----DAE-------GD---D----Q-----QTK----
A0A5M4FDY6_9ACTN/436-473 RTITFYGFLKAYVES--H-DDT-----DAE-------GD---D----Q-----QTK----
A0A930YGR7_9ACTN/440-476 RVITFHGFLKAYVEG--T-EG------GKR-------SD---D----D-----QVP----
TOP1_STRCO/448-485       KTITFHGFLKAYVEG--A-DDP-----NAE-------LD---D----R-----ERR----
A0A368SYW0_9ACTN/460-497 KIITFHGFLKAYVEG--A-DDP-----EAE-------LD---D----R-----ERR----
A0A542ZTP8_RARFA/440-479 TVITFPGFLAAYEES--A-DVD---RYDKG-------NP---N----A-----ESR----
A0A853A4K1_9ACTN/469-506 KIITFHGFMKAYVEG--A-DDP-----DAE-------LD---D----R-----ERR----
A0A2P2CF10_9ZZZZ/439-475 RTITFHGFLKAYVEG--T-DD------NAS-------KD---D----A-----ETR----
B7KFB6_GLOC7/429-466     KQIDFPGFFRAYVEG--S-DDP-----EAA-------IE---D----Q-----EVI----
A0ABT2MU13_9CYAN/429-466 KRIDFPGFLRAYVEG--S-DDP-----DAA-------LE---D----Q-----EVI----
A0ABX8RCY3_9CLOT/409-438 SKLIFDGFLKVYTYA--TVSDK--------------------E-----------------
A0A9D1M580_9PROT/407-442 QVINFDGFLKLYVESKDDSDED----------------D---E----------NRI----
C3PN41_RICAE/416-450     STIAFDGFYKVYRES--I-DDE---------------AE---E----E-----NKM----
A0A5C4MXY8_9ACTN/436-473 RTLTFYGFLKAYVEG--A-DDP-----DTE-------SD---D----K-----QTR----
A0A921JQF2_9ACTN/442-478 RTITFPGFLKAYVQG--V-DDD------SA-------SD---D----A-----QSR----
A0A0A1DGR5_NOCSI/439-475 RVITFHGFLKAYVEG--T-DD------NAA-------KD---D----Q-----ETR----
A0A895XHD9_9ACTN/441-478 KTITNPGFLKAYVES--L-DDA-----SGE-------AD---D----A-----ERR----
A0AA90H2H2_9ACTN/449-486 KIITFHGFMKAYVEG--A-DDP-----NAE-------LD---D----R-----ERR----
A0A1U7HR29_9CYAN/429-466 KRIDFAGFFRAYVEG--S-DDP-----EAA-------LD---S----Q-----DVI----
A0A0D8BRI5_GEOKU/407-441 SKVKFPGFMKVYIEG--T-DDQ---------------TE---E----Q-----DRI----
A0A1X6WNB7_9ENTE/409-443 SKVKFAGFTKVYIEG--K-DDG---------------KE---D----K-----ENI----
A0A1M6VB01_9BACT/438-475 RTVEFPGFFRAYVEG--R-DDP-----EAA-------LE---D----R-----DQP----
A0A5C5Y0S8_9PLAN/444-481 TSILFEGFLRAYVEG--S-DDP-----AKE-------LA---D----K-----ERL----
A0A066YTD7_9ACTN/449-486 KIITFHGFLKAYVEG--A-DDP-----NAE-------LD---D----R-----ERR----
A0A0U4BDD3_9ACTN/443-479 RTITFHGFLKAYVES--R-ED------NGQ-------GD---D----Q-----QTK----
A0A1H0P0F6_9ACTN/451-488 KIITFHGFLKAYVEG--A-DDP-----NAE-------LD---D----R-----ERR----
A0A3A4AUB4_9ACTN/455-492 RVITFHGFLKAYVEG--A-DDP-----STD-------RD---D----Q-----ERR----
A0A1D2YXK0_9BACI/409-444 SKVKFPGFRKVYVEG--I-DDN-------------KETE---E----------DKL----
H8K4W8_RICAG/416-450     STIAFDGFYKVYRES--V-DDE---------------AE---E----E-----NKM----
A0A1W1V7W4_9DEIO/438-475 RTIDFPGFLRAYVEG--S-DDP-----AAA-------LE---D----R-----ETP----
A0A518K6C3_9BACT/443-480 KTIDFPGYLRAYVEG--S-DDP-----DAE-------LA---D----Q-----EKA----
A0A641AS62_9ACTN/436-473 RTITFYGFLKAYVES--S-DDA-----DSE-------GD---D----Q-----QTK----
A0ABP6A7C3_9ACTN/447-484 KTITEPGFLKAYVES--S-DDE-----NAE-------AE---D----A-----ERR----
A0A1T3NZW1_9ACTN/453-490 KIITFHGFLKAYVEG--S-DDP-----DAE-------LD---D----R-----ERR----
A0A345SYM5_9ACTN/450-487 KIITFHGFLKAYVEG--A-DDP-----NAE-------LD---D----R-----ERR----
A0A521DC44_9BACT/435-472 KKILFPGYFRAYVEG--S-DDP-----EAA-------LE---N----Q-----ENF----
A0A8J7DV44_9CYAN/429-466 KRIDFPGFFRAYVEG--S-DDP-----DAA-------LE---N----Q-----EVI----
A0A951QGY0_9CYAN/429-466 KRIDFAGFFRAYVEG--S-DDP-----DAA-------IE---D----Q-----EVI----
A0A0B8R1T6_LISMN/407-441 SKIKFHGFMKVYVES--N-DDN---------------TE---E----K-----ENI----
A0A316IEK3_9PSEU/435-473 RTITFAGFLKAYVET--V-DAE-----AGG--E----SD---D----A-----ESR----
A0ABP7A0X3_9PSEU/435-473 RTITFAGFLKAYVET--V-DAE-----AGG--E----SD---D----A-----ESR----
A0A1I5EUU7_9ACTN/452-489 KTITFHGFLKAYVES--A-DDP-----STD-------RD---D----Q-----ERR----
A0A060RK68_9STRE/432-460 SQVKFDGYLAVYNDS---------------------------D----K-----NKM----
A0A069CZ54_WEIOS/431-460 SKTKFAGFTKAYPAA--R--------------------E---K----------DNK----
A0A0R2HA64_PEDPE/411-440 SKTKFEGFTKVYKTN----KDK-------------------------------DNV----
A0A7X0ZG54_9LIST/407-441 SKIKFHGFMKVYVES--N-DDN---------------TE---E----K-----ENI----
A0A7X0ZZT6_9LIST/407-441 SKIKFHGFMKVYVES--N-DDN---------------TE---E----K-----ENI----
A0A842CLU3_9LIST/407-441 SKIKFHGFMKVYVES--N-DDN---------------TE---E----K-----ENI----
A0AAX2DN75_LISIV/407-441 SKIKFHGFMKVYVES--N-DDN---------------TE---E----K-----ENI----
A0A259TV27_9BACT/434-471 QVIVFPGFFRAYVEG--K-DNP-----DAA-------LD---D----R-----DTP----
A0A168FDX4_9MICO/448-492 TVITFRGFLAAYEES--R-DVE---AAEGD-------AA---T----TSSGPKESR----
A0A1J7C9I5_9ACTN/453-490 KVITFHGFMKAYVEG--A-DDP-----NAE-------LD---D----R-----ERR----
A0A7W7RMH0_9ACTN/465-502 KVITFHGFLKAYVEG--A-DDP-----EAE-------LD---D----R-----ERR----
A0A9W6STI4_9ACTN/441-478 KTITDPGFLKAYVES--L-DDD-----AED-------AD---D----A-----ERR----
TOP1_SYNE7/429-466       KRIDFPGFFRAYVEG--S-DDP-----DAA-------LE---D----R-----EIL----
A0A1M4VVU8_9BACT/435-472 KKIIFPGFFRAYVEG--S-DDP-----DAA-------LE---N----Q-----ERF----
A0A7X1C5D5_LISSE/407-441 SKIKFHGFMKVYVES--N-DDN---------------TE---E----K-----ENI----
A0ABQ2URJ4_9PSEU/435-473 RTITFAGFLKAYVES--I-DAE-----AGG--E----SD---D----A-----ESR----
A0A1Q2CSG9_9ACTN/442-478 RTITFPGFLKAYVQG--T-DDD------SA-------SD---D----A-----QTR----
A0A6H1U3S7_9CYAN/429-466 KRIDFPGFLRAYVEG--S-DDP-----DAA-------LE---D----R-----EVI----
A0A7X1NXW4_9DEIO/438-475 RTIDFPGFLRAYVEG--S-DDP-----AAA-------LE---D----R-----ETP----
A0A073AVB1_9PSEU/464-502 RTITFPGFLKAYVES--V-DSE-----AGG--V----AD---D----A-----EKR----
A0A4R7UYQ9_9PSEU/456-494 RTITFPGFLRAYVET--V-DTE-----AGG--E----AD---D----A-----ERR----
A0A8J3C6X8_9PSEU/434-472 RTITFAGFLKAYVEA--V-DAE-----AGG--E----AD---D----A-----ETR----
A0A844GMD3_9CHRO/429-466 KRIDFAGFFRAYVEG--S-DDP-----EAA-------LE---N----Q-----EVI----
A0A1B2HYA0_9PSEU/436-474 RTITFAGFLKAYVET--V-DAE-----AGG--E----SD---D----A-----ESR----
A0A7W7C661_9PSEU/435-473 RTITFAGFLKAYVEA--V-DSE-----AGG--E----SD---D----A-----ERR----
Q1IWT9_DEIGD/438-475     RTLDFPGFLRAYVEG--S-DDP-----TAA-------LE---D----R-----ETP----
A0A6P2BPA4_9ACTN/482-519 KIITFYGFLKAYVES--T-DDT-----AAD-------RD---D----Q-----ERR----
A0A073JMA1_LIMRT/427-456 SKVKFPGFTKVYKRG----TEK-------------------------------DNL----
A0A1W1UTJ9_PEPAS/425-454 SQIKFDGFSRVYNYS----NEK-------------------------------DNI----
A0A5B2XG11_9PSEU/457-495 RTITFAGFLKAYVET--V-DSE-----AGG--E----AD---D----A-----ESR----
A0A0R2NXZ4_9ACTN/438-473 SVITFPGFLAAYEDV--S-DE------KSD--------E---E----S-----DRR----
A0A420XQ31_9ACTN/450-488 TVISFRGFLAAYEEG--R-DED---AAARA-------EE---R----------EQR----
A0A941GRM2_9CHRO/429-466 KRIDFPGFFRAYVEG--S-DDP-----EAA-------LE---N----Q-----EVI----
TOP1_HELPY/407-435       RKLLFDGYYKIL--G--N-DDK-------------------------------DKL----
TOP1_RICFE/416-450       STIAFDGFYKVYRES--V-DDE--------------AEE---E----------NKM----
F7XSK6_TREPU/420-452     TQVIEQGFYRVLKML--SPKDL--------------------S----------KAV----
TOP1_HELPJ/407-435       RKLLFDGHYKIL--G--N-DDK-------------------------------DKL----
A0A0F3MQJ6_RICFI/416-450 STIAFDGFYKVYRES--V-DDE---------------AE---E----E-----NKM----
A0A1H0NF98_9PSEU/435-473 RTITFAGFLKAYVET--V-DAE-----AGG--E----SD---D----A-----ESR----
A0A5B9M6I5_9BACT/436-473 TSILFEGFLRAYVEG--S-DNP-----EAE-------LA---D----K-----ERI----
A0ABP9W7C1_9DEIO/438-475 RTIDFPGFLRAYVEG--S-DDP-----TAA-------LE---D----R-----ETP----
A0A1N6VNM3_9SPIO/431-468 NAIEFPGFLRVYVEG--A-DNP-----EAA-------LE---N----K-----EVL----
A0A8K2A141_9CYAN/429-466 KRIDFPGFFRAYVEG--S-DDP-----DAA-------IE---D----Q-----EVV----
A0ABM9UL45_SARVE/407-439 SNIKFDGFMKLYEYL--G-EED----------------E---A----------ESL----
G4KMQ9_RICJY/416-450     STIAFDGFYKVYRES--M-DDK---------------AE---E----A-----NKM----
A0A5C6ACB0_9BACT/445-482 KTIDFPGYLRAYVEG--S-DDP-----DAE-------LA---D----Q-----EKT----
A0ABP9PFR7_9PSEU/435-473 RTITFAGFLKAYVES--L-DEQ-----SGG--E----AD---D----A-----ERR----
A0A1G6GD18_9ACTN/444-479 RTITFPGFLKAYVES--V-DDG-------V-------AD---D----S-----QRR----
A0A5B8NPC2_9CHRO/429-466 KRIDFPGFFRAYVEG--S-DDP-----EAA-------LD---N----Q-----EVV----
K9WA39_9CYAN/429-466     KRIDFPGYLRAYVEG--S-DDP-----EAA-------LE---D----Q-----EVI----
A0ABV0JTS1_9CYAN/429-466 KRIDFYGFLRAYVEG--S-DDP-----EAA-------LE---N----M-----EVI----
A8F198_RICM5/416-450     STIAFDGFYKVYRES------V--------------------D---DEAEEE-NKM----
A0A1H9X2X6_9PSEU/435-473 RTITFAGFLKAYVET--V-DAE-----AGG--E----SD---D----A-----ESR----
A0ABP9XIG6_9DEIO/438-475 RTIDFPGFLRAYVEG--S-DDP-----TAA-------LE---D----R-----ETP----
A0ABV8CAN7_9PSEU/455-493 RTITFAGFLKAYVES--I-DAE-----AGG--E----SD---D----A-----ESR----
A0A1H1LHI2_9ACTN/464-500 RTITFHGFLKAYVES--SDDDS--------------ASD---D----A-----QTR----
A0ABD6FGG5_9PSEU/454-492 RTISFPGFLRAYVEA--P-DSE-----AGG--E----AD---D----A-----ERR----
A0A7D6J4R3_9CYAN/429-466 KRIDFPGFFRAYVEG--S-DDP-----DAA-------LE---S----Q-----EVM----
A0A1U7P4G8_9DEIO/443-480 RTIDFPGFLRAYVEG--S-DDP-----SAA-------LE---D----R-----ETP----
A0A561WS91_ACTTI/447-484 KTITDPGFLRAYVES--S-DDE-----NAE-------AE---D----A-----ERR----
A0A066TWX3_9PSEU/458-496 RTITFAGFLKAYVEA--V-DTE-----TGG--E----AD---D----K-----QSR----
A0A4V2SV47_9PSEU/436-474 RTITFAGFLKAYVEA--V-DSE-----SGG--E----AD---D----A-----ERR----
A0A1E5QQM0_9CYAN/429-466 KRIDFPGFFRAYVEG--S-DDP-----DAA-------IE---D----R-----EVI----
A0A2Z2L7V6_9RICK/417-447 SSLGFDGYQKVYGTD--D-DDK-------------------------------RNM----
A0A1Q8CNB2_9PSEU/456-494 RTITFPGFLRAYVEA--V-DSE-----EGG--E----AD---D----A-----ERR----
A0A8J3FFJ7_9ACTN/437-474 KTITEPGFLRAYVES--S-DDE-----NAE-------AE---D----A-----ERR----
A0A1R4JQH3_9MICC/459-498 TVITFKGFLDAYEEG--K-DAG---AEDES-------KD---S----M-----GRR----
A0A8J4DJY2_9ACTN/447-484 KTITDPGFLRAYVES--S-DDE-----NAE-------AE---D----A-----ERR----
A0A1Z4UY69_9CYAN/429-466 KRIDFPGYLRAYVEG--S-DDP-----EAA-------LE---D----Q-----EVI----
E1RCE7_SEDSS/434-471     TRIEFPGFIRVYVEG--K-DDP-----EAA-------LD---D----K-----ETF----
A0AAU8MNL6_9RICK/416-447 SSIFFDGFYKVYQDN--I-EAE--------------------N----------EGL----
A0A8H9L959_9DEIO/442-479 RTIDFPGFLRAYVEG--S-DDP-----SAA-------LE---D----R-----ETP----
A0A1H0AL95_ALLAB/460-498 RTITFPGFLKAYVET--V-DSE-----AGG--E----AD---D----A-----ETR----
A0A255HA31_9ACTN/462-501 RTITFHGFLKAYVEA--I-DES---------------RE---G----STSDDAQSR----
A0A0D8ZY07_9CYAN/429-466 KRIDFPGYLRAYVEG--S-DDP-----NAA-------LE---D----K-----EVI----
A0A947GK70_9CYAN/429-466 KRIDFPGFFRAYVEG--S-DDP-----NAA-------LE---D----R-----EVT----
A0A0F3NEF0_ANAPH/417-447 STLSFDGYYRVY--G--S-EDS--------------------D----K-----RRM----
A0AAU7BY51_9RICK/416-450 STIAFDGFYKVYRES--I-DDE---------------EE---E----K-----NKI----
A0A249JWD5_9ACTN/435-471 SVITFAGFLAAYEDI--V-ED------KAD-------VE---D----T-----DRR----
A0A317N1W0_9NOCA/440-478 RTITFPGFLKAYVES--V-DEE-----AGG--Q----SD---D----A-----ESR----
A0A5C5ZTR1_9BACT/442-479 KTIDFPGYLRAYVEG--S-DDP-----SAE-------LA---D----Q-----EKS----
A0ABQ2I2D5_9PSEU/435-473 RTITFAGFLKAYVET--V-DAE-----AGG--E----SD---D----A-----ESR----
A0ABW1DIX7_9DEIO/443-480 RTIDFPGFLRAYVEG--S-DDP-----AAA-------LE---D----R-----ETP----
A0A6M1KU50_9ACTN/447-484 KTITDPGFLRAYVES--S-DDE-----NAE-------AE---D----A-----ERR----
A0A1J1LIY5_9CYAN/429-466 KRIDFPGFLRAYVEG--S-DDP-----EAA-------LE---D----Q-----EVL----
A0A517R3S6_9PLAN/435-472 RHVEFPGFFRAYVEG--S-DDP-----EAA-------LD---D----T-----ESA----
A3ILD7_9CHRO/429-466     KRIDFPGFFRAYVEG--S-DDP-----DAA-------IE---D----Q-----EVI----
A0A3B0J0S2_9RICK/416-447 SSIFFDGFYKVYQDN--M-EAE--------------------N----------EGL----
A0A418VAR7_9DEIO/464-501 RTIDFPGFLRAYVEG--S-DDP-----AAA-------LE---D----R-----ETP----
A0A7C9VUL3_9PSEU/455-493 RTITFAGFLKAYVET--V-DAE-----AGG--E----SD---D----A-----ESR----
A0ABQ2S505_9DEIO/442-479 RTIDFPGFLRAYVEG--S-DDP-----SAA-------LE---D----R-----ETP----
A0ABU4UYF2_9PSEU/456-494 RTITFAGFLKAYVET--V-DAE-----AGG--E----SD---D----A-----ESR----
A0A367YTU9_9ACTN/440-478 RTITFHGFLKAYVES--V-EES----SGAE-------SD---D----A-----QAR----
A0A839DZV2_9PSEU/466-504 RTITFPGFLKAYVES--V-DSE-----EGG--V----AD---D----A-----ESR----
A0A0A1ZK99_PROMR/430-467 KSIDFAGFFRAYVEG--S-DDP-----SSS-------LE---Q----Q-----EII----
A0A480A1A8_9CYAN/429-466 KRIDFPGYLRAYVEG--S-DDP-----EAA-------LE---D----Q-----EVI----
A0A926VI53_9CYAN/429-466 KRIDFPGYLRAYVEG--S-DDP-----EAA-------LE---D----Q-----EVI----
A0AAE4JXJ6_9CYAN/429-466 KQIDFPGFFRAYVEG--S-DDP-----DAA-------LE---S----Q-----EVI----
A0A100HKJ1_9DEIO/442-479 RTIDFPGFLRAYVEG--S-DDP-----SAA-------LE---D----R-----ETP----
H8GW33_DEIGI/443-480     RTIDFPGFLRAYVEG--S-DDP-----AAA-------LE---D----R-----ETP----
A0ABQ2IW84_9DEIO/442-479 RTIDFPGFLRAYVEG--S-DDP-----SAA-------LE---D----R-----ETP----
A0A0D0X1F8_9ACTN/447-484 KTITDPGFLRAYVES--S-DDE-----NAE-------AE---D----A-----ERR----
A0A7W3JE27_9MICO/447-488 TVISFRGFLAAYEEG--A-D------ADND-------AA---E----GAAAAKETR----
A0A1Z4KHQ5_ANAVA/429-466 KRIDFPGYLRAYVEG--S-DDP-----EAA-------LE---D----Q-----EVI----
A0AAV3XP67_9CYAN/429-466 KRINFPGYLRAYVEG--S-DDP-----NAA-------IE---D----Q-----EVI----
A0AAD1CB58_RICJA/416-450 STIAFDGFYKVYRES--M-DDK---------------AE---E----A-----NKM----
A0A927JEZ3_9ACTN/459-497 RTITFPGFLSAYVET--V-DDE-----SGG--Q----AD---D----E-----ERR----
A0A0K1JN34_9MICO/439-477 TVITFRGFLAAYEEG--R-DAT---RNSDD-------AD---Q----------ERR----
A0A4Q7WVG3_9ACTN/447-484 RVITFHGFLKAYVEG--A-DDP-----SAG-------TD---D----Q-----ETR----
A0A0C1YJP1_9CYAN/429-466 KRIDFPGFFRAYVEG--S-DDP-----DAA-------IE---N----Q-----EVL----
A0A2W4WJ36_9CYAN/429-466 KRIDFPGFFRAYVEG--S-DDP-----EAA-------IE---D----Q-----EVL----
TOP1_RICPR/416-450       SIIAFDGFYKVYRES--LDDED---------------EE---D----------NKM----
A0A098EFI4_ANAPH/417-447 STLSFDGYYRVY--G--S-EDS----------------D---K----------RRM----
A0A3B0JJE3_9RICK/416-447 SSIFFDGFYRVYQDN--I-EAE--------------------N----------EGL----
A0AAU7YKM0_9RICK/416-447 SSIFFDGFYRVYQDN--I-EAE--------------------N----------EGL----
L0A4B2_DEIPD/438-475     KAIDFPGFLRAYVEG--S-DDP-----EAA-------LE---D----R-----EVL----
A0A1G7UQZ8_PSEOR/485-523 RTITFPGFLKAYVET--V-EES-----SNE--Q----AD---D----A-----ESR----
A0A438BCA7_9NOCA/452-490 RTITFPGFLKAYVES--V-DEE-----AGG--Q----SD---D----A-----ESR----
A0A8J3K8T5_9ACTN/447-484 RTITDPGFLRAYVES--S-DDE-----SAE-------AD---D----A-----ERK----
A0A0V7ZC73_9CYAN/433-470 KRIDFPGFLRAYVEG--S-DDP-----EAA-------LE---D----K-----EVI----
A0A2T1M150_9CHRO/429-466 QKIDFPGFFRAYVEG--L-DDP-----DAA-------LD---N----R-----EVI----
A0A6J4N970_9CYAN/439-476 KRIDFAGFFRAYVEG--S-DDP-----NAA-------IE---D----Q-----EII----
A0A9P1P1K7_9CYAN/429-466 KRIDFPGFLRAYVEG--S-DDP-----DAA-------LE---N----Q-----EVP----
A0A1H6SNG0_9DEIO/433-470 RTIDFPGFLRAYVEG--H-DDP-----AAA-------LE---D----R-----DTP----
A0ABP9U7F1_9DEIO/443-480 RTIDFPGFLRAYVEG--S-DDP-----GAA-------LE---D----R-----ETP----
A0A368VMD9_9ACTN/469-507 RTITFAGFLKAYVES--V-DSE-----AGG--V----AD---D----A-----ESR----
A0A166JPY6_NODSP/429-466 KRIDFPGFLRAYVEG--S-DDP-----DAA-------LE---D----Q-----EVI----
A0AAW9PX43_9CYAN/429-466 KRIDFAGFFRAYVEG--S-DDP-----DAA-------LE---G----Q-----EVV----
A0A918CM57_9DEIO/443-480 RAIDFPGFLRAYVEG--S-DDP-----NAA-------LE---D----R-----EVI----
TOP1_MYCLE/458-496       RTLTFPGFLKAYVET--V-DEL-----AGG--E----AD---D----A-----ERR----
A0A239NR86_9ACTN/449-486 KTITDPGFLRAYVES--S-DDE-----SAE-------AE---D----A-----ERR----
A0A2A8CZK8_9BACT/437-474 KEIVFPGFFRAYVEG--S-DDP-----EAD-------LE---D----R-----ERP----
A0A8J7Z3U9_9CYAN/437-474 KRIDFPGFFRAYVEG--S-DDP-----DAA-------IE---D----Q-----EVI----
A0A1L5YCQ9_9EUKA/430-467 KRIDFAGFFQAYVEG--N-DDP-----EGI-------LE---G----Q-----EIL----
A0A0F3ND22_9RICK/417-449 SSLFFDGFYKVYGYS--E-DDD--------------------N----K-----NNM----
A0A3G8Y9P8_9DEIO/443-480 RSIDFPGFLRAYVEG--R-DDP-----QAA-------LE---D----R-----ETI----
A0A3E0HUG8_9PSEU/457-495 RTITFAGFLKAYVEA--I-DSE-----AGG--E----AD---D----A-----ERR----
A0A139X3E1_9CYAN/433-470 KRIDFPGYLRAYVEG--S-DDP-----EAA-------LE---D----Q-----EVI----
A0A6N8G133_9CHRO/435-472 KRIDFPGYLRAYVEG--S-DDP-----EAA-------LE---D----Q-----EVI----
A0A2D0A824_9DEIO/443-480 RTIDFPGFLRAYVEG--S-DDP-----GAA-------LE---D----R-----ETP----
A0ABP6KY96_9ACTN/452-490 RTITFPGFLSAYVET--V-DEQ-----AGG--Q----AD---D----E-----ERR----
A0A1R4IBB4_9ACTN/445-482 RTITFHGFMKAYVEG--N-DDE-----DQK-------SD---D----A-----QAK----
A0A1B7W0H2_APHFL/429-466 KRIDFPGYLRAYVEG--S-DDP-----DAA-------LE---D----Q-----EVI----
A0A8J6ZJC9_DESMC/429-466 KRIEFPGYLRAYVEG--S-DDP-----EAA-------LE---D----Q-----EVI----
A0A8J6XRE2_9CYAN/438-475 KRIDFPGFLRAYVEG--S-DDP-----EAA-------LE---D----Q-----EVI----
A0A2K3UW73_9DEIO/443-480 RTIDFPGFLRAYVEG--S-DDP-----SAA-------LE---D----R-----ETP----
A0A7C9LVV1_9DEIO/458-495 RTIDFPGFLRAYVEG--S-DDP-----SAA-------LE---D----R-----ETP----
A0ABV8XR39_9DEIO/438-475 RTIDFPGFLRAYVEG--S-DDP-----NAA-------LE---D----R-----DTP----
A0A076ETH3_RHOOP/456-494 RTITFAGFLKAYVES--V-DEE-----AGG--Q----SD---D----A-----ESR----
A0A1G6LKK5_9ACTN/475-518 RTITFPGFLRAYVES--R-DE------GSGGGEDEHGSD---D----A-----ERR----
A0A2A2WQS5_9ACTN/461-503 RTITFPGFLKAYVEA--A-EES-----SES--SDKPMAD---D----A-----ERR----
A0A516X032_9ACTN/461-499 RTITFPGFLKAYVET--V-DAL-----EGG--E----AD---D----A-----ERR----
A0A2K8SP28_9NOSO/400-437 KRIEFPGYLRAYVEG--S-DDP-----EAA-------LE---D----Q-----EVI----
A0A3S1AFF6_CHLFR/406-443 KRIDFPGYLRAYVEG--S-DDP-----EAA-------LE---D----Q-----EII----
A0A9E3HCJ3_9NOST/435-472 KRIDFPGYLRAYVEG--S-DDP-----EAA-------LE---D----Q-----EII----
A0AA43GU24_9CYAN/429-466 KRIDFPGFLRAYVEG--S-DDP-----DAA-------LE---D----Q-----EVI----
A0AA43KE96_9CYAN/429-466 KRIDFPGFLRAYVEG--S-DDP-----DAA-------LE---D----Q-----EVI----
A0A5M3T8W2_ARTPT/429-466 KRIDFPGFLRAYVEG--S-DDP-----DAA-------LE---N----Q-----ELP----
A0ABU8YKX1_9CYAN/471-508 KRIDFPGFLRAYVEG--S-DDP-----DAA-------LE---D----Q-----EVI----
A0A7L7YSB4_9RICK/416-447 SSIFFDGFYKVYKDN--M-DSE--------------------N----------EGL----
A0AAU7Q1F5_9RICK/416-447 SSIFFDGFYKVYQDN--M-EAE--------------------N----------EGL----
D1AS91_ANACI/418-448     SSLGFDGYQRVYGTD----DDD--------------------K----------RKM----
A0A318S9H9_9DEIO/448-485 KAIDFPGFLRAYVEG--S-DDP-----DAA-------LE---D----R-----EVL----
A0ABV5LTZ8_9ACTN/449-487 TIITFRGFLAAYEEG--R-DEA---REVEG-------DD---A----------ERR----
A0A076NNY7_9CORY/444-473 RTITFPGWLRAYSDT-----------------------N---D----K-----ETH----
A0A1G7MHM1_9ACTN/475-519 RTITFPGFLRAYVES--R-DEG-----AQNSGEDDHGSD---D----A-----ERR----
A0A1H9RXZ6_9ACTN/450-483 RTITFPGFLRAYVES--T-DEP----------------G---E----S-----STR----
A0A895YKE7_9ACTN/462-499 KTIIDPGFLKAYVES--S-DDA-----DAE-------AE---D----A-----ERR----
A0A1X4G3D7_9CYAN/429-466 KRIDFPGYLRAYVEG--S-DDP-----EAA-------LE---D----Q-----EVI----
A0A433VSI2_9CYAN/400-437 KRIDFEGYLRAYVEG--S-DDP-----DAA-------LE---N----M-----EII----
A0ABR5TN12_9BACL/410-438 SKIKFDGFTKIL-----KIKEK-------------------------------TKS----
A0A6N3DIK9_VEIPA/479-509 SRVIFPGFSAVYEDV--KKEDA---------------PQ---------------------
F7XTV4_MIDMI/415-449     SSIAFSGFYKVYREG--I-DDA---------------DE---E----K-----DRI----
A0A6G9Y5G4_9NOCA/487-525 RTITFAGFLKAYVES--V-DEE-----------AGGQSD---D----A-----ESR----
A0A1M4TH52_9ACTN/450-484 RVVTSPGYQMVYEES--A-DDT---------------LD---T----E-----DSP----
D6ZC67_SEGRD/458-496     LVITNPGFLRAYVET--V-DEL-----AGG--E----AD---D----A-----QRH----
A0A0C1NEQ2_9CYAN/433-470 KRIDFPGYLRAYVEG--S-DDP-----EAA-------LE---D----Q-----EVI----
A0A1Z3HR06_9CYAN/400-437 KRIDFPGFFRAYVEG--S-DDP-----DAA-------LD---D----Q-----EVI----
A0A2G4F0Y0_9CYAN/460-497 KRIDFPGFLRAYVEG--S-DDP-----DAA-------LE---D----Q-----EVI----
A0A8J7HIT3_9CYAN/429-466 KRIDFPGYLRAYVEG--S-DDP-----EAA-------LE---D----Q-----EVI----
A0A8J7LD42_9NOST/429-466 KRIDFPGYLRAYVEG--S-DDP-----EAA-------LE---D----Q-----EVI----
Q11AC4_TRIEI/429-466     KRIDFPGFLRAYVEG--S-DDP-----EVS-------LE---N----Q-----EVP----
A0A7G5CA84_WOLPI/416-447 SSIFFDGFYKVYQDN--M-EAE--------------------N----------EGL----
A0A0S4QSC7_9ACTN/488-525 KVITFPGFLRAYVEG--A-DDP-----DAE-------LE---D----R-----ERR----
A0A1H2KHN4_9ACTN/452-490 RTITFPGFLSAYVET--V-DEQ-----AGG--Q----AD---D----A-----ENR----
A0A086CIU7_9CHRO/431-468 KRIDFPGFFRAYVEG--S-DNP-----ETV-------LE---S----Q-----EII----
A0A1Z4GQ84_9CYAN/429-466 KRIDFPGYLRAYVEG--S-DDP-----EAA-------LE---D----Q-----EII----
A0A2W4VXJ7_9CYAN/429-466 KRIDFAGFFRAYVEG--S-DDP-----DAA-------LE---E----Q-----EVM----
A0A856MAX4_9CYAN/433-470 KRIDFPGFLRAYVEG--S-DDP-----EAA-------LE---D----Q-----EVI----
A0A975T7M8_9NOST/400-437 KRIDFPGYLRAYVEG--S-DDP-----EAA-------LE---D----Q-----EVI----
A0AB37UD07_9CYAN/404-441 KRIDFPGFLRAYVEG--Y-DDP-----EAA-------LE---D----R-----EVI----
B8HP12_CYAP4/435-472     KRIDFPGFFRAYVEG--S-DDP-----DAA-------LE---N----R-----EVI----
D7CT23_TRURR/449-486     RTTLFPGFFRAYVEG--S-DDP-----EAA-------LD---D----Q-----EQP----
A0A1M7SLY9_FERGO/426-455 RERIFDGFEKVYTID----NEA---------------SE---E-----------------
A0AAI8CLT2_FERIS/438-467 RERIFDGFEKVYTID----NEP---------------SE---K-----------------
A0A172T4V2_FERPE/436-465 RERIFDGFEKIYTLD----NEP---------------SE---E-----------------
A0AAE5XAJ6_9BACT/438-467 RERIFDGFEKVYTID----NEP---------------SE---K-----------------
D3DGK1_HYDTT/386-414     SKLVFDGWTRIYPKE--V------------------------K----------DRA----
TOP1_FERIS/438-467       RERIFDGFEKVYTID----NEP---------------SE---K-----------------
D3SM80_THEAH/388-416     QRILFDGWLRIEEEE--L-DLQ--------------------E-----------------
A0A7V4KF09_FERPE/436-465 RERIFDGFEKVYTLD----NEP---------------SE---E-----------------
A0A0H5SW76_HERHM/410-442 SKLVFEGFLSVYQDE--E-DED---------------VI--------------KTT----
A0A2S0M9Z9_MEGEL/468-499 YKVLFKGFTELYEDA--KKDKT---------------LA---E-----------------
A0A6I4YE38_9DEIO/492-529 RTIDFPGFLRAYVEG--S-DDP-----SAA-------LE---D----R-----ETP----
A0ABV9IBI1_9DEIO/443-480 RTIDFPGFLRAYVEG--S-DDP-----NAA-------LE---D----R-----DTP----
A0A1V2I5B5_9ACTN/503-540 KVITFPGFLRAYVEG--A-DDP-----DAE-------LE---D----R-----ETR----
A0AA96F760_9MICO/439-481 TIITQPGFLAVYEES--R-EKA-----RYE-------ED---D----AVDKADDDR----
A0A0M4TVM0_9NOSO/429-466 KRIDFPGYLRAYVEG--S-DDP-----EAA-------LE---D----Q-----EII----
A0A846H9Z3_9CYAN/429-466 KRIDFPGFLRAYVEG--S-DDP-----EAA-------LE---D----Q-----EVI----
D3EP33_ATETH/431-468     KRIDFPGFFRAYVEG--S-DNP-----EIA-------LE---N----Q-----EII----
A0A0F6Z456_9CORY/456-495 RTLTFPGFLRAYVET--T-RTA-----DGR--D---VAD---N----A-----EKR----
A0A6I6CKV8_WOLPI/416-447 SSIFFDGFYRVYQDN--M-EAE--------------------N----------EGL----
A0A7G5CBM0_WOLPI/416-447 SSIFFDGFYKVYQDN--M-EAE--------------------N----------EGL----
B3CTT6_ORITI/413-445     STIAFDGFYKVYKEI--N-DEE----------------E---N----------KKL----
A0A1H8WJV8_9ACTN/481-525 RTITFPGFLRAYVES--R-DEG-----NGASTDDDQGSD---D----A-----ERR----
A0A2U1FB68_9PSEU/508-546 RTITFPGFLRAYVET--V-DEE-----AGG--E----AD---D----A-----ESR----
A0A853CJA4_9ACTN/476-520 RTITFPGFLRAYVES--R-DES-----ATSNGDDEPGTD---D----A-----ERR----
A0A9X4M4X5_9ACTN/449-487 RTITFPGFLSAYVET--V-DSQ-----AGG--E----AD---D----A-----ERR----
A0A429XSF5_9RICK/416-450 STIVFDGFYRVYKEG--I-DNE---------------EN---E----K-----KNN----
A0A1G6Q0C8_9PSEU/526-564 RTITFAGFLKAYVEA--V-DSE-----AGG--E----AD---D----K-----QSR----
A0A518CK26_9PLAN/481-518 RHVVFPGFFRAYVEG--S-DDP-----EAA-------LD---D----Q-----ESA----
A0AAJ6P966_9CYAN/429-466 KRIDFPGYLRAYVEG--S-DDP-----EAA-------LE---D----Q-----EVI----
A0A0G3H7W7_9CORY/446-485 RTITFQGFLRAYVET--T-KQA-----DGR--D---VAD---N----A-----ERH----
A0A0F3RMY2_ORITS/413-445 STIAFDGFYKVYKEI----NDE---------------EE---N----------KKL----
A0A1G4XE17_9ACTN/473-514 RTITFPGFLRAYVEG--K-DEG-----ATG---DDAEAD---D----S-----ERR----
A0A563VNX4_9CYAN/429-466 KRIDFDGFFRAYVEG--S-DDP-----DAA-------ID---S----Q-----EIL----
F0RMD4_DEIPM/436-473     RTISFPGFLRAYVEG--H-DDP-----AAA-------LG---D----R-----ETH----
A0A2U3QSG7_ORITS/413-445 STIAFDGFYKVYKEI----NDE---------------EE---N----------KKL----
A0A2P1P6X7_9RICK/416-447 STLVFKGFYEVF--G--L-DDK---------------ED---D----------DKK----
A0A2U3QV32_ORITS/413-445 STIAFDGFYKVYKEI----NDE---------------EE---N----------KKL----
A0A7K3WJ03_9ACTN/477-517 RTITFPGFLRAYVES--K-DEG-----SA----EDSEAD---D----A-----ERR----
A0A0F3M643_ORITS/413-445 STIAFDGFYKVYKEI--N-DEE----------------E---N----------KKL----
A0ABQ3K122_9DEIO/436-473 RTISFPGFLRAYVEG--S-DDP-----AAA-------LG---D----R-----ETH----
A0A2H6LL79_9NOSO/400-437 KRIDFPGYLRAYVEG--S-DDP-----EAA-------LE---D----Q-----EII----
A0A6B0YVY0_9CHLR/453-490 REILFPGYFRAYVEG--S-DDP-----DAA-------IE---N----Q-----ESP----
A7HLU3_FERNB/438-467     RERIFDGFESVYSTD----NEI---------------SE---E-----------------
H9UCV5_FERPD/436-465     RERIFDGFEKVYTLD----NEL---------------SE---E-----------------
A0AAE7CMJ4_STRAT/448-485 KTITFHGFLKAYVEG--A-DDP-----NAE-------LD---D----R-----ERR----
A0A6B3QRR6_STRTE/448-485 KTITFHGFLKAYVEG--A-DDP-----NAE-------LD---D----R-----ERR----
A0ABN3SC71_9ACTN/448-485 KTITFHGFLKAYVEG--A-DDP-----NAE-------LD---D----R-----ERR----
A0ABN4DXA7_STRLI/448-485 KTITFHGFLKAYVEG--A-DDP-----NAE-------LD---D----R-----ERR----
TOP1_MYCPN/452-486       KSLVFDGYRKIYEHF--ENKES---------------NDLYID-----------------
A0A9Q4MHL7_XYLFS/419-456 TTVVVQGFLAVYEEG--K-DNK--------------NAEDDDE----------GRK----
B2I8S8_XYLF2/419-456     TTVVVQGFLAVYEEG--K-DNK--------------NAEDDDE----------GRK----
TOP1_XYLFT/419-456       TTVVVQGFLAVYEEG--K-DNK--------------NAEDDDE----------GRK----
A0A2R8F1L6_ORITS/413-445 STIAFDGFYKVYKEI--N-DEE----------------E---N----------KKL----
A0A2U3RMV5_ORITS/413-445 STIAFDGFYKVYKEI--N-DEE----------------E---N----------KKL----
A0A917US36_9DEIO/458-495 RAIDFPGFLRAYVEG--S-DDP-----NAA-------LE---D----R-----EVI----
A0A1G9AY32_ACTMZ/479-517 RTITFAGFLKAYVES--V-DSE-----AGG--V----AD---D----A-----ESR----
A5CF60_ORITB/413-445     STIAFDGFYKVYKEI--N-DEE----------------E---N----------KKL----
A0A0F3MKD1_9RICK/413-445 STIAFDGFYKVYKEI----NEE---------------EE---D----------KKL----
A0A2U3QQ23_ORITS/413-445 STIAFDGFYKVYKEI----NDE---------------EE---N----------KKL----
A0A1N7F3H2_9NOCA/453-491 RTITFPGFLSAYVET--V-DEQ-----AGG--Q----AD---N----E-----ESR----
A0A0F3PC45_ORITS/413-445 STIAFDGFYKVYKEI--N-DEE----------------E---N----------KKL----
A0A0J9EX95_9CYAN/161-198 KRIDFPGFLRAYVEG--S-DDP-----EAA-------LE---N----Q-----EVL----
A0A4S5EUA6_9ACTN/546-583 KVITFPGFLRAYVEG--A-DDP-----DAE-------LE---D----R-----ERR----
A0A4R7HVX9_9ACTN/437-471 TTITFPGYRAVYVAA--D-DDG---------------DG---T----K-----EAL----
A0A381QWM9_9ZZZZ/444-479 TVISHQGFRRAYEVE--S-DDA-----DGE------------E----A-----ERV----
A0A9X5CR35_9ACTN/448-485 KTITFHGFLKAYVEG--A-DDP-----NAE-------LD---D----R-----ERR----
A0ABP9I3F8_9ACTN/448-485 KTITFHGFLKAYVEG--A-DDP-----NAE-------LD---D----R-----ERR----
A0ABW7S2L1_STRTE/448-485 KTITFHGFLKAYVEG--A-DDP-----NAE-------LD---D----R-----ERR----
A0ABW8BJN2_9ACTN/448-485 KTITFHGFLKAYVEG--A-DDP-----NAE-------LD---D----R-----ERR----
A0ABW8H6X0_9ACTN/448-485 KTITFHGFLKAYVEG--A-DDP-----NAE-------LD---D----R-----ERR----
A0AAW8FFD8_9ACTN/448-485 KTITFHGFLKAYVEG--A-DDP-----NAE-------LD---D----R-----ERR----
A0ABX5ZJ81_STRTE/448-485 KTITFHGFLKAYVEG--A-DDP-----NAE-------LD---D----R-----ERR----
A0ABC8AFL9_XYLFS/419-456 TTVVVQGFLAVYEEG--K-DNK--------------NAEDDDE----------GRK----
A0A3Q9KWD4_STRGD/448-485 KTITFHGFLKAYVEG--A-DDP-----NAE-------LD---D----R-----ERR----
A0ABR4T0A3_9ACTN/448-485 KTITFHGFLKAYVEG--A-DDP-----NAE-------LD---D----R-----ERR----
A0A100JR39_STRSC/448-485 KTITFHGFLKAYVEG--A-DDP-----NAE-------LD---D----R-----ERR----
A0A494V2Z1_9ACTN/448-485 KTITFHGFLKAYVEG--A-DDP-----NAE-------LD---D----R-----ERR----
TOP1_XYLFA/419-456       TTVVVQGFLAVYEEG--K-DNK--------------NAEDDDE----------GRK----
A0A060H920_XYLFS/419-456 TTVVVLGFLAVYEEG--K-DNK--------------NAEDDDE----------GRK----
A0AAJ5QZN1_XYLFS/419-456 TTVVVQGFLAVYEEG--K-DNK--------------NAEDDDE----------GRK----
A0ABS8TW01_9GAMM/419-456 TTVVVQGFLAVYEEG--K-DNK--------------NAEDDDE----------GRK----
A0AA89Q1L4_STRCU/448-485 KTITFHGFLKAYVEG--A-DDP-----NAE-------LD---D----R-----ERR----
A0A4Z1CZR6_9ACTN/448-485 KTITFHGFLKAYVEG--A-DDP-----NAE-------LD---D----R-----ERR----
A0A4Z1DM88_STRGP/448-485 KTITFHGFLKAYVEG--A-DDP-----NAE-------LD---D----R-----ERR----
A0ABW9I3F0_9ACTN/448-485 KTITFHGFLKAYVEG--A-DDP-----NAE-------LD---D----R-----ERR----
A0ABW9IU27_STRGJ/448-485 KTITFHGFLKAYVEG--A-DDP-----NAE-------LD---D----R-----ERR----
A0AAP6EJ82_9ACTN/448-485 KTITFHGFLKAYVEG--A-DDP-----NAE-------LD---D----R-----ERR----
A0A0D8BJY0_9ACTN/542-579 KVITFPGFLRAYVEG--A-DDP-----DAE-------LE---D----R-----ERR----
A0ABS7W2N2_STROV/448-485 KTITFHGFLKAYVEG--A-DDP-----NAE-------LD---D----R-----ERR----
A0A101EP83_9THEM/295-322 LKKIFDGYEKVWTTE--R-NTG--------------------E-----------------
TOP1_MYCS2/455-493       RTITFPGFLKAYVES--I-DEL-----AGG--E----SD---D----A-----ESR----
TOP1_MYCTA/460-498       RTLTFPGFLKAYVET--V-DEL-----VGG--E----AD---D----A-----ERR----
TOP1_MYCBO/460-498       RTLTFPGFLKAYVET--V-DEL-----VGG--E----AD---D----A-----ERR----
TOP1_MYCTO/460-498       RTLTFPGFLKAYVET--V-DEL-----VGG--E----AD---D----A-----ERR----
TOP1_MYCTU/460-498       RTLTFPGFLKAYVET--V-DEL-----VGG--E----AD---D----A-----ERR----
A0ABR9VTA2_9SYNC/429-466 KRIDFPGYFRAYVEG--S-DDP-----DAA-------LE---N----Q-----EVI----
TOP1_MYCGE/446-480       KSLLFDGYQRLYEEI--KPNTK---------------DELYID-----------------
TOP1_SYNY3/429-466       KRIDFPGYFRAYVEG--S-DDP-----DAA-------LE---N----Q-----EVI----
TOP1_ZYMMO/400-439       QVVLFSGFLTLYEESADD-NAN----------------D---R----------DGKEGRA
TOP1_ALKPO/436-465       KELLSKGWHHIIPPT----NEN-------------------------------DIM----

TOP1_BACSU/407-441       -LPDLQEGDT
A0ABS4GKJ5_9BACL/408-442 -LPPLEEGQI
K0AXS9_GOTA9/410-440     -LPDLKEGEE
A0A431WJ72_9BACI/407-441 -LPDLREGDE
A0A498DII4_9BACI/407-441 -LPELTEGMK
A0A0L0WBD3_GOTPU/410-440 -LPDLKVGEE
A0A8E2ICQ7_9BACI/407-441 -LPQMEKGDQ
A0A4U1D976_9BACI/407-441 -LPDLKEGDE
A0A4Y3P912_BREPA/408-441 -LPPIDEGQT
A0A9P1JGX8_BACAS/407-441 -LPDLKEGDT
A0A9X3TPD7_9BACL/408-441 -LPPIEEGQT
A0A3M8DIZ7_9BACL/408-441 -LPPIEEGQT
G4NSM1_BACS4/407-441     -LPDLQEGDT
A0A9X0YUP6_9BACI/408-442 -LPDLAEGMV
A0A1E7DKV1_9BACI/408-442 -LPNLENGDE
A0ABT5WZB4_9ENTE/408-442 -LPDLEEGET
A0ABX5EQR3_9BACL/407-441 -LPPLTEGQT
A0ABX5FLI6_9BACL/408-441 -LPPIEEGQI
A0A150FA86_9BACI/407-441 -LPDLKEGDT
A0A223KRP8_9BACI/408-442 -LPPLKVGDG
A0A942TCW6_9BACI/407-441 -LPELVVGDK
A0ABT9DJV7_9BACI/407-441 -LPDLKEGDT
A0ABU0V900_9BACI/407-441 -LPDLKEGDT
A0A430AC93_9ENTE/408-442 -LPDLEEGET
A0ABR5N1J5_BRECH/408-441 -LPPIEEGQT
A0A917VYB2_9BACL/407-446 -LPELEDGMT
A0A2P7V0N1_9BACL/408-441 -LPPIVEGQI
A0A177L9Y1_9BACI/408-442 -LPNLEEGDG
A0ABW2PSZ7_9BACL/407-441 -LPELEEGMK
A0A511V5A8_9BACL/407-441 -LPPLEENQK
A7Z4N2_BACVZ/407-441     -LPDLKEGDT
A0ABT6GZU2_9BACI/406-440 -LPELAEEET
A0ABX6LW87_BACMO/407-441 -LPDLQEGDT
A0A1Q8Q638_9BACI/408-442 -LPNLEEGDS
A0AAI8HPC4_9BACI/407-441 -LPDLKEGDT
A0A9W5LIZ5_9BACI/407-441 -LPDLQEGDT
A0A6H0WKK4_9BACI/407-441 -LPDLKEGDT
A0A4U2Y3B3_9BACL/408-441 -LPPIEEGQI
A0ABS0QHP0_THEVU/407-441 -LPELAKGQV
A0A3M8BAZ1_9BACL/408-441 -LPPIAEGQT
A0AA96RH71_9BACL/408-442 -LPIMAQGDK
A0ABW2RLX8_9BACL/407-441 -LPPLTEGQA
A0A1V2AC85_9BACI/408-442 -LPNIEEGDG
A0A1N6UIR0_9BACI/408-442 -LPNLENGDA
A0A8I1A7R4_THEIN/407-441 -LPELSEGQV
A0ABW0LFW7_9BACI/407-441 -LPELVEGDI
A0A5B8Z3M9_CYTDA/407-441 -LPDLKEGDE
A0A9Q4FW79_SALAG/407-441 -LPAMEEGET
A0ABS2NWC6_9BACI/408-442 -LPALEKGDK
A0ABS5NP83_9BACI/407-441 -LPDLKEGDE
A0A0M0GRL7_9BACI/408-442 -LPALKEGDK
A0ABW4VYB4_9BACI/408-442 -LPDMDEGSL
A0ABW8VNR9_9BACI/407-441 -LPELKENDK
A0A150L7I1_9BACI/407-441 -LPQMETGDI
A0ABT2WBR2_9BACI/411-445 -LPDLIEGEF
A0ABS2PWF5_9BACL/408-442 -LPELAEGMK
A0A1I1VDN8_9BACI/408-442 -LPDLSEGMT
A0A0Q3QNA8_9BACI/407-441 -LPDLQEGDI
A0A429XBQ1_9BACI/407-441 -LPSFSEGEK
A0ABU8HAC7_9BACI/406-440 -LPSLENGDK
A0A0D1VVU7_ANEMI/407-441 -LPPLEEKQE
A0A4R2P340_9BACL/408-443 -LPELEEGMT
A0A1D7QW45_9BACI/406-440 -LPDLTEGDK
A0A3M7TVF9_9BACI/407-441 -LPELEQGEE
A0ABQ5TN63_9BACI/408-442 -LPDLEEGMQ
A0A3M8CN98_9BACL/408-441 -LPPIEEGQV
A0A940SSA5_9ENTE/408-442 -LPDLEEGEV
A0A235FC18_9BACL/407-441 -LPDLKEGNT
A0ABR8VGU5_9BACI/407-441 -LPSFAEGEK
A0ABT9ZR60_9BACI/407-441 -LPELNEGET
A0ABT8HRR2_9BACL/408-442 -LPDLVEGET
A0ABY4EHE9_9BACI/407-441 -LPNLEEGMK
A0ABZ2CWD6_9BACI/407-441 -LPALAKGQQ
A0ABQ1QIP1_9BACI/409-443 -LPDLEEGTT
A0ABU0K0K4_9BACL/407-441 -LPDLEEGMN
A0A084H3S6_METID/407-441 -LPDLQTGDT
A0A5C7FRL4_9BACI/406-440 -LPDLEEGEE
A0AAJ1SWT5_9BACI/407-441 -LPDLQKGDK
A0A8J2VCB8_9BACL/407-441 -LPALEVGQV
A0A4Z0GTF2_9BACL/407-446 -LPELSDGMT
A0ABW5R5X3_9BACL/408-442 -LPPLSAGDK
A0ABU0CLG7_9BACI/407-441 -LPELTEGER
A0A1B9AJ58_9BACI/410-444 -LPSLEKGDN
A0A562JVX7_9BACI/407-441 -LPDLKEGDE
A0ABU8FJ38_9BACI/407-441 -LPHLDIGET
A0ABU6MC43_9BACI/407-441 -LPELEKGDK
A0A4Y8IRJ2_9BACI/407-441 -LPPMKEGDV
A0ABZ2CLE4_9BACI/407-442 -LPDLHEGDE
A0ABT0M8B5_9BACL/407-444 -LPDLKDGMT
A0A9X2IN92_9BACI/408-442 -LPNLQEGQS
A0A1X7IM40_9BACL/408-442 -LPPLSIGDT
A0A0C2RSZ5_9BACL/408-442 -LPDLREGET
A0ABZ2NAL2_9BACI/408-442 -LPNLEVGDK
U5LAV6_9BACI/407-441     -LPDLKEGDE
A0A840DMB1_9BACL/407-441 -LPELKEGET
A0A2T0LI23_9BACL/407-441 -LPELEKGET
A0ABV6GC81_9BACI/407-441 -LPDLKEGDE
A0ABX7FH81_BRECH/408-441 -LPPIEEGQR
A0A429ZNW7_9ENTE/408-442 -LPDLEEGEV
A0A1G8GF52_9BACI/407-441 -LPDLKEEET
A0A3M8B8B1_9BACL/408-441 -LPPIDEGQT
A0ABQ2A428_9BACL/408-442 -LPALAKGDQ
A0A1J9U848_9BACI/407-441 -LPPLEVGET
A0ABS4CQY9_9BACI/407-441 -LPDLNIGDT
A0ABV3NJ74_9BACI/407-441 -LPHLEEGDV
A0A285D1R9_9BACI/407-441 -LPDLKEGDV
A0ABM8Y660_9BACI/407-441 -LPKLDIGET
A0A372LUN1_9BACI/407-441 -LPDLMVGDT
A0ABS4H1M7_9BACL/408-442 -LPPLKEGDR
A0ABV2KRB0_9BACI/407-441 -LPPLEEGDQ
A0A931MU83_9BACI/407-441 -LPHIEEGMT
A0ABM5LW71_BACA1/407-441 -LPDLQEGDT
A0A1Y0CMM5_9BACI/408-442 -LPPLEKGDT
A0A0G8CJY7_9BACI/407-441 -LPPLEVGET
A0A1G7YNT9_9BACI/407-441 -LPDLKEGET
A0A1B1LAM3_BACTU/407-441 -LPPLEVGET
A0A6B3VRG9_9BACI/407-441 -LPDLKVGDK
A0ABS2Q5D9_9BACL/407-445 -LPDLQDGMA
A0A1I3PMP0_9BACL/407-443 -LPPLTQGET
A0A1M5N945_9BACI/408-442 -LPALSEGMK
A0ABW3D766_9BACL/408-442 -LPPLRKDDV
C0ZFB0_BREBN/408-441     -LPPIEEGQI
A0A4R6BZ81_9STAP/406-440 -LPELVVGDS
A0A229UMG1_9BACL/408-442 -LPPLKQGDT
A0AAN0WC26_HEYCO/407-441 -LPHLEEGDV
A0A6M0P4G2_9BACI/407-441 -LPDIEKGDE
A0A0L0QNF9_VIRPA/408-442 -LPALTEGMK
A0ABS2ZET3_9BACL/407-441 -LPDVKEGMK
D6XTV5_BACIE/406-440     -LPDLNQGDK
A0ABY4GZ59_9BACI/407-441 -LPNLEEGMT
A0ABW0U3U5_9BACI/407-441 -LPDLHEGET
A0ABS5LE22_9BACI/406-440 -LPELAAGDE
A0A0U4WG43_9BACL/407-441 -LPPLEAGQE
V6MB58_9BACL/408-441     -LPPIEEGQI
A0A5C0WLY4_BACIA/407-441 -LPDLKEGDT
A0ABS7KQ94_9BACL/408-442 -LPPLKSGDV
A0ABW4KDJ6_9BACI/407-441 -LPAFLEGEK
A0A7X2S4N6_9BACI/406-440 -LPDLKQGDE
A0ABM9FX46_9BACL/408-442 -LPPLKKGDK
A0ABU5JSQ8_9BACI/407-441 -LPPLEIGET
A0ABU8FYF9_9BACI/407-441 -LPKLDIGET
I3E4U0_BACMT/407-441     -LPELAERDE
A0A0J6D038_9BACL/407-441 -LPDLEEGMN
A7GRG3_BACCN/407-441     -LPPLEVGET
A0A1H9QM31_9BACI/407-441 -LPAMEEGDS
A0ABQ4LU66_9BACL/408-442 -LPELTPGDK
A0A1G9UX47_9BACL/408-442 -LPDLEEGKT
A0AAX0S670_9BACI/407-441 -LPDVKKGDQ
A0ABT9VL72_9BACI/407-441 -LPDLSEGDE
A0A8J8GC32_9BACI/409-443 -LPDIEEGML
A0ABV3Q1W1_9BACL/409-443 -LPDLKEGEK
A0ABU6MZ02_9BACI/407-441 -LPPLEVGET
A0A3D8GVT5_9BACI/407-441 -LPDLKEGDE
A0A1I0SHV9_9BACL/407-441 -LPDFVEGER
A0AAW5B4B5_9BACI/408-442 -LPDLHEGQN
A0A2X4Z7H1_LEDLE/407-441 -LPDLVEGDE
A0A3L7JYA0_9BACI/407-441 -LPKLEKGDI
A0A511WXS9_9BACI/408-442 -LPELEEGMT
A0A7W8JD54_9BACL/407-441 -LPDFAEGER
A0ABV2GAH0_9BACL/406-440 -LPPMEKGDI
A0A1G6N6H5_9BACI/409-443 -LPNLEEGMT
A0A0D7X7D6_9BACL/408-442 -LPPLKPGDK
A0A178TFP0_9BACL/407-441 -LPDFVEGER
A0A094WQI5_ALKAL/407-441 -LPDLEEGGV
A0A398BDL1_9BACI/407-441 -LPDLHEGDK
A0AB94ITP1_9BACI/408-442 -LPDLKEGDE
A0A0M2T0R6_9BACI/407-441 -LPDLKEGDE
A0A5Q2TIK8_9BACI/408-442 -LPDLTEGET
A0A8J2ZPN3_9BACI/409-443 -LPALEEGME
A0A511UUZ9_9BACI/408-442 -LPDLEEGMV
F2F625_SOLSS/408-442     -LPEMEIGDK
A0A3A1R2X0_9BACI/407-441 -LPSLSEGDI
A0ABU9K5H7_9BACI/407-441 -LPELKENDK
A0ABR5B1Q6_BACBA/408-442 -LPNLEKGDT
A0ABW4HPX1_9BACI/408-442 -LPELEEGTV
A0A6I1FI11_9BACI/409-443 -LPNLEKGDK
A0A7T6Z413_9BACI/407-441 -LPALEEGQT
A0A549YKH5_9BACI/408-442 -LPDLTEGMV
A0A511Z3M6_9BACL/407-441 -LPPLEKGES
A0A3A9KM75_9BACI/408-442 -LPDMTEGEK
A0ABM6LJY6_9BACI/407-441 -LPDLTEGDT
A0ABR8XU24_9BACL/408-442 -LPEMKVGDK
A0A6A8D9I4_9BACI/409-443 -LPDIEEGMS
A0A840Q4E2_URETH/408-442 -LPELHVGDK
A0ABN4YR50_SPOUR/407-441 -LPPLEEGER
A0A1H0A3U0_9BACI/408-442 -LPELTEGEE
A0ABU4FX08_9BACL/408-442 -LPPLTEGET
A0A1C7DG65_9BACL/406-440 -LPEMAEGDV
A0ABS8QDH7_9BACI/408-442 -LPELNEGDE
A0A420VBI4_9BACI/407-441 -LPELQEGDK
A0A553ZY76_9BACI/407-441 -LPNLEEGQT
A0A511W1J9_9BACI/408-442 -LPPLEEGEK
A0A969PLF5_9BACI/406-440 -LPDLEEGET
A0A1I0Z8C5_9BACI/408-442 -LPDLTEGMV
A0ABW3ZQJ4_9BACI/408-442 -LPDLTEGMV
A0ABY9WCJ7_9BACI/407-442 -LPDLQEGDK
A0A3M8PBP2_9BACL/406-440 -LPEMSEGDV
A0A2W7NBP5_9BACI/407-441 -LPVLEVGDI
A0A7H8Q5K5_9BACL/406-440 -LPEMAEGDT
A0ABT8MM55_9BACL/406-440 -LPEMAEGDT
A0ABV9M9E8_9BACL/406-440 -LPEMTEGDK
A0A8J7KRV5_9BACL/407-443 -LPELVEEEQ
A0ABR8WA55_9BACL/406-440 -LPEMDEGDI
A0A317KZZ1_9BACI/408-442 -LPEIEEGIK
A0A365KBE2_9BACL/406-440 -LPEMKEGDK
A0A8J2YE85_9BACL/407-441 -LPELVDGKE
A0A2I0QWY0_9BACI/407-441 -LPPLEEGIQ
A0A1I4PI21_9BACI/407-441 -LPDLKEGEQ
A0A1D8JHU5_9BACL/407-441 -LPPLEKGEH
A0A2N5M6U8_9BACI/407-441 -LPELVEGDK
A0A5R9F934_9BACL/406-440 -LPDLQEGMN
A0A0A8WXW9_MESS1/407-441 -LPDLKQGDE
A0ABY8J2K1_9BACI/407-441 -LPKLEEGMT
A0ABS4S559_9BACI/409-443 -LPNLEEGEI
A0A1I2NFW5_9BACL/407-445 -LPELENGMT
A0ABV8X2B3_9BACI/408-442 -LPELAEGET
A0ABT4HRJ2_9BACL/407-441 -LPPIEEGQL
A0A0P6W4B3_9BACI/407-441 -LPALEEKDK
A0A2S5GGB5_9BACL/409-443 -LPDLKEGET
A0ABU1IHD8_9BACL/408-442 -LPALEEGQT
A0ABY4WPX2_9BACL/408-441 -LPPIEEGET
A0ABW5ZER2_9BACL/408-442 -LPDLKEGEK
A0ABV1ESV1_9BACI/407-441 -LPDLKEGDT
A0ABW5Q9I1_9BACI/406-440 -LPPLKEGDV
A0A7X0LTF0_9BACI/407-442 -LPDLHEGDE
A0A919WGF3_9BACI/407-442 -LPDLKEGDE
W4QPF8_HALA3/408-442     -LPNLEEGQV
A0A4V2NUV2_9BACI/407-441 -LPDLKEGDI
V6Q6P4_9ENTE/408-442     -LPDLEKGES
A0ABW5PDI7_9BACL/408-442 -LPAMAAGDK
A0A265NET0_9BACI/408-442 -LPELTVGMK
W4PX21_9BACI/408-442     -LPNLEEGQL
A0ABU9XDW8_9BACI/408-442 -LPNLEEGMV
A0A4R3L0W6_9BACL/407-441 -LPPLSIGQQ
A0ABW0K661_9BACL/408-442 -LPALSQGDS
A0ABX9BQQ7_9BACL/408-442 -LPPLKNGDV
A0A0A5G8U0_9BACI/409-443 -LPPLEEGMI
A0A9X2A0G1_9BACI/408-442 -LPNLEEGQK
A0ABX8G6Y8_EXIAC/406-442 -LPPLDEGEE
A0ABX2MJF4_9BACL/408-442 -LPPLKNGDV
A0A430AY08_9ENTE/410-444 -LPEMAAGDV
A0A4R2BGW3_9BACI/407-441 -LPDLKEGDE
A0ABW5QXL5_9BACL/408-442 -LPPLAVGDR
A0A1H8JEK5_9BACL/407-441 -LPPLEKGQQ
A0AAN2PG75_9BACI/407-441 -LPDVKKGDQ
A0ABT2DU54_9BACI/408-442 -LPEMEIGDQ
A0A419V5X4_9BACL/409-443 -LPDLKEGQE
A0A846MFI2_9BACL/407-441 -LPDLQEGET
A0ABV1MV45_9BACI/408-442 -LPEMEVGDQ
A0A2U1K7W7_9BACI/406-440 -LPDLKENSE
A0A7X0ZBE7_9LIST/407-441 -LPDLKKGDK
A0A916WE36_9BACI/408-442 -LPNLEEGMI
A0ABR5E456_LISSE/407-441 -LPDLKKGDK
A0A841PKP3_9BACL/407-441 -LPALVEGET
A0ABN0BXR0_9LIST/407-441 -LPDLKKGDK
A0A0U1NR29_9BACI/408-442 -LPDLKEGDE
A0A3S0QRH5_9BACI/408-443 -LPEMEVGDV
A0ABQ5NGL6_9BACI/408-442 -LPEMEIGDK
A0A285RGX9_9BACL/408-442 -LPEMEVGDM
A0ABM6ACK1_9BACL/407-441 -LPDLEEGET
K6BYU5_9BACI/409-443     -LPDLKEGDE
A0A3Q9QTU8_9BACI/408-442 -LPDLNEGDE
A0A920C4Y8_9BACI/408-442 -LPDLEAGME
A0A1H2QCL4_9BACI/408-442 -LPDLQEGQM
A0A1Q2KZW7_9BACL/407-441 -LPELAEGDF
A0ABT9YEV1_9BACI/407-441 -LPNLEEGQT
A0ABW0R996_9BACL/408-442 -LPDLKVGDK
A0A3N5BE73_9BACI/422-456 -LPPLKEGDV
A0ABW4SIA6_9BACL/407-441 -LPPLVEGEK
S5Z3F7_GEOG3/407-441     -LPDLAEGET
A0ABU4G4A9_9BACL/407-441 -LPPLEKGER
A0A1B1S452_9BACL/406-440 -LPEMVEGDI
A0ABR8U737_9BACL/407-441 -LPPLEKGER
A0ABP7VBU5_9BACI/408-442 -LPALEEGMV
A0A2P8H7C3_9BACL/406-440 -LPEMNEGDK
A0ABT9VUJ3_9BACI/407-441 -LPNMDEGET
A0A075LI66_9BACI/408-442 -LPNLEEGMT
A0A268HCW4_9BACI/408-442 -LPNLEEGMT
A0ABX7HEH0_9STAP/406-440 -LPPLEEGDI
A0A3R9WSU4_9BACI/400-434 -LPDLKEGET
A0A430A1Y4_9ENTE/409-443 -LPDLAEGEI
A0A364K7P3_9BACL/407-442 -LPPLQAGQT
A0ABU0FRH9_9BACI/407-441 -LPDLQEGDE
A0A1L8RHP4_9ENTE/415-449 -LPELVVGEQ
A0A0M9DL67_9BACI/408-442 -LPEMEIGDQ
A0ABZ2SM72_9ENTE/408-442 -LPELEIGEI
A0A1W7AAR6_9STAP/404-438 -LPVLEVGNT
A0ABT2L0X4_9BACL/407-445 -LPPLEVDDT
A0A662Z2S4_9STAP/404-438 -LPELNEGEV
A0ABP2V1G9_9ENTE/408-442 -LPDLAEGDI
A0ABY2SZY1_9BACI/408-442 -LPEMEIGDQ
A0ABY2TCC2_9BACI/408-442 -LPEMEIGDQ
A0A4U2ZEQ0_9BACI/408-442 -LPEMEIGDQ
A0ABV2PE24_9BACI/408-442 -LPEMEIGNQ
A0ABQ1G0H1_9BACL/408-442 -LPALEKGQL
A0A9Q4HNV8_9BACI/407-441 -LPDLQEGDT
A0ABY9SXJ6_BREBE/408-441 -LPPIEEGQT
A0ABR8QMI2_9BACI/407-441 -LPNLKEGDK
A0ABS7UPG6_9BACI/407-441 -LPDLNEGDE
A0ABX0A603_9BACI/411-445 -LPDLKEGDS
A0ABX7VYH9_9BACI/407-441 -LPDLKEGMS
A8FD76_BACP2/407-441     -LPDLKEGDT
A0A9Q8CJR6_9STAP/406-440 -LPELVVGDK
A0A081LF36_9BACI/407-441 -LPDLKEGDT
A0ABS2DIX6_9BACI/407-441 -LPPLEQGEK
A0ABY4HFR6_9BACI/407-441 -LPDLEEGMT
A0ABS3HSX6_9ENTE/409-443 -LPELLEGDV
A0ABR6B0B1_9BACI/407-441 -LPDLKEGDT
A0A1X7D609_9BACI/408-442 -LPDMIEGEQ
A0A2G6QI89_9BACI/407-441 -LPPLEVGET
A0A2N5GP02_9BACI/407-441 -LPDLREGDE
A0A4S3PX45_9BACI/407-441 -LPVLEEGDQ
A0A926N9K9_9BACI/407-441 -LPDLNEGDE
W4QC15_9BACI/407-441     -LPNLEEGQT
A0A329MTH9_9BACL/408-442 -LPPLQSGDR
A0A3D8TU54_9LIST/407-441 -LPELKQGDK
A0A1H8YZJ6_9BACI/407-441 -LPPLKEGDV
A0A838CQH6_9BACI/407-441 -LPHMEEGMT
A0ABW6JTL8_9BACI/407-441 -LPDLQEGDI
A0A2W0HA48_9BACI/407-441 -LPELVEGEQ
A0ABV9GG93_9BACL/407-441 -LPELTEGMT
A0A011AME3_9BACL/408-442 -LPALAKGDH
A0ABV3I803_9BACI/407-441 -LPPLEVGET
A0A514LFG7_9BACI/407-441 -LPALEEGET
A0ABX4XPC5_9LIST/407-441 -LPDLKKGDK
A0A2T4ZAS0_9BACL/408-442 -LPALEVGQP
A0A4R1QIJ2_9BACL/407-441 -LPDLVEGER
I8J004_9BACL/408-442     -LPDLEEGKT
A0A841U9X1_9BACL/408-442 -LPPLATGDK
A0ABW2URB0_9BACI/410-444 -LPELTEGMI
A0ABX3I816_9BACI/407-441 -LPALAEGDT
A0ABS4HFB1_9BACI/408-442 -LPDLKEGMV
A0ABN8A7X1_9BACI/408-442 -LPPLESGDT
A0ABU6NE68_9BACI/408-442 -LPDLKEGDE
A0A5J4JFI9_9BACI/407-441 -LPHLENGDT
A0ABY3SMQ2_9BACL/408-442 -LPPLTKGDQ
K6CUE8_SCHAZ/409-443     -LPDIEEGMT
W9AHU6_9BACI/408-442     -LPDLHEGQT
A0A941HSD9_9BACI/407-441 -LPELEEGSH
A0A0U2VQ26_9BACL/407-444 -LPPLKQGDH
A0ABR6CIY1_9BACI/407-441 -LPEVSEGDT
A0ABY7XED6_9BACL/408-442 -LPPLKSGDK
A0ABT4X0Q0_9BACI/407-441 -LPDLVEGDA
A0ABV6KJM8_9BACI/408-442 -LPNLEEGHK
A0ABT8N8J0_9BACL/406-440 -LPEMAEGDT
A0A4Z1BM71_9STAP/405-439 -LPKLNEGDK
A0A1M7PG75_9BACI/408-442 -LPDLKEGET
A0A084J457_BACMY/407-441 -LPPLEVGET
A0ABU0DQ96_9BACI/408-442 -LPPLEEGEK
A0ABR8R4K5_9BACI/407-441 -LPVMEVGDK
A0A2K4DPG6_9STAP/405-439 -LPNLSEGDK
A0A221MDL8_9BACI/408-442 -LPDLKEGME
A0A1G6H2Y9_9BACI/408-442 -LPDLEEGTI
A0A0A1MG18_9BACI/408-442 -LPELEEGMK
A0ABR8SLH6_9BACL/407-441 -LPDVQEGMK
A0A1H7YP48_9BACI/407-441 -LPNLKEGDA
A0A7W8FQX0_9BACL/406-440 -LPEMAEGDI
A0ABV7KPE6_PLAOK/406-440 -LPEMEEGDK
A0ABM6ITA9_9BACL/406-440 -LPEMAEGDI
A0ABM6QKA5_BACCL/407-441 -LPDLEEEET
A0ABW4MIP6_9BACI/426-460 -LPDLKEGDR
A0A177KK51_9BACI/408-442 -LPNLEEGDG
A0A411A648_BACVE/407-441 -LPDLKEGDT
A0A1N7FJ79_9ACTN/446-483 -LPTLAEGDR
A0ABT9XJT2_9BACL/407-443 -LPPVRDGQA
A0A832MVB5_FERPE/436-449 ----------
A0A841D5H8_PLAVE/445-482 -LPALAEGDR
A0A8J3VZ71_9ACTN/455-492 -LPTLAEGDR
A0A160M9I7_9BACI/407-441 -LPDLREGDE
A0A9Q4EVK7_9BACI/407-441 -LPDLQEGDT
K9B6M7_9STAP/405-439     -LPNIEEGEK
A0A367F6N6_9ACTN/445-482 -LPNLRQDDP
A0A9Q4HDI9_BACSC/407-441 -LPDLQEGDT
A0AAP3FVS8_BACVA/407-441 -LPDLKEGDT
A0AAP3FZK1_BACMO/407-441 -LPDLQEGDT
A0ABU5ZHM9_9BACL/408-442 -LPPLKTGDR
A0A553SP40_NIACI/408-442 -LPDLKEGDE
A0A078MI83_9BACL/408-442 -LPDMAEGDV
A0A1G7F2G0_9BACL/408-442 -LPPLHAGDI
A0AAX2CIV6_9BACI/407-441 -LPPLEVGET
A0A365H8K2_9ACTN/439-476 -LPALEEDDA
A0A5C5XED0_9PLAN/437-474 -LPEVHENES
A0A4S4C2C4_9BACL/408-442 -LPPLRSGDA
A0A4U3MF64_9ACTN/443-480 -LPNLAEGQA
A0AAX1QBD5_9BACI/408-442 -LPDMTEGEQ
A0A0B5NN79_BACTU/407-441 -LPPLEVGET
A0A0G8DIE4_BACCE/407-441 -LPPLEVGET
A0A1T3V543_BACAN/407-441 -LPPLEVGET
A0A7V7S9N7_9BACI/407-441 -LPPLEVGET
A0A841T3Q0_9BACL/408-442 -LPPLRSGDA
A0ABV8SLU4_9BACL/408-442 -LPPLATGDK
A5IKG3_THEP1/399-426     -FP-FEEGES
D2C7P3_THEP2/399-426     -FP-FEEGES
TOP1_THEMA/399-426       -FP-FEEGES
TOP1_CAMJE/408-436       -LPNFKIGQN
A0A150LAT5_9BACI/407-441 -LPELQEGDK
A0A410Z4Q1_BACLI/407-441 -LPDLAEGDT
A0ABV9FFG1_9BACL/408-442 -LPPLAAGDQ
A0A1I4EU51_9ACTN/445-482 -LPNLDEGDR
A0AA46TDW4_9ACTN/438-475 -LPNVSEGER
A0A031WEV6_CLODI/411-440 -LPSIEKGDI
A0A0A8HQF9_STAHY/405-439 -LPELNVGDT
A0A1Y3MK21_9BACI/407-441 -LPPLEIGET
A0AA44R694_9BACI/407-441 -LPPLEVGET
A0A8J3RX51_PLARO/445-482 -LPELTEGDR
A0A917BN83_9ACTN/438-474 -LPAVEEGDA
A0A4Y6PT82_PERCE/434-471 -LPPMKEGDG
A0A0C7GC68_PARSO/411-440 -LPQLSEDDK
A0A089HRL8_PAEDU/408-442 -LPQLQAGDK
A0A1J9UTI5_9BACI/407-441 -LPPLEVGET
A0A242A7B5_9ENTE/408-442 -LPELAEGDV
A0A4Y8LWP5_9BACL/408-442 -LPALTPGDK
A0ABW1IMI5_9BACL/409-443 -LPPLQKGDQ
A0A147KMY4_THECS/459-496 -LPALAEGDP
A0A1T4SRN1_9ACTN/460-497 -LPPLEEGDT
A0A6H1P1K1_PRIMG/408-442 -LPDLKEGDE
A0A7X0SPV2_9BACL/408-442 -LPPLATGDK
A0A8I1SK22_9BACI/407-441 -LPNLEEGET
A0ABV1KV75_9BACL/408-442 -LPALATGDN
A0A2W2GAT7_9ACTN/446-483 -LPNLAEGDR
A0AAV4LIY4_9BACL/407-441 -LPDLKEGEV
K8ZL90_9ENTE/410-439     -LPLLEEGEK
A0A559JCY6_9BACL/408-443 -LPAMAAGDQ
A0A841TGD4_9BACL/408-443 -LPPLATGDV
L0EGE4_THECK/408-442     -LPPLREGMT
A0ABT6THC6_9BACL/408-442 -LPALTTGDK
A0A518D3R3_9BACT/440-477 -LPSVKEGEA
A0A1G8XVJ6_9ACTN/446-483 -LPSLAEGDV
A0A840PRS2_9ACTN/446-483 -LPNLAEGDP
A0ABT3L0C1_9CYAN/429-466 -LPALKVGDK
A0A089LCK7_PAEBO/408-442 -LPPLKAGDD
A0A841ZL07_9LIST/407-441 -LPELKKGDK
A0A3D9IY47_9BACL/410-444 -LPALAAGDN
A0A3T1D8N4_9BACL/410-444 -LPALTAGDD
A0A9X4KWZ2_9BACL/408-442 -LPALTTGDK
A0ABW0M1G6_9BACL/408-442 -LPALVPGDT
A0ABW2FGL6_9BACL/408-443 -LPPLAPGDK
A0A7Y2E9X2_UNCEI/432-469 -LPPVKEGDT
A0A3N1DD26_9ACTN/445-482 -LPVLTEGDV
A0A091CCP3_9ENTE/408-442 -LPELASGDV
A0A2K8N6S5_9BACL/407-441 -LPDLRQGQE
A0A841YTI6_9LIST/407-441 -LPDLKKGDK
D5WPD9_KYRT2/407-441     -LPDLRQGQE
A0A072NRK6_SCHAZ/433-467 -LPDIEEGMT
A0A3D9KJQ9_9BACL/410-444 -LPPLAVGDK
A0A494XYL3_9BACL/408-442 -LPALATGEG
A0ABW0HN64_9BACL/408-442 -LPALATGDI
A0A4R6V414_9ACTN/460-497 -LPPVDEGDA
A0A1H2U8N2_9BACL/408-442 -LPALEAGQK
A0A125W1A5_ENTFL/408-442 -LPELVEGDV
A0A0W8E4N3_9ZZZZ/409-440 -IPALKKGQQ
X5GJZ3_9RICK/417-449     -LPLLHVGDM
A0A517MF87_9BACT/436-473 -LPAVNENDP
A0A5B9QUD7_9BACT/436-473 -LPAVEQGEA
A0A5Q2MAS3_9ACTN/436-473 -LPNLSQGQT
A0A8J3Q0Y4_9ACTN/479-516 -LPTLTEGDR
A0A1N7IW27_9BACL/408-442 -LPALEKGQL
A0A3G3K5P4_9BACL/408-442 -LPPLTTGET
H8K806_RICAC/416-450     -LPPLKEQEP
S6GAX7_ANAPH/417-447     -LPQLREGES
A0AA41Q0U8_9ACTN/454-491 -LPMVTEGDA
A0A200JF31_9ENTE/408-442 -LPDLVEGDK
A0A150L4E1_9BACL/407-441 -LPDLQEGEK
A0A6G8AWE9_9ENTE/409-443 -LPELAEGDA
B9KIC6_ANAMF/418-448     -LPQLKVGEA
H6QJQ9_RICMA/416-450     -LPPLKEQEP
H8KD92_RICMS/416-450     -LPPLKEQES
Q2GKB4_ANAPZ/417-447     -LPQLREGES
A0A3P1T9T0_9ACTN/442-478 -LPQLTKGTE
A0A1H7PVB4_STRJI/455-492 -LPPMAEGDG
A0A1M4VWY1_STRHI/459-497 -LPRLRQDQP
A0A2P8D140_9ACTN/460-497 -LPPVDEGDP
A0A852U189_9ACTN/460-497 -LPPVDEGDA
A0A0S3K8U5_9ENTE/408-442 -LPDLIEGDK
A0A377FUJ1_9BACL/407-445 -LPPLEVDDT
C4K2S3_RICPU/416-450     -LPPLKEQEP
D5AWQ5_RICPP/416-450     -LPPLKEQEH
H6PT82_RICP3/416-450     -LPPLKEQEP
H8LLS8_RICSL/416-450     -LPPLKEQEP
Q7PBH0_RICS2/416-450     -LPPLKEQEL
A0A271J106_9BACT/434-471 -LPPLVEGDT
A0A371PBZ9_9ACTN/436-473 -LPNLSEGQT
A0A5M4FDY6_9ACTN/436-473 -LPNLSEGQT
A0A930YGR7_9ACTN/440-476 -LPDLAEGEA
TOP1_STRCO/448-485       -LPQVAEGDA
A0A368SYW0_9ACTN/460-497 -LPPVDEGDA
A0A542ZTP8_RARFA/440-479 -LPNVAEGDE
A0A853A4K1_9ACTN/469-506 -LPPLAEGDA
A0A2P2CF10_9ZZZZ/439-475 -LPSLTEGDA
B7KFB6_GLOC7/429-466     -LPPLKEGDH
A0ABT2MU13_9CYAN/429-466 -LPALKVGDR
A0ABX8RCY3_9CLOT/409-438 -IPQVVKGQR
A0A9D1M580_9PROT/407-442 -LPNVETGES
C3PN41_RICAE/416-450     -LPPLKEQEP
A0A5C4MXY8_9ACTN/436-473 -LPDVAEGDT
A0A921JQF2_9ACTN/442-478 -LPILSKGQE
A0A0A1DGR5_NOCSI/439-475 -LPNLHEGDA
A0A895XHD9_9ACTN/441-478 -LPEMQAKQP
A0AA90H2H2_9ACTN/449-486 -LPQVTEGDA
A0A1U7HR29_9CYAN/429-466 -LPPLKVGDT
A0A0D8BRI5_GEOKU/407-441 -LPDLKEEET
A0A1X6WNB7_9ENTE/409-443 -LPNLVEGDV
A0A1M6VB01_9BACT/438-475 -LPPLRQGDR
A0A5C5Y0S8_9PLAN/444-481 -LPPVKTEDP
A0A066YTD7_9ACTN/449-486 -LPQVAEGDP
A0A0U4BDD3_9ACTN/443-479 -LPALAQGDT
A0A1H0P0F6_9ACTN/451-488 -LPQVAEGDP
A0A3A4AUB4_9ACTN/455-492 -LPALAEGDR
A0A1D2YXK0_9BACI/409-444 -LPSLEKDQK
H8K4W8_RICAG/416-450     -LPPLKEQEP
A0A1W1V7W4_9DEIO/438-475 -LPPLKEGER
A0A518K6C3_9BACT/443-480 -LPSVEVGEA
A0A641AS62_9ACTN/436-473 -LPNLTEKQT
A0ABP6A7C3_9ACTN/447-484 -LPTLAKDQP
A0A1T3NZW1_9ACTN/453-490 -LPMVTEGDA
A0A345SYM5_9ACTN/450-487 -LPQVTEGDP
A0A521DC44_9BACT/435-472 -LPAMNEGDS
A0A8J7DV44_9CYAN/429-466 -LPPLQVGDT
A0A951QGY0_9CYAN/429-466 -LPSLQVGDH
A0A0B8R1T6_LISMN/407-441 -LPDLKKGDK
A0A316IEK3_9PSEU/435-473 -LPQLVKDQA
A0ABP7A0X3_9PSEU/435-473 -LPQLVKDQA
A0A1I5EUU7_9ACTN/452-489 -LPNLAEGDP
A0A060RK68_9STRE/432-460 -LPDMVEGDI
A0A069CZ54_WEIOS/431-460 -LPELAVGDV
A0A0R2HA64_PEDPE/411-440 -LPNLEEGDQ
A0A7X0ZG54_9LIST/407-441 -LPDLKKGDK
A0A7X0ZZT6_9LIST/407-441 -LPDLKKGDK
A0A842CLU3_9LIST/407-441 -LPDLKKGDK
A0AAX2DN75_LISIV/407-441 -LPDLKKGDK
A0A259TV27_9BACT/434-471 -LPQLTEGDT
A0A168FDX4_9MICO/448-492 -LPRMAEGDA
A0A1J7C9I5_9ACTN/453-490 -LPQVAEGDA
A0A7W7RMH0_9ACTN/465-502 -LPPVAEDDP
A0A9W6STI4_9ACTN/441-478 -LPNLAKDQA
TOP1_SYNE7/429-466       -LPALKVGDR
A0A1M4VVU8_9BACT/435-472 -LPGLNEGEE
A0A7X1C5D5_LISSE/407-441 -LPDLKKGDK
A0ABQ2URJ4_9PSEU/435-473 -LPQLVKDQD
A0A1Q2CSG9_9ACTN/442-478 -LPILEKGQA
A0A6H1U3S7_9CYAN/429-466 -LPTMAVGDR
A0A7X1NXW4_9DEIO/438-475 -LPPLKESER
A0A073AVB1_9PSEU/464-502 -LPQLAQGQE
A0A4R7UYQ9_9PSEU/456-494 -LPQLVKDQP
A0A8J3C6X8_9PSEU/434-472 -LPRLARDQA
A0A844GMD3_9CHRO/429-466 -LPDLKVGDR
A0A1B2HYA0_9PSEU/436-474 -LPLLVKDQG
A0A7W7C661_9PSEU/435-473 -LPNLAKGQA
Q1IWT9_DEIGD/438-475     -LPPLSEGER
A0A6P2BPA4_9ACTN/482-519 -LPVLAENDP
A0A073JMA1_LIMRT/427-456 -LPELTEGDK
A0A1W1UTJ9_PEPAS/425-454 -LPELVKDDV
A0A5B2XG11_9PSEU/457-495 -LPQLVKGQG
A0A0R2NXZ4_9ACTN/438-473 -LPPMKIGQD
A0A420XQ31_9ACTN/450-488 -LPAVAEGDS
A0A941GRM2_9CHRO/429-466 -LPALKQGDT
TOP1_HELPY/407-435       -LPNLKENDP
TOP1_RICFE/416-450       -LPPLKEQEP
F7XSK6_TREPU/420-452     -LPPTKEGEV
TOP1_HELPJ/407-435       -LPNLKENDP
A0A0F3MQJ6_RICFI/416-450 -LPPLKEQEP
A0A1H0NF98_9PSEU/435-473 -LPLLVKDQD
A0A5B9M6I5_9BACT/436-473 -LPNVAESDP
A0ABP9W7C1_9DEIO/438-475 -LPPLKEGQR
A0A1N6VNM3_9SPIO/431-468 -LPPLAEGDP
A0A8K2A141_9CYAN/429-466 -LPLLRQGDT
A0ABM9UL45_SARVE/407-439 -LPEINVEEI
G4KMQ9_RICJY/416-450     -LPPLKEQEP
A0A5C6ACB0_9BACT/445-482 -LPSVTVGEG
A0ABP9PFR7_9PSEU/435-473 -LPNLTEGQG
A0A1G6GD18_9ACTN/444-479 -LPRLVEGQA
A0A5B8NPC2_9CHRO/429-466 -LPNLKEGDH
K9WA39_9CYAN/429-466     -LPPLKVGDH
A0ABV0JTS1_9CYAN/429-466 -LPSLKKGDR
A8F198_RICM5/416-450     -LPPLKEQEP
A0A1H9X2X6_9PSEU/435-473 -LPLLVKDQD
A0ABP9XIG6_9DEIO/438-475 -LPPLKEGQR
A0ABV8CAN7_9PSEU/455-493 -LPQLVKDQD
A0A1H1LHI2_9ACTN/464-500 -LPQLTQGQS
A0ABD6FGG5_9PSEU/454-492 -LPHLTKGQV
A0A7D6J4R3_9CYAN/429-466 -LPLMQVGDI
A0A1U7P4G8_9DEIO/443-480 -LPPLKQGER
A0A561WS91_ACTTI/447-484 -LPTLVKDQP
A0A066TWX3_9PSEU/458-496 -LPVLEKDQA
A0A4V2SV47_9PSEU/436-474 -LPELVKDQR
A0A1E5QQM0_9CYAN/429-466 -LPDLKKGDR
A0A2Z2L7V6_9RICK/417-447 -LPQLEVGED
A0A1Q8CNB2_9PSEU/456-494 -LPHLAKGQG
A0A8J3FFJ7_9ACTN/437-474 -LPNLAKDQP
A0A1R4JQH3_9MICC/459-498 -LPELSQGDT
A0A8J4DJY2_9ACTN/447-484 -LPALVKDQP
A0A1Z4UY69_9CYAN/429-466 -LPALKVGDH
E1RCE7_SEDSS/434-471     -LPPLAEGQE
A0AAU8MNL6_9RICK/416-447 -LPAMKEEEA
A0A8H9L959_9DEIO/442-479 -LPPLSEGQR
A0A1H0AL95_ALLAB/460-498 -LPRLTKDES
A0A255HA31_9ACTN/462-501 -LPQLSQGQS
A0A0D8ZY07_9CYAN/429-466 -LPPMKVGDR
A0A947GK70_9CYAN/429-466 -LPKLKVGDT
A0A0F3NEF0_ANAPH/417-447 -LPQLREGES
A0AAU7BY51_9RICK/416-450 -LPLLKENEQ
A0A249JWD5_9ACTN/435-471 -LPAMSVGEK
A0A317N1W0_9NOCA/440-478 -LPALEEGQG
A0A5C5ZTR1_9BACT/442-479 -LPSVEVGEQ
A0ABQ2I2D5_9PSEU/435-473 -LPLLVKDQD
A0ABW1DIX7_9DEIO/443-480 -LPPLKEGER
A0A6M1KU50_9ACTN/447-484 -LPNLVKDQP
A0A1J1LIY5_9CYAN/429-466 -LPSLKVGDH
A0A517R3S6_9PLAN/435-472 -LPPLSQGDQ
A3ILD7_9CHRO/429-466     -LPPLTEGDH
A0A3B0J0S2_9RICK/416-447 -LPAMKEGEA
A0A418VAR7_9DEIO/464-501 -LPPLKQGER
A0A7C9VUL3_9PSEU/455-493 -LPQLVKDQD
A0ABQ2S505_9DEIO/442-479 -LPPLSEGQR
A0ABU4UYF2_9PSEU/456-494 -LPLLVKDQD
A0A367YTU9_9ACTN/440-478 -LPELTEGQR
A0A839DZV2_9PSEU/466-504 -LPRLEQDQA
A0A0A1ZK99_PROMR/430-467 -LPNLTTGTC
A0A480A1A8_9CYAN/429-466 -LPALKVGDH
A0A926VI53_9CYAN/429-466 -LPPLKVGTR
A0AAE4JXJ6_9CYAN/429-466 -LPTLTQGDA
A0A100HKJ1_9DEIO/442-479 -LPPLSEGQR
H8GW33_DEIGI/443-480     -LPPLKEGER
A0ABQ2IW84_9DEIO/442-479 -LPPLSEGQR
A0A0D0X1F8_9ACTN/447-484 -LPNLVKDQP
A0A7W3JE27_9MICO/447-488 -LPTMAEGDA
A0A1Z4KHQ5_ANAVA/429-466 -LPSLKVGDH
A0AAV3XP67_9CYAN/429-466 -LPPLKVGDH
A0AAD1CB58_RICJA/416-450 -LPPLKEQEP
A0A927JEZ3_9ACTN/459-497 -LPRLAEGHT
A0A0K1JN34_9MICO/439-477 -LPKMAEGLG
A0A4Q7WVG3_9ACTN/447-484 -LPDVTEGDV
A0A0C1YJP1_9CYAN/429-466 -LPRLAVGDA
A0A2W4WJ36_9CYAN/429-466 -LPTLATGDA
TOP1_RICPR/416-450       -LPPLKEQEH
A0A098EFI4_ANAPH/417-447 -LPQLREGES
A0A3B0JJE3_9RICK/416-447 -LPAMKEEET
A0AAU7YKM0_9RICK/416-447 -LPAMKEEET
L0A4B2_DEIPD/438-475     -LPALKSGDG
A0A1G7UQZ8_PSEOR/485-523 -LPNLTEGQA
A0A438BCA7_9NOCA/452-490 -LPVLTQGQG
A0A8J3K8T5_9ACTN/447-484 -LPVLVKDQK
A0A0V7ZC73_9CYAN/433-470 -LPNLKVGDN
A0A2T1M150_9CHRO/429-466 -LPDLKIGDT
A0A6J4N970_9CYAN/439-476 -LPPLQVGDT
A0A9P1P1K7_9CYAN/429-466 -LPPLKVGQH
A0A1H6SNG0_9DEIO/433-470 -LPPLKEGDT
A0ABP9U7F1_9DEIO/443-480 -LPPLKEGER
A0A368VMD9_9ACTN/469-507 -LPRLVQDQA
A0A166JPY6_NODSP/429-466 -LPSLKVGDH
A0AAW9PX43_9CYAN/429-466 -LPRMAVGDH
A0A918CM57_9DEIO/443-480 -LPPLTQGQA
TOP1_MYCLE/458-496       -LPHLTSGQL
A0A239NR86_9ACTN/449-486 -LPNLVKDQP
A0A2A8CZK8_9BACT/437-474 -LPSFNVGET
A0A8J7Z3U9_9CYAN/437-474 -LPPMRSGDH
A0A1L5YCQ9_9EUKA/430-467 -LPPLKGGDQ
A0A0F3ND22_9RICK/417-449 -LPLLHVGDR
A0A3G8Y9P8_9DEIO/443-480 -LPPLKEGQQ
A0A3E0HUG8_9PSEU/457-495 -LPNLVKDQE
A0A139X3E1_9CYAN/433-470 -LPNLKVGDS
A0A6N8G133_9CHRO/435-472 -LPDLKVGDR
A0A2D0A824_9DEIO/443-480 -LPPLKEGER
A0ABP6KY96_9ACTN/452-490 -LPQLTEGQL
A0A1R4IBB4_9ACTN/445-482 -LPRLAEKQV
A0A1B7W0H2_APHFL/429-466 -LPNLKVGDH
A0A8J6ZJC9_DESMC/429-466 -LPSLKVGDH
A0A8J6XRE2_9CYAN/438-475 -LPNLKVGDQ
A0A2K3UW73_9DEIO/443-480 -LPPLREGER
A0A7C9LVV1_9DEIO/458-495 -LPPLKEGER
A0ABV8XR39_9DEIO/438-475 -LPPLRQGER
A0A076ETH3_RHOOP/456-494 -LPVLVEGQA
A0A1G6LKK5_9ACTN/475-518 -LPRVERGQQ
A0A2A2WQS5_9ACTN/461-503 -LPRLSEGQD
A0A516X032_9ACTN/461-499 -LPYLSEGQG
A0A2K8SP28_9NOSO/400-437 -LPNLKVGDH
A0A3S1AFF6_CHLFR/406-443 -LPDLKVGDH
A0A9E3HCJ3_9NOST/435-472 -LPDLKVGEH
A0AA43GU24_9CYAN/429-466 -LPSLKVGDH
A0AA43KE96_9CYAN/429-466 -LPSLKVGDH
A0A5M3T8W2_ARTPT/429-466 -LPPLKVGQH
A0ABU8YKX1_9CYAN/471-508 -LPALKVGDK
A0A7L7YSB4_9RICK/416-447 -LPTMKKGEP
A0AAU7Q1F5_9RICK/416-447 -LPAMKEGEA
D1AS91_ANACI/418-448     -LPKLEAGED
A0A318S9H9_9DEIO/448-485 -LPALKAGDR
A0ABV5LTZ8_9ACTN/449-487 -LPPLSQGQA
A0A076NNY7_9CORY/444-473 -LPQLHEGDA
A0A1G7MHM1_9ACTN/475-519 -LPRLERGQQ
A0A1H9RXZ6_9ACTN/450-483 -LPRLAPEQA
A0A895YKE7_9ACTN/462-499 -LPNLAKDQP
A0A1X4G3D7_9CYAN/429-466 -LPPLKVGDH
A0A433VSI2_9CYAN/400-437 -LPNLKVNDH
A0ABR5TN12_9BACL/410-438 -YAEFEEKEK
A0A6N3DIK9_VEIPA/479-509 -LPALKKNDA
F7XTV4_MIDMI/415-449     -LPILKEKEL
A0A6G9Y5G4_9NOCA/487-525 -LPALEQGQA
A0A1M4TH52_9ACTN/450-484 -LPKMAVGER
D6ZC67_SEGRD/458-496     -LPQLAKGQQ
A0A0C1NEQ2_9CYAN/433-470 -LPNLKVGDS
A0A1Z3HR06_9CYAN/400-437 -LPPMAVADP
A0A2G4F0Y0_9CYAN/460-497 -LPALKVGDK
A0A8J7HIT3_9CYAN/429-466 -LPSMKVGDR
A0A8J7LD42_9NOST/429-466 -LPSLKVGDR
Q11AC4_TRIEI/429-466     -LPAIKQGDH
A0A7G5CA84_WOLPI/416-447 -LPAMKEGEA
A0A0S4QSC7_9ACTN/488-525 -LPDVRQGDA
A0A1H2KHN4_9ACTN/452-490 -LPQLTEGQS
A0A086CIU7_9CHRO/431-468 -LPYLQERDQ
A0A1Z4GQ84_9CYAN/429-466 -LPNLKVGDH
A0A2W4VXJ7_9CYAN/429-466 -LPPLKIGDR
A0A856MAX4_9CYAN/433-470 -LPNLKVGDS
A0A975T7M8_9NOST/400-437 -LPALKVGDH
A0AB37UD07_9CYAN/404-441 -LPPLKKGDR
B8HP12_CYAP4/435-472     -LPPLQPGDT
D7CT23_TRURR/449-486     -LPELARGDA
A0A1M7SLY9_FERGO/426-455 -HKELRIGEV
A0AAI8CLT2_FERIS/438-467 -HKELKVDQE
A0A172T4V2_FERPE/436-465 -HKELKVNEE
A0AAE5XAJ6_9BACT/438-467 -HKELKVDQE
D3DGK1_HYDTT/386-414     -LPHLEEGQV
TOP1_FERIS/438-467       -HKELKVDQE
D3SM80_THEAH/388-416     -PPPLSEGEI
A0A7V4KF09_FERPE/436-465 -HKELKVNEE
A0A0H5SW76_HERHM/410-442 -YETLTEGDV
A0A2S0M9Z9_MEGEL/468-499 -LPHISANTV
A0A6I4YE38_9DEIO/492-529 -LPPLSEGQR
A0ABV9IBI1_9DEIO/443-480 -LPPLKQGER
A0A1V2I5B5_9ACTN/503-540 -LPDVRQGDQ
A0AA96F760_9MICO/439-481 -LPQLTEGQP
A0A0M4TVM0_9NOSO/429-466 -LPNLKVGDH
A0A846H9Z3_9CYAN/429-466 -LPPMKVGDR
D3EP33_ATETH/431-468     -LPYLQEGEH
A0A0F6Z456_9CORY/456-495 -LPLLSEGDL
A0A6I6CKV8_WOLPI/416-447 -LPAMKEGEA
A0A7G5CBM0_WOLPI/416-447 -LPAMKEGEA
B3CTT6_ORITI/413-445     -LPNLSQNEV
A0A1H8WJV8_9ACTN/481-525 -LPRVERGQQ
A0A2U1FB68_9PSEU/508-546 -LPRLAEGDG
A0A853CJA4_9ACTN/476-520 -LPRVERGEQ
A0A9X4M4X5_9ACTN/449-487 -LPNLVQGQA
A0A429XSF5_9RICK/416-450 -IPKLQEGDI
A0A1G6Q0C8_9PSEU/526-564 -LPRLHKDQA
A0A518CK26_9PLAN/481-518 -LPPLKKEDK
A0AAJ6P966_9CYAN/429-466 -LPSMKVGDR
A0A0G3H7W7_9CORY/446-485 -LPQLSQGDQ
A0A0F3RMY2_ORITS/413-445 -LPNLSQNEV
A0A1G4XE17_9ACTN/473-514 -LPRVERGQV
A0A563VNX4_9CYAN/429-466 -LPPLQVGDK
F0RMD4_DEIPM/436-473     -LPPLGEGDR
A0A2U3QSG7_ORITS/413-445 -LPNLSQNEV
A0A2P1P6X7_9RICK/416-447 -LPPLTEDEK
A0A2U3QV32_ORITS/413-445 -LPNLSQNEV
A0A7K3WJ03_9ACTN/477-517 -LPRLERGQR
A0A0F3M643_ORITS/413-445 -LPNLSQNEV
A0ABQ3K122_9DEIO/436-473 -LPPLREGDR
A0A2H6LL79_9NOSO/400-437 -LPHLKVGDH
A0A6B0YVY0_9CHLR/453-490 -LPALAKDEG
A7HLU3_FERNB/438-467     -HKELKIGES
H9UCV5_FERPD/436-465     -HKELKVNEE
A0AAE7CMJ4_STRAT/448-485 -LPQVTEGDA
A0A6B3QRR6_STRTE/448-485 -LPQVAEGDA
A0ABN3SC71_9ACTN/448-485 -LPQVAEGDA
A0ABN4DXA7_STRLI/448-485 -LPQVAEGDA
TOP1_MYCPN/452-486       -LDKIRVGDR
A0A9Q4MHL7_XYLFS/419-456 -LPVMKTGEN
B2I8S8_XYLF2/419-456     -LPVMKTGEN
TOP1_XYLFT/419-456       -LPVMKTGEN
A0A2R8F1L6_ORITS/413-445 -LPNLSQNEV
A0A2U3RMV5_ORITS/413-445 -LPNLSQNEV
A0A917US36_9DEIO/458-495 -LPPLRVNER
A0A1G9AY32_ACTMZ/479-517 -LPRLVEGQR
A5CF60_ORITB/413-445     -LPNLSQNEV
A0A0F3MKD1_9RICK/413-445 -LPNLSRDEI
A0A2U3QQ23_ORITS/413-445 -LPNLSQNEV
A0A1N7F3H2_9NOCA/453-491 -LPRLTEGQS
A0A0F3PC45_ORITS/413-445 -LPNLSQNEV
A0A0J9EX95_9CYAN/161-198 -LPPLKVGDH
A0A4S5EUA6_9ACTN/546-583 -LPDVRAGDP
A0A4R7HVX9_9ACTN/437-471 -LPPLAQGDT
A0A381QWM9_9ZZZZ/444-479 -LPAVVVGAT
A0A9X5CR35_9ACTN/448-485 -LPQVAEGDA
A0ABP9I3F8_9ACTN/448-485 -LPQVAEGDA
A0ABW7S2L1_STRTE/448-485 -LPQVAEGDA
A0ABW8BJN2_9ACTN/448-485 -LPQVAEGDA
A0ABW8H6X0_9ACTN/448-485 -LPQVAEGDA
A0AAW8FFD8_9ACTN/448-485 -LPQVAEGDA
A0ABX5ZJ81_STRTE/448-485 -LPQVAEGDA
A0ABC8AFL9_XYLFS/419-456 -LPVMKTGEN
A0A3Q9KWD4_STRGD/448-485 -LPQVAEGDA
A0ABR4T0A3_9ACTN/448-485 -LPQVAEGDA
A0A100JR39_STRSC/448-485 -LPQVAEGDA
A0A494V2Z1_9ACTN/448-485 -LPQVAEGDA
TOP1_XYLFA/419-456       -LPVMKTGEN
A0A060H920_XYLFS/419-456 -LPVMKTGEN
A0AAJ5QZN1_XYLFS/419-456 -LPVMKTGEN
A0ABS8TW01_9GAMM/419-456 -LPTMKTGET
A0AA89Q1L4_STRCU/448-485 -LPQVSEGDA
A0A4Z1CZR6_9ACTN/448-485 -LPQVSEGDP
A0A4Z1DM88_STRGP/448-485 -LPQVSEGDP
A0ABW9I3F0_9ACTN/448-485 -LPQVTEGDP
A0ABW9IU27_STRGJ/448-485 -LPQVAEGDA
A0AAP6EJ82_9ACTN/448-485 -LPQVTEGDP
A0A0D8BJY0_9ACTN/542-579 -LPDVRQGDP
A0ABS7W2N2_STROV/448-485 -LPQVAEGDA
A0A101EP83_9THEM/295-322 -FP-FEEGES
TOP1_MYCS2/455-493       -LPNLTQGQR
TOP1_MYCTA/460-498       -LPHLTPGQR
TOP1_MYCBO/460-498       -LPHLTPGQR
TOP1_MYCTO/460-498       -LPHLTPGQR
TOP1_MYCTU/460-498       -LPHLTPGQR
A0ABR9VTA2_9SYNC/429-466 -LPPLKVGDR
TOP1_MYCGE/446-480       -LSKLKIGDK
TOP1_SYNY3/429-466       -LPPLKVGDR
TOP1_ZYMMO/400-439       RLPLLRAGDA
TOP1_ALKPO/436-465       -LPTLLKGSE
